# Supplementary material for: MALDI-TOF MS typing enables the classification of brewing yeasts of the genus Saccharomyces to major beer styles
Source: PLoS One. 2017 Aug 9;12(8):e0181694. doi: 10.1371/journal.pone.0181694 (PMC5549903; doi:10.1371/journal.pone.0181694)
Supplement: S7 File — The directory includes 90 raw files and was zipped to “.zip”; the folder has three strains with 30 spectra per strain; S1 Text explains the raw files with an example and Table 1 represents the yeast strains used within the experiment. (ZIP) [file pone.0181694.s010.zip › 19-21/30280-128-Lag-Lag-Lag-YPG-18h-E-E_2016-09-21_3_0_C2_1.dat]

1999.90 2771
2000.32 2687
2000.75 2659
2001.17 2684
2001.59 2684
2002.01 2523
2002.43 2443
2002.86 2451
2003.28 2441
2003.70 2376
2004.12 2363
2004.54 2326
2004.97 2379
2005.39 2361
2005.81 2402
2006.23 2423
2006.66 2447
2007.08 2428
2007.50 2424
2007.92 2467
2008.35 2503
2008.77 2521
2009.19 2541
2009.61 2549
2010.04 2555
2010.46 2512
2010.88 2448
2011.31 2364
2011.73 2409
2012.15 2334
2012.57 2328
2013.00 2324
2013.42 2349
2013.84 2417
2014.27 2436
2014.69 2499
2015.11 2561
2015.54 2665
2015.96 2729
2016.38 2784
2016.81 2809
2017.23 2987
2017.65 2916
2018.08 2976
2018.50 2911
2018.93 2874
2019.35 2821
2019.77 2863
2020.20 2745
2020.62 2684
2021.04 2716
2021.47 2693
2021.89 2647
2022.32 2668
2022.74 2664
2023.17 2555
2023.59 2517
2024.01 2533
2024.44 2545
2024.86 2506
2025.29 2479
2025.71 2466
2026.14 2409
2026.56 2389
2026.98 2488
2027.41 2444
2027.83 2438
2028.26 2415
2028.68 2415
2029.11 2345
2029.53 2332
2029.96 2405
2030.38 2354
2030.81 2345
2031.23 2342
2031.66 2339
2032.08 2345
2032.51 2477
2032.93 2540
2033.36 2463
2033.78 2340
2034.21 2451
2034.63 2470
2035.06 2459
2035.49 2490
2035.91 2381
2036.34 2536
2036.76 2461
2037.19 2516
2037.61 2417
2038.04 2459
2038.47 2406
2038.89 2453
2039.32 2508
2039.74 2500
2040.17 2465
2040.59 2490
2041.02 2437
2041.45 2429
2041.87 2419
2042.30 2366
2042.73 2453
2043.15 2354
2043.58 2356
2044.00 2406
2044.43 2397
2044.86 2438
2045.28 2425
2045.71 2491
2046.14 2437
2046.56 2476
2046.99 2548
2047.42 2486
2047.84 2506
2048.27 2378
2048.70 2417
2049.12 2383
2049.55 2332
2049.98 2326
2050.40 2389
2050.83 2413
2051.26 2333
2051.69 2347
2052.11 2346
2052.54 2388
2052.97 2395
2053.40 2336
2053.82 2390
2054.25 2425
2054.68 2376
2055.10 2427
2055.53 2530
2055.96 2615
2056.39 2612
2056.82 2638
2057.24 2646
2057.67 2605
2058.10 2601
2058.53 2587
2058.95 2514
2059.38 2534
2059.81 2454
2060.24 2562
2060.67 2509
2061.09 2506
2061.52 2446
2061.95 2410
2062.38 2430
2062.81 2517
2063.24 2469
2063.66 2516
2064.09 2524
2064.52 2670
2064.95 2663
2065.38 2725
2065.81 2715
2066.24 2750
2066.66 2625
2067.09 2548
2067.52 2494
2067.95 2441
2068.38 2422
2068.81 2347
2069.24 2296
2069.67 2332
2070.10 2268
2070.52 2261
2070.95 2242
2071.38 2286
2071.81 2321
2072.24 2351
2072.67 2375
2073.10 2422
2073.53 2469
2073.96 2350
2074.39 2421
2074.82 2556
2075.25 2599
2075.68 2563
2076.11 2523
2076.54 2575
2076.97 2477
2077.40 2512
2077.83 2540
2078.26 2530
2078.69 2564
2079.12 2435
2079.55 2586
2079.98 2559
2080.41 2565
2080.84 2645
2081.27 2541
2081.70 2557
2082.13 2540
2082.56 2527
2082.99 2514
2083.42 2409
2083.85 2434
2084.28 2504
2084.71 2513
2085.14 2485
2085.57 2482
2086.00 2508
2086.43 2542
2086.86 2413
2087.29 2326
2087.73 2444
2088.16 2412
2088.59 2469
2089.02 2453
2089.45 2352
2089.88 2403
2090.31 2329
2090.74 2417
2091.17 2411
2091.61 2419
2092.04 2440
2092.47 2449
2092.90 2403
2093.33 2417
2093.76 2389
2094.19 2365
2094.63 2411
2095.06 2343
2095.49 2357
2095.92 2379
2096.35 2357
2096.78 2304
2097.22 2227
2097.65 2298
2098.08 2305
2098.51 2298
2098.94 2358
2099.38 2295
2099.81 2187
2100.24 2158
2100.67 2269
2101.11 2264
2101.54 2353
2101.97 2311
2102.40 2286
2102.83 2262
2103.27 2364
2103.70 2313
2104.13 2390
2104.56 2390
2105.00 2404
2105.43 2383
2105.86 2398
2106.30 2432
2106.73 2475
2107.16 2490
2107.59 2418
2108.03 2380
2108.46 2353
2108.89 2330
2109.33 2306
2109.76 2330
2110.19 2346
2110.63 2425
2111.06 2325
2111.49 2276
2111.93 2339
2112.36 2298
2112.79 2305
2113.23 2350
2113.66 2358
2114.09 2252
2114.53 2268
2114.96 2223
2115.40 2215
2115.83 2219
2116.26 2203
2116.70 2143
2117.13 2210
2117.56 2199
2118.00 2234
2118.43 2304
2118.87 2407
2119.30 2404
2119.73 2376
2120.17 2410
2120.60 2528
2121.04 2472
2121.47 2452
2121.91 2460
2122.34 2375
2122.78 2402
2123.21 2409
2123.64 2380
2124.08 2414
2124.51 2442
2124.95 2430
2125.38 2363
2125.82 2394
2126.25 2425
2126.69 2401
2127.12 2493
2127.56 2504
2127.99 2520
2128.43 2658
2128.86 2596
2129.30 2659
2129.73 2728
2130.17 2664
2130.60 2716
2131.04 2690
2131.47 2691
2131.91 2654
2132.35 2589
2132.78 2614
2133.22 2616
2133.65 2517
2134.09 2602
2134.52 2622
2134.96 2572
2135.40 2558
2135.83 2607
2136.27 2636
2136.70 2528
2137.14 2582
2137.57 2477
2138.01 2476
2138.45 2458
2138.88 2414
2139.32 2409
2139.76 2435
2140.19 2442
2140.63 2390
2141.06 2420
2141.50 2443
2141.94 2375
2142.37 2429
2142.81 2403
2143.25 2366
2143.68 2314
2144.12 2431
2144.56 2402
2144.99 2380
2145.43 2389
2145.87 2420
2146.30 2456
2146.74 2433
2147.18 2551
2147.62 2623
2148.05 2650
2148.49 2774
2148.93 2868
2149.36 3020
2149.80 2954
2150.24 3094
2150.68 2915
2151.11 2900
2151.55 2967
2151.99 2800
2152.43 2799
2152.86 2675
2153.30 2626
2153.74 2560
2154.18 2610
2154.61 2573
2155.05 2530
2155.49 2518
2155.93 2533
2156.37 2535
2156.80 2547
2157.24 2538
2157.68 2593
2158.12 2554
2158.56 2505
2158.99 2501
2159.43 2451
2159.87 2475
2160.31 2513
2160.75 2501
2161.19 2510
2161.62 2543
2162.06 2509
2162.50 2489
2162.94 2498
2163.38 2554
2163.82 2552
2164.26 2682
2164.69 2778
2165.13 2681
2165.57 2808
2166.01 2668
2166.45 2647
2166.89 2716
2167.33 2664
2167.77 2557
2168.21 2500
2168.65 2571
2169.08 2686
2169.52 2705
2169.96 2693
2170.40 2699
2170.84 2690
2171.28 2687
2171.72 2673
2172.16 2597
2172.60 2621
2173.04 2620
2173.48 2703
2173.92 2706
2174.36 2750
2174.80 2756
2175.24 2774
2175.68 2771
2176.12 2868
2176.56 2853
2177.00 2941
2177.44 2871
2177.88 2828
2178.32 2846
2178.76 2831
2179.20 2844
2179.64 2859
2180.08 2729
2180.52 2738
2180.96 2728
2181.40 2647
2181.84 2631
2182.28 2599
2182.72 2611
2183.16 2607
2183.60 2542
2184.04 2477
2184.48 2461
2184.93 2483
2185.37 2537
2185.81 2481
2186.25 2470
2186.69 2479
2187.13 2574
2187.57 2633
2188.01 2616
2188.45 2580
2188.89 2658
2189.34 2581
2189.78 2544
2190.22 2554
2190.66 2573
2191.10 2655
2191.54 2581
2191.98 2630
2192.43 2746
2192.87 2747
2193.31 2774
2193.75 2723
2194.19 2805
2194.63 2867
2195.08 2843
2195.52 2981
2195.96 3094
2196.40 3032
2196.84 2962
2197.29 2816
2197.73 2873
2198.17 2785
2198.61 2636
2199.06 2684
2199.50 2646
2199.94 2639
2200.38 2705
2200.82 2575
2201.27 2509
2201.71 2480
2202.15 2554
2202.59 2547
2203.04 2544
2203.48 2546
2203.92 2546
2204.37 2532
2204.81 2589
2205.25 2629
2205.69 2549
2206.14 2530
2206.58 2663
2207.02 2690
2207.47 2651
2207.91 2618
2208.35 2706
2208.80 2653
2209.24 2669
2209.68 2708
2210.13 2711
2210.57 2682
2211.01 2760
2211.46 2854
2211.90 2771
2212.34 2710
2212.79 2682
2213.23 2675
2213.67 2734
2214.12 2698
2214.56 2650
2215.01 2654
2215.45 2586
2215.89 2660
2216.34 2643
2216.78 2657
2217.23 2586
2217.67 2555
2218.11 2584
2218.56 2597
2219.00 2574
2219.45 2561
2219.89 2613
2220.34 2596
2220.78 2686
2221.22 2682
2221.67 2694
2222.11 2737
2222.56 2748
2223.00 2847
2223.45 2928
2223.89 2952
2224.34 2941
2224.78 3120
2225.23 3110
2225.67 3131
2226.12 3107
2226.56 3120
2227.01 3148
2227.45 3122
2227.90 3009
2228.34 3037
2228.79 3084
2229.23 3135
2229.68 3101
2230.12 3064
2230.57 3147
2231.01 3257
2231.46 3360
2231.90 3281
2232.35 3248
2232.80 3268
2233.24 3186
2233.69 3166
2234.13 3129
2234.58 3063
2235.02 3129
2235.47 2980
2235.92 2875
2236.36 2800
2236.81 2880
2237.25 2946
2237.70 2839
2238.15 2854
2238.59 2880
2239.04 2933
2239.49 2948
2239.93 2858
2240.38 2864
2240.82 2906
2241.27 2855
2241.72 2786
2242.16 2743
2242.61 2756
2243.06 2617
2243.50 2616
2243.95 2524
2244.40 2566
2244.84 2540
2245.29 2466
2245.74 2462
2246.19 2558
2246.63 2500
2247.08 2480
2247.53 2510
2247.97 2614
2248.42 2492
2248.87 2585
2249.32 2639
2249.76 2627
2250.21 2760
2250.66 2842
2251.10 2816
2251.55 2966
2252.00 2945
2252.45 3092
2252.89 3056
2253.34 3129
2253.79 3122
2254.24 3223
2254.69 3232
2255.13 3114
2255.58 3188
2256.03 3025
2256.48 2964
2256.93 2847
2257.37 2855
2257.82 2846
2258.27 2704
2258.72 2681
2259.17 2704
2259.61 2737
2260.06 2737
2260.51 2817
2260.96 2788
2261.41 2893
2261.86 2848
2262.31 2849
2262.75 2817
2263.20 2872
2263.65 2801
2264.10 2857
2264.55 2737
2265.00 2653
2265.45 2556
2265.90 2566
2266.34 2582
2266.79 2657
2267.24 2651
2267.69 2778
2268.14 2789
2268.59 2907
2269.04 3015
2269.49 3175
2269.94 3229
2270.39 3130
2270.84 3237
2271.29 3245
2271.74 3204
2272.18 3231
2272.63 3271
2273.08 3164
2273.53 3287
2273.98 3306
2274.43 3449
2274.88 3568
2275.33 3584
2275.78 3717
2276.23 3817
2276.68 3803
2277.13 3734
2277.58 3686
2278.03 3428
2278.48 3269
2278.93 3197
2279.38 3143
2279.83 2928
2280.28 2897
2280.73 2695
2281.19 2688
2281.64 2625
2282.09 2611
2282.54 2682
2282.99 2576
2283.44 2515
2283.89 2503
2284.34 2529
2284.79 2586
2285.24 2515
2285.69 2567
2286.14 2531
2286.59 2543
2287.04 2591
2287.50 2617
2287.95 2692
2288.40 2824
2288.85 2992
2289.30 3109
2289.75 3299
2290.20 3378
2290.65 3376
2291.11 3563
2291.56 3507
2292.01 3481
2292.46 3472
2292.91 3428
2293.36 3314
2293.82 3221
2294.27 3120
2294.72 3047
2295.17 2970
2295.62 2949
2296.07 2918
2296.53 2875
2296.98 2920
2297.43 2786
2297.88 2744
2298.33 2792
2298.79 2758
2299.24 2716
2299.69 2659
2300.14 2700
2300.60 2645
2301.05 2633
2301.50 2568
2301.95 2535
2302.41 2459
2302.86 2469
2303.31 2481
2303.76 2399
2304.22 2464
2304.67 2505
2305.12 2459
2305.57 2419
2306.03 2466
2306.48 2562
2306.93 2649
2307.39 2585
2307.84 2605
2308.29 2744
2308.75 2868
2309.20 2928
2309.65 2952
2310.11 2982
2310.56 3010
2311.01 3010
2311.47 2979
2311.92 3031
2312.37 2884
2312.83 2898
2313.28 2920
2313.73 2885
2314.19 2864
2314.64 2836
2315.09 2881
2315.55 2869
2316.00 2750
2316.46 2856
2316.91 2828
2317.36 2747
2317.82 2853
2318.27 2886
2318.73 2854
2319.18 2827
2319.63 2899
2320.09 2900
2320.54 2788
2321.00 2789
2321.45 2775
2321.91 2784
2322.36 2753
2322.82 2767
2323.27 2809
2323.72 2838
2324.18 2888
2324.63 2985
2325.09 3053
2325.54 3043
2326.00 3163
2326.45 3067
2326.91 2983
2327.36 2827
2327.82 2780
2328.27 2748
2328.73 2691
2329.18 2634
2329.64 2630
2330.09 2670
2330.55 2685
2331.00 2589
2331.46 2593
2331.92 2553
2332.37 2573
2332.83 2518
2333.28 2609
2333.74 2564
2334.19 2603
2334.65 2555
2335.10 2508
2335.56 2429
2336.02 2520
2336.47 2494
2336.93 2543
2337.38 2504
2337.84 2544
2338.30 2554
2338.75 2625
2339.21 2591
2339.66 2566
2340.12 2561
2340.58 2660
2341.03 2577
2341.49 2619
2341.95 2652
2342.40 2728
2342.86 2668
2343.32 2733
2343.77 2790
2344.23 2766
2344.68 2770
2345.14 2826
2345.60 2851
2346.06 2781
2346.51 2786
2346.97 2865
2347.43 2816
2347.88 2895
2348.34 2864
2348.80 2839
2349.25 2967
2349.71 2995
2350.17 2889
2350.63 2921
2351.08 2879
2351.54 2835
2352.00 2893
2352.46 2852
2352.91 2729
2353.37 2665
2353.83 2592
2354.29 2637
2354.74 2633
2355.20 2626
2355.66 2548
2356.12 2534
2356.57 2639
2357.03 2627
2357.49 2636
2357.95 2806
2358.41 2983
2358.86 3154
2359.32 3355
2359.78 3529
2360.24 3672
2360.70 3917
2361.15 3987
2361.61 3996
2362.07 3961
2362.53 3935
2362.99 3740
2363.45 3550
2363.91 3444
2364.36 3394
2364.82 3250
2365.28 3200
2365.74 3177
2366.20 3137
2366.66 2963
2367.12 2955
2367.57 2915
2368.03 2820
2368.49 2837
2368.95 2758
2369.41 2776
2369.87 2757
2370.33 2808
2370.79 2717
2371.25 2634
2371.71 2678
2372.17 2740
2372.63 2739
2373.09 2718
2373.54 2858
2374.00 2949
2374.46 2823
2374.92 2820
2375.38 2881
2375.84 2917
2376.30 2988
2376.76 2868
2377.22 2892
2377.68 2880
2378.14 2925
2378.60 2951
2379.06 2888
2379.52 2916
2379.98 2938
2380.44 2908
2380.90 2901
2381.36 2900
2381.82 2820
2382.28 2819
2382.74 2757
2383.20 2737
2383.66 2769
2384.12 2738
2384.59 2678
2385.05 2733
2385.51 2749
2385.97 2654
2386.43 2623
2386.89 2657
2387.35 2788
2387.81 2788
2388.27 2818
2388.73 2894
2389.19 2937
2389.65 2927
2390.12 2927
2390.58 3101
2391.04 3016
2391.50 2868
2391.96 2857
2392.42 2852
2392.88 2862
2393.34 2878
2393.81 2841
2394.27 2812
2394.73 2788
2395.19 2724
2395.65 2773
2396.11 2922
2396.57 3002
2397.04 3016
2397.50 3171
2397.96 3113
2398.42 3177
2398.88 3229
2399.35 3192
2399.81 3167
2400.27 3076
2400.73 3030
2401.19 2948
2401.66 2919
2402.12 2797
2402.58 2756
2403.04 2728
2403.51 2752
2403.97 2801
2404.43 2828
2404.89 2750
2405.36 2630
2405.82 2759
2406.28 2820
2406.74 2723
2407.21 2740
2407.67 2685
2408.13 2617
2408.59 2644
2409.06 2585
2409.52 2626
2409.98 2516
2410.45 2538
2410.91 2564
2411.37 2474
2411.84 2529
2412.30 2472
2412.76 2518
2413.23 2541
2413.69 2575
2414.15 2606
2414.62 2675
2415.08 2682
2415.54 2664
2416.01 2725
2416.47 2709
2416.93 2774
2417.40 2810
2417.86 2975
2418.32 2950
2418.79 2933
2419.25 2971
2419.72 2896
2420.18 2929
2420.64 3006
2421.11 2954
2421.57 2870
2422.04 2927
2422.50 2845
2422.96 2971
2423.43 3003
2423.89 2918
2424.36 2906
2424.82 3017
2425.29 2956
2425.75 2760
2426.22 2691
2426.68 2757
2427.15 2708
2427.61 2674
2428.07 2548
2428.54 2570
2429.00 2533
2429.47 2470
2429.93 2405
2430.40 2440
2430.86 2562
2431.33 2546
2431.79 2535
2432.26 2561
2432.72 2551
2433.19 2552
2433.65 2601
2434.12 2632
2434.59 2605
2435.05 2805
2435.52 2845
2435.98 2823
2436.45 2892
2436.91 2946
2437.38 2907
2437.84 2975
2438.31 3072
2438.78 3068
2439.24 2999
2439.71 2973
2440.17 3093
2440.64 3079
2441.10 3140
2441.57 3207
2442.04 3193
2442.50 3106
2442.97 3011
2443.44 3041
2443.90 2850
2444.37 2782
2444.83 2721
2445.30 2762
2445.77 2688
2446.23 2606
2446.70 2629
2447.17 2622
2447.63 2472
2448.10 2471
2448.57 2513
2449.03 2560
2449.50 2576
2449.97 2557
2450.43 2619
2450.90 2596
2451.37 2632
2451.83 2623
2452.30 2600
2452.77 2509
2453.24 2498
2453.70 2528
2454.17 2568
2454.64 2557
2455.10 2512
2455.57 2492
2456.04 2546
2456.51 2627
2456.97 2562
2457.44 2507
2457.91 2578
2458.38 2585
2458.84 2584
2459.31 2484
2459.78 2574
2460.25 2678
2460.72 2578
2461.18 2554
2461.65 2610
2462.12 2619
2462.59 2599
2463.06 2613
2463.52 2691
2463.99 2741
2464.46 2593
2464.93 2582
2465.40 2715
2465.86 2746
2466.33 2700
2466.80 2724
2467.27 2745
2467.74 2733
2468.21 2833
2468.68 2960
2469.14 3011
2469.61 3139
2470.08 3078
2470.55 3171
2471.02 3126
2471.49 3061
2471.96 3119
2472.43 3044
2472.90 2909
2473.36 2882
2473.83 2762
2474.30 2715
2474.77 2739
2475.24 2656
2475.71 2697
2476.18 2737
2476.65 2690
2477.12 2684
2477.59 2689
2478.06 2618
2478.53 2659
2479.00 2655
2479.47 2669
2479.94 2600
2480.41 2553
2480.87 2524
2481.34 2507
2481.81 2495
2482.28 2539
2482.75 2491
2483.22 2469
2483.69 2512
2484.16 2636
2484.63 2667
2485.10 2597
2485.57 2721
2486.05 2878
2486.52 2900
2486.99 2920
2487.46 2909
2487.93 2811
2488.40 2871
2488.87 2903
2489.34 2842
2489.81 2778
2490.28 2770
2490.75 2768
2491.22 2746
2491.69 2826
2492.16 2883
2492.63 2847
2493.10 2785
2493.58 2785
2494.05 2794
2494.52 2778
2494.99 2850
2495.46 2890
2495.93 2863
2496.40 2787
2496.87 2816
2497.34 2893
2497.82 2777
2498.29 2738
2498.76 2690
2499.23 2628
2499.70 2590
2500.17 2474
2500.64 2387
2501.12 2457
2501.59 2501
2502.06 2546
2502.53 2598
2503.00 2484
2503.48 2519
2503.95 2627
2504.42 2561
2504.89 2604
2505.36 2591
2505.84 2566
2506.31 2712
2506.78 2715
2507.25 2797
2507.72 2827
2508.20 2873
2508.67 2910
2509.14 3002
2509.61 3161
2510.09 3437
2510.56 3548
2511.03 3634
2511.50 3696
2511.98 3928
2512.45 4045
2512.92 4039
2513.40 3889
2513.87 3743
2514.34 3580
2514.81 3409
2515.29 3234
2515.76 3289
2516.23 3176
2516.71 3019
2517.18 3005
2517.65 2870
2518.13 2870
2518.60 2933
2519.07 2859
2519.55 2830
2520.02 2787
2520.49 2821
2520.97 2760
2521.44 2708
2521.91 2752
2522.39 2698
2522.86 2719
2523.34 2714
2523.81 2753
2524.28 2794
2524.76 2905
2525.23 3029
2525.70 3094
2526.18 3191
2526.65 3193
2527.13 3209
2527.60 3226
2528.08 3256
2528.55 3144
2529.02 3156
2529.50 3081
2529.97 3053
2530.45 2951
2530.92 3025
2531.40 2903
2531.87 2944
2532.34 2963
2532.82 2899
2533.29 2858
2533.77 2882
2534.24 2852
2534.72 2910
2535.19 2873
2535.67 2774
2536.14 2924
2536.62 2906
2537.09 2903
2537.57 2859
2538.04 2829
2538.52 2943
2538.99 2901
2539.47 2956
2539.94 2873
2540.42 2790
2540.90 2816
2541.37 2849
2541.85 2799
2542.32 2642
2542.80 2713
2543.27 2767
2543.75 2746
2544.22 2753
2544.70 2893
2545.18 3078
2545.65 3174
2546.13 3299
2546.60 3354
2547.08 3461
2547.56 3663
2548.03 3686
2548.51 3709
2548.98 3730
2549.46 3700
2549.94 3662
2550.41 3596
2550.89 3597
2551.37 3477
2551.84 3490
2552.32 3383
2552.80 3386
2553.27 3243
2553.75 3012
2554.23 3002
2554.70 3049
2555.18 3030
2555.66 3027
2556.13 2940
2556.61 2864
2557.09 2933
2557.56 2907
2558.04 2901
2558.52 2859
2558.99 2803
2559.47 2783
2559.95 2785
2560.43 2821
2560.90 2740
2561.38 2629
2561.86 2641
2562.33 2665
2562.81 2566
2563.29 2655
2563.77 2578
2564.25 2695
2564.72 2661
2565.20 2643
2565.68 2714
2566.16 2678
2566.63 2604
2567.11 2728
2567.59 2665
2568.07 2660
2568.55 2673
2569.02 2658
2569.50 2558
2569.98 2635
2570.46 2593
2570.94 2568
2571.41 2513
2571.89 2516
2572.37 2521
2572.85 2635
2573.33 2590
2573.81 2631
2574.28 2646
2574.76 2592
2575.24 2615
2575.72 2611
2576.20 2568
2576.68 2676
2577.16 2634
2577.64 2669
2578.11 2557
2578.59 2680
2579.07 2794
2579.55 2689
2580.03 2589
2580.51 2598
2580.99 2622
2581.47 2566
2581.95 2545
2582.43 2618
2582.91 2585
2583.39 2560
2583.86 2568
2584.34 2523
2584.82 2592
2585.30 2551
2585.78 2628
2586.26 2714
2586.74 2633
2587.22 2561
2587.70 2686
2588.18 2669
2588.66 2695
2589.14 2667
2589.62 2692
2590.10 2705
2590.58 2606
2591.06 2579
2591.54 2613
2592.02 2693
2592.50 2639
2592.98 2584
2593.46 2622
2593.94 2557
2594.42 2584
2594.90 2604
2595.38 2538
2595.86 2580
2596.35 2588
2596.83 2608
2597.31 2657
2597.79 2768
2598.27 2801
2598.75 2816
2599.23 2645
2599.71 2698
2600.19 2779
2600.67 2797
2601.15 2716
2601.63 2695
2602.12 2725
2602.60 2710
2603.08 2600
2603.56 2635
2604.04 2636
2604.52 2657
2605.00 2633
2605.48 2647
2605.97 2623
2606.45 2644
2606.93 2647
2607.41 2602
2607.89 2604
2608.37 2664
2608.86 2697
2609.34 2776
2609.82 2839
2610.30 2841
2610.78 2846
2611.26 2917
2611.75 2920
2612.23 2931
2612.71 2935
2613.19 2967
2613.68 3029
2614.16 2887
2614.64 2790
2615.12 2756
2615.60 2809
2616.09 2773
2616.57 2739
2617.05 2745
2617.53 2692
2618.02 2710
2618.50 2778
2618.98 2704
2619.46 2719
2619.95 2672
2620.43 2670
2620.91 2689
2621.40 2624
2621.88 2624
2622.36 2544
2622.85 2598
2623.33 2632
2623.81 2590
2624.29 2608
2624.78 2624
2625.26 2750
2625.74 2704
2626.23 2680
2626.71 2718
2627.19 2736
2627.68 2781
2628.16 2822
2628.64 2891
2629.13 2931
2629.61 2875
2630.10 2963
2630.58 3028
2631.06 3163
2631.55 3096
2632.03 3018
2632.51 3067
2633.00 3025
2633.48 2908
2633.97 2822
2634.45 2819
2634.94 2794
2635.42 2828
2635.90 2774
2636.39 2653
2636.87 2686
2637.36 2728
2637.84 2708
2638.33 2739
2638.81 2836
2639.29 2782
2639.78 2867
2640.26 2872
2640.75 2866
2641.23 2855
2641.72 2761
2642.20 2898
2642.69 2841
2643.17 2883
2643.66 2777
2644.14 2808
2644.63 2653
2645.11 2679
2645.60 2695
2646.08 2764
2646.57 2841
2647.05 2868
2647.54 2808
2648.02 2784
2648.51 2749
2648.99 2730
2649.48 2801
2649.97 2888
2650.45 2873
2650.94 2809
2651.42 2814
2651.91 2873
2652.39 2856
2652.88 2976
2653.37 3041
2653.85 3095
2654.34 3139
2654.82 3241
2655.31 3385
2655.80 3364
2656.28 3347
2656.77 3371
2657.25 3285
2657.74 3228
2658.23 3222
2658.71 3098
2659.20 2991
2659.69 2987
2660.17 2894
2660.66 2885
2661.14 2862
2661.63 2871
2662.12 2816
2662.60 2783
2663.09 2741
2663.58 2804
2664.06 2831
2664.55 2794
2665.04 2843
2665.53 2771
2666.01 2777
2666.50 2819
2666.99 2786
2667.47 2841
2667.96 2860
2668.45 2901
2668.94 2876
2669.42 2766
2669.91 2834
2670.40 2846
2670.88 2808
2671.37 2836
2671.86 2897
2672.35 2952
2672.83 3068
2673.32 3149
2673.81 3254
2674.30 3198
2674.79 3205
2675.27 3194
2675.76 3278
2676.25 3274
2676.74 3193
2677.23 3058
2677.71 2961
2678.20 2936
2678.69 2883
2679.18 2883
2679.67 2762
2680.15 2676
2680.64 2731
2681.13 2730
2681.62 2636
2682.11 2805
2682.60 2733
2683.08 2761
2683.57 2780
2684.06 2670
2684.55 2630
2685.04 2635
2685.53 2619
2686.02 2601
2686.51 2588
2686.99 2631
2687.48 2629
2687.97 2692
2688.46 2686
2688.95 2677
2689.44 2608
2689.93 2678
2690.42 2696
2690.91 2682
2691.40 2648
2691.89 2780
2692.38 2847
2692.87 2864
2693.35 2838
2693.84 2993
2694.33 3049
2694.82 3076
2695.31 3052
2695.80 2998
2696.29 2974
2696.78 2953
2697.27 2832
2697.76 2872
2698.25 2854
2698.74 2822
2699.23 2813
2699.72 2641
2700.21 2665
2700.70 2664
2701.19 2665
2701.68 2673
2702.17 2751
2702.66 2735
2703.15 2808
2703.64 2826
2704.13 2712
2704.62 2747
2705.12 2763
2705.61 2728
2706.10 2633
2706.59 2705
2707.08 2754
2707.57 2591
2708.06 2522
2708.55 2573
2709.04 2534
2709.53 2552
2710.02 2622
2710.51 2588
2711.01 2617
2711.50 2715
2711.99 2731
2712.48 2644
2712.97 2614
2713.46 2661
2713.95 2656
2714.44 2577
2714.94 2606
2715.43 2640
2715.92 2605
2716.41 2581
2716.90 2589
2717.39 2463
2717.89 2494
2718.38 2539
2718.87 2602
2719.36 2588
2719.85 2592
2720.34 2583
2720.84 2594
2721.33 2707
2721.82 2791
2722.31 2848
2722.80 2880
2723.30 2886
2723.79 2814
2724.28 2837
2724.77 2709
2725.27 2608
2725.76 2654
2726.25 2706
2726.74 2777
2727.24 2753
2727.73 2738
2728.22 2864
2728.71 2903
2729.21 2825
2729.70 2851
2730.19 2917
2730.69 2963
2731.18 2974
2731.67 2944
2732.16 2972
2732.66 3007
2733.15 3000
2733.64 3104
2734.14 3142
2734.63 3223
2735.12 3274
2735.62 3169
2736.11 3123
2736.60 3092
2737.10 3114
2737.59 3152
2738.08 3112
2738.58 3114
2739.07 3053
2739.56 2966
2740.06 2853
2740.55 2793
2741.05 2795
2741.54 2669
2742.03 2600
2742.53 2641
2743.02 2607
2743.52 2663
2744.01 2724
2744.50 2775
2745.00 2737
2745.49 2689
2745.99 2741
2746.48 2663
2746.97 2792
2747.47 2749
2747.96 2715
2748.46 2681
2748.95 2763
2749.45 2688
2749.94 2697
2750.44 2693
2750.93 2707
2751.43 2616
2751.92 2644
2752.42 2676
2752.91 2710
2753.41 2764
2753.90 2776
2754.40 2665
2754.89 2656
2755.39 2722
2755.88 2758
2756.38 2636
2756.87 2716
2757.37 2708
2757.86 2677
2758.36 2635
2758.85 2794
2759.35 2750
2759.84 2855
2760.34 2832
2760.83 3003
2761.33 2960
2761.83 2947
2762.32 2960
2762.82 2906
2763.31 2982
2763.81 2921
2764.30 2777
2764.80 2790
2765.30 2797
2765.79 2758
2766.29 2789
2766.78 2695
2767.28 2708
2767.78 2769
2768.27 2630
2768.77 2644
2769.27 2679
2769.76 2694
2770.26 2690
2770.76 2725
2771.25 2759
2771.75 2819
2772.24 2783
2772.74 2813
2773.24 2836
2773.73 2914
2774.23 2863
2774.73 2882
2775.23 2932
2775.72 3007
2776.22 3014
2776.72 3004
2777.21 2941
2777.71 2864
2778.21 2920
2778.70 2833
2779.20 2745
2779.70 2812
2780.20 2845
2780.69 2751
2781.19 2746
2781.69 2706
2782.19 2692
2782.68 2658
2783.18 2687
2783.68 2798
2784.18 2781
2784.67 2741
2785.17 2671
2785.67 2593
2786.17 2744
2786.67 2810
2787.16 2866
2787.66 2831
2788.16 2836
2788.66 2751
2789.16 2766
2789.65 2731
2790.15 2701
2790.65 2706
2791.15 2615
2791.65 2674
2792.15 2687
2792.64 2744
2793.14 2636
2793.64 2742
2794.14 2766
2794.64 2734
2795.14 2776
2795.64 2718
2796.13 2855
2796.63 2828
2797.13 2818
2797.63 2797
2798.13 2772
2798.63 2842
2799.13 2820
2799.63 2788
2800.13 2764
2800.62 2744
2801.12 2773
2801.62 2715
2802.12 2679
2802.62 2665
2803.12 2754
2803.62 2773
2804.12 2813
2804.62 2839
2805.12 2802
2805.62 2897
2806.12 2977
2806.62 2907
2807.12 2929
2807.62 2864
2808.12 2974
2808.62 3059
2809.12 3150
2809.62 3307
2810.12 3658
2810.62 3988
2811.12 4299
2811.62 4650
2812.12 5074
2812.62 5209
2813.12 5075
2813.62 5231
2814.12 5108
2814.62 4955
2815.12 4769
2815.62 4494
2816.12 4096
2816.62 3868
2817.12 3637
2817.62 3411
2818.12 3290
2818.62 3132
2819.12 3034
2819.63 2942
2820.13 2933
2820.63 2964
2821.13 2889
2821.63 2821
2822.13 2831
2822.63 2824
2823.13 2897
2823.63 2843
2824.13 2763
2824.64 2718
2825.14 2780
2825.64 2676
2826.14 2624
2826.64 2587
2827.14 2639
2827.64 2611
2828.15 2543
2828.65 2577
2829.15 2654
2829.65 2679
2830.15 2695
2830.65 2677
2831.16 2691
2831.66 2708
2832.16 2766
2832.66 2814
2833.16 2774
2833.67 2886
2834.17 2982
2834.67 3014
2835.17 2995
2835.68 3023
2836.18 3013
2836.68 3148
2837.18 3141
2837.68 3014
2838.19 3090
2838.69 2994
2839.19 2983
2839.70 3087
2840.20 3088
2840.70 3109
2841.20 3083
2841.71 3010
2842.21 3063
2842.71 2966
2843.21 3033
2843.72 3053
2844.22 2937
2844.72 2981
2845.23 2958
2845.73 3055
2846.23 3114
2846.74 3098
2847.24 3152
2847.74 3210
2848.25 3180
2848.75 3188
2849.25 3233
2849.76 3200
2850.26 3108
2850.76 3093
2851.27 3119
2851.77 3036
2852.28 3041
2852.78 2952
2853.28 2891
2853.79 2871
2854.29 2989
2854.79 2984
2855.30 3021
2855.80 3197
2856.31 3319
2856.81 3435
2857.31 3534
2857.82 3595
2858.32 3540
2858.83 3524
2859.33 3502
2859.84 3619
2860.34 3576
2860.85 3462
2861.35 3310
2861.85 3178
2862.36 3090
2862.86 3024
2863.37 2928
2863.87 2815
2864.38 2791
2864.88 2746
2865.39 2695
2865.89 2747
2866.40 2861
2866.90 2802
2867.41 2740
2867.91 2754
2868.42 2757
2868.92 2853
2869.43 2946
2869.93 2991
2870.44 2988
2870.94 3155
2871.45 3238
2871.96 3242
2872.46 3241
2872.97 3369
2873.47 3337
2873.98 3336
2874.48 3337
2874.99 3260
2875.49 3216
2876.00 3187
2876.51 3047
2877.01 2988
2877.52 2953
2878.02 2964
2878.53 2932
2879.04 2983
2879.54 2878
2880.05 2939
2880.55 2919
2881.06 2948
2881.57 2932
2882.07 2956
2882.58 3019
2883.09 3043
2883.59 2956
2884.10 2881
2884.61 2858
2885.11 2942
2885.62 2996
2886.13 3140
2886.63 2997
2887.14 3016
2887.65 3146
2888.15 2986
2888.66 2997
2889.17 3075
2889.67 3048
2890.18 2960
2890.69 2930
2891.20 3055
2891.70 3006
2892.21 2929
2892.72 2966
2893.22 2991
2893.73 3005
2894.24 2977
2894.75 3133
2895.25 2996
2895.76 2962
2896.27 2996
2896.78 3076
2897.29 3051
2897.79 3028
2898.30 3155
2898.81 3155
2899.32 3113
2899.82 3137
2900.33 3139
2900.84 3241
2901.35 3265
2901.86 3292
2902.36 3211
2902.87 3309
2903.38 3324
2903.89 3374
2904.40 3382
2904.91 3445
2905.41 3418
2905.92 3371
2906.43 3385
2906.94 3316
2907.45 3297
2907.96 3217
2908.47 3259
2908.97 3178
2909.48 3136
2909.99 3012
2910.50 3027
2911.01 2968
2911.52 3002
2912.03 3006
2912.54 3101
2913.05 3079
2913.55 3115
2914.06 2948
2914.57 3029
2915.08 3023
2915.59 2954
2916.10 2979
2916.61 3046
2917.12 3074
2917.63 3089
2918.14 3209
2918.65 3291
2919.16 3408
2919.67 3567
2920.18 3580
2920.69 3738
2921.20 3723
2921.71 3760
2922.22 3869
2922.73 3778
2923.24 3644
2923.75 3649
2924.26 3458
2924.77 3436
2925.28 3352
2925.79 3278
2926.30 3155
2926.81 3136
2927.32 3237
2927.83 3249
2928.34 3249
2928.85 3225
2929.36 3117
2929.87 3087
2930.38 3198
2930.89 3175
2931.40 3237
2931.91 3193
2932.42 3136
2932.93 3147
2933.45 3062
2933.96 3104
2934.47 3127
2934.98 3226
2935.49 3337
2936.00 3355
2936.51 3492
2937.02 3645
2937.53 4006
2938.04 4446
2938.56 5239
2939.07 6084
2939.58 6936
2940.09 7793
2940.60 8594
2941.11 8839
2941.62 8820
2942.14 8798
2942.65 8266
2943.16 7758
2943.67 7255
2944.18 6578
2944.70 6000
2945.21 5411
2945.72 5015
2946.23 4533
2946.74 4166
2947.26 4029
2947.77 3795
2948.28 3684
2948.79 3601
2949.30 3496
2949.82 3299
2950.33 3255
2950.84 3295
2951.35 3144
2951.87 3137
2952.38 3067
2952.89 3026
2953.40 3017
2953.92 2961
2954.43 2900
2954.94 2928
2955.45 2979
2955.97 3018
2956.48 2884
2956.99 2965
2957.51 2958
2958.02 2961
2958.53 2947
2959.04 2989
2959.56 3002
2960.07 3169
2960.58 3149
2961.10 3204
2961.61 3281
2962.12 3335
2962.64 3358
2963.15 3436
2963.66 3413
2964.18 3414
2964.69 3399
2965.21 3504
2965.72 3497
2966.23 3478
2966.75 3486
2967.26 3543
2967.77 3501
2968.29 3632
2968.80 3646
2969.32 3607
2969.83 3597
2970.34 3544
2970.86 3414
2971.37 3417
2971.89 3467
2972.40 3375
2972.91 3399
2973.43 3347
2973.94 3317
2974.46 3287
2974.97 3314
2975.49 3222
2976.00 3282
2976.52 3344
2977.03 3340
2977.55 3424
2978.06 3485
2978.57 3505
2979.09 3582
2979.60 3563
2980.12 3537
2980.63 3625
2981.15 3622
2981.66 3544
2982.18 3468
2982.69 3518
2983.21 3680
2983.73 3581
2984.24 3650
2984.76 3595
2985.27 3558
2985.79 3689
2986.30 3586
2986.82 3655
2987.33 3721
2987.85 3675
2988.36 3674
2988.88 3649
2989.40 3901
2989.91 3785
2990.43 3781
2990.94 3696
2991.46 3857
2991.97 3966
2992.49 3759
2993.01 3661
2993.52 3776
2994.04 3917
2994.55 4047
2995.07 4212
2995.59 4415
2996.10 4467
2996.62 4644
2997.14 4898
2997.65 4885
2998.17 4848
2998.69 4829
2999.20 4740
2999.72 4640
3000.24 4630
3000.75 4603
3001.27 4708
3001.79 4983
3002.30 5420
3002.82 6353
3003.34 7123
3003.85 8033
3004.37 8668
3004.89 9507
3005.40 9735
3005.92 9589
3006.44 8985
3006.96 8142
3007.47 7344
3007.99 6669
3008.51 5798
3009.03 5099
3009.54 4631
3010.06 4307
3010.58 4076
3011.10 3833
3011.61 3765
3012.13 3721
3012.65 3604
3013.17 3585
3013.68 3618
3014.20 3711
3014.72 3548
3015.24 3691
3015.76 3686
3016.27 3633
3016.79 3613
3017.31 3617
3017.83 3601
3018.35 3615
3018.86 3583
3019.38 3658
3019.90 3664
3020.42 3549
3020.94 3596
3021.46 3576
3021.97 3536
3022.49 3588
3023.01 3514
3023.53 3488
3024.05 3545
3024.57 3628
3025.09 3612
3025.61 3459
3026.12 3499
3026.64 3506
3027.16 3469
3027.68 3469
3028.20 3423
3028.72 3375
3029.24 3362
3029.76 3333
3030.28 3240
3030.80 3258
3031.32 3315
3031.84 3329
3032.35 3290
3032.87 3314
3033.39 3256
3033.91 3312
3034.43 3308
3034.95 3409
3035.47 3448
3035.99 3369
3036.51 3366
3037.03 3415
3037.55 3404
3038.07 3420
3038.59 3290
3039.11 3312
3039.63 3171
3040.15 3127
3040.67 3167
3041.19 3239
3041.71 3131
3042.23 3118
3042.75 3267
3043.27 3250
3043.79 3250
3044.31 3079
3044.83 3288
3045.35 3225
3045.87 3275
3046.40 3301
3046.92 3242
3047.44 3270
3047.96 3212
3048.48 3177
3049.00 3198
3049.52 3166
3050.04 3085
3050.56 3124
3051.08 3035
3051.60 3030
3052.12 3104
3052.65 3139
3053.17 2985
3053.69 3010
3054.21 3025
3054.73 3049
3055.25 3083
3055.77 3037
3056.30 3158
3056.82 3203
3057.34 3122
3057.86 3058
3058.38 3056
3058.90 3177
3059.42 3288
3059.95 3150
3060.47 3163
3060.99 3122
3061.51 3180
3062.03 3307
3062.56 3211
3063.08 3283
3063.60 3328
3064.12 3455
3064.64 3407
3065.17 3457
3065.69 3616
3066.21 3523
3066.73 3450
3067.26 3501
3067.78 3602
3068.30 3542
3068.82 3451
3069.35 3551
3069.87 3510
3070.39 3626
3070.91 3583
3071.44 3701
3071.96 3793
3072.48 3917
3073.01 3874
3073.53 3831
3074.05 3819
3074.57 3791
3075.10 3904
3075.62 3988
3076.14 4008
3076.67 4007
3077.19 4012
3077.71 4198
3078.24 4262
3078.76 4171
3079.28 4278
3079.81 4322
3080.33 4389
3080.85 4419
3081.38 4493
3081.90 4394
3082.42 4343
3082.95 4287
3083.47 4322
3084.00 4257
3084.52 4126
3085.04 4069
3085.57 4100
3086.09 4153
3086.62 4288
3087.14 4551
3087.66 5007
3088.19 5487
3088.71 6066
3089.24 6641
3089.76 7196
3090.29 7414
3090.81 7149
3091.33 6984
3091.86 6564
3092.38 5872
3092.91 5636
3093.43 5495
3093.96 5144
3094.48 4882
3095.01 4656
3095.53 4637
3096.06 4537
3096.58 4633
3097.11 4712
3097.63 4576
3098.16 4575
3098.68 4571
3099.21 4577
3099.73 5005
3100.26 5564
3100.78 6383
3101.31 7501
3101.83 8905
3102.36 9815
3102.88 10755
3103.41 10722
3103.93 10455
3104.46 9836
3104.99 8794
3105.51 7787
3106.04 6766
3106.56 6027
3107.09 5465
3107.61 5064
3108.14 4678
3108.67 4466
3109.19 4254
3109.72 4172
3110.24 4037
3110.77 3943
3111.30 3946
3111.82 3857
3112.35 3803
3112.87 3767
3113.40 3764
3113.93 3757
3114.45 3672
3114.98 3560
3115.51 3546
3116.03 3480
3116.56 3392
3117.09 3493
3117.61 3447
3118.14 3401
3118.67 3511
3119.19 3660
3119.72 3650
3120.25 3789
3120.77 3835
3121.30 3975
3121.83 3992
3122.35 4114
3122.88 4022
3123.41 3981
3123.94 4217
3124.46 4399
3124.99 4444
3125.52 4659
3126.05 4775
3126.57 4880
3127.10 4801
3127.63 4752
3128.16 4540
3128.68 4432
3129.21 4319
3129.74 4126
3130.27 3999
3130.79 3854
3131.32 3735
3131.85 3740
3132.38 3751
3132.91 3695
3133.43 3726
3133.96 3694
3134.49 3619
3135.02 3660
3135.55 3698
3136.07 3690
3136.60 3592
3137.13 3535
3137.66 3454
3138.19 3409
3138.72 3287
3139.24 3235
3139.77 3135
3140.30 3069
3140.83 2977
3141.36 3017
3141.89 3037
3142.42 2932
3142.95 2952
3143.47 3015
3144.00 2970
3144.53 3036
3145.06 3110
3145.59 3163
3146.12 3342
3146.65 3345
3147.18 3379
3147.71 3476
3148.24 3544
3148.76 3568
3149.29 3635
3149.82 3579
3150.35 3545
3150.88 3443
3151.41 3460
3151.94 3421
3152.47 3381
3153.00 3392
3153.53 3482
3154.06 3345
3154.59 3502
3155.12 3405
3155.65 3329
3156.18 3339
3156.71 3399
3157.24 3319
3157.77 3376
3158.30 3322
3158.83 3483
3159.36 3429
3159.89 3388
3160.42 3454
3160.95 3465
3161.48 3406
3162.01 3368
3162.54 3401
3163.07 3430
3163.60 3325
3164.13 3236
3164.66 3273
3165.20 3345
3165.73 3420
3166.26 3299
3166.79 3179
3167.32 3133
3167.85 3043
3168.38 2982
3168.91 3006
3169.44 3077
3169.97 3066
3170.50 3098
3171.04 3116
3171.57 3317
3172.10 3497
3172.63 3561
3173.16 3704
3173.69 3670
3174.22 3713
3174.75 3672
3175.29 3655
3175.82 3639
3176.35 3490
3176.88 3319
3177.41 3363
3177.94 3211
3178.48 3190
3179.01 3147
3179.54 3090
3180.07 3044
3180.60 2886
3181.14 2900
3181.67 2895
3182.20 2991
3182.73 2934
3183.26 2940
3183.80 2853
3184.33 2831
3184.86 2894
3185.39 2867
3185.93 2860
3186.46 2899
3186.99 2973
3187.52 2967
3188.06 2894
3188.59 3046
3189.12 2993
3189.65 2946
3190.19 3029
3190.72 2972
3191.25 2969
3191.79 2980
3192.32 2934
3192.85 2930
3193.38 2964
3193.92 2927
3194.45 3017
3194.98 2983
3195.52 3085
3196.05 3126
3196.58 3085
3197.12 3055
3197.65 3123
3198.18 3112
3198.72 3033
3199.25 3179
3199.78 3121
3200.32 3233
3200.85 3290
3201.39 3236
3201.92 3127
3202.45 3121
3202.99 3173
3203.52 3008
3204.05 3101
3204.59 3151
3205.12 3080
3205.66 3157
3206.19 3214
3206.72 3431
3207.26 3735
3207.79 3880
3208.33 3965
3208.86 4206
3209.40 4318
3209.93 4483
3210.47 4553
3211.00 4376
3211.53 4338
3212.07 4233
3212.60 4027
3213.14 3971
3213.67 3750
3214.21 3586
3214.74 3454
3215.28 3315
3215.81 3193
3216.35 3121
3216.88 3108
3217.42 3003
3217.95 2956
3218.49 3008
3219.02 2951
3219.56 2992
3220.09 3062
3220.63 3055
3221.16 3002
3221.70 3214
3222.23 3467
3222.77 3560
3223.31 3753
3223.84 3708
3224.38 3843
3224.91 3929
3225.45 3937
3225.98 3794
3226.52 3630
3227.06 3505
3227.59 3382
3228.13 3404
3228.66 3379
3229.20 3229
3229.74 3233
3230.27 3222
3230.81 3189
3231.34 3173
3231.88 3152
3232.42 3162
3232.95 3108
3233.49 3185
3234.03 3260
3234.56 3182
3235.10 3261
3235.64 3286
3236.17 3356
3236.71 3448
3237.25 3508
3237.78 3665
3238.32 3617
3238.86 3518
3239.39 3576
3239.93 3542
3240.47 3438
3241.00 3434
3241.54 3474
3242.08 3474
3242.61 3353
3243.15 3400
3243.69 3487
3244.23 3493
3244.76 3438
3245.30 3571
3245.84 3601
3246.38 3683
3246.91 3711
3247.45 3699
3247.99 3780
3248.53 3930
3249.06 4025
3249.60 4301
3250.14 4860
3250.68 5726
3251.21 6510
3251.75 7583
3252.29 8340
3252.83 8932
3253.37 9169
3253.90 8956
3254.44 8402
3254.98 7665
3255.52 6805
3256.06 5928
3256.60 5215
3257.13 5059
3257.67 4585
3258.21 4372
3258.75 4151
3259.29 4075
3259.83 4064
3260.36 4116
3260.90 4162
3261.44 4379
3261.98 4549
3262.52 4576
3263.06 4517
3263.60 4315
3264.14 4320
3264.68 4295
3265.21 4119
3265.75 3922
3266.29 3862
3266.83 3678
3267.37 3670
3267.91 3728
3268.45 3509
3268.99 3419
3269.53 3466
3270.07 3527
3270.61 3513
3271.15 3502
3271.69 3569
3272.23 3533
3272.76 3577
3273.30 3564
3273.84 3572
3274.38 3559
3274.92 3722
3275.46 3692
3276.00 3648
3276.54 3681
3277.08 3629
3277.62 3616
3278.16 3697
3278.70 3681
3279.24 3745
3279.78 3545
3280.32 3677
3280.86 3678
3281.41 3775
3281.95 3828
3282.49 3826
3283.03 3813
3283.57 3745
3284.11 3944
3284.65 3992
3285.19 3999
3285.73 4104
3286.27 4177
3286.81 4205
3287.35 3989
3287.89 4058
3288.43 3995
3288.97 4132
3289.52 4131
3290.06 4098
3290.60 4165
3291.14 4291
3291.68 4383
3292.22 4533
3292.76 4742
3293.30 5015
3293.85 5437
3294.39 5725
3294.93 6136
3295.47 6299
3296.01 6575
3296.55 6471
3297.09 6359
3297.64 6121
3298.18 5702
3298.72 5493
3299.26 5192
3299.80 4891
3300.34 4834
3300.89 4547
3301.43 4281
3301.97 4170
3302.51 4212
3303.06 4210
3303.60 3987
3304.14 4075
3304.68 4119
3305.22 4099
3305.77 3978
3306.31 4014
3306.85 4059
3307.39 4098
3307.94 4112
3308.48 4155
3309.02 4137
3309.56 4200
3310.11 4330
3310.65 4220
3311.19 4229
3311.74 4199
3312.28 4148
3312.82 4152
3313.36 4196
3313.91 4247
3314.45 4324
3314.99 4301
3315.54 4537
3316.08 4771
3316.62 4940
3317.17 5259
3317.71 5581
3318.25 5759
3318.80 6163
3319.34 6432
3319.88 6401
3320.43 6377
3320.97 6191
3321.51 6005
3322.06 5719
3322.60 5660
3323.14 5495
3323.69 5190
3324.23 5034
3324.78 4923
3325.32 4892
3325.86 4826
3326.41 4763
3326.95 4645
3327.50 4649
3328.04 4545
3328.59 4489
3329.13 4408
3329.67 4515
3330.22 4751
3330.76 4963
3331.31 5530
3331.85 6400
3332.40 7674
3332.94 9311
3333.49 11561
3334.03 13728
3334.57 15475
3335.12 17093
3335.66 17923
3336.21 18102
3336.75 17632
3337.30 16700
3337.84 15154
3338.39 13382
3338.93 11958
3339.48 10359
3340.02 8795
3340.57 7604
3341.11 6495
3341.66 5664
3342.20 5099
3342.75 4650
3343.30 4239
3343.84 4072
3344.39 3913
3344.93 3822
3345.48 3651
3346.02 3686
3346.57 3669
3347.11 3684
3347.66 3687
3348.21 3621
3348.75 3525
3349.30 3505
3349.84 3553
3350.39 3471
3350.94 3469
3351.48 3365
3352.03 3380
3352.57 3408
3353.12 3340
3353.67 3336
3354.21 3248
3354.76 3182
3355.31 3196
3355.85 3331
3356.40 3227
3356.95 3202
3357.49 3223
3358.04 3132
3358.59 3160
3359.13 3218
3359.68 3232
3360.23 3327
3360.77 3351
3361.32 3345
3361.87 3329
3362.41 3415
3362.96 3403
3363.51 3579
3364.05 3588
3364.60 3523
3365.15 3495
3365.70 3439
3366.24 3359
3366.79 3333
3367.34 3325
3367.89 3228
3368.43 3224
3368.98 3149
3369.53 3191
3370.08 3407
3370.62 3447
3371.17 3532
3371.72 3606
3372.27 3766
3372.81 3918
3373.36 3952
3373.91 3959
3374.46 3964
3375.01 3856
3375.55 3732
3376.10 3676
3376.65 3476
3377.20 3379
3377.75 3291
3378.30 3153
3378.84 3103
3379.39 3023
3379.94 3035
3380.49 2953
3381.04 2919
3381.59 2942
3382.13 2886
3382.68 2868
3383.23 2791
3383.78 2783
3384.33 2795
3384.88 2722
3385.43 2813
3385.98 2770
3386.52 2706
3387.07 2786
3387.62 2835
3388.17 2798
3388.72 2905
3389.27 2866
3389.82 2873
3390.37 2897
3390.92 2920
3391.47 2931
3392.02 2958
3392.57 2875
3393.12 2884
3393.66 2887
3394.21 2919
3394.76 2843
3395.31 2859
3395.86 2961
3396.41 3025
3396.96 2948
3397.51 3035
3398.06 3075
3398.61 3111
3399.16 3100
3399.71 2996
3400.26 3098
3400.81 3092
3401.36 2958
3401.91 2909
3402.46 2966
3403.01 2867
3403.56 2951
3404.11 2897
3404.66 2808
3405.21 2836
3405.77 2885
3406.32 2902
3406.87 2920
3407.42 2786
3407.97 2839
3408.52 2838
3409.07 2992
3409.62 2993
3410.17 3070
3410.72 3024
3411.27 3002
3411.82 3070
3412.37 2977
3412.93 2972
3413.48 3140
3414.03 3081
3414.58 3138
3415.13 3115
3415.68 3280
3416.23 3374
3416.78 3456
3417.34 3610
3417.89 3662
3418.44 3703
3418.99 3627
3419.54 3457
3420.09 3417
3420.65 3360
3421.20 3325
3421.75 3284
3422.30 3233
3422.85 3209
3423.40 3197
3423.96 3124
3424.51 3172
3425.06 3172
3425.61 3084
3426.17 2977
3426.72 2995
3427.27 3013
3427.82 2934
3428.37 2846
3428.93 2802
3429.48 2768
3430.03 2749
3430.58 2747
3431.14 2842
3431.69 2911
3432.24 2894
3432.79 2878
3433.35 3031
3433.90 3046
3434.45 3042
3435.01 3167
3435.56 3233
3436.11 3235
3436.66 3255
3437.22 3218
3437.77 3242
3438.32 3183
3438.88 3116
3439.43 3002
3439.98 3019
3440.54 2971
3441.09 3019
3441.64 2979
3442.20 2948
3442.75 2896
3443.30 2947
3443.86 2861
3444.41 2756
3444.96 2778
3445.52 2763
3446.07 2867
3446.63 2991
3447.18 2979
3447.73 2946
3448.29 2971
3448.84 3026
3449.40 2947
3449.95 2909
3450.50 2852
3451.06 2756
3451.61 2709
3452.17 2728
3452.72 2804
3453.27 2806
3453.83 2688
3454.38 2766
3454.94 2825
3455.49 2860
3456.05 2882
3456.60 2822
3457.16 2839
3457.71 2865
3458.27 2813
3458.82 2857
3459.38 2940
3459.93 3018
3460.49 2989
3461.04 3039
3461.60 3107
3462.15 3183
3462.71 3095
3463.26 3179
3463.82 3257
3464.37 3279
3464.93 3223
3465.48 3187
3466.04 3187
3466.59 3279
3467.15 3365
3467.70 3350
3468.26 3436
3468.81 3470
3469.37 3531
3469.93 3664
3470.48 3747
3471.04 3798
3471.59 3824
3472.15 3778
3472.70 3817
3473.26 3823
3473.82 3758
3474.37 3690
3474.93 3620
3475.48 3533
3476.04 3621
3476.60 3727
3477.15 3758
3477.71 3912
3478.27 3930
3478.82 3853
3479.38 3950
3479.93 3889
3480.49 3922
3481.05 3995
3481.60 3940
3482.16 4179
3482.72 4223
3483.27 4358
3483.83 4304
3484.39 4385
3484.95 4527
3485.50 4558
3486.06 4565
3486.62 4604
3487.17 4783
3487.73 4994
3488.29 5219
3488.84 6154
3489.40 7210
3489.96 8820
3490.52 10487
3491.07 12343
3491.63 13718
3492.19 14262
3492.75 14291
3493.30 13325
3493.86 12230
3494.42 10753
3494.98 9415
3495.53 8133
3496.09 7028
3496.65 6308
3497.21 5977
3497.77 5498
3498.32 5184
3498.88 5178
3499.44 5325
3500.00 5298
3500.56 5430
3501.11 5858
3501.67 6427
3502.23 6911
3502.79 7597
3503.35 8435
3503.91 8836
3504.46 9175
3505.02 9404
3505.58 9340
3506.14 9027
3506.70 8584
3507.26 7997
3507.81 7240
3508.37 6634
3508.93 5960
3509.49 5600
3510.05 5193
3510.61 4865
3511.17 4743
3511.73 4674
3512.29 4502
3512.85 4365
3513.40 4134
3513.96 4018
3514.52 4005
3515.08 3956
3515.64 3820
3516.20 3828
3516.76 3782
3517.32 3701
3517.88 3757
3518.44 3562
3519.00 3476
3519.56 3497
3520.12 3407
3520.68 3418
3521.24 3379
3521.80 3349
3522.36 3378
3522.92 3343
3523.48 3359
3524.04 3334
3524.60 3385
3525.16 3360
3525.72 3492
3526.28 3480
3526.84 3423
3527.40 3483
3527.96 3508
3528.52 3365
3529.08 3405
3529.64 3436
3530.20 3407
3530.76 3472
3531.32 3443
3531.88 3425
3532.44 3470
3533.00 3439
3533.56 3502
3534.12 3474
3534.68 3429
3535.25 3444
3535.81 3381
3536.37 3456
3536.93 3440
3537.49 3414
3538.05 3420
3538.61 3375
3539.17 3377
3539.73 3314
3540.30 3347
3540.86 3429
3541.42 3452
3541.98 3440
3542.54 3511
3543.10 3543
3543.66 3572
3544.23 3532
3544.79 3514
3545.35 3448
3545.91 3395
3546.47 3311
3547.03 3349
3547.60 3268
3548.16 3222
3548.72 3262
3549.28 3280
3549.84 3208
3550.41 3297
3550.97 3328
3551.53 3253
3552.09 3323
3552.65 3337
3553.22 3296
3553.78 3239
3554.34 3223
3554.90 3168
3555.47 3168
3556.03 3115
3556.59 3029
3557.15 3083
3557.72 3127
3558.28 3075
3558.84 3114
3559.41 3016
3559.97 3074
3560.53 3154
3561.09 3127
3561.66 3175
3562.22 3384
3562.78 3437
3563.35 3546
3563.91 3655
3564.47 3764
3565.04 3812
3565.60 3834
3566.16 3864
3566.73 3772
3567.29 3666
3567.85 3663
3568.42 3632
3568.98 3495
3569.54 3326
3570.11 3265
3570.67 3189
3571.23 3175
3571.80 3141
3572.36 3081
3572.93 3060
3573.49 3061
3574.05 3106
3574.62 3181
3575.18 3210
3575.75 3293
3576.31 3353
3576.87 3361
3577.44 3343
3578.00 3278
3578.57 3217
3579.13 3186
3579.70 3295
3580.26 3228
3580.82 3165
3581.39 3292
3581.95 3296
3582.52 3191
3583.08 3225
3583.65 3268
3584.21 3204
3584.78 3229
3585.34 3132
3585.91 3065
3586.47 3030
3587.04 3097
3587.60 3046
3588.17 2972
3588.73 2985
3589.30 2857
3589.86 2995
3590.43 3039
3590.99 3000
3591.56 3019
3592.12 3031
3592.69 3035
3593.25 3098
3593.82 3101
3594.39 3145
3594.95 3283
3595.52 3305
3596.08 3315
3596.65 3361
3597.21 3330
3597.78 3241
3598.35 3218
3598.91 3160
3599.48 3118
3600.04 3086
3600.61 3068
3601.18 2968
3601.74 3008
3602.31 3090
3602.87 3081
3603.44 3043
3604.01 3087
3604.57 3038
3605.14 3055
3605.71 2949
3606.27 2983
3606.84 2962
3607.41 2987
3607.97 2883
3608.54 2856
3609.11 2851
3609.67 2884
3610.24 2823
3610.81 2796
3611.37 2800
3611.94 2828
3612.51 2930
3613.07 2974
3613.64 3208
3614.21 3614
3614.78 4192
3615.34 4698
3615.91 5440
3616.48 6064
3617.04 6577
3617.61 7178
3618.18 7211
3618.75 7092
3619.31 6749
3619.88 6373
3620.45 5934
3621.02 5436
3621.58 4914
3622.15 4405
3622.72 4035
3623.29 3682
3623.86 3338
3624.42 3309
3624.99 3036
3625.56 2863
3626.13 2891
3626.70 2841
3627.26 2829
3627.83 2806
3628.40 2826
3628.97 2826
3629.54 2787
3630.11 2859
3630.67 2943
3631.24 2876
3631.81 2902
3632.38 2902
3632.95 2964
3633.52 2797
3634.08 2883
3634.65 2890
3635.22 2928
3635.79 2884
3636.36 2820
3636.93 2881
3637.50 2823
3638.07 2835
3638.64 2871
3639.20 2939
3639.77 2987
3640.34 3189
3640.91 3308
3641.48 3415
3642.05 3413
3642.62 3578
3643.19 3469
3643.76 3487
3644.33 3476
3644.90 3465
3645.47 3574
3646.04 3467
3646.61 3455
3647.18 3530
3647.75 3494
3648.32 3475
3648.89 3423
3649.46 3329
3650.03 3378
3650.60 3398
3651.17 3323
3651.74 3281
3652.31 3211
3652.88 3263
3653.45 3366
3654.02 3353
3654.59 3439
3655.16 3390
3655.73 3315
3656.30 3289
3656.87 3344
3657.44 3412
3658.01 3461
3658.58 3514
3659.15 3712
3659.72 3668
3660.29 3651
3660.86 3651
3661.43 3454
3662.00 3399
3662.58 3234
3663.15 3216
3663.72 3188
3664.29 3184
3664.86 3225
3665.43 3156
3666.00 3213
3666.57 3182
3667.14 3311
3667.72 3279
3668.29 3200
3668.86 3114
3669.43 3105
3670.00 3038
3670.57 3019
3671.14 3065
3671.72 3076
3672.29 3032
3672.86 3123
3673.43 3315
3674.00 3352
3674.57 3423
3675.15 3538
3675.72 3560
3676.29 3519
3676.86 3425
3677.43 3431
3678.01 3398
3678.58 3530
3679.15 3503
3679.72 3315
3680.30 3240
3680.87 3195
3681.44 3061
3682.01 2994
3682.58 2934
3683.16 2953
3683.73 2899
3684.30 2906
3684.88 2872
3685.45 2774
3686.02 2904
3686.59 2928
3687.17 2963
3687.74 3088
3688.31 3176
3688.88 3276
3689.46 3428
3690.03 3447
3690.60 3460
3691.18 3408
3691.75 3272
3692.32 3344
3692.90 3211
3693.47 3294
3694.04 3180
3694.62 3071
3695.19 3074
3695.76 3068
3696.34 2993
3696.91 2899
3697.48 3006
3698.06 2977
3698.63 2932
3699.21 2923
3699.78 2859
3700.35 2998
3700.93 3025
3701.50 2980
3702.08 3045
3702.65 3104
3703.22 2955
3703.80 3055
3704.37 3145
3704.95 2996
3705.52 3005
3706.09 3050
3706.67 3023
3707.24 3066
3707.82 3014
3708.39 2925
3708.97 2944
3709.54 2902
3710.12 3026
3710.69 2975
3711.26 2951
3711.84 2891
3712.41 2888
3712.99 2937
3713.56 2931
3714.14 2851
3714.71 2861
3715.29 2924
3715.86 2998
3716.44 2960
3717.01 2976
3717.59 2924
3718.16 2890
3718.74 2989
3719.32 2902
3719.89 2841
3720.47 2849
3721.04 2799
3721.62 2842
3722.19 2777
3722.77 2790
3723.34 2791
3723.92 2792
3724.49 2798
3725.07 2771
3725.65 2787
3726.22 2721
3726.80 2775
3727.37 2856
3727.95 2959
3728.53 3138
3729.10 3387
3729.68 3823
3730.25 4256
3730.83 4893
3731.41 5501
3731.98 6127
3732.56 6519
3733.14 6666
3733.71 6529
3734.29 6253
3734.87 6046
3735.44 5538
3736.02 5060
3736.60 4601
3737.17 4190
3737.75 3865
3738.33 3685
3738.90 3464
3739.48 3163
3740.06 2999
3740.63 2982
3741.21 2961
3741.79 2868
3742.36 2872
3742.94 2806
3743.52 2776
3744.10 2868
3744.67 2906
3745.25 2791
3745.83 2733
3746.40 2817
3746.98 2776
3747.56 2692
3748.14 2696
3748.71 2738
3749.29 2781
3749.87 2784
3750.45 2727
3751.03 2768
3751.60 2800
3752.18 2768
3752.76 2787
3753.34 2768
3753.92 2763
3754.49 2855
3755.07 2792
3755.65 2827
3756.23 2816
3756.81 2867
3757.38 2998
3757.96 3067
3758.54 3235
3759.12 3330
3759.70 3402
3760.28 3514
3760.85 3615
3761.43 3620
3762.01 3687
3762.59 3647
3763.17 3600
3763.75 3647
3764.33 3706
3764.91 3641
3765.48 3465
3766.06 3476
3766.64 3356
3767.22 3343
3767.80 3336
3768.38 3311
3768.96 3324
3769.54 3357
3770.12 3341
3770.70 3281
3771.28 3186
3771.85 3111
3772.43 3088
3773.01 3016
3773.59 2870
3774.17 2810
3774.75 2822
3775.33 2701
3775.91 2718
3776.49 2672
3777.07 2762
3777.65 2783
3778.23 2756
3778.81 2686
3779.39 2641
3779.97 2669
3780.55 2614
3781.13 2662
3781.71 2580
3782.29 2586
3782.87 2544
3783.45 2548
3784.03 2644
3784.61 2560
3785.19 2598
3785.77 2644
3786.35 2762
3786.93 2694
3787.51 2694
3788.10 2748
3788.68 2672
3789.26 2659
3789.84 2624
3790.42 2728
3791.00 2689
3791.58 2749
3792.16 2753
3792.74 2770
3793.32 2742
3793.90 2768
3794.48 2751
3795.07 2710
3795.65 2671
3796.23 2624
3796.81 2655
3797.39 2626
3797.97 2701
3798.55 2613
3799.14 2635
3799.72 2679
3800.30 2673
3800.88 2591
3801.46 2645
3802.04 2673
3802.62 2769
3803.21 2617
3803.79 2690
3804.37 2708
3804.95 2742
3805.53 2897
3806.12 3091
3806.70 3287
3807.28 3414
3807.86 3513
3808.44 3561
3809.03 3539
3809.61 3465
3810.19 3451
3810.77 3427
3811.36 3249
3811.94 3099
3812.52 3068
3813.10 3074
3813.69 3029
3814.27 3030
3814.85 3012
3815.43 3006
3816.02 3082
3816.60 3011
3817.18 2968
3817.77 2931
3818.35 2818
3818.93 2827
3819.51 2793
3820.10 2800
3820.68 2694
3821.26 2657
3821.85 2831
3822.43 2924
3823.01 2824
3823.60 2812
3824.18 2777
3824.76 2850
3825.35 2945
3825.93 2902
3826.51 2835
3827.10 2828
3827.68 2853
3828.27 2844
3828.85 2791
3829.43 2798
3830.02 2854
3830.60 2861
3831.18 2845
3831.77 2855
3832.35 2839
3832.94 2960
3833.52 3055
3834.10 3039
3834.69 3069
3835.27 3071
3835.86 3156
3836.44 3158
3837.03 3126
3837.61 3239
3838.19 3216
3838.78 3235
3839.36 3230
3839.95 3169
3840.53 3142
3841.12 3127
3841.70 3208
3842.29 3324
3842.87 3418
3843.46 3650
3844.04 3868
3844.63 4328
3845.21 4660
3845.80 4824
3846.38 4915
3846.97 4820
3847.55 4590
3848.14 4409
3848.72 3996
3849.31 3804
3849.89 3728
3850.48 3560
3851.06 3606
3851.65 3606
3852.23 3487
3852.82 3458
3853.41 3468
3853.99 3524
3854.58 3586
3855.16 3567
3855.75 3562
3856.33 3725
3856.92 4009
3857.51 4413
3858.09 5151
3858.68 6071
3859.26 6921
3859.85 7738
3860.44 8418
3861.02 8995
3861.61 9090
3862.20 8892
3862.78 8582
3863.37 8062
3863.95 7187
3864.54 6522
3865.13 5930
3865.71 5257
3866.30 4778
3866.89 4355
3867.47 4029
3868.06 3720
3868.65 3518
3869.23 3451
3869.82 3288
3870.41 3339
3870.99 3398
3871.58 3512
3872.17 3486
3872.76 3515
3873.34 3502
3873.93 3476
3874.52 3410
3875.10 3411
3875.69 3292
3876.28 3143
3876.87 3217
3877.45 3205
3878.04 3114
3878.63 3176
3879.22 3208
3879.80 3220
3880.39 3186
3880.98 3143
3881.57 3171
3882.15 3138
3882.74 3085
3883.33 3014
3883.92 3069
3884.51 3098
3885.09 3234
3885.68 3317
3886.27 3447
3886.86 3545
3887.45 3533
3888.04 3638
3888.62 3939
3889.21 3951
3889.80 3933
3890.39 4128
3890.98 4166
3891.57 4146
3892.15 3983
3892.74 3974
3893.33 3813
3893.92 3780
3894.51 3654
3895.10 3583
3895.69 3461
3896.28 3419
3896.86 3491
3897.45 3478
3898.04 3448
3898.63 3472
3899.22 3531
3899.81 3508
3900.40 3425
3900.99 3336
3901.58 3259
3902.17 3279
3902.76 3131
3903.34 2984
3903.93 3085
3904.52 2989
3905.11 3009
3905.70 3009
3906.29 3020
3906.88 2981
3907.47 3067
3908.06 3047
3908.65 3055
3909.24 3008
3909.83 2885
3910.42 2859
3911.01 2735
3911.60 2655
3912.19 2690
3912.78 2695
3913.37 2666
3913.96 2651
3914.55 2622
3915.14 2666
3915.73 2698
3916.32 2664
3916.91 2667
3917.50 2692
3918.09 2674
3918.68 2636
3919.28 2623
3919.87 2691
3920.46 2639
3921.05 2684
3921.64 2647
3922.23 2610
3922.82 2609
3923.41 2563
3924.00 2516
3924.59 2525
3925.18 2518
3925.77 2479
3926.37 2530
3926.96 2530
3927.55 2456
3928.14 2444
3928.73 2466
3929.32 2374
3929.91 2427
3930.51 2470
3931.10 2523
3931.69 2485
3932.28 2436
3932.87 2394
3933.46 2435
3934.05 2387
3934.65 2423
3935.24 2440
3935.83 2477
3936.42 2519
3937.01 2538
3937.61 2592
3938.20 2642
3938.79 2714
3939.38 2735
3939.97 2800
3940.57 2916
3941.16 2939
3941.75 2888
3942.34 2902
3942.94 2895
3943.53 2884
3944.12 2811
3944.71 2708
3945.31 2597
3945.90 2598
3946.49 2542
3947.08 2477
3947.68 2466
3948.27 2473
3948.86 2541
3949.45 2472
3950.05 2540
3950.64 2559
3951.23 2552
3951.83 2565
3952.42 2504
3953.01 2553
3953.61 2577
3954.20 2573
3954.79 2616
3955.39 2665
3955.98 2725
3956.57 2772
3957.17 2813
3957.76 2829
3958.35 2838
3958.95 2822
3959.54 2755
3960.13 2715
3960.73 2739
3961.32 2732
3961.92 2706
3962.51 2755
3963.10 2793
3963.70 2934
3964.29 2976
3964.88 2947
3965.48 2992
3966.07 2964
3966.67 2927
3967.26 2986
3967.86 2913
3968.45 2761
3969.04 2741
3969.64 2796
3970.23 2773
3970.83 2716
3971.42 2699
3972.02 2675
3972.61 2634
3973.21 2626
3973.80 2594
3974.40 2747
3974.99 2802
3975.58 2840
3976.18 2942
3976.77 3038
3977.37 3171
3977.96 3121
3978.56 3118
3979.15 3087
3979.75 2996
3980.35 2830
3980.94 2873
3981.54 2792
3982.13 2871
3982.73 2949
3983.32 2897
3983.92 2906
3984.51 2920
3985.11 2906
3985.70 2999
3986.30 2967
3986.90 2952
3987.49 3025
3988.09 2863
3988.68 2826
3989.28 2883
3989.87 2831
3990.47 2809
3991.07 2915
3991.66 3023
3992.26 3157
3992.85 3181
3993.45 3154
3994.05 3210
3994.64 3133
3995.24 3209
3995.84 3188
3996.43 3138
3997.03 3150
3997.62 3153
3998.22 3129
3998.82 3032
3999.41 2948
4000.01 2895
4000.61 2835
4001.20 2787
4001.80 2775
4002.40 2719
4003.00 2648
4003.59 2662
4004.19 2707
4004.79 2682
4005.38 2707
4005.98 2718
4006.58 2708
4007.17 2700
4007.77 2728
4008.37 2662
4008.97 2622
4009.56 2493
4010.16 2490
4010.76 2572
4011.36 2644
4011.95 2596
4012.55 2606
4013.15 2663
4013.75 2601
4014.34 2571
4014.94 2648
4015.54 2684
4016.14 2630
4016.74 2652
4017.33 2647
4017.93 2610
4018.53 2629
4019.13 2571
4019.73 2593
4020.32 2571
4020.92 2515
4021.52 2655
4022.12 2730
4022.72 2654
4023.32 2643
4023.91 2656
4024.51 2729
4025.11 2909
4025.71 2980
4026.31 3080
4026.91 3178
4027.51 3254
4028.10 3271
4028.70 3358
4029.30 3365
4029.90 3236
4030.50 3147
4031.10 2959
4031.70 2902
4032.30 2892
4032.90 2757
4033.49 2727
4034.09 2710
4034.69 2715
4035.29 2656
4035.89 2655
4036.49 2572
4037.09 2484
4037.69 2469
4038.29 2388
4038.89 2426
4039.49 2406
4040.09 2474
4040.69 2436
4041.29 2397
4041.89 2436
4042.49 2444
4043.09 2385
4043.69 2356
4044.29 2346
4044.89 2416
4045.49 2495
4046.09 2478
4046.69 2444
4047.29 2419
4047.89 2577
4048.49 2638
4049.09 2528
4049.69 2542
4050.29 2641
4050.89 2634
4051.49 2493
4052.09 2505
4052.69 2640
4053.29 2627
4053.89 2561
4054.49 2519
4055.09 2513
4055.69 2595
4056.30 2571
4056.90 2577
4057.50 2538
4058.10 2535
4058.70 2518
4059.30 2612
4059.90 2595
4060.50 2647
4061.10 2790
4061.71 2881
4062.31 3080
4062.91 3390
4063.51 3589
4064.11 3873
4064.71 4045
4065.31 4114
4065.92 4158
4066.52 4118
4067.12 3938
4067.72 3741
4068.32 3531
4068.92 3300
4069.53 3085
4070.13 2983
4070.73 2706
4071.33 2726
4071.93 2621
4072.54 2568
4073.14 2508
4073.74 2348
4074.34 2334
4074.94 2415
4075.55 2334
4076.15 2384
4076.75 2369
4077.35 2262
4077.96 2287
4078.56 2328
4079.16 2306
4079.76 2226
4080.37 2306
4080.97 2305
4081.57 2276
4082.17 2276
4082.78 2268
4083.38 2194
4083.98 2156
4084.59 2200
4085.19 2202
4085.79 2278
4086.39 2361
4087.00 2407
4087.60 2355
4088.20 2346
4088.81 2330
4089.41 2329
4090.01 2362
4090.62 2381
4091.22 2343
4091.82 2352
4092.43 2373
4093.03 2468
4093.63 2380
4094.24 2442
4094.84 2473
4095.45 2534
4096.05 2432
4096.65 2489
4097.26 2483
4097.86 2577
4098.47 2454
4099.07 2515
4099.67 2527
4100.28 2520
4100.88 2516
4101.49 2604
4102.09 2549
4102.69 2506
4103.30 2553
4103.90 2518
4104.51 2502
4105.11 2453
4105.72 2466
4106.32 2425
4106.93 2413
4107.53 2466
4108.13 2443
4108.74 2389
4109.34 2332
4109.95 2300
4110.55 2322
4111.16 2314
4111.76 2237
4112.37 2297
4112.97 2329
4113.58 2320
4114.18 2286
4114.79 2249
4115.39 2253
4116.00 2248
4116.60 2215
4117.21 2287
4117.82 2279
4118.42 2235
4119.03 2255
4119.63 2151
4120.24 2205
4120.84 2261
4121.45 2165
4122.05 2289
4122.66 2362
4123.27 2356
4123.87 2327
4124.48 2289
4125.08 2321
4125.69 2321
4126.30 2344
4126.90 2319
4127.51 2313
4128.11 2408
4128.72 2373
4129.33 2376
4129.93 2413
4130.54 2405
4131.15 2455
4131.75 2364
4132.36 2350
4132.96 2345
4133.57 2430
4134.18 2464
4134.78 2497
4135.39 2503
4136.00 2494
4136.60 2509
4137.21 2541
4137.82 2522
4138.43 2542
4139.03 2621
4139.64 2708
4140.25 2716
4140.85 2817
4141.46 2828
4142.07 2937
4142.68 3024
4143.28 3050
4143.89 3034
4144.50 3031
4145.10 3024
4145.71 2884
4146.32 2810
4146.93 2761
4147.53 2668
4148.14 2652
4148.75 2544
4149.36 2502
4149.97 2445
4150.57 2386
4151.18 2341
4151.79 2388
4152.40 2299
4153.00 2330
4153.61 2372
4154.22 2325
4154.83 2355
4155.44 2288
4156.05 2305
4156.65 2336
4157.26 2379
4157.87 2371
4158.48 2478
4159.09 2456
4159.70 2566
4160.30 2526
4160.91 2410
4161.52 2395
4162.13 2400
4162.74 2515
4163.35 2550
4163.96 2526
4164.56 2580
4165.17 2608
4165.78 2713
4166.39 2730
4167.00 2701
4167.61 2851
4168.22 3025
4168.83 3162
4169.44 3354
4170.05 3592
4170.66 3783
4171.26 3898
4171.87 3907
4172.48 3889
4173.09 3695
4173.70 3689
4174.31 3518
4174.92 3478
4175.53 3280
4176.14 3173
4176.75 3024
4177.36 2904
4177.97 2818
4178.58 2690
4179.19 2657
4179.80 2536
4180.41 2498
4181.02 2510
4181.63 2420
4182.24 2379
4182.85 2451
4183.46 2342
4184.07 2389
4184.68 2391
4185.29 2458
4185.90 2535
4186.51 2437
4187.12 2334
4187.73 2305
4188.34 2341
4188.95 2310
4189.56 2314
4190.18 2413
4190.79 2454
4191.40 2567
4192.01 2692
4192.62 2683
4193.23 2705
4193.84 2778
4194.45 2847
4195.06 2768
4195.67 2832
4196.28 2786
4196.90 2680
4197.51 2632
4198.12 2580
4198.73 2671
4199.34 2697
4199.95 2596
4200.56 2517
4201.18 2464
4201.79 2465
4202.40 2483
4203.01 2466
4203.62 2473
4204.23 2427
4204.85 2574
4205.46 2587
4206.07 2572
4206.68 2660
4207.29 2600
4207.90 2578
4208.52 2589
4209.13 2584
4209.74 2605
4210.35 2582
4210.97 2643
4211.58 2574
4212.19 2593
4212.80 2679
4213.41 2626
4214.03 2642
4214.64 2676
4215.25 2710
4215.86 2601
4216.48 2677
4217.09 2578
4217.70 2607
4218.32 2725
4218.93 2704
4219.54 2767
4220.15 2755
4220.77 2794
4221.38 2802
4221.99 2688
4222.61 2620
4223.22 2665
4223.83 2693
4224.44 2821
4225.06 2847
4225.67 2968
4226.28 3138
4226.90 3337
4227.51 3493
4228.13 3520
4228.74 3577
4229.35 3524
4229.97 3317
4230.58 3107
4231.19 3016
4231.81 2927
4232.42 2856
4233.03 2866
4233.65 2758
4234.26 2753
4234.88 2701
4235.49 2605
4236.10 2661
4236.72 2626
4237.33 2513
4237.95 2513
4238.56 2481
4239.17 2482
4239.79 2489
4240.40 2455
4241.02 2506
4241.63 2554
4242.25 2526
4242.86 2539
4243.48 2524
4244.09 2532
4244.71 2505
4245.32 2481
4245.93 2468
4246.55 2500
4247.16 2522
4247.78 2461
4248.39 2481
4249.01 2489
4249.62 2560
4250.24 2540
4250.85 2452
4251.47 2434
4252.08 2438
4252.70 2466
4253.32 2465
4253.93 2404
4254.55 2389
4255.16 2385
4255.78 2486
4256.39 2392
4257.01 2421
4257.62 2483
4258.24 2523
4258.85 2517
4259.47 2521
4260.09 2569
4260.70 2646
4261.32 2735
4261.93 2785
4262.55 2880
4263.17 2895
4263.78 2867
4264.40 2954
4265.01 2888
4265.63 2743
4266.25 2679
4266.86 2720
4267.48 2691
4268.10 2687
4268.71 2587
4269.33 2650
4269.94 2565
4270.56 2547
4271.18 2530
4271.79 2590
4272.41 2574
4273.03 2690
4273.64 2732
4274.26 2768
4274.88 2816
4275.49 2931
4276.11 3091
4276.73 3147
4277.35 3203
4277.96 3263
4278.58 3204
4279.20 3037
4279.81 3039
4280.43 2983
4281.05 2853
4281.67 2712
4282.28 2639
4282.90 2600
4283.52 2508
4284.14 2458
4284.75 2379
4285.37 2402
4285.99 2354
4286.61 2403
4287.22 2360
4287.84 2319
4288.46 2279
4289.08 2292
4289.70 2285
4290.31 2201
4290.93 2262
4291.55 2195
4292.17 2213
4292.79 2251
4293.40 2224
4294.02 2294
4294.64 2298
4295.26 2220
4295.88 2210
4296.50 2322
4297.11 2338
4297.73 2262
4298.35 2352
4298.97 2329
4299.59 2349
4300.21 2475
4300.83 2424
4301.44 2393
4302.06 2439
4302.68 2500
4303.30 2484
4303.92 2450
4304.54 2525
4305.16 2582
4305.78 2526
4306.40 2525
4307.02 2529
4307.63 2430
4308.25 2431
4308.87 2459
4309.49 2426
4310.11 2409
4310.73 2317
4311.35 2428
4311.97 2448
4312.59 2359
4313.21 2381
4313.83 2371
4314.45 2379
4315.07 2495
4315.69 2511
4316.31 2527
4316.93 2420
4317.55 2511
4318.17 2468
4318.79 2340
4319.41 2444
4320.03 2428
4320.65 2447
4321.27 2475
4321.89 2464
4322.51 2478
4323.13 2531
4323.75 2504
4324.37 2534
4324.99 2607
4325.61 2676
4326.23 2721
4326.85 2714
4327.47 2634
4328.09 2687
4328.71 2766
4329.33 2919
4329.96 3128
4330.58 3515
4331.20 3882
4331.82 4094
4332.44 4259
4333.06 4317
4333.68 4174
4334.30 4157
4334.92 3842
4335.54 3621
4336.17 3385
4336.79 3222
4337.41 3229
4338.03 3114
4338.65 2981
4339.27 2936
4339.89 2914
4340.52 2924
4341.14 2901
4341.76 2963
4342.38 2983
4343.00 3125
4343.62 3291
4344.25 3526
4344.87 3648
4345.49 3757
4346.11 3944
4346.73 3969
4347.36 3853
4347.98 3839
4348.60 3594
4349.22 3388
4349.84 3249
4350.47 3236
4351.09 3160
4351.71 3152
4352.33 3075
4352.96 2937
4353.58 2911
4354.20 2815
4354.82 2775
4355.45 2695
4356.07 2610
4356.69 2646
4357.31 2734
4357.94 2727
4358.56 2786
4359.18 2833
4359.81 2797
4360.43 2723
4361.05 2577
4361.68 2617
4362.30 2548
4362.92 2566
4363.55 2581
4364.17 2479
4364.79 2546
4365.42 2488
4366.04 2500
4366.66 2506
4367.29 2529
4367.91 2473
4368.53 2467
4369.16 2473
4369.78 2432
4370.40 2454
4371.03 2463
4371.65 2475
4372.27 2452
4372.90 2412
4373.52 2454
4374.15 2461
4374.77 2431
4375.39 2444
4376.02 2425
4376.64 2382
4377.27 2405
4377.89 2450
4378.52 2486
4379.14 2542
4379.76 2489
4380.39 2552
4381.01 2528
4381.64 2528
4382.26 2643
4382.89 2591
4383.51 2648
4384.14 2646
4384.76 2718
4385.39 2685
4386.01 2685
4386.64 2682
4387.26 2745
4387.89 2754
4388.51 2790
4389.14 2793
4389.76 2921
4390.39 3029
4391.01 3181
4391.64 3286
4392.26 3138
4392.89 3063
4393.51 2883
4394.14 2705
4394.76 2625
4395.39 2557
4396.01 2467
4396.64 2423
4397.26 2378
4397.89 2438
4398.52 2446
4399.14 2471
4399.77 2501
4400.39 2502
4401.02 2404
4401.65 2431
4402.27 2436
4402.90 2343
4403.52 2342
4404.15 2389
4404.78 2475
4405.40 2410
4406.03 2393
4406.65 2347
4407.28 2285
4407.91 2206
4408.53 2229
4409.16 2192
4409.79 2259
4410.41 2303
4411.04 2352
4411.67 2312
4412.29 2276
4412.92 2343
4413.55 2272
4414.17 2295
4414.80 2354
4415.43 2378
4416.05 2328
4416.68 2323
4417.31 2380
4417.94 2293
4418.56 2262
4419.19 2276
4419.82 2242
4420.44 2164
4421.07 2206
4421.70 2223
4422.33 2126
4422.95 2210
4423.58 2212
4424.21 2192
4424.84 2189
4425.46 2148
4426.09 2094
4426.72 2112
4427.35 2128
4427.97 2128
4428.60 2137
4429.23 2134
4429.86 2155
4430.49 2159
4431.11 2141
4431.74 2219
4432.37 2146
4433.00 2130
4433.63 2136
4434.26 2178
4434.88 2140
4435.51 2100
4436.14 2170
4436.77 2152
4437.40 2097
4438.03 2108
4438.65 2093
4439.28 2093
4439.91 2136
4440.54 2088
4441.17 2135
4441.80 2104
4442.43 2079
4443.06 2149
4443.68 2180
4444.31 2207
4444.94 2196
4445.57 2336
4446.20 2359
4446.83 2318
4447.46 2376
4448.09 2342
4448.72 2343
4449.35 2330
4449.98 2271
4450.61 2263
4451.24 2200
4451.86 2242
4452.49 2220
4453.12 2188
4453.75 2231
4454.38 2279
4455.01 2378
4455.64 2287
4456.27 2313
4456.90 2375
4457.53 2328
4458.16 2249
4458.79 2188
4459.42 2184
4460.05 2120
4460.68 2054
4461.31 2109
4461.94 2067
4462.57 2002
4463.20 2019
4463.83 2047
4464.46 2027
4465.09 1958
4465.72 2022
4466.36 2060
4466.99 2052
4467.62 2128
4468.25 2122
4468.88 2019
4469.51 2043
4470.14 2023
4470.77 2118
4471.40 2167
4472.03 2096
4472.66 2109
4473.29 2098
4473.93 2126
4474.56 2103
4475.19 2098
4475.82 2103
4476.45 2012
4477.08 2052
4477.71 2075
4478.34 2061
4478.98 2061
4479.61 2149
4480.24 2179
4480.87 2094
4481.50 2121
4482.13 2135
4482.76 2175
4483.40 2165
4484.03 2185
4484.66 2198
4485.29 2215
4485.92 2256
4486.56 2321
4487.19 2361
4487.82 2326
4488.45 2344
4489.08 2344
4489.72 2234
4490.35 2269
4490.98 2126
4491.61 2150
4492.25 2180
4492.88 2176
4493.51 2162
4494.14 2184
4494.78 2179
4495.41 2162
4496.04 2132
4496.67 2133
4497.31 2183
4497.94 2230
4498.57 2263
4499.20 2365
4499.84 2441
4500.47 2620
4501.10 2778
4501.74 2785
4502.37 2782
4503.00 2809
4503.64 2930
4504.27 2755
4504.90 2651
4505.53 2590
4506.17 2554
4506.80 2516
4507.43 2431
4508.07 2420
4508.70 2407
4509.34 2446
4509.97 2438
4510.60 2453
4511.24 2383
4511.87 2402
4512.50 2386
4513.14 2408
4513.77 2365
4514.41 2325
4515.04 2352
4515.67 2394
4516.31 2437
4516.94 2396
4517.58 2286
4518.21 2347
4518.84 2399
4519.48 2396
4520.11 2356
4520.75 2425
4521.38 2408
4522.02 2466
4522.65 2560
4523.28 2565
4523.92 2608
4524.55 2616
4525.19 2657
4525.82 2802
4526.46 2831
4527.09 3040
4527.73 3448
4528.36 3973
4529.00 4715
4529.63 5416
4530.27 5919
4530.90 6236
4531.54 6272
4532.17 6120
4532.81 5832
4533.44 5364
4534.08 4815
4534.71 4339
4535.35 3853
4535.99 3427
4536.62 3120
4537.26 2949
4537.89 2734
4538.53 2541
4539.16 2437
4539.80 2402
4540.43 2372
4541.07 2307
4541.71 2283
4542.34 2323
4542.98 2312
4543.61 2272
4544.25 2304
4544.89 2180
4545.52 2072
4546.16 2085
4546.79 2072
4547.43 2048
4548.07 1998
4548.70 2021
4549.34 2049
4549.98 2075
4550.61 2059
4551.25 2135
4551.89 2152
4552.52 2103
4553.16 2140
4553.80 2063
4554.43 2110
4555.07 2262
4555.71 2281
4556.34 2228
4556.98 2278
4557.62 2257
4558.25 2274
4558.89 2396
4559.53 2395
4560.16 2483
4560.80 2471
4561.44 2485
4562.08 2517
4562.71 2505
4563.35 2485
4563.99 2567
4564.63 2475
4565.26 2494
4565.90 2568
4566.54 2715
4567.18 2731
4567.81 2711
4568.45 2702
4569.09 2687
4569.73 2755
4570.36 2750
4571.00 2743
4571.64 2818
4572.28 2778
4572.92 2793
4573.55 2752
4574.19 2641
4574.83 2516
4575.47 2496
4576.11 2507
4576.75 2401
4577.38 2381
4578.02 2371
4578.66 2290
4579.30 2305
4579.94 2309
4580.58 2231
4581.21 2213
4581.85 2262
4582.49 2247
4583.13 2300
4583.77 2264
4584.41 2337
4585.05 2382
4585.69 2306
4586.32 2313
4586.96 2305
4587.60 2242
4588.24 2307
4588.88 2346
4589.52 2400
4590.16 2483
4590.80 2442
4591.44 2460
4592.08 2464
4592.72 2468
4593.36 2336
4594.00 2311
4594.63 2306
4595.27 2209
4595.91 2179
4596.55 2118
4597.19 2149
4597.83 2243
4598.47 2228
4599.11 2193
4599.75 2166
4600.39 2224
4601.03 2219
4601.67 2229
4602.31 2270
4602.95 2340
4603.59 2296
4604.23 2268
4604.87 2243
4605.51 2247
4606.15 2270
4606.79 2259
4607.43 2268
4608.08 2227
4608.72 2217
4609.36 2254
4610.00 2175
4610.64 2185
4611.28 2170
4611.92 2181
4612.56 2076
4613.20 2108
4613.84 2204
4614.48 2237
4615.12 2152
4615.76 2100
4616.41 2173
4617.05 2130
4617.69 2130
4618.33 2102
4618.97 2088
4619.61 1966
4620.25 2019
4620.89 2041
4621.54 1986
4622.18 1932
4622.82 1923
4623.46 1950
4624.10 1997
4624.74 2029
4625.38 1972
4626.03 1994
4626.67 1955
4627.31 1943
4627.95 2008
4628.59 2025
4629.24 2053
4629.88 2036
4630.52 2033
4631.16 2078
4631.80 2088
4632.45 2123
4633.09 2191
4633.73 2182
4634.37 2120
4635.02 2172
4635.66 2187
4636.30 2199
4636.94 2164
4637.58 2107
4638.23 2124
4638.87 2172
4639.51 2226
4640.16 2135
4640.80 2121
4641.44 2079
4642.08 2067
4642.73 2061
4643.37 2065
4644.01 2107
4644.66 2057
4645.30 2027
4645.94 2011
4646.58 2079
4647.23 2040
4647.87 2135
4648.51 2162
4649.16 2181
4649.80 2109
4650.44 2127
4651.09 2223
4651.73 2279
4652.37 2189
4653.02 2258
4653.66 2224
4654.31 2240
4654.95 2274
4655.59 2248
4656.24 2095
4656.88 2106
4657.52 2117
4658.17 2082
4658.81 2006
4659.46 2029
4660.10 2035
4660.75 2011
4661.39 2030
4662.03 1960
4662.68 1952
4663.32 1932
4663.97 2001
4664.61 1956
4665.26 1885
4665.90 1894
4666.54 1879
4667.19 1891
4667.83 1907
4668.48 1935
4669.12 1964
4669.77 1898
4670.41 1920
4671.06 1905
4671.70 1897
4672.35 1949
4672.99 2024
4673.64 1935
4674.28 1984
4674.93 2043
4675.57 1975
4676.22 1992
4676.86 2042
4677.51 2022
4678.15 2045
4678.80 2029
4679.44 2025
4680.09 2079
4680.73 2084
4681.38 2052
4682.03 2091
4682.67 2154
4683.32 2141
4683.96 2158
4684.61 2134
4685.25 2174
4685.90 2192
4686.55 2201
4687.19 2200
4687.84 2229
4688.48 2220
4689.13 2169
4689.78 2197
4690.42 2237
4691.07 2232
4691.72 2221
4692.36 2169
4693.01 2175
4693.65 2163
4694.30 2144
4694.95 2162
4695.59 2149
4696.24 2112
4696.89 2197
4697.53 2275
4698.18 2329
4698.83 2240
4699.47 2319
4700.12 2327
4700.77 2278
4701.41 2287
4702.06 2253
4702.71 2199
4703.36 2205
4704.00 2114
4704.65 2049
4705.30 2118
4705.94 2122
4706.59 2143
4707.24 2073
4707.89 2150
4708.53 2210
4709.18 2179
4709.83 2125
4710.48 2152
4711.12 2151
4711.77 2116
4712.42 2147
4713.07 2237
4713.71 2148
4714.36 2137
4715.01 2201
4715.66 2174
4716.31 2195
4716.95 2213
4717.60 2262
4718.25 2313
4718.90 2298
4719.55 2302
4720.19 2368
4720.84 2393
4721.49 2395
4722.14 2352
4722.79 2323
4723.44 2368
4724.08 2400
4724.73 2408
4725.38 2633
4726.03 2736
4726.68 2801
4727.33 2783
4727.98 2705
4728.63 2672
4729.27 2536
4729.92 2458
4730.57 2463
4731.22 2383
4731.87 2260
4732.52 2244
4733.17 2205
4733.82 2157
4734.47 2223
4735.12 2246
4735.77 2204
4736.41 2202
4737.06 2224
4737.71 2293
4738.36 2301
4739.01 2279
4739.66 2284
4740.31 2340
4740.96 2369
4741.61 2299
4742.26 2259
4742.91 2282
4743.56 2263
4744.21 2304
4744.86 2310
4745.51 2317
4746.16 2285
4746.81 2281
4747.46 2393
4748.11 2466
4748.76 2350
4749.41 2375
4750.06 2527
4750.71 2613
4751.36 2607
4752.01 2593
4752.66 2662
4753.31 2581
4753.96 2597
4754.61 2593
4755.26 2463
4755.92 2399
4756.57 2413
4757.22 2471
4757.87 2534
4758.52 2581
4759.17 2542
4759.82 2635
4760.47 2707
4761.12 2674
4761.77 2603
4762.42 2598
4763.08 2542
4763.73 2398
4764.38 2366
4765.03 2346
4765.68 2371
4766.33 2450
4766.98 2436
4767.64 2402
4768.29 2393
4768.94 2387
4769.59 2404
4770.24 2343
4770.89 2338
4771.54 2280
4772.20 2275
4772.85 2309
4773.50 2324
4774.15 2360
4774.80 2321
4775.46 2297
4776.11 2264
4776.76 2291
4777.41 2319
4778.06 2367
4778.72 2393
4779.37 2389
4780.02 2394
4780.67 2414
4781.33 2397
4781.98 2367
4782.63 2357
4783.28 2426
4783.94 2421
4784.59 2416
4785.24 2452
4785.89 2495
4786.55 2600
4787.20 2593
4787.85 2668
4788.51 2710
4789.16 2719
4789.81 2712
4790.46 2747
4791.12 2605
4791.77 2704
4792.42 2693
4793.08 2662
4793.73 2635
4794.38 2615
4795.04 2699
4795.69 2687
4796.34 2595
4797.00 2755
4797.65 2827
4798.30 3003
4798.96 3229
4799.61 3453
4800.27 3627
4800.92 3721
4801.57 3767
4802.23 3677
4802.88 3608
4803.53 3432
4804.19 3259
4804.84 3095
4805.50 2958
4806.15 2864
4806.81 2834
4807.46 2677
4808.11 2569
4808.77 2608
4809.42 2569
4810.08 2560
4810.73 2527
4811.39 2508
4812.04 2595
4812.69 2557
4813.35 2621
4814.00 2615
4814.66 2660
4815.31 2672
4815.97 2638
4816.62 2610
4817.28 2675
4817.93 2648
4818.59 2749
4819.24 2818
4819.90 2901
4820.55 3056
4821.21 3083
4821.86 3120
4822.52 3084
4823.17 3073
4823.83 3039
4824.48 2956
4825.14 2893
4825.79 2838
4826.45 2775
4827.11 2826
4827.76 2852
4828.42 2787
4829.07 2798
4829.73 2757
4830.38 2746
4831.04 2805
4831.70 2797
4832.35 2849
4833.01 2895
4833.66 2856
4834.32 2892
4834.98 2933
4835.63 2921
4836.29 2956
4836.94 2959
4837.60 3013
4838.26 3064
4838.91 3101
4839.57 3136
4840.23 3113
4840.88 3029
4841.54 3074
4842.20 3056
4842.85 3132
4843.51 3172
4844.17 3158
4844.82 3193
4845.48 3086
4846.14 3139
4846.79 3233
4847.45 3097
4848.11 3160
4848.76 3342
4849.42 3371
4850.08 3383
4850.73 3463
4851.39 3453
4852.05 3298
4852.71 3271
4853.36 3248
4854.02 3329
4854.68 3327
4855.34 3465
4855.99 3603
4856.65 3780
4857.31 3976
4857.97 4074
4858.62 4149
4859.28 4106
4859.94 3893
4860.60 3639
4861.25 3427
4861.91 3400
4862.57 3277
4863.23 3154
4863.89 3146
4864.54 3194
4865.20 3193
4865.86 3244
4866.52 3176
4867.18 3222
4867.84 3186
4868.49 3125
4869.15 3082
4869.81 2998
4870.47 2962
4871.13 2956
4871.79 2912
4872.44 2837
4873.10 2906
4873.76 2845
4874.42 2795
4875.08 2743
4875.74 2762
4876.40 2783
4877.06 2864
4877.72 2803
4878.37 2767
4879.03 2797
4879.69 2829
4880.35 2783
4881.01 2786
4881.67 2761
4882.33 2637
4882.99 2492
4883.65 2564
4884.31 2487
4884.97 2494
4885.63 2471
4886.29 2466
4886.95 2396
4887.61 2487
4888.26 2391
4888.92 2445
4889.58 2399
4890.24 2384
4890.90 2449
4891.56 2431
4892.22 2446
4892.88 2476
4893.54 2409
4894.20 2412
4894.86 2482
4895.52 2460
4896.18 2422
4896.84 2438
4897.51 2448
4898.17 2443
4898.83 2466
4899.49 2518
4900.15 2532
4900.81 2501
4901.47 2444
4902.13 2520
4902.79 2368
4903.45 2359
4904.11 2291
4904.77 2237
4905.43 2245
4906.09 2239
4906.75 2220
4907.41 2264
4908.08 2280
4908.74 2231
4909.40 2215
4910.06 2222
4910.72 2208
4911.38 2214
4912.04 2222
4912.70 2176
4913.37 2182
4914.03 2113
4914.69 2046
4915.35 2067
4916.01 2075
4916.67 2011
4917.33 2076
4918.00 2082
4918.66 2015
4919.32 2064
4919.98 2023
4920.64 1996
4921.31 2029
4921.97 1998
4922.63 2053
4923.29 2042
4923.95 1970
4924.62 2008
4925.28 2027
4925.94 1995
4926.60 2011
4927.26 1969
4927.93 1996
4928.59 2065
4929.25 2161
4929.91 2101
4930.58 2020
4931.24 2133
4931.90 2095
4932.56 2120
4933.23 2107
4933.89 2050
4934.55 2078
4935.22 2027
4935.88 2057
4936.54 2056
4937.20 2023
4937.87 2091
4938.53 2124
4939.19 1999
4939.86 2030
4940.52 1970
4941.18 2007
4941.85 1964
4942.51 2042
4943.17 2082
4943.84 2059
4944.50 2105
4945.16 2114
4945.83 2119
4946.49 2130
4947.15 2112
4947.82 1999
4948.48 1986
4949.15 1993
4949.81 2042
4950.47 2015
4951.14 2052
4951.80 2112
4952.47 2079
4953.13 2059
4953.79 2174
4954.46 2128
4955.12 2154
4955.79 2208
4956.45 2221
4957.11 2312
4957.78 2517
4958.44 2749
4959.11 3002
4959.77 3206
4960.44 3409
4961.10 3464
4961.77 3362
4962.43 3354
4963.10 3297
4963.76 3098
4964.42 3021
4965.09 2867
4965.75 2676
4966.42 2408
4967.08 2344
4967.75 2357
4968.41 2208
4969.08 2083
4969.74 2046
4970.41 2060
4971.08 2039
4971.74 2079
4972.41 2094
4973.07 2093
4973.74 2144
4974.40 2185
4975.07 2154
4975.73 2082
4976.40 2077
4977.06 2109
4977.73 2136
4978.40 2069
4979.06 2002
4979.73 1901
4980.39 1932
4981.06 1911
4981.73 1946
4982.39 1975
4983.06 1972
4983.72 2037
4984.39 2015
4985.06 2065
4985.72 2062
4986.39 2049
4987.05 2075
4987.72 2026
4988.39 2084
4989.05 2121
4989.72 2159
4990.39 2153
4991.05 2105
4991.72 2139
4992.39 2130
4993.05 2036
4993.72 2068
4994.39 2089
4995.05 2054
4995.72 2029
4996.39 2053
4997.05 2017
4997.72 2030
4998.39 2044
4999.06 2062
4999.72 2004
5000.39 1983
5001.06 1953
5001.73 1896
5002.39 1903
5003.06 1928
5003.73 1904
5004.39 1855
5005.06 1881
5005.73 1931
5006.40 1921
5007.07 1915
5007.73 1961
5008.40 1959
5009.07 1933
5009.74 2022
5010.40 1922
5011.07 1960
5011.74 1950
5012.41 1914
5013.08 1935
5013.74 1937
5014.41 1842
5015.08 1829
5015.75 1863
5016.42 1795
5017.09 1855
5017.75 1832
5018.42 1812
5019.09 1908
5019.76 1841
5020.43 1886
5021.10 1944
5021.76 1954
5022.43 1875
5023.10 1867
5023.77 1912
5024.44 1993
5025.11 1911
5025.78 1896
5026.45 1872
5027.12 1886
5027.78 1868
5028.45 1851
5029.12 1810
5029.79 1843
5030.46 1896
5031.13 1909
5031.80 1919
5032.47 1870
5033.14 1893
5033.81 1869
5034.48 1817
5035.15 1902
5035.82 1881
5036.49 1913
5037.16 1921
5037.83 1934
5038.50 1987
5039.16 1928
5039.83 1900
5040.50 2010
5041.17 1994
5041.84 1924
5042.51 1896
5043.18 1903
5043.85 1933
5044.52 1975
5045.20 1994
5045.87 1932
5046.54 1973
5047.21 1876
5047.88 1936
5048.55 1847
5049.22 1820
5049.89 1847
5050.56 1842
5051.23 1891
5051.90 1928
5052.57 1876
5053.24 1915
5053.91 1845
5054.58 1927
5055.25 1907
5055.92 1905
5056.60 1912
5057.27 1902
5057.94 1894
5058.61 1849
5059.28 1917
5059.95 1891
5060.62 1864
5061.29 1867
5061.96 1850
5062.64 1833
5063.31 1878
5063.98 1896
5064.65 1819
5065.32 1794
5065.99 1797
5066.66 1884
5067.34 1821
5068.01 1743
5068.68 1775
5069.35 1827
5070.02 1820
5070.70 1821
5071.37 1867
5072.04 1884
5072.71 1814
5073.38 1822
5074.06 1890
5074.73 1873
5075.40 1879
5076.07 1898
5076.74 1940
5077.42 1885
5078.09 1937
5078.76 1920
5079.43 1924
5080.11 1958
5080.78 1947
5081.45 1986
5082.12 1876
5082.80 1913
5083.47 1881
5084.14 1823
5084.82 1870
5085.49 1867
5086.16 1927
5086.83 1915
5087.51 2070
5088.18 2129
5088.85 2122
5089.53 2084
5090.20 2097
5090.87 2154
5091.55 2134
5092.22 2126
5092.89 2054
5093.57 2005
5094.24 2098
5094.91 2080
5095.59 1979
5096.26 1909
5096.93 2014
5097.61 1964
5098.28 1939
5098.96 1914
5099.63 1940
5100.30 1882
5100.98 1883
5101.65 1974
5102.32 2040
5103.00 2048
5103.67 2020
5104.35 2057
5105.02 2029
5105.70 1982
5106.37 2013
5107.04 1962
5107.72 1916
5108.39 1905
5109.07 1914
5109.74 1913
5110.42 1907
5111.09 1959
5111.77 1926
5112.44 1991
5113.11 2003
5113.79 1904
5114.46 1959
5115.14 2060
5115.81 2105
5116.49 2179
5117.16 2309
5117.84 2304
5118.51 2443
5119.19 2454
5119.86 2450
5120.54 2240
5121.21 2196
5121.89 2201
5122.57 2145
5123.24 2086
5123.92 1983
5124.59 2015
5125.27 1924
5125.94 1922
5126.62 1911
5127.29 1904
5127.97 1920
5128.64 1958
5129.32 1978
5130.00 1952
5130.67 1981
5131.35 1992
5132.02 2030
5132.70 1945
5133.38 1963
5134.05 1934
5134.73 1932
5135.40 1981
5136.08 2018
5136.76 2066
5137.43 2117
5138.11 2154
5138.79 2198
5139.46 2154
5140.14 2082
5140.82 2093
5141.49 2094
5142.17 1998
5142.85 1967
5143.52 1899
5144.20 1853
5144.88 1916
5145.55 1907
5146.23 1842
5146.91 1913
5147.58 1879
5148.26 1892
5148.94 1833
5149.61 1859
5150.29 1884
5150.97 1880
5151.65 1930
5152.32 1900
5153.00 1918
5153.68 1853
5154.36 1851
5155.03 1903
5155.71 1883
5156.39 1905
5157.07 1939
5157.74 1936
5158.42 1968
5159.10 1969
5159.78 1956
5160.45 1972
5161.13 1945
5161.81 1902
5162.49 1795
5163.17 1795
5163.84 1930
5164.52 1916
5165.20 1907
5165.88 1960
5166.56 2022
5167.24 1923
5167.91 1946
5168.59 1934
5169.27 1850
5169.95 1911
5170.63 1845
5171.31 1800
5171.98 1781
5172.66 1810
5173.34 1809
5174.02 1835
5174.70 1860
5175.38 1894
5176.06 1850
5176.74 1886
5177.41 1890
5178.09 1813
5178.77 1858
5179.45 1880
5180.13 1975
5180.81 1927
5181.49 1858
5182.17 1869
5182.85 1856
5183.53 1825
5184.21 1781
5184.89 1766
5185.57 1791
5186.24 1776
5186.92 1802
5187.60 1822
5188.28 1800
5188.96 1834
5189.64 1848
5190.32 1784
5191.00 1669
5191.68 1692
5192.36 1751
5193.04 1734
5193.72 1768
5194.40 1755
5195.08 1751
5195.76 1787
5196.44 1736
5197.12 1734
5197.80 1739
5198.48 1713
5199.16 1754
5199.84 1745
5200.52 1825
5201.21 1837
5201.89 1776
5202.57 1803
5203.25 1693
5203.93 1734
5204.61 1796
5205.29 1845
5205.97 1834
5206.65 1892
5207.33 1821
5208.01 1846
5208.69 1860
5209.37 1811
5210.06 1851
5210.74 1834
5211.42 1791
5212.10 1810
5212.78 1749
5213.46 1800
5214.14 1819
5214.82 1795
5215.51 1862
5216.19 1899
5216.87 1886
5217.55 1880
5218.23 1822
5218.91 1819
5219.60 1870
5220.28 1882
5220.96 1909
5221.64 1952
5222.32 1906
5223.00 1969
5223.69 1966
5224.37 1934
5225.05 1909
5225.73 1886
5226.41 1892
5227.10 1854
5227.78 1830
5228.46 1892
5229.14 1934
5229.83 1836
5230.51 1852
5231.19 1844
5231.87 1830
5232.56 1860
5233.24 1914
5233.92 1948
5234.60 1860
5235.29 1950
5235.97 1987
5236.65 1905
5237.34 2012
5238.02 2104
5238.70 2107
5239.38 2021
5240.07 2059
5240.75 2117
5241.43 2097
5242.12 2082
5242.80 2062
5243.48 2081
5244.17 2120
5244.85 2115
5245.53 2140
5246.22 2138
5246.90 2093
5247.58 2091
5248.27 1982
5248.95 1998
5249.63 1989
5250.32 2047
5251.00 2011
5251.69 1986
5252.37 2048
5253.05 1958
5253.74 1973
5254.42 2022
5255.11 1949
5255.79 1953
5256.47 1978
5257.16 1929
5257.84 1874
5258.53 1950
5259.21 1940
5259.89 1961
5260.58 2007
5261.26 2052
5261.95 2049
5262.63 2155
5263.32 2191
5264.00 2196
5264.69 2129
5265.37 2157
5266.06 2131
5266.74 2100
5267.43 2044
5268.11 2031
5268.79 2057
5269.48 2027
5270.16 2038
5270.85 2005
5271.53 2039
5272.22 2020
5272.91 1989
5273.59 1956
5274.28 1929
5274.96 1967
5275.65 1952
5276.33 1954
5277.02 2016
5277.70 2047
5278.39 2058
5279.07 2110
5279.76 2152
5280.45 2115
5281.13 2197
5281.82 2245
5282.50 2241
5283.19 2158
5283.87 2092
5284.56 2115
5285.25 2103
5285.93 2100
5286.62 2069
5287.30 2076
5287.99 2163
5288.68 2145
5289.36 2101
5290.05 2186
5290.74 2130
5291.42 2167
5292.11 2126
5292.79 2171
5293.48 2164
5294.17 2181
5294.85 2240
5295.54 2271
5296.23 2332
5296.91 2332
5297.60 2430
5298.29 2525
5298.98 2494
5299.66 2500
5300.35 2423
5301.04 2495
5301.72 2569
5302.41 2595
5303.10 2640
5303.78 2778
5304.47 2839
5305.16 2868
5305.85 2926
5306.53 2957
5307.22 2905
5307.91 2918
5308.60 2908
5309.28 2913
5309.97 2951
5310.66 3122
5311.35 3331
5312.03 3738
5312.72 4172
5313.41 4670
5314.10 4909
5314.79 4937
5315.47 4921
5316.16 4698
5316.85 4372
5317.54 4027
5318.23 3744
5318.91 3524
5319.60 3280
5320.29 3059
5320.98 2815
5321.67 2696
5322.36 2534
5323.04 2430
5323.73 2312
5324.42 2247
5325.11 2259
5325.80 2169
5326.49 2165
5327.18 2166
5327.86 2161
5328.55 2177
5329.24 2072
5329.93 2042
5330.62 2039
5331.31 2021
5332.00 2003
5332.69 2028
5333.38 1978
5334.06 2009
5334.75 1997
5335.44 1954
5336.13 2009
5336.82 1970
5337.51 2001
5338.20 2043
5338.89 2042
5339.58 2070
5340.27 2076
5340.96 2109
5341.65 2106
5342.34 2150
5343.03 2131
5343.72 2170
5344.41 2165
5345.10 2133
5345.79 2267
5346.48 2340
5347.17 2455
5347.86 2569
5348.55 2695
5349.24 2789
5349.93 2843
5350.62 2837
5351.31 2782
5352.00 2712
5352.69 2685
5353.38 2621
5354.07 2460
5354.76 2404
5355.45 2358
5356.14 2297
5356.83 2248
5357.52 2273
5358.21 2223
5358.90 2134
5359.59 2098
5360.29 2118
5360.98 2116
5361.67 2034
5362.36 2071
5363.05 2098
5363.74 2097
5364.43 2060
5365.12 2046
5365.81 2057
5366.50 2033
5367.20 2049
5367.89 2036
5368.58 1932
5369.27 1931
5369.96 1995
5370.65 2040
5371.34 1994
5372.04 1995
5372.73 2044
5373.42 1970
5374.11 2046
5374.80 2025
5375.49 2067
5376.19 2047
5376.88 2029
5377.57 1980
5378.26 2020
5378.95 2109
5379.65 2062
5380.34 2022
5381.03 1984
5381.72 1972
5382.42 1905
5383.11 1915
5383.80 1936
5384.49 1966
5385.19 2059
5385.88 2047
5386.57 2076
5387.26 2100
5387.96 2151
5388.65 2169
5389.34 2188
5390.03 2195
5390.73 2237
5391.42 2177
5392.11 2209
5392.80 2222
5393.50 2265
5394.19 2167
5394.88 2162
5395.58 2049
5396.27 2110
5396.96 2113
5397.66 2076
5398.35 2087
5399.04 2043
5399.74 2030
5400.43 2027
5401.12 1945
5401.82 1979
5402.51 1982
5403.20 2044
5403.90 2037
5404.59 2043
5405.29 2049
5405.98 2020
5406.67 1916
5407.37 2056
5408.06 1993
5408.75 2023
5409.45 2025
5410.14 1988
5410.84 1981
5411.53 2017
5412.23 2009
5412.92 1993
5413.61 2001
5414.31 2001
5415.00 2034
5415.70 2087
5416.39 1986
5417.09 2060
5417.78 2102
5418.47 2054
5419.17 2100
5419.86 2092
5420.56 2083
5421.25 2091
5421.95 2122
5422.64 2083
5423.34 2092
5424.03 2137
5424.73 2057
5425.42 2094
5426.12 2202
5426.81 2150
5427.51 2145
5428.20 2240
5428.90 2187
5429.59 2271
5430.29 2222
5430.99 2194
5431.68 2133
5432.38 2074
5433.07 2098
5433.77 2112
5434.46 2068
5435.16 2201
5435.85 2167
5436.55 2156
5437.25 2220
5437.94 2225
5438.64 2177
5439.33 2137
5440.03 2118
5440.73 2157
5441.42 2176
5442.12 2203
5442.81 2224
5443.51 2325
5444.21 2355
5444.90 2502
5445.60 2645
5446.29 2755
5446.99 2873
5447.69 2867
5448.38 2790
5449.08 2778
5449.78 2755
5450.47 2621
5451.17 2498
5451.87 2503
5452.56 2378
5453.26 2303
5453.96 2348
5454.65 2292
5455.35 2226
5456.05 2223
5456.75 2274
5457.44 2253
5458.14 2278
5458.84 2366
5459.53 2327
5460.23 2344
5460.93 2396
5461.63 2387
5462.32 2443
5463.02 2456
5463.72 2486
5464.42 2404
5465.11 2475
5465.81 2498
5466.51 2478
5467.21 2380
5467.90 2414
5468.60 2377
5469.30 2349
5470.00 2418
5470.70 2410
5471.39 2408
5472.09 2474
5472.79 2532
5473.49 2540
5474.19 2523
5474.88 2493
5475.58 2586
5476.28 2712
5476.98 2873
5477.68 2931
5478.38 3208
5479.07 3375
5479.77 3605
5480.47 3666
5481.17 3691
5481.87 3536
5482.57 3363
5483.27 3258
5483.96 3138
5484.66 3021
5485.36 2876
5486.06 2809
5486.76 2779
5487.46 2716
5488.16 2768
5488.86 2758
5489.56 2802
5490.26 2829
5490.96 2834
5491.65 2895
5492.35 2925
5493.05 2991
5493.75 2997
5494.45 2960
5495.15 3020
5495.85 3016
5496.55 2939
5497.25 3031
5497.95 3340
5498.65 3728
5499.35 4102
5500.05 4451
5500.75 4787
5501.45 4800
5502.15 4634
5502.85 4317
5503.55 3907
5504.25 3572
5504.95 3230
5505.65 2992
5506.35 2894
5507.05 2897
5507.75 2743
5508.45 2622
5509.15 2597
5509.85 2644
5510.55 2478
5511.25 2506
5511.95 2493
5512.65 2478
5513.35 2493
5514.05 2575
5514.76 2529
5515.46 2571
5516.16 2576
5516.86 2511
5517.56 2605
5518.26 2637
5518.96 2580
5519.66 2669
5520.36 2691
5521.06 2621
5521.77 2638
5522.47 2526
5523.17 2515
5523.87 2438
5524.57 2332
5525.27 2280
5525.97 2292
5526.67 2284
5527.38 2263
5528.08 2151
5528.78 2159
5529.48 2190
5530.18 2222
5530.88 2230
5531.59 2215
5532.29 2242
5532.99 2305
5533.69 2272
5534.39 2372
5535.10 2301
5535.80 2324
5536.50 2328
5537.20 2310
5537.90 2275
5538.61 2356
5539.31 2330
5540.01 2368
5540.71 2348
5541.42 2283
5542.12 2219
5542.82 2181
5543.52 2249
5544.23 2167
5544.93 2156
5545.63 2234
5546.33 2196
5547.04 2171
5547.74 2172
5548.44 2201
5549.15 2233
5549.85 2227
5550.55 2250
5551.26 2147
5551.96 2163
5552.66 2106
5553.36 2144
5554.07 2198
5554.77 2131
5555.47 2142
5556.18 2116
5556.88 2185
5557.58 2116
5558.29 2095
5558.99 2230
5559.70 2271
5560.40 2280
5561.10 2361
5561.81 2434
5562.51 2431
5563.21 2451
5563.92 2451
5564.62 2403
5565.33 2330
5566.03 2266
5566.73 2312
5567.44 2264
5568.14 2230
5568.85 2138
5569.55 2058
5570.25 2153
5570.96 2112
5571.66 2076
5572.37 2088
5573.07 2097
5573.78 2174
5574.48 2207
5575.19 2214
5575.89 2171
5576.59 2200
5577.30 2143
5578.00 2110
5578.71 2145
5579.41 2061
5580.12 2038
5580.82 2027
5581.53 2019
5582.23 2034
5582.94 2035
5583.64 2009
5584.35 2017
5585.05 1962
5585.76 1975
5586.46 2006
5587.17 2054
5587.88 2066
5588.58 1999
5589.29 1976
5589.99 2022
5590.70 2047
5591.40 1957
5592.11 2029
5592.81 2060
5593.52 2043
5594.23 2043
5594.93 1989
5595.64 2010
5596.34 2031
5597.05 2049
5597.76 2000
5598.46 1973
5599.17 1885
5599.87 1896
5600.58 1949
5601.29 1915
5601.99 1903
5602.70 1908
5603.41 1958
5604.11 1966
5604.82 1968
5605.52 1980
5606.23 1957
5606.94 1849
5607.64 1890
5608.35 1915
5609.06 1913
5609.76 2042
5610.47 1979
5611.18 1936
5611.88 1980
5612.59 2023
5613.30 2024
5614.01 2006
5614.71 1957
5615.42 1991
5616.13 2010
5616.83 1956
5617.54 2012
5618.25 2007
5618.96 1983
5619.66 2000
5620.37 2026
5621.08 2021
5621.79 1926
5622.49 1958
5623.20 1938
5623.91 1936
5624.62 1955
5625.32 1969
5626.03 1913
5626.74 1934
5627.45 1902
5628.16 1912
5628.86 2008
5629.57 2009
5630.28 2121
5630.99 2070
5631.70 2064
5632.40 2081
5633.11 2070
5633.82 2084
5634.53 2167
5635.24 2164
5635.95 2156
5636.65 2135
5637.36 2192
5638.07 2239
5638.78 2338
5639.49 2348
5640.20 2278
5640.91 2228
5641.61 2256
5642.32 2239
5643.03 2183
5643.74 2197
5644.45 2159
5645.16 2117
5645.87 2103
5646.58 2128
5647.29 2118
5648.00 2026
5648.70 2063
5649.41 2172
5650.12 2181
5650.83 2168
5651.54 2127
5652.25 2124
5652.96 2112
5653.67 2205
5654.38 2141
5655.09 2172
5655.80 2184
5656.51 2233
5657.22 2168
5657.93 2185
5658.64 2221
5659.35 2229
5660.06 2248
5660.77 2214
5661.48 2262
5662.19 2286
5662.90 2243
5663.61 2163
5664.32 2144
5665.03 2176
5665.74 2203
5666.45 2220
5667.16 2146
5667.87 2195
5668.58 2271
5669.29 2283
5670.00 2414
5670.71 2427
5671.42 2418
5672.13 2383
5672.84 2445
5673.56 2388
5674.27 2337
5674.98 2150
5675.69 2134
5676.40 2097
5677.11 2116
5677.82 2172
5678.53 2089
5679.24 2144
5679.95 2234
5680.67 2211
5681.38 2203
5682.09 2156
5682.80 2228
5683.51 2207
5684.22 2184
5684.93 2170
5685.65 2129
5686.36 2160
5687.07 2191
5687.78 2195
5688.49 2153
5689.20 2110
5689.92 2163
5690.63 2185
5691.34 2226
5692.05 2200
5692.76 2242
5693.47 2246
5694.19 2207
5694.90 2224
5695.61 2193
5696.32 2111
5697.04 2102
5697.75 2184
5698.46 2169
5699.17 2133
5699.89 2173
5700.60 2205
5701.31 2269
5702.02 2241
5702.74 2251
5703.45 2316
5704.16 2331
5704.87 2286
5705.59 2338
5706.30 2277
5707.01 2390
5707.72 2259
5708.44 2267
5709.15 2360
5709.86 2376
5710.58 2315
5711.29 2337
5712.00 2293
5712.72 2284
5713.43 2239
5714.14 2243
5714.86 2266
5715.57 2267
5716.28 2279
5717.00 2307
5717.71 2341
5718.42 2396
5719.14 2352
5719.85 2395
5720.56 2394
5721.28 2463
5721.99 2408
5722.71 2441
5723.42 2498
5724.13 2554
5724.85 2599
5725.56 2582
5726.28 2588
5726.99 2606
5727.70 2618
5728.42 2589
5729.13 2604
5729.85 2590
5730.56 2617
5731.28 2648
5731.99 2606
5732.70 2661
5733.42 2619
5734.13 2737
5734.85 2643
5735.56 2740
5736.28 2798
5736.99 2751
5737.71 2780
5738.42 2818
5739.14 2909
5739.85 2927
5740.57 2913
5741.28 2984
5742.00 2958
5742.71 2972
5743.43 3002
5744.14 3055
5744.86 3095
5745.57 3155
5746.29 3128
5747.00 3260
5747.72 3302
5748.43 3340
5749.15 3424
5749.87 3479
5750.58 3454
5751.30 3471
5752.01 3543
5752.73 3585
5753.44 3687
5754.16 3815
5754.88 3735
5755.59 3787
5756.31 3945
5757.02 3992
5757.74 4126
5758.46 4162
5759.17 4282
5759.89 4475
5760.60 4675
5761.32 4926
5762.04 5133
5762.75 5235
5763.47 5518
5764.19 5575
5764.90 5692
5765.62 5867
5766.34 6349
5767.05 7245
5767.77 8560
5768.49 10553
5769.20 12987
5769.92 15292
5770.64 16683
5771.35 16644
5772.07 15338
5772.79 13459
5773.50 11474
5774.22 9739
5774.94 8195
5775.65 7266
5776.37 6750
5777.09 6441
5777.81 6209
5778.52 6069
5779.24 6020
5779.96 5931
5780.68 6007
5781.39 5956
5782.11 6040
5782.83 6040
5783.55 6216
5784.26 6323
5784.98 6268
5785.70 6238
5786.42 5940
5787.14 5661
5787.85 5460
5788.57 5344
5789.29 5188
5790.01 5098
5790.73 4923
5791.44 4793
5792.16 4597
5792.88 4472
5793.60 4296
5794.32 4288
5795.03 4173
5795.75 4042
5796.47 4030
5797.19 3958
5797.91 3937
5798.63 3979
5799.35 3889
5800.06 3814
5800.78 3788
5801.50 3811
5802.22 3773
5802.94 3777
5803.66 3835
5804.38 3695
5805.10 3597
5805.82 3565
5806.53 3751
5807.25 3854
5807.97 3949
5808.69 4071
5809.41 4237
5810.13 4285
5810.85 4341
5811.57 4285
5812.29 4048
5813.01 3874
5813.73 3680
5814.45 3596
5815.17 3571
5815.89 3388
5816.61 3332
5817.33 3277
5818.05 3269
5818.77 3295
5819.49 3266
5820.20 3211
5820.92 3239
5821.64 3289
5822.36 3231
5823.09 3274
5823.81 3267
5824.53 3210
5825.25 3135
5825.97 3117
5826.69 3052
5827.41 3148
5828.13 3121
5828.85 3117
5829.57 3058
5830.29 3051
5831.01 3064
5831.73 2964
5832.45 2914
5833.17 2958
5833.89 2952
5834.61 2951
5835.33 2922
5836.05 2936
5836.78 2922
5837.50 2916
5838.22 2879
5838.94 2809
5839.66 2861
5840.38 2945
5841.10 2901
5841.82 2837
5842.54 2870
5843.27 2986
5843.99 2883
5844.71 2846
5845.43 2787
5846.15 2824
5846.87 2874
5847.59 2836
5848.32 2827
5849.04 2804
5849.76 2775
5850.48 2894
5851.20 2829
5851.93 2884
5852.65 2813
5853.37 2799
5854.09 2829
5854.81 2781
5855.54 2818
5856.26 2804
5856.98 2734
5857.70 2744
5858.42 2706
5859.15 2677
5859.87 2656
5860.59 2707
5861.31 2595
5862.04 2565
5862.76 2600
5863.48 2691
5864.20 2702
5864.93 2661
5865.65 2693
5866.37 2631
5867.10 2656
5867.82 2598
5868.54 2544
5869.26 2546
5869.99 2533
5870.71 2462
5871.43 2461
5872.16 2448
5872.88 2430
5873.60 2433
5874.33 2431
5875.05 2367
5875.77 2416
5876.50 2491
5877.22 2474
5877.94 2434
5878.67 2442
5879.39 2443
5880.11 2450
5880.84 2493
5881.56 2449
5882.28 2476
5883.01 2518
5883.73 2540
5884.46 2539
5885.18 2542
5885.90 2528
5886.63 2520
5887.35 2532
5888.08 2550
5888.80 2502
5889.52 2547
5890.25 2614
5890.97 2520
5891.70 2489
5892.42 2537
5893.15 2553
5893.87 2557
5894.59 2519
5895.32 2516
5896.04 2565
5896.77 2576
5897.49 2630
5898.22 2573
5898.94 2596
5899.67 2627
5900.39 2678
5901.12 2730
5901.84 2687
5902.57 2700
5903.29 2699
5904.02 2758
5904.74 2716
5905.47 2812
5906.19 2790
5906.92 2788
5907.64 2809
5908.37 2775
5909.09 2738
5909.82 2820
5910.55 2845
5911.27 2911
5912.00 2943
5912.72 2922
5913.45 2861
5914.17 2910
5914.90 2914
5915.63 2952
5916.35 2933
5917.08 2926
5917.80 3003
5918.53 3062
5919.25 3137
5919.98 3096
5920.71 3058
5921.43 3126
5922.16 3179
5922.89 3169
5923.61 3201
5924.34 3286
5925.06 3296
5925.79 3324
5926.52 3346
5927.24 3359
5927.97 3393
5928.70 3384
5929.42 3445
5930.15 3441
5930.88 3484
5931.60 3496
5932.33 3588
5933.06 3626
5933.78 3616
5934.51 3715
5935.24 3742
5935.97 3766
5936.69 3744
5937.42 3919
5938.15 4007
5938.87 3949
5939.60 4089
5940.33 4098
5941.06 4085
5941.78 4229
5942.51 4308
5943.24 4232
5943.97 4343
5944.69 4507
5945.42 4512
5946.15 4485
5946.88 4567
5947.60 4617
5948.33 4800
5949.06 4937
5949.79 4950
5950.52 5036
5951.24 5202
5951.97 5330
5952.70 5482
5953.43 5569
5954.16 5610
5954.88 5679
5955.61 5782
5956.34 5763
5957.07 5698
5957.80 5721
5958.53 5747
5959.25 5782
5959.98 5832
5960.71 5785
5961.44 5740
5962.17 5943
5962.90 6082
5963.63 6117
5964.36 6361
5965.08 6620
5965.81 6952
5966.54 7164
5967.27 7471
5968.00 7446
5968.73 7489
5969.46 7548
5970.19 7470
5970.92 7427
5971.65 7382
5972.37 7438
5973.10 7246
5973.83 7180
5974.56 7246
5975.29 7230
5976.02 7333
5976.75 7444
5977.48 7525
5978.21 7583
5978.94 7847
5979.67 8190
5980.40 8301
5981.13 8358
5981.86 8462
5982.59 8621
5983.32 8588
5984.05 8761
5984.78 8707
5985.51 8723
5986.24 8771
5986.97 8720
5987.70 8808
5988.43 8886
5989.16 8920
5989.89 9026
5990.62 9231
5991.35 9427
5992.08 9558
5992.81 9625
5993.54 9805
5994.27 9985
5995.00 10111
5995.74 10164
5996.47 10219
5997.20 10291
5997.93 10331
5998.66 10233
5999.39 10191
6000.12 9926
6000.85 9631
6001.58 9546
6002.31 9417
6003.04 9168
6003.78 8857
6004.51 8978
6005.24 8905
6005.97 9083
6006.70 9304
6007.43 9692
6008.16 10640
6008.90 11855
6009.63 13563
6010.36 15936
6011.09 18859
6011.82 22028
6012.55 25159
6013.29 27100
6014.02 27943
6014.75 27685
6015.48 26261
6016.21 24162
6016.95 21913
6017.68 18978
6018.41 16465
6019.14 14446
6019.87 12402
6020.61 10896
6021.34 9718
6022.07 8734
6022.80 8098
6023.54 7554
6024.27 7157
6025.00 6899
6025.73 6723
6026.47 6559
6027.20 6512
6027.93 6473
6028.66 6278
6029.40 6285
6030.13 6225
6030.86 5987
6031.59 5911
6032.33 5769
6033.06 5582
6033.79 5382
6034.53 5425
6035.26 5382
6035.99 5353
6036.73 5462
6037.46 5417
6038.19 5551
6038.93 5717
6039.66 5841
6040.39 5833
6041.13 5900
6041.86 5892
6042.59 5962
6043.33 5974
6044.06 6037
6044.79 6039
6045.53 5973
6046.26 6095
6047.00 6176
6047.73 6190
6048.46 6358
6049.20 6439
6049.93 6774
6050.67 6964
6051.40 7209
6052.13 7413
6052.87 7624
6053.60 7450
6054.34 7419
6055.07 7434
6055.81 7125
6056.54 7062
6057.27 6956
6058.01 6888
6058.74 6800
6059.48 6708
6060.21 6615
6060.95 6616
6061.68 6495
6062.42 6379
6063.15 6381
6063.89 6253
6064.62 6253
6065.36 6138
6066.09 6075
6066.83 6029
6067.56 5918
6068.30 5877
6069.03 5840
6069.77 5850
6070.50 5652
6071.24 5612
6071.97 5521
6072.71 5463
6073.44 5524
6074.18 5553
6074.91 5471
6075.65 5522
6076.39 5494
6077.12 5415
6077.86 5335
6078.59 5365
6079.33 5353
6080.06 5228
6080.80 5235
6081.54 5041
6082.27 4935
6083.01 4910
6083.74 4808
6084.48 4788
6085.22 4807
6085.95 4741
6086.69 4764
6087.42 4854
6088.16 4868
6088.90 4894
6089.63 5035
6090.37 5157
6091.11 5207
6091.84 5179
6092.58 5202
6093.32 5083
6094.05 4991
6094.79 4925
6095.53 4821
6096.26 4698
6097.00 4696
6097.74 4620
6098.47 4670
6099.21 4550
6099.95 4449
6100.69 4460
6101.42 4512
6102.16 4527
6102.90 4533
6103.63 4447
6104.37 4424
6105.11 4384
6105.85 4392
6106.58 4329
6107.32 4393
6108.06 4484
6108.80 4539
6109.53 4404
6110.27 4400
6111.01 4505
6111.75 4531
6112.49 4658
6113.22 4619
6113.96 4760
6114.70 4850
6115.44 4912
6116.17 4920
6116.91 4827
6117.65 4872
6118.39 4798
6119.13 4955
6119.87 4977
6120.60 4934
6121.34 5052
6122.08 4994
6122.82 5054
6123.56 5188
6124.30 5169
6125.03 5250
6125.77 5212
6126.51 5087
6127.25 5149
6127.99 5153
6128.73 5093
6129.47 5231
6130.21 5322
6130.94 5264
6131.68 5221
6132.42 5368
6133.16 5394
6133.90 5565
6134.64 5669
6135.38 5729
6136.12 5894
6136.86 6144
6137.60 6325
6138.34 6475
6139.08 6625
6139.81 6798
6140.55 6889
6141.29 6860
6142.03 6866
6142.77 6729
6143.51 6780
6144.25 6744
6144.99 6726
6145.73 6556
6146.47 6491
6147.21 6517
6147.95 6386
6148.69 6346
6149.43 6512
6150.17 6504
6150.91 6518
6151.65 6651
6152.39 6679
6153.13 6644
6153.87 6575
6154.61 6726
6155.35 6900
6156.09 6945
6156.83 6976
6157.58 7164
6158.32 7254
6159.06 7325
6159.80 7364
6160.54 7467
6161.28 7705
6162.02 8073
6162.76 8310
6163.50 8761
6164.24 9148
6164.98 9472
6165.72 9727
6166.46 9978
6167.21 10288
6167.95 10325
6168.69 10102
6169.43 9914
6170.17 9938
6170.91 9641
6171.65 9409
6172.39 9328
6173.14 9329
6173.88 9259
6174.62 9252
6175.36 9221
6176.10 9314
6176.84 9690
6177.59 10154
6178.33 10963
6179.07 12085
6179.81 13577
6180.55 15470
6181.30 17579
6182.04 19482
6182.78 20567
6183.52 21017
6184.26 20904
6185.01 19751
6185.75 18321
6186.49 16788
6187.23 15489
6187.97 14100
6188.72 12877
6189.46 12032
6190.20 11438
6190.94 10999
6191.69 10825
6192.43 10533
6193.17 10266
6193.92 10147
6194.66 10048
6195.40 9929
6196.14 9849
6196.89 9702
6197.63 9560
6198.37 9485
6199.12 9462
6199.86 9366
6200.60 9358
6201.34 9506
6202.09 9649
6202.83 10134
6203.57 10727
6204.32 11957
6205.06 14054
6205.80 16926
6206.55 20756
6207.29 24743
6208.03 28296
6208.78 31245
6209.52 32419
6210.27 32241
6211.01 30529
6211.75 27738
6212.50 24484
6213.24 21106
6213.98 18004
6214.73 15582
6215.47 13311
6216.22 11401
6216.96 10347
6217.71 9220
6218.45 8527
6219.19 8045
6219.94 7673
6220.68 7422
6221.43 7254
6222.17 7190
6222.92 7099
6223.66 6955
6224.40 6744
6225.15 6590
6225.89 6396
6226.64 6278
6227.38 5979
6228.13 5790
6228.87 5642
6229.62 5493
6230.36 5281
6231.11 5273
6231.85 5426
6232.60 5469
6233.34 5517
6234.09 5500
6234.83 5604
6235.58 5570
6236.32 5689
6237.07 5852
6237.81 6140
6238.56 6471
6239.30 6738
6240.05 7160
6240.80 7225
6241.54 7247
6242.29 7307
6243.03 7232
6243.78 7186
6244.52 7003
6245.27 7105
6246.02 7206
6246.76 7075
6247.51 7032
6248.25 6904
6249.00 6831
6249.75 6684
6250.49 6448
6251.24 6332
6251.98 6285
6252.73 6242
6253.48 6098
6254.22 5997
6254.97 5936
6255.72 5800
6256.46 5887
6257.21 5805
6257.95 5670
6258.70 5584
6259.45 5573
6260.19 5712
6260.94 5621
6261.69 5439
6262.43 5417
6263.18 5300
6263.93 5192
6264.68 5084
6265.42 5037
6266.17 5023
6266.92 4978
6267.66 4914
6268.41 4957
6269.16 4966
6269.91 5006
6270.65 5055
6271.40 5102
6272.15 5073
6272.89 5055
6273.64 5174
6274.39 5263
6275.14 5115
6275.88 5255
6276.63 5415
6277.38 5387
6278.13 5349
6278.88 5331
6279.62 5326
6280.37 5153
6281.12 5083
6281.87 4886
6282.62 4724
6283.36 4667
6284.11 4599
6284.86 4456
6285.61 4336
6286.36 4337
6287.10 4277
6287.85 4187
6288.60 4191
6289.35 4163
6290.10 4113
6290.85 4097
6291.59 4075
6292.34 3975
6293.09 4064
6293.84 3972
6294.59 3953
6295.34 3940
6296.09 3923
6296.84 3985
6297.58 3927
6298.33 3925
6299.08 3800
6299.83 3760
6300.58 3681
6301.33 3712
6302.08 3698
6302.83 3638
6303.58 3611
6304.33 3534
6305.08 3529
6305.83 3494
6306.58 3561
6307.32 3583
6308.07 3577
6308.82 3605
6309.57 3634
6310.32 3657
6311.07 3681
6311.82 3700
6312.57 3704
6313.32 3763
6314.07 3764
6314.82 3735
6315.57 3707
6316.32 3768
6317.07 3660
6317.82 3674
6318.57 3778
6319.32 3727
6320.07 3538
6320.82 3453
6321.57 3446
6322.32 3409
6323.07 3377
6323.82 3424
6324.58 3361
6325.33 3448
6326.08 3376
6326.83 3340
6327.58 3341
6328.33 3360
6329.08 3295
6329.83 3239
6330.58 3255
6331.33 3318
6332.08 3235
6332.83 3190
6333.58 3201
6334.34 3201
6335.09 3181
6335.84 3225
6336.59 3192
6337.34 3208
6338.09 3192
6338.84 3131
6339.59 3119
6340.35 3086
6341.10 3140
6341.85 3103
6342.60 3116
6343.35 3091
6344.10 3111
6344.86 3245
6345.61 3179
6346.36 3257
6347.11 3334
6347.86 3326
6348.62 3388
6349.37 3408
6350.12 3378
6350.87 3493
6351.62 3538
6352.38 3686
6353.13 3571
6353.88 3646
6354.63 3646
6355.38 3625
6356.14 3513
6356.89 3429
6357.64 3433
6358.39 3364
6359.15 3284
6359.90 3160
6360.65 3179
6361.40 3223
6362.16 3085
6362.91 3115
6363.66 3087
6364.42 3160
6365.17 3255
6365.92 3182
6366.67 3267
6367.43 3353
6368.18 3355
6368.93 3420
6369.69 3415
6370.44 3324
6371.19 3213
6371.95 3114
6372.70 3049
6373.45 3044
6374.21 3015
6374.96 2950
6375.71 2979
6376.47 2974
6377.22 2999
6377.98 3046
6378.73 3037
6379.48 3057
6380.24 3120
6380.99 3100
6381.74 3173
6382.50 3106
6383.25 3173
6384.01 3112
6384.76 3047
6385.51 3032
6386.27 2985
6387.02 2911
6387.78 2971
6388.53 2969
6389.29 2910
6390.04 2884
6390.79 2860
6391.55 2850
6392.30 2802
6393.06 2854
6393.81 2839
6394.57 2878
6395.32 2915
6396.08 2932
6396.83 2854
6397.59 2870
6398.34 2852
6399.10 2847
6399.85 2926
6400.61 2937
6401.36 2903
6402.12 2865
6402.87 2783
6403.63 2786
6404.38 2739
6405.14 2815
6405.89 2845
6406.65 2798
6407.40 2824
6408.16 2875
6408.91 2859
6409.67 2796
6410.43 2790
6411.18 2765
6411.94 2838
6412.69 2745
6413.45 2786
6414.20 2827
6414.96 2847
6415.72 2846
6416.47 2909
6417.23 2970
6417.98 2869
6418.74 2818
6419.50 2923
6420.25 2908
6421.01 2876
6421.77 2939
6422.52 2964
6423.28 2989
6424.03 2962
6424.79 2937
6425.55 2969
6426.30 3023
6427.06 3025
6427.82 2973
6428.57 2992
6429.33 3026
6430.09 3042
6430.84 3085
6431.60 3091
6432.36 3130
6433.11 3134
6433.87 3189
6434.63 3192
6435.39 3197
6436.14 3251
6436.90 3254
6437.66 3283
6438.41 3268
6439.17 3413
6439.93 3450
6440.69 3421
6441.44 3426
6442.20 3487
6442.96 3531
6443.72 3469
6444.47 3468
6445.23 3594
6445.99 3659
6446.75 3694
6447.50 3636
6448.26 3747
6449.02 3762
6449.78 3771
6450.54 3821
6451.29 3648
6452.05 3671
6452.81 3755
6453.57 3742
6454.33 3755
6455.08 3726
6455.84 3839
6456.60 3869
6457.36 3863
6458.12 3810
6458.88 3890
6459.64 3933
6460.39 4023
6461.15 4102
6461.91 4153
6462.67 4281
6463.43 4263
6464.19 4318
6464.95 4388
6465.70 4546
6466.46 4637
6467.22 4627
6467.98 4542
6468.74 4602
6469.50 4584
6470.26 4525
6471.02 4463
6471.78 4402
6472.54 4525
6473.30 4439
6474.05 4495
6474.81 4539
6475.57 4644
6476.33 4834
6477.09 4904
6477.85 4950
6478.61 5075
6479.37 5176
6480.13 5153
6480.89 5350
6481.65 5345
6482.41 5335
6483.17 5401
6483.93 5473
6484.69 5537
6485.45 5518
6486.21 5578
6486.97 5707
6487.73 5768
6488.49 5781
6489.25 5954
6490.01 6139
6490.77 6233
6491.53 6274
6492.29 6338
6493.05 6338
6493.81 6253
6494.57 6283
6495.33 6247
6496.10 6145
6496.86 6035
6497.62 5990
6498.38 5946
6499.14 5914
6499.90 6114
6500.66 6158
6501.42 6355
6502.18 6649
6502.94 7175
6503.70 8281
6504.47 10162
6505.23 12898
6505.99 16520
6506.75 20752
6507.51 24202
6508.27 26654
6509.03 27702
6509.79 27095
6510.56 25567
6511.32 22862
6512.08 19862
6512.84 16985
6513.60 14284
6514.36 12182
6515.13 10251
6515.89 8989
6516.65 8008
6517.41 7297
6518.17 6700
6518.94 6377
6519.70 6021
6520.46 5877
6521.22 5817
6521.98 5753
6522.75 5718
6523.51 5753
6524.27 5825
6525.03 5877
6525.79 6013
6526.56 6054
6527.32 6080
6528.08 6046
6528.84 5988
6529.61 5742
6530.37 5648
6531.13 5491
6531.90 5339
6532.66 5277
6533.42 5240
6534.18 5387
6534.95 5451
6535.71 5508
6536.47 5657
6537.24 5556
6538.00 5533
6538.76 5510
6539.53 5440
6540.29 5433
6541.05 5394
6541.82 5399
6542.58 5472
6543.34 5547
6544.11 5650
6544.87 5967
6545.63 6157
6546.40 6278
6547.16 6299
6547.92 6298
6548.69 6243
6549.45 6185
6550.21 6276
6550.98 6233
6551.74 6134
6552.51 6174
6553.27 6097
6554.03 6066
6554.80 6165
6555.56 6205
6556.33 6263
6557.09 6272
6557.85 6314
6558.62 6337
6559.38 6350
6560.15 6230
6560.91 6387
6561.68 6420
6562.44 6375
6563.21 6377
6563.97 6362
6564.74 6321
6565.50 6262
6566.26 6258
6567.03 6172
6567.79 6124
6568.56 6127
6569.32 6181
6570.09 6297
6570.85 6143
6571.62 6168
6572.38 6172
6573.15 6200
6573.91 6225
6574.68 6198
6575.44 6311
6576.21 6214
6576.98 6285
6577.74 6183
6578.51 6136
6579.27 6323
6580.04 6381
6580.80 6333
6581.57 6414
6582.33 6460
6583.10 6563
6583.87 6573
6584.63 6513
6585.40 6554
6586.16 6414
6586.93 6392
6587.70 6446
6588.46 6416
6589.23 6485
6589.99 6454
6590.76 6734
6591.53 7117
6592.29 7577
6593.06 8028
6593.82 8308
6594.59 8790
6595.36 9039
6596.12 9105
6596.89 9246
6597.66 9286
6598.42 8877
6599.19 8554
6599.96 8201
6600.72 7772
6601.49 7222
6602.26 6847
6603.02 6484
6603.79 6298
6604.56 6021
6605.33 5711
6606.09 5708
6606.86 5696
6607.63 5549
6608.39 5504
6609.16 5421
6609.93 5445
6610.70 5491
6611.46 5329
6612.23 5298
6613.00 5308
6613.77 5285
6614.53 5308
6615.30 5214
6616.07 5135
6616.84 5231
6617.60 5261
6618.37 5401
6619.14 5504
6619.91 5663
6620.68 5746
6621.44 5962
6622.21 6215
6622.98 6334
6623.75 6431
6624.52 6352
6625.28 6296
6626.05 6282
6626.82 6229
6627.59 6006
6628.36 5765
6629.13 5729
6629.89 5614
6630.66 5630
6631.43 5760
6632.20 5878
6632.97 6022
6633.74 6178
6634.51 6486
6635.27 6707
6636.04 6685
6636.81 6684
6637.58 6852
6638.35 7128
6639.12 7379
6639.89 7721
6640.66 7917
6641.43 8249
6642.19 8340
6642.96 8208
6643.73 8067
6644.50 7643
6645.27 7162
6646.04 6662
6646.81 6331
6647.58 5865
6648.35 5502
6649.12 5266
6649.89 5029
6650.66 4810
6651.43 4698
6652.20 4688
6652.97 4518
6653.74 4460
6654.51 4449
6655.28 4366
6656.05 4364
6656.82 4245
6657.59 4181
6658.36 4155
6659.13 4157
6659.90 4174
6660.67 4192
6661.44 4112
6662.21 4149
6662.98 4163
6663.75 4233
6664.52 4207
6665.29 4085
6666.06 4080
6666.83 4144
6667.60 4112
6668.37 4034
6669.14 4068
6669.91 4151
6670.68 4154
6671.46 4323
6672.23 4322
6673.00 4370
6673.77 4283
6674.54 4304
6675.31 4329
6676.08 4275
6676.85 4307
6677.62 4375
6678.40 4466
6679.17 4480
6679.94 4474
6680.71 4457
6681.48 4516
6682.25 4486
6683.02 4528
6683.80 4536
6684.57 4644
6685.34 4712
6686.11 4754
6686.88 4660
6687.65 4491
6688.43 4440
6689.20 4281
6689.97 4194
6690.74 4105
6691.51 3902
6692.29 3936
6693.06 3929
6693.83 3791
6694.60 3711
6695.37 3750
6696.15 3700
6696.92 3682
6697.69 3634
6698.46 3684
6699.24 3702
6700.01 3677
6700.78 3612
6701.55 3576
6702.33 3504
6703.10 3469
6703.87 3442
6704.64 3516
6705.42 3404
6706.19 3322
6706.96 3420
6707.74 3390
6708.51 3385
6709.28 3390
6710.06 3259
6710.83 3321
6711.60 3242
6712.37 3258
6713.15 3264
6713.92 3271
6714.69 3218
6715.47 3109
6716.24 3164
6717.01 3148
6717.79 3154
6718.56 3155
6719.34 3246
6720.11 3175
6720.88 3145
6721.66 3143
6722.43 3115
6723.20 3133
6723.98 3129
6724.75 3131
6725.53 3186
6726.30 3146
6727.07 3156
6727.85 3095
6728.62 3050
6729.40 2984
6730.17 3032
6730.95 3084
6731.72 2986
6732.49 3002
6733.27 3042
6734.04 3056
6734.82 3057
6735.59 3031
6736.37 3140
6737.14 3057
6737.92 3052
6738.69 3082
6739.47 3062
6740.24 3113
6741.01 3133
6741.79 3146
6742.56 3247
6743.34 3204
6744.11 3160
6744.89 3255
6745.67 3284
6746.44 3363
6747.22 3348
6747.99 3350
6748.77 3375
6749.54 3359
6750.32 3391
6751.09 3483
6751.87 3542
6752.64 3606
6753.42 3633
6754.19 3726
6754.97 3760
6755.75 3636
6756.52 3614
6757.30 3601
6758.07 3595
6758.85 3550
6759.63 3635
6760.40 3554
6761.18 3577
6761.95 3526
6762.73 3444
6763.51 3441
6764.28 3498
6765.06 3532
6765.83 3537
6766.61 3555
6767.39 3571
6768.16 3598
6768.94 3608
6769.72 3606
6770.49 3463
6771.27 3455
6772.05 3388
6772.82 3385
6773.60 3247
6774.38 3163
6775.15 3244
6775.93 3287
6776.71 3257
6777.48 3226
6778.26 3240
6779.04 3229
6779.82 3162
6780.59 3196
6781.37 3187
6782.15 3128
6782.92 3164
6783.70 3184
6784.48 3121
6785.26 3121
6786.03 3135
6786.81 3104
6787.59 3094
6788.37 3076
6789.14 3028
6789.92 2955
6790.70 2886
6791.48 2944
6792.25 2977
6793.03 2941
6793.81 2913
6794.59 2953
6795.37 2936
6796.14 2977
6796.92 3056
6797.70 2980
6798.48 3036
6799.26 3078
6800.04 3099
6800.81 3056
6801.59 3088
6802.37 3093
6803.15 3094
6803.93 3078
6804.71 3061
6805.48 3068
6806.26 3120
6807.04 3043
6807.82 3023
6808.60 3019
6809.38 2966
6810.16 2894
6810.94 2925
6811.71 2958
6812.49 2972
6813.27 3025
6814.05 2986
6814.83 2943
6815.61 3034
6816.39 3014
6817.17 3038
6817.95 3044
6818.73 3034
6819.51 2989
6820.29 2994
6821.07 3031
6821.84 3098
6822.62 3067
6823.40 3018
6824.18 2994
6824.96 2981
6825.74 3025
6826.52 2969
6827.30 2900
6828.08 2932
6828.86 2989
6829.64 3033
6830.42 3028
6831.20 3054
6831.98 3116
6832.76 3215
6833.54 3278
6834.32 3484
6835.10 3996
6835.88 4680
6836.66 5425
6837.44 6150
6838.22 6845
6839.01 7353
6839.79 7405
6840.57 7203
6841.35 6806
6842.13 6259
6842.91 5706
6843.69 5205
6844.47 4762
6845.25 4364
6846.03 4177
6846.81 4017
6847.59 3964
6848.37 4082
6849.16 4330
6849.94 4484
6850.72 4599
6851.50 4673
6852.28 4549
6853.06 4352
6853.84 4312
6854.62 4050
6855.41 3874
6856.19 3707
6856.97 3543
6857.75 3442
6858.53 3305
6859.31 3237
6860.10 3204
6860.88 3210
6861.66 3178
6862.44 3145
6863.22 3165
6864.00 3225
6864.79 3290
6865.57 3430
6866.35 3399
6867.13 3418
6867.91 3425
6868.70 3387
6869.48 3381
6870.26 3419
6871.04 3480
6871.83 3438
6872.61 3549
6873.39 3604
6874.17 3588
6874.96 3656
6875.74 3781
6876.52 3794
6877.30 3933
6878.09 3959
6878.87 4029
6879.65 4183
6880.43 4380
6881.22 4535
6882.00 4560
6882.78 4639
6883.57 4690
6884.35 4588
6885.13 4620
6885.92 4739
6886.70 4810
6887.48 5094
6888.27 5168
6889.05 5207
6889.83 5319
6890.62 5216
6891.40 5026
6892.18 4903
6892.97 4759
6893.75 4662
6894.53 4561
6895.32 4531
6896.10 4368
6896.88 4377
6897.67 4304
6898.45 4296
6899.24 4297
6900.02 4330
6900.80 4393
6901.59 4359
6902.37 4284
6903.16 4299
6903.94 4280
6904.73 4220
6905.51 4287
6906.29 4260
6907.08 4175
6907.86 4183
6908.65 4133
6909.43 4072
6910.22 4112
6911.00 4149
6911.79 4096
6912.57 4175
6913.35 4258
6914.14 4237
6914.92 4209
6915.71 4250
6916.49 4203
6917.28 4252
6918.06 4199
6918.85 4286
6919.63 4315
6920.42 4338
6921.20 4378
6921.99 4392
6922.78 4488
6923.56 4600
6924.35 4619
6925.13 4741
6925.92 4749
6926.70 4857
6927.49 4995
6928.27 4998
6929.06 4965
6929.84 4957
6930.63 4947
6931.42 5009
6932.20 4923
6932.99 4953
6933.77 5060
6934.56 4997
6935.35 5076
6936.13 5134
6936.92 5369
6937.70 5607
6938.49 5839
6939.28 6181
6940.06 6404
6940.85 6764
6941.63 7042
6942.42 7276
6943.21 7493
6943.99 7435
6944.78 7469
6945.57 7541
6946.35 7491
6947.14 7460
6947.93 7268
6948.71 7274
6949.50 7338
6950.29 7154
6951.07 6964
6951.86 6902
6952.65 6798
6953.44 6747
6954.22 6762
6955.01 6754
6955.80 6708
6956.58 6669
6957.37 6663
6958.16 6758
6958.95 6685
6959.73 6611
6960.52 6880
6961.31 6830
6962.09 7032
6962.88 7213
6963.67 7364
6964.46 7650
6965.25 7929
6966.03 8156
6966.82 8547
6967.61 8963
6968.40 9265
6969.18 9493
6969.97 9667
6970.76 9635
6971.55 9823
6972.34 9841
6973.12 9667
6973.91 9586
6974.70 9611
6975.49 9546
6976.28 9723
6977.07 9967
6977.85 10260
6978.64 10866
6979.43 11488
6980.22 12564
6981.01 14385
6981.80 16793
6982.59 20243
6983.37 24077
6984.16 28226
6984.95 32018
6985.74 34498
6986.53 35066
6987.32 34450
6988.11 32464
6988.90 29361
6989.69 25910
6990.47 22179
6991.26 18980
6992.05 16241
6992.84 13836
6993.63 11897
6994.42 10420
6995.21 9274
6996.00 8351
6996.79 7700
6997.58 7133
6998.37 6758
6999.16 6505
6999.95 6319
7000.74 6146
7001.53 5931
7002.32 5839
7003.11 5491
7003.90 5362
7004.69 5174
7005.48 4982
7006.27 4831
7007.06 4752
7007.85 4726
7008.64 4717
7009.43 4810
7010.22 4893
7011.01 5044
7011.80 5222
7012.59 5511
7013.38 5636
7014.17 5650
7014.96 5640
7015.75 5618
7016.54 5535
7017.33 5419
7018.12 5526
7018.91 5413
7019.70 5422
7020.49 5465
7021.28 5513
7022.07 5690
7022.87 5934
7023.66 6083
7024.45 6243
7025.24 6435
7026.03 6549
7026.82 6634
7027.61 6743
7028.40 6686
7029.19 6567
7029.99 6454
7030.78 6124
7031.57 5805
7032.36 5579
7033.15 5428
7033.94 5256
7034.74 5071
7035.53 5019
7036.32 4974
7037.11 4912
7037.90 4930
7038.69 4907
7039.49 4914
7040.28 4877
7041.07 4839
7041.86 4814
7042.65 4723
7043.45 4775
7044.24 4797
7045.03 4790
7045.82 4718
7046.61 4833
7047.41 4898
7048.20 4821
7048.99 5069
7049.78 5140
7050.58 5210
7051.37 5142
7052.16 5020
7052.95 5024
7053.75 4937
7054.54 4770
7055.33 4768
7056.13 4609
7056.92 4629
7057.71 4645
7058.50 4556
7059.30 4579
7060.09 4602
7060.88 4488
7061.68 4482
7062.47 4444
7063.26 4384
7064.06 4349
7064.85 4281
7065.64 4251
7066.44 4274
7067.23 4167
7068.02 4116
7068.82 4076
7069.61 3934
7070.40 3898
7071.20 3880
7071.99 3770
7072.78 3686
7073.58 3613
7074.37 3589
7075.17 3503
7075.96 3526
7076.75 3487
7077.55 3440
7078.34 3437
7079.14 3421
7079.93 3424
7080.72 3350
7081.52 3402
7082.31 3422
7083.11 3406
7083.90 3322
7084.70 3340
7085.49 3307
7086.28 3227
7087.08 3227
7087.87 3208
7088.67 3229
7089.46 3188
7090.26 3123
7091.05 3084
7091.85 3071
7092.64 3005
7093.44 3019
7094.23 2911
7095.03 2855
7095.82 2888
7096.62 2904
7097.41 2896
7098.21 2878
7099.00 2815
7099.80 2785
7100.59 2821
7101.39 2797
7102.18 2785
7102.98 2828
7103.77 2754
7104.57 2738
7105.37 2638
7106.16 2724
7106.96 2716
7107.75 2730
7108.55 2650
7109.34 2689
7110.14 2594
7110.94 2672
7111.73 2650
7112.53 2648
7113.32 2641
7114.12 2585
7114.92 2545
7115.71 2628
7116.51 2606
7117.30 2656
7118.10 2668
7118.90 2594
7119.69 2581
7120.49 2597
7121.29 2589
7122.08 2566
7122.88 2494
7123.68 2475
7124.47 2406
7125.27 2476
7126.07 2522
7126.86 2550
7127.66 2565
7128.46 2529
7129.25 2587
7130.05 2661
7130.85 2697
7131.64 2616
7132.44 2598
7133.24 2655
7134.04 2612
7134.83 2549
7135.63 2485
7136.43 2483
7137.23 2512
7138.02 2427
7138.82 2402
7139.62 2389
7140.42 2377
7141.21 2398
7142.01 2285
7142.81 2334
7143.61 2389
7144.40 2379
7145.20 2309
7146.00 2294
7146.80 2332
7147.59 2287
7148.39 2229
7149.19 2305
7149.99 2289
7150.79 2270
7151.59 2231
7152.38 2223
7153.18 2270
7153.98 2289
7154.78 2260
7155.58 2330
7156.38 2355
7157.17 2447
7157.97 2436
7158.77 2337
7159.57 2357
7160.37 2340
7161.17 2316
7161.97 2304
7162.76 2297
7163.56 2223
7164.36 2155
7165.16 2146
7165.96 2182
7166.76 2152
7167.56 2218
7168.36 2243
7169.16 2261
7169.96 2162
7170.75 2162
7171.55 2245
7172.35 2214
7173.15 2173
7173.95 2105
7174.75 2165
7175.55 2136
7176.35 2059
7177.15 2066
7177.95 2073
7178.75 2149
7179.55 2121
7180.35 2075
7181.15 2203
7181.95 2219
7182.75 2235
7183.55 2256
7184.35 2155
7185.15 2153
7185.95 2191
7186.75 2210
7187.55 2135
7188.35 2045
7189.15 2061
7189.95 1991
7190.75 1976
7191.55 2004
7192.35 2021
7193.15 2004
7193.95 1984
7194.75 2067
7195.55 1992
7196.35 2009
7197.15 1976
7197.95 1993
7198.76 1990
7199.56 2011
7200.36 1956
7201.16 2000
7201.96 2032
7202.76 2017
7203.56 2010
7204.36 1978
7205.16 2001
7205.96 2030
7206.77 1997
7207.57 1980
7208.37 1965
7209.17 2020
7209.97 2027
7210.77 2053
7211.57 2078
7212.38 2129
7213.18 2170
7213.98 2167
7214.78 2132
7215.58 2121
7216.38 2135
7217.19 2155
7217.99 2141
7218.79 2165
7219.59 2128
7220.39 2125
7221.20 2110
7222.00 2125
7222.80 2104
7223.60 2092
7224.40 2090
7225.21 2113
7226.01 2143
7226.81 2156
7227.61 2174
7228.42 2147
7229.22 2161
7230.02 2145
7230.82 2169
7231.63 2254
7232.43 2305
7233.23 2330
7234.03 2414
7234.84 2498
7235.64 2653
7236.44 2746
7237.25 2808
7238.05 2730
7238.85 2717
7239.65 2671
7240.46 2550
7241.26 2511
7242.06 2436
7242.87 2365
7243.67 2258
7244.47 2222
7245.28 2246
7246.08 2181
7246.88 2189
7247.69 2177
7248.49 2208
7249.30 2208
7250.10 2208
7250.90 2161
7251.71 2151
7252.51 2140
7253.31 2158
7254.12 2241
7254.92 2193
7255.73 2162
7256.53 2212
7257.33 2183
7258.14 2148
7258.94 2174
7259.75 2202
7260.55 2182
7261.35 2220
7262.16 2241
7262.96 2230
7263.77 2299
7264.57 2293
7265.38 2330
7266.18 2362
7266.99 2372
7267.79 2345
7268.59 2459
7269.40 2414
7270.20 2415
7271.01 2377
7271.81 2397
7272.62 2415
7273.42 2451
7274.23 2444
7275.03 2505
7275.84 2474
7276.64 2480
7277.45 2416
7278.25 2582
7279.06 2736
7279.86 2777
7280.67 2951
7281.48 3161
7282.28 3449
7283.09 3801
7283.89 4023
7284.70 4163
7285.50 4155
7286.31 4149
7287.11 3988
7287.92 3745
7288.73 3582
7289.53 3344
7290.34 3150
7291.14 2933
7291.95 2815
7292.76 2745
7293.56 2714
7294.37 2618
7295.17 2605
7295.98 2566
7296.79 2515
7297.59 2502
7298.40 2565
7299.21 2517
7300.01 2524
7300.82 2528
7301.62 2556
7302.43 2563
7303.24 2621
7304.04 2629
7304.85 2633
7305.66 2648
7306.46 2694
7307.27 2723
7308.08 2676
7308.89 2685
7309.69 2699
7310.50 2691
7311.31 2776
7312.11 2841
7312.92 2804
7313.73 2811
7314.53 2855
7315.34 2889
7316.15 2927
7316.96 3153
7317.76 3448
7318.57 3612
7319.38 3920
7320.19 4093
7320.99 4195
7321.80 4342
7322.61 4291
7323.42 4210
7324.22 4035
7325.03 3854
7325.84 3666
7326.65 3443
7327.46 3231
7328.26 3041
7329.07 2886
7329.88 2777
7330.69 2726
7331.50 2670
7332.30 2694
7333.11 2649
7333.92 2588
7334.73 2586
7335.54 2658
7336.35 2664
7337.15 2720
7337.96 2769
7338.77 2841
7339.58 2906
7340.39 2946
7341.20 2916
7342.01 3015
7342.82 2979
7343.62 2870
7344.43 2772
7345.24 2721
7346.05 2670
7346.86 2667
7347.67 2605
7348.48 2592
7349.29 2573
7350.10 2532
7350.91 2535
7351.71 2533
7352.52 2547
7353.33 2457
7354.14 2514
7354.95 2568
7355.76 2534
7356.57 2617
7357.38 2657
7358.19 2704
7359.00 2769
7359.81 2847
7360.62 2942
7361.43 2969
7362.24 2973
7363.05 2912
7363.86 2860
7364.67 2842
7365.48 2763
7366.29 2760
7367.10 2705
7367.91 2698
7368.72 2649
7369.53 2607
7370.34 2594
7371.15 2527
7371.96 2574
7372.77 2492
7373.58 2498
7374.39 2533
7375.20 2537
7376.01 2559
7376.82 2664
7377.63 2732
7378.45 2775
7379.26 2950
7380.07 3079
7380.88 3112
7381.69 3224
7382.50 3240
7383.31 3239
7384.12 3190
7384.93 3059
7385.74 2996
7386.56 2809
7387.37 2712
7388.18 2602
7388.99 2530
7389.80 2395
7390.61 2354
7391.42 2259
7392.24 2284
7393.05 2246
7393.86 2193
7394.67 2217
7395.48 2167
7396.29 2217
7397.10 2193
7397.92 2207
7398.73 2209
7399.54 2155
7400.35 2175
7401.16 2146
7401.98 2161
7402.79 2116
7403.60 2136
7404.41 2125
7405.23 2067
7406.04 2018
7406.85 2056
7407.66 2030
7408.47 1983
7409.29 2037
7410.10 2028
7410.91 1965
7411.72 1975
7412.54 1934
7413.35 2021
7414.16 1978
7414.98 1950
7415.79 1953
7416.60 1899
7417.41 1888
7418.23 1919
7419.04 2021
7419.85 1967
7420.67 1906
7421.48 1947
7422.29 1897
7423.11 1899
7423.92 1923
7424.73 1904
7425.54 1881
7426.36 1842
7427.17 1881
7427.99 1892
7428.80 1841
7429.61 1863
7430.43 1850
7431.24 1816
7432.05 1844
7432.87 1844
7433.68 1789
7434.49 1782
7435.31 1881
7436.12 1827
7436.94 1862
7437.75 1823
7438.56 1834
7439.38 1833
7440.19 1860
7441.01 1841
7441.82 1873
7442.64 1848
7443.45 1794
7444.26 1820
7445.08 1835
7445.89 1778
7446.71 1808
7447.52 1811
7448.34 1808
7449.15 1770
7449.97 1776
7450.78 1728
7451.59 1722
7452.41 1702
7453.22 1720
7454.04 1736
7454.85 1698
7455.67 1777
7456.48 1757
7457.30 1761
7458.11 1744
7458.93 1753
7459.74 1698
7460.56 1694
7461.38 1725
7462.19 1673
7463.01 1645
7463.82 1703
7464.64 1724
7465.45 1710
7466.27 1718
7467.08 1710
7467.90 1725
7468.72 1656
7469.53 1701
7470.35 1694
7471.16 1678
7471.98 1727
7472.79 1690
7473.61 1694
7474.43 1682
7475.24 1683
7476.06 1694
7476.87 1609
7477.69 1676
7478.51 1660
7479.32 1653
7480.14 1635
7480.96 1682
7481.77 1717
7482.59 1767
7483.41 1736
7484.22 1723
7485.04 1723
7485.85 1700
7486.67 1657
7487.49 1660
7488.31 1705
7489.12 1710
7489.94 1709
7490.76 1712
7491.57 1686
7492.39 1706
7493.21 1739
7494.02 1748
7494.84 1686
7495.66 1690
7496.48 1649
7497.29 1674
7498.11 1697
7498.93 1653
7499.74 1692
7500.56 1665
7501.38 1617
7502.20 1562
7503.01 1630
7503.83 1649
7504.65 1651
7505.47 1631
7506.29 1645
7507.10 1620
7507.92 1607
7508.74 1590
7509.56 1611
7510.37 1617
7511.19 1649
7512.01 1652
7512.83 1635
7513.65 1633
7514.47 1637
7515.28 1608
7516.10 1654
7516.92 1631
7517.74 1669
7518.56 1613
7519.38 1619
7520.19 1612
7521.01 1634
7521.83 1663
7522.65 1622
7523.47 1659
7524.29 1670
7525.11 1691
7525.92 1689
7526.74 1681
7527.56 1670
7528.38 1719
7529.20 1642
7530.02 1607
7530.84 1672
7531.66 1685
7532.48 1706
7533.30 1731
7534.12 1767
7534.93 1721
7535.75 1736
7536.57 1665
7537.39 1646
7538.21 1676
7539.03 1651
7539.85 1633
7540.67 1630
7541.49 1634
7542.31 1666
7543.13 1628
7543.95 1660
7544.77 1601
7545.59 1617
7546.41 1633
7547.23 1629
7548.05 1670
7548.87 1633
7549.69 1583
7550.51 1625
7551.33 1654
7552.15 1617
7552.97 1625
7553.79 1620
7554.61 1638
7555.43 1663
7556.25 1630
7557.07 1627
7557.89 1704
7558.71 1707
7559.53 1702
7560.36 1688
7561.18 1679
7562.00 1678
7562.82 1695
7563.64 1679
7564.46 1635
7565.28 1717
7566.10 1737
7566.92 1715
7567.74 1666
7568.56 1693
7569.39 1748
7570.21 1697
7571.03 1693
7571.85 1683
7572.67 1673
7573.49 1719
7574.31 1754
7575.14 1670
7575.96 1709
7576.78 1738
7577.60 1761
7578.42 1693
7579.24 1756
7580.06 1746
7580.89 1757
7581.71 1794
7582.53 1759
7583.35 1688
7584.17 1704
7585.00 1734
7585.82 1717
7586.64 1723
7587.46 1757
7588.29 1773
7589.11 1775
7589.93 1780
7590.75 1738
7591.57 1741
7592.40 1738
7593.22 1776
7594.04 1759
7594.86 1780
7595.69 1781
7596.51 1789
7597.33 1814
7598.15 1819
7598.98 1848
7599.80 1845
7600.62 1863
7601.45 1856
7602.27 1876
7603.09 1890
7603.92 1894
7604.74 1892
7605.56 1862
7606.38 1872
7607.21 1929
7608.03 1887
7608.85 1896
7609.68 1926
7610.50 1955
7611.32 1875
7612.15 1835
7612.97 1911
7613.80 1885
7614.62 1922
7615.44 1994
7616.27 2045
7617.09 2105
7617.91 2104
7618.74 2166
7619.56 2179
7620.39 2225
7621.21 2130
7622.03 2140
7622.86 2217
7623.68 2179
7624.51 2131
7625.33 2076
7626.15 2071
7626.98 2139
7627.80 2172
7628.63 2127
7629.45 2210
7630.28 2290
7631.10 2257
7631.93 2325
7632.75 2255
7633.58 2293
7634.40 2292
7635.22 2284
7636.05 2188
7636.87 2123
7637.70 2018
7638.52 1969
7639.35 1955
7640.17 1938
7641.00 1929
7641.82 1934
7642.65 1889
7643.47 1908
7644.30 1946
7645.13 1922
7645.95 2019
7646.78 2128
7647.60 2182
7648.43 2313
7649.25 2417
7650.08 2585
7650.90 2642
7651.73 2681
7652.55 2595
7653.38 2562
7654.21 2399
7655.03 2291
7655.86 2217
7656.68 2135
7657.51 2044
7658.34 1946
7659.16 1973
7659.99 1960
7660.81 1907
7661.64 1808
7662.47 1853
7663.29 1856
7664.12 1808
7664.95 1829
7665.77 1808
7666.60 1779
7667.42 1744
7668.25 1784
7669.08 1793
7669.90 1799
7670.73 1762
7671.56 1730
7672.38 1755
7673.21 1737
7674.04 1702
7674.87 1768
7675.69 1737
7676.52 1730
7677.35 1722
7678.17 1729
7679.00 1780
7679.83 1796
7680.65 1752
7681.48 1782
7682.31 1850
7683.14 1821
7683.96 1836
7684.79 1839
7685.62 1810
7686.45 1831
7687.27 1853
7688.10 1929
7688.93 1865
7689.76 1869
7690.58 1888
7691.41 1892
7692.24 1857
7693.07 1922
7693.90 1972
7694.72 2073
7695.55 2082
7696.38 2122
7697.21 2232
7698.04 2275
7698.86 2277
7699.69 2168
7700.52 2175
7701.35 2218
7702.18 2093
7703.01 2000
7703.83 1958
7704.66 2018
7705.49 1968
7706.32 1926
7707.15 1882
7707.98 1871
7708.81 1884
7709.63 1889
7710.46 1898
7711.29 1835
7712.12 1827
7712.95 1864
7713.78 1872
7714.61 1883
7715.44 1873
7716.27 1887
7717.10 1858
7717.93 1871
7718.75 1834
7719.58 1778
7720.41 1797
7721.24 1823
7722.07 1806
7722.90 1835
7723.73 1826
7724.56 1847
7725.39 1895
7726.22 1895
7727.05 1935
7727.88 2006
7728.71 1956
7729.54 1969
7730.37 2025
7731.20 2014
7732.03 1935
7732.86 1930
7733.69 1923
7734.52 1965
7735.35 1912
7736.18 1809
7737.01 1812
7737.84 1802
7738.67 1766
7739.50 1779
7740.33 1784
7741.16 1805
7741.99 1865
7742.82 1873
7743.65 1939
7744.48 2040
7745.31 2213
7746.14 2365
7746.98 2477
7747.81 2601
7748.64 2681
7749.47 2686
7750.30 2623
7751.13 2504
7751.96 2378
7752.79 2195
7753.62 2075
7754.45 2026
7755.29 1928
7756.12 1852
7756.95 1792
7757.78 1766
7758.61 1768
7759.44 1757
7760.27 1724
7761.11 1747
7761.94 1693
7762.77 1698
7763.60 1674
7764.43 1645
7765.26 1684
7766.10 1713
7766.93 1628
7767.76 1683
7768.59 1683
7769.42 1680
7770.26 1660
7771.09 1630
7771.92 1652
7772.75 1694
7773.58 1660
7774.42 1657
7775.25 1713
7776.08 1725
7776.91 1700
7777.75 1712
7778.58 1695
7779.41 1722
7780.24 1696
7781.08 1708
7781.91 1668
7782.74 1693
7783.57 1713
7784.41 1735
7785.24 1726
7786.07 1683
7786.91 1707
7787.74 1719
7788.57 1702
7789.40 1695
7790.24 1668
7791.07 1720
7791.90 1706
7792.74 1713
7793.57 1700
7794.40 1727
7795.24 1718
7796.07 1724
7796.90 1739
7797.74 1729
7798.57 1761
7799.40 1823
7800.24 1825
7801.07 1798
7801.91 1753
7802.74 1787
7803.57 1800
7804.41 1839
7805.24 1817
7806.07 1836
7806.91 1853
7807.74 1884
7808.58 1913
7809.41 1961
7810.25 1956
7811.08 1964
7811.91 1918
7812.75 1988
7813.58 2096
7814.42 2133
7815.25 2169
7816.09 2209
7816.92 2257
7817.75 2184
7818.59 2131
7819.42 2188
7820.26 2194
7821.09 2182
7821.93 2139
7822.76 2181
7823.60 2198
7824.43 2229
7825.27 2165
7826.10 2125
7826.94 2159
7827.77 2102
7828.61 2076
7829.44 1999
7830.28 1937
7831.11 1919
7831.95 1941
7832.78 1924
7833.62 1975
7834.46 1966
7835.29 1937
7836.13 1871
7836.96 1932
7837.80 1926
7838.63 1863
7839.47 1830
7840.31 1798
7841.14 1854
7841.98 1783
7842.81 1809
7843.65 1807
7844.48 1784
7845.32 1741
7846.16 1725
7846.99 1730
7847.83 1745
7848.67 1696
7849.50 1712
7850.34 1746
7851.17 1690
7852.01 1679
7852.85 1710
7853.68 1698
7854.52 1742
7855.36 1754
7856.19 1688
7857.03 1747
7857.87 1681
7858.70 1702
7859.54 1729
7860.38 1703
7861.21 1757
7862.05 1759
7862.89 1742
7863.72 1759
7864.56 1769
7865.40 1702
7866.24 1671
7867.07 1732
7867.91 1695
7868.75 1733
7869.59 1729
7870.42 1730
7871.26 1758
7872.10 1772
7872.94 1779
7873.77 1843
7874.61 1869
7875.45 1875
7876.29 1866
7877.12 1925
7877.96 1993
7878.80 2066
7879.64 2165
7880.47 2174
7881.31 2235
7882.15 2308
7882.99 2219
7883.83 2209
7884.66 2170
7885.50 2125
7886.34 2087
7887.18 2000
7888.02 1953
7888.86 1966
7889.69 1953
7890.53 1996
7891.37 2000
7892.21 1941
7893.05 1961
7893.89 1938
7894.73 1914
7895.56 1880
7896.40 1880
7897.24 1901
7898.08 1778
7898.92 1764
7899.76 1768
7900.60 1760
7901.44 1752
7902.28 1725
7903.12 1696
7903.95 1676
7904.79 1719
7905.63 1724
7906.47 1642
7907.31 1665
7908.15 1715
7908.99 1664
7909.83 1648
7910.67 1681
7911.51 1676
7912.35 1718
7913.19 1778
7914.03 1794
7914.87 1944
7915.71 1926
7916.55 2018
7917.39 2077
7918.23 2116
7919.07 2165
7919.91 2137
7920.75 2078
7921.59 2042
7922.43 1976
7923.27 1922
7924.11 1876
7924.95 1813
7925.79 1701
7926.63 1693
7927.47 1651
7928.31 1602
7929.15 1627
7929.99 1568
7930.83 1588
7931.67 1549
7932.51 1562
7933.35 1529
7934.19 1553
7935.04 1502
7935.88 1531
7936.72 1503
7937.56 1557
7938.40 1595
7939.24 1563
7940.08 1577
7940.92 1641
7941.76 1647
7942.60 1633
7943.45 1619
7944.29 1633
7945.13 1617
7945.97 1585
7946.81 1600
7947.65 1586
7948.49 1584
7949.34 1548
7950.18 1631
7951.02 1542
7951.86 1592
7952.70 1607
7953.54 1641
7954.39 1631
7955.23 1669
7956.07 1687
7956.91 1669
7957.75 1603
7958.60 1621
7959.44 1605
7960.28 1631
7961.12 1560
7961.96 1604
7962.81 1589
7963.65 1572
7964.49 1565
7965.33 1586
7966.18 1602
7967.02 1626
7967.86 1600
7968.70 1629
7969.55 1590
7970.39 1602
7971.23 1555
7972.08 1525
7972.92 1504
7973.76 1519
7974.60 1486
7975.45 1487
7976.29 1426
7977.13 1480
7977.98 1457
7978.82 1461
7979.66 1468
7980.51 1446
7981.35 1404
7982.19 1463
7983.04 1444
7983.88 1428
7984.72 1406
7985.57 1433
7986.41 1424
7987.25 1389
7988.10 1362
7988.94 1413
7989.78 1393
7990.63 1363
7991.47 1395
7992.32 1373
7993.16 1363
7994.00 1393
7994.85 1361
7995.69 1377
7996.54 1361
7997.38 1360
7998.22 1317
7999.07 1309
7999.91 1303
8000.76 1313
8001.60 1303
8002.45 1342
8003.29 1300
8004.13 1276
8004.98 1272
8005.82 1268
8006.67 1321
8007.51 1263
8008.36 1270
8009.20 1267
8010.05 1243
8010.89 1228
8011.74 1251
8012.58 1347
8013.43 1285
8014.27 1278
8015.12 1293
8015.96 1283
8016.81 1246
8017.65 1252
8018.50 1222
8019.34 1257
8020.19 1274
8021.03 1292
8021.88 1266
8022.72 1253
8023.57 1276
8024.41 1254
8025.26 1194
8026.11 1240
8026.95 1284
8027.80 1240
8028.64 1213
8029.49 1256
8030.33 1262
8031.18 1243
8032.03 1259
8032.87 1290
8033.72 1287
8034.56 1236
8035.41 1255
8036.26 1251
8037.10 1249
8037.95 1256
8038.80 1308
8039.64 1281
8040.49 1284
8041.34 1290
8042.18 1288
8043.03 1262
8043.87 1235
8044.72 1263
8045.57 1248
8046.41 1249
8047.26 1285
8048.11 1248
8048.96 1243
8049.80 1249
8050.65 1240
8051.50 1232
8052.34 1235
8053.19 1237
8054.04 1269
8054.88 1220
8055.73 1205
8056.58 1199
8057.43 1187
8058.27 1195
8059.12 1233
8059.97 1174
8060.82 1211
8061.66 1223
8062.51 1194
8063.36 1181
8064.21 1197
8065.05 1206
8065.90 1143
8066.75 1191
8067.60 1166
8068.44 1166
8069.29 1189
8070.14 1177
8070.99 1180
8071.84 1223
8072.68 1214
8073.53 1192
8074.38 1144
8075.23 1159
8076.08 1159
8076.93 1152
8077.77 1191
8078.62 1197
8079.47 1212
8080.32 1223
8081.17 1229
8082.02 1189
8082.87 1191
8083.71 1159
8084.56 1179
8085.41 1170
8086.26 1233
8087.11 1210
8087.96 1162
8088.81 1171
8089.66 1171
8090.51 1170
8091.35 1213
8092.20 1213
8093.05 1176
8093.90 1180
8094.75 1185
8095.60 1254
8096.45 1212
8097.30 1223
8098.15 1186
8099.00 1202
8099.85 1184
8100.70 1149
8101.55 1200
8102.40 1200
8103.25 1207
8104.10 1195
8104.95 1195
8105.80 1200
8106.65 1209
8107.50 1183
8108.35 1176
8109.20 1204
8110.05 1167
8110.90 1172
8111.75 1189
8112.60 1186
8113.45 1178
8114.30 1177
8115.15 1190
8116.00 1231
8116.85 1231
8117.70 1204
8118.55 1219
8119.40 1260
8120.25 1268
8121.10 1244
8121.95 1239
8122.80 1293
8123.65 1264
8124.50 1268
8125.35 1269
8126.20 1264
8127.06 1276
8127.91 1227
8128.76 1241
8129.61 1255
8130.46 1221
8131.31 1257
8132.16 1244
8133.01 1239
8133.86 1271
8134.72 1296
8135.57 1282
8136.42 1271
8137.27 1226
8138.12 1216
8138.97 1267
8139.83 1299
8140.68 1253
8141.53 1216
8142.38 1189
8143.23 1207
8144.08 1274
8144.94 1270
8145.79 1280
8146.64 1289
8147.49 1291
8148.34 1352
8149.20 1290
8150.05 1285
8150.90 1324
8151.75 1308
8152.60 1369
8153.46 1384
8154.31 1398
8155.16 1434
8156.01 1413
8156.87 1432
8157.72 1379
8158.57 1380
8159.42 1406
8160.28 1348
8161.13 1295
8161.98 1247
8162.84 1282
8163.69 1266
8164.54 1247
8165.39 1231
8166.25 1240
8167.10 1219
8167.95 1267
8168.81 1263
8169.66 1220
8170.51 1166
8171.37 1204
8172.22 1232
8173.07 1197
8173.93 1223
8174.78 1204
8175.63 1210
8176.49 1197
8177.34 1218
8178.19 1199
8179.05 1229
8179.90 1163
8180.76 1167
8181.61 1170
8182.46 1178
8183.32 1178
8184.17 1150
8185.02 1128
8185.88 1178
8186.73 1180
8187.59 1166
8188.44 1177
8189.30 1165
8190.15 1165
8191.00 1161
8191.86 1173
8192.71 1168
8193.57 1146
8194.42 1231
8195.28 1194
8196.13 1180
8196.99 1184
8197.84 1224
8198.69 1159
8199.55 1202
8200.40 1209
8201.26 1172
8202.11 1170
8202.97 1218
8203.82 1204
8204.68 1169
8205.53 1164
8206.39 1184
8207.24 1210
8208.10 1178
8208.95 1183
8209.81 1172
8210.67 1195
8211.52 1152
8212.38 1183
8213.23 1194
8214.09 1241
8214.94 1194
8215.80 1203
8216.65 1257
8217.51 1244
8218.37 1199
8219.22 1240
8220.08 1236
8220.93 1235
8221.79 1245
8222.64 1273
8223.50 1269
8224.36 1249
8225.21 1251
8226.07 1232
8226.92 1189
8227.78 1207
8228.64 1259
8229.49 1242
8230.35 1175
8231.21 1180
8232.06 1216
8232.92 1174
8233.78 1130
8234.63 1173
8235.49 1166
8236.35 1127
8237.20 1126
8238.06 1173
8238.92 1167
8239.77 1150
8240.63 1131
8241.49 1138
8242.34 1169
8243.20 1149
8244.06 1122
8244.91 1138
8245.77 1159
8246.63 1154
8247.49 1148
8248.34 1202
8249.20 1118
8250.06 1088
8250.92 1117
8251.77 1100
8252.63 1145
8253.49 1102
8254.35 1180
8255.20 1182
8256.06 1184
8256.92 1127
8257.78 1159
8258.63 1138
8259.49 1153
8260.35 1190
8261.21 1152
8262.07 1172
8262.92 1156
8263.78 1167
8264.64 1173
8265.50 1164
8266.36 1192
8267.22 1194
8268.07 1198
8268.93 1166
8269.79 1179
8270.65 1180
8271.51 1207
8272.37 1229
8273.22 1181
8274.08 1145
8274.94 1154
8275.80 1184
8276.66 1219
8277.52 1200
8278.38 1177
8279.24 1150
8280.09 1179
8280.95 1190
8281.81 1187
8282.67 1215
8283.53 1199
8284.39 1180
8285.25 1150
8286.11 1146
8286.97 1145
8287.83 1168
8288.69 1212
8289.55 1221
8290.41 1208
8291.26 1192
8292.12 1185
8292.98 1217
8293.84 1259
8294.70 1200
8295.56 1227
8296.42 1253
8297.28 1245
8298.14 1222
8299.00 1252
8299.86 1257
8300.72 1205
8301.58 1243
8302.44 1281
8303.30 1251
8304.16 1208
8305.02 1245
8305.88 1214
8306.74 1201
8307.60 1197
8308.46 1208
8309.33 1167
8310.19 1181
8311.05 1186
8311.91 1162
8312.77 1161
8313.63 1166
8314.49 1191
8315.35 1199
8316.21 1214
8317.07 1177
8317.93 1188
8318.79 1166
8319.65 1193
8320.52 1190
8321.38 1209
8322.24 1214
8323.10 1156
8323.96 1181
8324.82 1236
8325.68 1230
8326.54 1219
8327.41 1220
8328.27 1240
8329.13 1227
8329.99 1217
8330.85 1254
8331.71 1257
8332.57 1217
8333.44 1184
8334.30 1225
8335.16 1283
8336.02 1258
8336.88 1260
8337.75 1228
8338.61 1263
8339.47 1265
8340.33 1280
8341.19 1262
8342.06 1250
8342.92 1269
8343.78 1304
8344.64 1275
8345.50 1256
8346.37 1292
8347.23 1306
8348.09 1286
8348.95 1280
8349.82 1282
8350.68 1264
8351.54 1307
8352.40 1337
8353.27 1314
8354.13 1304
8354.99 1301
8355.86 1296
8356.72 1260
8357.58 1259
8358.45 1280
8359.31 1288
8360.17 1261
8361.03 1254
8361.90 1299
8362.76 1265
8363.62 1239
8364.49 1294
8365.35 1271
8366.21 1295
8367.08 1261
8367.94 1286
8368.80 1359
8369.67 1360
8370.53 1338
8371.40 1344
8372.26 1281
8373.12 1338
8373.99 1350
8374.85 1299
8375.71 1304
8376.58 1371
8377.44 1347
8378.31 1366
8379.17 1398
8380.03 1378
8380.90 1366
8381.76 1352
8382.63 1375
8383.49 1407
8384.36 1395
8385.22 1369
8386.08 1424
8386.95 1417
8387.81 1411
8388.68 1446
8389.54 1462
8390.41 1483
8391.27 1443
8392.14 1436
8393.00 1446
8393.87 1440
8394.73 1432
8395.60 1476
8396.46 1463
8397.33 1516
8398.19 1477
8399.06 1459
8399.92 1516
8400.79 1533
8401.65 1508
8402.52 1508
8403.38 1532
8404.25 1501
8405.11 1505
8405.98 1523
8406.84 1533
8407.71 1567
8408.58 1651
8409.44 1584
8410.31 1600
8411.17 1649
8412.04 1635
8412.90 1679
8413.77 1664
8414.64 1662
8415.50 1702
8416.37 1688
8417.23 1705
8418.10 1705
8418.97 1686
8419.83 1680
8420.70 1717
8421.56 1704
8422.43 1714
8423.30 1823
8424.16 1850
8425.03 1872
8425.90 1861
8426.76 1851
8427.63 1914
8428.50 1939
8429.36 1913
8430.23 1955
8431.10 2013
8431.96 2003
8432.83 2034
8433.70 1978
8434.56 2005
8435.43 2047
8436.30 2053
8437.16 2111
8438.03 2119
8438.90 2181
8439.77 2182
8440.63 2248
8441.50 2273
8442.37 2240
8443.24 2245
8444.10 2313
8444.97 2273
8445.84 2274
8446.71 2309
8447.57 2359
8448.44 2405
8449.31 2485
8450.18 2562
8451.04 2751
8451.91 2935
8452.78 3290
8453.65 3661
8454.52 4054
8455.38 4501
8456.25 4709
8457.12 4847
8457.99 4860
8458.86 4658
8459.72 4427
8460.59 4141
8461.46 3770
8462.33 3425
8463.20 3167
8464.07 3003
8464.93 2804
8465.80 2599
8466.67 2486
8467.54 2353
8468.41 2334
8469.28 2274
8470.15 2147
8471.02 2082
8471.88 2070
8472.75 2042
8473.62 1987
8474.49 1947
8475.36 1936
8476.23 1953
8477.10 1897
8477.97 1973
8478.84 1976
8479.71 1955
8480.58 2022
8481.44 2040
8482.31 2006
8483.18 2022
8484.05 2027
8484.92 1997
8485.79 2038
8486.66 2012
8487.53 2007
8488.40 2000
8489.27 2007
8490.14 1961
8491.01 1964
8491.88 1932
8492.75 1942
8493.62 1950
8494.49 1979
8495.36 2026
8496.23 2007
8497.10 1992
8497.97 1920
8498.84 1930
8499.71 1918
8500.58 1903
8501.45 1912
8502.32 1892
8503.19 1919
8504.06 1902
8504.93 1915
8505.80 1886
8506.67 1892
8507.55 1976
8508.42 1993
8509.29 2014
8510.16 1960
8511.03 1978
8511.90 1989
8512.77 2005
8513.64 2018
8514.51 2041
8515.38 2018
8516.25 2025
8517.13 2064
8518.00 2113
8518.87 2195
8519.74 2202
8520.61 2167
8521.48 2235
8522.35 2362
8523.23 2499
8524.10 2554
8524.97 2695
8525.84 2774
8526.71 2801
8527.58 2823
8528.46 2817
8529.33 2760
8530.20 2658
8531.07 2594
8531.94 2455
8532.81 2329
8533.69 2273
8534.56 2274
8535.43 2226
8536.30 2215
8537.18 2147
8538.05 2145
8538.92 2055
8539.79 2030
8540.66 2046
8541.54 1990
8542.41 1939
8543.28 1928
8544.15 1923
8545.03 1931
8545.90 1876
8546.77 1904
8547.64 1932
8548.52 1897
8549.39 1910
8550.26 1896
8551.14 1855
8552.01 1948
8552.88 2010
8553.76 2002
8554.63 2054
8555.50 1976
8556.37 2023
8557.25 2000
8558.12 1985
8558.99 1870
8559.87 1830
8560.74 1858
8561.61 1845
8562.49 1867
8563.36 1791
8564.24 1784
8565.11 1796
8565.98 1755
8566.86 1717
8567.73 1721
8568.60 1716
8569.48 1712
8570.35 1693
8571.23 1687
8572.10 1700
8572.97 1732
8573.85 1717
8574.72 1682
8575.60 1666
8576.47 1708
8577.34 1686
8578.22 1771
8579.09 1723
8579.97 1691
8580.84 1712
8581.72 1730
8582.59 1714
8583.47 1753
8584.34 1795
8585.21 1813
8586.09 1800
8586.96 1775
8587.84 1767
8588.71 1775
8589.59 1829
8590.46 1820
8591.34 1807
8592.21 1831
8593.09 1849
8593.96 1834
8594.84 1865
8595.71 1888
8596.59 1866
8597.46 1858
8598.34 1939
8599.22 1954
8600.09 1916
8600.97 1935
8601.84 1957
8602.72 1952
8603.59 1935
8604.47 1999
8605.34 1941
8606.22 1957
8607.10 1934
8607.97 1914
8608.85 2003
8609.72 2028
8610.60 2011
8611.47 1997
8612.35 2063
8613.23 2072
8614.10 2059
8614.98 2091
8615.86 2141
8616.73 2162
8617.61 2103
8618.48 2214
8619.36 2233
8620.24 2213
8621.11 2194
8621.99 2237
8622.87 2267
8623.74 2305
8624.62 2269
8625.50 2253
8626.37 2307
8627.25 2344
8628.13 2261
8629.00 2320
8629.88 2357
8630.76 2339
8631.64 2292
8632.51 2310
8633.39 2312
8634.27 2286
8635.14 2353
8636.02 2381
8636.90 2422
8637.78 2388
8638.65 2413
8639.53 2438
8640.41 2400
8641.29 2414
8642.16 2483
8643.04 2563
8643.92 2602
8644.80 2643
8645.67 2701
8646.55 2749
8647.43 2793
8648.31 2762
8649.18 2734
8650.06 2780
8650.94 2704
8651.82 2762
8652.70 2795
8653.58 2749
8654.45 2812
8655.33 2913
8656.21 2899
8657.09 2992
8657.97 3085
8658.84 3263
8659.72 3443
8660.60 3672
8661.48 4042
8662.36 4365
8663.24 4604
8664.12 4910
8664.99 5078
8665.87 5158
8666.75 5100
8667.63 4912
8668.51 4695
8669.39 4487
8670.27 4241
8671.15 4035
8672.03 3749
8672.91 3646
8673.78 3510
8674.66 3377
8675.54 3319
8676.42 3177
8677.30 3053
8678.18 2941
8679.06 2873
8679.94 2780
8680.82 2729
8681.70 2605
8682.58 2612
8683.46 2563
8684.34 2578
8685.22 2572
8686.10 2625
8686.98 2611
8687.86 2733
8688.74 2760
8689.62 2830
8690.50 3033
8691.38 3177
8692.26 3253
8693.14 3335
8694.02 3405
8694.90 3333
8695.78 3261
8696.66 3231
8697.54 3157
8698.42 3112
8699.30 3059
8700.18 3016
8701.06 2955
8701.94 2892
8702.82 2954
8703.70 2860
8704.58 2817
8705.46 2780
8706.34 2680
8707.23 2616
8708.11 2494
8708.99 2435
8709.87 2353
8710.75 2286
8711.63 2241
8712.51 2186
8713.39 2134
8714.27 2089
8715.16 2073
8716.04 2108
8716.92 2072
8717.80 2055
8718.68 1979
8719.56 1997
8720.44 2044
8721.33 2015
8722.21 2024
8723.09 2097
8723.97 2151
8724.85 2128
8725.73 2108
8726.62 2135
8727.50 2245
8728.38 2134
8729.26 2131
8730.14 2179
8731.03 2238
8731.91 2229
8732.79 2222
8733.67 2246
8734.55 2244
8735.44 2191
8736.32 2184
8737.20 2251
8738.08 2198
8738.97 2158
8739.85 2157
8740.73 2131
8741.61 2161
8742.50 2127
8743.38 2183
8744.26 2146
8745.14 2096
8746.03 2132
8746.91 2111
8747.79 2109
8748.68 2139
8749.56 2112
8750.44 2061
8751.33 2050
8752.21 2113
8753.09 2102
8753.97 2108
8754.86 2085
8755.74 2090
8756.62 2150
8757.51 2201
8758.39 2147
8759.28 2124
8760.16 2155
8761.04 2182
8761.93 2217
8762.81 2237
8763.69 2210
8764.58 2257
8765.46 2256
8766.34 2258
8767.23 2265
8768.11 2271
8769.00 2280
8769.88 2237
8770.76 2261
8771.65 2258
8772.53 2273
8773.42 2235
8774.30 2232
8775.19 2197
8776.07 2236
8776.95 2387
8777.84 2482
8778.72 2566
8779.61 2701
8780.49 2893
8781.38 3073
8782.26 3217
8783.15 3257
8784.03 3169
8784.92 3128
8785.80 3054
8786.69 2891
8787.57 2786
8788.46 2584
8789.34 2408
8790.23 2314
8791.11 2258
8792.00 2171
8792.88 1994
8793.77 1938
8794.65 1949
8795.54 1855
8796.42 1873
8797.31 1752
8798.19 1744
8799.08 1730
8799.96 1742
8800.85 1732
8801.74 1684
8802.62 1632
8803.51 1661
8804.39 1595
8805.28 1594
8806.16 1592
8807.05 1616
8807.94 1588
8808.82 1527
8809.71 1574
8810.59 1592
8811.48 1619
8812.37 1531
8813.25 1537
8814.14 1558
8815.03 1609
8815.91 1576
8816.80 1563
8817.68 1583
8818.57 1535
8819.46 1516
8820.34 1598
8821.23 1602
8822.12 1600
8823.00 1593
8823.89 1533
8824.78 1562
8825.66 1535
8826.55 1534
8827.44 1551
8828.33 1516
8829.21 1536
8830.10 1512
8830.99 1528
8831.87 1488
8832.76 1493
8833.65 1516
8834.54 1449
8835.42 1488
8836.31 1502
8837.20 1498
8838.08 1515
8838.97 1483
8839.86 1513
8840.75 1480
8841.64 1527
8842.52 1532
8843.41 1534
8844.30 1541
8845.19 1507
8846.07 1552
8846.96 1528
8847.85 1527
8848.74 1502
8849.63 1537
8850.51 1535
8851.40 1479
8852.29 1519
8853.18 1544
8854.07 1511
8854.96 1548
8855.84 1474
8856.73 1491
8857.62 1478
8858.51 1475
8859.40 1479
8860.29 1473
8861.17 1506
8862.06 1473
8862.95 1438
8863.84 1450
8864.73 1464
8865.62 1452
8866.51 1492
8867.40 1462
8868.29 1407
8869.17 1422
8870.06 1416
8870.95 1437
8871.84 1392
8872.73 1414
8873.62 1428
8874.51 1381
8875.40 1323
8876.29 1357
8877.18 1382
8878.07 1340
8878.96 1289
8879.85 1309
8880.74 1326
8881.63 1324
8882.51 1331
8883.40 1307
8884.29 1306
8885.18 1299
8886.07 1300
8886.96 1277
8887.85 1249
8888.74 1281
8889.63 1260
8890.52 1247
8891.41 1229
8892.30 1283
8893.19 1239
8894.09 1212
8894.98 1220
8895.87 1223
8896.76 1200
8897.65 1177
8898.54 1195
8899.43 1219
8900.32 1220
8901.21 1197
8902.10 1192
8902.99 1158
8903.88 1188
8904.77 1167
8905.66 1163
8906.55 1171
8907.44 1150
8908.34 1136
8909.23 1180
8910.12 1172
8911.01 1171
8911.90 1174
8912.79 1151
8913.68 1166
8914.57 1180
8915.47 1189
8916.36 1166
8917.25 1129
8918.14 1140
8919.03 1219
8919.92 1185
8920.81 1137
8921.71 1152
8922.60 1173
8923.49 1142
8924.38 1163
8925.27 1149
8926.16 1176
8927.06 1146
8927.95 1143
8928.84 1161
8929.73 1169
8930.62 1116
8931.52 1125
8932.41 1169
8933.30 1165
8934.19 1148
8935.09 1080
8935.98 1113
8936.87 1119
8937.76 1084
8938.66 1101
8939.55 1098
8940.44 1118
8941.33 1097
8942.23 1081
8943.12 1119
8944.01 1088
8944.90 1109
8945.80 1082
8946.69 1057
8947.58 1079
8948.48 1100
8949.37 1113
8950.26 1124
8951.16 1085
8952.05 1059
8952.94 1097
8953.84 1086
8954.73 1120
8955.62 1122
8956.52 1081
8957.41 1068
8958.30 1098
8959.20 1085
8960.09 1077
8960.98 1058
8961.88 1045
8962.77 1114
8963.66 1089
8964.56 1077
8965.45 1068
8966.35 1130
8967.24 1141
8968.13 1117
8969.03 1094
8969.92 1108
8970.82 1102
8971.71 1113
8972.60 1061
8973.50 1083
8974.39 1086
8975.29 1117
8976.18 1067
8977.08 1022
8977.97 1037
8978.87 1042
8979.76 1062
8980.65 1080
8981.55 1042
8982.44 1017
8983.34 1046
8984.23 1052
8985.13 1056
8986.02 1063
8986.92 1032
8987.81 1052
8988.71 1076
8989.60 1040
8990.50 1042
8991.39 1033
8992.29 1063
8993.18 1059
8994.08 1049
8994.97 1074
8995.87 1086
8996.76 1020
8997.66 1009
8998.56 1020
8999.45 1032
9000.35 1054
9001.24 1059
9002.14 1046
9003.03 1026
9003.93 1003
9004.83 1060
9005.72 1026
9006.62 1005
9007.51 995
9008.41 988
9009.31 1049
9010.20 1033
9011.10 1039
9011.99 1019
9012.89 1039
9013.79 1048
9014.68 1074
9015.58 1051
9016.48 1014
9017.37 1038
9018.27 1037
9019.16 1026
9020.06 1029
9020.96 1018
9021.85 1019
9022.75 1016
9023.65 1058
9024.54 1071
9025.44 1053
9026.34 1062
9027.24 1070
9028.13 1096
9029.03 1035
9029.93 1010
9030.82 1005
9031.72 965
9032.62 974
9033.52 1005
9034.41 1003
9035.31 1019
9036.21 1035
9037.10 1013
9038.00 1027
9038.90 1016
9039.80 1045
9040.69 1058
9041.59 1010
9042.49 1024
9043.39 1017
9044.29 1013
9045.18 1008
9046.08 1006
9046.98 1003
9047.88 1021
9048.78 1005
9049.67 1043
9050.57 1015
9051.47 1028
9052.37 998
9053.27 1031
9054.16 982
9055.06 1050
9055.96 1046
9056.86 1031
9057.76 1001
9058.66 1035
9059.55 1076
9060.45 1054
9061.35 1057
9062.25 1083
9063.15 1028
9064.05 1042
9064.95 1047
9065.85 1041
9066.74 1056
9067.64 1028
9068.54 1059
9069.44 1064
9070.34 1025
9071.24 1076
9072.14 1072
9073.04 1073
9073.94 1071
9074.84 1029
9075.74 995
9076.64 1005
9077.53 1013
9078.43 995
9079.33 1041
9080.23 1070
9081.13 1061
9082.03 1070
9082.93 1043
9083.83 1048
9084.73 1056
9085.63 1091
9086.53 1048
9087.43 1058
9088.33 1039
9089.23 1054
9090.13 1060
9091.03 1053
9091.93 1074
9092.83 1052
9093.73 1084
9094.63 1084
9095.53 1013
9096.43 1033
9097.33 1035
9098.23 1019
9099.13 1042
9100.04 1025
9100.94 1007
9101.84 1026
9102.74 1040
9103.64 1051
9104.54 1028
9105.44 1043
9106.34 1022
9107.24 1068
9108.14 1039
9109.04 1036
9109.94 1015
9110.85 1041
9111.75 1030
9112.65 1055
9113.55 1054
9114.45 1037
9115.35 1047
9116.25 1052
9117.15 1053
9118.06 1045
9118.96 1044
9119.86 1078
9120.76 1059
9121.66 1029
9122.56 1055
9123.46 1094
9124.37 1095
9125.27 1121
9126.17 1109
9127.07 1074
9127.97 1116
9128.88 1074
9129.78 1067
9130.68 1066
9131.58 1043
9132.48 1055
9133.39 1062
9134.29 1068
9135.19 1021
9136.09 1046
9137.00 1026
9137.90 997
9138.80 1005
9139.70 1044
9140.61 1061
9141.51 1050
9142.41 1073
9143.31 1015
9144.22 1027
9145.12 1030
9146.02 1034
9146.92 990
9147.83 1007
9148.73 1005
9149.63 1027
9150.54 1040
9151.44 1030
9152.34 1053
9153.25 1037
9154.15 1049
9155.05 1075
9155.96 1041
9156.86 1043
9157.76 1010
9158.67 1028
9159.57 1029
9160.47 1063
9161.38 1072
9162.28 1046
9163.18 1048
9164.09 1027
9164.99 1053
9165.90 1081
9166.80 1081
9167.70 1032
9168.61 1081
9169.51 1048
9170.42 1068
9171.32 1063
9172.22 1059
9173.13 1082
9174.03 1090
9174.94 1067
9175.84 1062
9176.74 1057
9177.65 1033
9178.55 1043
9179.46 1073
9180.36 1050
9181.27 1062
9182.17 1055
9183.08 1075
9183.98 1084
9184.89 1073
9185.79 1085
9186.70 1107
9187.60 1091
9188.51 1095
9189.41 1068
9190.32 1081
9191.22 1055
9192.13 1126
9193.03 1080
9193.94 1084
9194.84 1120
9195.75 1118
9196.65 1164
9197.56 1138
9198.46 1183
9199.37 1212
9200.27 1194
9201.18 1199
9202.08 1140
9202.99 1164
9203.90 1178
9204.80 1138
9205.71 1097
9206.61 1109
9207.52 1089
9208.42 1102
9209.33 1110
9210.24 1100
9211.14 1068
9212.05 1077
9212.95 1093
9213.86 1067
9214.77 1073
9215.67 1093
9216.58 1069
9217.49 1089
9218.39 1096
9219.30 1090
9220.21 1046
9221.11 1065
9222.02 1089
9222.93 1080
9223.83 1052
9224.74 1061
9225.65 1079
9226.55 1051
9227.46 1080
9228.37 1075
9229.27 1043
9230.18 1074
9231.09 1054
9231.99 1020
9232.90 1027
9233.81 1049
9234.72 1031
9235.62 1028
9236.53 1015
9237.44 1044
9238.34 1063
9239.25 1107
9240.16 1096
9241.07 1103
9241.97 1018
9242.88 1059
9243.79 1104
9244.70 1088
9245.61 1095
9246.51 1087
9247.42 1052
9248.33 1081
9249.24 1058
9250.14 1069
9251.05 1065
9251.96 1068
9252.87 1047
9253.78 1094
9254.69 1072
9255.59 1094
9256.50 1071
9257.41 1071
9258.32 1083
9259.23 1089
9260.14 1123
9261.04 1171
9261.95 1118
9262.86 1129
9263.77 1138
9264.68 1159
9265.59 1164
9266.50 1136
9267.40 1153
9268.31 1171
9269.22 1130
9270.13 1133
9271.04 1119
9271.95 1109
9272.86 1094
9273.77 1137
9274.68 1152
9275.59 1145
9276.49 1094
9277.40 1122
9278.31 1140
9279.22 1118
9280.13 1108
9281.04 1147
9281.95 1156
9282.86 1109
9283.77 1110
9284.68 1120
9285.59 1081
9286.50 1114
9287.41 1123
9288.32 1117
9289.23 1100
9290.14 1130
9291.05 1117
9291.96 1119
9292.87 1139
9293.78 1144
9294.69 1173
9295.60 1161
9296.51 1177
9297.42 1166
9298.33 1218
9299.24 1202
9300.15 1178
9301.06 1143
9301.97 1197
9302.88 1184
9303.79 1202
9304.70 1211
9305.61 1229
9306.53 1193
9307.44 1215
9308.35 1203
9309.26 1218
9310.17 1200
9311.08 1168
9311.99 1217
9312.90 1204
9313.81 1192
9314.72 1195
9315.63 1194
9316.55 1195
9317.46 1147
9318.37 1167
9319.28 1181
9320.19 1145
9321.10 1157
9322.01 1179
9322.93 1124
9323.84 1151
9324.75 1167
9325.66 1176
9326.57 1183
9327.48 1181
9328.40 1157
9329.31 1149
9330.22 1116
9331.13 1184
9332.04 1171
9332.96 1190
9333.87 1146
9334.78 1151
9335.69 1155
9336.60 1189
9337.52 1198
9338.43 1161
9339.34 1186
9340.25 1169
9341.17 1222
9342.08 1154
9342.99 1161
9343.90 1174
9344.82 1196
9345.73 1177
9346.64 1211
9347.55 1231
9348.47 1211
9349.38 1192
9350.29 1190
9351.21 1204
9352.12 1223
9353.03 1198
9353.94 1175
9354.86 1186
9355.77 1191
9356.68 1238
9357.60 1224
9358.51 1244
9359.42 1246
9360.34 1224
9361.25 1273
9362.16 1215
9363.08 1255
9363.99 1241
9364.90 1213
9365.82 1187
9366.73 1234
9367.65 1245
9368.56 1242
9369.47 1253
9370.39 1249
9371.30 1240
9372.21 1278
9373.13 1265
9374.04 1293
9374.96 1289
9375.87 1296
9376.79 1262
9377.70 1292
9378.61 1308
9379.53 1328
9380.44 1313
9381.36 1307
9382.27 1317
9383.19 1315
9384.10 1340
9385.01 1338
9385.93 1355
9386.84 1389
9387.76 1315
9388.67 1365
9389.59 1390
9390.50 1383
9391.42 1401
9392.33 1416
9393.25 1437
9394.16 1461
9395.08 1440
9395.99 1479
9396.91 1498
9397.82 1483
9398.74 1436
9399.65 1442
9400.57 1450
9401.48 1453
9402.40 1440
9403.32 1426
9404.23 1439
9405.15 1427
9406.06 1419
9406.98 1449
9407.89 1433
9408.81 1431
9409.73 1498
9410.64 1451
9411.56 1423
9412.47 1442
9413.39 1487
9414.30 1467
9415.22 1425
9416.14 1429
9417.05 1479
9417.97 1476
9418.89 1495
9419.80 1479
9420.72 1491
9421.63 1428
9422.55 1482
9423.47 1479
9424.38 1536
9425.30 1543
9426.22 1509
9427.13 1556
9428.05 1521
9428.97 1558
9429.88 1597
9430.80 1613
9431.72 1593
9432.63 1620
9433.55 1594
9434.47 1665
9435.38 1646
9436.30 1684
9437.22 1699
9438.14 1738
9439.05 1783
9439.97 1759
9440.89 1816
9441.81 1839
9442.72 1872
9443.64 1820
9444.56 1795
9445.47 1856
9446.39 1834
9447.31 1850
9448.23 1950
9449.15 2040
9450.06 2083
9450.98 2178
9451.90 2275
9452.82 2374
9453.73 2412
9454.65 2436
9455.57 2448
9456.49 2368
9457.41 2300
9458.32 2246
9459.24 2095
9460.16 1998
9461.08 1972
9462.00 1881
9462.92 1824
9463.83 1766
9464.75 1718
9465.67 1687
9466.59 1645
9467.51 1633
9468.43 1630
9469.35 1573
9470.26 1605
9471.18 1600
9472.10 1594
9473.02 1544
9473.94 1555
9474.86 1557
9475.78 1538
9476.70 1578
9477.62 1581
9478.54 1579
9479.45 1535
9480.37 1487
9481.29 1625
9482.21 1626
9483.13 1594
9484.05 1623
9484.97 1632
9485.89 1609
9486.81 1631
9487.73 1637
9488.65 1595
9489.57 1582
9490.49 1620
9491.41 1621
9492.33 1631
9493.25 1638
9494.17 1602
9495.09 1589
9496.01 1590
9496.93 1649
9497.85 1629
9498.77 1644
9499.69 1653
9500.61 1668
9501.53 1665
9502.45 1693
9503.37 1696
9504.29 1690
9505.21 1696
9506.13 1723
9507.05 1700
9507.97 1723
9508.89 1731
9509.81 1737
9510.73 1729
9511.65 1761
9512.57 1783
9513.49 1798
9514.42 1848
9515.34 1942
9516.26 1839
9517.18 1897
9518.10 1968
9519.02 1993
9519.94 2040
9520.86 2122
9521.78 2123
9522.71 2131
9523.63 2087
9524.55 2117
9525.47 2093
9526.39 2116
9527.31 2139
9528.23 2152
9529.16 2185
9530.08 2105
9531.00 2108
9531.92 2094
9532.84 2067
9533.76 2098
9534.69 2054
9535.61 2067
9536.53 2105
9537.45 2043
9538.37 2019
9539.30 2007
9540.22 1941
9541.14 1918
9542.06 1959
9542.98 1949
9543.91 1918
9544.83 1915
9545.75 1941
9546.67 1923
9547.60 1914
9548.52 1915
9549.44 1910
9550.36 1880
9551.29 1851
9552.21 1858
9553.13 1902
9554.06 1896
9554.98 1933
9555.90 1929
9556.82 1931
9557.75 1975
9558.67 1972
9559.59 1951
9560.52 1935
9561.44 1982
9562.36 1960
9563.29 1930
9564.21 1938
9565.13 1948
9566.06 1998
9566.98 1999
9567.90 1982
9568.83 2025
9569.75 1974
9570.67 2024
9571.60 2001
9572.52 2085
9573.44 2040
9574.37 2050
9575.29 2104
9576.22 2129
9577.14 2174
9578.06 2231
9578.99 2233
9579.91 2193
9580.84 2231
9581.76 2202
9582.68 2240
9583.61 2245
9584.53 2260
9585.46 2217
9586.38 2194
9587.31 2188
9588.23 2254
9589.15 2317
9590.08 2225
9591.00 2213
9591.93 2281
9592.85 2334
9593.78 2383
9594.70 2423
9595.63 2467
9596.55 2598
9597.48 2566
9598.40 2682
9599.33 2762
9600.25 2832
9601.18 2855
9602.10 2873
9603.03 2843
9603.95 2736
9604.88 2679
9605.80 2592
9606.73 2576
9607.65 2552
9608.58 2477
9609.50 2459
9610.43 2430
9611.35 2395
9612.28 2342
9613.21 2368
9614.13 2377
9615.06 2312
9615.98 2292
9616.91 2272
9617.84 2292
9618.76 2251
9619.69 2300
9620.61 2339
9621.54 2354
9622.47 2337
9623.39 2317
9624.32 2371
9625.24 2387
9626.17 2413
9627.10 2420
9628.02 2400
9628.95 2441
9629.88 2459
9630.80 2502
9631.73 2488
9632.65 2495
9633.58 2486
9634.51 2556
9635.43 2605
9636.36 2562
9637.29 2569
9638.22 2632
9639.14 2719
9640.07 2763
9641.00 2760
9641.92 2833
9642.85 2895
9643.78 2917
9644.70 2918
9645.63 2917
9646.56 2937
9647.49 2942
9648.41 2935
9649.34 2890
9650.27 2902
9651.20 2823
9652.12 2769
9653.05 2788
9653.98 2773
9654.91 2714
9655.83 2659
9656.76 2694
9657.69 2627
9658.62 2674
9659.55 2691
9660.47 2777
9661.40 2768
9662.33 2691
9663.26 2681
9664.19 2727
9665.11 2741
9666.04 2731
9666.97 2812
9667.90 2758
9668.83 2756
9669.75 2814
9670.68 2851
9671.61 2881
9672.54 2971
9673.47 2944
9674.40 2912
9675.33 2848
9676.25 2925
9677.18 2922
9678.11 2951
9679.04 3047
9679.97 3029
9680.90 2999
9681.83 3045
9682.76 2964
9683.69 3032
9684.61 3018
9685.54 3045
9686.47 3012
9687.40 3041
9688.33 3010
9689.26 2970
9690.19 3027
9691.12 3026
9692.05 3061
9692.98 3073
9693.91 3005
9694.84 3034
9695.77 3072
9696.70 3087
9697.63 3111
9698.56 3153
9699.49 3193
9700.42 3191
9701.35 3207
9702.28 3152
9703.21 3096
9704.14 3127
9705.07 3081
9706.00 3064
9706.93 3033
9707.86 2963
9708.79 2956
9709.72 3059
9710.65 3076
9711.58 3111
9712.51 3130
9713.44 3122
9714.37 3189
9715.30 3145
9716.23 3266
9717.16 3242
9718.09 3190
9719.02 3141
9719.95 3112
9720.88 2944
9721.81 2870
9722.75 2836
9723.68 2814
9724.61 2711
9725.54 2678
9726.47 2612
9727.40 2563
9728.33 2516
9729.26 2499
9730.19 2448
9731.13 2467
9732.06 2500
9732.99 2483
9733.92 2475
9734.85 2419
9735.78 2387
9736.71 2371
9737.65 2381
9738.58 2361
9739.51 2331
9740.44 2298
9741.37 2265
9742.30 2263
9743.24 2245
9744.17 2221
9745.10 2183
9746.03 2159
9746.96 2137
9747.90 2102
9748.83 2127
9749.76 2105
9750.69 2096
9751.63 2072
9752.56 2042
9753.49 2075
9754.42 2060
9755.36 2026
9756.29 1986
9757.22 2004
9758.15 1989
9759.09 1944
9760.02 2035
9760.95 1994
9761.88 2005
9762.82 1982
9763.75 2010
9764.68 1958
9765.62 1929
9766.55 1895
9767.48 1902
9768.41 1901
9769.35 1903
9770.28 1970
9771.21 1930
9772.15 1970
9773.08 1989
9774.01 1965
9774.95 1921
9775.88 1900
9776.81 1890
9777.75 1922
9778.68 1978
9779.62 1966
9780.55 1908
9781.48 1963
9782.42 1955
9783.35 1919
9784.28 1915
9785.22 1887
9786.15 1935
9787.09 1857
9788.02 1870
9788.95 1845
9789.89 1856
9790.82 1850
9791.76 1844
9792.69 1793
9793.63 1807
9794.56 1854
9795.49 1898
9796.43 1839
9797.36 1805
9798.30 1870
9799.23 1803
9800.17 1832
9801.10 1799
9802.04 1791
9802.97 1749
9803.91 1754
9804.84 1717
9805.78 1719
9806.71 1621
9807.65 1659
9808.58 1642
9809.52 1631
9810.45 1634
9811.39 1627
9812.32 1583
9813.26 1577
9814.19 1580
9815.13 1613
9816.06 1612
9817.00 1556
9817.93 1550
9818.87 1531
9819.80 1524
9820.74 1537
9821.68 1480
9822.61 1526
9823.55 1499
9824.48 1513
9825.42 1482
9826.35 1463
9827.29 1440
9828.23 1437
9829.16 1470
9830.10 1476
9831.03 1484
9831.97 1427
9832.91 1476
9833.84 1503
9834.78 1542
9835.72 1501
9836.65 1494
9837.59 1467
9838.52 1451
9839.46 1461
9840.40 1493
9841.33 1507
9842.27 1440
9843.21 1444
9844.14 1461
9845.08 1455
9846.02 1445
9846.95 1437
9847.89 1441
9848.83 1460
9849.77 1462
9850.70 1470
9851.64 1453
9852.58 1453
9853.51 1422
9854.45 1436
9855.39 1470
9856.33 1506
9857.26 1430
9858.20 1456
9859.14 1396
9860.08 1411
9861.01 1429
9861.95 1414
9862.89 1418
9863.83 1395
9864.76 1438
9865.70 1447
9866.64 1401
9867.58 1434
9868.51 1361
9869.45 1369
9870.39 1438
9871.33 1368
9872.27 1343
9873.20 1386
9874.14 1392
9875.08 1407
9876.02 1409
9876.96 1375
9877.90 1408
9878.83 1439
9879.77 1380
9880.71 1382
9881.65 1409
9882.59 1382
9883.53 1432
9884.47 1353
9885.40 1320
9886.34 1333
9887.28 1310
9888.22 1397
9889.16 1371
9890.10 1372
9891.04 1413
9891.98 1321
9892.91 1334
9893.85 1346
9894.79 1380
9895.73 1367
9896.67 1388
9897.61 1381
9898.55 1383
9899.49 1376
9900.43 1360
9901.37 1372
9902.31 1366
9903.25 1375
9904.19 1367
9905.13 1361
9906.07 1374
9907.01 1373
9907.95 1419
9908.89 1390
9909.83 1386
9910.77 1416
9911.71 1430
9912.65 1400
9913.59 1388
9914.53 1319
9915.47 1385
9916.41 1388
9917.35 1391
9918.29 1424
9919.23 1442
9920.17 1486
9921.11 1508
9922.05 1528
9922.99 1595
9923.93 1632
9924.87 1754
9925.81 1799
9926.75 1843
9927.69 1895
9928.63 1900
9929.57 1831
9930.51 1835
9931.45 1777
9932.39 1736
9933.34 1699
9934.28 1626
9935.22 1538
9936.16 1511
9937.10 1476
9938.04 1471
9938.98 1408
9939.92 1372
9940.87 1380
9941.81 1358
9942.75 1339
9943.69 1314
9944.63 1350
9945.57 1331
9946.51 1319
9947.46 1379
9948.40 1392
9949.34 1398
9950.28 1444
9951.22 1402
9952.16 1422
9953.11 1426
9954.05 1392
9954.99 1381
9955.93 1343
9956.87 1303
9957.82 1276
9958.76 1284
9959.70 1247
9960.64 1269
9961.59 1241
9962.53 1197
9963.47 1176
9964.41 1200
9965.35 1177
9966.30 1200
9967.24 1200
9968.18 1209
9969.13 1165
9970.07 1164
9971.01 1208
9971.95 1181
9972.90 1178
9973.84 1157
9974.78 1145
9975.73 1195
9976.67 1151
9977.61 1169
9978.55 1181
9979.50 1181
9980.44 1187
9981.38 1161
9982.33 1143
9983.27 1151
9984.21 1189
9985.16 1187
9986.10 1136
9987.04 1182
9987.99 1116
9988.93 1123
9989.88 1167
9990.82 1182
9991.76 1189
9992.71 1175
9993.65 1206
9994.59 1185
9995.54 1197
9996.48 1123
9997.43 1158
9998.37 1171
9999.31 1179
10000.26 1174
10001.20 1178
10002.15 1199
10003.09 1176
10004.04 1183
10004.98 1189
10005.92 1197
10006.87 1176
10007.81 1147
10008.76 1163
10009.70 1170
10010.65 1165
10011.59 1173
10012.54 1185
10013.48 1198
10014.43 1149
10015.37 1155
10016.32 1158
10017.26 1147
10018.21 1151
10019.15 1149
10020.10 1137
10021.04 1130
10021.99 1131
10022.93 1142
10023.88 1102
10024.82 1140
10025.77 1145
10026.71 1165
10027.66 1143
10028.60 1124
10029.55 1165
10030.49 1144
10031.44 1125
10032.39 1125
10033.33 1146
10034.28 1116
10035.22 1098
10036.17 1124
10037.11 1124
10038.06 1111
10039.01 1098
10039.95 1122
10040.90 1109
10041.84 1137
10042.79 1085
10043.74 1113
10044.68 1108
10045.63 1116
10046.58 1111
10047.52 1104
10048.47 1139
10049.41 1081
10050.36 1066
10051.31 1090
10052.25 1074
10053.20 1090
10054.15 1066
10055.09 1048
10056.04 1075
10056.99 1091
10057.93 1085
10058.88 1097
10059.83 1089
10060.78 1090
10061.72 1076
10062.67 1077
10063.62 1046
10064.56 1074
10065.51 1039
10066.46 1056
10067.41 1079
10068.35 1080
10069.30 1090
10070.25 1113
10071.20 1068
10072.14 1087
10073.09 1045
10074.04 1067
10074.99 1115
10075.93 1127
10076.88 1079
10077.83 1058
10078.78 1054
10079.72 1060
10080.67 1067
10081.62 1054
10082.57 1053
10083.52 1078
10084.46 1053
10085.41 1044
10086.36 1055
10087.31 1048
10088.26 1044
10089.21 1032
10090.15 1055
10091.10 1043
10092.05 1051
10093.00 1064
10093.95 1066
10094.90 1088
10095.85 1058
10096.79 1064
10097.74 1046
10098.69 1024
10099.64 1067
10100.59 1077
10101.54 1078
10102.49 1107
10103.44 1093
10104.39 1089
10105.33 1093
10106.28 1059
10107.23 1048
10108.18 1084
10109.13 1074
10110.08 1011
10111.03 1050
10111.98 1052
10112.93 1026
10113.88 1086
10114.83 1074
10115.78 1078
10116.73 1057
10117.68 1072
10118.63 1089
10119.58 1025
10120.53 1044
10121.48 1049
10122.43 1087
10123.38 1109
10124.33 1112
10125.28 1083
10126.23 1093
10127.18 1075
10128.13 1054
10129.08 1038
10130.03 1083
10130.98 1120
10131.93 1044
10132.88 1080
10133.83 1074
10134.78 1118
10135.73 1094
10136.68 1107
10137.63 1105
10138.58 1102
10139.53 1114
10140.48 1120
10141.43 1151
10142.38 1166
10143.33 1133
10144.29 1143
10145.24 1117
10146.19 1135
10147.14 1136
10148.09 1105
10149.04 1123
10149.99 1167
10150.94 1132
10151.89 1129
10152.85 1162
10153.80 1138
10154.75 1136
10155.70 1116
10156.65 1110
10157.60 1159
10158.55 1152
10159.51 1158
10160.46 1124
10161.41 1135
10162.36 1150
10163.31 1138
10164.26 1157
10165.22 1144
10166.17 1174
10167.12 1164
10168.07 1211
10169.02 1229
10169.98 1194
10170.93 1172
10171.88 1204
10172.83 1218
10173.79 1199
10174.74 1187
10175.69 1224
10176.64 1237
10177.60 1248
10178.55 1230
10179.50 1245
10180.45 1245
10181.41 1244
10182.36 1229
10183.31 1239
10184.26 1271
10185.22 1263
10186.17 1251
10187.12 1183
10188.08 1239
10189.03 1250
10189.98 1295
10190.93 1248
10191.89 1264
10192.84 1298
10193.79 1270
10194.75 1268
10195.70 1252
10196.65 1268
10197.61 1269
10198.56 1261
10199.51 1267
10200.47 1237
10201.42 1273
10202.38 1304
10203.33 1363
10204.28 1386
10205.24 1345
10206.19 1365
10207.14 1344
10208.10 1363
10209.05 1359
10210.01 1333
10210.96 1362
10211.91 1392
10212.87 1353
10213.82 1335
10214.78 1327
10215.73 1312
10216.69 1316
10217.64 1331
10218.59 1267
10219.55 1283
10220.50 1254
10221.46 1262
10222.41 1293
10223.37 1291
10224.32 1266
10225.28 1227
10226.23 1233
10227.19 1243
10228.14 1300
10229.10 1295
10230.05 1332
10231.01 1402
10231.96 1389
10232.92 1415
10233.87 1491
10234.83 1521
10235.78 1552
10236.74 1583
10237.69 1601
10238.65 1527
10239.60 1518
10240.56 1522
10241.51 1496
10242.47 1459
10243.42 1427
10244.38 1368
10245.34 1332
10246.29 1328
10247.25 1332
10248.20 1304
10249.16 1293
10250.11 1245
10251.07 1250
10252.03 1289
10252.98 1257
10253.94 1225
10254.89 1242
10255.85 1224
10256.81 1202
10257.76 1187
10258.72 1163
10259.68 1224
10260.63 1211
10261.59 1191
10262.55 1184
10263.50 1170
10264.46 1194
10265.41 1106
10266.37 1130
10267.33 1132
10268.28 1190
10269.24 1178
10270.20 1163
10271.16 1192
10272.11 1178
10273.07 1167
10274.03 1203
10274.98 1159
10275.94 1175
10276.90 1172
10277.85 1141
10278.81 1140
10279.77 1146
10280.73 1107
10281.68 1119
10282.64 1147
10283.60 1125
10284.56 1156
10285.51 1141
10286.47 1133
10287.43 1097
10288.39 1108
10289.34 1134
10290.30 1118
10291.26 1198
10292.22 1156
10293.18 1198
10294.13 1178
10295.09 1174
10296.05 1180
10297.01 1147
10297.97 1138
10298.92 1146
10299.88 1133
10300.84 1115
10301.80 1121
10302.76 1126
10303.72 1153
10304.67 1138
10305.63 1145
10306.59 1118
10307.55 1137
10308.51 1132
10309.47 1158
10310.43 1134
10311.38 1165
10312.34 1179
10313.30 1178
10314.26 1175
10315.22 1199
10316.18 1195
10317.14 1177
10318.10 1200
10319.06 1182
10320.01 1166
10320.97 1123
10321.93 1164
10322.89 1180
10323.85 1190
10324.81 1140
10325.77 1126
10326.73 1098
10327.69 1129
10328.65 1107
10329.61 1125
10330.57 1098
10331.53 1120
10332.49 1107
10333.45 1102
10334.41 1117
10335.37 1128
10336.33 1075
10337.29 1095
10338.25 1111
10339.21 1113
10340.17 1059
10341.13 1005
10342.09 1035
10343.05 1077
10344.01 1062
10344.97 1082
10345.93 1039
10346.89 1080
10347.85 1083
10348.81 1051
10349.77 1044
10350.73 1035
10351.69 1071
10352.65 1063
10353.61 1006
10354.57 1013
10355.53 1018
10356.49 1002
10357.46 990
10358.42 995
10359.38 1006
10360.34 984
10361.30 971
10362.26 952
10363.22 970
10364.18 964
10365.14 974
10366.11 982
10367.07 1008
10368.03 978
10368.99 989
10369.95 976
10370.91 990
10371.87 986
10372.84 982
10373.80 1015
10374.76 1015
10375.72 967
10376.68 976
10377.64 931
10378.61 990
10379.57 997
10380.53 994
10381.49 974
10382.45 988
10383.42 975
10384.38 970
10385.34 952
10386.30 992
10387.27 1025
10388.23 973
10389.19 989
10390.15 983
10391.11 970
10392.08 973
10393.04 948
10394.00 988
10394.96 962
10395.93 964
10396.89 958
10397.85 988
10398.82 989
10399.78 962
10400.74 968
10401.70 944
10402.67 944
10403.63 952
10404.59 947
10405.56 946
10406.52 948
10407.48 930
10408.45 935
10409.41 961
10410.37 960
10411.34 965
10412.30 955
10413.26 954
10414.23 947
10415.19 942
10416.15 914
10417.12 934
10418.08 945
10419.04 981
10420.01 986
10420.97 967
10421.94 969
10422.90 957
10423.86 959
10424.83 984
10425.79 971
10426.76 997
10427.72 956
10428.68 906
10429.65 908
10430.61 949
10431.58 935
10432.54 922
10433.51 941
10434.47 929
10435.44 972
10436.40 943
10437.36 902
10438.33 900
10439.29 903
10440.26 914
10441.22 898
10442.19 918
10443.15 932
10444.12 920
10445.08 924
10446.05 921
10447.01 918
10447.98 923
10448.94 916
10449.91 944
10450.87 896
10451.84 952
10452.80 923
10453.77 927
10454.73 955
10455.70 956
10456.67 964
10457.63 950
10458.60 942
10459.56 922
10460.53 962
10461.49 946
10462.46 940
10463.43 921
10464.39 942
10465.36 914
10466.32 948
10467.29 969
10468.25 981
10469.22 947
10470.19 913
10471.15 927
10472.12 950
10473.09 974
10474.05 958
10475.02 935
10475.98 928
10476.95 971
10477.92 956
10478.88 955
10479.85 986
10480.82 949
10481.78 961
10482.75 996
10483.72 996
10484.68 961
10485.65 1006
10486.62 925
10487.58 940
10488.55 971
10489.52 1000
10490.49 989
10491.45 940
10492.42 950
10493.39 968
10494.35 1019
10495.32 1006
10496.29 982
10497.26 994
10498.22 974
10499.19 997
10500.16 1034
10501.13 1021
10502.09 1020
10503.06 1080
10504.03 1079
10505.00 1022
10505.96 1009
10506.93 1013
10507.90 1040
10508.87 1010
10509.84 1021
10510.80 1013
10511.77 970
10512.74 967
10513.71 958
10514.68 978
10515.64 961
10516.61 962
10517.58 983
10518.55 972
10519.52 956
10520.49 961
10521.45 964
10522.42 974
10523.39 937
10524.36 981
10525.33 956
10526.30 1004
10527.27 990
10528.23 985
10529.20 985
10530.17 949
10531.14 992
10532.11 987
10533.08 978
10534.05 1004
10535.02 1006
10535.99 1004
10536.96 1005
10537.93 999
10538.89 1018
10539.86 1000
10540.83 998
10541.80 995
10542.77 966
10543.74 1020
10544.71 1004
10545.68 993
10546.65 1010
10547.62 1022
10548.59 982
10549.56 974
10550.53 967
10551.50 999
10552.47 970
10553.44 1000
10554.41 1028
10555.38 1023
10556.35 1002
10557.32 1013
10558.29 991
10559.26 1060
10560.23 1043
10561.20 1038
10562.17 1028
10563.14 993
10564.11 1023
10565.08 1006
10566.05 1020
10567.02 1072
10567.99 1051
10568.96 1045
10569.93 1019
10570.91 1044
10571.88 1042
10572.85 1027
10573.82 1053
10574.79 1027
10575.76 1038
10576.73 1058
10577.70 1021
10578.67 1050
10579.64 1082
10580.62 1110
10581.59 1020
10582.56 1054
10583.53 1034
10584.50 1025
10585.47 1057
10586.44 1080
10587.42 1101
10588.39 1090
10589.36 1099
10590.33 1137
10591.30 1127
10592.27 1078
10593.25 1137
10594.22 1095
10595.19 1110
10596.16 1106
10597.13 1077
10598.10 1095
10599.08 1120
10600.05 1134
10601.02 1171
10601.99 1136
10602.97 1165
10603.94 1207
10604.91 1214
10605.88 1253
10606.85 1272
10607.83 1276
10608.80 1293
10609.77 1323
10610.74 1325
10611.72 1329
10612.69 1310
10613.66 1338
10614.64 1305
10615.61 1269
10616.58 1240
10617.55 1200
10618.53 1213
10619.50 1171
10620.47 1183
10621.45 1174
10622.42 1137
10623.39 1176
10624.37 1143
10625.34 1134
10626.31 1103
10627.29 1088
10628.26 1077
10629.23 1086
10630.21 1088
10631.18 1064
10632.15 1068
10633.13 1064
10634.10 1093
10635.07 1069
10636.05 1093
10637.02 1073
10638.00 1081
10638.97 1061
10639.94 1068
10640.92 1110
10641.89 1135
10642.87 1118
10643.84 1121
10644.81 1114
10645.79 1107
10646.76 1128
10647.74 1090
10648.71 1085
10649.68 1062
10650.66 1072
10651.63 1044
10652.61 1042
10653.58 1039
10654.56 1004
10655.53 1042
10656.51 1011
10657.48 979
10658.46 1025
10659.43 1014
10660.41 991
10661.38 1037
10662.36 954
10663.33 973
10664.31 1008
10665.28 1002
10666.26 1044
10667.23 982
10668.21 960
10669.18 991
10670.16 996
10671.13 975
10672.11 988
10673.08 991
10674.06 999
10675.03 1038
10676.01 1034
10676.99 996
10677.96 996
10678.94 1016
10679.91 1019
10680.89 980
10681.86 1021
10682.84 1039
10683.82 1018
10684.79 1040
10685.77 1038
10686.74 1004
10687.72 1046
10688.70 1027
10689.67 1002
10690.65 985
10691.63 968
10692.60 1014
10693.58 1020
10694.55 994
10695.53 1002
10696.51 993
10697.48 985
10698.46 1004
10699.44 985
10700.41 996
10701.39 999
10702.37 998
10703.34 992
10704.32 979
10705.30 999
10706.27 1031
10707.25 1018
10708.23 990
10709.21 1010
10710.18 1004
10711.16 985
10712.14 983
10713.11 1006
10714.09 975
10715.07 1004
10716.05 982
10717.02 999
10718.00 981
10718.98 984
10719.96 987
10720.93 974
10721.91 1032
10722.89 1022
10723.87 997
10724.85 971
10725.82 989
10726.80 976
10727.78 948
10728.76 966
10729.74 992
10730.71 986
10731.69 991
10732.67 987
10733.65 953
10734.63 969
10735.60 990
10736.58 952
10737.56 946
10738.54 964
10739.52 965
10740.50 966
10741.48 970
10742.45 962
10743.43 993
10744.41 992
10745.39 996
10746.37 1013
10747.35 959
10748.33 995
10749.31 963
10750.28 941
10751.26 956
10752.24 976
10753.22 948
10754.20 985
10755.18 980
10756.16 981
10757.14 978
10758.12 975
10759.10 965
10760.08 955
10761.06 932
10762.04 986
10763.01 978
10763.99 988
10764.97 1003
10765.95 982
10766.93 979
10767.91 937
10768.89 979
10769.87 1006
10770.85 973
10771.83 999
10772.81 1038
10773.79 1000
10774.77 991
10775.75 1032
10776.73 1049
10777.71 1025
10778.69 1007
10779.67 1004
10780.65 1030
10781.63 1046
10782.62 1018
10783.60 1055
10784.58 1025
10785.56 1017
10786.54 1017
10787.52 1046
10788.50 1064
10789.48 1048
10790.46 1001
10791.44 1003
10792.42 1033
10793.40 1063
10794.38 1053
10795.37 1018
10796.35 1031
10797.33 1024
10798.31 1029
10799.29 1047
10800.27 1036
10801.25 1040
10802.23 1095
10803.21 1019
10804.20 1063
10805.18 1059
10806.16 1091
10807.14 1060
10808.12 1051
10809.10 1043
10810.09 1078
10811.07 1090
10812.05 1074
10813.03 1040
10814.01 1034
10815.00 1073
10815.98 1072
10816.96 1069
10817.94 1036
10818.92 1082
10819.91 1089
10820.89 1093
10821.87 1089
10822.85 1086
10823.83 1110
10824.82 1104
10825.80 1123
10826.78 1115
10827.76 1119
10828.75 1125
10829.73 1168
10830.71 1132
10831.69 1115
10832.68 1100
10833.66 1090
10834.64 1168
10835.63 1179
10836.61 1175
10837.59 1127
10838.57 1160
10839.56 1168
10840.54 1167
10841.52 1195
10842.51 1180
10843.49 1220
10844.47 1218
10845.46 1205
10846.44 1229
10847.42 1212
10848.41 1241
10849.39 1273
10850.37 1300
10851.36 1312
10852.34 1300
10853.32 1357
10854.31 1369
10855.29 1347
10856.28 1305
10857.26 1303
10858.24 1265
10859.23 1314
10860.21 1274
10861.20 1314
10862.18 1314
10863.16 1272
10864.15 1240
10865.13 1283
10866.12 1283
10867.10 1308
10868.08 1276
10869.07 1256
10870.05 1292
10871.04 1297
10872.02 1274
10873.01 1270
10873.99 1266
10874.98 1275
10875.96 1286
10876.95 1281
10877.93 1282
10878.92 1307
10879.90 1363
10880.89 1311
10881.87 1300
10882.86 1312
10883.84 1298
10884.83 1369
10885.81 1338
10886.80 1367
10887.78 1373
10888.77 1320
10889.75 1363
10890.74 1334
10891.72 1370
10892.71 1395
10893.69 1447
10894.68 1417
10895.66 1371
10896.65 1405
10897.64 1406
10898.62 1413
10899.61 1436
10900.59 1415
10901.58 1443
10902.56 1446
10903.55 1477
10904.54 1475
10905.52 1494
10906.51 1460
10907.49 1483
10908.48 1548
10909.47 1507
10910.45 1513
10911.44 1597
10912.43 1554
10913.41 1585
10914.40 1602
10915.39 1593
10916.37 1556
10917.36 1601
10918.35 1580
10919.33 1605
10920.32 1618
10921.31 1590
10922.29 1633
10923.28 1632
10924.27 1630
10925.25 1591
10926.24 1596
10927.23 1662
10928.21 1720
10929.20 1723
10930.19 1710
10931.18 1732
10932.16 1721
10933.15 1703
10934.14 1667
10935.12 1726
10936.11 1701
10937.10 1731
10938.09 1730
10939.07 1784
10940.06 1769
10941.05 1776
10942.04 1809
10943.02 1844
10944.01 1845
10945.00 1852
10945.99 1889
10946.98 1958
10947.96 1937
10948.95 1986
10949.94 1982
10950.93 1951
10951.92 1997
10952.90 2088
10953.89 2139
10954.88 2176
10955.87 2227
10956.86 2259
10957.85 2286
10958.83 2324
10959.82 2407
10960.81 2378
10961.80 2365
10962.79 2360
10963.78 2336
10964.77 2353
10965.75 2299
10966.74 2185
10967.73 2175
10968.72 2163
10969.71 2076
10970.70 2079
10971.69 1997
10972.68 1992
10973.67 1963
10974.66 1947
10975.64 1890
10976.63 1872
10977.62 1875
10978.61 1899
10979.60 1920
10980.59 1896
10981.58 1928
10982.57 1907
10983.56 1931
10984.55 1981
10985.54 1949
10986.53 2009
10987.52 2010
10988.51 2019
10989.50 2000
10990.49 2052
10991.48 2129
10992.47 2189
10993.46 2282
10994.45 2300
10995.44 2397
10996.43 2453
10997.42 2466
10998.41 2579
10999.40 2619
11000.39 2637
11001.38 2708
11002.37 2736
11003.36 2661
11004.35 2619
11005.34 2545
11006.33 2516
11007.32 2400
11008.31 2306
11009.30 2261
11010.30 2146
11011.29 2028
11012.28 2024
11013.27 1944
11014.26 1886
11015.25 1832
11016.24 1770
11017.23 1756
11018.22 1723
11019.21 1688
11020.21 1619
11021.20 1646
11022.19 1643
11023.18 1608
11024.17 1557
11025.16 1545
11026.15 1526
11027.14 1573
11028.14 1528
11029.13 1565
11030.12 1548
11031.11 1543
11032.10 1558
11033.09 1531
11034.09 1531
11035.08 1535
11036.07 1552
11037.06 1563
11038.05 1539
11039.05 1558
11040.04 1541
11041.03 1555
11042.02 1513
11043.02 1558
11044.01 1552
11045.00 1482
11045.99 1527
11046.98 1521
11047.98 1542
11048.97 1577
11049.96 1502
11050.95 1519
11051.95 1474
11052.94 1437
11053.93 1521
11054.93 1497
11055.92 1497
11056.91 1463
11057.90 1467
11058.90 1511
11059.89 1497
11060.88 1502
11061.88 1499
11062.87 1493
11063.86 1517
11064.86 1479
11065.85 1544
11066.84 1553
11067.84 1528
11068.83 1520
11069.82 1526
11070.82 1514
11071.81 1489
11072.80 1470
11073.80 1521
11074.79 1516
11075.78 1493
11076.78 1509
11077.77 1516
11078.77 1519
11079.76 1508
11080.75 1525
11081.75 1490
11082.74 1550
11083.74 1516
11084.73 1504
11085.72 1520
11086.72 1449
11087.71 1450
11088.71 1418
11089.70 1426
11090.70 1478
11091.69 1442
11092.68 1436
11093.68 1418
11094.67 1395
11095.67 1366
11096.66 1416
11097.66 1425
11098.65 1367
11099.65 1392
11100.64 1398
11101.64 1423
11102.63 1373
11103.63 1315
11104.62 1400
11105.62 1393
11106.61 1336
11107.61 1346
11108.60 1358
11109.60 1374
11110.59 1332
11111.59 1328
11112.58 1354
11113.58 1324
11114.57 1339
11115.57 1347
11116.56 1301
11117.56 1311
11118.56 1292
11119.55 1320
11120.55 1293
11121.54 1326
11122.54 1315
11123.54 1328
11124.53 1303
11125.53 1331
11126.52 1289
11127.52 1290
11128.51 1286
11129.51 1292
11130.51 1326
11131.50 1284
11132.50 1324
11133.50 1292
11134.49 1307
11135.49 1285
11136.49 1265
11137.48 1286
11138.48 1309
11139.47 1263
11140.47 1289
11141.47 1312
11142.46 1270
11143.46 1315
11144.46 1280
11145.46 1285
11146.45 1290
11147.45 1299
11148.45 1308
11149.44 1311
11150.44 1250
11151.44 1292
11152.43 1319
11153.43 1325
11154.43 1307
11155.43 1269
11156.42 1275
11157.42 1284
11158.42 1251
11159.42 1284
11160.41 1249
11161.41 1305
11162.41 1280
11163.41 1238
11164.40 1234
11165.40 1266
11166.40 1238
11167.40 1198
11168.39 1241
11169.39 1248
11170.39 1234
11171.39 1227
11172.39 1199
11173.38 1183
11174.38 1191
11175.38 1213
11176.38 1203
11177.38 1191
11178.38 1205
11179.37 1236
11180.37 1191
11181.37 1160
11182.37 1183
11183.37 1202
11184.37 1210
11185.37 1201
11186.36 1210
11187.36 1214
11188.36 1207
11189.36 1221
11190.36 1187
11191.36 1184
11192.36 1277
11193.36 1255
11194.36 1253
11195.35 1242
11196.35 1248
11197.35 1264
11198.35 1260
11199.35 1228
11200.35 1209
11201.35 1230
11202.35 1208
11203.35 1216
11204.35 1226
11205.35 1249
11206.35 1256
11207.35 1269
11208.35 1254
11209.35 1288
11210.35 1247
11211.35 1253
11212.35 1277
11213.35 1297
11214.35 1271
11215.34 1253
11216.35 1236
11217.35 1254
11218.35 1230
11219.35 1286
11220.35 1286
11221.35 1263
11222.35 1285
11223.35 1243
11224.35 1271
11225.35 1283
11226.35 1295
11227.35 1286
11228.35 1280
11229.35 1300
11230.35 1294
11231.35 1296
11232.35 1317
11233.35 1326
11234.35 1300
11235.35 1301
11236.35 1281
11237.36 1305
11238.36 1321
11239.36 1320
11240.36 1292
11241.36 1318
11242.36 1339
11243.36 1362
11244.36 1354
11245.36 1374
11246.37 1369
11247.37 1340
11248.37 1370
11249.37 1323
11250.37 1338
11251.37 1375
11252.38 1356
11253.38 1360
11254.38 1382
11255.38 1365
11256.38 1410
11257.38 1419
11258.39 1392
11259.39 1388
11260.39 1420
11261.39 1423
11262.39 1460
11263.40 1471
11264.40 1448
11265.40 1509
11266.40 1511
11267.40 1489
11268.41 1492
11269.41 1493
11270.41 1498
11271.41 1518
11272.42 1520
11273.42 1525
11274.42 1522
11275.42 1563
11276.43 1588
11277.43 1599
11278.43 1581
11279.44 1578
11280.44 1570
11281.44 1617
11282.44 1546
11283.45 1551
11284.45 1545
11285.45 1558
11286.46 1516
11287.46 1545
11288.46 1525
11289.47 1529
11290.47 1507
11291.47 1478
11292.48 1457
11293.48 1436
11294.48 1507
11295.49 1505
11296.49 1445
11297.49 1445
11298.50 1417
11299.50 1448
11300.51 1471
11301.51 1438
11302.51 1468
11303.52 1456
11304.52 1470
11305.53 1503
11306.53 1420
11307.53 1445
11308.54 1422
11309.54 1458
11310.55 1438
11311.55 1452
11312.55 1462
11313.56 1520
11314.56 1505
11315.57 1496
11316.57 1546
11317.58 1560
11318.58 1499
11319.59 1519
11320.59 1519
11321.59 1508
11322.60 1542
11323.60 1557
11324.61 1496
11325.61 1516
11326.62 1568
11327.62 1563
11328.63 1608
11329.63 1594
11330.64 1594
11331.64 1604
11332.65 1607
11333.65 1593
11334.66 1606
11335.67 1653
11336.67 1639
11337.68 1645
11338.68 1685
11339.69 1721
11340.69 1718
11341.70 1714
11342.70 1744
11343.71 1698
11344.72 1716
11345.72 1765
11346.73 1727
11347.73 1749
11348.74 1734
11349.74 1668
11350.75 1695
11351.76 1712
11352.76 1701
11353.77 1685
11354.78 1647
11355.78 1692
11356.79 1669
11357.79 1648
11358.80 1647
11359.81 1711
11360.81 1711
11361.82 1718
11362.83 1697
11363.83 1749
11364.84 1708
11365.85 1721
11366.85 1785
11367.86 1735
11368.87 1749
11369.87 1736
11370.88 1764
11371.89 1752
11372.89 1754
11373.90 1796
11374.91 1809
11375.92 1792
11376.92 1780
11377.93 1838
11378.94 1837
11379.94 1839
11380.95 1838
11381.96 1811
11382.97 1842
11383.97 1863
11384.98 1859
11385.99 1879
11387.00 1878
11388.00 1914
11389.01 1893
11390.02 1948
11391.03 1938
11392.04 1921
11393.04 1955
11394.05 1970
11395.06 1977
11396.07 1947
11397.08 1962
11398.08 1978
11399.09 2039
11400.10 1986
11401.11 2016
11402.12 2017
11403.12 2024
11404.13 2015
11405.14 2012
11406.15 2001
11407.16 2073
11408.17 2110
11409.18 2118
11410.18 2106
11411.19 2116
11412.20 2097
11413.21 2119
11414.22 2111
11415.23 2097
11416.24 2106
11417.25 2127
11418.25 2113
11419.26 2104
11420.27 2168
11421.28 2146
11422.29 2233
11423.30 2208
11424.31 2220
11425.32 2198
11426.33 2204
11427.34 2224
11428.35 2188
11429.36 2184
11430.37 2237
11431.38 2289
11432.39 2295
11433.39 2283
11434.40 2263
11435.41 2247
11436.42 2282
11437.43 2227
11438.44 2240
11439.45 2283
11440.46 2352
11441.47 2374
11442.48 2345
11443.49 2348
11444.50 2364
11445.51 2416
11446.52 2361
11447.53 2348
11448.55 2421
11449.56 2424
11450.57 2410
11451.58 2431
11452.59 2401
11453.60 2465
11454.61 2498
11455.62 2539
11456.63 2529
11457.64 2568
11458.65 2566
11459.66 2556
11460.67 2650
11461.68 2652
11462.69 2625
11463.71 2647
11464.72 2690
11465.73 2687
11466.74 2705
11467.75 2732
11468.76 2812
11469.77 2767
11470.78 2828
11471.80 2848
11472.81 2864
11473.82 2936
11474.83 2926
11475.84 2913
11476.85 2972
11477.86 2969
11478.88 3028
11479.89 3013
11480.90 3060
11481.91 3119
11482.92 3183
11483.93 3201
11484.95 3195
11485.96 3250
11486.97 3289
11487.98 3301
11489.00 3325
11490.01 3379
11491.02 3464
11492.03 3535
11493.04 3553
11494.06 3611
11495.07 3663
11496.08 3723
11497.09 3735
11498.11 3814
11499.12 3831
11500.13 3920
11501.14 4015
11502.16 4013
11503.17 4069
11504.18 4129
11505.20 4177
11506.21 4231
11507.22 4274
11508.23 4403
11509.25 4445
11510.26 4539
11511.27 4660
11512.29 4722
11513.30 4807
11514.31 4915
11515.33 5062
11516.34 5227
11517.35 5335
11518.37 5576
11519.38 5705
11520.39 5849
11521.41 5982
11522.42 6209
11523.43 6366
11524.45 6556
11525.46 6584
11526.47 6950
11527.49 7157
11528.50 7228
11529.52 7624
11530.53 7844
11531.54 8295
11532.56 8729
11533.57 9048
11534.59 9622
11535.60 10184
11536.62 10675
11537.63 11023
11538.64 11439
11539.66 11725
11540.67 11774
11541.69 11870
11542.70 11777
11543.72 11627
11544.73 11370
11545.75 10873
11546.76 10480
11547.77 9983
11548.79 9502
11549.80 8862
11550.82 8314
11551.83 7743
11552.85 7172
11553.86 6659
11554.88 6183
11555.89 5812
11556.91 5593
11557.92 5246
11558.94 5105
11559.95 4839
11560.97 4596
11561.99 4485
11563.00 4373
11564.02 4295
11565.03 4174
11566.05 4082
11567.06 4122
11568.08 4092
11569.09 3996
11570.11 3967
11571.13 4002
11572.14 3914
11573.16 3890
11574.17 3820
11575.19 3734
11576.20 3759
11577.22 3755
11578.24 3734
11579.25 3717
11580.27 3679
11581.29 3527
11582.30 3576
11583.32 3508
11584.33 3480
11585.35 3468
11586.37 3411
11587.38 3348
11588.40 3304
11589.42 3319
11590.43 3290
11591.45 3315
11592.47 3311
11593.48 3330
11594.50 3243
11595.52 3291
11596.53 3293
11597.55 3330
11598.57 3429
11599.58 3367
11600.60 3390
11601.62 3417
11602.64 3362
11603.65 3442
11604.67 3495
11605.69 3574
11606.70 3567
11607.72 3633
11608.74 3632
11609.76 3695
11610.77 3731
11611.79 3797
11612.81 3794
11613.83 3776
11614.84 3846
11615.86 3944
11616.88 3980
11617.90 4076
11618.92 4111
11619.93 4064
11620.95 4108
11621.97 4074
11622.99 4128
11624.01 4120
11625.02 4029
11626.04 3997
11627.06 3968
11628.08 3902
11629.10 3871
11630.11 3781
11631.13 3776
11632.15 3663
11633.17 3589
11634.19 3603
11635.21 3499
11636.23 3474
11637.24 3368
11638.26 3374
11639.28 3323
11640.30 3236
11641.32 3224
11642.34 3258
11643.36 3221
11644.38 3105
11645.39 3090
11646.41 3071
11647.43 3035
11648.45 2994
11649.47 2965
11650.49 2934
11651.51 2861
11652.53 2816
11653.55 2828
11654.57 2809
11655.59 2713
11656.61 2746
11657.63 2760
11658.65 2686
11659.67 2593
11660.69 2581
11661.70 2632
11662.72 2568
11663.74 2512
11664.76 2523
11665.78 2534
11666.80 2451
11667.82 2401
11668.84 2388
11669.86 2372
11670.88 2331
11671.90 2344
11672.92 2292
11673.95 2283
11674.97 2266
11675.99 2254
11677.01 2252
11678.03 2206
11679.05 2205
11680.07 2212
11681.09 2172
11682.11 2150
11683.13 2157
11684.15 2118
11685.17 2102
11686.19 2093
11687.21 2049
11688.23 2088
11689.25 2059
11690.28 2055
11691.30 2020
11692.32 2062
11693.34 2059
11694.36 2079
11695.38 1997
11696.40 2017
11697.42 2009
11698.44 1950
11699.47 1957
11700.49 2006
11701.51 1962
11702.53 1962
11703.55 1940
11704.57 1936
11705.60 1856
11706.62 1860
11707.64 1856
11708.66 1813
11709.68 1846
11710.70 1824
11711.73 1796
11712.75 1800
11713.77 1748
11714.79 1748
11715.81 1737
11716.84 1740
11717.86 1726
11718.88 1707
11719.90 1692
11720.92 1653
11721.95 1706
11722.97 1654
11723.99 1634
11725.01 1633
11726.04 1658
11727.06 1622
11728.08 1580
11729.11 1586
11730.13 1610
11731.15 1578
11732.17 1540
11733.20 1569
11734.22 1528
11735.24 1557
11736.26 1541
11737.29 1568
11738.31 1528
11739.33 1495
11740.36 1481
11741.38 1445
11742.40 1424
11743.43 1454
11744.45 1460
11745.47 1418
11746.50 1436
11747.52 1421
11748.54 1436
11749.57 1381
11750.59 1364
11751.62 1351
11752.64 1377
11753.66 1356
11754.69 1334
11755.71 1308
11756.73 1329
11757.76 1326
11758.78 1316
11759.81 1325
11760.83 1325
11761.85 1351
11762.88 1302
11763.90 1325
11764.93 1347
11765.95 1294
11766.98 1291
11768.00 1295
11769.02 1290
11770.05 1298
11771.07 1254
11772.10 1229
11773.12 1259
11774.15 1292
11775.17 1284
11776.20 1307
11777.22 1284
11778.25 1293
11779.27 1280
11780.30 1247
11781.32 1217
11782.35 1245
11783.37 1217
11784.40 1221
11785.42 1231
11786.45 1239
11787.47 1242
11788.50 1242
11789.52 1269
11790.55 1235
11791.57 1208
11792.60 1190
11793.62 1214
11794.65 1237
11795.67 1231
11796.70 1209
11797.73 1215
11798.75 1233
11799.78 1193
11800.80 1219
11801.83 1238
11802.85 1237
11803.88 1199
11804.91 1185
11805.93 1168
11806.96 1189
11807.98 1195
11809.01 1209
11810.04 1193
11811.06 1211
11812.09 1177
11813.12 1166
11814.14 1205
11815.17 1189
11816.19 1145
11817.22 1185
11818.25 1159
11819.27 1180
11820.30 1177
11821.33 1174
11822.35 1171
11823.38 1182
11824.41 1195
11825.44 1171
11826.46 1182
11827.49 1186
11828.52 1182
11829.54 1178
11830.57 1179
11831.60 1187
11832.62 1204
11833.65 1190
11834.68 1149
11835.71 1203
11836.73 1157
11837.76 1170
11838.79 1145
11839.82 1132
11840.84 1154
11841.87 1161
11842.90 1199
11843.93 1202
11844.95 1205
11845.98 1169
11847.01 1191
11848.04 1160
11849.07 1164
11850.09 1148
11851.12 1162
11852.15 1170
11853.18 1139
11854.21 1135
11855.23 1180
11856.26 1205
11857.29 1168
11858.32 1155
11859.35 1199
11860.38 1154
11861.40 1191
11862.43 1184
11863.46 1199
11864.49 1227
11865.52 1202
11866.55 1232
11867.58 1183
11868.60 1219
11869.63 1207
11870.66 1214
11871.69 1232
11872.72 1226
11873.75 1224
11874.78 1254
11875.81 1226
11876.84 1263
11877.86 1215
11878.89 1265
11879.92 1218
11880.95 1222
11881.98 1256
11883.01 1250
11884.04 1252
11885.07 1261
11886.10 1246
11887.13 1277
11888.16 1290
11889.19 1241
11890.22 1264
11891.25 1320
11892.28 1324
11893.31 1328
11894.34 1318
11895.37 1312
11896.40 1355
11897.43 1331
11898.46 1344
11899.49 1409
11900.52 1388
11901.55 1391
11902.58 1378
11903.61 1428
11904.64 1445
11905.67 1448
11906.70 1434
11907.73 1405
11908.76 1450
11909.79 1454
11910.82 1411
11911.85 1439
11912.88 1458
11913.91 1439
11914.94 1433
11915.97 1460
11917.01 1427
11918.04 1433
11919.07 1445
11920.10 1425
11921.13 1423
11922.16 1445
11923.19 1478
11924.22 1529
11925.25 1505
11926.28 1515
11927.32 1534
11928.35 1561
11929.38 1561
11930.41 1611
11931.44 1649
11932.47 1657
11933.50 1664
11934.54 1653
11935.57 1622
11936.60 1612
11937.63 1616
11938.66 1596
11939.70 1584
11940.73 1549
11941.76 1528
11942.79 1508
11943.82 1448
11944.85 1452
11945.89 1394
11946.92 1409
11947.95 1366
11948.98 1346
11950.02 1357
11951.05 1283
11952.08 1305
11953.11 1329
11954.15 1302
11955.18 1303
11956.21 1288
11957.24 1295
11958.28 1248
11959.31 1252
11960.34 1274
11961.37 1283
11962.41 1255
11963.44 1252
11964.47 1252
11965.51 1217
11966.54 1280
11967.57 1288
11968.60 1249
11969.64 1238
11970.67 1193
11971.70 1241
11972.74 1206
11973.77 1240
11974.80 1246
11975.84 1283
11976.87 1296
11977.90 1261
11978.94 1252
11979.97 1266
11981.00 1294
11982.04 1289
11983.07 1262
11984.11 1257
11985.14 1243
11986.17 1254
11987.21 1246
11988.24 1296
11989.28 1302
11990.31 1307
11991.34 1319
11992.38 1316
11993.41 1283
11994.45 1289
11995.48 1281
11996.51 1320
11997.55 1345
11998.58 1360
11999.62 1330
12000.65 1279
12001.69 1289
12002.72 1318
12003.76 1332
12004.79 1311
12005.82 1342
12006.86 1381
12007.89 1341
12008.93 1364
12009.96 1376
12011.00 1373
12012.03 1382
12013.07 1361
12014.10 1368
12015.14 1376
12016.17 1415
12017.21 1382
12018.24 1407
12019.28 1378
12020.32 1428
12021.35 1412
12022.39 1387
12023.42 1406
12024.46 1408
12025.49 1440
12026.53 1425
12027.56 1450
12028.60 1431
12029.64 1390
12030.67 1410
12031.71 1437
12032.74 1419
12033.78 1416
12034.81 1468
12035.85 1418
12036.89 1460
12037.92 1456
12038.96 1434
12039.99 1441
12041.03 1412
12042.07 1395
12043.10 1458
12044.14 1416
12045.18 1417
12046.21 1401
12047.25 1394
12048.29 1428
12049.32 1367
12050.36 1345
12051.40 1425
12052.43 1445
12053.47 1429
12054.51 1426
12055.54 1429
12056.58 1460
12057.62 1483
12058.65 1471
12059.69 1438
12060.73 1450
12061.76 1436
12062.80 1462
12063.84 1461
12064.88 1412
12065.91 1433
12066.95 1482
12067.99 1411
12069.03 1426
12070.06 1367
12071.10 1378
12072.14 1372
12073.18 1402
12074.21 1344
12075.25 1347
12076.29 1367
12077.33 1362
12078.36 1359
12079.40 1358
12080.44 1353
12081.48 1318
12082.52 1369
12083.55 1370
12084.59 1359
12085.63 1327
12086.67 1393
12087.71 1379
12088.74 1324
12089.78 1384
12090.82 1371
12091.86 1414
12092.90 1416
12093.94 1426
12094.98 1425
12096.01 1432
12097.05 1380
12098.09 1459
12099.13 1449
12100.17 1458
12101.21 1464
12102.25 1425
12103.28 1476
12104.32 1463
12105.36 1459
12106.40 1441
12107.44 1439
12108.48 1419
12109.52 1430
12110.56 1401
12111.60 1416
12112.64 1364
12113.68 1355
12114.72 1350
12115.76 1315
12116.79 1330
12117.83 1287
12118.87 1299
12119.91 1288
12120.95 1285
12121.99 1285
12123.03 1282
12124.07 1241
12125.11 1222
12126.15 1213
12127.19 1214
12128.23 1231
12129.27 1219
12130.31 1211
12131.35 1257
12132.39 1211
12133.43 1202
12134.47 1175
12135.51 1158
12136.55 1177
12137.59 1184
12138.63 1198
12139.67 1168
12140.71 1190
12141.76 1193
12142.80 1209
12143.84 1190
12144.88 1197
12145.92 1158
12146.96 1183
12148.00 1163
12149.04 1188
12150.08 1160
12151.12 1169
12152.16 1182
12153.20 1178
12154.25 1168
12155.29 1182
12156.33 1123
12157.37 1143
12158.41 1155
12159.45 1102
12160.49 1172
12161.53 1132
12162.58 1127
12163.62 1125
12164.66 1172
12165.70 1152
12166.74 1154
12167.78 1125
12168.82 1169
12169.87 1129
12170.91 1136
12171.95 1120
12172.99 1144
12174.03 1133
12175.08 1116
12176.12 1132
12177.16 1111
12178.20 1127
12179.24 1131
12180.29 1110
12181.33 1120
12182.37 1138
12183.41 1122
12184.46 1107
12185.50 1115
12186.54 1080
12187.58 1148
12188.63 1117
12189.67 1082
12190.71 1119
12191.75 1123
12192.80 1116
12193.84 1081
12194.88 1103
12195.92 1101
12196.97 1149
12198.01 1116
12199.05 1108
12200.10 1091
12201.14 1080
12202.18 1124
12203.23 1087
12204.27 1097
12205.31 1072
12206.36 1050
12207.40 1057
12208.44 1096
12209.49 1088
12210.53 1096
12211.57 1062
12212.62 1077
12213.66 1048
12214.70 1044
12215.75 1067
12216.79 1095
12217.84 1067
12218.88 1066
12219.92 1060
12220.97 1105
12222.01 1052
12223.06 1047
12224.10 1049
12225.14 1054
12226.19 1039
12227.23 1062
12228.28 1085
12229.32 1053
12230.36 1067
12231.41 1003
12232.45 1034
12233.50 1011
12234.54 1022
12235.59 1064
12236.63 1047
12237.68 1046
12238.72 1025
12239.77 1046
12240.81 1047
12241.86 1062
12242.90 1073
12243.94 1074
12244.99 1053
12246.03 1072
12247.08 1029
12248.13 1048
12249.17 1065
12250.22 1054
12251.26 1068
12252.31 1036
12253.35 1034
12254.40 1064
12255.44 1020
12256.49 1052
12257.53 1010
12258.58 1028
12259.62 1016
12260.67 998
12261.72 998
12262.76 973
12263.81 961
12264.85 966
12265.90 956
12266.94 974
12267.99 967
12269.04 922
12270.08 986
12271.13 948
12272.17 944
12273.22 954
12274.27 968
12275.31 977
12276.36 990
12277.41 990
12278.45 978
12279.50 919
12280.55 953
12281.59 983
12282.64 928
12283.69 973
12284.73 942
12285.78 932
12286.83 921
12287.87 959
12288.92 953
12289.97 932
12291.01 921
12292.06 960
12293.11 945
12294.15 955
12295.20 948
12296.25 962
12297.30 994
12298.34 961
12299.39 949
12300.44 996
12301.48 976
12302.53 984
12303.58 968
12304.63 933
12305.67 976
12306.72 986
12307.77 1005
12308.82 968
12309.87 961
12310.91 950
12311.96 969
12313.01 925
12314.06 920
12315.10 963
12316.15 996
12317.20 988
12318.25 956
12319.30 918
12320.34 935
12321.39 928
12322.44 947
12323.49 955
12324.54 940
12325.59 958
12326.63 949
12327.68 969
12328.73 960
12329.78 933
12330.83 948
12331.88 957
12332.93 903
12333.98 942
12335.02 972
12336.07 933
12337.12 918
12338.17 933
12339.22 918
12340.27 961
12341.32 940
12342.37 921
12343.42 957
12344.47 940
12345.51 935
12346.56 933
12347.61 943
12348.66 945
12349.71 943
12350.76 948
12351.81 927
12352.86 944
12353.91 932
12354.96 927
12356.01 947
12357.06 917
12358.11 946
12359.16 934
12360.21 958
12361.26 935
12362.31 974
12363.36 993
12364.41 947
12365.46 956
12366.51 977
12367.56 990
12368.61 969
12369.66 986
12370.71 946
12371.76 960
12372.81 986
12373.86 958
12374.91 1001
12375.96 986
12377.01 1005
12378.06 993
12379.11 979
12380.17 995
12381.22 975
12382.27 973
12383.32 981
12384.37 995
12385.42 970
12386.47 992
12387.52 994
12388.57 999
12389.62 996
12390.67 980
12391.73 986
12392.78 1003
12393.83 975
12394.88 963
12395.93 939
12396.98 1009
12398.03 1010
12399.09 994
12400.14 958
12401.19 1000
12402.24 993
12403.29 1009
12404.34 980
12405.40 996
12406.45 986
12407.50 1031
12408.55 976
12409.60 986
12410.66 1023
12411.71 1009
12412.76 1035
12413.81 1048
12414.86 1016
12415.92 1025
12416.97 1021
12418.02 1045
12419.07 1026
12420.13 1035
12421.18 1069
12422.23 1040
12423.28 1045
12424.34 1075
12425.39 1049
12426.44 1051
12427.49 1094
12428.55 1106
12429.60 1078
12430.65 1083
12431.71 1073
12432.76 1037
12433.81 1070
12434.86 1098
12435.92 1131
12436.97 1102
12438.02 1099
12439.08 1075
12440.13 1083
12441.18 1143
12442.24 1149
12443.29 1115
12444.34 1121
12445.40 1141
12446.45 1099
12447.50 1152
12448.56 1150
12449.61 1199
12450.67 1196
12451.72 1182
12452.77 1189
12453.83 1205
12454.88 1226
12455.94 1233
12456.99 1203
12458.04 1264
12459.10 1294
12460.15 1345
12461.21 1367
12462.26 1371
12463.31 1410
12464.37 1468
12465.42 1476
12466.48 1567
12467.53 1564
12468.59 1594
12469.64 1670
12470.70 1772
12471.75 1808
12472.80 1913
12473.86 2005
12474.91 2044
12475.97 2090
12477.02 2098
12478.08 2193
12479.13 2194
12480.19 2188
12481.24 2164
12482.30 2195
12483.35 2124
12484.41 2070
12485.46 2015
12486.52 1982
12487.57 1916
12488.63 1845
12489.69 1789
12490.74 1717
12491.80 1724
12492.85 1557
12493.91 1552
12494.96 1477
12496.02 1467
12497.07 1352
12498.13 1380
12499.19 1377
12500.24 1335
12501.30 1313
12502.35 1283
12503.41 1255
12504.47 1255
12505.52 1248
12506.58 1255
12507.63 1223
12508.69 1250
12509.75 1240
12510.80 1244
12511.86 1218
12512.91 1244
12513.97 1269
12515.03 1264
12516.08 1237
12517.14 1203
12518.20 1225
12519.25 1214
12520.31 1208
12521.37 1234
12522.42 1196
12523.48 1182
12524.54 1222
12525.59 1223
12526.65 1185
12527.71 1150
12528.77 1218
12529.82 1247
12530.88 1258
12531.94 1234
12532.99 1242
12534.05 1215
12535.11 1205
12536.17 1240
12537.22 1247
12538.28 1237
12539.34 1247
12540.40 1243
12541.45 1245
12542.51 1258
12543.57 1268
12544.63 1298
12545.68 1314
12546.74 1311
12547.80 1341
12548.86 1367
12549.92 1370
12550.97 1397
12552.03 1375
12553.09 1427
12554.15 1453
12555.21 1504
12556.26 1475
12557.32 1478
12558.38 1496
12559.44 1495
12560.50 1523
12561.56 1510
12562.61 1512
12563.67 1507
12564.73 1488
12565.79 1461
12566.85 1437
12567.91 1443
12568.97 1404
12570.02 1392
12571.08 1383
12572.14 1357
12573.20 1335
12574.26 1293
12575.32 1320
12576.38 1248
12577.44 1252
12578.50 1313
12579.56 1288
12580.61 1265
12581.67 1239
12582.73 1252
12583.79 1219
12584.85 1220
12585.91 1208
12586.97 1206
12588.03 1191
12589.09 1221
12590.15 1249
12591.21 1236
12592.27 1210
12593.33 1193
12594.39 1215
12595.45 1223
12596.51 1198
12597.57 1154
12598.63 1197
12599.69 1172
12600.75 1162
12601.81 1182
12602.87 1142
12603.93 1169
12604.99 1179
12606.05 1181
12607.11 1191
12608.17 1161
12609.23 1171
12610.29 1143
12611.35 1124
12612.41 1148
12613.47 1179
12614.53 1191
12615.59 1180
12616.66 1174
12617.72 1188
12618.78 1190
12619.84 1169
12620.90 1204
12621.96 1215
12623.02 1232
12624.08 1198
12625.14 1201
12626.20 1220
12627.26 1211
12628.33 1222
12629.39 1243
12630.45 1247
12631.51 1239
12632.57 1246
12633.63 1266
12634.69 1225
12635.76 1206
12636.82 1265
12637.88 1238
12638.94 1181
12640.00 1155
12641.06 1219
12642.13 1190
12643.19 1162
12644.25 1147
12645.31 1120
12646.37 1151
12647.44 1120
12648.50 1130
12649.56 1138
12650.62 1145
12651.68 1141
12652.75 1137
12653.81 1124
12654.87 1086
12655.93 1112
12657.00 1057
12658.06 1096
12659.12 1117
12660.18 1102
12661.25 1109
12662.31 1095
12663.37 1098
12664.43 1096
12665.50 1099
12666.56 1090
12667.62 1048
12668.69 1093
12669.75 1081
12670.81 1082
12671.88 1071
12672.94 1080
12674.00 1081
12675.06 1090
12676.13 1059
12677.19 1078
12678.25 1075
12679.32 1120
12680.38 1095
12681.44 1056
12682.51 1071
12683.57 1102
12684.64 1051
12685.70 1067
12686.76 1070
12687.83 1076
12688.89 1089
12689.95 1100
12691.02 1107
12692.08 1086
12693.15 1106
12694.21 1086
12695.27 1120
12696.34 1104
12697.40 1118
12698.47 1106
12699.53 1138
12700.59 1126
12701.66 1112
12702.72 1197
12703.79 1180
12704.85 1121
12705.92 1171
12706.98 1201
12708.05 1242
12709.11 1225
12710.18 1169
12711.24 1205
12712.30 1223
12713.37 1204
12714.43 1183
12715.50 1209
12716.56 1170
12717.63 1200
12718.69 1212
12719.76 1216
12720.82 1199
12721.89 1197
12722.95 1234
12724.02 1257
12725.09 1243
12726.15 1200
12727.22 1220
12728.28 1196
12729.35 1225
12730.41 1240
12731.48 1241
12732.54 1232
12733.61 1215
12734.68 1218
12735.74 1240
12736.81 1246
12737.87 1282
12738.94 1201
12740.00 1235
12741.07 1222
12742.14 1189
12743.20 1200
12744.27 1148
12745.33 1152
12746.40 1125
12747.47 1132
12748.53 1101
12749.60 1084
12750.67 1071
12751.73 1096
12752.80 1081
12753.87 1101
12754.93 1101
12756.00 1066
12757.07 1043
12758.13 1051
12759.20 1018
12760.27 1037
12761.33 1039
12762.40 1033
12763.47 1026
12764.53 1004
12765.60 955
12766.67 973
12767.73 981
12768.80 971
12769.87 974
12770.94 984
12772.00 971
12773.07 961
12774.14 968
12775.21 944
12776.27 941
12777.34 939
12778.41 955
12779.48 945
12780.54 930
12781.61 953
12782.68 950
12783.75 920
12784.81 912
12785.88 914
12786.95 939
12788.02 897
12789.09 896
12790.15 893
12791.22 893
12792.29 882
12793.36 912
12794.43 922
12795.49 927
12796.56 881
12797.63 919
12798.70 900
12799.77 916
12800.84 892
12801.90 875
12802.97 878
12804.04 875
12805.11 851
12806.18 881
12807.25 902
12808.32 872
12809.39 888
12810.45 883
12811.52 871
12812.59 897
12813.66 899
12814.73 893
12815.80 896
12816.87 927
12817.94 899
12819.01 866
12820.08 898
12821.15 882
12822.21 881
12823.28 901
12824.35 898
12825.42 872
12826.49 910
12827.56 884
12828.63 903
12829.70 916
12830.77 892
12831.84 900
12832.91 906
12833.98 901
12835.05 857
12836.12 862
12837.19 896
12838.26 867
12839.33 862
12840.40 890
12841.47 863
12842.54 848
12843.61 851
12844.68 840
12845.75 847
12846.82 816
12847.89 834
12848.96 855
12850.03 853
12851.10 850
12852.18 843
12853.25 812
12854.32 794
12855.39 803
12856.46 802
12857.53 843
12858.60 791
12859.67 788
12860.74 810
12861.81 798
12862.88 784
12863.96 757
12865.03 797
12866.10 817
12867.17 793
12868.24 798
12869.31 773
12870.38 790
12871.45 798
12872.53 778
12873.60 762
12874.67 766
12875.74 755
12876.81 788
12877.88 762
12878.96 798
12880.03 773
12881.10 774
12882.17 811
12883.24 800
12884.31 783
12885.39 765
12886.46 774
12887.53 756
12888.60 743
12889.68 789
12890.75 774
12891.82 745
12892.89 717
12893.96 743
12895.04 713
12896.11 758
12897.18 739
12898.25 741
12899.33 713
12900.40 739
12901.47 719
12902.54 747
12903.62 722
12904.69 721
12905.76 749
12906.84 737
12907.91 742
12908.98 727
12910.06 723
12911.13 709
12912.20 735
12913.27 754
12914.35 719
12915.42 693
12916.49 699
12917.57 714
12918.64 740
12919.71 698
12920.79 715
12921.86 727
12922.94 764
12924.01 749
12925.08 706
12926.16 700
12927.23 710
12928.30 698
12929.38 706
12930.45 699
12931.53 709
12932.60 693
12933.67 682
12934.75 714
12935.82 675
12936.90 662
12937.97 705
12939.04 698
12940.12 711
12941.19 679
12942.27 677
12943.34 687
12944.42 672
12945.49 713
12946.56 698
12947.64 669
12948.71 682
12949.79 666
12950.86 690
12951.94 671
12953.01 700
12954.09 692
12955.16 693
12956.24 680
12957.31 707
12958.39 686
12959.46 666
12960.54 682
12961.61 685
12962.69 689
12963.76 680
12964.84 662
12965.91 690
12966.99 682
12968.07 668
12969.14 679
12970.22 643
12971.29 661
12972.37 662
12973.44 678
12974.52 671
12975.59 659
12976.67 663
12977.75 647
12978.82 649
12979.90 645
12980.97 689
12982.05 698
12983.13 696
12984.20 669
12985.28 676
12986.35 713
12987.43 687
12988.51 718
12989.58 695
12990.66 691
12991.74 648
12992.81 690
12993.89 684
12994.97 678
12996.04 665
12997.12 670
12998.20 702
12999.27 666
13000.35 691
13001.43 689
13002.50 719
13003.58 700
13004.66 722
13005.73 704
13006.81 714
13007.89 707
13008.97 714
13010.04 679
13011.12 707
13012.20 693
13013.27 699
13014.35 695
13015.43 709
13016.51 704
13017.58 681
13018.66 697
13019.74 659
13020.82 665
13021.89 692
13022.97 657
13024.05 671
13025.13 664
13026.21 668
13027.28 702
13028.36 721
13029.44 704
13030.52 714
13031.60 686
13032.67 696
13033.75 663
13034.83 674
13035.91 733
13036.99 696
13038.07 719
13039.14 694
13040.22 711
13041.30 702
13042.38 686
13043.46 703
13044.54 708
13045.62 726
13046.69 739
13047.77 678
13048.85 683
13049.93 710
13051.01 720
13052.09 696
13053.17 715
13054.25 707
13055.33 696
13056.40 680
13057.48 695
13058.56 697
13059.64 688
13060.72 712
13061.80 712
13062.88 682
13063.96 680
13065.04 682
13066.12 673
13067.20 693
13068.28 688
13069.36 696
13070.44 713
13071.52 684
13072.60 689
13073.68 696
13074.76 705
13075.84 674
13076.92 648
13078.00 709
13079.08 687
13080.16 719
13081.24 697
13082.32 667
13083.40 682
13084.48 691
13085.56 712
13086.64 734
13087.72 683
13088.80 662
13089.88 680
13090.96 680
13092.04 669
13093.12 697
13094.20 694
13095.28 713
13096.36 721
13097.44 675
13098.52 706
13099.61 698
13100.69 690
13101.77 695
13102.85 681
13103.93 708
13105.01 709
13106.09 737
13107.17 721
13108.25 717
13109.34 738
13110.42 744
13111.50 697
13112.58 732
13113.66 709
13114.74 704
13115.82 744
13116.91 720
13117.99 715
13119.07 719
13120.15 740
13121.23 725
13122.31 755
13123.40 744
13124.48 746
13125.56 768
13126.64 731
13127.72 725
13128.81 749
13129.89 767
13130.97 729
13132.05 743
13133.14 749
13134.22 727
13135.30 745
13136.38 767
13137.47 751
13138.55 711
13139.63 734
13140.71 741
13141.80 731
13142.88 712
13143.96 744
13145.04 747
13146.13 720
13147.21 701
13148.29 762
13149.38 748
13150.46 766
13151.54 749
13152.62 732
13153.71 752
13154.79 742
13155.87 711
13156.96 721
13158.04 735
13159.12 750
13160.21 758
13161.29 745
13162.37 706
13163.46 742
13164.54 755
13165.62 760
13166.71 774
13167.79 719
13168.88 741
13169.96 762
13171.04 721
13172.13 718
13173.21 729
13174.30 720
13175.38 726
13176.46 726
13177.55 757
13178.63 719
13179.72 729
13180.80 740
13181.88 742
13182.97 716
13184.05 734
13185.14 724
13186.22 723
13187.31 735
13188.39 745
13189.48 733
13190.56 727
13191.65 722
13192.73 735
13193.81 770
13194.90 727
13195.98 740
13197.07 748
13198.15 726
13199.24 718
13200.32 710
13201.41 700
13202.49 752
13203.58 744
13204.67 739
13205.75 735
13206.84 741
13207.92 750
13209.01 734
13210.09 738
13211.18 737
13212.26 745
13213.35 745
13214.43 754
13215.52 741
13216.61 728
13217.69 740
13218.78 729
13219.86 744
13220.95 765
13222.04 789
13223.12 757
13224.21 731
13225.29 753
13226.38 731
13227.47 726
13228.55 744
13229.64 766
13230.72 789
13231.81 764
13232.90 777
13233.98 790
13235.07 762
13236.16 752
13237.24 778
13238.33 760
13239.42 750
13240.50 764
13241.59 770
13242.68 794
13243.76 804
13244.85 796
13245.94 794
13247.02 806
13248.11 788
13249.20 762
13250.29 749
13251.37 747
13252.46 770
13253.55 778
13254.63 793
13255.72 776
13256.81 782
13257.90 798
13258.98 805
13260.07 807
13261.16 802
13262.25 812
13263.33 799
13264.42 814
13265.51 817
13266.60 824
13267.69 836
13268.77 817
13269.86 821
13270.95 787
13272.04 825
13273.13 826
13274.21 844
13275.30 839
13276.39 816
13277.48 851
13278.57 835
13279.65 855
13280.74 826
13281.83 845
13282.92 851
13284.01 824
13285.10 854
13286.19 869
13287.27 862
13288.36 877
13289.45 860
13290.54 865
13291.63 892
13292.72 891
13293.81 889
13294.90 890
13295.98 885
13297.07 874
13298.16 885
13299.25 854
13300.34 880
13301.43 875
13302.52 881
13303.61 889
13304.70 896
13305.79 916
13306.88 924
13307.97 922
13309.06 903
13310.15 933
13311.24 944
13312.32 920
13313.41 932
13314.50 956
13315.59 943
13316.68 960
13317.77 934
13318.86 919
13319.95 956
13321.04 958
13322.13 902
13323.22 958
13324.31 993
13325.40 1002
13326.49 1002
13327.58 998
13328.68 1016
13329.77 1026
13330.86 988
13331.95 989
13333.04 1031
13334.13 1082
13335.22 1027
13336.31 1024
13337.40 1066
13338.49 1064
13339.58 1047
13340.67 1056
13341.76 1070
13342.85 1064
13343.94 1096
13345.04 1065
13346.13 1066
13347.22 1055
13348.31 1055
13349.40 1054
13350.49 1037
13351.58 1050
13352.67 1073
13353.77 1079
13354.86 1064
13355.95 1073
13357.04 1055
13358.13 1103
13359.22 1101
13360.31 1088
13361.41 1032
13362.50 1074
13363.59 1107
13364.68 1166
13365.77 1139
13366.87 1135
13367.96 1132
13369.05 1123
13370.14 1125
13371.23 1120
13372.33 1115
13373.42 1104
13374.51 1091
13375.60 1098
13376.69 1083
13377.79 1083
13378.88 1096
13379.97 1077
13381.06 1050
13382.16 1057
13383.25 1024
13384.34 1012
13385.43 998
13386.53 964
13387.62 996
13388.71 956
13389.81 959
13390.90 927
13391.99 902
13393.08 916
13394.18 917
13395.27 922
13396.36 946
13397.46 891
13398.55 888
13399.64 881
13400.74 894
13401.83 911
13402.92 908
13404.02 920
13405.11 930
13406.20 909
13407.30 940
13408.39 940
13409.48 876
13410.58 908
13411.67 888
13412.77 954
13413.86 934
13414.95 908
13416.05 897
13417.14 939
13418.23 897
13419.33 884
13420.42 914
13421.52 896
13422.61 942
13423.71 940
13424.80 922
13425.89 949
13426.99 952
13428.08 916
13429.18 934
13430.27 921
13431.37 918
13432.46 914
13433.56 916
13434.65 927
13435.74 959
13436.84 915
13437.93 916
13439.03 932
13440.12 936
13441.22 931
13442.31 957
13443.41 929
13444.50 960
13445.60 998
13446.69 945
13447.79 924
13448.88 967
13449.98 955
13451.08 983
13452.17 965
13453.27 968
13454.36 958
13455.46 974
13456.55 947
13457.65 1012
13458.74 993
13459.84 1004
13460.94 992
13462.03 1007
13463.13 978
13464.22 1009
13465.32 1046
13466.41 1030
13467.51 996
13468.61 1006
13469.70 993
13470.80 985
13471.90 1007
13472.99 1037
13474.09 1048
13475.18 1020
13476.28 1038
13477.38 1039
13478.47 1064
13479.57 1033
13480.67 1047
13481.76 1083
13482.86 1061
13483.96 1075
13485.05 1083
13486.15 1071
13487.25 1053
13488.34 1082
13489.44 1064
13490.54 1069
13491.63 1098
13492.73 1099
13493.83 1090
13494.93 1085
13496.02 1107
13497.12 1127
13498.22 1129
13499.31 1157
13500.41 1087
13501.51 1120
13502.61 1161
13503.70 1136
13504.80 1129
13505.90 1128
13507.00 1156
13508.09 1096
13509.19 1136
13510.29 1112
13511.39 1122
13512.49 1135
13513.58 1120
13514.68 1074
13515.78 1083
13516.88 1096
13517.98 1090
13519.07 1087
13520.17 1093
13521.27 1076
13522.37 1085
13523.47 1080
13524.57 1071
13525.66 1093
13526.76 1045
13527.86 1063
13528.96 1035
13530.06 1018
13531.16 1048
13532.25 1018
13533.35 1043
13534.45 1010
13535.55 1039
13536.65 1010
13537.75 1022
13538.85 995
13539.95 998
13541.05 1004
13542.14 992
13543.24 990
13544.34 994
13545.44 1009
13546.54 947
13547.64 963
13548.74 945
13549.84 959
13550.94 965
13552.04 944
13553.14 942
13554.24 903
13555.34 902
13556.44 906
13557.54 907
13558.64 962
13559.74 873
13560.84 872
13561.94 882
13563.04 892
13564.13 857
13565.23 886
13566.34 886
13567.44 881
13568.54 888
13569.64 857
13570.74 850
13571.84 913
13572.94 885
13574.04 894
13575.14 883
13576.24 850
13577.34 856
13578.44 855
13579.54 858
13580.64 898
13581.74 882
13582.84 841
13583.94 863
13585.04 858
13586.14 890
13587.24 845
13588.35 891
13589.45 920
13590.55 883
13591.65 884
13592.75 906
13593.85 881
13594.95 883
13596.05 899
13597.15 889
13598.26 887
13599.36 868
13600.46 880
13601.56 863
13602.66 861
13603.76 854
13604.86 869
13605.97 869
13607.07 859
13608.17 919
13609.27 916
13610.37 877
13611.47 920
13612.58 874
13613.68 883
13614.78 867
13615.88 876
13616.98 890
13618.09 914
13619.19 883
13620.29 859
13621.39 911
13622.50 887
13623.60 900
13624.70 862
13625.80 863
13626.91 854
13628.01 868
13629.11 876
13630.21 851
13631.32 852
13632.42 852
13633.52 863
13634.62 885
13635.73 885
13636.83 875
13637.93 879
13639.04 896
13640.14 864
13641.24 869
13642.35 891
13643.45 912
13644.55 890
13645.65 853
13646.76 892
13647.86 890
13648.96 879
13650.07 907
13651.17 900
13652.28 900
13653.38 854
13654.48 903
13655.59 912
13656.69 866
13657.79 845
13658.90 875
13660.00 881
13661.11 882
13662.21 874
13663.31 872
13664.42 924
13665.52 884
13666.63 853
13667.73 855
13668.83 843
13669.94 894
13671.04 928
13672.15 888
13673.25 880
13674.36 822
13675.46 874
13676.56 908
13677.67 906
13678.77 930
13679.88 898
13680.98 885
13682.09 854
13683.19 916
13684.30 903
13685.40 938
13686.51 957
13687.61 914
13688.72 896
13689.82 897
13690.93 910
13692.03 895
13693.14 891
13694.24 926
13695.35 951
13696.45 945
13697.56 919
13698.66 921
13699.77 905
13700.87 960
13701.98 955
13703.09 964
13704.19 940
13705.30 907
13706.40 937
13707.51 974
13708.61 1002
13709.72 935
13710.83 935
13711.93 985
13713.04 968
13714.14 975
13715.25 960
13716.36 965
13717.46 983
13718.57 998
13719.67 1022
13720.78 1012
13721.89 1012
13722.99 1056
13724.10 1042
13725.21 1005
13726.31 1031
13727.42 1053
13728.53 1052
13729.63 1057
13730.74 1061
13731.85 1055
13732.95 1105
13734.06 1091
13735.17 1067
13736.27 1082
13737.38 1110
13738.49 1137
13739.59 1140
13740.70 1146
13741.81 1149
13742.92 1153
13744.02 1141
13745.13 1107
13746.24 1149
13747.35 1159
13748.45 1167
13749.56 1166
13750.67 1212
13751.78 1207
13752.88 1255
13753.99 1256
13755.10 1305
13756.21 1300
13757.31 1301
13758.42 1342
13759.53 1344
13760.64 1335
13761.75 1387
13762.85 1411
13763.96 1427
13765.07 1428
13766.18 1456
13767.29 1445
13768.39 1481
13769.50 1438
13770.61 1463
13771.72 1484
13772.83 1469
13773.94 1493
13775.04 1464
13776.15 1416
13777.26 1401
13778.37 1420
13779.48 1402
13780.59 1387
13781.70 1356
13782.80 1361
13783.91 1321
13785.02 1283
13786.13 1260
13787.24 1241
13788.35 1220
13789.46 1212
13790.57 1199
13791.68 1146
13792.79 1129
13793.90 1094
13795.00 1089
13796.11 1097
13797.22 1065
13798.33 1057
13799.44 1036
13800.55 1014
13801.66 1036
13802.77 1011
13803.88 1004
13804.99 1012
13806.10 1016
13807.21 966
13808.32 989
13809.43 985
13810.54 974
13811.65 943
13812.76 956
13813.87 973
13814.98 976
13816.09 958
13817.20 949
13818.31 934
13819.42 958
13820.53 962
13821.64 948
13822.75 948
13823.86 959
13824.97 939
13826.08 924
13827.19 922
13828.30 885
13829.41 938
13830.53 962
13831.64 907
13832.75 947
13833.86 962
13834.97 948
13836.08 929
13837.19 931
13838.30 965
13839.41 993
13840.52 946
13841.64 941
13842.75 952
13843.86 944
13844.97 923
13846.08 955
13847.19 953
13848.30 974
13849.41 951
13850.53 960
13851.64 970
13852.75 935
13853.86 935
13854.97 947
13856.08 962
13857.20 941
13858.31 949
13859.42 966
13860.53 970
13861.64 1000
13862.76 975
13863.87 957
13864.98 999
13866.09 1003
13867.20 975
13868.32 944
13869.43 966
13870.54 990
13871.65 965
13872.77 960
13873.88 959
13874.99 965
13876.10 985
13877.22 1000
13878.33 1009
13879.44 1008
13880.55 1014
13881.67 985
13882.78 961
13883.89 978
13885.01 982
13886.12 998
13887.23 1042
13888.34 1052
13889.46 1062
13890.57 1046
13891.68 1058
13892.80 1070
13893.91 1064
13895.02 1079
13896.14 1053
13897.25 1077
13898.36 1067
13899.48 1074
13900.59 1073
13901.70 1058
13902.82 1052
13903.93 1061
13905.05 1066
13906.16 1047
13907.27 1013
13908.39 1033
13909.50 1016
13910.61 988
13911.73 984
13912.84 975
13913.96 973
13915.07 949
13916.19 954
13917.30 940
13918.41 934
13919.53 940
13920.64 923
13921.76 909
13922.87 914
13923.99 922
13925.10 916
13926.21 909
13927.33 922
13928.44 881
13929.56 864
13930.67 884
13931.79 893
13932.90 878
13934.02 861
13935.13 864
13936.25 867
13937.36 880
13938.48 898
13939.59 867
13940.71 852
13941.82 862
13942.94 881
13944.05 864
13945.17 859
13946.28 868
13947.40 872
13948.52 879
13949.63 870
13950.75 838
13951.86 837
13952.98 866
13954.09 872
13955.21 828
13956.32 857
13957.44 838
13958.56 855
13959.67 878
13960.79 865
13961.90 840
13963.02 851
13964.14 849
13965.25 883
13966.37 845
13967.48 856
13968.60 846
13969.72 843
13970.83 848
13971.95 852
13973.07 859
13974.18 823
13975.30 849
13976.42 850
13977.53 873
13978.65 852
13979.77 856
13980.88 799
13982.00 820
13983.12 824
13984.23 819
13985.35 850
13986.47 874
13987.58 835
13988.70 869
13989.82 879
13990.94 840
13992.05 843
13993.17 799
13994.29 837
13995.40 820
13996.52 843
13997.64 834
13998.76 836
13999.87 842
14000.99 851
14002.11 842
14003.23 836
14004.35 850
14005.46 879
14006.58 857
14007.70 835
14008.82 837
14009.93 876
14011.05 860
14012.17 856
14013.29 863
14014.41 864
14015.52 837
14016.64 830
14017.76 864
14018.88 859
14020.00 865
14021.12 863
14022.23 869
14023.35 863
14024.47 855
14025.59 837
14026.71 861
14027.83 846
14028.95 826
14030.06 833
14031.18 844
14032.30 889
14033.42 887
14034.54 852
14035.66 891
14036.78 882
14037.90 887
14039.02 864
14040.14 870
14041.25 852
14042.37 867
14043.49 885
14044.61 882
14045.73 884
14046.85 852
14047.97 897
14049.09 905
14050.21 881
14051.33 837
14052.45 858
14053.57 880
14054.69 866
14055.81 874
14056.93 914
14058.05 958
14059.17 910
14060.29 910
14061.41 884
14062.53 889
14063.65 935
14064.77 925
14065.89 947
14067.01 928
14068.13 898
14069.25 932
14070.37 932
14071.49 991
14072.61 943
14073.73 954
14074.85 971
14075.97 984
14077.09 975
14078.21 993
14079.33 998
14080.45 998
14081.57 988
14082.69 993
14083.82 988
14084.94 983
14086.06 1016
14087.18 979
14088.30 977
14089.42 966
14090.54 1018
14091.66 1000
14092.78 1008
14093.91 1000
14095.03 1014
14096.15 1070
14097.27 1031
14098.39 1027
14099.51 1039
14100.63 1043
14101.76 1026
14102.88 1045
14104.00 1023
14105.12 1061
14106.24 1037
14107.36 1016
14108.49 1019
14109.61 1009
14110.73 1008
14111.85 1011
14112.97 1000
14114.10 993
14115.22 961
14116.34 970
14117.46 936
14118.58 939
14119.71 896
14120.83 885
14121.95 940
14123.07 939
14124.20 908
14125.32 858
14126.44 887
14127.56 885
14128.69 896
14129.81 857
14130.93 848
14132.06 884
14133.18 875
14134.30 846
14135.42 852
14136.55 864
14137.67 818
14138.79 837
14139.92 811
14141.04 833
14142.16 830
14143.29 855
14144.41 865
14145.53 877
14146.66 827
14147.78 841
14148.90 840
14150.03 831
14151.15 827
14152.27 835
14153.40 799
14154.52 827
14155.64 832
14156.77 799
14157.89 810
14159.02 825
14160.14 819
14161.26 816
14162.39 816
14163.51 776
14164.64 758
14165.76 766
14166.88 768
14168.01 744
14169.13 758
14170.26 767
14171.38 816
14172.51 827
14173.63 792
14174.75 811
14175.88 767
14177.00 807
14178.13 770
14179.25 749
14180.38 756
14181.50 752
14182.63 750
14183.75 732
14184.88 780
14186.00 780
14187.13 769
14188.25 775
14189.38 783
14190.50 761
14191.63 754
14192.75 725
14193.88 726
14195.00 759
14196.13 746
14197.25 748
14198.38 742
14199.50 734
14200.63 719
14201.76 715
14202.88 729
14204.01 748
14205.13 735
14206.26 713
14207.38 747
14208.51 760
14209.64 730
14210.76 762
14211.89 714
14213.01 725
14214.14 711
14215.27 694
14216.39 691
14217.52 727
14218.64 737
14219.77 708
14220.90 715
14222.02 718
14223.15 704
14224.28 707
14225.40 707
14226.53 687
14227.66 730
14228.78 748
14229.91 734
14231.04 715
14232.16 734
14233.29 696
14234.42 717
14235.54 689
14236.67 710
14237.80 705
14238.92 716
14240.05 700
14241.18 697
14242.31 683
14243.43 698
14244.56 692
14245.69 696
14246.82 692
14247.94 666
14249.07 684
14250.20 684
14251.33 682
14252.45 703
14253.58 708
14254.71 702
14255.84 663
14256.96 657
14258.09 679
14259.22 668
14260.35 680
14261.47 675
14262.60 689
14263.73 683
14264.86 705
14265.99 683
14267.12 694
14268.24 641
14269.37 651
14270.50 688
14271.63 649
14272.76 657
14273.89 674
14275.01 695
14276.14 665
14277.27 652
14278.40 662
14279.53 659
14280.66 639
14281.79 622
14282.91 658
14284.04 644
14285.17 651
14286.30 618
14287.43 621
14288.56 630
14289.69 652
14290.82 642
14291.95 647
14293.08 636
14294.20 638
14295.33 647
14296.46 617
14297.59 620
14298.72 642
14299.85 633
14300.98 664
14302.11 652
14303.24 592
14304.37 578
14305.50 635
14306.63 615
14307.76 604
14308.89 635
14310.02 610
14311.15 615
14312.28 583
14313.41 625
14314.54 626
14315.67 636
14316.80 611
14317.93 596
14319.06 643
14320.19 587
14321.32 617
14322.45 597
14323.58 586
14324.71 609
14325.84 613
14326.97 605
14328.10 591
14329.23 635
14330.36 618
14331.49 622
14332.62 606
14333.76 590
14334.89 600
14336.02 604
14337.15 591
14338.28 625
14339.41 608
14340.54 590
14341.67 621
14342.80 598
14343.93 610
14345.07 608
14346.20 630
14347.33 615
14348.46 614
14349.59 625
14350.72 616
14351.85 601
14352.99 648
14354.12 626
14355.25 630
14356.38 623
14357.51 607
14358.64 630
14359.78 608
14360.91 593
14362.04 608
14363.17 624
14364.30 593
14365.44 609
14366.57 625
14367.70 608
14368.83 623
14369.96 608
14371.10 604
14372.23 587
14373.36 613
14374.49 619
14375.63 619
14376.76 601
14377.89 617
14379.02 593
14380.16 612
14381.29 600
14382.42 635
14383.55 633
14384.69 605
14385.82 603
14386.95 586
14388.09 618
14389.22 628
14390.35 609
14391.49 626
14392.62 631
14393.75 600
14394.89 649
14396.02 654
14397.15 620
14398.28 645
14399.42 674
14400.55 663
14401.69 628
14402.82 660
14403.95 639
14405.09 627
14406.22 652
14407.35 614
14408.49 631
14409.62 672
14410.75 659
14411.89 650
14413.02 652
14414.16 682
14415.29 646
14416.42 687
14417.56 689
14418.69 667
14419.83 669
14420.96 664
14422.10 676
14423.23 683
14424.36 683
14425.50 698
14426.63 699
14427.77 709
14428.90 725
14430.04 690
14431.17 670
14432.31 711
14433.44 677
14434.58 704
14435.71 698
14436.85 715
14437.98 701
14439.12 719
14440.25 736
14441.39 721
14442.52 760
14443.66 732
14444.79 747
14445.93 759
14447.06 759
14448.20 747
14449.33 728
14450.47 762
14451.60 763
14452.74 755
14453.87 721
14455.01 724
14456.14 757
14457.28 757
14458.42 741
14459.55 745
14460.69 778
14461.82 791
14462.96 793
14464.10 786
14465.23 781
14466.37 799
14467.50 821
14468.64 787
14469.78 764
14470.91 797
14472.05 793
14473.18 798
14474.32 811
14475.46 819
14476.59 785
14477.73 779
14478.87 804
14480.00 803
14481.14 775
14482.28 778
14483.41 743
14484.55 773
14485.69 732
14486.82 729
14487.96 720
14489.10 711
14490.23 678
14491.37 683
14492.51 684
14493.65 687
14494.78 661
14495.92 665
14497.06 667
14498.19 644
14499.33 650
14500.47 658
14501.61 619
14502.74 632
14503.88 628
14505.02 634
14506.16 648
14507.29 626
14508.43 623
14509.57 657
14510.71 623
14511.85 618
14512.98 608
14514.12 592
14515.26 611
14516.40 597
14517.54 608
14518.67 615
14519.81 614
14520.95 624
14522.09 608
14523.23 614
14524.36 630
14525.50 618
14526.64 624
14527.78 606
14528.92 617
14530.06 638
14531.19 595
14532.33 613
14533.47 603
14534.61 613
14535.75 598
14536.89 637
14538.03 625
14539.17 601
14540.31 624
14541.44 602
14542.58 612
14543.72 601
14544.86 590
14546.00 631
14547.14 627
14548.28 664
14549.42 611
14550.56 586
14551.70 620
14552.84 628
14553.98 618
14555.12 602
14556.25 594
14557.39 616
14558.53 602
14559.67 608
14560.81 610
14561.95 600
14563.09 637
14564.23 636
14565.37 624
14566.51 653
14567.65 648
14568.79 632
14569.93 633
14571.07 617
14572.21 613
14573.35 609
14574.49 636
14575.63 664
14576.77 622
14577.92 659
14579.06 632
14580.20 652
14581.34 664
14582.48 651
14583.62 646
14584.76 653
14585.90 619
14587.04 649
14588.18 636
14589.32 646
14590.46 624
14591.60 644
14592.74 644
14593.89 650
14595.03 640
14596.17 643
14597.31 638
14598.45 653
14599.59 642
14600.73 639
14601.87 660
14603.02 678
14604.16 643
14605.30 647
14606.44 685
14607.58 635
14608.72 657
14609.86 668
14611.01 667
14612.15 643
14613.29 675
14614.43 641
14615.57 636
14616.72 659
14617.86 692
14619.00 629
14620.14 676
14621.28 681
14622.43 666
14623.57 698
14624.71 708
14625.85 684
14627.00 684
14628.14 703
14629.28 672
14630.42 689
14631.56 682
14632.71 691
14633.85 720
14634.99 702
14636.14 670
14637.28 694
14638.42 702
14639.56 678
14640.71 656
14641.85 683
14642.99 674
14644.14 682
14645.28 680
14646.42 676
14647.56 645
14648.71 646
14649.85 640
14650.99 642
14652.14 637
14653.28 633
14654.42 628
14655.57 610
14656.71 610
14657.85 608
14659.00 630
14660.14 606
14661.29 570
14662.43 587
14663.57 606
14664.72 594
14665.86 597
14667.00 586
14668.15 572
14669.29 597
14670.44 591
14671.58 617
14672.73 584
14673.87 583
14675.01 575
14676.16 572
14677.30 558
14678.45 550
14679.59 550
14680.74 583
14681.88 561
14683.02 548
14684.17 559
14685.31 523
14686.46 564
14687.60 559
14688.75 538
14689.89 561
14691.04 580
14692.18 549
14693.33 561
14694.47 528
14695.62 561
14696.76 580
14697.91 551
14699.05 557
14700.20 557
14701.34 558
14702.49 524
14703.63 544
14704.78 535
14705.92 543
14707.07 561
14708.22 571
14709.36 532
14710.51 539
14711.65 521
14712.80 534
14713.94 525
14715.09 543
14716.23 552
14717.38 577
14718.53 543
14719.67 540
14720.82 538
14721.96 539
14723.11 533
14724.26 534
14725.40 507
14726.55 520
14727.70 510
14728.84 518
14729.99 528
14731.13 497
14732.28 494
14733.43 527
14734.57 512
14735.72 533
14736.87 502
14738.01 542
14739.16 517
14740.31 542
14741.45 531
14742.60 549
14743.75 549
14744.89 507
14746.04 508
14747.19 526
14748.34 540
14749.48 548
14750.63 550
14751.78 510
14752.92 513
14754.07 528
14755.22 507
14756.37 532
14757.51 528
14758.66 536
14759.81 503
14760.96 525
14762.10 509
14763.25 476
14764.40 518
14765.55 523
14766.70 507
14767.84 505
14768.99 516
14770.14 540
14771.29 521
14772.43 500
14773.58 532
14774.73 529
14775.88 516
14777.03 520
14778.18 524
14779.32 529
14780.47 511
14781.62 510
14782.77 508
14783.92 497
14785.07 493
14786.21 494
14787.36 489
14788.51 477
14789.66 520
14790.81 526
14791.96 493
14793.11 498
14794.26 489
14795.40 491
14796.55 493
14797.70 483
14798.85 482
14800.00 493
14801.15 501
14802.30 505
14803.45 471
14804.60 488
14805.75 521
14806.90 482
14808.05 495
14809.19 491
14810.34 471
14811.49 479
14812.64 474
14813.79 488
14814.94 481
14816.09 478
14817.24 466
14818.39 481
14819.54 472
14820.69 468
14821.84 444
14822.99 472
14824.14 481
14825.29 482
14826.44 490
14827.59 468
14828.74 474
14829.89 469
14831.04 462
14832.19 466
14833.34 476
14834.49 448
14835.64 467
14836.79 468
14837.95 475
14839.10 462
14840.25 439
14841.40 483
14842.55 482
14843.70 478
14844.85 484
14846.00 480
14847.15 475
14848.30 474
14849.45 461
14850.60 476
14851.76 473
14852.91 452
14854.06 484
14855.21 470
14856.36 456
14857.51 446
14858.66 430
14859.81 461
14860.97 482
14862.12 460
14863.27 455
14864.42 461
14865.57 469
14866.72 479
14867.88 457
14869.03 459
14870.18 459
14871.33 471
14872.48 458
14873.64 451
14874.79 473
14875.94 456
14877.09 469
14878.24 460
14879.40 443
14880.55 468
14881.70 455
14882.85 465
14884.00 444
14885.16 489
14886.31 478
14887.46 469
14888.61 482
14889.77 453
14890.92 458
14892.07 451
14893.23 436
14894.38 425
14895.53 425
14896.68 451
14897.84 461
14898.99 452
14900.14 447
14901.30 459
14902.45 455
14903.60 462
14904.75 464
14905.91 463
14907.06 461
14908.21 428
14909.37 442
14910.52 476
14911.67 468
14912.83 458
14913.98 451
14915.14 451
14916.29 451
14917.44 448
14918.60 444
14919.75 458
14920.90 468
14922.06 461
14923.21 438
14924.37 449
14925.52 438
14926.67 451
14927.83 445
14928.98 457
14930.14 451
14931.29 456
14932.44 417
14933.60 447
14934.75 433
14935.91 467
14937.06 471
14938.22 449
14939.37 483
14940.52 466
14941.68 430
14942.83 455
14943.99 442
14945.14 448
14946.30 442
14947.45 447
14948.61 466
14949.76 466
14950.92 453
14952.07 466
14953.23 466
14954.38 452
14955.54 466
14956.69 454
14957.85 422
14959.00 456
14960.16 459
14961.31 444
14962.47 437
14963.62 460
14964.78 451
14965.94 453
14967.09 465
14968.25 477
14969.40 441
14970.56 481
14971.71 471
14972.87 446
14974.03 457
14975.18 445
14976.34 444
14977.49 425
14978.65 453
14979.81 418
14980.96 445
14982.12 454
14983.27 437
14984.43 435
14985.59 445
14986.74 454
14987.90 473
14989.06 470
14990.21 461
14991.37 447
14992.53 470
14993.68 446
14994.84 456
14996.00 446
14997.15 432
14998.31 453
14999.47 442
15000.62 446
15001.78 444
15002.94 455
15004.09 450
15005.25 458
15006.41 446
15007.56 452
15008.72 460
15009.88 430
15011.04 423
15012.19 445
15013.35 461
15014.51 457
15015.67 438
15016.82 446
15017.98 458
15019.14 446
15020.30 447
15021.45 459
15022.61 475
15023.77 425
15024.93 439
15026.08 442
15027.24 439
15028.40 471
15029.56 449
15030.72 417
15031.87 414
15033.03 443
15034.19 426
15035.35 448
15036.51 427
15037.67 454
15038.82 432
15039.98 465
15041.14 448
15042.30 438
15043.46 440
15044.62 441
15045.78 444
15046.93 430
15048.09 450
15049.25 436
15050.41 434
15051.57 465
15052.73 435
15053.89 440
15055.05 448
15056.20 449
15057.36 462
15058.52 462
15059.68 432
15060.84 436
15062.00 431
15063.16 446
15064.32 446
15065.48 440
15066.64 428
15067.80 437
15068.96 446
15070.12 436
15071.28 440
15072.44 446
15073.60 437
15074.76 459
15075.91 445
15077.07 443
15078.23 418
15079.39 451
15080.55 433
15081.71 440
15082.87 421
15084.03 441
15085.19 436
15086.35 454
15087.51 458
15088.68 460
15089.84 422
15091.00 465
15092.16 458
15093.32 444
15094.48 424
15095.64 435
15096.80 412
15097.96 459
15099.12 470
15100.28 442
15101.44 413
15102.60 442
15103.76 470
15104.92 455
15106.08 431
15107.25 443
15108.41 417
15109.57 436
15110.73 434
15111.89 446
15113.05 453
15114.21 441
15115.37 436
15116.54 468
15117.70 462
15118.86 424
15120.02 418
15121.18 416
15122.34 443
15123.50 443
15124.67 432
15125.83 450
15126.99 455
15128.15 434
15129.31 438
15130.47 422
15131.64 424
15132.80 469
15133.96 431
15135.12 465
15136.28 447
15137.45 445
15138.61 450
15139.77 429
15140.93 460
15142.10 451
15143.26 435
15144.42 457
15145.58 452
15146.75 441
15147.91 435
15149.07 451
15150.23 464
15151.40 442
15152.56 443
15153.72 449
15154.88 450
15156.05 472
15157.21 454
15158.37 452
15159.54 450
15160.70 439
15161.86 465
15163.03 446
15164.19 459
15165.35 467
15166.52 445
15167.68 445
15168.84 456
15170.01 465
15171.17 455
15172.33 465
15173.50 429
15174.66 474
15175.82 469
15176.99 449
15178.15 451
15179.31 458
15180.48 463
15181.64 470
15182.81 468
15183.97 438
15185.13 441
15186.30 454
15187.46 450
15188.63 471
15189.79 444
15190.95 474
15192.12 454
15193.28 454
15194.45 466
15195.61 450
15196.78 451
15197.94 480
15199.10 476
15200.27 469
15201.43 463
15202.60 493
15203.76 465
15204.93 474
15206.09 474
15207.26 462
15208.42 484
15209.59 475
15210.75 471
15211.92 475
15213.08 484
15214.25 461
15215.41 483
15216.58 465
15217.74 468
15218.91 470
15220.07 445
15221.24 465
15222.40 461
15223.57 487
15224.74 486
15225.90 454
15227.07 474
15228.23 467
15229.40 466
15230.56 479
15231.73 479
15232.89 489
15234.06 492
15235.23 497
15236.39 470
15237.56 477
15238.72 482
15239.89 519
15241.06 484
15242.22 475
15243.39 507
15244.56 497
15245.72 502
15246.89 506
15248.05 493
15249.22 477
15250.39 481
15251.55 495
15252.72 487
15253.89 490
15255.05 490
15256.22 494
15257.39 493
15258.55 472
15259.72 462
15260.89 492
15262.05 501
15263.22 493
15264.39 488
15265.56 474
15266.72 491
15267.89 471
15269.06 490
15270.22 500
15271.39 466
15272.56 465
15273.73 476
15274.89 484
15276.06 456
15277.23 472
15278.40 466
15279.56 468
15280.73 477
15281.90 483
15283.07 491
15284.23 464
15285.40 458
15286.57 467
15287.74 470
15288.91 475
15290.07 475
15291.24 475
15292.41 468
15293.58 483
15294.75 475
15295.92 460
15297.08 465
15298.25 464
15299.42 483
15300.59 465
15301.76 468
15302.93 447
15304.09 461
15305.26 460
15306.43 459
15307.60 494
15308.77 491
15309.94 461
15311.11 454
15312.28 477
15313.44 483
15314.61 473
15315.78 458
15316.95 462
15318.12 481
15319.29 454
15320.46 467
15321.63 450
15322.80 480
15323.97 499
15325.14 480
15326.30 450
15327.47 500
15328.64 488
15329.81 484
15330.98 478
15332.15 467
15333.32 464
15334.49 473
15335.66 450
15336.83 467
15338.00 471
15339.17 478
15340.34 462
15341.51 484
15342.68 454
15343.85 490
15345.02 469
15346.19 451
15347.36 474
15348.53 465
15349.70 471
15350.87 474
15352.04 473
15353.21 461
15354.38 483
15355.55 472
15356.72 455
15357.90 476
15359.07 480
15360.24 462
15361.41 489
15362.58 482
15363.75 486
15364.92 493
15366.09 473
15367.26 480
15368.43 470
15369.60 480
15370.77 492
15371.95 482
15373.12 446
15374.29 482
15375.46 485
15376.63 487
15377.80 468
15378.97 473
15380.15 501
15381.32 488
15382.49 489
15383.66 486
15384.83 474
15386.00 473
15387.17 475
15388.35 483
15389.52 459
15390.69 468
15391.86 500
15393.03 482
15394.21 457
15395.38 465
15396.55 472
15397.72 485
15398.89 467
15400.07 463
15401.24 477
15402.41 494
15403.58 446
15404.76 486
15405.93 484
15407.10 461
15408.27 465
15409.45 459
15410.62 467
15411.79 448
15412.96 459
15414.14 472
15415.31 469
15416.48 471
15417.66 475
15418.83 467
15420.00 460
15421.17 447
15422.35 451
15423.52 430
15424.69 456
15425.87 459
15427.04 465
15428.21 465
15429.39 451
15430.56 459
15431.73 467
15432.91 469
15434.08 488
15435.25 481
15436.43 462
15437.60 484
15438.77 463
15439.95 459
15441.12 468
15442.30 465
15443.47 476
15444.64 469
15445.82 469
15446.99 453
15448.17 435
15449.34 431
15450.51 436
15451.69 437
15452.86 436
15454.04 467
15455.21 461
15456.39 427
15457.56 462
15458.73 481
15459.91 456
15461.08 485
15462.26 464
15463.43 462
15464.61 449
15465.78 448
15466.96 451
15468.13 455
15469.31 428
15470.48 442
15471.66 454
15472.83 417
15474.01 440
15475.18 446
15476.36 467
15477.53 473
15478.71 462
15479.88 445
15481.06 474
15482.23 466
15483.41 436
15484.58 457
15485.76 461
15486.93 471
15488.11 466
15489.29 464
15490.46 474
15491.64 448
15492.81 488
15493.99 464
15495.16 457
15496.34 462
15497.52 463
15498.69 441
15499.87 466
15501.04 462
15502.22 458
15503.40 471
15504.57 480
15505.75 497
15506.92 463
15508.10 454
15509.28 485
15510.45 472
15511.63 477
15512.81 476
15513.98 506
15515.16 468
15516.34 475
15517.51 475
15518.69 496
15519.87 463
15521.04 498
15522.22 501
15523.40 466
15524.57 482
15525.75 494
15526.93 489
15528.11 500
15529.28 503
15530.46 498
15531.64 475
15532.81 481
15533.99 466
15535.17 466
15536.35 472
15537.52 480
15538.70 484
15539.88 512
15541.06 475
15542.23 497
15543.41 484
15544.59 483
15545.77 476
15546.95 497
15548.12 466
15549.30 491
15550.48 519
15551.66 522
15552.83 499
15554.01 511
15555.19 498
15556.37 520
15557.55 479
15558.73 522
15559.90 513
15561.08 504
15562.26 510
15563.44 517
15564.62 507
15565.80 527
15566.97 527
15568.15 502
15569.33 530
15570.51 556
15571.69 526
15572.87 511
15574.05 487
15575.23 499
15576.40 534
15577.58 516
15578.76 524
15579.94 517
15581.12 530
15582.30 527
15583.48 509
15584.66 522
15585.84 512
15587.02 515
15588.20 535
15589.38 544
15590.56 527
15591.73 517
15592.91 523
15594.09 539
15595.27 531
15596.45 566
15597.63 536
15598.81 549
15599.99 569
15601.17 545
15602.35 558
15603.53 570
15604.71 559
15605.89 564
15607.07 553
15608.25 560
15609.43 547
15610.61 548
15611.79 575
15612.97 581
15614.15 566
15615.33 575
15616.51 585
15617.69 595
15618.88 583
15620.06 532
15621.24 608
15622.42 585
15623.60 603
15624.78 593
15625.96 601
15627.14 600
15628.32 623
15629.50 606
15630.68 619
15631.86 628
15633.05 619
15634.23 636
15635.41 619
15636.59 607
15637.77 635
15638.95 628
15640.13 622
15641.31 599
15642.50 635
15643.68 605
15644.86 623
15646.04 650
15647.22 641
15648.40 628
15649.58 664
15650.77 647
15651.95 643
15653.13 628
15654.31 650
15655.49 672
15656.68 641
15657.86 678
15659.04 643
15660.22 640
15661.40 653
15662.59 609
15663.77 647
15664.95 657
15666.13 652
15667.32 634
15668.50 642
15669.68 643
15670.86 619
15672.05 652
15673.23 642
15674.41 629
15675.59 652
15676.78 616
15677.96 625
15679.14 633
15680.32 617
15681.51 619
15682.69 656
15683.87 618
15685.06 619
15686.24 618
15687.42 629
15688.61 614
15689.79 631
15690.97 663
15692.16 617
15693.34 599
15694.52 577
15695.71 596
15696.89 609
15698.07 613
15699.26 606
15700.44 574
15701.62 585
15702.81 614
15703.99 608
15705.17 603
15706.36 615
15707.54 613
15708.73 623
15709.91 614
15711.09 611
15712.28 627
15713.46 634
15714.65 614
15715.83 621
15717.02 606
15718.20 617
15719.38 638
15720.57 640
15721.75 616
15722.94 614
15724.12 624
15725.31 653
15726.49 609
15727.68 629
15728.86 676
15730.04 657
15731.23 656
15732.41 635
15733.60 624
15734.78 647
15735.97 645
15737.15 652
15738.34 664
15739.52 682
15740.71 670
15741.89 634
15743.08 647
15744.27 655
15745.45 675
15746.64 679
15747.82 684
15749.01 706
15750.19 668
15751.38 653
15752.56 701
15753.75 715
15754.93 709
15756.12 691
15757.31 704
15758.49 695
15759.68 727
15760.86 698
15762.05 730
15763.24 720
15764.42 701
15765.61 716
15766.79 709
15767.98 718
15769.17 705
15770.35 702
15771.54 719
15772.72 685
15773.91 702
15775.10 704
15776.28 705
15777.47 710
15778.66 689
15779.84 678
15781.03 671
15782.22 696
15783.40 669
15784.59 663
15785.78 646
15786.96 634
15788.15 628
15789.34 634
15790.53 634
15791.71 657
15792.90 643
15794.09 629
15795.27 630
15796.46 626
15797.65 635
15798.84 605
15800.02 603
15801.21 630
15802.40 615
15803.59 599
15804.77 574
15805.96 587
15807.15 607
15808.34 606
15809.52 622
15810.71 595
15811.90 579
15813.09 580
15814.28 583
15815.46 565
15816.65 573
15817.84 575
15819.03 571
15820.22 559
15821.40 578
15822.59 548
15823.78 547
15824.97 570
15826.16 577
15827.35 597
15828.53 575
15829.72 554
15830.91 574
15832.10 571
15833.29 556
15834.48 549
15835.67 555
15836.85 573
15838.04 557
15839.23 546
15840.42 564
15841.61 553
15842.80 572
15843.99 558
15845.18 546
15846.37 580
15847.55 549
15848.74 543
15849.93 521
15851.12 554
15852.31 571
15853.50 584
15854.69 542
15855.88 560
15857.07 553
15858.26 539
15859.45 540
15860.64 536
15861.83 548
15863.02 537
15864.21 541
15865.40 540
15866.59 558
15867.78 566
15868.97 540
15870.16 560
15871.35 554
15872.54 547
15873.73 526
15874.92 548
15876.11 587
15877.30 543
15878.49 550
15879.68 548
15880.87 538
15882.06 573
15883.25 556
15884.44 563
15885.63 555
15886.82 554
15888.01 570
15889.20 578
15890.39 567
15891.59 555
15892.78 582
15893.97 573
15895.16 598
15896.35 565
15897.54 575
15898.73 554
15899.92 590
15901.11 565
15902.30 553
15903.50 574
15904.69 575
15905.88 588
15907.07 590
15908.26 575
15909.45 549
15910.64 566
15911.84 587
15913.03 582
15914.22 558
15915.41 602
15916.60 566
15917.79 602
15918.99 588
15920.18 576
15921.37 600
15922.56 607
15923.75 575
15924.95 569
15926.14 574
15927.33 566
15928.52 576
15929.71 567
15930.91 569
15932.10 576
15933.29 563
15934.48 534
15935.68 550
15936.87 550
15938.06 554
15939.25 541
15940.45 533
15941.64 544
15942.83 538
15944.03 546
15945.22 554
15946.41 531
15947.60 517
15948.80 517
15949.99 557
15951.18 506
15952.38 505
15953.57 529
15954.76 520
15955.96 501
15957.15 510
15958.34 488
15959.54 502
15960.73 494
15961.92 478
15963.12 486
15964.31 491
15965.50 488
15966.70 476
15967.89 502
15969.08 493
15970.28 494
15971.47 479
15972.67 466
15973.86 469
15975.05 463
15976.25 469
15977.44 482
15978.64 470
15979.83 476
15981.02 464
15982.22 457
15983.41 448
15984.61 460
15985.80 460
15987.00 458
15988.19 465
15989.38 472
15990.58 456
15991.77 435
15992.97 470
15994.16 436
15995.36 456
15996.55 455
15997.75 460
15998.94 454
16000.14 442
16001.33 444
16002.53 447
16003.72 437
16004.92 445
16006.11 443
16007.31 443
16008.50 460
16009.70 463
16010.89 437
16012.09 442
16013.28 429
16014.48 449
16015.67 458
16016.87 459
16018.07 451
16019.26 452
16020.46 444
16021.65 432
16022.85 479
16024.04 439
16025.24 451
16026.44 446
16027.63 417
16028.83 439
16030.02 436
16031.22 430
16032.42 455
16033.61 459
16034.81 452
16036.00 442
16037.20 441
16038.40 446
16039.59 424
16040.79 405
16041.99 437
16043.18 451
16044.38 465
16045.58 453
16046.77 443
16047.97 465
16049.17 431
16050.36 452
16051.56 452
16052.76 466
16053.95 424
16055.15 424
16056.35 447
16057.54 457
16058.74 433
16059.94 431
16061.14 432
16062.33 429
16063.53 448
16064.73 417
16065.92 436
16067.12 442
16068.32 422
16069.52 422
16070.71 427
16071.91 458
16073.11 453
16074.31 418
16075.50 417
16076.70 426
16077.90 460
16079.10 436
16080.30 419
16081.49 395
16082.69 403
16083.89 398
16085.09 422
16086.29 442
16087.48 421
16088.68 398
16089.88 419
16091.08 432
16092.28 433
16093.48 408
16094.67 411
16095.87 426
16097.07 444
16098.27 428
16099.47 424
16100.67 429
16101.87 395
16103.06 419
16104.26 428
16105.46 425
16106.66 405
16107.86 409
16109.06 407
16110.26 405
16111.46 419
16112.66 412
16113.86 417
16115.05 419
16116.25 411
16117.45 398
16118.65 391
16119.85 424
16121.05 429
16122.25 431
16123.45 394
16124.65 424
16125.85 436
16127.05 399
16128.25 420
16129.45 413
16130.65 435
16131.85 430
16133.05 396
16134.25 407
16135.45 425
16136.65 424
16137.85 398
16139.05 400
16140.25 406
16141.45 426
16142.65 424
16143.85 429
16145.05 423
16146.25 421
16147.45 419
16148.65 439
16149.85 414
16151.05 379
16152.25 404
16153.45 402
16154.65 416
16155.85 401
16157.05 412
16158.25 419
16159.46 419
16160.66 408
16161.86 400
16163.06 426
16164.26 386
16165.46 423
16166.66 410
16167.86 406
16169.06 417
16170.27 402
16171.47 380
16172.67 433
16173.87 403
16175.07 413
16176.27 420
16177.47 417
16178.67 427
16179.88 394
16181.08 425
16182.28 404
16183.48 419
16184.68 405
16185.89 428
16187.09 382
16188.29 437
16189.49 406
16190.69 418
16191.90 395
16193.10 416
16194.30 407
16195.50 423
16196.70 418
16197.91 437
16199.11 417
16200.31 429
16201.51 431
16202.72 419
16203.92 418
16205.12 425
16206.32 423
16207.53 430
16208.73 441
16209.93 449
16211.13 427
16212.34 426
16213.54 475
16214.74 438
16215.95 414
16217.15 444
16218.35 423
16219.55 447
16220.76 431
16221.96 415
16223.16 449
16224.37 440
16225.57 438
16226.77 455
16227.98 435
16229.18 428
16230.38 434
16231.59 429
16232.79 439
16233.99 432
16235.20 442
16236.40 448
16237.61 472
16238.81 430
16240.01 436
16241.22 464
16242.42 446
16243.63 463
16244.83 453
16246.03 449
16247.24 444
16248.44 468
16249.65 461
16250.85 483
16252.05 488
16253.26 466
16254.46 495
16255.67 491
16256.87 452
16258.08 484
16259.28 469
16260.49 493
16261.69 489
16262.89 474
16264.10 455
16265.30 474
16266.51 473
16267.71 471
16268.92 458
16270.12 477
16271.33 495
16272.53 455
16273.74 467
16274.94 474
16276.15 463
16277.35 475
16278.56 503
16279.77 496
16280.97 484
16282.18 473
16283.38 469
16284.59 507
16285.79 471
16287.00 491
16288.20 457
16289.41 492
16290.61 499
16291.82 476
16293.03 488
16294.23 471
16295.44 486
16296.64 494
16297.85 470
16299.06 493
16300.26 490
16301.47 504
16302.67 488
16303.88 502
16305.09 497
16306.29 477
16307.50 470
16308.71 481
16309.91 507
16311.12 489
16312.33 506
16313.53 501
16314.74 499
16315.95 497
16317.15 473
16318.36 482
16319.57 520
16320.77 520
16321.98 486
16323.19 507
16324.39 471
16325.60 444
16326.81 466
16328.01 476
16329.22 467
16330.43 457
16331.64 475
16332.84 463
16334.05 459
16335.26 461
16336.47 470
16337.67 451
16338.88 456
16340.09 450
16341.30 469
16342.50 459
16343.71 454
16344.92 442
16346.13 431
16347.33 455
16348.54 420
16349.75 432
16350.96 436
16352.17 431
16353.37 444
16354.58 446
16355.79 457
16357.00 428
16358.21 427
16359.41 449
16360.62 436
16361.83 439
16363.04 419
16364.25 421
16365.46 431
16366.67 434
16367.87 435
16369.08 409
16370.29 429
16371.50 431
16372.71 423
16373.92 436
16375.13 424
16376.34 427
16377.54 442
16378.75 414
16379.96 443
16381.17 459
16382.38 445
16383.59 425
16384.80 415
16386.01 408
16387.22 410
16388.43 422
16389.64 439
16390.85 427
16392.05 432
16393.26 420
16394.47 427
16395.68 435
16396.89 432
16398.10 420
16399.31 433
16400.52 430
16401.73 423
16402.94 422
16404.15 420
16405.36 423
16406.57 405
16407.78 408
16408.99 425
16410.20 414
16411.41 421
16412.62 422
16413.83 409
16415.04 424
16416.25 409
16417.46 413
16418.67 415
16419.88 391
16421.10 399
16422.31 398
16423.52 404
16424.73 396
16425.94 403
16427.15 416
16428.36 422
16429.57 422
16430.78 427
16431.99 413
16433.20 438
16434.41 417
16435.63 418
16436.84 406
16438.05 409
16439.26 394
16440.47 409
16441.68 404
16442.89 397
16444.10 411
16445.32 404
16446.53 410
16447.74 417
16448.95 404
16450.16 425
16451.37 410
16452.59 404
16453.80 424
16455.01 395
16456.22 420
16457.43 405
16458.64 392
16459.86 389
16461.07 414
16462.28 417
16463.49 413
16464.70 417
16465.92 404
16467.13 411
16468.34 401
16469.55 395
16470.77 398
16471.98 418
16473.19 407
16474.40 408
16475.62 406
16476.83 417
16478.04 367
16479.25 383
16480.47 398
16481.68 400
16482.89 378
16484.11 395
16485.32 403
16486.53 401
16487.74 390
16488.96 399
16490.17 388
16491.38 386
16492.60 406
16493.81 386
16495.02 381
16496.24 359
16497.45 401
16498.66 376
16499.88 389
16501.09 389
16502.30 386
16503.52 375
16504.73 388
16505.94 386
16507.16 389
16508.37 416
16509.59 402
16510.80 386
16512.01 363
16513.23 360
16514.44 374
16515.66 401
16516.87 393
16518.08 379
16519.30 388
16520.51 412
16521.73 389
16522.94 379
16524.16 367
16525.37 383
16526.58 408
16527.80 391
16529.01 405
16530.23 409
16531.44 392
16532.66 384
16533.87 377
16535.09 375
16536.30 375
16537.52 408
16538.73 383
16539.95 380
16541.16 377
16542.38 374
16543.59 369
16544.81 384
16546.02 403
16547.24 385
16548.45 374
16549.67 370
16550.88 370
16552.10 389
16553.31 383
16554.53 375
16555.74 385
16556.96 388
16558.18 364
16559.39 381
16560.61 360
16561.82 378
16563.04 395
16564.25 396
16565.47 408
16566.69 408
16567.90 392
16569.12 385
16570.33 403
16571.55 384
16572.77 380
16573.98 379
16575.20 388
16576.41 363
16577.63 374
16578.85 370
16580.06 401
16581.28 405
16582.50 403
16583.71 404
16584.93 389
16586.15 379
16587.36 375
16588.58 379
16589.80 397
16591.01 390
16592.23 383
16593.45 387
16594.66 394
16595.88 395
16597.10 390
16598.32 376
16599.53 395
16600.75 402
16601.97 388
16603.18 405
16604.40 380
16605.62 398
16606.84 385
16608.05 375
16609.27 378
16610.49 394
16611.71 384
16612.92 373
16614.14 379
16615.36 384
16616.58 350
16617.79 362
16619.01 366
16620.23 367
16621.45 365
16622.67 353
16623.88 360
16625.10 366
16626.32 360
16627.54 349
16628.76 379
16629.97 379
16631.19 365
16632.41 365
16633.63 369
16634.85 379
16636.07 371
16637.29 369
16638.50 385
16639.72 381
16640.94 395
16642.16 367
16643.38 377
16644.60 381
16645.82 372
16647.03 381
16648.25 380
16649.47 369
16650.69 360
16651.91 361
16653.13 343
16654.35 349
16655.57 366
16656.79 388
16658.01 383
16659.23 386
16660.45 384
16661.66 373
16662.88 381
16664.10 383
16665.32 364
16666.54 378
16667.76 365
16668.98 339
16670.20 369
16671.42 375
16672.64 364
16673.86 379
16675.08 371
16676.30 387
16677.52 365
16678.74 369
16679.96 366
16681.18 336
16682.40 351
16683.62 378
16684.84 375
16686.06 344
16687.28 353
16688.50 346
16689.72 358
16690.94 380
16692.16 370
16693.39 350
16694.61 336
16695.83 367
16697.05 386
16698.27 349
16699.49 357
16700.71 346
16701.93 382
16703.15 360
16704.37 349
16705.59 333
16706.81 325
16708.04 355
16709.26 383
16710.48 344
16711.70 347
16712.92 363
16714.14 352
16715.36 358
16716.58 380
16717.81 364
16719.03 374
16720.25 367
16721.47 339
16722.69 355
16723.91 374
16725.14 351
16726.36 338
16727.58 340
16728.80 346
16730.02 362
16731.24 355
16732.47 357
16733.69 331
16734.91 395
16736.13 351
16737.36 376
16738.58 360
16739.80 383
16741.02 364
16742.24 353
16743.47 374
16744.69 361
16745.91 373
16747.13 358
16748.36 347
16749.58 354
16750.80 351
16752.02 378
16753.25 379
16754.47 362
16755.69 372
16756.92 339
16758.14 371
16759.36 369
16760.59 356
16761.81 355
16763.03 350
16764.25 375
16765.48 366
16766.70 353
16767.92 357
16769.15 350
16770.37 351
16771.59 346
16772.82 374
16774.04 348
16775.27 373
16776.49 336
16777.71 341
16778.94 356
16780.16 371
16781.38 355
16782.61 339
16783.83 343
16785.06 346
16786.28 384
16787.50 380
16788.73 359
16789.95 373
16791.18 365
16792.40 372
16793.62 362
16794.85 336
16796.07 351
16797.30 367
16798.52 352
16799.75 346
16800.97 347
16802.19 357
16803.42 362
16804.64 336
16805.87 354
16807.09 349
16808.32 381
16809.54 359
16810.77 348
16811.99 342
16813.22 329
16814.44 347
16815.67 376
16816.89 345
16818.12 336
16819.34 352
16820.57 380
16821.79 361
16823.02 378
16824.24 374
16825.47 373
16826.70 371
16827.92 358
16829.15 355
16830.37 368
16831.60 377
16832.82 352
16834.05 345
16835.27 368
16836.50 373
16837.73 369
16838.95 375
16840.18 359
16841.40 405
16842.63 376
16843.86 378
16845.08 384
16846.31 352
16847.53 368
16848.76 377
16849.99 355
16851.21 370
16852.44 386
16853.67 391
16854.89 393
16856.12 362
16857.35 368
16858.57 375
16859.80 376
16861.03 366
16862.25 373
16863.48 408
16864.71 384
16865.93 402
16867.16 401
16868.39 372
16869.61 364
16870.84 383
16872.07 388
16873.30 382
16874.52 381
16875.75 390
16876.98 395
16878.20 409
16879.43 412
16880.66 400
16881.89 400
16883.11 395
16884.34 390
16885.57 409
16886.80 393
16888.02 397
16889.25 381
16890.48 400
16891.71 394
16892.94 392
16894.16 396
16895.39 406
16896.62 415
16897.85 415
16899.08 388
16900.30 391
16901.53 394
16902.76 389
16903.99 394
16905.22 397
16906.45 418
16907.67 408
16908.90 397
16910.13 396
16911.36 402
16912.59 391
16913.82 408
16915.04 378
16916.27 367
16917.50 397
16918.73 405
16919.96 410
16921.19 361
16922.42 354
16923.65 417
16924.88 402
16926.10 382
16927.33 398
16928.56 394
16929.79 387
16931.02 397
16932.25 387
16933.48 371
16934.71 400
16935.94 405
16937.17 403
16938.40 406
16939.63 392
16940.86 397
16942.09 388
16943.32 388
16944.55 402
16945.78 402
16947.01 387
16948.24 414
16949.47 422
16950.70 399
16951.93 413
16953.16 384
16954.39 396
16955.62 382
16956.85 389
16958.08 399
16959.31 395
16960.54 398
16961.77 417
16963.00 404
16964.23 366
16965.46 387
16966.69 390
16967.92 388
16969.15 378
16970.38 395
16971.61 395
16972.84 378
16974.07 380
16975.30 383
16976.54 402
16977.77 391
16979.00 379
16980.23 362
16981.46 363
16982.69 412
16983.92 390
16985.15 377
16986.38 363
16987.62 395
16988.85 389
16990.08 388
16991.31 368
16992.54 387
16993.77 375
16995.00 360
16996.24 383
16997.47 348
16998.70 374
16999.93 362
17001.16 373
17002.39 366
17003.63 348
17004.86 371
17006.09 375
17007.32 359
17008.55 385
17009.79 377
17011.02 359
17012.25 361
17013.48 361
17014.72 350
17015.95 361
17017.18 373
17018.41 383
17019.64 372
17020.88 388
17022.11 359
17023.34 355
17024.58 365
17025.81 342
17027.04 369
17028.27 357
17029.51 356
17030.74 360
17031.97 369
17033.21 359
17034.44 372
17035.67 364
17036.90 370
17038.14 391
17039.37 368
17040.60 341
17041.84 368
17043.07 353
17044.30 334
17045.54 365
17046.77 362
17048.00 353
17049.24 342
17050.47 361
17051.70 377
17052.94 356
17054.17 380
17055.41 371
17056.64 371
17057.87 358
17059.11 363
17060.34 337
17061.58 358
17062.81 365
17064.04 359
17065.28 355
17066.51 368
17067.75 357
17068.98 357
17070.21 357
17071.45 351
17072.68 353
17073.92 368
17075.15 336
17076.39 352
17077.62 364
17078.86 362
17080.09 365
17081.33 372
17082.56 355
17083.80 370
17085.03 362
17086.26 361
17087.50 356
17088.73 365
17089.97 348
17091.20 351
17092.44 352
17093.68 357
17094.91 372
17096.15 376
17097.38 365
17098.62 337
17099.85 342
17101.09 357
17102.32 363
17103.56 370
17104.79 355
17106.03 348
17107.26 358
17108.50 350
17109.74 331
17110.97 343
17112.21 382
17113.44 371
17114.68 337
17115.92 356
17117.15 365
17118.39 348
17119.62 338
17120.86 345
17122.10 344
17123.33 354
17124.57 348
17125.80 354
17127.04 342
17128.28 368
17129.51 350
17130.75 336
17131.99 338
17133.22 336
17134.46 318
17135.70 356
17136.93 346
17138.17 338
17139.41 347
17140.64 335
17141.88 330
17143.12 352
17144.35 354
17145.59 341
17146.83 351
17148.07 337
17149.30 336
17150.54 366
17151.78 335
17153.02 356
17154.25 345
17155.49 334
17156.73 364
17157.96 348
17159.20 352
17160.44 335
17161.68 348
17162.92 354
17164.15 341
17165.39 356
17166.63 337
17167.87 320
17169.10 333
17170.34 374
17171.58 330
17172.82 337
17174.06 365
17175.29 353
17176.53 321
17177.77 321
17179.01 340
17180.25 331
17181.49 348
17182.72 322
17183.96 346
17185.20 345
17186.44 354
17187.68 337
17188.92 352
17190.15 340
17191.39 335
17192.63 340
17193.87 336
17195.11 348
17196.35 326
17197.59 324
17198.83 332
17200.07 343
17201.30 364
17202.54 350
17203.78 356
17205.02 326
17206.26 337
17207.50 338
17208.74 326
17209.98 330
17211.22 331
17212.46 338
17213.70 319
17214.94 322
17216.18 348
17217.42 336
17218.66 338
17219.90 331
17221.14 334
17222.38 350
17223.62 335
17224.86 342
17226.10 342
17227.34 344
17228.58 341
17229.82 338
17231.06 302
17232.30 317
17233.54 308
17234.78 313
17236.02 330
17237.26 330
17238.50 319
17239.74 361
17240.98 364
17242.22 347
17243.46 301
17244.70 340
17245.94 350
17247.18 344
17248.42 338
17249.66 344
17250.90 311
17252.14 327
17253.39 352
17254.63 313
17255.87 333
17257.11 343
17258.35 347
17259.59 343
17260.83 344
17262.07 326
17263.31 327
17264.56 326
17265.80 328
17267.04 331
17268.28 307
17269.52 307
17270.76 317
17272.00 302
17273.25 332
17274.49 312
17275.73 341
17276.97 335
17278.21 346
17279.45 325
17280.70 330
17281.94 338
17283.18 331
17284.42 335
17285.66 317
17286.91 322
17288.15 306
17289.39 298
17290.63 312
17291.88 330
17293.12 322
17294.36 343
17295.60 308
17296.85 345
17298.09 312
17299.33 321
17300.57 332
17301.82 331
17303.06 310
17304.30 303
17305.54 325
17306.79 326
17308.03 334
17309.27 342
17310.52 317
17311.76 326
17313.00 322
17314.25 320
17315.49 335
17316.73 347
17317.97 322
17319.22 328
17320.46 339
17321.71 321
17322.95 318
17324.19 318
17325.44 312
17326.68 346
17327.92 320
17329.17 308
17330.41 337
17331.65 327
17332.90 326
17334.14 329
17335.39 363
17336.63 354
17337.87 348
17339.12 336
17340.36 326
17341.61 331
17342.85 364
17344.09 334
17345.34 298
17346.58 314
17347.83 309
17349.07 321
17350.32 325
17351.56 322
17352.80 324
17354.05 346
17355.29 313
17356.54 289
17357.78 298
17359.03 343
17360.27 340
17361.52 313
17362.76 319
17364.01 320
17365.25 331
17366.50 307
17367.74 310
17368.99 322
17370.23 318
17371.48 308
17372.72 326
17373.97 322
17375.21 316
17376.46 325
17377.70 326
17378.95 326
17380.19 310
17381.44 311
17382.69 313
17383.93 310
17385.18 316
17386.42 308
17387.67 324
17388.91 346
17390.16 307
17391.41 325
17392.65 342
17393.90 348
17395.14 344
17396.39 320
17397.64 327
17398.88 334
17400.13 335
17401.37 321
17402.62 316
17403.87 337
17405.11 344
17406.36 316
17407.61 327
17408.85 318
17410.10 329
17411.35 330
17412.59 318
17413.84 331
17415.09 330
17416.33 327
17417.58 308
17418.83 308
17420.07 325
17421.32 357
17422.57 308
17423.82 326
17425.06 341
17426.31 321
17427.56 315
17428.80 324
17430.05 336
17431.30 346
17432.55 321
17433.79 334
17435.04 333
17436.29 325
17437.54 325
17438.78 351
17440.03 335
17441.28 320
17442.53 336
17443.77 328
17445.02 354
17446.27 323
17447.52 328
17448.77 343
17450.01 308
17451.26 312
17452.51 336
17453.76 331
17455.01 317
17456.25 319
17457.50 311
17458.75 332
17460.00 324
17461.25 325
17462.50 321
17463.74 326
17464.99 309
17466.24 349
17467.49 338
17468.74 334
17469.99 325
17471.24 334
17472.49 338
17473.73 331
17474.98 325
17476.23 342
17477.48 374
17478.73 345
17479.98 336
17481.23 354
17482.48 360
17483.73 325
17484.98 330
17486.23 333
17487.47 346
17488.72 335
17489.97 339
17491.22 357
17492.47 325
17493.72 335
17494.97 355
17496.22 360
17497.47 359
17498.72 342
17499.97 361
17501.22 354
17502.47 358
17503.72 344
17504.97 349
17506.22 362
17507.47 354
17508.72 353
17509.97 321
17511.22 355
17512.47 388
17513.72 376
17514.97 364
17516.22 334
17517.47 342
17518.72 367
17519.97 352
17521.22 345
17522.47 365
17523.72 357
17524.98 364
17526.23 374
17527.48 352
17528.73 352
17529.98 381
17531.23 386
17532.48 380
17533.73 351
17534.98 350
17536.23 366
17537.48 354
17538.74 362
17539.99 369
17541.24 357
17542.49 370
17543.74 377
17544.99 369
17546.24 360
17547.50 330
17548.75 362
17550.00 387
17551.25 383
17552.50 389
17553.75 353
17555.01 358
17556.26 376
17557.51 373
17558.76 379
17560.01 343
17561.26 349
17562.52 356
17563.77 358
17565.02 363
17566.27 358
17567.53 352
17568.78 358
17570.03 358
17571.28 345
17572.53 364
17573.79 345
17575.04 360
17576.29 357
17577.54 349
17578.80 373
17580.05 378
17581.30 364
17582.56 364
17583.81 353
17585.06 331
17586.31 375
17587.57 351
17588.82 385
17590.07 343
17591.33 363
17592.58 355
17593.83 355
17595.08 328
17596.34 348
17597.59 361
17598.84 350
17600.10 357
17601.35 350
17602.61 353
17603.86 342
17605.11 349
17606.37 351
17607.62 357
17608.87 344
17610.13 331
17611.38 356
17612.63 368
17613.89 365
17615.14 352
17616.40 334
17617.65 356
17618.90 370
17620.16 359
17621.41 360
17622.67 368
17623.92 326
17625.17 352
17626.43 344
17627.68 339
17628.94 366
17630.19 371
17631.45 336
17632.70 355
17633.96 351
17635.21 344
17636.47 373
17637.72 332
17638.97 361
17640.23 362
17641.48 348
17642.74 374
17643.99 346
17645.25 370
17646.50 345
17647.76 352
17649.01 353
17650.27 347
17651.52 357
17652.78 347
17654.04 370
17655.29 371
17656.55 380
17657.80 350
17659.06 362
17660.31 318
17661.57 367
17662.82 363
17664.08 352
17665.33 361
17666.59 354
17667.85 366
17669.10 356
17670.36 340
17671.61 349
17672.87 361
17674.13 359
17675.38 358
17676.64 360
17677.89 352
17679.15 333
17680.41 387
17681.66 400
17682.92 369
17684.18 351
17685.43 363
17686.69 353
17687.95 358
17689.20 375
17690.46 351
17691.71 396
17692.97 371
17694.23 367
17695.49 392
17696.74 366
17698.00 365
17699.26 386
17700.51 381
17701.77 387
17703.03 362
17704.28 352
17705.54 382
17706.80 340
17708.06 351
17709.31 367
17710.57 372
17711.83 362
17713.08 368
17714.34 383
17715.60 379
17716.86 375
17718.11 383
17719.37 355
17720.63 383
17721.89 392
17723.15 387
17724.40 380
17725.66 374
17726.92 368
17728.18 343
17729.43 360
17730.69 371
17731.95 378
17733.21 404
17734.47 379
17735.73 355
17736.98 366
17738.24 370
17739.50 378
17740.76 351
17742.02 358
17743.28 374
17744.53 362
17745.79 354
17747.05 386
17748.31 377
17749.57 392
17750.83 375
17752.09 368
17753.34 396
17754.60 382
17755.86 387
17757.12 347
17758.38 348
17759.64 363
17760.90 361
17762.16 359
17763.42 360
17764.68 364
17765.94 351
17767.19 389
17768.45 356
17769.71 359
17770.97 360
17772.23 355
17773.49 365
17774.75 339
17776.01 362
17777.27 351
17778.53 345
17779.79 340
17781.05 346
17782.31 335
17783.57 326
17784.83 342
17786.09 340
17787.35 311
17788.61 309
17789.87 317
17791.13 336
17792.39 368
17793.65 344
17794.91 361
17796.17 359
17797.43 329
17798.69 361
17799.95 334
17801.21 326
17802.47 350
17803.73 355
17805.00 351
17806.26 311
17807.52 326
17808.78 335
17810.04 351
17811.30 339
17812.56 313
17813.82 346
17815.08 341
17816.34 332
17817.60 329
17818.87 310
17820.13 333
17821.39 338
17822.65 360
17823.91 326
17825.17 319
17826.43 327
17827.69 347
17828.96 343
17830.22 333
17831.48 328
17832.74 339
17834.00 329
17835.26 326
17836.53 322
17837.79 332
17839.05 321
17840.31 327
17841.57 329
17842.84 316
17844.10 327
17845.36 355
17846.62 340
17847.88 314
17849.15 320
17850.41 334
17851.67 348
17852.93 359
17854.20 314
17855.46 332
17856.72 322
17857.98 340
17859.25 338
17860.51 346
17861.77 342
17863.03 334
17864.30 315
17865.56 317
17866.82 309
17868.09 315
17869.35 317
17870.61 324
17871.87 340
17873.14 335
17874.40 330
17875.66 322
17876.93 317
17878.19 293
17879.45 307
17880.72 313
17881.98 315
17883.24 303
17884.51 325
17885.77 320
17887.03 341
17888.30 321
17889.56 330
17890.83 325
17892.09 303
17893.35 311
17894.62 320
17895.88 319
17897.14 349
17898.41 318
17899.67 310
17900.94 319
17902.20 305
17903.46 330
17904.73 335
17905.99 339
17907.26 344
17908.52 333
17909.79 338
17911.05 327
17912.32 337
17913.58 319
17914.84 306
17916.11 333
17917.37 317
17918.64 296
17919.90 330
17921.17 332
17922.43 340
17923.70 327
17924.96 313
17926.23 317
17927.49 322
17928.76 314
17930.02 336
17931.29 321
17932.55 322
17933.82 331
17935.08 322
17936.35 314
17937.61 322
17938.88 325
17940.14 306
17941.41 341
17942.68 325
17943.94 335
17945.21 298
17946.47 328
17947.74 350
17949.00 320
17950.27 310
17951.54 319
17952.80 345
17954.07 313
17955.33 309
17956.60 316
17957.87 319
17959.13 314
17960.40 325
17961.66 333
17962.93 321
17964.20 316
17965.46 354
17966.73 329
17968.00 343
17969.26 327
17970.53 330
17971.80 327
17973.06 296
17974.33 326
17975.60 331
17976.86 289
17978.13 305
17979.40 344
17980.66 332
17981.93 328
17983.20 322
17984.46 314
17985.73 332
17987.00 331
17988.26 317
17989.53 299
17990.80 343
17992.07 305
17993.33 312
17994.60 298
17995.87 320
17997.14 309
17998.40 345
17999.67 342
18000.94 314
18002.21 349
18003.47 337
18004.74 309
18006.01 327
18007.28 354
18008.55 329
18009.81 331
18011.08 336
18012.35 315
18013.62 346
18014.89 330
18016.15 334
18017.42 326
18018.69 324
18019.96 315
18021.23 304
18022.49 326
18023.76 336
18025.03 343
18026.30 332
18027.57 345
18028.84 334
18030.11 345
18031.37 350
18032.64 334
18033.91 326
18035.18 340
18036.45 342
18037.72 311
18038.99 337
18040.26 349
18041.53 351
18042.79 363
18044.06 324
18045.33 336
18046.60 365
18047.87 366
18049.14 358
18050.41 335
18051.68 336
18052.95 349
18054.22 368
18055.49 341
18056.76 339
18058.03 348
18059.30 338
18060.57 340
18061.84 356
18063.11 354
18064.38 339
18065.65 361
18066.92 331
18068.19 334
18069.46 324
18070.73 334
18072.00 345
18073.27 328
18074.54 313
18075.81 340
18077.08 342
18078.35 332
18079.62 306
18080.89 308
18082.16 324
18083.43 325
18084.70 329
18085.97 343
18087.24 311
18088.51 324
18089.78 312
18091.05 332
18092.32 333
18093.59 349
18094.87 353
18096.14 341
18097.41 338
18098.68 333
18099.95 331
18101.22 347
18102.49 340
18103.76 327
18105.03 346
18106.31 350
18107.58 347
18108.85 292
18110.12 316
18111.39 350
18112.66 337
18113.93 310
18115.21 333
18116.48 353
18117.75 344
18119.02 339
18120.29 335
18121.56 318
18122.84 326
18124.11 334
18125.38 324
18126.65 335
18127.92 343
18129.20 345
18130.47 340
18131.74 324
18133.01 323
18134.29 334
18135.56 343
18136.83 328
18138.10 343
18139.38 320
18140.65 335
18141.92 335
18143.19 349
18144.47 329
18145.74 335
18147.01 361
18148.28 334
18149.56 357
18150.83 343
18152.10 353
18153.38 326
18154.65 340
18155.92 335
18157.19 316
18158.47 322
18159.74 331
18161.01 316
18162.29 337
18163.56 354
18164.83 340
18166.11 343
18167.38 340
18168.65 353
18169.93 331
18171.20 332
18172.48 326
18173.75 309
18175.02 341
18176.30 336
18177.57 343
18178.84 337
18180.12 328
18181.39 354
18182.67 326
18183.94 332
18185.21 340
18186.49 341
18187.76 342
18189.04 314
18190.31 330
18191.59 324
18192.86 335
18194.13 312
18195.41 338
18196.68 333
18197.96 341
18199.23 317
18200.51 318
18201.78 315
18203.06 344
18204.33 363
18205.61 319
18206.88 326
18208.16 321
18209.43 324
18210.71 346
18211.98 323
18213.26 315
18214.53 342
18215.81 327
18217.08 307
18218.36 323
18219.63 325
18220.91 327
18222.18 336
18223.46 334
18224.73 329
18226.01 331
18227.28 325
18228.56 310
18229.84 332
18231.11 340
18232.39 321
18233.66 335
18234.94 333
18236.21 317
18237.49 312
18238.77 324
18240.04 325
18241.32 332
18242.59 334
18243.87 330
18245.15 326
18246.42 322
18247.70 327
18248.98 337
18250.25 331
18251.53 335
18252.81 314
18254.08 310
18255.36 315
18256.63 312
18257.91 318
18259.19 333
18260.46 308
18261.74 332
18263.02 307
18264.30 312
18265.57 312
18266.85 323
18268.13 314
18269.40 323
18270.68 336
18271.96 303
18273.23 319
18274.51 324
18275.79 333
18277.07 337
18278.34 322
18279.62 323
18280.90 314
18282.18 325
18283.45 323
18284.73 332
18286.01 358
18287.29 342
18288.56 346
18289.84 334
18291.12 314
18292.40 337
18293.68 341
18294.95 308
18296.23 327
18297.51 337
18298.79 332
18300.07 328
18301.34 334
18302.62 318
18303.90 355
18305.18 335
18306.46 337
18307.74 323
18309.01 312
18310.29 312
18311.57 330
18312.85 339
18314.13 358
18315.41 323
18316.69 336
18317.96 371
18319.24 321
18320.52 303
18321.80 335
18323.08 343
18324.36 350
18325.64 334
18326.92 340
18328.20 339
18329.47 338
18330.75 358
18332.03 345
18333.31 321
18334.59 351
18335.87 322
18337.15 335
18338.43 327
18339.71 315
18340.99 335
18342.27 336
18343.55 342
18344.83 337
18346.11 361
18347.39 332
18348.67 331
18349.95 332
18351.23 325
18352.51 340
18353.79 347
18355.07 335
18356.35 377
18357.63 359
18358.91 348
18360.19 341
18361.47 338
18362.75 343
18364.03 323
18365.31 329
18366.59 336
18367.87 321
18369.15 349
18370.43 315
18371.71 311
18372.99 321
18374.27 346
18375.55 355
18376.83 341
18378.12 317
18379.40 357
18380.68 342
18381.96 328
18383.24 336
18384.52 344
18385.80 337
18387.08 345
18388.36 360
18389.65 360
18390.93 334
18392.21 331
18393.49 299
18394.77 332
18396.05 318
18397.33 329
18398.62 343
18399.90 340
18401.18 327
18402.46 328
18403.74 308
18405.02 340
18406.31 334
18407.59 331
18408.87 307
18410.15 332
18411.43 314
18412.72 314
18414.00 332
18415.28 326
18416.56 334
18417.84 333
18419.13 322
18420.41 325
18421.69 303
18422.97 298
18424.26 324
18425.54 332
18426.82 316
18428.10 299
18429.39 315
18430.67 319
18431.95 314
18433.23 331
18434.52 305
18435.80 310
18437.08 358
18438.37 328
18439.65 336
18440.93 336
18442.22 333
18443.50 330
18444.78 318
18446.06 324
18447.35 331
18448.63 338
18449.91 308
18451.20 325
18452.48 334
18453.76 352
18455.05 360
18456.33 332
18457.62 327
18458.90 347
18460.18 337
18461.47 349
18462.75 341
18464.03 348
18465.32 333
18466.60 343
18467.89 353
18469.17 335
18470.45 316
18471.74 335
18473.02 335
18474.31 340
18475.59 328
18476.88 332
18478.16 356
18479.44 353
18480.73 336
18482.01 341
18483.30 329
18484.58 341
18485.87 319
18487.15 335
18488.44 325
18489.72 353
18491.01 358
18492.29 375
18493.58 353
18494.86 352
18496.15 335
18497.43 335
18498.72 353
18500.00 320
18501.29 335
18502.57 362
18503.86 359
18505.14 366
18506.43 360
18507.71 359
18509.00 351
18510.28 375
18511.57 347
18512.85 377
18514.14 366
18515.42 355
18516.71 362
18518.00 357
18519.28 372
18520.57 356
18521.85 355
18523.14 371
18524.43 345
18525.71 363
18527.00 347
18528.28 351
18529.57 360
18530.86 337
18532.14 343
18533.43 347
18534.71 336
18536.00 367
18537.29 365
18538.57 344
18539.86 336
18541.15 348
18542.43 368
18543.72 349
18545.01 348
18546.29 365
18547.58 359
18548.87 336
18550.15 332
18551.44 345
18552.73 353
18554.01 339
18555.30 352
18556.59 338
18557.88 336
18559.16 337
18560.45 322
18561.74 317
18563.02 323
18564.31 323
18565.60 321
18566.89 343
18568.17 316
18569.46 331
18570.75 341
18572.04 339
18573.32 348
18574.61 333
18575.90 312
18577.19 332
18578.48 351
18579.76 343
18581.05 317
18582.34 331
18583.63 320
18584.92 339
18586.20 322
18587.49 362
18588.78 324
18590.07 334
18591.36 316
18592.64 335
18593.93 313
18595.22 333
18596.51 354
18597.80 336
18599.09 340
18600.38 309
18601.66 363
18602.95 358
18604.24 351
18605.53 341
18606.82 342
18608.11 332
18609.40 326
18610.69 339
18611.98 332
18613.26 344
18614.55 325
18615.84 323
18617.13 343
18618.42 344
18619.71 340
18621.00 341
18622.29 321
18623.58 328
18624.87 328
18626.16 324
18627.45 317
18628.74 333
18630.03 334
18631.32 331
18632.61 345
18633.89 335
18635.18 325
18636.47 342
18637.76 304
18639.05 314
18640.34 307
18641.63 318
18642.92 312
18644.21 324
18645.50 325
18646.79 319
18648.09 327
18649.38 318
18650.67 333
18651.96 305
18653.25 329
18654.54 337
18655.83 332
18657.12 334
18658.41 316
18659.70 325
18660.99 306
18662.28 322
18663.57 324
18664.86 321
18666.15 318
18667.44 308
18668.74 284
18670.03 317
18671.32 320
18672.61 317
18673.90 313
18675.19 309
18676.48 327
18677.77 323
18679.06 308
18680.36 296
18681.65 307
18682.94 313
18684.23 298
18685.52 296
18686.81 311
18688.11 327
18689.40 299
18690.69 289
18691.98 311
18693.27 318
18694.56 331
18695.86 324
18697.15 306
18698.44 276
18699.73 287
18701.02 337
18702.32 322
18703.61 290
18704.90 294
18706.19 316
18707.48 327
18708.78 316
18710.07 283
18711.36 324
18712.65 313
18713.95 311
18715.24 301
18716.53 295
18717.83 308
18719.12 319
18720.41 302
18721.70 293
18723.00 291
18724.29 321
18725.58 297
18726.87 317
18728.17 314
18729.46 313
18730.75 317
18732.05 297
18733.34 325
18734.63 307
18735.93 298
18737.22 293
18738.51 287
18739.81 282
18741.10 285
18742.39 285
18743.69 277
18744.98 295
18746.27 309
18747.57 308
18748.86 299
18750.16 313
18751.45 311
18752.74 294
18754.04 296
18755.33 274
18756.63 310
18757.92 327
18759.21 298
18760.51 317
18761.80 325
18763.10 299
18764.39 297
18765.69 283
18766.98 275
18768.27 261
18769.57 281
18770.86 310
18772.16 289
18773.45 295
18774.75 318
18776.04 316
18777.34 297
18778.63 287
18779.93 288
18781.22 304
18782.52 327
18783.81 313
18785.11 286
18786.40 282
18787.70 293
18788.99 324
18790.29 287
18791.58 305
18792.88 303
18794.17 299
18795.47 300
18796.76 281
18798.06 295
18799.35 311
18800.65 295
18801.94 296
18803.24 282
18804.54 295
18805.83 305
18807.13 306
18808.42 297
18809.72 276
18811.01 288
18812.31 310
18813.61 288
18814.90 280
18816.20 280
18817.49 291
18818.79 283
18820.09 305
18821.38 286
18822.68 297
18823.98 280
18825.27 279
18826.57 293
18827.87 282
18829.16 305
18830.46 294
18831.75 288
18833.05 311
18834.35 315
18835.64 282
18836.94 287
18838.24 295
18839.54 286
18840.83 289
18842.13 297
18843.43 285
18844.72 294
18846.02 294
18847.32 280
18848.61 290
18849.91 304
18851.21 291
18852.51 270
18853.80 297
18855.10 266
18856.40 275
18857.70 308
18858.99 323
18860.29 302
18861.59 295
18862.89 271
18864.18 283
18865.48 291
18866.78 299
18868.08 301
18869.38 295
18870.67 290
18871.97 297
18873.27 313
18874.57 271
18875.87 289
18877.16 302
18878.46 285
18879.76 291
18881.06 290
18882.36 297
18883.66 290
18884.95 300
18886.25 289
18887.55 307
18888.85 285
18890.15 313
18891.45 272
18892.75 307
18894.04 295
18895.34 264
18896.64 295
18897.94 286
18899.24 285
18900.54 297
18901.84 290
18903.14 277
18904.44 269
18905.74 303
18907.03 275
18908.33 295
18909.63 295
18910.93 306
18912.23 298
18913.53 293
18914.83 312
18916.13 303
18917.43 287
18918.73 306
18920.03 296
18921.33 287
18922.63 287
18923.93 285
18925.23 303
18926.53 290
18927.83 285
18929.13 282
18930.43 294
18931.73 291
18933.03 277
18934.33 285
18935.63 283
18936.93 279
18938.23 276
18939.53 270
18940.83 295
18942.13 270
18943.43 282
18944.73 315
18946.03 286
18947.33 287
18948.63 278
18949.93 291
18951.23 301
18952.53 288
18953.84 284
18955.14 262
18956.44 276
18957.74 315
18959.04 294
18960.34 300
18961.64 291
18962.94 298
18964.24 301
18965.54 249
18966.85 285
18968.15 311
18969.45 295
18970.75 274
18972.05 296
18973.35 273
18974.65 309
18975.96 305
18977.26 290
18978.56 285
18979.86 292
18981.16 287
18982.46 289
18983.77 285
18985.07 275
18986.37 291
18987.67 270
18988.97 274
18990.28 277
18991.58 313
18992.88 309
18994.18 290
18995.49 294
18996.79 280
18998.09 301
18999.39 282
19000.69 293
19002.00 307
19003.30 283
19004.60 282
19005.90 296
19007.21 290
19008.51 301
19009.81 293
19011.12 293
19012.42 283
19013.72 292
19015.02 279
19016.33 292
19017.63 295
19018.93 276
19020.24 289
19021.54 268
19022.84 272
19024.15 277
19025.45 278
19026.75 263
19028.06 292
19029.36 313
19030.66 316
19031.97 278
19033.27 300
19034.57 281
19035.88 283
19037.18 296
19038.48 284
19039.79 256
19041.09 267
19042.40 275
19043.70 283
19045.00 290
19046.31 279
19047.61 291
19048.92 294
19050.22 309
19051.52 326
19052.83 278
19054.13 273
19055.44 299
19056.74 314
19058.05 289
19059.35 272
19060.65 292
19061.96 297
19063.26 293
19064.57 302
19065.87 270
19067.18 296
19068.48 318
19069.79 284
19071.09 280
19072.40 295
19073.70 294
19075.01 300
19076.31 305
19077.62 271
19078.92 298
19080.23 310
19081.53 302
19082.84 271
19084.14 279
19085.45 279
19086.75 309
19088.06 304
19089.36 292
19090.67 270
19091.98 274
19093.28 296
19094.59 298
19095.89 275
19097.20 264
19098.50 285
19099.81 289
19101.12 307
19102.42 267
19103.73 268
19105.03 277
19106.34 272
19107.65 288
19108.95 271
19110.26 277
19111.56 286
19112.87 278
19114.18 267
19115.48 266
19116.79 311
19118.10 304
19119.40 275
19120.71 286
19122.02 289
19123.32 285
19124.63 275
19125.94 284
19127.24 269
19128.55 265
19129.86 286
19131.16 272
19132.47 259
19133.78 289
19135.08 292
19136.39 283
19137.70 273
19139.01 291
19140.31 284
19141.62 275
19142.93 288
19144.23 275
19145.54 281
19146.85 286
19148.16 289
19149.46 283
19150.77 288
19152.08 267
19153.39 278
19154.69 282
19156.00 280
19157.31 261
19158.62 270
19159.93 286
19161.23 298
19162.54 279
19163.85 303
19165.16 275
19166.47 286
19167.77 273
19169.08 265
19170.39 303
19171.70 296
19173.01 286
19174.32 254
19175.62 284
19176.93 291
19178.24 302
19179.55 290
19180.86 282
19182.17 280
19183.48 278
19184.78 285
19186.09 290
19187.40 277
19188.71 270
19190.02 279
19191.33 279
19192.64 301
19193.95 292
19195.26 284
19196.56 269
19197.87 281
19199.18 294
19200.49 297
19201.80 288
19203.11 291
19204.42 276
19205.73 271
19207.04 249
19208.35 300
19209.66 290
19210.97 276
19212.28 281
19213.59 277
19214.90 258
19216.21 267
19217.52 272
19218.83 286
19220.14 275
19221.45 273
19222.76 257
19224.07 261
19225.38 273
19226.69 270
19228.00 281
19229.31 287
19230.62 281
19231.93 284
19233.24 285
19234.55 274
19235.86 268
19237.17 271
19238.48 256
19239.79 290
19241.10 281
19242.41 289
19243.72 281
19245.03 273
19246.35 266
19247.66 274
19248.97 266
19250.28 278
19251.59 282
19252.90 272
19254.21 265
19255.52 274
19256.83 287
19258.14 264
19259.46 284
19260.77 283
19262.08 264
19263.39 274
19264.70 280
19266.01 274
19267.32 274
19268.64 270
19269.95 295
19271.26 311
19272.57 269
19273.88 287
19275.20 278
19276.51 280
19277.82 290
19279.13 298
19280.44 272
19281.75 274
19283.07 283
19284.38 254
19285.69 276
19287.00 289
19288.32 280
19289.63 273
19290.94 275
19292.25 264
19293.57 284
19294.88 267
19296.19 270
19297.50 277
19298.82 273
19300.13 258
19301.44 261
19302.75 263
19304.07 263
19305.38 307
19306.69 279
19308.01 266
19309.32 262
19310.63 246
19311.94 251
19313.26 270
19314.57 292
19315.88 267
19317.20 290
19318.51 270
19319.82 284
19321.14 272
19322.45 265
19323.76 270
19325.08 267
19326.39 289
19327.70 265
19329.02 281
19330.33 300
19331.65 279
19332.96 262
19334.27 275
19335.59 264
19336.90 295
19338.22 292
19339.53 263
19340.84 271
19342.16 248
19343.47 267
19344.79 274
19346.10 277
19347.41 287
19348.73 303
19350.04 285
19351.36 274
19352.67 275
19353.99 251
19355.30 284
19356.62 273
19357.93 275
19359.25 283
19360.56 259
19361.87 284
19363.19 304
19364.50 248
19365.82 280
19367.13 269
19368.45 257
19369.76 288
19371.08 276
19372.39 286
19373.71 285
19375.02 271
19376.34 250
19377.66 258
19378.97 271
19380.29 254
19381.60 266
19382.92 288
19384.23 287
19385.55 257
19386.86 264
19388.18 273
19389.50 283
19390.81 286
19392.13 252
19393.44 266
19394.76 275
19396.07 263
19397.39 271
19398.71 264
19400.02 257
19401.34 253
19402.65 278
19403.97 256
19405.29 268
19406.60 275
19407.92 273
19409.24 288
19410.55 275
19411.87 264
19413.19 289
19414.50 263
19415.82 267
19417.14 283
19418.45 283
19419.77 283
19421.09 280
19422.40 281
19423.72 276
19425.04 265
19426.35 267
19427.67 284
19428.99 278
19430.30 303
19431.62 276
19432.94 273
19434.26 283
19435.57 274
19436.89 274
19438.21 274
19439.53 267
19440.84 287
19442.16 292
19443.48 273
19444.80 270
19446.11 286
19447.43 282
19448.75 284
19450.07 288
19451.38 296
19452.70 284
19454.02 275
19455.34 263
19456.66 291
19457.97 268
19459.29 282
19460.61 266
19461.93 268
19463.25 271
19464.57 256
19465.88 276
19467.20 267
19468.52 296
19469.84 279
19471.16 282
19472.48 285
19473.79 261
19475.11 303
19476.43 265
19477.75 265
19479.07 291
19480.39 258
19481.71 275
19483.03 275
19484.34 290
19485.66 255
19486.98 270
19488.30 260
19489.62 271
19490.94 270
19492.26 263
19493.58 258
19494.90 261
19496.22 273
19497.54 273
19498.86 282
19500.18 264
19501.50 264
19502.81 280
19504.13 268
19505.45 278
19506.77 251
19508.09 268
19509.41 277
19510.73 292
19512.05 243
19513.37 256
19514.69 276
19516.01 273
19517.33 271
19518.65 259
19519.97 262
19521.29 278
19522.61 274
19523.93 258
19525.25 258
19526.57 285
19527.89 273
19529.22 269
19530.54 257
19531.86 245
19533.18 262
19534.50 269
19535.82 266
19537.14 268
19538.46 283
19539.78 256
19541.10 268
19542.42 259
19543.74 223
19545.06 260
19546.39 291
19547.71 274
19549.03 255
19550.35 263
19551.67 251
19552.99 256
19554.31 274
19555.63 268
19556.96 268
19558.28 254
19559.60 241
19560.92 273
19562.24 248
19563.56 257
19564.88 252
19566.21 250
19567.53 283
19568.85 259
19570.17 272
19571.49 269
19572.82 266
19574.14 277
19575.46 274
19576.78 269
19578.10 262
19579.43 247
19580.75 272
19582.07 246
19583.39 253
19584.72 269
19586.04 273
19587.36 273
19588.68 267
19590.01 279
19591.33 271
19592.65 243
19593.97 266
19595.30 249
19596.62 277
19597.94 277
19599.26 267
19600.59 262
19601.91 264
19603.23 262
19604.56 280
19605.88 278
19607.20 287
19608.53 260
19609.85 258
19611.17 271
19612.49 281
19613.82 278
19615.14 260
19616.47 275
19617.79 249
19619.11 257
19620.44 269
19621.76 245
19623.08 261
19624.41 277
19625.73 260
19627.05 268
19628.38 279
19629.70 260
19631.03 253
19632.35 255
19633.67 284
19635.00 238
19636.32 266
19637.65 262
19638.97 256
19640.29 256
19641.62 268
19642.94 283
19644.27 262
19645.59 247
19646.92 277
19648.24 273
19649.57 262
19650.89 272
19652.21 267
19653.54 270
19654.86 244
19656.19 253
19657.51 255
19658.84 291
19660.16 269
19661.49 258
19662.81 263
19664.14 254
19665.46 261
19666.79 276
19668.11 275
19669.44 277
19670.76 256
19672.09 259
19673.41 254
19674.74 259
19676.07 255
19677.39 263
19678.72 257
19680.04 256
19681.37 268
19682.69 265
19684.02 261
19685.34 263
19686.67 260
19688.00 259
19689.32 250
19690.65 288
19691.97 263
19693.30 275
19694.63 253
19695.95 258
19697.28 251
19698.60 268
19699.93 272
19701.26 269
19702.58 247
19703.91 277
19705.24 263
19706.56 253
19707.89 268
19709.22 256
19710.54 266
19711.87 244
19713.20 261
19714.52 256
19715.85 243
19717.18 261
19718.50 257
19719.83 263
19721.16 276
19722.48 252
19723.81 259
19725.14 276
19726.47 266
19727.79 274
19729.12 253
19730.45 278
19731.77 273
19733.10 268
19734.43 243
19735.76 261
19737.08 254
19738.41 266
19739.74 265
19741.07 235
19742.39 245
19743.72 251
19745.05 258
19746.38 248
19747.71 257
19749.03 272
19750.36 251
19751.69 256
19753.02 278
19754.35 261
19755.67 272
19757.00 274
19758.33 252
19759.66 261
19760.99 251
19762.31 247
19763.64 244
19764.97 242
19766.30 246
19767.63 247
19768.96 265
19770.29 258
19771.61 262
19772.94 249
19774.27 259
19775.60 267
19776.93 262
19778.26 265
19779.59 262
19780.92 283
19782.25 239
19783.57 261
19784.90 257
19786.23 249
19787.56 254
19788.89 258
19790.22 251
19791.55 253
19792.88 242
19794.21 257
19795.54 275
19796.87 261
19798.20 239
19799.53 245
19800.86 237
19802.19 267
19803.52 253
19804.85 265
19806.18 240
19807.50 247
19808.83 268
19810.16 263
19811.49 258
19812.82 262
19814.15 254
19815.49 277
19816.82 245
19818.15 267
19819.48 260
19820.81 270
19822.14 270
19823.47 252
19824.80 257
19826.13 267
19827.46 256
19828.79 240
19830.12 256
19831.45 253
19832.78 260
19834.11 262
19835.44 242
19836.77 247
19838.10 269
19839.44 267
19840.77 271
19842.10 277
19843.43 251
19844.76 261
19846.09 268
19847.42 236
19848.75 250
19850.08 267
19851.42 255
19852.75 244
19854.08 242
19855.41 270
19856.74 240
19858.07 262
19859.40 256
19860.74 262
19862.07 253
19863.40 258
19864.73 259
19866.06 260
19867.40 260
19868.73 272
19870.06 263
19871.39 253
19872.72 266
19874.06 256
19875.39 268
19876.72 257
19878.05 262
19879.38 271
19880.72 262
19882.05 266
19883.38 258
19884.71 252
19886.05 275
19887.38 281
19888.71 262
19890.04 267
19891.38 255
19892.71 238
19894.04 258
19895.38 265
19896.71 275
19898.04 273
19899.37 258
19900.71 265
19902.04 250
19903.37 252
19904.71 272
19906.04 261
19907.37 262
19908.71 252
19910.04 255
19911.37 252
19912.71 282
19914.04 270
19915.37 268
19916.71 269
19918.04 260
19919.37 262
19920.71 276
19922.04 278
19923.37 254
19924.71 272
19926.04 253
19927.38 253
19928.71 290
19930.04 256
19931.38 279
19932.71 252
19934.05 270
19935.38 262
19936.71 275
19938.05 245
19939.38 277
19940.72 280
19942.05 283
19943.39 272
19944.72 266
19946.06 259
19947.39 244
19948.72 266
19950.06 273
19951.39 280
19952.73 254
19954.06 277
19955.40 275
19956.73 267
19958.07 269
19959.40 277
19960.74 279
19962.07 275
19963.41 252
19964.74 275
19966.08 264
19967.41 277
19968.75 263
19970.08 252
19971.42 263
19972.76 262
19974.09 290
19975.43 272
19976.76 269
19978.10 262
19979.43 260
19980.77 277
19982.10 266
19983.44 269
19984.78 279
19986.11 272
19987.45 272
19988.78 284
19990.12 272
19991.46 281
19992.79 265
19994.13 263
19995.46 307
19996.80 276
19998.14 276
19999.47 260
20000.81 277
20002.15 279
20003.48 267
20004.82 276
20006.16 262
20007.49 270
20008.83 285
20010.17 271
20011.50 257
20012.84 277
20014.18 291
20015.51 285
20016.85 254
20018.19 265
20019.52 280
20020.86 289
20022.20 273
20023.53 289
20024.87 274
20026.21 267
20027.55 284
20028.88 272
20030.22 253
20031.56 257
20032.90 282
20034.23 271
20035.57 259
20036.91 262
20038.25 271
20039.58 271
20040.92 285
20042.26 274
20043.60 273
20044.93 279
20046.27 271
20047.61 268
20048.95 267
20050.29 264
20051.62 256
20052.96 274
20054.30 270
20055.64 259
20056.98 249
20058.32 282
20059.65 265
20060.99 272
20062.33 284
20063.67 285
20065.01 271
20066.35 287
20067.68 285
20069.02 283
20070.36 279
20071.70 274
20073.04 278
20074.38 278
20075.72 276
20077.06 278
20078.40 268
20079.73 275
20081.07 262
20082.41 277
20083.75 251
20085.09 255
20086.43 253
20087.77 269
20089.11 273
20090.45 255
20091.79 267
20093.13 280
20094.47 285
20095.81 273
20097.15 259
20098.48 280
20099.82 289
20101.16 272
20102.50 245
20103.84 266
20105.18 268
20106.52 267
20107.86 273
20109.20 261
20110.54 281
20111.88 279
20113.22 289
20114.56 266
20115.90 264
20117.24 265
20118.58 281
20119.93 264
20121.27 280
20122.61 287
20123.95 288
20125.29 258
20126.63 284
20127.97 280
20129.31 304
20130.65 298
20131.99 277
20133.33 279
20134.67 275
20136.01 273
20137.35 275
20138.69 255
