# Supplementary material for: MALDI-TOF MS typing enables the classification of brewing yeasts of the genus Saccharomyces to major beer styles
Source: PLoS One. 2017 Aug 9;12(8):e0181694. doi: 10.1371/journal.pone.0181694 (PMC5549903; doi:10.1371/journal.pone.0181694)
Supplement: S7 File — The directory includes 90 raw files and was zipped to “.zip”; the folder has three strains with 30 spectra per strain; S1 Text explains the raw files with an example and Table 1 represents the yeast strains used within the experiment. (ZIP) [file pone.0181694.s010.zip › 19-21/30279-120-Lag-Lag-Lag-YPG-18h-E-E_2016-09-20_2_0_B12_1.dat]

1999.90 1302
2000.32 1343
2000.75 1408
2001.17 1385
2001.59 1371
2002.01 1260
2002.43 1222
2002.86 1211
2003.28 1169
2003.70 1123
2004.12 1133
2004.54 1146
2004.97 1086
2005.39 1176
2005.81 1117
2006.23 1135
2006.66 1160
2007.08 1185
2007.50 1169
2007.92 1160
2008.35 1134
2008.77 1151
2009.19 1189
2009.61 1135
2010.04 1205
2010.46 1188
2010.88 1175
2011.31 1140
2011.73 1222
2012.15 1155
2012.57 1170
2013.00 1100
2013.42 1139
2013.84 1049
2014.27 1062
2014.69 1079
2015.11 1056
2015.54 1078
2015.96 1096
2016.38 1096
2016.81 1078
2017.23 1078
2017.65 1148
2018.08 1112
2018.50 1143
2018.93 1145
2019.35 1143
2019.77 1144
2020.20 1150
2020.62 1196
2021.04 1188
2021.47 1139
2021.89 1167
2022.32 1193
2022.74 1148
2023.17 1174
2023.59 1211
2024.01 1134
2024.44 1170
2024.86 1116
2025.29 1060
2025.71 1096
2026.14 1113
2026.56 1079
2026.98 1096
2027.41 1155
2027.83 1100
2028.26 1107
2028.68 1131
2029.11 1172
2029.53 1097
2029.96 1102
2030.38 1110
2030.81 1077
2031.23 1115
2031.66 1087
2032.08 1167
2032.51 1142
2032.93 1075
2033.36 1046
2033.78 1095
2034.21 1131
2034.63 1119
2035.06 1133
2035.49 1133
2035.91 1095
2036.34 1049
2036.76 1118
2037.19 1148
2037.61 1082
2038.04 1134
2038.47 1202
2038.89 1116
2039.32 1105
2039.74 1085
2040.17 1124
2040.59 1107
2041.02 1094
2041.45 1143
2041.87 1221
2042.30 1142
2042.73 1090
2043.15 1204
2043.58 1205
2044.00 1166
2044.43 1154
2044.86 1144
2045.28 1167
2045.71 1194
2046.14 1097
2046.56 1169
2046.99 1196
2047.42 1157
2047.84 1170
2048.27 1196
2048.70 1213
2049.12 1227
2049.55 1192
2049.98 1166
2050.40 1135
2050.83 1172
2051.26 1168
2051.69 1169
2052.11 1100
2052.54 1157
2052.97 1140
2053.40 1151
2053.82 1178
2054.25 1248
2054.68 1162
2055.10 1198
2055.53 1238
2055.96 1277
2056.39 1371
2056.82 1372
2057.24 1422
2057.67 1545
2058.10 1464
2058.53 1334
2058.95 1382
2059.38 1358
2059.81 1373
2060.24 1254
2060.67 1273
2061.09 1289
2061.52 1229
2061.95 1232
2062.38 1240
2062.81 1279
2063.24 1248
2063.66 1301
2064.09 1357
2064.52 1390
2064.95 1455
2065.38 1615
2065.81 1583
2066.24 1627
2066.66 1751
2067.09 1749
2067.52 1592
2067.95 1556
2068.38 1485
2068.81 1376
2069.24 1337
2069.67 1288
2070.10 1246
2070.52 1259
2070.95 1316
2071.38 1331
2071.81 1226
2072.24 1170
2072.67 1178
2073.10 1251
2073.53 1207
2073.96 1176
2074.39 1183
2074.82 1260
2075.25 1220
2075.68 1223
2076.11 1204
2076.54 1216
2076.97 1242
2077.40 1208
2077.83 1204
2078.26 1163
2078.69 1264
2079.12 1203
2079.55 1202
2079.98 1179
2080.41 1157
2080.84 1159
2081.27 1155
2081.70 1182
2082.13 1197
2082.56 1180
2082.99 1157
2083.42 1106
2083.85 1158
2084.28 1138
2084.71 1107
2085.14 1171
2085.57 1142
2086.00 1121
2086.43 1124
2086.86 1205
2087.29 1219
2087.73 1185
2088.16 1167
2088.59 1105
2089.02 1123
2089.45 1159
2089.88 1159
2090.31 1162
2090.74 1169
2091.17 1146
2091.61 1050
2092.04 1090
2092.47 1084
2092.90 1159
2093.33 1127
2093.76 1148
2094.19 1099
2094.63 1064
2095.06 1083
2095.49 1069
2095.92 1106
2096.35 1085
2096.78 1125
2097.22 1123
2097.65 1099
2098.08 1111
2098.51 1045
2098.94 994
2099.38 1089
2099.81 1096
2100.24 1042
2100.67 1123
2101.11 1126
2101.54 1143
2101.97 1097
2102.40 1053
2102.83 1037
2103.27 1078
2103.70 1177
2104.13 1198
2104.56 1108
2105.00 1077
2105.43 1176
2105.86 1113
2106.30 1107
2106.73 1093
2107.16 1135
2107.59 1123
2108.03 1144
2108.46 1112
2108.89 1141
2109.33 1109
2109.76 1095
2110.19 1096
2110.63 1127
2111.06 1099
2111.49 1114
2111.93 1142
2112.36 1116
2112.79 1131
2113.23 1092
2113.66 1145
2114.09 1146
2114.53 1125
2114.96 1121
2115.40 1082
2115.83 1093
2116.26 1123
2116.70 1095
2117.13 1117
2117.56 1112
2118.00 1122
2118.43 1086
2118.87 1098
2119.30 1084
2119.73 1056
2120.17 1089
2120.60 1144
2121.04 1091
2121.47 1076
2121.91 1010
2122.34 1011
2122.78 1156
2123.21 1094
2123.64 1058
2124.08 1081
2124.51 1099
2124.95 1151
2125.38 1132
2125.82 1122
2126.25 1054
2126.69 1083
2127.12 1157
2127.56 1134
2127.99 1103
2128.43 1101
2128.86 1166
2129.30 1210
2129.73 1190
2130.17 1125
2130.60 1157
2131.04 1207
2131.47 1195
2131.91 1167
2132.35 1232
2132.78 1169
2133.22 1161
2133.65 1156
2134.09 1122
2134.52 1124
2134.96 1136
2135.40 1089
2135.83 1163
2136.27 1098
2136.70 1127
2137.14 1151
2137.57 1119
2138.01 1107
2138.45 1081
2138.88 1070
2139.32 1084
2139.76 1060
2140.19 1053
2140.63 1065
2141.06 1089
2141.50 1114
2141.94 1080
2142.37 1039
2142.81 1096
2143.25 1066
2143.68 1081
2144.12 1078
2144.56 1113
2144.99 1050
2145.43 1071
2145.87 1111
2146.30 1043
2146.74 1104
2147.18 1071
2147.62 1052
2148.05 1124
2148.49 1184
2148.93 1332
2149.36 1283
2149.80 1268
2150.24 1259
2150.68 1281
2151.11 1307
2151.55 1311
2151.99 1295
2152.43 1237
2152.86 1193
2153.30 1188
2153.74 1224
2154.18 1226
2154.61 1171
2155.05 1214
2155.49 1171
2155.93 1131
2156.37 1132
2156.80 1209
2157.24 1157
2157.68 1153
2158.12 1150
2158.56 1142
2158.99 1159
2159.43 1199
2159.87 1140
2160.31 1088
2160.75 1142
2161.19 1098
2161.62 1154
2162.06 1187
2162.50 1211
2162.94 1210
2163.38 1183
2163.82 1241
2164.26 1369
2164.69 1417
2165.13 1410
2165.57 1554
2166.01 1658
2166.45 1529
2166.89 1468
2167.33 1425
2167.77 1348
2168.21 1405
2168.65 1375
2169.08 1316
2169.52 1290
2169.96 1361
2170.40 1400
2170.84 1406
2171.28 1364
2171.72 1401
2172.16 1420
2172.60 1365
2173.04 1382
2173.48 1417
2173.92 1489
2174.36 1489
2174.80 1540
2175.24 1516
2175.68 1498
2176.12 1533
2176.56 1564
2177.00 1500
2177.44 1408
2177.88 1408
2178.32 1411
2178.76 1375
2179.20 1303
2179.64 1327
2180.08 1278
2180.52 1278
2180.96 1211
2181.40 1151
2181.84 1137
2182.28 1198
2182.72 1184
2183.16 1153
2183.60 1171
2184.04 1213
2184.48 1208
2184.93 1157
2185.37 1118
2185.81 1085
2186.25 1203
2186.69 1169
2187.13 1157
2187.57 1143
2188.01 1229
2188.45 1218
2188.89 1205
2189.34 1203
2189.78 1238
2190.22 1258
2190.66 1169
2191.10 1210
2191.54 1155
2191.98 1283
2192.43 1275
2192.87 1278
2193.31 1379
2193.75 1358
2194.19 1353
2194.63 1421
2195.08 1455
2195.52 1398
2195.96 1299
2196.40 1318
2196.84 1329
2197.29 1291
2197.73 1290
2198.17 1224
2198.61 1239
2199.06 1212
2199.50 1280
2199.94 1234
2200.38 1213
2200.82 1178
2201.27 1176
2201.71 1200
2202.15 1228
2202.59 1176
2203.04 1179
2203.48 1197
2203.92 1201
2204.37 1285
2204.81 1263
2205.25 1239
2205.69 1197
2206.14 1221
2206.58 1276
2207.02 1216
2207.47 1245
2207.91 1268
2208.35 1264
2208.80 1282
2209.24 1218
2209.68 1344
2210.13 1334
2210.57 1268
2211.01 1281
2211.46 1303
2211.90 1359
2212.34 1367
2212.79 1309
2213.23 1261
2213.67 1289
2214.12 1235
2214.56 1307
2215.01 1240
2215.45 1269
2215.89 1192
2216.34 1194
2216.78 1224
2217.23 1190
2217.67 1123
2218.11 1123
2218.56 1165
2219.00 1148
2219.45 1258
2219.89 1167
2220.34 1213
2220.78 1230
2221.22 1264
2221.67 1198
2222.11 1266
2222.56 1261
2223.00 1205
2223.45 1213
2223.89 1213
2224.34 1304
2224.78 1302
2225.23 1297
2225.67 1218
2226.12 1210
2226.56 1198
2227.01 1220
2227.45 1218
2227.90 1317
2228.34 1327
2228.79 1294
2229.23 1364
2229.68 1300
2230.12 1265
2230.57 1174
2231.01 1258
2231.46 1369
2231.90 1318
2232.35 1303
2232.80 1246
2233.24 1178
2233.69 1262
2234.13 1287
2234.58 1243
2235.02 1248
2235.47 1196
2235.92 1148
2236.36 1225
2236.81 1155
2237.25 1173
2237.70 1250
2238.15 1177
2238.59 1217
2239.04 1244
2239.49 1221
2239.93 1144
2240.38 1123
2240.82 1108
2241.27 1164
2241.72 1089
2242.16 1113
2242.61 1133
2243.06 1123
2243.50 1114
2243.95 1142
2244.40 1125
2244.84 1048
2245.29 1074
2245.74 1143
2246.19 1148
2246.63 1127
2247.08 1101
2247.53 1128
2247.97 1089
2248.42 1125
2248.87 1196
2249.32 1165
2249.76 1159
2250.21 1136
2250.66 1207
2251.10 1136
2251.55 1119
2252.00 1094
2252.45 1133
2252.89 1188
2253.34 1113
2253.79 1140
2254.24 1139
2254.69 1149
2255.13 1143
2255.58 1056
2256.03 1108
2256.48 1064
2256.93 1131
2257.37 1158
2257.82 1136
2258.27 1116
2258.72 1082
2259.17 1077
2259.61 1087
2260.06 1071
2260.51 1113
2260.96 1123
2261.41 1197
2261.86 1181
2262.31 1210
2262.75 1136
2263.20 1175
2263.65 1145
2264.10 1178
2264.55 1120
2265.00 1134
2265.45 1205
2265.90 1113
2266.34 1089
2266.79 1124
2267.24 1127
2267.69 1191
2268.14 1146
2268.59 1183
2269.04 1170
2269.49 1176
2269.94 1246
2270.39 1276
2270.84 1316
2271.29 1252
2271.74 1319
2272.18 1315
2272.63 1318
2273.08 1283
2273.53 1296
2273.98 1296
2274.43 1297
2274.88 1404
2275.33 1422
2275.78 1421
2276.23 1478
2276.68 1497
2277.13 1490
2277.58 1454
2278.03 1476
2278.48 1458
2278.93 1499
2279.38 1378
2279.83 1314
2280.28 1255
2280.73 1273
2281.19 1264
2281.64 1186
2282.09 1214
2282.54 1244
2282.99 1151
2283.44 1117
2283.89 1167
2284.34 1163
2284.79 1172
2285.24 1185
2285.69 1048
2286.14 1143
2286.59 1177
2287.04 1186
2287.50 1148
2287.95 1149
2288.40 1285
2288.85 1283
2289.30 1406
2289.75 1424
2290.20 1470
2290.65 1482
2291.11 1555
2291.56 1620
2292.01 1551
2292.46 1561
2292.91 1488
2293.36 1425
2293.82 1441
2294.27 1432
2294.72 1440
2295.17 1332
2295.62 1361
2296.07 1311
2296.53 1239
2296.98 1234
2297.43 1265
2297.88 1263
2298.33 1225
2298.79 1229
2299.24 1165
2299.69 1191
2300.14 1185
2300.60 1104
2301.05 1099
2301.50 1122
2301.95 1091
2302.41 1113
2302.86 1094
2303.31 1168
2303.76 1232
2304.22 1143
2304.67 1127
2305.12 1184
2305.57 1158
2306.03 1124
2306.48 1102
2306.93 1148
2307.39 1136
2307.84 1117
2308.29 1161
2308.75 1211
2309.20 1211
2309.65 1224
2310.11 1242
2310.56 1321
2311.01 1288
2311.47 1244
2311.92 1273
2312.37 1273
2312.83 1241
2313.28 1268
2313.73 1274
2314.19 1331
2314.64 1276
2315.09 1225
2315.55 1226
2316.00 1216
2316.46 1233
2316.91 1252
2317.36 1260
2317.82 1282
2318.27 1296
2318.73 1306
2319.18 1293
2319.63 1258
2320.09 1306
2320.54 1378
2321.00 1306
2321.45 1245
2321.91 1280
2322.36 1270
2322.82 1318
2323.27 1369
2323.72 1462
2324.18 1595
2324.63 1685
2325.09 1848
2325.54 2051
2326.00 2077
2326.45 2076
2326.91 1942
2327.36 1855
2327.82 1795
2328.27 1682
2328.73 1585
2329.18 1451
2329.64 1366
2330.09 1325
2330.55 1353
2331.00 1305
2331.46 1242
2331.92 1278
2332.37 1299
2332.83 1234
2333.28 1203
2333.74 1208
2334.19 1211
2334.65 1271
2335.10 1255
2335.56 1219
2336.02 1174
2336.47 1180
2336.93 1216
2337.38 1175
2337.84 1193
2338.30 1158
2338.75 1217
2339.21 1283
2339.66 1217
2340.12 1186
2340.58 1166
2341.03 1126
2341.49 1117
2341.95 1174
2342.40 1146
2342.86 1139
2343.32 1178
2343.77 1140
2344.23 1186
2344.68 1179
2345.14 1183
2345.60 1132
2346.06 1168
2346.51 1165
2346.97 1099
2347.43 1112
2347.88 1128
2348.34 1170
2348.80 1222
2349.25 1220
2349.71 1184
2350.17 1212
2350.63 1246
2351.08 1227
2351.54 1150
2352.00 1119
2352.46 1106
2352.91 1136
2353.37 1097
2353.83 1115
2354.29 1121
2354.74 1120
2355.20 1133
2355.66 1124
2356.12 1143
2356.57 1114
2357.03 1148
2357.49 1129
2357.95 1061
2358.41 1065
2358.86 1078
2359.32 1094
2359.78 1173
2360.24 1088
2360.70 1149
2361.15 1172
2361.61 1163
2362.07 1173
2362.53 1087
2362.99 1141
2363.45 1116
2363.91 1150
2364.36 1161
2364.82 1191
2365.28 1242
2365.74 1140
2366.20 1179
2366.66 1195
2367.12 1178
2367.57 1185
2368.03 1231
2368.49 1193
2368.95 1185
2369.41 1159
2369.87 1115
2370.33 1113
2370.79 1125
2371.25 1156
2371.71 1168
2372.17 1071
2372.63 1103
2373.09 1172
2373.54 1245
2374.00 1213
2374.46 1294
2374.92 1256
2375.38 1282
2375.84 1233
2376.30 1226
2376.76 1258
2377.22 1237
2377.68 1203
2378.14 1222
2378.60 1183
2379.06 1241
2379.52 1178
2379.98 1143
2380.44 1153
2380.90 1144
2381.36 1149
2381.82 1214
2382.28 1194
2382.74 1210
2383.20 1133
2383.66 1137
2384.12 1156
2384.59 1137
2385.05 1125
2385.51 1197
2385.97 1166
2386.43 1152
2386.89 1131
2387.35 1112
2387.81 1162
2388.27 1175
2388.73 1190
2389.19 1125
2389.65 1163
2390.12 1196
2390.58 1218
2391.04 1163
2391.50 1139
2391.96 1217
2392.42 1192
2392.88 1275
2393.34 1198
2393.81 1195
2394.27 1209
2394.73 1124
2395.19 1092
2395.65 1136
2396.11 1150
2396.57 1134
2397.04 1150
2397.50 1133
2397.96 1178
2398.42 1145
2398.88 1077
2399.35 1043
2399.81 1127
2400.27 1108
2400.73 1089
2401.19 1081
2401.66 998
2402.12 1093
2402.58 1098
2403.04 1044
2403.51 1133
2403.97 1085
2404.43 1077
2404.89 1134
2405.36 1078
2405.82 1082
2406.28 1095
2406.74 1103
2407.21 1041
2407.67 1033
2408.13 1142
2408.59 1093
2409.06 1078
2409.52 1081
2409.98 1124
2410.45 1088
2410.91 1110
2411.37 1073
2411.84 1066
2412.30 1044
2412.76 1055
2413.23 1048
2413.69 1167
2414.15 1124
2414.62 1054
2415.08 1154
2415.54 1154
2416.01 1110
2416.47 1183
2416.93 1133
2417.40 1107
2417.86 1135
2418.32 1104
2418.79 1132
2419.25 1123
2419.72 1129
2420.18 1100
2420.64 1106
2421.11 1134
2421.57 1134
2422.04 1158
2422.50 1135
2422.96 1159
2423.43 1131
2423.89 1175
2424.36 1210
2424.82 1261
2425.29 1210
2425.75 1253
2426.22 1159
2426.68 1175
2427.15 1089
2427.61 1128
2428.07 1140
2428.54 1161
2429.00 1047
2429.47 1033
2429.93 1085
2430.40 1092
2430.86 1051
2431.33 1055
2431.79 1121
2432.26 1087
2432.72 1067
2433.19 1021
2433.65 1121
2434.12 1037
2434.59 1111
2435.05 1094
2435.52 1089
2435.98 1079
2436.45 1089
2436.91 1133
2437.38 1122
2437.84 1181
2438.31 1117
2438.78 1135
2439.24 1129
2439.71 1172
2440.17 1122
2440.64 1169
2441.10 1210
2441.57 1212
2442.04 1160
2442.50 1167
2442.97 1226
2443.44 1191
2443.90 1201
2444.37 1142
2444.83 1101
2445.30 1113
2445.77 1067
2446.23 1066
2446.70 1085
2447.17 1103
2447.63 1045
2448.10 1030
2448.57 1071
2449.03 1075
2449.50 1085
2449.97 1100
2450.43 1070
2450.90 1086
2451.37 1137
2451.83 1129
2452.30 1124
2452.77 1104
2453.24 1043
2453.70 1069
2454.17 1057
2454.64 1095
2455.10 1156
2455.57 1092
2456.04 1090
2456.51 1118
2456.97 1069
2457.44 1090
2457.91 1054
2458.38 1045
2458.84 1084
2459.31 1080
2459.78 1077
2460.25 1036
2460.72 1042
2461.18 1091
2461.65 1098
2462.12 1140
2462.59 1122
2463.06 1080
2463.52 1141
2463.99 1127
2464.46 1119
2464.93 1091
2465.40 1073
2465.86 1111
2466.33 1029
2466.80 1092
2467.27 1027
2467.74 1086
2468.21 1027
2468.68 1021
2469.14 1072
2469.61 1059
2470.08 1109
2470.55 1081
2471.02 1045
2471.49 1021
2471.96 1057
2472.43 1045
2472.90 1023
2473.36 1070
2473.83 1111
2474.30 1063
2474.77 1099
2475.24 1153
2475.71 1084
2476.18 1041
2476.65 1087
2477.12 1116
2477.59 1023
2478.06 1033
2478.53 1082
2479.00 1138
2479.47 1119
2479.94 1017
2480.41 1035
2480.87 1047
2481.34 1094
2481.81 1085
2482.28 1056
2482.75 1062
2483.22 1043
2483.69 1021
2484.16 1027
2484.63 1054
2485.10 1109
2485.57 1199
2486.05 1118
2486.52 1113
2486.99 1176
2487.46 1130
2487.93 1117
2488.40 1133
2488.87 1187
2489.34 1216
2489.81 1214
2490.28 1182
2490.75 1174
2491.22 1152
2491.69 1107
2492.16 1105
2492.63 1071
2493.10 1035
2493.58 1128
2494.05 1137
2494.52 1152
2494.99 1174
2495.46 1190
2495.93 1220
2496.40 1215
2496.87 1194
2497.34 1147
2497.82 1170
2498.29 1181
2498.76 1198
2499.23 1139
2499.70 1080
2500.17 1097
2500.64 1114
2501.12 1067
2501.59 1079
2502.06 1064
2502.53 1067
2503.00 1090
2503.48 1068
2503.95 1130
2504.42 1106
2504.89 1053
2505.36 1034
2505.84 1121
2506.31 1097
2506.78 1132
2507.25 1081
2507.72 1075
2508.20 1112
2508.67 1159
2509.14 1175
2509.61 1129
2510.09 1166
2510.56 1236
2511.03 1300
2511.50 1372
2511.98 1389
2512.45 1444
2512.92 1511
2513.40 1460
2513.87 1438
2514.34 1454
2514.81 1405
2515.29 1369
2515.76 1297
2516.23 1206
2516.71 1209
2517.18 1274
2517.65 1278
2518.13 1239
2518.60 1161
2519.07 1200
2519.55 1241
2520.02 1195
2520.49 1194
2520.97 1254
2521.44 1164
2521.91 1233
2522.39 1209
2522.86 1207
2523.34 1176
2523.81 1202
2524.28 1184
2524.76 1060
2525.23 1107
2525.70 1154
2526.18 1157
2526.65 1144
2527.13 1245
2527.60 1202
2528.08 1281
2528.55 1235
2529.02 1222
2529.50 1190
2529.97 1228
2530.45 1238
2530.92 1241
2531.40 1281
2531.87 1250
2532.34 1252
2532.82 1347
2533.29 1331
2533.77 1302
2534.24 1308
2534.72 1221
2535.19 1235
2535.67 1181
2536.14 1210
2536.62 1193
2537.09 1198
2537.57 1185
2538.04 1207
2538.52 1234
2538.99 1179
2539.47 1193
2539.94 1217
2540.42 1244
2540.90 1359
2541.37 1317
2541.85 1282
2542.32 1340
2542.80 1326
2543.27 1305
2543.75 1269
2544.22 1255
2544.70 1266
2545.18 1292
2545.65 1266
2546.13 1294
2546.60 1329
2547.08 1346
2547.56 1421
2548.03 1402
2548.51 1302
2548.98 1394
2549.46 1399
2549.94 1309
2550.41 1342
2550.89 1362
2551.37 1428
2551.84 1420
2552.32 1346
2552.80 1314
2553.27 1315
2553.75 1283
2554.23 1185
2554.70 1171
2555.18 1143
2555.66 1192
2556.13 1182
2556.61 1238
2557.09 1200
2557.56 1159
2558.04 1161
2558.52 1215
2558.99 1148
2559.47 1179
2559.95 1181
2560.43 1146
2560.90 1134
2561.38 1119
2561.86 1068
2562.33 1145
2562.81 1172
2563.29 1117
2563.77 1125
2564.25 1054
2564.72 1070
2565.20 1085
2565.68 1088
2566.16 1084
2566.63 1078
2567.11 1048
2567.59 1059
2568.07 1061
2568.55 1046
2569.02 1081
2569.50 1080
2569.98 1136
2570.46 1082
2570.94 1061
2571.41 1036
2571.89 1036
2572.37 1070
2572.85 1058
2573.33 1066
2573.81 1083
2574.28 1042
2574.76 1163
2575.24 1157
2575.72 1095
2576.20 1095
2576.68 1108
2577.16 1105
2577.64 1086
2578.11 1061
2578.59 1066
2579.07 1130
2579.55 1083
2580.03 1113
2580.51 1082
2580.99 1099
2581.47 1060
2581.95 1090
2582.43 1079
2582.91 1021
2583.39 1045
2583.86 1012
2584.34 1029
2584.82 1053
2585.30 1084
2585.78 1073
2586.26 1096
2586.74 1010
2587.22 1057
2587.70 1022
2588.18 1043
2588.66 1042
2589.14 1103
2589.62 1039
2590.10 1076
2590.58 1051
2591.06 1047
2591.54 1051
2592.02 1050
2592.50 1102
2592.98 1093
2593.46 1054
2593.94 1054
2594.42 1056
2594.90 1099
2595.38 1070
2595.86 1096
2596.35 1071
2596.83 1029
2597.31 1096
2597.79 1069
2598.27 1045
2598.75 1016
2599.23 986
2599.71 1001
2600.19 1009
2600.67 995
2601.15 1041
2601.63 1079
2602.12 1087
2602.60 1046
2603.08 1094
2603.56 1095
2604.04 1111
2604.52 1113
2605.00 1068
2605.48 992
2605.97 1014
2606.45 993
2606.93 1053
2607.41 1034
2607.89 1123
2608.37 1053
2608.86 1088
2609.34 1070
2609.82 1098
2610.30 1119
2610.78 1110
2611.26 1040
2611.75 1091
2612.23 1126
2612.71 1045
2613.19 1085
2613.68 1097
2614.16 1094
2614.64 1070
2615.12 1094
2615.60 1109
2616.09 1080
2616.57 1048
2617.05 1074
2617.53 1060
2618.02 1066
2618.50 1075
2618.98 1084
2619.46 1026
2619.95 1061
2620.43 1110
2620.91 1088
2621.40 1040
2621.88 1096
2622.36 1093
2622.85 1049
2623.33 1067
2623.81 1136
2624.29 1126
2624.78 1135
2625.26 1114
2625.74 1158
2626.23 1136
2626.71 1073
2627.19 1080
2627.68 1065
2628.16 1086
2628.64 1152
2629.13 1104
2629.61 1087
2630.10 1085
2630.58 1131
2631.06 1137
2631.55 1152
2632.03 1169
2632.51 1190
2633.00 1222
2633.48 1233
2633.97 1171
2634.45 1127
2634.94 1152
2635.42 1158
2635.90 1198
2636.39 1134
2636.87 1134
2637.36 1052
2637.84 1031
2638.33 1022
2638.81 1088
2639.29 1087
2639.78 1040
2640.26 982
2640.75 1101
2641.23 1075
2641.72 1086
2642.20 1050
2642.69 1083
2643.17 1059
2643.66 1069
2644.14 1005
2644.63 966
2645.11 989
2645.60 1016
2646.08 1061
2646.57 1028
2647.05 1043
2647.54 1017
2648.02 1104
2648.51 1116
2648.99 1102
2649.48 1079
2649.97 1088
2650.45 1073
2650.94 1064
2651.42 1091
2651.91 1043
2652.39 1052
2652.88 1056
2653.37 1034
2653.85 1051
2654.34 1056
2654.82 1043
2655.31 1041
2655.80 1066
2656.28 1075
2656.77 1178
2657.25 1109
2657.74 1166
2658.23 1028
2658.71 1069
2659.20 1139
2659.69 1068
2660.17 1061
2660.66 1063
2661.14 1094
2661.63 1055
2662.12 1040
2662.60 1054
2663.09 1095
2663.58 1050
2664.06 1066
2664.55 1054
2665.04 1003
2665.53 1097
2666.01 1097
2666.50 1119
2666.99 1156
2667.47 1087
2667.96 1116
2668.45 1164
2668.94 1076
2669.42 1057
2669.91 1072
2670.40 1116
2670.88 1155
2671.37 1172
2671.86 1210
2672.35 1188
2672.83 1239
2673.32 1247
2673.81 1295
2674.30 1286
2674.79 1296
2675.27 1251
2675.76 1322
2676.25 1352
2676.74 1295
2677.23 1272
2677.71 1248
2678.20 1193
2678.69 1165
2679.18 1142
2679.67 1126
2680.15 1131
2680.64 1125
2681.13 1126
2681.62 1132
2682.11 1114
2682.60 1138
2683.08 1124
2683.57 1128
2684.06 1074
2684.55 1044
2685.04 1112
2685.53 1141
2686.02 1034
2686.51 1057
2686.99 1049
2687.48 1050
2687.97 1109
2688.46 1113
2688.95 1004
2689.44 1049
2689.93 1196
2690.42 1138
2690.91 1145
2691.40 1127
2691.89 1150
2692.38 1083
2692.87 1141
2693.35 1149
2693.84 1174
2694.33 1149
2694.82 1131
2695.31 1107
2695.80 1057
2696.29 1108
2696.78 1126
2697.27 1144
2697.76 1116
2698.25 1140
2698.74 1221
2699.23 1167
2699.72 1109
2700.21 1146
2700.70 1132
2701.19 1107
2701.68 1129
2702.17 1127
2702.66 1179
2703.15 1098
2703.64 1138
2704.13 1105
2704.62 1115
2705.12 1115
2705.61 1114
2706.10 1068
2706.59 1066
2707.08 1147
2707.57 1094
2708.06 1133
2708.55 1125
2709.04 1102
2709.53 1085
2710.02 1081
2710.51 1104
2711.01 1089
2711.50 1101
2711.99 1062
2712.48 1105
2712.97 1065
2713.46 1049
2713.95 1010
2714.44 1041
2714.94 1068
2715.43 1000
2715.92 1081
2716.41 1073
2716.90 1076
2717.39 1012
2717.89 1059
2718.38 1090
2718.87 1057
2719.36 1055
2719.85 1053
2720.34 1096
2720.84 1108
2721.33 1148
2721.82 1211
2722.31 1231
2722.80 1296
2723.30 1265
2723.79 1170
2724.28 1219
2724.77 1223
2725.27 1159
2725.76 1139
2726.25 1120
2726.74 1141
2727.24 1097
2727.73 1121
2728.22 1119
2728.71 1158
2729.21 1088
2729.70 1081
2730.19 1050
2730.69 1080
2731.18 1115
2731.67 1073
2732.16 1070
2732.66 1069
2733.15 1079
2733.64 1150
2734.14 1113
2734.63 1055
2735.12 1101
2735.62 1126
2736.11 1196
2736.60 1190
2737.10 1179
2737.59 1180
2738.08 1142
2738.58 1196
2739.07 1206
2739.56 1214
2740.06 1238
2740.55 1224
2741.05 1277
2741.54 1293
2742.03 1279
2742.53 1204
2743.02 1193
2743.52 1169
2744.01 1144
2744.50 1193
2745.00 1197
2745.49 1162
2745.99 1137
2746.48 1166
2746.97 1144
2747.47 1159
2747.96 1197
2748.46 1278
2748.95 1285
2749.45 1248
2749.94 1271
2750.44 1193
2750.93 1155
2751.43 1109
2751.92 1123
2752.42 1150
2752.91 1124
2753.41 1017
2753.90 1120
2754.40 1143
2754.89 1214
2755.39 1160
2755.88 1050
2756.38 1099
2756.87 1104
2757.37 1151
2757.86 1107
2758.36 1072
2758.85 1117
2759.35 1134
2759.84 1130
2760.34 1075
2760.83 1120
2761.33 1130
2761.83 1079
2762.32 1150
2762.82 1080
2763.31 1082
2763.81 1129
2764.30 1114
2764.80 1139
2765.30 1139
2765.79 1102
2766.29 1056
2766.78 1050
2767.28 1068
2767.78 1170
2768.27 1094
2768.77 1126
2769.27 1157
2769.76 1118
2770.26 1049
2770.76 1053
2771.25 1074
2771.75 1044
2772.24 1106
2772.74 1100
2773.24 1111
2773.73 1131
2774.23 1129
2774.73 1126
2775.23 1192
2775.72 1198
2776.22 1212
2776.72 1202
2777.21 1215
2777.71 1280
2778.21 1189
2778.70 1075
2779.20 1157
2779.70 1137
2780.20 1171
2780.69 1129
2781.19 1109
2781.69 1078
2782.19 1118
2782.68 1142
2783.18 1075
2783.68 1075
2784.18 1046
2784.67 1103
2785.17 1047
2785.67 1012
2786.17 1123
2786.67 1109
2787.16 1061
2787.66 1074
2788.16 1084
2788.66 1044
2789.16 1023
2789.65 1042
2790.15 1032
2790.65 1059
2791.15 1085
2791.65 1087
2792.15 1047
2792.64 1043
2793.14 1034
2793.64 1018
2794.14 1088
2794.64 1133
2795.14 1104
2795.64 1112
2796.13 1094
2796.63 1105
2797.13 1175
2797.63 1084
2798.13 1147
2798.63 1181
2799.13 1174
2799.63 1137
2800.13 1104
2800.62 1087
2801.12 1102
2801.62 1049
2802.12 1039
2802.62 1074
2803.12 1098
2803.62 1084
2804.12 1079
2804.62 1093
2805.12 1061
2805.62 1054
2806.12 1100
2806.62 1126
2807.12 1050
2807.62 1042
2808.12 1132
2808.62 1186
2809.12 1266
2809.62 1205
2810.12 1233
2810.62 1206
2811.12 1243
2811.62 1262
2812.12 1307
2812.62 1229
2813.12 1219
2813.62 1278
2814.12 1245
2814.62 1215
2815.12 1168
2815.62 1201
2816.12 1177
2816.62 1195
2817.12 1218
2817.62 1192
2818.12 1198
2818.62 1162
2819.12 1121
2819.63 1144
2820.13 1166
2820.63 1163
2821.13 1124
2821.63 1154
2822.13 1127
2822.63 1124
2823.13 1098
2823.63 1134
2824.13 1089
2824.64 1106
2825.14 1083
2825.64 1107
2826.14 1087
2826.64 1125
2827.14 1076
2827.64 1043
2828.15 1053
2828.65 1142
2829.15 1101
2829.65 1068
2830.15 1073
2830.65 1049
2831.16 1009
2831.66 1029
2832.16 1097
2832.66 1095
2833.16 1070
2833.67 1088
2834.17 1141
2834.67 1179
2835.17 1137
2835.68 1098
2836.18 1130
2836.68 1104
2837.18 1110
2837.68 1158
2838.19 1104
2838.69 1158
2839.19 1096
2839.70 1139
2840.20 1122
2840.70 1128
2841.20 1121
2841.71 1087
2842.21 1170
2842.71 1126
2843.21 1121
2843.72 1088
2844.22 1159
2844.72 1232
2845.23 1192
2845.73 1158
2846.23 1210
2846.74 1194
2847.24 1265
2847.74 1168
2848.25 1250
2848.75 1236
2849.25 1301
2849.76 1353
2850.26 1320
2850.76 1237
2851.27 1246
2851.77 1215
2852.28 1158
2852.78 1104
2853.28 1049
2853.79 1083
2854.29 1100
2854.79 1081
2855.30 1133
2855.80 1121
2856.31 1115
2856.81 1112
2857.31 1136
2857.82 1063
2858.32 1075
2858.83 1066
2859.33 1038
2859.84 1048
2860.34 1075
2860.85 1153
2861.35 1111
2861.85 1042
2862.36 1062
2862.86 1077
2863.37 1133
2863.87 1142
2864.38 1087
2864.88 1040
2865.39 1059
2865.89 1053
2866.40 1102
2866.90 1070
2867.41 1096
2867.91 1102
2868.42 1119
2868.92 1108
2869.43 1109
2869.93 1118
2870.44 1148
2870.94 1179
2871.45 1180
2871.96 1179
2872.46 1156
2872.97 1219
2873.47 1242
2873.98 1247
2874.48 1255
2874.99 1227
2875.49 1257
2876.00 1252
2876.51 1148
2877.01 1130
2877.52 1190
2878.02 1166
2878.53 1129
2879.04 1119
2879.54 1146
2880.05 1119
2880.55 1160
2881.06 1188
2881.57 1168
2882.07 1202
2882.58 1178
2883.09 1134
2883.59 1231
2884.10 1205
2884.61 1249
2885.11 1261
2885.62 1371
2886.13 1398
2886.63 1494
2887.14 1480
2887.65 1545
2888.15 1480
2888.66 1554
2889.17 1476
2889.67 1486
2890.18 1496
2890.69 1552
2891.20 1513
2891.70 1537
2892.21 1427
2892.72 1442
2893.22 1423
2893.73 1454
2894.24 1478
2894.75 1602
2895.25 1742
2895.76 1907
2896.27 1959
2896.78 1941
2897.29 1873
2897.79 1895
2898.30 1824
2898.81 1673
2899.32 1626
2899.82 1499
2900.33 1436
2900.84 1364
2901.35 1343
2901.86 1280
2902.36 1288
2902.87 1320
2903.38 1306
2903.89 1281
2904.40 1336
2904.91 1246
2905.41 1218
2905.92 1267
2906.43 1248
2906.94 1247
2907.45 1311
2907.96 1275
2908.47 1226
2908.97 1236
2909.48 1118
2909.99 1153
2910.50 1164
2911.01 1151
2911.52 1096
2912.03 1199
2912.54 1210
2913.05 1154
2913.55 1122
2914.06 1168
2914.57 1140
2915.08 1181
2915.59 1183
2916.10 1154
2916.61 1149
2917.12 1239
2917.63 1245
2918.14 1205
2918.65 1220
2919.16 1235
2919.67 1214
2920.18 1159
2920.69 1219
2921.20 1174
2921.71 1127
2922.22 1203
2922.73 1220
2923.24 1213
2923.75 1203
2924.26 1199
2924.77 1140
2925.28 1183
2925.79 1139
2926.30 1157
2926.81 1137
2927.32 1158
2927.83 1116
2928.34 1145
2928.85 1202
2929.36 1128
2929.87 1155
2930.38 1153
2930.89 1172
2931.40 1174
2931.91 1116
2932.42 1198
2932.93 1155
2933.45 1129
2933.96 1064
2934.47 1127
2934.98 1162
2935.49 1117
2936.00 1150
2936.51 1149
2937.02 1192
2937.53 1193
2938.04 1159
2938.56 1167
2939.07 1204
2939.58 1214
2940.09 1301
2940.60 1312
2941.11 1230
2941.62 1242
2942.14 1253
2942.65 1307
2943.16 1183
2943.67 1157
2944.18 1201
2944.70 1232
2945.21 1187
2945.72 1127
2946.23 1131
2946.74 1124
2947.26 1135
2947.77 1149
2948.28 1177
2948.79 1146
2949.30 1123
2949.82 1115
2950.33 1096
2950.84 1090
2951.35 1061
2951.87 1082
2952.38 1096
2952.89 1112
2953.40 1045
2953.92 1093
2954.43 1127
2954.94 1073
2955.45 1115
2955.97 1148
2956.48 1158
2956.99 1174
2957.51 1166
2958.02 1219
2958.53 1215
2959.04 1184
2959.56 1233
2960.07 1213
2960.58 1247
2961.10 1233
2961.61 1123
2962.12 1203
2962.64 1191
2963.15 1251
2963.66 1221
2964.18 1229
2964.69 1190
2965.21 1216
2965.72 1220
2966.23 1162
2966.75 1179
2967.26 1166
2967.77 1175
2968.29 1124
2968.80 1132
2969.32 1097
2969.83 1214
2970.34 1180
2970.86 1150
2971.37 1120
2971.89 1162
2972.40 1234
2972.91 1251
2973.43 1232
2973.94 1188
2974.46 1252
2974.97 1302
2975.49 1321
2976.00 1239
2976.52 1226
2977.03 1198
2977.55 1254
2978.06 1240
2978.57 1284
2979.09 1269
2979.60 1269
2980.12 1249
2980.63 1277
2981.15 1315
2981.66 1375
2982.18 1510
2982.69 1400
2983.21 1361
2983.73 1407
2984.24 1483
2984.76 1488
2985.27 1402
2985.79 1455
2986.30 1448
2986.82 1482
2987.33 1454
2987.85 1445
2988.36 1394
2988.88 1443
2989.40 1554
2989.91 1630
2990.43 1602
2990.94 1543
2991.46 1539
2991.97 1600
2992.49 1591
2993.01 1494
2993.52 1489
2994.04 1572
2994.55 1595
2995.07 1609
2995.59 1696
2996.10 1683
2996.62 1708
2997.14 1770
2997.65 1843
2998.17 1892
2998.69 1875
2999.20 1843
2999.72 1884
3000.24 1773
3000.75 1929
3001.27 2028
3001.79 2162
3002.30 2501
3002.82 2925
3003.34 3228
3003.85 3549
3004.37 3974
3004.89 4209
3005.40 4383
3005.92 4313
3006.44 4124
3006.96 3743
3007.47 3396
3007.99 3063
3008.51 2843
3009.03 2502
3009.54 2189
3010.06 2030
3010.58 1869
3011.10 1735
3011.61 1749
3012.13 1673
3012.65 1694
3013.17 1623
3013.68 1614
3014.20 1620
3014.72 1590
3015.24 1620
3015.76 1514
3016.27 1481
3016.79 1573
3017.31 1569
3017.83 1463
3018.35 1470
3018.86 1383
3019.38 1456
3019.90 1484
3020.42 1497
3020.94 1584
3021.46 1530
3021.97 1548
3022.49 1580
3023.01 1546
3023.53 1563
3024.05 1518
3024.57 1537
3025.09 1495
3025.61 1509
3026.12 1526
3026.64 1491
3027.16 1464
3027.68 1429
3028.20 1393
3028.72 1368
3029.24 1309
3029.76 1412
3030.28 1419
3030.80 1395
3031.32 1372
3031.84 1440
3032.35 1372
3032.87 1320
3033.39 1315
3033.91 1412
3034.43 1350
3034.95 1299
3035.47 1302
3035.99 1279
3036.51 1312
3037.03 1330
3037.55 1318
3038.07 1328
3038.59 1316
3039.11 1276
3039.63 1264
3040.15 1333
3040.67 1433
3041.19 1340
3041.71 1292
3042.23 1375
3042.75 1314
3043.27 1288
3043.79 1312
3044.31 1312
3044.83 1380
3045.35 1410
3045.87 1327
3046.40 1358
3046.92 1297
3047.44 1322
3047.96 1255
3048.48 1385
3049.00 1339
3049.52 1322
3050.04 1298
3050.56 1351
3051.08 1338
3051.60 1317
3052.12 1243
3052.65 1361
3053.17 1351
3053.69 1398
3054.21 1358
3054.73 1287
3055.25 1344
3055.77 1330
3056.30 1347
3056.82 1405
3057.34 1370
3057.86 1331
3058.38 1340
3058.90 1402
3059.42 1377
3059.95 1406
3060.47 1435
3060.99 1497
3061.51 1469
3062.03 1482
3062.56 1455
3063.08 1472
3063.60 1490
3064.12 1643
3064.64 1591
3065.17 1632
3065.69 1643
3066.21 1757
3066.73 1843
3067.26 1930
3067.78 1928
3068.30 2013
3068.82 2043
3069.35 1991
3069.87 1863
3070.39 1864
3070.91 1768
3071.44 1707
3071.96 1719
3072.48 1627
3073.01 1632
3073.53 1640
3074.05 1628
3074.57 1585
3075.10 1528
3075.62 1594
3076.14 1688
3076.67 1651
3077.19 1795
3077.71 1819
3078.24 1785
3078.76 1896
3079.28 1935
3079.81 1944
3080.33 2129
3080.85 2099
3081.38 2080
3081.90 2070
3082.42 2119
3082.95 2135
3083.47 2176
3084.00 2269
3084.52 2228
3085.04 2184
3085.57 2141
3086.09 2112
3086.62 2065
3087.14 2215
3087.66 2382
3088.19 2579
3088.71 2850
3089.24 3135
3089.76 3391
3090.29 3593
3090.81 3804
3091.33 3786
3091.86 3646
3092.38 3492
3092.91 3241
3093.43 2969
3093.96 2878
3094.48 2724
3095.01 2465
3095.53 2417
3096.06 2412
3096.58 2360
3097.11 2434
3097.63 2561
3098.16 2585
3098.68 2542
3099.21 2664
3099.73 2854
3100.26 3160
3100.78 3505
3101.31 4314
3101.83 5366
3102.36 6306
3102.88 7227
3103.41 8029
3103.93 8387
3104.46 8280
3104.99 7903
3105.51 7199
3106.04 6304
3106.56 5461
3107.09 4680
3107.61 3963
3108.14 3335
3108.67 2959
3109.19 2714
3109.72 2704
3110.24 2594
3110.77 2578
3111.30 2459
3111.82 2356
3112.35 2334
3112.87 2336
3113.40 2264
3113.93 2177
3114.45 2078
3114.98 2112
3115.51 1978
3116.03 1910
3116.56 1860
3117.09 1763
3117.61 1743
3118.14 1644
3118.67 1693
3119.19 1750
3119.72 1780
3120.25 1832
3120.77 1886
3121.30 1964
3121.83 2048
3122.35 2051
3122.88 1971
3123.41 2049
3123.94 2009
3124.46 1942
3124.99 1861
3125.52 1815
3126.05 1770
3126.57 1678
3127.10 1695
3127.63 1686
3128.16 1620
3128.68 1622
3129.21 1601
3129.74 1582
3130.27 1561
3130.79 1575
3131.32 1603
3131.85 1579
3132.38 1520
3132.91 1493
3133.43 1460
3133.96 1476
3134.49 1517
3135.02 1475
3135.55 1448
3136.07 1439
3136.60 1440
3137.13 1416
3137.66 1379
3138.19 1423
3138.72 1422
3139.24 1433
3139.77 1434
3140.30 1398
3140.83 1409
3141.36 1417
3141.89 1444
3142.42 1429
3142.95 1439
3143.47 1379
3144.00 1329
3144.53 1387
3145.06 1413
3145.59 1463
3146.12 1413
3146.65 1393
3147.18 1414
3147.71 1447
3148.24 1407
3148.76 1464
3149.29 1526
3149.82 1530
3150.35 1597
3150.88 1508
3151.41 1470
3151.94 1477
3152.47 1446
3153.00 1512
3153.53 1499
3154.06 1502
3154.59 1540
3155.12 1516
3155.65 1510
3156.18 1553
3156.71 1563
3157.24 1637
3157.77 1647
3158.30 1659
3158.83 1652
3159.36 1537
3159.89 1549
3160.42 1555
3160.95 1517
3161.48 1568
3162.01 1468
3162.54 1424
3163.07 1502
3163.60 1454
3164.13 1385
3164.66 1373
3165.20 1326
3165.73 1287
3166.26 1353
3166.79 1374
3167.32 1349
3167.85 1329
3168.38 1317
3168.91 1171
3169.44 1298
3169.97 1309
3170.50 1297
3171.04 1323
3171.57 1366
3172.10 1411
3172.63 1396
3173.16 1461
3173.69 1444
3174.22 1571
3174.75 1565
3175.29 1565
3175.82 1556
3176.35 1522
3176.88 1518
3177.41 1529
3177.94 1462
3178.48 1425
3179.01 1361
3179.54 1399
3180.07 1290
3180.60 1289
3181.14 1269
3181.67 1281
3182.20 1237
3182.73 1268
3183.26 1327
3183.80 1341
3184.33 1283
3184.86 1292
3185.39 1301
3185.93 1285
3186.46 1305
3186.99 1313
3187.52 1321
3188.06 1213
3188.59 1336
3189.12 1331
3189.65 1292
3190.19 1340
3190.72 1297
3191.25 1281
3191.79 1324
3192.32 1319
3192.85 1294
3193.38 1322
3193.92 1291
3194.45 1334
3194.98 1366
3195.52 1287
3196.05 1279
3196.58 1369
3197.12 1362
3197.65 1387
3198.18 1348
3198.72 1285
3199.25 1370
3199.78 1319
3200.32 1363
3200.85 1371
3201.39 1333
3201.92 1357
3202.45 1402
3202.99 1358
3203.52 1370
3204.05 1341
3204.59 1401
3205.12 1449
3205.66 1499
3206.19 1396
3206.72 1497
3207.26 1513
3207.79 1577
3208.33 1633
3208.86 1711
3209.40 1824
3209.93 1868
3210.47 1885
3211.00 1950
3211.53 1923
3212.07 1890
3212.60 1937
3213.14 1895
3213.67 1834
3214.21 1755
3214.74 1795
3215.28 1698
3215.81 1593
3216.35 1494
3216.88 1526
3217.42 1483
3217.95 1411
3218.49 1450
3219.02 1437
3219.56 1426
3220.09 1383
3220.63 1397
3221.16 1417
3221.70 1548
3222.23 1553
3222.77 1580
3223.31 1614
3223.84 1655
3224.38 1702
3224.91 1596
3225.45 1620
3225.98 1705
3226.52 1711
3227.06 1678
3227.59 1657
3228.13 1602
3228.66 1585
3229.20 1551
3229.74 1658
3230.27 1537
3230.81 1541
3231.34 1538
3231.88 1569
3232.42 1580
3232.95 1535
3233.49 1540
3234.03 1703
3234.56 1699
3235.10 1678
3235.64 1761
3236.17 1764
3236.71 1776
3237.25 1787
3237.78 1848
3238.32 1806
3238.86 1873
3239.39 1841
3239.93 1830
3240.47 1829
3241.00 1798
3241.54 1738
3242.08 1814
3242.61 1810
3243.15 1828
3243.69 1939
3244.23 1918
3244.76 1968
3245.30 1948
3245.84 2087
3246.38 2076
3246.91 2135
3247.45 2212
3247.99 2174
3248.53 2199
3249.06 2171
3249.60 2334
3250.14 2532
3250.68 2780
3251.21 3116
3251.75 3439
3252.29 4065
3252.83 4672
3253.37 5084
3253.90 5204
3254.44 5240
3254.98 4949
3255.52 4611
3256.06 4365
3256.60 4047
3257.13 3589
3257.67 3138
3258.21 2918
3258.75 2761
3259.29 2721
3259.83 2953
3260.36 3088
3260.90 3257
3261.44 3374
3261.98 3430
3262.52 3645
3263.06 3680
3263.60 3815
3264.14 3898
3264.68 3980
3265.21 4060
3265.75 4147
3266.29 4267
3266.83 4293
3267.37 4483
3267.91 4317
3268.45 4226
3268.99 4153
3269.53 3921
3270.07 3553
3270.61 3291
3271.15 2932
3271.69 2712
3272.23 2627
3272.76 2464
3273.30 2372
3273.84 2305
3274.38 2381
3274.92 2155
3275.46 2200
3276.00 2197
3276.54 2202
3277.08 2181
3277.62 2244
3278.16 2207
3278.70 2292
3279.24 2391
3279.78 2211
3280.32 2262
3280.86 2233
3281.41 2180
3281.95 2140
3282.49 2218
3283.03 2200
3283.57 2151
3284.11 2164
3284.65 2224
3285.19 2227
3285.73 2177
3286.27 2358
3286.81 2385
3287.35 2351
3287.89 2417
3288.43 2428
3288.97 2413
3289.52 2349
3290.06 2345
3290.60 2443
3291.14 2446
3291.68 2533
3292.22 2582
3292.76 2737
3293.30 2893
3293.85 2962
3294.39 3249
3294.93 3387
3295.47 3580
3296.01 3864
3296.55 4001
3297.09 3770
3297.64 3752
3298.18 3654
3298.72 3315
3299.26 3188
3299.80 2957
3300.34 2842
3300.89 2687
3301.43 2523
3301.97 2438
3302.51 2476
3303.06 2446
3303.60 2262
3304.14 2278
3304.68 2233
3305.22 2302
3305.77 2344
3306.31 2294
3306.85 2379
3307.39 2471
3307.94 2408
3308.48 2519
3309.02 2573
3309.56 2553
3310.11 2531
3310.65 2616
3311.19 2636
3311.74 2530
3312.28 2508
3312.82 2543
3313.36 2563
3313.91 2521
3314.45 2553
3314.99 2738
3315.54 2841
3316.08 2881
3316.62 2949
3317.17 2996
3317.71 3185
3318.25 3462
3318.80 3444
3319.34 3323
3319.88 3511
3320.43 3458
3320.97 3419
3321.51 3315
3322.06 3353
3322.60 3368
3323.14 3205
3323.69 3005
3324.23 2981
3324.78 2995
3325.32 2912
3325.86 2759
3326.41 2829
3326.95 2866
3327.50 2700
3328.04 2625
3328.59 2726
3329.13 2557
3329.67 2606
3330.22 2678
3330.76 2812
3331.31 2984
3331.85 3530
3332.40 4322
3332.94 5339
3333.49 6661
3334.03 8221
3334.57 9929
3335.12 11832
3335.66 13208
3336.21 14053
3336.75 14714
3337.30 14610
3337.84 13822
3338.39 12965
3338.93 11625
3339.48 9964
3340.02 8531
3340.57 7207
3341.11 6145
3341.66 5049
3342.20 4273
3342.75 3718
3343.30 3172
3343.84 2827
3344.39 2663
3344.93 2515
3345.48 2437
3346.02 2408
3346.57 2328
3347.11 2314
3347.66 2299
3348.21 2275
3348.75 2299
3349.30 2336
3349.84 2285
3350.39 2367
3350.94 2373
3351.48 2338
3352.03 2337
3352.57 2361
3353.12 2330
3353.67 2396
3354.21 2266
3354.76 2210
3355.31 2170
3355.85 2125
3356.40 2056
3356.95 2069
3357.49 2037
3358.04 2023
3358.59 1987
3359.13 2017
3359.68 2087
3360.23 2101
3360.77 2110
3361.32 2071
3361.87 2004
3362.41 2011
3362.96 2083
3363.51 2111
3364.05 2156
3364.60 2112
3365.15 2050
3365.70 2038
3366.24 2123
3366.79 2052
3367.34 2080
3367.89 2029
3368.43 1910
3368.98 1935
3369.53 1935
3370.08 1972
3370.62 2062
3371.17 2105
3371.72 2276
3372.27 2397
3372.81 2397
3373.36 2669
3373.91 2753
3374.46 2790
3375.01 2765
3375.55 2660
3376.10 2547
3376.65 2515
3377.20 2355
3377.75 2222
3378.30 2140
3378.84 1933
3379.39 1925
3379.94 1913
3380.49 1883
3381.04 1802
3381.59 1787
3382.13 1740
3382.68 1753
3383.23 1757
3383.78 1777
3384.33 1721
3384.88 1831
3385.43 1743
3385.98 1687
3386.52 1652
3387.07 1589
3387.62 1596
3388.17 1577
3388.72 1488
3389.27 1619
3389.82 1658
3390.37 1583
3390.92 1616
3391.47 1541
3392.02 1579
3392.57 1567
3393.12 1554
3393.66 1541
3394.21 1509
3394.76 1451
3395.31 1441
3395.86 1459
3396.41 1487
3396.96 1460
3397.51 1541
3398.06 1606
3398.61 1555
3399.16 1604
3399.71 1572
3400.26 1555
3400.81 1522
3401.36 1488
3401.91 1533
3402.46 1496
3403.01 1448
3403.56 1467
3404.11 1482
3404.66 1483
3405.21 1481
3405.77 1488
3406.32 1505
3406.87 1477
3407.42 1525
3407.97 1519
3408.52 1515
3409.07 1515
3409.62 1540
3410.17 1669
3410.72 1701
3411.27 1732
3411.82 1696
3412.37 1757
3412.93 1766
3413.48 1778
3414.03 1739
3414.58 1756
3415.13 1725
3415.68 1696
3416.23 1577
3416.78 1607
3417.34 1674
3417.89 1704
3418.44 1656
3418.99 1645
3419.54 1654
3420.09 1599
3420.65 1571
3421.20 1575
3421.75 1614
3422.30 1673
3422.85 1589
3423.40 1643
3423.96 1795
3424.51 1816
3425.06 1900
3425.61 1795
3426.17 1782
3426.72 1792
3427.27 1695
3427.82 1668
3428.37 1630
3428.93 1527
3429.48 1467
3430.03 1478
3430.58 1436
3431.14 1403
3431.69 1444
3432.24 1478
3432.79 1467
3433.35 1500
3433.90 1432
3434.45 1544
3435.01 1500
3435.56 1416
3436.11 1438
3436.66 1461
3437.22 1439
3437.77 1392
3438.32 1507
3438.88 1554
3439.43 1531
3439.98 1517
3440.54 1503
3441.09 1523
3441.64 1689
3442.20 1672
3442.75 1604
3443.30 1671
3443.86 1614
3444.41 1630
3444.96 1569
3445.52 1546
3446.07 1519
3446.63 1496
3447.18 1509
3447.73 1456
3448.29 1437
3448.84 1426
3449.40 1393
3449.95 1455
3450.50 1439
3451.06 1441
3451.61 1434
3452.17 1463
3452.72 1427
3453.27 1343
3453.83 1448
3454.38 1390
3454.94 1396
3455.49 1398
3456.05 1461
3456.60 1346
3457.16 1381
3457.71 1383
3458.27 1387
3458.82 1391
3459.38 1463
3459.93 1442
3460.49 1446
3461.04 1475
3461.60 1497
3462.15 1474
3462.71 1422
3463.26 1537
3463.82 1538
3464.37 1499
3464.93 1553
3465.48 1524
3466.04 1529
3466.59 1541
3467.15 1597
3467.70 1667
3468.26 1612
3468.81 1671
3469.37 1687
3469.93 1866
3470.48 1984
3471.04 1959
3471.59 2021
3472.15 2079
3472.70 2152
3473.26 2067
3473.82 2070
3474.37 2052
3474.93 2025
3475.48 2038
3476.04 1950
3476.60 2006
3477.15 1898
3477.71 1868
3478.27 2044
3478.82 2129
3479.38 2125
3479.93 2063
3480.49 2144
3481.05 2227
3481.60 2218
3482.16 2194
3482.72 2220
3483.27 2216
3483.83 2323
3484.39 2489
3484.95 2491
3485.50 2460
3486.06 2402
3486.62 2497
3487.17 2592
3487.73 2613
3488.29 2794
3488.84 3118
3489.40 3854
3489.96 4663
3490.52 5881
3491.07 7228
3491.63 8510
3492.19 9876
3492.75 10848
3493.30 11276
3493.86 10523
3494.42 9610
3494.98 8590
3495.53 7249
3496.09 6081
3496.65 5070
3497.21 4437
3497.77 3848
3498.32 3416
3498.88 3036
3499.44 3049
3500.00 3076
3500.56 3049
3501.11 3046
3501.67 3212
3502.23 3227
3502.79 3250
3503.35 3415
3503.91 3682
3504.46 3882
3505.02 4023
3505.58 3803
3506.14 3855
3506.70 3842
3507.26 3632
3507.81 3495
3508.37 3346
3508.93 3146
3509.49 2921
3510.05 2736
3510.61 2693
3511.17 2720
3511.73 2570
3512.29 2370
3512.85 2290
3513.40 2208
3513.96 2119
3514.52 1989
3515.08 1935
3515.64 1876
3516.20 1857
3516.76 1769
3517.32 1738
3517.88 1693
3518.44 1714
3519.00 1718
3519.56 1752
3520.12 1675
3520.68 1744
3521.24 1629
3521.80 1670
3522.36 1720
3522.92 1814
3523.48 1774
3524.04 1805
3524.60 1861
3525.16 1814
3525.72 1780
3526.28 1713
3526.84 1736
3527.40 1774
3527.96 1680
3528.52 1650
3529.08 1674
3529.64 1698
3530.20 1691
3530.76 1673
3531.32 1671
3531.88 1722
3532.44 1673
3533.00 1639
3533.56 1594
3534.12 1635
3534.68 1577
3535.25 1619
3535.81 1657
3536.37 1639
3536.93 1620
3537.49 1637
3538.05 1673
3538.61 1574
3539.17 1612
3539.73 1601
3540.30 1525
3540.86 1638
3541.42 1623
3541.98 1556
3542.54 1548
3543.10 1546
3543.66 1591
3544.23 1625
3544.79 1598
3545.35 1629
3545.91 1716
3546.47 1616
3547.03 1554
3547.60 1513
3548.16 1569
3548.72 1494
3549.28 1498
3549.84 1487
3550.41 1482
3550.97 1461
3551.53 1443
3552.09 1422
3552.65 1398
3553.22 1413
3553.78 1371
3554.34 1324
3554.90 1342
3555.47 1306
3556.03 1232
3556.59 1320
3557.15 1374
3557.72 1326
3558.28 1378
3558.84 1422
3559.41 1440
3559.97 1404
3560.53 1446
3561.09 1449
3561.66 1454
3562.22 1382
3562.78 1493
3563.35 1461
3563.91 1455
3564.47 1443
3565.04 1411
3565.60 1461
3566.16 1475
3566.73 1438
3567.29 1393
3567.85 1455
3568.42 1416
3568.98 1397
3569.54 1403
3570.11 1369
3570.67 1300
3571.23 1317
3571.80 1323
3572.36 1433
3572.93 1489
3573.49 1455
3574.05 1504
3574.62 1662
3575.18 1903
3575.75 1907
3576.31 2153
3576.87 2294
3577.44 2430
3578.00 2560
3578.57 2518
3579.13 2495
3579.70 2447
3580.26 2194
3580.82 2087
3581.39 1949
3581.95 1839
3582.52 1770
3583.08 1665
3583.65 1616
3584.21 1509
3584.78 1495
3585.34 1429
3585.91 1391
3586.47 1297
3587.04 1278
3587.60 1265
3588.17 1286
3588.73 1306
3589.30 1283
3589.86 1187
3590.43 1181
3590.99 1188
3591.56 1265
3592.12 1286
3592.69 1233
3593.25 1203
3593.82 1234
3594.39 1200
3594.95 1170
3595.52 1187
3596.08 1248
3596.65 1297
3597.21 1243
3597.78 1203
3598.35 1261
3598.91 1297
3599.48 1242
3600.04 1160
3600.61 1152
3601.18 1296
3601.74 1262
3602.31 1164
3602.87 1166
3603.44 1179
3604.01 1170
3604.57 1179
3605.14 1179
3605.71 1217
3606.27 1190
3606.84 1162
3607.41 1168
3607.97 1120
3608.54 1136
3609.11 1121
3609.67 1148
3610.24 1105
3610.81 1141
3611.37 1112
3611.94 1150
3612.51 1077
3613.07 1092
3613.64 1152
3614.21 1169
3614.78 1153
3615.34 1227
3615.91 1182
3616.48 1185
3617.04 1273
3617.61 1287
3618.18 1282
3618.75 1286
3619.31 1284
3619.88 1304
3620.45 1301
3621.02 1199
3621.58 1225
3622.15 1238
3622.72 1224
3623.29 1148
3623.86 1210
3624.42 1204
3624.99 1107
3625.56 1158
3626.13 1139
3626.70 1187
3627.26 1169
3627.83 1190
3628.40 1125
3628.97 1067
3629.54 1048
3630.11 1036
3630.67 1074
3631.24 1145
3631.81 1155
3632.38 1135
3632.95 1110
3633.52 1148
3634.08 1153
3634.65 1158
3635.22 1178
3635.79 1118
3636.36 1158
3636.93 1107
3637.50 1091
3638.07 1152
3638.64 1175
3639.20 1124
3639.77 1182
3640.34 1202
3640.91 1296
3641.48 1324
3642.05 1336
3642.62 1354
3643.19 1349
3643.76 1281
3644.33 1302
3644.90 1299
3645.47 1211
3646.04 1257
3646.61 1181
3647.18 1205
3647.75 1230
3648.32 1217
3648.89 1276
3649.46 1274
3650.03 1312
3650.60 1390
3651.17 1434
3651.74 1527
3652.31 1573
3652.88 1697
3653.45 1646
3654.02 1562
3654.59 1656
3655.16 1599
3655.73 1519
3656.30 1479
3656.87 1451
3657.44 1420
3658.01 1484
3658.58 1541
3659.15 1623
3659.72 1587
3660.29 1528
3660.86 1530
3661.43 1500
3662.00 1473
3662.58 1536
3663.15 1591
3663.72 1622
3664.29 1668
3664.86 1796
3665.43 2038
3666.00 2231
3666.57 2316
3667.14 2334
3667.72 2281
3668.29 2131
3668.86 1989
3669.43 1806
3670.00 1715
3670.57 1594
3671.14 1456
3671.72 1516
3672.29 1450
3672.86 1392
3673.43 1407
3674.00 1401
3674.57 1461
3675.15 1467
3675.72 1413
3676.29 1465
3676.86 1456
3677.43 1453
3678.01 1477
3678.58 1452
3679.15 1416
3679.72 1393
3680.30 1356
3680.87 1327
3681.44 1349
3682.01 1272
3682.58 1341
3683.16 1233
3683.73 1180
3684.30 1121
3684.88 1153
3685.45 1148
3686.02 1167
3686.59 1162
3687.17 1230
3687.74 1323
3688.31 1207
3688.88 1227
3689.46 1200
3690.03 1230
3690.60 1271
3691.18 1288
3691.75 1367
3692.32 1309
3692.90 1281
3693.47 1218
3694.04 1170
3694.62 1184
3695.19 1168
3695.76 1219
3696.34 1200
3696.91 1173
3697.48 1150
3698.06 1201
3698.63 1179
3699.21 1113
3699.78 1158
3700.35 1193
3700.93 1179
3701.50 1191
3702.08 1163
3702.65 1145
3703.22 1160
3703.80 1182
3704.37 1217
3704.95 1199
3705.52 1230
3706.09 1265
3706.67 1213
3707.24 1181
3707.82 1219
3708.39 1253
3708.97 1243
3709.54 1310
3710.12 1262
3710.69 1143
3711.26 1175
3711.84 1169
3712.41 1181
3712.99 1107
3713.56 1128
3714.14 1151
3714.71 1136
3715.29 1188
3715.86 1200
3716.44 1158
3717.01 1193
3717.59 1128
3718.16 1117
3718.74 1193
3719.32 1145
3719.89 1048
3720.47 1176
3721.04 1196
3721.62 1132
3722.19 1090
3722.77 1151
3723.34 1086
3723.92 1150
3724.49 1121
3725.07 1091
3725.65 1093
3726.22 1137
3726.80 1118
3727.37 1059
3727.95 1170
3728.53 1099
3729.10 1118
3729.68 1190
3730.25 1138
3730.83 1176
3731.41 1237
3731.98 1222
3732.56 1224
3733.14 1237
3733.71 1262
3734.29 1216
3734.87 1191
3735.44 1205
3736.02 1257
3736.60 1214
3737.17 1160
3737.75 1200
3738.33 1220
3738.90 1219
3739.48 1210
3740.06 1167
3740.63 1165
3741.21 1198
3741.79 1192
3742.36 1066
3742.94 1057
3743.52 1135
3744.10 1224
3744.67 1131
3745.25 1147
3745.83 1148
3746.40 1187
3746.98 1213
3747.56 1112
3748.14 1127
3748.71 1148
3749.29 1107
3749.87 1206
3750.45 1200
3751.03 1183
3751.60 1162
3752.18 1228
3752.76 1144
3753.34 1091
3753.92 1093
3754.49 1116
3755.07 1210
3755.65 1135
3756.23 1139
3756.81 1208
3757.38 1213
3757.96 1188
3758.54 1222
3759.12 1211
3759.70 1247
3760.28 1242
3760.85 1285
3761.43 1279
3762.01 1217
3762.59 1305
3763.17 1317
3763.75 1351
3764.33 1314
3764.91 1348
3765.48 1258
3766.06 1271
3766.64 1271
3767.22 1291
3767.80 1312
3768.38 1236
3768.96 1210
3769.54 1240
3770.12 1253
3770.70 1252
3771.28 1309
3771.85 1333
3772.43 1312
3773.01 1348
3773.59 1305
3774.17 1340
3774.75 1367
3775.33 1365
3775.91 1359
3776.49 1307
3777.07 1253
3777.65 1244
3778.23 1251
3778.81 1257
3779.39 1270
3779.97 1358
3780.55 1340
3781.13 1301
3781.71 1280
3782.29 1258
3782.87 1294
3783.45 1276
3784.03 1277
3784.61 1300
3785.19 1289
3785.77 1332
3786.35 1310
3786.93 1310
3787.51 1373
3788.10 1263
3788.68 1313
3789.26 1350
3789.84 1295
3790.42 1288
3791.00 1265
3791.58 1331
3792.16 1395
3792.74 1415
3793.32 1449
3793.90 1344
3794.48 1398
3795.07 1367
3795.65 1448
3796.23 1455
3796.81 1471
3797.39 1537
3797.97 1536
3798.55 1478
3799.14 1529
3799.72 1620
3800.30 1599
3800.88 1774
3801.46 1898
3802.04 1890
3802.62 1894
3803.21 1844
3803.79 1850
3804.37 1847
3804.95 1916
3805.53 1799
3806.12 1818
3806.70 1854
3807.28 1875
3807.86 1977
3808.44 2091
3809.03 2135
3809.61 2097
3810.19 2285
3810.77 2161
3811.36 2140
3811.94 2108
3812.52 2051
3813.10 2069
3813.69 2107
3814.27 2228
3814.85 2273
3815.43 2407
3816.02 2438
3816.60 2310
3817.18 2222
3817.77 2073
3818.35 1950
3818.93 1901
3819.51 1750
3820.10 1731
3820.68 1746
3821.26 1781
3821.85 1890
3822.43 1818
3823.01 1864
3823.60 1938
3824.18 1897
3824.76 1792
3825.35 1717
3825.93 1624
3826.51 1569
3827.10 1552
3827.68 1531
3828.27 1511
3828.85 1376
3829.43 1468
3830.02 1401
3830.60 1410
3831.18 1387
3831.77 1446
3832.35 1410
3832.94 1350
3833.52 1431
3834.10 1428
3834.69 1467
3835.27 1404
3835.86 1393
3836.44 1382
3837.03 1328
3837.61 1341
3838.19 1353
3838.78 1373
3839.36 1268
3839.95 1272
3840.53 1297
3841.12 1276
3841.70 1316
3842.29 1242
3842.87 1320
3843.46 1345
3844.04 1215
3844.63 1258
3845.21 1254
3845.80 1245
3846.38 1238
3846.97 1291
3847.55 1256
3848.14 1238
3848.72 1248
3849.31 1285
3849.89 1228
3850.48 1258
3851.06 1261
3851.65 1252
3852.23 1240
3852.82 1265
3853.41 1241
3853.99 1259
3854.58 1261
3855.16 1215
3855.75 1233
3856.33 1183
3856.92 1204
3857.51 1197
3858.09 1220
3858.68 1205
3859.26 1186
3859.85 1181
3860.44 1225
3861.02 1258
3861.61 1267
3862.20 1286
3862.78 1265
3863.37 1244
3863.95 1268
3864.54 1230
3865.13 1216
3865.71 1268
3866.30 1196
3866.89 1211
3867.47 1183
3868.06 1203
3868.65 1177
3869.23 1174
3869.82 1195
3870.41 1195
3870.99 1172
3871.58 1177
3872.17 1169
3872.76 1161
3873.34 1235
3873.93 1231
3874.52 1239
3875.10 1212
3875.69 1165
3876.28 1147
3876.87 1210
3877.45 1189
3878.04 1151
3878.63 1160
3879.22 1130
3879.80 1091
3880.39 1176
3880.98 1134
3881.57 1117
3882.15 1117
3882.74 1086
3883.33 1087
3883.92 1178
3884.51 1099
3885.09 1092
3885.68 1058
3886.27 1082
3886.86 1122
3887.45 1146
3888.04 1138
3888.62 1145
3889.21 1155
3889.80 1149
3890.39 1178
3890.98 1208
3891.57 1155
3892.15 1179
3892.74 1243
3893.33 1192
3893.92 1204
3894.51 1218
3895.10 1142
3895.69 1135
3896.28 1149
3896.86 1142
3897.45 1212
3898.04 1129
3898.63 1064
3899.22 1171
3899.81 1177
3900.40 1209
3900.99 1206
3901.58 1250
3902.17 1173
3902.76 1174
3903.34 1205
3903.93 1195
3904.52 1224
3905.11 1201
3905.70 1241
3906.29 1281
3906.88 1267
3907.47 1300
3908.06 1284
3908.65 1286
3909.24 1387
3909.83 1332
3910.42 1306
3911.01 1274
3911.60 1235
3912.19 1246
3912.78 1232
3913.37 1232
3913.96 1234
3914.55 1174
3915.14 1212
3915.73 1208
3916.32 1181
3916.91 1256
3917.50 1271
3918.09 1239
3918.68 1253
3919.28 1227
3919.87 1244
3920.46 1174
3921.05 1186
3921.64 1133
3922.23 1123
3922.82 1166
3923.41 1173
3924.00 1146
3924.59 1124
3925.18 1128
3925.77 1098
3926.37 1037
3926.96 1079
3927.55 1096
3928.14 1060
3928.73 1153
3929.32 1110
3929.91 1047
3930.51 1083
3931.10 1052
3931.69 1047
3932.28 1041
3932.87 1053
3933.46 1017
3934.05 1038
3934.65 989
3935.24 1001
3935.83 1049
3936.42 1120
3937.01 1159
3937.61 1204
3938.20 1223
3938.79 1262
3939.38 1263
3939.97 1322
3940.57 1279
3941.16 1297
3941.75 1305
3942.34 1351
3942.94 1292
3943.53 1347
3944.12 1353
3944.71 1358
3945.31 1324
3945.90 1284
3946.49 1240
3947.08 1182
3947.68 1163
3948.27 1198
3948.86 1146
3949.45 1112
3950.05 1201
3950.64 1149
3951.23 1127
3951.83 1153
3952.42 1147
3953.01 1157
3953.61 1177
3954.20 1167
3954.79 1193
3955.39 1242
3955.98 1243
3956.57 1149
3957.17 1221
3957.76 1251
3958.35 1279
3958.95 1248
3959.54 1293
3960.13 1296
3960.73 1278
3961.32 1359
3961.92 1319
3962.51 1286
3963.10 1285
3963.70 1279
3964.29 1328
3964.88 1376
3965.48 1487
3966.07 1635
3966.67 1661
3967.26 1842
3967.86 1954
3968.45 1950
3969.04 1945
3969.64 1901
3970.23 1776
3970.83 1714
3971.42 1640
3972.02 1513
3972.61 1508
3973.21 1421
3973.80 1429
3974.40 1418
3974.99 1441
3975.58 1628
3976.18 1771
3976.77 1780
3977.37 1897
3977.96 1992
3978.56 1885
3979.15 1817
3979.75 1801
3980.35 1628
3980.94 1620
3981.54 1626
3982.13 1587
3982.73 1605
3983.32 1567
3983.92 1484
3984.51 1456
3985.11 1442
3985.70 1445
3986.30 1450
3986.90 1445
3987.49 1434
3988.09 1408
3988.68 1378
3989.28 1396
3989.87 1407
3990.47 1378
3991.07 1416
3991.66 1378
3992.26 1422
3992.85 1367
3993.45 1382
3994.05 1365
3994.64 1417
3995.24 1351
3995.84 1285
3996.43 1390
3997.03 1345
3997.62 1359
3998.22 1387
3998.82 1329
3999.41 1356
4000.01 1377
4000.61 1395
4001.20 1371
4001.80 1304
4002.40 1303
4003.00 1287
4003.59 1308
4004.19 1333
4004.79 1395
4005.38 1394
4005.98 1462
4006.58 1407
4007.17 1424
4007.77 1409
4008.37 1410
4008.97 1384
4009.56 1333
4010.16 1425
4010.76 1438
4011.36 1414
4011.95 1393
4012.55 1338
4013.15 1262
4013.75 1242
4014.34 1236
4014.94 1247
4015.54 1198
4016.14 1217
4016.74 1219
4017.33 1303
4017.93 1377
4018.53 1401
4019.13 1392
4019.73 1401
4020.32 1377
4020.92 1377
4021.52 1382
4022.12 1311
4022.72 1348
4023.32 1302
4023.91 1306
4024.51 1304
4025.11 1286
4025.71 1295
4026.31 1336
4026.91 1383
4027.51 1439
4028.10 1453
4028.70 1536
4029.30 1581
4029.90 1536
4030.50 1471
4031.10 1382
4031.70 1429
4032.30 1461
4032.90 1388
4033.49 1377
4034.09 1434
4034.69 1409
4035.29 1366
4035.89 1387
4036.49 1319
4037.09 1255
4037.69 1207
4038.29 1107
4038.89 1062
4039.49 1104
4040.09 1127
4040.69 1083
4041.29 1106
4041.89 1124
4042.49 1099
4043.09 1153
4043.69 1057
4044.29 1075
4044.89 1105
4045.49 1105
4046.09 1127
4046.69 1104
4047.29 1089
4047.89 1072
4048.49 1125
4049.09 1153
4049.69 1146
4050.29 1098
4050.89 1085
4051.49 1117
4052.09 1145
4052.69 1145
4053.29 1084
4053.89 1035
4054.49 1110
4055.09 1067
4055.69 1081
4056.30 1119
4056.90 1065
4057.50 1058
4058.10 1081
4058.70 1078
4059.30 1040
4059.90 1062
4060.50 1052
4061.10 1101
4061.71 1138
4062.31 1165
4062.91 1140
4063.51 1181
4064.11 1151
4064.71 1153
4065.31 1150
4065.92 1138
4066.52 1130
4067.12 1158
4067.72 1165
4068.32 1110
4068.92 1122
4069.53 1184
4070.13 1115
4070.73 1160
4071.33 1143
4071.93 1092
4072.54 1095
4073.14 1086
4073.74 1126
4074.34 1110
4074.94 1044
4075.55 1090
4076.15 1160
4076.75 1133
4077.35 1103
4077.96 1082
4078.56 1091
4079.16 1137
4079.76 1079
4080.37 1065
4080.97 1051
4081.57 1108
4082.17 1134
4082.78 1120
4083.38 1109
4083.98 1114
4084.59 1087
4085.19 1087
4085.79 1045
4086.39 1055
4087.00 1144
4087.60 1093
4088.20 1053
4088.81 1044
4089.41 1062
4090.01 1124
4090.62 1069
4091.22 1060
4091.82 1065
4092.43 1069
4093.03 1052
4093.63 1010
4094.24 1052
4094.84 1029
4095.45 1028
4096.05 1038
4096.65 1022
4097.26 1048
4097.86 1110
4098.47 1069
4099.07 1053
4099.67 1057
4100.28 1064
4100.88 1096
4101.49 1080
4102.09 1029
4102.69 1025
4103.30 1007
4103.90 1011
4104.51 1022
4105.11 1039
4105.72 1034
4106.32 984
4106.93 1032
4107.53 1032
4108.13 992
4108.74 976
4109.34 1020
4109.95 1076
4110.55 1015
4111.16 1032
4111.76 968
4112.37 998
4112.97 1019
4113.58 972
4114.18 969
4114.79 967
4115.39 1004
4116.00 1003
4116.60 983
4117.21 978
4117.82 984
4118.42 974
4119.03 963
4119.63 1011
4120.24 1043
4120.84 1076
4121.45 1043
4122.05 1082
4122.66 1052
4123.27 1039
4123.87 1011
4124.48 1024
4125.08 943
4125.69 996
4126.30 1049
4126.90 983
4127.51 995
4128.11 970
4128.72 997
4129.33 1063
4129.93 1016
4130.54 1022
4131.15 1081
4131.75 999
4132.36 1011
4132.96 994
4133.57 998
4134.18 1037
4134.78 1105
4135.39 1075
4136.00 1083
4136.60 1150
4137.21 1185
4137.82 1091
4138.43 1119
4139.03 1114
4139.64 1100
4140.25 1166
4140.85 1163
4141.46 1153
4142.07 1110
4142.68 1135
4143.28 1127
4143.89 1119
4144.50 1206
4145.10 1198
4145.71 1157
4146.32 1161
4146.93 1175
4147.53 1094
4148.14 1022
4148.75 1055
4149.36 1057
4149.97 977
4150.57 1062
4151.18 1087
4151.79 1065
4152.40 998
4153.00 1023
4153.61 1044
4154.22 962
4154.83 1001
4155.44 1006
4156.05 1037
4156.65 1058
4157.26 1145
4157.87 1127
4158.48 1198
4159.09 1203
4159.70 1253
4160.30 1329
4160.91 1288
4161.52 1257
4162.13 1195
4162.74 1095
4163.35 1118
4163.96 1098
4164.56 1121
4165.17 1078
4165.78 1108
4166.39 1072
4167.00 1083
4167.61 1122
4168.22 1069
4168.83 1079
4169.44 1128
4170.05 1131
4170.66 1073
4171.26 1098
4171.87 1124
4172.48 1108
4173.09 1102
4173.70 1070
4174.31 1134
4174.92 1029
4175.53 1094
4176.14 1126
4176.75 1086
4177.36 1066
4177.97 1092
4178.58 1120
4179.19 1129
4179.80 1045
4180.41 1127
4181.02 1138
4181.63 1100
4182.24 1120
4182.85 1185
4183.46 1169
4184.07 1170
4184.68 1207
4185.29 1196
4185.90 1220
4186.51 1137
4187.12 1162
4187.73 1086
4188.34 1088
4188.95 999
4189.56 1028
4190.18 1070
4190.79 1076
4191.40 1125
4192.01 1050
4192.62 1128
4193.23 1165
4193.84 1129
4194.45 1231
4195.06 1265
4195.67 1224
4196.28 1146
4196.90 1199
4197.51 1229
4198.12 1192
4198.73 1181
4199.34 1089
4199.95 1064
4200.56 1080
4201.18 1060
4201.79 1088
4202.40 1091
4203.01 1098
4203.62 1011
4204.23 1065
4204.85 1106
4205.46 1134
4206.07 1128
4206.68 1136
4207.29 1124
4207.90 1134
4208.52 1163
4209.13 1181
4209.74 1211
4210.35 1217
4210.97 1232
4211.58 1242
4212.19 1261
4212.80 1209
4213.41 1254
4214.03 1229
4214.64 1251
4215.25 1231
4215.86 1220
4216.48 1203
4217.09 1308
4217.70 1292
4218.32 1342
4218.93 1434
4219.54 1396
4220.15 1449
4220.77 1412
4221.38 1368
4221.99 1326
4222.61 1320
4223.22 1369
4223.83 1377
4224.44 1355
4225.06 1321
4225.67 1319
4226.28 1353
4226.90 1421
4227.51 1439
4228.13 1528
4228.74 1701
4229.35 1618
4229.97 1584
4230.58 1542
4231.19 1524
4231.81 1560
4232.42 1532
4233.03 1516
4233.65 1430
4234.26 1392
4234.88 1404
4235.49 1444
4236.10 1403
4236.72 1463
4237.33 1351
4237.95 1325
4238.56 1323
4239.17 1323
4239.79 1396
4240.40 1308
4241.02 1322
4241.63 1349
4242.25 1382
4242.86 1332
4243.48 1330
4244.09 1299
4244.71 1419
4245.32 1389
4245.93 1422
4246.55 1366
4247.16 1377
4247.78 1266
4248.39 1283
4249.01 1364
4249.62 1358
4250.24 1386
4250.85 1366
4251.47 1341
4252.08 1302
4252.70 1336
4253.32 1330
4253.93 1415
4254.55 1374
4255.16 1431
4255.78 1459
4256.39 1424
4257.01 1447
4257.62 1377
4258.24 1300
4258.85 1401
4259.47 1406
4260.09 1449
4260.70 1504
4261.32 1572
4261.93 1645
4262.55 1632
4263.17 1852
4263.78 1871
4264.40 1892
4265.01 1918
4265.63 1831
4266.25 1659
4266.86 1652
4267.48 1566
4268.10 1590
4268.71 1582
4269.33 1540
4269.94 1533
4270.56 1541
4271.18 1503
4271.79 1493
4272.41 1524
4273.03 1491
4273.64 1526
4274.26 1588
4274.88 1774
4275.49 1838
4276.11 1999
4276.73 2033
4277.35 2218
4277.96 2313
4278.58 2356
4279.20 2190
4279.81 2064
4280.43 1904
4281.05 1828
4281.67 1719
4282.28 1578
4282.90 1482
4283.52 1419
4284.14 1456
4284.75 1422
4285.37 1420
4285.99 1438
4286.61 1489
4287.22 1427
4287.84 1370
4288.46 1357
4289.08 1391
4289.70 1275
4290.31 1323
4290.93 1311
4291.55 1371
4292.17 1327
4292.79 1286
4293.40 1322
4294.02 1337
4294.64 1342
4295.26 1340
4295.88 1386
4296.50 1317
4297.11 1366
4297.73 1374
4298.35 1335
4298.97 1359
4299.59 1350
4300.21 1402
4300.83 1316
4301.44 1310
4302.06 1320
4302.68 1313
4303.30 1257
4303.92 1340
4304.54 1359
4305.16 1324
4305.78 1343
4306.40 1347
4307.02 1212
4307.63 1296
4308.25 1333
4308.87 1290
4309.49 1297
4310.11 1346
4310.73 1402
4311.35 1397
4311.97 1366
4312.59 1322
4313.21 1406
4313.83 1466
4314.45 1487
4315.07 1412
4315.69 1459
4316.31 1481
4316.93 1491
4317.55 1456
4318.17 1509
4318.79 1519
4319.41 1517
4320.03 1480
4320.65 1484
4321.27 1478
4321.89 1624
4322.51 1663
4323.13 1666
4323.75 1635
4324.37 1666
4324.99 1850
4325.61 1814
4326.23 1887
4326.85 1965
4327.47 2067
4328.09 2070
4328.71 2062
4329.33 2112
4329.96 2214
4330.58 2372
4331.20 2510
4331.82 2908
4332.44 3152
4333.06 3308
4333.68 3429
4334.30 3557
4334.92 3528
4335.54 3483
4336.17 3447
4336.79 3438
4337.41 3502
4338.03 3508
4338.65 3319
4339.27 3239
4339.89 3179
4340.52 3046
4341.14 2891
4341.76 2745
4342.38 2787
4343.00 2834
4343.62 2963
4344.25 3287
4344.87 3988
4345.49 4776
4346.11 5547
4346.73 6407
4347.36 6666
4347.98 6763
4348.60 6541
4349.22 6044
4349.84 5197
4350.47 4580
4351.09 3957
4351.71 3393
4352.33 3015
4352.96 2924
4353.58 2756
4354.20 2539
4354.82 2352
4355.45 2380
4356.07 2277
4356.69 2116
4357.31 2171
4357.94 2206
4358.56 2147
4359.18 2090
4359.81 1995
4360.43 2014
4361.05 2061
4361.68 1962
4362.30 1982
4362.92 1947
4363.55 1901
4364.17 1939
4364.79 1899
4365.42 1917
4366.04 1919
4366.66 1946
4367.29 1865
4367.91 1844
4368.53 1785
4369.16 1705
4369.78 1638
4370.40 1581
4371.03 1554
4371.65 1594
4372.27 1515
4372.90 1516
4373.52 1473
4374.15 1454
4374.77 1453
4375.39 1451
4376.02 1438
4376.64 1456
4377.27 1512
4377.89 1541
4378.52 1523
4379.14 1567
4379.76 1582
4380.39 1597
4381.01 1614
4381.64 1623
4382.26 1543
4382.89 1463
4383.51 1482
4384.14 1524
4384.76 1494
4385.39 1482
4386.01 1487
4386.64 1415
4387.26 1416
4387.89 1509
4388.51 1433
4389.14 1418
4389.76 1382
4390.39 1432
4391.01 1364
4391.64 1375
4392.26 1369
4392.89 1346
4393.51 1369
4394.14 1478
4394.76 1488
4395.39 1427
4396.01 1419
4396.64 1494
4397.26 1461
4397.89 1432
4398.52 1456
4399.14 1499
4399.77 1494
4400.39 1500
4401.02 1412
4401.65 1432
4402.27 1467
4402.90 1511
4403.52 1465
4404.15 1427
4404.78 1408
4405.40 1303
4406.03 1355
4406.65 1341
4407.28 1357
4407.91 1338
4408.53 1338
4409.16 1361
4409.79 1380
4410.41 1413
4411.04 1456
4411.67 1405
4412.29 1349
4412.92 1398
4413.55 1393
4414.17 1440
4414.80 1445
4415.43 1337
4416.05 1347
4416.68 1360
4417.31 1309
4417.94 1292
4418.56 1260
4419.19 1265
4419.82 1274
4420.44 1328
4421.07 1314
4421.70 1260
4422.33 1293
4422.95 1306
4423.58 1288
4424.21 1270
4424.84 1269
4425.46 1267
4426.09 1289
4426.72 1320
4427.35 1247
4427.97 1253
4428.60 1215
4429.23 1243
4429.86 1196
4430.49 1174
4431.11 1216
4431.74 1261
4432.37 1197
4433.00 1271
4433.63 1247
4434.26 1286
4434.88 1232
4435.51 1255
4436.14 1199
4436.77 1207
4437.40 1234
4438.03 1247
4438.65 1245
4439.28 1278
4439.91 1261
4440.54 1180
4441.17 1176
4441.80 1285
4442.43 1193
4443.06 1211
4443.68 1267
4444.31 1241
4444.94 1281
4445.57 1295
4446.20 1293
4446.83 1347
4447.46 1331
4448.09 1350
4448.72 1344
4449.35 1325
4449.98 1286
4450.61 1259
4451.24 1215
4451.86 1276
4452.49 1320
4453.12 1284
4453.75 1325
4454.38 1408
4455.01 1519
4455.64 1562
4456.27 1544
4456.90 1601
4457.53 1614
4458.16 1551
4458.79 1629
4459.42 1508
4460.05 1416
4460.68 1390
4461.31 1404
4461.94 1345
4462.57 1259
4463.20 1225
4463.83 1216
4464.46 1239
4465.09 1162
4465.72 1233
4466.36 1296
4466.99 1234
4467.62 1189
4468.25 1226
4468.88 1258
4469.51 1253
4470.14 1293
4470.77 1299
4471.40 1235
4472.03 1259
4472.66 1202
4473.29 1156
4473.93 1180
4474.56 1197
4475.19 1215
4475.82 1180
4476.45 1150
4477.08 1113
4477.71 1170
4478.34 1184
4478.98 1119
4479.61 1172
4480.24 1213
4480.87 1180
4481.50 1222
4482.13 1205
4482.76 1273
4483.40 1293
4484.03 1255
4484.66 1279
4485.29 1266
4485.92 1264
4486.56 1292
4487.19 1265
4487.82 1299
4488.45 1303
4489.08 1316
4489.72 1338
4490.35 1340
4490.98 1321
4491.61 1391
4492.25 1297
4492.88 1332
4493.51 1281
4494.14 1318
4494.78 1319
4495.41 1306
4496.04 1305
4496.67 1333
4497.31 1396
4497.94 1429
4498.57 1492
4499.20 1476
4499.84 1537
4500.47 1683
4501.10 1761
4501.74 1813
4502.37 1866
4503.00 1792
4503.64 1855
4504.27 1805
4504.90 1797
4505.53 1779
4506.17 1720
4506.80 1654
4507.43 1732
4508.07 1582
4508.70 1489
4509.34 1456
4509.97 1448
4510.60 1412
4511.24 1383
4511.87 1407
4512.50 1419
4513.14 1405
4513.77 1343
4514.41 1415
4515.04 1238
4515.67 1296
4516.31 1281
4516.94 1228
4517.58 1248
4518.21 1259
4518.84 1201
4519.48 1250
4520.11 1226
4520.75 1232
4521.38 1253
4522.02 1184
4522.65 1212
4523.28 1180
4523.92 1202
4524.55 1212
4525.19 1184
4525.82 1149
4526.46 1216
4527.09 1191
4527.73 1229
4528.36 1185
4529.00 1203
4529.63 1178
4530.27 1191
4530.90 1246
4531.54 1277
4532.17 1303
4532.81 1358
4533.44 1285
4534.08 1254
4534.71 1178
4535.35 1203
4535.99 1231
4536.62 1226
4537.26 1208
4537.89 1192
4538.53 1132
4539.16 1187
4539.80 1145
4540.43 1111
4541.07 1197
4541.71 1168
4542.34 1203
4542.98 1179
4543.61 1168
4544.25 1256
4544.89 1180
4545.52 1221
4546.16 1197
4546.79 1211
4547.43 1132
4548.07 1219
4548.70 1221
4549.34 1199
4549.98 1192
4550.61 1163
4551.25 1175
4551.89 1124
4552.52 1178
4553.16 1134
4553.80 1130
4554.43 1097
4555.07 1128
4555.71 1043
4556.34 1074
4556.98 1141
4557.62 1127
4558.25 1127
4558.89 1149
4559.53 1097
4560.16 1085
4560.80 1160
4561.44 1184
4562.08 1169
4562.71 1104
4563.35 1149
4563.99 1128
4564.63 1106
4565.26 1156
4565.90 1115
4566.54 1113
4567.18 1130
4567.81 1147
4568.45 1088
4569.09 1144
4569.73 1152
4570.36 1136
4571.00 1094
4571.64 1139
4572.28 1097
4572.92 1098
4573.55 1198
4574.19 1162
4574.83 1184
4575.47 1242
4576.11 1138
4576.75 1166
4577.38 1212
4578.02 1213
4578.66 1231
4579.30 1188
4579.94 1160
4580.58 1163
4581.21 1197
4581.85 1216
4582.49 1189
4583.13 1236
4583.77 1229
4584.41 1318
4585.05 1350
4585.69 1389
4586.32 1464
4586.96 1475
4587.60 1603
4588.24 1714
4588.88 1724
4589.52 1834
4590.16 1863
4590.80 2062
4591.44 2052
4592.08 2224
4592.72 2216
4593.36 2216
4594.00 2181
4594.63 2047
4595.27 1917
4595.91 1717
4596.55 1570
4597.19 1505
4597.83 1454
4598.47 1460
4599.11 1424
4599.75 1331
4600.39 1505
4601.03 1442
4601.67 1481
4602.31 1398
4602.95 1373
4603.59 1418
4604.23 1449
4604.87 1395
4605.51 1401
4606.15 1292
4606.79 1266
4607.43 1241
4608.08 1274
4608.72 1235
4609.36 1188
4610.00 1251
4610.64 1212
4611.28 1232
4611.92 1104
4612.56 1142
4613.20 1149
4613.84 1171
4614.48 1164
4615.12 1218
4615.76 1184
4616.41 1177
4617.05 1252
4617.69 1280
4618.33 1221
4618.97 1203
4619.61 1230
4620.25 1222
4620.89 1199
4621.54 1185
4622.18 1150
4622.82 1118
4623.46 1185
4624.10 1131
4624.74 1183
4625.38 1149
4626.03 1139
4626.67 1152
4627.31 1174
4627.95 1178
4628.59 1271
4629.24 1238
4629.88 1304
4630.52 1393
4631.16 1424
4631.80 1599
4632.45 1682
4633.09 1699
4633.73 1721
4634.37 1682
4635.02 1663
4635.66 1591
4636.30 1563
4636.94 1506
4637.58 1492
4638.23 1445
4638.87 1493
4639.51 1479
4640.16 1449
4640.80 1457
4641.44 1454
4642.08 1460
4642.73 1455
4643.37 1419
4644.01 1375
4644.66 1380
4645.30 1361
4645.94 1364
4646.58 1329
4647.23 1275
4647.87 1341
4648.51 1331
4649.16 1228
4649.80 1263
4650.44 1199
4651.09 1264
4651.73 1239
4652.37 1283
4653.02 1302
4653.66 1301
4654.31 1204
4654.95 1240
4655.59 1299
4656.24 1225
4656.88 1212
4657.52 1182
4658.17 1144
4658.81 1137
4659.46 1144
4660.10 1241
4660.75 1180
4661.39 1161
4662.03 1156
4662.68 1138
4663.32 1095
4663.97 1068
4664.61 1146
4665.26 1133
4665.90 1106
4666.54 1153
4667.19 1185
4667.83 1131
4668.48 1087
4669.12 1097
4669.77 1155
4670.41 1175
4671.06 1093
4671.70 1120
4672.35 1153
4672.99 1087
4673.64 1103
4674.28 1150
4674.93 1125
4675.57 1140
4676.22 1150
4676.86 1150
4677.51 1135
4678.15 1212
4678.80 1264
4679.44 1270
4680.09 1254
4680.73 1225
4681.38 1257
4682.03 1274
4682.67 1217
4683.32 1239
4683.96 1256
4684.61 1250
4685.25 1242
4685.90 1253
4686.55 1311
4687.19 1325
4687.84 1335
4688.48 1446
4689.13 1519
4689.78 1604
4690.42 1606
4691.07 1849
4691.72 1913
4692.36 1902
4693.01 1800
4693.65 1799
4694.30 1726
4694.95 1701
4695.59 1721
4696.24 1705
4696.89 1685
4697.53 1836
4698.18 1941
4698.83 1923
4699.47 2062
4700.12 2328
4700.77 2380
4701.41 2295
4702.06 2248
4702.71 2030
4703.36 1817
4704.00 1735
4704.65 1612
4705.30 1641
4705.94 1603
4706.59 1593
4707.24 1668
4707.89 1533
4708.53 1512
4709.18 1491
4709.83 1524
4710.48 1528
4711.12 1506
4711.77 1519
4712.42 1458
4713.07 1447
4713.71 1453
4714.36 1456
4715.01 1445
4715.66 1493
4716.31 1430
4716.95 1380
4717.60 1362
4718.25 1321
4718.90 1280
4719.55 1264
4720.19 1318
4720.84 1386
4721.49 1414
4722.14 1393
4722.79 1347
4723.44 1369
4724.08 1307
4724.73 1380
4725.38 1321
4726.03 1349
4726.68 1263
4727.33 1255
4727.98 1319
4728.63 1314
4729.27 1310
4729.92 1262
4730.57 1209
4731.22 1230
4731.87 1258
4732.52 1230
4733.17 1184
4733.82 1226
4734.47 1267
4735.12 1234
4735.77 1183
4736.41 1185
4737.06 1167
4737.71 1263
4738.36 1185
4739.01 1198
4739.66 1181
4740.31 1212
4740.96 1210
4741.61 1247
4742.26 1253
4742.91 1235
4743.56 1203
4744.21 1174
4744.86 1193
4745.51 1237
4746.16 1195
4746.81 1211
4747.46 1186
4748.11 1201
4748.76 1312
4749.41 1225
4750.06 1277
4750.71 1291
4751.36 1283
4752.01 1265
4752.66 1244
4753.31 1273
4753.96 1327
4754.61 1307
4755.26 1241
4755.92 1234
4756.57 1214
4757.22 1234
4757.87 1178
4758.52 1240
4759.17 1206
4759.82 1191
4760.47 1212
4761.12 1268
4761.77 1268
4762.42 1189
4763.08 1224
4763.73 1235
4764.38 1210
4765.03 1167
4765.68 1175
4766.33 1224
4766.98 1187
4767.64 1108
4768.29 1166
4768.94 1165
4769.59 1243
4770.24 1234
4770.89 1213
4771.54 1158
4772.20 1181
4772.85 1180
4773.50 1207
4774.15 1174
4774.80 1163
4775.46 1150
4776.11 1181
4776.76 1196
4777.41 1123
4778.06 1154
4778.72 1095
4779.37 1088
4780.02 1089
4780.67 1173
4781.33 1193
4781.98 1061
4782.63 1165
4783.28 1082
4783.94 1094
4784.59 1132
4785.24 1162
4785.89 1090
4786.55 1101
4787.20 1144
4787.85 1160
4788.51 1164
4789.16 1212
4789.81 1219
4790.46 1230
4791.12 1266
4791.77 1221
4792.42 1248
4793.08 1282
4793.73 1195
4794.38 1239
4795.04 1220
4795.69 1222
4796.34 1201
4797.00 1173
4797.65 1246
4798.30 1170
4798.96 1146
4799.61 1189
4800.27 1223
4800.92 1207
4801.57 1212
4802.23 1218
4802.88 1287
4803.53 1271
4804.19 1241
4804.84 1293
4805.50 1295
4806.15 1284
4806.81 1364
4807.46 1353
4808.11 1325
4808.77 1372
4809.42 1327
4810.08 1332
4810.73 1360
4811.39 1413
4812.04 1371
4812.69 1406
4813.35 1379
4814.00 1445
4814.66 1478
4815.31 1479
4815.97 1471
4816.62 1395
4817.28 1430
4817.93 1399
4818.59 1439
4819.24 1490
4819.90 1555
4820.55 1569
4821.21 1606
4821.86 1714
4822.52 1687
4823.17 1696
4823.83 1730
4824.48 1676
4825.14 1640
4825.79 1737
4826.45 1702
4827.11 1575
4827.76 1595
4828.42 1491
4829.07 1503
4829.73 1573
4830.38 1615
4831.04 1640
4831.70 1640
4832.35 1580
4833.01 1659
4833.66 1681
4834.32 1705
4834.98 1700
4835.63 1666
4836.29 1848
4836.94 1746
4837.60 1670
4838.26 1678
4838.91 1663
4839.57 1736
4840.23 1731
4840.88 1781
4841.54 1712
4842.20 1724
4842.85 1754
4843.51 1802
4844.17 1814
4844.82 1796
4845.48 1748
4846.14 1764
4846.79 1731
4847.45 1720
4848.11 1729
4848.76 1761
4849.42 1834
4850.08 1795
4850.73 1858
4851.39 1896
4852.05 1958
4852.71 1904
4853.36 1893
4854.02 1908
4854.68 2039
4855.34 2145
4855.99 2178
4856.65 2280
4857.31 2509
4857.97 2669
4858.62 2607
4859.28 2599
4859.94 2585
4860.60 2505
4861.25 2397
4861.91 2260
4862.57 2137
4863.23 2133
4863.89 2138
4864.54 2177
4865.20 2219
4865.86 2188
4866.52 2186
4867.18 2326
4867.84 2275
4868.49 2204
4869.15 2142
4869.81 2183
4870.47 2049
4871.13 2027
4871.79 1955
4872.44 1997
4873.10 2068
4873.76 2059
4874.42 2057
4875.08 2023
4875.74 2053
4876.40 2044
4877.06 2117
4877.72 2128
4878.37 2359
4879.03 2505
4879.69 2546
4880.35 2551
4881.01 2524
4881.67 2307
4882.33 2326
4882.99 2263
4883.65 2184
4884.31 2058
4884.97 2078
4885.63 2103
4886.29 1976
4886.95 2060
4887.61 2010
4888.26 1970
4888.92 1879
4889.58 1875
4890.24 1939
4890.90 1966
4891.56 2050
4892.22 1981
4892.88 2019
4893.54 2088
4894.20 2095
4894.86 1953
4895.52 1918
4896.18 1886
4896.84 1844
4897.51 1885
4898.17 1904
4898.83 2036
4899.49 2044
4900.15 2111
4900.81 2117
4901.47 2123
4902.13 2013
4902.79 1892
4903.45 1809
4904.11 1777
4904.77 1726
4905.43 1785
4906.09 1652
4906.75 1647
4907.41 1628
4908.08 1536
4908.74 1617
4909.40 1626
4910.06 1595
4910.72 1557
4911.38 1534
4912.04 1529
4912.70 1548
4913.37 1532
4914.03 1543
4914.69 1505
4915.35 1531
4916.01 1557
4916.67 1587
4917.33 1556
4918.00 1454
4918.66 1535
4919.32 1541
4919.98 1495
4920.64 1497
4921.31 1478
4921.97 1506
4922.63 1465
4923.29 1512
4923.95 1487
4924.62 1444
4925.28 1437
4925.94 1412
4926.60 1381
4927.26 1351
4927.93 1436
4928.59 1439
4929.25 1450
4929.91 1417
4930.58 1377
4931.24 1327
4931.90 1418
4932.56 1397
4933.23 1367
4933.89 1368
4934.55 1367
4935.22 1418
4935.88 1377
4936.54 1374
4937.20 1387
4937.87 1345
4938.53 1353
4939.19 1377
4939.86 1389
4940.52 1406
4941.18 1373
4941.85 1293
4942.51 1334
4943.17 1337
4943.84 1341
4944.50 1311
4945.16 1341
4945.83 1299
4946.49 1282
4947.15 1315
4947.82 1293
4948.48 1314
4949.15 1267
4949.81 1284
4950.47 1280
4951.14 1304
4951.80 1277
4952.47 1240
4953.13 1310
4953.79 1305
4954.46 1276
4955.12 1306
4955.79 1299
4956.45 1352
4957.11 1278
4957.78 1359
4958.44 1351
4959.11 1341
4959.77 1356
4960.44 1383
4961.10 1418
4961.77 1455
4962.43 1562
4963.10 1627
4963.76 1695
4964.42 1784
4965.09 1776
4965.75 1676
4966.42 1587
4967.08 1559
4967.75 1528
4968.41 1488
4969.08 1421
4969.74 1395
4970.41 1378
4971.08 1380
4971.74 1367
4972.41 1456
4973.07 1499
4973.74 1463
4974.40 1490
4975.07 1600
4975.73 1550
4976.40 1581
4977.06 1679
4977.73 1661
4978.40 1663
4979.06 1629
4979.73 1564
4980.39 1583
4981.06 1448
4981.73 1334
4982.39 1299
4983.06 1287
4983.72 1300
4984.39 1328
4985.06 1273
4985.72 1306
4986.39 1270
4987.05 1259
4987.72 1274
4988.39 1257
4989.05 1247
4989.72 1231
4990.39 1225
4991.05 1272
4991.72 1256
4992.39 1245
4993.05 1273
4993.72 1250
4994.39 1230
4995.05 1195
4995.72 1165
4996.39 1222
4997.05 1179
4997.72 1221
4998.39 1112
4999.06 1133
4999.72 1118
5000.39 1151
5001.06 1123
5001.73 1127
5002.39 1079
5003.06 1113
5003.73 1082
5004.39 1061
5005.06 1042
5005.73 1123
5006.40 1124
5007.07 1066
5007.73 1067
5008.40 1087
5009.07 1108
5009.74 1065
5010.40 1099
5011.07 1141
5011.74 1170
5012.41 1122
5013.08 1049
5013.74 1131
5014.41 1125
5015.08 1089
5015.75 1076
5016.42 1093
5017.09 1104
5017.75 1129
5018.42 1069
5019.09 1085
5019.76 1110
5020.43 1069
5021.10 1092
5021.76 1074
5022.43 1121
5023.10 1129
5023.77 1078
5024.44 1127
5025.11 1155
5025.78 1147
5026.45 1165
5027.12 1188
5027.78 1172
5028.45 1103
5029.12 1124
5029.79 1106
5030.46 1135
5031.13 1110
5031.80 1059
5032.47 1099
5033.14 1124
5033.81 1073
5034.48 1092
5035.15 1071
5035.82 1146
5036.49 1109
5037.16 1105
5037.83 1091
5038.50 1055
5039.16 1132
5039.83 1141
5040.50 1142
5041.17 1130
5041.84 1131
5042.51 1099
5043.18 1125
5043.85 1091
5044.52 1149
5045.20 1128
5045.87 1104
5046.54 1060
5047.21 1117
5047.88 1079
5048.55 1115
5049.22 1130
5049.89 1040
5050.56 1073
5051.23 1133
5051.90 1149
5052.57 1125
5053.24 1122
5053.91 1127
5054.58 1096
5055.25 1072
5055.92 1055
5056.60 1078
5057.27 1091
5057.94 1089
5058.61 1030
5059.28 1047
5059.95 1056
5060.62 1042
5061.29 1032
5061.96 1069
5062.64 1151
5063.31 1114
5063.98 1166
5064.65 1188
5065.32 1150
5065.99 1112
5066.66 1115
5067.34 1106
5068.01 1156
5068.68 1164
5069.35 1152
5070.02 1142
5070.70 1130
5071.37 1135
5072.04 1152
5072.71 1148
5073.38 1126
5074.06 1130
5074.73 1190
5075.40 1196
5076.07 1214
5076.74 1257
5077.42 1334
5078.09 1344
5078.76 1408
5079.43 1524
5080.11 1547
5080.78 1507
5081.45 1478
5082.12 1398
5082.80 1378
5083.47 1349
5084.14 1417
5084.82 1520
5085.49 1434
5086.16 1318
5086.83 1330
5087.51 1415
5088.18 1397
5088.85 1323
5089.53 1389
5090.20 1500
5090.87 1487
5091.55 1460
5092.22 1525
5092.89 1436
5093.57 1420
5094.24 1372
5094.91 1422
5095.59 1407
5096.26 1362
5096.93 1323
5097.61 1328
5098.28 1264
5098.96 1336
5099.63 1273
5100.30 1274
5100.98 1263
5101.65 1297
5102.32 1336
5103.00 1377
5103.67 1514
5104.35 1474
5105.02 1541
5105.70 1694
5106.37 1544
5107.04 1463
5107.72 1442
5108.39 1388
5109.07 1350
5109.74 1333
5110.42 1347
5111.09 1344
5111.77 1332
5112.44 1324
5113.11 1335
5113.79 1345
5114.46 1305
5115.14 1367
5115.81 1275
5116.49 1353
5117.16 1412
5117.84 1531
5118.51 1720
5119.19 1760
5119.86 1718
5120.54 1795
5121.21 1795
5121.89 1790
5122.57 1672
5123.24 1717
5123.92 1620
5124.59 1532
5125.27 1484
5125.94 1482
5126.62 1437
5127.29 1403
5127.97 1373
5128.64 1367
5129.32 1374
5130.00 1320
5130.67 1336
5131.35 1344
5132.02 1379
5132.70 1403
5133.38 1414
5134.05 1362
5134.73 1373
5135.40 1306
5136.08 1274
5136.76 1244
5137.43 1234
5138.11 1230
5138.79 1153
5139.46 1157
5140.14 1160
5140.82 1209
5141.49 1096
5142.17 1121
5142.85 1150
5143.52 1131
5144.20 1160
5144.88 1194
5145.55 1132
5146.23 1115
5146.91 1124
5147.58 1119
5148.26 1120
5148.94 1152
5149.61 1167
5150.29 1087
5150.97 1041
5151.65 1053
5152.32 1123
5153.00 1098
5153.68 1061
5154.36 1033
5155.03 1084
5155.71 1098
5156.39 1027
5157.07 1046
5157.74 1079
5158.42 1092
5159.10 1060
5159.78 1096
5160.45 1065
5161.13 1106
5161.81 1012
5162.49 996
5163.17 1043
5163.84 1013
5164.52 1052
5165.20 1120
5165.88 1139
5166.56 1144
5167.24 1132
5167.91 1039
5168.59 1025
5169.27 1087
5169.95 1007
5170.63 997
5171.31 1031
5171.98 1037
5172.66 1013
5173.34 961
5174.02 1011
5174.70 1024
5175.38 1059
5176.06 1037
5176.74 1034
5177.41 1053
5178.09 997
5178.77 1016
5179.45 1059
5180.13 1046
5180.81 1048
5181.49 1047
5182.17 953
5182.85 1002
5183.53 1024
5184.21 982
5184.89 978
5185.57 999
5186.24 1022
5186.92 965
5187.60 1022
5188.28 1003
5188.96 920
5189.64 950
5190.32 968
5191.00 963
5191.68 1049
5192.36 1044
5193.04 1057
5193.72 1021
5194.40 988
5195.08 992
5195.76 1005
5196.44 1028
5197.12 1031
5197.80 1024
5198.48 1027
5199.16 1051
5199.84 1122
5200.52 1083
5201.21 1087
5201.89 1063
5202.57 1046
5203.25 1076
5203.93 1091
5204.61 1159
5205.29 1108
5205.97 1099
5206.65 1083
5207.33 1201
5208.01 1162
5208.69 1299
5209.37 1322
5210.06 1280
5210.74 1280
5211.42 1266
5212.10 1330
5212.78 1353
5213.46 1339
5214.14 1379
5214.82 1519
5215.51 1498
5216.19 1507
5216.87 1554
5217.55 1436
5218.23 1396
5218.91 1376
5219.60 1382
5220.28 1398
5220.96 1413
5221.64 1514
5222.32 1623
5223.00 1664
5223.69 1789
5224.37 1789
5225.05 1667
5225.73 1520
5226.41 1479
5227.10 1424
5227.78 1409
5228.46 1403
5229.14 1333
5229.83 1289
5230.51 1267
5231.19 1295
5231.87 1263
5232.56 1258
5233.24 1315
5233.92 1303
5234.60 1285
5235.29 1281
5235.97 1241
5236.65 1255
5237.34 1259
5238.02 1373
5238.70 1272
5239.38 1282
5240.07 1252
5240.75 1330
5241.43 1291
5242.12 1247
5242.80 1250
5243.48 1331
5244.17 1320
5244.85 1274
5245.53 1234
5246.22 1222
5246.90 1308
5247.58 1284
5248.27 1254
5248.95 1289
5249.63 1346
5250.32 1376
5251.00 1554
5251.69 1696
5252.37 1768
5253.05 1701
5253.74 1794
5254.42 1837
5255.11 1771
5255.79 1630
5256.47 1603
5257.16 1527
5257.84 1472
5258.53 1479
5259.21 1509
5259.89 1617
5260.58 1672
5261.26 1705
5261.95 1719
5262.63 1752
5263.32 1733
5264.00 1728
5264.69 1660
5265.37 1600
5266.06 1462
5266.74 1420
5267.43 1414
5268.11 1415
5268.79 1387
5269.48 1398
5270.16 1365
5270.85 1423
5271.53 1391
5272.22 1333
5272.91 1336
5273.59 1308
5274.28 1329
5274.96 1386
5275.65 1459
5276.33 1365
5277.02 1360
5277.70 1416
5278.39 1312
5279.07 1225
5279.76 1233
5280.45 1276
5281.13 1305
5281.82 1264
5282.50 1217
5283.19 1248
5283.87 1206
5284.56 1219
5285.25 1180
5285.93 1249
5286.62 1200
5287.30 1234
5287.99 1270
5288.68 1201
5289.36 1264
5290.05 1238
5290.74 1207
5291.42 1247
5292.11 1217
5292.79 1236
5293.48 1167
5294.17 1161
5294.85 1191
5295.54 1204
5296.23 1186
5296.91 1230
5297.60 1245
5298.29 1325
5298.98 1336
5299.66 1302
5300.35 1386
5301.04 1331
5301.72 1469
5302.41 1513
5303.10 1587
5303.78 1647
5304.47 1812
5305.16 1879
5305.85 1876
5306.53 1804
5307.22 1751
5307.91 1680
5308.60 1686
5309.28 1699
5309.97 1702
5310.66 1816
5311.35 1834
5312.03 1944
5312.72 1963
5313.41 2109
5314.10 1962
5314.79 1740
5315.47 1705
5316.16 1748
5316.85 1636
5317.54 1551
5318.23 1608
5318.91 1638
5319.60 1718
5320.29 1666
5320.98 1732
5321.67 1724
5322.36 1764
5323.04 1712
5323.73 1612
5324.42 1562
5325.11 1446
5325.80 1421
5326.49 1398
5327.18 1327
5327.86 1259
5328.55 1182
5329.24 1274
5329.93 1254
5330.62 1222
5331.31 1198
5332.00 1190
5332.69 1213
5333.38 1162
5334.06 1146
5334.75 1198
5335.44 1141
5336.13 1151
5336.82 1136
5337.51 1111
5338.20 1140
5338.89 1129
5339.58 1119
5340.27 1123
5340.96 1139
5341.65 1147
5342.34 1127
5343.03 1114
5343.72 1122
5344.41 1184
5345.10 1230
5345.79 1243
5346.48 1224
5347.17 1192
5347.86 1176
5348.55 1115
5349.24 1151
5349.93 1198
5350.62 1142
5351.31 1161
5352.00 1180
5352.69 1167
5353.38 1145
5354.07 1105
5354.76 1113
5355.45 1161
5356.14 1036
5356.83 1073
5357.52 1078
5358.21 1017
5358.90 1065
5359.59 1025
5360.29 1060
5360.98 1139
5361.67 1125
5362.36 1260
5363.05 1164
5363.74 1149
5364.43 1175
5365.12 1152
5365.81 1079
5366.50 1049
5367.20 1151
5367.89 1084
5368.58 1040
5369.27 1115
5369.96 1055
5370.65 1045
5371.34 1045
5372.04 1052
5372.73 1019
5373.42 1052
5374.11 1064
5374.80 1049
5375.49 974
5376.19 990
5376.88 1085
5377.57 1034
5378.26 1000
5378.95 942
5379.65 1028
5380.34 1039
5381.03 1063
5381.72 1005
5382.42 987
5383.11 985
5383.80 1019
5384.49 1013
5385.19 971
5385.88 1091
5386.57 990
5387.26 1032
5387.96 1054
5388.65 1044
5389.34 1014
5390.03 1075
5390.73 1101
5391.42 1111
5392.11 1048
5392.80 1032
5393.50 1089
5394.19 1024
5394.88 1019
5395.58 1055
5396.27 1107
5396.96 1056
5397.66 982
5398.35 1042
5399.04 1050
5399.74 996
5400.43 993
5401.12 984
5401.82 1027
5402.51 1032
5403.20 1058
5403.90 1074
5404.59 1018
5405.29 1063
5405.98 1044
5406.67 1087
5407.37 1061
5408.06 1023
5408.75 1034
5409.45 1043
5410.14 1023
5410.84 1082
5411.53 1113
5412.23 1116
5412.92 1031
5413.61 1038
5414.31 1149
5415.00 1123
5415.70 1063
5416.39 1016
5417.09 1080
5417.78 1124
5418.47 1062
5419.17 1054
5419.86 1136
5420.56 1112
5421.25 1157
5421.95 1163
5422.64 1184
5423.34 1182
5424.03 1222
5424.73 1156
5425.42 1116
5426.12 1164
5426.81 1119
5427.51 1113
5428.20 1071
5428.90 1072
5429.59 1148
5430.29 1153
5430.99 1110
5431.68 1191
5432.38 1191
5433.07 1227
5433.77 1252
5434.46 1170
5435.16 1199
5435.85 1285
5436.55 1293
5437.25 1318
5437.94 1326
5438.64 1332
5439.33 1293
5440.03 1301
5440.73 1249
5441.42 1229
5442.12 1191
5442.81 1261
5443.51 1227
5444.21 1273
5444.90 1369
5445.60 1407
5446.29 1457
5446.99 1558
5447.69 1601
5448.38 1576
5449.08 1581
5449.78 1619
5450.47 1636
5451.17 1572
5451.87 1544
5452.56 1485
5453.26 1466
5453.96 1448
5454.65 1442
5455.35 1435
5456.05 1415
5456.75 1410
5457.44 1439
5458.14 1422
5458.84 1475
5459.53 1489
5460.23 1482
5460.93 1470
5461.63 1540
5462.32 1494
5463.02 1561
5463.72 1574
5464.42 1581
5465.11 1587
5465.81 1603
5466.51 1617
5467.21 1618
5467.90 1644
5468.60 1658
5469.30 1536
5470.00 1607
5470.70 1671
5471.39 1676
5472.09 1736
5472.79 1789
5473.49 1832
5474.19 1910
5474.88 2017
5475.58 1923
5476.28 1943
5476.98 2019
5477.68 2181
5478.38 2352
5479.07 2589
5479.77 2902
5480.47 3236
5481.17 3330
5481.87 3532
5482.57 3483
5483.27 3294
5483.96 3020
5484.66 2661
5485.36 2507
5486.06 2457
5486.76 2380
5487.46 2448
5488.16 2319
5488.86 2342
5489.56 2289
5490.26 2292
5490.96 2344
5491.65 2283
5492.35 2364
5493.05 2458
5493.75 2528
5494.45 2576
5495.15 2549
5495.85 2539
5496.55 2548
5497.25 2661
5497.95 2769
5498.65 3007
5499.35 3337
5500.05 4007
5500.75 4831
5501.45 5392
5502.15 5697
5502.85 5503
5503.55 5221
5504.25 4420
5504.95 3752
5505.65 3272
5506.35 2947
5507.05 2584
5507.75 2396
5508.45 2283
5509.15 2322
5509.85 2183
5510.55 2191
5511.25 2179
5511.95 2086
5512.65 1990
5513.35 1977
5514.05 1999
5514.76 2011
5515.46 2019
5516.16 2107
5516.86 2075
5517.56 1972
5518.26 1977
5518.96 2001
5519.66 1988
5520.36 2012
5521.06 1954
5521.77 1966
5522.47 1891
5523.17 1794
5523.87 1688
5524.57 1639
5525.27 1581
5525.97 1610
5526.67 1584
5527.38 1540
5528.08 1493
5528.78 1547
5529.48 1599
5530.18 1574
5530.88 1579
5531.59 1473
5532.29 1543
5532.99 1525
5533.69 1447
5534.39 1487
5535.10 1488
5535.80 1527
5536.50 1499
5537.20 1463
5537.90 1450
5538.61 1462
5539.31 1492
5540.01 1487
5540.71 1463
5541.42 1421
5542.12 1457
5542.82 1358
5543.52 1372
5544.23 1343
5544.93 1272
5545.63 1295
5546.33 1283
5547.04 1322
5547.74 1375
5548.44 1372
5549.15 1313
5549.85 1312
5550.55 1258
5551.26 1313
5551.96 1269
5552.66 1338
5553.36 1276
5554.07 1264
5554.77 1301
5555.47 1354
5556.18 1354
5556.88 1286
5557.58 1351
5558.29 1374
5558.99 1383
5559.70 1316
5560.40 1251
5561.10 1319
5561.81 1353
5562.51 1429
5563.21 1388
5563.92 1386
5564.62 1425
5565.33 1400
5566.03 1428
5566.73 1415
5567.44 1337
5568.14 1315
5568.85 1314
5569.55 1300
5570.25 1258
5570.96 1312
5571.66 1321
5572.37 1342
5573.07 1299
5573.78 1296
5574.48 1371
5575.19 1383
5575.89 1331
5576.59 1336
5577.30 1370
5578.00 1389
5578.71 1367
5579.41 1426
5580.12 1388
5580.82 1298
5581.53 1237
5582.23 1286
5582.94 1350
5583.64 1292
5584.35 1286
5585.05 1245
5585.76 1247
5586.46 1271
5587.17 1309
5587.88 1313
5588.58 1284
5589.29 1233
5589.99 1213
5590.70 1214
5591.40 1275
5592.11 1216
5592.81 1268
5593.52 1227
5594.23 1252
5594.93 1226
5595.64 1201
5596.34 1215
5597.05 1235
5597.76 1285
5598.46 1310
5599.17 1266
5599.87 1286
5600.58 1326
5601.29 1262
5601.99 1241
5602.70 1325
5603.41 1334
5604.11 1308
5604.82 1356
5605.52 1332
5606.23 1388
5606.94 1334
5607.64 1310
5608.35 1274
5609.06 1326
5609.76 1346
5610.47 1351
5611.18 1267
5611.88 1275
5612.59 1206
5613.30 1290
5614.01 1295
5614.71 1305
5615.42 1257
5616.13 1276
5616.83 1246
5617.54 1297
5618.25 1316
5618.96 1224
5619.66 1279
5620.37 1291
5621.08 1285
5621.79 1333
5622.49 1316
5623.20 1317
5623.91 1349
5624.62 1376
5625.32 1325
5626.03 1420
5626.74 1426
5627.45 1551
5628.16 1532
5628.86 1672
5629.57 1647
5630.28 1609
5630.99 1698
5631.70 1682
5632.40 1668
5633.11 1684
5633.82 1737
5634.53 1750
5635.24 1665
5635.95 1698
5636.65 1673
5637.36 1778
5638.07 1854
5638.78 1849
5639.49 1901
5640.20 2107
5640.91 2206
5641.61 2176
5642.32 2169
5643.03 2026
5643.74 1956
5644.45 1885
5645.16 1734
5645.87 1658
5646.58 1662
5647.29 1631
5648.00 1584
5648.70 1517
5649.41 1482
5650.12 1515
5650.83 1582
5651.54 1559
5652.25 1507
5652.96 1623
5653.67 1637
5654.38 1560
5655.09 1602
5655.80 1636
5656.51 1590
5657.22 1638
5657.93 1712
5658.64 1732
5659.35 1830
5660.06 1848
5660.77 1972
5661.48 1932
5662.19 1917
5662.90 1944
5663.61 1870
5664.32 1862
5665.03 1787
5665.74 1732
5666.45 1614
5667.16 1611
5667.87 1536
5668.58 1532
5669.29 1482
5670.00 1583
5670.71 1640
5671.42 1716
5672.13 1720
5672.84 1834
5673.56 1714
5674.27 1669
5674.98 1582
5675.69 1561
5676.40 1525
5677.11 1420
5677.82 1422
5678.53 1472
5679.24 1501
5679.95 1516
5680.67 1527
5681.38 1501
5682.09 1570
5682.80 1443
5683.51 1498
5684.22 1475
5684.93 1417
5685.65 1364
5686.36 1427
5687.07 1386
5687.78 1354
5688.49 1335
5689.20 1350
5689.92 1377
5690.63 1307
5691.34 1305
5692.05 1253
5692.76 1198
5693.47 1229
5694.19 1244
5694.90 1221
5695.61 1226
5696.32 1219
5697.04 1168
5697.75 1167
5698.46 1225
5699.17 1197
5699.89 1165
5700.60 1194
5701.31 1207
5702.02 1215
5702.74 1200
5703.45 1212
5704.16 1231
5704.87 1206
5705.59 1185
5706.30 1171
5707.01 1157
5707.72 1113
5708.44 1073
5709.15 1135
5709.86 1151
5710.58 1121
5711.29 1095
5712.00 1104
5712.72 1080
5713.43 1085
5714.14 1094
5714.86 1059
5715.57 1067
5716.28 1126
5717.00 1135
5717.71 1097
5718.42 1106
5719.14 1075
5719.85 1090
5720.56 1105
5721.28 1126
5721.99 1088
5722.71 1053
5723.42 1035
5724.13 1060
5724.85 1056
5725.56 1091
5726.28 1144
5726.99 1162
5727.70 1133
5728.42 1164
5729.13 1154
5729.85 1097
5730.56 1093
5731.28 1127
5731.99 1089
5732.70 1065
5733.42 1037
5734.13 1008
5734.85 994
5735.56 1021
5736.28 1047
5736.99 1027
5737.71 1011
5738.42 1034
5739.14 971
5739.85 978
5740.57 999
5741.28 1077
5742.00 1008
5742.71 989
5743.43 1026
5744.14 961
5744.86 997
5745.57 978
5746.29 932
5747.00 911
5747.72 981
5748.43 991
5749.15 982
5749.87 1026
5750.58 960
5751.30 969
5752.01 948
5752.73 976
5753.44 959
5754.16 986
5754.88 953
5755.59 924
5756.31 951
5757.02 1024
5757.74 970
5758.46 973
5759.17 994
5759.89 970
5760.60 1034
5761.32 1031
5762.04 974
5762.75 961
5763.47 986
5764.19 998
5764.90 1008
5765.62 981
5766.34 960
5767.05 1018
5767.77 1007
5768.49 984
5769.20 1069
5769.92 1064
5770.64 1043
5771.35 1088
5772.07 1120
5772.79 1105
5773.50 1055
5774.22 1055
5774.94 1049
5775.65 971
5776.37 958
5777.09 1022
5777.81 1020
5778.52 985
5779.24 1004
5779.96 1012
5780.68 998
5781.39 958
5782.11 946
5782.83 1001
5783.55 964
5784.26 981
5784.98 943
5785.70 994
5786.42 956
5787.14 954
5787.85 953
5788.57 921
5789.29 979
5790.01 947
5790.73 937
5791.44 925
5792.16 987
5792.88 983
5793.60 985
5794.32 975
5795.03 947
5795.75 948
5796.47 956
5797.19 962
5797.91 929
5798.63 935
5799.35 923
5800.06 941
5800.78 993
5801.50 965
5802.22 898
5802.94 917
5803.66 906
5804.38 924
5805.10 900
5805.82 882
5806.53 922
5807.25 927
5807.97 925
5808.69 954
5809.41 970
5810.13 989
5810.85 916
5811.57 911
5812.29 968
5813.01 953
5813.73 957
5814.45 915
5815.17 929
5815.89 853
5816.61 916
5817.33 920
5818.05 923
5818.77 928
5819.49 974
5820.20 928
5820.92 930
5821.64 971
5822.36 943
5823.09 946
5823.81 950
5824.53 907
5825.25 949
5825.97 921
5826.69 932
5827.41 968
5828.13 957
5828.85 941
5829.57 965
5830.29 934
5831.01 987
5831.73 968
5832.45 951
5833.17 973
5833.89 1018
5834.61 1022
5835.33 922
5836.05 904
5836.78 992
5837.50 893
5838.22 910
5838.94 943
5839.66 975
5840.38 980
5841.10 942
5841.82 912
5842.54 938
5843.27 968
5843.99 969
5844.71 952
5845.43 945
5846.15 923
5846.87 924
5847.59 983
5848.32 958
5849.04 967
5849.76 967
5850.48 1001
5851.20 995
5851.93 1003
5852.65 1040
5853.37 1000
5854.09 974
5854.81 991
5855.54 986
5856.26 976
5856.98 976
5857.70 986
5858.42 960
5859.15 932
5859.87 913
5860.59 991
5861.31 996
5862.04 970
5862.76 959
5863.48 944
5864.20 974
5864.93 968
5865.65 995
5866.37 1028
5867.10 1062
5867.82 1066
5868.54 1012
5869.26 1009
5869.99 968
5870.71 1010
5871.43 1013
5872.16 1055
5872.88 1067
5873.60 1103
5874.33 1044
5875.05 1018
5875.77 1031
5876.50 1094
5877.22 1075
5877.94 1102
5878.67 1130
5879.39 1144
5880.11 1181
5880.84 1186
5881.56 1135
5882.28 1131
5883.01 1164
5883.73 1118
5884.46 1138
5885.18 1157
5885.90 1255
5886.63 1222
5887.35 1290
5888.08 1258
5888.80 1218
5889.52 1191
5890.25 1186
5890.97 1212
5891.70 1149
5892.42 1136
5893.15 1124
5893.87 1169
5894.59 1180
5895.32 1133
5896.04 1171
5896.77 1163
5897.49 1215
5898.22 1187
5898.94 1205
5899.67 1219
5900.39 1278
5901.12 1230
5901.84 1196
5902.57 1152
5903.29 1160
5904.02 1236
5904.74 1257
5905.47 1258
5906.19 1266
5906.92 1262
5907.64 1217
5908.37 1256
5909.09 1275
5909.82 1279
5910.55 1328
5911.27 1410
5912.00 1359
5912.72 1330
5913.45 1367
5914.17 1353
5914.90 1322
5915.63 1365
5916.35 1326
5917.08 1372
5917.80 1451
5918.53 1406
5919.25 1394
5919.98 1431
5920.71 1442
5921.43 1466
5922.16 1463
5922.89 1462
5923.61 1526
5924.34 1457
5925.06 1505
5925.79 1523
5926.52 1481
5927.24 1547
5927.97 1590
5928.70 1542
5929.42 1607
5930.15 1597
5930.88 1676
5931.60 1701
5932.33 1733
5933.06 1734
5933.78 1770
5934.51 1837
5935.24 1827
5935.97 1809
5936.69 1770
5937.42 1852
5938.15 1936
5938.87 1872
5939.60 1912
5940.33 1904
5941.06 1970
5941.78 2041
5942.51 2080
5943.24 2085
5943.97 2209
5944.69 2283
5945.42 2310
5946.15 2431
5946.88 2498
5947.60 2573
5948.33 2605
5949.06 2691
5949.79 2766
5950.52 2807
5951.24 3166
5951.97 3544
5952.70 3907
5953.43 4225
5954.16 4475
5954.88 4489
5955.61 4379
5956.34 4122
5957.07 3890
5957.80 3611
5958.53 3374
5959.25 3129
5959.98 3089
5960.71 3112
5961.44 3004
5962.17 3015
5962.90 2967
5963.63 3041
5964.36 3074
5965.08 3319
5965.81 3646
5966.54 3950
5967.27 4328
5968.00 4626
5968.73 4529
5969.46 4497
5970.19 4316
5970.92 3890
5971.65 3802
5972.37 3520
5973.10 3358
5973.83 3181
5974.56 3115
5975.29 3227
5976.02 3123
5976.75 3091
5977.48 3041
5978.21 3137
5978.94 3220
5979.67 3283
5980.40 3213
5981.13 3349
5981.86 3384
5982.59 3433
5983.32 3482
5984.05 3583
5984.78 3510
5985.51 3651
5986.24 3552
5986.97 3520
5987.70 3450
5988.43 3536
5989.16 3520
5989.89 3564
5990.62 3554
5991.35 3518
5992.08 3529
5992.81 3482
5993.54 3529
5994.27 3524
5995.00 3581
5995.74 3566
5996.47 3554
5997.20 3636
5997.93 3580
5998.66 3760
5999.39 3728
6000.12 3717
6000.85 3649
6001.58 3513
6002.31 3502
6003.04 3512
6003.78 3400
6004.51 3440
6005.24 3535
6005.97 3469
6006.70 3579
6007.43 3824
6008.16 4192
6008.90 4684
6009.63 5162
6010.36 5888
6011.09 6767
6011.82 7490
6012.55 7891
6013.29 8184
6014.02 8163
6014.75 7923
6015.48 7621
6016.21 7205
6016.95 6561
6017.68 6097
6018.41 5625
6019.14 5043
6019.87 4669
6020.61 4314
6021.34 3985
6022.07 3688
6022.80 3422
6023.54 3350
6024.27 3239
6025.00 3204
6025.73 3162
6026.47 3115
6027.20 3106
6027.93 3191
6028.66 3282
6029.40 3272
6030.13 3338
6030.86 3294
6031.59 3224
6032.33 3103
6033.06 2985
6033.79 2912
6034.53 2767
6035.26 2781
6035.99 2693
6036.73 2696
6037.46 2731
6038.19 2670
6038.93 2683
6039.66 2735
6040.39 2734
6041.13 2695
6041.86 2705
6042.59 2684
6043.33 2638
6044.06 2718
6044.79 2791
6045.53 2814
6046.26 2800
6047.00 2935
6047.73 2873
6048.46 2908
6049.20 2906
6049.93 2876
6050.67 2938
6051.40 3138
6052.13 3313
6052.87 3281
6053.60 3343
6054.34 3410
6055.07 3270
6055.81 3197
6056.54 3082
6057.27 2893
6058.01 2809
6058.74 2753
6059.48 2814
6060.21 2755
6060.95 2658
6061.68 2648
6062.42 2674
6063.15 2575
6063.89 2541
6064.62 2590
6065.36 2595
6066.09 2549
6066.83 2506
6067.56 2434
6068.30 2438
6069.03 2450
6069.77 2452
6070.50 2407
6071.24 2433
6071.97 2442
6072.71 2431
6073.44 2365
6074.18 2451
6074.91 2433
6075.65 2375
6076.39 2271
6077.12 2265
6077.86 2235
6078.59 2261
6079.33 2230
6080.06 2223
6080.80 2243
6081.54 2172
6082.27 2218
6083.01 2173
6083.74 2180
6084.48 2195
6085.22 2244
6085.95 2225
6086.69 2187
6087.42 2174
6088.16 2225
6088.90 2280
6089.63 2264
6090.37 2244
6091.11 2328
6091.84 2370
6092.58 2363
6093.32 2348
6094.05 2307
6094.79 2267
6095.53 2278
6096.26 2292
6097.00 2292
6097.74 2198
6098.47 2232
6099.21 2184
6099.95 2064
6100.69 2126
6101.42 2177
6102.16 2191
6102.90 2164
6103.63 2159
6104.37 2164
6105.11 2157
6105.85 2241
6106.58 2164
6107.32 2169
6108.06 2235
6108.80 2198
6109.53 2184
6110.27 2213
6111.01 2259
6111.75 2227
6112.49 2268
6113.22 2326
6113.96 2362
6114.70 2346
6115.44 2406
6116.17 2430
6116.91 2501
6117.65 2565
6118.39 2465
6119.13 2498
6119.87 2439
6120.60 2365
6121.34 2441
6122.08 2357
6122.82 2363
6123.56 2378
6124.30 2410
6125.03 2429
6125.77 2447
6126.51 2391
6127.25 2398
6127.99 2403
6128.73 2366
6129.47 2340
6130.21 2356
6130.94 2401
6131.68 2412
6132.42 2368
6133.16 2418
6133.90 2546
6134.64 2494
6135.38 2566
6136.12 2691
6136.86 2760
6137.60 2802
6138.34 2934
6139.08 3002
6139.81 3155
6140.55 3066
6141.29 3093
6142.03 3086
6142.77 2959
6143.51 3068
6144.25 3047
6144.99 2959
6145.73 2926
6146.47 2803
6147.21 2760
6147.95 2672
6148.69 2656
6149.43 2684
6150.17 2654
6150.91 2668
6151.65 2620
6152.39 2677
6153.13 2782
6153.87 2665
6154.61 2751
6155.35 2801
6156.09 2766
6156.83 2715
6157.58 2744
6158.32 2814
6159.06 2773
6159.80 2745
6160.54 2831
6161.28 2896
6162.02 2918
6162.76 3013
6163.50 3127
6164.24 3319
6164.98 3373
6165.72 3561
6166.46 3788
6167.21 3860
6167.95 3940
6168.69 3954
6169.43 3982
6170.17 4064
6170.91 3927
6171.65 3783
6172.39 3805
6173.14 3671
6173.88 3629
6174.62 3518
6175.36 3604
6176.10 3561
6176.84 3643
6177.59 3631
6178.33 3770
6179.07 3954
6179.81 4412
6180.55 4919
6181.30 5438
6182.04 6083
6182.78 6696
6183.52 7360
6184.26 7754
6185.01 7623
6185.75 7356
6186.49 6880
6187.23 6437
6187.97 5887
6188.72 5398
6189.46 5020
6190.20 4660
6190.94 4552
6191.69 4358
6192.43 4304
6193.17 4295
6193.92 4436
6194.66 4295
6195.40 4262
6196.14 4324
6196.89 4321
6197.63 4263
6198.37 4248
6199.12 4224
6199.86 4138
6200.60 4134
6201.34 4192
6202.09 4179
6202.83 4303
6203.57 4370
6204.32 4668
6205.06 5143
6205.80 6069
6206.55 7430
6207.29 9318
6208.03 11490
6208.78 13429
6209.52 15081
6210.27 16127
6211.01 15993
6211.75 15413
6212.50 14237
6213.24 12428
6213.98 10674
6214.73 9146
6215.47 7693
6216.22 6563
6216.96 5527
6217.71 4828
6218.45 4363
6219.19 3999
6219.94 3769
6220.68 3591
6221.43 3596
6222.17 3517
6222.92 3503
6223.66 3494
6224.40 3455
6225.15 3506
6225.89 3483
6226.64 3476
6227.38 3380
6228.13 3062
6228.87 2907
6229.62 2781
6230.36 2719
6231.11 2548
6231.85 2513
6232.60 2569
6233.34 2518
6234.09 2569
6234.83 2568
6235.58 2622
6236.32 2673
6237.07 2691
6237.81 2738
6238.56 2929
6239.30 3228
6240.05 3622
6240.80 3851
6241.54 3981
6242.29 3825
6243.03 3690
6243.78 3564
6244.52 3217
6245.27 3211
6246.02 3162
6246.76 3152
6247.51 3194
6248.25 3227
6249.00 3110
6249.75 3106
6250.49 3118
6251.24 3027
6251.98 2953
6252.73 2925
6253.48 2895
6254.22 2907
6254.97 2835
6255.72 2834
6256.46 2743
6257.21 2770
6257.95 2742
6258.70 2767
6259.45 2800
6260.19 2775
6260.94 2690
6261.69 2642
6262.43 2617
6263.18 2592
6263.93 2548
6264.68 2429
6265.42 2357
6266.17 2445
6266.92 2499
6267.66 2439
6268.41 2434
6269.16 2434
6269.91 2427
6270.65 2427
6271.40 2397
6272.15 2464
6272.89 2470
6273.64 2457
6274.39 2482
6275.14 2440
6275.88 2613
6276.63 2754
6277.38 2689
6278.13 2762
6278.88 2775
6279.62 2682
6280.37 2501
6281.12 2455
6281.87 2429
6282.62 2290
6283.36 2279
6284.11 2191
6284.86 2206
6285.61 2110
6286.36 2175
6287.10 2196
6287.85 2150
6288.60 2165
6289.35 2117
6290.10 2107
6290.85 2016
6291.59 2012
6292.34 2058
6293.09 2023
6293.84 2093
6294.59 2065
6295.34 1979
6296.09 2033
6296.84 1962
6297.58 1967
6298.33 1943
6299.08 1937
6299.83 1923
6300.58 1866
6301.33 1871
6302.08 1876
6302.83 1879
6303.58 1861
6304.33 1769
6305.08 1785
6305.83 1807
6306.58 1844
6307.32 1861
6308.07 1936
6308.82 1994
6309.57 1987
6310.32 2071
6311.07 2081
6311.82 2126
6312.57 2174
6313.32 2168
6314.07 2204
6314.82 2359
6315.57 2361
6316.32 2388
6317.07 2492
6317.82 2442
6318.57 2368
6319.32 2377
6320.07 2239
6320.82 2170
6321.57 2006
6322.32 1992
6323.07 1890
6323.82 1846
6324.58 1784
6325.33 1759
6326.08 1783
6326.83 1825
6327.58 1755
6328.33 1686
6329.08 1745
6329.83 1766
6330.58 1801
6331.33 1820
6332.08 1765
6332.83 1733
6333.58 1850
6334.34 1809
6335.09 1754
6335.84 1777
6336.59 1773
6337.34 1797
6338.09 1765
6338.84 1745
6339.59 1760
6340.35 1838
6341.10 1780
6341.85 1708
6342.60 1654
6343.35 1655
6344.10 1636
6344.86 1701
6345.61 1726
6346.36 1676
6347.11 1695
6347.86 1712
6348.62 1718
6349.37 1703
6350.12 1754
6350.87 1833
6351.62 1831
6352.38 1867
6353.13 1840
6353.88 1952
6354.63 1908
6355.38 1985
6356.14 2023
6356.89 1972
6357.64 1937
6358.39 1899
6359.15 1881
6359.90 1898
6360.65 1902
6361.40 1865
6362.16 1857
6362.91 1800
6363.66 1730
6364.42 1785
6365.17 1800
6365.92 1908
6366.67 2022
6367.43 2086
6368.18 2168
6368.93 2189
6369.69 2184
6370.44 2200
6371.19 2190
6371.95 2075
6372.70 1991
6373.45 1906
6374.21 1877
6374.96 1900
6375.71 1911
6376.47 1896
6377.22 1931
6377.98 1938
6378.73 1944
6379.48 1950
6380.24 1978
6380.99 2041
6381.74 2114
6382.50 2105
6383.25 2180
6384.01 2125
6384.76 2090
6385.51 1972
6386.27 1871
6387.02 1837
6387.78 1817
6388.53 1810
6389.29 1798
6390.04 1813
6390.79 1778
6391.55 1760
6392.30 1724
6393.06 1666
6393.81 1788
6394.57 1803
6395.32 1722
6396.08 1684
6396.83 1705
6397.59 1666
6398.34 1717
6399.10 1682
6399.85 1745
6400.61 1734
6401.36 1729
6402.12 1733
6402.87 1719
6403.63 1823
6404.38 1732
6405.14 1708
6405.89 1678
6406.65 1775
6407.40 1858
6408.16 1819
6408.91 1931
6409.67 1905
6410.43 2100
6411.18 2135
6411.94 2134
6412.69 2008
6413.45 1986
6414.20 1928
6414.96 1799
6415.72 1835
6416.47 1944
6417.23 1987
6417.98 2025
6418.74 1983
6419.50 1891
6420.25 1887
6421.01 1830
6421.77 1813
6422.52 1786
6423.28 1678
6424.03 1649
6424.79 1567
6425.55 1680
6426.30 1635
6427.06 1610
6427.82 1574
6428.57 1608
6429.33 1615
6430.09 1644
6430.84 1612
6431.60 1570
6432.36 1643
6433.11 1715
6433.87 1659
6434.63 1701
6435.39 1647
6436.14 1614
6436.90 1634
6437.66 1570
6438.41 1595
6439.17 1693
6439.93 1662
6440.69 1704
6441.44 1720
6442.20 1714
6442.96 1650
6443.72 1684
6444.47 1711
6445.23 1774
6445.99 1744
6446.75 1782
6447.50 1782
6448.26 1739
6449.02 1706
6449.78 1752
6450.54 1770
6451.29 1838
6452.05 1768
6452.81 1777
6453.57 1756
6454.33 1796
6455.08 1776
6455.84 1781
6456.60 1792
6457.36 1762
6458.12 1792
6458.88 1744
6459.64 1717
6460.39 1825
6461.15 1819
6461.91 1776
6462.67 1835
6463.43 1880
6464.19 1876
6464.95 1913
6465.70 1982
6466.46 2001
6467.22 2041
6467.98 2042
6468.74 2022
6469.50 2087
6470.26 1980
6471.02 1990
6471.78 2102
6472.54 2105
6473.30 2054
6474.05 2113
6474.81 2100
6475.57 2035
6476.33 2073
6477.09 2177
6477.85 2167
6478.61 2191
6479.37 2178
6480.13 2208
6480.89 2259
6481.65 2271
6482.41 2325
6483.17 2301
6483.93 2416
6484.69 2512
6485.45 2416
6486.21 2435
6486.97 2479
6487.73 2428
6488.49 2484
6489.25 2555
6490.01 2659
6490.77 2726
6491.53 2817
6492.29 2801
6493.05 2763
6493.81 2812
6494.57 2915
6495.33 2963
6496.10 3030
6496.86 3007
6497.62 2920
6498.38 2874
6499.14 2836
6499.90 2899
6500.66 2956
6501.42 2960
6502.18 2954
6502.94 3072
6503.70 3190
6504.47 3397
6505.23 3955
6505.99 4731
6506.75 5893
6507.51 7156
6508.27 8529
6509.03 9616
6509.79 9958
6510.56 9976
6511.32 9597
6512.08 8789
6512.84 7647
6513.60 6657
6514.36 5713
6515.13 5007
6515.89 4484
6516.65 4057
6517.41 3827
6518.17 3624
6518.94 3466
6519.70 3407
6520.46 3418
6521.22 3391
6521.98 3396
6522.75 3507
6523.51 3718
6524.27 3813
6525.03 4015
6525.79 4325
6526.56 4558
6527.32 4612
6528.08 4751
6528.84 4700
6529.61 4687
6530.37 4566
6531.13 4258
6531.90 4132
6532.66 4248
6533.42 4353
6534.18 4732
6534.95 5294
6535.71 5918
6536.47 6612
6537.24 7209
6538.00 7201
6538.76 6863
6539.53 6465
6540.29 5854
6541.05 5199
6541.82 4680
6542.58 4216
6543.34 3832
6544.11 3484
6544.87 3284
6545.63 3215
6546.40 3247
6547.16 3249
6547.92 3240
6548.69 3156
6549.45 3032
6550.21 3049
6550.98 2938
6551.74 2927
6552.51 2911
6553.27 2877
6554.03 2786
6554.80 2811
6555.56 2796
6556.33 2706
6557.09 2779
6557.85 2675
6558.62 2728
6559.38 2753
6560.15 2788
6560.91 2837
6561.68 2817
6562.44 2983
6563.21 2994
6563.97 3029
6564.74 3098
6565.50 3046
6566.26 3090
6567.03 3095
6567.79 3140
6568.56 3134
6569.32 3089
6570.09 3044
6570.85 3002
6571.62 3105
6572.38 3231
6573.15 3206
6573.91 3215
6574.68 3282
6575.44 3305
6576.21 3293
6576.98 3281
6577.74 3288
6578.51 3341
6579.27 3256
6580.04 3271
6580.80 3246
6581.57 3205
6582.33 3284
6583.10 3319
6583.87 3337
6584.63 3260
6585.40 3270
6586.16 3277
6586.93 3294
6587.70 3233
6588.46 3370
6589.23 3322
6589.99 3370
6590.76 3538
6591.53 3845
6592.29 4090
6593.06 4379
6593.82 4595
6594.59 4707
6595.36 4868
6596.12 4855
6596.89 4846
6597.66 4722
6598.42 4302
6599.19 4064
6599.96 3808
6600.72 3525
6601.49 3386
6602.26 3220
6603.02 3014
6603.79 2926
6604.56 2805
6605.33 2815
6606.09 2732
6606.86 2818
6607.63 2771
6608.39 2855
6609.16 2785
6609.93 2726
6610.70 2723
6611.46 2732
6612.23 2712
6613.00 2685
6613.77 2619
6614.53 2639
6615.30 2643
6616.07 2629
6616.84 2627
6617.60 2694
6618.37 2792
6619.14 2776
6619.91 2888
6620.68 3005
6621.44 3044
6622.21 3073
6622.98 3133
6623.75 3158
6624.52 3218
6625.28 3159
6626.05 3117
6626.82 3035
6627.59 3045
6628.36 2923
6629.13 2793
6629.89 2758
6630.66 2768
6631.43 2810
6632.20 2842
6632.97 2958
6633.74 3185
6634.51 3345
6635.27 3402
6636.04 3460
6636.81 3522
6637.58 3589
6638.35 3721
6639.12 3679
6639.89 3671
6640.66 3625
6641.43 3643
6642.19 3600
6642.96 3545
6643.73 3409
6644.50 3215
6645.27 3221
6646.04 3010
6646.81 2932
6647.58 2861
6648.35 2838
6649.12 2799
6649.89 2715
6650.66 2670
6651.43 2670
6652.20 2748
6652.97 2791
6653.74 2746
6654.51 2655
6655.28 2656
6656.05 2705
6656.82 2688
6657.59 2666
6658.36 2550
6659.13 2514
6659.90 2519
6660.67 2520
6661.44 2495
6662.21 2442
6662.98 2472
6663.75 2490
6664.52 2568
6665.29 2537
6666.06 2504
6666.83 2473
6667.60 2490
6668.37 2512
6669.14 2603
6669.91 2713
6670.68 2722
6671.46 2772
6672.23 2806
6673.00 2810
6673.77 2797
6674.54 2690
6675.31 2740
6676.08 2735
6676.85 2749
6677.62 2827
6678.40 2724
6679.17 2748
6679.94 2800
6680.71 2847
6681.48 2904
6682.25 3007
6683.02 3069
6683.80 3175
6684.57 3326
6685.34 3434
6686.11 3608
6686.88 3606
6687.65 3471
6688.43 3275
6689.20 3133
6689.97 3022
6690.74 2866
6691.51 2740
6692.29 2651
6693.06 2722
6693.83 2599
6694.60 2534
6695.37 2536
6696.15 2498
6696.92 2471
6697.69 2465
6698.46 2357
6699.24 2394
6700.01 2441
6700.78 2416
6701.55 2403
6702.33 2470
6703.10 2388
6703.87 2389
6704.64 2387
6705.42 2346
6706.19 2390
6706.96 2316
6707.74 2322
6708.51 2279
6709.28 2268
6710.06 2259
6710.83 2268
6711.60 2357
6712.37 2309
6713.15 2235
6713.92 2267
6714.69 2301
6715.47 2295
6716.24 2259
6717.01 2343
6717.79 2280
6718.56 2350
6719.34 2446
6720.11 2375
6720.88 2387
6721.66 2396
6722.43 2383
6723.20 2434
6723.98 2473
6724.75 2388
6725.53 2319
6726.30 2254
6727.07 2261
6727.85 2330
6728.62 2332
6729.40 2297
6730.17 2310
6730.95 2274
6731.72 2351
6732.49 2324
6733.27 2339
6734.04 2373
6734.82 2369
6735.59 2445
6736.37 2469
6737.14 2487
6737.92 2448
6738.69 2429
6739.47 2392
6740.24 2465
6741.01 2505
6741.79 2489
6742.56 2567
6743.34 2518
6744.11 2537
6744.89 2543
6745.67 2561
6746.44 2623
6747.22 2673
6747.99 2759
6748.77 2765
6749.54 2808
6750.32 2881
6751.09 3038
6751.87 3100
6752.64 3024
6753.42 3081
6754.19 3300
6754.97 3271
6755.75 3128
6756.52 3036
6757.30 2935
6758.07 2890
6758.85 2820
6759.63 2834
6760.40 2904
6761.18 2789
6761.95 2823
6762.73 2814
6763.51 2738
6764.28 2743
6765.06 2638
6765.83 2734
6766.61 2790
6767.39 2772
6768.16 2826
6768.94 2720
6769.72 2681
6770.49 2693
6771.27 2585
6772.05 2543
6772.82 2492
6773.60 2484
6774.38 2491
6775.15 2393
6775.93 2421
6776.71 2348
6777.48 2325
6778.26 2357
6779.04 2330
6779.82 2361
6780.59 2362
6781.37 2352
6782.15 2288
6782.92 2289
6783.70 2274
6784.48 2208
6785.26 2242
6786.03 2390
6786.81 2297
6787.59 2242
6788.37 2364
6789.14 2396
6789.92 2368
6790.70 2359
6791.48 2259
6792.25 2292
6793.03 2307
6793.81 2289
6794.59 2268
6795.37 2204
6796.14 2226
6796.92 2285
6797.70 2232
6798.48 2252
6799.26 2259
6800.04 2269
6800.81 2321
6801.59 2404
6802.37 2323
6803.15 2381
6803.93 2506
6804.71 2600
6805.48 2722
6806.26 2787
6807.04 2721
6807.82 2733
6808.60 2710
6809.38 2581
6810.16 2511
6810.94 2493
6811.71 2477
6812.49 2392
6813.27 2374
6814.05 2408
6814.83 2472
6815.61 2465
6816.39 2430
6817.17 2449
6817.95 2486
6818.73 2535
6819.51 2558
6820.29 2466
6821.07 2445
6821.84 2458
6822.62 2400
6823.40 2518
6824.18 2403
6824.96 2331
6825.74 2311
6826.52 2327
6827.30 2331
6828.08 2273
6828.86 2363
6829.64 2306
6830.42 2264
6831.20 2199
6831.98 2168
6832.76 2168
6833.54 2140
6834.32 2214
6835.10 2175
6835.88 2184
6836.66 2267
6837.44 2391
6838.22 2561
6839.01 2557
6839.79 2616
6840.57 2590
6841.35 2529
6842.13 2487
6842.91 2404
6843.69 2405
6844.47 2344
6845.25 2231
6846.03 2257
6846.81 2272
6847.59 2256
6848.37 2355
6849.16 2505
6849.94 2730
6850.72 2919
6851.50 3036
6852.28 3242
6853.06 3228
6853.84 3156
6854.62 3031
6855.41 2885
6856.19 2753
6856.97 2621
6857.75 2555
6858.53 2384
6859.31 2286
6860.10 2273
6860.88 2246
6861.66 2276
6862.44 2261
6863.22 2251
6864.00 2229
6864.79 2314
6865.57 2293
6866.35 2386
6867.13 2413
6867.91 2462
6868.70 2469
6869.48 2535
6870.26 2536
6871.04 2423
6871.83 2333
6872.61 2387
6873.39 2355
6874.17 2397
6874.96 2453
6875.74 2421
6876.52 2509
6877.30 2473
6878.09 2526
6878.87 2600
6879.65 2729
6880.43 2945
6881.22 3139
6882.00 3268
6882.78 3472
6883.57 3619
6884.35 3700
6885.13 3702
6885.92 3661
6886.70 3868
6887.48 3932
6888.27 4301
6889.05 4654
6889.83 4884
6890.62 4926
6891.40 4767
6892.18 4474
6892.97 4092
6893.75 3824
6894.53 3422
6895.32 3188
6896.10 3093
6896.88 2929
6897.67 2876
6898.45 2795
6899.24 2740
6900.02 2762
6900.80 2797
6901.59 2828
6902.37 2853
6903.16 2883
6903.94 2813
6904.73 2832
6905.51 2772
6906.29 2744
6907.08 2810
6907.86 2765
6908.65 2673
6909.43 2649
6910.22 2620
6911.00 2587
6911.79 2541
6912.57 2533
6913.35 2512
6914.14 2505
6914.92 2448
6915.71 2371
6916.49 2366
6917.28 2393
6918.06 2408
6918.85 2424
6919.63 2440
6920.42 2378
6921.20 2405
6921.99 2410
6922.78 2401
6923.56 2397
6924.35 2424
6925.13 2463
6925.92 2507
6926.70 2548
6927.49 2657
6928.27 2730
6929.06 2654
6929.84 2651
6930.63 2685
6931.42 2648
6932.20 2611
6932.99 2627
6933.77 2698
6934.56 2648
6935.35 2666
6936.13 2732
6936.92 2758
6937.70 2882
6938.49 2886
6939.28 2966
6940.06 3300
6940.85 3384
6941.63 3521
6942.42 3701
6943.21 3795
6943.99 3875
6944.78 3942
6945.57 4017
6946.35 4221
6947.14 4257
6947.93 4545
6948.71 4844
6949.50 5110
6950.29 5150
6951.07 5032
6951.86 4846
6952.65 4551
6953.44 4300
6954.22 4102
6955.01 3890
6955.80 3810
6956.58 3717
6957.37 3589
6958.16 3653
6958.95 3680
6959.73 3715
6960.52 3623
6961.31 3570
6962.09 3544
6962.88 3572
6963.67 3761
6964.46 3773
6965.25 3808
6966.03 4026
6966.82 4207
6967.61 4257
6968.40 4538
6969.18 4775
6969.97 4933
6970.76 5013
6971.55 4982
6972.34 5107
6973.12 4882
6973.91 4785
6974.70 4766
6975.49 4743
6976.28 4558
6977.07 4667
6977.85 4822
6978.64 4870
6979.43 4883
6980.22 5163
6981.01 5546
6981.80 6425
6982.59 7523
6983.37 9133
6984.16 11128
6984.95 13690
6985.74 15629
6986.53 17317
6987.32 17850
6988.11 17523
6988.90 16524
6989.69 14954
6990.47 13013
6991.26 11071
6992.05 9378
6992.84 7907
6993.63 6802
6994.42 5771
6995.21 5028
6996.00 4529
6996.79 4160
6997.58 3901
6998.37 3718
6999.16 3593
6999.95 3530
7000.74 3559
7001.53 3575
7002.32 3595
7003.11 3507
7003.90 3427
7004.69 3434
7005.48 3247
7006.27 3105
7007.06 2945
7007.85 2775
7008.64 2811
7009.43 2664
7010.22 2685
7011.01 2756
7011.80 2838
7012.59 2916
7013.38 3072
7014.17 3054
7014.96 3159
7015.75 3200
7016.54 3307
7017.33 3124
7018.12 3025
7018.91 3059
7019.70 3102
7020.49 3100
7021.28 3188
7022.07 3286
7022.87 3424
7023.66 3625
7024.45 3706
7025.24 3622
7026.03 3619
7026.82 3612
7027.61 3548
7028.40 3537
7029.19 3507
7029.99 3446
7030.78 3453
7031.57 3381
7032.36 3295
7033.15 3288
7033.94 3380
7034.74 3397
7035.53 3552
7036.32 3772
7037.11 3935
7037.90 4064
7038.69 4110
7039.49 4237
7040.28 4156
7041.07 4172
7041.86 4005
7042.65 3903
7043.45 3869
7044.24 3927
7045.03 3911
7045.82 3772
7046.61 3781
7047.41 3823
7048.20 3835
7048.99 4052
7049.78 4257
7050.58 4527
7051.37 4769
7052.16 4903
7052.95 4910
7053.75 4648
7054.54 4413
7055.33 4196
7056.13 3814
7056.92 3609
7057.71 3521
7058.50 3544
7059.30 3588
7060.09 3481
7060.88 3522
7061.68 3443
7062.47 3329
7063.26 3309
7064.06 3262
7064.85 3185
7065.64 3164
7066.44 3209
7067.23 3085
7068.02 3127
7068.82 3190
7069.61 3088
7070.40 2997
7071.20 2960
7071.99 2918
7072.78 2864
7073.58 2840
7074.37 2792
7075.17 2712
7075.96 2693
7076.75 2624
7077.55 2533
7078.34 2553
7079.14 2509
7079.93 2578
7080.72 2505
7081.52 2484
7082.31 2458
7083.11 2465
7083.90 2455
7084.70 2432
7085.49 2434
7086.28 2503
7087.08 2400
7087.87 2459
7088.67 2439
7089.46 2479
7090.26 2426
7091.05 2431
7091.85 2376
7092.64 2342
7093.44 2252
7094.23 2246
7095.03 2243
7095.82 2212
7096.62 2184
7097.41 2148
7098.21 2138
7099.00 2116
7099.80 2168
7100.59 2115
7101.39 2075
7102.18 2118
7102.98 2131
7103.77 2058
7104.57 2059
7105.37 2094
7106.16 2013
7106.96 1990
7107.75 1998
7108.55 2004
7109.34 1924
7110.14 1993
7110.94 1961
7111.73 2026
7112.53 1916
7113.32 1924
7114.12 1940
7114.92 1923
7115.71 1916
7116.51 2009
7117.30 2007
7118.10 1966
7118.90 1940
7119.69 1997
7120.49 1960
7121.29 1949
7122.08 1959
7122.88 1963
7123.68 1922
7124.47 1966
7125.27 1916
7126.07 1884
7126.86 1863
7127.66 1855
7128.46 1920
7129.25 1940
7130.05 1997
7130.85 2035
7131.64 2011
7132.44 2004
7133.24 2007
7134.04 1918
7134.83 1824
7135.63 1793
7136.43 1811
7137.23 1826
7138.02 1781
7138.82 1752
7139.62 1767
7140.42 1725
7141.21 1688
7142.01 1722
7142.81 1692
7143.61 1662
7144.40 1734
7145.20 1717
7146.00 1621
7146.80 1629
7147.59 1639
7148.39 1668
7149.19 1628
7149.99 1545
7150.79 1583
7151.59 1599
7152.38 1580
7153.18 1563
7153.98 1517
7154.78 1502
7155.58 1587
7156.38 1625
7157.17 1570
7157.97 1636
7158.77 1659
7159.57 1570
7160.37 1526
7161.17 1557
7161.97 1544
7162.76 1531
7163.56 1522
7164.36 1434
7165.16 1471
7165.96 1476
7166.76 1436
7167.56 1467
7168.36 1495
7169.16 1444
7169.96 1432
7170.75 1375
7171.55 1387
7172.35 1412
7173.15 1417
7173.95 1380
7174.75 1378
7175.55 1347
7176.35 1407
7177.15 1386
7177.95 1396
7178.75 1364
7179.55 1307
7180.35 1322
7181.15 1373
7181.95 1362
7182.75 1381
7183.55 1380
7184.35 1375
7185.15 1403
7185.95 1366
7186.75 1356
7187.55 1352
7188.35 1319
7189.15 1295
7189.95 1333
7190.75 1274
7191.55 1323
7192.35 1257
7193.15 1296
7193.95 1282
7194.75 1351
7195.55 1318
7196.35 1363
7197.15 1320
7197.95 1289
7198.76 1262
7199.56 1335
7200.36 1400
7201.16 1347
7201.96 1317
7202.76 1306
7203.56 1283
7204.36 1385
7205.16 1330
7205.96 1286
7206.77 1283
7207.57 1307
7208.37 1311
7209.17 1362
7209.97 1396
7210.77 1453
7211.57 1428
7212.38 1457
7213.18 1450
7213.98 1523
7214.78 1459
7215.58 1511
7216.38 1452
7217.19 1435
7217.99 1462
7218.79 1501
7219.59 1516
7220.39 1535
7221.20 1498
7222.00 1456
7222.80 1445
7223.60 1452
7224.40 1419
7225.21 1416
7226.01 1434
7226.81 1413
7227.61 1392
7228.42 1383
7229.22 1428
7230.02 1393
7230.82 1347
7231.63 1398
7232.43 1366
7233.23 1389
7234.03 1375
7234.84 1341
7235.64 1406
7236.44 1459
7237.25 1474
7238.05 1453
7238.85 1438
7239.65 1406
7240.46 1358
7241.26 1372
7242.06 1383
7242.87 1293
7243.67 1360
7244.47 1315
7245.28 1278
7246.08 1313
7246.88 1259
7247.69 1334
7248.49 1282
7249.30 1328
7250.10 1334
7250.90 1317
7251.71 1296
7252.51 1327
7253.31 1314
7254.12 1302
7254.92 1332
7255.73 1373
7256.53 1417
7257.33 1318
7258.14 1311
7258.94 1272
7259.75 1236
7260.55 1264
7261.35 1274
7262.16 1240
7262.96 1249
7263.77 1262
7264.57 1175
7265.38 1174
7266.18 1171
7266.99 1195
7267.79 1237
7268.59 1200
7269.40 1212
7270.20 1214
7271.01 1197
7271.81 1191
7272.62 1203
7273.42 1186
7274.23 1202
7275.03 1226
7275.84 1192
7276.64 1194
7277.45 1288
7278.25 1258
7279.06 1260
7279.86 1192
7280.67 1236
7281.48 1298
7282.28 1306
7283.09 1404
7283.89 1444
7284.70 1468
7285.50 1502
7286.31 1537
7287.11 1527
7287.92 1541
7288.73 1515
7289.53 1462
7290.34 1387
7291.14 1327
7291.95 1272
7292.76 1252
7293.56 1289
7294.37 1301
7295.17 1283
7295.98 1258
7296.79 1271
7297.59 1349
7298.40 1309
7299.21 1328
7300.01 1342
7300.82 1399
7301.62 1400
7302.43 1357
7303.24 1388
7304.04 1340
7304.85 1368
7305.66 1386
7306.46 1382
7307.27 1373
7308.08 1367
7308.89 1418
7309.69 1512
7310.50 1551
7311.31 1613
7312.11 1562
7312.92 1581
7313.73 1623
7314.53 1623
7315.34 1636
7316.15 1752
7316.96 1842
7317.76 2041
7318.57 2344
7319.38 2598
7320.19 2806
7320.99 2730
7321.80 2765
7322.61 2602
7323.42 2466
7324.22 2127
7325.03 1881
7325.84 1848
7326.65 1735
7327.46 1694
7328.26 1654
7329.07 1622
7329.88 1628
7330.69 1572
7331.50 1520
7332.30 1544
7333.11 1548
7333.92 1569
7334.73 1609
7335.54 1578
7336.35 1531
7337.15 1552
7337.96 1565
7338.77 1506
7339.58 1493
7340.39 1472
7341.20 1480
7342.01 1522
7342.82 1466
7343.62 1441
7344.43 1300
7345.24 1325
7346.05 1299
7346.86 1379
7347.67 1344
7348.48 1307
7349.29 1278
7350.10 1262
7350.91 1230
7351.71 1279
7352.52 1209
7353.33 1254
7354.14 1221
7354.95 1205
7355.76 1292
7356.57 1268
7357.38 1230
7358.19 1255
7359.00 1233
7359.81 1219
7360.62 1248
7361.43 1215
7362.24 1243
7363.05 1233
7363.86 1197
7364.67 1184
7365.48 1282
7366.29 1209
7367.10 1249
7367.91 1265
7368.72 1215
7369.53 1197
7370.34 1191
7371.15 1151
7371.96 1106
7372.77 1124
7373.58 1190
7374.39 1145
7375.20 1183
7376.01 1167
7376.82 1131
7377.63 1177
7378.45 1210
7379.26 1268
7380.07 1256
7380.88 1304
7381.69 1283
7382.50 1332
7383.31 1380
7384.12 1301
7384.93 1291
7385.74 1263
7386.56 1262
7387.37 1183
7388.18 1213
7388.99 1216
7389.80 1202
7390.61 1145
7391.42 1132
7392.24 1172
7393.05 1195
7393.86 1132
7394.67 1146
7395.48 1151
7396.29 1168
7397.10 1132
7397.92 1121
7398.73 1145
7399.54 1129
7400.35 1128
7401.16 1123
7401.98 1172
7402.79 1187
7403.60 1086
7404.41 1126
7405.23 1112
7406.04 1136
7406.85 1149
7407.66 1190
7408.47 1107
7409.29 1077
7410.10 1113
7410.91 1077
7411.72 1043
7412.54 1060
7413.35 1038
7414.16 1027
7414.98 1040
7415.79 1016
7416.60 971
7417.41 978
7418.23 1001
7419.04 1035
7419.85 1012
7420.67 1045
7421.48 1024
7422.29 998
7423.11 1023
7423.92 1030
7424.73 1000
7425.54 990
7426.36 985
7427.17 1001
7427.99 960
7428.80 972
7429.61 968
7430.43 1014
7431.24 1014
7432.05 994
7432.87 980
7433.68 1054
7434.49 996
7435.31 971
7436.12 1022
7436.94 1015
7437.75 1031
7438.56 1035
7439.38 997
7440.19 1020
7441.01 1033
7441.82 1018
7442.64 1022
7443.45 1006
7444.26 1002
7445.08 1000
7445.89 1010
7446.71 1012
7447.52 1012
7448.34 1020
7449.15 1072
7449.97 1016
7450.78 1049
7451.59 1071
7452.41 1091
7453.22 1022
7454.04 1098
7454.85 1101
7455.67 1052
7456.48 1021
7457.30 1087
7458.11 1074
7458.93 1048
7459.74 1051
7460.56 1056
7461.38 1031
7462.19 1034
7463.01 1071
7463.82 1125
7464.64 1144
7465.45 1173
7466.27 1146
7467.08 1130
7467.90 1169
7468.72 1207
7469.53 1191
7470.35 1179
7471.16 1183
7471.98 1161
7472.79 1215
7473.61 1255
7474.43 1310
7475.24 1318
7476.06 1309
7476.87 1250
7477.69 1228
7478.51 1192
7479.32 1175
7480.14 1203
7480.96 1228
7481.77 1223
7482.59 1174
7483.41 1168
7484.22 1177
7485.04 1143
7485.85 1236
7486.67 1187
7487.49 1175
7488.31 1184
7489.12 1208
7489.94 1206
7490.76 1211
7491.57 1227
7492.39 1169
7493.21 1120
7494.02 1151
7494.84 1088
7495.66 1147
7496.48 1115
7497.29 1163
7498.11 1164
7498.93 1173
7499.74 1180
7500.56 1180
7501.38 1169
7502.20 1115
7503.01 1205
7503.83 1262
7504.65 1232
7505.47 1205
7506.29 1170
7507.10 1156
7507.92 1162
7508.74 1116
7509.56 1190
7510.37 1169
7511.19 1189
7512.01 1136
7512.83 1216
7513.65 1141
7514.47 1089
7515.28 1164
7516.10 1164
7516.92 1186
7517.74 1124
7518.56 1160
7519.38 1099
7520.19 1132
7521.01 1119
7521.83 1149
7522.65 1189
7523.47 1077
7524.29 1108
7525.11 1093
7525.92 1121
7526.74 1143
7527.56 1161
7528.38 1165
7529.20 1180
7530.02 1136
7530.84 1165
7531.66 1121
7532.48 1161
7533.30 1220
7534.12 1233
7534.93 1173
7535.75 1155
7536.57 1211
7537.39 1177
7538.21 1149
7539.03 1177
7539.85 1227
7540.67 1172
7541.49 1183
7542.31 1181
7543.13 1191
7543.95 1181
7544.77 1125
7545.59 1149
7546.41 1160
7547.23 1174
7548.05 1169
7548.87 1107
7549.69 1135
7550.51 1171
7551.33 1188
7552.15 1211
7552.97 1212
7553.79 1181
7554.61 1166
7555.43 1204
7556.25 1235
7557.07 1218
7557.89 1217
7558.71 1229
7559.53 1256
7560.36 1274
7561.18 1300
7562.00 1267
7562.82 1306
7563.64 1306
7564.46 1342
7565.28 1318
7566.10 1345
7566.92 1292
7567.74 1350
7568.56 1305
7569.39 1338
7570.21 1375
7571.03 1376
7571.85 1343
7572.67 1285
7573.49 1350
7574.31 1394
7575.14 1373
7575.96 1388
7576.78 1460
7577.60 1437
7578.42 1448
7579.24 1445
7580.06 1458
7580.89 1465
7581.71 1451
7582.53 1424
7583.35 1432
7584.17 1469
7585.00 1489
7585.82 1497
7586.64 1585
7587.46 1628
7588.29 1635
7589.11 1624
7589.93 1660
7590.75 1696
7591.57 1701
7592.40 1695
7593.22 1677
7594.04 1738
7594.86 1784
7595.69 1810
7596.51 1858
7597.33 1967
7598.15 1988
7598.98 1980
7599.80 2031
7600.62 1990
7601.45 2056
7602.27 2047
7603.09 2148
7603.92 2136
7604.74 2213
7605.56 2283
7606.38 2330
7607.21 2267
7608.03 2263
7608.85 2241
7609.68 2191
7610.50 2131
7611.32 2198
7612.15 2102
7612.97 2070
7613.80 2027
7614.62 2009
7615.44 2082
7616.27 2174
7617.09 2358
7617.91 2451
7618.74 2586
7619.56 2631
7620.39 2769
7621.21 2674
7622.03 2630
7622.86 2555
7623.68 2521
7624.51 2494
7625.33 2523
7626.15 2530
7626.98 2484
7627.80 2489
7628.63 2504
7629.45 2556
7630.28 2575
7631.10 2536
7631.93 2613
7632.75 2688
7633.58 2815
7634.40 2663
7635.22 2556
7636.05 2463
7636.87 2356
7637.70 2232
7638.52 2167
7639.35 2015
7640.17 2035
7641.00 1892
7641.82 2004
7642.65 1915
7643.47 1912
7644.30 1909
7645.13 2040
7645.95 2045
7646.78 2049
7647.60 2038
7648.43 2024
7649.25 2004
7650.08 2014
7650.90 1864
7651.73 1849
7652.55 1724
7653.38 1619
7654.21 1677
7655.03 1604
7655.86 1578
7656.68 1493
7657.51 1519
7658.34 1544
7659.16 1478
7659.99 1453
7660.81 1497
7661.64 1485
7662.47 1493
7663.29 1521
7664.12 1490
7664.95 1440
7665.77 1483
7666.60 1466
7667.42 1521
7668.25 1492
7669.08 1457
7669.90 1422
7670.73 1455
7671.56 1425
7672.38 1461
7673.21 1463
7674.04 1469
7674.87 1447
7675.69 1372
7676.52 1343
7677.35 1400
7678.17 1392
7679.00 1405
7679.83 1411
7680.65 1426
7681.48 1414
7682.31 1445
7683.14 1462
7683.96 1611
7684.79 1655
7685.62 1768
7686.45 1768
7687.27 1782
7688.10 1748
7688.93 1682
7689.76 1633
7690.58 1548
7691.41 1555
7692.24 1482
7693.07 1490
7693.90 1484
7694.72 1449
7695.55 1478
7696.38 1460
7697.21 1449
7698.04 1529
7698.86 1489
7699.69 1530
7700.52 1550
7701.35 1555
7702.18 1521
7703.01 1501
7703.83 1438
7704.66 1419
7705.49 1390
7706.32 1397
7707.15 1376
7707.98 1381
7708.81 1330
7709.63 1388
7710.46 1303
7711.29 1240
7712.12 1260
7712.95 1224
7713.78 1283
7714.61 1243
7715.44 1263
7716.27 1331
7717.10 1258
7717.93 1200
7718.75 1179
7719.58 1201
7720.41 1182
7721.24 1212
7722.07 1193
7722.90 1199
7723.73 1163
7724.56 1127
7725.39 1168
7726.22 1210
7727.05 1152
7727.88 1143
7728.71 1144
7729.54 1159
7730.37 1176
7731.20 1191
7732.03 1202
7732.86 1200
7733.69 1117
7734.52 1144
7735.35 1143
7736.18 1061
7737.01 1116
7737.84 1112
7738.67 1089
7739.50 1053
7740.33 1078
7741.16 1116
7741.99 1074
7742.82 1050
7743.65 1083
7744.48 1127
7745.31 1121
7746.14 1105
7746.98 1123
7747.81 1107
7748.64 1154
7749.47 1165
7750.30 1121
7751.13 1098
7751.96 1034
7752.79 1103
7753.62 1124
7754.45 1064
7755.29 1127
7756.12 1110
7756.95 1106
7757.78 1120
7758.61 1113
7759.44 1159
7760.27 1132
7761.11 1143
7761.94 1135
7762.77 1089
7763.60 1122
7764.43 1109
7765.26 1119
7766.10 1084
7766.93 1108
7767.76 1130
7768.59 1137
7769.42 1077
7770.26 1093
7771.09 1097
7771.92 1132
7772.75 1167
7773.58 1136
7774.42 1164
7775.25 1195
7776.08 1194
7776.91 1191
7777.75 1204
7778.58 1175
7779.41 1212
7780.24 1222
7781.08 1206
7781.91 1207
7782.74 1208
7783.57 1176
7784.41 1157
7785.24 1201
7786.07 1256
7786.91 1260
7787.74 1256
7788.57 1280
7789.40 1254
7790.24 1275
7791.07 1303
7791.90 1320
7792.74 1335
7793.57 1290
7794.40 1268
7795.24 1344
7796.07 1353
7796.90 1311
7797.74 1358
7798.57 1394
7799.40 1376
7800.24 1386
7801.07 1424
7801.91 1418
7802.74 1438
7803.57 1460
7804.41 1471
7805.24 1543
7806.07 1594
7806.91 1551
7807.74 1575
7808.58 1520
7809.41 1531
7810.25 1550
7811.08 1636
7811.91 1765
7812.75 1732
7813.58 1836
7814.42 1874
7815.25 1863
7816.09 1909
7816.92 1998
7817.75 1992
7818.59 1936
7819.42 1926
7820.26 1937
7821.09 2020
7821.93 2066
7822.76 2094
7823.60 2265
7824.43 2260
7825.27 2379
7826.10 2340
7826.94 2174
7827.77 2170
7828.61 2099
7829.44 2073
7830.28 2010
7831.11 1995
7831.95 2006
7832.78 2141
7833.62 2225
7834.46 2224
7835.29 2359
7836.13 2362
7836.96 2364
7837.80 2244
7838.63 2173
7839.47 2123
7840.31 2044
7841.14 2026
7841.98 1980
7842.81 1940
7843.65 1871
7844.48 1783
7845.32 1776
7846.16 1794
7846.99 1722
7847.83 1708
7848.67 1690
7849.50 1704
7850.34 1640
7851.17 1650
7852.01 1741
7852.85 1733
7853.68 1712
7854.52 1694
7855.36 1702
7856.19 1740
7857.03 1739
7857.87 1716
7858.70 1782
7859.54 1714
7860.38 1760
7861.21 1773
7862.05 1701
7862.89 1726
7863.72 1759
7864.56 1733
7865.40 1731
7866.24 1739
7867.07 1753
7867.91 1792
7868.75 1855
7869.59 1877
7870.42 1910
7871.26 1908
7872.10 1932
7872.94 1959
7873.77 2014
7874.61 2115
7875.45 2203
7876.29 2292
7877.12 2490
7877.96 2618
7878.80 2860
7879.64 2962
7880.47 2907
7881.31 2908
7882.15 2866
7882.99 2906
7883.83 2771
7884.66 2638
7885.50 2510
7886.34 2457
7887.18 2406
7888.02 2369
7888.86 2365
7889.69 2342
7890.53 2388
7891.37 2422
7892.21 2506
7893.05 2626
7893.89 2488
7894.73 2521
7895.56 2497
7896.40 2490
7897.24 2374
7898.08 2285
7898.92 2136
7899.76 2097
7900.60 1962
7901.44 1955
7902.28 1874
7903.12 1886
7903.95 1819
7904.79 1817
7905.63 1786
7906.47 1807
7907.31 1709
7908.15 1757
7908.99 1766
7909.83 1786
7910.67 1814
7911.51 1817
7912.35 1809
7913.19 1778
7914.03 1832
7914.87 1840
7915.71 1880
7916.55 1941
7917.39 1887
7918.23 1875
7919.07 1891
7919.91 1991
7920.75 1841
7921.59 1745
7922.43 1744
7923.27 1684
7924.11 1620
7924.95 1613
7925.79 1559
7926.63 1527
7927.47 1551
7928.31 1489
7929.15 1541
7929.99 1502
7930.83 1498
7931.67 1586
7932.51 1522
7933.35 1588
7934.19 1583
7935.04 1630
7935.88 1579
7936.72 1513
7937.56 1542
7938.40 1515
7939.24 1482
7940.08 1539
7940.92 1638
7941.76 1548
7942.60 1508
7943.45 1516
7944.29 1486
7945.13 1595
7945.97 1599
7946.81 1622
7947.65 1696
7948.49 1622
7949.34 1775
7950.18 1738
7951.02 1742
7951.86 1807
7952.70 1860
7953.54 1900
7954.39 1977
7955.23 2046
7956.07 2155
7956.91 2289
7957.75 2290
7958.60 2314
7959.44 2224
7960.28 2216
7961.12 2211
7961.96 2141
7962.81 2089
7963.65 2067
7964.49 2071
7965.33 2159
7966.18 2150
7967.02 2228
7967.86 2414
7968.70 2490
7969.55 2516
7970.39 2476
7971.23 2466
7972.08 2333
7972.92 2171
7973.76 2037
7974.60 2015
7975.45 1914
7976.29 1778
7977.13 1734
7977.98 1618
7978.82 1662
7979.66 1687
7980.51 1630
7981.35 1599
7982.19 1527
7983.04 1492
7983.88 1442
7984.72 1431
7985.57 1508
7986.41 1455
7987.25 1486
7988.10 1457
7988.94 1400
7989.78 1355
7990.63 1370
7991.47 1366
7992.32 1288
7993.16 1311
7994.00 1267
7994.85 1280
7995.69 1244
7996.54 1215
7997.38 1237
7998.22 1204
7999.07 1151
7999.91 1148
8000.76 1145
8001.60 1150
8002.45 1142
8003.29 1192
8004.13 1108
8004.98 1115
8005.82 1076
8006.67 1110
8007.51 1050
8008.36 1113
8009.20 1080
8010.05 1055
8010.89 1056
8011.74 1022
8012.58 1000
8013.43 997
8014.27 1042
8015.12 1018
8015.96 983
8016.81 1011
8017.65 1008
8018.50 1044
8019.34 1004
8020.19 983
8021.03 980
8021.88 1011
8022.72 1001
8023.57 961
8024.41 1009
8025.26 1036
8026.11 966
8026.95 1012
8027.80 960
8028.64 993
8029.49 1014
8030.33 1020
8031.18 965
8032.03 1006
8032.87 1001
8033.72 1037
8034.56 1054
8035.41 993
8036.26 979
8037.10 992
8037.95 997
8038.80 984
8039.64 984
8040.49 981
8041.34 1025
8042.18 960
8043.03 999
8043.87 981
8044.72 1015
8045.57 1012
8046.41 943
8047.26 941
8048.11 941
8048.96 943
8049.80 905
8050.65 907
8051.50 916
8052.34 925
8053.19 934
8054.04 949
8054.88 925
8055.73 896
8056.58 873
8057.43 887
8058.27 876
8059.12 898
8059.97 906
8060.82 910
8061.66 878
8062.51 899
8063.36 873
8064.21 854
8065.05 847
8065.90 869
8066.75 870
8067.60 841
8068.44 867
8069.29 815
8070.14 822
8070.99 853
8071.84 864
8072.68 882
8073.53 836
8074.38 834
8075.23 836
8076.08 868
8076.93 815
8077.77 845
8078.62 840
8079.47 829
8080.32 841
8081.17 831
8082.02 836
8082.87 824
8083.71 839
8084.56 853
8085.41 800
8086.26 787
8087.11 812
8087.96 837
8088.81 813
8089.66 788
8090.51 854
8091.35 840
8092.20 829
8093.05 816
8093.90 802
8094.75 784
8095.60 783
8096.45 823
8097.30 808
8098.15 779
8099.00 789
8099.85 807
8100.70 820
8101.55 835
8102.40 806
8103.25 836
8104.10 885
8104.95 814
8105.80 805
8106.65 817
8107.50 808
8108.35 785
8109.20 760
8110.05 831
8110.90 842
8111.75 835
8112.60 813
8113.45 819
8114.30 809
8115.15 828
8116.00 818
8116.85 775
8117.70 814
8118.55 857
8119.40 824
8120.25 810
8121.10 872
8121.95 876
8122.80 876
8123.65 853
8124.50 917
8125.35 891
8126.20 928
8127.06 861
8127.91 845
8128.76 830
8129.61 872
8130.46 864
8131.31 882
8132.16 913
8133.01 1019
8133.86 989
8134.72 924
8135.57 998
8136.42 945
8137.27 945
8138.12 988
8138.97 948
8139.83 899
8140.68 925
8141.53 913
8142.38 936
8143.23 937
8144.08 855
8144.94 916
8145.79 942
8146.64 913
8147.49 886
8148.34 889
8149.20 929
8150.05 907
8150.90 938
8151.75 893
8152.60 919
8153.46 949
8154.31 963
8155.16 998
8156.01 1047
8156.87 1015
8157.72 1001
8158.57 1008
8159.42 1004
8160.28 999
8161.13 929
8161.98 917
8162.84 919
8163.69 900
8164.54 898
8165.39 894
8166.25 869
8167.10 820
8167.95 842
8168.81 848
8169.66 844
8170.51 844
8171.37 822
8172.22 797
8173.07 814
8173.93 782
8174.78 788
8175.63 834
8176.49 798
8177.34 821
8178.19 782
8179.05 771
8179.90 770
8180.76 757
8181.61 743
8182.46 783
8183.32 794
8184.17 803
8185.02 758
8185.88 760
8186.73 765
8187.59 746
8188.44 743
8189.30 733
8190.15 753
8191.00 761
8191.86 755
8192.71 759
8193.57 764
8194.42 751
8195.28 794
8196.13 819
8196.99 768
8197.84 751
8198.69 760
8199.55 811
8200.40 811
8201.26 796
8202.11 778
8202.97 804
8203.82 770
8204.68 794
8205.53 757
8206.39 742
8207.24 716
8208.10 720
8208.95 768
8209.81 731
8210.67 753
8211.52 764
8212.38 750
8213.23 766
8214.09 771
8214.94 756
8215.80 775
8216.65 809
8217.51 756
8218.37 739
8219.22 781
8220.08 779
8220.93 798
8221.79 782
8222.64 813
8223.50 789
8224.36 787
8225.21 790
8226.07 789
8226.92 800
8227.78 798
8228.64 782
8229.49 764
8230.35 810
8231.21 799
8232.06 773
8232.92 746
8233.78 749
8234.63 758
8235.49 742
8236.35 739
8237.20 766
8238.06 742
8238.92 749
8239.77 744
8240.63 720
8241.49 716
8242.34 709
8243.20 732
8244.06 743
8244.91 754
8245.77 738
8246.63 728
8247.49 732
8248.34 746
8249.20 745
8250.06 768
8250.92 741
8251.77 757
8252.63 716
8253.49 730
8254.35 721
8255.20 738
8256.06 759
8256.92 749
8257.78 796
8258.63 754
8259.49 789
8260.35 761
8261.21 809
8262.07 773
8262.92 804
8263.78 791
8264.64 767
8265.50 801
8266.36 787
8267.22 815
8268.07 858
8268.93 815
8269.79 794
8270.65 809
8271.51 818
8272.37 815
8273.22 851
8274.08 881
8274.94 893
8275.80 934
8276.66 889
8277.52 972
8278.38 988
8279.24 986
8280.09 1080
8280.95 1066
8281.81 1112
8282.67 1089
8283.53 1067
8284.39 1045
8285.25 994
8286.11 957
8286.97 926
8287.83 937
8288.69 900
8289.55 845
8290.41 897
8291.26 902
8292.12 897
8292.98 954
8293.84 953
8294.70 1009
8295.56 1009
8296.42 1037
8297.28 943
8298.14 938
8299.00 952
8299.86 935
8300.72 883
8301.58 905
8302.44 892
8303.30 901
8304.16 874
8305.02 904
8305.88 855
8306.74 837
8307.60 808
8308.46 815
8309.33 813
8310.19 783
8311.05 819
8311.91 823
8312.77 813
8313.63 801
8314.49 793
8315.35 793
8316.21 839
8317.07 789
8317.93 790
8318.79 758
8319.65 765
8320.52 742
8321.38 735
8322.24 770
8323.10 791
8323.96 775
8324.82 797
8325.68 806
8326.54 773
8327.41 778
8328.27 754
8329.13 762
8329.99 732
8330.85 759
8331.71 774
8332.57 725
8333.44 740
8334.30 738
8335.16 768
8336.02 752
8336.88 762
8337.75 734
8338.61 702
8339.47 756
8340.33 714
8341.19 716
8342.06 776
8342.92 762
8343.78 772
8344.64 757
8345.50 747
8346.37 773
8347.23 751
8348.09 736
8348.95 745
8349.82 772
8350.68 785
8351.54 775
8352.40 759
8353.27 769
8354.13 752
8354.99 772
8355.86 782
8356.72 764
8357.58 778
8358.45 770
8359.31 757
8360.17 766
8361.03 745
8361.90 748
8362.76 738
8363.62 753
8364.49 783
8365.35 756
8366.21 762
8367.08 738
8367.94 745
8368.80 752
8369.67 794
8370.53 727
8371.40 779
8372.26 769
8373.12 744
8373.99 742
8374.85 772
8375.71 776
8376.58 789
8377.44 758
8378.31 774
8379.17 764
8380.03 781
8380.90 803
8381.76 807
8382.63 754
8383.49 735
8384.36 759
8385.22 792
8386.08 792
8386.95 794
8387.81 785
8388.68 796
8389.54 802
8390.41 785
8391.27 779
8392.14 779
8393.00 789
8393.87 792
8394.73 819
8395.60 842
8396.46 798
8397.33 825
8398.19 772
8399.06 805
8399.92 786
8400.79 803
8401.65 794
8402.52 827
8403.38 816
8404.25 832
8405.11 805
8405.98 774
8406.84 793
8407.71 826
8408.58 840
8409.44 826
8410.31 837
8411.17 879
8412.04 854
8412.90 857
8413.77 836
8414.64 830
8415.50 881
8416.37 883
8417.23 922
8418.10 878
8418.97 887
8419.83 918
8420.70 876
8421.56 890
8422.43 957
8423.30 1003
8424.16 943
8425.03 940
8425.90 975
8426.76 1019
8427.63 989
8428.50 965
8429.36 1026
8430.23 1065
8431.10 1055
8431.96 1087
8432.83 1132
8433.70 1061
8434.56 1083
8435.43 1127
8436.30 1150
8437.16 1205
8438.03 1224
8438.90 1220
8439.77 1322
8440.63 1323
8441.50 1387
8442.37 1440
8443.24 1529
8444.10 1588
8444.97 1595
8445.84 1627
8446.71 1657
8447.57 1593
8448.44 1649
8449.31 1711
8450.18 1615
8451.04 1643
8451.91 1584
8452.78 1566
8453.65 1588
8454.52 1644
8455.38 1721
8456.25 1741
8457.12 1831
8457.99 1839
8458.86 1880
8459.72 1881
8460.59 1857
8461.46 1763
8462.33 1698
8463.20 1629
8464.07 1568
8464.93 1534
8465.80 1455
8466.67 1448
8467.54 1464
8468.41 1447
8469.28 1381
8470.15 1348
8471.02 1355
8471.88 1305
8472.75 1332
8473.62 1341
8474.49 1313
8475.36 1267
8476.23 1268
8477.10 1276
8477.97 1274
8478.84 1303
8479.71 1314
8480.58 1237
8481.44 1282
8482.31 1353
8483.18 1357
8484.05 1315
8484.92 1336
8485.79 1285
8486.66 1281
8487.53 1292
8488.40 1203
8489.27 1217
8490.14 1180
8491.01 1210
8491.88 1207
8492.75 1188
8493.62 1241
8494.49 1236
8495.36 1278
8496.23 1188
8497.10 1224
8497.97 1228
8498.84 1260
8499.71 1264
8500.58 1179
8501.45 1180
8502.32 1178
8503.19 1180
8504.06 1197
8504.93 1224
8505.80 1183
8506.67 1247
8507.55 1171
8508.42 1232
8509.29 1247
8510.16 1253
8511.03 1280
8511.90 1292
8512.77 1316
8513.64 1283
8514.51 1288
8515.38 1295
8516.25 1334
8517.13 1273
8518.00 1310
8518.87 1324
8519.74 1347
8520.61 1335
8521.48 1415
8522.35 1459
8523.23 1475
8524.10 1594
8524.97 1685
8525.84 1796
8526.71 1860
8527.58 1970
8528.46 2007
8529.33 1963
8530.20 1894
8531.07 1795
8531.94 1733
8532.81 1630
8533.69 1548
8534.56 1558
8535.43 1505
8536.30 1419
8537.18 1414
8538.05 1392
8538.92 1361
8539.79 1368
8540.66 1348
8541.54 1284
8542.41 1305
8543.28 1259
8544.15 1237
8545.03 1256
8545.90 1242
8546.77 1239
8547.64 1241
8548.52 1220
8549.39 1268
8550.26 1324
8551.14 1383
8552.01 1493
8552.88 1582
8553.76 1750
8554.63 1941
8555.50 1976
8556.37 2058
8557.25 2055
8558.12 1958
8558.99 1842
8559.87 1768
8560.74 1635
8561.61 1505
8562.49 1410
8563.36 1321
8564.24 1324
8565.11 1241
8565.98 1255
8566.86 1218
8567.73 1182
8568.60 1204
8569.48 1177
8570.35 1152
8571.23 1108
8572.10 1106
8572.97 1137
8573.85 1095
8574.72 1115
8575.60 1122
8576.47 1071
8577.34 1065
8578.22 1123
8579.09 1067
8579.97 1039
8580.84 1119
8581.72 1086
8582.59 1114
8583.47 1086
8584.34 1110
8585.21 1114
8586.09 1149
8586.96 1142
8587.84 1133
8588.71 1100
8589.59 1113
8590.46 1170
8591.34 1179
8592.21 1208
8593.09 1199
8593.96 1180
8594.84 1174
8595.71 1162
8596.59 1231
8597.46 1235
8598.34 1210
8599.22 1184
8600.09 1237
8600.97 1232
8601.84 1240
8602.72 1254
8603.59 1271
8604.47 1246
8605.34 1256
8606.22 1315
8607.10 1256
8607.97 1249
8608.85 1253
8609.72 1275
8610.60 1281
8611.47 1312
8612.35 1347
8613.23 1339
8614.10 1298
8614.98 1382
8615.86 1369
8616.73 1407
8617.61 1322
8618.48 1430
8619.36 1421
8620.24 1400
8621.11 1449
8621.99 1469
8622.87 1492
8623.74 1494
8624.62 1521
8625.50 1518
8626.37 1560
8627.25 1598
8628.13 1604
8629.00 1609
8629.88 1622
8630.76 1630
8631.64 1612
8632.51 1647
8633.39 1665
8634.27 1651
8635.14 1706
8636.02 1729
8636.90 1710
8637.78 1717
8638.65 1706
8639.53 1685
8640.41 1706
8641.29 1744
8642.16 1827
8643.04 1858
8643.92 1826
8644.80 1868
8645.67 1879
8646.55 1944
8647.43 1979
8648.31 2048
8649.18 2038
8650.06 2143
8650.94 2152
8651.82 2135
8652.70 2186
8653.58 2207
8654.45 2190
8655.33 2165
8656.21 2166
8657.09 2211
8657.97 2295
8658.84 2272
8659.72 2402
8660.60 2467
8661.48 2568
8662.36 2656
8663.24 2914
8664.12 3127
8664.99 3256
8665.87 3361
8666.75 3508
8667.63 3524
8668.51 3492
8669.39 3393
8670.27 3370
8671.15 3427
8672.03 3461
8672.91 3416
8673.78 3425
8674.66 3441
8675.54 3392
8676.42 3322
8677.30 3250
8678.18 3196
8679.06 3039
8679.94 2894
8680.82 2714
8681.70 2709
8682.58 2578
8683.46 2524
8684.34 2549
8685.22 2521
8686.10 2555
8686.98 2643
8687.86 2782
8688.74 2990
8689.62 3319
8690.50 3775
8691.38 4194
8692.26 4573
8693.14 4994
8694.02 5386
8694.90 5525
8695.78 5400
8696.66 5132
8697.54 4833
8698.42 4317
8699.30 3917
8700.18 3542
8701.06 3173
8701.94 2916
8702.82 2705
8703.70 2575
8704.58 2385
8705.46 2199
8706.34 2145
8707.23 1970
8708.11 1981
8708.99 1855
8709.87 1771
8710.75 1758
8711.63 1656
8712.51 1679
8713.39 1578
8714.27 1553
8715.16 1506
8716.04 1436
8716.92 1491
8717.80 1437
8718.68 1405
8719.56 1381
8720.44 1415
8721.33 1486
8722.21 1431
8723.09 1512
8723.97 1521
8724.85 1457
8725.73 1504
8726.62 1510
8727.50 1486
8728.38 1502
8729.26 1504
8730.14 1531
8731.03 1564
8731.91 1520
8732.79 1621
8733.67 1583
8734.55 1538
8735.44 1455
8736.32 1480
8737.20 1482
8738.08 1432
8738.97 1431
8739.85 1400
8740.73 1434
8741.61 1407
8742.50 1382
8743.38 1392
8744.26 1403
8745.14 1388
8746.03 1396
8746.91 1386
8747.79 1352
8748.68 1381
8749.56 1424
8750.44 1423
8751.33 1385
8752.21 1367
8753.09 1382
8753.97 1416
8754.86 1398
8755.74 1427
8756.62 1499
8757.51 1526
8758.39 1502
8759.28 1557
8760.16 1518
8761.04 1493
8761.93 1507
8762.81 1529
8763.69 1514
8764.58 1526
8765.46 1426
8766.34 1450
8767.23 1425
8768.11 1433
8769.00 1409
8769.88 1476
8770.76 1445
8771.65 1426
8772.53 1412
8773.42 1452
8774.30 1421
8775.19 1399
8776.07 1389
8776.95 1377
8777.84 1390
8778.72 1350
8779.61 1315
8780.49 1306
8781.38 1324
8782.26 1233
8783.15 1300
8784.03 1268
8784.92 1250
8785.80 1330
8786.69 1318
8787.57 1354
8788.46 1305
8789.34 1394
8790.23 1373
8791.11 1357
8792.00 1287
8792.88 1345
8793.77 1307
8794.65 1315
8795.54 1319
8796.42 1317
8797.31 1291
8798.19 1304
8799.08 1257
8799.96 1288
8800.85 1288
8801.74 1300
8802.62 1232
8803.51 1232
8804.39 1250
8805.28 1224
8806.16 1238
8807.05 1220
8807.94 1202
8808.82 1202
8809.71 1212
8810.59 1232
8811.48 1184
8812.37 1169
8813.25 1190
8814.14 1185
8815.03 1193
8815.91 1158
8816.80 1219
8817.68 1186
8818.57 1214
8819.46 1328
8820.34 1293
8821.23 1251
8822.12 1239
8823.00 1230
8823.89 1154
8824.78 1110
8825.66 1192
8826.55 1168
8827.44 1150
8828.33 1186
8829.21 1122
8830.10 1197
8830.99 1188
8831.87 1182
8832.76 1142
8833.65 1114
8834.54 1108
8835.42 1073
8836.31 1079
8837.20 1069
8838.08 1053
8838.97 1008
8839.86 1032
8840.75 1064
8841.64 1076
8842.52 1060
8843.41 1057
8844.30 1050
8845.19 1044
8846.07 1023
8846.96 1017
8847.85 1015
8848.74 928
8849.63 950
8850.51 939
8851.40 972
8852.29 905
8853.18 956
8854.07 951
8854.96 932
8855.84 938
8856.73 889
8857.62 885
8858.51 878
8859.40 916
8860.29 898
8861.17 892
8862.06 922
8862.95 950
8863.84 908
8864.73 915
8865.62 955
8866.51 970
8867.40 1008
8868.29 956
8869.17 948
8870.06 961
8870.95 915
8871.84 895
8872.73 881
8873.62 865
8874.51 883
8875.40 830
8876.29 863
8877.18 850
8878.07 853
8878.96 860
8879.85 870
8880.74 830
8881.63 865
8882.51 830
8883.40 834
8884.29 855
8885.18 862
8886.07 866
8886.96 873
8887.85 922
8888.74 907
8889.63 925
8890.52 871
8891.41 846
8892.30 854
8893.19 845
8894.09 817
8894.98 811
8895.87 805
8896.76 784
8897.65 746
8898.54 818
8899.43 824
8900.32 822
8901.21 765
8902.10 732
8902.99 818
8903.88 794
8904.77 798
8905.66 789
8906.55 795
8907.44 775
8908.34 742
8909.23 786
8910.12 761
8911.01 745
8911.90 717
8912.79 717
8913.68 768
8914.57 774
8915.47 738
8916.36 742
8917.25 746
8918.14 743
8919.03 685
8919.92 767
8920.81 729
8921.71 763
8922.60 774
8923.49 731
8924.38 764
8925.27 701
8926.16 722
8927.06 708
8927.95 682
8928.84 705
8929.73 716
8930.62 724
8931.52 663
8932.41 655
8933.30 696
8934.19 662
8935.09 676
8935.98 659
8936.87 658
8937.76 703
8938.66 680
8939.55 705
8940.44 682
8941.33 650
8942.23 670
8943.12 673
8944.01 685
8944.90 658
8945.80 660
8946.69 693
8947.58 631
8948.48 667
8949.37 654
8950.26 687
8951.16 647
8952.05 651
8952.94 658
8953.84 657
8954.73 652
8955.62 655
8956.52 677
8957.41 660
8958.30 658
8959.20 648
8960.09 676
8960.98 651
8961.88 658
8962.77 637
8963.66 618
8964.56 666
8965.45 628
8966.35 678
8967.24 655
8968.13 639
8969.03 617
8969.92 688
8970.82 685
8971.71 654
8972.60 657
8973.50 670
8974.39 692
8975.29 663
8976.18 674
8977.08 693
8977.97 690
8978.87 692
8979.76 666
8980.65 633
8981.55 636
8982.44 660
8983.34 674
8984.23 621
8985.13 642
8986.02 636
8986.92 670
8987.81 629
8988.71 628
8989.60 648
8990.50 618
8991.39 645
8992.29 681
8993.18 641
8994.08 662
8994.97 645
8995.87 675
8996.76 654
8997.66 624
8998.56 648
8999.45 641
9000.35 667
9001.24 641
9002.14 617
9003.03 651
9003.93 671
9004.83 631
9005.72 641
9006.62 637
9007.51 642
9008.41 636
9009.31 669
9010.20 671
9011.10 632
9011.99 618
9012.89 610
9013.79 638
9014.68 605
9015.58 628
9016.48 635
9017.37 627
9018.27 629
9019.16 613
9020.06 621
9020.96 601
9021.85 620
9022.75 621
9023.65 643
9024.54 617
9025.44 617
9026.34 639
9027.24 649
9028.13 628
9029.03 596
9029.93 647
9030.82 600
9031.72 636
9032.62 634
9033.52 639
9034.41 621
9035.31 621
9036.21 633
9037.10 640
9038.00 630
9038.90 596
9039.80 615
9040.69 603
9041.59 628
9042.49 651
9043.39 610
9044.29 679
9045.18 627
9046.08 616
9046.98 662
9047.88 667
9048.78 655
9049.67 630
9050.57 638
9051.47 613
9052.37 623
9053.27 641
9054.16 653
9055.06 639
9055.96 644
9056.86 669
9057.76 630
9058.66 675
9059.55 629
9060.45 652
9061.35 696
9062.25 698
9063.15 665
9064.05 644
9064.95 687
9065.85 684
9066.74 687
9067.64 695
9068.54 680
9069.44 652
9070.34 646
9071.24 708
9072.14 683
9073.04 679
9073.94 658
9074.84 678
9075.74 726
9076.64 703
9077.53 691
9078.43 714
9079.33 724
9080.23 738
9081.13 718
9082.03 751
9082.93 783
9083.83 769
9084.73 744
9085.63 795
9086.53 779
9087.43 812
9088.33 813
9089.23 787
9090.13 830
9091.03 833
9091.93 778
9092.83 813
9093.73 871
9094.63 870
9095.53 863
9096.43 816
9097.33 832
9098.23 817
9099.13 838
9100.04 861
9100.94 875
9101.84 870
9102.74 812
9103.64 831
9104.54 798
9105.44 747
9106.34 736
9107.24 723
9108.14 719
9109.04 730
9109.94 690
9110.85 696
9111.75 716
9112.65 737
9113.55 685
9114.45 687
9115.35 702
9116.25 677
9117.15 673
9118.06 634
9118.96 636
9119.86 632
9120.76 632
9121.66 624
9122.56 630
9123.46 657
9124.37 670
9125.27 629
9126.17 628
9127.07 628
9127.97 666
9128.88 636
9129.78 635
9130.68 643
9131.58 626
9132.48 642
9133.39 660
9134.29 639
9135.19 675
9136.09 625
9137.00 651
9137.90 650
9138.80 639
9139.70 669
9140.61 646
9141.51 629
9142.41 607
9143.31 626
9144.22 640
9145.12 634
9146.02 610
9146.92 615
9147.83 611
9148.73 626
9149.63 626
9150.54 635
9151.44 606
9152.34 601
9153.25 586
9154.15 604
9155.05 639
9155.96 650
9156.86 634
9157.76 624
9158.67 655
9159.57 620
9160.47 640
9161.38 623
9162.28 612
9163.18 608
9164.09 644
9164.99 645
9165.90 638
9166.80 677
9167.70 664
9168.61 658
9169.51 656
9170.42 658
9171.32 618
9172.22 646
9173.13 635
9174.03 613
9174.94 592
9175.84 609
9176.74 606
9177.65 622
9178.55 633
9179.46 604
9180.36 610
9181.27 658
9182.17 643
9183.08 605
9183.98 596
9184.89 601
9185.79 618
9186.70 569
9187.60 566
9188.51 593
9189.41 639
9190.32 645
9191.22 612
9192.13 607
9193.03 595
9193.94 586
9194.84 601
9195.75 637
9196.65 639
9197.56 652
9198.46 591
9199.37 615
9200.27 659
9201.18 662
9202.08 689
9202.99 690
9203.90 669
9204.80 679
9205.71 639
9206.61 668
9207.52 637
9208.42 596
9209.33 603
9210.24 604
9211.14 598
9212.05 585
9212.95 588
9213.86 606
9214.77 619
9215.67 618
9216.58 601
9217.49 611
9218.39 618
9219.30 600
9220.21 617
9221.11 567
9222.02 553
9222.93 597
9223.83 600
9224.74 590
9225.65 607
9226.55 600
9227.46 550
9228.37 563
9229.27 579
9230.18 613
9231.09 553
9231.99 573
9232.90 601
9233.81 579
9234.72 574
9235.62 599
9236.53 592
9237.44 604
9238.34 567
9239.25 557
9240.16 564
9241.07 583
9241.97 576
9242.88 591
9243.79 604
9244.70 567
9245.61 572
9246.51 579
9247.42 602
9248.33 571
9249.24 554
9250.14 552
9251.05 554
9251.96 543
9252.87 559
9253.78 555
9254.69 569
9255.59 542
9256.50 555
9257.41 589
9258.32 596
9259.23 569
9260.14 545
9261.04 602
9261.95 615
9262.86 567
9263.77 585
9264.68 576
9265.59 577
9266.50 601
9267.40 577
9268.31 586
9269.22 584
9270.13 567
9271.04 595
9271.95 609
9272.86 609
9273.77 614
9274.68 654
9275.59 599
9276.49 615
9277.40 634
9278.31 601
9279.22 577
9280.13 612
9281.04 603
9281.95 606
9282.86 575
9283.77 598
9284.68 622
9285.59 541
9286.50 556
9287.41 582
9288.32 599
9289.23 557
9290.14 590
9291.05 578
9291.96 602
9292.87 578
9293.78 604
9294.69 615
9295.60 624
9296.51 603
9297.42 612
9298.33 628
9299.24 567
9300.15 632
9301.06 655
9301.97 610
9302.88 598
9303.79 628
9304.70 630
9305.61 591
9306.53 621
9307.44 608
9308.35 631
9309.26 649
9310.17 676
9311.08 717
9311.99 715
9312.90 678
9313.81 670
9314.72 695
9315.63 686
9316.55 630
9317.46 644
9318.37 620
9319.28 655
9320.19 612
9321.10 640
9322.01 638
9322.93 628
9323.84 611
9324.75 646
9325.66 643
9326.57 611
9327.48 641
9328.40 602
9329.31 591
9330.22 595
9331.13 628
9332.04 600
9332.96 629
9333.87 673
9334.78 641
9335.69 633
9336.60 659
9337.52 669
9338.43 623
9339.34 685
9340.25 713
9341.17 703
9342.08 651
9342.99 669
9343.90 623
9344.82 655
9345.73 679
9346.64 635
9347.55 643
9348.47 640
9349.38 613
9350.29 624
9351.21 642
9352.12 626
9353.03 628
9353.94 633
9354.86 638
9355.77 618
9356.68 609
9357.60 617
9358.51 633
9359.42 601
9360.34 562
9361.25 571
9362.16 595
9363.08 585
9363.99 562
9364.90 587
9365.82 602
9366.73 590
9367.65 571
9368.56 607
9369.47 594
9370.39 566
9371.30 556
9372.21 598
9373.13 553
9374.04 565
9374.96 579
9375.87 585
9376.79 574
9377.70 630
9378.61 638
9379.53 600
9380.44 603
9381.36 604
9382.27 594
9383.19 623
9384.10 592
9385.01 565
9385.93 609
9386.84 608
9387.76 599
9388.67 629
9389.59 645
9390.50 599
9391.42 607
9392.33 636
9393.25 667
9394.16 644
9395.08 625
9395.99 668
9396.91 615
9397.82 618
9398.74 632
9399.65 667
9400.57 614
9401.48 587
9402.40 593
9403.32 649
9404.23 553
9405.15 577
9406.06 569
9406.98 562
9407.89 545
9408.81 562
9409.73 596
9410.64 581
9411.56 562
9412.47 543
9413.39 569
9414.30 542
9415.22 560
9416.14 556
9417.05 565
9417.97 567
9418.89 569
9419.80 599
9420.72 568
9421.63 553
9422.55 547
9423.47 569
9424.38 549
9425.30 571
9426.22 591
9427.13 565
9428.05 542
9428.97 590
9429.88 565
9430.80 573
9431.72 571
9432.63 590
9433.55 568
9434.47 573
9435.38 582
9436.30 541
9437.22 537
9438.14 573
9439.05 545
9439.97 577
9440.89 580
9441.81 538
9442.72 593
9443.64 561
9444.56 555
9445.47 558
9446.39 548
9447.31 570
9448.23 561
9449.15 560
9450.06 540
9450.98 547
9451.90 547
9452.82 565
9453.73 555
9454.65 562
9455.57 547
9456.49 547
9457.41 559
9458.32 535
9459.24 529
9460.16 542
9461.08 550
9462.00 528
9462.92 535
9463.83 546
9464.75 539
9465.67 544
9466.59 559
9467.51 562
9468.43 558
9469.35 523
9470.26 544
9471.18 552
9472.10 556
9473.02 559
9473.94 534
9474.86 581
9475.78 578
9476.70 576
9477.62 575
9478.54 573
9479.45 547
9480.37 585
9481.29 603
9482.21 582
9483.13 582
9484.05 593
9484.97 586
9485.89 572
9486.81 575
9487.73 598
9488.65 569
9489.57 582
9490.49 607
9491.41 590
9492.33 574
9493.25 559
9494.17 532
9495.09 573
9496.01 546
9496.93 572
9497.85 548
9498.77 568
9499.69 609
9500.61 603
9501.53 555
9502.45 561
9503.37 567
9504.29 589
9505.21 609
9506.13 577
9507.05 587
9507.97 597
9508.89 599
9509.81 631
9510.73 606
9511.65 567
9512.57 598
9513.49 578
9514.42 594
9515.34 593
9516.26 569
9517.18 587
9518.10 642
9519.02 596
9519.94 594
9520.86 627
9521.78 672
9522.71 641
9523.63 629
9524.55 681
9525.47 699
9526.39 661
9527.31 646
9528.23 663
9529.16 657
9530.08 630
9531.00 617
9531.92 646
9532.84 660
9533.76 602
9534.69 624
9535.61 642
9536.53 652
9537.45 661
9538.37 613
9539.30 614
9540.22 610
9541.14 630
9542.06 633
9542.98 647
9543.91 668
9544.83 648
9545.75 639
9546.67 653
9547.60 681
9548.52 653
9549.44 625
9550.36 632
9551.29 646
9552.21 676
9553.13 626
9554.06 679
9554.98 672
9555.90 676
9556.82 671
9557.75 689
9558.67 683
9559.59 739
9560.52 713
9561.44 695
9562.36 695
9563.29 718
9564.21 737
9565.13 737
9566.06 741
9566.98 709
9567.90 692
9568.83 746
9569.75 760
9570.67 727
9571.60 710
9572.52 757
9573.44 775
9574.37 765
9575.29 753
9576.22 759
9577.14 777
9578.06 796
9578.99 790
9579.91 791
9580.84 807
9581.76 819
9582.68 840
9583.61 856
9584.53 820
9585.46 854
9586.38 834
9587.31 764
9588.23 799
9589.15 815
9590.08 824
9591.00 778
9591.93 787
9592.85 776
9593.78 813
9594.70 797
9595.63 772
9596.55 770
9597.48 792
9598.40 796
9599.33 792
9600.25 847
9601.18 802
9602.10 809
9603.03 840
9603.95 834
9604.88 844
9605.80 858
9606.73 847
9607.65 871
9608.58 853
9609.50 832
9610.43 902
9611.35 871
9612.28 863
9613.21 873
9614.13 879
9615.06 853
9615.98 865
9616.91 888
9617.84 904
9618.76 897
9619.69 905
9620.61 915
9621.54 934
9622.47 885
9623.39 914
9624.32 941
9625.24 896
9626.17 949
9627.10 907
9628.02 917
9628.95 901
9629.88 904
9630.80 941
9631.73 959
9632.65 979
9633.58 951
9634.51 969
9635.43 1010
9636.36 976
9637.29 982
9638.22 986
9639.14 1022
9640.07 1040
9641.00 1047
9641.92 1042
9642.85 1060
9643.78 1099
9644.70 1086
9645.63 1070
9646.56 1099
9647.49 1137
9648.41 1158
9649.34 1175
9650.27 1134
9651.20 1134
9652.12 1142
9653.05 1118
9653.98 1121
9654.91 1122
9655.83 1115
9656.76 1150
9657.69 1139
9658.62 1138
9659.55 1119
9660.47 1122
9661.40 1127
9662.33 1148
9663.26 1181
9664.19 1156
9665.11 1201
9666.04 1194
9666.97 1190
9667.90 1181
9668.83 1209
9669.75 1212
9670.68 1186
9671.61 1182
9672.54 1219
9673.47 1228
9674.40 1273
9675.33 1219
9676.25 1221
9677.18 1225
9678.11 1223
9679.04 1249
9679.97 1206
9680.90 1242
9681.83 1258
9682.76 1254
9683.69 1194
9684.61 1255
9685.54 1242
9686.47 1288
9687.40 1293
9688.33 1328
9689.26 1316
9690.19 1302
9691.12 1328
9692.05 1309
9692.98 1273
9693.91 1353
9694.84 1329
9695.77 1369
9696.70 1320
9697.63 1296
9698.56 1315
9699.49 1353
9700.42 1338
9701.35 1339
9702.28 1346
9703.21 1344
9704.14 1309
9705.07 1337
9706.00 1320
9706.93 1312
9707.86 1326
9708.79 1361
9709.72 1365
9710.65 1368
9711.58 1403
9712.51 1455
9713.44 1461
9714.37 1484
9715.30 1559
9716.23 1557
9717.16 1530
9718.09 1538
9719.02 1458
9719.95 1463
9720.88 1445
9721.81 1405
9722.75 1375
9723.68 1328
9724.61 1315
9725.54 1240
9726.47 1227
9727.40 1269
9728.33 1281
9729.26 1232
9730.19 1288
9731.13 1255
9732.06 1279
9732.99 1278
9733.92 1281
9734.85 1267
9735.78 1266
9736.71 1270
9737.65 1250
9738.58 1206
9739.51 1227
9740.44 1217
9741.37 1189
9742.30 1215
9743.24 1137
9744.17 1156
9745.10 1160
9746.03 1225
9746.96 1208
9747.90 1169
9748.83 1174
9749.76 1137
9750.69 1176
9751.63 1209
9752.56 1188
9753.49 1198
9754.42 1173
9755.36 1173
9756.29 1147
9757.22 1169
9758.15 1145
9759.09 1174
9760.02 1198
9760.95 1154
9761.88 1188
9762.82 1147
9763.75 1139
9764.68 1131
9765.62 1148
9766.55 1203
9767.48 1217
9768.41 1228
9769.35 1213
9770.28 1238
9771.21 1216
9772.15 1236
9773.08 1178
9774.01 1199
9774.95 1217
9775.88 1202
9776.81 1190
9777.75 1140
9778.68 1166
9779.62 1214
9780.55 1216
9781.48 1241
9782.42 1257
9783.35 1271
9784.28 1310
9785.22 1291
9786.15 1310
9787.09 1285
9788.02 1295
9788.95 1285
9789.89 1297
9790.82 1265
9791.76 1251
9792.69 1232
9793.63 1242
9794.56 1219
9795.49 1212
9796.43 1201
9797.36 1213
9798.30 1291
9799.23 1281
9800.17 1341
9801.10 1367
9802.04 1310
9802.97 1272
9803.91 1261
9804.84 1213
9805.78 1217
9806.71 1113
9807.65 1133
9808.58 1126
9809.52 1087
9810.45 1077
9811.39 1027
9812.32 1015
9813.26 1032
9814.19 1043
9815.13 1059
9816.06 996
9817.00 951
9817.93 986
9818.87 986
9819.80 979
9820.74 969
9821.68 991
9822.61 988
9823.55 959
9824.48 966
9825.42 930
9826.35 972
9827.29 949
9828.23 935
9829.16 934
9830.10 948
9831.03 955
9831.97 957
9832.91 957
9833.84 994
9834.78 965
9835.72 990
9836.65 959
9837.59 938
9838.52 962
9839.46 950
9840.40 1007
9841.33 999
9842.27 950
9843.21 974
9844.14 984
9845.08 978
9846.02 991
9846.95 952
9847.89 942
9848.83 937
9849.77 968
9850.70 966
9851.64 981
9852.58 945
9853.51 972
9854.45 908
9855.39 890
9856.33 980
9857.26 954
9858.20 960
9859.14 884
9860.08 927
9861.01 910
9861.95 913
9862.89 931
9863.83 947
9864.76 959
9865.70 947
9866.64 942
9867.58 932
9868.51 938
9869.45 906
9870.39 911
9871.33 924
9872.27 933
9873.20 899
9874.14 925
9875.08 924
9876.02 947
9876.96 889
9877.90 914
9878.83 932
9879.77 938
9880.71 970
9881.65 916
9882.59 942
9883.53 946
9884.47 953
9885.40 911
9886.34 890
9887.28 897
9888.22 902
9889.16 917
9890.10 873
9891.04 886
9891.98 919
9892.91 877
9893.85 897
9894.79 918
9895.73 880
9896.67 914
9897.61 899
9898.55 900
9899.49 903
9900.43 940
9901.37 893
9902.31 917
9903.25 898
9904.19 888
9905.13 854
9906.07 907
9907.01 880
9907.95 942
9908.89 909
9909.83 931
9910.77 958
9911.71 997
9912.65 1003
9913.59 964
9914.53 970
9915.47 957
9916.41 937
9917.35 924
9918.29 944
9919.23 943
9920.17 942
9921.11 995
9922.05 1030
9922.99 1056
9923.93 1131
9924.87 1150
9925.81 1193
9926.75 1242
9927.69 1203
9928.63 1304
9929.57 1282
9930.51 1216
9931.45 1151
9932.39 1198
9933.34 1171
9934.28 1139
9935.22 1073
9936.16 1029
9937.10 1015
9938.04 1000
9938.98 988
9939.92 976
9940.87 957
9941.81 951
9942.75 965
9943.69 980
9944.63 970
9945.57 990
9946.51 1006
9947.46 1054
9948.40 1095
9949.34 1101
9950.28 1145
9951.22 1147
9952.16 1174
9953.11 1179
9954.05 1213
9954.99 1201
9955.93 1146
9956.87 1121
9957.82 1089
9958.76 1089
9959.70 1026
9960.64 1053
9961.59 985
9962.53 977
9963.47 924
9964.41 948
9965.35 902
9966.30 866
9967.24 882
9968.18 879
9969.13 880
9970.07 863
9971.01 896
9971.95 813
9972.90 835
9973.84 831
9974.78 831
9975.73 825
9976.67 826
9977.61 827
9978.55 833
9979.50 864
9980.44 820
9981.38 864
9982.33 876
9983.27 887
9984.21 852
9985.16 852
9986.10 805
9987.04 846
9987.99 817
9988.93 819
9989.88 792
9990.82 784
9991.76 813
9992.71 835
9993.65 817
9994.59 786
9995.54 797
9996.48 795
9997.43 797
9998.37 780
9999.31 811
10000.26 776
10001.20 818
10002.15 809
10003.09 782
10004.04 757
10004.98 820
10005.92 772
10006.87 793
10007.81 799
10008.76 769
10009.70 770
10010.65 803
10011.59 753
10012.54 769
10013.48 791
10014.43 774
10015.37 757
10016.32 766
10017.26 755
10018.21 768
10019.15 763
10020.10 758
10021.04 746
10021.99 744
10022.93 759
10023.88 800
10024.82 772
10025.77 738
10026.71 744
10027.66 765
10028.60 777
10029.55 763
10030.49 741
10031.44 773
10032.39 753
10033.33 734
10034.28 764
10035.22 754
10036.17 718
10037.11 738
10038.06 726
10039.01 738
10039.95 729
10040.90 750
10041.84 736
10042.79 707
10043.74 745
10044.68 762
10045.63 729
10046.58 663
10047.52 702
10048.47 710
10049.41 749
10050.36 717
10051.31 726
10052.25 714
10053.20 746
10054.15 748
10055.09 701
10056.04 708
10056.99 696
10057.93 724
10058.88 697
10059.83 669
10060.78 718
10061.72 705
10062.67 722
10063.62 741
10064.56 708
10065.51 693
10066.46 723
10067.41 746
10068.35 678
10069.30 680
10070.25 715
10071.20 672
10072.14 674
10073.09 683
10074.04 691
10074.99 659
10075.93 689
10076.88 714
10077.83 730
10078.78 680
10079.72 674
10080.67 707
10081.62 690
10082.57 696
10083.52 676
10084.46 659
10085.41 724
10086.36 700
10087.31 711
10088.26 680
10089.21 669
10090.15 693
10091.10 681
10092.05 685
10093.00 678
10093.95 684
10094.90 672
10095.85 658
10096.79 653
10097.74 684
10098.69 717
10099.64 729
10100.59 699
10101.54 697
10102.49 692
10103.44 684
10104.39 691
10105.33 700
10106.28 697
10107.23 703
10108.18 712
10109.13 682
10110.08 665
10111.03 680
10111.98 713
10112.93 710
10113.88 687
10114.83 709
10115.78 691
10116.73 689
10117.68 676
10118.63 679
10119.58 689
10120.53 684
10121.48 720
10122.43 680
10123.38 681
10124.33 700
10125.28 734
10126.23 718
10127.18 742
10128.13 721
10129.08 722
10130.03 727
10130.98 716
10131.93 707
10132.88 751
10133.83 771
10134.78 748
10135.73 742
10136.68 762
10137.63 755
10138.58 749
10139.53 775
10140.48 784
10141.43 766
10142.38 794
10143.33 801
10144.29 839
10145.24 823
10146.19 810
10147.14 845
10148.09 858
10149.04 826
10149.99 857
10150.94 880
10151.89 868
10152.85 890
10153.80 870
10154.75 918
10155.70 899
10156.65 933
10157.60 939
10158.55 945
10159.51 928
10160.46 938
10161.41 940
10162.36 992
10163.31 936
10164.26 949
10165.22 1011
10166.17 1018
10167.12 1020
10168.07 997
10169.02 1060
10169.98 1053
10170.93 1017
10171.88 1074
10172.83 1111
10173.79 1085
10174.74 1066
10175.69 1129
10176.64 1146
10177.60 1169
10178.55 1172
10179.50 1122
10180.45 1185
10181.41 1185
10182.36 1170
10183.31 1191
10184.26 1215
10185.22 1230
10186.17 1204
10187.12 1174
10188.08 1210
10189.03 1259
10189.98 1252
10190.93 1301
10191.89 1271
10192.84 1270
10193.79 1274
10194.75 1301
10195.70 1257
10196.65 1302
10197.61 1331
10198.56 1311
10199.51 1311
10200.47 1326
10201.42 1340
10202.38 1336
10203.33 1366
10204.28 1386
10205.24 1465
10206.19 1489
10207.14 1519
10208.10 1539
10209.05 1607
10210.01 1557
10210.96 1573
10211.91 1535
10212.87 1510
10213.82 1447
10214.78 1403
10215.73 1364
10216.69 1333
10217.64 1321
10218.59 1253
10219.55 1211
10220.50 1224
10221.46 1234
10222.41 1169
10223.37 1160
10224.32 1117
10225.28 1127
10226.23 1122
10227.19 1110
10228.14 1133
10229.10 1044
10230.05 1074
10231.01 1106
10231.96 1173
10232.92 1128
10233.87 1158
10234.83 1197
10235.78 1249
10236.74 1279
10237.69 1283
10238.65 1265
10239.60 1272
10240.56 1277
10241.51 1213
10242.47 1189
10243.42 1141
10244.38 1143
10245.34 1074
10246.29 1055
10247.25 1048
10248.20 1003
10249.16 1008
10250.11 1022
10251.07 989
10252.03 963
10252.98 949
10253.94 985
10254.89 987
10255.85 936
10256.81 924
10257.76 908
10258.72 886
10259.68 922
10260.63 909
10261.59 847
10262.55 828
10263.50 820
10264.46 813
10265.41 850
10266.37 832
10267.33 798
10268.28 805
10269.24 810
10270.20 828
10271.16 789
10272.11 798
10273.07 813
10274.03 794
10274.98 826
10275.94 801
10276.90 801
10277.85 777
10278.81 740
10279.77 786
10280.73 750
10281.68 776
10282.64 759
10283.60 724
10284.56 750
10285.51 766
10286.47 733
10287.43 720
10288.39 734
10289.34 699
10290.30 728
10291.26 733
10292.22 724
10293.18 700
10294.13 698
10295.09 697
10296.05 729
10297.01 733
10297.97 675
10298.92 698
10299.88 738
10300.84 725
10301.80 727
10302.76 720
10303.72 723
10304.67 684
10305.63 660
10306.59 656
10307.55 702
10308.51 679
10309.47 670
10310.43 640
10311.38 680
10312.34 691
10313.30 661
10314.26 660
10315.22 701
10316.18 655
10317.14 653
10318.10 664
10319.06 692
10320.01 654
10320.97 630
10321.93 692
10322.89 638
10323.85 653
10324.81 639
10325.77 678
10326.73 639
10327.69 669
10328.65 648
10329.61 631
10330.57 609
10331.53 622
10332.49 649
10333.45 642
10334.41 628
10335.37 646
10336.33 615
10337.29 620
10338.25 600
10339.21 623
10340.17 616
10341.13 604
10342.09 597
10343.05 636
10344.01 607
10344.97 601
10345.93 617
10346.89 629
10347.85 661
10348.81 608
10349.77 595
10350.73 598
10351.69 618
10352.65 583
10353.61 572
10354.57 581
10355.53 587
10356.49 607
10357.46 589
10358.42 564
10359.38 543
10360.34 557
10361.30 574
10362.26 544
10363.22 525
10364.18 526
10365.14 556
10366.11 557
10367.07 568
10368.03 539
10368.99 553
10369.95 563
10370.91 545
10371.87 532
10372.84 550
10373.80 532
10374.76 557
10375.72 543
10376.68 570
10377.64 533
10378.61 560
10379.57 524
10380.53 534
10381.49 532
10382.45 524
10383.42 536
10384.38 537
10385.34 560
10386.30 567
10387.27 533
10388.23 517
10389.19 545
10390.15 561
10391.11 521
10392.08 563
10393.04 543
10394.00 522
10394.96 509
10395.93 537
10396.89 518
10397.85 518
10398.82 520
10399.78 503
10400.74 511
10401.70 525
10402.67 523
10403.63 558
10404.59 532
10405.56 513
10406.52 492
10407.48 516
10408.45 515
10409.41 489
10410.37 493
10411.34 502
10412.30 513
10413.26 506
10414.23 541
10415.19 515
10416.15 526
10417.12 563
10418.08 577
10419.04 542
10420.01 537
10420.97 541
10421.94 548
10422.90 550
10423.86 514
10424.83 536
10425.79 534
10426.76 564
10427.72 539
10428.68 512
10429.65 486
10430.61 506
10431.58 493
10432.54 479
10433.51 513
10434.47 487
10435.44 495
10436.40 528
10437.36 530
10438.33 484
10439.29 487
10440.26 497
10441.22 481
10442.19 476
10443.15 511
10444.12 457
10445.08 491
10446.05 461
10447.01 489
10447.98 467
10448.94 482
10449.91 484
10450.87 515
10451.84 481
10452.80 487
10453.77 475
10454.73 466
10455.70 473
10456.67 481
10457.63 495
10458.60 479
10459.56 461
10460.53 473
10461.49 459
10462.46 429
10463.43 465
10464.39 479
10465.36 488
10466.32 484
10467.29 466
10468.25 447
10469.22 431
10470.19 461
10471.15 465
10472.12 481
10473.09 490
10474.05 488
10475.02 467
10475.98 505
10476.95 487
10477.92 470
10478.88 484
10479.85 503
10480.82 485
10481.78 477
10482.75 466
10483.72 462
10484.68 477
10485.65 474
10486.62 499
10487.58 482
10488.55 477
10489.52 480
10490.49 468
10491.45 496
10492.42 471
10493.39 503
10494.35 467
10495.32 479
10496.29 467
10497.26 464
10498.22 472
10499.19 480
10500.16 441
10501.13 498
10502.09 468
10503.06 461
10504.03 459
10505.00 488
10505.96 451
10506.93 468
10507.90 477
10508.87 486
10509.84 465
10510.80 483
10511.77 477
10512.74 444
10513.71 467
10514.68 448
10515.64 466
10516.61 444
10517.58 482
10518.55 461
10519.52 485
10520.49 441
10521.45 491
10522.42 496
10523.39 484
10524.36 474
10525.33 423
10526.30 423
10527.27 437
10528.23 429
10529.20 475
10530.17 503
10531.14 514
10532.11 474
10533.08 476
10534.05 466
10535.02 423
10535.99 489
10536.96 469
10537.93 469
10538.89 492
10539.86 488
10540.83 496
10541.80 488
10542.77 470
10543.74 477
10544.71 498
10545.68 501
10546.65 469
10547.62 463
10548.59 511
10549.56 489
10550.53 484
10551.50 450
10552.47 467
10553.44 435
10554.41 488
10555.38 509
10556.35 495
10557.32 484
10558.29 473
10559.26 488
10560.23 481
10561.20 497
10562.17 493
10563.14 503
10564.11 475
10565.08 491
10566.05 493
10567.02 512
10567.99 528
10568.96 519
10569.93 517
10570.91 496
10571.88 494
10572.85 493
10573.82 481
10574.79 476
10575.76 512
10576.73 507
10577.70 521
10578.67 451
10579.64 454
10580.62 469
10581.59 511
10582.56 504
10583.53 479
10584.50 480
10585.47 474
10586.44 474
10587.42 479
10588.39 493
10589.36 520
10590.33 475
10591.30 475
10592.27 518
10593.25 513
10594.22 520
10595.19 529
10596.16 503
10597.13 512
10598.10 538
10599.08 527
10600.05 544
10601.02 498
10601.99 526
10602.97 573
10603.94 518
10604.91 522
10605.88 514
10606.85 562
10607.83 527
10608.80 576
10609.77 564
10610.74 587
10611.72 610
10612.69 589
10613.66 561
10614.64 557
10615.61 565
10616.58 581
10617.55 575
10618.53 545
10619.50 546
10620.47 545
10621.45 563
10622.42 553
10623.39 538
10624.37 562
10625.34 567
10626.31 545
10627.29 542
10628.26 555
10629.23 547
10630.21 533
10631.18 532
10632.15 556
10633.13 534
10634.10 547
10635.07 575
10636.05 606
10637.02 576
10638.00 627
10638.97 648
10639.94 661
10640.92 636
10641.89 647
10642.87 638
10643.84 659
10644.81 611
10645.79 594
10646.76 533
10647.74 538
10648.71 580
10649.68 537
10650.66 542
10651.63 508
10652.61 522
10653.58 486
10654.56 500
10655.53 482
10656.51 504
10657.48 488
10658.46 476
10659.43 456
10660.41 478
10661.38 473
10662.36 462
10663.33 504
10664.31 479
10665.28 485
10666.26 438
10667.23 457
10668.21 460
10669.18 491
10670.16 467
10671.13 474
10672.11 476
10673.08 453
10674.06 456
10675.03 498
10676.01 469
10676.99 467
10677.96 487
10678.94 485
10679.91 514
10680.89 493
10681.86 492
10682.84 490
10683.82 475
10684.79 485
10685.77 472
10686.74 482
10687.72 478
10688.70 473
10689.67 512
10690.65 473
10691.63 488
10692.60 486
10693.58 452
10694.55 459
10695.53 486
10696.51 476
10697.48 486
10698.46 462
10699.44 471
10700.41 479
10701.39 481
10702.37 507
10703.34 475
10704.32 476
10705.30 462
10706.27 442
10707.25 451
10708.23 475
10709.21 473
10710.18 482
10711.16 444
10712.14 426
10713.11 467
10714.09 468
10715.07 463
10716.05 460
10717.02 502
10718.00 455
10718.98 489
10719.96 463
10720.93 479
10721.91 518
10722.89 482
10723.87 464
10724.85 474
10725.82 490
10726.80 460
10727.78 478
10728.76 475
10729.74 492
10730.71 491
10731.69 459
10732.67 467
10733.65 480
10734.63 471
10735.60 508
10736.58 507
10737.56 501
10738.54 508
10739.52 494
10740.50 494
10741.48 506
10742.45 457
10743.43 494
10744.41 511
10745.39 488
10746.37 496
10747.35 485
10748.33 507
10749.31 495
10750.28 491
10751.26 540
10752.24 508
10753.22 510
10754.20 514
10755.18 495
10756.16 504
10757.14 493
10758.12 503
10759.10 503
10760.08 494
10761.06 503
10762.04 485
10763.01 521
10763.99 521
10764.97 535
10765.95 543
10766.93 526
10767.91 498
10768.89 493
10769.87 507
10770.85 523
10771.83 498
10772.81 489
10773.79 489
10774.77 506
10775.75 517
10776.73 487
10777.71 484
10778.69 513
10779.67 502
10780.65 519
10781.63 504
10782.62 518
10783.60 519
10784.58 515
10785.56 509
10786.54 522
10787.52 512
10788.50 562
10789.48 505
10790.46 499
10791.44 504
10792.42 502
10793.40 486
10794.38 501
10795.37 523
10796.35 514
10797.33 493
10798.31 485
10799.29 504
10800.27 527
10801.25 484
10802.23 478
10803.21 513
10804.20 482
10805.18 494
10806.16 466
10807.14 500
10808.12 490
10809.10 533
10810.09 505
10811.07 503
10812.05 496
10813.03 479
10814.01 513
10815.00 560
10815.98 517
10816.96 523
10817.94 549
10818.92 545
10819.91 536
10820.89 524
10821.87 541
10822.85 517
10823.83 533
10824.82 531
10825.80 538
10826.78 522
10827.76 538
10828.75 556
10829.73 543
10830.71 544
10831.69 499
10832.68 538
10833.66 528
10834.64 556
10835.63 513
10836.61 557
10837.59 569
10838.57 522
10839.56 532
10840.54 577
10841.52 577
10842.51 549
10843.49 549
10844.47 539
10845.46 570
10846.44 565
10847.42 563
10848.41 585
10849.39 583
10850.37 609
10851.36 572
10852.34 603
10853.32 571
10854.31 589
10855.29 591
10856.28 593
10857.26 623
10858.24 616
10859.23 609
10860.21 614
10861.20 613
10862.18 646
10863.16 606
10864.15 605
10865.13 629
10866.12 623
10867.10 613
10868.08 613
10869.07 614
10870.05 683
10871.04 606
10872.02 631
10873.01 645
10873.99 667
10874.98 647
10875.96 683
10876.95 655
10877.93 666
10878.92 714
10879.90 670
10880.89 672
10881.87 654
10882.86 629
10883.84 640
10884.83 670
10885.81 712
10886.80 719
10887.78 722
10888.77 668
10889.75 713
10890.74 690
10891.72 707
10892.71 696
10893.69 726
10894.68 736
10895.66 718
10896.65 730
10897.64 742
10898.62 716
10899.61 771
10900.59 773
10901.58 755
10902.56 767
10903.55 785
10904.54 801
10905.52 790
10906.51 771
10907.49 788
10908.48 821
10909.47 832
10910.45 823
10911.44 828
10912.43 798
10913.41 836
10914.40 832
10915.39 845
10916.37 831
10917.36 866
10918.35 872
10919.33 907
10920.32 919
10921.31 896
10922.29 893
10923.28 871
10924.27 859
10925.25 941
10926.24 933
10927.23 930
10928.21 934
10929.20 946
10930.19 935
10931.18 944
10932.16 968
10933.15 965
10934.14 958
10935.12 972
10936.11 990
10937.10 976
10938.09 1014
10939.07 1023
10940.06 1023
10941.05 1062
10942.04 1048
10943.02 1075
10944.01 1085
10945.00 1087
10945.99 1127
10946.98 1122
10947.96 1085
10948.95 1169
10949.94 1192
10950.93 1236
10951.92 1210
10952.90 1248
10953.89 1326
10954.88 1399
10955.87 1388
10956.86 1438
10957.85 1447
10958.83 1516
10959.82 1523
10960.81 1600
10961.80 1605
10962.79 1541
10963.78 1544
10964.77 1561
10965.75 1495
10966.74 1441
10967.73 1394
10968.72 1386
10969.71 1356
10970.70 1326
10971.69 1300
10972.68 1266
10973.67 1254
10974.66 1217
10975.64 1247
10976.63 1247
10977.62 1222
10978.61 1230
10979.60 1258
10980.59 1198
10981.58 1225
10982.57 1212
10983.56 1218
10984.55 1336
10985.54 1289
10986.53 1283
10987.52 1315
10988.51 1318
10989.50 1329
10990.49 1322
10991.48 1364
10992.47 1392
10993.46 1481
10994.45 1630
10995.44 1651
10996.43 1735
10997.42 1846
10998.41 1860
10999.40 1899
11000.39 2000
11001.38 2032
11002.37 2103
11003.36 2101
11004.35 2092
11005.34 1940
11006.33 1836
11007.32 1790
11008.31 1679
11009.30 1626
11010.30 1572
11011.29 1426
11012.28 1359
11013.27 1294
11014.26 1282
11015.25 1225
11016.24 1130
11017.23 1118
11018.22 1097
11019.21 1076
11020.21 1079
11021.20 1034
11022.19 1031
11023.18 1004
11024.17 973
11025.16 983
11026.15 989
11027.14 962
11028.14 928
11029.13 983
11030.12 999
11031.11 998
11032.10 974
11033.09 972
11034.09 955
11035.08 954
11036.07 962
11037.06 962
11038.05 948
11039.05 950
11040.04 972
11041.03 908
11042.02 953
11043.02 942
11044.01 915
11045.00 944
11045.99 925
11046.98 901
11047.98 930
11048.97 907
11049.96 884
11050.95 879
11051.95 881
11052.94 923
11053.93 843
11054.93 888
11055.92 897
11056.91 887
11057.90 850
11058.90 864
11059.89 863
11060.88 842
11061.88 901
11062.87 901
11063.86 855
11064.86 875
11065.85 879
11066.84 878
11067.84 906
11068.83 900
11069.82 914
11070.82 893
11071.81 913
11072.80 917
11073.80 928
11074.79 962
11075.78 943
11076.78 920
11077.77 937
11078.77 897
11079.76 906
11080.75 899
11081.75 916
11082.74 903
11083.74 915
11084.73 845
11085.72 870
11086.72 883
11087.71 868
11088.71 854
11089.70 867
11090.70 838
11091.69 845
11092.68 863
11093.68 841
11094.67 866
11095.67 874
11096.66 833
11097.66 836
11098.65 827
11099.65 820
11100.64 810
11101.64 807
11102.63 815
11103.63 831
11104.62 830
11105.62 848
11106.61 840
11107.61 831
11108.60 825
11109.60 808
11110.59 838
11111.59 848
11112.58 843
11113.58 808
11114.57 859
11115.57 852
11116.56 807
11117.56 808
11118.56 811
11119.55 855
11120.55 811
11121.54 812
11122.54 848
11123.54 837
11124.53 855
11125.53 887
11126.52 851
11127.52 840
11128.51 865
11129.51 847
11130.51 915
11131.50 852
11132.50 886
11133.50 869
11134.49 841
11135.49 864
11136.49 826
11137.48 820
11138.48 810
11139.47 819
11140.47 831
11141.47 850
11142.46 805
11143.46 852
11144.46 805
11145.46 787
11146.45 798
11147.45 864
11148.45 849
11149.44 872
11150.44 843
11151.44 830
11152.43 845
11153.43 834
11154.43 848
11155.43 846
11156.42 885
11157.42 849
11158.42 861
11159.42 852
11160.41 877
11161.41 857
11162.41 847
11163.41 867
11164.40 822
11165.40 813
11166.40 868
11167.40 815
11168.39 827
11169.39 824
11170.39 854
11171.39 851
11172.39 838
11173.38 826
11174.38 852
11175.38 816
11176.38 832
11177.38 804
11178.38 848
11179.37 841
11180.37 834
11181.37 904
11182.37 863
11183.37 836
11184.37 854
11185.37 859
11186.36 866
11187.36 855
11188.36 875
11189.36 878
11190.36 878
11191.36 918
11192.36 890
11193.36 883
11194.36 903
11195.35 935
11196.35 900
11197.35 876
11198.35 925
11199.35 949
11200.35 952
11201.35 930
11202.35 915
11203.35 950
11204.35 895
11205.35 947
11206.35 964
11207.35 969
11208.35 936
11209.35 966
11210.35 990
11211.35 964
11212.35 940
11213.35 983
11214.35 979
11215.34 965
11216.35 940
11217.35 936
11218.35 923
11219.35 901
11220.35 899
11221.35 947
11222.35 924
11223.35 876
11224.35 847
11225.35 918
11226.35 945
11227.35 907
11228.35 852
11229.35 886
11230.35 943
11231.35 942
11232.35 932
11233.35 910
11234.35 867
11235.35 892
11236.35 914
11237.36 899
11238.36 870
11239.36 842
11240.36 872
11241.36 860
11242.36 927
11243.36 875
11244.36 903
11245.36 898
11246.37 939
11247.37 912
11248.37 895
11249.37 944
11250.37 925
11251.37 934
11252.38 968
11253.38 938
11254.38 967
11255.38 974
11256.38 928
11257.38 979
11258.39 1003
11259.39 983
11260.39 981
11261.39 936
11262.39 945
11263.40 943
11264.40 948
11265.40 940
11266.40 946
11267.40 940
11268.41 988
11269.41 966
11270.41 965
11271.41 958
11272.42 1002
11273.42 1005
11274.42 1035
11275.42 1036
11276.43 1074
11277.43 1070
11278.43 1066
11279.44 1105
11280.44 1050
11281.44 1060
11282.44 1040
11283.45 1045
11284.45 1046
11285.45 1049
11286.46 1048
11287.46 1006
11288.46 966
11289.47 918
11290.47 898
11291.47 901
11292.48 885
11293.48 861
11294.48 877
11295.49 837
11296.49 833
11297.49 822
11298.50 814
11299.50 822
11300.51 819
11301.51 798
11302.51 799
11303.52 777
11304.52 814
11305.53 819
11306.53 805
11307.53 849
11308.54 857
11309.54 809
11310.55 805
11311.55 813
11312.55 823
11313.56 837
11314.56 844
11315.57 865
11316.57 876
11317.58 863
11318.58 890
11319.59 889
11320.59 871
11321.59 904
11322.60 928
11323.60 926
11324.61 885
11325.61 886
11326.62 852
11327.62 899
11328.63 841
11329.63 809
11330.64 815
11331.64 822
11332.65 850
11333.65 805
11334.66 790
11335.67 763
11336.67 784
11337.68 798
11338.68 782
11339.69 836
11340.69 850
11341.70 840
11342.70 821
11343.71 822
11344.72 794
11345.72 794
11346.73 792
11347.73 765
11348.74 779
11349.74 781
11350.75 731
11351.76 701
11352.76 699
11353.77 731
11354.78 723
11355.78 716
11356.79 741
11357.79 755
11358.80 712
11359.81 674
11360.81 705
11361.82 696
11362.83 723
11363.83 694
11364.84 704
11365.85 696
11366.85 697
11367.86 669
11368.87 661
11369.87 648
11370.88 691
11371.89 679
11372.89 636
11373.90 666
11374.91 634
11375.92 656
11376.92 644
11377.93 640
11378.94 658
11379.94 617
11380.95 599
11381.96 640
11382.97 618
11383.97 638
11384.98 638
11385.99 593
11387.00 628
11388.00 618
11389.01 610
11390.02 617
11391.03 601
11392.04 603
11393.04 610
11394.05 605
11395.06 608
11396.07 595
11397.08 612
11398.08 560
11399.09 588
11400.10 577
11401.11 597
11402.12 637
11403.12 635
11404.13 607
11405.14 574
11406.15 606
11407.16 616
11408.17 608
11409.18 616
11410.18 585
11411.19 586
11412.20 621
11413.21 571
11414.22 568
11415.23 543
11416.24 554
11417.25 596
11418.25 569
11419.26 551
11420.27 558
11421.28 550
11422.29 550
11423.30 567
11424.31 583
11425.32 596
11426.33 580
11427.34 582
11428.35 543
11429.36 575
11430.37 531
11431.38 557
11432.39 564
11433.39 548
11434.40 571
11435.41 561
11436.42 525
11437.43 538
11438.44 536
11439.45 555
11440.46 551
11441.47 542
11442.48 566
11443.49 541
11444.50 544
11445.51 518
11446.52 532
11447.53 541
11448.55 536
11449.56 541
11450.57 538
11451.58 538
11452.59 555
11453.60 562
11454.61 534
11455.62 515
11456.63 525
11457.64 543
11458.65 536
11459.66 523
11460.67 504
11461.68 505
11462.69 493
11463.71 525
11464.72 500
11465.73 491
11466.74 465
11467.75 481
11468.76 494
11469.77 508
11470.78 505
11471.80 502
11472.81 483
11473.82 486
11474.83 480
11475.84 484
11476.85 477
11477.86 475
11478.88 459
11479.89 472
11480.90 462
11481.91 463
11482.92 464
11483.93 490
11484.95 477
11485.96 468
11486.97 479
11487.98 500
11489.00 462
11490.01 455
11491.02 497
11492.03 466
11493.04 484
11494.06 450
11495.07 458
11496.08 480
11497.09 485
11498.11 474
11499.12 471
11500.13 495
11501.14 437
11502.16 448
11503.17 489
11504.18 464
11505.20 435
11506.21 452
11507.22 459
11508.23 476
11509.25 452
11510.26 452
11511.27 466
11512.29 449
11513.30 454
11514.31 441
11515.33 464
11516.34 466
11517.35 473
11518.37 468
11519.38 487
11520.39 474
11521.41 471
11522.42 466
11523.43 449
11524.45 479
11525.46 450
11526.47 448
11527.49 446
11528.50 461
11529.52 450
11530.53 456
11531.54 448
11532.56 465
11533.57 474
11534.59 460
11535.60 473
11536.62 481
11537.63 481
11538.64 496
11539.66 505
11540.67 491
11541.69 500
11542.70 473
11543.72 489
11544.73 495
11545.75 463
11546.76 478
11547.77 486
11548.79 466
11549.80 452
11550.82 437
11551.83 433
11552.85 434
11553.86 446
11554.88 437
11555.89 420
11556.91 437
11557.92 445
11558.94 417
11559.95 417
11560.97 459
11561.99 413
11563.00 451
11564.02 424
11565.03 428
11566.05 428
11567.06 424
11568.08 436
11569.09 422
11570.11 458
11571.13 434
11572.14 426
11573.16 442
11574.17 470
11575.19 440
11576.20 421
11577.22 415
11578.24 455
11579.25 416
11580.27 415
11581.29 418
11582.30 418
11583.32 420
11584.33 418
11585.35 412
11586.37 420
11587.38 419
11588.40 414
11589.42 450
11590.43 426
11591.45 428
11592.47 439
11593.48 435
11594.50 396
11595.52 402
11596.53 393
11597.55 425
11598.57 401
11599.58 407
11600.60 398
11601.62 421
11602.64 408
11603.65 424
11604.67 443
11605.69 419
11606.70 441
11607.72 427
11608.74 436
11609.76 426
11610.77 406
11611.79 411
11612.81 419
11613.83 410
11614.84 435
11615.86 413
11616.88 388
11617.90 410
11618.92 426
11619.93 420
11620.95 416
11621.97 413
11622.99 426
11624.01 411
11625.02 378
11626.04 417
11627.06 456
11628.08 428
11629.10 386
11630.11 410
11631.13 412
11632.15 412
11633.17 400
11634.19 392
11635.21 431
11636.23 409
11637.24 440
11638.26 413
11639.28 425
11640.30 427
11641.32 411
11642.34 428
11643.36 426
11644.38 418
11645.39 380
11646.41 409
11647.43 426
11648.45 414
11649.47 392
11650.49 426
11651.51 393
11652.53 397
11653.55 430
11654.57 386
11655.59 410
11656.61 421
11657.63 429
11658.65 422
11659.67 398
11660.69 389
11661.70 416
11662.72 407
11663.74 391
11664.76 427
11665.78 412
11666.80 417
11667.82 405
11668.84 436
11669.86 449
11670.88 402
11671.90 409
11672.92 394
11673.95 404
11674.97 451
11675.99 460
11677.01 397
11678.03 402
11679.05 410
11680.07 416
11681.09 436
11682.11 432
11683.13 446
11684.15 469
11685.17 410
11686.19 412
11687.21 399
11688.23 428
11689.25 421
11690.28 425
11691.30 453
11692.32 416
11693.34 451
11694.36 400
11695.38 424
11696.40 396
11697.42 415
11698.44 423
11699.47 437
11700.49 436
11701.51 370
11702.53 437
11703.55 434
11704.57 435
11705.60 421
11706.62 445
11707.64 405
11708.66 417
11709.68 416
11710.70 442
11711.73 452
11712.75 444
11713.77 440
11714.79 468
11715.81 450
11716.84 459
11717.86 427
11718.88 449
11719.90 414
11720.92 433
11721.95 452
11722.97 421
11723.99 426
11725.01 438
11726.04 465
11727.06 442
11728.08 434
11729.11 407
11730.13 449
11731.15 451
11732.17 446
11733.20 444
11734.22 448
11735.24 468
11736.26 458
11737.29 499
11738.31 443
11739.33 453
11740.36 455
11741.38 489
11742.40 482
11743.43 444
11744.45 430
11745.47 462
11746.50 447
11747.52 450
11748.54 467
11749.57 466
11750.59 470
11751.62 472
11752.64 495
11753.66 477
11754.69 477
11755.71 467
11756.73 466
11757.76 446
11758.78 484
11759.81 497
11760.83 491
11761.85 461
11762.88 488
11763.90 511
11764.93 535
11765.95 486
11766.98 504
11768.00 536
11769.02 540
11770.05 530
11771.07 545
11772.10 543
11773.12 547
11774.15 546
11775.17 542
11776.20 553
11777.22 530
11778.25 540
11779.27 553
11780.30 577
11781.32 521
11782.35 507
11783.37 532
11784.40 548
11785.42 534
11786.45 529
11787.47 534
11788.50 521
11789.52 519
11790.55 555
11791.57 548
11792.60 525
11793.62 552
11794.65 566
11795.67 557
11796.70 556
11797.73 564
11798.75 527
11799.78 528
11800.80 531
11801.83 536
11802.85 555
11803.88 538
11804.91 536
11805.93 549
11806.96 546
11807.98 548
11809.01 579
11810.04 542
11811.06 556
11812.09 557
11813.12 564
11814.14 576
11815.17 560
11816.19 582
11817.22 559
11818.25 566
11819.27 574
11820.30 568
11821.33 601
11822.35 643
11823.38 616
11824.41 568
11825.44 609
11826.46 615
11827.49 625
11828.52 589
11829.54 627
11830.57 650
11831.60 658
11832.62 642
11833.65 622
11834.68 615
11835.71 650
11836.73 649
11837.76 651
11838.79 638
11839.82 675
11840.84 657
11841.87 655
11842.90 656
11843.93 654
11844.95 669
11845.98 639
11847.01 676
11848.04 674
11849.07 677
11850.09 702
11851.12 680
11852.15 695
11853.18 740
11854.21 699
11855.23 772
11856.26 777
11857.29 715
11858.32 702
11859.35 755
11860.38 762
11861.40 783
11862.43 779
11863.46 792
11864.49 776
11865.52 783
11866.55 792
11867.58 784
11868.60 771
11869.63 787
11870.66 853
11871.69 832
11872.72 845
11873.75 775
11874.78 848
11875.81 905
11876.84 838
11877.86 856
11878.89 872
11879.92 851
11880.95 832
11881.98 848
11883.01 889
11884.04 913
11885.07 886
11886.10 950
11887.13 952
11888.16 954
11889.19 953
11890.22 996
11891.25 996
11892.28 999
11893.31 1008
11894.34 1055
11895.37 1079
11896.40 1107
11897.43 1146
11898.46 1119
11899.49 1190
11900.52 1223
11901.55 1274
11902.58 1282
11903.61 1311
11904.64 1348
11905.67 1384
11906.70 1423
11907.73 1403
11908.76 1402
11909.79 1412
11910.82 1389
11911.85 1362
11912.88 1300
11913.91 1264
11914.94 1195
11915.97 1222
11917.01 1198
11918.04 1138
11919.07 1108
11920.10 1118
11921.13 1093
11922.16 1098
11923.19 1139
11924.22 1143
11925.25 1143
11926.28 1157
11927.32 1173
11928.35 1201
11929.38 1223
11930.41 1206
11931.44 1236
11932.47 1246
11933.50 1218
11934.54 1293
11935.57 1268
11936.60 1225
11937.63 1226
11938.66 1203
11939.70 1184
11940.73 1153
11941.76 1106
11942.79 1083
11943.82 1054
11944.85 1036
11945.89 973
11946.92 993
11947.95 965
11948.98 911
11950.02 908
11951.05 900
11952.08 863
11953.11 835
11954.15 865
11955.18 846
11956.21 874
11957.24 853
11958.28 852
11959.31 821
11960.34 840
11961.37 861
11962.41 818
11963.44 828
11964.47 830
11965.51 830
11966.54 880
11967.57 867
11968.60 867
11969.64 853
11970.67 888
11971.70 855
11972.74 859
11973.77 862
11974.80 838
11975.84 897
11976.87 868
11977.90 885
11978.94 914
11979.97 894
11981.00 881
11982.04 878
11983.07 919
11984.11 889
11985.14 915
11986.17 898
11987.21 918
11988.24 899
11989.28 921
11990.31 927
11991.34 961
11992.38 917
11993.41 897
11994.45 921
11995.48 914
11996.51 928
11997.55 930
11998.58 916
11999.62 933
12000.65 921
12001.69 946
12002.72 990
12003.76 974
12004.79 940
12005.82 963
12006.86 1005
12007.89 981
12008.93 955
12009.96 996
12011.00 1016
12012.03 988
12013.07 1011
12014.10 1038
12015.14 1062
12016.17 1090
12017.21 1093
12018.24 1104
12019.28 1072
12020.32 1079
12021.35 1125
12022.39 1151
12023.42 1122
12024.46 1072
12025.49 1134
12026.53 1115
12027.56 1120
12028.60 1104
12029.64 1081
12030.67 1069
12031.71 1043
12032.74 1055
12033.78 1063
12034.81 1022
12035.85 1076
12036.89 1047
12037.92 1030
12038.96 1000
12039.99 1015
12041.03 1047
12042.07 1029
12043.10 1008
12044.14 984
12045.18 987
12046.21 976
12047.25 1011
12048.29 980
12049.32 991
12050.36 962
12051.40 998
12052.43 993
12053.47 1002
12054.51 993
12055.54 1021
12056.58 983
12057.62 993
12058.65 986
12059.69 986
12060.73 963
12061.76 970
12062.80 988
12063.84 930
12064.88 936
12065.91 909
12066.95 905
12067.99 882
12069.03 895
12070.06 890
12071.10 866
12072.14 836
12073.18 832
12074.21 808
12075.25 854
12076.29 816
12077.33 810
12078.36 794
12079.40 830
12080.44 833
12081.48 872
12082.52 824
12083.55 820
12084.59 806
12085.63 786
12086.67 823
12087.71 829
12088.74 798
12089.78 811
12090.82 808
12091.86 841
12092.90 829
12093.94 830
12094.98 818
12096.01 825
12097.05 820
12098.09 826
12099.13 831
12100.17 836
12101.21 840
12102.25 887
12103.28 862
12104.32 841
12105.36 822
12106.40 863
12107.44 892
12108.48 892
12109.52 837
12110.56 814
12111.60 808
12112.64 775
12113.68 795
12114.72 759
12115.76 715
12116.79 741
12117.83 748
12118.87 734
12119.91 741
12120.95 680
12121.99 718
12123.03 705
12124.07 696
12125.11 686
12126.15 706
12127.19 696
12128.23 677
12129.27 708
12130.31 730
12131.35 735
12132.39 709
12133.43 679
12134.47 685
12135.51 682
12136.55 680
12137.59 711
12138.63 671
12139.67 671
12140.71 675
12141.76 667
12142.80 666
12143.84 677
12144.88 645
12145.92 698
12146.96 696
12148.00 661
12149.04 670
12150.08 684
12151.12 675
12152.16 671
12153.20 671
12154.25 642
12155.29 639
12156.33 649
12157.37 665
12158.41 656
12159.45 639
12160.49 659
12161.53 641
12162.58 625
12163.62 608
12164.66 644
12165.70 632
12166.74 673
12167.78 632
12168.82 618
12169.87 650
12170.91 638
12171.95 630
12172.99 630
12174.03 636
12175.08 612
12176.12 635
12177.16 653
12178.20 628
12179.24 639
12180.29 628
12181.33 643
12182.37 622
12183.41 610
12184.46 618
12185.50 589
12186.54 640
12187.58 616
12188.63 619
12189.67 606
12190.71 594
12191.75 610
12192.80 652
12193.84 600
12194.88 622
12195.92 646
12196.97 605
12198.01 597
12199.05 594
12200.10 595
12201.14 589
12202.18 613
12203.23 600
12204.27 621
12205.31 590
12206.36 611
12207.40 572
12208.44 591
12209.49 582
12210.53 601
12211.57 607
12212.62 592
12213.66 573
12214.70 577
12215.75 561
12216.79 581
12217.84 564
12218.88 571
12219.92 575
12220.97 578
12222.01 584
12223.06 544
12224.10 573
12225.14 571
12226.19 582
12227.23 579
12228.28 581
12229.32 571
12230.36 572
12231.41 591
12232.45 570
12233.50 564
12234.54 566
12235.59 591
12236.63 562
12237.68 557
12238.72 607
12239.77 599
12240.81 554
12241.86 581
12242.90 605
12243.94 571
12244.99 573
12246.03 562
12247.08 575
12248.13 549
12249.17 546
12250.22 538
12251.26 607
12252.31 588
12253.35 556
12254.40 541
12255.44 558
12256.49 555
12257.53 528
12258.58 545
12259.62 538
12260.67 507
12261.72 502
12262.76 543
12263.81 525
12264.85 506
12265.90 492
12266.94 510
12267.99 493
12269.04 510
12270.08 489
12271.13 511
12272.17 517
12273.22 497
12274.27 480
12275.31 505
12276.36 508
12277.41 523
12278.45 510
12279.50 490
12280.55 499
12281.59 509
12282.64 537
12283.69 479
12284.73 483
12285.78 479
12286.83 485
12287.87 489
12288.92 477
12289.97 497
12291.01 505
12292.06 508
12293.11 479
12294.15 490
12295.20 497
12296.25 508
12297.30 503
12298.34 504
12299.39 462
12300.44 456
12301.48 508
12302.53 508
12303.58 468
12304.63 485
12305.67 496
12306.72 513
12307.77 484
12308.82 489
12309.87 510
12310.91 506
12311.96 475
12313.01 479
12314.06 472
12315.10 501
12316.15 475
12317.20 469
12318.25 477
12319.30 480
12320.34 482
12321.39 501
12322.44 475
12323.49 469
12324.54 505
12325.59 498
12326.63 499
12327.68 485
12328.73 473
12329.78 508
12330.83 455
12331.88 468
12332.93 470
12333.98 483
12335.02 490
12336.07 475
12337.12 485
12338.17 479
12339.22 496
12340.27 494
12341.32 480
12342.37 489
12343.42 520
12344.47 491
12345.51 504
12346.56 478
12347.61 470
12348.66 464
12349.71 456
12350.76 488
12351.81 498
12352.86 481
12353.91 497
12354.96 501
12356.01 497
12357.06 508
12358.11 502
12359.16 499
12360.21 472
12361.26 464
12362.31 472
12363.36 504
12364.41 495
12365.46 511
12366.51 494
12367.56 470
12368.61 501
12369.66 497
12370.71 477
12371.76 505
12372.81 506
12373.86 524
12374.91 501
12375.96 508
12377.01 491
12378.06 523
12379.11 501
12380.17 499
12381.22 501
12382.27 490
12383.32 485
12384.37 505
12385.42 465
12386.47 499
12387.52 501
12388.57 481
12389.62 522
12390.67 540
12391.73 504
12392.78 484
12393.83 515
12394.88 497
12395.93 527
12396.98 526
12398.03 486
12399.09 513
12400.14 520
12401.19 513
12402.24 532
12403.29 552
12404.34 562
12405.40 520
12406.45 549
12407.50 541
12408.55 535
12409.60 518
12410.66 525
12411.71 541
12412.76 539
12413.81 521
12414.86 577
12415.92 589
12416.97 559
12418.02 560
12419.07 564
12420.13 559
12421.18 550
12422.23 553
12423.28 545
12424.34 539
12425.39 518
12426.44 563
12427.49 567
12428.55 515
12429.60 568
12430.65 540
12431.71 507
12432.76 528
12433.81 558
12434.86 554
12435.92 570
12436.97 534
12438.02 546
12439.08 570
12440.13 606
12441.18 555
12442.24 546
12443.29 549
12444.34 572
12445.40 587
12446.45 545
12447.50 591
12448.56 568
12449.61 554
12450.67 579
12451.72 613
12452.77 589
12453.83 602
12454.88 650
12455.94 646
12456.99 624
12458.04 614
12459.10 666
12460.15 668
12461.21 656
12462.26 703
12463.31 733
12464.37 679
12465.42 701
12466.48 714
12467.53 772
12468.59 783
12469.64 803
12470.70 831
12471.75 887
12472.80 931
12473.86 970
12474.91 1018
12475.97 1022
12477.02 1031
12478.08 1088
12479.13 1096
12480.19 1118
12481.24 1100
12482.30 1111
12483.35 1112
12484.41 1025
12485.46 1020
12486.52 976
12487.57 995
12488.63 919
12489.69 895
12490.74 847
12491.80 780
12492.85 799
12493.91 788
12494.96 769
12496.02 748
12497.07 710
12498.13 687
12499.19 698
12500.24 736
12501.30 718
12502.35 711
12503.41 700
12504.47 671
12505.52 700
12506.58 715
12507.63 708
12508.69 702
12509.75 697
12510.80 690
12511.86 708
12512.91 704
12513.97 699
12515.03 702
12516.08 710
12517.14 704
12518.20 692
12519.25 684
12520.31 681
12521.37 682
12522.42 690
12523.48 687
12524.54 689
12525.59 653
12526.65 662
12527.71 673
12528.77 675
12529.82 684
12530.88 698
12531.94 662
12532.99 673
12534.05 693
12535.11 686
12536.17 697
12537.22 687
12538.28 710
12539.34 709
12540.40 714
12541.45 701
12542.51 745
12543.57 757
12544.63 754
12545.68 770
12546.74 801
12547.80 794
12548.86 807
12549.92 861
12550.97 872
12552.03 837
12553.09 870
12554.15 868
12555.21 863
12556.26 874
12557.32 865
12558.38 850
12559.44 842
12560.50 822
12561.56 821
12562.61 815
12563.67 811
12564.73 774
12565.79 746
12566.85 707
12567.91 764
12568.97 723
12570.02 687
12571.08 675
12572.14 690
12573.20 662
12574.26 681
12575.32 673
12576.38 688
12577.44 693
12578.50 704
12579.56 706
12580.61 660
12581.67 669
12582.73 661
12583.79 638
12584.85 664
12585.91 674
12586.97 670
12588.03 669
12589.09 648
12590.15 673
12591.21 665
12592.27 653
12593.33 687
12594.39 694
12595.45 681
12596.51 695
12597.57 672
12598.63 687
12599.69 679
12600.75 643
12601.81 681
12602.87 677
12603.93 665
12604.99 652
12606.05 667
12607.11 674
12608.17 655
12609.23 677
12610.29 688
12611.35 675
12612.41 687
12613.47 679
12614.53 693
12615.59 703
12616.66 713
12617.72 737
12618.78 793
12619.84 736
12620.90 761
12621.96 734
12623.02 760
12624.08 774
12625.14 780
12626.20 806
12627.26 801
12628.33 820
12629.39 818
12630.45 842
12631.51 843
12632.57 781
12633.63 821
12634.69 806
12635.76 812
12636.82 828
12637.88 815
12638.94 769
12640.00 772
12641.06 747
12642.13 775
12643.19 697
12644.25 719
12645.31 712
12646.37 714
12647.44 669
12648.50 664
12649.56 671
12650.62 658
12651.68 673
12652.75 641
12653.81 649
12654.87 661
12655.93 654
12657.00 654
12658.06 647
12659.12 632
12660.18 673
12661.25 670
12662.31 618
12663.37 637
12664.43 635
12665.50 653
12666.56 662
12667.62 668
12668.69 640
12669.75 637
12670.81 636
12671.88 676
12672.94 657
12674.00 658
12675.06 659
12676.13 645
12677.19 664
12678.25 675
12679.32 667
12680.38 660
12681.44 679
12682.51 666
12683.57 654
12684.64 643
12685.70 649
12686.76 663
12687.83 668
12688.89 660
12689.95 654
12691.02 626
12692.08 631
12693.15 669
12694.21 659
12695.27 667
12696.34 681
12697.40 678
12698.47 657
12699.53 635
12700.59 660
12701.66 683
12702.72 672
12703.79 653
12704.85 657
12705.92 681
12706.98 678
12708.05 704
12709.11 719
12710.18 701
12711.24 705
12712.30 682
12713.37 714
12714.43 700
12715.50 705
12716.56 731
12717.63 724
12718.69 731
12719.76 690
12720.82 712
12721.89 754
12722.95 732
12724.02 717
12725.09 733
12726.15 739
12727.22 772
12728.28 766
12729.35 782
12730.41 775
12731.48 747
12732.54 821
12733.61 792
12734.68 816
12735.74 803
12736.81 809
12737.87 796
12738.94 811
12740.00 781
12741.07 804
12742.14 776
12743.20 787
12744.27 759
12745.33 766
12746.40 766
12747.47 732
12748.53 728
12749.60 734
12750.67 762
12751.73 750
12752.80 761
12753.87 719
12754.93 702
12756.00 728
12757.07 702
12758.13 713
12759.20 736
12760.27 733
12761.33 719
12762.40 694
12763.47 729
12764.53 723
12765.60 680
12766.67 692
12767.73 713
12768.80 711
12769.87 718
12770.94 694
12772.00 693
12773.07 706
12774.14 680
12775.21 692
12776.27 674
12777.34 655
12778.41 613
12779.48 650
12780.54 643
12781.61 610
12782.68 644
12783.75 642
12784.81 629
12785.88 608
12786.95 610
12788.02 610
12789.09 652
12790.15 622
12791.22 598
12792.29 598
12793.36 596
12794.43 620
12795.49 599
12796.56 620
12797.63 643
12798.70 613
12799.77 619
12800.84 639
12801.90 620
12802.97 616
12804.04 618
12805.11 635
12806.18 604
12807.25 591
12808.32 590
12809.39 610
12810.45 629
12811.52 628
12812.59 603
12813.66 628
12814.73 650
12815.80 634
12816.87 685
12817.94 653
12819.01 644
12820.08 676
12821.15 713
12822.21 685
12823.28 743
12824.35 673
12825.42 635
12826.49 621
12827.56 640
12828.63 646
12829.70 663
12830.77 669
12831.84 600
12832.91 617
12833.98 619
12835.05 616
12836.12 635
12837.19 603
12838.26 577
12839.33 579
12840.40 585
12841.47 577
12842.54 585
12843.61 591
12844.68 549
12845.75 598
12846.82 562
12847.89 524
12848.96 547
12850.03 548
12851.10 512
12852.18 534
12853.25 513
12854.32 500
12855.39 515
12856.46 503
12857.53 490
12858.60 522
12859.67 527
12860.74 511
12861.81 506
12862.88 511
12863.96 491
12865.03 480
12866.10 500
12867.17 496
12868.24 463
12869.31 497
12870.38 497
12871.45 495
12872.53 474
12873.60 483
12874.67 470
12875.74 449
12876.81 473
12877.88 504
12878.96 505
12880.03 465
12881.10 490
12882.17 467
12883.24 447
12884.31 470
12885.39 463
12886.46 447
12887.53 471
12888.60 511
12889.68 464
12890.75 434
12891.82 470
12892.89 478
12893.96 478
12895.04 459
12896.11 459
12897.18 491
12898.25 458
12899.33 433
12900.40 439
12901.47 463
12902.54 451
12903.62 464
12904.69 451
12905.76 456
12906.84 455
12907.91 453
12908.98 462
12910.06 467
12911.13 468
12912.20 446
12913.27 452
12914.35 437
12915.42 439
12916.49 448
12917.57 448
12918.64 433
12919.71 429
12920.79 418
12921.86 453
12922.94 433
12924.01 422
12925.08 417
12926.16 426
12927.23 407
12928.30 417
12929.38 414
12930.45 415
12931.53 414
12932.60 399
12933.67 421
12934.75 418
12935.82 429
12936.90 396
12937.97 422
12939.04 416
12940.12 405
12941.19 402
12942.27 421
12943.34 421
12944.42 428
12945.49 424
12946.56 441
12947.64 383
12948.71 397
12949.79 387
12950.86 409
12951.94 385
12953.01 411
12954.09 371
12955.16 413
12956.24 424
12957.31 407
12958.39 402
12959.46 369
12960.54 418
12961.61 398
12962.69 398
12963.76 367
12964.84 389
12965.91 387
12966.99 397
12968.07 385
12969.14 407
12970.22 412
12971.29 406
12972.37 426
12973.44 386
12974.52 361
12975.59 368
12976.67 384
12977.75 401
12978.82 417
12979.90 377
12980.97 386
12982.05 381
12983.13 404
12984.20 377
12985.28 367
12986.35 374
12987.43 382
12988.51 365
12989.58 376
12990.66 385
12991.74 385
12992.81 390
12993.89 388
12994.97 376
12996.04 347
12997.12 365
12998.20 408
12999.27 407
13000.35 367
13001.43 387
13002.50 386
13003.58 378
13004.66 385
13005.73 363
13006.81 387
13007.89 378
13008.97 368
13010.04 402
13011.12 360
13012.20 369
13013.27 395
13014.35 362
13015.43 359
13016.51 351
13017.58 376
13018.66 401
13019.74 338
13020.82 378
13021.89 369
13022.97 355
13024.05 372
13025.13 374
13026.21 379
13027.28 352
13028.36 344
13029.44 388
13030.52 376
13031.60 378
13032.67 382
13033.75 389
13034.83 400
13035.91 398
13036.99 370
13038.07 369
13039.14 395
13040.22 376
13041.30 373
13042.38 361
13043.46 389
13044.54 386
13045.62 404
13046.69 365
13047.77 351
13048.85 353
13049.93 352
13051.01 378
13052.09 386
13053.17 361
13054.25 391
13055.33 382
13056.40 391
13057.48 360
13058.56 356
13059.64 336
13060.72 361
13061.80 396
13062.88 343
13063.96 345
13065.04 366
13066.12 390
13067.20 369
13068.28 325
13069.36 355
13070.44 375
13071.52 362
13072.60 349
13073.68 376
13074.76 371
13075.84 372
13076.92 374
13078.00 359
13079.08 347
13080.16 380
13081.24 385
13082.32 362
13083.40 357
13084.48 360
13085.56 374
13086.64 385
13087.72 368
13088.80 366
13089.88 352
13090.96 373
13092.04 363
13093.12 343
13094.20 374
13095.28 356
13096.36 361
13097.44 357
13098.52 339
13099.61 351
13100.69 398
13101.77 370
13102.85 359
13103.93 367
13105.01 370
13106.09 369
13107.17 357
13108.25 369
13109.34 366
13110.42 361
13111.50 377
13112.58 366
13113.66 361
13114.74 362
13115.82 392
13116.91 363
13117.99 377
13119.07 380
13120.15 383
13121.23 372
13122.31 358
13123.40 355
13124.48 395
13125.56 382
13126.64 391
13127.72 390
13128.81 392
13129.89 385
13130.97 359
13132.05 364
13133.14 396
13134.22 381
13135.30 384
13136.38 373
13137.47 397
13138.55 404
13139.63 389
13140.71 395
13141.80 375
13142.88 375
13143.96 391
13145.04 372
13146.13 381
13147.21 351
13148.29 379
13149.38 367
13150.46 407
13151.54 400
13152.62 392
13153.71 390
13154.79 427
13155.87 400
13156.96 409
13158.04 423
13159.12 419
13160.21 438
13161.29 408
13162.37 408
13163.46 388
13164.54 416
13165.62 394
13166.71 386
13167.79 397
13168.88 380
13169.96 405
13171.04 371
13172.13 424
13173.21 400
13174.30 396
13175.38 397
13176.46 419
13177.55 417
13178.63 412
13179.72 418
13180.80 409
13181.88 383
13182.97 379
13184.05 415
13185.14 399
13186.22 395
13187.31 390
13188.39 404
13189.48 420
13190.56 429
13191.65 394
13192.73 396
13193.81 384
13194.90 418
13195.98 416
13197.07 414
13198.15 402
13199.24 391
13200.32 407
13201.41 381
13202.49 401
13203.58 391
13204.67 414
13205.75 415
13206.84 407
13207.92 394
13209.01 407
13210.09 392
13211.18 440
13212.26 410
13213.35 409
13214.43 395
13215.52 412
13216.61 419
13217.69 423
13218.78 429
13219.86 437
13220.95 428
13222.04 420
13223.12 437
13224.21 444
13225.29 432
13226.38 393
13227.47 431
13228.55 435
13229.64 461
13230.72 427
13231.81 470
13232.90 448
13233.98 437
13235.07 455
13236.16 448
13237.24 432
13238.33 456
13239.42 442
13240.50 432
13241.59 461
13242.68 437
13243.76 474
13244.85 478
13245.94 437
13247.02 463
13248.11 455
13249.20 464
13250.29 449
13251.37 469
13252.46 487
13253.55 478
13254.63 495
13255.72 450
13256.81 478
13257.90 505
13258.98 480
13260.07 494
13261.16 489
13262.25 487
13263.33 500
13264.42 499
13265.51 498
13266.60 484
13267.69 501
13268.77 471
13269.86 489
13270.95 497
13272.04 506
13273.13 504
13274.21 518
13275.30 507
13276.39 516
13277.48 517
13278.57 524
13279.65 519
13280.74 534
13281.83 551
13282.92 550
13284.01 551
13285.10 520
13286.19 549
13287.27 596
13288.36 533
13289.45 528
13290.54 592
13291.63 588
13292.72 580
13293.81 576
13294.90 553
13295.98 575
13297.07 588
13298.16 583
13299.25 587
13300.34 586
13301.43 579
13302.52 582
13303.61 623
13304.70 590
13305.79 603
13306.88 566
13307.97 612
13309.06 615
13310.15 587
13311.24 615
13312.32 628
13313.41 624
13314.50 594
13315.59 592
13316.68 650
13317.77 660
13318.86 640
13319.95 651
13321.04 661
13322.13 651
13323.22 676
13324.31 658
13325.40 670
13326.49 648
13327.58 659
13328.68 673
13329.77 710
13330.86 717
13331.95 686
13333.04 710
13334.13 702
13335.22 706
13336.31 716
13337.40 712
13338.49 703
13339.58 722
13340.67 701
13341.76 729
13342.85 719
13343.94 705
13345.04 732
13346.13 734
13347.22 747
13348.31 681
13349.40 708
13350.49 707
13351.58 716
13352.67 727
13353.77 762
13354.86 718
13355.95 753
13357.04 749
13358.13 730
13359.22 750
13360.31 778
13361.41 775
13362.50 790
13363.59 757
13364.68 776
13365.77 751
13366.87 782
13367.96 820
13369.05 830
13370.14 807
13371.23 775
13372.33 789
13373.42 758
13374.51 758
13375.60 767
13376.69 811
13377.79 732
13378.88 722
13379.97 706
13381.06 713
13382.16 698
13383.25 699
13384.34 681
13385.43 673
13386.53 660
13387.62 638
13388.71 632
13389.81 649
13390.90 661
13391.99 663
13393.08 635
13394.18 660
13395.27 648
13396.36 643
13397.46 665
13398.55 648
13399.64 628
13400.74 656
13401.83 671
13402.92 656
13404.02 603
13405.11 641
13406.20 638
13407.30 619
13408.39 650
13409.48 626
13410.58 629
13411.67 666
13412.77 632
13413.86 646
13414.95 659
13416.05 661
13417.14 679
13418.23 632
13419.33 639
13420.42 629
13421.52 657
13422.61 632
13423.71 641
13424.80 635
13425.89 642
13426.99 662
13428.08 639
13429.18 661
13430.27 676
13431.37 682
13432.46 663
13433.56 665
13434.65 690
13435.74 692
13436.84 667
13437.93 672
13439.03 699
13440.12 678
13441.22 653
13442.31 661
13443.41 686
13444.50 711
13445.60 693
13446.69 675
13447.79 663
13448.88 695
13449.98 748
13451.08 733
13452.17 706
13453.27 718
13454.36 743
13455.46 720
13456.55 757
13457.65 736
13458.74 750
13459.84 739
13460.94 778
13462.03 791
13463.13 761
13464.22 778
13465.32 765
13466.41 794
13467.51 741
13468.61 748
13469.70 780
13470.80 791
13471.90 769
13472.99 769
13474.09 769
13475.18 776
13476.28 774
13477.38 759
13478.47 795
13479.57 784
13480.67 813
13481.76 807
13482.86 822
13483.96 832
13485.05 814
13486.15 833
13487.25 860
13488.34 838
13489.44 798
13490.54 865
13491.63 846
13492.73 853
13493.83 876
13494.93 902
13496.02 872
13497.12 902
13498.22 920
13499.31 917
13500.41 889
13501.51 877
13502.61 922
13503.70 936
13504.80 900
13505.90 946
13507.00 936
13508.09 926
13509.19 872
13510.29 930
13511.39 919
13512.49 921
13513.58 889
13514.68 902
13515.78 879
13516.88 859
13517.98 846
13519.07 829
13520.17 839
13521.27 808
13522.37 838
13523.47 827
13524.57 857
13525.66 822
13526.76 789
13527.86 794
13528.96 825
13530.06 768
13531.16 772
13532.25 771
13533.35 758
13534.45 765
13535.55 774
13536.65 792
13537.75 751
13538.85 763
13539.95 766
13541.05 763
13542.14 700
13543.24 746
13544.34 740
13545.44 732
13546.54 700
13547.64 726
13548.74 714
13549.84 689
13550.94 680
13552.04 692
13553.14 717
13554.24 698
13555.34 713
13556.44 715
13557.54 693
13558.64 661
13559.74 695
13560.84 680
13561.94 686
13563.04 704
13564.13 696
13565.23 708
13566.34 675
13567.44 700
13568.54 699
13569.64 699
13570.74 680
13571.84 702
13572.94 699
13574.04 698
13575.14 668
13576.24 692
13577.34 711
13578.44 725
13579.54 736
13580.64 733
13581.74 703
13582.84 715
13583.94 728
13585.04 736
13586.14 736
13587.24 710
13588.35 697
13589.45 716
13590.55 733
13591.65 742
13592.75 720
13593.85 719
13594.95 765
13596.05 762
13597.15 735
13598.26 755
13599.36 718
13600.46 741
13601.56 764
13602.66 731
13603.76 730
13604.86 756
13605.97 784
13607.07 753
13608.17 749
13609.27 768
13610.37 763
13611.47 775
13612.58 749
13613.68 770
13614.78 805
13615.88 798
13616.98 794
13618.09 805
13619.19 813
13620.29 822
13621.39 809
13622.50 785
13623.60 810
13624.70 802
13625.80 780
13626.91 837
13628.01 852
13629.11 795
13630.21 859
13631.32 821
13632.42 822
13633.52 867
13634.62 855
13635.73 859
13636.83 841
13637.93 834
13639.04 847
13640.14 872
13641.24 870
13642.35 854
13643.45 846
13644.55 819
13645.65 842
13646.76 830
13647.86 851
13648.96 805
13650.07 805
13651.17 805
13652.28 806
13653.38 828
13654.48 767
13655.59 742
13656.69 753
13657.79 750
13658.90 759
13660.00 762
13661.11 798
13662.21 759
13663.31 708
13664.42 738
13665.52 770
13666.63 764
13667.73 718
13668.83 753
13669.94 718
13671.04 734
13672.15 692
13673.25 749
13674.36 737
13675.46 722
13676.56 727
13677.67 722
13678.77 705
13679.88 731
13680.98 683
13682.09 711
13683.19 694
13684.30 704
13685.40 718
13686.51 734
13687.61 739
13688.72 723
13689.82 742
13690.93 723
13692.03 744
13693.14 732
13694.24 752
13695.35 706
13696.45 734
13697.56 743
13698.66 732
13699.77 737
13700.87 739
13701.98 763
13703.09 786
13704.19 782
13705.30 733
13706.40 747
13707.51 735
13708.61 746
13709.72 761
13710.83 747
13711.93 747
13713.04 795
13714.14 767
13715.25 752
13716.36 753
13717.46 757
13718.57 782
13719.67 783
13720.78 773
13721.89 780
13722.99 782
13724.10 803
13725.21 829
13726.31 812
13727.42 841
13728.53 805
13729.63 790
13730.74 819
13731.85 838
13732.95 870
13734.06 888
13735.17 868
13736.27 901
13737.38 928
13738.49 883
13739.59 914
13740.70 866
13741.81 884
13742.92 880
13744.02 936
13745.13 918
13746.24 952
13747.35 941
13748.45 961
13749.56 989
13750.67 981
13751.78 1013
13752.88 1032
13753.99 1051
13755.10 1013
13756.21 1045
13757.31 1081
13758.42 1122
13759.53 1128
13760.64 1173
13761.75 1141
13762.85 1180
13763.96 1212
13765.07 1214
13766.18 1195
13767.29 1245
13768.39 1302
13769.50 1328
13770.61 1270
13771.72 1303
13772.83 1332
13773.94 1305
13775.04 1320
13776.15 1273
13777.26 1277
13778.37 1270
13779.48 1282
13780.59 1239
13781.70 1228
13782.80 1186
13783.91 1161
13785.02 1130
13786.13 1104
13787.24 1106
13788.35 1097
13789.46 1077
13790.57 983
13791.68 975
13792.79 934
13793.90 948
13795.00 929
13796.11 937
13797.22 896
13798.33 872
13799.44 860
13800.55 923
13801.66 894
13802.77 845
13803.88 838
13804.99 867
13806.10 857
13807.21 869
13808.32 800
13809.43 794
13810.54 804
13811.65 825
13812.76 858
13813.87 836
13814.98 837
13816.09 810
13817.20 825
13818.31 802
13819.42 802
13820.53 809
13821.64 778
13822.75 785
13823.86 781
13824.97 790
13826.08 734
13827.19 788
13828.30 774
13829.41 785
13830.53 766
13831.64 754
13832.75 786
13833.86 795
13834.97 798
13836.08 793
13837.19 788
13838.30 764
13839.41 783
13840.52 784
13841.64 773
13842.75 799
13843.86 806
13844.97 779
13846.08 790
13847.19 778
13848.30 776
13849.41 737
13850.53 773
13851.64 753
13852.75 819
13853.86 829
13854.97 808
13856.08 796
13857.20 799
13858.31 833
13859.42 834
13860.53 838
13861.64 771
13862.76 810
13863.87 805
13864.98 806
13866.09 796
13867.20 832
13868.32 817
13869.43 825
13870.54 862
13871.65 832
13872.77 858
13873.88 846
13874.99 843
13876.10 837
13877.22 864
13878.33 861
13879.44 887
13880.55 904
13881.67 921
13882.78 856
13883.89 910
13885.01 936
13886.12 919
13887.23 932
13888.34 997
13889.46 1015
13890.57 1008
13891.68 998
13892.80 1036
13893.91 1042
13895.02 1069
13896.14 1049
13897.25 1027
13898.36 1028
13899.48 1018
13900.59 1071
13901.70 1052
13902.82 1005
13903.93 1001
13905.05 1010
13906.16 992
13907.27 940
13908.39 975
13909.50 949
13910.61 925
13911.73 935
13912.84 918
13913.96 856
13915.07 901
13916.19 881
13917.30 857
13918.41 832
13919.53 843
13920.64 841
13921.76 792
13922.87 830
13923.99 829
13925.10 830
13926.21 805
13927.33 812
13928.44 846
13929.56 850
13930.67 806
13931.79 819
13932.90 790
13934.02 840
13935.13 821
13936.25 828
13937.36 816
13938.48 816
13939.59 819
13940.71 856
13941.82 818
13942.94 780
13944.05 811
13945.17 814
13946.28 824
13947.40 807
13948.52 768
13949.63 752
13950.75 780
13951.86 784
13952.98 796
13954.09 772
13955.21 793
13956.32 769
13957.44 755
13958.56 740
13959.67 763
13960.79 757
13961.90 733
13963.02 793
13964.14 762
13965.25 733
13966.37 721
13967.48 761
13968.60 726
13969.72 748
13970.83 786
13971.95 780
13973.07 748
13974.18 786
13975.30 794
13976.42 805
13977.53 809
13978.65 782
13979.77 807
13980.88 804
13982.00 780
13983.12 785
13984.23 781
13985.35 795
13986.47 758
13987.58 765
13988.70 766
13989.82 818
13990.94 812
13992.05 801
13993.17 773
13994.29 819
13995.40 815
13996.52 799
13997.64 806
13998.76 784
13999.87 822
14000.99 849
14002.11 835
14003.23 813
14004.35 842
14005.46 844
14006.58 808
14007.70 804
14008.82 826
14009.93 857
14011.05 857
14012.17 817
14013.29 870
14014.41 826
14015.52 862
14016.64 841
14017.76 855
14018.88 811
14020.00 853
14021.12 892
14022.23 863
14023.35 859
14024.47 822
14025.59 859
14026.71 837
14027.83 893
14028.95 873
14030.06 863
14031.18 842
14032.30 878
14033.42 873
14034.54 875
14035.66 902
14036.78 912
14037.90 890
14039.02 895
14040.14 902
14041.25 893
14042.37 906
14043.49 909
14044.61 936
14045.73 892
14046.85 939
14047.97 951
14049.09 922
14050.21 935
14051.33 993
14052.45 1016
14053.57 988
14054.69 995
14055.81 1025
14056.93 1014
14058.05 1046
14059.17 1018
14060.29 1047
14061.41 1066
14062.53 1076
14063.65 1110
14064.77 1087
14065.89 1129
14067.01 1088
14068.13 1111
14069.25 1159
14070.37 1167
14071.49 1150
14072.61 1115
14073.73 1138
14074.85 1183
14075.97 1136
14077.09 1196
14078.21 1184
14079.33 1198
14080.45 1205
14081.57 1199
14082.69 1196
14083.82 1163
14084.94 1162
14086.06 1176
14087.18 1166
14088.30 1125
14089.42 1177
14090.54 1162
14091.66 1145
14092.78 1176
14093.91 1198
14095.03 1181
14096.15 1192
14097.27 1207
14098.39 1204
14099.51 1239
14100.63 1217
14101.76 1185
14102.88 1221
14104.00 1196
14105.12 1187
14106.24 1169
14107.36 1141
14108.49 1127
14109.61 1086
14110.73 1089
14111.85 1072
14112.97 1061
14114.10 1049
14115.22 1034
14116.34 1043
14117.46 1032
14118.58 1032
14119.71 1005
14120.83 979
14121.95 966
14123.07 977
14124.20 980
14125.32 957
14126.44 924
14127.56 940
14128.69 951
14129.81 961
14130.93 984
14132.06 912
14133.18 911
14134.30 881
14135.42 905
14136.55 868
14137.67 918
14138.79 903
14139.92 915
14141.04 897
14142.16 875
14143.29 889
14144.41 878
14145.53 875
14146.66 866
14147.78 884
14148.90 841
14150.03 859
14151.15 879
14152.27 866
14153.40 826
14154.52 848
14155.64 884
14156.77 878
14157.89 868
14159.02 851
14160.14 843
14161.26 840
14162.39 850
14163.51 839
14164.64 817
14165.76 837
14166.88 849
14168.01 825
14169.13 838
14170.26 872
14171.38 824
14172.51 842
14173.63 849
14174.75 830
14175.88 811
14177.00 802
14178.13 828
14179.25 842
14180.38 836
14181.50 791
14182.63 825
14183.75 834
14184.88 840
14186.00 806
14187.13 818
14188.25 828
14189.38 786
14190.50 800
14191.63 808
14192.75 765
14193.88 790
14195.00 774
14196.13 804
14197.25 774
14198.38 785
14199.50 773
14200.63 806
14201.76 784
14202.88 798
14204.01 765
14205.13 798
14206.26 784
14207.38 768
14208.51 743
14209.64 769
14210.76 731
14211.89 766
14213.01 764
14214.14 735
14215.27 736
14216.39 736
14217.52 758
14218.64 756
14219.77 683
14220.90 720
14222.02 756
14223.15 750
14224.28 723
14225.40 690
14226.53 689
14227.66 723
14228.78 785
14229.91 724
14231.04 756
14232.16 703
14233.29 691
14234.42 689
14235.54 677
14236.67 690
14237.80 689
14238.92 715
14240.05 695
14241.18 688
14242.31 680
14243.43 697
14244.56 704
14245.69 689
14246.82 693
14247.94 701
14249.07 655
14250.20 685
14251.33 678
14252.45 668
14253.58 669
14254.71 680
14255.84 703
14256.96 677
14258.09 671
14259.22 662
14260.35 693
14261.47 671
14262.60 682
14263.73 676
14264.86 677
14265.99 660
14267.12 671
14268.24 634
14269.37 633
14270.50 633
14271.63 622
14272.76 634
14273.89 647
14275.01 643
14276.14 626
14277.27 636
14278.40 613
14279.53 603
14280.66 627
14281.79 613
14282.91 617
14284.04 592
14285.17 645
14286.30 643
14287.43 598
14288.56 591
14289.69 612
14290.82 583
14291.95 605
14293.08 582
14294.20 579
14295.33 576
14296.46 557
14297.59 586
14298.72 575
14299.85 568
14300.98 559
14302.11 574
14303.24 556
14304.37 552
14305.50 582
14306.63 575
14307.76 525
14308.89 524
14310.02 558
14311.15 516
14312.28 564
14313.41 582
14314.54 545
14315.67 553
14316.80 535
14317.93 542
14319.06 521
14320.19 526
14321.32 525
14322.45 555
14323.58 519
14324.71 518
14325.84 512
14326.97 546
14328.10 526
14329.23 528
14330.36 534
14331.49 541
14332.62 536
14333.76 513
14334.89 550
14336.02 501
14337.15 500
14338.28 520
14339.41 502
14340.54 538
14341.67 496
14342.80 508
14343.93 546
14345.07 536
14346.20 510
14347.33 506
14348.46 520
14349.59 509
14350.72 517
14351.85 517
14352.99 496
14354.12 499
14355.25 492
14356.38 550
14357.51 529
14358.64 510
14359.78 538
14360.91 527
14362.04 481
14363.17 479
14364.30 462
14365.44 494
14366.57 503
14367.70 522
14368.83 508
14369.96 487
14371.10 520
14372.23 529
14373.36 517
14374.49 521
14375.63 488
14376.76 532
14377.89 536
14379.02 503
14380.16 486
14381.29 484
14382.42 494
14383.55 474
14384.69 509
14385.82 522
14386.95 540
14388.09 507
14389.22 492
14390.35 505
14391.49 503
14392.62 531
14393.75 523
14394.89 512
14396.02 496
14397.15 486
14398.28 532
14399.42 504
14400.55 497
14401.69 534
14402.82 541
14403.95 507
14405.09 523
14406.22 524
14407.35 527
14408.49 546
14409.62 546
14410.75 556
14411.89 526
14413.02 512
14414.16 524
14415.29 549
14416.42 526
14417.56 525
14418.69 554
14419.83 526
14420.96 515
14422.10 507
14423.23 530
14424.36 538
14425.50 516
14426.63 537
14427.77 569
14428.90 533
14430.04 522
14431.17 530
14432.31 576
14433.44 574
14434.58 548
14435.71 555
14436.85 553
14437.98 558
14439.12 545
14440.25 515
14441.39 510
14442.52 520
14443.66 517
14444.79 540
14445.93 530
14447.06 502
14448.20 530
14449.33 529
14450.47 527
14451.60 532
14452.74 535
14453.87 518
14455.01 478
14456.14 500
14457.28 516
14458.42 520
14459.55 517
14460.69 527
14461.82 533
14462.96 563
14464.10 535
14465.23 515
14466.37 487
14467.50 512
14468.64 536
14469.78 551
14470.91 523
14472.05 518
14473.18 543
14474.32 518
14475.46 534
14476.59 516
14477.73 513
14478.87 510
14480.00 491
14481.14 489
14482.28 513
14483.41 506
14484.55 495
14485.69 463
14486.82 474
14487.96 513
14489.10 489
14490.23 508
14491.37 540
14492.51 504
14493.65 491
14494.78 543
14495.92 520
14497.06 510
14498.19 479
14499.33 485
14500.47 546
14501.61 534
14502.74 475
14503.88 503
14505.02 502
14506.16 477
14507.29 473
14508.43 500
14509.57 509
14510.71 498
14511.85 520
14512.98 493
14514.12 485
14515.26 481
14516.40 490
14517.54 530
14518.67 493
14519.81 450
14520.95 487
14522.09 490
14523.23 484
14524.36 478
14525.50 486
14526.64 472
14527.78 456
14528.92 500
14530.06 480
14531.19 449
14532.33 458
14533.47 479
14534.61 484
14535.75 445
14536.89 432
14538.03 497
14539.17 486
14540.31 460
14541.44 464
14542.58 463
14543.72 480
14544.86 456
14546.00 463
14547.14 472
14548.28 484
14549.42 482
14550.56 477
14551.70 464
14552.84 479
14553.98 464
14555.12 520
14556.25 486
14557.39 484
14558.53 446
14559.67 491
14560.81 490
14561.95 492
14563.09 465
14564.23 455
14565.37 454
14566.51 497
14567.65 494
14568.79 472
14569.93 512
14571.07 506
14572.21 504
14573.35 492
14574.49 482
14575.63 491
14576.77 515
14577.92 515
14579.06 517
14580.20 531
14581.34 511
14582.48 506
14583.62 521
14584.76 540
14585.90 528
14587.04 540
14588.18 550
14589.32 557
14590.46 544
14591.60 553
14592.74 566
14593.89 566
14595.03 519
14596.17 538
14597.31 566
14598.45 554
14599.59 560
14600.73 579
14601.87 586
14603.02 603
14604.16 572
14605.30 572
14606.44 564
14607.58 566
14608.72 554
14609.86 587
14611.01 577
14612.15 574
14613.29 600
14614.43 576
14615.57 576
14616.72 597
14617.86 590
14619.00 624
14620.14 643
14621.28 639
14622.43 637
14623.57 631
14624.71 601
14625.85 666
14627.00 626
14628.14 665
14629.28 645
14630.42 695
14631.56 694
14632.71 703
14633.85 682
14634.99 675
14636.14 710
14637.28 699
14638.42 713
14639.56 713
14640.71 695
14641.85 696
14642.99 728
14644.14 698
14645.28 667
14646.42 620
14647.56 655
14648.71 625
14649.85 598
14650.99 596
14652.14 629
14653.28 595
14654.42 545
14655.57 540
14656.71 551
14657.85 545
14659.00 528
14660.14 528
14661.29 479
14662.43 514
14663.57 515
14664.72 522
14665.86 530
14667.00 491
14668.15 481
14669.29 480
14670.44 490
14671.58 476
14672.73 474
14673.87 447
14675.01 479
14676.16 454
14677.30 471
14678.45 441
14679.59 460
14680.74 445
14681.88 454
14683.02 453
14684.17 448
14685.31 422
14686.46 450
14687.60 433
14688.75 437
14689.89 438
14691.04 429
14692.18 438
14693.33 421
14694.47 408
14695.62 405
14696.76 419
14697.91 406
14699.05 448
14700.20 432
14701.34 406
14702.49 389
14703.63 395
14704.78 395
14705.92 391
14707.07 435
14708.22 418
14709.36 411
14710.51 423
14711.65 422
14712.80 393
14713.94 406
14715.09 398
14716.23 388
14717.38 393
14718.53 389
14719.67 386
14720.82 403
14721.96 392
14723.11 420
14724.26 417
14725.40 372
14726.55 402
14727.70 407
14728.84 372
14729.99 396
14731.13 418
14732.28 392
14733.43 408
14734.57 401
14735.72 398
14736.87 391
14738.01 397
14739.16 383
14740.31 413
14741.45 403
14742.60 397
14743.75 398
14744.89 393
14746.04 429
14747.19 372
14748.34 384
14749.48 403
14750.63 426
14751.78 399
14752.92 405
14754.07 392
14755.22 414
14756.37 405
14757.51 377
14758.66 389
14759.81 364
14760.96 378
14762.10 374
14763.25 363
14764.40 364
14765.55 369
14766.70 372
14767.84 374
14768.99 363
14770.14 362
14771.29 371
14772.43 372
14773.58 369
14774.73 406
14775.88 383
14777.03 362
14778.18 360
14779.32 344
14780.47 361
14781.62 347
14782.77 349
14783.92 380
14785.07 384
14786.21 388
14787.36 385
14788.51 370
14789.66 371
14790.81 355
14791.96 366
14793.11 374
14794.26 354
14795.40 346
14796.55 381
14797.70 348
14798.85 307
14800.00 359
14801.15 378
14802.30 372
14803.45 348
14804.60 347
14805.75 355
14806.90 357
14808.05 350
14809.19 353
14810.34 323
14811.49 353
14812.64 331
14813.79 347
14814.94 333
14816.09 325
14817.24 349
14818.39 344
14819.54 339
14820.69 331
14821.84 329
14822.99 328
14824.14 341
14825.29 339
14826.44 333
14827.59 319
14828.74 320
14829.89 327
14831.04 308
14832.19 321
14833.34 282
14834.49 315
14835.64 354
14836.79 325
14837.95 301
14839.10 300
14840.25 323
14841.40 306
14842.55 294
14843.70 314
14844.85 318
14846.00 317
14847.15 296
14848.30 319
14849.45 314
14850.60 311
14851.76 314
14852.91 328
14854.06 338
14855.21 270
14856.36 298
14857.51 305
14858.66 310
14859.81 298
14860.97 307
14862.12 295
14863.27 304
14864.42 299
14865.57 304
14866.72 313
14867.88 306
14869.03 319
14870.18 280
14871.33 293
14872.48 293
14873.64 308
14874.79 301
14875.94 287
14877.09 286
14878.24 320
14879.40 337
14880.55 291
14881.70 324
14882.85 326
14884.00 316
14885.16 293
14886.31 320
14887.46 303
14888.61 317
14889.77 301
14890.92 323
14892.07 283
14893.23 303
14894.38 321
14895.53 325
14896.68 297
14897.84 302
14898.99 304
14900.14 327
14901.30 329
14902.45 300
14903.60 299
14904.75 298
14905.91 314
14907.06 312
14908.21 319
14909.37 298
14910.52 299
14911.67 300
14912.83 329
14913.98 306
14915.14 309
14916.29 328
14917.44 337
14918.60 338
14919.75 323
14920.90 310
14922.06 319
14923.21 304
14924.37 325
14925.52 326
14926.67 333
14927.83 328
14928.98 334
14930.14 313
14931.29 284
14932.44 315
14933.60 340
14934.75 344
14935.91 313
14937.06 314
14938.22 314
14939.37 323
14940.52 337
14941.68 344
14942.83 311
14943.99 327
14945.14 324
14946.30 324
14947.45 321
14948.61 326
14949.76 324
14950.92 311
14952.07 294
14953.23 349
14954.38 336
14955.54 339
14956.69 313
14957.85 331
14959.00 348
14960.16 343
14961.31 327
14962.47 346
14963.62 329
14964.78 332
14965.94 333
14967.09 325
14968.25 331
14969.40 307
14970.56 312
14971.71 352
14972.87 332
14974.03 340
14975.18 355
14976.34 340
14977.49 327
14978.65 368
14979.81 343
14980.96 326
14982.12 337
14983.27 325
14984.43 332
14985.59 345
14986.74 319
14987.90 336
14989.06 308
14990.21 325
14991.37 280
14992.53 313
14993.68 309
14994.84 310
14996.00 313
14997.15 291
14998.31 294
14999.47 283
15000.62 316
15001.78 315
15002.94 325
15004.09 299
15005.25 290
15006.41 301
15007.56 295
15008.72 282
15009.88 297
15011.04 300
15012.19 313
15013.35 313
15014.51 287
15015.67 277
15016.82 309
15017.98 298
15019.14 293
15020.30 280
15021.45 268
15022.61 286
15023.77 280
15024.93 287
15026.08 264
15027.24 284
15028.40 303
15029.56 306
15030.72 292
15031.87 278
15033.03 293
15034.19 304
15035.35 285
15036.51 267
15037.67 275
15038.82 293
15039.98 297
15041.14 295
15042.30 276
15043.46 267
15044.62 298
15045.78 309
15046.93 275
15048.09 267
15049.25 278
15050.41 289
15051.57 300
15052.73 285
15053.89 291
15055.05 283
15056.20 303
15057.36 297
15058.52 292
15059.68 280
15060.84 304
15062.00 296
15063.16 276
15064.32 299
15065.48 294
15066.64 286
15067.80 309
15068.96 304
15070.12 283
15071.28 292
15072.44 290
15073.60 288
15074.76 303
15075.91 307
15077.07 278
15078.23 292
15079.39 298
15080.55 308
15081.71 295
15082.87 300
15084.03 309
15085.19 297
15086.35 311
15087.51 287
15088.68 331
15089.84 313
15091.00 303
15092.16 308
15093.32 277
15094.48 288
15095.64 309
15096.80 301
15097.96 268
15099.12 294
15100.28 329
15101.44 296
15102.60 298
15103.76 287
15104.92 290
15106.08 310
15107.25 318
15108.41 303
15109.57 294
15110.73 310
15111.89 327
15113.05 309
15114.21 274
15115.37 268
15116.54 310
15117.70 338
15118.86 318
15120.02 303
15121.18 309
15122.34 337
15123.50 324
15124.67 314
15125.83 290
15126.99 325
15128.15 321
15129.31 299
15130.47 288
15131.64 300
15132.80 317
15133.96 339
15135.12 326
15136.28 318
15137.45 305
15138.61 342
15139.77 316
15140.93 322
15142.10 310
15143.26 332
15144.42 321
15145.58 332
15146.75 322
15147.91 324
15149.07 341
15150.23 321
15151.40 349
15152.56 323
15153.72 332
15154.88 321
15156.05 375
15157.21 373
15158.37 356
15159.54 318
15160.70 357
15161.86 349
15163.03 362
15164.19 327
15165.35 344
15166.52 349
15167.68 344
15168.84 335
15170.01 352
15171.17 361
15172.33 344
15173.50 376
15174.66 375
15175.82 381
15176.99 380
15178.15 373
15179.31 364
15180.48 373
15181.64 381
15182.81 410
15183.97 412
15185.13 397
15186.30 406
15187.46 397
15188.63 383
15189.79 393
15190.95 413
15192.12 402
15193.28 416
15194.45 431
15195.61 424
15196.78 414
15197.94 421
15199.10 435
15200.27 431
15201.43 397
15202.60 413
15203.76 412
15204.93 433
15206.09 404
15207.26 447
15208.42 441
15209.59 423
15210.75 424
15211.92 437
15213.08 417
15214.25 430
15215.41 452
15216.58 450
15217.74 435
15218.91 413
15220.07 444
15221.24 450
15222.40 441
15223.57 419
15224.74 432
15225.90 468
15227.07 461
15228.23 429
15229.40 464
15230.56 476
15231.73 507
15232.89 475
15234.06 463
15235.23 501
15236.39 456
15237.56 486
15238.72 497
15239.89 483
15241.06 513
15242.22 529
15243.39 507
15244.56 512
15245.72 477
15246.89 485
15248.05 534
15249.22 486
15250.39 471
15251.55 507
15252.72 466
15253.89 484
15255.05 482
15256.22 467
15257.39 453
15258.55 448
15259.72 460
15260.89 463
15262.05 464
15263.22 402
15264.39 444
15265.56 437
15266.72 421
15267.89 404
15269.06 413
15270.22 404
15271.39 407
15272.56 433
15273.73 377
15274.89 395
15276.06 417
15277.23 397
15278.40 404
15279.56 385
15280.73 407
15281.90 396
15283.07 380
15284.23 362
15285.40 387
15286.57 376
15287.74 383
15288.91 381
15290.07 384
15291.24 393
15292.41 375
15293.58 362
15294.75 396
15295.92 369
15297.08 391
15298.25 386
15299.42 394
15300.59 376
15301.76 402
15302.93 421
15304.09 391
15305.26 392
15306.43 378
15307.60 392
15308.77 373
15309.94 401
15311.11 388
15312.28 396
15313.44 404
15314.61 385
15315.78 375
15316.95 400
15318.12 377
15319.29 382
15320.46 386
15321.63 408
15322.80 408
15323.97 389
15325.14 402
15326.30 395
15327.47 421
15328.64 401
15329.81 408
15330.98 378
15332.15 397
15333.32 400
15334.49 408
15335.66 416
15336.83 408
15338.00 400
15339.17 409
15340.34 420
15341.51 419
15342.68 424
15343.85 409
15345.02 427
15346.19 411
15347.36 443
15348.53 488
15349.70 446
15350.87 437
15352.04 445
15353.21 438
15354.38 456
15355.55 450
15356.72 461
15357.90 446
15359.07 452
15360.24 471
15361.41 439
15362.58 426
15363.75 473
15364.92 473
15366.09 462
15367.26 446
15368.43 444
15369.60 443
15370.77 474
15371.95 472
15373.12 494
15374.29 446
15375.46 483
15376.63 481
15377.80 513
15378.97 487
15380.15 469
15381.32 465
15382.49 475
15383.66 467
15384.83 421
15386.00 446
15387.17 451
15388.35 455
15389.52 406
15390.69 428
15391.86 467
15393.03 469
15394.21 424
15395.38 417
15396.55 445
15397.72 434
15398.89 437
15400.07 416
15401.24 410
15402.41 412
15403.58 418
15404.76 406
15405.93 404
15407.10 382
15408.27 417
15409.45 397
15410.62 403
15411.79 417
15412.96 386
15414.14 376
15415.31 369
15416.48 381
15417.66 365
15418.83 385
15420.00 379
15421.17 350
15422.35 377
15423.52 361
15424.69 377
15425.87 345
15427.04 349
15428.21 339
15429.39 341
15430.56 366
15431.73 345
15432.91 350
15434.08 370
15435.25 379
15436.43 366
15437.60 350
15438.77 374
15439.95 370
15441.12 353
15442.30 343
15443.47 329
15444.64 348
15445.82 333
15446.99 338
15448.17 359
15449.34 340
15450.51 345
15451.69 330
15452.86 336
15454.04 325
15455.21 345
15456.39 355
15457.56 367
15458.73 358
15459.91 341
15461.08 361
15462.26 340
15463.43 348
15464.61 356
15465.78 343
15466.96 368
15468.13 353
15469.31 356
15470.48 351
15471.66 338
15472.83 336
15474.01 351
15475.18 363
15476.36 323
15477.53 336
15478.71 339
15479.88 339
15481.06 341
15482.23 361
15483.41 347
15484.58 364
15485.76 357
15486.93 363
15488.11 363
15489.29 359
15490.46 345
15491.64 332
15492.81 358
15493.99 365
15495.16 358
15496.34 386
15497.52 350
15498.69 354
15499.87 379
15501.04 340
15502.22 382
15503.40 383
15504.57 368
15505.75 346
15506.92 347
15508.10 356
15509.28 358
15510.45 346
15511.63 371
15512.81 369
15513.98 355
15515.16 352
15516.34 377
15517.51 369
15518.69 358
15519.87 388
15521.04 384
15522.22 366
15523.40 366
15524.57 376
15525.75 340
15526.93 341
15528.11 392
15529.28 371
15530.46 353
15531.64 376
15532.81 371
15533.99 375
15535.17 378
15536.35 396
15537.52 411
15538.70 407
15539.88 395
15541.06 364
15542.23 357
15543.41 360
15544.59 396
15545.77 409
15546.95 388
15548.12 395
15549.30 379
15550.48 408
15551.66 404
15552.83 396
15554.01 412
15555.19 409
15556.37 403
15557.55 444
15558.73 423
15559.90 405
15561.08 426
15562.26 416
15563.44 402
15564.62 440
15565.80 434
15566.97 424
15568.15 445
15569.33 448
15570.51 440
15571.69 463
15572.87 456
15574.05 466
15575.23 442
15576.40 447
15577.58 448
15578.76 444
15579.94 447
15581.12 442
15582.30 474
15583.48 463
15584.66 466
15585.84 481
15587.02 452
15588.20 479
15589.38 483
15590.56 526
15591.73 505
15592.91 494
15594.09 485
15595.27 496
15596.45 472
15597.63 525
15598.81 510
15599.99 524
15601.17 525
15602.35 528
15603.53 527
15604.71 548
15605.89 539
15607.07 536
15608.25 543
15609.43 528
15610.61 566
15611.79 566
15612.97 576
15614.15 586
15615.33 574
15616.51 589
15617.69 591
15618.88 564
15620.06 599
15621.24 608
15622.42 584
15623.60 578
15624.78 599
15625.96 637
15627.14 620
15628.32 628
15629.50 611
15630.68 633
15631.86 618
15633.05 630
15634.23 648
15635.41 639
15636.59 660
15637.77 671
15638.95 673
15640.13 641
15641.31 643
15642.50 632
15643.68 667
15644.86 671
15646.04 689
15647.22 667
15648.40 704
15649.58 685
15650.77 644
15651.95 660
15653.13 689
15654.31 658
15655.49 680
15656.68 681
15657.86 660
15659.04 694
15660.22 681
15661.40 675
15662.59 680
15663.77 631
15664.95 664
15666.13 664
15667.32 625
15668.50 660
15669.68 693
15670.86 692
15672.05 675
15673.23 653
15674.41 680
15675.59 701
15676.78 668
15677.96 664
15679.14 674
15680.32 661
15681.51 668
15682.69 618
15683.87 657
15685.06 622
15686.24 620
15687.42 604
15688.61 600
15689.79 636
15690.97 643
15692.16 652
15693.34 636
15694.52 631
15695.71 668
15696.89 680
15698.07 648
15699.26 667
15700.44 637
15701.62 641
15702.81 639
15703.99 653
15705.17 679
15706.36 640
15707.54 628
15708.73 667
15709.91 690
15711.09 698
15712.28 672
15713.46 698
15714.65 681
15715.83 690
15717.02 696
15718.20 693
15719.38 686
15720.57 707
15721.75 717
15722.94 712
15724.12 713
15725.31 719
15726.49 723
15727.68 682
15728.86 715
15730.04 719
15731.23 704
15732.41 755
15733.60 743
15734.78 774
15735.97 782
15737.15 764
15738.34 781
15739.52 825
15740.71 846
15741.89 785
15743.08 795
15744.27 830
15745.45 845
15746.64 861
15747.82 823
15749.01 821
15750.19 852
15751.38 849
15752.56 875
15753.75 864
15754.93 887
15756.12 885
15757.31 869
15758.49 876
15759.68 940
15760.86 875
15762.05 957
15763.24 925
15764.42 928
15765.61 916
15766.79 911
15767.98 940
15769.17 878
15770.35 912
15771.54 851
15772.72 880
15773.91 871
15775.10 841
15776.28 840
15777.47 867
15778.66 833
15779.84 820
15781.03 842
15782.22 831
15783.40 833
15784.59 825
15785.78 816
15786.96 795
15788.15 784
15789.34 771
15790.53 783
15791.71 762
15792.90 757
15794.09 759
15795.27 750
15796.46 715
15797.65 731
15798.84 714
15800.02 701
15801.21 713
15802.40 705
15803.59 684
15804.77 676
15805.96 694
15807.15 660
15808.34 667
15809.52 664
15810.71 655
15811.90 613
15813.09 635
15814.28 652
15815.46 650
15816.65 652
15817.84 646
15819.03 643
15820.22 626
15821.40 639
15822.59 672
15823.78 674
15824.97 639
15826.16 645
15827.35 655
15828.53 612
15829.72 618
15830.91 612
15832.10 633
15833.29 621
15834.48 591
15835.67 608
15836.85 640
15838.04 622
15839.23 613
15840.42 614
15841.61 622
15842.80 635
15843.99 612
15845.18 551
15846.37 608
15847.55 618
15848.74 605
15849.93 604
15851.12 645
15852.31 622
15853.50 587
15854.69 563
15855.88 592
15857.07 613
15858.26 599
15859.45 613
15860.64 640
15861.83 630
15863.02 624
15864.21 635
15865.40 613
15866.59 630
15867.78 595
15868.97 601
15870.16 639
15871.35 640
15872.54 623
15873.73 585
15874.92 634
15876.11 610
15877.30 610
15878.49 640
15879.68 645
15880.87 637
15882.06 640
15883.25 663
15884.44 634
15885.63 626
15886.82 650
15888.01 636
15889.20 661
15890.39 626
15891.59 668
15892.78 686
15893.97 707
15895.16 711
15896.35 702
15897.54 704
15898.73 683
15899.92 709
15901.11 708
15902.30 666
15903.50 700
15904.69 691
15905.88 696
15907.07 681
15908.26 687
15909.45 717
15910.64 723
15911.84 726
15913.03 708
15914.22 694
15915.41 716
15916.60 713
15917.79 708
15918.99 705
15920.18 697
15921.37 694
15922.56 745
15923.75 702
15924.95 695
15926.14 698
15927.33 677
15928.52 716
15929.71 744
15930.91 718
15932.10 683
15933.29 714
15934.48 664
15935.68 671
15936.87 673
15938.06 649
15939.25 648
15940.45 659
15941.64 636
15942.83 624
15944.03 644
15945.22 610
15946.41 635
15947.60 615
15948.80 593
15949.99 555
15951.18 564
15952.38 538
15953.57 526
15954.76 539
15955.96 519
15957.15 520
15958.34 490
15959.54 515
15960.73 510
15961.92 490
15963.12 458
15964.31 473
15965.50 469
15966.70 470
15967.89 474
15969.08 455
15970.28 458
15971.47 450
15972.67 459
15973.86 488
15975.05 469
15976.25 457
15977.44 440
15978.64 409
15979.83 427
15981.02 436
15982.22 436
15983.41 410
15984.61 407
15985.80 418
15987.00 412
15988.19 394
15989.38 399
15990.58 450
15991.77 424
15992.97 393
15994.16 415
15995.36 400
15996.55 399
15997.75 399
15998.94 393
16000.14 375
16001.33 400
16002.53 403
16003.72 387
16004.92 403
16006.11 391
16007.31 377
16008.50 395
16009.70 392
16010.89 362
16012.09 384
16013.28 390
16014.48 370
16015.67 345
16016.87 348
16018.07 379
16019.26 357
16020.46 388
16021.65 375
16022.85 371
16024.04 391
16025.24 344
16026.44 360
16027.63 363
16028.83 340
16030.02 355
16031.22 364
16032.42 370
16033.61 343
16034.81 352
16036.00 347
16037.20 341
16038.40 377
16039.59 365
16040.79 339
16041.99 343
16043.18 360
16044.38 365
16045.58 362
16046.77 334
16047.97 359
16049.17 354
16050.36 356
16051.56 339
16052.76 322
16053.95 360
16055.15 355
16056.35 357
16057.54 357
16058.74 343
16059.94 329
16061.14 340
16062.33 327
16063.53 344
16064.73 339
16065.92 348
16067.12 345
16068.32 336
16069.52 322
16070.71 335
16071.91 320
16073.11 322
16074.31 331
16075.50 345
16076.70 347
16077.90 311
16079.10 320
16080.30 319
16081.49 296
16082.69 308
16083.89 320
16085.09 323
16086.29 330
16087.48 308
16088.68 291
16089.88 312
16091.08 323
16092.28 302
16093.48 319
16094.67 312
16095.87 312
16097.07 312
16098.27 299
16099.47 313
16100.67 288
16101.87 311
16103.06 320
16104.26 293
16105.46 278
16106.66 296
16107.86 285
16109.06 296
16110.26 292
16111.46 295
16112.66 280
16113.86 291
16115.05 304
16116.25 282
16117.45 267
16118.65 307
16119.85 290
16121.05 287
16122.25 270
16123.45 272
16124.65 285
16125.85 279
16127.05 287
16128.25 294
16129.45 309
16130.65 289
16131.85 270
16133.05 266
16134.25 270
16135.45 282
16136.65 274
16137.85 274
16139.05 291
16140.25 281
16141.45 272
16142.65 275
16143.85 293
16145.05 255
16146.25 268
16147.45 273
16148.65 257
16149.85 264
16151.05 263
16152.25 292
16153.45 272
16154.65 272
16155.85 279
16157.05 259
16158.25 282
16159.46 269
16160.66 266
16161.86 261
16163.06 274
16164.26 275
16165.46 288
16166.66 270
16167.86 261
16169.06 251
16170.27 265
16171.47 262
16172.67 282
16173.87 279
16175.07 250
16176.27 272
16177.47 269
16178.67 273
16179.88 268
16181.08 279
16182.28 277
16183.48 277
16184.68 294
16185.89 296
16187.09 260
16188.29 271
16189.49 269
16190.69 276
16191.90 250
16193.10 261
16194.30 263
16195.50 269
16196.70 278
16197.91 285
16199.11 293
16200.31 269
16201.51 271
16202.72 276
16203.92 280
16205.12 250
16206.32 274
16207.53 277
16208.73 272
16209.93 269
16211.13 264
16212.34 277
16213.54 278
16214.74 300
16215.95 280
16217.15 268
16218.35 284
16219.55 286
16220.76 256
16221.96 286
16223.16 277
16224.37 281
16225.57 284
16226.77 283
16227.98 259
16229.18 255
16230.38 276
16231.59 269
16232.79 288
16233.99 270
16235.20 294
16236.40 278
16237.61 314
16238.81 280
16240.01 290
16241.22 270
16242.42 281
16243.63 288
16244.83 322
16246.03 292
16247.24 288
16248.44 302
16249.65 290
16250.85 290
16252.05 287
16253.26 300
16254.46 292
16255.67 327
16256.87 297
16258.08 314
16259.28 292
16260.49 296
16261.69 301
16262.89 318
16264.10 331
16265.30 331
16266.51 312
16267.71 293
16268.92 300
16270.12 326
16271.33 297
16272.53 285
16273.74 317
16274.94 303
16276.15 290
16277.35 284
16278.56 316
16279.77 320
16280.97 310
16282.18 293
16283.38 307
16284.59 317
16285.79 298
16287.00 295
16288.20 303
16289.41 323
16290.61 275
16291.82 286
16293.03 299
16294.23 320
16295.44 295
16296.64 286
16297.85 291
16299.06 300
16300.26 293
16301.47 287
16302.67 299
16303.88 289
16305.09 320
16306.29 315
16307.50 310
16308.71 324
16309.91 309
16311.12 313
16312.33 328
16313.53 303
16314.74 308
16315.95 258
16317.15 284
16318.36 299
16319.57 290
16320.77 310
16321.98 288
16323.19 292
16324.39 308
16325.60 285
16326.81 293
16328.01 289
16329.22 262
16330.43 293
16331.64 263
16332.84 276
16334.05 279
16335.26 266
16336.47 289
16337.67 281
16338.88 275
16340.09 264
16341.30 271
16342.50 276
16343.71 293
16344.92 283
16346.13 288
16347.33 282
16348.54 254
16349.75 272
16350.96 286
16352.17 276
16353.37 274
16354.58 261
16355.79 272
16357.00 259
16358.21 271
16359.41 266
16360.62 256
16361.83 229
16363.04 233
16364.25 265
16365.46 255
16366.67 248
16367.87 252
16369.08 266
16370.29 262
16371.50 273
16372.71 250
16373.92 253
16375.13 268
16376.34 253
16377.54 270
16378.75 247
16379.96 269
16381.17 248
16382.38 260
16383.59 267
16384.80 250
16386.01 263
16387.22 277
16388.43 268
16389.64 266
16390.85 275
16392.05 257
16393.26 275
16394.47 267
16395.68 266
16396.89 292
16398.10 261
16399.31 260
16400.52 281
16401.73 242
16402.94 264
16404.15 259
16405.36 282
16406.57 259
16407.78 247
16408.99 255
16410.20 254
16411.41 267
16412.62 271
16413.83 272
16415.04 272
16416.25 253
16417.46 251
16418.67 273
16419.88 259
16421.10 234
16422.31 242
16423.52 248
16424.73 255
16425.94 231
16427.15 244
16428.36 263
16429.57 264
16430.78 245
16431.99 266
16433.20 267
16434.41 227
16435.63 248
16436.84 254
16438.05 253
16439.26 238
16440.47 255
16441.68 275
16442.89 267
16444.10 245
16445.32 266
16446.53 254
16447.74 266
16448.95 261
16450.16 260
16451.37 226
16452.59 257
16453.80 256
16455.01 264
16456.22 260
16457.43 223
16458.64 250
16459.86 243
16461.07 247
16462.28 202
16463.49 228
16464.70 239
16465.92 246
16467.13 247
16468.34 257
16469.55 268
16470.77 241
16471.98 231
16473.19 246
16474.40 263
16475.62 232
16476.83 238
16478.04 239
16479.25 257
16480.47 272
16481.68 276
16482.89 239
16484.11 249
16485.32 251
16486.53 252
16487.74 241
16488.96 213
16490.17 233
16491.38 266
16492.60 237
16493.81 231
16495.02 237
16496.24 255
16497.45 258
16498.66 226
16499.88 245
16501.09 259
16502.30 254
16503.52 256
16504.73 232
16505.94 239
16507.16 254
16508.37 250
16509.59 270
16510.80 260
16512.01 233
16513.23 266
16514.44 254
16515.66 264
16516.87 249
16518.08 259
16519.30 269
16520.51 240
16521.73 257
16522.94 283
16524.16 273
16525.37 255
16526.58 281
16527.80 266
16529.01 267
16530.23 248
16531.44 273
16532.66 237
16533.87 269
16535.09 262
16536.30 282
16537.52 246
16538.73 249
16539.95 263
16541.16 279
16542.38 266
16543.59 266
16544.81 278
16546.02 293
16547.24 287
16548.45 286
16549.67 296
16550.88 279
16552.10 305
16553.31 311
16554.53 296
16555.74 279
16556.96 277
16558.18 303
16559.39 326
16560.61 298
16561.82 278
16563.04 275
16564.25 300
16565.47 275
16566.69 259
16567.90 288
16569.12 317
16570.33 311
16571.55 280
16572.77 285
16573.98 256
16575.20 296
16576.41 272
16577.63 295
16578.85 266
16580.06 285
16581.28 282
16582.50 277
16583.71 267
16584.93 260
16586.15 280
16587.36 279
16588.58 289
16589.80 277
16591.01 291
16592.23 269
16593.45 279
16594.66 273
16595.88 290
16597.10 236
16598.32 245
16599.53 291
16600.75 267
16601.97 262
16603.18 236
16604.40 255
16605.62 243
16606.84 251
16608.05 238
16609.27 257
16610.49 245
16611.71 249
16612.92 243
16614.14 235
16615.36 227
16616.58 239
16617.79 244
16619.01 235
16620.23 224
16621.45 226
16622.67 239
16623.88 209
16625.10 246
16626.32 234
16627.54 244
16628.76 247
16629.97 229
16631.19 233
16632.41 233
16633.63 228
16634.85 228
16636.07 241
16637.29 233
16638.50 226
16639.72 239
16640.94 258
16642.16 224
16643.38 219
16644.60 236
16645.82 224
16647.03 201
16648.25 233
16649.47 226
16650.69 249
16651.91 229
16653.13 234
16654.35 219
16655.57 229
16656.79 240
16658.01 222
16659.23 237
16660.45 228
16661.66 219
16662.88 216
16664.10 224
16665.32 210
16666.54 231
16667.76 204
16668.98 230
16670.20 215
16671.42 214
16672.64 229
16673.86 209
16675.08 212
16676.30 215
16677.52 248
16678.74 220
16679.96 216
16681.18 214
16682.40 223
16683.62 204
16684.84 221
16686.06 226
16687.28 233
16688.50 238
16689.72 213
16690.94 205
16692.16 228
16693.39 224
16694.61 209
16695.83 216
16697.05 209
16698.27 224
16699.49 220
16700.71 235
16701.93 220
16703.15 196
16704.37 232
16705.59 237
16706.81 203
16708.04 223
16709.26 222
16710.48 218
16711.70 193
16712.92 220
16714.14 206
16715.36 219
16716.58 220
16717.81 193
16719.03 219
16720.25 222
16721.47 240
16722.69 220
16723.91 227
16725.14 213
16726.36 243
16727.58 229
16728.80 215
16730.02 217
16731.24 206
16732.47 188
16733.69 198
16734.91 205
16736.13 227
16737.36 215
16738.58 194
16739.80 219
16741.02 230
16742.24 204
16743.47 205
16744.69 222
16745.91 202
16747.13 208
16748.36 195
16749.58 219
16750.80 218
16752.02 225
16753.25 245
16754.47 225
16755.69 213
16756.92 194
16758.14 201
16759.36 198
16760.59 224
16761.81 204
16763.03 224
16764.25 211
16765.48 214
16766.70 220
16767.92 205
16769.15 204
16770.37 212
16771.59 211
16772.82 199
16774.04 212
16775.27 190
16776.49 220
16777.71 217
16778.94 230
16780.16 231
16781.38 211
16782.61 219
16783.83 235
16785.06 198
16786.28 214
16787.50 223
16788.73 225
16789.95 215
16791.18 211
16792.40 216
16793.62 219
16794.85 241
16796.07 233
16797.30 219
16798.52 204
16799.75 242
16800.97 207
16802.19 229
16803.42 207
16804.64 208
16805.87 238
16807.09 235
16808.32 227
16809.54 201
16810.77 223
16811.99 247
16813.22 227
16814.44 223
16815.67 223
16816.89 225
16818.12 242
16819.34 236
16820.57 240
16821.79 224
16823.02 243
16824.24 230
16825.47 254
16826.70 239
16827.92 239
16829.15 242
16830.37 232
16831.60 230
16832.82 228
16834.05 257
16835.27 220
16836.50 245
16837.73 242
16838.95 256
16840.18 249
16841.40 268
16842.63 259
16843.86 265
16845.08 243
16846.31 262
16847.53 264
16848.76 268
16849.99 279
16851.21 280
16852.44 293
16853.67 274
16854.89 306
16856.12 298
16857.35 295
16858.57 266
16859.80 293
16861.03 304
16862.25 340
16863.48 299
16864.71 305
16865.93 309
16867.16 329
16868.39 334
16869.61 309
16870.84 348
16872.07 343
16873.30 356
16874.52 336
16875.75 357
16876.98 335
16878.20 382
16879.43 348
16880.66 363
16881.89 364
16883.11 420
16884.34 418
16885.57 416
16886.80 381
16888.02 385
16889.25 398
16890.48 397
16891.71 399
16892.94 371
16894.16 402
16895.39 412
16896.62 398
16897.85 376
16899.08 392
16900.30 360
16901.53 379
16902.76 365
16903.99 353
16905.22 348
16906.45 370
16907.67 371
16908.90 342
16910.13 336
16911.36 358
16912.59 358
16913.82 293
16915.04 351
16916.27 320
16917.50 337
16918.73 290
16919.96 313
16921.19 302
16922.42 299
16923.65 300
16924.88 299
16926.10 324
16927.33 281
16928.56 295
16929.79 312
16931.02 290
16932.25 292
16933.48 300
16934.71 284
16935.94 294
16937.17 285
16938.40 304
16939.63 294
16940.86 275
16942.09 266
16943.32 286
16944.55 327
16945.78 299
16947.01 300
16948.24 303
16949.47 295
16950.70 246
16951.93 290
16953.16 274
16954.39 276
16955.62 285
16956.85 301
16958.08 308
16959.31 306
16960.54 292
16961.77 286
16963.00 287
16964.23 295
16965.46 294
16966.69 293
16967.92 302
16969.15 274
16970.38 277
16971.61 280
16972.84 277
16974.07 272
16975.30 266
16976.54 261
16977.77 268
16979.00 267
16980.23 272
16981.46 268
16982.69 267
16983.92 266
16985.15 261
16986.38 281
16987.62 256
16988.85 259
16990.08 245
16991.31 277
16992.54 264
16993.77 266
16995.00 246
16996.24 271
16997.47 236
16998.70 232
16999.93 247
17001.16 258
17002.39 270
17003.63 267
17004.86 258
17006.09 236
17007.32 274
17008.55 253
17009.79 232
17011.02 245
17012.25 253
17013.48 239
17014.72 246
17015.95 231
17017.18 262
17018.41 246
17019.64 252
17020.88 237
17022.11 243
17023.34 249
17024.58 251
17025.81 236
17027.04 245
17028.27 236
17029.51 244
17030.74 253
17031.97 235
17033.21 229
17034.44 260
17035.67 236
17036.90 243
17038.14 240
17039.37 223
17040.60 213
17041.84 245
17043.07 235
17044.30 229
17045.54 200
17046.77 211
17048.00 200
17049.24 235
17050.47 240
17051.70 233
17052.94 215
17054.17 220
17055.41 231
17056.64 213
17057.87 205
17059.11 203
17060.34 197
17061.58 211
17062.81 222
17064.04 208
17065.28 223
17066.51 204
17067.75 219
17068.98 181
17070.21 196
17071.45 209
17072.68 214
17073.92 220
17075.15 221
17076.39 214
17077.62 202
17078.86 216
17080.09 210
17081.33 204
17082.56 191
17083.80 185
17085.03 188
17086.26 230
17087.50 198
17088.73 178
17089.97 222
17091.20 217
17092.44 197
17093.68 199
17094.91 197
17096.15 184
17097.38 182
17098.62 198
17099.85 209
17101.09 170
17102.32 196
17103.56 203
17104.79 186
17106.03 197
17107.26 213
17108.50 208
17109.74 199
17110.97 193
17112.21 174
17113.44 199
17114.68 204
17115.92 187
17117.15 181
17118.39 195
17119.62 195
17120.86 201
17122.10 179
17123.33 190
17124.57 187
17125.80 186
17127.04 178
17128.28 196
17129.51 185
17130.75 184
17131.99 182
17133.22 199
17134.46 192
17135.70 181
17136.93 196
17138.17 189
17139.41 173
17140.64 206
17141.88 194
17143.12 181
17144.35 177
17145.59 170
17146.83 170
17148.07 201
17149.30 205
17150.54 166
17151.78 163
17153.02 179
17154.25 177
17155.49 154
17156.73 179
17157.96 153
17159.20 177
17160.44 169
17161.68 161
17162.92 181
17164.15 192
17165.39 178
17166.63 178
17167.87 175
17169.10 173
17170.34 150
17171.58 174
17172.82 182
17174.06 195
17175.29 186
17176.53 172
17177.77 184
17179.01 173
17180.25 168
17181.49 166
17182.72 159
17183.96 175
17185.20 177
17186.44 175
17187.68 169
17188.92 181
17190.15 171
17191.39 195
17192.63 173
17193.87 187
17195.11 146
17196.35 183
17197.59 171
17198.83 175
17200.07 190
17201.30 175
17202.54 189
17203.78 168
17205.02 186
17206.26 160
17207.50 159
17208.74 169
17209.98 152
17211.22 162
17212.46 158
17213.70 167
17214.94 166
17216.18 165
17217.42 159
17218.66 147
17219.90 180
17221.14 167
17222.38 140
17223.62 171
17224.86 175
17226.10 153
17227.34 143
17228.58 143
17229.82 156
17231.06 173
17232.30 166
17233.54 157
17234.78 174
17236.02 158
17237.26 170
17238.50 155
17239.74 180
17240.98 152
17242.22 167
17243.46 157
17244.70 151
17245.94 153
17247.18 154
17248.42 152
17249.66 164
17250.90 163
17252.14 165
17253.39 162
17254.63 175
17255.87 144
17257.11 159
17258.35 169
17259.59 179
17260.83 172
17262.07 143
17263.31 164
17264.56 137
17265.80 142
17267.04 151
17268.28 161
17269.52 158
17270.76 153
17272.00 163
17273.25 166
17274.49 153
17275.73 138
17276.97 152
17278.21 164
17279.45 154
17280.70 147
17281.94 149
17283.18 139
17284.42 172
17285.66 159
17286.91 176
17288.15 151
17289.39 162
17290.63 159
17291.88 167
17293.12 139
17294.36 171
17295.60 164
17296.85 154
17298.09 138
17299.33 150
17300.57 162
17301.82 166
17303.06 145
17304.30 125
17305.54 134
17306.79 147
17308.03 167
17309.27 150
17310.52 168
17311.76 150
17313.00 150
17314.25 151
17315.49 141
17316.73 149
17317.97 150
17319.22 154
17320.46 146
17321.71 147
17322.95 152
17324.19 169
17325.44 161
17326.68 156
17327.92 140
17329.17 150
17330.41 148
17331.65 143
17332.90 150
17334.14 135
17335.39 146
17336.63 160
17337.87 166
17339.12 145
17340.36 155
17341.61 155
17342.85 157
17344.09 158
17345.34 137
17346.58 166
17347.83 154
17349.07 137
17350.32 135
17351.56 164
17352.80 151
17354.05 145
17355.29 157
17356.54 126
17357.78 148
17359.03 157
17360.27 144
17361.52 161
17362.76 136
17364.01 143
17365.25 155
17366.50 165
17367.74 132
17368.99 136
17370.23 159
17371.48 148
17372.72 153
17373.97 151
17375.21 164
17376.46 170
17377.70 173
17378.95 148
17380.19 146
17381.44 145
17382.69 165
17383.93 135
17385.18 154
17386.42 142
17387.67 133
17388.91 137
17390.16 154
17391.41 170
17392.65 168
17393.90 159
17395.14 151
17396.39 166
17397.64 131
17398.88 172
17400.13 142
17401.37 148
17402.62 157
17403.87 171
17405.11 165
17406.36 161
17407.61 158
17408.85 152
17410.10 150
17411.35 161
17412.59 160
17413.84 153
17415.09 151
17416.33 157
17417.58 156
17418.83 139
17420.07 183
17421.32 146
17422.57 165
17423.82 162
17425.06 166
17426.31 154
17427.56 168
17428.80 160
17430.05 174
17431.30 183
17432.55 139
17433.79 134
17435.04 172
17436.29 174
17437.54 150
17438.78 160
17440.03 157
17441.28 164
17442.53 167
17443.77 163
17445.02 170
17446.27 155
17447.52 162
17448.77 152
17450.01 145
17451.26 167
17452.51 166
17453.76 159
17455.01 159
17456.25 141
17457.50 156
17458.75 160
17460.00 177
17461.25 151
17462.50 161
17463.74 138
17464.99 164
17466.24 182
17467.49 160
17468.74 151
17469.99 143
17471.24 168
17472.49 175
17473.73 162
17474.98 146
17476.23 186
17477.48 177
17478.73 161
17479.98 151
17481.23 145
17482.48 159
17483.73 152
17484.98 149
17486.23 157
17487.47 164
17488.72 172
17489.97 175
17491.22 153
17492.47 163
17493.72 148
17494.97 146
17496.22 160
17497.47 176
17498.72 173
17499.97 184
17501.22 166
17502.47 159
17503.72 152
17504.97 167
17506.22 178
17507.47 168
17508.72 172
17509.97 166
17511.22 173
17512.47 172
17513.72 166
17514.97 170
17516.22 170
17517.47 170
17518.72 159
17519.97 166
17521.22 174
17522.47 164
17523.72 181
17524.98 175
17526.23 148
17527.48 156
17528.73 167
17529.98 165
17531.23 159
17532.48 169
17533.73 168
17534.98 178
17536.23 156
17537.48 183
17538.74 152
17539.99 158
17541.24 138
17542.49 157
17543.74 165
17544.99 175
17546.24 154
17547.50 172
17548.75 181
17550.00 170
17551.25 166
17552.50 169
17553.75 196
17555.01 159
17556.26 173
17557.51 186
17558.76 185
17560.01 159
17561.26 174
17562.52 178
17563.77 158
17565.02 179
17566.27 197
17567.53 167
17568.78 177
17570.03 165
17571.28 175
17572.53 200
17573.79 184
17575.04 183
17576.29 160
17577.54 194
17578.80 174
17580.05 188
17581.30 189
17582.56 193
17583.81 165
17585.06 170
17586.31 166
17587.57 170
17588.82 164
17590.07 180
17591.33 190
17592.58 184
17593.83 180
17595.08 179
17596.34 204
17597.59 169
17598.84 209
17600.10 205
17601.35 197
17602.61 210
17603.86 196
17605.11 204
17606.37 180
17607.62 199
17608.87 188
17610.13 189
17611.38 195
17612.63 185
17613.89 202
17615.14 202
17616.40 201
17617.65 191
17618.90 197
17620.16 194
17621.41 201
17622.67 193
17623.92 216
17625.17 191
17626.43 190
17627.68 179
17628.94 222
17630.19 203
17631.45 219
17632.70 189
17633.96 228
17635.21 201
17636.47 212
17637.72 220
17638.97 204
17640.23 205
17641.48 198
17642.74 201
17643.99 197
17645.25 193
17646.50 198
17647.76 204
17649.01 176
17650.27 199
17651.52 206
17652.78 205
17654.04 187
17655.29 214
17656.55 199
17657.80 219
17659.06 204
17660.31 198
17661.57 190
17662.82 193
17664.08 198
17665.33 216
17666.59 196
17667.85 191
17669.10 201
17670.36 189
17671.61 195
17672.87 177
17674.13 184
17675.38 201
17676.64 191
17677.89 163
17679.15 202
17680.41 186
17681.66 186
17682.92 181
17684.18 181
17685.43 179
17686.69 180
17687.95 190
17689.20 160
17690.46 177
17691.71 173
17692.97 180
17694.23 184
17695.49 188
17696.74 188
17698.00 176
17699.26 183
17700.51 179
17701.77 165
17703.03 175
17704.28 184
17705.54 167
17706.80 187
17708.06 182
17709.31 180
17710.57 172
17711.83 192
17713.08 190
17714.34 172
17715.60 172
17716.86 191
17718.11 190
17719.37 176
17720.63 203
17721.89 171
17723.15 192
17724.40 187
17725.66 179
17726.92 155
17728.18 193
17729.43 172
17730.69 186
17731.95 168
17733.21 174
17734.47 194
17735.73 185
17736.98 172
17738.24 171
17739.50 185
17740.76 182
17742.02 184
17743.28 184
17744.53 185
17745.79 182
17747.05 187
17748.31 168
17749.57 180
17750.83 179
17752.09 184
17753.34 180
17754.60 172
17755.86 156
17757.12 156
17758.38 168
17759.64 176
17760.90 171
17762.16 162
17763.42 172
17764.68 179
17765.94 176
17767.19 169
17768.45 187
17769.71 162
17770.97 167
17772.23 178
17773.49 185
17774.75 168
17776.01 187
17777.27 177
17778.53 183
17779.79 182
17781.05 177
17782.31 191
17783.57 156
17784.83 172
17786.09 151
17787.35 158
17788.61 165
17789.87 146
17791.13 166
17792.39 167
17793.65 155
17794.91 151
17796.17 161
17797.43 163
17798.69 157
17799.95 159
17801.21 171
17802.47 165
17803.73 158
17805.00 161
17806.26 147
17807.52 132
17808.78 162
17810.04 142
17811.30 155
17812.56 152
17813.82 155
17815.08 168
17816.34 156
17817.60 148
17818.87 150
17820.13 148
17821.39 141
17822.65 134
17823.91 144
17825.17 152
17826.43 154
17827.69 147
17828.96 147
17830.22 152
17831.48 139
17832.74 144
17834.00 135
17835.26 140
17836.53 142
17837.79 147
17839.05 136
17840.31 161
17841.57 131
17842.84 157
17844.10 141
17845.36 149
17846.62 146
17847.88 141
17849.15 138
17850.41 132
17851.67 139
17852.93 143
17854.20 146
17855.46 149
17856.72 136
17857.98 138
17859.25 133
17860.51 142
17861.77 122
17863.03 139
17864.30 136
17865.56 125
17866.82 145
17868.09 132
17869.35 121
17870.61 128
17871.87 133
17873.14 141
17874.40 131
17875.66 136
17876.93 123
17878.19 141
17879.45 137
17880.72 137
17881.98 135
17883.24 132
17884.51 137
17885.77 141
17887.03 134
17888.30 124
17889.56 123
17890.83 137
17892.09 134
17893.35 127
17894.62 123
17895.88 132
17897.14 123
17898.41 132
17899.67 135
17900.94 138
17902.20 133
17903.46 144
17904.73 142
17905.99 145
17907.26 128
17908.52 146
17909.79 120
17911.05 134
17912.32 126
17913.58 155
17914.84 150
17916.11 136
17917.37 131
17918.64 140
17919.90 117
17921.17 123
17922.43 132
17923.70 124
17924.96 128
17926.23 113
17927.49 131
17928.76 121
17930.02 129
17931.29 128
17932.55 140
17933.82 155
17935.08 125
17936.35 127
17937.61 118
17938.88 133
17940.14 142
17941.41 145
17942.68 137
17943.94 128
17945.21 114
17946.47 135
17947.74 126
17949.00 118
17950.27 149
17951.54 123
17952.80 127
17954.07 132
17955.33 125
17956.60 134
17957.87 136
17959.13 131
17960.40 129
17961.66 127
17962.93 143
17964.20 133
17965.46 135
17966.73 109
17968.00 119
17969.26 112
17970.53 132
17971.80 133
17973.06 125
17974.33 130
17975.60 134
17976.86 136
17978.13 111
17979.40 128
17980.66 123
17981.93 122
17983.20 146
17984.46 129
17985.73 114
17987.00 131
17988.26 138
17989.53 149
17990.80 124
17992.07 96
17993.33 113
17994.60 126
17995.87 122
17997.14 126
17998.40 133
17999.67 132
18000.94 116
18002.21 129
18003.47 128
18004.74 128
18006.01 111
18007.28 121
18008.55 128
18009.81 104
18011.08 141
18012.35 140
18013.62 132
18014.89 109
18016.15 122
18017.42 127
18018.69 135
18019.96 120
18021.23 130
18022.49 131
18023.76 97
18025.03 120
18026.30 136
18027.57 127
18028.84 102
18030.11 121
18031.37 122
18032.64 121
18033.91 143
18035.18 149
18036.45 142
18037.72 127
18038.99 128
18040.26 121
18041.53 127
18042.79 128
18044.06 132
18045.33 129
18046.60 112
18047.87 87
18049.14 130
18050.41 133
18051.68 117
18052.95 112
18054.22 139
18055.49 131
18056.76 130
18058.03 122
18059.30 133
18060.57 130
18061.84 120
18063.11 122
18064.38 142
18065.65 130
18066.92 117
18068.19 119
18069.46 128
18070.73 133
18072.00 122
18073.27 103
18074.54 111
18075.81 130
18077.08 130
18078.35 130
18079.62 127
18080.89 135
18082.16 133
18083.43 117
18084.70 134
18085.97 122
18087.24 114
18088.51 114
18089.78 114
18091.05 121
18092.32 119
18093.59 125
18094.87 112
18096.14 129
18097.41 150
18098.68 128
18099.95 124
18101.22 127
18102.49 124
18103.76 127
18105.03 129
18106.31 138
18107.58 122
18108.85 115
18110.12 124
18111.39 139
18112.66 131
18113.93 117
18115.21 115
18116.48 112
18117.75 120
18119.02 122
18120.29 108
18121.56 124
18122.84 129
18124.11 117
18125.38 125
18126.65 110
18127.92 107
18129.20 123
18130.47 120
18131.74 130
18133.01 127
18134.29 116
18135.56 121
18136.83 134
18138.10 134
18139.38 139
18140.65 118
18141.92 137
18143.19 154
18144.47 118
18145.74 127
18147.01 126
18148.28 118
18149.56 122
18150.83 114
18152.10 103
18153.38 128
18154.65 134
18155.92 131
18157.19 121
18158.47 103
18159.74 130
18161.01 122
18162.29 121
18163.56 109
18164.83 129
18166.11 107
18167.38 113
18168.65 112
18169.93 121
18171.20 104
18172.48 124
18173.75 116
18175.02 120
18176.30 104
18177.57 115
18178.84 125
18180.12 108
18181.39 112
18182.67 116
18183.94 146
18185.21 106
18186.49 112
18187.76 102
18189.04 101
18190.31 114
18191.59 125
18192.86 109
18194.13 114
18195.41 118
18196.68 121
18197.96 122
18199.23 124
18200.51 113
18201.78 118
18203.06 109
18204.33 104
18205.61 126
18206.88 105
18208.16 135
18209.43 123
18210.71 131
18211.98 129
18213.26 125
18214.53 120
18215.81 113
18217.08 143
18218.36 136
18219.63 123
18220.91 107
18222.18 112
18223.46 122
18224.73 131
18226.01 123
18227.28 117
18228.56 109
18229.84 144
18231.11 127
18232.39 137
18233.66 112
18234.94 117
18236.21 126
18237.49 129
18238.77 122
18240.04 117
18241.32 125
18242.59 120
18243.87 150
18245.15 124
18246.42 134
18247.70 125
18248.98 130
18250.25 118
18251.53 124
18252.81 127
18254.08 126
18255.36 127
18256.63 137
18257.91 136
18259.19 133
18260.46 143
18261.74 111
18263.02 131
18264.30 117
18265.57 125
18266.85 122
18268.13 138
18269.40 122
18270.68 140
18271.96 121
18273.23 122
18274.51 127
18275.79 117
18277.07 104
18278.34 110
18279.62 122
18280.90 119
18282.18 132
18283.45 129
18284.73 120
18286.01 121
18287.29 141
18288.56 120
18289.84 130
18291.12 109
18292.40 125
18293.68 142
18294.95 127
18296.23 122
18297.51 118
18298.79 128
18300.07 112
18301.34 152
18302.62 122
18303.90 133
18305.18 153
18306.46 134
18307.74 119
18309.01 122
18310.29 135
18311.57 138
18312.85 130
18314.13 134
18315.41 123
18316.69 108
18317.96 125
18319.24 115
18320.52 122
18321.80 114
18323.08 126
18324.36 132
18325.64 135
18326.92 118
18328.20 131
18329.47 143
18330.75 131
18332.03 117
18333.31 98
18334.59 138
18335.87 127
18337.15 137
18338.43 135
18339.71 131
18340.99 133
18342.27 128
18343.55 129
18344.83 119
18346.11 122
18347.39 144
18348.67 117
18349.95 115
18351.23 143
18352.51 127
18353.79 132
18355.07 102
18356.35 114
18357.63 106
18358.91 126
18360.19 116
18361.47 124
18362.75 159
18364.03 128
18365.31 108
18366.59 133
18367.87 110
18369.15 137
18370.43 127
18371.71 138
18372.99 129
18374.27 117
18375.55 126
18376.83 103
18378.12 129
18379.40 121
18380.68 117
18381.96 111
18383.24 117
18384.52 111
18385.80 120
18387.08 128
18388.36 130
18389.65 130
18390.93 121
18392.21 119
18393.49 111
18394.77 108
18396.05 125
18397.33 122
18398.62 115
18399.90 123
18401.18 111
18402.46 125
18403.74 115
18405.02 122
18406.31 98
18407.59 116
18408.87 103
18410.15 113
18411.43 125
18412.72 113
18414.00 116
18415.28 110
18416.56 135
18417.84 143
18419.13 131
18420.41 125
18421.69 126
18422.97 109
18424.26 112
18425.54 114
18426.82 122
18428.10 122
18429.39 116
18430.67 145
18431.95 136
18433.23 123
18434.52 102
18435.80 128
18437.08 127
18438.37 130
18439.65 125
18440.93 125
18442.22 115
18443.50 129
18444.78 106
18446.06 124
18447.35 124
18448.63 133
18449.91 122
18451.20 119
18452.48 106
18453.76 108
18455.05 130
18456.33 122
18457.62 144
18458.90 127
18460.18 106
18461.47 120
18462.75 114
18464.03 94
18465.32 113
18466.60 114
18467.89 127
18469.17 132
18470.45 100
18471.74 119
18473.02 105
18474.31 117
18475.59 125
18476.88 113
18478.16 123
18479.44 121
18480.73 117
18482.01 112
18483.30 117
18484.58 130
18485.87 122
18487.15 131
18488.44 122
18489.72 117
18491.01 115
18492.29 114
18493.58 127
18494.86 114
18496.15 115
18497.43 100
18498.72 135
18500.00 122
18501.29 121
18502.57 112
18503.86 134
18505.14 117
18506.43 112
18507.71 130
18509.00 113
18510.28 118
18511.57 116
18512.85 121
18514.14 108
18515.42 130
18516.71 99
18518.00 122
18519.28 125
18520.57 136
18521.85 114
18523.14 129
18524.43 118
18525.71 141
18527.00 112
18528.28 125
18529.57 113
18530.86 114
18532.14 124
18533.43 137
18534.71 124
18536.00 112
18537.29 131
18538.57 124
18539.86 135
18541.15 132
18542.43 121
18543.72 127
18545.01 132
18546.29 141
18547.58 127
18548.87 114
18550.15 114
18551.44 126
18552.73 126
18554.01 123
18555.30 117
18556.59 129
18557.88 126
18559.16 114
18560.45 106
18561.74 128
18563.02 111
18564.31 116
18565.60 124
18566.89 115
18568.17 136
18569.46 120
18570.75 132
18572.04 127
18573.32 128
18574.61 136
18575.90 130
18577.19 118
18578.48 111
18579.76 132
18581.05 142
18582.34 125
18583.63 127
18584.92 116
18586.20 129
18587.49 115
18588.78 112
18590.07 145
18591.36 151
18592.64 130
18593.93 121
18595.22 136
18596.51 112
18597.80 116
18599.09 127
18600.38 139
18601.66 122
18602.95 121
18604.24 110
18605.53 135
18606.82 133
18608.11 125
18609.40 134
18610.69 133
18611.98 123
18613.26 127
18614.55 134
18615.84 112
18617.13 124
18618.42 114
18619.71 123
18621.00 132
18622.29 127
18623.58 118
18624.87 120
18626.16 131
18627.45 118
18628.74 150
18630.03 142
18631.32 138
18632.61 147
18633.89 140
18635.18 116
18636.47 122
18637.76 125
18639.05 117
18640.34 123
18641.63 121
18642.92 120
18644.21 120
18645.50 115
18646.79 120
18648.09 139
18649.38 122
18650.67 124
18651.96 115
18653.25 129
18654.54 105
18655.83 106
18657.12 104
18658.41 115
18659.70 117
18660.99 121
18662.28 106
18663.57 125
18664.86 101
18666.15 117
18667.44 125
18668.74 120
18670.03 107
18671.32 106
18672.61 129
18673.90 100
18675.19 95
18676.48 105
18677.77 107
18679.06 100
18680.36 123
18681.65 115
18682.94 121
18684.23 98
18685.52 104
18686.81 111
18688.11 113
18689.40 124
18690.69 128
18691.98 117
18693.27 89
18694.56 111
18695.86 113
18697.15 104
18698.44 111
18699.73 121
18701.02 131
18702.32 132
18703.61 96
18704.90 140
18706.19 140
18707.48 115
18708.78 120
18710.07 105
18711.36 117
18712.65 97
18713.95 112
18715.24 111
18716.53 102
18717.83 120
18719.12 112
18720.41 109
18721.70 100
18723.00 110
18724.29 115
18725.58 115
18726.87 106
18728.17 98
18729.46 121
18730.75 110
18732.05 112
18733.34 107
18734.63 114
18735.93 109
18737.22 112
18738.51 119
18739.81 95
18741.10 107
18742.39 104
18743.69 104
18744.98 78
18746.27 99
18747.57 123
18748.86 102
18750.16 114
18751.45 114
18752.74 112
18754.04 95
18755.33 107
18756.63 104
18757.92 116
18759.21 103
18760.51 105
18761.80 101
18763.10 122
18764.39 107
18765.69 93
18766.98 111
18768.27 100
18769.57 111
18770.86 96
18772.16 109
18773.45 100
18774.75 98
18776.04 97
18777.34 103
18778.63 99
18779.93 100
18781.22 117
18782.52 105
18783.81 106
18785.11 94
18786.40 98
18787.70 114
18788.99 111
18790.29 105
18791.58 117
18792.88 103
18794.17 107
18795.47 108
18796.76 112
18798.06 119
18799.35 114
18800.65 107
18801.94 115
18803.24 114
18804.54 88
18805.83 105
18807.13 100
18808.42 100
18809.72 100
18811.01 112
18812.31 100
18813.61 98
18814.90 101
18816.20 114
18817.49 117
18818.79 107
18820.09 99
18821.38 104
18822.68 99
18823.98 109
18825.27 106
18826.57 119
18827.87 93
18829.16 122
18830.46 122
18831.75 107
18833.05 117
18834.35 129
18835.64 119
18836.94 107
18838.24 104
18839.54 103
18840.83 89
18842.13 98
18843.43 98
18844.72 117
18846.02 101
18847.32 109
18848.61 107
18849.91 102
18851.21 95
18852.51 116
18853.80 98
18855.10 118
18856.40 93
18857.70 109
18858.99 101
18860.29 104
18861.59 110
18862.89 104
18864.18 120
18865.48 92
18866.78 111
18868.08 121
18869.38 98
18870.67 98
18871.97 103
18873.27 116
18874.57 118
18875.87 113
18877.16 109
18878.46 115
18879.76 98
18881.06 102
18882.36 108
18883.66 110
18884.95 98
18886.25 101
18887.55 101
18888.85 108
18890.15 93
18891.45 111
18892.75 113
18894.04 94
18895.34 94
18896.64 105
18897.94 112
18899.24 105
18900.54 111
18901.84 97
18903.14 115
18904.44 79
18905.74 118
18907.03 111
18908.33 111
18909.63 85
18910.93 100
18912.23 103
18913.53 118
18914.83 81
18916.13 102
18917.43 103
18918.73 113
18920.03 106
18921.33 99
18922.63 104
18923.93 99
18925.23 112
18926.53 92
18927.83 109
18929.13 94
18930.43 107
18931.73 100
18933.03 116
18934.33 95
18935.63 110
18936.93 87
18938.23 90
18939.53 103
18940.83 110
18942.13 100
18943.43 99
18944.73 114
18946.03 94
18947.33 109
18948.63 104
18949.93 116
18951.23 92
18952.53 107
18953.84 95
18955.14 95
18956.44 107
18957.74 82
18959.04 103
18960.34 115
18961.64 113
18962.94 96
18964.24 102
18965.54 91
18966.85 104
18968.15 98
18969.45 104
18970.75 87
18972.05 90
18973.35 90
18974.65 97
18975.96 86
18977.26 104
18978.56 109
18979.86 86
18981.16 109
18982.46 96
18983.77 84
18985.07 99
18986.37 107
18987.67 100
18988.97 101
18990.28 106
18991.58 112
18992.88 103
18994.18 100
18995.49 83
18996.79 98
18998.09 106
18999.39 104
19000.69 95
19002.00 101
19003.30 111
19004.60 98
19005.90 97
19007.21 88
19008.51 82
19009.81 96
19011.12 95
19012.42 109
19013.72 100
19015.02 83
19016.33 99
19017.63 103
19018.93 99
19020.24 92
19021.54 114
19022.84 111
19024.15 107
19025.45 97
19026.75 105
19028.06 104
19029.36 104
19030.66 128
19031.97 105
19033.27 109
19034.57 95
19035.88 114
19037.18 120
19038.48 96
19039.79 95
19041.09 111
19042.40 111
19043.70 91
19045.00 86
19046.31 97
19047.61 92
19048.92 97
19050.22 105
19051.52 110
19052.83 100
19054.13 79
19055.44 118
19056.74 98
19058.05 84
19059.35 83
19060.65 114
19061.96 120
19063.26 85
19064.57 111
19065.87 97
19067.18 108
19068.48 92
19069.79 119
19071.09 91
19072.40 118
19073.70 93
19075.01 109
19076.31 97
19077.62 90
19078.92 93
19080.23 106
19081.53 86
19082.84 94
19084.14 86
19085.45 113
19086.75 108
19088.06 109
19089.36 96
19090.67 88
19091.98 119
19093.28 98
19094.59 114
19095.89 98
19097.20 112
19098.50 103
19099.81 107
19101.12 115
19102.42 93
19103.73 87
19105.03 109
19106.34 97
19107.65 75
19108.95 114
19110.26 88
19111.56 103
19112.87 89
19114.18 104
19115.48 114
19116.79 117
19118.10 100
19119.40 118
19120.71 106
19122.02 105
19123.32 99
19124.63 107
19125.94 129
19127.24 108
19128.55 133
19129.86 101
19131.16 116
19132.47 96
19133.78 121
19135.08 113
19136.39 100
19137.70 91
19139.01 132
19140.31 115
19141.62 126
19142.93 97
19144.23 97
19145.54 94
19146.85 89
19148.16 123
19149.46 101
19150.77 107
19152.08 89
19153.39 119
19154.69 102
19156.00 112
19157.31 100
19158.62 120
19159.93 96
19161.23 102
19162.54 99
19163.85 117
19165.16 111
19166.47 86
19167.77 127
19169.08 100
19170.39 118
19171.70 97
19173.01 126
19174.32 106
19175.62 117
19176.93 112
19178.24 127
19179.55 101
19180.86 92
19182.17 92
19183.48 113
19184.78 92
19186.09 99
19187.40 115
19188.71 95
19190.02 119
19191.33 85
19192.64 101
19193.95 98
19195.26 120
19196.56 106
19197.87 102
19199.18 103
19200.49 109
19201.80 105
19203.11 78
19204.42 103
19205.73 88
19207.04 129
19208.35 91
19209.66 104
19210.97 109
19212.28 117
19213.59 86
19214.90 102
19216.21 99
19217.52 110
19218.83 98
19220.14 102
19221.45 116
19222.76 100
19224.07 96
19225.38 85
19226.69 120
19228.00 91
19229.31 80
19230.62 92
19231.93 108
19233.24 87
19234.55 99
19235.86 93
19237.17 96
19238.48 95
19239.79 96
19241.10 83
19242.41 106
19243.72 98
19245.03 91
19246.35 112
19247.66 93
19248.97 104
19250.28 90
19251.59 98
19252.90 79
19254.21 99
19255.52 101
19256.83 117
19258.14 88
19259.46 101
19260.77 92
19262.08 90
19263.39 101
19264.70 98
19266.01 93
19267.32 90
19268.64 89
19269.95 103
19271.26 95
19272.57 100
19273.88 99
19275.20 99
19276.51 108
19277.82 72
19279.13 104
19280.44 97
19281.75 94
19283.07 97
19284.38 107
19285.69 102
19287.00 104
19288.32 93
19289.63 94
19290.94 101
19292.25 92
19293.57 122
19294.88 99
19296.19 119
19297.50 105
19298.82 106
19300.13 109
19301.44 110
19302.75 108
19304.07 97
19305.38 116
19306.69 100
19308.01 85
19309.32 79
19310.63 95
19311.94 88
19313.26 111
19314.57 98
19315.88 100
19317.20 98
19318.51 121
19319.82 98
19321.14 93
19322.45 90
19323.76 105
19325.08 104
19326.39 75
19327.70 95
19329.02 91
19330.33 111
19331.65 99
19332.96 105
19334.27 81
19335.59 105
19336.90 92
19338.22 102
19339.53 85
19340.84 97
19342.16 87
19343.47 107
19344.79 106
19346.10 79
19347.41 90
19348.73 109
19350.04 83
19351.36 78
19352.67 93
19353.99 102
19355.30 107
19356.62 100
19357.93 110
19359.25 88
19360.56 97
19361.87 93
19363.19 93
19364.50 87
19365.82 96
19367.13 87
19368.45 89
19369.76 95
19371.08 87
19372.39 96
19373.71 93
19375.02 111
19376.34 96
19377.66 104
19378.97 103
19380.29 82
19381.60 114
19382.92 101
19384.23 95
19385.55 97
19386.86 104
19388.18 92
19389.50 77
19390.81 93
19392.13 110
19393.44 99
19394.76 95
19396.07 95
19397.39 100
19398.71 101
19400.02 103
19401.34 88
19402.65 106
19403.97 94
19405.29 94
19406.60 84
19407.92 102
19409.24 100
19410.55 91
19411.87 102
19413.19 96
19414.50 101
19415.82 106
19417.14 102
19418.45 96
19419.77 110
19421.09 86
19422.40 96
19423.72 99
19425.04 107
19426.35 95
19427.67 115
19428.99 103
19430.30 101
19431.62 111
19432.94 103
19434.26 99
19435.57 111
19436.89 99
19438.21 104
19439.53 95
19440.84 87
19442.16 79
19443.48 92
19444.80 102
19446.11 82
19447.43 104
19448.75 89
19450.07 91
19451.38 97
19452.70 95
19454.02 93
19455.34 96
19456.66 109
19457.97 90
19459.29 109
19460.61 101
19461.93 97
19463.25 100
19464.57 102
19465.88 101
19467.20 117
19468.52 79
19469.84 94
19471.16 92
19472.48 86
19473.79 92
19475.11 96
19476.43 94
19477.75 115
19479.07 84
19480.39 86
19481.71 96
19483.03 96
19484.34 101
19485.66 102
19486.98 113
19488.30 86
19489.62 103
19490.94 106
19492.26 86
19493.58 95
19494.90 103
19496.22 94
19497.54 105
19498.86 104
19500.18 94
19501.50 90
19502.81 95
19504.13 96
19505.45 108
19506.77 93
19508.09 86
19509.41 90
19510.73 95
19512.05 113
19513.37 94
19514.69 88
19516.01 91
19517.33 101
19518.65 91
19519.97 98
19521.29 99
19522.61 96
19523.93 104
19525.25 88
19526.57 103
19527.89 87
19529.22 81
19530.54 88
19531.86 104
19533.18 97
19534.50 111
19535.82 99
19537.14 91
19538.46 90
19539.78 85
19541.10 97
19542.42 101
19543.74 112
19545.06 98
19546.39 82
19547.71 96
19549.03 101
19550.35 94
19551.67 101
19552.99 86
19554.31 92
19555.63 92
19556.96 119
19558.28 113
19559.60 97
19560.92 88
19562.24 104
19563.56 109
19564.88 90
19566.21 110
19567.53 97
19568.85 97
19570.17 113
19571.49 108
19572.82 97
19574.14 105
19575.46 107
19576.78 102
19578.10 113
19579.43 87
19580.75 96
19582.07 102
19583.39 109
19584.72 96
19586.04 105
19587.36 97
19588.68 109
19590.01 96
19591.33 108
19592.65 81
19593.97 104
19595.30 98
19596.62 111
19597.94 96
19599.26 102
19600.59 100
19601.91 105
19603.23 96
19604.56 90
19605.88 107
19607.20 102
19608.53 91
19609.85 98
19611.17 104
19612.49 95
19613.82 94
19615.14 94
19616.47 108
19617.79 80
19619.11 85
19620.44 100
19621.76 96
19623.08 108
19624.41 101
19625.73 113
19627.05 93
19628.38 78
19629.70 94
19631.03 95
19632.35 97
19633.67 109
19635.00 101
19636.32 110
19637.65 95
19638.97 91
19640.29 89
19641.62 111
19642.94 99
19644.27 89
19645.59 95
19646.92 95
19648.24 83
19649.57 95
19650.89 98
19652.21 101
19653.54 96
19654.86 98
19656.19 111
19657.51 75
19658.84 103
19660.16 83
19661.49 97
19662.81 98
19664.14 90
19665.46 94
19666.79 105
19668.11 84
19669.44 95
19670.76 104
19672.09 95
19673.41 99
19674.74 109
19676.07 98
19677.39 104
19678.72 113
19680.04 114
19681.37 109
19682.69 101
19684.02 103
19685.34 95
19686.67 93
19688.00 96
19689.32 102
19690.65 105
19691.97 95
19693.30 107
19694.63 107
19695.95 98
19697.28 84
19698.60 103
19699.93 102
19701.26 118
19702.58 82
19703.91 96
19705.24 84
19706.56 98
19707.89 86
19709.22 89
19710.54 102
19711.87 78
19713.20 104
19714.52 94
19715.85 119
19717.18 91
19718.50 111
19719.83 96
19721.16 98
19722.48 108
19723.81 101
19725.14 107
19726.47 88
19727.79 87
19729.12 100
19730.45 84
19731.77 105
19733.10 97
19734.43 96
19735.76 101
19737.08 102
19738.41 102
19739.74 88
19741.07 102
19742.39 103
19743.72 104
19745.05 76
19746.38 92
19747.71 97
19749.03 112
19750.36 103
19751.69 88
19753.02 86
19754.35 104
19755.67 95
19757.00 98
19758.33 108
19759.66 85
19760.99 103
19762.31 93
19763.64 98
19764.97 97
19766.30 102
19767.63 105
19768.96 103
19770.29 106
19771.61 86
19772.94 83
19774.27 134
19775.60 100
19776.93 114
19778.26 114
19779.59 111
19780.92 98
19782.25 89
19783.57 104
19784.90 95
19786.23 85
19787.56 89
19788.89 88
19790.22 106
19791.55 91
19792.88 105
19794.21 106
19795.54 92
19796.87 101
19798.20 103
19799.53 106
19800.86 114
19802.19 103
19803.52 105
19804.85 102
19806.18 87
19807.50 93
19808.83 101
19810.16 94
19811.49 104
19812.82 105
19814.15 113
19815.49 113
19816.82 112
19818.15 106
19819.48 93
19820.81 100
19822.14 94
19823.47 105
19824.80 101
19826.13 104
19827.46 105
19828.79 110
19830.12 87
19831.45 106
19832.78 112
19834.11 129
19835.44 105
19836.77 102
19838.10 116
19839.44 110
19840.77 104
19842.10 98
19843.43 109
19844.76 95
19846.09 109
19847.42 86
19848.75 111
19850.08 114
19851.42 104
19852.75 113
19854.08 111
19855.41 120
19856.74 120
19858.07 124
19859.40 101
19860.74 113
19862.07 104
19863.40 107
19864.73 90
19866.06 90
19867.40 98
19868.73 112
19870.06 116
19871.39 98
19872.72 102
19874.06 114
19875.39 107
19876.72 113
19878.05 114
19879.38 114
19880.72 119
19882.05 100
19883.38 112
19884.71 88
19886.05 103
19887.38 109
19888.71 107
19890.04 87
19891.38 104
19892.71 100
19894.04 113
19895.38 96
19896.71 105
19898.04 121
19899.37 96
19900.71 99
19902.04 103
19903.37 110
19904.71 90
19906.04 105
19907.37 87
19908.71 108
19910.04 89
19911.37 119
19912.71 104
19914.04 112
19915.37 92
19916.71 110
19918.04 107
19919.37 111
19920.71 103
19922.04 116
19923.37 125
19924.71 104
19926.04 81
19927.38 111
19928.71 103
19930.04 103
19931.38 110
19932.71 96
19934.05 118
19935.38 111
19936.71 93
19938.05 115
19939.38 97
19940.72 97
19942.05 97
19943.39 78
19944.72 93
19946.06 94
19947.39 98
19948.72 97
19950.06 88
19951.39 108
19952.73 90
19954.06 131
19955.40 100
19956.73 106
19958.07 95
19959.40 104
19960.74 105
19962.07 113
19963.41 107
19964.74 121
19966.08 112
19967.41 111
19968.75 114
19970.08 107
19971.42 114
19972.76 101
19974.09 114
19975.43 102
19976.76 97
19978.10 105
19979.43 91
19980.77 119
19982.10 101
19983.44 126
19984.78 112
19986.11 95
19987.45 114
19988.78 116
19990.12 99
19991.46 94
19992.79 94
19994.13 97
19995.46 97
19996.80 101
19998.14 107
19999.47 113
20000.81 97
20002.15 96
20003.48 104
20004.82 105
20006.16 119
20007.49 107
20008.83 101
20010.17 97
20011.50 115
20012.84 108
20014.18 102
20015.51 105
20016.85 113
20018.19 95
20019.52 91
20020.86 99
20022.20 117
20023.53 100
20024.87 99
20026.21 99
20027.55 101
20028.88 110
20030.22 107
20031.56 119
20032.90 104
20034.23 101
20035.57 96
20036.91 103
20038.25 99
20039.58 106
20040.92 114
20042.26 108
20043.60 103
20044.93 107
20046.27 87
20047.61 109
20048.95 121
20050.29 102
20051.62 109
20052.96 107
20054.30 102
20055.64 100
20056.98 101
20058.32 87
20059.65 100
20060.99 111
20062.33 114
20063.67 120
20065.01 113
20066.35 104
20067.68 114
20069.02 115
20070.36 111
20071.70 115
20073.04 107
20074.38 109
20075.72 105
20077.06 126
20078.40 117
20079.73 117
20081.07 110
20082.41 99
20083.75 122
20085.09 111
20086.43 109
20087.77 100
20089.11 103
20090.45 107
20091.79 100
20093.13 112
20094.47 114
20095.81 111
20097.15 115
20098.48 110
20099.82 117
20101.16 103
20102.50 118
20103.84 120
20105.18 130
20106.52 118
20107.86 104
20109.20 117
20110.54 110
20111.88 104
20113.22 97
20114.56 121
20115.90 130
20117.24 126
20118.58 120
20119.93 108
20121.27 109
20122.61 112
20123.95 101
20125.29 122
20126.63 105
20127.97 123
20129.31 114
20130.65 123
20131.99 117
20133.33 126
20134.67 118
20136.01 112
20137.35 111
20138.69 117
