# Supplementary material for: MALDI-TOF MS typing enables the classification of brewing yeasts of the genus Saccharomyces to major beer styles
Source: PLoS One. 2017 Aug 9;12(8):e0181694. doi: 10.1371/journal.pone.0181694 (PMC5549903; doi:10.1371/journal.pone.0181694)
Supplement: S7 File — The directory includes 90 raw files and was zipped to “.zip”; the folder has three strains with 30 spectra per strain; S1 Text explains the raw files with an example and Table 1 represents the yeast strains used within the experiment. (ZIP) [file pone.0181694.s010.zip › 19-21/30280-128-Lag-Lag-Lag-YPG-18h-E-E_2016-09-22_5_0_C2_1.dat]

1999.90 1852
2000.32 1854
2000.75 1858
2001.17 1830
2001.59 1756
2002.01 1751
2002.43 1714
2002.86 1600
2003.28 1458
2003.70 1385
2004.12 1415
2004.54 1402
2004.97 1462
2005.39 1386
2005.81 1351
2006.23 1311
2006.66 1344
2007.08 1380
2007.50 1416
2007.92 1451
2008.35 1462
2008.77 1380
2009.19 1376
2009.61 1392
2010.04 1372
2010.46 1425
2010.88 1467
2011.31 1414
2011.73 1412
2012.15 1412
2012.57 1420
2013.00 1288
2013.42 1239
2013.84 1303
2014.27 1361
2014.69 1379
2015.11 1398
2015.54 1423
2015.96 1418
2016.38 1482
2016.81 1622
2017.23 1570
2017.65 1546
2018.08 1634
2018.50 1615
2018.93 1620
2019.35 1533
2019.77 1537
2020.20 1549
2020.62 1490
2021.04 1466
2021.47 1421
2021.89 1435
2022.32 1437
2022.74 1442
2023.17 1382
2023.59 1391
2024.01 1411
2024.44 1418
2024.86 1382
2025.29 1392
2025.71 1344
2026.14 1378
2026.56 1366
2026.98 1336
2027.41 1369
2027.83 1375
2028.26 1303
2028.68 1327
2029.11 1230
2029.53 1280
2029.96 1342
2030.38 1383
2030.81 1343
2031.23 1295
2031.66 1286
2032.08 1382
2032.51 1357
2032.93 1403
2033.36 1447
2033.78 1411
2034.21 1386
2034.63 1408
2035.06 1392
2035.49 1329
2035.91 1384
2036.34 1366
2036.76 1374
2037.19 1315
2037.61 1394
2038.04 1449
2038.47 1350
2038.89 1447
2039.32 1483
2039.74 1338
2040.17 1388
2040.59 1398
2041.02 1455
2041.45 1398
2041.87 1306
2042.30 1306
2042.73 1339
2043.15 1396
2043.58 1383
2044.00 1351
2044.43 1348
2044.86 1379
2045.28 1362
2045.71 1301
2046.14 1344
2046.56 1350
2046.99 1353
2047.42 1333
2047.84 1336
2048.27 1313
2048.70 1407
2049.12 1374
2049.55 1345
2049.98 1371
2050.40 1318
2050.83 1375
2051.26 1350
2051.69 1307
2052.11 1248
2052.54 1300
2052.97 1328
2053.40 1327
2053.82 1336
2054.25 1380
2054.68 1388
2055.10 1493
2055.53 1500
2055.96 1567
2056.39 1705
2056.82 1689
2057.24 1763
2057.67 1718
2058.10 1625
2058.53 1582
2058.95 1624
2059.38 1627
2059.81 1594
2060.24 1471
2060.67 1422
2061.09 1480
2061.52 1465
2061.95 1500
2062.38 1466
2062.81 1435
2063.24 1431
2063.66 1480
2064.09 1619
2064.52 1777
2064.95 1814
2065.38 1905
2065.81 1862
2066.24 1933
2066.66 1837
2067.09 1859
2067.52 1840
2067.95 1695
2068.38 1654
2068.81 1567
2069.24 1459
2069.67 1500
2070.10 1478
2070.52 1394
2070.95 1433
2071.38 1410
2071.81 1355
2072.24 1356
2072.67 1421
2073.10 1349
2073.53 1472
2073.96 1426
2074.39 1429
2074.82 1467
2075.25 1482
2075.68 1458
2076.11 1478
2076.54 1480
2076.97 1449
2077.40 1519
2077.83 1535
2078.26 1427
2078.69 1467
2079.12 1479
2079.55 1393
2079.98 1424
2080.41 1377
2080.84 1410
2081.27 1522
2081.70 1463
2082.13 1380
2082.56 1384
2082.99 1491
2083.42 1449
2083.85 1354
2084.28 1273
2084.71 1350
2085.14 1410
2085.57 1424
2086.00 1415
2086.43 1364
2086.86 1406
2087.29 1393
2087.73 1340
2088.16 1313
2088.59 1286
2089.02 1313
2089.45 1334
2089.88 1247
2090.31 1269
2090.74 1274
2091.17 1201
2091.61 1269
2092.04 1315
2092.47 1269
2092.90 1276
2093.33 1299
2093.76 1265
2094.19 1321
2094.63 1345
2095.06 1308
2095.49 1277
2095.92 1270
2096.35 1270
2096.78 1310
2097.22 1334
2097.65 1364
2098.08 1308
2098.51 1347
2098.94 1287
2099.38 1236
2099.81 1272
2100.24 1272
2100.67 1202
2101.11 1236
2101.54 1301
2101.97 1272
2102.40 1229
2102.83 1281
2103.27 1276
2103.70 1278
2104.13 1317
2104.56 1325
2105.00 1333
2105.43 1328
2105.86 1321
2106.30 1368
2106.73 1364
2107.16 1358
2107.59 1367
2108.03 1344
2108.46 1361
2108.89 1271
2109.33 1353
2109.76 1312
2110.19 1321
2110.63 1324
2111.06 1307
2111.49 1235
2111.93 1207
2112.36 1229
2112.79 1262
2113.23 1270
2113.66 1304
2114.09 1295
2114.53 1334
2114.96 1253
2115.40 1196
2115.83 1189
2116.26 1228
2116.70 1225
2117.13 1210
2117.56 1258
2118.00 1262
2118.43 1247
2118.87 1253
2119.30 1290
2119.73 1300
2120.17 1279
2120.60 1313
2121.04 1376
2121.47 1304
2121.91 1237
2122.34 1267
2122.78 1343
2123.21 1341
2123.64 1329
2124.08 1296
2124.51 1262
2124.95 1240
2125.38 1294
2125.82 1285
2126.25 1314
2126.69 1283
2127.12 1335
2127.56 1341
2127.99 1360
2128.43 1388
2128.86 1516
2129.30 1441
2129.73 1449
2130.17 1474
2130.60 1431
2131.04 1456
2131.47 1482
2131.91 1400
2132.35 1352
2132.78 1314
2133.22 1355
2133.65 1369
2134.09 1344
2134.52 1384
2134.96 1449
2135.40 1465
2135.83 1408
2136.27 1363
2136.70 1365
2137.14 1394
2137.57 1398
2138.01 1354
2138.45 1345
2138.88 1390
2139.32 1373
2139.76 1305
2140.19 1280
2140.63 1274
2141.06 1338
2141.50 1317
2141.94 1287
2142.37 1295
2142.81 1328
2143.25 1327
2143.68 1252
2144.12 1345
2144.56 1300
2144.99 1237
2145.43 1267
2145.87 1239
2146.30 1266
2146.74 1256
2147.18 1263
2147.62 1306
2148.05 1406
2148.49 1486
2148.93 1524
2149.36 1501
2149.80 1603
2150.24 1621
2150.68 1621
2151.11 1575
2151.55 1576
2151.99 1548
2152.43 1446
2152.86 1466
2153.30 1427
2153.74 1385
2154.18 1479
2154.61 1427
2155.05 1407
2155.49 1428
2155.93 1410
2156.37 1448
2156.80 1506
2157.24 1417
2157.68 1423
2158.12 1463
2158.56 1499
2158.99 1479
2159.43 1460
2159.87 1490
2160.31 1451
2160.75 1451
2161.19 1430
2161.62 1407
2162.06 1385
2162.50 1419
2162.94 1491
2163.38 1489
2163.82 1545
2164.26 1636
2164.69 1644
2165.13 1655
2165.57 1766
2166.01 1842
2166.45 1778
2166.89 1712
2167.33 1670
2167.77 1674
2168.21 1757
2168.65 1669
2169.08 1662
2169.52 1594
2169.96 1568
2170.40 1588
2170.84 1673
2171.28 1619
2171.72 1576
2172.16 1509
2172.60 1518
2173.04 1516
2173.48 1550
2173.92 1596
2174.36 1642
2174.80 1616
2175.24 1659
2175.68 1650
2176.12 1650
2176.56 1608
2177.00 1594
2177.44 1576
2177.88 1590
2178.32 1545
2178.76 1533
2179.20 1567
2179.64 1585
2180.08 1566
2180.52 1607
2180.96 1499
2181.40 1493
2181.84 1519
2182.28 1424
2182.72 1411
2183.16 1378
2183.60 1431
2184.04 1344
2184.48 1401
2184.93 1472
2185.37 1342
2185.81 1389
2186.25 1409
2186.69 1444
2187.13 1487
2187.57 1399
2188.01 1459
2188.45 1463
2188.89 1477
2189.34 1443
2189.78 1439
2190.22 1407
2190.66 1321
2191.10 1434
2191.54 1427
2191.98 1434
2192.43 1437
2192.87 1467
2193.31 1555
2193.75 1612
2194.19 1671
2194.63 1711
2195.08 1665
2195.52 1706
2195.96 1790
2196.40 1817
2196.84 1733
2197.29 1605
2197.73 1578
2198.17 1514
2198.61 1537
2199.06 1542
2199.50 1378
2199.94 1252
2200.38 1342
2200.82 1358
2201.27 1353
2201.71 1340
2202.15 1305
2202.59 1334
2203.04 1346
2203.48 1481
2203.92 1475
2204.37 1489
2204.81 1422
2205.25 1466
2205.69 1580
2206.14 1580
2206.58 1525
2207.02 1521
2207.47 1512
2207.91 1446
2208.35 1505
2208.80 1497
2209.24 1566
2209.68 1606
2210.13 1522
2210.57 1590
2211.01 1629
2211.46 1616
2211.90 1547
2212.34 1552
2212.79 1544
2213.23 1525
2213.67 1478
2214.12 1461
2214.56 1435
2215.01 1544
2215.45 1496
2215.89 1470
2216.34 1434
2216.78 1447
2217.23 1398
2217.67 1360
2218.11 1484
2218.56 1455
2219.00 1370
2219.45 1364
2219.89 1418
2220.34 1413
2220.78 1405
2221.22 1453
2221.67 1511
2222.11 1520
2222.56 1512
2223.00 1518
2223.45 1534
2223.89 1575
2224.34 1575
2224.78 1615
2225.23 1628
2225.67 1726
2226.12 1719
2226.56 1595
2227.01 1607
2227.45 1658
2227.90 1643
2228.34 1635
2228.79 1691
2229.23 1653
2229.68 1777
2230.12 1795
2230.57 1758
2231.01 1766
2231.46 1858
2231.90 1869
2232.35 1802
2232.80 1815
2233.24 1801
2233.69 1731
2234.13 1693
2234.58 1645
2235.02 1600
2235.47 1524
2235.92 1541
2236.36 1538
2236.81 1481
2237.25 1489
2237.70 1529
2238.15 1527
2238.59 1509
2239.04 1452
2239.49 1496
2239.93 1547
2240.38 1503
2240.82 1518
2241.27 1465
2241.72 1443
2242.16 1465
2242.61 1482
2243.06 1422
2243.50 1382
2243.95 1440
2244.40 1425
2244.84 1383
2245.29 1359
2245.74 1338
2246.19 1350
2246.63 1378
2247.08 1413
2247.53 1343
2247.97 1345
2248.42 1429
2248.87 1404
2249.32 1446
2249.76 1402
2250.21 1428
2250.66 1414
2251.10 1453
2251.55 1527
2252.00 1485
2252.45 1645
2252.89 1579
2253.34 1652
2253.79 1739
2254.24 1703
2254.69 1651
2255.13 1676
2255.58 1624
2256.03 1683
2256.48 1714
2256.93 1674
2257.37 1515
2257.82 1427
2258.27 1464
2258.72 1460
2259.17 1407
2259.61 1491
2260.06 1524
2260.51 1492
2260.96 1514
2261.41 1572
2261.86 1644
2262.31 1677
2262.75 1650
2263.20 1711
2263.65 1656
2264.10 1539
2264.55 1558
2265.00 1584
2265.45 1492
2265.90 1540
2266.34 1427
2266.79 1357
2267.24 1401
2267.69 1421
2268.14 1428
2268.59 1509
2269.04 1544
2269.49 1567
2269.94 1604
2270.39 1722
2270.84 1734
2271.29 1720
2271.74 1757
2272.18 1754
2272.63 1708
2273.08 1727
2273.53 1712
2273.98 1753
2274.43 1867
2274.88 1971
2275.33 2044
2275.78 2120
2276.23 2058
2276.68 2179
2277.13 2197
2277.58 2042
2278.03 1999
2278.48 1957
2278.93 1817
2279.38 1741
2279.83 1624
2280.28 1663
2280.73 1617
2281.19 1512
2281.64 1517
2282.09 1502
2282.54 1446
2282.99 1438
2283.44 1383
2283.89 1351
2284.34 1380
2284.79 1453
2285.24 1409
2285.69 1410
2286.14 1398
2286.59 1425
2287.04 1479
2287.50 1422
2287.95 1546
2288.40 1618
2288.85 1727
2289.30 1767
2289.75 1730
2290.20 1811
2290.65 1917
2291.11 1971
2291.56 2011
2292.01 1941
2292.46 1959
2292.91 1947
2293.36 1784
2293.82 1812
2294.27 1675
2294.72 1615
2295.17 1628
2295.62 1567
2296.07 1539
2296.53 1454
2296.98 1500
2297.43 1451
2297.88 1519
2298.33 1456
2298.79 1437
2299.24 1416
2299.69 1411
2300.14 1427
2300.60 1289
2301.05 1321
2301.50 1318
2301.95 1284
2302.41 1376
2302.86 1322
2303.31 1391
2303.76 1365
2304.22 1324
2304.67 1368
2305.12 1293
2305.57 1295
2306.03 1333
2306.48 1392
2306.93 1389
2307.39 1347
2307.84 1425
2308.29 1561
2308.75 1604
2309.20 1598
2309.65 1524
2310.11 1609
2310.56 1646
2311.01 1626
2311.47 1614
2311.92 1591
2312.37 1621
2312.83 1699
2313.28 1672
2313.73 1590
2314.19 1538
2314.64 1562
2315.09 1529
2315.55 1529
2316.00 1482
2316.46 1596
2316.91 1506
2317.36 1553
2317.82 1561
2318.27 1561
2318.73 1557
2319.18 1640
2319.63 1598
2320.09 1574
2320.54 1591
2321.00 1616
2321.45 1587
2321.91 1572
2322.36 1540
2322.82 1652
2323.27 1684
2323.72 1834
2324.18 1998
2324.63 2194
2325.09 2410
2325.54 2380
2326.00 2282
2326.45 2168
2326.91 2058
2327.36 1975
2327.82 1841
2328.27 1753
2328.73 1669
2329.18 1613
2329.64 1510
2330.09 1495
2330.55 1460
2331.00 1423
2331.46 1396
2331.92 1389
2332.37 1357
2332.83 1406
2333.28 1377
2333.74 1425
2334.19 1412
2334.65 1461
2335.10 1422
2335.56 1415
2336.02 1479
2336.47 1458
2336.93 1431
2337.38 1399
2337.84 1306
2338.30 1371
2338.75 1370
2339.21 1475
2339.66 1373
2340.12 1309
2340.58 1373
2341.03 1371
2341.49 1392
2341.95 1406
2342.40 1462
2342.86 1469
2343.32 1408
2343.77 1414
2344.23 1415
2344.68 1454
2345.14 1434
2345.60 1447
2346.06 1497
2346.51 1568
2346.97 1505
2347.43 1496
2347.88 1490
2348.34 1600
2348.80 1488
2349.25 1599
2349.71 1513
2350.17 1468
2350.63 1453
2351.08 1408
2351.54 1560
2352.00 1566
2352.46 1449
2352.91 1384
2353.37 1378
2353.83 1332
2354.29 1354
2354.74 1417
2355.20 1362
2355.66 1391
2356.12 1355
2356.57 1417
2357.03 1415
2357.49 1480
2357.95 1497
2358.41 1552
2358.86 1644
2359.32 1792
2359.78 1828
2360.24 1924
2360.70 2019
2361.15 1999
2361.61 2111
2362.07 2108
2362.53 2002
2362.99 2087
2363.45 2007
2363.91 1920
2364.36 1853
2364.82 1765
2365.28 1749
2365.74 1789
2366.20 1663
2366.66 1659
2367.12 1590
2367.57 1540
2368.03 1544
2368.49 1526
2368.95 1470
2369.41 1403
2369.87 1490
2370.33 1487
2370.79 1506
2371.25 1473
2371.71 1439
2372.17 1500
2372.63 1452
2373.09 1520
2373.54 1586
2374.00 1626
2374.46 1608
2374.92 1715
2375.38 1673
2375.84 1595
2376.30 1515
2376.76 1639
2377.22 1653
2377.68 1604
2378.14 1566
2378.60 1512
2379.06 1703
2379.52 1623
2379.98 1509
2380.44 1516
2380.90 1556
2381.36 1512
2381.82 1516
2382.28 1487
2382.74 1430
2383.20 1464
2383.66 1567
2384.12 1509
2384.59 1408
2385.05 1418
2385.51 1414
2385.97 1423
2386.43 1419
2386.89 1445
2387.35 1539
2387.81 1485
2388.27 1501
2388.73 1493
2389.19 1524
2389.65 1482
2390.12 1535
2390.58 1581
2391.04 1591
2391.50 1567
2391.96 1632
2392.42 1567
2392.88 1564
2393.34 1582
2393.81 1557
2394.27 1527
2394.73 1411
2395.19 1505
2395.65 1572
2396.11 1494
2396.57 1593
2397.04 1633
2397.50 1730
2397.96 1757
2398.42 1827
2398.88 1804
2399.35 1817
2399.81 1769
2400.27 1683
2400.73 1648
2401.19 1555
2401.66 1547
2402.12 1457
2402.58 1412
2403.04 1454
2403.51 1435
2403.97 1443
2404.43 1359
2404.89 1420
2405.36 1424
2405.82 1450
2406.28 1426
2406.74 1415
2407.21 1423
2407.67 1405
2408.13 1355
2408.59 1399
2409.06 1353
2409.52 1284
2409.98 1263
2410.45 1298
2410.91 1298
2411.37 1275
2411.84 1377
2412.30 1341
2412.76 1337
2413.23 1306
2413.69 1383
2414.15 1380
2414.62 1405
2415.08 1403
2415.54 1400
2416.01 1419
2416.47 1432
2416.93 1465
2417.40 1472
2417.86 1451
2418.32 1441
2418.79 1442
2419.25 1523
2419.72 1497
2420.18 1508
2420.64 1433
2421.11 1470
2421.57 1489
2422.04 1468
2422.50 1461
2422.96 1453
2423.43 1556
2423.89 1562
2424.36 1578
2424.82 1611
2425.29 1544
2425.75 1591
2426.22 1599
2426.68 1497
2427.15 1462
2427.61 1380
2428.07 1359
2428.54 1369
2429.00 1427
2429.47 1310
2429.93 1286
2430.40 1292
2430.86 1285
2431.33 1331
2431.79 1324
2432.26 1307
2432.72 1314
2433.19 1353
2433.65 1403
2434.12 1396
2434.59 1361
2435.05 1491
2435.52 1511
2435.98 1577
2436.45 1534
2436.91 1567
2437.38 1534
2437.84 1591
2438.31 1582
2438.78 1670
2439.24 1571
2439.71 1693
2440.17 1653
2440.64 1611
2441.10 1591
2441.57 1647
2442.04 1639
2442.50 1668
2442.97 1623
2443.44 1600
2443.90 1609
2444.37 1559
2444.83 1524
2445.30 1456
2445.77 1403
2446.23 1452
2446.70 1386
2447.17 1330
2447.63 1381
2448.10 1402
2448.57 1380
2449.03 1407
2449.50 1353
2449.97 1365
2450.43 1360
2450.90 1382
2451.37 1402
2451.83 1446
2452.30 1445
2452.77 1476
2453.24 1375
2453.70 1345
2454.17 1384
2454.64 1395
2455.10 1360
2455.57 1311
2456.04 1379
2456.51 1348
2456.97 1405
2457.44 1373
2457.91 1359
2458.38 1419
2458.84 1352
2459.31 1348
2459.78 1349
2460.25 1361
2460.72 1327
2461.18 1357
2461.65 1365
2462.12 1360
2462.59 1325
2463.06 1376
2463.52 1415
2463.99 1374
2464.46 1397
2464.93 1406
2465.40 1426
2465.86 1442
2466.33 1500
2466.80 1441
2467.27 1366
2467.74 1412
2468.21 1499
2468.68 1528
2469.14 1583
2469.61 1663
2470.08 1708
2470.55 1715
2471.02 1719
2471.49 1745
2471.96 1669
2472.43 1704
2472.90 1643
2473.36 1578
2473.83 1596
2474.30 1475
2474.77 1475
2475.24 1541
2475.71 1544
2476.18 1566
2476.65 1506
2477.12 1518
2477.59 1517
2478.06 1450
2478.53 1444
2479.00 1423
2479.47 1368
2479.94 1388
2480.41 1381
2480.87 1379
2481.34 1350
2481.81 1227
2482.28 1340
2482.75 1333
2483.22 1305
2483.69 1235
2484.16 1302
2484.63 1450
2485.10 1470
2485.57 1602
2486.05 1532
2486.52 1633
2486.99 1638
2487.46 1622
2487.93 1620
2488.40 1646
2488.87 1657
2489.34 1559
2489.81 1640
2490.28 1544
2490.75 1560
2491.22 1538
2491.69 1523
2492.16 1566
2492.63 1579
2493.10 1499
2493.58 1447
2494.05 1528
2494.52 1482
2494.99 1496
2495.46 1476
2495.93 1489
2496.40 1456
2496.87 1452
2497.34 1514
2497.82 1469
2498.29 1453
2498.76 1445
2499.23 1440
2499.70 1411
2500.17 1321
2500.64 1266
2501.12 1295
2501.59 1318
2502.06 1312
2502.53 1296
2503.00 1312
2503.48 1285
2503.95 1314
2504.42 1281
2504.89 1302
2505.36 1312
2505.84 1344
2506.31 1319
2506.78 1357
2507.25 1472
2507.72 1470
2508.20 1458
2508.67 1572
2509.14 1503
2509.61 1637
2510.09 1733
2510.56 1826
2511.03 1903
2511.50 1935
2511.98 2120
2512.45 2117
2512.92 2031
2513.40 2037
2513.87 2010
2514.34 1864
2514.81 1840
2515.29 1798
2515.76 1720
2516.23 1528
2516.71 1526
2517.18 1586
2517.65 1567
2518.13 1639
2518.60 1647
2519.07 1607
2519.55 1526
2520.02 1512
2520.49 1509
2520.97 1471
2521.44 1478
2521.91 1424
2522.39 1420
2522.86 1450
2523.34 1442
2523.81 1481
2524.28 1444
2524.76 1496
2525.23 1553
2525.70 1637
2526.18 1651
2526.65 1702
2527.13 1741
2527.60 1726
2528.08 1738
2528.55 1742
2529.02 1683
2529.50 1686
2529.97 1635
2530.45 1618
2530.92 1562
2531.40 1538
2531.87 1493
2532.34 1554
2532.82 1543
2533.29 1485
2533.77 1584
2534.24 1534
2534.72 1415
2535.19 1469
2535.67 1501
2536.14 1451
2536.62 1429
2537.09 1493
2537.57 1515
2538.04 1496
2538.52 1563
2538.99 1509
2539.47 1529
2539.94 1576
2540.42 1601
2540.90 1630
2541.37 1605
2541.85 1549
2542.32 1522
2542.80 1519
2543.27 1439
2543.75 1476
2544.22 1529
2544.70 1535
2545.18 1564
2545.65 1584
2546.13 1639
2546.60 1774
2547.08 1801
2547.56 1796
2548.03 1945
2548.51 1988
2548.98 1973
2549.46 1946
2549.94 1846
2550.41 1796
2550.89 1855
2551.37 1786
2551.84 1827
2552.32 1724
2552.80 1571
2553.27 1536
2553.75 1583
2554.23 1604
2554.70 1589
2555.18 1471
2555.66 1527
2556.13 1488
2556.61 1462
2557.09 1511
2557.56 1509
2558.04 1522
2558.52 1502
2558.99 1468
2559.47 1479
2559.95 1511
2560.43 1412
2560.90 1454
2561.38 1454
2561.86 1436
2562.33 1403
2562.81 1408
2563.29 1366
2563.77 1384
2564.25 1367
2564.72 1350
2565.20 1370
2565.68 1380
2566.16 1383
2566.63 1348
2567.11 1396
2567.59 1400
2568.07 1299
2568.55 1311
2569.02 1311
2569.50 1292
2569.98 1256
2570.46 1298
2570.94 1267
2571.41 1320
2571.89 1313
2572.37 1310
2572.85 1314
2573.33 1338
2573.81 1332
2574.28 1324
2574.76 1343
2575.24 1365
2575.72 1419
2576.20 1342
2576.68 1279
2577.16 1290
2577.64 1322
2578.11 1369
2578.59 1403
2579.07 1401
2579.55 1442
2580.03 1371
2580.51 1350
2580.99 1359
2581.47 1326
2581.95 1283
2582.43 1289
2582.91 1324
2583.39 1281
2583.86 1308
2584.34 1363
2584.82 1337
2585.30 1324
2585.78 1322
2586.26 1371
2586.74 1419
2587.22 1380
2587.70 1367
2588.18 1414
2588.66 1384
2589.14 1330
2589.62 1337
2590.10 1255
2590.58 1245
2591.06 1315
2591.54 1349
2592.02 1272
2592.50 1260
2592.98 1372
2593.46 1273
2593.94 1238
2594.42 1217
2594.90 1254
2595.38 1231
2595.86 1276
2596.35 1299
2596.83 1349
2597.31 1380
2597.79 1435
2598.27 1391
2598.75 1338
2599.23 1444
2599.71 1395
2600.19 1412
2600.67 1394
2601.15 1317
2601.63 1359
2602.12 1388
2602.60 1348
2603.08 1336
2603.56 1344
2604.04 1325
2604.52 1291
2605.00 1282
2605.48 1326
2605.97 1369
2606.45 1278
2606.93 1345
2607.41 1378
2607.89 1291
2608.37 1303
2608.86 1371
2609.34 1380
2609.82 1325
2610.30 1434
2610.78 1435
2611.26 1491
2611.75 1555
2612.23 1539
2612.71 1422
2613.19 1400
2613.68 1498
2614.16 1493
2614.64 1371
2615.12 1390
2615.60 1431
2616.09 1309
2616.57 1375
2617.05 1355
2617.53 1334
2618.02 1424
2618.50 1444
2618.98 1393
2619.46 1416
2619.95 1396
2620.43 1392
2620.91 1365
2621.40 1318
2621.88 1305
2622.36 1269
2622.85 1324
2623.33 1332
2623.81 1294
2624.29 1348
2624.78 1361
2625.26 1377
2625.74 1383
2626.23 1371
2626.71 1385
2627.19 1433
2627.68 1433
2628.16 1453
2628.64 1518
2629.13 1651
2629.61 1582
2630.10 1577
2630.58 1655
2631.06 1725
2631.55 1742
2632.03 1701
2632.51 1689
2633.00 1693
2633.48 1640
2633.97 1652
2634.45 1598
2634.94 1601
2635.42 1450
2635.90 1504
2636.39 1450
2636.87 1360
2637.36 1356
2637.84 1415
2638.33 1501
2638.81 1466
2639.29 1336
2639.78 1383
2640.26 1476
2640.75 1379
2641.23 1423
2641.72 1449
2642.20 1523
2642.69 1474
2643.17 1435
2643.66 1397
2644.14 1373
2644.63 1436
2645.11 1394
2645.60 1360
2646.08 1376
2646.57 1349
2647.05 1361
2647.54 1495
2648.02 1426
2648.51 1408
2648.99 1403
2649.48 1399
2649.97 1412
2650.45 1390
2650.94 1396
2651.42 1453
2651.91 1603
2652.39 1588
2652.88 1535
2653.37 1640
2653.85 1716
2654.34 1776
2654.82 1786
2655.31 1831
2655.80 1796
2656.28 1849
2656.77 1864
2657.25 1870
2657.74 1743
2658.23 1628
2658.71 1652
2659.20 1570
2659.69 1521
2660.17 1449
2660.66 1427
2661.14 1348
2661.63 1444
2662.12 1461
2662.60 1400
2663.09 1432
2663.58 1462
2664.06 1413
2664.55 1367
2665.04 1427
2665.53 1400
2666.01 1464
2666.50 1455
2666.99 1394
2667.47 1454
2667.96 1555
2668.45 1485
2668.94 1511
2669.42 1519
2669.91 1479
2670.40 1521
2670.88 1544
2671.37 1565
2671.86 1635
2672.35 1671
2672.83 1718
2673.32 1784
2673.81 1790
2674.30 1820
2674.79 1917
2675.27 1867
2675.76 1872
2676.25 1851
2676.74 1697
2677.23 1739
2677.71 1633
2678.20 1545
2678.69 1541
2679.18 1390
2679.67 1377
2680.15 1346
2680.64 1342
2681.13 1391
2681.62 1390
2682.11 1375
2682.60 1369
2683.08 1402
2683.57 1460
2684.06 1494
2684.55 1481
2685.04 1478
2685.53 1410
2686.02 1349
2686.51 1375
2686.99 1357
2687.48 1358
2687.97 1340
2688.46 1342
2688.95 1441
2689.44 1409
2689.93 1405
2690.42 1422
2690.91 1355
2691.40 1417
2691.89 1437
2692.38 1462
2692.87 1434
2693.35 1490
2693.84 1510
2694.33 1459
2694.82 1468
2695.31 1400
2695.80 1478
2696.29 1506
2696.78 1560
2697.27 1457
2697.76 1488
2698.25 1456
2698.74 1470
2699.23 1441
2699.72 1330
2700.21 1376
2700.70 1430
2701.19 1382
2701.68 1415
2702.17 1455
2702.66 1416
2703.15 1436
2703.64 1445
2704.13 1391
2704.62 1422
2705.12 1453
2705.61 1425
2706.10 1410
2706.59 1357
2707.08 1427
2707.57 1376
2708.06 1380
2708.55 1372
2709.04 1348
2709.53 1315
2710.02 1372
2710.51 1328
2711.01 1338
2711.50 1290
2711.99 1392
2712.48 1372
2712.97 1378
2713.46 1442
2713.95 1419
2714.44 1350
2714.94 1346
2715.43 1352
2715.92 1356
2716.41 1289
2716.90 1268
2717.39 1247
2717.89 1295
2718.38 1296
2718.87 1303
2719.36 1361
2719.85 1356
2720.34 1391
2720.84 1423
2721.33 1476
2721.82 1460
2722.31 1495
2722.80 1500
2723.30 1493
2723.79 1460
2724.28 1488
2724.77 1418
2725.27 1375
2725.76 1344
2726.25 1361
2726.74 1358
2727.24 1326
2727.73 1351
2728.22 1431
2728.71 1400
2729.21 1423
2729.70 1491
2730.19 1460
2730.69 1501
2731.18 1482
2731.67 1517
2732.16 1584
2732.66 1544
2733.15 1555
2733.64 1558
2734.14 1623
2734.63 1549
2735.12 1592
2735.62 1556
2736.11 1547
2736.60 1666
2737.10 1667
2737.59 1653
2738.08 1618
2738.58 1560
2739.07 1581
2739.56 1526
2740.06 1451
2740.55 1462
2741.05 1535
2741.54 1402
2742.03 1424
2742.53 1429
2743.02 1435
2743.52 1415
2744.01 1420
2744.50 1380
2745.00 1460
2745.49 1413
2745.99 1519
2746.48 1494
2746.97 1430
2747.47 1435
2747.96 1467
2748.46 1431
2748.95 1413
2749.45 1400
2749.94 1381
2750.44 1399
2750.93 1398
2751.43 1354
2751.92 1390
2752.42 1411
2752.91 1371
2753.41 1353
2753.90 1386
2754.40 1349
2754.89 1415
2755.39 1412
2755.88 1401
2756.38 1344
2756.87 1404
2757.37 1433
2757.86 1442
2758.36 1490
2758.85 1427
2759.35 1450
2759.84 1452
2760.34 1517
2760.83 1643
2761.33 1556
2761.83 1576
2762.32 1589
2762.82 1592
2763.31 1561
2763.81 1597
2764.30 1430
2764.80 1484
2765.30 1503
2765.79 1601
2766.29 1515
2766.78 1434
2767.28 1482
2767.78 1406
2768.27 1398
2768.77 1346
2769.27 1407
2769.76 1409
2770.26 1352
2770.76 1428
2771.25 1397
2771.75 1434
2772.24 1482
2772.74 1499
2773.24 1506
2773.73 1617
2774.23 1616
2774.73 1581
2775.23 1682
2775.72 1665
2776.22 1638
2776.72 1665
2777.21 1632
2777.71 1613
2778.21 1588
2778.70 1571
2779.20 1553
2779.70 1620
2780.20 1571
2780.69 1572
2781.19 1560
2781.69 1462
2782.19 1419
2782.68 1378
2783.18 1379
2783.68 1431
2784.18 1495
2784.67 1449
2785.17 1431
2785.67 1309
2786.17 1318
2786.67 1342
2787.16 1380
2787.66 1372
2788.16 1432
2788.66 1437
2789.16 1412
2789.65 1356
2790.15 1347
2790.65 1318
2791.15 1327
2791.65 1299
2792.15 1355
2792.64 1384
2793.14 1391
2793.64 1345
2794.14 1353
2794.64 1368
2795.14 1371
2795.64 1355
2796.13 1432
2796.63 1451
2797.13 1429
2797.63 1440
2798.13 1409
2798.63 1427
2799.13 1507
2799.63 1484
2800.13 1426
2800.62 1398
2801.12 1370
2801.62 1357
2802.12 1335
2802.62 1413
2803.12 1379
2803.62 1429
2804.12 1349
2804.62 1411
2805.12 1411
2805.62 1416
2806.12 1410
2806.62 1399
2807.12 1449
2807.62 1486
2808.12 1517
2808.62 1568
2809.12 1649
2809.62 1719
2810.12 1912
2810.62 2092
2811.12 2296
2811.62 2443
2812.12 2655
2812.62 2765
2813.12 2901
2813.62 3024
2814.12 2947
2814.62 2898
2815.12 2642
2815.62 2517
2816.12 2478
2816.62 2215
2817.12 2002
2817.62 1955
2818.12 1822
2818.62 1720
2819.12 1588
2819.63 1587
2820.13 1541
2820.63 1470
2821.13 1520
2821.63 1485
2822.13 1408
2822.63 1422
2823.13 1450
2823.63 1495
2824.13 1436
2824.64 1361
2825.14 1388
2825.64 1378
2826.14 1348
2826.64 1313
2827.14 1301
2827.64 1357
2828.15 1274
2828.65 1309
2829.15 1361
2829.65 1311
2830.15 1349
2830.65 1343
2831.16 1256
2831.66 1347
2832.16 1310
2832.66 1313
2833.16 1311
2833.67 1366
2834.17 1432
2834.67 1421
2835.17 1459
2835.68 1522
2836.18 1552
2836.68 1528
2837.18 1437
2837.68 1556
2838.19 1605
2838.69 1635
2839.19 1569
2839.70 1565
2840.20 1590
2840.70 1614
2841.20 1492
2841.71 1513
2842.21 1496
2842.71 1540
2843.21 1516
2843.72 1519
2844.22 1516
2844.72 1508
2845.23 1554
2845.73 1538
2846.23 1571
2846.74 1539
2847.24 1554
2847.74 1679
2848.25 1680
2848.75 1611
2849.25 1616
2849.76 1713
2850.26 1710
2850.76 1630
2851.27 1616
2851.77 1578
2852.28 1566
2852.78 1560
2853.28 1549
2853.79 1495
2854.29 1495
2854.79 1572
2855.30 1534
2855.80 1545
2856.31 1618
2856.81 1753
2857.31 1707
2857.82 1800
2858.32 1817
2858.83 1881
2859.33 1826
2859.84 1791
2860.34 1788
2860.85 1710
2861.35 1690
2861.85 1669
2862.36 1536
2862.86 1542
2863.37 1411
2863.87 1452
2864.38 1474
2864.88 1493
2865.39 1457
2865.89 1363
2866.40 1315
2866.90 1391
2867.41 1446
2867.91 1473
2868.42 1503
2868.92 1550
2869.43 1529
2869.93 1612
2870.44 1660
2870.94 1720
2871.45 1742
2871.96 1807
2872.46 1901
2872.97 1897
2873.47 1898
2873.98 1854
2874.48 1812
2874.99 1742
2875.49 1757
2876.00 1720
2876.51 1695
2877.01 1702
2877.52 1605
2878.02 1504
2878.53 1574
2879.04 1598
2879.54 1549
2880.05 1525
2880.55 1503
2881.06 1634
2881.57 1663
2882.07 1694
2882.58 1605
2883.09 1595
2883.59 1689
2884.10 1715
2884.61 1767
2885.11 1776
2885.62 1817
2886.13 1838
2886.63 1871
2887.14 1957
2887.65 1865
2888.15 1818
2888.66 1810
2889.17 1760
2889.67 1755
2890.18 1681
2890.69 1671
2891.20 1636
2891.70 1608
2892.21 1662
2892.72 1676
2893.22 1618
2893.73 1677
2894.24 1670
2894.75 1801
2895.25 1756
2895.76 1789
2896.27 1710
2896.78 1697
2897.29 1809
2897.79 1778
2898.30 1737
2898.81 1806
2899.32 1725
2899.82 1726
2900.33 1645
2900.84 1718
2901.35 1766
2901.86 1646
2902.36 1642
2902.87 1590
2903.38 1594
2903.89 1663
2904.40 1729
2904.91 1797
2905.41 1680
2905.92 1690
2906.43 1706
2906.94 1647
2907.45 1659
2907.96 1589
2908.47 1647
2908.97 1567
2909.48 1518
2909.99 1551
2910.50 1566
2911.01 1566
2911.52 1551
2912.03 1511
2912.54 1581
2913.05 1536
2913.55 1522
2914.06 1543
2914.57 1480
2915.08 1518
2915.59 1514
2916.10 1619
2916.61 1457
2917.12 1426
2917.63 1498
2918.14 1578
2918.65 1620
2919.16 1681
2919.67 1760
2920.18 1812
2920.69 1793
2921.20 1844
2921.71 1819
2922.22 1731
2922.73 1771
2923.24 1860
2923.75 1855
2924.26 1781
2924.77 1668
2925.28 1688
2925.79 1660
2926.30 1612
2926.81 1608
2927.32 1570
2927.83 1571
2928.34 1683
2928.85 1667
2929.36 1646
2929.87 1616
2930.38 1619
2930.89 1605
2931.40 1593
2931.91 1562
2932.42 1524
2932.93 1564
2933.45 1578
2933.96 1569
2934.47 1607
2934.98 1603
2935.49 1633
2936.00 1712
2936.51 1796
2937.02 1925
2937.53 2135
2938.04 2437
2938.56 2878
2939.07 3286
2939.58 3953
2940.09 4461
2940.60 4775
2941.11 5002
2941.62 5073
2942.14 5125
2942.65 4826
2943.16 4609
2943.67 4226
2944.18 3745
2944.70 3381
2945.21 3061
2945.72 2750
2946.23 2489
2946.74 2235
2947.26 2084
2947.77 1875
2948.28 1750
2948.79 1735
2949.30 1704
2949.82 1631
2950.33 1585
2950.84 1551
2951.35 1563
2951.87 1515
2952.38 1477
2952.89 1512
2953.40 1445
2953.92 1456
2954.43 1463
2954.94 1505
2955.45 1391
2955.97 1379
2956.48 1438
2956.99 1439
2957.51 1518
2958.02 1463
2958.53 1482
2959.04 1487
2959.56 1519
2960.07 1495
2960.58 1547
2961.10 1620
2961.61 1545
2962.12 1582
2962.64 1673
2963.15 1597
2963.66 1663
2964.18 1617
2964.69 1701
2965.21 1706
2965.72 1704
2966.23 1680
2966.75 1682
2967.26 1747
2967.77 1705
2968.29 1733
2968.80 1715
2969.32 1710
2969.83 1759
2970.34 1748
2970.86 1718
2971.37 1657
2971.89 1628
2972.40 1708
2972.91 1765
2973.43 1705
2973.94 1706
2974.46 1635
2974.97 1635
2975.49 1734
2976.00 1740
2976.52 1796
2977.03 1725
2977.55 1820
2978.06 1809
2978.57 1832
2979.09 1936
2979.60 1946
2980.12 1934
2980.63 1967
2981.15 1992
2981.66 1995
2982.18 1999
2982.69 1947
2983.21 1871
2983.73 1956
2984.24 2068
2984.76 2198
2985.27 2132
2985.79 2135
2986.30 2147
2986.82 2197
2987.33 2223
2987.85 2226
2988.36 2258
2988.88 2310
2989.40 2309
2989.91 2426
2990.43 2371
2990.94 2300
2991.46 2254
2991.97 2268
2992.49 2214
2993.01 2232
2993.52 2304
2994.04 2290
2994.55 2405
2995.07 2531
2995.59 2568
2996.10 2698
2996.62 2721
2997.14 2823
2997.65 2962
2998.17 2926
2998.69 2998
2999.20 3019
2999.72 3007
3000.24 3014
3000.75 3097
3001.27 3353
3001.79 3689
3002.30 4435
3002.82 5276
3003.34 6671
3003.85 7975
3004.37 9312
3004.89 9999
3005.40 10483
3005.92 10635
3006.44 9853
3006.96 9219
3007.47 8192
3007.99 6972
3008.51 5777
3009.03 4898
3009.54 4054
3010.06 3483
3010.58 3090
3011.10 2724
3011.61 2607
3012.13 2515
3012.65 2477
3013.17 2309
3013.68 2294
3014.20 2252
3014.72 2216
3015.24 2236
3015.76 2323
3016.27 2220
3016.79 2268
3017.31 2289
3017.83 2236
3018.35 2196
3018.86 2129
3019.38 2119
3019.90 2099
3020.42 2069
3020.94 2076
3021.46 2133
3021.97 2096
3022.49 2163
3023.01 2229
3023.53 2203
3024.05 2225
3024.57 2219
3025.09 2266
3025.61 2190
3026.12 2236
3026.64 2250
3027.16 2106
3027.68 2139
3028.20 2116
3028.72 2065
3029.24 2052
3029.76 1996
3030.28 1934
3030.80 1920
3031.32 1866
3031.84 1784
3032.35 1799
3032.87 1787
3033.39 1879
3033.91 1898
3034.43 1838
3034.95 1861
3035.47 1851
3035.99 1832
3036.51 1846
3037.03 1807
3037.55 1787
3038.07 1882
3038.59 1752
3039.11 1762
3039.63 1768
3040.15 1783
3040.67 1766
3041.19 1753
3041.71 1738
3042.23 1777
3042.75 1759
3043.27 1842
3043.79 1821
3044.31 1768
3044.83 1782
3045.35 1817
3045.87 1819
3046.40 1845
3046.92 1749
3047.44 1733
3047.96 1797
3048.48 1845
3049.00 1804
3049.52 1864
3050.04 1773
3050.56 1766
3051.08 1684
3051.60 1782
3052.12 1791
3052.65 1735
3053.17 1676
3053.69 1655
3054.21 1725
3054.73 1741
3055.25 1776
3055.77 1759
3056.30 1767
3056.82 1707
3057.34 1749
3057.86 1797
3058.38 1727
3058.90 1755
3059.42 1771
3059.95 1811
3060.47 1801
3060.99 1770
3061.51 1714
3062.03 1781
3062.56 1861
3063.08 1887
3063.60 1846
3064.12 1912
3064.64 1973
3065.17 2002
3065.69 2010
3066.21 2062
3066.73 2149
3067.26 2121
3067.78 2126
3068.30 2140
3068.82 2209
3069.35 2172
3069.87 2085
3070.39 2190
3070.91 2245
3071.44 2203
3071.96 2236
3072.48 2194
3073.01 2216
3073.53 2195
3074.05 2181
3074.57 2146
3075.10 2240
3075.62 2283
3076.14 2314
3076.67 2365
3077.19 2323
3077.71 2397
3078.24 2447
3078.76 2456
3079.28 2451
3079.81 2540
3080.33 2568
3080.85 2656
3081.38 2757
3081.90 2902
3082.42 2881
3082.95 2815
3083.47 2831
3084.00 2795
3084.52 2731
3085.04 2666
3085.57 2605
3086.09 2708
3086.62 3096
3087.14 3271
3087.66 3674
3088.19 4293
3088.71 4957
3089.24 5687
3089.76 6366
3090.29 6536
3090.81 6409
3091.33 6230
3091.86 5807
3092.38 5287
3092.91 4807
3093.43 4164
3093.96 3846
3094.48 3536
3095.01 3414
3095.53 3249
3096.06 3227
3096.58 3161
3097.11 3121
3097.63 3018
3098.16 3083
3098.68 3208
3099.21 3435
3099.73 3934
3100.26 4799
3100.78 5643
3101.31 7030
3101.83 8478
3102.36 9899
3102.88 10850
3103.41 11491
3103.93 11235
3104.46 10605
3104.99 9509
3105.51 8127
3106.04 6739
3106.56 5872
3107.09 4748
3107.61 4054
3108.14 3485
3108.67 3151
3109.19 3161
3109.72 3016
3110.24 2887
3110.77 2820
3111.30 2681
3111.82 2617
3112.35 2545
3112.87 2514
3113.40 2470
3113.93 2411
3114.45 2384
3114.98 2287
3115.51 2219
3116.03 2132
3116.56 2122
3117.09 2039
3117.61 2050
3118.14 2156
3118.67 2171
3119.19 2252
3119.72 2147
3120.25 2327
3120.77 2441
3121.30 2427
3121.83 2567
3122.35 2682
3122.88 2547
3123.41 2602
3123.94 2684
3124.46 2662
3124.99 2730
3125.52 2794
3126.05 2853
3126.57 2868
3127.10 2914
3127.63 3026
3128.16 2899
3128.68 2796
3129.21 2677
3129.74 2560
3130.27 2404
3130.79 2199
3131.32 2205
3131.85 2179
3132.38 2129
3132.91 2118
3133.43 2136
3133.96 2049
3134.49 2112
3135.02 2127
3135.55 2104
3136.07 2018
3136.60 2043
3137.13 2068
3137.66 2067
3138.19 1949
3138.72 1805
3139.24 1875
3139.77 1855
3140.30 1804
3140.83 1784
3141.36 1692
3141.89 1724
3142.42 1658
3142.95 1672
3143.47 1701
3144.00 1701
3144.53 1688
3145.06 1758
3145.59 1774
3146.12 1802
3146.65 1820
3147.18 1907
3147.71 1928
3148.24 2025
3148.76 2086
3149.29 2100
3149.82 2178
3150.35 2059
3150.88 2047
3151.41 1973
3151.94 1922
3152.47 2039
3153.00 2009
3153.53 1941
3154.06 1869
3154.59 1948
3155.12 1891
3155.65 1968
3156.18 1915
3156.71 1898
3157.24 1972
3157.77 1949
3158.30 1885
3158.83 1940
3159.36 1966
3159.89 1974
3160.42 2032
3160.95 1958
3161.48 1934
3162.01 1998
3162.54 2008
3163.07 1970
3163.60 1954
3164.13 1889
3164.66 1916
3165.20 1879
3165.73 1810
3166.26 1794
3166.79 1834
3167.32 1743
3167.85 1699
3168.38 1616
3168.91 1659
3169.44 1700
3169.97 1747
3170.50 1779
3171.04 1862
3171.57 1916
3172.10 2012
3172.63 2194
3173.16 2340
3173.69 2411
3174.22 2387
3174.75 2342
3175.29 2241
3175.82 2282
3176.35 2155
3176.88 2085
3177.41 2021
3177.94 1918
3178.48 1874
3179.01 1849
3179.54 1708
3180.07 1699
3180.60 1695
3181.14 1716
3181.67 1625
3182.20 1618
3182.73 1596
3183.26 1619
3183.80 1572
3184.33 1544
3184.86 1515
3185.39 1584
3185.93 1575
3186.46 1577
3186.99 1627
3187.52 1687
3188.06 1731
3188.59 1589
3189.12 1635
3189.65 1642
3190.19 1613
3190.72 1553
3191.25 1592
3191.79 1601
3192.32 1612
3192.85 1649
3193.38 1589
3193.92 1608
3194.45 1701
3194.98 1613
3195.52 1610
3196.05 1591
3196.58 1660
3197.12 1695
3197.65 1775
3198.18 1828
3198.72 1868
3199.25 1855
3199.78 1785
3200.32 1739
3200.85 1737
3201.39 1741
3201.92 1755
3202.45 1768
3202.99 1721
3203.52 1681
3204.05 1717
3204.59 1703
3205.12 1796
3205.66 1801
3206.19 1803
3206.72 1875
3207.26 2061
3207.79 2142
3208.33 2157
3208.86 2343
3209.40 2425
3209.93 2495
3210.47 2624
3211.00 2671
3211.53 2679
3212.07 2603
3212.60 2555
3213.14 2431
3213.67 2217
3214.21 2222
3214.74 2050
3215.28 1920
3215.81 1840
3216.35 1725
3216.88 1644
3217.42 1604
3217.95 1614
3218.49 1628
3219.02 1696
3219.56 1605
3220.09 1592
3220.63 1703
3221.16 1760
3221.70 1800
3222.23 1873
3222.77 2004
3223.31 2140
3223.84 2134
3224.38 2115
3224.91 2174
3225.45 2169
3225.98 2147
3226.52 2175
3227.06 2071
3227.59 1997
3228.13 1968
3228.66 1953
3229.20 1918
3229.74 1798
3230.27 1886
3230.81 1849
3231.34 1894
3231.88 1916
3232.42 1902
3232.95 1971
3233.49 1963
3234.03 2001
3234.56 1905
3235.10 1977
3235.64 2071
3236.17 2175
3236.71 2161
3237.25 2231
3237.78 2315
3238.32 2246
3238.86 2207
3239.39 2228
3239.93 2234
3240.47 2234
3241.00 2195
3241.54 2201
3242.08 2193
3242.61 2139
3243.15 2102
3243.69 2058
3244.23 2154
3244.76 2225
3245.30 2163
3245.84 2224
3246.38 2335
3246.91 2311
3247.45 2342
3247.99 2401
3248.53 2515
3249.06 2743
3249.60 3134
3250.14 3707
3250.68 4661
3251.21 5505
3251.75 6551
3252.29 7495
3252.83 8269
3253.37 8703
3253.90 8506
3254.44 7792
3254.98 7136
3255.52 6384
3256.06 5576
3256.60 4638
3257.13 4054
3257.67 3363
3258.21 3046
3258.75 2898
3259.29 2839
3259.83 2770
3260.36 2847
3260.90 3101
3261.44 3217
3261.98 3442
3262.52 3439
3263.06 3441
3263.60 3384
3264.14 3313
3264.68 3115
3265.21 3056
3265.75 2812
3266.29 2671
3266.83 2543
3267.37 2425
3267.91 2228
3268.45 2168
3268.99 2134
3269.53 1986
3270.07 2126
3270.61 2134
3271.15 2146
3271.69 2223
3272.23 2321
3272.76 2331
3273.30 2332
3273.84 2331
3274.38 2282
3274.92 2271
3275.46 2260
3276.00 2299
3276.54 2197
3277.08 2159
3277.62 2173
3278.16 2169
3278.70 2257
3279.24 2258
3279.78 2213
3280.32 2232
3280.86 2264
3281.41 2284
3281.95 2230
3282.49 2241
3283.03 2270
3283.57 2409
3284.11 2481
3284.65 2545
3285.19 2721
3285.73 2705
3286.27 2719
3286.81 2799
3287.35 2754
3287.89 2727
3288.43 2759
3288.97 2650
3289.52 2723
3290.06 2695
3290.60 2702
3291.14 2758
3291.68 2778
3292.22 2868
3292.76 2990
3293.30 3352
3293.85 3627
3294.39 3783
3294.93 4226
3295.47 4712
3296.01 4877
3296.55 4983
3297.09 4910
3297.64 4655
3298.18 4508
3298.72 4200
3299.26 3938
3299.80 3563
3300.34 3206
3300.89 3133
3301.43 2980
3301.97 2856
3302.51 2736
3303.06 2734
3303.60 2756
3304.14 2765
3304.68 2662
3305.22 2614
3305.77 2636
3306.31 2628
3306.85 2599
3307.39 2719
3307.94 2761
3308.48 2918
3309.02 3024
3309.56 3169
3310.11 3221
3310.65 3176
3311.19 3193
3311.74 3062
3312.28 3004
3312.82 2993
3313.36 3066
3313.91 3005
3314.45 3059
3314.99 3184
3315.54 3311
3316.08 3514
3316.62 3819
3317.17 3954
3317.71 4311
3318.25 4552
3318.80 4968
3319.34 5263
3319.88 5391
3320.43 5464
3320.97 5150
3321.51 4898
3322.06 4661
3322.60 4270
3323.14 3813
3323.69 3578
3324.23 3472
3324.78 3255
3325.32 3069
3325.86 2919
3326.41 2886
3326.95 2850
3327.50 2794
3328.04 2782
3328.59 2755
3329.13 2728
3329.67 2737
3330.22 2909
3330.76 3052
3331.31 3525
3331.85 4183
3332.40 5069
3332.94 6362
3333.49 7873
3334.03 9563
3334.57 10964
3335.12 12165
3335.66 13064
3336.21 13437
3336.75 13460
3337.30 12644
3337.84 11632
3338.39 10353
3338.93 9268
3339.48 7754
3340.02 6722
3340.57 5739
3341.11 4720
3341.66 3876
3342.20 3314
3342.75 3060
3343.30 2733
3343.84 2534
3344.39 2444
3344.93 2291
3345.48 2212
3346.02 2217
3346.57 2172
3347.11 2231
3347.66 2196
3348.21 2288
3348.75 2302
3349.30 2205
3349.84 2109
3350.39 2132
3350.94 2109
3351.48 2086
3352.03 2051
3352.57 1962
3353.12 1865
3353.67 1892
3354.21 1898
3354.76 1957
3355.31 1916
3355.85 1886
3356.40 1826
3356.95 1780
3357.49 1777
3358.04 1807
3358.59 1790
3359.13 1806
3359.68 1773
3360.23 1874
3360.77 1913
3361.32 1951
3361.87 1898
3362.41 1991
3362.96 2043
3363.51 1965
3364.05 2022
3364.60 2037
3365.15 1976
3365.70 1889
3366.24 1946
3366.79 1863
3367.34 1947
3367.89 1933
3368.43 1841
3368.98 1851
3369.53 1821
3370.08 1861
3370.62 1957
3371.17 2110
3371.72 2189
3372.27 2261
3372.81 2371
3373.36 2414
3373.91 2395
3374.46 2416
3375.01 2420
3375.55 2378
3376.10 2240
3376.65 2161
3377.20 2028
3377.75 1958
3378.30 1965
3378.84 1909
3379.39 1745
3379.94 1692
3380.49 1710
3381.04 1697
3381.59 1706
3382.13 1675
3382.68 1663
3383.23 1624
3383.78 1634
3384.33 1645
3384.88 1642
3385.43 1617
3385.98 1616
3386.52 1623
3387.07 1656
3387.62 1638
3388.17 1676
3388.72 1719
3389.27 1671
3389.82 1695
3390.37 1785
3390.92 1704
3391.47 1705
3392.02 1730
3392.57 1685
3393.12 1617
3393.66 1635
3394.21 1654
3394.76 1739
3395.31 1726
3395.86 1767
3396.41 1722
3396.96 1700
3397.51 1713
3398.06 1744
3398.61 1838
3399.16 1839
3399.71 1781
3400.26 1750
3400.81 1759
3401.36 1674
3401.91 1656
3402.46 1672
3403.01 1633
3403.56 1698
3404.11 1714
3404.66 1719
3405.21 1673
3405.77 1618
3406.32 1712
3406.87 1637
3407.42 1646
3407.97 1638
3408.52 1749
3409.07 1716
3409.62 1699
3410.17 1762
3410.72 1817
3411.27 1886
3411.82 1843
3412.37 1838
3412.93 1791
3413.48 1854
3414.03 1911
3414.58 1990
3415.13 2006
3415.68 2139
3416.23 2224
3416.78 2432
3417.34 2589
3417.89 2736
3418.44 2842
3418.99 2832
3419.54 2715
3420.09 2647
3420.65 2449
3421.20 2231
3421.75 2186
3422.30 2182
3422.85 2146
3423.40 2244
3423.96 2168
3424.51 2170
3425.06 2113
3425.61 2004
3426.17 1966
3426.72 1920
3427.27 1785
3427.82 1716
3428.37 1658
3428.93 1643
3429.48 1646
3430.03 1677
3430.58 1657
3431.14 1610
3431.69 1669
3432.24 1666
3432.79 1632
3433.35 1633
3433.90 1729
3434.45 1713
3435.01 1780
3435.56 1864
3436.11 1771
3436.66 1778
3437.22 1848
3437.77 1897
3438.32 1860
3438.88 1881
3439.43 1812
3439.98 1761
3440.54 1662
3441.09 1658
3441.64 1641
3442.20 1660
3442.75 1683
3443.30 1620
3443.86 1596
3444.41 1623
3444.96 1604
3445.52 1554
3446.07 1571
3446.63 1568
3447.18 1672
3447.73 1590
3448.29 1579
3448.84 1517
3449.40 1547
3449.95 1538
3450.50 1564
3451.06 1591
3451.61 1528
3452.17 1526
3452.72 1480
3453.27 1470
3453.83 1501
3454.38 1540
3454.94 1589
3455.49 1610
3456.05 1551
3456.60 1631
3457.16 1610
3457.71 1612
3458.27 1638
3458.82 1614
3459.38 1608
3459.93 1658
3460.49 1660
3461.04 1722
3461.60 1662
3462.15 1698
3462.71 1782
3463.26 1836
3463.82 1737
3464.37 1728
3464.93 1677
3465.48 1731
3466.04 1782
3466.59 1741
3467.15 1834
3467.70 1833
3468.26 1973
3468.81 2079
3469.37 2154
3469.93 2173
3470.48 2260
3471.04 2322
3471.59 2349
3472.15 2418
3472.70 2356
3473.26 2371
3473.82 2281
3474.37 2188
3474.93 2219
3475.48 2253
3476.04 2300
3476.60 2317
3477.15 2332
3477.71 2370
3478.27 2399
3478.82 2377
3479.38 2474
3479.93 2490
3480.49 2373
3481.05 2467
3481.60 2568
3482.16 2627
3482.72 2646
3483.27 2765
3483.83 2812
3484.39 2761
3484.95 2823
3485.50 2868
3486.06 2963
3486.62 3004
3487.17 3089
3487.73 3519
3488.29 4199
3488.84 5019
3489.40 6326
3489.96 8269
3490.52 10349
3491.07 12323
3491.63 14122
3492.19 15316
3492.75 15473
3493.30 14728
3493.86 13255
3494.42 11624
3494.98 9812
3495.53 8007
3496.09 6489
3496.65 5427
3497.21 4541
3497.77 4027
3498.32 3775
3498.88 3638
3499.44 3544
3500.00 3507
3500.56 3581
3501.11 3737
3501.67 3973
3502.23 4367
3502.79 4695
3503.35 5006
3503.91 5310
3504.46 5729
3505.02 6048
3505.58 5942
3506.14 5692
3506.70 5510
3507.26 5206
3507.81 4691
3508.37 4221
3508.93 4073
3509.49 3796
3510.05 3618
3510.61 3459
3511.17 3320
3511.73 3338
3512.29 3243
3512.85 3077
3513.40 2884
3513.96 2799
3514.52 2628
3515.08 2445
3515.64 2439
3516.20 2287
3516.76 2154
3517.32 2141
3517.88 2168
3518.44 2106
3519.00 1951
3519.56 2000
3520.12 1937
3520.68 1962
3521.24 1926
3521.80 1954
3522.36 2013
3522.92 2014
3523.48 2022
3524.04 1916
3524.60 1953
3525.16 1946
3525.72 1999
3526.28 2135
3526.84 2056
3527.40 2039
3527.96 2067
3528.52 2128
3529.08 2147
3529.64 2125
3530.20 2110
3530.76 2172
3531.32 2121
3531.88 2063
3532.44 1942
3533.00 1968
3533.56 1954
3534.12 2041
3534.68 2081
3535.25 2004
3535.81 1988
3536.37 1996
3536.93 2009
3537.49 1951
3538.05 2032
3538.61 1986
3539.17 2062
3539.73 1987
3540.30 1933
3540.86 1966
3541.42 2021
3541.98 2009
3542.54 2018
3543.10 2021
3543.66 2045
3544.23 2013
3544.79 2059
3545.35 1988
3545.91 2003
3546.47 2006
3547.03 1975
3547.60 1970
3548.16 1943
3548.72 1909
3549.28 1857
3549.84 1844
3550.41 1920
3550.97 1865
3551.53 1820
3552.09 1876
3552.65 1848
3553.22 1830
3553.78 1729
3554.34 1727
3554.90 1724
3555.47 1791
3556.03 1657
3556.59 1570
3557.15 1652
3557.72 1590
3558.28 1676
3558.84 1700
3559.41 1656
3559.97 1637
3560.53 1701
3561.09 1740
3561.66 1763
3562.22 1846
3562.78 1920
3563.35 1975
3563.91 2112
3564.47 2106
3565.04 2181
3565.60 2187
3566.16 2100
3566.73 2059
3567.29 2000
3567.85 1915
3568.42 1849
3568.98 1758
3569.54 1761
3570.11 1799
3570.67 1743
3571.23 1706
3571.80 1658
3572.36 1666
3572.93 1641
3573.49 1614
3574.05 1715
3574.62 1715
3575.18 1723
3575.75 1824
3576.31 1879
3576.87 1842
3577.44 1834
3578.00 1867
3578.57 1874
3579.13 1875
3579.70 1828
3580.26 1821
3580.82 1837
3581.39 1738
3581.95 1690
3582.52 1711
3583.08 1705
3583.65 1662
3584.21 1671
3584.78 1663
3585.34 1633
3585.91 1651
3586.47 1606
3587.04 1562
3587.60 1566
3588.17 1478
3588.73 1510
3589.30 1551
3589.86 1589
3590.43 1612
3590.99 1578
3591.56 1620
3592.12 1669
3592.69 1669
3593.25 1673
3593.82 1618
3594.39 1609
3594.95 1605
3595.52 1707
3596.08 1716
3596.65 1649
3597.21 1774
3597.78 1729
3598.35 1627
3598.91 1669
3599.48 1650
3600.04 1676
3600.61 1643
3601.18 1617
3601.74 1567
3602.31 1592
3602.87 1597
3603.44 1649
3604.01 1664
3604.57 1632
3605.14 1617
3605.71 1603
3606.27 1535
3606.84 1489
3607.41 1502
3607.97 1511
3608.54 1541
3609.11 1489
3609.67 1403
3610.24 1425
3610.81 1446
3611.37 1466
3611.94 1441
3612.51 1500
3613.07 1564
3613.64 1766
3614.21 1959
3614.78 2241
3615.34 2641
3615.91 3105
3616.48 3567
3617.04 4023
3617.61 4250
3618.18 4387
3618.75 4502
3619.31 4293
3619.88 4151
3620.45 3853
3621.02 3425
3621.58 3005
3622.15 2719
3622.72 2472
3623.29 2215
3623.86 1973
3624.42 1844
3624.99 1781
3625.56 1645
3626.13 1639
3626.70 1544
3627.26 1526
3627.83 1531
3628.40 1535
3628.97 1538
3629.54 1541
3630.11 1521
3630.67 1616
3631.24 1549
3631.81 1545
3632.38 1548
3632.95 1557
3633.52 1538
3634.08 1535
3634.65 1538
3635.22 1540
3635.79 1605
3636.36 1537
3636.93 1573
3637.50 1575
3638.07 1615
3638.64 1772
3639.20 1797
3639.77 1843
3640.34 1988
3640.91 2037
3641.48 2193
3642.05 2326
3642.62 2266
3643.19 2168
3643.76 2077
3644.33 2021
3644.90 2084
3645.47 2009
3646.04 1929
3646.61 1951
3647.18 2007
3647.75 1926
3648.32 1860
3648.89 1911
3649.46 1922
3650.03 1796
3650.60 1967
3651.17 2003
3651.74 2056
3652.31 2162
3652.88 2102
3653.45 2164
3654.02 2080
3654.59 2016
3655.16 1994
3655.73 1967
3656.30 1897
3656.87 1983
3657.44 1973
3658.01 1949
3658.58 2060
3659.15 2086
3659.72 2109
3660.29 2080
3660.86 2076
3661.43 2030
3662.00 2020
3662.58 2070
3663.15 1993
3663.72 1922
3664.29 2105
3664.86 2121
3665.43 2200
3666.00 2292
3666.57 2327
3667.14 2298
3667.72 2203
3668.29 2020
3668.86 1958
3669.43 1867
3670.00 1838
3670.57 1859
3671.14 1749
3671.72 1745
3672.29 1639
3672.86 1661
3673.43 1701
3674.00 1756
3674.57 1785
3675.15 1802
3675.72 1947
3676.29 2014
3676.86 1952
3677.43 1888
3678.01 1892
3678.58 1922
3679.15 1898
3679.72 1955
3680.30 1863
3680.87 1762
3681.44 1757
3682.01 1706
3682.58 1630
3683.16 1587
3683.73 1565
3684.30 1581
3684.88 1497
3685.45 1531
3686.02 1534
3686.59 1567
3687.17 1719
3687.74 1813
3688.31 1806
3688.88 1874
3689.46 1940
3690.03 2007
3690.60 2029
3691.18 2015
3691.75 1949
3692.32 1942
3692.90 1843
3693.47 1708
3694.04 1672
3694.62 1638
3695.19 1612
3695.76 1507
3696.34 1530
3696.91 1598
3697.48 1568
3698.06 1550
3698.63 1492
3699.21 1504
3699.78 1575
3700.35 1678
3700.93 1583
3701.50 1609
3702.08 1628
3702.65 1565
3703.22 1640
3703.80 1596
3704.37 1657
3704.95 1680
3705.52 1614
3706.09 1627
3706.67 1620
3707.24 1597
3707.82 1644
3708.39 1615
3708.97 1617
3709.54 1579
3710.12 1591
3710.69 1616
3711.26 1586
3711.84 1564
3712.41 1561
3712.99 1529
3713.56 1564
3714.14 1574
3714.71 1577
3715.29 1557
3715.86 1543
3716.44 1566
3717.01 1594
3717.59 1530
3718.16 1554
3718.74 1583
3719.32 1536
3719.89 1462
3720.47 1492
3721.04 1479
3721.62 1539
3722.19 1449
3722.77 1405
3723.34 1442
3723.92 1425
3724.49 1460
3725.07 1479
3725.65 1495
3726.22 1527
3726.80 1530
3727.37 1523
3727.95 1576
3728.53 1753
3729.10 1866
3729.68 2061
3730.25 2377
3730.83 2780
3731.41 3032
3731.98 3332
3732.56 3579
3733.14 3766
3733.71 3801
3734.29 3894
3734.87 3782
3735.44 3556
3736.02 3169
3736.60 2900
3737.17 2535
3737.75 2251
3738.33 2082
3738.90 1886
3739.48 1776
3740.06 1688
3740.63 1675
3741.21 1590
3741.79 1545
3742.36 1464
3742.94 1452
3743.52 1463
3744.10 1465
3744.67 1460
3745.25 1423
3745.83 1418
3746.40 1492
3746.98 1451
3747.56 1377
3748.14 1404
3748.71 1459
3749.29 1388
3749.87 1372
3750.45 1390
3751.03 1442
3751.60 1373
3752.18 1378
3752.76 1347
3753.34 1382
3753.92 1397
3754.49 1387
3755.07 1410
3755.65 1427
3756.23 1501
3756.81 1493
3757.38 1514
3757.96 1608
3758.54 1682
3759.12 1808
3759.70 1844
3760.28 1927
3760.85 1941
3761.43 1979
3762.01 1937
3762.59 1992
3763.17 1977
3763.75 1891
3764.33 1963
3764.91 1873
3765.48 1803
3766.06 1869
3766.64 1776
3767.22 1803
3767.80 1835
3768.38 1787
3768.96 1776
3769.54 1858
3770.12 1852
3770.70 1839
3771.28 1821
3771.85 1760
3772.43 1690
3773.01 1690
3773.59 1605
3774.17 1526
3774.75 1542
3775.33 1534
3775.91 1532
3776.49 1504
3777.07 1480
3777.65 1508
3778.23 1504
3778.81 1503
3779.39 1459
3779.97 1502
3780.55 1505
3781.13 1425
3781.71 1401
3782.29 1442
3782.87 1471
3783.45 1420
3784.03 1411
3784.61 1401
3785.19 1413
3785.77 1414
3786.35 1455
3786.93 1487
3787.51 1402
3788.10 1478
3788.68 1474
3789.26 1482
3789.84 1415
3790.42 1496
3791.00 1474
3791.58 1496
3792.16 1494
3792.74 1477
3793.32 1527
3793.90 1536
3794.48 1449
3795.07 1397
3795.65 1484
3796.23 1486
3796.81 1482
3797.39 1529
3797.97 1479
3798.55 1467
3799.14 1489
3799.72 1585
3800.30 1616
3800.88 1579
3801.46 1589
3802.04 1573
3802.62 1635
3803.21 1630
3803.79 1648
3804.37 1691
3804.95 1691
3805.53 1823
3806.12 1916
3806.70 2073
3807.28 2282
3807.86 2379
3808.44 2458
3809.03 2572
3809.61 2511
3810.19 2435
3810.77 2302
3811.36 2216
3811.94 2202
3812.52 2172
3813.10 2154
3813.69 2224
3814.27 2239
3814.85 2344
3815.43 2289
3816.02 2210
3816.60 2097
3817.18 1983
3817.77 1950
3818.35 1887
3818.93 1855
3819.51 1823
3820.10 1689
3820.68 1703
3821.26 1773
3821.85 1822
3822.43 1824
3823.01 1899
3823.60 1947
3824.18 1966
3824.76 1969
3825.35 1906
3825.93 1853
3826.51 1773
3827.10 1734
3827.68 1671
3828.27 1649
3828.85 1649
3829.43 1581
3830.02 1593
3830.60 1641
3831.18 1702
3831.77 1691
3832.35 1749
3832.94 1719
3833.52 1720
3834.10 1766
3834.69 1790
3835.27 1760
3835.86 1894
3836.44 1864
3837.03 1810
3837.61 1864
3838.19 1787
3838.78 1748
3839.36 1804
3839.95 1866
3840.53 1844
3841.12 1903
3841.70 1884
3842.29 2018
3842.87 2272
3843.46 2664
3844.04 3015
3844.63 3491
3845.21 3984
3845.80 4226
3846.38 4056
3846.97 3893
3847.55 3751
3848.14 3309
3848.72 2919
3849.31 2654
3849.89 2569
3850.48 2441
3851.06 2291
3851.65 2310
3852.23 2210
3852.82 2152
3853.41 2205
3853.99 2204
3854.58 2223
3855.16 2230
3855.75 2330
3856.33 2453
3856.92 2634
3857.51 2859
3858.09 3181
3858.68 3674
3859.26 4311
3859.85 4820
3860.44 5418
3861.02 5844
3861.61 5739
3862.20 5774
3862.78 5585
3863.37 5374
3863.95 4897
3864.54 4471
3865.13 3986
3865.71 3483
3866.30 3007
3866.89 2767
3867.47 2465
3868.06 2268
3868.65 2038
3869.23 1992
3869.82 1964
3870.41 2023
3870.99 2084
3871.58 2014
3872.17 2024
3872.76 2097
3873.34 2113
3873.93 2071
3874.52 1996
3875.10 1951
3875.69 1839
3876.28 1874
3876.87 1773
3877.45 1737
3878.04 1737
3878.63 1697
3879.22 1692
3879.80 1698
3880.39 1729
3880.98 1742
3881.57 1717
3882.15 1658
3882.74 1654
3883.33 1741
3883.92 1724
3884.51 1693
3885.09 1689
3885.68 1778
3886.27 1873
3886.86 1952
3887.45 2002
3888.04 2031
3888.62 2075
3889.21 2255
3889.80 2248
3890.39 2265
3890.98 2252
3891.57 2224
3892.15 2214
3892.74 2219
3893.33 2056
3893.92 2000
3894.51 2006
3895.10 1934
3895.69 1851
3896.28 1826
3896.86 1823
3897.45 1842
3898.04 1894
3898.63 1913
3899.22 1881
3899.81 1916
3900.40 1898
3900.99 1876
3901.58 1874
3902.17 1817
3902.76 1727
3903.34 1701
3903.93 1755
3904.52 1698
3905.11 1654
3905.70 1666
3906.29 1660
3906.88 1725
3907.47 1753
3908.06 1791
3908.65 1740
3909.24 1731
3909.83 1685
3910.42 1670
3911.01 1629
3911.60 1635
3912.19 1600
3912.78 1555
3913.37 1550
3913.96 1496
3914.55 1454
3915.14 1513
3915.73 1521
3916.32 1504
3916.91 1469
3917.50 1532
3918.09 1452
3918.68 1457
3919.28 1459
3919.87 1553
3920.46 1512
3921.05 1404
3921.64 1455
3922.23 1462
3922.82 1389
3923.41 1385
3924.00 1418
3924.59 1349
3925.18 1369
3925.77 1392
3926.37 1332
3926.96 1328
3927.55 1324
3928.14 1352
3928.73 1320
3929.32 1278
3929.91 1338
3930.51 1252
3931.10 1316
3931.69 1381
3932.28 1377
3932.87 1290
3933.46 1342
3934.05 1295
3934.65 1316
3935.24 1256
3935.83 1319
3936.42 1331
3937.01 1407
3937.61 1443
3938.20 1434
3938.79 1500
3939.38 1590
3939.97 1556
3940.57 1638
3941.16 1739
3941.75 1678
3942.34 1681
3942.94 1662
3943.53 1559
3944.12 1525
3944.71 1490
3945.31 1554
3945.90 1481
3946.49 1332
3947.08 1352
3947.68 1336
3948.27 1354
3948.86 1276
3949.45 1258
3950.05 1318
3950.64 1381
3951.23 1370
3951.83 1332
3952.42 1345
3953.01 1310
3953.61 1353
3954.20 1413
3954.79 1447
3955.39 1477
3955.98 1500
3956.57 1510
3957.17 1548
3957.76 1596
3958.35 1588
3958.95 1636
3959.54 1637
3960.13 1621
3960.73 1600
3961.32 1553
3961.92 1579
3962.51 1531
3963.10 1614
3963.70 1593
3964.29 1713
3964.88 1695
3965.48 1682
3966.07 1705
3966.67 1777
3967.26 1780
3967.86 1695
3968.45 1726
3969.04 1654
3969.64 1624
3970.23 1642
3970.83 1547
3971.42 1460
3972.02 1444
3972.61 1420
3973.21 1467
3973.80 1571
3974.40 1614
3974.99 1656
3975.58 1735
3976.18 1802
3976.77 1791
3977.37 1805
3977.96 1928
3978.56 1851
3979.15 1743
3979.75 1668
3980.35 1632
3980.94 1666
3981.54 1618
3982.13 1623
3982.73 1599
3983.32 1694
3983.92 1711
3984.51 1621
3985.11 1603
3985.70 1690
3986.30 1637
3986.90 1620
3987.49 1667
3988.09 1692
3988.68 1650
3989.28 1611
3989.87 1718
3990.47 1701
3991.07 1625
3991.66 1741
3992.26 1806
3992.85 1773
3993.45 1877
3994.05 1839
3994.64 1762
3995.24 1853
3995.84 1802
3996.43 1807
3997.03 1778
3997.62 1776
3998.22 1819
3998.82 1714
3999.41 1699
4000.01 1631
4000.61 1592
4001.20 1661
4001.80 1591
4002.40 1486
4003.00 1442
4003.59 1475
4004.19 1465
4004.79 1528
4005.38 1492
4005.98 1438
4006.58 1440
4007.17 1493
4007.77 1524
4008.37 1477
4008.97 1431
4009.56 1460
4010.16 1413
4010.76 1381
4011.36 1425
4011.95 1464
4012.55 1462
4013.15 1423
4013.75 1439
4014.34 1362
4014.94 1332
4015.54 1379
4016.14 1436
4016.74 1433
4017.33 1469
4017.93 1437
4018.53 1519
4019.13 1494
4019.73 1479
4020.32 1500
4020.92 1515
4021.52 1458
4022.12 1418
4022.72 1451
4023.32 1498
4023.91 1525
4024.51 1552
4025.11 1591
4025.71 1689
4026.31 1728
4026.91 1795
4027.51 1874
4028.10 1868
4028.70 1873
4029.30 1875
4029.90 1880
4030.50 1858
4031.10 1747
4031.70 1656
4032.30 1623
4032.90 1640
4033.49 1557
4034.09 1524
4034.69 1511
4035.29 1522
4035.89 1512
4036.49 1455
4037.09 1413
4037.69 1340
4038.29 1273
4038.89 1277
4039.49 1287
4040.09 1295
4040.69 1220
4041.29 1258
4041.89 1233
4042.49 1307
4043.09 1272
4043.69 1230
4044.29 1271
4044.89 1226
4045.49 1246
4046.09 1263
4046.69 1314
4047.29 1253
4047.89 1277
4048.49 1299
4049.09 1338
4049.69 1355
4050.29 1337
4050.89 1323
4051.49 1293
4052.09 1297
4052.69 1368
4053.29 1298
4053.89 1259
4054.49 1362
4055.09 1334
4055.69 1351
4056.30 1322
4056.90 1341
4057.50 1319
4058.10 1354
4058.70 1287
4059.30 1312
4059.90 1335
4060.50 1454
4061.10 1473
4061.71 1507
4062.31 1673
4062.91 1777
4063.51 1966
4064.11 2174
4064.71 2370
4065.31 2367
4065.92 2469
4066.52 2474
4067.12 2290
4067.72 2208
4068.32 2117
4068.92 1968
4069.53 1799
4070.13 1690
4070.73 1616
4071.33 1519
4071.93 1371
4072.54 1340
4073.14 1326
4073.74 1268
4074.34 1309
4074.94 1276
4075.55 1246
4076.15 1291
4076.75 1315
4077.35 1263
4077.96 1251
4078.56 1257
4079.16 1244
4079.76 1287
4080.37 1252
4080.97 1235
4081.57 1252
4082.17 1166
4082.78 1224
4083.38 1207
4083.98 1235
4084.59 1242
4085.19 1148
4085.79 1113
4086.39 1146
4087.00 1167
4087.60 1193
4088.20 1165
4088.81 1140
4089.41 1224
4090.01 1233
4090.62 1226
4091.22 1210
4091.82 1251
4092.43 1263
4093.03 1289
4093.63 1273
4094.24 1329
4094.84 1297
4095.45 1333
4096.05 1359
4096.65 1340
4097.26 1320
4097.86 1377
4098.47 1330
4099.07 1347
4099.67 1323
4100.28 1331
4100.88 1387
4101.49 1415
4102.09 1424
4102.69 1394
4103.30 1368
4103.90 1337
4104.51 1387
4105.11 1333
4105.72 1291
4106.32 1352
4106.93 1312
4107.53 1341
4108.13 1348
4108.74 1304
4109.34 1357
4109.95 1287
4110.55 1224
4111.16 1238
4111.76 1163
4112.37 1135
4112.97 1268
4113.58 1272
4114.18 1200
4114.79 1258
4115.39 1240
4116.00 1220
4116.60 1156
4117.21 1135
4117.82 1188
4118.42 1184
4119.03 1149
4119.63 1212
4120.24 1195
4120.84 1213
4121.45 1157
4122.05 1234
4122.66 1245
4123.27 1185
4123.87 1208
4124.48 1207
4125.08 1187
4125.69 1241
4126.30 1229
4126.90 1244
4127.51 1257
4128.11 1176
4128.72 1192
4129.33 1280
4129.93 1240
4130.54 1216
4131.15 1203
4131.75 1194
4132.36 1244
4132.96 1270
4133.57 1325
4134.18 1273
4134.78 1266
4135.39 1254
4136.00 1339
4136.60 1372
4137.21 1413
4137.82 1450
4138.43 1405
4139.03 1487
4139.64 1482
4140.25 1523
4140.85 1584
4141.46 1667
4142.07 1694
4142.68 1705
4143.28 1695
4143.89 1774
4144.50 1735
4145.10 1656
4145.71 1587
4146.32 1542
4146.93 1461
4147.53 1433
4148.14 1434
4148.75 1371
4149.36 1287
4149.97 1263
4150.57 1342
4151.18 1297
4151.79 1290
4152.40 1211
4153.00 1252
4153.61 1235
4154.22 1294
4154.83 1304
4155.44 1273
4156.05 1227
4156.65 1309
4157.26 1346
4157.87 1463
4158.48 1440
4159.09 1557
4159.70 1572
4160.30 1529
4160.91 1484
4161.52 1427
4162.13 1409
4162.74 1440
4163.35 1386
4163.96 1395
4164.56 1474
4165.17 1401
4165.78 1406
4166.39 1469
4167.00 1472
4167.61 1501
4168.22 1657
4168.83 1704
4169.44 1803
4170.05 1903
4170.66 2013
4171.26 2167
4171.87 2190
4172.48 2175
4173.09 2140
4173.70 2072
4174.31 2040
4174.92 1899
4175.53 1907
4176.14 1818
4176.75 1708
4177.36 1643
4177.97 1547
4178.58 1516
4179.19 1465
4179.80 1439
4180.41 1364
4181.02 1331
4181.63 1394
4182.24 1412
4182.85 1371
4183.46 1379
4184.07 1396
4184.68 1471
4185.29 1362
4185.90 1335
4186.51 1260
4187.12 1271
4187.73 1308
4188.34 1272
4188.95 1308
4189.56 1311
4190.18 1318
4190.79 1397
4191.40 1377
4192.01 1460
4192.62 1535
4193.23 1603
4193.84 1627
4194.45 1723
4195.06 1707
4195.67 1633
4196.28 1652
4196.90 1598
4197.51 1546
4198.12 1498
4198.73 1496
4199.34 1472
4199.95 1380
4200.56 1383
4201.18 1468
4201.79 1320
4202.40 1375
4203.01 1393
4203.62 1360
4204.23 1421
4204.85 1434
4205.46 1434
4206.07 1464
4206.68 1477
4207.29 1517
4207.90 1487
4208.52 1500
4209.13 1527
4209.74 1501
4210.35 1529
4210.97 1437
4211.58 1584
4212.19 1530
4212.80 1491
4213.41 1494
4214.03 1495
4214.64 1495
4215.25 1489
4215.86 1589
4216.48 1600
4217.09 1559
4217.70 1657
4218.32 1649
4218.93 1630
4219.54 1673
4220.15 1703
4220.77 1662
4221.38 1676
4221.99 1611
4222.61 1582
4223.22 1670
4223.83 1681
4224.44 1701
4225.06 1882
4225.67 2061
4226.28 2332
4226.90 2531
4227.51 2769
4228.13 2890
4228.74 2851
4229.35 2825
4229.97 2626
4230.58 2405
4231.19 2252
4231.81 1989
4232.42 1857
4233.03 1784
4233.65 1757
4234.26 1827
4234.88 1755
4235.49 1716
4236.10 1680
4236.72 1683
4237.33 1666
4237.95 1619
4238.56 1570
4239.17 1565
4239.79 1514
4240.40 1563
4241.02 1672
4241.63 1686
4242.25 1702
4242.86 1619
4243.48 1685
4244.09 1700
4244.71 1735
4245.32 1731
4245.93 1601
4246.55 1587
4247.16 1652
4247.78 1604
4248.39 1569
4249.01 1528
4249.62 1481
4250.24 1520
4250.85 1587
4251.47 1585
4252.08 1485
4252.70 1498
4253.32 1505
4253.93 1484
4254.55 1469
4255.16 1505
4255.78 1465
4256.39 1494
4257.01 1544
4257.62 1430
4258.24 1455
4258.85 1500
4259.47 1563
4260.09 1690
4260.70 1740
4261.32 1779
4261.93 1915
4262.55 1945
4263.17 1984
4263.78 2002
4264.40 2021
4265.01 1949
4265.63 1835
4266.25 1730
4266.86 1788
4267.48 1829
4268.10 1805
4268.71 1724
4269.33 1678
4269.94 1632
4270.56 1603
4271.18 1649
4271.79 1627
4272.41 1623
4273.03 1636
4273.64 1627
4274.26 1771
4274.88 1822
4275.49 1888
4276.11 2070
4276.73 2114
4277.35 2314
4277.96 2322
4278.58 2344
4279.20 2307
4279.81 2078
4280.43 1975
4281.05 1831
4281.67 1748
4282.28 1629
4282.90 1584
4283.52 1579
4284.14 1470
4284.75 1451
4285.37 1376
4285.99 1315
4286.61 1373
4287.22 1337
4287.84 1325
4288.46 1272
4289.08 1325
4289.70 1369
4290.31 1306
4290.93 1284
4291.55 1310
4292.17 1264
4292.79 1274
4293.40 1231
4294.02 1259
4294.64 1282
4295.26 1321
4295.88 1300
4296.50 1315
4297.11 1341
4297.73 1247
4298.35 1314
4298.97 1375
4299.59 1420
4300.21 1430
4300.83 1469
4301.44 1497
4302.06 1455
4302.68 1518
4303.30 1534
4303.92 1467
4304.54 1389
4305.16 1440
4305.78 1497
4306.40 1513
4307.02 1526
4307.63 1504
4308.25 1458
4308.87 1475
4309.49 1519
4310.11 1446
4310.73 1492
4311.35 1479
4311.97 1467
4312.59 1517
4313.21 1560
4313.83 1544
4314.45 1497
4315.07 1439
4315.69 1504
4316.31 1520
4316.93 1568
4317.55 1485
4318.17 1497
4318.79 1503
4319.41 1469
4320.03 1463
4320.65 1491
4321.27 1527
4321.89 1587
4322.51 1612
4323.13 1664
4323.75 1753
4324.37 1795
4324.99 1838
4325.61 1822
4326.23 1879
4326.85 1993
4327.47 1972
4328.09 2121
4328.71 2294
4329.33 2536
4329.96 2953
4330.58 3551
4331.20 4134
4331.82 4767
4332.44 5080
4333.06 5253
4333.68 5135
4334.30 4631
4334.92 4119
4335.54 3686
4336.17 3334
4336.79 2949
4337.41 2788
4338.03 2640
4338.65 2402
4339.27 2296
4339.89 2181
4340.52 2190
4341.14 2092
4341.76 2123
4342.38 2304
4343.00 2448
4343.62 2528
4344.25 2859
4344.87 3181
4345.49 3378
4346.11 3711
4346.73 3809
4347.36 3841
4347.98 3617
4348.60 3411
4349.22 3246
4349.84 3077
4350.47 2904
4351.09 2811
4351.71 2664
4352.33 2663
4352.96 2462
4353.58 2254
4354.20 2120
4354.82 1949
4355.45 1876
4356.07 1719
4356.69 1764
4357.31 1780
4357.94 1799
4358.56 1861
4359.18 1789
4359.81 1719
4360.43 1691
4361.05 1752
4361.68 1710
4362.30 1626
4362.92 1696
4363.55 1656
4364.17 1637
4364.79 1661
4365.42 1690
4366.04 1613
4366.66 1616
4367.29 1531
4367.91 1592
4368.53 1494
4369.16 1497
4369.78 1514
4370.40 1482
4371.03 1525
4371.65 1505
4372.27 1528
4372.90 1553
4373.52 1511
4374.15 1514
4374.77 1500
4375.39 1469
4376.02 1449
4376.64 1434
4377.27 1457
4377.89 1457
4378.52 1436
4379.14 1547
4379.76 1584
4380.39 1500
4381.01 1511
4381.64 1574
4382.26 1525
4382.89 1615
4383.51 1600
4384.14 1569
4384.76 1615
4385.39 1656
4386.01 1588
4386.64 1609
4387.26 1587
4387.89 1590
4388.51 1598
4389.14 1705
4389.76 1720
4390.39 1737
4391.01 1796
4391.64 1821
4392.26 1727
4392.89 1733
4393.51 1609
4394.14 1510
4394.76 1480
4395.39 1470
4396.01 1387
4396.64 1372
4397.26 1386
4397.89 1387
4398.52 1379
4399.14 1323
4399.77 1314
4400.39 1332
4401.02 1320
4401.65 1300
4402.27 1336
4402.90 1403
4403.52 1332
4404.15 1366
4404.78 1359
4405.40 1344
4406.03 1380
4406.65 1411
4407.28 1373
4407.91 1321
4408.53 1296
4409.16 1302
4409.79 1260
4410.41 1266
4411.04 1248
4411.67 1223
4412.29 1295
4412.92 1293
4413.55 1331
4414.17 1335
4414.80 1291
4415.43 1324
4416.05 1368
4416.68 1342
4417.31 1339
4417.94 1359
4418.56 1397
4419.19 1345
4419.82 1352
4420.44 1282
4421.07 1204
4421.70 1246
4422.33 1183
4422.95 1232
4423.58 1233
4424.21 1251
4424.84 1222
4425.46 1138
4426.09 1134
4426.72 1101
4427.35 1182
4427.97 1193
4428.60 1142
4429.23 1133
4429.86 1173
4430.49 1260
4431.11 1236
4431.74 1225
4432.37 1179
4433.00 1163
4433.63 1212
4434.26 1223
4434.88 1220
4435.51 1222
4436.14 1200
4436.77 1164
4437.40 1178
4438.03 1172
4438.65 1229
4439.28 1180
4439.91 1191
4440.54 1182
4441.17 1225
4441.80 1230
4442.43 1208
4443.06 1216
4443.68 1256
4444.31 1297
4444.94 1369
4445.57 1368
4446.20 1381
4446.83 1439
4447.46 1504
4448.09 1477
4448.72 1428
4449.35 1448
4449.98 1389
4450.61 1379
4451.24 1349
4451.86 1249
4452.49 1277
4453.12 1313
4453.75 1344
4454.38 1373
4455.01 1425
4455.64 1509
4456.27 1574
4456.90 1642
4457.53 1487
4458.16 1380
4458.79 1418
4459.42 1337
4460.05 1287
4460.68 1244
4461.31 1210
4461.94 1138
4462.57 1150
4463.20 1138
4463.83 1122
4464.46 1114
4465.09 1201
4465.72 1168
4466.36 1147
4466.99 1202
4467.62 1197
4468.25 1254
4468.88 1196
4469.51 1221
4470.14 1198
4470.77 1181
4471.40 1188
4472.03 1206
4472.66 1168
4473.29 1120
4473.93 1135
4474.56 1150
4475.19 1133
4475.82 1149
4476.45 1110
4477.08 1156
4477.71 1059
4478.34 1120
4478.98 1143
4479.61 1183
4480.24 1227
4480.87 1155
4481.50 1201
4482.13 1200
4482.76 1231
4483.40 1261
4484.03 1224
4484.66 1259
4485.29 1267
4485.92 1310
4486.56 1329
4487.19 1275
4487.82 1326
4488.45 1266
4489.08 1286
4489.72 1343
4490.35 1308
4490.98 1280
4491.61 1257
4492.25 1336
4492.88 1204
4493.51 1235
4494.14 1331
4494.78 1185
4495.41 1300
4496.04 1374
4496.67 1357
4497.31 1308
4497.94 1269
4498.57 1298
4499.20 1363
4499.84 1545
4500.47 1660
4501.10 1675
4501.74 1864
4502.37 1945
4503.00 1844
4503.64 1803
4504.27 1726
4504.90 1658
4505.53 1664
4506.17 1559
4506.80 1583
4507.43 1506
4508.07 1520
4508.70 1484
4509.34 1539
4509.97 1580
4510.60 1555
4511.24 1640
4511.87 1538
4512.50 1478
4513.14 1530
4513.77 1414
4514.41 1427
4515.04 1366
4515.67 1352
4516.31 1319
4516.94 1353
4517.58 1346
4518.21 1298
4518.84 1291
4519.48 1294
4520.11 1290
4520.75 1417
4521.38 1376
4522.02 1406
4522.65 1401
4523.28 1389
4523.92 1451
4524.55 1544
4525.19 1524
4525.82 1613
4526.46 1683
4527.09 1809
4527.73 2069
4528.36 2394
4529.00 2826
4529.63 3334
4530.27 3776
4530.90 4086
4531.54 4173
4532.17 4186
4532.81 3911
4533.44 3566
4534.08 3196
4534.71 2862
4535.35 2604
4535.99 2201
4536.62 1931
4537.26 1797
4537.89 1620
4538.53 1501
4539.16 1410
4539.80 1367
4540.43 1312
4541.07 1324
4541.71 1292
4542.34 1267
4542.98 1303
4543.61 1289
4544.25 1272
4544.89 1234
4545.52 1210
4546.16 1194
4546.79 1134
4547.43 1045
4548.07 1075
4548.70 1083
4549.34 1113
4549.98 1118
4550.61 1090
4551.25 1147
4551.89 1169
4552.52 1149
4553.16 1144
4553.80 1152
4554.43 1187
4555.07 1195
4555.71 1196
4556.34 1242
4556.98 1262
4557.62 1267
4558.25 1301
4558.89 1301
4559.53 1386
4560.16 1386
4560.80 1348
4561.44 1397
4562.08 1420
4562.71 1380
4563.35 1380
4563.99 1384
4564.63 1391
4565.26 1362
4565.90 1447
4566.54 1406
4567.18 1409
4567.81 1466
4568.45 1563
4569.09 1560
4569.73 1512
4570.36 1539
4571.00 1500
4571.64 1505
4572.28 1507
4572.92 1488
4573.55 1560
4574.19 1545
4574.83 1431
4575.47 1420
4576.11 1355
4576.75 1252
4577.38 1261
4578.02 1265
4578.66 1271
4579.30 1242
4579.94 1299
4580.58 1323
4581.21 1335
4581.85 1305
4582.49 1354
4583.13 1304
4583.77 1414
4584.41 1402
4585.05 1389
4585.69 1463
4586.32 1539
4586.96 1604
4587.60 1715
4588.24 1620
4588.88 1631
4589.52 1615
4590.16 1649
4590.80 1688
4591.44 1833
4592.08 1795
4592.72 1736
4593.36 1641
4594.00 1567
4594.63 1577
4595.27 1399
4595.91 1399
4596.55 1405
4597.19 1338
4597.83 1330
4598.47 1273
4599.11 1312
4599.75 1441
4600.39 1395
4601.03 1423
4601.67 1365
4602.31 1389
4602.95 1401
4603.59 1361
4604.23 1343
4604.87 1291
4605.51 1330
4606.15 1332
4606.79 1321
4607.43 1274
4608.08 1294
4608.72 1344
4609.36 1306
4610.00 1329
4610.64 1306
4611.28 1316
4611.92 1260
4612.56 1236
4613.20 1238
4613.84 1259
4614.48 1219
4615.12 1229
4615.76 1264
4616.41 1221
4617.05 1189
4617.69 1148
4618.33 1128
4618.97 1148
4619.61 1125
4620.25 1155
4620.89 1099
4621.54 1047
4622.18 1097
4622.82 1079
4623.46 1112
4624.10 1121
4624.74 1106
4625.38 1067
4626.03 1105
4626.67 1097
4627.31 1105
4627.95 1077
4628.59 1124
4629.24 1222
4629.88 1285
4630.52 1255
4631.16 1334
4631.80 1455
4632.45 1463
4633.09 1412
4633.73 1458
4634.37 1351
4635.02 1325
4635.66 1335
4636.30 1265
4636.94 1331
4637.58 1385
4638.23 1357
4638.87 1303
4639.51 1243
4640.16 1246
4640.80 1275
4641.44 1293
4642.08 1221
4642.73 1219
4643.37 1236
4644.01 1282
4644.66 1238
4645.30 1267
4645.94 1257
4646.58 1221
4647.23 1240
4647.87 1247
4648.51 1206
4649.16 1222
4649.80 1197
4650.44 1266
4651.09 1367
4651.73 1312
4652.37 1332
4653.02 1368
4653.66 1338
4654.31 1310
4654.95 1273
4655.59 1302
4656.24 1257
4656.88 1177
4657.52 1267
4658.17 1224
4658.81 1219
4659.46 1162
4660.10 1223
4660.75 1172
4661.39 1189
4662.03 1160
4662.68 1142
4663.32 1112
4663.97 1091
4664.61 1124
4665.26 1113
4665.90 1079
4666.54 1094
4667.19 1078
4667.83 1093
4668.48 1070
4669.12 1041
4669.77 1070
4670.41 1087
4671.06 1046
4671.70 1078
4672.35 1087
4672.99 1123
4673.64 1126
4674.28 1154
4674.93 1185
4675.57 1121
4676.22 1144
4676.86 1205
4677.51 1218
4678.15 1229
4678.80 1184
4679.44 1215
4680.09 1286
4680.73 1280
4681.38 1230
4682.03 1222
4682.67 1286
4683.32 1255
4683.96 1258
4684.61 1238
4685.25 1275
4685.90 1324
4686.55 1304
4687.19 1344
4687.84 1412
4688.48 1361
4689.13 1403
4689.78 1439
4690.42 1500
4691.07 1449
4691.72 1435
4692.36 1408
4693.01 1445
4693.65 1519
4694.30 1421
4694.95 1418
4695.59 1426
4696.24 1439
4696.89 1407
4697.53 1511
4698.18 1577
4698.83 1651
4699.47 1742
4700.12 1762
4700.77 1769
4701.41 1687
4702.06 1583
4702.71 1536
4703.36 1491
4704.00 1525
4704.65 1527
4705.30 1418
4705.94 1448
4706.59 1454
4707.24 1472
4707.89 1416
4708.53 1439
4709.18 1429
4709.83 1410
4710.48 1426
4711.12 1426
4711.77 1394
4712.42 1452
4713.07 1423
4713.71 1464
4714.36 1473
4715.01 1490
4715.66 1501
4716.31 1437
4716.95 1452
4717.60 1503
4718.25 1506
4718.90 1541
4719.55 1531
4720.19 1578
4720.84 1563
4721.49 1620
4722.14 1686
4722.79 1702
4723.44 1685
4724.08 1784
4724.73 1863
4725.38 2026
4726.03 2259
4726.68 2328
4727.33 2374
4727.98 2354
4728.63 2169
4729.27 2040
4729.92 1933
4730.57 1697
4731.22 1635
4731.87 1539
4732.52 1458
4733.17 1417
4733.82 1444
4734.47 1458
4735.12 1482
4735.77 1464
4736.41 1443
4737.06 1459
4737.71 1474
4738.36 1408
4739.01 1422
4739.66 1455
4740.31 1471
4740.96 1451
4741.61 1496
4742.26 1504
4742.91 1435
4743.56 1498
4744.21 1504
4744.86 1474
4745.51 1427
4746.16 1418
4746.81 1379
4747.46 1479
4748.11 1517
4748.76 1508
4749.41 1473
4750.06 1621
4750.71 1636
4751.36 1677
4752.01 1641
4752.66 1630
4753.31 1622
4753.96 1613
4754.61 1595
4755.26 1525
4755.92 1543
4756.57 1620
4757.22 1555
4757.87 1558
4758.52 1534
4759.17 1749
4759.82 1817
4760.47 1861
4761.12 1850
4761.77 1870
4762.42 1859
4763.08 1730
4763.73 1636
4764.38 1539
4765.03 1498
4765.68 1586
4766.33 1540
4766.98 1521
4767.64 1540
4768.29 1502
4768.94 1513
4769.59 1455
4770.24 1444
4770.89 1412
4771.54 1414
4772.20 1413
4772.85 1386
4773.50 1330
4774.15 1369
4774.80 1428
4775.46 1355
4776.11 1306
4776.76 1372
4777.41 1446
4778.06 1484
4778.72 1410
4779.37 1443
4780.02 1486
4780.67 1429
4781.33 1466
4781.98 1466
4782.63 1485
4783.28 1414
4783.94 1457
4784.59 1441
4785.24 1516
4785.89 1536
4786.55 1536
4787.20 1618
4787.85 1655
4788.51 1756
4789.16 1721
4789.81 1736
4790.46 1798
4791.12 1744
4791.77 1810
4792.42 1850
4793.08 1740
4793.73 1698
4794.38 1652
4795.04 1719
4795.69 1669
4796.34 1747
4797.00 1899
4797.65 2114
4798.30 2328
4798.96 2599
4799.61 2869
4800.27 3023
4800.92 3226
4801.57 3113
4802.23 2896
4802.88 2678
4803.53 2517
4804.19 2342
4804.84 2137
4805.50 1984
4806.15 1814
4806.81 1788
4807.46 1734
4808.11 1711
4808.77 1690
4809.42 1597
4810.08 1578
4810.73 1637
4811.39 1632
4812.04 1657
4812.69 1753
4813.35 1679
4814.00 1757
4814.66 1824
4815.31 1768
4815.97 1724
4816.62 1741
4817.28 1757
4817.93 1724
4818.59 1801
4819.24 1845
4819.90 1900
4820.55 1999
4821.21 2087
4821.86 2151
4822.52 2240
4823.17 2311
4823.83 2207
4824.48 2086
4825.14 1950
4825.79 1973
4826.45 1891
4827.11 1873
4827.76 1747
4828.42 1772
4829.07 1781
4829.73 1860
4830.38 1770
4831.04 1837
4831.70 1895
4832.35 1864
4833.01 1847
4833.66 1979
4834.32 2013
4834.98 2042
4835.63 2077
4836.29 2231
4836.94 2164
4837.60 2170
4838.26 2280
4838.91 2190
4839.57 2192
4840.23 2219
4840.88 2246
4841.54 2239
4842.20 2142
4842.85 2234
4843.51 2206
4844.17 2138
4844.82 2230
4845.48 2174
4846.14 2227
4846.79 2172
4847.45 2212
4848.11 2426
4848.76 2480
4849.42 2720
4850.08 2907
4850.73 2826
4851.39 2743
4852.05 2676
4852.71 2527
4853.36 2487
4854.02 2475
4854.68 2578
4855.34 2630
4855.99 2948
4856.65 3135
4857.31 3537
4857.97 3803
4858.62 3657
4859.28 3595
4859.94 3439
4860.60 3106
4861.25 2863
4861.91 2721
4862.57 2481
4863.23 2478
4863.89 2400
4864.54 2394
4865.20 2334
4865.86 2491
4866.52 2490
4867.18 2486
4867.84 2571
4868.49 2465
4869.15 2418
4869.81 2265
4870.47 2240
4871.13 2192
4871.79 2295
4872.44 2195
4873.10 2124
4873.76 2187
4874.42 2190
4875.08 2085
4875.74 2060
4876.40 2105
4877.06 1988
4877.72 2047
4878.37 2080
4879.03 2121
4879.69 2028
4880.35 1976
4881.01 1944
4881.67 1893
4882.33 1755
4882.99 1822
4883.65 1907
4884.31 1887
4884.97 1789
4885.63 1677
4886.29 1662
4886.95 1703
4887.61 1673
4888.26 1755
4888.92 1765
4889.58 1740
4890.24 1734
4890.90 1733
4891.56 1767
4892.22 1760
4892.88 1747
4893.54 1699
4894.20 1669
4894.86 1648
4895.52 1626
4896.18 1635
4896.84 1700
4897.51 1813
4898.17 1954
4898.83 1989
4899.49 1901
4900.15 1950
4900.81 1863
4901.47 1779
4902.13 1778
4902.79 1618
4903.45 1525
4904.11 1537
4904.77 1510
4905.43 1496
4906.09 1495
4906.75 1498
4907.41 1468
4908.08 1504
4908.74 1451
4909.40 1467
4910.06 1446
4910.72 1405
4911.38 1460
4912.04 1360
4912.70 1350
4913.37 1397
4914.03 1387
4914.69 1355
4915.35 1334
4916.01 1357
4916.67 1309
4917.33 1303
4918.00 1239
4918.66 1259
4919.32 1289
4919.98 1245
4920.64 1239
4921.31 1280
4921.97 1293
4922.63 1315
4923.29 1264
4923.95 1214
4924.62 1279
4925.28 1277
4925.94 1285
4926.60 1241
4927.26 1246
4927.93 1289
4928.59 1305
4929.25 1354
4929.91 1302
4930.58 1204
4931.24 1195
4931.90 1235
4932.56 1290
4933.23 1313
4933.89 1264
4934.55 1265
4935.22 1189
4935.88 1202
4936.54 1287
4937.20 1335
4937.87 1282
4938.53 1270
4939.19 1242
4939.86 1248
4940.52 1276
4941.18 1312
4941.85 1291
4942.51 1239
4943.17 1258
4943.84 1271
4944.50 1286
4945.16 1246
4945.83 1221
4946.49 1281
4947.15 1227
4947.82 1195
4948.48 1248
4949.15 1268
4949.81 1236
4950.47 1248
4951.14 1224
4951.80 1259
4952.47 1226
4953.13 1277
4953.79 1298
4954.46 1289
4955.12 1260
4955.79 1276
4956.45 1395
4957.11 1531
4957.78 1661
4958.44 1859
4959.11 2088
4959.77 2264
4960.44 2450
4961.10 2535
4961.77 2521
4962.43 2593
4963.10 2543
4963.76 2500
4964.42 2320
4965.09 2185
4965.75 1990
4966.42 1804
4967.08 1588
4967.75 1478
4968.41 1426
4969.08 1382
4969.74 1333
4970.41 1331
4971.08 1296
4971.74 1333
4972.41 1291
4973.07 1320
4973.74 1366
4974.40 1369
4975.07 1336
4975.73 1455
4976.40 1416
4977.06 1366
4977.73 1332
4978.40 1277
4979.06 1216
4979.73 1222
4980.39 1194
4981.06 1108
4981.73 1135
4982.39 1115
4983.06 1214
4983.72 1283
4984.39 1210
4985.06 1207
4985.72 1248
4986.39 1265
4987.05 1250
4987.72 1266
4988.39 1233
4989.05 1228
4989.72 1281
4990.39 1261
4991.05 1261
4991.72 1212
4992.39 1211
4993.05 1197
4993.72 1149
4994.39 1157
4995.05 1133
4995.72 1208
4996.39 1222
4997.05 1183
4997.72 1174
4998.39 1238
4999.06 1201
4999.72 1114
5000.39 1080
5001.06 1128
5001.73 1119
5002.39 1065
5003.06 1087
5003.73 1071
5004.39 1096
5005.06 1042
5005.73 1046
5006.40 1085
5007.07 1029
5007.73 1028
5008.40 1104
5009.07 1120
5009.74 1150
5010.40 1056
5011.07 1072
5011.74 1060
5012.41 1068
5013.08 1039
5013.74 1043
5014.41 1057
5015.08 1054
5015.75 1035
5016.42 1045
5017.09 1006
5017.75 1048
5018.42 1058
5019.09 1061
5019.76 1054
5020.43 983
5021.10 1019
5021.76 1092
5022.43 1120
5023.10 1080
5023.77 1062
5024.44 1065
5025.11 1040
5025.78 1086
5026.45 1013
5027.12 1014
5027.78 1086
5028.45 1064
5029.12 1071
5029.79 1047
5030.46 1023
5031.13 979
5031.80 1000
5032.47 993
5033.14 1023
5033.81 1057
5034.48 1038
5035.15 1016
5035.82 1018
5036.49 974
5037.16 1044
5037.83 1063
5038.50 1062
5039.16 1090
5039.83 1002
5040.50 1070
5041.17 1090
5041.84 1152
5042.51 1077
5043.18 1034
5043.85 1053
5044.52 1046
5045.20 1029
5045.87 1016
5046.54 970
5047.21 1039
5047.88 1063
5048.55 1032
5049.22 1131
5049.89 1095
5050.56 1079
5051.23 1036
5051.90 1099
5052.57 1148
5053.24 1146
5053.91 1090
5054.58 1076
5055.25 1025
5055.92 1008
5056.60 919
5057.27 993
5057.94 954
5058.61 992
5059.28 1026
5059.95 1067
5060.62 1030
5061.29 1005
5061.96 996
5062.64 960
5063.31 1057
5063.98 1104
5064.65 1001
5065.32 1047
5065.99 1036
5066.66 1000
5067.34 991
5068.01 1031
5068.68 1038
5069.35 979
5070.02 1037
5070.70 1039
5071.37 998
5072.04 1091
5072.71 1053
5073.38 1024
5074.06 1094
5074.73 1092
5075.40 1053
5076.07 1031
5076.74 1127
5077.42 1149
5078.09 1101
5078.76 1128
5079.43 1182
5080.11 1128
5080.78 1121
5081.45 1079
5082.12 1108
5082.80 1070
5083.47 1126
5084.14 1096
5084.82 1120
5085.49 1116
5086.16 1087
5086.83 1080
5087.51 1166
5088.18 1254
5088.85 1237
5089.53 1327
5090.20 1348
5090.87 1361
5091.55 1390
5092.22 1325
5092.89 1291
5093.57 1212
5094.24 1210
5094.91 1244
5095.59 1174
5096.26 1120
5096.93 1111
5097.61 1117
5098.28 1097
5098.96 1102
5099.63 1098
5100.30 1119
5100.98 1216
5101.65 1198
5102.32 1246
5103.00 1258
5103.67 1294
5104.35 1310
5105.02 1275
5105.70 1231
5106.37 1254
5107.04 1172
5107.72 1092
5108.39 1085
5109.07 1091
5109.74 1121
5110.42 1092
5111.09 1083
5111.77 1141
5112.44 1173
5113.11 1150
5113.79 1219
5114.46 1203
5115.14 1190
5115.81 1292
5116.49 1392
5117.16 1558
5117.84 1742
5118.51 1865
5119.19 1837
5119.86 1769
5120.54 1703
5121.21 1568
5121.89 1507
5122.57 1382
5123.24 1366
5123.92 1262
5124.59 1288
5125.27 1190
5125.94 1144
5126.62 1165
5127.29 1102
5127.97 1173
5128.64 1220
5129.32 1228
5130.00 1207
5130.67 1178
5131.35 1184
5132.02 1240
5132.70 1236
5133.38 1212
5134.05 1233
5134.73 1248
5135.40 1226
5136.08 1226
5136.76 1259
5137.43 1277
5138.11 1254
5138.79 1252
5139.46 1226
5140.14 1177
5140.82 1192
5141.49 1153
5142.17 1180
5142.85 1143
5143.52 1146
5144.20 1152
5144.88 1154
5145.55 1170
5146.23 1143
5146.91 1099
5147.58 1090
5148.26 1099
5148.94 1111
5149.61 1030
5150.29 1072
5150.97 1082
5151.65 1093
5152.32 1095
5153.00 1103
5153.68 1111
5154.36 1163
5155.03 1082
5155.71 1131
5156.39 1143
5157.07 1227
5157.74 1266
5158.42 1234
5159.10 1231
5159.78 1256
5160.45 1222
5161.13 1128
5161.81 1135
5162.49 1113
5163.17 1063
5163.84 1042
5164.52 1106
5165.20 1114
5165.88 1161
5166.56 1179
5167.24 1110
5167.91 1094
5168.59 1035
5169.27 1047
5169.95 1038
5170.63 1073
5171.31 1023
5171.98 1047
5172.66 1063
5173.34 1022
5174.02 1040
5174.70 1066
5175.38 1106
5176.06 1080
5176.74 1059
5177.41 1066
5178.09 1050
5178.77 1112
5179.45 1097
5180.13 1106
5180.81 1064
5181.49 1086
5182.17 1067
5182.85 1061
5183.53 1041
5184.21 1047
5184.89 999
5185.57 1015
5186.24 1014
5186.92 1001
5187.60 994
5188.28 982
5188.96 1001
5189.64 1029
5190.32 1002
5191.00 1022
5191.68 939
5192.36 977
5193.04 968
5193.72 1009
5194.40 961
5195.08 1012
5195.76 972
5196.44 965
5197.12 943
5197.80 966
5198.48 973
5199.16 968
5199.84 964
5200.52 946
5201.21 949
5201.89 999
5202.57 975
5203.25 980
5203.93 1008
5204.61 998
5205.29 1081
5205.97 1070
5206.65 1067
5207.33 1065
5208.01 1047
5208.69 1041
5209.37 1098
5210.06 1086
5210.74 1066
5211.42 1105
5212.10 1057
5212.78 1098
5213.46 1120
5214.14 1148
5214.82 1142
5215.51 1134
5216.19 1157
5216.87 1126
5217.55 1028
5218.23 1074
5218.91 1052
5219.60 1123
5220.28 1041
5220.96 1188
5221.64 1227
5222.32 1259
5223.00 1214
5223.69 1134
5224.37 1194
5225.05 1164
5225.73 1094
5226.41 1083
5227.10 1121
5227.78 1102
5228.46 1103
5229.14 1072
5229.83 1152
5230.51 1113
5231.19 1125
5231.87 1114
5232.56 1104
5233.24 1112
5233.92 1061
5234.60 1083
5235.29 1079
5235.97 1167
5236.65 1219
5237.34 1213
5238.02 1272
5238.70 1230
5239.38 1188
5240.07 1189
5240.75 1246
5241.43 1295
5242.12 1340
5242.80 1279
5243.48 1177
5244.17 1140
5244.85 1214
5245.53 1216
5246.22 1163
5246.90 1175
5247.58 1191
5248.27 1173
5248.95 1198
5249.63 1222
5250.32 1241
5251.00 1284
5251.69 1361
5252.37 1362
5253.05 1335
5253.74 1251
5254.42 1223
5255.11 1217
5255.79 1180
5256.47 1188
5257.16 1180
5257.84 1163
5258.53 1150
5259.21 1198
5259.89 1264
5260.58 1427
5261.26 1406
5261.95 1409
5262.63 1341
5263.32 1418
5264.00 1395
5264.69 1319
5265.37 1276
5266.06 1290
5266.74 1239
5267.43 1242
5268.11 1220
5268.79 1164
5269.48 1216
5270.16 1202
5270.85 1178
5271.53 1231
5272.22 1207
5272.91 1216
5273.59 1160
5274.28 1154
5274.96 1122
5275.65 1171
5276.33 1157
5277.02 1181
5277.70 1229
5278.39 1217
5279.07 1189
5279.76 1253
5280.45 1265
5281.13 1254
5281.82 1331
5282.50 1318
5283.19 1265
5283.87 1237
5284.56 1248
5285.25 1245
5285.93 1214
5286.62 1177
5287.30 1151
5287.99 1161
5288.68 1201
5289.36 1191
5290.05 1228
5290.74 1236
5291.42 1228
5292.11 1225
5292.79 1323
5293.48 1268
5294.17 1270
5294.85 1288
5295.54 1335
5296.23 1321
5296.91 1356
5297.60 1393
5298.29 1510
5298.98 1462
5299.66 1494
5300.35 1585
5301.04 1592
5301.72 1652
5302.41 1707
5303.10 1784
5303.78 1916
5304.47 2143
5305.16 2120
5305.85 2107
5306.53 2123
5307.22 2152
5307.91 1981
5308.60 1926
5309.28 1901
5309.97 1966
5310.66 2183
5311.35 2354
5312.03 2625
5312.72 2973
5313.41 3348
5314.10 3614
5314.79 3628
5315.47 3585
5316.16 3352
5316.85 3150
5317.54 2996
5318.23 2726
5318.91 2431
5319.60 2245
5320.29 2069
5320.98 1956
5321.67 1753
5322.36 1708
5323.04 1579
5323.73 1464
5324.42 1422
5325.11 1363
5325.80 1321
5326.49 1295
5327.18 1222
5327.86 1211
5328.55 1225
5329.24 1183
5329.93 1171
5330.62 1204
5331.31 1110
5332.00 1099
5332.69 1127
5333.38 1131
5334.06 1145
5334.75 1169
5335.44 1208
5336.13 1197
5336.82 1162
5337.51 1123
5338.20 1147
5338.89 1194
5339.58 1246
5340.27 1244
5340.96 1136
5341.65 1217
5342.34 1241
5343.03 1309
5343.72 1284
5344.41 1289
5345.10 1316
5345.79 1356
5346.48 1471
5347.17 1536
5347.86 1558
5348.55 1687
5349.24 1747
5349.93 1761
5350.62 1708
5351.31 1650
5352.00 1744
5352.69 1549
5353.38 1514
5354.07 1451
5354.76 1389
5355.45 1323
5356.14 1293
5356.83 1280
5357.52 1288
5358.21 1218
5358.90 1231
5359.59 1273
5360.29 1238
5360.98 1229
5361.67 1263
5362.36 1222
5363.05 1301
5363.74 1231
5364.43 1204
5365.12 1198
5365.81 1172
5366.50 1145
5367.20 1083
5367.89 1028
5368.58 1053
5369.27 1099
5369.96 1089
5370.65 1086
5371.34 1122
5372.04 1119
5372.73 1155
5373.42 1132
5374.11 1173
5374.80 1099
5375.49 1172
5376.19 1104
5376.88 1133
5377.57 1062
5378.26 1076
5378.95 1126
5379.65 1100
5380.34 1061
5381.03 1087
5381.72 1046
5382.42 1086
5383.11 1095
5383.80 1049
5384.49 1071
5385.19 1112
5385.88 1146
5386.57 1190
5387.26 1281
5387.96 1311
5388.65 1356
5389.34 1384
5390.03 1391
5390.73 1323
5391.42 1338
5392.11 1347
5392.80 1335
5393.50 1287
5394.19 1315
5394.88 1285
5395.58 1289
5396.27 1268
5396.96 1219
5397.66 1166
5398.35 1149
5399.04 1149
5399.74 1099
5400.43 1089
5401.12 1098
5401.82 1132
5402.51 1106
5403.20 1138
5403.90 1092
5404.59 1087
5405.29 1098
5405.98 1086
5406.67 1189
5407.37 1128
5408.06 1134
5408.75 1148
5409.45 1139
5410.14 1075
5410.84 1095
5411.53 1065
5412.23 1080
5412.92 1123
5413.61 1154
5414.31 1183
5415.00 1177
5415.70 1141
5416.39 1131
5417.09 1176
5417.78 1171
5418.47 1194
5419.17 1174
5419.86 1208
5420.56 1228
5421.25 1288
5421.95 1268
5422.64 1282
5423.34 1298
5424.03 1286
5424.73 1219
5425.42 1197
5426.12 1239
5426.81 1271
5427.51 1293
5428.20 1294
5428.90 1243
5429.59 1343
5430.29 1347
5430.99 1322
5431.68 1334
5432.38 1304
5433.07 1281
5433.77 1268
5434.46 1286
5435.16 1269
5435.85 1342
5436.55 1412
5437.25 1436
5437.94 1425
5438.64 1407
5439.33 1286
5440.03 1281
5440.73 1253
5441.42 1294
5442.12 1332
5442.81 1373
5443.51 1375
5444.21 1429
5444.90 1622
5445.60 1691
5446.29 1744
5446.99 1779
5447.69 1908
5448.38 1898
5449.08 1823
5449.78 1719
5450.47 1665
5451.17 1657
5451.87 1499
5452.56 1477
5453.26 1444
5453.96 1372
5454.65 1406
5455.35 1395
5456.05 1366
5456.75 1366
5457.44 1398
5458.14 1403
5458.84 1389
5459.53 1406
5460.23 1466
5460.93 1481
5461.63 1543
5462.32 1545
5463.02 1571
5463.72 1636
5464.42 1559
5465.11 1503
5465.81 1537
5466.51 1523
5467.21 1576
5467.90 1565
5468.60 1582
5469.30 1578
5470.00 1550
5470.70 1599
5471.39 1645
5472.09 1713
5472.79 1801
5473.49 1737
5474.19 1695
5474.88 1762
5475.58 1895
5476.28 1926
5476.98 2107
5477.68 2389
5478.38 2726
5479.07 3050
5479.77 3389
5480.47 3611
5481.17 3575
5481.87 3362
5482.57 3134
5483.27 2865
5483.96 2533
5484.66 2430
5485.36 2344
5486.06 2119
5486.76 2103
5487.46 2034
5488.16 2027
5488.86 2007
5489.56 2061
5490.26 2066
5490.96 2074
5491.65 2094
5492.35 2238
5493.05 2402
5493.75 2362
5494.45 2354
5495.15 2390
5495.85 2483
5496.55 2504
5497.25 2685
5497.95 3060
5498.65 3533
5499.35 4492
5500.05 5050
5500.75 5484
5501.45 5518
5502.15 5172
5502.85 4716
5503.55 3976
5504.25 3338
5504.95 2798
5505.65 2546
5506.35 2248
5507.05 2065
5507.75 2023
5508.45 1904
5509.15 1898
5509.85 1802
5510.55 1797
5511.25 1782
5511.95 1739
5512.65 1743
5513.35 1831
5514.05 1789
5514.76 1822
5515.46 1857
5516.16 1849
5516.86 1786
5517.56 1759
5518.26 1765
5518.96 1814
5519.66 1835
5520.36 1831
5521.06 1811
5521.77 1703
5522.47 1614
5523.17 1554
5523.87 1576
5524.57 1440
5525.27 1406
5525.97 1420
5526.67 1424
5527.38 1395
5528.08 1395
5528.78 1400
5529.48 1386
5530.18 1337
5530.88 1361
5531.59 1405
5532.29 1328
5532.99 1455
5533.69 1431
5534.39 1499
5535.10 1451
5535.80 1500
5536.50 1510
5537.20 1515
5537.90 1426
5538.61 1518
5539.31 1478
5540.01 1532
5540.71 1491
5541.42 1458
5542.12 1420
5542.82 1361
5543.52 1409
5544.23 1347
5544.93 1328
5545.63 1326
5546.33 1288
5547.04 1288
5547.74 1347
5548.44 1286
5549.15 1342
5549.85 1386
5550.55 1397
5551.26 1379
5551.96 1392
5552.66 1383
5553.36 1343
5554.07 1365
5554.77 1335
5555.47 1324
5556.18 1321
5556.88 1334
5557.58 1311
5558.29 1332
5558.99 1341
5559.70 1398
5560.40 1430
5561.10 1496
5561.81 1505
5562.51 1565
5563.21 1604
5563.92 1548
5564.62 1499
5565.33 1469
5566.03 1402
5566.73 1391
5567.44 1403
5568.14 1369
5568.85 1278
5569.55 1232
5570.25 1261
5570.96 1225
5571.66 1297
5572.37 1332
5573.07 1355
5573.78 1360
5574.48 1490
5575.19 1405
5575.89 1387
5576.59 1447
5577.30 1369
5578.00 1270
5578.71 1274
5579.41 1263
5580.12 1227
5580.82 1182
5581.53 1184
5582.23 1250
5582.94 1227
5583.64 1147
5584.35 1205
5585.05 1247
5585.76 1236
5586.46 1251
5587.17 1185
5587.88 1274
5588.58 1258
5589.29 1223
5589.99 1187
5590.70 1177
5591.40 1164
5592.11 1174
5592.81 1236
5593.52 1184
5594.23 1227
5594.93 1216
5595.64 1177
5596.34 1170
5597.05 1169
5597.76 1199
5598.46 1152
5599.17 1159
5599.87 1112
5600.58 1141
5601.29 1132
5601.99 1121
5602.70 1171
5603.41 1178
5604.11 1166
5604.82 1141
5605.52 1167
5606.23 1139
5606.94 1151
5607.64 1155
5608.35 1163
5609.06 1126
5609.76 1153
5610.47 1112
5611.18 1139
5611.88 1140
5612.59 1118
5613.30 1230
5614.01 1197
5614.71 1171
5615.42 1170
5616.13 1167
5616.83 1162
5617.54 1142
5618.25 1191
5618.96 1213
5619.66 1226
5620.37 1169
5621.08 1141
5621.79 1185
5622.49 1133
5623.20 1077
5623.91 1125
5624.62 1148
5625.32 1186
5626.03 1220
5626.74 1246
5627.45 1211
5628.16 1237
5628.86 1224
5629.57 1220
5630.28 1255
5630.99 1187
5631.70 1231
5632.40 1360
5633.11 1349
5633.82 1436
5634.53 1429
5635.24 1457
5635.95 1491
5636.65 1589
5637.36 1562
5638.07 1619
5638.78 1719
5639.49 1775
5640.20 1805
5640.91 1818
5641.61 1781
5642.32 1706
5643.03 1642
5643.74 1535
5644.45 1437
5645.16 1330
5645.87 1342
5646.58 1363
5647.29 1326
5648.00 1371
5648.70 1373
5649.41 1395
5650.12 1372
5650.83 1397
5651.54 1380
5652.25 1381
5652.96 1426
5653.67 1426
5654.38 1401
5655.09 1426
5655.80 1422
5656.51 1432
5657.22 1407
5657.93 1524
5658.64 1498
5659.35 1547
5660.06 1576
5660.77 1565
5661.48 1573
5662.19 1571
5662.90 1504
5663.61 1395
5664.32 1333
5665.03 1373
5665.74 1311
5666.45 1310
5667.16 1337
5667.87 1405
5668.58 1500
5669.29 1508
5670.00 1630
5670.71 1758
5671.42 1782
5672.13 1718
5672.84 1653
5673.56 1608
5674.27 1491
5674.98 1444
5675.69 1434
5676.40 1384
5677.11 1373
5677.82 1386
5678.53 1406
5679.24 1333
5679.95 1368
5680.67 1457
5681.38 1451
5682.09 1390
5682.80 1364
5683.51 1349
5684.22 1321
5684.93 1389
5685.65 1331
5686.36 1346
5687.07 1382
5687.78 1341
5688.49 1313
5689.20 1353
5689.92 1276
5690.63 1411
5691.34 1398
5692.05 1359
5692.76 1348
5693.47 1315
5694.19 1306
5694.90 1281
5695.61 1318
5696.32 1331
5697.04 1309
5697.75 1244
5698.46 1263
5699.17 1305
5699.89 1285
5700.60 1302
5701.31 1338
5702.02 1313
5702.74 1352
5703.45 1365
5704.16 1338
5704.87 1395
5705.59 1450
5706.30 1449
5707.01 1432
5707.72 1378
5708.44 1373
5709.15 1360
5709.86 1356
5710.58 1371
5711.29 1391
5712.00 1355
5712.72 1345
5713.43 1397
5714.14 1362
5714.86 1403
5715.57 1336
5716.28 1371
5717.00 1395
5717.71 1405
5718.42 1383
5719.14 1425
5719.85 1449
5720.56 1461
5721.28 1491
5721.99 1490
5722.71 1485
5723.42 1457
5724.13 1500
5724.85 1482
5725.56 1476
5726.28 1525
5726.99 1508
5727.70 1608
5728.42 1596
5729.13 1549
5729.85 1585
5730.56 1566
5731.28 1560
5731.99 1638
5732.70 1614
5733.42 1547
5734.13 1585
5734.85 1635
5735.56 1599
5736.28 1620
5736.99 1636
5737.71 1716
5738.42 1695
5739.14 1734
5739.85 1728
5740.57 1795
5741.28 1836
5742.00 1883
5742.71 1887
5743.43 1824
5744.14 1823
5744.86 1880
5745.57 1937
5746.29 2020
5747.00 1995
5747.72 2096
5748.43 2145
5749.15 2178
5749.87 2216
5750.58 2251
5751.30 2230
5752.01 2287
5752.73 2241
5753.44 2374
5754.16 2428
5754.88 2456
5755.59 2622
5756.31 2591
5757.02 2612
5757.74 2787
5758.46 2897
5759.17 2973
5759.89 3044
5760.60 3367
5761.32 3656
5762.04 3788
5762.75 3922
5763.47 3991
5764.19 3948
5764.90 4223
5765.62 4681
5766.34 5097
5767.05 6075
5767.77 7757
5768.49 10436
5769.20 13521
5769.92 15833
5770.64 16893
5771.35 16637
5772.07 14901
5772.79 12192
5773.50 9770
5774.22 7777
5774.94 6256
5775.65 5440
5776.37 5008
5777.09 4659
5777.81 4502
5778.52 4426
5779.24 4407
5779.96 4340
5780.68 4365
5781.39 4518
5782.11 4507
5782.83 4649
5783.55 4735
5784.26 4893
5784.98 4861
5785.70 4764
5786.42 4518
5787.14 4331
5787.85 4144
5788.57 4012
5789.29 3813
5790.01 3662
5790.73 3626
5791.44 3381
5792.16 3293
5792.88 3008
5793.60 2919
5794.32 2817
5795.03 2745
5795.75 2659
5796.47 2610
5797.19 2607
5797.91 2556
5798.63 2555
5799.35 2570
5800.06 2510
5800.78 2518
5801.50 2531
5802.22 2435
5802.94 2450
5803.66 2437
5804.38 2301
5805.10 2247
5805.82 2364
5806.53 2453
5807.25 2496
5807.97 2640
5808.69 2845
5809.41 3011
5810.13 3009
5810.85 2966
5811.57 2890
5812.29 2693
5813.01 2435
5813.73 2261
5814.45 2155
5815.17 2034
5815.89 1957
5816.61 1962
5817.33 1966
5818.05 1928
5818.77 1903
5819.49 2003
5820.20 1987
5820.92 1991
5821.64 2014
5822.36 2041
5823.09 2000
5823.81 1995
5824.53 1969
5825.25 1966
5825.97 1999
5826.69 1971
5827.41 1976
5828.13 1984
5828.85 1943
5829.57 1887
5830.29 1820
5831.01 1819
5831.73 1790
5832.45 1790
5833.17 1784
5833.89 1806
5834.61 1831
5835.33 1779
5836.05 1705
5836.78 1686
5837.50 1743
5838.22 1710
5838.94 1667
5839.66 1706
5840.38 1766
5841.10 1723
5841.82 1750
5842.54 1740
5843.27 1807
5843.99 1787
5844.71 1802
5845.43 1737
5846.15 1700
5846.87 1645
5847.59 1648
5848.32 1716
5849.04 1746
5849.76 1756
5850.48 1760
5851.20 1757
5851.93 1722
5852.65 1676
5853.37 1668
5854.09 1751
5854.81 1752
5855.54 1778
5856.26 1771
5856.98 1725
5857.70 1659
5858.42 1649
5859.15 1609
5859.87 1577
5860.59 1541
5861.31 1552
5862.04 1560
5862.76 1610
5863.48 1588
5864.20 1576
5864.93 1532
5865.65 1539
5866.37 1529
5867.10 1526
5867.82 1435
5868.54 1468
5869.26 1432
5869.99 1413
5870.71 1428
5871.43 1415
5872.16 1459
5872.88 1367
5873.60 1325
5874.33 1343
5875.05 1339
5875.77 1377
5876.50 1317
5877.22 1272
5877.94 1343
5878.67 1327
5879.39 1324
5880.11 1380
5880.84 1398
5881.56 1373
5882.28 1393
5883.01 1399
5883.73 1391
5884.46 1401
5885.18 1387
5885.90 1419
5886.63 1384
5887.35 1354
5888.08 1331
5888.80 1375
5889.52 1371
5890.25 1408
5890.97 1322
5891.70 1308
5892.42 1318
5893.15 1358
5893.87 1394
5894.59 1332
5895.32 1384
5896.04 1331
5896.77 1363
5897.49 1358
5898.22 1386
5898.94 1365
5899.67 1446
5900.39 1477
5901.12 1453
5901.84 1459
5902.57 1432
5903.29 1510
5904.02 1497
5904.74 1452
5905.47 1422
5906.19 1432
5906.92 1476
5907.64 1478
5908.37 1522
5909.09 1495
5909.82 1417
5910.55 1494
5911.27 1466
5912.00 1489
5912.72 1482
5913.45 1530
5914.17 1566
5914.90 1554
5915.63 1590
5916.35 1621
5917.08 1554
5917.80 1578
5918.53 1541
5919.25 1561
5919.98 1529
5920.71 1559
5921.43 1574
5922.16 1605
5922.89 1616
5923.61 1703
5924.34 1709
5925.06 1759
5925.79 1697
5926.52 1724
5927.24 1728
5927.97 1719
5928.70 1708
5929.42 1764
5930.15 1778
5930.88 1764
5931.60 1774
5932.33 1841
5933.06 1830
5933.78 1859
5934.51 1939
5935.24 1988
5935.97 2026
5936.69 2003
5937.42 2022
5938.15 2056
5938.87 2060
5939.60 2131
5940.33 2133
5941.06 2207
5941.78 2224
5942.51 2222
5943.24 2266
5943.97 2320
5944.69 2441
5945.42 2507
5946.15 2476
5946.88 2525
5947.60 2625
5948.33 2585
5949.06 2670
5949.79 2874
5950.52 3023
5951.24 3219
5951.97 3372
5952.70 3625
5953.43 3648
5954.16 3613
5954.88 3621
5955.61 3575
5956.34 3520
5957.07 3465
5957.80 3617
5958.53 3569
5959.25 3517
5959.98 3500
5960.71 3443
5961.44 3496
5962.17 3492
5962.90 3633
5963.63 3962
5964.36 4273
5965.08 4739
5965.81 5093
5966.54 5379
5967.27 5641
5968.00 5622
5968.73 5439
5969.46 5131
5970.19 4961
5970.92 4867
5971.65 4785
5972.37 4631
5973.10 4520
5973.83 4620
5974.56 4500
5975.29 4510
5976.02 4528
5976.75 4757
5977.48 4927
5978.21 5044
5978.94 5235
5979.67 5464
5980.40 5691
5981.13 5792
5981.86 6019
5982.59 6117
5983.32 6030
5984.05 5903
5984.78 5932
5985.51 5997
5986.24 5983
5986.97 5930
5987.70 5929
5988.43 6120
5989.16 6039
5989.89 6043
5990.62 6128
5991.35 6090
5992.08 6319
5992.81 6413
5993.54 6487
5994.27 6644
5995.00 6971
5995.74 7060
5996.47 7098
5997.20 7229
5997.93 7142
5998.66 6966
5999.39 7113
6000.12 7100
6000.85 6794
6001.58 6699
6002.31 6609
6003.04 6510
6003.78 6392
6004.51 6253
6005.24 6192
6005.97 6141
6006.70 6429
6007.43 6974
6008.16 7747
6008.90 9060
6009.63 11031
6010.36 14084
6011.09 17817
6011.82 21635
6012.55 25065
6013.29 27542
6014.02 28601
6014.75 27966
6015.48 26195
6016.21 23964
6016.95 20818
6017.68 17696
6018.41 14892
6019.14 12447
6019.87 10259
6020.61 8603
6021.34 7372
6022.07 6339
6022.80 5776
6023.54 5296
6024.27 5027
6025.00 4840
6025.73 4733
6026.47 4543
6027.20 4445
6027.93 4477
6028.66 4440
6029.40 4414
6030.13 4292
6030.86 4165
6031.59 3932
6032.33 3656
6033.06 3404
6033.79 3185
6034.53 3173
6035.26 3214
6035.99 3237
6036.73 3218
6037.46 3335
6038.19 3377
6038.93 3494
6039.66 3530
6040.39 3775
6041.13 3808
6041.86 3837
6042.59 3911
6043.33 3934
6044.06 3866
6044.79 3929
6045.53 4021
6046.26 4034
6047.00 4150
6047.73 4078
6048.46 4196
6049.20 4474
6049.93 4667
6050.67 4913
6051.40 5351
6052.13 5465
6052.87 5660
6053.60 5732
6054.34 5464
6055.07 5286
6055.81 5009
6056.54 4757
6057.27 4577
6058.01 4498
6058.74 4352
6059.48 4177
6060.21 4205
6060.95 4141
6061.68 4053
6062.42 4051
6063.15 3990
6063.89 3932
6064.62 3916
6065.36 3854
6066.09 3783
6066.83 3733
6067.56 3690
6068.30 3652
6069.03 3593
6069.77 3483
6070.50 3398
6071.24 3442
6071.97 3414
6072.71 3349
6073.44 3342
6074.18 3350
6074.91 3434
6075.65 3404
6076.39 3306
6077.12 3322
6077.86 3257
6078.59 3193
6079.33 3226
6080.06 3153
6080.80 3136
6081.54 3106
6082.27 2942
6083.01 2923
6083.74 2909
6084.48 2877
6085.22 2832
6085.95 2759
6086.69 2812
6087.42 2915
6088.16 3086
6088.90 3152
6089.63 3168
6090.37 3276
6091.11 3359
6091.84 3316
6092.58 3228
6093.32 3101
6094.05 3075
6094.79 2944
6095.53 2920
6096.26 2848
6097.00 2830
6097.74 2761
6098.47 2686
6099.21 2659
6099.95 2675
6100.69 2612
6101.42 2683
6102.16 2535
6102.90 2545
6103.63 2551
6104.37 2476
6105.11 2487
6105.85 2487
6106.58 2568
6107.32 2467
6108.06 2340
6108.80 2488
6109.53 2545
6110.27 2554
6111.01 2591
6111.75 2616
6112.49 2697
6113.22 2750
6113.96 2809
6114.70 2875
6115.44 2855
6116.17 2884
6116.91 2880
6117.65 2860
6118.39 2828
6119.13 2756
6119.87 2728
6120.60 2870
6121.34 2806
6122.08 2909
6122.82 2907
6123.56 2949
6124.30 3040
6125.03 3011
6125.77 3021
6126.51 3064
6127.25 2976
6127.99 2965
6128.73 2921
6129.47 2885
6130.21 2956
6130.94 2937
6131.68 3007
6132.42 2945
6133.16 2955
6133.90 3073
6134.64 3230
6135.38 3265
6136.12 3372
6136.86 3485
6137.60 3716
6138.34 3885
6139.08 3982
6139.81 4168
6140.55 4272
6141.29 4148
6142.03 4039
6142.77 4056
6143.51 3965
6144.25 3945
6144.99 3852
6145.73 3889
6146.47 3890
6147.21 3692
6147.95 3746
6148.69 3757
6149.43 3761
6150.17 3632
6150.91 3668
6151.65 3656
6152.39 3720
6153.13 3802
6153.87 3853
6154.61 3902
6155.35 3966
6156.09 4093
6156.83 4141
6157.58 4125
6158.32 4131
6159.06 4133
6159.80 4214
6160.54 4284
6161.28 4462
6162.02 4630
6162.76 4919
6163.50 5251
6164.24 5502
6164.98 5885
6165.72 6234
6166.46 6292
6167.21 6437
6167.95 6442
6168.69 6435
6169.43 6252
6170.17 6112
6170.91 6036
6171.65 5846
6172.39 5728
6173.14 5698
6173.88 5593
6174.62 5496
6175.36 5591
6176.10 5700
6176.84 6057
6177.59 6519
6178.33 7186
6179.07 8355
6179.81 10067
6180.55 12268
6181.30 14182
6182.04 16262
6182.78 17529
6183.52 18096
6184.26 17373
6185.01 16272
6185.75 14552
6186.49 12875
6187.23 11277
6187.97 10025
6188.72 8904
6189.46 8021
6190.20 7551
6190.94 7124
6191.69 7001
6192.43 6679
6193.17 6648
6193.92 6641
6194.66 6478
6195.40 6436
6196.14 6309
6196.89 6337
6197.63 6284
6198.37 6167
6199.12 6093
6199.86 6063
6200.60 6074
6201.34 6139
6202.09 6276
6202.83 6610
6203.57 7366
6204.32 8714
6205.06 10907
6205.80 14090
6206.55 18407
6207.29 23058
6208.03 27057
6208.78 29866
6209.52 30802
6210.27 29740
6211.01 27903
6211.75 24576
6212.50 21050
6213.24 17499
6213.98 14467
6214.73 11909
6215.47 9767
6216.22 8300
6216.96 7049
6217.71 6212
6218.45 5773
6219.19 5497
6219.94 5282
6220.68 5116
6221.43 4997
6222.17 4901
6222.92 4837
6223.66 4710
6224.40 4577
6225.15 4562
6225.89 4329
6226.64 3947
6227.38 3677
6228.13 3484
6228.87 3354
6229.62 3249
6230.36 3274
6231.11 3313
6231.85 3321
6232.60 3401
6233.34 3483
6234.09 3563
6234.83 3589
6235.58 3716
6236.32 3730
6237.07 3965
6237.81 4348
6238.56 5001
6239.30 5623
6240.05 5918
6240.80 5974
6241.54 5827
6242.29 5606
6243.03 5265
6243.78 5155
6244.52 5104
6245.27 5108
6246.02 5117
6246.76 5085
6247.51 5048
6248.25 4941
6249.00 4691
6249.75 4589
6250.49 4438
6251.24 4265
6251.98 4161
6252.73 3974
6253.48 3909
6254.22 3895
6254.97 3808
6255.72 3787
6256.46 3808
6257.21 3740
6257.95 3753
6258.70 3774
6259.45 3703
6260.19 3629
6260.94 3468
6261.69 3512
6262.43 3449
6263.18 3381
6263.93 3328
6264.68 3289
6265.42 3233
6266.17 3264
6266.92 3222
6267.66 3142
6268.41 3173
6269.16 3225
6269.91 3271
6270.65 3282
6271.40 3265
6272.15 3380
6272.89 3325
6273.64 3353
6274.39 3479
6275.14 3462
6275.88 3653
6276.63 3686
6277.38 3782
6278.13 3794
6278.88 3772
6279.62 3813
6280.37 3746
6281.12 3572
6281.87 3368
6282.62 3196
6283.36 3149
6284.11 2993
6284.86 2875
6285.61 2880
6286.36 2846
6287.10 2737
6287.85 2736
6288.60 2708
6289.35 2661
6290.10 2607
6290.85 2653
6291.59 2619
6292.34 2579
6293.09 2615
6293.84 2600
6294.59 2618
6295.34 2645
6296.09 2591
6296.84 2484
6297.58 2485
6298.33 2411
6299.08 2339
6299.83 2307
6300.58 2229
6301.33 2262
6302.08 2257
6302.83 2271
6303.58 2233
6304.33 2179
6305.08 2256
6305.83 2287
6306.58 2209
6307.32 2240
6308.07 2298
6308.82 2337
6309.57 2444
6310.32 2534
6311.07 2475
6311.82 2449
6312.57 2457
6313.32 2458
6314.07 2439
6314.82 2517
6315.57 2515
6316.32 2457
6317.07 2456
6317.82 2448
6318.57 2282
6319.32 2231
6320.07 2272
6320.82 2168
6321.57 2094
6322.32 2091
6323.07 2103
6323.82 2137
6324.58 2124
6325.33 2120
6326.08 2139
6326.83 2172
6327.58 2179
6328.33 2206
6329.08 2167
6329.83 2181
6330.58 2175
6331.33 2163
6332.08 2086
6332.83 2074
6333.58 2041
6334.34 2114
6335.09 2110
6335.84 2048
6336.59 2033
6337.34 2112
6338.09 2065
6338.84 2039
6339.59 2080
6340.35 2036
6341.10 1986
6341.85 2008
6342.60 2053
6343.35 2069
6344.10 2104
6344.86 2166
6345.61 2158
6346.36 2130
6347.11 2221
6347.86 2324
6348.62 2306
6349.37 2340
6350.12 2369
6350.87 2406
6351.62 2566
6352.38 2723
6353.13 2805
6353.88 2865
6354.63 2815
6355.38 2683
6356.14 2629
6356.89 2542
6357.64 2497
6358.39 2415
6359.15 2369
6359.90 2272
6360.65 2230
6361.40 2153
6362.16 2206
6362.91 2213
6363.66 2239
6364.42 2362
6365.17 2448
6365.92 2638
6366.67 2841
6367.43 3043
6368.18 3053
6368.93 3007
6369.69 2883
6370.44 2744
6371.19 2552
6371.95 2276
6372.70 2198
6373.45 2136
6374.21 2112
6374.96 2095
6375.71 2107
6376.47 2031
6377.22 2057
6377.98 2098
6378.73 2261
6379.48 2210
6380.24 2263
6380.99 2256
6381.74 2248
6382.50 2216
6383.25 2252
6384.01 2197
6384.76 2116
6385.51 2099
6386.27 2106
6387.02 2025
6387.78 1954
6388.53 1998
6389.29 1933
6390.04 1840
6390.79 1875
6391.55 1867
6392.30 1844
6393.06 1908
6393.81 1810
6394.57 1838
6395.32 1830
6396.08 1865
6396.83 1870
6397.59 1828
6398.34 1800
6399.10 1831
6399.85 1778
6400.61 1755
6401.36 1712
6402.12 1718
6402.87 1698
6403.63 1731
6404.38 1742
6405.14 1700
6405.89 1717
6406.65 1719
6407.40 1767
6408.16 1770
6408.91 1760
6409.67 1753
6410.43 1711
6411.18 1715
6411.94 1679
6412.69 1717
6413.45 1688
6414.20 1676
6414.96 1718
6415.72 1676
6416.47 1766
6417.23 1723
6417.98 1810
6418.74 1772
6419.50 1735
6420.25 1658
6421.01 1726
6421.77 1690
6422.52 1693
6423.28 1703
6424.03 1681
6424.79 1707
6425.55 1675
6426.30 1722
6427.06 1723
6427.82 1676
6428.57 1664
6429.33 1675
6430.09 1653
6430.84 1704
6431.60 1706
6432.36 1695
6433.11 1818
6433.87 1859
6434.63 1803
6435.39 1882
6436.14 1899
6436.90 1886
6437.66 1846
6438.41 1887
6439.17 1930
6439.93 1890
6440.69 1895
6441.44 1987
6442.20 2042
6442.96 2051
6443.72 1936
6444.47 1998
6445.23 2008
6445.99 2064
6446.75 2085
6447.50 2070
6448.26 2088
6449.02 2068
6449.78 2089
6450.54 2073
6451.29 2117
6452.05 2118
6452.81 2108
6453.57 2090
6454.33 2164
6455.08 2160
6455.84 2121
6456.60 2148
6457.36 2157
6458.12 2155
6458.88 2171
6459.64 2172
6460.39 2147
6461.15 2166
6461.91 2270
6462.67 2380
6463.43 2416
6464.19 2487
6464.95 2549
6465.70 2519
6466.46 2485
6467.22 2464
6467.98 2536
6468.74 2517
6469.50 2490
6470.26 2492
6471.02 2506
6471.78 2425
6472.54 2429
6473.30 2429
6474.05 2483
6474.81 2545
6475.57 2588
6476.33 2645
6477.09 2748
6477.85 2819
6478.61 2933
6479.37 2842
6480.13 3005
6480.89 3058
6481.65 3107
6482.41 3064
6483.17 3162
6483.93 3120
6484.69 3153
6485.45 3198
6486.21 3203
6486.97 3317
6487.73 3276
6488.49 3311
6489.25 3418
6490.01 3580
6490.77 3572
6491.53 3725
6492.29 3691
6493.05 3729
6493.81 3655
6494.57 3749
6495.33 3721
6496.10 3586
6496.86 3569
6497.62 3563
6498.38 3523
6499.14 3555
6499.90 3556
6500.66 3638
6501.42 3817
6502.18 4035
6502.94 4553
6503.70 5522
6504.47 7408
6505.23 10434
6505.99 14179
6506.75 18162
6507.51 21268
6508.27 23262
6509.03 23693
6509.79 22525
6510.56 20323
6511.32 17557
6512.08 14663
6512.84 12184
6513.60 9829
6514.36 7903
6515.13 6544
6515.89 5539
6516.65 4899
6517.41 4417
6518.17 4014
6518.94 3890
6519.70 3737
6520.46 3681
6521.22 3719
6521.98 3645
6522.75 3776
6523.51 3890
6524.27 4090
6525.03 4348
6525.79 4562
6526.56 4701
6527.32 4889
6528.08 4812
6528.84 4687
6529.61 4611
6530.37 4282
6531.13 4051
6531.90 3841
6532.66 3675
6533.42 3552
6534.18 3617
6534.95 3594
6535.71 3438
6536.47 3477
6537.24 3471
6538.00 3383
6538.76 3287
6539.53 3252
6540.29 3156
6541.05 3133
6541.82 3162
6542.58 3216
6543.34 3379
6544.11 3565
6544.87 3821
6545.63 4019
6546.40 4031
6547.16 4049
6547.92 4086
6548.69 4006
6549.45 3922
6550.21 3814
6550.98 3748
6551.74 3637
6552.51 3661
6553.27 3694
6554.03 3727
6554.80 3785
6555.56 3798
6556.33 3780
6557.09 3850
6557.85 3943
6558.62 4025
6559.38 3962
6560.15 3900
6560.91 4044
6561.68 4075
6562.44 4091
6563.21 4058
6563.97 4104
6564.74 4083
6565.50 4143
6566.26 4140
6567.03 4111
6567.79 4038
6568.56 4030
6569.32 4082
6570.09 4009
6570.85 4043
6571.62 3907
6572.38 4018
6573.15 4123
6573.91 4093
6574.68 4148
6575.44 4122
6576.21 4174
6576.98 4251
6577.74 4276
6578.51 4285
6579.27 4334
6580.04 4465
6580.80 4519
6581.57 4768
6582.33 4795
6583.10 4792
6583.87 4794
6584.63 4805
6585.40 4715
6586.16 4731
6586.93 4659
6587.70 4611
6588.46 4665
6589.23 4795
6589.99 5068
6590.76 5424
6591.53 6005
6592.29 6677
6593.06 7333
6593.82 8161
6594.59 8607
6595.36 8983
6596.12 9039
6596.89 8914
6597.66 8439
6598.42 8112
6599.19 7481
6599.96 6849
6600.72 6301
6601.49 5766
6602.26 5189
6603.02 4824
6603.79 4536
6604.56 4364
6605.33 4346
6606.09 4279
6606.86 4153
6607.63 4166
6608.39 4107
6609.16 4127
6609.93 4120
6610.70 4233
6611.46 4104
6612.23 3981
6613.00 3993
6613.77 3926
6614.53 3859
6615.30 3903
6616.07 3870
6616.84 3910
6617.60 4016
6618.37 4162
6619.14 4349
6619.91 4636
6620.68 5014
6621.44 5180
6622.21 5498
6622.98 5690
6623.75 5614
6624.52 5586
6625.28 5509
6626.05 5302
6626.82 5054
6627.59 4847
6628.36 4671
6629.13 4492
6629.89 4473
6630.66 4590
6631.43 4701
6632.20 4847
6632.97 5169
6633.74 5473
6634.51 5680
6635.27 5756
6636.04 5895
6636.81 6081
6637.58 6280
6638.35 6715
6639.12 7224
6639.89 7789
6640.66 8493
6641.43 8818
6642.19 8926
6642.96 8765
6643.73 8367
6644.50 7688
6645.27 6841
6646.04 6113
6646.81 5440
6647.58 4795
6648.35 4394
6649.12 4143
6649.89 3910
6650.66 3742
6651.43 3553
6652.20 3442
6652.97 3404
6653.74 3380
6654.51 3284
6655.28 3155
6656.05 3155
6656.82 3100
6657.59 3038
6658.36 3103
6659.13 3081
6659.90 3001
6660.67 3084
6661.44 3029
6662.21 2980
6662.98 2982
6663.75 2991
6664.52 2964
6665.29 2886
6666.06 2929
6666.83 2876
6667.60 3050
6668.37 3106
6669.14 3240
6669.91 3387
6670.68 3468
6671.46 3487
6672.23 3410
6673.00 3514
6673.77 3403
6674.54 3367
6675.31 3349
6676.08 3343
6676.85 3444
6677.62 3440
6678.40 3448
6679.17 3549
6679.94 3572
6680.71 3595
6681.48 3506
6682.25 3551
6683.02 3727
6683.80 3829
6684.57 3975
6685.34 4045
6686.11 4079
6686.88 4004
6687.65 3770
6688.43 3567
6689.20 3354
6689.97 3246
6690.74 3058
6691.51 2975
6692.29 2984
6693.06 2846
6693.83 2793
6694.60 2768
6695.37 2784
6696.15 2709
6696.92 2793
6697.69 2717
6698.46 2708
6699.24 2678
6700.01 2659
6700.78 2628
6701.55 2688
6702.33 2642
6703.10 2598
6703.87 2622
6704.64 2520
6705.42 2436
6706.19 2441
6706.96 2441
6707.74 2354
6708.51 2300
6709.28 2322
6710.06 2311
6710.83 2254
6711.60 2333
6712.37 2302
6713.15 2288
6713.92 2300
6714.69 2326
6715.47 2304
6716.24 2245
6717.01 2297
6717.79 2288
6718.56 2330
6719.34 2315
6720.11 2234
6720.88 2274
6721.66 2200
6722.43 2250
6723.20 2264
6723.98 2223
6724.75 2213
6725.53 2227
6726.30 2200
6727.07 2195
6727.85 2131
6728.62 2082
6729.40 2177
6730.17 2187
6730.95 2152
6731.72 2150
6732.49 2191
6733.27 2208
6734.04 2138
6734.82 2253
6735.59 2299
6736.37 2316
6737.14 2424
6737.92 2375
6738.69 2326
6739.47 2366
6740.24 2332
6741.01 2405
6741.79 2426
6742.56 2365
6743.34 2407
6744.11 2492
6744.89 2493
6745.67 2493
6746.44 2494
6747.22 2502
6747.99 2441
6748.77 2599
6749.54 2683
6750.32 2827
6751.09 2919
6751.87 3027
6752.64 3133
6753.42 3244
6754.19 3229
6754.97 3191
6755.75 3163
6756.52 3028
6757.30 2840
6758.07 2844
6758.85 2890
6759.63 2796
6760.40 2856
6761.18 2763
6761.95 2754
6762.73 2735
6763.51 2734
6764.28 2791
6765.06 2805
6765.83 2876
6766.61 2986
6767.39 2987
6768.16 2987
6768.94 2953
6769.72 2859
6770.49 2913
6771.27 2667
6772.05 2634
6772.82 2554
6773.60 2452
6774.38 2482
6775.15 2439
6775.93 2406
6776.71 2395
6777.48 2388
6778.26 2415
6779.04 2405
6779.82 2365
6780.59 2371
6781.37 2351
6782.15 2338
6782.92 2340
6783.70 2325
6784.48 2309
6785.26 2343
6786.03 2337
6786.81 2301
6787.59 2251
6788.37 2244
6789.14 2202
6789.92 2117
6790.70 2126
6791.48 2091
6792.25 2103
6793.03 2005
6793.81 2030
6794.59 2033
6795.37 2026
6796.14 2063
6796.92 2139
6797.70 2061
6798.48 2166
6799.26 2258
6800.04 2265
6800.81 2247
6801.59 2257
6802.37 2265
6803.15 2208
6803.93 2234
6804.71 2231
6805.48 2212
6806.26 2200
6807.04 2177
6807.82 2126
6808.60 2147
6809.38 2089
6810.16 2023
6810.94 2096
6811.71 2118
6812.49 2074
6813.27 1996
6814.05 2033
6814.83 2064
6815.61 2083
6816.39 2004
6817.17 1979
6817.95 2097
6818.73 2096
6819.51 2003
6820.29 2035
6821.07 2089
6821.84 2081
6822.62 2077
6823.40 2026
6824.18 2070
6824.96 2013
6825.74 2001
6826.52 2028
6827.30 2085
6828.08 2042
6828.86 2055
6829.64 2082
6830.42 2061
6831.20 2054
6831.98 2032
6832.76 2103
6833.54 2307
6834.32 2639
6835.10 3052
6835.88 3719
6836.66 4701
6837.44 5544
6838.22 6248
6839.01 6483
6839.79 6252
6840.57 6014
6841.35 5557
6842.13 4876
6842.91 4299
6843.69 3813
6844.47 3435
6845.25 3031
6846.03 2886
6846.81 2872
6847.59 2948
6848.37 3127
6849.16 3166
6849.94 3308
6850.72 3481
6851.50 3574
6852.28 3520
6853.06 3307
6853.84 3149
6854.62 2920
6855.41 2715
6856.19 2554
6856.97 2403
6857.75 2261
6858.53 2133
6859.31 2163
6860.10 2170
6860.88 2084
6861.66 2084
6862.44 2074
6863.22 2077
6864.00 2142
6864.79 2180
6865.57 2166
6866.35 2236
6867.13 2244
6867.91 2263
6868.70 2287
6869.48 2277
6870.26 2318
6871.04 2330
6871.83 2360
6872.61 2437
6873.39 2428
6874.17 2506
6874.96 2606
6875.74 2677
6876.52 2809
6877.30 2814
6878.09 2898
6878.87 2968
6879.65 3217
6880.43 3349
6881.22 3618
6882.00 3794
6882.78 3864
6883.57 3816
6884.35 3686
6885.13 3629
6885.92 3763
6886.70 3956
6887.48 4320
6888.27 4464
6889.05 4579
6889.83 4465
6890.62 4288
6891.40 3864
6892.18 3626
6892.97 3431
6893.75 3202
6894.53 3001
6895.32 2927
6896.10 2912
6896.88 2866
6897.67 2759
6898.45 2806
6899.24 2678
6900.02 2730
6900.80 2723
6901.59 2800
6902.37 2753
6903.16 2700
6903.94 2649
6904.73 2639
6905.51 2658
6906.29 2603
6907.08 2564
6907.86 2600
6908.65 2574
6909.43 2532
6910.22 2534
6911.00 2505
6911.79 2551
6912.57 2509
6913.35 2504
6914.14 2497
6914.92 2496
6915.71 2503
6916.49 2544
6917.28 2461
6918.06 2516
6918.85 2551
6919.63 2535
6920.42 2540
6921.20 2534
6921.99 2575
6922.78 2556
6923.56 2633
6924.35 2686
6925.13 2685
6925.92 2738
6926.70 2755
6927.49 2831
6928.27 2849
6929.06 2923
6929.84 2917
6930.63 2920
6931.42 2953
6932.20 2850
6932.99 2909
6933.77 2855
6934.56 2854
6935.35 2917
6936.13 3028
6936.92 3132
6937.70 3212
6938.49 3435
6939.28 3752
6940.06 4101
6940.85 4406
6941.63 4527
6942.42 4705
6943.21 4869
6943.99 4931
6944.78 5001
6945.57 5028
6946.35 5065
6947.14 5190
6947.93 5214
6948.71 5251
6949.50 5204
6950.29 5037
6951.07 4776
6951.86 4603
6952.65 4434
6953.44 4329
6954.22 4298
6955.01 4223
6955.80 4268
6956.58 4233
6957.37 4118
6958.16 4154
6958.95 4131
6959.73 4138
6960.52 4176
6961.31 4318
6962.09 4409
6962.88 4486
6963.67 4545
6964.46 4853
6965.25 5201
6966.03 5480
6966.82 5801
6967.61 6039
6968.40 6344
6969.18 6606
6969.97 6790
6970.76 6743
6971.55 6659
6972.34 6561
6973.12 6449
6973.91 6428
6974.70 6304
6975.49 6458
6976.28 6456
6977.07 6649
6977.85 6885
6978.64 7366
6979.43 8130
6980.22 9264
6981.01 11343
6981.80 14366
6982.59 18599
6983.37 23716
6984.16 28658
6984.95 32378
6985.74 34904
6986.53 35062
6987.32 33155
6988.11 30126
6988.90 26132
6989.69 22036
6990.47 18030
6991.26 14646
6992.05 11955
6992.84 9880
6993.63 8271
6994.42 6947
6995.21 6111
6996.00 5463
6996.79 4982
6997.58 4739
6998.37 4506
6999.16 4318
6999.95 4308
7000.74 4199
7001.53 3987
7002.32 4006
7003.11 3779
7003.90 3583
7004.69 3321
7005.48 3155
7006.27 3018
7007.06 2825
7007.85 2831
7008.64 2918
7009.43 3011
7010.22 3225
7011.01 3507
7011.80 3731
7012.59 3896
7013.38 3953
7014.17 4005
7014.96 3993
7015.75 3917
7016.54 3828
7017.33 3695
7018.12 3573
7018.91 3655
7019.70 3604
7020.49 3782
7021.28 4091
7022.07 4251
7022.87 4363
7023.66 4617
7024.45 4858
7025.24 5130
7026.03 5130
7026.82 5150
7027.61 5261
7028.40 5161
7029.19 5043
7029.99 4731
7030.78 4441
7031.57 4098
7032.36 3891
7033.15 3775
7033.94 3560
7034.74 3531
7035.53 3591
7036.32 3638
7037.11 3640
7037.90 3672
7038.69 3611
7039.49 3515
7040.28 3533
7041.07 3522
7041.86 3526
7042.65 3581
7043.45 3568
7044.24 3499
7045.03 3482
7045.82 3548
7046.61 3686
7047.41 3758
7048.20 3924
7048.99 4111
7049.78 4380
7050.58 4582
7051.37 4502
7052.16 4421
7052.95 4332
7053.75 4065
7054.54 3837
7055.33 3702
7056.13 3675
7056.92 3661
7057.71 3643
7058.50 3801
7059.30 3921
7060.09 3776
7060.88 3664
7061.68 3572
7062.47 3520
7063.26 3502
7064.06 3452
7064.85 3459
7065.64 3328
7066.44 3195
7067.23 3191
7068.02 3148
7068.82 2941
7069.61 2883
7070.40 2799
7071.20 2769
7071.99 2776
7072.78 2742
7073.58 2683
7074.37 2663
7075.17 2594
7075.96 2532
7076.75 2531
7077.55 2502
7078.34 2537
7079.14 2522
7079.93 2506
7080.72 2512
7081.52 2420
7082.31 2445
7083.11 2341
7083.90 2318
7084.70 2355
7085.49 2372
7086.28 2335
7087.08 2368
7087.87 2329
7088.67 2315
7089.46 2278
7090.26 2247
7091.05 2166
7091.85 2167
7092.64 2139
7093.44 2126
7094.23 2140
7095.03 2096
7095.82 2036
7096.62 2061
7097.41 1972
7098.21 2008
7099.00 2007
7099.80 1975
7100.59 1996
7101.39 2056
7102.18 2095
7102.98 2044
7103.77 1956
7104.57 1945
7105.37 1910
7106.16 1870
7106.96 1902
7107.75 1830
7108.55 1885
7109.34 1841
7110.14 1864
7110.94 1845
7111.73 1793
7112.53 1822
7113.32 1771
7114.12 1871
7114.92 1887
7115.71 1857
7116.51 1844
7117.30 1872
7118.10 1860
7118.90 1851
7119.69 1769
7120.49 1759
7121.29 1793
7122.08 1732
7122.88 1772
7123.68 1749
7124.47 1792
7125.27 1791
7126.07 1815
7126.86 1913
7127.66 1925
7128.46 1965
7129.25 2059
7130.05 2057
7130.85 2026
7131.64 2022
7132.44 1979
7133.24 1952
7134.04 1821
7134.83 1866
7135.63 1818
7136.43 1775
7137.23 1761
7138.02 1771
7138.82 1755
7139.62 1640
7140.42 1605
7141.21 1622
7142.01 1667
7142.81 1710
7143.61 1678
7144.40 1620
7145.20 1608
7146.00 1621
7146.80 1571
7147.59 1549
7148.39 1528
7149.19 1508
7149.99 1544
7150.79 1541
7151.59 1593
7152.38 1574
7153.18 1603
7153.98 1576
7154.78 1617
7155.58 1719
7156.38 1720
7157.17 1720
7157.97 1695
7158.77 1666
7159.57 1689
7160.37 1614
7161.17 1586
7161.97 1502
7162.76 1546
7163.56 1567
7164.36 1515
7165.16 1499
7165.96 1492
7166.76 1497
7167.56 1469
7168.36 1379
7169.16 1479
7169.96 1492
7170.75 1485
7171.55 1462
7172.35 1453
7173.15 1430
7173.95 1420
7174.75 1423
7175.55 1376
7176.35 1387
7177.15 1367
7177.95 1399
7178.75 1384
7179.55 1388
7180.35 1397
7181.15 1468
7181.95 1529
7182.75 1525
7183.55 1546
7184.35 1511
7185.15 1540
7185.95 1507
7186.75 1433
7187.55 1473
7188.35 1434
7189.15 1356
7189.95 1381
7190.75 1362
7191.55 1356
7192.35 1378
7193.15 1385
7193.95 1360
7194.75 1319
7195.55 1281
7196.35 1277
7197.15 1310
7197.95 1378
7198.76 1314
7199.56 1286
7200.36 1312
7201.16 1309
7201.96 1281
7202.76 1302
7203.56 1346
7204.36 1304
7205.16 1331
7205.96 1348
7206.77 1274
7207.57 1243
7208.37 1303
7209.17 1335
7209.97 1371
7210.77 1455
7211.57 1406
7212.38 1388
7213.18 1421
7213.98 1452
7214.78 1439
7215.58 1443
7216.38 1466
7217.19 1425
7217.99 1491
7218.79 1444
7219.59 1439
7220.39 1447
7221.20 1467
7222.00 1476
7222.80 1437
7223.60 1435
7224.40 1431
7225.21 1444
7226.01 1488
7226.81 1463
7227.61 1433
7228.42 1466
7229.22 1419
7230.02 1445
7230.82 1518
7231.63 1533
7232.43 1609
7233.23 1695
7234.03 1874
7234.84 2048
7235.64 2167
7236.44 2332
7237.25 2274
7238.05 2207
7238.85 2102
7239.65 2008
7240.46 1830
7241.26 1725
7242.06 1647
7242.87 1637
7243.67 1586
7244.47 1519
7245.28 1503
7246.08 1448
7246.88 1423
7247.69 1437
7248.49 1382
7249.30 1421
7250.10 1422
7250.90 1407
7251.71 1397
7252.51 1444
7253.31 1355
7254.12 1350
7254.92 1397
7255.73 1385
7256.53 1384
7257.33 1330
7258.14 1339
7258.94 1374
7259.75 1401
7260.55 1379
7261.35 1345
7262.16 1345
7262.96 1405
7263.77 1438
7264.57 1448
7265.38 1508
7266.18 1522
7266.99 1425
7267.79 1462
7268.59 1458
7269.40 1434
7270.20 1488
7271.01 1445
7271.81 1416
7272.62 1517
7273.42 1527
7274.23 1485
7275.03 1538
7275.84 1510
7276.64 1572
7277.45 1540
7278.25 1555
7279.06 1632
7279.86 1755
7280.67 1906
7281.48 2223
7282.28 2492
7283.09 2877
7283.89 3205
7284.70 3285
7285.50 3333
7286.31 3136
7287.11 2964
7287.92 2669
7288.73 2415
7289.53 2223
7290.34 2037
7291.14 1834
7291.95 1744
7292.76 1676
7293.56 1615
7294.37 1555
7295.17 1603
7295.98 1522
7296.79 1521
7297.59 1559
7298.40 1484
7299.21 1495
7300.01 1557
7300.82 1530
7301.62 1542
7302.43 1606
7303.24 1570
7304.04 1585
7304.85 1559
7305.66 1538
7306.46 1579
7307.27 1612
7308.08 1615
7308.89 1622
7309.69 1672
7310.50 1636
7311.31 1668
7312.11 1606
7312.92 1650
7313.73 1655
7314.53 1773
7315.34 1831
7316.15 1904
7316.96 2027
7317.76 2254
7318.57 2557
7319.38 2745
7320.19 2972
7320.99 3030
7321.80 2928
7322.61 2868
7323.42 2596
7324.22 2408
7325.03 2271
7325.84 2144
7326.65 1972
7327.46 1807
7328.26 1758
7329.07 1725
7329.88 1641
7330.69 1586
7331.50 1618
7332.30 1646
7333.11 1650
7333.92 1626
7334.73 1627
7335.54 1647
7336.35 1657
7337.15 1661
7337.96 1712
7338.77 1756
7339.58 1818
7340.39 1771
7341.20 1840
7342.01 1746
7342.82 1716
7343.62 1712
7344.43 1701
7345.24 1621
7346.05 1591
7346.86 1545
7347.67 1517
7348.48 1522
7349.29 1507
7350.10 1489
7350.91 1458
7351.71 1411
7352.52 1441
7353.33 1468
7354.14 1502
7354.95 1491
7355.76 1535
7356.57 1641
7357.38 1662
7358.19 1739
7359.00 1820
7359.81 1903
7360.62 1919
7361.43 1893
7362.24 1886
7363.05 1864
7363.86 1826
7364.67 1772
7365.48 1718
7366.29 1713
7367.10 1697
7367.91 1649
7368.72 1601
7369.53 1583
7370.34 1591
7371.15 1519
7371.96 1503
7372.77 1474
7373.58 1519
7374.39 1553
7375.20 1533
7376.01 1638
7376.82 1672
7377.63 1750
7378.45 1863
7379.26 1968
7380.07 2121
7380.88 2177
7381.69 2241
7382.50 2189
7383.31 2157
7384.12 2099
7384.93 1952
7385.74 1815
7386.56 1743
7387.37 1681
7388.18 1611
7388.99 1546
7389.80 1497
7390.61 1400
7391.42 1446
7392.24 1427
7393.05 1420
7393.86 1386
7394.67 1292
7395.48 1372
7396.29 1339
7397.10 1318
7397.92 1309
7398.73 1354
7399.54 1399
7400.35 1433
7401.16 1374
7401.98 1304
7402.79 1311
7403.60 1283
7404.41 1337
7405.23 1296
7406.04 1279
7406.85 1281
7407.66 1235
7408.47 1215
7409.29 1249
7410.10 1239
7410.91 1247
7411.72 1194
7412.54 1230
7413.35 1257
7414.16 1223
7414.98 1194
7415.79 1186
7416.60 1174
7417.41 1218
7418.23 1245
7419.04 1182
7419.85 1218
7420.67 1240
7421.48 1158
7422.29 1145
7423.11 1180
7423.92 1141
7424.73 1126
7425.54 1191
7426.36 1196
7427.17 1118
7427.99 1156
7428.80 1195
7429.61 1173
7430.43 1152
7431.24 1161
7432.05 1153
7432.87 1139
7433.68 1172
7434.49 1173
7435.31 1240
7436.12 1173
7436.94 1170
7437.75 1175
7438.56 1232
7439.38 1238
7440.19 1268
7441.01 1225
7441.82 1226
7442.64 1192
7443.45 1149
7444.26 1166
7445.08 1163
7445.89 1155
7446.71 1103
7447.52 1112
7448.34 1127
7449.15 1108
7449.97 1143
7450.78 1119
7451.59 1125
7452.41 1121
7453.22 1139
7454.04 1140
7454.85 1069
7455.67 1091
7456.48 1101
7457.30 1094
7458.11 1100
7458.93 1110
7459.74 1113
7460.56 1071
7461.38 1033
7462.19 1065
7463.01 1072
7463.82 1084
7464.64 1048
7465.45 1043
7466.27 1122
7467.08 1104
7467.90 1045
7468.72 1014
7469.53 1043
7470.35 1023
7471.16 1042
7471.98 1038
7472.79 1073
7473.61 1102
7474.43 1069
7475.24 1087
7476.06 1103
7476.87 1176
7477.69 1121
7478.51 1058
7479.32 1081
7480.14 1087
7480.96 1045
7481.77 1039
7482.59 1076
7483.41 1064
7484.22 1083
7485.04 1077
7485.85 1036
7486.67 1043
7487.49 1046
7488.31 1034
7489.12 1033
7489.94 1037
7490.76 1030
7491.57 1056
7492.39 1052
7493.21 1081
7494.02 1075
7494.84 1053
7495.66 1075
7496.48 1072
7497.29 1049
7498.11 1047
7498.93 1065
7499.74 1102
7500.56 1058
7501.38 1069
7502.20 1029
7503.01 1058
7503.83 1078
7504.65 1070
7505.47 1070
7506.29 1070
7507.10 1052
7507.92 1057
7508.74 1096
7509.56 1072
7510.37 1113
7511.19 1057
7512.01 1109
7512.83 1136
7513.65 1076
7514.47 1077
7515.28 1076
7516.10 1124
7516.92 1049
7517.74 1053
7518.56 1083
7519.38 1081
7520.19 1125
7521.01 1147
7521.83 1124
7522.65 1102
7523.47 1125
7524.29 1107
7525.11 1164
7525.92 1179
7526.74 1135
7527.56 1130
7528.38 1184
7529.20 1153
7530.02 1167
7530.84 1180
7531.66 1190
7532.48 1223
7533.30 1218
7534.12 1227
7534.93 1194
7535.75 1136
7536.57 1127
7537.39 1144
7538.21 1128
7539.03 1071
7539.85 1088
7540.67 1063
7541.49 1084
7542.31 1118
7543.13 1089
7543.95 1116
7544.77 1084
7545.59 1104
7546.41 1076
7547.23 1077
7548.05 1057
7548.87 1076
7549.69 1074
7550.51 1076
7551.33 1101
7552.15 1109
7552.97 1053
7553.79 1063
7554.61 1087
7555.43 1074
7556.25 1092
7557.07 1046
7557.89 1114
7558.71 1124
7559.53 1145
7560.36 1111
7561.18 1148
7562.00 1138
7562.82 1125
7563.64 1145
7564.46 1126
7565.28 1113
7566.10 1144
7566.92 1162
7567.74 1136
7568.56 1117
7569.39 1149
7570.21 1166
7571.03 1210
7571.85 1200
7572.67 1168
7573.49 1165
7574.31 1204
7575.14 1239
7575.96 1219
7576.78 1137
7577.60 1210
7578.42 1207
7579.24 1213
7580.06 1170
7580.89 1169
7581.71 1202
7582.53 1239
7583.35 1219
7584.17 1236
7585.00 1272
7585.82 1261
7586.64 1300
7587.46 1337
7588.29 1327
7589.11 1304
7589.93 1325
7590.75 1359
7591.57 1391
7592.40 1322
7593.22 1334
7594.04 1350
7594.86 1390
7595.69 1405
7596.51 1371
7597.33 1367
7598.15 1374
7598.98 1417
7599.80 1432
7600.62 1465
7601.45 1482
7602.27 1533
7603.09 1559
7603.92 1582
7604.74 1529
7605.56 1558
7606.38 1597
7607.21 1584
7608.03 1590
7608.85 1513
7609.68 1567
7610.50 1559
7611.32 1507
7612.15 1505
7612.97 1578
7613.80 1675
7614.62 1758
7615.44 1763
7616.27 1828
7617.09 1897
7617.91 1986
7618.74 2070
7619.56 2108
7620.39 2052
7621.21 1970
7622.03 1898
7622.86 1859
7623.68 1933
7624.51 1905
7625.33 1916
7626.15 1896
7626.98 1858
7627.80 1963
7628.63 2018
7629.45 2160
7630.28 2204
7631.10 2319
7631.93 2352
7632.75 2330
7633.58 2244
7634.40 2150
7635.22 2036
7636.05 1869
7636.87 1740
7637.70 1685
7638.52 1539
7639.35 1537
7640.17 1518
7641.00 1485
7641.82 1429
7642.65 1459
7643.47 1473
7644.30 1538
7645.13 1612
7645.95 1663
7646.78 1742
7647.60 1887
7648.43 1962
7649.25 1999
7650.08 2047
7650.90 2068
7651.73 2012
7652.55 1958
7653.38 1813
7654.21 1717
7655.03 1642
7655.86 1574
7656.68 1477
7657.51 1400
7658.34 1378
7659.16 1316
7659.99 1351
7660.81 1276
7661.64 1256
7662.47 1281
7663.29 1253
7664.12 1232
7664.95 1255
7665.77 1268
7666.60 1304
7667.42 1284
7668.25 1308
7669.08 1259
7669.90 1243
7670.73 1236
7671.56 1230
7672.38 1208
7673.21 1201
7674.04 1147
7674.87 1146
7675.69 1182
7676.52 1195
7677.35 1229
7678.17 1197
7679.00 1170
7679.83 1179
7680.65 1225
7681.48 1224
7682.31 1239
7683.14 1288
7683.96 1263
7684.79 1308
7685.62 1340
7686.45 1259
7687.27 1283
7688.10 1305
7688.93 1333
7689.76 1287
7690.58 1311
7691.41 1299
7692.24 1299
7693.07 1348
7693.90 1411
7694.72 1477
7695.55 1557
7696.38 1571
7697.21 1620
7698.04 1664
7698.86 1640
7699.69 1590
7700.52 1522
7701.35 1448
7702.18 1447
7703.01 1354
7703.83 1306
7704.66 1284
7705.49 1288
7706.32 1279
7707.15 1271
7707.98 1239
7708.81 1163
7709.63 1171
7710.46 1219
7711.29 1248
7712.12 1235
7712.95 1126
7713.78 1162
7714.61 1183
7715.44 1186
7716.27 1165
7717.10 1173
7717.93 1205
7718.75 1178
7719.58 1199
7720.41 1179
7721.24 1159
7722.07 1177
7722.90 1134
7723.73 1224
7724.56 1240
7725.39 1246
7726.22 1282
7727.05 1323
7727.88 1308
7728.71 1334
7729.54 1331
7730.37 1378
7731.20 1325
7732.03 1241
7732.86 1246
7733.69 1202
7734.52 1182
7735.35 1170
7736.18 1176
7737.01 1170
7737.84 1118
7738.67 1111
7739.50 1134
7740.33 1161
7741.16 1127
7741.99 1145
7742.82 1199
7743.65 1243
7744.48 1345
7745.31 1508
7746.14 1676
7746.98 1724
7747.81 1746
7748.64 1713
7749.47 1643
7750.30 1625
7751.13 1501
7751.96 1402
7752.79 1343
7753.62 1246
7754.45 1200
7755.29 1160
7756.12 1128
7756.95 1120
7757.78 1121
7758.61 1090
7759.44 1085
7760.27 1086
7761.11 1112
7761.94 1067
7762.77 1086
7763.60 1056
7764.43 1081
7765.26 1047
7766.10 1030
7766.93 1083
7767.76 1061
7768.59 1074
7769.42 1054
7770.26 1084
7771.09 1044
7771.92 1059
7772.75 1082
7773.58 1063
7774.42 1097
7775.25 1096
7776.08 1102
7776.91 1100
7777.75 1093
7778.58 1119
7779.41 1107
7780.24 1077
7781.08 1085
7781.91 1097
7782.74 1044
7783.57 1040
7784.41 1082
7785.24 1068
7786.07 1098
7786.91 1077
7787.74 1114
7788.57 1094
7789.40 1103
7790.24 1099
7791.07 1051
7791.90 1092
7792.74 1118
7793.57 1140
7794.40 1111
7795.24 1157
7796.07 1126
7796.90 1126
7797.74 1150
7798.57 1219
7799.40 1203
7800.24 1218
7801.07 1190
7801.91 1212
7802.74 1227
7803.57 1258
7804.41 1223
7805.24 1285
7806.07 1274
7806.91 1259
7807.74 1312
7808.58 1310
7809.41 1284
7810.25 1336
7811.08 1403
7811.91 1433
7812.75 1512
7813.58 1531
7814.42 1593
7815.25 1597
7816.09 1664
7816.92 1689
7817.75 1702
7818.59 1616
7819.42 1693
7820.26 1674
7821.09 1685
7821.93 1738
7822.76 1808
7823.60 1859
7824.43 1821
7825.27 1769
7826.10 1779
7826.94 1698
7827.77 1595
7828.61 1525
7829.44 1488
7830.28 1463
7831.11 1450
7831.95 1523
7832.78 1622
7833.62 1594
7834.46 1592
7835.29 1633
7836.13 1609
7836.96 1555
7837.80 1510
7838.63 1501
7839.47 1463
7840.31 1355
7841.14 1390
7841.98 1376
7842.81 1287
7843.65 1219
7844.48 1287
7845.32 1243
7846.16 1291
7846.99 1230
7847.83 1201
7848.67 1205
7849.50 1234
7850.34 1209
7851.17 1193
7852.01 1265
7852.85 1212
7853.68 1235
7854.52 1228
7855.36 1224
7856.19 1231
7857.03 1295
7857.87 1281
7858.70 1267
7859.54 1292
7860.38 1286
7861.21 1299
7862.05 1219
7862.89 1248
7863.72 1213
7864.56 1311
7865.40 1273
7866.24 1301
7867.07 1266
7867.91 1244
7868.75 1263
7869.59 1317
7870.42 1354
7871.26 1367
7872.10 1343
7872.94 1371
7873.77 1432
7874.61 1503
7875.45 1584
7876.29 1632
7877.12 1798
7877.96 1883
7878.80 1968
7879.64 2015
7880.47 2016
7881.31 2003
7882.15 1994
7882.99 1897
7883.83 1896
7884.66 1802
7885.50 1714
7886.34 1666
7887.18 1540
7888.02 1535
7888.86 1605
7889.69 1698
7890.53 1756
7891.37 1754
7892.21 1706
7893.05 1681
7893.89 1649
7894.73 1545
7895.56 1500
7896.40 1518
7897.24 1446
7898.08 1433
7898.92 1316
7899.76 1322
7900.60 1297
7901.44 1306
7902.28 1294
7903.12 1251
7903.95 1237
7904.79 1250
7905.63 1274
7906.47 1270
7907.31 1215
7908.15 1279
7908.99 1241
7909.83 1200
7910.67 1200
7911.51 1223
7912.35 1298
7913.19 1290
7914.03 1328
7914.87 1435
7915.71 1521
7916.55 1600
7917.39 1585
7918.23 1640
7919.07 1662
7919.91 1686
7920.75 1649
7921.59 1564
7922.43 1435
7923.27 1385
7924.11 1341
7924.95 1293
7925.79 1194
7926.63 1185
7927.47 1140
7928.31 1135
7929.15 1172
7929.99 1110
7930.83 1134
7931.67 1089
7932.51 1064
7933.35 1096
7934.19 1116
7935.04 1079
7935.88 1115
7936.72 1108
7937.56 1108
7938.40 1129
7939.24 1139
7940.08 1121
7940.92 1121
7941.76 1170
7942.60 1169
7943.45 1168
7944.29 1164
7945.13 1118
7945.97 1081
7946.81 1077
7947.65 1114
7948.49 1136
7949.34 1155
7950.18 1158
7951.02 1110
7951.86 1160
7952.70 1251
7953.54 1301
7954.39 1326
7955.23 1334
7956.07 1343
7956.91 1245
7957.75 1250
7958.60 1296
7959.44 1235
7960.28 1164
7961.12 1175
7961.96 1106
7962.81 1129
7963.65 1189
7964.49 1165
7965.33 1269
7966.18 1311
7967.02 1399
7967.86 1426
7968.70 1384
7969.55 1372
7970.39 1329
7971.23 1236
7972.08 1192
7972.92 1179
7973.76 1066
7974.60 1070
7975.45 1090
7976.29 1033
7977.13 1048
7977.98 1010
7978.82 1060
7979.66 1004
7980.51 981
7981.35 1009
7982.19 993
7983.04 996
7983.88 1016
7984.72 1015
7985.57 984
7986.41 963
7987.25 981
7988.10 988
7988.94 956
7989.78 954
7990.63 902
7991.47 882
7992.32 909
7993.16 877
7994.00 904
7994.85 899
7995.69 952
7996.54 904
7997.38 870
7998.22 872
7999.07 884
7999.91 852
8000.76 843
8001.60 839
8002.45 855
8003.29 804
8004.13 832
8004.98 828
8005.82 793
8006.67 836
8007.51 886
8008.36 853
8009.20 915
8010.05 871
8010.89 841
8011.74 843
8012.58 860
8013.43 825
8014.27 822
8015.12 819
8015.96 801
8016.81 791
8017.65 744
8018.50 837
8019.34 829
8020.19 814
8021.03 807
8021.88 797
8022.72 830
8023.57 830
8024.41 827
8025.26 764
8026.11 780
8026.95 760
8027.80 770
8028.64 805
8029.49 796
8030.33 805
8031.18 801
8032.03 790
8032.87 838
8033.72 831
8034.56 833
8035.41 830
8036.26 824
8037.10 809
8037.95 756
8038.80 822
8039.64 798
8040.49 815
8041.34 788
8042.18 766
8043.03 809
8043.87 843
8044.72 818
8045.57 735
8046.41 791
8047.26 814
8048.11 825
8048.96 837
8049.80 811
8050.65 801
8051.50 806
8052.34 810
8053.19 781
8054.04 803
8054.88 818
8055.73 796
8056.58 764
8057.43 746
8058.27 764
8059.12 759
8059.97 775
8060.82 765
8061.66 773
8062.51 779
8063.36 759
8064.21 774
8065.05 737
8065.90 751
8066.75 724
8067.60 754
8068.44 765
8069.29 795
8070.14 737
8070.99 771
8071.84 757
8072.68 761
8073.53 716
8074.38 711
8075.23 731
8076.08 733
8076.93 771
8077.77 739
8078.62 740
8079.47 772
8080.32 749
8081.17 720
8082.02 773
8082.87 765
8083.71 753
8084.56 760
8085.41 731
8086.26 700
8087.11 759
8087.96 756
8088.81 726
8089.66 711
8090.51 733
8091.35 748
8092.20 768
8093.05 747
8093.90 757
8094.75 724
8095.60 726
8096.45 761
8097.30 733
8098.15 737
8099.00 708
8099.85 717
8100.70 731
8101.55 739
8102.40 765
8103.25 738
8104.10 737
8104.95 752
8105.80 747
8106.65 732
8107.50 782
8108.35 773
8109.20 790
8110.05 737
8110.90 740
8111.75 739
8112.60 762
8113.45 790
8114.30 770
8115.15 768
8116.00 793
8116.85 795
8117.70 829
8118.55 814
8119.40 805
8120.25 796
8121.10 823
8121.95 813
8122.80 821
8123.65 840
8124.50 830
8125.35 831
8126.20 857
8127.06 932
8127.91 824
8128.76 849
8129.61 869
8130.46 875
8131.31 835
8132.16 901
8133.01 892
8133.86 920
8134.72 952
8135.57 904
8136.42 886
8137.27 897
8138.12 890
8138.97 884
8139.83 874
8140.68 865
8141.53 873
8142.38 887
8143.23 898
8144.08 891
8144.94 868
8145.79 921
8146.64 943
8147.49 957
8148.34 926
8149.20 948
8150.05 942
8150.90 943
8151.75 1033
8152.60 1101
8153.46 1137
8154.31 1170
8155.16 1217
8156.01 1182
8156.87 1189
8157.72 1127
8158.57 1111
8159.42 1058
8160.28 1020
8161.13 948
8161.98 925
8162.84 893
8163.69 854
8164.54 830
8165.39 876
8166.25 871
8167.10 836
8167.95 813
8168.81 806
8169.66 847
8170.51 869
8171.37 841
8172.22 823
8173.07 791
8173.93 776
8174.78 759
8175.63 777
8176.49 744
8177.34 778
8178.19 816
8179.05 801
8179.90 755
8180.76 788
8181.61 758
8182.46 715
8183.32 744
8184.17 694
8185.02 773
8185.88 758
8186.73 771
8187.59 743
8188.44 734
8189.30 760
8190.15 780
8191.00 762
8191.86 743
8192.71 799
8193.57 799
8194.42 802
8195.28 811
8196.13 778
8196.99 771
8197.84 768
8198.69 750
8199.55 758
8200.40 763
8201.26 764
8202.11 795
8202.97 757
8203.82 747
8204.68 790
8205.53 780
8206.39 737
8207.24 742
8208.10 740
8208.95 760
8209.81 774
8210.67 765
8211.52 788
8212.38 798
8213.23 764
8214.09 811
8214.94 826
8215.80 799
8216.65 829
8217.51 850
8218.37 826
8219.22 829
8220.08 832
8220.93 824
8221.79 809
8222.64 784
8223.50 807
8224.36 792
8225.21 812
8226.07 794
8226.92 814
8227.78 788
8228.64 780
8229.49 737
8230.35 756
8231.21 789
8232.06 756
8232.92 774
8233.78 732
8234.63 711
8235.49 719
8236.35 731
8237.20 725
8238.06 714
8238.92 715
8239.77 691
8240.63 744
8241.49 723
8242.34 700
8243.20 690
8244.06 707
8244.91 738
8245.77 745
8246.63 707
8247.49 712
8248.34 731
8249.20 706
8250.06 668
8250.92 681
8251.77 700
8252.63 731
8253.49 705
8254.35 718
8255.20 674
8256.06 688
8256.92 766
8257.78 734
8258.63 717
8259.49 721
8260.35 690
8261.21 691
8262.07 710
8262.92 685
8263.78 725
8264.64 755
8265.50 754
8266.36 747
8267.22 794
8268.07 753
8268.93 774
8269.79 717
8270.65 752
8271.51 747
8272.37 806
8273.22 783
8274.08 766
8274.94 752
8275.80 782
8276.66 729
8277.52 781
8278.38 765
8279.24 771
8280.09 777
8280.95 746
8281.81 754
8282.67 726
8283.53 727
8284.39 708
8285.25 717
8286.11 742
8286.97 705
8287.83 717
8288.69 737
8289.55 719
8290.41 727
8291.26 812
8292.12 758
8292.98 790
8293.84 799
8294.70 797
8295.56 790
8296.42 747
8297.28 760
8298.14 766
8299.00 745
8299.86 743
8300.72 737
8301.58 801
8302.44 751
8303.30 750
8304.16 755
8305.02 749
8305.88 764
8306.74 709
8307.60 751
8308.46 753
8309.33 722
8310.19 725
8311.05 700
8311.91 722
8312.77 736
8313.63 729
8314.49 719
8315.35 694
8316.21 707
8317.07 740
8317.93 734
8318.79 734
8319.65 756
8320.52 750
8321.38 676
8322.24 701
8323.10 731
8323.96 715
8324.82 710
8325.68 692
8326.54 726
8327.41 721
8328.27 723
8329.13 707
8329.99 737
8330.85 692
8331.71 740
8332.57 690
8333.44 688
8334.30 764
8335.16 737
8336.02 738
8336.88 720
8337.75 722
8338.61 781
8339.47 716
8340.33 766
8341.19 708
8342.06 744
8342.92 762
8343.78 775
8344.64 775
8345.50 790
8346.37 758
8347.23 744
8348.09 781
8348.95 761
8349.82 811
8350.68 757
8351.54 802
8352.40 791
8353.27 750
8354.13 764
8354.99 739
8355.86 731
8356.72 747
8357.58 750
8358.45 750
8359.31 782
8360.17 757
8361.03 727
8361.90 725
8362.76 771
8363.62 742
8364.49 743
8365.35 775
8366.21 746
8367.08 743
8367.94 754
8368.80 742
8369.67 748
8370.53 796
8371.40 774
8372.26 790
8373.12 732
8373.99 793
8374.85 807
8375.71 773
8376.58 806
8377.44 800
8378.31 771
8379.17 760
8380.03 778
8380.90 802
8381.76 764
8382.63 788
8383.49 780
8384.36 779
8385.22 848
8386.08 839
8386.95 865
8387.81 869
8388.68 909
8389.54 854
8390.41 845
8391.27 871
8392.14 809
8393.00 839
8393.87 862
8394.73 884
8395.60 835
8396.46 823
8397.33 806
8398.19 857
8399.06 889
8399.92 898
8400.79 843
8401.65 888
8402.52 895
8403.38 873
8404.25 914
8405.11 865
8405.98 916
8406.84 936
8407.71 949
8408.58 944
8409.44 982
8410.31 964
8411.17 998
8412.04 981
8412.90 966
8413.77 970
8414.64 1049
8415.50 1002
8416.37 994
8417.23 1012
8418.10 1047
8418.97 1107
8419.83 1115
8420.70 1072
8421.56 1073
8422.43 1108
8423.30 1117
8424.16 1124
8425.03 1142
8425.90 1185
8426.76 1194
8427.63 1157
8428.50 1176
8429.36 1238
8430.23 1271
8431.10 1311
8431.96 1241
8432.83 1255
8433.70 1306
8434.56 1264
8435.43 1313
8436.30 1367
8437.16 1426
8438.03 1464
8438.90 1505
8439.77 1514
8440.63 1539
8441.50 1523
8442.37 1545
8443.24 1616
8444.10 1522
8444.97 1548
8445.84 1569
8446.71 1556
8447.57 1575
8448.44 1623
8449.31 1718
8450.18 1863
8451.04 2106
8451.91 2404
8452.78 2829
8453.65 3283
8454.52 3741
8455.38 4147
8456.25 4387
8457.12 4398
8457.99 4197
8458.86 3950
8459.72 3498
8460.59 3132
8461.46 2746
8462.33 2468
8463.20 2219
8464.07 1962
8464.93 1855
8465.80 1745
8466.67 1657
8467.54 1574
8468.41 1557
8469.28 1478
8470.15 1408
8471.02 1375
8471.88 1370
8472.75 1337
8473.62 1317
8474.49 1296
8475.36 1277
8476.23 1298
8477.10 1306
8477.97 1375
8478.84 1365
8479.71 1399
8480.58 1465
8481.44 1503
8482.31 1556
8483.18 1550
8484.05 1481
8484.92 1488
8485.79 1450
8486.66 1449
8487.53 1377
8488.40 1352
8489.27 1317
8490.14 1334
8491.01 1327
8491.88 1360
8492.75 1351
8493.62 1396
8494.49 1346
8495.36 1328
8496.23 1374
8497.10 1343
8497.97 1339
8498.84 1309
8499.71 1261
8500.58 1227
8501.45 1306
8502.32 1269
8503.19 1207
8504.06 1251
8504.93 1274
8505.80 1299
8506.67 1287
8507.55 1275
8508.42 1356
8509.29 1370
8510.16 1356
8511.03 1305
8511.90 1314
8512.77 1376
8513.64 1398
8514.51 1414
8515.38 1381
8516.25 1414
8517.13 1426
8518.00 1432
8518.87 1508
8519.74 1524
8520.61 1591
8521.48 1687
8522.35 1782
8523.23 1956
8524.10 2086
8524.97 2321
8525.84 2408
8526.71 2318
8527.58 2231
8528.46 2210
8529.33 2150
8530.20 2031
8531.07 1874
8531.94 1797
8532.81 1729
8533.69 1639
8534.56 1653
8535.43 1597
8536.30 1532
8537.18 1582
8538.05 1482
8538.92 1435
8539.79 1408
8540.66 1413
8541.54 1330
8542.41 1373
8543.28 1350
8544.15 1310
8545.03 1258
8545.90 1275
8546.77 1278
8547.64 1265
8548.52 1344
8549.39 1367
8550.26 1508
8551.14 1585
8552.01 1729
8552.88 1787
8553.76 1798
8554.63 1828
8555.50 1870
8556.37 1827
8557.25 1721
8558.12 1601
8558.99 1528
8559.87 1483
8560.74 1361
8561.61 1363
8562.49 1312
8563.36 1238
8564.24 1258
8565.11 1248
8565.98 1213
8566.86 1198
8567.73 1134
8568.60 1126
8569.48 1137
8570.35 1175
8571.23 1117
8572.10 1099
8572.97 1149
8573.85 1138
8574.72 1116
8575.60 1133
8576.47 1178
8577.34 1141
8578.22 1097
8579.09 1125
8579.97 1154
8580.84 1117
8581.72 1180
8582.59 1154
8583.47 1135
8584.34 1146
8585.21 1109
8586.09 1175
8586.96 1167
8587.84 1170
8588.71 1161
8589.59 1215
8590.46 1198
8591.34 1183
8592.21 1243
8593.09 1243
8593.96 1275
8594.84 1290
8595.71 1270
8596.59 1280
8597.46 1269
8598.34 1307
8599.22 1331
8600.09 1328
8600.97 1312
8601.84 1307
8602.72 1357
8603.59 1340
8604.47 1399
8605.34 1381
8606.22 1415
8607.10 1387
8607.97 1357
8608.85 1432
8609.72 1447
8610.60 1407
8611.47 1421
8612.35 1445
8613.23 1469
8614.10 1520
8614.98 1557
8615.86 1496
8616.73 1569
8617.61 1619
8618.48 1680
8619.36 1670
8620.24 1644
8621.11 1724
8621.99 1756
8622.87 1751
8623.74 1744
8624.62 1731
8625.50 1691
8626.37 1753
8627.25 1777
8628.13 1751
8629.00 1782
8629.88 1776
8630.76 1788
8631.64 1797
8632.51 1823
8633.39 1796
8634.27 1706
8635.14 1775
8636.02 1820
8636.90 1802
8637.78 1798
8638.65 1806
8639.53 1862
8640.41 1878
8641.29 1899
8642.16 2024
8643.04 2084
8643.92 2242
8644.80 2269
8645.67 2286
8646.55 2341
8647.43 2349
8648.31 2411
8649.18 2373
8650.06 2319
8650.94 2404
8651.82 2327
8652.70 2327
8653.58 2367
8654.45 2422
8655.33 2440
8656.21 2513
8657.09 2720
8657.97 2988
8658.84 3275
8659.72 3671
8660.60 4228
8661.48 4858
8662.36 5414
8663.24 5998
8664.12 6433
8664.99 6655
8665.87 6455
8666.75 6222
8667.63 5757
8668.51 5216
8669.39 4683
8670.27 4203
8671.15 3941
8672.03 3619
8672.91 3231
8673.78 3106
8674.66 2951
8675.54 2857
8676.42 2799
8677.30 2596
8678.18 2423
8679.06 2394
8679.94 2287
8680.82 2176
8681.70 2148
8682.58 2089
8683.46 2088
8684.34 2059
8685.22 2094
8686.10 2146
8686.98 2255
8687.86 2386
8688.74 2613
8689.62 2915
8690.50 3178
8691.38 3402
8692.26 3572
8693.14 3614
8694.02 3595
8694.90 3516
8695.78 3365
8696.66 3136
8697.54 2894
8698.42 2797
8699.30 2651
8700.18 2695
8701.06 2615
8701.94 2550
8702.82 2474
8703.70 2429
8704.58 2343
8705.46 2245
8706.34 2155
8707.23 2015
8708.11 1847
8708.99 1817
8709.87 1714
8710.75 1604
8711.63 1560
8712.51 1484
8713.39 1479
8714.27 1440
8715.16 1323
8716.04 1378
8716.92 1387
8717.80 1368
8718.68 1360
8719.56 1351
8720.44 1343
8721.33 1369
8722.21 1391
8723.09 1472
8723.97 1474
8724.85 1460
8725.73 1497
8726.62 1526
8727.50 1537
8728.38 1549
8729.26 1519
8730.14 1607
8731.03 1578
8731.91 1590
8732.79 1575
8733.67 1458
8734.55 1447
8735.44 1468
8736.32 1471
8737.20 1498
8738.08 1485
8738.97 1507
8739.85 1472
8740.73 1462
8741.61 1506
8742.50 1439
8743.38 1429
8744.26 1367
8745.14 1389
8746.03 1357
8746.91 1398
8747.79 1352
8748.68 1407
8749.56 1385
8750.44 1370
8751.33 1309
8752.21 1382
8753.09 1396
8753.97 1433
8754.86 1405
8755.74 1425
8756.62 1415
8757.51 1449
8758.39 1484
8759.28 1514
8760.16 1463
8761.04 1439
8761.93 1485
8762.81 1475
8763.69 1470
8764.58 1481
8765.46 1523
8766.34 1518
8767.23 1494
8768.11 1520
8769.00 1465
8769.88 1469
8770.76 1412
8771.65 1441
8772.53 1383
8773.42 1389
8774.30 1427
8775.19 1424
8776.07 1436
8776.95 1511
8777.84 1579
8778.72 1650
8779.61 1737
8780.49 1831
8781.38 1879
8782.26 1889
8783.15 1835
8784.03 1738
8784.92 1740
8785.80 1631
8786.69 1608
8787.57 1482
8788.46 1421
8789.34 1413
8790.23 1267
8791.11 1218
8792.00 1212
8792.88 1133
8793.77 1187
8794.65 1179
8795.54 1088
8796.42 1072
8797.31 1062
8798.19 1074
8799.08 1105
8799.96 1068
8800.85 1058
8801.74 1037
8802.62 1029
8803.51 1048
8804.39 1017
8805.28 1024
8806.16 1058
8807.05 1035
8807.94 1066
8808.82 1044
8809.71 1048
8810.59 1031
8811.48 1000
8812.37 982
8813.25 1015
8814.14 983
8815.03 986
8815.91 1019
8816.80 1015
8817.68 1028
8818.57 1004
8819.46 961
8820.34 953
8821.23 970
8822.12 960
8823.00 985
8823.89 947
8824.78 949
8825.66 950
8826.55 947
8827.44 930
8828.33 913
8829.21 901
8830.10 913
8830.99 974
8831.87 968
8832.76 942
8833.65 914
8834.54 898
8835.42 956
8836.31 925
8837.20 929
8838.08 947
8838.97 931
8839.86 927
8840.75 930
8841.64 959
8842.52 934
8843.41 927
8844.30 936
8845.19 966
8846.07 929
8846.96 921
8847.85 937
8848.74 874
8849.63 840
8850.51 907
8851.40 851
8852.29 876
8853.18 874
8854.07 861
8854.96 866
8855.84 885
8856.73 840
8857.62 831
8858.51 884
8859.40 904
8860.29 901
8861.17 891
8862.06 864
8862.95 867
8863.84 893
8864.73 849
8865.62 881
8866.51 866
8867.40 863
8868.29 909
8869.17 928
8870.06 845
8870.95 813
8871.84 858
8872.73 855
8873.62 819
8874.51 791
8875.40 847
8876.29 820
8877.18 837
8878.07 856
8878.96 804
8879.85 793
8880.74 763
8881.63 750
8882.51 736
8883.40 777
8884.29 807
8885.18 764
8886.07 749
8886.96 742
8887.85 768
8888.74 792
8889.63 803
8890.52 732
8891.41 745
8892.30 734
8893.19 716
8894.09 734
8894.98 727
8895.87 724
8896.76 727
8897.65 702
8898.54 705
8899.43 708
8900.32 718
8901.21 708
8902.10 706
8902.99 678
8903.88 659
8904.77 654
8905.66 668
8906.55 667
8907.44 732
8908.34 709
8909.23 692
8910.12 679
8911.01 726
8911.90 704
8912.79 714
8913.68 715
8914.57 708
8915.47 732
8916.36 728
8917.25 707
8918.14 701
8919.03 671
8919.92 645
8920.81 644
8921.71 687
8922.60 674
8923.49 663
8924.38 670
8925.27 631
8926.16 670
8927.06 691
8927.95 671
8928.84 676
8929.73 687
8930.62 666
8931.52 691
8932.41 655
8933.30 693
8934.19 701
8935.09 691
8935.98 654
8936.87 690
8937.76 675
8938.66 667
8939.55 659
8940.44 611
8941.33 614
8942.23 617
8943.12 658
8944.01 648
8944.90 622
8945.80 632
8946.69 621
8947.58 635
8948.48 598
8949.37 664
8950.26 625
8951.16 628
8952.05 653
8952.94 667
8953.84 671
8954.73 652
8955.62 663
8956.52 682
8957.41 659
8958.30 662
8959.20 633
8960.09 662
8960.98 644
8961.88 638
8962.77 621
8963.66 651
8964.56 691
8965.45 656
8966.35 685
8967.24 676
8968.13 748
8969.03 711
8969.92 674
8970.82 641
8971.71 665
8972.60 619
8973.50 637
8974.39 629
8975.29 621
8976.18 620
8977.08 612
8977.97 638
8978.87 608
8979.76 637
8980.65 606
8981.55 622
8982.44 606
8983.34 613
8984.23 611
8985.13 613
8986.02 640
8986.92 576
8987.81 624
8988.71 630
8989.60 644
8990.50 646
8991.39 637
8992.29 602
8993.18 628
8994.08 617
8994.97 614
8995.87 615
8996.76 657
8997.66 629
8998.56 621
8999.45 608
9000.35 598
9001.24 627
9002.14 620
9003.03 635
9003.93 589
9004.83 570
9005.72 627
9006.62 585
9007.51 597
9008.41 631
9009.31 611
9010.20 592
9011.10 558
9011.99 611
9012.89 625
9013.79 600
9014.68 603
9015.58 601
9016.48 599
9017.37 606
9018.27 603
9019.16 586
9020.06 629
9020.96 637
9021.85 622
9022.75 625
9023.65 605
9024.54 612
9025.44 636
9026.34 582
9027.24 608
9028.13 623
9029.03 610
9029.93 602
9030.82 613
9031.72 617
9032.62 590
9033.52 591
9034.41 628
9035.31 605
9036.21 595
9037.10 675
9038.00 645
9038.90 613
9039.80 618
9040.69 584
9041.59 611
9042.49 601
9043.39 592
9044.29 607
9045.18 609
9046.08 619
9046.98 619
9047.88 594
9048.78 627
9049.67 623
9050.57 601
9051.47 637
9052.37 636
9053.27 589
9054.16 634
9055.06 648
9055.96 630
9056.86 615
9057.76 624
9058.66 615
9059.55 611
9060.45 621
9061.35 628
9062.25 660
9063.15 641
9064.05 599
9064.95 637
9065.85 634
9066.74 640
9067.64 626
9068.54 625
9069.44 630
9070.34 681
9071.24 649
9072.14 627
9073.04 597
9073.94 658
9074.84 636
9075.74 623
9076.64 675
9077.53 634
9078.43 644
9079.33 645
9080.23 621
9081.13 662
9082.03 689
9082.93 693
9083.83 671
9084.73 655
9085.63 647
9086.53 653
9087.43 664
9088.33 683
9089.23 705
9090.13 635
9091.03 686
9091.93 705
9092.83 652
9093.73 686
9094.63 664
9095.53 678
9096.43 656
9097.33 624
9098.23 626
9099.13 629
9100.04 639
9100.94 643
9101.84 596
9102.74 621
9103.64 645
9104.54 653
9105.44 653
9106.34 653
9107.24 636
9108.14 598
9109.04 638
9109.94 637
9110.85 613
9111.75 591
9112.65 631
9113.55 601
9114.45 619
9115.35 627
9116.25 656
9117.15 584
9118.06 637
9118.96 673
9119.86 640
9120.76 641
9121.66 678
9122.56 683
9123.46 702
9124.37 667
9125.27 658
9126.17 652
9127.07 693
9127.97 684
9128.88 651
9129.78 653
9130.68 653
9131.58 642
9132.48 662
9133.39 616
9134.29 656
9135.19 616
9136.09 630
9137.00 609
9137.90 605
9138.80 612
9139.70 593
9140.61 620
9141.51 620
9142.41 596
9143.31 593
9144.22 614
9145.12 611
9146.02 613
9146.92 606
9147.83 599
9148.73 596
9149.63 644
9150.54 592
9151.44 610
9152.34 587
9153.25 633
9154.15 612
9155.05 597
9155.96 648
9156.86 672
9157.76 641
9158.67 640
9159.57 651
9160.47 637
9161.38 647
9162.28 674
9163.18 644
9164.09 674
9164.99 664
9165.90 616
9166.80 647
9167.70 672
9168.61 695
9169.51 690
9170.42 704
9171.32 657
9172.22 663
9173.13 643
9174.03 637
9174.94 625
9175.84 607
9176.74 654
9177.65 612
9178.55 634
9179.46 623
9180.36 639
9181.27 605
9182.17 625
9183.08 611
9183.98 637
9184.89 626
9185.79 636
9186.70 677
9187.60 646
9188.51 664
9189.41 675
9190.32 657
9191.22 667
9192.13 719
9193.03 675
9193.94 693
9194.84 731
9195.75 759
9196.65 747
9197.56 754
9198.46 825
9199.37 812
9200.27 822
9201.18 823
9202.08 762
9202.99 762
9203.90 755
9204.80 778
9205.71 752
9206.61 713
9207.52 688
9208.42 648
9209.33 634
9210.24 664
9211.14 625
9212.05 637
9212.95 651
9213.86 629
9214.77 691
9215.67 651
9216.58 665
9217.49 658
9218.39 654
9219.30 635
9220.21 650
9221.11 617
9222.02 614
9222.93 640
9223.83 591
9224.74 613
9225.65 595
9226.55 601
9227.46 612
9228.37 627
9229.27 614
9230.18 627
9231.09 668
9231.99 660
9232.90 627
9233.81 658
9234.72 640
9235.62 612
9236.53 615
9237.44 620
9238.34 613
9239.25 601
9240.16 629
9241.07 622
9241.97 647
9242.88 647
9243.79 646
9244.70 628
9245.61 619
9246.51 650
9247.42 653
9248.33 637
9249.24 626
9250.14 613
9251.05 596
9251.96 611
9252.87 613
9253.78 622
9254.69 608
9255.59 642
9256.50 637
9257.41 619
9258.32 623
9259.23 623
9260.14 666
9261.04 721
9261.95 722
9262.86 700
9263.77 697
9264.68 710
9265.59 710
9266.50 661
9267.40 685
9268.31 672
9269.22 657
9270.13 685
9271.04 660
9271.95 659
9272.86 640
9273.77 655
9274.68 620
9275.59 641
9276.49 667
9277.40 663
9278.31 680
9279.22 662
9280.13 685
9281.04 624
9281.95 636
9282.86 646
9283.77 649
9284.68 645
9285.59 642
9286.50 622
9287.41 628
9288.32 675
9289.23 692
9290.14 657
9291.05 642
9291.96 668
9292.87 661
9293.78 627
9294.69 693
9295.60 671
9296.51 657
9297.42 668
9298.33 683
9299.24 675
9300.15 698
9301.06 743
9301.97 725
9302.88 632
9303.79 671
9304.70 703
9305.61 718
9306.53 709
9307.44 738
9308.35 739
9309.26 752
9310.17 745
9311.08 722
9311.99 770
9312.90 756
9313.81 710
9314.72 744
9315.63 728
9316.55 716
9317.46 725
9318.37 700
9319.28 693
9320.19 689
9321.10 641
9322.01 665
9322.93 675
9323.84 663
9324.75 677
9325.66 684
9326.57 658
9327.48 647
9328.40 673
9329.31 678
9330.22 688
9331.13 674
9332.04 704
9332.96 725
9333.87 698
9334.78 681
9335.69 681
9336.60 663
9337.52 670
9338.43 690
9339.34 734
9340.25 685
9341.17 676
9342.08 688
9342.99 676
9343.90 677
9344.82 698
9345.73 705
9346.64 710
9347.55 704
9348.47 700
9349.38 716
9350.29 691
9351.21 709
9352.12 709
9353.03 740
9353.94 727
9354.86 701
9355.77 690
9356.68 737
9357.60 699
9358.51 675
9359.42 687
9360.34 704
9361.25 728
9362.16 722
9363.08 720
9363.99 691
9364.90 717
9365.82 682
9366.73 756
9367.65 731
9368.56 732
9369.47 709
9370.39 721
9371.30 767
9372.21 771
9373.13 763
9374.04 747
9374.96 722
9375.87 736
9376.79 751
9377.70 713
9378.61 763
9379.53 759
9380.44 763
9381.36 757
9382.27 797
9383.19 817
9384.10 819
9385.01 774
9385.93 798
9386.84 787
9387.76 821
9388.67 871
9389.59 901
9390.50 866
9391.42 856
9392.33 901
9393.25 872
9394.16 887
9395.08 883
9395.99 885
9396.91 871
9397.82 858
9398.74 856
9399.65 873
9400.57 906
9401.48 884
9402.40 887
9403.32 847
9404.23 852
9405.15 856
9406.06 870
9406.98 818
9407.89 884
9408.81 899
9409.73 924
9410.64 906
9411.56 885
9412.47 927
9413.39 910
9414.30 929
9415.22 880
9416.14 861
9417.05 925
9417.97 929
9418.89 931
9419.80 938
9420.72 936
9421.63 929
9422.55 895
9423.47 931
9424.38 985
9425.30 1009
9426.22 997
9427.13 1036
9428.05 999
9428.97 981
9429.88 992
9430.80 1023
9431.72 1065
9432.63 1120
9433.55 1129
9434.47 1150
9435.38 1240
9436.30 1212
9437.22 1230
9438.14 1244
9439.05 1317
9439.97 1314
9440.89 1334
9441.81 1294
9442.72 1309
9443.64 1318
9444.56 1327
9445.47 1410
9446.39 1423
9447.31 1480
9448.23 1551
9449.15 1682
9450.06 1771
9450.98 1917
9451.90 2098
9452.82 2146
9453.73 2129
9454.65 2114
9455.57 2104
9456.49 1936
9457.41 1787
9458.32 1657
9459.24 1483
9460.16 1401
9461.08 1321
9462.00 1208
9462.92 1121
9463.83 1065
9464.75 1069
9465.67 1026
9466.59 1037
9467.51 972
9468.43 1005
9469.35 1002
9470.26 980
9471.18 931
9472.10 966
9473.02 982
9473.94 910
9474.86 926
9475.78 862
9476.70 899
9477.62 932
9478.54 982
9479.45 936
9480.37 970
9481.29 961
9482.21 986
9483.13 979
9484.05 986
9484.97 1000
9485.89 1016
9486.81 1008
9487.73 999
9488.65 986
9489.57 1010
9490.49 1026
9491.41 997
9492.33 1002
9493.25 1004
9494.17 1008
9495.09 1006
9496.01 1002
9496.93 1001
9497.85 980
9498.77 997
9499.69 1005
9500.61 961
9501.53 955
9502.45 1013
9503.37 981
9504.29 1049
9505.21 1031
9506.13 1002
9507.05 1024
9507.97 1020
9508.89 1047
9509.81 1080
9510.73 1087
9511.65 1121
9512.57 1165
9513.49 1148
9514.42 1129
9515.34 1247
9516.26 1235
9517.18 1272
9518.10 1317
9519.02 1338
9519.94 1429
9520.86 1481
9521.78 1500
9522.71 1497
9523.63 1536
9524.55 1467
9525.47 1418
9526.39 1408
9527.31 1442
9528.23 1413
9529.16 1335
9530.08 1333
9531.00 1304
9531.92 1347
9532.84 1434
9533.76 1404
9534.69 1330
9535.61 1321
9536.53 1312
9537.45 1291
9538.37 1278
9539.30 1214
9540.22 1234
9541.14 1189
9542.06 1176
9542.98 1145
9543.91 1136
9544.83 1159
9545.75 1159
9546.67 1180
9547.60 1199
9548.52 1111
9549.44 1111
9550.36 1116
9551.29 1197
9552.21 1174
9553.13 1185
9554.06 1195
9554.98 1176
9555.90 1214
9556.82 1211
9557.75 1257
9558.67 1288
9559.59 1241
9560.52 1259
9561.44 1263
9562.36 1265
9563.29 1275
9564.21 1258
9565.13 1236
9566.06 1240
9566.98 1243
9567.90 1299
9568.83 1317
9569.75 1334
9570.67 1379
9571.60 1357
9572.52 1332
9573.44 1357
9574.37 1383
9575.29 1412
9576.22 1434
9577.14 1495
9578.06 1515
9578.99 1542
9579.91 1562
9580.84 1604
9581.76 1587
9582.68 1574
9583.61 1554
9584.53 1534
9585.46 1524
9586.38 1523
9587.31 1527
9588.23 1508
9589.15 1472
9590.08 1497
9591.00 1560
9591.93 1627
9592.85 1716
9593.78 1782
9594.70 1902
9595.63 2032
9596.55 2160
9597.48 2297
9598.40 2364
9599.33 2477
9600.25 2476
9601.18 2425
9602.10 2358
9603.03 2262
9603.95 2131
9604.88 2025
9605.80 1939
9606.73 1812
9607.65 1650
9608.58 1626
9609.50 1550
9610.43 1504
9611.35 1485
9612.28 1429
9613.21 1439
9614.13 1472
9615.06 1490
9615.98 1467
9616.91 1437
9617.84 1445
9618.76 1467
9619.69 1484
9620.61 1453
9621.54 1497
9622.47 1513
9623.39 1502
9624.32 1470
9625.24 1461
9626.17 1504
9627.10 1532
9628.02 1540
9628.95 1516
9629.88 1541
9630.80 1533
9631.73 1588
9632.65 1597
9633.58 1601
9634.51 1618
9635.43 1639
9636.36 1674
9637.29 1675
9638.22 1723
9639.14 1738
9640.07 1790
9641.00 1815
9641.92 1854
9642.85 1832
9643.78 1881
9644.70 1887
9645.63 1851
9646.56 1900
9647.49 1883
9648.41 1902
9649.34 1863
9650.27 1802
9651.20 1817
9652.12 1856
9653.05 1825
9653.98 1829
9654.91 1831
9655.83 1774
9656.76 1797
9657.69 1787
9658.62 1768
9659.55 1827
9660.47 1794
9661.40 1895
9662.33 1898
9663.26 1834
9664.19 1866
9665.11 1913
9666.04 1933
9666.97 1936
9667.90 1994
9668.83 2022
9669.75 1983
9670.68 1999
9671.61 2064
9672.54 2084
9673.47 2106
9674.40 2125
9675.33 2159
9676.25 2227
9677.18 2192
9678.11 2208
9679.04 2204
9679.97 2274
9680.90 2268
9681.83 2269
9682.76 2298
9683.69 2197
9684.61 2243
9685.54 2246
9686.47 2244
9687.40 2246
9688.33 2265
9689.26 2253
9690.19 2200
9691.12 2288
9692.05 2285
9692.98 2284
9693.91 2386
9694.84 2325
9695.77 2310
9696.70 2424
9697.63 2505
9698.56 2570
9699.49 2573
9700.42 2559
9701.35 2576
9702.28 2486
9703.21 2444
9704.14 2364
9705.07 2373
9706.00 2345
9706.93 2257
9707.86 2279
9708.79 2326
9709.72 2305
9710.65 2387
9711.58 2431
9712.51 2540
9713.44 2568
9714.37 2633
9715.30 2702
9716.23 2707
9717.16 2615
9718.09 2569
9719.02 2513
9719.95 2436
9720.88 2301
9721.81 2195
9722.75 2037
9723.68 2021
9724.61 1971
9725.54 1888
9726.47 1892
9727.40 1859
9728.33 1790
9729.26 1790
9730.19 1841
9731.13 1881
9732.06 1847
9732.99 1829
9733.92 1833
9734.85 1784
9735.78 1802
9736.71 1773
9737.65 1693
9738.58 1677
9739.51 1654
9740.44 1605
9741.37 1584
9742.30 1553
9743.24 1536
9744.17 1573
9745.10 1559
9746.03 1567
9746.96 1570
9747.90 1513
9748.83 1496
9749.76 1483
9750.69 1438
9751.63 1447
9752.56 1453
9753.49 1450
9754.42 1465
9755.36 1432
9756.29 1419
9757.22 1422
9758.15 1367
9759.09 1363
9760.02 1399
9760.95 1365
9761.88 1373
9762.82 1385
9763.75 1419
9764.68 1399
9765.62 1386
9766.55 1449
9767.48 1489
9768.41 1467
9769.35 1479
9770.28 1473
9771.21 1466
9772.15 1449
9773.08 1473
9774.01 1455
9774.95 1451
9775.88 1414
9776.81 1410
9777.75 1436
9778.68 1434
9779.62 1424
9780.55 1444
9781.48 1495
9782.42 1482
9783.35 1470
9784.28 1462
9785.22 1399
9786.15 1421
9787.09 1467
9788.02 1434
9788.95 1395
9789.89 1330
9790.82 1312
9791.76 1325
9792.69 1383
9793.63 1440
9794.56 1410
9795.49 1447
9796.43 1464
9797.36 1467
9798.30 1442
9799.23 1481
9800.17 1566
9801.10 1463
9802.04 1435
9802.97 1378
9803.91 1324
9804.84 1308
9805.78 1224
9806.71 1249
9807.65 1191
9808.58 1123
9809.52 1180
9810.45 1139
9811.39 1088
9812.32 1075
9813.26 1065
9814.19 1073
9815.13 1060
9816.06 1070
9817.00 1060
9817.93 1022
9818.87 1049
9819.80 1039
9820.74 1047
9821.68 1036
9822.61 996
9823.55 1014
9824.48 998
9825.42 987
9826.35 1005
9827.29 1034
9828.23 1018
9829.16 1058
9830.10 1019
9831.03 1007
9831.97 1049
9832.91 1030
9833.84 1006
9834.78 993
9835.72 980
9836.65 1013
9837.59 1025
9838.52 989
9839.46 983
9840.40 952
9841.33 1021
9842.27 1012
9843.21 958
9844.14 1004
9845.08 1000
9846.02 999
9846.95 1007
9847.89 1000
9848.83 996
9849.77 1031
9850.70 1032
9851.64 1002
9852.58 1037
9853.51 1000
9854.45 1036
9855.39 1006
9856.33 1013
9857.26 990
9858.20 1003
9859.14 990
9860.08 959
9861.01 926
9861.95 945
9862.89 955
9863.83 983
9864.76 942
9865.70 919
9866.64 964
9867.58 954
9868.51 944
9869.45 963
9870.39 939
9871.33 993
9872.27 981
9873.20 969
9874.14 965
9875.08 969
9876.02 936
9876.96 926
9877.90 954
9878.83 963
9879.77 947
9880.71 931
9881.65 935
9882.59 933
9883.53 902
9884.47 909
9885.40 933
9886.34 947
9887.28 901
9888.22 938
9889.16 951
9890.10 942
9891.04 926
9891.98 932
9892.91 934
9893.85 924
9894.79 916
9895.73 934
9896.67 905
9897.61 919
9898.55 909
9899.49 932
9900.43 875
9901.37 920
9902.31 938
9903.25 895
9904.19 935
9905.13 924
9906.07 926
9907.01 900
9907.95 954
9908.89 937
9909.83 924
9910.77 947
9911.71 954
9912.65 962
9913.59 969
9914.53 950
9915.47 967
9916.41 1037
9917.35 1019
9918.29 1039
9919.23 1118
9920.17 1149
9921.11 1189
9922.05 1303
9922.99 1314
9923.93 1408
9924.87 1448
9925.81 1543
9926.75 1594
9927.69 1577
9928.63 1586
9929.57 1511
9930.51 1422
9931.45 1369
9932.39 1295
9933.34 1219
9934.28 1130
9935.22 1066
9936.16 1018
9937.10 1016
9938.04 967
9938.98 951
9939.92 926
9940.87 887
9941.81 951
9942.75 897
9943.69 926
9944.63 948
9945.57 994
9946.51 1019
9947.46 994
9948.40 1029
9949.34 1001
9950.28 1020
9951.22 1052
9952.16 1032
9953.11 981
9954.05 1021
9954.99 971
9955.93 945
9956.87 890
9957.82 915
9958.76 882
9959.70 812
9960.64 813
9961.59 846
9962.53 816
9963.47 840
9964.41 798
9965.35 754
9966.30 762
9967.24 730
9968.18 754
9969.13 774
9970.07 733
9971.01 732
9971.95 753
9972.90 754
9973.84 728
9974.78 740
9975.73 725
9976.67 729
9977.61 701
9978.55 738
9979.50 703
9980.44 723
9981.38 733
9982.33 690
9983.27 683
9984.21 745
9985.16 757
9986.10 697
9987.04 705
9987.99 732
9988.93 774
9989.88 700
9990.82 720
9991.76 732
9992.71 775
9993.65 759
9994.59 760
9995.54 763
9996.48 757
9997.43 740
9998.37 758
9999.31 733
10000.26 697
10001.20 755
10002.15 730
10003.09 740
10004.04 767
10004.98 722
10005.92 706
10006.87 729
10007.81 731
10008.76 691
10009.70 708
10010.65 711
10011.59 704
10012.54 729
10013.48 722
10014.43 712
10015.37 695
10016.32 701
10017.26 711
10018.21 730
10019.15 744
10020.10 754
10021.04 717
10021.99 669
10022.93 702
10023.88 702
10024.82 732
10025.77 708
10026.71 708
10027.66 702
10028.60 706
10029.55 701
10030.49 703
10031.44 718
10032.39 674
10033.33 709
10034.28 686
10035.22 685
10036.17 691
10037.11 667
10038.06 672
10039.01 689
10039.95 690
10040.90 691
10041.84 648
10042.79 642
10043.74 628
10044.68 658
10045.63 652
10046.58 649
10047.52 666
10048.47 655
10049.41 662
10050.36 653
10051.31 650
10052.25 677
10053.20 625
10054.15 683
10055.09 671
10056.04 622
10056.99 673
10057.93 674
10058.88 651
10059.83 675
10060.78 676
10061.72 669
10062.67 656
10063.62 654
10064.56 674
10065.51 642
10066.46 659
10067.41 632
10068.35 632
10069.30 649
10070.25 637
10071.20 666
10072.14 659
10073.09 654
10074.04 638
10074.99 627
10075.93 642
10076.88 623
10077.83 624
10078.78 640
10079.72 646
10080.67 653
10081.62 613
10082.57 610
10083.52 651
10084.46 653
10085.41 656
10086.36 638
10087.31 647
10088.26 644
10089.21 651
10090.15 634
10091.10 627
10092.05 651
10093.00 651
10093.95 664
10094.90 653
10095.85 660
10096.79 641
10097.74 643
10098.69 665
10099.64 658
10100.59 645
10101.54 659
10102.49 674
10103.44 676
10104.39 662
10105.33 640
10106.28 675
10107.23 643
10108.18 649
10109.13 634
10110.08 624
10111.03 676
10111.98 611
10112.93 623
10113.88 641
10114.83 652
10115.78 661
10116.73 689
10117.68 662
10118.63 680
10119.58 670
10120.53 652
10121.48 634
10122.43 626
10123.38 626
10124.33 608
10125.28 653
10126.23 659
10127.18 645
10128.13 670
10129.08 644
10130.03 679
10130.98 699
10131.93 675
10132.88 706
10133.83 724
10134.78 695
10135.73 681
10136.68 693
10137.63 681
10138.58 693
10139.53 732
10140.48 720
10141.43 687
10142.38 736
10143.33 714
10144.29 716
10145.24 736
10146.19 724
10147.14 733
10148.09 721
10149.04 748
10149.99 713
10150.94 743
10151.89 740
10152.85 747
10153.80 755
10154.75 745
10155.70 742
10156.65 755
10157.60 766
10158.55 806
10159.51 797
10160.46 802
10161.41 773
10162.36 788
10163.31 787
10164.26 825
10165.22 781
10166.17 815
10167.12 796
10168.07 814
10169.02 847
10169.98 843
10170.93 811
10171.88 801
10172.83 813
10173.79 835
10174.74 857
10175.69 859
10176.64 877
10177.60 918
10178.55 923
10179.50 883
10180.45 890
10181.41 909
10182.36 896
10183.31 943
10184.26 873
10185.22 843
10186.17 879
10187.12 893
10188.08 896
10189.03 873
10189.98 884
10190.93 882
10191.89 906
10192.84 928
10193.79 923
10194.75 931
10195.70 929
10196.65 991
10197.61 928
10198.56 949
10199.51 993
10200.47 937
10201.42 988
10202.38 977
10203.33 973
10204.28 1050
10205.24 1098
10206.19 1106
10207.14 1068
10208.10 1071
10209.05 1113
10210.01 1095
10210.96 1088
10211.91 1074
10212.87 1057
10213.82 996
10214.78 956
10215.73 929
10216.69 917
10217.64 902
10218.59 906
10219.55 915
10220.50 913
10221.46 907
10222.41 889
10223.37 905
10224.32 894
10225.28 922
10226.23 924
10227.19 952
10228.14 986
10229.10 981
10230.05 1025
10231.01 1101
10231.96 1164
10232.92 1214
10233.87 1270
10234.83 1340
10235.78 1353
10236.74 1327
10237.69 1363
10238.65 1312
10239.60 1284
10240.56 1198
10241.51 1143
10242.47 1087
10243.42 1088
10244.38 1014
10245.34 953
10246.29 921
10247.25 891
10248.20 881
10249.16 882
10250.11 849
10251.07 871
10252.03 830
10252.98 845
10253.94 836
10254.89 804
10255.85 792
10256.81 765
10257.76 803
10258.72 810
10259.68 784
10260.63 770
10261.59 733
10262.55 789
10263.50 739
10264.46 739
10265.41 751
10266.37 766
10267.33 747
10268.28 779
10269.24 775
10270.20 786
10271.16 808
10272.11 766
10273.07 785
10274.03 809
10274.98 769
10275.94 787
10276.90 749
10277.85 793
10278.81 749
10279.77 735
10280.73 732
10281.68 736
10282.64 780
10283.60 713
10284.56 737
10285.51 754
10286.47 740
10287.43 757
10288.39 766
10289.34 778
10290.30 777
10291.26 802
10292.22 796
10293.18 793
10294.13 775
10295.09 759
10296.05 781
10297.01 771
10297.97 743
10298.92 768
10299.88 751
10300.84 774
10301.80 765
10302.76 753
10303.72 749
10304.67 750
10305.63 761
10306.59 762
10307.55 752
10308.51 704
10309.47 748
10310.43 731
10311.38 720
10312.34 763
10313.30 774
10314.26 789
10315.22 765
10316.18 766
10317.14 777
10318.10 782
10319.06 757
10320.01 717
10320.97 739
10321.93 743
10322.89 725
10323.85 668
10324.81 684
10325.77 738
10326.73 725
10327.69 744
10328.65 728
10329.61 707
10330.57 693
10331.53 734
10332.49 717
10333.45 672
10334.41 710
10335.37 680
10336.33 686
10337.29 679
10338.25 655
10339.21 678
10340.17 649
10341.13 673
10342.09 670
10343.05 635
10344.01 660
10344.97 647
10345.93 621
10346.89 630
10347.85 651
10348.81 646
10349.77 670
10350.73 649
10351.69 639
10352.65 631
10353.61 631
10354.57 651
10355.53 607
10356.49 606
10357.46 632
10358.42 594
10359.38 606
10360.34 616
10361.30 643
10362.26 618
10363.22 610
10364.18 601
10365.14 609
10366.11 593
10367.07 557
10368.03 577
10368.99 591
10369.95 606
10370.91 602
10371.87 593
10372.84 606
10373.80 568
10374.76 568
10375.72 628
10376.68 585
10377.64 603
10378.61 599
10379.57 601
10380.53 571
10381.49 568
10382.45 593
10383.42 584
10384.38 549
10385.34 605
10386.30 589
10387.27 569
10388.23 549
10389.19 585
10390.15 582
10391.11 542
10392.08 522
10393.04 506
10394.00 513
10394.96 527
10395.93 555
10396.89 549
10397.85 531
10398.82 563
10399.78 560
10400.74 545
10401.70 542
10402.67 534
10403.63 553
10404.59 550
10405.56 526
10406.52 535
10407.48 524
10408.45 575
10409.41 544
10410.37 527
10411.34 554
10412.30 522
10413.26 531
10414.23 552
10415.19 525
10416.15 527
10417.12 542
10418.08 536
10419.04 530
10420.01 537
10420.97 575
10421.94 583
10422.90 546
10423.86 564
10424.83 528
10425.79 511
10426.76 514
10427.72 530
10428.68 519
10429.65 537
10430.61 517
10431.58 541
10432.54 511
10433.51 534
10434.47 502
10435.44 529
10436.40 532
10437.36 535
10438.33 505
10439.29 529
10440.26 522
10441.22 530
10442.19 512
10443.15 520
10444.12 517
10445.08 536
10446.05 493
10447.01 508
10447.98 492
10448.94 489
10449.91 517
10450.87 530
10451.84 468
10452.80 505
10453.77 524
10454.73 525
10455.70 504
10456.67 527
10457.63 530
10458.60 531
10459.56 504
10460.53 505
10461.49 513
10462.46 512
10463.43 541
10464.39 522
10465.36 523
10466.32 532
10467.29 516
10468.25 495
10469.22 508
10470.19 512
10471.15 561
10472.12 551
10473.09 518
10474.05 538
10475.02 482
10475.98 534
10476.95 526
10477.92 538
10478.88 529
10479.85 546
10480.82 535
10481.78 523
10482.75 518
10483.72 526
10484.68 514
10485.65 536
10486.62 542
10487.58 506
10488.55 537
10489.52 518
10490.49 519
10491.45 524
10492.42 522
10493.39 537
10494.35 550
10495.32 553
10496.29 611
10497.26 583
10498.22 560
10499.19 593
10500.16 600
10501.13 580
10502.09 600
10503.06 596
10504.03 626
10505.00 612
10505.96 604
10506.93 577
10507.90 540
10508.87 541
10509.84 565
10510.80 537
10511.77 530
10512.74 544
10513.71 536
10514.68 552
10515.64 543
10516.61 510
10517.58 491
10518.55 542
10519.52 579
10520.49 520
10521.45 515
10522.42 508
10523.39 537
10524.36 577
10525.33 514
10526.30 536
10527.27 525
10528.23 519
10529.20 539
10530.17 532
10531.14 528
10532.11 554
10533.08 570
10534.05 559
10535.02 546
10535.99 550
10536.96 550
10537.93 545
10538.89 534
10539.86 523
10540.83 524
10541.80 523
10542.77 549
10543.74 570
10544.71 558
10545.68 536
10546.65 566
10547.62 566
10548.59 551
10549.56 564
10550.53 593
10551.50 580
10552.47 545
10553.44 598
10554.41 584
10555.38 591
10556.35 577
10557.32 585
10558.29 630
10559.26 613
10560.23 633
10561.20 628
10562.17 587
10563.14 603
10564.11 608
10565.08 649
10566.05 662
10567.02 641
10567.99 627
10568.96 620
10569.93 600
10570.91 632
10571.88 584
10572.85 606
10573.82 638
10574.79 602
10575.76 618
10576.73 603
10577.70 625
10578.67 632
10579.64 604
10580.62 645
10581.59 621
10582.56 646
10583.53 628
10584.50 605
10585.47 580
10586.44 586
10587.42 625
10588.39 685
10589.36 638
10590.33 647
10591.30 669
10592.27 655
10593.25 690
10594.22 714
10595.19 702
10596.16 690
10597.13 689
10598.10 673
10599.08 683
10600.05 719
10601.02 766
10601.99 770
10602.97 822
10603.94 837
10604.91 829
10605.88 883
10606.85 939
10607.83 964
10608.80 986
10609.77 978
10610.74 989
10611.72 977
10612.69 963
10613.66 960
10614.64 902
10615.61 870
10616.58 819
10617.55 789
10618.53 774
10619.50 733
10620.47 714
10621.45 687
10622.42 644
10623.39 682
10624.37 657
10625.34 644
10626.31 610
10627.29 659
10628.26 659
10629.23 612
10630.21 638
10631.18 634
10632.15 659
10633.13 660
10634.10 622
10635.07 649
10636.05 679
10637.02 657
10638.00 658
10638.97 688
10639.94 667
10640.92 703
10641.89 704
10642.87 681
10643.84 684
10644.81 667
10645.79 700
10646.76 641
10647.74 644
10648.71 657
10649.68 638
10650.66 599
10651.63 620
10652.61 604
10653.58 580
10654.56 569
10655.53 586
10656.51 604
10657.48 552
10658.46 581
10659.43 560
10660.41 576
10661.38 554
10662.36 537
10663.33 576
10664.31 587
10665.28 530
10666.26 557
10667.23 594
10668.21 601
10669.18 575
10670.16 554
10671.13 578
10672.11 586
10673.08 565
10674.06 575
10675.03 582
10676.01 548
10676.99 556
10677.96 605
10678.94 579
10679.91 564
10680.89 574
10681.86 599
10682.84 620
10683.82 607
10684.79 595
10685.77 579
10686.74 570
10687.72 568
10688.70 572
10689.67 561
10690.65 545
10691.63 575
10692.60 550
10693.58 560
10694.55 561
10695.53 551
10696.51 562
10697.48 575
10698.46 561
10699.44 544
10700.41 520
10701.39 553
10702.37 549
10703.34 531
10704.32 510
10705.30 517
10706.27 539
10707.25 540
10708.23 542
10709.21 556
10710.18 521
10711.16 575
10712.14 555
10713.11 555
10714.09 585
10715.07 557
10716.05 552
10717.02 561
10718.00 558
10718.98 534
10719.96 576
10720.93 556
10721.91 552
10722.89 546
10723.87 542
10724.85 531
10725.82 556
10726.80 559
10727.78 544
10728.76 523
10729.74 533
10730.71 541
10731.69 530
10732.67 541
10733.65 543
10734.63 540
10735.60 567
10736.58 550
10737.56 521
10738.54 540
10739.52 520
10740.50 525
10741.48 552
10742.45 552
10743.43 585
10744.41 536
10745.39 546
10746.37 545
10747.35 539
10748.33 550
10749.31 527
10750.28 546
10751.26 539
10752.24 540
10753.22 532
10754.20 549
10755.18 565
10756.16 565
10757.14 532
10758.12 538
10759.10 548
10760.08 536
10761.06 529
10762.04 488
10763.01 528
10763.99 564
10764.97 609
10765.95 551
10766.93 522
10767.91 542
10768.89 562
10769.87 559
10770.85 596
10771.83 568
10772.81 558
10773.79 535
10774.77 600
10775.75 597
10776.73 596
10777.71 598
10778.69 617
10779.67 616
10780.65 606
10781.63 573
10782.62 634
10783.60 633
10784.58 616
10785.56 616
10786.54 614
10787.52 581
10788.50 596
10789.48 578
10790.46 564
10791.44 590
10792.42 614
10793.40 594
10794.38 609
10795.37 578
10796.35 601
10797.33 567
10798.31 556
10799.29 587
10800.27 584
10801.25 572
10802.23 572
10803.21 560
10804.20 530
10805.18 568
10806.16 577
10807.14 580
10808.12 581
10809.10 576
10810.09 558
10811.07 570
10812.05 568
10813.03 575
10814.01 605
10815.00 626
10815.98 577
10816.96 549
10817.94 609
10818.92 603
10819.91 634
10820.89 597
10821.87 581
10822.85 607
10823.83 647
10824.82 618
10825.80 613
10826.78 614
10827.76 583
10828.75 622
10829.73 638
10830.71 594
10831.69 631
10832.68 644
10833.66 631
10834.64 607
10835.63 555
10836.61 626
10837.59 652
10838.57 648
10839.56 639
10840.54 636
10841.52 653
10842.51 681
10843.49 649
10844.47 660
10845.46 641
10846.44 686
10847.42 673
10848.41 690
10849.39 668
10850.37 689
10851.36 745
10852.34 726
10853.32 734
10854.31 702
10855.29 718
10856.28 720
10857.26 717
10858.24 696
10859.23 692
10860.21 715
10861.20 730
10862.18 728
10863.16 691
10864.15 695
10865.13 691
10866.12 706
10867.10 714
10868.08 739
10869.07 701
10870.05 708
10871.04 702
10872.02 699
10873.01 707
10873.99 715
10874.98 725
10875.96 706
10876.95 753
10877.93 767
10878.92 735
10879.90 725
10880.89 739
10881.87 746
10882.86 710
10883.84 763
10884.83 776
10885.81 775
10886.80 755
10887.78 745
10888.77 778
10889.75 766
10890.74 788
10891.72 782
10892.71 774
10893.69 795
10894.68 786
10895.66 806
10896.65 841
10897.64 816
10898.62 841
10899.61 830
10900.59 832
10901.58 884
10902.56 908
10903.55 883
10904.54 889
10905.52 873
10906.51 882
10907.49 942
10908.48 940
10909.47 936
10910.45 942
10911.44 944
10912.43 1034
10913.41 1029
10914.40 973
10915.39 989
10916.37 1029
10917.36 1053
10918.35 1056
10919.33 1047
10920.32 1025
10921.31 1057
10922.29 1037
10923.28 1042
10924.27 1032
10925.25 1073
10926.24 1071
10927.23 1046
10928.21 1043
10929.20 1088
10930.19 1091
10931.18 1076
10932.16 1105
10933.15 1123
10934.14 1129
10935.12 1109
10936.11 1161
10937.10 1224
10938.09 1224
10939.07 1227
10940.06 1251
10941.05 1223
10942.04 1256
10943.02 1307
10944.01 1279
10945.00 1293
10945.99 1364
10946.98 1428
10947.96 1476
10948.95 1504
10949.94 1532
10950.93 1623
10951.92 1659
10952.90 1740
10953.89 1775
10954.88 1837
10955.87 1932
10956.86 1989
10957.85 2036
10958.83 2048
10959.82 2095
10960.81 2035
10961.80 1991
10962.79 1956
10963.78 1903
10964.77 1830
10965.75 1731
10966.74 1691
10967.73 1642
10968.72 1588
10969.71 1550
10970.70 1540
10971.69 1478
10972.68 1448
10973.67 1443
10974.66 1417
10975.64 1435
10976.63 1416
10977.62 1418
10978.61 1453
10979.60 1487
10980.59 1504
10981.58 1516
10982.57 1526
10983.56 1499
10984.55 1486
10985.54 1587
10986.53 1588
10987.52 1624
10988.51 1685
10989.50 1756
10990.49 1825
10991.48 1857
10992.47 1939
10993.46 2043
10994.45 2128
10995.44 2295
10996.43 2468
10997.42 2519
10998.41 2588
10999.40 2607
11000.39 2650
11001.38 2629
11002.37 2557
11003.36 2501
11004.35 2413
11005.34 2251
11006.33 2111
11007.32 1928
11008.31 1819
11009.30 1662
11010.30 1640
11011.29 1540
11012.28 1412
11013.27 1318
11014.26 1255
11015.25 1238
11016.24 1187
11017.23 1186
11018.22 1145
11019.21 1133
11020.21 1102
11021.20 1095
11022.19 1099
11023.18 1106
11024.17 1095
11025.16 1094
11026.15 1063
11027.14 1062
11028.14 1041
11029.13 1009
11030.12 1034
11031.11 1093
11032.10 1042
11033.09 998
11034.09 1037
11035.08 1052
11036.07 1045
11037.06 1052
11038.05 1043
11039.05 1054
11040.04 1040
11041.03 1009
11042.02 1004
11043.02 1004
11044.01 1008
11045.00 1016
11045.99 1009
11046.98 999
11047.98 993
11048.97 972
11049.96 1002
11050.95 968
11051.95 962
11052.94 930
11053.93 942
11054.93 938
11055.92 947
11056.91 1004
11057.90 972
11058.90 937
11059.89 974
11060.88 988
11061.88 976
11062.87 995
11063.86 961
11064.86 990
11065.85 966
11066.84 1003
11067.84 999
11068.83 1043
11069.82 1013
11070.82 1053
11071.81 1082
11072.80 1031
11073.80 1017
11074.79 998
11075.78 993
11076.78 1006
11077.77 1015
11078.77 1030
11079.76 1027
11080.75 994
11081.75 1002
11082.74 1010
11083.74 988
11084.73 955
11085.72 946
11086.72 936
11087.71 924
11088.71 906
11089.70 902
11090.70 946
11091.69 929
11092.68 898
11093.68 887
11094.67 890
11095.67 851
11096.66 855
11097.66 859
11098.65 842
11099.65 841
11100.64 882
11101.64 861
11102.63 861
11103.63 890
11104.62 890
11105.62 856
11106.61 849
11107.61 819
11108.60 844
11109.60 842
11110.59 834
11111.59 835
11112.58 843
11113.58 888
11114.57 841
11115.57 847
11116.56 843
11117.56 837
11118.56 840
11119.55 855
11120.55 850
11121.54 872
11122.54 839
11123.54 883
11124.53 892
11125.53 864
11126.52 903
11127.52 877
11128.51 907
11129.51 904
11130.51 897
11131.50 874
11132.50 861
11133.50 823
11134.49 817
11135.49 807
11136.49 781
11137.48 834
11138.48 818
11139.47 832
11140.47 836
11141.47 823
11142.46 831
11143.46 831
11144.46 847
11145.46 870
11146.45 872
11147.45 870
11148.45 814
11149.44 835
11150.44 840
11151.44 854
11152.43 834
11153.43 809
11154.43 839
11155.43 814
11156.42 813
11157.42 809
11158.42 774
11159.42 786
11160.41 781
11161.41 766
11162.41 739
11163.41 753
11164.40 777
11165.40 748
11166.40 771
11167.40 751
11168.39 766
11169.39 730
11170.39 739
11171.39 729
11172.39 762
11173.38 741
11174.38 786
11175.38 709
11176.38 754
11177.38 782
11178.38 704
11179.37 743
11180.37 779
11181.37 751
11182.37 710
11183.37 707
11184.37 733
11185.37 730
11186.36 743
11187.36 687
11188.36 701
11189.36 715
11190.36 756
11191.36 726
11192.36 712
11193.36 726
11194.36 738
11195.35 748
11196.35 773
11197.35 723
11198.35 725
11199.35 733
11200.35 727
11201.35 709
11202.35 750
11203.35 754
11204.35 745
11205.35 788
11206.35 781
11207.35 781
11208.35 739
11209.35 728
11210.35 756
11211.35 754
11212.35 732
11213.35 764
11214.35 753
11215.34 720
11216.35 736
11217.35 752
11218.35 755
11219.35 751
11220.35 755
11221.35 769
11222.35 771
11223.35 766
11224.35 777
11225.35 747
11226.35 782
11227.35 765
11228.35 780
11229.35 768
11230.35 760
11231.35 774
11232.35 770
11233.35 802
11234.35 771
11235.35 776
11236.35 783
11237.36 780
11238.36 772
11239.36 790
11240.36 777
11241.36 801
11242.36 806
11243.36 820
11244.36 812
11245.36 796
11246.37 833
11247.37 852
11248.37 837
11249.37 829
11250.37 854
11251.37 855
11252.38 878
11253.38 887
11254.38 902
11255.38 898
11256.38 903
11257.38 918
11258.39 912
11259.39 910
11260.39 957
11261.39 973
11262.39 947
11263.40 969
11264.40 954
11265.40 962
11266.40 944
11267.40 994
11268.41 1002
11269.41 1039
11270.41 1039
11271.41 1079
11272.42 1065
11273.42 1085
11274.42 1069
11275.42 1108
11276.43 1126
11277.43 1142
11278.43 1133
11279.44 1144
11280.44 1175
11281.44 1150
11282.44 1084
11283.45 1064
11284.45 1050
11285.45 1036
11286.46 1024
11287.46 1013
11288.46 973
11289.47 937
11290.47 884
11291.47 910
11292.48 881
11293.48 881
11294.48 873
11295.49 876
11296.49 854
11297.49 853
11298.50 883
11299.50 877
11300.51 856
11301.51 880
11302.51 898
11303.52 883
11304.52 884
11305.53 885
11306.53 845
11307.53 876
11308.54 844
11309.54 894
11310.55 897
11311.55 874
11312.55 882
11313.56 941
11314.56 950
11315.57 955
11316.57 968
11317.58 973
11318.58 950
11319.59 934
11320.59 934
11321.59 945
11322.60 958
11323.60 969
11324.61 944
11325.61 979
11326.62 932
11327.62 914
11328.63 927
11329.63 933
11330.64 935
11331.64 941
11332.65 934
11333.65 995
11334.66 1010
11335.67 1015
11336.67 1000
11337.68 1072
11338.68 1043
11339.69 1059
11340.69 1066
11341.70 1095
11342.70 1080
11343.71 1058
11344.72 1047
11345.72 1015
11346.73 1012
11347.73 1024
11348.74 1002
11349.74 972
11350.75 999
11351.76 960
11352.76 965
11353.77 956
11354.78 956
11355.78 973
11356.79 965
11357.79 937
11358.80 948
11359.81 957
11360.81 911
11361.82 930
11362.83 957
11363.83 950
11364.84 958
11365.85 962
11366.85 925
11367.86 910
11368.87 906
11369.87 919
11370.88 939
11371.89 943
11372.89 946
11373.90 971
11374.91 956
11375.92 937
11376.92 927
11377.93 968
11378.94 982
11379.94 942
11380.95 891
11381.96 947
11382.97 984
11383.97 954
11384.98 966
11385.99 987
11387.00 963
11388.00 950
11389.01 984
11390.02 982
11391.03 963
11392.04 984
11393.04 1027
11394.05 1029
11395.06 988
11396.07 1027
11397.08 1046
11398.08 1013
11399.09 1003
11400.10 999
11401.11 1025
11402.12 1043
11403.12 1033
11404.13 1040
11405.14 1066
11406.15 1023
11407.16 1061
11408.17 1103
11409.18 1057
11410.18 1099
11411.19 1075
11412.20 1098
11413.21 1085
11414.22 1102
11415.23 1083
11416.24 1134
11417.25 1162
11418.25 1099
11419.26 1104
11420.27 1101
11421.28 1078
11422.29 1110
11423.30 1129
11424.31 1179
11425.32 1152
11426.33 1125
11427.34 1113
11428.35 1135
11429.36 1155
11430.37 1164
11431.38 1112
11432.39 1150
11433.39 1211
11434.40 1184
11435.41 1191
11436.42 1187
11437.43 1168
11438.44 1203
11439.45 1210
11440.46 1205
11441.47 1162
11442.48 1191
11443.49 1203
11444.50 1235
11445.51 1236
11446.52 1242
11447.53 1268
11448.55 1236
11449.56 1221
11450.57 1240
11451.58 1274
11452.59 1298
11453.60 1294
11454.61 1339
11455.62 1375
11456.63 1379
11457.64 1340
11458.65 1356
11459.66 1290
11460.67 1335
11461.68 1365
11462.69 1416
11463.71 1376
11464.72 1369
11465.73 1415
11466.74 1433
11467.75 1455
11468.76 1472
11469.77 1470
11470.78 1572
11471.80 1552
11472.81 1560
11473.82 1572
11474.83 1585
11475.84 1561
11476.85 1639
11477.86 1625
11478.88 1674
11479.89 1676
11480.90 1682
11481.91 1725
11482.92 1793
11483.93 1858
11484.95 1839
11485.96 1823
11486.97 1835
11487.98 1845
11489.00 1923
11490.01 1982
11491.02 2009
11492.03 2085
11493.04 2055
11494.06 2091
11495.07 2137
11496.08 2185
11497.09 2214
11498.11 2296
11499.12 2307
11500.13 2332
11501.14 2361
11502.16 2417
11503.17 2419
11504.18 2530
11505.20 2570
11506.21 2597
11507.22 2679
11508.23 2757
11509.25 2807
11510.26 2887
11511.27 2947
11512.29 3014
11513.30 3198
11514.31 3323
11515.33 3470
11516.34 3630
11517.35 3749
11518.37 3871
11519.38 3958
11520.39 4108
11521.41 4364
11522.42 4414
11523.43 4579
11524.45 4812
11525.46 5020
11526.47 5223
11527.49 5481
11528.50 5694
11529.52 6027
11530.53 6438
11531.54 6835
11532.56 7200
11533.57 7604
11534.59 8126
11535.60 8711
11536.62 8943
11537.63 9356
11538.64 9674
11539.66 9795
11540.67 9754
11541.69 9748
11542.70 9378
11543.72 8956
11544.73 8460
11545.75 7829
11546.76 7142
11547.77 6385
11548.79 5769
11549.80 5149
11550.82 4671
11551.83 4170
11552.85 3776
11553.86 3504
11554.88 3289
11555.89 3107
11556.91 2904
11557.92 2814
11558.94 2817
11559.95 2665
11560.97 2609
11561.99 2577
11563.00 2483
11564.02 2503
11565.03 2469
11566.05 2476
11567.06 2430
11568.08 2415
11569.09 2405
11570.11 2429
11571.13 2356
11572.14 2342
11573.16 2299
11574.17 2291
11575.19 2226
11576.20 2260
11577.22 2169
11578.24 2147
11579.25 2162
11580.27 2083
11581.29 2080
11582.30 1989
11583.32 1950
11584.33 1918
11585.35 1894
11586.37 1869
11587.38 1829
11588.40 1787
11589.42 1773
11590.43 1790
11591.45 1803
11592.47 1777
11593.48 1772
11594.50 1781
11595.52 1785
11596.53 1842
11597.55 1829
11598.57 1874
11599.58 1889
11600.60 1931
11601.62 1863
11602.64 1935
11603.65 1950
11604.67 1977
11605.69 1965
11606.70 2046
11607.72 2062
11608.74 2045
11609.76 2123
11610.77 2133
11611.79 2173
11612.81 2193
11613.83 2207
11614.84 2290
11615.86 2297
11616.88 2336
11617.90 2442
11618.92 2425
11619.93 2366
11620.95 2401
11621.97 2380
11622.99 2336
11624.01 2340
11625.02 2278
11626.04 2229
11627.06 2193
11628.08 2103
11629.10 2094
11630.11 2011
11631.13 1938
11632.15 1962
11633.17 1894
11634.19 1867
11635.21 1845
11636.23 1798
11637.24 1809
11638.26 1809
11639.28 1744
11640.30 1757
11641.32 1763
11642.34 1734
11643.36 1652
11644.38 1679
11645.39 1684
11646.41 1692
11647.43 1649
11648.45 1600
11649.47 1583
11650.49 1548
11651.51 1545
11652.53 1524
11653.55 1538
11654.57 1522
11655.59 1458
11656.61 1438
11657.63 1457
11658.65 1473
11659.67 1423
11660.69 1431
11661.70 1441
11662.72 1360
11663.74 1339
11664.76 1320
11665.78 1309
11666.80 1296
11667.82 1306
11668.84 1262
11669.86 1254
11670.88 1262
11671.90 1249
11672.92 1213
11673.95 1233
11674.97 1164
11675.99 1193
11677.01 1223
11678.03 1217
11679.05 1146
11680.07 1227
11681.09 1207
11682.11 1249
11683.13 1203
11684.15 1194
11685.17 1196
11686.19 1171
11687.21 1206
11688.23 1167
11689.25 1170
11690.28 1152
11691.30 1134
11692.32 1162
11693.34 1155
11694.36 1143
11695.38 1099
11696.40 1120
11697.42 1094
11698.44 1098
11699.47 1078
11700.49 1107
11701.51 1079
11702.53 1026
11703.55 1050
11704.57 1004
11705.60 1009
11706.62 1013
11707.64 994
11708.66 999
11709.68 1012
11710.70 1013
11711.73 1022
11712.75 995
11713.77 988
11714.79 942
11715.81 936
11716.84 940
11717.86 899
11718.88 893
11719.90 911
11720.92 920
11721.95 894
11722.97 895
11723.99 891
11725.01 887
11726.04 892
11727.06 929
11728.08 894
11729.11 904
11730.13 864
11731.15 870
11732.17 858
11733.20 831
11734.22 833
11735.24 849
11736.26 860
11737.29 824
11738.31 814
11739.33 827
11740.36 806
11741.38 792
11742.40 817
11743.43 821
11744.45 779
11745.47 771
11746.50 816
11747.52 796
11748.54 790
11749.57 756
11750.59 769
11751.62 733
11752.64 743
11753.66 728
11754.69 702
11755.71 732
11756.73 727
11757.76 718
11758.78 706
11759.81 729
11760.83 764
11761.85 722
11762.88 720
11763.90 737
11764.93 700
11765.95 700
11766.98 701
11768.00 707
11769.02 704
11770.05 764
11771.07 728
11772.10 707
11773.12 714
11774.15 686
11775.17 695
11776.20 693
11777.22 674
11778.25 696
11779.27 696
11780.30 690
11781.32 715
11782.35 694
11783.37 708
11784.40 690
11785.42 717
11786.45 724
11787.47 681
11788.50 698
11789.52 675
11790.55 689
11791.57 689
11792.60 696
11793.62 658
11794.65 683
11795.67 696
11796.70 685
11797.73 687
11798.75 673
11799.78 644
11800.80 632
11801.83 693
11802.85 661
11803.88 639
11804.91 672
11805.93 633
11806.96 656
11807.98 675
11809.01 618
11810.04 649
11811.06 663
11812.09 662
11813.12 655
11814.14 670
11815.17 631
11816.19 650
11817.22 636
11818.25 681
11819.27 681
11820.30 648
11821.33 680
11822.35 694
11823.38 654
11824.41 618
11825.44 682
11826.46 659
11827.49 678
11828.52 663
11829.54 679
11830.57 660
11831.60 689
11832.62 697
11833.65 695
11834.68 685
11835.71 636
11836.73 658
11837.76 704
11838.79 672
11839.82 664
11840.84 647
11841.87 650
11842.90 681
11843.93 646
11844.95 641
11845.98 688
11847.01 715
11848.04 680
11849.07 676
11850.09 711
11851.12 703
11852.15 671
11853.18 703
11854.21 709
11855.23 692
11856.26 693
11857.29 709
11858.32 707
11859.35 674
11860.38 732
11861.40 714
11862.43 722
11863.46 694
11864.49 694
11865.52 726
11866.55 725
11867.58 700
11868.60 711
11869.63 710
11870.66 684
11871.69 683
11872.72 717
11873.75 735
11874.78 751
11875.81 770
11876.84 783
11877.86 774
11878.89 767
11879.92 749
11880.95 762
11881.98 764
11883.01 766
11884.04 804
11885.07 767
11886.10 793
11887.13 798
11888.16 816
11889.19 836
11890.22 824
11891.25 865
11892.28 862
11893.31 849
11894.34 824
11895.37 893
11896.40 897
11897.43 936
11898.46 971
11899.49 986
11900.52 988
11901.55 978
11902.58 986
11903.61 1006
11904.64 1050
11905.67 1071
11906.70 1051
11907.73 1082
11908.76 1036
11909.79 985
11910.82 1005
11911.85 1028
11912.88 1011
11913.91 1012
11914.94 1018
11915.97 994
11917.01 990
11918.04 997
11919.07 1031
11920.10 1049
11921.13 1053
11922.16 1110
11923.19 1126
11924.22 1158
11925.25 1207
11926.28 1272
11927.32 1292
11928.35 1284
11929.38 1344
11930.41 1356
11931.44 1373
11932.47 1336
11933.50 1365
11934.54 1311
11935.57 1331
11936.60 1302
11937.63 1249
11938.66 1152
11939.70 1146
11940.73 1063
11941.76 1037
11942.79 951
11943.82 945
11944.85 931
11945.89 894
11946.92 907
11947.95 832
11948.98 808
11950.02 796
11951.05 847
11952.08 839
11953.11 819
11954.15 757
11955.18 775
11956.21 773
11957.24 765
11958.28 775
11959.31 811
11960.34 769
11961.37 776
11962.41 803
11963.44 768
11964.47 768
11965.51 807
11966.54 775
11967.57 798
11968.60 756
11969.64 753
11970.67 781
11971.70 760
11972.74 792
11973.77 755
11974.80 772
11975.84 805
11976.87 809
11977.90 767
11978.94 805
11979.97 794
11981.00 804
11982.04 798
11983.07 788
11984.11 767
11985.14 791
11986.17 822
11987.21 818
11988.24 832
11989.28 811
11990.31 843
11991.34 844
11992.38 840
11993.41 836
11994.45 851
11995.48 852
11996.51 813
11997.55 859
11998.58 874
11999.62 867
12000.65 866
12001.69 843
12002.72 858
12003.76 849
12004.79 884
12005.82 888
12006.86 888
12007.89 873
12008.93 870
12009.96 936
12011.00 952
12012.03 929
12013.07 914
12014.10 897
12015.14 935
12016.17 982
12017.21 952
12018.24 980
12019.28 962
12020.32 915
12021.35 958
12022.39 989
12023.42 970
12024.46 991
12025.49 973
12026.53 972
12027.56 1001
12028.60 978
12029.64 1001
12030.67 1024
12031.71 1001
12032.74 1037
12033.78 998
12034.81 984
12035.85 986
12036.89 939
12037.92 990
12038.96 967
12039.99 951
12041.03 967
12042.07 946
12043.10 926
12044.14 978
12045.18 977
12046.21 954
12047.25 977
12048.29 982
12049.32 972
12050.36 987
12051.40 970
12052.43 997
12053.47 965
12054.51 983
12055.54 967
12056.58 1003
12057.62 992
12058.65 1009
12059.69 980
12060.73 1005
12061.76 976
12062.80 999
12063.84 972
12064.88 953
12065.91 953
12066.95 926
12067.99 927
12069.03 886
12070.06 890
12071.10 909
12072.14 901
12073.18 855
12074.21 895
12075.25 896
12076.29 873
12077.33 905
12078.36 929
12079.40 875
12080.44 881
12081.48 875
12082.52 902
12083.55 886
12084.59 901
12085.63 872
12086.67 899
12087.71 937
12088.74 925
12089.78 931
12090.82 952
12091.86 949
12092.90 967
12093.94 991
12094.98 966
12096.01 954
12097.05 1005
12098.09 968
12099.13 1001
12100.17 1016
12101.21 1017
12102.25 1049
12103.28 1040
12104.32 995
12105.36 1002
12106.40 1040
12107.44 1038
12108.48 1026
12109.52 993
12110.56 946
12111.60 915
12112.64 909
12113.68 887
12114.72 849
12115.76 852
12116.79 778
12117.83 803
12118.87 805
12119.91 793
12120.95 779
12121.99 751
12123.03 771
12124.07 743
12125.11 764
12126.15 710
12127.19 733
12128.23 736
12129.27 729
12130.31 734
12131.35 750
12132.39 745
12133.43 734
12134.47 747
12135.51 707
12136.55 728
12137.59 739
12138.63 725
12139.67 721
12140.71 747
12141.76 717
12142.80 765
12143.84 728
12144.88 736
12145.92 724
12146.96 728
12148.00 719
12149.04 720
12150.08 726
12151.12 716
12152.16 690
12153.20 706
12154.25 716
12155.29 654
12156.33 656
12157.37 693
12158.41 709
12159.45 682
12160.49 653
12161.53 670
12162.58 677
12163.62 682
12164.66 694
12165.70 633
12166.74 648
12167.78 660
12168.82 659
12169.87 665
12170.91 675
12171.95 652
12172.99 699
12174.03 695
12175.08 674
12176.12 689
12177.16 660
12178.20 667
12179.24 691
12180.29 654
12181.33 646
12182.37 641
12183.41 655
12184.46 678
12185.50 666
12186.54 679
12187.58 669
12188.63 671
12189.67 685
12190.71 664
12191.75 656
12192.80 666
12193.84 682
12194.88 642
12195.92 644
12196.97 650
12198.01 651
12199.05 652
12200.10 652
12201.14 672
12202.18 637
12203.23 659
12204.27 658
12205.31 640
12206.36 643
12207.40 645
12208.44 643
12209.49 681
12210.53 618
12211.57 638
12212.62 635
12213.66 621
12214.70 631
12215.75 611
12216.79 639
12217.84 638
12218.88 625
12219.92 618
12220.97 616
12222.01 619
12223.06 619
12224.10 645
12225.14 620
12226.19 626
12227.23 658
12228.28 644
12229.32 648
12230.36 627
12231.41 647
12232.45 642
12233.50 662
12234.54 661
12235.59 627
12236.63 615
12237.68 625
12238.72 660
12239.77 637
12240.81 639
12241.86 699
12242.90 685
12243.94 634
12244.99 677
12246.03 686
12247.08 707
12248.13 674
12249.17 685
12250.22 663
12251.26 621
12252.31 622
12253.35 617
12254.40 602
12255.44 588
12256.49 608
12257.53 588
12258.58 589
12259.62 587
12260.67 571
12261.72 600
12262.76 583
12263.81 578
12264.85 585
12265.90 547
12266.94 566
12267.99 549
12269.04 555
12270.08 560
12271.13 525
12272.17 553
12273.22 532
12274.27 552
12275.31 532
12276.36 548
12277.41 560
12278.45 552
12279.50 544
12280.55 572
12281.59 543
12282.64 530
12283.69 559
12284.73 575
12285.78 567
12286.83 564
12287.87 575
12288.92 614
12289.97 586
12291.01 541
12292.06 536
12293.11 543
12294.15 524
12295.20 521
12296.25 517
12297.30 537
12298.34 520
12299.39 522
12300.44 525
12301.48 563
12302.53 583
12303.58 582
12304.63 551
12305.67 512
12306.72 533
12307.77 526
12308.82 535
12309.87 530
12310.91 560
12311.96 529
12313.01 542
12314.06 537
12315.10 513
12316.15 505
12317.20 542
12318.25 554
12319.30 486
12320.34 513
12321.39 533
12322.44 528
12323.49 531
12324.54 518
12325.59 542
12326.63 549
12327.68 536
12328.73 494
12329.78 526
12330.83 502
12331.88 527
12332.93 536
12333.98 534
12335.02 549
12336.07 513
12337.12 520
12338.17 520
12339.22 519
12340.27 504
12341.32 509
12342.37 509
12343.42 517
12344.47 490
12345.51 535
12346.56 531
12347.61 525
12348.66 459
12349.71 509
12350.76 549
12351.81 508
12352.86 517
12353.91 515
12354.96 525
12356.01 527
12357.06 495
12358.11 518
12359.16 534
12360.21 557
12361.26 532
12362.31 504
12363.36 557
12364.41 528
12365.46 508
12366.51 551
12367.56 522
12368.61 518
12369.66 557
12370.71 533
12371.76 518
12372.81 545
12373.86 542
12374.91 530
12375.96 557
12377.01 551
12378.06 528
12379.11 486
12380.17 550
12381.22 545
12382.27 532
12383.32 562
12384.37 542
12385.42 554
12386.47 539
12387.52 558
12388.57 570
12389.62 551
12390.67 577
12391.73 519
12392.78 530
12393.83 548
12394.88 544
12395.93 574
12396.98 543
12398.03 551
12399.09 554
12400.14 573
12401.19 583
12402.24 544
12403.29 576
12404.34 564
12405.40 585
12406.45 601
12407.50 579
12408.55 576
12409.60 555
12410.66 583
12411.71 557
12412.76 583
12413.81 585
12414.86 590
12415.92 601
12416.97 636
12418.02 608
12419.07 629
12420.13 610
12421.18 628
12422.23 624
12423.28 629
12424.34 643
12425.39 655
12426.44 637
12427.49 648
12428.55 687
12429.60 665
12430.65 647
12431.71 631
12432.76 656
12433.81 666
12434.86 674
12435.92 655
12436.97 709
12438.02 696
12439.08 702
12440.13 709
12441.18 697
12442.24 696
12443.29 731
12444.34 713
12445.40 721
12446.45 726
12447.50 727
12448.56 776
12449.61 762
12450.67 776
12451.72 792
12452.77 791
12453.83 848
12454.88 870
12455.94 898
12456.99 879
12458.04 957
12459.10 944
12460.15 996
12461.21 1044
12462.26 1077
12463.31 1148
12464.37 1214
12465.42 1246
12466.48 1318
12467.53 1388
12468.59 1462
12469.64 1529
12470.70 1617
12471.75 1706
12472.80 1784
12473.86 1852
12474.91 1925
12475.97 2038
12477.02 2050
12478.08 2048
12479.13 1955
12480.19 1996
12481.24 1923
12482.30 1862
12483.35 1780
12484.41 1707
12485.46 1607
12486.52 1477
12487.57 1375
12488.63 1279
12489.69 1171
12490.74 1137
12491.80 1078
12492.85 1003
12493.91 1009
12494.96 945
12496.02 926
12497.07 887
12498.13 874
12499.19 888
12500.24 863
12501.30 854
12502.35 841
12503.41 833
12504.47 838
12505.52 836
12506.58 869
12507.63 868
12508.69 854
12509.75 843
12510.80 852
12511.86 786
12512.91 820
12513.97 853
12515.03 838
12516.08 826
12517.14 808
12518.20 870
12519.25 862
12520.31 814
12521.37 786
12522.42 831
12523.48 867
12524.54 857
12525.59 843
12526.65 801
12527.71 764
12528.77 801
12529.82 823
12530.88 800
12531.94 816
12532.99 845
12534.05 849
12535.11 835
12536.17 819
12537.22 866
12538.28 871
12539.34 858
12540.40 870
12541.45 883
12542.51 883
12543.57 919
12544.63 978
12545.68 1007
12546.74 996
12547.80 1019
12548.86 1023
12549.92 990
12550.97 1033
12552.03 1087
12553.09 1124
12554.15 1127
12555.21 1151
12556.26 1143
12557.32 1177
12558.38 1168
12559.44 1140
12560.50 1137
12561.56 1151
12562.61 1167
12563.67 1074
12564.73 1078
12565.79 1008
12566.85 942
12567.91 906
12568.97 901
12570.02 883
12571.08 876
12572.14 890
12573.20 876
12574.26 886
12575.32 871
12576.38 841
12577.44 822
12578.50 813
12579.56 829
12580.61 827
12581.67 807
12582.73 809
12583.79 834
12584.85 839
12585.91 800
12586.97 811
12588.03 759
12589.09 756
12590.15 767
12591.21 745
12592.27 784
12593.33 786
12594.39 817
12595.45 801
12596.51 794
12597.57 778
12598.63 786
12599.69 785
12600.75 763
12601.81 767
12602.87 747
12603.93 785
12604.99 805
12606.05 768
12607.11 807
12608.17 788
12609.23 815
12610.29 817
12611.35 814
12612.41 797
12613.47 779
12614.53 784
12615.59 818
12616.66 820
12617.72 835
12618.78 838
12619.84 875
12620.90 885
12621.96 873
12623.02 872
12624.08 892
12625.14 926
12626.20 888
12627.26 917
12628.33 930
12629.39 889
12630.45 890
12631.51 890
12632.57 912
12633.63 923
12634.69 882
12635.76 894
12636.82 890
12637.88 901
12638.94 863
12640.00 875
12641.06 824
12642.13 832
12643.19 846
12644.25 814
12645.31 800
12646.37 781
12647.44 746
12648.50 781
12649.56 713
12650.62 750
12651.68 748
12652.75 740
12653.81 747
12654.87 767
12655.93 757
12657.00 749
12658.06 708
12659.12 749
12660.18 740
12661.25 753
12662.31 763
12663.37 765
12664.43 759
12665.50 749
12666.56 727
12667.62 752
12668.69 737
12669.75 773
12670.81 774
12671.88 751
12672.94 722
12674.00 769
12675.06 757
12676.13 787
12677.19 802
12678.25 790
12679.32 762
12680.38 778
12681.44 778
12682.51 759
12683.57 797
12684.64 814
12685.70 788
12686.76 814
12687.83 791
12688.89 833
12689.95 819
12691.02 835
12692.08 849
12693.15 851
12694.21 846
12695.27 828
12696.34 871
12697.40 860
12698.47 886
12699.53 916
12700.59 930
12701.66 912
12702.72 935
12703.79 942
12704.85 942
12705.92 950
12706.98 941
12708.05 977
12709.11 938
12710.18 988
12711.24 1014
12712.30 1005
12713.37 979
12714.43 971
12715.50 985
12716.56 996
12717.63 964
12718.69 972
12719.76 1002
12720.82 990
12721.89 1014
12722.95 1060
12724.02 1056
12725.09 1049
12726.15 1081
12727.22 1119
12728.28 1072
12729.35 1101
12730.41 1110
12731.48 1132
12732.54 1143
12733.61 1166
12734.68 1182
12735.74 1171
12736.81 1153
12737.87 1104
12738.94 1105
12740.00 1054
12741.07 1005
12742.14 1015
12743.20 990
12744.27 968
12745.33 896
12746.40 884
12747.47 874
12748.53 850
12749.60 887
12750.67 842
12751.73 829
12752.80 797
12753.87 801
12754.93 731
12756.00 742
12757.07 739
12758.13 780
12759.20 790
12760.27 773
12761.33 758
12762.40 736
12763.47 739
12764.53 722
12765.60 714
12766.67 690
12767.73 698
12768.80 668
12769.87 687
12770.94 702
12772.00 706
12773.07 657
12774.14 643
12775.21 675
12776.27 669
12777.34 644
12778.41 652
12779.48 718
12780.54 649
12781.61 645
12782.68 629
12783.75 639
12784.81 627
12785.88 612
12786.95 617
12788.02 614
12789.09 625
12790.15 602
12791.22 629
12792.29 642
12793.36 611
12794.43 613
12795.49 609
12796.56 633
12797.63 591
12798.70 560
12799.77 602
12800.84 585
12801.90 594
12802.97 624
12804.04 593
12805.11 636
12806.18 606
12807.25 591
12808.32 592
12809.39 596
12810.45 599
12811.52 599
12812.59 578
12813.66 556
12814.73 598
12815.80 620
12816.87 614
12817.94 645
12819.01 621
12820.08 580
12821.15 658
12822.21 622
12823.28 573
12824.35 591
12825.42 581
12826.49 624
12827.56 590
12828.63 600
12829.70 607
12830.77 603
12831.84 591
12832.91 561
12833.98 593
12835.05 570
12836.12 581
12837.19 587
12838.26 583
12839.33 565
12840.40 599
12841.47 534
12842.54 555
12843.61 518
12844.68 507
12845.75 538
12846.82 525
12847.89 526
12848.96 543
12850.03 539
12851.10 540
12852.18 537
12853.25 504
12854.32 489
12855.39 501
12856.46 529
12857.53 517
12858.60 489
12859.67 482
12860.74 518
12861.81 473
12862.88 486
12863.96 506
12865.03 514
12866.10 483
12867.17 498
12868.24 489
12869.31 483
12870.38 498
12871.45 510
12872.53 496
12873.60 473
12874.67 485
12875.74 483
12876.81 483
12877.88 475
12878.96 465
12880.03 473
12881.10 494
12882.17 471
12883.24 492
12884.31 480
12885.39 475
12886.46 444
12887.53 449
12888.60 439
12889.68 444
12890.75 445
12891.82 440
12892.89 445
12893.96 459
12895.04 438
12896.11 427
12897.18 444
12898.25 423
12899.33 441
12900.40 458
12901.47 437
12902.54 442
12903.62 427
12904.69 422
12905.76 450
12906.84 394
12907.91 441
12908.98 437
12910.06 419
12911.13 409
12912.20 408
12913.27 395
12914.35 403
12915.42 429
12916.49 394
12917.57 392
12918.64 377
12919.71 408
12920.79 417
12921.86 377
12922.94 421
12924.01 400
12925.08 403
12926.16 412
12927.23 394
12928.30 409
12929.38 416
12930.45 397
12931.53 399
12932.60 421
12933.67 384
12934.75 389
12935.82 382
12936.90 366
12937.97 372
12939.04 384
12940.12 385
12941.19 405
12942.27 366
12943.34 392
12944.42 373
12945.49 381
12946.56 388
12947.64 388
12948.71 383
12949.79 369
12950.86 383
12951.94 368
12953.01 383
12954.09 388
12955.16 369
12956.24 403
12957.31 383
12958.39 376
12959.46 398
12960.54 409
12961.61 369
12962.69 361
12963.76 412
12964.84 416
12965.91 372
12966.99 382
12968.07 415
12969.14 384
12970.22 392
12971.29 349
12972.37 350
12973.44 383
12974.52 379
12975.59 399
12976.67 374
12977.75 351
12978.82 387
12979.90 395
12980.97 361
12982.05 373
12983.13 355
12984.20 343
12985.28 382
12986.35 383
12987.43 374
12988.51 380
12989.58 390
12990.66 374
12991.74 378
12992.81 390
12993.89 360
12994.97 385
12996.04 390
12997.12 397
12998.20 366
12999.27 406
13000.35 431
13001.43 396
13002.50 378
13003.58 395
13004.66 380
13005.73 400
13006.81 396
13007.89 377
13008.97 368
13010.04 389
13011.12 383
13012.20 363
13013.27 371
13014.35 383
13015.43 389
13016.51 396
13017.58 392
13018.66 359
13019.74 389
13020.82 399
13021.89 374
13022.97 383
13024.05 387
13025.13 402
13026.21 403
13027.28 422
13028.36 393
13029.44 389
13030.52 381
13031.60 385
13032.67 393
13033.75 357
13034.83 395
13035.91 391
13036.99 396
13038.07 410
13039.14 382
13040.22 419
13041.30 413
13042.38 395
13043.46 391
13044.54 387
13045.62 376
13046.69 401
13047.77 361
13048.85 388
13049.93 392
13051.01 380
13052.09 383
13053.17 367
13054.25 400
13055.33 386
13056.40 400
13057.48 391
13058.56 393
13059.64 391
13060.72 400
13061.80 367
13062.88 392
13063.96 391
13065.04 374
13066.12 376
13067.20 400
13068.28 387
13069.36 383
13070.44 348
13071.52 352
13072.60 377
13073.68 379
13074.76 389
13075.84 375
13076.92 367
13078.00 383
13079.08 381
13080.16 364
13081.24 353
13082.32 395
13083.40 377
13084.48 383
13085.56 384
13086.64 370
13087.72 372
13088.80 381
13089.88 384
13090.96 406
13092.04 380
13093.12 403
13094.20 398
13095.28 376
13096.36 365
13097.44 379
13098.52 376
13099.61 390
13100.69 398
13101.77 402
13102.85 416
13103.93 394
13105.01 400
13106.09 391
13107.17 395
13108.25 381
13109.34 417
13110.42 386
13111.50 402
13112.58 408
13113.66 391
13114.74 431
13115.82 424
13116.91 446
13117.99 412
13119.07 431
13120.15 456
13121.23 438
13122.31 424
13123.40 473
13124.48 450
13125.56 444
13126.64 463
13127.72 437
13128.81 423
13129.89 424
13130.97 428
13132.05 425
13133.14 429
13134.22 419
13135.30 406
13136.38 390
13137.47 414
13138.55 417
13139.63 392
13140.71 381
13141.80 418
13142.88 410
13143.96 378
13145.04 402
13146.13 399
13147.21 424
13148.29 433
13149.38 404
13150.46 403
13151.54 405
13152.62 401
13153.71 406
13154.79 398
13155.87 405
13156.96 409
13158.04 405
13159.12 419
13160.21 418
13161.29 393
13162.37 410
13163.46 403
13164.54 408
13165.62 402
13166.71 402
13167.79 358
13168.88 382
13169.96 408
13171.04 412
13172.13 387
13173.21 390
13174.30 375
13175.38 396
13176.46 384
13177.55 387
13178.63 409
13179.72 392
13180.80 390
13181.88 401
13182.97 398
13184.05 423
13185.14 395
13186.22 406
13187.31 421
13188.39 407
13189.48 412
13190.56 411
13191.65 439
13192.73 455
13193.81 436
13194.90 424
13195.98 408
13197.07 417
13198.15 398
13199.24 403
13200.32 387
13201.41 416
13202.49 402
13203.58 388
13204.67 401
13205.75 385
13206.84 417
13207.92 401
13209.01 407
13210.09 402
13211.18 392
13212.26 410
13213.35 393
13214.43 379
13215.52 387
13216.61 399
13217.69 400
13218.78 397
13219.86 399
13220.95 412
13222.04 402
13223.12 391
13224.21 394
13225.29 384
13226.38 389
13227.47 380
13228.55 392
13229.64 410
13230.72 415
13231.81 431
13232.90 387
13233.98 404
13235.07 391
13236.16 407
13237.24 396
13238.33 405
13239.42 400
13240.50 433
13241.59 423
13242.68 423
13243.76 423
13244.85 437
13245.94 453
13247.02 436
13248.11 436
13249.20 418
13250.29 443
13251.37 426
13252.46 436
13253.55 447
13254.63 469
13255.72 427
13256.81 466
13257.90 432
13258.98 413
13260.07 448
13261.16 429
13262.25 464
13263.33 438
13264.42 460
13265.51 454
13266.60 475
13267.69 451
13268.77 464
13269.86 459
13270.95 464
13272.04 459
13273.13 469
13274.21 487
13275.30 478
13276.39 504
13277.48 471
13278.57 479
13279.65 470
13280.74 497
13281.83 505
13282.92 486
13284.01 476
13285.10 515
13286.19 495
13287.27 495
13288.36 513
13289.45 538
13290.54 498
13291.63 508
13292.72 541
13293.81 530
13294.90 531
13295.98 540
13297.07 521
13298.16 531
13299.25 544
13300.34 558
13301.43 563
13302.52 574
13303.61 585
13304.70 556
13305.79 555
13306.88 551
13307.97 567
13309.06 594
13310.15 615
13311.24 576
13312.32 558
13313.41 611
13314.50 632
13315.59 586
13316.68 574
13317.77 608
13318.86 614
13319.95 644
13321.04 628
13322.13 630
13323.22 610
13324.31 603
13325.40 645
13326.49 645
13327.58 661
13328.68 686
13329.77 678
13330.86 671
13331.95 727
13333.04 721
13334.13 713
13335.22 716
13336.31 746
13337.40 709
13338.49 744
13339.58 742
13340.67 728
13341.76 736
13342.85 753
13343.94 721
13345.04 768
13346.13 770
13347.22 756
13348.31 756
13349.40 738
13350.49 746
13351.58 723
13352.67 730
13353.77 769
13354.86 757
13355.95 741
13357.04 776
13358.13 775
13359.22 768
13360.31 806
13361.41 810
13362.50 770
13363.59 813
13364.68 835
13365.77 831
13366.87 829
13367.96 789
13369.05 810
13370.14 841
13371.23 796
13372.33 824
13373.42 812
13374.51 799
13375.60 762
13376.69 768
13377.79 759
13378.88 727
13379.97 720
13381.06 686
13382.16 635
13383.25 646
13384.34 618
13385.43 632
13386.53 585
13387.62 577
13388.71 593
13389.81 571
13390.90 586
13391.99 582
13393.08 590
13394.18 588
13395.27 554
13396.36 538
13397.46 559
13398.55 557
13399.64 544
13400.74 570
13401.83 579
13402.92 556
13404.02 526
13405.11 540
13406.20 572
13407.30 587
13408.39 586
13409.48 548
13410.58 551
13411.67 546
13412.77 553
13413.86 547
13414.95 566
13416.05 550
13417.14 572
13418.23 588
13419.33 552
13420.42 534
13421.52 538
13422.61 567
13423.71 557
13424.80 559
13425.89 573
13426.99 605
13428.08 593
13429.18 563
13430.27 563
13431.37 596
13432.46 601
13433.56 603
13434.65 589
13435.74 568
13436.84 595
13437.93 592
13439.03 599
13440.12 573
13441.22 620
13442.31 605
13443.41 617
13444.50 587
13445.60 603
13446.69 638
13447.79 632
13448.88 604
13449.98 604
13451.08 616
13452.17 614
13453.27 634
13454.36 641
13455.46 638
13456.55 672
13457.65 681
13458.74 671
13459.84 660
13460.94 683
13462.03 664
13463.13 668
13464.22 671
13465.32 704
13466.41 709
13467.51 706
13468.61 673
13469.70 699
13470.80 700
13471.90 708
13472.99 709
13474.09 727
13475.18 718
13476.28 719
13477.38 744
13478.47 759
13479.57 752
13480.67 783
13481.76 753
13482.86 765
13483.96 768
13485.05 762
13486.15 807
13487.25 779
13488.34 814
13489.44 848
13490.54 807
13491.63 846
13492.73 845
13493.83 829
13494.93 845
13496.02 866
13497.12 901
13498.22 860
13499.31 872
13500.41 891
13501.51 886
13502.61 870
13503.70 888
13504.80 868
13505.90 886
13507.00 905
13508.09 893
13509.19 890
13510.29 854
13511.39 843
13512.49 865
13513.58 846
13514.68 819
13515.78 826
13516.88 805
13517.98 786
13519.07 825
13520.17 806
13521.27 790
13522.37 854
13523.47 806
13524.57 787
13525.66 775
13526.76 785
13527.86 758
13528.96 786
13530.06 809
13531.16 767
13532.25 788
13533.35 787
13534.45 770
13535.55 776
13536.65 742
13537.75 742
13538.85 703
13539.95 691
13541.05 705
13542.14 689
13543.24 666
13544.34 643
13545.44 670
13546.54 594
13547.64 605
13548.74 617
13549.84 616
13550.94 567
13552.04 614
13553.14 568
13554.24 588
13555.34 558
13556.44 569
13557.54 564
13558.64 533
13559.74 534
13560.84 540
13561.94 542
13563.04 532
13564.13 542
13565.23 544
13566.34 542
13567.44 502
13568.54 519
13569.64 528
13570.74 521
13571.84 522
13572.94 520
13574.04 542
13575.14 533
13576.24 513
13577.34 544
13578.44 569
13579.54 532
13580.64 520
13581.74 546
13582.84 552
13583.94 537
13585.04 530
13586.14 541
13587.24 533
13588.35 527
13589.45 517
13590.55 551
13591.65 560
13592.75 548
13593.85 546
13594.95 533
13596.05 518
13597.15 542
13598.26 546
13599.36 551
13600.46 530
13601.56 568
13602.66 541
13603.76 529
13604.86 535
13605.97 526
13607.07 551
13608.17 530
13609.27 534
13610.37 533
13611.47 591
13612.58 556
13613.68 547
13614.78 527
13615.88 530
13616.98 523
13618.09 547
13619.19 529
13620.29 536
13621.39 552
13622.50 535
13623.60 528
13624.70 535
13625.80 531
13626.91 563
13628.01 542
13629.11 523
13630.21 555
13631.32 543
13632.42 548
13633.52 549
13634.62 538
13635.73 543
13636.83 542
13637.93 538
13639.04 557
13640.14 523
13641.24 536
13642.35 545
13643.45 553
13644.55 542
13645.65 547
13646.76 573
13647.86 525
13648.96 528
13650.07 550
13651.17 547
13652.28 518
13653.38 505
13654.48 525
13655.59 532
13656.69 533
13657.79 539
13658.90 515
13660.00 516
13661.11 536
13662.21 566
13663.31 544
13664.42 545
13665.52 522
13666.63 532
13667.73 533
13668.83 512
13669.94 500
13671.04 529
13672.15 548
13673.25 570
13674.36 571
13675.46 525
13676.56 573
13677.67 559
13678.77 537
13679.88 530
13680.98 526
13682.09 550
13683.19 551
13684.30 532
13685.40 540
13686.51 511
13687.61 565
13688.72 581
13689.82 572
13690.93 591
13692.03 590
13693.14 571
13694.24 596
13695.35 597
13696.45 587
13697.56 620
13698.66 608
13699.77 609
13700.87 623
13701.98 593
13703.09 605
13704.19 607
13705.30 589
13706.40 610
13707.51 625
13708.61 609
13709.72 635
13710.83 615
13711.93 598
13713.04 633
13714.14 661
13715.25 664
13716.36 680
13717.46 686
13718.57 710
13719.67 708
13720.78 699
13721.89 703
13722.99 717
13724.10 726
13725.21 692
13726.31 723
13727.42 676
13728.53 746
13729.63 751
13730.74 792
13731.85 773
13732.95 746
13734.06 764
13735.17 746
13736.27 781
13737.38 808
13738.49 796
13739.59 840
13740.70 842
13741.81 863
13742.92 831
13744.02 821
13745.13 873
13746.24 925
13747.35 897
13748.45 925
13749.56 924
13750.67 1017
13751.78 1019
13752.88 1058
13753.99 996
13755.10 1068
13756.21 1119
13757.31 1134
13758.42 1138
13759.53 1169
13760.64 1182
13761.75 1212
13762.85 1226
13763.96 1259
13765.07 1286
13766.18 1286
13767.29 1312
13768.39 1295
13769.50 1306
13770.61 1293
13771.72 1287
13772.83 1253
13773.94 1310
13775.04 1265
13776.15 1244
13777.26 1223
13778.37 1159
13779.48 1123
13780.59 1078
13781.70 1033
13782.80 1034
13783.91 1015
13785.02 972
13786.13 957
13787.24 867
13788.35 876
13789.46 832
13790.57 833
13791.68 791
13792.79 746
13793.90 737
13795.00 720
13796.11 722
13797.22 704
13798.33 724
13799.44 692
13800.55 708
13801.66 703
13802.77 640
13803.88 657
13804.99 652
13806.10 660
13807.21 646
13808.32 649
13809.43 602
13810.54 613
13811.65 627
13812.76 632
13813.87 636
13814.98 619
13816.09 638
13817.20 643
13818.31 609
13819.42 610
13820.53 597
13821.64 623
13822.75 609
13823.86 621
13824.97 576
13826.08 618
13827.19 606
13828.30 595
13829.41 578
13830.53 606
13831.64 612
13832.75 639
13833.86 627
13834.97 642
13836.08 594
13837.19 629
13838.30 659
13839.41 617
13840.52 614
13841.64 624
13842.75 639
13843.86 639
13844.97 616
13846.08 594
13847.19 647
13848.30 651
13849.41 635
13850.53 623
13851.64 652
13852.75 651
13853.86 639
13854.97 653
13856.08 673
13857.20 666
13858.31 622
13859.42 651
13860.53 647
13861.64 639
13862.76 624
13863.87 642
13864.98 671
13866.09 661
13867.20 666
13868.32 637
13869.43 655
13870.54 660
13871.65 673
13872.77 656
13873.88 670
13874.99 695
13876.10 741
13877.22 722
13878.33 715
13879.44 741
13880.55 742
13881.67 766
13882.78 757
13883.89 722
13885.01 766
13886.12 787
13887.23 778
13888.34 803
13889.46 795
13890.57 833
13891.68 854
13892.80 840
13893.91 807
13895.02 873
13896.14 830
13897.25 882
13898.36 849
13899.48 840
13900.59 853
13901.70 840
13902.82 831
13903.93 839
13905.05 803
13906.16 801
13907.27 755
13908.39 739
13909.50 738
13910.61 721
13911.73 709
13912.84 649
13913.96 642
13915.07 636
13916.19 626
13917.30 639
13918.41 645
13919.53 613
13920.64 644
13921.76 626
13922.87 615
13923.99 641
13925.10 621
13926.21 647
13927.33 620
13928.44 602
13929.56 582
13930.67 628
13931.79 576
13932.90 614
13934.02 602
13935.13 612
13936.25 555
13937.36 596
13938.48 607
13939.59 583
13940.71 589
13941.82 560
13942.94 590
13944.05 568
13945.17 568
13946.28 580
13947.40 590
13948.52 574
13949.63 589
13950.75 585
13951.86 556
13952.98 549
13954.09 557
13955.21 608
13956.32 571
13957.44 588
13958.56 558
13959.67 571
13960.79 543
13961.90 554
13963.02 545
13964.14 563
13965.25 576
13966.37 554
13967.48 579
13968.60 559
13969.72 577
13970.83 557
13971.95 556
13973.07 558
13974.18 576
13975.30 548
13976.42 553
13977.53 566
13978.65 567
13979.77 561
13980.88 559
13982.00 555
13983.12 575
13984.23 602
13985.35 529
13986.47 555
13987.58 528
13988.70 535
13989.82 547
13990.94 559
13992.05 592
13993.17 574
13994.29 556
13995.40 525
13996.52 549
13997.64 558
13998.76 573
13999.87 547
14000.99 543
14002.11 557
14003.23 583
14004.35 574
14005.46 564
14006.58 527
14007.70 580
14008.82 594
14009.93 590
14011.05 601
14012.17 600
14013.29 573
14014.41 587
14015.52 577
14016.64 591
14017.76 605
14018.88 609
14020.00 580
14021.12 583
14022.23 573
14023.35 569
14024.47 537
14025.59 587
14026.71 571
14027.83 617
14028.95 560
14030.06 612
14031.18 612
14032.30 627
14033.42 594
14034.54 612
14035.66 602
14036.78 597
14037.90 593
14039.02 611
14040.14 615
14041.25 641
14042.37 589
14043.49 642
14044.61 641
14045.73 694
14046.85 642
14047.97 675
14049.09 662
14050.21 675
14051.33 706
14052.45 680
14053.57 709
14054.69 720
14055.81 717
14056.93 729
14058.05 706
14059.17 732
14060.29 769
14061.41 783
14062.53 756
14063.65 804
14064.77 753
14065.89 743
14067.01 792
14068.13 795
14069.25 777
14070.37 788
14071.49 829
14072.61 870
14073.73 870
14074.85 828
14075.97 841
14077.09 844
14078.21 851
14079.33 846
14080.45 837
14081.57 860
14082.69 872
14083.82 848
14084.94 880
14086.06 872
14087.18 847
14088.30 874
14089.42 868
14090.54 885
14091.66 907
14092.78 948
14093.91 927
14095.03 907
14096.15 963
14097.27 935
14098.39 927
14099.51 924
14100.63 967
14101.76 980
14102.88 978
14104.00 945
14105.12 929
14106.24 919
14107.36 916
14108.49 893
14109.61 881
14110.73 875
14111.85 847
14112.97 799
14114.10 828
14115.22 808
14116.34 801
14117.46 777
14118.58 774
14119.71 792
14120.83 762
14121.95 751
14123.07 747
14124.20 699
14125.32 732
14126.44 714
14127.56 673
14128.69 646
14129.81 648
14130.93 633
14132.06 663
14133.18 677
14134.30 641
14135.42 675
14136.55 662
14137.67 634
14138.79 644
14139.92 639
14141.04 645
14142.16 627
14143.29 656
14144.41 608
14145.53 628
14146.66 615
14147.78 598
14148.90 622
14150.03 656
14151.15 602
14152.27 599
14153.40 562
14154.52 605
14155.64 589
14156.77 619
14157.89 603
14159.02 571
14160.14 589
14161.26 611
14162.39 595
14163.51 582
14164.64 570
14165.76 590
14166.88 584
14168.01 555
14169.13 574
14170.26 589
14171.38 567
14172.51 555
14173.63 553
14174.75 548
14175.88 541
14177.00 554
14178.13 543
14179.25 528
14180.38 552
14181.50 545
14182.63 530
14183.75 540
14184.88 541
14186.00 504
14187.13 525
14188.25 528
14189.38 528
14190.50 530
14191.63 511
14192.75 523
14193.88 515
14195.00 513
14196.13 520
14197.25 537
14198.38 495
14199.50 516
14200.63 509
14201.76 496
14202.88 502
14204.01 495
14205.13 494
14206.26 503
14207.38 467
14208.51 479
14209.64 484
14210.76 498
14211.89 476
14213.01 487
14214.14 486
14215.27 527
14216.39 501
14217.52 493
14218.64 469
14219.77 444
14220.90 477
14222.02 500
14223.15 516
14224.28 499
14225.40 495
14226.53 465
14227.66 501
14228.78 484
14229.91 451
14231.04 447
14232.16 453
14233.29 470
14234.42 474
14235.54 465
14236.67 456
14237.80 482
14238.92 499
14240.05 469
14241.18 484
14242.31 469
14243.43 449
14244.56 460
14245.69 421
14246.82 436
14247.94 441
14249.07 473
14250.20 464
14251.33 482
14252.45 461
14253.58 457
14254.71 455
14255.84 460
14256.96 445
14258.09 435
14259.22 459
14260.35 456
14261.47 439
14262.60 416
14263.73 430
14264.86 425
14265.99 445
14267.12 438
14268.24 410
14269.37 433
14270.50 433
14271.63 447
14272.76 412
14273.89 409
14275.01 423
14276.14 401
14277.27 409
14278.40 374
14279.53 374
14280.66 385
14281.79 408
14282.91 410
14284.04 427
14285.17 396
14286.30 385
14287.43 412
14288.56 396
14289.69 413
14290.82 378
14291.95 372
14293.08 372
14294.20 363
14295.33 380
14296.46 389
14297.59 403
14298.72 356
14299.85 376
14300.98 404
14302.11 365
14303.24 365
14304.37 385
14305.50 376
14306.63 350
14307.76 387
14308.89 364
14310.02 405
14311.15 370
14312.28 369
14313.41 374
14314.54 346
14315.67 384
14316.80 352
14317.93 369
14319.06 369
14320.19 347
14321.32 370
14322.45 370
14323.58 349
14324.71 344
14325.84 363
14326.97 381
14328.10 346
14329.23 374
14330.36 383
14331.49 362
14332.62 385
14333.76 364
14334.89 322
14336.02 348
14337.15 359
14338.28 331
14339.41 315
14340.54 348
14341.67 336
14342.80 338
14343.93 344
14345.07 341
14346.20 357
14347.33 354
14348.46 330
14349.59 365
14350.72 353
14351.85 364
14352.99 364
14354.12 362
14355.25 349
14356.38 345
14357.51 354
14358.64 371
14359.78 348
14360.91 355
14362.04 359
14363.17 340
14364.30 345
14365.44 354
14366.57 370
14367.70 350
14368.83 341
14369.96 371
14371.10 372
14372.23 346
14373.36 345
14374.49 365
14375.63 362
14376.76 342
14377.89 331
14379.02 378
14380.16 386
14381.29 371
14382.42 365
14383.55 363
14384.69 373
14385.82 392
14386.95 388
14388.09 373
14389.22 373
14390.35 375
14391.49 368
14392.62 367
14393.75 378
14394.89 393
14396.02 379
14397.15 370
14398.28 374
14399.42 384
14400.55 396
14401.69 388
14402.82 384
14403.95 401
14405.09 405
14406.22 385
14407.35 397
14408.49 424
14409.62 390
14410.75 386
14411.89 427
14413.02 432
14414.16 419
14415.29 426
14416.42 424
14417.56 425
14418.69 439
14419.83 434
14420.96 423
14422.10 445
14423.23 426
14424.36 430
14425.50 433
14426.63 440
14427.77 426
14428.90 472
14430.04 490
14431.17 444
14432.31 449
14433.44 425
14434.58 467
14435.71 471
14436.85 438
14437.98 487
14439.12 471
14440.25 471
14441.39 439
14442.52 486
14443.66 471
14444.79 505
14445.93 511
14447.06 539
14448.20 507
14449.33 488
14450.47 507
14451.60 534
14452.74 519
14453.87 518
14455.01 517
14456.14 516
14457.28 502
14458.42 525
14459.55 528
14460.69 517
14461.82 528
14462.96 560
14464.10 573
14465.23 584
14466.37 554
14467.50 525
14468.64 581
14469.78 613
14470.91 579
14472.05 615
14473.18 574
14474.32 552
14475.46 551
14476.59 541
14477.73 552
14478.87 538
14480.00 532
14481.14 530
14482.28 508
14483.41 454
14484.55 483
14485.69 444
14486.82 398
14487.96 420
14489.10 414
14490.23 388
14491.37 383
14492.51 390
14493.65 376
14494.78 396
14495.92 386
14497.06 389
14498.19 339
14499.33 350
14500.47 356
14501.61 353
14502.74 388
14503.88 371
14505.02 378
14506.16 367
14507.29 356
14508.43 356
14509.57 360
14510.71 317
14511.85 339
14512.98 351
14514.12 343
14515.26 333
14516.40 366
14517.54 345
14518.67 353
14519.81 325
14520.95 338
14522.09 336
14523.23 372
14524.36 323
14525.50 327
14526.64 336
14527.78 321
14528.92 332
14530.06 315
14531.19 322
14532.33 330
14533.47 343
14534.61 312
14535.75 319
14536.89 354
14538.03 326
14539.17 333
14540.31 329
14541.44 341
14542.58 363
14543.72 326
14544.86 322
14546.00 356
14547.14 338
14548.28 335
14549.42 345
14550.56 347
14551.70 328
14552.84 334
14553.98 342
14555.12 358
14556.25 324
14557.39 375
14558.53 349
14559.67 363
14560.81 383
14561.95 341
14563.09 337
14564.23 335
14565.37 370
14566.51 360
14567.65 364
14568.79 379
14569.93 363
14571.07 369
14572.21 370
14573.35 356
14574.49 348
14575.63 337
14576.77 343
14577.92 379
14579.06 355
14580.20 353
14581.34 352
14582.48 366
14583.62 362
14584.76 383
14585.90 365
14587.04 385
14588.18 381
14589.32 404
14590.46 383
14591.60 399
14592.74 375
14593.89 387
14595.03 396
14596.17 372
14597.31 367
14598.45 378
14599.59 402
14600.73 361
14601.87 404
14603.02 364
14604.16 376
14605.30 401
14606.44 406
14607.58 385
14608.72 409
14609.86 391
14611.01 370
14612.15 396
14613.29 397
14614.43 408
14615.57 408
14616.72 405
14617.86 422
14619.00 406
14620.14 386
14621.28 422
14622.43 412
14623.57 426
14624.71 426
14625.85 426
14627.00 419
14628.14 446
14629.28 477
14630.42 460
14631.56 467
14632.71 473
14633.85 458
14634.99 433
14636.14 453
14637.28 458
14638.42 434
14639.56 417
14640.71 447
14641.85 439
14642.99 445
14644.14 430
14645.28 416
14646.42 408
14647.56 414
14648.71 383
14649.85 398
14650.99 404
14652.14 379
14653.28 343
14654.42 336
14655.57 334
14656.71 354
14657.85 335
14659.00 334
14660.14 329
14661.29 317
14662.43 333
14663.57 316
14664.72 315
14665.86 309
14667.00 309
14668.15 342
14669.29 319
14670.44 330
14671.58 289
14672.73 314
14673.87 321
14675.01 315
14676.16 314
14677.30 298
14678.45 288
14679.59 294
14680.74 299
14681.88 311
14683.02 292
14684.17 312
14685.31 296
14686.46 308
14687.60 286
14688.75 279
14689.89 291
14691.04 261
14692.18 270
14693.33 290
14694.47 302
14695.62 290
14696.76 292
14697.91 285
14699.05 274
14700.20 284
14701.34 285
14702.49 271
14703.63 265
14704.78 268
14705.92 276
14707.07 259
14708.22 272
14709.36 287
14710.51 292
14711.65 284
14712.80 267
14713.94 290
14715.09 284
14716.23 295
14717.38 269
14718.53 273
14719.67 284
14720.82 303
14721.96 283
14723.11 306
14724.26 269
14725.40 257
14726.55 269
14727.70 262
14728.84 292
14729.99 284
14731.13 268
14732.28 270
14733.43 265
14734.57 277
14735.72 282
14736.87 274
14738.01 259
14739.16 259
14740.31 274
14741.45 267
14742.60 267
14743.75 255
14744.89 270
14746.04 294
14747.19 262
14748.34 279
14749.48 282
14750.63 269
14751.78 260
14752.92 261
14754.07 263
14755.22 261
14756.37 276
14757.51 271
14758.66 257
14759.81 262
14760.96 254
14762.10 267
14763.25 267
14764.40 265
14765.55 267
14766.70 275
14767.84 283
14768.99 264
14770.14 263
14771.29 257
14772.43 271
14773.58 285
14774.73 278
14775.88 277
14777.03 247
14778.18 249
14779.32 250
14780.47 275
14781.62 248
14782.77 264
14783.92 270
14785.07 261
14786.21 273
14787.36 269
14788.51 234
14789.66 282
14790.81 247
14791.96 263
14793.11 225
14794.26 246
14795.40 254
14796.55 223
14797.70 231
14798.85 241
14800.00 239
14801.15 258
14802.30 256
14803.45 264
14804.60 241
14805.75 247
14806.90 253
14808.05 267
14809.19 239
14810.34 242
14811.49 228
14812.64 247
14813.79 248
14814.94 235
14816.09 252
14817.24 246
14818.39 236
14819.54 237
14820.69 237
14821.84 235
14822.99 219
14824.14 237
14825.29 217
14826.44 243
14827.59 230
14828.74 208
14829.89 207
14831.04 205
14832.19 222
14833.34 231
14834.49 231
14835.64 225
14836.79 235
14837.95 240
14839.10 217
14840.25 224
14841.40 261
14842.55 243
14843.70 227
14844.85 219
14846.00 195
14847.15 220
14848.30 223
14849.45 211
14850.60 227
14851.76 207
14852.91 241
14854.06 230
14855.21 229
14856.36 222
14857.51 225
14858.66 219
14859.81 225
14860.97 243
14862.12 247
14863.27 241
14864.42 212
14865.57 245
14866.72 249
14867.88 234
14869.03 228
14870.18 203
14871.33 222
14872.48 216
14873.64 236
14874.79 244
14875.94 221
14877.09 190
14878.24 195
14879.40 201
14880.55 217
14881.70 193
14882.85 212
14884.00 229
14885.16 223
14886.31 224
14887.46 202
14888.61 238
14889.77 228
14890.92 238
14892.07 211
14893.23 197
14894.38 213
14895.53 213
14896.68 221
14897.84 232
14898.99 208
14900.14 221
14901.30 234
14902.45 214
14903.60 221
14904.75 211
14905.91 199
14907.06 211
14908.21 224
14909.37 221
14910.52 227
14911.67 223
14912.83 217
14913.98 215
14915.14 204
14916.29 192
14917.44 220
14918.60 210
14919.75 209
14920.90 204
14922.06 205
14923.21 210
14924.37 201
14925.52 205
14926.67 223
14927.83 217
14928.98 218
14930.14 206
14931.29 219
14932.44 208
14933.60 212
14934.75 211
14935.91 211
14937.06 224
14938.22 237
14939.37 210
14940.52 203
14941.68 200
14942.83 196
14943.99 210
14945.14 198
14946.30 203
14947.45 213
14948.61 218
14949.76 208
14950.92 215
14952.07 202
14953.23 197
14954.38 219
14955.54 225
14956.69 215
14957.85 207
14959.00 218
14960.16 214
14961.31 212
14962.47 230
14963.62 212
14964.78 218
14965.94 208
14967.09 190
14968.25 198
14969.40 202
14970.56 214
14971.71 220
14972.87 198
14974.03 214
14975.18 219
14976.34 205
14977.49 212
14978.65 229
14979.81 217
14980.96 209
14982.12 208
14983.27 218
14984.43 207
14985.59 212
14986.74 226
14987.90 181
14989.06 183
14990.21 197
14991.37 189
14992.53 196
14993.68 192
14994.84 203
14996.00 198
14997.15 218
14998.31 206
14999.47 214
15000.62 208
15001.78 227
15002.94 224
15004.09 214
15005.25 195
15006.41 192
15007.56 183
15008.72 201
15009.88 205
15011.04 205
15012.19 204
15013.35 201
15014.51 208
15015.67 213
15016.82 231
15017.98 193
15019.14 211
15020.30 209
15021.45 202
15022.61 206
15023.77 200
15024.93 170
15026.08 220
15027.24 200
15028.40 199
15029.56 201
15030.72 201
15031.87 216
15033.03 198
15034.19 198
15035.35 197
15036.51 222
15037.67 205
15038.82 188
15039.98 188
15041.14 191
15042.30 199
15043.46 219
15044.62 211
15045.78 205
15046.93 180
15048.09 215
15049.25 204
15050.41 192
15051.57 204
15052.73 185
15053.89 197
15055.05 219
15056.20 185
15057.36 177
15058.52 229
15059.68 213
15060.84 213
15062.00 213
15063.16 212
15064.32 202
15065.48 201
15066.64 204
15067.80 192
15068.96 214
15070.12 210
15071.28 199
15072.44 196
15073.60 203
15074.76 191
15075.91 197
15077.07 199
15078.23 224
15079.39 207
15080.55 198
15081.71 215
15082.87 210
15084.03 194
15085.19 210
15086.35 219
15087.51 203
15088.68 187
15089.84 206
15091.00 205
15092.16 189
15093.32 196
15094.48 205
15095.64 221
15096.80 202
15097.96 199
15099.12 180
15100.28 205
15101.44 188
15102.60 201
15103.76 195
15104.92 197
15106.08 206
15107.25 203
15108.41 174
15109.57 199
15110.73 212
15111.89 181
15113.05 187
15114.21 198
15115.37 182
15116.54 227
15117.70 217
15118.86 190
15120.02 182
15121.18 217
15122.34 246
15123.50 223
15124.67 196
15125.83 185
15126.99 196
15128.15 194
15129.31 218
15130.47 219
15131.64 208
15132.80 213
15133.96 203
15135.12 214
15136.28 202
15137.45 210
15138.61 206
15139.77 223
15140.93 224
15142.10 216
15143.26 208
15144.42 193
15145.58 228
15146.75 215
15147.91 205
15149.07 200
15150.23 214
15151.40 211
15152.56 221
15153.72 211
15154.88 218
15156.05 226
15157.21 220
15158.37 205
15159.54 209
15160.70 208
15161.86 220
15163.03 230
15164.19 217
15165.35 222
15166.52 219
15167.68 200
15168.84 225
15170.01 236
15171.17 223
15172.33 224
15173.50 228
15174.66 230
15175.82 243
15176.99 216
15178.15 216
15179.31 232
15180.48 230
15181.64 223
15182.81 238
15183.97 228
15185.13 235
15186.30 227
15187.46 239
15188.63 213
15189.79 212
15190.95 226
15192.12 223
15193.28 261
15194.45 250
15195.61 234
15196.78 218
15197.94 229
15199.10 240
15200.27 224
15201.43 227
15202.60 233
15203.76 208
15204.93 245
15206.09 242
15207.26 233
15208.42 234
15209.59 245
15210.75 240
15211.92 221
15213.08 228
15214.25 232
15215.41 244
15216.58 240
15217.74 246
15218.91 253
15220.07 259
15221.24 217
15222.40 240
15223.57 252
15224.74 244
15225.90 271
15227.07 252
15228.23 211
15229.40 247
15230.56 246
15231.73 260
15232.89 253
15234.06 252
15235.23 265
15236.39 263
15237.56 275
15238.72 265
15239.89 262
15241.06 261
15242.22 271
15243.39 252
15244.56 265
15245.72 271
15246.89 288
15248.05 277
15249.22 275
15250.39 277
15251.55 251
15252.72 278
15253.89 268
15255.05 263
15256.22 224
15257.39 232
15258.55 256
15259.72 235
15260.89 229
15262.05 241
15263.22 229
15264.39 247
15265.56 233
15266.72 207
15267.89 234
15269.06 202
15270.22 238
15271.39 217
15272.56 223
15273.73 244
15274.89 234
15276.06 223
15277.23 223
15278.40 225
15279.56 214
15280.73 232
15281.90 237
15283.07 225
15284.23 191
15285.40 213
15286.57 222
15287.74 213
15288.91 215
15290.07 228
15291.24 232
15292.41 209
15293.58 214
15294.75 243
15295.92 210
15297.08 220
15298.25 226
15299.42 234
15300.59 222
15301.76 231
15302.93 228
15304.09 216
15305.26 228
15306.43 219
15307.60 238
15308.77 211
15309.94 235
15311.11 223
15312.28 228
15313.44 225
15314.61 237
15315.78 207
15316.95 225
15318.12 228
15319.29 234
15320.46 246
15321.63 236
15322.80 218
15323.97 218
15325.14 226
15326.30 229
15327.47 224
15328.64 240
15329.81 230
15330.98 243
15332.15 219
15333.32 199
15334.49 227
15335.66 239
15336.83 221
15338.00 236
15339.17 232
15340.34 232
15341.51 231
15342.68 231
15343.85 226
15345.02 236
15346.19 233
15347.36 253
15348.53 224
15349.70 238
15350.87 211
15352.04 227
15353.21 224
15354.38 243
15355.55 240
15356.72 239
15357.90 243
15359.07 234
15360.24 249
15361.41 249
15362.58 244
15363.75 235
15364.92 248
15366.09 257
15367.26 225
15368.43 238
15369.60 251
15370.77 248
15371.95 224
15373.12 248
15374.29 247
15375.46 230
15376.63 232
15377.80 245
15378.97 230
15380.15 239
15381.32 245
15382.49 224
15383.66 243
15384.83 236
15386.00 233
15387.17 234
15388.35 231
15389.52 251
15390.69 224
15391.86 228
15393.03 251
15394.21 249
15395.38 259
15396.55 240
15397.72 217
15398.89 229
15400.07 230
15401.24 234
15402.41 210
15403.58 222
15404.76 204
15405.93 238
15407.10 220
15408.27 229
15409.45 244
15410.62 251
15411.79 212
15412.96 245
15414.14 233
15415.31 230
15416.48 208
15417.66 231
15418.83 204
15420.00 225
15421.17 229
15422.35 212
15423.52 217
15424.69 203
15425.87 198
15427.04 209
15428.21 221
15429.39 235
15430.56 205
15431.73 207
15432.91 200
15434.08 210
15435.25 202
15436.43 215
15437.60 231
15438.77 200
15439.95 222
15441.12 206
15442.30 213
15443.47 223
15444.64 209
15445.82 216
15446.99 216
15448.17 211
15449.34 208
15450.51 211
15451.69 206
15452.86 221
15454.04 198
15455.21 198
15456.39 217
15457.56 218
15458.73 228
15459.91 214
15461.08 208
15462.26 190
15463.43 193
15464.61 209
15465.78 229
15466.96 240
15468.13 217
15469.31 202
15470.48 217
15471.66 229
15472.83 215
15474.01 225
15475.18 204
15476.36 209
15477.53 187
15478.71 194
15479.88 173
15481.06 211
15482.23 193
15483.41 238
15484.58 194
15485.76 214
15486.93 190
15488.11 228
15489.29 232
15490.46 232
15491.64 213
15492.81 202
15493.99 196
15495.16 180
15496.34 215
15497.52 237
15498.69 243
15499.87 228
15501.04 216
15502.22 225
15503.40 220
15504.57 212
15505.75 211
15506.92 219
15508.10 209
15509.28 220
15510.45 210
15511.63 218
15512.81 219
15513.98 217
15515.16 247
15516.34 225
15517.51 226
15518.69 229
15519.87 209
15521.04 219
15522.22 200
15523.40 217
15524.57 244
15525.75 225
15526.93 241
15528.11 218
15529.28 226
15530.46 236
15531.64 225
15532.81 252
15533.99 268
15535.17 254
15536.35 241
15537.52 248
15538.70 255
15539.88 232
15541.06 238
15542.23 229
15543.41 242
15544.59 222
15545.77 252
15546.95 247
15548.12 278
15549.30 244
15550.48 232
15551.66 258
15552.83 249
15554.01 265
15555.19 259
15556.37 250
15557.55 233
15558.73 268
15559.90 256
15561.08 251
15562.26 266
15563.44 262
15564.62 282
15565.80 273
15566.97 273
15568.15 241
15569.33 268
15570.51 268
15571.69 277
15572.87 290
15574.05 273
15575.23 251
15576.40 259
15577.58 260
15578.76 290
15579.94 275
15581.12 276
15582.30 290
15583.48 294
15584.66 300
15585.84 303
15587.02 286
15588.20 311
15589.38 306
15590.56 314
15591.73 305
15592.91 300
15594.09 310
15595.27 318
15596.45 301
15597.63 315
15598.81 313
15599.99 336
15601.17 343
15602.35 334
15603.53 297
15604.71 330
15605.89 335
15607.07 367
15608.25 343
15609.43 366
15610.61 367
15611.79 368
15612.97 364
15614.15 383
15615.33 367
15616.51 372
15617.69 390
15618.88 362
15620.06 380
15621.24 387
15622.42 406
15623.60 419
15624.78 393
15625.96 405
15627.14 378
15628.32 395
15629.50 424
15630.68 412
15631.86 404
15633.05 402
15634.23 406
15635.41 429
15636.59 420
15637.77 421
15638.95 431
15640.13 438
15641.31 421
15642.50 423
15643.68 448
15644.86 439
15646.04 428
15647.22 424
15648.40 438
15649.58 444
15650.77 439
15651.95 449
15653.13 434
15654.31 415
15655.49 419
15656.68 423
15657.86 442
15659.04 425
15660.22 420
15661.40 411
15662.59 432
15663.77 418
15664.95 416
15666.13 413
15667.32 409
15668.50 436
15669.68 435
15670.86 434
15672.05 427
15673.23 393
15674.41 394
15675.59 405
15676.78 416
15677.96 415
15679.14 385
15680.32 398
15681.51 382
15682.69 393
15683.87 384
15685.06 369
15686.24 372
15687.42 383
15688.61 372
15689.79 382
15690.97 394
15692.16 372
15693.34 394
15694.52 371
15695.71 377
15696.89 366
15698.07 375
15699.26 392
15700.44 391
15701.62 380
15702.81 369
15703.99 371
15705.17 399
15706.36 353
15707.54 375
15708.73 381
15709.91 410
15711.09 398
15712.28 417
15713.46 404
15714.65 407
15715.83 417
15717.02 432
15718.20 440
15719.38 415
15720.57 411
15721.75 416
15722.94 416
15724.12 423
15725.31 446
15726.49 433
15727.68 446
15728.86 484
15730.04 429
15731.23 466
15732.41 472
15733.60 485
15734.78 481
15735.97 506
15737.15 483
15738.34 421
15739.52 493
15740.71 532
15741.89 480
15743.08 518
15744.27 489
15745.45 510
15746.64 528
15747.82 514
15749.01 508
15750.19 508
15751.38 553
15752.56 543
15753.75 546
15754.93 555
15756.12 546
15757.31 537
15758.49 538
15759.68 554
15760.86 538
15762.05 546
15763.24 534
15764.42 534
15765.61 525
15766.79 542
15767.98 537
15769.17 547
15770.35 520
15771.54 527
15772.72 510
15773.91 509
15775.10 479
15776.28 504
15777.47 472
15778.66 467
15779.84 489
15781.03 483
15782.22 455
15783.40 469
15784.59 482
15785.78 478
15786.96 488
15788.15 447
15789.34 457
15790.53 463
15791.71 443
15792.90 407
15794.09 403
15795.27 445
15796.46 419
15797.65 428
15798.84 435
15800.02 403
15801.21 404
15802.40 372
15803.59 395
15804.77 366
15805.96 355
15807.15 390
15808.34 386
15809.52 371
15810.71 330
15811.90 380
15813.09 354
15814.28 354
15815.46 360
15816.65 340
15817.84 354
15819.03 339
15820.22 343
15821.40 363
15822.59 352
15823.78 334
15824.97 340
15826.16 342
15827.35 337
15828.53 360
15829.72 331
15830.91 310
15832.10 347
15833.29 354
15834.48 345
15835.67 341
15836.85 342
15838.04 334
15839.23 332
15840.42 327
15841.61 322
15842.80 349
15843.99 348
15845.18 324
15846.37 338
15847.55 347
15848.74 301
15849.93 329
15851.12 311
15852.31 308
15853.50 358
15854.69 348
15855.88 324
15857.07 329
15858.26 332
15859.45 328
15860.64 359
15861.83 347
15863.02 349
15864.21 347
15865.40 338
15866.59 347
15867.78 335
15868.97 349
15870.16 343
15871.35 365
15872.54 362
15873.73 372
15874.92 361
15876.11 347
15877.30 357
15878.49 374
15879.68 328
15880.87 327
15882.06 346
15883.25 342
15884.44 338
15885.63 344
15886.82 379
15888.01 370
15889.20 330
15890.39 355
15891.59 343
15892.78 339
15893.97 353
15895.16 387
15896.35 370
15897.54 360
15898.73 339
15899.92 337
15901.11 389
15902.30 370
15903.50 393
15904.69 380
15905.88 396
15907.07 384
15908.26 376
15909.45 366
15910.64 386
15911.84 361
15913.03 368
15914.22 361
15915.41 356
15916.60 368
15917.79 365
15918.99 388
15920.18 380
15921.37 387
15922.56 360
15923.75 379
15924.95 377
15926.14 356
15927.33 340
15928.52 330
15929.71 337
15930.91 326
15932.10 338
15933.29 333
15934.48 327
15935.68 366
15936.87 354
15938.06 330
15939.25 331
15940.45 345
15941.64 315
15942.83 346
15944.03 296
15945.22 308
15946.41 296
15947.60 294
15948.80 302
15949.99 292
15951.18 283
15952.38 265
15953.57 298
15954.76 301
15955.96 263
15957.15 264
15958.34 259
15959.54 270
15960.73 253
15961.92 271
15963.12 252
15964.31 236
15965.50 248
15966.70 247
15967.89 251
15969.08 227
15970.28 258
15971.47 248
15972.67 264
15973.86 233
15975.05 230
15976.25 230
15977.44 231
15978.64 263
15979.83 253
15981.02 257
15982.22 232
15983.41 242
15984.61 244
15985.80 239
15987.00 211
15988.19 236
15989.38 221
15990.58 218
15991.77 203
15992.97 239
15994.16 229
15995.36 227
15996.55 227
15997.75 207
15998.94 223
16000.14 224
16001.33 223
16002.53 200
16003.72 205
16004.92 209
16006.11 229
16007.31 212
16008.50 243
16009.70 232
16010.89 225
16012.09 221
16013.28 207
16014.48 200
16015.67 222
16016.87 217
16018.07 209
16019.26 195
16020.46 194
16021.65 206
16022.85 222
16024.04 207
16025.24 223
16026.44 230
16027.63 198
16028.83 220
16030.02 212
16031.22 210
16032.42 229
16033.61 222
16034.81 197
16036.00 208
16037.20 208
16038.40 221
16039.59 204
16040.79 200
16041.99 223
16043.18 210
16044.38 208
16045.58 213
16046.77 214
16047.97 213
16049.17 201
16050.36 195
16051.56 205
16052.76 196
16053.95 211
16055.15 203
16056.35 194
16057.54 220
16058.74 203
16059.94 194
16061.14 199
16062.33 203
16063.53 203
16064.73 214
16065.92 214
16067.12 198
16068.32 187
16069.52 197
16070.71 189
16071.91 198
16073.11 202
16074.31 193
16075.50 197
16076.70 213
16077.90 216
16079.10 216
16080.30 179
16081.49 172
16082.69 184
16083.89 193
16085.09 209
16086.29 189
16087.48 195
16088.68 191
16089.88 188
16091.08 186
16092.28 195
16093.48 212
16094.67 181
16095.87 200
16097.07 200
16098.27 190
16099.47 185
16100.67 190
16101.87 200
16103.06 203
16104.26 188
16105.46 195
16106.66 180
16107.86 196
16109.06 176
16110.26 183
16111.46 179
16112.66 184
16113.86 197
16115.05 196
16116.25 215
16117.45 176
16118.65 181
16119.85 184
16121.05 208
16122.25 196
16123.45 189
16124.65 182
16125.85 176
16127.05 185
16128.25 173
16129.45 186
16130.65 186
16131.85 174
16133.05 182
16134.25 204
16135.45 179
16136.65 191
16137.85 178
16139.05 180
16140.25 180
16141.45 183
16142.65 197
16143.85 189
16145.05 189
16146.25 200
16147.45 190
16148.65 171
16149.85 198
16151.05 215
16152.25 196
16153.45 201
16154.65 168
16155.85 194
16157.05 200
16158.25 182
16159.46 209
16160.66 192
16161.86 196
16163.06 214
16164.26 175
16165.46 195
16166.66 197
16167.86 182
16169.06 201
16170.27 193
16171.47 197
16172.67 190
16173.87 195
16175.07 197
16176.27 201
16177.47 202
16178.67 201
16179.88 207
16181.08 212
16182.28 170
16183.48 187
16184.68 200
16185.89 212
16187.09 210
16188.29 205
16189.49 195
16190.69 201
16191.90 201
16193.10 197
16194.30 221
16195.50 204
16196.70 180
16197.91 211
16199.11 187
16200.31 206
16201.51 200
16202.72 215
16203.92 230
16205.12 226
16206.32 220
16207.53 194
16208.73 216
16209.93 208
16211.13 220
16212.34 212
16213.54 206
16214.74 217
16215.95 208
16217.15 203
16218.35 223
16219.55 184
16220.76 204
16221.96 219
16223.16 222
16224.37 209
16225.57 217
16226.77 233
16227.98 228
16229.18 229
16230.38 233
16231.59 218
16232.79 232
16233.99 242
16235.20 245
16236.40 217
16237.61 219
16238.81 225
16240.01 210
16241.22 233
16242.42 230
16243.63 220
16244.83 239
16246.03 252
16247.24 255
16248.44 252
16249.65 262
16250.85 227
16252.05 267
16253.26 221
16254.46 264
16255.67 260
16256.87 259
16258.08 225
16259.28 240
16260.49 265
16261.69 243
16262.89 273
16264.10 260
16265.30 264
16266.51 251
16267.71 246
16268.92 295
16270.12 273
16271.33 293
16272.53 254
16273.74 272
16274.94 266
16276.15 305
16277.35 277
16278.56 262
16279.77 278
16280.97 266
16282.18 248
16283.38 255
16284.59 268
16285.79 266
16287.00 284
16288.20 282
16289.41 264
16290.61 293
16291.82 279
16293.03 265
16294.23 265
16295.44 278
16296.64 279
16297.85 290
16299.06 278
16300.26 300
16301.47 301
16302.67 280
16303.88 263
16305.09 260
16306.29 280
16307.50 293
16308.71 303
16309.91 299
16311.12 268
16312.33 278
16313.53 291
16314.74 286
16315.95 270
16317.15 265
16318.36 279
16319.57 275
16320.77 277
16321.98 238
16323.19 233
16324.39 245
16325.60 247
16326.81 256
16328.01 260
16329.22 245
16330.43 261
16331.64 240
16332.84 235
16334.05 237
16335.26 261
16336.47 247
16337.67 227
16338.88 234
16340.09 218
16341.30 220
16342.50 235
16343.71 226
16344.92 209
16346.13 223
16347.33 210
16348.54 203
16349.75 208
16350.96 225
16352.17 192
16353.37 214
16354.58 222
16355.79 214
16357.00 196
16358.21 195
16359.41 212
16360.62 202
16361.83 213
16363.04 213
16364.25 202
16365.46 220
16366.67 213
16367.87 198
16369.08 205
16370.29 186
16371.50 202
16372.71 194
16373.92 211
16375.13 210
16376.34 216
16377.54 208
16378.75 201
16379.96 210
16381.17 204
16382.38 206
16383.59 209
16384.80 237
16386.01 202
16387.22 215
16388.43 180
16389.64 201
16390.85 200
16392.05 211
16393.26 207
16394.47 200
16395.68 193
16396.89 208
16398.10 205
16399.31 215
16400.52 203
16401.73 209
16402.94 196
16404.15 185
16405.36 188
16406.57 197
16407.78 188
16408.99 181
16410.20 178
16411.41 197
16412.62 201
16413.83 200
16415.04 212
16416.25 188
16417.46 200
16418.67 190
16419.88 225
16421.10 200
16422.31 196
16423.52 211
16424.73 210
16425.94 196
16427.15 197
16428.36 203
16429.57 206
16430.78 199
16431.99 232
16433.20 197
16434.41 172
16435.63 184
16436.84 199
16438.05 187
16439.26 193
16440.47 200
16441.68 190
16442.89 179
16444.10 175
16445.32 202
16446.53 212
16447.74 182
16448.95 180
16450.16 193
16451.37 189
16452.59 195
16453.80 201
16455.01 187
16456.22 173
16457.43 193
16458.64 193
16459.86 182
16461.07 179
16462.28 187
16463.49 206
16464.70 187
16465.92 177
16467.13 166
16468.34 170
16469.55 192
16470.77 163
16471.98 178
16473.19 189
16474.40 197
16475.62 172
16476.83 167
16478.04 160
16479.25 187
16480.47 177
16481.68 168
16482.89 173
16484.11 189
16485.32 178
16486.53 167
16487.74 172
16488.96 182
16490.17 193
16491.38 189
16492.60 193
16493.81 166
16495.02 173
16496.24 187
16497.45 188
16498.66 181
16499.88 186
16501.09 187
16502.30 178
16503.52 178
16504.73 179
16505.94 167
16507.16 163
16508.37 178
16509.59 174
16510.80 181
16512.01 163
16513.23 175
16514.44 192
16515.66 174
16516.87 174
16518.08 183
16519.30 178
16520.51 171
16521.73 157
16522.94 179
16524.16 192
16525.37 161
16526.58 177
16527.80 168
16529.01 179
16530.23 158
16531.44 163
16532.66 184
16533.87 174
16535.09 153
16536.30 157
16537.52 169
16538.73 162
16539.95 170
16541.16 171
16542.38 177
16543.59 182
16544.81 167
16546.02 165
16547.24 176
16548.45 198
16549.67 180
16550.88 182
16552.10 169
16553.31 175
16554.53 195
16555.74 174
16556.96 175
16558.18 180
16559.39 172
16560.61 169
16561.82 184
16563.04 150
16564.25 181
16565.47 187
16566.69 177
16567.90 155
16569.12 170
16570.33 175
16571.55 188
16572.77 162
16573.98 164
16575.20 168
16576.41 171
16577.63 160
16578.85 172
16580.06 175
16581.28 167
16582.50 172
16583.71 181
16584.93 171
16586.15 174
16587.36 177
16588.58 184
16589.80 179
16591.01 175
16592.23 178
16593.45 170
16594.66 171
16595.88 189
16597.10 164
16598.32 177
16599.53 185
16600.75 159
16601.97 168
16603.18 167
16604.40 188
16605.62 165
16606.84 154
16608.05 148
16609.27 161
16610.49 159
16611.71 149
16612.92 170
16614.14 154
16615.36 166
16616.58 172
16617.79 158
16619.01 161
16620.23 158
16621.45 159
16622.67 161
16623.88 159
16625.10 159
16626.32 154
16627.54 141
16628.76 159
16629.97 159
16631.19 149
16632.41 153
16633.63 150
16634.85 151
16636.07 151
16637.29 154
16638.50 159
16639.72 153
16640.94 141
16642.16 147
16643.38 157
16644.60 151
16645.82 163
16647.03 136
16648.25 155
16649.47 146
16650.69 142
16651.91 150
16653.13 157
16654.35 169
16655.57 146
16656.79 158
16658.01 139
16659.23 163
16660.45 143
16661.66 144
16662.88 138
16664.10 135
16665.32 174
16666.54 156
16667.76 144
16668.98 154
16670.20 155
16671.42 144
16672.64 160
16673.86 140
16675.08 148
16676.30 151
16677.52 145
16678.74 144
16679.96 141
16681.18 132
16682.40 150
16683.62 135
16684.84 144
16686.06 155
16687.28 155
16688.50 142
16689.72 135
16690.94 156
16692.16 135
16693.39 138
16694.61 149
16695.83 158
16697.05 146
16698.27 131
16699.49 147
16700.71 129
16701.93 162
16703.15 137
16704.37 139
16705.59 137
16706.81 154
16708.04 151
16709.26 163
16710.48 144
16711.70 162
16712.92 141
16714.14 150
16715.36 134
16716.58 129
16717.81 154
16719.03 150
16720.25 147
16721.47 154
16722.69 161
16723.91 135
16725.14 142
16726.36 138
16727.58 137
16728.80 162
16730.02 161
16731.24 154
16732.47 159
16733.69 153
16734.91 143
16736.13 160
16737.36 146
16738.58 134
16739.80 153
16741.02 147
16742.24 133
16743.47 141
16744.69 144
16745.91 134
16747.13 158
16748.36 138
16749.58 141
16750.80 138
16752.02 145
16753.25 149
16754.47 131
16755.69 141
16756.92 136
16758.14 139
16759.36 142
16760.59 145
16761.81 150
16763.03 148
16764.25 149
16765.48 143
16766.70 134
16767.92 142
16769.15 148
16770.37 151
16771.59 143
16772.82 141
16774.04 152
16775.27 156
16776.49 140
16777.71 150
16778.94 132
16780.16 151
16781.38 145
16782.61 160
16783.83 147
16785.06 141
16786.28 131
16787.50 143
16788.73 155
16789.95 147
16791.18 154
16792.40 160
16793.62 154
16794.85 175
16796.07 162
16797.30 143
16798.52 157
16799.75 140
16800.97 152
16802.19 162
16803.42 132
16804.64 144
16805.87 149
16807.09 162
16808.32 142
16809.54 129
16810.77 154
16811.99 161
16813.22 176
16814.44 148
16815.67 130
16816.89 149
16818.12 140
16819.34 158
16820.57 151
16821.79 160
16823.02 168
16824.24 142
16825.47 145
16826.70 162
16827.92 153
16829.15 165
16830.37 156
16831.60 158
16832.82 146
16834.05 149
16835.27 164
16836.50 145
16837.73 167
16838.95 150
16840.18 167
16841.40 157
16842.63 160
16843.86 169
16845.08 150
16846.31 148
16847.53 177
16848.76 199
16849.99 161
16851.21 158
16852.44 162
16853.67 183
16854.89 192
16856.12 173
16857.35 173
16858.57 186
16859.80 167
16861.03 160
16862.25 169
16863.48 166
16864.71 158
16865.93 183
16867.16 182
16868.39 169
16869.61 179
16870.84 178
16872.07 192
16873.30 194
16874.52 185
16875.75 185
16876.98 184
16878.20 190
16879.43 195
16880.66 193
16881.89 214
16883.11 189
16884.34 170
16885.57 184
16886.80 201
16888.02 196
16889.25 199
16890.48 208
16891.71 188
16892.94 200
16894.16 194
16895.39 180
16896.62 172
16897.85 192
16899.08 209
16900.30 197
16901.53 183
16902.76 198
16903.99 190
16905.22 216
16906.45 195
16907.67 182
16908.90 196
16910.13 191
16911.36 202
16912.59 196
16913.82 206
16915.04 218
16916.27 199
16917.50 180
16918.73 173
16919.96 184
16921.19 186
16922.42 182
16923.65 203
16924.88 173
16926.10 184
16927.33 164
16928.56 185
16929.79 178
16931.02 195
16932.25 173
16933.48 182
16934.71 186
16935.94 177
16937.17 177
16938.40 197
16939.63 174
16940.86 175
16942.09 195
16943.32 202
16944.55 176
16945.78 203
16947.01 191
16948.24 182
16949.47 185
16950.70 174
16951.93 185
16953.16 180
16954.39 180
16955.62 190
16956.85 173
16958.08 184
16959.31 182
16960.54 192
16961.77 183
16963.00 191
16964.23 190
16965.46 183
16966.69 184
16967.92 173
16969.15 172
16970.38 171
16971.61 179
16972.84 182
16974.07 160
16975.30 169
16976.54 177
16977.77 180
16979.00 160
16980.23 168
16981.46 187
16982.69 175
16983.92 171
16985.15 164
16986.38 182
16987.62 159
16988.85 170
16990.08 184
16991.31 167
16992.54 173
16993.77 164
16995.00 148
16996.24 143
16997.47 167
16998.70 164
16999.93 179
17001.16 147
17002.39 166
17003.63 150
17004.86 159
17006.09 140
17007.32 146
17008.55 150
17009.79 160
17011.02 150
17012.25 142
17013.48 170
17014.72 155
17015.95 148
17017.18 152
17018.41 159
17019.64 166
17020.88 142
17022.11 157
17023.34 145
17024.58 137
17025.81 152
17027.04 165
17028.27 160
17029.51 162
17030.74 156
17031.97 170
17033.21 163
17034.44 154
17035.67 145
17036.90 160
17038.14 150
17039.37 149
17040.60 164
17041.84 160
17043.07 160
17044.30 149
17045.54 154
17046.77 150
17048.00 165
17049.24 165
17050.47 150
17051.70 140
17052.94 156
17054.17 151
17055.41 155
17056.64 183
17057.87 155
17059.11 169
17060.34 153
17061.58 139
17062.81 146
17064.04 155
17065.28 152
17066.51 134
17067.75 159
17068.98 163
17070.21 158
17071.45 161
17072.68 184
17073.92 155
17075.15 156
17076.39 144
17077.62 161
17078.86 140
17080.09 151
17081.33 149
17082.56 130
17083.80 134
17085.03 132
17086.26 155
17087.50 136
17088.73 147
17089.97 144
17091.20 141
17092.44 156
17093.68 140
17094.91 155
17096.15 131
17097.38 153
17098.62 153
17099.85 158
17101.09 158
17102.32 156
17103.56 150
17104.79 140
17106.03 152
17107.26 170
17108.50 147
17109.74 156
17110.97 133
17112.21 140
17113.44 168
17114.68 161
17115.92 152
17117.15 147
17118.39 151
17119.62 142
17120.86 145
17122.10 152
17123.33 136
17124.57 139
17125.80 152
17127.04 127
17128.28 149
17129.51 156
17130.75 142
17131.99 143
17133.22 139
17134.46 140
17135.70 140
17136.93 170
17138.17 170
17139.41 136
17140.64 143
17141.88 170
17143.12 161
17144.35 139
17145.59 142
17146.83 145
17148.07 149
17149.30 133
17150.54 132
17151.78 144
17153.02 163
17154.25 156
17155.49 164
17156.73 143
17157.96 141
17159.20 150
17160.44 150
17161.68 140
17162.92 126
17164.15 141
17165.39 131
17166.63 152
17167.87 120
17169.10 138
17170.34 141
17171.58 148
17172.82 148
17174.06 135
17175.29 132
17176.53 154
17177.77 149
17179.01 143
17180.25 133
17181.49 135
17182.72 162
17183.96 158
17185.20 140
17186.44 123
17187.68 137
17188.92 134
17190.15 133
17191.39 148
17192.63 125
17193.87 131
17195.11 140
17196.35 142
17197.59 124
17198.83 124
17200.07 130
17201.30 121
17202.54 118
17203.78 127
17205.02 129
17206.26 132
17207.50 132
17208.74 141
17209.98 114
17211.22 129
17212.46 124
17213.70 142
17214.94 132
17216.18 144
17217.42 151
17218.66 156
17219.90 129
17221.14 131
17222.38 117
17223.62 136
17224.86 135
17226.10 119
17227.34 140
17228.58 133
17229.82 139
17231.06 136
17232.30 131
17233.54 124
17234.78 127
17236.02 123
17237.26 136
17238.50 129
17239.74 141
17240.98 140
17242.22 125
17243.46 123
17244.70 135
17245.94 128
17247.18 110
17248.42 131
17249.66 115
17250.90 114
17252.14 156
17253.39 134
17254.63 112
17255.87 129
17257.11 126
17258.35 139
17259.59 118
17260.83 124
17262.07 121
17263.31 114
17264.56 136
17265.80 136
17267.04 144
17268.28 133
17269.52 126
17270.76 105
17272.00 121
17273.25 140
17274.49 118
17275.73 104
17276.97 113
17278.21 124
17279.45 145
17280.70 131
17281.94 116
17283.18 114
17284.42 132
17285.66 141
17286.91 131
17288.15 125
17289.39 127
17290.63 121
17291.88 104
17293.12 106
17294.36 126
17295.60 152
17296.85 131
17298.09 122
17299.33 115
17300.57 110
17301.82 123
17303.06 132
17304.30 126
17305.54 123
17306.79 115
17308.03 128
17309.27 135
17310.52 139
17311.76 142
17313.00 103
17314.25 122
17315.49 108
17316.73 117
17317.97 105
17319.22 121
17320.46 124
17321.71 118
17322.95 114
17324.19 120
17325.44 128
17326.68 121
17327.92 130
17329.17 123
17330.41 112
17331.65 121
17332.90 123
17334.14 129
17335.39 126
17336.63 123
17337.87 140
17339.12 118
17340.36 100
17341.61 105
17342.85 125
17344.09 122
17345.34 130
17346.58 130
17347.83 119
17349.07 131
17350.32 128
17351.56 132
17352.80 96
17354.05 102
17355.29 124
17356.54 131
17357.78 113
17359.03 112
17360.27 120
17361.52 133
17362.76 112
17364.01 104
17365.25 121
17366.50 95
17367.74 123
17368.99 106
17370.23 126
17371.48 105
17372.72 113
17373.97 123
17375.21 126
17376.46 121
17377.70 119
17378.95 111
17380.19 107
17381.44 115
17382.69 100
17383.93 109
17385.18 121
17386.42 114
17387.67 109
17388.91 114
17390.16 111
17391.41 105
17392.65 120
17393.90 118
17395.14 115
17396.39 129
17397.64 119
17398.88 115
17400.13 131
17401.37 125
17402.62 121
17403.87 111
17405.11 109
17406.36 111
17407.61 121
17408.85 124
17410.10 107
17411.35 99
17412.59 126
17413.84 136
17415.09 118
17416.33 119
17417.58 111
17418.83 112
17420.07 112
17421.32 96
17422.57 118
17423.82 121
17425.06 119
17426.31 110
17427.56 114
17428.80 116
17430.05 107
17431.30 136
17432.55 112
17433.79 104
17435.04 127
17436.29 100
17437.54 108
17438.78 116
17440.03 112
17441.28 125
17442.53 129
17443.77 129
17445.02 131
17446.27 114
17447.52 136
17448.77 119
17450.01 116
17451.26 110
17452.51 118
17453.76 127
17455.01 125
17456.25 116
17457.50 113
17458.75 116
17460.00 112
17461.25 115
17462.50 109
17463.74 121
17464.99 149
17466.24 131
17467.49 130
17468.74 141
17469.99 118
17471.24 123
17472.49 132
17473.73 125
17474.98 123
17476.23 137
17477.48 138
17478.73 143
17479.98 130
17481.23 122
17482.48 122
17483.73 154
17484.98 125
17486.23 114
17487.47 130
17488.72 136
17489.97 117
17491.22 116
17492.47 127
17493.72 125
17494.97 133
17496.22 132
17497.47 99
17498.72 119
17499.97 120
17501.22 137
17502.47 135
17503.72 135
17504.97 131
17506.22 142
17507.47 143
17508.72 139
17509.97 120
17511.22 114
17512.47 130
17513.72 133
17514.97 124
17516.22 145
17517.47 148
17518.72 131
17519.97 146
17521.22 160
17522.47 138
17523.72 149
17524.98 164
17526.23 142
17527.48 151
17528.73 169
17529.98 142
17531.23 143
17532.48 139
17533.73 135
17534.98 131
17536.23 132
17537.48 135
17538.74 124
17539.99 143
17541.24 143
17542.49 158
17543.74 157
17544.99 142
17546.24 144
17547.50 149
17548.75 147
17550.00 129
17551.25 138
17552.50 158
17553.75 133
17555.01 140
17556.26 152
17557.51 125
17558.76 139
17560.01 142
17561.26 137
17562.52 144
17563.77 134
17565.02 141
17566.27 139
17567.53 131
17568.78 131
17570.03 127
17571.28 133
17572.53 133
17573.79 129
17575.04 159
17576.29 138
17577.54 126
17578.80 152
17580.05 146
17581.30 141
17582.56 134
17583.81 131
17585.06 134
17586.31 130
17587.57 129
17588.82 116
17590.07 138
17591.33 137
17592.58 124
17593.83 126
17595.08 139
17596.34 129
17597.59 134
17598.84 132
17600.10 143
17601.35 132
17602.61 115
17603.86 125
17605.11 135
17606.37 138
17607.62 131
17608.87 126
17610.13 134
17611.38 136
17612.63 130
17613.89 125
17615.14 129
17616.40 120
17617.65 143
17618.90 138
17620.16 145
17621.41 146
17622.67 134
17623.92 139
17625.17 135
17626.43 124
17627.68 120
17628.94 129
17630.19 135
17631.45 135
17632.70 141
17633.96 117
17635.21 149
17636.47 144
17637.72 152
17638.97 129
17640.23 130
17641.48 136
17642.74 151
17643.99 133
17645.25 124
17646.50 132
17647.76 148
17649.01 120
17650.27 128
17651.52 143
17652.78 138
17654.04 144
17655.29 145
17656.55 142
17657.80 136
17659.06 142
17660.31 149
17661.57 136
17662.82 146
17664.08 144
17665.33 126
17666.59 128
17667.85 161
17669.10 147
17670.36 140
17671.61 138
17672.87 139
17674.13 123
17675.38 135
17676.64 117
17677.89 141
17679.15 149
17680.41 150
17681.66 131
17682.92 138
17684.18 140
17685.43 129
17686.69 121
17687.95 131
17689.20 140
17690.46 137
17691.71 160
17692.97 150
17694.23 136
17695.49 144
17696.74 137
17698.00 153
17699.26 155
17700.51 140
17701.77 133
17703.03 141
17704.28 153
17705.54 126
17706.80 147
17708.06 146
17709.31 140
17710.57 127
17711.83 134
17713.08 143
17714.34 141
17715.60 148
17716.86 160
17718.11 140
17719.37 153
17720.63 156
17721.89 150
17723.15 128
17724.40 144
17725.66 135
17726.92 128
17728.18 119
17729.43 151
17730.69 131
17731.95 133
17733.21 139
17734.47 130
17735.73 159
17736.98 123
17738.24 124
17739.50 128
17740.76 131
17742.02 154
17743.28 129
17744.53 147
17745.79 124
17747.05 131
17748.31 147
17749.57 136
17750.83 137
17752.09 120
17753.34 135
17754.60 132
17755.86 129
17757.12 138
17758.38 127
17759.64 126
17760.90 137
17762.16 136
17763.42 137
17764.68 126
17765.94 129
17767.19 147
17768.45 138
17769.71 121
17770.97 125
17772.23 141
17773.49 146
17774.75 125
17776.01 125
17777.27 138
17778.53 143
17779.79 129
17781.05 134
17782.31 130
17783.57 120
17784.83 135
17786.09 127
17787.35 126
17788.61 127
17789.87 128
17791.13 134
17792.39 110
17793.65 134
17794.91 114
17796.17 119
17797.43 117
17798.69 112
17799.95 110
17801.21 130
17802.47 125
17803.73 121
17805.00 122
17806.26 124
17807.52 123
17808.78 125
17810.04 118
17811.30 119
17812.56 107
17813.82 136
17815.08 122
17816.34 114
17817.60 126
17818.87 136
17820.13 130
17821.39 101
17822.65 108
17823.91 106
17825.17 106
17826.43 113
17827.69 124
17828.96 127
17830.22 113
17831.48 92
17832.74 128
17834.00 121
17835.26 110
17836.53 134
17837.79 118
17839.05 118
17840.31 110
17841.57 122
17842.84 117
17844.10 112
17845.36 109
17846.62 102
17847.88 117
17849.15 126
17850.41 139
17851.67 119
17852.93 110
17854.20 126
17855.46 101
17856.72 123
17857.98 121
17859.25 108
17860.51 91
17861.77 112
17863.03 118
17864.30 112
17865.56 142
17866.82 125
17868.09 121
17869.35 124
17870.61 116
17871.87 127
17873.14 114
17874.40 125
17875.66 127
17876.93 130
17878.19 110
17879.45 98
17880.72 117
17881.98 119
17883.24 112
17884.51 102
17885.77 104
17887.03 100
17888.30 133
17889.56 116
17890.83 111
17892.09 117
17893.35 112
17894.62 126
17895.88 113
17897.14 112
17898.41 141
17899.67 119
17900.94 108
17902.20 99
17903.46 92
17904.73 97
17905.99 102
17907.26 116
17908.52 112
17909.79 104
17911.05 113
17912.32 109
17913.58 107
17914.84 112
17916.11 127
17917.37 119
17918.64 131
17919.90 116
17921.17 109
17922.43 101
17923.70 121
17924.96 130
17926.23 104
17927.49 117
17928.76 101
17930.02 132
17931.29 128
17932.55 118
17933.82 111
17935.08 111
17936.35 116
17937.61 132
17938.88 113
17940.14 121
17941.41 112
17942.68 121
17943.94 110
17945.21 106
17946.47 124
17947.74 118
17949.00 117
17950.27 109
17951.54 105
17952.80 102
17954.07 112
17955.33 116
17956.60 112
17957.87 89
17959.13 114
17960.40 99
17961.66 103
17962.93 108
17964.20 109
17965.46 98
17966.73 110
17968.00 132
17969.26 119
17970.53 103
17971.80 115
17973.06 118
17974.33 121
17975.60 119
17976.86 112
17978.13 112
17979.40 108
17980.66 116
17981.93 108
17983.20 123
17984.46 112
17985.73 140
17987.00 125
17988.26 108
17989.53 99
17990.80 118
17992.07 109
17993.33 105
17994.60 118
17995.87 108
17997.14 134
17998.40 123
17999.67 135
18000.94 111
18002.21 116
18003.47 116
18004.74 138
18006.01 132
18007.28 114
18008.55 98
18009.81 103
18011.08 113
18012.35 117
18013.62 114
18014.89 109
18016.15 114
18017.42 117
18018.69 115
18019.96 124
18021.23 143
18022.49 130
18023.76 119
18025.03 125
18026.30 112
18027.57 125
18028.84 110
18030.11 118
18031.37 119
18032.64 102
18033.91 116
18035.18 126
18036.45 117
18037.72 108
18038.99 98
18040.26 115
18041.53 134
18042.79 118
18044.06 111
18045.33 122
18046.60 127
18047.87 126
18049.14 114
18050.41 108
18051.68 128
18052.95 125
18054.22 146
18055.49 119
18056.76 119
18058.03 107
18059.30 117
18060.57 121
18061.84 124
18063.11 120
18064.38 117
18065.65 117
18066.92 114
18068.19 127
18069.46 123
18070.73 123
18072.00 134
18073.27 123
18074.54 136
18075.81 119
18077.08 132
18078.35 117
18079.62 111
18080.89 127
18082.16 132
18083.43 128
18084.70 114
18085.97 140
18087.24 115
18088.51 125
18089.78 121
18091.05 137
18092.32 125
18093.59 125
18094.87 135
18096.14 127
18097.41 131
18098.68 118
18099.95 122
18101.22 124
18102.49 124
18103.76 131
18105.03 131
18106.31 115
18107.58 118
18108.85 124
18110.12 118
18111.39 110
18112.66 116
18113.93 124
18115.21 122
18116.48 128
18117.75 123
18119.02 120
18120.29 104
18121.56 110
18122.84 130
18124.11 136
18125.38 132
18126.65 136
18127.92 124
18129.20 119
18130.47 120
18131.74 121
18133.01 130
18134.29 131
18135.56 135
18136.83 113
18138.10 133
18139.38 139
18140.65 122
18141.92 145
18143.19 126
18144.47 113
18145.74 133
18147.01 115
18148.28 133
18149.56 128
18150.83 125
18152.10 113
18153.38 119
18154.65 121
18155.92 117
18157.19 126
18158.47 134
18159.74 118
18161.01 105
18162.29 122
18163.56 124
18164.83 125
18166.11 127
18167.38 135
18168.65 103
18169.93 117
18171.20 119
18172.48 118
18173.75 109
18175.02 105
18176.30 103
18177.57 103
18178.84 117
18180.12 124
18181.39 128
18182.67 119
18183.94 135
18185.21 125
18186.49 114
18187.76 109
18189.04 102
18190.31 118
18191.59 115
18192.86 115
18194.13 117
18195.41 106
18196.68 109
18197.96 117
18199.23 108
18200.51 107
18201.78 106
18203.06 107
18204.33 126
18205.61 124
18206.88 108
18208.16 113
18209.43 103
18210.71 116
18211.98 112
18213.26 117
18214.53 100
18215.81 117
18217.08 109
18218.36 95
18219.63 106
18220.91 104
18222.18 128
18223.46 119
18224.73 106
18226.01 110
18227.28 123
18228.56 113
18229.84 120
18231.11 122
18232.39 124
18233.66 119
18234.94 133
18236.21 104
18237.49 121
18238.77 134
18240.04 119
18241.32 114
18242.59 109
18243.87 120
18245.15 105
18246.42 110
18247.70 105
18248.98 123
18250.25 122
18251.53 106
18252.81 113
18254.08 115
18255.36 96
18256.63 110
18257.91 117
18259.19 130
18260.46 111
18261.74 112
18263.02 117
18264.30 121
18265.57 106
18266.85 119
18268.13 110
18269.40 109
18270.68 118
18271.96 131
18273.23 120
18274.51 114
18275.79 127
18277.07 109
18278.34 115
18279.62 117
18280.90 133
18282.18 125
18283.45 130
18284.73 119
18286.01 104
18287.29 126
18288.56 127
18289.84 114
18291.12 128
18292.40 138
18293.68 109
18294.95 121
18296.23 119
18297.51 119
18298.79 124
18300.07 124
18301.34 120
18302.62 105
18303.90 124
18305.18 116
18306.46 116
18307.74 128
18309.01 114
18310.29 118
18311.57 104
18312.85 127
18314.13 108
18315.41 113
18316.69 110
18317.96 117
18319.24 120
18320.52 130
18321.80 119
18323.08 112
18324.36 104
18325.64 123
18326.92 115
18328.20 109
18329.47 119
18330.75 124
18332.03 132
18333.31 131
18334.59 125
18335.87 125
18337.15 142
18338.43 137
18339.71 145
18340.99 135
18342.27 128
18343.55 121
18344.83 126
18346.11 100
18347.39 120
18348.67 134
18349.95 112
18351.23 124
18352.51 115
18353.79 104
18355.07 139
18356.35 126
18357.63 113
18358.91 112
18360.19 106
18361.47 116
18362.75 139
18364.03 116
18365.31 108
18366.59 135
18367.87 141
18369.15 116
18370.43 103
18371.71 120
18372.99 112
18374.27 122
18375.55 103
18376.83 126
18378.12 131
18379.40 107
18380.68 114
18381.96 113
18383.24 116
18384.52 123
18385.80 127
18387.08 128
18388.36 95
18389.65 113
18390.93 120
18392.21 129
18393.49 107
18394.77 113
18396.05 117
18397.33 122
18398.62 106
18399.90 120
18401.18 124
18402.46 119
18403.74 119
18405.02 137
18406.31 126
18407.59 141
18408.87 112
18410.15 112
18411.43 112
18412.72 106
18414.00 118
18415.28 110
18416.56 100
18417.84 113
18419.13 104
18420.41 103
18421.69 106
18422.97 108
18424.26 126
18425.54 109
18426.82 114
18428.10 104
18429.39 128
18430.67 121
18431.95 105
18433.23 107
18434.52 108
18435.80 120
18437.08 106
18438.37 122
18439.65 106
18440.93 114
18442.22 111
18443.50 133
18444.78 120
18446.06 114
18447.35 116
18448.63 118
18449.91 109
18451.20 110
18452.48 104
18453.76 140
18455.05 125
18456.33 112
18457.62 110
18458.90 115
18460.18 120
18461.47 109
18462.75 140
18464.03 111
18465.32 141
18466.60 125
18467.89 113
18469.17 118
18470.45 121
18471.74 121
18473.02 133
18474.31 137
18475.59 135
18476.88 123
18478.16 134
18479.44 116
18480.73 104
18482.01 143
18483.30 111
18484.58 119
18485.87 122
18487.15 109
18488.44 126
18489.72 142
18491.01 108
18492.29 97
18493.58 115
18494.86 142
18496.15 146
18497.43 105
18498.72 112
18500.00 108
18501.29 134
18502.57 138
18503.86 122
18505.14 105
18506.43 137
18507.71 151
18509.00 146
18510.28 131
18511.57 123
18512.85 133
18514.14 140
18515.42 134
18516.71 124
18518.00 130
18519.28 125
18520.57 119
18521.85 111
18523.14 127
18524.43 120
18525.71 120
18527.00 121
18528.28 118
18529.57 119
18530.86 126
18532.14 134
18533.43 146
18534.71 142
18536.00 110
18537.29 126
18538.57 123
18539.86 142
18541.15 141
18542.43 118
18543.72 121
18545.01 137
18546.29 125
18547.58 133
18548.87 117
18550.15 127
18551.44 137
18552.73 111
18554.01 114
18555.30 120
18556.59 125
18557.88 116
18559.16 116
18560.45 114
18561.74 102
18563.02 127
18564.31 117
18565.60 114
18566.89 114
18568.17 124
18569.46 113
18570.75 121
18572.04 122
18573.32 116
18574.61 135
18575.90 131
18577.19 140
18578.48 123
18579.76 121
18581.05 119
18582.34 125
18583.63 128
18584.92 124
18586.20 135
18587.49 128
18588.78 131
18590.07 119
18591.36 111
18592.64 113
18593.93 130
18595.22 103
18596.51 106
18597.80 137
18599.09 133
18600.38 137
18601.66 122
18602.95 125
18604.24 141
18605.53 115
18606.82 116
18608.11 121
18609.40 115
18610.69 112
18611.98 123
18613.26 120
18614.55 122
18615.84 130
18617.13 135
18618.42 137
18619.71 133
18621.00 131
18622.29 138
18623.58 134
18624.87 112
18626.16 108
18627.45 133
18628.74 114
18630.03 111
18631.32 118
18632.61 126
18633.89 126
18635.18 126
18636.47 124
18637.76 129
18639.05 138
18640.34 122
18641.63 124
18642.92 122
18644.21 115
18645.50 119
18646.79 139
18648.09 121
18649.38 118
18650.67 121
18651.96 121
18653.25 99
18654.54 119
18655.83 123
18657.12 117
18658.41 118
18659.70 103
18660.99 103
18662.28 117
18663.57 122
18664.86 114
18666.15 111
18667.44 95
18668.74 103
18670.03 96
18671.32 112
18672.61 90
18673.90 110
18675.19 109
18676.48 107
18677.77 107
18679.06 110
18680.36 130
18681.65 111
18682.94 97
18684.23 92
18685.52 119
18686.81 116
18688.11 113
18689.40 103
18690.69 118
18691.98 99
18693.27 99
18694.56 108
18695.86 103
18697.15 106
18698.44 110
18699.73 114
18701.02 114
18702.32 104
18703.61 110
18704.90 117
18706.19 128
18707.48 127
18708.78 109
18710.07 100
18711.36 106
18712.65 107
18713.95 98
18715.24 116
18716.53 98
18717.83 104
18719.12 111
18720.41 92
18721.70 89
18723.00 105
18724.29 100
18725.58 101
18726.87 106
18728.17 96
18729.46 93
18730.75 85
18732.05 118
18733.34 113
18734.63 117
18735.93 100
18737.22 94
18738.51 112
18739.81 98
18741.10 103
18742.39 101
18743.69 114
18744.98 93
18746.27 107
18747.57 122
18748.86 90
18750.16 96
18751.45 107
18752.74 95
18754.04 112
18755.33 99
18756.63 86
18757.92 101
18759.21 101
18760.51 96
18761.80 102
18763.10 88
18764.39 100
18765.69 97
18766.98 111
18768.27 99
18769.57 99
18770.86 99
18772.16 106
18773.45 110
18774.75 98
18776.04 92
18777.34 96
18778.63 80
18779.93 89
18781.22 88
18782.52 100
18783.81 81
18785.11 108
18786.40 112
18787.70 109
18788.99 86
18790.29 76
18791.58 90
18792.88 95
18794.17 100
18795.47 95
18796.76 90
18798.06 89
18799.35 98
18800.65 89
18801.94 78
18803.24 93
18804.54 100
18805.83 104
18807.13 120
18808.42 85
18809.72 89
18811.01 109
18812.31 101
18813.61 96
18814.90 98
18816.20 101
18817.49 107
18818.79 117
18820.09 119
18821.38 114
18822.68 108
18823.98 95
18825.27 103
18826.57 109
18827.87 111
18829.16 123
18830.46 112
18831.75 99
18833.05 79
18834.35 90
18835.64 102
18836.94 104
18838.24 109
18839.54 86
18840.83 94
18842.13 116
18843.43 121
18844.72 82
18846.02 93
18847.32 89
18848.61 93
18849.91 113
18851.21 113
18852.51 82
18853.80 99
18855.10 107
18856.40 108
18857.70 94
18858.99 96
18860.29 93
18861.59 118
18862.89 91
18864.18 99
18865.48 102
18866.78 99
18868.08 104
18869.38 94
18870.67 92
18871.97 95
18873.27 82
18874.57 107
18875.87 82
18877.16 75
18878.46 93
18879.76 103
18881.06 110
18882.36 106
18883.66 105
18884.95 107
18886.25 99
18887.55 95
18888.85 93
18890.15 104
18891.45 106
18892.75 94
18894.04 93
18895.34 113
18896.64 92
18897.94 88
18899.24 91
18900.54 106
18901.84 116
18903.14 93
18904.44 111
18905.74 96
18907.03 95
18908.33 107
18909.63 102
18910.93 115
18912.23 97
18913.53 94
18914.83 102
18916.13 95
18917.43 105
18918.73 101
18920.03 113
18921.33 95
18922.63 83
18923.93 107
18925.23 98
18926.53 96
18927.83 92
18929.13 97
18930.43 112
18931.73 112
18933.03 103
18934.33 100
18935.63 104
18936.93 115
18938.23 103
18939.53 108
18940.83 90
18942.13 78
18943.43 95
18944.73 86
18946.03 85
18947.33 89
18948.63 100
18949.93 108
18951.23 108
18952.53 95
18953.84 98
18955.14 95
18956.44 106
18957.74 100
18959.04 89
18960.34 100
18961.64 102
18962.94 104
18964.24 94
18965.54 87
18966.85 93
18968.15 87
18969.45 83
18970.75 96
18972.05 107
18973.35 90
18974.65 101
18975.96 87
18977.26 90
18978.56 115
18979.86 103
18981.16 110
18982.46 104
18983.77 93
18985.07 91
18986.37 83
18987.67 98
18988.97 104
18990.28 100
18991.58 105
18992.88 94
18994.18 75
18995.49 82
18996.79 96
18998.09 75
18999.39 102
19000.69 77
19002.00 106
19003.30 93
19004.60 75
19005.90 89
19007.21 97
19008.51 91
19009.81 81
19011.12 89
19012.42 102
19013.72 78
19015.02 96
19016.33 104
19017.63 102
19018.93 87
19020.24 90
19021.54 98
19022.84 103
19024.15 103
19025.45 96
19026.75 104
19028.06 104
19029.36 114
19030.66 99
19031.97 85
19033.27 89
19034.57 82
19035.88 91
19037.18 90
19038.48 103
19039.79 119
19041.09 104
19042.40 83
19043.70 86
19045.00 101
19046.31 101
19047.61 92
19048.92 90
19050.22 73
19051.52 97
19052.83 83
19054.13 95
19055.44 89
19056.74 85
19058.05 94
19059.35 107
19060.65 116
19061.96 105
19063.26 83
19064.57 79
19065.87 101
19067.18 98
19068.48 103
19069.79 106
19071.09 103
19072.40 114
19073.70 90
19075.01 105
19076.31 109
19077.62 100
19078.92 107
19080.23 102
19081.53 90
19082.84 91
19084.14 88
19085.45 100
19086.75 117
19088.06 99
19089.36 97
19090.67 118
19091.98 119
19093.28 113
19094.59 87
19095.89 97
19097.20 92
19098.50 110
19099.81 105
19101.12 95
19102.42 103
19103.73 90
19105.03 100
19106.34 104
19107.65 104
19108.95 98
19110.26 104
19111.56 105
19112.87 87
19114.18 112
19115.48 93
19116.79 105
19118.10 86
19119.40 95
19120.71 86
19122.02 100
19123.32 102
19124.63 112
19125.94 104
19127.24 85
19128.55 100
19129.86 92
19131.16 82
19132.47 109
19133.78 115
19135.08 105
19136.39 90
19137.70 101
19139.01 122
19140.31 99
19141.62 95
19142.93 85
19144.23 84
19145.54 96
19146.85 100
19148.16 86
19149.46 108
19150.77 90
19152.08 104
19153.39 86
19154.69 92
19156.00 104
19157.31 102
19158.62 80
19159.93 95
19161.23 97
19162.54 97
19163.85 124
19165.16 87
19166.47 107
19167.77 101
19169.08 99
19170.39 97
19171.70 98
19173.01 114
19174.32 115
19175.62 96
19176.93 93
19178.24 83
19179.55 86
19180.86 103
19182.17 95
19183.48 110
19184.78 103
19186.09 115
19187.40 97
19188.71 96
19190.02 97
19191.33 89
19192.64 106
19193.95 116
19195.26 96
19196.56 86
19197.87 98
19199.18 88
19200.49 94
19201.80 97
19203.11 100
19204.42 97
19205.73 91
19207.04 88
19208.35 98
19209.66 110
19210.97 83
19212.28 105
19213.59 94
19214.90 99
19216.21 90
19217.52 85
19218.83 80
19220.14 101
19221.45 89
19222.76 99
19224.07 76
19225.38 84
19226.69 91
19228.00 86
19229.31 86
19230.62 91
19231.93 84
19233.24 85
19234.55 99
19235.86 91
19237.17 81
19238.48 96
19239.79 89
19241.10 87
19242.41 91
19243.72 93
19245.03 98
19246.35 86
19247.66 87
19248.97 74
19250.28 96
19251.59 100
19252.90 91
19254.21 92
19255.52 69
19256.83 83
19258.14 94
19259.46 112
19260.77 100
19262.08 100
19263.39 101
19264.70 86
19266.01 84
19267.32 93
19268.64 85
19269.95 85
19271.26 88
19272.57 85
19273.88 86
19275.20 92
19276.51 88
19277.82 107
19279.13 94
19280.44 97
19281.75 104
19283.07 102
19284.38 105
19285.69 87
19287.00 107
19288.32 95
19289.63 102
19290.94 95
19292.25 86
19293.57 104
19294.88 79
19296.19 91
19297.50 79
19298.82 84
19300.13 98
19301.44 83
19302.75 88
19304.07 95
19305.38 93
19306.69 96
19308.01 84
19309.32 91
19310.63 84
19311.94 105
19313.26 90
19314.57 86
19315.88 84
19317.20 85
19318.51 106
19319.82 84
19321.14 90
19322.45 85
19323.76 96
19325.08 89
19326.39 79
19327.70 94
19329.02 83
19330.33 79
19331.65 88
19332.96 87
19334.27 86
19335.59 90
19336.90 93
19338.22 107
19339.53 73
19340.84 106
19342.16 89
19343.47 82
19344.79 99
19346.10 88
19347.41 88
19348.73 78
19350.04 80
19351.36 85
19352.67 88
19353.99 86
19355.30 104
19356.62 73
19357.93 102
19359.25 79
19360.56 87
19361.87 98
19363.19 82
19364.50 85
19365.82 86
19367.13 91
19368.45 88
19369.76 95
19371.08 71
19372.39 89
19373.71 92
19375.02 91
19376.34 84
19377.66 91
19378.97 101
19380.29 88
19381.60 84
19382.92 79
19384.23 76
19385.55 82
19386.86 83
19388.18 99
19389.50 98
19390.81 103
19392.13 85
19393.44 83
19394.76 96
19396.07 90
19397.39 89
19398.71 92
19400.02 95
19401.34 100
19402.65 86
19403.97 77
19405.29 91
19406.60 98
19407.92 90
19409.24 107
19410.55 84
19411.87 90
19413.19 93
19414.50 92
19415.82 99
19417.14 107
19418.45 88
19419.77 92
19421.09 95
19422.40 84
19423.72 101
19425.04 94
19426.35 85
19427.67 93
19428.99 94
19430.30 95
19431.62 85
19432.94 88
19434.26 95
19435.57 86
19436.89 101
19438.21 85
19439.53 91
19440.84 93
19442.16 82
19443.48 83
19444.80 94
19446.11 110
19447.43 89
19448.75 77
19450.07 82
19451.38 98
19452.70 102
19454.02 87
19455.34 91
19456.66 71
19457.97 86
19459.29 91
19460.61 89
19461.93 79
19463.25 96
19464.57 100
19465.88 86
19467.20 98
19468.52 89
19469.84 84
19471.16 82
19472.48 103
19473.79 93
19475.11 88
19476.43 80
19477.75 95
19479.07 78
19480.39 92
19481.71 97
19483.03 92
19484.34 110
19485.66 78
19486.98 89
19488.30 87
19489.62 78
19490.94 79
19492.26 83
19493.58 79
19494.90 74
19496.22 93
19497.54 89
19498.86 97
19500.18 93
19501.50 94
19502.81 81
19504.13 77
19505.45 86
19506.77 78
19508.09 91
19509.41 85
19510.73 77
19512.05 79
19513.37 74
19514.69 86
19516.01 81
19517.33 84
19518.65 75
19519.97 90
19521.29 78
19522.61 92
19523.93 78
19525.25 77
19526.57 100
19527.89 91
19529.22 81
19530.54 87
19531.86 78
19533.18 76
19534.50 70
19535.82 86
19537.14 80
19538.46 80
19539.78 84
19541.10 85
19542.42 89
19543.74 80
19545.06 81
19546.39 89
19547.71 92
19549.03 78
19550.35 84
19551.67 85
19552.99 81
19554.31 76
19555.63 105
19556.96 96
19558.28 99
19559.60 87
19560.92 89
19562.24 80
19563.56 79
19564.88 90
19566.21 92
19567.53 82
19568.85 64
19570.17 83
19571.49 85
19572.82 87
19574.14 76
19575.46 84
19576.78 89
19578.10 86
19579.43 97
19580.75 91
19582.07 84
19583.39 85
19584.72 101
19586.04 94
19587.36 91
19588.68 79
19590.01 74
19591.33 75
19592.65 81
19593.97 90
19595.30 91
19596.62 77
19597.94 88
19599.26 75
19600.59 96
19601.91 102
19603.23 92
19604.56 79
19605.88 91
19607.20 99
19608.53 99
19609.85 91
19611.17 85
19612.49 85
19613.82 86
19615.14 81
19616.47 86
19617.79 83
19619.11 94
19620.44 85
19621.76 90
19623.08 83
19624.41 79
19625.73 92
19627.05 77
19628.38 75
19629.70 93
19631.03 84
19632.35 78
19633.67 80
19635.00 94
19636.32 84
19637.65 79
19638.97 107
19640.29 88
19641.62 100
19642.94 94
19644.27 83
19645.59 92
19646.92 80
19648.24 92
19649.57 89
19650.89 84
19652.21 82
19653.54 88
19654.86 89
19656.19 90
19657.51 73
19658.84 83
19660.16 86
19661.49 92
19662.81 77
19664.14 83
19665.46 85
19666.79 87
19668.11 83
19669.44 89
19670.76 96
19672.09 88
19673.41 96
19674.74 87
19676.07 89
19677.39 91
19678.72 95
19680.04 73
19681.37 84
19682.69 100
19684.02 98
19685.34 101
19686.67 81
19688.00 95
19689.32 72
19690.65 86
19691.97 82
19693.30 76
19694.63 79
19695.95 93
19697.28 75
19698.60 83
19699.93 100
19701.26 78
19702.58 83
19703.91 90
19705.24 81
19706.56 78
19707.89 82
19709.22 72
19710.54 80
19711.87 78
19713.20 78
19714.52 87
19715.85 81
19717.18 80
19718.50 67
19719.83 93
19721.16 103
19722.48 88
19723.81 79
19725.14 89
19726.47 85
19727.79 67
19729.12 96
19730.45 78
19731.77 71
19733.10 76
19734.43 76
19735.76 91
19737.08 92
19738.41 99
19739.74 85
19741.07 69
19742.39 82
19743.72 82
19745.05 78
19746.38 98
19747.71 73
19749.03 79
19750.36 78
19751.69 83
19753.02 84
19754.35 85
19755.67 79
19757.00 85
19758.33 92
19759.66 106
19760.99 85
19762.31 93
19763.64 87
19764.97 95
19766.30 82
19767.63 86
19768.96 82
19770.29 78
19771.61 81
19772.94 92
19774.27 63
19775.60 83
19776.93 100
19778.26 74
19779.59 107
19780.92 90
19782.25 83
19783.57 86
19784.90 87
19786.23 79
19787.56 78
19788.89 96
19790.22 94
19791.55 83
19792.88 81
19794.21 77
19795.54 76
19796.87 76
19798.20 62
19799.53 82
19800.86 82
19802.19 76
19803.52 78
19804.85 80
19806.18 83
19807.50 88
19808.83 71
19810.16 74
19811.49 83
19812.82 81
19814.15 86
19815.49 78
19816.82 78
19818.15 83
19819.48 80
19820.81 76
19822.14 69
19823.47 91
19824.80 91
19826.13 89
19827.46 77
19828.79 76
19830.12 77
19831.45 84
19832.78 88
19834.11 77
19835.44 71
19836.77 79
19838.10 76
19839.44 65
19840.77 77
19842.10 90
19843.43 93
19844.76 94
19846.09 83
19847.42 86
19848.75 88
19850.08 89
19851.42 77
19852.75 81
19854.08 100
19855.41 90
19856.74 88
19858.07 77
19859.40 102
19860.74 89
19862.07 95
19863.40 74
19864.73 88
19866.06 92
19867.40 88
19868.73 77
19870.06 86
19871.39 95
19872.72 86
19874.06 83
19875.39 80
19876.72 98
19878.05 92
19879.38 89
19880.72 78
19882.05 77
19883.38 88
19884.71 102
19886.05 80
19887.38 81
19888.71 65
19890.04 92
19891.38 82
19892.71 84
19894.04 73
19895.38 77
19896.71 91
19898.04 77
19899.37 79
19900.71 76
19902.04 81
19903.37 92
19904.71 76
19906.04 84
19907.37 84
19908.71 87
19910.04 93
19911.37 76
19912.71 75
19914.04 77
19915.37 78
19916.71 101
19918.04 86
19919.37 104
19920.71 89
19922.04 85
19923.37 75
19924.71 80
19926.04 73
19927.38 98
19928.71 87
19930.04 95
19931.38 88
19932.71 91
19934.05 102
19935.38 83
19936.71 97
19938.05 80
19939.38 89
19940.72 82
19942.05 87
19943.39 80
19944.72 92
19946.06 65
19947.39 95
19948.72 79
19950.06 83
19951.39 81
19952.73 96
19954.06 85
19955.40 98
19956.73 98
19958.07 104
19959.40 90
19960.74 93
19962.07 95
19963.41 90
19964.74 82
19966.08 83
19967.41 87
19968.75 88
19970.08 99
19971.42 85
19972.76 83
19974.09 93
19975.43 85
19976.76 91
19978.10 97
19979.43 101
19980.77 90
19982.10 89
19983.44 94
19984.78 87
19986.11 88
19987.45 90
19988.78 88
19990.12 81
19991.46 81
19992.79 87
19994.13 87
19995.46 101
19996.80 91
19998.14 89
19999.47 108
20000.81 80
20002.15 77
20003.48 91
20004.82 84
20006.16 105
20007.49 90
20008.83 89
20010.17 78
20011.50 92
20012.84 73
20014.18 89
20015.51 84
20016.85 90
20018.19 100
20019.52 84
20020.86 68
20022.20 89
20023.53 92
20024.87 93
20026.21 93
20027.55 80
20028.88 94
20030.22 93
20031.56 99
20032.90 99
20034.23 97
20035.57 88
20036.91 103
20038.25 93
20039.58 85
20040.92 102
20042.26 96
20043.60 98
20044.93 87
20046.27 84
20047.61 80
20048.95 89
20050.29 98
20051.62 100
20052.96 86
20054.30 91
20055.64 76
20056.98 82
20058.32 86
20059.65 94
20060.99 80
20062.33 100
20063.67 102
20065.01 84
20066.35 84
20067.68 91
20069.02 77
20070.36 78
20071.70 86
20073.04 91
20074.38 95
20075.72 96
20077.06 101
20078.40 92
20079.73 86
20081.07 100
20082.41 102
20083.75 93
20085.09 84
20086.43 87
20087.77 95
20089.11 87
20090.45 92
20091.79 74
20093.13 87
20094.47 86
20095.81 95
20097.15 109
20098.48 83
20099.82 85
20101.16 86
20102.50 92
20103.84 80
20105.18 74
20106.52 114
20107.86 110
20109.20 100
20110.54 101
20111.88 92
20113.22 99
20114.56 83
20115.90 88
20117.24 99
20118.58 84
20119.93 108
20121.27 98
20122.61 75
20123.95 98
20125.29 87
20126.63 94
20127.97 90
20129.31 92
20130.65 104
20131.99 89
20133.33 102
20134.67 107
20136.01 84
