# Supplementary material for: MALDI-TOF MS typing enables the classification of brewing yeasts of the genus Saccharomyces to major beer styles
Source: PLoS One. 2017 Aug 9;12(8):e0181694. doi: 10.1371/journal.pone.0181694 (PMC5549903; doi:10.1371/journal.pone.0181694)
Supplement: S7 File — The directory includes 90 raw files and was zipped to “.zip”; the folder has three strains with 30 spectra per strain; S1 Text explains the raw files with an example and Table 1 represents the yeast strains used within the experiment. (ZIP) [file pone.0181694.s010.zip › 19-21/30278-69-Lag-Lag-Lag-YPG-18h-E-E_2016-09-21_3_0_B3_1.dat]

1999.90 866
2000.32 957
2000.75 844
2001.17 868
2001.59 886
2002.01 817
2002.43 860
2002.86 856
2003.28 816
2003.70 804
2004.12 821
2004.54 847
2004.97 863
2005.39 874
2005.81 895
2006.23 853
2006.66 856
2007.08 901
2007.50 917
2007.92 863
2008.35 867
2008.77 915
2009.19 897
2009.61 860
2010.04 850
2010.46 907
2010.88 816
2011.31 819
2011.73 801
2012.15 840
2012.57 861
2013.00 821
2013.42 853
2013.84 830
2014.27 826
2014.69 812
2015.11 824
2015.54 859
2015.96 877
2016.38 849
2016.81 875
2017.23 900
2017.65 917
2018.08 859
2018.50 918
2018.93 914
2019.35 967
2019.77 924
2020.20 966
2020.62 983
2021.04 981
2021.47 926
2021.89 926
2022.32 923
2022.74 923
2023.17 882
2023.59 892
2024.01 821
2024.44 807
2024.86 855
2025.29 806
2025.71 803
2026.14 828
2026.56 890
2026.98 827
2027.41 820
2027.83 849
2028.26 858
2028.68 793
2029.11 855
2029.53 852
2029.96 818
2030.38 834
2030.81 809
2031.23 830
2031.66 830
2032.08 777
2032.51 793
2032.93 842
2033.36 811
2033.78 872
2034.21 895
2034.63 852
2035.06 905
2035.49 841
2035.91 846
2036.34 920
2036.76 844
2037.19 897
2037.61 858
2038.04 859
2038.47 886
2038.89 846
2039.32 903
2039.74 930
2040.17 899
2040.59 871
2041.02 878
2041.45 831
2041.87 905
2042.30 879
2042.73 859
2043.15 877
2043.58 880
2044.00 854
2044.43 877
2044.86 810
2045.28 817
2045.71 856
2046.14 836
2046.56 818
2046.99 895
2047.42 853
2047.84 824
2048.27 897
2048.70 836
2049.12 884
2049.55 877
2049.98 917
2050.40 908
2050.83 880
2051.26 851
2051.69 836
2052.11 868
2052.54 833
2052.97 881
2053.40 777
2053.82 800
2054.25 801
2054.68 824
2055.10 851
2055.53 851
2055.96 877
2056.39 835
2056.82 862
2057.24 873
2057.67 872
2058.10 918
2058.53 881
2058.95 863
2059.38 841
2059.81 862
2060.24 891
2060.67 818
2061.09 825
2061.52 904
2061.95 874
2062.38 861
2062.81 910
2063.24 900
2063.66 906
2064.09 909
2064.52 905
2064.95 953
2065.38 968
2065.81 969
2066.24 915
2066.66 931
2067.09 933
2067.52 914
2067.95 861
2068.38 869
2068.81 858
2069.24 815
2069.67 845
2070.10 842
2070.52 875
2070.95 792
2071.38 842
2071.81 838
2072.24 804
2072.67 821
2073.10 857
2073.53 923
2073.96 853
2074.39 841
2074.82 837
2075.25 913
2075.68 836
2076.11 877
2076.54 828
2076.97 839
2077.40 862
2077.83 895
2078.26 881
2078.69 935
2079.12 898
2079.55 914
2079.98 880
2080.41 925
2080.84 934
2081.27 919
2081.70 969
2082.13 969
2082.56 924
2082.99 920
2083.42 946
2083.85 908
2084.28 866
2084.71 891
2085.14 902
2085.57 924
2086.00 866
2086.43 833
2086.86 906
2087.29 871
2087.73 820
2088.16 849
2088.59 896
2089.02 859
2089.45 896
2089.88 893
2090.31 875
2090.74 847
2091.17 887
2091.61 879
2092.04 877
2092.47 820
2092.90 905
2093.33 903
2093.76 871
2094.19 911
2094.63 888
2095.06 912
2095.49 867
2095.92 881
2096.35 864
2096.78 861
2097.22 852
2097.65 852
2098.08 875
2098.51 801
2098.94 832
2099.38 866
2099.81 889
2100.24 868
2100.67 864
2101.11 873
2101.54 824
2101.97 868
2102.40 852
2102.83 873
2103.27 865
2103.70 832
2104.13 830
2104.56 849
2105.00 863
2105.43 866
2105.86 892
2106.30 893
2106.73 896
2107.16 861
2107.59 843
2108.03 850
2108.46 840
2108.89 862
2109.33 873
2109.76 884
2110.19 844
2110.63 807
2111.06 887
2111.49 884
2111.93 827
2112.36 789
2112.79 803
2113.23 843
2113.66 844
2114.09 836
2114.53 830
2114.96 841
2115.40 886
2115.83 857
2116.26 763
2116.70 820
2117.13 824
2117.56 804
2118.00 792
2118.43 863
2118.87 821
2119.30 818
2119.73 830
2120.17 910
2120.60 876
2121.04 885
2121.47 917
2121.91 884
2122.34 896
2122.78 839
2123.21 861
2123.64 904
2124.08 943
2124.51 840
2124.95 838
2125.38 836
2125.82 840
2126.25 851
2126.69 841
2127.12 893
2127.56 912
2127.99 940
2128.43 884
2128.86 862
2129.30 926
2129.73 941
2130.17 931
2130.60 934
2131.04 935
2131.47 966
2131.91 922
2132.35 937
2132.78 959
2133.22 1018
2133.65 949
2134.09 996
2134.52 955
2134.96 936
2135.40 916
2135.83 912
2136.27 869
2136.70 874
2137.14 894
2137.57 921
2138.01 884
2138.45 889
2138.88 870
2139.32 856
2139.76 837
2140.19 837
2140.63 871
2141.06 926
2141.50 891
2141.94 865
2142.37 826
2142.81 842
2143.25 863
2143.68 861
2144.12 872
2144.56 887
2144.99 823
2145.43 835
2145.87 883
2146.30 859
2146.74 891
2147.18 922
2147.62 981
2148.05 969
2148.49 971
2148.93 1057
2149.36 1113
2149.80 1094
2150.24 1114
2150.68 1097
2151.11 1081
2151.55 1067
2151.99 1032
2152.43 1046
2152.86 1014
2153.30 972
2153.74 970
2154.18 943
2154.61 967
2155.05 899
2155.49 915
2155.93 906
2156.37 884
2156.80 830
2157.24 894
2157.68 874
2158.12 861
2158.56 913
2158.99 879
2159.43 881
2159.87 928
2160.31 893
2160.75 916
2161.19 895
2161.62 901
2162.06 887
2162.50 871
2162.94 884
2163.38 974
2163.82 956
2164.26 977
2164.69 960
2165.13 935
2165.57 974
2166.01 951
2166.45 942
2166.89 992
2167.33 925
2167.77 964
2168.21 919
2168.65 1012
2169.08 1023
2169.52 938
2169.96 945
2170.40 975
2170.84 991
2171.28 982
2171.72 958
2172.16 975
2172.60 1014
2173.04 959
2173.48 959
2173.92 977
2174.36 976
2174.80 980
2175.24 1006
2175.68 1028
2176.12 1076
2176.56 1064
2177.00 1053
2177.44 1029
2177.88 962
2178.32 1024
2178.76 1059
2179.20 1005
2179.64 1011
2180.08 994
2180.52 1024
2180.96 996
2181.40 1032
2181.84 969
2182.28 963
2182.72 948
2183.16 961
2183.60 952
2184.04 891
2184.48 864
2184.93 904
2185.37 938
2185.81 938
2186.25 934
2186.69 940
2187.13 940
2187.57 1008
2188.01 1046
2188.45 1005
2188.89 1032
2189.34 1085
2189.78 1015
2190.22 1005
2190.66 1039
2191.10 964
2191.54 1007
2191.98 970
2192.43 976
2192.87 941
2193.31 1004
2193.75 1038
2194.19 1067
2194.63 1040
2195.08 1026
2195.52 1067
2195.96 1034
2196.40 1058
2196.84 1038
2197.29 967
2197.73 957
2198.17 965
2198.61 982
2199.06 946
2199.50 942
2199.94 971
2200.38 878
2200.82 964
2201.27 984
2201.71 986
2202.15 893
2202.59 943
2203.04 1011
2203.48 975
2203.92 913
2204.37 884
2204.81 919
2205.25 994
2205.69 924
2206.14 979
2206.58 962
2207.02 983
2207.47 1049
2207.91 1075
2208.35 1007
2208.80 1030
2209.24 1042
2209.68 1021
2210.13 992
2210.57 1005
2211.01 980
2211.46 1038
2211.90 961
2212.34 1028
2212.79 1032
2213.23 1009
2213.67 966
2214.12 1068
2214.56 1006
2215.01 971
2215.45 989
2215.89 1006
2216.34 966
2216.78 973
2217.23 987
2217.67 957
2218.11 953
2218.56 940
2219.00 969
2219.45 974
2219.89 957
2220.34 1012
2220.78 1036
2221.22 992
2221.67 1002
2222.11 1028
2222.56 1052
2223.00 1088
2223.45 1073
2223.89 1106
2224.34 1102
2224.78 1078
2225.23 1098
2225.67 1185
2226.12 1135
2226.56 1145
2227.01 1161
2227.45 1134
2227.90 1127
2228.34 1090
2228.79 1142
2229.23 1146
2229.68 1113
2230.12 1112
2230.57 1071
2231.01 1111
2231.46 1192
2231.90 1167
2232.35 1182
2232.80 1075
2233.24 1148
2233.69 1150
2234.13 1120
2234.58 1107
2235.02 1123
2235.47 1115
2235.92 1126
2236.36 1109
2236.81 1140
2237.25 1118
2237.70 1070
2238.15 1105
2238.59 1102
2239.04 1049
2239.49 1020
2239.93 1025
2240.38 1041
2240.82 1095
2241.27 1052
2241.72 1049
2242.16 974
2242.61 928
2243.06 923
2243.50 997
2243.95 975
2244.40 1011
2244.84 970
2245.29 937
2245.74 979
2246.19 1030
2246.63 975
2247.08 942
2247.53 968
2247.97 984
2248.42 1012
2248.87 994
2249.32 994
2249.76 1000
2250.21 1057
2250.66 1007
2251.10 1038
2251.55 1100
2252.00 1130
2252.45 1087
2252.89 998
2253.34 1047
2253.79 1017
2254.24 1021
2254.69 1012
2255.13 1004
2255.58 1036
2256.03 972
2256.48 984
2256.93 898
2257.37 965
2257.82 963
2258.27 1000
2258.72 963
2259.17 925
2259.61 976
2260.06 1000
2260.51 1035
2260.96 1008
2261.41 1026
2261.86 1030
2262.31 1048
2262.75 1009
2263.20 1052
2263.65 1081
2264.10 1089
2264.55 1085
2265.00 1037
2265.45 1046
2265.90 1142
2266.34 1144
2266.79 1144
2267.24 1111
2267.69 1099
2268.14 1145
2268.59 1086
2269.04 1092
2269.49 1151
2269.94 1198
2270.39 1188
2270.84 1209
2271.29 1208
2271.74 1217
2272.18 1185
2272.63 1127
2273.08 1173
2273.53 1273
2273.98 1280
2274.43 1251
2274.88 1249
2275.33 1277
2275.78 1319
2276.23 1314
2276.68 1334
2277.13 1297
2277.58 1313
2278.03 1290
2278.48 1271
2278.93 1234
2279.38 1191
2279.83 1137
2280.28 1143
2280.73 1137
2281.19 1064
2281.64 1054
2282.09 1080
2282.54 1051
2282.99 1033
2283.44 1054
2283.89 1047
2284.34 1013
2284.79 1016
2285.24 1030
2285.69 1049
2286.14 1014
2286.59 1084
2287.04 1092
2287.50 1091
2287.95 1229
2288.40 1216
2288.85 1252
2289.30 1319
2289.75 1366
2290.20 1422
2290.65 1514
2291.11 1494
2291.56 1427
2292.01 1452
2292.46 1434
2292.91 1410
2293.36 1369
2293.82 1371
2294.27 1299
2294.72 1264
2295.17 1270
2295.62 1272
2296.07 1196
2296.53 1209
2296.98 1176
2297.43 1184
2297.88 1190
2298.33 1156
2298.79 1109
2299.24 1086
2299.69 1083
2300.14 1077
2300.60 1036
2301.05 1055
2301.50 1006
2301.95 1018
2302.41 998
2302.86 955
2303.31 1012
2303.76 1091
2304.22 1070
2304.67 965
2305.12 975
2305.57 986
2306.03 1055
2306.48 1013
2306.93 1025
2307.39 1074
2307.84 1114
2308.29 1056
2308.75 1109
2309.20 1112
2309.65 1150
2310.11 1185
2310.56 1205
2311.01 1151
2311.47 1155
2311.92 1214
2312.37 1169
2312.83 1164
2313.28 1119
2313.73 1109
2314.19 1067
2314.64 1117
2315.09 1172
2315.55 1068
2316.00 1030
2316.46 1113
2316.91 1118
2317.36 1116
2317.82 1087
2318.27 1131
2318.73 1144
2319.18 1131
2319.63 1073
2320.09 1108
2320.54 1150
2321.00 1162
2321.45 1156
2321.91 1161
2322.36 1081
2322.82 1139
2323.27 1155
2323.72 1122
2324.18 1073
2324.63 1119
2325.09 1144
2325.54 1116
2326.00 1211
2326.45 1152
2326.91 1114
2327.36 1131
2327.82 1158
2328.27 1156
2328.73 1106
2329.18 1083
2329.64 1032
2330.09 1047
2330.55 1049
2331.00 1069
2331.46 1048
2331.92 1053
2332.37 1032
2332.83 1075
2333.28 1075
2333.74 1019
2334.19 1051
2334.65 1072
2335.10 1027
2335.56 1013
2336.02 1030
2336.47 1063
2336.93 1095
2337.38 1080
2337.84 1057
2338.30 953
2338.75 1040
2339.21 1086
2339.66 1097
2340.12 1110
2340.58 1106
2341.03 1092
2341.49 1075
2341.95 1096
2342.40 1122
2342.86 1161
2343.32 1117
2343.77 1144
2344.23 1181
2344.68 1093
2345.14 1129
2345.60 1147
2346.06 1081
2346.51 1126
2346.97 1156
2347.43 1166
2347.88 1148
2348.34 1150
2348.80 1158
2349.25 1154
2349.71 1138
2350.17 1096
2350.63 1130
2351.08 1127
2351.54 1090
2352.00 1101
2352.46 1069
2352.91 1064
2353.37 1034
2353.83 1078
2354.29 1109
2354.74 1051
2355.20 1002
2355.66 1054
2356.12 1043
2356.57 1019
2357.03 1051
2357.49 1078
2357.95 1043
2358.41 1045
2358.86 1104
2359.32 1155
2359.78 1241
2360.24 1279
2360.70 1281
2361.15 1256
2361.61 1166
2362.07 1178
2362.53 1240
2362.99 1155
2363.45 1171
2363.91 1149
2364.36 1157
2364.82 1205
2365.28 1177
2365.74 1170
2366.20 1106
2366.66 1143
2367.12 1192
2367.57 1144
2368.03 1190
2368.49 1153
2368.95 1179
2369.41 1100
2369.87 1096
2370.33 1088
2370.79 1078
2371.25 1071
2371.71 1012
2372.17 1096
2372.63 1087
2373.09 1067
2373.54 1043
2374.00 1020
2374.46 1056
2374.92 1067
2375.38 1093
2375.84 1101
2376.30 1143
2376.76 1072
2377.22 1049
2377.68 1101
2378.14 1145
2378.60 1163
2379.06 1101
2379.52 1057
2379.98 1071
2380.44 1097
2380.90 1164
2381.36 1135
2381.82 1073
2382.28 1087
2382.74 1161
2383.20 1052
2383.66 1121
2384.12 1080
2384.59 1103
2385.05 1034
2385.51 1063
2385.97 1079
2386.43 1050
2386.89 1033
2387.35 1086
2387.81 1048
2388.27 1133
2388.73 1160
2389.19 1092
2389.65 1112
2390.12 1087
2390.58 1069
2391.04 1064
2391.50 1116
2391.96 1093
2392.42 1116
2392.88 1108
2393.34 1121
2393.81 1093
2394.27 1116
2394.73 1129
2395.19 1076
2395.65 1082
2396.11 1111
2396.57 1113
2397.04 1080
2397.50 1079
2397.96 1139
2398.42 1127
2398.88 1138
2399.35 1194
2399.81 1095
2400.27 1063
2400.73 1088
2401.19 1133
2401.66 1092
2402.12 1067
2402.58 1015
2403.04 1045
2403.51 1085
2403.97 1075
2404.43 1088
2404.89 1067
2405.36 1054
2405.82 1088
2406.28 1095
2406.74 1153
2407.21 1113
2407.67 1100
2408.13 1062
2408.59 1038
2409.06 1045
2409.52 1066
2409.98 1034
2410.45 1034
2410.91 999
2411.37 1028
2411.84 1048
2412.30 1059
2412.76 1001
2413.23 1056
2413.69 1063
2414.15 1085
2414.62 1145
2415.08 1142
2415.54 1125
2416.01 1140
2416.47 1208
2416.93 1277
2417.40 1322
2417.86 1260
2418.32 1329
2418.79 1385
2419.25 1368
2419.72 1377
2420.18 1329
2420.64 1312
2421.11 1296
2421.57 1253
2422.04 1247
2422.50 1277
2422.96 1209
2423.43 1179
2423.89 1157
2424.36 1185
2424.82 1239
2425.29 1149
2425.75 1128
2426.22 1178
2426.68 1137
2427.15 1083
2427.61 1151
2428.07 1111
2428.54 1041
2429.00 1015
2429.47 1089
2429.93 1016
2430.40 1078
2430.86 1052
2431.33 1049
2431.79 1102
2432.26 1086
2432.72 1106
2433.19 1109
2433.65 1135
2434.12 1154
2434.59 1124
2435.05 1152
2435.52 1175
2435.98 1149
2436.45 1162
2436.91 1203
2437.38 1249
2437.84 1193
2438.31 1231
2438.78 1222
2439.24 1257
2439.71 1301
2440.17 1238
2440.64 1192
2441.10 1234
2441.57 1229
2442.04 1199
2442.50 1173
2442.97 1169
2443.44 1123
2443.90 1146
2444.37 1135
2444.83 1051
2445.30 1123
2445.77 1071
2446.23 1069
2446.70 1084
2447.17 996
2447.63 1055
2448.10 1064
2448.57 1074
2449.03 1062
2449.50 1082
2449.97 1064
2450.43 966
2450.90 990
2451.37 1003
2451.83 1040
2452.30 1055
2452.77 1063
2453.24 1038
2453.70 1067
2454.17 1072
2454.64 1037
2455.10 1030
2455.57 1047
2456.04 1077
2456.51 1144
2456.97 1052
2457.44 1034
2457.91 1027
2458.38 1041
2458.84 1037
2459.31 1053
2459.78 1095
2460.25 1032
2460.72 1072
2461.18 1090
2461.65 1071
2462.12 1059
2462.59 1045
2463.06 1052
2463.52 1040
2463.99 1030
2464.46 1105
2464.93 1088
2465.40 1119
2465.86 1060
2466.33 1070
2466.80 1083
2467.27 1065
2467.74 1117
2468.21 1101
2468.68 1121
2469.14 1096
2469.61 1144
2470.08 1103
2470.55 1042
2471.02 1082
2471.49 1128
2471.96 1073
2472.43 1102
2472.90 1107
2473.36 1062
2473.83 1038
2474.30 1064
2474.77 1078
2475.24 1136
2475.71 1125
2476.18 1120
2476.65 1056
2477.12 1070
2477.59 1112
2478.06 1107
2478.53 1037
2479.00 1059
2479.47 1114
2479.94 1093
2480.41 1083
2480.87 1121
2481.34 1133
2481.81 1130
2482.28 1165
2482.75 1100
2483.22 1189
2483.69 1083
2484.16 1059
2484.63 1145
2485.10 1169
2485.57 1121
2486.05 1204
2486.52 1150
2486.99 1146
2487.46 1185
2487.93 1142
2488.40 1175
2488.87 1165
2489.34 1209
2489.81 1125
2490.28 1139
2490.75 1136
2491.22 1151
2491.69 1159
2492.16 1110
2492.63 1127
2493.10 1122
2493.58 1111
2494.05 1094
2494.52 1134
2494.99 1095
2495.46 1189
2495.93 1161
2496.40 1168
2496.87 1112
2497.34 1142
2497.82 1146
2498.29 1121
2498.76 1089
2499.23 1056
2499.70 1060
2500.17 1050
2500.64 971
2501.12 986
2501.59 1052
2502.06 1044
2502.53 1049
2503.00 1090
2503.48 1120
2503.95 1163
2504.42 1066
2504.89 1070
2505.36 1188
2505.84 1101
2506.31 1141
2506.78 1139
2507.25 1131
2507.72 1192
2508.20 1222
2508.67 1259
2509.14 1316
2509.61 1368
2510.09 1295
2510.56 1357
2511.03 1378
2511.50 1410
2511.98 1445
2512.45 1424
2512.92 1432
2513.40 1503
2513.87 1393
2514.34 1369
2514.81 1324
2515.29 1331
2515.76 1282
2516.23 1233
2516.71 1191
2517.18 1163
2517.65 1163
2518.13 1171
2518.60 1219
2519.07 1091
2519.55 1098
2520.02 1076
2520.49 1121
2520.97 1132
2521.44 1127
2521.91 1069
2522.39 1075
2522.86 1188
2523.34 1147
2523.81 1140
2524.28 1092
2524.76 1050
2525.23 1087
2525.70 1128
2526.18 1128
2526.65 1124
2527.13 1236
2527.60 1187
2528.08 1158
2528.55 1136
2529.02 1184
2529.50 1184
2529.97 1186
2530.45 1155
2530.92 1192
2531.40 1153
2531.87 1170
2532.34 1167
2532.82 1180
2533.29 1208
2533.77 1168
2534.24 1167
2534.72 1200
2535.19 1213
2535.67 1234
2536.14 1195
2536.62 1187
2537.09 1259
2537.57 1191
2538.04 1185
2538.52 1185
2538.99 1195
2539.47 1190
2539.94 1206
2540.42 1211
2540.90 1155
2541.37 1133
2541.85 1182
2542.32 1173
2542.80 1212
2543.27 1187
2543.75 1234
2544.22 1234
2544.70 1226
2545.18 1277
2545.65 1361
2546.13 1430
2546.60 1409
2547.08 1462
2547.56 1556
2548.03 1577
2548.51 1655
2548.98 1583
2549.46 1581
2549.94 1492
2550.41 1477
2550.89 1530
2551.37 1482
2551.84 1411
2552.32 1399
2552.80 1410
2553.27 1395
2553.75 1388
2554.23 1369
2554.70 1408
2555.18 1374
2555.66 1313
2556.13 1287
2556.61 1308
2557.09 1359
2557.56 1302
2558.04 1271
2558.52 1272
2558.99 1230
2559.47 1197
2559.95 1246
2560.43 1191
2560.90 1174
2561.38 1150
2561.86 1194
2562.33 1100
2562.81 1138
2563.29 1150
2563.77 1153
2564.25 1123
2564.72 1097
2565.20 1138
2565.68 1122
2566.16 1108
2566.63 1061
2567.11 1055
2567.59 1074
2568.07 1100
2568.55 1083
2569.02 1100
2569.50 1197
2569.98 1185
2570.46 1116
2570.94 1116
2571.41 1188
2571.89 1139
2572.37 1153
2572.85 1123
2573.33 1142
2573.81 1142
2574.28 1147
2574.76 1153
2575.24 1120
2575.72 1152
2576.20 1196
2576.68 1158
2577.16 1146
2577.64 1187
2578.11 1191
2578.59 1246
2579.07 1213
2579.55 1158
2580.03 1194
2580.51 1185
2580.99 1118
2581.47 1124
2581.95 1195
2582.43 1112
2582.91 1103
2583.39 1174
2583.86 1186
2584.34 1153
2584.82 1128
2585.30 1146
2585.78 1255
2586.26 1238
2586.74 1196
2587.22 1154
2587.70 1185
2588.18 1205
2588.66 1223
2589.14 1223
2589.62 1149
2590.10 1169
2590.58 1153
2591.06 1129
2591.54 1136
2592.02 1145
2592.50 1173
2592.98 1173
2593.46 1210
2593.94 1172
2594.42 1208
2594.90 1161
2595.38 1125
2595.86 1127
2596.35 1169
2596.83 1201
2597.31 1172
2597.79 1189
2598.27 1119
2598.75 1167
2599.23 1135
2599.71 1211
2600.19 1217
2600.67 1153
2601.15 1151
2601.63 1199
2602.12 1200
2602.60 1218
2603.08 1164
2603.56 1220
2604.04 1188
2604.52 1179
2605.00 1192
2605.48 1195
2605.97 1175
2606.45 1226
2606.93 1157
2607.41 1189
2607.89 1182
2608.37 1225
2608.86 1250
2609.34 1217
2609.82 1213
2610.30 1203
2610.78 1312
2611.26 1295
2611.75 1232
2612.23 1193
2612.71 1207
2613.19 1239
2613.68 1218
2614.16 1204
2614.64 1170
2615.12 1091
2615.60 1143
2616.09 1110
2616.57 1132
2617.05 1106
2617.53 1147
2618.02 1164
2618.50 1115
2618.98 1133
2619.46 1121
2619.95 1202
2620.43 1189
2620.91 1108
2621.40 1182
2621.88 1159
2622.36 1163
2622.85 1146
2623.33 1153
2623.81 1148
2624.29 1108
2624.78 1123
2625.26 1132
2625.74 1103
2626.23 1130
2626.71 1158
2627.19 1097
2627.68 1128
2628.16 1148
2628.64 1131
2629.13 1086
2629.61 1098
2630.10 1186
2630.58 1143
2631.06 1166
2631.55 1186
2632.03 1173
2632.51 1113
2633.00 1184
2633.48 1171
2633.97 1150
2634.45 1154
2634.94 1198
2635.42 1194
2635.90 1167
2636.39 1157
2636.87 1183
2637.36 1176
2637.84 1148
2638.33 1151
2638.81 1168
2639.29 1217
2639.78 1212
2640.26 1208
2640.75 1283
2641.23 1239
2641.72 1193
2642.20 1203
2642.69 1196
2643.17 1229
2643.66 1221
2644.14 1220
2644.63 1243
2645.11 1220
2645.60 1230
2646.08 1189
2646.57 1224
2647.05 1229
2647.54 1190
2648.02 1232
2648.51 1223
2648.99 1223
2649.48 1219
2649.97 1269
2650.45 1287
2650.94 1233
2651.42 1211
2651.91 1157
2652.39 1210
2652.88 1229
2653.37 1204
2653.85 1131
2654.34 1249
2654.82 1290
2655.31 1257
2655.80 1199
2656.28 1282
2656.77 1237
2657.25 1233
2657.74 1248
2658.23 1312
2658.71 1302
2659.20 1331
2659.69 1321
2660.17 1233
2660.66 1282
2661.14 1285
2661.63 1315
2662.12 1317
2662.60 1293
2663.09 1279
2663.58 1219
2664.06 1280
2664.55 1217
2665.04 1204
2665.53 1265
2666.01 1236
2666.50 1312
2666.99 1175
2667.47 1195
2667.96 1266
2668.45 1247
2668.94 1287
2669.42 1280
2669.91 1212
2670.40 1256
2670.88 1268
2671.37 1289
2671.86 1356
2672.35 1391
2672.83 1467
2673.32 1517
2673.81 1556
2674.30 1611
2674.79 1651
2675.27 1627
2675.76 1561
2676.25 1541
2676.74 1523
2677.23 1455
2677.71 1412
2678.20 1402
2678.69 1396
2679.18 1359
2679.67 1435
2680.15 1373
2680.64 1408
2681.13 1441
2681.62 1417
2682.11 1347
2682.60 1357
2683.08 1422
2683.57 1365
2684.06 1331
2684.55 1252
2685.04 1462
2685.53 1366
2686.02 1307
2686.51 1265
2686.99 1303
2687.48 1242
2687.97 1237
2688.46 1238
2688.95 1254
2689.44 1264
2689.93 1242
2690.42 1223
2690.91 1229
2691.40 1269
2691.89 1245
2692.38 1284
2692.87 1305
2693.35 1275
2693.84 1274
2694.33 1294
2694.82 1337
2695.31 1344
2695.80 1388
2696.29 1364
2696.78 1398
2697.27 1355
2697.76 1344
2698.25 1320
2698.74 1363
2699.23 1382
2699.72 1315
2700.21 1331
2700.70 1343
2701.19 1343
2701.68 1308
2702.17 1290
2702.66 1315
2703.15 1380
2703.64 1301
2704.13 1264
2704.62 1207
2705.12 1261
2705.61 1243
2706.10 1223
2706.59 1207
2707.08 1224
2707.57 1189
2708.06 1194
2708.55 1155
2709.04 1156
2709.53 1196
2710.02 1197
2710.51 1251
2711.01 1207
2711.50 1204
2711.99 1221
2712.48 1206
2712.97 1278
2713.46 1242
2713.95 1242
2714.44 1195
2714.94 1216
2715.43 1204
2715.92 1175
2716.41 1172
2716.90 1150
2717.39 1202
2717.89 1144
2718.38 1145
2718.87 1216
2719.36 1160
2719.85 1117
2720.34 1145
2720.84 1228
2721.33 1194
2721.82 1173
2722.31 1303
2722.80 1219
2723.30 1244
2723.79 1244
2724.28 1188
2724.77 1129
2725.27 1148
2725.76 1229
2726.25 1244
2726.74 1298
2727.24 1265
2727.73 1268
2728.22 1204
2728.71 1205
2729.21 1261
2729.70 1255
2730.19 1320
2730.69 1327
2731.18 1341
2731.67 1302
2732.16 1328
2732.66 1343
2733.15 1348
2733.64 1341
2734.14 1389
2734.63 1360
2735.12 1351
2735.62 1291
2736.11 1338
2736.60 1331
2737.10 1357
2737.59 1344
2738.08 1333
2738.58 1368
2739.07 1316
2739.56 1311
2740.06 1284
2740.55 1209
2741.05 1249
2741.54 1207
2742.03 1189
2742.53 1135
2743.02 1180
2743.52 1163
2744.01 1193
2744.50 1192
2745.00 1180
2745.49 1264
2745.99 1230
2746.48 1174
2746.97 1180
2747.47 1185
2747.96 1189
2748.46 1140
2748.95 1196
2749.45 1217
2749.94 1226
2750.44 1209
2750.93 1211
2751.43 1191
2751.92 1214
2752.42 1183
2752.91 1145
2753.41 1136
2753.90 1134
2754.40 1119
2754.89 1144
2755.39 1243
2755.88 1182
2756.38 1199
2756.87 1209
2757.37 1210
2757.86 1242
2758.36 1266
2758.85 1164
2759.35 1199
2759.84 1271
2760.34 1254
2760.83 1293
2761.33 1239
2761.83 1225
2762.32 1226
2762.82 1234
2763.31 1323
2763.81 1221
2764.30 1229
2764.80 1244
2765.30 1275
2765.79 1209
2766.29 1232
2766.78 1266
2767.28 1227
2767.78 1180
2768.27 1192
2768.77 1165
2769.27 1229
2769.76 1172
2770.26 1221
2770.76 1154
2771.25 1188
2771.75 1289
2772.24 1238
2772.74 1267
2773.24 1255
2773.73 1273
2774.23 1303
2774.73 1381
2775.23 1360
2775.72 1367
2776.22 1336
2776.72 1386
2777.21 1381
2777.71 1366
2778.21 1405
2778.70 1413
2779.20 1382
2779.70 1424
2780.20 1416
2780.69 1360
2781.19 1313
2781.69 1297
2782.19 1345
2782.68 1339
2783.18 1330
2783.68 1342
2784.18 1326
2784.67 1312
2785.17 1283
2785.67 1248
2786.17 1333
2786.67 1391
2787.16 1357
2787.66 1406
2788.16 1370
2788.66 1336
2789.16 1288
2789.65 1325
2790.15 1339
2790.65 1272
2791.15 1249
2791.65 1271
2792.15 1246
2792.64 1246
2793.14 1242
2793.64 1257
2794.14 1262
2794.64 1283
2795.14 1382
2795.64 1406
2796.13 1408
2796.63 1429
2797.13 1500
2797.63 1516
2798.13 1457
2798.63 1492
2799.13 1475
2799.63 1483
2800.13 1502
2800.62 1482
2801.12 1417
2801.62 1385
2802.12 1335
2802.62 1379
2803.12 1349
2803.62 1339
2804.12 1316
2804.62 1376
2805.12 1429
2805.62 1408
2806.12 1413
2806.62 1472
2807.12 1528
2807.62 1541
2808.12 1538
2808.62 1562
2809.12 1619
2809.62 1600
2810.12 1553
2810.62 1599
2811.12 1594
2811.62 1616
2812.12 1618
2812.62 1544
2813.12 1553
2813.62 1583
2814.12 1570
2814.62 1462
2815.12 1444
2815.62 1519
2816.12 1508
2816.62 1489
2817.12 1474
2817.62 1341
2818.12 1331
2818.62 1352
2819.12 1297
2819.63 1395
2820.13 1370
2820.63 1341
2821.13 1294
2821.63 1303
2822.13 1325
2822.63 1276
2823.13 1328
2823.63 1369
2824.13 1281
2824.64 1229
2825.14 1173
2825.64 1233
2826.14 1305
2826.64 1246
2827.14 1181
2827.64 1235
2828.15 1224
2828.65 1212
2829.15 1193
2829.65 1142
2830.15 1190
2830.65 1206
2831.16 1201
2831.66 1210
2832.16 1295
2832.66 1285
2833.16 1336
2833.67 1344
2834.17 1316
2834.67 1385
2835.17 1382
2835.68 1396
2836.18 1395
2836.68 1346
2837.18 1339
2837.68 1334
2838.19 1360
2838.69 1324
2839.19 1335
2839.70 1338
2840.20 1396
2840.70 1341
2841.20 1298
2841.71 1381
2842.21 1388
2842.71 1341
2843.21 1354
2843.72 1373
2844.22 1330
2844.72 1427
2845.23 1347
2845.73 1381
2846.23 1347
2846.74 1356
2847.24 1430
2847.74 1362
2848.25 1415
2848.75 1407
2849.25 1362
2849.76 1341
2850.26 1317
2850.76 1347
2851.27 1303
2851.77 1308
2852.28 1320
2852.78 1314
2853.28 1242
2853.79 1276
2854.29 1289
2854.79 1303
2855.30 1382
2855.80 1361
2856.31 1329
2856.81 1369
2857.31 1486
2857.82 1460
2858.32 1478
2858.83 1495
2859.33 1395
2859.84 1437
2860.34 1473
2860.85 1379
2861.35 1382
2861.85 1381
2862.36 1319
2862.86 1366
2863.37 1244
2863.87 1308
2864.38 1284
2864.88 1273
2865.39 1211
2865.89 1226
2866.40 1265
2866.90 1289
2867.41 1310
2867.91 1253
2868.42 1259
2868.92 1244
2869.43 1334
2869.93 1283
2870.44 1302
2870.94 1336
2871.45 1309
2871.96 1302
2872.46 1312
2872.97 1338
2873.47 1371
2873.98 1400
2874.48 1388
2874.99 1327
2875.49 1345
2876.00 1319
2876.51 1317
2877.01 1369
2877.52 1354
2878.02 1389
2878.53 1386
2879.04 1336
2879.54 1379
2880.05 1380
2880.55 1405
2881.06 1415
2881.57 1364
2882.07 1361
2882.58 1365
2883.09 1425
2883.59 1398
2884.10 1384
2884.61 1359
2885.11 1390
2885.62 1438
2886.13 1464
2886.63 1432
2887.14 1487
2887.65 1446
2888.15 1472
2888.66 1534
2889.17 1595
2889.67 1587
2890.18 1506
2890.69 1492
2891.20 1472
2891.70 1458
2892.21 1493
2892.72 1463
2893.22 1475
2893.73 1441
2894.24 1400
2894.75 1379
2895.25 1348
2895.76 1401
2896.27 1396
2896.78 1410
2897.29 1343
2897.79 1397
2898.30 1374
2898.81 1389
2899.32 1466
2899.82 1464
2900.33 1482
2900.84 1487
2901.35 1551
2901.86 1548
2902.36 1532
2902.87 1563
2903.38 1485
2903.89 1512
2904.40 1500
2904.91 1509
2905.41 1485
2905.92 1444
2906.43 1427
2906.94 1452
2907.45 1448
2907.96 1437
2908.47 1416
2908.97 1414
2909.48 1377
2909.99 1372
2910.50 1321
2911.01 1358
2911.52 1318
2912.03 1362
2912.54 1303
2913.05 1386
2913.55 1409
2914.06 1342
2914.57 1340
2915.08 1373
2915.59 1386
2916.10 1388
2916.61 1362
2917.12 1368
2917.63 1419
2918.14 1444
2918.65 1437
2919.16 1498
2919.67 1545
2920.18 1502
2920.69 1557
2921.20 1500
2921.71 1593
2922.22 1650
2922.73 1619
2923.24 1607
2923.75 1607
2924.26 1632
2924.77 1662
2925.28 1649
2925.79 1673
2926.30 1651
2926.81 1611
2927.32 1618
2927.83 1529
2928.34 1513
2928.85 1440
2929.36 1472
2929.87 1410
2930.38 1353
2930.89 1368
2931.40 1362
2931.91 1328
2932.42 1408
2932.93 1344
2933.45 1320
2933.96 1313
2934.47 1337
2934.98 1393
2935.49 1439
2936.00 1382
2936.51 1443
2937.02 1497
2937.53 1514
2938.04 1605
2938.56 1663
2939.07 1738
2939.58 1807
2940.09 1964
2940.60 2003
2941.11 2029
2941.62 2077
2942.14 2077
2942.65 2000
2943.16 1988
2943.67 2014
2944.18 1900
2944.70 1800
2945.21 1712
2945.72 1656
2946.23 1642
2946.74 1659
2947.26 1587
2947.77 1504
2948.28 1526
2948.79 1520
2949.30 1524
2949.82 1506
2950.33 1474
2950.84 1488
2951.35 1414
2951.87 1355
2952.38 1383
2952.89 1402
2953.40 1426
2953.92 1391
2954.43 1392
2954.94 1381
2955.45 1295
2955.97 1346
2956.48 1354
2956.99 1421
2957.51 1370
2958.02 1373
2958.53 1449
2959.04 1430
2959.56 1355
2960.07 1348
2960.58 1380
2961.10 1404
2961.61 1445
2962.12 1445
2962.64 1479
2963.15 1520
2963.66 1387
2964.18 1481
2964.69 1457
2965.21 1460
2965.72 1492
2966.23 1492
2966.75 1497
2967.26 1444
2967.77 1465
2968.29 1509
2968.80 1427
2969.32 1388
2969.83 1460
2970.34 1439
2970.86 1459
2971.37 1494
2971.89 1501
2972.40 1478
2972.91 1516
2973.43 1528
2973.94 1514
2974.46 1492
2974.97 1536
2975.49 1560
2976.00 1544
2976.52 1558
2977.03 1528
2977.55 1441
2978.06 1553
2978.57 1527
2979.09 1442
2979.60 1436
2980.12 1436
2980.63 1457
2981.15 1477
2981.66 1515
2982.18 1522
2982.69 1523
2983.21 1544
2983.73 1503
2984.24 1514
2984.76 1529
2985.27 1464
2985.79 1536
2986.30 1608
2986.82 1537
2987.33 1467
2987.85 1573
2988.36 1660
2988.88 1623
2989.40 1593
2989.91 1697
2990.43 1630
2990.94 1640
2991.46 1660
2991.97 1633
2992.49 1717
2993.01 1649
2993.52 1674
2994.04 1698
2994.55 1659
2995.07 1746
2995.59 1799
2996.10 1815
2996.62 1806
2997.14 1879
2997.65 1944
2998.17 1995
2998.69 1900
2999.20 1915
2999.72 1871
3000.24 1878
3000.75 1909
3001.27 1925
3001.79 2154
3002.30 2186
3002.82 2266
3003.34 2624
3003.85 2860
3004.37 2928
3004.89 3043
3005.40 3066
3005.92 2980
3006.44 2955
3006.96 2698
3007.47 2411
3007.99 2307
3008.51 2053
3009.03 1992
3009.54 1896
3010.06 1810
3010.58 1620
3011.10 1609
3011.61 1576
3012.13 1612
3012.65 1565
3013.17 1619
3013.68 1584
3014.20 1589
3014.72 1594
3015.24 1587
3015.76 1595
3016.27 1624
3016.79 1668
3017.31 1630
3017.83 1564
3018.35 1554
3018.86 1548
3019.38 1593
3019.90 1558
3020.42 1606
3020.94 1593
3021.46 1644
3021.97 1642
3022.49 1657
3023.01 1640
3023.53 1678
3024.05 1683
3024.57 1667
3025.09 1685
3025.61 1705
3026.12 1686
3026.64 1702
3027.16 1661
3027.68 1658
3028.20 1638
3028.72 1605
3029.24 1644
3029.76 1560
3030.28 1499
3030.80 1452
3031.32 1483
3031.84 1493
3032.35 1498
3032.87 1500
3033.39 1523
3033.91 1555
3034.43 1577
3034.95 1652
3035.47 1573
3035.99 1582
3036.51 1633
3037.03 1636
3037.55 1566
3038.07 1594
3038.59 1544
3039.11 1547
3039.63 1492
3040.15 1460
3040.67 1457
3041.19 1468
3041.71 1454
3042.23 1455
3042.75 1405
3043.27 1474
3043.79 1499
3044.31 1470
3044.83 1479
3045.35 1473
3045.87 1464
3046.40 1506
3046.92 1459
3047.44 1467
3047.96 1522
3048.48 1478
3049.00 1448
3049.52 1433
3050.04 1455
3050.56 1409
3051.08 1443
3051.60 1463
3052.12 1465
3052.65 1423
3053.17 1389
3053.69 1396
3054.21 1471
3054.73 1433
3055.25 1398
3055.77 1456
3056.30 1427
3056.82 1366
3057.34 1447
3057.86 1447
3058.38 1418
3058.90 1357
3059.42 1369
3059.95 1422
3060.47 1429
3060.99 1474
3061.51 1446
3062.03 1479
3062.56 1531
3063.08 1533
3063.60 1508
3064.12 1452
3064.64 1558
3065.17 1535
3065.69 1509
3066.21 1486
3066.73 1498
3067.26 1581
3067.78 1521
3068.30 1504
3068.82 1500
3069.35 1558
3069.87 1490
3070.39 1507
3070.91 1571
3071.44 1525
3071.96 1516
3072.48 1565
3073.01 1549
3073.53 1603
3074.05 1608
3074.57 1604
3075.10 1711
3075.62 1644
3076.14 1667
3076.67 1635
3077.19 1691
3077.71 1741
3078.24 1818
3078.76 1752
3079.28 1833
3079.81 1909
3080.33 1844
3080.85 1858
3081.38 1824
3081.90 1855
3082.42 1838
3082.95 1866
3083.47 1859
3084.00 1829
3084.52 1879
3085.04 1811
3085.57 1741
3086.09 1766
3086.62 1859
3087.14 1902
3087.66 1924
3088.19 2116
3088.71 2183
3089.24 2333
3089.76 2326
3090.29 2342
3090.81 2267
3091.33 2258
3091.86 2247
3092.38 2041
3092.91 1961
3093.43 1986
3093.96 1940
3094.48 1924
3095.01 1936
3095.53 1963
3096.06 1951
3096.58 1894
3097.11 1927
3097.63 1933
3098.16 1968
3098.68 1974
3099.21 2062
3099.73 2217
3100.26 2486
3100.78 2641
3101.31 2978
3101.83 3230
3102.36 3472
3102.88 3609
3103.41 3794
3103.93 3863
3104.46 3596
3104.99 3301
3105.51 2795
3106.04 2653
3106.56 2464
3107.09 2228
3107.61 2060
3108.14 1950
3108.67 1907
3109.19 1780
3109.72 1726
3110.24 1705
3110.77 1702
3111.30 1709
3111.82 1658
3112.35 1682
3112.87 1665
3113.40 1603
3113.93 1589
3114.45 1621
3114.98 1581
3115.51 1584
3116.03 1548
3116.56 1501
3117.09 1578
3117.61 1557
3118.14 1605
3118.67 1676
3119.19 1657
3119.72 1743
3120.25 1784
3120.77 1826
3121.30 1900
3121.83 1883
3122.35 1933
3122.88 1922
3123.41 1847
3123.94 1872
3124.46 1906
3124.99 1829
3125.52 1802
3126.05 1766
3126.57 1732
3127.10 1713
3127.63 1695
3128.16 1646
3128.68 1491
3129.21 1531
3129.74 1575
3130.27 1526
3130.79 1491
3131.32 1551
3131.85 1488
3132.38 1501
3132.91 1514
3133.43 1484
3133.96 1519
3134.49 1586
3135.02 1532
3135.55 1535
3136.07 1574
3136.60 1544
3137.13 1496
3137.66 1487
3138.19 1482
3138.72 1486
3139.24 1469
3139.77 1458
3140.30 1430
3140.83 1465
3141.36 1447
3141.89 1460
3142.42 1419
3142.95 1436
3143.47 1507
3144.00 1525
3144.53 1518
3145.06 1524
3145.59 1600
3146.12 1602
3146.65 1587
3147.18 1584
3147.71 1664
3148.24 1601
3148.76 1606
3149.29 1661
3149.82 1618
3150.35 1587
3150.88 1605
3151.41 1526
3151.94 1605
3152.47 1534
3153.00 1523
3153.53 1524
3154.06 1462
3154.59 1544
3155.12 1483
3155.65 1444
3156.18 1498
3156.71 1520
3157.24 1503
3157.77 1483
3158.30 1498
3158.83 1536
3159.36 1571
3159.89 1566
3160.42 1498
3160.95 1518
3161.48 1499
3162.01 1493
3162.54 1527
3163.07 1498
3163.60 1479
3164.13 1486
3164.66 1519
3165.20 1472
3165.73 1458
3166.26 1524
3166.79 1489
3167.32 1520
3167.85 1472
3168.38 1455
3168.91 1486
3169.44 1497
3169.97 1426
3170.50 1469
3171.04 1458
3171.57 1461
3172.10 1496
3172.63 1505
3173.16 1505
3173.69 1472
3174.22 1580
3174.75 1518
3175.29 1477
3175.82 1433
3176.35 1493
3176.88 1433
3177.41 1517
3177.94 1510
3178.48 1477
3179.01 1425
3179.54 1523
3180.07 1458
3180.60 1439
3181.14 1470
3181.67 1461
3182.20 1461
3182.73 1427
3183.26 1402
3183.80 1420
3184.33 1393
3184.86 1351
3185.39 1358
3185.93 1394
3186.46 1489
3186.99 1424
3187.52 1386
3188.06 1378
3188.59 1401
3189.12 1430
3189.65 1421
3190.19 1442
3190.72 1522
3191.25 1454
3191.79 1401
3192.32 1470
3192.85 1436
3193.38 1444
3193.92 1437
3194.45 1511
3194.98 1468
3195.52 1454
3196.05 1460
3196.58 1464
3197.12 1477
3197.65 1472
3198.18 1566
3198.72 1532
3199.25 1546
3199.78 1604
3200.32 1618
3200.85 1545
3201.39 1544
3201.92 1513
3202.45 1654
3202.99 1622
3203.52 1562
3204.05 1610
3204.59 1646
3205.12 1580
3205.66 1601
3206.19 1670
3206.72 1623
3207.26 1711
3207.79 1868
3208.33 1949
3208.86 2037
3209.40 2012
3209.93 2054
3210.47 2102
3211.00 2111
3211.53 2151
3212.07 2146
3212.60 2031
3213.14 1968
3213.67 1889
3214.21 1804
3214.74 1762
3215.28 1684
3215.81 1637
3216.35 1540
3216.88 1569
3217.42 1544
3217.95 1549
3218.49 1488
3219.02 1494
3219.56 1508
3220.09 1525
3220.63 1564
3221.16 1502
3221.70 1620
3222.23 1668
3222.77 1643
3223.31 1624
3223.84 1704
3224.38 1799
3224.91 1803
3225.45 1723
3225.98 1665
3226.52 1729
3227.06 1682
3227.59 1559
3228.13 1554
3228.66 1579
3229.20 1499
3229.74 1562
3230.27 1535
3230.81 1579
3231.34 1509
3231.88 1592
3232.42 1576
3232.95 1507
3233.49 1539
3234.03 1511
3234.56 1564
3235.10 1573
3235.64 1522
3236.17 1630
3236.71 1723
3237.25 1689
3237.78 1716
3238.32 1646
3238.86 1628
3239.39 1634
3239.93 1681
3240.47 1626
3241.00 1673
3241.54 1692
3242.08 1655
3242.61 1604
3243.15 1573
3243.69 1573
3244.23 1621
3244.76 1631
3245.30 1686
3245.84 1707
3246.38 1742
3246.91 1777
3247.45 1800
3247.99 1757
3248.53 1765
3249.06 1950
3249.60 2138
3250.14 2133
3250.68 2300
3251.21 2472
3251.75 2576
3252.29 2640
3252.83 2826
3253.37 2892
3253.90 2891
3254.44 2782
3254.98 2662
3255.52 2596
3256.06 2479
3256.60 2343
3257.13 2356
3257.67 2216
3258.21 2029
3258.75 2135
3259.29 2064
3259.83 2147
3260.36 2216
3260.90 2210
3261.44 2286
3261.98 2375
3262.52 2380
3263.06 2428
3263.60 2447
3264.14 2556
3264.68 2522
3265.21 2524
3265.75 2462
3266.29 2498
3266.83 2508
3267.37 2557
3267.91 2452
3268.45 2293
3268.99 2234
3269.53 2103
3270.07 2097
3270.61 1989
3271.15 1940
3271.69 2006
3272.23 1993
3272.76 1901
3273.30 1934
3273.84 1970
3274.38 1972
3274.92 1917
3275.46 1955
3276.00 2094
3276.54 2046
3277.08 2021
3277.62 2101
3278.16 2006
3278.70 2038
3279.24 2070
3279.78 2098
3280.32 2095
3280.86 2129
3281.41 2115
3281.95 2124
3282.49 2129
3283.03 2091
3283.57 2152
3284.11 2186
3284.65 2209
3285.19 2140
3285.73 2202
3286.27 2166
3286.81 2200
3287.35 2204
3287.89 2209
3288.43 2218
3288.97 2185
3289.52 2185
3290.06 2290
3290.60 2419
3291.14 2393
3291.68 2546
3292.22 2653
3292.76 2768
3293.30 2867
3293.85 2968
3294.39 3139
3294.93 3308
3295.47 3347
3296.01 3428
3296.55 3306
3297.09 3125
3297.64 3194
3298.18 3029
3298.72 2879
3299.26 2822
3299.80 2734
3300.34 2590
3300.89 2546
3301.43 2439
3301.97 2370
3302.51 2350
3303.06 2374
3303.60 2380
3304.14 2380
3304.68 2368
3305.22 2363
3305.77 2331
3306.31 2332
3306.85 2284
3307.39 2274
3307.94 2259
3308.48 2450
3309.02 2403
3309.56 2417
3310.11 2514
3310.65 2410
3311.19 2454
3311.74 2449
3312.28 2444
3312.82 2367
3313.36 2319
3313.91 2353
3314.45 2425
3314.99 2523
3315.54 2509
3316.08 2698
3316.62 2708
3317.17 2910
3317.71 3020
3318.25 3341
3318.80 3378
3319.34 3379
3319.88 3484
3320.43 3610
3320.97 3690
3321.51 3609
3322.06 3573
3322.60 3615
3323.14 3448
3323.69 3347
3324.23 3218
3324.78 3118
3325.32 3134
3325.86 3134
3326.41 3044
3326.95 3093
3327.50 3120
3328.04 3045
3328.59 3068
3329.13 2998
3329.67 3162
3330.22 3340
3330.76 3734
3331.31 4578
3331.85 5406
3332.40 6575
3332.94 7965
3333.49 9601
3334.03 11648
3334.57 13369
3335.12 14787
3335.66 15723
3336.21 16049
3336.75 15751
3337.30 14749
3337.84 13291
3338.39 12083
3338.93 10721
3339.48 8826
3340.02 7662
3340.57 6250
3341.11 5205
3341.66 4403
3342.20 3732
3342.75 3238
3343.30 2900
3343.84 2751
3344.39 2544
3344.93 2468
3345.48 2389
3346.02 2337
3346.57 2275
3347.11 2265
3347.66 2233
3348.21 2198
3348.75 2135
3349.30 2156
3349.84 2105
3350.39 1935
3350.94 1900
3351.48 1900
3352.03 1930
3352.57 1885
3353.12 1904
3353.67 1861
3354.21 1951
3354.76 1964
3355.31 1998
3355.85 2011
3356.40 1991
3356.95 1986
3357.49 1985
3358.04 1983
3358.59 1963
3359.13 1994
3359.68 1950
3360.23 2009
3360.77 2076
3361.32 2046
3361.87 2050
3362.41 2096
3362.96 2092
3363.51 2140
3364.05 2107
3364.60 2138
3365.15 2146
3365.70 2067
3366.24 2045
3366.79 1986
3367.34 1967
3367.89 2006
3368.43 1996
3368.98 2104
3369.53 2041
3370.08 2034
3370.62 2120
3371.17 2256
3371.72 2323
3372.27 2543
3372.81 2732
3373.36 2779
3373.91 2758
3374.46 2861
3375.01 2803
3375.55 2623
3376.10 2647
3376.65 2405
3377.20 2278
3377.75 2171
3378.30 2079
3378.84 1956
3379.39 1883
3379.94 1810
3380.49 1708
3381.04 1654
3381.59 1618
3382.13 1609
3382.68 1601
3383.23 1659
3383.78 1584
3384.33 1662
3384.88 1664
3385.43 1583
3385.98 1659
3386.52 1618
3387.07 1538
3387.62 1529
3388.17 1636
3388.72 1610
3389.27 1530
3389.82 1596
3390.37 1518
3390.92 1578
3391.47 1566
3392.02 1634
3392.57 1592
3393.12 1597
3393.66 1620
3394.21 1641
3394.76 1696
3395.31 1704
3395.86 1703
3396.41 1718
3396.96 1831
3397.51 1796
3398.06 1855
3398.61 1774
3399.16 1792
3399.71 1744
3400.26 1697
3400.81 1690
3401.36 1577
3401.91 1648
3402.46 1677
3403.01 1605
3403.56 1580
3404.11 1627
3404.66 1512
3405.21 1548
3405.77 1599
3406.32 1510
3406.87 1577
3407.42 1612
3407.97 1462
3408.52 1521
3409.07 1595
3409.62 1660
3410.17 1660
3410.72 1651
3411.27 1677
3411.82 1708
3412.37 1698
3412.93 1630
3413.48 1645
3414.03 1700
3414.58 1654
3415.13 1661
3415.68 1584
3416.23 1611
3416.78 1588
3417.34 1559
3417.89 1549
3418.44 1504
3418.99 1530
3419.54 1541
3420.09 1471
3420.65 1523
3421.20 1573
3421.75 1577
3422.30 1539
3422.85 1542
3423.40 1497
3423.96 1553
3424.51 1598
3425.06 1525
3425.61 1522
3426.17 1487
3426.72 1516
3427.27 1481
3427.82 1418
3428.37 1409
3428.93 1386
3429.48 1374
3430.03 1359
3430.58 1401
3431.14 1368
3431.69 1365
3432.24 1357
3432.79 1393
3433.35 1393
3433.90 1367
3434.45 1374
3435.01 1460
3435.56 1436
3436.11 1519
3436.66 1481
3437.22 1492
3437.77 1449
3438.32 1588
3438.88 1463
3439.43 1458
3439.98 1436
3440.54 1505
3441.09 1517
3441.64 1514
3442.20 1489
3442.75 1390
3443.30 1402
3443.86 1470
3444.41 1402
3444.96 1390
3445.52 1408
3446.07 1424
3446.63 1420
3447.18 1457
3447.73 1419
3448.29 1423
3448.84 1427
3449.40 1474
3449.95 1400
3450.50 1434
3451.06 1419
3451.61 1429
3452.17 1432
3452.72 1371
3453.27 1385
3453.83 1346
3454.38 1390
3454.94 1371
3455.49 1380
3456.05 1410
3456.60 1401
3457.16 1424
3457.71 1450
3458.27 1385
3458.82 1338
3459.38 1390
3459.93 1444
3460.49 1499
3461.04 1489
3461.60 1438
3462.15 1452
3462.71 1462
3463.26 1474
3463.82 1571
3464.37 1529
3464.93 1542
3465.48 1555
3466.04 1632
3466.59 1567
3467.15 1580
3467.70 1537
3468.26 1566
3468.81 1543
3469.37 1551
3469.93 1604
3470.48 1678
3471.04 1708
3471.59 1579
3472.15 1622
3472.70 1708
3473.26 1694
3473.82 1676
3474.37 1662
3474.93 1606
3475.48 1581
3476.04 1603
3476.60 1665
3477.15 1678
3477.71 1747
3478.27 1816
3478.82 1815
3479.38 1799
3479.93 1844
3480.49 1865
3481.05 1893
3481.60 1901
3482.16 1870
3482.72 1915
3483.27 1936
3483.83 1916
3484.39 1856
3484.95 1893
3485.50 1935
3486.06 1921
3486.62 1872
3487.17 2008
3487.73 2095
3488.29 2341
3488.84 2434
3489.40 2791
3489.96 3101
3490.52 3495
3491.07 3848
3491.63 4098
3492.19 4325
3492.75 4262
3493.30 4155
3493.86 3828
3494.42 3333
3494.98 3117
3495.53 2905
3496.09 2616
3496.65 2438
3497.21 2331
3497.77 2264
3498.32 2236
3498.88 2143
3499.44 2136
3500.00 2139
3500.56 2174
3501.11 2309
3501.67 2231
3502.23 2318
3502.79 2529
3503.35 2578
3503.91 2544
3504.46 2534
3505.02 2499
3505.58 2535
3506.14 2606
3506.70 2564
3507.26 2373
3507.81 2259
3508.37 2275
3508.93 2190
3509.49 2017
3510.05 1959
3510.61 2028
3511.17 1961
3511.73 1876
3512.29 1808
3512.85 1785
3513.40 1788
3513.96 1663
3514.52 1638
3515.08 1611
3515.64 1723
3516.20 1648
3516.76 1612
3517.32 1639
3517.88 1599
3518.44 1555
3519.00 1618
3519.56 1637
3520.12 1623
3520.68 1640
3521.24 1607
3521.80 1712
3522.36 1733
3522.92 1737
3523.48 1734
3524.04 1774
3524.60 1780
3525.16 1676
3525.72 1661
3526.28 1604
3526.84 1687
3527.40 1650
3527.96 1683
3528.52 1716
3529.08 1609
3529.64 1566
3530.20 1619
3530.76 1595
3531.32 1541
3531.88 1521
3532.44 1541
3533.00 1531
3533.56 1543
3534.12 1571
3534.68 1619
3535.25 1625
3535.81 1572
3536.37 1639
3536.93 1664
3537.49 1601
3538.05 1585
3538.61 1573
3539.17 1644
3539.73 1626
3540.30 1642
3540.86 1697
3541.42 1571
3541.98 1573
3542.54 1657
3543.10 1625
3543.66 1561
3544.23 1589
3544.79 1584
3545.35 1634
3545.91 1561
3546.47 1493
3547.03 1546
3547.60 1579
3548.16 1556
3548.72 1549
3549.28 1556
3549.84 1531
3550.41 1561
3550.97 1575
3551.53 1622
3552.09 1575
3552.65 1545
3553.22 1543
3553.78 1485
3554.34 1458
3554.90 1416
3555.47 1494
3556.03 1431
3556.59 1475
3557.15 1449
3557.72 1437
3558.28 1464
3558.84 1438
3559.41 1470
3559.97 1524
3560.53 1537
3561.09 1530
3561.66 1497
3562.22 1579
3562.78 1565
3563.35 1508
3563.91 1502
3564.47 1601
3565.04 1593
3565.60 1627
3566.16 1599
3566.73 1614
3567.29 1569
3567.85 1585
3568.42 1478
3568.98 1514
3569.54 1495
3570.11 1489
3570.67 1503
3571.23 1514
3571.80 1500
3572.36 1433
3572.93 1491
3573.49 1612
3574.05 1695
3574.62 1707
3575.18 1745
3575.75 1753
3576.31 1810
3576.87 1857
3577.44 1770
3578.00 1769
3578.57 1720
3579.13 1716
3579.70 1680
3580.26 1646
3580.82 1589
3581.39 1545
3581.95 1587
3582.52 1505
3583.08 1573
3583.65 1539
3584.21 1509
3584.78 1418
3585.34 1426
3585.91 1488
3586.47 1467
3587.04 1484
3587.60 1478
3588.17 1462
3588.73 1380
3589.30 1390
3589.86 1415
3590.43 1409
3590.99 1383
3591.56 1402
3592.12 1405
3592.69 1408
3593.25 1434
3593.82 1415
3594.39 1478
3594.95 1488
3595.52 1515
3596.08 1603
3596.65 1626
3597.21 1608
3597.78 1599
3598.35 1607
3598.91 1555
3599.48 1547
3600.04 1493
3600.61 1522
3601.18 1497
3601.74 1527
3602.31 1496
3602.87 1514
3603.44 1462
3604.01 1446
3604.57 1472
3605.14 1440
3605.71 1388
3606.27 1435
3606.84 1403
3607.41 1389
3607.97 1378
3608.54 1391
3609.11 1398
3609.67 1373
3610.24 1355
3610.81 1422
3611.37 1395
3611.94 1393
3612.51 1418
3613.07 1506
3613.64 1568
3614.21 1633
3614.78 1756
3615.34 1903
3615.91 2060
3616.48 2165
3617.04 2378
3617.61 2452
3618.18 2503
3618.75 2566
3619.31 2440
3619.88 2396
3620.45 2192
3621.02 2011
3621.58 1927
3622.15 1768
3622.72 1739
3623.29 1738
3623.86 1660
3624.42 1450
3624.99 1442
3625.56 1423
3626.13 1354
3626.70 1361
3627.26 1426
3627.83 1408
3628.40 1350
3628.97 1330
3629.54 1342
3630.11 1312
3630.67 1442
3631.24 1451
3631.81 1464
3632.38 1438
3632.95 1383
3633.52 1319
3634.08 1362
3634.65 1415
3635.22 1339
3635.79 1336
3636.36 1397
3636.93 1390
3637.50 1398
3638.07 1378
3638.64 1409
3639.20 1446
3639.77 1482
3640.34 1503
3640.91 1586
3641.48 1513
3642.05 1472
3642.62 1555
3643.19 1539
3643.76 1492
3644.33 1552
3644.90 1499
3645.47 1521
3646.04 1575
3646.61 1585
3647.18 1552
3647.75 1554
3648.32 1531
3648.89 1501
3649.46 1475
3650.03 1527
3650.60 1505
3651.17 1441
3651.74 1535
3652.31 1521
3652.88 1457
3653.45 1521
3654.02 1533
3654.59 1551
3655.16 1574
3655.73 1584
3656.30 1586
3656.87 1612
3657.44 1530
3658.01 1530
3658.58 1603
3659.15 1604
3659.72 1563
3660.29 1520
3660.86 1508
3661.43 1496
3662.00 1529
3662.58 1514
3663.15 1481
3663.72 1425
3664.29 1395
3664.86 1452
3665.43 1406
3666.00 1387
3666.57 1423
3667.14 1453
3667.72 1454
3668.29 1381
3668.86 1380
3669.43 1343
3670.00 1392
3670.57 1448
3671.14 1382
3671.72 1386
3672.29 1350
3672.86 1414
3673.43 1412
3674.00 1416
3674.57 1485
3675.15 1526
3675.72 1533
3676.29 1546
3676.86 1542
3677.43 1423
3678.01 1421
3678.58 1418
3679.15 1407
3679.72 1395
3680.30 1422
3680.87 1426
3681.44 1346
3682.01 1331
3682.58 1398
3683.16 1461
3683.73 1377
3684.30 1390
3684.88 1339
3685.45 1375
3686.02 1357
3686.59 1351
3687.17 1533
3687.74 1464
3688.31 1469
3688.88 1613
3689.46 1689
3690.03 1622
3690.60 1562
3691.18 1526
3691.75 1494
3692.32 1470
3692.90 1436
3693.47 1434
3694.04 1484
3694.62 1462
3695.19 1376
3695.76 1396
3696.34 1360
3696.91 1312
3697.48 1363
3698.06 1385
3698.63 1400
3699.21 1321
3699.78 1269
3700.35 1340
3700.93 1361
3701.50 1355
3702.08 1321
3702.65 1356
3703.22 1421
3703.80 1487
3704.37 1511
3704.95 1401
3705.52 1504
3706.09 1478
3706.67 1482
3707.24 1421
3707.82 1436
3708.39 1497
3708.97 1541
3709.54 1509
3710.12 1443
3710.69 1462
3711.26 1465
3711.84 1403
3712.41 1393
3712.99 1396
3713.56 1380
3714.14 1403
3714.71 1431
3715.29 1446
3715.86 1341
3716.44 1364
3717.01 1365
3717.59 1410
3718.16 1366
3718.74 1303
3719.32 1336
3719.89 1368
3720.47 1300
3721.04 1323
3721.62 1348
3722.19 1364
3722.77 1348
3723.34 1295
3723.92 1341
3724.49 1382
3725.07 1399
3725.65 1358
3726.22 1375
3726.80 1369
3727.37 1418
3727.95 1421
3728.53 1520
3729.10 1532
3729.68 1564
3730.25 1692
3730.83 1779
3731.41 1875
3731.98 1905
3732.56 1933
3733.14 1940
3733.71 1971
3734.29 1907
3734.87 1861
3735.44 1845
3736.02 1732
3736.60 1646
3737.17 1594
3737.75 1598
3738.33 1488
3738.90 1398
3739.48 1454
3740.06 1487
3740.63 1351
3741.21 1364
3741.79 1436
3742.36 1356
3742.94 1363
3743.52 1371
3744.10 1341
3744.67 1413
3745.25 1426
3745.83 1328
3746.40 1319
3746.98 1392
3747.56 1406
3748.14 1416
3748.71 1361
3749.29 1326
3749.87 1390
3750.45 1484
3751.03 1421
3751.60 1333
3752.18 1252
3752.76 1316
3753.34 1391
3753.92 1342
3754.49 1357
3755.07 1383
3755.65 1402
3756.23 1448
3756.81 1430
3757.38 1455
3757.96 1505
3758.54 1505
3759.12 1499
3759.70 1584
3760.28 1551
3760.85 1581
3761.43 1535
3762.01 1568
3762.59 1596
3763.17 1578
3763.75 1560
3764.33 1550
3764.91 1575
3765.48 1562
3766.06 1546
3766.64 1583
3767.22 1577
3767.80 1537
3768.38 1493
3768.96 1425
3769.54 1540
3770.12 1475
3770.70 1420
3771.28 1472
3771.85 1488
3772.43 1410
3773.01 1378
3773.59 1433
3774.17 1403
3774.75 1378
3775.33 1377
3775.91 1339
3776.49 1359
3777.07 1358
3777.65 1372
3778.23 1389
3778.81 1327
3779.39 1332
3779.97 1331
3780.55 1359
3781.13 1324
3781.71 1315
3782.29 1344
3782.87 1309
3783.45 1291
3784.03 1275
3784.61 1332
3785.19 1312
3785.77 1322
3786.35 1359
3786.93 1406
3787.51 1319
3788.10 1441
3788.68 1385
3789.26 1376
3789.84 1369
3790.42 1350
3791.00 1335
3791.58 1326
3792.16 1405
3792.74 1374
3793.32 1350
3793.90 1376
3794.48 1373
3795.07 1288
3795.65 1315
3796.23 1408
3796.81 1367
3797.39 1357
3797.97 1259
3798.55 1276
3799.14 1318
3799.72 1331
3800.30 1317
3800.88 1327
3801.46 1430
3802.04 1381
3802.62 1388
3803.21 1444
3803.79 1409
3804.37 1433
3804.95 1458
3805.53 1482
3806.12 1441
3806.70 1443
3807.28 1496
3807.86 1521
3808.44 1552
3809.03 1517
3809.61 1549
3810.19 1553
3810.77 1540
3811.36 1527
3811.94 1504
3812.52 1520
3813.10 1462
3813.69 1409
3814.27 1382
3814.85 1451
3815.43 1451
3816.02 1412
3816.60 1381
3817.18 1370
3817.77 1340
3818.35 1368
3818.93 1382
3819.51 1373
3820.10 1381
3820.68 1320
3821.26 1332
3821.85 1302
3822.43 1287
3823.01 1268
3823.60 1311
3824.18 1400
3824.76 1378
3825.35 1360
3825.93 1350
3826.51 1339
3827.10 1335
3827.68 1288
3828.27 1305
3828.85 1340
3829.43 1367
3830.02 1392
3830.60 1369
3831.18 1419
3831.77 1392
3832.35 1397
3832.94 1369
3833.52 1430
3834.10 1429
3834.69 1371
3835.27 1360
3835.86 1391
3836.44 1438
3837.03 1430
3837.61 1387
3838.19 1386
3838.78 1389
3839.36 1369
3839.95 1348
3840.53 1333
3841.12 1350
3841.70 1300
3842.29 1335
3842.87 1408
3843.46 1446
3844.04 1449
3844.63 1469
3845.21 1417
3845.80 1449
3846.38 1510
3846.97 1475
3847.55 1456
3848.14 1394
3848.72 1458
3849.31 1477
3849.89 1412
3850.48 1430
3851.06 1431
3851.65 1469
3852.23 1426
3852.82 1485
3853.41 1482
3853.99 1480
3854.58 1416
3855.16 1424
3855.75 1436
3856.33 1511
3856.92 1551
3857.51 1601
3858.09 1691
3858.68 1824
3859.26 2043
3859.85 2170
3860.44 2231
3861.02 2318
3861.61 2403
3862.20 2371
3862.78 2378
3863.37 2321
3863.95 2119
3864.54 1974
3865.13 1894
3865.71 1797
3866.30 1623
3866.89 1516
3867.47 1524
3868.06 1517
3868.65 1417
3869.23 1391
3869.82 1440
3870.41 1382
3870.99 1428
3871.58 1412
3872.17 1419
3872.76 1439
3873.34 1494
3873.93 1459
3874.52 1476
3875.10 1434
3875.69 1434
3876.28 1483
3876.87 1454
3877.45 1405
3878.04 1454
3878.63 1408
3879.22 1387
3879.80 1408
3880.39 1443
3880.98 1412
3881.57 1412
3882.15 1379
3882.74 1340
3883.33 1363
3883.92 1329
3884.51 1402
3885.09 1397
3885.68 1428
3886.27 1379
3886.86 1412
3887.45 1443
3888.04 1439
3888.62 1429
3889.21 1494
3889.80 1572
3890.39 1575
3890.98 1505
3891.57 1482
3892.15 1454
3892.74 1429
3893.33 1493
3893.92 1524
3894.51 1474
3895.10 1458
3895.69 1463
3896.28 1443
3896.86 1359
3897.45 1477
3898.04 1524
3898.63 1489
3899.22 1491
3899.81 1436
3900.40 1447
3900.99 1437
3901.58 1499
3902.17 1456
3902.76 1481
3903.34 1485
3903.93 1386
3904.52 1428
3905.11 1413
3905.70 1448
3906.29 1338
3906.88 1319
3907.47 1341
3908.06 1383
3908.65 1395
3909.24 1340
3909.83 1280
3910.42 1336
3911.01 1331
3911.60 1265
3912.19 1258
3912.78 1247
3913.37 1349
3913.96 1259
3914.55 1231
3915.14 1283
3915.73 1285
3916.32 1337
3916.91 1311
3917.50 1322
3918.09 1343
3918.68 1297
3919.28 1335
3919.87 1329
3920.46 1328
3921.05 1218
3921.64 1244
3922.23 1261
3922.82 1247
3923.41 1295
3924.00 1342
3924.59 1313
3925.18 1232
3925.77 1285
3926.37 1271
3926.96 1251
3927.55 1292
3928.14 1301
3928.73 1266
3929.32 1240
3929.91 1270
3930.51 1284
3931.10 1323
3931.69 1283
3932.28 1265
3932.87 1262
3933.46 1258
3934.05 1283
3934.65 1249
3935.24 1309
3935.83 1301
3936.42 1277
3937.01 1300
3937.61 1260
3938.20 1234
3938.79 1270
3939.38 1340
3939.97 1311
3940.57 1377
3941.16 1393
3941.75 1359
3942.34 1399
3942.94 1315
3943.53 1360
3944.12 1421
3944.71 1342
3945.31 1295
3945.90 1312
3946.49 1301
3947.08 1271
3947.68 1286
3948.27 1265
3948.86 1232
3949.45 1224
3950.05 1222
3950.64 1279
3951.23 1281
3951.83 1285
3952.42 1224
3953.01 1228
3953.61 1278
3954.20 1249
3954.79 1300
3955.39 1372
3955.98 1307
3956.57 1329
3957.17 1300
3957.76 1348
3958.35 1345
3958.95 1360
3959.54 1337
3960.13 1319
3960.73 1287
3961.32 1278
3961.92 1314
3962.51 1330
3963.10 1307
3963.70 1339
3964.29 1372
3964.88 1364
3965.48 1394
3966.07 1332
3966.67 1396
3967.26 1364
3967.86 1369
3968.45 1436
3969.04 1386
3969.64 1282
3970.23 1311
3970.83 1345
3971.42 1361
3972.02 1312
3972.61 1322
3973.21 1244
3973.80 1307
3974.40 1262
3974.99 1324
3975.58 1322
3976.18 1367
3976.77 1372
3977.37 1415
3977.96 1408
3978.56 1413
3979.15 1373
3979.75 1408
3980.35 1330
3980.94 1405
3981.54 1392
3982.13 1409
3982.73 1397
3983.32 1315
3983.92 1368
3984.51 1369
3985.11 1379
3985.70 1353
3986.30 1409
3986.90 1429
3987.49 1356
3988.09 1392
3988.68 1357
3989.28 1335
3989.87 1343
3990.47 1409
3991.07 1373
3991.66 1385
3992.26 1391
3992.85 1419
3993.45 1401
3994.05 1470
3994.64 1476
3995.24 1463
3995.84 1452
3996.43 1460
3997.03 1435
3997.62 1473
3998.22 1380
3998.82 1436
3999.41 1396
4000.01 1404
4000.61 1371
4001.20 1428
4001.80 1373
4002.40 1394
4003.00 1328
4003.59 1288
4004.19 1359
4004.79 1387
4005.38 1317
4005.98 1237
4006.58 1299
4007.17 1359
4007.77 1300
4008.37 1277
4008.97 1284
4009.56 1347
4010.16 1335
4010.76 1314
4011.36 1301
4011.95 1309
4012.55 1313
4013.15 1311
4013.75 1360
4014.34 1351
4014.94 1385
4015.54 1430
4016.14 1443
4016.74 1482
4017.33 1539
4017.93 1520
4018.53 1491
4019.13 1467
4019.73 1361
4020.32 1412
4020.92 1368
4021.52 1406
4022.12 1384
4022.72 1346
4023.32 1371
4023.91 1405
4024.51 1402
4025.11 1413
4025.71 1438
4026.31 1511
4026.91 1559
4027.51 1643
4028.10 1591
4028.70 1489
4029.30 1560
4029.90 1530
4030.50 1495
4031.10 1478
4031.70 1455
4032.30 1371
4032.90 1483
4033.49 1465
4034.09 1424
4034.69 1399
4035.29 1421
4035.89 1320
4036.49 1290
4037.09 1335
4037.69 1264
4038.29 1319
4038.89 1342
4039.49 1301
4040.09 1257
4040.69 1258
4041.29 1318
4041.89 1262
4042.49 1269
4043.09 1207
4043.69 1162
4044.29 1243
4044.89 1256
4045.49 1263
4046.09 1241
4046.69 1316
4047.29 1326
4047.89 1304
4048.49 1281
4049.09 1300
4049.69 1295
4050.29 1345
4050.89 1302
4051.49 1330
4052.09 1295
4052.69 1288
4053.29 1323
4053.89 1398
4054.49 1428
4055.09 1379
4055.69 1326
4056.30 1278
4056.90 1310
4057.50 1327
4058.10 1341
4058.70 1331
4059.30 1345
4059.90 1336
4060.50 1278
4061.10 1391
4061.71 1408
4062.31 1489
4062.91 1500
4063.51 1508
4064.11 1615
4064.71 1601
4065.31 1628
4065.92 1612
4066.52 1592
4067.12 1556
4067.72 1517
4068.32 1455
4068.92 1460
4069.53 1375
4070.13 1320
4070.73 1306
4071.33 1355
4071.93 1254
4072.54 1262
4073.14 1215
4073.74 1282
4074.34 1283
4074.94 1276
4075.55 1260
4076.15 1197
4076.75 1196
4077.35 1204
4077.96 1220
4078.56 1198
4079.16 1187
4079.76 1184
4080.37 1167
4080.97 1189
4081.57 1218
4082.17 1180
4082.78 1222
4083.38 1215
4083.98 1111
4084.59 1169
4085.19 1195
4085.79 1197
4086.39 1177
4087.00 1189
4087.60 1233
4088.20 1223
4088.81 1220
4089.41 1180
4090.01 1229
4090.62 1234
4091.22 1287
4091.82 1249
4092.43 1205
4093.03 1261
4093.63 1218
4094.24 1223
4094.84 1272
4095.45 1261
4096.05 1269
4096.65 1214
4097.26 1214
4097.86 1262
4098.47 1315
4099.07 1267
4099.67 1253
4100.28 1284
4100.88 1235
4101.49 1268
4102.09 1272
4102.69 1254
4103.30 1250
4103.90 1243
4104.51 1255
4105.11 1263
4105.72 1240
4106.32 1193
4106.93 1152
4107.53 1166
4108.13 1224
4108.74 1235
4109.34 1222
4109.95 1126
4110.55 1158
4111.16 1146
4111.76 1189
4112.37 1170
4112.97 1160
4113.58 1218
4114.18 1234
4114.79 1212
4115.39 1192
4116.00 1227
4116.60 1217
4117.21 1221
4117.82 1171
4118.42 1237
4119.03 1201
4119.63 1257
4120.24 1252
4120.84 1193
4121.45 1257
4122.05 1279
4122.66 1192
4123.27 1234
4123.87 1286
4124.48 1247
4125.08 1204
4125.69 1210
4126.30 1250
4126.90 1218
4127.51 1168
4128.11 1157
4128.72 1175
4129.33 1219
4129.93 1210
4130.54 1220
4131.15 1219
4131.75 1219
4132.36 1263
4132.96 1308
4133.57 1271
4134.18 1248
4134.78 1308
4135.39 1326
4136.00 1289
4136.60 1311
4137.21 1313
4137.82 1292
4138.43 1348
4139.03 1357
4139.64 1350
4140.25 1386
4140.85 1366
4141.46 1368
4142.07 1361
4142.68 1336
4143.28 1396
4143.89 1373
4144.50 1377
4145.10 1410
4145.71 1332
4146.32 1306
4146.93 1270
4147.53 1293
4148.14 1279
4148.75 1256
4149.36 1182
4149.97 1206
4150.57 1204
4151.18 1197
4151.79 1163
4152.40 1135
4153.00 1137
4153.61 1208
4154.22 1217
4154.83 1201
4155.44 1195
4156.05 1110
4156.65 1168
4157.26 1181
4157.87 1199
4158.48 1155
4159.09 1205
4159.70 1192
4160.30 1268
4160.91 1201
4161.52 1146
4162.13 1197
4162.74 1165
4163.35 1204
4163.96 1251
4164.56 1233
4165.17 1235
4165.78 1283
4166.39 1261
4167.00 1285
4167.61 1298
4168.22 1324
4168.83 1319
4169.44 1319
4170.05 1333
4170.66 1359
4171.26 1444
4171.87 1487
4172.48 1423
4173.09 1447
4173.70 1455
4174.31 1486
4174.92 1445
4175.53 1399
4176.14 1351
4176.75 1330
4177.36 1385
4177.97 1389
4178.58 1345
4179.19 1250
4179.80 1219
4180.41 1252
4181.02 1271
4181.63 1184
4182.24 1186
4182.85 1188
4183.46 1190
4184.07 1250
4184.68 1205
4185.29 1174
4185.90 1193
4186.51 1179
4187.12 1127
4187.73 1119
4188.34 1226
4188.95 1259
4189.56 1215
4190.18 1234
4190.79 1263
4191.40 1260
4192.01 1308
4192.62 1314
4193.23 1285
4193.84 1326
4194.45 1316
4195.06 1322
4195.67 1316
4196.28 1296
4196.90 1291
4197.51 1297
4198.12 1332
4198.73 1283
4199.34 1281
4199.95 1222
4200.56 1262
4201.18 1208
4201.79 1245
4202.40 1198
4203.01 1249
4203.62 1202
4204.23 1256
4204.85 1304
4205.46 1222
4206.07 1229
4206.68 1281
4207.29 1263
4207.90 1302
4208.52 1313
4209.13 1304
4209.74 1411
4210.35 1320
4210.97 1291
4211.58 1344
4212.19 1343
4212.80 1273
4213.41 1335
4214.03 1351
4214.64 1354
4215.25 1386
4215.86 1378
4216.48 1385
4217.09 1403
4217.70 1386
4218.32 1448
4218.93 1531
4219.54 1549
4220.15 1583
4220.77 1604
4221.38 1636
4221.99 1714
4222.61 1728
4223.22 1744
4223.83 1642
4224.44 1612
4225.06 1685
4225.67 1736
4226.28 1697
4226.90 1699
4227.51 1700
4228.13 1742
4228.74 1650
4229.35 1643
4229.97 1598
4230.58 1573
4231.19 1457
4231.81 1405
4232.42 1383
4233.03 1351
4233.65 1384
4234.26 1383
4234.88 1357
4235.49 1340
4236.10 1361
4236.72 1327
4237.33 1257
4237.95 1307
4238.56 1317
4239.17 1306
4239.79 1338
4240.40 1258
4241.02 1190
4241.63 1285
4242.25 1361
4242.86 1321
4243.48 1333
4244.09 1343
4244.71 1331
4245.32 1375
4245.93 1303
4246.55 1273
4247.16 1350
4247.78 1386
4248.39 1383
4249.01 1322
4249.62 1287
4250.24 1288
4250.85 1342
4251.47 1335
4252.08 1376
4252.70 1375
4253.32 1395
4253.93 1332
4254.55 1327
4255.16 1362
4255.78 1371
4256.39 1371
4257.01 1324
4257.62 1384
4258.24 1332
4258.85 1425
4259.47 1432
4260.09 1454
4260.70 1526
4261.32 1526
4261.93 1568
4262.55 1580
4263.17 1583
4263.78 1603
4264.40 1541
4265.01 1567
4265.63 1543
4266.25 1464
4266.86 1505
4267.48 1473
4268.10 1458
4268.71 1440
4269.33 1392
4269.94 1391
4270.56 1364
4271.18 1345
4271.79 1381
4272.41 1343
4273.03 1371
4273.64 1374
4274.26 1382
4274.88 1390
4275.49 1402
4276.11 1397
4276.73 1427
4277.35 1440
4277.96 1456
4278.58 1461
4279.20 1382
4279.81 1391
4280.43 1337
4281.05 1366
4281.67 1355
4282.28 1323
4282.90 1321
4283.52 1353
4284.14 1224
4284.75 1214
4285.37 1238
4285.99 1278
4286.61 1229
4287.22 1216
4287.84 1236
4288.46 1248
4289.08 1268
4289.70 1259
4290.31 1308
4290.93 1207
4291.55 1215
4292.17 1228
4292.79 1213
4293.40 1239
4294.02 1261
4294.64 1235
4295.26 1256
4295.88 1252
4296.50 1249
4297.11 1238
4297.73 1257
4298.35 1328
4298.97 1320
4299.59 1246
4300.21 1263
4300.83 1277
4301.44 1289
4302.06 1248
4302.68 1274
4303.30 1300
4303.92 1287
4304.54 1276
4305.16 1329
4305.78 1318
4306.40 1317
4307.02 1327
4307.63 1257
4308.25 1229
4308.87 1236
4309.49 1241
4310.11 1245
4310.73 1262
4311.35 1234
4311.97 1241
4312.59 1268
4313.21 1300
4313.83 1233
4314.45 1306
4315.07 1358
4315.69 1386
4316.31 1331
4316.93 1391
4317.55 1313
4318.17 1336
4318.79 1321
4319.41 1325
4320.03 1341
4320.65 1302
4321.27 1336
4321.89 1388
4322.51 1413
4323.13 1364
4323.75 1381
4324.37 1403
4324.99 1449
4325.61 1468
4326.23 1472
4326.85 1499
4327.47 1429
4328.09 1474
4328.71 1583
4329.33 1542
4329.96 1575
4330.58 1594
4331.20 1677
4331.82 1719
4332.44 1724
4333.06 1708
4333.68 1775
4334.30 1736
4334.92 1782
4335.54 1891
4336.17 1967
4336.79 1972
4337.41 1994
4338.03 2001
4338.65 1913
4339.27 1957
4339.89 1861
4340.52 1840
4341.14 1753
4341.76 1732
4342.38 1699
4343.00 1848
4343.62 1897
4344.25 2049
4344.87 2148
4345.49 2280
4346.11 2323
4346.73 2325
4347.36 2208
4347.98 2135
4348.60 2102
4349.22 1919
4349.84 1862
4350.47 1869
4351.09 1743
4351.71 1705
4352.33 1705
4352.96 1599
4353.58 1557
4354.20 1536
4354.82 1614
4355.45 1512
4356.07 1428
4356.69 1518
4357.31 1494
4357.94 1461
4358.56 1445
4359.18 1470
4359.81 1485
4360.43 1448
4361.05 1439
4361.68 1373
4362.30 1449
4362.92 1404
4363.55 1386
4364.17 1429
4364.79 1405
4365.42 1362
4366.04 1369
4366.66 1434
4367.29 1391
4367.91 1357
4368.53 1290
4369.16 1262
4369.78 1293
4370.40 1267
4371.03 1341
4371.65 1318
4372.27 1269
4372.90 1277
4373.52 1239
4374.15 1282
4374.77 1305
4375.39 1323
4376.02 1338
4376.64 1366
4377.27 1306
4377.89 1260
4378.52 1247
4379.14 1301
4379.76 1295
4380.39 1280
4381.01 1330
4381.64 1331
4382.26 1323
4382.89 1325
4383.51 1317
4384.14 1288
4384.76 1316
4385.39 1298
4386.01 1319
4386.64 1270
4387.26 1326
4387.89 1348
4388.51 1338
4389.14 1357
4389.76 1333
4390.39 1356
4391.01 1356
4391.64 1343
4392.26 1386
4392.89 1376
4393.51 1328
4394.14 1290
4394.76 1310
4395.39 1279
4396.01 1249
4396.64 1264
4397.26 1269
4397.89 1238
4398.52 1254
4399.14 1204
4399.77 1239
4400.39 1227
4401.02 1173
4401.65 1194
4402.27 1268
4402.90 1217
4403.52 1220
4404.15 1233
4404.78 1244
4405.40 1213
4406.03 1225
4406.65 1241
4407.28 1194
4407.91 1233
4408.53 1246
4409.16 1245
4409.79 1255
4410.41 1294
4411.04 1347
4411.67 1329
4412.29 1258
4412.92 1279
4413.55 1251
4414.17 1239
4414.80 1234
4415.43 1254
4416.05 1257
4416.68 1247
4417.31 1271
4417.94 1238
4418.56 1238
4419.19 1205
4419.82 1221
4420.44 1166
4421.07 1219
4421.70 1202
4422.33 1175
4422.95 1088
4423.58 1112
4424.21 1171
4424.84 1198
4425.46 1185
4426.09 1178
4426.72 1179
4427.35 1156
4427.97 1159
4428.60 1119
4429.23 1119
4429.86 1130
4430.49 1123
4431.11 1171
4431.74 1101
4432.37 1118
4433.00 1111
4433.63 1085
4434.26 1164
4434.88 1166
4435.51 1128
4436.14 1119
4436.77 1114
4437.40 1104
4438.03 1097
4438.65 1136
4439.28 1086
4439.91 1115
4440.54 1136
4441.17 1111
4441.80 1118
4442.43 1135
4443.06 1163
4443.68 1074
4444.31 1125
4444.94 1167
4445.57 1211
4446.20 1165
4446.83 1121
4447.46 1132
4448.09 1174
4448.72 1166
4449.35 1122
4449.98 1145
4450.61 1200
4451.24 1153
4451.86 1150
4452.49 1178
4453.12 1167
4453.75 1133
4454.38 1144
4455.01 1222
4455.64 1244
4456.27 1221
4456.90 1214
4457.53 1247
4458.16 1220
4458.79 1183
4459.42 1127
4460.05 1090
4460.68 1108
4461.31 1164
4461.94 1103
4462.57 1101
4463.20 1080
4463.83 1121
4464.46 1087
4465.09 1114
4465.72 1098
4466.36 1022
4466.99 1034
4467.62 1036
4468.25 1072
4468.88 1075
4469.51 1120
4470.14 1081
4470.77 1117
4471.40 1119
4472.03 1115
4472.66 1104
4473.29 1136
4473.93 1126
4474.56 1109
4475.19 1099
4475.82 1155
4476.45 1185
4477.08 1162
4477.71 1112
4478.34 1119
4478.98 1093
4479.61 1088
4480.24 1188
4480.87 1159
4481.50 1140
4482.13 1187
4482.76 1161
4483.40 1200
4484.03 1211
4484.66 1168
4485.29 1178
4485.92 1190
4486.56 1198
4487.19 1187
4487.82 1177
4488.45 1170
4489.08 1206
4489.72 1166
4490.35 1167
4490.98 1183
4491.61 1139
4492.25 1142
4492.88 1135
4493.51 1130
4494.14 1079
4494.78 1122
4495.41 1208
4496.04 1173
4496.67 1175
4497.31 1190
4497.94 1200
4498.57 1231
4499.20 1254
4499.84 1366
4500.47 1470
4501.10 1446
4501.74 1514
4502.37 1536
4503.00 1558
4503.64 1495
4504.27 1532
4504.90 1490
4505.53 1450
4506.17 1412
4506.80 1345
4507.43 1349
4508.07 1262
4508.70 1220
4509.34 1236
4509.97 1205
4510.60 1254
4511.24 1241
4511.87 1222
4512.50 1236
4513.14 1196
4513.77 1216
4514.41 1173
4515.04 1131
4515.67 1188
4516.31 1165
4516.94 1168
4517.58 1157
4518.21 1164
4518.84 1149
4519.48 1172
4520.11 1170
4520.75 1164
4521.38 1223
4522.02 1257
4522.65 1220
4523.28 1215
4523.92 1215
4524.55 1201
4525.19 1278
4525.82 1319
4526.46 1371
4527.09 1432
4527.73 1532
4528.36 1640
4529.00 1698
4529.63 1806
4530.27 1911
4530.90 1984
4531.54 1937
4532.17 1978
4532.81 1871
4533.44 1765
4534.08 1671
4534.71 1616
4535.35 1601
4535.99 1471
4536.62 1396
4537.26 1343
4537.89 1268
4538.53 1285
4539.16 1292
4539.80 1260
4540.43 1234
4541.07 1189
4541.71 1183
4542.34 1235
4542.98 1210
4543.61 1172
4544.25 1130
4544.89 1219
4545.52 1186
4546.16 1207
4546.79 1191
4547.43 1198
4548.07 1220
4548.70 1232
4549.34 1199
4549.98 1231
4550.61 1232
4551.25 1199
4551.89 1191
4552.52 1183
4553.16 1193
4553.80 1190
4554.43 1151
4555.07 1158
4555.71 1171
4556.34 1113
4556.98 1119
4557.62 1117
4558.25 1126
4558.89 1148
4559.53 1191
4560.16 1186
4560.80 1176
4561.44 1207
4562.08 1177
4562.71 1176
4563.35 1163
4563.99 1207
4564.63 1239
4565.26 1237
4565.90 1240
4566.54 1204
4567.18 1255
4567.81 1256
4568.45 1323
4569.09 1314
4569.73 1281
4570.36 1279
4571.00 1309
4571.64 1291
4572.28 1265
4572.92 1354
4573.55 1318
4574.19 1286
4574.83 1309
4575.47 1249
4576.11 1233
4576.75 1196
4577.38 1209
4578.02 1131
4578.66 1149
4579.30 1166
4579.94 1210
4580.58 1208
4581.21 1201
4581.85 1197
4582.49 1191
4583.13 1214
4583.77 1216
4584.41 1226
4585.05 1233
4585.69 1239
4586.32 1278
4586.96 1244
4587.60 1242
4588.24 1203
4588.88 1218
4589.52 1225
4590.16 1212
4590.80 1250
4591.44 1236
4592.08 1171
4592.72 1149
4593.36 1149
4594.00 1123
4594.63 1165
4595.27 1061
4595.91 1040
4596.55 1143
4597.19 1186
4597.83 1128
4598.47 1161
4599.11 1156
4599.75 1124
4600.39 1132
4601.03 1160
4601.67 1169
4602.31 1186
4602.95 1142
4603.59 1184
4604.23 1177
4604.87 1188
4605.51 1230
4606.15 1227
4606.79 1210
4607.43 1228
4608.08 1213
4608.72 1220
4609.36 1213
4610.00 1218
4610.64 1212
4611.28 1170
4611.92 1133
4612.56 1153
4613.20 1120
4613.84 1172
4614.48 1198
4615.12 1176
4615.76 1166
4616.41 1179
4617.05 1205
4617.69 1154
4618.33 1127
4618.97 1135
4619.61 1119
4620.25 1070
4620.89 1064
4621.54 1067
4622.18 1090
4622.82 1059
4623.46 1043
4624.10 1098
4624.74 1107
4625.38 1141
4626.03 1122
4626.67 1088
4627.31 1052
4627.95 1136
4628.59 1126
4629.24 1137
4629.88 1136
4630.52 1107
4631.16 1117
4631.80 1119
4632.45 1111
4633.09 1110
4633.73 1162
4634.37 1161
4635.02 1161
4635.66 1174
4636.30 1214
4636.94 1268
4637.58 1276
4638.23 1302
4638.87 1281
4639.51 1257
4640.16 1295
4640.80 1284
4641.44 1212
4642.08 1185
4642.73 1182
4643.37 1148
4644.01 1174
4644.66 1176
4645.30 1154
4645.94 1168
4646.58 1162
4647.23 1199
4647.87 1166
4648.51 1138
4649.16 1199
4649.80 1245
4650.44 1277
4651.09 1309
4651.73 1325
4652.37 1340
4653.02 1353
4653.66 1367
4654.31 1372
4654.95 1370
4655.59 1289
4656.24 1187
4656.88 1154
4657.52 1199
4658.17 1139
4658.81 1135
4659.46 1136
4660.10 1096
4660.75 1131
4661.39 1089
4662.03 1045
4662.68 1059
4663.32 1070
4663.97 1061
4664.61 1075
4665.26 1105
4665.90 1040
4666.54 1070
4667.19 1040
4667.83 1037
4668.48 1097
4669.12 1053
4669.77 1018
4670.41 1041
4671.06 1091
4671.70 1096
4672.35 1061
4672.99 1099
4673.64 1097
4674.28 1042
4674.93 1062
4675.57 1120
4676.22 1111
4676.86 1151
4677.51 1091
4678.15 1039
4678.80 1061
4679.44 1110
4680.09 1081
4680.73 1018
4681.38 1094
4682.03 1149
4682.67 1119
4683.32 1165
4683.96 1105
4684.61 1078
4685.25 1107
4685.90 1141
4686.55 1144
4687.19 1072
4687.84 1162
4688.48 1191
4689.13 1214
4689.78 1143
4690.42 1147
4691.07 1142
4691.72 1170
4692.36 1184
4693.01 1155
4693.65 1083
4694.30 1154
4694.95 1150
4695.59 1135
4696.24 1155
4696.89 1145
4697.53 1177
4698.18 1202
4698.83 1188
4699.47 1161
4700.12 1259
4700.77 1128
4701.41 1141
4702.06 1169
4702.71 1096
4703.36 1057
4704.00 1142
4704.65 1102
4705.30 1071
4705.94 1089
4706.59 1103
4707.24 1064
4707.89 1060
4708.53 1091
4709.18 1104
4709.83 1131
4710.48 1111
4711.12 1095
4711.77 1090
4712.42 1140
4713.07 1165
4713.71 1119
4714.36 1094
4715.01 1080
4715.66 1119
4716.31 1123
4716.95 1089
4717.60 1094
4718.25 1143
4718.90 1106
4719.55 1096
4720.19 1112
4720.84 1178
4721.49 1157
4722.14 1149
4722.79 1190
4723.44 1129
4724.08 1095
4724.73 1115
4725.38 1138
4726.03 1124
4726.68 1149
4727.33 1130
4727.98 1153
4728.63 1122
4729.27 1128
4729.92 1098
4730.57 1094
4731.22 1101
4731.87 1118
4732.52 1072
4733.17 1054
4733.82 1114
4734.47 1078
4735.12 1110
4735.77 1056
4736.41 1123
4737.06 1110
4737.71 1172
4738.36 1196
4739.01 1127
4739.66 1106
4740.31 1157
4740.96 1135
4741.61 1163
4742.26 1172
4742.91 1171
4743.56 1140
4744.21 1136
4744.86 1161
4745.51 1100
4746.16 1108
4746.81 1109
4747.46 1148
4748.11 1173
4748.76 1206
4749.41 1177
4750.06 1144
4750.71 1191
4751.36 1202
4752.01 1203
4752.66 1195
4753.31 1231
4753.96 1269
4754.61 1175
4755.26 1184
4755.92 1204
4756.57 1240
4757.22 1190
4757.87 1188
4758.52 1189
4759.17 1161
4759.82 1230
4760.47 1240
4761.12 1204
4761.77 1152
4762.42 1226
4763.08 1257
4763.73 1210
4764.38 1121
4765.03 1170
4765.68 1186
4766.33 1205
4766.98 1237
4767.64 1191
4768.29 1196
4768.94 1167
4769.59 1126
4770.24 1174
4770.89 1175
4771.54 1172
4772.20 1190
4772.85 1163
4773.50 1190
4774.15 1141
4774.80 1135
4775.46 1178
4776.11 1193
4776.76 1163
4777.41 1144
4778.06 1196
4778.72 1161
4779.37 1150
4780.02 1184
4780.67 1142
4781.33 1188
4781.98 1180
4782.63 1196
4783.28 1193
4783.94 1168
4784.59 1157
4785.24 1215
4785.89 1227
4786.55 1224
4787.20 1221
4787.85 1209
4788.51 1199
4789.16 1195
4789.81 1222
4790.46 1232
4791.12 1199
4791.77 1251
4792.42 1304
4793.08 1232
4793.73 1169
4794.38 1181
4795.04 1223
4795.69 1201
4796.34 1179
4797.00 1234
4797.65 1262
4798.30 1287
4798.96 1278
4799.61 1288
4800.27 1364
4800.92 1355
4801.57 1350
4802.23 1343
4802.88 1273
4803.53 1273
4804.19 1289
4804.84 1336
4805.50 1323
4806.15 1239
4806.81 1272
4807.46 1274
4808.11 1257
4808.77 1283
4809.42 1253
4810.08 1243
4810.73 1253
4811.39 1268
4812.04 1240
4812.69 1224
4813.35 1328
4814.00 1377
4814.66 1296
4815.31 1310
4815.97 1311
4816.62 1323
4817.28 1320
4817.93 1355
4818.59 1421
4819.24 1411
4819.90 1441
4820.55 1477
4821.21 1499
4821.86 1534
4822.52 1486
4823.17 1511
4823.83 1470
4824.48 1460
4825.14 1483
4825.79 1446
4826.45 1372
4827.11 1335
4827.76 1318
4828.42 1347
4829.07 1347
4829.73 1324
4830.38 1385
4831.04 1447
4831.70 1401
4832.35 1432
4833.01 1477
4833.66 1558
4834.32 1579
4834.98 1497
4835.63 1547
4836.29 1570
4836.94 1622
4837.60 1611
4838.26 1623
4838.91 1610
4839.57 1511
4840.23 1542
4840.88 1525
4841.54 1548
4842.20 1469
4842.85 1550
4843.51 1563
4844.17 1521
4844.82 1520
4845.48 1482
4846.14 1551
4846.79 1601
4847.45 1627
4848.11 1628
4848.76 1703
4849.42 1739
4850.08 1748
4850.73 1792
4851.39 1729
4852.05 1674
4852.71 1706
4853.36 1646
4854.02 1687
4854.68 1657
4855.34 1737
4855.99 1848
4856.65 1891
4857.31 1921
4857.97 1945
4858.62 1976
4859.28 1913
4859.94 1849
4860.60 1784
4861.25 1755
4861.91 1705
4862.57 1688
4863.23 1705
4863.89 1601
4864.54 1575
4865.20 1558
4865.86 1580
4866.52 1644
4867.18 1612
4867.84 1534
4868.49 1519
4869.15 1520
4869.81 1518
4870.47 1454
4871.13 1432
4871.79 1453
4872.44 1418
4873.10 1403
4873.76 1449
4874.42 1411
4875.08 1392
4875.74 1443
4876.40 1434
4877.06 1451
4877.72 1426
4878.37 1433
4879.03 1477
4879.69 1417
4880.35 1452
4881.01 1438
4881.67 1396
4882.33 1394
4882.99 1342
4883.65 1311
4884.31 1307
4884.97 1247
4885.63 1252
4886.29 1243
4886.95 1263
4887.61 1321
4888.26 1306
4888.92 1256
4889.58 1267
4890.24 1345
4890.90 1300
4891.56 1269
4892.22 1279
4892.88 1253
4893.54 1249
4894.20 1196
4894.86 1229
4895.52 1247
4896.18 1300
4896.84 1271
4897.51 1239
4898.17 1317
4898.83 1349
4899.49 1249
4900.15 1295
4900.81 1310
4901.47 1278
4902.13 1263
4902.79 1231
4903.45 1164
4904.11 1147
4904.77 1149
4905.43 1197
4906.09 1247
4906.75 1203
4907.41 1129
4908.08 1140
4908.74 1166
4909.40 1189
4910.06 1166
4910.72 1101
4911.38 1169
4912.04 1167
4912.70 1166
4913.37 1140
4914.03 1151
4914.69 1065
4915.35 1058
4916.01 1049
4916.67 1090
4917.33 1075
4918.00 1064
4918.66 1112
4919.32 1091
4919.98 1103
4920.64 1063
4921.31 1122
4921.97 1078
4922.63 1028
4923.29 1102
4923.95 1139
4924.62 1068
4925.28 1005
4925.94 1058
4926.60 1051
4927.26 1073
4927.93 1064
4928.59 1026
4929.25 1073
4929.91 1095
4930.58 1103
4931.24 1100
4931.90 1058
4932.56 1065
4933.23 1074
4933.89 1094
4934.55 1074
4935.22 1064
4935.88 1105
4936.54 1072
4937.20 1050
4937.87 1118
4938.53 1053
4939.19 1080
4939.86 1083
4940.52 1087
4941.18 1044
4941.85 1067
4942.51 1060
4943.17 1050
4943.84 1091
4944.50 1051
4945.16 1025
4945.83 1081
4946.49 1066
4947.15 1061
4947.82 1030
4948.48 1044
4949.15 1113
4949.81 1084
4950.47 1125
4951.14 1088
4951.80 1029
4952.47 1023
4953.13 1047
4953.79 1020
4954.46 991
4955.12 1020
4955.79 1090
4956.45 1080
4957.11 1077
4957.78 1109
4958.44 1127
4959.11 1133
4959.77 1218
4960.44 1280
4961.10 1325
4961.77 1266
4962.43 1250
4963.10 1249
4963.76 1204
4964.42 1215
4965.09 1155
4965.75 1191
4966.42 1146
4967.08 1123
4967.75 1108
4968.41 1099
4969.08 1123
4969.74 1104
4970.41 1077
4971.08 1083
4971.74 1150
4972.41 1099
4973.07 1060
4973.74 1096
4974.40 1124
4975.07 1078
4975.73 1076
4976.40 1100
4977.06 1076
4977.73 1101
4978.40 1099
4979.06 1014
4979.73 1041
4980.39 1074
4981.06 1030
4981.73 965
4982.39 1062
4983.06 1042
4983.72 1005
4984.39 967
4985.06 1004
4985.72 1057
4986.39 1038
4987.05 1072
4987.72 1079
4988.39 1058
4989.05 1074
4989.72 1066
4990.39 1086
4991.05 1050
4991.72 1008
4992.39 1008
4993.05 1029
4993.72 1037
4994.39 1038
4995.05 1070
4995.72 1039
4996.39 1034
4997.05 1037
4997.72 1052
4998.39 1032
4999.06 1022
4999.72 1009
5000.39 964
5001.06 1022
5001.73 1010
5002.39 993
5003.06 993
5003.73 992
5004.39 999
5005.06 1027
5005.73 1063
5006.40 1059
5007.07 1037
5007.73 1058
5008.40 1072
5009.07 1090
5009.74 1032
5010.40 1126
5011.07 1044
5011.74 1059
5012.41 1069
5013.08 1079
5013.74 1073
5014.41 1061
5015.08 1041
5015.75 1038
5016.42 1011
5017.09 1048
5017.75 1032
5018.42 1074
5019.09 1184
5019.76 1139
5020.43 1124
5021.10 1204
5021.76 1206
5022.43 1216
5023.10 1230
5023.77 1187
5024.44 1192
5025.11 1196
5025.78 1154
5026.45 1156
5027.12 1105
5027.78 1109
5028.45 1048
5029.12 1079
5029.79 1029
5030.46 1006
5031.13 1070
5031.80 1024
5032.47 1019
5033.14 1008
5033.81 1042
5034.48 1063
5035.15 1052
5035.82 1026
5036.49 1018
5037.16 1001
5037.83 1018
5038.50 1035
5039.16 1022
5039.83 977
5040.50 1058
5041.17 1024
5041.84 1030
5042.51 1010
5043.18 1074
5043.85 1072
5044.52 1112
5045.20 1042
5045.87 1028
5046.54 1071
5047.21 1072
5047.88 1074
5048.55 1058
5049.22 1034
5049.89 976
5050.56 989
5051.23 1055
5051.90 1026
5052.57 1014
5053.24 1016
5053.91 984
5054.58 1011
5055.25 960
5055.92 996
5056.60 1001
5057.27 1017
5057.94 1051
5058.61 1050
5059.28 1043
5059.95 1048
5060.62 1029
5061.29 1037
5061.96 1054
5062.64 1039
5063.31 1004
5063.98 1018
5064.65 1028
5065.32 987
5065.99 982
5066.66 1017
5067.34 991
5068.01 968
5068.68 990
5069.35 988
5070.02 1026
5070.70 1016
5071.37 992
5072.04 996
5072.71 1002
5073.38 1028
5074.06 1057
5074.73 1040
5075.40 1070
5076.07 1002
5076.74 1009
5077.42 982
5078.09 1012
5078.76 1011
5079.43 1090
5080.11 1035
5080.78 1053
5081.45 1025
5082.12 1007
5082.80 1042
5083.47 1021
5084.14 1019
5084.82 1095
5085.49 1052
5086.16 1071
5086.83 1082
5087.51 1151
5088.18 1161
5088.85 1177
5089.53 1202
5090.20 1251
5090.87 1248
5091.55 1181
5092.22 1182
5092.89 1190
5093.57 1140
5094.24 1132
5094.91 1102
5095.59 1074
5096.26 1116
5096.93 1110
5097.61 1065
5098.28 1029
5098.96 1039
5099.63 1011
5100.30 1008
5100.98 1034
5101.65 1020
5102.32 1051
5103.00 1047
5103.67 1041
5104.35 1072
5105.02 1073
5105.70 1026
5106.37 1014
5107.04 1020
5107.72 1039
5108.39 996
5109.07 1072
5109.74 1041
5110.42 1044
5111.09 1033
5111.77 1025
5112.44 1036
5113.11 1053
5113.79 1019
5114.46 1037
5115.14 1026
5115.81 1083
5116.49 1137
5117.16 1141
5117.84 1199
5118.51 1166
5119.19 1241
5119.86 1254
5120.54 1257
5121.21 1227
5121.89 1132
5122.57 1105
5123.24 1134
5123.92 1107
5124.59 1014
5125.27 1012
5125.94 1055
5126.62 1033
5127.29 1013
5127.97 1052
5128.64 1057
5129.32 1044
5130.00 1048
5130.67 1033
5131.35 1068
5132.02 1016
5132.70 1048
5133.38 1029
5134.05 1053
5134.73 1068
5135.40 1048
5136.08 1026
5136.76 1027
5137.43 1023
5138.11 1098
5138.79 1042
5139.46 1016
5140.14 1043
5140.82 1059
5141.49 996
5142.17 991
5142.85 972
5143.52 977
5144.20 1022
5144.88 1009
5145.55 1010
5146.23 997
5146.91 924
5147.58 973
5148.26 1002
5148.94 1019
5149.61 989
5150.29 958
5150.97 983
5151.65 986
5152.32 1001
5153.00 974
5153.68 971
5154.36 992
5155.03 1001
5155.71 984
5156.39 1010
5157.07 1076
5157.74 1055
5158.42 1058
5159.10 1039
5159.78 1034
5160.45 1044
5161.13 1024
5161.81 1046
5162.49 1019
5163.17 996
5163.84 1007
5164.52 1005
5165.20 1039
5165.88 1011
5166.56 972
5167.24 989
5167.91 1028
5168.59 976
5169.27 999
5169.95 972
5170.63 965
5171.31 970
5171.98 966
5172.66 990
5173.34 985
5174.02 987
5174.70 1007
5175.38 983
5176.06 967
5176.74 974
5177.41 971
5178.09 989
5178.77 1057
5179.45 1024
5180.13 997
5180.81 931
5181.49 947
5182.17 1000
5182.85 1020
5183.53 967
5184.21 997
5184.89 989
5185.57 998
5186.24 970
5186.92 1017
5187.60 955
5188.28 933
5188.96 894
5189.64 915
5190.32 968
5191.00 935
5191.68 913
5192.36 927
5193.04 943
5193.72 989
5194.40 1000
5195.08 989
5195.76 966
5196.44 940
5197.12 1006
5197.80 996
5198.48 975
5199.16 1005
5199.84 952
5200.52 956
5201.21 940
5201.89 946
5202.57 968
5203.25 986
5203.93 962
5204.61 1010
5205.29 1031
5205.97 1025
5206.65 1014
5207.33 1024
5208.01 1085
5208.69 1037
5209.37 995
5210.06 998
5210.74 1012
5211.42 1006
5212.10 1029
5212.78 1005
5213.46 924
5214.14 981
5214.82 1048
5215.51 1041
5216.19 966
5216.87 965
5217.55 1008
5218.23 961
5218.91 925
5219.60 925
5220.28 1004
5220.96 1049
5221.64 1059
5222.32 1038
5223.00 998
5223.69 975
5224.37 1023
5225.05 981
5225.73 1007
5226.41 1012
5227.10 1021
5227.78 978
5228.46 970
5229.14 1002
5229.83 1000
5230.51 1022
5231.19 1005
5231.87 1019
5232.56 1018
5233.24 1014
5233.92 1033
5234.60 1032
5235.29 1053
5235.97 1048
5236.65 1061
5237.34 1085
5238.02 1081
5238.70 1084
5239.38 1097
5240.07 1109
5240.75 1066
5241.43 1065
5242.12 1098
5242.80 1079
5243.48 1059
5244.17 1082
5244.85 1007
5245.53 1088
5246.22 1007
5246.90 1054
5247.58 1108
5248.27 1049
5248.95 1068
5249.63 1110
5250.32 1055
5251.00 1042
5251.69 1072
5252.37 1015
5253.05 1017
5253.74 1004
5254.42 1039
5255.11 1028
5255.79 1012
5256.47 1007
5257.16 979
5257.84 987
5258.53 1012
5259.21 1021
5259.89 1027
5260.58 1028
5261.26 1031
5261.95 1059
5262.63 1064
5263.32 1080
5264.00 1119
5264.69 1124
5265.37 1073
5266.06 1033
5266.74 1041
5267.43 1057
5268.11 1074
5268.79 1076
5269.48 1059
5270.16 1072
5270.85 1070
5271.53 1055
5272.22 1062
5272.91 991
5273.59 1048
5274.28 1036
5274.96 1027
5275.65 1055
5276.33 1067
5277.02 1081
5277.70 1111
5278.39 1142
5279.07 1087
5279.76 1136
5280.45 1164
5281.13 1147
5281.82 1138
5282.50 1079
5283.19 1073
5283.87 1066
5284.56 1116
5285.25 1088
5285.93 995
5286.62 1055
5287.30 1082
5287.99 1061
5288.68 1029
5289.36 1019
5290.05 1090
5290.74 1091
5291.42 1038
5292.11 1109
5292.79 1081
5293.48 1075
5294.17 1037
5294.85 1065
5295.54 1135
5296.23 1190
5296.91 1148
5297.60 1223
5298.29 1237
5298.98 1217
5299.66 1224
5300.35 1250
5301.04 1218
5301.72 1204
5302.41 1202
5303.10 1206
5303.78 1219
5304.47 1232
5305.16 1277
5305.85 1282
5306.53 1250
5307.22 1206
5307.91 1143
5308.60 1200
5309.28 1185
5309.97 1205
5310.66 1225
5311.35 1244
5312.03 1334
5312.72 1402
5313.41 1400
5314.10 1388
5314.79 1367
5315.47 1384
5316.16 1404
5316.85 1367
5317.54 1351
5318.23 1305
5318.91 1302
5319.60 1268
5320.29 1278
5320.98 1222
5321.67 1181
5322.36 1123
5323.04 1095
5323.73 1154
5324.42 1116
5325.11 1068
5325.80 1099
5326.49 1152
5327.18 1087
5327.86 1056
5328.55 1106
5329.24 1106
5329.93 1094
5330.62 1127
5331.31 1113
5332.00 1136
5332.69 1102
5333.38 1104
5334.06 1139
5334.75 1157
5335.44 1178
5336.13 1194
5336.82 1127
5337.51 1109
5338.20 1113
5338.89 1096
5339.58 1070
5340.27 1128
5340.96 1106
5341.65 1142
5342.34 1153
5343.03 1203
5343.72 1209
5344.41 1194
5345.10 1225
5345.79 1254
5346.48 1314
5347.17 1357
5347.86 1477
5348.55 1648
5349.24 1654
5349.93 1684
5350.62 1689
5351.31 1700
5352.00 1642
5352.69 1603
5353.38 1525
5354.07 1431
5354.76 1325
5355.45 1271
5356.14 1168
5356.83 1192
5357.52 1146
5358.21 1142
5358.90 1140
5359.59 1170
5360.29 1156
5360.98 1142
5361.67 1117
5362.36 1102
5363.05 1127
5363.74 1111
5364.43 1135
5365.12 1035
5365.81 1015
5366.50 1006
5367.20 1034
5367.89 1012
5368.58 1062
5369.27 1052
5369.96 1119
5370.65 1036
5371.34 1001
5372.04 1032
5372.73 1043
5373.42 1053
5374.11 1033
5374.80 1029
5375.49 1043
5376.19 1040
5376.88 1108
5377.57 1114
5378.26 1111
5378.95 1109
5379.65 1060
5380.34 1022
5381.03 1077
5381.72 1077
5382.42 1030
5383.11 1042
5383.80 1091
5384.49 1059
5385.19 1067
5385.88 1064
5386.57 1142
5387.26 1142
5387.96 1147
5388.65 1148
5389.34 1180
5390.03 1220
5390.73 1171
5391.42 1174
5392.11 1168
5392.80 1106
5393.50 1109
5394.19 1143
5394.88 1130
5395.58 1097
5396.27 1100
5396.96 1090
5397.66 1084
5398.35 1112
5399.04 1085
5399.74 1047
5400.43 1059
5401.12 1092
5401.82 1094
5402.51 1063
5403.20 1051
5403.90 1082
5404.59 1055
5405.29 1099
5405.98 1117
5406.67 1086
5407.37 1070
5408.06 1108
5408.75 1074
5409.45 1114
5410.14 1156
5410.84 1103
5411.53 1084
5412.23 1108
5412.92 1114
5413.61 1107
5414.31 1090
5415.00 1063
5415.70 1054
5416.39 1061
5417.09 1058
5417.78 1070
5418.47 1092
5419.17 1144
5419.86 1111
5420.56 1116
5421.25 1106
5421.95 1123
5422.64 1119
5423.34 1136
5424.03 1112
5424.73 1128
5425.42 1167
5426.12 1115
5426.81 1092
5427.51 1116
5428.20 1156
5428.90 1127
5429.59 1155
5430.29 1162
5430.99 1162
5431.68 1155
5432.38 1139
5433.07 1169
5433.77 1122
5434.46 1146
5435.16 1149
5435.85 1140
5436.55 1125
5437.25 1194
5437.94 1138
5438.64 1163
5439.33 1163
5440.03 1122
5440.73 1115
5441.42 1145
5442.12 1175
5442.81 1223
5443.51 1280
5444.21 1250
5444.90 1360
5445.60 1467
5446.29 1487
5446.99 1556
5447.69 1545
5448.38 1586
5449.08 1556
5449.78 1516
5450.47 1479
5451.17 1409
5451.87 1395
5452.56 1365
5453.26 1299
5453.96 1294
5454.65 1314
5455.35 1231
5456.05 1231
5456.75 1239
5457.44 1272
5458.14 1261
5458.84 1221
5459.53 1252
5460.23 1275
5460.93 1323
5461.63 1357
5462.32 1356
5463.02 1333
5463.72 1311
5464.42 1422
5465.11 1354
5465.81 1366
5466.51 1335
5467.21 1308
5467.90 1265
5468.60 1279
5469.30 1231
5470.00 1182
5470.70 1231
5471.39 1250
5472.09 1250
5472.79 1276
5473.49 1285
5474.19 1297
5474.88 1318
5475.58 1369
5476.28 1345
5476.98 1459
5477.68 1475
5478.38 1517
5479.07 1624
5479.77 1616
5480.47 1676
5481.17 1654
5481.87 1633
5482.57 1645
5483.27 1557
5483.96 1480
5484.66 1413
5485.36 1425
5486.06 1461
5486.76 1387
5487.46 1405
5488.16 1450
5488.86 1435
5489.56 1340
5490.26 1380
5490.96 1414
5491.65 1468
5492.35 1555
5493.05 1502
5493.75 1449
5494.45 1458
5495.15 1489
5495.85 1517
5496.55 1597
5497.25 1608
5497.95 1727
5498.65 1866
5499.35 2029
5500.05 2196
5500.75 2231
5501.45 2235
5502.15 2133
5502.85 1925
5503.55 1871
5504.25 1693
5504.95 1577
5505.65 1567
5506.35 1525
5507.05 1431
5507.75 1396
5508.45 1415
5509.15 1422
5509.85 1317
5510.55 1320
5511.25 1367
5511.95 1371
5512.65 1311
5513.35 1309
5514.05 1371
5514.76 1376
5515.46 1348
5516.16 1272
5516.86 1362
5517.56 1390
5518.26 1337
5518.96 1342
5519.66 1317
5520.36 1308
5521.06 1362
5521.77 1327
5522.47 1255
5523.17 1272
5523.87 1206
5524.57 1159
5525.27 1127
5525.97 1154
5526.67 1142
5527.38 1161
5528.08 1166
5528.78 1160
5529.48 1208
5530.18 1151
5530.88 1165
5531.59 1160
5532.29 1155
5532.99 1132
5533.69 1140
5534.39 1185
5535.10 1146
5535.80 1129
5536.50 1120
5537.20 1224
5537.90 1200
5538.61 1219
5539.31 1190
5540.01 1209
5540.71 1184
5541.42 1188
5542.12 1192
5542.82 1168
5543.52 1184
5544.23 1182
5544.93 1211
5545.63 1214
5546.33 1155
5547.04 1217
5547.74 1199
5548.44 1119
5549.15 1179
5549.85 1152
5550.55 1152
5551.26 1165
5551.96 1146
5552.66 1139
5553.36 1114
5554.07 1195
5554.77 1110
5555.47 1063
5556.18 1138
5556.88 1105
5557.58 1110
5558.29 1127
5558.99 1121
5559.70 1119
5560.40 1112
5561.10 1138
5561.81 1174
5562.51 1206
5563.21 1164
5563.92 1192
5564.62 1245
5565.33 1181
5566.03 1175
5566.73 1166
5567.44 1151
5568.14 1145
5568.85 1134
5569.55 1120
5570.25 1094
5570.96 1065
5571.66 1101
5572.37 1079
5573.07 1095
5573.78 1094
5574.48 1125
5575.19 1111
5575.89 1068
5576.59 1124
5577.30 1111
5578.00 1111
5578.71 1105
5579.41 1071
5580.12 1088
5580.82 1037
5581.53 1043
5582.23 1046
5582.94 1025
5583.64 1087
5584.35 1063
5585.05 1041
5585.76 1058
5586.46 1115
5587.17 1080
5587.88 1030
5588.58 1005
5589.29 1019
5589.99 1039
5590.70 1045
5591.40 1087
5592.11 1053
5592.81 1044
5593.52 1036
5594.23 1054
5594.93 1082
5595.64 1074
5596.34 1070
5597.05 1031
5597.76 996
5598.46 1001
5599.17 1078
5599.87 1012
5600.58 1055
5601.29 1051
5601.99 1016
5602.70 992
5603.41 987
5604.11 989
5604.82 997
5605.52 1004
5606.23 1027
5606.94 1000
5607.64 984
5608.35 983
5609.06 1015
5609.76 1077
5610.47 1025
5611.18 1052
5611.88 1005
5612.59 984
5613.30 1023
5614.01 998
5614.71 988
5615.42 1017
5616.13 1036
5616.83 1048
5617.54 1110
5618.25 1041
5618.96 1046
5619.66 1052
5620.37 1052
5621.08 993
5621.79 1060
5622.49 1082
5623.20 1069
5623.91 1050
5624.62 1051
5625.32 1023
5626.03 1084
5626.74 1110
5627.45 1053
5628.16 1042
5628.86 1083
5629.57 1066
5630.28 1026
5630.99 1054
5631.70 1112
5632.40 1090
5633.11 1125
5633.82 1132
5634.53 1113
5635.24 1074
5635.95 1076
5636.65 1140
5637.36 1140
5638.07 1127
5638.78 1137
5639.49 1094
5640.20 1136
5640.91 1134
5641.61 1094
5642.32 1087
5643.03 1073
5643.74 1049
5644.45 1066
5645.16 1088
5645.87 1030
5646.58 1064
5647.29 1087
5648.00 1041
5648.70 1087
5649.41 1084
5650.12 1109
5650.83 1059
5651.54 1045
5652.25 1069
5652.96 1061
5653.67 1074
5654.38 1129
5655.09 1136
5655.80 1123
5656.51 1101
5657.22 1142
5657.93 1123
5658.64 1129
5659.35 1166
5660.06 1149
5660.77 1141
5661.48 1151
5662.19 1146
5662.90 1090
5663.61 1128
5664.32 1083
5665.03 1034
5665.74 1115
5666.45 1142
5667.16 1096
5667.87 1109
5668.58 1120
5669.29 1141
5670.00 1202
5670.71 1214
5671.42 1187
5672.13 1169
5672.84 1192
5673.56 1151
5674.27 1110
5674.98 1137
5675.69 1097
5676.40 1088
5677.11 1140
5677.82 1103
5678.53 1108
5679.24 1112
5679.95 1113
5680.67 1154
5681.38 1142
5682.09 1135
5682.80 1109
5683.51 1058
5684.22 1057
5684.93 1095
5685.65 1107
5686.36 1084
5687.07 1092
5687.78 1108
5688.49 1129
5689.20 1060
5689.92 1074
5690.63 1066
5691.34 1074
5692.05 1107
5692.76 1066
5693.47 1074
5694.19 1100
5694.90 1073
5695.61 1023
5696.32 1055
5697.04 1036
5697.75 1038
5698.46 1061
5699.17 1031
5699.89 1052
5700.60 1058
5701.31 1073
5702.02 1089
5702.74 1034
5703.45 1073
5704.16 1097
5704.87 1100
5705.59 1142
5706.30 1097
5707.01 1103
5707.72 1109
5708.44 1067
5709.15 1125
5709.86 1091
5710.58 1065
5711.29 1062
5712.00 1055
5712.72 1030
5713.43 1071
5714.14 1034
5714.86 1025
5715.57 1072
5716.28 1030
5717.00 1035
5717.71 1037
5718.42 1056
5719.14 1079
5719.85 1089
5720.56 1059
5721.28 1113
5721.99 1093
5722.71 1111
5723.42 1094
5724.13 1079
5724.85 1126
5725.56 1116
5726.28 1163
5726.99 1177
5727.70 1139
5728.42 1117
5729.13 1143
5729.85 1173
5730.56 1139
5731.28 1157
5731.99 1143
5732.70 1091
5733.42 1094
5734.13 1075
5734.85 1121
5735.56 1086
5736.28 1147
5736.99 1098
5737.71 1114
5738.42 1161
5739.14 1154
5739.85 1085
5740.57 1078
5741.28 1101
5742.00 1138
5742.71 1207
5743.43 1154
5744.14 1150
5744.86 1114
5745.57 1138
5746.29 1192
5747.00 1200
5747.72 1217
5748.43 1192
5749.15 1232
5749.87 1267
5750.58 1249
5751.30 1282
5752.01 1290
5752.73 1307
5753.44 1356
5754.16 1397
5754.88 1413
5755.59 1426
5756.31 1417
5757.02 1381
5757.74 1379
5758.46 1367
5759.17 1372
5759.89 1413
5760.60 1428
5761.32 1428
5762.04 1460
5762.75 1452
5763.47 1495
5764.19 1581
5764.90 1622
5765.62 1576
5766.34 1667
5767.05 1791
5767.77 2013
5768.49 2249
5769.20 2494
5769.92 2613
5770.64 2563
5771.35 2491
5772.07 2274
5772.79 2027
5773.50 1865
5774.22 1751
5774.94 1693
5775.65 1563
5776.37 1545
5777.09 1557
5777.81 1593
5778.52 1625
5779.24 1556
5779.96 1517
5780.68 1615
5781.39 1629
5782.11 1553
5782.83 1528
5783.55 1612
5784.26 1521
5784.98 1478
5785.70 1463
5786.42 1502
5787.14 1459
5787.85 1457
5788.57 1497
5789.29 1442
5790.01 1430
5790.73 1415
5791.44 1460
5792.16 1468
5792.88 1401
5793.60 1389
5794.32 1394
5795.03 1348
5795.75 1368
5796.47 1361
5797.19 1402
5797.91 1448
5798.63 1486
5799.35 1492
5800.06 1489
5800.78 1536
5801.50 1505
5802.22 1478
5802.94 1424
5803.66 1370
5804.38 1343
5805.10 1335
5805.82 1373
5806.53 1386
5807.25 1353
5807.97 1402
5808.69 1382
5809.41 1343
5810.13 1373
5810.85 1377
5811.57 1312
5812.29 1327
5813.01 1327
5813.73 1295
5814.45 1250
5815.17 1232
5815.89 1238
5816.61 1220
5817.33 1227
5818.05 1239
5818.77 1288
5819.49 1249
5820.20 1276
5820.92 1292
5821.64 1307
5822.36 1305
5823.09 1277
5823.81 1196
5824.53 1195
5825.25 1232
5825.97 1196
5826.69 1192
5827.41 1212
5828.13 1229
5828.85 1158
5829.57 1200
5830.29 1175
5831.01 1216
5831.73 1195
5832.45 1203
5833.17 1199
5833.89 1177
5834.61 1199
5835.33 1187
5836.05 1216
5836.78 1205
5837.50 1213
5838.22 1188
5838.94 1157
5839.66 1155
5840.38 1176
5841.10 1177
5841.82 1164
5842.54 1192
5843.27 1222
5843.99 1229
5844.71 1157
5845.43 1146
5846.15 1148
5846.87 1117
5847.59 1164
5848.32 1199
5849.04 1224
5849.76 1219
5850.48 1210
5851.20 1196
5851.93 1204
5852.65 1180
5853.37 1237
5854.09 1166
5854.81 1183
5855.54 1161
5856.26 1160
5856.98 1130
5857.70 1162
5858.42 1179
5859.15 1192
5859.87 1198
5860.59 1184
5861.31 1203
5862.04 1174
5862.76 1171
5863.48 1153
5864.20 1125
5864.93 1206
5865.65 1190
5866.37 1169
5867.10 1183
5867.82 1214
5868.54 1195
5869.26 1176
5869.99 1186
5870.71 1187
5871.43 1175
5872.16 1223
5872.88 1261
5873.60 1203
5874.33 1149
5875.05 1179
5875.77 1201
5876.50 1214
5877.22 1186
5877.94 1203
5878.67 1226
5879.39 1220
5880.11 1227
5880.84 1220
5881.56 1258
5882.28 1257
5883.01 1275
5883.73 1209
5884.46 1217
5885.18 1251
5885.90 1231
5886.63 1169
5887.35 1258
5888.08 1235
5888.80 1272
5889.52 1278
5890.25 1266
5890.97 1266
5891.70 1211
5892.42 1285
5893.15 1332
5893.87 1271
5894.59 1290
5895.32 1296
5896.04 1284
5896.77 1280
5897.49 1267
5898.22 1260
5898.94 1283
5899.67 1325
5900.39 1331
5901.12 1319
5901.84 1352
5902.57 1311
5903.29 1306
5904.02 1295
5904.74 1346
5905.47 1349
5906.19 1406
5906.92 1429
5907.64 1422
5908.37 1373
5909.09 1344
5909.82 1416
5910.55 1435
5911.27 1367
5912.00 1366
5912.72 1395
5913.45 1353
5914.17 1386
5914.90 1480
5915.63 1489
5916.35 1427
5917.08 1434
5917.80 1513
5918.53 1482
5919.25 1483
5919.98 1485
5920.71 1556
5921.43 1609
5922.16 1628
5922.89 1629
5923.61 1667
5924.34 1634
5925.06 1653
5925.79 1654
5926.52 1669
5927.24 1654
5927.97 1640
5928.70 1707
5929.42 1698
5930.15 1690
5930.88 1781
5931.60 1836
5932.33 1810
5933.06 1829
5933.78 1788
5934.51 1867
5935.24 1886
5935.97 1935
5936.69 1902
5937.42 1905
5938.15 1921
5938.87 1950
5939.60 1951
5940.33 2009
5941.06 2025
5941.78 2075
5942.51 2057
5943.24 2119
5943.97 2117
5944.69 2182
5945.42 2257
5946.15 2197
5946.88 2266
5947.60 2305
5948.33 2312
5949.06 2342
5949.79 2452
5950.52 2658
5951.24 2744
5951.97 2763
5952.70 2866
5953.43 2909
5954.16 2833
5954.88 2837
5955.61 2777
5956.34 2745
5957.07 2693
5957.80 2699
5958.53 2691
5959.25 2736
5959.98 2788
5960.71 2751
5961.44 2760
5962.17 2746
5962.90 2749
5963.63 2870
5964.36 3026
5965.08 3108
5965.81 3192
5966.54 3241
5967.27 3382
5968.00 3338
5968.73 3319
5969.46 3324
5970.19 3319
5970.92 3343
5971.65 3361
5972.37 3328
5973.10 3158
5973.83 3152
5974.56 3242
5975.29 3251
5976.02 3259
5976.75 3305
5977.48 3380
5978.21 3388
5978.94 3511
5979.67 3551
5980.40 3562
5981.13 3712
5981.86 3800
5982.59 3675
5983.32 3708
5984.05 3778
5984.78 3850
5985.51 3851
5986.24 3780
5986.97 3842
5987.70 3930
5988.43 3855
5989.16 3916
5989.89 3829
5990.62 3838
5991.35 3975
5992.08 3991
5992.81 3983
5993.54 4118
5994.27 4157
5995.00 4281
5995.74 4252
5996.47 4324
5997.20 4429
5997.93 4412
5998.66 4475
5999.39 4388
6000.12 4266
6000.85 4174
6001.58 4162
6002.31 3969
6003.04 4037
6003.78 3919
6004.51 3903
6005.24 4009
6005.97 3983
6006.70 4128
6007.43 4384
6008.16 4660
6008.90 5253
6009.63 6043
6010.36 6953
6011.09 8256
6011.82 9660
6012.55 10751
6013.29 11477
6014.02 11549
6014.75 11378
6015.48 10683
6016.21 9756
6016.95 8765
6017.68 7581
6018.41 6489
6019.14 5542
6019.87 4910
6020.61 4400
6021.34 4075
6022.07 3707
6022.80 3467
6023.54 3350
6024.27 3192
6025.00 3125
6025.73 3096
6026.47 3182
6027.20 3094
6027.93 3077
6028.66 3107
6029.40 3211
6030.13 3149
6030.86 3160
6031.59 3021
6032.33 2957
6033.06 2817
6033.79 2683
6034.53 2767
6035.26 2674
6035.99 2663
6036.73 2701
6037.46 2718
6038.19 2834
6038.93 2791
6039.66 2835
6040.39 2879
6041.13 2959
6041.86 2946
6042.59 2939
6043.33 2905
6044.06 2931
6044.79 2922
6045.53 2900
6046.26 2897
6047.00 3027
6047.73 3091
6048.46 3100
6049.20 3165
6049.93 3327
6050.67 3505
6051.40 3546
6052.13 3657
6052.87 3702
6053.60 3563
6054.34 3506
6055.07 3460
6055.81 3299
6056.54 3199
6057.27 3211
6058.01 3084
6058.74 3090
6059.48 3097
6060.21 3017
6060.95 3081
6061.68 2996
6062.42 2949
6063.15 2995
6063.89 2962
6064.62 2871
6065.36 2844
6066.09 2844
6066.83 2881
6067.56 2814
6068.30 2725
6069.03 2700
6069.77 2687
6070.50 2671
6071.24 2609
6071.97 2617
6072.71 2598
6073.44 2648
6074.18 2620
6074.91 2577
6075.65 2592
6076.39 2572
6077.12 2508
6077.86 2435
6078.59 2491
6079.33 2495
6080.06 2494
6080.80 2429
6081.54 2400
6082.27 2358
6083.01 2273
6083.74 2336
6084.48 2316
6085.22 2251
6085.95 2251
6086.69 2300
6087.42 2287
6088.16 2343
6088.90 2367
6089.63 2435
6090.37 2451
6091.11 2420
6091.84 2413
6092.58 2391
6093.32 2364
6094.05 2354
6094.79 2324
6095.53 2241
6096.26 2222
6097.00 2193
6097.74 2212
6098.47 2214
6099.21 2192
6099.95 2163
6100.69 2182
6101.42 2215
6102.16 2242
6102.90 2130
6103.63 2118
6104.37 2176
6105.11 2179
6105.85 2157
6106.58 2114
6107.32 2117
6108.06 2132
6108.80 2151
6109.53 2125
6110.27 2173
6111.01 2180
6111.75 2188
6112.49 2242
6113.22 2284
6113.96 2244
6114.70 2202
6115.44 2343
6116.17 2354
6116.91 2350
6117.65 2392
6118.39 2381
6119.13 2366
6119.87 2312
6120.60 2316
6121.34 2305
6122.08 2310
6122.82 2320
6123.56 2375
6124.30 2318
6125.03 2355
6125.77 2327
6126.51 2295
6127.25 2343
6127.99 2343
6128.73 2403
6129.47 2348
6130.21 2422
6130.94 2481
6131.68 2439
6132.42 2501
6133.16 2540
6133.90 2529
6134.64 2496
6135.38 2531
6136.12 2560
6136.86 2664
6137.60 2768
6138.34 2775
6139.08 2807
6139.81 2805
6140.55 2853
6141.29 2907
6142.03 2853
6142.77 2857
6143.51 2757
6144.25 2787
6144.99 2880
6145.73 2856
6146.47 2829
6147.21 2833
6147.95 2832
6148.69 2828
6149.43 2861
6150.17 2870
6150.91 2851
6151.65 2847
6152.39 2915
6153.13 2949
6153.87 3008
6154.61 2975
6155.35 2956
6156.09 3024
6156.83 3026
6157.58 3035
6158.32 3171
6159.06 3150
6159.80 3201
6160.54 3234
6161.28 3260
6162.02 3362
6162.76 3586
6163.50 3729
6164.24 3923
6164.98 4086
6165.72 4209
6166.46 4338
6167.21 4327
6167.95 4276
6168.69 4207
6169.43 4274
6170.17 4188
6170.91 4054
6171.65 4083
6172.39 3918
6173.14 3856
6173.88 3896
6174.62 3900
6175.36 3928
6176.10 3983
6176.84 4076
6177.59 4192
6178.33 4501
6179.07 4840
6179.81 5431
6180.55 5936
6181.30 6589
6182.04 6978
6182.78 7332
6183.52 7409
6184.26 7268
6185.01 6870
6185.75 6330
6186.49 5906
6187.23 5569
6187.97 5163
6188.72 4938
6189.46 4677
6190.20 4613
6190.94 4529
6191.69 4512
6192.43 4500
6193.17 4431
6193.92 4454
6194.66 4437
6195.40 4349
6196.14 4266
6196.89 4297
6197.63 4247
6198.37 4179
6199.12 4149
6199.86 4212
6200.60 4245
6201.34 4293
6202.09 4462
6202.83 4723
6203.57 5135
6204.32 5824
6205.06 6996
6205.80 8420
6206.55 10045
6207.29 11918
6208.03 13585
6208.78 14407
6209.52 14692
6210.27 14316
6211.01 13176
6211.75 11610
6212.50 10186
6213.24 8702
6213.98 7459
6214.73 6206
6215.47 5352
6216.22 4591
6216.96 4101
6217.71 3828
6218.45 3564
6219.19 3492
6219.94 3410
6220.68 3253
6221.43 3233
6222.17 3197
6222.92 3199
6223.66 3096
6224.40 3019
6225.15 2937
6225.89 2846
6226.64 2729
6227.38 2595
6228.13 2505
6228.87 2486
6229.62 2374
6230.36 2452
6231.11 2395
6231.85 2313
6232.60 2450
6233.34 2419
6234.09 2571
6234.83 2586
6235.58 2589
6236.32 2621
6237.07 2624
6237.81 2758
6238.56 2791
6239.30 2867
6240.05 2812
6240.80 2775
6241.54 2835
6242.29 2919
6243.03 2946
6243.78 2966
6244.52 3001
6245.27 3044
6246.02 3149
6246.76 3188
6247.51 3171
6248.25 3163
6249.00 3110
6249.75 3064
6250.49 2948
6251.24 2965
6251.98 2909
6252.73 2840
6253.48 2756
6254.22 2745
6254.97 2664
6255.72 2601
6256.46 2642
6257.21 2733
6257.95 2644
6258.70 2603
6259.45 2659
6260.19 2619
6260.94 2579
6261.69 2497
6262.43 2524
6263.18 2474
6263.93 2535
6264.68 2425
6265.42 2348
6266.17 2411
6266.92 2397
6267.66 2466
6268.41 2380
6269.16 2405
6269.91 2423
6270.65 2360
6271.40 2420
6272.15 2380
6272.89 2424
6273.64 2430
6274.39 2478
6275.14 2579
6275.88 2616
6276.63 2597
6277.38 2519
6278.13 2482
6278.88 2467
6279.62 2409
6280.37 2378
6281.12 2342
6281.87 2281
6282.62 2271
6283.36 2184
6284.11 2151
6284.86 2126
6285.61 2117
6286.36 2052
6287.10 2056
6287.85 2081
6288.60 1984
6289.35 1996
6290.10 1966
6290.85 1989
6291.59 1957
6292.34 1984
6293.09 1996
6293.84 1953
6294.59 1961
6295.34 2022
6296.09 2011
6296.84 1933
6297.58 1959
6298.33 1894
6299.08 1880
6299.83 1862
6300.58 1862
6301.33 1861
6302.08 1844
6302.83 1792
6303.58 1743
6304.33 1744
6305.08 1765
6305.83 1751
6306.58 1768
6307.32 1781
6308.07 1751
6308.82 1802
6309.57 1819
6310.32 1812
6311.07 1792
6311.82 1847
6312.57 1834
6313.32 1769
6314.07 1831
6314.82 1830
6315.57 1832
6316.32 1868
6317.07 1848
6317.82 1806
6318.57 1763
6319.32 1807
6320.07 1714
6320.82 1680
6321.57 1716
6322.32 1709
6323.07 1698
6323.82 1710
6324.58 1737
6325.33 1717
6326.08 1607
6326.83 1683
6327.58 1699
6328.33 1658
6329.08 1641
6329.83 1664
6330.58 1596
6331.33 1661
6332.08 1636
6332.83 1563
6333.58 1590
6334.34 1666
6335.09 1682
6335.84 1679
6336.59 1643
6337.34 1630
6338.09 1661
6338.84 1617
6339.59 1603
6340.35 1594
6341.10 1588
6341.85 1621
6342.60 1578
6343.35 1590
6344.10 1569
6344.86 1643
6345.61 1658
6346.36 1678
6347.11 1688
6347.86 1634
6348.62 1751
6349.37 1740
6350.12 1745
6350.87 1830
6351.62 1778
6352.38 1790
6353.13 1856
6353.88 1830
6354.63 1807
6355.38 1830
6356.14 1809
6356.89 1740
6357.64 1709
6358.39 1729
6359.15 1628
6359.90 1603
6360.65 1634
6361.40 1674
6362.16 1666
6362.91 1675
6363.66 1679
6364.42 1709
6365.17 1707
6365.92 1784
6366.67 1831
6367.43 1931
6368.18 1889
6368.93 1834
6369.69 1845
6370.44 1795
6371.19 1810
6371.95 1726
6372.70 1687
6373.45 1649
6374.21 1675
6374.96 1642
6375.71 1641
6376.47 1670
6377.22 1658
6377.98 1618
6378.73 1613
6379.48 1627
6380.24 1628
6380.99 1676
6381.74 1707
6382.50 1686
6383.25 1737
6384.01 1713
6384.76 1629
6385.51 1595
6386.27 1529
6387.02 1652
6387.78 1602
6388.53 1676
6389.29 1638
6390.04 1608
6390.79 1597
6391.55 1601
6392.30 1630
6393.06 1580
6393.81 1572
6394.57 1553
6395.32 1596
6396.08 1603
6396.83 1573
6397.59 1586
6398.34 1580
6399.10 1577
6399.85 1478
6400.61 1546
6401.36 1575
6402.12 1576
6402.87 1594
6403.63 1546
6404.38 1550
6405.14 1540
6405.89 1522
6406.65 1548
6407.40 1554
6408.16 1575
6408.91 1546
6409.67 1580
6410.43 1612
6411.18 1625
6411.94 1615
6412.69 1591
6413.45 1580
6414.20 1582
6414.96 1583
6415.72 1614
6416.47 1639
6417.23 1585
6417.98 1614
6418.74 1600
6419.50 1614
6420.25 1617
6421.01 1580
6421.77 1592
6422.52 1639
6423.28 1591
6424.03 1649
6424.79 1641
6425.55 1629
6426.30 1597
6427.06 1563
6427.82 1564
6428.57 1550
6429.33 1569
6430.09 1553
6430.84 1602
6431.60 1642
6432.36 1641
6433.11 1631
6433.87 1665
6434.63 1673
6435.39 1730
6436.14 1753
6436.90 1754
6437.66 1767
6438.41 1810
6439.17 1826
6439.93 1814
6440.69 1812
6441.44 1794
6442.20 1870
6442.96 1789
6443.72 1890
6444.47 1903
6445.23 1886
6445.99 1884
6446.75 1962
6447.50 1918
6448.26 1901
6449.02 1871
6449.78 1889
6450.54 1925
6451.29 1931
6452.05 1992
6452.81 1941
6453.57 1956
6454.33 2023
6455.08 2027
6455.84 2094
6456.60 2124
6457.36 2098
6458.12 2079
6458.88 2095
6459.64 2095
6460.39 2121
6461.15 2130
6461.91 2155
6462.67 2185
6463.43 2225
6464.19 2228
6464.95 2299
6465.70 2236
6466.46 2317
6467.22 2288
6467.98 2301
6468.74 2278
6469.50 2283
6470.26 2308
6471.02 2264
6471.78 2330
6472.54 2322
6473.30 2352
6474.05 2340
6474.81 2422
6475.57 2423
6476.33 2461
6477.09 2501
6477.85 2462
6478.61 2590
6479.37 2639
6480.13 2662
6480.89 2645
6481.65 2683
6482.41 2757
6483.17 2782
6483.93 2788
6484.69 2720
6485.45 2762
6486.21 2766
6486.97 2860
6487.73 2870
6488.49 2866
6489.25 2990
6490.01 3070
6490.77 3079
6491.53 3137
6492.29 3199
6493.05 3206
6493.81 3228
6494.57 3193
6495.33 3204
6496.10 3310
6496.86 3262
6497.62 3210
6498.38 3122
6499.14 3265
6499.90 3237
6500.66 3225
6501.42 3349
6502.18 3349
6502.94 3571
6503.70 4070
6504.47 4718
6505.23 5750
6505.99 7007
6506.75 8297
6507.51 9421
6508.27 10028
6509.03 10305
6509.79 9798
6510.56 9044
6511.32 7993
6512.08 7041
6512.84 6091
6513.60 5320
6514.36 4702
6515.13 4324
6515.89 3932
6516.65 3733
6517.41 3701
6518.17 3582
6518.94 3490
6519.70 3485
6520.46 3508
6521.22 3469
6521.98 3621
6522.75 3745
6523.51 3770
6524.27 3927
6525.03 4100
6525.79 4304
6526.56 4533
6527.32 4597
6528.08 4640
6528.84 4692
6529.61 4539
6530.37 4323
6531.13 4351
6531.90 4401
6532.66 4723
6533.42 5009
6534.18 5582
6534.95 6241
6535.71 6660
6536.47 6852
6537.24 6750
6538.00 6342
6538.76 5882
6539.53 5358
6540.29 4729
6541.05 4332
6541.82 4008
6542.58 3702
6543.34 3575
6544.11 3541
6544.87 3470
6545.63 3496
6546.40 3544
6547.16 3473
6547.92 3417
6548.69 3302
6549.45 3323
6550.21 3327
6550.98 3219
6551.74 3163
6552.51 3135
6553.27 3129
6554.03 3125
6554.80 3163
6555.56 3144
6556.33 3151
6557.09 3136
6557.85 3132
6558.62 3155
6559.38 3122
6560.15 3286
6560.91 3364
6561.68 3406
6562.44 3406
6563.21 3277
6563.97 3335
6564.74 3339
6565.50 3377
6566.26 3376
6567.03 3351
6567.79 3366
6568.56 3354
6569.32 3397
6570.09 3394
6570.85 3349
6571.62 3407
6572.38 3509
6573.15 3550
6573.91 3535
6574.68 3543
6575.44 3543
6576.21 3551
6576.98 3574
6577.74 3525
6578.51 3553
6579.27 3556
6580.04 3555
6580.80 3571
6581.57 3652
6582.33 3642
6583.10 3734
6583.87 3650
6584.63 3597
6585.40 3535
6586.16 3498
6586.93 3523
6587.70 3504
6588.46 3468
6589.23 3569
6589.99 3627
6590.76 3649
6591.53 3887
6592.29 4178
6593.06 4361
6593.82 4526
6594.59 4578
6595.36 4629
6596.12 4682
6596.89 4487
6597.66 4312
6598.42 4120
6599.19 3954
6599.96 3746
6600.72 3454
6601.49 3317
6602.26 3211
6603.02 3144
6603.79 3142
6604.56 2995
6605.33 2978
6606.09 3016
6606.86 3009
6607.63 2958
6608.39 2925
6609.16 2899
6609.93 2908
6610.70 2879
6611.46 2926
6612.23 2882
6613.00 2828
6613.77 2793
6614.53 2747
6615.30 2728
6616.07 2763
6616.84 2782
6617.60 2766
6618.37 2895
6619.14 3009
6619.91 3131
6620.68 3328
6621.44 3534
6622.21 3608
6622.98 3661
6623.75 3697
6624.52 3539
6625.28 3414
6626.05 3312
6626.82 3186
6627.59 3029
6628.36 2883
6629.13 2775
6629.89 2656
6630.66 2670
6631.43 2852
6632.20 2934
6632.97 3000
6633.74 3116
6634.51 3111
6635.27 3071
6636.04 3099
6636.81 3116
6637.58 3067
6638.35 2989
6639.12 3031
6639.89 3081
6640.66 3093
6641.43 3071
6642.19 3064
6642.96 3034
6643.73 2923
6644.50 2864
6645.27 2772
6646.04 2655
6646.81 2535
6647.58 2473
6648.35 2301
6649.12 2393
6649.89 2356
6650.66 2338
6651.43 2408
6652.20 2238
6652.97 2290
6653.74 2317
6654.51 2256
6655.28 2235
6656.05 2243
6656.82 2190
6657.59 2249
6658.36 2239
6659.13 2225
6659.90 2238
6660.67 2291
6661.44 2289
6662.21 2282
6662.98 2236
6663.75 2195
6664.52 2188
6665.29 2170
6666.06 2158
6666.83 2165
6667.60 2213
6668.37 2213
6669.14 2272
6669.91 2269
6670.68 2260
6671.46 2299
6672.23 2342
6673.00 2264
6673.77 2236
6674.54 2224
6675.31 2186
6676.08 2230
6676.85 2228
6677.62 2182
6678.40 2184
6679.17 2290
6679.94 2223
6680.71 2179
6681.48 2180
6682.25 2318
6683.02 2329
6683.80 2406
6684.57 2473
6685.34 2513
6686.11 2450
6686.88 2365
6687.65 2306
6688.43 2251
6689.20 2177
6689.97 2134
6690.74 2099
6691.51 2014
6692.29 2005
6693.06 2036
6693.83 1950
6694.60 1901
6695.37 1903
6696.15 1832
6696.92 1945
6697.69 1936
6698.46 1871
6699.24 1870
6700.01 1900
6700.78 1894
6701.55 1875
6702.33 1863
6703.10 1869
6703.87 1838
6704.64 1792
6705.42 1794
6706.19 1809
6706.96 1747
6707.74 1716
6708.51 1771
6709.28 1734
6710.06 1707
6710.83 1689
6711.60 1660
6712.37 1691
6713.15 1733
6713.92 1696
6714.69 1730
6715.47 1735
6716.24 1701
6717.01 1693
6717.79 1687
6718.56 1654
6719.34 1598
6720.11 1618
6720.88 1656
6721.66 1553
6722.43 1613
6723.20 1644
6723.98 1646
6724.75 1639
6725.53 1634
6726.30 1572
6727.07 1559
6727.85 1597
6728.62 1601
6729.40 1617
6730.17 1647
6730.95 1628
6731.72 1573
6732.49 1565
6733.27 1645
6734.04 1589
6734.82 1539
6735.59 1566
6736.37 1567
6737.14 1653
6737.92 1676
6738.69 1685
6739.47 1640
6740.24 1651
6741.01 1661
6741.79 1768
6742.56 1670
6743.34 1647
6744.11 1691
6744.89 1704
6745.67 1724
6746.44 1727
6747.22 1719
6747.99 1671
6748.77 1687
6749.54 1749
6750.32 1822
6751.09 1914
6751.87 1944
6752.64 1984
6753.42 1964
6754.19 1914
6754.97 1868
6755.75 1860
6756.52 1873
6757.30 1812
6758.07 1809
6758.85 1822
6759.63 1844
6760.40 1796
6761.18 1752
6761.95 1712
6762.73 1717
6763.51 1686
6764.28 1649
6765.06 1668
6765.83 1725
6766.61 1749
6767.39 1758
6768.16 1784
6768.94 1719
6769.72 1689
6770.49 1655
6771.27 1648
6772.05 1612
6772.82 1597
6773.60 1606
6774.38 1592
6775.15 1588
6775.93 1603
6776.71 1618
6777.48 1527
6778.26 1585
6779.04 1552
6779.82 1575
6780.59 1550
6781.37 1508
6782.15 1522
6782.92 1520
6783.70 1515
6784.48 1505
6785.26 1435
6786.03 1453
6786.81 1493
6787.59 1525
6788.37 1504
6789.14 1502
6789.92 1494
6790.70 1465
6791.48 1504
6792.25 1456
6793.03 1455
6793.81 1437
6794.59 1488
6795.37 1496
6796.14 1475
6796.92 1515
6797.70 1426
6798.48 1464
6799.26 1464
6800.04 1449
6800.81 1504
6801.59 1502
6802.37 1495
6803.15 1448
6803.93 1482
6804.71 1519
6805.48 1453
6806.26 1464
6807.04 1463
6807.82 1392
6808.60 1422
6809.38 1459
6810.16 1440
6810.94 1391
6811.71 1355
6812.49 1432
6813.27 1429
6814.05 1421
6814.83 1409
6815.61 1476
6816.39 1523
6817.17 1490
6817.95 1514
6818.73 1488
6819.51 1491
6820.29 1530
6821.07 1508
6821.84 1478
6822.62 1447
6823.40 1479
6824.18 1495
6824.96 1497
6825.74 1477
6826.52 1512
6827.30 1466
6828.08 1445
6828.86 1460
6829.64 1461
6830.42 1503
6831.20 1485
6831.98 1529
6832.76 1518
6833.54 1470
6834.32 1536
6835.10 1675
6835.88 1712
6836.66 1797
6837.44 1901
6838.22 1931
6839.01 1953
6839.79 1970
6840.57 1929
6841.35 1895
6842.13 1867
6842.91 1764
6843.69 1744
6844.47 1710
6845.25 1653
6846.03 1691
6846.81 1775
6847.59 2006
6848.37 2168
6849.16 2333
6849.94 2506
6850.72 2604
6851.50 2606
6852.28 2461
6853.06 2406
6853.84 2265
6854.62 2045
6855.41 1996
6856.19 1894
6856.97 1801
6857.75 1689
6858.53 1723
6859.31 1662
6860.10 1594
6860.88 1610
6861.66 1632
6862.44 1623
6863.22 1594
6864.00 1676
6864.79 1698
6865.57 1626
6866.35 1674
6867.13 1681
6867.91 1674
6868.70 1618
6869.48 1671
6870.26 1749
6871.04 1666
6871.83 1658
6872.61 1712
6873.39 1794
6874.17 1787
6874.96 1820
6875.74 1810
6876.52 1856
6877.30 1882
6878.09 1966
6878.87 2011
6879.65 2096
6880.43 2296
6881.22 2324
6882.00 2371
6882.78 2423
6883.57 2366
6884.35 2243
6885.13 2216
6885.92 2246
6886.70 2296
6887.48 2406
6888.27 2414
6889.05 2412
6889.83 2394
6890.62 2382
6891.40 2356
6892.18 2199
6892.97 2172
6893.75 2161
6894.53 2160
6895.32 2076
6896.10 2133
6896.88 2096
6897.67 2100
6898.45 2108
6899.24 2107
6900.02 2163
6900.80 2190
6901.59 2184
6902.37 2134
6903.16 2129
6903.94 2160
6904.73 2133
6905.51 2136
6906.29 2100
6907.08 2111
6907.86 2152
6908.65 2111
6909.43 2064
6910.22 2104
6911.00 2061
6911.79 2084
6912.57 2107
6913.35 2048
6914.14 2057
6914.92 2028
6915.71 2051
6916.49 2114
6917.28 2158
6918.06 2196
6918.85 2111
6919.63 2162
6920.42 2211
6921.20 2155
6921.99 2195
6922.78 2176
6923.56 2223
6924.35 2256
6925.13 2197
6925.92 2302
6926.70 2320
6927.49 2280
6928.27 2319
6929.06 2327
6929.84 2342
6930.63 2366
6931.42 2348
6932.20 2421
6932.99 2373
6933.77 2414
6934.56 2449
6935.35 2442
6936.13 2577
6936.92 2578
6937.70 2673
6938.49 2707
6939.28 2793
6940.06 2981
6940.85 3054
6941.63 3195
6942.42 3323
6943.21 3403
6943.99 3525
6944.78 3532
6945.57 3390
6946.35 3399
6947.14 3436
6947.93 3437
6948.71 3427
6949.50 3361
6950.29 3203
6951.07 3183
6951.86 3186
6952.65 3056
6953.44 3037
6954.22 3084
6955.01 3089
6955.80 3077
6956.58 3082
6957.37 3130
6958.16 3138
6958.95 3113
6959.73 3148
6960.52 3096
6961.31 3150
6962.09 3229
6962.88 3260
6963.67 3425
6964.46 3502
6965.25 3638
6966.03 3788
6966.82 3871
6967.61 3961
6968.40 4190
6969.18 4362
6969.97 4459
6970.76 4384
6971.55 4350
6972.34 4268
6973.12 4360
6973.91 4365
6974.70 4292
6975.49 4294
6976.28 4385
6977.07 4440
6977.85 4496
6978.64 4707
6979.43 5155
6980.22 5645
6981.01 6503
6981.80 7707
6982.59 9502
6983.37 11410
6984.16 13259
6984.95 14694
6985.74 15593
6986.53 15379
6987.32 14451
6988.11 12910
6988.90 11291
6989.69 9520
6990.47 7939
6991.26 6636
6992.05 5558
6992.84 4788
6993.63 4191
6994.42 3801
6995.21 3478
6996.00 3233
6996.79 3113
6997.58 2973
6998.37 2921
6999.16 2914
6999.95 2844
7000.74 2799
7001.53 2711
7002.32 2675
7003.11 2610
7003.90 2534
7004.69 2475
7005.48 2304
7006.27 2276
7007.06 2250
7007.85 2293
7008.64 2329
7009.43 2529
7010.22 2524
7011.01 2588
7011.80 2744
7012.59 2769
7013.38 2803
7014.17 2816
7014.96 2758
7015.75 2697
7016.54 2636
7017.33 2607
7018.12 2621
7018.91 2627
7019.70 2633
7020.49 2697
7021.28 2847
7022.07 2894
7022.87 2915
7023.66 2985
7024.45 3096
7025.24 3057
7026.03 2997
7026.82 2933
7027.61 2890
7028.40 2850
7029.19 2746
7029.99 2601
7030.78 2581
7031.57 2475
7032.36 2423
7033.15 2366
7033.94 2365
7034.74 2359
7035.53 2421
7036.32 2410
7037.11 2510
7037.90 2434
7038.69 2450
7039.49 2495
7040.28 2547
7041.07 2543
7041.86 2511
7042.65 2457
7043.45 2516
7044.24 2529
7045.03 2530
7045.82 2468
7046.61 2512
7047.41 2535
7048.20 2625
7048.99 2700
7049.78 2656
7050.58 2687
7051.37 2611
7052.16 2599
7052.95 2537
7053.75 2417
7054.54 2328
7055.33 2347
7056.13 2314
7056.92 2280
7057.71 2265
7058.50 2353
7059.30 2337
7060.09 2295
7060.88 2279
7061.68 2244
7062.47 2255
7063.26 2259
7064.06 2230
7064.85 2161
7065.64 2063
7066.44 2073
7067.23 2107
7068.02 2057
7068.82 1985
7069.61 1992
7070.40 1988
7071.20 1951
7071.99 1930
7072.78 1938
7073.58 1871
7074.37 1897
7075.17 1848
7075.96 1803
7076.75 1797
7077.55 1813
7078.34 1835
7079.14 1807
7079.93 1790
7080.72 1853
7081.52 1745
7082.31 1740
7083.11 1770
7083.90 1854
7084.70 1889
7085.49 1923
7086.28 1979
7087.08 1953
7087.87 1994
7088.67 1994
7089.46 1948
7090.26 1781
7091.05 1784
7091.85 1801
7092.64 1748
7093.44 1724
7094.23 1650
7095.03 1671
7095.82 1599
7096.62 1579
7097.41 1575
7098.21 1538
7099.00 1541
7099.80 1554
7100.59 1502
7101.39 1527
7102.18 1556
7102.98 1538
7103.77 1534
7104.57 1474
7105.37 1477
7106.16 1478
7106.96 1453
7107.75 1454
7108.55 1421
7109.34 1437
7110.14 1432
7110.94 1407
7111.73 1385
7112.53 1375
7113.32 1363
7114.12 1340
7114.92 1385
7115.71 1377
7116.51 1391
7117.30 1397
7118.10 1402
7118.90 1453
7119.69 1395
7120.49 1386
7121.29 1407
7122.08 1364
7122.88 1394
7123.68 1392
7124.47 1389
7125.27 1333
7126.07 1363
7126.86 1395
7127.66 1396
7128.46 1401
7129.25 1412
7130.05 1408
7130.85 1396
7131.64 1349
7132.44 1364
7133.24 1378
7134.04 1368
7134.83 1376
7135.63 1349
7136.43 1317
7137.23 1329
7138.02 1312
7138.82 1290
7139.62 1284
7140.42 1320
7141.21 1338
7142.01 1312
7142.81 1273
7143.61 1261
7144.40 1279
7145.20 1283
7146.00 1256
7146.80 1254
7147.59 1222
7148.39 1240
7149.19 1280
7149.99 1239
7150.79 1243
7151.59 1208
7152.38 1215
7153.18 1246
7153.98 1265
7154.78 1281
7155.58 1260
7156.38 1311
7157.17 1318
7157.97 1270
7158.77 1236
7159.57 1250
7160.37 1250
7161.17 1237
7161.97 1254
7162.76 1275
7163.56 1269
7164.36 1281
7165.16 1290
7165.96 1269
7166.76 1237
7167.56 1176
7168.36 1225
7169.16 1274
7169.96 1239
7170.75 1216
7171.55 1235
7172.35 1200
7173.15 1163
7173.95 1171
7174.75 1149
7175.55 1148
7176.35 1150
7177.15 1168
7177.95 1145
7178.75 1118
7179.55 1158
7180.35 1191
7181.15 1247
7181.95 1230
7182.75 1225
7183.55 1226
7184.35 1182
7185.15 1172
7185.95 1125
7186.75 1157
7187.55 1170
7188.35 1124
7189.15 1119
7189.95 1090
7190.75 1063
7191.55 1103
7192.35 1104
7193.15 1066
7193.95 1104
7194.75 1094
7195.55 1140
7196.35 1103
7197.15 1080
7197.95 1116
7198.76 1103
7199.56 1130
7200.36 1138
7201.16 1095
7201.96 1105
7202.76 1161
7203.56 1141
7204.36 1146
7205.16 1161
7205.96 1113
7206.77 1106
7207.57 1115
7208.37 1114
7209.17 1093
7209.97 1090
7210.77 1145
7211.57 1173
7212.38 1165
7213.18 1178
7213.98 1164
7214.78 1179
7215.58 1172
7216.38 1191
7217.19 1203
7217.99 1239
7218.79 1207
7219.59 1210
7220.39 1188
7221.20 1183
7222.00 1201
7222.80 1233
7223.60 1202
7224.40 1192
7225.21 1175
7226.01 1174
7226.81 1207
7227.61 1221
7228.42 1235
7229.22 1219
7230.02 1203
7230.82 1240
7231.63 1309
7232.43 1297
7233.23 1378
7234.03 1437
7234.84 1503
7235.64 1532
7236.44 1575
7237.25 1591
7238.05 1553
7238.85 1494
7239.65 1491
7240.46 1404
7241.26 1341
7242.06 1337
7242.87 1257
7243.67 1278
7244.47 1262
7245.28 1260
7246.08 1360
7246.88 1289
7247.69 1248
7248.49 1265
7249.30 1283
7250.10 1314
7250.90 1319
7251.71 1284
7252.51 1308
7253.31 1303
7254.12 1304
7254.92 1265
7255.73 1285
7256.53 1305
7257.33 1324
7258.14 1328
7258.94 1286
7259.75 1323
7260.55 1350
7261.35 1360
7262.16 1422
7262.96 1369
7263.77 1413
7264.57 1414
7265.38 1414
7266.18 1420
7266.99 1450
7267.79 1459
7268.59 1452
7269.40 1428
7270.20 1448
7271.01 1442
7271.81 1408
7272.62 1488
7273.42 1445
7274.23 1402
7275.03 1441
7275.84 1430
7276.64 1466
7277.45 1480
7278.25 1446
7279.06 1519
7279.86 1572
7280.67 1674
7281.48 1852
7282.28 2068
7283.09 2207
7283.89 2318
7284.70 2330
7285.50 2383
7286.31 2198
7287.11 1994
7287.92 1890
7288.73 1756
7289.53 1686
7290.34 1595
7291.14 1529
7291.95 1469
7292.76 1437
7293.56 1411
7294.37 1418
7295.17 1381
7295.98 1417
7296.79 1409
7297.59 1407
7298.40 1412
7299.21 1396
7300.01 1433
7300.82 1421
7301.62 1412
7302.43 1413
7303.24 1425
7304.04 1414
7304.85 1505
7305.66 1473
7306.46 1491
7307.27 1541
7308.08 1570
7308.89 1656
7309.69 1759
7310.50 1802
7311.31 1713
7312.11 1738
7312.92 1723
7313.73 1702
7314.53 1657
7315.34 1646
7316.15 1699
7316.96 1851
7317.76 1946
7318.57 2001
7319.38 2189
7320.19 2224
7320.99 2185
7321.80 2111
7322.61 2013
7323.42 1949
7324.22 1847
7325.03 1693
7325.84 1611
7326.65 1611
7327.46 1526
7328.26 1517
7329.07 1448
7329.88 1403
7330.69 1378
7331.50 1432
7332.30 1420
7333.11 1438
7333.92 1411
7334.73 1422
7335.54 1468
7336.35 1465
7337.15 1498
7337.96 1602
7338.77 1662
7339.58 1609
7340.39 1609
7341.20 1695
7342.01 1648
7342.82 1553
7343.62 1492
7344.43 1474
7345.24 1404
7346.05 1375
7346.86 1399
7347.67 1362
7348.48 1345
7349.29 1309
7350.10 1314
7350.91 1320
7351.71 1296
7352.52 1293
7353.33 1278
7354.14 1263
7354.95 1300
7355.76 1313
7356.57 1323
7357.38 1295
7358.19 1284
7359.00 1278
7359.81 1326
7360.62 1319
7361.43 1349
7362.24 1344
7363.05 1380
7363.86 1435
7364.67 1396
7365.48 1389
7366.29 1402
7367.10 1409
7367.91 1368
7368.72 1363
7369.53 1345
7370.34 1318
7371.15 1292
7371.96 1306
7372.77 1294
7373.58 1319
7374.39 1290
7375.20 1318
7376.01 1404
7376.82 1371
7377.63 1411
7378.45 1442
7379.26 1528
7380.07 1658
7380.88 1679
7381.69 1631
7382.50 1623
7383.31 1593
7384.12 1511
7384.93 1453
7385.74 1419
7386.56 1312
7387.37 1268
7388.18 1247
7388.99 1179
7389.80 1200
7390.61 1235
7391.42 1182
7392.24 1193
7393.05 1212
7393.86 1203
7394.67 1182
7395.48 1195
7396.29 1178
7397.10 1193
7397.92 1199
7398.73 1184
7399.54 1188
7400.35 1271
7401.16 1276
7401.98 1263
7402.79 1162
7403.60 1184
7404.41 1163
7405.23 1179
7406.04 1238
7406.85 1229
7407.66 1162
7408.47 1169
7409.29 1137
7410.10 1139
7410.91 1131
7411.72 1137
7412.54 1089
7413.35 1077
7414.16 1058
7414.98 1088
7415.79 1021
7416.60 1041
7417.41 1005
7418.23 995
7419.04 1038
7419.85 1051
7420.67 1073
7421.48 1013
7422.29 1037
7423.11 1053
7423.92 1023
7424.73 967
7425.54 1014
7426.36 1009
7427.17 1036
7427.99 1016
7428.80 1012
7429.61 1012
7430.43 987
7431.24 1004
7432.05 1058
7432.87 952
7433.68 929
7434.49 965
7435.31 953
7436.12 983
7436.94 982
7437.75 938
7438.56 975
7439.38 969
7440.19 969
7441.01 970
7441.82 980
7442.64 1000
7443.45 978
7444.26 929
7445.08 945
7445.89 1003
7446.71 953
7447.52 948
7448.34 958
7449.15 957
7449.97 955
7450.78 934
7451.59 933
7452.41 933
7453.22 912
7454.04 912
7454.85 943
7455.67 946
7456.48 934
7457.30 907
7458.11 925
7458.93 913
7459.74 922
7460.56 949
7461.38 950
7462.19 933
7463.01 917
7463.82 967
7464.64 927
7465.45 907
7466.27 971
7467.08 966
7467.90 960
7468.72 924
7469.53 956
7470.35 975
7471.16 945
7471.98 974
7472.79 973
7473.61 976
7474.43 979
7475.24 952
7476.06 913
7476.87 918
7477.69 937
7478.51 914
7479.32 887
7480.14 952
7480.96 940
7481.77 938
7482.59 958
7483.41 946
7484.22 987
7485.04 944
7485.85 959
7486.67 890
7487.49 915
7488.31 909
7489.12 916
7489.94 911
7490.76 910
7491.57 904
7492.39 885
7493.21 940
7494.02 945
7494.84 914
7495.66 937
7496.48 908
7497.29 932
7498.11 872
7498.93 886
7499.74 941
7500.56 943
7501.38 910
7502.20 886
7503.01 918
7503.83 887
7504.65 869
7505.47 864
7506.29 853
7507.10 885
7507.92 922
7508.74 850
7509.56 817
7510.37 857
7511.19 851
7512.01 857
7512.83 863
7513.65 860
7514.47 866
7515.28 880
7516.10 879
7516.92 884
7517.74 880
7518.56 901
7519.38 919
7520.19 872
7521.01 874
7521.83 897
7522.65 900
7523.47 916
7524.29 912
7525.11 859
7525.92 887
7526.74 891
7527.56 947
7528.38 913
7529.20 886
7530.02 895
7530.84 878
7531.66 904
7532.48 919
7533.30 849
7534.12 881
7534.93 904
7535.75 855
7536.57 897
7537.39 885
7538.21 901
7539.03 887
7539.85 922
7540.67 880
7541.49 928
7542.31 931
7543.13 910
7543.95 920
7544.77 922
7545.59 963
7546.41 893
7547.23 874
7548.05 894
7548.87 913
7549.69 924
7550.51 889
7551.33 864
7552.15 895
7552.97 942
7553.79 948
7554.61 902
7555.43 912
7556.25 932
7557.07 918
7557.89 938
7558.71 981
7559.53 963
7560.36 961
7561.18 936
7562.00 935
7562.82 912
7563.64 922
7564.46 944
7565.28 936
7566.10 939
7566.92 924
7567.74 910
7568.56 903
7569.39 920
7570.21 958
7571.03 918
7571.85 917
7572.67 923
7573.49 937
7574.31 943
7575.14 926
7575.96 953
7576.78 922
7577.60 946
7578.42 936
7579.24 938
7580.06 942
7580.89 908
7581.71 891
7582.53 917
7583.35 938
7584.17 959
7585.00 979
7585.82 983
7586.64 982
7587.46 980
7588.29 1011
7589.11 968
7589.93 993
7590.75 1004
7591.57 1000
7592.40 1006
7593.22 971
7594.04 1003
7594.86 1043
7595.69 1020
7596.51 1038
7597.33 1024
7598.15 1073
7598.98 1037
7599.80 1052
7600.62 1074
7601.45 1108
7602.27 1082
7603.09 1133
7603.92 1178
7604.74 1123
7605.56 1112
7606.38 1146
7607.21 1164
7608.03 1089
7608.85 1108
7609.68 1096
7610.50 1046
7611.32 1045
7612.15 1036
7612.97 1075
7613.80 1066
7614.62 1087
7615.44 1099
7616.27 1187
7617.09 1227
7617.91 1218
7618.74 1201
7619.56 1215
7620.39 1132
7621.21 1156
7622.03 1102
7622.86 1155
7623.68 1171
7624.51 1171
7625.33 1109
7626.15 1159
7626.98 1124
7627.80 1113
7628.63 1151
7629.45 1172
7630.28 1197
7631.10 1210
7631.93 1220
7632.75 1180
7633.58 1174
7634.40 1149
7635.22 1111
7636.05 1074
7636.87 1074
7637.70 1017
7638.52 1025
7639.35 1003
7640.17 996
7641.00 1007
7641.82 986
7642.65 1059
7643.47 1038
7644.30 1067
7645.13 1100
7645.95 1096
7646.78 1082
7647.60 1115
7648.43 1184
7649.25 1215
7650.08 1147
7650.90 1194
7651.73 1182
7652.55 1144
7653.38 1120
7654.21 1103
7655.03 1073
7655.86 989
7656.68 945
7657.51 969
7658.34 1025
7659.16 938
7659.99 970
7660.81 970
7661.64 964
7662.47 968
7663.29 978
7664.12 969
7664.95 951
7665.77 923
7666.60 887
7667.42 944
7668.25 956
7669.08 920
7669.90 919
7670.73 909
7671.56 937
7672.38 986
7673.21 921
7674.04 907
7674.87 914
7675.69 946
7676.52 918
7677.35 934
7678.17 926
7679.00 949
7679.83 927
7680.65 918
7681.48 927
7682.31 961
7683.14 973
7683.96 963
7684.79 999
7685.62 993
7686.45 976
7687.27 983
7688.10 1006
7688.93 1014
7689.76 993
7690.58 972
7691.41 1005
7692.24 985
7693.07 982
7693.90 946
7694.72 970
7695.55 1019
7696.38 1063
7697.21 1039
7698.04 1030
7698.86 1079
7699.69 1023
7700.52 1051
7701.35 1012
7702.18 1040
7703.01 1026
7703.83 987
7704.66 959
7705.49 944
7706.32 954
7707.15 959
7707.98 929
7708.81 942
7709.63 943
7710.46 947
7711.29 963
7712.12 939
7712.95 934
7713.78 927
7714.61 985
7715.44 940
7716.27 915
7717.10 921
7717.93 944
7718.75 936
7719.58 920
7720.41 929
7721.24 973
7722.07 968
7722.90 982
7723.73 964
7724.56 942
7725.39 948
7726.22 1023
7727.05 996
7727.88 1006
7728.71 994
7729.54 928
7730.37 1000
7731.20 999
7732.03 962
7732.86 967
7733.69 965
7734.52 929
7735.35 889
7736.18 914
7737.01 902
7737.84 912
7738.67 910
7739.50 879
7740.33 938
7741.16 927
7741.99 966
7742.82 982
7743.65 986
7744.48 1066
7745.31 1094
7746.14 1261
7746.98 1281
7747.81 1292
7748.64 1285
7749.47 1282
7750.30 1215
7751.13 1146
7751.96 1063
7752.79 1035
7753.62 986
7754.45 954
7755.29 924
7756.12 946
7756.95 934
7757.78 919
7758.61 902
7759.44 887
7760.27 894
7761.11 874
7761.94 874
7762.77 874
7763.60 864
7764.43 856
7765.26 839
7766.10 902
7766.93 883
7767.76 860
7768.59 850
7769.42 828
7770.26 850
7771.09 819
7771.92 856
7772.75 882
7773.58 844
7774.42 867
7775.25 861
7776.08 812
7776.91 834
7777.75 824
7778.58 821
7779.41 866
7780.24 835
7781.08 856
7781.91 868
7782.74 890
7783.57 888
7784.41 908
7785.24 917
7786.07 893
7786.91 920
7787.74 901
7788.57 881
7789.40 859
7790.24 875
7791.07 879
7791.90 881
7792.74 837
7793.57 874
7794.40 864
7795.24 905
7796.07 870
7796.90 880
7797.74 870
7798.57 881
7799.40 893
7800.24 901
7801.07 913
7801.91 923
7802.74 907
7803.57 929
7804.41 937
7805.24 939
7806.07 945
7806.91 923
7807.74 923
7808.58 948
7809.41 953
7810.25 978
7811.08 968
7811.91 972
7812.75 1004
7813.58 994
7814.42 975
7815.25 986
7816.09 1008
7816.92 1023
7817.75 1062
7818.59 1070
7819.42 1037
7820.26 1070
7821.09 1059
7821.93 1062
7822.76 1088
7823.60 1108
7824.43 1076
7825.27 1087
7826.10 1058
7826.94 1024
7827.77 1032
7828.61 993
7829.44 995
7830.28 993
7831.11 1015
7831.95 1027
7832.78 1016
7833.62 1031
7834.46 1074
7835.29 1011
7836.13 1032
7836.96 1004
7837.80 991
7838.63 1003
7839.47 991
7840.31 932
7841.14 959
7841.98 965
7842.81 1004
7843.65 973
7844.48 950
7845.32 882
7846.16 899
7846.99 858
7847.83 906
7848.67 898
7849.50 889
7850.34 930
7851.17 919
7852.01 884
7852.85 888
7853.68 843
7854.52 913
7855.36 898
7856.19 924
7857.03 910
7857.87 923
7858.70 909
7859.54 875
7860.38 859
7861.21 901
7862.05 908
7862.89 841
7863.72 875
7864.56 912
7865.40 869
7866.24 932
7867.07 899
7867.91 918
7868.75 890
7869.59 885
7870.42 880
7871.26 886
7872.10 915
7872.94 948
7873.77 972
7874.61 940
7875.45 980
7876.29 964
7877.12 1023
7877.96 1030
7878.80 1031
7879.64 1076
7880.47 1146
7881.31 1139
7882.15 1127
7882.99 1153
7883.83 1080
7884.66 1053
7885.50 1033
7886.34 989
7887.18 1019
7888.02 1009
7888.86 960
7889.69 992
7890.53 1026
7891.37 988
7892.21 1005
7893.05 981
7893.89 1000
7894.73 946
7895.56 962
7896.40 949
7897.24 902
7898.08 949
7898.92 937
7899.76 904
7900.60 934
7901.44 938
7902.28 898
7903.12 836
7903.95 870
7904.79 867
7905.63 926
7906.47 910
7907.31 902
7908.15 883
7908.99 903
7909.83 904
7910.67 911
7911.51 951
7912.35 966
7913.19 1023
7914.03 1032
7914.87 1091
7915.71 1157
7916.55 1223
7917.39 1236
7918.23 1234
7919.07 1221
7919.91 1198
7920.75 1150
7921.59 1098
7922.43 1018
7923.27 998
7924.11 992
7924.95 958
7925.79 945
7926.63 930
7927.47 908
7928.31 903
7929.15 863
7929.99 871
7930.83 878
7931.67 841
7932.51 823
7933.35 939
7934.19 888
7935.04 868
7935.88 875
7936.72 805
7937.56 868
7938.40 877
7939.24 887
7940.08 897
7940.92 907
7941.76 880
7942.60 941
7943.45 914
7944.29 948
7945.13 960
7945.97 962
7946.81 913
7947.65 920
7948.49 905
7949.34 908
7950.18 908
7951.02 875
7951.86 937
7952.70 940
7953.54 982
7954.39 949
7955.23 900
7956.07 958
7956.91 942
7957.75 918
7958.60 935
7959.44 910
7960.28 907
7961.12 907
7961.96 887
7962.81 869
7963.65 891
7964.49 925
7965.33 961
7966.18 991
7967.02 1013
7967.86 1040
7968.70 1029
7969.55 981
7970.39 935
7971.23 893
7972.08 900
7972.92 856
7973.76 859
7974.60 854
7975.45 835
7976.29 850
7977.13 830
7977.98 855
7978.82 811
7979.66 852
7980.51 754
7981.35 789
7982.19 811
7983.04 797
7983.88 816
7984.72 840
7985.57 831
7986.41 839
7987.25 811
7988.10 801
7988.94 806
7989.78 804
7990.63 768
7991.47 764
7992.32 788
7993.16 758
7994.00 780
7994.85 772
7995.69 754
7996.54 748
7997.38 786
7998.22 767
7999.07 772
7999.91 755
8000.76 789
8001.60 729
8002.45 776
8003.29 793
8004.13 737
8004.98 761
8005.82 754
8006.67 738
8007.51 716
8008.36 748
8009.20 738
8010.05 734
8010.89 698
8011.74 723
8012.58 705
8013.43 722
8014.27 730
8015.12 742
8015.96 733
8016.81 706
8017.65 704
8018.50 686
8019.34 714
8020.19 699
8021.03 708
8021.88 704
8022.72 682
8023.57 689
8024.41 748
8025.26 666
8026.11 656
8026.95 719
8027.80 706
8028.64 712
8029.49 690
8030.33 705
8031.18 713
8032.03 739
8032.87 717
8033.72 679
8034.56 765
8035.41 722
8036.26 720
8037.10 740
8037.95 738
8038.80 703
8039.64 710
8040.49 707
8041.34 718
8042.18 705
8043.03 725
8043.87 707
8044.72 711
8045.57 708
8046.41 649
8047.26 696
8048.11 703
8048.96 749
8049.80 689
8050.65 713
8051.50 717
8052.34 710
8053.19 705
8054.04 711
8054.88 713
8055.73 678
8056.58 687
8057.43 698
8058.27 709
8059.12 683
8059.97 712
8060.82 658
8061.66 708
8062.51 692
8063.36 694
8064.21 678
8065.05 642
8065.90 678
8066.75 672
8067.60 662
8068.44 663
8069.29 659
8070.14 645
8070.99 664
8071.84 692
8072.68 657
8073.53 662
8074.38 675
8075.23 669
8076.08 683
8076.93 647
8077.77 649
8078.62 662
8079.47 673
8080.32 648
8081.17 673
8082.02 656
8082.87 684
8083.71 673
8084.56 705
8085.41 650
8086.26 657
8087.11 658
8087.96 646
8088.81 656
8089.66 655
8090.51 655
8091.35 652
8092.20 665
8093.05 649
8093.90 651
8094.75 651
8095.60 639
8096.45 646
8097.30 638
8098.15 649
8099.00 634
8099.85 677
8100.70 675
8101.55 680
8102.40 670
8103.25 678
8104.10 686
8104.95 676
8105.80 661
8106.65 664
8107.50 664
8108.35 689
8109.20 698
8110.05 659
8110.90 619
8111.75 631
8112.60 656
8113.45 680
8114.30 660
8115.15 683
8116.00 648
8116.85 668
8117.70 727
8118.55 746
8119.40 701
8120.25 729
8121.10 723
8121.95 663
8122.80 676
8123.65 676
8124.50 704
8125.35 681
8126.20 687
8127.06 716
8127.91 691
8128.76 688
8129.61 701
8130.46 674
8131.31 669
8132.16 707
8133.01 729
8133.86 717
8134.72 674
8135.57 672
8136.42 720
8137.27 731
8138.12 700
8138.97 698
8139.83 676
8140.68 664
8141.53 684
8142.38 661
8143.23 665
8144.08 683
8144.94 692
8145.79 679
8146.64 703
8147.49 689
8148.34 683
8149.20 679
8150.05 613
8150.90 651
8151.75 673
8152.60 719
8153.46 724
8154.31 737
8155.16 737
8156.01 762
8156.87 732
8157.72 687
8158.57 714
8159.42 728
8160.28 701
8161.13 652
8161.98 689
8162.84 660
8163.69 669
8164.54 707
8165.39 693
8166.25 696
8167.10 712
8167.95 675
8168.81 659
8169.66 652
8170.51 667
8171.37 653
8172.22 667
8173.07 650
8173.93 681
8174.78 661
8175.63 654
8176.49 648
8177.34 669
8178.19 639
8179.05 607
8179.90 652
8180.76 615
8181.61 607
8182.46 615
8183.32 644
8184.17 632
8185.02 610
8185.88 623
8186.73 614
8187.59 643
8188.44 617
8189.30 670
8190.15 637
8191.00 604
8191.86 616
8192.71 663
8193.57 670
8194.42 672
8195.28 637
8196.13 637
8196.99 665
8197.84 648
8198.69 622
8199.55 642
8200.40 637
8201.26 640
8202.11 644
8202.97 666
8203.82 646
8204.68 644
8205.53 636
8206.39 638
8207.24 649
8208.10 647
8208.95 638
8209.81 636
8210.67 650
8211.52 658
8212.38 621
8213.23 663
8214.09 639
8214.94 647
8215.80 618
8216.65 654
8217.51 647
8218.37 670
8219.22 681
8220.08 651
8220.93 698
8221.79 652
8222.64 693
8223.50 666
8224.36 685
8225.21 674
8226.07 680
8226.92 655
8227.78 679
8228.64 678
8229.49 636
8230.35 595
8231.21 618
8232.06 647
8232.92 670
8233.78 640
8234.63 628
8235.49 631
8236.35 624
8237.20 624
8238.06 626
8238.92 654
8239.77 634
8240.63 675
8241.49 655
8242.34 644
8243.20 631
8244.06 653
8244.91 634
8245.77 637
8246.63 651
8247.49 651
8248.34 680
8249.20 654
8250.06 657
8250.92 627
8251.77 636
8252.63 656
8253.49 619
8254.35 617
8255.20 672
8256.06 659
8256.92 652
8257.78 639
8258.63 671
8259.49 664
8260.35 665
8261.21 650
8262.07 646
8262.92 657
8263.78 650
8264.64 675
8265.50 677
8266.36 661
8267.22 663
8268.07 652
8268.93 676
8269.79 669
8270.65 694
8271.51 671
8272.37 701
8273.22 696
8274.08 691
8274.94 691
8275.80 713
8276.66 694
8277.52 687
8278.38 745
8279.24 717
8280.09 700
8280.95 700
8281.81 694
8282.67 714
8283.53 717
8284.39 697
8285.25 690
8286.11 690
8286.97 670
8287.83 695
8288.69 667
8289.55 646
8290.41 642
8291.26 691
8292.12 733
8292.98 725
8293.84 730
8294.70 688
8295.56 727
8296.42 732
8297.28 736
8298.14 690
8299.00 743
8299.86 691
8300.72 717
8301.58 713
8302.44 723
8303.30 706
8304.16 714
8305.02 690
8305.88 694
8306.74 691
8307.60 694
8308.46 713
8309.33 720
8310.19 705
8311.05 700
8311.91 691
8312.77 657
8313.63 643
8314.49 667
8315.35 672
8316.21 666
8317.07 661
8317.93 674
8318.79 703
8319.65 695
8320.52 709
8321.38 710
8322.24 666
8323.10 654
8323.96 657
8324.82 661
8325.68 689
8326.54 694
8327.41 688
8328.27 677
8329.13 703
8329.99 712
8330.85 714
8331.71 699
8332.57 723
8333.44 717
8334.30 721
8335.16 707
8336.02 694
8336.88 702
8337.75 695
8338.61 703
8339.47 699
8340.33 713
8341.19 716
8342.06 749
8342.92 723
8343.78 703
8344.64 723
8345.50 726
8346.37 720
8347.23 746
8348.09 724
8348.95 701
8349.82 733
8350.68 765
8351.54 763
8352.40 720
8353.27 732
8354.13 723
8354.99 737
8355.86 744
8356.72 690
8357.58 710
8358.45 728
8359.31 760
8360.17 718
8361.03 714
8361.90 713
8362.76 699
8363.62 703
8364.49 745
8365.35 708
8366.21 711
8367.08 710
8367.94 717
8368.80 723
8369.67 750
8370.53 747
8371.40 752
8372.26 756
8373.12 773
8373.99 791
8374.85 778
8375.71 747
8376.58 756
8377.44 742
8378.31 780
8379.17 795
8380.03 759
8380.90 772
8381.76 798
8382.63 809
8383.49 815
8384.36 791
8385.22 788
8386.08 759
8386.95 820
8387.81 818
8388.68 764
8389.54 793
8390.41 789
8391.27 762
8392.14 752
8393.00 818
8393.87 820
8394.73 813
8395.60 814
8396.46 854
8397.33 838
8398.19 859
8399.06 848
8399.92 848
8400.79 875
8401.65 868
8402.52 899
8403.38 878
8404.25 875
8405.11 833
8405.98 875
8406.84 889
8407.71 848
8408.58 898
8409.44 894
8410.31 894
8411.17 910
8412.04 934
8412.90 945
8413.77 891
8414.64 888
8415.50 922
8416.37 944
8417.23 932
8418.10 919
8418.97 942
8419.83 946
8420.70 965
8421.56 980
8422.43 997
8423.30 977
8424.16 1020
8425.03 1056
8425.90 1029
8426.76 1023
8427.63 1053
8428.50 1047
8429.36 1058
8430.23 1083
8431.10 1063
8431.96 1093
8432.83 1094
8433.70 1074
8434.56 1089
8435.43 1157
8436.30 1159
8437.16 1214
8438.03 1190
8438.90 1243
8439.77 1285
8440.63 1290
8441.50 1259
8442.37 1264
8443.24 1265
8444.10 1304
8444.97 1308
8445.84 1316
8446.71 1316
8447.57 1331
8448.44 1304
8449.31 1302
8450.18 1411
8451.04 1496
8451.91 1593
8452.78 1847
8453.65 2074
8454.52 2310
8455.38 2536
8456.25 2736
8457.12 2792
8457.99 2596
8458.86 2476
8459.72 2256
8460.59 2059
8461.46 1916
8462.33 1665
8463.20 1550
8464.07 1446
8464.93 1419
8465.80 1373
8466.67 1322
8467.54 1286
8468.41 1276
8469.28 1223
8470.15 1176
8471.02 1158
8471.88 1194
8472.75 1184
8473.62 1182
8474.49 1158
8475.36 1142
8476.23 1132
8477.10 1136
8477.97 1209
8478.84 1219
8479.71 1255
8480.58 1285
8481.44 1319
8482.31 1334
8483.18 1345
8484.05 1341
8484.92 1345
8485.79 1363
8486.66 1255
8487.53 1212
8488.40 1168
8489.27 1175
8490.14 1155
8491.01 1158
8491.88 1197
8492.75 1209
8493.62 1242
8494.49 1262
8495.36 1215
8496.23 1198
8497.10 1212
8497.97 1196
8498.84 1165
8499.71 1177
8500.58 1167
8501.45 1197
8502.32 1171
8503.19 1165
8504.06 1146
8504.93 1178
8505.80 1191
8506.67 1218
8507.55 1205
8508.42 1216
8509.29 1254
8510.16 1260
8511.03 1226
8511.90 1229
8512.77 1294
8513.64 1249
8514.51 1269
8515.38 1268
8516.25 1288
8517.13 1279
8518.00 1346
8518.87 1342
8519.74 1315
8520.61 1398
8521.48 1492
8522.35 1604
8523.23 1706
8524.10 1804
8524.97 1882
8525.84 1962
8526.71 1953
8527.58 1951
8528.46 1937
8529.33 1802
8530.20 1701
8531.07 1566
8531.94 1521
8532.81 1430
8533.69 1351
8534.56 1283
8535.43 1301
8536.30 1331
8537.18 1296
8538.05 1251
8538.92 1239
8539.79 1205
8540.66 1209
8541.54 1253
8542.41 1209
8543.28 1186
8544.15 1195
8545.03 1157
8545.90 1180
8546.77 1197
8547.64 1186
8548.52 1227
8549.39 1212
8550.26 1294
8551.14 1378
8552.01 1411
8552.88 1449
8553.76 1450
8554.63 1454
8555.50 1390
8556.37 1390
8557.25 1352
8558.12 1293
8558.99 1261
8559.87 1216
8560.74 1158
8561.61 1153
8562.49 1176
8563.36 1181
8564.24 1137
8565.11 1144
8565.98 1147
8566.86 1129
8567.73 1108
8568.60 1142
8569.48 1101
8570.35 1110
8571.23 1110
8572.10 1136
8572.97 1111
8573.85 1082
8574.72 1074
8575.60 1093
8576.47 1104
8577.34 1102
8578.22 1103
8579.09 1088
8579.97 1108
8580.84 1145
8581.72 1103
8582.59 1124
8583.47 1144
8584.34 1148
8585.21 1146
8586.09 1103
8586.96 1161
8587.84 1217
8588.71 1178
8589.59 1178
8590.46 1163
8591.34 1218
8592.21 1225
8593.09 1208
8593.96 1214
8594.84 1231
8595.71 1209
8596.59 1218
8597.46 1230
8598.34 1270
8599.22 1290
8600.09 1285
8600.97 1267
8601.84 1263
8602.72 1260
8603.59 1246
8604.47 1309
8605.34 1352
8606.22 1308
8607.10 1292
8607.97 1334
8608.85 1339
8609.72 1318
8610.60 1314
8611.47 1344
8612.35 1305
8613.23 1330
8614.10 1311
8614.98 1321
8615.86 1289
8616.73 1365
8617.61 1418
8618.48 1353
8619.36 1407
8620.24 1429
8621.11 1439
8621.99 1465
8622.87 1442
8623.74 1488
8624.62 1478
8625.50 1522
8626.37 1532
8627.25 1533
8628.13 1512
8629.00 1563
8629.88 1537
8630.76 1566
8631.64 1535
8632.51 1563
8633.39 1611
8634.27 1622
8635.14 1646
8636.02 1617
8636.90 1614
8637.78 1588
8638.65 1632
8639.53 1635
8640.41 1645
8641.29 1685
8642.16 1655
8643.04 1736
8643.92 1723
8644.80 1731
8645.67 1770
8646.55 1767
8647.43 1785
8648.31 1768
8649.18 1787
8650.06 1791
8650.94 1825
8651.82 1848
8652.70 1832
8653.58 1882
8654.45 1862
8655.33 1835
8656.21 1925
8657.09 1977
8657.97 2020
8658.84 2046
8659.72 2144
8660.60 2207
8661.48 2240
8662.36 2361
8663.24 2485
8664.12 2553
8664.99 2532
8665.87 2477
8666.75 2531
8667.63 2519
8668.51 2444
8669.39 2506
8670.27 2662
8671.15 2808
8672.03 2939
8672.91 3174
8673.78 3252
8674.66 3296
8675.54 3256
8676.42 3161
8677.30 2957
8678.18 2841
8679.06 2631
8679.94 2421
8680.82 2276
8681.70 2114
8682.58 2051
8683.46 2046
8684.34 2073
8685.22 2023
8686.10 2099
8686.98 2099
8687.86 2195
8688.74 2352
8689.62 2657
8690.50 2954
8691.38 3109
8692.26 3329
8693.14 3288
8694.02 3121
8694.90 3016
8695.78 2811
8696.66 2558
8697.54 2421
8698.42 2249
8699.30 2145
8700.18 2059
8701.06 1992
8701.94 1965
8702.82 1968
8703.70 1925
8704.58 1824
8705.46 1765
8706.34 1725
8707.23 1646
8708.11 1581
8708.99 1525
8709.87 1560
8710.75 1512
8711.63 1485
8712.51 1462
8713.39 1431
8714.27 1424
8715.16 1430
8716.04 1398
8716.92 1372
8717.80 1379
8718.68 1362
8719.56 1377
8720.44 1367
8721.33 1352
8722.21 1426
8723.09 1372
8723.97 1415
8724.85 1434
8725.73 1396
8726.62 1395
8727.50 1466
8728.38 1460
8729.26 1501
8730.14 1521
8731.03 1489
8731.91 1461
8732.79 1511
8733.67 1440
8734.55 1441
8735.44 1454
8736.32 1445
8737.20 1406
8738.08 1378
8738.97 1398
8739.85 1380
8740.73 1410
8741.61 1433
8742.50 1391
8743.38 1387
8744.26 1374
8745.14 1396
8746.03 1364
8746.91 1406
8747.79 1394
8748.68 1357
8749.56 1382
8750.44 1350
8751.33 1380
8752.21 1362
8753.09 1361
8753.97 1370
8754.86 1358
8755.74 1401
8756.62 1454
8757.51 1373
8758.39 1377
8759.28 1354
8760.16 1365
8761.04 1398
8761.93 1397
8762.81 1412
8763.69 1350
8764.58 1385
8765.46 1416
8766.34 1412
8767.23 1383
8768.11 1425
8769.00 1413
8769.88 1374
8770.76 1380
8771.65 1382
8772.53 1390
8773.42 1343
8774.30 1290
8775.19 1320
8776.07 1349
8776.95 1381
8777.84 1396
8778.72 1503
8779.61 1577
8780.49 1636
8781.38 1742
8782.26 1736
8783.15 1692
8784.03 1673
8784.92 1626
8785.80 1540
8786.69 1448
8787.57 1387
8788.46 1281
8789.34 1230
8790.23 1247
8791.11 1198
8792.00 1153
8792.88 1136
8793.77 1141
8794.65 1116
8795.54 1086
8796.42 1096
8797.31 1090
8798.19 1063
8799.08 1075
8799.96 1085
8800.85 1017
8801.74 1036
8802.62 991
8803.51 964
8804.39 980
8805.28 1027
8806.16 999
8807.05 964
8807.94 952
8808.82 959
8809.71 972
8810.59 946
8811.48 966
8812.37 987
8813.25 1005
8814.14 970
8815.03 963
8815.91 944
8816.80 972
8817.68 981
8818.57 1022
8819.46 1020
8820.34 997
8821.23 972
8822.12 973
8823.00 957
8823.89 1002
8824.78 958
8825.66 968
8826.55 916
8827.44 931
8828.33 919
8829.21 938
8830.10 912
8830.99 901
8831.87 886
8832.76 890
8833.65 891
8834.54 893
8835.42 912
8836.31 900
8837.20 907
8838.08 886
8838.97 914
8839.86 903
8840.75 904
8841.64 961
8842.52 893
8843.41 911
8844.30 897
8845.19 877
8846.07 871
8846.96 879
8847.85 864
8848.74 846
8849.63 885
8850.51 857
8851.40 844
8852.29 843
8853.18 833
8854.07 861
8854.96 841
8855.84 870
8856.73 848
8857.62 846
8858.51 830
8859.40 860
8860.29 826
8861.17 819
8862.06 814
8862.95 856
8863.84 856
8864.73 813
8865.62 807
8866.51 849
8867.40 833
8868.29 802
8869.17 791
8870.06 820
8870.95 834
8871.84 774
8872.73 786
8873.62 748
8874.51 798
8875.40 768
8876.29 747
8877.18 739
8878.07 745
8878.96 766
8879.85 747
8880.74 739
8881.63 743
8882.51 716
8883.40 753
8884.29 776
8885.18 748
8886.07 723
8886.96 719
8887.85 700
8888.74 708
8889.63 697
8890.52 698
8891.41 723
8892.30 706
8893.19 690
8894.09 667
8894.98 699
8895.87 679
8896.76 673
8897.65 655
8898.54 669
8899.43 694
8900.32 645
8901.21 670
8902.10 672
8902.99 686
8903.88 703
8904.77 682
8905.66 671
8906.55 697
8907.44 674
8908.34 675
8909.23 637
8910.12 665
8911.01 672
8911.90 691
8912.79 683
8913.68 661
8914.57 662
8915.47 657
8916.36 703
8917.25 673
8918.14 678
8919.03 635
8919.92 671
8920.81 686
8921.71 645
8922.60 648
8923.49 645
8924.38 642
8925.27 670
8926.16 655
8927.06 622
8927.95 649
8928.84 635
8929.73 643
8930.62 637
8931.52 635
8932.41 637
8933.30 632
8934.19 644
8935.09 638
8935.98 650
8936.87 669
8937.76 651
8938.66 669
8939.55 621
8940.44 603
8941.33 613
8942.23 618
8943.12 615
8944.01 593
8944.90 637
8945.80 646
8946.69 597
8947.58 613
8948.48 607
8949.37 588
8950.26 604
8951.16 620
8952.05 628
8952.94 620
8953.84 599
8954.73 630
8955.62 601
8956.52 607
8957.41 608
8958.30 577
8959.20 613
8960.09 600
8960.98 598
8961.88 617
8962.77 593
8963.66 596
8964.56 589
8965.45 595
8966.35 611
8967.24 602
8968.13 617
8969.03 601
8969.92 620
8970.82 616
8971.71 623
8972.60 622
8973.50 595
8974.39 610
8975.29 602
8976.18 572
8977.08 591
8977.97 611
8978.87 616
8979.76 590
8980.65 600
8981.55 566
8982.44 572
8983.34 572
8984.23 595
8985.13 596
8986.02 580
8986.92 576
8987.81 572
8988.71 617
8989.60 606
8990.50 606
8991.39 562
8992.29 569
8993.18 569
8994.08 592
8994.97 589
8995.87 579
8996.76 564
8997.66 553
8998.56 606
8999.45 591
9000.35 567
9001.24 579
9002.14 572
9003.03 573
9003.93 568
9004.83 585
9005.72 601
9006.62 585
9007.51 623
9008.41 584
9009.31 560
9010.20 560
9011.10 579
9011.99 558
9012.89 568
9013.79 563
9014.68 547
9015.58 550
9016.48 587
9017.37 578
9018.27 553
9019.16 557
9020.06 570
9020.96 579
9021.85 589
9022.75 566
9023.65 607
9024.54 593
9025.44 571
9026.34 563
9027.24 587
9028.13 590
9029.03 549
9029.93 578
9030.82 579
9031.72 565
9032.62 540
9033.52 546
9034.41 603
9035.31 538
9036.21 548
9037.10 536
9038.00 539
9038.90 577
9039.80 582
9040.69 593
9041.59 555
9042.49 579
9043.39 555
9044.29 565
9045.18 549
9046.08 566
9046.98 560
9047.88 549
9048.78 579
9049.67 580
9050.57 584
9051.47 593
9052.37 526
9053.27 529
9054.16 582
9055.06 582
9055.96 601
9056.86 591
9057.76 607
9058.66 625
9059.55 583
9060.45 561
9061.35 585
9062.25 606
9063.15 603
9064.05 582
9064.95 557
9065.85 545
9066.74 603
9067.64 576
9068.54 568
9069.44 586
9070.34 569
9071.24 584
9072.14 595
9073.04 560
9073.94 572
9074.84 600
9075.74 546
9076.64 572
9077.53 561
9078.43 557
9079.33 550
9080.23 569
9081.13 573
9082.03 586
9082.93 583
9083.83 601
9084.73 599
9085.63 550
9086.53 551
9087.43 599
9088.33 602
9089.23 604
9090.13 591
9091.03 629
9091.93 603
9092.83 601
9093.73 580
9094.63 572
9095.53 572
9096.43 593
9097.33 599
9098.23 598
9099.13 562
9100.04 582
9100.94 605
9101.84 568
9102.74 596
9103.64 585
9104.54 586
9105.44 610
9106.34 562
9107.24 566
9108.14 604
9109.04 567
9109.94 601
9110.85 604
9111.75 579
9112.65 567
9113.55 597
9114.45 562
9115.35 556
9116.25 580
9117.15 582
9118.06 570
9118.96 607
9119.86 580
9120.76 562
9121.66 576
9122.56 589
9123.46 622
9124.37 588
9125.27 602
9126.17 575
9127.07 568
9127.97 583
9128.88 584
9129.78 594
9130.68 610
9131.58 594
9132.48 594
9133.39 579
9134.29 564
9135.19 583
9136.09 550
9137.00 551
9137.90 570
9138.80 612
9139.70 601
9140.61 597
9141.51 617
9142.41 546
9143.31 522
9144.22 549
9145.12 589
9146.02 551
9146.92 533
9147.83 574
9148.73 542
9149.63 562
9150.54 576
9151.44 589
9152.34 572
9153.25 582
9154.15 548
9155.05 563
9155.96 572
9156.86 556
9157.76 587
9158.67 600
9159.57 613
9160.47 616
9161.38 582
9162.28 586
9163.18 559
9164.09 585
9164.99 592
9165.90 581
9166.80 574
9167.70 599
9168.61 596
9169.51 590
9170.42 589
9171.32 599
9172.22 577
9173.13 589
9174.03 598
9174.94 586
9175.84 558
9176.74 605
9177.65 614
9178.55 611
9179.46 602
9180.36 596
9181.27 587
9182.17 569
9183.08 625
9183.98 585
9184.89 623
9185.79 570
9186.70 606
9187.60 602
9188.51 599
9189.41 605
9190.32 616
9191.22 639
9192.13 603
9193.03 610
9193.94 575
9194.84 610
9195.75 632
9196.65 671
9197.56 672
9198.46 679
9199.37 670
9200.27 682
9201.18 674
9202.08 681
9202.99 624
9203.90 621
9204.80 676
9205.71 661
9206.61 633
9207.52 639
9208.42 625
9209.33 605
9210.24 600
9211.14 561
9212.05 589
9212.95 573
9213.86 584
9214.77 592
9215.67 568
9216.58 626
9217.49 646
9218.39 613
9219.30 618
9220.21 623
9221.11 635
9222.02 609
9222.93 595
9223.83 630
9224.74 614
9225.65 605
9226.55 603
9227.46 599
9228.37 611
9229.27 578
9230.18 611
9231.09 626
9231.99 593
9232.90 613
9233.81 590
9234.72 578
9235.62 592
9236.53 604
9237.44 576
9238.34 620
9239.25 606
9240.16 609
9241.07 598
9241.97 591
9242.88 579
9243.79 600
9244.70 587
9245.61 597
9246.51 611
9247.42 571
9248.33 563
9249.24 572
9250.14 581
9251.05 593
9251.96 538
9252.87 568
9253.78 595
9254.69 569
9255.59 563
9256.50 582
9257.41 614
9258.32 589
9259.23 557
9260.14 569
9261.04 587
9261.95 612
9262.86 600
9263.77 611
9264.68 618
9265.59 614
9266.50 597
9267.40 573
9268.31 593
9269.22 604
9270.13 579
9271.04 610
9271.95 617
9272.86 581
9273.77 605
9274.68 612
9275.59 574
9276.49 585
9277.40 599
9278.31 594
9279.22 600
9280.13 585
9281.04 573
9281.95 590
9282.86 598
9283.77 580
9284.68 587
9285.59 618
9286.50 590
9287.41 616
9288.32 611
9289.23 580
9290.14 587
9291.05 615
9291.96 624
9292.87 610
9293.78 596
9294.69 621
9295.60 635
9296.51 636
9297.42 616
9298.33 640
9299.24 643
9300.15 604
9301.06 655
9301.97 631
9302.88 626
9303.79 610
9304.70 646
9305.61 629
9306.53 610
9307.44 637
9308.35 654
9309.26 649
9310.17 656
9311.08 615
9311.99 620
9312.90 656
9313.81 624
9314.72 636
9315.63 624
9316.55 598
9317.46 608
9318.37 603
9319.28 637
9320.19 621
9321.10 612
9322.01 603
9322.93 636
9323.84 621
9324.75 609
9325.66 600
9326.57 602
9327.48 607
9328.40 596
9329.31 564
9330.22 551
9331.13 606
9332.04 621
9332.96 634
9333.87 586
9334.78 624
9335.69 643
9336.60 619
9337.52 616
9338.43 593
9339.34 622
9340.25 603
9341.17 609
9342.08 602
9342.99 658
9343.90 661
9344.82 599
9345.73 585
9346.64 584
9347.55 596
9348.47 595
9349.38 641
9350.29 609
9351.21 626
9352.12 637
9353.03 628
9353.94 606
9354.86 623
9355.77 634
9356.68 592
9357.60 612
9358.51 619
9359.42 612
9360.34 616
9361.25 593
9362.16 619
9363.08 607
9363.99 632
9364.90 583
9365.82 640
9366.73 600
9367.65 584
9368.56 623
9369.47 660
9370.39 630
9371.30 610
9372.21 645
9373.13 615
9374.04 613
9374.96 637
9375.87 644
9376.79 646
9377.70 608
9378.61 654
9379.53 660
9380.44 674
9381.36 685
9382.27 658
9383.19 637
9384.10 659
9385.01 655
9385.93 649
9386.84 668
9387.76 678
9388.67 693
9389.59 669
9390.50 684
9391.42 669
9392.33 691
9393.25 694
9394.16 673
9395.08 711
9395.99 730
9396.91 744
9397.82 697
9398.74 696
9399.65 690
9400.57 692
9401.48 691
9402.40 649
9403.32 646
9404.23 637
9405.15 677
9406.06 650
9406.98 648
9407.89 683
9408.81 676
9409.73 697
9410.64 658
9411.56 657
9412.47 695
9413.39 666
9414.30 653
9415.22 669
9416.14 660
9417.05 701
9417.97 727
9418.89 681
9419.80 673
9420.72 701
9421.63 699
9422.55 686
9423.47 674
9424.38 704
9425.30 695
9426.22 680
9427.13 692
9428.05 679
9428.97 707
9429.88 648
9430.80 700
9431.72 701
9432.63 703
9433.55 693
9434.47 713
9435.38 735
9436.30 717
9437.22 749
9438.14 701
9439.05 724
9439.97 710
9440.89 715
9441.81 760
9442.72 767
9443.64 694
9444.56 727
9445.47 721
9446.39 714
9447.31 752
9448.23 782
9449.15 773
9450.06 800
9450.98 772
9451.90 795
9452.82 769
9453.73 750
9454.65 775
9455.57 744
9456.49 746
9457.41 733
9458.32 751
9459.24 733
9460.16 724
9461.08 732
9462.00 713
9462.92 734
9463.83 732
9464.75 765
9465.67 721
9466.59 740
9467.51 734
9468.43 756
9469.35 736
9470.26 723
9471.18 710
9472.10 710
9473.02 749
9473.94 753
9474.86 737
9475.78 761
9476.70 753
9477.62 783
9478.54 792
9479.45 786
9480.37 788
9481.29 818
9482.21 840
9483.13 808
9484.05 803
9484.97 791
9485.89 785
9486.81 769
9487.73 724
9488.65 767
9489.57 813
9490.49 753
9491.41 745
9492.33 772
9493.25 732
9494.17 755
9495.09 758
9496.01 780
9496.93 776
9497.85 781
9498.77 799
9499.69 775
9500.61 775
9501.53 785
9502.45 820
9503.37 822
9504.29 788
9505.21 789
9506.13 788
9507.05 799
9507.97 816
9508.89 776
9509.81 796
9510.73 804
9511.65 803
9512.57 824
9513.49 825
9514.42 798
9515.34 827
9516.26 939
9517.18 939
9518.10 959
9519.02 951
9519.94 973
9520.86 995
9521.78 992
9522.71 1005
9523.63 1049
9524.55 1016
9525.47 967
9526.39 941
9527.31 921
9528.23 921
9529.16 908
9530.08 916
9531.00 919
9531.92 910
9532.84 874
9533.76 904
9534.69 881
9535.61 912
9536.53 878
9537.45 864
9538.37 877
9539.30 827
9540.22 833
9541.14 863
9542.06 885
9542.98 905
9543.91 921
9544.83 905
9545.75 887
9546.67 920
9547.60 916
9548.52 904
9549.44 949
9550.36 956
9551.29 950
9552.21 931
9553.13 904
9554.06 894
9554.98 941
9555.90 938
9556.82 955
9557.75 931
9558.67 959
9559.59 965
9560.52 966
9561.44 986
9562.36 987
9563.29 992
9564.21 955
9565.13 944
9566.06 978
9566.98 957
9567.90 931
9568.83 958
9569.75 956
9570.67 984
9571.60 973
9572.52 943
9573.44 984
9574.37 994
9575.29 1028
9576.22 1031
9577.14 1036
9578.06 1037
9578.99 1013
9579.91 1026
9580.84 1054
9581.76 1037
9582.68 1069
9583.61 1057
9584.53 1058
9585.46 1088
9586.38 1032
9587.31 987
9588.23 994
9589.15 1015
9590.08 1020
9591.00 1034
9591.93 1002
9592.85 1054
9593.78 1081
9594.70 1054
9595.63 1076
9596.55 1114
9597.48 1103
9598.40 1117
9599.33 1156
9600.25 1175
9601.18 1195
9602.10 1172
9603.03 1146
9603.95 1164
9604.88 1139
9605.80 1175
9606.73 1142
9607.65 1153
9608.58 1180
9609.50 1145
9610.43 1161
9611.35 1110
9612.28 1096
9613.21 1085
9614.13 1140
9615.06 1149
9615.98 1190
9616.91 1186
9617.84 1176
9618.76 1182
9619.69 1150
9620.61 1126
9621.54 1174
9622.47 1214
9623.39 1195
9624.32 1228
9625.24 1224
9626.17 1239
9627.10 1234
9628.02 1260
9628.95 1227
9629.88 1241
9630.80 1305
9631.73 1292
9632.65 1264
9633.58 1301
9634.51 1349
9635.43 1322
9636.36 1313
9637.29 1331
9638.22 1360
9639.14 1396
9640.07 1403
9641.00 1478
9641.92 1512
9642.85 1503
9643.78 1476
9644.70 1537
9645.63 1543
9646.56 1474
9647.49 1492
9648.41 1488
9649.34 1513
9650.27 1433
9651.20 1408
9652.12 1443
9653.05 1426
9653.98 1426
9654.91 1401
9655.83 1374
9656.76 1422
9657.69 1423
9658.62 1418
9659.55 1364
9660.47 1383
9661.40 1387
9662.33 1385
9663.26 1444
9664.19 1406
9665.11 1422
9666.04 1411
9666.97 1439
9667.90 1456
9668.83 1479
9669.75 1507
9670.68 1516
9671.61 1507
9672.54 1575
9673.47 1539
9674.40 1527
9675.33 1581
9676.25 1533
9677.18 1524
9678.11 1524
9679.04 1570
9679.97 1541
9680.90 1530
9681.83 1569
9682.76 1556
9683.69 1566
9684.61 1614
9685.54 1627
9686.47 1595
9687.40 1566
9688.33 1598
9689.26 1611
9690.19 1584
9691.12 1560
9692.05 1599
9692.98 1626
9693.91 1669
9694.84 1723
9695.77 1757
9696.70 1825
9697.63 1837
9698.56 1874
9699.49 1909
9700.42 1904
9701.35 1854
9702.28 1813
9703.21 1759
9704.14 1696
9705.07 1694
9706.00 1637
9706.93 1645
9707.86 1558
9708.79 1542
9709.72 1574
9710.65 1653
9711.58 1659
9712.51 1697
9713.44 1788
9714.37 1836
9715.30 1800
9716.23 1817
9717.16 1792
9718.09 1742
9719.02 1666
9719.95 1616
9720.88 1559
9721.81 1498
9722.75 1473
9723.68 1385
9724.61 1375
9725.54 1306
9726.47 1329
9727.40 1303
9728.33 1310
9729.26 1357
9730.19 1340
9731.13 1337
9732.06 1323
9732.99 1322
9733.92 1319
9734.85 1316
9735.78 1314
9736.71 1254
9737.65 1256
9738.58 1239
9739.51 1228
9740.44 1213
9741.37 1214
9742.30 1183
9743.24 1161
9744.17 1161
9745.10 1126
9746.03 1163
9746.96 1112
9747.90 1119
9748.83 1134
9749.76 1121
9750.69 1129
9751.63 1134
9752.56 1090
9753.49 1115
9754.42 1096
9755.36 1068
9756.29 1142
9757.22 1115
9758.15 1111
9759.09 1054
9760.02 1046
9760.95 1094
9761.88 1085
9762.82 1117
9763.75 1117
9764.68 1121
9765.62 1115
9766.55 1083
9767.48 1089
9768.41 1107
9769.35 1127
9770.28 1148
9771.21 1083
9772.15 1056
9773.08 1054
9774.01 1094
9774.95 1092
9775.88 1110
9776.81 1078
9777.75 1093
9778.68 1158
9779.62 1143
9780.55 1092
9781.48 1106
9782.42 1103
9783.35 1095
9784.28 1096
9785.22 1084
9786.15 1108
9787.09 1087
9788.02 1050
9788.95 1054
9789.89 1034
9790.82 1028
9791.76 1020
9792.69 1031
9793.63 1015
9794.56 1019
9795.49 1017
9796.43 1053
9797.36 1035
9798.30 1003
9799.23 1025
9800.17 1026
9801.10 1005
9802.04 988
9802.97 979
9803.91 958
9804.84 966
9805.78 942
9806.71 945
9807.65 940
9808.58 906
9809.52 869
9810.45 920
9811.39 923
9812.32 921
9813.26 850
9814.19 897
9815.13 869
9816.06 869
9817.00 895
9817.93 876
9818.87 846
9819.80 864
9820.74 870
9821.68 828
9822.61 838
9823.55 810
9824.48 826
9825.42 826
9826.35 807
9827.29 820
9828.23 819
9829.16 853
9830.10 810
9831.03 793
9831.97 820
9832.91 820
9833.84 836
9834.78 845
9835.72 811
9836.65 833
9837.59 826
9838.52 832
9839.46 835
9840.40 803
9841.33 810
9842.27 819
9843.21 814
9844.14 843
9845.08 820
9846.02 821
9846.95 844
9847.89 804
9848.83 804
9849.77 805
9850.70 857
9851.64 835
9852.58 832
9853.51 837
9854.45 844
9855.39 814
9856.33 827
9857.26 807
9858.20 799
9859.14 798
9860.08 768
9861.01 769
9861.95 795
9862.89 798
9863.83 791
9864.76 765
9865.70 800
9866.64 746
9867.58 805
9868.51 763
9869.45 752
9870.39 797
9871.33 804
9872.27 800
9873.20 771
9874.14 769
9875.08 774
9876.02 761
9876.96 761
9877.90 788
9878.83 748
9879.77 770
9880.71 782
9881.65 781
9882.59 761
9883.53 750
9884.47 724
9885.40 729
9886.34 761
9887.28 725
9888.22 730
9889.16 765
9890.10 760
9891.04 709
9891.98 693
9892.91 724
9893.85 713
9894.79 696
9895.73 722
9896.67 739
9897.61 755
9898.55 737
9899.49 706
9900.43 716
9901.37 725
9902.31 744
9903.25 757
9904.19 772
9905.13 733
9906.07 723
9907.01 723
9907.95 721
9908.89 729
9909.83 731
9910.77 757
9911.71 733
9912.65 721
9913.59 730
9914.53 706
9915.47 733
9916.41 770
9917.35 741
9918.29 725
9919.23 753
9920.17 757
9921.11 772
9922.05 790
9922.99 848
9923.93 881
9924.87 899
9925.81 963
9926.75 975
9927.69 913
9928.63 900
9929.57 902
9930.51 905
9931.45 842
9932.39 794
9933.34 787
9934.28 778
9935.22 746
9936.16 728
9937.10 724
9938.04 726
9938.98 734
9939.92 714
9940.87 691
9941.81 693
9942.75 727
9943.69 710
9944.63 722
9945.57 736
9946.51 769
9947.46 772
9948.40 818
9949.34 811
9950.28 807
9951.22 796
9952.16 814
9953.11 805
9954.05 813
9954.99 768
9955.93 681
9956.87 697
9957.82 723
9958.76 685
9959.70 676
9960.64 682
9961.59 694
9962.53 661
9963.47 696
9964.41 670
9965.35 686
9966.30 667
9967.24 645
9968.18 679
9969.13 659
9970.07 651
9971.01 626
9971.95 649
9972.90 619
9973.84 608
9974.78 639
9975.73 627
9976.67 620
9977.61 641
9978.55 614
9979.50 597
9980.44 629
9981.38 626
9982.33 624
9983.27 625
9984.21 637
9985.16 646
9986.10 633
9987.04 635
9987.99 622
9988.93 621
9989.88 660
9990.82 644
9991.76 607
9992.71 614
9993.65 597
9994.59 615
9995.54 630
9996.48 668
9997.43 652
9998.37 644
9999.31 611
10000.26 587
10001.20 608
10002.15 626
10003.09 658
10004.04 616
10004.98 633
10005.92 613
10006.87 629
10007.81 617
10008.76 592
10009.70 602
10010.65 620
10011.59 623
10012.54 614
10013.48 618
10014.43 620
10015.37 649
10016.32 661
10017.26 634
10018.21 593
10019.15 650
10020.10 643
10021.04 624
10021.99 605
10022.93 596
10023.88 628
10024.82 640
10025.77 610
10026.71 608
10027.66 593
10028.60 596
10029.55 628
10030.49 625
10031.44 615
10032.39 587
10033.33 598
10034.28 623
10035.22 570
10036.17 583
10037.11 573
10038.06 620
10039.01 635
10039.95 607
10040.90 581
10041.84 584
10042.79 582
10043.74 602
10044.68 551
10045.63 583
10046.58 584
10047.52 568
10048.47 596
10049.41 562
10050.36 557
10051.31 586
10052.25 602
10053.20 598
10054.15 563
10055.09 557
10056.04 575
10056.99 596
10057.93 561
10058.88 570
10059.83 564
10060.78 556
10061.72 557
10062.67 564
10063.62 614
10064.56 599
10065.51 600
10066.46 559
10067.41 562
10068.35 553
10069.30 531
10070.25 578
10071.20 593
10072.14 573
10073.09 575
10074.04 558
10074.99 583
10075.93 555
10076.88 560
10077.83 569
10078.78 557
10079.72 599
10080.67 593
10081.62 548
10082.57 550
10083.52 559
10084.46 585
10085.41 575
10086.36 526
10087.31 545
10088.26 596
10089.21 575
10090.15 540
10091.10 587
10092.05 581
10093.00 606
10093.95 547
10094.90 555
10095.85 557
10096.79 574
10097.74 590
10098.69 559
10099.64 569
10100.59 562
10101.54 594
10102.49 558
10103.44 548
10104.39 551
10105.33 566
10106.28 570
10107.23 582
10108.18 575
10109.13 592
10110.08 587
10111.03 560
10111.98 548
10112.93 571
10113.88 565
10114.83 568
10115.78 583
10116.73 580
10117.68 550
10118.63 563
10119.58 600
10120.53 561
10121.48 578
10122.43 566
10123.38 584
10124.33 573
10125.28 563
10126.23 511
10127.18 570
10128.13 580
10129.08 570
10130.03 570
10130.98 556
10131.93 585
10132.88 588
10133.83 601
10134.78 566
10135.73 578
10136.68 577
10137.63 583
10138.58 565
10139.53 613
10140.48 594
10141.43 611
10142.38 600
10143.33 602
10144.29 606
10145.24 596
10146.19 618
10147.14 602
10148.09 583
10149.04 592
10149.99 586
10150.94 601
10151.89 625
10152.85 617
10153.80 592
10154.75 624
10155.70 643
10156.65 629
10157.60 609
10158.55 602
10159.51 609
10160.46 600
10161.41 588
10162.36 655
10163.31 660
10164.26 617
10165.22 604
10166.17 608
10167.12 636
10168.07 657
10169.02 629
10169.98 644
10170.93 640
10171.88 624
10172.83 641
10173.79 658
10174.74 650
10175.69 629
10176.64 627
10177.60 666
10178.55 673
10179.50 658
10180.45 662
10181.41 646
10182.36 641
10183.31 653
10184.26 669
10185.22 657
10186.17 693
10187.12 683
10188.08 677
10189.03 684
10189.98 705
10190.93 671
10191.89 671
10192.84 680
10193.79 692
10194.75 697
10195.70 684
10196.65 671
10197.61 678
10198.56 692
10199.51 648
10200.47 658
10201.42 673
10202.38 671
10203.33 718
10204.28 719
10205.24 678
10206.19 699
10207.14 687
10208.10 727
10209.05 715
10210.01 732
10210.96 684
10211.91 703
10212.87 699
10213.82 677
10214.78 675
10215.73 680
10216.69 668
10217.64 651
10218.59 631
10219.55 631
10220.50 649
10221.46 659
10222.41 645
10223.37 627
10224.32 671
10225.28 648
10226.23 662
10227.19 669
10228.14 652
10229.10 670
10230.05 696
10231.01 710
10231.96 741
10232.92 738
10233.87 801
10234.83 812
10235.78 790
10236.74 799
10237.69 822
10238.65 799
10239.60 772
10240.56 760
10241.51 699
10242.47 713
10243.42 723
10244.38 703
10245.34 651
10246.29 647
10247.25 626
10248.20 644
10249.16 641
10250.11 606
10251.07 627
10252.03 637
10252.98 648
10253.94 614
10254.89 621
10255.85 609
10256.81 628
10257.76 616
10258.72 585
10259.68 567
10260.63 589
10261.59 603
10262.55 596
10263.50 631
10264.46 595
10265.41 591
10266.37 607
10267.33 613
10268.28 602
10269.24 604
10270.20 589
10271.16 592
10272.11 638
10273.07 641
10274.03 603
10274.98 590
10275.94 602
10276.90 594
10277.85 623
10278.81 599
10279.77 623
10280.73 595
10281.68 584
10282.64 632
10283.60 598
10284.56 580
10285.51 563
10286.47 555
10287.43 585
10288.39 588
10289.34 608
10290.30 585
10291.26 521
10292.22 582
10293.18 606
10294.13 619
10295.09 615
10296.05 623
10297.01 577
10297.97 595
10298.92 572
10299.88 575
10300.84 579
10301.80 594
10302.76 582
10303.72 594
10304.67 597
10305.63 580
10306.59 578
10307.55 604
10308.51 604
10309.47 575
10310.43 594
10311.38 637
10312.34 628
10313.30 596
10314.26 578
10315.22 611
10316.18 612
10317.14 599
10318.10 547
10319.06 560
10320.01 589
10320.97 594
10321.93 597
10322.89 578
10323.85 556
10324.81 582
10325.77 577
10326.73 577
10327.69 576
10328.65 606
10329.61 601
10330.57 607
10331.53 589
10332.49 564
10333.45 587
10334.41 579
10335.37 591
10336.33 548
10337.29 601
10338.25 520
10339.21 578
10340.17 558
10341.13 563
10342.09 566
10343.05 567
10344.01 585
10344.97 561
10345.93 568
10346.89 558
10347.85 574
10348.81 540
10349.77 554
10350.73 534
10351.69 548
10352.65 537
10353.61 522
10354.57 558
10355.53 547
10356.49 577
10357.46 534
10358.42 543
10359.38 537
10360.34 538
10361.30 529
10362.26 550
10363.22 534
10364.18 533
10365.14 550
10366.11 532
10367.07 529
10368.03 544
10368.99 561
10369.95 565
10370.91 576
10371.87 528
10372.84 516
10373.80 526
10374.76 541
10375.72 535
10376.68 549
10377.64 544
10378.61 542
10379.57 546
10380.53 538
10381.49 540
10382.45 539
10383.42 509
10384.38 533
10385.34 512
10386.30 534
10387.27 539
10388.23 526
10389.19 524
10390.15 533
10391.11 537
10392.08 511
10393.04 497
10394.00 540
10394.96 517
10395.93 504
10396.89 505
10397.85 490
10398.82 557
10399.78 516
10400.74 514
10401.70 541
10402.67 556
10403.63 572
10404.59 528
10405.56 533
10406.52 514
10407.48 535
10408.45 541
10409.41 512
10410.37 557
10411.34 545
10412.30 523
10413.26 541
10414.23 536
10415.19 517
10416.15 533
10417.12 548
10418.08 571
10419.04 588
10420.01 571
10420.97 536
10421.94 567
10422.90 547
10423.86 558
10424.83 555
10425.79 536
10426.76 529
10427.72 546
10428.68 566
10429.65 524
10430.61 537
10431.58 521
10432.54 538
10433.51 522
10434.47 491
10435.44 520
10436.40 513
10437.36 531
10438.33 551
10439.29 529
10440.26 498
10441.22 494
10442.19 515
10443.15 530
10444.12 528
10445.08 535
10446.05 531
10447.01 498
10447.98 534
10448.94 548
10449.91 532
10450.87 541
10451.84 539
10452.80 526
10453.77 501
10454.73 519
10455.70 520
10456.67 534
10457.63 531
10458.60 497
10459.56 528
10460.53 509
10461.49 485
10462.46 508
10463.43 539
10464.39 527
10465.36 531
10466.32 536
10467.29 507
10468.25 528
10469.22 506
10470.19 496
10471.15 519
10472.12 502
10473.09 543
10474.05 531
10475.02 538
10475.98 533
10476.95 530
10477.92 535
10478.88 554
10479.85 529
10480.82 522
10481.78 552
10482.75 562
10483.72 562
10484.68 519
10485.65 530
10486.62 544
10487.58 544
10488.55 521
10489.52 536
10490.49 578
10491.45 549
10492.42 515
10493.39 495
10494.35 506
10495.32 510
10496.29 516
10497.26 532
10498.22 516
10499.19 518
10500.16 517
10501.13 514
10502.09 525
10503.06 539
10504.03 524
10505.00 512
10505.96 503
10506.93 518
10507.90 522
10508.87 541
10509.84 507
10510.80 540
10511.77 507
10512.74 514
10513.71 502
10514.68 491
10515.64 518
10516.61 519
10517.58 541
10518.55 540
10519.52 527
10520.49 507
10521.45 560
10522.42 534
10523.39 529
10524.36 518
10525.33 530
10526.30 546
10527.27 541
10528.23 514
10529.20 534
10530.17 525
10531.14 529
10532.11 533
10533.08 537
10534.05 543
10535.02 553
10535.99 564
10536.96 545
10537.93 580
10538.89 580
10539.86 535
10540.83 564
10541.80 565
10542.77 527
10543.74 531
10544.71 519
10545.68 560
10546.65 553
10547.62 526
10548.59 548
10549.56 568
10550.53 564
10551.50 541
10552.47 537
10553.44 517
10554.41 542
10555.38 546
10556.35 575
10557.32 558
10558.29 560
10559.26 550
10560.23 558
10561.20 599
10562.17 575
10563.14 586
10564.11 582
10565.08 583
10566.05 571
10567.02 575
10567.99 576
10568.96 576
10569.93 554
10570.91 559
10571.88 558
10572.85 562
10573.82 574
10574.79 576
10575.76 586
10576.73 574
10577.70 572
10578.67 556
10579.64 536
10580.62 552
10581.59 569
10582.56 561
10583.53 558
10584.50 563
10585.47 566
10586.44 566
10587.42 564
10588.39 553
10589.36 570
10590.33 601
10591.30 560
10592.27 581
10593.25 568
10594.22 568
10595.19 594
10596.16 597
10597.13 613
10598.10 581
10599.08 589
10600.05 541
10601.02 577
10601.99 590
10602.97 588
10603.94 635
10604.91 637
10605.88 636
10606.85 661
10607.83 664
10608.80 678
10609.77 675
10610.74 687
10611.72 661
10612.69 648
10613.66 630
10614.64 592
10615.61 599
10616.58 620
10617.55 619
10618.53 576
10619.50 580
10620.47 567
10621.45 604
10622.42 587
10623.39 593
10624.37 577
10625.34 566
10626.31 606
10627.29 576
10628.26 566
10629.23 563
10630.21 580
10631.18 572
10632.15 581
10633.13 573
10634.10 598
10635.07 587
10636.05 632
10637.02 667
10638.00 654
10638.97 662
10639.94 628
10640.92 663
10641.89 606
10642.87 601
10643.84 583
10644.81 582
10645.79 624
10646.76 571
10647.74 573
10648.71 566
10649.68 540
10650.66 554
10651.63 549
10652.61 548
10653.58 539
10654.56 568
10655.53 562
10656.51 532
10657.48 550
10658.46 561
10659.43 553
10660.41 538
10661.38 500
10662.36 565
10663.33 523
10664.31 543
10665.28 548
10666.26 513
10667.23 466
10668.21 507
10669.18 544
10670.16 534
10671.13 525
10672.11 564
10673.08 540
10674.06 549
10675.03 552
10676.01 544
10676.99 545
10677.96 532
10678.94 569
10679.91 576
10680.89 535
10681.86 550
10682.84 552
10683.82 574
10684.79 532
10685.77 512
10686.74 511
10687.72 574
10688.70 562
10689.67 575
10690.65 573
10691.63 543
10692.60 551
10693.58 546
10694.55 518
10695.53 527
10696.51 525
10697.48 532
10698.46 513
10699.44 529
10700.41 537
10701.39 535
10702.37 545
10703.34 527
10704.32 517
10705.30 533
10706.27 514
10707.25 511
10708.23 489
10709.21 528
10710.18 537
10711.16 522
10712.14 542
10713.11 546
10714.09 531
10715.07 546
10716.05 531
10717.02 521
10718.00 530
10718.98 520
10719.96 539
10720.93 528
10721.91 541
10722.89 518
10723.87 532
10724.85 535
10725.82 544
10726.80 524
10727.78 522
10728.76 526
10729.74 538
10730.71 522
10731.69 521
10732.67 545
10733.65 503
10734.63 549
10735.60 540
10736.58 556
10737.56 541
10738.54 550
10739.52 572
10740.50 530
10741.48 519
10742.45 515
10743.43 571
10744.41 537
10745.39 536
10746.37 528
10747.35 547
10748.33 567
10749.31 577
10750.28 548
10751.26 552
10752.24 546
10753.22 539
10754.20 517
10755.18 525
10756.16 531
10757.14 544
10758.12 521
10759.10 539
10760.08 518
10761.06 516
10762.04 561
10763.01 570
10763.99 557
10764.97 502
10765.95 530
10766.93 532
10767.91 501
10768.89 538
10769.87 534
10770.85 525
10771.83 563
10772.81 554
10773.79 571
10774.77 561
10775.75 575
10776.73 567
10777.71 576
10778.69 570
10779.67 560
10780.65 552
10781.63 585
10782.62 584
10783.60 559
10784.58 546
10785.56 564
10786.54 585
10787.52 572
10788.50 562
10789.48 539
10790.46 567
10791.44 582
10792.42 576
10793.40 557
10794.38 557
10795.37 545
10796.35 574
10797.33 586
10798.31 563
10799.29 571
10800.27 554
10801.25 535
10802.23 570
10803.21 555
10804.20 574
10805.18 594
10806.16 573
10807.14 587
10808.12 589
10809.10 572
10810.09 579
10811.07 586
10812.05 592
10813.03 568
10814.01 587
10815.00 577
10815.98 548
10816.96 578
10817.94 578
10818.92 595
10819.91 584
10820.89 608
10821.87 617
10822.85 598
10823.83 585
10824.82 580
10825.80 611
10826.78 611
10827.76 583
10828.75 612
10829.73 610
10830.71 583
10831.69 594
10832.68 591
10833.66 608
10834.64 579
10835.63 594
10836.61 621
10837.59 615
10838.57 639
10839.56 626
10840.54 656
10841.52 664
10842.51 632
10843.49 634
10844.47 634
10845.46 655
10846.44 685
10847.42 659
10848.41 682
10849.39 670
10850.37 690
10851.36 700
10852.34 704
10853.32 722
10854.31 658
10855.29 698
10856.28 695
10857.26 672
10858.24 700
10859.23 642
10860.21 670
10861.20 688
10862.18 727
10863.16 700
10864.15 683
10865.13 710
10866.12 712
10867.10 677
10868.08 722
10869.07 722
10870.05 671
10871.04 679
10872.02 721
10873.01 728
10873.99 722
10874.98 699
10875.96 704
10876.95 703
10877.93 721
10878.92 748
10879.90 726
10880.89 720
10881.87 716
10882.86 683
10883.84 713
10884.83 736
10885.81 696
10886.80 751
10887.78 717
10888.77 730
10889.75 755
10890.74 742
10891.72 758
10892.71 764
10893.69 770
10894.68 778
10895.66 738
10896.65 759
10897.64 746
10898.62 784
10899.61 753
10900.59 780
10901.58 787
10902.56 800
10903.55 801
10904.54 769
10905.52 792
10906.51 823
10907.49 814
10908.48 778
10909.47 826
10910.45 822
10911.44 827
10912.43 814
10913.41 840
10914.40 841
10915.39 856
10916.37 876
10917.36 910
10918.35 881
10919.33 880
10920.32 858
10921.31 882
10922.29 846
10923.28 844
10924.27 859
10925.25 858
10926.24 859
10927.23 861
10928.21 869
10929.20 928
10930.19 876
10931.18 904
10932.16 929
10933.15 916
10934.14 893
10935.12 885
10936.11 879
10937.10 937
10938.09 932
10939.07 941
10940.06 953
10941.05 987
10942.04 972
10943.02 956
10944.01 950
10945.00 979
10945.99 1042
10946.98 1011
10947.96 1013
10948.95 1014
10949.94 1017
10950.93 1043
10951.92 1081
10952.90 1097
10953.89 1158
10954.88 1251
10955.87 1274
10956.86 1272
10957.85 1285
10958.83 1267
10959.82 1267
10960.81 1277
10961.80 1292
10962.79 1256
10963.78 1160
10964.77 1184
10965.75 1146
10966.74 1100
10967.73 1059
10968.72 1043
10969.71 1039
10970.70 1051
10971.69 1068
10972.68 1014
10973.67 1018
10974.66 1013
10975.64 1015
10976.63 1017
10977.62 1023
10978.61 1012
10979.60 1010
10980.59 1031
10981.58 1038
10982.57 1026
10983.56 1050
10984.55 1086
10985.54 1060
10986.53 1066
10987.52 1105
10988.51 1117
10989.50 1077
10990.49 1111
10991.48 1126
10992.47 1154
10993.46 1222
10994.45 1319
10995.44 1351
10996.43 1436
10997.42 1476
10998.41 1508
10999.40 1593
11000.39 1588
11001.38 1577
11002.37 1535
11003.36 1464
11004.35 1420
11005.34 1303
11006.33 1233
11007.32 1207
11008.31 1123
11009.30 1053
11010.30 1020
11011.29 993
11012.28 958
11013.27 920
11014.26 954
11015.25 934
11016.24 909
11017.23 885
11018.22 861
11019.21 879
11020.21 877
11021.20 870
11022.19 825
11023.18 898
11024.17 854
11025.16 821
11026.15 845
11027.14 828
11028.14 828
11029.13 828
11030.12 829
11031.11 845
11032.10 847
11033.09 814
11034.09 823
11035.08 877
11036.07 855
11037.06 829
11038.05 840
11039.05 818
11040.04 840
11041.03 856
11042.02 833
11043.02 779
11044.01 780
11045.00 819
11045.99 763
11046.98 770
11047.98 770
11048.97 792
11049.96 798
11050.95 761
11051.95 768
11052.94 773
11053.93 766
11054.93 783
11055.92 732
11056.91 737
11057.90 784
11058.90 778
11059.89 782
11060.88 763
11061.88 739
11062.87 743
11063.86 790
11064.86 779
11065.85 779
11066.84 775
11067.84 786
11068.83 830
11069.82 793
11070.82 790
11071.81 753
11072.80 801
11073.80 792
11074.79 771
11075.78 755
11076.78 787
11077.77 783
11078.77 767
11079.76 753
11080.75 759
11081.75 738
11082.74 755
11083.74 756
11084.73 739
11085.72 778
11086.72 748
11087.71 758
11088.71 714
11089.70 723
11090.70 720
11091.69 727
11092.68 696
11093.68 716
11094.67 699
11095.67 696
11096.66 712
11097.66 746
11098.65 696
11099.65 692
11100.64 703
11101.64 706
11102.63 746
11103.63 690
11104.62 736
11105.62 722
11106.61 741
11107.61 683
11108.60 718
11109.60 689
11110.59 716
11111.59 664
11112.58 664
11113.58 665
11114.57 667
11115.57 686
11116.56 680
11117.56 660
11118.56 661
11119.55 655
11120.55 653
11121.54 633
11122.54 628
11123.54 662
11124.53 659
11125.53 648
11126.52 643
11127.52 646
11128.51 659
11129.51 653
11130.51 651
11131.50 655
11132.50 642
11133.50 622
11134.49 632
11135.49 612
11136.49 657
11137.48 646
11138.48 653
11139.47 638
11140.47 672
11141.47 643
11142.46 649
11143.46 634
11144.46 637
11145.46 654
11146.45 652
11147.45 635
11148.45 633
11149.44 603
11150.44 647
11151.44 655
11152.43 656
11153.43 634
11154.43 630
11155.43 635
11156.42 611
11157.42 594
11158.42 650
11159.42 626
11160.41 606
11161.41 601
11162.41 607
11163.41 610
11164.40 639
11165.40 617
11166.40 618
11167.40 605
11168.39 594
11169.39 589
11170.39 628
11171.39 624
11172.39 617
11173.38 614
11174.38 602
11175.38 606
11176.38 607
11177.38 619
11178.38 597
11179.37 605
11180.37 615
11181.37 613
11182.37 593
11183.37 610
11184.37 637
11185.37 633
11186.36 634
11187.36 624
11188.36 588
11189.36 583
11190.36 593
11191.36 614
11192.36 589
11193.36 644
11194.36 622
11195.35 635
11196.35 617
11197.35 605
11198.35 610
11199.35 596
11200.35 629
11201.35 601
11202.35 615
11203.35 625
11204.35 596
11205.35 642
11206.35 610
11207.35 642
11208.35 665
11209.35 663
11210.35 612
11211.35 605
11212.35 616
11213.35 635
11214.35 637
11215.34 647
11216.35 615
11217.35 594
11218.35 613
11219.35 621
11220.35 636
11221.35 621
11222.35 651
11223.35 636
11224.35 629
11225.35 633
11226.35 654
11227.35 630
11228.35 635
11229.35 633
11230.35 638
11231.35 633
11232.35 618
11233.35 625
11234.35 606
11235.35 630
11236.35 647
11237.36 651
11238.36 643
11239.36 634
11240.36 614
11241.36 654
11242.36 624
11243.36 629
11244.36 620
11245.36 622
11246.37 634
11247.37 649
11248.37 669
11249.37 680
11250.37 660
11251.37 675
11252.38 706
11253.38 665
11254.38 673
11255.38 643
11256.38 677
11257.38 676
11258.39 651
11259.39 676
11260.39 661
11261.39 658
11262.39 668
11263.40 661
11264.40 668
11265.40 679
11266.40 692
11267.40 709
11268.41 710
11269.41 704
11270.41 741
11271.41 725
11272.42 715
11273.42 724
11274.42 742
11275.42 725
11276.43 681
11277.43 711
11278.43 741
11279.44 731
11280.44 702
11281.44 702
11282.44 730
11283.45 710
11284.45 676
11285.45 667
11286.46 665
11287.46 684
11288.46 672
11289.47 662
11290.47 641
11291.47 621
11292.48 610
11293.48 661
11294.48 655
11295.49 636
11296.49 644
11297.49 651
11298.50 668
11299.50 647
11300.51 664
11301.51 646
11302.51 652
11303.52 655
11304.52 649
11305.53 679
11306.53 679
11307.53 647
11308.54 623
11309.54 641
11310.55 642
11311.55 666
11312.55 654
11313.56 663
11314.56 670
11315.57 682
11316.57 692
11317.58 679
11318.58 660
11319.59 677
11320.59 699
11321.59 702
11322.60 669
11323.60 655
11324.61 693
11325.61 653
11326.62 659
11327.62 679
11328.63 684
11329.63 667
11330.64 700
11331.64 671
11332.65 690
11333.65 668
11334.66 691
11335.67 689
11336.67 696
11337.68 708
11338.68 715
11339.69 740
11340.69 741
11341.70 757
11342.70 736
11343.71 748
11344.72 748
11345.72 731
11346.73 693
11347.73 699
11348.74 672
11349.74 690
11350.75 683
11351.76 686
11352.76 634
11353.77 683
11354.78 683
11355.78 668
11356.79 697
11357.79 672
11358.80 670
11359.81 667
11360.81 690
11361.82 694
11362.83 678
11363.83 675
11364.84 695
11365.85 689
11366.85 656
11367.86 659
11368.87 688
11369.87 700
11370.88 674
11371.89 655
11372.89 618
11373.90 618
11374.91 654
11375.92 680
11376.92 674
11377.93 652
11378.94 672
11379.94 667
11380.95 662
11381.96 660
11382.97 649
11383.97 685
11384.98 668
11385.99 662
11387.00 654
11388.00 680
11389.01 697
11390.02 671
11391.03 675
11392.04 715
11393.04 691
11394.05 680
11395.06 675
11396.07 663
11397.08 675
11398.08 693
11399.09 689
11400.10 670
11401.11 695
11402.12 693
11403.12 704
11404.13 691
11405.14 659
11406.15 710
11407.16 729
11408.17 706
11409.18 720
11410.18 688
11411.19 699
11412.20 680
11413.21 712
11414.22 710
11415.23 729
11416.24 724
11417.25 700
11418.25 687
11419.26 711
11420.27 735
11421.28 733
11422.29 742
11423.30 706
11424.31 736
11425.32 696
11426.33 723
11427.34 683
11428.35 702
11429.36 718
11430.37 707
11431.38 737
11432.39 731
11433.39 717
11434.40 702
11435.41 720
11436.42 773
11437.43 731
11438.44 726
11439.45 712
11440.46 703
11441.47 712
11442.48 734
11443.49 723
11444.50 721
11445.51 707
11446.52 725
11447.53 723
11448.55 731
11449.56 753
11450.57 740
11451.58 708
11452.59 762
11453.60 739
11454.61 734
11455.62 751
11456.63 771
11457.64 753
11458.65 752
11459.66 779
11460.67 769
11461.68 776
11462.69 765
11463.71 809
11464.72 822
11465.73 786
11466.74 771
11467.75 761
11468.76 790
11469.77 795
11470.78 777
11471.80 784
11472.81 812
11473.82 776
11474.83 819
11475.84 818
11476.85 790
11477.86 822
11478.88 841
11479.89 794
11480.90 809
11481.91 791
11482.92 830
11483.93 844
11484.95 817
11485.96 857
11486.97 866
11487.98 846
11489.00 875
11490.01 834
11491.02 850
11492.03 871
11493.04 869
11494.06 894
11495.07 932
11496.08 900
11497.09 935
11498.11 891
11499.12 927
11500.13 907
11501.14 978
11502.16 935
11503.17 936
11504.18 947
11505.20 939
11506.21 995
11507.22 1000
11508.23 1027
11509.25 1031
11510.26 1015
11511.27 1021
11512.29 1011
11513.30 1072
11514.31 1087
11515.33 1085
11516.34 1119
11517.35 1156
11518.37 1154
11519.38 1214
11520.39 1259
11521.41 1254
11522.42 1260
11523.43 1258
11524.45 1304
11525.46 1339
11526.47 1311
11527.49 1321
11528.50 1375
11529.52 1404
11530.53 1524
11531.54 1562
11532.56 1689
11533.57 1790
11534.59 1899
11535.60 2052
11536.62 2160
11537.63 2284
11538.64 2385
11539.66 2369
11540.67 2335
11541.69 2303
11542.70 2195
11543.72 2027
11544.73 1925
11545.75 1762
11546.76 1589
11547.77 1506
11548.79 1386
11549.80 1334
11550.82 1247
11551.83 1198
11552.85 1151
11553.86 1124
11554.88 1082
11555.89 1040
11556.91 1039
11557.92 991
11558.94 947
11559.95 980
11560.97 1001
11561.99 991
11563.00 1011
11564.02 965
11565.03 954
11566.05 952
11567.06 1029
11568.08 979
11569.09 973
11570.11 966
11571.13 970
11572.14 998
11573.16 993
11574.17 1004
11575.19 997
11576.20 995
11577.22 1010
11578.24 1012
11579.25 992
11580.27 1001
11581.29 979
11582.30 943
11583.32 933
11584.33 922
11585.35 966
11586.37 908
11587.38 903
11588.40 927
11589.42 917
11590.43 934
11591.45 962
11592.47 971
11593.48 992
11594.50 1018
11595.52 1038
11596.53 1105
11597.55 1093
11598.57 1093
11599.58 1090
11600.60 1131
11601.62 1163
11602.64 1110
11603.65 1101
11604.67 1111
11605.69 1060
11606.70 1013
11607.72 1030
11608.74 1025
11609.76 1019
11610.77 1001
11611.79 969
11612.81 1013
11613.83 1022
11614.84 1007
11615.86 965
11616.88 986
11617.90 1003
11618.92 991
11619.93 963
11620.95 954
11621.97 994
11622.99 1004
11624.01 975
11625.02 950
11626.04 980
11627.06 961
11628.08 898
11629.10 895
11630.11 920
11631.13 886
11632.15 914
11633.17 903
11634.19 900
11635.21 877
11636.23 892
11637.24 854
11638.26 876
11639.28 875
11640.30 877
11641.32 864
11642.34 878
11643.36 853
11644.38 839
11645.39 838
11646.41 797
11647.43 833
11648.45 802
11649.47 810
11650.49 808
11651.51 803
11652.53 830
11653.55 829
11654.57 809
11655.59 777
11656.61 802
11657.63 803
11658.65 793
11659.67 794
11660.69 763
11661.70 762
11662.72 775
11663.74 755
11664.76 717
11665.78 727
11666.80 741
11667.82 723
11668.84 719
11669.86 692
11670.88 724
11671.90 749
11672.92 723
11673.95 713
11674.97 748
11675.99 731
11677.01 727
11678.03 760
11679.05 712
11680.07 747
11681.09 715
11682.11 708
11683.13 738
11684.15 724
11685.17 689
11686.19 715
11687.21 703
11688.23 681
11689.25 691
11690.28 707
11691.30 690
11692.32 679
11693.34 663
11694.36 679
11695.38 683
11696.40 695
11697.42 679
11698.44 683
11699.47 671
11700.49 693
11701.51 695
11702.53 662
11703.55 675
11704.57 661
11705.60 639
11706.62 633
11707.64 677
11708.66 649
11709.68 651
11710.70 623
11711.73 616
11712.75 651
11713.77 635
11714.79 630
11715.81 645
11716.84 636
11717.86 625
11718.88 618
11719.90 652
11720.92 615
11721.95 651
11722.97 645
11723.99 628
11725.01 612
11726.04 616
11727.06 625
11728.08 620
11729.11 589
11730.13 597
11731.15 624
11732.17 620
11733.20 625
11734.22 632
11735.24 641
11736.26 624
11737.29 651
11738.31 643
11739.33 620
11740.36 576
11741.38 604
11742.40 613
11743.43 573
11744.45 618
11745.47 617
11746.50 623
11747.52 641
11748.54 600
11749.57 584
11750.59 613
11751.62 626
11752.64 615
11753.66 609
11754.69 587
11755.71 586
11756.73 575
11757.76 624
11758.78 634
11759.81 592
11760.83 600
11761.85 578
11762.88 590
11763.90 576
11764.93 590
11765.95 611
11766.98 630
11768.00 598
11769.02 596
11770.05 627
11771.07 635
11772.10 594
11773.12 604
11774.15 613
11775.17 631
11776.20 630
11777.22 601
11778.25 608
11779.27 589
11780.30 596
11781.32 622
11782.35 622
11783.37 624
11784.40 676
11785.42 654
11786.45 592
11787.47 588
11788.50 603
11789.52 616
11790.55 605
11791.57 615
11792.60 592
11793.62 582
11794.65 599
11795.67 602
11796.70 634
11797.73 632
11798.75 585
11799.78 619
11800.80 605
11801.83 610
11802.85 582
11803.88 604
11804.91 630
11805.93 624
11806.96 635
11807.98 589
11809.01 635
11810.04 617
11811.06 624
11812.09 609
11813.12 589
11814.14 630
11815.17 632
11816.19 650
11817.22 615
11818.25 622
11819.27 652
11820.30 639
11821.33 649
11822.35 654
11823.38 650
11824.41 683
11825.44 622
11826.46 613
11827.49 606
11828.52 634
11829.54 644
11830.57 692
11831.60 666
11832.62 663
11833.65 640
11834.68 664
11835.71 678
11836.73 658
11837.76 633
11838.79 638
11839.82 632
11840.84 677
11841.87 695
11842.90 686
11843.93 685
11844.95 664
11845.98 668
11847.01 696
11848.04 677
11849.07 691
11850.09 692
11851.12 688
11852.15 681
11853.18 678
11854.21 686
11855.23 715
11856.26 724
11857.29 733
11858.32 715
11859.35 728
11860.38 722
11861.40 737
11862.43 728
11863.46 733
11864.49 771
11865.52 747
11866.55 737
11867.58 749
11868.60 764
11869.63 734
11870.66 741
11871.69 736
11872.72 772
11873.75 758
11874.78 754
11875.81 737
11876.84 749
11877.86 763
11878.89 797
11879.92 768
11880.95 764
11881.98 780
11883.01 791
11884.04 790
11885.07 803
11886.10 820
11887.13 834
11888.16 803
11889.19 816
11890.22 817
11891.25 843
11892.28 847
11893.31 827
11894.34 846
11895.37 846
11896.40 893
11897.43 927
11898.46 962
11899.49 992
11900.52 997
11901.55 1005
11902.58 1037
11903.61 1004
11904.64 1022
11905.67 1019
11906.70 988
11907.73 1005
11908.76 1002
11909.79 1013
11910.82 938
11911.85 921
11912.88 871
11913.91 880
11914.94 907
11915.97 863
11917.01 878
11918.04 874
11919.07 885
11920.10 869
11921.13 857
11922.16 893
11923.19 910
11924.22 910
11925.25 865
11926.28 929
11927.32 964
11928.35 965
11929.38 1039
11930.41 1042
11931.44 1010
11932.47 1022
11933.50 1024
11934.54 1010
11935.57 1006
11936.60 974
11937.63 961
11938.66 951
11939.70 910
11940.73 866
11941.76 858
11942.79 827
11943.82 807
11944.85 792
11945.89 821
11946.92 804
11947.95 819
11948.98 823
11950.02 780
11951.05 774
11952.08 788
11953.11 778
11954.15 786
11955.18 796
11956.21 790
11957.24 776
11958.28 775
11959.31 754
11960.34 770
11961.37 767
11962.41 790
11963.44 794
11964.47 785
11965.51 827
11966.54 849
11967.57 806
11968.60 807
11969.64 821
11970.67 804
11971.70 814
11972.74 836
11973.77 800
11974.80 791
11975.84 815
11976.87 829
11977.90 807
11978.94 824
11979.97 828
11981.00 842
11982.04 852
11983.07 816
11984.11 808
11985.14 824
11986.17 810
11987.21 829
11988.24 842
11989.28 805
11990.31 817
11991.34 842
11992.38 838
11993.41 845
11994.45 831
11995.48 833
11996.51 841
11997.55 852
11998.58 822
11999.62 859
12000.65 850
12001.69 843
12002.72 861
12003.76 860
12004.79 869
12005.82 845
12006.86 908
12007.89 897
12008.93 916
12009.96 887
12011.00 875
12012.03 909
12013.07 895
12014.10 938
12015.14 937
12016.17 906
12017.21 937
12018.24 957
12019.28 941
12020.32 944
12021.35 932
12022.39 941
12023.42 921
12024.46 880
12025.49 900
12026.53 898
12027.56 915
12028.60 934
12029.64 918
12030.67 928
12031.71 929
12032.74 928
12033.78 960
12034.81 943
12035.85 900
12036.89 916
12037.92 935
12038.96 901
12039.99 883
12041.03 935
12042.07 917
12043.10 948
12044.14 929
12045.18 951
12046.21 958
12047.25 927
12048.29 912
12049.32 968
12050.36 1005
12051.40 989
12052.43 1006
12053.47 1025
12054.51 1033
12055.54 1057
12056.58 1045
12057.62 1101
12058.65 1053
12059.69 1055
12060.73 1060
12061.76 1048
12062.80 973
12063.84 953
12064.88 968
12065.91 949
12066.95 980
12067.99 930
12069.03 929
12070.06 910
12071.10 921
12072.14 888
12073.18 899
12074.21 917
12075.25 894
12076.29 886
12077.33 880
12078.36 878
12079.40 879
12080.44 911
12081.48 889
12082.52 837
12083.55 843
12084.59 851
12085.63 880
12086.67 864
12087.71 892
12088.74 882
12089.78 855
12090.82 866
12091.86 836
12092.90 888
12093.94 869
12094.98 902
12096.01 883
12097.05 889
12098.09 873
12099.13 913
12100.17 974
12101.21 920
12102.25 928
12103.28 941
12104.32 958
12105.36 945
12106.40 912
12107.44 913
12108.48 915
12109.52 880
12110.56 853
12111.60 827
12112.64 789
12113.68 783
12114.72 772
12115.76 749
12116.79 750
12117.83 802
12118.87 750
12119.91 763
12120.95 728
12121.99 744
12123.03 733
12124.07 757
12125.11 750
12126.15 705
12127.19 682
12128.23 705
12129.27 725
12130.31 703
12131.35 729
12132.39 721
12133.43 706
12134.47 720
12135.51 710
12136.55 691
12137.59 761
12138.63 719
12139.67 732
12140.71 714
12141.76 696
12142.80 704
12143.84 688
12144.88 716
12145.92 685
12146.96 682
12148.00 690
12149.04 702
12150.08 690
12151.12 681
12152.16 672
12153.20 698
12154.25 678
12155.29 696
12156.33 716
12157.37 688
12158.41 670
12159.45 688
12160.49 691
12161.53 671
12162.58 702
12163.62 678
12164.66 630
12165.70 661
12166.74 680
12167.78 687
12168.82 674
12169.87 658
12170.91 678
12171.95 670
12172.99 679
12174.03 668
12175.08 646
12176.12 659
12177.16 683
12178.20 690
12179.24 648
12180.29 643
12181.33 624
12182.37 635
12183.41 673
12184.46 673
12185.50 664
12186.54 651
12187.58 646
12188.63 649
12189.67 639
12190.71 637
12191.75 638
12192.80 632
12193.84 619
12194.88 625
12195.92 651
12196.97 647
12198.01 637
12199.05 626
12200.10 643
12201.14 649
12202.18 648
12203.23 630
12204.27 633
12205.31 611
12206.36 612
12207.40 598
12208.44 590
12209.49 626
12210.53 597
12211.57 594
12212.62 613
12213.66 618
12214.70 613
12215.75 607
12216.79 591
12217.84 628
12218.88 604
12219.92 586
12220.97 593
12222.01 596
12223.06 603
12224.10 597
12225.14 562
12226.19 598
12227.23 586
12228.28 598
12229.32 564
12230.36 594
12231.41 594
12232.45 574
12233.50 598
12234.54 568
12235.59 601
12236.63 593
12237.68 603
12238.72 585
12239.77 602
12240.81 575
12241.86 561
12242.90 587
12243.94 593
12244.99 585
12246.03 585
12247.08 578
12248.13 597
12249.17 609
12250.22 594
12251.26 606
12252.31 577
12253.35 594
12254.40 601
12255.44 569
12256.49 549
12257.53 550
12258.58 575
12259.62 554
12260.67 532
12261.72 544
12262.76 533
12263.81 529
12264.85 539
12265.90 540
12266.94 561
12267.99 539
12269.04 537
12270.08 534
12271.13 539
12272.17 531
12273.22 566
12274.27 515
12275.31 514
12276.36 537
12277.41 522
12278.45 543
12279.50 543
12280.55 560
12281.59 538
12282.64 534
12283.69 533
12284.73 538
12285.78 523
12286.83 544
12287.87 543
12288.92 542
12289.97 580
12291.01 530
12292.06 518
12293.11 552
12294.15 544
12295.20 512
12296.25 534
12297.30 531
12298.34 534
12299.39 550
12300.44 551
12301.48 550
12302.53 551
12303.58 533
12304.63 544
12305.67 558
12306.72 541
12307.77 534
12308.82 524
12309.87 525
12310.91 527
12311.96 507
12313.01 546
12314.06 564
12315.10 543
12316.15 577
12317.20 542
12318.25 540
12319.30 512
12320.34 516
12321.39 514
12322.44 493
12323.49 515
12324.54 565
12325.59 555
12326.63 556
12327.68 538
12328.73 528
12329.78 531
12330.83 536
12331.88 525
12332.93 511
12333.98 472
12335.02 511
12336.07 526
12337.12 514
12338.17 529
12339.22 524
12340.27 515
12341.32 494
12342.37 512
12343.42 509
12344.47 467
12345.51 481
12346.56 513
12347.61 532
12348.66 515
12349.71 491
12350.76 542
12351.81 499
12352.86 516
12353.91 512
12354.96 518
12356.01 544
12357.06 533
12358.11 510
12359.16 497
12360.21 507
12361.26 526
12362.31 518
12363.36 518
12364.41 537
12365.46 500
12366.51 504
12367.56 527
12368.61 487
12369.66 493
12370.71 498
12371.76 509
12372.81 517
12373.86 506
12374.91 503
12375.96 557
12377.01 542
12378.06 530
12379.11 515
12380.17 510
12381.22 530
12382.27 514
12383.32 487
12384.37 502
12385.42 500
12386.47 523
12387.52 511
12388.57 529
12389.62 506
12390.67 529
12391.73 521
12392.78 520
12393.83 560
12394.88 546
12395.93 551
12396.98 553
12398.03 514
12399.09 553
12400.14 514
12401.19 523
12402.24 511
12403.29 497
12404.34 502
12405.40 531
12406.45 489
12407.50 558
12408.55 539
12409.60 498
12410.66 556
12411.71 549
12412.76 541
12413.81 544
12414.86 529
12415.92 507
12416.97 536
12418.02 546
12419.07 549
12420.13 533
12421.18 531
12422.23 523
12423.28 557
12424.34 575
12425.39 545
12426.44 544
12427.49 583
12428.55 552
12429.60 554
12430.65 572
12431.71 567
12432.76 572
12433.81 568
12434.86 572
12435.92 563
12436.97 567
12438.02 553
12439.08 548
12440.13 558
12441.18 565
12442.24 575
12443.29 554
12444.34 586
12445.40 563
12446.45 557
12447.50 583
12448.56 594
12449.61 612
12450.67 592
12451.72 574
12452.77 564
12453.83 568
12454.88 613
12455.94 607
12456.99 590
12458.04 587
12459.10 633
12460.15 641
12461.21 612
12462.26 605
12463.31 626
12464.37 668
12465.42 670
12466.48 655
12467.53 652
12468.59 699
12469.64 708
12470.70 759
12471.75 788
12472.80 821
12473.86 833
12474.91 922
12475.97 909
12477.02 944
12478.08 951
12479.13 932
12480.19 931
12481.24 903
12482.30 840
12483.35 831
12484.41 785
12485.46 787
12486.52 740
12487.57 725
12488.63 705
12489.69 699
12490.74 697
12491.80 630
12492.85 626
12493.91 667
12494.96 667
12496.02 656
12497.07 659
12498.13 613
12499.19 669
12500.24 645
12501.30 642
12502.35 637
12503.41 624
12504.47 643
12505.52 642
12506.58 628
12507.63 618
12508.69 623
12509.75 660
12510.80 631
12511.86 619
12512.91 601
12513.97 639
12515.03 663
12516.08 660
12517.14 630
12518.20 655
12519.25 694
12520.31 655
12521.37 628
12522.42 670
12523.48 636
12524.54 625
12525.59 646
12526.65 633
12527.71 625
12528.77 619
12529.82 615
12530.88 628
12531.94 653
12532.99 674
12534.05 642
12535.11 637
12536.17 631
12537.22 627
12538.28 643
12539.34 644
12540.40 647
12541.45 670
12542.51 638
12543.57 649
12544.63 640
12545.68 647
12546.74 709
12547.80 661
12548.86 700
12549.92 694
12550.97 669
12552.03 715
12553.09 712
12554.15 695
12555.21 731
12556.26 691
12557.32 689
12558.38 703
12559.44 719
12560.50 729
12561.56 745
12562.61 696
12563.67 705
12564.73 709
12565.79 682
12566.85 679
12567.91 679
12568.97 680
12570.02 694
12571.08 666
12572.14 621
12573.20 682
12574.26 682
12575.32 661
12576.38 678
12577.44 653
12578.50 679
12579.56 633
12580.61 648
12581.67 651
12582.73 649
12583.79 651
12584.85 688
12585.91 667
12586.97 654
12588.03 649
12589.09 678
12590.15 674
12591.21 649
12592.27 673
12593.33 680
12594.39 656
12595.45 663
12596.51 701
12597.57 664
12598.63 651
12599.69 647
12600.75 666
12601.81 641
12602.87 657
12603.93 666
12604.99 683
12606.05 680
12607.11 703
12608.17 673
12609.23 686
12610.29 674
12611.35 682
12612.41 673
12613.47 678
12614.53 708
12615.59 715
12616.66 713
12617.72 706
12618.78 715
12619.84 716
12620.90 738
12621.96 744
12623.02 775
12624.08 756
12625.14 783
12626.20 800
12627.26 762
12628.33 802
12629.39 800
12630.45 797
12631.51 787
12632.57 788
12633.63 786
12634.69 786
12635.76 740
12636.82 766
12637.88 743
12638.94 746
12640.00 718
12641.06 699
12642.13 697
12643.19 668
12644.25 700
12645.31 680
12646.37 714
12647.44 673
12648.50 685
12649.56 674
12650.62 620
12651.68 658
12652.75 664
12653.81 659
12654.87 631
12655.93 653
12657.00 623
12658.06 675
12659.12 664
12660.18 648
12661.25 667
12662.31 675
12663.37 665
12664.43 660
12665.50 663
12666.56 674
12667.62 662
12668.69 679
12669.75 680
12670.81 698
12671.88 668
12672.94 645
12674.00 671
12675.06 666
12676.13 681
12677.19 678
12678.25 685
12679.32 683
12680.38 694
12681.44 687
12682.51 676
12683.57 706
12684.64 719
12685.70 694
12686.76 695
12687.83 713
12688.89 686
12689.95 700
12691.02 697
12692.08 717
12693.15 686
12694.21 733
12695.27 724
12696.34 745
12697.40 753
12698.47 725
12699.53 762
12700.59 741
12701.66 754
12702.72 754
12703.79 795
12704.85 793
12705.92 802
12706.98 806
12708.05 794
12709.11 798
12710.18 813
12711.24 762
12712.30 753
12713.37 775
12714.43 787
12715.50 798
12716.56 797
12717.63 795
12718.69 830
12719.76 819
12720.82 792
12721.89 780
12722.95 784
12724.02 827
12725.09 827
12726.15 850
12727.22 811
12728.28 862
12729.35 867
12730.41 873
12731.48 917
12732.54 913
12733.61 882
12734.68 898
12735.74 871
12736.81 910
12737.87 874
12738.94 856
12740.00 868
12741.07 851
12742.14 789
12743.20 806
12744.27 803
12745.33 783
12746.40 738
12747.47 749
12748.53 749
12749.60 755
12750.67 770
12751.73 752
12752.80 703
12753.87 720
12754.93 699
12756.00 682
12757.07 717
12758.13 720
12759.20 706
12760.27 707
12761.33 720
12762.40 634
12763.47 663
12764.53 653
12765.60 645
12766.67 703
12767.73 664
12768.80 636
12769.87 658
12770.94 653
12772.00 633
12773.07 663
12774.14 627
12775.21 654
12776.27 642
12777.34 634
12778.41 621
12779.48 643
12780.54 642
12781.61 629
12782.68 588
12783.75 606
12784.81 636
12785.88 626
12786.95 629
12788.02 584
12789.09 595
12790.15 606
12791.22 589
12792.29 613
12793.36 582
12794.43 598
12795.49 605
12796.56 602
12797.63 604
12798.70 591
12799.77 606
12800.84 603
12801.90 609
12802.97 613
12804.04 582
12805.11 598
12806.18 599
12807.25 608
12808.32 601
12809.39 596
12810.45 584
12811.52 598
12812.59 590
12813.66 568
12814.73 572
12815.80 600
12816.87 579
12817.94 603
12819.01 616
12820.08 595
12821.15 586
12822.21 585
12823.28 588
12824.35 594
12825.42 594
12826.49 587
12827.56 620
12828.63 604
12829.70 600
12830.77 622
12831.84 624
12832.91 628
12833.98 586
12835.05 580
12836.12 564
12837.19 604
12838.26 598
12839.33 590
12840.40 572
12841.47 570
12842.54 591
12843.61 566
12844.68 580
12845.75 521
12846.82 554
12847.89 569
12848.96 544
12850.03 543
12851.10 572
12852.18 539
12853.25 536
12854.32 521
12855.39 539
12856.46 568
12857.53 553
12858.60 550
12859.67 524
12860.74 546
12861.81 536
12862.88 550
12863.96 527
12865.03 522
12866.10 533
12867.17 536
12868.24 520
12869.31 522
12870.38 509
12871.45 508
12872.53 510
12873.60 509
12874.67 494
12875.74 490
12876.81 526
12877.88 496
12878.96 520
12880.03 538
12881.10 521
12882.17 530
12883.24 505
12884.31 517
12885.39 527
12886.46 523
12887.53 512
12888.60 500
12889.68 505
12890.75 498
12891.82 496
12892.89 512
12893.96 488
12895.04 476
12896.11 464
12897.18 489
12898.25 489
12899.33 501
12900.40 502
12901.47 513
12902.54 479
12903.62 493
12904.69 490
12905.76 520
12906.84 500
12907.91 481
12908.98 477
12910.06 461
12911.13 474
12912.20 488
12913.27 462
12914.35 480
12915.42 456
12916.49 484
12917.57 512
12918.64 462
12919.71 458
12920.79 481
12921.86 485
12922.94 460
12924.01 442
12925.08 459
12926.16 466
12927.23 468
12928.30 477
12929.38 473
12930.45 472
12931.53 481
12932.60 463
12933.67 458
12934.75 458
12935.82 459
12936.90 450
12937.97 454
12939.04 467
12940.12 471
12941.19 483
12942.27 446
12943.34 465
12944.42 469
12945.49 457
12946.56 427
12947.64 441
12948.71 451
12949.79 427
12950.86 443
12951.94 456
12953.01 458
12954.09 467
12955.16 459
12956.24 480
12957.31 444
12958.39 454
12959.46 436
12960.54 456
12961.61 428
12962.69 429
12963.76 448
12964.84 470
12965.91 444
12966.99 415
12968.07 437
12969.14 441
12970.22 485
12971.29 444
12972.37 429
12973.44 430
12974.52 433
12975.59 426
12976.67 440
12977.75 427
12978.82 439
12979.90 441
12980.97 426
12982.05 438
12983.13 429
12984.20 452
12985.28 463
12986.35 473
12987.43 438
12988.51 447
12989.58 442
12990.66 463
12991.74 449
12992.81 432
12993.89 451
12994.97 456
12996.04 439
12997.12 478
12998.20 454
12999.27 471
13000.35 466
13001.43 453
13002.50 419
13003.58 438
13004.66 440
13005.73 467
13006.81 440
13007.89 452
13008.97 456
13010.04 459
13011.12 462
13012.20 446
13013.27 463
13014.35 438
13015.43 426
13016.51 433
13017.58 428
13018.66 454
13019.74 467
13020.82 470
13021.89 454
13022.97 453
13024.05 447
13025.13 493
13026.21 457
13027.28 445
13028.36 452
13029.44 483
13030.52 462
13031.60 429
13032.67 460
13033.75 452
13034.83 479
13035.91 451
13036.99 471
13038.07 471
13039.14 460
13040.22 462
13041.30 484
13042.38 466
13043.46 481
13044.54 479
13045.62 485
13046.69 460
13047.77 455
13048.85 494
13049.93 482
13051.01 476
13052.09 457
13053.17 463
13054.25 457
13055.33 484
13056.40 497
13057.48 464
13058.56 441
13059.64 473
13060.72 458
13061.80 469
13062.88 455
13063.96 464
13065.04 461
13066.12 447
13067.20 472
13068.28 439
13069.36 422
13070.44 433
13071.52 448
13072.60 458
13073.68 459
13074.76 464
13075.84 440
13076.92 449
13078.00 447
13079.08 424
13080.16 436
13081.24 456
13082.32 481
13083.40 481
13084.48 475
13085.56 467
13086.64 461
13087.72 457
13088.80 467
13089.88 461
13090.96 448
13092.04 468
13093.12 442
13094.20 449
13095.28 462
13096.36 447
13097.44 455
13098.52 466
13099.61 470
13100.69 469
13101.77 447
13102.85 451
13103.93 461
13105.01 458
13106.09 448
13107.17 477
13108.25 460
13109.34 480
13110.42 486
13111.50 464
13112.58 471
13113.66 466
13114.74 480
13115.82 485
13116.91 492
13117.99 495
13119.07 494
13120.15 487
13121.23 457
13122.31 484
13123.40 472
13124.48 497
13125.56 484
13126.64 489
13127.72 486
13128.81 488
13129.89 495
13130.97 481
13132.05 494
13133.14 484
13134.22 479
13135.30 494
13136.38 470
13137.47 480
13138.55 498
13139.63 479
13140.71 474
13141.80 485
13142.88 479
13143.96 494
13145.04 469
13146.13 498
13147.21 478
13148.29 484
13149.38 444
13150.46 480
13151.54 487
13152.62 485
13153.71 481
13154.79 461
13155.87 485
13156.96 470
13158.04 496
13159.12 453
13160.21 458
13161.29 458
13162.37 495
13163.46 482
13164.54 480
13165.62 497
13166.71 482
13167.79 486
13168.88 490
13169.96 486
13171.04 504
13172.13 490
13173.21 492
13174.30 478
13175.38 476
13176.46 471
13177.55 491
13178.63 490
13179.72 497
13180.80 481
13181.88 495
13182.97 485
13184.05 501
13185.14 489
13186.22 483
13187.31 490
13188.39 509
13189.48 498
13190.56 527
13191.65 524
13192.73 504
13193.81 489
13194.90 499
13195.98 522
13197.07 510
13198.15 491
13199.24 515
13200.32 492
13201.41 505
13202.49 511
13203.58 480
13204.67 516
13205.75 482
13206.84 460
13207.92 484
13209.01 484
13210.09 491
13211.18 503
13212.26 512
13213.35 514
13214.43 508
13215.52 514
13216.61 527
13217.69 491
13218.78 531
13219.86 517
13220.95 530
13222.04 526
13223.12 529
13224.21 501
13225.29 505
13226.38 485
13227.47 526
13228.55 499
13229.64 480
13230.72 515
13231.81 500
13232.90 517
13233.98 512
13235.07 535
13236.16 553
13237.24 544
13238.33 547
13239.42 514
13240.50 540
13241.59 535
13242.68 549
13243.76 552
13244.85 547
13245.94 525
13247.02 531
13248.11 566
13249.20 531
13250.29 570
13251.37 531
13252.46 533
13253.55 550
13254.63 574
13255.72 559
13256.81 556
13257.90 564
13258.98 571
13260.07 576
13261.16 544
13262.25 601
13263.33 595
13264.42 587
13265.51 567
13266.60 549
13267.69 570
13268.77 592
13269.86 601
13270.95 612
13272.04 610
13273.13 628
13274.21 608
13275.30 594
13276.39 581
13277.48 608
13278.57 580
13279.65 611
13280.74 620
13281.83 603
13282.92 577
13284.01 618
13285.10 606
13286.19 627
13287.27 641
13288.36 615
13289.45 606
13290.54 611
13291.63 619
13292.72 620
13293.81 648
13294.90 597
13295.98 618
13297.07 630
13298.16 623
13299.25 616
13300.34 647
13301.43 633
13302.52 639
13303.61 645
13304.70 665
13305.79 669
13306.88 646
13307.97 662
13309.06 686
13310.15 694
13311.24 690
13312.32 671
13313.41 674
13314.50 674
13315.59 691
13316.68 698
13317.77 667
13318.86 681
13319.95 692
13321.04 680
13322.13 665
13323.22 647
13324.31 683
13325.40 690
13326.49 696
13327.58 676
13328.68 716
13329.77 746
13330.86 719
13331.95 722
13333.04 689
13334.13 692
13335.22 725
13336.31 710
13337.40 701
13338.49 712
13339.58 699
13340.67 711
13341.76 755
13342.85 736
13343.94 738
13345.04 734
13346.13 712
13347.22 727
13348.31 735
13349.40 720
13350.49 726
13351.58 710
13352.67 742
13353.77 717
13354.86 699
13355.95 723
13357.04 748
13358.13 789
13359.22 771
13360.31 771
13361.41 779
13362.50 797
13363.59 784
13364.68 787
13365.77 778
13366.87 762
13367.96 792
13369.05 794
13370.14 772
13371.23 809
13372.33 771
13373.42 773
13374.51 764
13375.60 768
13376.69 761
13377.79 765
13378.88 756
13379.97 712
13381.06 728
13382.16 726
13383.25 715
13384.34 682
13385.43 689
13386.53 686
13387.62 687
13388.71 669
13389.81 682
13390.90 683
13391.99 658
13393.08 682
13394.18 669
13395.27 666
13396.36 667
13397.46 703
13398.55 675
13399.64 686
13400.74 634
13401.83 639
13402.92 626
13404.02 634
13405.11 645
13406.20 653
13407.30 623
13408.39 620
13409.48 659
13410.58 649
13411.67 626
13412.77 646
13413.86 633
13414.95 641
13416.05 632
13417.14 615
13418.23 611
13419.33 628
13420.42 626
13421.52 641
13422.61 638
13423.71 627
13424.80 623
13425.89 644
13426.99 647
13428.08 634
13429.18 658
13430.27 659
13431.37 646
13432.46 654
13433.56 687
13434.65 671
13435.74 694
13436.84 664
13437.93 679
13439.03 653
13440.12 684
13441.22 678
13442.31 672
13443.41 685
13444.50 714
13445.60 681
13446.69 674
13447.79 659
13448.88 684
13449.98 674
13451.08 693
13452.17 670
13453.27 674
13454.36 710
13455.46 705
13456.55 693
13457.65 677
13458.74 651
13459.84 671
13460.94 699
13462.03 722
13463.13 710
13464.22 714
13465.32 677
13466.41 680
13467.51 706
13468.61 725
13469.70 711
13470.80 710
13471.90 725
13472.99 751
13474.09 725
13475.18 725
13476.28 745
13477.38 727
13478.47 736
13479.57 747
13480.67 744
13481.76 756
13482.86 733
13483.96 770
13485.05 750
13486.15 745
13487.25 750
13488.34 744
13489.44 799
13490.54 766
13491.63 757
13492.73 782
13493.83 769
13494.93 779
13496.02 802
13497.12 783
13498.22 776
13499.31 820
13500.41 814
13501.51 829
13502.61 828
13503.70 828
13504.80 859
13505.90 809
13507.00 821
13508.09 812
13509.19 802
13510.29 800
13511.39 807
13512.49 793
13513.58 753
13514.68 773
13515.78 767
13516.88 762
13517.98 770
13519.07 722
13520.17 780
13521.27 762
13522.37 727
13523.47 751
13524.57 716
13525.66 736
13526.76 726
13527.86 727
13528.96 685
13530.06 706
13531.16 708
13532.25 713
13533.35 688
13534.45 689
13535.55 705
13536.65 690
13537.75 703
13538.85 679
13539.95 681
13541.05 672
13542.14 673
13543.24 679
13544.34 671
13545.44 656
13546.54 682
13547.64 636
13548.74 627
13549.84 622
13550.94 618
13552.04 613
13553.14 641
13554.24 625
13555.34 597
13556.44 621
13557.54 622
13558.64 653
13559.74 640
13560.84 627
13561.94 598
13563.04 617
13564.13 614
13565.23 602
13566.34 609
13567.44 610
13568.54 603
13569.64 598
13570.74 621
13571.84 615
13572.94 597
13574.04 617
13575.14 603
13576.24 617
13577.34 613
13578.44 600
13579.54 608
13580.64 595
13581.74 592
13582.84 613
13583.94 639
13585.04 602
13586.14 631
13587.24 601
13588.35 583
13589.45 599
13590.55 661
13591.65 608
13592.75 573
13593.85 632
13594.95 615
13596.05 614
13597.15 617
13598.26 615
13599.36 629
13600.46 584
13601.56 617
13602.66 583
13603.76 629
13604.86 588
13605.97 631
13607.07 624
13608.17 626
13609.27 638
13610.37 618
13611.47 613
13612.58 599
13613.68 582
13614.78 614
13615.88 624
13616.98 618
13618.09 577
13619.19 615
13620.29 623
13621.39 585
13622.50 629
13623.60 625
13624.70 626
13625.80 628
13626.91 629
13628.01 618
13629.11 618
13630.21 630
13631.32 630
13632.42 601
13633.52 632
13634.62 626
13635.73 585
13636.83 603
13637.93 624
13639.04 608
13640.14 615
13641.24 610
13642.35 608
13643.45 602
13644.55 609
13645.65 618
13646.76 627
13647.86 598
13648.96 606
13650.07 577
13651.17 599
13652.28 636
13653.38 600
13654.48 606
13655.59 581
13656.69 604
13657.79 590
13658.90 613
13660.00 633
13661.11 601
13662.21 606
13663.31 616
13664.42 612
13665.52 604
13666.63 612
13667.73 599
13668.83 612
13669.94 596
13671.04 623
13672.15 615
13673.25 627
13674.36 649
13675.46 635
13676.56 595
13677.67 612
13678.77 610
13679.88 620
13680.98 591
13682.09 601
13683.19 619
13684.30 605
13685.40 594
13686.51 633
13687.61 644
13688.72 629
13689.82 611
13690.93 595
13692.03 645
13693.14 628
13694.24 636
13695.35 633
13696.45 630
13697.56 624
13698.66 637
13699.77 680
13700.87 639
13701.98 654
13703.09 641
13704.19 653
13705.30 649
13706.40 664
13707.51 647
13708.61 649
13709.72 678
13710.83 667
13711.93 703
13713.04 677
13714.14 662
13715.25 679
13716.36 676
13717.46 672
13718.57 699
13719.67 705
13720.78 680
13721.89 704
13722.99 712
13724.10 720
13725.21 708
13726.31 722
13727.42 723
13728.53 691
13729.63 740
13730.74 705
13731.85 746
13732.95 721
13734.06 692
13735.17 707
13736.27 715
13737.38 745
13738.49 762
13739.59 726
13740.70 725
13741.81 745
13742.92 773
13744.02 729
13745.13 777
13746.24 770
13747.35 785
13748.45 791
13749.56 758
13750.67 815
13751.78 813
13752.88 840
13753.99 833
13755.10 881
13756.21 904
13757.31 896
13758.42 901
13759.53 954
13760.64 991
13761.75 982
13762.85 975
13763.96 1000
13765.07 970
13766.18 997
13767.29 1004
13768.39 963
13769.50 951
13770.61 958
13771.72 944
13772.83 953
13773.94 905
13775.04 898
13776.15 895
13777.26 903
13778.37 896
13779.48 840
13780.59 811
13781.70 823
13782.80 830
13783.91 822
13785.02 810
13786.13 772
13787.24 773
13788.35 737
13789.46 714
13790.57 751
13791.68 722
13792.79 713
13793.90 705
13795.00 713
13796.11 718
13797.22 688
13798.33 662
13799.44 658
13800.55 693
13801.66 663
13802.77 672
13803.88 674
13804.99 688
13806.10 683
13807.21 662
13808.32 659
13809.43 650
13810.54 649
13811.65 632
13812.76 621
13813.87 645
13814.98 611
13816.09 634
13817.20 642
13818.31 632
13819.42 618
13820.53 592
13821.64 634
13822.75 636
13823.86 593
13824.97 582
13826.08 580
13827.19 627
13828.30 627
13829.41 603
13830.53 623
13831.64 669
13832.75 624
13833.86 644
13834.97 606
13836.08 610
13837.19 631
13838.30 655
13839.41 617
13840.52 628
13841.64 584
13842.75 632
13843.86 627
13844.97 592
13846.08 605
13847.19 602
13848.30 596
13849.41 624
13850.53 646
13851.64 630
13852.75 640
13853.86 634
13854.97 639
13856.08 599
13857.20 639
13858.31 655
13859.42 641
13860.53 632
13861.64 646
13862.76 623
13863.87 619
13864.98 643
13866.09 637
13867.20 669
13868.32 621
13869.43 624
13870.54 628
13871.65 666
13872.77 637
13873.88 650
13874.99 664
13876.10 650
13877.22 639
13878.33 639
13879.44 621
13880.55 640
13881.67 632
13882.78 618
13883.89 629
13885.01 664
13886.12 663
13887.23 686
13888.34 658
13889.46 646
13890.57 680
13891.68 672
13892.80 720
13893.91 709
13895.02 723
13896.14 712
13897.25 682
13898.36 662
13899.48 683
13900.59 678
13901.70 677
13902.82 668
13903.93 666
13905.05 669
13906.16 650
13907.27 634
13908.39 655
13909.50 659
13910.61 624
13911.73 636
13912.84 618
13913.96 590
13915.07 601
13916.19 611
13917.30 596
13918.41 556
13919.53 591
13920.64 624
13921.76 592
13922.87 567
13923.99 575
13925.10 607
13926.21 595
13927.33 569
13928.44 575
13929.56 586
13930.67 575
13931.79 575
13932.90 558
13934.02 555
13935.13 559
13936.25 568
13937.36 561
13938.48 561
13939.59 540
13940.71 602
13941.82 590
13942.94 575
13944.05 568
13945.17 572
13946.28 586
13947.40 604
13948.52 547
13949.63 519
13950.75 533
13951.86 555
13952.98 547
13954.09 541
13955.21 544
13956.32 555
13957.44 581
13958.56 551
13959.67 507
13960.79 563
13961.90 571
13963.02 569
13964.14 573
13965.25 538
13966.37 555
13967.48 564
13968.60 545
13969.72 542
13970.83 556
13971.95 564
13973.07 564
13974.18 555
13975.30 529
13976.42 550
13977.53 551
13978.65 560
13979.77 569
13980.88 565
13982.00 576
13983.12 549
13984.23 599
13985.35 553
13986.47 552
13987.58 550
13988.70 549
13989.82 553
13990.94 553
13992.05 560
13993.17 537
13994.29 543
13995.40 536
13996.52 530
13997.64 565
13998.76 578
13999.87 560
14000.99 553
14002.11 571
14003.23 558
14004.35 549
14005.46 563
14006.58 547
14007.70 550
14008.82 547
14009.93 537
14011.05 571
14012.17 572
14013.29 554
14014.41 535
14015.52 579
14016.64 568
14017.76 568
14018.88 553
14020.00 565
14021.12 546
14022.23 561
14023.35 583
14024.47 565
14025.59 549
14026.71 538
14027.83 557
14028.95 549
14030.06 548
14031.18 560
14032.30 581
14033.42 566
14034.54 578
14035.66 593
14036.78 560
14037.90 567
14039.02 559
14040.14 585
14041.25 580
14042.37 607
14043.49 597
14044.61 608
14045.73 576
14046.85 569
14047.97 571
14049.09 584
14050.21 632
14051.33 626
14052.45 590
14053.57 623
14054.69 599
14055.81 624
14056.93 611
14058.05 620
14059.17 634
14060.29 608
14061.41 618
14062.53 614
14063.65 615
14064.77 668
14065.89 670
14067.01 676
14068.13 657
14069.25 638
14070.37 645
14071.49 655
14072.61 659
14073.73 671
14074.85 668
14075.97 649
14077.09 670
14078.21 684
14079.33 649
14080.45 675
14081.57 689
14082.69 662
14083.82 659
14084.94 659
14086.06 650
14087.18 676
14088.30 660
14089.42 674
14090.54 676
14091.66 691
14092.78 710
14093.91 713
14095.03 688
14096.15 668
14097.27 657
14098.39 676
14099.51 661
14100.63 670
14101.76 664
14102.88 658
14104.00 642
14105.12 641
14106.24 659
14107.36 641
14108.49 621
14109.61 619
14110.73 644
14111.85 624
14112.97 588
14114.10 589
14115.22 591
14116.34 585
14117.46 573
14118.58 590
14119.71 586
14120.83 604
14121.95 575
14123.07 578
14124.20 587
14125.32 573
14126.44 565
14127.56 546
14128.69 555
14129.81 568
14130.93 585
14132.06 604
14133.18 573
14134.30 548
14135.42 592
14136.55 570
14137.67 556
14138.79 553
14139.92 564
14141.04 572
14142.16 547
14143.29 568
14144.41 549
14145.53 517
14146.66 534
14147.78 549
14148.90 528
14150.03 520
14151.15 562
14152.27 530
14153.40 517
14154.52 509
14155.64 527
14156.77 562
14157.89 565
14159.02 541
14160.14 536
14161.26 532
14162.39 527
14163.51 541
14164.64 552
14165.76 548
14166.88 567
14168.01 537
14169.13 534
14170.26 513
14171.38 550
14172.51 551
14173.63 521
14174.75 494
14175.88 520
14177.00 527
14178.13 512
14179.25 545
14180.38 547
14181.50 501
14182.63 518
14183.75 511
14184.88 504
14186.00 504
14187.13 522
14188.25 500
14189.38 504
14190.50 494
14191.63 490
14192.75 524
14193.88 502
14195.00 528
14196.13 500
14197.25 522
14198.38 523
14199.50 510
14200.63 517
14201.76 505
14202.88 502
14204.01 500
14205.13 506
14206.26 506
14207.38 485
14208.51 479
14209.64 516
14210.76 511
14211.89 514
14213.01 496
14214.14 495
14215.27 490
14216.39 496
14217.52 497
14218.64 496
14219.77 510
14220.90 497
14222.02 477
14223.15 482
14224.28 514
14225.40 481
14226.53 449
14227.66 467
14228.78 482
14229.91 469
14231.04 469
14232.16 463
14233.29 458
14234.42 485
14235.54 453
14236.67 463
14237.80 483
14238.92 486
14240.05 480
14241.18 458
14242.31 455
14243.43 457
14244.56 486
14245.69 478
14246.82 472
14247.94 453
14249.07 464
14250.20 472
14251.33 494
14252.45 444
14253.58 454
14254.71 484
14255.84 477
14256.96 447
14258.09 455
14259.22 454
14260.35 441
14261.47 462
14262.60 479
14263.73 455
14264.86 468
14265.99 463
14267.12 430
14268.24 435
14269.37 429
14270.50 437
14271.63 453
14272.76 440
14273.89 443
14275.01 417
14276.14 445
14277.27 453
14278.40 460
14279.53 427
14280.66 439
14281.79 470
14282.91 412
14284.04 391
14285.17 431
14286.30 439
14287.43 463
14288.56 412
14289.69 413
14290.82 414
14291.95 397
14293.08 419
14294.20 419
14295.33 403
14296.46 382
14297.59 419
14298.72 400
14299.85 439
14300.98 419
14302.11 435
14303.24 429
14304.37 415
14305.50 445
14306.63 444
14307.76 419
14308.89 449
14310.02 443
14311.15 447
14312.28 438
14313.41 430
14314.54 433
14315.67 405
14316.80 427
14317.93 414
14319.06 439
14320.19 420
14321.32 410
14322.45 405
14323.58 402
14324.71 397
14325.84 418
14326.97 428
14328.10 402
14329.23 388
14330.36 397
14331.49 411
14332.62 404
14333.76 408
14334.89 412
14336.02 416
14337.15 412
14338.28 417
14339.41 400
14340.54 397
14341.67 427
14342.80 431
14343.93 457
14345.07 443
14346.20 385
14347.33 385
14348.46 413
14349.59 421
14350.72 390
14351.85 416
14352.99 422
14354.12 411
14355.25 427
14356.38 405
14357.51 418
14358.64 393
14359.78 409
14360.91 387
14362.04 371
14363.17 406
14364.30 432
14365.44 422
14366.57 428
14367.70 407
14368.83 405
14369.96 440
14371.10 397
14372.23 404
14373.36 375
14374.49 392
14375.63 422
14376.76 415
14377.89 429
14379.02 429
14380.16 406
14381.29 398
14382.42 408
14383.55 420
14384.69 425
14385.82 422
14386.95 404
14388.09 415
14389.22 417
14390.35 443
14391.49 437
14392.62 402
14393.75 410
14394.89 404
14396.02 412
14397.15 403
14398.28 416
14399.42 407
14400.55 428
14401.69 407
14402.82 432
14403.95 411
14405.09 436
14406.22 424
14407.35 411
14408.49 429
14409.62 404
14410.75 405
14411.89 420
14413.02 427
14414.16 436
14415.29 415
14416.42 425
14417.56 416
14418.69 419
14419.83 418
14420.96 402
14422.10 442
14423.23 449
14424.36 407
14425.50 403
14426.63 417
14427.77 420
14428.90 446
14430.04 427
14431.17 454
14432.31 403
14433.44 422
14434.58 410
14435.71 419
14436.85 433
14437.98 425
14439.12 437
14440.25 455
14441.39 436
14442.52 444
14443.66 425
14444.79 444
14445.93 432
14447.06 437
14448.20 464
14449.33 463
14450.47 464
14451.60 466
14452.74 463
14453.87 441
14455.01 458
14456.14 441
14457.28 482
14458.42 501
14459.55 462
14460.69 476
14461.82 472
14462.96 441
14464.10 476
14465.23 499
14466.37 482
14467.50 464
14468.64 480
14469.78 477
14470.91 507
14472.05 505
14473.18 490
14474.32 468
14475.46 496
14476.59 497
14477.73 480
14478.87 480
14480.00 475
14481.14 464
14482.28 473
14483.41 480
14484.55 484
14485.69 446
14486.82 488
14487.96 458
14489.10 464
14490.23 462
14491.37 466
14492.51 479
14493.65 466
14494.78 461
14495.92 467
14497.06 509
14498.19 495
14499.33 501
14500.47 465
14501.61 469
14502.74 487
14503.88 525
14505.02 498
14506.16 500
14507.29 477
14508.43 477
14509.57 498
14510.71 484
14511.85 481
14512.98 482
14514.12 456
14515.26 482
14516.40 473
14517.54 451
14518.67 451
14519.81 462
14520.95 445
14522.09 423
14523.23 453
14524.36 448
14525.50 449
14526.64 465
14527.78 453
14528.92 430
14530.06 444
14531.19 423
14532.33 426
14533.47 425
14534.61 430
14535.75 451
14536.89 430
14538.03 417
14539.17 442
14540.31 436
14541.44 461
14542.58 452
14543.72 433
14544.86 458
14546.00 448
14547.14 442
14548.28 422
14549.42 436
14550.56 422
14551.70 426
14552.84 449
14553.98 463
14555.12 451
14556.25 464
14557.39 426
14558.53 446
14559.67 456
14560.81 438
14561.95 463
14563.09 449
14564.23 436
14565.37 431
14566.51 434
14567.65 447
14568.79 471
14569.93 430
14571.07 448
14572.21 434
14573.35 475
14574.49 456
14575.63 441
14576.77 445
14577.92 449
14579.06 459
14580.20 473
14581.34 468
14582.48 456
14583.62 438
14584.76 463
14585.90 457
14587.04 481
14588.18 491
14589.32 498
14590.46 483
14591.60 494
14592.74 465
14593.89 455
14595.03 486
14596.17 490
14597.31 496
14598.45 501
14599.59 459
14600.73 483
14601.87 482
14603.02 510
14604.16 485
14605.30 484
14606.44 477
14607.58 483
14608.72 487
14609.86 484
14611.01 481
14612.15 498
14613.29 499
14614.43 483
14615.57 514
14616.72 515
14617.86 476
14619.00 536
14620.14 521
14621.28 529
14622.43 500
14623.57 508
14624.71 528
14625.85 501
14627.00 526
14628.14 537
14629.28 582
14630.42 585
14631.56 564
14632.71 560
14633.85 577
14634.99 588
14636.14 559
14637.28 575
14638.42 570
14639.56 567
14640.71 564
14641.85 556
14642.99 537
14644.14 525
14645.28 527
14646.42 510
14647.56 515
14648.71 492
14649.85 490
14650.99 462
14652.14 455
14653.28 434
14654.42 430
14655.57 452
14656.71 468
14657.85 458
14659.00 422
14660.14 433
14661.29 469
14662.43 439
14663.57 439
14664.72 442
14665.86 444
14667.00 426
14668.15 431
14669.29 422
14670.44 407
14671.58 426
14672.73 453
14673.87 416
14675.01 385
14676.16 392
14677.30 425
14678.45 431
14679.59 430
14680.74 420
14681.88 422
14683.02 401
14684.17 413
14685.31 416
14686.46 412
14687.60 418
14688.75 404
14689.89 403
14691.04 388
14692.18 392
14693.33 398
14694.47 411
14695.62 399
14696.76 364
14697.91 386
14699.05 395
14700.20 400
14701.34 390
14702.49 379
14703.63 370
14704.78 376
14705.92 363
14707.07 362
14708.22 377
14709.36 356
14710.51 384
14711.65 396
14712.80 389
14713.94 397
14715.09 368
14716.23 406
14717.38 361
14718.53 386
14719.67 384
14720.82 407
14721.96 394
14723.11 381
14724.26 403
14725.40 395
14726.55 392
14727.70 404
14728.84 393
14729.99 382
14731.13 388
14732.28 400
14733.43 374
14734.57 378
14735.72 367
14736.87 389
14738.01 378
14739.16 353
14740.31 342
14741.45 390
14742.60 368
14743.75 375
14744.89 369
14746.04 388
14747.19 372
14748.34 387
14749.48 398
14750.63 393
14751.78 371
14752.92 368
14754.07 362
14755.22 377
14756.37 369
14757.51 363
14758.66 387
14759.81 373
14760.96 347
14762.10 347
14763.25 375
14764.40 385
14765.55 380
14766.70 366
14767.84 354
14768.99 350
14770.14 378
14771.29 376
14772.43 370
14773.58 389
14774.73 366
14775.88 341
14777.03 351
14778.18 348
14779.32 340
14780.47 353
14781.62 360
14782.77 363
14783.92 332
14785.07 356
14786.21 364
14787.36 377
14788.51 361
14789.66 349
14790.81 337
14791.96 362
14793.11 344
14794.26 361
14795.40 340
14796.55 330
14797.70 319
14798.85 324
14800.00 327
14801.15 320
14802.30 333
14803.45 320
14804.60 339
14805.75 352
14806.90 324
14808.05 315
14809.19 310
14810.34 344
14811.49 328
14812.64 316
14813.79 342
14814.94 310
14816.09 335
14817.24 331
14818.39 328
14819.54 350
14820.69 336
14821.84 327
14822.99 330
14824.14 345
14825.29 319
14826.44 321
14827.59 331
14828.74 344
14829.89 318
14831.04 317
14832.19 324
14833.34 329
14834.49 322
14835.64 309
14836.79 315
14837.95 320
14839.10 315
14840.25 317
14841.40 320
14842.55 320
14843.70 318
14844.85 323
14846.00 327
14847.15 312
14848.30 318
14849.45 326
14850.60 315
14851.76 307
14852.91 285
14854.06 312
14855.21 328
14856.36 330
14857.51 321
14858.66 318
14859.81 319
14860.97 323
14862.12 344
14863.27 301
14864.42 296
14865.57 340
14866.72 339
14867.88 322
14869.03 319
14870.18 305
14871.33 299
14872.48 312
14873.64 308
14874.79 298
14875.94 316
14877.09 313
14878.24 302
14879.40 318
14880.55 314
14881.70 323
14882.85 307
14884.00 312
14885.16 290
14886.31 297
14887.46 309
14888.61 291
14889.77 289
14890.92 332
14892.07 326
14893.23 324
14894.38 334
14895.53 307
14896.68 292
14897.84 303
14898.99 309
14900.14 310
14901.30 305
14902.45 305
14903.60 320
14904.75 313
14905.91 315
14907.06 297
14908.21 312
14909.37 314
14910.52 317
14911.67 304
14912.83 292
14913.98 306
14915.14 298
14916.29 300
14917.44 286
14918.60 284
14919.75 307
14920.90 280
14922.06 301
14923.21 309
14924.37 319
14925.52 306
14926.67 313
14927.83 308
14928.98 313
14930.14 308
14931.29 303
14932.44 314
14933.60 329
14934.75 310
14935.91 308
14937.06 303
14938.22 290
14939.37 303
14940.52 320
14941.68 288
14942.83 302
14943.99 324
14945.14 288
14946.30 284
14947.45 315
14948.61 312
14949.76 318
14950.92 327
14952.07 320
14953.23 304
14954.38 304
14955.54 298
14956.69 314
14957.85 355
14959.00 335
14960.16 322
14961.31 283
14962.47 304
14963.62 300
14964.78 292
14965.94 300
14967.09 310
14968.25 326
14969.40 306
14970.56 288
14971.71 305
14972.87 288
14974.03 294
14975.18 290
14976.34 297
14977.49 304
14978.65 297
14979.81 330
14980.96 312
14982.12 326
14983.27 327
14984.43 314
14985.59 306
14986.74 306
14987.90 275
14989.06 273
14990.21 304
14991.37 319
14992.53 304
14993.68 287
14994.84 307
14996.00 314
14997.15 285
14998.31 308
14999.47 322
15000.62 320
15001.78 284
15002.94 295
15004.09 296
15005.25 305
15006.41 280
15007.56 314
15008.72 272
15009.88 286
15011.04 301
15012.19 286
15013.35 297
15014.51 321
15015.67 312
15016.82 294
15017.98 305
15019.14 290
15020.30 324
15021.45 304
15022.61 279
15023.77 317
15024.93 283
15026.08 282
15027.24 301
15028.40 282
15029.56 283
15030.72 306
15031.87 319
15033.03 257
15034.19 311
15035.35 319
15036.51 308
15037.67 311
15038.82 306
15039.98 294
15041.14 322
15042.30 308
15043.46 301
15044.62 262
15045.78 273
15046.93 279
15048.09 295
15049.25 291
15050.41 289
15051.57 315
15052.73 299
15053.89 308
15055.05 294
15056.20 293
15057.36 287
15058.52 295
15059.68 291
15060.84 302
15062.00 285
15063.16 310
15064.32 295
15065.48 294
15066.64 312
15067.80 281
15068.96 314
15070.12 271
15071.28 287
15072.44 295
15073.60 322
15074.76 309
15075.91 281
15077.07 323
15078.23 298
15079.39 307
15080.55 295
15081.71 287
15082.87 292
15084.03 297
15085.19 313
15086.35 310
15087.51 310
15088.68 293
15089.84 308
15091.00 298
15092.16 296
15093.32 302
15094.48 287
15095.64 297
15096.80 261
15097.96 293
15099.12 281
15100.28 284
15101.44 276
15102.60 307
15103.76 308
15104.92 279
15106.08 310
15107.25 326
15108.41 309
15109.57 321
15110.73 300
15111.89 308
15113.05 304
15114.21 308
15115.37 327
15116.54 323
15117.70 288
15118.86 322
15120.02 309
15121.18 294
15122.34 301
15123.50 287
15124.67 309
15125.83 304
15126.99 312
15128.15 316
15129.31 311
15130.47 307
15131.64 306
15132.80 309
15133.96 303
15135.12 290
15136.28 315
15137.45 284
15138.61 323
15139.77 329
15140.93 312
15142.10 326
15143.26 323
15144.42 322
15145.58 323
15146.75 332
15147.91 310
15149.07 317
15150.23 303
15151.40 322
15152.56 312
15153.72 320
15154.88 322
15156.05 339
15157.21 305
15158.37 322
15159.54 320
15160.70 302
15161.86 304
15163.03 320
15164.19 316
15165.35 313
15166.52 314
15167.68 343
15168.84 337
15170.01 320
15171.17 315
15172.33 324
15173.50 321
15174.66 331
15175.82 332
15176.99 332
15178.15 323
15179.31 342
15180.48 350
15181.64 350
15182.81 338
15183.97 369
15185.13 330
15186.30 322
15187.46 337
15188.63 335
15189.79 344
15190.95 350
15192.12 343
15193.28 336
15194.45 330
15195.61 348
15196.78 344
15197.94 339
15199.10 346
15200.27 325
15201.43 334
15202.60 335
15203.76 351
15204.93 336
15206.09 346
15207.26 327
15208.42 314
15209.59 356
15210.75 340
15211.92 337
15213.08 323
15214.25 311
15215.41 343
15216.58 336
15217.74 335
15218.91 322
15220.07 346
15221.24 339
15222.40 366
15223.57 320
15224.74 338
15225.90 353
15227.07 355
15228.23 365
15229.40 363
15230.56 382
15231.73 380
15232.89 367
15234.06 346
15235.23 365
15236.39 356
15237.56 367
15238.72 369
15239.89 360
15241.06 356
15242.22 363
15243.39 376
15244.56 339
15245.72 371
15246.89 388
15248.05 354
15249.22 359
15250.39 354
15251.55 333
15252.72 354
15253.89 348
15255.05 340
15256.22 322
15257.39 346
15258.55 335
15259.72 323
15260.89 327
15262.05 334
15263.22 336
15264.39 325
15265.56 314
15266.72 371
15267.89 336
15269.06 315
15270.22 345
15271.39 341
15272.56 318
15273.73 323
15274.89 342
15276.06 320
15277.23 331
15278.40 347
15279.56 333
15280.73 341
15281.90 332
15283.07 320
15284.23 325
15285.40 346
15286.57 343
15287.74 315
15288.91 338
15290.07 314
15291.24 353
15292.41 344
15293.58 321
15294.75 335
15295.92 336
15297.08 342
15298.25 324
15299.42 308
15300.59 321
15301.76 325
15302.93 341
15304.09 322
15305.26 336
15306.43 337
15307.60 313
15308.77 322
15309.94 338
15311.11 317
15312.28 329
15313.44 351
15314.61 330
15315.78 339
15316.95 327
15318.12 314
15319.29 325
15320.46 330
15321.63 325
15322.80 318
15323.97 337
15325.14 335
15326.30 334
15327.47 335
15328.64 329
15329.81 332
15330.98 325
15332.15 330
15333.32 326
15334.49 305
15335.66 334
15336.83 329
15338.00 336
15339.17 326
15340.34 329
15341.51 343
15342.68 313
15343.85 348
15345.02 324
15346.19 336
15347.36 340
15348.53 343
15349.70 330
15350.87 328
15352.04 333
15353.21 316
15354.38 319
15355.55 328
15356.72 321
15357.90 332
15359.07 367
15360.24 345
15361.41 322
15362.58 352
15363.75 341
15364.92 358
15366.09 336
15367.26 368
15368.43 373
15369.60 343
15370.77 361
15371.95 358
15373.12 292
15374.29 340
15375.46 348
15376.63 320
15377.80 327
15378.97 344
15380.15 356
15381.32 349
15382.49 320
15383.66 324
15384.83 326
15386.00 333
15387.17 345
15388.35 354
15389.52 315
15390.69 349
15391.86 340
15393.03 335
15394.21 357
15395.38 329
15396.55 327
15397.72 352
15398.89 341
15400.07 349
15401.24 327
15402.41 355
15403.58 346
15404.76 370
15405.93 317
15407.10 306
15408.27 319
15409.45 324
15410.62 348
15411.79 334
15412.96 318
15414.14 337
15415.31 311
15416.48 315
15417.66 317
15418.83 320
15420.00 318
15421.17 339
15422.35 332
15423.52 322
15424.69 305
15425.87 328
15427.04 334
15428.21 309
15429.39 297
15430.56 309
15431.73 320
15432.91 314
15434.08 329
15435.25 303
15436.43 329
15437.60 318
15438.77 318
15439.95 320
15441.12 329
15442.30 328
15443.47 343
15444.64 313
15445.82 313
15446.99 323
15448.17 323
15449.34 309
15450.51 312
15451.69 305
15452.86 297
15454.04 324
15455.21 339
15456.39 301
15457.56 282
15458.73 319
15459.91 312
15461.08 339
15462.26 313
15463.43 332
15464.61 314
15465.78 304
15466.96 326
15468.13 323
15469.31 318
15470.48 310
15471.66 339
15472.83 314
15474.01 324
15475.18 302
15476.36 317
15477.53 306
15478.71 321
15479.88 339
15481.06 341
15482.23 319
15483.41 308
15484.58 300
15485.76 316
15486.93 304
15488.11 334
15489.29 328
15490.46 316
15491.64 319
15492.81 324
15493.99 296
15495.16 312
15496.34 312
15497.52 294
15498.69 301
15499.87 327
15501.04 308
15502.22 330
15503.40 312
15504.57 315
15505.75 331
15506.92 313
15508.10 319
15509.28 328
15510.45 303
15511.63 312
15512.81 338
15513.98 309
15515.16 338
15516.34 315
15517.51 339
15518.69 310
15519.87 323
15521.04 341
15522.22 303
15523.40 313
15524.57 315
15525.75 327
15526.93 309
15528.11 323
15529.28 301
15530.46 296
15531.64 327
15532.81 313
15533.99 319
15535.17 318
15536.35 313
15537.52 351
15538.70 331
15539.88 333
15541.06 331
15542.23 322
15543.41 325
15544.59 338
15545.77 320
15546.95 339
15548.12 320
15549.30 345
15550.48 308
15551.66 332
15552.83 349
15554.01 333
15555.19 330
15556.37 338
15557.55 324
15558.73 338
15559.90 336
15561.08 344
15562.26 339
15563.44 333
15564.62 341
15565.80 359
15566.97 323
15568.15 346
15569.33 356
15570.51 339
15571.69 341
15572.87 336
15574.05 340
15575.23 338
15576.40 337
15577.58 324
15578.76 332
15579.94 344
15581.12 336
15582.30 365
15583.48 322
15584.66 321
15585.84 321
15587.02 350
15588.20 330
15589.38 330
15590.56 356
15591.73 339
15592.91 352
15594.09 371
15595.27 359
15596.45 369
15597.63 379
15598.81 378
15599.99 359
15601.17 352
15602.35 354
15603.53 381
15604.71 379
15605.89 371
15607.07 366
15608.25 371
15609.43 357
15610.61 360
15611.79 378
15612.97 365
15614.15 387
15615.33 378
15616.51 387
15617.69 402
15618.88 366
15620.06 370
15621.24 353
15622.42 381
15623.60 381
15624.78 382
15625.96 411
15627.14 401
15628.32 393
15629.50 390
15630.68 389
15631.86 388
15633.05 396
15634.23 383
15635.41 391
15636.59 375
15637.77 395
15638.95 415
15640.13 413
15641.31 421
15642.50 419
15643.68 406
15644.86 429
15646.04 435
15647.22 407
15648.40 395
15649.58 428
15650.77 434
15651.95 400
15653.13 402
15654.31 413
15655.49 414
15656.68 419
15657.86 436
15659.04 410
15660.22 404
15661.40 408
15662.59 425
15663.77 395
15664.95 412
15666.13 436
15667.32 424
15668.50 389
15669.68 419
15670.86 401
15672.05 406
15673.23 419
15674.41 425
15675.59 405
15676.78 403
15677.96 427
15679.14 398
15680.32 390
15681.51 383
15682.69 374
15683.87 385
15685.06 397
15686.24 391
15687.42 382
15688.61 397
15689.79 400
15690.97 410
15692.16 398
15693.34 405
15694.52 389
15695.71 397
15696.89 389
15698.07 389
15699.26 376
15700.44 362
15701.62 381
15702.81 395
15703.99 372
15705.17 361
15706.36 381
15707.54 402
15708.73 404
15709.91 412
15711.09 409
15712.28 408
15713.46 431
15714.65 408
15715.83 407
15717.02 423
15718.20 419
15719.38 421
15720.57 403
15721.75 380
15722.94 410
15724.12 408
15725.31 424
15726.49 402
15727.68 407
15728.86 403
15730.04 411
15731.23 393
15732.41 420
15733.60 414
15734.78 413
15735.97 416
15737.15 430
15738.34 435
15739.52 425
15740.71 439
15741.89 422
15743.08 442
15744.27 450
15745.45 457
15746.64 435
15747.82 433
15749.01 441
15750.19 424
15751.38 458
15752.56 415
15753.75 454
15754.93 461
15756.12 455
15757.31 430
15758.49 449
15759.68 424
15760.86 447
15762.05 455
15763.24 470
15764.42 464
15765.61 449
15766.79 451
15767.98 454
15769.17 444
15770.35 429
15771.54 457
15772.72 467
15773.91 446
15775.10 414
15776.28 446
15777.47 471
15778.66 483
15779.84 432
15781.03 454
15782.22 484
15783.40 458
15784.59 428
15785.78 415
15786.96 407
15788.15 415
15789.34 418
15790.53 409
15791.71 404
15792.90 425
15794.09 417
15795.27 421
15796.46 395
15797.65 379
15798.84 383
15800.02 409
15801.21 400
15802.40 376
15803.59 370
15804.77 380
15805.96 379
15807.15 351
15808.34 367
15809.52 367
15810.71 392
15811.90 380
15813.09 372
15814.28 380
15815.46 392
15816.65 410
15817.84 406
15819.03 362
15820.22 389
15821.40 388
15822.59 373
15823.78 372
15824.97 385
15826.16 400
15827.35 379
15828.53 391
15829.72 369
15830.91 364
15832.10 385
15833.29 389
15834.48 401
15835.67 383
15836.85 360
15838.04 376
15839.23 370
15840.42 369
15841.61 356
15842.80 359
15843.99 374
15845.18 384
15846.37 375
15847.55 364
15848.74 380
15849.93 364
15851.12 357
15852.31 377
15853.50 372
15854.69 375
15855.88 372
15857.07 389
15858.26 371
15859.45 397
15860.64 396
15861.83 387
15863.02 389
15864.21 345
15865.40 366
15866.59 377
15867.78 389
15868.97 378
15870.16 358
15871.35 368
15872.54 394
15873.73 373
15874.92 371
15876.11 365
15877.30 377
15878.49 380
15879.68 366
15880.87 382
15882.06 359
15883.25 399
15884.44 388
15885.63 392
15886.82 363
15888.01 380
15889.20 378
15890.39 399
15891.59 381
15892.78 372
15893.97 374
15895.16 415
15896.35 394
15897.54 372
15898.73 416
15899.92 400
15901.11 396
15902.30 433
15903.50 377
15904.69 396
15905.88 410
15907.07 408
15908.26 412
15909.45 376
15910.64 380
15911.84 405
15913.03 428
15914.22 418
15915.41 420
15916.60 418
15917.79 420
15918.99 405
15920.18 418
15921.37 437
15922.56 422
15923.75 409
15924.95 416
15926.14 398
15927.33 404
15928.52 403
15929.71 421
15930.91 404
15932.10 381
15933.29 412
15934.48 406
15935.68 429
15936.87 400
15938.06 390
15939.25 390
15940.45 412
15941.64 393
15942.83 406
15944.03 385
15945.22 370
15946.41 369
15947.60 376
15948.80 381
15949.99 384
15951.18 368
15952.38 365
15953.57 351
15954.76 348
15955.96 365
15957.15 367
15958.34 351
15959.54 364
15960.73 345
15961.92 357
15963.12 339
15964.31 320
15965.50 335
15966.70 337
15967.89 334
15969.08 334
15970.28 320
15971.47 339
15972.67 330
15973.86 308
15975.05 316
15976.25 354
15977.44 306
15978.64 324
15979.83 309
15981.02 333
15982.22 319
15983.41 341
15984.61 314
15985.80 288
15987.00 303
15988.19 314
15989.38 332
15990.58 289
15991.77 323
15992.97 289
15994.16 317
15995.36 345
15996.55 323
15997.75 307
15998.94 319
16000.14 342
16001.33 314
16002.53 300
16003.72 284
16004.92 318
16006.11 321
16007.31 317
16008.50 296
16009.70 332
16010.89 334
16012.09 310
16013.28 303
16014.48 296
16015.67 304
16016.87 324
16018.07 317
16019.26 308
16020.46 307
16021.65 311
16022.85 294
16024.04 286
16025.24 297
16026.44 317
16027.63 293
16028.83 305
16030.02 301
16031.22 280
16032.42 298
16033.61 286
16034.81 302
16036.00 313
16037.20 278
16038.40 309
16039.59 298
16040.79 294
16041.99 281
16043.18 302
16044.38 317
16045.58 322
16046.77 322
16047.97 302
16049.17 306
16050.36 307
16051.56 289
16052.76 305
16053.95 312
16055.15 294
16056.35 295
16057.54 319
16058.74 315
16059.94 309
16061.14 289
16062.33 277
16063.53 279
16064.73 289
16065.92 273
16067.12 288
16068.32 277
16069.52 297
16070.71 288
16071.91 285
16073.11 285
16074.31 302
16075.50 304
16076.70 267
16077.90 282
16079.10 319
16080.30 274
16081.49 275
16082.69 294
16083.89 297
16085.09 299
16086.29 310
16087.48 287
16088.68 298
16089.88 281
16091.08 290
16092.28 282
16093.48 288
16094.67 293
16095.87 287
16097.07 295
16098.27 282
16099.47 277
16100.67 268
16101.87 277
16103.06 291
16104.26 293
16105.46 283
16106.66 274
16107.86 288
16109.06 297
16110.26 280
16111.46 266
16112.66 275
16113.86 269
16115.05 263
16116.25 262
16117.45 292
16118.65 282
16119.85 268
16121.05 270
16122.25 266
16123.45 286
16124.65 259
16125.85 268
16127.05 276
16128.25 269
16129.45 286
16130.65 300
16131.85 288
16133.05 288
16134.25 274
16135.45 296
16136.65 267
16137.85 264
16139.05 271
16140.25 265
16141.45 262
16142.65 275
16143.85 256
16145.05 271
16146.25 279
16147.45 264
16148.65 261
16149.85 254
16151.05 271
16152.25 268
16153.45 285
16154.65 253
16155.85 272
16157.05 258
16158.25 258
16159.46 274
16160.66 281
16161.86 273
16163.06 288
16164.26 265
16165.46 253
16166.66 259
16167.86 263
16169.06 277
16170.27 256
16171.47 262
16172.67 278
16173.87 262
16175.07 272
16176.27 268
16177.47 288
16178.67 276
16179.88 257
16181.08 275
16182.28 277
16183.48 296
16184.68 282
16185.89 282
16187.09 303
16188.29 261
16189.49 289
16190.69 279
16191.90 285
16193.10 265
16194.30 280
16195.50 289
16196.70 272
16197.91 274
16199.11 289
16200.31 286
16201.51 277
16202.72 284
16203.92 274
16205.12 275
16206.32 295
16207.53 276
16208.73 269
16209.93 301
16211.13 277
16212.34 267
16213.54 301
16214.74 309
16215.95 295
16217.15 276
16218.35 284
16219.55 287
16220.76 275
16221.96 289
16223.16 299
16224.37 319
16225.57 279
16226.77 291
16227.98 288
16229.18 286
16230.38 281
16231.59 304
16232.79 294
16233.99 295
16235.20 297
16236.40 320
16237.61 281
16238.81 315
16240.01 274
16241.22 276
16242.42 284
16243.63 273
16244.83 280
16246.03 277
16247.24 305
16248.44 303
16249.65 292
16250.85 288
16252.05 284
16253.26 306
16254.46 294
16255.67 287
16256.87 310
16258.08 286
16259.28 291
16260.49 321
16261.69 326
16262.89 310
16264.10 326
16265.30 284
16266.51 305
16267.71 312
16268.92 301
16270.12 295
16271.33 312
16272.53 312
16273.74 311
16274.94 308
16276.15 306
16277.35 309
16278.56 315
16279.77 324
16280.97 309
16282.18 301
16283.38 299
16284.59 281
16285.79 283
16287.00 303
16288.20 303
16289.41 286
16290.61 323
16291.82 295
16293.03 286
16294.23 289
16295.44 280
16296.64 295
16297.85 291
16299.06 301
16300.26 297
16301.47 301
16302.67 287
16303.88 305
16305.09 289
16306.29 301
16307.50 320
16308.71 321
16309.91 303
16311.12 307
16312.33 301
16313.53 293
16314.74 299
16315.95 293
16317.15 273
16318.36 300
16319.57 283
16320.77 302
16321.98 286
16323.19 281
16324.39 275
16325.60 289
16326.81 268
16328.01 273
16329.22 297
16330.43 293
16331.64 270
16332.84 259
16334.05 256
16335.26 288
16336.47 292
16337.67 284
16338.88 260
16340.09 264
16341.30 278
16342.50 290
16343.71 273
16344.92 268
16346.13 272
16347.33 281
16348.54 278
16349.75 271
16350.96 286
16352.17 281
16353.37 287
16354.58 278
16355.79 277
16357.00 252
16358.21 283
16359.41 284
16360.62 285
16361.83 277
16363.04 255
16364.25 293
16365.46 266
16366.67 264
16367.87 300
16369.08 270
16370.29 250
16371.50 266
16372.71 262
16373.92 253
16375.13 254
16376.34 272
16377.54 261
16378.75 270
16379.96 276
16381.17 256
16382.38 269
16383.59 272
16384.80 284
16386.01 270
16387.22 243
16388.43 233
16389.64 275
16390.85 279
16392.05 269
16393.26 256
16394.47 251
16395.68 282
16396.89 281
16398.10 272
16399.31 279
16400.52 273
16401.73 269
16402.94 265
16404.15 253
16405.36 246
16406.57 270
16407.78 276
16408.99 262
16410.20 255
16411.41 256
16412.62 271
16413.83 267
16415.04 249
16416.25 273
16417.46 269
16418.67 276
16419.88 277
16421.10 247
16422.31 248
16423.52 265
16424.73 260
16425.94 273
16427.15 266
16428.36 272
16429.57 276
16430.78 265
16431.99 283
16433.20 247
16434.41 266
16435.63 257
16436.84 275
16438.05 262
16439.26 251
16440.47 275
16441.68 288
16442.89 264
16444.10 261
16445.32 265
16446.53 259
16447.74 259
16448.95 267
16450.16 273
16451.37 249
16452.59 272
16453.80 253
16455.01 221
16456.22 243
16457.43 243
16458.64 243
16459.86 271
16461.07 266
16462.28 268
16463.49 252
16464.70 254
16465.92 272
16467.13 247
16468.34 278
16469.55 260
16470.77 271
16471.98 272
16473.19 254
16474.40 275
16475.62 284
16476.83 272
16478.04 250
16479.25 263
16480.47 271
16481.68 260
16482.89 272
16484.11 274
16485.32 287
16486.53 256
16487.74 257
16488.96 272
16490.17 250
16491.38 247
16492.60 244
16493.81 254
16495.02 272
16496.24 274
16497.45 282
16498.66 268
16499.88 286
16501.09 258
16502.30 250
16503.52 259
16504.73 264
16505.94 258
16507.16 266
16508.37 265
16509.59 278
16510.80 255
16512.01 243
16513.23 266
16514.44 251
16515.66 263
16516.87 269
16518.08 259
16519.30 253
16520.51 275
16521.73 275
16522.94 269
16524.16 267
16525.37 290
16526.58 297
16527.80 263
16529.01 281
16530.23 269
16531.44 246
16532.66 251
16533.87 272
16535.09 254
16536.30 268
16537.52 267
16538.73 264
16539.95 245
16541.16 257
16542.38 267
16543.59 275
16544.81 277
16546.02 273
16547.24 266
16548.45 299
16549.67 290
16550.88 268
16552.10 266
16553.31 277
16554.53 276
16555.74 264
16556.96 279
16558.18 273
16559.39 286
16560.61 279
16561.82 290
16563.04 289
16564.25 280
16565.47 256
16566.69 295
16567.90 288
16569.12 272
16570.33 280
16571.55 287
16572.77 265
16573.98 256
16575.20 252
16576.41 302
16577.63 290
16578.85 279
16580.06 289
16581.28 272
16582.50 257
16583.71 246
16584.93 279
16586.15 252
16587.36 257
16588.58 288
16589.80 305
16591.01 278
16592.23 280
16593.45 284
16594.66 294
16595.88 286
16597.10 282
16598.32 270
16599.53 293
16600.75 275
16601.97 246
16603.18 296
16604.40 292
16605.62 269
16606.84 245
16608.05 258
16609.27 280
16610.49 276
16611.71 252
16612.92 268
16614.14 254
16615.36 274
16616.58 260
16617.79 267
16619.01 264
16620.23 240
16621.45 255
16622.67 262
16623.88 260
16625.10 250
16626.32 244
16627.54 274
16628.76 273
16629.97 250
16631.19 253
16632.41 255
16633.63 262
16634.85 267
16636.07 268
16637.29 229
16638.50 253
16639.72 270
16640.94 250
16642.16 253
16643.38 259
16644.60 254
16645.82 254
16647.03 262
16648.25 257
16649.47 280
16650.69 248
16651.91 269
16653.13 261
16654.35 239
16655.57 252
16656.79 259
16658.01 271
16659.23 271
16660.45 256
16661.66 269
16662.88 266
16664.10 259
16665.32 258
16666.54 251
16667.76 256
16668.98 265
16670.20 262
16671.42 268
16672.64 266
16673.86 240
16675.08 245
16676.30 248
16677.52 227
16678.74 262
16679.96 243
16681.18 247
16682.40 233
16683.62 245
16684.84 243
16686.06 249
16687.28 251
16688.50 252
16689.72 221
16690.94 252
16692.16 248
16693.39 249
16694.61 243
16695.83 244
16697.05 245
16698.27 255
16699.49 242
16700.71 245
16701.93 252
16703.15 240
16704.37 248
16705.59 240
16706.81 255
16708.04 259
16709.26 256
16710.48 255
16711.70 253
16712.92 266
16714.14 266
16715.36 244
16716.58 253
16717.81 239
16719.03 274
16720.25 260
16721.47 237
16722.69 239
16723.91 256
16725.14 258
16726.36 254
16727.58 242
16728.80 243
16730.02 250
16731.24 253
16732.47 262
16733.69 248
16734.91 251
16736.13 263
16737.36 244
16738.58 252
16739.80 232
16741.02 273
16742.24 236
16743.47 251
16744.69 229
16745.91 251
16747.13 245
16748.36 228
16749.58 240
16750.80 257
16752.02 245
16753.25 247
16754.47 264
16755.69 234
16756.92 275
16758.14 272
16759.36 255
16760.59 240
16761.81 253
16763.03 254
16764.25 247
16765.48 235
16766.70 242
16767.92 229
16769.15 241
16770.37 243
16771.59 239
16772.82 240
16774.04 262
16775.27 273
16776.49 251
16777.71 244
16778.94 245
16780.16 259
16781.38 247
16782.61 246
16783.83 239
16785.06 235
16786.28 260
16787.50 256
16788.73 260
16789.95 238
16791.18 248
16792.40 256
16793.62 261
16794.85 243
16796.07 245
16797.30 253
16798.52 260
16799.75 253
16800.97 257
16802.19 259
16803.42 240
16804.64 250
16805.87 244
16807.09 235
16808.32 243
16809.54 252
16810.77 239
16811.99 242
16813.22 228
16814.44 252
16815.67 251
16816.89 244
16818.12 250
16819.34 242
16820.57 227
16821.79 251
16823.02 234
16824.24 254
16825.47 244
16826.70 238
16827.92 248
16829.15 246
16830.37 235
16831.60 237
16832.82 243
16834.05 237
16835.27 272
16836.50 273
16837.73 276
16838.95 256
16840.18 255
16841.40 241
16842.63 249
16843.86 272
16845.08 262
16846.31 244
16847.53 246
16848.76 272
16849.99 278
16851.21 241
16852.44 275
16853.67 263
16854.89 244
16856.12 247
16857.35 248
16858.57 254
16859.80 261
16861.03 270
16862.25 269
16863.48 260
16864.71 278
16865.93 272
16867.16 266
16868.39 279
16869.61 275
16870.84 299
16872.07 276
16873.30 283
16874.52 299
16875.75 265
16876.98 278
16878.20 263
16879.43 283
16880.66 303
16881.89 260
16883.11 276
16884.34 297
16885.57 295
16886.80 267
16888.02 271
16889.25 290
16890.48 281
16891.71 273
16892.94 264
16894.16 280
16895.39 284
16896.62 278
16897.85 273
16899.08 282
16900.30 289
16901.53 283
16902.76 299
16903.99 292
16905.22 277
16906.45 268
16907.67 267
16908.90 285
16910.13 269
16911.36 288
16912.59 275
16913.82 284
16915.04 292
16916.27 283
16917.50 274
16918.73 273
16919.96 253
16921.19 251
16922.42 248
16923.65 273
16924.88 249
16926.10 266
16927.33 254
16928.56 260
16929.79 273
16931.02 269
16932.25 266
16933.48 258
16934.71 274
16935.94 295
16937.17 271
16938.40 257
16939.63 253
16940.86 277
16942.09 266
16943.32 267
16944.55 250
16945.78 278
16947.01 260
16948.24 263
16949.47 255
16950.70 264
16951.93 259
16953.16 272
16954.39 249
16955.62 253
16956.85 249
16958.08 262
16959.31 276
16960.54 289
16961.77 254
16963.00 261
16964.23 261
16965.46 280
16966.69 270
16967.92 255
16969.15 243
16970.38 247
16971.61 258
16972.84 251
16974.07 282
16975.30 283
16976.54 254
16977.77 256
16979.00 282
16980.23 262
16981.46 272
16982.69 247
16983.92 264
16985.15 269
16986.38 247
16987.62 254
16988.85 256
16990.08 252
16991.31 244
16992.54 274
16993.77 266
16995.00 238
16996.24 246
16997.47 264
16998.70 247
16999.93 245
17001.16 243
17002.39 263
17003.63 272
17004.86 263
17006.09 242
17007.32 270
17008.55 258
17009.79 252
17011.02 254
17012.25 251
17013.48 252
17014.72 252
17015.95 274
17017.18 251
17018.41 278
17019.64 247
17020.88 237
17022.11 256
17023.34 238
17024.58 263
17025.81 254
17027.04 268
17028.27 240
17029.51 250
17030.74 257
17031.97 251
17033.21 245
17034.44 236
17035.67 252
17036.90 238
17038.14 250
17039.37 246
17040.60 248
17041.84 261
17043.07 258
17044.30 236
17045.54 241
17046.77 255
17048.00 259
17049.24 252
17050.47 240
17051.70 224
17052.94 252
17054.17 261
17055.41 251
17056.64 229
17057.87 236
17059.11 232
17060.34 244
17061.58 265
17062.81 247
17064.04 257
17065.28 267
17066.51 274
17067.75 247
17068.98 244
17070.21 240
17071.45 241
17072.68 223
17073.92 220
17075.15 220
17076.39 233
17077.62 251
17078.86 220
17080.09 220
17081.33 244
17082.56 245
17083.80 241
17085.03 266
17086.26 243
17087.50 242
17088.73 248
17089.97 231
17091.20 255
17092.44 224
17093.68 245
17094.91 234
17096.15 243
17097.38 258
17098.62 250
17099.85 265
17101.09 239
17102.32 240
17103.56 251
17104.79 235
17106.03 236
17107.26 232
17108.50 227
17109.74 239
17110.97 245
17112.21 234
17113.44 237
17114.68 255
17115.92 244
17117.15 248
17118.39 217
17119.62 252
17120.86 233
17122.10 217
17123.33 230
17124.57 231
17125.80 243
17127.04 233
17128.28 270
17129.51 236
17130.75 253
17131.99 245
17133.22 230
17134.46 243
17135.70 228
17136.93 225
17138.17 238
17139.41 220
17140.64 232
17141.88 249
17143.12 249
17144.35 242
17145.59 233
17146.83 214
17148.07 220
17149.30 237
17150.54 241
17151.78 238
17153.02 229
17154.25 225
17155.49 246
17156.73 255
17157.96 218
17159.20 225
17160.44 242
17161.68 229
17162.92 239
17164.15 233
17165.39 245
17166.63 247
17167.87 233
17169.10 236
17170.34 250
17171.58 228
17172.82 228
17174.06 221
17175.29 242
17176.53 252
17177.77 222
17179.01 259
17180.25 246
17181.49 235
17182.72 232
17183.96 231
17185.20 227
17186.44 236
17187.68 255
17188.92 237
17190.15 223
17191.39 228
17192.63 224
17193.87 239
17195.11 215
17196.35 232
17197.59 216
17198.83 203
17200.07 205
17201.30 228
17202.54 235
17203.78 226
17205.02 235
17206.26 228
17207.50 219
17208.74 230
17209.98 237
17211.22 229
17212.46 222
17213.70 230
17214.94 210
17216.18 250
17217.42 240
17218.66 229
17219.90 227
17221.14 220
17222.38 234
17223.62 228
17224.86 221
17226.10 217
17227.34 243
17228.58 232
17229.82 239
17231.06 234
17232.30 237
17233.54 214
17234.78 230
17236.02 246
17237.26 229
17238.50 224
17239.74 234
17240.98 214
17242.22 233
17243.46 224
17244.70 236
17245.94 234
17247.18 227
17248.42 200
17249.66 231
17250.90 210
17252.14 225
17253.39 227
17254.63 228
17255.87 207
17257.11 216
17258.35 206
17259.59 228
17260.83 238
17262.07 228
17263.31 237
17264.56 240
17265.80 219
17267.04 215
17268.28 235
17269.52 236
17270.76 231
17272.00 237
17273.25 218
17274.49 202
17275.73 229
17276.97 217
17278.21 210
17279.45 235
17280.70 232
17281.94 227
17283.18 219
17284.42 220
17285.66 217
17286.91 237
17288.15 233
17289.39 222
17290.63 228
17291.88 230
17293.12 211
17294.36 232
17295.60 228
17296.85 217
17298.09 218
17299.33 215
17300.57 225
17301.82 217
17303.06 212
17304.30 236
17305.54 224
17306.79 221
17308.03 199
17309.27 209
17310.52 209
17311.76 231
17313.00 230
17314.25 213
17315.49 223
17316.73 221
17317.97 198
17319.22 220
17320.46 214
17321.71 216
17322.95 213
17324.19 225
17325.44 231
17326.68 214
17327.92 206
17329.17 219
17330.41 228
17331.65 235
17332.90 231
17334.14 220
17335.39 224
17336.63 254
17337.87 235
17339.12 228
17340.36 232
17341.61 235
17342.85 235
17344.09 238
17345.34 218
17346.58 206
17347.83 231
17349.07 258
17350.32 213
17351.56 232
17352.80 196
17354.05 208
17355.29 240
17356.54 225
17357.78 221
17359.03 227
17360.27 256
17361.52 223
17362.76 218
17364.01 218
17365.25 212
17366.50 221
17367.74 218
17368.99 226
17370.23 222
17371.48 220
17372.72 246
17373.97 226
17375.21 216
17376.46 217
17377.70 202
17378.95 224
17380.19 218
17381.44 218
17382.69 230
17383.93 225
17385.18 227
17386.42 216
17387.67 221
17388.91 215
17390.16 224
17391.41 221
17392.65 237
17393.90 239
17395.14 225
17396.39 213
17397.64 216
17398.88 200
17400.13 206
17401.37 217
17402.62 183
17403.87 187
17405.11 199
17406.36 197
17407.61 206
17408.85 203
17410.10 195
17411.35 234
17412.59 217
17413.84 200
17415.09 213
17416.33 228
17417.58 219
17418.83 213
17420.07 236
17421.32 229
17422.57 207
17423.82 229
17425.06 213
17426.31 228
17427.56 222
17428.80 229
17430.05 221
17431.30 207
17432.55 222
17433.79 210
17435.04 241
17436.29 230
17437.54 205
17438.78 201
17440.03 244
17441.28 222
17442.53 224
17443.77 213
17445.02 223
17446.27 233
17447.52 226
17448.77 213
17450.01 210
17451.26 237
17452.51 217
17453.76 227
17455.01 216
17456.25 222
17457.50 235
17458.75 192
17460.00 221
17461.25 217
17462.50 218
17463.74 234
17464.99 215
17466.24 228
17467.49 242
17468.74 224
17469.99 221
17471.24 218
17472.49 219
17473.73 237
17474.98 234
17476.23 230
17477.48 231
17478.73 240
17479.98 241
17481.23 247
17482.48 212
17483.73 207
17484.98 235
17486.23 237
17487.47 228
17488.72 241
17489.97 217
17491.22 237
17492.47 243
17493.72 231
17494.97 220
17496.22 221
17497.47 243
17498.72 227
17499.97 232
17501.22 214
17502.47 231
17503.72 254
17504.97 261
17506.22 252
17507.47 238
17508.72 235
17509.97 239
17511.22 242
17512.47 225
17513.72 262
17514.97 228
17516.22 235
17517.47 213
17518.72 246
17519.97 246
17521.22 215
17522.47 221
17523.72 231
17524.98 244
17526.23 230
17527.48 232
17528.73 255
17529.98 263
17531.23 247
17532.48 237
17533.73 228
17534.98 240
17536.23 240
17537.48 233
17538.74 239
17539.99 226
17541.24 239
17542.49 240
17543.74 239
17544.99 247
17546.24 235
17547.50 229
17548.75 243
17550.00 242
17551.25 259
17552.50 254
17553.75 234
17555.01 228
17556.26 230
17557.51 239
17558.76 249
17560.01 259
17561.26 264
17562.52 232
17563.77 253
17565.02 264
17566.27 253
17567.53 230
17568.78 236
17570.03 229
17571.28 244
17572.53 243
17573.79 232
17575.04 253
17576.29 232
17577.54 264
17578.80 236
17580.05 248
17581.30 269
17582.56 242
17583.81 255
17585.06 256
17586.31 243
17587.57 236
17588.82 236
17590.07 257
17591.33 237
17592.58 246
17593.83 232
17595.08 241
17596.34 260
17597.59 251
17598.84 251
17600.10 238
17601.35 256
17602.61 231
17603.86 236
17605.11 258
17606.37 255
17607.62 246
17608.87 261
17610.13 261
17611.38 249
17612.63 241
17613.89 226
17615.14 237
17616.40 258
17617.65 247
17618.90 230
17620.16 247
17621.41 267
17622.67 226
17623.92 244
17625.17 246
17626.43 255
17627.68 262
17628.94 247
17630.19 241
17631.45 235
17632.70 248
17633.96 254
17635.21 253
17636.47 248
17637.72 251
17638.97 234
17640.23 238
17641.48 251
17642.74 244
17643.99 250
17645.25 247
17646.50 243
17647.76 225
17649.01 229
17650.27 229
17651.52 227
17652.78 241
17654.04 238
17655.29 233
17656.55 254
17657.80 240
17659.06 237
17660.31 227
17661.57 243
17662.82 245
17664.08 222
17665.33 241
17666.59 213
17667.85 229
17669.10 252
17670.36 242
17671.61 258
17672.87 232
17674.13 240
17675.38 219
17676.64 234
17677.89 224
17679.15 232
17680.41 231
17681.66 220
17682.92 228
17684.18 218
17685.43 246
17686.69 241
17687.95 231
17689.20 224
17690.46 227
17691.71 246
17692.97 252
17694.23 242
17695.49 248
17696.74 253
17698.00 269
17699.26 258
17700.51 234
17701.77 227
17703.03 233
17704.28 243
17705.54 237
17706.80 247
17708.06 234
17709.31 248
17710.57 258
17711.83 233
17713.08 247
17714.34 238
17715.60 234
17716.86 233
17718.11 247
17719.37 222
17720.63 218
17721.89 228
17723.15 250
17724.40 244
17725.66 219
17726.92 241
17728.18 228
17729.43 251
17730.69 233
17731.95 233
17733.21 235
17734.47 233
17735.73 227
17736.98 231
17738.24 213
17739.50 221
17740.76 239
17742.02 235
17743.28 248
17744.53 233
17745.79 230
17747.05 239
17748.31 247
17749.57 232
17750.83 250
17752.09 226
17753.34 231
17754.60 237
17755.86 221
17757.12 230
17758.38 238
17759.64 231
17760.90 240
17762.16 238
17763.42 223
17764.68 233
17765.94 238
17767.19 229
17768.45 222
17769.71 246
17770.97 227
17772.23 218
17773.49 235
17774.75 213
17776.01 214
17777.27 221
17778.53 240
17779.79 215
17781.05 222
17782.31 214
17783.57 233
17784.83 233
17786.09 244
17787.35 221
17788.61 230
17789.87 235
17791.13 221
17792.39 220
17793.65 210
17794.91 218
17796.17 224
17797.43 216
17798.69 213
17799.95 202
17801.21 221
17802.47 227
17803.73 229
17805.00 199
17806.26 212
17807.52 224
17808.78 231
17810.04 222
17811.30 238
17812.56 222
17813.82 226
17815.08 219
17816.34 231
17817.60 216
17818.87 219
17820.13 218
17821.39 228
17822.65 208
17823.91 195
17825.17 200
17826.43 224
17827.69 215
17828.96 205
17830.22 210
17831.48 211
17832.74 203
17834.00 216
17835.26 204
17836.53 220
17837.79 229
17839.05 205
17840.31 206
17841.57 196
17842.84 205
17844.10 204
17845.36 218
17846.62 244
17847.88 228
17849.15 217
17850.41 203
17851.67 227
17852.93 208
17854.20 210
17855.46 209
17856.72 231
17857.98 218
17859.25 230
17860.51 215
17861.77 227
17863.03 204
17864.30 233
17865.56 211
17866.82 218
17868.09 223
17869.35 238
17870.61 226
17871.87 225
17873.14 228
17874.40 239
17875.66 207
17876.93 202
17878.19 216
17879.45 219
17880.72 230
17881.98 229
17883.24 217
17884.51 207
17885.77 197
17887.03 211
17888.30 219
17889.56 209
17890.83 221
17892.09 212
17893.35 227
17894.62 205
17895.88 190
17897.14 213
17898.41 232
17899.67 203
17900.94 232
17902.20 238
17903.46 232
17904.73 210
17905.99 221
17907.26 220
17908.52 202
17909.79 221
17911.05 220
17912.32 197
17913.58 210
17914.84 208
17916.11 239
17917.37 226
17918.64 218
17919.90 206
17921.17 215
17922.43 231
17923.70 222
17924.96 214
17926.23 193
17927.49 209
17928.76 223
17930.02 209
17931.29 213
17932.55 223
17933.82 216
17935.08 216
17936.35 196
17937.61 204
17938.88 210
17940.14 207
17941.41 215
17942.68 208
17943.94 223
17945.21 215
17946.47 207
17947.74 201
17949.00 193
17950.27 198
17951.54 229
17952.80 207
17954.07 212
17955.33 190
17956.60 207
17957.87 222
17959.13 222
17960.40 225
17961.66 214
17962.93 227
17964.20 237
17965.46 209
17966.73 220
17968.00 214
17969.26 205
17970.53 201
17971.80 219
17973.06 217
17974.33 209
17975.60 217
17976.86 218
17978.13 233
17979.40 225
17980.66 225
17981.93 217
17983.20 211
17984.46 218
17985.73 227
17987.00 205
17988.26 198
17989.53 200
17990.80 220
17992.07 214
17993.33 223
17994.60 210
17995.87 199
17997.14 217
17998.40 209
17999.67 209
18000.94 218
18002.21 231
18003.47 224
18004.74 234
18006.01 224
18007.28 193
18008.55 198
18009.81 224
18011.08 215
18012.35 213
18013.62 226
18014.89 214
18016.15 241
18017.42 220
18018.69 220
18019.96 227
18021.23 222
18022.49 203
18023.76 226
18025.03 201
18026.30 206
18027.57 203
18028.84 203
18030.11 217
18031.37 203
18032.64 226
18033.91 206
18035.18 215
18036.45 211
18037.72 200
18038.99 231
18040.26 213
18041.53 210
18042.79 204
18044.06 241
18045.33 220
18046.60 224
18047.87 231
18049.14 222
18050.41 223
18051.68 216
18052.95 202
18054.22 209
18055.49 233
18056.76 211
18058.03 228
18059.30 223
18060.57 229
18061.84 249
18063.11 224
18064.38 224
18065.65 199
18066.92 217
18068.19 229
18069.46 223
18070.73 209
18072.00 215
18073.27 223
18074.54 241
18075.81 217
18077.08 219
18078.35 222
18079.62 214
18080.89 214
18082.16 213
18083.43 228
18084.70 242
18085.97 239
18087.24 202
18088.51 214
18089.78 220
18091.05 213
18092.32 217
18093.59 226
18094.87 220
18096.14 220
18097.41 252
18098.68 209
18099.95 214
18101.22 220
18102.49 230
18103.76 218
18105.03 221
18106.31 235
18107.58 242
18108.85 218
18110.12 213
18111.39 222
18112.66 231
18113.93 226
18115.21 221
18116.48 227
18117.75 228
18119.02 213
18120.29 228
18121.56 232
18122.84 213
18124.11 214
18125.38 196
18126.65 220
18127.92 215
18129.20 213
18130.47 209
18131.74 212
18133.01 232
18134.29 235
18135.56 203
18136.83 226
18138.10 219
18139.38 232
18140.65 223
18141.92 210
18143.19 238
18144.47 218
18145.74 229
18147.01 220
18148.28 225
18149.56 210
18150.83 197
18152.10 211
18153.38 232
18154.65 225
18155.92 204
18157.19 247
18158.47 236
18159.74 226
18161.01 223
18162.29 201
18163.56 225
18164.83 224
18166.11 213
18167.38 210
18168.65 209
18169.93 242
18171.20 227
18172.48 228
18173.75 215
18175.02 200
18176.30 208
18177.57 234
18178.84 217
18180.12 219
18181.39 236
18182.67 194
18183.94 207
18185.21 201
18186.49 226
18187.76 201
18189.04 217
18190.31 228
18191.59 242
18192.86 223
18194.13 249
18195.41 234
18196.68 207
18197.96 233
18199.23 231
18200.51 212
18201.78 228
18203.06 234
18204.33 216
18205.61 206
18206.88 222
18208.16 188
18209.43 210
18210.71 240
18211.98 235
18213.26 222
18214.53 229
18215.81 213
18217.08 215
18218.36 225
18219.63 220
18220.91 201
18222.18 208
18223.46 220
18224.73 226
18226.01 212
18227.28 211
18228.56 223
18229.84 221
18231.11 201
18232.39 217
18233.66 232
18234.94 223
18236.21 230
18237.49 214
18238.77 236
18240.04 228
18241.32 223
18242.59 207
18243.87 234
18245.15 232
18246.42 212
18247.70 210
18248.98 207
18250.25 208
18251.53 218
18252.81 239
18254.08 223
18255.36 226
18256.63 236
18257.91 211
18259.19 220
18260.46 236
18261.74 224
18263.02 239
18264.30 221
18265.57 217
18266.85 217
18268.13 211
18269.40 223
18270.68 201
18271.96 223
18273.23 206
18274.51 231
18275.79 213
18277.07 247
18278.34 220
18279.62 215
18280.90 211
18282.18 213
18283.45 217
18284.73 214
18286.01 234
18287.29 232
18288.56 214
18289.84 223
18291.12 248
18292.40 236
18293.68 234
18294.95 242
18296.23 233
18297.51 227
18298.79 229
18300.07 227
18301.34 212
18302.62 220
18303.90 240
18305.18 220
18306.46 232
18307.74 237
18309.01 221
18310.29 229
18311.57 218
18312.85 198
18314.13 226
18315.41 231
18316.69 199
18317.96 216
18319.24 214
18320.52 229
18321.80 229
18323.08 227
18324.36 220
18325.64 211
18326.92 207
18328.20 223
18329.47 224
18330.75 224
18332.03 244
18333.31 225
18334.59 229
18335.87 225
18337.15 244
18338.43 207
18339.71 236
18340.99 230
18342.27 216
18343.55 236
18344.83 218
18346.11 221
18347.39 220
18348.67 217
18349.95 202
18351.23 216
18352.51 219
18353.79 225
18355.07 228
18356.35 220
18357.63 201
18358.91 225
18360.19 222
18361.47 228
18362.75 242
18364.03 212
18365.31 244
18366.59 231
18367.87 235
18369.15 211
18370.43 209
18371.71 234
18372.99 227
18374.27 221
18375.55 230
18376.83 219
18378.12 221
18379.40 209
18380.68 200
18381.96 217
18383.24 204
18384.52 205
18385.80 226
18387.08 215
18388.36 230
18389.65 201
18390.93 223
18392.21 214
18393.49 213
18394.77 213
18396.05 209
18397.33 221
18398.62 196
18399.90 227
18401.18 233
18402.46 226
18403.74 216
18405.02 212
18406.31 232
18407.59 208
18408.87 214
18410.15 225
18411.43 230
18412.72 224
18414.00 220
18415.28 213
18416.56 219
18417.84 232
18419.13 226
18420.41 233
18421.69 227
18422.97 240
18424.26 231
18425.54 210
18426.82 211
18428.10 215
18429.39 220
18430.67 211
18431.95 218
18433.23 228
18434.52 240
18435.80 206
18437.08 217
18438.37 208
18439.65 207
18440.93 242
18442.22 229
18443.50 236
18444.78 205
18446.06 207
18447.35 221
18448.63 235
18449.91 220
18451.20 223
18452.48 247
18453.76 222
18455.05 194
18456.33 203
18457.62 217
18458.90 227
18460.18 223
18461.47 244
18462.75 237
18464.03 206
18465.32 227
18466.60 208
18467.89 209
18469.17 230
18470.45 223
18471.74 234
18473.02 225
18474.31 216
18475.59 232
18476.88 229
18478.16 221
18479.44 223
18480.73 210
18482.01 216
18483.30 205
18484.58 198
18485.87 205
18487.15 209
18488.44 218
18489.72 231
18491.01 226
18492.29 229
18493.58 234
18494.86 224
18496.15 214
18497.43 219
18498.72 220
18500.00 224
18501.29 239
18502.57 234
18503.86 233
18505.14 244
18506.43 231
18507.71 199
18509.00 219
18510.28 208
18511.57 207
18512.85 231
18514.14 209
18515.42 220
18516.71 222
18518.00 225
18519.28 221
18520.57 209
18521.85 221
18523.14 232
18524.43 224
18525.71 213
18527.00 223
18528.28 217
18529.57 230
18530.86 226
18532.14 222
18533.43 231
18534.71 238
18536.00 207
18537.29 215
18538.57 218
18539.86 214
18541.15 237
18542.43 232
18543.72 205
18545.01 219
18546.29 219
18547.58 241
18548.87 222
18550.15 226
18551.44 225
18552.73 247
18554.01 209
18555.30 227
18556.59 236
18557.88 228
18559.16 229
18560.45 218
18561.74 224
18563.02 238
18564.31 216
18565.60 237
18566.89 202
18568.17 219
18569.46 214
18570.75 219
18572.04 204
18573.32 206
18574.61 230
18575.90 211
18577.19 217
18578.48 229
18579.76 224
18581.05 216
18582.34 224
18583.63 236
18584.92 231
18586.20 228
18587.49 223
18588.78 215
18590.07 220
18591.36 209
18592.64 224
18593.93 230
18595.22 234
18596.51 228
18597.80 233
18599.09 216
18600.38 238
18601.66 221
18602.95 208
18604.24 210
18605.53 228
18606.82 244
18608.11 220
18609.40 227
18610.69 213
18611.98 213
18613.26 220
18614.55 236
18615.84 214
18617.13 246
18618.42 251
18619.71 232
18621.00 223
18622.29 228
18623.58 224
18624.87 237
18626.16 228
18627.45 220
18628.74 235
18630.03 237
18631.32 222
18632.61 226
18633.89 224
18635.18 225
18636.47 243
18637.76 227
18639.05 218
18640.34 217
18641.63 238
18642.92 226
18644.21 221
18645.50 212
18646.79 235
18648.09 230
18649.38 235
18650.67 224
18651.96 203
18653.25 205
18654.54 203
18655.83 215
18657.12 203
18658.41 219
18659.70 202
18660.99 223
18662.28 205
18663.57 186
18664.86 200
18666.15 209
18667.44 216
18668.74 211
18670.03 221
18671.32 215
18672.61 219
18673.90 214
18675.19 213
18676.48 212
18677.77 212
18679.06 209
18680.36 206
18681.65 205
18682.94 207
18684.23 211
18685.52 204
18686.81 218
18688.11 213
18689.40 211
18690.69 191
18691.98 222
18693.27 221
18694.56 220
18695.86 221
18697.15 216
18698.44 232
18699.73 199
18701.02 197
18702.32 210
18703.61 209
18704.90 224
18706.19 219
18707.48 216
18708.78 218
18710.07 204
18711.36 222
18712.65 222
18713.95 220
18715.24 222
18716.53 206
18717.83 200
18719.12 213
18720.41 212
18721.70 224
18723.00 219
18724.29 214
18725.58 215
18726.87 213
18728.17 219
18729.46 190
18730.75 202
18732.05 222
18733.34 216
18734.63 217
18735.93 222
18737.22 188
18738.51 199
18739.81 209
18741.10 211
18742.39 229
18743.69 211
18744.98 229
18746.27 236
18747.57 212
18748.86 217
18750.16 213
18751.45 210
18752.74 207
18754.04 215
18755.33 225
18756.63 230
18757.92 207
18759.21 197
18760.51 203
18761.80 209
18763.10 223
18764.39 204
18765.69 213
18766.98 221
18768.27 216
18769.57 222
18770.86 213
18772.16 202
18773.45 192
18774.75 216
18776.04 216
18777.34 210
18778.63 203
18779.93 228
18781.22 239
18782.52 204
18783.81 205
18785.11 208
18786.40 218
18787.70 217
18788.99 198
18790.29 196
18791.58 211
18792.88 216
18794.17 210
18795.47 185
18796.76 206
18798.06 205
18799.35 205
18800.65 214
18801.94 216
18803.24 205
18804.54 202
18805.83 212
18807.13 204
18808.42 235
18809.72 220
18811.01 221
18812.31 222
18813.61 199
18814.90 198
18816.20 199
18817.49 229
18818.79 219
18820.09 213
18821.38 210
18822.68 198
18823.98 202
18825.27 204
18826.57 207
18827.87 207
18829.16 193
18830.46 231
18831.75 212
18833.05 213
18834.35 196
18835.64 195
18836.94 190
18838.24 192
18839.54 202
18840.83 177
18842.13 203
18843.43 209
18844.72 214
18846.02 215
18847.32 200
18848.61 206
18849.91 229
18851.21 206
18852.51 210
18853.80 190
18855.10 194
18856.40 204
18857.70 216
18858.99 211
18860.29 214
18861.59 192
18862.89 205
18864.18 200
18865.48 204
18866.78 186
18868.08 203
18869.38 213
18870.67 221
18871.97 202
18873.27 176
18874.57 190
18875.87 217
18877.16 202
18878.46 195
18879.76 192
18881.06 212
18882.36 205
18883.66 211
18884.95 201
18886.25 215
18887.55 208
18888.85 198
18890.15 229
18891.45 219
18892.75 211
18894.04 198
18895.34 216
18896.64 206
18897.94 204
18899.24 211
18900.54 204
18901.84 239
18903.14 181
18904.44 202
18905.74 190
18907.03 192
18908.33 195
18909.63 187
18910.93 211
18912.23 228
18913.53 206
18914.83 217
18916.13 194
18917.43 193
18918.73 199
18920.03 223
18921.33 212
18922.63 210
18923.93 202
18925.23 211
18926.53 214
18927.83 216
18929.13 185
18930.43 186
18931.73 195
18933.03 178
18934.33 183
18935.63 179
18936.93 204
18938.23 214
18939.53 205
18940.83 185
18942.13 212
18943.43 198
18944.73 196
18946.03 202
18947.33 211
18948.63 196
18949.93 190
18951.23 207
18952.53 196
18953.84 185
18955.14 189
18956.44 194
18957.74 222
18959.04 207
18960.34 193
18961.64 211
18962.94 203
18964.24 208
18965.54 202
18966.85 212
18968.15 194
18969.45 201
18970.75 196
18972.05 185
18973.35 194
18974.65 194
18975.96 180
18977.26 212
18978.56 206
18979.86 190
18981.16 191
18982.46 196
18983.77 208
18985.07 212
18986.37 188
18987.67 182
18988.97 195
18990.28 203
18991.58 207
18992.88 195
18994.18 180
18995.49 180
18996.79 215
18998.09 189
18999.39 198
19000.69 193
19002.00 228
19003.30 204
19004.60 207
19005.90 210
19007.21 190
19008.51 186
19009.81 191
19011.12 187
19012.42 182
19013.72 183
19015.02 217
19016.33 196
19017.63 181
19018.93 180
19020.24 188
19021.54 189
19022.84 191
19024.15 169
19025.45 181
19026.75 212
19028.06 205
19029.36 190
19030.66 189
19031.97 195
19033.27 202
19034.57 211
19035.88 216
19037.18 189
19038.48 180
19039.79 215
19041.09 201
19042.40 199
19043.70 188
19045.00 188
19046.31 215
19047.61 201
19048.92 195
19050.22 192
19051.52 173
19052.83 204
19054.13 199
19055.44 215
19056.74 193
19058.05 204
19059.35 208
19060.65 198
19061.96 201
19063.26 200
19064.57 203
19065.87 205
19067.18 203
19068.48 194
19069.79 197
19071.09 199
19072.40 202
19073.70 194
19075.01 203
19076.31 217
19077.62 213
19078.92 206
19080.23 185
19081.53 197
19082.84 192
19084.14 213
19085.45 184
19086.75 189
19088.06 180
19089.36 230
19090.67 218
19091.98 194
19093.28 196
19094.59 196
19095.89 191
19097.20 210
19098.50 196
19099.81 207
19101.12 193
19102.42 191
19103.73 219
19105.03 208
19106.34 178
19107.65 212
19108.95 200
19110.26 209
19111.56 201
19112.87 202
19114.18 213
19115.48 203
19116.79 188
19118.10 182
19119.40 198
19120.71 210
19122.02 199
19123.32 188
19124.63 201
19125.94 198
19127.24 206
19128.55 208
19129.86 195
19131.16 197
19132.47 216
19133.78 210
19135.08 218
19136.39 201
19137.70 193
19139.01 206
19140.31 184
19141.62 173
19142.93 191
19144.23 199
19145.54 182
19146.85 183
19148.16 187
19149.46 200
19150.77 207
19152.08 203
19153.39 196
19154.69 202
19156.00 206
19157.31 191
19158.62 203
19159.93 186
19161.23 186
19162.54 202
19163.85 196
19165.16 168
19166.47 195
19167.77 203
19169.08 224
19170.39 214
19171.70 192
19173.01 183
19174.32 212
19175.62 210
19176.93 214
19178.24 177
19179.55 199
19180.86 204
19182.17 198
19183.48 193
19184.78 184
19186.09 193
19187.40 210
19188.71 208
19190.02 207
19191.33 184
19192.64 195
19193.95 213
19195.26 200
19196.56 197
19197.87 173
19199.18 208
19200.49 212
19201.80 205
19203.11 176
19204.42 187
19205.73 219
19207.04 198
19208.35 206
19209.66 198
19210.97 201
19212.28 185
19213.59 212
19214.90 203
19216.21 203
19217.52 188
19218.83 199
19220.14 213
19221.45 208
19222.76 180
19224.07 194
19225.38 218
19226.69 192
19228.00 189
19229.31 213
19230.62 206
19231.93 182
19233.24 191
19234.55 200
19235.86 197
19237.17 192
19238.48 204
19239.79 197
19241.10 187
19242.41 192
19243.72 198
19245.03 216
19246.35 194
19247.66 188
19248.97 197
19250.28 200
19251.59 212
19252.90 191
19254.21 207
19255.52 176
19256.83 182
19258.14 204
19259.46 189
19260.77 209
19262.08 179
19263.39 198
19264.70 191
19266.01 203
19267.32 195
19268.64 210
19269.95 233
19271.26 222
19272.57 189
19273.88 182
19275.20 203
19276.51 206
19277.82 228
19279.13 185
19280.44 177
19281.75 199
19283.07 195
19284.38 215
19285.69 206
19287.00 181
19288.32 182
19289.63 216
19290.94 200
19292.25 192
19293.57 204
19294.88 197
19296.19 211
19297.50 188
19298.82 195
19300.13 198
19301.44 220
19302.75 215
19304.07 199
19305.38 174
19306.69 185
19308.01 197
19309.32 207
19310.63 174
19311.94 172
19313.26 194
19314.57 203
19315.88 194
19317.20 179
19318.51 188
19319.82 211
19321.14 203
19322.45 212
19323.76 198
19325.08 186
19326.39 193
19327.70 196
19329.02 191
19330.33 185
19331.65 203
19332.96 220
19334.27 210
19335.59 209
19336.90 198
19338.22 196
19339.53 199
19340.84 208
19342.16 204
19343.47 200
19344.79 186
19346.10 214
19347.41 223
19348.73 194
19350.04 200
19351.36 196
19352.67 197
19353.99 201
19355.30 191
19356.62 189
19357.93 193
19359.25 205
19360.56 198
19361.87 192
19363.19 188
19364.50 181
19365.82 196
19367.13 199
19368.45 215
19369.76 193
19371.08 197
19372.39 195
19373.71 203
19375.02 203
19376.34 188
19377.66 202
19378.97 199
19380.29 179
19381.60 194
19382.92 208
19384.23 203
19385.55 213
19386.86 192
19388.18 200
19389.50 175
19390.81 189
19392.13 206
19393.44 182
19394.76 206
19396.07 200
19397.39 197
19398.71 184
19400.02 193
19401.34 189
19402.65 195
19403.97 194
19405.29 206
19406.60 184
19407.92 185
19409.24 200
19410.55 192
19411.87 193
19413.19 187
19414.50 202
19415.82 216
19417.14 200
19418.45 211
19419.77 199
19421.09 207
19422.40 208
19423.72 196
19425.04 188
19426.35 196
19427.67 192
19428.99 206
19430.30 190
19431.62 195
19432.94 191
19434.26 208
19435.57 191
19436.89 193
19438.21 209
19439.53 193
19440.84 188
19442.16 180
19443.48 187
19444.80 207
19446.11 213
19447.43 191
19448.75 203
19450.07 174
19451.38 168
19452.70 187
19454.02 193
19455.34 215
19456.66 198
19457.97 208
19459.29 193
19460.61 195
19461.93 191
19463.25 192
19464.57 195
19465.88 199
19467.20 184
19468.52 195
19469.84 191
19471.16 168
19472.48 190
19473.79 185
19475.11 188
19476.43 196
19477.75 184
19479.07 190
19480.39 177
19481.71 197
19483.03 210
19484.34 200
19485.66 194
19486.98 208
19488.30 228
19489.62 212
19490.94 194
19492.26 180
19493.58 208
19494.90 209
19496.22 192
19497.54 179
19498.86 191
19500.18 212
19501.50 203
19502.81 195
19504.13 200
19505.45 189
19506.77 202
19508.09 208
19509.41 185
19510.73 201
19512.05 211
19513.37 202
19514.69 185
19516.01 197
19517.33 186
19518.65 212
19519.97 198
19521.29 198
19522.61 203
19523.93 197
19525.25 195
19526.57 199
19527.89 200
19529.22 166
19530.54 179
19531.86 202
19533.18 207
19534.50 189
19535.82 184
19537.14 182
19538.46 186
19539.78 192
19541.10 191
19542.42 179
19543.74 175
19545.06 198
19546.39 207
19547.71 204
19549.03 196
19550.35 175
19551.67 198
19552.99 195
19554.31 183
19555.63 183
19556.96 200
19558.28 206
19559.60 213
19560.92 209
19562.24 192
19563.56 197
19564.88 200
19566.21 214
19567.53 211
19568.85 199
19570.17 196
19571.49 193
19572.82 178
19574.14 163
19575.46 188
19576.78 222
19578.10 209
19579.43 200
19580.75 212
19582.07 201
19583.39 214
19584.72 212
19586.04 179
19587.36 192
19588.68 204
19590.01 201
19591.33 187
19592.65 197
19593.97 194
19595.30 197
19596.62 207
19597.94 194
19599.26 208
19600.59 191
19601.91 173
19603.23 202
19604.56 191
19605.88 195
19607.20 194
19608.53 198
19609.85 204
19611.17 184
19612.49 183
19613.82 198
19615.14 201
19616.47 187
19617.79 199
19619.11 186
19620.44 205
19621.76 203
19623.08 195
19624.41 207
19625.73 214
19627.05 186
19628.38 209
19629.70 197
19631.03 172
19632.35 210
19633.67 221
19635.00 199
19636.32 224
19637.65 205
19638.97 207
19640.29 202
19641.62 189
19642.94 198
19644.27 204
19645.59 216
19646.92 216
19648.24 185
19649.57 194
19650.89 219
19652.21 198
19653.54 188
19654.86 213
19656.19 182
19657.51 205
19658.84 208
19660.16 223
19661.49 208
19662.81 202
19664.14 194
19665.46 193
19666.79 198
19668.11 199
19669.44 203
19670.76 196
19672.09 202
19673.41 205
19674.74 185
19676.07 192
19677.39 214
19678.72 194
19680.04 214
19681.37 226
19682.69 198
19684.02 199
19685.34 200
19686.67 198
19688.00 211
19689.32 204
19690.65 182
19691.97 203
19693.30 199
19694.63 188
19695.95 194
19697.28 208
19698.60 178
19699.93 196
19701.26 207
19702.58 188
19703.91 188
19705.24 180
19706.56 176
19707.89 210
19709.22 205
19710.54 205
19711.87 205
19713.20 191
19714.52 188
19715.85 200
19717.18 197
19718.50 203
19719.83 198
19721.16 204
19722.48 210
19723.81 193
19725.14 200
19726.47 197
19727.79 202
19729.12 187
19730.45 186
19731.77 217
19733.10 214
19734.43 199
19735.76 202
19737.08 200
19738.41 185
19739.74 192
19741.07 210
19742.39 185
19743.72 187
19745.05 205
19746.38 198
19747.71 204
19749.03 182
19750.36 203
19751.69 205
19753.02 174
19754.35 176
19755.67 211
19757.00 192
19758.33 199
19759.66 194
19760.99 195
19762.31 197
19763.64 202
19764.97 182
19766.30 172
19767.63 193
19768.96 187
19770.29 194
19771.61 217
19772.94 198
19774.27 180
19775.60 185
19776.93 205
19778.26 203
19779.59 182
19780.92 195
19782.25 186
19783.57 184
19784.90 195
19786.23 194
19787.56 199
19788.89 194
19790.22 191
19791.55 217
19792.88 192
19794.21 201
19795.54 198
19796.87 187
19798.20 181
19799.53 197
19800.86 186
19802.19 189
19803.52 202
19804.85 210
19806.18 208
19807.50 179
19808.83 205
19810.16 191
19811.49 189
19812.82 193
19814.15 211
19815.49 203
19816.82 191
19818.15 198
19819.48 187
19820.81 192
19822.14 185
19823.47 192
19824.80 186
19826.13 195
19827.46 194
19828.79 173
19830.12 204
19831.45 192
19832.78 172
19834.11 178
19835.44 193
19836.77 198
19838.10 185
19839.44 181
19840.77 167
19842.10 195
19843.43 207
19844.76 195
19846.09 180
19847.42 203
19848.75 202
19850.08 176
19851.42 200
19852.75 205
19854.08 198
19855.41 220
19856.74 190
19858.07 176
19859.40 177
19860.74 193
19862.07 196
19863.40 196
19864.73 203
19866.06 185
19867.40 200
19868.73 191
19870.06 220
19871.39 204
19872.72 207
19874.06 204
19875.39 182
19876.72 204
19878.05 206
19879.38 191
19880.72 200
19882.05 197
19883.38 176
19884.71 209
19886.05 182
19887.38 196
19888.71 201
19890.04 202
19891.38 198
19892.71 201
19894.04 199
19895.38 205
19896.71 206
19898.04 192
19899.37 193
19900.71 192
19902.04 173
19903.37 192
19904.71 173
19906.04 186
19907.37 199
19908.71 204
19910.04 206
19911.37 205
19912.71 199
19914.04 203
19915.37 222
19916.71 189
19918.04 191
19919.37 204
19920.71 201
19922.04 202
19923.37 199
19924.71 202
19926.04 180
19927.38 205
19928.71 217
19930.04 189
19931.38 207
19932.71 194
19934.05 186
19935.38 194
19936.71 202
19938.05 193
19939.38 183
19940.72 209
19942.05 207
19943.39 207
19944.72 208
19946.06 186
19947.39 204
19948.72 200
19950.06 219
19951.39 209
19952.73 208
19954.06 208
19955.40 199
19956.73 192
19958.07 175
19959.40 192
19960.74 198
19962.07 205
19963.41 201
19964.74 222
19966.08 186
19967.41 204
19968.75 210
19970.08 196
19971.42 200
19972.76 194
19974.09 194
19975.43 182
19976.76 209
19978.10 219
19979.43 205
19980.77 194
19982.10 201
19983.44 205
19984.78 201
19986.11 187
19987.45 211
19988.78 203
19990.12 193
19991.46 205
19992.79 190
19994.13 213
19995.46 208
19996.80 225
19998.14 209
19999.47 205
20000.81 198
20002.15 196
20003.48 201
20004.82 205
20006.16 191
20007.49 192
20008.83 210
20010.17 193
20011.50 217
20012.84 208
20014.18 211
20015.51 195
20016.85 200
20018.19 192
20019.52 189
20020.86 197
20022.20 201
20023.53 181
20024.87 202
20026.21 210
20027.55 211
20028.88 214
20030.22 197
20031.56 195
20032.90 174
20034.23 184
20035.57 197
20036.91 194
20038.25 202
20039.58 208
20040.92 210
20042.26 211
20043.60 201
20044.93 196
20046.27 209
20047.61 210
20048.95 214
20050.29 211
20051.62 199
20052.96 193
20054.30 211
20055.64 197
20056.98 191
20058.32 192
20059.65 207
20060.99 203
20062.33 185
20063.67 191
20065.01 189
20066.35 182
20067.68 186
20069.02 180
20070.36 224
20071.70 187
20073.04 195
20074.38 208
20075.72 200
20077.06 192
20078.40 191
20079.73 191
20081.07 197
20082.41 204
20083.75 199
20085.09 208
20086.43 197
20087.77 221
20089.11 192
20090.45 204
20091.79 177
20093.13 213
20094.47 198
20095.81 201
20097.15 209
20098.48 200
20099.82 210
20101.16 211
20102.50 190
20103.84 185
20105.18 211
20106.52 202
20107.86 200
20109.20 202
20110.54 215
20111.88 191
20113.22 194
20114.56 185
20115.90 182
20117.24 199
20118.58 183
20119.93 202
20121.27 198
20122.61 195
20123.95 200
20125.29 189
20126.63 200
20127.97 187
20129.31 184
20130.65 176
20131.99 187
20133.33 210
20134.67 206
20136.01 213
20137.35 200
20138.69 228
