# Supplementary material for: MALDI-TOF MS typing enables the classification of brewing yeasts of the genus Saccharomyces to major beer styles
Source: PLoS One. 2017 Aug 9;12(8):e0181694. doi: 10.1371/journal.pone.0181694 (PMC5549903; doi:10.1371/journal.pone.0181694)
Supplement: S7 File — The directory includes 90 raw files and was zipped to “.zip”; the folder has three strains with 30 spectra per strain; S1 Text explains the raw files with an example and Table 1 represents the yeast strains used within the experiment. (ZIP) [file pone.0181694.s010.zip › 19-21/30280-128-Lag-Lag-Lag-YPG-18h-E-E_2016-09-23_8_0_C5_1.dat]

1999.90 1640
2000.32 1773
2000.75 1687
2001.17 1709
2001.59 1579
2002.01 1515
2002.43 1520
2002.86 1395
2003.28 1315
2003.70 1301
2004.12 1288
2004.54 1239
2004.97 1241
2005.39 1231
2005.81 1231
2006.23 1252
2006.66 1243
2007.08 1253
2007.50 1261
2007.92 1246
2008.35 1255
2008.77 1340
2009.19 1294
2009.61 1271
2010.04 1330
2010.46 1306
2010.88 1300
2011.31 1194
2011.73 1242
2012.15 1244
2012.57 1182
2013.00 1211
2013.42 1241
2013.84 1142
2014.27 1194
2014.69 1260
2015.11 1279
2015.54 1231
2015.96 1212
2016.38 1282
2016.81 1271
2017.23 1324
2017.65 1390
2018.08 1358
2018.50 1295
2018.93 1460
2019.35 1469
2019.77 1361
2020.20 1380
2020.62 1335
2021.04 1342
2021.47 1434
2021.89 1355
2022.32 1245
2022.74 1320
2023.17 1291
2023.59 1222
2024.01 1265
2024.44 1226
2024.86 1294
2025.29 1275
2025.71 1246
2026.14 1166
2026.56 1233
2026.98 1193
2027.41 1197
2027.83 1224
2028.26 1154
2028.68 1244
2029.11 1219
2029.53 1184
2029.96 1144
2030.38 1166
2030.81 1153
2031.23 1232
2031.66 1251
2032.08 1257
2032.51 1215
2032.93 1177
2033.36 1215
2033.78 1188
2034.21 1252
2034.63 1223
2035.06 1191
2035.49 1150
2035.91 1202
2036.34 1231
2036.76 1207
2037.19 1231
2037.61 1261
2038.04 1207
2038.47 1234
2038.89 1263
2039.32 1244
2039.74 1215
2040.17 1234
2040.59 1273
2041.02 1376
2041.45 1260
2041.87 1217
2042.30 1214
2042.73 1199
2043.15 1217
2043.58 1264
2044.00 1141
2044.43 1192
2044.86 1223
2045.28 1304
2045.71 1237
2046.14 1274
2046.56 1279
2046.99 1348
2047.42 1244
2047.84 1246
2048.27 1295
2048.70 1255
2049.12 1229
2049.55 1160
2049.98 1164
2050.40 1160
2050.83 1237
2051.26 1293
2051.69 1256
2052.11 1213
2052.54 1203
2052.97 1226
2053.40 1377
2053.82 1231
2054.25 1163
2054.68 1233
2055.10 1329
2055.53 1366
2055.96 1461
2056.39 1476
2056.82 1514
2057.24 1675
2057.67 1611
2058.10 1488
2058.53 1544
2058.95 1527
2059.38 1470
2059.81 1419
2060.24 1361
2060.67 1343
2061.09 1310
2061.52 1280
2061.95 1356
2062.38 1358
2062.81 1359
2063.24 1376
2063.66 1411
2064.09 1515
2064.52 1535
2064.95 1550
2065.38 1703
2065.81 1715
2066.24 1759
2066.66 1801
2067.09 1761
2067.52 1718
2067.95 1617
2068.38 1578
2068.81 1445
2069.24 1401
2069.67 1261
2070.10 1282
2070.52 1234
2070.95 1259
2071.38 1252
2071.81 1223
2072.24 1270
2072.67 1262
2073.10 1277
2073.53 1343
2073.96 1297
2074.39 1313
2074.82 1373
2075.25 1339
2075.68 1349
2076.11 1287
2076.54 1272
2076.97 1352
2077.40 1335
2077.83 1275
2078.26 1326
2078.69 1304
2079.12 1258
2079.55 1265
2079.98 1331
2080.41 1328
2080.84 1292
2081.27 1298
2081.70 1275
2082.13 1278
2082.56 1270
2082.99 1271
2083.42 1242
2083.85 1257
2084.28 1300
2084.71 1366
2085.14 1279
2085.57 1248
2086.00 1294
2086.43 1324
2086.86 1236
2087.29 1278
2087.73 1182
2088.16 1241
2088.59 1226
2089.02 1237
2089.45 1266
2089.88 1273
2090.31 1201
2090.74 1226
2091.17 1165
2091.61 1131
2092.04 1178
2092.47 1205
2092.90 1130
2093.33 1189
2093.76 1232
2094.19 1150
2094.63 1167
2095.06 1136
2095.49 1174
2095.92 1242
2096.35 1238
2096.78 1146
2097.22 1167
2097.65 1139
2098.08 1181
2098.51 1169
2098.94 1095
2099.38 1128
2099.81 1186
2100.24 1241
2100.67 1210
2101.11 1147
2101.54 1095
2101.97 1201
2102.40 1204
2102.83 1160
2103.27 1215
2103.70 1244
2104.13 1190
2104.56 1224
2105.00 1163
2105.43 1169
2105.86 1283
2106.30 1267
2106.73 1185
2107.16 1189
2107.59 1261
2108.03 1209
2108.46 1177
2108.89 1195
2109.33 1263
2109.76 1234
2110.19 1178
2110.63 1241
2111.06 1186
2111.49 1173
2111.93 1184
2112.36 1244
2112.79 1239
2113.23 1192
2113.66 1115
2114.09 1161
2114.53 1115
2114.96 1091
2115.40 1145
2115.83 1161
2116.26 1127
2116.70 1143
2117.13 1118
2117.56 1064
2118.00 1127
2118.43 1097
2118.87 1112
2119.30 1118
2119.73 1128
2120.17 1108
2120.60 1126
2121.04 1142
2121.47 1194
2121.91 1275
2122.34 1164
2122.78 1104
2123.21 1189
2123.64 1193
2124.08 1156
2124.51 1221
2124.95 1202
2125.38 1125
2125.82 1113
2126.25 1117
2126.69 1199
2127.12 1175
2127.56 1121
2127.99 1117
2128.43 1144
2128.86 1163
2129.30 1169
2129.73 1210
2130.17 1257
2130.60 1242
2131.04 1225
2131.47 1273
2131.91 1239
2132.35 1253
2132.78 1189
2133.22 1222
2133.65 1295
2134.09 1176
2134.52 1173
2134.96 1154
2135.40 1307
2135.83 1318
2136.27 1326
2136.70 1225
2137.14 1222
2137.57 1237
2138.01 1196
2138.45 1222
2138.88 1206
2139.32 1173
2139.76 1164
2140.19 1180
2140.63 1157
2141.06 1172
2141.50 1228
2141.94 1173
2142.37 1150
2142.81 1154
2143.25 1117
2143.68 1142
2144.12 1127
2144.56 1184
2144.99 1181
2145.43 1170
2145.87 1170
2146.30 1230
2146.74 1244
2147.18 1262
2147.62 1285
2148.05 1207
2148.49 1175
2148.93 1226
2149.36 1333
2149.80 1349
2150.24 1345
2150.68 1411
2151.11 1443
2151.55 1412
2151.99 1332
2152.43 1335
2152.86 1266
2153.30 1273
2153.74 1299
2154.18 1280
2154.61 1244
2155.05 1260
2155.49 1325
2155.93 1348
2156.37 1224
2156.80 1260
2157.24 1295
2157.68 1325
2158.12 1293
2158.56 1327
2158.99 1291
2159.43 1238
2159.87 1331
2160.31 1313
2160.75 1263
2161.19 1215
2161.62 1247
2162.06 1216
2162.50 1181
2162.94 1264
2163.38 1321
2163.82 1371
2164.26 1371
2164.69 1423
2165.13 1441
2165.57 1496
2166.01 1585
2166.45 1489
2166.89 1497
2167.33 1578
2167.77 1422
2168.21 1450
2168.65 1530
2169.08 1414
2169.52 1345
2169.96 1366
2170.40 1395
2170.84 1391
2171.28 1336
2171.72 1333
2172.16 1454
2172.60 1458
2173.04 1505
2173.48 1444
2173.92 1427
2174.36 1514
2174.80 1470
2175.24 1374
2175.68 1381
2176.12 1385
2176.56 1399
2177.00 1416
2177.44 1416
2177.88 1392
2178.32 1394
2178.76 1400
2179.20 1349
2179.64 1337
2180.08 1414
2180.52 1370
2180.96 1382
2181.40 1318
2181.84 1248
2182.28 1299
2182.72 1216
2183.16 1181
2183.60 1198
2184.04 1157
2184.48 1154
2184.93 1206
2185.37 1249
2185.81 1170
2186.25 1193
2186.69 1306
2187.13 1274
2187.57 1297
2188.01 1283
2188.45 1312
2188.89 1306
2189.34 1316
2189.78 1326
2190.22 1365
2190.66 1366
2191.10 1339
2191.54 1243
2191.98 1386
2192.43 1373
2192.87 1475
2193.31 1390
2193.75 1495
2194.19 1607
2194.63 1532
2195.08 1619
2195.52 1614
2195.96 1667
2196.40 1686
2196.84 1610
2197.29 1526
2197.73 1439
2198.17 1431
2198.61 1394
2199.06 1453
2199.50 1322
2199.94 1340
2200.38 1287
2200.82 1273
2201.27 1231
2201.71 1318
2202.15 1332
2202.59 1393
2203.04 1303
2203.48 1305
2203.92 1342
2204.37 1362
2204.81 1439
2205.25 1331
2205.69 1319
2206.14 1356
2206.58 1391
2207.02 1407
2207.47 1458
2207.91 1460
2208.35 1557
2208.80 1536
2209.24 1519
2209.68 1516
2210.13 1560
2210.57 1611
2211.01 1573
2211.46 1560
2211.90 1549
2212.34 1582
2212.79 1454
2213.23 1444
2213.67 1395
2214.12 1379
2214.56 1400
2215.01 1408
2215.45 1333
2215.89 1326
2216.34 1329
2216.78 1251
2217.23 1256
2217.67 1244
2218.11 1302
2218.56 1340
2219.00 1359
2219.45 1368
2219.89 1320
2220.34 1348
2220.78 1279
2221.22 1364
2221.67 1389
2222.11 1390
2222.56 1439
2223.00 1499
2223.45 1465
2223.89 1448
2224.34 1479
2224.78 1436
2225.23 1408
2225.67 1475
2226.12 1467
2226.56 1436
2227.01 1439
2227.45 1360
2227.90 1493
2228.34 1496
2228.79 1506
2229.23 1540
2229.68 1476
2230.12 1533
2230.57 1519
2231.01 1535
2231.46 1517
2231.90 1573
2232.35 1553
2232.80 1561
2233.24 1491
2233.69 1491
2234.13 1517
2234.58 1535
2235.02 1424
2235.47 1428
2235.92 1431
2236.36 1418
2236.81 1414
2237.25 1427
2237.70 1371
2238.15 1333
2238.59 1395
2239.04 1294
2239.49 1289
2239.93 1318
2240.38 1330
2240.82 1325
2241.27 1261
2241.72 1349
2242.16 1285
2242.61 1278
2243.06 1326
2243.50 1246
2243.95 1233
2244.40 1229
2244.84 1163
2245.29 1200
2245.74 1212
2246.19 1175
2246.63 1186
2247.08 1158
2247.53 1273
2247.97 1225
2248.42 1271
2248.87 1307
2249.32 1224
2249.76 1283
2250.21 1276
2250.66 1379
2251.10 1402
2251.55 1405
2252.00 1380
2252.45 1359
2252.89 1400
2253.34 1462
2253.79 1402
2254.24 1348
2254.69 1414
2255.13 1505
2255.58 1461
2256.03 1435
2256.48 1398
2256.93 1426
2257.37 1405
2257.82 1388
2258.27 1354
2258.72 1297
2259.17 1366
2259.61 1364
2260.06 1352
2260.51 1356
2260.96 1351
2261.41 1445
2261.86 1571
2262.31 1660
2262.75 1618
2263.20 1612
2263.65 1548
2264.10 1559
2264.55 1469
2265.00 1471
2265.45 1414
2265.90 1414
2266.34 1398
2266.79 1328
2267.24 1416
2267.69 1353
2268.14 1354
2268.59 1328
2269.04 1392
2269.49 1430
2269.94 1475
2270.39 1489
2270.84 1391
2271.29 1406
2271.74 1487
2272.18 1593
2272.63 1557
2273.08 1454
2273.53 1577
2273.98 1626
2274.43 1740
2274.88 1750
2275.33 1916
2275.78 1957
2276.23 1999
2276.68 1956
2277.13 2049
2277.58 1978
2278.03 1948
2278.48 1959
2278.93 1833
2279.38 1701
2279.83 1570
2280.28 1547
2280.73 1488
2281.19 1484
2281.64 1370
2282.09 1306
2282.54 1385
2282.99 1332
2283.44 1352
2283.89 1420
2284.34 1366
2284.79 1299
2285.24 1300
2285.69 1285
2286.14 1234
2286.59 1250
2287.04 1337
2287.50 1321
2287.95 1366
2288.40 1388
2288.85 1460
2289.30 1581
2289.75 1616
2290.20 1674
2290.65 1698
2291.11 1736
2291.56 1750
2292.01 1796
2292.46 1758
2292.91 1775
2293.36 1681
2293.82 1574
2294.27 1567
2294.72 1580
2295.17 1533
2295.62 1401
2296.07 1429
2296.53 1371
2296.98 1379
2297.43 1301
2297.88 1365
2298.33 1329
2298.79 1319
2299.24 1370
2299.69 1252
2300.14 1329
2300.60 1253
2301.05 1262
2301.50 1309
2301.95 1275
2302.41 1296
2302.86 1248
2303.31 1242
2303.76 1184
2304.22 1239
2304.67 1256
2305.12 1286
2305.57 1252
2306.03 1263
2306.48 1263
2306.93 1329
2307.39 1269
2307.84 1344
2308.29 1428
2308.75 1406
2309.20 1467
2309.65 1446
2310.11 1382
2310.56 1415
2311.01 1490
2311.47 1540
2311.92 1483
2312.37 1477
2312.83 1571
2313.28 1542
2313.73 1498
2314.19 1483
2314.64 1408
2315.09 1421
2315.55 1531
2316.00 1394
2316.46 1493
2316.91 1441
2317.36 1430
2317.82 1491
2318.27 1451
2318.73 1376
2319.18 1430
2319.63 1451
2320.09 1494
2320.54 1447
2321.00 1441
2321.45 1443
2321.91 1485
2322.36 1516
2322.82 1615
2323.27 1676
2323.72 1813
2324.18 1845
2324.63 1995
2325.09 2105
2325.54 2089
2326.00 2223
2326.45 2235
2326.91 2105
2327.36 2044
2327.82 1789
2328.27 1692
2328.73 1564
2329.18 1503
2329.64 1534
2330.09 1426
2330.55 1320
2331.00 1332
2331.46 1415
2331.92 1382
2332.37 1349
2332.83 1280
2333.28 1338
2333.74 1345
2334.19 1325
2334.65 1276
2335.10 1263
2335.56 1267
2336.02 1317
2336.47 1328
2336.93 1334
2337.38 1302
2337.84 1273
2338.30 1341
2338.75 1348
2339.21 1374
2339.66 1310
2340.12 1363
2340.58 1319
2341.03 1338
2341.49 1262
2341.95 1293
2342.40 1280
2342.86 1284
2343.32 1325
2343.77 1332
2344.23 1207
2344.68 1263
2345.14 1317
2345.60 1303
2346.06 1397
2346.51 1486
2346.97 1468
2347.43 1389
2347.88 1360
2348.34 1370
2348.80 1396
2349.25 1411
2349.71 1360
2350.17 1415
2350.63 1404
2351.08 1337
2351.54 1308
2352.00 1243
2352.46 1341
2352.91 1308
2353.37 1323
2353.83 1346
2354.29 1266
2354.74 1200
2355.20 1204
2355.66 1211
2356.12 1109
2356.57 1153
2357.03 1289
2357.49 1280
2357.95 1274
2358.41 1345
2358.86 1397
2359.32 1455
2359.78 1523
2360.24 1528
2360.70 1599
2361.15 1616
2361.61 1710
2362.07 1662
2362.53 1748
2362.99 1600
2363.45 1581
2363.91 1565
2364.36 1485
2364.82 1573
2365.28 1528
2365.74 1462
2366.20 1451
2366.66 1413
2367.12 1485
2367.57 1453
2368.03 1450
2368.49 1391
2368.95 1299
2369.41 1398
2369.87 1336
2370.33 1279
2370.79 1274
2371.25 1324
2371.71 1282
2372.17 1221
2372.63 1253
2373.09 1313
2373.54 1357
2374.00 1384
2374.46 1373
2374.92 1435
2375.38 1513
2375.84 1455
2376.30 1446
2376.76 1443
2377.22 1413
2377.68 1408
2378.14 1426
2378.60 1481
2379.06 1436
2379.52 1448
2379.98 1400
2380.44 1388
2380.90 1372
2381.36 1270
2381.82 1303
2382.28 1354
2382.74 1336
2383.20 1306
2383.66 1368
2384.12 1346
2384.59 1381
2385.05 1356
2385.51 1309
2385.97 1239
2386.43 1288
2386.89 1256
2387.35 1310
2387.81 1318
2388.27 1372
2388.73 1350
2389.19 1362
2389.65 1330
2390.12 1321
2390.58 1375
2391.04 1464
2391.50 1388
2391.96 1376
2392.42 1401
2392.88 1411
2393.34 1454
2393.81 1372
2394.27 1372
2394.73 1384
2395.19 1329
2395.65 1409
2396.11 1446
2396.57 1406
2397.04 1479
2397.50 1503
2397.96 1655
2398.42 1600
2398.88 1627
2399.35 1523
2399.81 1566
2400.27 1572
2400.73 1516
2401.19 1415
2401.66 1410
2402.12 1431
2402.58 1367
2403.04 1317
2403.51 1312
2403.97 1308
2404.43 1282
2404.89 1284
2405.36 1220
2405.82 1320
2406.28 1307
2406.74 1249
2407.21 1300
2407.67 1295
2408.13 1301
2408.59 1242
2409.06 1203
2409.52 1137
2409.98 1226
2410.45 1299
2410.91 1316
2411.37 1195
2411.84 1200
2412.30 1255
2412.76 1272
2413.23 1253
2413.69 1220
2414.15 1213
2414.62 1300
2415.08 1297
2415.54 1334
2416.01 1365
2416.47 1377
2416.93 1323
2417.40 1361
2417.86 1311
2418.32 1365
2418.79 1436
2419.25 1404
2419.72 1410
2420.18 1426
2420.64 1331
2421.11 1324
2421.57 1364
2422.04 1339
2422.50 1426
2422.96 1380
2423.43 1385
2423.89 1370
2424.36 1462
2424.82 1431
2425.29 1333
2425.75 1488
2426.22 1491
2426.68 1412
2427.15 1393
2427.61 1334
2428.07 1378
2428.54 1318
2429.00 1331
2429.47 1242
2429.93 1211
2430.40 1250
2430.86 1261
2431.33 1253
2431.79 1179
2432.26 1160
2432.72 1228
2433.19 1231
2433.65 1303
2434.12 1333
2434.59 1370
2435.05 1321
2435.52 1302
2435.98 1314
2436.45 1470
2436.91 1451
2437.38 1472
2437.84 1487
2438.31 1439
2438.78 1529
2439.24 1541
2439.71 1518
2440.17 1453
2440.64 1419
2441.10 1468
2441.57 1479
2442.04 1522
2442.50 1596
2442.97 1576
2443.44 1593
2443.90 1470
2444.37 1448
2444.83 1400
2445.30 1405
2445.77 1359
2446.23 1363
2446.70 1328
2447.17 1319
2447.63 1312
2448.10 1312
2448.57 1312
2449.03 1330
2449.50 1347
2449.97 1262
2450.43 1285
2450.90 1313
2451.37 1294
2451.83 1301
2452.30 1308
2452.77 1355
2453.24 1223
2453.70 1333
2454.17 1223
2454.64 1216
2455.10 1300
2455.57 1310
2456.04 1281
2456.51 1287
2456.97 1336
2457.44 1237
2457.91 1184
2458.38 1220
2458.84 1276
2459.31 1290
2459.78 1309
2460.25 1340
2460.72 1242
2461.18 1228
2461.65 1275
2462.12 1297
2462.59 1266
2463.06 1223
2463.52 1296
2463.99 1220
2464.46 1305
2464.93 1221
2465.40 1275
2465.86 1355
2466.33 1320
2466.80 1296
2467.27 1317
2467.74 1343
2468.21 1259
2468.68 1345
2469.14 1341
2469.61 1429
2470.08 1475
2470.55 1396
2471.02 1407
2471.49 1473
2471.96 1477
2472.43 1481
2472.90 1486
2473.36 1476
2473.83 1411
2474.30 1343
2474.77 1367
2475.24 1433
2475.71 1409
2476.18 1380
2476.65 1340
2477.12 1326
2477.59 1331
2478.06 1375
2478.53 1366
2479.00 1328
2479.47 1349
2479.94 1290
2480.41 1272
2480.87 1228
2481.34 1255
2481.81 1204
2482.28 1186
2482.75 1178
2483.22 1156
2483.69 1243
2484.16 1181
2484.63 1237
2485.10 1300
2485.57 1364
2486.05 1371
2486.52 1370
2486.99 1482
2487.46 1511
2487.93 1416
2488.40 1382
2488.87 1421
2489.34 1446
2489.81 1425
2490.28 1443
2490.75 1391
2491.22 1369
2491.69 1378
2492.16 1351
2492.63 1449
2493.10 1399
2493.58 1311
2494.05 1294
2494.52 1296
2494.99 1335
2495.46 1378
2495.93 1363
2496.40 1323
2496.87 1333
2497.34 1355
2497.82 1359
2498.29 1297
2498.76 1318
2499.23 1321
2499.70 1251
2500.17 1239
2500.64 1236
2501.12 1208
2501.59 1253
2502.06 1238
2502.53 1178
2503.00 1175
2503.48 1169
2503.95 1178
2504.42 1214
2504.89 1176
2505.36 1262
2505.84 1239
2506.31 1270
2506.78 1306
2507.25 1381
2507.72 1360
2508.20 1305
2508.67 1329
2509.14 1359
2509.61 1372
2510.09 1447
2510.56 1539
2511.03 1565
2511.50 1587
2511.98 1626
2512.45 1588
2512.92 1686
2513.40 1699
2513.87 1661
2514.34 1670
2514.81 1609
2515.29 1518
2515.76 1510
2516.23 1457
2516.71 1403
2517.18 1395
2517.65 1411
2518.13 1460
2518.60 1375
2519.07 1398
2519.55 1411
2520.02 1397
2520.49 1353
2520.97 1443
2521.44 1450
2521.91 1442
2522.39 1437
2522.86 1432
2523.34 1363
2523.81 1323
2524.28 1359
2524.76 1377
2525.23 1397
2525.70 1471
2526.18 1490
2526.65 1553
2527.13 1557
2527.60 1600
2528.08 1550
2528.55 1547
2529.02 1545
2529.50 1427
2529.97 1488
2530.45 1518
2530.92 1465
2531.40 1424
2531.87 1365
2532.34 1377
2532.82 1450
2533.29 1502
2533.77 1436
2534.24 1402
2534.72 1437
2535.19 1459
2535.67 1403
2536.14 1379
2536.62 1442
2537.09 1478
2537.57 1484
2538.04 1544
2538.52 1512
2538.99 1476
2539.47 1494
2539.94 1522
2540.42 1511
2540.90 1549
2541.37 1536
2541.85 1476
2542.32 1528
2542.80 1526
2543.27 1589
2543.75 1512
2544.22 1539
2544.70 1544
2545.18 1478
2545.65 1538
2546.13 1525
2546.60 1559
2547.08 1561
2547.56 1615
2548.03 1654
2548.51 1650
2548.98 1658
2549.46 1652
2549.94 1714
2550.41 1558
2550.89 1589
2551.37 1613
2551.84 1545
2552.32 1571
2552.80 1558
2553.27 1509
2553.75 1457
2554.23 1436
2554.70 1537
2555.18 1436
2555.66 1401
2556.13 1437
2556.61 1393
2557.09 1371
2557.56 1379
2558.04 1326
2558.52 1469
2558.99 1467
2559.47 1416
2559.95 1358
2560.43 1383
2560.90 1263
2561.38 1275
2561.86 1334
2562.33 1301
2562.81 1358
2563.29 1373
2563.77 1388
2564.25 1317
2564.72 1315
2565.20 1337
2565.68 1285
2566.16 1318
2566.63 1296
2567.11 1188
2567.59 1348
2568.07 1297
2568.55 1227
2569.02 1262
2569.50 1252
2569.98 1249
2570.46 1250
2570.94 1270
2571.41 1264
2571.89 1186
2572.37 1242
2572.85 1232
2573.33 1296
2573.81 1320
2574.28 1222
2574.76 1227
2575.24 1257
2575.72 1276
2576.20 1273
2576.68 1297
2577.16 1280
2577.64 1281
2578.11 1214
2578.59 1295
2579.07 1270
2579.55 1209
2580.03 1217
2580.51 1236
2580.99 1217
2581.47 1241
2581.95 1254
2582.43 1224
2582.91 1233
2583.39 1268
2583.86 1282
2584.34 1237
2584.82 1263
2585.30 1283
2585.78 1288
2586.26 1261
2586.74 1289
2587.22 1284
2587.70 1246
2588.18 1256
2588.66 1221
2589.14 1275
2589.62 1262
2590.10 1253
2590.58 1289
2591.06 1226
2591.54 1194
2592.02 1298
2592.50 1201
2592.98 1208
2593.46 1205
2593.94 1209
2594.42 1229
2594.90 1236
2595.38 1233
2595.86 1277
2596.35 1203
2596.83 1190
2597.31 1275
2597.79 1316
2598.27 1341
2598.75 1338
2599.23 1242
2599.71 1235
2600.19 1239
2600.67 1206
2601.15 1282
2601.63 1290
2602.12 1306
2602.60 1294
2603.08 1267
2603.56 1282
2604.04 1324
2604.52 1281
2605.00 1312
2605.48 1303
2605.97 1237
2606.45 1276
2606.93 1244
2607.41 1233
2607.89 1240
2608.37 1299
2608.86 1233
2609.34 1221
2609.82 1253
2610.30 1196
2610.78 1222
2611.26 1256
2611.75 1274
2612.23 1262
2612.71 1333
2613.19 1308
2613.68 1314
2614.16 1248
2614.64 1216
2615.12 1309
2615.60 1311
2616.09 1252
2616.57 1266
2617.05 1306
2617.53 1319
2618.02 1292
2618.50 1291
2618.98 1267
2619.46 1277
2619.95 1269
2620.43 1243
2620.91 1277
2621.40 1220
2621.88 1208
2622.36 1201
2622.85 1251
2623.33 1264
2623.81 1170
2624.29 1228
2624.78 1256
2625.26 1227
2625.74 1246
2626.23 1216
2626.71 1346
2627.19 1328
2627.68 1263
2628.16 1340
2628.64 1433
2629.13 1379
2629.61 1410
2630.10 1439
2630.58 1533
2631.06 1650
2631.55 1584
2632.03 1557
2632.51 1571
2633.00 1545
2633.48 1510
2633.97 1563
2634.45 1455
2634.94 1437
2635.42 1444
2635.90 1371
2636.39 1421
2636.87 1292
2637.36 1339
2637.84 1375
2638.33 1454
2638.81 1329
2639.29 1359
2639.78 1310
2640.26 1379
2640.75 1348
2641.23 1353
2641.72 1299
2642.20 1367
2642.69 1371
2643.17 1405
2643.66 1306
2644.14 1333
2644.63 1355
2645.11 1286
2645.60 1336
2646.08 1266
2646.57 1246
2647.05 1292
2647.54 1301
2648.02 1287
2648.51 1292
2648.99 1360
2649.48 1313
2649.97 1393
2650.45 1410
2650.94 1389
2651.42 1349
2651.91 1523
2652.39 1513
2652.88 1550
2653.37 1517
2653.85 1568
2654.34 1672
2654.82 1718
2655.31 1767
2655.80 1787
2656.28 1773
2656.77 1788
2657.25 1858
2657.74 1674
2658.23 1593
2658.71 1515
2659.20 1481
2659.69 1494
2660.17 1453
2660.66 1434
2661.14 1328
2661.63 1376
2662.12 1338
2662.60 1345
2663.09 1307
2663.58 1329
2664.06 1316
2664.55 1321
2665.04 1319
2665.53 1299
2666.01 1323
2666.50 1401
2666.99 1396
2667.47 1405
2667.96 1336
2668.45 1376
2668.94 1387
2669.42 1364
2669.91 1433
2670.40 1439
2670.88 1474
2671.37 1475
2671.86 1476
2672.35 1563
2672.83 1602
2673.32 1604
2673.81 1566
2674.30 1747
2674.79 1764
2675.27 1747
2675.76 1620
2676.25 1715
2676.74 1746
2677.23 1680
2677.71 1585
2678.20 1521
2678.69 1482
2679.18 1402
2679.67 1369
2680.15 1282
2680.64 1294
2681.13 1289
2681.62 1331
2682.11 1333
2682.60 1258
2683.08 1347
2683.57 1331
2684.06 1328
2684.55 1298
2685.04 1331
2685.53 1239
2686.02 1294
2686.51 1238
2686.99 1258
2687.48 1286
2687.97 1189
2688.46 1285
2688.95 1229
2689.44 1311
2689.93 1286
2690.42 1294
2690.91 1292
2691.40 1302
2691.89 1343
2692.38 1366
2692.87 1343
2693.35 1381
2693.84 1386
2694.33 1389
2694.82 1363
2695.31 1367
2695.80 1322
2696.29 1389
2696.78 1416
2697.27 1342
2697.76 1327
2698.25 1293
2698.74 1328
2699.23 1244
2699.72 1346
2700.21 1250
2700.70 1278
2701.19 1299
2701.68 1301
2702.17 1323
2702.66 1301
2703.15 1318
2703.64 1302
2704.13 1303
2704.62 1311
2705.12 1271
2705.61 1274
2706.10 1319
2706.59 1332
2707.08 1322
2707.57 1245
2708.06 1255
2708.55 1255
2709.04 1276
2709.53 1239
2710.02 1166
2710.51 1288
2711.01 1307
2711.50 1177
2711.99 1228
2712.48 1320
2712.97 1250
2713.46 1260
2713.95 1270
2714.44 1262
2714.94 1278
2715.43 1229
2715.92 1234
2716.41 1241
2716.90 1239
2717.39 1233
2717.89 1193
2718.38 1237
2718.87 1258
2719.36 1226
2719.85 1240
2720.34 1346
2720.84 1365
2721.33 1362
2721.82 1391
2722.31 1370
2722.80 1423
2723.30 1427
2723.79 1383
2724.28 1421
2724.77 1353
2725.27 1349
2725.76 1338
2726.25 1313
2726.74 1273
2727.24 1302
2727.73 1242
2728.22 1224
2728.71 1261
2729.21 1325
2729.70 1319
2730.19 1365
2730.69 1294
2731.18 1362
2731.67 1392
2732.16 1434
2732.66 1388
2733.15 1422
2733.64 1488
2734.14 1453
2734.63 1378
2735.12 1409
2735.62 1481
2736.11 1429
2736.60 1458
2737.10 1477
2737.59 1453
2738.08 1434
2738.58 1399
2739.07 1404
2739.56 1528
2740.06 1481
2740.55 1551
2741.05 1339
2741.54 1365
2742.03 1343
2742.53 1307
2743.02 1319
2743.52 1241
2744.01 1304
2744.50 1300
2745.00 1372
2745.49 1355
2745.99 1389
2746.48 1343
2746.97 1396
2747.47 1324
2747.96 1498
2748.46 1341
2748.95 1417
2749.45 1435
2749.94 1406
2750.44 1297
2750.93 1344
2751.43 1302
2751.92 1289
2752.42 1306
2752.91 1256
2753.41 1250
2753.90 1291
2754.40 1244
2754.89 1337
2755.39 1394
2755.88 1313
2756.38 1374
2756.87 1386
2757.37 1387
2757.86 1340
2758.36 1414
2758.85 1366
2759.35 1339
2759.84 1392
2760.34 1437
2760.83 1421
2761.33 1407
2761.83 1441
2762.32 1521
2762.82 1476
2763.31 1435
2763.81 1494
2764.30 1476
2764.80 1397
2765.30 1453
2765.79 1393
2766.29 1328
2766.78 1336
2767.28 1381
2767.78 1355
2768.27 1319
2768.77 1364
2769.27 1307
2769.76 1370
2770.26 1290
2770.76 1292
2771.25 1264
2771.75 1290
2772.24 1318
2772.74 1271
2773.24 1338
2773.73 1343
2774.23 1436
2774.73 1503
2775.23 1531
2775.72 1454
2776.22 1476
2776.72 1587
2777.21 1538
2777.71 1536
2778.21 1533
2778.70 1553
2779.20 1551
2779.70 1480
2780.20 1425
2780.69 1389
2781.19 1405
2781.69 1306
2782.19 1308
2782.68 1310
2783.18 1337
2783.68 1344
2784.18 1311
2784.67 1230
2785.17 1261
2785.67 1282
2786.17 1329
2786.67 1302
2787.16 1265
2787.66 1263
2788.16 1306
2788.66 1311
2789.16 1348
2789.65 1298
2790.15 1299
2790.65 1307
2791.15 1279
2791.65 1294
2792.15 1308
2792.64 1303
2793.14 1264
2793.64 1270
2794.14 1292
2794.64 1278
2795.14 1322
2795.64 1351
2796.13 1369
2796.63 1366
2797.13 1360
2797.63 1385
2798.13 1413
2798.63 1372
2799.13 1371
2799.63 1348
2800.13 1361
2800.62 1344
2801.12 1372
2801.62 1395
2802.12 1372
2802.62 1298
2803.12 1284
2803.62 1230
2804.12 1217
2804.62 1246
2805.12 1264
2805.62 1276
2806.12 1361
2806.62 1286
2807.12 1301
2807.62 1317
2808.12 1352
2808.62 1354
2809.12 1372
2809.62 1476
2810.12 1626
2810.62 1743
2811.12 1798
2811.62 1973
2812.12 2117
2812.62 2137
2813.12 2289
2813.62 2255
2814.12 2339
2814.62 2256
2815.12 2146
2815.62 2102
2816.12 2075
2816.62 1975
2817.12 1844
2817.62 1794
2818.12 1760
2818.62 1691
2819.12 1557
2819.63 1489
2820.13 1422
2820.63 1451
2821.13 1409
2821.63 1334
2822.13 1381
2822.63 1371
2823.13 1428
2823.63 1331
2824.13 1242
2824.64 1305
2825.14 1287
2825.64 1364
2826.14 1392
2826.64 1311
2827.14 1301
2827.64 1280
2828.15 1271
2828.65 1302
2829.15 1276
2829.65 1196
2830.15 1233
2830.65 1194
2831.16 1234
2831.66 1265
2832.16 1327
2832.66 1285
2833.16 1282
2833.67 1307
2834.17 1251
2834.67 1419
2835.17 1384
2835.68 1405
2836.18 1424
2836.68 1420
2837.18 1397
2837.68 1358
2838.19 1420
2838.69 1353
2839.19 1370
2839.70 1453
2840.20 1452
2840.70 1445
2841.20 1417
2841.71 1425
2842.21 1380
2842.71 1435
2843.21 1447
2843.72 1433
2844.22 1485
2844.72 1410
2845.23 1425
2845.73 1454
2846.23 1480
2846.74 1547
2847.24 1512
2847.74 1510
2848.25 1468
2848.75 1547
2849.25 1585
2849.76 1531
2850.26 1549
2850.76 1517
2851.27 1614
2851.77 1586
2852.28 1548
2852.78 1517
2853.28 1474
2853.79 1455
2854.29 1477
2854.79 1511
2855.30 1473
2855.80 1447
2856.31 1474
2856.81 1431
2857.31 1520
2857.82 1516
2858.32 1539
2858.83 1577
2859.33 1595
2859.84 1641
2860.34 1582
2860.85 1684
2861.35 1521
2861.85 1517
2862.36 1512
2862.86 1425
2863.37 1393
2863.87 1351
2864.38 1364
2864.88 1383
2865.39 1286
2865.89 1260
2866.40 1267
2866.90 1297
2867.41 1295
2867.91 1298
2868.42 1318
2868.92 1356
2869.43 1417
2869.93 1346
2870.44 1444
2870.94 1477
2871.45 1535
2871.96 1561
2872.46 1674
2872.97 1709
2873.47 1746
2873.98 1739
2874.48 1716
2874.99 1682
2875.49 1708
2876.00 1641
2876.51 1621
2877.01 1589
2877.52 1504
2878.02 1542
2878.53 1447
2879.04 1460
2879.54 1495
2880.05 1494
2880.55 1493
2881.06 1531
2881.57 1677
2882.07 1619
2882.58 1614
2883.09 1700
2883.59 1668
2884.10 1635
2884.61 1757
2885.11 1813
2885.62 1832
2886.13 1874
2886.63 1968
2887.14 1979
2887.65 1982
2888.15 1922
2888.66 1785
2889.17 1729
2889.67 1782
2890.18 1760
2890.69 1740
2891.20 1632
2891.70 1529
2892.21 1534
2892.72 1487
2893.22 1563
2893.73 1630
2894.24 1737
2894.75 1784
2895.25 1754
2895.76 1773
2896.27 1755
2896.78 1758
2897.29 1757
2897.79 1629
2898.30 1689
2898.81 1805
2899.32 1794
2899.82 1703
2900.33 1714
2900.84 1704
2901.35 1681
2901.86 1698
2902.36 1670
2902.87 1588
2903.38 1591
2903.89 1580
2904.40 1637
2904.91 1678
2905.41 1618
2905.92 1599
2906.43 1564
2906.94 1643
2907.45 1624
2907.96 1629
2908.47 1599
2908.97 1553
2909.48 1492
2909.99 1531
2910.50 1467
2911.01 1404
2911.52 1494
2912.03 1538
2912.54 1521
2913.05 1402
2913.55 1443
2914.06 1473
2914.57 1497
2915.08 1459
2915.59 1462
2916.10 1460
2916.61 1475
2917.12 1486
2917.63 1407
2918.14 1451
2918.65 1483
2919.16 1556
2919.67 1588
2920.18 1565
2920.69 1576
2921.20 1621
2921.71 1743
2922.22 1716
2922.73 1672
2923.24 1595
2923.75 1625
2924.26 1601
2924.77 1564
2925.28 1529
2925.79 1572
2926.30 1601
2926.81 1528
2927.32 1516
2927.83 1502
2928.34 1504
2928.85 1500
2929.36 1416
2929.87 1387
2930.38 1420
2930.89 1431
2931.40 1464
2931.91 1511
2932.42 1461
2932.93 1429
2933.45 1454
2933.96 1491
2934.47 1450
2934.98 1525
2935.49 1547
2936.00 1469
2936.51 1586
2937.02 1623
2937.53 1734
2938.04 1859
2938.56 2123
2939.07 2487
2939.58 2809
2940.09 3107
2940.60 3383
2941.11 3544
2941.62 3710
2942.14 3790
2942.65 3632
2943.16 3599
2943.67 3378
2944.18 3109
2944.70 2796
2945.21 2633
2945.72 2287
2946.23 2176
2946.74 2034
2947.26 1883
2947.77 1769
2948.28 1649
2948.79 1541
2949.30 1592
2949.82 1596
2950.33 1466
2950.84 1464
2951.35 1414
2951.87 1442
2952.38 1363
2952.89 1438
2953.40 1377
2953.92 1391
2954.43 1416
2954.94 1310
2955.45 1319
2955.97 1293
2956.48 1241
2956.99 1349
2957.51 1460
2958.02 1380
2958.53 1415
2959.04 1376
2959.56 1377
2960.07 1353
2960.58 1396
2961.10 1441
2961.61 1482
2962.12 1508
2962.64 1474
2963.15 1467
2963.66 1453
2964.18 1527
2964.69 1438
2965.21 1461
2965.72 1551
2966.23 1646
2966.75 1565
2967.26 1627
2967.77 1635
2968.29 1647
2968.80 1673
2969.32 1627
2969.83 1672
2970.34 1674
2970.86 1612
2971.37 1591
2971.89 1611
2972.40 1571
2972.91 1612
2973.43 1590
2973.94 1724
2974.46 1596
2974.97 1637
2975.49 1576
2976.00 1598
2976.52 1582
2977.03 1734
2977.55 1739
2978.06 1652
2978.57 1674
2979.09 1707
2979.60 1776
2980.12 1820
2980.63 1861
2981.15 1917
2981.66 1874
2982.18 1804
2982.69 1890
2983.21 1930
2983.73 1855
2984.24 1952
2984.76 1993
2985.27 1946
2985.79 1979
2986.30 2002
2986.82 2015
2987.33 1990
2987.85 2119
2988.36 2097
2988.88 2082
2989.40 2142
2989.91 2065
2990.43 2101
2990.94 2104
2991.46 2018
2991.97 1999
2992.49 2051
2993.01 2026
2993.52 1976
2994.04 1989
2994.55 2133
2995.07 2203
2995.59 2273
2996.10 2298
2996.62 2518
2997.14 2486
2997.65 2698
2998.17 2647
2998.69 2661
2999.20 2734
2999.72 2605
3000.24 2793
3000.75 2816
3001.27 3013
3001.79 3226
3002.30 3683
3002.82 4412
3003.34 5228
3003.85 6246
3004.37 7216
3004.89 7974
3005.40 8933
3005.92 9282
3006.44 8998
3006.96 8594
3007.47 7852
3007.99 7055
3008.51 5920
3009.03 4998
3009.54 4116
3010.06 3537
3010.58 3203
3011.10 2881
3011.61 2519
3012.13 2384
3012.65 2315
3013.17 2293
3013.68 2277
3014.20 2181
3014.72 2141
3015.24 2063
3015.76 2132
3016.27 2144
3016.79 2073
3017.31 2091
3017.83 2058
3018.35 2024
3018.86 2011
3019.38 1985
3019.90 1986
3020.42 1954
3020.94 1871
3021.46 1964
3021.97 2059
3022.49 2122
3023.01 2098
3023.53 2196
3024.05 2137
3024.57 2180
3025.09 2208
3025.61 2106
3026.12 2023
3026.64 1976
3027.16 1997
3027.68 1902
3028.20 1938
3028.72 1918
3029.24 1871
3029.76 1855
3030.28 1808
3030.80 1804
3031.32 1861
3031.84 1727
3032.35 1797
3032.87 1767
3033.39 1760
3033.91 1731
3034.43 1736
3034.95 1693
3035.47 1743
3035.99 1694
3036.51 1757
3037.03 1753
3037.55 1761
3038.07 1736
3038.59 1750
3039.11 1729
3039.63 1659
3040.15 1591
3040.67 1639
3041.19 1622
3041.71 1656
3042.23 1724
3042.75 1697
3043.27 1802
3043.79 1764
3044.31 1728
3044.83 1745
3045.35 1715
3045.87 1687
3046.40 1686
3046.92 1809
3047.44 1710
3047.96 1667
3048.48 1646
3049.00 1717
3049.52 1755
3050.04 1621
3050.56 1653
3051.08 1687
3051.60 1654
3052.12 1676
3052.65 1688
3053.17 1596
3053.69 1630
3054.21 1640
3054.73 1584
3055.25 1555
3055.77 1608
3056.30 1690
3056.82 1709
3057.34 1663
3057.86 1716
3058.38 1630
3058.90 1658
3059.42 1653
3059.95 1700
3060.47 1717
3060.99 1680
3061.51 1759
3062.03 1788
3062.56 1771
3063.08 1807
3063.60 1815
3064.12 1833
3064.64 1881
3065.17 1863
3065.69 1821
3066.21 1850
3066.73 1922
3067.26 2035
3067.78 2078
3068.30 2023
3068.82 2108
3069.35 2127
3069.87 2087
3070.39 1996
3070.91 1938
3071.44 2052
3071.96 2093
3072.48 2017
3073.01 2051
3073.53 2133
3074.05 2072
3074.57 2081
3075.10 2194
3075.62 2294
3076.14 2275
3076.67 2244
3077.19 2415
3077.71 2492
3078.24 2500
3078.76 2566
3079.28 2585
3079.81 2628
3080.33 2672
3080.85 2714
3081.38 2662
3081.90 2690
3082.42 2652
3082.95 2725
3083.47 2846
3084.00 2756
3084.52 2708
3085.04 2597
3085.57 2558
3086.09 2573
3086.62 2658
3087.14 2857
3087.66 3200
3088.19 3660
3088.71 4190
3089.24 4691
3089.76 5455
3090.29 5718
3090.81 5944
3091.33 5856
3091.86 5706
3092.38 5182
3092.91 4688
3093.43 4385
3093.96 3869
3094.48 3497
3095.01 3283
3095.53 3215
3096.06 3104
3096.58 3084
3097.11 3078
3097.63 3037
3098.16 3077
3098.68 3002
3099.21 3121
3099.73 3480
3100.26 3878
3100.78 4800
3101.31 5790
3101.83 7003
3102.36 8342
3102.88 9252
3103.41 10080
3103.93 10352
3104.46 10023
3104.99 9299
3105.51 8341
3106.04 7414
3106.56 6451
3107.09 5216
3107.61 4409
3108.14 3949
3108.67 3431
3109.19 3181
3109.72 3005
3110.24 2905
3110.77 2842
3111.30 2736
3111.82 2693
3112.35 2542
3112.87 2543
3113.40 2502
3113.93 2400
3114.45 2298
3114.98 2288
3115.51 2256
3116.03 2167
3116.56 2095
3117.09 2130
3117.61 2092
3118.14 2077
3118.67 2082
3119.19 2132
3119.72 2188
3120.25 2339
3120.77 2324
3121.30 2414
3121.83 2542
3122.35 2640
3122.88 2529
3123.41 2473
3123.94 2581
3124.46 2582
3124.99 2666
3125.52 2637
3126.05 2603
3126.57 2705
3127.10 2695
3127.63 2718
3128.16 2653
3128.68 2529
3129.21 2552
3129.74 2487
3130.27 2385
3130.79 2180
3131.32 2155
3131.85 2048
3132.38 1924
3132.91 2002
3133.43 1969
3133.96 2010
3134.49 1947
3135.02 1943
3135.55 1992
3136.07 1890
3136.60 1933
3137.13 1912
3137.66 1860
3138.19 1885
3138.72 1841
3139.24 1774
3139.77 1772
3140.30 1783
3140.83 1748
3141.36 1648
3141.89 1750
3142.42 1667
3142.95 1660
3143.47 1672
3144.00 1540
3144.53 1625
3145.06 1640
3145.59 1704
3146.12 1799
3146.65 1814
3147.18 1765
3147.71 1791
3148.24 1919
3148.76 1933
3149.29 2026
3149.82 1999
3150.35 1957
3150.88 2023
3151.41 2005
3151.94 1848
3152.47 1879
3153.00 1955
3153.53 1842
3154.06 1902
3154.59 1836
3155.12 1832
3155.65 1913
3156.18 1789
3156.71 1820
3157.24 1818
3157.77 1801
3158.30 1822
3158.83 1812
3159.36 1822
3159.89 1898
3160.42 1906
3160.95 1872
3161.48 1861
3162.01 1759
3162.54 1882
3163.07 2024
3163.60 1887
3164.13 1887
3164.66 1850
3165.20 1806
3165.73 1784
3166.26 1650
3166.79 1618
3167.32 1652
3167.85 1617
3168.38 1654
3168.91 1724
3169.44 1584
3169.97 1569
3170.50 1622
3171.04 1718
3171.57 1798
3172.10 1855
3172.63 2006
3173.16 2172
3173.69 2131
3174.22 2114
3174.75 2126
3175.29 2173
3175.82 2218
3176.35 2279
3176.88 2162
3177.41 2030
3177.94 1819
3178.48 1827
3179.01 1735
3179.54 1771
3180.07 1761
3180.60 1738
3181.14 1649
3181.67 1673
3182.20 1617
3182.73 1609
3183.26 1634
3183.80 1563
3184.33 1547
3184.86 1527
3185.39 1527
3185.93 1531
3186.46 1559
3186.99 1567
3187.52 1528
3188.06 1625
3188.59 1645
3189.12 1592
3189.65 1639
3190.19 1527
3190.72 1530
3191.25 1581
3191.79 1569
3192.32 1517
3192.85 1484
3193.38 1555
3193.92 1611
3194.45 1637
3194.98 1539
3195.52 1543
3196.05 1586
3196.58 1627
3197.12 1613
3197.65 1662
3198.18 1686
3198.72 1717
3199.25 1810
3199.78 1821
3200.32 1710
3200.85 1616
3201.39 1710
3201.92 1754
3202.45 1706
3202.99 1736
3203.52 1644
3204.05 1598
3204.59 1592
3205.12 1719
3205.66 1748
3206.19 1733
3206.72 1820
3207.26 1847
3207.79 1941
3208.33 2007
3208.86 2039
3209.40 2128
3209.93 2296
3210.47 2338
3211.00 2366
3211.53 2288
3212.07 2404
3212.60 2364
3213.14 2247
3213.67 2131
3214.21 2074
3214.74 1970
3215.28 1844
3215.81 1796
3216.35 1734
3216.88 1565
3217.42 1594
3217.95 1615
3218.49 1551
3219.02 1570
3219.56 1583
3220.09 1542
3220.63 1568
3221.16 1725
3221.70 1697
3222.23 1710
3222.77 1835
3223.31 1856
3223.84 1930
3224.38 2030
3224.91 2106
3225.45 2077
3225.98 2120
3226.52 2062
3227.06 2039
3227.59 2049
3228.13 1920
3228.66 1858
3229.20 1813
3229.74 1893
3230.27 1743
3230.81 1867
3231.34 1821
3231.88 1737
3232.42 1905
3232.95 1860
3233.49 1804
3234.03 1881
3234.56 1893
3235.10 1849
3235.64 1914
3236.17 2007
3236.71 2072
3237.25 2113
3237.78 2172
3238.32 2086
3238.86 2182
3239.39 2097
3239.93 2110
3240.47 2177
3241.00 2147
3241.54 2070
3242.08 2029
3242.61 1978
3243.15 2102
3243.69 2042
3244.23 2048
3244.76 2133
3245.30 2044
3245.84 2049
3246.38 2182
3246.91 2255
3247.45 2201
3247.99 2182
3248.53 2251
3249.06 2377
3249.60 2604
3250.14 3037
3250.68 3390
3251.21 4000
3251.75 4665
3252.29 5321
3252.83 6082
3253.37 6367
3253.90 6392
3254.44 6315
3254.98 5989
3255.52 5325
3256.06 4738
3256.60 4158
3257.13 3863
3257.67 3414
3258.21 2993
3258.75 2794
3259.29 2695
3259.83 2710
3260.36 2849
3260.90 2914
3261.44 3091
3261.98 3423
3262.52 3619
3263.06 3608
3263.60 3689
3264.14 3649
3264.68 3410
3265.21 3133
3265.75 3052
3266.29 2868
3266.83 2729
3267.37 2528
3267.91 2348
3268.45 2165
3268.99 2136
3269.53 2119
3270.07 2218
3270.61 2222
3271.15 2185
3271.69 2288
3272.23 2241
3272.76 2288
3273.30 2222
3273.84 2268
3274.38 2311
3274.92 2142
3275.46 2231
3276.00 2172
3276.54 2148
3277.08 2249
3277.62 2287
3278.16 2216
3278.70 2226
3279.24 2321
3279.78 2333
3280.32 2250
3280.86 2246
3281.41 2242
3281.95 2224
3282.49 2299
3283.03 2280
3283.57 2300
3284.11 2311
3284.65 2164
3285.19 2313
3285.73 2385
3286.27 2410
3286.81 2426
3287.35 2496
3287.89 2447
3288.43 2440
3288.97 2573
3289.52 2628
3290.06 2682
3290.60 2653
3291.14 2676
3291.68 2779
3292.22 2908
3292.76 2990
3293.30 3133
3293.85 3419
3294.39 3704
3294.93 4063
3295.47 4330
3296.01 4761
3296.55 5073
3297.09 5118
3297.64 5104
3298.18 4831
3298.72 4625
3299.26 4369
3299.80 4038
3300.34 3748
3300.89 3438
3301.43 3227
3301.97 3081
3302.51 3000
3303.06 2919
3303.60 2754
3304.14 2765
3304.68 2783
3305.22 2819
3305.77 2715
3306.31 2764
3306.85 2765
3307.39 2819
3307.94 2952
3308.48 2926
3309.02 3026
3309.56 3302
3310.11 3558
3310.65 3488
3311.19 3551
3311.74 3386
3312.28 3419
3312.82 3267
3313.36 3223
3313.91 3278
3314.45 3261
3314.99 3364
3315.54 3469
3316.08 3753
3316.62 3913
3317.17 4170
3317.71 4472
3318.25 4843
3318.80 5316
3319.34 5570
3319.88 5893
3320.43 5862
3320.97 5648
3321.51 5388
3322.06 5100
3322.60 4779
3323.14 4384
3323.69 3928
3324.23 3426
3324.78 3262
3325.32 3053
3325.86 2876
3326.41 2774
3326.95 2752
3327.50 2590
3328.04 2602
3328.59 2760
3329.13 2621
3329.67 2634
3330.22 2604
3330.76 2748
3331.31 2878
3331.85 3254
3332.40 3597
3332.94 4177
3333.49 4964
3334.03 6094
3334.57 6829
3335.12 7605
3335.66 8126
3336.21 8469
3336.75 8819
3337.30 8651
3337.84 8176
3338.39 7527
3338.93 6917
3339.48 6220
3340.02 5532
3340.57 4741
3341.11 4152
3341.66 3412
3342.20 3108
3342.75 2810
3343.30 2515
3343.84 2355
3344.39 2240
3344.93 2203
3345.48 2128
3346.02 2021
3346.57 2028
3347.11 2040
3347.66 2097
3348.21 2107
3348.75 2205
3349.30 2143
3349.84 2071
3350.39 2123
3350.94 2119
3351.48 2050
3352.03 2103
3352.57 2074
3353.12 2031
3353.67 2075
3354.21 2005
3354.76 1979
3355.31 1879
3355.85 1812
3356.40 1722
3356.95 1862
3357.49 1871
3358.04 1834
3358.59 1850
3359.13 1800
3359.68 1851
3360.23 1823
3360.77 1778
3361.32 1852
3361.87 1915
3362.41 1853
3362.96 1877
3363.51 1887
3364.05 1856
3364.60 1833
3365.15 1910
3365.70 1859
3366.24 1830
3366.79 1833
3367.34 1832
3367.89 1797
3368.43 1885
3368.98 1910
3369.53 1851
3370.08 1916
3370.62 1949
3371.17 1945
3371.72 1928
3372.27 2064
3372.81 2090
3373.36 2180
3373.91 2272
3374.46 2250
3375.01 2298
3375.55 2266
3376.10 2170
3376.65 2187
3377.20 1999
3377.75 1953
3378.30 1978
3378.84 1853
3379.39 1776
3379.94 1782
3380.49 1765
3381.04 1690
3381.59 1686
3382.13 1704
3382.68 1625
3383.23 1681
3383.78 1681
3384.33 1673
3384.88 1684
3385.43 1700
3385.98 1594
3386.52 1681
3387.07 1655
3387.62 1629
3388.17 1704
3388.72 1755
3389.27 1708
3389.82 1713
3390.37 1819
3390.92 1749
3391.47 1750
3392.02 1686
3392.57 1773
3393.12 1785
3393.66 1772
3394.21 1676
3394.76 1699
3395.31 1640
3395.86 1648
3396.41 1610
3396.96 1677
3397.51 1695
3398.06 1627
3398.61 1661
3399.16 1730
3399.71 1706
3400.26 1680
3400.81 1685
3401.36 1696
3401.91 1697
3402.46 1641
3403.01 1704
3403.56 1700
3404.11 1635
3404.66 1667
3405.21 1630
3405.77 1709
3406.32 1618
3406.87 1571
3407.42 1669
3407.97 1694
3408.52 1633
3409.07 1652
3409.62 1727
3410.17 1789
3410.72 1811
3411.27 1806
3411.82 1885
3412.37 1921
3412.93 1834
3413.48 1862
3414.03 1852
3414.58 1777
3415.13 1920
3415.68 1954
3416.23 2018
3416.78 2242
3417.34 2335
3417.89 2512
3418.44 2583
3418.99 2796
3419.54 2733
3420.09 2529
3420.65 2408
3421.20 2292
3421.75 2185
3422.30 2115
3422.85 2132
3423.40 2097
3423.96 2061
3424.51 1943
3425.06 1963
3425.61 1960
3426.17 1912
3426.72 1878
3427.27 1787
3427.82 1819
3428.37 1792
3428.93 1677
3429.48 1663
3430.03 1733
3430.58 1653
3431.14 1688
3431.69 1713
3432.24 1605
3432.79 1665
3433.35 1639
3433.90 1686
3434.45 1647
3435.01 1688
3435.56 1741
3436.11 1724
3436.66 1744
3437.22 1856
3437.77 1886
3438.32 1792
3438.88 1890
3439.43 1814
3439.98 1833
3440.54 1789
3441.09 1768
3441.64 1757
3442.20 1754
3442.75 1648
3443.30 1669
3443.86 1676
3444.41 1748
3444.96 1708
3445.52 1683
3446.07 1716
3446.63 1626
3447.18 1706
3447.73 1653
3448.29 1642
3448.84 1587
3449.40 1681
3449.95 1638
3450.50 1592
3451.06 1563
3451.61 1498
3452.17 1505
3452.72 1501
3453.27 1553
3453.83 1521
3454.38 1516
3454.94 1493
3455.49 1583
3456.05 1570
3456.60 1574
3457.16 1555
3457.71 1638
3458.27 1649
3458.82 1638
3459.38 1726
3459.93 1719
3460.49 1723
3461.04 1767
3461.60 1762
3462.15 1839
3462.71 1778
3463.26 1806
3463.82 1895
3464.37 1843
3464.93 1834
3465.48 1897
3466.04 1854
3466.59 1978
3467.15 1877
3467.70 1965
3468.26 2032
3468.81 2095
3469.37 2031
3469.93 2160
3470.48 2334
3471.04 2343
3471.59 2329
3472.15 2414
3472.70 2447
3473.26 2412
3473.82 2426
3474.37 2321
3474.93 2376
3475.48 2282
3476.04 2187
3476.60 2325
3477.15 2297
3477.71 2308
3478.27 2345
3478.82 2360
3479.38 2490
3479.93 2421
3480.49 2429
3481.05 2485
3481.60 2613
3482.16 2571
3482.72 2634
3483.27 2768
3483.83 2802
3484.39 2803
3484.95 2869
3485.50 2993
3486.06 3011
3486.62 3105
3487.17 3312
3487.73 3570
3488.29 3867
3488.84 4603
3489.40 5650
3489.96 7029
3490.52 8607
3491.07 10920
3491.63 12538
3492.19 13864
3492.75 14661
3493.30 14643
3493.86 13668
3494.42 12118
3494.98 10585
3495.53 8964
3496.09 7374
3496.65 6137
3497.21 5234
3497.77 4640
3498.32 4174
3498.88 4000
3499.44 3872
3500.00 3946
3500.56 4174
3501.11 4396
3501.67 5030
3502.23 5826
3502.79 6662
3503.35 7655
3503.91 8714
3504.46 9689
3505.02 10306
3505.58 10652
3506.14 10704
3506.70 10232
3507.26 9644
3507.81 8890
3508.37 7792
3508.93 6998
3509.49 6150
3510.05 5328
3510.61 5116
3511.17 4676
3511.73 4059
3512.29 3793
3512.85 3615
3513.40 3472
3513.96 3311
3514.52 3044
3515.08 2855
3515.64 2672
3516.20 2564
3516.76 2550
3517.32 2302
3517.88 2325
3518.44 2314
3519.00 2214
3519.56 2099
3520.12 2165
3520.68 2105
3521.24 2009
3521.80 2079
3522.36 2123
3522.92 2024
3523.48 2052
3524.04 2152
3524.60 2202
3525.16 1978
3525.72 2058
3526.28 2134
3526.84 2074
3527.40 2180
3527.96 2096
3528.52 2170
3529.08 2179
3529.64 2241
3530.20 2296
3530.76 2318
3531.32 2341
3531.88 2372
3532.44 2334
3533.00 2395
3533.56 2382
3534.12 2331
3534.68 2403
3535.25 2312
3535.81 2320
3536.37 2323
3536.93 2220
3537.49 2159
3538.05 2169
3538.61 2125
3539.17 2169
3539.73 2198
3540.30 2195
3540.86 2278
3541.42 2292
3541.98 2332
3542.54 2394
3543.10 2516
3543.66 2513
3544.23 2483
3544.79 2389
3545.35 2409
3545.91 2328
3546.47 2300
3547.03 2319
3547.60 2223
3548.16 2055
3548.72 2106
3549.28 2099
3549.84 2061
3550.41 1971
3550.97 1944
3551.53 2038
3552.09 1937
3552.65 1856
3553.22 1795
3553.78 1863
3554.34 1828
3554.90 1822
3555.47 1823
3556.03 1796
3556.59 1752
3557.15 1740
3557.72 1790
3558.28 1776
3558.84 1674
3559.41 1696
3559.97 1795
3560.53 1755
3561.09 1808
3561.66 1799
3562.22 1847
3562.78 1846
3563.35 2041
3563.91 2067
3564.47 2016
3565.04 2030
3565.60 2159
3566.16 2200
3566.73 2249
3567.29 2119
3567.85 2062
3568.42 2019
3568.98 1938
3569.54 1887
3570.11 1752
3570.67 1851
3571.23 1821
3571.80 1835
3572.36 1834
3572.93 1743
3573.49 1841
3574.05 1784
3574.62 1928
3575.18 1897
3575.75 1986
3576.31 2109
3576.87 2231
3577.44 2252
3578.00 2245
3578.57 2321
3579.13 2302
3579.70 2286
3580.26 2253
3580.82 2107
3581.39 2080
3581.95 2002
3582.52 2088
3583.08 1980
3583.65 1878
3584.21 1834
3584.78 1860
3585.34 1897
3585.91 1777
3586.47 1723
3587.04 1673
3587.60 1748
3588.17 1644
3588.73 1664
3589.30 1591
3589.86 1580
3590.43 1577
3590.99 1634
3591.56 1666
3592.12 1644
3592.69 1590
3593.25 1636
3593.82 1700
3594.39 1645
3594.95 1630
3595.52 1584
3596.08 1603
3596.65 1654
3597.21 1619
3597.78 1595
3598.35 1608
3598.91 1658
3599.48 1678
3600.04 1618
3600.61 1619
3601.18 1612
3601.74 1561
3602.31 1638
3602.87 1648
3603.44 1623
3604.01 1663
3604.57 1642
3605.14 1710
3605.71 1622
3606.27 1605
3606.84 1605
3607.41 1599
3607.97 1607
3608.54 1572
3609.11 1579
3609.67 1558
3610.24 1554
3610.81 1459
3611.37 1409
3611.94 1448
3612.51 1507
3613.07 1526
3613.64 1688
3614.21 1862
3614.78 1998
3615.34 2311
3615.91 2613
3616.48 3087
3617.04 3530
3617.61 3870
3618.18 4142
3618.75 4107
3619.31 4171
3619.88 3927
3620.45 3710
3621.02 3480
3621.58 3197
3622.15 2901
3622.72 2565
3623.29 2277
3623.86 2033
3624.42 1911
3624.99 1750
3625.56 1681
3626.13 1596
3626.70 1523
3627.26 1581
3627.83 1562
3628.40 1583
3628.97 1549
3629.54 1590
3630.11 1584
3630.67 1535
3631.24 1559
3631.81 1505
3632.38 1536
3632.95 1512
3633.52 1567
3634.08 1556
3634.65 1479
3635.22 1516
3635.79 1527
3636.36 1630
3636.93 1566
3637.50 1551
3638.07 1574
3638.64 1650
3639.20 1776
3639.77 1893
3640.34 1978
3640.91 2163
3641.48 2265
3642.05 2331
3642.62 2343
3643.19 2449
3643.76 2311
3644.33 2159
3644.90 2178
3645.47 2147
3646.04 2120
3646.61 2065
3647.18 2138
3647.75 2015
3648.32 2055
3648.89 1986
3649.46 2012
3650.03 1948
3650.60 2047
3651.17 2185
3651.74 2226
3652.31 2213
3652.88 2189
3653.45 2240
3654.02 2280
3654.59 2326
3655.16 2245
3655.73 2240
3656.30 2133
3656.87 2079
3657.44 2157
3658.01 2253
3658.58 2284
3659.15 2300
3659.72 2249
3660.29 2270
3660.86 2277
3661.43 2287
3662.00 2228
3662.58 2259
3663.15 2187
3663.72 2273
3664.29 2325
3664.86 2268
3665.43 2249
3666.00 2428
3666.57 2594
3667.14 2623
3667.72 2590
3668.29 2454
3668.86 2407
3669.43 2149
3670.00 2035
3670.57 1872
3671.14 1871
3671.72 1920
3672.29 1948
3672.86 1873
3673.43 1805
3674.00 1786
3674.57 1843
3675.15 1892
3675.72 1843
3676.29 1817
3676.86 1923
3677.43 1995
3678.01 1930
3678.58 1932
3679.15 1952
3679.72 1925
3680.30 1968
3680.87 1942
3681.44 1796
3682.01 1648
3682.58 1694
3683.16 1701
3683.73 1607
3684.30 1483
3684.88 1528
3685.45 1538
3686.02 1587
3686.59 1557
3687.17 1627
3687.74 1704
3688.31 1798
3688.88 1879
3689.46 1895
3690.03 1927
3690.60 2032
3691.18 2115
3691.75 2037
3692.32 1985
3692.90 1974
3693.47 1880
3694.04 1816
3694.62 1821
3695.19 1732
3695.76 1695
3696.34 1729
3696.91 1635
3697.48 1633
3698.06 1664
3698.63 1634
3699.21 1678
3699.78 1682
3700.35 1558
3700.93 1580
3701.50 1580
3702.08 1628
3702.65 1548
3703.22 1580
3703.80 1584
3704.37 1635
3704.95 1637
3705.52 1670
3706.09 1622
3706.67 1616
3707.24 1657
3707.82 1595
3708.39 1664
3708.97 1725
3709.54 1764
3710.12 1653
3710.69 1670
3711.26 1657
3711.84 1563
3712.41 1531
3712.99 1574
3713.56 1608
3714.14 1556
3714.71 1601
3715.29 1621
3715.86 1575
3716.44 1706
3717.01 1604
3717.59 1584
3718.16 1667
3718.74 1673
3719.32 1610
3719.89 1541
3720.47 1622
3721.04 1642
3721.62 1625
3722.19 1427
3722.77 1458
3723.34 1501
3723.92 1460
3724.49 1423
3725.07 1448
3725.65 1618
3726.22 1516
3726.80 1584
3727.37 1546
3727.95 1591
3728.53 1595
3729.10 1719
3729.68 1798
3730.25 2080
3730.83 2294
3731.41 2648
3731.98 3013
3732.56 3218
3733.14 3478
3733.71 3718
3734.29 3524
3734.87 3538
3735.44 3260
3736.02 3116
3736.60 2934
3737.17 2641
3737.75 2385
3738.33 2183
3738.90 2021
3739.48 1851
3740.06 1756
3740.63 1635
3741.21 1641
3741.79 1568
3742.36 1549
3742.94 1450
3743.52 1492
3744.10 1526
3744.67 1492
3745.25 1408
3745.83 1444
3746.40 1452
3746.98 1391
3747.56 1432
3748.14 1407
3748.71 1339
3749.29 1413
3749.87 1390
3750.45 1325
3751.03 1369
3751.60 1489
3752.18 1438
3752.76 1426
3753.34 1388
3753.92 1422
3754.49 1392
3755.07 1484
3755.65 1483
3756.23 1518
3756.81 1533
3757.38 1563
3757.96 1582
3758.54 1635
3759.12 1704
3759.70 1822
3760.28 1906
3760.85 1899
3761.43 1935
3762.01 2008
3762.59 1991
3763.17 2002
3763.75 1932
3764.33 1865
3764.91 1868
3765.48 1856
3766.06 1872
3766.64 1831
3767.22 1872
3767.80 1861
3768.38 1810
3768.96 1800
3769.54 1876
3770.12 1888
3770.70 1851
3771.28 1882
3771.85 1786
3772.43 1821
3773.01 1835
3773.59 1753
3774.17 1646
3774.75 1572
3775.33 1603
3775.91 1613
3776.49 1602
3777.07 1611
3777.65 1583
3778.23 1538
3778.81 1570
3779.39 1634
3779.97 1581
3780.55 1585
3781.13 1598
3781.71 1606
3782.29 1525
3782.87 1481
3783.45 1507
3784.03 1494
3784.61 1513
3785.19 1509
3785.77 1551
3786.35 1568
3786.93 1594
3787.51 1649
3788.10 1662
3788.68 1596
3789.26 1590
3789.84 1613
3790.42 1647
3791.00 1709
3791.58 1679
3792.16 1711
3792.74 1657
3793.32 1638
3793.90 1703
3794.48 1745
3795.07 1794
3795.65 1770
3796.23 1816
3796.81 1806
3797.39 1805
3797.97 1699
3798.55 1765
3799.14 1780
3799.72 1849
3800.30 1919
3800.88 1976
3801.46 2005
3802.04 2093
3802.62 2042
3803.21 2111
3803.79 1972
3804.37 2076
3804.95 2159
3805.53 2192
3806.12 2325
3806.70 2506
3807.28 2719
3807.86 2839
3808.44 3145
3809.03 3322
3809.61 3394
3810.19 3333
3810.77 3257
3811.36 3172
3811.94 3087
3812.52 3038
3813.10 3050
3813.69 3191
3814.27 3316
3814.85 3336
3815.43 3521
3816.02 3655
3816.60 3436
3817.18 3292
3817.77 3219
3818.35 2926
3818.93 2723
3819.51 2374
3820.10 2388
3820.68 2319
3821.26 2365
3821.85 2343
3822.43 2443
3823.01 2396
3823.60 2425
3824.18 2390
3824.76 2261
3825.35 2380
3825.93 2371
3826.51 2180
3827.10 2001
3827.68 2013
3828.27 1980
3828.85 1908
3829.43 1896
3830.02 1899
3830.60 1851
3831.18 1842
3831.77 1850
3832.35 1881
3832.94 1959
3833.52 2047
3834.10 2054
3834.69 2045
3835.27 2040
3835.86 2098
3836.44 2079
3837.03 2076
3837.61 2006
3838.19 2035
3838.78 2002
3839.36 1950
3839.95 1971
3840.53 1966
3841.12 2013
3841.70 2111
3842.29 2218
3842.87 2266
3843.46 2448
3844.04 2894
3844.63 3230
3845.21 3657
3845.80 3948
3846.38 4195
3846.97 4188
3847.55 3954
3848.14 3482
3848.72 3205
3849.31 2940
3849.89 2641
3850.48 2634
3851.06 2513
3851.65 2393
3852.23 2354
3852.82 2358
3853.41 2380
3853.99 2374
3854.58 2500
3855.16 2383
3855.75 2345
3856.33 2374
3856.92 2524
3857.51 2601
3858.09 2919
3858.68 3288
3859.26 3751
3859.85 4199
3860.44 4623
3861.02 5161
3861.61 5327
3862.20 5315
3862.78 5374
3863.37 5168
3863.95 4815
3864.54 4430
3865.13 4024
3865.71 3702
3866.30 3166
3866.89 2798
3867.47 2571
3868.06 2360
3868.65 2220
3869.23 2160
3869.82 2081
3870.41 2064
3870.99 2078
3871.58 2100
3872.17 2219
3872.76 2243
3873.34 2296
3873.93 2273
3874.52 2177
3875.10 2152
3875.69 1989
3876.28 1919
3876.87 1882
3877.45 1829
3878.04 1835
3878.63 1758
3879.22 1931
3879.80 1807
3880.39 1721
3880.98 1708
3881.57 1810
3882.15 1737
3882.74 1673
3883.33 1672
3883.92 1693
3884.51 1684
3885.09 1695
3885.68 1735
3886.27 1830
3886.86 1870
3887.45 1912
3888.04 1962
3888.62 2085
3889.21 2225
3889.80 2261
3890.39 2225
3890.98 2170
3891.57 2172
3892.15 2192
3892.74 2106
3893.33 2123
3893.92 1960
3894.51 1975
3895.10 1964
3895.69 1892
3896.28 1870
3896.86 1912
3897.45 1850
3898.04 1969
3898.63 2037
3899.22 1984
3899.81 1983
3900.40 1952
3900.99 1974
3901.58 1993
3902.17 1869
3902.76 1801
3903.34 1784
3903.93 1735
3904.52 1760
3905.11 1737
3905.70 1678
3906.29 1614
3906.88 1705
3907.47 1754
3908.06 1873
3908.65 1838
3909.24 1753
3909.83 1813
3910.42 1702
3911.01 1692
3911.60 1610
3912.19 1539
3912.78 1572
3913.37 1600
3913.96 1513
3914.55 1457
3915.14 1518
3915.73 1535
3916.32 1509
3916.91 1520
3917.50 1632
3918.09 1549
3918.68 1602
3919.28 1534
3919.87 1515
3920.46 1403
3921.05 1466
3921.64 1463
3922.23 1465
3922.82 1442
3923.41 1407
3924.00 1374
3924.59 1346
3925.18 1426
3925.77 1389
3926.37 1356
3926.96 1351
3927.55 1380
3928.14 1404
3928.73 1331
3929.32 1322
3929.91 1327
3930.51 1290
3931.10 1321
3931.69 1385
3932.28 1339
3932.87 1316
3933.46 1264
3934.05 1389
3934.65 1351
3935.24 1370
3935.83 1395
3936.42 1483
3937.01 1431
3937.61 1466
3938.20 1493
3938.79 1505
3939.38 1582
3939.97 1643
3940.57 1652
3941.16 1643
3941.75 1615
3942.34 1676
3942.94 1662
3943.53 1718
3944.12 1621
3944.71 1589
3945.31 1506
3945.90 1435
3946.49 1363
3947.08 1346
3947.68 1354
3948.27 1328
3948.86 1378
3949.45 1401
3950.05 1431
3950.64 1340
3951.23 1354
3951.83 1334
3952.42 1315
3953.01 1346
3953.61 1383
3954.20 1436
3954.79 1377
3955.39 1362
3955.98 1485
3956.57 1526
3957.17 1488
3957.76 1480
3958.35 1507
3958.95 1585
3959.54 1635
3960.13 1580
3960.73 1561
3961.32 1626
3961.92 1613
3962.51 1572
3963.10 1601
3963.70 1551
3964.29 1541
3964.88 1531
3965.48 1671
3966.07 1705
3966.67 1679
3967.26 1683
3967.86 1837
3968.45 1766
3969.04 1759
3969.64 1769
3970.23 1730
3970.83 1626
3971.42 1593
3972.02 1579
3972.61 1575
3973.21 1664
3973.80 1697
3974.40 1796
3974.99 1805
3975.58 1873
3976.18 2015
3976.77 2096
3977.37 2215
3977.96 2235
3978.56 2225
3979.15 2010
3979.75 1852
3980.35 1870
3980.94 1807
3981.54 1742
3982.13 1753
3982.73 1760
3983.32 1682
3983.92 1744
3984.51 1754
3985.11 1733
3985.70 1720
3986.30 1744
3986.90 1751
3987.49 1752
3988.09 1738
3988.68 1725
3989.28 1669
3989.87 1702
3990.47 1686
3991.07 1718
3991.66 1759
3992.26 1752
3992.85 1799
3993.45 1791
3994.05 1831
3994.64 1804
3995.24 1885
3995.84 1779
3996.43 1822
3997.03 1861
3997.62 1680
3998.22 1640
3998.82 1605
3999.41 1686
4000.01 1678
4000.61 1635
4001.20 1553
4001.80 1497
4002.40 1538
4003.00 1479
4003.59 1401
4004.19 1461
4004.79 1484
4005.38 1471
4005.98 1547
4006.58 1482
4007.17 1475
4007.77 1533
4008.37 1512
4008.97 1419
4009.56 1401
4010.16 1485
4010.76 1507
4011.36 1538
4011.95 1509
4012.55 1421
4013.15 1435
4013.75 1458
4014.34 1479
4014.94 1432
4015.54 1429
4016.14 1466
4016.74 1460
4017.33 1498
4017.93 1447
4018.53 1484
4019.13 1425
4019.73 1494
4020.32 1507
4020.92 1498
4021.52 1500
4022.12 1506
4022.72 1552
4023.32 1488
4023.91 1519
4024.51 1547
4025.11 1566
4025.71 1592
4026.31 1698
4026.91 1715
4027.51 1728
4028.10 1746
4028.70 1748
4029.30 1917
4029.90 1813
4030.50 1765
4031.10 1787
4031.70 1739
4032.30 1716
4032.90 1662
4033.49 1625
4034.09 1579
4034.69 1669
4035.29 1596
4035.89 1554
4036.49 1535
4037.09 1447
4037.69 1426
4038.29 1317
4038.89 1263
4039.49 1263
4040.09 1260
4040.69 1248
4041.29 1283
4041.89 1243
4042.49 1247
4043.09 1313
4043.69 1340
4044.29 1327
4044.89 1343
4045.49 1348
4046.09 1319
4046.69 1418
4047.29 1384
4047.89 1408
4048.49 1384
4049.09 1274
4049.69 1363
4050.29 1385
4050.89 1363
4051.49 1328
4052.09 1350
4052.69 1366
4053.29 1378
4053.89 1340
4054.49 1296
4055.09 1322
4055.69 1352
4056.30 1347
4056.90 1370
4057.50 1351
4058.10 1321
4058.70 1352
4059.30 1399
4059.90 1412
4060.50 1436
4061.10 1449
4061.71 1461
4062.31 1512
4062.91 1625
4063.51 1702
4064.11 1772
4064.71 1989
4065.31 2038
4065.92 2085
4066.52 2162
4067.12 2184
4067.72 2136
4068.32 1964
4068.92 1907
4069.53 1737
4070.13 1591
4070.73 1582
4071.33 1525
4071.93 1417
4072.54 1445
4073.14 1323
4073.74 1308
4074.34 1304
4074.94 1305
4075.55 1308
4076.15 1320
4076.75 1333
4077.35 1315
4077.96 1333
4078.56 1263
4079.16 1282
4079.76 1299
4080.37 1278
4080.97 1214
4081.57 1229
4082.17 1247
4082.78 1210
4083.38 1202
4083.98 1216
4084.59 1197
4085.19 1228
4085.79 1190
4086.39 1227
4087.00 1242
4087.60 1276
4088.20 1277
4088.81 1184
4089.41 1216
4090.01 1221
4090.62 1261
4091.22 1208
4091.82 1286
4092.43 1262
4093.03 1271
4093.63 1295
4094.24 1326
4094.84 1389
4095.45 1316
4096.05 1297
4096.65 1365
4097.26 1393
4097.86 1343
4098.47 1385
4099.07 1379
4099.67 1368
4100.28 1367
4100.88 1319
4101.49 1345
4102.09 1428
4102.69 1301
4103.30 1309
4103.90 1308
4104.51 1392
4105.11 1393
4105.72 1401
4106.32 1366
4106.93 1277
4107.53 1335
4108.13 1302
4108.74 1277
4109.34 1270
4109.95 1342
4110.55 1274
4111.16 1253
4111.76 1172
4112.37 1196
4112.97 1206
4113.58 1279
4114.18 1264
4114.79 1257
4115.39 1266
4116.00 1243
4116.60 1285
4117.21 1174
4117.82 1248
4118.42 1264
4119.03 1200
4119.63 1261
4120.24 1189
4120.84 1279
4121.45 1261
4122.05 1260
4122.66 1294
4123.27 1255
4123.87 1216
4124.48 1208
4125.08 1194
4125.69 1231
4126.30 1271
4126.90 1269
4127.51 1237
4128.11 1297
4128.72 1282
4129.33 1219
4129.93 1230
4130.54 1283
4131.15 1234
4131.75 1258
4132.36 1283
4132.96 1278
4133.57 1273
4134.18 1235
4134.78 1347
4135.39 1380
4136.00 1397
4136.60 1375
4137.21 1371
4137.82 1389
4138.43 1366
4139.03 1437
4139.64 1497
4140.25 1399
4140.85 1514
4141.46 1591
4142.07 1645
4142.68 1687
4143.28 1712
4143.89 1694
4144.50 1662
4145.10 1711
4145.71 1662
4146.32 1656
4146.93 1515
4147.53 1534
4148.14 1490
4148.75 1496
4149.36 1373
4149.97 1322
4150.57 1259
4151.18 1286
4151.79 1286
4152.40 1274
4153.00 1291
4153.61 1233
4154.22 1271
4154.83 1278
4155.44 1275
4156.05 1334
4156.65 1363
4157.26 1312
4157.87 1407
4158.48 1544
4159.09 1615
4159.70 1618
4160.30 1507
4160.91 1535
4161.52 1511
4162.13 1486
4162.74 1478
4163.35 1418
4163.96 1353
4164.56 1414
4165.17 1407
4165.78 1398
4166.39 1473
4167.00 1521
4167.61 1481
4168.22 1502
4168.83 1643
4169.44 1699
4170.05 1776
4170.66 1876
4171.26 1967
4171.87 2045
4172.48 2192
4173.09 2225
4173.70 2140
4174.31 2037
4174.92 2039
4175.53 1898
4176.14 1820
4176.75 1738
4177.36 1681
4177.97 1609
4178.58 1504
4179.19 1508
4179.80 1509
4180.41 1457
4181.02 1435
4181.63 1389
4182.24 1395
4182.85 1411
4183.46 1352
4184.07 1430
4184.68 1419
4185.29 1425
4185.90 1438
4186.51 1400
4187.12 1437
4187.73 1379
4188.34 1327
4188.95 1406
4189.56 1421
4190.18 1368
4190.79 1401
4191.40 1470
4192.01 1517
4192.62 1615
4193.23 1663
4193.84 1691
4194.45 1769
4195.06 1757
4195.67 1770
4196.28 1785
4196.90 1681
4197.51 1680
4198.12 1619
4198.73 1526
4199.34 1562
4199.95 1480
4200.56 1499
4201.18 1495
4201.79 1410
4202.40 1380
4203.01 1384
4203.62 1312
4204.23 1420
4204.85 1400
4205.46 1422
4206.07 1533
4206.68 1552
4207.29 1546
4207.90 1557
4208.52 1590
4209.13 1645
4209.74 1617
4210.35 1591
4210.97 1649
4211.58 1606
4212.19 1572
4212.80 1567
4213.41 1604
4214.03 1615
4214.64 1612
4215.25 1668
4215.86 1641
4216.48 1667
4217.09 1700
4217.70 1741
4218.32 1747
4218.93 1821
4219.54 1869
4220.15 1738
4220.77 1834
4221.38 1829
4221.99 1762
4222.61 1772
4223.22 1768
4223.83 1828
4224.44 1849
4225.06 1932
4225.67 2222
4226.28 2473
4226.90 2750
4227.51 2984
4228.13 3205
4228.74 3185
4229.35 3200
4229.97 3188
4230.58 2966
4231.19 2720
4231.81 2499
4232.42 2296
4233.03 2081
4233.65 2098
4234.26 2075
4234.88 2016
4235.49 1935
4236.10 1835
4236.72 1847
4237.33 1828
4237.95 1875
4238.56 1813
4239.17 1749
4239.79 1723
4240.40 1742
4241.02 1734
4241.63 1728
4242.25 1811
4242.86 1832
4243.48 1948
4244.09 1924
4244.71 1942
4245.32 1884
4245.93 1975
4246.55 1931
4247.16 1860
4247.78 1826
4248.39 1774
4249.01 1754
4249.62 1732
4250.24 1658
4250.85 1615
4251.47 1633
4252.08 1598
4252.70 1653
4253.32 1598
4253.93 1620
4254.55 1634
4255.16 1581
4255.78 1574
4256.39 1591
4257.01 1704
4257.62 1618
4258.24 1657
4258.85 1688
4259.47 1742
4260.09 1761
4260.70 1757
4261.32 1843
4261.93 2009
4262.55 2133
4263.17 2183
4263.78 2237
4264.40 2293
4265.01 2230
4265.63 2094
4266.25 2089
4266.86 1903
4267.48 1890
4268.10 1790
4268.71 1814
4269.33 1802
4269.94 1784
4270.56 1706
4271.18 1705
4271.79 1741
4272.41 1737
4273.03 1786
4273.64 1793
4274.26 1799
4274.88 1884
4275.49 2065
4276.11 2239
4276.73 2432
4277.35 2516
4277.96 2614
4278.58 2605
4279.20 2535
4279.81 2446
4280.43 2387
4281.05 2145
4281.67 2032
4282.28 1869
4282.90 1826
4283.52 1663
4284.14 1630
4284.75 1634
4285.37 1601
4285.99 1601
4286.61 1514
4287.22 1495
4287.84 1510
4288.46 1520
4289.08 1486
4289.70 1422
4290.31 1482
4290.93 1437
4291.55 1398
4292.17 1368
4292.79 1423
4293.40 1474
4294.02 1455
4294.64 1472
4295.26 1480
4295.88 1469
4296.50 1490
4297.11 1484
4297.73 1484
4298.35 1409
4298.97 1502
4299.59 1484
4300.21 1559
4300.83 1566
4301.44 1549
4302.06 1512
4302.68 1546
4303.30 1574
4303.92 1673
4304.54 1637
4305.16 1575
4305.78 1553
4306.40 1562
4307.02 1622
4307.63 1628
4308.25 1567
4308.87 1531
4309.49 1537
4310.11 1595
4310.73 1603
4311.35 1629
4311.97 1650
4312.59 1680
4313.21 1597
4313.83 1637
4314.45 1680
4315.07 1695
4315.69 1645
4316.31 1608
4316.93 1684
4317.55 1671
4318.17 1691
4318.79 1668
4319.41 1664
4320.03 1647
4320.65 1610
4321.27 1627
4321.89 1633
4322.51 1770
4323.13 1822
4323.75 1784
4324.37 1909
4324.99 1970
4325.61 2069
4326.23 2140
4326.85 2107
4327.47 2082
4328.09 2220
4328.71 2390
4329.33 2654
4329.96 2903
4330.58 3431
4331.20 3889
4331.82 4643
4332.44 5443
4333.06 5707
4333.68 5798
4334.30 5621
4334.92 5219
4335.54 4662
4336.17 3971
4336.79 3451
4337.41 3196
4338.03 2901
4338.65 2567
4339.27 2408
4339.89 2421
4340.52 2479
4341.14 2252
4341.76 2319
4342.38 2286
4343.00 2424
4343.62 2590
4344.25 2810
4344.87 3122
4345.49 3679
4346.11 4064
4346.73 4390
4347.36 4334
4347.98 4185
4348.60 4077
4349.22 3761
4349.84 3514
4350.47 3153
4351.09 2988
4351.71 2812
4352.33 2773
4352.96 2552
4353.58 2534
4354.20 2425
4354.82 2163
4355.45 2104
4356.07 2045
4356.69 1972
4357.31 1945
4357.94 1875
4358.56 1945
4359.18 1921
4359.81 1971
4360.43 1871
4361.05 1817
4361.68 1809
4362.30 1735
4362.92 1803
4363.55 1768
4364.17 1741
4364.79 1773
4365.42 1686
4366.04 1748
4366.66 1749
4367.29 1705
4367.91 1608
4368.53 1649
4369.16 1605
4369.78 1622
4370.40 1611
4371.03 1544
4371.65 1570
4372.27 1657
4372.90 1586
4373.52 1552
4374.15 1638
4374.77 1636
4375.39 1582
4376.02 1609
4376.64 1594
4377.27 1621
4377.89 1658
4378.52 1672
4379.14 1680
4379.76 1732
4380.39 1739
4381.01 1728
4381.64 1695
4382.26 1714
4382.89 1794
4383.51 1788
4384.14 1774
4384.76 1841
4385.39 1840
4386.01 1834
4386.64 1843
4387.26 1793
4387.89 1791
4388.51 1727
4389.14 1796
4389.76 1772
4390.39 1797
4391.01 1870
4391.64 1917
4392.26 1940
4392.89 1879
4393.51 1855
4394.14 1842
4394.76 1759
4395.39 1718
4396.01 1662
4396.64 1637
4397.26 1613
4397.89 1622
4398.52 1569
4399.14 1440
4399.77 1454
4400.39 1471
4401.02 1446
4401.65 1430
4402.27 1429
4402.90 1422
4403.52 1411
4404.15 1517
4404.78 1464
4405.40 1427
4406.03 1493
4406.65 1523
4407.28 1448
4407.91 1459
4408.53 1459
4409.16 1397
4409.79 1404
4410.41 1399
4411.04 1355
4411.67 1313
4412.29 1382
4412.92 1334
4413.55 1365
4414.17 1366
4414.80 1410
4415.43 1421
4416.05 1423
4416.68 1383
4417.31 1424
4417.94 1453
4418.56 1413
4419.19 1475
4419.82 1447
4420.44 1392
4421.07 1339
4421.70 1355
4422.33 1330
4422.95 1355
4423.58 1312
4424.21 1323
4424.84 1272
4425.46 1297
4426.09 1263
4426.72 1316
4427.35 1250
4427.97 1255
4428.60 1280
4429.23 1256
4429.86 1200
4430.49 1243
4431.11 1295
4431.74 1247
4432.37 1268
4433.00 1288
4433.63 1286
4434.26 1255
4434.88 1235
4435.51 1249
4436.14 1330
4436.77 1308
4437.40 1376
4438.03 1339
4438.65 1298
4439.28 1314
4439.91 1356
4440.54 1361
4441.17 1293
4441.80 1253
4442.43 1297
4443.06 1358
4443.68 1308
4444.31 1335
4444.94 1389
4445.57 1462
4446.20 1539
4446.83 1522
4447.46 1508
4448.09 1513
4448.72 1562
4449.35 1508
4449.98 1466
4450.61 1397
4451.24 1409
4451.86 1466
4452.49 1471
4453.12 1445
4453.75 1406
4454.38 1449
4455.01 1493
4455.64 1616
4456.27 1655
4456.90 1639
4457.53 1815
4458.16 1682
4458.79 1512
4459.42 1484
4460.05 1427
4460.68 1394
4461.31 1352
4461.94 1291
4462.57 1355
4463.20 1356
4463.83 1293
4464.46 1273
4465.09 1287
4465.72 1268
4466.36 1334
4466.99 1326
4467.62 1310
4468.25 1304
4468.88 1301
4469.51 1297
4470.14 1300
4470.77 1357
4471.40 1246
4472.03 1232
4472.66 1282
4473.29 1302
4473.93 1251
4474.56 1219
4475.19 1286
4475.82 1334
4476.45 1300
4477.08 1261
4477.71 1179
4478.34 1174
4478.98 1185
4479.61 1189
4480.24 1219
4480.87 1218
4481.50 1213
4482.13 1251
4482.76 1279
4483.40 1243
4484.03 1332
4484.66 1406
4485.29 1318
4485.92 1310
4486.56 1395
4487.19 1405
4487.82 1339
4488.45 1359
4489.08 1439
4489.72 1464
4490.35 1307
4490.98 1299
4491.61 1297
4492.25 1328
4492.88 1322
4493.51 1327
4494.14 1311
4494.78 1381
4495.41 1333
4496.04 1312
4496.67 1338
4497.31 1400
4497.94 1454
4498.57 1533
4499.20 1568
4499.84 1618
4500.47 1611
4501.10 1674
4501.74 1814
4502.37 1821
4503.00 1916
4503.64 1898
4504.27 1819
4504.90 1771
4505.53 1682
4506.17 1651
4506.80 1670
4507.43 1629
4508.07 1601
4508.70 1620
4509.34 1617
4509.97 1511
4510.60 1627
4511.24 1615
4511.87 1621
4512.50 1625
4513.14 1656
4513.77 1614
4514.41 1563
4515.04 1503
4515.67 1473
4516.31 1461
4516.94 1418
4517.58 1443
4518.21 1474
4518.84 1439
4519.48 1454
4520.11 1435
4520.75 1416
4521.38 1402
4522.02 1418
4522.65 1511
4523.28 1589
4523.92 1495
4524.55 1577
4525.19 1653
4525.82 1614
4526.46 1745
4527.09 1814
4527.73 1997
4528.36 2316
4529.00 2600
4529.63 3025
4530.27 3570
4530.90 3980
4531.54 4244
4532.17 4224
4532.81 4144
4533.44 3948
4534.08 3684
4534.71 3399
4535.35 2919
4535.99 2502
4536.62 2187
4537.26 2020
4537.89 1810
4538.53 1664
4539.16 1508
4539.80 1492
4540.43 1435
4541.07 1361
4541.71 1322
4542.34 1372
4542.98 1360
4543.61 1335
4544.25 1320
4544.89 1326
4545.52 1281
4546.16 1238
4546.79 1305
4547.43 1225
4548.07 1239
4548.70 1132
4549.34 1225
4549.98 1121
4550.61 1175
4551.25 1184
4551.89 1210
4552.52 1232
4553.16 1268
4553.80 1227
4554.43 1225
4555.07 1237
4555.71 1239
4556.34 1276
4556.98 1333
4557.62 1355
4558.25 1411
4558.89 1376
4559.53 1380
4560.16 1452
4560.80 1410
4561.44 1512
4562.08 1496
4562.71 1437
4563.35 1463
4563.99 1430
4564.63 1479
4565.26 1438
4565.90 1446
4566.54 1514
4567.18 1575
4567.81 1578
4568.45 1566
4569.09 1580
4569.73 1616
4570.36 1606
4571.00 1703
4571.64 1638
4572.28 1581
4572.92 1565
4573.55 1591
4574.19 1544
4574.83 1478
4575.47 1411
4576.11 1482
4576.75 1448
4577.38 1447
4578.02 1445
4578.66 1387
4579.30 1448
4579.94 1380
4580.58 1328
4581.21 1395
4581.85 1430
4582.49 1447
4583.13 1445
4583.77 1453
4584.41 1519
4585.05 1605
4585.69 1642
4586.32 1691
4586.96 1752
4587.60 1852
4588.24 1967
4588.88 2004
4589.52 2038
4590.16 1943
4590.80 1974
4591.44 2049
4592.08 2149
4592.72 2090
4593.36 2167
4594.00 2012
4594.63 1858
4595.27 1822
4595.91 1635
4596.55 1570
4597.19 1548
4597.83 1531
4598.47 1462
4599.11 1485
4599.75 1461
4600.39 1509
4601.03 1494
4601.67 1484
4602.31 1526
4602.95 1575
4603.59 1542
4604.23 1545
4604.87 1481
4605.51 1468
4606.15 1433
4606.79 1443
4607.43 1489
4608.08 1444
4608.72 1419
4609.36 1335
4610.00 1372
4610.64 1365
4611.28 1440
4611.92 1404
4612.56 1419
4613.20 1385
4613.84 1449
4614.48 1391
4615.12 1347
4615.76 1358
4616.41 1330
4617.05 1268
4617.69 1316
4618.33 1318
4618.97 1298
4619.61 1304
4620.25 1268
4620.89 1239
4621.54 1231
4622.18 1261
4622.82 1165
4623.46 1165
4624.10 1201
4624.74 1158
4625.38 1255
4626.03 1229
4626.67 1205
4627.31 1158
4627.95 1186
4628.59 1227
4629.24 1296
4629.88 1312
4630.52 1406
4631.16 1461
4631.80 1468
4632.45 1489
4633.09 1555
4633.73 1524
4634.37 1499
4635.02 1452
4635.66 1436
4636.30 1459
4636.94 1403
4637.58 1422
4638.23 1421
4638.87 1467
4639.51 1468
4640.16 1417
4640.80 1408
4641.44 1339
4642.08 1360
4642.73 1376
4643.37 1375
4644.01 1313
4644.66 1358
4645.30 1383
4645.94 1299
4646.58 1288
4647.23 1311
4647.87 1296
4648.51 1357
4649.16 1324
4649.80 1369
4650.44 1407
4651.09 1409
4651.73 1433
4652.37 1498
4653.02 1528
4653.66 1449
4654.31 1494
4654.95 1447
4655.59 1478
4656.24 1440
4656.88 1394
4657.52 1319
4658.17 1353
4658.81 1341
4659.46 1314
4660.10 1270
4660.75 1346
4661.39 1335
4662.03 1327
4662.68 1250
4663.32 1186
4663.97 1236
4664.61 1231
4665.26 1236
4665.90 1179
4666.54 1184
4667.19 1141
4667.83 1177
4668.48 1188
4669.12 1219
4669.77 1142
4670.41 1194
4671.06 1186
4671.70 1224
4672.35 1239
4672.99 1173
4673.64 1174
4674.28 1173
4674.93 1183
4675.57 1254
4676.22 1219
4676.86 1274
4677.51 1301
4678.15 1303
4678.80 1304
4679.44 1340
4680.09 1365
4680.73 1378
4681.38 1331
4682.03 1312
4682.67 1301
4683.32 1317
4683.96 1337
4684.61 1384
4685.25 1398
4685.90 1403
4686.55 1463
4687.19 1504
4687.84 1509
4688.48 1564
4689.13 1534
4689.78 1546
4690.42 1633
4691.07 1677
4691.72 1642
4692.36 1662
4693.01 1617
4693.65 1577
4694.30 1621
4694.95 1644
4695.59 1547
4696.24 1586
4696.89 1729
4697.53 1835
4698.18 1896
4698.83 2100
4699.47 2140
4700.12 2167
4700.77 2223
4701.41 2085
4702.06 2038
4702.71 1981
4703.36 1834
4704.00 1878
4704.65 1754
4705.30 1851
4705.94 1788
4706.59 1739
4707.24 1675
4707.89 1735
4708.53 1663
4709.18 1589
4709.83 1604
4710.48 1606
4711.12 1583
4711.77 1554
4712.42 1561
4713.07 1602
4713.71 1550
4714.36 1522
4715.01 1626
4715.66 1569
4716.31 1586
4716.95 1635
4717.60 1603
4718.25 1522
4718.90 1600
4719.55 1614
4720.19 1692
4720.84 1783
4721.49 1754
4722.14 1755
4722.79 1737
4723.44 1770
4724.08 1834
4724.73 1869
4725.38 1885
4726.03 2156
4726.68 2308
4727.33 2438
4727.98 2485
4728.63 2451
4729.27 2330
4729.92 2062
4730.57 1903
4731.22 1769
4731.87 1652
4732.52 1599
4733.17 1643
4733.82 1559
4734.47 1558
4735.12 1626
4735.77 1563
4736.41 1488
4737.06 1518
4737.71 1534
4738.36 1483
4739.01 1460
4739.66 1553
4740.31 1518
4740.96 1604
4741.61 1656
4742.26 1595
4742.91 1551
4743.56 1621
4744.21 1542
4744.86 1540
4745.51 1585
4746.16 1583
4746.81 1572
4747.46 1657
4748.11 1625
4748.76 1678
4749.41 1683
4750.06 1706
4750.71 1666
4751.36 1727
4752.01 1734
4752.66 1758
4753.31 1824
4753.96 1849
4754.61 1838
4755.26 1792
4755.92 1709
4756.57 1661
4757.22 1702
4757.87 1751
4758.52 1753
4759.17 1814
4759.82 1815
4760.47 1944
4761.12 1986
4761.77 2032
4762.42 1956
4763.08 1795
4763.73 1798
4764.38 1759
4765.03 1660
4765.68 1634
4766.33 1626
4766.98 1608
4767.64 1648
4768.29 1602
4768.94 1582
4769.59 1550
4770.24 1491
4770.89 1494
4771.54 1498
4772.20 1514
4772.85 1525
4773.50 1496
4774.15 1486
4774.80 1478
4775.46 1493
4776.11 1461
4776.76 1466
4777.41 1543
4778.06 1470
4778.72 1463
4779.37 1462
4780.02 1544
4780.67 1540
4781.33 1537
4781.98 1460
4782.63 1483
4783.28 1520
4783.94 1491
4784.59 1562
4785.24 1673
4785.89 1607
4786.55 1573
4787.20 1576
4787.85 1678
4788.51 1705
4789.16 1746
4789.81 1842
4790.46 1833
4791.12 1882
4791.77 1872
4792.42 1886
4793.08 1899
4793.73 1957
4794.38 1888
4795.04 1820
4795.69 1889
4796.34 1972
4797.00 1932
4797.65 2026
4798.30 2279
4798.96 2398
4799.61 2683
4800.27 2801
4800.92 3086
4801.57 3184
4802.23 3076
4802.88 2912
4803.53 2680
4804.19 2538
4804.84 2469
4805.50 2237
4806.15 2134
4806.81 1975
4807.46 1802
4808.11 1899
4808.77 1904
4809.42 1816
4810.08 1833
4810.73 1740
4811.39 1694
4812.04 1724
4812.69 1794
4813.35 1808
4814.00 1821
4814.66 1886
4815.31 1781
4815.97 1785
4816.62 1840
4817.28 1803
4817.93 1805
4818.59 1852
4819.24 2020
4819.90 1993
4820.55 2093
4821.21 2093
4821.86 2185
4822.52 2233
4823.17 2295
4823.83 2346
4824.48 2382
4825.14 2154
4825.79 2094
4826.45 2165
4827.11 2013
4827.76 2001
4828.42 2045
4829.07 2055
4829.73 1937
4830.38 1997
4831.04 1894
4831.70 2015
4832.35 1992
4833.01 2072
4833.66 2026
4834.32 2086
4834.98 2045
4835.63 2055
4836.29 2230
4836.94 2197
4837.60 2243
4838.26 2271
4838.91 2373
4839.57 2363
4840.23 2314
4840.88 2408
4841.54 2377
4842.20 2374
4842.85 2411
4843.51 2349
4844.17 2343
4844.82 2295
4845.48 2405
4846.14 2359
4846.79 2367
4847.45 2464
4848.11 2513
4848.76 2626
4849.42 2618
4850.08 2769
4850.73 2871
4851.39 2829
4852.05 2721
4852.71 2770
4853.36 2728
4854.02 2520
4854.68 2494
4855.34 2556
4855.99 2666
4856.65 3025
4857.31 3367
4857.97 3485
4858.62 3496
4859.28 3716
4859.94 3724
4860.60 3417
4861.25 3247
4861.91 3073
4862.57 2983
4863.23 2752
4863.89 2527
4864.54 2534
4865.20 2599
4865.86 2623
4866.52 2600
4867.18 2694
4867.84 2796
4868.49 2653
4869.15 2542
4869.81 2402
4870.47 2439
4871.13 2491
4871.79 2352
4872.44 2411
4873.10 2467
4873.76 2337
4874.42 2310
4875.08 2313
4875.74 2209
4876.40 2180
4877.06 2299
4877.72 2275
4878.37 2260
4879.03 2233
4879.69 2202
4880.35 2172
4881.01 2201
4881.67 2211
4882.33 2201
4882.99 2120
4883.65 2069
4884.31 2082
4884.97 2099
4885.63 2122
4886.29 2034
4886.95 1985
4887.61 2056
4888.26 2003
4888.92 1982
4889.58 1957
4890.24 1973
4890.90 2061
4891.56 2056
4892.22 2222
4892.88 2192
4893.54 2133
4894.20 2144
4894.86 2048
4895.52 2015
4896.18 2122
4896.84 2248
4897.51 2343
4898.17 2371
4898.83 2461
4899.49 2572
4900.15 2579
4900.81 2620
4901.47 2465
4902.13 2253
4902.79 2126
4903.45 2041
4904.11 1890
4904.77 1800
4905.43 1745
4906.09 1768
4906.75 1731
4907.41 1738
4908.08 1713
4908.74 1676
4909.40 1692
4910.06 1727
4910.72 1652
4911.38 1598
4912.04 1621
4912.70 1706
4913.37 1712
4914.03 1626
4914.69 1546
4915.35 1495
4916.01 1511
4916.67 1573
4917.33 1493
4918.00 1480
4918.66 1452
4919.32 1449
4919.98 1373
4920.64 1453
4921.31 1481
4921.97 1477
4922.63 1453
4923.29 1429
4923.95 1374
4924.62 1386
4925.28 1426
4925.94 1509
4926.60 1471
4927.26 1397
4927.93 1447
4928.59 1502
4929.25 1438
4929.91 1435
4930.58 1439
4931.24 1433
4931.90 1357
4932.56 1356
4933.23 1506
4933.89 1412
4934.55 1434
4935.22 1369
4935.88 1372
4936.54 1415
4937.20 1391
4937.87 1422
4938.53 1378
4939.19 1393
4939.86 1384
4940.52 1377
4941.18 1333
4941.85 1392
4942.51 1386
4943.17 1326
4943.84 1340
4944.50 1396
4945.16 1359
4945.83 1363
4946.49 1349
4947.15 1413
4947.82 1393
4948.48 1351
4949.15 1386
4949.81 1344
4950.47 1351
4951.14 1336
4951.80 1305
4952.47 1353
4953.13 1391
4953.79 1317
4954.46 1319
4955.12 1416
4955.79 1396
4956.45 1512
4957.11 1544
4957.78 1594
4958.44 1805
4959.11 1987
4959.77 2251
4960.44 2388
4961.10 2547
4961.77 2775
4962.43 2760
4963.10 2815
4963.76 2902
4964.42 2767
4965.09 2596
4965.75 2427
4966.42 2319
4967.08 2131
4967.75 1915
4968.41 1763
4969.08 1676
4969.74 1561
4970.41 1529
4971.08 1556
4971.74 1533
4972.41 1446
4973.07 1537
4973.74 1476
4974.40 1479
4975.07 1556
4975.73 1599
4976.40 1696
4977.06 1626
4977.73 1689
4978.40 1643
4979.06 1516
4979.73 1414
4980.39 1398
4981.06 1377
4981.73 1310
4982.39 1341
4983.06 1311
4983.72 1298
4984.39 1260
4985.06 1342
4985.72 1280
4986.39 1389
4987.05 1370
4987.72 1378
4988.39 1333
4989.05 1426
4989.72 1402
4990.39 1337
4991.05 1337
4991.72 1330
4992.39 1338
4993.05 1274
4993.72 1280
4994.39 1342
4995.05 1297
4995.72 1285
4996.39 1271
4997.05 1278
4997.72 1212
4998.39 1247
4999.06 1255
4999.72 1226
5000.39 1245
5001.06 1258
5001.73 1211
5002.39 1236
5003.06 1165
5003.73 1147
5004.39 1156
5005.06 1176
5005.73 1152
5006.40 1112
5007.07 1079
5007.73 1142
5008.40 1154
5009.07 1180
5009.74 1121
5010.40 1149
5011.07 1156
5011.74 1131
5012.41 1164
5013.08 1142
5013.74 1165
5014.41 1139
5015.08 1158
5015.75 1138
5016.42 1091
5017.09 1138
5017.75 1151
5018.42 1114
5019.09 1088
5019.76 1074
5020.43 1150
5021.10 1151
5021.76 1137
5022.43 1120
5023.10 1157
5023.77 1161
5024.44 1111
5025.11 1148
5025.78 1133
5026.45 1120
5027.12 1153
5027.78 1100
5028.45 1066
5029.12 1120
5029.79 1146
5030.46 1132
5031.13 1097
5031.80 1119
5032.47 1157
5033.14 1122
5033.81 1100
5034.48 1124
5035.15 1157
5035.82 1069
5036.49 1157
5037.16 1143
5037.83 1132
5038.50 1152
5039.16 1180
5039.83 1161
5040.50 1168
5041.17 1196
5041.84 1129
5042.51 1150
5043.18 1096
5043.85 1124
5044.52 1144
5045.20 1152
5045.87 1081
5046.54 1083
5047.21 1141
5047.88 1108
5048.55 1129
5049.22 1148
5049.89 1069
5050.56 1109
5051.23 1151
5051.90 1148
5052.57 1155
5053.24 1152
5053.91 1110
5054.58 1109
5055.25 1090
5055.92 1140
5056.60 1158
5057.27 1109
5057.94 1124
5058.61 1101
5059.28 1087
5059.95 1080
5060.62 1062
5061.29 1125
5061.96 1153
5062.64 1172
5063.31 1148
5063.98 1130
5064.65 1073
5065.32 1108
5065.99 1138
5066.66 1120
5067.34 1153
5068.01 1110
5068.68 1113
5069.35 1073
5070.02 1174
5070.70 1141
5071.37 1097
5072.04 1136
5072.71 1140
5073.38 1113
5074.06 1145
5074.73 1233
5075.40 1166
5076.07 1186
5076.74 1196
5077.42 1203
5078.09 1216
5078.76 1216
5079.43 1256
5080.11 1338
5080.78 1280
5081.45 1239
5082.12 1230
5082.80 1250
5083.47 1383
5084.14 1366
5084.82 1287
5085.49 1246
5086.16 1248
5086.83 1217
5087.51 1270
5088.18 1297
5088.85 1353
5089.53 1412
5090.20 1382
5090.87 1505
5091.55 1426
5092.22 1443
5092.89 1419
5093.57 1304
5094.24 1310
5094.91 1301
5095.59 1294
5096.26 1260
5096.93 1234
5097.61 1278
5098.28 1245
5098.96 1277
5099.63 1279
5100.30 1210
5100.98 1205
5101.65 1204
5102.32 1281
5103.00 1344
5103.67 1354
5104.35 1406
5105.02 1357
5105.70 1368
5106.37 1324
5107.04 1380
5107.72 1375
5108.39 1350
5109.07 1277
5109.74 1298
5110.42 1290
5111.09 1247
5111.77 1244
5112.44 1259
5113.11 1311
5113.79 1332
5114.46 1368
5115.14 1426
5115.81 1518
5116.49 1597
5117.16 1720
5117.84 1795
5118.51 2001
5119.19 2053
5119.86 2098
5120.54 2074
5121.21 2078
5121.89 1940
5122.57 1898
5123.24 1697
5123.92 1646
5124.59 1491
5125.27 1438
5125.94 1491
5126.62 1409
5127.29 1370
5127.97 1370
5128.64 1371
5129.32 1371
5130.00 1380
5130.67 1421
5131.35 1441
5132.02 1422
5132.70 1479
5133.38 1448
5134.05 1478
5134.73 1422
5135.40 1343
5136.08 1397
5136.76 1338
5137.43 1378
5138.11 1420
5138.79 1463
5139.46 1450
5140.14 1386
5140.82 1409
5141.49 1305
5142.17 1339
5142.85 1322
5143.52 1303
5144.20 1283
5144.88 1233
5145.55 1233
5146.23 1227
5146.91 1166
5147.58 1266
5148.26 1291
5148.94 1278
5149.61 1199
5150.29 1164
5150.97 1246
5151.65 1221
5152.32 1213
5153.00 1182
5153.68 1199
5154.36 1223
5155.03 1223
5155.71 1200
5156.39 1260
5157.07 1260
5157.74 1280
5158.42 1264
5159.10 1274
5159.78 1265
5160.45 1317
5161.13 1225
5161.81 1214
5162.49 1235
5163.17 1242
5163.84 1170
5164.52 1203
5165.20 1234
5165.88 1175
5166.56 1184
5167.24 1166
5167.91 1196
5168.59 1131
5169.27 1190
5169.95 1129
5170.63 1134
5171.31 1121
5171.98 1163
5172.66 1078
5173.34 1066
5174.02 1132
5174.70 1168
5175.38 1180
5176.06 1139
5176.74 1149
5177.41 1181
5178.09 1164
5178.77 1218
5179.45 1208
5180.13 1136
5180.81 1101
5181.49 1143
5182.17 1184
5182.85 1203
5183.53 1168
5184.21 1126
5184.89 1147
5185.57 1150
5186.24 1084
5186.92 1148
5187.60 1123
5188.28 1102
5188.96 1147
5189.64 1094
5190.32 1056
5191.00 1084
5191.68 1115
5192.36 1043
5193.04 999
5193.72 1029
5194.40 1076
5195.08 1085
5195.76 1051
5196.44 1084
5197.12 1085
5197.80 1080
5198.48 1141
5199.16 1084
5199.84 1070
5200.52 1024
5201.21 1103
5201.89 1061
5202.57 1102
5203.25 1181
5203.93 1155
5204.61 1121
5205.29 1114
5205.97 1125
5206.65 1159
5207.33 1152
5208.01 1145
5208.69 1196
5209.37 1219
5210.06 1198
5210.74 1088
5211.42 1135
5212.10 1271
5212.78 1223
5213.46 1230
5214.14 1345
5214.82 1320
5215.51 1342
5216.19 1309
5216.87 1256
5217.55 1301
5218.23 1264
5218.91 1265
5219.60 1257
5220.28 1221
5220.96 1301
5221.64 1405
5222.32 1391
5223.00 1388
5223.69 1374
5224.37 1325
5225.05 1317
5225.73 1293
5226.41 1321
5227.10 1258
5227.78 1184
5228.46 1199
5229.14 1164
5229.83 1200
5230.51 1210
5231.19 1222
5231.87 1235
5232.56 1261
5233.24 1197
5233.92 1255
5234.60 1342
5235.29 1299
5235.97 1314
5236.65 1309
5237.34 1330
5238.02 1307
5238.70 1331
5239.38 1432
5240.07 1397
5240.75 1367
5241.43 1329
5242.12 1326
5242.80 1319
5243.48 1359
5244.17 1392
5244.85 1404
5245.53 1310
5246.22 1304
5246.90 1280
5247.58 1284
5248.27 1290
5248.95 1236
5249.63 1250
5250.32 1322
5251.00 1358
5251.69 1420
5252.37 1435
5253.05 1428
5253.74 1429
5254.42 1417
5255.11 1307
5255.79 1278
5256.47 1294
5257.16 1229
5257.84 1238
5258.53 1270
5259.21 1246
5259.89 1330
5260.58 1365
5261.26 1421
5261.95 1419
5262.63 1345
5263.32 1334
5264.00 1405
5264.69 1335
5265.37 1407
5266.06 1324
5266.74 1329
5267.43 1368
5268.11 1358
5268.79 1368
5269.48 1331
5270.16 1289
5270.85 1317
5271.53 1317
5272.22 1297
5272.91 1282
5273.59 1378
5274.28 1303
5274.96 1314
5275.65 1287
5276.33 1339
5277.02 1265
5277.70 1261
5278.39 1281
5279.07 1334
5279.76 1300
5280.45 1290
5281.13 1437
5281.82 1410
5282.50 1365
5283.19 1452
5283.87 1431
5284.56 1399
5285.25 1354
5285.93 1356
5286.62 1306
5287.30 1251
5287.99 1288
5288.68 1282
5289.36 1295
5290.05 1353
5290.74 1317
5291.42 1280
5292.11 1285
5292.79 1228
5293.48 1338
5294.17 1385
5294.85 1385
5295.54 1406
5296.23 1418
5296.91 1401
5297.60 1419
5298.29 1551
5298.98 1639
5299.66 1660
5300.35 1656
5301.04 1635
5301.72 1683
5302.41 1737
5303.10 1827
5303.78 1962
5304.47 2177
5305.16 2260
5305.85 2350
5306.53 2354
5307.22 2318
5307.91 2213
5308.60 2155
5309.28 2167
5309.97 2225
5310.66 2312
5311.35 2540
5312.03 2785
5312.72 3096
5313.41 3370
5314.10 3569
5314.79 3673
5315.47 3829
5316.16 3742
5316.85 3642
5317.54 3387
5318.23 3108
5318.91 2766
5319.60 2602
5320.29 2359
5320.98 2119
5321.67 2128
5322.36 1944
5323.04 1769
5323.73 1681
5324.42 1564
5325.11 1540
5325.80 1513
5326.49 1476
5327.18 1494
5327.86 1381
5328.55 1378
5329.24 1400
5329.93 1319
5330.62 1323
5331.31 1277
5332.00 1290
5332.69 1292
5333.38 1230
5334.06 1247
5334.75 1201
5335.44 1204
5336.13 1206
5336.82 1220
5337.51 1238
5338.20 1280
5338.89 1287
5339.58 1277
5340.27 1285
5340.96 1326
5341.65 1247
5342.34 1243
5343.03 1298
5343.72 1348
5344.41 1379
5345.10 1345
5345.79 1439
5346.48 1491
5347.17 1535
5347.86 1555
5348.55 1671
5349.24 1747
5349.93 1709
5350.62 1780
5351.31 1818
5352.00 1813
5352.69 1775
5353.38 1689
5354.07 1672
5354.76 1519
5355.45 1541
5356.14 1507
5356.83 1377
5357.52 1403
5358.21 1314
5358.90 1335
5359.59 1311
5360.29 1337
5360.98 1349
5361.67 1415
5362.36 1395
5363.05 1352
5363.74 1339
5364.43 1336
5365.12 1307
5365.81 1256
5366.50 1226
5367.20 1219
5367.89 1189
5368.58 1243
5369.27 1170
5369.96 1158
5370.65 1228
5371.34 1229
5372.04 1222
5372.73 1286
5373.42 1212
5374.11 1163
5374.80 1235
5375.49 1254
5376.19 1198
5376.88 1231
5377.57 1283
5378.26 1215
5378.95 1227
5379.65 1209
5380.34 1165
5381.03 1193
5381.72 1153
5382.42 1157
5383.11 1157
5383.80 1204
5384.49 1161
5385.19 1236
5385.88 1187
5386.57 1203
5387.26 1248
5387.96 1300
5388.65 1400
5389.34 1440
5390.03 1412
5390.73 1419
5391.42 1421
5392.11 1390
5392.80 1368
5393.50 1437
5394.19 1434
5394.88 1398
5395.58 1428
5396.27 1396
5396.96 1293
5397.66 1310
5398.35 1286
5399.04 1223
5399.74 1185
5400.43 1222
5401.12 1183
5401.82 1213
5402.51 1193
5403.20 1199
5403.90 1199
5404.59 1279
5405.29 1242
5405.98 1200
5406.67 1191
5407.37 1177
5408.06 1177
5408.75 1220
5409.45 1201
5410.14 1223
5410.84 1187
5411.53 1217
5412.23 1197
5412.92 1170
5413.61 1201
5414.31 1186
5415.00 1236
5415.70 1251
5416.39 1247
5417.09 1288
5417.78 1286
5418.47 1310
5419.17 1289
5419.86 1233
5420.56 1321
5421.25 1304
5421.95 1317
5422.64 1341
5423.34 1311
5424.03 1310
5424.73 1339
5425.42 1355
5426.12 1353
5426.81 1382
5427.51 1370
5428.20 1327
5428.90 1407
5429.59 1471
5430.29 1378
5430.99 1442
5431.68 1374
5432.38 1382
5433.07 1380
5433.77 1353
5434.46 1411
5435.16 1420
5435.85 1504
5436.55 1531
5437.25 1560
5437.94 1547
5438.64 1528
5439.33 1491
5440.03 1486
5440.73 1498
5441.42 1426
5442.12 1457
5442.81 1434
5443.51 1449
5444.21 1548
5444.90 1593
5445.60 1655
5446.29 1813
5446.99 1800
5447.69 1865
5448.38 1891
5449.08 1857
5449.78 1853
5450.47 1826
5451.17 1734
5451.87 1694
5452.56 1644
5453.26 1626
5453.96 1594
5454.65 1591
5455.35 1570
5456.05 1515
5456.75 1483
5457.44 1526
5458.14 1607
5458.84 1594
5459.53 1586
5460.23 1589
5460.93 1651
5461.63 1744
5462.32 1728
5463.02 1672
5463.72 1649
5464.42 1696
5465.11 1696
5465.81 1773
5466.51 1660
5467.21 1666
5467.90 1672
5468.60 1665
5469.30 1722
5470.00 1784
5470.70 1756
5471.39 1805
5472.09 1850
5472.79 1897
5473.49 1912
5474.19 1944
5474.88 1975
5475.58 2059
5476.28 2139
5476.98 2225
5477.68 2407
5478.38 2927
5479.07 3186
5479.77 3590
5480.47 3899
5481.17 4217
5481.87 4210
5482.57 3867
5483.27 3608
5483.96 3249
5484.66 2892
5485.36 2690
5486.06 2587
5486.76 2491
5487.46 2424
5488.16 2331
5488.86 2402
5489.56 2405
5490.26 2355
5490.96 2448
5491.65 2429
5492.35 2528
5493.05 2579
5493.75 2690
5494.45 2721
5495.15 2783
5495.85 2677
5496.55 2715
5497.25 2947
5497.95 3327
5498.65 3830
5499.35 4405
5500.05 5189
5500.75 5956
5501.45 6427
5502.15 6353
5502.85 5954
5503.55 5200
5504.25 4612
5504.95 4043
5505.65 3503
5506.35 3011
5507.05 2675
5507.75 2492
5508.45 2350
5509.15 2352
5509.85 2185
5510.55 2094
5511.25 2042
5511.95 2127
5512.65 2040
5513.35 2031
5514.05 2074
5514.76 2116
5515.46 2086
5516.16 2113
5516.86 2147
5517.56 2108
5518.26 2022
5518.96 2086
5519.66 2009
5520.36 2014
5521.06 1996
5521.77 1946
5522.47 1919
5523.17 1827
5523.87 1767
5524.57 1664
5525.27 1636
5525.97 1606
5526.67 1566
5527.38 1531
5528.08 1469
5528.78 1479
5529.48 1533
5530.18 1507
5530.88 1534
5531.59 1531
5532.29 1525
5532.99 1560
5533.69 1587
5534.39 1569
5535.10 1511
5535.80 1542
5536.50 1629
5537.20 1604
5537.90 1630
5538.61 1643
5539.31 1638
5540.01 1618
5540.71 1607
5541.42 1624
5542.12 1561
5542.82 1590
5543.52 1543
5544.23 1532
5544.93 1478
5545.63 1468
5546.33 1522
5547.04 1509
5547.74 1462
5548.44 1431
5549.15 1491
5549.85 1503
5550.55 1523
5551.26 1507
5551.96 1529
5552.66 1522
5553.36 1443
5554.07 1505
5554.77 1499
5555.47 1478
5556.18 1483
5556.88 1505
5557.58 1478
5558.29 1497
5558.99 1448
5559.70 1490
5560.40 1532
5561.10 1622
5561.81 1686
5562.51 1694
5563.21 1643
5563.92 1743
5564.62 1763
5565.33 1745
5566.03 1696
5566.73 1689
5567.44 1574
5568.14 1553
5568.85 1504
5569.55 1435
5570.25 1434
5570.96 1442
5571.66 1439
5572.37 1447
5573.07 1459
5573.78 1448
5574.48 1429
5575.19 1540
5575.89 1507
5576.59 1551
5577.30 1564
5578.00 1535
5578.71 1491
5579.41 1448
5580.12 1385
5580.82 1383
5581.53 1390
5582.23 1287
5582.94 1312
5583.64 1271
5584.35 1346
5585.05 1321
5585.76 1321
5586.46 1300
5587.17 1374
5587.88 1464
5588.58 1381
5589.29 1342
5589.99 1344
5590.70 1315
5591.40 1258
5592.11 1298
5592.81 1339
5593.52 1289
5594.23 1348
5594.93 1257
5595.64 1312
5596.34 1316
5597.05 1270
5597.76 1262
5598.46 1297
5599.17 1253
5599.87 1235
5600.58 1250
5601.29 1248
5601.99 1267
5602.70 1211
5603.41 1187
5604.11 1280
5604.82 1292
5605.52 1255
5606.23 1270
5606.94 1217
5607.64 1241
5608.35 1212
5609.06 1232
5609.76 1190
5610.47 1156
5611.18 1232
5611.88 1240
5612.59 1216
5613.30 1208
5614.01 1275
5614.71 1293
5615.42 1298
5616.13 1269
5616.83 1262
5617.54 1293
5618.25 1309
5618.96 1236
5619.66 1252
5620.37 1282
5621.08 1222
5621.79 1243
5622.49 1280
5623.20 1283
5623.91 1237
5624.62 1306
5625.32 1326
5626.03 1333
5626.74 1271
5627.45 1308
5628.16 1319
5628.86 1325
5629.57 1324
5630.28 1302
5630.99 1383
5631.70 1363
5632.40 1320
5633.11 1400
5633.82 1520
5634.53 1491
5635.24 1555
5635.95 1570
5636.65 1664
5637.36 1706
5638.07 1759
5638.78 1826
5639.49 1880
5640.20 1873
5640.91 2122
5641.61 2067
5642.32 1929
5643.03 1859
5643.74 1773
5644.45 1717
5645.16 1619
5645.87 1551
5646.58 1481
5647.29 1432
5648.00 1464
5648.70 1405
5649.41 1435
5650.12 1496
5650.83 1437
5651.54 1508
5652.25 1558
5652.96 1500
5653.67 1477
5654.38 1540
5655.09 1574
5655.80 1547
5656.51 1559
5657.22 1597
5657.93 1679
5658.64 1714
5659.35 1696
5660.06 1714
5660.77 1699
5661.48 1703
5662.19 1756
5662.90 1673
5663.61 1636
5664.32 1570
5665.03 1549
5665.74 1529
5666.45 1471
5667.16 1504
5667.87 1539
5668.58 1527
5669.29 1635
5670.00 1647
5670.71 1819
5671.42 1788
5672.13 1896
5672.84 1875
5673.56 1852
5674.27 1709
5674.98 1641
5675.69 1467
5676.40 1488
5677.11 1425
5677.82 1392
5678.53 1471
5679.24 1464
5679.95 1486
5680.67 1491
5681.38 1516
5682.09 1532
5682.80 1470
5683.51 1489
5684.22 1459
5684.93 1432
5685.65 1391
5686.36 1408
5687.07 1452
5687.78 1383
5688.49 1441
5689.20 1422
5689.92 1405
5690.63 1455
5691.34 1487
5692.05 1450
5692.76 1462
5693.47 1426
5694.19 1497
5694.90 1553
5695.61 1462
5696.32 1372
5697.04 1337
5697.75 1376
5698.46 1365
5699.17 1381
5699.89 1295
5700.60 1334
5701.31 1396
5702.02 1381
5702.74 1404
5703.45 1420
5704.16 1408
5704.87 1537
5705.59 1541
5706.30 1508
5707.01 1501
5707.72 1503
5708.44 1464
5709.15 1411
5709.86 1452
5710.58 1399
5711.29 1401
5712.00 1426
5712.72 1447
5713.43 1433
5714.14 1467
5714.86 1411
5715.57 1447
5716.28 1479
5717.00 1553
5717.71 1513
5718.42 1513
5719.14 1488
5719.85 1480
5720.56 1546
5721.28 1548
5721.99 1562
5722.71 1522
5723.42 1598
5724.13 1599
5724.85 1579
5725.56 1590
5726.28 1606
5726.99 1661
5727.70 1710
5728.42 1667
5729.13 1636
5729.85 1665
5730.56 1689
5731.28 1655
5731.99 1639
5732.70 1642
5733.42 1676
5734.13 1661
5734.85 1653
5735.56 1666
5736.28 1715
5736.99 1633
5737.71 1701
5738.42 1685
5739.14 1843
5739.85 1768
5740.57 1794
5741.28 1841
5742.00 1843
5742.71 1851
5743.43 1904
5744.14 1884
5744.86 1881
5745.57 1889
5746.29 1930
5747.00 2085
5747.72 2124
5748.43 2209
5749.15 2241
5749.87 2289
5750.58 2389
5751.30 2271
5752.01 2395
5752.73 2338
5753.44 2447
5754.16 2491
5754.88 2423
5755.59 2516
5756.31 2603
5757.02 2752
5757.74 2719
5758.46 2760
5759.17 2958
5759.89 3142
5760.60 3237
5761.32 3323
5762.04 3521
5762.75 3822
5763.47 3809
5764.19 3931
5764.90 4049
5765.62 4218
5766.34 4585
5767.05 5380
5767.77 6481
5768.49 8325
5769.20 10550
5769.92 12857
5770.64 14979
5771.35 15730
5772.07 15169
5772.79 13722
5773.50 11536
5774.22 9327
5774.94 7580
5775.65 6148
5776.37 5398
5777.09 4862
5777.81 4624
5778.52 4537
5779.24 4297
5779.96 4330
5780.68 4413
5781.39 4353
5782.11 4405
5782.83 4515
5783.55 4723
5784.26 4749
5784.98 4759
5785.70 4783
5786.42 4690
5787.14 4471
5787.85 4287
5788.57 4112
5789.29 4036
5790.01 3817
5790.73 3728
5791.44 3543
5792.16 3404
5792.88 3215
5793.60 3045
5794.32 2963
5795.03 2897
5795.75 2725
5796.47 2652
5797.19 2612
5797.91 2559
5798.63 2550
5799.35 2534
5800.06 2479
5800.78 2472
5801.50 2524
5802.22 2464
5802.94 2408
5803.66 2393
5804.38 2412
5805.10 2342
5805.82 2325
5806.53 2364
5807.25 2470
5807.97 2507
5808.69 2653
5809.41 2937
5810.13 2959
5810.85 2935
5811.57 2937
5812.29 2845
5813.01 2671
5813.73 2535
5814.45 2350
5815.17 2264
5815.89 2130
5816.61 2149
5817.33 2003
5818.05 2060
5818.77 2057
5819.49 2044
5820.20 1998
5820.92 1974
5821.64 2022
5822.36 2030
5823.09 2090
5823.81 2128
5824.53 2022
5825.25 1980
5825.97 1964
5826.69 2022
5827.41 2011
5828.13 1977
5828.85 1973
5829.57 1940
5830.29 1953
5831.01 1936
5831.73 1920
5832.45 1874
5833.17 1836
5833.89 1869
5834.61 1881
5835.33 1859
5836.05 1823
5836.78 1771
5837.50 1757
5838.22 1765
5838.94 1687
5839.66 1850
5840.38 1822
5841.10 1838
5841.82 1828
5842.54 1836
5843.27 1787
5843.99 1854
5844.71 1848
5845.43 1819
5846.15 1744
5846.87 1757
5847.59 1759
5848.32 1771
5849.04 1731
5849.76 1766
5850.48 1791
5851.20 1832
5851.93 1763
5852.65 1758
5853.37 1757
5854.09 1740
5854.81 1784
5855.54 1757
5856.26 1803
5856.98 1787
5857.70 1728
5858.42 1690
5859.15 1638
5859.87 1585
5860.59 1626
5861.31 1612
5862.04 1556
5862.76 1618
5863.48 1583
5864.20 1616
5864.93 1596
5865.65 1625
5866.37 1610
5867.10 1619
5867.82 1532
5868.54 1505
5869.26 1577
5869.99 1535
5870.71 1526
5871.43 1427
5872.16 1464
5872.88 1399
5873.60 1411
5874.33 1418
5875.05 1395
5875.77 1334
5876.50 1362
5877.22 1381
5877.94 1390
5878.67 1373
5879.39 1433
5880.11 1469
5880.84 1485
5881.56 1369
5882.28 1412
5883.01 1461
5883.73 1445
5884.46 1513
5885.18 1500
5885.90 1527
5886.63 1466
5887.35 1477
5888.08 1420
5888.80 1442
5889.52 1421
5890.25 1407
5890.97 1374
5891.70 1378
5892.42 1397
5893.15 1437
5893.87 1409
5894.59 1490
5895.32 1420
5896.04 1457
5896.77 1493
5897.49 1426
5898.22 1399
5898.94 1362
5899.67 1430
5900.39 1483
5901.12 1496
5901.84 1480
5902.57 1518
5903.29 1581
5904.02 1618
5904.74 1573
5905.47 1580
5906.19 1506
5906.92 1486
5907.64 1543
5908.37 1593
5909.09 1600
5909.82 1567
5910.55 1561
5911.27 1578
5912.00 1589
5912.72 1627
5913.45 1571
5914.17 1596
5914.90 1619
5915.63 1609
5916.35 1617
5917.08 1639
5917.80 1649
5918.53 1638
5919.25 1590
5919.98 1616
5920.71 1633
5921.43 1626
5922.16 1609
5922.89 1717
5923.61 1797
5924.34 1741
5925.06 1697
5925.79 1798
5926.52 1796
5927.24 1838
5927.97 1834
5928.70 1871
5929.42 1824
5930.15 1870
5930.88 1887
5931.60 1918
5932.33 1944
5933.06 1988
5933.78 2021
5934.51 2004
5935.24 2068
5935.97 2020
5936.69 2084
5937.42 2177
5938.15 2199
5938.87 2155
5939.60 2203
5940.33 2259
5941.06 2283
5941.78 2243
5942.51 2281
5943.24 2358
5943.97 2453
5944.69 2509
5945.42 2592
5946.15 2649
5946.88 2665
5947.60 2764
5948.33 2768
5949.06 2810
5949.79 2997
5950.52 3120
5951.24 3396
5951.97 3484
5952.70 3519
5953.43 3839
5954.16 3982
5954.88 3984
5955.61 3846
5956.34 3762
5957.07 3670
5957.80 3648
5958.53 3657
5959.25 3477
5959.98 3482
5960.71 3593
5961.44 3687
5962.17 3587
5962.90 3731
5963.63 3977
5964.36 4204
5965.08 4590
5965.81 5181
5966.54 5858
5967.27 6232
5968.00 6148
5968.73 6044
5969.46 5823
5970.19 5529
5970.92 5321
5971.65 5058
5972.37 4812
5973.10 4754
5973.83 4571
5974.56 4483
5975.29 4486
5976.02 4501
5976.75 4482
5977.48 4584
5978.21 4771
5978.94 4834
5979.67 5077
5980.40 5212
5981.13 5454
5981.86 5435
5982.59 5539
5983.32 5674
5984.05 5661
5984.78 5556
5985.51 5582
5986.24 5472
5986.97 5440
5987.70 5440
5988.43 5383
5989.16 5445
5989.89 5447
5990.62 5477
5991.35 5571
5992.08 5752
5992.81 5708
5993.54 5877
5994.27 6010
5995.00 6144
5995.74 6154
5996.47 6298
5997.20 6435
5997.93 6529
5998.66 6374
5999.39 6319
6000.12 6311
6000.85 6161
6001.58 6093
6002.31 5950
6003.04 5836
6003.78 5819
6004.51 5714
6005.24 5741
6005.97 5655
6006.70 5666
6007.43 5940
6008.16 6329
6008.90 7272
6009.63 8593
6010.36 10372
6011.09 12873
6011.82 15617
6012.55 18011
6013.29 20567
6014.02 22103
6014.75 22717
6015.48 22304
6016.21 20983
6016.95 19055
6017.68 16952
6018.41 14595
6019.14 12537
6019.87 10614
6020.61 8999
6021.34 7678
6022.07 6734
6022.80 6061
6023.54 5522
6024.27 5047
6025.00 4814
6025.73 4636
6026.47 4619
6027.20 4486
6027.93 4322
6028.66 4295
6029.40 4365
6030.13 4250
6030.86 4213
6031.59 4000
6032.33 3868
6033.06 3603
6033.79 3418
6034.53 3336
6035.26 3263
6035.99 3275
6036.73 3248
6037.46 3256
6038.19 3374
6038.93 3402
6039.66 3560
6040.39 3604
6041.13 3672
6041.86 3665
6042.59 3714
6043.33 3778
6044.06 3794
6044.79 3939
6045.53 3868
6046.26 3883
6047.00 3853
6047.73 3810
6048.46 3959
6049.20 4122
6049.93 4218
6050.67 4353
6051.40 4617
6052.13 4913
6052.87 5116
6053.60 5182
6054.34 5120
6055.07 5035
6055.81 4845
6056.54 4635
6057.27 4435
6058.01 4291
6058.74 4263
6059.48 4126
6060.21 3998
6060.95 3995
6061.68 4004
6062.42 3944
6063.15 3863
6063.89 3808
6064.62 3737
6065.36 3631
6066.09 3582
6066.83 3542
6067.56 3511
6068.30 3427
6069.03 3419
6069.77 3363
6070.50 3313
6071.24 3283
6071.97 3231
6072.71 3291
6073.44 3261
6074.18 3188
6074.91 3147
6075.65 3099
6076.39 3048
6077.12 3066
6077.86 3124
6078.59 3132
6079.33 3091
6080.06 2978
6080.80 2939
6081.54 2939
6082.27 2924
6083.01 2860
6083.74 2785
6084.48 2814
6085.22 2755
6085.95 2706
6086.69 2797
6087.42 2808
6088.16 2846
6088.90 2855
6089.63 2932
6090.37 2967
6091.11 3070
6091.84 2968
6092.58 3001
6093.32 2892
6094.05 2814
6094.79 2895
6095.53 2788
6096.26 2746
6097.00 2680
6097.74 2610
6098.47 2687
6099.21 2697
6099.95 2628
6100.69 2587
6101.42 2546
6102.16 2598
6102.90 2508
6103.63 2493
6104.37 2511
6105.11 2481
6105.85 2471
6106.58 2468
6107.32 2488
6108.06 2435
6108.80 2482
6109.53 2575
6110.27 2577
6111.01 2558
6111.75 2637
6112.49 2641
6113.22 2725
6113.96 2831
6114.70 2756
6115.44 2832
6116.17 2813
6116.91 2774
6117.65 2762
6118.39 2815
6119.13 2784
6119.87 2779
6120.60 2845
6121.34 2864
6122.08 2915
6122.82 2943
6123.56 2961
6124.30 2991
6125.03 3024
6125.77 3076
6126.51 2969
6127.25 2960
6127.99 2936
6128.73 3008
6129.47 2916
6130.21 2822
6130.94 2920
6131.68 2911
6132.42 2871
6133.16 2932
6133.90 2977
6134.64 2990
6135.38 3137
6136.12 3189
6136.86 3290
6137.60 3479
6138.34 3654
6139.08 3689
6139.81 3790
6140.55 3858
6141.29 3847
6142.03 3761
6142.77 3817
6143.51 3813
6144.25 3776
6144.99 3775
6145.73 3725
6146.47 3652
6147.21 3523
6147.95 3548
6148.69 3662
6149.43 3648
6150.17 3633
6150.91 3561
6151.65 3633
6152.39 3693
6153.13 3743
6153.87 3787
6154.61 3980
6155.35 3865
6156.09 4015
6156.83 4142
6157.58 4113
6158.32 4159
6159.06 4263
6159.80 4310
6160.54 4365
6161.28 4470
6162.02 4677
6162.76 4689
6163.50 4895
6164.24 5125
6164.98 5299
6165.72 5495
6166.46 5707
6167.21 5929
6167.95 5976
6168.69 5959
6169.43 5824
6170.17 5656
6170.91 5628
6171.65 5455
6172.39 5447
6173.14 5309
6173.88 5286
6174.62 5171
6175.36 5215
6176.10 5259
6176.84 5328
6177.59 5717
6178.33 6182
6179.07 6803
6179.81 7900
6180.55 9254
6181.30 10924
6182.04 12622
6182.78 13990
6183.52 14871
6184.26 14948
6185.01 14653
6185.75 13635
6186.49 12486
6187.23 11100
6187.97 10095
6188.72 9030
6189.46 8138
6190.20 7426
6190.94 6933
6191.69 6618
6192.43 6544
6193.17 6404
6193.92 6315
6194.66 6110
6195.40 5938
6196.14 5992
6196.89 6079
6197.63 5953
6198.37 5833
6199.12 5777
6199.86 5827
6200.60 5769
6201.34 5709
6202.09 5799
6202.83 6062
6203.57 6467
6204.32 7043
6205.06 8422
6205.80 10408
6206.55 13328
6207.29 16869
6208.03 20561
6208.78 23519
6209.52 25478
6210.27 25979
6211.01 25073
6211.75 23091
6212.50 20753
6213.24 18032
6213.98 15243
6214.73 12761
6215.47 10610
6216.22 8934
6216.96 7640
6217.71 6753
6218.45 6066
6219.19 5547
6219.94 5252
6220.68 5121
6221.43 4994
6222.17 4985
6222.92 4870
6223.66 4842
6224.40 4690
6225.15 4578
6225.89 4466
6226.64 4214
6227.38 4086
6228.13 3802
6228.87 3534
6229.62 3458
6230.36 3335
6231.11 3329
6231.85 3267
6232.60 3328
6233.34 3302
6234.09 3396
6234.83 3480
6235.58 3611
6236.32 3672
6237.07 3734
6237.81 4180
6238.56 4698
6239.30 5137
6240.05 5591
6240.80 5832
6241.54 5977
6242.29 5681
6243.03 5500
6243.78 5388
6244.52 5108
6245.27 4965
6246.02 4987
6246.76 4977
6247.51 4877
6248.25 4829
6249.00 4736
6249.75 4544
6250.49 4374
6251.24 4243
6251.98 4166
6252.73 3989
6253.48 3794
6254.22 3793
6254.97 3751
6255.72 3713
6256.46 3717
6257.21 3555
6257.95 3675
6258.70 3602
6259.45 3630
6260.19 3610
6260.94 3478
6261.69 3402
6262.43 3366
6263.18 3301
6263.93 3287
6264.68 3206
6265.42 3174
6266.17 3186
6266.92 3152
6267.66 3177
6268.41 3210
6269.16 3162
6269.91 3210
6270.65 3142
6271.40 3177
6272.15 3172
6272.89 3187
6273.64 3237
6274.39 3181
6275.14 3195
6275.88 3281
6276.63 3352
6277.38 3471
6278.13 3442
6278.88 3566
6279.62 3688
6280.37 3632
6281.12 3583
6281.87 3411
6282.62 3280
6283.36 3116
6284.11 2995
6284.86 2986
6285.61 2865
6286.36 2814
6287.10 2760
6287.85 2715
6288.60 2782
6289.35 2716
6290.10 2610
6290.85 2684
6291.59 2591
6292.34 2558
6293.09 2526
6293.84 2551
6294.59 2570
6295.34 2575
6296.09 2587
6296.84 2560
6297.58 2532
6298.33 2509
6299.08 2440
6299.83 2434
6300.58 2321
6301.33 2323
6302.08 2306
6302.83 2236
6303.58 2186
6304.33 2297
6305.08 2262
6305.83 2224
6306.58 2203
6307.32 2242
6308.07 2294
6308.82 2354
6309.57 2317
6310.32 2429
6311.07 2545
6311.82 2549
6312.57 2521
6313.32 2565
6314.07 2552
6314.82 2498
6315.57 2533
6316.32 2589
6317.07 2598
6317.82 2528
6318.57 2505
6319.32 2497
6320.07 2377
6320.82 2302
6321.57 2224
6322.32 2209
6323.07 2158
6323.82 2204
6324.58 2246
6325.33 2151
6326.08 2154
6326.83 2172
6327.58 2252
6328.33 2170
6329.08 2216
6329.83 2224
6330.58 2260
6331.33 2197
6332.08 2190
6332.83 2130
6333.58 2169
6334.34 2116
6335.09 2050
6335.84 2116
6336.59 2072
6337.34 2052
6338.09 2138
6338.84 2080
6339.59 2151
6340.35 2076
6341.10 1997
6341.85 2065
6342.60 2091
6343.35 2094
6344.10 2103
6344.86 2009
6345.61 2053
6346.36 2153
6347.11 2266
6347.86 2181
6348.62 2262
6349.37 2386
6350.12 2349
6350.87 2409
6351.62 2522
6352.38 2729
6353.13 2785
6353.88 2926
6354.63 3018
6355.38 3032
6356.14 2931
6356.89 2736
6357.64 2651
6358.39 2568
6359.15 2508
6359.90 2469
6360.65 2465
6361.40 2336
6362.16 2215
6362.91 2230
6363.66 2277
6364.42 2347
6365.17 2458
6365.92 2636
6366.67 2844
6367.43 3053
6368.18 3181
6368.93 3364
6369.69 3314
6370.44 3123
6371.19 2871
6371.95 2712
6372.70 2539
6373.45 2425
6374.21 2330
6374.96 2298
6375.71 2144
6376.47 2152
6377.22 2170
6377.98 2223
6378.73 2220
6379.48 2264
6380.24 2239
6380.99 2300
6381.74 2430
6382.50 2425
6383.25 2375
6384.01 2348
6384.76 2282
6385.51 2261
6386.27 2207
6387.02 2155
6387.78 2152
6388.53 2035
6389.29 2036
6390.04 1956
6390.79 1949
6391.55 1900
6392.30 1911
6393.06 1861
6393.81 1850
6394.57 1865
6395.32 1863
6396.08 1877
6396.83 1898
6397.59 1918
6398.34 1900
6399.10 1937
6399.85 1858
6400.61 1831
6401.36 1776
6402.12 1800
6402.87 1853
6403.63 1889
6404.38 1794
6405.14 1734
6405.89 1781
6406.65 1846
6407.40 1825
6408.16 1838
6408.91 1857
6409.67 1873
6410.43 1857
6411.18 1884
6411.94 1869
6412.69 1834
6413.45 1862
6414.20 1834
6414.96 1908
6415.72 1891
6416.47 1859
6417.23 1953
6417.98 1902
6418.74 1975
6419.50 1961
6420.25 1941
6421.01 1875
6421.77 1824
6422.52 1748
6423.28 1786
6424.03 1706
6424.79 1782
6425.55 1811
6426.30 1764
6427.06 1797
6427.82 1770
6428.57 1740
6429.33 1814
6430.09 1870
6430.84 1749
6431.60 1745
6432.36 1804
6433.11 1823
6433.87 1806
6434.63 1854
6435.39 1827
6436.14 1850
6436.90 1848
6437.66 1915
6438.41 1900
6439.17 1927
6439.93 1928
6440.69 1984
6441.44 1988
6442.20 1999
6442.96 2028
6443.72 1973
6444.47 1895
6445.23 1936
6445.99 2038
6446.75 2044
6447.50 2006
6448.26 1976
6449.02 2005
6449.78 2042
6450.54 1975
6451.29 1996
6452.05 1985
6452.81 2035
6453.57 2010
6454.33 2057
6455.08 2068
6455.84 2068
6456.60 2118
6457.36 2122
6458.12 2102
6458.88 2104
6459.64 2021
6460.39 2121
6461.15 2150
6461.91 2204
6462.67 2242
6463.43 2270
6464.19 2303
6464.95 2349
6465.70 2266
6466.46 2360
6467.22 2372
6467.98 2342
6468.74 2355
6469.50 2369
6470.26 2344
6471.02 2285
6471.78 2271
6472.54 2302
6473.30 2400
6474.05 2386
6474.81 2297
6475.57 2298
6476.33 2333
6477.09 2382
6477.85 2444
6478.61 2576
6479.37 2513
6480.13 2565
6480.89 2623
6481.65 2717
6482.41 2683
6483.17 2702
6483.93 2755
6484.69 2884
6485.45 2927
6486.21 2891
6486.97 2949
6487.73 3012
6488.49 3021
6489.25 3079
6490.01 3079
6490.77 3166
6491.53 3311
6492.29 3227
6493.05 3239
6493.81 3273
6494.57 3376
6495.33 3310
6496.10 3234
6496.86 3171
6497.62 3203
6498.38 3231
6499.14 3147
6499.90 3188
6500.66 3256
6501.42 3244
6502.18 3395
6502.94 3687
6503.70 4107
6504.47 4842
6505.23 6185
6505.99 8120
6506.75 10385
6507.51 12607
6508.27 14417
6509.03 15635
6509.79 15430
6510.56 14664
6511.32 13464
6512.08 11648
6512.84 10012
6513.60 8455
6514.36 7135
6515.13 6070
6515.89 5278
6516.65 4621
6517.41 4225
6518.17 4012
6518.94 3770
6519.70 3709
6520.46 3536
6521.22 3477
6521.98 3583
6522.75 3655
6523.51 3765
6524.27 4029
6525.03 4222
6525.79 4403
6526.56 4673
6527.32 4936
6528.08 5096
6528.84 5277
6529.61 5087
6530.37 4883
6531.13 4627
6531.90 4381
6532.66 4083
6533.42 3925
6534.18 3816
6534.95 3702
6535.71 3530
6536.47 3528
6537.24 3445
6538.00 3477
6538.76 3391
6539.53 3246
6540.29 3253
6541.05 3235
6541.82 3096
6542.58 3149
6543.34 3229
6544.11 3358
6544.87 3566
6545.63 3604
6546.40 3770
6547.16 3751
6547.92 3769
6548.69 3727
6549.45 3653
6550.21 3694
6550.98 3496
6551.74 3451
6552.51 3641
6553.27 3619
6554.03 3611
6554.80 3629
6555.56 3595
6556.33 3682
6557.09 3633
6557.85 3721
6558.62 3656
6559.38 3699
6560.15 3841
6560.91 3933
6561.68 4024
6562.44 4066
6563.21 4040
6563.97 4103
6564.74 4065
6565.50 4105
6566.26 4120
6567.03 4063
6567.79 4152
6568.56 4093
6569.32 4094
6570.09 4058
6570.85 4030
6571.62 4024
6572.38 4005
6573.15 4030
6573.91 4003
6574.68 4090
6575.44 4107
6576.21 4144
6576.98 4192
6577.74 4291
6578.51 4357
6579.27 4469
6580.04 4466
6580.80 4681
6581.57 4736
6582.33 4874
6583.10 4890
6583.87 4906
6584.63 5035
6585.40 5010
6586.16 4894
6586.93 4794
6587.70 4737
6588.46 4735
6589.23 4832
6589.99 5041
6590.76 5332
6591.53 5766
6592.29 6511
6593.06 7072
6593.82 7789
6594.59 8484
6595.36 9065
6596.12 9280
6596.89 9233
6597.66 9064
6598.42 8740
6599.19 8247
6599.96 7752
6600.72 7222
6601.49 6560
6602.26 6029
6603.02 5650
6603.79 5216
6604.56 4907
6605.33 4794
6606.09 4641
6606.86 4615
6607.63 4475
6608.39 4472
6609.16 4398
6609.93 4379
6610.70 4468
6611.46 4406
6612.23 4373
6613.00 4344
6613.77 4354
6614.53 4271
6615.30 4303
6616.07 4229
6616.84 4190
6617.60 4230
6618.37 4388
6619.14 4644
6619.91 4810
6620.68 5206
6621.44 5525
6622.21 5882
6622.98 6130
6623.75 6291
6624.52 6312
6625.28 6213
6626.05 5964
6626.82 5803
6627.59 5474
6628.36 5308
6629.13 5071
6629.89 4975
6630.66 4858
6631.43 5032
6632.20 5232
6632.97 5444
6633.74 5798
6634.51 5906
6635.27 6170
6636.04 6254
6636.81 6456
6637.58 6725
6638.35 7078
6639.12 7490
6639.89 8185
6640.66 8748
6641.43 9333
6642.19 9872
6642.96 9935
6643.73 9686
6644.50 9195
6645.27 8447
6646.04 7527
6646.81 6818
6647.58 6325
6648.35 5668
6649.12 5078
6649.89 4752
6650.66 4399
6651.43 4122
6652.20 3953
6652.97 3871
6653.74 3784
6654.51 3689
6655.28 3574
6656.05 3545
6656.82 3407
6657.59 3385
6658.36 3394
6659.13 3309
6659.90 3271
6660.67 3326
6661.44 3283
6662.21 3239
6662.98 3180
6663.75 3310
6664.52 3173
6665.29 3179
6666.06 3267
6666.83 3312
6667.60 3313
6668.37 3308
6669.14 3538
6669.91 3686
6670.68 3703
6671.46 3766
6672.23 3822
6673.00 3764
6673.77 3670
6674.54 3701
6675.31 3688
6676.08 3620
6676.85 3618
6677.62 3738
6678.40 3733
6679.17 3776
6679.94 3821
6680.71 3810
6681.48 3902
6682.25 3848
6683.02 4099
6683.80 4272
6684.57 4320
6685.34 4466
6686.11 4501
6686.88 4560
6687.65 4367
6688.43 4255
6689.20 4015
6689.97 3795
6690.74 3608
6691.51 3474
6692.29 3335
6693.06 3281
6693.83 3242
6694.60 3153
6695.37 3202
6696.15 3143
6696.92 3084
6697.69 3028
6698.46 3015
6699.24 3013
6700.01 2977
6700.78 3018
6701.55 2874
6702.33 2939
6703.10 2823
6703.87 2783
6704.64 2774
6705.42 2718
6706.19 2765
6706.96 2775
6707.74 2786
6708.51 2664
6709.28 2686
6710.06 2667
6710.83 2652
6711.60 2609
6712.37 2645
6713.15 2616
6713.92 2576
6714.69 2580
6715.47 2533
6716.24 2529
6717.01 2555
6717.79 2505
6718.56 2522
6719.34 2496
6720.11 2473
6720.88 2465
6721.66 2428
6722.43 2411
6723.20 2506
6723.98 2528
6724.75 2478
6725.53 2525
6726.30 2463
6727.07 2422
6727.85 2385
6728.62 2355
6729.40 2444
6730.17 2404
6730.95 2459
6731.72 2451
6732.49 2449
6733.27 2393
6734.04 2425
6734.82 2453
6735.59 2568
6736.37 2585
6737.14 2567
6737.92 2570
6738.69 2671
6739.47 2647
6740.24 2735
6741.01 2717
6741.79 2647
6742.56 2647
6743.34 2697
6744.11 2751
6744.89 2757
6745.67 2754
6746.44 2746
6747.22 2754
6747.99 2757
6748.77 2847
6749.54 3012
6750.32 2996
6751.09 3087
6751.87 3241
6752.64 3421
6753.42 3436
6754.19 3577
6754.97 3435
6755.75 3396
6756.52 3330
6757.30 3274
6758.07 3243
6758.85 3234
6759.63 3142
6760.40 3175
6761.18 3168
6761.95 3049
6762.73 3057
6763.51 3083
6764.28 3084
6765.06 3045
6765.83 3178
6766.61 3326
6767.39 3352
6768.16 3381
6768.94 3434
6769.72 3380
6770.49 3256
6771.27 3079
6772.05 3006
6772.82 2933
6773.60 2872
6774.38 2785
6775.15 2772
6775.93 2734
6776.71 2762
6777.48 2666
6778.26 2713
6779.04 2682
6779.82 2710
6780.59 2687
6781.37 2646
6782.15 2683
6782.92 2733
6783.70 2687
6784.48 2662
6785.26 2709
6786.03 2699
6786.81 2628
6787.59 2523
6788.37 2441
6789.14 2458
6789.92 2406
6790.70 2365
6791.48 2357
6792.25 2314
6793.03 2310
6793.81 2208
6794.59 2248
6795.37 2260
6796.14 2262
6796.92 2308
6797.70 2293
6798.48 2335
6799.26 2388
6800.04 2337
6800.81 2376
6801.59 2397
6802.37 2409
6803.15 2430
6803.93 2429
6804.71 2430
6805.48 2428
6806.26 2414
6807.04 2463
6807.82 2404
6808.60 2309
6809.38 2286
6810.16 2272
6810.94 2273
6811.71 2216
6812.49 2183
6813.27 2224
6814.05 2251
6814.83 2231
6815.61 2232
6816.39 2211
6817.17 2248
6817.95 2214
6818.73 2193
6819.51 2220
6820.29 2236
6821.07 2238
6821.84 2277
6822.62 2253
6823.40 2302
6824.18 2240
6824.96 2237
6825.74 2159
6826.52 2184
6827.30 2167
6828.08 2169
6828.86 2244
6829.64 2110
6830.42 2110
6831.20 2092
6831.98 2164
6832.76 2207
6833.54 2310
6834.32 2455
6835.10 2742
6835.88 3196
6836.66 3783
6837.44 4316
6838.22 4909
6839.01 5356
6839.79 5618
6840.57 5506
6841.35 5238
6842.13 4837
6842.91 4510
6843.69 4021
6844.47 3669
6845.25 3279
6846.03 3113
6846.81 2958
6847.59 2943
6848.37 3007
6849.16 3055
6849.94 3218
6850.72 3347
6851.50 3418
6852.28 3405
6853.06 3254
6853.84 3214
6854.62 3166
6855.41 2959
6856.19 2714
6856.97 2695
6857.75 2579
6858.53 2455
6859.31 2470
6860.10 2455
6860.88 2263
6861.66 2253
6862.44 2266
6863.22 2359
6864.00 2359
6864.79 2305
6865.57 2406
6866.35 2460
6867.13 2465
6867.91 2509
6868.70 2505
6869.48 2542
6870.26 2551
6871.04 2546
6871.83 2538
6872.61 2605
6873.39 2657
6874.17 2720
6874.96 2789
6875.74 2798
6876.52 2889
6877.30 3033
6878.09 3141
6878.87 3158
6879.65 3414
6880.43 3725
6881.22 3976
6882.00 4160
6882.78 4304
6883.57 4454
6884.35 4455
6885.13 4332
6885.92 4427
6886.70 4587
6887.48 4791
6888.27 5073
6889.05 5211
6889.83 5279
6890.62 5276
6891.40 5009
6892.18 4727
6892.97 4304
6893.75 4002
6894.53 3744
6895.32 3549
6896.10 3428
6896.88 3286
6897.67 3118
6898.45 3145
6899.24 3127
6900.02 3062
6900.80 3028
6901.59 3054
6902.37 3051
6903.16 3064
6903.94 2969
6904.73 2943
6905.51 2894
6906.29 2976
6907.08 2918
6907.86 2868
6908.65 2856
6909.43 2836
6910.22 2780
6911.00 2711
6911.79 2661
6912.57 2644
6913.35 2653
6914.14 2642
6914.92 2607
6915.71 2714
6916.49 2658
6917.28 2668
6918.06 2680
6918.85 2730
6919.63 2618
6920.42 2699
6921.20 2737
6921.99 2734
6922.78 2736
6923.56 2789
6924.35 2742
6925.13 2779
6925.92 2749
6926.70 2863
6927.49 2946
6928.27 2939
6929.06 3008
6929.84 2972
6930.63 2961
6931.42 2930
6932.20 2926
6932.99 2915
6933.77 2992
6934.56 3012
6935.35 3008
6936.13 3103
6936.92 3275
6937.70 3278
6938.49 3377
6939.28 3534
6940.06 3850
6940.85 4166
6941.63 4316
6942.42 4599
6943.21 4608
6943.99 4661
6944.78 4726
6945.57 4762
6946.35 4851
6947.14 4874
6947.93 5051
6948.71 5053
6949.50 4943
6950.29 5015
6951.07 4936
6951.86 4747
6952.65 4475
6953.44 4379
6954.22 4317
6955.01 4261
6955.80 4210
6956.58 4193
6957.37 4207
6958.16 4182
6958.95 4077
6959.73 4181
6960.52 4226
6961.31 4157
6962.09 4294
6962.88 4470
6963.67 4429
6964.46 4571
6965.25 4788
6966.03 4977
6966.82 5233
6967.61 5517
6968.40 5712
6969.18 5952
6969.97 6111
6970.76 6182
6971.55 6194
6972.34 6130
6973.12 6126
6973.91 6142
6974.70 6073
6975.49 6072
6976.28 6115
6977.07 6227
6977.85 6410
6978.64 6770
6979.43 7186
6980.22 8016
6981.01 9165
6981.80 10905
6982.59 13611
6983.37 17241
6984.16 21187
6984.95 24721
6985.74 27451
6986.53 29074
6987.32 29084
6988.11 27476
6988.90 25219
6989.69 22111
6990.47 18670
6991.26 15892
6992.05 13250
6992.84 11187
6993.63 9368
6994.42 7879
6995.21 6877
6996.00 6209
6996.79 5586
6997.58 5138
6998.37 4824
6999.16 4601
6999.95 4487
7000.74 4290
7001.53 4187
7002.32 4223
7003.11 3989
7003.90 3795
7004.69 3555
7005.48 3456
7006.27 3247
7007.06 3140
7007.85 3104
7008.64 3063
7009.43 3060
7010.22 3108
7011.01 3360
7011.80 3540
7012.59 3669
7013.38 3844
7014.17 3970
7014.96 3987
7015.75 3927
7016.54 3806
7017.33 3741
7018.12 3674
7018.91 3710
7019.70 3757
7020.49 3745
7021.28 3927
7022.07 4170
7022.87 4431
7023.66 4526
7024.45 4695
7025.24 4835
7026.03 5014
7026.82 5021
7027.61 5086
7028.40 5119
7029.19 5006
7029.99 4753
7030.78 4564
7031.57 4411
7032.36 4166
7033.15 4002
7033.94 3865
7034.74 3922
7035.53 3998
7036.32 4005
7037.11 4015
7037.90 3996
7038.69 3949
7039.49 4013
7040.28 3923
7041.07 3891
7041.86 3855
7042.65 3842
7043.45 3843
7044.24 3851
7045.03 3833
7045.82 3909
7046.61 3972
7047.41 3973
7048.20 4254
7048.99 4405
7049.78 4777
7050.58 5138
7051.37 5433
7052.16 5366
7052.95 5074
7053.75 4840
7054.54 4572
7055.33 4393
7056.13 4271
7056.92 4253
7057.71 4271
7058.50 4356
7059.30 4369
7060.09 4367
7060.88 4233
7061.68 4150
7062.47 4045
7063.26 3939
7064.06 3750
7064.85 3758
7065.64 3676
7066.44 3509
7067.23 3406
7068.02 3347
7068.82 3229
7069.61 3274
7070.40 3182
7071.20 3078
7071.99 2959
7072.78 2930
7073.58 2896
7074.37 2845
7075.17 2791
7075.96 2723
7076.75 2757
7077.55 2720
7078.34 2605
7079.14 2583
7079.93 2603
7080.72 2590
7081.52 2511
7082.31 2499
7083.11 2467
7083.90 2434
7084.70 2460
7085.49 2401
7086.28 2495
7087.08 2418
7087.87 2440
7088.67 2424
7089.46 2411
7090.26 2359
7091.05 2328
7091.85 2303
7092.64 2235
7093.44 2281
7094.23 2226
7095.03 2203
7095.82 2179
7096.62 2148
7097.41 2167
7098.21 2189
7099.00 2114
7099.80 2113
7100.59 2098
7101.39 2072
7102.18 2090
7102.98 2079
7103.77 2119
7104.57 2034
7105.37 2083
7106.16 2107
7106.96 1986
7107.75 1949
7108.55 2027
7109.34 1992
7110.14 1973
7110.94 1927
7111.73 1932
7112.53 1896
7113.32 1945
7114.12 1965
7114.92 1906
7115.71 1957
7116.51 1928
7117.30 1978
7118.10 1899
7118.90 1906
7119.69 1902
7120.49 1823
7121.29 1856
7122.08 1791
7122.88 1772
7123.68 1807
7124.47 1875
7125.27 1868
7126.07 1914
7126.86 1997
7127.66 1988
7128.46 2051
7129.25 2110
7130.05 2136
7130.85 2133
7131.64 2160
7132.44 2135
7133.24 2015
7134.04 1999
7134.83 1998
7135.63 1870
7136.43 1834
7137.23 1868
7138.02 1852
7138.82 1815
7139.62 1776
7140.42 1645
7141.21 1696
7142.01 1687
7142.81 1693
7143.61 1697
7144.40 1660
7145.20 1597
7146.00 1694
7146.80 1657
7147.59 1648
7148.39 1573
7149.19 1585
7149.99 1568
7150.79 1576
7151.59 1569
7152.38 1567
7153.18 1602
7153.98 1614
7154.78 1616
7155.58 1670
7156.38 1693
7157.17 1774
7157.97 1777
7158.77 1758
7159.57 1805
7160.37 1685
7161.17 1623
7161.97 1607
7162.76 1539
7163.56 1560
7164.36 1552
7165.16 1561
7165.96 1512
7166.76 1417
7167.56 1451
7168.36 1507
7169.16 1454
7169.96 1456
7170.75 1464
7171.55 1501
7172.35 1478
7173.15 1498
7173.95 1427
7174.75 1466
7175.55 1455
7176.35 1451
7177.15 1456
7177.95 1390
7178.75 1375
7179.55 1395
7180.35 1445
7181.15 1416
7181.95 1408
7182.75 1496
7183.55 1461
7184.35 1510
7185.15 1517
7185.95 1492
7186.75 1514
7187.55 1459
7188.35 1416
7189.15 1412
7189.95 1401
7190.75 1397
7191.55 1369
7192.35 1353
7193.15 1354
7193.95 1378
7194.75 1312
7195.55 1367
7196.35 1342
7197.15 1260
7197.95 1333
7198.76 1327
7199.56 1295
7200.36 1325
7201.16 1351
7201.96 1343
7202.76 1343
7203.56 1352
7204.36 1318
7205.16 1314
7205.96 1364
7206.77 1362
7207.57 1335
7208.37 1386
7209.17 1325
7209.97 1351
7210.77 1399
7211.57 1433
7212.38 1396
7213.18 1505
7213.98 1544
7214.78 1494
7215.58 1440
7216.38 1443
7217.19 1422
7217.99 1424
7218.79 1468
7219.59 1470
7220.39 1416
7221.20 1435
7222.00 1499
7222.80 1480
7223.60 1471
7224.40 1514
7225.21 1525
7226.01 1478
7226.81 1487
7227.61 1534
7228.42 1568
7229.22 1532
7230.02 1567
7230.82 1565
7231.63 1616
7232.43 1620
7233.23 1687
7234.03 1846
7234.84 1976
7235.64 2058
7236.44 2188
7237.25 2244
7238.05 2272
7238.85 2169
7239.65 2072
7240.46 2046
7241.26 1899
7242.06 1761
7242.87 1666
7243.67 1637
7244.47 1583
7245.28 1619
7246.08 1559
7246.88 1575
7247.69 1554
7248.49 1512
7249.30 1469
7250.10 1445
7250.90 1374
7251.71 1424
7252.51 1449
7253.31 1411
7254.12 1456
7254.92 1395
7255.73 1424
7256.53 1423
7257.33 1344
7258.14 1342
7258.94 1417
7259.75 1408
7260.55 1449
7261.35 1422
7262.16 1456
7262.96 1405
7263.77 1433
7264.57 1496
7265.38 1437
7266.18 1476
7266.99 1536
7267.79 1441
7268.59 1438
7269.40 1500
7270.20 1426
7271.01 1426
7271.81 1442
7272.62 1501
7273.42 1505
7274.23 1565
7275.03 1611
7275.84 1601
7276.64 1595
7277.45 1559
7278.25 1631
7279.06 1670
7279.86 1745
7280.67 1913
7281.48 2103
7282.28 2373
7283.09 2604
7283.89 2933
7284.70 3222
7285.50 3283
7286.31 3199
7287.11 3069
7287.92 2945
7288.73 2732
7289.53 2397
7290.34 2235
7291.14 2074
7291.95 1918
7292.76 1821
7293.56 1750
7294.37 1715
7295.17 1646
7295.98 1568
7296.79 1578
7297.59 1592
7298.40 1627
7299.21 1582
7300.01 1590
7300.82 1594
7301.62 1630
7302.43 1631
7303.24 1639
7304.04 1682
7304.85 1628
7305.66 1638
7306.46 1633
7307.27 1672
7308.08 1707
7308.89 1729
7309.69 1760
7310.50 1823
7311.31 1824
7312.11 1771
7312.92 1846
7313.73 1821
7314.53 1821
7315.34 1823
7316.15 1996
7316.96 2129
7317.76 2279
7318.57 2539
7319.38 2789
7320.19 2970
7320.99 3108
7321.80 3076
7322.61 3067
7323.42 3040
7324.22 2788
7325.03 2551
7325.84 2381
7326.65 2217
7327.46 2076
7328.26 1938
7329.07 1876
7329.88 1834
7330.69 1790
7331.50 1772
7332.30 1659
7333.11 1671
7333.92 1706
7334.73 1748
7335.54 1662
7336.35 1663
7337.15 1767
7337.96 1822
7338.77 1860
7339.58 1895
7340.39 1898
7341.20 1889
7342.01 1870
7342.82 1847
7343.62 1817
7344.43 1724
7345.24 1723
7346.05 1656
7346.86 1623
7347.67 1636
7348.48 1579
7349.29 1536
7350.10 1487
7350.91 1528
7351.71 1553
7352.52 1466
7353.33 1518
7354.14 1514
7354.95 1546
7355.76 1583
7356.57 1646
7357.38 1705
7358.19 1701
7359.00 1790
7359.81 1820
7360.62 1871
7361.43 1898
7362.24 1969
7363.05 1905
7363.86 1899
7364.67 1841
7365.48 1772
7366.29 1733
7367.10 1712
7367.91 1691
7368.72 1653
7369.53 1647
7370.34 1575
7371.15 1566
7371.96 1542
7372.77 1571
7373.58 1515
7374.39 1535
7375.20 1554
7376.01 1587
7376.82 1644
7377.63 1672
7378.45 1787
7379.26 1884
7380.07 2034
7380.88 2069
7381.69 2112
7382.50 2201
7383.31 2211
7384.12 2051
7384.93 1994
7385.74 1891
7386.56 1803
7387.37 1732
7388.18 1602
7388.99 1603
7389.80 1647
7390.61 1552
7391.42 1436
7392.24 1444
7393.05 1411
7393.86 1436
7394.67 1400
7395.48 1352
7396.29 1407
7397.10 1391
7397.92 1396
7398.73 1479
7399.54 1461
7400.35 1419
7401.16 1468
7401.98 1466
7402.79 1431
7403.60 1364
7404.41 1425
7405.23 1405
7406.04 1312
7406.85 1290
7407.66 1333
7408.47 1259
7409.29 1283
7410.10 1293
7410.91 1253
7411.72 1251
7412.54 1270
7413.35 1246
7414.16 1248
7414.98 1255
7415.79 1231
7416.60 1223
7417.41 1244
7418.23 1177
7419.04 1218
7419.85 1187
7420.67 1191
7421.48 1228
7422.29 1199
7423.11 1217
7423.92 1199
7424.73 1187
7425.54 1165
7426.36 1242
7427.17 1210
7427.99 1161
7428.80 1146
7429.61 1233
7430.43 1161
7431.24 1168
7432.05 1250
7432.87 1199
7433.68 1139
7434.49 1179
7435.31 1211
7436.12 1192
7436.94 1198
7437.75 1225
7438.56 1257
7439.38 1219
7440.19 1270
7441.01 1300
7441.82 1244
7442.64 1190
7443.45 1185
7444.26 1220
7445.08 1168
7445.89 1121
7446.71 1182
7447.52 1197
7448.34 1126
7449.15 1098
7449.97 1108
7450.78 1101
7451.59 1102
7452.41 1125
7453.22 1171
7454.04 1160
7454.85 1145
7455.67 1167
7456.48 1152
7457.30 1166
7458.11 1130
7458.93 1148
7459.74 1143
7460.56 1097
7461.38 1112
7462.19 1139
7463.01 1125
7463.82 1096
7464.64 1125
7465.45 1177
7466.27 1126
7467.08 1143
7467.90 1097
7468.72 1089
7469.53 1134
7470.35 1115
7471.16 1096
7471.98 1144
7472.79 1161
7473.61 1141
7474.43 1108
7475.24 1163
7476.06 1164
7476.87 1132
7477.69 1073
7478.51 1141
7479.32 1156
7480.14 1154
7480.96 1193
7481.77 1190
7482.59 1138
7483.41 1172
7484.22 1135
7485.04 1101
7485.85 1124
7486.67 1082
7487.49 1122
7488.31 1100
7489.12 1097
7489.94 1074
7490.76 1095
7491.57 1130
7492.39 1108
7493.21 1119
7494.02 1127
7494.84 1138
7495.66 1170
7496.48 1157
7497.29 1128
7498.11 1112
7498.93 1125
7499.74 1114
7500.56 1147
7501.38 1148
7502.20 1126
7503.01 1115
7503.83 1108
7504.65 1129
7505.47 1151
7506.29 1090
7507.10 1087
7507.92 1133
7508.74 1171
7509.56 1142
7510.37 1117
7511.19 1146
7512.01 1149
7512.83 1137
7513.65 1210
7514.47 1224
7515.28 1160
7516.10 1153
7516.92 1127
7517.74 1172
7518.56 1171
7519.38 1156
7520.19 1114
7521.01 1142
7521.83 1188
7522.65 1234
7523.47 1179
7524.29 1223
7525.11 1227
7525.92 1253
7526.74 1227
7527.56 1226
7528.38 1271
7529.20 1300
7530.02 1227
7530.84 1222
7531.66 1294
7532.48 1310
7533.30 1279
7534.12 1278
7534.93 1286
7535.75 1315
7536.57 1265
7537.39 1268
7538.21 1286
7539.03 1255
7539.85 1275
7540.67 1287
7541.49 1277
7542.31 1236
7543.13 1246
7543.95 1271
7544.77 1292
7545.59 1257
7546.41 1248
7547.23 1289
7548.05 1339
7548.87 1314
7549.69 1242
7550.51 1282
7551.33 1256
7552.15 1258
7552.97 1267
7553.79 1274
7554.61 1269
7555.43 1311
7556.25 1327
7557.07 1359
7557.89 1342
7558.71 1310
7559.53 1409
7560.36 1383
7561.18 1372
7562.00 1435
7562.82 1438
7563.64 1472
7564.46 1396
7565.28 1439
7566.10 1360
7566.92 1456
7567.74 1476
7568.56 1438
7569.39 1456
7570.21 1432
7571.03 1470
7571.85 1556
7572.67 1582
7573.49 1503
7574.31 1556
7575.14 1558
7575.96 1634
7576.78 1575
7577.60 1621
7578.42 1614
7579.24 1640
7580.06 1623
7580.89 1663
7581.71 1664
7582.53 1660
7583.35 1673
7584.17 1677
7585.00 1719
7585.82 1726
7586.64 1754
7587.46 1802
7588.29 1843
7589.11 1929
7589.93 1942
7590.75 1900
7591.57 1927
7592.40 1864
7593.22 1840
7594.04 1882
7594.86 1940
7595.69 1951
7596.51 1969
7597.33 2008
7598.15 1983
7598.98 2006
7599.80 2035
7600.62 2066
7601.45 2082
7602.27 2235
7603.09 2316
7603.92 2338
7604.74 2338
7605.56 2409
7606.38 2337
7607.21 2333
7608.03 2351
7608.85 2293
7609.68 2263
7610.50 2228
7611.32 2274
7612.15 2305
7612.97 2384
7613.80 2399
7614.62 2485
7615.44 2691
7616.27 2864
7617.09 3063
7617.91 3185
7618.74 3284
7619.56 3407
7620.39 3411
7621.21 3432
7622.03 3325
7622.86 3138
7623.68 3017
7624.51 2990
7625.33 2978
7626.15 3064
7626.98 3143
7627.80 3147
7628.63 3350
7629.45 3592
7630.28 3764
7631.10 4007
7631.93 4180
7632.75 4257
7633.58 4173
7634.40 3961
7635.22 3702
7636.05 3467
7636.87 3186
7637.70 2931
7638.52 2609
7639.35 2457
7640.17 2272
7641.00 2213
7641.82 2148
7642.65 2162
7643.47 2193
7644.30 2264
7645.13 2360
7645.95 2453
7646.78 2447
7647.60 2496
7648.43 2538
7649.25 2577
7650.08 2620
7650.90 2594
7651.73 2523
7652.55 2436
7653.38 2254
7654.21 2157
7655.03 2052
7655.86 1929
7656.68 1913
7657.51 1764
7658.34 1702
7659.16 1695
7659.99 1675
7660.81 1651
7661.64 1561
7662.47 1634
7663.29 1644
7664.12 1629
7664.95 1592
7665.77 1656
7666.60 1619
7667.42 1639
7668.25 1641
7669.08 1701
7669.90 1666
7670.73 1582
7671.56 1596
7672.38 1566
7673.21 1499
7674.04 1500
7674.87 1483
7675.69 1496
7676.52 1479
7677.35 1488
7678.17 1505
7679.00 1456
7679.83 1499
7680.65 1544
7681.48 1604
7682.31 1622
7683.14 1682
7683.96 1731
7684.79 1781
7685.62 1850
7686.45 1891
7687.27 1782
7688.10 1720
7688.93 1800
7689.76 1791
7690.58 1705
7691.41 1652
7692.24 1652
7693.07 1642
7693.90 1668
7694.72 1765
7695.55 1849
7696.38 1821
7697.21 1902
7698.04 1931
7698.86 2009
7699.69 2039
7700.52 1996
7701.35 1888
7702.18 1792
7703.01 1771
7703.83 1728
7704.66 1614
7705.49 1610
7706.32 1551
7707.15 1546
7707.98 1494
7708.81 1490
7709.63 1514
7710.46 1492
7711.29 1417
7712.12 1509
7712.95 1417
7713.78 1410
7714.61 1407
7715.44 1409
7716.27 1415
7717.10 1400
7717.93 1419
7718.75 1426
7719.58 1395
7720.41 1377
7721.24 1381
7722.07 1370
7722.90 1360
7723.73 1377
7724.56 1400
7725.39 1385
7726.22 1344
7727.05 1352
7727.88 1430
7728.71 1450
7729.54 1455
7730.37 1463
7731.20 1381
7732.03 1402
7732.86 1427
7733.69 1334
7734.52 1336
7735.35 1305
7736.18 1290
7737.01 1326
7737.84 1295
7738.67 1245
7739.50 1218
7740.33 1237
7741.16 1216
7741.99 1318
7742.82 1266
7743.65 1314
7744.48 1420
7745.31 1549
7746.14 1711
7746.98 1765
7747.81 1796
7748.64 1835
7749.47 1894
7750.30 1786
7751.13 1698
7751.96 1614
7752.79 1476
7753.62 1460
7754.45 1369
7755.29 1295
7756.12 1288
7756.95 1280
7757.78 1250
7758.61 1238
7759.44 1194
7760.27 1200
7761.11 1189
7761.94 1194
7762.77 1207
7763.60 1195
7764.43 1152
7765.26 1156
7766.10 1189
7766.93 1136
7767.76 1141
7768.59 1158
7769.42 1101
7770.26 1082
7771.09 1108
7771.92 1132
7772.75 1186
7773.58 1177
7774.42 1167
7775.25 1136
7776.08 1206
7776.91 1180
7777.75 1170
7778.58 1163
7779.41 1182
7780.24 1194
7781.08 1178
7781.91 1173
7782.74 1178
7783.57 1160
7784.41 1179
7785.24 1179
7786.07 1156
7786.91 1183
7787.74 1212
7788.57 1179
7789.40 1242
7790.24 1213
7791.07 1185
7791.90 1234
7792.74 1223
7793.57 1263
7794.40 1190
7795.24 1235
7796.07 1227
7796.90 1242
7797.74 1213
7798.57 1295
7799.40 1289
7800.24 1252
7801.07 1260
7801.91 1343
7802.74 1270
7803.57 1309
7804.41 1334
7805.24 1338
7806.07 1360
7806.91 1365
7807.74 1424
7808.58 1399
7809.41 1470
7810.25 1392
7811.08 1454
7811.91 1524
7812.75 1588
7813.58 1671
7814.42 1741
7815.25 1691
7816.09 1709
7816.92 1800
7817.75 1763
7818.59 1759
7819.42 1771
7820.26 1840
7821.09 1899
7821.93 1971
7822.76 1994
7823.60 2023
7824.43 2037
7825.27 2054
7826.10 2002
7826.94 1907
7827.77 1857
7828.61 1759
7829.44 1740
7830.28 1755
7831.11 1781
7831.95 1711
7832.78 1752
7833.62 1861
7834.46 1915
7835.29 1899
7836.13 1923
7836.96 1892
7837.80 1764
7838.63 1726
7839.47 1695
7840.31 1595
7841.14 1551
7841.98 1484
7842.81 1464
7843.65 1451
7844.48 1483
7845.32 1432
7846.16 1336
7846.99 1353
7847.83 1373
7848.67 1365
7849.50 1364
7850.34 1367
7851.17 1334
7852.01 1327
7852.85 1340
7853.68 1314
7854.52 1391
7855.36 1374
7856.19 1353
7857.03 1327
7857.87 1350
7858.70 1375
7859.54 1389
7860.38 1372
7861.21 1341
7862.05 1390
7862.89 1371
7863.72 1373
7864.56 1379
7865.40 1343
7866.24 1348
7867.07 1362
7867.91 1297
7868.75 1375
7869.59 1451
7870.42 1474
7871.26 1427
7872.10 1452
7872.94 1499
7873.77 1539
7874.61 1564
7875.45 1607
7876.29 1672
7877.12 1805
7877.96 1879
7878.80 1965
7879.64 2029
7880.47 2102
7881.31 2148
7882.15 2064
7882.99 2029
7883.83 2008
7884.66 1908
7885.50 1833
7886.34 1769
7887.18 1676
7888.02 1655
7888.86 1678
7889.69 1654
7890.53 1702
7891.37 1745
7892.21 1810
7893.05 1852
7893.89 1813
7894.73 1708
7895.56 1648
7896.40 1622
7897.24 1548
7898.08 1584
7898.92 1521
7899.76 1460
7900.60 1416
7901.44 1412
7902.28 1382
7903.12 1290
7903.95 1338
7904.79 1362
7905.63 1264
7906.47 1292
7907.31 1263
7908.15 1280
7908.99 1279
7909.83 1313
7910.67 1335
7911.51 1249
7912.35 1342
7913.19 1350
7914.03 1376
7914.87 1400
7915.71 1487
7916.55 1598
7917.39 1656
7918.23 1646
7919.07 1665
7919.91 1682
7920.75 1626
7921.59 1598
7922.43 1574
7923.27 1537
7924.11 1450
7924.95 1414
7925.79 1335
7926.63 1340
7927.47 1317
7928.31 1240
7929.15 1264
7929.99 1229
7930.83 1178
7931.67 1207
7932.51 1192
7933.35 1172
7934.19 1220
7935.04 1177
7935.88 1237
7936.72 1185
7937.56 1217
7938.40 1247
7939.24 1229
7940.08 1261
7940.92 1226
7941.76 1232
7942.60 1276
7943.45 1258
7944.29 1276
7945.13 1240
7945.97 1269
7946.81 1261
7947.65 1303
7948.49 1260
7949.34 1235
7950.18 1315
7951.02 1348
7951.86 1345
7952.70 1409
7953.54 1440
7954.39 1495
7955.23 1579
7956.07 1539
7956.91 1507
7957.75 1557
7958.60 1585
7959.44 1605
7960.28 1587
7961.12 1511
7961.96 1467
7962.81 1402
7963.65 1465
7964.49 1551
7965.33 1622
7966.18 1735
7967.02 1864
7967.86 1974
7968.70 1947
7969.55 1993
7970.39 1922
7971.23 1757
7972.08 1630
7972.92 1518
7973.76 1497
7974.60 1488
7975.45 1425
7976.29 1288
7977.13 1310
7977.98 1274
7978.82 1260
7979.66 1251
7980.51 1269
7981.35 1262
7982.19 1238
7983.04 1191
7983.88 1246
7984.72 1236
7985.57 1222
7986.41 1196
7987.25 1143
7988.10 1123
7988.94 1076
7989.78 1070
7990.63 1078
7991.47 1108
7992.32 1028
7993.16 994
7994.00 1021
7994.85 1010
7995.69 1048
7996.54 1076
7997.38 1063
7998.22 989
7999.07 962
7999.91 997
8000.76 992
8001.60 976
8002.45 972
8003.29 967
8004.13 925
8004.98 942
8005.82 949
8006.67 958
8007.51 965
8008.36 966
8009.20 941
8010.05 961
8010.89 928
8011.74 929
8012.58 924
8013.43 894
8014.27 854
8015.12 934
8015.96 870
8016.81 880
8017.65 904
8018.50 899
8019.34 954
8020.19 861
8021.03 887
8021.88 879
8022.72 922
8023.57 917
8024.41 930
8025.26 895
8026.11 912
8026.95 887
8027.80 931
8028.64 917
8029.49 864
8030.33 860
8031.18 877
8032.03 912
8032.87 932
8033.72 944
8034.56 895
8035.41 907
8036.26 888
8037.10 897
8037.95 893
8038.80 873
8039.64 930
8040.49 920
8041.34 962
8042.18 934
8043.03 932
8043.87 931
8044.72 931
8045.57 925
8046.41 917
8047.26 885
8048.11 881
8048.96 894
8049.80 849
8050.65 856
8051.50 863
8052.34 908
8053.19 894
8054.04 829
8054.88 851
8055.73 865
8056.58 845
8057.43 804
8058.27 828
8059.12 850
8059.97 886
8060.82 848
8061.66 870
8062.51 867
8063.36 854
8064.21 836
8065.05 823
8065.90 837
8066.75 833
8067.60 819
8068.44 811
8069.29 813
8070.14 802
8070.99 788
8071.84 778
8072.68 796
8073.53 816
8074.38 846
8075.23 818
8076.08 802
8076.93 857
8077.77 825
8078.62 767
8079.47 770
8080.32 819
8081.17 829
8082.02 798
8082.87 753
8083.71 802
8084.56 807
8085.41 855
8086.26 886
8087.11 840
8087.96 868
8088.81 837
8089.66 823
8090.51 826
8091.35 846
8092.20 832
8093.05 818
8093.90 817
8094.75 814
8095.60 802
8096.45 808
8097.30 781
8098.15 792
8099.00 784
8099.85 808
8100.70 817
8101.55 812
8102.40 815
8103.25 858
8104.10 798
8104.95 766
8105.80 792
8106.65 791
8107.50 790
8108.35 787
8109.20 774
8110.05 791
8110.90 800
8111.75 844
8112.60 863
8113.45 832
8114.30 791
8115.15 794
8116.00 853
8116.85 843
8117.70 834
8118.55 826
8119.40 864
8120.25 885
8121.10 872
8121.95 874
8122.80 891
8123.65 919
8124.50 924
8125.35 925
8126.20 885
8127.06 902
8127.91 907
8128.76 936
8129.61 938
8130.46 929
8131.31 941
8132.16 1004
8133.01 998
8133.86 1030
8134.72 1011
8135.57 966
8136.42 1011
8137.27 1019
8138.12 987
8138.97 941
8139.83 917
8140.68 950
8141.53 1008
8142.38 966
8143.23 933
8144.08 997
8144.94 993
8145.79 998
8146.64 1004
8147.49 1067
8148.34 1010
8149.20 1037
8150.05 1052
8150.90 1046
8151.75 1054
8152.60 1094
8153.46 1150
8154.31 1292
8155.16 1335
8156.01 1300
8156.87 1336
8157.72 1264
8158.57 1236
8159.42 1205
8160.28 1138
8161.13 1085
8161.98 1022
8162.84 1013
8163.69 998
8164.54 944
8165.39 950
8166.25 913
8167.10 892
8167.95 889
8168.81 926
8169.66 904
8170.51 916
8171.37 899
8172.22 911
8173.07 894
8173.93 906
8174.78 893
8175.63 852
8176.49 864
8177.34 822
8178.19 820
8179.05 797
8179.90 839
8180.76 818
8181.61 784
8182.46 770
8183.32 821
8184.17 774
8185.02 814
8185.88 810
8186.73 793
8187.59 760
8188.44 807
8189.30 788
8190.15 818
8191.00 812
8191.86 780
8192.71 828
8193.57 799
8194.42 805
8195.28 819
8196.13 816
8196.99 831
8197.84 834
8198.69 835
8199.55 802
8200.40 778
8201.26 794
8202.11 764
8202.97 746
8203.82 778
8204.68 796
8205.53 787
8206.39 776
8207.24 764
8208.10 779
8208.95 808
8209.81 798
8210.67 789
8211.52 767
8212.38 773
8213.23 795
8214.09 832
8214.94 816
8215.80 797
8216.65 826
8217.51 833
8218.37 836
8219.22 815
8220.08 832
8220.93 784
8221.79 872
8222.64 857
8223.50 869
8224.36 788
8225.21 797
8226.07 830
8226.92 844
8227.78 828
8228.64 807
8229.49 795
8230.35 772
8231.21 759
8232.06 762
8232.92 792
8233.78 745
8234.63 795
8235.49 773
8236.35 794
8237.20 797
8238.06 751
8238.92 752
8239.77 755
8240.63 726
8241.49 751
8242.34 744
8243.20 728
8244.06 723
8244.91 724
8245.77 745
8246.63 723
8247.49 741
8248.34 725
8249.20 731
8250.06 706
8250.92 707
8251.77 681
8252.63 722
8253.49 765
8254.35 733
8255.20 725
8256.06 698
8256.92 737
8257.78 718
8258.63 753
8259.49 745
8260.35 693
8261.21 708
8262.07 740
8262.92 743
8263.78 699
8264.64 747
8265.50 733
8266.36 728
8267.22 772
8268.07 747
8268.93 731
8269.79 767
8270.65 765
8271.51 760
8272.37 742
8273.22 744
8274.08 785
8274.94 767
8275.80 768
8276.66 753
8277.52 784
8278.38 759
8279.24 764
8280.09 796
8280.95 780
8281.81 755
8282.67 744
8283.53 794
8284.39 805
8285.25 735
8286.11 761
8286.97 787
8287.83 776
8288.69 762
8289.55 732
8290.41 785
8291.26 790
8292.12 780
8292.98 787
8293.84 808
8294.70 813
8295.56 826
8296.42 824
8297.28 793
8298.14 792
8299.00 773
8299.86 735
8300.72 755
8301.58 796
8302.44 829
8303.30 775
8304.16 750
8305.02 766
8305.88 828
8306.74 757
8307.60 730
8308.46 707
8309.33 751
8310.19 770
8311.05 785
8311.91 777
8312.77 760
8313.63 807
8314.49 741
8315.35 738
8316.21 758
8317.07 728
8317.93 792
8318.79 777
8319.65 759
8320.52 736
8321.38 747
8322.24 723
8323.10 711
8323.96 731
8324.82 716
8325.68 739
8326.54 759
8327.41 735
8328.27 751
8329.13 744
8329.99 714
8330.85 734
8331.71 765
8332.57 761
8333.44 772
8334.30 728
8335.16 768
8336.02 732
8336.88 735
8337.75 709
8338.61 736
8339.47 734
8340.33 770
8341.19 762
8342.06 781
8342.92 791
8343.78 771
8344.64 793
8345.50 806
8346.37 807
8347.23 836
8348.09 813
8348.95 783
8349.82 815
8350.68 786
8351.54 813
8352.40 817
8353.27 823
8354.13 801
8354.99 794
8355.86 792
8356.72 795
8357.58 800
8358.45 776
8359.31 803
8360.17 787
8361.03 806
8361.90 789
8362.76 775
8363.62 815
8364.49 806
8365.35 797
8366.21 804
8367.08 806
8367.94 789
8368.80 823
8369.67 844
8370.53 831
8371.40 800
8372.26 820
8373.12 844
8373.99 830
8374.85 830
8375.71 843
8376.58 821
8377.44 818
8378.31 797
8379.17 820
8380.03 855
8380.90 833
8381.76 820
8382.63 822
8383.49 874
8384.36 905
8385.22 913
8386.08 909
8386.95 981
8387.81 898
8388.68 921
8389.54 884
8390.41 898
8391.27 897
8392.14 925
8393.00 914
8393.87 899
8394.73 919
8395.60 887
8396.46 883
8397.33 892
8398.19 950
8399.06 928
8399.92 941
8400.79 961
8401.65 949
8402.52 951
8403.38 984
8404.25 952
8405.11 996
8405.98 990
8406.84 986
8407.71 982
8408.58 1014
8409.44 1044
8410.31 1077
8411.17 1073
8412.04 1093
8412.90 1085
8413.77 1074
8414.64 1118
8415.50 1080
8416.37 1119
8417.23 1133
8418.10 1139
8418.97 1145
8419.83 1161
8420.70 1179
8421.56 1172
8422.43 1195
8423.30 1179
8424.16 1239
8425.03 1221
8425.90 1213
8426.76 1264
8427.63 1266
8428.50 1294
8429.36 1353
8430.23 1333
8431.10 1342
8431.96 1315
8432.83 1312
8433.70 1367
8434.56 1465
8435.43 1432
8436.30 1445
8437.16 1460
8438.03 1491
8438.90 1537
8439.77 1668
8440.63 1652
8441.50 1691
8442.37 1700
8443.24 1708
8444.10 1760
8444.97 1702
8445.84 1736
8446.71 1758
8447.57 1763
8448.44 1850
8449.31 1884
8450.18 2000
8451.04 2132
8451.91 2434
8452.78 2693
8453.65 3147
8454.52 3711
8455.38 4143
8456.25 4444
8457.12 4617
8457.99 4470
8458.86 4243
8459.72 4127
8460.59 3838
8461.46 3411
8462.33 3034
8463.20 2694
8464.07 2475
8464.93 2192
8465.80 2124
8466.67 1947
8467.54 1845
8468.41 1760
8469.28 1687
8470.15 1559
8471.02 1564
8471.88 1529
8472.75 1455
8473.62 1439
8474.49 1435
8475.36 1416
8476.23 1402
8477.10 1407
8477.97 1386
8478.84 1474
8479.71 1514
8480.58 1563
8481.44 1556
8482.31 1568
8483.18 1579
8484.05 1649
8484.92 1598
8485.79 1587
8486.66 1568
8487.53 1526
8488.40 1515
8489.27 1434
8490.14 1435
8491.01 1467
8491.88 1524
8492.75 1498
8493.62 1446
8494.49 1479
8495.36 1513
8496.23 1508
8497.10 1460
8497.97 1487
8498.84 1495
8499.71 1485
8500.58 1444
8501.45 1459
8502.32 1406
8503.19 1390
8504.06 1369
8504.93 1378
8505.80 1350
8506.67 1394
8507.55 1444
8508.42 1442
8509.29 1462
8510.16 1439
8511.03 1502
8511.90 1483
8512.77 1509
8513.64 1571
8514.51 1547
8515.38 1554
8516.25 1573
8517.13 1543
8518.00 1627
8518.87 1585
8519.74 1602
8520.61 1688
8521.48 1768
8522.35 1899
8523.23 2059
8524.10 2264
8524.97 2386
8525.84 2481
8526.71 2537
8527.58 2542
8528.46 2492
8529.33 2415
8530.20 2317
8531.07 2230
8531.94 2112
8532.81 2049
8533.69 1995
8534.56 1981
8535.43 1901
8536.30 1825
8537.18 1804
8538.05 1742
8538.92 1668
8539.79 1675
8540.66 1562
8541.54 1571
8542.41 1532
8543.28 1531
8544.15 1512
8545.03 1462
8545.90 1499
8546.77 1440
8547.64 1441
8548.52 1479
8549.39 1551
8550.26 1655
8551.14 1771
8552.01 1880
8552.88 2033
8553.76 2184
8554.63 2245
8555.50 2269
8556.37 2270
8557.25 2215
8558.12 2048
8558.99 1914
8559.87 1817
8560.74 1782
8561.61 1732
8562.49 1564
8563.36 1527
8564.24 1451
8565.11 1411
8565.98 1384
8566.86 1381
8567.73 1393
8568.60 1323
8569.48 1280
8570.35 1285
8571.23 1274
8572.10 1263
8572.97 1296
8573.85 1308
8574.72 1251
8575.60 1231
8576.47 1249
8577.34 1226
8578.22 1209
8579.09 1204
8579.97 1223
8580.84 1211
8581.72 1238
8582.59 1315
8583.47 1287
8584.34 1233
8585.21 1230
8586.09 1271
8586.96 1270
8587.84 1314
8588.71 1327
8589.59 1331
8590.46 1305
8591.34 1348
8592.21 1392
8593.09 1394
8593.96 1374
8594.84 1363
8595.71 1397
8596.59 1396
8597.46 1341
8598.34 1342
8599.22 1412
8600.09 1400
8600.97 1385
8601.84 1466
8602.72 1478
8603.59 1420
8604.47 1409
8605.34 1508
8606.22 1502
8607.10 1471
8607.97 1450
8608.85 1465
8609.72 1498
8610.60 1535
8611.47 1546
8612.35 1540
8613.23 1559
8614.10 1559
8614.98 1620
8615.86 1656
8616.73 1604
8617.61 1623
8618.48 1748
8619.36 1830
8620.24 1826
8621.11 1845
8621.99 1831
8622.87 1860
8623.74 1902
8624.62 1911
8625.50 1888
8626.37 1897
8627.25 1856
8628.13 1887
8629.00 1864
8629.88 1906
8630.76 1820
8631.64 1850
8632.51 1847
8633.39 1902
8634.27 1968
8635.14 1958
8636.02 1990
8636.90 1931
8637.78 1951
8638.65 1939
8639.53 1966
8640.41 2002
8641.29 2065
8642.16 2092
8643.04 2152
8643.92 2209
8644.80 2296
8645.67 2343
8646.55 2393
8647.43 2505
8648.31 2508
8649.18 2440
8650.06 2472
8650.94 2519
8651.82 2528
8652.70 2504
8653.58 2480
8654.45 2590
8655.33 2679
8656.21 2706
8657.09 2777
8657.97 2977
8658.84 3180
8659.72 3474
8660.60 3920
8661.48 4513
8662.36 5086
8663.24 5722
8664.12 6111
8664.99 6499
8665.87 6551
8666.75 6370
8667.63 6119
8668.51 5707
8669.39 5332
8670.27 4814
8671.15 4454
8672.03 4014
8672.91 3759
8673.78 3502
8674.66 3281
8675.54 3084
8676.42 2939
8677.30 2854
8678.18 2691
8679.06 2616
8679.94 2529
8680.82 2386
8681.70 2293
8682.58 2238
8683.46 2233
8684.34 2275
8685.22 2238
8686.10 2335
8686.98 2347
8687.86 2505
8688.74 2707
8689.62 2932
8690.50 3256
8691.38 3410
8692.26 3546
8693.14 3639
8694.02 3744
8694.90 3808
8695.78 3694
8696.66 3425
8697.54 3228
8698.42 3094
8699.30 2947
8700.18 2869
8701.06 2731
8701.94 2601
8702.82 2542
8703.70 2480
8704.58 2434
8705.46 2358
8706.34 2186
8707.23 2070
8708.11 1944
8708.99 1881
8709.87 1818
8710.75 1732
8711.63 1649
8712.51 1564
8713.39 1525
8714.27 1538
8715.16 1541
8716.04 1446
8716.92 1438
8717.80 1495
8718.68 1444
8719.56 1498
8720.44 1530
8721.33 1491
8722.21 1540
8723.09 1522
8723.97 1529
8724.85 1517
8725.73 1539
8726.62 1586
8727.50 1591
8728.38 1554
8729.26 1585
8730.14 1595
8731.03 1629
8731.91 1622
8732.79 1632
8733.67 1621
8734.55 1565
8735.44 1598
8736.32 1632
8737.20 1555
8738.08 1508
8738.97 1527
8739.85 1576
8740.73 1566
8741.61 1557
8742.50 1556
8743.38 1556
8744.26 1529
8745.14 1470
8746.03 1507
8746.91 1472
8747.79 1416
8748.68 1484
8749.56 1482
8750.44 1463
8751.33 1404
8752.21 1456
8753.09 1533
8753.97 1541
8754.86 1519
8755.74 1517
8756.62 1623
8757.51 1679
8758.39 1703
8759.28 1731
8760.16 1686
8761.04 1672
8761.93 1741
8762.81 1670
8763.69 1639
8764.58 1639
8765.46 1628
8766.34 1664
8767.23 1596
8768.11 1568
8769.00 1636
8769.88 1580
8770.76 1599
8771.65 1528
8772.53 1536
8773.42 1529
8774.30 1507
8775.19 1504
8776.07 1523
8776.95 1524
8777.84 1597
8778.72 1622
8779.61 1740
8780.49 1849
8781.38 1932
8782.26 1952
8783.15 1933
8784.03 1930
8784.92 1865
8785.80 1796
8786.69 1776
8787.57 1711
8788.46 1667
8789.34 1635
8790.23 1532
8791.11 1520
8792.00 1471
8792.88 1436
8793.77 1381
8794.65 1359
8795.54 1260
8796.42 1221
8797.31 1212
8798.19 1217
8799.08 1192
8799.96 1172
8800.85 1169
8801.74 1171
8802.62 1176
8803.51 1141
8804.39 1065
8805.28 1075
8806.16 1098
8807.05 1141
8807.94 1044
8808.82 1074
8809.71 1116
8810.59 1120
8811.48 1086
8812.37 1092
8813.25 1149
8814.14 1067
8815.03 1140
8815.91 1104
8816.80 1084
8817.68 1099
8818.57 1134
8819.46 1121
8820.34 1070
8821.23 1085
8822.12 1061
8823.00 1040
8823.89 1059
8824.78 1021
8825.66 1024
8826.55 1056
8827.44 1077
8828.33 1041
8829.21 1031
8830.10 1031
8830.99 1046
8831.87 1035
8832.76 1031
8833.65 1031
8834.54 1030
8835.42 1043
8836.31 1024
8837.20 994
8838.08 991
8838.97 1001
8839.86 1002
8840.75 999
8841.64 1050
8842.52 1006
8843.41 1018
8844.30 984
8845.19 1016
8846.07 1013
8846.96 968
8847.85 936
8848.74 962
8849.63 927
8850.51 972
8851.40 966
8852.29 949
8853.18 891
8854.07 887
8854.96 932
8855.84 945
8856.73 905
8857.62 941
8858.51 945
8859.40 941
8860.29 933
8861.17 940
8862.06 917
8862.95 928
8863.84 936
8864.73 907
8865.62 943
8866.51 892
8867.40 908
8868.29 916
8869.17 882
8870.06 849
8870.95 863
8871.84 860
8872.73 868
8873.62 872
8874.51 886
8875.40 879
8876.29 866
8877.18 844
8878.07 882
8878.96 878
8879.85 809
8880.74 819
8881.63 854
8882.51 835
8883.40 833
8884.29 809
8885.18 817
8886.07 839
8886.96 805
8887.85 789
8888.74 789
8889.63 732
8890.52 747
8891.41 761
8892.30 783
8893.19 758
8894.09 801
8894.98 796
8895.87 757
8896.76 768
8897.65 780
8898.54 763
8899.43 743
8900.32 732
8901.21 731
8902.10 743
8902.99 727
8903.88 739
8904.77 716
8905.66 724
8906.55 728
8907.44 709
8908.34 704
8909.23 718
8910.12 726
8911.01 728
8911.90 715
8912.79 752
8913.68 734
8914.57 712
8915.47 723
8916.36 744
8917.25 718
8918.14 720
8919.03 748
8919.92 713
8920.81 727
8921.71 719
8922.60 721
8923.49 684
8924.38 686
8925.27 663
8926.16 663
8927.06 716
8927.95 685
8928.84 710
8929.73 689
8930.62 661
8931.52 643
8932.41 676
8933.30 673
8934.19 703
8935.09 703
8935.98 698
8936.87 688
8937.76 631
8938.66 632
8939.55 676
8940.44 672
8941.33 636
8942.23 667
8943.12 675
8944.01 670
8944.90 659
8945.80 680
8946.69 670
8947.58 647
8948.48 662
8949.37 652
8950.26 649
8951.16 670
8952.05 667
8952.94 651
8953.84 638
8954.73 690
8955.62 686
8956.52 687
8957.41 627
8958.30 625
8959.20 651
8960.09 691
8960.98 694
8961.88 640
8962.77 665
8963.66 690
8964.56 675
8965.45 669
8966.35 698
8967.24 689
8968.13 695
8969.03 662
8969.92 671
8970.82 699
8971.71 673
8972.60 647
8973.50 675
8974.39 672
8975.29 617
8976.18 627
8977.08 603
8977.97 620
8978.87 636
8979.76 651
8980.65 649
8981.55 672
8982.44 656
8983.34 632
8984.23 642
8985.13 611
8986.02 629
8986.92 619
8987.81 633
8988.71 620
8989.60 651
8990.50 666
8991.39 676
8992.29 654
8993.18 612
8994.08 631
8994.97 644
8995.87 676
8996.76 654
8997.66 667
8998.56 681
8999.45 681
9000.35 641
9001.24 665
9002.14 677
9003.03 595
9003.93 606
9004.83 592
9005.72 594
9006.62 609
9007.51 579
9008.41 635
9009.31 638
9010.20 626
9011.10 652
9011.99 604
9012.89 615
9013.79 605
9014.68 584
9015.58 620
9016.48 603
9017.37 599
9018.27 630
9019.16 642
9020.06 607
9020.96 604
9021.85 603
9022.75 634
9023.65 635
9024.54 616
9025.44 669
9026.34 651
9027.24 619
9028.13 627
9029.03 615
9029.93 631
9030.82 651
9031.72 605
9032.62 609
9033.52 585
9034.41 614
9035.31 658
9036.21 623
9037.10 613
9038.00 621
9038.90 605
9039.80 622
9040.69 635
9041.59 596
9042.49 587
9043.39 631
9044.29 594
9045.18 634
9046.08 625
9046.98 622
9047.88 595
9048.78 658
9049.67 689
9050.57 648
9051.47 642
9052.37 658
9053.27 640
9054.16 622
9055.06 594
9055.96 593
9056.86 618
9057.76 636
9058.66 640
9059.55 661
9060.45 681
9061.35 643
9062.25 658
9063.15 665
9064.05 630
9064.95 647
9065.85 657
9066.74 661
9067.64 631
9068.54 660
9069.44 649
9070.34 684
9071.24 632
9072.14 640
9073.04 632
9073.94 671
9074.84 671
9075.74 657
9076.64 656
9077.53 637
9078.43 662
9079.33 639
9080.23 645
9081.13 635
9082.03 683
9082.93 682
9083.83 704
9084.73 694
9085.63 653
9086.53 665
9087.43 703
9088.33 718
9089.23 692
9090.13 683
9091.03 698
9091.93 672
9092.83 668
9093.73 689
9094.63 692
9095.53 687
9096.43 655
9097.33 654
9098.23 663
9099.13 672
9100.04 650
9100.94 664
9101.84 665
9102.74 642
9103.64 699
9104.54 634
9105.44 634
9106.34 602
9107.24 683
9108.14 665
9109.04 674
9109.94 658
9110.85 703
9111.75 665
9112.65 648
9113.55 667
9114.45 691
9115.35 661
9116.25 633
9117.15 659
9118.06 655
9118.96 691
9119.86 710
9120.76 693
9121.66 673
9122.56 695
9123.46 643
9124.37 698
9125.27 722
9126.17 685
9127.07 650
9127.97 684
9128.88 667
9129.78 687
9130.68 673
9131.58 682
9132.48 679
9133.39 644
9134.29 650
9135.19 612
9136.09 636
9137.00 643
9137.90 662
9138.80 670
9139.70 642
9140.61 590
9141.51 658
9142.41 606
9143.31 603
9144.22 593
9145.12 631
9146.02 604
9146.92 598
9147.83 603
9148.73 611
9149.63 629
9150.54 617
9151.44 648
9152.34 628
9153.25 634
9154.15 655
9155.05 679
9155.96 634
9156.86 618
9157.76 628
9158.67 666
9159.57 673
9160.47 656
9161.38 657
9162.28 642
9163.18 634
9164.09 617
9164.99 646
9165.90 657
9166.80 652
9167.70 646
9168.61 688
9169.51 696
9170.42 689
9171.32 711
9172.22 672
9173.13 659
9174.03 635
9174.94 645
9175.84 646
9176.74 667
9177.65 651
9178.55 660
9179.46 635
9180.36 642
9181.27 678
9182.17 656
9183.08 649
9183.98 645
9184.89 642
9185.79 696
9186.70 678
9187.60 627
9188.51 638
9189.41 650
9190.32 685
9191.22 673
9192.13 683
9193.03 680
9193.94 688
9194.84 665
9195.75 702
9196.65 724
9197.56 738
9198.46 755
9199.37 809
9200.27 800
9201.18 806
9202.08 821
9202.99 782
9203.90 749
9204.80 750
9205.71 738
9206.61 711
9207.52 730
9208.42 669
9209.33 675
9210.24 657
9211.14 701
9212.05 682
9212.95 640
9213.86 650
9214.77 678
9215.67 671
9216.58 688
9217.49 660
9218.39 706
9219.30 678
9220.21 645
9221.11 658
9222.02 650
9222.93 675
9223.83 651
9224.74 652
9225.65 646
9226.55 633
9227.46 639
9228.37 645
9229.27 604
9230.18 611
9231.09 643
9231.99 627
9232.90 663
9233.81 611
9234.72 622
9235.62 639
9236.53 674
9237.44 668
9238.34 607
9239.25 610
9240.16 639
9241.07 637
9241.97 605
9242.88 640
9243.79 641
9244.70 618
9245.61 639
9246.51 627
9247.42 626
9248.33 675
9249.24 641
9250.14 648
9251.05 640
9251.96 644
9252.87 655
9253.78 660
9254.69 697
9255.59 671
9256.50 659
9257.41 648
9258.32 661
9259.23 637
9260.14 645
9261.04 646
9261.95 661
9262.86 643
9263.77 691
9264.68 690
9265.59 649
9266.50 676
9267.40 674
9268.31 678
9269.22 677
9270.13 654
9271.04 661
9271.95 668
9272.86 638
9273.77 635
9274.68 640
9275.59 648
9276.49 654
9277.40 681
9278.31 629
9279.22 644
9280.13 684
9281.04 665
9281.95 663
9282.86 643
9283.77 656
9284.68 678
9285.59 657
9286.50 688
9287.41 647
9288.32 649
9289.23 661
9290.14 637
9291.05 656
9291.96 641
9292.87 689
9293.78 684
9294.69 695
9295.60 691
9296.51 637
9297.42 634
9298.33 684
9299.24 740
9300.15 693
9301.06 677
9301.97 705
9302.88 717
9303.79 699
9304.70 711
9305.61 725
9306.53 716
9307.44 715
9308.35 753
9309.26 722
9310.17 739
9311.08 778
9311.99 758
9312.90 721
9313.81 708
9314.72 733
9315.63 665
9316.55 720
9317.46 703
9318.37 737
9319.28 711
9320.19 689
9321.10 695
9322.01 679
9322.93 635
9323.84 686
9324.75 691
9325.66 642
9326.57 682
9327.48 648
9328.40 706
9329.31 691
9330.22 668
9331.13 667
9332.04 689
9332.96 689
9333.87 678
9334.78 701
9335.69 700
9336.60 729
9337.52 724
9338.43 711
9339.34 682
9340.25 674
9341.17 679
9342.08 718
9342.99 749
9343.90 700
9344.82 726
9345.73 705
9346.64 700
9347.55 717
9348.47 697
9349.38 697
9350.29 682
9351.21 714
9352.12 743
9353.03 728
9353.94 699
9354.86 730
9355.77 738
9356.68 675
9357.60 696
9358.51 703
9359.42 731
9360.34 694
9361.25 712
9362.16 677
9363.08 714
9363.99 696
9364.90 694
9365.82 700
9366.73 733
9367.65 732
9368.56 740
9369.47 705
9370.39 713
9371.30 741
9372.21 735
9373.13 769
9374.04 753
9374.96 738
9375.87 748
9376.79 777
9377.70 741
9378.61 739
9379.53 765
9380.44 775
9381.36 771
9382.27 780
9383.19 788
9384.10 790
9385.01 799
9385.93 863
9386.84 832
9387.76 835
9388.67 844
9389.59 857
9390.50 888
9391.42 866
9392.33 878
9393.25 893
9394.16 885
9395.08 910
9395.99 938
9396.91 895
9397.82 909
9398.74 879
9399.65 914
9400.57 883
9401.48 876
9402.40 876
9403.32 900
9404.23 894
9405.15 899
9406.06 861
9406.98 868
9407.89 894
9408.81 891
9409.73 924
9410.64 925
9411.56 888
9412.47 882
9413.39 910
9414.30 922
9415.22 883
9416.14 892
9417.05 854
9417.97 883
9418.89 902
9419.80 885
9420.72 905
9421.63 916
9422.55 886
9423.47 896
9424.38 910
9425.30 927
9426.22 942
9427.13 929
9428.05 929
9428.97 976
9429.88 1011
9430.80 1004
9431.72 1009
9432.63 1012
9433.55 1033
9434.47 1030
9435.38 1081
9436.30 1126
9437.22 1096
9438.14 1155
9439.05 1172
9439.97 1161
9440.89 1168
9441.81 1200
9442.72 1206
9443.64 1142
9444.56 1203
9445.47 1260
9446.39 1259
9447.31 1352
9448.23 1438
9449.15 1464
9450.06 1579
9450.98 1743
9451.90 1798
9452.82 1846
9453.73 1877
9454.65 1930
9455.57 1869
9456.49 1773
9457.41 1713
9458.32 1648
9459.24 1518
9460.16 1413
9461.08 1315
9462.00 1244
9462.92 1169
9463.83 1102
9464.75 1097
9465.67 1073
9466.59 1072
9467.51 1013
9468.43 996
9469.35 966
9470.26 1008
9471.18 997
9472.10 1027
9473.02 1010
9473.94 956
9474.86 937
9475.78 937
9476.70 917
9477.62 927
9478.54 966
9479.45 1005
9480.37 941
9481.29 957
9482.21 1009
9483.13 1044
9484.05 1034
9484.97 1008
9485.89 1002
9486.81 983
9487.73 996
9488.65 970
9489.57 942
9490.49 985
9491.41 967
9492.33 981
9493.25 948
9494.17 981
9495.09 956
9496.01 979
9496.93 942
9497.85 928
9498.77 944
9499.69 962
9500.61 964
9501.53 998
9502.45 1026
9503.37 984
9504.29 971
9505.21 1038
9506.13 988
9507.05 990
9507.97 988
9508.89 1019
9509.81 1049
9510.73 1060
9511.65 1040
9512.57 1030
9513.49 1107
9514.42 1130
9515.34 1118
9516.26 1113
9517.18 1177
9518.10 1245
9519.02 1254
9519.94 1333
9520.86 1365
9521.78 1350
9522.71 1306
9523.63 1333
9524.55 1388
9525.47 1407
9526.39 1381
9527.31 1367
9528.23 1341
9529.16 1338
9530.08 1324
9531.00 1372
9531.92 1342
9532.84 1347
9533.76 1327
9534.69 1320
9535.61 1313
9536.53 1310
9537.45 1264
9538.37 1262
9539.30 1256
9540.22 1209
9541.14 1175
9542.06 1166
9542.98 1153
9543.91 1131
9544.83 1171
9545.75 1112
9546.67 1116
9547.60 1152
9548.52 1144
9549.44 1185
9550.36 1150
9551.29 1149
9552.21 1172
9553.13 1177
9554.06 1164
9554.98 1196
9555.90 1174
9556.82 1242
9557.75 1265
9558.67 1232
9559.59 1162
9560.52 1194
9561.44 1245
9562.36 1296
9563.29 1225
9564.21 1227
9565.13 1292
9566.06 1289
9566.98 1273
9567.90 1325
9568.83 1346
9569.75 1326
9570.67 1364
9571.60 1384
9572.52 1420
9573.44 1400
9574.37 1421
9575.29 1401
9576.22 1481
9577.14 1550
9578.06 1488
9578.99 1501
9579.91 1560
9580.84 1574
9581.76 1568
9582.68 1575
9583.61 1576
9584.53 1602
9585.46 1551
9586.38 1526
9587.31 1553
9588.23 1574
9589.15 1523
9590.08 1563
9591.00 1525
9591.93 1588
9592.85 1611
9593.78 1719
9594.70 1806
9595.63 1922
9596.55 2035
9597.48 2160
9598.40 2187
9599.33 2346
9600.25 2307
9601.18 2181
9602.10 2251
9603.03 2187
9603.95 2155
9604.88 2042
9605.80 1990
9606.73 1899
9607.65 1800
9608.58 1715
9609.50 1697
9610.43 1660
9611.35 1533
9612.28 1566
9613.21 1478
9614.13 1515
9615.06 1503
9615.98 1451
9616.91 1438
9617.84 1406
9618.76 1455
9619.69 1498
9620.61 1462
9621.54 1435
9622.47 1437
9623.39 1478
9624.32 1465
9625.24 1432
9626.17 1516
9627.10 1542
9628.02 1485
9628.95 1547
9629.88 1530
9630.80 1497
9631.73 1614
9632.65 1562
9633.58 1533
9634.51 1560
9635.43 1627
9636.36 1679
9637.29 1674
9638.22 1782
9639.14 1809
9640.07 1807
9641.00 1812
9641.92 1887
9642.85 1890
9643.78 1957
9644.70 1884
9645.63 1911
9646.56 1883
9647.49 1912
9648.41 1954
9649.34 1912
9650.27 1909
9651.20 1889
9652.12 1817
9653.05 1867
9653.98 1835
9654.91 1812
9655.83 1834
9656.76 1834
9657.69 1836
9658.62 1834
9659.55 1819
9660.47 1846
9661.40 1835
9662.33 1841
9663.26 1925
9664.19 1970
9665.11 1928
9666.04 1941
9666.97 1951
9667.90 1973
9668.83 1992
9669.75 2006
9670.68 2053
9671.61 2074
9672.54 2063
9673.47 2127
9674.40 2091
9675.33 2072
9676.25 2136
9677.18 2153
9678.11 2226
9679.04 2226
9679.97 2235
9680.90 2224
9681.83 2257
9682.76 2280
9683.69 2221
9684.61 2247
9685.54 2269
9686.47 2284
9687.40 2308
9688.33 2299
9689.26 2320
9690.19 2271
9691.12 2336
9692.05 2326
9692.98 2324
9693.91 2379
9694.84 2360
9695.77 2388
9696.70 2349
9697.63 2462
9698.56 2487
9699.49 2475
9700.42 2476
9701.35 2514
9702.28 2461
9703.21 2421
9704.14 2410
9705.07 2331
9706.00 2275
9706.93 2324
9707.86 2344
9708.79 2281
9709.72 2312
9710.65 2361
9711.58 2368
9712.51 2429
9713.44 2440
9714.37 2517
9715.30 2556
9716.23 2575
9717.16 2528
9718.09 2390
9719.02 2493
9719.95 2430
9720.88 2325
9721.81 2239
9722.75 2160
9723.68 2089
9724.61 2025
9725.54 1927
9726.47 1921
9727.40 1876
9728.33 1903
9729.26 1945
9730.19 1927
9731.13 1866
9732.06 1874
9732.99 1887
9733.92 1869
9734.85 1896
9735.78 1888
9736.71 1850
9737.65 1780
9738.58 1762
9739.51 1777
9740.44 1738
9741.37 1736
9742.30 1687
9743.24 1700
9744.17 1698
9745.10 1745
9746.03 1714
9746.96 1763
9747.90 1719
9748.83 1668
9749.76 1658
9750.69 1647
9751.63 1653
9752.56 1634
9753.49 1635
9754.42 1614
9755.36 1637
9756.29 1584
9757.22 1571
9758.15 1562
9759.09 1517
9760.02 1572
9760.95 1558
9761.88 1569
9762.82 1584
9763.75 1629
9764.68 1666
9765.62 1635
9766.55 1664
9767.48 1753
9768.41 1777
9769.35 1719
9770.28 1754
9771.21 1723
9772.15 1687
9773.08 1671
9774.01 1709
9774.95 1695
9775.88 1662
9776.81 1647
9777.75 1685
9778.68 1698
9779.62 1727
9780.55 1727
9781.48 1700
9782.42 1761
9783.35 1719
9784.28 1790
9785.22 1724
9786.15 1739
9787.09 1719
9788.02 1715
9788.95 1670
9789.89 1608
9790.82 1635
9791.76 1656
9792.69 1722
9793.63 1694
9794.56 1718
9795.49 1802
9796.43 1817
9797.36 1904
9798.30 1920
9799.23 1852
9800.17 1860
9801.10 1809
9802.04 1794
9802.97 1735
9803.91 1647
9804.84 1570
9805.78 1518
9806.71 1487
9807.65 1453
9808.58 1361
9809.52 1334
9810.45 1319
9811.39 1219
9812.32 1248
9813.26 1224
9814.19 1197
9815.13 1161
9816.06 1219
9817.00 1165
9817.93 1110
9818.87 1148
9819.80 1160
9820.74 1143
9821.68 1143
9822.61 1172
9823.55 1164
9824.48 1166
9825.42 1123
9826.35 1081
9827.29 1094
9828.23 1094
9829.16 1136
9830.10 1170
9831.03 1100
9831.97 1106
9832.91 1078
9833.84 1142
9834.78 1122
9835.72 1110
9836.65 1103
9837.59 1066
9838.52 1068
9839.46 1075
9840.40 1080
9841.33 1088
9842.27 1074
9843.21 1064
9844.14 1138
9845.08 1112
9846.02 1076
9846.95 1084
9847.89 1071
9848.83 1135
9849.77 1146
9850.70 1128
9851.64 1158
9852.58 1145
9853.51 1109
9854.45 1102
9855.39 1098
9856.33 1116
9857.26 1081
9858.20 1118
9859.14 1122
9860.08 1137
9861.01 1100
9861.95 1134
9862.89 1112
9863.83 1049
9864.76 1073
9865.70 1066
9866.64 1062
9867.58 1077
9868.51 1114
9869.45 1035
9870.39 1029
9871.33 1071
9872.27 1072
9873.20 1024
9874.14 1096
9875.08 1084
9876.02 1101
9876.96 1113
9877.90 1087
9878.83 1099
9879.77 1109
9880.71 1049
9881.65 1055
9882.59 1078
9883.53 1024
9884.47 1066
9885.40 1071
9886.34 1005
9887.28 1020
9888.22 1062
9889.16 1073
9890.10 1102
9891.04 1046
9891.98 1052
9892.91 1032
9893.85 1080
9894.79 1023
9895.73 1040
9896.67 1026
9897.61 1005
9898.55 1030
9899.49 1053
9900.43 1046
9901.37 1050
9902.31 1050
9903.25 1026
9904.19 1062
9905.13 1088
9906.07 1032
9907.01 1064
9907.95 1095
9908.89 1069
9909.83 1045
9910.77 1085
9911.71 1054
9912.65 1057
9913.59 1077
9914.53 1092
9915.47 1070
9916.41 1113
9917.35 1105
9918.29 1134
9919.23 1186
9920.17 1230
9921.11 1263
9922.05 1352
9922.99 1440
9923.93 1526
9924.87 1613
9925.81 1609
9926.75 1719
9927.69 1778
9928.63 1698
9929.57 1693
9930.51 1604
9931.45 1551
9932.39 1527
9933.34 1421
9934.28 1314
9935.22 1284
9936.16 1285
9937.10 1190
9938.04 1138
9938.98 1188
9939.92 1067
9940.87 1052
9941.81 1065
9942.75 1054
9943.69 1016
9944.63 1056
9945.57 1083
9946.51 1095
9947.46 1105
9948.40 1126
9949.34 1154
9950.28 1178
9951.22 1147
9952.16 1219
9953.11 1137
9954.05 1084
9954.99 1084
9955.93 1116
9956.87 1054
9957.82 984
9958.76 1004
9959.70 994
9960.64 923
9961.59 969
9962.53 960
9963.47 881
9964.41 917
9965.35 907
9966.30 867
9967.24 866
9968.18 818
9969.13 820
9970.07 875
9971.01 812
9971.95 800
9972.90 805
9973.84 822
9974.78 794
9975.73 817
9976.67 799
9977.61 806
9978.55 760
9979.50 800
9980.44 786
9981.38 793
9982.33 785
9983.27 759
9984.21 774
9985.16 771
9986.10 803
9987.04 806
9987.99 805
9988.93 772
9989.88 832
9990.82 811
9991.76 807
9992.71 826
9993.65 772
9994.59 794
9995.54 816
9996.48 806
9997.43 826
9998.37 833
9999.31 804
10000.26 799
10001.20 786
10002.15 771
10003.09 780
10004.04 752
10004.98 788
10005.92 780
10006.87 784
10007.81 746
10008.76 739
10009.70 796
10010.65 777
10011.59 754
10012.54 727
10013.48 770
10014.43 783
10015.37 766
10016.32 772
10017.26 731
10018.21 734
10019.15 751
10020.10 746
10021.04 738
10021.99 714
10022.93 743
10023.88 725
10024.82 749
10025.77 734
10026.71 763
10027.66 722
10028.60 764
10029.55 759
10030.49 717
10031.44 705
10032.39 734
10033.33 740
10034.28 751
10035.22 751
10036.17 708
10037.11 725
10038.06 739
10039.01 702
10039.95 710
10040.90 711
10041.84 711
10042.79 749
10043.74 715
10044.68 680
10045.63 704
10046.58 707
10047.52 708
10048.47 705
10049.41 726
10050.36 711
10051.31 719
10052.25 710
10053.20 728
10054.15 678
10055.09 699
10056.04 697
10056.99 693
10057.93 691
10058.88 728
10059.83 706
10060.78 710
10061.72 693
10062.67 679
10063.62 695
10064.56 712
10065.51 684
10066.46 681
10067.41 684
10068.35 692
10069.30 725
10070.25 683
10071.20 712
10072.14 721
10073.09 722
10074.04 692
10074.99 698
10075.93 710
10076.88 682
10077.83 672
10078.78 692
10079.72 669
10080.67 699
10081.62 678
10082.57 680
10083.52 668
10084.46 693
10085.41 687
10086.36 704
10087.31 698
10088.26 709
10089.21 702
10090.15 686
10091.10 702
10092.05 675
10093.00 686
10093.95 693
10094.90 688
10095.85 709
10096.79 659
10097.74 694
10098.69 699
10099.64 651
10100.59 663
10101.54 674
10102.49 663
10103.44 679
10104.39 676
10105.33 735
10106.28 658
10107.23 662
10108.18 663
10109.13 677
10110.08 677
10111.03 659
10111.98 671
10112.93 692
10113.88 683
10114.83 684
10115.78 718
10116.73 708
10117.68 729
10118.63 719
10119.58 735
10120.53 670
10121.48 694
10122.43 694
10123.38 675
10124.33 704
10125.28 681
10126.23 721
10127.18 691
10128.13 728
10129.08 720
10130.03 719
10130.98 684
10131.93 702
10132.88 688
10133.83 739
10134.78 725
10135.73 745
10136.68 742
10137.63 730
10138.58 734
10139.53 723
10140.48 743
10141.43 791
10142.38 767
10143.33 739
10144.29 760
10145.24 754
10146.19 784
10147.14 768
10148.09 764
10149.04 774
10149.99 749
10150.94 772
10151.89 771
10152.85 765
10153.80 763
10154.75 781
10155.70 765
10156.65 797
10157.60 778
10158.55 812
10159.51 815
10160.46 783
10161.41 770
10162.36 804
10163.31 827
10164.26 842
10165.22 828
10166.17 837
10167.12 842
10168.07 839
10169.02 837
10169.98 854
10170.93 891
10171.88 895
10172.83 900
10173.79 937
10174.74 933
10175.69 928
10176.64 927
10177.60 933
10178.55 966
10179.50 922
10180.45 930
10181.41 966
10182.36 965
10183.31 913
10184.26 957
10185.22 955
10186.17 920
10187.12 964
10188.08 947
10189.03 933
10189.98 956
10190.93 959
10191.89 902
10192.84 922
10193.79 948
10194.75 962
10195.70 926
10196.65 984
10197.61 1002
10198.56 994
10199.51 977
10200.47 974
10201.42 1053
10202.38 1064
10203.33 1041
10204.28 1034
10205.24 1158
10206.19 1119
10207.14 1119
10208.10 1127
10209.05 1149
10210.01 1120
10210.96 1117
10211.91 1125
10212.87 1099
10213.82 1115
10214.78 1072
10215.73 1048
10216.69 1050
10217.64 1024
10218.59 1029
10219.55 1027
10220.50 1015
10221.46 974
10222.41 947
10223.37 999
10224.32 992
10225.28 994
10226.23 972
10227.19 1046
10228.14 1005
10229.10 1075
10230.05 1152
10231.01 1196
10231.96 1223
10232.92 1276
10233.87 1342
10234.83 1341
10235.78 1404
10236.74 1436
10237.69 1426
10238.65 1400
10239.60 1358
10240.56 1326
10241.51 1281
10242.47 1239
10243.42 1175
10244.38 1164
10245.34 1099
10246.29 1078
10247.25 1030
10248.20 962
10249.16 937
10250.11 953
10251.07 956
10252.03 958
10252.98 933
10253.94 887
10254.89 904
10255.85 896
10256.81 877
10257.76 836
10258.72 838
10259.68 813
10260.63 801
10261.59 809
10262.55 809
10263.50 820
10264.46 817
10265.41 813
10266.37 809
10267.33 788
10268.28 802
10269.24 832
10270.20 839
10271.16 816
10272.11 864
10273.07 833
10274.03 844
10274.98 768
10275.94 770
10276.90 811
10277.85 788
10278.81 788
10279.77 772
10280.73 764
10281.68 782
10282.64 754
10283.60 757
10284.56 750
10285.51 745
10286.47 759
10287.43 776
10288.39 791
10289.34 791
10290.30 811
10291.26 811
10292.22 799
10293.18 779
10294.13 811
10295.09 744
10296.05 743
10297.01 774
10297.97 749
10298.92 805
10299.88 743
10300.84 759
10301.80 777
10302.76 755
10303.72 774
10304.67 780
10305.63 741
10306.59 711
10307.55 750
10308.51 810
10309.47 793
10310.43 761
10311.38 777
10312.34 792
10313.30 807
10314.26 773
10315.22 780
10316.18 773
10317.14 844
10318.10 784
10319.06 787
10320.01 774
10320.97 769
10321.93 774
10322.89 779
10323.85 745
10324.81 688
10325.77 704
10326.73 705
10327.69 697
10328.65 702
10329.61 729
10330.57 714
10331.53 714
10332.49 686
10333.45 726
10334.41 676
10335.37 688
10336.33 696
10337.29 685
10338.25 677
10339.21 649
10340.17 696
10341.13 659
10342.09 679
10343.05 643
10344.01 680
10344.97 678
10345.93 654
10346.89 671
10347.85 715
10348.81 701
10349.77 667
10350.73 685
10351.69 650
10352.65 690
10353.61 649
10354.57 649
10355.53 695
10356.49 671
10357.46 657
10358.42 628
10359.38 594
10360.34 625
10361.30 634
10362.26 631
10363.22 593
10364.18 605
10365.14 625
10366.11 606
10367.07 584
10368.03 598
10368.99 631
10369.95 645
10370.91 596
10371.87 609
10372.84 641
10373.80 610
10374.76 585
10375.72 619
10376.68 605
10377.64 588
10378.61 588
10379.57 628
10380.53 602
10381.49 605
10382.45 610
10383.42 582
10384.38 621
10385.34 607
10386.30 611
10387.27 597
10388.23 594
10389.19 598
10390.15 577
10391.11 557
10392.08 537
10393.04 567
10394.00 578
10394.96 596
10395.93 585
10396.89 587
10397.85 566
10398.82 566
10399.78 576
10400.74 553
10401.70 560
10402.67 554
10403.63 547
10404.59 534
10405.56 600
10406.52 600
10407.48 560
10408.45 588
10409.41 574
10410.37 559
10411.34 560
10412.30 565
10413.26 560
10414.23 564
10415.19 557
10416.15 529
10417.12 565
10418.08 580
10419.04 568
10420.01 585
10420.97 589
10421.94 565
10422.90 545
10423.86 557
10424.83 557
10425.79 534
10426.76 545
10427.72 543
10428.68 535
10429.65 554
10430.61 552
10431.58 554
10432.54 557
10433.51 545
10434.47 541
10435.44 524
10436.40 522
10437.36 528
10438.33 554
10439.29 498
10440.26 552
10441.22 553
10442.19 527
10443.15 515
10444.12 535
10445.08 541
10446.05 507
10447.01 512
10447.98 569
10448.94 533
10449.91 536
10450.87 526
10451.84 487
10452.80 522
10453.77 512
10454.73 553
10455.70 543
10456.67 504
10457.63 542
10458.60 567
10459.56 539
10460.53 523
10461.49 549
10462.46 511
10463.43 510
10464.39 538
10465.36 561
10466.32 532
10467.29 521
10468.25 536
10469.22 543
10470.19 527
10471.15 494
10472.12 524
10473.09 533
10474.05 529
10475.02 538
10475.98 543
10476.95 523
10477.92 555
10478.88 562
10479.85 557
10480.82 524
10481.78 570
10482.75 546
10483.72 545
10484.68 530
10485.65 532
10486.62 509
10487.58 556
10488.55 538
10489.52 549
10490.49 548
10491.45 525
10492.42 538
10493.39 513
10494.35 520
10495.32 531
10496.29 574
10497.26 563
10498.22 546
10499.19 571
10500.16 595
10501.13 595
10502.09 596
10503.06 532
10504.03 560
10505.00 614
10505.96 552
10506.93 526
10507.90 556
10508.87 498
10509.84 545
10510.80 536
10511.77 549
10512.74 540
10513.71 525
10514.68 522
10515.64 520
10516.61 539
10517.58 555
10518.55 559
10519.52 506
10520.49 538
10521.45 509
10522.42 551
10523.39 548
10524.36 551
10525.33 558
10526.30 523
10527.27 530
10528.23 532
10529.20 573
10530.17 548
10531.14 501
10532.11 546
10533.08 537
10534.05 588
10535.02 558
10535.99 555
10536.96 544
10537.93 560
10538.89 559
10539.86 539
10540.83 546
10541.80 566
10542.77 517
10543.74 573
10544.71 530
10545.68 536
10546.65 544
10547.62 557
10548.59 580
10549.56 570
10550.53 599
10551.50 565
10552.47 608
10553.44 593
10554.41 604
10555.38 577
10556.35 613
10557.32 598
10558.29 596
10559.26 575
10560.23 615
10561.20 608
10562.17 625
10563.14 641
10564.11 629
10565.08 610
10566.05 631
10567.02 606
10567.99 598
10568.96 645
10569.93 645
10570.91 632
10571.88 609
10572.85 625
10573.82 598
10574.79 586
10575.76 583
10576.73 621
10577.70 615
10578.67 628
10579.64 665
10580.62 666
10581.59 659
10582.56 637
10583.53 634
10584.50 602
10585.47 616
10586.44 619
10587.42 661
10588.39 596
10589.36 603
10590.33 613
10591.30 638
10592.27 636
10593.25 634
10594.22 650
10595.19 675
10596.16 669
10597.13 653
10598.10 700
10599.08 701
10600.05 679
10601.02 719
10601.99 767
10602.97 747
10603.94 751
10604.91 751
10605.88 836
10606.85 845
10607.83 871
10608.80 902
10609.77 922
10610.74 915
10611.72 854
10612.69 924
10613.66 865
10614.64 880
10615.61 852
10616.58 865
10617.55 803
10618.53 801
10619.50 709
10620.47 732
10621.45 728
10622.42 679
10623.39 691
10624.37 679
10625.34 662
10626.31 659
10627.29 648
10628.26 645
10629.23 649
10630.21 621
10631.18 631
10632.15 608
10633.13 679
10634.10 687
10635.07 667
10636.05 678
10637.02 661
10638.00 687
10638.97 675
10639.94 684
10640.92 706
10641.89 703
10642.87 695
10643.84 674
10644.81 673
10645.79 677
10646.76 635
10647.74 659
10648.71 653
10649.68 623
10650.66 616
10651.63 607
10652.61 610
10653.58 616
10654.56 557
10655.53 579
10656.51 576
10657.48 544
10658.46 543
10659.43 563
10660.41 557
10661.38 549
10662.36 569
10663.33 588
10664.31 561
10665.28 560
10666.26 596
10667.23 580
10668.21 559
10669.18 570
10670.16 560
10671.13 557
10672.11 536
10673.08 547
10674.06 561
10675.03 578
10676.01 539
10676.99 535
10677.96 552
10678.94 581
10679.91 573
10680.89 568
10681.86 581
10682.84 552
10683.82 568
10684.79 558
10685.77 552
10686.74 567
10687.72 579
10688.70 590
10689.67 575
10690.65 558
10691.63 563
10692.60 530
10693.58 546
10694.55 544
10695.53 568
10696.51 592
10697.48 532
10698.46 542
10699.44 528
10700.41 543
10701.39 544
10702.37 554
10703.34 568
10704.32 550
10705.30 503
10706.27 546
10707.25 526
10708.23 547
10709.21 590
10710.18 570
10711.16 547
10712.14 557
10713.11 590
10714.09 570
10715.07 565
10716.05 552
10717.02 537
10718.00 562
10718.98 553
10719.96 544
10720.93 567
10721.91 542
10722.89 543
10723.87 564
10724.85 557
10725.82 528
10726.80 543
10727.78 559
10728.76 563
10729.74 565
10730.71 551
10731.69 530
10732.67 548
10733.65 546
10734.63 544
10735.60 531
10736.58 536
10737.56 537
10738.54 528
10739.52 561
10740.50 567
10741.48 588
10742.45 568
10743.43 540
10744.41 535
10745.39 564
10746.37 554
10747.35 549
10748.33 571
10749.31 550
10750.28 562
10751.26 547
10752.24 532
10753.22 539
10754.20 550
10755.18 550
10756.16 548
10757.14 569
10758.12 578
10759.10 530
10760.08 577
10761.06 586
10762.04 572
10763.01 559
10763.99 553
10764.97 590
10765.95 538
10766.93 593
10767.91 569
10768.89 575
10769.87 554
10770.85 611
10771.83 599
10772.81 583
10773.79 605
10774.77 610
10775.75 611
10776.73 612
10777.71 598
10778.69 616
10779.67 615
10780.65 647
10781.63 624
10782.62 591
10783.60 650
10784.58 627
10785.56 625
10786.54 631
10787.52 599
10788.50 619
10789.48 590
10790.46 589
10791.44 582
10792.42 574
10793.40 590
10794.38 632
10795.37 545
10796.35 567
10797.33 599
10798.31 588
10799.29 570
10800.27 585
10801.25 605
10802.23 573
10803.21 575
10804.20 588
10805.18 610
10806.16 620
10807.14 588
10808.12 574
10809.10 575
10810.09 578
10811.07 578
10812.05 602
10813.03 599
10814.01 594
10815.00 595
10815.98 613
10816.96 589
10817.94 572
10818.92 604
10819.91 629
10820.89 644
10821.87 593
10822.85 620
10823.83 610
10824.82 596
10825.80 622
10826.78 649
10827.76 630
10828.75 631
10829.73 630
10830.71 632
10831.69 634
10832.68 621
10833.66 656
10834.64 661
10835.63 648
10836.61 651
10837.59 670
10838.57 689
10839.56 663
10840.54 704
10841.52 704
10842.51 722
10843.49 699
10844.47 655
10845.46 695
10846.44 703
10847.42 669
10848.41 663
10849.39 677
10850.37 702
10851.36 767
10852.34 689
10853.32 718
10854.31 754
10855.29 732
10856.28 756
10857.26 738
10858.24 735
10859.23 760
10860.21 779
10861.20 772
10862.18 765
10863.16 725
10864.15 739
10865.13 760
10866.12 750
10867.10 750
10868.08 759
10869.07 735
10870.05 775
10871.04 758
10872.02 771
10873.01 772
10873.99 774
10874.98 788
10875.96 784
10876.95 761
10877.93 766
10878.92 768
10879.90 749
10880.89 792
10881.87 826
10882.86 811
10883.84 797
10884.83 851
10885.81 872
10886.80 812
10887.78 868
10888.77 869
10889.75 882
10890.74 818
10891.72 834
10892.71 898
10893.69 903
10894.68 912
10895.66 858
10896.65 865
10897.64 898
10898.62 887
10899.61 875
10900.59 918
10901.58 951
10902.56 913
10903.55 970
10904.54 962
10905.52 946
10906.51 954
10907.49 978
10908.48 987
10909.47 945
10910.45 990
10911.44 993
10912.43 1033
10913.41 1052
10914.40 1036
10915.39 1065
10916.37 1066
10917.36 1087
10918.35 1072
10919.33 1070
10920.32 1092
10921.31 1104
10922.29 1139
10923.28 1160
10924.27 1149
10925.25 1216
10926.24 1161
10927.23 1170
10928.21 1202
10929.20 1178
10930.19 1192
10931.18 1155
10932.16 1195
10933.15 1224
10934.14 1212
10935.12 1244
10936.11 1247
10937.10 1300
10938.09 1325
10939.07 1306
10940.06 1351
10941.05 1399
10942.04 1352
10943.02 1356
10944.01 1415
10945.00 1442
10945.99 1441
10946.98 1495
10947.96 1532
10948.95 1597
10949.94 1595
10950.93 1679
10951.92 1777
10952.90 1827
10953.89 1912
10954.88 1948
10955.87 2079
10956.86 2157
10957.85 2128
10958.83 2204
10959.82 2208
10960.81 2181
10961.80 2125
10962.79 2116
10963.78 2129
10964.77 2061
10965.75 1945
10966.74 1920
10967.73 1836
10968.72 1824
10969.71 1828
10970.70 1753
10971.69 1729
10972.68 1672
10973.67 1636
10974.66 1652
10975.64 1608
10976.63 1612
10977.62 1610
10978.61 1654
10979.60 1623
10980.59 1593
10981.58 1622
10982.57 1633
10983.56 1675
10984.55 1672
10985.54 1718
10986.53 1730
10987.52 1724
10988.51 1800
10989.50 1851
10990.49 1901
10991.48 1976
10992.47 2093
10993.46 2173
10994.45 2291
10995.44 2415
10996.43 2527
10997.42 2588
10998.41 2768
10999.40 2824
11000.39 2844
11001.38 2849
11002.37 2818
11003.36 2731
11004.35 2611
11005.34 2472
11006.33 2413
11007.32 2334
11008.31 2199
11009.30 2025
11010.30 1926
11011.29 1857
11012.28 1772
11013.27 1619
11014.26 1551
11015.25 1462
11016.24 1422
11017.23 1371
11018.22 1360
11019.21 1323
11020.21 1256
11021.20 1269
11022.19 1240
11023.18 1223
11024.17 1202
11025.16 1151
11026.15 1163
11027.14 1149
11028.14 1143
11029.13 1158
11030.12 1173
11031.11 1213
11032.10 1146
11033.09 1139
11034.09 1172
11035.08 1149
11036.07 1114
11037.06 1110
11038.05 1129
11039.05 1106
11040.04 1104
11041.03 1103
11042.02 1097
11043.02 1060
11044.01 1055
11045.00 1073
11045.99 1014
11046.98 1049
11047.98 1055
11048.97 1076
11049.96 1046
11050.95 1088
11051.95 1050
11052.94 1015
11053.93 1015
11054.93 1018
11055.92 1015
11056.91 1046
11057.90 1006
11058.90 1023
11059.89 1035
11060.88 1034
11061.88 1063
11062.87 1056
11063.86 1030
11064.86 1005
11065.85 1041
11066.84 1068
11067.84 1075
11068.83 1079
11069.82 1105
11070.82 1105
11071.81 1096
11072.80 1083
11073.80 1079
11074.79 1077
11075.78 1082
11076.78 1103
11077.77 1086
11078.77 1084
11079.76 1081
11080.75 1075
11081.75 1051
11082.74 1032
11083.74 1064
11084.73 1034
11085.72 1006
11086.72 1021
11087.71 1004
11088.71 1007
11089.70 1003
11090.70 981
11091.69 919
11092.68 962
11093.68 953
11094.67 960
11095.67 944
11096.66 951
11097.66 923
11098.65 919
11099.65 929
11100.64 961
11101.64 929
11102.63 938
11103.63 953
11104.62 933
11105.62 916
11106.61 900
11107.61 927
11108.60 929
11109.60 883
11110.59 894
11111.59 921
11112.58 921
11113.58 880
11114.57 901
11115.57 939
11116.56 936
11117.56 902
11118.56 917
11119.55 911
11120.55 919
11121.54 908
11122.54 966
11123.54 961
11124.53 935
11125.53 951
11126.52 968
11127.52 959
11128.51 971
11129.51 918
11130.51 948
11131.50 893
11132.50 908
11133.50 944
11134.49 881
11135.49 904
11136.49 908
11137.48 864
11138.48 898
11139.47 918
11140.47 918
11141.47 933
11142.46 884
11143.46 880
11144.46 882
11145.46 872
11146.45 871
11147.45 859
11148.45 878
11149.44 892
11150.44 862
11151.44 862
11152.43 880
11153.43 901
11154.43 873
11155.43 867
11156.42 857
11157.42 844
11158.42 856
11159.42 829
11160.41 846
11161.41 808
11162.41 788
11163.41 761
11164.40 773
11165.40 753
11166.40 803
11167.40 801
11168.39 750
11169.39 769
11170.39 789
11171.39 762
11172.39 766
11173.38 793
11174.38 751
11175.38 786
11176.38 792
11177.38 788
11178.38 781
11179.37 750
11180.37 778
11181.37 764
11182.37 721
11183.37 748
11184.37 787
11185.37 786
11186.36 774
11187.36 747
11188.36 755
11189.36 816
11190.36 762
11191.36 763
11192.36 719
11193.36 796
11194.36 753
11195.35 768
11196.35 763
11197.35 798
11198.35 760
11199.35 769
11200.35 782
11201.35 783
11202.35 746
11203.35 745
11204.35 759
11205.35 788
11206.35 802
11207.35 829
11208.35 827
11209.35 792
11210.35 784
11211.35 772
11212.35 784
11213.35 760
11214.35 797
11215.34 758
11216.35 745
11217.35 756
11218.35 787
11219.35 774
11220.35 797
11221.35 782
11222.35 781
11223.35 791
11224.35 769
11225.35 755
11226.35 777
11227.35 778
11228.35 787
11229.35 808
11230.35 810
11231.35 781
11232.35 796
11233.35 794
11234.35 796
11235.35 801
11236.35 796
11237.36 797
11238.36 807
11239.36 801
11240.36 830
11241.36 837
11242.36 870
11243.36 843
11244.36 875
11245.36 854
11246.37 869
11247.37 881
11248.37 894
11249.37 904
11250.37 867
11251.37 907
11252.38 872
11253.38 870
11254.38 882
11255.38 882
11256.38 928
11257.38 879
11258.39 916
11259.39 946
11260.39 907
11261.39 950
11262.39 926
11263.40 925
11264.40 941
11265.40 950
11266.40 950
11267.40 1012
11268.41 1020
11269.41 1065
11270.41 1039
11271.41 1070
11272.42 1097
11273.42 1075
11274.42 1093
11275.42 1145
11276.43 1159
11277.43 1171
11278.43 1154
11279.44 1141
11280.44 1169
11281.44 1140
11282.44 1157
11283.45 1095
11284.45 1090
11285.45 1028
11286.46 1038
11287.46 1018
11288.46 990
11289.47 962
11290.47 939
11291.47 913
11292.48 899
11293.48 905
11294.48 910
11295.49 912
11296.49 937
11297.49 848
11298.50 917
11299.50 917
11300.51 854
11301.51 866
11302.51 867
11303.52 871
11304.52 849
11305.53 853
11306.53 848
11307.53 887
11308.54 875
11309.54 884
11310.55 855
11311.55 875
11312.55 920
11313.56 911
11314.56 911
11315.57 961
11316.57 943
11317.58 948
11318.58 934
11319.59 960
11320.59 920
11321.59 888
11322.60 946
11323.60 956
11324.61 939
11325.61 942
11326.62 932
11327.62 918
11328.63 954
11329.63 937
11330.64 905
11331.64 953
11332.65 957
11333.65 993
11334.66 945
11335.67 942
11336.67 981
11337.68 973
11338.68 1030
11339.69 1018
11340.69 980
11341.70 1008
11342.70 1022
11343.71 1028
11344.72 1043
11345.72 1023
11346.73 1025
11347.73 1027
11348.74 972
11349.74 977
11350.75 995
11351.76 985
11352.76 958
11353.77 878
11354.78 942
11355.78 965
11356.79 952
11357.79 960
11358.80 942
11359.81 923
11360.81 960
11361.82 981
11362.83 932
11363.83 926
11364.84 898
11365.85 924
11366.85 974
11367.86 961
11368.87 973
11369.87 948
11370.88 922
11371.89 956
11372.89 949
11373.90 909
11374.91 942
11375.92 923
11376.92 935
11377.93 926
11378.94 934
11379.94 947
11380.95 950
11381.96 956
11382.97 966
11383.97 961
11384.98 932
11385.99 926
11387.00 992
11388.00 968
11389.01 1000
11390.02 966
11391.03 980
11392.04 988
11393.04 953
11394.05 982
11395.06 991
11396.07 1009
11397.08 1014
11398.08 1019
11399.09 997
11400.10 1001
11401.11 1002
11402.12 1050
11403.12 1066
11404.13 1025
11405.14 983
11406.15 1042
11407.16 1025
11408.17 1024
11409.18 1109
11410.18 1051
11411.19 1033
11412.20 1035
11413.21 1054
11414.22 1082
11415.23 1088
11416.24 1032
11417.25 1044
11418.25 1092
11419.26 1065
11420.27 1064
11421.28 1119
11422.29 1060
11423.30 1093
11424.31 1130
11425.32 1113
11426.33 1091
11427.34 1094
11428.35 1119
11429.36 1132
11430.37 1103
11431.38 1111
11432.39 1108
11433.39 1135
11434.40 1108
11435.41 1136
11436.42 1109
11437.43 1161
11438.44 1139
11439.45 1206
11440.46 1158
11441.47 1178
11442.48 1154
11443.49 1131
11444.50 1157
11445.51 1168
11446.52 1165
11447.53 1183
11448.55 1211
11449.56 1227
11450.57 1245
11451.58 1195
11452.59 1189
11453.60 1200
11454.61 1217
11455.62 1214
11456.63 1252
11457.64 1270
11458.65 1241
11459.66 1225
11460.67 1283
11461.68 1278
11462.69 1310
11463.71 1320
11464.72 1362
11465.73 1313
11466.74 1354
11467.75 1391
11468.76 1401
11469.77 1399
11470.78 1360
11471.80 1399
11472.81 1426
11473.82 1444
11474.83 1425
11475.84 1479
11476.85 1543
11477.86 1524
11478.88 1513
11479.89 1553
11480.90 1564
11481.91 1613
11482.92 1659
11483.93 1653
11484.95 1608
11485.96 1671
11486.97 1697
11487.98 1688
11489.00 1727
11490.01 1746
11491.02 1853
11492.03 1802
11493.04 1844
11494.06 1894
11495.07 1943
11496.08 1976
11497.09 2006
11498.11 2059
11499.12 2092
11500.13 2131
11501.14 2158
11502.16 2179
11503.17 2220
11504.18 2207
11505.20 2332
11506.21 2428
11507.22 2426
11508.23 2478
11509.25 2448
11510.26 2585
11511.27 2650
11512.29 2764
11513.30 2846
11514.31 2862
11515.33 2982
11516.34 3140
11517.35 3200
11518.37 3384
11519.38 3468
11520.39 3564
11521.41 3632
11522.42 3763
11523.43 3890
11524.45 4025
11525.46 4268
11526.47 4378
11527.49 4505
11528.50 4750
11529.52 5112
11530.53 5477
11531.54 5757
11532.56 6164
11533.57 6534
11534.59 6843
11535.60 7224
11536.62 7589
11537.63 7820
11538.64 8034
11539.66 8166
11540.67 8148
11541.69 8042
11542.70 7875
11543.72 7638
11544.73 7304
11545.75 6946
11546.76 6492
11547.77 6181
11548.79 5693
11549.80 5361
11550.82 4862
11551.83 4526
11552.85 4188
11553.86 3906
11554.88 3665
11555.89 3363
11556.91 3169
11557.92 3071
11558.94 2868
11559.95 2796
11560.97 2628
11561.99 2598
11563.00 2521
11564.02 2445
11565.03 2437
11566.05 2371
11567.06 2290
11568.08 2299
11569.09 2321
11570.11 2287
11571.13 2212
11572.14 2151
11573.16 2216
11574.17 2185
11575.19 2174
11576.20 2085
11577.22 2051
11578.24 2103
11579.25 1962
11580.27 1953
11581.29 2057
11582.30 1946
11583.32 1871
11584.33 1798
11585.35 1815
11586.37 1848
11587.38 1760
11588.40 1703
11589.42 1768
11590.43 1725
11591.45 1689
11592.47 1736
11593.48 1681
11594.50 1661
11595.52 1678
11596.53 1697
11597.55 1682
11598.57 1721
11599.58 1726
11600.60 1721
11601.62 1751
11602.64 1799
11603.65 1780
11604.67 1743
11605.69 1823
11606.70 1821
11607.72 1832
11608.74 1823
11609.76 1874
11610.77 1945
11611.79 1969
11612.81 2038
11613.83 2074
11614.84 2089
11615.86 2135
11616.88 2125
11617.90 2174
11618.92 2197
11619.93 2262
11620.95 2167
11621.97 2165
11622.99 2147
11624.01 2110
11625.02 2110
11626.04 2075
11627.06 2028
11628.08 1978
11629.10 1886
11630.11 1953
11631.13 1886
11632.15 1826
11633.17 1871
11634.19 1793
11635.21 1755
11636.23 1718
11637.24 1704
11638.26 1698
11639.28 1667
11640.30 1647
11641.32 1647
11642.34 1586
11643.36 1640
11644.38 1624
11645.39 1597
11646.41 1533
11647.43 1532
11648.45 1476
11649.47 1521
11650.49 1504
11651.51 1469
11652.53 1496
11653.55 1446
11654.57 1416
11655.59 1428
11656.61 1430
11657.63 1386
11658.65 1398
11659.67 1392
11660.69 1353
11661.70 1292
11662.72 1264
11663.74 1264
11664.76 1312
11665.78 1298
11666.80 1303
11667.82 1240
11668.84 1261
11669.86 1244
11670.88 1256
11671.90 1199
11672.92 1221
11673.95 1210
11674.97 1222
11675.99 1175
11677.01 1195
11678.03 1156
11679.05 1172
11680.07 1153
11681.09 1146
11682.11 1205
11683.13 1137
11684.15 1155
11685.17 1174
11686.19 1193
11687.21 1179
11688.23 1151
11689.25 1119
11690.28 1138
11691.30 1136
11692.32 1119
11693.34 1104
11694.36 1039
11695.38 1051
11696.40 1081
11697.42 1069
11698.44 1069
11699.47 1079
11700.49 1076
11701.51 1063
11702.53 1053
11703.55 1039
11704.57 1011
11705.60 977
11706.62 975
11707.64 1025
11708.66 987
11709.68 971
11710.70 996
11711.73 974
11712.75 990
11713.77 949
11714.79 936
11715.81 938
11716.84 907
11717.86 892
11718.88 930
11719.90 919
11720.92 929
11721.95 892
11722.97 869
11723.99 902
11725.01 882
11726.04 897
11727.06 860
11728.08 855
11729.11 786
11730.13 849
11731.15 859
11732.17 862
11733.20 841
11734.22 842
11735.24 818
11736.26 808
11737.29 788
11738.31 804
11739.33 793
11740.36 778
11741.38 780
11742.40 781
11743.43 791
11744.45 774
11745.47 761
11746.50 770
11747.52 740
11748.54 758
11749.57 752
11750.59 732
11751.62 766
11752.64 747
11753.66 729
11754.69 693
11755.71 759
11756.73 756
11757.76 719
11758.78 711
11759.81 743
11760.83 738
11761.85 721
11762.88 760
11763.90 744
11764.93 761
11765.95 755
11766.98 754
11768.00 745
11769.02 770
11770.05 765
11771.07 748
11772.10 769
11773.12 745
11774.15 751
11775.17 711
11776.20 763
11777.22 738
11778.25 711
11779.27 742
11780.30 788
11781.32 730
11782.35 734
11783.37 694
11784.40 708
11785.42 734
11786.45 733
11787.47 742
11788.50 756
11789.52 706
11790.55 728
11791.57 703
11792.60 717
11793.62 733
11794.65 691
11795.67 742
11796.70 721
11797.73 704
11798.75 696
11799.78 684
11800.80 698
11801.83 708
11802.85 680
11803.88 673
11804.91 677
11805.93 686
11806.96 714
11807.98 693
11809.01 708
11810.04 679
11811.06 708
11812.09 695
11813.12 682
11814.14 709
11815.17 699
11816.19 685
11817.22 694
11818.25 732
11819.27 733
11820.30 738
11821.33 737
11822.35 716
11823.38 728
11824.41 721
11825.44 722
11826.46 730
11827.49 730
11828.52 716
11829.54 735
11830.57 723
11831.60 725
11832.62 745
11833.65 750
11834.68 719
11835.71 737
11836.73 725
11837.76 687
11838.79 724
11839.82 720
11840.84 731
11841.87 688
11842.90 720
11843.93 723
11844.95 738
11845.98 734
11847.01 750
11848.04 754
11849.07 739
11850.09 741
11851.12 768
11852.15 743
11853.18 756
11854.21 738
11855.23 730
11856.26 760
11857.29 767
11858.32 759
11859.35 792
11860.38 777
11861.40 776
11862.43 775
11863.46 783
11864.49 783
11865.52 783
11866.55 809
11867.58 818
11868.60 813
11869.63 801
11870.66 781
11871.69 823
11872.72 839
11873.75 797
11874.78 800
11875.81 851
11876.84 877
11877.86 860
11878.89 858
11879.92 821
11880.95 851
11881.98 884
11883.01 891
11884.04 905
11885.07 887
11886.10 934
11887.13 945
11888.16 948
11889.19 964
11890.22 972
11891.25 997
11892.28 970
11893.31 988
11894.34 963
11895.37 1030
11896.40 1026
11897.43 1036
11898.46 1042
11899.49 1135
11900.52 1107
11901.55 1147
11902.58 1148
11903.61 1213
11904.64 1260
11905.67 1226
11906.70 1198
11907.73 1201
11908.76 1219
11909.79 1200
11910.82 1239
11911.85 1179
11912.88 1191
11913.91 1207
11914.94 1171
11915.97 1189
11917.01 1201
11918.04 1203
11919.07 1178
11920.10 1247
11921.13 1266
11922.16 1290
11923.19 1355
11924.22 1343
11925.25 1385
11926.28 1492
11927.32 1518
11928.35 1513
11929.38 1593
11930.41 1633
11931.44 1580
11932.47 1600
11933.50 1615
11934.54 1595
11935.57 1484
11936.60 1464
11937.63 1453
11938.66 1433
11939.70 1399
11940.73 1343
11941.76 1299
11942.79 1233
11943.82 1185
11944.85 1137
11945.89 1114
11946.92 1088
11947.95 1066
11948.98 993
11950.02 1020
11951.05 978
11952.08 969
11953.11 973
11954.15 964
11955.18 949
11956.21 899
11957.24 903
11958.28 935
11959.31 913
11960.34 919
11961.37 877
11962.41 895
11963.44 841
11964.47 905
11965.51 911
11966.54 893
11967.57 921
11968.60 907
11969.64 879
11970.67 857
11971.70 897
11972.74 907
11973.77 860
11974.80 880
11975.84 905
11976.87 882
11977.90 850
11978.94 865
11979.97 849
11981.00 853
11982.04 880
11983.07 849
11984.11 849
11985.14 897
11986.17 900
11987.21 902
11988.24 865
11989.28 845
11990.31 875
11991.34 907
11992.38 896
11993.41 866
11994.45 919
11995.48 942
11996.51 930
11997.55 945
11998.58 923
11999.62 931
12000.65 915
12001.69 921
12002.72 972
12003.76 919
12004.79 962
12005.82 955
12006.86 991
12007.89 1009
12008.93 1007
12009.96 993
12011.00 1032
12012.03 1027
12013.07 1005
12014.10 1043
12015.14 1050
12016.17 1036
12017.21 1070
12018.24 1058
12019.28 1063
12020.32 1058
12021.35 1068
12022.39 1072
12023.42 1098
12024.46 1111
12025.49 1089
12026.53 1098
12027.56 1119
12028.60 1114
12029.64 1093
12030.67 1141
12031.71 1131
12032.74 1157
12033.78 1134
12034.81 1127
12035.85 1107
12036.89 1056
12037.92 1080
12038.96 1107
12039.99 1043
12041.03 1023
12042.07 1000
12043.10 1034
12044.14 1055
12045.18 1026
12046.21 1007
12047.25 990
12048.29 997
12049.32 984
12050.36 1021
12051.40 1010
12052.43 1045
12053.47 1035
12054.51 978
12055.54 988
12056.58 1047
12057.62 998
12058.65 1021
12059.69 1006
12060.73 985
12061.76 1016
12062.80 986
12063.84 964
12064.88 972
12065.91 988
12066.95 950
12067.99 927
12069.03 939
12070.06 940
12071.10 940
12072.14 917
12073.18 937
12074.21 915
12075.25 938
12076.29 935
12077.33 921
12078.36 923
12079.40 876
12080.44 900
12081.48 888
12082.52 902
12083.55 854
12084.59 890
12085.63 916
12086.67 915
12087.71 850
12088.74 861
12089.78 894
12090.82 924
12091.86 921
12092.90 891
12093.94 919
12094.98 942
12096.01 922
12097.05 965
12098.09 955
12099.13 976
12100.17 979
12101.21 983
12102.25 973
12103.28 999
12104.32 980
12105.36 1006
12106.40 985
12107.44 981
12108.48 924
12109.52 906
12110.56 918
12111.60 931
12112.64 918
12113.68 853
12114.72 850
12115.76 879
12116.79 872
12117.83 808
12118.87 811
12119.91 802
12120.95 792
12121.99 764
12123.03 750
12124.07 769
12125.11 764
12126.15 750
12127.19 783
12128.23 748
12129.27 764
12130.31 722
12131.35 726
12132.39 767
12133.43 728
12134.47 714
12135.51 769
12136.55 736
12137.59 740
12138.63 713
12139.67 737
12140.71 726
12141.76 742
12142.80 721
12143.84 706
12144.88 689
12145.92 717
12146.96 734
12148.00 728
12149.04 702
12150.08 717
12151.12 701
12152.16 708
12153.20 688
12154.25 675
12155.29 713
12156.33 700
12157.37 669
12158.41 693
12159.45 674
12160.49 694
12161.53 709
12162.58 657
12163.62 650
12164.66 655
12165.70 662
12166.74 664
12167.78 664
12168.82 644
12169.87 644
12170.91 684
12171.95 679
12172.99 675
12174.03 670
12175.08 674
12176.12 660
12177.16 667
12178.20 654
12179.24 645
12180.29 649
12181.33 674
12182.37 634
12183.41 669
12184.46 656
12185.50 668
12186.54 643
12187.58 624
12188.63 631
12189.67 620
12190.71 616
12191.75 641
12192.80 655
12193.84 654
12194.88 634
12195.92 619
12196.97 641
12198.01 645
12199.05 650
12200.10 634
12201.14 648
12202.18 638
12203.23 620
12204.27 615
12205.31 623
12206.36 632
12207.40 643
12208.44 636
12209.49 623
12210.53 626
12211.57 622
12212.62 626
12213.66 628
12214.70 623
12215.75 620
12216.79 625
12217.84 649
12218.88 630
12219.92 621
12220.97 620
12222.01 585
12223.06 631
12224.10 624
12225.14 621
12226.19 649
12227.23 649
12228.28 622
12229.32 563
12230.36 611
12231.41 628
12232.45 612
12233.50 614
12234.54 601
12235.59 641
12236.63 637
12237.68 635
12238.72 647
12239.77 621
12240.81 615
12241.86 633
12242.90 647
12243.94 650
12244.99 644
12246.03 639
12247.08 624
12248.13 631
12249.17 644
12250.22 635
12251.26 584
12252.31 639
12253.35 626
12254.40 607
12255.44 607
12256.49 639
12257.53 602
12258.58 602
12259.62 618
12260.67 575
12261.72 560
12262.76 586
12263.81 612
12264.85 575
12265.90 587
12266.94 567
12267.99 558
12269.04 572
12270.08 555
12271.13 573
12272.17 562
12273.22 577
12274.27 572
12275.31 591
12276.36 568
12277.41 561
12278.45 534
12279.50 610
12280.55 565
12281.59 540
12282.64 529
12283.69 571
12284.73 554
12285.78 551
12286.83 521
12287.87 546
12288.92 529
12289.97 536
12291.01 557
12292.06 564
12293.11 546
12294.15 537
12295.20 570
12296.25 563
12297.30 573
12298.34 571
12299.39 554
12300.44 578
12301.48 519
12302.53 546
12303.58 549
12304.63 528
12305.67 504
12306.72 535
12307.77 577
12308.82 565
12309.87 558
12310.91 532
12311.96 530
12313.01 523
12314.06 509
12315.10 546
12316.15 547
12317.20 528
12318.25 522
12319.30 517
12320.34 488
12321.39 498
12322.44 497
12323.49 465
12324.54 478
12325.59 506
12326.63 530
12327.68 537
12328.73 520
12329.78 508
12330.83 533
12331.88 508
12332.93 525
12333.98 512
12335.02 486
12336.07 506
12337.12 520
12338.17 500
12339.22 514
12340.27 486
12341.32 516
12342.37 524
12343.42 499
12344.47 489
12345.51 517
12346.56 507
12347.61 492
12348.66 535
12349.71 540
12350.76 548
12351.81 540
12352.86 526
12353.91 529
12354.96 519
12356.01 544
12357.06 534
12358.11 539
12359.16 518
12360.21 536
12361.26 524
12362.31 541
12363.36 549
12364.41 546
12365.46 558
12366.51 558
12367.56 537
12368.61 554
12369.66 537
12370.71 543
12371.76 544
12372.81 524
12373.86 536
12374.91 556
12375.96 541
12377.01 549
12378.06 542
12379.11 547
12380.17 543
12381.22 518
12382.27 531
12383.32 545
12384.37 545
12385.42 537
12386.47 556
12387.52 553
12388.57 549
12389.62 567
12390.67 568
12391.73 575
12392.78 552
12393.83 572
12394.88 532
12395.93 561
12396.98 578
12398.03 549
12399.09 557
12400.14 564
12401.19 537
12402.24 577
12403.29 581
12404.34 573
12405.40 581
12406.45 572
12407.50 565
12408.55 544
12409.60 557
12410.66 561
12411.71 616
12412.76 586
12413.81 579
12414.86 585
12415.92 599
12416.97 607
12418.02 606
12419.07 626
12420.13 606
12421.18 628
12422.23 615
12423.28 590
12424.34 625
12425.39 664
12426.44 628
12427.49 646
12428.55 647
12429.60 626
12430.65 662
12431.71 627
12432.76 637
12433.81 638
12434.86 657
12435.92 636
12436.97 681
12438.02 690
12439.08 682
12440.13 677
12441.18 687
12442.24 696
12443.29 685
12444.34 665
12445.40 700
12446.45 720
12447.50 717
12448.56 743
12449.61 760
12450.67 773
12451.72 778
12452.77 809
12453.83 847
12454.88 860
12455.94 826
12456.99 842
12458.04 855
12459.10 860
12460.15 890
12461.21 974
12462.26 1006
12463.31 988
12464.37 1049
12465.42 1093
12466.48 1182
12467.53 1219
12468.59 1271
12469.64 1355
12470.70 1464
12471.75 1552
12472.80 1606
12473.86 1681
12474.91 1680
12475.97 1715
12477.02 1781
12478.08 1792
12479.13 1790
12480.19 1704
12481.24 1734
12482.30 1713
12483.35 1645
12484.41 1587
12485.46 1515
12486.52 1475
12487.57 1425
12488.63 1333
12489.69 1256
12490.74 1190
12491.80 1147
12492.85 1084
12493.91 1061
12494.96 1044
12496.02 973
12497.07 958
12498.13 926
12499.19 918
12500.24 882
12501.30 893
12502.35 875
12503.41 828
12504.47 840
12505.52 828
12506.58 833
12507.63 808
12508.69 814
12509.75 844
12510.80 833
12511.86 825
12512.91 804
12513.97 840
12515.03 805
12516.08 816
12517.14 805
12518.20 780
12519.25 779
12520.31 806
12521.37 806
12522.42 800
12523.48 789
12524.54 837
12525.59 839
12526.65 828
12527.71 763
12528.77 774
12529.82 797
12530.88 806
12531.94 785
12532.99 805
12534.05 826
12535.11 839
12536.17 773
12537.22 756
12538.28 830
12539.34 815
12540.40 816
12541.45 807
12542.51 829
12543.57 878
12544.63 878
12545.68 900
12546.74 937
12547.80 944
12548.86 980
12549.92 998
12550.97 1015
12552.03 1026
12553.09 1035
12554.15 1065
12555.21 1094
12556.26 1061
12557.32 1063
12558.38 1067
12559.44 1069
12560.50 1077
12561.56 1057
12562.61 1061
12563.67 1034
12564.73 1013
12565.79 1012
12566.85 998
12567.91 960
12568.97 940
12570.02 919
12571.08 868
12572.14 871
12573.20 867
12574.26 861
12575.32 825
12576.38 842
12577.44 824
12578.50 829
12579.56 826
12580.61 822
12581.67 810
12582.73 781
12583.79 770
12584.85 796
12585.91 799
12586.97 787
12588.03 796
12589.09 799
12590.15 809
12591.21 817
12592.27 791
12593.33 769
12594.39 798
12595.45 742
12596.51 760
12597.57 766
12598.63 779
12599.69 773
12600.75 759
12601.81 775
12602.87 779
12603.93 756
12604.99 761
12606.05 766
12607.11 775
12608.17 803
12609.23 841
12610.29 809
12611.35 823
12612.41 798
12613.47 800
12614.53 842
12615.59 839
12616.66 887
12617.72 867
12618.78 834
12619.84 812
12620.90 840
12621.96 922
12623.02 878
12624.08 900
12625.14 906
12626.20 866
12627.26 887
12628.33 870
12629.39 897
12630.45 920
12631.51 864
12632.57 877
12633.63 896
12634.69 860
12635.76 872
12636.82 872
12637.88 869
12638.94 858
12640.00 846
12641.06 815
12642.13 834
12643.19 788
12644.25 813
12645.31 827
12646.37 810
12647.44 770
12648.50 772
12649.56 774
12650.62 790
12651.68 782
12652.75 787
12653.81 750
12654.87 767
12655.93 778
12657.00 776
12658.06 750
12659.12 763
12660.18 770
12661.25 785
12662.31 754
12663.37 731
12664.43 756
12665.50 755
12666.56 743
12667.62 740
12668.69 777
12669.75 780
12670.81 732
12671.88 745
12672.94 743
12674.00 778
12675.06 735
12676.13 822
12677.19 792
12678.25 808
12679.32 793
12680.38 803
12681.44 791
12682.51 838
12683.57 778
12684.64 805
12685.70 803
12686.76 787
12687.83 821
12688.89 806
12689.95 837
12691.02 825
12692.08 834
12693.15 884
12694.21 896
12695.27 890
12696.34 905
12697.40 894
12698.47 960
12699.53 962
12700.59 940
12701.66 917
12702.72 977
12703.79 955
12704.85 981
12705.92 989
12706.98 980
12708.05 993
12709.11 973
12710.18 1013
12711.24 1019
12712.30 993
12713.37 973
12714.43 1025
12715.50 989
12716.56 1041
12717.63 1013
12718.69 995
12719.76 1054
12720.82 1035
12721.89 1018
12722.95 1032
12724.02 1029
12725.09 1109
12726.15 1113
12727.22 1138
12728.28 1131
12729.35 1132
12730.41 1131
12731.48 1151
12732.54 1176
12733.61 1158
12734.68 1181
12735.74 1129
12736.81 1126
12737.87 1166
12738.94 1107
12740.00 1097
12741.07 1081
12742.14 1124
12743.20 1039
12744.27 986
12745.33 1009
12746.40 917
12747.47 902
12748.53 918
12749.60 903
12750.67 840
12751.73 852
12752.80 837
12753.87 813
12754.93 794
12756.00 769
12757.07 766
12758.13 770
12759.20 760
12760.27 769
12761.33 741
12762.40 765
12763.47 738
12764.53 741
12765.60 745
12766.67 729
12767.73 719
12768.80 697
12769.87 699
12770.94 705
12772.00 688
12773.07 700
12774.14 685
12775.21 719
12776.27 669
12777.34 667
12778.41 703
12779.48 651
12780.54 662
12781.61 654
12782.68 694
12783.75 672
12784.81 639
12785.88 650
12786.95 635
12788.02 659
12789.09 676
12790.15 645
12791.22 648
12792.29 642
12793.36 646
12794.43 629
12795.49 604
12796.56 639
12797.63 658
12798.70 650
12799.77 610
12800.84 644
12801.90 628
12802.97 673
12804.04 634
12805.11 656
12806.18 642
12807.25 627
12808.32 644
12809.39 624
12810.45 663
12811.52 644
12812.59 668
12813.66 665
12814.73 658
12815.80 643
12816.87 665
12817.94 644
12819.01 665
12820.08 654
12821.15 646
12822.21 652
12823.28 701
12824.35 662
12825.42 671
12826.49 660
12827.56 638
12828.63 647
12829.70 640
12830.77 621
12831.84 627
12832.91 648
12833.98 661
12835.05 641
12836.12 640
12837.19 625
12838.26 614
12839.33 618
12840.40 589
12841.47 560
12842.54 595
12843.61 563
12844.68 560
12845.75 549
12846.82 554
12847.89 546
12848.96 553
12850.03 541
12851.10 554
12852.18 559
12853.25 569
12854.32 549
12855.39 543
12856.46 543
12857.53 510
12858.60 536
12859.67 505
12860.74 527
12861.81 535
12862.88 541
12863.96 517
12865.03 531
12866.10 533
12867.17 529
12868.24 539
12869.31 523
12870.38 508
12871.45 504
12872.53 489
12873.60 520
12874.67 507
12875.74 477
12876.81 486
12877.88 501
12878.96 490
12880.03 501
12881.10 498
12882.17 498
12883.24 497
12884.31 519
12885.39 495
12886.46 476
12887.53 485
12888.60 448
12889.68 457
12890.75 466
12891.82 470
12892.89 448
12893.96 456
12895.04 448
12896.11 442
12897.18 466
12898.25 461
12899.33 492
12900.40 451
12901.47 451
12902.54 455
12903.62 451
12904.69 475
12905.76 433
12906.84 429
12907.91 425
12908.98 428
12910.06 428
12911.13 455
12912.20 422
12913.27 430
12914.35 430
12915.42 432
12916.49 437
12917.57 437
12918.64 402
12919.71 423
12920.79 415
12921.86 410
12922.94 393
12924.01 416
12925.08 399
12926.16 400
12927.23 400
12928.30 380
12929.38 434
12930.45 415
12931.53 424
12932.60 411
12933.67 394
12934.75 404
12935.82 403
12936.90 415
12937.97 383
12939.04 419
12940.12 428
12941.19 391
12942.27 396
12943.34 375
12944.42 389
12945.49 414
12946.56 394
12947.64 371
12948.71 386
12949.79 403
12950.86 403
12951.94 408
12953.01 402
12954.09 400
12955.16 411
12956.24 412
12957.31 399
12958.39 374
12959.46 385
12960.54 396
12961.61 375
12962.69 398
12963.76 376
12964.84 392
12965.91 409
12966.99 403
12968.07 411
12969.14 399
12970.22 416
12971.29 409
12972.37 380
12973.44 403
12974.52 426
12975.59 369
12976.67 349
12977.75 384
12978.82 407
12979.90 398
12980.97 365
12982.05 406
12983.13 397
12984.20 387
12985.28 399
12986.35 412
12987.43 401
12988.51 363
12989.58 377
12990.66 381
12991.74 384
12992.81 378
12993.89 410
12994.97 384
12996.04 395
12997.12 412
12998.20 399
12999.27 383
13000.35 351
13001.43 406
13002.50 387
13003.58 385
13004.66 382
13005.73 373
13006.81 412
13007.89 375
13008.97 393
13010.04 369
13011.12 402
13012.20 393
13013.27 390
13014.35 372
13015.43 388
13016.51 376
13017.58 422
13018.66 426
13019.74 404
13020.82 398
13021.89 397
13022.97 410
13024.05 388
13025.13 391
13026.21 391
13027.28 401
13028.36 392
13029.44 374
13030.52 377
13031.60 379
13032.67 402
13033.75 379
13034.83 384
13035.91 401
13036.99 375
13038.07 388
13039.14 365
13040.22 382
13041.30 382
13042.38 378
13043.46 402
13044.54 400
13045.62 405
13046.69 419
13047.77 393
13048.85 377
13049.93 398
13051.01 395
13052.09 371
13053.17 409
13054.25 407
13055.33 401
13056.40 397
13057.48 388
13058.56 437
13059.64 377
13060.72 389
13061.80 385
13062.88 407
13063.96 418
13065.04 370
13066.12 377
13067.20 378
13068.28 402
13069.36 396
13070.44 400
13071.52 398
13072.60 348
13073.68 377
13074.76 385
13075.84 372
13076.92 394
13078.00 437
13079.08 390
13080.16 391
13081.24 388
13082.32 393
13083.40 369
13084.48 356
13085.56 405
13086.64 402
13087.72 397
13088.80 396
13089.88 398
13090.96 397
13092.04 383
13093.12 408
13094.20 406
13095.28 403
13096.36 407
13097.44 413
13098.52 430
13099.61 411
13100.69 400
13101.77 423
13102.85 402
13103.93 407
13105.01 419
13106.09 435
13107.17 420
13108.25 411
13109.34 410
13110.42 412
13111.50 423
13112.58 408
13113.66 394
13114.74 427
13115.82 455
13116.91 428
13117.99 435
13119.07 430
13120.15 434
13121.23 426
13122.31 443
13123.40 427
13124.48 439
13125.56 454
13126.64 457
13127.72 407
13128.81 413
13129.89 444
13130.97 445
13132.05 425
13133.14 443
13134.22 467
13135.30 446
13136.38 461
13137.47 444
13138.55 419
13139.63 440
13140.71 429
13141.80 436
13142.88 443
13143.96 421
13145.04 406
13146.13 421
13147.21 420
13148.29 418
13149.38 424
13150.46 460
13151.54 436
13152.62 442
13153.71 413
13154.79 427
13155.87 413
13156.96 436
13158.04 429
13159.12 429
13160.21 423
13161.29 422
13162.37 405
13163.46 434
13164.54 413
13165.62 419
13166.71 453
13167.79 441
13168.88 440
13169.96 425
13171.04 441
13172.13 409
13173.21 396
13174.30 451
13175.38 435
13176.46 407
13177.55 420
13178.63 396
13179.72 425
13180.80 408
13181.88 408
13182.97 457
13184.05 428
13185.14 435
13186.22 409
13187.31 417
13188.39 414
13189.48 406
13190.56 426
13191.65 436
13192.73 432
13193.81 419
13194.90 415
13195.98 423
13197.07 428
13198.15 426
13199.24 410
13200.32 379
13201.41 413
13202.49 428
13203.58 437
13204.67 413
13205.75 403
13206.84 422
13207.92 424
13209.01 419
13210.09 426
13211.18 433
13212.26 420
13213.35 432
13214.43 413
13215.52 428
13216.61 420
13217.69 425
13218.78 448
13219.86 423
13220.95 440
13222.04 427
13223.12 437
13224.21 460
13225.29 445
13226.38 428
13227.47 452
13228.55 447
13229.64 476
13230.72 437
13231.81 434
13232.90 441
13233.98 455
13235.07 447
13236.16 430
13237.24 430
13238.33 440
13239.42 439
13240.50 465
13241.59 468
13242.68 456
13243.76 441
13244.85 451
13245.94 455
13247.02 461
13248.11 459
13249.20 462
13250.29 448
13251.37 495
13252.46 473
13253.55 475
13254.63 472
13255.72 501
13256.81 491
13257.90 466
13258.98 470
13260.07 490
13261.16 501
13262.25 500
13263.33 487
13264.42 482
13265.51 503
13266.60 509
13267.69 525
13268.77 531
13269.86 522
13270.95 539
13272.04 553
13273.13 545
13274.21 530
13275.30 552
13276.39 566
13277.48 558
13278.57 544
13279.65 532
13280.74 537
13281.83 520
13282.92 546
13284.01 550
13285.10 585
13286.19 593
13287.27 567
13288.36 548
13289.45 547
13290.54 539
13291.63 559
13292.72 579
13293.81 552
13294.90 542
13295.98 559
13297.07 578
13298.16 578
13299.25 532
13300.34 592
13301.43 581
13302.52 598
13303.61 583
13304.70 591
13305.79 619
13306.88 576
13307.97 614
13309.06 635
13310.15 616
13311.24 626
13312.32 640
13313.41 618
13314.50 653
13315.59 631
13316.68 645
13317.77 647
13318.86 671
13319.95 650
13321.04 696
13322.13 669
13323.22 656
13324.31 700
13325.40 714
13326.49 684
13327.58 646
13328.68 724
13329.77 735
13330.86 737
13331.95 767
13333.04 755
13334.13 784
13335.22 755
13336.31 755
13337.40 787
13338.49 788
13339.58 788
13340.67 789
13341.76 807
13342.85 776
13343.94 804
13345.04 822
13346.13 777
13347.22 790
13348.31 764
13349.40 816
13350.49 777
13351.58 745
13352.67 782
13353.77 812
13354.86 809
13355.95 810
13357.04 784
13358.13 813
13359.22 828
13360.31 836
13361.41 859
13362.50 866
13363.59 862
13364.68 860
13365.77 903
13366.87 887
13367.96 894
13369.05 904
13370.14 884
13371.23 899
13372.33 889
13373.42 882
13374.51 862
13375.60 836
13376.69 834
13377.79 823
13378.88 777
13379.97 765
13381.06 784
13382.16 758
13383.25 746
13384.34 737
13385.43 711
13386.53 719
13387.62 671
13388.71 698
13389.81 678
13390.90 646
13391.99 686
13393.08 657
13394.18 683
13395.27 652
13396.36 640
13397.46 667
13398.55 669
13399.64 632
13400.74 623
13401.83 630
13402.92 615
13404.02 624
13405.11 630
13406.20 612
13407.30 643
13408.39 607
13409.48 574
13410.58 603
13411.67 617
13412.77 632
13413.86 612
13414.95 617
13416.05 590
13417.14 600
13418.23 616
13419.33 599
13420.42 588
13421.52 620
13422.61 611
13423.71 610
13424.80 611
13425.89 628
13426.99 647
13428.08 612
13429.18 625
13430.27 623
13431.37 631
13432.46 596
13433.56 612
13434.65 625
13435.74 632
13436.84 643
13437.93 645
13439.03 656
13440.12 657
13441.22 617
13442.31 639
13443.41 625
13444.50 668
13445.60 667
13446.69 673
13447.79 677
13448.88 665
13449.98 687
13451.08 651
13452.17 678
13453.27 691
13454.36 727
13455.46 706
13456.55 751
13457.65 714
13458.74 722
13459.84 739
13460.94 731
13462.03 734
13463.13 755
13464.22 750
13465.32 748
13466.41 781
13467.51 770
13468.61 760
13469.70 729
13470.80 786
13471.90 775
13472.99 747
13474.09 737
13475.18 754
13476.28 781
13477.38 760
13478.47 761
13479.57 815
13480.67 807
13481.76 778
13482.86 791
13483.96 835
13485.05 822
13486.15 843
13487.25 862
13488.34 853
13489.44 834
13490.54 848
13491.63 875
13492.73 897
13493.83 886
13494.93 858
13496.02 905
13497.12 953
13498.22 915
13499.31 903
13500.41 908
13501.51 928
13502.61 923
13503.70 925
13504.80 908
13505.90 956
13507.00 927
13508.09 930
13509.19 914
13510.29 911
13511.39 886
13512.49 901
13513.58 917
13514.68 888
13515.78 887
13516.88 894
13517.98 911
13519.07 886
13520.17 892
13521.27 898
13522.37 858
13523.47 841
13524.57 852
13525.66 834
13526.76 889
13527.86 818
13528.96 809
13530.06 848
13531.16 831
13532.25 778
13533.35 826
13534.45 803
13535.55 804
13536.65 799
13537.75 791
13538.85 799
13539.95 759
13541.05 763
13542.14 721
13543.24 698
13544.34 716
13545.44 725
13546.54 689
13547.64 693
13548.74 661
13549.84 650
13550.94 678
13552.04 663
13553.14 661
13554.24 635
13555.34 649
13556.44 594
13557.54 616
13558.64 619
13559.74 636
13560.84 599
13561.94 608
13563.04 604
13564.13 602
13565.23 581
13566.34 578
13567.44 600
13568.54 603
13569.64 604
13570.74 599
13571.84 617
13572.94 590
13574.04 600
13575.14 592
13576.24 592
13577.34 585
13578.44 580
13579.54 575
13580.64 594
13581.74 605
13582.84 586
13583.94 588
13585.04 595
13586.14 607
13587.24 585
13588.35 589
13589.45 599
13590.55 548
13591.65 561
13592.75 616
13593.85 603
13594.95 566
13596.05 582
13597.15 635
13598.26 606
13599.36 626
13600.46 584
13601.56 578
13602.66 598
13603.76 579
13604.86 597
13605.97 611
13607.07 630
13608.17 608
13609.27 633
13610.37 628
13611.47 632
13612.58 602
13613.68 598
13614.78 584
13615.88 590
13616.98 618
13618.09 611
13619.19 639
13620.29 595
13621.39 607
13622.50 590
13623.60 623
13624.70 598
13625.80 626
13626.91 599
13628.01 608
13629.11 600
13630.21 602
13631.32 583
13632.42 616
13633.52 618
13634.62 620
13635.73 595
13636.83 586
13637.93 610
13639.04 615
13640.14 611
13641.24 588
13642.35 645
13643.45 645
13644.55 626
13645.65 595
13646.76 644
13647.86 632
13648.96 609
13650.07 605
13651.17 594
13652.28 613
13653.38 616
13654.48 604
13655.59 598
13656.69 648
13657.79 612
13658.90 621
13660.00 587
13661.11 566
13662.21 610
13663.31 587
13664.42 612
13665.52 618
13666.63 622
13667.73 602
13668.83 639
13669.94 654
13671.04 643
13672.15 603
13673.25 607
13674.36 591
13675.46 613
13676.56 611
13677.67 606
13678.77 586
13679.88 629
13680.98 614
13682.09 609
13683.19 652
13684.30 656
13685.40 645
13686.51 639
13687.61 655
13688.72 650
13689.82 631
13690.93 637
13692.03 690
13693.14 661
13694.24 672
13695.35 647
13696.45 689
13697.56 670
13698.66 655
13699.77 652
13700.87 657
13701.98 670
13703.09 656
13704.19 688
13705.30 706
13706.40 720
13707.51 698
13708.61 708
13709.72 681
13710.83 715
13711.93 729
13713.04 760
13714.14 727
13715.25 749
13716.36 772
13717.46 787
13718.57 753
13719.67 753
13720.78 777
13721.89 831
13722.99 827
13724.10 819
13725.21 860
13726.31 805
13727.42 859
13728.53 853
13729.63 860
13730.74 866
13731.85 877
13732.95 892
13734.06 888
13735.17 954
13736.27 898
13737.38 893
13738.49 880
13739.59 916
13740.70 963
13741.81 1023
13742.92 950
13744.02 1014
13745.13 1006
13746.24 1025
13747.35 1045
13748.45 1103
13749.56 1110
13750.67 1112
13751.78 1118
13752.88 1170
13753.99 1187
13755.10 1199
13756.21 1281
13757.31 1310
13758.42 1347
13759.53 1341
13760.64 1424
13761.75 1424
13762.85 1447
13763.96 1424
13765.07 1458
13766.18 1499
13767.29 1486
13768.39 1533
13769.50 1466
13770.61 1451
13771.72 1472
13772.83 1527
13773.94 1486
13775.04 1470
13776.15 1449
13777.26 1404
13778.37 1442
13779.48 1407
13780.59 1333
13781.70 1303
13782.80 1286
13783.91 1287
13785.02 1217
13786.13 1162
13787.24 1101
13788.35 1115
13789.46 1091
13790.57 1032
13791.68 996
13792.79 998
13793.90 1017
13795.00 973
13796.11 934
13797.22 876
13798.33 848
13799.44 892
13800.55 883
13801.66 844
13802.77 790
13803.88 790
13804.99 805
13806.10 805
13807.21 780
13808.32 789
13809.43 764
13810.54 762
13811.65 750
13812.76 730
13813.87 737
13814.98 751
13816.09 764
13817.20 765
13818.31 721
13819.42 731
13820.53 726
13821.64 719
13822.75 727
13823.86 698
13824.97 687
13826.08 696
13827.19 692
13828.30 734
13829.41 711
13830.53 694
13831.64 667
13832.75 678
13833.86 706
13834.97 693
13836.08 702
13837.19 696
13838.30 728
13839.41 672
13840.52 684
13841.64 714
13842.75 685
13843.86 704
13844.97 681
13846.08 655
13847.19 702
13848.30 711
13849.41 726
13850.53 725
13851.64 699
13852.75 711
13853.86 734
13854.97 736
13856.08 734
13857.20 717
13858.31 709
13859.42 716
13860.53 712
13861.64 762
13862.76 747
13863.87 697
13864.98 710
13866.09 740
13867.20 746
13868.32 741
13869.43 755
13870.54 741
13871.65 755
13872.77 714
13873.88 743
13874.99 754
13876.10 736
13877.22 726
13878.33 759
13879.44 789
13880.55 715
13881.67 742
13882.78 784
13883.89 800
13885.01 828
13886.12 835
13887.23 853
13888.34 836
13889.46 854
13890.57 881
13891.68 881
13892.80 885
13893.91 923
13895.02 921
13896.14 925
13897.25 910
13898.36 905
13899.48 885
13900.59 903
13901.70 822
13902.82 850
13903.93 881
13905.05 841
13906.16 844
13907.27 800
13908.39 789
13909.50 786
13910.61 763
13911.73 767
13912.84 746
13913.96 757
13915.07 749
13916.19 732
13917.30 703
13918.41 729
13919.53 724
13920.64 704
13921.76 684
13922.87 673
13923.99 667
13925.10 716
13926.21 705
13927.33 664
13928.44 692
13929.56 678
13930.67 663
13931.79 682
13932.90 656
13934.02 688
13935.13 702
13936.25 688
13937.36 669
13938.48 649
13939.59 633
13940.71 662
13941.82 669
13942.94 668
13944.05 650
13945.17 628
13946.28 648
13947.40 610
13948.52 626
13949.63 638
13950.75 637
13951.86 600
13952.98 641
13954.09 610
13955.21 615
13956.32 612
13957.44 594
13958.56 604
13959.67 615
13960.79 594
13961.90 604
13963.02 646
13964.14 623
13965.25 626
13966.37 641
13967.48 627
13968.60 598
13969.72 630
13970.83 662
13971.95 620
13973.07 613
13974.18 610
13975.30 615
13976.42 642
13977.53 629
13978.65 619
13979.77 630
13980.88 605
13982.00 635
13983.12 643
13984.23 654
13985.35 609
13986.47 633
13987.58 648
13988.70 640
13989.82 639
13990.94 623
13992.05 639
13993.17 623
13994.29 619
13995.40 626
13996.52 643
13997.64 645
13998.76 600
13999.87 638
14000.99 637
14002.11 588
14003.23 596
14004.35 633
14005.46 635
14006.58 658
14007.70 620
14008.82 641
14009.93 621
14011.05 619
14012.17 646
14013.29 660
14014.41 646
14015.52 631
14016.64 653
14017.76 667
14018.88 660
14020.00 666
14021.12 655
14022.23 635
14023.35 669
14024.47 647
14025.59 649
14026.71 681
14027.83 664
14028.95 649
14030.06 662
14031.18 664
14032.30 712
14033.42 692
14034.54 698
14035.66 697
14036.78 727
14037.90 756
14039.02 720
14040.14 715
14041.25 730
14042.37 722
14043.49 730
14044.61 751
14045.73 733
14046.85 734
14047.97 778
14049.09 783
14050.21 795
14051.33 846
14052.45 830
14053.57 825
14054.69 847
14055.81 831
14056.93 832
14058.05 882
14059.17 866
14060.29 866
14061.41 879
14062.53 896
14063.65 902
14064.77 872
14065.89 934
14067.01 947
14068.13 940
14069.25 951
14070.37 967
14071.49 968
14072.61 1000
14073.73 1016
14074.85 1019
14075.97 1005
14077.09 1015
14078.21 1011
14079.33 1027
14080.45 1053
14081.57 1043
14082.69 1036
14083.82 1067
14084.94 1093
14086.06 1091
14087.18 1115
14088.30 1123
14089.42 1117
14090.54 1099
14091.66 1117
14092.78 1120
14093.91 1144
14095.03 1177
14096.15 1175
14097.27 1172
14098.39 1129
14099.51 1154
14100.63 1138
14101.76 1165
14102.88 1127
14104.00 1110
14105.12 1132
14106.24 1109
14107.36 1117
14108.49 1107
14109.61 1098
14110.73 1063
14111.85 1085
14112.97 1068
14114.10 1044
14115.22 1012
14116.34 1003
14117.46 949
14118.58 942
14119.71 977
14120.83 935
14121.95 905
14123.07 875
14124.20 871
14125.32 847
14126.44 827
14127.56 832
14128.69 798
14129.81 831
14130.93 796
14132.06 791
14133.18 789
14134.30 787
14135.42 754
14136.55 764
14137.67 738
14138.79 743
14139.92 699
14141.04 705
14142.16 714
14143.29 715
14144.41 737
14145.53 704
14146.66 682
14147.78 707
14148.90 684
14150.03 663
14151.15 656
14152.27 685
14153.40 660
14154.52 664
14155.64 714
14156.77 680
14157.89 678
14159.02 653
14160.14 669
14161.26 665
14162.39 666
14163.51 654
14164.64 678
14165.76 650
14166.88 656
14168.01 625
14169.13 669
14170.26 650
14171.38 639
14172.51 617
14173.63 628
14174.75 631
14175.88 638
14177.00 655
14178.13 620
14179.25 608
14180.38 607
14181.50 645
14182.63 640
14183.75 598
14184.88 568
14186.00 602
14187.13 612
14188.25 585
14189.38 599
14190.50 615
14191.63 576
14192.75 590
14193.88 618
14195.00 602
14196.13 597
14197.25 607
14198.38 582
14199.50 604
14200.63 602
14201.76 603
14202.88 583
14204.01 571
14205.13 567
14206.26 596
14207.38 576
14208.51 594
14209.64 563
14210.76 578
14211.89 592
14213.01 566
14214.14 584
14215.27 579
14216.39 563
14217.52 556
14218.64 550
14219.77 524
14220.90 521
14222.02 534
14223.15 521
14224.28 561
14225.40 525
14226.53 559
14227.66 557
14228.78 534
14229.91 533
14231.04 519
14232.16 573
14233.29 533
14234.42 506
14235.54 502
14236.67 509
14237.80 504
14238.92 527
14240.05 512
14241.18 517
14242.31 536
14243.43 541
14244.56 523
14245.69 494
14246.82 512
14247.94 535
14249.07 556
14250.20 527
14251.33 523
14252.45 525
14253.58 532
14254.71 503
14255.84 470
14256.96 476
14258.09 484
14259.22 515
14260.35 481
14261.47 471
14262.60 466
14263.73 475
14264.86 521
14265.99 493
14267.12 460
14268.24 477
14269.37 500
14270.50 461
14271.63 471
14272.76 489
14273.89 483
14275.01 488
14276.14 477
14277.27 465
14278.40 460
14279.53 447
14280.66 452
14281.79 441
14282.91 485
14284.04 445
14285.17 432
14286.30 440
14287.43 441
14288.56 436
14289.69 455
14290.82 445
14291.95 430
14293.08 416
14294.20 442
14295.33 441
14296.46 422
14297.59 373
14298.72 411
14299.85 420
14300.98 406
14302.11 418
14303.24 417
14304.37 408
14305.50 378
14306.63 395
14307.76 414
14308.89 402
14310.02 390
14311.15 425
14312.28 412
14313.41 385
14314.54 389
14315.67 415
14316.80 421
14317.93 386
14319.06 379
14320.19 377
14321.32 418
14322.45 378
14323.58 397
14324.71 413
14325.84 383
14326.97 375
14328.10 380
14329.23 402
14330.36 393
14331.49 395
14332.62 400
14333.76 373
14334.89 350
14336.02 390
14337.15 376
14338.28 410
14339.41 383
14340.54 386
14341.67 387
14342.80 374
14343.93 361
14345.07 389
14346.20 400
14347.33 368
14348.46 376
14349.59 402
14350.72 382
14351.85 382
14352.99 393
14354.12 404
14355.25 385
14356.38 400
14357.51 398
14358.64 394
14359.78 393
14360.91 408
14362.04 419
14363.17 398
14364.30 345
14365.44 382
14366.57 387
14367.70 382
14368.83 380
14369.96 386
14371.10 380
14372.23 421
14373.36 371
14374.49 405
14375.63 405
14376.76 389
14377.89 369
14379.02 386
14380.16 386
14381.29 356
14382.42 382
14383.55 384
14384.69 397
14385.82 387
14386.95 383
14388.09 383
14389.22 403
14390.35 391
14391.49 414
14392.62 433
14393.75 394
14394.89 420
14396.02 403
14397.15 396
14398.28 396
14399.42 412
14400.55 416
14401.69 409
14402.82 396
14403.95 414
14405.09 415
14406.22 423
14407.35 412
14408.49 443
14409.62 396
14410.75 409
14411.89 428
14413.02 433
14414.16 420
14415.29 416
14416.42 429
14417.56 430
14418.69 438
14419.83 420
14420.96 451
14422.10 438
14423.23 451
14424.36 439
14425.50 451
14426.63 464
14427.77 457
14428.90 437
14430.04 456
14431.17 448
14432.31 455
14433.44 461
14434.58 443
14435.71 450
14436.85 444
14437.98 479
14439.12 445
14440.25 480
14441.39 477
14442.52 450
14443.66 483
14444.79 494
14445.93 504
14447.06 491
14448.20 509
14449.33 500
14450.47 494
14451.60 503
14452.74 505
14453.87 498
14455.01 508
14456.14 510
14457.28 500
14458.42 513
14459.55 532
14460.69 554
14461.82 531
14462.96 536
14464.10 570
14465.23 529
14466.37 542
14467.50 577
14468.64 572
14469.78 532
14470.91 536
14472.05 549
14473.18 528
14474.32 543
14475.46 520
14476.59 535
14477.73 503
14478.87 515
14480.00 529
14481.14 513
14482.28 461
14483.41 498
14484.55 465
14485.69 488
14486.82 480
14487.96 437
14489.10 424
14490.23 424
14491.37 429
14492.51 429
14493.65 404
14494.78 412
14495.92 408
14497.06 379
14498.19 344
14499.33 359
14500.47 391
14501.61 384
14502.74 374
14503.88 359
14505.02 354
14506.16 381
14507.29 364
14508.43 381
14509.57 354
14510.71 350
14511.85 382
14512.98 370
14514.12 370
14515.26 383
14516.40 348
14517.54 390
14518.67 368
14519.81 376
14520.95 349
14522.09 351
14523.23 356
14524.36 361
14525.50 365
14526.64 356
14527.78 325
14528.92 366
14530.06 369
14531.19 358
14532.33 352
14533.47 365
14534.61 381
14535.75 392
14536.89 361
14538.03 344
14539.17 348
14540.31 362
14541.44 364
14542.58 339
14543.72 341
14544.86 348
14546.00 358
14547.14 340
14548.28 360
14549.42 360
14550.56 378
14551.70 340
14552.84 328
14553.98 368
14555.12 345
14556.25 362
14557.39 377
14558.53 348
14559.67 350
14560.81 383
14561.95 376
14563.09 362
14564.23 363
14565.37 384
14566.51 379
14567.65 408
14568.79 381
14569.93 373
14571.07 357
14572.21 397
14573.35 361
14574.49 369
14575.63 397
14576.77 373
14577.92 374
14579.06 363
14580.20 377
14581.34 384
14582.48 381
14583.62 375
14584.76 357
14585.90 360
14587.04 373
14588.18 376
14589.32 382
14590.46 371
14591.60 421
14592.74 427
14593.89 410
14595.03 423
14596.17 403
14597.31 392
14598.45 385
14599.59 399
14600.73 404
14601.87 377
14603.02 393
14604.16 401
14605.30 384
14606.44 399
14607.58 411
14608.72 440
14609.86 430
14611.01 428
14612.15 415
14613.29 416
14614.43 412
14615.57 427
14616.72 432
14617.86 438
14619.00 456
14620.14 445
14621.28 448
14622.43 425
14623.57 467
14624.71 444
14625.85 451
14627.00 435
14628.14 449
14629.28 478
14630.42 471
14631.56 475
14632.71 472
14633.85 472
14634.99 473
14636.14 461
14637.28 466
14638.42 454
14639.56 429
14640.71 456
14641.85 434
14642.99 481
14644.14 446
14645.28 442
14646.42 416
14647.56 459
14648.71 413
14649.85 429
14650.99 406
14652.14 367
14653.28 397
14654.42 364
14655.57 352
14656.71 356
14657.85 383
14659.00 361
14660.14 364
14661.29 343
14662.43 344
14663.57 361
14664.72 370
14665.86 340
14667.00 349
14668.15 336
14669.29 341
14670.44 340
14671.58 341
14672.73 327
14673.87 335
14675.01 335
14676.16 324
14677.30 334
14678.45 313
14679.59 331
14680.74 325
14681.88 314
14683.02 306
14684.17 337
14685.31 344
14686.46 309
14687.60 306
14688.75 323
14689.89 339
14691.04 311
14692.18 330
14693.33 313
14694.47 295
14695.62 320
14696.76 327
14697.91 318
14699.05 336
14700.20 322
14701.34 306
14702.49 314
14703.63 317
14704.78 319
14705.92 298
14707.07 296
14708.22 324
14709.36 294
14710.51 286
14711.65 287
14712.80 317
14713.94 306
14715.09 292
14716.23 298
14717.38 323
14718.53 296
14719.67 298
14720.82 307
14721.96 328
14723.11 317
14724.26 284
14725.40 283
14726.55 289
14727.70 290
14728.84 323
14729.99 289
14731.13 306
14732.28 309
14733.43 311
14734.57 295
14735.72 271
14736.87 302
14738.01 309
14739.16 282
14740.31 287
14741.45 282
14742.60 309
14743.75 283
14744.89 270
14746.04 307
14747.19 292
14748.34 268
14749.48 271
14750.63 295
14751.78 269
14752.92 266
14754.07 266
14755.22 275
14756.37 295
14757.51 289
14758.66 293
14759.81 297
14760.96 306
14762.10 262
14763.25 258
14764.40 259
14765.55 258
14766.70 273
14767.84 271
14768.99 262
14770.14 258
14771.29 269
14772.43 265
14773.58 274
14774.73 262
14775.88 273
14777.03 252
14778.18 278
14779.32 271
14780.47 264
14781.62 270
14782.77 266
14783.92 268
14785.07 268
14786.21 263
14787.36 265
14788.51 266
14789.66 256
14790.81 256
14791.96 249
14793.11 265
14794.26 268
14795.40 251
14796.55 265
14797.70 283
14798.85 251
14800.00 233
14801.15 265
14802.30 272
14803.45 247
14804.60 228
14805.75 242
14806.90 254
14808.05 248
14809.19 230
14810.34 255
14811.49 250
14812.64 260
14813.79 251
14814.94 244
14816.09 246
14817.24 228
14818.39 253
14819.54 244
14820.69 247
14821.84 237
14822.99 253
14824.14 261
14825.29 245
14826.44 232
14827.59 238
14828.74 228
14829.89 265
14831.04 262
14832.19 251
14833.34 214
14834.49 237
14835.64 250
14836.79 223
14837.95 227
14839.10 223
14840.25 253
14841.40 248
14842.55 256
14843.70 220
14844.85 219
14846.00 238
14847.15 247
14848.30 268
14849.45 256
14850.60 243
14851.76 242
14852.91 236
14854.06 232
14855.21 242
14856.36 246
14857.51 245
14858.66 212
14859.81 239
14860.97 230
14862.12 258
14863.27 234
14864.42 237
14865.57 240
14866.72 259
14867.88 240
14869.03 238
14870.18 248
14871.33 235
14872.48 228
14873.64 225
14874.79 222
14875.94 217
14877.09 199
14878.24 247
14879.40 233
14880.55 237
14881.70 233
14882.85 231
14884.00 236
14885.16 208
14886.31 245
14887.46 228
14888.61 241
14889.77 206
14890.92 241
14892.07 247
14893.23 215
14894.38 230
14895.53 221
14896.68 227
14897.84 207
14898.99 223
14900.14 249
14901.30 240
14902.45 245
14903.60 227
14904.75 224
14905.91 230
14907.06 215
14908.21 218
14909.37 232
14910.52 231
14911.67 226
14912.83 208
14913.98 220
14915.14 209
14916.29 219
14917.44 225
14918.60 214
14919.75 221
14920.90 225
14922.06 222
14923.21 223
14924.37 208
14925.52 218
14926.67 232
14927.83 219
14928.98 213
14930.14 215
14931.29 232
14932.44 209
14933.60 222
14934.75 232
14935.91 214
14937.06 215
14938.22 218
14939.37 213
14940.52 232
14941.68 237
14942.83 224
14943.99 207
14945.14 218
14946.30 237
14947.45 234
14948.61 212
14949.76 226
14950.92 228
14952.07 225
14953.23 211
14954.38 238
14955.54 212
14956.69 225
14957.85 238
14959.00 221
14960.16 210
14961.31 191
14962.47 217
14963.62 219
14964.78 230
14965.94 237
14967.09 213
14968.25 225
14969.40 213
14970.56 232
14971.71 212
14972.87 221
14974.03 220
14975.18 211
14976.34 221
14977.49 216
14978.65 226
14979.81 201
14980.96 242
14982.12 236
14983.27 202
14984.43 183
14985.59 221
14986.74 229
14987.90 242
14989.06 218
14990.21 228
14991.37 207
14992.53 223
14993.68 212
14994.84 219
14996.00 237
14997.15 207
14998.31 230
14999.47 213
15000.62 228
15001.78 192
15002.94 232
15004.09 240
15005.25 241
15006.41 215
15007.56 220
15008.72 232
15009.88 209
15011.04 217
15012.19 209
15013.35 225
15014.51 225
15015.67 223
15016.82 227
15017.98 213
15019.14 216
15020.30 212
15021.45 218
15022.61 230
15023.77 231
15024.93 202
15026.08 228
15027.24 228
15028.40 216
15029.56 199
15030.72 202
15031.87 231
15033.03 224
15034.19 205
15035.35 217
15036.51 198
15037.67 220
15038.82 203
15039.98 216
15041.14 204
15042.30 220
15043.46 218
15044.62 221
15045.78 207
15046.93 197
15048.09 213
15049.25 213
15050.41 206
15051.57 219
15052.73 222
15053.89 214
15055.05 209
15056.20 215
15057.36 208
15058.52 197
15059.68 217
15060.84 221
15062.00 219
15063.16 207
15064.32 220
15065.48 232
15066.64 221
15067.80 219
15068.96 214
15070.12 209
15071.28 222
15072.44 210
15073.60 184
15074.76 189
15075.91 214
15077.07 253
15078.23 196
15079.39 219
15080.55 215
15081.71 213
15082.87 214
15084.03 208
15085.19 225
15086.35 224
15087.51 237
15088.68 212
15089.84 213
15091.00 206
15092.16 207
15093.32 223
15094.48 216
15095.64 220
15096.80 226
15097.96 197
15099.12 211
15100.28 221
15101.44 235
15102.60 214
15103.76 206
15104.92 232
15106.08 223
15107.25 210
15108.41 199
15109.57 218
15110.73 215
15111.89 222
15113.05 200
15114.21 235
15115.37 199
15116.54 204
15117.70 203
15118.86 221
15120.02 233
15121.18 218
15122.34 216
15123.50 231
15124.67 238
15125.83 232
15126.99 245
15128.15 230
15129.31 221
15130.47 228
15131.64 232
15132.80 239
15133.96 241
15135.12 214
15136.28 213
15137.45 203
15138.61 232
15139.77 227
15140.93 221
15142.10 226
15143.26 227
15144.42 242
15145.58 223
15146.75 245
15147.91 225
15149.07 220
15150.23 236
15151.40 248
15152.56 258
15153.72 233
15154.88 245
15156.05 243
15157.21 236
15158.37 233
15159.54 246
15160.70 247
15161.86 256
15163.03 237
15164.19 238
15165.35 214
15166.52 249
15167.68 229
15168.84 230
15170.01 239
15171.17 244
15172.33 226
15173.50 247
15174.66 260
15175.82 264
15176.99 245
15178.15 256
15179.31 268
15180.48 264
15181.64 274
15182.81 280
15183.97 280
15185.13 262
15186.30 263
15187.46 277
15188.63 260
15189.79 255
15190.95 253
15192.12 286
15193.28 274
15194.45 267
15195.61 259
15196.78 301
15197.94 287
15199.10 251
15200.27 267
15201.43 286
15202.60 288
15203.76 248
15204.93 260
15206.09 264
15207.26 265
15208.42 280
15209.59 282
15210.75 297
15211.92 281
15213.08 295
15214.25 310
15215.41 279
15216.58 282
15217.74 307
15218.91 296
15220.07 293
15221.24 288
15222.40 282
15223.57 300
15224.74 305
15225.90 285
15227.07 316
15228.23 308
15229.40 282
15230.56 284
15231.73 304
15232.89 308
15234.06 322
15235.23 305
15236.39 312
15237.56 322
15238.72 310
15239.89 323
15241.06 323
15242.22 319
15243.39 300
15244.56 304
15245.72 348
15246.89 340
15248.05 313
15249.22 339
15250.39 323
15251.55 320
15252.72 325
15253.89 322
15255.05 311
15256.22 321
15257.39 298
15258.55 285
15259.72 280
15260.89 301
15262.05 281
15263.22 286
15264.39 292
15265.56 294
15266.72 294
15267.89 278
15269.06 295
15270.22 284
15271.39 301
15272.56 273
15273.73 260
15274.89 274
15276.06 285
15277.23 293
15278.40 259
15279.56 247
15280.73 264
15281.90 273
15283.07 267
15284.23 257
15285.40 267
15286.57 240
15287.74 259
15288.91 274
15290.07 267
15291.24 266
15292.41 275
15293.58 272
15294.75 251
15295.92 240
15297.08 247
15298.25 263
15299.42 245
15300.59 268
15301.76 283
15302.93 261
15304.09 257
15305.26 263
15306.43 277
15307.60 249
15308.77 225
15309.94 254
15311.11 271
15312.28 266
15313.44 261
15314.61 257
15315.78 241
15316.95 230
15318.12 264
15319.29 278
15320.46 260
15321.63 263
15322.80 270
15323.97 277
15325.14 278
15326.30 269
15327.47 258
15328.64 284
15329.81 274
15330.98 273
15332.15 289
15333.32 262
15334.49 282
15335.66 298
15336.83 305
15338.00 278
15339.17 301
15340.34 303
15341.51 298
15342.68 287
15343.85 276
15345.02 306
15346.19 292
15347.36 291
15348.53 320
15349.70 287
15350.87 319
15352.04 310
15353.21 283
15354.38 312
15355.55 290
15356.72 324
15357.90 335
15359.07 321
15360.24 314
15361.41 324
15362.58 309
15363.75 329
15364.92 333
15366.09 320
15367.26 345
15368.43 328
15369.60 333
15370.77 352
15371.95 345
15373.12 309
15374.29 319
15375.46 337
15376.63 344
15377.80 315
15378.97 332
15380.15 339
15381.32 342
15382.49 326
15383.66 345
15384.83 296
15386.00 317
15387.17 330
15388.35 321
15389.52 303
15390.69 274
15391.86 294
15393.03 342
15394.21 320
15395.38 297
15396.55 309
15397.72 310
15398.89 322
15400.07 292
15401.24 280
15402.41 308
15403.58 298
15404.76 311
15405.93 271
15407.10 300
15408.27 279
15409.45 280
15410.62 279
15411.79 259
15412.96 259
15414.14 262
15415.31 270
15416.48 266
15417.66 263
15418.83 256
15420.00 274
15421.17 280
15422.35 266
15423.52 252
15424.69 274
15425.87 258
15427.04 259
15428.21 254
15429.39 268
15430.56 257
15431.73 255
15432.91 245
15434.08 244
15435.25 260
15436.43 260
15437.60 262
15438.77 243
15439.95 237
15441.12 248
15442.30 243
15443.47 240
15444.64 240
15445.82 255
15446.99 224
15448.17 242
15449.34 229
15450.51 260
15451.69 243
15452.86 243
15454.04 253
15455.21 252
15456.39 265
15457.56 256
15458.73 241
15459.91 241
15461.08 221
15462.26 232
15463.43 235
15464.61 242
15465.78 228
15466.96 245
15468.13 259
15469.31 232
15470.48 237
15471.66 248
15472.83 223
15474.01 232
15475.18 244
15476.36 240
15477.53 246
15478.71 234
15479.88 246
15481.06 253
15482.23 246
15483.41 248
15484.58 246
15485.76 233
15486.93 237
15488.11 222
15489.29 232
15490.46 221
15491.64 242
15492.81 252
15493.99 256
15495.16 236
15496.34 249
15497.52 248
15498.69 259
15499.87 250
15501.04 249
15502.22 263
15503.40 257
15504.57 248
15505.75 242
15506.92 256
15508.10 274
15509.28 259
15510.45 239
15511.63 250
15512.81 233
15513.98 241
15515.16 273
15516.34 256
15517.51 225
15518.69 238
15519.87 261
15521.04 264
15522.22 251
15523.40 266
15524.57 266
15525.75 264
15526.93 251
15528.11 294
15529.28 276
15530.46 265
15531.64 271
15532.81 277
15533.99 268
15535.17 281
15536.35 263
15537.52 278
15538.70 258
15539.88 264
15541.06 262
15542.23 271
15543.41 285
15544.59 280
15545.77 269
15546.95 258
15548.12 266
15549.30 285
15550.48 271
15551.66 255
15552.83 268
15554.01 285
15555.19 286
15556.37 245
15557.55 279
15558.73 287
15559.90 286
15561.08 280
15562.26 274
15563.44 291
15564.62 283
15565.80 281
15566.97 281
15568.15 292
15569.33 299
15570.51 295
15571.69 307
15572.87 321
15574.05 299
15575.23 331
15576.40 319
15577.58 325
15578.76 325
15579.94 297
15581.12 348
15582.30 328
15583.48 321
15584.66 327
15585.84 330
15587.02 330
15588.20 352
15589.38 339
15590.56 357
15591.73 353
15592.91 360
15594.09 360
15595.27 354
15596.45 370
15597.63 372
15598.81 374
15599.99 377
15601.17 379
15602.35 375
15603.53 357
15604.71 381
15605.89 360
15607.07 410
15608.25 413
15609.43 422
15610.61 400
15611.79 382
15612.97 387
15614.15 392
15615.33 370
15616.51 429
15617.69 397
15618.88 387
15620.06 416
15621.24 433
15622.42 424
15623.60 430
15624.78 442
15625.96 451
15627.14 445
15628.32 446
15629.50 430
15630.68 460
15631.86 446
15633.05 447
15634.23 486
15635.41 442
15636.59 463
15637.77 435
15638.95 462
15640.13 500
15641.31 469
15642.50 461
15643.68 478
15644.86 464
15646.04 461
15647.22 464
15648.40 510
15649.58 505
15650.77 489
15651.95 470
15653.13 497
15654.31 494
15655.49 497
15656.68 489
15657.86 505
15659.04 463
15660.22 436
15661.40 484
15662.59 469
15663.77 467
15664.95 452
15666.13 484
15667.32 471
15668.50 463
15669.68 476
15670.86 474
15672.05 452
15673.23 458
15674.41 439
15675.59 452
15676.78 515
15677.96 441
15679.14 463
15680.32 458
15681.51 444
15682.69 440
15683.87 438
15685.06 436
15686.24 410
15687.42 384
15688.61 413
15689.79 435
15690.97 430
15692.16 409
15693.34 414
15694.52 421
15695.71 426
15696.89 431
15698.07 417
15699.26 423
15700.44 443
15701.62 450
15702.81 416
15703.99 391
15705.17 443
15706.36 424
15707.54 413
15708.73 418
15709.91 432
15711.09 454
15712.28 440
15713.46 431
15714.65 443
15715.83 460
15717.02 455
15718.20 472
15719.38 453
15720.57 466
15721.75 466
15722.94 449
15724.12 431
15725.31 430
15726.49 487
15727.68 492
15728.86 473
15730.04 483
15731.23 459
15732.41 465
15733.60 498
15734.78 511
15735.97 487
15737.15 509
15738.34 494
15739.52 500
15740.71 534
15741.89 511
15743.08 534
15744.27 536
15745.45 522
15746.64 511
15747.82 527
15749.01 516
15750.19 553
15751.38 545
15752.56 577
15753.75 562
15754.93 547
15756.12 566
15757.31 567
15758.49 574
15759.68 575
15760.86 581
15762.05 557
15763.24 574
15764.42 558
15765.61 579
15766.79 561
15767.98 560
15769.17 586
15770.35 568
15771.54 546
15772.72 572
15773.91 527
15775.10 537
15776.28 549
15777.47 549
15778.66 546
15779.84 522
15781.03 527
15782.22 544
15783.40 540
15784.59 511
15785.78 491
15786.96 487
15788.15 495
15789.34 476
15790.53 478
15791.71 504
15792.90 511
15794.09 480
15795.27 464
15796.46 437
15797.65 425
15798.84 442
15800.02 442
15801.21 430
15802.40 412
15803.59 455
15804.77 408
15805.96 391
15807.15 382
15808.34 387
15809.52 402
15810.71 416
15811.90 401
15813.09 399
15814.28 392
15815.46 386
15816.65 398
15817.84 394
15819.03 378
15820.22 366
15821.40 403
15822.59 413
15823.78 388
15824.97 385
15826.16 399
15827.35 365
15828.53 377
15829.72 390
15830.91 381
15832.10 367
15833.29 361
15834.48 340
15835.67 385
15836.85 368
15838.04 350
15839.23 366
15840.42 395
15841.61 409
15842.80 360
15843.99 372
15845.18 365
15846.37 368
15847.55 386
15848.74 407
15849.93 365
15851.12 378
15852.31 373
15853.50 373
15854.69 378
15855.88 366
15857.07 384
15858.26 386
15859.45 398
15860.64 397
15861.83 392
15863.02 382
15864.21 410
15865.40 398
15866.59 385
15867.78 384
15868.97 368
15870.16 389
15871.35 405
15872.54 422
15873.73 392
15874.92 394
15876.11 412
15877.30 412
15878.49 411
15879.68 434
15880.87 408
15882.06 407
15883.25 420
15884.44 407
15885.63 415
15886.82 427
15888.01 436
15889.20 446
15890.39 444
15891.59 421
15892.78 384
15893.97 432
15895.16 442
15896.35 405
15897.54 433
15898.73 450
15899.92 430
15901.11 451
15902.30 489
15903.50 478
15904.69 483
15905.88 510
15907.07 499
15908.26 506
15909.45 467
15910.64 465
15911.84 484
15913.03 485
15914.22 483
15915.41 511
15916.60 494
15917.79 495
15918.99 498
15920.18 513
15921.37 530
15922.56 475
15923.75 487
15924.95 470
15926.14 480
15927.33 503
15928.52 499
15929.71 507
15930.91 506
15932.10 491
15933.29 472
15934.48 463
15935.68 469
15936.87 457
15938.06 488
15939.25 454
15940.45 431
15941.64 440
15942.83 453
15944.03 440
15945.22 428
15946.41 394
15947.60 421
15948.80 429
15949.99 405
15951.18 425
15952.38 403
15953.57 377
15954.76 367
15955.96 362
15957.15 347
15958.34 343
15959.54 349
15960.73 344
15961.92 333
15963.12 341
15964.31 334
15965.50 316
15966.70 306
15967.89 318
15969.08 311
15970.28 290
15971.47 308
15972.67 292
15973.86 301
15975.05 317
15976.25 322
15977.44 275
15978.64 289
15979.83 271
15981.02 273
15982.22 300
15983.41 286
15984.61 284
15985.80 292
15987.00 282
15988.19 304
15989.38 292
15990.58 270
15991.77 266
15992.97 280
15994.16 276
15995.36 273
15996.55 274
15997.75 275
15998.94 254
16000.14 249
16001.33 276
16002.53 267
16003.72 278
16004.92 264
16006.11 268
16007.31 282
16008.50 268
16009.70 257
16010.89 275
16012.09 254
16013.28 261
16014.48 284
16015.67 268
16016.87 254
16018.07 257
16019.26 265
16020.46 292
16021.65 284
16022.85 258
16024.04 250
16025.24 263
16026.44 255
16027.63 261
16028.83 247
16030.02 257
16031.22 280
16032.42 285
16033.61 275
16034.81 254
16036.00 272
16037.20 250
16038.40 269
16039.59 263
16040.79 260
16041.99 271
16043.18 286
16044.38 260
16045.58 226
16046.77 241
16047.97 246
16049.17 257
16050.36 240
16051.56 238
16052.76 259
16053.95 252
16055.15 232
16056.35 218
16057.54 233
16058.74 242
16059.94 264
16061.14 268
16062.33 231
16063.53 249
16064.73 262
16065.92 237
16067.12 240
16068.32 236
16069.52 244
16070.71 239
16071.91 224
16073.11 242
16074.31 257
16075.50 249
16076.70 240
16077.90 248
16079.10 250
16080.30 232
16081.49 247
16082.69 250
16083.89 245
16085.09 250
16086.29 239
16087.48 244
16088.68 221
16089.88 235
16091.08 223
16092.28 244
16093.48 233
16094.67 230
16095.87 233
16097.07 244
16098.27 233
16099.47 232
16100.67 233
16101.87 236
16103.06 225
16104.26 201
16105.46 224
16106.66 220
16107.86 198
16109.06 216
16110.26 215
16111.46 208
16112.66 215
16113.86 204
16115.05 230
16116.25 196
16117.45 223
16118.65 232
16119.85 231
16121.05 216
16122.25 195
16123.45 215
16124.65 200
16125.85 209
16127.05 209
16128.25 219
16129.45 201
16130.65 207
16131.85 205
16133.05 210
16134.25 204
16135.45 202
16136.65 203
16137.85 203
16139.05 185
16140.25 209
16141.45 203
16142.65 192
16143.85 207
16145.05 219
16146.25 232
16147.45 186
16148.65 221
16149.85 215
16151.05 221
16152.25 208
16153.45 236
16154.65 207
16155.85 207
16157.05 213
16158.25 216
16159.46 223
16160.66 220
16161.86 208
16163.06 198
16164.26 232
16165.46 210
16166.66 243
16167.86 192
16169.06 198
16170.27 219
16171.47 225
16172.67 240
16173.87 206
16175.07 215
16176.27 204
16177.47 216
16178.67 225
16179.88 228
16181.08 215
16182.28 223
16183.48 207
16184.68 238
16185.89 225
16187.09 214
16188.29 197
16189.49 224
16190.69 230
16191.90 220
16193.10 238
16194.30 241
16195.50 252
16196.70 215
16197.91 217
16199.11 222
16200.31 212
16201.51 228
16202.72 219
16203.92 241
16205.12 249
16206.32 204
16207.53 224
16208.73 241
16209.93 242
16211.13 239
16212.34 243
16213.54 246
16214.74 246
16215.95 254
16217.15 258
16218.35 238
16219.55 224
16220.76 243
16221.96 243
16223.16 255
16224.37 239
16225.57 242
16226.77 228
16227.98 259
16229.18 274
16230.38 240
16231.59 271
16232.79 222
16233.99 249
16235.20 258
16236.40 242
16237.61 231
16238.81 263
16240.01 261
16241.22 272
16242.42 257
16243.63 256
16244.83 266
16246.03 271
16247.24 267
16248.44 282
16249.65 262
16250.85 292
16252.05 291
16253.26 299
16254.46 284
16255.67 290
16256.87 311
16258.08 292
16259.28 289
16260.49 286
16261.69 298
16262.89 291
16264.10 273
16265.30 303
16266.51 278
16267.71 287
16268.92 294
16270.12 303
16271.33 312
16272.53 327
16273.74 291
16274.94 321
16276.15 306
16277.35 318
16278.56 282
16279.77 300
16280.97 299
16282.18 300
16283.38 276
16284.59 310
16285.79 294
16287.00 297
16288.20 330
16289.41 306
16290.61 290
16291.82 305
16293.03 326
16294.23 310
16295.44 300
16296.64 277
16297.85 302
16299.06 298
16300.26 322
16301.47 315
16302.67 332
16303.88 319
16305.09 334
16306.29 325
16307.50 320
16308.71 298
16309.91 295
16311.12 344
16312.33 305
16313.53 325
16314.74 277
16315.95 290
16317.15 309
16318.36 298
16319.57 306
16320.77 325
16321.98 314
16323.19 287
16324.39 281
16325.60 271
16326.81 295
16328.01 307
16329.22 282
16330.43 267
16331.64 265
16332.84 250
16334.05 265
16335.26 260
16336.47 285
16337.67 262
16338.88 241
16340.09 241
16341.30 255
16342.50 248
16343.71 251
16344.92 245
16346.13 253
16347.33 260
16348.54 243
16349.75 253
16350.96 225
16352.17 236
16353.37 230
16354.58 234
16355.79 222
16357.00 245
16358.21 228
16359.41 230
16360.62 224
16361.83 223
16363.04 225
16364.25 228
16365.46 231
16366.67 225
16367.87 246
16369.08 227
16370.29 249
16371.50 227
16372.71 225
16373.92 236
16375.13 234
16376.34 218
16377.54 211
16378.75 218
16379.96 232
16381.17 208
16382.38 214
16383.59 205
16384.80 235
16386.01 222
16387.22 237
16388.43 238
16389.64 226
16390.85 208
16392.05 221
16393.26 240
16394.47 242
16395.68 223
16396.89 231
16398.10 225
16399.31 221
16400.52 228
16401.73 246
16402.94 222
16404.15 241
16405.36 208
16406.57 211
16407.78 220
16408.99 212
16410.20 202
16411.41 230
16412.62 222
16413.83 216
16415.04 207
16416.25 225
16417.46 208
16418.67 215
16419.88 234
16421.10 264
16422.31 215
16423.52 223
16424.73 219
16425.94 225
16427.15 225
16428.36 193
16429.57 222
16430.78 211
16431.99 216
16433.20 221
16434.41 229
16435.63 203
16436.84 219
16438.05 207
16439.26 186
16440.47 190
16441.68 199
16442.89 213
16444.10 202
16445.32 193
16446.53 209
16447.74 220
16448.95 198
16450.16 203
16451.37 194
16452.59 204
16453.80 199
16455.01 217
16456.22 209
16457.43 181
16458.64 192
16459.86 206
16461.07 207
16462.28 184
16463.49 179
16464.70 181
16465.92 195
16467.13 195
16468.34 200
16469.55 194
16470.77 207
16471.98 190
16473.19 206
16474.40 196
16475.62 210
16476.83 199
16478.04 188
16479.25 198
16480.47 193
16481.68 205
16482.89 196
16484.11 184
16485.32 185
16486.53 190
16487.74 162
16488.96 176
16490.17 172
16491.38 197
16492.60 177
16493.81 192
16495.02 205
16496.24 208
16497.45 203
16498.66 186
16499.88 160
16501.09 179
16502.30 199
16503.52 176
16504.73 185
16505.94 186
16507.16 209
16508.37 170
16509.59 172
16510.80 179
16512.01 190
16513.23 174
16514.44 194
16515.66 175
16516.87 184
16518.08 193
16519.30 191
16520.51 199
16521.73 185
16522.94 192
16524.16 188
16525.37 181
16526.58 159
16527.80 182
16529.01 173
16530.23 181
16531.44 203
16532.66 194
16533.87 186
16535.09 183
16536.30 174
16537.52 181
16538.73 190
16539.95 182
16541.16 175
16542.38 191
16543.59 178
16544.81 185
16546.02 186
16547.24 188
16548.45 181
16549.67 179
16550.88 185
16552.10 168
16553.31 198
16554.53 179
16555.74 188
16556.96 208
16558.18 194
16559.39 185
16560.61 200
16561.82 207
16563.04 175
16564.25 202
16565.47 199
16566.69 188
16567.90 181
16569.12 185
16570.33 186
16571.55 173
16572.77 186
16573.98 192
16575.20 184
16576.41 168
16577.63 189
16578.85 187
16580.06 205
16581.28 169
16582.50 189
16583.71 194
16584.93 175
16586.15 179
16587.36 190
16588.58 170
16589.80 186
16591.01 181
16592.23 189
16593.45 190
16594.66 171
16595.88 184
16597.10 173
16598.32 191
16599.53 173
16600.75 173
16601.97 164
16603.18 197
16604.40 194
16605.62 167
16606.84 184
16608.05 167
16609.27 170
16610.49 182
16611.71 190
16612.92 158
16614.14 164
16615.36 185
16616.58 185
16617.79 159
16619.01 156
16620.23 177
16621.45 163
16622.67 171
16623.88 167
16625.10 174
16626.32 176
16627.54 160
16628.76 177
16629.97 184
16631.19 161
16632.41 157
16633.63 166
16634.85 164
16636.07 165
16637.29 183
16638.50 160
16639.72 156
16640.94 155
16642.16 156
16643.38 157
16644.60 150
16645.82 142
16647.03 166
16648.25 162
16649.47 173
16650.69 184
16651.91 154
16653.13 168
16654.35 168
16655.57 168
16656.79 163
16658.01 144
16659.23 159
16660.45 152
16661.66 158
16662.88 145
16664.10 151
16665.32 151
16666.54 159
16667.76 153
16668.98 158
16670.20 155
16671.42 153
16672.64 150
16673.86 137
16675.08 163
16676.30 160
16677.52 144
16678.74 170
16679.96 173
16681.18 162
16682.40 147
16683.62 155
16684.84 179
16686.06 150
16687.28 174
16688.50 134
16689.72 160
16690.94 151
16692.16 146
16693.39 162
16694.61 152
16695.83 147
16697.05 156
16698.27 140
16699.49 158
16700.71 140
16701.93 141
16703.15 147
16704.37 144
16705.59 148
16706.81 170
16708.04 163
16709.26 146
16710.48 160
16711.70 156
16712.92 165
16714.14 171
16715.36 165
16716.58 159
16717.81 137
16719.03 148
16720.25 145
16721.47 148
16722.69 155
16723.91 150
16725.14 150
16726.36 157
16727.58 152
16728.80 147
16730.02 150
16731.24 151
16732.47 158
16733.69 169
16734.91 146
16736.13 149
16737.36 158
16738.58 140
16739.80 147
16741.02 152
16742.24 152
16743.47 151
16744.69 145
16745.91 160
16747.13 176
16748.36 158
16749.58 143
16750.80 157
16752.02 162
16753.25 153
16754.47 146
16755.69 147
16756.92 145
16758.14 159
16759.36 144
16760.59 150
16761.81 136
16763.03 132
16764.25 149
16765.48 161
16766.70 149
16767.92 143
16769.15 137
16770.37 150
16771.59 126
16772.82 129
16774.04 168
16775.27 136
16776.49 147
16777.71 145
16778.94 162
16780.16 158
16781.38 147
16782.61 148
16783.83 136
16785.06 147
16786.28 154
16787.50 150
16788.73 161
16789.95 132
16791.18 148
16792.40 145
16793.62 155
16794.85 144
16796.07 151
16797.30 169
16798.52 149
16799.75 154
16800.97 147
16802.19 160
16803.42 144
16804.64 142
16805.87 149
16807.09 149
16808.32 135
16809.54 134
16810.77 161
16811.99 154
16813.22 159
16814.44 161
16815.67 162
16816.89 144
16818.12 164
16819.34 150
16820.57 164
16821.79 161
16823.02 165
16824.24 184
16825.47 153
16826.70 187
16827.92 156
16829.15 142
16830.37 152
16831.60 166
16832.82 169
16834.05 168
16835.27 170
16836.50 166
16837.73 166
16838.95 174
16840.18 169
16841.40 147
16842.63 181
16843.86 177
16845.08 187
16846.31 162
16847.53 165
16848.76 171
16849.99 163
16851.21 173
16852.44 191
16853.67 166
16854.89 158
16856.12 168
16857.35 174
16858.57 192
16859.80 172
16861.03 189
16862.25 179
16863.48 183
16864.71 177
16865.93 176
16867.16 171
16868.39 188
16869.61 176
16870.84 188
16872.07 184
16873.30 185
16874.52 200
16875.75 210
16876.98 210
16878.20 186
16879.43 194
16880.66 227
16881.89 201
16883.11 207
16884.34 207
16885.57 208
16886.80 214
16888.02 206
16889.25 227
16890.48 206
16891.71 207
16892.94 199
16894.16 208
16895.39 218
16896.62 219
16897.85 208
16899.08 203
16900.30 204
16901.53 186
16902.76 205
16903.99 186
16905.22 192
16906.45 186
16907.67 207
16908.90 158
16910.13 196
16911.36 190
16912.59 212
16913.82 199
16915.04 194
16916.27 192
16917.50 214
16918.73 211
16919.96 178
16921.19 202
16922.42 191
16923.65 192
16924.88 201
16926.10 204
16927.33 198
16928.56 195
16929.79 202
16931.02 209
16932.25 200
16933.48 191
16934.71 201
16935.94 188
16937.17 203
16938.40 176
16939.63 179
16940.86 168
16942.09 192
16943.32 188
16944.55 197
16945.78 174
16947.01 189
16948.24 174
16949.47 195
16950.70 196
16951.93 197
16953.16 185
16954.39 160
16955.62 192
16956.85 185
16958.08 206
16959.31 193
16960.54 198
16961.77 189
16963.00 180
16964.23 170
16965.46 190
16966.69 190
16967.92 194
16969.15 201
16970.38 186
16971.61 185
16972.84 177
16974.07 208
16975.30 186
16976.54 193
16977.77 187
16979.00 180
16980.23 171
16981.46 201
16982.69 187
16983.92 193
16985.15 177
16986.38 158
16987.62 188
16988.85 175
16990.08 188
16991.31 172
16992.54 175
16993.77 171
16995.00 169
16996.24 169
16997.47 195
16998.70 180
16999.93 181
17001.16 184
17002.39 191
17003.63 185
17004.86 171
17006.09 172
17007.32 162
17008.55 146
17009.79 164
17011.02 167
17012.25 176
17013.48 177
17014.72 185
17015.95 184
17017.18 163
17018.41 160
17019.64 163
17020.88 168
17022.11 172
17023.34 175
17024.58 179
17025.81 175
17027.04 163
17028.27 176
17029.51 170
17030.74 174
17031.97 174
17033.21 161
17034.44 165
17035.67 157
17036.90 158
17038.14 155
17039.37 159
17040.60 160
17041.84 167
17043.07 148
17044.30 156
17045.54 176
17046.77 164
17048.00 168
17049.24 148
17050.47 156
17051.70 169
17052.94 193
17054.17 154
17055.41 160
17056.64 156
17057.87 155
17059.11 147
17060.34 169
17061.58 143
17062.81 160
17064.04 151
17065.28 145
17066.51 181
17067.75 148
17068.98 146
17070.21 142
17071.45 161
17072.68 150
17073.92 145
17075.15 138
17076.39 162
17077.62 179
17078.86 151
17080.09 142
17081.33 142
17082.56 137
17083.80 159
17085.03 154
17086.26 139
17087.50 155
17088.73 161
17089.97 160
17091.20 152
17092.44 156
17093.68 151
17094.91 166
17096.15 152
17097.38 162
17098.62 140
17099.85 159
17101.09 152
17102.32 166
17103.56 161
17104.79 153
17106.03 138
17107.26 144
17108.50 159
17109.74 149
17110.97 163
17112.21 147
17113.44 156
17114.68 147
17115.92 163
17117.15 130
17118.39 154
17119.62 154
17120.86 162
17122.10 135
17123.33 147
17124.57 170
17125.80 141
17127.04 164
17128.28 139
17129.51 148
17130.75 145
17131.99 140
17133.22 145
17134.46 143
17135.70 140
17136.93 143
17138.17 147
17139.41 145
17140.64 160
17141.88 149
17143.12 145
17144.35 155
17145.59 148
17146.83 145
17148.07 153
17149.30 140
17150.54 139
17151.78 136
17153.02 155
17154.25 161
17155.49 152
17156.73 142
17157.96 141
17159.20 148
17160.44 144
17161.68 156
17162.92 156
17164.15 147
17165.39 142
17166.63 160
17167.87 131
17169.10 134
17170.34 125
17171.58 126
17172.82 133
17174.06 147
17175.29 140
17176.53 132
17177.77 145
17179.01 133
17180.25 136
17181.49 129
17182.72 133
17183.96 151
17185.20 157
17186.44 138
17187.68 133
17188.92 127
17190.15 134
17191.39 139
17192.63 131
17193.87 132
17195.11 134
17196.35 126
17197.59 146
17198.83 135
17200.07 132
17201.30 117
17202.54 125
17203.78 124
17205.02 135
17206.26 129
17207.50 146
17208.74 154
17209.98 112
17211.22 133
17212.46 122
17213.70 136
17214.94 139
17216.18 124
17217.42 107
17218.66 127
17219.90 134
17221.14 125
17222.38 134
17223.62 124
17224.86 125
17226.10 131
17227.34 131
17228.58 128
17229.82 129
17231.06 121
17232.30 137
17233.54 137
17234.78 140
17236.02 128
17237.26 142
17238.50 127
17239.74 109
17240.98 128
17242.22 113
17243.46 125
17244.70 137
17245.94 128
17247.18 114
17248.42 118
17249.66 124
17250.90 118
17252.14 118
17253.39 117
17254.63 119
17255.87 126
17257.11 133
17258.35 122
17259.59 124
17260.83 120
17262.07 136
17263.31 115
17264.56 119
17265.80 112
17267.04 118
17268.28 126
17269.52 111
17270.76 106
17272.00 121
17273.25 122
17274.49 125
17275.73 145
17276.97 121
17278.21 128
17279.45 114
17280.70 122
17281.94 110
17283.18 113
17284.42 126
17285.66 133
17286.91 128
17288.15 118
17289.39 123
17290.63 140
17291.88 128
17293.12 106
17294.36 121
17295.60 119
17296.85 118
17298.09 119
17299.33 108
17300.57 121
17301.82 132
17303.06 123
17304.30 120
17305.54 106
17306.79 104
17308.03 126
17309.27 119
17310.52 119
17311.76 110
17313.00 121
17314.25 118
17315.49 119
17316.73 118
17317.97 124
17319.22 127
17320.46 113
17321.71 112
17322.95 113
17324.19 128
17325.44 118
17326.68 114
17327.92 114
17329.17 117
17330.41 137
17331.65 123
17332.90 102
17334.14 112
17335.39 118
17336.63 117
17337.87 103
17339.12 110
17340.36 101
17341.61 114
17342.85 121
17344.09 97
17345.34 119
17346.58 132
17347.83 102
17349.07 105
17350.32 106
17351.56 108
17352.80 116
17354.05 106
17355.29 121
17356.54 117
17357.78 124
17359.03 123
17360.27 119
17361.52 119
17362.76 106
17364.01 116
17365.25 128
17366.50 124
17367.74 106
17368.99 116
17370.23 109
17371.48 112
17372.72 113
17373.97 113
17375.21 127
17376.46 117
17377.70 118
17378.95 115
17380.19 118
17381.44 114
17382.69 113
17383.93 115
17385.18 95
17386.42 111
17387.67 101
17388.91 99
17390.16 108
17391.41 113
17392.65 109
17393.90 113
17395.14 133
17396.39 116
17397.64 119
17398.88 98
17400.13 100
17401.37 91
17402.62 106
17403.87 101
17405.11 120
17406.36 120
17407.61 100
17408.85 109
17410.10 111
17411.35 103
17412.59 97
17413.84 117
17415.09 109
17416.33 112
17417.58 124
17418.83 107
17420.07 120
17421.32 110
17422.57 111
17423.82 106
17425.06 106
17426.31 120
17427.56 87
17428.80 110
17430.05 114
17431.30 123
17432.55 108
17433.79 124
17435.04 113
17436.29 104
17437.54 113
17438.78 119
17440.03 117
17441.28 101
17442.53 107
17443.77 118
17445.02 129
17446.27 138
17447.52 138
17448.77 117
17450.01 123
17451.26 114
17452.51 120
17453.76 144
17455.01 117
17456.25 100
17457.50 109
17458.75 125
17460.00 131
17461.25 120
17462.50 124
17463.74 130
17464.99 112
17466.24 124
17467.49 113
17468.74 109
17469.99 123
17471.24 133
17472.49 146
17473.73 129
17474.98 108
17476.23 116
17477.48 128
17478.73 122
17479.98 109
17481.23 131
17482.48 117
17483.73 121
17484.98 123
17486.23 119
17487.47 121
17488.72 121
17489.97 141
17491.22 115
17492.47 122
17493.72 136
17494.97 127
17496.22 140
17497.47 129
17498.72 118
17499.97 127
17501.22 119
17502.47 111
17503.72 113
17504.97 112
17506.22 120
17507.47 115
17508.72 120
17509.97 122
17511.22 124
17512.47 109
17513.72 115
17514.97 121
17516.22 133
17517.47 109
17518.72 155
17519.97 118
17521.22 124
17522.47 122
17523.72 130
17524.98 115
17526.23 126
17527.48 112
17528.73 140
17529.98 130
17531.23 108
17532.48 121
17533.73 116
17534.98 127
17536.23 108
17537.48 131
17538.74 144
17539.99 127
17541.24 134
17542.49 121
17543.74 116
17544.99 122
17546.24 143
17547.50 122
17548.75 124
17550.00 135
17551.25 137
17552.50 146
17553.75 131
17555.01 135
17556.26 134
17557.51 137
17558.76 144
17560.01 139
17561.26 146
17562.52 149
17563.77 131
17565.02 128
17566.27 124
17567.53 134
17568.78 136
17570.03 140
17571.28 120
17572.53 123
17573.79 120
17575.04 130
17576.29 127
17577.54 128
17578.80 134
17580.05 133
17581.30 127
17582.56 125
17583.81 130
17585.06 113
17586.31 124
17587.57 125
17588.82 132
17590.07 136
17591.33 129
17592.58 131
17593.83 140
17595.08 119
17596.34 131
17597.59 128
17598.84 127
17600.10 123
17601.35 140
17602.61 130
17603.86 123
17605.11 129
17606.37 128
17607.62 114
17608.87 124
17610.13 135
17611.38 110
17612.63 148
17613.89 139
17615.14 126
17616.40 156
17617.65 137
17618.90 137
17620.16 143
17621.41 135
17622.67 147
17623.92 152
17625.17 123
17626.43 120
17627.68 124
17628.94 124
17630.19 133
17631.45 132
17632.70 129
17633.96 120
17635.21 126
17636.47 137
17637.72 147
17638.97 148
17640.23 146
17641.48 130
17642.74 129
17643.99 118
17645.25 130
17646.50 140
17647.76 132
17649.01 116
17650.27 127
17651.52 124
17652.78 130
17654.04 140
17655.29 120
17656.55 151
17657.80 137
17659.06 135
17660.31 141
17661.57 131
17662.82 134
17664.08 117
17665.33 126
17666.59 131
17667.85 117
17669.10 149
17670.36 128
17671.61 128
17672.87 133
17674.13 128
17675.38 129
17676.64 134
17677.89 127
17679.15 125
17680.41 124
17681.66 133
17682.92 143
17684.18 133
17685.43 135
17686.69 131
17687.95 132
17689.20 124
17690.46 146
17691.71 133
17692.97 124
17694.23 129
17695.49 129
17696.74 126
17698.00 134
17699.26 143
17700.51 160
17701.77 140
17703.03 131
17704.28 137
17705.54 131
17706.80 139
17708.06 126
17709.31 137
17710.57 130
17711.83 142
17713.08 132
17714.34 139
17715.60 133
17716.86 143
17718.11 136
17719.37 142
17720.63 134
17721.89 132
17723.15 149
17724.40 134
17725.66 128
17726.92 132
17728.18 126
17729.43 137
17730.69 128
17731.95 121
17733.21 138
17734.47 142
17735.73 140
17736.98 127
17738.24 129
17739.50 132
17740.76 132
17742.02 120
17743.28 123
17744.53 129
17745.79 130
17747.05 146
17748.31 137
17749.57 131
17750.83 140
17752.09 125
17753.34 123
17754.60 134
17755.86 121
17757.12 122
17758.38 126
17759.64 135
17760.90 122
17762.16 112
17763.42 127
17764.68 109
17765.94 137
17767.19 133
17768.45 137
17769.71 121
17770.97 129
17772.23 137
17773.49 140
17774.75 113
17776.01 115
17777.27 111
17778.53 107
17779.79 126
17781.05 122
17782.31 131
17783.57 117
17784.83 140
17786.09 130
17787.35 121
17788.61 141
17789.87 130
17791.13 125
17792.39 124
17793.65 114
17794.91 111
17796.17 112
17797.43 98
17798.69 138
17799.95 127
17801.21 107
17802.47 134
17803.73 107
17805.00 112
17806.26 115
17807.52 112
17808.78 130
17810.04 126
17811.30 113
17812.56 113
17813.82 136
17815.08 107
17816.34 100
17817.60 116
17818.87 114
17820.13 118
17821.39 124
17822.65 107
17823.91 116
17825.17 126
17826.43 116
17827.69 110
17828.96 121
17830.22 104
17831.48 104
17832.74 109
17834.00 110
17835.26 118
17836.53 123
17837.79 107
17839.05 108
17840.31 117
17841.57 127
17842.84 118
17844.10 119
17845.36 103
17846.62 122
17847.88 109
17849.15 110
17850.41 99
17851.67 107
17852.93 106
17854.20 111
17855.46 110
17856.72 111
17857.98 114
17859.25 101
17860.51 104
17861.77 101
17863.03 99
17864.30 109
17865.56 113
17866.82 114
17868.09 103
17869.35 117
17870.61 97
17871.87 102
17873.14 100
17874.40 121
17875.66 94
17876.93 100
17878.19 113
17879.45 120
17880.72 120
17881.98 114
17883.24 107
17884.51 112
17885.77 103
17887.03 106
17888.30 104
17889.56 116
17890.83 101
17892.09 113
17893.35 104
17894.62 97
17895.88 111
17897.14 98
17898.41 125
17899.67 92
17900.94 107
17902.20 104
17903.46 107
17904.73 113
17905.99 109
17907.26 110
17908.52 120
17909.79 110
17911.05 102
17912.32 123
17913.58 116
17914.84 114
17916.11 112
17917.37 112
17918.64 124
17919.90 101
17921.17 121
17922.43 138
17923.70 106
17924.96 108
17926.23 110
17927.49 138
17928.76 98
17930.02 94
17931.29 120
17932.55 136
17933.82 115
17935.08 117
17936.35 98
17937.61 100
17938.88 110
17940.14 115
17941.41 114
17942.68 99
17943.94 99
17945.21 95
17946.47 105
17947.74 116
17949.00 117
17950.27 121
17951.54 120
17952.80 117
17954.07 118
17955.33 106
17956.60 113
17957.87 113
17959.13 116
17960.40 114
17961.66 116
17962.93 105
17964.20 115
17965.46 110
17966.73 109
17968.00 101
17969.26 114
17970.53 112
17971.80 118
17973.06 102
17974.33 124
17975.60 112
17976.86 103
17978.13 89
17979.40 128
17980.66 99
17981.93 120
17983.20 114
17984.46 123
17985.73 115
17987.00 111
17988.26 116
17989.53 112
17990.80 119
17992.07 123
17993.33 110
17994.60 105
17995.87 116
17997.14 124
17998.40 105
17999.67 102
18000.94 99
18002.21 118
18003.47 120
18004.74 108
18006.01 114
18007.28 111
18008.55 106
18009.81 118
18011.08 119
18012.35 132
18013.62 108
18014.89 136
18016.15 108
18017.42 111
18018.69 117
18019.96 119
18021.23 130
18022.49 106
18023.76 104
18025.03 110
18026.30 99
18027.57 111
18028.84 103
18030.11 118
18031.37 126
18032.64 125
18033.91 121
18035.18 120
18036.45 118
18037.72 108
18038.99 130
18040.26 102
18041.53 117
18042.79 95
18044.06 106
18045.33 104
18046.60 117
18047.87 115
18049.14 109
18050.41 115
18051.68 101
18052.95 108
18054.22 109
18055.49 110
18056.76 117
18058.03 123
18059.30 121
18060.57 113
18061.84 112
18063.11 128
18064.38 108
18065.65 111
18066.92 102
18068.19 118
18069.46 116
18070.73 131
18072.00 113
18073.27 116
18074.54 111
18075.81 92
18077.08 120
18078.35 116
18079.62 119
18080.89 120
18082.16 126
18083.43 123
18084.70 113
18085.97 91
18087.24 110
18088.51 125
18089.78 124
18091.05 101
18092.32 109
18093.59 107
18094.87 99
18096.14 123
18097.41 117
18098.68 122
18099.95 103
18101.22 117
18102.49 118
18103.76 93
18105.03 116
18106.31 123
18107.58 113
18108.85 105
18110.12 135
18111.39 113
18112.66 118
18113.93 99
18115.21 113
18116.48 111
18117.75 113
18119.02 115
18120.29 115
18121.56 108
18122.84 112
18124.11 127
18125.38 126
18126.65 125
18127.92 115
18129.20 115
18130.47 124
18131.74 120
18133.01 122
18134.29 128
18135.56 124
18136.83 140
18138.10 99
18139.38 116
18140.65 104
18141.92 122
18143.19 114
18144.47 137
18145.74 133
18147.01 129
18148.28 128
18149.56 110
18150.83 118
18152.10 107
18153.38 126
18154.65 123
18155.92 137
18157.19 107
18158.47 113
18159.74 113
18161.01 124
18162.29 129
18163.56 118
18164.83 128
18166.11 109
18167.38 112
18168.65 125
18169.93 127
18171.20 106
18172.48 121
18173.75 121
18175.02 133
18176.30 96
18177.57 120
18178.84 120
18180.12 112
18181.39 104
18182.67 112
18183.94 102
18185.21 123
18186.49 120
18187.76 120
18189.04 99
18190.31 98
18191.59 123
18192.86 113
18194.13 108
18195.41 104
18196.68 107
18197.96 117
18199.23 125
18200.51 123
18201.78 119
18203.06 98
18204.33 115
18205.61 114
18206.88 130
18208.16 116
18209.43 108
18210.71 136
18211.98 105
18213.26 101
18214.53 102
18215.81 126
18217.08 105
18218.36 104
18219.63 105
18220.91 117
18222.18 106
18223.46 102
18224.73 121
18226.01 113
18227.28 107
18228.56 103
18229.84 109
18231.11 119
18232.39 111
18233.66 111
18234.94 126
18236.21 110
18237.49 123
18238.77 114
18240.04 115
18241.32 111
18242.59 109
18243.87 110
18245.15 108
18246.42 121
18247.70 114
18248.98 113
18250.25 123
18251.53 118
18252.81 112
18254.08 104
18255.36 116
18256.63 120
18257.91 107
18259.19 128
18260.46 133
18261.74 120
18263.02 125
18264.30 109
18265.57 104
18266.85 115
18268.13 111
18269.40 109
18270.68 112
18271.96 109
18273.23 119
18274.51 103
18275.79 105
18277.07 106
18278.34 126
18279.62 116
18280.90 111
18282.18 104
18283.45 90
18284.73 111
18286.01 110
18287.29 111
18288.56 119
18289.84 105
18291.12 109
18292.40 121
18293.68 93
18294.95 108
18296.23 97
18297.51 107
18298.79 90
18300.07 117
18301.34 97
18302.62 119
18303.90 115
18305.18 105
18306.46 122
18307.74 115
18309.01 108
18310.29 108
18311.57 114
18312.85 112
18314.13 103
18315.41 109
18316.69 130
18317.96 119
18319.24 113
18320.52 115
18321.80 130
18323.08 100
18324.36 107
18325.64 132
18326.92 120
18328.20 114
18329.47 118
18330.75 115
18332.03 120
18333.31 125
18334.59 122
18335.87 105
18337.15 96
18338.43 94
18339.71 124
18340.99 121
18342.27 109
18343.55 108
18344.83 114
18346.11 113
18347.39 123
18348.67 123
18349.95 114
18351.23 117
18352.51 109
18353.79 105
18355.07 115
18356.35 124
18357.63 122
18358.91 126
18360.19 122
18361.47 111
18362.75 124
18364.03 119
18365.31 95
18366.59 111
18367.87 111
18369.15 118
18370.43 94
18371.71 107
18372.99 111
18374.27 131
18375.55 104
18376.83 115
18378.12 108
18379.40 102
18380.68 116
18381.96 117
18383.24 115
18384.52 99
18385.80 114
18387.08 128
18388.36 118
18389.65 108
18390.93 110
18392.21 111
18393.49 114
18394.77 117
18396.05 119
18397.33 121
18398.62 103
18399.90 99
18401.18 105
18402.46 102
18403.74 110
18405.02 108
18406.31 116
18407.59 106
18408.87 106
18410.15 102
18411.43 97
18412.72 97
18414.00 108
18415.28 111
18416.56 120
18417.84 117
18419.13 93
18420.41 108
18421.69 130
18422.97 117
18424.26 116
18425.54 105
18426.82 113
18428.10 91
18429.39 113
18430.67 119
18431.95 103
18433.23 108
18434.52 108
18435.80 107
18437.08 112
18438.37 105
18439.65 132
18440.93 113
18442.22 131
18443.50 114
18444.78 122
18446.06 107
18447.35 106
18448.63 83
18449.91 106
18451.20 113
18452.48 107
18453.76 95
18455.05 113
18456.33 104
18457.62 104
18458.90 126
18460.18 102
18461.47 113
18462.75 109
18464.03 114
18465.32 109
18466.60 119
18467.89 112
18469.17 101
18470.45 124
18471.74 115
18473.02 119
18474.31 137
18475.59 111
18476.88 103
18478.16 96
18479.44 117
18480.73 107
18482.01 97
18483.30 121
18484.58 126
18485.87 113
18487.15 105
18488.44 127
18489.72 122
18491.01 119
18492.29 120
18493.58 127
18494.86 123
18496.15 127
18497.43 110
18498.72 115
18500.00 130
18501.29 107
18502.57 117
18503.86 125
18505.14 118
18506.43 124
18507.71 124
18509.00 123
18510.28 117
18511.57 134
18512.85 121
18514.14 109
18515.42 111
18516.71 119
18518.00 96
18519.28 112
18520.57 124
18521.85 134
18523.14 104
18524.43 111
18525.71 119
18527.00 127
18528.28 117
18529.57 115
18530.86 124
18532.14 110
18533.43 126
18534.71 111
18536.00 105
18537.29 118
18538.57 122
18539.86 99
18541.15 127
18542.43 111
18543.72 107
18545.01 89
18546.29 109
18547.58 111
18548.87 114
18550.15 106
18551.44 119
18552.73 124
18554.01 105
18555.30 113
18556.59 99
18557.88 106
18559.16 120
18560.45 116
18561.74 114
18563.02 107
18564.31 103
18565.60 106
18566.89 122
18568.17 115
18569.46 113
18570.75 134
18572.04 116
18573.32 117
18574.61 110
18575.90 115
18577.19 125
18578.48 117
18579.76 132
18581.05 110
18582.34 132
18583.63 104
18584.92 113
18586.20 129
18587.49 140
18588.78 118
18590.07 116
18591.36 100
18592.64 123
18593.93 107
18595.22 119
18596.51 129
18597.80 103
18599.09 128
18600.38 103
18601.66 120
18602.95 118
18604.24 118
18605.53 101
18606.82 111
18608.11 123
18609.40 120
18610.69 107
18611.98 107
18613.26 115
18614.55 116
18615.84 114
18617.13 110
18618.42 113
18619.71 107
18621.00 101
18622.29 105
18623.58 114
18624.87 100
18626.16 108
18627.45 99
18628.74 105
18630.03 95
18631.32 98
18632.61 101
18633.89 120
18635.18 124
18636.47 116
18637.76 122
18639.05 128
18640.34 120
18641.63 107
18642.92 119
18644.21 105
18645.50 107
18646.79 116
18648.09 115
18649.38 94
18650.67 107
18651.96 92
18653.25 107
18654.54 118
18655.83 101
18657.12 107
18658.41 96
18659.70 105
18660.99 103
18662.28 96
18663.57 104
18664.86 110
18666.15 108
18667.44 108
18668.74 94
18670.03 104
18671.32 97
18672.61 115
18673.90 109
18675.19 99
18676.48 113
18677.77 90
18679.06 101
18680.36 107
18681.65 108
18682.94 110
18684.23 104
18685.52 100
18686.81 103
18688.11 91
18689.40 117
18690.69 111
18691.98 118
18693.27 96
18694.56 103
18695.86 104
18697.15 107
18698.44 97
18699.73 100
18701.02 107
18702.32 103
18703.61 108
18704.90 95
18706.19 106
18707.48 105
18708.78 108
18710.07 102
18711.36 96
18712.65 105
18713.95 111
18715.24 102
18716.53 91
18717.83 100
18719.12 116
18720.41 99
18721.70 102
18723.00 103
18724.29 110
18725.58 100
18726.87 104
18728.17 102
18729.46 109
18730.75 112
18732.05 89
18733.34 110
18734.63 82
18735.93 90
18737.22 83
18738.51 91
18739.81 103
18741.10 102
18742.39 99
18743.69 108
18744.98 98
18746.27 88
18747.57 91
18748.86 101
18750.16 99
18751.45 96
18752.74 110
18754.04 97
18755.33 98
18756.63 90
18757.92 92
18759.21 103
18760.51 100
18761.80 106
18763.10 95
18764.39 87
18765.69 92
18766.98 99
18768.27 99
18769.57 104
18770.86 89
18772.16 103
18773.45 94
18774.75 93
18776.04 96
18777.34 99
18778.63 89
18779.93 98
18781.22 98
18782.52 104
18783.81 102
18785.11 101
18786.40 89
18787.70 102
18788.99 108
18790.29 91
18791.58 94
18792.88 92
18794.17 97
18795.47 107
18796.76 109
18798.06 95
18799.35 100
18800.65 108
18801.94 92
18803.24 91
18804.54 104
18805.83 102
18807.13 87
18808.42 106
18809.72 101
18811.01 99
18812.31 105
18813.61 92
18814.90 94
18816.20 91
18817.49 98
18818.79 90
18820.09 98
18821.38 94
18822.68 112
18823.98 98
18825.27 105
18826.57 102
18827.87 105
18829.16 96
18830.46 108
18831.75 94
18833.05 89
18834.35 81
18835.64 100
18836.94 97
18838.24 105
18839.54 103
18840.83 94
18842.13 93
18843.43 94
18844.72 96
18846.02 94
18847.32 97
18848.61 91
18849.91 106
18851.21 92
18852.51 104
18853.80 103
18855.10 112
18856.40 90
18857.70 106
18858.99 96
18860.29 113
18861.59 89
18862.89 101
18864.18 93
18865.48 98
18866.78 116
18868.08 102
18869.38 105
18870.67 92
18871.97 89
18873.27 76
18874.57 107
18875.87 86
18877.16 100
18878.46 109
18879.76 92
18881.06 84
18882.36 90
18883.66 103
18884.95 81
18886.25 93
18887.55 103
18888.85 97
18890.15 89
18891.45 92
18892.75 80
18894.04 88
18895.34 90
18896.64 80
18897.94 98
18899.24 106
18900.54 99
18901.84 93
18903.14 101
18904.44 102
18905.74 102
18907.03 84
18908.33 113
18909.63 104
18910.93 104
18912.23 83
18913.53 104
18914.83 88
18916.13 88
18917.43 84
18918.73 92
18920.03 87
18921.33 101
18922.63 73
18923.93 96
18925.23 106
18926.53 95
18927.83 114
18929.13 93
18930.43 99
18931.73 99
18933.03 117
18934.33 97
18935.63 98
18936.93 91
18938.23 98
18939.53 98
18940.83 105
18942.13 97
18943.43 82
18944.73 87
18946.03 100
18947.33 109
18948.63 96
18949.93 110
18951.23 91
18952.53 102
18953.84 86
18955.14 99
18956.44 80
18957.74 104
18959.04 90
18960.34 84
18961.64 108
18962.94 93
18964.24 87
18965.54 87
18966.85 92
18968.15 89
18969.45 90
18970.75 87
18972.05 102
18973.35 82
18974.65 113
18975.96 105
18977.26 85
18978.56 91
18979.86 95
18981.16 106
18982.46 87
18983.77 95
18985.07 86
18986.37 103
18987.67 92
18988.97 87
18990.28 81
18991.58 98
18992.88 86
18994.18 108
18995.49 105
18996.79 102
18998.09 89
18999.39 93
19000.69 111
19002.00 83
19003.30 94
19004.60 100
19005.90 94
19007.21 93
19008.51 93
19009.81 79
19011.12 84
19012.42 78
19013.72 94
19015.02 102
19016.33 94
19017.63 92
19018.93 98
19020.24 113
19021.54 74
19022.84 77
19024.15 100
19025.45 95
19026.75 92
19028.06 89
19029.36 87
19030.66 87
19031.97 91
19033.27 94
19034.57 93
19035.88 91
19037.18 83
19038.48 87
19039.79 99
19041.09 88
19042.40 88
19043.70 119
19045.00 104
19046.31 102
19047.61 92
19048.92 78
19050.22 94
19051.52 88
19052.83 82
19054.13 102
19055.44 102
19056.74 94
19058.05 104
19059.35 88
19060.65 80
19061.96 92
19063.26 92
19064.57 111
19065.87 92
19067.18 93
19068.48 97
19069.79 90
19071.09 98
19072.40 88
19073.70 110
19075.01 87
19076.31 81
19077.62 91
19078.92 88
19080.23 86
19081.53 84
19082.84 111
19084.14 95
19085.45 98
19086.75 97
19088.06 100
19089.36 84
19090.67 90
19091.98 108
19093.28 109
19094.59 94
19095.89 96
19097.20 85
19098.50 94
19099.81 88
19101.12 95
19102.42 108
19103.73 108
19105.03 91
19106.34 112
19107.65 101
19108.95 88
19110.26 94
19111.56 89
19112.87 104
19114.18 99
19115.48 90
19116.79 107
19118.10 89
19119.40 90
19120.71 82
19122.02 96
19123.32 110
19124.63 108
19125.94 96
19127.24 85
19128.55 97
19129.86 105
19131.16 89
19132.47 99
19133.78 98
19135.08 98
19136.39 94
19137.70 89
19139.01 95
19140.31 107
19141.62 109
19142.93 100
19144.23 113
19145.54 88
19146.85 110
19148.16 114
19149.46 106
19150.77 108
19152.08 93
19153.39 84
19154.69 102
19156.00 114
19157.31 98
19158.62 91
19159.93 108
19161.23 103
19162.54 104
19163.85 96
19165.16 96
19166.47 95
19167.77 97
19169.08 110
19170.39 94
19171.70 100
19173.01 98
19174.32 94
19175.62 91
19176.93 104
19178.24 96
19179.55 101
19180.86 110
19182.17 110
19183.48 127
19184.78 107
19186.09 101
19187.40 105
19188.71 107
19190.02 108
19191.33 104
19192.64 94
19193.95 103
19195.26 97
19196.56 104
19197.87 102
19199.18 105
19200.49 95
19201.80 87
19203.11 111
19204.42 89
19205.73 85
19207.04 115
19208.35 78
19209.66 84
19210.97 99
19212.28 106
19213.59 80
19214.90 84
19216.21 92
19217.52 98
19218.83 93
19220.14 82
19221.45 86
19222.76 86
19224.07 89
19225.38 91
19226.69 90
19228.00 101
19229.31 94
19230.62 97
19231.93 108
19233.24 104
19234.55 93
19235.86 77
19237.17 88
19238.48 94
19239.79 94
19241.10 99
19242.41 94
19243.72 87
19245.03 85
19246.35 85
19247.66 83
19248.97 104
19250.28 88
19251.59 87
19252.90 94
19254.21 103
19255.52 92
19256.83 90
19258.14 93
19259.46 103
19260.77 93
19262.08 78
19263.39 79
19264.70 100
19266.01 90
19267.32 88
19268.64 80
19269.95 78
19271.26 92
19272.57 91
19273.88 92
19275.20 83
19276.51 88
19277.82 94
19279.13 90
19280.44 76
19281.75 82
19283.07 93
19284.38 92
19285.69 90
19287.00 78
19288.32 71
19289.63 105
19290.94 84
19292.25 81
19293.57 88
19294.88 89
19296.19 98
19297.50 88
19298.82 83
19300.13 87
19301.44 101
19302.75 110
19304.07 110
19305.38 88
19306.69 78
19308.01 99
19309.32 91
19310.63 87
19311.94 81
19313.26 96
19314.57 90
19315.88 96
19317.20 86
19318.51 74
19319.82 78
19321.14 99
19322.45 96
19323.76 87
19325.08 85
19326.39 88
19327.70 81
19329.02 86
19330.33 80
19331.65 95
19332.96 80
19334.27 88
19335.59 96
19336.90 94
19338.22 69
19339.53 83
19340.84 93
19342.16 83
19343.47 83
19344.79 94
19346.10 82
19347.41 91
19348.73 69
19350.04 89
19351.36 95
19352.67 93
19353.99 105
19355.30 82
19356.62 99
19357.93 87
19359.25 95
19360.56 84
19361.87 91
19363.19 95
19364.50 88
19365.82 110
19367.13 83
19368.45 84
19369.76 82
19371.08 73
19372.39 96
19373.71 82
19375.02 86
19376.34 87
19377.66 79
19378.97 82
19380.29 92
19381.60 100
19382.92 84
19384.23 78
19385.55 84
19386.86 86
19388.18 83
19389.50 80
19390.81 90
19392.13 77
19393.44 93
19394.76 85
19396.07 95
19397.39 90
19398.71 91
19400.02 105
19401.34 92
19402.65 86
19403.97 91
19405.29 96
19406.60 88
19407.92 78
19409.24 77
19410.55 86
19411.87 82
19413.19 94
19414.50 86
19415.82 77
19417.14 83
19418.45 91
19419.77 81
19421.09 87
19422.40 77
19423.72 79
19425.04 86
19426.35 86
19427.67 79
19428.99 73
19430.30 88
19431.62 80
19432.94 81
19434.26 87
19435.57 87
19436.89 82
19438.21 89
19439.53 81
19440.84 83
19442.16 91
19443.48 96
19444.80 77
19446.11 82
19447.43 72
19448.75 87
19450.07 82
19451.38 70
19452.70 77
19454.02 95
19455.34 85
19456.66 79
19457.97 84
19459.29 80
19460.61 93
19461.93 87
19463.25 86
19464.57 87
19465.88 79
19467.20 85
19468.52 85
19469.84 76
19471.16 74
19472.48 79
19473.79 94
19475.11 83
19476.43 77
19477.75 76
19479.07 65
19480.39 95
19481.71 68
19483.03 69
19484.34 97
19485.66 100
19486.98 75
19488.30 81
19489.62 91
19490.94 91
19492.26 82
19493.58 75
19494.90 90
19496.22 76
19497.54 78
19498.86 79
19500.18 87
19501.50 73
19502.81 78
19504.13 83
19505.45 86
19506.77 74
19508.09 92
19509.41 100
19510.73 73
19512.05 72
19513.37 82
19514.69 86
19516.01 95
19517.33 92
19518.65 85
19519.97 82
19521.29 80
19522.61 79
19523.93 75
19525.25 86
19526.57 74
19527.89 90
19529.22 91
19530.54 85
19531.86 79
19533.18 90
19534.50 87
19535.82 79
19537.14 73
19538.46 82
19539.78 84
19541.10 94
19542.42 74
19543.74 78
19545.06 84
19546.39 78
19547.71 98
19549.03 85
19550.35 87
19551.67 84
19552.99 93
19554.31 89
19555.63 102
19556.96 84
19558.28 80
19559.60 94
19560.92 84
19562.24 82
19563.56 89
19564.88 84
19566.21 94
19567.53 97
19568.85 96
19570.17 102
19571.49 85
19572.82 86
19574.14 86
19575.46 82
19576.78 73
19578.10 95
19579.43 90
19580.75 80
19582.07 86
19583.39 88
19584.72 99
19586.04 82
19587.36 86
19588.68 92
19590.01 80
19591.33 89
19592.65 73
19593.97 83
19595.30 82
19596.62 81
19597.94 96
19599.26 91
19600.59 84
19601.91 71
19603.23 84
19604.56 96
19605.88 78
19607.20 85
19608.53 75
19609.85 82
19611.17 85
19612.49 89
19613.82 79
19615.14 77
19616.47 61
19617.79 90
19619.11 97
19620.44 92
19621.76 93
19623.08 80
19624.41 80
19625.73 73
19627.05 72
19628.38 91
19629.70 102
19631.03 85
19632.35 83
19633.67 88
19635.00 80
19636.32 68
19637.65 92
19638.97 86
19640.29 97
19641.62 83
19642.94 87
19644.27 83
19645.59 77
19646.92 80
19648.24 73
19649.57 104
19650.89 87
19652.21 94
19653.54 101
19654.86 97
19656.19 76
19657.51 79
19658.84 88
19660.16 91
19661.49 87
19662.81 95
19664.14 79
19665.46 81
19666.79 88
19668.11 96
19669.44 97
19670.76 92
19672.09 105
19673.41 87
19674.74 92
19676.07 89
19677.39 103
19678.72 82
19680.04 81
19681.37 89
19682.69 96
19684.02 106
19685.34 94
19686.67 86
19688.00 90
19689.32 108
19690.65 92
19691.97 100
19693.30 102
19694.63 103
19695.95 100
19697.28 101
19698.60 74
19699.93 81
19701.26 80
19702.58 80
19703.91 83
19705.24 78
19706.56 85
19707.89 82
19709.22 89
19710.54 77
19711.87 87
19713.20 95
19714.52 95
19715.85 81
19717.18 96
19718.50 92
19719.83 72
19721.16 77
19722.48 89
19723.81 76
19725.14 84
19726.47 102
19727.79 80
19729.12 87
19730.45 74
19731.77 95
19733.10 98
19734.43 87
19735.76 71
19737.08 102
19738.41 103
19739.74 88
19741.07 79
19742.39 88
19743.72 81
19745.05 89
19746.38 90
19747.71 82
19749.03 85
19750.36 98
19751.69 91
19753.02 84
19754.35 86
19755.67 85
19757.00 77
19758.33 100
19759.66 95
19760.99 83
19762.31 93
19763.64 80
19764.97 75
19766.30 99
19767.63 90
19768.96 76
19770.29 79
19771.61 74
19772.94 94
19774.27 85
19775.60 86
19776.93 90
19778.26 95
19779.59 97
19780.92 88
19782.25 84
19783.57 69
19784.90 84
19786.23 74
19787.56 79
19788.89 86
19790.22 89
19791.55 86
19792.88 96
19794.21 93
19795.54 90
19796.87 97
19798.20 86
19799.53 85
19800.86 90
19802.19 98
19803.52 92
19804.85 86
19806.18 83
19807.50 86
19808.83 84
19810.16 85
19811.49 77
19812.82 88
19814.15 81
19815.49 63
19816.82 92
19818.15 100
19819.48 83
19820.81 83
19822.14 81
19823.47 69
19824.80 81
19826.13 91
19827.46 74
19828.79 80
19830.12 74
19831.45 85
19832.78 85
19834.11 85
19835.44 86
19836.77 80
19838.10 79
19839.44 77
19840.77 88
19842.10 94
19843.43 83
19844.76 105
19846.09 72
19847.42 88
19848.75 85
19850.08 87
19851.42 92
19852.75 90
19854.08 78
19855.41 76
19856.74 89
19858.07 79
19859.40 95
19860.74 76
19862.07 106
19863.40 82
19864.73 79
19866.06 92
19867.40 94
19868.73 75
19870.06 76
19871.39 68
19872.72 76
19874.06 84
19875.39 94
19876.72 90
19878.05 83
19879.38 90
19880.72 81
19882.05 83
19883.38 77
19884.71 72
19886.05 83
19887.38 87
19888.71 83
19890.04 72
19891.38 88
19892.71 98
19894.04 84
19895.38 82
19896.71 79
19898.04 74
19899.37 96
19900.71 93
19902.04 71
19903.37 76
19904.71 72
19906.04 84
19907.37 82
19908.71 79
19910.04 81
19911.37 96
19912.71 105
19914.04 76
19915.37 85
19916.71 88
19918.04 84
19919.37 83
19920.71 82
19922.04 90
19923.37 80
19924.71 77
19926.04 93
19927.38 91
19928.71 90
19930.04 84
19931.38 103
19932.71 89
19934.05 85
19935.38 81
19936.71 87
19938.05 75
19939.38 88
19940.72 97
19942.05 91
19943.39 80
19944.72 77
19946.06 76
19947.39 87
19948.72 75
19950.06 86
19951.39 93
19952.73 103
19954.06 69
19955.40 93
19956.73 90
19958.07 88
19959.40 91
19960.74 88
19962.07 91
19963.41 77
19964.74 101
19966.08 83
19967.41 87
19968.75 68
19970.08 77
19971.42 93
19972.76 102
19974.09 88
19975.43 89
19976.76 99
19978.10 101
19979.43 95
19980.77 88
19982.10 83
19983.44 90
19984.78 101
19986.11 87
19987.45 84
19988.78 67
19990.12 94
19991.46 98
19992.79 99
19994.13 74
19995.46 83
19996.80 98
19998.14 85
19999.47 90
20000.81 77
20002.15 94
20003.48 95
20004.82 89
20006.16 82
20007.49 67
20008.83 76
20010.17 96
20011.50 95
20012.84 91
20014.18 80
20015.51 77
20016.85 81
20018.19 72
20019.52 83
20020.86 93
20022.20 79
20023.53 89
20024.87 98
20026.21 70
20027.55 97
20028.88 80
20030.22 87
20031.56 90
20032.90 79
20034.23 72
20035.57 87
20036.91 93
20038.25 88
20039.58 89
20040.92 69
20042.26 80
20043.60 59
20044.93 76
20046.27 94
20047.61 89
20048.95 90
20050.29 93
20051.62 98
20052.96 96
20054.30 93
20055.64 95
20056.98 100
20058.32 89
20059.65 99
20060.99 87
20062.33 93
20063.67 91
20065.01 92
20066.35 91
20067.68 72
20069.02 84
20070.36 95
20071.70 83
20073.04 73
20074.38 79
20075.72 87
20077.06 99
20078.40 87
20079.73 86
20081.07 81
20082.41 79
20083.75 87
20085.09 80
20086.43 82
20087.77 85
20089.11 89
20090.45 107
20091.79 91
20093.13 84
20094.47 90
20095.81 90
20097.15 99
20098.48 100
20099.82 94
20101.16 73
20102.50 89
20103.84 92
20105.18 98
20106.52 92
20107.86 95
20109.20 100
20110.54 109
20111.88 93
20113.22 87
20114.56 104
20115.90 95
20117.24 91
20118.58 87
20119.93 93
20121.27 96
20122.61 89
20123.95 97
20125.29 94
20126.63 94
20127.97 84
20129.31 81
20130.65 110
20131.99 98
20133.33 85
20134.67 95
20136.01 91
