# Supplementary material for: MALDI-TOF MS typing enables the classification of brewing yeasts of the genus Saccharomyces to major beer styles
Source: PLoS One. 2017 Aug 9;12(8):e0181694. doi: 10.1371/journal.pone.0181694 (PMC5549903; doi:10.1371/journal.pone.0181694)
Supplement: S7 File — The directory includes 90 raw files and was zipped to “.zip”; the folder has three strains with 30 spectra per strain; S1 Text explains the raw files with an example and Table 1 represents the yeast strains used within the experiment. (ZIP) [file pone.0181694.s010.zip › 19-21/30279-120-Lag-Lag-Lag-YPG-18h-E-E_2016-09-21_3_0_B9_1.dat]

1999.90 1626
2000.32 1602
2000.75 1680
2001.17 1769
2001.59 1664
2002.01 1562
2002.43 1562
2002.86 1568
2003.28 1580
2003.70 1519
2004.12 1529
2004.54 1545
2004.97 1483
2005.39 1377
2005.81 1409
2006.23 1535
2006.66 1492
2007.08 1462
2007.50 1460
2007.92 1512
2008.35 1521
2008.77 1535
2009.19 1494
2009.61 1444
2010.04 1452
2010.46 1496
2010.88 1464
2011.31 1452
2011.73 1393
2012.15 1391
2012.57 1361
2013.00 1409
2013.42 1371
2013.84 1332
2014.27 1313
2014.69 1386
2015.11 1359
2015.54 1362
2015.96 1371
2016.38 1412
2016.81 1431
2017.23 1430
2017.65 1451
2018.08 1460
2018.50 1539
2018.93 1553
2019.35 1501
2019.77 1545
2020.20 1501
2020.62 1584
2021.04 1576
2021.47 1519
2021.89 1498
2022.32 1475
2022.74 1518
2023.17 1525
2023.59 1536
2024.01 1487
2024.44 1492
2024.86 1483
2025.29 1489
2025.71 1457
2026.14 1430
2026.56 1441
2026.98 1473
2027.41 1395
2027.83 1355
2028.26 1331
2028.68 1420
2029.11 1315
2029.53 1404
2029.96 1402
2030.38 1349
2030.81 1356
2031.23 1346
2031.66 1374
2032.08 1350
2032.51 1429
2032.93 1455
2033.36 1439
2033.78 1394
2034.21 1388
2034.63 1439
2035.06 1516
2035.49 1409
2035.91 1419
2036.34 1444
2036.76 1390
2037.19 1414
2037.61 1381
2038.04 1415
2038.47 1430
2038.89 1473
2039.32 1420
2039.74 1386
2040.17 1430
2040.59 1430
2041.02 1399
2041.45 1365
2041.87 1390
2042.30 1458
2042.73 1499
2043.15 1472
2043.58 1460
2044.00 1424
2044.43 1444
2044.86 1516
2045.28 1445
2045.71 1401
2046.14 1457
2046.56 1516
2046.99 1512
2047.42 1422
2047.84 1415
2048.27 1420
2048.70 1424
2049.12 1434
2049.55 1421
2049.98 1462
2050.40 1437
2050.83 1476
2051.26 1420
2051.69 1414
2052.11 1517
2052.54 1431
2052.97 1398
2053.40 1435
2053.82 1402
2054.25 1443
2054.68 1450
2055.10 1536
2055.53 1546
2055.96 1612
2056.39 1634
2056.82 1699
2057.24 1735
2057.67 1798
2058.10 1758
2058.53 1667
2058.95 1642
2059.38 1561
2059.81 1548
2060.24 1561
2060.67 1501
2061.09 1529
2061.52 1487
2061.95 1478
2062.38 1525
2062.81 1537
2063.24 1491
2063.66 1588
2064.09 1570
2064.52 1649
2064.95 1815
2065.38 2005
2065.81 2074
2066.24 1936
2066.66 1832
2067.09 1905
2067.52 1795
2067.95 1814
2068.38 1668
2068.81 1512
2069.24 1526
2069.67 1552
2070.10 1487
2070.52 1437
2070.95 1453
2071.38 1468
2071.81 1442
2072.24 1398
2072.67 1391
2073.10 1440
2073.53 1485
2073.96 1493
2074.39 1486
2074.82 1471
2075.25 1567
2075.68 1534
2076.11 1532
2076.54 1532
2076.97 1477
2077.40 1482
2077.83 1486
2078.26 1478
2078.69 1521
2079.12 1471
2079.55 1462
2079.98 1482
2080.41 1526
2080.84 1498
2081.27 1498
2081.70 1493
2082.13 1451
2082.56 1450
2082.99 1402
2083.42 1414
2083.85 1454
2084.28 1466
2084.71 1480
2085.14 1486
2085.57 1494
2086.00 1471
2086.43 1466
2086.86 1476
2087.29 1504
2087.73 1530
2088.16 1436
2088.59 1377
2089.02 1337
2089.45 1411
2089.88 1344
2090.31 1363
2090.74 1387
2091.17 1403
2091.61 1417
2092.04 1409
2092.47 1462
2092.90 1439
2093.33 1343
2093.76 1373
2094.19 1411
2094.63 1398
2095.06 1400
2095.49 1421
2095.92 1408
2096.35 1403
2096.78 1416
2097.22 1396
2097.65 1420
2098.08 1442
2098.51 1428
2098.94 1353
2099.38 1378
2099.81 1337
2100.24 1375
2100.67 1380
2101.11 1395
2101.54 1347
2101.97 1373
2102.40 1356
2102.83 1350
2103.27 1394
2103.70 1390
2104.13 1352
2104.56 1338
2105.00 1372
2105.43 1396
2105.86 1472
2106.30 1447
2106.73 1396
2107.16 1382
2107.59 1443
2108.03 1433
2108.46 1348
2108.89 1474
2109.33 1448
2109.76 1405
2110.19 1444
2110.63 1439
2111.06 1376
2111.49 1426
2111.93 1397
2112.36 1406
2112.79 1380
2113.23 1445
2113.66 1452
2114.09 1390
2114.53 1415
2114.96 1427
2115.40 1458
2115.83 1347
2116.26 1365
2116.70 1341
2117.13 1310
2117.56 1363
2118.00 1315
2118.43 1335
2118.87 1375
2119.30 1420
2119.73 1367
2120.17 1363
2120.60 1319
2121.04 1333
2121.47 1381
2121.91 1336
2122.34 1377
2122.78 1344
2123.21 1397
2123.64 1324
2124.08 1312
2124.51 1363
2124.95 1384
2125.38 1395
2125.82 1375
2126.25 1316
2126.69 1385
2127.12 1408
2127.56 1417
2127.99 1459
2128.43 1462
2128.86 1430
2129.30 1472
2129.73 1477
2130.17 1493
2130.60 1486
2131.04 1480
2131.47 1531
2131.91 1560
2132.35 1489
2132.78 1375
2133.22 1468
2133.65 1462
2134.09 1459
2134.52 1448
2134.96 1429
2135.40 1377
2135.83 1353
2136.27 1378
2136.70 1380
2137.14 1371
2137.57 1382
2138.01 1414
2138.45 1443
2138.88 1443
2139.32 1419
2139.76 1345
2140.19 1366
2140.63 1338
2141.06 1384
2141.50 1310
2141.94 1279
2142.37 1303
2142.81 1315
2143.25 1340
2143.68 1319
2144.12 1331
2144.56 1321
2144.99 1389
2145.43 1352
2145.87 1398
2146.30 1312
2146.74 1358
2147.18 1336
2147.62 1418
2148.05 1442
2148.49 1496
2148.93 1545
2149.36 1556
2149.80 1523
2150.24 1553
2150.68 1584
2151.11 1623
2151.55 1549
2151.99 1575
2152.43 1555
2152.86 1549
2153.30 1415
2153.74 1511
2154.18 1498
2154.61 1483
2155.05 1482
2155.49 1476
2155.93 1472
2156.37 1469
2156.80 1440
2157.24 1441
2157.68 1388
2158.12 1442
2158.56 1404
2158.99 1460
2159.43 1492
2159.87 1464
2160.31 1441
2160.75 1385
2161.19 1420
2161.62 1558
2162.06 1466
2162.50 1433
2162.94 1475
2163.38 1440
2163.82 1525
2164.26 1522
2164.69 1519
2165.13 1573
2165.57 1609
2166.01 1712
2166.45 1623
2166.89 1581
2167.33 1613
2167.77 1656
2168.21 1645
2168.65 1554
2169.08 1585
2169.52 1628
2169.96 1613
2170.40 1648
2170.84 1656
2171.28 1587
2171.72 1603
2172.16 1688
2172.60 1700
2173.04 1692
2173.48 1715
2173.92 1727
2174.36 1692
2174.80 1731
2175.24 1762
2175.68 1757
2176.12 1717
2176.56 1679
2177.00 1640
2177.44 1660
2177.88 1669
2178.32 1546
2178.76 1578
2179.20 1632
2179.64 1698
2180.08 1708
2180.52 1684
2180.96 1596
2181.40 1547
2181.84 1515
2182.28 1512
2182.72 1498
2183.16 1498
2183.60 1469
2184.04 1500
2184.48 1484
2184.93 1435
2185.37 1447
2185.81 1447
2186.25 1508
2186.69 1581
2187.13 1628
2187.57 1575
2188.01 1566
2188.45 1526
2188.89 1510
2189.34 1557
2189.78 1525
2190.22 1506
2190.66 1513
2191.10 1471
2191.54 1493
2191.98 1500
2192.43 1472
2192.87 1533
2193.31 1644
2193.75 1643
2194.19 1636
2194.63 1668
2195.08 1810
2195.52 1823
2195.96 1741
2196.40 1724
2196.84 1710
2197.29 1634
2197.73 1592
2198.17 1490
2198.61 1474
2199.06 1543
2199.50 1491
2199.94 1431
2200.38 1479
2200.82 1415
2201.27 1487
2201.71 1568
2202.15 1547
2202.59 1507
2203.04 1487
2203.48 1545
2203.92 1608
2204.37 1647
2204.81 1605
2205.25 1633
2205.69 1573
2206.14 1582
2206.58 1541
2207.02 1566
2207.47 1645
2207.91 1645
2208.35 1585
2208.80 1591
2209.24 1619
2209.68 1635
2210.13 1626
2210.57 1694
2211.01 1649
2211.46 1621
2211.90 1634
2212.34 1570
2212.79 1535
2213.23 1562
2213.67 1538
2214.12 1560
2214.56 1515
2215.01 1571
2215.45 1608
2215.89 1594
2216.34 1533
2216.78 1470
2217.23 1420
2217.67 1483
2218.11 1472
2218.56 1502
2219.00 1515
2219.45 1486
2219.89 1566
2220.34 1565
2220.78 1637
2221.22 1540
2221.67 1609
2222.11 1641
2222.56 1603
2223.00 1595
2223.45 1633
2223.89 1645
2224.34 1704
2224.78 1649
2225.23 1684
2225.67 1599
2226.12 1579
2226.56 1589
2227.01 1643
2227.45 1637
2227.90 1649
2228.34 1513
2228.79 1635
2229.23 1671
2229.68 1626
2230.12 1696
2230.57 1715
2231.01 1723
2231.46 1644
2231.90 1698
2232.35 1640
2232.80 1648
2233.24 1679
2233.69 1592
2234.13 1591
2234.58 1520
2235.02 1506
2235.47 1447
2235.92 1450
2236.36 1519
2236.81 1528
2237.25 1493
2237.70 1494
2238.15 1552
2238.59 1448
2239.04 1461
2239.49 1382
2239.93 1396
2240.38 1400
2240.82 1395
2241.27 1403
2241.72 1496
2242.16 1456
2242.61 1377
2243.06 1421
2243.50 1444
2243.95 1517
2244.40 1448
2244.84 1484
2245.29 1429
2245.74 1435
2246.19 1382
2246.63 1440
2247.08 1442
2247.53 1427
2247.97 1433
2248.42 1397
2248.87 1413
2249.32 1447
2249.76 1449
2250.21 1398
2250.66 1447
2251.10 1444
2251.55 1464
2252.00 1412
2252.45 1428
2252.89 1469
2253.34 1462
2253.79 1471
2254.24 1487
2254.69 1397
2255.13 1383
2255.58 1419
2256.03 1417
2256.48 1404
2256.93 1350
2257.37 1362
2257.82 1345
2258.27 1332
2258.72 1411
2259.17 1367
2259.61 1466
2260.06 1524
2260.51 1468
2260.96 1554
2261.41 1524
2261.86 1565
2262.31 1492
2262.75 1589
2263.20 1546
2263.65 1545
2264.10 1534
2264.55 1536
2265.00 1592
2265.45 1511
2265.90 1517
2266.34 1508
2266.79 1551
2267.24 1461
2267.69 1398
2268.14 1462
2268.59 1577
2269.04 1655
2269.49 1655
2269.94 1686
2270.39 1775
2270.84 1822
2271.29 1672
2271.74 1768
2272.18 1854
2272.63 1715
2273.08 1698
2273.53 1707
2273.98 1784
2274.43 1778
2274.88 1819
2275.33 1871
2275.78 1947
2276.23 1963
2276.68 1941
2277.13 1993
2277.58 1967
2278.03 1873
2278.48 1803
2278.93 1753
2279.38 1741
2279.83 1729
2280.28 1633
2280.73 1567
2281.19 1647
2281.64 1613
2282.09 1607
2282.54 1522
2282.99 1429
2283.44 1539
2283.89 1473
2284.34 1460
2284.79 1414
2285.24 1498
2285.69 1527
2286.14 1534
2286.59 1491
2287.04 1512
2287.50 1578
2287.95 1625
2288.40 1702
2288.85 1741
2289.30 1867
2289.75 1984
2290.20 2047
2290.65 2122
2291.11 2140
2291.56 2253
2292.01 2155
2292.46 2077
2292.91 2117
2293.36 2083
2293.82 1958
2294.27 1902
2294.72 1802
2295.17 1808
2295.62 1742
2296.07 1674
2296.53 1658
2296.98 1565
2297.43 1593
2297.88 1558
2298.33 1538
2298.79 1537
2299.24 1463
2299.69 1482
2300.14 1462
2300.60 1494
2301.05 1442
2301.50 1472
2301.95 1483
2302.41 1452
2302.86 1407
2303.31 1430
2303.76 1453
2304.22 1426
2304.67 1440
2305.12 1468
2305.57 1470
2306.03 1434
2306.48 1428
2306.93 1522
2307.39 1612
2307.84 1644
2308.29 1619
2308.75 1666
2309.20 1646
2309.65 1689
2310.11 1676
2310.56 1667
2311.01 1710
2311.47 1716
2311.92 1643
2312.37 1717
2312.83 1662
2313.28 1706
2313.73 1642
2314.19 1653
2314.64 1596
2315.09 1688
2315.55 1653
2316.00 1585
2316.46 1630
2316.91 1598
2317.36 1582
2317.82 1621
2318.27 1661
2318.73 1686
2319.18 1684
2319.63 1729
2320.09 1615
2320.54 1720
2321.00 1684
2321.45 1675
2321.91 1684
2322.36 1709
2322.82 1640
2323.27 1629
2323.72 1768
2324.18 1947
2324.63 1985
2325.09 2205
2325.54 2224
2326.00 2170
2326.45 2115
2326.91 1967
2327.36 1934
2327.82 1954
2328.27 1859
2328.73 1752
2329.18 1640
2329.64 1707
2330.09 1738
2330.55 1676
2331.00 1564
2331.46 1578
2331.92 1548
2332.37 1518
2332.83 1563
2333.28 1554
2333.74 1503
2334.19 1565
2334.65 1572
2335.10 1563
2335.56 1541
2336.02 1573
2336.47 1460
2336.93 1537
2337.38 1627
2337.84 1541
2338.30 1436
2338.75 1424
2339.21 1468
2339.66 1473
2340.12 1431
2340.58 1486
2341.03 1543
2341.49 1459
2341.95 1459
2342.40 1477
2342.86 1400
2343.32 1442
2343.77 1474
2344.23 1447
2344.68 1400
2345.14 1457
2345.60 1432
2346.06 1464
2346.51 1465
2346.97 1430
2347.43 1478
2347.88 1533
2348.34 1490
2348.80 1460
2349.25 1500
2349.71 1577
2350.17 1556
2350.63 1551
2351.08 1528
2351.54 1560
2352.00 1469
2352.46 1509
2352.91 1517
2353.37 1423
2353.83 1359
2354.29 1399
2354.74 1456
2355.20 1419
2355.66 1398
2356.12 1403
2356.57 1428
2357.03 1476
2357.49 1471
2357.95 1441
2358.41 1533
2358.86 1555
2359.32 1485
2359.78 1509
2360.24 1540
2360.70 1533
2361.15 1464
2361.61 1518
2362.07 1558
2362.53 1541
2362.99 1490
2363.45 1564
2363.91 1561
2364.36 1533
2364.82 1516
2365.28 1528
2365.74 1485
2366.20 1547
2366.66 1575
2367.12 1570
2367.57 1581
2368.03 1576
2368.49 1535
2368.95 1545
2369.41 1534
2369.87 1547
2370.33 1513
2370.79 1523
2371.25 1543
2371.71 1551
2372.17 1517
2372.63 1552
2373.09 1538
2373.54 1616
2374.00 1636
2374.46 1680
2374.92 1625
2375.38 1672
2375.84 1672
2376.30 1684
2376.76 1667
2377.22 1660
2377.68 1686
2378.14 1661
2378.60 1606
2379.06 1600
2379.52 1580
2379.98 1488
2380.44 1523
2380.90 1523
2381.36 1603
2381.82 1494
2382.28 1453
2382.74 1512
2383.20 1535
2383.66 1494
2384.12 1506
2384.59 1478
2385.05 1470
2385.51 1467
2385.97 1504
2386.43 1559
2386.89 1493
2387.35 1524
2387.81 1521
2388.27 1497
2388.73 1487
2389.19 1548
2389.65 1554
2390.12 1559
2390.58 1557
2391.04 1567
2391.50 1576
2391.96 1626
2392.42 1535
2392.88 1607
2393.34 1581
2393.81 1500
2394.27 1492
2394.73 1525
2395.19 1477
2395.65 1553
2396.11 1478
2396.57 1474
2397.04 1455
2397.50 1493
2397.96 1472
2398.42 1505
2398.88 1515
2399.35 1447
2399.81 1444
2400.27 1486
2400.73 1509
2401.19 1522
2401.66 1495
2402.12 1463
2402.58 1382
2403.04 1418
2403.51 1383
2403.97 1373
2404.43 1442
2404.89 1382
2405.36 1430
2405.82 1417
2406.28 1476
2406.74 1509
2407.21 1482
2407.67 1414
2408.13 1427
2408.59 1398
2409.06 1403
2409.52 1434
2409.98 1441
2410.45 1421
2410.91 1366
2411.37 1363
2411.84 1395
2412.30 1476
2412.76 1446
2413.23 1457
2413.69 1455
2414.15 1494
2414.62 1530
2415.08 1451
2415.54 1563
2416.01 1556
2416.47 1573
2416.93 1599
2417.40 1606
2417.86 1637
2418.32 1656
2418.79 1648
2419.25 1569
2419.72 1583
2420.18 1524
2420.64 1526
2421.11 1551
2421.57 1505
2422.04 1619
2422.50 1620
2422.96 1556
2423.43 1525
2423.89 1504
2424.36 1493
2424.82 1496
2425.29 1476
2425.75 1458
2426.22 1528
2426.68 1522
2427.15 1461
2427.61 1461
2428.07 1395
2428.54 1409
2429.00 1436
2429.47 1498
2429.93 1467
2430.40 1429
2430.86 1436
2431.33 1463
2431.79 1461
2432.26 1424
2432.72 1463
2433.19 1469
2433.65 1490
2434.12 1474
2434.59 1401
2435.05 1424
2435.52 1480
2435.98 1487
2436.45 1460
2436.91 1529
2437.38 1514
2437.84 1462
2438.31 1510
2438.78 1483
2439.24 1527
2439.71 1511
2440.17 1602
2440.64 1557
2441.10 1502
2441.57 1540
2442.04 1558
2442.50 1586
2442.97 1538
2443.44 1574
2443.90 1542
2444.37 1513
2444.83 1494
2445.30 1453
2445.77 1449
2446.23 1506
2446.70 1431
2447.17 1362
2447.63 1459
2448.10 1440
2448.57 1483
2449.03 1428
2449.50 1416
2449.97 1405
2450.43 1435
2450.90 1438
2451.37 1451
2451.83 1518
2452.30 1490
2452.77 1461
2453.24 1508
2453.70 1537
2454.17 1501
2454.64 1483
2455.10 1502
2455.57 1465
2456.04 1507
2456.51 1451
2456.97 1458
2457.44 1440
2457.91 1441
2458.38 1466
2458.84 1447
2459.31 1437
2459.78 1504
2460.25 1492
2460.72 1470
2461.18 1421
2461.65 1496
2462.12 1534
2462.59 1515
2463.06 1449
2463.52 1421
2463.99 1480
2464.46 1519
2464.93 1472
2465.40 1497
2465.86 1430
2466.33 1415
2466.80 1390
2467.27 1396
2467.74 1387
2468.21 1420
2468.68 1412
2469.14 1382
2469.61 1370
2470.08 1410
2470.55 1425
2471.02 1358
2471.49 1366
2471.96 1395
2472.43 1394
2472.90 1390
2473.36 1364
2473.83 1450
2474.30 1484
2474.77 1376
2475.24 1459
2475.71 1438
2476.18 1449
2476.65 1470
2477.12 1483
2477.59 1452
2478.06 1464
2478.53 1510
2479.00 1474
2479.47 1542
2479.94 1514
2480.41 1544
2480.87 1469
2481.34 1427
2481.81 1390
2482.28 1367
2482.75 1418
2483.22 1486
2483.69 1409
2484.16 1412
2484.63 1398
2485.10 1462
2485.57 1517
2486.05 1539
2486.52 1546
2486.99 1641
2487.46 1661
2487.93 1662
2488.40 1723
2488.87 1609
2489.34 1579
2489.81 1594
2490.28 1566
2490.75 1590
2491.22 1577
2491.69 1580
2492.16 1550
2492.63 1530
2493.10 1518
2493.58 1514
2494.05 1484
2494.52 1543
2494.99 1591
2495.46 1599
2495.93 1519
2496.40 1523
2496.87 1544
2497.34 1545
2497.82 1552
2498.29 1555
2498.76 1486
2499.23 1544
2499.70 1501
2500.17 1435
2500.64 1455
2501.12 1456
2501.59 1376
2502.06 1404
2502.53 1414
2503.00 1394
2503.48 1360
2503.95 1407
2504.42 1472
2504.89 1445
2505.36 1438
2505.84 1438
2506.31 1431
2506.78 1459
2507.25 1547
2507.72 1511
2508.20 1479
2508.67 1574
2509.14 1630
2509.61 1688
2510.09 1766
2510.56 1787
2511.03 1934
2511.50 1998
2511.98 2094
2512.45 2160
2512.92 2077
2513.40 2079
2513.87 2095
2514.34 1994
2514.81 1913
2515.29 1841
2515.76 1785
2516.23 1728
2516.71 1694
2517.18 1695
2517.65 1659
2518.13 1652
2518.60 1635
2519.07 1675
2519.55 1708
2520.02 1648
2520.49 1643
2520.97 1694
2521.44 1626
2521.91 1605
2522.39 1584
2522.86 1528
2523.34 1529
2523.81 1495
2524.28 1501
2524.76 1543
2525.23 1563
2525.70 1564
2526.18 1624
2526.65 1649
2527.13 1668
2527.60 1730
2528.08 1724
2528.55 1699
2529.02 1724
2529.50 1685
2529.97 1653
2530.45 1671
2530.92 1745
2531.40 1700
2531.87 1652
2532.34 1647
2532.82 1705
2533.29 1691
2533.77 1643
2534.24 1643
2534.72 1675
2535.19 1708
2535.67 1650
2536.14 1654
2536.62 1624
2537.09 1584
2537.57 1685
2538.04 1678
2538.52 1656
2538.99 1693
2539.47 1652
2539.94 1637
2540.42 1662
2540.90 1692
2541.37 1800
2541.85 1739
2542.32 1699
2542.80 1603
2543.27 1571
2543.75 1663
2544.22 1604
2544.70 1648
2545.18 1587
2545.65 1720
2546.13 1811
2546.60 1910
2547.08 1894
2547.56 1890
2548.03 1969
2548.51 1966
2548.98 1943
2549.46 1966
2549.94 1994
2550.41 1971
2550.89 1955
2551.37 1877
2551.84 1823
2552.32 1719
2552.80 1791
2553.27 1728
2553.75 1672
2554.23 1724
2554.70 1597
2555.18 1633
2555.66 1546
2556.13 1556
2556.61 1615
2557.09 1608
2557.56 1616
2558.04 1586
2558.52 1561
2558.99 1540
2559.47 1598
2559.95 1542
2560.43 1515
2560.90 1572
2561.38 1553
2561.86 1503
2562.33 1443
2562.81 1470
2563.29 1480
2563.77 1451
2564.25 1548
2564.72 1476
2565.20 1452
2565.68 1478
2566.16 1496
2566.63 1490
2567.11 1508
2567.59 1482
2568.07 1460
2568.55 1434
2569.02 1537
2569.50 1497
2569.98 1445
2570.46 1505
2570.94 1456
2571.41 1431
2571.89 1520
2572.37 1462
2572.85 1472
2573.33 1459
2573.81 1395
2574.28 1417
2574.76 1371
2575.24 1429
2575.72 1496
2576.20 1556
2576.68 1548
2577.16 1485
2577.64 1498
2578.11 1454
2578.59 1542
2579.07 1521
2579.55 1465
2580.03 1438
2580.51 1427
2580.99 1448
2581.47 1480
2581.95 1509
2582.43 1473
2582.91 1452
2583.39 1409
2583.86 1439
2584.34 1475
2584.82 1514
2585.30 1488
2585.78 1469
2586.26 1527
2586.74 1515
2587.22 1581
2587.70 1555
2588.18 1520
2588.66 1477
2589.14 1502
2589.62 1511
2590.10 1508
2590.58 1465
2591.06 1479
2591.54 1487
2592.02 1471
2592.50 1492
2592.98 1510
2593.46 1417
2593.94 1505
2594.42 1498
2594.90 1425
2595.38 1462
2595.86 1407
2596.35 1337
2596.83 1444
2597.31 1416
2597.79 1396
2598.27 1368
2598.75 1431
2599.23 1432
2599.71 1439
2600.19 1410
2600.67 1439
2601.15 1422
2601.63 1426
2602.12 1490
2602.60 1469
2603.08 1529
2603.56 1482
2604.04 1567
2604.52 1541
2605.00 1518
2605.48 1564
2605.97 1519
2606.45 1477
2606.93 1465
2607.41 1494
2607.89 1472
2608.37 1406
2608.86 1481
2609.34 1494
2609.82 1468
2610.30 1478
2610.78 1447
2611.26 1487
2611.75 1443
2612.23 1425
2612.71 1424
2613.19 1423
2613.68 1439
2614.16 1480
2614.64 1449
2615.12 1458
2615.60 1450
2616.09 1444
2616.57 1464
2617.05 1455
2617.53 1489
2618.02 1467
2618.50 1492
2618.98 1454
2619.46 1493
2619.95 1444
2620.43 1466
2620.91 1471
2621.40 1440
2621.88 1423
2622.36 1439
2622.85 1457
2623.33 1422
2623.81 1496
2624.29 1502
2624.78 1497
2625.26 1506
2625.74 1525
2626.23 1516
2626.71 1623
2627.19 1618
2627.68 1605
2628.16 1550
2628.64 1571
2629.13 1585
2629.61 1663
2630.10 1655
2630.58 1699
2631.06 1726
2631.55 1735
2632.03 1719
2632.51 1696
2633.00 1736
2633.48 1677
2633.97 1649
2634.45 1661
2634.94 1582
2635.42 1613
2635.90 1608
2636.39 1557
2636.87 1456
2637.36 1489
2637.84 1455
2638.33 1428
2638.81 1468
2639.29 1479
2639.78 1526
2640.26 1507
2640.75 1485
2641.23 1467
2641.72 1464
2642.20 1426
2642.69 1369
2643.17 1387
2643.66 1450
2644.14 1476
2644.63 1387
2645.11 1495
2645.60 1406
2646.08 1436
2646.57 1495
2647.05 1469
2647.54 1482
2648.02 1550
2648.51 1540
2648.99 1522
2649.48 1533
2649.97 1481
2650.45 1508
2650.94 1530
2651.42 1629
2651.91 1596
2652.39 1556
2652.88 1517
2653.37 1500
2653.85 1573
2654.34 1562
2654.82 1601
2655.31 1555
2655.80 1487
2656.28 1526
2656.77 1529
2657.25 1551
2657.74 1581
2658.23 1471
2658.71 1469
2659.20 1496
2659.69 1489
2660.17 1438
2660.66 1478
2661.14 1491
2661.63 1515
2662.12 1485
2662.60 1484
2663.09 1459
2663.58 1416
2664.06 1455
2664.55 1574
2665.04 1562
2665.53 1488
2666.01 1536
2666.50 1513
2666.99 1515
2667.47 1490
2667.96 1513
2668.45 1490
2668.94 1473
2669.42 1488
2669.91 1507
2670.40 1506
2670.88 1542
2671.37 1573
2671.86 1615
2672.35 1688
2672.83 1840
2673.32 1862
2673.81 1905
2674.30 2069
2674.79 2013
2675.27 2005
2675.76 1962
2676.25 1956
2676.74 1963
2677.23 1912
2677.71 1820
2678.20 1801
2678.69 1666
2679.18 1585
2679.67 1594
2680.15 1551
2680.64 1493
2681.13 1537
2681.62 1571
2682.11 1533
2682.60 1523
2683.08 1469
2683.57 1526
2684.06 1568
2684.55 1555
2685.04 1464
2685.53 1376
2686.02 1435
2686.51 1446
2686.99 1432
2687.48 1494
2687.97 1507
2688.46 1540
2688.95 1529
2689.44 1545
2689.93 1548
2690.42 1615
2690.91 1620
2691.40 1688
2691.89 1639
2692.38 1618
2692.87 1654
2693.35 1638
2693.84 1554
2694.33 1568
2694.82 1624
2695.31 1629
2695.80 1580
2696.29 1617
2696.78 1592
2697.27 1593
2697.76 1490
2698.25 1543
2698.74 1547
2699.23 1586
2699.72 1582
2700.21 1552
2700.70 1547
2701.19 1567
2701.68 1531
2702.17 1579
2702.66 1572
2703.15 1600
2703.64 1624
2704.13 1531
2704.62 1581
2705.12 1614
2705.61 1590
2706.10 1548
2706.59 1549
2707.08 1450
2707.57 1524
2708.06 1509
2708.55 1465
2709.04 1552
2709.53 1519
2710.02 1504
2710.51 1483
2711.01 1475
2711.50 1467
2711.99 1450
2712.48 1451
2712.97 1510
2713.46 1508
2713.95 1512
2714.44 1445
2714.94 1505
2715.43 1554
2715.92 1546
2716.41 1479
2716.90 1466
2717.39 1532
2717.89 1431
2718.38 1400
2718.87 1478
2719.36 1546
2719.85 1481
2720.34 1603
2720.84 1669
2721.33 1702
2721.82 1765
2722.31 1793
2722.80 1768
2723.30 1737
2723.79 1647
2724.28 1666
2724.77 1647
2725.27 1633
2725.76 1581
2726.25 1568
2726.74 1487
2727.24 1447
2727.73 1508
2728.22 1531
2728.71 1490
2729.21 1481
2729.70 1604
2730.19 1511
2730.69 1504
2731.18 1551
2731.67 1492
2732.16 1569
2732.66 1558
2733.15 1558
2733.64 1614
2734.14 1607
2734.63 1569
2735.12 1672
2735.62 1677
2736.11 1605
2736.60 1605
2737.10 1626
2737.59 1698
2738.08 1655
2738.58 1647
2739.07 1681
2739.56 1730
2740.06 1763
2740.55 1680
2741.05 1685
2741.54 1717
2742.03 1553
2742.53 1530
2743.02 1581
2743.52 1563
2744.01 1582
2744.50 1583
2745.00 1562
2745.49 1645
2745.99 1671
2746.48 1714
2746.97 1740
2747.47 1711
2747.96 1713
2748.46 1670
2748.95 1600
2749.45 1578
2749.94 1595
2750.44 1546
2750.93 1501
2751.43 1531
2751.92 1502
2752.42 1479
2752.91 1467
2753.41 1469
2753.90 1481
2754.40 1519
2754.89 1555
2755.39 1555
2755.88 1554
2756.38 1576
2756.87 1562
2757.37 1519
2757.86 1569
2758.36 1519
2758.85 1547
2759.35 1564
2759.84 1556
2760.34 1526
2760.83 1574
2761.33 1574
2761.83 1555
2762.32 1548
2762.82 1554
2763.31 1600
2763.81 1619
2764.30 1625
2764.80 1696
2765.30 1574
2765.79 1551
2766.29 1554
2766.78 1584
2767.28 1550
2767.78 1568
2768.27 1465
2768.77 1483
2769.27 1497
2769.76 1461
2770.26 1521
2770.76 1511
2771.25 1504
2771.75 1501
2772.24 1533
2772.74 1541
2773.24 1604
2773.73 1671
2774.23 1708
2774.73 1723
2775.23 1695
2775.72 1769
2776.22 1820
2776.72 1802
2777.21 1703
2777.71 1700
2778.21 1700
2778.70 1682
2779.20 1609
2779.70 1658
2780.20 1608
2780.69 1571
2781.19 1597
2781.69 1559
2782.19 1582
2782.68 1576
2783.18 1605
2783.68 1566
2784.18 1505
2784.67 1550
2785.17 1530
2785.67 1481
2786.17 1495
2786.67 1497
2787.16 1546
2787.66 1572
2788.16 1567
2788.66 1529
2789.16 1535
2789.65 1542
2790.15 1572
2790.65 1549
2791.15 1549
2791.65 1612
2792.15 1609
2792.64 1566
2793.14 1488
2793.64 1523
2794.14 1532
2794.64 1570
2795.14 1606
2795.64 1621
2796.13 1536
2796.63 1558
2797.13 1565
2797.63 1583
2798.13 1564
2798.63 1605
2799.13 1614
2799.63 1515
2800.13 1511
2800.62 1550
2801.12 1526
2801.62 1531
2802.12 1482
2802.62 1470
2803.12 1414
2803.62 1512
2804.12 1504
2804.62 1497
2805.12 1592
2805.62 1543
2806.12 1535
2806.62 1507
2807.12 1602
2807.62 1637
2808.12 1699
2808.62 1692
2809.12 1674
2809.62 1560
2810.12 1647
2810.62 1678
2811.12 1630
2811.62 1625
2812.12 1684
2812.62 1681
2813.12 1655
2813.62 1596
2814.12 1625
2814.62 1592
2815.12 1599
2815.62 1611
2816.12 1520
2816.62 1582
2817.12 1646
2817.62 1618
2818.12 1584
2818.62 1543
2819.12 1557
2819.63 1543
2820.13 1543
2820.63 1643
2821.13 1610
2821.63 1572
2822.13 1535
2822.63 1609
2823.13 1564
2823.63 1549
2824.13 1510
2824.64 1523
2825.14 1533
2825.64 1401
2826.14 1484
2826.64 1538
2827.14 1581
2827.64 1549
2828.15 1537
2828.65 1488
2829.15 1439
2829.65 1486
2830.15 1475
2830.65 1494
2831.16 1427
2831.66 1384
2832.16 1484
2832.66 1455
2833.16 1392
2833.67 1427
2834.17 1467
2834.67 1487
2835.17 1525
2835.68 1571
2836.18 1606
2836.68 1637
2837.18 1673
2837.68 1658
2838.19 1538
2838.69 1536
2839.19 1556
2839.70 1596
2840.20 1531
2840.70 1487
2841.20 1533
2841.71 1542
2842.21 1522
2842.71 1507
2843.21 1535
2843.72 1500
2844.22 1560
2844.72 1584
2845.23 1611
2845.73 1581
2846.23 1655
2846.74 1667
2847.24 1593
2847.74 1667
2848.25 1658
2848.75 1707
2849.25 1684
2849.76 1681
2850.26 1713
2850.76 1640
2851.27 1574
2851.77 1492
2852.28 1536
2852.78 1537
2853.28 1573
2853.79 1516
2854.29 1530
2854.79 1563
2855.30 1493
2855.80 1468
2856.31 1511
2856.81 1554
2857.31 1508
2857.82 1501
2858.32 1606
2858.83 1554
2859.33 1536
2859.84 1501
2860.34 1476
2860.85 1561
2861.35 1584
2861.85 1556
2862.36 1579
2862.86 1534
2863.37 1564
2863.87 1505
2864.38 1484
2864.88 1492
2865.39 1486
2865.89 1510
2866.40 1480
2866.90 1483
2867.41 1466
2867.91 1489
2868.42 1562
2868.92 1624
2869.43 1580
2869.93 1568
2870.44 1614
2870.94 1651
2871.45 1609
2871.96 1595
2872.46 1641
2872.97 1698
2873.47 1679
2873.98 1710
2874.48 1666
2874.99 1735
2875.49 1712
2876.00 1730
2876.51 1684
2877.01 1609
2877.52 1581
2878.02 1598
2878.53 1549
2879.04 1591
2879.54 1598
2880.05 1581
2880.55 1608
2881.06 1576
2881.57 1527
2882.07 1544
2882.58 1566
2883.09 1590
2883.59 1643
2884.10 1698
2884.61 1694
2885.11 1696
2885.62 1695
2886.13 1674
2886.63 1743
2887.14 1780
2887.65 1793
2888.15 1867
2888.66 1842
2889.17 1882
2889.67 1891
2890.18 1840
2890.69 1823
2891.20 1801
2891.70 1779
2892.21 1809
2892.72 1741
2893.22 1758
2893.73 1753
2894.24 1817
2894.75 1907
2895.25 1996
2895.76 2056
2896.27 2062
2896.78 2070
2897.29 2050
2897.79 2026
2898.30 1981
2898.81 1839
2899.32 1816
2899.82 1770
2900.33 1836
2900.84 1768
2901.35 1727
2901.86 1686
2902.36 1693
2902.87 1686
2903.38 1620
2903.89 1694
2904.40 1773
2904.91 1653
2905.41 1584
2905.92 1580
2906.43 1602
2906.94 1569
2907.45 1579
2907.96 1553
2908.47 1566
2908.97 1586
2909.48 1634
2909.99 1541
2910.50 1556
2911.01 1588
2911.52 1631
2912.03 1635
2912.54 1636
2913.05 1657
2913.55 1636
2914.06 1595
2914.57 1631
2915.08 1654
2915.59 1663
2916.10 1638
2916.61 1574
2917.12 1630
2917.63 1627
2918.14 1572
2918.65 1655
2919.16 1631
2919.67 1616
2920.18 1641
2920.69 1645
2921.20 1620
2921.71 1607
2922.22 1602
2922.73 1673
2923.24 1676
2923.75 1625
2924.26 1547
2924.77 1637
2925.28 1635
2925.79 1587
2926.30 1661
2926.81 1590
2927.32 1559
2927.83 1513
2928.34 1555
2928.85 1541
2929.36 1512
2929.87 1538
2930.38 1556
2930.89 1558
2931.40 1520
2931.91 1491
2932.42 1517
2932.93 1505
2933.45 1542
2933.96 1469
2934.47 1511
2934.98 1657
2935.49 1571
2936.00 1549
2936.51 1585
2937.02 1587
2937.53 1613
2938.04 1703
2938.56 1714
2939.07 1746
2939.58 1689
2940.09 1724
2940.60 1723
2941.11 1790
2941.62 1744
2942.14 1745
2942.65 1693
2943.16 1674
2943.67 1696
2944.18 1678
2944.70 1723
2945.21 1672
2945.72 1618
2946.23 1615
2946.74 1581
2947.26 1562
2947.77 1545
2948.28 1556
2948.79 1570
2949.30 1565
2949.82 1544
2950.33 1443
2950.84 1496
2951.35 1522
2951.87 1493
2952.38 1540
2952.89 1591
2953.40 1519
2953.92 1457
2954.43 1535
2954.94 1610
2955.45 1602
2955.97 1724
2956.48 1813
2956.99 1777
2957.51 1783
2958.02 1850
2958.53 1842
2959.04 1775
2959.56 1785
2960.07 1798
2960.58 1808
2961.10 1764
2961.61 1753
2962.12 1735
2962.64 1663
2963.15 1741
2963.66 1772
2964.18 1762
2964.69 1735
2965.21 1784
2965.72 1665
2966.23 1693
2966.75 1696
2967.26 1730
2967.77 1679
2968.29 1672
2968.80 1562
2969.32 1644
2969.83 1590
2970.34 1568
2970.86 1585
2971.37 1620
2971.89 1639
2972.40 1641
2972.91 1746
2973.43 1648
2973.94 1718
2974.46 1822
2974.97 1810
2975.49 1748
2976.00 1782
2976.52 1797
2977.03 1772
2977.55 1725
2978.06 1758
2978.57 1769
2979.09 1818
2979.60 1874
2980.12 1892
2980.63 1888
2981.15 1911
2981.66 1895
2982.18 1932
2982.69 2002
2983.21 1989
2983.73 1976
2984.24 2004
2984.76 2097
2985.27 2175
2985.79 2087
2986.30 2086
2986.82 2237
2987.33 2286
2987.85 2236
2988.36 2227
2988.88 2366
2989.40 2368
2989.91 2320
2990.43 2333
2990.94 2324
2991.46 2258
2991.97 2251
2992.49 2225
2993.01 2250
2993.52 2277
2994.04 2304
2994.55 2401
2995.07 2372
2995.59 2447
2996.10 2605
2996.62 2684
2997.14 2722
2997.65 2747
2998.17 2849
2998.69 2834
2999.20 2797
2999.72 2844
3000.24 2867
3000.75 2853
3001.27 2944
3001.79 3112
3002.30 3516
3002.82 4017
3003.34 4928
3003.85 5870
3004.37 6798
3004.89 7567
3005.40 8039
3005.92 7935
3006.44 7526
3006.96 6933
3007.47 6263
3007.99 5534
3008.51 4807
3009.03 4159
3009.54 3507
3010.06 3241
3010.58 3014
3011.10 2578
3011.61 2576
3012.13 2500
3012.65 2517
3013.17 2557
3013.68 2332
3014.20 2298
3014.72 2369
3015.24 2315
3015.76 2360
3016.27 2315
3016.79 2275
3017.31 2307
3017.83 2266
3018.35 2243
3018.86 2221
3019.38 2213
3019.90 2131
3020.42 2118
3020.94 2132
3021.46 2200
3021.97 2193
3022.49 2233
3023.01 2341
3023.53 2307
3024.05 2414
3024.57 2357
3025.09 2344
3025.61 2380
3026.12 2313
3026.64 2256
3027.16 2197
3027.68 2147
3028.20 2001
3028.72 2077
3029.24 2068
3029.76 1952
3030.28 1911
3030.80 1982
3031.32 1952
3031.84 1912
3032.35 1945
3032.87 1883
3033.39 1922
3033.91 1912
3034.43 2000
3034.95 2027
3035.47 1985
3035.99 1907
3036.51 1823
3037.03 1889
3037.55 1834
3038.07 1838
3038.59 1818
3039.11 1822
3039.63 1887
3040.15 1870
3040.67 1821
3041.19 1835
3041.71 1874
3042.23 1804
3042.75 1834
3043.27 1865
3043.79 1926
3044.31 1901
3044.83 1868
3045.35 1885
3045.87 1855
3046.40 1878
3046.92 1825
3047.44 1823
3047.96 1849
3048.48 1818
3049.00 1861
3049.52 1866
3050.04 1871
3050.56 1825
3051.08 1763
3051.60 1842
3052.12 1845
3052.65 1865
3053.17 1785
3053.69 1772
3054.21 1813
3054.73 1825
3055.25 1803
3055.77 1802
3056.30 1865
3056.82 1887
3057.34 1823
3057.86 1808
3058.38 1954
3058.90 1883
3059.42 1893
3059.95 1847
3060.47 1842
3060.99 1903
3061.51 1867
3062.03 1950
3062.56 1924
3063.08 2028
3063.60 2006
3064.12 2097
3064.64 2067
3065.17 2066
3065.69 2121
3066.21 2226
3066.73 2278
3067.26 2294
3067.78 2238
3068.30 2256
3068.82 2330
3069.35 2260
3069.87 2278
3070.39 2221
3070.91 2238
3071.44 2087
3071.96 2065
3072.48 2103
3073.01 2186
3073.53 2101
3074.05 2141
3074.57 2124
3075.10 2174
3075.62 2209
3076.14 2238
3076.67 2356
3077.19 2504
3077.71 2506
3078.24 2661
3078.76 2745
3079.28 2788
3079.81 2774
3080.33 2788
3080.85 2977
3081.38 3034
3081.90 3086
3082.42 3178
3082.95 3195
3083.47 3146
3084.00 3147
3084.52 3078
3085.04 3065
3085.57 3118
3086.09 3064
3086.62 3000
3087.14 3127
3087.66 3489
3088.19 3937
3088.71 4468
3089.24 5001
3089.76 5678
3090.29 5879
3090.81 5747
3091.33 5513
3091.86 5251
3092.38 4941
3092.91 4461
3093.43 3984
3093.96 3628
3094.48 3589
3095.01 3435
3095.53 3323
3096.06 3216
3096.58 3162
3097.11 3258
3097.63 3296
3098.16 3290
3098.68 3396
3099.21 3511
3099.73 3855
3100.26 4344
3100.78 5077
3101.31 6102
3101.83 7350
3102.36 8729
3102.88 10147
3103.41 10695
3103.93 10787
3104.46 10182
3104.99 9100
3105.51 8153
3106.04 6822
3106.56 5873
3107.09 4952
3107.61 4280
3108.14 3836
3108.67 3568
3109.19 3329
3109.72 3218
3110.24 3152
3110.77 3122
3111.30 3057
3111.82 2914
3112.35 2794
3112.87 2815
3113.40 2773
3113.93 2714
3114.45 2612
3114.98 2612
3115.51 2563
3116.03 2474
3116.56 2466
3117.09 2489
3117.61 2426
3118.14 2487
3118.67 2453
3119.19 2353
3119.72 2385
3120.25 2512
3120.77 2585
3121.30 2653
3121.83 2669
3122.35 2793
3122.88 2828
3123.41 2731
3123.94 2755
3124.46 2543
3124.99 2438
3125.52 2419
3126.05 2273
3126.57 2235
3127.10 2185
3127.63 2182
3128.16 2139
3128.68 2130
3129.21 2102
3129.74 2087
3130.27 2114
3130.79 2097
3131.32 2040
3131.85 2026
3132.38 2056
3132.91 2097
3133.43 2092
3133.96 2081
3134.49 2042
3135.02 1993
3135.55 2021
3136.07 1957
3136.60 1931
3137.13 1926
3137.66 1885
3138.19 1802
3138.72 1814
3139.24 1905
3139.77 1905
3140.30 1905
3140.83 1894
3141.36 1996
3141.89 1949
3142.42 1935
3142.95 1907
3143.47 1867
3144.00 1879
3144.53 1829
3145.06 1839
3145.59 1856
3146.12 1922
3146.65 1885
3147.18 1916
3147.71 1997
3148.24 1992
3148.76 2046
3149.29 2015
3149.82 2057
3150.35 2061
3150.88 2099
3151.41 2073
3151.94 1959
3152.47 1950
3153.00 1902
3153.53 1934
3154.06 1990
3154.59 2024
3155.12 1956
3155.65 2028
3156.18 2023
3156.71 2101
3157.24 2063
3157.77 2096
3158.30 2071
3158.83 2090
3159.36 2086
3159.89 2022
3160.42 1988
3160.95 1969
3161.48 1981
3162.01 2048
3162.54 1959
3163.07 1912
3163.60 1926
3164.13 1970
3164.66 1973
3165.20 1944
3165.73 1903
3166.26 1854
3166.79 1855
3167.32 1850
3167.85 1803
3168.38 1828
3168.91 1810
3169.44 1712
3169.97 1747
3170.50 1827
3171.04 1858
3171.57 1942
3172.10 1957
3172.63 2004
3173.16 2128
3173.69 2163
3174.22 2208
3174.75 2294
3175.29 2285
3175.82 2173
3176.35 2199
3176.88 2110
3177.41 2018
3177.94 1918
3178.48 1961
3179.01 1851
3179.54 1772
3180.07 1775
3180.60 1733
3181.14 1708
3181.67 1663
3182.20 1715
3182.73 1720
3183.26 1741
3183.80 1698
3184.33 1678
3184.86 1707
3185.39 1652
3185.93 1747
3186.46 1729
3186.99 1716
3187.52 1648
3188.06 1759
3188.59 1777
3189.12 1725
3189.65 1725
3190.19 1785
3190.72 1776
3191.25 1791
3191.79 1802
3192.32 1767
3192.85 1752
3193.38 1773
3193.92 1825
3194.45 1786
3194.98 1778
3195.52 1786
3196.05 1792
3196.58 1787
3197.12 1807
3197.65 1738
3198.18 1730
3198.72 1739
3199.25 1858
3199.78 1850
3200.32 1785
3200.85 1856
3201.39 1917
3201.92 1830
3202.45 1871
3202.99 1895
3203.52 1860
3204.05 1873
3204.59 1904
3205.12 1912
3205.66 1837
3206.19 1862
3206.72 2009
3207.26 2091
3207.79 2178
3208.33 2238
3208.86 2342
3209.40 2466
3209.93 2518
3210.47 2403
3211.00 2515
3211.53 2520
3212.07 2377
3212.60 2275
3213.14 2236
3213.67 2250
3214.21 2126
3214.74 2017
3215.28 2049
3215.81 1977
3216.35 1935
3216.88 1869
3217.42 1922
3217.95 1932
3218.49 1849
3219.02 1793
3219.56 1856
3220.09 1852
3220.63 1924
3221.16 1993
3221.70 1963
3222.23 2015
3222.77 2087
3223.31 2142
3223.84 2230
3224.38 2310
3224.91 2323
3225.45 2168
3225.98 2159
3226.52 2198
3227.06 2262
3227.59 2133
3228.13 2079
3228.66 2084
3229.20 2087
3229.74 2051
3230.27 2084
3230.81 2124
3231.34 2113
3231.88 2035
3232.42 2105
3232.95 2047
3233.49 2118
3234.03 2149
3234.56 2151
3235.10 2186
3235.64 2200
3236.17 2242
3236.71 2333
3237.25 2452
3237.78 2467
3238.32 2483
3238.86 2467
3239.39 2415
3239.93 2422
3240.47 2401
3241.00 2401
3241.54 2338
3242.08 2351
3242.61 2346
3243.15 2436
3243.69 2356
3244.23 2363
3244.76 2437
3245.30 2513
3245.84 2472
3246.38 2594
3246.91 2672
3247.45 2755
3247.99 2769
3248.53 2790
3249.06 2876
3249.60 3030
3250.14 3227
3250.68 3501
3251.21 4098
3251.75 4613
3252.29 5208
3252.83 5844
3253.37 6112
3253.90 6117
3254.44 5954
3254.98 5479
3255.52 5102
3256.06 4680
3256.60 4234
3257.13 3827
3257.67 3703
3258.21 3563
3258.75 3426
3259.29 3391
3259.83 3556
3260.36 3687
3260.90 4027
3261.44 4390
3261.98 4654
3262.52 4916
3263.06 5020
3263.60 5225
3264.14 5319
3264.68 5181
3265.21 5216
3265.75 5340
3266.29 5551
3266.83 5761
3267.37 5566
3267.91 5511
3268.45 5277
3268.99 4727
3269.53 4476
3270.07 4099
3270.61 3699
3271.15 3518
3271.69 3308
3272.23 3158
3272.76 3215
3273.30 3131
3273.84 3141
3274.38 3072
3274.92 2932
3275.46 2900
3276.00 3000
3276.54 2994
3277.08 2902
3277.62 2888
3278.16 2984
3278.70 2908
3279.24 2932
3279.78 3000
3280.32 2939
3280.86 2925
3281.41 2816
3281.95 2917
3282.49 2890
3283.03 2976
3283.57 2911
3284.11 2926
3284.65 3071
3285.19 3088
3285.73 3102
3286.27 3107
3286.81 3147
3287.35 3140
3287.89 3220
3288.43 3185
3288.97 3188
3289.52 3215
3290.06 3250
3290.60 3183
3291.14 3298
3291.68 3317
3292.22 3434
3292.76 3638
3293.30 3731
3293.85 3999
3294.39 4314
3294.93 4681
3295.47 4982
3296.01 5231
3296.55 5294
3297.09 5361
3297.64 5212
3298.18 5042
3298.72 4620
3299.26 4325
3299.80 4091
3300.34 3736
3300.89 3550
3301.43 3476
3301.97 3274
3302.51 3193
3303.06 3144
3303.60 3071
3304.14 3129
3304.68 3010
3305.22 3063
3305.77 3022
3306.31 3073
3306.85 2969
3307.39 3013
3307.94 3201
3308.48 3200
3309.02 3274
3309.56 3425
3310.11 3532
3310.65 3434
3311.19 3490
3311.74 3416
3312.28 3222
3312.82 3228
3313.36 3212
3313.91 3152
3314.45 3212
3314.99 3376
3315.54 3469
3316.08 3536
3316.62 3810
3317.17 3864
3317.71 4108
3318.25 4131
3318.80 4359
3319.34 4403
3319.88 4572
3320.43 4550
3320.97 4458
3321.51 4267
3322.06 4080
3322.60 3970
3323.14 3827
3323.69 3645
3324.23 3596
3324.78 3581
3325.32 3467
3325.86 3369
3326.41 3317
3326.95 3316
3327.50 3213
3328.04 3284
3328.59 3254
3329.13 3185
3329.67 3206
3330.22 3322
3330.76 3681
3331.31 3990
3331.85 4471
3332.40 5309
3332.94 6802
3333.49 8622
3334.03 10606
3334.57 12496
3335.12 14162
3335.66 15400
3336.21 15924
3336.75 15664
3337.30 15096
3337.84 14020
3338.39 12392
3338.93 11013
3339.48 9628
3340.02 7912
3340.57 6625
3341.11 5702
3341.66 4886
3342.20 4187
3342.75 3775
3343.30 3471
3343.84 3152
3344.39 3043
3344.93 2886
3345.48 2831
3346.02 2770
3346.57 2834
3347.11 2869
3347.66 2826
3348.21 2893
3348.75 2735
3349.30 2626
3349.84 2662
3350.39 2659
3350.94 2588
3351.48 2600
3352.03 2581
3352.57 2452
3353.12 2468
3353.67 2482
3354.21 2434
3354.76 2408
3355.31 2436
3355.85 2376
3356.40 2364
3356.95 2359
3357.49 2342
3358.04 2366
3358.59 2270
3359.13 2294
3359.68 2384
3360.23 2397
3360.77 2365
3361.32 2444
3361.87 2483
3362.41 2543
3362.96 2601
3363.51 2603
3364.05 2576
3364.60 2588
3365.15 2536
3365.70 2417
3366.24 2489
3366.79 2432
3367.34 2338
3367.89 2239
3368.43 2285
3368.98 2418
3369.53 2377
3370.08 2363
3370.62 2496
3371.17 2646
3371.72 2762
3372.27 2986
3372.81 3108
3373.36 3268
3373.91 3325
3374.46 3395
3375.01 3328
3375.55 3150
3376.10 3144
3376.65 2934
3377.20 2819
3377.75 2640
3378.30 2514
3378.84 2314
3379.39 2240
3379.94 2192
3380.49 2034
3381.04 1970
3381.59 2062
3382.13 1940
3382.68 2054
3383.23 2008
3383.78 1951
3384.33 2017
3384.88 2024
3385.43 1919
3385.98 1927
3386.52 1923
3387.07 1926
3387.62 1927
3388.17 1916
3388.72 1923
3389.27 1891
3389.82 1918
3390.37 1920
3390.92 1968
3391.47 1989
3392.02 2072
3392.57 1966
3393.12 1929
3393.66 1935
3394.21 1884
3394.76 1963
3395.31 1955
3395.86 2082
3396.41 2017
3396.96 2024
3397.51 2006
3398.06 2014
3398.61 2048
3399.16 2058
3399.71 2068
3400.26 2082
3400.81 2004
3401.36 2003
3401.91 1938
3402.46 1930
3403.01 1892
3403.56 1899
3404.11 1914
3404.66 1851
3405.21 1849
3405.77 1810
3406.32 1804
3406.87 1810
3407.42 1865
3407.97 1894
3408.52 1934
3409.07 1967
3409.62 2013
3410.17 2036
3410.72 2151
3411.27 2283
3411.82 2213
3412.37 2258
3412.93 2208
3413.48 2152
3414.03 2158
3414.58 2117
3415.13 2023
3415.68 2022
3416.23 2086
3416.78 2073
3417.34 2077
3417.89 2154
3418.44 2172
3418.99 2159
3419.54 2146
3420.09 2114
3420.65 2129
3421.20 2138
3421.75 2042
3422.30 2125
3422.85 2182
3423.40 2288
3423.96 2359
3424.51 2350
3425.06 2365
3425.61 2403
3426.17 2290
3426.72 2142
3427.27 2090
3427.82 2096
3428.37 2013
3428.93 1938
3429.48 1868
3430.03 1837
3430.58 1802
3431.14 1764
3431.69 1839
3432.24 1814
3432.79 1807
3433.35 1802
3433.90 1806
3434.45 1833
3435.01 1858
3435.56 1783
3436.11 1855
3436.66 1827
3437.22 1875
3437.77 1834
3438.32 1939
3438.88 1956
3439.43 1953
3439.98 1906
3440.54 1936
3441.09 1939
3441.64 1861
3442.20 1934
3442.75 1936
3443.30 1872
3443.86 1973
3444.41 1997
3444.96 1920
3445.52 1951
3446.07 1899
3446.63 1857
3447.18 1871
3447.73 1915
3448.29 1917
3448.84 1868
3449.40 1809
3449.95 1796
3450.50 1836
3451.06 1862
3451.61 1826
3452.17 1775
3452.72 1769
3453.27 1832
3453.83 1836
3454.38 1790
3454.94 1783
3455.49 1796
3456.05 1864
3456.60 1854
3457.16 1913
3457.71 1860
3458.27 1925
3458.82 1850
3459.38 1890
3459.93 1950
3460.49 1888
3461.04 1911
3461.60 1964
3462.15 1990
3462.71 2021
3463.26 2063
3463.82 2074
3464.37 2031
3464.93 1957
3465.48 2015
3466.04 2059
3466.59 2022
3467.15 2018
3467.70 2063
3468.26 2112
3468.81 2173
3469.37 2242
3469.93 2447
3470.48 2482
3471.04 2604
3471.59 2614
3472.15 2593
3472.70 2651
3473.26 2674
3473.82 2615
3474.37 2496
3474.93 2470
3475.48 2404
3476.04 2507
3476.60 2512
3477.15 2561
3477.71 2579
3478.27 2667
3478.82 2612
3479.38 2673
3479.93 2690
3480.49 2732
3481.05 2708
3481.60 2752
3482.16 2800
3482.72 2882
3483.27 2995
3483.83 3056
3484.39 3147
3484.95 3108
3485.50 3158
3486.06 3173
3486.62 3262
3487.17 3356
3487.73 3341
3488.29 3640
3488.84 4159
3489.40 4931
3489.96 6173
3490.52 7970
3491.07 9619
3491.63 11248
3492.19 12545
3492.75 12763
3493.30 12362
3493.86 11281
3494.42 10024
3494.98 8457
3495.53 6995
3496.09 6057
3496.65 4998
3497.21 4468
3497.77 4077
3498.32 3851
3498.88 3713
3499.44 3558
3500.00 3567
3500.56 3644
3501.11 3604
3501.67 3611
3502.23 3900
3502.79 4143
3503.35 4475
3503.91 4569
3504.46 4894
3505.02 4825
3505.58 4772
3506.14 4818
3506.70 4512
3507.26 4327
3507.81 4103
3508.37 3805
3508.93 3621
3509.49 3303
3510.05 3384
3510.61 3420
3511.17 3400
3511.73 3319
3512.29 3109
3512.85 2980
3513.40 2867
3513.96 2719
3514.52 2575
3515.08 2352
3515.64 2387
3516.20 2407
3516.76 2378
3517.32 2253
3517.88 2312
3518.44 2283
3519.00 2239
3519.56 2169
3520.12 2171
3520.68 2185
3521.24 2286
3521.80 2220
3522.36 2182
3522.92 2113
3523.48 2337
3524.04 2313
3524.60 2254
3525.16 2151
3525.72 2187
3526.28 2179
3526.84 2187
3527.40 2192
3527.96 2166
3528.52 2234
3529.08 2299
3529.64 2234
3530.20 2183
3530.76 2190
3531.32 2267
3531.88 2182
3532.44 2162
3533.00 2162
3533.56 2150
3534.12 2118
3534.68 2162
3535.25 2134
3535.81 2146
3536.37 2075
3536.93 2140
3537.49 2179
3538.05 2131
3538.61 2080
3539.17 2094
3539.73 2072
3540.30 2099
3540.86 2085
3541.42 2121
3541.98 2119
3542.54 2099
3543.10 2096
3543.66 2108
3544.23 2186
3544.79 2042
3545.35 2081
3545.91 2041
3546.47 1983
3547.03 2032
3547.60 1972
3548.16 2053
3548.72 1959
3549.28 1946
3549.84 1941
3550.41 1923
3550.97 1916
3551.53 1892
3552.09 1821
3552.65 1774
3553.22 1787
3553.78 1830
3554.34 1673
3554.90 1713
3555.47 1746
3556.03 1793
3556.59 1771
3557.15 1786
3557.72 1837
3558.28 1822
3558.84 1782
3559.41 1855
3559.97 1922
3560.53 1854
3561.09 1920
3561.66 1950
3562.22 1909
3562.78 1897
3563.35 1944
3563.91 1993
3564.47 1965
3565.04 2001
3565.60 1927
3566.16 1881
3566.73 1914
3567.29 1970
3567.85 1981
3568.42 1954
3568.98 1940
3569.54 1847
3570.11 1863
3570.67 1842
3571.23 1823
3571.80 1883
3572.36 1874
3572.93 1935
3573.49 2065
3574.05 2227
3574.62 2411
3575.18 2511
3575.75 2748
3576.31 2971
3576.87 3059
3577.44 3163
3578.00 3104
3578.57 2959
3579.13 2843
3579.70 2841
3580.26 2636
3580.82 2465
3581.39 2369
3581.95 2274
3582.52 2223
3583.08 2138
3583.65 2006
3584.21 1924
3584.78 1943
3585.34 1907
3585.91 1815
3586.47 1776
3587.04 1810
3587.60 1760
3588.17 1710
3588.73 1712
3589.30 1774
3589.86 1715
3590.43 1707
3590.99 1762
3591.56 1776
3592.12 1768
3592.69 1735
3593.25 1677
3593.82 1793
3594.39 1740
3594.95 1757
3595.52 1846
3596.08 1817
3596.65 1755
3597.21 1768
3597.78 1810
3598.35 1843
3598.91 1768
3599.48 1758
3600.04 1803
3600.61 1768
3601.18 1737
3601.74 1798
3602.31 1712
3602.87 1688
3603.44 1639
3604.01 1645
3604.57 1627
3605.14 1600
3605.71 1566
3606.27 1541
3606.84 1584
3607.41 1635
3607.97 1629
3608.54 1550
3609.11 1533
3609.67 1556
3610.24 1602
3610.81 1576
3611.37 1570
3611.94 1585
3612.51 1552
3613.07 1610
3613.64 1596
3614.21 1657
3614.78 1618
3615.34 1738
3615.91 1765
3616.48 1848
3617.04 1896
3617.61 1869
3618.18 1867
3618.75 1800
3619.31 1795
3619.88 1838
3620.45 1819
3621.02 1791
3621.58 1790
3622.15 1811
3622.72 1734
3623.29 1704
3623.86 1681
3624.42 1708
3624.99 1633
3625.56 1648
3626.13 1628
3626.70 1605
3627.26 1550
3627.83 1522
3628.40 1586
3628.97 1682
3629.54 1641
3630.11 1609
3630.67 1625
3631.24 1628
3631.81 1601
3632.38 1651
3632.95 1725
3633.52 1722
3634.08 1759
3634.65 1693
3635.22 1740
3635.79 1751
3636.36 1647
3636.93 1606
3637.50 1613
3638.07 1612
3638.64 1536
3639.20 1580
3639.77 1594
3640.34 1675
3640.91 1722
3641.48 1780
3642.05 1772
3642.62 1793
3643.19 1753
3643.76 1721
3644.33 1632
3644.90 1590
3645.47 1646
3646.04 1698
3646.61 1649
3647.18 1637
3647.75 1662
3648.32 1586
3648.89 1696
3649.46 1718
3650.03 1752
3650.60 1778
3651.17 1801
3651.74 1929
3652.31 1950
3652.88 2061
3653.45 2022
3654.02 2011
3654.59 1962
3655.16 1884
3655.73 1853
3656.30 1781
3656.87 1768
3657.44 1758
3658.01 1900
3658.58 1899
3659.15 1922
3659.72 1937
3660.29 1882
3660.86 1841
3661.43 1767
3662.00 1776
3662.58 1848
3663.15 1849
3663.72 1940
3664.29 2070
3664.86 2219
3665.43 2280
3666.00 2394
3666.57 2493
3667.14 2448
3667.72 2400
3668.29 2157
3668.86 2008
3669.43 1929
3670.00 1903
3670.57 1814
3671.14 1784
3671.72 1757
3672.29 1763
3672.86 1795
3673.43 1766
3674.00 1830
3674.57 1861
3675.15 1872
3675.72 1915
3676.29 1888
3676.86 1832
3677.43 1874
3678.01 1895
3678.58 1886
3679.15 1941
3679.72 1930
3680.30 1915
3680.87 1844
3681.44 1744
3682.01 1721
3682.58 1675
3683.16 1662
3683.73 1681
3684.30 1584
3684.88 1635
3685.45 1656
3686.02 1684
3686.59 1692
3687.17 1654
3687.74 1681
3688.31 1819
3688.88 1794
3689.46 1884
3690.03 1871
3690.60 1908
3691.18 1908
3691.75 1881
3692.32 1921
3692.90 1772
3693.47 1780
3694.04 1752
3694.62 1747
3695.19 1707
3695.76 1665
3696.34 1665
3696.91 1699
3697.48 1595
3698.06 1567
3698.63 1655
3699.21 1636
3699.78 1658
3700.35 1631
3700.93 1630
3701.50 1721
3702.08 1738
3702.65 1797
3703.22 1757
3703.80 1884
3704.37 1836
3704.95 1866
3705.52 1868
3706.09 1841
3706.67 1891
3707.24 1839
3707.82 1801
3708.39 1759
3708.97 1859
3709.54 1785
3710.12 1885
3710.69 1791
3711.26 1753
3711.84 1702
3712.41 1653
3712.99 1632
3713.56 1617
3714.14 1584
3714.71 1530
3715.29 1572
3715.86 1542
3716.44 1573
3717.01 1578
3717.59 1562
3718.16 1584
3718.74 1604
3719.32 1600
3719.89 1499
3720.47 1560
3721.04 1553
3721.62 1538
3722.19 1510
3722.77 1574
3723.34 1532
3723.92 1581
3724.49 1471
3725.07 1518
3725.65 1608
3726.22 1533
3726.80 1572
3727.37 1585
3727.95 1606
3728.53 1543
3729.10 1557
3729.68 1583
3730.25 1603
3730.83 1670
3731.41 1723
3731.98 1724
3732.56 1747
3733.14 1733
3733.71 1788
3734.29 1763
3734.87 1795
3735.44 1794
3736.02 1740
3736.60 1729
3737.17 1774
3737.75 1703
3738.33 1697
3738.90 1645
3739.48 1650
3740.06 1569
3740.63 1552
3741.21 1590
3741.79 1603
3742.36 1557
3742.94 1537
3743.52 1545
3744.10 1588
3744.67 1560
3745.25 1532
3745.83 1466
3746.40 1521
3746.98 1575
3747.56 1645
3748.14 1479
3748.71 1537
3749.29 1542
3749.87 1606
3750.45 1547
3751.03 1543
3751.60 1521
3752.18 1584
3752.76 1578
3753.34 1622
3753.92 1602
3754.49 1505
3755.07 1549
3755.65 1538
3756.23 1539
3756.81 1570
3757.38 1563
3757.96 1531
3758.54 1600
3759.12 1642
3759.70 1665
3760.28 1630
3760.85 1731
3761.43 1760
3762.01 1727
3762.59 1695
3763.17 1670
3763.75 1744
3764.33 1740
3764.91 1755
3765.48 1680
3766.06 1726
3766.64 1744
3767.22 1731
3767.80 1684
3768.38 1637
3768.96 1681
3769.54 1728
3770.12 1741
3770.70 1718
3771.28 1741
3771.85 1843
3772.43 1815
3773.01 1730
3773.59 1707
3774.17 1753
3774.75 1726
3775.33 1736
3775.91 1696
3776.49 1661
3777.07 1649
3777.65 1600
3778.23 1706
3778.81 1706
3779.39 1697
3779.97 1722
3780.55 1681
3781.13 1657
3781.71 1715
3782.29 1647
3782.87 1627
3783.45 1630
3784.03 1689
3784.61 1694
3785.19 1651
3785.77 1762
3786.35 1643
3786.93 1645
3787.51 1792
3788.10 1684
3788.68 1674
3789.26 1681
3789.84 1714
3790.42 1719
3791.00 1661
3791.58 1693
3792.16 1771
3792.74 1776
3793.32 1832
3793.90 1778
3794.48 1894
3795.07 1810
3795.65 1825
3796.23 1820
3796.81 1848
3797.39 1883
3797.97 1850
3798.55 1883
3799.14 1953
3799.72 2000
3800.30 2092
3800.88 2150
3801.46 2275
3802.04 2328
3802.62 2318
3803.21 2244
3803.79 2240
3804.37 2193
3804.95 2199
3805.53 2193
3806.12 2265
3806.70 2391
3807.28 2526
3807.86 2679
3808.44 2726
3809.03 2738
3809.61 2864
3810.19 2902
3810.77 2772
3811.36 2600
3811.94 2614
3812.52 2525
3813.10 2439
3813.69 2575
3814.27 2592
3814.85 2747
3815.43 2759
3816.02 2816
3816.60 2734
3817.18 2615
3817.77 2422
3818.35 2292
3818.93 2168
3819.51 2177
3820.10 2180
3820.68 2166
3821.26 2170
3821.85 2249
3822.43 2270
3823.01 2169
3823.60 2207
3824.18 2267
3824.76 2151
3825.35 1942
3825.93 1936
3826.51 1920
3827.10 1956
3827.68 1861
3828.27 1847
3828.85 1852
3829.43 1841
3830.02 1818
3830.60 1834
3831.18 1874
3831.77 1812
3832.35 1842
3832.94 1866
3833.52 1839
3834.10 1821
3834.69 1817
3835.27 1944
3835.86 1910
3836.44 1864
3837.03 1728
3837.61 1776
3838.19 1745
3838.78 1682
3839.36 1676
3839.95 1729
3840.53 1709
3841.12 1699
3841.70 1757
3842.29 1735
3842.87 1763
3843.46 1744
3844.04 1646
3844.63 1693
3845.21 1677
3845.80 1705
3846.38 1743
3846.97 1634
3847.55 1683
3848.14 1742
3848.72 1743
3849.31 1695
3849.89 1744
3850.48 1782
3851.06 1813
3851.65 1739
3852.23 1778
3852.82 1841
3853.41 1749
3853.99 1785
3854.58 1729
3855.16 1700
3855.75 1691
3856.33 1642
3856.92 1638
3857.51 1698
3858.09 1672
3858.68 1704
3859.26 1667
3859.85 1673
3860.44 1730
3861.02 1729
3861.61 1701
3862.20 1763
3862.78 1764
3863.37 1745
3863.95 1741
3864.54 1733
3865.13 1745
3865.71 1687
3866.30 1638
3866.89 1609
3867.47 1636
3868.06 1686
3868.65 1622
3869.23 1609
3869.82 1620
3870.41 1639
3870.99 1598
3871.58 1591
3872.17 1587
3872.76 1598
3873.34 1627
3873.93 1616
3874.52 1565
3875.10 1569
3875.69 1626
3876.28 1595
3876.87 1542
3877.45 1529
3878.04 1571
3878.63 1562
3879.22 1526
3879.80 1580
3880.39 1588
3880.98 1564
3881.57 1509
3882.15 1457
3882.74 1495
3883.33 1506
3883.92 1508
3884.51 1553
3885.09 1597
3885.68 1488
3886.27 1541
3886.86 1564
3887.45 1612
3888.04 1628
3888.62 1623
3889.21 1695
3889.80 1714
3890.39 1700
3890.98 1702
3891.57 1729
3892.15 1693
3892.74 1692
3893.33 1670
3893.92 1635
3894.51 1592
3895.10 1528
3895.69 1572
3896.28 1546
3896.86 1584
3897.45 1588
3898.04 1591
3898.63 1616
3899.22 1659
3899.81 1680
3900.40 1658
3900.99 1688
3901.58 1693
3902.17 1624
3902.76 1613
3903.34 1639
3903.93 1572
3904.52 1617
3905.11 1666
3905.70 1691
3906.29 1687
3906.88 1738
3907.47 1848
3908.06 1758
3908.65 1774
3909.24 1759
3909.83 1714
3910.42 1662
3911.01 1675
3911.60 1687
3912.19 1653
3912.78 1576
3913.37 1608
3913.96 1585
3914.55 1534
3915.14 1551
3915.73 1560
3916.32 1567
3916.91 1582
3917.50 1609
3918.09 1506
3918.68 1579
3919.28 1544
3919.87 1518
3920.46 1518
3921.05 1547
3921.64 1523
3922.23 1565
3922.82 1428
3923.41 1457
3924.00 1524
3924.59 1446
3925.18 1441
3925.77 1490
3926.37 1471
3926.96 1442
3927.55 1461
3928.14 1410
3928.73 1395
3929.32 1386
3929.91 1449
3930.51 1390
3931.10 1422
3931.69 1402
3932.28 1418
3932.87 1416
3933.46 1431
3934.05 1368
3934.65 1407
3935.24 1467
3935.83 1430
3936.42 1444
3937.01 1513
3937.61 1530
3938.20 1526
3938.79 1539
3939.38 1623
3939.97 1601
3940.57 1631
3941.16 1749
3941.75 1686
3942.34 1733
3942.94 1700
3943.53 1688
3944.12 1671
3944.71 1582
3945.31 1649
3945.90 1531
3946.49 1539
3947.08 1484
3947.68 1530
3948.27 1530
3948.86 1476
3949.45 1455
3950.05 1497
3950.64 1521
3951.23 1488
3951.83 1509
3952.42 1444
3953.01 1538
3953.61 1542
3954.20 1569
3954.79 1559
3955.39 1537
3955.98 1562
3956.57 1666
3957.17 1696
3957.76 1689
3958.35 1689
3958.95 1738
3959.54 1745
3960.13 1765
3960.73 1693
3961.32 1634
3961.92 1650
3962.51 1745
3963.10 1713
3963.70 1759
3964.29 1731
3964.88 1736
3965.48 1880
3966.07 1999
3966.67 2035
3967.26 2128
3967.86 2073
3968.45 2098
3969.04 2019
3969.64 1926
3970.23 1785
3970.83 1826
3971.42 1849
3972.02 1788
3972.61 1674
3973.21 1656
3973.80 1626
3974.40 1648
3974.99 1714
3975.58 1764
3976.18 1843
3976.77 2011
3977.37 2087
3977.96 2033
3978.56 1938
3979.15 1860
3979.75 1835
3980.35 1808
3980.94 1722
3981.54 1766
3982.13 1769
3982.73 1755
3983.32 1689
3983.92 1663
3984.51 1720
3985.11 1733
3985.70 1711
3986.30 1766
3986.90 1847
3987.49 1744
3988.09 1777
3988.68 1709
3989.28 1768
3989.87 1777
3990.47 1754
3991.07 1715
3991.66 1772
3992.26 1822
3992.85 1788
3993.45 1793
3994.05 1867
3994.64 1872
3995.24 1869
3995.84 1801
3996.43 1787
3997.03 1859
3997.62 1893
3998.22 1873
3998.82 1831
3999.41 1888
4000.01 1839
4000.61 1851
4001.20 1753
4001.80 1728
4002.40 1601
4003.00 1637
4003.59 1663
4004.19 1683
4004.79 1701
4005.38 1633
4005.98 1700
4006.58 1645
4007.17 1596
4007.77 1672
4008.37 1663
4008.97 1622
4009.56 1635
4010.16 1628
4010.76 1614
4011.36 1631
4011.95 1629
4012.55 1613
4013.15 1627
4013.75 1709
4014.34 1694
4014.94 1666
4015.54 1635
4016.14 1594
4016.74 1657
4017.33 1693
4017.93 1667
4018.53 1677
4019.13 1786
4019.73 1835
4020.32 1817
4020.92 1764
4021.52 1795
4022.12 1744
4022.72 1649
4023.32 1658
4023.91 1680
4024.51 1692
4025.11 1692
4025.71 1781
4026.31 1748
4026.91 1857
4027.51 1985
4028.10 1899
4028.70 1923
4029.30 1999
4029.90 1922
4030.50 1808
4031.10 1811
4031.70 1846
4032.30 1751
4032.90 1793
4033.49 1785
4034.09 1737
4034.69 1711
4035.29 1723
4035.89 1669
4036.49 1692
4037.09 1537
4037.69 1500
4038.29 1574
4038.89 1505
4039.49 1501
4040.09 1528
4040.69 1478
4041.29 1443
4041.89 1490
4042.49 1450
4043.09 1461
4043.69 1406
4044.29 1423
4044.89 1417
4045.49 1430
4046.09 1459
4046.69 1439
4047.29 1467
4047.89 1390
4048.49 1467
4049.09 1479
4049.69 1461
4050.29 1459
4050.89 1413
4051.49 1470
4052.09 1419
4052.69 1529
4053.29 1471
4053.89 1387
4054.49 1442
4055.09 1461
4055.69 1495
4056.30 1451
4056.90 1465
4057.50 1454
4058.10 1478
4058.70 1456
4059.30 1440
4059.90 1429
4060.50 1410
4061.10 1444
4061.71 1476
4062.31 1487
4062.91 1500
4063.51 1453
4064.11 1456
4064.71 1504
4065.31 1508
4065.92 1552
4066.52 1524
4067.12 1550
4067.72 1495
4068.32 1485
4068.92 1530
4069.53 1486
4070.13 1442
4070.73 1447
4071.33 1421
4071.93 1409
4072.54 1416
4073.14 1425
4073.74 1421
4074.34 1361
4074.94 1413
4075.55 1415
4076.15 1344
4076.75 1390
4077.35 1428
4077.96 1392
4078.56 1393
4079.16 1402
4079.76 1423
4080.37 1357
4080.97 1338
4081.57 1426
4082.17 1416
4082.78 1402
4083.38 1371
4083.98 1423
4084.59 1433
4085.19 1461
4085.79 1386
4086.39 1346
4087.00 1414
4087.60 1493
4088.20 1463
4088.81 1409
4089.41 1454
4090.01 1414
4090.62 1407
4091.22 1425
4091.82 1407
4092.43 1412
4093.03 1361
4093.63 1380
4094.24 1506
4094.84 1409
4095.45 1417
4096.05 1435
4096.65 1451
4097.26 1492
4097.86 1443
4098.47 1479
4099.07 1420
4099.67 1496
4100.28 1454
4100.88 1403
4101.49 1416
4102.09 1433
4102.69 1486
4103.30 1422
4103.90 1379
4104.51 1428
4105.11 1374
4105.72 1435
4106.32 1437
4106.93 1396
4107.53 1391
4108.13 1406
4108.74 1471
4109.34 1431
4109.95 1376
4110.55 1416
4111.16 1324
4111.76 1375
4112.37 1444
4112.97 1406
4113.58 1387
4114.18 1364
4114.79 1336
4115.39 1368
4116.00 1382
4116.60 1387
4117.21 1353
4117.82 1357
4118.42 1384
4119.03 1376
4119.63 1377
4120.24 1402
4120.84 1399
4121.45 1362
4122.05 1454
4122.66 1438
4123.27 1400
4123.87 1412
4124.48 1380
4125.08 1400
4125.69 1363
4126.30 1392
4126.90 1443
4127.51 1384
4128.11 1353
4128.72 1364
4129.33 1379
4129.93 1388
4130.54 1363
4131.15 1310
4131.75 1378
4132.36 1462
4132.96 1515
4133.57 1577
4134.18 1433
4134.78 1490
4135.39 1544
4136.00 1552
4136.60 1535
4137.21 1507
4137.82 1528
4138.43 1496
4139.03 1558
4139.64 1607
4140.25 1571
4140.85 1590
4141.46 1613
4142.07 1573
4142.68 1614
4143.28 1555
4143.89 1624
4144.50 1594
4145.10 1603
4145.71 1565
4146.32 1538
4146.93 1577
4147.53 1522
4148.14 1442
4148.75 1407
4149.36 1415
4149.97 1445
4150.57 1387
4151.18 1341
4151.79 1355
4152.40 1351
4153.00 1350
4153.61 1379
4154.22 1421
4154.83 1339
4155.44 1374
4156.05 1354
4156.65 1436
4157.26 1454
4157.87 1519
4158.48 1539
4159.09 1463
4159.70 1478
4160.30 1486
4160.91 1456
4161.52 1461
4162.13 1484
4162.74 1500
4163.35 1463
4163.96 1453
4164.56 1446
4165.17 1522
4165.78 1479
4166.39 1426
4167.00 1438
4167.61 1486
4168.22 1456
4168.83 1431
4169.44 1478
4170.05 1525
4170.66 1461
4171.26 1466
4171.87 1483
4172.48 1430
4173.09 1443
4173.70 1523
4174.31 1516
4174.92 1517
4175.53 1549
4176.14 1489
4176.75 1516
4177.36 1548
4177.97 1524
4178.58 1554
4179.19 1558
4179.80 1525
4180.41 1485
4181.02 1467
4181.63 1453
4182.24 1439
4182.85 1404
4183.46 1480
4184.07 1594
4184.68 1515
4185.29 1513
4185.90 1482
4186.51 1438
4187.12 1438
4187.73 1423
4188.34 1483
4188.95 1439
4189.56 1432
4190.18 1436
4190.79 1429
4191.40 1482
4192.01 1583
4192.62 1620
4193.23 1689
4193.84 1763
4194.45 1724
4195.06 1699
4195.67 1659
4196.28 1699
4196.90 1632
4197.51 1588
4198.12 1570
4198.73 1538
4199.34 1518
4199.95 1472
4200.56 1505
4201.18 1424
4201.79 1407
4202.40 1461
4203.01 1424
4203.62 1460
4204.23 1434
4204.85 1450
4205.46 1452
4206.07 1521
4206.68 1484
4207.29 1485
4207.90 1464
4208.52 1525
4209.13 1543
4209.74 1567
4210.35 1580
4210.97 1646
4211.58 1631
4212.19 1701
4212.80 1719
4213.41 1671
4214.03 1658
4214.64 1642
4215.25 1694
4215.86 1669
4216.48 1735
4217.09 1765
4217.70 1825
4218.32 1787
4218.93 1817
4219.54 1824
4220.15 1843
4220.77 1845
4221.38 1770
4221.99 1811
4222.61 1773
4223.22 1727
4223.83 1719
4224.44 1663
4225.06 1612
4225.67 1770
4226.28 1750
4226.90 1880
4227.51 1943
4228.13 1928
4228.74 1983
4229.35 1965
4229.97 1944
4230.58 1833
4231.19 1843
4231.81 1798
4232.42 1770
4233.03 1794
4233.65 1741
4234.26 1767
4234.88 1727
4235.49 1762
4236.10 1823
4236.72 1724
4237.33 1753
4237.95 1673
4238.56 1667
4239.17 1692
4239.79 1676
4240.40 1670
4241.02 1711
4241.63 1675
4242.25 1713
4242.86 1804
4243.48 1866
4244.09 1810
4244.71 1864
4245.32 1850
4245.93 1826
4246.55 1824
4247.16 1818
4247.78 1777
4248.39 1740
4249.01 1760
4249.62 1792
4250.24 1789
4250.85 1842
4251.47 1741
4252.08 1684
4252.70 1646
4253.32 1685
4253.93 1733
4254.55 1769
4255.16 1814
4255.78 1699
4256.39 1684
4257.01 1679
4257.62 1670
4258.24 1712
4258.85 1733
4259.47 1821
4260.09 1798
4260.70 1877
4261.32 1881
4261.93 2009
4262.55 2053
4263.17 2087
4263.78 2136
4264.40 2168
4265.01 2116
4265.63 2067
4266.25 1996
4266.86 1908
4267.48 1889
4268.10 1888
4268.71 1871
4269.33 1803
4269.94 1806
4270.56 1808
4271.18 1851
4271.79 1802
4272.41 1764
4273.03 1778
4273.64 1741
4274.26 1806
4274.88 1747
4275.49 1748
4276.11 1820
4276.73 1885
4277.35 1972
4277.96 1988
4278.58 1920
4279.20 1892
4279.81 1784
4280.43 1735
4281.05 1714
4281.67 1742
4282.28 1659
4282.90 1675
4283.52 1686
4284.14 1621
4284.75 1583
4285.37 1572
4285.99 1595
4286.61 1603
4287.22 1632
4287.84 1586
4288.46 1571
4289.08 1550
4289.70 1537
4290.31 1490
4290.93 1540
4291.55 1594
4292.17 1595
4292.79 1601
4293.40 1635
4294.02 1619
4294.64 1598
4295.26 1590
4295.88 1576
4296.50 1600
4297.11 1660
4297.73 1639
4298.35 1573
4298.97 1635
4299.59 1695
4300.21 1635
4300.83 1677
4301.44 1754
4302.06 1743
4302.68 1758
4303.30 1679
4303.92 1720
4304.54 1759
4305.16 1706
4305.78 1740
4306.40 1748
4307.02 1696
4307.63 1703
4308.25 1745
4308.87 1663
4309.49 1676
4310.11 1674
4310.73 1719
4311.35 1717
4311.97 1789
4312.59 1722
4313.21 1696
4313.83 1783
4314.45 1713
4315.07 1712
4315.69 1779
4316.31 1745
4316.93 1725
4317.55 1762
4318.17 1851
4318.79 1751
4319.41 1772
4320.03 1850
4320.65 1848
4321.27 1864
4321.89 1876
4322.51 1944
4323.13 1958
4323.75 2064
4324.37 2157
4324.99 2161
4325.61 2158
4326.23 2248
4326.85 2340
4327.47 2361
4328.09 2333
4328.71 2471
4329.33 2484
4329.96 2570
4330.58 2697
4331.20 2931
4331.82 3231
4332.44 3449
4333.06 3587
4333.68 3582
4334.30 3537
4334.92 3532
4335.54 3406
4336.17 3423
4336.79 3547
4337.41 3593
4338.03 3641
4338.65 3675
4339.27 3525
4339.89 3385
4340.52 3287
4341.14 3144
4341.76 3014
4342.38 2981
4343.00 3174
4343.62 3542
4344.25 3799
4344.87 4360
4345.49 5311
4346.11 6151
4346.73 6542
4347.36 6711
4347.98 6416
4348.60 5734
4349.22 5186
4349.84 4589
4350.47 4035
4351.09 3628
4351.71 3292
4352.33 3139
4352.96 2910
4353.58 2837
4354.20 2742
4354.82 2694
4355.45 2510
4356.07 2528
4356.69 2450
4357.31 2437
4357.94 2471
4358.56 2399
4359.18 2516
4359.81 2415
4360.43 2445
4361.05 2418
4361.68 2380
4362.30 2330
4362.92 2268
4363.55 2164
4364.17 2266
4364.79 2281
4365.42 2302
4366.04 2381
4366.66 2316
4367.29 2273
4367.91 2225
4368.53 2098
4369.16 2005
4369.78 2012
4370.40 2018
4371.03 1947
4371.65 1894
4372.27 1921
4372.90 1906
4373.52 1874
4374.15 1912
4374.77 1847
4375.39 1830
4376.02 1885
4376.64 1864
4377.27 1852
4377.89 1858
4378.52 1948
4379.14 1991
4379.76 1932
4380.39 1947
4381.01 1935
4381.64 2006
4382.26 1967
4382.89 1937
4383.51 1984
4384.14 1921
4384.76 1887
4385.39 1891
4386.01 1903
4386.64 1885
4387.26 1829
4387.89 1783
4388.51 1775
4389.14 1751
4389.76 1725
4390.39 1733
4391.01 1704
4391.64 1718
4392.26 1678
4392.89 1658
4393.51 1680
4394.14 1744
4394.76 1788
4395.39 1737
4396.01 1752
4396.64 1755
4397.26 1751
4397.89 1731
4398.52 1814
4399.14 1783
4399.77 1688
4400.39 1643
4401.02 1650
4401.65 1701
4402.27 1624
4402.90 1604
4403.52 1645
4404.15 1660
4404.78 1627
4405.40 1594
4406.03 1677
4406.65 1621
4407.28 1621
4407.91 1640
4408.53 1619
4409.16 1658
4409.79 1652
4410.41 1653
4411.04 1668
4411.67 1626
4412.29 1663
4412.92 1697
4413.55 1692
4414.17 1661
4414.80 1571
4415.43 1665
4416.05 1673
4416.68 1606
4417.31 1661
4417.94 1612
4418.56 1613
4419.19 1647
4419.82 1638
4420.44 1667
4421.07 1613
4421.70 1645
4422.33 1656
4422.95 1582
4423.58 1602
4424.21 1555
4424.84 1563
4425.46 1514
4426.09 1473
4426.72 1484
4427.35 1530
4427.97 1538
4428.60 1522
4429.23 1465
4429.86 1553
4430.49 1516
4431.11 1584
4431.74 1622
4432.37 1597
4433.00 1548
4433.63 1547
4434.26 1570
4434.88 1566
4435.51 1599
4436.14 1597
4436.77 1551
4437.40 1517
4438.03 1478
4438.65 1497
4439.28 1567
4439.91 1552
4440.54 1516
4441.17 1498
4441.80 1501
4442.43 1619
4443.06 1545
4443.68 1559
4444.31 1567
4444.94 1668
4445.57 1633
4446.20 1743
4446.83 1723
4447.46 1679
4448.09 1662
4448.72 1663
4449.35 1659
4449.98 1609
4450.61 1651
4451.24 1663
4451.86 1673
4452.49 1640
4453.12 1615
4453.75 1679
4454.38 1752
4455.01 1847
4455.64 1916
4456.27 1948
4456.90 2050
4457.53 2029
4458.16 2059
4458.79 1818
4459.42 1813
4460.05 1694
4460.68 1634
4461.31 1579
4461.94 1517
4462.57 1539
4463.20 1569
4463.83 1520
4464.46 1536
4465.09 1547
4465.72 1529
4466.36 1525
4466.99 1547
4467.62 1599
4468.25 1542
4468.88 1550
4469.51 1627
4470.14 1546
4470.77 1549
4471.40 1570
4472.03 1589
4472.66 1536
4473.29 1446
4473.93 1443
4474.56 1505
4475.19 1526
4475.82 1498
4476.45 1493
4477.08 1454
4477.71 1497
4478.34 1480
4478.98 1444
4479.61 1468
4480.24 1548
4480.87 1534
4481.50 1576
4482.13 1596
4482.76 1605
4483.40 1552
4484.03 1545
4484.66 1543
4485.29 1492
4485.92 1508
4486.56 1585
4487.19 1603
4487.82 1594
4488.45 1535
4489.08 1562
4489.72 1642
4490.35 1572
4490.98 1527
4491.61 1604
4492.25 1629
4492.88 1591
4493.51 1501
4494.14 1584
4494.78 1574
4495.41 1550
4496.04 1586
4496.67 1662
4497.31 1681
4497.94 1734
4498.57 1713
4499.20 1732
4499.84 1843
4500.47 1975
4501.10 2147
4501.74 2333
4502.37 2310
4503.00 2272
4503.64 2248
4504.27 2158
4504.90 2098
4505.53 2024
4506.17 2053
4506.80 1991
4507.43 1957
4508.07 1875
4508.70 1914
4509.34 1835
4509.97 1790
4510.60 1747
4511.24 1769
4511.87 1739
4512.50 1711
4513.14 1696
4513.77 1653
4514.41 1675
4515.04 1640
4515.67 1563
4516.31 1508
4516.94 1647
4517.58 1583
4518.21 1550
4518.84 1563
4519.48 1517
4520.11 1615
4520.75 1562
4521.38 1560
4522.02 1552
4522.65 1555
4523.28 1503
4523.92 1562
4524.55 1533
4525.19 1499
4525.82 1546
4526.46 1502
4527.09 1524
4527.73 1559
4528.36 1571
4529.00 1586
4529.63 1611
4530.27 1669
4530.90 1634
4531.54 1625
4532.17 1612
4532.81 1602
4533.44 1584
4534.08 1544
4534.71 1498
4535.35 1443
4535.99 1574
4536.62 1548
4537.26 1564
4537.89 1520
4538.53 1491
4539.16 1503
4539.80 1507
4540.43 1465
4541.07 1499
4541.71 1467
4542.34 1449
4542.98 1432
4543.61 1449
4544.25 1450
4544.89 1408
4545.52 1426
4546.16 1376
4546.79 1430
4547.43 1475
4548.07 1381
4548.70 1351
4549.34 1370
4549.98 1463
4550.61 1443
4551.25 1396
4551.89 1340
4552.52 1388
4553.16 1438
4553.80 1444
4554.43 1352
4555.07 1358
4555.71 1427
4556.34 1394
4556.98 1386
4557.62 1400
4558.25 1411
4558.89 1469
4559.53 1388
4560.16 1451
4560.80 1473
4561.44 1413
4562.08 1421
4562.71 1415
4563.35 1379
4563.99 1395
4564.63 1436
4565.26 1400
4565.90 1416
4566.54 1388
4567.18 1466
4567.81 1460
4568.45 1500
4569.09 1529
4569.73 1495
4570.36 1457
4571.00 1502
4571.64 1393
4572.28 1408
4572.92 1449
4573.55 1471
4574.19 1471
4574.83 1515
4575.47 1539
4576.11 1508
4576.75 1435
4577.38 1470
4578.02 1502
4578.66 1472
4579.30 1470
4579.94 1489
4580.58 1459
4581.21 1490
4581.85 1507
4582.49 1528
4583.13 1522
4583.77 1529
4584.41 1561
4585.05 1639
4585.69 1610
4586.32 1665
4586.96 1729
4587.60 1823
4588.24 1810
4588.88 1884
4589.52 1872
4590.16 2013
4590.80 2120
4591.44 2276
4592.08 2272
4592.72 2279
4593.36 2307
4594.00 2116
4594.63 2027
4595.27 1823
4595.91 1704
4596.55 1717
4597.19 1699
4597.83 1643
4598.47 1649
4599.11 1616
4599.75 1672
4600.39 1659
4601.03 1669
4601.67 1653
4602.31 1715
4602.95 1695
4603.59 1672
4604.23 1598
4604.87 1593
4605.51 1626
4606.15 1603
4606.79 1590
4607.43 1577
4608.08 1556
4608.72 1551
4609.36 1547
4610.00 1555
4610.64 1514
4611.28 1565
4611.92 1525
4612.56 1568
4613.20 1477
4613.84 1528
4614.48 1553
4615.12 1555
4615.76 1516
4616.41 1539
4617.05 1524
4617.69 1574
4618.33 1560
4618.97 1529
4619.61 1488
4620.25 1465
4620.89 1443
4621.54 1516
4622.18 1564
4622.82 1512
4623.46 1468
4624.10 1458
4624.74 1514
4625.38 1485
4626.03 1530
4626.67 1535
4627.31 1489
4627.95 1504
4628.59 1505
4629.24 1525
4629.88 1623
4630.52 1679
4631.16 1741
4631.80 1904
4632.45 1971
4633.09 1889
4633.73 1875
4634.37 1866
4635.02 1768
4635.66 1760
4636.30 1794
4636.94 1844
4637.58 1854
4638.23 1930
4638.87 1895
4639.51 1938
4640.16 1917
4640.80 1926
4641.44 1875
4642.08 1807
4642.73 1777
4643.37 1760
4644.01 1660
4644.66 1589
4645.30 1645
4645.94 1663
4646.58 1570
4647.23 1557
4647.87 1582
4648.51 1554
4649.16 1570
4649.80 1543
4650.44 1531
4651.09 1567
4651.73 1598
4652.37 1555
4653.02 1546
4653.66 1549
4654.31 1560
4654.95 1606
4655.59 1583
4656.24 1540
4656.88 1500
4657.52 1520
4658.17 1520
4658.81 1505
4659.46 1557
4660.10 1477
4660.75 1496
4661.39 1490
4662.03 1502
4662.68 1446
4663.32 1446
4663.97 1458
4664.61 1397
4665.26 1361
4665.90 1392
4666.54 1435
4667.19 1429
4667.83 1411
4668.48 1390
4669.12 1388
4669.77 1395
4670.41 1393
4671.06 1378
4671.70 1437
4672.35 1379
4672.99 1370
4673.64 1459
4674.28 1465
4674.93 1449
4675.57 1451
4676.22 1507
4676.86 1527
4677.51 1532
4678.15 1494
4678.80 1475
4679.44 1488
4680.09 1472
4680.73 1510
4681.38 1557
4682.03 1519
4682.67 1554
4683.32 1556
4683.96 1512
4684.61 1526
4685.25 1564
4685.90 1598
4686.55 1536
4687.19 1537
4687.84 1575
4688.48 1555
4689.13 1655
4689.78 1756
4690.42 1756
4691.07 1847
4691.72 1936
4692.36 1804
4693.01 1789
4693.65 1812
4694.30 1761
4694.95 1853
4695.59 1800
4696.24 1825
4696.89 1773
4697.53 1903
4698.18 1966
4698.83 2028
4699.47 2076
4700.12 2179
4700.77 2130
4701.41 2073
4702.06 1997
4702.71 1900
4703.36 1784
4704.00 1774
4704.65 1744
4705.30 1804
4705.94 1769
4706.59 1745
4707.24 1743
4707.89 1684
4708.53 1658
4709.18 1643
4709.83 1684
4710.48 1662
4711.12 1670
4711.77 1648
4712.42 1625
4713.07 1722
4713.71 1638
4714.36 1640
4715.01 1612
4715.66 1660
4716.31 1616
4716.95 1562
4717.60 1544
4718.25 1563
4718.90 1573
4719.55 1591
4720.19 1562
4720.84 1506
4721.49 1518
4722.14 1642
4722.79 1572
4723.44 1533
4724.08 1584
4724.73 1617
4725.38 1606
4726.03 1650
4726.68 1658
4727.33 1584
4727.98 1492
4728.63 1525
4729.27 1510
4729.92 1502
4730.57 1501
4731.22 1454
4731.87 1443
4732.52 1467
4733.17 1473
4733.82 1446
4734.47 1502
4735.12 1495
4735.77 1454
4736.41 1419
4737.06 1448
4737.71 1480
4738.36 1440
4739.01 1489
4739.66 1465
4740.31 1511
4740.96 1524
4741.61 1460
4742.26 1440
4742.91 1457
4743.56 1449
4744.21 1468
4744.86 1459
4745.51 1519
4746.16 1474
4746.81 1534
4747.46 1491
4748.11 1488
4748.76 1526
4749.41 1603
4750.06 1606
4750.71 1562
4751.36 1608
4752.01 1629
4752.66 1694
4753.31 1668
4753.96 1662
4754.61 1625
4755.26 1574
4755.92 1491
4756.57 1511
4757.22 1501
4757.87 1476
4758.52 1482
4759.17 1562
4759.82 1626
4760.47 1479
4761.12 1478
4761.77 1514
4762.42 1543
4763.08 1482
4763.73 1542
4764.38 1470
4765.03 1461
4765.68 1487
4766.33 1447
4766.98 1475
4767.64 1482
4768.29 1513
4768.94 1571
4769.59 1509
4770.24 1476
4770.89 1511
4771.54 1504
4772.20 1575
4772.85 1568
4773.50 1531
4774.15 1533
4774.80 1489
4775.46 1476
4776.11 1463
4776.76 1484
4777.41 1509
4778.06 1481
4778.72 1519
4779.37 1489
4780.02 1527
4780.67 1525
4781.33 1457
4781.98 1456
4782.63 1481
4783.28 1498
4783.94 1477
4784.59 1509
4785.24 1534
4785.89 1498
4786.55 1541
4787.20 1602
4787.85 1563
4788.51 1604
4789.16 1629
4789.81 1690
4790.46 1701
4791.12 1687
4791.77 1696
4792.42 1584
4793.08 1610
4793.73 1615
4794.38 1605
4795.04 1631
4795.69 1635
4796.34 1611
4797.00 1582
4797.65 1651
4798.30 1621
4798.96 1635
4799.61 1684
4800.27 1687
4800.92 1605
4801.57 1624
4802.23 1660
4802.88 1697
4803.53 1689
4804.19 1650
4804.84 1619
4805.50 1702
4806.15 1744
4806.81 1693
4807.46 1728
4808.11 1705
4808.77 1714
4809.42 1832
4810.08 1811
4810.73 1744
4811.39 1743
4812.04 1791
4812.69 1782
4813.35 1783
4814.00 1830
4814.66 1793
4815.31 1801
4815.97 1814
4816.62 1786
4817.28 1891
4817.93 1838
4818.59 1873
4819.24 1859
4819.90 1893
4820.55 2000
4821.21 2011
4821.86 2112
4822.52 2216
4823.17 2303
4823.83 2338
4824.48 2242
4825.14 2174
4825.79 2189
4826.45 2188
4827.11 2072
4827.76 2075
4828.42 2109
4829.07 2010
4829.73 2043
4830.38 2051
4831.04 2047
4831.70 2025
4832.35 2108
4833.01 2155
4833.66 2132
4834.32 2214
4834.98 2225
4835.63 2249
4836.29 2330
4836.94 2333
4837.60 2320
4838.26 2283
4838.91 2328
4839.57 2320
4840.23 2280
4840.88 2301
4841.54 2342
4842.20 2321
4842.85 2302
4843.51 2326
4844.17 2382
4844.82 2382
4845.48 2366
4846.14 2404
4846.79 2394
4847.45 2309
4848.11 2369
4848.76 2349
4849.42 2398
4850.08 2487
4850.73 2424
4851.39 2444
4852.05 2497
4852.71 2541
4853.36 2515
4854.02 2419
4854.68 2600
4855.34 2765
4855.99 2894
4856.65 3102
4857.31 3325
4857.97 3598
4858.62 3738
4859.28 3672
4859.94 3504
4860.60 3409
4861.25 3161
4861.91 2930
4862.57 2809
4863.23 2721
4863.89 2689
4864.54 2663
4865.20 2713
4865.86 2833
4866.52 2918
4867.18 2891
4867.84 2864
4868.49 2892
4869.15 2790
4869.81 2773
4870.47 2705
4871.13 2600
4871.79 2569
4872.44 2559
4873.10 2587
4873.76 2494
4874.42 2469
4875.08 2458
4875.74 2418
4876.40 2474
4877.06 2519
4877.72 2595
4878.37 2715
4879.03 2717
4879.69 2705
4880.35 2737
4881.01 2536
4881.67 2478
4882.33 2449
4882.99 2441
4883.65 2481
4884.31 2458
4884.97 2425
4885.63 2313
4886.29 2401
4886.95 2338
4887.61 2232
4888.26 2186
4888.92 2237
4889.58 2228
4890.24 2374
4890.90 2291
4891.56 2359
4892.22 2440
4892.88 2362
4893.54 2347
4894.20 2393
4894.86 2334
4895.52 2253
4896.18 2204
4896.84 2132
4897.51 2198
4898.17 2208
4898.83 2309
4899.49 2391
4900.15 2453
4900.81 2454
4901.47 2392
4902.13 2218
4902.79 2153
4903.45 2134
4904.11 2103
4904.77 2053
4905.43 1987
4906.09 2079
4906.75 2009
4907.41 1993
4908.08 1964
4908.74 1913
4909.40 1830
4910.06 1896
4910.72 1927
4911.38 1821
4912.04 1854
4912.70 1780
4913.37 1756
4914.03 1778
4914.69 1738
4915.35 1664
4916.01 1756
4916.67 1724
4917.33 1701
4918.00 1764
4918.66 1712
4919.32 1701
4919.98 1716
4920.64 1715
4921.31 1682
4921.97 1684
4922.63 1718
4923.29 1646
4923.95 1629
4924.62 1665
4925.28 1646
4925.94 1676
4926.60 1629
4927.26 1593
4927.93 1664
4928.59 1651
4929.25 1668
4929.91 1681
4930.58 1654
4931.24 1625
4931.90 1611
4932.56 1675
4933.23 1734
4933.89 1654
4934.55 1671
4935.22 1637
4935.88 1609
4936.54 1626
4937.20 1648
4937.87 1655
4938.53 1675
4939.19 1619
4939.86 1599
4940.52 1644
4941.18 1582
4941.85 1583
4942.51 1619
4943.17 1655
4943.84 1637
4944.50 1558
4945.16 1579
4945.83 1534
4946.49 1578
4947.15 1621
4947.82 1573
4948.48 1568
4949.15 1588
4949.81 1557
4950.47 1536
4951.14 1511
4951.80 1480
4952.47 1478
4953.13 1514
4953.79 1538
4954.46 1518
4955.12 1568
4955.79 1582
4956.45 1589
4957.11 1573
4957.78 1621
4958.44 1638
4959.11 1634
4959.77 1633
4960.44 1660
4961.10 1670
4961.77 1704
4962.43 1815
4963.10 1895
4963.76 1982
4964.42 2040
4965.09 1979
4965.75 1963
4966.42 1871
4967.08 1789
4967.75 1813
4968.41 1648
4969.08 1615
4969.74 1597
4970.41 1601
4971.08 1627
4971.74 1579
4972.41 1654
4973.07 1748
4973.74 1761
4974.40 1803
4975.07 1835
4975.73 1867
4976.40 2009
4977.06 1952
4977.73 1939
4978.40 1963
4979.06 1983
4979.73 1939
4980.39 1747
4981.06 1664
4981.73 1669
4982.39 1630
4983.06 1637
4983.72 1598
4984.39 1564
4985.06 1533
4985.72 1536
4986.39 1519
4987.05 1560
4987.72 1578
4988.39 1501
4989.05 1544
4989.72 1524
4990.39 1482
4991.05 1442
4991.72 1445
4992.39 1457
4993.05 1511
4993.72 1477
4994.39 1432
4995.05 1496
4995.72 1512
4996.39 1485
4997.05 1525
4997.72 1465
4998.39 1421
4999.06 1438
4999.72 1400
5000.39 1392
5001.06 1354
5001.73 1392
5002.39 1377
5003.06 1424
5003.73 1432
5004.39 1406
5005.06 1418
5005.73 1434
5006.40 1463
5007.07 1359
5007.73 1389
5008.40 1439
5009.07 1508
5009.74 1452
5010.40 1430
5011.07 1461
5011.74 1448
5012.41 1426
5013.08 1359
5013.74 1376
5014.41 1403
5015.08 1363
5015.75 1370
5016.42 1317
5017.09 1351
5017.75 1342
5018.42 1402
5019.09 1372
5019.76 1392
5020.43 1363
5021.10 1364
5021.76 1369
5022.43 1378
5023.10 1427
5023.77 1409
5024.44 1464
5025.11 1430
5025.78 1371
5026.45 1413
5027.12 1365
5027.78 1436
5028.45 1417
5029.12 1381
5029.79 1344
5030.46 1370
5031.13 1397
5031.80 1361
5032.47 1411
5033.14 1368
5033.81 1392
5034.48 1411
5035.15 1359
5035.82 1447
5036.49 1387
5037.16 1379
5037.83 1330
5038.50 1330
5039.16 1340
5039.83 1385
5040.50 1389
5041.17 1313
5041.84 1333
5042.51 1343
5043.18 1394
5043.85 1382
5044.52 1323
5045.20 1339
5045.87 1334
5046.54 1310
5047.21 1364
5047.88 1424
5048.55 1439
5049.22 1402
5049.89 1408
5050.56 1440
5051.23 1459
5051.90 1442
5052.57 1409
5053.24 1375
5053.91 1420
5054.58 1409
5055.25 1384
5055.92 1351
5056.60 1398
5057.27 1375
5057.94 1364
5058.61 1365
5059.28 1346
5059.95 1351
5060.62 1362
5061.29 1384
5061.96 1367
5062.64 1404
5063.31 1395
5063.98 1450
5064.65 1466
5065.32 1388
5065.99 1420
5066.66 1456
5067.34 1455
5068.01 1369
5068.68 1351
5069.35 1373
5070.02 1389
5070.70 1404
5071.37 1426
5072.04 1394
5072.71 1384
5073.38 1425
5074.06 1465
5074.73 1456
5075.40 1463
5076.07 1494
5076.74 1516
5077.42 1599
5078.09 1592
5078.76 1563
5079.43 1590
5080.11 1616
5080.78 1586
5081.45 1566
5082.12 1538
5082.80 1546
5083.47 1567
5084.14 1626
5084.82 1534
5085.49 1540
5086.16 1549
5086.83 1566
5087.51 1577
5088.18 1573
5088.85 1742
5089.53 1695
5090.20 1728
5090.87 1735
5091.55 1746
5092.22 1776
5092.89 1732
5093.57 1715
5094.24 1636
5094.91 1681
5095.59 1657
5096.26 1637
5096.93 1598
5097.61 1545
5098.28 1508
5098.96 1537
5099.63 1551
5100.30 1595
5100.98 1575
5101.65 1510
5102.32 1509
5103.00 1571
5103.67 1712
5104.35 1687
5105.02 1702
5105.70 1649
5106.37 1622
5107.04 1611
5107.72 1682
5108.39 1592
5109.07 1582
5109.74 1558
5110.42 1563
5111.09 1584
5111.77 1540
5112.44 1540
5113.11 1551
5113.79 1651
5114.46 1590
5115.14 1638
5115.81 1643
5116.49 1759
5117.16 1877
5117.84 1968
5118.51 2089
5119.19 2152
5119.86 2137
5120.54 2201
5121.21 2157
5121.89 2068
5122.57 1922
5123.24 1911
5123.92 1856
5124.59 1778
5125.27 1741
5125.94 1691
5126.62 1725
5127.29 1722
5127.97 1715
5128.64 1593
5129.32 1607
5130.00 1593
5130.67 1591
5131.35 1579
5132.02 1543
5132.70 1617
5133.38 1587
5134.05 1584
5134.73 1543
5135.40 1577
5136.08 1580
5136.76 1544
5137.43 1538
5138.11 1547
5138.79 1565
5139.46 1529
5140.14 1509
5140.82 1546
5141.49 1450
5142.17 1536
5142.85 1487
5143.52 1437
5144.20 1463
5144.88 1401
5145.55 1410
5146.23 1433
5146.91 1385
5147.58 1389
5148.26 1422
5148.94 1478
5149.61 1391
5150.29 1401
5150.97 1386
5151.65 1350
5152.32 1385
5153.00 1314
5153.68 1385
5154.36 1376
5155.03 1373
5155.71 1365
5156.39 1421
5157.07 1425
5157.74 1460
5158.42 1383
5159.10 1405
5159.78 1416
5160.45 1398
5161.13 1381
5161.81 1380
5162.49 1362
5163.17 1306
5163.84 1379
5164.52 1388
5165.20 1420
5165.88 1414
5166.56 1438
5167.24 1411
5167.91 1414
5168.59 1369
5169.27 1325
5169.95 1358
5170.63 1354
5171.31 1368
5171.98 1315
5172.66 1314
5173.34 1341
5174.02 1341
5174.70 1346
5175.38 1294
5176.06 1315
5176.74 1357
5177.41 1352
5178.09 1419
5178.77 1395
5179.45 1334
5180.13 1398
5180.81 1384
5181.49 1324
5182.17 1311
5182.85 1353
5183.53 1396
5184.21 1380
5184.89 1403
5185.57 1325
5186.24 1299
5186.92 1282
5187.60 1302
5188.28 1325
5188.96 1328
5189.64 1312
5190.32 1338
5191.00 1294
5191.68 1298
5192.36 1291
5193.04 1326
5193.72 1318
5194.40 1338
5195.08 1366
5195.76 1302
5196.44 1343
5197.12 1308
5197.80 1321
5198.48 1279
5199.16 1305
5199.84 1357
5200.52 1350
5201.21 1321
5201.89 1308
5202.57 1344
5203.25 1314
5203.93 1353
5204.61 1394
5205.29 1365
5205.97 1368
5206.65 1401
5207.33 1447
5208.01 1463
5208.69 1529
5209.37 1529
5210.06 1477
5210.74 1538
5211.42 1535
5212.10 1487
5212.78 1509
5213.46 1565
5214.14 1602
5214.82 1617
5215.51 1551
5216.19 1580
5216.87 1549
5217.55 1553
5218.23 1473
5218.91 1512
5219.60 1562
5220.28 1591
5220.96 1574
5221.64 1579
5222.32 1712
5223.00 1770
5223.69 1723
5224.37 1689
5225.05 1629
5225.73 1565
5226.41 1556
5227.10 1520
5227.78 1479
5228.46 1494
5229.14 1480
5229.83 1528
5230.51 1429
5231.19 1433
5231.87 1503
5232.56 1478
5233.24 1479
5233.92 1463
5234.60 1538
5235.29 1494
5235.97 1503
5236.65 1476
5237.34 1454
5238.02 1490
5238.70 1486
5239.38 1530
5240.07 1469
5240.75 1532
5241.43 1554
5242.12 1506
5242.80 1508
5243.48 1453
5244.17 1469
5244.85 1459
5245.53 1423
5246.22 1441
5246.90 1422
5247.58 1477
5248.27 1396
5248.95 1424
5249.63 1506
5250.32 1619
5251.00 1621
5251.69 1639
5252.37 1685
5253.05 1707
5253.74 1737
5254.42 1697
5255.11 1590
5255.79 1529
5256.47 1523
5257.16 1551
5257.84 1495
5258.53 1531
5259.21 1499
5259.89 1449
5260.58 1543
5261.26 1653
5261.95 1699
5262.63 1703
5263.32 1705
5264.00 1659
5264.69 1588
5265.37 1600
5266.06 1579
5266.74 1654
5267.43 1620
5268.11 1585
5268.79 1564
5269.48 1526
5270.16 1534
5270.85 1473
5271.53 1540
5272.22 1511
5272.91 1475
5273.59 1555
5274.28 1551
5274.96 1482
5275.65 1508
5276.33 1460
5277.02 1487
5277.70 1490
5278.39 1504
5279.07 1489
5279.76 1434
5280.45 1485
5281.13 1471
5281.82 1539
5282.50 1486
5283.19 1490
5283.87 1458
5284.56 1400
5285.25 1376
5285.93 1388
5286.62 1421
5287.30 1431
5287.99 1468
5288.68 1498
5289.36 1469
5290.05 1399
5290.74 1459
5291.42 1497
5292.11 1526
5292.79 1496
5293.48 1469
5294.17 1467
5294.85 1480
5295.54 1457
5296.23 1458
5296.91 1500
5297.60 1511
5298.29 1549
5298.98 1597
5299.66 1559
5300.35 1679
5301.04 1680
5301.72 1654
5302.41 1708
5303.10 1735
5303.78 1762
5304.47 1846
5305.16 1953
5305.85 1914
5306.53 1870
5307.22 1931
5307.91 1789
5308.60 1747
5309.28 1762
5309.97 1861
5310.66 1854
5311.35 2024
5312.03 2055
5312.72 2043
5313.41 1918
5314.10 1908
5314.79 1887
5315.47 1785
5316.16 1698
5316.85 1734
5317.54 1724
5318.23 1777
5318.91 1864
5319.60 1924
5320.29 1903
5320.98 1995
5321.67 1906
5322.36 1913
5323.04 1802
5323.73 1719
5324.42 1643
5325.11 1665
5325.80 1670
5326.49 1586
5327.18 1569
5327.86 1528
5328.55 1544
5329.24 1511
5329.93 1473
5330.62 1499
5331.31 1504
5332.00 1462
5332.69 1492
5333.38 1490
5334.06 1416
5334.75 1411
5335.44 1421
5336.13 1388
5336.82 1452
5337.51 1453
5338.20 1425
5338.89 1492
5339.58 1426
5340.27 1385
5340.96 1450
5341.65 1448
5342.34 1439
5343.03 1418
5343.72 1443
5344.41 1442
5345.10 1433
5345.79 1392
5346.48 1389
5347.17 1455
5347.86 1512
5348.55 1466
5349.24 1456
5349.93 1497
5350.62 1478
5351.31 1502
5352.00 1420
5352.69 1444
5353.38 1428
5354.07 1411
5354.76 1353
5355.45 1426
5356.14 1391
5356.83 1326
5357.52 1326
5358.21 1344
5358.90 1379
5359.59 1388
5360.29 1430
5360.98 1390
5361.67 1420
5362.36 1381
5363.05 1346
5363.74 1365
5364.43 1307
5365.12 1400
5365.81 1350
5366.50 1323
5367.20 1337
5367.89 1388
5368.58 1355
5369.27 1308
5369.96 1321
5370.65 1394
5371.34 1349
5372.04 1414
5372.73 1357
5373.42 1382
5374.11 1362
5374.80 1337
5375.49 1375
5376.19 1365
5376.88 1372
5377.57 1379
5378.26 1360
5378.95 1390
5379.65 1401
5380.34 1390
5381.03 1348
5381.72 1380
5382.42 1337
5383.11 1372
5383.80 1409
5384.49 1318
5385.19 1297
5385.88 1280
5386.57 1306
5387.26 1380
5387.96 1386
5388.65 1374
5389.34 1480
5390.03 1488
5390.73 1507
5391.42 1455
5392.11 1473
5392.80 1484
5393.50 1471
5394.19 1407
5394.88 1387
5395.58 1358
5396.27 1371
5396.96 1403
5397.66 1400
5398.35 1319
5399.04 1309
5399.74 1369
5400.43 1396
5401.12 1400
5401.82 1407
5402.51 1392
5403.20 1353
5403.90 1364
5404.59 1394
5405.29 1395
5405.98 1417
5406.67 1467
5407.37 1390
5408.06 1383
5408.75 1405
5409.45 1447
5410.14 1485
5410.84 1448
5411.53 1489
5412.23 1495
5412.92 1457
5413.61 1457
5414.31 1418
5415.00 1427
5415.70 1453
5416.39 1480
5417.09 1488
5417.78 1544
5418.47 1493
5419.17 1529
5419.86 1570
5420.56 1556
5421.25 1537
5421.95 1582
5422.64 1545
5423.34 1626
5424.03 1610
5424.73 1640
5425.42 1536
5426.12 1506
5426.81 1561
5427.51 1550
5428.20 1494
5428.90 1545
5429.59 1629
5430.29 1614
5430.99 1635
5431.68 1606
5432.38 1546
5433.07 1606
5433.77 1634
5434.46 1593
5435.16 1607
5435.85 1703
5436.55 1664
5437.25 1695
5437.94 1679
5438.64 1746
5439.33 1787
5440.03 1691
5440.73 1680
5441.42 1695
5442.12 1762
5442.81 1806
5443.51 1813
5444.21 1912
5444.90 2107
5445.60 2206
5446.29 2252
5446.99 2388
5447.69 2512
5448.38 2529
5449.08 2406
5449.78 2340
5450.47 2281
5451.17 2235
5451.87 2120
5452.56 1992
5453.26 1913
5453.96 1912
5454.65 1894
5455.35 1887
5456.05 1861
5456.75 1958
5457.44 1918
5458.14 1888
5458.84 1986
5459.53 2025
5460.23 2015
5460.93 2012
5461.63 2004
5462.32 2110
5463.02 2076
5463.72 2138
5464.42 2097
5465.11 2104
5465.81 2130
5466.51 2085
5467.21 2075
5467.90 2130
5468.60 2101
5469.30 2140
5470.00 2143
5470.70 2132
5471.39 2262
5472.09 2378
5472.79 2423
5473.49 2398
5474.19 2466
5474.88 2474
5475.58 2431
5476.28 2546
5476.98 2713
5477.68 2868
5478.38 3171
5479.07 3581
5479.77 3852
5480.47 4116
5481.17 4188
5481.87 4081
5482.57 3853
5483.27 3642
5483.96 3368
5484.66 3304
5485.36 3131
5486.06 2986
5486.76 2925
5487.46 2837
5488.16 2751
5488.86 2709
5489.56 2788
5490.26 2905
5490.96 2960
5491.65 3061
5492.35 3079
5493.05 3067
5493.75 3107
5494.45 3109
5495.15 3147
5495.85 3189
5496.55 3239
5497.25 3354
5497.95 3642
5498.65 3999
5499.35 4788
5500.05 5441
5500.75 6166
5501.45 6766
5502.15 6467
5502.85 6190
5503.55 5313
5504.25 4477
5504.95 4006
5505.65 3549
5506.35 3129
5507.05 2847
5507.75 2781
5508.45 2745
5509.15 2610
5509.85 2570
5510.55 2510
5511.25 2406
5511.95 2416
5512.65 2524
5513.35 2513
5514.05 2551
5514.76 2569
5515.46 2522
5516.16 2466
5516.86 2407
5517.56 2449
5518.26 2406
5518.96 2438
5519.66 2505
5520.36 2454
5521.06 2451
5521.77 2314
5522.47 2224
5523.17 2155
5523.87 2091
5524.57 2073
5525.27 2025
5525.97 2012
5526.67 1934
5527.38 1863
5528.08 1922
5528.78 1915
5529.48 1923
5530.18 1862
5530.88 1910
5531.59 1943
5532.29 1916
5532.99 1875
5533.69 1912
5534.39 1889
5535.10 1835
5535.80 1862
5536.50 1817
5537.20 1866
5537.90 1866
5538.61 1894
5539.31 1917
5540.01 1859
5540.71 1802
5541.42 1867
5542.12 1817
5542.82 1792
5543.52 1784
5544.23 1740
5544.93 1699
5545.63 1692
5546.33 1764
5547.04 1697
5547.74 1670
5548.44 1687
5549.15 1722
5549.85 1685
5550.55 1687
5551.26 1711
5551.96 1663
5552.66 1702
5553.36 1733
5554.07 1784
5554.77 1766
5555.47 1767
5556.18 1729
5556.88 1713
5557.58 1681
5558.29 1719
5558.99 1692
5559.70 1710
5560.40 1718
5561.10 1728
5561.81 1716
5562.51 1736
5563.21 1751
5563.92 1763
5564.62 1750
5565.33 1802
5566.03 1821
5566.73 1781
5567.44 1673
5568.14 1665
5568.85 1659
5569.55 1655
5570.25 1714
5570.96 1664
5571.66 1644
5572.37 1736
5573.07 1722
5573.78 1770
5574.48 1784
5575.19 1754
5575.89 1731
5576.59 1774
5577.30 1760
5578.00 1791
5578.71 1724
5579.41 1737
5580.12 1606
5580.82 1620
5581.53 1623
5582.23 1602
5582.94 1592
5583.64 1603
5584.35 1629
5585.05 1579
5585.76 1573
5586.46 1637
5587.17 1622
5587.88 1597
5588.58 1590
5589.29 1592
5589.99 1598
5590.70 1625
5591.40 1568
5592.11 1544
5592.81 1570
5593.52 1587
5594.23 1591
5594.93 1582
5595.64 1595
5596.34 1601
5597.05 1540
5597.76 1574
5598.46 1583
5599.17 1494
5599.87 1558
5600.58 1537
5601.29 1545
5601.99 1525
5602.70 1537
5603.41 1584
5604.11 1599
5604.82 1586
5605.52 1544
5606.23 1573
5606.94 1517
5607.64 1490
5608.35 1543
5609.06 1524
5609.76 1540
5610.47 1576
5611.18 1525
5611.88 1482
5612.59 1504
5613.30 1558
5614.01 1570
5614.71 1535
5615.42 1513
5616.13 1521
5616.83 1522
5617.54 1612
5618.25 1666
5618.96 1648
5619.66 1612
5620.37 1562
5621.08 1541
5621.79 1544
5622.49 1635
5623.20 1622
5623.91 1685
5624.62 1687
5625.32 1677
5626.03 1713
5626.74 1741
5627.45 1715
5628.16 1760
5628.86 1761
5629.57 1750
5630.28 1750
5630.99 1745
5631.70 1782
5632.40 1779
5633.11 1762
5633.82 1797
5634.53 1827
5635.24 1825
5635.95 1829
5636.65 1917
5637.36 1898
5638.07 1950
5638.78 1992
5639.49 2067
5640.20 2173
5640.91 2198
5641.61 2189
5642.32 2139
5643.03 2057
5643.74 1916
5644.45 1874
5645.16 1871
5645.87 1859
5646.58 1820
5647.29 1794
5648.00 1816
5648.70 1831
5649.41 1868
5650.12 1820
5650.83 1819
5651.54 1814
5652.25 1851
5652.96 1822
5653.67 1845
5654.38 1860
5655.09 1862
5655.80 1909
5656.51 1868
5657.22 1936
5657.93 1975
5658.64 2015
5659.35 2115
5660.06 2133
5660.77 2193
5661.48 2177
5662.19 2171
5662.90 2120
5663.61 2025
5664.32 1997
5665.03 2058
5665.74 1919
5666.45 1886
5667.16 1875
5667.87 1899
5668.58 1834
5669.29 1869
5670.00 1940
5670.71 1983
5671.42 2091
5672.13 2102
5672.84 2085
5673.56 2010
5674.27 1874
5674.98 1878
5675.69 1844
5676.40 1775
5677.11 1734
5677.82 1729
5678.53 1765
5679.24 1811
5679.95 1788
5680.67 1852
5681.38 1893
5682.09 1823
5682.80 1867
5683.51 1822
5684.22 1775
5684.93 1687
5685.65 1740
5686.36 1764
5687.07 1744
5687.78 1716
5688.49 1666
5689.20 1645
5689.92 1689
5690.63 1662
5691.34 1691
5692.05 1646
5692.76 1672
5693.47 1676
5694.19 1618
5694.90 1622
5695.61 1593
5696.32 1555
5697.04 1510
5697.75 1507
5698.46 1583
5699.17 1585
5699.89 1556
5700.60 1676
5701.31 1641
5702.02 1700
5702.74 1616
5703.45 1660
5704.16 1656
5704.87 1649
5705.59 1575
5706.30 1537
5707.01 1574
5707.72 1611
5708.44 1557
5709.15 1543
5709.86 1541
5710.58 1516
5711.29 1513
5712.00 1465
5712.72 1447
5713.43 1429
5714.14 1441
5714.86 1503
5715.57 1412
5716.28 1447
5717.00 1446
5717.71 1461
5718.42 1495
5719.14 1439
5719.85 1426
5720.56 1435
5721.28 1409
5721.99 1418
5722.71 1426
5723.42 1488
5724.13 1507
5724.85 1538
5725.56 1565
5726.28 1600
5726.99 1625
5727.70 1595
5728.42 1644
5729.13 1640
5729.85 1640
5730.56 1581
5731.28 1531
5731.99 1520
5732.70 1409
5733.42 1422
5734.13 1498
5734.85 1476
5735.56 1400
5736.28 1393
5736.99 1381
5737.71 1402
5738.42 1403
5739.14 1381
5739.85 1386
5740.57 1418
5741.28 1398
5742.00 1391
5742.71 1385
5743.43 1374
5744.14 1383
5744.86 1417
5745.57 1399
5746.29 1364
5747.00 1352
5747.72 1457
5748.43 1436
5749.15 1454
5749.87 1459
5750.58 1446
5751.30 1370
5752.01 1417
5752.73 1468
5753.44 1449
5754.16 1424
5754.88 1442
5755.59 1378
5756.31 1446
5757.02 1378
5757.74 1427
5758.46 1423
5759.17 1448
5759.89 1419
5760.60 1385
5761.32 1414
5762.04 1409
5762.75 1384
5763.47 1436
5764.19 1390
5764.90 1364
5765.62 1372
5766.34 1437
5767.05 1438
5767.77 1402
5768.49 1375
5769.20 1429
5769.92 1469
5770.64 1513
5771.35 1488
5772.07 1492
5772.79 1462
5773.50 1506
5774.22 1459
5774.94 1439
5775.65 1453
5776.37 1432
5777.09 1412
5777.81 1451
5778.52 1462
5779.24 1440
5779.96 1407
5780.68 1428
5781.39 1439
5782.11 1405
5782.83 1414
5783.55 1413
5784.26 1404
5784.98 1392
5785.70 1398
5786.42 1371
5787.14 1365
5787.85 1354
5788.57 1398
5789.29 1409
5790.01 1350
5790.73 1347
5791.44 1313
5792.16 1371
5792.88 1388
5793.60 1390
5794.32 1443
5795.03 1436
5795.75 1392
5796.47 1379
5797.19 1422
5797.91 1417
5798.63 1393
5799.35 1347
5800.06 1360
5800.78 1408
5801.50 1406
5802.22 1374
5802.94 1331
5803.66 1360
5804.38 1395
5805.10 1426
5805.82 1407
5806.53 1427
5807.25 1437
5807.97 1466
5808.69 1440
5809.41 1426
5810.13 1394
5810.85 1436
5811.57 1419
5812.29 1386
5813.01 1353
5813.73 1355
5814.45 1328
5815.17 1314
5815.89 1385
5816.61 1427
5817.33 1391
5818.05 1366
5818.77 1336
5819.49 1396
5820.20 1471
5820.92 1427
5821.64 1379
5822.36 1346
5823.09 1370
5823.81 1378
5824.53 1423
5825.25 1435
5825.97 1369
5826.69 1394
5827.41 1429
5828.13 1425
5828.85 1375
5829.57 1382
5830.29 1351
5831.01 1453
5831.73 1435
5832.45 1390
5833.17 1386
5833.89 1352
5834.61 1371
5835.33 1354
5836.05 1369
5836.78 1378
5837.50 1347
5838.22 1375
5838.94 1387
5839.66 1335
5840.38 1398
5841.10 1386
5841.82 1425
5842.54 1401
5843.27 1340
5843.99 1340
5844.71 1411
5845.43 1426
5846.15 1444
5846.87 1407
5847.59 1362
5848.32 1423
5849.04 1448
5849.76 1366
5850.48 1459
5851.20 1423
5851.93 1476
5852.65 1489
5853.37 1513
5854.09 1514
5854.81 1495
5855.54 1462
5856.26 1453
5856.98 1459
5857.70 1477
5858.42 1469
5859.15 1488
5859.87 1497
5860.59 1481
5861.31 1483
5862.04 1504
5862.76 1519
5863.48 1478
5864.20 1466
5864.93 1536
5865.65 1531
5866.37 1532
5867.10 1541
5867.82 1529
5868.54 1559
5869.26 1580
5869.99 1565
5870.71 1604
5871.43 1569
5872.16 1518
5872.88 1573
5873.60 1601
5874.33 1568
5875.05 1538
5875.77 1535
5876.50 1605
5877.22 1642
5877.94 1620
5878.67 1640
5879.39 1712
5880.11 1719
5880.84 1755
5881.56 1704
5882.28 1730
5883.01 1743
5883.73 1704
5884.46 1771
5885.18 1804
5885.90 1829
5886.63 1769
5887.35 1789
5888.08 1829
5888.80 1792
5889.52 1732
5890.25 1768
5890.97 1798
5891.70 1834
5892.42 1788
5893.15 1759
5893.87 1772
5894.59 1798
5895.32 1759
5896.04 1826
5896.77 1827
5897.49 1819
5898.22 1847
5898.94 1768
5899.67 1822
5900.39 1815
5901.12 1914
5901.84 1840
5902.57 1899
5903.29 1911
5904.02 1923
5904.74 1943
5905.47 1908
5906.19 1926
5906.92 1950
5907.64 1974
5908.37 1972
5909.09 1993
5909.82 2041
5910.55 2028
5911.27 2036
5912.00 2015
5912.72 2024
5913.45 2097
5914.17 2089
5914.90 2056
5915.63 2101
5916.35 2144
5917.08 2182
5917.80 2258
5918.53 2230
5919.25 2176
5919.98 2194
5920.71 2278
5921.43 2302
5922.16 2282
5922.89 2319
5923.61 2398
5924.34 2443
5925.06 2415
5925.79 2475
5926.52 2542
5927.24 2566
5927.97 2520
5928.70 2526
5929.42 2588
5930.15 2597
5930.88 2685
5931.60 2710
5932.33 2739
5933.06 2759
5933.78 2755
5934.51 2895
5935.24 2957
5935.97 2941
5936.69 2942
5937.42 3002
5938.15 3071
5938.87 3196
5939.60 3134
5940.33 3197
5941.06 3263
5941.78 3395
5942.51 3427
5943.24 3472
5943.97 3508
5944.69 3658
5945.42 3706
5946.15 3682
5946.88 3790
5947.60 3881
5948.33 3923
5949.06 4163
5949.79 4217
5950.52 4455
5951.24 4807
5951.97 5058
5952.70 5551
5953.43 5840
5954.16 5748
5954.88 5840
5955.61 5711
5956.34 5396
5957.07 5154
5957.80 5013
5958.53 4842
5959.25 4796
5959.98 4786
5960.71 4630
5961.44 4683
5962.17 4742
5962.90 4916
5963.63 4847
5964.36 5052
5965.08 5440
5965.81 5934
5966.54 6341
5967.27 6485
5968.00 6513
5968.73 6567
5969.46 6546
5970.19 6404
5970.92 6152
5971.65 5977
5972.37 5825
5973.10 5859
5973.83 5756
5974.56 5729
5975.29 5747
5976.02 5736
5976.75 5723
5977.48 5754
5978.21 5907
5978.94 6024
5979.67 6250
5980.40 6310
5981.13 6564
5981.86 6841
5982.59 6962
5983.32 7051
5984.05 7015
5984.78 7025
5985.51 7005
5986.24 7038
5986.97 7027
5987.70 7001
5988.43 6872
5989.16 6891
5989.89 7015
5990.62 6974
5991.35 7055
5992.08 7096
5992.81 7129
5993.54 7257
5994.27 7395
5995.00 7504
5995.74 7697
5996.47 7761
5997.20 7898
5997.93 7948
5998.66 7955
5999.39 7832
6000.12 7825
6000.85 7717
6001.58 7652
6002.31 7469
6003.04 7253
6003.78 7236
6004.51 7069
6005.24 6986
6005.97 7122
6006.70 7268
6007.43 7555
6008.16 8197
6008.90 9109
6009.63 10530
6010.36 12114
6011.09 14387
6011.82 16767
6012.55 18994
6013.29 20938
6014.02 21775
6014.75 21929
6015.48 20957
6016.21 19661
6016.95 17826
6017.68 15970
6018.41 13856
6019.14 12137
6019.87 10540
6020.61 9232
6021.34 8201
6022.07 7504
6022.80 6977
6023.54 6522
6024.27 6203
6025.00 6077
6025.73 5897
6026.47 5805
6027.20 5839
6027.93 5707
6028.66 5641
6029.40 5855
6030.13 5869
6030.86 5725
6031.59 5553
6032.33 5276
6033.06 5084
6033.79 5010
6034.53 4791
6035.26 4752
6035.99 4635
6036.73 4678
6037.46 4670
6038.19 4682
6038.93 4721
6039.66 4756
6040.39 4808
6041.13 4810
6041.86 4993
6042.59 4995
6043.33 4964
6044.06 5076
6044.79 5021
6045.53 5084
6046.26 5159
6047.00 5165
6047.73 5267
6048.46 5369
6049.20 5474
6049.93 5655
6050.67 5875
6051.40 6112
6052.13 6320
6052.87 6483
6053.60 6563
6054.34 6552
6055.07 6365
6055.81 6188
6056.54 6048
6057.27 5739
6058.01 5633
6058.74 5522
6059.48 5384
6060.21 5274
6060.95 5300
6061.68 5268
6062.42 5208
6063.15 5114
6063.89 5059
6064.62 4903
6065.36 4808
6066.09 4770
6066.83 4752
6067.56 4613
6068.30 4579
6069.03 4493
6069.77 4530
6070.50 4498
6071.24 4434
6071.97 4425
6072.71 4391
6073.44 4300
6074.18 4332
6074.91 4286
6075.65 4208
6076.39 4164
6077.12 4166
6077.86 4192
6078.59 4151
6079.33 4065
6080.06 4095
6080.80 4044
6081.54 3877
6082.27 3844
6083.01 3781
6083.74 3839
6084.48 3714
6085.22 3792
6085.95 3845
6086.69 3724
6087.42 3719
6088.16 3711
6088.90 3843
6089.63 3855
6090.37 3929
6091.11 3976
6091.84 3949
6092.58 3919
6093.32 3830
6094.05 3746
6094.79 3719
6095.53 3657
6096.26 3615
6097.00 3671
6097.74 3664
6098.47 3521
6099.21 3566
6099.95 3587
6100.69 3460
6101.42 3417
6102.16 3509
6102.90 3479
6103.63 3517
6104.37 3519
6105.11 3491
6105.85 3402
6106.58 3411
6107.32 3380
6108.06 3473
6108.80 3529
6109.53 3525
6110.27 3513
6111.01 3567
6111.75 3481
6112.49 3572
6113.22 3653
6113.96 3711
6114.70 3763
6115.44 3776
6116.17 3825
6116.91 3855
6117.65 3941
6118.39 3860
6119.13 3905
6119.87 3917
6120.60 3913
6121.34 3865
6122.08 3877
6122.82 3922
6123.56 3950
6124.30 3906
6125.03 3957
6125.77 3988
6126.51 4017
6127.25 4050
6127.99 4018
6128.73 3972
6129.47 3983
6130.21 4018
6130.94 4065
6131.68 4054
6132.42 3994
6133.16 4061
6133.90 4071
6134.64 4215
6135.38 4337
6136.12 4406
6136.86 4528
6137.60 4622
6138.34 4709
6139.08 4943
6139.81 5001
6140.55 5036
6141.29 5144
6142.03 5072
6142.77 5048
6143.51 5039
6144.25 4997
6144.99 4963
6145.73 4960
6146.47 4943
6147.21 4926
6147.95 4857
6148.69 4793
6149.43 4948
6150.17 4937
6150.91 4926
6151.65 5006
6152.39 5031
6153.13 5012
6153.87 5097
6154.61 5167
6155.35 5186
6156.09 5272
6156.83 5318
6157.58 5277
6158.32 5417
6159.06 5559
6159.80 5591
6160.54 5637
6161.28 5738
6162.02 5971
6162.76 6175
6163.50 6536
6164.24 6916
6164.98 7194
6165.72 7376
6166.46 7705
6167.21 7920
6167.95 8018
6168.69 7960
6169.43 7761
6170.17 7705
6170.91 7508
6171.65 7330
6172.39 7268
6173.14 7221
6173.88 7142
6174.62 7173
6175.36 7213
6176.10 7283
6176.84 7416
6177.59 7707
6178.33 8245
6179.07 8987
6179.81 10075
6180.55 11423
6181.30 12860
6182.04 14356
6182.78 15569
6183.52 16143
6184.26 16101
6185.01 15604
6185.75 14708
6186.49 13451
6187.23 12419
6187.97 11220
6188.72 10394
6189.46 9738
6190.20 9161
6190.94 8858
6191.69 8586
6192.43 8432
6193.17 8459
6193.92 8315
6194.66 8172
6195.40 8223
6196.14 7978
6196.89 7854
6197.63 7896
6198.37 7817
6199.12 7811
6199.86 7907
6200.60 7802
6201.34 7780
6202.09 7958
6202.83 8357
6203.57 8816
6204.32 9857
6205.06 11424
6205.80 13957
6206.55 17053
6207.29 20755
6208.03 24787
6208.78 27671
6209.52 29248
6210.27 29759
6211.01 28376
6211.75 26022
6212.50 22868
6213.24 19865
6213.98 16836
6214.73 14262
6215.47 12214
6216.22 10410
6216.96 8972
6217.71 7995
6218.45 7321
6219.19 6949
6219.94 6512
6220.68 6338
6221.43 6228
6222.17 6150
6222.92 6018
6223.66 5876
6224.40 5839
6225.15 5572
6225.89 5324
6226.64 5151
6227.38 4843
6228.13 4658
6228.87 4516
6229.62 4408
6230.36 4199
6231.11 4236
6231.85 4239
6232.60 4304
6233.34 4358
6234.09 4421
6234.83 4491
6235.58 4419
6236.32 4566
6237.07 4811
6237.81 4856
6238.56 4961
6239.30 5215
6240.05 5626
6240.80 5714
6241.54 5703
6242.29 5577
6243.03 5486
6243.78 5445
6244.52 5354
6245.27 5399
6246.02 5602
6246.76 5798
6247.51 5805
6248.25 5779
6249.00 5695
6249.75 5548
6250.49 5432
6251.24 5256
6251.98 5197
6252.73 4981
6253.48 4934
6254.22 4799
6254.97 4703
6255.72 4746
6256.46 4634
6257.21 4581
6257.95 4591
6258.70 4601
6259.45 4517
6260.19 4494
6260.94 4462
6261.69 4412
6262.43 4288
6263.18 4213
6263.93 4272
6264.68 4162
6265.42 4069
6266.17 4002
6266.92 3995
6267.66 3929
6268.41 4043
6269.16 3966
6269.91 3971
6270.65 3975
6271.40 3990
6272.15 3936
6272.89 3928
6273.64 3916
6274.39 3902
6275.14 3888
6275.88 3842
6276.63 3837
6277.38 3917
6278.13 3843
6278.88 3809
6279.62 3778
6280.37 3711
6281.12 3651
6281.87 3610
6282.62 3490
6283.36 3434
6284.11 3425
6284.86 3396
6285.61 3393
6286.36 3384
6287.10 3404
6287.85 3310
6288.60 3313
6289.35 3364
6290.10 3254
6290.85 3170
6291.59 3200
6292.34 3177
6293.09 3097
6293.84 3062
6294.59 3081
6295.34 3032
6296.09 3042
6296.84 3066
6297.58 3034
6298.33 3052
6299.08 2996
6299.83 2918
6300.58 2884
6301.33 2908
6302.08 2869
6302.83 2896
6303.58 2937
6304.33 2884
6305.08 2878
6305.83 2887
6306.58 2878
6307.32 2946
6308.07 2825
6308.82 2969
6309.57 2927
6310.32 2979
6311.07 3049
6311.82 3092
6312.57 3044
6313.32 3115
6314.07 3094
6314.82 3210
6315.57 3223
6316.32 3191
6317.07 3250
6317.82 3288
6318.57 3242
6319.32 3156
6320.07 3075
6320.82 3031
6321.57 2860
6322.32 2814
6323.07 2802
6323.82 2773
6324.58 2698
6325.33 2699
6326.08 2712
6326.83 2755
6327.58 2693
6328.33 2734
6329.08 2793
6329.83 2811
6330.58 2696
6331.33 2676
6332.08 2674
6332.83 2660
6333.58 2655
6334.34 2694
6335.09 2612
6335.84 2677
6336.59 2713
6337.34 2711
6338.09 2711
6338.84 2646
6339.59 2717
6340.35 2709
6341.10 2584
6341.85 2701
6342.60 2739
6343.35 2697
6344.10 2646
6344.86 2625
6345.61 2644
6346.36 2758
6347.11 2725
6347.86 2704
6348.62 2716
6349.37 2737
6350.12 2876
6350.87 2907
6351.62 2937
6352.38 3004
6353.13 3095
6353.88 3104
6354.63 3150
6355.38 3161
6356.14 3104
6356.89 3032
6357.64 2952
6358.39 2999
6359.15 2888
6359.90 2796
6360.65 2838
6361.40 2797
6362.16 2852
6362.91 2703
6363.66 2726
6364.42 2816
6365.17 2901
6365.92 2934
6366.67 3165
6367.43 3273
6368.18 3452
6368.93 3500
6369.69 3436
6370.44 3330
6371.19 3270
6371.95 3224
6372.70 3054
6373.45 2950
6374.21 2820
6374.96 2830
6375.71 2791
6376.47 2754
6377.22 2767
6377.98 2783
6378.73 2905
6379.48 2887
6380.24 2872
6380.99 2981
6381.74 2911
6382.50 3055
6383.25 2954
6384.01 2845
6384.76 2848
6385.51 2783
6386.27 2729
6387.02 2647
6387.78 2603
6388.53 2593
6389.29 2558
6390.04 2496
6390.79 2579
6391.55 2524
6392.30 2539
6393.06 2546
6393.81 2613
6394.57 2584
6395.32 2553
6396.08 2499
6396.83 2533
6397.59 2511
6398.34 2508
6399.10 2514
6399.85 2567
6400.61 2499
6401.36 2458
6402.12 2514
6402.87 2528
6403.63 2501
6404.38 2444
6405.14 2530
6405.89 2498
6406.65 2544
6407.40 2569
6408.16 2623
6408.91 2694
6409.67 2607
6410.43 2793
6411.18 2743
6411.94 2649
6412.69 2648
6413.45 2658
6414.20 2552
6414.96 2554
6415.72 2606
6416.47 2670
6417.23 2691
6417.98 2612
6418.74 2617
6419.50 2633
6420.25 2585
6421.01 2612
6421.77 2572
6422.52 2615
6423.28 2624
6424.03 2552
6424.79 2521
6425.55 2493
6426.30 2433
6427.06 2553
6427.82 2540
6428.57 2567
6429.33 2527
6430.09 2587
6430.84 2449
6431.60 2475
6432.36 2574
6433.11 2603
6433.87 2648
6434.63 2600
6435.39 2560
6436.14 2628
6436.90 2661
6437.66 2638
6438.41 2761
6439.17 2745
6439.93 2733
6440.69 2712
6441.44 2784
6442.20 2772
6442.96 2770
6443.72 2823
6444.47 2775
6445.23 2799
6445.99 2791
6446.75 2885
6447.50 2858
6448.26 2924
6449.02 2885
6449.78 2858
6450.54 2872
6451.29 2863
6452.05 2911
6452.81 2899
6453.57 2896
6454.33 2874
6455.08 2845
6455.84 2904
6456.60 2931
6457.36 2924
6458.12 3000
6458.88 2983
6459.64 2955
6460.39 3081
6461.15 3133
6461.91 3211
6462.67 3257
6463.43 3331
6464.19 3473
6464.95 3509
6465.70 3551
6466.46 3615
6467.22 3544
6467.98 3539
6468.74 3558
6469.50 3483
6470.26 3555
6471.02 3548
6471.78 3624
6472.54 3621
6473.30 3645
6474.05 3674
6474.81 3680
6475.57 3730
6476.33 3776
6477.09 3820
6477.85 3899
6478.61 3988
6479.37 4007
6480.13 4106
6480.89 4086
6481.65 4220
6482.41 4242
6483.17 4280
6483.93 4353
6484.69 4412
6485.45 4401
6486.21 4555
6486.97 4592
6487.73 4606
6488.49 4580
6489.25 4624
6490.01 4755
6490.77 4907
6491.53 5042
6492.29 5260
6493.05 5264
6493.81 5342
6494.57 5511
6495.33 5508
6496.10 5443
6496.86 5436
6497.62 5353
6498.38 5291
6499.14 5266
6499.90 5269
6500.66 5281
6501.42 5533
6502.18 5705
6502.94 5784
6503.70 6333
6504.47 7177
6505.23 8447
6505.99 10398
6506.75 12378
6507.51 14343
6508.27 15948
6509.03 16532
6509.79 16395
6510.56 15809
6511.32 14584
6512.08 13182
6512.84 11648
6513.60 10165
6514.36 9132
6515.13 8152
6515.89 7583
6516.65 7057
6517.41 6696
6518.17 6468
6518.94 6419
6519.70 6390
6520.46 6389
6521.22 6354
6521.98 6455
6522.75 6530
6523.51 6717
6524.27 7124
6525.03 7522
6525.79 8005
6526.56 8469
6527.32 8897
6528.08 9210
6528.84 9317
6529.61 9266
6530.37 9154
6531.13 8881
6531.90 8649
6532.66 8846
6533.42 9120
6534.18 9890
6534.95 10997
6535.71 12015
6536.47 12878
6537.24 12990
6538.00 12744
6538.76 12036
6539.53 10987
6540.29 9998
6541.05 9048
6541.82 7996
6542.58 7293
6543.34 6868
6544.11 6624
6544.87 6437
6545.63 6306
6546.40 6214
6547.16 6171
6547.92 6069
6548.69 5983
6549.45 5645
6550.21 5601
6550.98 5611
6551.74 5591
6552.51 5426
6553.27 5349
6554.03 5418
6554.80 5421
6555.56 5333
6556.33 5232
6557.09 5269
6557.85 5277
6558.62 5385
6559.38 5371
6560.15 5415
6560.91 5492
6561.68 5574
6562.44 5744
6563.21 5752
6563.97 5875
6564.74 5938
6565.50 5975
6566.26 6075
6567.03 6066
6567.79 6021
6568.56 5997
6569.32 5924
6570.09 6032
6570.85 6012
6571.62 5931
6572.38 6124
6573.15 6171
6573.91 6320
6574.68 6357
6575.44 6453
6576.21 6463
6576.98 6481
6577.74 6353
6578.51 6373
6579.27 6372
6580.04 6342
6580.80 6440
6581.57 6514
6582.33 6497
6583.10 6401
6583.87 6380
6584.63 6484
6585.40 6514
6586.16 6310
6586.93 6407
6587.70 6363
6588.46 6396
6589.23 6444
6589.99 6624
6590.76 6857
6591.53 7093
6592.29 7698
6593.06 8519
6593.82 9195
6594.59 9527
6595.36 9875
6596.12 10056
6596.89 9722
6597.66 9390
6598.42 8788
6599.19 8233
6599.96 7528
6600.72 7020
6601.49 6590
6602.26 6207
6603.02 5853
6603.79 5625
6604.56 5375
6605.33 5333
6606.09 5293
6606.86 5265
6607.63 5132
6608.39 5076
6609.16 5037
6609.93 5017
6610.70 5095
6611.46 5044
6612.23 4970
6613.00 4922
6613.77 4791
6614.53 4791
6615.30 4731
6616.07 4795
6616.84 4858
6617.60 4872
6618.37 4907
6619.14 4988
6619.91 5154
6620.68 5345
6621.44 5613
6622.21 5709
6622.98 5749
6623.75 5928
6624.52 5877
6625.28 5777
6626.05 5752
6626.82 5542
6627.59 5367
6628.36 5284
6629.13 5041
6629.89 5009
6630.66 5019
6631.43 5061
6632.20 5289
6632.97 5525
6633.74 5634
6634.51 5930
6635.27 6062
6636.04 6136
6636.81 6101
6637.58 6092
6638.35 6169
6639.12 6224
6639.89 6244
6640.66 6437
6641.43 6551
6642.19 6382
6642.96 6377
6643.73 6195
6644.50 6004
6645.27 5738
6646.04 5477
6646.81 5154
6647.58 4915
6648.35 4703
6649.12 4638
6649.89 4550
6650.66 4432
6651.43 4378
6652.20 4302
6652.97 4310
6653.74 4214
6654.51 4148
6655.28 4224
6656.05 4151
6656.82 4088
6657.59 4087
6658.36 4075
6659.13 4069
6659.90 4042
6660.67 4109
6661.44 4072
6662.21 3994
6662.98 4050
6663.75 4030
6664.52 4132
6665.29 4055
6666.06 3999
6666.83 4070
6667.60 4165
6668.37 4203
6669.14 4261
6669.91 4376
6670.68 4403
6671.46 4539
6672.23 4550
6673.00 4457
6673.77 4440
6674.54 4531
6675.31 4441
6676.08 4400
6676.85 4312
6677.62 4416
6678.40 4376
6679.17 4531
6679.94 4391
6680.71 4426
6681.48 4426
6682.25 4485
6683.02 4653
6683.80 4777
6684.57 5071
6685.34 5273
6686.11 5368
6686.88 5403
6687.65 5287
6688.43 5133
6689.20 4879
6689.97 4495
6690.74 4367
6691.51 4255
6692.29 4103
6693.06 4021
6693.83 3911
6694.60 3891
6695.37 3730
6696.15 3809
6696.92 3798
6697.69 3803
6698.46 3720
6699.24 3666
6700.01 3693
6700.78 3641
6701.55 3675
6702.33 3710
6703.10 3638
6703.87 3601
6704.64 3609
6705.42 3544
6706.19 3517
6706.96 3505
6707.74 3512
6708.51 3434
6709.28 3446
6710.06 3431
6710.83 3427
6711.60 3421
6712.37 3346
6713.15 3315
6713.92 3314
6714.69 3196
6715.47 3208
6716.24 3282
6717.01 3210
6717.79 3247
6718.56 3196
6719.34 3169
6720.11 3213
6720.88 3205
6721.66 3220
6722.43 3168
6723.20 3202
6723.98 3177
6724.75 3289
6725.53 3170
6726.30 3189
6727.07 3156
6727.85 3161
6728.62 3160
6729.40 3136
6730.17 3154
6730.95 3125
6731.72 3191
6732.49 3225
6733.27 3216
6734.04 3258
6734.82 3208
6735.59 3229
6736.37 3326
6737.14 3326
6737.92 3338
6738.69 3388
6739.47 3377
6740.24 3359
6741.01 3395
6741.79 3424
6742.56 3426
6743.34 3425
6744.11 3394
6744.89 3351
6745.67 3372
6746.44 3362
6747.22 3393
6747.99 3511
6748.77 3531
6749.54 3547
6750.32 3669
6751.09 3837
6751.87 3952
6752.64 4167
6753.42 4373
6754.19 4323
6754.97 4320
6755.75 4301
6756.52 4063
6757.30 4016
6758.07 3877
6758.85 3744
6759.63 3765
6760.40 3807
6761.18 3833
6761.95 3773
6762.73 3711
6763.51 3686
6764.28 3618
6765.06 3600
6765.83 3506
6766.61 3531
6767.39 3605
6768.16 3566
6768.94 3597
6769.72 3598
6770.49 3511
6771.27 3347
6772.05 3395
6772.82 3251
6773.60 3174
6774.38 3116
6775.15 3188
6775.93 3147
6776.71 3113
6777.48 3115
6778.26 3036
6779.04 3052
6779.82 3039
6780.59 3030
6781.37 3012
6782.15 3102
6782.92 3006
6783.70 2985
6784.48 3035
6785.26 3063
6786.03 3063
6786.81 2942
6787.59 2902
6788.37 2914
6789.14 2890
6789.92 2841
6790.70 2854
6791.48 2718
6792.25 2783
6793.03 2832
6793.81 2733
6794.59 2774
6795.37 2709
6796.14 2752
6796.92 2776
6797.70 2805
6798.48 2762
6799.26 2808
6800.04 2863
6800.81 2760
6801.59 2824
6802.37 2824
6803.15 2814
6803.93 2906
6804.71 2937
6805.48 2960
6806.26 3014
6807.04 2927
6807.82 2968
6808.60 2986
6809.38 2909
6810.16 2943
6810.94 2892
6811.71 2875
6812.49 2809
6813.27 2809
6814.05 2800
6814.83 2823
6815.61 2863
6816.39 2846
6817.17 2836
6817.95 2882
6818.73 2871
6819.51 2867
6820.29 2789
6821.07 2799
6821.84 2763
6822.62 2782
6823.40 2787
6824.18 2757
6824.96 2809
6825.74 2852
6826.52 2809
6827.30 2765
6828.08 2713
6828.86 2676
6829.64 2668
6830.42 2690
6831.20 2752
6831.98 2760
6832.76 2700
6833.54 2740
6834.32 2817
6835.10 2888
6835.88 3023
6836.66 3223
6837.44 3442
6838.22 3660
6839.01 3633
6839.79 3687
6840.57 3677
6841.35 3622
6842.13 3592
6842.91 3488
6843.69 3328
6844.47 3210
6845.25 3104
6846.03 3133
6846.81 3194
6847.59 3357
6848.37 3680
6849.16 4059
6849.94 4455
6850.72 4781
6851.50 4933
6852.28 4834
6853.06 4780
6853.84 4618
6854.62 4385
6855.41 4143
6856.19 3931
6856.97 3709
6857.75 3470
6858.53 3369
6859.31 3209
6860.10 3117
6860.88 3156
6861.66 3178
6862.44 3134
6863.22 3126
6864.00 3070
6864.79 3056
6865.57 3105
6866.35 3130
6867.13 3150
6867.91 3225
6868.70 3230
6869.48 3224
6870.26 3271
6871.04 3273
6871.83 3149
6872.61 3255
6873.39 3289
6874.17 3300
6874.96 3310
6875.74 3462
6876.52 3435
6877.30 3577
6878.09 3619
6878.87 3718
6879.65 3870
6880.43 4123
6881.22 4365
6882.00 4460
6882.78 4574
6883.57 4772
6884.35 4726
6885.13 4710
6885.92 4878
6886.70 5238
6887.48 5495
6888.27 5791
6889.05 6100
6889.83 6103
6890.62 6153
6891.40 5978
6892.18 5629
6892.97 5176
6893.75 4855
6894.53 4574
6895.32 4440
6896.10 4293
6896.88 4287
6897.67 4157
6898.45 4102
6899.24 4147
6900.02 4166
6900.80 4139
6901.59 4058
6902.37 3994
6903.16 4072
6903.94 4056
6904.73 4014
6905.51 4026
6906.29 4068
6907.08 4033
6907.86 3996
6908.65 3895
6909.43 3899
6910.22 3848
6911.00 3928
6911.79 3801
6912.57 3730
6913.35 3694
6914.14 3745
6914.92 3712
6915.71 3697
6916.49 3642
6917.28 3608
6918.06 3732
6918.85 3721
6919.63 3659
6920.42 3758
6921.20 3774
6921.99 3824
6922.78 3771
6923.56 3919
6924.35 3919
6925.13 3950
6925.92 3990
6926.70 3926
6927.49 4020
6928.27 4084
6929.06 4122
6929.84 4169
6930.63 4175
6931.42 4221
6932.20 4187
6932.99 4167
6933.77 4192
6934.56 4216
6935.35 4267
6936.13 4264
6936.92 4356
6937.70 4566
6938.49 4734
6939.28 5025
6940.06 5192
6940.85 5395
6941.63 5719
6942.42 5977
6943.21 6079
6943.99 6231
6944.78 6255
6945.57 6226
6946.35 6307
6947.14 6492
6947.93 6533
6948.71 6788
6949.50 6863
6950.29 6777
6951.07 6642
6951.86 6411
6952.65 6300
6953.44 6096
6954.22 5901
6955.01 5885
6955.80 5784
6956.58 5714
6957.37 5608
6958.16 5584
6958.95 5622
6959.73 5628
6960.52 5715
6961.31 5810
6962.09 5833
6962.88 5950
6963.67 6028
6964.46 6255
6965.25 6484
6966.03 6739
6966.82 7078
6967.61 7342
6968.40 7600
6969.18 7779
6969.97 7949
6970.76 8078
6971.55 8153
6972.34 7926
6973.12 7857
6973.91 7909
6974.70 7784
6975.49 7819
6976.28 7888
6977.07 8028
6977.85 8226
6978.64 8585
6979.43 9019
6980.22 9663
6981.01 11001
6981.80 12728
6982.59 14992
6983.37 18165
6984.16 21656
6984.95 24776
6985.74 27103
6986.53 28347
6987.32 28214
6988.11 27014
6988.90 24893
6989.69 22092
6990.47 19078
6991.26 16318
6992.05 13959
6992.84 11848
6993.63 10112
6994.42 8751
6995.21 7792
6996.00 7040
6996.79 6459
6997.58 6102
6998.37 5729
6999.16 5530
6999.95 5328
7000.74 5276
7001.53 5234
7002.32 4937
7003.11 4777
7003.90 4674
7004.69 4591
7005.48 4502
7006.27 4401
7007.06 4162
7007.85 4151
7008.64 4121
7009.43 4080
7010.22 4214
7011.01 4340
7011.80 4428
7012.59 4550
7013.38 4720
7014.17 4783
7014.96 4900
7015.75 4894
7016.54 4889
7017.33 4717
7018.12 4712
7018.91 4641
7019.70 4734
7020.49 4829
7021.28 4940
7022.07 5225
7022.87 5383
7023.66 5515
7024.45 5615
7025.24 5633
7026.03 5674
7026.82 5552
7027.61 5363
7028.40 5229
7029.19 5133
7029.99 5047
7030.78 4885
7031.57 4785
7032.36 4685
7033.15 4635
7033.94 4606
7034.74 4633
7035.53 4784
7036.32 4875
7037.11 5123
7037.90 5194
7038.69 5287
7039.49 5257
7040.28 5203
7041.07 5071
7041.86 5159
7042.65 5009
7043.45 5125
7044.24 4993
7045.03 5005
7045.82 5050
7046.61 4925
7047.41 4940
7048.20 5017
7048.99 5152
7049.78 5304
7050.58 5496
7051.37 5780
7052.16 5645
7052.95 5521
7053.75 5491
7054.54 5339
7055.33 4958
7056.13 4875
7056.92 4694
7057.71 4645
7058.50 4606
7059.30 4586
7060.09 4529
7060.88 4516
7061.68 4430
7062.47 4365
7063.26 4283
7064.06 4215
7064.85 4217
7065.64 4190
7066.44 4139
7067.23 4140
7068.02 4083
7068.82 4066
7069.61 3867
7070.40 3875
7071.20 3788
7071.99 3671
7072.78 3566
7073.58 3610
7074.37 3485
7075.17 3461
7075.96 3426
7076.75 3446
7077.55 3378
7078.34 3304
7079.14 3335
7079.93 3273
7080.72 3354
7081.52 3415
7082.31 3310
7083.11 3288
7083.90 3255
7084.70 3241
7085.49 3142
7086.28 3244
7087.08 3182
7087.87 3155
7088.67 3142
7089.46 3172
7090.26 3207
7091.05 3093
7091.85 2948
7092.64 2922
7093.44 2912
7094.23 2958
7095.03 2895
7095.82 2854
7096.62 2822
7097.41 2784
7098.21 2832
7099.00 2741
7099.80 2705
7100.59 2728
7101.39 2713
7102.18 2742
7102.98 2777
7103.77 2762
7104.57 2664
7105.37 2619
7106.16 2564
7106.96 2641
7107.75 2576
7108.55 2535
7109.34 2572
7110.14 2572
7110.94 2586
7111.73 2438
7112.53 2475
7113.32 2477
7114.12 2560
7114.92 2537
7115.71 2583
7116.51 2538
7117.30 2498
7118.10 2560
7118.90 2519
7119.69 2496
7120.49 2470
7121.29 2515
7122.08 2548
7122.88 2495
7123.68 2449
7124.47 2453
7125.27 2450
7126.07 2431
7126.86 2518
7127.66 2448
7128.46 2465
7129.25 2531
7130.05 2605
7130.85 2601
7131.64 2579
7132.44 2579
7133.24 2537
7134.04 2449
7134.83 2426
7135.63 2346
7136.43 2350
7137.23 2296
7138.02 2308
7138.82 2287
7139.62 2280
7140.42 2243
7141.21 2249
7142.01 2315
7142.81 2255
7143.61 2248
7144.40 2226
7145.20 2187
7146.00 2208
7146.80 2172
7147.59 2135
7148.39 2101
7149.19 2134
7149.99 2135
7150.79 2047
7151.59 2087
7152.38 2059
7153.18 2047
7153.98 2034
7154.78 2065
7155.58 2080
7156.38 2095
7157.17 2113
7157.97 2147
7158.77 2071
7159.57 2073
7160.37 2104
7161.17 2005
7161.97 1990
7162.76 2019
7163.56 1994
7164.36 2007
7165.16 2052
7165.96 2040
7166.76 2058
7167.56 2003
7168.36 1984
7169.16 1942
7169.96 1899
7170.75 1877
7171.55 1910
7172.35 1911
7173.15 1884
7173.95 1836
7174.75 1804
7175.55 1826
7176.35 1817
7177.15 1836
7177.95 1839
7178.75 1853
7179.55 1848
7180.35 1841
7181.15 1819
7181.95 1843
7182.75 1888
7183.55 1853
7184.35 1843
7185.15 1907
7185.95 1883
7186.75 1876
7187.55 1790
7188.35 1792
7189.15 1770
7189.95 1814
7190.75 1804
7191.55 1779
7192.35 1760
7193.15 1713
7193.95 1751
7194.75 1718
7195.55 1678
7196.35 1655
7197.15 1691
7197.95 1661
7198.76 1656
7199.56 1690
7200.36 1655
7201.16 1700
7201.96 1719
7202.76 1717
7203.56 1708
7204.36 1737
7205.16 1753
7205.96 1689
7206.77 1694
7207.57 1665
7208.37 1690
7209.17 1760
7209.97 1768
7210.77 1829
7211.57 1837
7212.38 1860
7213.18 1831
7213.98 1855
7214.78 1844
7215.58 1801
7216.38 1776
7217.19 1731
7217.99 1751
7218.79 1848
7219.59 1852
7220.39 1838
7221.20 1814
7222.00 1836
7222.80 1805
7223.60 1823
7224.40 1764
7225.21 1780
7226.01 1734
7226.81 1693
7227.61 1753
7228.42 1790
7229.22 1748
7230.02 1749
7230.82 1738
7231.63 1697
7232.43 1726
7233.23 1749
7234.03 1795
7234.84 1839
7235.64 1856
7236.44 1895
7237.25 1882
7238.05 1888
7238.85 1886
7239.65 1857
7240.46 1853
7241.26 1783
7242.06 1778
7242.87 1794
7243.67 1738
7244.47 1664
7245.28 1747
7246.08 1728
7246.88 1770
7247.69 1741
7248.49 1758
7249.30 1738
7250.10 1739
7250.90 1724
7251.71 1715
7252.51 1760
7253.31 1735
7254.12 1700
7254.92 1750
7255.73 1799
7256.53 1816
7257.33 1763
7258.14 1743
7258.94 1709
7259.75 1709
7260.55 1696
7261.35 1692
7262.16 1750
7262.96 1680
7263.77 1678
7264.57 1667
7265.38 1687
7266.18 1689
7266.99 1667
7267.79 1666
7268.59 1664
7269.40 1668
7270.20 1655
7271.01 1674
7271.81 1685
7272.62 1663
7273.42 1658
7274.23 1633
7275.03 1704
7275.84 1703
7276.64 1687
7277.45 1733
7278.25 1730
7279.06 1676
7279.86 1752
7280.67 1823
7281.48 1870
7282.28 1971
7283.09 2086
7283.89 2214
7284.70 2209
7285.50 2277
7286.31 2251
7287.11 2207
7287.92 2114
7288.73 2071
7289.53 1974
7290.34 1928
7291.14 1831
7291.95 1786
7292.76 1789
7293.56 1758
7294.37 1784
7295.17 1801
7295.98 1768
7296.79 1806
7297.59 1785
7298.40 1762
7299.21 1809
7300.01 1811
7300.82 1799
7301.62 1786
7302.43 1794
7303.24 1785
7304.04 1848
7304.85 1804
7305.66 1778
7306.46 1795
7307.27 1831
7308.08 1844
7308.89 1838
7309.69 1887
7310.50 1935
7311.31 1985
7312.11 2012
7312.92 2064
7313.73 2078
7314.53 2081
7315.34 2106
7316.15 2182
7316.96 2226
7317.76 2454
7318.57 2681
7319.38 2858
7320.19 3039
7320.99 3031
7321.80 2872
7322.61 2687
7323.42 2591
7324.22 2501
7325.03 2414
7325.84 2205
7326.65 2114
7327.46 2061
7328.26 2020
7329.07 2012
7329.88 2019
7330.69 1967
7331.50 1949
7332.30 1989
7333.11 1937
7333.92 2017
7334.73 2004
7335.54 2040
7336.35 2008
7337.15 1929
7337.96 1972
7338.77 1970
7339.58 1971
7340.39 1958
7341.20 1995
7342.01 1930
7342.82 1859
7343.62 1849
7344.43 1826
7345.24 1822
7346.05 1788
7346.86 1820
7347.67 1833
7348.48 1782
7349.29 1818
7350.10 1704
7350.91 1746
7351.71 1726
7352.52 1765
7353.33 1713
7354.14 1740
7354.95 1731
7355.76 1702
7356.57 1746
7357.38 1746
7358.19 1795
7359.00 1781
7359.81 1798
7360.62 1804
7361.43 1813
7362.24 1838
7363.05 1848
7363.86 1905
7364.67 1879
7365.48 1906
7366.29 1870
7367.10 1846
7367.91 1807
7368.72 1789
7369.53 1799
7370.34 1762
7371.15 1762
7371.96 1747
7372.77 1683
7373.58 1661
7374.39 1699
7375.20 1706
7376.01 1693
7376.82 1698
7377.63 1725
7378.45 1764
7379.26 1900
7380.07 1965
7380.88 1945
7381.69 2029
7382.50 2002
7383.31 2019
7384.12 2014
7384.93 1938
7385.74 1906
7386.56 1827
7387.37 1736
7388.18 1728
7388.99 1702
7389.80 1687
7390.61 1644
7391.42 1602
7392.24 1593
7393.05 1552
7393.86 1608
7394.67 1563
7395.48 1571
7396.29 1565
7397.10 1561
7397.92 1568
7398.73 1575
7399.54 1652
7400.35 1656
7401.16 1677
7401.98 1700
7402.79 1694
7403.60 1694
7404.41 1629
7405.23 1610
7406.04 1619
7406.85 1594
7407.66 1544
7408.47 1591
7409.29 1549
7410.10 1501
7410.91 1457
7411.72 1413
7412.54 1510
7413.35 1535
7414.16 1465
7414.98 1437
7415.79 1434
7416.60 1449
7417.41 1460
7418.23 1428
7419.04 1458
7419.85 1436
7420.67 1453
7421.48 1500
7422.29 1537
7423.11 1467
7423.92 1429
7424.73 1444
7425.54 1433
7426.36 1440
7427.17 1447
7427.99 1459
7428.80 1467
7429.61 1471
7430.43 1418
7431.24 1441
7432.05 1478
7432.87 1438
7433.68 1418
7434.49 1452
7435.31 1436
7436.12 1429
7436.94 1467
7437.75 1443
7438.56 1444
7439.38 1430
7440.19 1467
7441.01 1452
7441.82 1418
7442.64 1471
7443.45 1496
7444.26 1504
7445.08 1447
7445.89 1440
7446.71 1431
7447.52 1406
7448.34 1434
7449.15 1442
7449.97 1414
7450.78 1452
7451.59 1463
7452.41 1453
7453.22 1427
7454.04 1443
7454.85 1426
7455.67 1466
7456.48 1488
7457.30 1456
7458.11 1457
7458.93 1452
7459.74 1427
7460.56 1477
7461.38 1478
7462.19 1425
7463.01 1486
7463.82 1489
7464.64 1516
7465.45 1475
7466.27 1497
7467.08 1454
7467.90 1495
7468.72 1521
7469.53 1472
7470.35 1501
7471.16 1472
7471.98 1476
7472.79 1493
7473.61 1502
7474.43 1515
7475.24 1487
7476.06 1510
7476.87 1490
7477.69 1535
7478.51 1527
7479.32 1483
7480.14 1450
7480.96 1468
7481.77 1544
7482.59 1526
7483.41 1490
7484.22 1476
7485.04 1497
7485.85 1481
7486.67 1469
7487.49 1466
7488.31 1463
7489.12 1453
7489.94 1459
7490.76 1470
7491.57 1435
7492.39 1464
7493.21 1466
7494.02 1449
7494.84 1500
7495.66 1475
7496.48 1521
7497.29 1510
7498.11 1471
7498.93 1458
7499.74 1448
7500.56 1472
7501.38 1496
7502.20 1483
7503.01 1534
7503.83 1479
7504.65 1455
7505.47 1501
7506.29 1538
7507.10 1477
7507.92 1486
7508.74 1529
7509.56 1516
7510.37 1452
7511.19 1471
7512.01 1510
7512.83 1423
7513.65 1480
7514.47 1493
7515.28 1490
7516.10 1463
7516.92 1469
7517.74 1463
7518.56 1478
7519.38 1457
7520.19 1439
7521.01 1527
7521.83 1479
7522.65 1500
7523.47 1558
7524.29 1579
7525.11 1550
7525.92 1540
7526.74 1531
7527.56 1520
7528.38 1513
7529.20 1549
7530.02 1568
7530.84 1553
7531.66 1597
7532.48 1614
7533.30 1609
7534.12 1652
7534.93 1608
7535.75 1616
7536.57 1624
7537.39 1675
7538.21 1656
7539.03 1655
7539.85 1629
7540.67 1619
7541.49 1615
7542.31 1638
7543.13 1619
7543.95 1622
7544.77 1640
7545.59 1638
7546.41 1675
7547.23 1637
7548.05 1636
7548.87 1608
7549.69 1617
7550.51 1703
7551.33 1688
7552.15 1652
7552.97 1675
7553.79 1716
7554.61 1748
7555.43 1710
7556.25 1719
7557.07 1700
7557.89 1736
7558.71 1784
7559.53 1831
7560.36 1832
7561.18 1824
7562.00 1817
7562.82 1848
7563.64 1828
7564.46 1849
7565.28 1869
7566.10 1854
7566.92 1882
7567.74 1815
7568.56 1879
7569.39 1874
7570.21 1903
7571.03 1877
7571.85 1892
7572.67 1884
7573.49 1964
7574.31 1935
7575.14 1933
7575.96 1914
7576.78 1926
7577.60 1965
7578.42 1987
7579.24 2007
7580.06 2030
7580.89 2044
7581.71 2060
7582.53 2052
7583.35 2071
7584.17 2075
7585.00 2110
7585.82 2095
7586.64 2173
7587.46 2259
7588.29 2278
7589.11 2238
7589.93 2245
7590.75 2253
7591.57 2285
7592.40 2389
7593.22 2337
7594.04 2368
7594.86 2435
7595.69 2469
7596.51 2494
7597.33 2472
7598.15 2507
7598.98 2527
7599.80 2543
7600.62 2603
7601.45 2675
7602.27 2755
7603.09 2831
7603.92 2828
7604.74 2942
7605.56 3048
7606.38 3042
7607.21 3013
7608.03 3016
7608.85 2891
7609.68 2781
7610.50 2773
7611.32 2711
7612.15 2673
7612.97 2655
7613.80 2670
7614.62 2687
7615.44 2800
7616.27 2812
7617.09 2948
7617.91 3013
7618.74 3053
7619.56 3043
7620.39 3159
7621.21 3123
7622.03 3026
7622.86 3025
7623.68 2988
7624.51 3005
7625.33 3079
7626.15 2991
7626.98 3046
7627.80 3103
7628.63 3178
7629.45 3226
7630.28 3326
7631.10 3507
7631.93 3507
7632.75 3631
7633.58 3538
7634.40 3515
7635.22 3305
7636.05 3227
7636.87 3105
7637.70 2957
7638.52 2752
7639.35 2636
7640.17 2638
7641.00 2558
7641.82 2474
7642.65 2540
7643.47 2571
7644.30 2712
7645.13 2726
7645.95 2738
7646.78 2801
7647.60 2787
7648.43 2675
7649.25 2658
7650.08 2530
7650.90 2418
7651.73 2361
7652.55 2312
7653.38 2229
7654.21 2144
7655.03 2131
7655.86 2090
7656.68 2098
7657.51 2061
7658.34 2012
7659.16 2023
7659.99 2046
7660.81 1919
7661.64 1958
7662.47 2003
7663.29 2027
7664.12 2025
7664.95 1993
7665.77 2024
7666.60 2033
7667.42 2000
7668.25 2027
7669.08 2050
7669.90 2038
7670.73 2037
7671.56 2025
7672.38 1963
7673.21 1982
7674.04 1908
7674.87 1896
7675.69 1985
7676.52 1986
7677.35 1961
7678.17 1919
7679.00 1904
7679.83 1907
7680.65 1890
7681.48 1933
7682.31 1983
7683.14 1976
7683.96 2098
7684.79 2190
7685.62 2218
7686.45 2248
7687.27 2197
7688.10 2168
7688.93 2165
7689.76 2070
7690.58 2061
7691.41 1966
7692.24 1981
7693.07 1901
7693.90 1895
7694.72 1942
7695.55 1856
7696.38 1868
7697.21 1975
7698.04 2032
7698.86 1987
7699.69 1998
7700.52 2061
7701.35 2026
7702.18 1988
7703.01 1946
7703.83 1882
7704.66 1846
7705.49 1843
7706.32 1845
7707.15 1786
7707.98 1811
7708.81 1726
7709.63 1753
7710.46 1666
7711.29 1652
7712.12 1673
7712.95 1719
7713.78 1710
7714.61 1694
7715.44 1677
7716.27 1675
7717.10 1627
7717.93 1660
7718.75 1679
7719.58 1611
7720.41 1589
7721.24 1606
7722.07 1579
7722.90 1551
7723.73 1566
7724.56 1589
7725.39 1627
7726.22 1616
7727.05 1611
7727.88 1572
7728.71 1564
7729.54 1566
7730.37 1525
7731.20 1564
7732.03 1587
7732.86 1530
7733.69 1547
7734.52 1559
7735.35 1516
7736.18 1520
7737.01 1475
7737.84 1457
7738.67 1458
7739.50 1449
7740.33 1412
7741.16 1482
7741.99 1432
7742.82 1455
7743.65 1457
7744.48 1481
7745.31 1534
7746.14 1452
7746.98 1453
7747.81 1510
7748.64 1497
7749.47 1473
7750.30 1471
7751.13 1508
7751.96 1488
7752.79 1492
7753.62 1469
7754.45 1464
7755.29 1409
7756.12 1391
7756.95 1461
7757.78 1422
7758.61 1473
7759.44 1461
7760.27 1446
7761.11 1467
7761.94 1453
7762.77 1416
7763.60 1428
7764.43 1490
7765.26 1465
7766.10 1488
7766.93 1507
7767.76 1439
7768.59 1459
7769.42 1460
7770.26 1447
7771.09 1444
7771.92 1464
7772.75 1497
7773.58 1446
7774.42 1425
7775.25 1483
7776.08 1493
7776.91 1511
7777.75 1495
7778.58 1501
7779.41 1520
7780.24 1448
7781.08 1506
7781.91 1510
7782.74 1515
7783.57 1519
7784.41 1533
7785.24 1534
7786.07 1490
7786.91 1540
7787.74 1569
7788.57 1587
7789.40 1544
7790.24 1516
7791.07 1556
7791.90 1585
7792.74 1595
7793.57 1612
7794.40 1603
7795.24 1628
7796.07 1600
7796.90 1683
7797.74 1688
7798.57 1621
7799.40 1638
7800.24 1642
7801.07 1735
7801.91 1704
7802.74 1718
7803.57 1721
7804.41 1732
7805.24 1731
7806.07 1730
7806.91 1796
7807.74 1802
7808.58 1795
7809.41 1781
7810.25 1842
7811.08 1928
7811.91 1957
7812.75 1988
7813.58 2104
7814.42 2121
7815.25 2164
7816.09 2214
7816.92 2212
7817.75 2217
7818.59 2218
7819.42 2258
7820.26 2262
7821.09 2327
7821.93 2350
7822.76 2332
7823.60 2342
7824.43 2404
7825.27 2414
7826.10 2382
7826.94 2311
7827.77 2252
7828.61 2187
7829.44 2090
7830.28 2088
7831.11 2137
7831.95 2168
7832.78 2229
7833.62 2290
7834.46 2303
7835.29 2411
7836.13 2389
7836.96 2484
7837.80 2366
7838.63 2286
7839.47 2180
7840.31 2175
7841.14 2127
7841.98 2136
7842.81 2038
7843.65 1974
7844.48 1953
7845.32 1951
7846.16 1937
7846.99 1913
7847.83 1889
7848.67 1863
7849.50 1910
7850.34 1895
7851.17 1860
7852.01 1878
7852.85 1857
7853.68 1878
7854.52 1837
7855.36 1891
7856.19 1885
7857.03 1880
7857.87 1915
7858.70 1925
7859.54 1902
7860.38 1866
7861.21 1940
7862.05 1914
7862.89 1941
7863.72 1916
7864.56 1877
7865.40 1942
7866.24 1966
7867.07 1910
7867.91 1834
7868.75 1969
7869.59 1983
7870.42 2014
7871.26 2008
7872.10 2053
7872.94 2072
7873.77 2085
7874.61 2148
7875.45 2191
7876.29 2319
7877.12 2417
7877.96 2578
7878.80 2637
7879.64 2701
7880.47 2720
7881.31 2738
7882.15 2695
7882.99 2698
7883.83 2621
7884.66 2474
7885.50 2418
7886.34 2398
7887.18 2336
7888.02 2250
7888.86 2264
7889.69 2367
7890.53 2424
7891.37 2466
7892.21 2335
7893.05 2398
7893.89 2421
7894.73 2390
7895.56 2363
7896.40 2301
7897.24 2278
7898.08 2202
7898.92 2136
7899.76 2125
7900.60 2053
7901.44 2054
7902.28 2045
7903.12 1977
7903.95 1930
7904.79 1970
7905.63 1921
7906.47 1934
7907.31 1895
7908.15 1938
7908.99 1965
7909.83 1868
7910.67 1921
7911.51 1953
7912.35 1964
7913.19 2026
7914.03 2004
7914.87 2060
7915.71 2118
7916.55 2158
7917.39 2215
7918.23 2269
7919.07 2222
7919.91 2179
7920.75 2160
7921.59 2112
7922.43 2028
7923.27 1969
7924.11 1931
7924.95 1876
7925.79 1839
7926.63 1844
7927.47 1798
7928.31 1732
7929.15 1771
7929.99 1728
7930.83 1750
7931.67 1683
7932.51 1673
7933.35 1729
7934.19 1730
7935.04 1799
7935.88 1785
7936.72 1737
7937.56 1711
7938.40 1746
7939.24 1698
7940.08 1693
7940.92 1682
7941.76 1682
7942.60 1688
7943.45 1714
7944.29 1692
7945.13 1783
7945.97 1762
7946.81 1800
7947.65 1780
7948.49 1828
7949.34 1887
7950.18 1915
7951.02 1872
7951.86 1917
7952.70 2003
7953.54 1982
7954.39 2063
7955.23 2246
7956.07 2208
7956.91 2312
7957.75 2247
7958.60 2193
7959.44 2160
7960.28 2189
7961.12 2154
7961.96 2090
7962.81 2032
7963.65 2075
7964.49 2054
7965.33 2084
7966.18 2206
7967.02 2268
7967.86 2330
7968.70 2482
7969.55 2482
7970.39 2516
7971.23 2380
7972.08 2240
7972.92 2201
7973.76 2117
7974.60 2061
7975.45 1934
7976.29 1812
7977.13 1794
7977.98 1796
7978.82 1753
7979.66 1701
7980.51 1716
7981.35 1695
7982.19 1699
7983.04 1696
7983.88 1727
7984.72 1683
7985.57 1672
7986.41 1738
7987.25 1674
7988.10 1629
7988.94 1607
7989.78 1584
7990.63 1570
7991.47 1535
7992.32 1529
7993.16 1512
7994.00 1469
7994.85 1445
7995.69 1455
7996.54 1430
7997.38 1451
7998.22 1448
7999.07 1417
7999.91 1375
8000.76 1376
8001.60 1367
8002.45 1361
8003.29 1354
8004.13 1357
8004.98 1370
8005.82 1297
8006.67 1332
8007.51 1342
8008.36 1337
8009.20 1305
8010.05 1297
8010.89 1283
8011.74 1327
8012.58 1301
8013.43 1270
8014.27 1236
8015.12 1285
8015.96 1253
8016.81 1251
8017.65 1235
8018.50 1251
8019.34 1227
8020.19 1210
8021.03 1237
8021.88 1283
8022.72 1220
8023.57 1260
8024.41 1206
8025.26 1203
8026.11 1253
8026.95 1259
8027.80 1277
8028.64 1229
8029.49 1255
8030.33 1235
8031.18 1242
8032.03 1206
8032.87 1189
8033.72 1222
8034.56 1232
8035.41 1198
8036.26 1218
8037.10 1229
8037.95 1196
8038.80 1220
8039.64 1223
8040.49 1208
8041.34 1259
8042.18 1240
8043.03 1231
8043.87 1265
8044.72 1244
8045.57 1197
8046.41 1185
8047.26 1219
8048.11 1174
8048.96 1170
8049.80 1165
8050.65 1179
8051.50 1179
8052.34 1218
8053.19 1134
8054.04 1142
8054.88 1161
8055.73 1195
8056.58 1168
8057.43 1158
8058.27 1134
8059.12 1164
8059.97 1148
8060.82 1150
8061.66 1133
8062.51 1143
8063.36 1183
8064.21 1160
8065.05 1131
8065.90 1124
8066.75 1138
8067.60 1149
8068.44 1117
8069.29 1137
8070.14 1136
8070.99 1078
8071.84 1081
8072.68 1088
8073.53 1097
8074.38 1143
8075.23 1150
8076.08 1112
8076.93 1106
8077.77 1145
8078.62 1119
8079.47 1116
8080.32 1095
8081.17 1135
8082.02 1109
8082.87 1132
8083.71 1103
8084.56 1105
8085.41 1083
8086.26 1077
8087.11 1089
8087.96 1108
8088.81 1098
8089.66 1104
8090.51 1110
8091.35 1134
8092.20 1096
8093.05 1075
8093.90 1124
8094.75 1159
8095.60 1127
8096.45 1061
8097.30 1085
8098.15 1092
8099.00 1090
8099.85 1094
8100.70 1116
8101.55 1127
8102.40 1117
8103.25 1081
8104.10 1114
8104.95 1095
8105.80 1110
8106.65 1092
8107.50 1085
8108.35 1107
8109.20 1112
8110.05 1088
8110.90 1056
8111.75 1078
8112.60 1099
8113.45 1078
8114.30 1096
8115.15 1108
8116.00 1110
8116.85 1104
8117.70 1088
8118.55 1101
8119.40 1105
8120.25 1106
8121.10 1146
8121.95 1146
8122.80 1132
8123.65 1133
8124.50 1149
8125.35 1170
8126.20 1166
8127.06 1130
8127.91 1148
8128.76 1178
8129.61 1168
8130.46 1202
8131.31 1226
8132.16 1201
8133.01 1241
8133.86 1229
8134.72 1203
8135.57 1207
8136.42 1284
8137.27 1206
8138.12 1216
8138.97 1224
8139.83 1212
8140.68 1197
8141.53 1199
8142.38 1211
8143.23 1208
8144.08 1201
8144.94 1169
8145.79 1184
8146.64 1148
8147.49 1218
8148.34 1194
8149.20 1238
8150.05 1242
8150.90 1231
8151.75 1204
8152.60 1252
8153.46 1205
8154.31 1252
8155.16 1270
8156.01 1306
8156.87 1323
8157.72 1339
8158.57 1288
8159.42 1305
8160.28 1213
8161.13 1209
8161.98 1177
8162.84 1205
8163.69 1161
8164.54 1134
8165.39 1128
8166.25 1077
8167.10 1116
8167.95 1113
8168.81 1097
8169.66 1133
8170.51 1101
8171.37 1096
8172.22 1110
8173.07 1068
8173.93 1082
8174.78 1067
8175.63 1085
8176.49 1059
8177.34 1024
8178.19 1054
8179.05 1080
8179.90 1069
8180.76 1060
8181.61 1062
8182.46 1058
8183.32 1060
8184.17 992
8185.02 1030
8185.88 1037
8186.73 1025
8187.59 1059
8188.44 1073
8189.30 1077
8190.15 1040
8191.00 1023
8191.86 1050
8192.71 1034
8193.57 995
8194.42 1009
8195.28 1025
8196.13 1047
8196.99 1064
8197.84 1055
8198.69 1063
8199.55 1056
8200.40 1006
8201.26 1021
8202.11 1034
8202.97 1052
8203.82 1013
8204.68 991
8205.53 1004
8206.39 1000
8207.24 1015
8208.10 1050
8208.95 1021
8209.81 1034
8210.67 1010
8211.52 1056
8212.38 1042
8213.23 1043
8214.09 1022
8214.94 1087
8215.80 1053
8216.65 1056
8217.51 1086
8218.37 1085
8219.22 1113
8220.08 1148
8220.93 1136
8221.79 1129
8222.64 1112
8223.50 1097
8224.36 1100
8225.21 1119
8226.07 1116
8226.92 1074
8227.78 1065
8228.64 1076
8229.49 1071
8230.35 1061
8231.21 1050
8232.06 1025
8232.92 1058
8233.78 1082
8234.63 1015
8235.49 1009
8236.35 1004
8237.20 978
8238.06 990
8238.92 1003
8239.77 966
8240.63 1000
8241.49 943
8242.34 982
8243.20 1031
8244.06 1031
8244.91 1027
8245.77 1027
8246.63 1038
8247.49 989
8248.34 936
8249.20 981
8250.06 1007
8250.92 1018
8251.77 965
8252.63 947
8253.49 976
8254.35 962
8255.20 1005
8256.06 1020
8256.92 1012
8257.78 1000
8258.63 1019
8259.49 1046
8260.35 1016
8261.21 1043
8262.07 990
8262.92 996
8263.78 996
8264.64 984
8265.50 996
8266.36 994
8267.22 1030
8268.07 1049
8268.93 1064
8269.79 1063
8270.65 1101
8271.51 1104
8272.37 1097
8273.22 1091
8274.08 1120
8274.94 1110
8275.80 1098
8276.66 1159
8277.52 1139
8278.38 1133
8279.24 1170
8280.09 1192
8280.95 1202
8281.81 1185
8282.67 1199
8283.53 1198
8284.39 1151
8285.25 1136
8286.11 1144
8286.97 1061
8287.83 1065
8288.69 1047
8289.55 1084
8290.41 1123
8291.26 1101
8292.12 1101
8292.98 1163
8293.84 1131
8294.70 1122
8295.56 1126
8296.42 1128
8297.28 1179
8298.14 1163
8299.00 1103
8299.86 1074
8300.72 1059
8301.58 1068
8302.44 1046
8303.30 1058
8304.16 1097
8305.02 1051
8305.88 1060
8306.74 1060
8307.60 1039
8308.46 1041
8309.33 1055
8310.19 1041
8311.05 1011
8311.91 1042
8312.77 1079
8313.63 1030
8314.49 1025
8315.35 1009
8316.21 1004
8317.07 1005
8317.93 996
8318.79 987
8319.65 1015
8320.52 1004
8321.38 1005
8322.24 988
8323.10 985
8323.96 1011
8324.82 1024
8325.68 1035
8326.54 1006
8327.41 1003
8328.27 989
8329.13 1015
8329.99 993
8330.85 1034
8331.71 1023
8332.57 991
8333.44 1008
8334.30 1010
8335.16 1010
8336.02 1019
8336.88 1011
8337.75 1000
8338.61 998
8339.47 1015
8340.33 994
8341.19 1023
8342.06 1014
8342.92 981
8343.78 1028
8344.64 1007
8345.50 1025
8346.37 1029
8347.23 1045
8348.09 1041
8348.95 1030
8349.82 1043
8350.68 1053
8351.54 1059
8352.40 1042
8353.27 1041
8354.13 997
8354.99 1004
8355.86 1027
8356.72 1021
8357.58 1024
8358.45 1033
8359.31 1032
8360.17 1019
8361.03 1016
8361.90 1020
8362.76 996
8363.62 1014
8364.49 1022
8365.35 1036
8366.21 1078
8367.08 1055
8367.94 1028
8368.80 1069
8369.67 1019
8370.53 1044
8371.40 1012
8372.26 1035
8373.12 1095
8373.99 1057
8374.85 1028
8375.71 1038
8376.58 1047
8377.44 1038
8378.31 1044
8379.17 1041
8380.03 1060
8380.90 1064
8381.76 1060
8382.63 1079
8383.49 1070
8384.36 1068
8385.22 1056
8386.08 1063
8386.95 1055
8387.81 1061
8388.68 1093
8389.54 1073
8390.41 1066
8391.27 1077
8392.14 1087
8393.00 1092
8393.87 1116
8394.73 1066
8395.60 1071
8396.46 1097
8397.33 1121
8398.19 1075
8399.06 1071
8399.92 1072
8400.79 1056
8401.65 1087
8402.52 1074
8403.38 1142
8404.25 1126
8405.11 1110
8405.98 1133
8406.84 1138
8407.71 1169
8408.58 1149
8409.44 1105
8410.31 1158
8411.17 1165
8412.04 1157
8412.90 1195
8413.77 1186
8414.64 1193
8415.50 1199
8416.37 1138
8417.23 1219
8418.10 1195
8418.97 1221
8419.83 1226
8420.70 1231
8421.56 1289
8422.43 1276
8423.30 1274
8424.16 1303
8425.03 1354
8425.90 1313
8426.76 1289
8427.63 1317
8428.50 1344
8429.36 1383
8430.23 1362
8431.10 1402
8431.96 1408
8432.83 1433
8433.70 1463
8434.56 1438
8435.43 1460
8436.30 1481
8437.16 1523
8438.03 1588
8438.90 1544
8439.77 1600
8440.63 1677
8441.50 1742
8442.37 1755
8443.24 1766
8444.10 1756
8444.97 1763
8445.84 1885
8446.71 1893
8447.57 1852
8448.44 1840
8449.31 1869
8450.18 1928
8451.04 1868
8451.91 1890
8452.78 2010
8453.65 2079
8454.52 2200
8455.38 2271
8456.25 2409
8457.12 2435
8457.99 2482
8458.86 2510
8459.72 2437
8460.59 2362
8461.46 2258
8462.33 2189
8463.20 2083
8464.07 2009
8464.93 1937
8465.80 1879
8466.67 1835
8467.54 1841
8468.41 1792
8469.28 1747
8470.15 1729
8471.02 1746
8471.88 1669
8472.75 1691
8473.62 1662
8474.49 1657
8475.36 1598
8476.23 1567
8477.10 1609
8477.97 1650
8478.84 1631
8479.71 1653
8480.58 1681
8481.44 1693
8482.31 1726
8483.18 1729
8484.05 1720
8484.92 1737
8485.79 1743
8486.66 1669
8487.53 1681
8488.40 1688
8489.27 1618
8490.14 1643
8491.01 1569
8491.88 1584
8492.75 1549
8493.62 1549
8494.49 1584
8495.36 1566
8496.23 1574
8497.10 1582
8497.97 1577
8498.84 1594
8499.71 1547
8500.58 1622
8501.45 1584
8502.32 1569
8503.19 1547
8504.06 1584
8504.93 1556
8505.80 1548
8506.67 1566
8507.55 1612
8508.42 1601
8509.29 1686
8510.16 1667
8511.03 1643
8511.90 1664
8512.77 1652
8513.64 1643
8514.51 1651
8515.38 1677
8516.25 1692
8517.13 1644
8518.00 1713
8518.87 1802
8519.74 1729
8520.61 1818
8521.48 1898
8522.35 2000
8523.23 2096
8524.10 2202
8524.97 2353
8525.84 2505
8526.71 2533
8527.58 2520
8528.46 2575
8529.33 2542
8530.20 2418
8531.07 2348
8531.94 2219
8532.81 2094
8533.69 1978
8534.56 1921
8535.43 1882
8536.30 1845
8537.18 1819
8538.05 1764
8538.92 1677
8539.79 1644
8540.66 1654
8541.54 1600
8542.41 1564
8543.28 1583
8544.15 1544
8545.03 1551
8545.90 1547
8546.77 1586
8547.64 1568
8548.52 1574
8549.39 1627
8550.26 1650
8551.14 1698
8552.01 1796
8552.88 1805
8553.76 1854
8554.63 1936
8555.50 1948
8556.37 1978
8557.25 1916
8558.12 1925
8558.99 1868
8559.87 1776
8560.74 1772
8561.61 1732
8562.49 1756
8563.36 1695
8564.24 1685
8565.11 1653
8565.98 1597
8566.86 1565
8567.73 1575
8568.60 1608
8569.48 1551
8570.35 1547
8571.23 1530
8572.10 1538
8572.97 1570
8573.85 1567
8574.72 1554
8575.60 1567
8576.47 1545
8577.34 1556
8578.22 1508
8579.09 1527
8579.97 1542
8580.84 1538
8581.72 1535
8582.59 1559
8583.47 1555
8584.34 1566
8585.21 1571
8586.09 1610
8586.96 1602
8587.84 1610
8588.71 1650
8589.59 1662
8590.46 1695
8591.34 1662
8592.21 1691
8593.09 1719
8593.96 1726
8594.84 1732
8595.71 1727
8596.59 1753
8597.46 1749
8598.34 1769
8599.22 1791
8600.09 1767
8600.97 1808
8601.84 1744
8602.72 1755
8603.59 1819
8604.47 1826
8605.34 1837
8606.22 1825
8607.10 1839
8607.97 1913
8608.85 1865
8609.72 1843
8610.60 1880
8611.47 1911
8612.35 1911
8613.23 1923
8614.10 1931
8614.98 1936
8615.86 2030
8616.73 1989
8617.61 2039
8618.48 2090
8619.36 2085
8620.24 2118
8621.11 2137
8621.99 2221
8622.87 2199
8623.74 2204
8624.62 2222
8625.50 2219
8626.37 2251
8627.25 2291
8628.13 2372
8629.00 2326
8629.88 2368
8630.76 2395
8631.64 2418
8632.51 2394
8633.39 2394
8634.27 2426
8635.14 2531
8636.02 2536
8636.90 2506
8637.78 2505
8638.65 2563
8639.53 2651
8640.41 2567
8641.29 2607
8642.16 2605
8643.04 2740
8643.92 2744
8644.80 2861
8645.67 2939
8646.55 2986
8647.43 3000
8648.31 2996
8649.18 3050
8650.06 3138
8650.94 3147
8651.82 3177
8652.70 3197
8653.58 3216
8654.45 3287
8655.33 3338
8656.21 3417
8657.09 3408
8657.97 3478
8658.84 3492
8659.72 3627
8660.60 3790
8661.48 3973
8662.36 4160
8663.24 4281
8664.12 4533
8664.99 4654
8665.87 4730
8666.75 4911
8667.63 4861
8668.51 4892
8669.39 4851
8670.27 4840
8671.15 4814
8672.03 4801
8672.91 4886
8673.78 4945
8674.66 4969
8675.54 5015
8676.42 4960
8677.30 4885
8678.18 4670
8679.06 4511
8679.94 4438
8680.82 4211
8681.70 4204
8682.58 4031
8683.46 3970
8684.34 3900
8685.22 3962
8686.10 4065
8686.98 4212
8687.86 4528
8688.74 4912
8689.62 5283
8690.50 5732
8691.38 6169
8692.26 6506
8693.14 6788
8694.02 7050
8694.90 6974
8695.78 6697
8696.66 6266
8697.54 5971
8698.42 5607
8699.30 5181
8700.18 4724
8701.06 4394
8701.94 4091
8702.82 3859
8703.70 3611
8704.58 3358
8705.46 3250
8706.34 3110
8707.23 3000
8708.11 2820
8708.99 2728
8709.87 2635
8710.75 2599
8711.63 2499
8712.51 2419
8713.39 2390
8714.27 2316
8715.16 2298
8716.04 2278
8716.92 2233
8717.80 2220
8718.68 2178
8719.56 2186
8720.44 2189
8721.33 2239
8722.21 2291
8723.09 2297
8723.97 2179
8724.85 2230
8725.73 2265
8726.62 2247
8727.50 2272
8728.38 2323
8729.26 2348
8730.14 2368
8731.03 2321
8731.91 2364
8732.79 2321
8733.67 2329
8734.55 2339
8735.44 2292
8736.32 2213
8737.20 2199
8738.08 2224
8738.97 2167
8739.85 2176
8740.73 2162
8741.61 2170
8742.50 2132
8743.38 2060
8744.26 2050
8745.14 2053
8746.03 2098
8746.91 2115
8747.79 2039
8748.68 2109
8749.56 2107
8750.44 2090
8751.33 2097
8752.21 2126
8753.09 2121
8753.97 2172
8754.86 2151
8755.74 2141
8756.62 2155
8757.51 2206
8758.39 2176
8759.28 2189
8760.16 2168
8761.04 2179
8761.93 2126
8762.81 2175
8763.69 2185
8764.58 2176
8765.46 2134
8766.34 2130
8767.23 2137
8768.11 2085
8769.00 2056
8769.88 2092
8770.76 2071
8771.65 2040
8772.53 2064
8773.42 2041
8774.30 2023
8775.19 1996
8776.07 1945
8776.95 1935
8777.84 1888
8778.72 1920
8779.61 1872
8780.49 1785
8781.38 1864
8782.26 1840
8783.15 1841
8784.03 1854
8784.92 1813
8785.80 1818
8786.69 1841
8787.57 1875
8788.46 1877
8789.34 1926
8790.23 1874
8791.11 1879
8792.00 1834
8792.88 1851
8793.77 1834
8794.65 1809
8795.54 1794
8796.42 1766
8797.31 1745
8798.19 1711
8799.08 1678
8799.96 1709
8800.85 1669
8801.74 1645
8802.62 1667
8803.51 1718
8804.39 1602
8805.28 1589
8806.16 1603
8807.05 1600
8807.94 1552
8808.82 1558
8809.71 1644
8810.59 1559
8811.48 1533
8812.37 1541
8813.25 1558
8814.14 1624
8815.03 1566
8815.91 1596
8816.80 1608
8817.68 1604
8818.57 1639
8819.46 1630
8820.34 1573
8821.23 1614
8822.12 1572
8823.00 1604
8823.89 1577
8824.78 1569
8825.66 1515
8826.55 1555
8827.44 1511
8828.33 1573
8829.21 1519
8830.10 1477
8830.99 1496
8831.87 1519
8832.76 1453
8833.65 1431
8834.54 1512
8835.42 1503
8836.31 1470
8837.20 1398
8838.08 1412
8838.97 1385
8839.86 1382
8840.75 1381
8841.64 1393
8842.52 1359
8843.41 1392
8844.30 1381
8845.19 1392
8846.07 1345
8846.96 1312
8847.85 1286
8848.74 1307
8849.63 1288
8850.51 1328
8851.40 1286
8852.29 1239
8853.18 1210
8854.07 1272
8854.96 1292
8855.84 1281
8856.73 1277
8857.62 1297
8858.51 1231
8859.40 1238
8860.29 1216
8861.17 1228
8862.06 1225
8862.95 1230
8863.84 1293
8864.73 1278
8865.62 1233
8866.51 1207
8867.40 1216
8868.29 1268
8869.17 1219
8870.06 1203
8870.95 1178
8871.84 1172
8872.73 1187
8873.62 1167
8874.51 1160
8875.40 1186
8876.29 1119
8877.18 1147
8878.07 1142
8878.96 1128
8879.85 1121
8880.74 1096
8881.63 1089
8882.51 1103
8883.40 1162
8884.29 1105
8885.18 1086
8886.07 1111
8886.96 1108
8887.85 1109
8888.74 1161
8889.63 1111
8890.52 1111
8891.41 1125
8892.30 1085
8893.19 1128
8894.09 1073
8894.98 1099
8895.87 1043
8896.76 1066
8897.65 1053
8898.54 1007
8899.43 1023
8900.32 1019
8901.21 993
8902.10 1028
8902.99 1047
8903.88 1024
8904.77 1010
8905.66 1002
8906.55 1019
8907.44 1014
8908.34 1034
8909.23 998
8910.12 1054
8911.01 1043
8911.90 1049
8912.79 1044
8913.68 1050
8914.57 1036
8915.47 1026
8916.36 1018
8917.25 1017
8918.14 1016
8919.03 1013
8919.92 973
8920.81 968
8921.71 963
8922.60 950
8923.49 1000
8924.38 960
8925.27 946
8926.16 941
8927.06 963
8927.95 969
8928.84 1008
8929.73 967
8930.62 930
8931.52 920
8932.41 926
8933.30 924
8934.19 956
8935.09 968
8935.98 942
8936.87 948
8937.76 960
8938.66 961
8939.55 981
8940.44 966
8941.33 941
8942.23 945
8943.12 941
8944.01 931
8944.90 907
8945.80 956
8946.69 944
8947.58 902
8948.48 901
8949.37 907
8950.26 927
8951.16 916
8952.05 872
8952.94 907
8953.84 925
8954.73 949
8955.62 938
8956.52 916
8957.41 908
8958.30 915
8959.20 887
8960.09 904
8960.98 917
8961.88 914
8962.77 914
8963.66 935
8964.56 934
8965.45 907
8966.35 926
8967.24 927
8968.13 939
8969.03 883
8969.92 931
8970.82 911
8971.71 901
8972.60 909
8973.50 913
8974.39 900
8975.29 899
8976.18 910
8977.08 916
8977.97 911
8978.87 882
8979.76 881
8980.65 909
8981.55 899
8982.44 904
8983.34 899
8984.23 919
8985.13 879
8986.02 872
8986.92 892
8987.81 895
8988.71 920
8989.60 902
8990.50 903
8991.39 911
8992.29 917
8993.18 944
8994.08 927
8994.97 903
8995.87 912
8996.76 873
8997.66 896
8998.56 868
8999.45 863
9000.35 887
9001.24 846
9002.14 875
9003.03 864
9003.93 853
9004.83 891
9005.72 863
9006.62 845
9007.51 845
9008.41 874
9009.31 871
9010.20 833
9011.10 864
9011.99 832
9012.89 840
9013.79 840
9014.68 849
9015.58 861
9016.48 849
9017.37 878
9018.27 835
9019.16 833
9020.06 838
9020.96 829
9021.85 861
9022.75 874
9023.65 825
9024.54 863
9025.44 842
9026.34 817
9027.24 843
9028.13 853
9029.03 834
9029.93 834
9030.82 841
9031.72 885
9032.62 847
9033.52 842
9034.41 868
9035.31 833
9036.21 837
9037.10 817
9038.00 813
9038.90 846
9039.80 890
9040.69 854
9041.59 869
9042.49 830
9043.39 829
9044.29 884
9045.18 848
9046.08 853
9046.98 857
9047.88 888
9048.78 884
9049.67 859
9050.57 868
9051.47 861
9052.37 858
9053.27 861
9054.16 877
9055.06 873
9055.96 848
9056.86 878
9057.76 944
9058.66 924
9059.55 879
9060.45 904
9061.35 904
9062.25 883
9063.15 867
9064.05 827
9064.95 904
9065.85 925
9066.74 922
9067.64 879
9068.54 879
9069.44 867
9070.34 890
9071.24 885
9072.14 899
9073.04 893
9073.94 876
9074.84 917
9075.74 928
9076.64 923
9077.53 891
9078.43 899
9079.33 917
9080.23 899
9081.13 954
9082.03 937
9082.93 907
9083.83 953
9084.73 968
9085.63 912
9086.53 928
9087.43 947
9088.33 972
9089.23 920
9090.13 887
9091.03 918
9091.93 952
9092.83 998
9093.73 967
9094.63 937
9095.53 911
9096.43 910
9097.33 921
9098.23 891
9099.13 941
9100.04 892
9100.94 924
9101.84 944
9102.74 925
9103.64 934
9104.54 917
9105.44 893
9106.34 886
9107.24 921
9108.14 926
9109.04 897
9109.94 915
9110.85 894
9111.75 864
9112.65 889
9113.55 864
9114.45 858
9115.35 886
9116.25 893
9117.15 881
9118.06 908
9118.96 914
9119.86 914
9120.76 905
9121.66 891
9122.56 895
9123.46 881
9124.37 901
9125.27 903
9126.17 895
9127.07 883
9127.97 873
9128.88 881
9129.78 852
9130.68 886
9131.58 853
9132.48 885
9133.39 890
9134.29 839
9135.19 888
9136.09 831
9137.00 854
9137.90 845
9138.80 872
9139.70 880
9140.61 833
9141.51 841
9142.41 889
9143.31 867
9144.22 875
9145.12 891
9146.02 856
9146.92 836
9147.83 820
9148.73 814
9149.63 851
9150.54 853
9151.44 883
9152.34 854
9153.25 850
9154.15 895
9155.05 879
9155.96 865
9156.86 850
9157.76 887
9158.67 847
9159.57 869
9160.47 851
9161.38 884
9162.28 900
9163.18 852
9164.09 903
9164.99 874
9165.90 873
9166.80 901
9167.70 893
9168.61 897
9169.51 887
9170.42 861
9171.32 906
9172.22 884
9173.13 886
9174.03 868
9174.94 855
9175.84 856
9176.74 829
9177.65 863
9178.55 872
9179.46 852
9180.36 850
9181.27 885
9182.17 933
9183.08 911
9183.98 887
9184.89 861
9185.79 885
9186.70 870
9187.60 884
9188.51 862
9189.41 885
9190.32 864
9191.22 874
9192.13 864
9193.03 919
9193.94 930
9194.84 911
9195.75 920
9196.65 944
9197.56 939
9198.46 977
9199.37 968
9200.27 950
9201.18 1005
9202.08 1046
9202.99 1038
9203.90 1006
9204.80 987
9205.71 957
9206.61 930
9207.52 932
9208.42 935
9209.33 911
9210.24 879
9211.14 858
9212.05 906
9212.95 851
9213.86 882
9214.77 840
9215.67 848
9216.58 876
9217.49 850
9218.39 881
9219.30 889
9220.21 872
9221.11 871
9222.02 860
9222.93 861
9223.83 874
9224.74 849
9225.65 815
9226.55 849
9227.46 885
9228.37 847
9229.27 874
9230.18 856
9231.09 841
9231.99 841
9232.90 824
9233.81 847
9234.72 852
9235.62 837
9236.53 869
9237.44 886
9238.34 834
9239.25 810
9240.16 835
9241.07 833
9241.97 841
9242.88 843
9243.79 837
9244.70 844
9245.61 826
9246.51 833
9247.42 849
9248.33 846
9249.24 815
9250.14 783
9251.05 814
9251.96 816
9252.87 819
9253.78 822
9254.69 806
9255.59 859
9256.50 833
9257.41 861
9258.32 837
9259.23 797
9260.14 835
9261.04 851
9261.95 857
9262.86 869
9263.77 830
9264.68 841
9265.59 860
9266.50 856
9267.40 836
9268.31 891
9269.22 811
9270.13 810
9271.04 848
9271.95 872
9272.86 879
9273.77 864
9274.68 859
9275.59 824
9276.49 816
9277.40 838
9278.31 867
9279.22 802
9280.13 854
9281.04 894
9281.95 874
9282.86 862
9283.77 862
9284.68 873
9285.59 863
9286.50 852
9287.41 838
9288.32 810
9289.23 810
9290.14 835
9291.05 838
9291.96 843
9292.87 835
9293.78 889
9294.69 886
9295.60 876
9296.51 883
9297.42 891
9298.33 881
9299.24 872
9300.15 873
9301.06 873
9301.97 877
9302.88 860
9303.79 872
9304.70 889
9305.61 871
9306.53 913
9307.44 931
9308.35 914
9309.26 885
9310.17 920
9311.08 939
9311.99 939
9312.90 903
9313.81 896
9314.72 907
9315.63 919
9316.55 941
9317.46 942
9318.37 910
9319.28 931
9320.19 922
9321.10 909
9322.01 888
9322.93 870
9323.84 892
9324.75 912
9325.66 914
9326.57 873
9327.48 861
9328.40 884
9329.31 900
9330.22 875
9331.13 879
9332.04 892
9332.96 896
9333.87 894
9334.78 890
9335.69 872
9336.60 856
9337.52 902
9338.43 882
9339.34 884
9340.25 881
9341.17 887
9342.08 906
9342.99 883
9343.90 875
9344.82 887
9345.73 882
9346.64 871
9347.55 877
9348.47 920
9349.38 911
9350.29 894
9351.21 908
9352.12 874
9353.03 871
9353.94 858
9354.86 901
9355.77 885
9356.68 865
9357.60 883
9358.51 877
9359.42 833
9360.34 815
9361.25 840
9362.16 872
9363.08 877
9363.99 901
9364.90 881
9365.82 878
9366.73 849
9367.65 865
9368.56 897
9369.47 898
9370.39 879
9371.30 897
9372.21 892
9373.13 891
9374.04 893
9374.96 888
9375.87 918
9376.79 906
9377.70 893
9378.61 911
9379.53 898
9380.44 854
9381.36 909
9382.27 946
9383.19 948
9384.10 895
9385.01 904
9385.93 908
9386.84 931
9387.76 923
9388.67 934
9389.59 941
9390.50 947
9391.42 962
9392.33 985
9393.25 982
9394.16 947
9395.08 971
9395.99 972
9396.91 980
9397.82 950
9398.74 915
9399.65 966
9400.57 947
9401.48 935
9402.40 951
9403.32 934
9404.23 904
9405.15 871
9406.06 868
9406.98 914
9407.89 916
9408.81 907
9409.73 886
9410.64 864
9411.56 886
9412.47 851
9413.39 835
9414.30 886
9415.22 860
9416.14 845
9417.05 887
9417.97 883
9418.89 916
9419.80 879
9420.72 871
9421.63 858
9422.55 842
9423.47 854
9424.38 854
9425.30 858
9426.22 882
9427.13 886
9428.05 856
9428.97 851
9429.88 884
9430.80 888
9431.72 879
9432.63 862
9433.55 921
9434.47 911
9435.38 882
9436.30 938
9437.22 925
9438.14 899
9439.05 924
9439.97 940
9440.89 968
9441.81 949
9442.72 947
9443.64 978
9444.56 959
9445.47 912
9446.39 906
9447.31 965
9448.23 910
9449.15 933
9450.06 930
9450.98 896
9451.90 908
9452.82 912
9453.73 909
9454.65 932
9455.57 911
9456.49 900
9457.41 935
9458.32 917
9459.24 912
9460.16 930
9461.08 892
9462.00 879
9462.92 883
9463.83 876
9464.75 915
9465.67 917
9466.59 952
9467.51 921
9468.43 914
9469.35 885
9470.26 900
9471.18 892
9472.10 907
9473.02 932
9473.94 911
9474.86 948
9475.78 883
9476.70 894
9477.62 950
9478.54 945
9479.45 914
9480.37 908
9481.29 937
9482.21 975
9483.13 984
9484.05 955
9484.97 937
9485.89 924
9486.81 930
9487.73 945
9488.65 972
9489.57 975
9490.49 974
9491.41 939
9492.33 934
9493.25 928
9494.17 944
9495.09 922
9496.01 897
9496.93 946
9497.85 983
9498.77 937
9499.69 951
9500.61 979
9501.53 921
9502.45 961
9503.37 963
9504.29 968
9505.21 959
9506.13 951
9507.05 925
9507.97 973
9508.89 984
9509.81 958
9510.73 941
9511.65 1016
9512.57 992
9513.49 995
9514.42 1010
9515.34 997
9516.26 980
9517.18 1039
9518.10 1043
9519.02 1082
9519.94 1098
9520.86 1043
9521.78 1030
9522.71 1041
9523.63 1117
9524.55 1105
9525.47 1101
9526.39 1123
9527.31 1093
9528.23 1067
9529.16 1100
9530.08 1112
9531.00 1054
9531.92 1065
9532.84 1052
9533.76 1072
9534.69 1061
9535.61 1057
9536.53 1051
9537.45 1082
9538.37 1067
9539.30 1077
9540.22 1073
9541.14 1091
9542.06 1074
9542.98 1119
9543.91 1120
9544.83 1068
9545.75 1053
9546.67 1091
9547.60 1087
9548.52 1078
9549.44 1142
9550.36 1149
9551.29 1131
9552.21 1136
9553.13 1132
9554.06 1131
9554.98 1127
9555.90 1151
9556.82 1146
9557.75 1181
9558.67 1135
9559.59 1144
9560.52 1167
9561.44 1159
9562.36 1216
9563.29 1209
9564.21 1215
9565.13 1208
9566.06 1219
9566.98 1229
9567.90 1235
9568.83 1215
9569.75 1257
9570.67 1242
9571.60 1269
9572.52 1297
9573.44 1293
9574.37 1342
9575.29 1339
9576.22 1365
9577.14 1362
9578.06 1384
9578.99 1435
9579.91 1376
9580.84 1441
9581.76 1422
9582.68 1432
9583.61 1420
9584.53 1365
9585.46 1382
9586.38 1401
9587.31 1348
9588.23 1345
9589.15 1337
9590.08 1317
9591.00 1355
9591.93 1372
9592.85 1406
9593.78 1429
9594.70 1393
9595.63 1365
9596.55 1425
9597.48 1456
9598.40 1432
9599.33 1447
9600.25 1409
9601.18 1415
9602.10 1440
9603.03 1482
9603.95 1468
9604.88 1488
9605.80 1486
9606.73 1485
9607.65 1481
9608.58 1516
9609.50 1522
9610.43 1517
9611.35 1523
9612.28 1538
9613.21 1559
9614.13 1541
9615.06 1517
9615.98 1573
9616.91 1542
9617.84 1483
9618.76 1485
9619.69 1497
9620.61 1533
9621.54 1583
9622.47 1602
9623.39 1592
9624.32 1640
9625.24 1631
9626.17 1663
9627.10 1674
9628.02 1711
9628.95 1704
9629.88 1692
9630.80 1681
9631.73 1658
9632.65 1714
9633.58 1749
9634.51 1766
9635.43 1742
9636.36 1771
9637.29 1785
9638.22 1880
9639.14 1823
9640.07 1847
9641.00 1914
9641.92 1997
9642.85 2005
9643.78 1989
9644.70 2051
9645.63 2092
9646.56 2148
9647.49 2092
9648.41 2146
9649.34 2082
9650.27 2082
9651.20 2069
9652.12 2062
9653.05 2102
9653.98 2099
9654.91 2102
9655.83 2060
9656.76 2023
9657.69 2037
9658.62 2045
9659.55 2001
9660.47 2024
9661.40 2033
9662.33 2042
9663.26 2078
9664.19 2093
9665.11 2040
9666.04 2063
9666.97 2101
9667.90 2151
9668.83 2150
9669.75 2117
9670.68 2131
9671.61 2154
9672.54 2215
9673.47 2269
9674.40 2183
9675.33 2204
9676.25 2230
9677.18 2208
9678.11 2183
9679.04 2183
9679.97 2225
9680.90 2287
9681.83 2262
9682.76 2268
9683.69 2395
9684.61 2309
9685.54 2279
9686.47 2285
9687.40 2287
9688.33 2312
9689.26 2360
9690.19 2395
9691.12 2383
9692.05 2403
9692.98 2407
9693.91 2354
9694.84 2346
9695.77 2348
9696.70 2349
9697.63 2323
9698.56 2356
9699.49 2333
9700.42 2350
9701.35 2336
9702.28 2334
9703.21 2357
9704.14 2366
9705.07 2296
9706.00 2246
9706.93 2310
9707.86 2349
9708.79 2396
9709.72 2491
9710.65 2488
9711.58 2559
9712.51 2562
9713.44 2639
9714.37 2740
9715.30 2719
9716.23 2717
9717.16 2729
9718.09 2750
9719.02 2703
9719.95 2693
9720.88 2588
9721.81 2583
9722.75 2426
9723.68 2415
9724.61 2349
9725.54 2340
9726.47 2279
9727.40 2225
9728.33 2231
9729.26 2226
9730.19 2268
9731.13 2172
9732.06 2190
9732.99 2143
9733.92 2212
9734.85 2200
9735.78 2212
9736.71 2157
9737.65 2131
9738.58 2107
9739.51 2112
9740.44 2054
9741.37 2069
9742.30 2031
9743.24 1995
9744.17 1960
9745.10 1964
9746.03 2034
9746.96 1944
9747.90 1896
9748.83 1953
9749.76 1940
9750.69 1930
9751.63 1880
9752.56 1900
9753.49 1898
9754.42 1925
9755.36 1913
9756.29 1857
9757.22 1870
9758.15 1882
9759.09 1910
9760.02 1873
9760.95 1870
9761.88 1853
9762.82 1930
9763.75 1887
9764.68 1872
9765.62 1919
9766.55 1915
9767.48 1878
9768.41 1910
9769.35 1916
9770.28 1943
9771.21 1929
9772.15 1940
9773.08 1956
9774.01 1940
9774.95 1987
9775.88 1994
9776.81 1925
9777.75 1952
9778.68 1945
9779.62 1869
9780.55 1905
9781.48 1947
9782.42 2008
9783.35 1962
9784.28 1998
9785.22 2033
9786.15 1991
9787.09 1973
9788.02 1994
9788.95 1981
9789.89 1960
9790.82 1936
9791.76 1906
9792.69 1903
9793.63 1900
9794.56 1907
9795.49 1885
9796.43 1872
9797.36 1912
9798.30 1985
9799.23 1970
9800.17 1954
9801.10 1995
9802.04 1990
9802.97 1883
9803.91 1857
9804.84 1832
9805.78 1799
9806.71 1748
9807.65 1731
9808.58 1694
9809.52 1655
9810.45 1611
9811.39 1636
9812.32 1613
9813.26 1535
9814.19 1532
9815.13 1547
9816.06 1506
9817.00 1486
9817.93 1536
9818.87 1496
9819.80 1484
9820.74 1485
9821.68 1482
9822.61 1477
9823.55 1436
9824.48 1471
9825.42 1459
9826.35 1435
9827.29 1426
9828.23 1446
9829.16 1433
9830.10 1450
9831.03 1457
9831.97 1427
9832.91 1443
9833.84 1409
9834.78 1443
9835.72 1453
9836.65 1453
9837.59 1452
9838.52 1397
9839.46 1469
9840.40 1478
9841.33 1444
9842.27 1428
9843.21 1411
9844.14 1417
9845.08 1458
9846.02 1456
9846.95 1432
9847.89 1468
9848.83 1485
9849.77 1502
9850.70 1491
9851.64 1438
9852.58 1448
9853.51 1426
9854.45 1449
9855.39 1469
9856.33 1438
9857.26 1428
9858.20 1488
9859.14 1441
9860.08 1455
9861.01 1459
9861.95 1411
9862.89 1411
9863.83 1459
9864.76 1438
9865.70 1423
9866.64 1414
9867.58 1377
9868.51 1386
9869.45 1372
9870.39 1384
9871.33 1396
9872.27 1401
9873.20 1411
9874.14 1375
9875.08 1358
9876.02 1352
9876.96 1352
9877.90 1403
9878.83 1412
9879.77 1421
9880.71 1411
9881.65 1430
9882.59 1392
9883.53 1412
9884.47 1386
9885.40 1422
9886.34 1411
9887.28 1374
9888.22 1366
9889.16 1375
9890.10 1401
9891.04 1384
9891.98 1348
9892.91 1366
9893.85 1376
9894.79 1350
9895.73 1392
9896.67 1409
9897.61 1376
9898.55 1328
9899.49 1358
9900.43 1319
9901.37 1337
9902.31 1371
9903.25 1374
9904.19 1409
9905.13 1374
9906.07 1324
9907.01 1393
9907.95 1396
9908.89 1405
9909.83 1381
9910.77 1417
9911.71 1394
9912.65 1376
9913.59 1398
9914.53 1418
9915.47 1384
9916.41 1411
9917.35 1416
9918.29 1390
9919.23 1476
9920.17 1493
9921.11 1490
9922.05 1495
9922.99 1578
9923.93 1641
9924.87 1674
9925.81 1673
9926.75 1764
9927.69 1804
9928.63 1768
9929.57 1771
9930.51 1716
9931.45 1749
9932.39 1708
9933.34 1653
9934.28 1582
9935.22 1615
9936.16 1572
9937.10 1507
9938.04 1469
9938.98 1467
9939.92 1444
9940.87 1423
9941.81 1395
9942.75 1382
9943.69 1421
9944.63 1483
9945.57 1478
9946.51 1537
9947.46 1571
9948.40 1585
9949.34 1649
9950.28 1695
9951.22 1686
9952.16 1661
9953.11 1688
9954.05 1688
9954.99 1644
9955.93 1636
9956.87 1564
9957.82 1538
9958.76 1516
9959.70 1500
9960.64 1454
9961.59 1432
9962.53 1367
9963.47 1380
9964.41 1318
9965.35 1317
9966.30 1304
9967.24 1229
9968.18 1210
9969.13 1158
9970.07 1229
9971.01 1240
9971.95 1199
9972.90 1176
9973.84 1197
9974.78 1172
9975.73 1140
9976.67 1155
9977.61 1159
9978.55 1161
9979.50 1188
9980.44 1160
9981.38 1171
9982.33 1189
9983.27 1141
9984.21 1170
9985.16 1160
9986.10 1153
9987.04 1178
9987.99 1190
9988.93 1184
9989.88 1155
9990.82 1181
9991.76 1173
9992.71 1177
9993.65 1122
9994.59 1160
9995.54 1166
9996.48 1155
9997.43 1157
9998.37 1158
9999.31 1149
10000.26 1141
10001.20 1151
10002.15 1081
10003.09 1147
10004.04 1113
10004.98 1118
10005.92 1144
10006.87 1117
10007.81 1093
10008.76 1098
10009.70 1103
10010.65 1132
10011.59 1108
10012.54 1094
10013.48 1087
10014.43 1158
10015.37 1155
10016.32 1080
10017.26 1103
10018.21 1086
10019.15 1109
10020.10 1118
10021.04 1074
10021.99 1057
10022.93 1107
10023.88 1102
10024.82 1085
10025.77 1116
10026.71 1112
10027.66 1098
10028.60 1094
10029.55 1086
10030.49 1087
10031.44 1103
10032.39 1114
10033.33 1093
10034.28 1064
10035.22 1066
10036.17 1087
10037.11 1081
10038.06 1092
10039.01 1072
10039.95 1076
10040.90 1081
10041.84 1046
10042.79 1041
10043.74 1030
10044.68 1037
10045.63 1020
10046.58 1006
10047.52 1036
10048.47 1011
10049.41 1042
10050.36 1019
10051.31 1033
10052.25 1038
10053.20 996
10054.15 1003
10055.09 993
10056.04 1003
10056.99 1025
10057.93 1009
10058.88 981
10059.83 1036
10060.78 1024
10061.72 1004
10062.67 1006
10063.62 1007
10064.56 976
10065.51 966
10066.46 992
10067.41 1009
10068.35 1030
10069.30 994
10070.25 997
10071.20 965
10072.14 982
10073.09 973
10074.04 1029
10074.99 998
10075.93 1008
10076.88 975
10077.83 963
10078.78 951
10079.72 973
10080.67 972
10081.62 966
10082.57 970
10083.52 964
10084.46 1002
10085.41 984
10086.36 990
10087.31 1000
10088.26 1000
10089.21 965
10090.15 978
10091.10 995
10092.05 979
10093.00 980
10093.95 1003
10094.90 965
10095.85 921
10096.79 962
10097.74 970
10098.69 982
10099.64 982
10100.59 1001
10101.54 1002
10102.49 940
10103.44 964
10104.39 927
10105.33 933
10106.28 953
10107.23 982
10108.18 978
10109.13 979
10110.08 938
10111.03 990
10111.98 954
10112.93 957
10113.88 982
10114.83 993
10115.78 982
10116.73 961
10117.68 1020
10118.63 994
10119.58 990
10120.53 997
10121.48 994
10122.43 970
10123.38 1003
10124.33 993
10125.28 1008
10126.23 978
10127.18 988
10128.13 1027
10129.08 1009
10130.03 992
10130.98 1034
10131.93 1057
10132.88 1029
10133.83 1035
10134.78 1050
10135.73 1053
10136.68 1051
10137.63 1097
10138.58 1067
10139.53 1055
10140.48 1097
10141.43 1114
10142.38 1082
10143.33 1061
10144.29 1048
10145.24 1079
10146.19 1085
10147.14 1104
10148.09 1107
10149.04 1088
10149.99 1120
10150.94 1122
10151.89 1159
10152.85 1131
10153.80 1129
10154.75 1125
10155.70 1155
10156.65 1191
10157.60 1104
10158.55 1158
10159.51 1148
10160.46 1186
10161.41 1195
10162.36 1127
10163.31 1216
10164.26 1214
10165.22 1233
10166.17 1253
10167.12 1263
10168.07 1264
10169.02 1266
10169.98 1286
10170.93 1295
10171.88 1313
10172.83 1299
10173.79 1297
10174.74 1317
10175.69 1292
10176.64 1330
10177.60 1349
10178.55 1351
10179.50 1391
10180.45 1382
10181.41 1386
10182.36 1441
10183.31 1464
10184.26 1454
10185.22 1434
10186.17 1458
10187.12 1425
10188.08 1428
10189.03 1463
10189.98 1419
10190.93 1417
10191.89 1457
10192.84 1444
10193.79 1461
10194.75 1446
10195.70 1499
10196.65 1523
10197.61 1476
10198.56 1510
10199.51 1494
10200.47 1537
10201.42 1580
10202.38 1575
10203.33 1609
10204.28 1625
10205.24 1638
10206.19 1720
10207.14 1713
10208.10 1764
10209.05 1766
10210.01 1705
10210.96 1741
10211.91 1708
10212.87 1677
10213.82 1668
10214.78 1620
10215.73 1643
10216.69 1576
10217.64 1543
10218.59 1515
10219.55 1503
10220.50 1504
10221.46 1491
10222.41 1501
10223.37 1453
10224.32 1447
10225.28 1478
10226.23 1489
10227.19 1475
10228.14 1467
10229.10 1500
10230.05 1523
10231.01 1601
10231.96 1578
10232.92 1647
10233.87 1739
10234.83 1771
10235.78 1795
10236.74 1761
10237.69 1812
10238.65 1806
10239.60 1787
10240.56 1740
10241.51 1735
10242.47 1656
10243.42 1638
10244.38 1579
10245.34 1541
10246.29 1522
10247.25 1444
10248.20 1442
10249.16 1381
10250.11 1396
10251.07 1317
10252.03 1336
10252.98 1307
10253.94 1315
10254.89 1334
10255.85 1245
10256.81 1238
10257.76 1214
10258.72 1177
10259.68 1160
10260.63 1230
10261.59 1203
10262.55 1149
10263.50 1162
10264.46 1191
10265.41 1135
10266.37 1124
10267.33 1134
10268.28 1130
10269.24 1138
10270.20 1072
10271.16 1096
10272.11 1116
10273.07 1133
10274.03 1110
10274.98 1099
10275.94 1086
10276.90 1104
10277.85 1148
10278.81 1109
10279.77 1117
10280.73 1123
10281.68 1101
10282.64 1078
10283.60 1077
10284.56 1120
10285.51 1090
10286.47 1092
10287.43 1071
10288.39 1067
10289.34 1039
10290.30 1056
10291.26 1032
10292.22 1051
10293.18 1072
10294.13 1059
10295.09 1055
10296.05 1095
10297.01 1094
10297.97 1064
10298.92 1058
10299.88 1080
10300.84 1071
10301.80 1067
10302.76 1077
10303.72 1047
10304.67 1038
10305.63 1017
10306.59 1008
10307.55 1032
10308.51 1035
10309.47 1025
10310.43 1013
10311.38 1004
10312.34 1009
10313.30 992
10314.26 990
10315.22 1018
10316.18 1013
10317.14 985
10318.10 1019
10319.06 1033
10320.01 1018
10320.97 1026
10321.93 997
10322.89 974
10323.85 1011
10324.81 972
10325.77 964
10326.73 1012
10327.69 982
10328.65 1007
10329.61 975
10330.57 969
10331.53 949
10332.49 993
10333.45 991
10334.41 958
10335.37 943
10336.33 941
10337.29 963
10338.25 942
10339.21 926
10340.17 924
10341.13 919
10342.09 931
10343.05 917
10344.01 936
10344.97 899
10345.93 923
10346.89 921
10347.85 879
10348.81 863
10349.77 922
10350.73 894
10351.69 859
10352.65 893
10353.61 892
10354.57 917
10355.53 898
10356.49 903
10357.46 888
10358.42 862
10359.38 869
10360.34 843
10361.30 864
10362.26 852
10363.22 842
10364.18 833
10365.14 881
10366.11 867
10367.07 856
10368.03 864
10368.99 866
10369.95 838
10370.91 860
10371.87 868
10372.84 886
10373.80 901
10374.76 858
10375.72 845
10376.68 827
10377.64 824
10378.61 851
10379.57 855
10380.53 831
10381.49 839
10382.45 827
10383.42 848
10384.38 874
10385.34 853
10386.30 859
10387.27 844
10388.23 809
10389.19 822
10390.15 834
10391.11 792
10392.08 798
10393.04 836
10394.00 830
10394.96 831
10395.93 815
10396.89 841
10397.85 799
10398.82 836
10399.78 845
10400.74 802
10401.70 849
10402.67 820
10403.63 815
10404.59 838
10405.56 814
10406.52 831
10407.48 826
10408.45 830
10409.41 822
10410.37 812
10411.34 792
10412.30 831
10413.26 839
10414.23 819
10415.19 807
10416.15 825
10417.12 853
10418.08 821
10419.04 847
10420.01 884
10420.97 850
10421.94 870
10422.90 875
10423.86 890
10424.83 860
10425.79 847
10426.76 847
10427.72 817
10428.68 834
10429.65 810
10430.61 808
10431.58 823
10432.54 779
10433.51 824
10434.47 781
10435.44 795
10436.40 784
10437.36 778
10438.33 788
10439.29 782
10440.26 776
10441.22 768
10442.19 784
10443.15 803
10444.12 787
10445.08 789
10446.05 741
10447.01 745
10447.98 751
10448.94 767
10449.91 772
10450.87 763
10451.84 755
10452.80 726
10453.77 774
10454.73 770
10455.70 775
10456.67 761
10457.63 764
10458.60 789
10459.56 757
10460.53 806
10461.49 758
10462.46 768
10463.43 760
10464.39 746
10465.36 784
10466.32 794
10467.29 747
10468.25 767
10469.22 743
10470.19 725
10471.15 760
10472.12 775
10473.09 798
10474.05 791
10475.02 767
10475.98 780
10476.95 796
10477.92 814
10478.88 781
10479.85 775
10480.82 774
10481.78 785
10482.75 790
10483.72 789
10484.68 817
10485.65 818
10486.62 769
10487.58 753
10488.55 773
10489.52 808
10490.49 806
10491.45 781
10492.42 764
10493.39 782
10494.35 780
10495.32 761
10496.29 743
10497.26 748
10498.22 741
10499.19 763
10500.16 745
10501.13 725
10502.09 802
10503.06 789
10504.03 787
10505.00 750
10505.96 747
10506.93 746
10507.90 771
10508.87 768
10509.84 780
10510.80 769
10511.77 745
10512.74 758
10513.71 746
10514.68 752
10515.64 800
10516.61 764
10517.58 741
10518.55 788
10519.52 776
10520.49 758
10521.45 783
10522.42 765
10523.39 776
10524.36 760
10525.33 748
10526.30 756
10527.27 756
10528.23 779
10529.20 769
10530.17 803
10531.14 794
10532.11 763
10533.08 750
10534.05 754
10535.02 812
10535.99 799
10536.96 835
10537.93 826
10538.89 794
10539.86 763
10540.83 789
10541.80 792
10542.77 788
10543.74 780
10544.71 753
10545.68 778
10546.65 800
10547.62 797
10548.59 758
10549.56 783
10550.53 805
10551.50 817
10552.47 813
10553.44 821
10554.41 822
10555.38 826
10556.35 805
10557.32 779
10558.29 800
10559.26 826
10560.23 856
10561.20 813
10562.17 791
10563.14 829
10564.11 847
10565.08 847
10566.05 831
10567.02 813
10567.99 813
10568.96 822
10569.93 841
10570.91 834
10571.88 800
10572.85 791
10573.82 841
10574.79 862
10575.76 825
10576.73 793
10577.70 816
10578.67 804
10579.64 805
10580.62 837
10581.59 829
10582.56 814
10583.53 791
10584.50 819
10585.47 818
10586.44 840
10587.42 813
10588.39 820
10589.36 850
10590.33 886
10591.30 870
10592.27 831
10593.25 795
10594.22 840
10595.19 876
10596.16 861
10597.13 840
10598.10 843
10599.08 833
10600.05 834
10601.02 839
10601.99 883
10602.97 891
10603.94 900
10604.91 894
10605.88 893
10606.85 911
10607.83 929
10608.80 902
10609.77 945
10610.74 960
10611.72 961
10612.69 947
10613.66 973
10614.64 952
10615.61 921
10616.58 927
10617.55 903
10618.53 948
10619.50 923
10620.47 939
10621.45 923
10622.42 900
10623.39 890
10624.37 874
10625.34 916
10626.31 918
10627.29 893
10628.26 858
10629.23 887
10630.21 901
10631.18 904
10632.15 915
10633.13 895
10634.10 911
10635.07 920
10636.05 964
10637.02 962
10638.00 1009
10638.97 979
10639.94 985
10640.92 1033
10641.89 1026
10642.87 1012
10643.84 1015
10644.81 1006
10645.79 981
10646.76 957
10647.74 959
10648.71 944
10649.68 912
10650.66 882
10651.63 844
10652.61 889
10653.58 862
10654.56 822
10655.53 848
10656.51 864
10657.48 856
10658.46 777
10659.43 769
10660.41 821
10661.38 782
10662.36 792
10663.33 797
10664.31 803
10665.28 785
10666.26 812
10667.23 820
10668.21 802
10669.18 764
10670.16 814
10671.13 812
10672.11 797
10673.08 795
10674.06 814
10675.03 773
10676.01 783
10676.99 833
10677.96 818
10678.94 847
10679.91 808
10680.89 812
10681.86 805
10682.84 789
10683.82 796
10684.79 804
10685.77 789
10686.74 824
10687.72 837
10688.70 816
10689.67 795
10690.65 799
10691.63 764
10692.60 780
10693.58 827
10694.55 804
10695.53 788
10696.51 791
10697.48 786
10698.46 786
10699.44 832
10700.41 785
10701.39 793
10702.37 752
10703.34 793
10704.32 836
10705.30 785
10706.27 800
10707.25 784
10708.23 804
10709.21 793
10710.18 803
10711.16 808
10712.14 769
10713.11 787
10714.09 813
10715.07 783
10716.05 778
10717.02 783
10718.00 798
10718.98 801
10719.96 778
10720.93 774
10721.91 794
10722.89 831
10723.87 825
10724.85 801
10725.82 789
10726.80 797
10727.78 812
10728.76 825
10729.74 784
10730.71 782
10731.69 794
10732.67 784
10733.65 815
10734.63 810
10735.60 807
10736.58 805
10737.56 805
10738.54 818
10739.52 846
10740.50 837
10741.48 799
10742.45 801
10743.43 836
10744.41 833
10745.39 804
10746.37 825
10747.35 782
10748.33 827
10749.31 806
10750.28 804
10751.26 775
10752.24 800
10753.22 818
10754.20 848
10755.18 830
10756.16 808
10757.14 785
10758.12 809
10759.10 806
10760.08 819
10761.06 813
10762.04 793
10763.01 837
10763.99 804
10764.97 803
10765.95 811
10766.93 824
10767.91 821
10768.89 802
10769.87 787
10770.85 826
10771.83 825
10772.81 832
10773.79 782
10774.77 812
10775.75 781
10776.73 833
10777.71 828
10778.69 840
10779.67 864
10780.65 839
10781.63 837
10782.62 826
10783.60 869
10784.58 874
10785.56 841
10786.54 849
10787.52 885
10788.50 850
10789.48 838
10790.46 810
10791.44 887
10792.42 873
10793.40 860
10794.38 815
10795.37 889
10796.35 888
10797.33 826
10798.31 843
10799.29 862
10800.27 858
10801.25 860
10802.23 869
10803.21 879
10804.20 866
10805.18 876
10806.16 894
10807.14 889
10808.12 900
10809.10 898
10810.09 894
10811.07 901
10812.05 920
10813.03 901
10814.01 898
10815.00 885
10815.98 898
10816.96 873
10817.94 911
10818.92 901
10819.91 923
10820.89 927
10821.87 917
10822.85 905
10823.83 909
10824.82 933
10825.80 923
10826.78 921
10827.76 933
10828.75 946
10829.73 948
10830.71 945
10831.69 949
10832.68 927
10833.66 949
10834.64 942
10835.63 936
10836.61 952
10837.59 944
10838.57 970
10839.56 969
10840.54 974
10841.52 968
10842.51 954
10843.49 973
10844.47 950
10845.46 1018
10846.44 1012
10847.42 1027
10848.41 1002
10849.39 989
10850.37 1015
10851.36 983
10852.34 1026
10853.32 1034
10854.31 1028
10855.29 1059
10856.28 1060
10857.26 1036
10858.24 1069
10859.23 1051
10860.21 1114
10861.20 1099
10862.18 1133
10863.16 1118
10864.15 1105
10865.13 1087
10866.12 1062
10867.10 1132
10868.08 1155
10869.07 1107
10870.05 1114
10871.04 1161
10872.02 1125
10873.01 1174
10873.99 1137
10874.98 1163
10875.96 1157
10876.95 1152
10877.93 1176
10878.92 1193
10879.90 1188
10880.89 1190
10881.87 1229
10882.86 1162
10883.84 1197
10884.83 1206
10885.81 1244
10886.80 1245
10887.78 1226
10888.77 1270
10889.75 1256
10890.74 1270
10891.72 1264
10892.71 1297
10893.69 1308
10894.68 1336
10895.66 1305
10896.65 1334
10897.64 1313
10898.62 1369
10899.61 1332
10900.59 1332
10901.58 1361
10902.56 1343
10903.55 1374
10904.54 1386
10905.52 1385
10906.51 1388
10907.49 1407
10908.48 1434
10909.47 1437
10910.45 1499
10911.44 1471
10912.43 1508
10913.41 1486
10914.40 1511
10915.39 1538
10916.37 1533
10917.36 1533
10918.35 1559
10919.33 1600
10920.32 1596
10921.31 1577
10922.29 1575
10923.28 1579
10924.27 1626
10925.25 1680
10926.24 1618
10927.23 1632
10928.21 1652
10929.20 1675
10930.19 1669
10931.18 1650
10932.16 1683
10933.15 1695
10934.14 1726
10935.12 1706
10936.11 1752
10937.10 1779
10938.09 1793
10939.07 1816
10940.06 1806
10941.05 1830
10942.04 1827
10943.02 1856
10944.01 1929
10945.00 1852
10945.99 1927
10946.98 1943
10947.96 1950
10948.95 1955
10949.94 2093
10950.93 2114
10951.92 2145
10952.90 2184
10953.89 2254
10954.88 2301
10955.87 2373
10956.86 2431
10957.85 2481
10958.83 2556
10959.82 2526
10960.81 2574
10961.80 2538
10962.79 2564
10963.78 2574
10964.77 2501
10965.75 2467
10966.74 2425
10967.73 2417
10968.72 2374
10969.71 2310
10970.70 2228
10971.69 2204
10972.68 2193
10973.67 2173
10974.66 2085
10975.64 2124
10976.63 2087
10977.62 2080
10978.61 2100
10979.60 2145
10980.59 2147
10981.58 2107
10982.57 2138
10983.56 2170
10984.55 2151
10985.54 2135
10986.53 2212
10987.52 2248
10988.51 2259
10989.50 2310
10990.49 2370
10991.48 2428
10992.47 2507
10993.46 2568
10994.45 2627
10995.44 2764
10996.43 2870
10997.42 2996
10998.41 3041
10999.40 3134
11000.39 3192
11001.38 3185
11002.37 3207
11003.36 3254
11004.35 3263
11005.34 3091
11006.33 3016
11007.32 2930
11008.31 2796
11009.30 2638
11010.30 2492
11011.29 2439
11012.28 2282
11013.27 2203
11014.26 2119
11015.25 2004
11016.24 1921
11017.23 1879
11018.22 1786
11019.21 1775
11020.21 1703
11021.20 1725
11022.19 1728
11023.18 1674
11024.17 1636
11025.16 1656
11026.15 1552
11027.14 1575
11028.14 1608
11029.13 1620
11030.12 1603
11031.11 1621
11032.10 1646
11033.09 1583
11034.09 1604
11035.08 1607
11036.07 1589
11037.06 1590
11038.05 1595
11039.05 1610
11040.04 1558
11041.03 1580
11042.02 1585
11043.02 1566
11044.01 1585
11045.00 1573
11045.99 1537
11046.98 1491
11047.98 1511
11048.97 1477
11049.96 1487
11050.95 1436
11051.95 1450
11052.94 1440
11053.93 1415
11054.93 1418
11055.92 1397
11056.91 1420
11057.90 1426
11058.90 1443
11059.89 1456
11060.88 1502
11061.88 1405
11062.87 1439
11063.86 1439
11064.86 1485
11065.85 1463
11066.84 1488
11067.84 1454
11068.83 1508
11069.82 1485
11070.82 1436
11071.81 1451
11072.80 1468
11073.80 1458
11074.79 1434
11075.78 1457
11076.78 1474
11077.77 1432
11078.77 1452
11079.76 1464
11080.75 1422
11081.75 1448
11082.74 1470
11083.74 1472
11084.73 1428
11085.72 1413
11086.72 1371
11087.71 1392
11088.71 1388
11089.70 1393
11090.70 1377
11091.69 1328
11092.68 1356
11093.68 1363
11094.67 1372
11095.67 1349
11096.66 1331
11097.66 1311
11098.65 1283
11099.65 1289
11100.64 1337
11101.64 1317
11102.63 1328
11103.63 1320
11104.62 1319
11105.62 1329
11106.61 1304
11107.61 1285
11108.60 1277
11109.60 1296
11110.59 1295
11111.59 1286
11112.58 1295
11113.58 1312
11114.57 1285
11115.57 1284
11116.56 1285
11117.56 1285
11118.56 1248
11119.55 1267
11120.55 1305
11121.54 1255
11122.54 1257
11123.54 1261
11124.53 1284
11125.53 1297
11126.52 1286
11127.52 1269
11128.51 1299
11129.51 1316
11130.51 1272
11131.50 1290
11132.50 1287
11133.50 1254
11134.49 1210
11135.49 1229
11136.49 1210
11137.48 1231
11138.48 1236
11139.47 1223
11140.47 1222
11141.47 1257
11142.46 1200
11143.46 1199
11144.46 1209
11145.46 1191
11146.45 1210
11147.45 1247
11148.45 1228
11149.44 1213
11150.44 1177
11151.44 1177
11152.43 1175
11153.43 1227
11154.43 1207
11155.43 1199
11156.42 1208
11157.42 1203
11158.42 1207
11159.42 1198
11160.41 1169
11161.41 1201
11162.41 1207
11163.41 1232
11164.40 1184
11165.40 1193
11166.40 1164
11167.40 1190
11168.39 1191
11169.39 1181
11170.39 1166
11171.39 1116
11172.39 1156
11173.38 1141
11174.38 1126
11175.38 1146
11176.38 1158
11177.38 1153
11178.38 1164
11179.37 1175
11180.37 1116
11181.37 1144
11182.37 1134
11183.37 1108
11184.37 1122
11185.37 1133
11186.36 1127
11187.36 1127
11188.36 1133
11189.36 1139
11190.36 1187
11191.36 1158
11192.36 1154
11193.36 1186
11194.36 1139
11195.35 1188
11196.35 1169
11197.35 1137
11198.35 1145
11199.35 1137
11200.35 1118
11201.35 1127
11202.35 1129
11203.35 1132
11204.35 1150
11205.35 1158
11206.35 1181
11207.35 1154
11208.35 1147
11209.35 1154
11210.35 1181
11211.35 1155
11212.35 1140
11213.35 1200
11214.35 1171
11215.34 1148
11216.35 1160
11217.35 1145
11218.35 1151
11219.35 1155
11220.35 1168
11221.35 1147
11222.35 1155
11223.35 1164
11224.35 1159
11225.35 1148
11226.35 1130
11227.35 1139
11228.35 1142
11229.35 1109
11230.35 1091
11231.35 1105
11232.35 1148
11233.35 1131
11234.35 1090
11235.35 1094
11236.35 1128
11237.36 1144
11238.36 1158
11239.36 1169
11240.36 1148
11241.36 1176
11242.36 1176
11243.36 1164
11244.36 1146
11245.36 1119
11246.37 1160
11247.37 1148
11248.37 1144
11249.37 1145
11250.37 1143
11251.37 1194
11252.38 1208
11253.38 1215
11254.38 1206
11255.38 1191
11256.38 1191
11257.38 1233
11258.39 1156
11259.39 1185
11260.39 1192
11261.39 1222
11262.39 1159
11263.40 1182
11264.40 1202
11265.40 1169
11266.40 1205
11267.40 1209
11268.41 1183
11269.41 1225
11270.41 1257
11271.41 1258
11272.42 1288
11273.42 1296
11274.42 1277
11275.42 1282
11276.43 1368
11277.43 1323
11278.43 1330
11279.44 1328
11280.44 1328
11281.44 1360
11282.44 1335
11283.45 1335
11284.45 1335
11285.45 1311
11286.46 1256
11287.46 1233
11288.46 1229
11289.47 1205
11290.47 1178
11291.47 1186
11292.48 1186
11293.48 1140
11294.48 1136
11295.49 1142
11296.49 1109
11297.49 1127
11298.50 1095
11299.50 1115
11300.51 1091
11301.51 1082
11302.51 1101
11303.52 1081
11304.52 1127
11305.53 1116
11306.53 1124
11307.53 1115
11308.54 1130
11309.54 1136
11310.55 1095
11311.55 1132
11312.55 1128
11313.56 1131
11314.56 1132
11315.57 1158
11316.57 1157
11317.58 1187
11318.58 1171
11319.59 1197
11320.59 1179
11321.59 1177
11322.60 1208
11323.60 1169
11324.61 1163
11325.61 1161
11326.62 1147
11327.62 1148
11328.63 1196
11329.63 1189
11330.64 1198
11331.64 1162
11332.65 1204
11333.65 1123
11334.66 1116
11335.67 1125
11336.67 1109
11337.68 1119
11338.68 1112
11339.69 1085
11340.69 1100
11341.70 1132
11342.70 1142
11343.71 1166
11344.72 1115
11345.72 1108
11346.73 1112
11347.73 1129
11348.74 1096
11349.74 1083
11350.75 1042
11351.76 1050
11352.76 1045
11353.77 1026
11354.78 1039
11355.78 1045
11356.79 1002
11357.79 997
11358.80 1014
11359.81 1008
11360.81 1025
11361.82 1022
11362.83 1048
11363.83 996
11364.84 996
11365.85 1019
11366.85 992
11367.86 973
11368.87 1001
11369.87 993
11370.88 958
11371.89 958
11372.89 885
11373.90 950
11374.91 927
11375.92 937
11376.92 885
11377.93 885
11378.94 931
11379.94 921
11380.95 899
11381.96 907
11382.97 907
11383.97 943
11384.98 906
11385.99 883
11387.00 878
11388.00 882
11389.01 888
11390.02 871
11391.03 881
11392.04 889
11393.04 900
11394.05 892
11395.06 849
11396.07 875
11397.08 914
11398.08 850
11399.09 846
11400.10 872
11401.11 920
11402.12 897
11403.12 876
11404.13 867
11405.14 869
11406.15 920
11407.16 881
11408.17 870
11409.18 893
11410.18 869
11411.19 885
11412.20 835
11413.21 851
11414.22 849
11415.23 892
11416.24 851
11417.25 878
11418.25 877
11419.26 833
11420.27 828
11421.28 845
11422.29 875
11423.30 856
11424.31 834
11425.32 837
11426.33 837
11427.34 847
11428.35 816
11429.36 834
11430.37 816
11431.38 827
11432.39 827
11433.39 796
11434.40 833
11435.41 798
11436.42 807
11437.43 815
11438.44 801
11439.45 801
11440.46 802
11441.47 802
11442.48 789
11443.49 803
11444.50 791
11445.51 807
11446.52 808
11447.53 824
11448.55 806
11449.56 816
11450.57 799
11451.58 784
11452.59 783
11453.60 809
11454.61 812
11455.62 813
11456.63 792
11457.64 756
11458.65 795
11459.66 752
11460.67 778
11461.68 757
11462.69 759
11463.71 759
11464.72 738
11465.73 749
11466.74 752
11467.75 752
11468.76 757
11469.77 781
11470.78 777
11471.80 735
11472.81 742
11473.82 769
11474.83 774
11475.84 747
11476.85 739
11477.86 778
11478.88 757
11479.89 731
11480.90 751
11481.91 737
11482.92 738
11483.93 758
11484.95 720
11485.96 727
11486.97 728
11487.98 734
11489.00 757
11490.01 758
11491.02 735
11492.03 752
11493.04 713
11494.06 731
11495.07 728
11496.08 737
11497.09 748
11498.11 755
11499.12 722
11500.13 697
11501.14 711
11502.16 752
11503.17 767
11504.18 716
11505.20 724
11506.21 706
11507.22 718
11508.23 689
11509.25 701
11510.26 726
11511.27 715
11512.29 726
11513.30 718
11514.31 713
11515.33 750
11516.34 729
11517.35 753
11518.37 728
11519.38 724
11520.39 733
11521.41 734
11522.42 744
11523.43 715
11524.45 739
11525.46 737
11526.47 743
11527.49 690
11528.50 723
11529.52 726
11530.53 744
11531.54 736
11532.56 765
11533.57 759
11534.59 751
11535.60 785
11536.62 763
11537.63 768
11538.64 756
11539.66 778
11540.67 779
11541.69 776
11542.70 766
11543.72 767
11544.73 796
11545.75 776
11546.76 762
11547.77 760
11548.79 747
11549.80 755
11550.82 775
11551.83 736
11552.85 721
11553.86 715
11554.88 699
11555.89 725
11556.91 723
11557.92 701
11558.94 698
11559.95 717
11560.97 705
11561.99 685
11563.00 689
11564.02 658
11565.03 693
11566.05 665
11567.06 681
11568.08 660
11569.09 693
11570.11 672
11571.13 670
11572.14 685
11573.16 696
11574.17 686
11575.19 665
11576.20 667
11577.22 637
11578.24 689
11579.25 686
11580.27 708
11581.29 681
11582.30 663
11583.32 648
11584.33 688
11585.35 695
11586.37 675
11587.38 660
11588.40 632
11589.42 677
11590.43 666
11591.45 665
11592.47 646
11593.48 668
11594.50 678
11595.52 657
11596.53 666
11597.55 651
11598.57 641
11599.58 708
11600.60 696
11601.62 638
11602.64 678
11603.65 687
11604.67 678
11605.69 664
11606.70 663
11607.72 660
11608.74 654
11609.76 670
11610.77 680
11611.79 682
11612.81 665
11613.83 661
11614.84 674
11615.86 656
11616.88 665
11617.90 650
11618.92 673
11619.93 702
11620.95 665
11621.97 660
11622.99 646
11624.01 670
11625.02 699
11626.04 653
11627.06 637
11628.08 659
11629.10 671
11630.11 669
11631.13 613
11632.15 653
11633.17 680
11634.19 687
11635.21 660
11636.23 652
11637.24 650
11638.26 705
11639.28 678
11640.30 688
11641.32 640
11642.34 650
11643.36 672
11644.38 696
11645.39 656
11646.41 638
11647.43 660
11648.45 657
11649.47 635
11650.49 649
11651.51 656
11652.53 663
11653.55 662
11654.57 661
11655.59 672
11656.61 682
11657.63 662
11658.65 641
11659.67 638
11660.69 646
11661.70 646
11662.72 690
11663.74 679
11664.76 677
11665.78 680
11666.80 659
11667.82 664
11668.84 658
11669.86 684
11670.88 680
11671.90 667
11672.92 662
11673.95 679
11674.97 670
11675.99 666
11677.01 663
11678.03 656
11679.05 638
11680.07 672
11681.09 689
11682.11 676
11683.13 670
11684.15 671
11685.17 664
11686.19 684
11687.21 655
11688.23 680
11689.25 676
11690.28 704
11691.30 690
11692.32 651
11693.34 657
11694.36 678
11695.38 669
11696.40 660
11697.42 689
11698.44 677
11699.47 702
11700.49 709
11701.51 665
11702.53 703
11703.55 683
11704.57 692
11705.60 652
11706.62 663
11707.64 699
11708.66 675
11709.68 681
11710.70 679
11711.73 681
11712.75 692
11713.77 712
11714.79 714
11715.81 663
11716.84 681
11717.86 696
11718.88 686
11719.90 681
11720.92 687
11721.95 667
11722.97 706
11723.99 717
11725.01 712
11726.04 734
11727.06 718
11728.08 721
11729.11 710
11730.13 689
11731.15 728
11732.17 698
11733.20 769
11734.22 713
11735.24 707
11736.26 719
11737.29 705
11738.31 767
11739.33 733
11740.36 728
11741.38 737
11742.40 700
11743.43 731
11744.45 748
11745.47 777
11746.50 768
11747.52 783
11748.54 752
11749.57 771
11750.59 749
11751.62 747
11752.64 696
11753.66 752
11754.69 750
11755.71 774
11756.73 777
11757.76 776
11758.78 774
11759.81 787
11760.83 831
11761.85 801
11762.88 778
11763.90 784
11764.93 810
11765.95 811
11766.98 794
11768.00 821
11769.02 823
11770.05 832
11771.07 812
11772.10 810
11773.12 813
11774.15 836
11775.17 842
11776.20 830
11777.22 810
11778.25 846
11779.27 837
11780.30 826
11781.32 816
11782.35 875
11783.37 842
11784.40 884
11785.42 825
11786.45 843
11787.47 851
11788.50 836
11789.52 872
11790.55 854
11791.57 840
11792.60 833
11793.62 853
11794.65 843
11795.67 881
11796.70 875
11797.73 903
11798.75 875
11799.78 870
11800.80 821
11801.83 857
11802.85 846
11803.88 880
11804.91 869
11805.93 878
11806.96 894
11807.98 902
11809.01 897
11810.04 920
11811.06 898
11812.09 877
11813.12 890
11814.14 901
11815.17 904
11816.19 909
11817.22 967
11818.25 977
11819.27 955
11820.30 944
11821.33 933
11822.35 954
11823.38 967
11824.41 1003
11825.44 991
11826.46 968
11827.49 962
11828.52 990
11829.54 1003
11830.57 994
11831.60 973
11832.62 961
11833.65 1005
11834.68 990
11835.71 1029
11836.73 1026
11837.76 1060
11838.79 1023
11839.82 1028
11840.84 1072
11841.87 1081
11842.90 1041
11843.93 1048
11844.95 1039
11845.98 1054
11847.01 1068
11848.04 1074
11849.07 1073
11850.09 1096
11851.12 1098
11852.15 1115
11853.18 1128
11854.21 1134
11855.23 1153
11856.26 1178
11857.29 1179
11858.32 1138
11859.35 1163
11860.38 1163
11861.40 1188
11862.43 1186
11863.46 1206
11864.49 1206
11865.52 1226
11866.55 1251
11867.58 1222
11868.60 1209
11869.63 1218
11870.66 1222
11871.69 1235
11872.72 1243
11873.75 1258
11874.78 1253
11875.81 1276
11876.84 1287
11877.86 1306
11878.89 1333
11879.92 1336
11880.95 1363
11881.98 1369
11883.01 1340
11884.04 1377
11885.07 1376
11886.10 1371
11887.13 1401
11888.16 1458
11889.19 1452
11890.22 1450
11891.25 1467
11892.28 1506
11893.31 1532
11894.34 1537
11895.37 1565
11896.40 1600
11897.43 1683
11898.46 1711
11899.49 1748
11900.52 1733
11901.55 1829
11902.58 1842
11903.61 1873
11904.64 1927
11905.67 1919
11906.70 1897
11907.73 1893
11908.76 1936
11909.79 1862
11910.82 1864
11911.85 1877
11912.88 1842
11913.91 1818
11914.94 1792
11915.97 1746
11917.01 1702
11918.04 1677
11919.07 1688
11920.10 1690
11921.13 1674
11922.16 1649
11923.19 1657
11924.22 1671
11925.25 1652
11926.28 1652
11927.32 1700
11928.35 1687
11929.38 1748
11930.41 1757
11931.44 1748
11932.47 1778
11933.50 1790
11934.54 1754
11935.57 1725
11936.60 1754
11937.63 1733
11938.66 1752
11939.70 1721
11940.73 1634
11941.76 1606
11942.79 1548
11943.82 1558
11944.85 1530
11945.89 1449
11946.92 1477
11947.95 1440
11948.98 1426
11950.02 1403
11951.05 1397
11952.08 1366
11953.11 1363
11954.15 1350
11955.18 1361
11956.21 1326
11957.24 1321
11958.28 1344
11959.31 1364
11960.34 1346
11961.37 1326
11962.41 1385
11963.44 1375
11964.47 1315
11965.51 1351
11966.54 1354
11967.57 1339
11968.60 1358
11969.64 1385
11970.67 1330
11971.70 1332
11972.74 1376
11973.77 1394
11974.80 1397
11975.84 1376
11976.87 1419
11977.90 1405
11978.94 1400
11979.97 1410
11981.00 1406
11982.04 1409
11983.07 1384
11984.11 1383
11985.14 1421
11986.17 1411
11987.21 1441
11988.24 1439
11989.28 1367
11990.31 1442
11991.34 1466
11992.38 1452
11993.41 1416
11994.45 1457
11995.48 1463
11996.51 1464
11997.55 1509
11998.58 1463
11999.62 1462
12000.65 1450
12001.69 1528
12002.72 1524
12003.76 1499
12004.79 1520
12005.82 1533
12006.86 1510
12007.89 1541
12008.93 1577
12009.96 1604
12011.00 1609
12012.03 1560
12013.07 1568
12014.10 1601
12015.14 1672
12016.17 1641
12017.21 1633
12018.24 1681
12019.28 1681
12020.32 1690
12021.35 1668
12022.39 1681
12023.42 1657
12024.46 1688
12025.49 1662
12026.53 1660
12027.56 1648
12028.60 1641
12029.64 1706
12030.67 1662
12031.71 1622
12032.74 1610
12033.78 1608
12034.81 1621
12035.85 1621
12036.89 1627
12037.92 1646
12038.96 1608
12039.99 1627
12041.03 1634
12042.07 1590
12043.10 1615
12044.14 1602
12045.18 1598
12046.21 1572
12047.25 1616
12048.29 1597
12049.32 1599
12050.36 1563
12051.40 1602
12052.43 1658
12053.47 1647
12054.51 1631
12055.54 1651
12056.58 1620
12057.62 1615
12058.65 1587
12059.69 1640
12060.73 1582
12061.76 1657
12062.80 1593
12063.84 1596
12064.88 1486
12065.91 1586
12066.95 1541
12067.99 1558
12069.03 1577
12070.06 1489
12071.10 1424
12072.14 1498
12073.18 1397
12074.21 1369
12075.25 1356
12076.29 1365
12077.33 1333
12078.36 1342
12079.40 1351
12080.44 1352
12081.48 1403
12082.52 1334
12083.55 1314
12084.59 1359
12085.63 1341
12086.67 1321
12087.71 1353
12088.74 1355
12089.78 1359
12090.82 1376
12091.86 1372
12092.90 1378
12093.94 1390
12094.98 1392
12096.01 1399
12097.05 1378
12098.09 1400
12099.13 1364
12100.17 1395
12101.21 1368
12102.25 1389
12103.28 1423
12104.32 1394
12105.36 1396
12106.40 1444
12107.44 1446
12108.48 1377
12109.52 1364
12110.56 1350
12111.60 1311
12112.64 1318
12113.68 1309
12114.72 1246
12115.76 1273
12116.79 1226
12117.83 1213
12118.87 1220
12119.91 1220
12120.95 1164
12121.99 1180
12123.03 1165
12124.07 1128
12125.11 1104
12126.15 1122
12127.19 1097
12128.23 1109
12129.27 1123
12130.31 1098
12131.35 1108
12132.39 1115
12133.43 1094
12134.47 1082
12135.51 1083
12136.55 1112
12137.59 1134
12138.63 1106
12139.67 1091
12140.71 1106
12141.76 1091
12142.80 1112
12143.84 1101
12144.88 1080
12145.92 1095
12146.96 1119
12148.00 1070
12149.04 1053
12150.08 1018
12151.12 1046
12152.16 1069
12153.20 1035
12154.25 1036
12155.29 1048
12156.33 1039
12157.37 1022
12158.41 1037
12159.45 1034
12160.49 1007
12161.53 1027
12162.58 1044
12163.62 980
12164.66 975
12165.70 1021
12166.74 1048
12167.78 1066
12168.82 1034
12169.87 986
12170.91 975
12171.95 1014
12172.99 966
12174.03 955
12175.08 988
12176.12 977
12177.16 963
12178.20 1004
12179.24 983
12180.29 1005
12181.33 981
12182.37 976
12183.41 955
12184.46 957
12185.50 984
12186.54 989
12187.58 971
12188.63 961
12189.67 930
12190.71 961
12191.75 953
12192.80 955
12193.84 986
12194.88 980
12195.92 941
12196.97 976
12198.01 974
12199.05 966
12200.10 945
12201.14 946
12202.18 947
12203.23 964
12204.27 941
12205.31 926
12206.36 947
12207.40 943
12208.44 969
12209.49 926
12210.53 926
12211.57 920
12212.62 938
12213.66 963
12214.70 937
12215.75 913
12216.79 892
12217.84 910
12218.88 921
12219.92 914
12220.97 905
12222.01 932
12223.06 940
12224.10 886
12225.14 907
12226.19 905
12227.23 895
12228.28 877
12229.32 887
12230.36 894
12231.41 926
12232.45 914
12233.50 936
12234.54 898
12235.59 879
12236.63 916
12237.68 916
12238.72 897
12239.77 873
12240.81 909
12241.86 915
12242.90 916
12243.94 918
12244.99 898
12246.03 914
12247.08 920
12248.13 914
12249.17 935
12250.22 907
12251.26 924
12252.31 877
12253.35 886
12254.40 914
12255.44 875
12256.49 898
12257.53 886
12258.58 825
12259.62 843
12260.67 841
12261.72 843
12262.76 865
12263.81 853
12264.85 845
12265.90 820
12266.94 818
12267.99 845
12269.04 817
12270.08 818
12271.13 827
12272.17 815
12273.22 795
12274.27 796
12275.31 795
12276.36 816
12277.41 806
12278.45 811
12279.50 825
12280.55 814
12281.59 799
12282.64 789
12283.69 814
12284.73 862
12285.78 803
12286.83 769
12287.87 820
12288.92 816
12289.97 794
12291.01 796
12292.06 818
12293.11 829
12294.15 810
12295.20 820
12296.25 811
12297.30 826
12298.34 845
12299.39 825
12300.44 776
12301.48 771
12302.53 811
12303.58 827
12304.63 826
12305.67 798
12306.72 808
12307.77 807
12308.82 816
12309.87 805
12310.91 777
12311.96 788
12313.01 801
12314.06 789
12315.10 776
12316.15 790
12317.20 779
12318.25 793
12319.30 783
12320.34 817
12321.39 813
12322.44 828
12323.49 798
12324.54 781
12325.59 742
12326.63 761
12327.68 779
12328.73 768
12329.78 786
12330.83 801
12331.88 790
12332.93 770
12333.98 777
12335.02 777
12336.07 792
12337.12 791
12338.17 797
12339.22 817
12340.27 798
12341.32 783
12342.37 771
12343.42 774
12344.47 789
12345.51 800
12346.56 782
12347.61 776
12348.66 775
12349.71 769
12350.76 786
12351.81 769
12352.86 759
12353.91 798
12354.96 782
12356.01 780
12357.06 818
12358.11 810
12359.16 797
12360.21 782
12361.26 804
12362.31 803
12363.36 809
12364.41 808
12365.46 795
12366.51 813
12367.56 827
12368.61 824
12369.66 834
12370.71 836
12371.76 819
12372.81 781
12373.86 820
12374.91 794
12375.96 804
12377.01 797
12378.06 870
12379.11 857
12380.17 823
12381.22 822
12382.27 812
12383.32 821
12384.37 804
12385.42 815
12386.47 796
12387.52 828
12388.57 860
12389.62 800
12390.67 787
12391.73 812
12392.78 854
12393.83 826
12394.88 828
12395.93 828
12396.98 828
12398.03 822
12399.09 855
12400.14 848
12401.19 834
12402.24 860
12403.29 874
12404.34 851
12405.40 831
12406.45 843
12407.50 866
12408.55 844
12409.60 837
12410.66 857
12411.71 866
12412.76 883
12413.81 857
12414.86 874
12415.92 881
12416.97 887
12418.02 866
12419.07 857
12420.13 841
12421.18 907
12422.23 917
12423.28 914
12424.34 900
12425.39 879
12426.44 925
12427.49 927
12428.55 921
12429.60 905
12430.65 905
12431.71 893
12432.76 906
12433.81 931
12434.86 955
12435.92 941
12436.97 921
12438.02 903
12439.08 940
12440.13 945
12441.18 910
12442.24 950
12443.29 952
12444.34 954
12445.40 932
12446.45 942
12447.50 939
12448.56 960
12449.61 990
12450.67 992
12451.72 976
12452.77 1008
12453.83 1002
12454.88 980
12455.94 1017
12456.99 1032
12458.04 1040
12459.10 1099
12460.15 1085
12461.21 1098
12462.26 1135
12463.31 1157
12464.37 1198
12465.42 1176
12466.48 1273
12467.53 1291
12468.59 1311
12469.64 1361
12470.70 1416
12471.75 1437
12472.80 1472
12473.86 1548
12474.91 1562
12475.97 1614
12477.02 1581
12478.08 1637
12479.13 1627
12480.19 1627
12481.24 1617
12482.30 1616
12483.35 1588
12484.41 1575
12485.46 1562
12486.52 1567
12487.57 1516
12488.63 1465
12489.69 1455
12490.74 1388
12491.80 1335
12492.85 1270
12493.91 1260
12494.96 1250
12496.02 1219
12497.07 1229
12498.13 1165
12499.19 1147
12500.24 1143
12501.30 1141
12502.35 1100
12503.41 1089
12504.47 1092
12505.52 1091
12506.58 1125
12507.63 1131
12508.69 1090
12509.75 1052
12510.80 1089
12511.86 1090
12512.91 1080
12513.97 1082
12515.03 1114
12516.08 1112
12517.14 1080
12518.20 1091
12519.25 1068
12520.31 1090
12521.37 1114
12522.42 1110
12523.48 1117
12524.54 1084
12525.59 1105
12526.65 1142
12527.71 1104
12528.77 1039
12529.82 1063
12530.88 1095
12531.94 1054
12532.99 1074
12534.05 1075
12535.11 1107
12536.17 1111
12537.22 1084
12538.28 1082
12539.34 1082
12540.40 1108
12541.45 1105
12542.51 1145
12543.57 1159
12544.63 1182
12545.68 1211
12546.74 1194
12547.80 1211
12548.86 1213
12549.92 1252
12550.97 1247
12552.03 1259
12553.09 1246
12554.15 1285
12555.21 1269
12556.26 1241
12557.32 1242
12558.38 1231
12559.44 1250
12560.50 1218
12561.56 1227
12562.61 1222
12563.67 1212
12564.73 1192
12565.79 1249
12566.85 1183
12567.91 1176
12568.97 1138
12570.02 1150
12571.08 1154
12572.14 1104
12573.20 1133
12574.26 1148
12575.32 1155
12576.38 1126
12577.44 1126
12578.50 1140
12579.56 1137
12580.61 1124
12581.67 1126
12582.73 1110
12583.79 1121
12584.85 1116
12585.91 1119
12586.97 1125
12588.03 1100
12589.09 1100
12590.15 1164
12591.21 1167
12592.27 1131
12593.33 1156
12594.39 1110
12595.45 1149
12596.51 1114
12597.57 1099
12598.63 1138
12599.69 1101
12600.75 1108
12601.81 1109
12602.87 1088
12603.93 1126
12604.99 1127
12606.05 1097
12607.11 1127
12608.17 1103
12609.23 1126
12610.29 1135
12611.35 1129
12612.41 1176
12613.47 1178
12614.53 1161
12615.59 1178
12616.66 1189
12617.72 1141
12618.78 1184
12619.84 1208
12620.90 1180
12621.96 1138
12623.02 1173
12624.08 1196
12625.14 1255
12626.20 1268
12627.26 1271
12628.33 1300
12629.39 1265
12630.45 1259
12631.51 1264
12632.57 1269
12633.63 1289
12634.69 1302
12635.76 1286
12636.82 1275
12637.88 1270
12638.94 1282
12640.00 1237
12641.06 1229
12642.13 1234
12643.19 1200
12644.25 1174
12645.31 1163
12646.37 1157
12647.44 1120
12648.50 1142
12649.56 1130
12650.62 1137
12651.68 1136
12652.75 1109
12653.81 1121
12654.87 1093
12655.93 1081
12657.00 1116
12658.06 1111
12659.12 1142
12660.18 1137
12661.25 1112
12662.31 1109
12663.37 1097
12664.43 1055
12665.50 1109
12666.56 1137
12667.62 1152
12668.69 1133
12669.75 1112
12670.81 1122
12671.88 1130
12672.94 1145
12674.00 1123
12675.06 1122
12676.13 1137
12677.19 1169
12678.25 1144
12679.32 1141
12680.38 1155
12681.44 1144
12682.51 1202
12683.57 1148
12684.64 1177
12685.70 1196
12686.76 1147
12687.83 1187
12688.89 1197
12689.95 1163
12691.02 1194
12692.08 1199
12693.15 1212
12694.21 1171
12695.27 1204
12696.34 1252
12697.40 1231
12698.47 1234
12699.53 1234
12700.59 1220
12701.66 1194
12702.72 1210
12703.79 1234
12704.85 1238
12705.92 1228
12706.98 1267
12708.05 1291
12709.11 1297
12710.18 1259
12711.24 1293
12712.30 1339
12713.37 1313
12714.43 1330
12715.50 1308
12716.56 1299
12717.63 1311
12718.69 1290
12719.76 1316
12720.82 1384
12721.89 1363
12722.95 1353
12724.02 1335
12725.09 1374
12726.15 1361
12727.22 1400
12728.28 1427
12729.35 1450
12730.41 1426
12731.48 1451
12732.54 1489
12733.61 1482
12734.68 1502
12735.74 1498
12736.81 1474
12737.87 1443
12738.94 1491
12740.00 1485
12741.07 1483
12742.14 1449
12743.20 1432
12744.27 1383
12745.33 1361
12746.40 1343
12747.47 1347
12748.53 1296
12749.60 1287
12750.67 1281
12751.73 1290
12752.80 1293
12753.87 1260
12754.93 1234
12756.00 1248
12757.07 1242
12758.13 1218
12759.20 1217
12760.27 1192
12761.33 1194
12762.40 1169
12763.47 1182
12764.53 1196
12765.60 1180
12766.67 1145
12767.73 1126
12768.80 1113
12769.87 1143
12770.94 1129
12772.00 1143
12773.07 1102
12774.14 1069
12775.21 1067
12776.27 1130
12777.34 1145
12778.41 1057
12779.48 1081
12780.54 1058
12781.61 1040
12782.68 1039
12783.75 1025
12784.81 1069
12785.88 1082
12786.95 1023
12788.02 1006
12789.09 1040
12790.15 1029
12791.22 1024
12792.29 1001
12793.36 995
12794.43 1023
12795.49 983
12796.56 985
12797.63 991
12798.70 1001
12799.77 1034
12800.84 999
12801.90 1004
12802.97 996
12804.04 1042
12805.11 1016
12806.18 992
12807.25 1044
12808.32 1010
12809.39 1002
12810.45 1020
12811.52 1026
12812.59 1031
12813.66 1038
12814.73 1034
12815.80 1056
12816.87 1074
12817.94 1053
12819.01 1065
12820.08 1055
12821.15 1029
12822.21 1050
12823.28 1064
12824.35 1073
12825.42 1053
12826.49 1036
12827.56 1059
12828.63 1025
12829.70 1032
12830.77 1052
12831.84 1058
12832.91 1029
12833.98 1006
12835.05 1012
12836.12 1026
12837.19 1008
12838.26 970
12839.33 977
12840.40 1006
12841.47 992
12842.54 984
12843.61 949
12844.68 923
12845.75 923
12846.82 908
12847.89 880
12848.96 903
12850.03 936
12851.10 893
12852.18 936
12853.25 917
12854.32 867
12855.39 866
12856.46 869
12857.53 880
12858.60 880
12859.67 870
12860.74 891
12861.81 901
12862.88 836
12863.96 880
12865.03 824
12866.10 820
12867.17 852
12868.24 848
12869.31 878
12870.38 850
12871.45 847
12872.53 856
12873.60 825
12874.67 824
12875.74 841
12876.81 828
12877.88 832
12878.96 835
12880.03 810
12881.10 815
12882.17 794
12883.24 792
12884.31 811
12885.39 789
12886.46 784
12887.53 784
12888.60 797
12889.68 824
12890.75 800
12891.82 820
12892.89 772
12893.96 769
12895.04 810
12896.11 799
12897.18 822
12898.25 771
12899.33 780
12900.40 761
12901.47 803
12902.54 763
12903.62 752
12904.69 785
12905.76 751
12906.84 734
12907.91 756
12908.98 725
12910.06 745
12911.13 757
12912.20 771
12913.27 771
12914.35 782
12915.42 783
12916.49 763
12917.57 756
12918.64 766
12919.71 755
12920.79 749
12921.86 716
12922.94 753
12924.01 720
12925.08 701
12926.16 695
12927.23 740
12928.30 716
12929.38 686
12930.45 701
12931.53 693
12932.60 738
12933.67 745
12934.75 718
12935.82 718
12936.90 699
12937.97 708
12939.04 712
12940.12 722
12941.19 690
12942.27 680
12943.34 708
12944.42 708
12945.49 673
12946.56 693
12947.64 699
12948.71 694
12949.79 719
12950.86 698
12951.94 713
12953.01 716
12954.09 664
12955.16 679
12956.24 680
12957.31 690
12958.39 695
12959.46 698
12960.54 700
12961.61 693
12962.69 685
12963.76 689
12964.84 653
12965.91 673
12966.99 699
12968.07 698
12969.14 677
12970.22 678
12971.29 671
12972.37 689
12973.44 686
12974.52 718
12975.59 675
12976.67 665
12977.75 692
12978.82 703
12979.90 681
12980.97 635
12982.05 641
12983.13 677
12984.20 690
12985.28 699
12986.35 663
12987.43 667
12988.51 699
12989.58 686
12990.66 699
12991.74 687
12992.81 712
12993.89 697
12994.97 682
12996.04 695
12997.12 690
12998.20 690
12999.27 698
13000.35 695
13001.43 663
13002.50 668
13003.58 687
13004.66 670
13005.73 685
13006.81 684
13007.89 708
13008.97 693
13010.04 665
13011.12 669
13012.20 637
13013.27 691
13014.35 679
13015.43 693
13016.51 687
13017.58 684
13018.66 665
13019.74 673
13020.82 672
13021.89 686
13022.97 694
13024.05 707
13025.13 712
13026.21 681
13027.28 664
13028.36 698
13029.44 724
13030.52 708
13031.60 675
13032.67 681
13033.75 707
13034.83 733
13035.91 672
13036.99 634
13038.07 665
13039.14 716
13040.22 699
13041.30 715
13042.38 690
13043.46 706
13044.54 712
13045.62 718
13046.69 720
13047.77 698
13048.85 704
13049.93 722
13051.01 687
13052.09 675
13053.17 674
13054.25 666
13055.33 681
13056.40 694
13057.48 681
13058.56 677
13059.64 687
13060.72 690
13061.80 664
13062.88 683
13063.96 688
13065.04 703
13066.12 696
13067.20 680
13068.28 669
13069.36 642
13070.44 655
13071.52 692
13072.60 656
13073.68 705
13074.76 717
13075.84 675
13076.92 666
13078.00 643
13079.08 653
13080.16 681
13081.24 718
13082.32 695
13083.40 669
13084.48 659
13085.56 654
13086.64 679
13087.72 701
13088.80 671
13089.88 659
13090.96 690
13092.04 676
13093.12 677
13094.20 670
13095.28 725
13096.36 696
13097.44 662
13098.52 690
13099.61 686
13100.69 713
13101.77 687
13102.85 702
13103.93 683
13105.01 661
13106.09 730
13107.17 696
13108.25 703
13109.34 683
13110.42 695
13111.50 661
13112.58 671
13113.66 666
13114.74 685
13115.82 708
13116.91 724
13117.99 703
13119.07 703
13120.15 699
13121.23 706
13122.31 696
13123.40 711
13124.48 715
13125.56 723
13126.64 712
13127.72 707
13128.81 697
13129.89 697
13130.97 719
13132.05 711
13133.14 672
13134.22 699
13135.30 711
13136.38 722
13137.47 713
13138.55 706
13139.63 711
13140.71 733
13141.80 726
13142.88 748
13143.96 691
13145.04 709
13146.13 708
13147.21 728
13148.29 732
13149.38 748
13150.46 763
13151.54 757
13152.62 768
13153.71 749
13154.79 733
13155.87 740
13156.96 733
13158.04 743
13159.12 765
13160.21 757
13161.29 753
13162.37 745
13163.46 747
13164.54 754
13165.62 750
13166.71 742
13167.79 767
13168.88 743
13169.96 733
13171.04 741
13172.13 748
13173.21 757
13174.30 743
13175.38 775
13176.46 764
13177.55 745
13178.63 762
13179.72 747
13180.80 748
13181.88 740
13182.97 741
13184.05 781
13185.14 777
13186.22 759
13187.31 775
13188.39 802
13189.48 758
13190.56 783
13191.65 766
13192.73 760
13193.81 750
13194.90 777
13195.98 793
13197.07 794
13198.15 778
13199.24 761
13200.32 757
13201.41 773
13202.49 772
13203.58 756
13204.67 786
13205.75 786
13206.84 766
13207.92 758
13209.01 789
13210.09 789
13211.18 792
13212.26 794
13213.35 796
13214.43 807
13215.52 773
13216.61 751
13217.69 764
13218.78 822
13219.86 787
13220.95 792
13222.04 777
13223.12 829
13224.21 824
13225.29 814
13226.38 837
13227.47 817
13228.55 806
13229.64 807
13230.72 828
13231.81 841
13232.90 840
13233.98 845
13235.07 829
13236.16 809
13237.24 829
13238.33 838
13239.42 856
13240.50 824
13241.59 827
13242.68 847
13243.76 839
13244.85 866
13245.94 887
13247.02 859
13248.11 876
13249.20 864
13250.29 888
13251.37 900
13252.46 881
13253.55 862
13254.63 863
13255.72 871
13256.81 908
13257.90 886
13258.98 902
13260.07 915
13261.16 914
13262.25 920
13263.33 898
13264.42 939
13265.51 936
13266.60 925
13267.69 922
13268.77 926
13269.86 933
13270.95 942
13272.04 945
13273.13 945
13274.21 955
13275.30 943
13276.39 964
13277.48 965
13278.57 985
13279.65 955
13280.74 987
13281.83 1025
13282.92 992
13284.01 1004
13285.10 1001
13286.19 990
13287.27 1039
13288.36 1023
13289.45 1059
13290.54 1076
13291.63 1060
13292.72 1085
13293.81 1062
13294.90 1061
13295.98 1064
13297.07 1067
13298.16 1077
13299.25 1094
13300.34 1105
13301.43 1147
13302.52 1129
13303.61 1119
13304.70 1142
13305.79 1157
13306.88 1115
13307.97 1146
13309.06 1143
13310.15 1138
13311.24 1180
13312.32 1170
13313.41 1181
13314.50 1184
13315.59 1207
13316.68 1190
13317.77 1195
13318.86 1219
13319.95 1198
13321.04 1200
13322.13 1225
13323.22 1211
13324.31 1237
13325.40 1240
13326.49 1262
13327.58 1244
13328.68 1233
13329.77 1275
13330.86 1320
13331.95 1303
13333.04 1281
13334.13 1305
13335.22 1325
13336.31 1315
13337.40 1277
13338.49 1299
13339.58 1356
13340.67 1356
13341.76 1355
13342.85 1381
13343.94 1346
13345.04 1361
13346.13 1345
13347.22 1329
13348.31 1360
13349.40 1414
13350.49 1395
13351.58 1395
13352.67 1387
13353.77 1366
13354.86 1374
13355.95 1333
13357.04 1339
13358.13 1383
13359.22 1356
13360.31 1364
13361.41 1386
13362.50 1475
13363.59 1427
13364.68 1432
13365.77 1438
13366.87 1481
13367.96 1514
13369.05 1516
13370.14 1461
13371.23 1491
13372.33 1507
13373.42 1463
13374.51 1450
13375.60 1430
13376.69 1451
13377.79 1438
13378.88 1428
13379.97 1363
13381.06 1373
13382.16 1374
13383.25 1361
13384.34 1299
13385.43 1301
13386.53 1309
13387.62 1309
13388.71 1296
13389.81 1275
13390.90 1173
13391.99 1229
13393.08 1225
13394.18 1217
13395.27 1176
13396.36 1168
13397.46 1185
13398.55 1202
13399.64 1188
13400.74 1176
13401.83 1167
13402.92 1204
13404.02 1192
13405.11 1139
13406.20 1160
13407.30 1179
13408.39 1173
13409.48 1164
13410.58 1115
13411.67 1136
13412.77 1190
13413.86 1188
13414.95 1183
13416.05 1170
13417.14 1179
13418.23 1192
13419.33 1221
13420.42 1171
13421.52 1178
13422.61 1170
13423.71 1192
13424.80 1193
13425.89 1153
13426.99 1179
13428.08 1212
13429.18 1221
13430.27 1211
13431.37 1214
13432.46 1207
13433.56 1205
13434.65 1210
13435.74 1208
13436.84 1204
13437.93 1210
13439.03 1266
13440.12 1220
13441.22 1203
13442.31 1261
13443.41 1266
13444.50 1236
13445.60 1256
13446.69 1272
13447.79 1279
13448.88 1226
13449.98 1279
13451.08 1272
13452.17 1301
13453.27 1274
13454.36 1308
13455.46 1289
13456.55 1322
13457.65 1298
13458.74 1316
13459.84 1301
13460.94 1264
13462.03 1256
13463.13 1334
13464.22 1341
13465.32 1319
13466.41 1310
13467.51 1341
13468.61 1360
13469.70 1349
13470.80 1347
13471.90 1357
13472.99 1364
13474.09 1430
13475.18 1426
13476.28 1399
13477.38 1401
13478.47 1374
13479.57 1374
13480.67 1374
13481.76 1409
13482.86 1431
13483.96 1439
13485.05 1412
13486.15 1445
13487.25 1449
13488.34 1426
13489.44 1405
13490.54 1432
13491.63 1449
13492.73 1482
13493.83 1464
13494.93 1504
13496.02 1485
13497.12 1490
13498.22 1509
13499.31 1519
13500.41 1521
13501.51 1548
13502.61 1530
13503.70 1560
13504.80 1549
13505.90 1525
13507.00 1562
13508.09 1592
13509.19 1543
13510.29 1533
13511.39 1560
13512.49 1572
13513.58 1550
13514.68 1504
13515.78 1511
13516.88 1490
13517.98 1510
13519.07 1525
13520.17 1473
13521.27 1412
13522.37 1405
13523.47 1422
13524.57 1467
13525.66 1408
13526.76 1401
13527.86 1381
13528.96 1389
13530.06 1372
13531.16 1320
13532.25 1327
13533.35 1368
13534.45 1357
13535.55 1318
13536.65 1295
13537.75 1307
13538.85 1250
13539.95 1291
13541.05 1268
13542.14 1263
13543.24 1257
13544.34 1263
13545.44 1231
13546.54 1218
13547.64 1165
13548.74 1189
13549.84 1196
13550.94 1226
13552.04 1205
13553.14 1151
13554.24 1148
13555.34 1167
13556.44 1166
13557.54 1172
13558.64 1130
13559.74 1169
13560.84 1202
13561.94 1172
13563.04 1137
13564.13 1102
13565.23 1147
13566.34 1107
13567.44 1137
13568.54 1143
13569.64 1143
13570.74 1146
13571.84 1150
13572.94 1120
13574.04 1147
13575.14 1122
13576.24 1129
13577.34 1156
13578.44 1128
13579.54 1118
13580.64 1107
13581.74 1133
13582.84 1151
13583.94 1145
13585.04 1170
13586.14 1146
13587.24 1106
13588.35 1122
13589.45 1171
13590.55 1137
13591.65 1148
13592.75 1163
13593.85 1208
13594.95 1168
13596.05 1181
13597.15 1204
13598.26 1159
13599.36 1122
13600.46 1157
13601.56 1136
13602.66 1105
13603.76 1114
13604.86 1157
13605.97 1161
13607.07 1114
13608.17 1152
13609.27 1185
13610.37 1158
13611.47 1154
13612.58 1184
13613.68 1183
13614.78 1188
13615.88 1180
13616.98 1169
13618.09 1165
13619.19 1148
13620.29 1155
13621.39 1180
13622.50 1169
13623.60 1179
13624.70 1177
13625.80 1148
13626.91 1179
13628.01 1125
13629.11 1167
13630.21 1189
13631.32 1190
13632.42 1206
13633.52 1183
13634.62 1209
13635.73 1220
13636.83 1211
13637.93 1186
13639.04 1194
13640.14 1187
13641.24 1178
13642.35 1185
13643.45 1223
13644.55 1198
13645.65 1153
13646.76 1151
13647.86 1220
13648.96 1175
13650.07 1185
13651.17 1153
13652.28 1199
13653.38 1232
13654.48 1157
13655.59 1220
13656.69 1232
13657.79 1144
13658.90 1150
13660.00 1170
13661.11 1165
13662.21 1180
13663.31 1140
13664.42 1187
13665.52 1129
13666.63 1161
13667.73 1167
13668.83 1142
13669.94 1152
13671.04 1148
13672.15 1184
13673.25 1195
13674.36 1194
13675.46 1155
13676.56 1133
13677.67 1134
13678.77 1134
13679.88 1138
13680.98 1173
13682.09 1184
13683.19 1160
13684.30 1130
13685.40 1202
13686.51 1162
13687.61 1220
13688.72 1197
13689.82 1186
13690.93 1179
13692.03 1221
13693.14 1246
13694.24 1166
13695.35 1206
13696.45 1223
13697.56 1205
13698.66 1226
13699.77 1232
13700.87 1235
13701.98 1217
13703.09 1240
13704.19 1327
13705.30 1272
13706.40 1230
13707.51 1267
13708.61 1299
13709.72 1317
13710.83 1296
13711.93 1285
13713.04 1307
13714.14 1340
13715.25 1312
13716.36 1280
13717.46 1302
13718.57 1375
13719.67 1362
13720.78 1343
13721.89 1355
13722.99 1357
13724.10 1383
13725.21 1396
13726.31 1392
13727.42 1389
13728.53 1421
13729.63 1437
13730.74 1434
13731.85 1485
13732.95 1513
13734.06 1516
13735.17 1502
13736.27 1551
13737.38 1516
13738.49 1480
13739.59 1499
13740.70 1519
13741.81 1504
13742.92 1557
13744.02 1566
13745.13 1569
13746.24 1566
13747.35 1627
13748.45 1669
13749.56 1675
13750.67 1700
13751.78 1722
13752.88 1706
13753.99 1722
13755.10 1741
13756.21 1845
13757.31 1815
13758.42 1838
13759.53 1875
13760.64 1916
13761.75 1962
13762.85 1981
13763.96 1985
13765.07 2016
13766.18 2042
13767.29 2030
13768.39 2027
13769.50 2070
13770.61 2093
13771.72 2112
13772.83 2094
13773.94 2077
13775.04 2112
13776.15 2067
13777.26 2068
13778.37 2083
13779.48 2046
13780.59 2000
13781.70 1994
13782.80 2008
13783.91 1933
13785.02 1898
13786.13 1894
13787.24 1886
13788.35 1776
13789.46 1754
13790.57 1692
13791.68 1656
13792.79 1661
13793.90 1628
13795.00 1591
13796.11 1575
13797.22 1571
13798.33 1519
13799.44 1485
13800.55 1492
13801.66 1434
13802.77 1456
13803.88 1430
13804.99 1440
13806.10 1393
13807.21 1420
13808.32 1386
13809.43 1407
13810.54 1368
13811.65 1392
13812.76 1395
13813.87 1362
13814.98 1383
13816.09 1350
13817.20 1351
13818.31 1346
13819.42 1370
13820.53 1345
13821.64 1356
13822.75 1319
13823.86 1331
13824.97 1319
13826.08 1331
13827.19 1335
13828.30 1353
13829.41 1356
13830.53 1302
13831.64 1299
13832.75 1348
13833.86 1316
13834.97 1284
13836.08 1308
13837.19 1327
13838.30 1317
13839.41 1269
13840.52 1318
13841.64 1337
13842.75 1331
13843.86 1283
13844.97 1317
13846.08 1321
13847.19 1380
13848.30 1332
13849.41 1313
13850.53 1366
13851.64 1323
13852.75 1345
13853.86 1368
13854.97 1352
13856.08 1322
13857.20 1342
13858.31 1391
13859.42 1349
13860.53 1373
13861.64 1387
13862.76 1377
13863.87 1335
13864.98 1386
13866.09 1383
13867.20 1349
13868.32 1404
13869.43 1411
13870.54 1403
13871.65 1362
13872.77 1380
13873.88 1375
13874.99 1401
13876.10 1353
13877.22 1368
13878.33 1401
13879.44 1465
13880.55 1463
13881.67 1458
13882.78 1482
13883.89 1500
13885.01 1496
13886.12 1494
13887.23 1535
13888.34 1521
13889.46 1577
13890.57 1567
13891.68 1585
13892.80 1564
13893.91 1583
13895.02 1605
13896.14 1626
13897.25 1623
13898.36 1629
13899.48 1630
13900.59 1615
13901.70 1623
13902.82 1614
13903.93 1591
13905.05 1583
13906.16 1624
13907.27 1605
13908.39 1557
13909.50 1540
13910.61 1514
13911.73 1448
13912.84 1438
13913.96 1446
13915.07 1435
13916.19 1436
13917.30 1411
13918.41 1375
13919.53 1398
13920.64 1306
13921.76 1310
13922.87 1334
13923.99 1310
13925.10 1342
13926.21 1323
13927.33 1325
13928.44 1321
13929.56 1311
13930.67 1320
13931.79 1269
13932.90 1293
13934.02 1330
13935.13 1351
13936.25 1309
13937.36 1265
13938.48 1276
13939.59 1279
13940.71 1321
13941.82 1327
13942.94 1327
13944.05 1273
13945.17 1290
13946.28 1288
13947.40 1283
13948.52 1271
13949.63 1264
13950.75 1234
13951.86 1248
13952.98 1236
13954.09 1223
13955.21 1183
13956.32 1165
13957.44 1239
13958.56 1208
13959.67 1203
13960.79 1214
13961.90 1225
13963.02 1186
13964.14 1203
13965.25 1221
13966.37 1196
13967.48 1250
13968.60 1240
13969.72 1232
13970.83 1211
13971.95 1215
13973.07 1211
13974.18 1223
13975.30 1215
13976.42 1210
13977.53 1232
13978.65 1221
13979.77 1256
13980.88 1230
13982.00 1216
13983.12 1229
13984.23 1258
13985.35 1228
13986.47 1244
13987.58 1246
13988.70 1231
13989.82 1236
13990.94 1244
13992.05 1245
13993.17 1237
13994.29 1214
13995.40 1266
13996.52 1239
13997.64 1249
13998.76 1267
13999.87 1298
14000.99 1291
14002.11 1257
14003.23 1259
14004.35 1306
14005.46 1271
14006.58 1284
14007.70 1253
14008.82 1247
14009.93 1292
14011.05 1329
14012.17 1310
14013.29 1285
14014.41 1312
14015.52 1314
14016.64 1270
14017.76 1294
14018.88 1327
14020.00 1327
14021.12 1332
14022.23 1338
14023.35 1339
14024.47 1331
14025.59 1343
14026.71 1354
14027.83 1310
14028.95 1299
14030.06 1314
14031.18 1356
14032.30 1337
14033.42 1363
14034.54 1377
14035.66 1382
14036.78 1374
14037.90 1385
14039.02 1382
14040.14 1360
14041.25 1327
14042.37 1373
14043.49 1357
14044.61 1355
14045.73 1411
14046.85 1435
14047.97 1417
14049.09 1409
14050.21 1420
14051.33 1415
14052.45 1481
14053.57 1448
14054.69 1431
14055.81 1500
14056.93 1521
14058.05 1530
14059.17 1532
14060.29 1552
14061.41 1575
14062.53 1569
14063.65 1567
14064.77 1578
14065.89 1615
14067.01 1619
14068.13 1614
14069.25 1656
14070.37 1661
14071.49 1645
14072.61 1635
14073.73 1669
14074.85 1649
14075.97 1676
14077.09 1707
14078.21 1680
14079.33 1660
14080.45 1710
14081.57 1711
14082.69 1751
14083.82 1733
14084.94 1683
14086.06 1707
14087.18 1649
14088.30 1693
14089.42 1703
14090.54 1681
14091.66 1698
14092.78 1719
14093.91 1655
14095.03 1677
14096.15 1693
14097.27 1691
14098.39 1715
14099.51 1667
14100.63 1657
14101.76 1684
14102.88 1668
14104.00 1646
14105.12 1667
14106.24 1671
14107.36 1638
14108.49 1657
14109.61 1639
14110.73 1617
14111.85 1548
14112.97 1557
14114.10 1570
14115.22 1551
14116.34 1516
14117.46 1528
14118.58 1513
14119.71 1477
14120.83 1422
14121.95 1417
14123.07 1412
14124.20 1449
14125.32 1392
14126.44 1419
14127.56 1370
14128.69 1342
14129.81 1343
14130.93 1356
14132.06 1358
14133.18 1341
14134.30 1301
14135.42 1315
14136.55 1314
14137.67 1325
14138.79 1333
14139.92 1340
14141.04 1321
14142.16 1300
14143.29 1290
14144.41 1307
14145.53 1295
14146.66 1262
14147.78 1252
14148.90 1292
14150.03 1306
14151.15 1266
14152.27 1296
14153.40 1232
14154.52 1240
14155.64 1264
14156.77 1281
14157.89 1253
14159.02 1264
14160.14 1298
14161.26 1223
14162.39 1263
14163.51 1273
14164.64 1241
14165.76 1242
14166.88 1209
14168.01 1217
14169.13 1256
14170.26 1238
14171.38 1248
14172.51 1264
14173.63 1241
14174.75 1265
14175.88 1218
14177.00 1244
14178.13 1241
14179.25 1188
14180.38 1186
14181.50 1207
14182.63 1225
14183.75 1231
14184.88 1232
14186.00 1162
14187.13 1178
14188.25 1214
14189.38 1214
14190.50 1189
14191.63 1157
14192.75 1192
14193.88 1163
14195.00 1194
14196.13 1183
14197.25 1158
14198.38 1118
14199.50 1138
14200.63 1128
14201.76 1122
14202.88 1088
14204.01 1109
14205.13 1124
14206.26 1092
14207.38 1090
14208.51 1095
14209.64 1160
14210.76 1122
14211.89 1128
14213.01 1109
14214.14 1121
14215.27 1123
14216.39 1116
14217.52 1117
14218.64 1115
14219.77 1094
14220.90 1096
14222.02 1087
14223.15 1098
14224.28 1084
14225.40 1065
14226.53 1111
14227.66 1082
14228.78 1062
14229.91 1062
14231.04 1087
14232.16 1079
14233.29 1070
14234.42 1060
14235.54 1045
14236.67 1038
14237.80 1015
14238.92 1026
14240.05 1037
14241.18 1076
14242.31 1029
14243.43 1027
14244.56 1012
14245.69 1044
14246.82 974
14247.94 999
14249.07 997
14250.20 1005
14251.33 970
14252.45 988
14253.58 1038
14254.71 1049
14255.84 1013
14256.96 997
14258.09 996
14259.22 982
14260.35 1014
14261.47 987
14262.60 977
14263.73 963
14264.86 976
14265.99 979
14267.12 938
14268.24 968
14269.37 974
14270.50 950
14271.63 952
14272.76 934
14273.89 938
14275.01 928
14276.14 931
14277.27 934
14278.40 906
14279.53 868
14280.66 924
14281.79 915
14282.91 912
14284.04 913
14285.17 911
14286.30 878
14287.43 889
14288.56 902
14289.69 874
14290.82 858
14291.95 857
14293.08 860
14294.20 881
14295.33 871
14296.46 874
14297.59 878
14298.72 899
14299.85 892
14300.98 852
14302.11 853
14303.24 842
14304.37 862
14305.50 851
14306.63 845
14307.76 833
14308.89 840
14310.02 842
14311.15 837
14312.28 846
14313.41 826
14314.54 825
14315.67 829
14316.80 833
14317.93 843
14319.06 824
14320.19 831
14321.32 812
14322.45 775
14323.58 792
14324.71 819
14325.84 830
14326.97 864
14328.10 824
14329.23 776
14330.36 776
14331.49 792
14332.62 825
14333.76 838
14334.89 811
14336.02 788
14337.15 814
14338.28 815
14339.41 798
14340.54 794
14341.67 807
14342.80 785
14343.93 778
14345.07 792
14346.20 784
14347.33 821
14348.46 793
14349.59 796
14350.72 800
14351.85 778
14352.99 769
14354.12 783
14355.25 781
14356.38 789
14357.51 787
14358.64 773
14359.78 799
14360.91 783
14362.04 787
14363.17 771
14364.30 762
14365.44 800
14366.57 759
14367.70 785
14368.83 797
14369.96 775
14371.10 757
14372.23 770
14373.36 788
14374.49 803
14375.63 810
14376.76 790
14377.89 777
14379.02 799
14380.16 761
14381.29 743
14382.42 768
14383.55 794
14384.69 771
14385.82 759
14386.95 809
14388.09 809
14389.22 820
14390.35 791
14391.49 796
14392.62 775
14393.75 801
14394.89 781
14396.02 798
14397.15 783
14398.28 817
14399.42 803
14400.55 807
14401.69 787
14402.82 821
14403.95 835
14405.09 826
14406.22 812
14407.35 748
14408.49 800
14409.62 757
14410.75 788
14411.89 801
14413.02 792
14414.16 790
14415.29 806
14416.42 812
14417.56 826
14418.69 831
14419.83 832
14420.96 850
14422.10 803
14423.23 809
14424.36 810
14425.50 835
14426.63 796
14427.77 800
14428.90 790
14430.04 819
14431.17 844
14432.31 820
14433.44 802
14434.58 807
14435.71 835
14436.85 814
14437.98 844
14439.12 809
14440.25 814
14441.39 825
14442.52 851
14443.66 840
14444.79 848
14445.93 811
14447.06 813
14448.20 812
14449.33 838
14450.47 833
14451.60 810
14452.74 785
14453.87 814
14455.01 814
14456.14 808
14457.28 822
14458.42 782
14459.55 813
14460.69 804
14461.82 829
14462.96 833
14464.10 840
14465.23 827
14466.37 794
14467.50 820
14468.64 851
14469.78 832
14470.91 837
14472.05 825
14473.18 808
14474.32 812
14475.46 810
14476.59 844
14477.73 852
14478.87 822
14480.00 830
14481.14 800
14482.28 841
14483.41 837
14484.55 819
14485.69 817
14486.82 819
14487.96 824
14489.10 837
14490.23 812
14491.37 841
14492.51 819
14493.65 821
14494.78 837
14495.92 781
14497.06 783
14498.19 806
14499.33 821
14500.47 824
14501.61 805
14502.74 817
14503.88 788
14505.02 807
14506.16 806
14507.29 801
14508.43 799
14509.57 793
14510.71 827
14511.85 799
14512.98 804
14514.12 772
14515.26 790
14516.40 804
14517.54 792
14518.67 782
14519.81 776
14520.95 780
14522.09 773
14523.23 770
14524.36 774
14525.50 756
14526.64 781
14527.78 789
14528.92 771
14530.06 766
14531.19 762
14532.33 785
14533.47 782
14534.61 773
14535.75 760
14536.89 745
14538.03 773
14539.17 771
14540.31 753
14541.44 752
14542.58 749
14543.72 774
14544.86 796
14546.00 773
14547.14 798
14548.28 793
14549.42 786
14550.56 767
14551.70 779
14552.84 802
14553.98 767
14555.12 774
14556.25 787
14557.39 792
14558.53 753
14559.67 786
14560.81 775
14561.95 811
14563.09 769
14564.23 769
14565.37 778
14566.51 761
14567.65 771
14568.79 781
14569.93 778
14571.07 786
14572.21 816
14573.35 807
14574.49 791
14575.63 798
14576.77 796
14577.92 794
14579.06 795
14580.20 800
14581.34 799
14582.48 823
14583.62 803
14584.76 805
14585.90 801
14587.04 820
14588.18 857
14589.32 835
14590.46 865
14591.60 822
14592.74 871
14593.89 850
14595.03 821
14596.17 850
14597.31 834
14598.45 857
14599.59 882
14600.73 865
14601.87 890
14603.02 864
14604.16 893
14605.30 877
14606.44 874
14607.58 879
14608.72 876
14609.86 903
14611.01 935
14612.15 878
14613.29 892
14614.43 888
14615.57 909
14616.72 898
14617.86 922
14619.00 933
14620.14 941
14621.28 917
14622.43 931
14623.57 928
14624.71 936
14625.85 965
14627.00 938
14628.14 942
14629.28 994
14630.42 985
14631.56 965
14632.71 996
14633.85 997
14634.99 1009
14636.14 1005
14637.28 991
14638.42 1025
14639.56 997
14640.71 992
14641.85 1000
14642.99 994
14644.14 983
14645.28 975
14646.42 987
14647.56 943
14648.71 929
14649.85 912
14650.99 905
14652.14 938
14653.28 931
14654.42 910
14655.57 900
14656.71 850
14657.85 826
14659.00 820
14660.14 814
14661.29 782
14662.43 809
14663.57 814
14664.72 767
14665.86 762
14667.00 766
14668.15 756
14669.29 736
14670.44 760
14671.58 738
14672.73 755
14673.87 716
14675.01 748
14676.16 748
14677.30 753
14678.45 773
14679.59 736
14680.74 693
14681.88 702
14683.02 714
14684.17 715
14685.31 703
14686.46 693
14687.60 701
14688.75 702
14689.89 687
14691.04 655
14692.18 683
14693.33 684
14694.47 691
14695.62 713
14696.76 669
14697.91 671
14699.05 673
14700.20 677
14701.34 679
14702.49 696
14703.63 680
14704.78 675
14705.92 680
14707.07 653
14708.22 659
14709.36 653
14710.51 619
14711.65 650
14712.80 659
14713.94 665
14715.09 642
14716.23 682
14717.38 688
14718.53 656
14719.67 640
14720.82 645
14721.96 656
14723.11 655
14724.26 630
14725.40 655
14726.55 644
14727.70 659
14728.84 643
14729.99 654
14731.13 652
14732.28 649
14733.43 646
14734.57 637
14735.72 637
14736.87 627
14738.01 640
14739.16 652
14740.31 640
14741.45 628
14742.60 630
14743.75 644
14744.89 650
14746.04 646
14747.19 651
14748.34 630
14749.48 638
14750.63 651
14751.78 627
14752.92 642
14754.07 631
14755.22 644
14756.37 635
14757.51 644
14758.66 624
14759.81 621
14760.96 622
14762.10 599
14763.25 611
14764.40 614
14765.55 625
14766.70 605
14767.84 593
14768.99 621
14770.14 621
14771.29 621
14772.43 607
14773.58 592
14774.73 612
14775.88 606
14777.03 574
14778.18 577
14779.32 594
14780.47 609
14781.62 615
14782.77 585
14783.92 598
14785.07 623
14786.21 589
14787.36 599
14788.51 586
14789.66 605
14790.81 566
14791.96 590
14793.11 591
14794.26 562
14795.40 602
14796.55 561
14797.70 558
14798.85 563
14800.00 547
14801.15 564
14802.30 565
14803.45 564
14804.60 561
14805.75 568
14806.90 564
14808.05 540
14809.19 547
14810.34 548
14811.49 584
14812.64 572
14813.79 564
14814.94 569
14816.09 534
14817.24 543
14818.39 529
14819.54 555
14820.69 556
14821.84 552
14822.99 540
14824.14 551
14825.29 536
14826.44 542
14827.59 571
14828.74 541
14829.89 546
14831.04 515
14832.19 519
14833.34 509
14834.49 541
14835.64 570
14836.79 539
14837.95 543
14839.10 522
14840.25 525
14841.40 529
14842.55 530
14843.70 508
14844.85 498
14846.00 517
14847.15 528
14848.30 530
14849.45 523
14850.60 520
14851.76 537
14852.91 538
14854.06 496
14855.21 503
14856.36 533
14857.51 524
14858.66 526
14859.81 534
14860.97 519
14862.12 534
14863.27 550
14864.42 508
14865.57 509
14866.72 522
14867.88 517
14869.03 504
14870.18 525
14871.33 516
14872.48 542
14873.64 524
14874.79 541
14875.94 512
14877.09 524
14878.24 527
14879.40 519
14880.55 478
14881.70 503
14882.85 508
14884.00 515
14885.16 505
14886.31 521
14887.46 509
14888.61 498
14889.77 518
14890.92 493
14892.07 485
14893.23 511
14894.38 491
14895.53 487
14896.68 504
14897.84 500
14898.99 527
14900.14 505
14901.30 496
14902.45 498
14903.60 507
14904.75 513
14905.91 493
14907.06 481
14908.21 483
14909.37 517
14910.52 498
14911.67 512
14912.83 512
14913.98 490
14915.14 515
14916.29 496
14917.44 507
14918.60 509
14919.75 490
14920.90 510
14922.06 514
14923.21 495
14924.37 501
14925.52 499
14926.67 513
14927.83 495
14928.98 482
14930.14 508
14931.29 499
14932.44 513
14933.60 462
14934.75 483
14935.91 509
14937.06 485
14938.22 486
14939.37 493
14940.52 499
14941.68 489
14942.83 482
14943.99 491
14945.14 474
14946.30 518
14947.45 554
14948.61 529
14949.76 466
14950.92 511
14952.07 513
14953.23 507
14954.38 507
14955.54 493
14956.69 513
14957.85 518
14959.00 523
14960.16 510
14961.31 514
14962.47 502
14963.62 524
14964.78 527
14965.94 522
14967.09 526
14968.25 506
14969.40 510
14970.56 513
14971.71 481
14972.87 519
14974.03 507
14975.18 540
14976.34 512
14977.49 481
14978.65 499
14979.81 510
14980.96 518
14982.12 498
14983.27 520
14984.43 523
14985.59 505
14986.74 495
14987.90 503
14989.06 509
14990.21 518
14991.37 536
14992.53 501
14993.68 505
14994.84 498
14996.00 490
14997.15 490
14998.31 467
14999.47 503
15000.62 508
15001.78 467
15002.94 478
15004.09 479
15005.25 489
15006.41 475
15007.56 491
15008.72 503
15009.88 512
15011.04 483
15012.19 468
15013.35 469
15014.51 481
15015.67 514
15016.82 505
15017.98 473
15019.14 477
15020.30 479
15021.45 500
15022.61 481
15023.77 473
15024.93 483
15026.08 479
15027.24 482
15028.40 473
15029.56 467
15030.72 495
15031.87 491
15033.03 501
15034.19 473
15035.35 461
15036.51 490
15037.67 493
15038.82 500
15039.98 482
15041.14 499
15042.30 493
15043.46 496
15044.62 505
15045.78 459
15046.93 482
15048.09 461
15049.25 459
15050.41 484
15051.57 476
15052.73 493
15053.89 469
15055.05 494
15056.20 499
15057.36 499
15058.52 463
15059.68 499
15060.84 492
15062.00 489
15063.16 461
15064.32 457
15065.48 513
15066.64 484
15067.80 487
15068.96 487
15070.12 514
15071.28 493
15072.44 487
15073.60 473
15074.76 496
15075.91 491
15077.07 495
15078.23 491
15079.39 487
15080.55 504
15081.71 456
15082.87 498
15084.03 479
15085.19 498
15086.35 488
15087.51 509
15088.68 475
15089.84 485
15091.00 493
15092.16 488
15093.32 475
15094.48 484
15095.64 485
15096.80 501
15097.96 469
15099.12 464
15100.28 465
15101.44 484
15102.60 500
15103.76 486
15104.92 500
15106.08 495
15107.25 502
15108.41 494
15109.57 513
15110.73 495
15111.89 511
15113.05 527
15114.21 495
15115.37 491
15116.54 489
15117.70 508
15118.86 524
15120.02 499
15121.18 493
15122.34 520
15123.50 513
15124.67 507
15125.83 515
15126.99 489
15128.15 528
15129.31 522
15130.47 515
15131.64 493
15132.80 516
15133.96 531
15135.12 536
15136.28 517
15137.45 517
15138.61 533
15139.77 519
15140.93 531
15142.10 518
15143.26 532
15144.42 529
15145.58 527
15146.75 543
15147.91 506
15149.07 531
15150.23 536
15151.40 548
15152.56 557
15153.72 565
15154.88 551
15156.05 557
15157.21 538
15158.37 527
15159.54 556
15160.70 567
15161.86 543
15163.03 564
15164.19 568
15165.35 551
15166.52 554
15167.68 576
15168.84 613
15170.01 563
15171.17 605
15172.33 617
15173.50 582
15174.66 571
15175.82 599
15176.99 593
15178.15 589
15179.31 576
15180.48 587
15181.64 608
15182.81 580
15183.97 606
15185.13 611
15186.30 630
15187.46 616
15188.63 627
15189.79 610
15190.95 604
15192.12 649
15193.28 627
15194.45 608
15195.61 637
15196.78 627
15197.94 657
15199.10 638
15200.27 640
15201.43 653
15202.60 641
15203.76 649
15204.93 647
15206.09 646
15207.26 640
15208.42 653
15209.59 633
15210.75 651
15211.92 657
15213.08 659
15214.25 641
15215.41 661
15216.58 669
15217.74 658
15218.91 687
15220.07 679
15221.24 653
15222.40 677
15223.57 665
15224.74 678
15225.90 670
15227.07 673
15228.23 664
15229.40 702
15230.56 685
15231.73 711
15232.89 701
15234.06 695
15235.23 702
15236.39 735
15237.56 740
15238.72 713
15239.89 700
15241.06 723
15242.22 729
15243.39 704
15244.56 708
15245.72 725
15246.89 724
15248.05 713
15249.22 699
15250.39 709
15251.55 706
15252.72 702
15253.89 722
15255.05 704
15256.22 693
15257.39 685
15258.55 717
15259.72 724
15260.89 706
15262.05 705
15263.22 673
15264.39 650
15265.56 673
15266.72 644
15267.89 662
15269.06 670
15270.22 659
15271.39 642
15272.56 630
15273.73 643
15274.89 652
15276.06 661
15277.23 670
15278.40 621
15279.56 636
15280.73 609
15281.90 617
15283.07 626
15284.23 637
15285.40 620
15286.57 681
15287.74 670
15288.91 643
15290.07 621
15291.24 644
15292.41 617
15293.58 633
15294.75 654
15295.92 632
15297.08 612
15298.25 639
15299.42 619
15300.59 594
15301.76 596
15302.93 618
15304.09 648
15305.26 633
15306.43 627
15307.60 640
15308.77 645
15309.94 653
15311.11 641
15312.28 633
15313.44 633
15314.61 659
15315.78 649
15316.95 595
15318.12 630
15319.29 656
15320.46 640
15321.63 639
15322.80 630
15323.97 631
15325.14 617
15326.30 640
15327.47 622
15328.64 646
15329.81 655
15330.98 646
15332.15 666
15333.32 678
15334.49 666
15335.66 668
15336.83 684
15338.00 675
15339.17 706
15340.34 691
15341.51 674
15342.68 632
15343.85 649
15345.02 662
15346.19 702
15347.36 670
15348.53 691
15349.70 685
15350.87 672
15352.04 675
15353.21 708
15354.38 714
15355.55 712
15356.72 688
15357.90 733
15359.07 718
15360.24 713
15361.41 723
15362.58 735
15363.75 733
15364.92 729
15366.09 739
15367.26 748
15368.43 711
15369.60 725
15370.77 725
15371.95 744
15373.12 723
15374.29 716
15375.46 695
15376.63 724
15377.80 704
15378.97 712
15380.15 708
15381.32 694
15382.49 730
15383.66 696
15384.83 716
15386.00 706
15387.17 706
15388.35 680
15389.52 690
15390.69 701
15391.86 667
15393.03 666
15394.21 683
15395.38 684
15396.55 683
15397.72 676
15398.89 656
15400.07 659
15401.24 681
15402.41 643
15403.58 673
15404.76 685
15405.93 655
15407.10 639
15408.27 649
15409.45 617
15410.62 627
15411.79 604
15412.96 604
15414.14 665
15415.31 611
15416.48 616
15417.66 598
15418.83 593
15420.00 598
15421.17 587
15422.35 572
15423.52 602
15424.69 604
15425.87 578
15427.04 601
15428.21 596
15429.39 560
15430.56 577
15431.73 601
15432.91 573
15434.08 569
15435.25 557
15436.43 579
15437.60 569
15438.77 548
15439.95 550
15441.12 586
15442.30 573
15443.47 591
15444.64 583
15445.82 553
15446.99 577
15448.17 563
15449.34 551
15450.51 559
15451.69 593
15452.86 577
15454.04 584
15455.21 570
15456.39 562
15457.56 531
15458.73 569
15459.91 568
15461.08 564
15462.26 571
15463.43 587
15464.61 571
15465.78 617
15466.96 601
15468.13 578
15469.31 575
15470.48 586
15471.66 573
15472.83 590
15474.01 565
15475.18 565
15476.36 590
15477.53 540
15478.71 583
15479.88 599
15481.06 589
15482.23 578
15483.41 562
15484.58 566
15485.76 589
15486.93 572
15488.11 581
15489.29 583
15490.46 570
15491.64 564
15492.81 589
15493.99 586
15495.16 579
15496.34 599
15497.52 605
15498.69 596
15499.87 576
15501.04 583
15502.22 573
15503.40 580
15504.57 563
15505.75 590
15506.92 583
15508.10 596
15509.28 594
15510.45 598
15511.63 577
15512.81 581
15513.98 604
15515.16 601
15516.34 580
15517.51 581
15518.69 594
15519.87 606
15521.04 569
15522.22 602
15523.40 595
15524.57 614
15525.75 601
15526.93 598
15528.11 617
15529.28 599
15530.46 594
15531.64 584
15532.81 593
15533.99 620
15535.17 625
15536.35 631
15537.52 608
15538.70 632
15539.88 618
15541.06 614
15542.23 613
15543.41 627
15544.59 641
15545.77 639
15546.95 618
15548.12 625
15549.30 608
15550.48 643
15551.66 659
15552.83 639
15554.01 644
15555.19 630
15556.37 623
15557.55 657
15558.73 639
15559.90 647
15561.08 643
15562.26 625
15563.44 698
15564.62 687
15565.80 648
15566.97 640
15568.15 661
15569.33 673
15570.51 682
15571.69 707
15572.87 679
15574.05 660
15575.23 676
15576.40 676
15577.58 660
15578.76 691
15579.94 642
15581.12 695
15582.30 715
15583.48 720
15584.66 698
15585.84 716
15587.02 738
15588.20 692
15589.38 748
15590.56 749
15591.73 735
15592.91 725
15594.09 730
15595.27 762
15596.45 744
15597.63 740
15598.81 748
15599.99 772
15601.17 798
15602.35 782
15603.53 766
15604.71 785
15605.89 785
15607.07 802
15608.25 780
15609.43 798
15610.61 797
15611.79 787
15612.97 807
15614.15 826
15615.33 858
15616.51 850
15617.69 842
15618.88 850
15620.06 806
15621.24 844
15622.42 869
15623.60 819
15624.78 845
15625.96 859
15627.14 880
15628.32 876
15629.50 891
15630.68 911
15631.86 912
15633.05 882
15634.23 890
15635.41 915
15636.59 892
15637.77 934
15638.95 922
15640.13 920
15641.31 908
15642.50 929
15643.68 927
15644.86 944
15646.04 950
15647.22 951
15648.40 939
15649.58 929
15650.77 934
15651.95 957
15653.13 940
15654.31 949
15655.49 931
15656.68 916
15657.86 915
15659.04 923
15660.22 935
15661.40 964
15662.59 920
15663.77 986
15664.95 948
15666.13 958
15667.32 941
15668.50 983
15669.68 925
15670.86 934
15672.05 935
15673.23 913
15674.41 923
15675.59 942
15676.78 931
15677.96 958
15679.14 918
15680.32 921
15681.51 922
15682.69 910
15683.87 943
15685.06 894
15686.24 879
15687.42 909
15688.61 906
15689.79 920
15690.97 872
15692.16 893
15693.34 866
15694.52 872
15695.71 929
15696.89 909
15698.07 895
15699.26 893
15700.44 899
15701.62 920
15702.81 904
15703.99 893
15705.17 929
15706.36 905
15707.54 920
15708.73 918
15709.91 918
15711.09 895
15712.28 865
15713.46 898
15714.65 926
15715.83 932
15717.02 894
15718.20 947
15719.38 972
15720.57 949
15721.75 917
15722.94 918
15724.12 936
15725.31 952
15726.49 965
15727.68 960
15728.86 989
15730.04 983
15731.23 985
15732.41 990
15733.60 1026
15734.78 1044
15735.97 1013
15737.15 1013
15738.34 1036
15739.52 1048
15740.71 1047
15741.89 1052
15743.08 1065
15744.27 1040
15745.45 1061
15746.64 1077
15747.82 1056
15749.01 1057
15750.19 1094
15751.38 1115
15752.56 1115
15753.75 1131
15754.93 1122
15756.12 1137
15757.31 1134
15758.49 1156
15759.68 1151
15760.86 1141
15762.05 1158
15763.24 1156
15764.42 1154
15765.61 1153
15766.79 1108
15767.98 1118
15769.17 1163
15770.35 1163
15771.54 1171
15772.72 1115
15773.91 1101
15775.10 1107
15776.28 1077
15777.47 1111
15778.66 1123
15779.84 1074
15781.03 1091
15782.22 1057
15783.40 1060
15784.59 1044
15785.78 1042
15786.96 1085
15788.15 1080
15789.34 993
15790.53 987
15791.71 1029
15792.90 1044
15794.09 1015
15795.27 987
15796.46 990
15797.65 967
15798.84 961
15800.02 951
15801.21 932
15802.40 947
15803.59 961
15804.77 961
15805.96 933
15807.15 923
15808.34 899
15809.52 903
15810.71 887
15811.90 899
15813.09 917
15814.28 888
15815.46 896
15816.65 872
15817.84 869
15819.03 863
15820.22 876
15821.40 896
15822.59 869
15823.78 863
15824.97 862
15826.16 879
15827.35 860
15828.53 847
15829.72 868
15830.91 853
15832.10 889
15833.29 861
15834.48 882
15835.67 856
15836.85 845
15838.04 805
15839.23 844
15840.42 805
15841.61 836
15842.80 844
15843.99 829
15845.18 869
15846.37 872
15847.55 854
15848.74 862
15849.93 866
15851.12 861
15852.31 813
15853.50 845
15854.69 867
15855.88 863
15857.07 863
15858.26 851
15859.45 849
15860.64 827
15861.83 870
15863.02 875
15864.21 839
15865.40 803
15866.59 853
15867.78 895
15868.97 880
15870.16 904
15871.35 867
15872.54 863
15873.73 882
15874.92 892
15876.11 858
15877.30 842
15878.49 901
15879.68 901
15880.87 909
15882.06 907
15883.25 917
15884.44 920
15885.63 903
15886.82 871
15888.01 869
15889.20 900
15890.39 931
15891.59 933
15892.78 918
15893.97 957
15895.16 971
15896.35 939
15897.54 919
15898.73 907
15899.92 947
15901.11 936
15902.30 955
15903.50 952
15904.69 953
15905.88 974
15907.07 975
15908.26 968
15909.45 965
15910.64 970
15911.84 965
15913.03 995
15914.22 968
15915.41 943
15916.60 971
15917.79 967
15918.99 988
15920.18 978
15921.37 970
15922.56 991
15923.75 952
15924.95 996
15926.14 1000
15927.33 967
15928.52 940
15929.71 958
15930.91 969
15932.10 991
15933.29 959
15934.48 942
15935.68 942
15936.87 937
15938.06 938
15939.25 914
15940.45 915
15941.64 902
15942.83 864
15944.03 862
15945.22 861
15946.41 888
15947.60 860
15948.80 854
15949.99 813
15951.18 820
15952.38 835
15953.57 804
15954.76 791
15955.96 762
15957.15 764
15958.34 761
15959.54 729
15960.73 755
15961.92 735
15963.12 693
15964.31 714
15965.50 713
15966.70 684
15967.89 704
15969.08 685
15970.28 715
15971.47 701
15972.67 700
15973.86 680
15975.05 685
15976.25 686
15977.44 669
15978.64 662
15979.83 670
15981.02 646
15982.22 686
15983.41 678
15984.61 642
15985.80 647
15987.00 651
15988.19 638
15989.38 613
15990.58 611
15991.77 596
15992.97 603
15994.16 631
15995.36 597
15996.55 609
15997.75 618
15998.94 597
16000.14 609
16001.33 611
16002.53 609
16003.72 604
16004.92 606
16006.11 595
16007.31 605
16008.50 582
16009.70 603
16010.89 586
16012.09 612
16013.28 582
16014.48 583
16015.67 571
16016.87 557
16018.07 599
16019.26 591
16020.46 582
16021.65 569
16022.85 568
16024.04 568
16025.24 550
16026.44 566
16027.63 570
16028.83 575
16030.02 580
16031.22 567
16032.42 558
16033.61 560
16034.81 549
16036.00 583
16037.20 556
16038.40 564
16039.59 580
16040.79 549
16041.99 569
16043.18 546
16044.38 578
16045.58 571
16046.77 555
16047.97 566
16049.17 558
16050.36 556
16051.56 576
16052.76 564
16053.95 564
16055.15 583
16056.35 556
16057.54 556
16058.74 546
16059.94 552
16061.14 561
16062.33 496
16063.53 527
16064.73 532
16065.92 529
16067.12 554
16068.32 559
16069.52 504
16070.71 541
16071.91 537
16073.11 537
16074.31 513
16075.50 525
16076.70 541
16077.90 528
16079.10 513
16080.30 501
16081.49 488
16082.69 528
16083.89 548
16085.09 526
16086.29 508
16087.48 509
16088.68 515
16089.88 508
16091.08 511
16092.28 489
16093.48 488
16094.67 495
16095.87 517
16097.07 505
16098.27 484
16099.47 514
16100.67 508
16101.87 493
16103.06 469
16104.26 467
16105.46 466
16106.66 486
16107.86 482
16109.06 476
16110.26 468
16111.46 480
16112.66 453
16113.86 474
16115.05 458
16116.25 493
16117.45 482
16118.65 491
16119.85 450
16121.05 436
16122.25 467
16123.45 478
16124.65 466
16125.85 457
16127.05 484
16128.25 471
16129.45 445
16130.65 446
16131.85 460
16133.05 442
16134.25 457
16135.45 450
16136.65 448
16137.85 434
16139.05 452
16140.25 451
16141.45 450
16142.65 464
16143.85 444
16145.05 452
16146.25 436
16147.45 432
16148.65 456
16149.85 423
16151.05 444
16152.25 443
16153.45 447
16154.65 451
16155.85 446
16157.05 455
16158.25 460
16159.46 451
16160.66 477
16161.86 459
16163.06 452
16164.26 444
16165.46 479
16166.66 469
16167.86 462
16169.06 463
16170.27 466
16171.47 446
16172.67 464
16173.87 441
16175.07 458
16176.27 453
16177.47 433
16178.67 436
16179.88 439
16181.08 453
16182.28 458
16183.48 442
16184.68 432
16185.89 457
16187.09 418
16188.29 449
16189.49 475
16190.69 469
16191.90 442
16193.10 477
16194.30 452
16195.50 475
16196.70 467
16197.91 453
16199.11 478
16200.31 473
16201.51 446
16202.72 457
16203.92 465
16205.12 483
16206.32 495
16207.53 454
16208.73 461
16209.93 470
16211.13 474
16212.34 481
16213.54 474
16214.74 477
16215.95 464
16217.15 464
16218.35 469
16219.55 459
16220.76 466
16221.96 437
16223.16 471
16224.37 470
16225.57 477
16226.77 452
16227.98 454
16229.18 440
16230.38 462
16231.59 450
16232.79 477
16233.99 499
16235.20 480
16236.40 486
16237.61 462
16238.81 475
16240.01 503
16241.22 506
16242.42 479
16243.63 491
16244.83 472
16246.03 503
16247.24 488
16248.44 476
16249.65 471
16250.85 457
16252.05 509
16253.26 517
16254.46 501
16255.67 482
16256.87 477
16258.08 513
16259.28 511
16260.49 515
16261.69 530
16262.89 496
16264.10 519
16265.30 529
16266.51 481
16267.71 489
16268.92 500
16270.12 501
16271.33 507
16272.53 495
16273.74 521
16274.94 513
16276.15 524
16277.35 527
16278.56 504
16279.77 490
16280.97 527
16282.18 508
16283.38 514
16284.59 525
16285.79 501
16287.00 489
16288.20 494
16289.41 521
16290.61 501
16291.82 481
16293.03 505
16294.23 509
16295.44 488
16296.64 517
16297.85 499
16299.06 509
16300.26 511
16301.47 501
16302.67 492
16303.88 505
16305.09 521
16306.29 533
16307.50 519
16308.71 504
16309.91 474
16311.12 520
16312.33 488
16313.53 503
16314.74 491
16315.95 509
16317.15 494
16318.36 490
16319.57 517
16320.77 508
16321.98 499
16323.19 513
16324.39 492
16325.60 469
16326.81 463
16328.01 477
16329.22 500
16330.43 483
16331.64 479
16332.84 463
16334.05 463
16335.26 486
16336.47 474
16337.67 473
16338.88 479
16340.09 469
16341.30 450
16342.50 442
16343.71 418
16344.92 466
16346.13 447
16347.33 471
16348.54 475
16349.75 451
16350.96 461
16352.17 449
16353.37 448
16354.58 449
16355.79 444
16357.00 452
16358.21 465
16359.41 442
16360.62 435
16361.83 445
16363.04 435
16364.25 442
16365.46 438
16366.67 444
16367.87 430
16369.08 429
16370.29 410
16371.50 418
16372.71 431
16373.92 448
16375.13 442
16376.34 409
16377.54 431
16378.75 446
16379.96 429
16381.17 429
16382.38 436
16383.59 452
16384.80 458
16386.01 433
16387.22 453
16388.43 431
16389.64 453
16390.85 448
16392.05 443
16393.26 433
16394.47 437
16395.68 434
16396.89 438
16398.10 433
16399.31 435
16400.52 434
16401.73 430
16402.94 440
16404.15 437
16405.36 456
16406.57 439
16407.78 430
16408.99 421
16410.20 425
16411.41 426
16412.62 430
16413.83 438
16415.04 441
16416.25 445
16417.46 448
16418.67 443
16419.88 452
16421.10 432
16422.31 430
16423.52 436
16424.73 449
16425.94 446
16427.15 432
16428.36 417
16429.57 448
16430.78 436
16431.99 414
16433.20 436
16434.41 445
16435.63 427
16436.84 414
16438.05 421
16439.26 402
16440.47 420
16441.68 451
16442.89 440
16444.10 442
16445.32 404
16446.53 436
16447.74 421
16448.95 442
16450.16 410
16451.37 393
16452.59 452
16453.80 445
16455.01 422
16456.22 414
16457.43 433
16458.64 414
16459.86 432
16461.07 417
16462.28 405
16463.49 393
16464.70 424
16465.92 429
16467.13 415
16468.34 423
16469.55 432
16470.77 459
16471.98 416
16473.19 383
16474.40 390
16475.62 412
16476.83 398
16478.04 423
16479.25 408
16480.47 410
16481.68 406
16482.89 426
16484.11 410
16485.32 402
16486.53 412
16487.74 410
16488.96 427
16490.17 398
16491.38 407
16492.60 416
16493.81 430
16495.02 440
16496.24 413
16497.45 408
16498.66 411
16499.88 424
16501.09 425
16502.30 411
16503.52 399
16504.73 416
16505.94 440
16507.16 433
16508.37 405
16509.59 399
16510.80 430
16512.01 415
16513.23 409
16514.44 439
16515.66 411
16516.87 426
16518.08 427
16519.30 420
16520.51 410
16521.73 399
16522.94 445
16524.16 404
16525.37 392
16526.58 451
16527.80 447
16529.01 434
16530.23 417
16531.44 416
16532.66 422
16533.87 446
16535.09 408
16536.30 429
16537.52 423
16538.73 421
16539.95 445
16541.16 467
16542.38 449
16543.59 420
16544.81 420
16546.02 432
16547.24 451
16548.45 450
16549.67 419
16550.88 436
16552.10 454
16553.31 472
16554.53 446
16555.74 440
16556.96 437
16558.18 433
16559.39 443
16560.61 478
16561.82 445
16563.04 468
16564.25 459
16565.47 446
16566.69 460
16567.90 449
16569.12 436
16570.33 443
16571.55 429
16572.77 440
16573.98 410
16575.20 428
16576.41 454
16577.63 447
16578.85 431
16580.06 422
16581.28 452
16582.50 448
16583.71 454
16584.93 427
16586.15 421
16587.36 425
16588.58 450
16589.80 421
16591.01 428
16592.23 429
16593.45 427
16594.66 426
16595.88 433
16597.10 441
16598.32 420
16599.53 423
16600.75 403
16601.97 418
16603.18 399
16604.40 425
16605.62 425
16606.84 425
16608.05 412
16609.27 421
16610.49 407
16611.71 409
16612.92 434
16614.14 422
16615.36 400
16616.58 402
16617.79 415
16619.01 423
16620.23 383
16621.45 405
16622.67 375
16623.88 394
16625.10 407
16626.32 401
16627.54 419
16628.76 383
16629.97 395
16631.19 386
16632.41 397
16633.63 407
16634.85 400
16636.07 378
16637.29 393
16638.50 399
16639.72 373
16640.94 382
16642.16 409
16643.38 380
16644.60 378
16645.82 385
16647.03 383
16648.25 389
16649.47 374
16650.69 391
16651.91 376
16653.13 386
16654.35 395
16655.57 368
16656.79 401
16658.01 368
16659.23 382
16660.45 383
16661.66 372
16662.88 386
16664.10 374
16665.32 396
16666.54 357
16667.76 374
16668.98 385
16670.20 356
16671.42 379
16672.64 386
16673.86 406
16675.08 384
16676.30 370
16677.52 381
16678.74 357
16679.96 375
16681.18 380
16682.40 382
16683.62 380
16684.84 378
16686.06 389
16687.28 345
16688.50 363
16689.72 391
16690.94 391
16692.16 394
16693.39 376
16694.61 351
16695.83 377
16697.05 375
16698.27 355
16699.49 354
16700.71 383
16701.93 388
16703.15 374
16704.37 391
16705.59 382
16706.81 391
16708.04 364
16709.26 357
16710.48 376
16711.70 358
16712.92 343
16714.14 338
16715.36 354
16716.58 368
16717.81 383
16719.03 372
16720.25 357
16721.47 381
16722.69 381
16723.91 365
16725.14 367
16726.36 387
16727.58 382
16728.80 349
16730.02 380
16731.24 369
16732.47 367
16733.69 359
16734.91 352
16736.13 363
16737.36 367
16738.58 350
16739.80 388
16741.02 385
16742.24 356
16743.47 363
16744.69 356
16745.91 388
16747.13 398
16748.36 380
16749.58 391
16750.80 376
16752.02 364
16753.25 344
16754.47 343
16755.69 347
16756.92 355
16758.14 377
16759.36 367
16760.59 349
16761.81 352
16763.03 365
16764.25 374
16765.48 363
16766.70 371
16767.92 377
16769.15 388
16770.37 367
16771.59 346
16772.82 370
16774.04 374
16775.27 365
16776.49 354
16777.71 350
16778.94 369
16780.16 387
16781.38 375
16782.61 355
16783.83 334
16785.06 345
16786.28 369
16787.50 371
16788.73 369
16789.95 366
16791.18 393
16792.40 399
16793.62 347
16794.85 364
16796.07 382
16797.30 386
16798.52 388
16799.75 400
16800.97 402
16802.19 377
16803.42 384
16804.64 381
16805.87 377
16807.09 395
16808.32 384
16809.54 400
16810.77 380
16811.99 372
16813.22 400
16814.44 399
16815.67 399
16816.89 399
16818.12 397
16819.34 390
16820.57 371
16821.79 397
16823.02 392
16824.24 395
16825.47 397
16826.70 403
16827.92 423
16829.15 404
16830.37 393
16831.60 412
16832.82 400
16834.05 420
16835.27 394
16836.50 408
16837.73 381
16838.95 423
16840.18 413
16841.40 412
16842.63 410
16843.86 424
16845.08 430
16846.31 432
16847.53 460
16848.76 446
16849.99 425
16851.21 462
16852.44 450
16853.67 443
16854.89 465
16856.12 462
16857.35 473
16858.57 455
16859.80 471
16861.03 480
16862.25 500
16863.48 495
16864.71 501
16865.93 480
16867.16 482
16868.39 478
16869.61 500
16870.84 494
16872.07 471
16873.30 503
16874.52 535
16875.75 535
16876.98 549
16878.20 536
16879.43 525
16880.66 555
16881.89 519
16883.11 538
16884.34 550
16885.57 541
16886.80 560
16888.02 565
16889.25 569
16890.48 568
16891.71 545
16892.94 573
16894.16 538
16895.39 541
16896.62 548
16897.85 547
16899.08 533
16900.30 513
16901.53 549
16902.76 537
16903.99 516
16905.22 522
16906.45 561
16907.67 527
16908.90 499
16910.13 546
16911.36 490
16912.59 502
16913.82 509
16915.04 491
16916.27 501
16917.50 507
16918.73 497
16919.96 490
16921.19 473
16922.42 485
16923.65 479
16924.88 474
16926.10 496
16927.33 445
16928.56 458
16929.79 459
16931.02 475
16932.25 495
16933.48 459
16934.71 470
16935.94 481
16937.17 482
16938.40 458
16939.63 457
16940.86 458
16942.09 456
16943.32 459
16944.55 469
16945.78 477
16947.01 456
16948.24 454
16949.47 461
16950.70 468
16951.93 458
16953.16 420
16954.39 453
16955.62 430
16956.85 466
16958.08 445
16959.31 454
16960.54 434
16961.77 433
16963.00 433
16964.23 452
16965.46 442
16966.69 430
16967.92 426
16969.15 465
16970.38 457
16971.61 430
16972.84 460
16974.07 449
16975.30 431
16976.54 422
16977.77 442
16979.00 439
16980.23 459
16981.46 450
16982.69 454
16983.92 430
16985.15 448
16986.38 421
16987.62 412
16988.85 427
16990.08 448
16991.31 446
16992.54 414
16993.77 422
16995.00 426
16996.24 414
16997.47 425
16998.70 412
16999.93 420
17001.16 433
17002.39 396
17003.63 420
17004.86 413
17006.09 408
17007.32 399
17008.55 410
17009.79 381
17011.02 400
17012.25 426
17013.48 428
17014.72 385
17015.95 375
17017.18 409
17018.41 396
17019.64 379
17020.88 391
17022.11 418
17023.34 384
17024.58 410
17025.81 393
17027.04 398
17028.27 385
17029.51 380
17030.74 390
17031.97 374
17033.21 394
17034.44 394
17035.67 392
17036.90 366
17038.14 376
17039.37 393
17040.60 418
17041.84 396
17043.07 367
17044.30 392
17045.54 392
17046.77 411
17048.00 397
17049.24 365
17050.47 386
17051.70 382
17052.94 361
17054.17 371
17055.41 358
17056.64 370
17057.87 389
17059.11 372
17060.34 362
17061.58 359
17062.81 392
17064.04 345
17065.28 361
17066.51 346
17067.75 388
17068.98 358
17070.21 375
17071.45 377
17072.68 346
17073.92 378
17075.15 377
17076.39 358
17077.62 359
17078.86 324
17080.09 348
17081.33 348
17082.56 334
17083.80 351
17085.03 350
17086.26 348
17087.50 352
17088.73 344
17089.97 363
17091.20 353
17092.44 369
17093.68 360
17094.91 351
17096.15 330
17097.38 329
17098.62 352
17099.85 337
17101.09 327
17102.32 351
17103.56 359
17104.79 349
17106.03 337
17107.26 345
17108.50 345
17109.74 356
17110.97 333
17112.21 325
17113.44 320
17114.68 338
17115.92 345
17117.15 325
17118.39 331
17119.62 324
17120.86 336
17122.10 337
17123.33 333
17124.57 339
17125.80 305
17127.04 311
17128.28 327
17129.51 323
17130.75 334
17131.99 338
17133.22 342
17134.46 323
17135.70 307
17136.93 309
17138.17 334
17139.41 312
17140.64 327
17141.88 338
17143.12 316
17144.35 322
17145.59 298
17146.83 316
17148.07 326
17149.30 320
17150.54 328
17151.78 306
17153.02 317
17154.25 308
17155.49 312
17156.73 329
17157.96 300
17159.20 318
17160.44 309
17161.68 305
17162.92 307
17164.15 343
17165.39 315
17166.63 316
17167.87 326
17169.10 316
17170.34 303
17171.58 292
17172.82 328
17174.06 301
17175.29 314
17176.53 313
17177.77 312
17179.01 297
17180.25 328
17181.49 315
17182.72 317
17183.96 308
17185.20 327
17186.44 329
17187.68 299
17188.92 289
17190.15 293
17191.39 326
17192.63 310
17193.87 308
17195.11 284
17196.35 296
17197.59 301
17198.83 320
17200.07 320
17201.30 297
17202.54 306
17203.78 312
17205.02 307
17206.26 274
17207.50 294
17208.74 283
17209.98 320
17211.22 311
17212.46 305
17213.70 283
17214.94 312
17216.18 294
17217.42 283
17218.66 282
17219.90 309
17221.14 302
17222.38 303
17223.62 290
17224.86 313
17226.10 317
17227.34 308
17228.58 295
17229.82 297
17231.06 306
17232.30 300
17233.54 289
17234.78 292
17236.02 289
17237.26 318
17238.50 299
17239.74 298
17240.98 297
17242.22 296
17243.46 269
17244.70 285
17245.94 270
17247.18 287
17248.42 303
17249.66 288
17250.90 292
17252.14 292
17253.39 280
17254.63 283
17255.87 285
17257.11 289
17258.35 272
17259.59 276
17260.83 295
17262.07 273
17263.31 287
17264.56 310
17265.80 308
17267.04 306
17268.28 287
17269.52 287
17270.76 310
17272.00 288
17273.25 275
17274.49 282
17275.73 281
17276.97 287
17278.21 295
17279.45 302
17280.70 275
17281.94 276
17283.18 288
17284.42 286
17285.66 260
17286.91 290
17288.15 275
17289.39 275
17290.63 280
17291.88 279
17293.12 251
17294.36 273
17295.60 279
17296.85 269
17298.09 284
17299.33 280
17300.57 280
17301.82 269
17303.06 284
17304.30 266
17305.54 286
17306.79 291
17308.03 271
17309.27 268
17310.52 262
17311.76 285
17313.00 288
17314.25 267
17315.49 250
17316.73 270
17317.97 291
17319.22 291
17320.46 278
17321.71 266
17322.95 281
17324.19 292
17325.44 272
17326.68 300
17327.92 272
17329.17 299
17330.41 283
17331.65 286
17332.90 271
17334.14 292
17335.39 276
17336.63 249
17337.87 283
17339.12 268
17340.36 268
17341.61 268
17342.85 284
17344.09 272
17345.34 269
17346.58 280
17347.83 280
17349.07 266
17350.32 262
17351.56 283
17352.80 291
17354.05 275
17355.29 260
17356.54 266
17357.78 288
17359.03 271
17360.27 266
17361.52 274
17362.76 260
17364.01 273
17365.25 276
17366.50 277
17367.74 280
17368.99 288
17370.23 267
17371.48 272
17372.72 265
17373.97 275
17375.21 291
17376.46 286
17377.70 298
17378.95 282
17380.19 291
17381.44 286
17382.69 270
17383.93 258
17385.18 293
17386.42 298
17387.67 258
17388.91 275
17390.16 267
17391.41 275
17392.65 286
17393.90 285
17395.14 266
17396.39 267
17397.64 294
17398.88 292
17400.13 271
17401.37 294
17402.62 289
17403.87 301
17405.11 313
17406.36 275
17407.61 260
17408.85 296
17410.10 295
17411.35 300
17412.59 286
17413.84 281
17415.09 306
17416.33 280
17417.58 272
17418.83 275
17420.07 278
17421.32 269
17422.57 289
17423.82 262
17425.06 254
17426.31 264
17427.56 275
17428.80 249
17430.05 266
17431.30 305
17432.55 275
17433.79 262
17435.04 260
17436.29 305
17437.54 275
17438.78 295
17440.03 286
17441.28 284
17442.53 286
17443.77 276
17445.02 279
17446.27 270
17447.52 293
17448.77 276
17450.01 260
17451.26 282
17452.51 288
17453.76 287
17455.01 285
17456.25 269
17457.50 298
17458.75 282
17460.00 301
17461.25 302
17462.50 281
17463.74 276
17464.99 289
17466.24 280
17467.49 285
17468.74 288
17469.99 291
17471.24 286
17472.49 310
17473.73 282
17474.98 269
17476.23 286
17477.48 297
17478.73 305
17479.98 281
17481.23 286
17482.48 296
17483.73 287
17484.98 277
17486.23 270
17487.47 280
17488.72 292
17489.97 293
17491.22 281
17492.47 287
17493.72 298
17494.97 306
17496.22 298
17497.47 299
17498.72 300
17499.97 302
17501.22 312
17502.47 315
17503.72 277
17504.97 298
17506.22 327
17507.47 288
17508.72 306
17509.97 293
17511.22 295
17512.47 301
17513.72 301
17514.97 301
17516.22 289
17517.47 290
17518.72 285
17519.97 296
17521.22 304
17522.47 293
17523.72 298
17524.98 309
17526.23 287
17527.48 313
17528.73 297
17529.98 302
17531.23 297
17532.48 295
17533.73 297
17534.98 326
17536.23 330
17537.48 332
17538.74 309
17539.99 293
17541.24 307
17542.49 311
17543.74 292
17544.99 314
17546.24 314
17547.50 294
17548.75 296
17550.00 294
17551.25 290
17552.50 286
17553.75 310
17555.01 296
17556.26 302
17557.51 292
17558.76 308
17560.01 315
17561.26 313
17562.52 313
17563.77 339
17565.02 334
17566.27 301
17567.53 322
17568.78 332
17570.03 338
17571.28 331
17572.53 318
17573.79 334
17575.04 316
17576.29 320
17577.54 307
17578.80 319
17580.05 340
17581.30 322
17582.56 321
17583.81 334
17585.06 306
17586.31 316
17587.57 325
17588.82 316
17590.07 331
17591.33 342
17592.58 351
17593.83 371
17595.08 341
17596.34 335
17597.59 344
17598.84 334
17600.10 353
17601.35 320
17602.61 317
17603.86 332
17605.11 335
17606.37 340
17607.62 350
17608.87 317
17610.13 385
17611.38 369
17612.63 361
17613.89 336
17615.14 358
17616.40 356
17617.65 340
17618.90 338
17620.16 370
17621.41 332
17622.67 371
17623.92 349
17625.17 350
17626.43 347
17627.68 365
17628.94 381
17630.19 345
17631.45 351
17632.70 327
17633.96 342
17635.21 363
17636.47 363
17637.72 358
17638.97 377
17640.23 369
17641.48 340
17642.74 335
17643.99 361
17645.25 335
17646.50 368
17647.76 372
17649.01 357
17650.27 345
17651.52 360
17652.78 319
17654.04 351
17655.29 337
17656.55 340
17657.80 346
17659.06 347
17660.31 350
17661.57 365
17662.82 327
17664.08 356
17665.33 352
17666.59 351
17667.85 332
17669.10 324
17670.36 351
17671.61 350
17672.87 331
17674.13 335
17675.38 320
17676.64 335
17677.89 347
17679.15 328
17680.41 303
17681.66 304
17682.92 329
17684.18 319
17685.43 306
17686.69 325
17687.95 307
17689.20 324
17690.46 324
17691.71 328
17692.97 331
17694.23 307
17695.49 313
17696.74 315
17698.00 300
17699.26 316
17700.51 331
17701.77 314
17703.03 299
17704.28 314
17705.54 322
17706.80 315
17708.06 281
17709.31 312
17710.57 320
17711.83 304
17713.08 299
17714.34 309
17715.60 298
17716.86 287
17718.11 314
17719.37 315
17720.63 314
17721.89 295
17723.15 300
17724.40 320
17725.66 294
17726.92 304
17728.18 308
17729.43 308
17730.69 288
17731.95 302
17733.21 307
17734.47 312
17735.73 301
17736.98 309
17738.24 298
17739.50 304
17740.76 299
17742.02 327
17743.28 312
17744.53 298
17745.79 292
17747.05 293
17748.31 315
17749.57 308
17750.83 323
17752.09 303
17753.34 286
17754.60 296
17755.86 293
17757.12 292
17758.38 299
17759.64 303
17760.90 301
17762.16 298
17763.42 308
17764.68 309
17765.94 308
17767.19 287
17768.45 291
17769.71 289
17770.97 290
17772.23 281
17773.49 316
17774.75 309
17776.01 301
17777.27 292
17778.53 310
17779.79 294
17781.05 304
17782.31 277
17783.57 313
17784.83 291
17786.09 327
17787.35 289
17788.61 278
17789.87 311
17791.13 305
17792.39 274
17793.65 278
17794.91 283
17796.17 290
17797.43 298
17798.69 286
17799.95 286
17801.21 284
17802.47 270
17803.73 271
17805.00 280
17806.26 275
17807.52 301
17808.78 285
17810.04 276
17811.30 275
17812.56 272
17813.82 249
17815.08 274
17816.34 260
17817.60 271
17818.87 290
17820.13 281
17821.39 284
17822.65 246
17823.91 258
17825.17 267
17826.43 293
17827.69 300
17828.96 256
17830.22 256
17831.48 253
17832.74 258
17834.00 259
17835.26 256
17836.53 266
17837.79 263
17839.05 261
17840.31 273
17841.57 261
17842.84 259
17844.10 279
17845.36 282
17846.62 278
17847.88 245
17849.15 254
17850.41 254
17851.67 252
17852.93 267
17854.20 270
17855.46 273
17856.72 267
17857.98 262
17859.25 268
17860.51 268
17861.77 263
17863.03 258
17864.30 261
17865.56 248
17866.82 257
17868.09 254
17869.35 254
17870.61 238
17871.87 231
17873.14 252
17874.40 257
17875.66 254
17876.93 268
17878.19 260
17879.45 253
17880.72 260
17881.98 250
17883.24 239
17884.51 255
17885.77 250
17887.03 262
17888.30 259
17889.56 236
17890.83 238
17892.09 240
17893.35 259
17894.62 245
17895.88 241
17897.14 272
17898.41 268
17899.67 233
17900.94 232
17902.20 256
17903.46 255
17904.73 253
17905.99 253
17907.26 252
17908.52 238
17909.79 255
17911.05 260
17912.32 252
17913.58 243
17914.84 233
17916.11 249
17917.37 259
17918.64 252
17919.90 241
17921.17 250
17922.43 235
17923.70 253
17924.96 234
17926.23 254
17927.49 249
17928.76 262
17930.02 249
17931.29 268
17932.55 255
17933.82 252
17935.08 246
17936.35 255
17937.61 257
17938.88 237
17940.14 245
17941.41 243
17942.68 256
17943.94 277
17945.21 277
17946.47 248
17947.74 253
17949.00 246
17950.27 230
17951.54 238
17952.80 253
17954.07 256
17955.33 262
17956.60 231
17957.87 251
17959.13 238
17960.40 245
17961.66 255
17962.93 245
17964.20 239
17965.46 241
17966.73 254
17968.00 254
17969.26 251
17970.53 244
17971.80 254
17973.06 267
17974.33 260
17975.60 228
17976.86 235
17978.13 231
17979.40 252
17980.66 236
17981.93 216
17983.20 232
17984.46 229
17985.73 250
17987.00 230
17988.26 231
17989.53 246
17990.80 232
17992.07 223
17993.33 243
17994.60 238
17995.87 246
17997.14 245
17998.40 248
17999.67 228
18000.94 228
18002.21 242
18003.47 236
18004.74 239
18006.01 254
18007.28 243
18008.55 250
18009.81 245
18011.08 257
18012.35 255
18013.62 258
18014.89 246
18016.15 242
18017.42 237
18018.69 230
18019.96 229
18021.23 210
18022.49 236
18023.76 251
18025.03 248
18026.30 258
18027.57 253
18028.84 241
18030.11 214
18031.37 257
18032.64 245
18033.91 246
18035.18 240
18036.45 249
18037.72 226
18038.99 237
18040.26 219
18041.53 231
18042.79 255
18044.06 235
18045.33 220
18046.60 212
18047.87 230
18049.14 231
18050.41 238
18051.68 251
18052.95 258
18054.22 230
18055.49 242
18056.76 240
18058.03 239
18059.30 256
18060.57 233
18061.84 241
18063.11 224
18064.38 241
18065.65 235
18066.92 247
18068.19 242
18069.46 250
18070.73 245
18072.00 251
18073.27 231
18074.54 234
18075.81 226
18077.08 262
18078.35 255
18079.62 248
18080.89 244
18082.16 270
18083.43 247
18084.70 244
18085.97 250
18087.24 246
18088.51 234
18089.78 243
18091.05 237
18092.32 243
18093.59 246
18094.87 271
18096.14 271
18097.41 255
18098.68 248
18099.95 265
18101.22 239
18102.49 240
18103.76 226
18105.03 221
18106.31 246
18107.58 232
18108.85 233
18110.12 224
18111.39 236
18112.66 250
18113.93 227
18115.21 236
18116.48 239
18117.75 250
18119.02 256
18120.29 238
18121.56 215
18122.84 237
18124.11 263
18125.38 243
18126.65 238
18127.92 231
18129.20 230
18130.47 241
18131.74 242
18133.01 227
18134.29 235
18135.56 246
18136.83 229
18138.10 240
18139.38 230
18140.65 250
18141.92 243
18143.19 248
18144.47 224
18145.74 240
18147.01 248
18148.28 231
18149.56 246
18150.83 236
18152.10 235
18153.38 237
18154.65 228
18155.92 240
18157.19 251
18158.47 239
18159.74 232
18161.01 237
18162.29 233
18163.56 246
18164.83 229
18166.11 226
18167.38 248
18168.65 239
18169.93 249
18171.20 238
18172.48 249
18173.75 241
18175.02 229
18176.30 216
18177.57 256
18178.84 248
18180.12 262
18181.39 243
18182.67 230
18183.94 229
18185.21 239
18186.49 260
18187.76 232
18189.04 210
18190.31 231
18191.59 264
18192.86 257
18194.13 228
18195.41 231
18196.68 243
18197.96 253
18199.23 247
18200.51 244
18201.78 268
18203.06 226
18204.33 242
18205.61 221
18206.88 241
18208.16 239
18209.43 249
18210.71 249
18211.98 234
18213.26 225
18214.53 254
18215.81 232
18217.08 263
18218.36 237
18219.63 250
18220.91 225
18222.18 231
18223.46 252
18224.73 242
18226.01 226
18227.28 248
18228.56 252
18229.84 241
18231.11 231
18232.39 239
18233.66 222
18234.94 215
18236.21 229
18237.49 237
18238.77 250
18240.04 246
18241.32 237
18242.59 250
18243.87 261
18245.15 235
18246.42 239
18247.70 217
18248.98 238
18250.25 249
18251.53 250
18252.81 231
18254.08 239
18255.36 263
18256.63 233
18257.91 256
18259.19 252
18260.46 242
18261.74 231
18263.02 235
18264.30 236
18265.57 244
18266.85 244
18268.13 228
18269.40 258
18270.68 241
18271.96 225
18273.23 222
18274.51 258
18275.79 247
18277.07 239
18278.34 238
18279.62 228
18280.90 241
18282.18 217
18283.45 234
18284.73 218
18286.01 240
18287.29 244
18288.56 234
18289.84 225
18291.12 238
18292.40 218
18293.68 206
18294.95 239
18296.23 215
18297.51 232
18298.79 240
18300.07 239
18301.34 244
18302.62 229
18303.90 224
18305.18 251
18306.46 270
18307.74 220
18309.01 243
18310.29 230
18311.57 256
18312.85 260
18314.13 245
18315.41 244
18316.69 218
18317.96 221
18319.24 230
18320.52 245
18321.80 242
18323.08 244
18324.36 239
18325.64 247
18326.92 228
18328.20 237
18329.47 242
18330.75 261
18332.03 253
18333.31 245
18334.59 222
18335.87 237
18337.15 240
18338.43 240
18339.71 247
18340.99 234
18342.27 245
18343.55 239
18344.83 255
18346.11 225
18347.39 247
18348.67 256
18349.95 246
18351.23 252
18352.51 246
18353.79 222
18355.07 242
18356.35 262
18357.63 260
18358.91 225
18360.19 253
18361.47 244
18362.75 231
18364.03 233
18365.31 222
18366.59 264
18367.87 272
18369.15 244
18370.43 253
18371.71 260
18372.99 242
18374.27 254
18375.55 254
18376.83 254
18378.12 242
18379.40 245
18380.68 248
18381.96 234
18383.24 227
18384.52 232
18385.80 238
18387.08 252
18388.36 243
18389.65 221
18390.93 241
18392.21 227
18393.49 229
18394.77 220
18396.05 227
18397.33 246
18398.62 223
18399.90 239
18401.18 222
18402.46 219
18403.74 231
18405.02 210
18406.31 231
18407.59 229
18408.87 227
18410.15 227
18411.43 227
18412.72 225
18414.00 234
18415.28 224
18416.56 207
18417.84 246
18419.13 248
18420.41 251
18421.69 225
18422.97 240
18424.26 233
18425.54 247
18426.82 237
18428.10 217
18429.39 227
18430.67 231
18431.95 250
18433.23 223
18434.52 237
18435.80 222
18437.08 223
18438.37 245
18439.65 237
18440.93 232
18442.22 241
18443.50 230
18444.78 235
18446.06 223
18447.35 239
18448.63 220
18449.91 233
18451.20 230
18452.48 221
18453.76 244
18455.05 253
18456.33 249
18457.62 249
18458.90 227
18460.18 222
18461.47 220
18462.75 214
18464.03 248
18465.32 231
18466.60 246
18467.89 216
18469.17 217
18470.45 233
18471.74 218
18473.02 243
18474.31 229
18475.59 227
18476.88 235
18478.16 227
18479.44 215
18480.73 240
18482.01 218
18483.30 245
18484.58 255
18485.87 248
18487.15 240
18488.44 226
18489.72 233
18491.01 247
18492.29 264
18493.58 239
18494.86 230
18496.15 237
18497.43 245
18498.72 235
18500.00 228
18501.29 220
18502.57 248
18503.86 229
18505.14 222
18506.43 224
18507.71 228
18509.00 238
18510.28 258
18511.57 222
18512.85 231
18514.14 246
18515.42 241
18516.71 232
18518.00 216
18519.28 216
18520.57 224
18521.85 255
18523.14 228
18524.43 230
18525.71 245
18527.00 244
18528.28 234
18529.57 242
18530.86 220
18532.14 249
18533.43 242
18534.71 233
18536.00 241
18537.29 255
18538.57 230
18539.86 246
18541.15 258
18542.43 235
18543.72 239
18545.01 242
18546.29 238
18547.58 245
18548.87 236
18550.15 236
18551.44 249
18552.73 252
18554.01 256
18555.30 252
18556.59 245
18557.88 223
18559.16 237
18560.45 249
18561.74 246
18563.02 242
18564.31 214
18565.60 228
18566.89 264
18568.17 235
18569.46 240
18570.75 245
18572.04 259
18573.32 220
18574.61 211
18575.90 237
18577.19 235
18578.48 247
18579.76 246
18581.05 227
18582.34 212
18583.63 248
18584.92 247
18586.20 239
18587.49 243
18588.78 249
18590.07 221
18591.36 247
18592.64 232
18593.93 240
18595.22 249
18596.51 248
18597.80 249
18599.09 263
18600.38 270
18601.66 247
18602.95 252
18604.24 253
18605.53 223
18606.82 248
18608.11 268
18609.40 244
18610.69 233
18611.98 242
18613.26 250
18614.55 238
18615.84 231
18617.13 244
18618.42 249
18619.71 238
18621.00 244
18622.29 252
18623.58 252
18624.87 246
18626.16 256
18627.45 247
18628.74 243
18630.03 264
18631.32 264
18632.61 258
18633.89 260
18635.18 253
18636.47 251
18637.76 244
18639.05 247
18640.34 232
18641.63 241
18642.92 230
18644.21 212
18645.50 232
18646.79 245
18648.09 242
18649.38 228
18650.67 221
18651.96 214
18653.25 231
18654.54 225
18655.83 228
18657.12 228
18658.41 226
18659.70 219
18660.99 228
18662.28 238
18663.57 209
18664.86 221
18666.15 221
18667.44 231
18668.74 221
18670.03 235
18671.32 221
18672.61 237
18673.90 212
18675.19 223
18676.48 218
18677.77 224
18679.06 219
18680.36 234
18681.65 255
18682.94 219
18684.23 235
18685.52 235
18686.81 215
18688.11 217
18689.40 225
18690.69 220
18691.98 238
18693.27 218
18694.56 247
18695.86 218
18697.15 236
18698.44 215
18699.73 233
18701.02 249
18702.32 234
18703.61 215
18704.90 217
18706.19 227
18707.48 239
18708.78 226
18710.07 221
18711.36 233
18712.65 216
18713.95 218
18715.24 217
18716.53 203
18717.83 216
18719.12 217
18720.41 225
18721.70 208
18723.00 222
18724.29 232
18725.58 208
18726.87 213
18728.17 234
18729.46 206
18730.75 216
18732.05 231
18733.34 213
18734.63 208
18735.93 217
18737.22 218
18738.51 228
18739.81 218
18741.10 212
18742.39 245
18743.69 218
18744.98 209
18746.27 209
18747.57 218
18748.86 244
18750.16 228
18751.45 224
18752.74 216
18754.04 215
18755.33 209
18756.63 208
18757.92 200
18759.21 208
18760.51 216
18761.80 225
18763.10 206
18764.39 228
18765.69 220
18766.98 209
18768.27 232
18769.57 224
18770.86 210
18772.16 226
18773.45 220
18774.75 220
18776.04 212
18777.34 217
18778.63 218
18779.93 225
18781.22 224
18782.52 227
18783.81 207
18785.11 234
18786.40 218
18787.70 214
18788.99 231
18790.29 232
18791.58 221
18792.88 241
18794.17 209
18795.47 221
18796.76 212
18798.06 215
18799.35 210
18800.65 202
18801.94 217
18803.24 220
18804.54 203
18805.83 208
18807.13 207
18808.42 210
18809.72 222
18811.01 217
18812.31 205
18813.61 212
18814.90 193
18816.20 209
18817.49 203
18818.79 197
18820.09 224
18821.38 194
18822.68 207
18823.98 204
18825.27 213
18826.57 194
18827.87 225
18829.16 201
18830.46 201
18831.75 213
18833.05 216
18834.35 202
18835.64 211
18836.94 235
18838.24 214
18839.54 211
18840.83 226
18842.13 225
18843.43 251
18844.72 221
18846.02 199
18847.32 211
18848.61 208
18849.91 212
18851.21 204
18852.51 202
18853.80 210
18855.10 217
18856.40 222
18857.70 216
18858.99 219
18860.29 233
18861.59 223
18862.89 214
18864.18 196
18865.48 220
18866.78 217
18868.08 210
18869.38 211
18870.67 225
18871.97 221
18873.27 207
18874.57 203
18875.87 213
18877.16 226
18878.46 229
18879.76 203
18881.06 208
18882.36 210
18883.66 209
18884.95 206
18886.25 205
18887.55 191
18888.85 224
18890.15 235
18891.45 220
18892.75 205
18894.04 207
18895.34 212
18896.64 220
18897.94 217
18899.24 198
18900.54 207
18901.84 212
18903.14 209
18904.44 226
18905.74 212
18907.03 209
18908.33 219
18909.63 210
18910.93 204
18912.23 212
18913.53 225
18914.83 201
18916.13 208
18917.43 208
18918.73 208
18920.03 222
18921.33 215
18922.63 206
18923.93 200
18925.23 212
18926.53 198
18927.83 206
18929.13 207
18930.43 221
18931.73 226
18933.03 207
18934.33 223
18935.63 201
18936.93 208
18938.23 231
18939.53 223
18940.83 190
18942.13 217
18943.43 211
18944.73 204
18946.03 205
18947.33 196
18948.63 221
18949.93 223
18951.23 218
18952.53 217
18953.84 192
18955.14 200
18956.44 192
18957.74 212
18959.04 201
18960.34 207
18961.64 217
18962.94 209
18964.24 223
18965.54 195
18966.85 213
18968.15 211
18969.45 200
18970.75 195
18972.05 215
18973.35 209
18974.65 212
18975.96 207
18977.26 184
18978.56 196
18979.86 200
18981.16 213
18982.46 203
18983.77 204
18985.07 198
18986.37 188
18987.67 218
18988.97 213
18990.28 218
18991.58 209
18992.88 204
18994.18 217
18995.49 214
18996.79 198
18998.09 216
18999.39 211
19000.69 217
19002.00 213
19003.30 188
19004.60 206
19005.90 204
19007.21 215
19008.51 216
19009.81 205
19011.12 235
19012.42 221
19013.72 190
19015.02 196
19016.33 188
19017.63 205
19018.93 217
19020.24 225
19021.54 192
19022.84 169
19024.15 185
19025.45 218
19026.75 183
19028.06 191
19029.36 205
19030.66 214
19031.97 210
19033.27 206
19034.57 211
19035.88 182
19037.18 227
19038.48 207
19039.79 206
19041.09 219
19042.40 223
19043.70 220
19045.00 184
19046.31 193
19047.61 204
19048.92 209
19050.22 202
19051.52 185
19052.83 191
19054.13 197
19055.44 223
19056.74 216
19058.05 220
19059.35 212
19060.65 200
19061.96 231
19063.26 217
19064.57 209
19065.87 189
19067.18 217
19068.48 228
19069.79 200
19071.09 198
19072.40 207
19073.70 202
19075.01 204
19076.31 203
19077.62 190
19078.92 223
19080.23 214
19081.53 228
19082.84 205
19084.14 187
19085.45 220
19086.75 209
19088.06 214
19089.36 218
19090.67 196
19091.98 193
19093.28 220
19094.59 200
19095.89 187
19097.20 206
19098.50 220
19099.81 201
19101.12 199
19102.42 193
19103.73 202
19105.03 205
19106.34 218
19107.65 216
19108.95 223
19110.26 209
19111.56 195
19112.87 212
19114.18 202
19115.48 188
19116.79 196
19118.10 207
19119.40 221
19120.71 228
19122.02 194
19123.32 200
19124.63 203
19125.94 220
19127.24 196
19128.55 195
19129.86 212
19131.16 217
19132.47 209
19133.78 218
19135.08 222
19136.39 206
19137.70 216
19139.01 229
19140.31 226
19141.62 225
19142.93 223
19144.23 208
19145.54 209
19146.85 204
19148.16 216
19149.46 198
19150.77 219
19152.08 239
19153.39 222
19154.69 216
19156.00 210
19157.31 212
19158.62 212
19159.93 198
19161.23 215
19162.54 210
19163.85 194
19165.16 197
19166.47 212
19167.77 208
19169.08 218
19170.39 204
19171.70 210
19173.01 217
19174.32 229
19175.62 206
19176.93 209
19178.24 221
19179.55 192
19180.86 191
19182.17 194
19183.48 210
19184.78 205
19186.09 222
19187.40 181
19188.71 205
19190.02 210
19191.33 215
19192.64 208
19193.95 217
19195.26 198
19196.56 210
19197.87 191
19199.18 209
19200.49 213
19201.80 206
19203.11 218
19204.42 208
19205.73 200
19207.04 221
19208.35 214
19209.66 196
19210.97 194
19212.28 219
19213.59 209
19214.90 218
19216.21 206
19217.52 185
19218.83 205
19220.14 198
19221.45 208
19222.76 216
19224.07 206
19225.38 206
19226.69 212
19228.00 203
19229.31 202
19230.62 216
19231.93 209
19233.24 192
19234.55 188
19235.86 209
19237.17 203
19238.48 196
19239.79 194
19241.10 170
19242.41 185
19243.72 201
19245.03 201
19246.35 187
19247.66 209
19248.97 187
19250.28 201
19251.59 209
19252.90 208
19254.21 199
19255.52 185
19256.83 195
19258.14 204
19259.46 202
19260.77 191
19262.08 199
19263.39 192
19264.70 211
19266.01 208
19267.32 202
19268.64 186
19269.95 205
19271.26 205
19272.57 196
19273.88 195
19275.20 203
19276.51 189
19277.82 185
19279.13 193
19280.44 176
19281.75 195
19283.07 212
19284.38 201
19285.69 208
19287.00 206
19288.32 189
19289.63 194
19290.94 212
19292.25 229
19293.57 198
19294.88 191
19296.19 215
19297.50 219
19298.82 196
19300.13 188
19301.44 197
19302.75 198
19304.07 191
19305.38 192
19306.69 206
19308.01 225
19309.32 195
19310.63 203
19311.94 209
19313.26 188
19314.57 199
19315.88 190
19317.20 195
19318.51 187
19319.82 185
19321.14 192
19322.45 206
19323.76 196
19325.08 215
19326.39 197
19327.70 203
19329.02 232
19330.33 201
19331.65 194
19332.96 181
19334.27 180
19335.59 209
19336.90 193
19338.22 191
19339.53 181
19340.84 208
19342.16 211
19343.47 196
19344.79 191
19346.10 193
19347.41 197
19348.73 195
19350.04 187
19351.36 180
19352.67 203
19353.99 186
19355.30 223
19356.62 203
19357.93 196
19359.25 195
19360.56 197
19361.87 204
19363.19 182
19364.50 194
19365.82 197
19367.13 205
19368.45 226
19369.76 203
19371.08 202
19372.39 186
19373.71 199
19375.02 206
19376.34 195
19377.66 186
19378.97 185
19380.29 199
19381.60 214
19382.92 195
19384.23 200
19385.55 191
19386.86 198
19388.18 184
19389.50 203
19390.81 188
19392.13 185
19393.44 198
19394.76 182
19396.07 219
19397.39 196
19398.71 181
19400.02 188
19401.34 207
19402.65 199
19403.97 191
19405.29 202
19406.60 210
19407.92 215
19409.24 223
19410.55 213
19411.87 201
19413.19 193
19414.50 199
19415.82 192
19417.14 188
19418.45 200
19419.77 207
19421.09 208
19422.40 196
19423.72 199
19425.04 177
19426.35 206
19427.67 201
19428.99 188
19430.30 193
19431.62 203
19432.94 206
19434.26 200
19435.57 193
19436.89 194
19438.21 215
19439.53 218
19440.84 185
19442.16 174
19443.48 198
19444.80 196
19446.11 191
19447.43 196
19448.75 203
19450.07 200
19451.38 205
19452.70 190
19454.02 177
19455.34 192
19456.66 214
19457.97 225
19459.29 193
19460.61 188
19461.93 207
19463.25 222
19464.57 205
19465.88 183
19467.20 191
19468.52 199
19469.84 209
19471.16 192
19472.48 183
19473.79 181
19475.11 199
19476.43 185
19477.75 199
19479.07 185
19480.39 190
19481.71 185
19483.03 205
19484.34 208
19485.66 172
19486.98 189
19488.30 197
19489.62 186
19490.94 196
19492.26 206
19493.58 200
19494.90 199
19496.22 197
19497.54 198
19498.86 209
19500.18 199
19501.50 203
19502.81 203
19504.13 182
19505.45 213
19506.77 195
19508.09 200
19509.41 197
19510.73 199
19512.05 193
19513.37 203
19514.69 186
19516.01 196
19517.33 199
19518.65 206
19519.97 211
19521.29 203
19522.61 201
19523.93 197
19525.25 211
19526.57 222
19527.89 210
19529.22 202
19530.54 204
19531.86 198
19533.18 203
19534.50 206
19535.82 219
19537.14 204
19538.46 204
19539.78 211
19541.10 205
19542.42 185
19543.74 203
19545.06 216
19546.39 202
19547.71 181
19549.03 198
19550.35 185
19551.67 226
19552.99 199
19554.31 194
19555.63 203
19556.96 201
19558.28 202
19559.60 202
19560.92 216
19562.24 212
19563.56 203
19564.88 202
19566.21 209
19567.53 190
19568.85 205
19570.17 198
19571.49 200
19572.82 190
19574.14 181
19575.46 202
19576.78 195
19578.10 192
19579.43 204
19580.75 206
19582.07 205
19583.39 216
19584.72 202
19586.04 213
19587.36 208
19588.68 211
19590.01 185
19591.33 199
19592.65 204
19593.97 198
19595.30 215
19596.62 187
19597.94 194
19599.26 196
19600.59 184
19601.91 202
19603.23 200
19604.56 210
19605.88 211
19607.20 199
19608.53 199
19609.85 197
19611.17 200
19612.49 195
19613.82 197
19615.14 206
19616.47 221
19617.79 208
19619.11 198
19620.44 203
19621.76 191
19623.08 207
19624.41 207
19625.73 191
19627.05 200
19628.38 195
19629.70 214
19631.03 241
19632.35 200
19633.67 196
19635.00 213
19636.32 213
19637.65 208
19638.97 212
19640.29 196
19641.62 213
19642.94 223
19644.27 207
19645.59 204
19646.92 204
19648.24 212
19649.57 218
19650.89 207
19652.21 200
19653.54 225
19654.86 225
19656.19 208
19657.51 203
19658.84 220
19660.16 208
19661.49 213
19662.81 211
19664.14 204
19665.46 201
19666.79 202
19668.11 196
19669.44 204
19670.76 204
19672.09 216
19673.41 193
19674.74 203
19676.07 213
19677.39 200
19678.72 214
19680.04 222
19681.37 210
19682.69 196
19684.02 181
19685.34 208
19686.67 216
19688.00 210
19689.32 221
19690.65 216
19691.97 211
19693.30 191
19694.63 206
19695.95 202
19697.28 199
19698.60 203
19699.93 214
19701.26 205
19702.58 198
19703.91 195
19705.24 205
19706.56 201
19707.89 205
19709.22 214
19710.54 205
19711.87 202
19713.20 199
19714.52 185
19715.85 202
19717.18 210
19718.50 205
19719.83 213
19721.16 211
19722.48 211
19723.81 219
19725.14 237
19726.47 198
19727.79 187
19729.12 227
19730.45 221
19731.77 210
19733.10 217
19734.43 202
19735.76 221
19737.08 191
19738.41 215
19739.74 212
19741.07 215
19742.39 228
19743.72 213
19745.05 206
19746.38 207
19747.71 224
19749.03 205
19750.36 224
19751.69 218
19753.02 194
19754.35 217
19755.67 218
19757.00 217
19758.33 216
19759.66 209
19760.99 221
19762.31 201
19763.64 206
19764.97 223
19766.30 207
19767.63 198
19768.96 205
19770.29 196
19771.61 213
19772.94 224
19774.27 206
19775.60 213
19776.93 210
19778.26 226
19779.59 208
19780.92 198
19782.25 197
19783.57 211
19784.90 187
19786.23 215
19787.56 204
19788.89 202
19790.22 185
19791.55 204
19792.88 193
19794.21 192
19795.54 216
19796.87 207
19798.20 225
19799.53 196
19800.86 212
19802.19 215
19803.52 208
19804.85 209
19806.18 229
19807.50 184
19808.83 210
19810.16 216
19811.49 213
19812.82 194
19814.15 218
19815.49 227
19816.82 222
19818.15 211
19819.48 203
19820.81 216
19822.14 209
19823.47 228
19824.80 199
19826.13 207
19827.46 215
19828.79 207
19830.12 206
19831.45 199
19832.78 209
19834.11 200
19835.44 200
19836.77 193
19838.10 203
19839.44 199
19840.77 232
19842.10 218
19843.43 196
19844.76 223
19846.09 211
19847.42 186
19848.75 196
19850.08 216
19851.42 218
19852.75 216
19854.08 200
19855.41 203
19856.74 197
19858.07 214
19859.40 214
19860.74 186
19862.07 206
19863.40 228
19864.73 230
19866.06 202
19867.40 221
19868.73 232
19870.06 227
19871.39 216
19872.72 212
19874.06 217
19875.39 229
19876.72 212
19878.05 220
19879.38 196
19880.72 203
19882.05 218
19883.38 220
19884.71 192
19886.05 208
19887.38 211
19888.71 216
19890.04 197
19891.38 215
19892.71 213
19894.04 241
19895.38 215
19896.71 204
19898.04 212
19899.37 229
19900.71 204
19902.04 207
19903.37 195
19904.71 196
19906.04 209
19907.37 208
19908.71 219
19910.04 226
19911.37 220
19912.71 234
19914.04 229
19915.37 198
19916.71 184
19918.04 200
19919.37 195
19920.71 181
19922.04 216
19923.37 215
19924.71 220
19926.04 223
19927.38 205
19928.71 218
19930.04 223
19931.38 225
19932.71 208
19934.05 207
19935.38 209
19936.71 221
19938.05 219
19939.38 218
19940.72 219
19942.05 212
19943.39 196
19944.72 233
19946.06 210
19947.39 210
19948.72 225
19950.06 224
19951.39 200
19952.73 228
19954.06 226
19955.40 214
19956.73 224
19958.07 237
19959.40 231
19960.74 225
19962.07 215
19963.41 220
19964.74 221
19966.08 225
19967.41 209
19968.75 202
19970.08 197
19971.42 218
19972.76 220
19974.09 231
19975.43 199
19976.76 198
19978.10 226
19979.43 208
19980.77 225
19982.10 209
19983.44 214
19984.78 226
19986.11 212
19987.45 217
19988.78 203
19990.12 214
19991.46 231
19992.79 231
19994.13 226
19995.46 232
19996.80 230
19998.14 218
19999.47 221
20000.81 226
20002.15 220
20003.48 234
20004.82 234
20006.16 208
20007.49 213
20008.83 221
20010.17 238
20011.50 232
20012.84 226
20014.18 229
20015.51 236
20016.85 242
20018.19 259
20019.52 234
20020.86 198
20022.20 209
20023.53 217
20024.87 216
20026.21 215
20027.55 217
20028.88 220
20030.22 225
20031.56 223
20032.90 239
20034.23 219
20035.57 197
20036.91 202
20038.25 235
20039.58 229
20040.92 213
20042.26 204
20043.60 242
20044.93 227
20046.27 229
20047.61 224
20048.95 219
20050.29 233
20051.62 235
20052.96 214
20054.30 224
20055.64 242
20056.98 243
20058.32 211
20059.65 203
20060.99 221
20062.33 204
20063.67 214
20065.01 231
20066.35 216
20067.68 220
20069.02 213
20070.36 208
20071.70 212
20073.04 241
20074.38 206
20075.72 231
20077.06 223
20078.40 207
20079.73 224
20081.07 218
20082.41 218
20083.75 219
20085.09 231
20086.43 216
20087.77 250
20089.11 223
20090.45 221
20091.79 226
20093.13 223
20094.47 230
20095.81 230
20097.15 230
20098.48 217
20099.82 237
20101.16 231
20102.50 218
20103.84 231
20105.18 226
20106.52 235
20107.86 237
20109.20 207
20110.54 232
20111.88 227
20113.22 212
20114.56 210
20115.90 214
20117.24 212
20118.58 228
20119.93 220
20121.27 224
20122.61 232
20123.95 241
20125.29 223
20126.63 221
20127.97 224
20129.31 240
20130.65 228
20131.99 239
20133.33 219
20134.67 231
20136.01 229
20137.35 235
20138.69 222
