# Supplementary material for: MALDI-TOF MS typing enables the classification of brewing yeasts of the genus Saccharomyces to major beer styles
Source: PLoS One. 2017 Aug 9;12(8):e0181694. doi: 10.1371/journal.pone.0181694 (PMC5549903; doi:10.1371/journal.pone.0181694)
Supplement: S7 File — The directory includes 90 raw files and was zipped to “.zip”; the folder has three strains with 30 spectra per strain; S1 Text explains the raw files with an example and Table 1 represents the yeast strains used within the experiment. (ZIP) [file pone.0181694.s010.zip › 19-21/30278-69-Lag-Lag-Lag-YPG-18h-E-E_2016-09-23_7_0_B3_1.dat]

1999.90 486
2000.32 478
2000.75 464
2001.17 472
2001.59 487
2002.01 479
2002.43 443
2002.86 393
2003.28 399
2003.70 409
2004.12 417
2004.54 399
2004.97 412
2005.39 406
2005.81 417
2006.23 410
2006.66 405
2007.08 458
2007.50 444
2007.92 448
2008.35 435
2008.77 424
2009.19 427
2009.61 415
2010.04 406
2010.46 441
2010.88 426
2011.31 442
2011.73 437
2012.15 402
2012.57 362
2013.00 383
2013.42 399
2013.84 392
2014.27 421
2014.69 375
2015.11 398
2015.54 385
2015.96 430
2016.38 404
2016.81 392
2017.23 432
2017.65 418
2018.08 383
2018.50 430
2018.93 437
2019.35 473
2019.77 479
2020.20 398
2020.62 451
2021.04 442
2021.47 447
2021.89 415
2022.32 406
2022.74 443
2023.17 421
2023.59 432
2024.01 440
2024.44 411
2024.86 361
2025.29 379
2025.71 374
2026.14 392
2026.56 402
2026.98 406
2027.41 398
2027.83 407
2028.26 452
2028.68 375
2029.11 374
2029.53 383
2029.96 360
2030.38 414
2030.81 406
2031.23 394
2031.66 415
2032.08 442
2032.51 446
2032.93 413
2033.36 443
2033.78 436
2034.21 417
2034.63 406
2035.06 418
2035.49 408
2035.91 398
2036.34 375
2036.76 376
2037.19 375
2037.61 375
2038.04 388
2038.47 424
2038.89 396
2039.32 389
2039.74 425
2040.17 387
2040.59 390
2041.02 367
2041.45 411
2041.87 378
2042.30 388
2042.73 374
2043.15 422
2043.58 406
2044.00 428
2044.43 463
2044.86 485
2045.28 427
2045.71 386
2046.14 387
2046.56 405
2046.99 429
2047.42 420
2047.84 434
2048.27 447
2048.70 448
2049.12 433
2049.55 434
2049.98 415
2050.40 393
2050.83 383
2051.26 411
2051.69 398
2052.11 360
2052.54 361
2052.97 380
2053.40 430
2053.82 389
2054.25 396
2054.68 417
2055.10 467
2055.53 434
2055.96 396
2056.39 455
2056.82 502
2057.24 442
2057.67 412
2058.10 472
2058.53 479
2058.95 428
2059.38 446
2059.81 460
2060.24 401
2060.67 411
2061.09 412
2061.52 428
2061.95 460
2062.38 443
2062.81 451
2063.24 474
2063.66 521
2064.09 543
2064.52 542
2064.95 480
2065.38 531
2065.81 563
2066.24 563
2066.66 541
2067.09 565
2067.52 517
2067.95 496
2068.38 549
2068.81 432
2069.24 445
2069.67 425
2070.10 426
2070.52 429
2070.95 434
2071.38 412
2071.81 408
2072.24 405
2072.67 427
2073.10 405
2073.53 444
2073.96 420
2074.39 429
2074.82 453
2075.25 399
2075.68 466
2076.11 470
2076.54 501
2076.97 485
2077.40 413
2077.83 416
2078.26 427
2078.69 426
2079.12 443
2079.55 448
2079.98 415
2080.41 410
2080.84 405
2081.27 455
2081.70 430
2082.13 439
2082.56 415
2082.99 403
2083.42 450
2083.85 453
2084.28 430
2084.71 463
2085.14 464
2085.57 399
2086.00 432
2086.43 432
2086.86 390
2087.29 390
2087.73 382
2088.16 332
2088.59 395
2089.02 395
2089.45 412
2089.88 429
2090.31 445
2090.74 385
2091.17 357
2091.61 409
2092.04 433
2092.47 399
2092.90 382
2093.33 373
2093.76 392
2094.19 368
2094.63 412
2095.06 408
2095.49 382
2095.92 373
2096.35 434
2096.78 399
2097.22 402
2097.65 414
2098.08 458
2098.51 437
2098.94 422
2099.38 397
2099.81 393
2100.24 433
2100.67 399
2101.11 406
2101.54 357
2101.97 369
2102.40 422
2102.83 401
2103.27 403
2103.70 407
2104.13 405
2104.56 417
2105.00 400
2105.43 357
2105.86 405
2106.30 414
2106.73 472
2107.16 440
2107.59 391
2108.03 413
2108.46 404
2108.89 397
2109.33 396
2109.76 446
2110.19 409
2110.63 383
2111.06 378
2111.49 415
2111.93 435
2112.36 424
2112.79 424
2113.23 382
2113.66 394
2114.09 413
2114.53 392
2114.96 368
2115.40 370
2115.83 373
2116.26 352
2116.70 355
2117.13 370
2117.56 359
2118.00 371
2118.43 406
2118.87 414
2119.30 363
2119.73 369
2120.17 326
2120.60 392
2121.04 386
2121.47 447
2121.91 411
2122.34 430
2122.78 422
2123.21 399
2123.64 419
2124.08 422
2124.51 421
2124.95 400
2125.38 437
2125.82 438
2126.25 361
2126.69 378
2127.12 401
2127.56 439
2127.99 391
2128.43 429
2128.86 420
2129.30 489
2129.73 444
2130.17 483
2130.60 500
2131.04 487
2131.47 415
2131.91 416
2132.35 438
2132.78 451
2133.22 480
2133.65 430
2134.09 412
2134.52 448
2134.96 395
2135.40 421
2135.83 389
2136.27 416
2136.70 453
2137.14 425
2137.57 417
2138.01 423
2138.45 458
2138.88 410
2139.32 420
2139.76 407
2140.19 385
2140.63 387
2141.06 428
2141.50 417
2141.94 401
2142.37 437
2142.81 400
2143.25 441
2143.68 428
2144.12 412
2144.56 369
2144.99 417
2145.43 402
2145.87 425
2146.30 397
2146.74 431
2147.18 424
2147.62 464
2148.05 438
2148.49 492
2148.93 479
2149.36 504
2149.80 477
2150.24 474
2150.68 500
2151.11 484
2151.55 459
2151.99 456
2152.43 504
2152.86 489
2153.30 490
2153.74 423
2154.18 437
2154.61 457
2155.05 451
2155.49 412
2155.93 395
2156.37 418
2156.80 464
2157.24 415
2157.68 446
2158.12 431
2158.56 452
2158.99 430
2159.43 428
2159.87 452
2160.31 486
2160.75 414
2161.19 404
2161.62 437
2162.06 405
2162.50 392
2162.94 457
2163.38 453
2163.82 450
2164.26 503
2164.69 493
2165.13 474
2165.57 440
2166.01 414
2166.45 477
2166.89 521
2167.33 526
2167.77 459
2168.21 436
2168.65 492
2169.08 478
2169.52 449
2169.96 482
2170.40 432
2170.84 491
2171.28 506
2171.72 460
2172.16 474
2172.60 478
2173.04 519
2173.48 528
2173.92 534
2174.36 516
2174.80 517
2175.24 507
2175.68 519
2176.12 465
2176.56 479
2177.00 503
2177.44 500
2177.88 538
2178.32 513
2178.76 484
2179.20 446
2179.64 540
2180.08 546
2180.52 543
2180.96 504
2181.40 473
2181.84 433
2182.28 428
2182.72 425
2183.16 422
2183.60 432
2184.04 390
2184.48 393
2184.93 440
2185.37 434
2185.81 423
2186.25 392
2186.69 424
2187.13 447
2187.57 457
2188.01 479
2188.45 455
2188.89 467
2189.34 512
2189.78 483
2190.22 453
2190.66 483
2191.10 482
2191.54 509
2191.98 483
2192.43 445
2192.87 499
2193.31 545
2193.75 525
2194.19 465
2194.63 512
2195.08 468
2195.52 522
2195.96 475
2196.40 500
2196.84 548
2197.29 496
2197.73 460
2198.17 469
2198.61 392
2199.06 428
2199.50 431
2199.94 465
2200.38 462
2200.82 420
2201.27 496
2201.71 494
2202.15 451
2202.59 465
2203.04 497
2203.48 507
2203.92 509
2204.37 495
2204.81 481
2205.25 489
2205.69 448
2206.14 477
2206.58 549
2207.02 517
2207.47 476
2207.91 501
2208.35 479
2208.80 460
2209.24 498
2209.68 456
2210.13 489
2210.57 495
2211.01 474
2211.46 507
2211.90 531
2212.34 476
2212.79 453
2213.23 417
2213.67 470
2214.12 504
2214.56 477
2215.01 494
2215.45 491
2215.89 422
2216.34 447
2216.78 470
2217.23 455
2217.67 441
2218.11 437
2218.56 435
2219.00 450
2219.45 447
2219.89 426
2220.34 463
2220.78 518
2221.22 482
2221.67 483
2222.11 493
2222.56 460
2223.00 516
2223.45 481
2223.89 498
2224.34 488
2224.78 488
2225.23 487
2225.67 494
2226.12 515
2226.56 509
2227.01 497
2227.45 511
2227.90 520
2228.34 512
2228.79 520
2229.23 550
2229.68 547
2230.12 548
2230.57 549
2231.01 545
2231.46 591
2231.90 587
2232.35 574
2232.80 532
2233.24 528
2233.69 504
2234.13 516
2234.58 459
2235.02 464
2235.47 510
2235.92 501
2236.36 506
2236.81 519
2237.25 517
2237.70 494
2238.15 542
2238.59 519
2239.04 516
2239.49 460
2239.93 459
2240.38 489
2240.82 403
2241.27 410
2241.72 430
2242.16 407
2242.61 407
2243.06 412
2243.50 432
2243.95 470
2244.40 421
2244.84 402
2245.29 395
2245.74 450
2246.19 423
2246.63 387
2247.08 408
2247.53 446
2247.97 448
2248.42 433
2248.87 420
2249.32 411
2249.76 421
2250.21 448
2250.66 430
2251.10 436
2251.55 431
2252.00 431
2252.45 460
2252.89 496
2253.34 429
2253.79 425
2254.24 451
2254.69 462
2255.13 416
2255.58 429
2256.03 468
2256.48 415
2256.93 381
2257.37 427
2257.82 460
2258.27 420
2258.72 393
2259.17 474
2259.61 465
2260.06 480
2260.51 572
2260.96 499
2261.41 489
2261.86 515
2262.31 554
2262.75 573
2263.20 539
2263.65 497
2264.10 512
2264.55 469
2265.00 490
2265.45 494
2265.90 452
2266.34 472
2266.79 442
2267.24 451
2267.69 506
2268.14 532
2268.59 523
2269.04 548
2269.49 544
2269.94 471
2270.39 523
2270.84 553
2271.29 533
2271.74 544
2272.18 526
2272.63 529
2273.08 582
2273.53 616
2273.98 627
2274.43 665
2274.88 680
2275.33 684
2275.78 681
2276.23 711
2276.68 686
2277.13 726
2277.58 693
2278.03 724
2278.48 687
2278.93 603
2279.38 601
2279.83 555
2280.28 523
2280.73 549
2281.19 556
2281.64 522
2282.09 481
2282.54 509
2282.99 501
2283.44 468
2283.89 469
2284.34 493
2284.79 468
2285.24 448
2285.69 445
2286.14 475
2286.59 521
2287.04 508
2287.50 524
2287.95 567
2288.40 591
2288.85 654
2289.30 646
2289.75 671
2290.20 731
2290.65 776
2291.11 777
2291.56 774
2292.01 728
2292.46 773
2292.91 734
2293.36 684
2293.82 643
2294.27 657
2294.72 610
2295.17 578
2295.62 568
2296.07 565
2296.53 564
2296.98 533
2297.43 506
2297.88 538
2298.33 476
2298.79 451
2299.24 471
2299.69 464
2300.14 510
2300.60 447
2301.05 493
2301.50 470
2301.95 442
2302.41 438
2302.86 432
2303.31 413
2303.76 404
2304.22 380
2304.67 455
2305.12 437
2305.57 484
2306.03 493
2306.48 495
2306.93 499
2307.39 494
2307.84 495
2308.29 512
2308.75 518
2309.20 563
2309.65 534
2310.11 579
2310.56 535
2311.01 506
2311.47 516
2311.92 545
2312.37 494
2312.83 485
2313.28 509
2313.73 533
2314.19 518
2314.64 510
2315.09 511
2315.55 516
2316.00 462
2316.46 467
2316.91 482
2317.36 515
2317.82 508
2318.27 563
2318.73 527
2319.18 532
2319.63 519
2320.09 498
2320.54 556
2321.00 510
2321.45 510
2321.91 539
2322.36 548
2322.82 534
2323.27 567
2323.72 608
2324.18 562
2324.63 656
2325.09 668
2325.54 673
2326.00 671
2326.45 630
2326.91 613
2327.36 622
2327.82 622
2328.27 601
2328.73 550
2329.18 520
2329.64 538
2330.09 524
2330.55 503
2331.00 470
2331.46 464
2331.92 491
2332.37 519
2332.83 492
2333.28 476
2333.74 475
2334.19 474
2334.65 454
2335.10 495
2335.56 466
2336.02 417
2336.47 429
2336.93 473
2337.38 436
2337.84 448
2338.30 446
2338.75 444
2339.21 449
2339.66 433
2340.12 481
2340.58 457
2341.03 466
2341.49 462
2341.95 493
2342.40 495
2342.86 508
2343.32 459
2343.77 443
2344.23 498
2344.68 481
2345.14 464
2345.60 492
2346.06 517
2346.51 526
2346.97 483
2347.43 508
2347.88 486
2348.34 493
2348.80 496
2349.25 530
2349.71 513
2350.17 459
2350.63 550
2351.08 533
2351.54 501
2352.00 426
2352.46 426
2352.91 451
2353.37 445
2353.83 445
2354.29 465
2354.74 441
2355.20 431
2355.66 443
2356.12 413
2356.57 429
2357.03 424
2357.49 491
2357.95 501
2358.41 467
2358.86 458
2359.32 462
2359.78 471
2360.24 496
2360.70 470
2361.15 509
2361.61 532
2362.07 468
2362.53 464
2362.99 491
2363.45 490
2363.91 483
2364.36 478
2364.82 496
2365.28 479
2365.74 501
2366.20 499
2366.66 556
2367.12 557
2367.57 489
2368.03 489
2368.49 536
2368.95 492
2369.41 502
2369.87 539
2370.33 499
2370.79 492
2371.25 485
2371.71 494
2372.17 466
2372.63 439
2373.09 463
2373.54 445
2374.00 492
2374.46 510
2374.92 476
2375.38 490
2375.84 507
2376.30 514
2376.76 466
2377.22 474
2377.68 451
2378.14 467
2378.60 480
2379.06 465
2379.52 513
2379.98 526
2380.44 456
2380.90 434
2381.36 449
2381.82 434
2382.28 431
2382.74 425
2383.20 468
2383.66 461
2384.12 464
2384.59 476
2385.05 489
2385.51 466
2385.97 455
2386.43 431
2386.89 467
2387.35 459
2387.81 447
2388.27 460
2388.73 477
2389.19 497
2389.65 447
2390.12 474
2390.58 493
2391.04 498
2391.50 435
2391.96 480
2392.42 529
2392.88 476
2393.34 474
2393.81 488
2394.27 472
2394.73 457
2395.19 471
2395.65 475
2396.11 488
2396.57 473
2397.04 499
2397.50 505
2397.96 483
2398.42 452
2398.88 503
2399.35 456
2399.81 467
2400.27 472
2400.73 448
2401.19 416
2401.66 473
2402.12 470
2402.58 479
2403.04 419
2403.51 423
2403.97 475
2404.43 435
2404.89 477
2405.36 472
2405.82 493
2406.28 445
2406.74 446
2407.21 460
2407.67 481
2408.13 409
2408.59 474
2409.06 444
2409.52 400
2409.98 436
2410.45 410
2410.91 447
2411.37 483
2411.84 423
2412.30 437
2412.76 523
2413.23 473
2413.69 460
2414.15 498
2414.62 440
2415.08 487
2415.54 456
2416.01 455
2416.47 494
2416.93 497
2417.40 515
2417.86 527
2418.32 490
2418.79 498
2419.25 465
2419.72 502
2420.18 523
2420.64 555
2421.11 487
2421.57 482
2422.04 522
2422.50 530
2422.96 529
2423.43 548
2423.89 491
2424.36 487
2424.82 492
2425.29 529
2425.75 433
2426.22 426
2426.68 492
2427.15 455
2427.61 430
2428.07 444
2428.54 453
2429.00 443
2429.47 416
2429.93 402
2430.40 416
2430.86 417
2431.33 416
2431.79 494
2432.26 457
2432.72 408
2433.19 435
2433.65 432
2434.12 423
2434.59 473
2435.05 465
2435.52 464
2435.98 492
2436.45 437
2436.91 448
2437.38 483
2437.84 525
2438.31 513
2438.78 552
2439.24 525
2439.71 549
2440.17 551
2440.64 555
2441.10 489
2441.57 541
2442.04 570
2442.50 578
2442.97 534
2443.44 488
2443.90 468
2444.37 543
2444.83 473
2445.30 469
2445.77 444
2446.23 478
2446.70 457
2447.17 454
2447.63 431
2448.10 433
2448.57 442
2449.03 488
2449.50 487
2449.97 452
2450.43 422
2450.90 432
2451.37 474
2451.83 468
2452.30 445
2452.77 491
2453.24 457
2453.70 399
2454.17 453
2454.64 428
2455.10 442
2455.57 460
2456.04 483
2456.51 449
2456.97 410
2457.44 409
2457.91 442
2458.38 448
2458.84 456
2459.31 461
2459.78 482
2460.25 498
2460.72 452
2461.18 426
2461.65 470
2462.12 443
2462.59 472
2463.06 463
2463.52 474
2463.99 419
2464.46 431
2464.93 463
2465.40 445
2465.86 440
2466.33 452
2466.80 421
2467.27 462
2467.74 427
2468.21 450
2468.68 460
2469.14 483
2469.61 475
2470.08 456
2470.55 458
2471.02 463
2471.49 432
2471.96 441
2472.43 442
2472.90 440
2473.36 480
2473.83 436
2474.30 486
2474.77 442
2475.24 442
2475.71 435
2476.18 457
2476.65 480
2477.12 461
2477.59 460
2478.06 470
2478.53 467
2479.00 446
2479.47 425
2479.94 420
2480.41 429
2480.87 421
2481.34 433
2481.81 382
2482.28 418
2482.75 403
2483.22 420
2483.69 405
2484.16 417
2484.63 455
2485.10 448
2485.57 438
2486.05 476
2486.52 453
2486.99 437
2487.46 502
2487.93 568
2488.40 586
2488.87 535
2489.34 521
2489.81 503
2490.28 508
2490.75 529
2491.22 515
2491.69 498
2492.16 530
2492.63 526
2493.10 539
2493.58 497
2494.05 455
2494.52 533
2494.99 522
2495.46 479
2495.93 485
2496.40 463
2496.87 479
2497.34 494
2497.82 483
2498.29 429
2498.76 471
2499.23 456
2499.70 495
2500.17 496
2500.64 436
2501.12 439
2501.59 457
2502.06 463
2502.53 488
2503.00 440
2503.48 438
2503.95 422
2504.42 427
2504.89 451
2505.36 490
2505.84 476
2506.31 420
2506.78 439
2507.25 399
2507.72 485
2508.20 484
2508.67 552
2509.14 554
2509.61 555
2510.09 613
2510.56 659
2511.03 660
2511.50 629
2511.98 629
2512.45 655
2512.92 646
2513.40 613
2513.87 627
2514.34 638
2514.81 601
2515.29 568
2515.76 608
2516.23 579
2516.71 556
2517.18 526
2517.65 541
2518.13 546
2518.60 491
2519.07 505
2519.55 564
2520.02 544
2520.49 513
2520.97 497
2521.44 484
2521.91 529
2522.39 507
2522.86 510
2523.34 477
2523.81 471
2524.28 508
2524.76 485
2525.23 482
2525.70 556
2526.18 494
2526.65 485
2527.13 484
2527.60 514
2528.08 553
2528.55 501
2529.02 509
2529.50 528
2529.97 559
2530.45 532
2530.92 553
2531.40 544
2531.87 537
2532.34 515
2532.82 472
2533.29 491
2533.77 537
2534.24 560
2534.72 484
2535.19 485
2535.67 519
2536.14 498
2536.62 498
2537.09 519
2537.57 530
2538.04 571
2538.52 510
2538.99 513
2539.47 477
2539.94 497
2540.42 490
2540.90 499
2541.37 521
2541.85 556
2542.32 574
2542.80 515
2543.27 458
2543.75 462
2544.22 481
2544.70 502
2545.18 539
2545.65 526
2546.13 594
2546.60 613
2547.08 613
2547.56 616
2548.03 562
2548.51 597
2548.98 614
2549.46 672
2549.94 706
2550.41 645
2550.89 655
2551.37 674
2551.84 603
2552.32 634
2552.80 623
2553.27 600
2553.75 614
2554.23 561
2554.70 558
2555.18 544
2555.66 559
2556.13 533
2556.61 613
2557.09 565
2557.56 538
2558.04 530
2558.52 543
2558.99 568
2559.47 523
2559.95 490
2560.43 524
2560.90 500
2561.38 536
2561.86 515
2562.33 496
2562.81 494
2563.29 463
2563.77 483
2564.25 486
2564.72 478
2565.20 453
2565.68 448
2566.16 438
2566.63 472
2567.11 505
2567.59 508
2568.07 489
2568.55 480
2569.02 438
2569.50 485
2569.98 531
2570.46 472
2570.94 456
2571.41 467
2571.89 474
2572.37 425
2572.85 445
2573.33 493
2573.81 497
2574.28 479
2574.76 505
2575.24 475
2575.72 436
2576.20 471
2576.68 469
2577.16 476
2577.64 442
2578.11 525
2578.59 495
2579.07 462
2579.55 482
2580.03 511
2580.51 512
2580.99 507
2581.47 446
2581.95 432
2582.43 429
2582.91 447
2583.39 438
2583.86 486
2584.34 473
2584.82 508
2585.30 497
2585.78 512
2586.26 449
2586.74 501
2587.22 477
2587.70 512
2588.18 475
2588.66 465
2589.14 478
2589.62 477
2590.10 476
2590.58 473
2591.06 492
2591.54 522
2592.02 510
2592.50 483
2592.98 505
2593.46 478
2593.94 504
2594.42 497
2594.90 475
2595.38 523
2595.86 486
2596.35 473
2596.83 473
2597.31 472
2597.79 471
2598.27 460
2598.75 498
2599.23 450
2599.71 470
2600.19 423
2600.67 479
2601.15 456
2601.63 457
2602.12 452
2602.60 426
2603.08 476
2603.56 470
2604.04 468
2604.52 452
2605.00 432
2605.48 470
2605.97 475
2606.45 437
2606.93 507
2607.41 480
2607.89 488
2608.37 488
2608.86 514
2609.34 520
2609.82 466
2610.30 442
2610.78 441
2611.26 497
2611.75 483
2612.23 494
2612.71 478
2613.19 457
2613.68 453
2614.16 443
2614.64 466
2615.12 470
2615.60 501
2616.09 463
2616.57 455
2617.05 463
2617.53 475
2618.02 467
2618.50 491
2618.98 486
2619.46 475
2619.95 476
2620.43 463
2620.91 464
2621.40 508
2621.88 491
2622.36 492
2622.85 505
2623.33 463
2623.81 497
2624.29 489
2624.78 500
2625.26 566
2625.74 536
2626.23 479
2626.71 529
2627.19 510
2627.68 516
2628.16 530
2628.64 488
2629.13 517
2629.61 563
2630.10 580
2630.58 576
2631.06 571
2631.55 568
2632.03 560
2632.51 535
2633.00 537
2633.48 544
2633.97 591
2634.45 570
2634.94 556
2635.42 504
2635.90 491
2636.39 505
2636.87 537
2637.36 504
2637.84 480
2638.33 516
2638.81 539
2639.29 520
2639.78 475
2640.26 504
2640.75 512
2641.23 486
2641.72 449
2642.20 494
2642.69 499
2643.17 463
2643.66 501
2644.14 515
2644.63 494
2645.11 495
2645.60 497
2646.08 484
2646.57 462
2647.05 488
2647.54 535
2648.02 525
2648.51 522
2648.99 530
2649.48 449
2649.97 502
2650.45 529
2650.94 513
2651.42 507
2651.91 530
2652.39 584
2652.88 611
2653.37 574
2653.85 496
2654.34 534
2654.82 551
2655.31 546
2655.80 537
2656.28 611
2656.77 580
2657.25 512
2657.74 552
2658.23 477
2658.71 506
2659.20 527
2659.69 534
2660.17 490
2660.66 420
2661.14 466
2661.63 475
2662.12 483
2662.60 450
2663.09 497
2663.58 524
2664.06 496
2664.55 497
2665.04 524
2665.53 546
2666.01 561
2666.50 551
2666.99 512
2667.47 511
2667.96 545
2668.45 586
2668.94 627
2669.42 536
2669.91 507
2670.40 571
2670.88 591
2671.37 632
2671.86 642
2672.35 667
2672.83 719
2673.32 736
2673.81 737
2674.30 765
2674.79 781
2675.27 735
2675.76 773
2676.25 737
2676.74 677
2677.23 645
2677.71 658
2678.20 609
2678.69 622
2679.18 575
2679.67 579
2680.15 548
2680.64 528
2681.13 543
2681.62 526
2682.11 502
2682.60 554
2683.08 572
2683.57 517
2684.06 486
2684.55 546
2685.04 529
2685.53 535
2686.02 536
2686.51 589
2686.99 505
2687.48 489
2687.97 497
2688.46 563
2688.95 540
2689.44 544
2689.93 505
2690.42 563
2690.91 507
2691.40 529
2691.89 530
2692.38 520
2692.87 557
2693.35 529
2693.84 525
2694.33 562
2694.82 556
2695.31 580
2695.80 571
2696.29 500
2696.78 524
2697.27 567
2697.76 563
2698.25 550
2698.74 515
2699.23 503
2699.72 537
2700.21 505
2700.70 587
2701.19 564
2701.68 537
2702.17 583
2702.66 556
2703.15 563
2703.64 493
2704.13 511
2704.62 570
2705.12 564
2705.61 520
2706.10 483
2706.59 519
2707.08 514
2707.57 493
2708.06 473
2708.55 466
2709.04 468
2709.53 472
2710.02 458
2710.51 494
2711.01 495
2711.50 492
2711.99 531
2712.48 512
2712.97 507
2713.46 521
2713.95 535
2714.44 491
2714.94 507
2715.43 436
2715.92 493
2716.41 508
2716.90 502
2717.39 499
2717.89 545
2718.38 531
2718.87 504
2719.36 504
2719.85 549
2720.34 480
2720.84 572
2721.33 565
2721.82 579
2722.31 563
2722.80 520
2723.30 583
2723.79 534
2724.28 535
2724.77 533
2725.27 531
2725.76 527
2726.25 494
2726.74 469
2727.24 499
2727.73 563
2728.22 523
2728.71 482
2729.21 489
2729.70 514
2730.19 522
2730.69 537
2731.18 545
2731.67 493
2732.16 467
2732.66 515
2733.15 529
2733.64 525
2734.14 525
2734.63 547
2735.12 531
2735.62 518
2736.11 591
2736.60 564
2737.10 609
2737.59 590
2738.08 535
2738.58 546
2739.07 545
2739.56 541
2740.06 518
2740.55 530
2741.05 508
2741.54 535
2742.03 558
2742.53 484
2743.02 490
2743.52 511
2744.01 496
2744.50 457
2745.00 479
2745.49 553
2745.99 512
2746.48 583
2746.97 595
2747.47 527
2747.96 561
2748.46 588
2748.95 562
2749.45 542
2749.94 535
2750.44 494
2750.93 533
2751.43 506
2751.92 518
2752.42 498
2752.91 463
2753.41 488
2753.90 490
2754.40 515
2754.89 534
2755.39 523
2755.88 504
2756.38 521
2756.87 534
2757.37 545
2757.86 532
2758.36 550
2758.85 552
2759.35 527
2759.84 544
2760.34 564
2760.83 539
2761.33 540
2761.83 558
2762.32 579
2762.82 569
2763.31 563
2763.81 591
2764.30 515
2764.80 526
2765.30 524
2765.79 510
2766.29 551
2766.78 592
2767.28 569
2767.78 559
2768.27 478
2768.77 477
2769.27 510
2769.76 518
2770.26 484
2770.76 485
2771.25 500
2771.75 497
2772.24 479
2772.74 534
2773.24 519
2773.73 557
2774.23 587
2774.73 595
2775.23 577
2775.72 578
2776.22 604
2776.72 627
2777.21 664
2777.71 633
2778.21 616
2778.70 581
2779.20 626
2779.70 570
2780.20 570
2780.69 560
2781.19 551
2781.69 521
2782.19 493
2782.68 473
2783.18 498
2783.68 525
2784.18 544
2784.67 548
2785.17 498
2785.67 477
2786.17 521
2786.67 538
2787.16 575
2787.66 511
2788.16 487
2788.66 531
2789.16 529
2789.65 557
2790.15 536
2790.65 534
2791.15 516
2791.65 475
2792.15 532
2792.64 531
2793.14 536
2793.64 507
2794.14 532
2794.64 553
2795.14 567
2795.64 543
2796.13 563
2796.63 563
2797.13 549
2797.63 568
2798.13 555
2798.63 572
2799.13 582
2799.63 588
2800.13 535
2800.62 556
2801.12 573
2801.62 570
2802.12 511
2802.62 488
2803.12 473
2803.62 479
2804.12 504
2804.62 501
2805.12 514
2805.62 527
2806.12 517
2806.62 551
2807.12 554
2807.62 555
2808.12 562
2808.62 543
2809.12 618
2809.62 568
2810.12 573
2810.62 544
2811.12 537
2811.62 592
2812.12 606
2812.62 597
2813.12 597
2813.62 605
2814.12 588
2814.62 575
2815.12 592
2815.62 602
2816.12 622
2816.62 561
2817.12 539
2817.62 529
2818.12 541
2818.62 505
2819.12 482
2819.63 512
2820.13 533
2820.63 503
2821.13 520
2821.63 521
2822.13 513
2822.63 496
2823.13 562
2823.63 541
2824.13 526
2824.64 529
2825.14 566
2825.64 526
2826.14 520
2826.64 556
2827.14 506
2827.64 494
2828.15 480
2828.65 451
2829.15 449
2829.65 451
2830.15 471
2830.65 488
2831.16 488
2831.66 515
2832.16 518
2832.66 531
2833.16 542
2833.67 506
2834.17 531
2834.67 542
2835.17 530
2835.68 522
2836.18 518
2836.68 508
2837.18 506
2837.68 525
2838.19 503
2838.69 572
2839.19 581
2839.70 578
2840.20 546
2840.70 520
2841.20 567
2841.71 520
2842.21 542
2842.71 542
2843.21 534
2843.72 527
2844.22 582
2844.72 624
2845.23 575
2845.73 630
2846.23 595
2846.74 598
2847.24 577
2847.74 560
2848.25 586
2848.75 611
2849.25 633
2849.76 600
2850.26 542
2850.76 505
2851.27 582
2851.77 576
2852.28 569
2852.78 588
2853.28 570
2853.79 527
2854.29 534
2854.79 522
2855.30 517
2855.80 553
2856.31 555
2856.81 527
2857.31 525
2857.82 489
2858.32 526
2858.83 567
2859.33 519
2859.84 578
2860.34 553
2860.85 545
2861.35 581
2861.85 537
2862.36 584
2862.86 600
2863.37 600
2863.87 578
2864.38 543
2864.88 525
2865.39 555
2865.89 530
2866.40 541
2866.90 567
2867.41 571
2867.91 553
2868.42 582
2868.92 558
2869.43 602
2869.93 616
2870.44 557
2870.94 625
2871.45 584
2871.96 654
2872.46 703
2872.97 607
2873.47 601
2873.98 637
2874.48 627
2874.99 565
2875.49 599
2876.00 635
2876.51 628
2877.01 593
2877.52 573
2878.02 582
2878.53 554
2879.04 608
2879.54 574
2880.05 600
2880.55 577
2881.06 519
2881.57 542
2882.07 616
2882.58 586
2883.09 568
2883.59 588
2884.10 636
2884.61 542
2885.11 591
2885.62 610
2886.13 625
2886.63 693
2887.14 613
2887.65 726
2888.15 653
2888.66 620
2889.17 653
2889.67 674
2890.18 637
2890.69 621
2891.20 654
2891.70 678
2892.21 609
2892.72 632
2893.22 687
2893.73 688
2894.24 657
2894.75 678
2895.25 736
2895.76 626
2896.27 623
2896.78 642
2897.29 661
2897.79 677
2898.30 674
2898.81 663
2899.32 700
2899.82 724
2900.33 666
2900.84 647
2901.35 637
2901.86 663
2902.36 662
2902.87 631
2903.38 597
2903.89 626
2904.40 640
2904.91 648
2905.41 586
2905.92 616
2906.43 614
2906.94 590
2907.45 566
2907.96 579
2908.47 619
2908.97 616
2909.48 578
2909.99 530
2910.50 594
2911.01 598
2911.52 562
2912.03 552
2912.54 603
2913.05 605
2913.55 573
2914.06 596
2914.57 596
2915.08 576
2915.59 626
2916.10 628
2916.61 555
2917.12 539
2917.63 578
2918.14 574
2918.65 610
2919.16 604
2919.67 611
2920.18 589
2920.69 597
2921.20 580
2921.71 635
2922.22 639
2922.73 624
2923.24 620
2923.75 675
2924.26 660
2924.77 661
2925.28 709
2925.79 732
2926.30 694
2926.81 674
2927.32 654
2927.83 643
2928.34 601
2928.85 545
2929.36 573
2929.87 588
2930.38 561
2930.89 620
2931.40 547
2931.91 539
2932.42 546
2932.93 573
2933.45 561
2933.96 553
2934.47 534
2934.98 553
2935.49 556
2936.00 570
2936.51 613
2937.02 652
2937.53 646
2938.04 625
2938.56 706
2939.07 670
2939.58 739
2940.09 755
2940.60 754
2941.11 832
2941.62 768
2942.14 763
2942.65 716
2943.16 781
2943.67 744
2944.18 764
2944.70 743
2945.21 718
2945.72 667
2946.23 612
2946.74 646
2947.26 611
2947.77 557
2948.28 512
2948.79 553
2949.30 542
2949.82 586
2950.33 558
2950.84 535
2951.35 553
2951.87 606
2952.38 596
2952.89 576
2953.40 532
2953.92 576
2954.43 518
2954.94 541
2955.45 556
2955.97 596
2956.48 519
2956.99 515
2957.51 517
2958.02 623
2958.53 613
2959.04 644
2959.56 610
2960.07 622
2960.58 611
2961.10 608
2961.61 603
2962.12 661
2962.64 586
2963.15 607
2963.66 636
2964.18 634
2964.69 683
2965.21 677
2965.72 669
2966.23 628
2966.75 580
2967.26 652
2967.77 639
2968.29 579
2968.80 590
2969.32 587
2969.83 605
2970.34 555
2970.86 623
2971.37 622
2971.89 621
2972.40 594
2972.91 598
2973.43 625
2973.94 639
2974.46 634
2974.97 631
2975.49 672
2976.00 606
2976.52 605
2977.03 630
2977.55 671
2978.06 612
2978.57 614
2979.09 668
2979.60 606
2980.12 658
2980.63 662
2981.15 630
2981.66 714
2982.18 751
2982.69 705
2983.21 709
2983.73 694
2984.24 690
2984.76 700
2985.27 686
2985.79 750
2986.30 788
2986.82 793
2987.33 795
2987.85 867
2988.36 862
2988.88 783
2989.40 864
2989.91 839
2990.43 777
2990.94 738
2991.46 842
2991.97 840
2992.49 857
2993.01 817
2993.52 830
2994.04 812
2994.55 798
2995.07 813
2995.59 947
2996.10 942
2996.62 985
2997.14 1047
2997.65 1081
2998.17 1140
2998.69 1126
2999.20 1130
2999.72 1103
3000.24 1154
3000.75 1204
3001.27 1424
3001.79 1601
3002.30 1894
3002.82 2171
3003.34 2560
3003.85 2849
3004.37 3027
3004.89 3151
3005.40 3330
3005.92 3301
3006.44 3048
3006.96 2831
3007.47 2457
3007.99 2185
3008.51 1867
3009.03 1567
3009.54 1425
3010.06 1270
3010.58 1153
3011.10 1068
3011.61 1041
3012.13 885
3012.65 941
3013.17 886
3013.68 897
3014.20 845
3014.72 843
3015.24 824
3015.76 829
3016.27 842
3016.79 847
3017.31 845
3017.83 854
3018.35 816
3018.86 919
3019.38 823
3019.90 827
3020.42 780
3020.94 763
3021.46 779
3021.97 856
3022.49 839
3023.01 859
3023.53 863
3024.05 860
3024.57 820
3025.09 875
3025.61 896
3026.12 837
3026.64 841
3027.16 778
3027.68 787
3028.20 795
3028.72 742
3029.24 768
3029.76 752
3030.28 696
3030.80 677
3031.32 696
3031.84 731
3032.35 737
3032.87 769
3033.39 774
3033.91 745
3034.43 731
3034.95 700
3035.47 724
3035.99 769
3036.51 743
3037.03 692
3037.55 698
3038.07 694
3038.59 725
3039.11 760
3039.63 682
3040.15 686
3040.67 710
3041.19 689
3041.71 650
3042.23 685
3042.75 717
3043.27 710
3043.79 635
3044.31 690
3044.83 710
3045.35 624
3045.87 653
3046.40 654
3046.92 696
3047.44 681
3047.96 659
3048.48 630
3049.00 631
3049.52 631
3050.04 626
3050.56 655
3051.08 680
3051.60 617
3052.12 599
3052.65 644
3053.17 665
3053.69 589
3054.21 648
3054.73 670
3055.25 597
3055.77 647
3056.30 672
3056.82 678
3057.34 652
3057.86 679
3058.38 627
3058.90 592
3059.42 632
3059.95 616
3060.47 677
3060.99 682
3061.51 677
3062.03 759
3062.56 702
3063.08 754
3063.60 736
3064.12 717
3064.64 686
3065.17 809
3065.69 858
3066.21 846
3066.73 856
3067.26 848
3067.78 781
3068.30 784
3068.82 749
3069.35 840
3069.87 838
3070.39 737
3070.91 748
3071.44 776
3071.96 722
3072.48 740
3073.01 774
3073.53 803
3074.05 786
3074.57 781
3075.10 753
3075.62 806
3076.14 762
3076.67 836
3077.19 854
3077.71 923
3078.24 997
3078.76 1017
3079.28 1051
3079.81 1085
3080.33 1097
3080.85 1014
3081.38 1135
3081.90 1159
3082.42 1099
3082.95 1072
3083.47 1053
3084.00 1016
3084.52 1072
3085.04 1083
3085.57 1022
3086.09 1062
3086.62 1180
3087.14 1290
3087.66 1378
3088.19 1474
3088.71 1635
3089.24 1610
3089.76 1739
3090.29 1805
3090.81 1792
3091.33 1664
3091.86 1657
3092.38 1588
3092.91 1502
3093.43 1362
3093.96 1301
3094.48 1286
3095.01 1223
3095.53 1233
3096.06 1206
3096.58 1226
3097.11 1149
3097.63 1185
3098.16 1280
3098.68 1404
3099.21 1637
3099.73 2031
3100.26 2243
3100.78 2768
3101.31 3378
3101.83 3747
3102.36 3997
3102.88 4344
3103.41 4282
3103.93 4118
3104.46 3881
3104.99 3537
3105.51 3163
3106.04 2764
3106.56 2282
3107.09 2068
3107.61 1700
3108.14 1539
3108.67 1407
3109.19 1275
3109.72 1232
3110.24 1158
3110.77 1173
3111.30 1128
3111.82 1056
3112.35 1053
3112.87 1025
3113.40 991
3113.93 1008
3114.45 1015
3114.98 917
3115.51 923
3116.03 910
3116.56 878
3117.09 825
3117.61 871
3118.14 900
3118.67 916
3119.19 909
3119.72 899
3120.25 923
3120.77 1027
3121.30 1032
3121.83 987
3122.35 1044
3122.88 1068
3123.41 984
3123.94 892
3124.46 869
3124.99 947
3125.52 937
3126.05 909
3126.57 881
3127.10 872
3127.63 781
3128.16 772
3128.68 795
3129.21 781
3129.74 775
3130.27 780
3130.79 783
3131.32 753
3131.85 776
3132.38 797
3132.91 779
3133.43 814
3133.96 787
3134.49 794
3135.02 826
3135.55 765
3136.07 737
3136.60 798
3137.13 758
3137.66 727
3138.19 699
3138.72 686
3139.24 718
3139.77 737
3140.30 684
3140.83 687
3141.36 658
3141.89 724
3142.42 701
3142.95 698
3143.47 682
3144.00 660
3144.53 753
3145.06 706
3145.59 673
3146.12 719
3146.65 736
3147.18 741
3147.71 753
3148.24 776
3148.76 738
3149.29 760
3149.82 778
3150.35 845
3150.88 783
3151.41 748
3151.94 766
3152.47 773
3153.00 716
3153.53 695
3154.06 715
3154.59 698
3155.12 695
3155.65 713
3156.18 744
3156.71 772
3157.24 734
3157.77 686
3158.30 731
3158.83 699
3159.36 760
3159.89 735
3160.42 677
3160.95 755
3161.48 723
3162.01 722
3162.54 692
3163.07 672
3163.60 681
3164.13 680
3164.66 665
3165.20 658
3165.73 661
3166.26 664
3166.79 641
3167.32 678
3167.85 680
3168.38 639
3168.91 685
3169.44 673
3169.97 717
3170.50 695
3171.04 678
3171.57 727
3172.10 733
3172.63 746
3173.16 773
3173.69 756
3174.22 856
3174.75 784
3175.29 826
3175.82 792
3176.35 778
3176.88 721
3177.41 767
3177.94 718
3178.48 648
3179.01 689
3179.54 646
3180.07 652
3180.60 598
3181.14 608
3181.67 641
3182.20 626
3182.73 628
3183.26 597
3183.80 580
3184.33 669
3184.86 704
3185.39 655
3185.93 614
3186.46 649
3186.99 664
3187.52 675
3188.06 640
3188.59 574
3189.12 637
3189.65 640
3190.19 660
3190.72 632
3191.25 615
3191.79 619
3192.32 676
3192.85 669
3193.38 662
3193.92 667
3194.45 717
3194.98 704
3195.52 714
3196.05 712
3196.58 739
3197.12 679
3197.65 645
3198.18 682
3198.72 683
3199.25 704
3199.78 749
3200.32 752
3200.85 717
3201.39 734
3201.92 758
3202.45 674
3202.99 747
3203.52 716
3204.05 796
3204.59 757
3205.12 734
3205.66 810
3206.19 812
3206.72 850
3207.26 897
3207.79 870
3208.33 938
3208.86 1013
3209.40 1010
3209.93 1054
3210.47 1035
3211.00 998
3211.53 1043
3212.07 997
3212.60 1030
3213.14 939
3213.67 865
3214.21 885
3214.74 798
3215.28 779
3215.81 711
3216.35 697
3216.88 688
3217.42 661
3217.95 691
3218.49 638
3219.02 583
3219.56 681
3220.09 730
3220.63 657
3221.16 675
3221.70 752
3222.23 799
3222.77 830
3223.31 830
3223.84 819
3224.38 893
3224.91 925
3225.45 858
3225.98 849
3226.52 838
3227.06 787
3227.59 810
3228.13 768
3228.66 779
3229.20 852
3229.74 894
3230.27 809
3230.81 828
3231.34 814
3231.88 814
3232.42 872
3232.95 901
3233.49 888
3234.03 860
3234.56 850
3235.10 871
3235.64 951
3236.17 975
3236.71 1003
3237.25 961
3237.78 979
3238.32 926
3238.86 935
3239.39 958
3239.93 984
3240.47 894
3241.00 925
3241.54 930
3242.08 916
3242.61 935
3243.15 888
3243.69 926
3244.23 949
3244.76 945
3245.30 986
3245.84 1032
3246.38 1041
3246.91 992
3247.45 1009
3247.99 1069
3248.53 1165
3249.06 1286
3249.60 1324
3250.14 1511
3250.68 1751
3251.21 1941
3251.75 2152
3252.29 2312
3252.83 2418
3253.37 2395
3253.90 2386
3254.44 2248
3254.98 2232
3255.52 2089
3256.06 1801
3256.60 1586
3257.13 1525
3257.67 1471
3258.21 1483
3258.75 1515
3259.29 1493
3259.83 1659
3260.36 1673
3260.90 1832
3261.44 1994
3261.98 1970
3262.52 1910
3263.06 2047
3263.60 2205
3264.14 2221
3264.68 2206
3265.21 2148
3265.75 2125
3266.29 2064
3266.83 2096
3267.37 2051
3267.91 1972
3268.45 1780
3268.99 1643
3269.53 1492
3270.07 1443
3270.61 1397
3271.15 1306
3271.69 1258
3272.23 1216
3272.76 1172
3273.30 1144
3273.84 1200
3274.38 1130
3274.92 1153
3275.46 1128
3276.00 1113
3276.54 1132
3277.08 1159
3277.62 1119
3278.16 1083
3278.70 1154
3279.24 1137
3279.78 1169
3280.32 1196
3280.86 1164
3281.41 1186
3281.95 1146
3282.49 1092
3283.03 1098
3283.57 1157
3284.11 1183
3284.65 1178
3285.19 1106
3285.73 1114
3286.27 1151
3286.81 1169
3287.35 1226
3287.89 1201
3288.43 1170
3288.97 1233
3289.52 1265
3290.06 1203
3290.60 1290
3291.14 1335
3291.68 1455
3292.22 1576
3292.76 1743
3293.30 1862
3293.85 1899
3294.39 2019
3294.93 2126
3295.47 2224
3296.01 2278
3296.55 2266
3297.09 2119
3297.64 2099
3298.18 2005
3298.72 1919
3299.26 1747
3299.80 1568
3300.34 1449
3300.89 1491
3301.43 1447
3301.97 1433
3302.51 1417
3303.06 1395
3303.60 1377
3304.14 1274
3304.68 1250
3305.22 1354
3305.77 1438
3306.31 1331
3306.85 1466
3307.39 1473
3307.94 1462
3308.48 1647
3309.02 1792
3309.56 1832
3310.11 1681
3310.65 1693
3311.19 1748
3311.74 1722
3312.28 1626
3312.82 1634
3313.36 1582
3313.91 1637
3314.45 1596
3314.99 1572
3315.54 1708
3316.08 1751
3316.62 1744
3317.17 1889
3317.71 1927
3318.25 2007
3318.80 2034
3319.34 2190
3319.88 2063
3320.43 2075
3320.97 2054
3321.51 2139
3322.06 2110
3322.60 1984
3323.14 1978
3323.69 1841
3324.23 1747
3324.78 1741
3325.32 1726
3325.86 1765
3326.41 1681
3326.95 1622
3327.50 1643
3328.04 1673
3328.59 1685
3329.13 1739
3329.67 1868
3330.22 2071
3330.76 2437
3331.31 2936
3331.85 3666
3332.40 4845
3332.94 5975
3333.49 7195
3334.03 8540
3334.57 9558
3335.12 10628
3335.66 11368
3336.21 11552
3336.75 11388
3337.30 10896
3337.84 9843
3338.39 8745
3338.93 7638
3339.48 6582
3340.02 5377
3340.57 4385
3341.11 3507
3341.66 2894
3342.20 2344
3342.75 2134
3343.30 1843
3343.84 1630
3344.39 1565
3344.93 1406
3345.48 1367
3346.02 1370
3346.57 1271
3347.11 1282
3347.66 1314
3348.21 1274
3348.75 1279
3349.30 1183
3349.84 1123
3350.39 1119
3350.94 1175
3351.48 1134
3352.03 1121
3352.57 1038
3353.12 1002
3353.67 1050
3354.21 1102
3354.76 1061
3355.31 1061
3355.85 1063
3356.40 1099
3356.95 1091
3357.49 1114
3358.04 1116
3358.59 1098
3359.13 1044
3359.68 1133
3360.23 1157
3360.77 1054
3361.32 1107
3361.87 1115
3362.41 1125
3362.96 1142
3363.51 1151
3364.05 1139
3364.60 1148
3365.15 1101
3365.70 1107
3366.24 1175
3366.79 1088
3367.34 1030
3367.89 1050
3368.43 1101
3368.98 1072
3369.53 1124
3370.08 1250
3370.62 1305
3371.17 1464
3371.72 1526
3372.27 1643
3372.81 1704
3373.36 1823
3373.91 1913
3374.46 1894
3375.01 1807
3375.55 1741
3376.10 1645
3376.65 1518
3377.20 1447
3377.75 1324
3378.30 1292
3378.84 1193
3379.39 1103
3379.94 1097
3380.49 1011
3381.04 957
3381.59 947
3382.13 931
3382.68 917
3383.23 906
3383.78 912
3384.33 920
3384.88 927
3385.43 897
3385.98 889
3386.52 870
3387.07 890
3387.62 867
3388.17 857
3388.72 820
3389.27 836
3389.82 903
3390.37 865
3390.92 847
3391.47 870
3392.02 841
3392.57 828
3393.12 879
3393.66 856
3394.21 866
3394.76 857
3395.31 908
3395.86 924
3396.41 966
3396.96 982
3397.51 1018
3398.06 1059
3398.61 1035
3399.16 1096
3399.71 1072
3400.26 973
3400.81 1058
3401.36 977
3401.91 908
3402.46 904
3403.01 849
3403.56 830
3404.11 864
3404.66 882
3405.21 844
3405.77 829
3406.32 774
3406.87 812
3407.42 823
3407.97 825
3408.52 862
3409.07 956
3409.62 918
3410.17 865
3410.72 1036
3411.27 1031
3411.82 1065
3412.37 1034
3412.93 982
3413.48 1002
3414.03 972
3414.58 1036
3415.13 1007
3415.68 998
3416.23 912
3416.78 947
3417.34 924
3417.89 866
3418.44 817
3418.99 848
3419.54 886
3420.09 879
3420.65 833
3421.20 912
3421.75 963
3422.30 943
3422.85 921
3423.40 934
3423.96 966
3424.51 981
3425.06 947
3425.61 889
3426.17 883
3426.72 845
3427.27 825
3427.82 759
3428.37 746
3428.93 773
3429.48 766
3430.03 733
3430.58 685
3431.14 688
3431.69 742
3432.24 745
3432.79 725
3433.35 729
3433.90 758
3434.45 750
3435.01 725
3435.56 798
3436.11 768
3436.66 804
3437.22 824
3437.77 771
3438.32 781
3438.88 758
3439.43 777
3439.98 806
3440.54 736
3441.09 748
3441.64 762
3442.20 799
3442.75 783
3443.30 737
3443.86 767
3444.41 755
3444.96 691
3445.52 725
3446.07 726
3446.63 714
3447.18 750
3447.73 675
3448.29 710
3448.84 695
3449.40 699
3449.95 735
3450.50 707
3451.06 717
3451.61 730
3452.17 693
3452.72 656
3453.27 690
3453.83 723
3454.38 714
3454.94 726
3455.49 741
3456.05 749
3456.60 691
3457.16 744
3457.71 736
3458.27 675
3458.82 731
3459.38 733
3459.93 743
3460.49 707
3461.04 790
3461.60 820
3462.15 827
3462.71 796
3463.26 784
3463.82 829
3464.37 854
3464.93 851
3465.48 829
3466.04 811
3466.59 843
3467.15 829
3467.70 870
3468.26 887
3468.81 873
3469.37 910
3469.93 979
3470.48 983
3471.04 1007
3471.59 982
3472.15 1026
3472.70 1040
3473.26 974
3473.82 1011
3474.37 1020
3474.93 957
3475.48 995
3476.04 975
3476.60 1048
3477.15 1033
3477.71 1059
3478.27 1088
3478.82 1051
3479.38 1131
3479.93 1110
3480.49 1132
3481.05 1140
3481.60 1183
3482.16 1257
3482.72 1171
3483.27 1176
3483.83 1207
3484.39 1255
3484.95 1300
3485.50 1272
3486.06 1315
3486.62 1459
3487.17 1556
3487.73 1870
3488.29 2227
3488.84 2682
3489.40 3095
3489.96 3582
3490.52 4108
3491.07 4698
3491.63 5033
3492.19 5049
3492.75 5049
3493.30 4879
3493.86 4432
3494.42 3968
3494.98 3523
3495.53 3006
3496.09 2538
3496.65 2088
3497.21 1897
3497.77 1705
3498.32 1673
3498.88 1589
3499.44 1533
3500.00 1640
3500.56 1644
3501.11 1802
3501.67 2069
3502.23 2319
3502.79 2467
3503.35 2658
3503.91 2825
3504.46 2916
3505.02 2924
3505.58 2933
3506.14 2794
3506.70 2745
3507.26 2575
3507.81 2302
3508.37 2078
3508.93 1980
3509.49 1726
3510.05 1596
3510.61 1474
3511.17 1421
3511.73 1345
3512.29 1212
3512.85 1174
3513.40 1180
3513.96 1094
3514.52 1037
3515.08 1013
3515.64 1002
3516.20 937
3516.76 969
3517.32 1016
3517.88 894
3518.44 903
3519.00 917
3519.56 899
3520.12 914
3520.68 929
3521.24 877
3521.80 908
3522.36 966
3522.92 897
3523.48 924
3524.04 960
3524.60 869
3525.16 892
3525.72 888
3526.28 885
3526.84 918
3527.40 930
3527.96 860
3528.52 933
3529.08 907
3529.64 874
3530.20 945
3530.76 877
3531.32 904
3531.88 953
3532.44 910
3533.00 865
3533.56 904
3534.12 881
3534.68 850
3535.25 913
3535.81 918
3536.37 927
3536.93 891
3537.49 868
3538.05 870
3538.61 848
3539.17 857
3539.73 899
3540.30 944
3540.86 914
3541.42 942
3541.98 1000
3542.54 1058
3543.10 974
3543.66 975
3544.23 975
3544.79 994
3545.35 975
3545.91 923
3546.47 948
3547.03 932
3547.60 880
3548.16 880
3548.72 928
3549.28 834
3549.84 818
3550.41 867
3550.97 805
3551.53 811
3552.09 767
3552.65 742
3553.22 769
3553.78 779
3554.34 686
3554.90 706
3555.47 735
3556.03 714
3556.59 704
3557.15 698
3557.72 705
3558.28 754
3558.84 762
3559.41 821
3559.97 815
3560.53 747
3561.09 748
3561.66 815
3562.22 838
3562.78 811
3563.35 821
3563.91 879
3564.47 873
3565.04 861
3565.60 832
3566.16 842
3566.73 858
3567.29 855
3567.85 806
3568.42 763
3568.98 754
3569.54 750
3570.11 781
3570.67 718
3571.23 721
3571.80 823
3572.36 924
3572.93 927
3573.49 981
3574.05 1054
3574.62 1226
3575.18 1314
3575.75 1486
3576.31 1500
3576.87 1621
3577.44 1603
3578.00 1542
3578.57 1588
3579.13 1439
3579.70 1394
3580.26 1297
3580.82 1211
3581.39 1105
3581.95 1044
3582.52 971
3583.08 881
3583.65 791
3584.21 791
3584.78 744
3585.34 768
3585.91 728
3586.47 716
3587.04 729
3587.60 697
3588.17 715
3588.73 718
3589.30 700
3589.86 697
3590.43 698
3590.99 695
3591.56 706
3592.12 691
3592.69 748
3593.25 762
3593.82 635
3594.39 651
3594.95 675
3595.52 714
3596.08 724
3596.65 705
3597.21 743
3597.78 734
3598.35 696
3598.91 705
3599.48 700
3600.04 672
3600.61 699
3601.18 740
3601.74 749
3602.31 666
3602.87 686
3603.44 683
3604.01 712
3604.57 676
3605.14 645
3605.71 708
3606.27 738
3606.84 717
3607.41 670
3607.97 620
3608.54 683
3609.11 668
3609.67 637
3610.24 617
3610.81 667
3611.37 685
3611.94 653
3612.51 631
3613.07 711
3613.64 767
3614.21 863
3614.78 1002
3615.34 1034
3615.91 1075
3616.48 1291
3617.04 1310
3617.61 1343
3618.18 1379
3618.75 1364
3619.31 1325
3619.88 1287
3620.45 1258
3621.02 1145
3621.58 1057
3622.15 1005
3622.72 895
3623.29 864
3623.86 748
3624.42 790
3624.99 748
3625.56 672
3626.13 649
3626.70 664
3627.26 678
3627.83 664
3628.40 663
3628.97 666
3629.54 618
3630.11 632
3630.67 651
3631.24 647
3631.81 669
3632.38 652
3632.95 611
3633.52 620
3634.08 662
3634.65 697
3635.22 710
3635.79 679
3636.36 704
3636.93 704
3637.50 762
3638.07 795
3638.64 812
3639.20 836
3639.77 921
3640.34 897
3640.91 993
3641.48 942
3642.05 953
3642.62 918
3643.19 892
3643.76 867
3644.33 933
3644.90 918
3645.47 887
3646.04 823
3646.61 720
3647.18 813
3647.75 802
3648.32 796
3648.89 833
3649.46 792
3650.03 769
3650.60 795
3651.17 830
3651.74 839
3652.31 867
3652.88 881
3653.45 867
3654.02 814
3654.59 807
3655.16 785
3655.73 816
3656.30 877
3656.87 861
3657.44 785
3658.01 802
3658.58 860
3659.15 824
3659.72 798
3660.29 833
3660.86 877
3661.43 800
3662.00 879
3662.58 834
3663.15 927
3663.72 917
3664.29 960
3664.86 986
3665.43 939
3666.00 946
3666.57 1034
3667.14 858
3667.72 855
3668.29 856
3668.86 839
3669.43 850
3670.00 829
3670.57 797
3671.14 752
3671.72 747
3672.29 726
3672.86 764
3673.43 666
3674.00 625
3674.57 670
3675.15 762
3675.72 785
3676.29 696
3676.86 712
3677.43 727
3678.01 679
3678.58 719
3679.15 715
3679.72 696
3680.30 691
3680.87 708
3681.44 706
3682.01 656
3682.58 643
3683.16 632
3683.73 646
3684.30 648
3684.88 604
3685.45 597
3686.02 617
3686.59 680
3687.17 682
3687.74 729
3688.31 756
3688.88 817
3689.46 769
3690.03 754
3690.60 821
3691.18 757
3691.75 735
3692.32 687
3692.90 676
3693.47 628
3694.04 683
3694.62 680
3695.19 654
3695.76 655
3696.34 625
3696.91 625
3697.48 614
3698.06 596
3698.63 633
3699.21 613
3699.78 643
3700.35 665
3700.93 673
3701.50 651
3702.08 687
3702.65 682
3703.22 704
3703.80 725
3704.37 714
3704.95 740
3705.52 710
3706.09 715
3706.67 750
3707.24 755
3707.82 735
3708.39 741
3708.97 739
3709.54 758
3710.12 656
3710.69 732
3711.26 637
3711.84 664
3712.41 646
3712.99 683
3713.56 633
3714.14 634
3714.71 654
3715.29 674
3715.86 665
3716.44 630
3717.01 639
3717.59 671
3718.16 712
3718.74 599
3719.32 669
3719.89 703
3720.47 645
3721.04 640
3721.62 663
3722.19 643
3722.77 607
3723.34 640
3723.92 564
3724.49 665
3725.07 620
3725.65 577
3726.22 597
3726.80 674
3727.37 631
3727.95 670
3728.53 680
3729.10 735
3729.68 723
3730.25 773
3730.83 906
3731.41 912
3731.98 911
3732.56 950
3733.14 981
3733.71 1011
3734.29 1000
3734.87 976
3735.44 980
3736.02 929
3736.60 884
3737.17 867
3737.75 815
3738.33 734
3738.90 701
3739.48 721
3740.06 731
3740.63 689
3741.21 652
3741.79 661
3742.36 662
3742.94 661
3743.52 644
3744.10 676
3744.67 618
3745.25 649
3745.83 597
3746.40 602
3746.98 610
3747.56 648
3748.14 592
3748.71 570
3749.29 607
3749.87 550
3750.45 570
3751.03 612
3751.60 547
3752.18 564
3752.76 599
3753.34 546
3753.92 560
3754.49 533
3755.07 603
3755.65 608
3756.23 618
3756.81 588
3757.38 590
3757.96 614
3758.54 643
3759.12 663
3759.70 643
3760.28 687
3760.85 698
3761.43 749
3762.01 755
3762.59 847
3763.17 777
3763.75 749
3764.33 696
3764.91 741
3765.48 720
3766.06 723
3766.64 735
3767.22 700
3767.80 757
3768.38 743
3768.96 738
3769.54 663
3770.12 707
3770.70 707
3771.28 733
3771.85 750
3772.43 749
3773.01 691
3773.59 651
3774.17 676
3774.75 695
3775.33 628
3775.91 591
3776.49 597
3777.07 666
3777.65 641
3778.23 627
3778.81 646
3779.39 560
3779.97 661
3780.55 638
3781.13 635
3781.71 573
3782.29 613
3782.87 640
3783.45 631
3784.03 636
3784.61 595
3785.19 620
3785.77 634
3786.35 650
3786.93 627
3787.51 622
3788.10 626
3788.68 640
3789.26 636
3789.84 672
3790.42 679
3791.00 682
3791.58 602
3792.16 615
3792.74 582
3793.32 635
3793.90 699
3794.48 681
3795.07 663
3795.65 653
3796.23 683
3796.81 659
3797.39 646
3797.97 641
3798.55 641
3799.14 683
3799.72 690
3800.30 720
3800.88 734
3801.46 762
3802.04 763
3802.62 777
3803.21 781
3803.79 734
3804.37 750
3804.95 770
3805.53 779
3806.12 906
3806.70 890
3807.28 930
3807.86 926
3808.44 1009
3809.03 1005
3809.61 1044
3810.19 967
3810.77 948
3811.36 1009
3811.94 935
3812.52 922
3813.10 912
3813.69 891
3814.27 909
3814.85 834
3815.43 769
3816.02 840
3816.60 776
3817.18 792
3817.77 777
3818.35 802
3818.93 742
3819.51 713
3820.10 725
3820.68 823
3821.26 774
3821.85 744
3822.43 787
3823.01 832
3823.60 805
3824.18 768
3824.76 729
3825.35 714
3825.93 723
3826.51 747
3827.10 699
3827.68 679
3828.27 684
3828.85 673
3829.43 712
3830.02 677
3830.60 703
3831.18 757
3831.77 728
3832.35 715
3832.94 747
3833.52 740
3834.10 706
3834.69 743
3835.27 773
3835.86 675
3836.44 701
3837.03 703
3837.61 673
3838.19 752
3838.78 719
3839.36 701
3839.95 672
3840.53 697
3841.12 680
3841.70 703
3842.29 745
3842.87 778
3843.46 782
3844.04 797
3844.63 816
3845.21 760
3845.80 780
3846.38 808
3846.97 781
3847.55 740
3848.14 789
3848.72 793
3849.31 775
3849.89 772
3850.48 821
3851.06 791
3851.65 753
3852.23 747
3852.82 756
3853.41 775
3853.99 730
3854.58 724
3855.16 771
3855.75 783
3856.33 797
3856.92 891
3857.51 1014
3858.09 1104
3858.68 1209
3859.26 1359
3859.85 1472
3860.44 1531
3861.02 1614
3861.61 1687
3862.20 1646
3862.78 1555
3863.37 1524
3863.95 1473
3864.54 1359
3865.13 1190
3865.71 1089
3866.30 1022
3866.89 898
3867.47 896
3868.06 776
3868.65 759
3869.23 709
3869.82 681
3870.41 693
3870.99 756
3871.58 730
3872.17 743
3872.76 760
3873.34 727
3873.93 708
3874.52 711
3875.10 688
3875.69 726
3876.28 700
3876.87 684
3877.45 679
3878.04 662
3878.63 640
3879.22 669
3879.80 656
3880.39 641
3880.98 665
3881.57 683
3882.15 690
3882.74 676
3883.33 606
3883.92 556
3884.51 633
3885.09 657
3885.68 706
3886.27 709
3886.86 728
3887.45 764
3888.04 796
3888.62 813
3889.21 782
3889.80 820
3890.39 814
3890.98 803
3891.57 796
3892.15 789
3892.74 799
3893.33 784
3893.92 753
3894.51 757
3895.10 708
3895.69 702
3896.28 694
3896.86 739
3897.45 716
3898.04 691
3898.63 706
3899.22 728
3899.81 709
3900.40 794
3900.99 753
3901.58 768
3902.17 673
3902.76 716
3903.34 732
3903.93 675
3904.52 724
3905.11 688
3905.70 696
3906.29 693
3906.88 705
3907.47 674
3908.06 620
3908.65 633
3909.24 648
3909.83 663
3910.42 654
3911.01 655
3911.60 634
3912.19 649
3912.78 599
3913.37 579
3913.96 648
3914.55 622
3915.14 596
3915.73 582
3916.32 588
3916.91 615
3917.50 603
3918.09 624
3918.68 615
3919.28 553
3919.87 561
3920.46 607
3921.05 611
3921.64 603
3922.23 575
3922.82 586
3923.41 571
3924.00 584
3924.59 523
3925.18 549
3925.77 584
3926.37 547
3926.96 575
3927.55 547
3928.14 531
3928.73 522
3929.32 524
3929.91 508
3930.51 528
3931.10 582
3931.69 565
3932.28 546
3932.87 586
3933.46 544
3934.05 570
3934.65 576
3935.24 571
3935.83 555
3936.42 594
3937.01 584
3937.61 626
3938.20 580
3938.79 621
3939.38 648
3939.97 627
3940.57 665
3941.16 646
3941.75 612
3942.34 632
3942.94 627
3943.53 592
3944.12 566
3944.71 603
3945.31 587
3945.90 582
3946.49 527
3947.08 533
3947.68 556
3948.27 524
3948.86 549
3949.45 567
3950.05 556
3950.64 543
3951.23 524
3951.83 590
3952.42 577
3953.01 566
3953.61 621
3954.20 623
3954.79 658
3955.39 693
3955.98 667
3956.57 673
3957.17 682
3957.76 697
3958.35 724
3958.95 690
3959.54 717
3960.13 684
3960.73 676
3961.32 661
3961.92 651
3962.51 673
3963.10 728
3963.70 696
3964.29 658
3964.88 704
3965.48 746
3966.07 745
3966.67 810
3967.26 805
3967.86 786
3968.45 720
3969.04 692
3969.64 695
3970.23 712
3970.83 664
3971.42 638
3972.02 705
3972.61 714
3973.21 648
3973.80 723
3974.40 750
3974.99 838
3975.58 723
3976.18 733
3976.77 742
3977.37 761
3977.96 772
3978.56 720
3979.15 698
3979.75 745
3980.35 728
3980.94 697
3981.54 687
3982.13 662
3982.73 644
3983.32 621
3983.92 648
3984.51 674
3985.11 676
3985.70 645
3986.30 707
3986.90 725
3987.49 711
3988.09 699
3988.68 721
3989.28 746
3989.87 642
3990.47 622
3991.07 650
3991.66 664
3992.26 712
3992.85 702
3993.45 730
3994.05 761
3994.64 698
3995.24 747
3995.84 720
3996.43 749
3997.03 780
3997.62 761
3998.22 806
3998.82 759
3999.41 656
4000.01 708
4000.61 709
4001.20 731
4001.80 676
4002.40 606
4003.00 616
4003.59 648
4004.19 667
4004.79 638
4005.38 613
4005.98 649
4006.58 691
4007.17 672
4007.77 599
4008.37 624
4008.97 624
4009.56 620
4010.16 654
4010.76 701
4011.36 671
4011.95 651
4012.55 653
4013.15 666
4013.75 686
4014.34 608
4014.94 629
4015.54 729
4016.14 711
4016.74 712
4017.33 764
4017.93 770
4018.53 753
4019.13 731
4019.73 730
4020.32 702
4020.92 652
4021.52 610
4022.12 691
4022.72 696
4023.32 683
4023.91 675
4024.51 675
4025.11 661
4025.71 705
4026.31 735
4026.91 717
4027.51 795
4028.10 785
4028.70 792
4029.30 728
4029.90 744
4030.50 721
4031.10 696
4031.70 747
4032.30 690
4032.90 668
4033.49 783
4034.09 713
4034.69 667
4035.29 658
4035.89 651
4036.49 636
4037.09 615
4037.69 605
4038.29 606
4038.89 598
4039.49 631
4040.09 564
4040.69 568
4041.29 577
4041.89 549
4042.49 582
4043.09 577
4043.69 555
4044.29 589
4044.89 571
4045.49 546
4046.09 566
4046.69 588
4047.29 598
4047.89 622
4048.49 538
4049.09 580
4049.69 577
4050.29 571
4050.89 575
4051.49 572
4052.09 570
4052.69 531
4053.29 594
4053.89 574
4054.49 510
4055.09 573
4055.69 607
4056.30 599
4056.90 604
4057.50 533
4058.10 555
4058.70 554
4059.30 564
4059.90 559
4060.50 584
4061.10 575
4061.71 619
4062.31 628
4062.91 613
4063.51 618
4064.11 624
4064.71 676
4065.31 682
4065.92 693
4066.52 671
4067.12 624
4067.72 603
4068.32 597
4068.92 628
4069.53 571
4070.13 587
4070.73 575
4071.33 568
4071.93 560
4072.54 548
4073.14 507
4073.74 550
4074.34 577
4074.94 556
4075.55 544
4076.15 530
4076.75 549
4077.35 575
4077.96 574
4078.56 535
4079.16 534
4079.76 575
4080.37 550
4080.97 509
4081.57 550
4082.17 563
4082.78 581
4083.38 503
4083.98 535
4084.59 502
4085.19 528
4085.79 545
4086.39 504
4087.00 500
4087.60 521
4088.20 523
4088.81 568
4089.41 507
4090.01 562
4090.62 545
4091.22 496
4091.82 501
4092.43 526
4093.03 549
4093.63 508
4094.24 526
4094.84 525
4095.45 529
4096.05 572
4096.65 574
4097.26 567
4097.86 580
4098.47 605
4099.07 630
4099.67 595
4100.28 574
4100.88 560
4101.49 537
4102.09 566
4102.69 602
4103.30 575
4103.90 538
4104.51 563
4105.11 522
4105.72 544
4106.32 548
4106.93 534
4107.53 536
4108.13 556
4108.74 538
4109.34 559
4109.95 507
4110.55 515
4111.16 486
4111.76 505
4112.37 495
4112.97 507
4113.58 487
4114.18 529
4114.79 517
4115.39 547
4116.00 524
4116.60 507
4117.21 562
4117.82 596
4118.42 493
4119.03 507
4119.63 529
4120.24 555
4120.84 574
4121.45 598
4122.05 619
4122.66 559
4123.27 512
4123.87 521
4124.48 551
4125.08 566
4125.69 559
4126.30 575
4126.90 558
4127.51 555
4128.11 539
4128.72 508
4129.33 553
4129.93 552
4130.54 558
4131.15 574
4131.75 589
4132.36 594
4132.96 557
4133.57 577
4134.18 590
4134.78 610
4135.39 657
4136.00 634
4136.60 649
4137.21 638
4137.82 645
4138.43 645
4139.03 630
4139.64 649
4140.25 723
4140.85 644
4141.46 624
4142.07 678
4142.68 650
4143.28 652
4143.89 660
4144.50 640
4145.10 598
4145.71 610
4146.32 582
4146.93 570
4147.53 577
4148.14 523
4148.75 542
4149.36 553
4149.97 529
4150.57 540
4151.18 550
4151.79 536
4152.40 532
4153.00 511
4153.61 497
4154.22 510
4154.83 494
4155.44 530
4156.05 567
4156.65 575
4157.26 551
4157.87 522
4158.48 575
4159.09 586
4159.70 576
4160.30 554
4160.91 555
4161.52 601
4162.13 577
4162.74 574
4163.35 582
4163.96 599
4164.56 593
4165.17 583
4165.78 540
4166.39 566
4167.00 579
4167.61 589
4168.22 636
4168.83 623
4169.44 666
4170.05 636
4170.66 675
4171.26 709
4171.87 706
4172.48 718
4173.09 692
4173.70 689
4174.31 719
4174.92 661
4175.53 726
4176.14 674
4176.75 634
4177.36 632
4177.97 721
4178.58 759
4179.19 694
4179.80 636
4180.41 609
4181.02 585
4181.63 612
4182.24 622
4182.85 608
4183.46 588
4184.07 575
4184.68 624
4185.29 550
4185.90 551
4186.51 593
4187.12 581
4187.73 554
4188.34 548
4188.95 554
4189.56 613
4190.18 646
4190.79 626
4191.40 628
4192.01 608
4192.62 651
4193.23 664
4193.84 681
4194.45 662
4195.06 652
4195.67 605
4196.28 599
4196.90 620
4197.51 580
4198.12 545
4198.73 599
4199.34 624
4199.95 569
4200.56 557
4201.18 607
4201.79 584
4202.40 561
4203.01 575
4203.62 578
4204.23 591
4204.85 598
4205.46 598
4206.07 615
4206.68 631
4207.29 641
4207.90 645
4208.52 626
4209.13 653
4209.74 659
4210.35 633
4210.97 607
4211.58 633
4212.19 651
4212.80 638
4213.41 647
4214.03 693
4214.64 726
4215.25 718
4215.86 761
4216.48 707
4217.09 779
4217.70 743
4218.32 822
4218.93 830
4219.54 862
4220.15 888
4220.77 923
4221.38 889
4221.99 878
4222.61 841
4223.22 816
4223.83 874
4224.44 893
4225.06 903
4225.67 896
4226.28 918
4226.90 932
4227.51 943
4228.13 985
4228.74 889
4229.35 890
4229.97 877
4230.58 861
4231.19 797
4231.81 809
4232.42 732
4233.03 708
4233.65 704
4234.26 675
4234.88 705
4235.49 684
4236.10 682
4236.72 734
4237.33 681
4237.95 683
4238.56 685
4239.17 684
4239.79 701
4240.40 698
4241.02 687
4241.63 697
4242.25 691
4242.86 667
4243.48 661
4244.09 678
4244.71 712
4245.32 740
4245.93 692
4246.55 685
4247.16 677
4247.78 634
4248.39 637
4249.01 633
4249.62 669
4250.24 682
4250.85 705
4251.47 689
4252.08 620
4252.70 631
4253.32 677
4253.93 675
4254.55 661
4255.16 647
4255.78 617
4256.39 613
4257.01 646
4257.62 681
4258.24 724
4258.85 695
4259.47 737
4260.09 771
4260.70 865
4261.32 892
4261.93 889
4262.55 860
4263.17 893
4263.78 914
4264.40 883
4265.01 905
4265.63 808
4266.25 771
4266.86 754
4267.48 733
4268.10 703
4268.71 681
4269.33 636
4269.94 650
4270.56 634
4271.18 665
4271.79 697
4272.41 689
4273.03 640
4273.64 676
4274.26 735
4274.88 744
4275.49 763
4276.11 732
4276.73 717
4277.35 722
4277.96 730
4278.58 646
4279.20 676
4279.81 630
4280.43 641
4281.05 628
4281.67 636
4282.28 576
4282.90 566
4283.52 608
4284.14 625
4284.75 601
4285.37 595
4285.99 538
4286.61 575
4287.22 590
4287.84 563
4288.46 554
4289.08 553
4289.70 556
4290.31 523
4290.93 577
4291.55 565
4292.17 556
4292.79 593
4293.40 590
4294.02 548
4294.64 543
4295.26 598
4295.88 609
4296.50 559
4297.11 603
4297.73 608
4298.35 577
4298.97 593
4299.59 600
4300.21 643
4300.83 641
4301.44 633
4302.06 657
4302.68 579
4303.30 609
4303.92 611
4304.54 556
4305.16 589
4305.78 580
4306.40 626
4307.02 612
4307.63 598
4308.25 596
4308.87 589
4309.49 569
4310.11 606
4310.73 618
4311.35 625
4311.97 619
4312.59 601
4313.21 597
4313.83 631
4314.45 674
4315.07 614
4315.69 633
4316.31 680
4316.93 647
4317.55 643
4318.17 628
4318.79 635
4319.41 670
4320.03 677
4320.65 735
4321.27 739
4321.89 697
4322.51 656
4323.13 721
4323.75 707
4324.37 784
4324.99 803
4325.61 795
4326.23 798
4326.85 858
4327.47 833
4328.09 908
4328.71 1001
4329.33 1024
4329.96 1076
4330.58 1145
4331.20 1225
4331.82 1270
4332.44 1404
4333.06 1315
4333.68 1394
4334.30 1456
4334.92 1506
4335.54 1542
4336.17 1577
4336.79 1736
4337.41 1663
4338.03 1812
4338.65 1598
4339.27 1523
4339.89 1367
4340.52 1355
4341.14 1322
4341.76 1322
4342.38 1339
4343.00 1435
4343.62 1587
4344.25 1874
4344.87 1957
4345.49 1952
4346.11 2016
4346.73 2041
4347.36 2078
4347.98 2047
4348.60 1880
4349.22 1812
4349.84 1642
4350.47 1367
4351.09 1355
4351.71 1239
4352.33 1200
4352.96 1136
4353.58 1114
4354.20 1076
4354.82 1001
4355.45 981
4356.07 916
4356.69 894
4357.31 882
4357.94 910
4358.56 853
4359.18 895
4359.81 901
4360.43 896
4361.05 837
4361.68 820
4362.30 848
4362.92 823
4363.55 790
4364.17 814
4364.79 816
4365.42 866
4366.04 829
4366.66 807
4367.29 813
4367.91 802
4368.53 781
4369.16 772
4369.78 756
4370.40 760
4371.03 716
4371.65 743
4372.27 729
4372.90 707
4373.52 730
4374.15 706
4374.77 699
4375.39 726
4376.02 721
4376.64 723
4377.27 685
4377.89 676
4378.52 742
4379.14 730
4379.76 709
4380.39 723
4381.01 737
4381.64 791
4382.26 725
4382.89 704
4383.51 734
4384.14 781
4384.76 740
4385.39 696
4386.01 703
4386.64 666
4387.26 707
4387.89 696
4388.51 748
4389.14 699
4389.76 789
4390.39 750
4391.01 739
4391.64 725
4392.26 709
4392.89 679
4393.51 711
4394.14 708
4394.76 639
4395.39 648
4396.01 679
4396.64 663
4397.26 617
4397.89 596
4398.52 648
4399.14 621
4399.77 601
4400.39 595
4401.02 650
4401.65 628
4402.27 634
4402.90 618
4403.52 633
4404.15 604
4404.78 664
4405.40 686
4406.03 691
4406.65 650
4407.28 655
4407.91 663
4408.53 682
4409.16 688
4409.79 736
4410.41 641
4411.04 664
4411.67 708
4412.29 629
4412.92 603
4413.55 657
4414.17 649
4414.80 651
4415.43 619
4416.05 666
4416.68 662
4417.31 659
4417.94 647
4418.56 610
4419.19 664
4419.82 634
4420.44 636
4421.07 629
4421.70 617
4422.33 555
4422.95 634
4423.58 605
4424.21 531
4424.84 528
4425.46 556
4426.09 550
4426.72 536
4427.35 589
4427.97 610
4428.60 557
4429.23 554
4429.86 573
4430.49 578
4431.11 555
4431.74 546
4432.37 539
4433.00 574
4433.63 622
4434.26 625
4434.88 604
4435.51 549
4436.14 647
4436.77 599
4437.40 652
4438.03 573
4438.65 562
4439.28 553
4439.91 582
4440.54 566
4441.17 544
4441.80 539
4442.43 621
4443.06 653
4443.68 589
4444.31 641
4444.94 673
4445.57 681
4446.20 734
4446.83 702
4447.46 673
4448.09 658
4448.72 707
4449.35 657
4449.98 652
4450.61 609
4451.24 632
4451.86 683
4452.49 682
4453.12 678
4453.75 765
4454.38 726
4455.01 762
4455.64 783
4456.27 745
4456.90 765
4457.53 760
4458.16 651
4458.79 681
4459.42 646
4460.05 686
4460.68 658
4461.31 623
4461.94 645
4462.57 594
4463.20 595
4463.83 577
4464.46 596
4465.09 669
4465.72 638
4466.36 603
4466.99 592
4467.62 612
4468.25 576
4468.88 580
4469.51 568
4470.14 577
4470.77 541
4471.40 546
4472.03 570
4472.66 585
4473.29 592
4473.93 564
4474.56 563
4475.19 546
4475.82 586
4476.45 583
4477.08 577
4477.71 557
4478.34 552
4478.98 575
4479.61 640
4480.24 566
4480.87 570
4481.50 579
4482.13 578
4482.76 622
4483.40 620
4484.03 608
4484.66 598
4485.29 565
4485.92 604
4486.56 604
4487.19 605
4487.82 593
4488.45 601
4489.08 623
4489.72 638
4490.35 646
4490.98 641
4491.61 601
4492.25 617
4492.88 633
4493.51 616
4494.14 617
4494.78 630
4495.41 608
4496.04 668
4496.67 687
4497.31 672
4497.94 717
4498.57 752
4499.20 817
4499.84 855
4500.47 907
4501.10 953
4501.74 854
4502.37 956
4503.00 894
4503.64 834
4504.27 901
4504.90 859
4505.53 756
4506.17 685
4506.80 768
4507.43 801
4508.07 667
4508.70 696
4509.34 718
4509.97 705
4510.60 702
4511.24 681
4511.87 645
4512.50 674
4513.14 690
4513.77 659
4514.41 638
4515.04 638
4515.67 623
4516.31 642
4516.94 625
4517.58 592
4518.21 629
4518.84 690
4519.48 627
4520.11 632
4520.75 647
4521.38 620
4522.02 680
4522.65 647
4523.28 654
4523.92 699
4524.55 774
4525.19 824
4525.82 847
4526.46 975
4527.09 1081
4527.73 1192
4528.36 1371
4529.00 1548
4529.63 1662
4530.27 1804
4530.90 1793
4531.54 1877
4532.17 1838
4532.81 1790
4533.44 1569
4534.08 1436
4534.71 1273
4535.35 1162
4535.99 986
4536.62 859
4537.26 762
4537.89 744
4538.53 711
4539.16 641
4539.80 610
4540.43 603
4541.07 601
4541.71 610
4542.34 611
4542.98 599
4543.61 582
4544.25 613
4544.89 594
4545.52 589
4546.16 547
4546.79 606
4547.43 567
4548.07 541
4548.70 563
4549.34 583
4549.98 552
4550.61 551
4551.25 540
4551.89 595
4552.52 607
4553.16 578
4553.80 545
4554.43 566
4555.07 598
4555.71 633
4556.34 630
4556.98 633
4557.62 616
4558.25 594
4558.89 641
4559.53 693
4560.16 753
4560.80 628
4561.44 670
4562.08 630
4562.71 721
4563.35 704
4563.99 716
4564.63 709
4565.26 760
4565.90 728
4566.54 713
4567.18 741
4567.81 732
4568.45 780
4569.09 785
4569.73 774
4570.36 732
4571.00 672
4571.64 725
4572.28 684
4572.92 689
4573.55 682
4574.19 725
4574.83 636
4575.47 635
4576.11 607
4576.75 646
4577.38 652
4578.02 658
4578.66 633
4579.30 634
4579.94 601
4580.58 613
4581.21 642
4581.85 594
4582.49 645
4583.13 683
4583.77 694
4584.41 788
4585.05 777
4585.69 746
4586.32 775
4586.96 824
4587.60 889
4588.24 916
4588.88 926
4589.52 839
4590.16 817
4590.80 919
4591.44 911
4592.08 842
4592.72 783
4593.36 771
4594.00 747
4594.63 705
4595.27 693
4595.91 670
4596.55 673
4597.19 631
4597.83 622
4598.47 678
4599.11 653
4599.75 654
4600.39 643
4601.03 627
4601.67 660
4602.31 686
4602.95 645
4603.59 660
4604.23 678
4604.87 690
4605.51 640
4606.15 640
4606.79 664
4607.43 674
4608.08 621
4608.72 632
4609.36 662
4610.00 608
4610.64 624
4611.28 631
4611.92 592
4612.56 594
4613.20 583
4613.84 646
4614.48 628
4615.12 563
4615.76 563
4616.41 562
4617.05 570
4617.69 545
4618.33 560
4618.97 543
4619.61 613
4620.25 603
4620.89 593
4621.54 557
4622.18 547
4622.82 551
4623.46 540
4624.10 539
4624.74 563
4625.38 510
4626.03 546
4626.67 613
4627.31 581
4627.95 560
4628.59 629
4629.24 658
4629.88 633
4630.52 654
4631.16 750
4631.80 649
4632.45 716
4633.09 670
4633.73 676
4634.37 729
4635.02 721
4635.66 744
4636.30 712
4636.94 705
4637.58 723
4638.23 737
4638.87 765
4639.51 731
4640.16 710
4640.80 703
4641.44 677
4642.08 647
4642.73 608
4643.37 567
4644.01 610
4644.66 608
4645.30 584
4645.94 596
4646.58 615
4647.23 618
4647.87 628
4648.51 596
4649.16 617
4649.80 633
4650.44 618
4651.09 664
4651.73 699
4652.37 711
4653.02 710
4653.66 703
4654.31 699
4654.95 668
4655.59 608
4656.24 625
4656.88 602
4657.52 589
4658.17 563
4658.81 608
4659.46 588
4660.10 604
4660.75 584
4661.39 501
4662.03 504
4662.68 525
4663.32 559
4663.97 554
4664.61 473
4665.26 480
4665.90 534
4666.54 539
4667.19 552
4667.83 542
4668.48 520
4669.12 526
4669.77 582
4670.41 521
4671.06 534
4671.70 508
4672.35 530
4672.99 551
4673.64 524
4674.28 550
4674.93 583
4675.57 589
4676.22 573
4676.86 586
4677.51 598
4678.15 591
4678.80 492
4679.44 537
4680.09 565
4680.73 583
4681.38 562
4682.03 581
4682.67 616
4683.32 539
4683.96 537
4684.61 580
4685.25 570
4685.90 533
4686.55 600
4687.19 653
4687.84 611
4688.48 626
4689.13 657
4689.78 639
4690.42 704
4691.07 692
4691.72 662
4692.36 697
4693.01 658
4693.65 661
4694.30 651
4694.95 681
4695.59 713
4696.24 732
4696.89 752
4697.53 790
4698.18 743
4698.83 763
4699.47 809
4700.12 806
4700.77 809
4701.41 774
4702.06 760
4702.71 731
4703.36 657
4704.00 681
4704.65 648
4705.30 654
4705.94 596
4706.59 616
4707.24 552
4707.89 600
4708.53 608
4709.18 580
4709.83 596
4710.48 587
4711.12 650
4711.77 654
4712.42 571
4713.07 574
4713.71 623
4714.36 650
4715.01 607
4715.66 567
4716.31 595
4716.95 605
4717.60 596
4718.25 609
4718.90 622
4719.55 649
4720.19 701
4720.84 664
4721.49 672
4722.14 657
4722.79 613
4723.44 672
4724.08 627
4724.73 655
4725.38 637
4726.03 676
4726.68 700
4727.33 631
4727.98 661
4728.63 631
4729.27 627
4729.92 630
4730.57 589
4731.22 615
4731.87 571
4732.52 590
4733.17 539
4733.82 551
4734.47 573
4735.12 618
4735.77 618
4736.41 604
4737.06 562
4737.71 597
4738.36 670
4739.01 630
4739.66 613
4740.31 663
4740.96 643
4741.61 602
4742.26 589
4742.91 597
4743.56 621
4744.21 601
4744.86 590
4745.51 573
4746.16 618
4746.81 650
4747.46 612
4748.11 604
4748.76 625
4749.41 601
4750.06 616
4750.71 652
4751.36 674
4752.01 683
4752.66 691
4753.31 655
4753.96 706
4754.61 696
4755.26 649
4755.92 633
4756.57 673
4757.22 734
4757.87 749
4758.52 732
4759.17 742
4759.82 777
4760.47 751
4761.12 812
4761.77 750
4762.42 747
4763.08 746
4763.73 683
4764.38 689
4765.03 635
4765.68 581
4766.33 611
4766.98 630
4767.64 616
4768.29 608
4768.94 590
4769.59 640
4770.24 644
4770.89 647
4771.54 667
4772.20 617
4772.85 636
4773.50 581
4774.15 609
4774.80 641
4775.46 605
4776.11 654
4776.76 645
4777.41 653
4778.06 632
4778.72 640
4779.37 646
4780.02 617
4780.67 658
4781.33 631
4781.98 633
4782.63 613
4783.28 609
4783.94 640
4784.59 607
4785.24 691
4785.89 683
4786.55 671
4787.20 686
4787.85 648
4788.51 674
4789.16 751
4789.81 750
4790.46 751
4791.12 761
4791.77 762
4792.42 690
4793.08 638
4793.73 685
4794.38 666
4795.04 746
4795.69 770
4796.34 715
4797.00 775
4797.65 806
4798.30 828
4798.96 911
4799.61 930
4800.27 860
4800.92 831
4801.57 831
4802.23 821
4802.88 851
4803.53 788
4804.19 765
4804.84 769
4805.50 783
4806.15 729
4806.81 728
4807.46 699
4808.11 727
4808.77 723
4809.42 743
4810.08 717
4810.73 760
4811.39 787
4812.04 819
4812.69 791
4813.35 727
4814.00 753
4814.66 804
4815.31 822
4815.97 783
4816.62 834
4817.28 805
4817.93 878
4818.59 938
4819.24 1006
4819.90 1014
4820.55 1045
4821.21 1105
4821.86 1244
4822.52 1229
4823.17 1111
4823.83 1131
4824.48 1062
4825.14 1012
4825.79 998
4826.45 994
4827.11 1039
4827.76 971
4828.42 931
4829.07 950
4829.73 1012
4830.38 958
4831.04 954
4831.70 1045
4832.35 1031
4833.01 964
4833.66 1127
4834.32 1126
4834.98 1116
4835.63 1186
4836.29 1163
4836.94 1172
4837.60 1113
4838.26 1131
4838.91 1248
4839.57 1247
4840.23 1211
4840.88 1191
4841.54 1247
4842.20 1209
4842.85 1113
4843.51 1131
4844.17 1146
4844.82 1194
4845.48 1202
4846.14 1277
4846.79 1379
4847.45 1446
4848.11 1547
4848.76 1611
4849.42 1750
4850.08 1705
4850.73 1718
4851.39 1662
4852.05 1629
4852.71 1502
4853.36 1495
4854.02 1511
4854.68 1641
4855.34 1670
4855.99 1862
4856.65 1867
4857.31 1892
4857.97 2031
4858.62 2053
4859.28 1958
4859.94 1806
4860.60 1683
4861.25 1561
4861.91 1476
4862.57 1394
4863.23 1391
4863.89 1394
4864.54 1364
4865.20 1334
4865.86 1480
4866.52 1383
4867.18 1410
4867.84 1346
4868.49 1346
4869.15 1263
4869.81 1222
4870.47 1129
4871.13 1137
4871.79 1132
4872.44 1133
4873.10 1075
4873.76 1100
4874.42 1096
4875.08 1146
4875.74 1212
4876.40 1136
4877.06 1131
4877.72 1165
4878.37 1157
4879.03 1097
4879.69 1108
4880.35 1150
4881.01 1017
4881.67 978
4882.33 1000
4882.99 983
4883.65 948
4884.31 925
4884.97 941
4885.63 945
4886.29 889
4886.95 860
4887.61 885
4888.26 965
4888.92 908
4889.58 899
4890.24 953
4890.90 892
4891.56 868
4892.22 860
4892.88 857
4893.54 896
4894.20 867
4894.86 831
4895.52 855
4896.18 824
4896.84 927
4897.51 839
4898.17 939
4898.83 870
4899.49 875
4900.15 893
4900.81 871
4901.47 779
4902.13 795
4902.79 802
4903.45 808
4904.11 793
4904.77 736
4905.43 721
4906.09 728
4906.75 740
4907.41 742
4908.08 661
4908.74 681
4909.40 715
4910.06 732
4910.72 714
4911.38 726
4912.04 711
4912.70 705
4913.37 682
4914.03 704
4914.69 619
4915.35 641
4916.01 609
4916.67 657
4917.33 627
4918.00 639
4918.66 643
4919.32 616
4919.98 662
4920.64 653
4921.31 596
4921.97 611
4922.63 594
4923.29 622
4923.95 604
4924.62 596
4925.28 575
4925.94 572
4926.60 568
4927.26 612
4927.93 651
4928.59 643
4929.25 603
4929.91 632
4930.58 632
4931.24 602
4931.90 613
4932.56 623
4933.23 632
4933.89 618
4934.55 632
4935.22 647
4935.88 588
4936.54 576
4937.20 613
4937.87 609
4938.53 566
4939.19 582
4939.86 599
4940.52 577
4941.18 550
4941.85 529
4942.51 560
4943.17 553
4943.84 627
4944.50 600
4945.16 591
4945.83 623
4946.49 537
4947.15 571
4947.82 557
4948.48 563
4949.15 618
4949.81 638
4950.47 589
4951.14 530
4951.80 578
4952.47 608
4953.13 571
4953.79 573
4954.46 612
4955.12 617
4955.79 600
4956.45 617
4957.11 660
4957.78 641
4958.44 656
4959.11 771
4959.77 740
4960.44 774
4961.10 783
4961.77 788
4962.43 780
4963.10 787
4963.76 769
4964.42 762
4965.09 712
4965.75 670
4966.42 651
4967.08 636
4967.75 636
4968.41 611
4969.08 563
4969.74 548
4970.41 602
4971.08 577
4971.74 615
4972.41 598
4973.07 644
4973.74 620
4974.40 674
4975.07 671
4975.73 628
4976.40 638
4977.06 639
4977.73 649
4978.40 575
4979.06 587
4979.73 607
4980.39 527
4981.06 558
4981.73 581
4982.39 596
4983.06 557
4983.72 572
4984.39 610
4985.06 597
4985.72 551
4986.39 576
4987.05 598
4987.72 559
4988.39 518
4989.05 546
4989.72 523
4990.39 538
4991.05 532
4991.72 542
4992.39 557
4993.05 498
4993.72 558
4994.39 527
4995.05 496
4995.72 492
4996.39 471
4997.05 476
4997.72 513
4998.39 519
4999.06 557
4999.72 515
5000.39 497
5001.06 498
5001.73 500
5002.39 535
5003.06 510
5003.73 534
5004.39 527
5005.06 500
5005.73 507
5006.40 531
5007.07 541
5007.73 583
5008.40 511
5009.07 536
5009.74 503
5010.40 494
5011.07 513
5011.74 578
5012.41 564
5013.08 540
5013.74 539
5014.41 537
5015.08 514
5015.75 496
5016.42 495
5017.09 499
5017.75 497
5018.42 497
5019.09 535
5019.76 510
5020.43 524
5021.10 528
5021.76 550
5022.43 554
5023.10 603
5023.77 531
5024.44 508
5025.11 508
5025.78 539
5026.45 516
5027.12 494
5027.78 475
5028.45 491
5029.12 490
5029.79 492
5030.46 489
5031.13 478
5031.80 480
5032.47 479
5033.14 462
5033.81 478
5034.48 524
5035.15 482
5035.82 507
5036.49 516
5037.16 485
5037.83 516
5038.50 476
5039.16 480
5039.83 485
5040.50 539
5041.17 515
5041.84 477
5042.51 484
5043.18 490
5043.85 503
5044.52 527
5045.20 536
5045.87 511
5046.54 519
5047.21 507
5047.88 505
5048.55 503
5049.22 500
5049.89 507
5050.56 517
5051.23 487
5051.90 517
5052.57 533
5053.24 540
5053.91 502
5054.58 486
5055.25 517
5055.92 518
5056.60 502
5057.27 456
5057.94 489
5058.61 513
5059.28 531
5059.95 511
5060.62 501
5061.29 484
5061.96 502
5062.64 492
5063.31 523
5063.98 543
5064.65 531
5065.32 514
5065.99 513
5066.66 555
5067.34 528
5068.01 504
5068.68 535
5069.35 483
5070.02 505
5070.70 496
5071.37 464
5072.04 470
5072.71 457
5073.38 520
5074.06 535
5074.73 542
5075.40 572
5076.07 583
5076.74 549
5077.42 562
5078.09 550
5078.76 554
5079.43 559
5080.11 565
5080.78 553
5081.45 505
5082.12 515
5082.80 532
5083.47 530
5084.14 555
5084.82 562
5085.49 556
5086.16 596
5086.83 605
5087.51 613
5088.18 595
5088.85 599
5089.53 604
5090.20 595
5090.87 625
5091.55 653
5092.22 614
5092.89 597
5093.57 543
5094.24 573
5094.91 557
5095.59 579
5096.26 545
5096.93 504
5097.61 545
5098.28 550
5098.96 529
5099.63 528
5100.30 520
5100.98 495
5101.65 515
5102.32 583
5103.00 577
5103.67 625
5104.35 590
5105.02 596
5105.70 599
5106.37 603
5107.04 584
5107.72 559
5108.39 526
5109.07 541
5109.74 558
5110.42 585
5111.09 612
5111.77 542
5112.44 514
5113.11 557
5113.79 640
5114.46 599
5115.14 644
5115.81 711
5116.49 779
5117.16 821
5117.84 828
5118.51 779
5119.19 809
5119.86 839
5120.54 838
5121.21 762
5121.89 675
5122.57 650
5123.24 666
5123.92 616
5124.59 596
5125.27 540
5125.94 544
5126.62 573
5127.29 527
5127.97 546
5128.64 547
5129.32 560
5130.00 615
5130.67 576
5131.35 604
5132.02 588
5132.70 604
5133.38 578
5134.05 556
5134.73 536
5135.40 532
5136.08 537
5136.76 551
5137.43 531
5138.11 548
5138.79 555
5139.46 588
5140.14 518
5140.82 496
5141.49 510
5142.17 488
5142.85 501
5143.52 485
5144.20 490
5144.88 498
5145.55 532
5146.23 502
5146.91 499
5147.58 482
5148.26 522
5148.94 476
5149.61 490
5150.29 470
5150.97 479
5151.65 481
5152.32 451
5153.00 516
5153.68 582
5154.36 521
5155.03 490
5155.71 556
5156.39 582
5157.07 563
5157.74 515
5158.42 498
5159.10 496
5159.78 509
5160.45 495
5161.13 498
5161.81 542
5162.49 530
5163.17 531
5163.84 532
5164.52 515
5165.20 522
5165.88 558
5166.56 520
5167.24 504
5167.91 489
5168.59 469
5169.27 476
5169.95 478
5170.63 452
5171.31 461
5171.98 454
5172.66 435
5173.34 444
5174.02 458
5174.70 471
5175.38 432
5176.06 458
5176.74 506
5177.41 478
5178.09 455
5178.77 484
5179.45 456
5180.13 514
5180.81 502
5181.49 458
5182.17 455
5182.85 476
5183.53 481
5184.21 458
5184.89 477
5185.57 418
5186.24 450
5186.92 445
5187.60 437
5188.28 458
5188.96 493
5189.64 447
5190.32 440
5191.00 492
5191.68 501
5192.36 514
5193.04 447
5193.72 469
5194.40 461
5195.08 522
5195.76 474
5196.44 465
5197.12 506
5197.80 474
5198.48 450
5199.16 478
5199.84 492
5200.52 469
5201.21 439
5201.89 502
5202.57 486
5203.25 457
5203.93 495
5204.61 487
5205.29 463
5205.97 457
5206.65 522
5207.33 480
5208.01 480
5208.69 505
5209.37 467
5210.06 498
5210.74 527
5211.42 547
5212.10 552
5212.78 516
5213.46 502
5214.14 556
5214.82 574
5215.51 526
5216.19 579
5216.87 583
5217.55 527
5218.23 518
5218.91 571
5219.60 586
5220.28 590
5220.96 532
5221.64 535
5222.32 583
5223.00 535
5223.69 571
5224.37 563
5225.05 557
5225.73 565
5226.41 590
5227.10 561
5227.78 544
5228.46 505
5229.14 485
5229.83 517
5230.51 498
5231.19 459
5231.87 531
5232.56 503
5233.24 484
5233.92 565
5234.60 541
5235.29 544
5235.97 532
5236.65 548
5237.34 559
5238.02 566
5238.70 563
5239.38 587
5240.07 543
5240.75 557
5241.43 540
5242.12 527
5242.80 511
5243.48 508
5244.17 498
5244.85 534
5245.53 537
5246.22 506
5246.90 544
5247.58 547
5248.27 512
5248.95 507
5249.63 601
5250.32 548
5251.00 503
5251.69 543
5252.37 524
5253.05 541
5253.74 523
5254.42 567
5255.11 492
5255.79 461
5256.47 489
5257.16 537
5257.84 487
5258.53 530
5259.21 524
5259.89 556
5260.58 552
5261.26 577
5261.95 594
5262.63 577
5263.32 585
5264.00 558
5264.69 587
5265.37 537
5266.06 549
5266.74 541
5267.43 615
5268.11 582
5268.79 503
5269.48 510
5270.16 553
5270.85 527
5271.53 506
5272.22 527
5272.91 498
5273.59 512
5274.28 542
5274.96 558
5275.65 529
5276.33 517
5277.02 519
5277.70 536
5278.39 520
5279.07 553
5279.76 534
5280.45 531
5281.13 572
5281.82 560
5282.50 507
5283.19 530
5283.87 560
5284.56 560
5285.25 525
5285.93 533
5286.62 525
5287.30 510
5287.99 587
5288.68 498
5289.36 500
5290.05 530
5290.74 554
5291.42 562
5292.11 585
5292.79 572
5293.48 578
5294.17 576
5294.85 611
5295.54 643
5296.23 636
5296.91 571
5297.60 620
5298.29 609
5298.98 647
5299.66 629
5300.35 657
5301.04 659
5301.72 652
5302.41 726
5303.10 804
5303.78 810
5304.47 777
5305.16 837
5305.85 830
5306.53 798
5307.22 761
5307.91 755
5308.60 783
5309.28 833
5309.97 812
5310.66 850
5311.35 930
5312.03 892
5312.72 974
5313.41 980
5314.10 955
5314.79 927
5315.47 902
5316.16 883
5316.85 911
5317.54 884
5318.23 821
5318.91 855
5319.60 772
5320.29 764
5320.98 706
5321.67 793
5322.36 688
5323.04 665
5323.73 661
5324.42 660
5325.11 616
5325.80 601
5326.49 612
5327.18 616
5327.86 617
5328.55 663
5329.24 607
5329.93 559
5330.62 594
5331.31 590
5332.00 612
5332.69 566
5333.38 582
5334.06 553
5334.75 602
5335.44 589
5336.13 586
5336.82 589
5337.51 586
5338.20 593
5338.89 580
5339.58 577
5340.27 559
5340.96 565
5341.65 623
5342.34 662
5343.03 612
5343.72 621
5344.41 671
5345.10 722
5345.79 766
5346.48 841
5347.17 885
5347.86 887
5348.55 955
5349.24 1055
5349.93 1059
5350.62 1032
5351.31 1013
5352.00 941
5352.69 860
5353.38 832
5354.07 784
5354.76 687
5355.45 693
5356.14 623
5356.83 673
5357.52 633
5358.21 572
5358.90 571
5359.59 614
5360.29 583
5360.98 610
5361.67 555
5362.36 562
5363.05 592
5363.74 553
5364.43 495
5365.12 538
5365.81 527
5366.50 519
5367.20 530
5367.89 567
5368.58 547
5369.27 547
5369.96 547
5370.65 545
5371.34 581
5372.04 552
5372.73 555
5373.42 562
5374.11 585
5374.80 612
5375.49 519
5376.19 531
5376.88 564
5377.57 603
5378.26 534
5378.95 539
5379.65 565
5380.34 555
5381.03 573
5381.72 498
5382.42 551
5383.11 576
5383.80 582
5384.49 581
5385.19 616
5385.88 605
5386.57 600
5387.26 607
5387.96 612
5388.65 606
5389.34 670
5390.03 635
5390.73 648
5391.42 634
5392.11 588
5392.80 616
5393.50 608
5394.19 587
5394.88 597
5395.58 646
5396.27 622
5396.96 542
5397.66 539
5398.35 494
5399.04 526
5399.74 548
5400.43 577
5401.12 611
5401.82 598
5402.51 599
5403.20 537
5403.90 593
5404.59 558
5405.29 549
5405.98 577
5406.67 545
5407.37 575
5408.06 601
5408.75 611
5409.45 545
5410.14 586
5410.84 574
5411.53 534
5412.23 538
5412.92 624
5413.61 596
5414.31 604
5415.00 600
5415.70 579
5416.39 558
5417.09 557
5417.78 622
5418.47 615
5419.17 667
5419.86 648
5420.56 645
5421.25 655
5421.95 656
5422.64 612
5423.34 633
5424.03 681
5424.73 672
5425.42 651
5426.12 641
5426.81 607
5427.51 577
5428.20 571
5428.90 595
5429.59 615
5430.29 592
5430.99 610
5431.68 612
5432.38 654
5433.07 664
5433.77 652
5434.46 735
5435.16 684
5435.85 672
5436.55 683
5437.25 627
5437.94 647
5438.64 670
5439.33 658
5440.03 621
5440.73 583
5441.42 659
5442.12 686
5442.81 766
5443.51 800
5444.21 889
5444.90 964
5445.60 1005
5446.29 1033
5446.99 1091
5447.69 1070
5448.38 1066
5449.08 1086
5449.78 1021
5450.47 997
5451.17 911
5451.87 820
5452.56 753
5453.26 736
5453.96 705
5454.65 702
5455.35 691
5456.05 694
5456.75 678
5457.44 743
5458.14 734
5458.84 754
5459.53 748
5460.23 755
5460.93 726
5461.63 728
5462.32 720
5463.02 766
5463.72 800
5464.42 763
5465.11 791
5465.81 824
5466.51 779
5467.21 811
5467.90 848
5468.60 815
5469.30 835
5470.00 855
5470.70 892
5471.39 881
5472.09 895
5472.79 896
5473.49 967
5474.19 949
5474.88 987
5475.58 1083
5476.28 1124
5476.98 1354
5477.68 1457
5478.38 1501
5479.07 1659
5479.77 1796
5480.47 1863
5481.17 1743
5481.87 1537
5482.57 1359
5483.27 1305
5483.96 1315
5484.66 1180
5485.36 1127
5486.06 1120
5486.76 1179
5487.46 1150
5488.16 1106
5488.86 1147
5489.56 1187
5490.26 1204
5490.96 1165
5491.65 1185
5492.35 1291
5493.05 1299
5493.75 1270
5494.45 1239
5495.15 1338
5495.85 1452
5496.55 1642
5497.25 1856
5497.95 2113
5498.65 2430
5499.35 2787
5500.05 3143
5500.75 3127
5501.45 2775
5502.15 2599
5502.85 2301
5503.55 1895
5504.25 1719
5504.95 1473
5505.65 1290
5506.35 1183
5507.05 1075
5507.75 1060
5508.45 1029
5509.15 979
5509.85 951
5510.55 1030
5511.25 992
5511.95 1027
5512.65 1059
5513.35 1040
5514.05 1033
5514.76 1041
5515.46 1035
5516.16 934
5516.86 946
5517.56 931
5518.26 943
5518.96 920
5519.66 990
5520.36 945
5521.06 866
5521.77 855
5522.47 835
5523.17 797
5523.87 812
5524.57 780
5525.27 726
5525.97 675
5526.67 712
5527.38 749
5528.08 706
5528.78 691
5529.48 713
5530.18 672
5530.88 714
5531.59 738
5532.29 750
5532.99 728
5533.69 701
5534.39 710
5535.10 700
5535.80 719
5536.50 688
5537.20 698
5537.90 696
5538.61 720
5539.31 714
5540.01 707
5540.71 720
5541.42 719
5542.12 664
5542.82 616
5543.52 636
5544.23 667
5544.93 661
5545.63 629
5546.33 663
5547.04 640
5547.74 682
5548.44 666
5549.15 687
5549.85 696
5550.55 688
5551.26 717
5551.96 645
5552.66 648
5553.36 659
5554.07 590
5554.77 639
5555.47 659
5556.18 620
5556.88 672
5557.58 657
5558.29 643
5558.99 658
5559.70 644
5560.40 707
5561.10 705
5561.81 699
5562.51 700
5563.21 692
5563.92 754
5564.62 704
5565.33 686
5566.03 673
5566.73 696
5567.44 675
5568.14 637
5568.85 628
5569.55 699
5570.25 638
5570.96 642
5571.66 630
5572.37 646
5573.07 654
5573.78 663
5574.48 663
5575.19 695
5575.89 661
5576.59 672
5577.30 600
5578.00 610
5578.71 581
5579.41 588
5580.12 638
5580.82 630
5581.53 617
5582.23 613
5582.94 611
5583.64 600
5584.35 564
5585.05 559
5585.76 596
5586.46 593
5587.17 627
5587.88 562
5588.58 584
5589.29 557
5589.99 553
5590.70 591
5591.40 580
5592.11 544
5592.81 542
5593.52 581
5594.23 609
5594.93 578
5595.64 553
5596.34 565
5597.05 557
5597.76 565
5598.46 565
5599.17 553
5599.87 574
5600.58 536
5601.29 506
5601.99 546
5602.70 579
5603.41 614
5604.11 565
5604.82 551
5605.52 552
5606.23 547
5606.94 556
5607.64 538
5608.35 516
5609.06 532
5609.76 542
5610.47 580
5611.18 567
5611.88 550
5612.59 583
5613.30 582
5614.01 618
5614.71 616
5615.42 590
5616.13 591
5616.83 580
5617.54 579
5618.25 573
5618.96 610
5619.66 629
5620.37 587
5621.08 576
5621.79 587
5622.49 614
5623.20 617
5623.91 620
5624.62 649
5625.32 647
5626.03 651
5626.74 599
5627.45 584
5628.16 651
5628.86 655
5629.57 654
5630.28 608
5630.99 604
5631.70 613
5632.40 635
5633.11 673
5633.82 649
5634.53 726
5635.24 794
5635.95 767
5636.65 801
5637.36 825
5638.07 792
5638.78 841
5639.49 780
5640.20 727
5640.91 735
5641.61 752
5642.32 708
5643.03 628
5643.74 637
5644.45 626
5645.16 596
5645.87 678
5646.58 636
5647.29 616
5648.00 645
5648.70 660
5649.41 681
5650.12 587
5650.83 625
5651.54 650
5652.25 698
5652.96 702
5653.67 718
5654.38 666
5655.09 682
5655.80 698
5656.51 745
5657.22 658
5657.93 737
5658.64 754
5659.35 693
5660.06 716
5660.77 683
5661.48 754
5662.19 732
5662.90 731
5663.61 692
5664.32 604
5665.03 627
5665.74 646
5666.45 660
5667.16 726
5667.87 737
5668.58 812
5669.29 799
5670.00 814
5670.71 855
5671.42 797
5672.13 781
5672.84 752
5673.56 721
5674.27 629
5674.98 612
5675.69 617
5676.40 607
5677.11 604
5677.82 651
5678.53 653
5679.24 633
5679.95 687
5680.67 647
5681.38 657
5682.09 590
5682.80 618
5683.51 614
5684.22 604
5684.93 588
5685.65 600
5686.36 585
5687.07 582
5687.78 587
5688.49 612
5689.20 613
5689.92 584
5690.63 613
5691.34 587
5692.05 607
5692.76 653
5693.47 628
5694.19 621
5694.90 626
5695.61 598
5696.32 591
5697.04 588
5697.75 561
5698.46 579
5699.17 582
5699.89 561
5700.60 578
5701.31 560
5702.02 546
5702.74 543
5703.45 542
5704.16 566
5704.87 581
5705.59 609
5706.30 627
5707.01 642
5707.72 581
5708.44 579
5709.15 592
5709.86 589
5710.58 552
5711.29 571
5712.00 520
5712.72 513
5713.43 551
5714.14 544
5714.86 559
5715.57 569
5716.28 547
5717.00 540
5717.71 566
5718.42 548
5719.14 552
5719.85 560
5720.56 622
5721.28 558
5721.99 600
5722.71 656
5723.42 641
5724.13 612
5724.85 647
5725.56 660
5726.28 688
5726.99 722
5727.70 693
5728.42 683
5729.13 703
5729.85 642
5730.56 596
5731.28 626
5731.99 615
5732.70 636
5733.42 624
5734.13 587
5734.85 585
5735.56 598
5736.28 573
5736.99 594
5737.71 624
5738.42 635
5739.14 601
5739.85 630
5740.57 566
5741.28 548
5742.00 559
5742.71 565
5743.43 634
5744.14 610
5744.86 609
5745.57 635
5746.29 582
5747.00 640
5747.72 655
5748.43 623
5749.15 640
5749.87 641
5750.58 666
5751.30 677
5752.01 661
5752.73 692
5753.44 711
5754.16 746
5754.88 758
5755.59 754
5756.31 704
5757.02 766
5757.74 773
5758.46 709
5759.17 677
5759.89 778
5760.60 751
5761.32 742
5762.04 794
5762.75 822
5763.47 826
5764.19 797
5764.90 886
5765.62 880
5766.34 1064
5767.05 1192
5767.77 1418
5768.49 1601
5769.20 1767
5769.92 1782
5770.64 1615
5771.35 1518
5772.07 1387
5772.79 1227
5773.50 1076
5774.22 1028
5774.94 927
5775.65 896
5776.37 820
5777.09 889
5777.81 899
5778.52 837
5779.24 828
5779.96 866
5780.68 885
5781.39 871
5782.11 840
5782.83 829
5783.55 879
5784.26 830
5784.98 822
5785.70 799
5786.42 798
5787.14 819
5787.85 810
5788.57 760
5789.29 813
5790.01 765
5790.73 824
5791.44 808
5792.16 792
5792.88 741
5793.60 745
5794.32 757
5795.03 737
5795.75 765
5796.47 826
5797.19 839
5797.91 888
5798.63 940
5799.35 953
5800.06 984
5800.78 918
5801.50 852
5802.22 827
5802.94 818
5803.66 759
5804.38 721
5805.10 707
5805.82 732
5806.53 725
5807.25 713
5807.97 728
5808.69 763
5809.41 768
5810.13 749
5810.85 758
5811.57 695
5812.29 670
5813.01 649
5813.73 663
5814.45 681
5815.17 666
5815.89 729
5816.61 695
5817.33 679
5818.05 704
5818.77 687
5819.49 691
5820.20 670
5820.92 674
5821.64 689
5822.36 661
5823.09 692
5823.81 732
5824.53 685
5825.25 649
5825.97 661
5826.69 662
5827.41 638
5828.13 621
5828.85 682
5829.57 677
5830.29 674
5831.01 676
5831.73 693
5832.45 676
5833.17 691
5833.89 665
5834.61 605
5835.33 657
5836.05 627
5836.78 632
5837.50 641
5838.22 600
5838.94 631
5839.66 617
5840.38 615
5841.10 594
5841.82 637
5842.54 593
5843.27 629
5843.99 596
5844.71 620
5845.43 644
5846.15 661
5846.87 602
5847.59 664
5848.32 668
5849.04 629
5849.76 654
5850.48 656
5851.20 644
5851.93 657
5852.65 709
5853.37 693
5854.09 673
5854.81 619
5855.54 636
5856.26 655
5856.98 654
5857.70 629
5858.42 640
5859.15 651
5859.87 590
5860.59 661
5861.31 673
5862.04 714
5862.76 672
5863.48 628
5864.20 639
5864.93 652
5865.65 664
5866.37 671
5867.10 628
5867.82 652
5868.54 587
5869.26 628
5869.99 657
5870.71 637
5871.43 634
5872.16 633
5872.88 673
5873.60 633
5874.33 681
5875.05 625
5875.77 639
5876.50 631
5877.22 674
5877.94 643
5878.67 699
5879.39 672
5880.11 676
5880.84 696
5881.56 704
5882.28 732
5883.01 709
5883.73 716
5884.46 723
5885.18 757
5885.90 707
5886.63 780
5887.35 742
5888.08 720
5888.80 703
5889.52 744
5890.25 765
5890.97 763
5891.70 732
5892.42 786
5893.15 784
5893.87 704
5894.59 758
5895.32 811
5896.04 764
5896.77 711
5897.49 698
5898.22 739
5898.94 760
5899.67 780
5900.39 743
5901.12 768
5901.84 750
5902.57 814
5903.29 762
5904.02 783
5904.74 829
5905.47 836
5906.19 844
5906.92 824
5907.64 849
5908.37 865
5909.09 866
5909.82 836
5910.55 775
5911.27 865
5912.00 835
5912.72 814
5913.45 846
5914.17 836
5914.90 875
5915.63 921
5916.35 920
5917.08 958
5917.80 977
5918.53 958
5919.25 963
5919.98 920
5920.71 985
5921.43 998
5922.16 1021
5922.89 1030
5923.61 1085
5924.34 1053
5925.06 1079
5925.79 1077
5926.52 1129
5927.24 1128
5927.97 1162
5928.70 1158
5929.42 1136
5930.15 1169
5930.88 1193
5931.60 1224
5932.33 1198
5933.06 1204
5933.78 1301
5934.51 1289
5935.24 1298
5935.97 1288
5936.69 1349
5937.42 1408
5938.15 1396
5938.87 1396
5939.60 1399
5940.33 1437
5941.06 1473
5941.78 1478
5942.51 1578
5943.24 1623
5943.97 1574
5944.69 1702
5945.42 1704
5946.15 1813
5946.88 1805
5947.60 1917
5948.33 2055
5949.06 2202
5949.79 2340
5950.52 2572
5951.24 2646
5951.97 2849
5952.70 2921
5953.43 2848
5954.16 2763
5954.88 2560
5955.61 2496
5956.34 2484
5957.07 2366
5957.80 2317
5958.53 2321
5959.25 2278
5959.98 2300
5960.71 2279
5961.44 2357
5962.17 2562
5962.90 2739
5963.63 2814
5964.36 3085
5965.08 3221
5965.81 3346
5966.54 3440
5967.27 3465
5968.00 3337
5968.73 3279
5969.46 3285
5970.19 3189
5970.92 3070
5971.65 3013
5972.37 2949
5973.10 2901
5973.83 2882
5974.56 2893
5975.29 2869
5976.02 2893
5976.75 3005
5977.48 3171
5978.21 3316
5978.94 3418
5979.67 3483
5980.40 3562
5981.13 3646
5981.86 3646
5982.59 3646
5983.32 3685
5984.05 3728
5984.78 3703
5985.51 3608
5986.24 3666
5986.97 3659
5987.70 3654
5988.43 3630
5989.16 3626
5989.89 3611
5990.62 3725
5991.35 3902
5992.08 3784
5992.81 3869
5993.54 3969
5994.27 3991
5995.00 4139
5995.74 4275
5996.47 4316
5997.20 4277
5997.93 4304
5998.66 4192
5999.39 4218
6000.12 4159
6000.85 4037
6001.58 3991
6002.31 3991
6003.04 3825
6003.78 3729
6004.51 3772
6005.24 3919
6005.97 4010
6006.70 4288
6007.43 4848
6008.16 5722
6008.90 6750
6009.63 8215
6010.36 10140
6011.09 12032
6011.82 13417
6012.55 14460
6013.29 15023
6014.02 14826
6014.75 13884
6015.48 12375
6016.21 11090
6016.95 9603
6017.68 8042
6018.41 6759
6019.14 5690
6019.87 4882
6020.61 4364
6021.34 3834
6022.07 3517
6022.80 3408
6023.54 3199
6024.27 2993
6025.00 2984
6025.73 3040
6026.47 3019
6027.20 3023
6027.93 3246
6028.66 3250
6029.40 3134
6030.13 2926
6030.86 2813
6031.59 2545
6032.33 2451
6033.06 2392
6033.79 2332
6034.53 2257
6035.26 2285
6035.99 2285
6036.73 2346
6037.46 2361
6038.19 2430
6038.93 2470
6039.66 2513
6040.39 2473
6041.13 2479
6041.86 2433
6042.59 2422
6043.33 2543
6044.06 2564
6044.79 2643
6045.53 2609
6046.26 2640
6047.00 2617
6047.73 2649
6048.46 2856
6049.20 2976
6049.93 3201
6050.67 3333
6051.40 3427
6052.13 3548
6052.87 3537
6053.60 3325
6054.34 3183
6055.07 3066
6055.81 3031
6056.54 2955
6057.27 2800
6058.01 2783
6058.74 2741
6059.48 2628
6060.21 2623
6060.95 2485
6061.68 2447
6062.42 2486
6063.15 2479
6063.89 2399
6064.62 2358
6065.36 2316
6066.09 2275
6066.83 2311
6067.56 2241
6068.30 2165
6069.03 2217
6069.77 2174
6070.50 2157
6071.24 2075
6071.97 2085
6072.71 2020
6073.44 2116
6074.18 2072
6074.91 2070
6075.65 2015
6076.39 1969
6077.12 2024
6077.86 1983
6078.59 1972
6079.33 1966
6080.06 1880
6080.80 1787
6081.54 1705
6082.27 1764
6083.01 1810
6083.74 1783
6084.48 1821
6085.22 1808
6085.95 1797
6086.69 1716
6087.42 1791
6088.16 1806
6088.90 1758
6089.63 1866
6090.37 1844
6091.11 1843
6091.84 1823
6092.58 1794
6093.32 1732
6094.05 1707
6094.79 1702
6095.53 1745
6096.26 1650
6097.00 1650
6097.74 1583
6098.47 1636
6099.21 1639
6099.95 1664
6100.69 1554
6101.42 1568
6102.16 1541
6102.90 1507
6103.63 1508
6104.37 1497
6105.11 1486
6105.85 1533
6106.58 1519
6107.32 1509
6108.06 1548
6108.80 1550
6109.53 1566
6110.27 1617
6111.01 1631
6111.75 1580
6112.49 1623
6113.22 1675
6113.96 1621
6114.70 1689
6115.44 1719
6116.17 1711
6116.91 1740
6117.65 1658
6118.39 1693
6119.13 1720
6119.87 1685
6120.60 1720
6121.34 1748
6122.08 1693
6122.82 1794
6123.56 1783
6124.30 1715
6125.03 1740
6125.77 1740
6126.51 1759
6127.25 1718
6127.99 1761
6128.73 1777
6129.47 1743
6130.21 1805
6130.94 1707
6131.68 1741
6132.42 1779
6133.16 1831
6133.90 1910
6134.64 1867
6135.38 1937
6136.12 2097
6136.86 2162
6137.60 2191
6138.34 2187
6139.08 2257
6139.81 2280
6140.55 2303
6141.29 2369
6142.03 2320
6142.77 2248
6143.51 2255
6144.25 2168
6144.99 2209
6145.73 2263
6146.47 2306
6147.21 2202
6147.95 2225
6148.69 2245
6149.43 2313
6150.17 2246
6150.91 2279
6151.65 2351
6152.39 2359
6153.13 2338
6153.87 2404
6154.61 2492
6155.35 2449
6156.09 2557
6156.83 2669
6157.58 2578
6158.32 2559
6159.06 2694
6159.80 2707
6160.54 2765
6161.28 2933
6162.02 3106
6162.76 3314
6163.50 3518
6164.24 3746
6164.98 3925
6165.72 3969
6166.46 3933
6167.21 4060
6167.95 4027
6168.69 3932
6169.43 3741
6170.17 3762
6170.91 3564
6171.65 3606
6172.39 3566
6173.14 3595
6173.88 3487
6174.62 3470
6175.36 3488
6176.10 3576
6176.84 3863
6177.59 4213
6178.33 4837
6179.07 5565
6179.81 6298
6180.55 7155
6181.30 7948
6182.04 8354
6182.78 8574
6183.52 8295
6184.26 7919
6185.01 7244
6185.75 6484
6186.49 5889
6187.23 5364
6187.97 4962
6188.72 4731
6189.46 4579
6190.20 4458
6190.94 4458
6191.69 4349
6192.43 4316
6193.17 4410
6193.92 4265
6194.66 4273
6195.40 4293
6196.14 4247
6196.89 4172
6197.63 4088
6198.37 4179
6199.12 4028
6199.86 4000
6200.60 4186
6201.34 4307
6202.09 4630
6202.83 5259
6203.57 6344
6204.32 7991
6205.06 10190
6205.80 12919
6206.55 15501
6207.29 17463
6208.03 18956
6208.78 19530
6209.52 18882
6210.27 17462
6211.01 15712
6211.75 13462
6212.50 11223
6213.24 9266
6213.98 7528
6214.73 6142
6215.47 5208
6216.22 4464
6216.96 3983
6217.71 3701
6218.45 3368
6219.19 3247
6219.94 3093
6220.68 3008
6221.43 2954
6222.17 2922
6222.92 2851
6223.66 2790
6224.40 2664
6225.15 2560
6225.89 2409
6226.64 2161
6227.38 2086
6228.13 1994
6228.87 2001
6229.62 1911
6230.36 1873
6231.11 1888
6231.85 1904
6232.60 1956
6233.34 2044
6234.09 2129
6234.83 2149
6235.58 2314
6236.32 2354
6237.07 2522
6237.81 2487
6238.56 2572
6239.30 2755
6240.05 2760
6240.80 2638
6241.54 2606
6242.29 2577
6243.03 2612
6243.78 2617
6244.52 2740
6245.27 2733
6246.02 2790
6246.76 2805
6247.51 2772
6248.25 2722
6249.00 2678
6249.75 2574
6250.49 2583
6251.24 2511
6251.98 2339
6252.73 2287
6253.48 2236
6254.22 2307
6254.97 2240
6255.72 2220
6256.46 2200
6257.21 2174
6257.95 2256
6258.70 2240
6259.45 2200
6260.19 2090
6260.94 2132
6261.69 2044
6262.43 2080
6263.18 1990
6263.93 2026
6264.68 1942
6265.42 1966
6266.17 1980
6266.92 2004
6267.66 2023
6268.41 2040
6269.16 2022
6269.91 2007
6270.65 2035
6271.40 2014
6272.15 2026
6272.89 2034
6273.64 1945
6274.39 1997
6275.14 2133
6275.88 2119
6276.63 2102
6277.38 2036
6278.13 1997
6278.88 1949
6279.62 1856
6280.37 1787
6281.12 1741
6281.87 1674
6282.62 1625
6283.36 1631
6284.11 1658
6284.86 1604
6285.61 1550
6286.36 1588
6287.10 1540
6287.85 1524
6288.60 1479
6289.35 1472
6290.10 1452
6290.85 1492
6291.59 1455
6292.34 1425
6293.09 1478
6293.84 1466
6294.59 1492
6295.34 1482
6296.09 1427
6296.84 1410
6297.58 1482
6298.33 1348
6299.08 1332
6299.83 1336
6300.58 1369
6301.33 1309
6302.08 1283
6302.83 1265
6303.58 1270
6304.33 1264
6305.08 1275
6305.83 1331
6306.58 1273
6307.32 1261
6308.07 1326
6308.82 1414
6309.57 1410
6310.32 1351
6311.07 1347
6311.82 1348
6312.57 1365
6313.32 1356
6314.07 1422
6314.82 1447
6315.57 1356
6316.32 1373
6317.07 1347
6317.82 1316
6318.57 1240
6319.32 1134
6320.07 1149
6320.82 1211
6321.57 1106
6322.32 1133
6323.07 1205
6323.82 1186
6324.58 1157
6325.33 1158
6326.08 1132
6326.83 1195
6327.58 1195
6328.33 1190
6329.08 1182
6329.83 1114
6330.58 1172
6331.33 1229
6332.08 1226
6332.83 1185
6333.58 1171
6334.34 1203
6335.09 1175
6335.84 1178
6336.59 1184
6337.34 1132
6338.09 1157
6338.84 1118
6339.59 1134
6340.35 1190
6341.10 1171
6341.85 1180
6342.60 1179
6343.35 1166
6344.10 1124
6344.86 1101
6345.61 1154
6346.36 1183
6347.11 1222
6347.86 1225
6348.62 1298
6349.37 1356
6350.12 1357
6350.87 1407
6351.62 1509
6352.38 1575
6353.13 1602
6353.88 1567
6354.63 1597
6355.38 1454
6356.14 1414
6356.89 1403
6357.64 1318
6358.39 1270
6359.15 1285
6359.90 1359
6360.65 1329
6361.40 1333
6362.16 1271
6362.91 1320
6363.66 1393
6364.42 1514
6365.17 1530
6365.92 1703
6366.67 1736
6367.43 1824
6368.18 1775
6368.93 1661
6369.69 1474
6370.44 1381
6371.19 1320
6371.95 1325
6372.70 1263
6373.45 1230
6374.21 1217
6374.96 1182
6375.71 1166
6376.47 1245
6377.22 1234
6377.98 1252
6378.73 1283
6379.48 1345
6380.24 1301
6380.99 1322
6381.74 1287
6382.50 1286
6383.25 1221
6384.01 1233
6384.76 1159
6385.51 1149
6386.27 1171
6387.02 1154
6387.78 1106
6388.53 1134
6389.29 1092
6390.04 1118
6390.79 1137
6391.55 1082
6392.30 1058
6393.06 1104
6393.81 1075
6394.57 1064
6395.32 1096
6396.08 1084
6396.83 1046
6397.59 1125
6398.34 1092
6399.10 1040
6399.85 1002
6400.61 1056
6401.36 1040
6402.12 1048
6402.87 1029
6403.63 1006
6404.38 1044
6405.14 1076
6405.89 1039
6406.65 1083
6407.40 1052
6408.16 1019
6408.91 1023
6409.67 1092
6410.43 1071
6411.18 1116
6411.94 1101
6412.69 1092
6413.45 1055
6414.20 1121
6414.96 1142
6415.72 1114
6416.47 1124
6417.23 1110
6417.98 1096
6418.74 1073
6419.50 1081
6420.25 1088
6421.01 1000
6421.77 1019
6422.52 1054
6423.28 1054
6424.03 1074
6424.79 1044
6425.55 1033
6426.30 1049
6427.06 1027
6427.82 1062
6428.57 1047
6429.33 1085
6430.09 1089
6430.84 1124
6431.60 1073
6432.36 1054
6433.11 1130
6433.87 1180
6434.63 1158
6435.39 1135
6436.14 1168
6436.90 1192
6437.66 1262
6438.41 1225
6439.17 1199
6439.93 1194
6440.69 1171
6441.44 1235
6442.20 1205
6442.96 1236
6443.72 1264
6444.47 1301
6445.23 1294
6445.99 1304
6446.75 1302
6447.50 1348
6448.26 1317
6449.02 1370
6449.78 1327
6450.54 1319
6451.29 1334
6452.05 1368
6452.81 1407
6453.57 1452
6454.33 1432
6455.08 1514
6455.84 1475
6456.60 1447
6457.36 1458
6458.12 1481
6458.88 1443
6459.64 1522
6460.39 1573
6461.15 1625
6461.91 1624
6462.67 1587
6463.43 1672
6464.19 1623
6464.95 1647
6465.70 1729
6466.46 1758
6467.22 1715
6467.98 1727
6468.74 1671
6469.50 1684
6470.26 1739
6471.02 1735
6471.78 1693
6472.54 1682
6473.30 1717
6474.05 1760
6474.81 1770
6475.57 1816
6476.33 1849
6477.09 1978
6477.85 1936
6478.61 1970
6479.37 1955
6480.13 2047
6480.89 2086
6481.65 2112
6482.41 2111
6483.17 2129
6483.93 2132
6484.69 2141
6485.45 2206
6486.21 2262
6486.97 2330
6487.73 2322
6488.49 2344
6489.25 2433
6490.01 2639
6490.77 2632
6491.53 2684
6492.29 2798
6493.05 2769
6493.81 2728
6494.57 2774
6495.33 2858
6496.10 2794
6496.86 2771
6497.62 2747
6498.38 2757
6499.14 2822
6499.90 2859
6500.66 2822
6501.42 3056
6502.18 3334
6502.94 3862
6503.70 4744
6504.47 5988
6505.23 7553
6505.99 8910
6506.75 10112
6507.51 10877
6508.27 11056
6509.03 10516
6509.79 9603
6510.56 8439
6511.32 7289
6512.08 6367
6512.84 5296
6513.60 4613
6514.36 4116
6515.13 3772
6515.89 3404
6516.65 3306
6517.41 3245
6518.17 3255
6518.94 3241
6519.70 3367
6520.46 3334
6521.22 3384
6521.98 3555
6522.75 3748
6523.51 4010
6524.27 4476
6525.03 4887
6525.79 5271
6526.56 5503
6527.32 5528
6528.08 5461
6528.84 5294
6529.61 5041
6530.37 4870
6531.13 4916
6531.90 5094
6532.66 5567
6533.42 6103
6534.18 6855
6534.95 7384
6535.71 7583
6536.47 7524
6537.24 7008
6538.00 6540
6538.76 5802
6539.53 4996
6540.29 4291
6541.05 3850
6541.82 3507
6542.58 3241
6543.34 3168
6544.11 3218
6544.87 3039
6545.63 2954
6546.40 2975
6547.16 2928
6547.92 2895
6548.69 2883
6549.45 2848
6550.21 2801
6550.98 2777
6551.74 2645
6552.51 2594
6553.27 2597
6554.03 2615
6554.80 2624
6555.56 2618
6556.33 2662
6557.09 2557
6557.85 2653
6558.62 2737
6559.38 2763
6560.15 2823
6560.91 2923
6561.68 2940
6562.44 2987
6563.21 3017
6563.97 2904
6564.74 2978
6565.50 2959
6566.26 2917
6567.03 2957
6567.79 2897
6568.56 2918
6569.32 2950
6570.09 2992
6570.85 2996
6571.62 2947
6572.38 3098
6573.15 3164
6573.91 3117
6574.68 3169
6575.44 3222
6576.21 3234
6576.98 3287
6577.74 3237
6578.51 3149
6579.27 3287
6580.04 3194
6580.80 3293
6581.57 3367
6582.33 3286
6583.10 3203
6583.87 3257
6584.63 3254
6585.40 3194
6586.16 3129
6586.93 3221
6587.70 3210
6588.46 3317
6589.23 3553
6589.99 3757
6590.76 4033
6591.53 4415
6592.29 4757
6593.06 5263
6593.82 5434
6594.59 5400
6595.36 5287
6596.12 5151
6596.89 4771
6597.66 4495
6598.42 4231
6599.19 3812
6599.96 3510
6600.72 3338
6601.49 3174
6602.26 2942
6603.02 2890
6603.79 2834
6604.56 2748
6605.33 2713
6606.09 2749
6606.86 2755
6607.63 2788
6608.39 2707
6609.16 2632
6609.93 2615
6610.70 2606
6611.46 2618
6612.23 2593
6613.00 2604
6613.77 2525
6614.53 2556
6615.30 2639
6616.07 2625
6616.84 2771
6617.60 2904
6618.37 3040
6619.14 3374
6619.91 3659
6620.68 3985
6621.44 4210
6622.21 4332
6622.98 4245
6623.75 4035
6624.52 3831
6625.28 3677
6626.05 3401
6626.82 3119
6627.59 2957
6628.36 2785
6629.13 2781
6629.89 2738
6630.66 2787
6631.43 2906
6632.20 3045
6632.97 3120
6633.74 3197
6634.51 3302
6635.27 3249
6636.04 3279
6636.81 3277
6637.58 3234
6638.35 3355
6639.12 3424
6639.89 3493
6640.66 3496
6641.43 3366
6642.19 3249
6642.96 3176
6643.73 2994
6644.50 2855
6645.27 2627
6646.04 2528
6646.81 2428
6647.58 2281
6648.35 2298
6649.12 2251
6649.89 2089
6650.66 2146
6651.43 2148
6652.20 2061
6652.97 2182
6653.74 2254
6654.51 2214
6655.28 2204
6656.05 2189
6656.82 2149
6657.59 2109
6658.36 2068
6659.13 2017
6659.90 2007
6660.67 1989
6661.44 1993
6662.21 2064
6662.98 2029
6663.75 2033
6664.52 2029
6665.29 2030
6666.06 2007
6666.83 2005
6667.60 2077
6668.37 2183
6669.14 2275
6669.91 2176
6670.68 2254
6671.46 2216
6672.23 2174
6673.00 2111
6673.77 2128
6674.54 2142
6675.31 2115
6676.08 2177
6676.85 2212
6677.62 2211
6678.40 2205
6679.17 2184
6679.94 2287
6680.71 2348
6681.48 2406
6682.25 2524
6683.02 2703
6683.80 2701
6684.57 2749
6685.34 2679
6686.11 2628
6686.88 2450
6687.65 2309
6688.43 2159
6689.20 2062
6689.97 1929
6690.74 1836
6691.51 1862
6692.29 1830
6693.06 1802
6693.83 1765
6694.60 1703
6695.37 1744
6696.15 1715
6696.92 1751
6697.69 1700
6698.46 1718
6699.24 1679
6700.01 1693
6700.78 1643
6701.55 1599
6702.33 1531
6703.10 1564
6703.87 1574
6704.64 1536
6705.42 1519
6706.19 1526
6706.96 1536
6707.74 1561
6708.51 1527
6709.28 1517
6710.06 1471
6710.83 1439
6711.60 1439
6712.37 1472
6713.15 1410
6713.92 1405
6714.69 1365
6715.47 1361
6716.24 1388
6717.01 1389
6717.79 1400
6718.56 1354
6719.34 1319
6720.11 1358
6720.88 1337
6721.66 1318
6722.43 1343
6723.20 1365
6723.98 1367
6724.75 1376
6725.53 1304
6726.30 1347
6727.07 1344
6727.85 1379
6728.62 1310
6729.40 1318
6730.17 1393
6730.95 1378
6731.72 1384
6732.49 1428
6733.27 1370
6734.04 1376
6734.82 1482
6735.59 1509
6736.37 1538
6737.14 1487
6737.92 1519
6738.69 1500
6739.47 1550
6740.24 1565
6741.01 1546
6741.79 1555
6742.56 1483
6743.34 1564
6744.11 1532
6744.89 1513
6745.67 1480
6746.44 1548
6747.22 1540
6747.99 1657
6748.77 1759
6749.54 1824
6750.32 1944
6751.09 2044
6751.87 2149
6752.64 2254
6753.42 2090
6754.19 1928
6754.97 1930
6755.75 1745
6756.52 1707
6757.30 1730
6758.07 1788
6758.85 1778
6759.63 1754
6760.40 1774
6761.18 1709
6761.95 1685
6762.73 1663
6763.51 1661
6764.28 1702
6765.06 1715
6765.83 1694
6766.61 1761
6767.39 1708
6768.16 1655
6768.94 1586
6769.72 1556
6770.49 1575
6771.27 1482
6772.05 1470
6772.82 1458
6773.60 1404
6774.38 1398
6775.15 1379
6775.93 1384
6776.71 1352
6777.48 1329
6778.26 1404
6779.04 1380
6779.82 1338
6780.59 1440
6781.37 1343
6782.15 1369
6782.92 1329
6783.70 1310
6784.48 1334
6785.26 1299
6786.03 1229
6786.81 1230
6787.59 1247
6788.37 1225
6789.14 1235
6789.92 1253
6790.70 1237
6791.48 1162
6792.25 1145
6793.03 1146
6793.81 1141
6794.59 1137
6795.37 1210
6796.14 1163
6796.92 1162
6797.70 1173
6798.48 1178
6799.26 1163
6800.04 1159
6800.81 1171
6801.59 1191
6802.37 1156
6803.15 1172
6803.93 1233
6804.71 1192
6805.48 1177
6806.26 1162
6807.04 1218
6807.82 1192
6808.60 1137
6809.38 1162
6810.16 1154
6810.94 1087
6811.71 1141
6812.49 1088
6813.27 1128
6814.05 1136
6814.83 1144
6815.61 1184
6816.39 1164
6817.17 1156
6817.95 1095
6818.73 1114
6819.51 1147
6820.29 1180
6821.07 1083
6821.84 1116
6822.62 1074
6823.40 1099
6824.18 1154
6824.96 1151
6825.74 1142
6826.52 1113
6827.30 1118
6828.08 1137
6828.86 1112
6829.64 1109
6830.42 1111
6831.20 1134
6831.98 1188
6832.76 1196
6833.54 1196
6834.32 1316
6835.10 1474
6835.88 1650
6836.66 1774
6837.44 1863
6838.22 1874
6839.01 1898
6839.79 1896
6840.57 1684
6841.35 1585
6842.13 1539
6842.91 1427
6843.69 1440
6844.47 1419
6845.25 1528
6846.03 1637
6846.81 1780
6847.59 2065
6848.37 2427
6849.16 2521
6849.94 2603
6850.72 2642
6851.50 2594
6852.28 2355
6853.06 2189
6853.84 1998
6854.62 1870
6855.41 1748
6856.19 1551
6856.97 1441
6857.75 1372
6858.53 1337
6859.31 1364
6860.10 1282
6860.88 1309
6861.66 1303
6862.44 1376
6863.22 1373
6864.00 1390
6864.79 1392
6865.57 1405
6866.35 1414
6867.13 1410
6867.91 1423
6868.70 1436
6869.48 1394
6870.26 1331
6871.04 1399
6871.83 1469
6872.61 1493
6873.39 1498
6874.17 1556
6874.96 1567
6875.74 1610
6876.52 1698
6877.30 1842
6878.09 2024
6878.87 2215
6879.65 2547
6880.43 2826
6881.22 2846
6882.00 2786
6882.78 2672
6883.57 2609
6884.35 2527
6885.13 2478
6885.92 2560
6886.70 2556
6887.48 2666
6888.27 2617
6889.05 2585
6889.83 2445
6890.62 2197
6891.40 2152
6892.18 2075
6892.97 2001
6893.75 1868
6894.53 1821
6895.32 1854
6896.10 1856
6896.88 1796
6897.67 1706
6898.45 1753
6899.24 1792
6900.02 1791
6900.80 1782
6901.59 1777
6902.37 1745
6903.16 1630
6903.94 1661
6904.73 1727
6905.51 1683
6906.29 1694
6907.08 1648
6907.86 1613
6908.65 1579
6909.43 1567
6910.22 1574
6911.00 1644
6911.79 1640
6912.57 1516
6913.35 1606
6914.14 1578
6914.92 1593
6915.71 1641
6916.49 1649
6917.28 1592
6918.06 1622
6918.85 1673
6919.63 1639
6920.42 1627
6921.20 1650
6921.99 1678
6922.78 1671
6923.56 1681
6924.35 1683
6925.13 1776
6925.92 1856
6926.70 1860
6927.49 1846
6928.27 1833
6929.06 1873
6929.84 1873
6930.63 1834
6931.42 1837
6932.20 1859
6932.99 1833
6933.77 1869
6934.56 1881
6935.35 1925
6936.13 2091
6936.92 2147
6937.70 2328
6938.49 2430
6939.28 2661
6940.06 2809
6940.85 2957
6941.63 3099
6942.42 3154
6943.21 3258
6943.99 3111
6944.78 3191
6945.57 3257
6946.35 3213
6947.14 3229
6947.93 3240
6948.71 3333
6949.50 3061
6950.29 2927
6951.07 2879
6951.86 2833
6952.65 2686
6953.44 2641
6954.22 2641
6955.01 2661
6955.80 2660
6956.58 2667
6957.37 2628
6958.16 2695
6958.95 2731
6959.73 2746
6960.52 2744
6961.31 2824
6962.09 2898
6962.88 2985
6963.67 3020
6964.46 3225
6965.25 3370
6966.03 3589
6966.82 3835
6967.61 4036
6968.40 4150
6969.18 4213
6969.97 4098
6970.76 4169
6971.55 4175
6972.34 4146
6973.12 4073
6973.91 3964
6974.70 4006
6975.49 4162
6976.28 4222
6977.07 4336
6977.85 4662
6978.64 5053
6979.43 5856
6980.22 7256
6981.01 9285
6981.80 11483
6982.59 14305
6983.37 16672
6984.16 18437
6984.95 19254
6985.74 19034
6986.53 18225
6987.32 16329
6988.11 13902
6988.90 11646
6989.69 9422
6990.47 7727
6991.26 6287
6992.05 5199
6992.84 4452
6993.63 3813
6994.42 3436
6995.21 3191
6996.00 2833
6996.79 2755
6997.58 2712
6998.37 2624
6999.16 2493
6999.95 2464
7000.74 2424
7001.53 2301
7002.32 2212
7003.11 2136
7003.90 1990
7004.69 1886
7005.48 1854
7006.27 1777
7007.06 1764
7007.85 1802
7008.64 1825
7009.43 1902
7010.22 2013
7011.01 2092
7011.80 2249
7012.59 2399
7013.38 2362
7014.17 2368
7014.96 2333
7015.75 2173
7016.54 2095
7017.33 2071
7018.12 2187
7018.91 2173
7019.70 2240
7020.49 2380
7021.28 2561
7022.07 2599
7022.87 2634
7023.66 2759
7024.45 2688
7025.24 2672
7026.03 2602
7026.82 2523
7027.61 2395
7028.40 2395
7029.19 2264
7029.99 2208
7030.78 2080
7031.57 2038
7032.36 2039
7033.15 2017
7033.94 2047
7034.74 2068
7035.53 2101
7036.32 2105
7037.11 2146
7037.90 2114
7038.69 2108
7039.49 2169
7040.28 2260
7041.07 2254
7041.86 2176
7042.65 2203
7043.45 2163
7044.24 2169
7045.03 2216
7045.82 2342
7046.61 2332
7047.41 2473
7048.20 2660
7048.99 2685
7049.78 2695
7050.58 2603
7051.37 2587
7052.16 2361
7052.95 2216
7053.75 2127
7054.54 2043
7055.33 2074
7056.13 2077
7056.92 2017
7057.71 2044
7058.50 2035
7059.30 2011
7060.09 1994
7060.88 1965
7061.68 1928
7062.47 1979
7063.26 1988
7064.06 1914
7064.85 1812
7065.64 1800
7066.44 1777
7067.23 1758
7068.02 1654
7068.82 1617
7069.61 1577
7070.40 1559
7071.20 1538
7071.99 1513
7072.78 1470
7073.58 1416
7074.37 1478
7075.17 1439
7075.96 1410
7076.75 1383
7077.55 1407
7078.34 1350
7079.14 1437
7079.93 1389
7080.72 1444
7081.52 1413
7082.31 1453
7083.11 1466
7083.90 1492
7084.70 1542
7085.49 1640
7086.28 1666
7087.08 1795
7087.87 1738
7088.67 1664
7089.46 1569
7090.26 1497
7091.05 1416
7091.85 1322
7092.64 1348
7093.44 1322
7094.23 1192
7095.03 1157
7095.82 1161
7096.62 1160
7097.41 1133
7098.21 1218
7099.00 1140
7099.80 1115
7100.59 1120
7101.39 1140
7102.18 1099
7102.98 1082
7103.77 1110
7104.57 1078
7105.37 1035
7106.16 992
7106.96 1026
7107.75 1020
7108.55 1057
7109.34 1006
7110.14 965
7110.94 1016
7111.73 945
7112.53 988
7113.32 1052
7114.12 1048
7114.92 1053
7115.71 1006
7116.51 1016
7117.30 1022
7118.10 1067
7118.90 980
7119.69 974
7120.49 984
7121.29 982
7122.08 982
7122.88 1019
7123.68 982
7124.47 985
7125.27 1035
7126.07 1032
7126.86 1051
7127.66 1097
7128.46 1121
7129.25 1083
7130.05 1077
7130.85 1149
7131.64 1102
7132.44 1058
7133.24 1046
7134.04 990
7134.83 968
7135.63 972
7136.43 939
7137.23 936
7138.02 910
7138.82 910
7139.62 922
7140.42 908
7141.21 893
7142.01 946
7142.81 885
7143.61 897
7144.40 850
7145.20 846
7146.00 862
7146.80 855
7147.59 855
7148.39 913
7149.19 829
7149.99 830
7150.79 868
7151.59 852
7152.38 869
7153.18 860
7153.98 858
7154.78 917
7155.58 975
7156.38 918
7157.17 881
7157.97 937
7158.77 860
7159.57 894
7160.37 874
7161.17 886
7161.97 877
7162.76 907
7163.56 912
7164.36 929
7165.16 872
7165.96 873
7166.76 878
7167.56 837
7168.36 846
7169.16 849
7169.96 842
7170.75 803
7171.55 811
7172.35 754
7173.15 719
7173.95 724
7174.75 743
7175.55 729
7176.35 770
7177.15 705
7177.95 759
7178.75 767
7179.55 825
7180.35 820
7181.15 789
7181.95 800
7182.75 813
7183.55 778
7184.35 795
7185.15 764
7185.95 777
7186.75 785
7187.55 731
7188.35 746
7189.15 735
7189.95 746
7190.75 728
7191.55 736
7192.35 732
7193.15 720
7193.95 718
7194.75 724
7195.55 706
7196.35 708
7197.15 748
7197.95 765
7198.76 733
7199.56 699
7200.36 784
7201.16 764
7201.96 718
7202.76 683
7203.56 707
7204.36 740
7205.16 762
7205.96 738
7206.77 724
7207.57 745
7208.37 762
7209.17 769
7209.97 779
7210.77 766
7211.57 803
7212.38 752
7213.18 755
7213.98 788
7214.78 771
7215.58 794
7216.38 775
7217.19 794
7217.99 815
7218.79 836
7219.59 823
7220.39 855
7221.20 843
7222.00 856
7222.80 805
7223.60 806
7224.40 812
7225.21 801
7226.01 817
7226.81 809
7227.61 808
7228.42 847
7229.22 846
7230.02 869
7230.82 888
7231.63 962
7232.43 1056
7233.23 1131
7234.03 1235
7234.84 1308
7235.64 1399
7236.44 1302
7237.25 1297
7238.05 1269
7238.85 1163
7239.65 1128
7240.46 1075
7241.26 1014
7242.06 955
7242.87 925
7243.67 933
7244.47 877
7245.28 920
7246.08 854
7246.88 856
7247.69 819
7248.49 841
7249.30 862
7250.10 874
7250.90 928
7251.71 889
7252.51 916
7253.31 937
7254.12 927
7254.92 887
7255.73 872
7256.53 871
7257.33 918
7258.14 871
7258.94 869
7259.75 829
7260.55 848
7261.35 841
7262.16 905
7262.96 860
7263.77 904
7264.57 956
7265.38 907
7266.18 946
7266.99 897
7267.79 933
7268.59 980
7269.40 977
7270.20 935
7271.01 961
7271.81 991
7272.62 997
7273.42 1049
7274.23 1040
7275.03 995
7275.84 1012
7276.64 1046
7277.45 1064
7278.25 1116
7279.06 1255
7279.86 1414
7280.67 1657
7281.48 1924
7282.28 2140
7283.09 2284
7283.89 2292
7284.70 2179
7285.50 2016
7286.31 1824
7287.11 1701
7287.92 1571
7288.73 1444
7289.53 1242
7290.34 1168
7291.14 1017
7291.95 1017
7292.76 962
7293.56 1006
7294.37 977
7295.17 1009
7295.98 1013
7296.79 988
7297.59 969
7298.40 997
7299.21 1066
7300.01 1010
7300.82 1031
7301.62 1019
7302.43 1028
7303.24 1046
7304.04 990
7304.85 995
7305.66 1030
7306.46 1042
7307.27 1036
7308.08 1102
7308.89 1138
7309.69 1089
7310.50 1131
7311.31 1126
7312.11 1145
7312.92 1150
7313.73 1307
7314.53 1398
7315.34 1622
7316.15 1756
7316.96 1913
7317.76 2131
7318.57 2262
7319.38 2079
7320.19 2001
7320.99 1951
7321.80 1779
7322.61 1650
7323.42 1545
7324.22 1378
7325.03 1271
7325.84 1249
7326.65 1181
7327.46 1151
7328.26 1068
7329.07 1060
7329.88 1093
7330.69 1120
7331.50 1081
7332.30 1115
7333.11 1081
7333.92 1065
7334.73 1080
7335.54 1131
7336.35 1206
7337.15 1197
7337.96 1139
7338.77 1242
7339.58 1208
7340.39 1137
7341.20 1120
7342.01 1143
7342.82 1046
7343.62 1005
7344.43 959
7345.24 944
7346.05 926
7346.86 947
7347.67 893
7348.48 857
7349.29 834
7350.10 837
7350.91 842
7351.71 825
7352.52 832
7353.33 875
7354.14 855
7354.95 847
7355.76 859
7356.57 868
7357.38 878
7358.19 878
7359.00 865
7359.81 812
7360.62 822
7361.43 830
7362.24 856
7363.05 861
7363.86 841
7364.67 800
7365.48 864
7366.29 813
7367.10 820
7367.91 830
7368.72 797
7369.53 829
7370.34 827
7371.15 789
7371.96 797
7372.77 829
7373.58 837
7374.39 851
7375.20 824
7376.01 814
7376.82 879
7377.63 952
7378.45 1002
7379.26 1043
7380.07 1033
7380.88 1032
7381.69 995
7382.50 946
7383.31 954
7384.12 935
7384.93 858
7385.74 848
7386.56 815
7387.37 792
7388.18 791
7388.99 702
7389.80 755
7390.61 740
7391.42 772
7392.24 715
7393.05 695
7393.86 705
7394.67 744
7395.48 744
7396.29 706
7397.10 776
7397.92 774
7398.73 782
7399.54 770
7400.35 764
7401.16 744
7401.98 738
7402.79 711
7403.60 727
7404.41 706
7405.23 659
7406.04 707
7406.85 676
7407.66 639
7408.47 651
7409.29 657
7410.10 656
7410.91 639
7411.72 629
7412.54 645
7413.35 617
7414.16 636
7414.98 629
7415.79 612
7416.60 638
7417.41 659
7418.23 647
7419.04 628
7419.85 603
7420.67 637
7421.48 628
7422.29 622
7423.11 626
7423.92 614
7424.73 646
7425.54 619
7426.36 627
7427.17 614
7427.99 636
7428.80 617
7429.61 624
7430.43 649
7431.24 622
7432.05 603
7432.87 596
7433.68 612
7434.49 633
7435.31 658
7436.12 648
7436.94 653
7437.75 638
7438.56 638
7439.38 613
7440.19 628
7441.01 629
7441.82 616
7442.64 633
7443.45 624
7444.26 618
7445.08 640
7445.89 642
7446.71 649
7447.52 640
7448.34 631
7449.15 619
7449.97 596
7450.78 574
7451.59 599
7452.41 589
7453.22 608
7454.04 602
7454.85 576
7455.67 558
7456.48 543
7457.30 576
7458.11 553
7458.93 585
7459.74 561
7460.56 535
7461.38 562
7462.19 571
7463.01 561
7463.82 590
7464.64 537
7465.45 518
7466.27 557
7467.08 592
7467.90 586
7468.72 566
7469.53 557
7470.35 597
7471.16 620
7471.98 601
7472.79 635
7473.61 647
7474.43 599
7475.24 577
7476.06 548
7476.87 629
7477.69 581
7478.51 518
7479.32 552
7480.14 568
7480.96 574
7481.77 541
7482.59 555
7483.41 565
7484.22 565
7485.04 565
7485.85 547
7486.67 545
7487.49 532
7488.31 532
7489.12 562
7489.94 528
7490.76 560
7491.57 556
7492.39 551
7493.21 540
7494.02 568
7494.84 613
7495.66 583
7496.48 591
7497.29 593
7498.11 568
7498.93 588
7499.74 585
7500.56 555
7501.38 586
7502.20 542
7503.01 572
7503.83 558
7504.65 568
7505.47 600
7506.29 570
7507.10 558
7507.92 550
7508.74 539
7509.56 590
7510.37 551
7511.19 565
7512.01 545
7512.83 547
7513.65 556
7514.47 561
7515.28 556
7516.10 586
7516.92 571
7517.74 574
7518.56 597
7519.38 552
7520.19 536
7521.01 554
7521.83 580
7522.65 597
7523.47 584
7524.29 572
7525.11 592
7525.92 577
7526.74 565
7527.56 620
7528.38 628
7529.20 596
7530.02 616
7530.84 615
7531.66 604
7532.48 640
7533.30 648
7534.12 616
7534.93 582
7535.75 581
7536.57 615
7537.39 567
7538.21 582
7539.03 626
7539.85 630
7540.67 627
7541.49 676
7542.31 687
7543.13 692
7543.95 676
7544.77 682
7545.59 663
7546.41 666
7547.23 617
7548.05 596
7548.87 626
7549.69 627
7550.51 636
7551.33 567
7552.15 601
7552.97 645
7553.79 609
7554.61 584
7555.43 596
7556.25 628
7557.07 625
7557.89 616
7558.71 663
7559.53 646
7560.36 627
7561.18 645
7562.00 657
7562.82 685
7563.64 683
7564.46 701
7565.28 656
7566.10 658
7566.92 650
7567.74 654
7568.56 665
7569.39 670
7570.21 646
7571.03 616
7571.85 617
7572.67 667
7573.49 747
7574.31 697
7575.14 662
7575.96 673
7576.78 661
7577.60 666
7578.42 694
7579.24 698
7580.06 670
7580.89 676
7581.71 719
7582.53 729
7583.35 707
7584.17 758
7585.00 785
7585.82 783
7586.64 758
7587.46 801
7588.29 785
7589.11 776
7589.93 807
7590.75 829
7591.57 788
7592.40 813
7593.22 903
7594.04 836
7594.86 778
7595.69 851
7596.51 894
7597.33 883
7598.15 867
7598.98 877
7599.80 954
7600.62 1039
7601.45 1039
7602.27 1070
7603.09 1134
7603.92 1094
7604.74 1100
7605.56 1075
7606.38 1041
7607.21 1000
7608.03 941
7608.85 922
7609.68 921
7610.50 897
7611.32 872
7612.15 906
7612.97 896
7613.80 966
7614.62 1072
7615.44 1088
7616.27 1134
7617.09 1143
7617.91 1123
7618.74 1054
7619.56 1079
7620.39 1102
7621.21 1077
7622.03 1062
7622.86 1041
7623.68 1029
7624.51 1051
7625.33 1086
7626.15 1111
7626.98 1135
7627.80 1162
7628.63 1212
7629.45 1256
7630.28 1299
7631.10 1325
7631.93 1240
7632.75 1202
7633.58 1139
7634.40 1055
7635.22 1037
7636.05 922
7636.87 914
7637.70 845
7638.52 843
7639.35 858
7640.17 819
7641.00 890
7641.82 875
7642.65 910
7643.47 1018
7644.30 1014
7645.13 1014
7645.95 1014
7646.78 1037
7647.60 1027
7648.43 1082
7649.25 1067
7650.08 1022
7650.90 944
7651.73 955
7652.55 905
7653.38 803
7654.21 754
7655.03 818
7655.86 809
7656.68 749
7657.51 715
7658.34 774
7659.16 757
7659.99 683
7660.81 745
7661.64 722
7662.47 762
7663.29 764
7664.12 750
7664.95 727
7665.77 727
7666.60 746
7667.42 738
7668.25 720
7669.08 692
7669.90 650
7670.73 672
7671.56 647
7672.38 662
7673.21 692
7674.04 652
7674.87 644
7675.69 645
7676.52 659
7677.35 639
7678.17 656
7679.00 633
7679.83 687
7680.65 779
7681.48 768
7682.31 756
7683.14 794
7683.96 811
7684.79 787
7685.62 754
7686.45 785
7687.27 793
7688.10 745
7688.93 691
7689.76 718
7690.58 704
7691.41 685
7692.24 716
7693.07 741
7693.90 762
7694.72 751
7695.55 750
7696.38 800
7697.21 795
7698.04 814
7698.86 803
7699.69 794
7700.52 736
7701.35 756
7702.18 723
7703.01 700
7703.83 737
7704.66 695
7705.49 664
7706.32 639
7707.15 665
7707.98 664
7708.81 635
7709.63 641
7710.46 651
7711.29 633
7712.12 650
7712.95 644
7713.78 648
7714.61 648
7715.44 639
7716.27 622
7717.10 623
7717.93 630
7718.75 614
7719.58 603
7720.41 612
7721.24 623
7722.07 623
7722.90 650
7723.73 703
7724.56 701
7725.39 684
7726.22 699
7727.05 764
7727.88 737
7728.71 680
7729.54 701
7730.37 718
7731.20 698
7732.03 693
7732.86 662
7733.69 631
7734.52 575
7735.35 630
7736.18 615
7737.01 594
7737.84 546
7738.67 573
7739.50 556
7740.33 562
7741.16 582
7741.99 654
7742.82 687
7743.65 684
7744.48 651
7745.31 723
7746.14 711
7746.98 764
7747.81 779
7748.64 726
7749.47 691
7750.30 649
7751.13 644
7751.96 598
7752.79 600
7753.62 610
7754.45 591
7755.29 594
7756.12 560
7756.95 581
7757.78 631
7758.61 620
7759.44 563
7760.27 560
7761.11 559
7761.94 576
7762.77 595
7763.60 539
7764.43 565
7765.26 556
7766.10 572
7766.93 565
7767.76 543
7768.59 547
7769.42 545
7770.26 556
7771.09 531
7771.92 537
7772.75 554
7773.58 566
7774.42 550
7775.25 533
7776.08 522
7776.91 550
7777.75 513
7778.58 524
7779.41 520
7780.24 527
7781.08 580
7781.91 546
7782.74 551
7783.57 562
7784.41 542
7785.24 524
7786.07 553
7786.91 554
7787.74 541
7788.57 541
7789.40 572
7790.24 541
7791.07 575
7791.90 591
7792.74 536
7793.57 539
7794.40 562
7795.24 608
7796.07 594
7796.90 563
7797.74 572
7798.57 606
7799.40 624
7800.24 626
7801.07 628
7801.91 627
7802.74 637
7803.57 629
7804.41 646
7805.24 638
7806.07 656
7806.91 656
7807.74 672
7808.58 641
7809.41 692
7810.25 734
7811.08 741
7811.91 736
7812.75 784
7813.58 858
7814.42 841
7815.25 829
7816.09 849
7816.92 824
7817.75 845
7818.59 872
7819.42 903
7820.26 918
7821.09 931
7821.93 979
7822.76 994
7823.60 971
7824.43 836
7825.27 839
7826.10 856
7826.94 815
7827.77 802
7828.61 796
7829.44 793
7830.28 815
7831.11 858
7831.95 905
7832.78 890
7833.62 891
7834.46 865
7835.29 820
7836.13 819
7836.96 768
7837.80 800
7838.63 743
7839.47 697
7840.31 673
7841.14 651
7841.98 662
7842.81 681
7843.65 671
7844.48 684
7845.32 643
7846.16 663
7846.99 657
7847.83 601
7848.67 589
7849.50 579
7850.34 618
7851.17 635
7852.01 610
7852.85 616
7853.68 641
7854.52 625
7855.36 604
7856.19 599
7857.03 651
7857.87 640
7858.70 572
7859.54 616
7860.38 644
7861.21 581
7862.05 558
7862.89 642
7863.72 595
7864.56 624
7865.40 609
7866.24 631
7867.07 646
7867.91 675
7868.75 668
7869.59 628
7870.42 640
7871.26 685
7872.10 645
7872.94 657
7873.77 705
7874.61 658
7875.45 722
7876.29 764
7877.12 834
7877.96 824
7878.80 844
7879.64 835
7880.47 824
7881.31 804
7882.15 819
7882.99 770
7883.83 761
7884.66 703
7885.50 742
7886.34 759
7887.18 744
7888.02 752
7888.86 765
7889.69 822
7890.53 836
7891.37 831
7892.21 762
7893.05 743
7893.89 689
7894.73 756
7895.56 704
7896.40 640
7897.24 663
7898.08 653
7898.92 659
7899.76 661
7900.60 694
7901.44 635
7902.28 674
7903.12 702
7903.95 669
7904.79 655
7905.63 643
7906.47 683
7907.31 667
7908.15 684
7908.99 692
7909.83 666
7910.67 704
7911.51 741
7912.35 755
7913.19 815
7914.03 911
7914.87 939
7915.71 1111
7916.55 1138
7917.39 1123
7918.23 1160
7919.07 1134
7919.91 1082
7920.75 958
7921.59 917
7922.43 854
7923.27 736
7924.11 743
7924.95 684
7925.79 671
7926.63 591
7927.47 630
7928.31 590
7929.15 611
7929.99 632
7930.83 613
7931.67 566
7932.51 613
7933.35 574
7934.19 580
7935.04 557
7935.88 531
7936.72 592
7937.56 568
7938.40 606
7939.24 586
7940.08 539
7940.92 537
7941.76 596
7942.60 565
7943.45 581
7944.29 617
7945.13 653
7945.97 596
7946.81 614
7947.65 647
7948.49 651
7949.34 643
7950.18 647
7951.02 698
7951.86 655
7952.70 704
7953.54 741
7954.39 734
7955.23 756
7956.07 753
7956.91 761
7957.75 718
7958.60 707
7959.44 764
7960.28 750
7961.12 722
7961.96 761
7962.81 793
7963.65 834
7964.49 926
7965.33 948
7966.18 1001
7967.02 1000
7967.86 943
7968.70 908
7969.55 837
7970.39 783
7971.23 698
7972.08 702
7972.92 677
7973.76 652
7974.60 651
7975.45 652
7976.29 629
7977.13 576
7977.98 545
7978.82 597
7979.66 592
7980.51 551
7981.35 602
7982.19 576
7983.04 600
7983.88 549
7984.72 600
7985.57 584
7986.41 587
7987.25 577
7988.10 537
7988.94 513
7989.78 539
7990.63 545
7991.47 552
7992.32 500
7993.16 544
7994.00 544
7994.85 511
7995.69 498
7996.54 497
7997.38 539
7998.22 526
7999.07 497
7999.91 505
8000.76 505
8001.60 469
8002.45 473
8003.29 492
8004.13 455
8004.98 429
8005.82 475
8006.67 453
8007.51 429
8008.36 458
8009.20 418
8010.05 442
8010.89 436
8011.74 467
8012.58 420
8013.43 471
8014.27 486
8015.12 415
8015.96 386
8016.81 455
8017.65 431
8018.50 454
8019.34 405
8020.19 413
8021.03 419
8021.88 419
8022.72 423
8023.57 401
8024.41 397
8025.26 434
8026.11 419
8026.95 427
8027.80 430
8028.64 445
8029.49 418
8030.33 402
8031.18 437
8032.03 446
8032.87 427
8033.72 439
8034.56 424
8035.41 455
8036.26 444
8037.10 436
8037.95 429
8038.80 462
8039.64 413
8040.49 435
8041.34 435
8042.18 419
8043.03 430
8043.87 433
8044.72 447
8045.57 421
8046.41 424
8047.26 434
8048.11 448
8048.96 400
8049.80 439
8050.65 440
8051.50 464
8052.34 418
8053.19 425
8054.04 440
8054.88 388
8055.73 446
8056.58 432
8057.43 403
8058.27 406
8059.12 441
8059.97 417
8060.82 406
8061.66 374
8062.51 379
8063.36 374
8064.21 418
8065.05 422
8065.90 406
8066.75 407
8067.60 413
8068.44 406
8069.29 419
8070.14 380
8070.99 394
8071.84 397
8072.68 387
8073.53 391
8074.38 401
8075.23 416
8076.08 384
8076.93 375
8077.77 398
8078.62 414
8079.47 394
8080.32 381
8081.17 380
8082.02 410
8082.87 419
8083.71 399
8084.56 374
8085.41 390
8086.26 404
8087.11 402
8087.96 387
8088.81 374
8089.66 410
8090.51 365
8091.35 354
8092.20 381
8093.05 407
8093.90 378
8094.75 363
8095.60 374
8096.45 356
8097.30 359
8098.15 383
8099.00 375
8099.85 406
8100.70 393
8101.55 441
8102.40 408
8103.25 389
8104.10 394
8104.95 400
8105.80 371
8106.65 395
8107.50 394
8108.35 374
8109.20 427
8110.05 401
8110.90 390
8111.75 380
8112.60 388
8113.45 421
8114.30 389
8115.15 379
8116.00 401
8116.85 419
8117.70 396
8118.55 411
8119.40 410
8120.25 389
8121.10 430
8121.95 442
8122.80 440
8123.65 441
8124.50 415
8125.35 398
8126.20 384
8127.06 417
8127.91 430
8128.76 451
8129.61 441
8130.46 483
8131.31 468
8132.16 439
8133.01 482
8133.86 446
8134.72 424
8135.57 397
8136.42 422
8137.27 441
8138.12 429
8138.97 404
8139.83 440
8140.68 413
8141.53 405
8142.38 419
8143.23 431
8144.08 482
8144.94 421
8145.79 425
8146.64 415
8147.49 459
8148.34 445
8149.20 429
8150.05 499
8150.90 496
8151.75 520
8152.60 534
8153.46 529
8154.31 523
8155.16 526
8156.01 492
8156.87 494
8157.72 448
8158.57 458
8159.42 465
8160.28 451
8161.13 430
8161.98 401
8162.84 425
8163.69 418
8164.54 390
8165.39 421
8166.25 415
8167.10 384
8167.95 415
8168.81 384
8169.66 406
8170.51 389
8171.37 412
8172.22 405
8173.07 418
8173.93 419
8174.78 405
8175.63 397
8176.49 391
8177.34 372
8178.19 374
8179.05 362
8179.90 356
8180.76 374
8181.61 373
8182.46 359
8183.32 385
8184.17 384
8185.02 378
8185.88 374
8186.73 364
8187.59 354
8188.44 356
8189.30 381
8190.15 396
8191.00 369
8191.86 379
8192.71 375
8193.57 350
8194.42 359
8195.28 384
8196.13 366
8196.99 356
8197.84 375
8198.69 366
8199.55 375
8200.40 374
8201.26 389
8202.11 384
8202.97 366
8203.82 335
8204.68 385
8205.53 350
8206.39 387
8207.24 371
8208.10 411
8208.95 407
8209.81 390
8210.67 354
8211.52 401
8212.38 411
8213.23 389
8214.09 394
8214.94 395
8215.80 406
8216.65 389
8217.51 397
8218.37 381
8219.22 368
8220.08 401
8220.93 402
8221.79 375
8222.64 389
8223.50 371
8224.36 391
8225.21 401
8226.07 354
8226.92 361
8227.78 391
8228.64 378
8229.49 341
8230.35 363
8231.21 360
8232.06 357
8232.92 376
8233.78 336
8234.63 306
8235.49 329
8236.35 367
8237.20 354
8238.06 324
8238.92 329
8239.77 378
8240.63 374
8241.49 338
8242.34 336
8243.20 337
8244.06 359
8244.91 365
8245.77 318
8246.63 359
8247.49 349
8248.34 376
8249.20 365
8250.06 375
8250.92 364
8251.77 373
8252.63 333
8253.49 343
8254.35 373
8255.20 322
8256.06 361
8256.92 337
8257.78 326
8258.63 374
8259.49 347
8260.35 363
8261.21 367
8262.07 322
8262.92 339
8263.78 380
8264.64 402
8265.50 402
8266.36 373
8267.22 378
8268.07 385
8268.93 364
8269.79 372
8270.65 381
8271.51 409
8272.37 374
8273.22 345
8274.08 396
8274.94 397
8275.80 429
8276.66 452
8277.52 437
8278.38 476
8279.24 478
8280.09 431
8280.95 438
8281.81 438
8282.67 407
8283.53 394
8284.39 394
8285.25 388
8286.11 424
8286.97 441
8287.83 406
8288.69 399
8289.55 428
8290.41 499
8291.26 490
8292.12 477
8292.98 441
8293.84 455
8294.70 428
8295.56 417
8296.42 446
8297.28 428
8298.14 408
8299.00 387
8299.86 392
8300.72 383
8301.58 377
8302.44 353
8303.30 384
8304.16 375
8305.02 406
8305.88 370
8306.74 387
8307.60 351
8308.46 385
8309.33 390
8310.19 397
8311.05 348
8311.91 358
8312.77 385
8313.63 397
8314.49 378
8315.35 375
8316.21 399
8317.07 361
8317.93 358
8318.79 369
8319.65 373
8320.52 374
8321.38 364
8322.24 394
8323.10 353
8323.96 345
8324.82 371
8325.68 370
8326.54 377
8327.41 389
8328.27 377
8329.13 385
8329.99 379
8330.85 365
8331.71 375
8332.57 372
8333.44 408
8334.30 399
8335.16 375
8336.02 383
8336.88 372
8337.75 388
8338.61 401
8339.47 396
8340.33 382
8341.19 406
8342.06 376
8342.92 360
8343.78 403
8344.64 412
8345.50 408
8346.37 434
8347.23 415
8348.09 417
8348.95 400
8349.82 410
8350.68 408
8351.54 386
8352.40 409
8353.27 349
8354.13 366
8354.99 362
8355.86 363
8356.72 360
8357.58 369
8358.45 397
8359.31 395
8360.17 407
8361.03 384
8361.90 379
8362.76 399
8363.62 401
8364.49 398
8365.35 377
8366.21 386
8367.08 385
8367.94 417
8368.80 373
8369.67 405
8370.53 376
8371.40 403
8372.26 403
8373.12 407
8373.99 404
8374.85 373
8375.71 381
8376.58 397
8377.44 438
8378.31 416
8379.17 403
8380.03 425
8380.90 440
8381.76 425
8382.63 412
8383.49 367
8384.36 423
8385.22 427
8386.08 431
8386.95 407
8387.81 381
8388.68 427
8389.54 409
8390.41 446
8391.27 438
8392.14 424
8393.00 479
8393.87 433
8394.73 430
8395.60 450
8396.46 440
8397.33 471
8398.19 461
8399.06 489
8399.92 480
8400.79 451
8401.65 454
8402.52 437
8403.38 466
8404.25 444
8405.11 438
8405.98 467
8406.84 455
8407.71 498
8408.58 490
8409.44 496
8410.31 485
8411.17 484
8412.04 516
8412.90 473
8413.77 481
8414.64 506
8415.50 510
8416.37 482
8417.23 509
8418.10 516
8418.97 587
8419.83 569
8420.70 534
8421.56 537
8422.43 559
8423.30 561
8424.16 545
8425.03 550
8425.90 616
8426.76 563
8427.63 582
8428.50 587
8429.36 563
8430.23 597
8431.10 564
8431.96 581
8432.83 645
8433.70 645
8434.56 615
8435.43 638
8436.30 701
8437.16 701
8438.03 745
8438.90 769
8439.77 780
8440.63 795
8441.50 790
8442.37 810
8443.24 821
8444.10 837
8444.97 783
8445.84 814
8446.71 845
8447.57 832
8448.44 840
8449.31 922
8450.18 948
8451.04 1137
8451.91 1258
8452.78 1402
8453.65 1607
8454.52 1665
8455.38 1694
8456.25 1698
8457.12 1624
8457.99 1530
8458.86 1366
8459.72 1245
8460.59 1157
8461.46 985
8462.33 958
8463.20 911
8464.07 834
8464.93 755
8465.80 744
8466.67 724
8467.54 763
8468.41 710
8469.28 700
8470.15 710
8471.02 703
8471.88 695
8472.75 681
8473.62 713
8474.49 719
8475.36 695
8476.23 727
8477.10 734
8477.97 770
8478.84 764
8479.71 779
8480.58 802
8481.44 760
8482.31 775
8483.18 751
8484.05 734
8484.92 730
8485.79 757
8486.66 724
8487.53 712
8488.40 713
8489.27 728
8490.14 688
8491.01 644
8491.88 718
8492.75 692
8493.62 738
8494.49 721
8495.36 667
8496.23 677
8497.10 651
8497.97 638
8498.84 682
8499.71 688
8500.58 660
8501.45 675
8502.32 708
8503.19 693
8504.06 702
8504.93 691
8505.80 764
8506.67 742
8507.55 731
8508.42 747
8509.29 741
8510.16 777
8511.03 780
8511.90 751
8512.77 762
8513.64 726
8514.51 778
8515.38 789
8516.25 802
8517.13 825
8518.00 822
8518.87 818
8519.74 945
8520.61 1027
8521.48 1255
8522.35 1379
8523.23 1498
8524.10 1566
8524.97 1576
8525.84 1507
8526.71 1499
8527.58 1450
8528.46 1298
8529.33 1191
8530.20 1089
8531.07 1015
8531.94 926
8532.81 853
8533.69 847
8534.56 832
8535.43 737
8536.30 709
8537.18 718
8538.05 702
8538.92 693
8539.79 693
8540.66 697
8541.54 678
8542.41 647
8543.28 669
8544.15 657
8545.03 681
8545.90 664
8546.77 668
8547.64 655
8548.52 721
8549.39 727
8550.26 782
8551.14 825
8552.01 830
8552.88 920
8553.76 908
8554.63 840
8555.50 821
8556.37 821
8557.25 752
8558.12 748
8558.99 707
8559.87 689
8560.74 702
8561.61 686
8562.49 665
8563.36 685
8564.24 672
8565.11 669
8565.98 648
8566.86 624
8567.73 605
8568.60 652
8569.48 669
8570.35 663
8571.23 617
8572.10 632
8572.97 656
8573.85 653
8574.72 672
8575.60 664
8576.47 636
8577.34 675
8578.22 649
8579.09 639
8579.97 655
8580.84 656
8581.72 670
8582.59 711
8583.47 683
8584.34 647
8585.21 680
8586.09 676
8586.96 687
8587.84 698
8588.71 708
8589.59 735
8590.46 750
8591.34 766
8592.21 733
8593.09 713
8593.96 744
8594.84 749
8595.71 785
8596.59 787
8597.46 781
8598.34 759
8599.22 787
8600.09 813
8600.97 794
8601.84 800
8602.72 783
8603.59 832
8604.47 816
8605.34 794
8606.22 784
8607.10 862
8607.97 853
8608.85 838
8609.72 841
8610.60 868
8611.47 875
8612.35 852
8613.23 841
8614.10 841
8614.98 887
8615.86 932
8616.73 926
8617.61 916
8618.48 931
8619.36 960
8620.24 1005
8621.11 1013
8621.99 1008
8622.87 1019
8623.74 1041
8624.62 1009
8625.50 997
8626.37 1030
8627.25 1013
8628.13 1079
8629.00 1077
8629.88 1084
8630.76 1123
8631.64 1157
8632.51 1225
8633.39 1153
8634.27 1117
8635.14 1115
8636.02 1163
8636.90 1209
8637.78 1259
8638.65 1221
8639.53 1203
8640.41 1290
8641.29 1327
8642.16 1280
8643.04 1334
8643.92 1337
8644.80 1388
8645.67 1328
8646.55 1378
8647.43 1437
8648.31 1440
8649.18 1426
8650.06 1473
8650.94 1401
8651.82 1470
8652.70 1521
8653.58 1508
8654.45 1572
8655.33 1601
8656.21 1669
8657.09 1701
8657.97 1820
8658.84 1887
8659.72 1951
8660.60 2121
8661.48 2207
8662.36 2347
8663.24 2435
8664.12 2419
8664.99 2404
8665.87 2422
8666.75 2399
8667.63 2427
8668.51 2502
8669.39 2680
8670.27 2923
8671.15 3086
8672.03 3302
8672.91 3382
8673.78 3339
8674.66 3234
8675.54 3092
8676.42 2876
8677.30 2677
8678.18 2388
8679.06 2207
8679.94 2079
8680.82 1963
8681.70 1856
8682.58 1768
8683.46 1721
8684.34 1807
8685.22 1840
8686.10 2094
8686.98 2345
8687.86 2601
8688.74 3060
8689.62 3378
8690.50 3620
8691.38 3613
8692.26 3521
8693.14 3338
8694.02 3078
8694.90 2841
8695.78 2525
8696.66 2299
8697.54 2142
8698.42 2038
8699.30 1885
8700.18 1848
8701.06 1784
8701.94 1779
8702.82 1594
8703.70 1566
8704.58 1470
8705.46 1393
8706.34 1288
8707.23 1227
8708.11 1175
8708.99 1149
8709.87 1089
8710.75 1113
8711.63 1048
8712.51 978
8713.39 948
8714.27 969
8715.16 960
8716.04 961
8716.92 928
8717.80 986
8718.68 945
8719.56 971
8720.44 948
8721.33 971
8722.21 971
8723.09 968
8723.97 972
8724.85 983
8725.73 1061
8726.62 1068
8727.50 1040
8728.38 1049
8729.26 1053
8730.14 1074
8731.03 1074
8731.91 1036
8732.79 1022
8733.67 1006
8734.55 995
8735.44 1025
8736.32 968
8737.20 975
8738.08 900
8738.97 960
8739.85 971
8740.73 940
8741.61 971
8742.50 938
8743.38 888
8744.26 956
8745.14 969
8746.03 961
8746.91 926
8747.79 975
8748.68 974
8749.56 918
8750.44 934
8751.33 935
8752.21 944
8753.09 954
8753.97 986
8754.86 1019
8755.74 1019
8756.62 1030
8757.51 1015
8758.39 961
8759.28 989
8760.16 1016
8761.04 995
8761.93 994
8762.81 972
8763.69 938
8764.58 910
8765.46 967
8766.34 953
8767.23 984
8768.11 922
8769.00 950
8769.88 988
8770.76 900
8771.65 897
8772.53 894
8773.42 896
8774.30 893
8775.19 881
8776.07 887
8776.95 926
8777.84 971
8778.72 1007
8779.61 1028
8780.49 1047
8781.38 1049
8782.26 1017
8783.15 953
8784.03 953
8784.92 908
8785.80 878
8786.69 855
8787.57 853
8788.46 858
8789.34 838
8790.23 784
8791.11 787
8792.00 779
8792.88 712
8793.77 733
8794.65 705
8795.54 716
8796.42 692
8797.31 658
8798.19 658
8799.08 668
8799.96 649
8800.85 668
8801.74 696
8802.62 668
8803.51 686
8804.39 625
8805.28 651
8806.16 651
8807.05 659
8807.94 663
8808.82 653
8809.71 639
8810.59 637
8811.48 616
8812.37 596
8813.25 607
8814.14 670
8815.03 710
8815.91 688
8816.80 674
8817.68 656
8818.57 700
8819.46 680
8820.34 591
8821.23 575
8822.12 615
8823.00 614
8823.89 572
8824.78 556
8825.66 567
8826.55 543
8827.44 598
8828.33 581
8829.21 581
8830.10 557
8830.99 563
8831.87 556
8832.76 545
8833.65 575
8834.54 518
8835.42 529
8836.31 527
8837.20 566
8838.08 555
8838.97 550
8839.86 525
8840.75 554
8841.64 538
8842.52 524
8843.41 549
8844.30 532
8845.19 534
8846.07 545
8846.96 516
8847.85 513
8848.74 523
8849.63 487
8850.51 495
8851.40 489
8852.29 508
8853.18 508
8854.07 501
8854.96 494
8855.84 462
8856.73 470
8857.62 469
8858.51 479
8859.40 475
8860.29 509
8861.17 507
8862.06 507
8862.95 507
8863.84 495
8864.73 502
8865.62 461
8866.51 429
8867.40 458
8868.29 438
8869.17 445
8870.06 409
8870.95 455
8871.84 468
8872.73 438
8873.62 435
8874.51 446
8875.40 456
8876.29 423
8877.18 395
8878.07 433
8878.96 417
8879.85 401
8880.74 400
8881.63 403
8882.51 424
8883.40 408
8884.29 414
8885.18 409
8886.07 377
8886.96 403
8887.85 387
8888.74 378
8889.63 380
8890.52 373
8891.41 378
8892.30 401
8893.19 390
8894.09 385
8894.98 393
8895.87 401
8896.76 387
8897.65 391
8898.54 383
8899.43 377
8900.32 384
8901.21 364
8902.10 381
8902.99 352
8903.88 399
8904.77 377
8905.66 387
8906.55 396
8907.44 403
8908.34 404
8909.23 406
8910.12 395
8911.01 423
8911.90 395
8912.79 424
8913.68 392
8914.57 412
8915.47 413
8916.36 427
8917.25 377
8918.14 370
8919.03 373
8919.92 355
8920.81 364
8921.71 367
8922.60 386
8923.49 344
8924.38 343
8925.27 374
8926.16 380
8927.06 395
8927.95 395
8928.84 359
8929.73 365
8930.62 377
8931.52 347
8932.41 372
8933.30 330
8934.19 336
8935.09 349
8935.98 347
8936.87 349
8937.76 358
8938.66 338
8939.55 348
8940.44 345
8941.33 362
8942.23 365
8943.12 346
8944.01 342
8944.90 347
8945.80 325
8946.69 348
8947.58 327
8948.48 350
8949.37 346
8950.26 336
8951.16 322
8952.05 315
8952.94 340
8953.84 327
8954.73 330
8955.62 340
8956.52 320
8957.41 331
8958.30 363
8959.20 346
8960.09 363
8960.98 352
8961.88 360
8962.77 353
8963.66 356
8964.56 361
8965.45 365
8966.35 331
8967.24 319
8968.13 325
8969.03 324
8969.92 341
8970.82 386
8971.71 354
8972.60 355
8973.50 335
8974.39 330
8975.29 346
8976.18 335
8977.08 313
8977.97 305
8978.87 344
8979.76 325
8980.65 352
8981.55 359
8982.44 347
8983.34 330
8984.23 331
8985.13 353
8986.02 352
8986.92 336
8987.81 309
8988.71 344
8989.60 367
8990.50 336
8991.39 339
8992.29 338
8993.18 333
8994.08 335
8994.97 333
8995.87 335
8996.76 306
8997.66 319
8998.56 330
8999.45 335
9000.35 331
9001.24 334
9002.14 347
9003.03 321
9003.93 297
9004.83 329
9005.72 320
9006.62 317
9007.51 313
9008.41 331
9009.31 315
9010.20 318
9011.10 304
9011.99 325
9012.89 336
9013.79 312
9014.68 349
9015.58 336
9016.48 345
9017.37 332
9018.27 319
9019.16 316
9020.06 327
9020.96 301
9021.85 325
9022.75 328
9023.65 325
9024.54 306
9025.44 307
9026.34 318
9027.24 307
9028.13 313
9029.03 325
9029.93 312
9030.82 308
9031.72 308
9032.62 322
9033.52 326
9034.41 288
9035.31 303
9036.21 326
9037.10 316
9038.00 333
9038.90 326
9039.80 334
9040.69 343
9041.59 305
9042.49 320
9043.39 334
9044.29 318
9045.18 329
9046.08 326
9046.98 324
9047.88 339
9048.78 351
9049.67 336
9050.57 334
9051.47 351
9052.37 336
9053.27 324
9054.16 345
9055.06 332
9055.96 371
9056.86 359
9057.76 307
9058.66 329
9059.55 337
9060.45 314
9061.35 336
9062.25 344
9063.15 348
9064.05 329
9064.95 349
9065.85 369
9066.74 337
9067.64 322
9068.54 326
9069.44 336
9070.34 331
9071.24 313
9072.14 351
9073.04 331
9073.94 364
9074.84 369
9075.74 364
9076.64 323
9077.53 333
9078.43 336
9079.33 362
9080.23 342
9081.13 326
9082.03 322
9082.93 328
9083.83 328
9084.73 365
9085.63 360
9086.53 320
9087.43 373
9088.33 358
9089.23 370
9090.13 346
9091.03 323
9091.93 334
9092.83 350
9093.73 328
9094.63 351
9095.53 337
9096.43 337
9097.33 332
9098.23 344
9099.13 338
9100.04 366
9100.94 338
9101.84 335
9102.74 328
9103.64 322
9104.54 327
9105.44 327
9106.34 332
9107.24 337
9108.14 331
9109.04 337
9109.94 339
9110.85 332
9111.75 328
9112.65 318
9113.55 329
9114.45 322
9115.35 335
9116.25 337
9117.15 337
9118.06 325
9118.96 315
9119.86 325
9120.76 347
9121.66 358
9122.56 339
9123.46 342
9124.37 343
9125.27 360
9126.17 377
9127.07 354
9127.97 333
9128.88 343
9129.78 365
9130.68 346
9131.58 331
9132.48 288
9133.39 323
9134.29 330
9135.19 322
9136.09 332
9137.00 327
9137.90 331
9138.80 335
9139.70 323
9140.61 324
9141.51 333
9142.41 331
9143.31 323
9144.22 327
9145.12 326
9146.02 329
9146.92 348
9147.83 322
9148.73 316
9149.63 333
9150.54 328
9151.44 341
9152.34 330
9153.25 366
9154.15 347
9155.05 352
9155.96 353
9156.86 347
9157.76 369
9158.67 333
9159.57 347
9160.47 369
9161.38 357
9162.28 344
9163.18 333
9164.09 344
9164.99 364
9165.90 362
9166.80 351
9167.70 352
9168.61 359
9169.51 368
9170.42 334
9171.32 342
9172.22 350
9173.13 367
9174.03 361
9174.94 345
9175.84 349
9176.74 341
9177.65 341
9178.55 354
9179.46 350
9180.36 344
9181.27 379
9182.17 353
9183.08 355
9183.98 350
9184.89 362
9185.79 380
9186.70 394
9187.60 388
9188.51 365
9189.41 369
9190.32 366
9191.22 379
9192.13 379
9193.03 389
9193.94 420
9194.84 430
9195.75 467
9196.65 455
9197.56 486
9198.46 463
9199.37 512
9200.27 508
9201.18 507
9202.08 453
9202.99 414
9203.90 438
9204.80 398
9205.71 394
9206.61 383
9207.52 358
9208.42 400
9209.33 394
9210.24 365
9211.14 371
9212.05 394
9212.95 360
9213.86 360
9214.77 381
9215.67 386
9216.58 356
9217.49 367
9218.39 372
9219.30 356
9220.21 378
9221.11 380
9222.02 342
9222.93 368
9223.83 367
9224.74 356
9225.65 347
9226.55 360
9227.46 359
9228.37 344
9229.27 333
9230.18 330
9231.09 337
9231.99 342
9232.90 339
9233.81 358
9234.72 344
9235.62 341
9236.53 348
9237.44 356
9238.34 338
9239.25 328
9240.16 329
9241.07 343
9241.97 347
9242.88 349
9243.79 330
9244.70 357
9245.61 349
9246.51 356
9247.42 332
9248.33 350
9249.24 368
9250.14 333
9251.05 312
9251.96 314
9252.87 342
9253.78 324
9254.69 343
9255.59 302
9256.50 328
9257.41 326
9258.32 328
9259.23 317
9260.14 340
9261.04 331
9261.95 338
9262.86 342
9263.77 345
9264.68 339
9265.59 342
9266.50 331
9267.40 321
9268.31 341
9269.22 333
9270.13 358
9271.04 367
9271.95 369
9272.86 337
9273.77 334
9274.68 357
9275.59 367
9276.49 361
9277.40 358
9278.31 338
9279.22 362
9280.13 352
9281.04 322
9281.95 357
9282.86 355
9283.77 327
9284.68 343
9285.59 342
9286.50 338
9287.41 330
9288.32 337
9289.23 377
9290.14 375
9291.05 378
9291.96 409
9292.87 383
9293.78 398
9294.69 406
9295.60 383
9296.51 417
9297.42 403
9298.33 347
9299.24 391
9300.15 353
9301.06 361
9301.97 351
9302.88 359
9303.79 370
9304.70 405
9305.61 408
9306.53 369
9307.44 352
9308.35 390
9309.26 380
9310.17 385
9311.08 371
9311.99 372
9312.90 422
9313.81 407
9314.72 384
9315.63 366
9316.55 366
9317.46 383
9318.37 359
9319.28 361
9320.19 355
9321.10 362
9322.01 388
9322.93 368
9323.84 370
9324.75 352
9325.66 358
9326.57 364
9327.48 341
9328.40 344
9329.31 357
9330.22 343
9331.13 352
9332.04 353
9332.96 365
9333.87 361
9334.78 346
9335.69 347
9336.60 369
9337.52 356
9338.43 384
9339.34 365
9340.25 390
9341.17 368
9342.08 362
9342.99 343
9343.90 357
9344.82 390
9345.73 395
9346.64 396
9347.55 388
9348.47 355
9349.38 376
9350.29 352
9351.21 401
9352.12 344
9353.03 368
9353.94 365
9354.86 355
9355.77 377
9356.68 400
9357.60 391
9358.51 395
9359.42 376
9360.34 381
9361.25 397
9362.16 403
9363.08 386
9363.99 390
9364.90 376
9365.82 367
9366.73 384
9367.65 389
9368.56 394
9369.47 396
9370.39 384
9371.30 385
9372.21 366
9373.13 408
9374.04 381
9374.96 418
9375.87 419
9376.79 385
9377.70 394
9378.61 367
9379.53 398
9380.44 399
9381.36 407
9382.27 385
9383.19 400
9384.10 475
9385.01 415
9385.93 434
9386.84 433
9387.76 467
9388.67 455
9389.59 451
9390.50 484
9391.42 483
9392.33 466
9393.25 464
9394.16 457
9395.08 486
9395.99 449
9396.91 447
9397.82 451
9398.74 444
9399.65 430
9400.57 426
9401.48 461
9402.40 463
9403.32 416
9404.23 429
9405.15 436
9406.06 423
9406.98 418
9407.89 440
9408.81 437
9409.73 435
9410.64 420
9411.56 406
9412.47 418
9413.39 441
9414.30 415
9415.22 450
9416.14 447
9417.05 429
9417.97 449
9418.89 449
9419.80 466
9420.72 442
9421.63 449
9422.55 447
9423.47 472
9424.38 473
9425.30 453
9426.22 449
9427.13 487
9428.05 458
9428.97 476
9429.88 490
9430.80 467
9431.72 487
9432.63 512
9433.55 545
9434.47 525
9435.38 507
9436.30 528
9437.22 552
9438.14 557
9439.05 565
9439.97 583
9440.89 610
9441.81 586
9442.72 616
9443.64 574
9444.56 564
9445.47 582
9446.39 614
9447.31 605
9448.23 600
9449.15 646
9450.06 685
9450.98 677
9451.90 674
9452.82 666
9453.73 660
9454.65 652
9455.57 614
9456.49 622
9457.41 579
9458.32 551
9459.24 541
9460.16 544
9461.08 545
9462.00 482
9462.92 509
9463.83 501
9464.75 468
9465.67 475
9466.59 550
9467.51 554
9468.43 530
9469.35 510
9470.26 526
9471.18 528
9472.10 527
9473.02 547
9473.94 565
9474.86 548
9475.78 582
9476.70 586
9477.62 604
9478.54 642
9479.45 616
9480.37 617
9481.29 629
9482.21 610
9483.13 604
9484.05 573
9484.97 571
9485.89 544
9486.81 561
9487.73 535
9488.65 564
9489.57 531
9490.49 536
9491.41 557
9492.33 525
9493.25 532
9494.17 527
9495.09 549
9496.01 525
9496.93 529
9497.85 544
9498.77 522
9499.69 541
9500.61 584
9501.53 563
9502.45 556
9503.37 613
9504.29 605
9505.21 612
9506.13 595
9507.05 571
9507.97 621
9508.89 603
9509.81 617
9510.73 616
9511.65 608
9512.57 652
9513.49 612
9514.42 670
9515.34 700
9516.26 779
9517.18 814
9518.10 814
9519.02 832
9519.94 834
9520.86 835
9521.78 822
9522.71 818
9523.63 779
9524.55 773
9525.47 732
9526.39 687
9527.31 709
9528.23 692
9529.16 715
9530.08 693
9531.00 686
9531.92 677
9532.84 678
9533.76 678
9534.69 697
9535.61 669
9536.53 685
9537.45 683
9538.37 662
9539.30 602
9540.22 615
9541.14 653
9542.06 691
9542.98 689
9543.91 666
9544.83 685
9545.75 660
9546.67 676
9547.60 684
9548.52 673
9549.44 698
9550.36 708
9551.29 692
9552.21 707
9553.13 695
9554.06 736
9554.98 733
9555.90 761
9556.82 730
9557.75 739
9558.67 723
9559.59 729
9560.52 774
9561.44 755
9562.36 771
9563.29 754
9564.21 770
9565.13 794
9566.06 808
9566.98 768
9567.90 806
9568.83 779
9569.75 832
9570.67 819
9571.60 843
9572.52 803
9573.44 834
9574.37 828
9575.29 877
9576.22 905
9577.14 900
9578.06 939
9578.99 865
9579.91 858
9580.84 929
9581.76 875
9582.68 870
9583.61 822
9584.53 859
9585.46 908
9586.38 872
9587.31 878
9588.23 894
9589.15 892
9590.08 943
9591.00 938
9591.93 923
9592.85 988
9593.78 1017
9594.70 1050
9595.63 1151
9596.55 1141
9597.48 1179
9598.40 1163
9599.33 1178
9600.25 1143
9601.18 1123
9602.10 1118
9603.03 1108
9603.95 1112
9604.88 1027
9605.80 1024
9606.73 1020
9607.65 1035
9608.58 1028
9609.50 1028
9610.43 1016
9611.35 1012
9612.28 1060
9613.21 1046
9614.13 1055
9615.06 1037
9615.98 1050
9616.91 1017
9617.84 1002
9618.76 1033
9619.69 1043
9620.61 1068
9621.54 1091
9622.47 1099
9623.39 1097
9624.32 1096
9625.24 1140
9626.17 1151
9627.10 1141
9628.02 1156
9628.95 1164
9629.88 1192
9630.80 1249
9631.73 1239
9632.65 1190
9633.58 1242
9634.51 1281
9635.43 1295
9636.36 1274
9637.29 1327
9638.22 1388
9639.14 1461
9640.07 1464
9641.00 1507
9641.92 1487
9642.85 1508
9643.78 1553
9644.70 1516
9645.63 1576
9646.56 1533
9647.49 1556
9648.41 1485
9649.34 1429
9650.27 1437
9651.20 1454
9652.12 1457
9653.05 1427
9653.98 1415
9654.91 1403
9655.83 1387
9656.76 1418
9657.69 1466
9658.62 1369
9659.55 1430
9660.47 1445
9661.40 1407
9662.33 1422
9663.26 1466
9664.19 1528
9665.11 1471
9666.04 1499
9666.97 1578
9667.90 1582
9668.83 1573
9669.75 1496
9670.68 1607
9671.61 1682
9672.54 1627
9673.47 1664
9674.40 1680
9675.33 1671
9676.25 1734
9677.18 1694
9678.11 1706
9679.04 1748
9679.97 1749
9680.90 1759
9681.83 1775
9682.76 1783
9683.69 1748
9684.61 1782
9685.54 1826
9686.47 1816
9687.40 1883
9688.33 1854
9689.26 1848
9690.19 1884
9691.12 1895
9692.05 2025
9692.98 2146
9693.91 2148
9694.84 2192
9695.77 2328
9696.70 2494
9697.63 2507
9698.56 2478
9699.49 2547
9700.42 2375
9701.35 2283
9702.28 2129
9703.21 2075
9704.14 2000
9705.07 1944
9706.00 1902
9706.93 1883
9707.86 1888
9708.79 1962
9709.72 1988
9710.65 2110
9711.58 2181
9712.51 2217
9713.44 2281
9714.37 2296
9715.30 2253
9716.23 2078
9717.16 2029
9718.09 1941
9719.02 1812
9719.95 1786
9720.88 1612
9721.81 1517
9722.75 1499
9723.68 1495
9724.61 1437
9725.54 1405
9726.47 1416
9727.40 1372
9728.33 1360
9729.26 1344
9730.19 1358
9731.13 1387
9732.06 1368
9732.99 1326
9733.92 1307
9734.85 1321
9735.78 1292
9736.71 1273
9737.65 1197
9738.58 1189
9739.51 1192
9740.44 1175
9741.37 1175
9742.30 1147
9743.24 1150
9744.17 1185
9745.10 1126
9746.03 1137
9746.96 1131
9747.90 1138
9748.83 1045
9749.76 1079
9750.69 1097
9751.63 1041
9752.56 1033
9753.49 1056
9754.42 1038
9755.36 977
9756.29 992
9757.22 984
9758.15 1033
9759.09 975
9760.02 993
9760.95 1026
9761.88 999
9762.82 963
9763.75 1002
9764.68 986
9765.62 1037
9766.55 1005
9767.48 1007
9768.41 1001
9769.35 1031
9770.28 1019
9771.21 984
9772.15 1012
9773.08 976
9774.01 1028
9774.95 1040
9775.88 1080
9776.81 1058
9777.75 1081
9778.68 1065
9779.62 1050
9780.55 1032
9781.48 1010
9782.42 1007
9783.35 1023
9784.28 987
9785.22 949
9786.15 1005
9787.09 998
9788.02 960
9788.95 931
9789.89 936
9790.82 910
9791.76 959
9792.69 907
9793.63 922
9794.56 968
9795.49 1004
9796.43 1012
9797.36 1021
9798.30 958
9799.23 935
9800.17 914
9801.10 876
9802.04 870
9802.97 839
9803.91 821
9804.84 787
9805.78 807
9806.71 779
9807.65 778
9808.58 820
9809.52 782
9810.45 763
9811.39 751
9812.32 712
9813.26 753
9814.19 737
9815.13 722
9816.06 681
9817.00 703
9817.93 710
9818.87 689
9819.80 709
9820.74 689
9821.68 650
9822.61 692
9823.55 685
9824.48 651
9825.42 696
9826.35 672
9827.29 644
9828.23 669
9829.16 647
9830.10 677
9831.03 675
9831.97 651
9832.91 635
9833.84 655
9834.78 639
9835.72 700
9836.65 646
9837.59 676
9838.52 657
9839.46 629
9840.40 654
9841.33 660
9842.27 659
9843.21 636
9844.14 641
9845.08 655
9846.02 690
9846.95 656
9847.89 684
9848.83 671
9849.77 685
9850.70 648
9851.64 621
9852.58 632
9853.51 648
9854.45 647
9855.39 619
9856.33 639
9857.26 641
9858.20 651
9859.14 621
9860.08 640
9861.01 609
9861.95 600
9862.89 601
9863.83 613
9864.76 563
9865.70 573
9866.64 564
9867.58 590
9868.51 589
9869.45 564
9870.39 597
9871.33 589
9872.27 594
9873.20 568
9874.14 589
9875.08 575
9876.02 636
9876.96 592
9877.90 564
9878.83 538
9879.77 554
9880.71 563
9881.65 585
9882.59 620
9883.53 594
9884.47 602
9885.40 591
9886.34 595
9887.28 556
9888.22 570
9889.16 542
9890.10 550
9891.04 540
9891.98 560
9892.91 547
9893.85 568
9894.79 551
9895.73 542
9896.67 571
9897.61 551
9898.55 581
9899.49 577
9900.43 576
9901.37 546
9902.31 554
9903.25 538
9904.19 560
9905.13 575
9906.07 597
9907.01 594
9907.95 587
9908.89 548
9909.83 554
9910.77 550
9911.71 574
9912.65 535
9913.59 551
9914.53 610
9915.47 566
9916.41 614
9917.35 588
9918.29 629
9919.23 664
9920.17 672
9921.11 698
9922.05 780
9922.99 852
9923.93 862
9924.87 871
9925.81 853
9926.75 864
9927.69 806
9928.63 778
9929.57 704
9930.51 693
9931.45 634
9932.39 623
9933.34 603
9934.28 584
9935.22 535
9936.16 536
9937.10 542
9938.04 559
9938.98 523
9939.92 547
9940.87 530
9941.81 552
9942.75 550
9943.69 575
9944.63 602
9945.57 635
9946.51 652
9947.46 678
9948.40 713
9949.34 678
9950.28 663
9951.22 619
9952.16 639
9953.11 576
9954.05 589
9954.99 597
9955.93 552
9956.87 549
9957.82 530
9958.76 469
9959.70 479
9960.64 494
9961.59 461
9962.53 491
9963.47 448
9964.41 433
9965.35 441
9966.30 477
9967.24 452
9968.18 446
9969.13 448
9970.07 420
9971.01 422
9971.95 430
9972.90 434
9973.84 452
9974.78 452
9975.73 428
9976.67 432
9977.61 396
9978.55 449
9979.50 438
9980.44 447
9981.38 446
9982.33 444
9983.27 442
9984.21 440
9985.16 409
9986.10 450
9987.04 485
9987.99 463
9988.93 453
9989.88 474
9990.82 462
9991.76 416
9992.71 437
9993.65 453
9994.59 394
9995.54 400
9996.48 437
9997.43 433
9998.37 436
9999.31 420
10000.26 430
10001.20 420
10002.15 408
10003.09 423
10004.04 427
10004.98 434
10005.92 428
10006.87 433
10007.81 421
10008.76 408
10009.70 362
10010.65 437
10011.59 420
10012.54 420
10013.48 406
10014.43 412
10015.37 444
10016.32 438
10017.26 410
10018.21 416
10019.15 431
10020.10 413
10021.04 410
10021.99 407
10022.93 390
10023.88 417
10024.82 377
10025.77 414
10026.71 383
10027.66 397
10028.60 415
10029.55 425
10030.49 407
10031.44 370
10032.39 394
10033.33 395
10034.28 378
10035.22 402
10036.17 393
10037.11 363
10038.06 352
10039.01 392
10039.95 393
10040.90 367
10041.84 359
10042.79 425
10043.74 395
10044.68 374
10045.63 398
10046.58 408
10047.52 388
10048.47 358
10049.41 377
10050.36 356
10051.31 350
10052.25 361
10053.20 362
10054.15 386
10055.09 401
10056.04 375
10056.99 371
10057.93 371
10058.88 368
10059.83 345
10060.78 364
10061.72 351
10062.67 378
10063.62 365
10064.56 345
10065.51 330
10066.46 350
10067.41 385
10068.35 356
10069.30 377
10070.25 363
10071.20 347
10072.14 368
10073.09 374
10074.04 375
10074.99 383
10075.93 366
10076.88 353
10077.83 352
10078.78 375
10079.72 380
10080.67 346
10081.62 350
10082.57 377
10083.52 387
10084.46 395
10085.41 388
10086.36 362
10087.31 341
10088.26 390
10089.21 390
10090.15 386
10091.10 369
10092.05 398
10093.00 401
10093.95 382
10094.90 386
10095.85 382
10096.79 369
10097.74 395
10098.69 385
10099.64 426
10100.59 390
10101.54 383
10102.49 368
10103.44 382
10104.39 358
10105.33 382
10106.28 372
10107.23 382
10108.18 402
10109.13 342
10110.08 367
10111.03 372
10111.98 409
10112.93 365
10113.88 384
10114.83 387
10115.78 389
10116.73 375
10117.68 370
10118.63 374
10119.58 378
10120.53 366
10121.48 395
10122.43 380
10123.38 381
10124.33 391
10125.28 411
10126.23 401
10127.18 361
10128.13 423
10129.08 375
10130.03 390
10130.98 392
10131.93 418
10132.88 385
10133.83 411
10134.78 387
10135.73 384
10136.68 384
10137.63 396
10138.58 430
10139.53 446
10140.48 427
10141.43 440
10142.38 452
10143.33 428
10144.29 409
10145.24 408
10146.19 437
10147.14 429
10148.09 405
10149.04 429
10149.99 448
10150.94 442
10151.89 437
10152.85 416
10153.80 414
10154.75 442
10155.70 419
10156.65 445
10157.60 433
10158.55 438
10159.51 417
10160.46 444
10161.41 465
10162.36 463
10163.31 477
10164.26 441
10165.22 446
10166.17 471
10167.12 486
10168.07 490
10169.02 507
10169.98 511
10170.93 491
10171.88 488
10172.83 501
10173.79 516
10174.74 502
10175.69 496
10176.64 527
10177.60 538
10178.55 546
10179.50 527
10180.45 493
10181.41 504
10182.36 542
10183.31 537
10184.26 503
10185.22 503
10186.17 511
10187.12 544
10188.08 550
10189.03 544
10189.98 553
10190.93 568
10191.89 548
10192.84 559
10193.79 516
10194.75 538
10195.70 550
10196.65 537
10197.61 560
10198.56 560
10199.51 598
10200.47 594
10201.42 649
10202.38 604
10203.33 618
10204.28 671
10205.24 690
10206.19 655
10207.14 670
10208.10 634
10209.05 651
10210.01 617
10210.96 584
10211.91 579
10212.87 591
10213.82 613
10214.78 594
10215.73 592
10216.69 549
10217.64 568
10218.59 574
10219.55 529
10220.50 492
10221.46 555
10222.41 568
10223.37 550
10224.32 579
10225.28 562
10226.23 589
10227.19 606
10228.14 634
10229.10 653
10230.05 689
10231.01 759
10231.96 854
10232.92 856
10233.87 891
10234.83 892
10235.78 879
10236.74 799
10237.69 795
10238.65 750
10239.60 694
10240.56 643
10241.51 571
10242.47 574
10243.42 563
10244.38 565
10245.34 508
10246.29 498
10247.25 486
10248.20 521
10249.16 500
10250.11 450
10251.07 464
10252.03 497
10252.98 494
10253.94 468
10254.89 476
10255.85 469
10256.81 474
10257.76 484
10258.72 447
10259.68 442
10260.63 452
10261.59 428
10262.55 448
10263.50 434
10264.46 417
10265.41 428
10266.37 438
10267.33 416
10268.28 421
10269.24 409
10270.20 406
10271.16 438
10272.11 404
10273.07 421
10274.03 422
10274.98 422
10275.94 421
10276.90 423
10277.85 429
10278.81 401
10279.77 391
10280.73 398
10281.68 438
10282.64 398
10283.60 391
10284.56 388
10285.51 411
10286.47 399
10287.43 393
10288.39 421
10289.34 453
10290.30 430
10291.26 403
10292.22 410
10293.18 381
10294.13 403
10295.09 411
10296.05 418
10297.01 420
10297.97 404
10298.92 393
10299.88 378
10300.84 409
10301.80 408
10302.76 413
10303.72 405
10304.67 412
10305.63 401
10306.59 393
10307.55 431
10308.51 423
10309.47 397
10310.43 412
10311.38 396
10312.34 425
10313.30 431
10314.26 429
10315.22 425
10316.18 423
10317.14 419
10318.10 386
10319.06 394
10320.01 388
10320.97 427
10321.93 408
10322.89 420
10323.85 425
10324.81 444
10325.77 408
10326.73 452
10327.69 457
10328.65 433
10329.61 423
10330.57 399
10331.53 413
10332.49 411
10333.45 389
10334.41 400
10335.37 388
10336.33 359
10337.29 362
10338.25 372
10339.21 356
10340.17 358
10341.13 358
10342.09 384
10343.05 342
10344.01 381
10344.97 355
10345.93 359
10346.89 330
10347.85 337
10348.81 343
10349.77 386
10350.73 377
10351.69 336
10352.65 333
10353.61 352
10354.57 364
10355.53 353
10356.49 365
10357.46 324
10358.42 352
10359.38 308
10360.34 345
10361.30 335
10362.26 322
10363.22 361
10364.18 342
10365.14 358
10366.11 341
10367.07 338
10368.03 341
10368.99 346
10369.95 324
10370.91 361
10371.87 329
10372.84 354
10373.80 351
10374.76 354
10375.72 350
10376.68 350
10377.64 327
10378.61 360
10379.57 340
10380.53 311
10381.49 321
10382.45 313
10383.42 339
10384.38 335
10385.34 330
10386.30 354
10387.27 340
10388.23 326
10389.19 309
10390.15 298
10391.11 372
10392.08 344
10393.04 314
10394.00 325
10394.96 338
10395.93 320
10396.89 340
10397.85 340
10398.82 322
10399.78 365
10400.74 318
10401.70 332
10402.67 313
10403.63 327
10404.59 330
10405.56 321
10406.52 319
10407.48 328
10408.45 300
10409.41 314
10410.37 328
10411.34 320
10412.30 310
10413.26 328
10414.23 359
10415.19 340
10416.15 323
10417.12 353
10418.08 341
10419.04 329
10420.01 333
10420.97 336
10421.94 327
10422.90 310
10423.86 289
10424.83 301
10425.79 325
10426.76 329
10427.72 319
10428.68 296
10429.65 269
10430.61 293
10431.58 310
10432.54 307
10433.51 298
10434.47 325
10435.44 308
10436.40 314
10437.36 304
10438.33 278
10439.29 334
10440.26 297
10441.22 262
10442.19 275
10443.15 263
10444.12 263
10445.08 279
10446.05 314
10447.01 287
10447.98 281
10448.94 306
10449.91 292
10450.87 292
10451.84 306
10452.80 310
10453.77 306
10454.73 319
10455.70 313
10456.67 308
10457.63 292
10458.60 319
10459.56 320
10460.53 321
10461.49 316
10462.46 315
10463.43 320
10464.39 266
10465.36 272
10466.32 320
10467.29 308
10468.25 312
10469.22 316
10470.19 313
10471.15 317
10472.12 298
10473.09 324
10474.05 313
10475.02 317
10475.98 317
10476.95 305
10477.92 336
10478.88 362
10479.85 340
10480.82 325
10481.78 307
10482.75 312
10483.72 304
10484.68 316
10485.65 303
10486.62 302
10487.58 302
10488.55 282
10489.52 278
10490.49 306
10491.45 279
10492.42 280
10493.39 288
10494.35 297
10495.32 284
10496.29 312
10497.26 331
10498.22 302
10499.19 300
10500.16 318
10501.13 317
10502.09 303
10503.06 327
10504.03 330
10505.00 312
10505.96 302
10506.93 315
10507.90 294
10508.87 295
10509.84 291
10510.80 295
10511.77 301
10512.74 279
10513.71 290
10514.68 280
10515.64 302
10516.61 286
10517.58 288
10518.55 291
10519.52 281
10520.49 288
10521.45 282
10522.42 309
10523.39 320
10524.36 288
10525.33 289
10526.30 300
10527.27 284
10528.23 303
10529.20 300
10530.17 309
10531.14 322
10532.11 311
10533.08 292
10534.05 306
10535.02 322
10535.99 343
10536.96 330
10537.93 332
10538.89 330
10539.86 327
10540.83 323
10541.80 324
10542.77 335
10543.74 327
10544.71 336
10545.68 327
10546.65 327
10547.62 326
10548.59 326
10549.56 334
10550.53 338
10551.50 336
10552.47 327
10553.44 317
10554.41 333
10555.38 315
10556.35 328
10557.32 351
10558.29 354
10559.26 346
10560.23 345
10561.20 310
10562.17 342
10563.14 351
10564.11 335
10565.08 339
10566.05 333
10567.02 347
10567.99 343
10568.96 332
10569.93 345
10570.91 363
10571.88 331
10572.85 325
10573.82 326
10574.79 352
10575.76 333
10576.73 334
10577.70 333
10578.67 370
10579.64 375
10580.62 336
10581.59 354
10582.56 362
10583.53 382
10584.50 360
10585.47 351
10586.44 341
10587.42 369
10588.39 352
10589.36 377
10590.33 363
10591.30 394
10592.27 376
10593.25 409
10594.22 374
10595.19 373
10596.16 364
10597.13 398
10598.10 374
10599.08 385
10600.05 418
10601.02 411
10601.99 420
10602.97 457
10603.94 474
10604.91 516
10605.88 538
10606.85 533
10607.83 511
10608.80 544
10609.77 512
10610.74 483
10611.72 483
10612.69 471
10613.66 474
10614.64 448
10615.61 432
10616.58 454
10617.55 431
10618.53 409
10619.50 396
10620.47 358
10621.45 398
10622.42 400
10623.39 402
10624.37 416
10625.34 397
10626.31 396
10627.29 369
10628.26 377
10629.23 403
10630.21 378
10631.18 375
10632.15 404
10633.13 428
10634.10 418
10635.07 439
10636.05 430
10637.02 441
10638.00 460
10638.97 400
10639.94 420
10640.92 450
10641.89 401
10642.87 414
10643.84 415
10644.81 381
10645.79 367
10646.76 370
10647.74 366
10648.71 344
10649.68 383
10650.66 361
10651.63 336
10652.61 335
10653.58 361
10654.56 326
10655.53 318
10656.51 317
10657.48 319
10658.46 318
10659.43 318
10660.41 305
10661.38 324
10662.36 318
10663.33 322
10664.31 303
10665.28 333
10666.26 326
10667.23 319
10668.21 327
10669.18 315
10670.16 315
10671.13 321
10672.11 321
10673.08 334
10674.06 334
10675.03 309
10676.01 310
10676.99 331
10677.96 315
10678.94 325
10679.91 324
10680.89 337
10681.86 337
10682.84 358
10683.82 344
10684.79 331
10685.77 304
10686.74 317
10687.72 335
10688.70 345
10689.67 342
10690.65 302
10691.63 326
10692.60 320
10693.58 344
10694.55 335
10695.53 319
10696.51 333
10697.48 342
10698.46 313
10699.44 332
10700.41 341
10701.39 331
10702.37 355
10703.34 304
10704.32 303
10705.30 333
10706.27 318
10707.25 325
10708.23 342
10709.21 329
10710.18 320
10711.16 342
10712.14 371
10713.11 316
10714.09 338
10715.07 337
10716.05 314
10717.02 318
10718.00 328
10718.98 337
10719.96 344
10720.93 320
10721.91 331
10722.89 355
10723.87 351
10724.85 333
10725.82 315
10726.80 353
10727.78 323
10728.76 322
10729.74 334
10730.71 331
10731.69 309
10732.67 305
10733.65 328
10734.63 339
10735.60 321
10736.58 355
10737.56 332
10738.54 323
10739.52 344
10740.50 338
10741.48 329
10742.45 339
10743.43 330
10744.41 341
10745.39 333
10746.37 324
10747.35 361
10748.33 334
10749.31 341
10750.28 338
10751.26 330
10752.24 314
10753.22 341
10754.20 318
10755.18 322
10756.16 319
10757.14 353
10758.12 367
10759.10 347
10760.08 343
10761.06 349
10762.04 336
10763.01 352
10763.99 355
10764.97 353
10765.95 337
10766.93 352
10767.91 358
10768.89 360
10769.87 353
10770.85 360
10771.83 332
10772.81 327
10773.79 385
10774.77 401
10775.75 358
10776.73 348
10777.71 384
10778.69 385
10779.67 343
10780.65 364
10781.63 366
10782.62 377
10783.60 399
10784.58 370
10785.56 387
10786.54 399
10787.52 378
10788.50 377
10789.48 408
10790.46 373
10791.44 358
10792.42 369
10793.40 407
10794.38 380
10795.37 366
10796.35 371
10797.33 369
10798.31 348
10799.29 347
10800.27 375
10801.25 380
10802.23 364
10803.21 385
10804.20 391
10805.18 370
10806.16 406
10807.14 354
10808.12 380
10809.10 380
10810.09 401
10811.07 398
10812.05 378
10813.03 391
10814.01 399
10815.00 405
10815.98 370
10816.96 359
10817.94 416
10818.92 404
10819.91 401
10820.89 396
10821.87 407
10822.85 440
10823.83 394
10824.82 396
10825.80 403
10826.78 407
10827.76 392
10828.75 394
10829.73 398
10830.71 361
10831.69 399
10832.68 391
10833.66 367
10834.64 405
10835.63 398
10836.61 400
10837.59 404
10838.57 389
10839.56 422
10840.54 446
10841.52 425
10842.51 404
10843.49 436
10844.47 417
10845.46 425
10846.44 451
10847.42 477
10848.41 470
10849.39 453
10850.37 461
10851.36 467
10852.34 449
10853.32 467
10854.31 482
10855.29 498
10856.28 486
10857.26 497
10858.24 536
10859.23 533
10860.21 491
10861.20 490
10862.18 499
10863.16 505
10864.15 514
10865.13 509
10866.12 512
10867.10 500
10868.08 514
10869.07 539
10870.05 524
10871.04 528
10872.02 524
10873.01 531
10873.99 495
10874.98 540
10875.96 536
10876.95 534
10877.93 522
10878.92 526
10879.90 526
10880.89 516
10881.87 575
10882.86 572
10883.84 594
10884.83 571
10885.81 614
10886.80 571
10887.78 587
10888.77 578
10889.75 589
10890.74 598
10891.72 611
10892.71 648
10893.69 617
10894.68 613
10895.66 642
10896.65 629
10897.64 631
10898.62 642
10899.61 628
10900.59 610
10901.58 679
10902.56 662
10903.55 662
10904.54 682
10905.52 703
10906.51 718
10907.49 691
10908.48 661
10909.47 724
10910.45 718
10911.44 721
10912.43 743
10913.41 744
10914.40 750
10915.39 805
10916.37 746
10917.36 767
10918.35 750
10919.33 800
10920.32 839
10921.31 820
10922.29 773
10923.28 794
10924.27 793
10925.25 783
10926.24 805
10927.23 820
10928.21 845
10929.20 822
10930.19 847
10931.18 877
10932.16 864
10933.15 899
10934.14 909
10935.12 933
10936.11 903
10937.10 905
10938.09 956
10939.07 930
10940.06 941
10941.05 927
10942.04 988
10943.02 1053
10944.01 1032
10945.00 1082
10945.99 1032
10946.98 1067
10947.96 1149
10948.95 1225
10949.94 1221
10950.93 1322
10951.92 1334
10952.90 1449
10953.89 1478
10954.88 1530
10955.87 1554
10956.86 1534
10957.85 1578
10958.83 1551
10959.82 1546
10960.81 1467
10961.80 1470
10962.79 1341
10963.78 1328
10964.77 1271
10965.75 1251
10966.74 1176
10967.73 1158
10968.72 1103
10969.71 1097
10970.70 1060
10971.69 1100
10972.68 1075
10973.67 1062
10974.66 1075
10975.64 1086
10976.63 1106
10977.62 1118
10978.61 1137
10979.60 1126
10980.59 1134
10981.58 1154
10982.57 1158
10983.56 1201
10984.55 1231
10985.54 1242
10986.53 1287
10987.52 1326
10988.51 1332
10989.50 1436
10990.49 1507
10991.48 1627
10992.47 1761
10993.46 1917
10994.45 2063
10995.44 2132
10996.43 2277
10997.42 2331
10998.41 2310
10999.40 2287
11000.39 2165
11001.38 2094
11002.37 1920
11003.36 1780
11004.35 1622
11005.34 1541
11006.33 1407
11007.32 1303
11008.31 1205
11009.30 1120
11010.30 1001
11011.29 969
11012.28 937
11013.27 890
11014.26 880
11015.25 881
11016.24 854
11017.23 833
11018.22 821
11019.21 832
11020.21 858
11021.20 807
11022.19 794
11023.18 791
11024.17 784
11025.16 755
11026.15 743
11027.14 731
11028.14 727
11029.13 708
11030.12 753
11031.11 739
11032.10 761
11033.09 769
11034.09 736
11035.08 732
11036.07 749
11037.06 733
11038.05 738
11039.05 753
11040.04 708
11041.03 673
11042.02 658
11043.02 665
11044.01 660
11045.00 700
11045.99 701
11046.98 715
11047.98 686
11048.97 651
11049.96 631
11050.95 640
11051.95 647
11052.94 661
11053.93 651
11054.93 670
11055.92 684
11056.91 651
11057.90 612
11058.90 662
11059.89 659
11060.88 689
11061.88 677
11062.87 639
11063.86 697
11064.86 660
11065.85 659
11066.84 638
11067.84 676
11068.83 688
11069.82 694
11070.82 670
11071.81 693
11072.80 631
11073.80 657
11074.79 653
11075.78 678
11076.78 665
11077.77 664
11078.77 645
11079.76 647
11080.75 639
11081.75 627
11082.74 635
11083.74 609
11084.73 611
11085.72 623
11086.72 597
11087.71 575
11088.71 568
11089.70 584
11090.70 590
11091.69 615
11092.68 587
11093.68 582
11094.67 595
11095.67 584
11096.66 550
11097.66 580
11098.65 560
11099.65 626
11100.64 607
11101.64 589
11102.63 567
11103.63 578
11104.62 553
11105.62 527
11106.61 540
11107.61 554
11108.60 545
11109.60 541
11110.59 529
11111.59 515
11112.58 550
11113.58 524
11114.57 523
11115.57 518
11116.56 530
11117.56 522
11118.56 484
11119.55 492
11120.55 513
11121.54 523
11122.54 494
11123.54 504
11124.53 524
11125.53 532
11126.52 479
11127.52 461
11128.51 484
11129.51 496
11130.51 482
11131.50 471
11132.50 485
11133.50 493
11134.49 470
11135.49 480
11136.49 517
11137.48 515
11138.48 529
11139.47 483
11140.47 474
11141.47 490
11142.46 492
11143.46 502
11144.46 466
11145.46 506
11146.45 476
11147.45 447
11148.45 447
11149.44 475
11150.44 453
11151.44 477
11152.43 455
11153.43 464
11154.43 457
11155.43 480
11156.42 475
11157.42 466
11158.42 449
11159.42 443
11160.41 437
11161.41 441
11162.41 430
11163.41 447
11164.40 432
11165.40 439
11166.40 452
11167.40 443
11168.39 445
11169.39 441
11170.39 441
11171.39 417
11172.39 402
11173.38 412
11174.38 428
11175.38 425
11176.38 425
11177.38 410
11178.38 429
11179.37 435
11180.37 447
11181.37 432
11182.37 426
11183.37 437
11184.37 435
11185.37 462
11186.36 456
11187.36 443
11188.36 434
11189.36 454
11190.36 455
11191.36 479
11192.36 473
11193.36 474
11194.36 442
11195.35 428
11196.35 420
11197.35 453
11198.35 434
11199.35 398
11200.35 445
11201.35 433
11202.35 447
11203.35 436
11204.35 456
11205.35 453
11206.35 445
11207.35 424
11208.35 469
11209.35 425
11210.35 442
11211.35 439
11212.35 440
11213.35 464
11214.35 437
11215.34 430
11216.35 449
11217.35 451
11218.35 447
11219.35 473
11220.35 447
11221.35 454
11222.35 457
11223.35 459
11224.35 453
11225.35 458
11226.35 470
11227.35 474
11228.35 457
11229.35 463
11230.35 442
11231.35 441
11232.35 457
11233.35 467
11234.35 486
11235.35 472
11236.35 469
11237.36 455
11238.36 444
11239.36 461
11240.36 474
11241.36 460
11242.36 483
11243.36 492
11244.36 483
11245.36 498
11246.37 465
11247.37 483
11248.37 478
11249.37 465
11250.37 490
11251.37 521
11252.38 498
11253.38 505
11254.38 521
11255.38 510
11256.38 515
11257.38 502
11258.39 518
11259.39 522
11260.39 493
11261.39 521
11262.39 512
11263.40 494
11264.40 517
11265.40 553
11266.40 559
11267.40 549
11268.41 588
11269.41 586
11270.41 597
11271.41 604
11272.42 613
11273.42 590
11274.42 577
11275.42 594
11276.43 574
11277.43 545
11278.43 531
11279.44 550
11280.44 507
11281.44 534
11282.44 544
11283.45 474
11284.45 503
11285.45 495
11286.46 471
11287.46 461
11288.46 458
11289.47 457
11290.47 424
11291.47 435
11292.48 425
11293.48 430
11294.48 448
11295.49 443
11296.49 453
11297.49 439
11298.50 428
11299.50 427
11300.51 442
11301.51 429
11302.51 460
11303.52 440
11304.52 443
11305.53 424
11306.53 473
11307.53 433
11308.54 447
11309.54 454
11310.55 485
11311.55 482
11312.55 467
11313.56 504
11314.56 500
11315.57 485
11316.57 488
11317.58 496
11318.58 475
11319.59 490
11320.59 489
11321.59 507
11322.60 475
11323.60 484
11324.61 493
11325.61 450
11326.62 440
11327.62 459
11328.63 475
11329.63 454
11330.64 476
11331.64 498
11332.65 486
11333.65 516
11334.66 517
11335.67 519
11336.67 559
11337.68 562
11338.68 553
11339.69 558
11340.69 514
11341.70 523
11342.70 500
11343.71 525
11344.72 492
11345.72 492
11346.73 475
11347.73 456
11348.74 460
11349.74 467
11350.75 439
11351.76 462
11352.76 512
11353.77 431
11354.78 424
11355.78 426
11356.79 443
11357.79 425
11358.80 428
11359.81 448
11360.81 448
11361.82 430
11362.83 430
11363.83 463
11364.84 425
11365.85 408
11366.85 406
11367.86 404
11368.87 396
11369.87 394
11370.88 374
11371.89 418
11372.89 391
11373.90 417
11374.91 437
11375.92 405
11376.92 396
11377.93 398
11378.94 400
11379.94 405
11380.95 404
11381.96 399
11382.97 425
11383.97 412
11384.98 418
11385.99 406
11387.00 410
11388.00 409
11389.01 397
11390.02 416
11391.03 419
11392.04 400
11393.04 392
11394.05 427
11395.06 417
11396.07 382
11397.08 435
11398.08 412
11399.09 416
11400.10 411
11401.11 398
11402.12 436
11403.12 400
11404.13 395
11405.14 406
11406.15 421
11407.16 421
11408.17 435
11409.18 398
11410.18 416
11411.19 392
11412.20 412
11413.21 415
11414.22 427
11415.23 427
11416.24 402
11417.25 416
11418.25 425
11419.26 409
11420.27 448
11421.28 425
11422.29 419
11423.30 416
11424.31 388
11425.32 373
11426.33 377
11427.34 420
11428.35 411
11429.36 400
11430.37 397
11431.38 420
11432.39 431
11433.39 406
11434.40 439
11435.41 417
11436.42 402
11437.43 397
11438.44 417
11439.45 440
11440.46 450
11441.47 422
11442.48 440
11443.49 431
11444.50 410
11445.51 396
11446.52 429
11447.53 439
11448.55 409
11449.56 415
11450.57 461
11451.58 436
11452.59 438
11453.60 416
11454.61 422
11455.62 429
11456.63 428
11457.64 427
11458.65 430
11459.66 456
11460.67 410
11461.68 465
11462.69 440
11463.71 419
11464.72 412
11465.73 470
11466.74 463
11467.75 459
11468.76 447
11469.77 448
11470.78 432
11471.80 448
11472.81 454
11473.82 443
11474.83 429
11475.84 456
11476.85 462
11477.86 453
11478.88 435
11479.89 456
11480.90 492
11481.91 465
11482.92 456
11483.93 466
11484.95 481
11485.96 532
11486.97 471
11487.98 493
11489.00 475
11490.01 496
11491.02 476
11492.03 505
11493.04 521
11494.06 515
11495.07 527
11496.08 520
11497.09 526
11498.11 508
11499.12 498
11500.13 512
11501.14 531
11502.16 541
11503.17 540
11504.18 534
11505.20 571
11506.21 577
11507.22 592
11508.23 589
11509.25 576
11510.26 585
11511.27 629
11512.29 622
11513.30 628
11514.31 655
11515.33 679
11516.34 685
11517.35 757
11518.37 785
11519.38 769
11520.39 781
11521.41 743
11522.42 800
11523.43 791
11524.45 768
11525.46 851
11526.47 888
11527.49 886
11528.50 934
11529.52 1021
11530.53 1092
11531.54 1179
11532.56 1241
11533.57 1369
11534.59 1397
11535.60 1468
11536.62 1418
11537.63 1460
11538.64 1386
11539.66 1376
11540.67 1322
11541.69 1243
11542.70 1168
11543.72 1054
11544.73 1035
11545.75 956
11546.76 851
11547.77 780
11548.79 773
11549.80 746
11550.82 736
11551.83 653
11552.85 641
11553.86 627
11554.88 617
11555.89 607
11556.91 605
11557.92 586
11558.94 572
11559.95 570
11560.97 581
11561.99 594
11563.00 579
11564.02 565
11565.03 591
11566.05 544
11567.06 531
11568.08 562
11569.09 563
11570.11 568
11571.13 570
11572.14 574
11573.16 586
11574.17 541
11575.19 593
11576.20 541
11577.22 531
11578.24 542
11579.25 551
11580.27 555
11581.29 563
11582.30 553
11583.32 557
11584.33 519
11585.35 548
11586.37 544
11587.38 543
11588.40 575
11589.42 564
11590.43 590
11591.45 623
11592.47 639
11593.48 662
11594.50 649
11595.52 688
11596.53 739
11597.55 710
11598.57 713
11599.58 720
11600.60 672
11601.62 651
11602.64 634
11603.65 646
11604.67 609
11605.69 587
11606.70 599
11607.72 598
11608.74 599
11609.76 550
11610.77 555
11611.79 545
11612.81 533
11613.83 570
11614.84 532
11615.86 522
11616.88 561
11617.90 550
11618.92 542
11619.93 511
11620.95 535
11621.97 541
11622.99 560
11624.01 499
11625.02 515
11626.04 504
11627.06 505
11628.08 507
11629.10 506
11630.11 495
11631.13 443
11632.15 491
11633.17 496
11634.19 483
11635.21 447
11636.23 456
11637.24 457
11638.26 442
11639.28 473
11640.30 454
11641.32 444
11642.34 446
11643.36 458
11644.38 482
11645.39 451
11646.41 446
11647.43 464
11648.45 442
11649.47 449
11650.49 416
11651.51 447
11652.53 443
11653.55 434
11654.57 431
11655.59 421
11656.61 433
11657.63 422
11658.65 415
11659.67 417
11660.69 428
11661.70 417
11662.72 405
11663.74 402
11664.76 414
11665.78 404
11666.80 418
11667.82 408
11668.84 401
11669.86 406
11670.88 412
11671.90 403
11672.92 434
11673.95 401
11674.97 382
11675.99 401
11677.01 411
11678.03 401
11679.05 420
11680.07 414
11681.09 379
11682.11 429
11683.13 397
11684.15 419
11685.17 416
11686.19 416
11687.21 389
11688.23 371
11689.25 380
11690.28 395
11691.30 381
11692.32 380
11693.34 413
11694.36 365
11695.38 389
11696.40 372
11697.42 417
11698.44 393
11699.47 381
11700.49 383
11701.51 378
11702.53 380
11703.55 381
11704.57 393
11705.60 397
11706.62 398
11707.64 380
11708.66 384
11709.68 388
11710.70 371
11711.73 352
11712.75 339
11713.77 353
11714.79 358
11715.81 347
11716.84 371
11717.86 373
11718.88 379
11719.90 357
11720.92 378
11721.95 396
11722.97 367
11723.99 399
11725.01 383
11726.04 371
11727.06 375
11728.08 390
11729.11 374
11730.13 381
11731.15 365
11732.17 364
11733.20 365
11734.22 384
11735.24 376
11736.26 373
11737.29 371
11738.31 358
11739.33 392
11740.36 371
11741.38 354
11742.40 373
11743.43 395
11744.45 370
11745.47 356
11746.50 382
11747.52 365
11748.54 362
11749.57 357
11750.59 337
11751.62 344
11752.64 352
11753.66 368
11754.69 391
11755.71 414
11756.73 386
11757.76 366
11758.78 379
11759.81 378
11760.83 381
11761.85 371
11762.88 374
11763.90 380
11764.93 383
11765.95 394
11766.98 413
11768.00 426
11769.02 380
11770.05 407
11771.07 389
11772.10 394
11773.12 398
11774.15 391
11775.17 381
11776.20 382
11777.22 379
11778.25 403
11779.27 405
11780.30 410
11781.32 403
11782.35 426
11783.37 395
11784.40 407
11785.42 424
11786.45 405
11787.47 398
11788.50 391
11789.52 422
11790.55 415
11791.57 422
11792.60 399
11793.62 391
11794.65 408
11795.67 446
11796.70 439
11797.73 454
11798.75 401
11799.78 381
11800.80 405
11801.83 417
11802.85 419
11803.88 417
11804.91 426
11805.93 437
11806.96 436
11807.98 414
11809.01 421
11810.04 424
11811.06 426
11812.09 417
11813.12 443
11814.14 435
11815.17 428
11816.19 450
11817.22 426
11818.25 439
11819.27 433
11820.30 453
11821.33 430
11822.35 443
11823.38 456
11824.41 447
11825.44 449
11826.46 435
11827.49 466
11828.52 514
11829.54 487
11830.57 460
11831.60 488
11832.62 499
11833.65 499
11834.68 495
11835.71 486
11836.73 490
11837.76 472
11838.79 524
11839.82 522
11840.84 522
11841.87 490
11842.90 557
11843.93 557
11844.95 519
11845.98 524
11847.01 553
11848.04 518
11849.07 513
11850.09 530
11851.12 579
11852.15 569
11853.18 550
11854.21 586
11855.23 597
11856.26 615
11857.29 582
11858.32 587
11859.35 570
11860.38 574
11861.40 572
11862.43 635
11863.46 625
11864.49 612
11865.52 611
11866.55 615
11867.58 613
11868.60 624
11869.63 655
11870.66 624
11871.69 643
11872.72 653
11873.75 661
11874.78 649
11875.81 670
11876.84 687
11877.86 702
11878.89 734
11879.92 683
11880.95 701
11881.98 716
11883.01 722
11884.04 708
11885.07 739
11886.10 804
11887.13 781
11888.16 765
11889.19 833
11890.22 840
11891.25 844
11892.28 893
11893.31 952
11894.34 942
11895.37 1006
11896.40 1031
11897.43 1096
11898.46 1141
11899.49 1120
11900.52 1169
11901.55 1198
11902.58 1158
11903.61 1160
11904.64 1168
11905.67 1139
11906.70 1052
11907.73 1019
11908.76 977
11909.79 941
11910.82 902
11911.85 935
11912.88 889
11913.91 857
11914.94 850
11915.97 837
11917.01 868
11918.04 874
11919.07 901
11920.10 919
11921.13 943
11922.16 907
11923.19 975
11924.22 1028
11925.25 1006
11926.28 1089
11927.32 1148
11928.35 1198
11929.38 1135
11930.41 1094
11931.44 1139
11932.47 1079
11933.50 1044
11934.54 1009
11935.57 953
11936.60 963
11937.63 896
11938.66 827
11939.70 826
11940.73 782
11941.76 782
11942.79 770
11943.82 775
11944.85 723
11945.89 676
11946.92 664
11947.95 684
11948.98 632
11950.02 683
11951.05 682
11952.08 649
11953.11 648
11954.15 644
11955.18 711
11956.21 661
11957.24 652
11958.28 662
11959.31 703
11960.34 664
11961.37 657
11962.41 674
11963.44 654
11964.47 666
11965.51 696
11966.54 682
11967.57 667
11968.60 656
11969.64 702
11970.67 718
11971.70 708
11972.74 668
11973.77 672
11974.80 683
11975.84 710
11976.87 701
11977.90 713
11978.94 692
11979.97 665
11981.00 672
11982.04 701
11983.07 706
11984.11 690
11985.14 736
11986.17 707
11987.21 725
11988.24 711
11989.28 725
11990.31 725
11991.34 721
11992.38 770
11993.41 797
11994.45 774
11995.48 740
11996.51 707
11997.55 767
11998.58 768
11999.62 712
12000.65 767
12001.69 783
12002.72 768
12003.76 767
12004.79 761
12005.82 819
12006.86 831
12007.89 830
12008.93 873
12009.96 861
12011.00 875
12012.03 867
12013.07 860
12014.10 841
12015.14 875
12016.17 912
12017.21 904
12018.24 829
12019.28 881
12020.32 913
12021.35 858
12022.39 841
12023.42 849
12024.46 866
12025.49 899
12026.53 885
12027.56 873
12028.60 821
12029.64 888
12030.67 850
12031.71 859
12032.74 882
12033.78 864
12034.81 884
12035.85 891
12036.89 878
12037.92 875
12038.96 841
12039.99 868
12041.03 908
12042.07 890
12043.10 897
12044.14 918
12045.18 884
12046.21 911
12047.25 971
12048.29 1017
12049.32 1020
12050.36 1045
12051.40 1054
12052.43 1054
12053.47 1099
12054.51 1074
12055.54 1131
12056.58 1093
12057.62 1034
12058.65 1054
12059.69 1014
12060.73 990
12061.76 978
12062.80 963
12063.84 994
12064.88 988
12065.91 959
12066.95 924
12067.99 845
12069.03 900
12070.06 865
12071.10 894
12072.14 836
12073.18 776
12074.21 823
12075.25 827
12076.29 783
12077.33 805
12078.36 790
12079.40 787
12080.44 757
12081.48 802
12082.52 800
12083.55 785
12084.59 800
12085.63 811
12086.67 790
12087.71 791
12088.74 774
12089.78 822
12090.82 812
12091.86 820
12092.90 811
12093.94 822
12094.98 805
12096.01 843
12097.05 868
12098.09 892
12099.13 949
12100.17 915
12101.21 913
12102.25 908
12103.28 879
12104.32 895
12105.36 824
12106.40 811
12107.44 786
12108.48 780
12109.52 770
12110.56 748
12111.60 717
12112.64 680
12113.68 681
12114.72 634
12115.76 630
12116.79 621
12117.83 610
12118.87 597
12119.91 611
12120.95 615
12121.99 600
12123.03 583
12124.07 584
12125.11 603
12126.15 580
12127.19 565
12128.23 573
12129.27 577
12130.31 545
12131.35 555
12132.39 530
12133.43 569
12134.47 558
12135.51 528
12136.55 546
12137.59 498
12138.63 530
12139.67 508
12140.71 497
12141.76 542
12142.80 553
12143.84 527
12144.88 537
12145.92 540
12146.96 568
12148.00 518
12149.04 530
12150.08 529
12151.12 509
12152.16 490
12153.20 504
12154.25 492
12155.29 525
12156.33 519
12157.37 510
12158.41 522
12159.45 519
12160.49 508
12161.53 496
12162.58 527
12163.62 468
12164.66 507
12165.70 500
12166.74 490
12167.78 481
12168.82 484
12169.87 501
12170.91 488
12171.95 473
12172.99 500
12174.03 515
12175.08 431
12176.12 477
12177.16 481
12178.20 491
12179.24 479
12180.29 472
12181.33 500
12182.37 461
12183.41 500
12184.46 497
12185.50 497
12186.54 466
12187.58 452
12188.63 469
12189.67 511
12190.71 483
12191.75 492
12192.80 467
12193.84 469
12194.88 491
12195.92 477
12196.97 468
12198.01 502
12199.05 457
12200.10 479
12201.14 461
12202.18 444
12203.23 438
12204.27 448
12205.31 461
12206.36 438
12207.40 431
12208.44 422
12209.49 449
12210.53 431
12211.57 431
12212.62 431
12213.66 454
12214.70 453
12215.75 460
12216.79 453
12217.84 434
12218.88 432
12219.92 445
12220.97 406
12222.01 453
12223.06 421
12224.10 407
12225.14 429
12226.19 410
12227.23 411
12228.28 427
12229.32 431
12230.36 415
12231.41 418
12232.45 435
12233.50 426
12234.54 413
12235.59 410
12236.63 430
12237.68 423
12238.72 421
12239.77 423
12240.81 447
12241.86 403
12242.90 433
12243.94 390
12244.99 418
12246.03 453
12247.08 426
12248.13 417
12249.17 414
12250.22 402
12251.26 416
12252.31 388
12253.35 381
12254.40 407
12255.44 360
12256.49 386
12257.53 353
12258.58 362
12259.62 373
12260.67 367
12261.72 363
12262.76 405
12263.81 397
12264.85 364
12265.90 413
12266.94 391
12267.99 401
12269.04 355
12270.08 403
12271.13 363
12272.17 387
12273.22 316
12274.27 362
12275.31 372
12276.36 359
12277.41 356
12278.45 380
12279.50 367
12280.55 369
12281.59 385
12282.64 361
12283.69 368
12284.73 351
12285.78 350
12286.83 362
12287.87 393
12288.92 358
12289.97 362
12291.01 392
12292.06 383
12293.11 354
12294.15 350
12295.20 361
12296.25 340
12297.30 339
12298.34 348
12299.39 356
12300.44 353
12301.48 343
12302.53 344
12303.58 348
12304.63 337
12305.67 356
12306.72 346
12307.77 323
12308.82 350
12309.87 371
12310.91 360
12311.96 374
12313.01 344
12314.06 350
12315.10 357
12316.15 343
12317.20 354
12318.25 356
12319.30 360
12320.34 334
12321.39 361
12322.44 337
12323.49 341
12324.54 346
12325.59 361
12326.63 358
12327.68 337
12328.73 323
12329.78 348
12330.83 361
12331.88 355
12332.93 339
12333.98 318
12335.02 361
12336.07 347
12337.12 384
12338.17 351
12339.22 362
12340.27 349
12341.32 358
12342.37 352
12343.42 312
12344.47 306
12345.51 340
12346.56 337
12347.61 327
12348.66 319
12349.71 343
12350.76 368
12351.81 350
12352.86 379
12353.91 328
12354.96 325
12356.01 351
12357.06 353
12358.11 352
12359.16 338
12360.21 324
12361.26 353
12362.31 343
12363.36 346
12364.41 363
12365.46 350
12366.51 355
12367.56 360
12368.61 330
12369.66 350
12370.71 340
12371.76 340
12372.81 359
12373.86 349
12374.91 372
12375.96 353
12377.01 366
12378.06 347
12379.11 334
12380.17 344
12381.22 336
12382.27 379
12383.32 379
12384.37 395
12385.42 384
12386.47 379
12387.52 374
12388.57 391
12389.62 354
12390.67 355
12391.73 345
12392.78 374
12393.83 363
12394.88 375
12395.93 350
12396.98 343
12398.03 385
12399.09 379
12400.14 350
12401.19 384
12402.24 402
12403.29 366
12404.34 369
12405.40 389
12406.45 384
12407.50 357
12408.55 413
12409.60 395
12410.66 376
12411.71 379
12412.76 372
12413.81 403
12414.86 390
12415.92 409
12416.97 376
12418.02 393
12419.07 385
12420.13 397
12421.18 401
12422.23 427
12423.28 414
12424.34 406
12425.39 424
12426.44 409
12427.49 411
12428.55 374
12429.60 415
12430.65 430
12431.71 408
12432.76 425
12433.81 450
12434.86 415
12435.92 429
12436.97 433
12438.02 461
12439.08 457
12440.13 427
12441.18 447
12442.24 417
12443.29 428
12444.34 473
12445.40 472
12446.45 438
12447.50 435
12448.56 458
12449.61 481
12450.67 472
12451.72 485
12452.77 492
12453.83 505
12454.88 517
12455.94 537
12456.99 549
12458.04 551
12459.10 559
12460.15 570
12461.21 592
12462.26 568
12463.31 668
12464.37 683
12465.42 682
12466.48 748
12467.53 754
12468.59 804
12469.64 865
12470.70 947
12471.75 997
12472.80 999
12473.86 1015
12474.91 1033
12475.97 976
12477.02 1019
12478.08 984
12479.13 917
12480.19 896
12481.24 845
12482.30 763
12483.35 750
12484.41 744
12485.46 683
12486.52 655
12487.57 642
12488.63 626
12489.69 606
12490.74 591
12491.80 563
12492.85 553
12493.91 547
12494.96 564
12496.02 551
12497.07 552
12498.13 508
12499.19 548
12500.24 516
12501.30 557
12502.35 531
12503.41 500
12504.47 535
12505.52 539
12506.58 545
12507.63 528
12508.69 533
12509.75 529
12510.80 571
12511.86 545
12512.91 554
12513.97 520
12515.03 542
12516.08 520
12517.14 550
12518.20 556
12519.25 536
12520.31 556
12521.37 536
12522.42 551
12523.48 531
12524.54 530
12525.59 521
12526.65 536
12527.71 541
12528.77 525
12529.82 546
12530.88 559
12531.94 539
12532.99 557
12534.05 534
12535.11 526
12536.17 577
12537.22 567
12538.28 533
12539.34 596
12540.40 607
12541.45 554
12542.51 608
12543.57 589
12544.63 616
12545.68 646
12546.74 665
12547.80 669
12548.86 651
12549.92 686
12550.97 678
12552.03 677
12553.09 690
12554.15 706
12555.21 682
12556.26 687
12557.32 653
12558.38 661
12559.44 661
12560.50 646
12561.56 650
12562.61 652
12563.67 592
12564.73 600
12565.79 588
12566.85 590
12567.91 573
12568.97 591
12570.02 586
12571.08 570
12572.14 562
12573.20 589
12574.26 565
12575.32 569
12576.38 555
12577.44 574
12578.50 584
12579.56 554
12580.61 562
12581.67 569
12582.73 571
12583.79 558
12584.85 549
12585.91 551
12586.97 553
12588.03 545
12589.09 542
12590.15 585
12591.21 506
12592.27 559
12593.33 581
12594.39 568
12595.45 551
12596.51 575
12597.57 577
12598.63 561
12599.69 558
12600.75 587
12601.81 610
12602.87 581
12603.93 565
12604.99 591
12606.05 570
12607.11 580
12608.17 597
12609.23 606
12610.29 599
12611.35 610
12612.41 636
12613.47 650
12614.53 603
12615.59 597
12616.66 637
12617.72 679
12618.78 650
12619.84 647
12620.90 651
12621.96 697
12623.02 687
12624.08 675
12625.14 697
12626.20 742
12627.26 670
12628.33 708
12629.39 699
12630.45 726
12631.51 649
12632.57 641
12633.63 666
12634.69 622
12635.76 640
12636.82 638
12637.88 619
12638.94 597
12640.00 559
12641.06 582
12642.13 591
12643.19 572
12644.25 603
12645.31 574
12646.37 552
12647.44 570
12648.50 544
12649.56 557
12650.62 538
12651.68 545
12652.75 560
12653.81 539
12654.87 532
12655.93 549
12657.00 549
12658.06 575
12659.12 570
12660.18 546
12661.25 554
12662.31 559
12663.37 572
12664.43 548
12665.50 584
12666.56 575
12667.62 566
12668.69 578
12669.75 586
12670.81 577
12671.88 556
12672.94 559
12674.00 577
12675.06 586
12676.13 585
12677.19 581
12678.25 600
12679.32 593
12680.38 586
12681.44 587
12682.51 592
12683.57 604
12684.64 629
12685.70 642
12686.76 617
12687.83 626
12688.89 628
12689.95 628
12691.02 654
12692.08 650
12693.15 674
12694.21 693
12695.27 705
12696.34 703
12697.40 673
12698.47 712
12699.53 709
12700.59 720
12701.66 719
12702.72 717
12703.79 768
12704.85 765
12705.92 746
12706.98 743
12708.05 757
12709.11 779
12710.18 771
12711.24 802
12712.30 786
12713.37 773
12714.43 736
12715.50 730
12716.56 768
12717.63 763
12718.69 751
12719.76 798
12720.82 833
12721.89 869
12722.95 837
12724.02 846
12725.09 829
12726.15 880
12727.22 939
12728.28 929
12729.35 959
12730.41 926
12731.48 931
12732.54 950
12733.61 894
12734.68 908
12735.74 894
12736.81 869
12737.87 830
12738.94 809
12740.00 769
12741.07 752
12742.14 673
12743.20 627
12744.27 646
12745.33 643
12746.40 663
12747.47 630
12748.53 637
12749.60 616
12750.67 583
12751.73 567
12752.80 572
12753.87 574
12754.93 579
12756.00 601
12757.07 577
12758.13 537
12759.20 537
12760.27 540
12761.33 536
12762.40 519
12763.47 518
12764.53 517
12765.60 523
12766.67 534
12767.73 526
12768.80 517
12769.87 532
12770.94 477
12772.00 503
12773.07 496
12774.14 517
12775.21 501
12776.27 494
12777.34 495
12778.41 500
12779.48 474
12780.54 482
12781.61 470
12782.68 444
12783.75 459
12784.81 483
12785.88 474
12786.95 471
12788.02 473
12789.09 454
12790.15 474
12791.22 459
12792.29 469
12793.36 456
12794.43 464
12795.49 440
12796.56 461
12797.63 475
12798.70 442
12799.77 462
12800.84 453
12801.90 459
12802.97 481
12804.04 446
12805.11 495
12806.18 464
12807.25 444
12808.32 477
12809.39 475
12810.45 465
12811.52 474
12812.59 466
12813.66 479
12814.73 455
12815.80 482
12816.87 495
12817.94 476
12819.01 492
12820.08 497
12821.15 441
12822.21 479
12823.28 481
12824.35 509
12825.42 498
12826.49 539
12827.56 481
12828.63 463
12829.70 475
12830.77 481
12831.84 455
12832.91 420
12833.98 461
12835.05 439
12836.12 454
12837.19 419
12838.26 400
12839.33 395
12840.40 425
12841.47 436
12842.54 424
12843.61 419
12844.68 420
12845.75 450
12846.82 396
12847.89 387
12848.96 377
12850.03 402
12851.10 396
12852.18 401
12853.25 411
12854.32 392
12855.39 384
12856.46 398
12857.53 379
12858.60 388
12859.67 361
12860.74 377
12861.81 374
12862.88 389
12863.96 382
12865.03 354
12866.10 342
12867.17 361
12868.24 380
12869.31 360
12870.38 379
12871.45 374
12872.53 397
12873.60 365
12874.67 375
12875.74 364
12876.81 351
12877.88 332
12878.96 342
12880.03 333
12881.10 361
12882.17 363
12883.24 349
12884.31 362
12885.39 367
12886.46 353
12887.53 346
12888.60 361
12889.68 327
12890.75 310
12891.82 326
12892.89 343
12893.96 348
12895.04 305
12896.11 307
12897.18 338
12898.25 342
12899.33 345
12900.40 315
12901.47 301
12902.54 340
12903.62 319
12904.69 347
12905.76 342
12906.84 315
12907.91 307
12908.98 315
12910.06 309
12911.13 299
12912.20 305
12913.27 312
12914.35 303
12915.42 306
12916.49 311
12917.57 311
12918.64 301
12919.71 303
12920.79 324
12921.86 287
12922.94 315
12924.01 293
12925.08 314
12926.16 307
12927.23 300
12928.30 300
12929.38 341
12930.45 317
12931.53 280
12932.60 295
12933.67 313
12934.75 303
12935.82 285
12936.90 311
12937.97 294
12939.04 310
12940.12 296
12941.19 307
12942.27 315
12943.34 306
12944.42 281
12945.49 289
12946.56 285
12947.64 311
12948.71 295
12949.79 297
12950.86 312
12951.94 284
12953.01 293
12954.09 326
12955.16 287
12956.24 300
12957.31 273
12958.39 283
12959.46 286
12960.54 287
12961.61 297
12962.69 295
12963.76 298
12964.84 298
12965.91 271
12966.99 263
12968.07 300
12969.14 322
12970.22 287
12971.29 279
12972.37 284
12973.44 296
12974.52 319
12975.59 284
12976.67 289
12977.75 310
12978.82 323
12979.90 295
12980.97 287
12982.05 299
12983.13 297
12984.20 294
12985.28 291
12986.35 306
12987.43 292
12988.51 293
12989.58 303
12990.66 301
12991.74 320
12992.81 294
12993.89 307
12994.97 301
12996.04 308
12997.12 310
12998.20 283
12999.27 296
13000.35 298
13001.43 319
13002.50 296
13003.58 304
13004.66 292
13005.73 298
13006.81 309
13007.89 300
13008.97 312
13010.04 306
13011.12 288
13012.20 313
13013.27 300
13014.35 302
13015.43 359
13016.51 334
13017.58 317
13018.66 306
13019.74 315
13020.82 307
13021.89 322
13022.97 319
13024.05 322
13025.13 299
13026.21 302
13027.28 313
13028.36 303
13029.44 336
13030.52 319
13031.60 283
13032.67 307
13033.75 312
13034.83 324
13035.91 354
13036.99 327
13038.07 327
13039.14 331
13040.22 320
13041.30 318
13042.38 344
13043.46 332
13044.54 329
13045.62 333
13046.69 357
13047.77 347
13048.85 353
13049.93 316
13051.01 325
13052.09 333
13053.17 319
13054.25 294
13055.33 336
13056.40 340
13057.48 334
13058.56 319
13059.64 297
13060.72 320
13061.80 319
13062.88 308
13063.96 317
13065.04 297
13066.12 299
13067.20 329
13068.28 317
13069.36 322
13070.44 327
13071.52 300
13072.60 305
13073.68 289
13074.76 298
13075.84 337
13076.92 300
13078.00 296
13079.08 301
13080.16 305
13081.24 317
13082.32 331
13083.40 324
13084.48 310
13085.56 308
13086.64 317
13087.72 322
13088.80 314
13089.88 310
13090.96 334
13092.04 334
13093.12 329
13094.20 313
13095.28 307
13096.36 345
13097.44 331
13098.52 330
13099.61 343
13100.69 321
13101.77 300
13102.85 337
13103.93 337
13105.01 333
13106.09 332
13107.17 371
13108.25 355
13109.34 352
13110.42 340
13111.50 340
13112.58 349
13113.66 384
13114.74 365
13115.82 353
13116.91 365
13117.99 379
13119.07 362
13120.15 358
13121.23 353
13122.31 358
13123.40 366
13124.48 360
13125.56 346
13126.64 351
13127.72 369
13128.81 366
13129.89 337
13130.97 352
13132.05 355
13133.14 356
13134.22 349
13135.30 346
13136.38 344
13137.47 346
13138.55 338
13139.63 326
13140.71 336
13141.80 356
13142.88 353
13143.96 352
13145.04 349
13146.13 335
13147.21 350
13148.29 353
13149.38 359
13150.46 344
13151.54 364
13152.62 354
13153.71 354
13154.79 342
13155.87 329
13156.96 347
13158.04 358
13159.12 347
13160.21 355
13161.29 339
13162.37 348
13163.46 350
13164.54 352
13165.62 369
13166.71 373
13167.79 328
13168.88 377
13169.96 383
13171.04 340
13172.13 355
13173.21 341
13174.30 357
13175.38 359
13176.46 366
13177.55 373
13178.63 376
13179.72 369
13180.80 374
13181.88 344
13182.97 349
13184.05 368
13185.14 356
13186.22 360
13187.31 364
13188.39 393
13189.48 380
13190.56 373
13191.65 383
13192.73 374
13193.81 365
13194.90 374
13195.98 385
13197.07 390
13198.15 385
13199.24 378
13200.32 370
13201.41 377
13202.49 394
13203.58 371
13204.67 377
13205.75 378
13206.84 390
13207.92 371
13209.01 359
13210.09 385
13211.18 385
13212.26 378
13213.35 399
13214.43 363
13215.52 398
13216.61 402
13217.69 388
13218.78 375
13219.86 392
13220.95 409
13222.04 447
13223.12 437
13224.21 413
13225.29 396
13226.38 424
13227.47 437
13228.55 400
13229.64 430
13230.72 424
13231.81 431
13232.90 423
13233.98 419
13235.07 413
13236.16 399
13237.24 398
13238.33 414
13239.42 439
13240.50 425
13241.59 413
13242.68 421
13243.76 456
13244.85 439
13245.94 451
13247.02 435
13248.11 445
13249.20 458
13250.29 439
13251.37 483
13252.46 456
13253.55 474
13254.63 464
13255.72 470
13256.81 481
13257.90 477
13258.98 480
13260.07 496
13261.16 469
13262.25 499
13263.33 497
13264.42 495
13265.51 498
13266.60 501
13267.69 510
13268.77 492
13269.86 512
13270.95 507
13272.04 515
13273.13 526
13274.21 533
13275.30 539
13276.39 538
13277.48 538
13278.57 541
13279.65 524
13280.74 520
13281.83 568
13282.92 559
13284.01 555
13285.10 575
13286.19 580
13287.27 554
13288.36 583
13289.45 583
13290.54 604
13291.63 575
13292.72 625
13293.81 621
13294.90 600
13295.98 642
13297.07 641
13298.16 637
13299.25 644
13300.34 670
13301.43 674
13302.52 679
13303.61 664
13304.70 654
13305.79 697
13306.88 726
13307.97 695
13309.06 676
13310.15 674
13311.24 689
13312.32 686
13313.41 692
13314.50 713
13315.59 705
13316.68 694
13317.77 683
13318.86 682
13319.95 683
13321.04 709
13322.13 699
13323.22 719
13324.31 721
13325.40 743
13326.49 712
13327.58 728
13328.68 697
13329.77 727
13330.86 745
13331.95 738
13333.04 748
13334.13 791
13335.22 811
13336.31 767
13337.40 800
13338.49 722
13339.58 739
13340.67 793
13341.76 799
13342.85 751
13343.94 780
13345.04 791
13346.13 766
13347.22 737
13348.31 762
13349.40 794
13350.49 784
13351.58 769
13352.67 774
13353.77 778
13354.86 795
13355.95 793
13357.04 831
13358.13 836
13359.22 874
13360.31 857
13361.41 875
13362.50 913
13363.59 894
13364.68 928
13365.77 897
13366.87 904
13367.96 901
13369.05 896
13370.14 870
13371.23 857
13372.33 827
13373.42 819
13374.51 792
13375.60 781
13376.69 768
13377.79 742
13378.88 741
13379.97 685
13381.06 676
13382.16 694
13383.25 648
13384.34 649
13385.43 654
13386.53 626
13387.62 634
13388.71 624
13389.81 642
13390.90 623
13391.99 595
13393.08 598
13394.18 638
13395.27 666
13396.36 606
13397.46 623
13398.55 650
13399.64 636
13400.74 592
13401.83 572
13402.92 624
13404.02 612
13405.11 585
13406.20 582
13407.30 603
13408.39 561
13409.48 599
13410.58 604
13411.67 590
13412.77 596
13413.86 616
13414.95 620
13416.05 600
13417.14 606
13418.23 603
13419.33 597
13420.42 609
13421.52 613
13422.61 622
13423.71 601
13424.80 614
13425.89 627
13426.99 595
13428.08 625
13429.18 626
13430.27 633
13431.37 629
13432.46 609
13433.56 626
13434.65 641
13435.74 652
13436.84 624
13437.93 612
13439.03 624
13440.12 623
13441.22 625
13442.31 669
13443.41 616
13444.50 625
13445.60 646
13446.69 656
13447.79 664
13448.88 662
13449.98 688
13451.08 654
13452.17 681
13453.27 659
13454.36 684
13455.46 674
13456.55 725
13457.65 687
13458.74 701
13459.84 706
13460.94 700
13462.03 725
13463.13 731
13464.22 722
13465.32 733
13466.41 750
13467.51 728
13468.61 752
13469.70 723
13470.80 727
13471.90 776
13472.99 796
13474.09 789
13475.18 735
13476.28 745
13477.38 778
13478.47 784
13479.57 786
13480.67 769
13481.76 764
13482.86 794
13483.96 812
13485.05 788
13486.15 803
13487.25 851
13488.34 861
13489.44 840
13490.54 863
13491.63 868
13492.73 854
13493.83 901
13494.93 910
13496.02 926
13497.12 894
13498.22 921
13499.31 935
13500.41 908
13501.51 908
13502.61 890
13503.70 890
13504.80 920
13505.90 910
13507.00 916
13508.09 891
13509.19 930
13510.29 893
13511.39 852
13512.49 854
13513.58 836
13514.68 808
13515.78 806
13516.88 789
13517.98 792
13519.07 805
13520.17 759
13521.27 722
13522.37 756
13523.47 727
13524.57 763
13525.66 754
13526.76 682
13527.86 710
13528.96 715
13530.06 735
13531.16 704
13532.25 693
13533.35 675
13534.45 663
13535.55 666
13536.65 635
13537.75 638
13538.85 629
13539.95 605
13541.05 634
13542.14 625
13543.24 576
13544.34 617
13545.44 600
13546.54 597
13547.64 548
13548.74 554
13549.84 579
13550.94 587
13552.04 590
13553.14 580
13554.24 550
13555.34 566
13556.44 552
13557.54 566
13558.64 564
13559.74 575
13560.84 544
13561.94 523
13563.04 549
13564.13 552
13565.23 535
13566.34 535
13567.44 543
13568.54 522
13569.64 512
13570.74 523
13571.84 560
13572.94 523
13574.04 534
13575.14 566
13576.24 571
13577.34 544
13578.44 544
13579.54 534
13580.64 529
13581.74 509
13582.84 520
13583.94 555
13585.04 560
13586.14 542
13587.24 501
13588.35 534
13589.45 534
13590.55 522
13591.65 516
13592.75 543
13593.85 494
13594.95 508
13596.05 526
13597.15 535
13598.26 548
13599.36 522
13600.46 548
13601.56 512
13602.66 541
13603.76 564
13604.86 576
13605.97 556
13607.07 539
13608.17 532
13609.27 561
13610.37 531
13611.47 580
13612.58 565
13613.68 509
13614.78 505
13615.88 526
13616.98 546
13618.09 553
13619.19 512
13620.29 542
13621.39 531
13622.50 535
13623.60 561
13624.70 531
13625.80 523
13626.91 538
13628.01 545
13629.11 542
13630.21 555
13631.32 534
13632.42 535
13633.52 529
13634.62 515
13635.73 537
13636.83 562
13637.93 530
13639.04 506
13640.14 526
13641.24 585
13642.35 557
13643.45 540
13644.55 535
13645.65 539
13646.76 529
13647.86 534
13648.96 493
13650.07 514
13651.17 504
13652.28 517
13653.38 544
13654.48 533
13655.59 535
13656.69 514
13657.79 502
13658.90 532
13660.00 557
13661.11 520
13662.21 519
13663.31 536
13664.42 525
13665.52 514
13666.63 517
13667.73 501
13668.83 542
13669.94 576
13671.04 537
13672.15 519
13673.25 526
13674.36 520
13675.46 522
13676.56 542
13677.67 535
13678.77 531
13679.88 519
13680.98 571
13682.09 586
13683.19 548
13684.30 558
13685.40 555
13686.51 556
13687.61 571
13688.72 582
13689.82 576
13690.93 577
13692.03 579
13693.14 588
13694.24 622
13695.35 630
13696.45 605
13697.56 622
13698.66 608
13699.77 618
13700.87 613
13701.98 614
13703.09 632
13704.19 619
13705.30 632
13706.40 636
13707.51 643
13708.61 656
13709.72 670
13710.83 668
13711.93 665
13713.04 623
13714.14 659
13715.25 652
13716.36 713
13717.46 718
13718.57 696
13719.67 732
13720.78 725
13721.89 708
13722.99 700
13724.10 708
13725.21 732
13726.31 745
13727.42 757
13728.53 787
13729.63 722
13730.74 764
13731.85 810
13732.95 793
13734.06 808
13735.17 827
13736.27 832
13737.38 808
13738.49 864
13739.59 875
13740.70 857
13741.81 858
13742.92 904
13744.02 906
13745.13 891
13746.24 962
13747.35 960
13748.45 979
13749.56 1032
13750.67 1101
13751.78 1176
13752.88 1143
13753.99 1200
13755.10 1208
13756.21 1214
13757.31 1297
13758.42 1293
13759.53 1268
13760.64 1339
13761.75 1262
13762.85 1297
13763.96 1315
13765.07 1264
13766.18 1250
13767.29 1248
13768.39 1187
13769.50 1191
13770.61 1220
13771.72 1216
13772.83 1173
13773.94 1146
13775.04 1106
13776.15 1029
13777.26 1036
13778.37 1003
13779.48 970
13780.59 948
13781.70 905
13782.80 857
13783.91 866
13785.02 820
13786.13 805
13787.24 756
13788.35 737
13789.46 779
13790.57 747
13791.68 689
13792.79 673
13793.90 686
13795.00 679
13796.11 663
13797.22 680
13798.33 672
13799.44 646
13800.55 639
13801.66 621
13802.77 614
13803.88 632
13804.99 604
13806.10 611
13807.21 598
13808.32 575
13809.43 595
13810.54 591
13811.65 582
13812.76 583
13813.87 587
13814.98 577
13816.09 589
13817.20 578
13818.31 550
13819.42 569
13820.53 557
13821.64 562
13822.75 592
13823.86 544
13824.97 550
13826.08 577
13827.19 522
13828.30 564
13829.41 570
13830.53 576
13831.64 548
13832.75 562
13833.86 580
13834.97 568
13836.08 562
13837.19 598
13838.30 613
13839.41 593
13840.52 602
13841.64 563
13842.75 578
13843.86 578
13844.97 547
13846.08 554
13847.19 602
13848.30 585
13849.41 560
13850.53 599
13851.64 605
13852.75 640
13853.86 609
13854.97 544
13856.08 585
13857.20 575
13858.31 584
13859.42 596
13860.53 602
13861.64 603
13862.76 634
13863.87 585
13864.98 589
13866.09 608
13867.20 625
13868.32 620
13869.43 607
13870.54 593
13871.65 621
13872.77 588
13873.88 627
13874.99 597
13876.10 644
13877.22 639
13878.33 641
13879.44 630
13880.55 702
13881.67 688
13882.78 665
13883.89 681
13885.01 686
13886.12 694
13887.23 706
13888.34 708
13889.46 718
13890.57 716
13891.68 744
13892.80 740
13893.91 712
13895.02 727
13896.14 738
13897.25 736
13898.36 709
13899.48 695
13900.59 697
13901.70 640
13902.82 639
13903.93 598
13905.05 621
13906.16 598
13907.27 599
13908.39 565
13909.50 610
13910.61 538
13911.73 587
13912.84 554
13913.96 584
13915.07 563
13916.19 538
13917.30 543
13918.41 548
13919.53 547
13920.64 527
13921.76 516
13922.87 508
13923.99 515
13925.10 543
13926.21 559
13927.33 514
13928.44 510
13929.56 522
13930.67 525
13931.79 527
13932.90 520
13934.02 517
13935.13 528
13936.25 525
13937.36 516
13938.48 517
13939.59 509
13940.71 452
13941.82 494
13942.94 483
13944.05 506
13945.17 499
13946.28 473
13947.40 506
13948.52 486
13949.63 456
13950.75 463
13951.86 457
13952.98 468
13954.09 476
13955.21 503
13956.32 479
13957.44 442
13958.56 471
13959.67 475
13960.79 456
13961.90 464
13963.02 468
13964.14 464
13965.25 461
13966.37 488
13967.48 487
13968.60 478
13969.72 482
13970.83 506
13971.95 507
13973.07 486
13974.18 472
13975.30 505
13976.42 486
13977.53 447
13978.65 472
13979.77 443
13980.88 459
13982.00 451
13983.12 472
13984.23 456
13985.35 490
13986.47 475
13987.58 488
13988.70 496
13989.82 492
13990.94 499
13992.05 491
13993.17 469
13994.29 452
13995.40 486
13996.52 485
13997.64 491
13998.76 511
13999.87 479
14000.99 492
14002.11 509
14003.23 488
14004.35 477
14005.46 450
14006.58 465
14007.70 480
14008.82 493
14009.93 509
14011.05 453
14012.17 487
14013.29 474
14014.41 485
14015.52 506
14016.64 471
14017.76 491
14018.88 486
14020.00 484
14021.12 491
14022.23 492
14023.35 499
14024.47 491
14025.59 508
14026.71 503
14027.83 485
14028.95 481
14030.06 516
14031.18 498
14032.30 504
14033.42 518
14034.54 514
14035.66 520
14036.78 509
14037.90 507
14039.02 551
14040.14 514
14041.25 510
14042.37 497
14043.49 527
14044.61 528
14045.73 522
14046.85 551
14047.97 534
14049.09 560
14050.21 569
14051.33 522
14052.45 526
14053.57 537
14054.69 581
14055.81 589
14056.93 580
14058.05 573
14059.17 587
14060.29 619
14061.41 563
14062.53 580
14063.65 605
14064.77 605
14065.89 605
14067.01 646
14068.13 644
14069.25 649
14070.37 645
14071.49 679
14072.61 662
14073.73 658
14074.85 668
14075.97 685
14077.09 685
14078.21 682
14079.33 721
14080.45 679
14081.57 674
14082.69 687
14083.82 684
14084.94 705
14086.06 702
14087.18 655
14088.30 708
14089.42 716
14090.54 690
14091.66 684
14092.78 711
14093.91 730
14095.03 741
14096.15 702
14097.27 692
14098.39 685
14099.51 689
14100.63 687
14101.76 665
14102.88 647
14104.00 662
14105.12 644
14106.24 633
14107.36 599
14108.49 594
14109.61 581
14110.73 583
14111.85 587
14112.97 548
14114.10 582
14115.22 554
14116.34 516
14117.46 533
14118.58 511
14119.71 491
14120.83 526
14121.95 524
14123.07 499
14124.20 501
14125.32 484
14126.44 514
14127.56 471
14128.69 458
14129.81 493
14130.93 481
14132.06 468
14133.18 476
14134.30 465
14135.42 440
14136.55 452
14137.67 449
14138.79 459
14139.92 476
14141.04 443
14142.16 446
14143.29 429
14144.41 438
14145.53 465
14146.66 454
14147.78 459
14148.90 473
14150.03 434
14151.15 438
14152.27 431
14153.40 416
14154.52 421
14155.64 429
14156.77 427
14157.89 451
14159.02 435
14160.14 443
14161.26 417
14162.39 398
14163.51 420
14164.64 441
14165.76 422
14166.88 426
14168.01 421
14169.13 440
14170.26 410
14171.38 463
14172.51 417
14173.63 421
14174.75 417
14175.88 404
14177.00 439
14178.13 432
14179.25 383
14180.38 385
14181.50 407
14182.63 400
14183.75 415
14184.88 421
14186.00 393
14187.13 400
14188.25 388
14189.38 393
14190.50 399
14191.63 405
14192.75 415
14193.88 406
14195.00 400
14196.13 397
14197.25 392
14198.38 392
14199.50 396
14200.63 398
14201.76 393
14202.88 390
14204.01 389
14205.13 405
14206.26 397
14207.38 372
14208.51 372
14209.64 377
14210.76 387
14211.89 398
14213.01 387
14214.14 366
14215.27 367
14216.39 356
14217.52 380
14218.64 379
14219.77 365
14220.90 381
14222.02 363
14223.15 383
14224.28 382
14225.40 346
14226.53 334
14227.66 342
14228.78 367
14229.91 379
14231.04 366
14232.16 359
14233.29 358
14234.42 355
14235.54 349
14236.67 338
14237.80 350
14238.92 370
14240.05 373
14241.18 371
14242.31 311
14243.43 338
14244.56 340
14245.69 342
14246.82 351
14247.94 350
14249.07 330
14250.20 326
14251.33 346
14252.45 363
14253.58 344
14254.71 323
14255.84 349
14256.96 363
14258.09 341
14259.22 333
14260.35 330
14261.47 322
14262.60 333
14263.73 328
14264.86 326
14265.99 324
14267.12 337
14268.24 320
14269.37 305
14270.50 322
14271.63 330
14272.76 307
14273.89 305
14275.01 313
14276.14 287
14277.27 307
14278.40 291
14279.53 301
14280.66 301
14281.79 302
14282.91 293
14284.04 303
14285.17 306
14286.30 318
14287.43 307
14288.56 313
14289.69 306
14290.82 294
14291.95 280
14293.08 286
14294.20 292
14295.33 284
14296.46 307
14297.59 321
14298.72 321
14299.85 287
14300.98 313
14302.11 300
14303.24 282
14304.37 302
14305.50 301
14306.63 288
14307.76 298
14308.89 297
14310.02 294
14311.15 273
14312.28 289
14313.41 285
14314.54 296
14315.67 293
14316.80 330
14317.93 269
14319.06 284
14320.19 275
14321.32 287
14322.45 275
14323.58 267
14324.71 293
14325.84 292
14326.97 258
14328.10 292
14329.23 270
14330.36 295
14331.49 262
14332.62 267
14333.76 263
14334.89 284
14336.02 268
14337.15 279
14338.28 299
14339.41 280
14340.54 270
14341.67 286
14342.80 289
14343.93 282
14345.07 276
14346.20 250
14347.33 265
14348.46 261
14349.59 285
14350.72 263
14351.85 274
14352.99 292
14354.12 298
14355.25 287
14356.38 287
14357.51 251
14358.64 292
14359.78 281
14360.91 275
14362.04 292
14363.17 299
14364.30 298
14365.44 261
14366.57 283
14367.70 303
14368.83 292
14369.96 292
14371.10 259
14372.23 266
14373.36 290
14374.49 272
14375.63 276
14376.76 277
14377.89 265
14379.02 288
14380.16 267
14381.29 275
14382.42 272
14383.55 260
14384.69 265
14385.82 299
14386.95 289
14388.09 274
14389.22 310
14390.35 278
14391.49 261
14392.62 270
14393.75 268
14394.89 307
14396.02 289
14397.15 289
14398.28 307
14399.42 289
14400.55 273
14401.69 288
14402.82 294
14403.95 286
14405.09 310
14406.22 295
14407.35 294
14408.49 295
14409.62 322
14410.75 287
14411.89 294
14413.02 302
14414.16 287
14415.29 307
14416.42 311
14417.56 316
14418.69 302
14419.83 299
14420.96 311
14422.10 310
14423.23 323
14424.36 307
14425.50 323
14426.63 309
14427.77 284
14428.90 312
14430.04 320
14431.17 308
14432.31 333
14433.44 320
14434.58 327
14435.71 328
14436.85 304
14437.98 307
14439.12 304
14440.25 324
14441.39 326
14442.52 322
14443.66 313
14444.79 297
14445.93 335
14447.06 318
14448.20 340
14449.33 330
14450.47 309
14451.60 313
14452.74 321
14453.87 354
14455.01 337
14456.14 346
14457.28 341
14458.42 330
14459.55 323
14460.69 322
14461.82 350
14462.96 370
14464.10 347
14465.23 338
14466.37 379
14467.50 332
14468.64 339
14469.78 375
14470.91 360
14472.05 335
14473.18 355
14474.32 348
14475.46 325
14476.59 323
14477.73 344
14478.87 346
14480.00 339
14481.14 338
14482.28 347
14483.41 346
14484.55 310
14485.69 311
14486.82 332
14487.96 319
14489.10 321
14490.23 314
14491.37 323
14492.51 335
14493.65 358
14494.78 347
14495.92 338
14497.06 317
14498.19 347
14499.33 359
14500.47 351
14501.61 338
14502.74 348
14503.88 325
14505.02 320
14506.16 327
14507.29 328
14508.43 367
14509.57 331
14510.71 351
14511.85 321
14512.98 343
14514.12 340
14515.26 320
14516.40 307
14517.54 317
14518.67 317
14519.81 330
14520.95 311
14522.09 318
14523.23 313
14524.36 323
14525.50 322
14526.64 336
14527.78 329
14528.92 308
14530.06 330
14531.19 305
14532.33 313
14533.47 327
14534.61 316
14535.75 317
14536.89 312
14538.03 316
14539.17 323
14540.31 305
14541.44 317
14542.58 313
14543.72 318
14544.86 329
14546.00 317
14547.14 329
14548.28 326
14549.42 329
14550.56 300
14551.70 325
14552.84 338
14553.98 344
14555.12 352
14556.25 334
14557.39 320
14558.53 368
14559.67 343
14560.81 348
14561.95 341
14563.09 359
14564.23 363
14565.37 360
14566.51 348
14567.65 343
14568.79 398
14569.93 404
14571.07 358
14572.21 372
14573.35 353
14574.49 344
14575.63 360
14576.77 366
14577.92 383
14579.06 395
14580.20 407
14581.34 379
14582.48 391
14583.62 396
14584.76 408
14585.90 399
14587.04 414
14588.18 421
14589.32 418
14590.46 429
14591.60 411
14592.74 393
14593.89 390
14595.03 439
14596.17 411
14597.31 433
14598.45 435
14599.59 423
14600.73 418
14601.87 422
14603.02 449
14604.16 457
14605.30 457
14606.44 469
14607.58 439
14608.72 443
14609.86 448
14611.01 453
14612.15 456
14613.29 466
14614.43 488
14615.57 499
14616.72 489
14617.86 496
14619.00 544
14620.14 504
14621.28 539
14622.43 547
14623.57 556
14624.71 549
14625.85 563
14627.00 562
14628.14 554
14629.28 579
14630.42 631
14631.56 633
14632.71 610
14633.85 585
14634.99 619
14636.14 619
14637.28 561
14638.42 572
14639.56 557
14640.71 559
14641.85 521
14642.99 505
14644.14 503
14645.28 485
14646.42 451
14647.56 444
14648.71 415
14649.85 410
14650.99 379
14652.14 412
14653.28 390
14654.42 373
14655.57 382
14656.71 390
14657.85 375
14659.00 363
14660.14 349
14661.29 346
14662.43 350
14663.57 361
14664.72 337
14665.86 310
14667.00 334
14668.15 344
14669.29 317
14670.44 327
14671.58 314
14672.73 308
14673.87 322
14675.01 313
14676.16 320
14677.30 307
14678.45 302
14679.59 304
14680.74 293
14681.88 300
14683.02 306
14684.17 322
14685.31 301
14686.46 306
14687.60 290
14688.75 297
14689.89 295
14691.04 278
14692.18 286
14693.33 296
14694.47 295
14695.62 294
14696.76 276
14697.91 277
14699.05 294
14700.20 293
14701.34 281
14702.49 276
14703.63 271
14704.78 268
14705.92 273
14707.07 272
14708.22 290
14709.36 281
14710.51 272
14711.65 283
14712.80 272
14713.94 264
14715.09 266
14716.23 273
14717.38 259
14718.53 266
14719.67 265
14720.82 279
14721.96 271
14723.11 263
14724.26 252
14725.40 268
14726.55 281
14727.70 273
14728.84 273
14729.99 268
14731.13 273
14732.28 254
14733.43 271
14734.57 257
14735.72 243
14736.87 255
14738.01 265
14739.16 277
14740.31 258
14741.45 268
14742.60 271
14743.75 253
14744.89 260
14746.04 256
14747.19 234
14748.34 265
14749.48 251
14750.63 243
14751.78 263
14752.92 262
14754.07 278
14755.22 262
14756.37 256
14757.51 268
14758.66 257
14759.81 257
14760.96 246
14762.10 246
14763.25 252
14764.40 240
14765.55 261
14766.70 258
14767.84 254
14768.99 225
14770.14 243
14771.29 249
14772.43 254
14773.58 244
14774.73 248
14775.88 246
14777.03 249
14778.18 229
14779.32 240
14780.47 235
14781.62 231
14782.77 240
14783.92 243
14785.07 218
14786.21 220
14787.36 222
14788.51 235
14789.66 244
14790.81 223
14791.96 218
14793.11 222
14794.26 223
14795.40 211
14796.55 213
14797.70 216
14798.85 221
14800.00 230
14801.15 207
14802.30 211
14803.45 192
14804.60 217
14805.75 223
14806.90 236
14808.05 208
14809.19 209
14810.34 215
14811.49 209
14812.64 221
14813.79 198
14814.94 215
14816.09 196
14817.24 204
14818.39 197
14819.54 238
14820.69 209
14821.84 194
14822.99 193
14824.14 200
14825.29 208
14826.44 224
14827.59 192
14828.74 181
14829.89 198
14831.04 200
14832.19 203
14833.34 199
14834.49 181
14835.64 186
14836.79 188
14837.95 196
14839.10 197
14840.25 182
14841.40 198
14842.55 198
14843.70 180
14844.85 197
14846.00 208
14847.15 205
14848.30 209
14849.45 185
14850.60 206
14851.76 189
14852.91 206
14854.06 214
14855.21 191
14856.36 195
14857.51 181
14858.66 179
14859.81 188
14860.97 169
14862.12 203
14863.27 181
14864.42 201
14865.57 178
14866.72 178
14867.88 175
14869.03 195
14870.18 211
14871.33 179
14872.48 172
14873.64 181
14874.79 203
14875.94 188
14877.09 181
14878.24 205
14879.40 182
14880.55 198
14881.70 177
14882.85 184
14884.00 179
14885.16 174
14886.31 174
14887.46 185
14888.61 185
14889.77 198
14890.92 174
14892.07 199
14893.23 182
14894.38 179
14895.53 176
14896.68 170
14897.84 191
14898.99 179
14900.14 185
14901.30 189
14902.45 167
14903.60 165
14904.75 165
14905.91 189
14907.06 199
14908.21 182
14909.37 168
14910.52 195
14911.67 193
14912.83 199
14913.98 175
14915.14 172
14916.29 176
14917.44 171
14918.60 159
14919.75 181
14920.90 162
14922.06 175
14923.21 177
14924.37 178
14925.52 173
14926.67 171
14927.83 173
14928.98 179
14930.14 182
14931.29 178
14932.44 188
14933.60 168
14934.75 178
14935.91 171
14937.06 171
14938.22 180
14939.37 174
14940.52 181
14941.68 180
14942.83 180
14943.99 184
14945.14 183
14946.30 172
14947.45 201
14948.61 180
14949.76 171
14950.92 187
14952.07 194
14953.23 174
14954.38 175
14955.54 191
14956.69 166
14957.85 195
14959.00 171
14960.16 180
14961.31 174
14962.47 179
14963.62 191
14964.78 173
14965.94 161
14967.09 186
14968.25 190
14969.40 179
14970.56 182
14971.71 158
14972.87 179
14974.03 179
14975.18 162
14976.34 177
14977.49 180
14978.65 204
14979.81 181
14980.96 181
14982.12 163
14983.27 163
14984.43 167
14985.59 168
14986.74 149
14987.90 171
14989.06 162
14990.21 170
14991.37 168
14992.53 177
14993.68 176
14994.84 179
14996.00 171
14997.15 175
14998.31 159
14999.47 163
15000.62 193
15001.78 182
15002.94 178
15004.09 166
15005.25 174
15006.41 183
15007.56 192
15008.72 149
15009.88 182
15011.04 167
15012.19 181
15013.35 165
15014.51 179
15015.67 179
15016.82 141
15017.98 150
15019.14 163
15020.30 168
15021.45 158
15022.61 165
15023.77 174
15024.93 151
15026.08 150
15027.24 155
15028.40 149
15029.56 149
15030.72 146
15031.87 156
15033.03 163
15034.19 163
15035.35 160
15036.51 169
15037.67 187
15038.82 159
15039.98 172
15041.14 174
15042.30 185
15043.46 184
15044.62 169
15045.78 155
15046.93 183
15048.09 180
15049.25 178
15050.41 191
15051.57 163
15052.73 184
15053.89 174
15055.05 164
15056.20 157
15057.36 177
15058.52 151
15059.68 169
15060.84 176
15062.00 175
15063.16 174
15064.32 183
15065.48 182
15066.64 187
15067.80 171
15068.96 192
15070.12 184
15071.28 171
15072.44 174
15073.60 150
15074.76 167
15075.91 157
15077.07 156
15078.23 158
15079.39 172
15080.55 197
15081.71 179
15082.87 173
15084.03 156
15085.19 166
15086.35 188
15087.51 167
15088.68 179
15089.84 207
15091.00 183
15092.16 187
15093.32 189
15094.48 193
15095.64 164
15096.80 179
15097.96 157
15099.12 176
15100.28 199
15101.44 175
15102.60 175
15103.76 182
15104.92 187
15106.08 158
15107.25 182
15108.41 170
15109.57 170
15110.73 176
15111.89 210
15113.05 198
15114.21 207
15115.37 184
15116.54 190
15117.70 199
15118.86 183
15120.02 181
15121.18 195
15122.34 192
15123.50 183
15124.67 179
15125.83 188
15126.99 195
15128.15 179
15129.31 194
15130.47 179
15131.64 245
15132.80 213
15133.96 203
15135.12 191
15136.28 189
15137.45 169
15138.61 191
15139.77 190
15140.93 200
15142.10 199
15143.26 193
15144.42 203
15145.58 181
15146.75 196
15147.91 202
15149.07 208
15150.23 194
15151.40 196
15152.56 186
15153.72 209
15154.88 213
15156.05 193
15157.21 195
15158.37 192
15159.54 197
15160.70 208
15161.86 218
15163.03 225
15164.19 214
15165.35 208
15166.52 225
15167.68 196
15168.84 219
15170.01 213
15171.17 227
15172.33 217
15173.50 230
15174.66 213
15175.82 241
15176.99 248
15178.15 218
15179.31 225
15180.48 215
15181.64 240
15182.81 220
15183.97 230
15185.13 224
15186.30 235
15187.46 240
15188.63 240
15189.79 245
15190.95 251
15192.12 227
15193.28 226
15194.45 245
15195.61 245
15196.78 257
15197.94 235
15199.10 258
15200.27 223
15201.43 247
15202.60 228
15203.76 235
15204.93 224
15206.09 251
15207.26 215
15208.42 260
15209.59 219
15210.75 245
15211.92 243
15213.08 228
15214.25 249
15215.41 270
15216.58 257
15217.74 227
15218.91 258
15220.07 232
15221.24 260
15222.40 243
15223.57 271
15224.74 232
15225.90 248
15227.07 263
15228.23 265
15229.40 282
15230.56 286
15231.73 283
15232.89 273
15234.06 258
15235.23 266
15236.39 277
15237.56 250
15238.72 283
15239.89 261
15241.06 246
15242.22 221
15243.39 257
15244.56 284
15245.72 264
15246.89 258
15248.05 255
15249.22 249
15250.39 262
15251.55 274
15252.72 268
15253.89 256
15255.05 250
15256.22 269
15257.39 247
15258.55 267
15259.72 239
15260.89 259
15262.05 242
15263.22 234
15264.39 240
15265.56 234
15266.72 239
15267.89 246
15269.06 256
15270.22 236
15271.39 251
15272.56 225
15273.73 233
15274.89 232
15276.06 233
15277.23 205
15278.40 234
15279.56 204
15280.73 228
15281.90 217
15283.07 241
15284.23 235
15285.40 226
15286.57 263
15287.74 206
15288.91 225
15290.07 215
15291.24 229
15292.41 223
15293.58 212
15294.75 219
15295.92 223
15297.08 197
15298.25 208
15299.42 218
15300.59 216
15301.76 202
15302.93 247
15304.09 229
15305.26 227
15306.43 223
15307.60 213
15308.77 224
15309.94 236
15311.11 238
15312.28 229
15313.44 235
15314.61 216
15315.78 233
15316.95 220
15318.12 212
15319.29 217
15320.46 241
15321.63 232
15322.80 211
15323.97 226
15325.14 257
15326.30 241
15327.47 224
15328.64 235
15329.81 261
15330.98 270
15332.15 252
15333.32 248
15334.49 237
15335.66 240
15336.83 234
15338.00 256
15339.17 252
15340.34 228
15341.51 258
15342.68 225
15343.85 224
15345.02 224
15346.19 254
15347.36 254
15348.53 255
15349.70 242
15350.87 264
15352.04 250
15353.21 241
15354.38 240
15355.55 287
15356.72 253
15357.90 248
15359.07 259
15360.24 262
15361.41 252
15362.58 250
15363.75 263
15364.92 254
15366.09 285
15367.26 247
15368.43 254
15369.60 256
15370.77 249
15371.95 263
15373.12 269
15374.29 260
15375.46 257
15376.63 271
15377.80 252
15378.97 248
15380.15 240
15381.32 243
15382.49 248
15383.66 236
15384.83 239
15386.00 261
15387.17 256
15388.35 262
15389.52 266
15390.69 263
15391.86 231
15393.03 236
15394.21 225
15395.38 245
15396.55 217
15397.72 227
15398.89 222
15400.07 228
15401.24 205
15402.41 223
15403.58 245
15404.76 222
15405.93 215
15407.10 225
15408.27 228
15409.45 215
15410.62 203
15411.79 212
15412.96 213
15414.14 198
15415.31 207
15416.48 200
15417.66 166
15418.83 195
15420.00 205
15421.17 211
15422.35 185
15423.52 205
15424.69 195
15425.87 219
15427.04 197
15428.21 197
15429.39 190
15430.56 199
15431.73 195
15432.91 188
15434.08 192
15435.25 172
15436.43 195
15437.60 185
15438.77 195
15439.95 192
15441.12 163
15442.30 170
15443.47 218
15444.64 201
15445.82 191
15446.99 159
15448.17 183
15449.34 196
15450.51 193
15451.69 192
15452.86 161
15454.04 164
15455.21 177
15456.39 182
15457.56 178
15458.73 186
15459.91 170
15461.08 200
15462.26 185
15463.43 200
15464.61 199
15465.78 203
15466.96 189
15468.13 218
15469.31 209
15470.48 195
15471.66 190
15472.83 202
15474.01 198
15475.18 180
15476.36 186
15477.53 171
15478.71 189
15479.88 165
15481.06 193
15482.23 193
15483.41 191
15484.58 172
15485.76 198
15486.93 217
15488.11 205
15489.29 200
15490.46 190
15491.64 190
15492.81 174
15493.99 177
15495.16 167
15496.34 189
15497.52 185
15498.69 191
15499.87 204
15501.04 215
15502.22 184
15503.40 196
15504.57 207
15505.75 190
15506.92 213
15508.10 172
15509.28 195
15510.45 180
15511.63 191
15512.81 184
15513.98 175
15515.16 199
15516.34 209
15517.51 200
15518.69 201
15519.87 199
15521.04 208
15522.22 193
15523.40 211
15524.57 220
15525.75 198
15526.93 205
15528.11 187
15529.28 237
15530.46 214
15531.64 189
15532.81 185
15533.99 184
15535.17 192
15536.35 198
15537.52 223
15538.70 201
15539.88 202
15541.06 208
15542.23 214
15543.41 206
15544.59 227
15545.77 232
15546.95 217
15548.12 201
15549.30 243
15550.48 215
15551.66 209
15552.83 200
15554.01 211
15555.19 209
15556.37 212
15557.55 201
15558.73 207
15559.90 210
15561.08 238
15562.26 228
15563.44 208
15564.62 244
15565.80 226
15566.97 221
15568.15 223
15569.33 220
15570.51 232
15571.69 241
15572.87 216
15574.05 244
15575.23 232
15576.40 239
15577.58 249
15578.76 250
15579.94 238
15581.12 268
15582.30 260
15583.48 254
15584.66 247
15585.84 242
15587.02 259
15588.20 250
15589.38 261
15590.56 263
15591.73 261
15592.91 246
15594.09 245
15595.27 255
15596.45 253
15597.63 235
15598.81 259
15599.99 276
15601.17 268
15602.35 265
15603.53 274
15604.71 283
15605.89 287
15607.07 302
15608.25 287
15609.43 310
15610.61 280
15611.79 282
15612.97 283
15614.15 329
15615.33 284
15616.51 283
15617.69 307
15618.88 321
15620.06 302
15621.24 307
15622.42 301
15623.60 306
15624.78 304
15625.96 321
15627.14 316
15628.32 322
15629.50 319
15630.68 335
15631.86 334
15633.05 330
15634.23 339
15635.41 348
15636.59 335
15637.77 322
15638.95 332
15640.13 340
15641.31 353
15642.50 368
15643.68 367
15644.86 353
15646.04 350
15647.22 353
15648.40 339
15649.58 364
15650.77 374
15651.95 357
15653.13 334
15654.31 334
15655.49 296
15656.68 346
15657.86 329
15659.04 331
15660.22 311
15661.40 337
15662.59 319
15663.77 321
15664.95 333
15666.13 347
15667.32 334
15668.50 328
15669.68 347
15670.86 342
15672.05 306
15673.23 303
15674.41 329
15675.59 311
15676.78 313
15677.96 281
15679.14 309
15680.32 289
15681.51 294
15682.69 268
15683.87 296
15685.06 294
15686.24 275
15687.42 292
15688.61 290
15689.79 297
15690.97 284
15692.16 291
15693.34 266
15694.52 280
15695.71 275
15696.89 306
15698.07 306
15699.26 294
15700.44 306
15701.62 305
15702.81 307
15703.99 309
15705.17 294
15706.36 280
15707.54 276
15708.73 292
15709.91 286
15711.09 265
15712.28 287
15713.46 313
15714.65 284
15715.83 311
15717.02 323
15718.20 335
15719.38 311
15720.57 306
15721.75 301
15722.94 301
15724.12 315
15725.31 282
15726.49 306
15727.68 310
15728.86 305
15730.04 305
15731.23 295
15732.41 324
15733.60 311
15734.78 334
15735.97 314
15737.15 320
15738.34 305
15739.52 323
15740.71 334
15741.89 311
15743.08 339
15744.27 355
15745.45 343
15746.64 331
15747.82 340
15749.01 350
15750.19 334
15751.38 349
15752.56 331
15753.75 353
15754.93 359
15756.12 336
15757.31 320
15758.49 339
15759.68 356
15760.86 357
15762.05 347
15763.24 356
15764.42 357
15765.61 328
15766.79 341
15767.98 319
15769.17 331
15770.35 350
15771.54 340
15772.72 346
15773.91 332
15775.10 344
15776.28 328
15777.47 313
15778.66 372
15779.84 333
15781.03 339
15782.22 306
15783.40 308
15784.59 317
15785.78 307
15786.96 290
15788.15 284
15789.34 301
15790.53 307
15791.71 287
15792.90 285
15794.09 289
15795.27 274
15796.46 302
15797.65 277
15798.84 292
15800.02 274
15801.21 294
15802.40 277
15803.59 285
15804.77 278
15805.96 274
15807.15 261
15808.34 259
15809.52 256
15810.71 278
15811.90 278
15813.09 278
15814.28 280
15815.46 270
15816.65 275
15817.84 255
15819.03 275
15820.22 281
15821.40 263
15822.59 272
15823.78 288
15824.97 285
15826.16 271
15827.35 258
15828.53 302
15829.72 280
15830.91 245
15832.10 285
15833.29 265
15834.48 266
15835.67 251
15836.85 277
15838.04 268
15839.23 256
15840.42 258
15841.61 267
15842.80 280
15843.99 255
15845.18 287
15846.37 283
15847.55 289
15848.74 287
15849.93 268
15851.12 282
15852.31 292
15853.50 273
15854.69 274
15855.88 289
15857.07 286
15858.26 284
15859.45 288
15860.64 283
15861.83 295
15863.02 269
15864.21 287
15865.40 302
15866.59 290
15867.78 279
15868.97 288
15870.16 282
15871.35 271
15872.54 283
15873.73 278
15874.92 283
15876.11 292
15877.30 292
15878.49 290
15879.68 310
15880.87 294
15882.06 288
15883.25 267
15884.44 310
15885.63 301
15886.82 323
15888.01 313
15889.20 298
15890.39 308
15891.59 324
15892.78 310
15893.97 322
15895.16 313
15896.35 315
15897.54 346
15898.73 353
15899.92 333
15901.11 337
15902.30 364
15903.50 342
15904.69 337
15905.88 331
15907.07 339
15908.26 335
15909.45 353
15910.64 339
15911.84 341
15913.03 377
15914.22 377
15915.41 365
15916.60 366
15917.79 372
15918.99 351
15920.18 353
15921.37 334
15922.56 338
15923.75 330
15924.95 366
15926.14 371
15927.33 353
15928.52 338
15929.71 331
15930.91 356
15932.10 355
15933.29 355
15934.48 331
15935.68 323
15936.87 341
15938.06 325
15939.25 339
15940.45 303
15941.64 269
15942.83 289
15944.03 302
15945.22 315
15946.41 271
15947.60 279
15948.80 273
15949.99 262
15951.18 260
15952.38 259
15953.57 241
15954.76 249
15955.96 250
15957.15 246
15958.34 246
15959.54 250
15960.73 249
15961.92 247
15963.12 253
15964.31 226
15965.50 202
15966.70 225
15967.89 208
15969.08 211
15970.28 219
15971.47 209
15972.67 202
15973.86 235
15975.05 197
15976.25 195
15977.44 221
15978.64 207
15979.83 218
15981.02 192
15982.22 197
15983.41 215
15984.61 217
15985.80 196
15987.00 204
15988.19 201
15989.38 203
15990.58 192
15991.77 184
15992.97 200
15994.16 197
15995.36 185
15996.55 194
15997.75 191
15998.94 198
16000.14 187
16001.33 183
16002.53 209
16003.72 182
16004.92 219
16006.11 209
16007.31 203
16008.50 189
16009.70 191
16010.89 203
16012.09 186
16013.28 195
16014.48 206
16015.67 189
16016.87 198
16018.07 193
16019.26 165
16020.46 189
16021.65 193
16022.85 206
16024.04 169
16025.24 171
16026.44 168
16027.63 186
16028.83 207
16030.02 186
16031.22 189
16032.42 194
16033.61 185
16034.81 195
16036.00 181
16037.20 184
16038.40 178
16039.59 188
16040.79 188
16041.99 188
16043.18 173
16044.38 171
16045.58 186
16046.77 191
16047.97 179
16049.17 161
16050.36 178
16051.56 164
16052.76 180
16053.95 181
16055.15 193
16056.35 192
16057.54 191
16058.74 198
16059.94 183
16061.14 180
16062.33 168
16063.53 174
16064.73 187
16065.92 178
16067.12 157
16068.32 181
16069.52 180
16070.71 175
16071.91 171
16073.11 141
16074.31 162
16075.50 155
16076.70 182
16077.90 144
16079.10 179
16080.30 175
16081.49 153
16082.69 174
16083.89 162
16085.09 174
16086.29 165
16087.48 147
16088.68 161
16089.88 171
16091.08 167
16092.28 174
16093.48 173
16094.67 172
16095.87 142
16097.07 173
16098.27 181
16099.47 162
16100.67 183
16101.87 154
16103.06 179
16104.26 162
16105.46 164
16106.66 151
16107.86 177
16109.06 163
16110.26 149
16111.46 157
16112.66 163
16113.86 147
16115.05 141
16116.25 161
16117.45 150
16118.65 174
16119.85 153
16121.05 155
16122.25 154
16123.45 166
16124.65 167
16125.85 146
16127.05 146
16128.25 140
16129.45 145
16130.65 150
16131.85 132
16133.05 161
16134.25 164
16135.45 149
16136.65 177
16137.85 155
16139.05 143
16140.25 166
16141.45 148
16142.65 148
16143.85 171
16145.05 163
16146.25 167
16147.45 154
16148.65 137
16149.85 147
16151.05 150
16152.25 157
16153.45 147
16154.65 180
16155.85 140
16157.05 148
16158.25 167
16159.46 163
16160.66 149
16161.86 148
16163.06 149
16164.26 165
16165.46 157
16166.66 161
16167.86 157
16169.06 152
16170.27 152
16171.47 166
16172.67 156
16173.87 169
16175.07 155
16176.27 163
16177.47 164
16178.67 164
16179.88 152
16181.08 163
16182.28 175
16183.48 178
16184.68 162
16185.89 157
16187.09 157
16188.29 178
16189.49 162
16190.69 158
16191.90 165
16193.10 165
16194.30 166
16195.50 154
16196.70 160
16197.91 155
16199.11 162
16200.31 167
16201.51 172
16202.72 152
16203.92 172
16205.12 172
16206.32 157
16207.53 157
16208.73 182
16209.93 148
16211.13 171
16212.34 174
16213.54 191
16214.74 169
16215.95 162
16217.15 166
16218.35 174
16219.55 140
16220.76 153
16221.96 169
16223.16 169
16224.37 189
16225.57 166
16226.77 189
16227.98 176
16229.18 173
16230.38 173
16231.59 171
16232.79 179
16233.99 160
16235.20 185
16236.40 193
16237.61 186
16238.81 186
16240.01 193
16241.22 180
16242.42 178
16243.63 199
16244.83 193
16246.03 181
16247.24 184
16248.44 186
16249.65 180
16250.85 209
16252.05 208
16253.26 199
16254.46 208
16255.67 197
16256.87 191
16258.08 178
16259.28 202
16260.49 205
16261.69 204
16262.89 200
16264.10 201
16265.30 185
16266.51 202
16267.71 231
16268.92 185
16270.12 202
16271.33 201
16272.53 204
16273.74 169
16274.94 168
16276.15 193
16277.35 178
16278.56 208
16279.77 209
16280.97 199
16282.18 202
16283.38 178
16284.59 175
16285.79 170
16287.00 215
16288.20 184
16289.41 176
16290.61 183
16291.82 174
16293.03 184
16294.23 188
16295.44 189
16296.64 193
16297.85 198
16299.06 210
16300.26 180
16301.47 193
16302.67 196
16303.88 220
16305.09 184
16306.29 200
16307.50 213
16308.71 189
16309.91 195
16311.12 191
16312.33 200
16313.53 196
16314.74 203
16315.95 205
16317.15 183
16318.36 198
16319.57 158
16320.77 167
16321.98 195
16323.19 177
16324.39 187
16325.60 170
16326.81 183
16328.01 178
16329.22 186
16330.43 178
16331.64 157
16332.84 167
16334.05 178
16335.26 158
16336.47 163
16337.67 181
16338.88 171
16340.09 174
16341.30 164
16342.50 148
16343.71 135
16344.92 154
16346.13 159
16347.33 170
16348.54 143
16349.75 143
16350.96 153
16352.17 163
16353.37 163
16354.58 158
16355.79 157
16357.00 160
16358.21 143
16359.41 150
16360.62 145
16361.83 153
16363.04 150
16364.25 155
16365.46 182
16366.67 159
16367.87 169
16369.08 151
16370.29 145
16371.50 144
16372.71 148
16373.92 152
16375.13 140
16376.34 150
16377.54 151
16378.75 156
16379.96 145
16381.17 159
16382.38 132
16383.59 160
16384.80 145
16386.01 163
16387.22 160
16388.43 160
16389.64 160
16390.85 163
16392.05 144
16393.26 143
16394.47 149
16395.68 150
16396.89 153
16398.10 158
16399.31 142
16400.52 129
16401.73 186
16402.94 157
16404.15 158
16405.36 141
16406.57 175
16407.78 151
16408.99 142
16410.20 159
16411.41 148
16412.62 149
16413.83 132
16415.04 151
16416.25 162
16417.46 155
16418.67 159
16419.88 168
16421.10 171
16422.31 154
16423.52 135
16424.73 145
16425.94 143
16427.15 142
16428.36 161
16429.57 162
16430.78 163
16431.99 154
16433.20 146
16434.41 143
16435.63 143
16436.84 136
16438.05 153
16439.26 170
16440.47 150
16441.68 130
16442.89 151
16444.10 148
16445.32 164
16446.53 141
16447.74 153
16448.95 153
16450.16 149
16451.37 158
16452.59 176
16453.80 143
16455.01 145
16456.22 161
16457.43 156
16458.64 149
16459.86 123
16461.07 140
16462.28 136
16463.49 156
16464.70 157
16465.92 149
16467.13 144
16468.34 137
16469.55 141
16470.77 126
16471.98 147
16473.19 141
16474.40 136
16475.62 146
16476.83 148
16478.04 127
16479.25 155
16480.47 138
16481.68 164
16482.89 139
16484.11 148
16485.32 154
16486.53 156
16487.74 150
16488.96 137
16490.17 146
16491.38 147
16492.60 145
16493.81 139
16495.02 144
16496.24 153
16497.45 161
16498.66 155
16499.88 146
16501.09 156
16502.30 142
16503.52 163
16504.73 158
16505.94 169
16507.16 147
16508.37 158
16509.59 149
16510.80 158
16512.01 169
16513.23 161
16514.44 156
16515.66 154
16516.87 172
16518.08 162
16519.30 155
16520.51 134
16521.73 164
16522.94 163
16524.16 149
16525.37 127
16526.58 146
16527.80 174
16529.01 159
16530.23 129
16531.44 167
16532.66 143
16533.87 166
16535.09 160
16536.30 170
16537.52 165
16538.73 182
16539.95 173
16541.16 175
16542.38 169
16543.59 172
16544.81 173
16546.02 170
16547.24 178
16548.45 156
16549.67 175
16550.88 180
16552.10 183
16553.31 194
16554.53 181
16555.74 158
16556.96 183
16558.18 200
16559.39 166
16560.61 171
16561.82 193
16563.04 179
16564.25 183
16565.47 177
16566.69 193
16567.90 193
16569.12 189
16570.33 201
16571.55 185
16572.77 158
16573.98 165
16575.20 186
16576.41 184
16577.63 188
16578.85 168
16580.06 172
16581.28 175
16582.50 177
16583.71 159
16584.93 166
16586.15 184
16587.36 166
16588.58 173
16589.80 131
16591.01 141
16592.23 157
16593.45 168
16594.66 152
16595.88 156
16597.10 156
16598.32 150
16599.53 144
16600.75 133
16601.97 142
16603.18 160
16604.40 149
16605.62 144
16606.84 132
16608.05 152
16609.27 143
16610.49 133
16611.71 152
16612.92 146
16614.14 152
16615.36 150
16616.58 150
16617.79 141
16619.01 131
16620.23 119
16621.45 155
16622.67 154
16623.88 136
16625.10 140
16626.32 150
16627.54 161
16628.76 121
16629.97 135
16631.19 129
16632.41 139
16633.63 149
16634.85 162
16636.07 143
16637.29 135
16638.50 147
16639.72 143
16640.94 148
16642.16 151
16643.38 142
16644.60 145
16645.82 140
16647.03 134
16648.25 132
16649.47 137
16650.69 145
16651.91 156
16653.13 142
16654.35 137
16655.57 135
16656.79 142
16658.01 146
16659.23 161
16660.45 102
16661.66 148
16662.88 120
16664.10 145
16665.32 121
16666.54 151
16667.76 143
16668.98 149
16670.20 129
16671.42 137
16672.64 136
16673.86 122
16675.08 142
16676.30 140
16677.52 142
16678.74 115
16679.96 138
16681.18 151
16682.40 142
16683.62 134
16684.84 152
16686.06 168
16687.28 140
16688.50 128
16689.72 141
16690.94 145
16692.16 131
16693.39 121
16694.61 141
16695.83 149
16697.05 137
16698.27 142
16699.49 135
16700.71 129
16701.93 128
16703.15 135
16704.37 139
16705.59 132
16706.81 137
16708.04 136
16709.26 138
16710.48 128
16711.70 117
16712.92 133
16714.14 149
16715.36 133
16716.58 132
16717.81 138
16719.03 138
16720.25 135
16721.47 132
16722.69 142
16723.91 137
16725.14 144
16726.36 135
16727.58 124
16728.80 126
16730.02 130
16731.24 139
16732.47 131
16733.69 112
16734.91 126
16736.13 135
16737.36 140
16738.58 128
16739.80 124
16741.02 114
16742.24 128
16743.47 130
16744.69 125
16745.91 132
16747.13 118
16748.36 130
16749.58 137
16750.80 142
16752.02 125
16753.25 151
16754.47 134
16755.69 108
16756.92 118
16758.14 128
16759.36 127
16760.59 153
16761.81 132
16763.03 123
16764.25 140
16765.48 135
16766.70 122
16767.92 135
16769.15 136
16770.37 119
16771.59 107
16772.82 126
16774.04 137
16775.27 127
16776.49 144
16777.71 122
16778.94 131
16780.16 114
16781.38 136
16782.61 133
16783.83 130
16785.06 127
16786.28 125
16787.50 139
16788.73 118
16789.95 123
16791.18 122
16792.40 127
16793.62 134
16794.85 141
16796.07 131
16797.30 133
16798.52 121
16799.75 115
16800.97 121
16802.19 121
16803.42 144
16804.64 131
16805.87 127
16807.09 123
16808.32 129
16809.54 130
16810.77 126
16811.99 119
16813.22 120
16814.44 125
16815.67 151
16816.89 145
16818.12 138
16819.34 132
16820.57 136
16821.79 147
16823.02 143
16824.24 155
16825.47 137
16826.70 172
16827.92 138
16829.15 151
16830.37 142
16831.60 139
16832.82 142
16834.05 156
16835.27 146
16836.50 150
16837.73 147
16838.95 169
16840.18 160
16841.40 152
16842.63 177
16843.86 162
16845.08 175
16846.31 151
16847.53 149
16848.76 162
16849.99 156
16851.21 152
16852.44 163
16853.67 159
16854.89 154
16856.12 152
16857.35 146
16858.57 147
16859.80 160
16861.03 156
16862.25 135
16863.48 176
16864.71 162
16865.93 162
16867.16 173
16868.39 165
16869.61 160
16870.84 175
16872.07 169
16873.30 161
16874.52 190
16875.75 165
16876.98 171
16878.20 188
16879.43 183
16880.66 168
16881.89 159
16883.11 177
16884.34 185
16885.57 185
16886.80 198
16888.02 183
16889.25 193
16890.48 183
16891.71 172
16892.94 195
16894.16 174
16895.39 163
16896.62 178
16897.85 173
16899.08 183
16900.30 195
16901.53 176
16902.76 174
16903.99 161
16905.22 184
16906.45 167
16907.67 185
16908.90 173
16910.13 164
16911.36 170
16912.59 164
16913.82 169
16915.04 158
16916.27 171
16917.50 173
16918.73 170
16919.96 167
16921.19 163
16922.42 183
16923.65 169
16924.88 179
16926.10 148
16927.33 142
16928.56 184
16929.79 164
16931.02 159
16932.25 181
16933.48 176
16934.71 176
16935.94 167
16937.17 172
16938.40 179
16939.63 172
16940.86 179
16942.09 156
16943.32 147
16944.55 174
16945.78 159
16947.01 173
16948.24 172
16949.47 171
16950.70 158
16951.93 160
16953.16 148
16954.39 160
16955.62 156
16956.85 174
16958.08 161
16959.31 178
16960.54 183
16961.77 152
16963.00 157
16964.23 161
16965.46 152
16966.69 159
16967.92 150
16969.15 148
16970.38 149
16971.61 159
16972.84 148
16974.07 152
16975.30 152
16976.54 151
16977.77 159
16979.00 153
16980.23 149
16981.46 139
16982.69 147
16983.92 152
16985.15 165
16986.38 159
16987.62 146
16988.85 141
16990.08 140
16991.31 146
16992.54 143
16993.77 122
16995.00 135
16996.24 160
16997.47 150
16998.70 140
16999.93 135
17001.16 140
17002.39 174
17003.63 148
17004.86 116
17006.09 127
17007.32 129
17008.55 145
17009.79 139
17011.02 130
17012.25 138
17013.48 135
17014.72 138
17015.95 132
17017.18 145
17018.41 137
17019.64 128
17020.88 147
17022.11 156
17023.34 127
17024.58 140
17025.81 165
17027.04 133
17028.27 128
17029.51 117
17030.74 138
17031.97 113
17033.21 124
17034.44 127
17035.67 124
17036.90 129
17038.14 114
17039.37 125
17040.60 117
17041.84 121
17043.07 141
17044.30 136
17045.54 118
17046.77 123
17048.00 117
17049.24 137
17050.47 124
17051.70 129
17052.94 135
17054.17 129
17055.41 131
17056.64 138
17057.87 132
17059.11 126
17060.34 129
17061.58 119
17062.81 121
17064.04 123
17065.28 116
17066.51 126
17067.75 125
17068.98 127
17070.21 108
17071.45 139
17072.68 132
17073.92 124
17075.15 143
17076.39 131
17077.62 129
17078.86 114
17080.09 107
17081.33 123
17082.56 134
17083.80 137
17085.03 136
17086.26 118
17087.50 127
17088.73 125
17089.97 134
17091.20 141
17092.44 134
17093.68 128
17094.91 140
17096.15 133
17097.38 109
17098.62 111
17099.85 121
17101.09 118
17102.32 125
17103.56 117
17104.79 122
17106.03 113
17107.26 111
17108.50 112
17109.74 118
17110.97 115
17112.21 111
17113.44 118
17114.68 118
17115.92 117
17117.15 122
17118.39 112
17119.62 116
17120.86 119
17122.10 117
17123.33 124
17124.57 128
17125.80 119
17127.04 119
17128.28 116
17129.51 119
17130.75 105
17131.99 116
17133.22 133
17134.46 107
17135.70 119
17136.93 125
17138.17 132
17139.41 121
17140.64 120
17141.88 129
17143.12 134
17144.35 129
17145.59 147
17146.83 125
17148.07 107
17149.30 114
17150.54 124
17151.78 106
17153.02 107
17154.25 104
17155.49 118
17156.73 130
17157.96 122
17159.20 128
17160.44 127
17161.68 112
17162.92 102
17164.15 116
17165.39 108
17166.63 128
17167.87 104
17169.10 130
17170.34 114
17171.58 111
17172.82 116
17174.06 111
17175.29 108
17176.53 100
17177.77 112
17179.01 108
17180.25 115
17181.49 95
17182.72 96
17183.96 109
17185.20 117
17186.44 95
17187.68 116
17188.92 113
17190.15 97
17191.39 102
17192.63 99
17193.87 110
17195.11 95
17196.35 96
17197.59 96
17198.83 112
17200.07 116
17201.30 117
17202.54 110
17203.78 111
17205.02 107
17206.26 134
17207.50 120
17208.74 118
17209.98 101
17211.22 105
17212.46 125
17213.70 108
17214.94 109
17216.18 106
17217.42 103
17218.66 101
17219.90 117
17221.14 104
17222.38 107
17223.62 116
17224.86 106
17226.10 116
17227.34 117
17228.58 116
17229.82 106
17231.06 99
17232.30 103
17233.54 113
17234.78 103
17236.02 117
17237.26 96
17238.50 108
17239.74 99
17240.98 93
17242.22 106
17243.46 125
17244.70 114
17245.94 107
17247.18 95
17248.42 109
17249.66 117
17250.90 95
17252.14 107
17253.39 79
17254.63 111
17255.87 90
17257.11 101
17258.35 102
17259.59 92
17260.83 96
17262.07 110
17263.31 123
17264.56 106
17265.80 103
17267.04 113
17268.28 107
17269.52 82
17270.76 112
17272.00 92
17273.25 99
17274.49 99
17275.73 111
17276.97 90
17278.21 96
17279.45 100
17280.70 100
17281.94 106
17283.18 102
17284.42 96
17285.66 65
17286.91 97
17288.15 102
17289.39 101
17290.63 97
17291.88 103
17293.12 103
17294.36 94
17295.60 92
17296.85 108
17298.09 103
17299.33 116
17300.57 105
17301.82 98
17303.06 100
17304.30 98
17305.54 102
17306.79 93
17308.03 104
17309.27 101
17310.52 102
17311.76 101
17313.00 112
17314.25 101
17315.49 92
17316.73 97
17317.97 93
17319.22 102
17320.46 92
17321.71 103
17322.95 95
17324.19 98
17325.44 86
17326.68 104
17327.92 108
17329.17 92
17330.41 81
17331.65 116
17332.90 104
17334.14 107
17335.39 95
17336.63 98
17337.87 116
17339.12 112
17340.36 93
17341.61 97
17342.85 94
17344.09 106
17345.34 102
17346.58 97
17347.83 100
17349.07 103
17350.32 107
17351.56 108
17352.80 90
17354.05 97
17355.29 95
17356.54 92
17357.78 80
17359.03 105
17360.27 100
17361.52 107
17362.76 101
17364.01 111
17365.25 86
17366.50 102
17367.74 91
17368.99 109
17370.23 101
17371.48 100
17372.72 93
17373.97 100
17375.21 103
17376.46 97
17377.70 90
17378.95 103
17380.19 101
17381.44 89
17382.69 107
17383.93 104
17385.18 100
17386.42 91
17387.67 100
17388.91 101
17390.16 80
17391.41 82
17392.65 97
17393.90 87
17395.14 103
17396.39 96
17397.64 96
17398.88 93
17400.13 89
17401.37 102
17402.62 102
17403.87 102
17405.11 106
17406.36 122
17407.61 102
17408.85 80
17410.10 95
17411.35 106
17412.59 95
17413.84 89
17415.09 103
17416.33 117
17417.58 112
17418.83 94
17420.07 98
17421.32 92
17422.57 101
17423.82 97
17425.06 102
17426.31 99
17427.56 91
17428.80 113
17430.05 118
17431.30 110
17432.55 103
17433.79 97
17435.04 87
17436.29 104
17437.54 113
17438.78 118
17440.03 96
17441.28 108
17442.53 82
17443.77 111
17445.02 107
17446.27 110
17447.52 101
17448.77 115
17450.01 92
17451.26 114
17452.51 87
17453.76 101
17455.01 103
17456.25 106
17457.50 112
17458.75 102
17460.00 108
17461.25 92
17462.50 111
17463.74 99
17464.99 103
17466.24 109
17467.49 114
17468.74 90
17469.99 97
17471.24 105
17472.49 114
17473.73 99
17474.98 102
17476.23 118
17477.48 119
17478.73 111
17479.98 119
17481.23 100
17482.48 112
17483.73 124
17484.98 112
17486.23 119
17487.47 103
17488.72 117
17489.97 126
17491.22 123
17492.47 99
17493.72 126
17494.97 110
17496.22 114
17497.47 118
17498.72 98
17499.97 123
17501.22 119
17502.47 117
17503.72 103
17504.97 114
17506.22 100
17507.47 102
17508.72 119
17509.97 100
17511.22 100
17512.47 114
17513.72 115
17514.97 105
17516.22 99
17517.47 100
17518.72 131
17519.97 117
17521.22 97
17522.47 96
17523.72 114
17524.98 113
17526.23 123
17527.48 132
17528.73 102
17529.98 92
17531.23 133
17532.48 107
17533.73 111
17534.98 115
17536.23 110
17537.48 128
17538.74 126
17539.99 120
17541.24 120
17542.49 127
17543.74 103
17544.99 135
17546.24 117
17547.50 126
17548.75 112
17550.00 127
17551.25 152
17552.50 105
17553.75 121
17555.01 119
17556.26 137
17557.51 134
17558.76 139
17560.01 118
17561.26 144
17562.52 112
17563.77 125
17565.02 153
17566.27 126
17567.53 125
17568.78 107
17570.03 116
17571.28 120
17572.53 116
17573.79 119
17575.04 135
17576.29 111
17577.54 103
17578.80 131
17580.05 142
17581.30 114
17582.56 115
17583.81 126
17585.06 130
17586.31 114
17587.57 127
17588.82 131
17590.07 115
17591.33 112
17592.58 127
17593.83 138
17595.08 124
17596.34 116
17597.59 118
17598.84 128
17600.10 131
17601.35 130
17602.61 121
17603.86 132
17605.11 132
17606.37 126
17607.62 130
17608.87 131
17610.13 121
17611.38 131
17612.63 131
17613.89 120
17615.14 136
17616.40 115
17617.65 128
17618.90 130
17620.16 136
17621.41 111
17622.67 123
17623.92 117
17625.17 133
17626.43 124
17627.68 124
17628.94 132
17630.19 133
17631.45 132
17632.70 128
17633.96 138
17635.21 124
17636.47 116
17637.72 124
17638.97 138
17640.23 128
17641.48 137
17642.74 123
17643.99 124
17645.25 152
17646.50 134
17647.76 120
17649.01 102
17650.27 131
17651.52 126
17652.78 111
17654.04 113
17655.29 118
17656.55 102
17657.80 116
17659.06 101
17660.31 120
17661.57 105
17662.82 108
17664.08 132
17665.33 121
17666.59 108
17667.85 122
17669.10 119
17670.36 112
17671.61 127
17672.87 101
17674.13 92
17675.38 98
17676.64 113
17677.89 117
17679.15 125
17680.41 110
17681.66 115
17682.92 109
17684.18 122
17685.43 106
17686.69 124
17687.95 117
17689.20 109
17690.46 112
17691.71 105
17692.97 107
17694.23 103
17695.49 118
17696.74 105
17698.00 115
17699.26 95
17700.51 119
17701.77 102
17703.03 90
17704.28 113
17705.54 98
17706.80 115
17708.06 116
17709.31 115
17710.57 110
17711.83 128
17713.08 101
17714.34 103
17715.60 88
17716.86 110
17718.11 113
17719.37 127
17720.63 105
17721.89 99
17723.15 117
17724.40 111
17725.66 104
17726.92 116
17728.18 111
17729.43 116
17730.69 106
17731.95 93
17733.21 112
17734.47 106
17735.73 129
17736.98 113
17738.24 125
17739.50 114
17740.76 99
17742.02 105
17743.28 103
17744.53 107
17745.79 102
17747.05 110
17748.31 108
17749.57 87
17750.83 98
17752.09 104
17753.34 92
17754.60 108
17755.86 111
17757.12 121
17758.38 111
17759.64 105
17760.90 92
17762.16 120
17763.42 100
17764.68 94
17765.94 99
17767.19 99
17768.45 113
17769.71 105
17770.97 108
17772.23 103
17773.49 114
17774.75 95
17776.01 109
17777.27 99
17778.53 85
17779.79 105
17781.05 95
17782.31 91
17783.57 111
17784.83 106
17786.09 100
17787.35 83
17788.61 100
17789.87 96
17791.13 102
17792.39 96
17793.65 89
17794.91 102
17796.17 99
17797.43 88
17798.69 91
17799.95 104
17801.21 93
17802.47 97
17803.73 83
17805.00 102
17806.26 104
17807.52 93
17808.78 89
17810.04 88
17811.30 106
17812.56 99
17813.82 106
17815.08 92
17816.34 88
17817.60 75
17818.87 89
17820.13 91
17821.39 106
17822.65 120
17823.91 89
17825.17 98
17826.43 90
17827.69 91
17828.96 76
17830.22 93
17831.48 101
17832.74 104
17834.00 90
17835.26 84
17836.53 92
17837.79 98
17839.05 86
17840.31 97
17841.57 85
17842.84 103
17844.10 100
17845.36 87
17846.62 104
17847.88 106
17849.15 103
17850.41 98
17851.67 119
17852.93 105
17854.20 101
17855.46 103
17856.72 83
17857.98 98
17859.25 108
17860.51 100
17861.77 108
17863.03 107
17864.30 80
17865.56 102
17866.82 104
17868.09 107
17869.35 104
17870.61 112
17871.87 118
17873.14 98
17874.40 92
17875.66 87
17876.93 92
17878.19 99
17879.45 87
17880.72 80
17881.98 89
17883.24 115
17884.51 90
17885.77 89
17887.03 92
17888.30 102
17889.56 109
17890.83 105
17892.09 99
17893.35 101
17894.62 107
17895.88 103
17897.14 78
17898.41 88
17899.67 101
17900.94 98
17902.20 86
17903.46 89
17904.73 94
17905.99 110
17907.26 96
17908.52 93
17909.79 98
17911.05 92
17912.32 87
17913.58 97
17914.84 87
17916.11 91
17917.37 89
17918.64 95
17919.90 79
17921.17 83
17922.43 99
17923.70 78
17924.96 84
17926.23 98
17927.49 95
17928.76 99
17930.02 97
17931.29 84
17932.55 92
17933.82 102
17935.08 91
17936.35 90
17937.61 96
17938.88 70
17940.14 92
17941.41 112
17942.68 100
17943.94 96
17945.21 98
17946.47 98
17947.74 113
17949.00 90
17950.27 93
17951.54 90
17952.80 97
17954.07 108
17955.33 106
17956.60 104
17957.87 94
17959.13 96
17960.40 102
17961.66 94
17962.93 69
17964.20 94
17965.46 94
17966.73 95
17968.00 96
17969.26 89
17970.53 94
17971.80 76
17973.06 81
17974.33 79
17975.60 90
17976.86 93
17978.13 86
17979.40 99
17980.66 104
17981.93 90
17983.20 96
17984.46 107
17985.73 82
17987.00 93
17988.26 94
17989.53 98
17990.80 94
17992.07 104
17993.33 95
17994.60 95
17995.87 88
17997.14 91
17998.40 92
17999.67 92
18000.94 87
18002.21 91
18003.47 105
18004.74 66
18006.01 90
18007.28 74
18008.55 82
18009.81 103
18011.08 86
18012.35 107
18013.62 97
18014.89 88
18016.15 100
18017.42 100
18018.69 98
18019.96 97
18021.23 90
18022.49 105
18023.76 92
18025.03 80
18026.30 97
18027.57 96
18028.84 98
18030.11 109
18031.37 100
18032.64 85
18033.91 96
18035.18 91
18036.45 95
18037.72 86
18038.99 94
18040.26 80
18041.53 105
18042.79 80
18044.06 102
18045.33 84
18046.60 99
18047.87 86
18049.14 98
18050.41 104
18051.68 103
18052.95 97
18054.22 81
18055.49 117
18056.76 111
18058.03 104
18059.30 89
18060.57 107
18061.84 93
18063.11 105
18064.38 101
18065.65 89
18066.92 103
18068.19 108
18069.46 99
18070.73 107
18072.00 92
18073.27 89
18074.54 83
18075.81 87
18077.08 92
18078.35 77
18079.62 90
18080.89 95
18082.16 96
18083.43 108
18084.70 103
18085.97 94
18087.24 87
18088.51 101
18089.78 95
18091.05 81
18092.32 105
18093.59 96
18094.87 86
18096.14 103
18097.41 93
18098.68 90
18099.95 105
18101.22 119
18102.49 104
18103.76 102
18105.03 104
18106.31 89
18107.58 95
18108.85 95
18110.12 99
18111.39 87
18112.66 106
18113.93 92
18115.21 102
18116.48 87
18117.75 97
18119.02 98
18120.29 105
18121.56 84
18122.84 118
18124.11 98
18125.38 108
18126.65 90
18127.92 103
18129.20 90
18130.47 113
18131.74 112
18133.01 98
18134.29 93
18135.56 77
18136.83 93
18138.10 94
18139.38 87
18140.65 85
18141.92 95
18143.19 90
18144.47 110
18145.74 111
18147.01 93
18148.28 104
18149.56 104
18150.83 119
18152.10 102
18153.38 103
18154.65 89
18155.92 85
18157.19 97
18158.47 110
18159.74 82
18161.01 100
18162.29 96
18163.56 100
18164.83 93
18166.11 102
18167.38 92
18168.65 97
18169.93 86
18171.20 85
18172.48 94
18173.75 98
18175.02 107
18176.30 94
18177.57 105
18178.84 109
18180.12 103
18181.39 96
18182.67 86
18183.94 81
18185.21 93
18186.49 103
18187.76 93
18189.04 100
18190.31 85
18191.59 87
18192.86 108
18194.13 108
18195.41 68
18196.68 107
18197.96 99
18199.23 85
18200.51 100
18201.78 97
18203.06 97
18204.33 91
18205.61 85
18206.88 102
18208.16 105
18209.43 102
18210.71 103
18211.98 98
18213.26 103
18214.53 107
18215.81 116
18217.08 108
18218.36 100
18219.63 90
18220.91 119
18222.18 111
18223.46 88
18224.73 111
18226.01 110
18227.28 117
18228.56 88
18229.84 96
18231.11 108
18232.39 120
18233.66 113
18234.94 116
18236.21 96
18237.49 98
18238.77 110
18240.04 114
18241.32 101
18242.59 107
18243.87 101
18245.15 90
18246.42 87
18247.70 99
18248.98 115
18250.25 112
18251.53 91
18252.81 102
18254.08 118
18255.36 100
18256.63 108
18257.91 83
18259.19 105
18260.46 93
18261.74 101
18263.02 94
18264.30 98
18265.57 102
18266.85 99
18268.13 106
18269.40 104
18270.68 92
18271.96 82
18273.23 93
18274.51 86
18275.79 103
18277.07 94
18278.34 97
18279.62 109
18280.90 113
18282.18 107
18283.45 111
18284.73 103
18286.01 76
18287.29 114
18288.56 91
18289.84 102
18291.12 92
18292.40 103
18293.68 106
18294.95 96
18296.23 88
18297.51 100
18298.79 76
18300.07 97
18301.34 99
18302.62 96
18303.90 97
18305.18 92
18306.46 104
18307.74 85
18309.01 100
18310.29 91
18311.57 109
18312.85 100
18314.13 95
18315.41 87
18316.69 111
18317.96 103
18319.24 106
18320.52 97
18321.80 98
18323.08 105
18324.36 86
18325.64 102
18326.92 94
18328.20 106
18329.47 113
18330.75 132
18332.03 96
18333.31 96
18334.59 105
18335.87 99
18337.15 108
18338.43 95
18339.71 114
18340.99 90
18342.27 91
18343.55 97
18344.83 99
18346.11 122
18347.39 91
18348.67 100
18349.95 87
18351.23 96
18352.51 84
18353.79 80
18355.07 83
18356.35 99
18357.63 95
18358.91 104
18360.19 100
18361.47 104
18362.75 94
18364.03 98
18365.31 96
18366.59 100
18367.87 94
18369.15 78
18370.43 81
18371.71 78
18372.99 81
18374.27 122
18375.55 103
18376.83 104
18378.12 101
18379.40 85
18380.68 95
18381.96 94
18383.24 101
18384.52 88
18385.80 98
18387.08 87
18388.36 116
18389.65 97
18390.93 98
18392.21 101
18393.49 93
18394.77 102
18396.05 104
18397.33 94
18398.62 95
18399.90 84
18401.18 93
18402.46 93
18403.74 76
18405.02 97
18406.31 97
18407.59 87
18408.87 83
18410.15 89
18411.43 80
18412.72 92
18414.00 77
18415.28 92
18416.56 102
18417.84 76
18419.13 82
18420.41 100
18421.69 87
18422.97 102
18424.26 94
18425.54 97
18426.82 99
18428.10 81
18429.39 91
18430.67 98
18431.95 92
18433.23 96
18434.52 98
18435.80 85
18437.08 91
18438.37 103
18439.65 90
18440.93 102
18442.22 109
18443.50 105
18444.78 100
18446.06 94
18447.35 103
18448.63 92
18449.91 100
18451.20 91
18452.48 90
18453.76 97
18455.05 81
18456.33 100
18457.62 96
18458.90 106
18460.18 97
18461.47 93
18462.75 94
18464.03 106
18465.32 97
18466.60 98
18467.89 90
18469.17 93
18470.45 91
18471.74 93
18473.02 89
18474.31 90
18475.59 81
18476.88 94
18478.16 98
18479.44 103
18480.73 91
18482.01 96
18483.30 100
18484.58 107
18485.87 79
18487.15 103
18488.44 108
18489.72 104
18491.01 102
18492.29 97
18493.58 97
18494.86 98
18496.15 100
18497.43 91
18498.72 85
18500.00 92
18501.29 90
18502.57 89
18503.86 80
18505.14 100
18506.43 95
18507.71 97
18509.00 99
18510.28 95
18511.57 100
18512.85 91
18514.14 102
18515.42 97
18516.71 91
18518.00 77
18519.28 94
18520.57 98
18521.85 103
18523.14 103
18524.43 112
18525.71 121
18527.00 100
18528.28 96
18529.57 100
18530.86 99
18532.14 90
18533.43 94
18534.71 98
18536.00 95
18537.29 79
18538.57 96
18539.86 90
18541.15 97
18542.43 99
18543.72 94
18545.01 103
18546.29 87
18547.58 81
18548.87 105
18550.15 87
18551.44 93
18552.73 95
18554.01 83
18555.30 94
18556.59 98
18557.88 96
18559.16 87
18560.45 106
18561.74 88
18563.02 100
18564.31 124
18565.60 95
18566.89 92
18568.17 91
18569.46 94
18570.75 91
18572.04 82
18573.32 108
18574.61 104
18575.90 96
18577.19 81
18578.48 93
18579.76 90
18581.05 98
18582.34 96
18583.63 92
18584.92 111
18586.20 103
18587.49 109
18588.78 105
18590.07 106
18591.36 84
18592.64 87
18593.93 88
18595.22 79
18596.51 107
18597.80 78
18599.09 82
18600.38 88
18601.66 87
18602.95 86
18604.24 110
18605.53 98
18606.82 100
18608.11 110
18609.40 111
18610.69 105
18611.98 91
18613.26 86
18614.55 91
18615.84 117
18617.13 97
18618.42 88
18619.71 97
18621.00 114
18622.29 94
18623.58 101
18624.87 111
18626.16 112
18627.45 78
18628.74 85
18630.03 93
18631.32 98
18632.61 88
18633.89 88
18635.18 94
18636.47 101
18637.76 102
18639.05 85
18640.34 106
18641.63 77
18642.92 94
18644.21 91
18645.50 94
18646.79 100
18648.09 89
18649.38 107
18650.67 84
18651.96 85
18653.25 105
18654.54 91
18655.83 103
18657.12 90
18658.41 90
18659.70 115
18660.99 93
18662.28 98
18663.57 100
18664.86 80
18666.15 90
18667.44 89
18668.74 98
18670.03 101
18671.32 83
18672.61 103
18673.90 100
18675.19 80
18676.48 77
18677.77 107
18679.06 95
18680.36 94
18681.65 100
18682.94 87
18684.23 77
18685.52 89
18686.81 102
18688.11 88
18689.40 79
18690.69 101
18691.98 89
18693.27 94
18694.56 88
18695.86 97
18697.15 102
18698.44 100
18699.73 87
18701.02 94
18702.32 79
18703.61 104
18704.90 92
18706.19 86
18707.48 97
18708.78 91
18710.07 81
18711.36 90
18712.65 83
18713.95 82
18715.24 98
18716.53 93
18717.83 83
18719.12 90
18720.41 87
18721.70 88
18723.00 106
18724.29 93
18725.58 80
18726.87 87
18728.17 91
18729.46 81
18730.75 96
18732.05 86
18733.34 81
18734.63 97
18735.93 75
18737.22 83
18738.51 81
18739.81 80
18741.10 85
18742.39 80
18743.69 88
18744.98 85
18746.27 78
18747.57 120
18748.86 73
18750.16 95
18751.45 94
18752.74 115
18754.04 102
18755.33 95
18756.63 94
18757.92 87
18759.21 86
18760.51 78
18761.80 110
18763.10 102
18764.39 91
18765.69 108
18766.98 109
18768.27 82
18769.57 91
18770.86 89
18772.16 99
18773.45 92
18774.75 76
18776.04 78
18777.34 89
18778.63 88
18779.93 83
18781.22 83
18782.52 81
18783.81 93
18785.11 78
18786.40 93
18787.70 87
18788.99 99
18790.29 72
18791.58 83
18792.88 95
18794.17 75
18795.47 97
18796.76 81
18798.06 90
18799.35 87
18800.65 102
18801.94 81
18803.24 93
18804.54 84
18805.83 81
18807.13 77
18808.42 93
18809.72 91
18811.01 89
18812.31 102
18813.61 95
18814.90 91
18816.20 82
18817.49 83
18818.79 95
18820.09 95
18821.38 97
18822.68 85
18823.98 78
18825.27 71
18826.57 92
18827.87 98
18829.16 79
18830.46 86
18831.75 103
18833.05 92
18834.35 81
18835.64 103
18836.94 88
18838.24 90
18839.54 100
18840.83 97
18842.13 95
18843.43 85
18844.72 75
18846.02 84
18847.32 103
18848.61 81
18849.91 94
18851.21 70
18852.51 92
18853.80 78
18855.10 82
18856.40 81
18857.70 92
18858.99 102
18860.29 96
18861.59 82
18862.89 93
18864.18 94
18865.48 92
18866.78 104
18868.08 84
18869.38 103
18870.67 75
18871.97 88
18873.27 85
18874.57 106
18875.87 75
18877.16 81
18878.46 101
18879.76 94
18881.06 89
18882.36 71
18883.66 86
18884.95 84
18886.25 105
18887.55 104
18888.85 88
18890.15 92
18891.45 79
18892.75 75
18894.04 103
18895.34 85
18896.64 76
18897.94 90
18899.24 90
18900.54 89
18901.84 85
18903.14 92
18904.44 93
18905.74 95
18907.03 88
18908.33 85
18909.63 76
18910.93 88
18912.23 76
18913.53 78
18914.83 91
18916.13 98
18917.43 88
18918.73 99
18920.03 77
18921.33 91
18922.63 79
18923.93 97
18925.23 95
18926.53 79
18927.83 93
18929.13 73
18930.43 92
18931.73 80
18933.03 87
18934.33 75
18935.63 93
18936.93 104
18938.23 77
18939.53 102
18940.83 106
18942.13 89
18943.43 71
18944.73 91
18946.03 87
18947.33 89
18948.63 81
18949.93 81
18951.23 75
18952.53 83
18953.84 75
18955.14 83
18956.44 86
18957.74 74
18959.04 81
18960.34 93
18961.64 85
18962.94 76
18964.24 92
18965.54 82
18966.85 85
18968.15 84
18969.45 78
18970.75 95
18972.05 113
18973.35 84
18974.65 72
18975.96 94
18977.26 86
18978.56 84
18979.86 84
18981.16 79
18982.46 81
18983.77 92
18985.07 83
18986.37 96
18987.67 72
18988.97 69
18990.28 80
18991.58 81
18992.88 85
18994.18 74
18995.49 72
18996.79 102
18998.09 88
18999.39 68
19000.69 76
19002.00 87
19003.30 80
19004.60 98
19005.90 92
19007.21 75
19008.51 82
19009.81 75
19011.12 90
19012.42 80
19013.72 75
19015.02 84
19016.33 92
19017.63 84
19018.93 73
19020.24 89
19021.54 82
19022.84 80
19024.15 82
19025.45 102
19026.75 98
19028.06 84
19029.36 102
19030.66 90
19031.97 84
19033.27 88
19034.57 96
19035.88 95
19037.18 87
19038.48 88
19039.79 76
19041.09 90
19042.40 78
19043.70 84
19045.00 90
19046.31 92
19047.61 86
19048.92 70
19050.22 95
19051.52 82
19052.83 96
19054.13 90
19055.44 84
19056.74 80
19058.05 82
19059.35 104
19060.65 89
19061.96 87
19063.26 95
19064.57 95
19065.87 91
19067.18 72
19068.48 79
19069.79 96
19071.09 75
19072.40 88
19073.70 87
19075.01 66
19076.31 81
19077.62 69
19078.92 89
19080.23 90
19081.53 66
19082.84 95
19084.14 101
19085.45 93
19086.75 84
19088.06 89
19089.36 91
19090.67 84
19091.98 91
19093.28 97
19094.59 90
19095.89 82
19097.20 101
19098.50 94
19099.81 110
19101.12 90
19102.42 103
19103.73 80
19105.03 80
19106.34 95
19107.65 90
19108.95 105
19110.26 85
19111.56 71
19112.87 72
19114.18 98
19115.48 85
19116.79 88
19118.10 86
19119.40 71
19120.71 79
19122.02 85
19123.32 96
19124.63 79
19125.94 70
19127.24 83
19128.55 89
19129.86 70
19131.16 73
19132.47 86
19133.78 91
19135.08 90
19136.39 86
19137.70 73
19139.01 63
19140.31 83
19141.62 74
19142.93 97
19144.23 87
19145.54 83
19146.85 104
19148.16 99
19149.46 74
19150.77 87
19152.08 75
19153.39 73
19154.69 91
19156.00 100
19157.31 88
19158.62 83
19159.93 71
19161.23 92
19162.54 81
19163.85 68
19165.16 81
19166.47 77
19167.77 83
19169.08 81
19170.39 96
19171.70 89
19173.01 82
19174.32 95
19175.62 94
19176.93 77
19178.24 74
19179.55 64
19180.86 70
19182.17 83
19183.48 75
19184.78 82
19186.09 104
19187.40 78
19188.71 86
19190.02 90
19191.33 97
19192.64 83
19193.95 76
19195.26 85
19196.56 89
19197.87 91
19199.18 92
19200.49 106
19201.80 96
19203.11 82
19204.42 83
19205.73 84
19207.04 85
19208.35 75
19209.66 92
19210.97 91
19212.28 94
19213.59 98
19214.90 74
19216.21 82
19217.52 80
19218.83 75
19220.14 101
19221.45 79
19222.76 84
19224.07 79
19225.38 82
19226.69 75
19228.00 74
19229.31 67
19230.62 78
19231.93 86
19233.24 77
19234.55 81
19235.86 88
19237.17 68
19238.48 92
19239.79 84
19241.10 82
19242.41 71
19243.72 78
19245.03 77
19246.35 78
19247.66 72
19248.97 94
19250.28 82
19251.59 94
19252.90 87
19254.21 71
19255.52 83
19256.83 54
19258.14 95
19259.46 97
19260.77 88
19262.08 79
19263.39 95
19264.70 71
19266.01 84
19267.32 70
19268.64 85
19269.95 89
19271.26 91
19272.57 86
19273.88 100
19275.20 80
19276.51 78
19277.82 73
19279.13 79
19280.44 80
19281.75 88
19283.07 93
19284.38 90
19285.69 93
19287.00 86
19288.32 92
19289.63 74
19290.94 95
19292.25 87
19293.57 104
19294.88 88
19296.19 64
19297.50 64
19298.82 81
19300.13 77
19301.44 79
19302.75 86
19304.07 92
19305.38 98
19306.69 77
19308.01 93
19309.32 86
19310.63 88
19311.94 83
19313.26 78
19314.57 90
19315.88 94
19317.20 87
19318.51 85
19319.82 78
19321.14 81
19322.45 86
19323.76 87
19325.08 88
19326.39 98
19327.70 76
19329.02 77
19330.33 89
19331.65 88
19332.96 99
19334.27 100
19335.59 66
19336.90 81
19338.22 76
19339.53 80
19340.84 86
19342.16 80
19343.47 79
19344.79 82
19346.10 90
19347.41 77
19348.73 72
19350.04 84
19351.36 86
19352.67 86
19353.99 89
19355.30 80
19356.62 95
19357.93 93
19359.25 80
19360.56 73
19361.87 84
19363.19 104
19364.50 95
19365.82 85
19367.13 91
19368.45 80
19369.76 74
19371.08 92
19372.39 98
19373.71 75
19375.02 85
19376.34 95
19377.66 83
19378.97 76
19380.29 78
19381.60 88
19382.92 72
19384.23 98
19385.55 87
19386.86 82
19388.18 96
19389.50 89
19390.81 86
19392.13 77
19393.44 74
19394.76 79
19396.07 87
19397.39 77
19398.71 87
19400.02 65
19401.34 90
19402.65 89
19403.97 83
19405.29 68
19406.60 88
19407.92 89
19409.24 84
19410.55 70
19411.87 56
19413.19 84
19414.50 100
19415.82 82
19417.14 90
19418.45 101
19419.77 76
19421.09 84
19422.40 73
19423.72 91
19425.04 81
19426.35 90
19427.67 77
19428.99 95
19430.30 101
19431.62 94
19432.94 78
19434.26 84
19435.57 86
19436.89 85
19438.21 99
19439.53 89
19440.84 76
19442.16 63
19443.48 83
19444.80 73
19446.11 89
19447.43 73
19448.75 91
19450.07 91
19451.38 84
19452.70 79
19454.02 85
19455.34 94
19456.66 95
19457.97 100
19459.29 73
19460.61 76
19461.93 75
19463.25 84
19464.57 75
19465.88 93
19467.20 82
19468.52 88
19469.84 90
19471.16 106
19472.48 83
19473.79 93
19475.11 83
19476.43 89
19477.75 95
19479.07 75
19480.39 94
19481.71 82
19483.03 80
19484.34 77
19485.66 92
19486.98 82
19488.30 80
19489.62 77
19490.94 92
19492.26 80
19493.58 88
19494.90 63
19496.22 102
19497.54 80
19498.86 76
19500.18 91
19501.50 83
19502.81 92
19504.13 72
19505.45 92
19506.77 84
19508.09 80
19509.41 84
19510.73 82
19512.05 76
19513.37 77
19514.69 87
19516.01 87
19517.33 91
19518.65 76
19519.97 80
19521.29 87
19522.61 82
19523.93 83
19525.25 88
19526.57 81
19527.89 91
19529.22 86
19530.54 88
19531.86 101
19533.18 92
19534.50 66
19535.82 93
19537.14 78
19538.46 73
19539.78 85
19541.10 84
19542.42 79
19543.74 75
19545.06 106
19546.39 78
19547.71 95
19549.03 77
19550.35 117
19551.67 84
19552.99 73
19554.31 68
19555.63 87
19556.96 81
19558.28 68
19559.60 85
19560.92 84
19562.24 101
19563.56 83
19564.88 88
19566.21 72
19567.53 80
19568.85 89
19570.17 90
19571.49 90
19572.82 70
19574.14 82
19575.46 99
19576.78 94
19578.10 93
19579.43 81
19580.75 68
19582.07 87
19583.39 76
19584.72 93
19586.04 80
19587.36 94
19588.68 82
19590.01 101
19591.33 82
19592.65 79
19593.97 76
19595.30 85
19596.62 86
19597.94 87
19599.26 105
19600.59 87
19601.91 95
19603.23 65
19604.56 92
19605.88 86
19607.20 90
19608.53 78
19609.85 83
19611.17 67
19612.49 75
19613.82 79
19615.14 83
19616.47 92
19617.79 98
19619.11 103
19620.44 93
19621.76 87
19623.08 77
19624.41 84
19625.73 92
19627.05 88
19628.38 90
19629.70 86
19631.03 84
19632.35 70
19633.67 84
19635.00 90
19636.32 92
19637.65 84
19638.97 82
19640.29 89
19641.62 83
19642.94 78
19644.27 109
19645.59 93
19646.92 109
19648.24 92
19649.57 95
19650.89 81
19652.21 83
19653.54 86
19654.86 104
19656.19 80
19657.51 90
19658.84 85
19660.16 91
19661.49 100
19662.81 83
19664.14 82
19665.46 79
19666.79 82
19668.11 89
19669.44 91
19670.76 84
19672.09 74
19673.41 95
19674.74 115
19676.07 83
19677.39 99
19678.72 99
19680.04 95
19681.37 82
19682.69 69
19684.02 75
19685.34 75
19686.67 83
19688.00 77
19689.32 75
19690.65 90
19691.97 121
19693.30 77
19694.63 102
19695.95 85
19697.28 83
19698.60 93
19699.93 92
19701.26 87
19702.58 86
19703.91 90
19705.24 87
19706.56 80
19707.89 79
19709.22 90
19710.54 88
19711.87 88
19713.20 86
19714.52 92
19715.85 86
19717.18 81
19718.50 78
19719.83 88
19721.16 92
19722.48 81
19723.81 104
19725.14 90
19726.47 92
19727.79 86
19729.12 89
19730.45 92
19731.77 90
19733.10 98
19734.43 100
19735.76 90
19737.08 91
19738.41 76
19739.74 81
19741.07 99
19742.39 96
19743.72 87
19745.05 99
19746.38 95
19747.71 97
19749.03 92
19750.36 87
19751.69 103
19753.02 95
19754.35 85
19755.67 86
19757.00 85
19758.33 88
19759.66 81
19760.99 85
19762.31 88
19763.64 78
19764.97 72
19766.30 76
19767.63 81
19768.96 96
19770.29 83
19771.61 80
19772.94 64
19774.27 99
19775.60 84
19776.93 72
19778.26 71
19779.59 78
19780.92 108
19782.25 97
19783.57 80
19784.90 102
19786.23 74
19787.56 72
19788.89 72
19790.22 74
19791.55 79
19792.88 85
19794.21 97
19795.54 77
19796.87 72
19798.20 88
19799.53 75
19800.86 94
19802.19 91
19803.52 79
19804.85 79
19806.18 84
19807.50 78
19808.83 81
19810.16 72
19811.49 87
19812.82 69
19814.15 99
19815.49 83
19816.82 93
19818.15 81
19819.48 77
19820.81 78
19822.14 89
19823.47 79
19824.80 72
19826.13 79
19827.46 89
19828.79 91
19830.12 81
19831.45 91
19832.78 84
19834.11 105
19835.44 89
19836.77 87
19838.10 104
19839.44 81
19840.77 85
19842.10 86
19843.43 85
19844.76 88
19846.09 95
19847.42 83
19848.75 93
19850.08 88
19851.42 75
19852.75 86
19854.08 76
19855.41 84
19856.74 86
19858.07 84
19859.40 79
19860.74 78
19862.07 91
19863.40 88
19864.73 89
19866.06 84
19867.40 84
19868.73 96
19870.06 92
19871.39 72
19872.72 82
19874.06 84
19875.39 88
19876.72 85
19878.05 91
19879.38 93
19880.72 78
19882.05 78
19883.38 81
19884.71 62
19886.05 81
19887.38 90
19888.71 85
19890.04 83
19891.38 81
19892.71 83
19894.04 82
19895.38 80
19896.71 92
19898.04 76
19899.37 97
19900.71 82
19902.04 111
19903.37 84
19904.71 99
19906.04 72
19907.37 95
19908.71 94
19910.04 83
19911.37 87
19912.71 82
19914.04 91
19915.37 91
19916.71 91
19918.04 102
19919.37 85
19920.71 70
19922.04 91
19923.37 100
19924.71 95
19926.04 96
19927.38 94
19928.71 86
19930.04 71
19931.38 74
19932.71 87
19934.05 93
19935.38 84
19936.71 83
19938.05 84
19939.38 81
19940.72 70
19942.05 100
19943.39 83
19944.72 90
19946.06 104
19947.39 91
19948.72 101
19950.06 90
19951.39 112
19952.73 103
19954.06 96
19955.40 98
19956.73 99
19958.07 96
19959.40 89
19960.74 101
19962.07 97
19963.41 92
19964.74 88
19966.08 101
19967.41 80
19968.75 97
19970.08 93
19971.42 87
19972.76 79
19974.09 86
19975.43 95
19976.76 88
19978.10 91
19979.43 95
19980.77 80
19982.10 96
19983.44 109
19984.78 103
19986.11 91
19987.45 91
19988.78 88
19990.12 89
19991.46 93
19992.79 91
19994.13 101
19995.46 109
19996.80 98
19998.14 90
19999.47 106
20000.81 87
20002.15 96
20003.48 99
20004.82 105
20006.16 92
20007.49 80
20008.83 91
20010.17 92
20011.50 85
20012.84 96
20014.18 87
20015.51 110
20016.85 83
20018.19 86
20019.52 95
20020.86 102
20022.20 89
20023.53 93
20024.87 101
20026.21 95
20027.55 78
20028.88 103
20030.22 99
20031.56 102
20032.90 87
20034.23 90
20035.57 86
20036.91 94
20038.25 87
20039.58 97
20040.92 92
20042.26 97
20043.60 84
20044.93 88
20046.27 94
20047.61 83
20048.95 93
20050.29 85
20051.62 86
20052.96 78
20054.30 90
20055.64 102
20056.98 83
20058.32 100
20059.65 87
20060.99 104
20062.33 87
20063.67 84
20065.01 100
20066.35 112
20067.68 92
20069.02 72
20070.36 80
20071.70 88
20073.04 91
20074.38 97
20075.72 88
20077.06 85
20078.40 92
20079.73 90
20081.07 86
20082.41 97
20083.75 96
20085.09 105
20086.43 89
20087.77 87
20089.11 91
20090.45 84
20091.79 88
20093.13 85
20094.47 93
20095.81 107
20097.15 86
20098.48 82
20099.82 81
20101.16 88
20102.50 85
20103.84 107
20105.18 94
20106.52 89
20107.86 82
20109.20 81
20110.54 83
20111.88 85
20113.22 80
20114.56 88
20115.90 85
20117.24 72
20118.58 90
20119.93 90
20121.27 110
20122.61 92
20123.95 107
20125.29 103
20126.63 93
20127.97 88
20129.31 86
20130.65 92
20131.99 84
20133.33 82
20134.67 94
20136.01 87
