# Supplementary material for: MALDI-TOF MS typing enables the classification of brewing yeasts of the genus Saccharomyces to major beer styles
Source: PLoS One. 2017 Aug 9;12(8):e0181694. doi: 10.1371/journal.pone.0181694 (PMC5549903; doi:10.1371/journal.pone.0181694)
Supplement: S7 File — The directory includes 90 raw files and was zipped to “.zip”; the folder has three strains with 30 spectra per strain; S1 Text explains the raw files with an example and Table 1 represents the yeast strains used within the experiment. (ZIP) [file pone.0181694.s010.zip › 19-21/30278-69-Lag-Lag-Lag-YPG-18h-E-E_2016-09-23_7_0_B2_1.dat]

1999.90 893
2000.32 954
2000.75 996
2001.17 937
2001.59 862
2002.01 909
2002.43 871
2002.86 780
2003.28 749
2003.70 778
2004.12 818
2004.54 759
2004.97 763
2005.39 738
2005.81 705
2006.23 726
2006.66 757
2007.08 696
2007.50 724
2007.92 740
2008.35 780
2008.77 764
2009.19 790
2009.61 712
2010.04 752
2010.46 772
2010.88 742
2011.31 795
2011.73 699
2012.15 634
2012.57 685
2013.00 740
2013.42 716
2013.84 717
2014.27 711
2014.69 664
2015.11 688
2015.54 732
2015.96 757
2016.38 766
2016.81 706
2017.23 727
2017.65 775
2018.08 719
2018.50 762
2018.93 738
2019.35 683
2019.77 703
2020.20 700
2020.62 722
2021.04 697
2021.47 710
2021.89 673
2022.32 722
2022.74 736
2023.17 744
2023.59 707
2024.01 785
2024.44 710
2024.86 767
2025.29 780
2025.71 719
2026.14 653
2026.56 692
2026.98 643
2027.41 685
2027.83 724
2028.26 662
2028.68 688
2029.11 704
2029.53 689
2029.96 698
2030.38 718
2030.81 689
2031.23 701
2031.66 710
2032.08 718
2032.51 751
2032.93 749
2033.36 699
2033.78 733
2034.21 721
2034.63 728
2035.06 708
2035.49 719
2035.91 741
2036.34 752
2036.76 717
2037.19 738
2037.61 734
2038.04 712
2038.47 713
2038.89 729
2039.32 772
2039.74 745
2040.17 739
2040.59 750
2041.02 711
2041.45 767
2041.87 721
2042.30 720
2042.73 753
2043.15 739
2043.58 726
2044.00 753
2044.43 789
2044.86 796
2045.28 718
2045.71 730
2046.14 713
2046.56 752
2046.99 802
2047.42 768
2047.84 752
2048.27 762
2048.70 765
2049.12 736
2049.55 735
2049.98 702
2050.40 726
2050.83 716
2051.26 733
2051.69 695
2052.11 696
2052.54 693
2052.97 757
2053.40 736
2053.82 710
2054.25 731
2054.68 713
2055.10 728
2055.53 778
2055.96 867
2056.39 921
2056.82 879
2057.24 913
2057.67 877
2058.10 815
2058.53 874
2058.95 833
2059.38 723
2059.81 809
2060.24 842
2060.67 740
2061.09 783
2061.52 784
2061.95 785
2062.38 814
2062.81 841
2063.24 952
2063.66 969
2064.09 942
2064.52 1021
2064.95 1082
2065.38 1075
2065.81 1020
2066.24 1131
2066.66 1109
2067.09 1101
2067.52 1075
2067.95 1018
2068.38 870
2068.81 823
2069.24 774
2069.67 799
2070.10 801
2070.52 766
2070.95 712
2071.38 765
2071.81 756
2072.24 770
2072.67 792
2073.10 765
2073.53 721
2073.96 795
2074.39 835
2074.82 783
2075.25 834
2075.68 785
2076.11 782
2076.54 793
2076.97 825
2077.40 791
2077.83 788
2078.26 772
2078.69 791
2079.12 785
2079.55 806
2079.98 794
2080.41 813
2080.84 751
2081.27 815
2081.70 776
2082.13 770
2082.56 769
2082.99 759
2083.42 774
2083.85 789
2084.28 745
2084.71 739
2085.14 697
2085.57 689
2086.00 732
2086.43 689
2086.86 672
2087.29 695
2087.73 676
2088.16 636
2088.59 693
2089.02 687
2089.45 632
2089.88 651
2090.31 673
2090.74 713
2091.17 653
2091.61 683
2092.04 701
2092.47 688
2092.90 660
2093.33 713
2093.76 712
2094.19 716
2094.63 718
2095.06 702
2095.49 723
2095.92 706
2096.35 681
2096.78 644
2097.22 673
2097.65 670
2098.08 675
2098.51 697
2098.94 684
2099.38 630
2099.81 695
2100.24 707
2100.67 691
2101.11 667
2101.54 620
2101.97 648
2102.40 681
2102.83 698
2103.27 678
2103.70 642
2104.13 653
2104.56 743
2105.00 758
2105.43 703
2105.86 712
2106.30 699
2106.73 704
2107.16 724
2107.59 733
2108.03 733
2108.46 656
2108.89 722
2109.33 674
2109.76 625
2110.19 689
2110.63 721
2111.06 750
2111.49 723
2111.93 716
2112.36 707
2112.79 670
2113.23 704
2113.66 653
2114.09 712
2114.53 737
2114.96 679
2115.40 660
2115.83 669
2116.26 636
2116.70 726
2117.13 683
2117.56 612
2118.00 637
2118.43 642
2118.87 740
2119.30 681
2119.73 701
2120.17 733
2120.60 691
2121.04 664
2121.47 682
2121.91 719
2122.34 736
2122.78 735
2123.21 726
2123.64 668
2124.08 701
2124.51 678
2124.95 679
2125.38 697
2125.82 692
2126.25 731
2126.69 712
2127.12 704
2127.56 768
2127.99 809
2128.43 731
2128.86 805
2129.30 771
2129.73 794
2130.17 815
2130.60 735
2131.04 762
2131.47 767
2131.91 810
2132.35 741
2132.78 769
2133.22 763
2133.65 729
2134.09 733
2134.52 685
2134.96 674
2135.40 672
2135.83 721
2136.27 684
2136.70 688
2137.14 704
2137.57 670
2138.01 751
2138.45 729
2138.88 708
2139.32 654
2139.76 643
2140.19 634
2140.63 637
2141.06 636
2141.50 634
2141.94 668
2142.37 634
2142.81 570
2143.25 623
2143.68 693
2144.12 702
2144.56 683
2144.99 693
2145.43 719
2145.87 734
2146.30 713
2146.74 745
2147.18 734
2147.62 742
2148.05 775
2148.49 816
2148.93 851
2149.36 846
2149.80 884
2150.24 847
2150.68 870
2151.11 841
2151.55 812
2151.99 836
2152.43 785
2152.86 797
2153.30 788
2153.74 781
2154.18 684
2154.61 718
2155.05 777
2155.49 755
2155.93 729
2156.37 721
2156.80 724
2157.24 746
2157.68 784
2158.12 763
2158.56 800
2158.99 795
2159.43 772
2159.87 799
2160.31 746
2160.75 791
2161.19 750
2161.62 746
2162.06 773
2162.50 771
2162.94 841
2163.38 866
2163.82 905
2164.26 823
2164.69 951
2165.13 952
2165.57 932
2166.01 971
2166.45 902
2166.89 890
2167.33 904
2167.77 984
2168.21 909
2168.65 916
2169.08 866
2169.52 864
2169.96 840
2170.40 858
2170.84 933
2171.28 938
2171.72 866
2172.16 825
2172.60 871
2173.04 938
2173.48 961
2173.92 937
2174.36 955
2174.80 982
2175.24 890
2175.68 922
2176.12 972
2176.56 894
2177.00 932
2177.44 857
2177.88 878
2178.32 843
2178.76 856
2179.20 841
2179.64 828
2180.08 799
2180.52 761
2180.96 795
2181.40 794
2181.84 759
2182.28 730
2182.72 754
2183.16 760
2183.60 760
2184.04 711
2184.48 712
2184.93 680
2185.37 707
2185.81 736
2186.25 756
2186.69 782
2187.13 821
2187.57 803
2188.01 778
2188.45 669
2188.89 729
2189.34 804
2189.78 784
2190.22 770
2190.66 784
2191.10 830
2191.54 835
2191.98 793
2192.43 820
2192.87 842
2193.31 915
2193.75 914
2194.19 935
2194.63 890
2195.08 940
2195.52 977
2195.96 900
2196.40 873
2196.84 989
2197.29 937
2197.73 801
2198.17 777
2198.61 766
2199.06 726
2199.50 734
2199.94 735
2200.38 751
2200.82 792
2201.27 741
2201.71 706
2202.15 713
2202.59 702
2203.04 820
2203.48 846
2203.92 897
2204.37 829
2204.81 843
2205.25 832
2205.69 820
2206.14 835
2206.58 822
2207.02 827
2207.47 833
2207.91 862
2208.35 854
2208.80 818
2209.24 820
2209.68 779
2210.13 836
2210.57 856
2211.01 843
2211.46 840
2211.90 814
2212.34 839
2212.79 793
2213.23 807
2213.67 863
2214.12 850
2214.56 797
2215.01 831
2215.45 835
2215.89 768
2216.34 748
2216.78 729
2217.23 729
2217.67 823
2218.11 765
2218.56 824
2219.00 795
2219.45 782
2219.89 813
2220.34 810
2220.78 800
2221.22 841
2221.67 801
2222.11 770
2222.56 787
2223.00 837
2223.45 875
2223.89 798
2224.34 774
2224.78 848
2225.23 831
2225.67 840
2226.12 855
2226.56 850
2227.01 899
2227.45 887
2227.90 829
2228.34 913
2228.79 889
2229.23 934
2229.68 945
2230.12 928
2230.57 968
2231.01 956
2231.46 980
2231.90 982
2232.35 973
2232.80 913
2233.24 872
2233.69 830
2234.13 905
2234.58 873
2235.02 856
2235.47 814
2235.92 804
2236.36 798
2236.81 815
2237.25 845
2237.70 795
2238.15 814
2238.59 851
2239.04 817
2239.49 809
2239.93 780
2240.38 807
2240.82 798
2241.27 762
2241.72 746
2242.16 755
2242.61 771
2243.06 712
2243.50 739
2243.95 760
2244.40 743
2244.84 708
2245.29 744
2245.74 741
2246.19 740
2246.63 703
2247.08 725
2247.53 665
2247.97 673
2248.42 663
2248.87 774
2249.32 799
2249.76 747
2250.21 762
2250.66 725
2251.10 774
2251.55 822
2252.00 773
2252.45 760
2252.89 796
2253.34 761
2253.79 748
2254.24 787
2254.69 841
2255.13 773
2255.58 741
2256.03 756
2256.48 777
2256.93 783
2257.37 729
2257.82 755
2258.27 787
2258.72 736
2259.17 786
2259.61 757
2260.06 805
2260.51 863
2260.96 928
2261.41 893
2261.86 901
2262.31 954
2262.75 944
2263.20 945
2263.65 964
2264.10 954
2264.55 918
2265.00 863
2265.45 900
2265.90 875
2266.34 804
2266.79 813
2267.24 763
2267.69 772
2268.14 798
2268.59 859
2269.04 909
2269.49 896
2269.94 911
2270.39 884
2270.84 959
2271.29 962
2271.74 927
2272.18 910
2272.63 907
2273.08 846
2273.53 909
2273.98 957
2274.43 1005
2274.88 1020
2275.33 1148
2275.78 1194
2276.23 1106
2276.68 1215
2277.13 1221
2277.58 1176
2278.03 1097
2278.48 1043
2278.93 986
2279.38 976
2279.83 1011
2280.28 906
2280.73 892
2281.19 835
2281.64 834
2282.09 768
2282.54 719
2282.99 766
2283.44 777
2283.89 799
2284.34 787
2284.79 791
2285.24 709
2285.69 765
2286.14 761
2286.59 808
2287.04 841
2287.50 915
2287.95 967
2288.40 961
2288.85 1042
2289.30 1058
2289.75 1133
2290.20 1226
2290.65 1230
2291.11 1201
2291.56 1199
2292.01 1170
2292.46 1130
2292.91 1162
2293.36 1086
2293.82 1053
2294.27 998
2294.72 976
2295.17 968
2295.62 939
2296.07 890
2296.53 858
2296.98 872
2297.43 820
2297.88 797
2298.33 898
2298.79 772
2299.24 748
2299.69 815
2300.14 792
2300.60 805
2301.05 757
2301.50 682
2301.95 670
2302.41 683
2302.86 682
2303.31 732
2303.76 744
2304.22 795
2304.67 750
2305.12 739
2305.57 738
2306.03 787
2306.48 801
2306.93 766
2307.39 808
2307.84 857
2308.29 876
2308.75 908
2309.20 926
2309.65 928
2310.11 937
2310.56 953
2311.01 837
2311.47 850
2311.92 929
2312.37 833
2312.83 821
2313.28 809
2313.73 871
2314.19 883
2314.64 863
2315.09 896
2315.55 801
2316.00 760
2316.46 814
2316.91 846
2317.36 864
2317.82 888
2318.27 789
2318.73 841
2319.18 871
2319.63 858
2320.09 822
2320.54 818
2321.00 880
2321.45 914
2321.91 953
2322.36 903
2322.82 962
2323.27 1096
2323.72 1080
2324.18 1164
2324.63 1215
2325.09 1249
2325.54 1345
2326.00 1226
2326.45 1258
2326.91 1155
2327.36 1120
2327.82 1014
2328.27 982
2328.73 1014
2329.18 958
2329.64 906
2330.09 920
2330.55 843
2331.00 779
2331.46 816
2331.92 828
2332.37 817
2332.83 810
2333.28 837
2333.74 860
2334.19 818
2334.65 777
2335.10 782
2335.56 823
2336.02 801
2336.47 777
2336.93 815
2337.38 776
2337.84 823
2338.30 837
2338.75 840
2339.21 815
2339.66 784
2340.12 808
2340.58 797
2341.03 834
2341.49 803
2341.95 834
2342.40 847
2342.86 779
2343.32 774
2343.77 847
2344.23 861
2344.68 798
2345.14 797
2345.60 883
2346.06 858
2346.51 821
2346.97 849
2347.43 833
2347.88 882
2348.34 849
2348.80 822
2349.25 850
2349.71 890
2350.17 850
2350.63 852
2351.08 833
2351.54 775
2352.00 804
2352.46 783
2352.91 739
2353.37 706
2353.83 766
2354.29 744
2354.74 744
2355.20 741
2355.66 781
2356.12 775
2356.57 754
2357.03 726
2357.49 725
2357.95 732
2358.41 809
2358.86 809
2359.32 818
2359.78 814
2360.24 787
2360.70 872
2361.15 818
2361.61 858
2362.07 795
2362.53 867
2362.99 879
2363.45 816
2363.91 850
2364.36 833
2364.82 905
2365.28 882
2365.74 851
2366.20 868
2366.66 854
2367.12 826
2367.57 784
2368.03 813
2368.49 793
2368.95 799
2369.41 783
2369.87 777
2370.33 768
2370.79 764
2371.25 731
2371.71 751
2372.17 781
2372.63 827
2373.09 853
2373.54 796
2374.00 772
2374.46 849
2374.92 844
2375.38 863
2375.84 837
2376.30 892
2376.76 857
2377.22 873
2377.68 843
2378.14 829
2378.60 814
2379.06 819
2379.52 817
2379.98 780
2380.44 805
2380.90 827
2381.36 796
2381.82 784
2382.28 779
2382.74 814
2383.20 807
2383.66 767
2384.12 762
2384.59 744
2385.05 776
2385.51 763
2385.97 758
2386.43 756
2386.89 741
2387.35 721
2387.81 708
2388.27 782
2388.73 783
2389.19 801
2389.65 739
2390.12 837
2390.58 830
2391.04 800
2391.50 831
2391.96 860
2392.42 804
2392.88 781
2393.34 800
2393.81 829
2394.27 811
2394.73 783
2395.19 799
2395.65 807
2396.11 789
2396.57 780
2397.04 776
2397.50 847
2397.96 825
2398.42 723
2398.88 793
2399.35 756
2399.81 750
2400.27 800
2400.73 730
2401.19 713
2401.66 752
2402.12 780
2402.58 769
2403.04 777
2403.51 789
2403.97 752
2404.43 714
2404.89 767
2405.36 769
2405.82 778
2406.28 752
2406.74 758
2407.21 840
2407.67 794
2408.13 767
2408.59 693
2409.06 705
2409.52 721
2409.98 732
2410.45 761
2410.91 776
2411.37 760
2411.84 734
2412.30 761
2412.76 704
2413.23 694
2413.69 772
2414.15 748
2414.62 788
2415.08 723
2415.54 776
2416.01 821
2416.47 789
2416.93 836
2417.40 830
2417.86 843
2418.32 783
2418.79 850
2419.25 801
2419.72 837
2420.18 867
2420.64 762
2421.11 831
2421.57 815
2422.04 785
2422.50 824
2422.96 905
2423.43 874
2423.89 855
2424.36 838
2424.82 859
2425.29 887
2425.75 804
2426.22 823
2426.68 812
2427.15 761
2427.61 871
2428.07 835
2428.54 785
2429.00 721
2429.47 750
2429.93 754
2430.40 700
2430.86 685
2431.33 730
2431.79 716
2432.26 743
2432.72 742
2433.19 717
2433.65 729
2434.12 742
2434.59 795
2435.05 794
2435.52 806
2435.98 808
2436.45 775
2436.91 781
2437.38 833
2437.84 888
2438.31 901
2438.78 865
2439.24 887
2439.71 931
2440.17 928
2440.64 846
2441.10 904
2441.57 958
2442.04 916
2442.50 891
2442.97 876
2443.44 823
2443.90 857
2444.37 797
2444.83 787
2445.30 766
2445.77 762
2446.23 764
2446.70 698
2447.17 739
2447.63 758
2448.10 691
2448.57 809
2449.03 791
2449.50 815
2449.97 754
2450.43 766
2450.90 750
2451.37 725
2451.83 771
2452.30 734
2452.77 758
2453.24 709
2453.70 775
2454.17 731
2454.64 715
2455.10 702
2455.57 713
2456.04 698
2456.51 750
2456.97 709
2457.44 759
2457.91 758
2458.38 687
2458.84 701
2459.31 761
2459.78 667
2460.25 682
2460.72 700
2461.18 721
2461.65 697
2462.12 734
2462.59 771
2463.06 754
2463.52 770
2463.99 748
2464.46 770
2464.93 745
2465.40 778
2465.86 710
2466.33 685
2466.80 671
2467.27 725
2467.74 717
2468.21 668
2468.68 723
2469.14 752
2469.61 789
2470.08 720
2470.55 752
2471.02 778
2471.49 737
2471.96 724
2472.43 801
2472.90 787
2473.36 672
2473.83 730
2474.30 791
2474.77 735
2475.24 728
2475.71 716
2476.18 722
2476.65 786
2477.12 776
2477.59 738
2478.06 717
2478.53 716
2479.00 744
2479.47 773
2479.94 772
2480.41 758
2480.87 753
2481.34 728
2481.81 701
2482.28 688
2482.75 689
2483.22 691
2483.69 728
2484.16 758
2484.63 734
2485.10 719
2485.57 814
2486.05 836
2486.52 847
2486.99 928
2487.46 924
2487.93 846
2488.40 829
2488.87 829
2489.34 812
2489.81 784
2490.28 769
2490.75 809
2491.22 806
2491.69 738
2492.16 819
2492.63 817
2493.10 727
2493.58 755
2494.05 813
2494.52 860
2494.99 848
2495.46 829
2495.93 772
2496.40 764
2496.87 801
2497.34 777
2497.82 792
2498.29 771
2498.76 740
2499.23 696
2499.70 740
2500.17 739
2500.64 715
2501.12 670
2501.59 687
2502.06 723
2502.53 745
2503.00 821
2503.48 760
2503.95 741
2504.42 707
2504.89 732
2505.36 727
2505.84 752
2506.31 724
2506.78 763
2507.25 774
2507.72 787
2508.20 780
2508.67 836
2509.14 884
2509.61 863
2510.09 877
2510.56 904
2511.03 997
2511.50 915
2511.98 945
2512.45 948
2512.92 976
2513.40 961
2513.87 950
2514.34 930
2514.81 888
2515.29 931
2515.76 914
2516.23 833
2516.71 817
2517.18 796
2517.65 835
2518.13 888
2518.60 894
2519.07 881
2519.55 847
2520.02 809
2520.49 818
2520.97 881
2521.44 861
2521.91 797
2522.39 836
2522.86 809
2523.34 807
2523.81 808
2524.28 798
2524.76 804
2525.23 812
2525.70 818
2526.18 870
2526.65 834
2527.13 831
2527.60 822
2528.08 835
2528.55 850
2529.02 808
2529.50 833
2529.97 890
2530.45 845
2530.92 805
2531.40 874
2531.87 780
2532.34 868
2532.82 838
2533.29 812
2533.77 775
2534.24 846
2534.72 804
2535.19 778
2535.67 798
2536.14 834
2536.62 868
2537.09 818
2537.57 787
2538.04 841
2538.52 817
2538.99 856
2539.47 856
2539.94 868
2540.42 925
2540.90 912
2541.37 869
2541.85 882
2542.32 867
2542.80 833
2543.27 876
2543.75 858
2544.22 859
2544.70 817
2545.18 853
2545.65 872
2546.13 903
2546.60 1005
2547.08 1037
2547.56 963
2548.03 979
2548.51 1018
2548.98 999
2549.46 979
2549.94 924
2550.41 993
2550.89 947
2551.37 981
2551.84 924
2552.32 941
2552.80 937
2553.27 941
2553.75 835
2554.23 928
2554.70 924
2555.18 873
2555.66 930
2556.13 917
2556.61 909
2557.09 906
2557.56 894
2558.04 857
2558.52 821
2558.99 794
2559.47 846
2559.95 812
2560.43 797
2560.90 757
2561.38 701
2561.86 732
2562.33 767
2562.81 734
2563.29 789
2563.77 813
2564.25 723
2564.72 748
2565.20 776
2565.68 756
2566.16 699
2566.63 674
2567.11 718
2567.59 765
2568.07 722
2568.55 742
2569.02 752
2569.50 704
2569.98 664
2570.46 717
2570.94 779
2571.41 790
2571.89 763
2572.37 744
2572.85 726
2573.33 679
2573.81 713
2574.28 776
2574.76 856
2575.24 776
2575.72 752
2576.20 846
2576.68 830
2577.16 811
2577.64 741
2578.11 746
2578.59 769
2579.07 785
2579.55 833
2580.03 799
2580.51 736
2580.99 755
2581.47 734
2581.95 702
2582.43 755
2582.91 787
2583.39 750
2583.86 757
2584.34 761
2584.82 735
2585.30 735
2585.78 713
2586.26 743
2586.74 779
2587.22 763
2587.70 788
2588.18 755
2588.66 743
2589.14 806
2589.62 838
2590.10 846
2590.58 806
2591.06 780
2591.54 782
2592.02 786
2592.50 736
2592.98 758
2593.46 735
2593.94 725
2594.42 729
2594.90 730
2595.38 734
2595.86 769
2596.35 739
2596.83 737
2597.31 766
2597.79 807
2598.27 744
2598.75 719
2599.23 723
2599.71 734
2600.19 725
2600.67 730
2601.15 674
2601.63 682
2602.12 664
2602.60 728
2603.08 713
2603.56 719
2604.04 720
2604.52 777
2605.00 718
2605.48 691
2605.97 699
2606.45 721
2606.93 764
2607.41 771
2607.89 814
2608.37 766
2608.86 732
2609.34 724
2609.82 709
2610.30 780
2610.78 760
2611.26 771
2611.75 816
2612.23 728
2612.71 652
2613.19 649
2613.68 708
2614.16 691
2614.64 746
2615.12 783
2615.60 727
2616.09 778
2616.57 772
2617.05 753
2617.53 728
2618.02 731
2618.50 775
2618.98 798
2619.46 759
2619.95 722
2620.43 709
2620.91 749
2621.40 743
2621.88 738
2622.36 794
2622.85 768
2623.33 777
2623.81 731
2624.29 734
2624.78 712
2625.26 733
2625.74 796
2626.23 840
2626.71 811
2627.19 778
2627.68 793
2628.16 807
2628.64 795
2629.13 842
2629.61 876
2630.10 815
2630.58 802
2631.06 789
2631.55 802
2632.03 824
2632.51 861
2633.00 820
2633.48 777
2633.97 779
2634.45 822
2634.94 827
2635.42 882
2635.90 810
2636.39 740
2636.87 776
2637.36 805
2637.84 845
2638.33 895
2638.81 811
2639.29 767
2639.78 743
2640.26 742
2640.75 748
2641.23 723
2641.72 760
2642.20 752
2642.69 727
2643.17 758
2643.66 785
2644.14 756
2644.63 722
2645.11 725
2645.60 758
2646.08 712
2646.57 752
2647.05 781
2647.54 790
2648.02 824
2648.51 792
2648.99 799
2649.48 790
2649.97 785
2650.45 838
2650.94 850
2651.42 816
2651.91 835
2652.39 793
2652.88 746
2653.37 868
2653.85 873
2654.34 874
2654.82 842
2655.31 873
2655.80 844
2656.28 862
2656.77 869
2657.25 917
2657.74 837
2658.23 843
2658.71 800
2659.20 745
2659.69 768
2660.17 754
2660.66 745
2661.14 711
2661.63 737
2662.12 787
2662.60 781
2663.09 762
2663.58 759
2664.06 801
2664.55 792
2665.04 776
2665.53 785
2666.01 828
2666.50 819
2666.99 804
2667.47 848
2667.96 852
2668.45 805
2668.94 851
2669.42 886
2669.91 861
2670.40 790
2670.88 868
2671.37 950
2671.86 969
2672.35 1010
2672.83 1105
2673.32 1131
2673.81 1073
2674.30 1068
2674.79 1073
2675.27 1085
2675.76 1032
2676.25 997
2676.74 1002
2677.23 997
2677.71 1012
2678.20 972
2678.69 876
2679.18 811
2679.67 852
2680.15 807
2680.64 812
2681.13 797
2681.62 823
2682.11 881
2682.60 759
2683.08 770
2683.57 781
2684.06 808
2684.55 832
2685.04 831
2685.53 827
2686.02 794
2686.51 809
2686.99 819
2687.48 798
2687.97 810
2688.46 787
2688.95 799
2689.44 833
2689.93 798
2690.42 823
2690.91 773
2691.40 818
2691.89 836
2692.38 854
2692.87 839
2693.35 808
2693.84 837
2694.33 811
2694.82 848
2695.31 863
2695.80 886
2696.29 850
2696.78 801
2697.27 839
2697.76 830
2698.25 821
2698.74 825
2699.23 776
2699.72 737
2700.21 772
2700.70 779
2701.19 788
2701.68 815
2702.17 816
2702.66 810
2703.15 834
2703.64 825
2704.13 814
2704.62 876
2705.12 825
2705.61 859
2706.10 790
2706.59 762
2707.08 763
2707.57 703
2708.06 733
2708.55 806
2709.04 740
2709.53 737
2710.02 736
2710.51 777
2711.01 809
2711.50 729
2711.99 760
2712.48 786
2712.97 737
2713.46 732
2713.95 727
2714.44 732
2714.94 798
2715.43 792
2715.92 779
2716.41 743
2716.90 735
2717.39 763
2717.89 747
2718.38 759
2718.87 785
2719.36 787
2719.85 812
2720.34 906
2720.84 892
2721.33 866
2721.82 853
2722.31 854
2722.80 789
2723.30 842
2723.79 851
2724.28 850
2724.77 833
2725.27 767
2725.76 779
2726.25 786
2726.74 760
2727.24 759
2727.73 776
2728.22 729
2728.71 734
2729.21 737
2729.70 771
2730.19 778
2730.69 770
2731.18 739
2731.67 772
2732.16 813
2732.66 858
2733.15 790
2733.64 740
2734.14 751
2734.63 815
2735.12 866
2735.62 835
2736.11 852
2736.60 843
2737.10 836
2737.59 855
2738.08 831
2738.58 831
2739.07 874
2739.56 863
2740.06 871
2740.55 832
2741.05 776
2741.54 826
2742.03 769
2742.53 802
2743.02 829
2743.52 806
2744.01 817
2744.50 794
2745.00 855
2745.49 843
2745.99 876
2746.48 938
2746.97 897
2747.47 896
2747.96 841
2748.46 864
2748.95 809
2749.45 850
2749.94 822
2750.44 730
2750.93 769
2751.43 850
2751.92 837
2752.42 788
2752.91 814
2753.41 771
2753.90 842
2754.40 850
2754.89 841
2755.39 824
2755.88 764
2756.38 818
2756.87 800
2757.37 813
2757.86 799
2758.36 800
2758.85 787
2759.35 766
2759.84 782
2760.34 748
2760.83 804
2761.33 886
2761.83 845
2762.32 803
2762.82 772
2763.31 795
2763.81 833
2764.30 843
2764.80 811
2765.30 811
2765.79 827
2766.29 855
2766.78 797
2767.28 784
2767.78 807
2768.27 832
2768.77 798
2769.27 767
2769.76 826
2770.26 791
2770.76 730
2771.25 757
2771.75 804
2772.24 745
2772.74 817
2773.24 795
2773.73 889
2774.23 862
2774.73 837
2775.23 913
2775.72 841
2776.22 891
2776.72 932
2777.21 936
2777.71 918
2778.21 864
2778.70 916
2779.20 875
2779.70 856
2780.20 878
2780.69 836
2781.19 825
2781.69 821
2782.19 838
2782.68 899
2783.18 812
2783.68 782
2784.18 802
2784.67 761
2785.17 750
2785.67 825
2786.17 744
2786.67 761
2787.16 764
2787.66 746
2788.16 776
2788.66 804
2789.16 754
2789.65 778
2790.15 787
2790.65 796
2791.15 754
2791.65 820
2792.15 779
2792.64 749
2793.14 782
2793.64 789
2794.14 794
2794.64 815
2795.14 783
2795.64 813
2796.13 929
2796.63 903
2797.13 910
2797.63 966
2798.13 913
2798.63 934
2799.13 866
2799.63 863
2800.13 826
2800.62 871
2801.12 892
2801.62 833
2802.12 798
2802.62 794
2803.12 768
2803.62 760
2804.12 791
2804.62 717
2805.12 784
2805.62 843
2806.12 798
2806.62 795
2807.12 876
2807.62 851
2808.12 848
2808.62 874
2809.12 896
2809.62 930
2810.12 900
2810.62 922
2811.12 991
2811.62 1035
2812.12 933
2812.62 895
2813.12 912
2813.62 950
2814.12 972
2814.62 979
2815.12 875
2815.62 878
2816.12 934
2816.62 906
2817.12 837
2817.62 819
2818.12 816
2818.62 832
2819.12 874
2819.63 838
2820.13 889
2820.63 821
2821.13 811
2821.63 745
2822.13 767
2822.63 786
2823.13 791
2823.63 814
2824.13 800
2824.64 788
2825.14 795
2825.64 840
2826.14 848
2826.64 774
2827.14 725
2827.64 740
2828.15 740
2828.65 727
2829.15 722
2829.65 723
2830.15 775
2830.65 780
2831.16 731
2831.66 729
2832.16 731
2832.66 748
2833.16 741
2833.67 818
2834.17 851
2834.67 811
2835.17 800
2835.68 841
2836.18 835
2836.68 859
2837.18 847
2837.68 833
2838.19 840
2838.69 792
2839.19 813
2839.70 794
2840.20 838
2840.70 812
2841.20 835
2841.71 769
2842.21 837
2842.71 864
2843.21 848
2843.72 885
2844.22 819
2844.72 816
2845.23 924
2845.73 878
2846.23 863
2846.74 884
2847.24 927
2847.74 898
2848.25 884
2848.75 902
2849.25 925
2849.76 970
2850.26 942
2850.76 872
2851.27 866
2851.77 861
2852.28 873
2852.78 819
2853.28 835
2853.79 895
2854.29 826
2854.79 803
2855.30 849
2855.80 784
2856.31 758
2856.81 798
2857.31 747
2857.82 812
2858.32 876
2858.83 861
2859.33 847
2859.84 818
2860.34 875
2860.85 853
2861.35 833
2861.85 858
2862.36 853
2862.86 810
2863.37 838
2863.87 852
2864.38 850
2864.88 841
2865.39 833
2865.89 833
2866.40 792
2866.90 850
2867.41 809
2867.91 857
2868.42 847
2868.92 855
2869.43 872
2869.93 846
2870.44 938
2870.94 978
2871.45 983
2871.96 952
2872.46 932
2872.97 993
2873.47 962
2873.98 928
2874.48 891
2874.99 919
2875.49 928
2876.00 892
2876.51 874
2877.01 923
2877.52 899
2878.02 917
2878.53 924
2879.04 929
2879.54 883
2880.05 873
2880.55 948
2881.06 946
2881.57 927
2882.07 999
2882.58 952
2883.09 893
2883.59 901
2884.10 1000
2884.61 998
2885.11 1027
2885.62 1053
2886.13 1003
2886.63 1068
2887.14 1040
2887.65 1119
2888.15 1129
2888.66 1093
2889.17 1070
2889.67 1130
2890.18 1118
2890.69 1138
2891.20 1118
2891.70 1045
2892.21 1044
2892.72 1062
2893.22 1038
2893.73 1153
2894.24 1200
2894.75 1153
2895.25 1210
2895.76 1134
2896.27 1129
2896.78 1108
2897.29 1125
2897.79 1150
2898.30 1100
2898.81 1111
2899.32 1090
2899.82 987
2900.33 1019
2900.84 1041
2901.35 1042
2901.86 1029
2902.36 1035
2902.87 1043
2903.38 969
2903.89 989
2904.40 956
2904.91 1011
2905.41 953
2905.92 895
2906.43 935
2906.94 932
2907.45 918
2907.96 826
2908.47 862
2908.97 854
2909.48 872
2909.99 864
2910.50 883
2911.01 891
2911.52 839
2912.03 883
2912.54 893
2913.05 855
2913.55 862
2914.06 887
2914.57 875
2915.08 873
2915.59 851
2916.10 902
2916.61 930
2917.12 893
2917.63 927
2918.14 959
2918.65 942
2919.16 950
2919.67 877
2920.18 965
2920.69 949
2921.20 937
2921.71 934
2922.22 1012
2922.73 1031
2923.24 1080
2923.75 1064
2924.26 1112
2924.77 1082
2925.28 1087
2925.79 1069
2926.30 1069
2926.81 990
2927.32 974
2927.83 973
2928.34 920
2928.85 920
2929.36 882
2929.87 946
2930.38 913
2930.89 831
2931.40 873
2931.91 810
2932.42 796
2932.93 845
2933.45 836
2933.96 817
2934.47 871
2934.98 892
2935.49 876
2936.00 834
2936.51 875
2937.02 938
2937.53 987
2938.04 964
2938.56 998
2939.07 1065
2939.58 1107
2940.09 1145
2940.60 1197
2941.11 1260
2941.62 1154
2942.14 1178
2942.65 1213
2943.16 1221
2943.67 1064
2944.18 1046
2944.70 1063
2945.21 1070
2945.72 1085
2946.23 1046
2946.74 979
2947.26 954
2947.77 916
2948.28 919
2948.79 877
2949.30 846
2949.82 860
2950.33 856
2950.84 869
2951.35 854
2951.87 851
2952.38 790
2952.89 801
2953.40 780
2953.92 835
2954.43 754
2954.94 825
2955.45 850
2955.97 851
2956.48 863
2956.99 883
2957.51 829
2958.02 837
2958.53 847
2959.04 791
2959.56 820
2960.07 823
2960.58 908
2961.10 839
2961.61 888
2962.12 933
2962.64 895
2963.15 876
2963.66 940
2964.18 963
2964.69 1001
2965.21 895
2965.72 878
2966.23 878
2966.75 873
2967.26 836
2967.77 872
2968.29 910
2968.80 879
2969.32 907
2969.83 874
2970.34 874
2970.86 894
2971.37 933
2971.89 978
2972.40 963
2972.91 1019
2973.43 962
2973.94 941
2974.46 938
2974.97 969
2975.49 1015
2976.00 1025
2976.52 965
2977.03 987
2977.55 912
2978.06 943
2978.57 961
2979.09 981
2979.60 984
2980.12 1055
2980.63 1096
2981.15 1142
2981.66 1071
2982.18 1032
2982.69 1117
2983.21 1143
2983.73 1107
2984.24 1130
2984.76 1134
2985.27 1104
2985.79 1093
2986.30 1237
2986.82 1305
2987.33 1317
2987.85 1236
2988.36 1280
2988.88 1279
2989.40 1234
2989.91 1300
2990.43 1296
2990.94 1214
2991.46 1262
2991.97 1210
2992.49 1259
2993.01 1283
2993.52 1289
2994.04 1204
2994.55 1317
2995.07 1324
2995.59 1338
2996.10 1446
2996.62 1512
2997.14 1586
2997.65 1607
2998.17 1649
2998.69 1569
2999.20 1639
2999.72 1657
3000.24 1758
3000.75 1932
3001.27 2234
3001.79 2443
3002.30 2875
3002.82 3449
3003.34 3899
3003.85 4616
3004.37 5128
3004.89 5466
3005.40 5550
3005.92 5524
3006.44 5034
3006.96 4621
3007.47 4175
3007.99 3636
3008.51 3047
3009.03 2582
3009.54 2248
3010.06 2026
3010.58 1687
3011.10 1633
3011.61 1623
3012.13 1518
3012.65 1427
3013.17 1346
3013.68 1337
3014.20 1336
3014.72 1415
3015.24 1329
3015.76 1319
3016.27 1348
3016.79 1327
3017.31 1289
3017.83 1264
3018.35 1260
3018.86 1268
3019.38 1292
3019.90 1297
3020.42 1208
3020.94 1088
3021.46 1221
3021.97 1317
3022.49 1367
3023.01 1402
3023.53 1359
3024.05 1323
3024.57 1398
3025.09 1364
3025.61 1353
3026.12 1333
3026.64 1254
3027.16 1214
3027.68 1174
3028.20 1152
3028.72 1173
3029.24 1127
3029.76 1067
3030.28 1036
3030.80 990
3031.32 1047
3031.84 1067
3032.35 1086
3032.87 992
3033.39 1061
3033.91 1017
3034.43 1047
3034.95 1040
3035.47 1067
3035.99 1153
3036.51 1114
3037.03 1050
3037.55 1032
3038.07 1008
3038.59 1065
3039.11 1055
3039.63 989
3040.15 1049
3040.67 1018
3041.19 971
3041.71 1031
3042.23 1017
3042.75 999
3043.27 1054
3043.79 1037
3044.31 988
3044.83 1012
3045.35 1048
3045.87 1091
3046.40 1005
3046.92 972
3047.44 1006
3047.96 1040
3048.48 1006
3049.00 1031
3049.52 984
3050.04 973
3050.56 1006
3051.08 1011
3051.60 1018
3052.12 997
3052.65 988
3053.17 885
3053.69 1042
3054.21 991
3054.73 982
3055.25 1005
3055.77 987
3056.30 1004
3056.82 1003
3057.34 990
3057.86 1010
3058.38 1030
3058.90 986
3059.42 956
3059.95 1004
3060.47 986
3060.99 983
3061.51 996
3062.03 1013
3062.56 1070
3063.08 1144
3063.60 1054
3064.12 1109
3064.64 1207
3065.17 1197
3065.69 1140
3066.21 1122
3066.73 1170
3067.26 1275
3067.78 1263
3068.30 1201
3068.82 1150
3069.35 1196
3069.87 1206
3070.39 1146
3070.91 1102
3071.44 1143
3071.96 1139
3072.48 1147
3073.01 1090
3073.53 1139
3074.05 1179
3074.57 1161
3075.10 1204
3075.62 1250
3076.14 1288
3076.67 1290
3077.19 1273
3077.71 1408
3078.24 1295
3078.76 1363
3079.28 1497
3079.81 1479
3080.33 1545
3080.85 1566
3081.38 1567
3081.90 1672
3082.42 1659
3082.95 1655
3083.47 1582
3084.00 1577
3084.52 1560
3085.04 1550
3085.57 1517
3086.09 1546
3086.62 1695
3087.14 1944
3087.66 1996
3088.19 2355
3088.71 2567
3089.24 2700
3089.76 2886
3090.29 3065
3090.81 2899
3091.33 2798
3091.86 2585
3092.38 2561
3092.91 2403
3093.43 2090
3093.96 1952
3094.48 1842
3095.01 1856
3095.53 1833
3096.06 1759
3096.58 1760
3097.11 1792
3097.63 1859
3098.16 1937
3098.68 2066
3099.21 2391
3099.73 2860
3100.26 3428
3100.78 4155
3101.31 4993
3101.83 5656
3102.36 6355
3102.88 6953
3103.41 6977
3103.93 6914
3104.46 6527
3104.99 5612
3105.51 5029
3106.04 4331
3106.56 3597
3107.09 3073
3107.61 2621
3108.14 2365
3108.67 2286
3109.19 2094
3109.72 1954
3110.24 1882
3110.77 1874
3111.30 1799
3111.82 1680
3112.35 1598
3112.87 1528
3113.40 1572
3113.93 1608
3114.45 1459
3114.98 1483
3115.51 1391
3116.03 1336
3116.56 1345
3117.09 1365
3117.61 1346
3118.14 1384
3118.67 1408
3119.19 1370
3119.72 1409
3120.25 1526
3120.77 1706
3121.30 1718
3121.83 1722
3122.35 1675
3122.88 1581
3123.41 1595
3123.94 1567
3124.46 1500
3124.99 1533
3125.52 1427
3126.05 1371
3126.57 1299
3127.10 1261
3127.63 1285
3128.16 1295
3128.68 1212
3129.21 1203
3129.74 1151
3130.27 1236
3130.79 1256
3131.32 1201
3131.85 1186
3132.38 1214
3132.91 1204
3133.43 1214
3133.96 1237
3134.49 1132
3135.02 1159
3135.55 1243
3136.07 1200
3136.60 1113
3137.13 1089
3137.66 1193
3138.19 1135
3138.72 1105
3139.24 1057
3139.77 1152
3140.30 1102
3140.83 1100
3141.36 1093
3141.89 1158
3142.42 1093
3142.95 1040
3143.47 1031
3144.00 1063
3144.53 1002
3145.06 976
3145.59 1090
3146.12 1167
3146.65 1100
3147.18 1219
3147.71 1297
3148.24 1266
3148.76 1249
3149.29 1184
3149.82 1209
3150.35 1153
3150.88 1136
3151.41 1120
3151.94 1093
3152.47 1130
3153.00 1176
3153.53 1194
3154.06 1114
3154.59 1143
3155.12 1069
3155.65 1092
3156.18 1104
3156.71 1090
3157.24 1096
3157.77 1122
3158.30 1117
3158.83 1092
3159.36 1059
3159.89 1086
3160.42 1059
3160.95 1063
3161.48 1075
3162.01 1139
3162.54 1057
3163.07 1092
3163.60 987
3164.13 965
3164.66 1011
3165.20 1019
3165.73 993
3166.26 976
3166.79 1003
3167.32 983
3167.85 964
3168.38 1016
3168.91 1018
3169.44 984
3169.97 1009
3170.50 996
3171.04 1036
3171.57 1125
3172.10 1171
3172.63 1264
3173.16 1122
3173.69 1249
3174.22 1224
3174.75 1241
3175.29 1191
3175.82 1152
3176.35 1189
3176.88 1173
3177.41 1152
3177.94 1066
3178.48 1085
3179.01 1038
3179.54 1035
3180.07 1008
3180.60 1035
3181.14 1032
3181.67 997
3182.20 973
3182.73 955
3183.26 946
3183.80 958
3184.33 989
3184.86 953
3185.39 928
3185.93 1060
3186.46 1016
3186.99 960
3187.52 987
3188.06 902
3188.59 987
3189.12 945
3189.65 1045
3190.19 1018
3190.72 1006
3191.25 1011
3191.79 1009
3192.32 1007
3192.85 954
3193.38 989
3193.92 975
3194.45 984
3194.98 1009
3195.52 967
3196.05 937
3196.58 997
3197.12 1072
3197.65 1030
3198.18 1077
3198.72 1056
3199.25 1049
3199.78 1098
3200.32 1099
3200.85 1103
3201.39 1131
3201.92 1096
3202.45 1062
3202.99 1026
3203.52 1124
3204.05 1103
3204.59 1097
3205.12 1202
3205.66 1283
3206.19 1215
3206.72 1230
3207.26 1325
3207.79 1386
3208.33 1352
3208.86 1407
3209.40 1458
3209.93 1482
3210.47 1551
3211.00 1520
3211.53 1586
3212.07 1502
3212.60 1515
3213.14 1448
3213.67 1409
3214.21 1333
3214.74 1249
3215.28 1181
3215.81 1119
3216.35 1081
3216.88 1078
3217.42 1086
3217.95 1054
3218.49 1059
3219.02 1031
3219.56 1098
3220.09 1085
3220.63 1128
3221.16 1131
3221.70 1109
3222.23 1229
3222.77 1227
3223.31 1254
3223.84 1276
3224.38 1402
3224.91 1373
3225.45 1390
3225.98 1345
3226.52 1283
3227.06 1321
3227.59 1300
3228.13 1234
3228.66 1239
3229.20 1331
3229.74 1373
3230.27 1226
3230.81 1265
3231.34 1319
3231.88 1316
3232.42 1369
3232.95 1410
3233.49 1362
3234.03 1382
3234.56 1434
3235.10 1456
3235.64 1459
3236.17 1432
3236.71 1498
3237.25 1562
3237.78 1582
3238.32 1579
3238.86 1606
3239.39 1503
3239.93 1486
3240.47 1463
3241.00 1395
3241.54 1390
3242.08 1457
3242.61 1424
3243.15 1454
3243.69 1472
3244.23 1538
3244.76 1471
3245.30 1561
3245.84 1595
3246.38 1617
3246.91 1677
3247.45 1693
3247.99 1755
3248.53 1860
3249.06 2056
3249.60 2172
3250.14 2494
3250.68 2851
3251.21 3333
3251.75 3698
3252.29 3922
3252.83 4152
3253.37 4214
3253.90 4309
3254.44 4023
3254.98 3691
3255.52 3383
3256.06 2988
3256.60 2568
3257.13 2586
3257.67 2381
3258.21 2324
3258.75 2297
3259.29 2379
3259.83 2520
3260.36 2588
3260.90 2838
3261.44 3031
3261.98 3183
3262.52 3329
3263.06 3543
3263.60 3495
3264.14 3583
3264.68 3753
3265.21 3886
3265.75 3785
3266.29 3691
3266.83 3649
3267.37 3518
3267.91 3382
3268.45 3361
3268.99 3005
3269.53 2709
3270.07 2550
3270.61 2356
3271.15 2175
3271.69 2112
3272.23 1935
3272.76 1868
3273.30 1891
3273.84 1897
3274.38 1852
3274.92 1807
3275.46 1744
3276.00 1780
3276.54 1760
3277.08 1708
3277.62 1754
3278.16 1787
3278.70 1686
3279.24 1655
3279.78 1789
3280.32 1841
3280.86 1836
3281.41 1729
3281.95 1802
3282.49 1753
3283.03 1818
3283.57 1819
3284.11 1884
3284.65 1770
3285.19 1798
3285.73 1854
3286.27 1897
3286.81 1912
3287.35 1826
3287.89 1863
3288.43 1966
3288.97 1985
3289.52 2102
3290.06 2095
3290.60 2087
3291.14 2131
3291.68 2245
3292.22 2309
3292.76 2426
3293.30 2640
3293.85 2974
3294.39 3026
3294.93 3284
3295.47 3524
3296.01 3578
3296.55 3484
3297.09 3388
3297.64 3392
3298.18 3125
3298.72 2951
3299.26 2738
3299.80 2516
3300.34 2466
3300.89 2212
3301.43 2197
3301.97 2032
3302.51 2057
3303.06 1992
3303.60 1962
3304.14 2037
3304.68 1948
3305.22 1959
3305.77 2107
3306.31 2186
3306.85 2226
3307.39 2242
3307.94 2418
3308.48 2562
3309.02 2732
3309.56 2820
3310.11 2991
3310.65 2891
3311.19 2777
3311.74 2773
3312.28 2637
3312.82 2506
3313.36 2461
3313.91 2366
3314.45 2359
3314.99 2418
3315.54 2562
3316.08 2745
3316.62 2821
3317.17 3026
3317.71 3185
3318.25 3293
3318.80 3472
3319.34 3487
3319.88 3490
3320.43 3526
3320.97 3457
3321.51 3307
3322.06 3105
3322.60 3026
3323.14 2940
3323.69 2812
3324.23 2725
3324.78 2683
3325.32 2591
3325.86 2523
3326.41 2463
3326.95 2455
3327.50 2424
3328.04 2415
3328.59 2511
3329.13 2660
3329.67 2914
3330.22 3269
3330.76 3979
3331.31 4985
3331.85 6211
3332.40 7722
3332.94 9918
3333.49 12504
3334.03 15063
3334.57 17087
3335.12 18837
3335.66 20324
3336.21 20467
3336.75 20124
3337.30 18837
3337.84 17250
3338.39 15160
3338.93 13185
3339.48 11176
3340.02 9273
3340.57 7600
3341.11 6105
3341.66 4894
3342.20 4182
3342.75 3449
3343.30 2958
3343.84 2735
3344.39 2390
3344.93 2325
3345.48 2179
3346.02 2244
3346.57 2220
3347.11 2139
3347.66 2110
3348.21 2211
3348.75 2157
3349.30 2020
3349.84 2055
3350.39 1916
3350.94 1938
3351.48 1957
3352.03 2025
3352.57 1977
3353.12 1876
3353.67 1921
3354.21 1890
3354.76 1937
3355.31 1794
3355.85 1753
3356.40 1784
3356.95 1788
3357.49 1781
3358.04 1785
3358.59 1707
3359.13 1744
3359.68 1769
3360.23 1758
3360.77 1725
3361.32 1768
3361.87 1739
3362.41 1780
3362.96 1890
3363.51 1832
3364.05 1857
3364.60 1843
3365.15 1874
3365.70 1802
3366.24 1763
3366.79 1794
3367.34 1793
3367.89 1837
3368.43 1773
3368.98 1790
3369.53 1911
3370.08 2038
3370.62 2181
3371.17 2420
3371.72 2643
3372.27 2782
3372.81 3074
3373.36 3051
3373.91 3154
3374.46 3323
3375.01 3094
3375.55 2918
3376.10 2831
3376.65 2690
3377.20 2412
3377.75 2267
3378.30 2105
3378.84 1934
3379.39 1719
3379.94 1688
3380.49 1656
3381.04 1602
3381.59 1599
3382.13 1491
3382.68 1499
3383.23 1444
3383.78 1514
3384.33 1502
3384.88 1385
3385.43 1368
3385.98 1421
3386.52 1442
3387.07 1469
3387.62 1423
3388.17 1346
3388.72 1338
3389.27 1327
3389.82 1424
3390.37 1401
3390.92 1361
3391.47 1386
3392.02 1395
3392.57 1389
3393.12 1380
3393.66 1378
3394.21 1444
3394.76 1459
3395.31 1449
3395.86 1430
3396.41 1534
3396.96 1459
3397.51 1531
3398.06 1600
3398.61 1592
3399.16 1602
3399.71 1575
3400.26 1560
3400.81 1570
3401.36 1492
3401.91 1445
3402.46 1429
3403.01 1400
3403.56 1319
3404.11 1270
3404.66 1298
3405.21 1317
3405.77 1225
3406.32 1280
3406.87 1289
3407.42 1318
3407.97 1320
3408.52 1409
3409.07 1550
3409.62 1567
3410.17 1606
3410.72 1699
3411.27 1783
3411.82 1740
3412.37 1762
3412.93 1800
3413.48 1678
3414.03 1689
3414.58 1629
3415.13 1568
3415.68 1522
3416.23 1581
3416.78 1495
3417.34 1481
3417.89 1440
3418.44 1465
3418.99 1415
3419.54 1367
3420.09 1371
3420.65 1375
3421.20 1448
3421.75 1460
3422.30 1498
3422.85 1510
3423.40 1496
3423.96 1493
3424.51 1484
3425.06 1468
3425.61 1504
3426.17 1433
3426.72 1345
3427.27 1358
3427.82 1254
3428.37 1219
3428.93 1158
3429.48 1162
3430.03 1219
3430.58 1147
3431.14 1113
3431.69 1099
3432.24 1134
3432.79 1119
3433.35 1134
3433.90 1121
3434.45 1115
3435.01 1106
3435.56 1178
3436.11 1217
3436.66 1189
3437.22 1206
3437.77 1289
3438.32 1318
3438.88 1282
3439.43 1274
3439.98 1244
3440.54 1166
3441.09 1165
3441.64 1238
3442.20 1270
3442.75 1234
3443.30 1163
3443.86 1138
3444.41 1118
3444.96 1108
3445.52 1067
3446.07 1152
3446.63 1102
3447.18 1078
3447.73 1031
3448.29 1044
3448.84 1019
3449.40 993
3449.95 1020
3450.50 1053
3451.06 1051
3451.61 1034
3452.17 1089
3452.72 1110
3453.27 1126
3453.83 1058
3454.38 1080
3454.94 1073
3455.49 1134
3456.05 1070
3456.60 1029
3457.16 1011
3457.71 965
3458.27 1081
3458.82 1082
3459.38 1106
3459.93 1082
3460.49 1147
3461.04 1096
3461.60 1091
3462.15 1158
3462.71 1131
3463.26 1126
3463.82 1156
3464.37 1170
3464.93 1207
3465.48 1204
3466.04 1162
3466.59 1235
3467.15 1307
3467.70 1321
3468.26 1333
3468.81 1271
3469.37 1389
3469.93 1469
3470.48 1492
3471.04 1544
3471.59 1498
3472.15 1449
3472.70 1510
3473.26 1494
3473.82 1440
3474.37 1438
3474.93 1418
3475.48 1405
3476.04 1461
3476.60 1427
3477.15 1543
3477.71 1507
3478.27 1469
3478.82 1520
3479.38 1583
3479.93 1648
3480.49 1646
3481.05 1760
3481.60 1754
3482.16 1775
3482.72 1852
3483.27 1855
3483.83 1877
3484.39 1866
3484.95 1849
3485.50 1877
3486.06 1910
3486.62 2018
3487.17 2205
3487.73 2643
3488.29 3065
3488.84 3624
3489.40 4408
3489.96 5561
3490.52 6331
3491.07 7319
3491.63 7949
3492.19 8285
3492.75 8374
3493.30 7793
3493.86 6891
3494.42 5954
3494.98 5092
3495.53 4314
3496.09 3654
3496.65 3122
3497.21 2781
3497.77 2424
3498.32 2381
3498.88 2320
3499.44 2242
3500.00 2306
3500.56 2431
3501.11 2723
3501.67 2908
3502.23 3042
3502.79 3460
3503.35 3823
3503.91 3921
3504.46 4080
3505.02 4250
3505.58 4291
3506.14 4205
3506.70 4011
3507.26 3726
3507.81 3545
3508.37 3113
3508.93 2945
3509.49 2649
3510.05 2450
3510.61 2333
3511.17 2140
3511.73 1991
3512.29 1859
3512.85 1834
3513.40 1753
3513.96 1625
3514.52 1540
3515.08 1459
3515.64 1437
3516.20 1401
3516.76 1377
3517.32 1329
3517.88 1363
3518.44 1332
3519.00 1367
3519.56 1349
3520.12 1333
3520.68 1346
3521.24 1395
3521.80 1380
3522.36 1381
3522.92 1410
3523.48 1401
3524.04 1343
3524.60 1371
3525.16 1377
3525.72 1332
3526.28 1347
3526.84 1399
3527.40 1376
3527.96 1334
3528.52 1326
3529.08 1418
3529.64 1392
3530.20 1227
3530.76 1299
3531.32 1338
3531.88 1415
3532.44 1394
3533.00 1356
3533.56 1342
3534.12 1369
3534.68 1402
3535.25 1320
3535.81 1324
3536.37 1425
3536.93 1360
3537.49 1328
3538.05 1253
3538.61 1261
3539.17 1279
3539.73 1297
3540.30 1325
3540.86 1365
3541.42 1394
3541.98 1403
3542.54 1526
3543.10 1602
3543.66 1510
3544.23 1459
3544.79 1523
3545.35 1480
3545.91 1448
3546.47 1339
3547.03 1371
3547.60 1342
3548.16 1321
3548.72 1247
3549.28 1244
3549.84 1194
3550.41 1203
3550.97 1237
3551.53 1161
3552.09 1150
3552.65 1207
3553.22 1095
3553.78 1064
3554.34 1143
3554.90 1108
3555.47 1037
3556.03 1059
3556.59 1091
3557.15 1078
3557.72 1092
3558.28 1140
3558.84 1101
3559.41 1164
3559.97 1170
3560.53 1178
3561.09 1112
3561.66 1209
3562.22 1232
3562.78 1176
3563.35 1202
3563.91 1209
3564.47 1273
3565.04 1184
3565.60 1169
3566.16 1268
3566.73 1312
3567.29 1192
3567.85 1165
3568.42 1129
3568.98 1065
3569.54 1097
3570.11 1037
3570.67 1125
3571.23 1122
3571.80 1131
3572.36 1322
3572.93 1390
3573.49 1486
3574.05 1566
3574.62 1792
3575.18 2009
3575.75 2088
3576.31 2209
3576.87 2315
3577.44 2441
3578.00 2401
3578.57 2380
3579.13 2286
3579.70 2041
3580.26 1929
3580.82 1757
3581.39 1619
3581.95 1553
3582.52 1452
3583.08 1387
3583.65 1296
3584.21 1202
3584.78 1158
3585.34 1072
3585.91 1135
3586.47 1101
3587.04 973
3587.60 1038
3588.17 966
3588.73 1027
3589.30 1109
3589.86 1076
3590.43 1019
3590.99 1031
3591.56 1053
3592.12 1017
3592.69 1009
3593.25 995
3593.82 983
3594.39 1073
3594.95 1024
3595.52 1102
3596.08 1027
3596.65 1009
3597.21 1001
3597.78 998
3598.35 1006
3598.91 1067
3599.48 1010
3600.04 981
3600.61 1049
3601.18 993
3601.74 1014
3602.31 1067
3602.87 1003
3603.44 1009
3604.01 963
3604.57 982
3605.14 923
3605.71 943
3606.27 1005
3606.84 955
3607.41 970
3607.97 966
3608.54 980
3609.11 987
3609.67 970
3610.24 912
3610.81 909
3611.37 993
3611.94 1015
3612.51 1054
3613.07 1121
3613.64 1158
3614.21 1271
3614.78 1373
3615.34 1556
3615.91 1709
3616.48 1796
3617.04 1890
3617.61 2041
3618.18 2122
3618.75 2171
3619.31 2068
3619.88 1888
3620.45 1757
3621.02 1644
3621.58 1525
3622.15 1397
3622.72 1300
3623.29 1199
3623.86 1181
3624.42 1089
3624.99 997
3625.56 995
3626.13 971
3626.70 1008
3627.26 1087
3627.83 1092
3628.40 999
3628.97 984
3629.54 970
3630.11 914
3630.67 994
3631.24 1013
3631.81 980
3632.38 951
3632.95 997
3633.52 985
3634.08 980
3634.65 994
3635.22 1018
3635.79 1017
3636.36 982
3636.93 1055
3637.50 1050
3638.07 1107
3638.64 1171
3639.20 1271
3639.77 1427
3640.34 1482
3640.91 1520
3641.48 1536
3642.05 1539
3642.62 1454
3643.19 1420
3643.76 1371
3644.33 1325
3644.90 1342
3645.47 1224
3646.04 1246
3646.61 1139
3647.18 1226
3647.75 1191
3648.32 1227
3648.89 1225
3649.46 1189
3650.03 1258
3650.60 1300
3651.17 1355
3651.74 1464
3652.31 1412
3652.88 1470
3653.45 1428
3654.02 1361
3654.59 1407
3655.16 1342
3655.73 1379
3656.30 1362
3656.87 1340
3657.44 1380
3658.01 1393
3658.58 1424
3659.15 1356
3659.72 1377
3660.29 1422
3660.86 1394
3661.43 1365
3662.00 1329
3662.58 1384
3663.15 1443
3663.72 1432
3664.29 1587
3664.86 1750
3665.43 1757
3666.00 1818
3666.57 1759
3667.14 1768
3667.72 1562
3668.29 1503
3668.86 1435
3669.43 1386
3670.00 1318
3670.57 1141
3671.14 1148
3671.72 1203
3672.29 1162
3672.86 1138
3673.43 1136
3674.00 1139
3674.57 1153
3675.15 1092
3675.72 1111
3676.29 1083
3676.86 1112
3677.43 1124
3678.01 1119
3678.58 1082
3679.15 1092
3679.72 1059
3680.30 1060
3680.87 1073
3681.44 1082
3682.01 992
3682.58 952
3683.16 892
3683.73 912
3684.30 966
3684.88 917
3685.45 939
3686.02 985
3686.59 1056
3687.17 1045
3687.74 1073
3688.31 1045
3688.88 1084
3689.46 1071
3690.03 1096
3690.60 1130
3691.18 1100
3691.75 1085
3692.32 1116
3692.90 1059
3693.47 1012
3694.04 1010
3694.62 955
3695.19 959
3695.76 935
3696.34 930
3696.91 919
3697.48 928
3698.06 902
3698.63 909
3699.21 909
3699.78 916
3700.35 920
3700.93 896
3701.50 974
3702.08 1056
3702.65 967
3703.22 987
3703.80 968
3704.37 981
3704.95 1017
3705.52 925
3706.09 1012
3706.67 1050
3707.24 1052
3707.82 1080
3708.39 996
3708.97 1008
3709.54 1051
3710.12 1039
3710.69 972
3711.26 965
3711.84 952
3712.41 982
3712.99 925
3713.56 942
3714.14 949
3714.71 973
3715.29 1002
3715.86 1046
3716.44 1017
3717.01 944
3717.59 1063
3718.16 1001
3718.74 963
3719.32 894
3719.89 964
3720.47 953
3721.04 978
3721.62 946
3722.19 927
3722.77 940
3723.34 947
3723.92 916
3724.49 896
3725.07 862
3725.65 829
3726.22 856
3726.80 908
3727.37 900
3727.95 993
3728.53 1001
3729.10 1029
3729.68 1087
3730.25 1082
3730.83 1210
3731.41 1325
3731.98 1360
3732.56 1408
3733.14 1453
3733.71 1429
3734.29 1442
3734.87 1399
3735.44 1328
3736.02 1317
3736.60 1223
3737.17 1155
3737.75 1183
3738.33 1040
3738.90 907
3739.48 979
3740.06 967
3740.63 871
3741.21 905
3741.79 995
3742.36 954
3742.94 857
3743.52 918
3744.10 855
3744.67 888
3745.25 894
3745.83 867
3746.40 775
3746.98 816
3747.56 886
3748.14 934
3748.71 862
3749.29 808
3749.87 806
3750.45 869
3751.03 864
3751.60 828
3752.18 843
3752.76 856
3753.34 889
3753.92 871
3754.49 895
3755.07 918
3755.65 903
3756.23 884
3756.81 886
3757.38 913
3757.96 952
3758.54 1002
3759.12 1012
3759.70 982
3760.28 992
3760.85 1009
3761.43 1018
3762.01 1042
3762.59 986
3763.17 954
3763.75 1046
3764.33 1096
3764.91 1062
3765.48 1072
3766.06 1010
3766.64 982
3767.22 1009
3767.80 969
3768.38 988
3768.96 1048
3769.54 1123
3770.12 1082
3770.70 1127
3771.28 1076
3771.85 1099
3772.43 1097
3773.01 1042
3773.59 1043
3774.17 1017
3774.75 930
3775.33 961
3775.91 1004
3776.49 967
3777.07 974
3777.65 949
3778.23 925
3778.81 908
3779.39 975
3779.97 957
3780.55 943
3781.13 938
3781.71 965
3782.29 912
3782.87 953
3783.45 926
3784.03 987
3784.61 984
3785.19 952
3785.77 900
3786.35 914
3786.93 1025
3787.51 1013
3788.10 967
3788.68 1039
3789.26 1025
3789.84 975
3790.42 957
3791.00 939
3791.58 1054
3792.16 1045
3792.74 1024
3793.32 1032
3793.90 1078
3794.48 1089
3795.07 1039
3795.65 1037
3796.23 1065
3796.81 1072
3797.39 1044
3797.97 1116
3798.55 1080
3799.14 1143
3799.72 1238
3800.30 1303
3800.88 1395
3801.46 1381
3802.04 1353
3802.62 1443
3803.21 1418
3803.79 1457
3804.37 1399
3804.95 1447
3805.53 1417
3806.12 1505
3806.70 1506
3807.28 1695
3807.86 1756
3808.44 1741
3809.03 1722
3809.61 1703
3810.19 1801
3810.77 1704
3811.36 1638
3811.94 1551
3812.52 1631
3813.10 1645
3813.69 1652
3814.27 1691
3814.85 1813
3815.43 1852
3816.02 1694
3816.60 1635
3817.18 1570
3817.77 1495
3818.35 1400
3818.93 1339
3819.51 1354
3820.10 1311
3820.68 1329
3821.26 1427
3821.85 1527
3822.43 1478
3823.01 1515
3823.60 1447
3824.18 1340
3824.76 1317
3825.35 1278
3825.93 1270
3826.51 1241
3827.10 1184
3827.68 1188
3828.27 1134
3828.85 1109
3829.43 1080
3830.02 1101
3830.60 1132
3831.18 1150
3831.77 1161
3832.35 1215
3832.94 1169
3833.52 1135
3834.10 1096
3834.69 1163
3835.27 1123
3835.86 1172
3836.44 1176
3837.03 1139
3837.61 1135
3838.19 1150
3838.78 1118
3839.36 1138
3839.95 1133
3840.53 1089
3841.12 1125
3841.70 1089
3842.29 1125
3842.87 1138
3843.46 1202
3844.04 1239
3844.63 1331
3845.21 1383
3845.80 1453
3846.38 1399
3846.97 1300
3847.55 1273
3848.14 1299
3848.72 1187
3849.31 1223
3849.89 1280
3850.48 1172
3851.06 1154
3851.65 1123
3852.23 1134
3852.82 1124
3853.41 1182
3853.99 1151
3854.58 1100
3855.16 1089
3855.75 1177
3856.33 1277
3856.92 1394
3857.51 1404
3858.09 1546
3858.68 1714
3859.26 1934
3859.85 2124
3860.44 2321
3861.02 2385
3861.61 2434
3862.20 2422
3862.78 2314
3863.37 2297
3863.95 2218
3864.54 2032
3865.13 1934
3865.71 1681
3866.30 1558
3866.89 1314
3867.47 1289
3868.06 1209
3868.65 1166
3869.23 1132
3869.82 1113
3870.41 1098
3870.99 1090
3871.58 1151
3872.17 1138
3872.76 1096
3873.34 1108
3873.93 1125
3874.52 1094
3875.10 1078
3875.69 1024
3876.28 990
3876.87 1026
3877.45 1031
3878.04 1028
3878.63 963
3879.22 965
3879.80 982
3880.39 1042
3880.98 946
3881.57 912
3882.15 917
3882.74 979
3883.33 939
3883.92 932
3884.51 967
3885.09 992
3885.68 980
3886.27 986
3886.86 1040
3887.45 1100
3888.04 1144
3888.62 1080
3889.21 1179
3889.80 1144
3890.39 1138
3890.98 1175
3891.57 1150
3892.15 1082
3892.74 1098
3893.33 1049
3893.92 1066
3894.51 1055
3895.10 1016
3895.69 994
3896.28 974
3896.86 978
3897.45 1057
3898.04 1066
3898.63 1057
3899.22 1077
3899.81 1063
3900.40 1041
3900.99 1001
3901.58 1014
3902.17 1016
3902.76 1041
3903.34 1012
3903.93 1042
3904.52 1043
3905.11 987
3905.70 961
3906.29 1006
3906.88 1073
3907.47 1002
3908.06 970
3908.65 946
3909.24 992
3909.83 990
3910.42 984
3911.01 926
3911.60 918
3912.19 950
3912.78 912
3913.37 913
3913.96 906
3914.55 915
3915.14 893
3915.73 908
3916.32 955
3916.91 900
3917.50 887
3918.09 844
3918.68 876
3919.28 894
3919.87 879
3920.46 920
3921.05 886
3921.64 847
3922.23 917
3922.82 875
3923.41 813
3924.00 817
3924.59 828
3925.18 821
3925.77 813
3926.37 785
3926.96 754
3927.55 733
3928.14 779
3928.73 754
3929.32 780
3929.91 833
3930.51 798
3931.10 802
3931.69 747
3932.28 726
3932.87 807
3933.46 769
3934.05 803
3934.65 785
3935.24 815
3935.83 819
3936.42 830
3937.01 848
3937.61 865
3938.20 850
3938.79 903
3939.38 925
3939.97 1030
3940.57 963
3941.16 964
3941.75 953
3942.34 962
3942.94 897
3943.53 873
3944.12 870
3944.71 882
3945.31 906
3945.90 860
3946.49 842
3947.08 834
3947.68 852
3948.27 815
3948.86 809
3949.45 851
3950.05 836
3950.64 841
3951.23 832
3951.83 865
3952.42 863
3953.01 883
3953.61 848
3954.20 963
3954.79 918
3955.39 898
3955.98 939
3956.57 1016
3957.17 1023
3957.76 986
3958.35 1017
3958.95 1023
3959.54 1034
3960.13 1063
3960.73 954
3961.32 1031
3961.92 985
3962.51 993
3963.10 1014
3963.70 1042
3964.29 1057
3964.88 1140
3965.48 1215
3966.07 1249
3966.67 1321
3967.26 1314
3967.86 1282
3968.45 1222
3969.04 1184
3969.64 1219
3970.23 1102
3970.83 1082
3971.42 1025
3972.02 973
3972.61 957
3973.21 1011
3973.80 1084
3974.40 1174
3974.99 1250
3975.58 1238
3976.18 1323
3976.77 1274
3977.37 1366
3977.96 1317
3978.56 1295
3979.15 1203
3979.75 1143
3980.35 1136
3980.94 1105
3981.54 1131
3982.13 1127
3982.73 1109
3983.32 1073
3983.92 1031
3984.51 982
3985.11 1081
3985.70 1075
3986.30 1023
3986.90 1007
3987.49 969
3988.09 1002
3988.68 1034
3989.28 1017
3989.87 995
3990.47 1042
3991.07 1015
3991.66 1041
3992.26 961
3992.85 1004
3993.45 1078
3994.05 1030
3994.64 1080
3995.24 1115
3995.84 1098
3996.43 1079
3997.03 1028
3997.62 1085
3998.22 1001
3998.82 1070
3999.41 1080
4000.01 1097
4000.61 1063
4001.20 984
4001.80 1018
4002.40 931
4003.00 963
4003.59 981
4004.19 966
4004.79 1017
4005.38 995
4005.98 967
4006.58 993
4007.17 1033
4007.77 965
4008.37 1044
4008.97 1038
4009.56 984
4010.16 1017
4010.76 984
4011.36 1020
4011.95 1010
4012.55 981
4013.15 957
4013.75 975
4014.34 993
4014.94 992
4015.54 1076
4016.14 1170
4016.74 1117
4017.33 1095
4017.93 1142
4018.53 1172
4019.13 1161
4019.73 1092
4020.32 1042
4020.92 1021
4021.52 977
4022.12 1070
4022.72 1006
4023.32 980
4023.91 1033
4024.51 1033
4025.11 1011
4025.71 1094
4026.31 1067
4026.91 1062
4027.51 1098
4028.10 1183
4028.70 1205
4029.30 1138
4029.90 1044
4030.50 1052
4031.10 1080
4031.70 1092
4032.30 1089
4032.90 1112
4033.49 1166
4034.09 1128
4034.69 1105
4035.29 1096
4035.89 1035
4036.49 1039
4037.09 897
4037.69 878
4038.29 839
4038.89 880
4039.49 828
4040.09 809
4040.69 805
4041.29 787
4041.89 816
4042.49 820
4043.09 813
4043.69 818
4044.29 803
4044.89 806
4045.49 847
4046.09 843
4046.69 886
4047.29 887
4047.89 844
4048.49 876
4049.09 873
4049.69 765
4050.29 724
4050.89 806
4051.49 823
4052.09 775
4052.69 780
4053.29 829
4053.89 850
4054.49 873
4055.09 844
4055.69 770
4056.30 784
4056.90 805
4057.50 823
4058.10 793
4058.70 801
4059.30 800
4059.90 810
4060.50 862
4061.10 936
4061.71 945
4062.31 926
4062.91 915
4063.51 927
4064.11 956
4064.71 993
4065.31 973
4065.92 982
4066.52 905
4067.12 879
4067.72 873
4068.32 903
4068.92 878
4069.53 811
4070.13 814
4070.73 794
4071.33 788
4071.93 807
4072.54 726
4073.14 741
4073.74 771
4074.34 767
4074.94 777
4075.55 760
4076.15 789
4076.75 752
4077.35 776
4077.96 795
4078.56 784
4079.16 802
4079.76 743
4080.37 699
4080.97 727
4081.57 760
4082.17 753
4082.78 755
4083.38 762
4083.98 786
4084.59 797
4085.19 811
4085.79 777
4086.39 752
4087.00 774
4087.60 750
4088.20 777
4088.81 740
4089.41 733
4090.01 762
4090.62 804
4091.22 790
4091.82 779
4092.43 757
4093.03 784
4093.63 847
4094.24 809
4094.84 805
4095.45 796
4096.05 810
4096.65 840
4097.26 819
4097.86 812
4098.47 795
4099.07 855
4099.67 800
4100.28 758
4100.88 814
4101.49 817
4102.09 784
4102.69 782
4103.30 777
4103.90 783
4104.51 707
4105.11 779
4105.72 777
4106.32 783
4106.93 830
4107.53 714
4108.13 733
4108.74 769
4109.34 771
4109.95 730
4110.55 744
4111.16 762
4111.76 788
4112.37 763
4112.97 751
4113.58 718
4114.18 773
4114.79 731
4115.39 715
4116.00 708
4116.60 735
4117.21 763
4117.82 767
4118.42 805
4119.03 807
4119.63 778
4120.24 751
4120.84 706
4121.45 743
4122.05 758
4122.66 769
4123.27 694
4123.87 783
4124.48 746
4125.08 747
4125.69 775
4126.30 737
4126.90 752
4127.51 756
4128.11 818
4128.72 741
4129.33 751
4129.93 745
4130.54 813
4131.15 745
4131.75 750
4132.36 824
4132.96 865
4133.57 827
4134.18 826
4134.78 827
4135.39 907
4136.00 916
4136.60 944
4137.21 890
4137.82 902
4138.43 873
4139.03 860
4139.64 960
4140.25 893
4140.85 913
4141.46 939
4142.07 960
4142.68 924
4143.28 984
4143.89 933
4144.50 906
4145.10 867
4145.71 909
4146.32 867
4146.93 863
4147.53 823
4148.14 825
4148.75 778
4149.36 766
4149.97 748
4150.57 749
4151.18 826
4151.79 800
4152.40 769
4153.00 740
4153.61 767
4154.22 743
4154.83 758
4155.44 785
4156.05 807
4156.65 815
4157.26 914
4157.87 923
4158.48 883
4159.09 876
4159.70 910
4160.30 913
4160.91 825
4161.52 845
4162.13 790
4162.74 799
4163.35 811
4163.96 804
4164.56 830
4165.17 813
4165.78 828
4166.39 836
4167.00 865
4167.61 850
4168.22 857
4168.83 889
4169.44 872
4170.05 882
4170.66 968
4171.26 951
4171.87 991
4172.48 1030
4173.09 992
4173.70 995
4174.31 964
4174.92 995
4175.53 988
4176.14 967
4176.75 954
4177.36 969
4177.97 897
4178.58 863
4179.19 850
4179.80 871
4180.41 816
4181.02 842
4181.63 842
4182.24 753
4182.85 834
4183.46 892
4184.07 871
4184.68 859
4185.29 797
4185.90 823
4186.51 823
4187.12 858
4187.73 818
4188.34 815
4188.95 813
4189.56 856
4190.18 845
4190.79 861
4191.40 866
4192.01 902
4192.62 885
4193.23 886
4193.84 932
4194.45 932
4195.06 971
4195.67 948
4196.28 897
4196.90 876
4197.51 904
4198.12 874
4198.73 790
4199.34 802
4199.95 808
4200.56 790
4201.18 791
4201.79 819
4202.40 795
4203.01 803
4203.62 866
4204.23 863
4204.85 817
4205.46 867
4206.07 918
4206.68 899
4207.29 905
4207.90 920
4208.52 889
4209.13 948
4209.74 968
4210.35 993
4210.97 935
4211.58 874
4212.19 942
4212.80 934
4213.41 970
4214.03 1014
4214.64 1037
4215.25 1024
4215.86 1094
4216.48 1019
4217.09 1120
4217.70 1148
4218.32 1191
4218.93 1178
4219.54 1134
4220.15 1280
4220.77 1272
4221.38 1212
4221.99 1266
4222.61 1306
4223.22 1320
4223.83 1249
4224.44 1236
4225.06 1297
4225.67 1382
4226.28 1437
4226.90 1520
4227.51 1519
4228.13 1590
4228.74 1579
4229.35 1435
4229.97 1336
4230.58 1298
4231.19 1245
4231.81 1191
4232.42 1074
4233.03 1093
4233.65 1065
4234.26 1102
4234.88 1091
4235.49 1036
4236.10 1056
4236.72 1054
4237.33 1087
4237.95 1069
4238.56 1081
4239.17 1040
4239.79 989
4240.40 1018
4241.02 1114
4241.63 1129
4242.25 1191
4242.86 1141
4243.48 1217
4244.09 1187
4244.71 1150
4245.32 1155
4245.93 1088
4246.55 1077
4247.16 1084
4247.78 987
4248.39 1021
4249.01 994
4249.62 1056
4250.24 1035
4250.85 988
4251.47 1017
4252.08 963
4252.70 967
4253.32 958
4253.93 1036
4254.55 981
4255.16 1017
4255.78 971
4256.39 1007
4257.01 1044
4257.62 976
4258.24 1065
4258.85 1079
4259.47 1096
4260.09 1187
4260.70 1278
4261.32 1341
4261.93 1446
4262.55 1477
4263.17 1514
4263.78 1442
4264.40 1372
4265.01 1354
4265.63 1271
4266.25 1189
4266.86 1154
4267.48 1114
4268.10 1098
4268.71 1060
4269.33 1012
4269.94 1019
4270.56 1077
4271.18 1054
4271.79 997
4272.41 1074
4273.03 1114
4273.64 1104
4274.26 1146
4274.88 1211
4275.49 1291
4276.11 1262
4276.73 1375
4277.35 1374
4277.96 1405
4278.58 1330
4279.20 1285
4279.81 1150
4280.43 1048
4281.05 1074
4281.67 1022
4282.28 985
4282.90 912
4283.52 997
4284.14 913
4284.75 906
4285.37 888
4285.99 906
4286.61 852
4287.22 823
4287.84 840
4288.46 861
4289.08 841
4289.70 887
4290.31 895
4290.93 883
4291.55 899
4292.17 890
4292.79 911
4293.40 917
4294.02 883
4294.64 857
4295.26 900
4295.88 918
4296.50 909
4297.11 887
4297.73 889
4298.35 849
4298.97 858
4299.59 898
4300.21 970
4300.83 956
4301.44 903
4302.06 978
4302.68 938
4303.30 962
4303.92 895
4304.54 888
4305.16 871
4305.78 909
4306.40 869
4307.02 886
4307.63 902
4308.25 902
4308.87 913
4309.49 946
4310.11 902
4310.73 897
4311.35 922
4311.97 951
4312.59 924
4313.21 885
4313.83 1024
4314.45 940
4315.07 902
4315.69 968
4316.31 1026
4316.93 990
4317.55 1009
4318.17 958
4318.79 995
4319.41 974
4320.03 1038
4320.65 1041
4321.27 996
4321.89 1028
4322.51 995
4323.13 1160
4323.75 1160
4324.37 1222
4324.99 1219
4325.61 1259
4326.23 1281
4326.85 1354
4327.47 1399
4328.09 1382
4328.71 1448
4329.33 1562
4329.96 1775
4330.58 1899
4331.20 2029
4331.82 2047
4332.44 2212
4333.06 2191
4333.68 2189
4334.30 2362
4334.92 2476
4335.54 2632
4336.17 2642
4336.79 2786
4337.41 2809
4338.03 2773
4338.65 2644
4339.27 2529
4339.89 2284
4340.52 2106
4341.14 2067
4341.76 2089
4342.38 2111
4343.00 2358
4343.62 2604
4344.25 2984
4344.87 3285
4345.49 3840
4346.11 3992
4346.73 3968
4347.36 3771
4347.98 3603
4348.60 3293
4349.22 2979
4349.84 2683
4350.47 2460
4351.09 2302
4351.71 2134
4352.33 1993
4352.96 1935
4353.58 1696
4354.20 1598
4354.82 1603
4355.45 1483
4356.07 1458
4356.69 1501
4357.31 1402
4357.94 1434
4358.56 1418
4359.18 1425
4359.81 1405
4360.43 1394
4361.05 1349
4361.68 1304
4362.30 1345
4362.92 1329
4363.55 1296
4364.17 1268
4364.79 1275
4365.42 1305
4366.04 1289
4366.66 1236
4367.29 1229
4367.91 1236
4368.53 1110
4369.16 1146
4369.78 1163
4370.40 1087
4371.03 1068
4371.65 1019
4372.27 1055
4372.90 1106
4373.52 1046
4374.15 1066
4374.77 1072
4375.39 1074
4376.02 1089
4376.64 1095
4377.27 1075
4377.89 1097
4378.52 1205
4379.14 1169
4379.76 1119
4380.39 1182
4381.01 1159
4381.64 1176
4382.26 1142
4382.89 1169
4383.51 1116
4384.14 1080
4384.76 1159
4385.39 1149
4386.01 1109
4386.64 1098
4387.26 1114
4387.89 1111
4388.51 1119
4389.14 1114
4389.76 1034
4390.39 1128
4391.01 1145
4391.64 1059
4392.26 1081
4392.89 1090
4393.51 1063
4394.14 1050
4394.76 1010
4395.39 1004
4396.01 982
4396.64 978
4397.26 965
4397.89 992
4398.52 910
4399.14 926
4399.77 1002
4400.39 886
4401.02 932
4401.65 944
4402.27 918
4402.90 912
4403.52 879
4404.15 943
4404.78 899
4405.40 873
4406.03 901
4406.65 921
4407.28 918
4407.91 1000
4408.53 930
4409.16 940
4409.79 900
4410.41 931
4411.04 920
4411.67 952
4412.29 922
4412.92 953
4413.55 945
4414.17 876
4414.80 848
4415.43 906
4416.05 908
4416.68 873
4417.31 882
4417.94 911
4418.56 899
4419.19 915
4419.82 928
4420.44 902
4421.07 828
4421.70 859
4422.33 912
4422.95 934
4423.58 895
4424.21 896
4424.84 857
4425.46 842
4426.09 844
4426.72 812
4427.35 848
4427.97 822
4428.60 780
4429.23 824
4429.86 833
4430.49 856
4431.11 886
4431.74 865
4432.37 847
4433.00 894
4433.63 953
4434.26 934
4434.88 878
4435.51 830
4436.14 875
4436.77 894
4437.40 951
4438.03 910
4438.65 907
4439.28 923
4439.91 893
4440.54 858
4441.17 854
4441.80 909
4442.43 870
4443.06 869
4443.68 926
4444.31 991
4444.94 941
4445.57 974
4446.20 1054
4446.83 1051
4447.46 1111
4448.09 1037
4448.72 983
4449.35 979
4449.98 1059
4450.61 995
4451.24 973
4451.86 995
4452.49 992
4453.12 1066
4453.75 1095
4454.38 1158
4455.01 1181
4455.64 1288
4456.27 1388
4456.90 1342
4457.53 1344
4458.16 1181
4458.79 1067
4459.42 1065
4460.05 1056
4460.68 914
4461.31 862
4461.94 863
4462.57 851
4463.20 929
4463.83 850
4464.46 870
4465.09 927
4465.72 878
4466.36 901
4466.99 947
4467.62 892
4468.25 889
4468.88 821
4469.51 890
4470.14 896
4470.77 870
4471.40 856
4472.03 815
4472.66 871
4473.29 846
4473.93 776
4474.56 807
4475.19 789
4475.82 812
4476.45 809
4477.08 841
4477.71 909
4478.34 896
4478.98 881
4479.61 874
4480.24 888
4480.87 893
4481.50 915
4482.13 898
4482.76 827
4483.40 856
4484.03 882
4484.66 903
4485.29 887
4485.92 903
4486.56 943
4487.19 905
4487.82 946
4488.45 880
4489.08 877
4489.72 887
4490.35 937
4490.98 937
4491.61 871
4492.25 876
4492.88 860
4493.51 968
4494.14 970
4494.78 954
4495.41 975
4496.04 931
4496.67 991
4497.31 953
4497.94 1027
4498.57 1128
4499.20 1167
4499.84 1251
4500.47 1299
4501.10 1351
4501.74 1365
4502.37 1383
4503.00 1321
4503.64 1335
4504.27 1357
4504.90 1262
4505.53 1232
4506.17 1152
4506.80 1199
4507.43 1185
4508.07 1168
4508.70 1079
4509.34 1089
4509.97 1100
4510.60 1087
4511.24 1112
4511.87 1124
4512.50 1088
4513.14 1020
4513.77 999
4514.41 969
4515.04 1045
4515.67 921
4516.31 966
4516.94 993
4517.58 934
4518.21 952
4518.84 945
4519.48 934
4520.11 924
4520.75 963
4521.38 1044
4522.02 1017
4522.65 969
4523.28 981
4523.92 1028
4524.55 1025
4525.19 1150
4525.82 1141
4526.46 1249
4527.09 1479
4527.73 1666
4528.36 1864
4529.00 2116
4529.63 2300
4530.27 2618
4530.90 2787
4531.54 2812
4532.17 2636
4532.81 2508
4533.44 2304
4534.08 2103
4534.71 1811
4535.35 1542
4535.99 1489
4536.62 1278
4537.26 1163
4537.89 1058
4538.53 995
4539.16 965
4539.80 954
4540.43 918
4541.07 920
4541.71 891
4542.34 893
4542.98 888
4543.61 847
4544.25 876
4544.89 859
4545.52 791
4546.16 871
4546.79 918
4547.43 873
4548.07 869
4548.70 814
4549.34 836
4549.98 821
4550.61 817
4551.25 887
4551.89 850
4552.52 775
4553.16 833
4553.80 817
4554.43 831
4555.07 876
4555.71 894
4556.34 860
4556.98 953
4557.62 901
4558.25 896
4558.89 977
4559.53 984
4560.16 883
4560.80 875
4561.44 926
4562.08 972
4562.71 986
4563.35 1017
4563.99 979
4564.63 969
4565.26 1037
4565.90 1047
4566.54 1038
4567.18 1121
4567.81 1102
4568.45 1097
4569.09 1109
4569.73 1106
4570.36 1091
4571.00 1098
4571.64 1035
4572.28 999
4572.92 1028
4573.55 1045
4574.19 991
4574.83 964
4575.47 932
4576.11 931
4576.75 886
4577.38 987
4578.02 943
4578.66 944
4579.30 900
4579.94 909
4580.58 900
4581.21 931
4581.85 928
4582.49 978
4583.13 1066
4583.77 1176
4584.41 1193
4585.05 1322
4585.69 1449
4586.32 1432
4586.96 1509
4587.60 1497
4588.24 1446
4588.88 1491
4589.52 1459
4590.16 1460
4590.80 1450
4591.44 1518
4592.08 1518
4592.72 1414
4593.36 1316
4594.00 1256
4594.63 1143
4595.27 1160
4595.91 1083
4596.55 1078
4597.19 1035
4597.83 992
4598.47 1037
4599.11 1080
4599.75 1069
4600.39 1046
4601.03 1087
4601.67 1022
4602.31 1060
4602.95 1042
4603.59 967
4604.23 1004
4604.87 969
4605.51 1012
4606.15 974
4606.79 994
4607.43 977
4608.08 947
4608.72 934
4609.36 944
4610.00 896
4610.64 935
4611.28 969
4611.92 981
4612.56 931
4613.20 871
4613.84 886
4614.48 891
4615.12 896
4615.76 878
4616.41 831
4617.05 844
4617.69 815
4618.33 796
4618.97 755
4619.61 821
4620.25 851
4620.89 822
4621.54 814
4622.18 795
4622.82 814
4623.46 814
4624.10 759
4624.74 785
4625.38 736
4626.03 891
4626.67 829
4627.31 811
4627.95 901
4628.59 922
4629.24 882
4629.88 916
4630.52 999
4631.16 1057
4631.80 1095
4632.45 1026
4633.09 1006
4633.73 989
4634.37 1009
4635.02 1062
4635.66 986
4636.30 990
4636.94 1028
4637.58 1064
4638.23 992
4638.87 1037
4639.51 1026
4640.16 986
4640.80 928
4641.44 911
4642.08 935
4642.73 929
4643.37 929
4644.01 935
4644.66 889
4645.30 876
4645.94 848
4646.58 897
4647.23 845
4647.87 836
4648.51 861
4649.16 849
4649.80 914
4650.44 994
4651.09 997
4651.73 949
4652.37 1030
4653.02 1030
4653.66 1013
4654.31 961
4654.95 936
4655.59 905
4656.24 921
4656.88 881
4657.52 808
4658.17 795
4658.81 827
4659.46 866
4660.10 847
4660.75 789
4661.39 745
4662.03 760
4662.68 800
4663.32 779
4663.97 776
4664.61 769
4665.26 805
4665.90 707
4666.54 694
4667.19 725
4667.83 725
4668.48 738
4669.12 727
4669.77 723
4670.41 712
4671.06 730
4671.70 764
4672.35 793
4672.99 787
4673.64 760
4674.28 767
4674.93 828
4675.57 768
4676.22 814
4676.86 819
4677.51 809
4678.15 842
4678.80 806
4679.44 839
4680.09 831
4680.73 777
4681.38 817
4682.03 848
4682.67 875
4683.32 865
4683.96 850
4684.61 905
4685.25 874
4685.90 893
4686.55 877
4687.19 917
4687.84 918
4688.48 1010
4689.13 942
4689.78 971
4690.42 1098
4691.07 1057
4691.72 1062
4692.36 1038
4693.01 1046
4693.65 1070
4694.30 1101
4694.95 1151
4695.59 1239
4696.24 1247
4696.89 1222
4697.53 1298
4698.18 1344
4698.83 1408
4699.47 1449
4700.12 1459
4700.77 1343
4701.41 1274
4702.06 1239
4702.71 1078
4703.36 1071
4704.00 1045
4704.65 1015
4705.30 1088
4705.94 1031
4706.59 1008
4707.24 1005
4707.89 1000
4708.53 929
4709.18 970
4709.83 946
4710.48 939
4711.12 959
4711.77 1025
4712.42 1026
4713.07 971
4713.71 972
4714.36 984
4715.01 929
4715.66 921
4716.31 974
4716.95 999
4717.60 979
4718.25 1012
4718.90 1005
4719.55 981
4720.19 1057
4720.84 1056
4721.49 1022
4722.14 995
4722.79 1032
4723.44 1023
4724.08 1037
4724.73 1013
4725.38 1035
4726.03 1044
4726.68 1017
4727.33 976
4727.98 1008
4728.63 935
4729.27 924
4729.92 907
4730.57 884
4731.22 922
4731.87 847
4732.52 812
4733.17 917
4733.82 853
4734.47 874
4735.12 806
4735.77 861
4736.41 890
4737.06 894
4737.71 876
4738.36 940
4739.01 949
4739.66 974
4740.31 1008
4740.96 994
4741.61 981
4742.26 958
4742.91 931
4743.56 937
4744.21 858
4744.86 885
4745.51 886
4746.16 864
4746.81 845
4747.46 848
4748.11 942
4748.76 923
4749.41 912
4750.06 901
4750.71 947
4751.36 987
4752.01 932
4752.66 933
4753.31 941
4753.96 949
4754.61 968
4755.26 956
4755.92 965
4756.57 990
4757.22 1003
4757.87 953
4758.52 1078
4759.17 1128
4759.82 1113
4760.47 1149
4761.12 1252
4761.77 1125
4762.42 1091
4763.08 1094
4763.73 1031
4764.38 1033
4765.03 982
4765.68 1016
4766.33 957
4766.98 948
4767.64 952
4768.29 949
4768.94 936
4769.59 930
4770.24 893
4770.89 877
4771.54 932
4772.20 886
4772.85 855
4773.50 868
4774.15 877
4774.80 850
4775.46 894
4776.11 890
4776.76 887
4777.41 852
4778.06 916
4778.72 924
4779.37 912
4780.02 943
4780.67 960
4781.33 929
4781.98 906
4782.63 861
4783.28 900
4783.94 923
4784.59 862
4785.24 904
4785.89 925
4786.55 945
4787.20 984
4787.85 1002
4788.51 1032
4789.16 1033
4789.81 1080
4790.46 1048
4791.12 1038
4791.77 1062
4792.42 1015
4793.08 978
4793.73 976
4794.38 934
4795.04 1001
4795.69 1081
4796.34 1057
4797.00 1088
4797.65 1228
4798.30 1182
4798.96 1254
4799.61 1294
4800.27 1290
4800.92 1244
4801.57 1262
4802.23 1264
4802.88 1219
4803.53 1178
4804.19 1123
4804.84 1133
4805.50 1123
4806.15 1075
4806.81 1111
4807.46 1051
4808.11 1058
4808.77 1045
4809.42 1064
4810.08 1127
4810.73 1119
4811.39 1155
4812.04 1104
4812.69 1100
4813.35 1103
4814.00 1142
4814.66 1248
4815.31 1168
4815.97 1179
4816.62 1163
4817.28 1237
4817.93 1302
4818.59 1340
4819.24 1350
4819.90 1506
4820.55 1474
4821.21 1521
4821.86 1630
4822.52 1679
4823.17 1630
4823.83 1538
4824.48 1514
4825.14 1469
4825.79 1423
4826.45 1410
4827.11 1344
4827.76 1365
4828.42 1410
4829.07 1377
4829.73 1377
4830.38 1431
4831.04 1363
4831.70 1342
4832.35 1425
4833.01 1448
4833.66 1466
4834.32 1525
4834.98 1623
4835.63 1656
4836.29 1677
4836.94 1701
4837.60 1652
4838.26 1642
4838.91 1645
4839.57 1654
4840.23 1625
4840.88 1669
4841.54 1706
4842.20 1677
4842.85 1683
4843.51 1755
4844.17 1680
4844.82 1796
4845.48 1859
4846.14 1930
4846.79 2015
4847.45 2197
4848.11 2386
4848.76 2557
4849.42 2620
4850.08 2637
4850.73 2607
4851.39 2559
4852.05 2363
4852.71 2299
4853.36 2290
4854.02 2195
4854.68 2297
4855.34 2448
4855.99 2582
4856.65 2723
4857.31 2974
4857.97 3127
4858.62 2983
4859.28 2813
4859.94 2681
4860.60 2441
4861.25 2229
4861.91 2029
4862.57 2010
4863.23 2038
4863.89 2027
4864.54 2012
4865.20 2071
4865.86 1971
4866.52 2067
4867.18 2017
4867.84 1967
4868.49 2025
4869.15 1882
4869.81 1778
4870.47 1798
4871.13 1803
4871.79 1729
4872.44 1751
4873.10 1719
4873.76 1667
4874.42 1611
4875.08 1603
4875.74 1769
4876.40 1867
4877.06 1894
4877.72 1895
4878.37 1943
4879.03 2023
4879.69 1987
4880.35 1802
4881.01 1593
4881.67 1580
4882.33 1554
4882.99 1593
4883.65 1594
4884.31 1512
4884.97 1442
4885.63 1490
4886.29 1527
4886.95 1515
4887.61 1538
4888.26 1487
4888.92 1497
4889.58 1484
4890.24 1567
4890.90 1585
4891.56 1510
4892.22 1558
4892.88 1505
4893.54 1450
4894.20 1410
4894.86 1369
4895.52 1396
4896.18 1485
4896.84 1480
4897.51 1517
4898.17 1522
4898.83 1635
4899.49 1615
4900.15 1567
4900.81 1505
4901.47 1454
4902.13 1349
4902.79 1307
4903.45 1242
4904.11 1160
4904.77 1175
4905.43 1181
4906.09 1205
4906.75 1204
4907.41 1224
4908.08 1116
4908.74 1140
4909.40 1079
4910.06 1002
4910.72 1020
4911.38 1027
4912.04 1050
4912.70 1043
4913.37 1050
4914.03 1045
4914.69 990
4915.35 1026
4916.01 965
4916.67 972
4917.33 989
4918.00 977
4918.66 978
4919.32 947
4919.98 942
4920.64 1004
4921.31 961
4921.97 939
4922.63 957
4923.29 937
4923.95 1009
4924.62 955
4925.28 932
4925.94 957
4926.60 944
4927.26 986
4927.93 976
4928.59 992
4929.25 900
4929.91 931
4930.58 966
4931.24 939
4931.90 974
4932.56 910
4933.23 891
4933.89 943
4934.55 882
4935.22 907
4935.88 897
4936.54 931
4937.20 913
4937.87 943
4938.53 888
4939.19 905
4939.86 899
4940.52 923
4941.18 878
4941.85 914
4942.51 874
4943.17 945
4943.84 880
4944.50 888
4945.16 937
4945.83 815
4946.49 897
4947.15 872
4947.82 899
4948.48 872
4949.15 890
4949.81 889
4950.47 870
4951.14 829
4951.80 850
4952.47 870
4953.13 925
4953.79 875
4954.46 888
4955.12 949
4955.79 912
4956.45 923
4957.11 921
4957.78 984
4958.44 1037
4959.11 1142
4959.77 1188
4960.44 1231
4961.10 1269
4961.77 1354
4962.43 1400
4963.10 1511
4963.76 1432
4964.42 1269
4965.09 1287
4965.75 1208
4966.42 1124
4967.08 1049
4967.75 974
4968.41 925
4969.08 894
4969.74 840
4970.41 892
4971.08 905
4971.74 879
4972.41 987
4973.07 1017
4973.74 1038
4974.40 1059
4975.07 1077
4975.73 1078
4976.40 1057
4977.06 1068
4977.73 1027
4978.40 1009
4979.06 985
4979.73 892
4980.39 891
4981.06 868
4981.73 883
4982.39 881
4983.06 867
4983.72 905
4984.39 888
4985.06 872
4985.72 859
4986.39 882
4987.05 844
4987.72 858
4988.39 841
4989.05 796
4989.72 774
4990.39 774
4991.05 820
4991.72 807
4992.39 809
4993.05 816
4993.72 795
4994.39 762
4995.05 802
4995.72 766
4996.39 784
4997.05 794
4997.72 783
4998.39 736
4999.06 755
4999.72 777
5000.39 749
5001.06 721
5001.73 740
5002.39 768
5003.06 768
5003.73 751
5004.39 784
5005.06 786
5005.73 750
5006.40 767
5007.07 769
5007.73 800
5008.40 784
5009.07 803
5009.74 759
5010.40 767
5011.07 774
5011.74 731
5012.41 785
5013.08 722
5013.74 774
5014.41 721
5015.08 695
5015.75 732
5016.42 728
5017.09 738
5017.75 692
5018.42 695
5019.09 698
5019.76 726
5020.43 757
5021.10 722
5021.76 702
5022.43 740
5023.10 782
5023.77 770
5024.44 753
5025.11 751
5025.78 809
5026.45 722
5027.12 720
5027.78 719
5028.45 698
5029.12 681
5029.79 636
5030.46 676
5031.13 664
5031.80 688
5032.47 716
5033.14 705
5033.81 643
5034.48 643
5035.15 723
5035.82 700
5036.49 708
5037.16 705
5037.83 705
5038.50 686
5039.16 713
5039.83 723
5040.50 734
5041.17 728
5041.84 695
5042.51 721
5043.18 700
5043.85 710
5044.52 701
5045.20 658
5045.87 738
5046.54 734
5047.21 715
5047.88 722
5048.55 712
5049.22 657
5049.89 695
5050.56 748
5051.23 768
5051.90 693
5052.57 699
5053.24 716
5053.91 703
5054.58 672
5055.25 704
5055.92 680
5056.60 694
5057.27 707
5057.94 737
5058.61 701
5059.28 687
5059.95 669
5060.62 733
5061.29 743
5061.96 759
5062.64 741
5063.31 667
5063.98 731
5064.65 757
5065.32 749
5065.99 734
5066.66 688
5067.34 720
5068.01 697
5068.68 708
5069.35 737
5070.02 706
5070.70 709
5071.37 678
5072.04 686
5072.71 742
5073.38 764
5074.06 740
5074.73 795
5075.40 768
5076.07 810
5076.74 912
5077.42 941
5078.09 929
5078.76 856
5079.43 859
5080.11 877
5080.78 911
5081.45 854
5082.12 813
5082.80 882
5083.47 871
5084.14 870
5084.82 832
5085.49 810
5086.16 828
5086.83 903
5087.51 900
5088.18 908
5088.85 901
5089.53 907
5090.20 886
5090.87 884
5091.55 952
5092.22 908
5092.89 882
5093.57 859
5094.24 832
5094.91 828
5095.59 845
5096.26 859
5096.93 818
5097.61 807
5098.28 747
5098.96 737
5099.63 789
5100.30 768
5100.98 778
5101.65 826
5102.32 980
5103.00 872
5103.67 856
5104.35 883
5105.02 885
5105.70 893
5106.37 923
5107.04 867
5107.72 842
5108.39 789
5109.07 838
5109.74 812
5110.42 860
5111.09 789
5111.77 817
5112.44 800
5113.11 863
5113.79 865
5114.46 909
5115.14 932
5115.81 972
5116.49 1099
5117.16 1199
5117.84 1317
5118.51 1326
5119.19 1350
5119.86 1324
5120.54 1310
5121.21 1249
5121.89 1212
5122.57 1176
5123.24 1143
5123.92 1030
5124.59 1023
5125.27 935
5125.94 878
5126.62 910
5127.29 880
5127.97 897
5128.64 835
5129.32 862
5130.00 852
5130.67 941
5131.35 914
5132.02 907
5132.70 951
5133.38 904
5134.05 874
5134.73 898
5135.40 818
5136.08 785
5136.76 795
5137.43 865
5138.11 863
5138.79 779
5139.46 792
5140.14 801
5140.82 751
5141.49 734
5142.17 771
5142.85 819
5143.52 756
5144.20 744
5144.88 760
5145.55 718
5146.23 753
5146.91 744
5147.58 685
5148.26 698
5148.94 705
5149.61 687
5150.29 743
5150.97 714
5151.65 729
5152.32 711
5153.00 654
5153.68 727
5154.36 718
5155.03 762
5155.71 791
5156.39 774
5157.07 767
5157.74 755
5158.42 808
5159.10 753
5159.78 782
5160.45 754
5161.13 765
5161.81 701
5162.49 723
5163.17 741
5163.84 704
5164.52 759
5165.20 770
5165.88 730
5166.56 743
5167.24 726
5167.91 714
5168.59 738
5169.27 707
5169.95 705
5170.63 650
5171.31 676
5171.98 700
5172.66 668
5173.34 679
5174.02 673
5174.70 677
5175.38 632
5176.06 677
5176.74 691
5177.41 694
5178.09 664
5178.77 681
5179.45 652
5180.13 668
5180.81 686
5181.49 664
5182.17 643
5182.85 704
5183.53 702
5184.21 673
5184.89 705
5185.57 675
5186.24 679
5186.92 623
5187.60 681
5188.28 684
5188.96 642
5189.64 614
5190.32 633
5191.00 645
5191.68 672
5192.36 635
5193.04 662
5193.72 667
5194.40 674
5195.08 650
5195.76 674
5196.44 694
5197.12 651
5197.80 648
5198.48 655
5199.16 696
5199.84 724
5200.52 709
5201.21 668
5201.89 698
5202.57 695
5203.25 680
5203.93 653
5204.61 731
5205.29 748
5205.97 732
5206.65 785
5207.33 738
5208.01 765
5208.69 747
5209.37 773
5210.06 760
5210.74 819
5211.42 837
5212.10 908
5212.78 867
5213.46 854
5214.14 902
5214.82 912
5215.51 982
5216.19 850
5216.87 866
5217.55 859
5218.23 775
5218.91 775
5219.60 804
5220.28 851
5220.96 877
5221.64 929
5222.32 938
5223.00 991
5223.69 928
5224.37 879
5225.05 835
5225.73 832
5226.41 789
5227.10 774
5227.78 752
5228.46 793
5229.14 731
5229.83 787
5230.51 755
5231.19 761
5231.87 793
5232.56 781
5233.24 799
5233.92 753
5234.60 754
5235.29 727
5235.97 748
5236.65 789
5237.34 762
5238.02 792
5238.70 882
5239.38 825
5240.07 852
5240.75 895
5241.43 818
5242.12 812
5242.80 809
5243.48 767
5244.17 799
5244.85 800
5245.53 805
5246.22 798
5246.90 728
5247.58 778
5248.27 800
5248.95 791
5249.63 798
5250.32 843
5251.00 837
5251.69 893
5252.37 827
5253.05 883
5253.74 885
5254.42 798
5255.11 794
5255.79 773
5256.47 782
5257.16 729
5257.84 720
5258.53 758
5259.21 829
5259.89 832
5260.58 846
5261.26 861
5261.95 830
5262.63 866
5263.32 849
5264.00 831
5264.69 845
5265.37 813
5266.06 792
5266.74 805
5267.43 846
5268.11 793
5268.79 764
5269.48 827
5270.16 799
5270.85 740
5271.53 788
5272.22 781
5272.91 795
5273.59 775
5274.28 763
5274.96 749
5275.65 776
5276.33 757
5277.02 753
5277.70 782
5278.39 785
5279.07 741
5279.76 783
5280.45 845
5281.13 807
5281.82 784
5282.50 768
5283.19 793
5283.87 836
5284.56 808
5285.25 782
5285.93 773
5286.62 689
5287.30 698
5287.99 750
5288.68 733
5289.36 788
5290.05 789
5290.74 793
5291.42 765
5292.11 742
5292.79 830
5293.48 803
5294.17 808
5294.85 852
5295.54 835
5296.23 845
5296.91 898
5297.60 902
5298.29 870
5298.98 885
5299.66 983
5300.35 1050
5301.04 1043
5301.72 1059
5302.41 1066
5303.10 1184
5303.78 1243
5304.47 1312
5305.16 1361
5305.85 1255
5306.53 1233
5307.22 1208
5307.91 1190
5308.60 1303
5309.28 1276
5309.97 1335
5310.66 1414
5311.35 1496
5312.03 1498
5312.72 1422
5313.41 1437
5314.10 1351
5314.79 1362
5315.47 1277
5316.16 1303
5316.85 1208
5317.54 1239
5318.23 1316
5318.91 1302
5319.60 1220
5320.29 1264
5320.98 1193
5321.67 1083
5322.36 1117
5323.04 1007
5323.73 965
5324.42 981
5325.11 935
5325.80 950
5326.49 886
5327.18 844
5327.86 892
5328.55 891
5329.24 873
5329.93 853
5330.62 792
5331.31 819
5332.00 818
5332.69 816
5333.38 880
5334.06 818
5334.75 826
5335.44 800
5336.13 778
5336.82 764
5337.51 809
5338.20 818
5338.89 839
5339.58 839
5340.27 841
5340.96 796
5341.65 833
5342.34 847
5343.03 894
5343.72 905
5344.41 912
5345.10 913
5345.79 980
5346.48 1024
5347.17 1102
5347.86 1234
5348.55 1320
5349.24 1362
5349.93 1423
5350.62 1443
5351.31 1375
5352.00 1334
5352.69 1208
5353.38 1193
5354.07 1114
5354.76 999
5355.45 869
5356.14 877
5356.83 865
5357.52 810
5358.21 800
5358.90 795
5359.59 822
5360.29 822
5360.98 831
5361.67 825
5362.36 811
5363.05 796
5363.74 815
5364.43 791
5365.12 803
5365.81 719
5366.50 784
5367.20 782
5367.89 811
5368.58 820
5369.27 782
5369.96 786
5370.65 770
5371.34 762
5372.04 762
5372.73 757
5373.42 780
5374.11 766
5374.80 772
5375.49 769
5376.19 772
5376.88 720
5377.57 765
5378.26 732
5378.95 750
5379.65 736
5380.34 748
5381.03 710
5381.72 723
5382.42 726
5383.11 732
5383.80 723
5384.49 705
5385.19 751
5385.88 760
5386.57 803
5387.26 850
5387.96 840
5388.65 833
5389.34 812
5390.03 861
5390.73 828
5391.42 837
5392.11 785
5392.80 807
5393.50 830
5394.19 879
5394.88 892
5395.58 854
5396.27 858
5396.96 796
5397.66 791
5398.35 736
5399.04 727
5399.74 749
5400.43 732
5401.12 783
5401.82 742
5402.51 726
5403.20 797
5403.90 785
5404.59 767
5405.29 767
5405.98 794
5406.67 803
5407.37 750
5408.06 779
5408.75 835
5409.45 794
5410.14 770
5410.84 791
5411.53 763
5412.23 768
5412.92 772
5413.61 764
5414.31 778
5415.00 754
5415.70 798
5416.39 845
5417.09 779
5417.78 797
5418.47 797
5419.17 803
5419.86 842
5420.56 901
5421.25 902
5421.95 836
5422.64 839
5423.34 863
5424.03 831
5424.73 817
5425.42 879
5426.12 839
5426.81 817
5427.51 796
5428.20 823
5428.90 832
5429.59 834
5430.29 859
5430.99 885
5431.68 893
5432.38 898
5433.07 913
5433.77 910
5434.46 886
5435.16 878
5435.85 927
5436.55 985
5437.25 975
5437.94 901
5438.64 908
5439.33 923
5440.03 858
5440.73 858
5441.42 904
5442.12 938
5442.81 1002
5443.51 1006
5444.21 1067
5444.90 1198
5445.60 1290
5446.29 1297
5446.99 1306
5447.69 1374
5448.38 1317
5449.08 1324
5449.78 1238
5450.47 1168
5451.17 1120
5451.87 1088
5452.56 1054
5453.26 1006
5453.96 988
5454.65 1046
5455.35 1072
5456.05 1009
5456.75 978
5457.44 1038
5458.14 1080
5458.84 1038
5459.53 1044
5460.23 1041
5460.93 1043
5461.63 1108
5462.32 1081
5463.02 1115
5463.72 1132
5464.42 1114
5465.11 1137
5465.81 1105
5466.51 1155
5467.21 1118
5467.90 1070
5468.60 1120
5469.30 1172
5470.00 1204
5470.70 1194
5471.39 1338
5472.09 1286
5472.79 1301
5473.49 1345
5474.19 1318
5474.88 1383
5475.58 1566
5476.28 1640
5476.98 1881
5477.68 2072
5478.38 2367
5479.07 2544
5479.77 2631
5480.47 2607
5481.17 2551
5481.87 2343
5482.57 2137
5483.27 1986
5483.96 1809
5484.66 1694
5485.36 1676
5486.06 1647
5486.76 1668
5487.46 1609
5488.16 1568
5488.86 1683
5489.56 1642
5490.26 1666
5490.96 1668
5491.65 1730
5492.35 1836
5493.05 1886
5493.75 1939
5494.45 1993
5495.15 2005
5495.85 1975
5496.55 2229
5497.25 2658
5497.95 3055
5498.65 3750
5499.35 4533
5500.05 4905
5500.75 4931
5501.45 4630
5502.15 4163
5502.85 3637
5503.55 3013
5504.25 2468
5504.95 2127
5505.65 1833
5506.35 1700
5507.05 1635
5507.75 1594
5508.45 1555
5509.15 1528
5509.85 1425
5510.55 1436
5511.25 1474
5511.95 1457
5512.65 1491
5513.35 1579
5514.05 1449
5514.76 1503
5515.46 1504
5516.16 1515
5516.86 1375
5517.56 1384
5518.26 1453
5518.96 1444
5519.66 1373
5520.36 1419
5521.06 1352
5521.77 1299
5522.47 1187
5523.17 1174
5523.87 1205
5524.57 1141
5525.27 1129
5525.97 1129
5526.67 1071
5527.38 1039
5528.08 1026
5528.78 1021
5529.48 1056
5530.18 1084
5530.88 1095
5531.59 1067
5532.29 1047
5532.99 1065
5533.69 1023
5534.39 996
5535.10 951
5535.80 1013
5536.50 999
5537.20 1029
5537.90 1046
5538.61 1117
5539.31 1029
5540.01 1058
5540.71 1054
5541.42 1041
5542.12 989
5542.82 996
5543.52 961
5544.23 964
5544.93 961
5545.63 957
5546.33 952
5547.04 868
5547.74 913
5548.44 951
5549.15 942
5549.85 928
5550.55 918
5551.26 1013
5551.96 919
5552.66 934
5553.36 909
5554.07 935
5554.77 896
5555.47 870
5556.18 901
5556.88 935
5557.58 885
5558.29 942
5558.99 1027
5559.70 1004
5560.40 958
5561.10 962
5561.81 969
5562.51 1007
5563.21 1029
5563.92 937
5564.62 976
5565.33 953
5566.03 943
5566.73 954
5567.44 958
5568.14 926
5568.85 904
5569.55 884
5570.25 913
5570.96 894
5571.66 918
5572.37 932
5573.07 899
5573.78 938
5574.48 917
5575.19 954
5575.89 916
5576.59 920
5577.30 918
5578.00 946
5578.71 906
5579.41 892
5580.12 870
5580.82 868
5581.53 848
5582.23 839
5582.94 826
5583.64 803
5584.35 831
5585.05 877
5585.76 932
5586.46 903
5587.17 875
5587.88 875
5588.58 904
5589.29 876
5589.99 818
5590.70 830
5591.40 815
5592.11 840
5592.81 843
5593.52 842
5594.23 843
5594.93 855
5595.64 843
5596.34 848
5597.05 801
5597.76 861
5598.46 803
5599.17 824
5599.87 841
5600.58 780
5601.29 820
5601.99 793
5602.70 809
5603.41 793
5604.11 759
5604.82 816
5605.52 828
5606.23 777
5606.94 739
5607.64 734
5608.35 805
5609.06 784
5609.76 770
5610.47 778
5611.18 762
5611.88 794
5612.59 781
5613.30 791
5614.01 861
5614.71 800
5615.42 799
5616.13 795
5616.83 814
5617.54 834
5618.25 808
5618.96 814
5619.66 825
5620.37 842
5621.08 812
5621.79 813
5622.49 844
5623.20 816
5623.91 805
5624.62 805
5625.32 834
5626.03 893
5626.74 852
5627.45 908
5628.16 866
5628.86 890
5629.57 935
5630.28 987
5630.99 923
5631.70 973
5632.40 989
5633.11 1009
5633.82 1063
5634.53 1062
5635.24 1122
5635.95 1159
5636.65 1161
5637.36 1218
5638.07 1237
5638.78 1268
5639.49 1269
5640.20 1311
5640.91 1217
5641.61 1105
5642.32 1130
5643.03 1146
5643.74 1031
5644.45 968
5645.16 984
5645.87 943
5646.58 939
5647.29 936
5648.00 997
5648.70 939
5649.41 916
5650.12 958
5650.83 919
5651.54 943
5652.25 946
5652.96 996
5653.67 976
5654.38 1027
5655.09 944
5655.80 944
5656.51 904
5657.22 992
5657.93 1078
5658.64 1115
5659.35 1075
5660.06 1133
5660.77 1092
5661.48 1034
5662.19 1041
5662.90 1069
5663.61 1021
5664.32 1051
5665.03 939
5665.74 940
5666.45 943
5667.16 979
5667.87 996
5668.58 1039
5669.29 1107
5670.00 1250
5670.71 1157
5671.42 1152
5672.13 1108
5672.84 1049
5673.56 1009
5674.27 949
5674.98 959
5675.69 918
5676.40 929
5677.11 912
5677.82 913
5678.53 883
5679.24 878
5679.95 918
5680.67 899
5681.38 941
5682.09 990
5682.80 874
5683.51 865
5684.22 845
5684.93 906
5685.65 893
5686.36 844
5687.07 869
5687.78 835
5688.49 836
5689.20 839
5689.92 842
5690.63 871
5691.34 835
5692.05 821
5692.76 879
5693.47 825
5694.19 876
5694.90 771
5695.61 800
5696.32 773
5697.04 786
5697.75 762
5698.46 741
5699.17 724
5699.89 747
5700.60 784
5701.31 803
5702.02 817
5702.74 871
5703.45 888
5704.16 832
5704.87 821
5705.59 774
5706.30 823
5707.01 772
5707.72 759
5708.44 763
5709.15 738
5709.86 762
5710.58 755
5711.29 738
5712.00 762
5712.72 764
5713.43 774
5714.14 759
5714.86 765
5715.57 749
5716.28 770
5717.00 819
5717.71 814
5718.42 768
5719.14 776
5719.85 787
5720.56 782
5721.28 771
5721.99 811
5722.71 861
5723.42 848
5724.13 853
5724.85 947
5725.56 930
5726.28 1004
5726.99 988
5727.70 1032
5728.42 909
5729.13 958
5729.85 927
5730.56 912
5731.28 896
5731.99 873
5732.70 840
5733.42 800
5734.13 807
5734.85 808
5735.56 818
5736.28 797
5736.99 798
5737.71 851
5738.42 838
5739.14 830
5739.85 794
5740.57 821
5741.28 805
5742.00 810
5742.71 798
5743.43 796
5744.14 813
5744.86 806
5745.57 811
5746.29 818
5747.00 808
5747.72 828
5748.43 859
5749.15 871
5749.87 888
5750.58 916
5751.30 913
5752.01 917
5752.73 926
5753.44 936
5754.16 999
5754.88 971
5755.59 1079
5756.31 1057
5757.02 985
5757.74 1015
5758.46 1003
5759.17 1017
5759.89 1048
5760.60 1065
5761.32 1146
5762.04 1086
5762.75 1044
5763.47 1109
5764.19 1187
5764.90 1218
5765.62 1271
5766.34 1460
5767.05 1695
5767.77 2061
5768.49 2298
5769.20 2651
5769.92 2761
5770.64 2644
5771.35 2497
5772.07 2226
5772.79 1833
5773.50 1602
5774.22 1422
5774.94 1311
5775.65 1235
5776.37 1155
5777.09 1215
5777.81 1252
5778.52 1215
5779.24 1169
5779.96 1164
5780.68 1202
5781.39 1154
5782.11 1250
5782.83 1239
5783.55 1269
5784.26 1226
5784.98 1191
5785.70 1154
5786.42 1132
5787.14 1177
5787.85 1127
5788.57 1108
5789.29 1133
5790.01 1059
5790.73 1037
5791.44 1051
5792.16 1095
5792.88 1024
5793.60 1073
5794.32 1048
5795.03 1058
5795.75 1053
5796.47 1114
5797.19 1119
5797.91 1187
5798.63 1315
5799.35 1389
5800.06 1360
5800.78 1334
5801.50 1326
5802.22 1222
5802.94 1142
5803.66 1067
5804.38 994
5805.10 1031
5805.82 1022
5806.53 1006
5807.25 999
5807.97 1015
5808.69 1007
5809.41 1041
5810.13 1002
5810.85 1001
5811.57 959
5812.29 919
5813.01 931
5813.73 894
5814.45 918
5815.17 926
5815.89 888
5816.61 914
5817.33 903
5818.05 951
5818.77 944
5819.49 915
5820.20 900
5820.92 897
5821.64 888
5822.36 858
5823.09 878
5823.81 812
5824.53 866
5825.25 885
5825.97 886
5826.69 845
5827.41 883
5828.13 879
5828.85 880
5829.57 889
5830.29 877
5831.01 872
5831.73 881
5832.45 896
5833.17 826
5833.89 807
5834.61 802
5835.33 828
5836.05 842
5836.78 780
5837.50 839
5838.22 792
5838.94 830
5839.66 839
5840.38 829
5841.10 796
5841.82 825
5842.54 785
5843.27 771
5843.99 809
5844.71 812
5845.43 826
5846.15 829
5846.87 832
5847.59 854
5848.32 855
5849.04 866
5849.76 874
5850.48 885
5851.20 833
5851.93 868
5852.65 967
5853.37 902
5854.09 897
5854.81 862
5855.54 904
5856.26 914
5856.98 855
5857.70 823
5858.42 785
5859.15 844
5859.87 855
5860.59 849
5861.31 801
5862.04 805
5862.76 805
5863.48 794
5864.20 826
5864.93 803
5865.65 841
5866.37 807
5867.10 836
5867.82 892
5868.54 875
5869.26 855
5869.99 829
5870.71 853
5871.43 865
5872.16 801
5872.88 805
5873.60 857
5874.33 859
5875.05 887
5875.77 870
5876.50 872
5877.22 857
5877.94 867
5878.67 866
5879.39 935
5880.11 858
5880.84 865
5881.56 895
5882.28 951
5883.01 943
5883.73 951
5884.46 958
5885.18 956
5885.90 974
5886.63 928
5887.35 984
5888.08 901
5888.80 883
5889.52 892
5890.25 926
5890.97 954
5891.70 915
5892.42 959
5893.15 862
5893.87 890
5894.59 933
5895.32 901
5896.04 864
5896.77 927
5897.49 905
5898.22 931
5898.94 898
5899.67 891
5900.39 948
5901.12 992
5901.84 931
5902.57 899
5903.29 949
5904.02 963
5904.74 976
5905.47 977
5906.19 949
5906.92 954
5907.64 965
5908.37 1014
5909.09 990
5909.82 999
5910.55 981
5911.27 1043
5912.00 1059
5912.72 1016
5913.45 992
5914.17 1031
5914.90 1050
5915.63 1094
5916.35 1081
5917.08 1035
5917.80 1068
5918.53 1088
5919.25 1105
5919.98 1143
5920.71 1176
5921.43 1180
5922.16 1188
5922.89 1180
5923.61 1162
5924.34 1189
5925.06 1227
5925.79 1246
5926.52 1273
5927.24 1312
5927.97 1304
5928.70 1285
5929.42 1279
5930.15 1343
5930.88 1354
5931.60 1335
5932.33 1349
5933.06 1396
5933.78 1416
5934.51 1453
5935.24 1438
5935.97 1500
5936.69 1556
5937.42 1562
5938.15 1575
5938.87 1629
5939.60 1615
5940.33 1636
5941.06 1743
5941.78 1735
5942.51 1785
5943.24 1813
5943.97 1904
5944.69 1937
5945.42 1920
5946.15 1979
5946.88 2076
5947.60 2201
5948.33 2360
5949.06 2551
5949.79 2785
5950.52 3137
5951.24 3399
5951.97 3630
5952.70 3744
5953.43 3638
5954.16 3497
5954.88 3277
5955.61 3117
5956.34 2964
5957.07 2808
5957.80 2745
5958.53 2644
5959.25 2695
5959.98 2635
5960.71 2687
5961.44 2776
5962.17 2889
5962.90 3017
5963.63 3415
5964.36 3681
5965.08 4187
5965.81 4214
5966.54 4453
5967.27 4381
5968.00 4163
5968.73 3951
5969.46 3839
5970.19 3635
5970.92 3387
5971.65 3329
5972.37 3218
5973.10 3216
5973.83 3222
5974.56 3134
5975.29 2996
5976.02 3082
5976.75 3216
5977.48 3306
5978.21 3403
5978.94 3656
5979.67 3649
5980.40 3758
5981.13 3871
5981.86 3933
5982.59 4068
5983.32 4005
5984.05 3966
5984.78 3895
5985.51 3975
5986.24 3845
5986.97 3800
5987.70 3864
5988.43 3811
5989.16 3821
5989.89 3861
5990.62 3821
5991.35 4008
5992.08 3997
5992.81 3936
5993.54 4129
5994.27 4225
5995.00 4302
5995.74 4301
5996.47 4353
5997.20 4507
5997.93 4427
5998.66 4386
5999.39 4453
6000.12 4273
6000.85 4156
6001.58 4149
6002.31 4175
6003.04 4040
6003.78 3947
6004.51 3936
6005.24 4031
6005.97 4228
6006.70 4486
6007.43 4954
6008.16 5748
6008.90 6875
6009.63 8515
6010.36 10727
6011.09 12417
6011.82 14028
6012.55 15301
6013.29 15967
6014.02 15593
6014.75 14574
6015.48 13344
6016.21 12050
6016.95 10272
6017.68 8799
6018.41 7491
6019.14 6192
6019.87 5310
6020.61 4830
6021.34 4248
6022.07 4047
6022.80 3846
6023.54 3583
6024.27 3513
6025.00 3451
6025.73 3478
6026.47 3607
6027.20 3607
6027.93 3857
6028.66 3970
6029.40 3866
6030.13 3698
6030.86 3549
6031.59 3308
6032.33 3048
6033.06 2764
6033.79 2693
6034.53 2623
6035.26 2661
6035.99 2650
6036.73 2760
6037.46 2834
6038.19 2893
6038.93 2982
6039.66 2953
6040.39 2920
6041.13 2893
6041.86 2919
6042.59 2920
6043.33 2939
6044.06 2864
6044.79 2990
6045.53 2957
6046.26 2953
6047.00 3090
6047.73 3200
6048.46 3329
6049.20 3515
6049.93 3608
6050.67 3954
6051.40 4147
6052.13 4311
6052.87 4348
6053.60 4160
6054.34 3803
6055.07 3588
6055.81 3399
6056.54 3203
6057.27 3103
6058.01 3018
6058.74 3003
6059.48 2951
6060.21 2846
6060.95 2859
6061.68 2875
6062.42 2816
6063.15 2837
6063.89 2773
6064.62 2658
6065.36 2679
6066.09 2595
6066.83 2562
6067.56 2496
6068.30 2449
6069.03 2478
6069.77 2511
6070.50 2443
6071.24 2391
6071.97 2395
6072.71 2328
6073.44 2307
6074.18 2317
6074.91 2325
6075.65 2227
6076.39 2244
6077.12 2209
6077.86 2216
6078.59 2215
6079.33 2184
6080.06 2094
6080.80 2049
6081.54 1990
6082.27 1971
6083.01 2004
6083.74 1999
6084.48 1944
6085.22 1920
6085.95 2009
6086.69 2016
6087.42 2003
6088.16 2041
6088.90 2077
6089.63 2099
6090.37 2084
6091.11 2058
6091.84 2086
6092.58 2012
6093.32 1943
6094.05 1947
6094.79 1837
6095.53 1837
6096.26 1854
6097.00 1878
6097.74 1851
6098.47 1815
6099.21 1853
6099.95 1829
6100.69 1786
6101.42 1819
6102.16 1745
6102.90 1743
6103.63 1729
6104.37 1725
6105.11 1721
6105.85 1708
6106.58 1601
6107.32 1680
6108.06 1782
6108.80 1784
6109.53 1834
6110.27 1828
6111.01 1822
6111.75 1846
6112.49 1800
6113.22 1883
6113.96 1883
6114.70 1881
6115.44 1891
6116.17 1940
6116.91 1902
6117.65 1976
6118.39 1931
6119.13 1876
6119.87 1884
6120.60 1903
6121.34 1888
6122.08 1928
6122.82 1917
6123.56 1972
6124.30 1969
6125.03 1969
6125.77 1919
6126.51 1981
6127.25 1946
6127.99 1890
6128.73 1822
6129.47 1896
6130.21 1917
6130.94 1909
6131.68 1914
6132.42 1886
6133.16 1950
6133.90 2037
6134.64 2065
6135.38 2171
6136.12 2172
6136.86 2208
6137.60 2302
6138.34 2380
6139.08 2446
6139.81 2432
6140.55 2343
6141.29 2401
6142.03 2405
6142.77 2410
6143.51 2361
6144.25 2270
6144.99 2284
6145.73 2325
6146.47 2260
6147.21 2337
6147.95 2272
6148.69 2291
6149.43 2283
6150.17 2371
6150.91 2443
6151.65 2460
6152.39 2453
6153.13 2467
6153.87 2457
6154.61 2501
6155.35 2509
6156.09 2559
6156.83 2629
6157.58 2605
6158.32 2627
6159.06 2668
6159.80 2796
6160.54 2936
6161.28 2980
6162.02 2991
6162.76 3307
6163.50 3540
6164.24 3683
6164.98 3840
6165.72 3917
6166.46 3879
6167.21 3991
6167.95 4027
6168.69 3879
6169.43 3755
6170.17 3707
6170.91 3617
6171.65 3542
6172.39 3567
6173.14 3428
6173.88 3409
6174.62 3446
6175.36 3497
6176.10 3578
6176.84 3884
6177.59 4264
6178.33 4833
6179.07 5599
6179.81 6399
6180.55 7633
6181.30 8299
6182.04 8882
6182.78 8953
6183.52 8701
6184.26 8175
6185.01 7448
6185.75 6709
6186.49 6062
6187.23 5609
6187.97 5088
6188.72 4852
6189.46 4552
6190.20 4489
6190.94 4475
6191.69 4409
6192.43 4416
6193.17 4357
6193.92 4311
6194.66 4288
6195.40 4320
6196.14 4205
6196.89 4221
6197.63 4225
6198.37 4182
6199.12 4060
6199.86 4046
6200.60 4159
6201.34 4299
6202.09 4710
6202.83 5262
6203.57 6456
6204.32 8011
6205.06 10309
6205.80 13135
6206.55 16158
6207.29 18661
6208.03 20420
6208.78 21110
6209.52 20168
6210.27 18697
6211.01 16611
6211.75 14256
6212.50 11974
6213.24 9861
6213.98 7987
6214.73 6634
6215.47 5625
6216.22 5021
6216.96 4420
6217.71 3943
6218.45 3718
6219.19 3609
6219.94 3565
6220.68 3469
6221.43 3354
6222.17 3326
6222.92 3147
6223.66 3057
6224.40 2981
6225.15 2800
6225.89 2669
6226.64 2565
6227.38 2361
6228.13 2258
6228.87 2173
6229.62 2129
6230.36 2198
6231.11 2196
6231.85 2181
6232.60 2265
6233.34 2303
6234.09 2375
6234.83 2492
6235.58 2456
6236.32 2579
6237.07 2898
6237.81 3137
6238.56 3316
6239.30 3425
6240.05 3512
6240.80 3389
6241.54 3283
6242.29 3088
6243.03 3050
6243.78 3128
6244.52 3134
6245.27 3298
6246.02 3347
6246.76 3306
6247.51 3329
6248.25 3228
6249.00 3030
6249.75 2973
6250.49 2904
6251.24 2819
6251.98 2825
6252.73 2724
6253.48 2612
6254.22 2520
6254.97 2541
6255.72 2531
6256.46 2450
6257.21 2510
6257.95 2464
6258.70 2505
6259.45 2471
6260.19 2456
6260.94 2447
6261.69 2364
6262.43 2344
6263.18 2408
6263.93 2345
6264.68 2257
6265.42 2305
6266.17 2318
6266.92 2285
6267.66 2345
6268.41 2465
6269.16 2315
6269.91 2318
6270.65 2313
6271.40 2278
6272.15 2324
6272.89 2286
6273.64 2330
6274.39 2314
6275.14 2418
6275.88 2405
6276.63 2396
6277.38 2416
6278.13 2475
6278.88 2372
6279.62 2300
6280.37 2237
6281.12 2118
6281.87 2119
6282.62 2081
6283.36 1953
6284.11 1971
6284.86 1926
6285.61 1863
6286.36 1865
6287.10 1871
6287.85 1831
6288.60 1754
6289.35 1733
6290.10 1720
6290.85 1758
6291.59 1778
6292.34 1772
6293.09 1818
6293.84 1798
6294.59 1873
6295.34 1776
6296.09 1726
6296.84 1760
6297.58 1724
6298.33 1694
6299.08 1637
6299.83 1595
6300.58 1591
6301.33 1592
6302.08 1581
6302.83 1541
6303.58 1508
6304.33 1504
6305.08 1526
6305.83 1524
6306.58 1636
6307.32 1546
6308.07 1680
6308.82 1733
6309.57 1742
6310.32 1725
6311.07 1798
6311.82 1772
6312.57 1763
6313.32 1790
6314.07 1843
6314.82 1897
6315.57 1924
6316.32 1857
6317.07 1877
6317.82 1737
6318.57 1731
6319.32 1614
6320.07 1547
6320.82 1522
6321.57 1494
6322.32 1476
6323.07 1456
6323.82 1476
6324.58 1505
6325.33 1482
6326.08 1490
6326.83 1511
6327.58 1468
6328.33 1521
6329.08 1552
6329.83 1503
6330.58 1517
6331.33 1552
6332.08 1477
6332.83 1496
6333.58 1488
6334.34 1513
6335.09 1523
6335.84 1443
6336.59 1463
6337.34 1486
6338.09 1532
6338.84 1551
6339.59 1526
6340.35 1478
6341.10 1527
6341.85 1497
6342.60 1426
6343.35 1409
6344.10 1469
6344.86 1557
6345.61 1528
6346.36 1533
6347.11 1646
6347.86 1634
6348.62 1633
6349.37 1754
6350.12 1781
6350.87 1838
6351.62 1942
6352.38 2028
6353.13 2154
6353.88 2122
6354.63 2016
6355.38 2005
6356.14 1911
6356.89 1888
6357.64 1857
6358.39 1818
6359.15 1754
6359.90 1746
6360.65 1642
6361.40 1614
6362.16 1646
6362.91 1776
6363.66 1858
6364.42 2001
6365.17 2196
6365.92 2488
6366.67 2682
6367.43 2629
6368.18 2627
6368.93 2381
6369.69 2238
6370.44 1968
6371.19 1857
6371.95 1761
6372.70 1723
6373.45 1690
6374.21 1702
6374.96 1667
6375.71 1615
6376.47 1661
6377.22 1651
6377.98 1696
6378.73 1776
6379.48 1809
6380.24 1759
6380.99 1731
6381.74 1782
6382.50 1683
6383.25 1607
6384.01 1620
6384.76 1648
6385.51 1652
6386.27 1633
6387.02 1599
6387.78 1519
6388.53 1456
6389.29 1500
6390.04 1482
6390.79 1430
6391.55 1405
6392.30 1437
6393.06 1399
6393.81 1399
6394.57 1418
6395.32 1386
6396.08 1357
6396.83 1404
6397.59 1387
6398.34 1319
6399.10 1325
6399.85 1317
6400.61 1301
6401.36 1302
6402.12 1298
6402.87 1271
6403.63 1278
6404.38 1326
6405.14 1327
6405.89 1351
6406.65 1358
6407.40 1413
6408.16 1470
6408.91 1470
6409.67 1552
6410.43 1456
6411.18 1428
6411.94 1401
6412.69 1440
6413.45 1467
6414.20 1503
6414.96 1559
6415.72 1577
6416.47 1636
6417.23 1575
6417.98 1537
6418.74 1463
6419.50 1416
6420.25 1366
6421.01 1349
6421.77 1332
6422.52 1282
6423.28 1338
6424.03 1418
6424.79 1339
6425.55 1266
6426.30 1255
6427.06 1249
6427.82 1292
6428.57 1364
6429.33 1376
6430.09 1379
6430.84 1342
6431.60 1336
6432.36 1353
6433.11 1336
6433.87 1403
6434.63 1470
6435.39 1355
6436.14 1338
6436.90 1407
6437.66 1432
6438.41 1385
6439.17 1500
6439.93 1553
6440.69 1529
6441.44 1464
6442.20 1468
6442.96 1512
6443.72 1469
6444.47 1486
6445.23 1475
6445.99 1444
6446.75 1471
6447.50 1502
6448.26 1488
6449.02 1551
6449.78 1521
6450.54 1480
6451.29 1564
6452.05 1547
6452.81 1588
6453.57 1604
6454.33 1655
6455.08 1656
6455.84 1641
6456.60 1686
6457.36 1656
6458.12 1585
6458.88 1617
6459.64 1616
6460.39 1665
6461.15 1655
6461.91 1748
6462.67 1834
6463.43 1845
6464.19 1852
6464.95 1887
6465.70 1818
6466.46 1850
6467.22 1824
6467.98 1884
6468.74 1860
6469.50 1838
6470.26 1828
6471.02 1784
6471.78 1781
6472.54 1846
6473.30 1900
6474.05 1931
6474.81 1878
6475.57 1943
6476.33 2019
6477.09 2060
6477.85 2088
6478.61 2105
6479.37 2253
6480.13 2220
6480.89 2213
6481.65 2162
6482.41 2255
6483.17 2268
6483.93 2293
6484.69 2320
6485.45 2349
6486.21 2351
6486.97 2438
6487.73 2436
6488.49 2528
6489.25 2619
6490.01 2636
6490.77 2806
6491.53 2890
6492.29 2997
6493.05 3001
6493.81 2963
6494.57 2936
6495.33 2903
6496.10 2929
6496.86 2923
6497.62 2848
6498.38 2905
6499.14 2861
6499.90 2932
6500.66 3065
6501.42 3268
6502.18 3565
6502.94 4057
6503.70 5021
6504.47 6437
6505.23 8416
6505.99 10123
6506.75 11644
6507.51 12521
6508.27 12570
6509.03 11935
6509.79 10898
6510.56 9588
6511.32 8303
6512.08 7072
6512.84 6006
6513.60 5254
6514.36 4577
6515.13 4175
6515.89 3858
6516.65 3683
6517.41 3533
6518.17 3582
6518.94 3601
6519.70 3531
6520.46 3562
6521.22 3658
6521.98 3828
6522.75 4086
6523.51 4516
6524.27 4913
6525.03 5352
6525.79 5829
6526.56 6062
6527.32 6101
6528.08 6164
6528.84 5860
6529.61 5541
6530.37 5307
6531.13 5307
6531.90 5652
6532.66 6130
6533.42 6986
6534.18 7861
6534.95 8462
6535.71 8795
6536.47 8628
6537.24 8144
6538.00 7329
6538.76 6370
6539.53 5573
6540.29 4865
6541.05 4376
6541.82 3979
6542.58 3735
6543.34 3613
6544.11 3585
6544.87 3490
6545.63 3391
6546.40 3429
6547.16 3301
6547.92 3218
6548.69 3149
6549.45 3049
6550.21 3024
6550.98 2971
6551.74 2868
6552.51 2890
6553.27 2814
6554.03 2783
6554.80 2733
6555.56 2779
6556.33 2819
6557.09 2805
6557.85 2869
6558.62 2969
6559.38 3024
6560.15 3064
6560.91 3206
6561.68 3168
6562.44 3298
6563.21 3288
6563.97 3318
6564.74 3230
6565.50 3270
6566.26 3274
6567.03 3255
6567.79 3221
6568.56 3219
6569.32 3246
6570.09 3301
6570.85 3237
6571.62 3338
6572.38 3400
6573.15 3497
6573.91 3543
6574.68 3530
6575.44 3531
6576.21 3472
6576.98 3493
6577.74 3574
6578.51 3491
6579.27 3500
6580.04 3531
6580.80 3622
6581.57 3717
6582.33 3741
6583.10 3708
6583.87 3674
6584.63 3609
6585.40 3634
6586.16 3501
6586.93 3471
6587.70 3566
6588.46 3649
6589.23 3877
6589.99 4087
6590.76 4415
6591.53 4797
6592.29 5250
6593.06 5550
6593.82 5863
6594.59 5935
6595.36 5888
6596.12 5576
6596.89 5336
6597.66 5011
6598.42 4578
6599.19 4249
6599.96 3976
6600.72 3737
6601.49 3542
6602.26 3415
6603.02 3248
6603.79 3154
6604.56 3036
6605.33 3039
6606.09 3031
6606.86 3023
6607.63 3009
6608.39 3078
6609.16 3025
6609.93 3004
6610.70 3025
6611.46 3034
6612.23 2930
6613.00 2920
6613.77 2841
6614.53 2879
6615.30 2899
6616.07 2957
6616.84 3108
6617.60 3198
6618.37 3439
6619.14 3967
6619.91 4278
6620.68 4562
6621.44 4873
6622.21 5036
6622.98 4870
6623.75 4679
6624.52 4477
6625.28 4219
6626.05 3869
6626.82 3559
6627.59 3338
6628.36 3152
6629.13 3087
6629.89 3147
6630.66 3353
6631.43 3415
6632.20 3466
6632.97 3583
6633.74 3740
6634.51 3922
6635.27 3846
6636.04 3796
6636.81 3758
6637.58 3809
6638.35 3849
6639.12 3919
6639.89 4054
6640.66 4080
6641.43 4072
6642.19 3888
6642.96 3806
6643.73 3518
6644.50 3297
6645.27 3159
6646.04 2967
6646.81 2773
6647.58 2694
6648.35 2658
6649.12 2536
6649.89 2593
6650.66 2544
6651.43 2560
6652.20 2519
6652.97 2526
6653.74 2571
6654.51 2557
6655.28 2686
6656.05 2665
6656.82 2583
6657.59 2572
6658.36 2581
6659.13 2554
6659.90 2524
6660.67 2514
6661.44 2516
6662.21 2450
6662.98 2447
6663.75 2473
6664.52 2506
6665.29 2507
6666.06 2472
6666.83 2549
6667.60 2587
6668.37 2699
6669.14 2753
6669.91 2764
6670.68 2833
6671.46 2846
6672.23 2726
6673.00 2644
6673.77 2682
6674.54 2631
6675.31 2673
6676.08 2746
6676.85 2786
6677.62 2828
6678.40 2798
6679.17 2766
6679.94 2919
6680.71 2962
6681.48 3013
6682.25 3165
6683.02 3360
6683.80 3509
6684.57 3662
6685.34 3632
6686.11 3531
6686.88 3268
6687.65 3014
6688.43 2860
6689.20 2667
6689.97 2538
6690.74 2465
6691.51 2386
6692.29 2303
6693.06 2280
6693.83 2193
6694.60 2267
6695.37 2286
6696.15 2201
6696.92 2177
6697.69 2244
6698.46 2155
6699.24 2167
6700.01 2142
6700.78 2070
6701.55 2098
6702.33 1995
6703.10 2029
6703.87 1985
6704.64 2009
6705.42 1977
6706.19 1926
6706.96 1978
6707.74 1936
6708.51 1824
6709.28 1805
6710.06 1882
6710.83 1860
6711.60 1858
6712.37 1822
6713.15 1799
6713.92 1815
6714.69 1818
6715.47 1760
6716.24 1802
6717.01 1786
6717.79 1815
6718.56 1811
6719.34 1736
6720.11 1809
6720.88 1787
6721.66 1790
6722.43 1840
6723.20 1823
6723.98 1733
6724.75 1769
6725.53 1684
6726.30 1709
6727.07 1688
6727.85 1793
6728.62 1791
6729.40 1776
6730.17 1841
6730.95 1777
6731.72 1824
6732.49 1865
6733.27 1948
6734.04 1913
6734.82 1909
6735.59 1801
6736.37 1907
6737.14 1935
6737.92 1959
6738.69 2050
6739.47 1984
6740.24 2016
6741.01 2062
6741.79 2050
6742.56 1994
6743.34 2038
6744.11 2057
6744.89 2103
6745.67 2098
6746.44 2088
6747.22 2179
6747.99 2224
6748.77 2282
6749.54 2374
6750.32 2614
6751.09 2714
6751.87 2880
6752.64 2958
6753.42 2882
6754.19 2778
6754.97 2597
6755.75 2611
6756.52 2471
6757.30 2446
6758.07 2434
6758.85 2342
6759.63 2475
6760.40 2491
6761.18 2361
6761.95 2266
6762.73 2280
6763.51 2268
6764.28 2277
6765.06 2315
6765.83 2258
6766.61 2334
6767.39 2395
6768.16 2286
6768.94 2145
6769.72 2190
6770.49 2080
6771.27 2028
6772.05 1979
6772.82 1964
6773.60 1972
6774.38 1935
6775.15 1858
6775.93 1852
6776.71 1840
6777.48 1879
6778.26 1868
6779.04 1857
6779.82 1876
6780.59 1871
6781.37 1795
6782.15 1813
6782.92 1786
6783.70 1762
6784.48 1792
6785.26 1751
6786.03 1681
6786.81 1659
6787.59 1645
6788.37 1693
6789.14 1641
6789.92 1549
6790.70 1570
6791.48 1558
6792.25 1515
6793.03 1455
6793.81 1451
6794.59 1499
6795.37 1541
6796.14 1553
6796.92 1596
6797.70 1635
6798.48 1609
6799.26 1568
6800.04 1574
6800.81 1565
6801.59 1631
6802.37 1624
6803.15 1635
6803.93 1644
6804.71 1693
6805.48 1662
6806.26 1578
6807.04 1526
6807.82 1610
6808.60 1565
6809.38 1559
6810.16 1554
6810.94 1573
6811.71 1565
6812.49 1570
6813.27 1550
6814.05 1568
6814.83 1560
6815.61 1512
6816.39 1546
6817.17 1517
6817.95 1543
6818.73 1489
6819.51 1493
6820.29 1483
6821.07 1504
6821.84 1542
6822.62 1533
6823.40 1555
6824.18 1528
6824.96 1493
6825.74 1487
6826.52 1534
6827.30 1433
6828.08 1458
6828.86 1495
6829.64 1518
6830.42 1423
6831.20 1458
6831.98 1479
6832.76 1571
6833.54 1599
6834.32 1642
6835.10 1780
6835.88 1964
6836.66 2052
6837.44 2199
6838.22 2183
6839.01 2247
6839.79 2213
6840.57 2176
6841.35 2030
6842.13 1915
6842.91 1762
6843.69 1752
6844.47 1780
6845.25 1891
6846.03 1954
6846.81 2179
6847.59 2473
6848.37 2742
6849.16 3059
6849.94 3169
6850.72 3168
6851.50 3017
6852.28 2791
6853.06 2604
6853.84 2432
6854.62 2154
6855.41 2053
6856.19 1964
6856.97 1832
6857.75 1830
6858.53 1793
6859.31 1744
6860.10 1764
6860.88 1780
6861.66 1754
6862.44 1757
6863.22 1817
6864.00 1769
6864.79 1800
6865.57 1877
6866.35 1871
6867.13 1808
6867.91 1830
6868.70 1821
6869.48 1832
6870.26 1841
6871.04 1888
6871.83 1916
6872.61 1933
6873.39 2042
6874.17 2142
6874.96 2076
6875.74 2236
6876.52 2309
6877.30 2447
6878.09 2684
6878.87 3142
6879.65 3470
6880.43 3875
6881.22 4096
6882.00 4104
6882.78 3887
6883.57 3618
6884.35 3510
6885.13 3515
6885.92 3619
6886.70 3771
6887.48 3884
6888.27 3748
6889.05 3540
6889.83 3404
6890.62 3097
6891.40 2935
6892.18 2728
6892.97 2560
6893.75 2432
6894.53 2478
6895.32 2401
6896.10 2321
6896.88 2251
6897.67 2350
6898.45 2302
6899.24 2248
6900.02 2223
6900.80 2248
6901.59 2270
6902.37 2220
6903.16 2128
6903.94 2128
6904.73 2160
6905.51 2062
6906.29 2043
6907.08 2058
6907.86 2068
6908.65 2030
6909.43 1917
6910.22 1909
6911.00 1951
6911.79 1876
6912.57 1851
6913.35 1921
6914.14 1878
6914.92 1838
6915.71 1881
6916.49 1906
6917.28 1864
6918.06 1958
6918.85 1923
6919.63 1880
6920.42 1923
6921.20 1939
6921.99 1868
6922.78 1894
6923.56 1979
6924.35 1994
6925.13 2080
6925.92 2108
6926.70 2110
6927.49 2077
6928.27 2068
6929.06 2152
6929.84 2068
6930.63 2090
6931.42 2130
6932.20 2132
6932.99 2155
6933.77 2054
6934.56 2140
6935.35 2187
6936.13 2291
6936.92 2305
6937.70 2528
6938.49 2623
6939.28 2799
6940.06 3023
6940.85 3140
6941.63 3328
6942.42 3324
6943.21 3339
6943.99 3422
6944.78 3482
6945.57 3584
6946.35 3642
6947.14 3732
6947.93 3877
6948.71 3762
6949.50 3703
6950.29 3432
6951.07 3216
6951.86 3070
6952.65 3010
6953.44 2999
6954.22 2984
6955.01 2949
6955.80 2834
6956.58 2899
6957.37 2853
6958.16 2881
6958.95 2938
6959.73 2903
6960.52 2841
6961.31 3010
6962.09 3063
6962.88 3163
6963.67 3330
6964.46 3492
6965.25 3720
6966.03 3810
6966.82 4013
6967.61 4279
6968.40 4244
6969.18 4158
6969.97 4319
6970.76 4245
6971.55 4077
6972.34 4114
6973.12 4097
6973.91 4141
6974.70 4067
6975.49 4048
6976.28 4261
6977.07 4484
6977.85 4803
6978.64 5243
6979.43 6055
6980.22 7392
6981.01 9222
6981.80 11779
6982.59 14827
6983.37 17311
6984.16 19266
6984.95 20154
6985.74 19823
6986.53 18434
6987.32 16629
6988.11 14362
6988.90 11974
6989.69 9885
6990.47 8131
6991.26 6673
6992.05 5564
6992.84 4815
6993.63 4157
6994.42 3694
6995.21 3368
6996.00 3234
6996.79 3078
6997.58 2964
6998.37 3000
6999.16 2893
6999.95 2849
7000.74 2767
7001.53 2624
7002.32 2565
7003.11 2435
7003.90 2328
7004.69 2242
7005.48 2071
7006.27 2026
7007.06 1984
7007.85 2098
7008.64 2270
7009.43 2241
7010.22 2297
7011.01 2442
7011.80 2507
7012.59 2615
7013.38 2593
7014.17 2705
7014.96 2606
7015.75 2539
7016.54 2572
7017.33 2536
7018.12 2508
7018.91 2632
7019.70 2705
7020.49 2751
7021.28 2978
7022.07 3089
7022.87 3195
7023.66 3276
7024.45 3156
7025.24 3165
7026.03 3176
7026.82 3130
7027.61 2966
7028.40 2816
7029.19 2626
7029.99 2541
7030.78 2522
7031.57 2468
7032.36 2464
7033.15 2521
7033.94 2531
7034.74 2592
7035.53 2693
7036.32 2746
7037.11 2741
7037.90 2700
7038.69 2668
7039.49 2775
7040.28 2876
7041.07 2819
7041.86 2855
7042.65 2913
7043.45 2977
7044.24 2889
7045.03 2895
7045.82 2977
7046.61 3102
7047.41 3187
7048.20 3410
7048.99 3499
7049.78 3686
7050.58 3685
7051.37 3449
7052.16 3259
7052.95 3024
7053.75 2839
7054.54 2703
7055.33 2673
7056.13 2687
7056.92 2679
7057.71 2789
7058.50 2778
7059.30 2782
7060.09 2663
7060.88 2660
7061.68 2605
7062.47 2471
7063.26 2477
7064.06 2540
7064.85 2447
7065.64 2324
7066.44 2279
7067.23 2342
7068.02 2241
7068.82 2191
7069.61 2197
7070.40 2195
7071.20 2027
7071.99 2112
7072.78 1998
7073.58 1950
7074.37 1884
7075.17 1819
7075.96 1839
7076.75 1870
7077.55 1834
7078.34 1844
7079.14 1827
7079.93 1824
7080.72 1812
7081.52 1805
7082.31 1860
7083.11 1910
7083.90 1954
7084.70 2043
7085.49 2102
7086.28 2163
7087.08 2152
7087.87 2173
7088.67 2165
7089.46 2086
7090.26 1945
7091.05 1872
7091.85 1728
7092.64 1665
7093.44 1646
7094.23 1654
7095.03 1620
7095.82 1587
7096.62 1593
7097.41 1586
7098.21 1581
7099.00 1573
7099.80 1500
7100.59 1503
7101.39 1523
7102.18 1479
7102.98 1450
7103.77 1412
7104.57 1416
7105.37 1395
7106.16 1406
7106.96 1348
7107.75 1324
7108.55 1366
7109.34 1247
7110.14 1323
7110.94 1279
7111.73 1318
7112.53 1313
7113.32 1339
7114.12 1339
7114.92 1362
7115.71 1389
7116.51 1333
7117.30 1312
7118.10 1331
7118.90 1310
7119.69 1335
7120.49 1317
7121.29 1315
7122.08 1357
7122.88 1358
7123.68 1271
7124.47 1293
7125.27 1395
7126.07 1400
7126.86 1418
7127.66 1473
7128.46 1510
7129.25 1513
7130.05 1466
7130.85 1457
7131.64 1426
7132.44 1413
7133.24 1411
7134.04 1303
7134.83 1302
7135.63 1293
7136.43 1295
7137.23 1252
7138.02 1200
7138.82 1224
7139.62 1198
7140.42 1196
7141.21 1228
7142.01 1210
7142.81 1217
7143.61 1207
7144.40 1216
7145.20 1231
7146.00 1199
7146.80 1174
7147.59 1163
7148.39 1156
7149.19 1108
7149.99 1144
7150.79 1168
7151.59 1141
7152.38 1162
7153.18 1157
7153.98 1202
7154.78 1202
7155.58 1211
7156.38 1182
7157.17 1209
7157.97 1204
7158.77 1134
7159.57 1148
7160.37 1158
7161.17 1187
7161.97 1159
7162.76 1126
7163.56 1169
7164.36 1097
7165.16 1083
7165.96 1141
7166.76 1184
7167.56 1159
7168.36 1125
7169.16 1072
7169.96 1085
7170.75 1062
7171.55 1067
7172.35 1094
7173.15 1079
7173.95 1073
7174.75 1007
7175.55 985
7176.35 978
7177.15 966
7177.95 1021
7178.75 1001
7179.55 1001
7180.35 1060
7181.15 1089
7181.95 1087
7182.75 1051
7183.55 1107
7184.35 1064
7185.15 1064
7185.95 1028
7186.75 1039
7187.55 1015
7188.35 973
7189.15 1002
7189.95 1017
7190.75 980
7191.55 947
7192.35 960
7193.15 955
7193.95 910
7194.75 995
7195.55 961
7196.35 990
7197.15 954
7197.95 1042
7198.76 1019
7199.56 1008
7200.36 1031
7201.16 1031
7201.96 1008
7202.76 999
7203.56 973
7204.36 942
7205.16 1014
7205.96 1003
7206.77 945
7207.57 963
7208.37 993
7209.17 1092
7209.97 1024
7210.77 1067
7211.57 1044
7212.38 1020
7213.18 1033
7213.98 1062
7214.78 1101
7215.58 1124
7216.38 1133
7217.19 1111
7217.99 1117
7218.79 1131
7219.59 1140
7220.39 1169
7221.20 1133
7222.00 1080
7222.80 1089
7223.60 1108
7224.40 1087
7225.21 1111
7226.01 1117
7226.81 1130
7227.61 1077
7228.42 1085
7229.22 1102
7230.02 1117
7230.82 1208
7231.63 1326
7232.43 1400
7233.23 1604
7234.03 1702
7234.84 1689
7235.64 1785
7236.44 1758
7237.25 1736
7238.05 1576
7238.85 1490
7239.65 1413
7240.46 1290
7241.26 1228
7242.06 1248
7242.87 1181
7243.67 1149
7244.47 1111
7245.28 1094
7246.08 1081
7246.88 1125
7247.69 1125
7248.49 1152
7249.30 1131
7250.10 1078
7250.90 1182
7251.71 1159
7252.51 1231
7253.31 1226
7254.12 1228
7254.92 1237
7255.73 1175
7256.53 1172
7257.33 1142
7258.14 1169
7258.94 1132
7259.75 1128
7260.55 1114
7261.35 1114
7262.16 1070
7262.96 1099
7263.77 1118
7264.57 1131
7265.38 1157
7266.18 1180
7266.99 1186
7267.79 1243
7268.59 1210
7269.40 1165
7270.20 1142
7271.01 1168
7271.81 1253
7272.62 1283
7273.42 1267
7274.23 1324
7275.03 1274
7275.84 1261
7276.64 1263
7277.45 1323
7278.25 1469
7279.06 1521
7279.86 1765
7280.67 2018
7281.48 2242
7282.28 2548
7283.09 2737
7283.89 2743
7284.70 2649
7285.50 2510
7286.31 2381
7287.11 2154
7287.92 1902
7288.73 1674
7289.53 1553
7290.34 1456
7291.14 1378
7291.95 1288
7292.76 1271
7293.56 1239
7294.37 1203
7295.17 1281
7295.98 1299
7296.79 1306
7297.59 1300
7298.40 1281
7299.21 1308
7300.01 1308
7300.82 1297
7301.62 1286
7302.43 1265
7303.24 1283
7304.04 1317
7304.85 1293
7305.66 1379
7306.46 1352
7307.27 1380
7308.08 1405
7308.89 1460
7309.69 1554
7310.50 1547
7311.31 1497
7312.11 1528
7312.92 1528
7313.73 1632
7314.53 1811
7315.34 2067
7316.15 2327
7316.96 2723
7317.76 2958
7318.57 3089
7319.38 2953
7320.19 2852
7320.99 2742
7321.80 2495
7322.61 2196
7323.42 1997
7324.22 1889
7325.03 1730
7325.84 1640
7326.65 1557
7327.46 1456
7328.26 1419
7329.07 1395
7329.88 1449
7330.69 1449
7331.50 1421
7332.30 1434
7333.11 1386
7333.92 1467
7334.73 1487
7335.54 1470
7336.35 1515
7337.15 1534
7337.96 1616
7338.77 1567
7339.58 1599
7340.39 1526
7341.20 1522
7342.01 1476
7342.82 1362
7343.62 1299
7344.43 1250
7345.24 1212
7346.05 1212
7346.86 1197
7347.67 1224
7348.48 1154
7349.29 1151
7350.10 1142
7350.91 1073
7351.71 1114
7352.52 1111
7353.33 1095
7354.14 1105
7354.95 1085
7355.76 1105
7356.57 1111
7357.38 1107
7358.19 1109
7359.00 1082
7359.81 1055
7360.62 1065
7361.43 1061
7362.24 1054
7363.05 1063
7363.86 1059
7364.67 1091
7365.48 1077
7366.29 1091
7367.10 1093
7367.91 1112
7368.72 1052
7369.53 1000
7370.34 1041
7371.15 1072
7371.96 1012
7372.77 1002
7373.58 1029
7374.39 1068
7375.20 1099
7376.01 1114
7376.82 1200
7377.63 1200
7378.45 1241
7379.26 1270
7380.07 1385
7380.88 1324
7381.69 1303
7382.50 1228
7383.31 1229
7384.12 1180
7384.93 1135
7385.74 1092
7386.56 1080
7387.37 1022
7388.18 978
7388.99 1001
7389.80 947
7390.61 963
7391.42 1010
7392.24 986
7393.05 956
7393.86 1015
7394.67 969
7395.48 990
7396.29 961
7397.10 940
7397.92 1019
7398.73 975
7399.54 935
7400.35 994
7401.16 969
7401.98 1012
7402.79 1008
7403.60 988
7404.41 960
7405.23 953
7406.04 922
7406.85 919
7407.66 915
7408.47 880
7409.29 901
7410.10 881
7410.91 899
7411.72 876
7412.54 878
7413.35 881
7414.16 884
7414.98 814
7415.79 790
7416.60 805
7417.41 838
7418.23 839
7419.04 784
7419.85 820
7420.67 806
7421.48 821
7422.29 831
7423.11 805
7423.92 809
7424.73 835
7425.54 835
7426.36 832
7427.17 846
7427.99 827
7428.80 847
7429.61 819
7430.43 810
7431.24 835
7432.05 789
7432.87 828
7433.68 830
7434.49 754
7435.31 803
7436.12 829
7436.94 808
7437.75 766
7438.56 811
7439.38 806
7440.19 821
7441.01 839
7441.82 858
7442.64 819
7443.45 794
7444.26 863
7445.08 789
7445.89 827
7446.71 827
7447.52 801
7448.34 765
7449.15 809
7449.97 838
7450.78 821
7451.59 806
7452.41 801
7453.22 812
7454.04 787
7454.85 773
7455.67 755
7456.48 791
7457.30 803
7458.11 771
7458.93 775
7459.74 821
7460.56 773
7461.38 798
7462.19 793
7463.01 775
7463.82 723
7464.64 790
7465.45 824
7466.27 778
7467.08 745
7467.90 751
7468.72 821
7469.53 823
7470.35 787
7471.16 816
7471.98 805
7472.79 818
7473.61 790
7474.43 825
7475.24 859
7476.06 869
7476.87 802
7477.69 838
7478.51 817
7479.32 774
7480.14 814
7480.96 832
7481.77 802
7482.59 794
7483.41 773
7484.22 823
7485.04 780
7485.85 800
7486.67 788
7487.49 791
7488.31 818
7489.12 782
7489.94 795
7490.76 794
7491.57 757
7492.39 792
7493.21 815
7494.02 781
7494.84 762
7495.66 814
7496.48 803
7497.29 775
7498.11 789
7498.93 785
7499.74 823
7500.56 842
7501.38 852
7502.20 848
7503.01 831
7503.83 796
7504.65 831
7505.47 804
7506.29 843
7507.10 837
7507.92 810
7508.74 848
7509.56 766
7510.37 772
7511.19 795
7512.01 790
7512.83 773
7513.65 817
7514.47 823
7515.28 819
7516.10 801
7516.92 789
7517.74 799
7518.56 790
7519.38 813
7520.19 768
7521.01 766
7521.83 785
7522.65 804
7523.47 784
7524.29 795
7525.11 819
7525.92 835
7526.74 827
7527.56 823
7528.38 835
7529.20 863
7530.02 856
7530.84 881
7531.66 859
7532.48 907
7533.30 919
7534.12 848
7534.93 834
7535.75 855
7536.57 900
7537.39 810
7538.21 851
7539.03 933
7539.85 895
7540.67 900
7541.49 906
7542.31 934
7543.13 981
7543.95 1000
7544.77 929
7545.59 903
7546.41 871
7547.23 894
7548.05 941
7548.87 903
7549.69 887
7550.51 847
7551.33 819
7552.15 820
7552.97 882
7553.79 915
7554.61 905
7555.43 892
7556.25 857
7557.07 930
7557.89 910
7558.71 914
7559.53 933
7560.36 958
7561.18 962
7562.00 957
7562.82 965
7563.64 962
7564.46 974
7565.28 937
7566.10 931
7566.92 961
7567.74 976
7568.56 1001
7569.39 966
7570.21 1010
7571.03 959
7571.85 953
7572.67 1014
7573.49 1003
7574.31 948
7575.14 1021
7575.96 1048
7576.78 1008
7577.60 1009
7578.42 1067
7579.24 1069
7580.06 1111
7580.89 1085
7581.71 1108
7582.53 1194
7583.35 1146
7584.17 1144
7585.00 1183
7585.82 1223
7586.64 1163
7587.46 1235
7588.29 1284
7589.11 1300
7589.93 1272
7590.75 1265
7591.57 1241
7592.40 1318
7593.22 1331
7594.04 1326
7594.86 1388
7595.69 1439
7596.51 1409
7597.33 1432
7598.15 1460
7598.98 1498
7599.80 1520
7600.62 1605
7601.45 1753
7602.27 1829
7603.09 1852
7603.92 1881
7604.74 1888
7605.56 1845
7606.38 1781
7607.21 1738
7608.03 1718
7608.85 1621
7609.68 1609
7610.50 1500
7611.32 1446
7612.15 1488
7612.97 1609
7613.80 1609
7614.62 1718
7615.44 1880
7616.27 1920
7617.09 1968
7617.91 1962
7618.74 1996
7619.56 1947
7620.39 1840
7621.21 1796
7622.03 1781
7622.86 1760
7623.68 1751
7624.51 1840
7625.33 1836
7626.15 1850
7626.98 1892
7627.80 2023
7628.63 2185
7629.45 2286
7630.28 2278
7631.10 2237
7631.93 2255
7632.75 2185
7633.58 2083
7634.40 1911
7635.22 1827
7636.05 1684
7636.87 1596
7637.70 1520
7638.52 1410
7639.35 1420
7640.17 1425
7641.00 1452
7641.82 1544
7642.65 1614
7643.47 1722
7644.30 1775
7645.13 1780
7645.95 1761
7646.78 1772
7647.60 1724
7648.43 1718
7649.25 1684
7650.08 1587
7650.90 1518
7651.73 1448
7652.55 1399
7653.38 1303
7654.21 1275
7655.03 1253
7655.86 1140
7656.68 1171
7657.51 1160
7658.34 1076
7659.16 1059
7659.99 1051
7660.81 1048
7661.64 1113
7662.47 1088
7663.29 1128
7664.12 1102
7664.95 1098
7665.77 1106
7666.60 1118
7667.42 1092
7668.25 1125
7669.08 1097
7669.90 1057
7670.73 1058
7671.56 1036
7672.38 1032
7673.21 1052
7674.04 1043
7674.87 1073
7675.69 1052
7676.52 1036
7677.35 1065
7678.17 1037
7679.00 1067
7679.83 1061
7680.65 1162
7681.48 1266
7682.31 1351
7683.14 1424
7683.96 1439
7684.79 1380
7685.62 1350
7686.45 1334
7687.27 1260
7688.10 1193
7688.93 1131
7689.76 1143
7690.58 1158
7691.41 1146
7692.24 1125
7693.07 1177
7693.90 1165
7694.72 1180
7695.55 1299
7696.38 1380
7697.21 1333
7698.04 1355
7698.86 1356
7699.69 1376
7700.52 1265
7701.35 1155
7702.18 1210
7703.01 1120
7703.83 1090
7704.66 1081
7705.49 986
7706.32 1058
7707.15 1033
7707.98 1014
7708.81 1025
7709.63 1029
7710.46 1044
7711.29 1062
7712.12 1017
7712.95 998
7713.78 997
7714.61 1002
7715.44 970
7716.27 965
7717.10 988
7717.93 969
7718.75 937
7719.58 904
7720.41 965
7721.24 961
7722.07 906
7722.90 933
7723.73 917
7724.56 981
7725.39 983
7726.22 1003
7727.05 1053
7727.88 1019
7728.71 1028
7729.54 943
7730.37 968
7731.20 986
7732.03 927
7732.86 903
7733.69 914
7734.52 830
7735.35 813
7736.18 862
7737.01 838
7737.84 841
7738.67 867
7739.50 824
7740.33 842
7741.16 856
7741.99 853
7742.82 892
7743.65 888
7744.48 966
7745.31 959
7746.14 1028
7746.98 1020
7747.81 1030
7748.64 1022
7749.47 957
7750.30 911
7751.13 876
7751.96 877
7752.79 800
7753.62 841
7754.45 819
7755.29 838
7756.12 837
7756.95 858
7757.78 817
7758.61 828
7759.44 769
7760.27 819
7761.11 834
7761.94 789
7762.77 758
7763.60 748
7764.43 774
7765.26 797
7766.10 776
7766.93 740
7767.76 751
7768.59 792
7769.42 822
7770.26 824
7771.09 803
7771.92 759
7772.75 778
7773.58 775
7774.42 766
7775.25 761
7776.08 804
7776.91 758
7777.75 765
7778.58 767
7779.41 766
7780.24 748
7781.08 795
7781.91 792
7782.74 769
7783.57 781
7784.41 820
7785.24 816
7786.07 837
7786.91 824
7787.74 767
7788.57 789
7789.40 842
7790.24 813
7791.07 796
7791.90 793
7792.74 825
7793.57 828
7794.40 841
7795.24 803
7796.07 836
7796.90 878
7797.74 849
7798.57 898
7799.40 877
7800.24 866
7801.07 923
7801.91 926
7802.74 938
7803.57 989
7804.41 944
7805.24 959
7806.07 955
7806.91 965
7807.74 986
7808.58 989
7809.41 963
7810.25 1087
7811.08 1172
7811.91 1132
7812.75 1183
7813.58 1211
7814.42 1219
7815.25 1185
7816.09 1204
7816.92 1252
7817.75 1285
7818.59 1302
7819.42 1343
7820.26 1376
7821.09 1509
7821.93 1461
7822.76 1531
7823.60 1450
7824.43 1407
7825.27 1298
7826.10 1201
7826.94 1226
7827.77 1190
7828.61 1133
7829.44 1149
7830.28 1199
7831.11 1278
7831.95 1264
7832.78 1306
7833.62 1366
7834.46 1358
7835.29 1293
7836.13 1309
7836.96 1246
7837.80 1133
7838.63 1063
7839.47 1070
7840.31 1045
7841.14 1042
7841.98 1015
7842.81 956
7843.65 949
7844.48 950
7845.32 986
7846.16 976
7846.99 946
7847.83 951
7848.67 935
7849.50 917
7850.34 948
7851.17 937
7852.01 943
7852.85 914
7853.68 966
7854.52 945
7855.36 897
7856.19 921
7857.03 928
7857.87 939
7858.70 956
7859.54 914
7860.38 919
7861.21 910
7862.05 861
7862.89 914
7863.72 939
7864.56 938
7865.40 916
7866.24 940
7867.07 915
7867.91 976
7868.75 946
7869.59 942
7870.42 979
7871.26 1001
7872.10 1005
7872.94 1029
7873.77 1125
7874.61 1125
7875.45 1182
7876.29 1291
7877.12 1320
7877.96 1297
7878.80 1336
7879.64 1357
7880.47 1359
7881.31 1352
7882.15 1367
7882.99 1297
7883.83 1205
7884.66 1136
7885.50 1134
7886.34 1083
7887.18 1073
7888.02 1127
7888.86 1210
7889.69 1194
7890.53 1225
7891.37 1208
7892.21 1212
7893.05 1196
7893.89 1133
7894.73 1092
7895.56 1052
7896.40 1092
7897.24 993
7898.08 1031
7898.92 1045
7899.76 1006
7900.60 974
7901.44 939
7902.28 989
7903.12 1020
7903.95 1032
7904.79 1013
7905.63 1011
7906.47 1012
7907.31 932
7908.15 1063
7908.99 1002
7909.83 973
7910.67 1017
7911.51 1069
7912.35 1156
7913.19 1239
7914.03 1303
7914.87 1404
7915.71 1472
7916.55 1545
7917.39 1508
7918.23 1522
7919.07 1522
7919.91 1467
7920.75 1313
7921.59 1182
7922.43 1141
7923.27 1083
7924.11 1005
7924.95 976
7925.79 924
7926.63 895
7927.47 916
7928.31 890
7929.15 913
7929.99 959
7930.83 908
7931.67 870
7932.51 938
7933.35 902
7934.19 870
7935.04 911
7935.88 912
7936.72 847
7937.56 841
7938.40 856
7939.24 863
7940.08 857
7940.92 845
7941.76 911
7942.60 896
7943.45 870
7944.29 926
7945.13 922
7945.97 947
7946.81 928
7947.65 1006
7948.49 1035
7949.34 1058
7950.18 1037
7951.02 1041
7951.86 1146
7952.70 1225
7953.54 1189
7954.39 1236
7955.23 1219
7956.07 1203
7956.91 1208
7957.75 1210
7958.60 1242
7959.44 1193
7960.28 1216
7961.12 1207
7961.96 1210
7962.81 1264
7963.65 1362
7964.49 1521
7965.33 1593
7966.18 1743
7967.02 1768
7967.86 1754
7968.70 1748
7969.55 1547
7970.39 1442
7971.23 1302
7972.08 1219
7972.92 1148
7973.76 1096
7974.60 1091
7975.45 1025
7976.29 1012
7977.13 995
7977.98 989
7978.82 930
7979.66 985
7980.51 967
7981.35 940
7982.19 953
7983.04 900
7983.88 919
7984.72 935
7985.57 874
7986.41 882
7987.25 909
7988.10 855
7988.94 847
7989.78 824
7990.63 817
7991.47 797
7992.32 820
7993.16 778
7994.00 764
7994.85 773
7995.69 724
7996.54 718
7997.38 759
7998.22 740
7999.07 748
7999.91 736
8000.76 739
8001.60 745
8002.45 756
8003.29 726
8004.13 698
8004.98 685
8005.82 708
8006.67 713
8007.51 658
8008.36 681
8009.20 620
8010.05 638
8010.89 613
8011.74 624
8012.58 637
8013.43 596
8014.27 628
8015.12 636
8015.96 652
8016.81 619
8017.65 618
8018.50 606
8019.34 648
8020.19 637
8021.03 631
8021.88 635
8022.72 640
8023.57 665
8024.41 628
8025.26 651
8026.11 622
8026.95 613
8027.80 597
8028.64 611
8029.49 611
8030.33 617
8031.18 648
8032.03 628
8032.87 622
8033.72 613
8034.56 621
8035.41 645
8036.26 599
8037.10 624
8037.95 589
8038.80 659
8039.64 672
8040.49 658
8041.34 653
8042.18 605
8043.03 642
8043.87 627
8044.72 623
8045.57 612
8046.41 652
8047.26 617
8048.11 639
8048.96 682
8049.80 609
8050.65 612
8051.50 615
8052.34 600
8053.19 598
8054.04 603
8054.88 590
8055.73 624
8056.58 621
8057.43 567
8058.27 566
8059.12 574
8059.97 551
8060.82 577
8061.66 551
8062.51 564
8063.36 579
8064.21 561
8065.05 577
8065.90 583
8066.75 568
8067.60 561
8068.44 583
8069.29 534
8070.14 558
8070.99 518
8071.84 554
8072.68 548
8073.53 541
8074.38 534
8075.23 572
8076.08 521
8076.93 513
8077.77 536
8078.62 545
8079.47 552
8080.32 544
8081.17 551
8082.02 584
8082.87 566
8083.71 564
8084.56 541
8085.41 549
8086.26 528
8087.11 536
8087.96 540
8088.81 536
8089.66 563
8090.51 517
8091.35 527
8092.20 535
8093.05 541
8093.90 549
8094.75 531
8095.60 529
8096.45 513
8097.30 557
8098.15 537
8099.00 533
8099.85 533
8100.70 519
8101.55 528
8102.40 538
8103.25 532
8104.10 538
8104.95 534
8105.80 544
8106.65 535
8107.50 558
8108.35 529
8109.20 533
8110.05 560
8110.90 536
8111.75 542
8112.60 546
8113.45 555
8114.30 538
8115.15 528
8116.00 536
8116.85 552
8117.70 568
8118.55 530
8119.40 570
8120.25 593
8121.10 592
8121.95 583
8122.80 581
8123.65 586
8124.50 597
8125.35 634
8126.20 621
8127.06 623
8127.91 624
8128.76 616
8129.61 650
8130.46 679
8131.31 679
8132.16 722
8133.01 706
8133.86 665
8134.72 635
8135.57 634
8136.42 618
8137.27 593
8138.12 677
8138.97 606
8139.83 621
8140.68 608
8141.53 610
8142.38 622
8143.23 614
8144.08 609
8144.94 646
8145.79 652
8146.64 649
8147.49 626
8148.34 653
8149.20 629
8150.05 652
8150.90 672
8151.75 707
8152.60 732
8153.46 763
8154.31 717
8155.16 721
8156.01 726
8156.87 705
8157.72 692
8158.57 662
8159.42 641
8160.28 584
8161.13 594
8161.98 632
8162.84 571
8163.69 555
8164.54 554
8165.39 548
8166.25 516
8167.10 561
8167.95 572
8168.81 562
8169.66 584
8170.51 557
8171.37 593
8172.22 575
8173.07 537
8173.93 566
8174.78 520
8175.63 526
8176.49 534
8177.34 518
8178.19 494
8179.05 481
8179.90 488
8180.76 520
8181.61 478
8182.46 510
8183.32 510
8184.17 489
8185.02 509
8185.88 519
8186.73 491
8187.59 489
8188.44 510
8189.30 497
8190.15 503
8191.00 493
8191.86 471
8192.71 509
8193.57 517
8194.42 513
8195.28 523
8196.13 494
8196.99 478
8197.84 480
8198.69 511
8199.55 476
8200.40 509
8201.26 486
8202.11 488
8202.97 486
8203.82 502
8204.68 489
8205.53 512
8206.39 518
8207.24 484
8208.10 520
8208.95 478
8209.81 496
8210.67 518
8211.52 530
8212.38 556
8213.23 545
8214.09 572
8214.94 530
8215.80 535
8216.65 519
8217.51 543
8218.37 542
8219.22 512
8220.08 507
8220.93 540
8221.79 553
8222.64 501
8223.50 485
8224.36 519
8225.21 539
8226.07 523
8226.92 472
8227.78 492
8228.64 487
8229.49 481
8230.35 497
8231.21 475
8232.06 464
8232.92 483
8233.78 515
8234.63 490
8235.49 472
8236.35 455
8237.20 448
8238.06 478
8238.92 497
8239.77 477
8240.63 480
8241.49 491
8242.34 484
8243.20 468
8244.06 448
8244.91 491
8245.77 488
8246.63 469
8247.49 486
8248.34 472
8249.20 478
8250.06 496
8250.92 475
8251.77 415
8252.63 445
8253.49 475
8254.35 462
8255.20 465
8256.06 430
8256.92 472
8257.78 473
8258.63 496
8259.49 491
8260.35 449
8261.21 497
8262.07 504
8262.92 491
8263.78 487
8264.64 470
8265.50 502
8266.36 483
8267.22 517
8268.07 506
8268.93 483
8269.79 541
8270.65 542
8271.51 501
8272.37 543
8273.22 559
8274.08 524
8274.94 611
8275.80 576
8276.66 611
8277.52 604
8278.38 632
8279.24 661
8280.09 615
8280.95 609
8281.81 558
8282.67 591
8283.53 527
8284.39 558
8285.25 575
8286.11 586
8286.97 540
8287.83 542
8288.69 575
8289.55 555
8290.41 596
8291.26 613
8292.12 673
8292.98 612
8293.84 600
8294.70 632
8295.56 593
8296.42 567
8297.28 517
8298.14 564
8299.00 562
8299.86 541
8300.72 553
8301.58 536
8302.44 563
8303.30 548
8304.16 525
8305.02 527
8305.88 535
8306.74 475
8307.60 458
8308.46 512
8309.33 498
8310.19 491
8311.05 468
8311.91 496
8312.77 493
8313.63 501
8314.49 491
8315.35 487
8316.21 504
8317.07 445
8317.93 485
8318.79 492
8319.65 507
8320.52 493
8321.38 514
8322.24 484
8323.10 489
8323.96 488
8324.82 463
8325.68 489
8326.54 477
8327.41 449
8328.27 468
8329.13 445
8329.99 499
8330.85 480
8331.71 497
8332.57 503
8333.44 506
8334.30 489
8335.16 463
8336.02 484
8336.88 461
8337.75 477
8338.61 496
8339.47 536
8340.33 516
8341.19 461
8342.06 518
8342.92 522
8343.78 513
8344.64 530
8345.50 498
8346.37 512
8347.23 523
8348.09 513
8348.95 493
8349.82 524
8350.68 543
8351.54 510
8352.40 487
8353.27 490
8354.13 499
8354.99 506
8355.86 530
8356.72 517
8357.58 542
8358.45 521
8359.31 481
8360.17 497
8361.03 502
8361.90 506
8362.76 473
8363.62 476
8364.49 501
8365.35 516
8366.21 498
8367.08 480
8367.94 496
8368.80 526
8369.67 497
8370.53 496
8371.40 509
8372.26 484
8373.12 521
8373.99 537
8374.85 506
8375.71 473
8376.58 481
8377.44 499
8378.31 512
8379.17 501
8380.03 484
8380.90 521
8381.76 524
8382.63 533
8383.49 568
8384.36 569
8385.22 579
8386.08 549
8386.95 566
8387.81 524
8388.68 542
8389.54 555
8390.41 532
8391.27 553
8392.14 544
8393.00 535
8393.87 514
8394.73 560
8395.60 536
8396.46 546
8397.33 551
8398.19 593
8399.06 592
8399.92 546
8400.79 601
8401.65 577
8402.52 571
8403.38 589
8404.25 592
8405.11 583
8405.98 568
8406.84 576
8407.71 573
8408.58 614
8409.44 619
8410.31 620
8411.17 610
8412.04 622
8412.90 639
8413.77 648
8414.64 600
8415.50 628
8416.37 632
8417.23 649
8418.10 640
8418.97 684
8419.83 655
8420.70 648
8421.56 670
8422.43 693
8423.30 672
8424.16 680
8425.03 738
8425.90 762
8426.76 764
8427.63 764
8428.50 739
8429.36 754
8430.23 782
8431.10 775
8431.96 766
8432.83 762
8433.70 808
8434.56 838
8435.43 865
8436.30 891
8437.16 954
8438.03 959
8438.90 987
8439.77 998
8440.63 1050
8441.50 1071
8442.37 1085
8443.24 1091
8444.10 1095
8444.97 1073
8445.84 1088
8446.71 1092
8447.57 1112
8448.44 1153
8449.31 1186
8450.18 1334
8451.04 1471
8451.91 1616
8452.78 1834
8453.65 2066
8454.52 2199
8455.38 2099
8456.25 2140
8457.12 2030
8457.99 1856
8458.86 1716
8459.72 1623
8460.59 1490
8461.46 1319
8462.33 1291
8463.20 1214
8464.07 1124
8464.93 1119
8465.80 1064
8466.67 951
8467.54 929
8468.41 963
8469.28 936
8470.15 947
8471.02 919
8471.88 931
8472.75 915
8473.62 918
8474.49 972
8475.36 938
8476.23 930
8477.10 977
8477.97 1062
8478.84 1078
8479.71 1067
8480.58 1067
8481.44 1042
8482.31 1061
8483.18 1016
8484.05 1007
8484.92 986
8485.79 958
8486.66 947
8487.53 941
8488.40 897
8489.27 888
8490.14 893
8491.01 887
8491.88 927
8492.75 911
8493.62 930
8494.49 869
8495.36 858
8496.23 843
8497.10 909
8497.97 901
8498.84 896
8499.71 864
8500.58 869
8501.45 852
8502.32 876
8503.19 831
8504.06 872
8504.93 920
8505.80 931
8506.67 933
8507.55 940
8508.42 944
8509.29 994
8510.16 976
8511.03 983
8511.90 997
8512.77 983
8513.64 957
8514.51 955
8515.38 993
8516.25 1023
8517.13 995
8518.00 1057
8518.87 1118
8519.74 1179
8520.61 1309
8521.48 1528
8522.35 1725
8523.23 1844
8524.10 1978
8524.97 2012
8525.84 2112
8526.71 1984
8527.58 1803
8528.46 1684
8529.33 1531
8530.20 1334
8531.07 1297
8531.94 1270
8532.81 1181
8533.69 1099
8534.56 1074
8535.43 1085
8536.30 1014
8537.18 1001
8538.05 991
8538.92 934
8539.79 941
8540.66 927
8541.54 942
8542.41 913
8543.28 910
8544.15 826
8545.03 809
8545.90 859
8546.77 936
8547.64 922
8548.52 945
8549.39 1021
8550.26 1148
8551.14 1244
8552.01 1318
8552.88 1356
8553.76 1360
8554.63 1357
8555.50 1300
8556.37 1180
8557.25 1110
8558.12 1062
8558.99 1004
8559.87 997
8560.74 951
8561.61 946
8562.49 932
8563.36 927
8564.24 907
8565.11 867
8565.98 863
8566.86 787
8567.73 829
8568.60 815
8569.48 822
8570.35 843
8571.23 805
8572.10 801
8572.97 770
8573.85 808
8574.72 835
8575.60 796
8576.47 784
8577.34 809
8578.22 800
8579.09 792
8579.97 823
8580.84 849
8581.72 822
8582.59 854
8583.47 815
8584.34 848
8585.21 883
8586.09 860
8586.96 887
8587.84 850
8588.71 904
8589.59 926
8590.46 889
8591.34 882
8592.21 894
8593.09 895
8593.96 930
8594.84 888
8595.71 915
8596.59 914
8597.46 890
8598.34 904
8599.22 917
8600.09 937
8600.97 922
8601.84 1012
8602.72 993
8603.59 965
8604.47 999
8605.34 988
8606.22 998
8607.10 1000
8607.97 987
8608.85 993
8609.72 983
8610.60 930
8611.47 1021
8612.35 1016
8613.23 1001
8614.10 1011
8614.98 1033
8615.86 1050
8616.73 1061
8617.61 1094
8618.48 1131
8619.36 1124
8620.24 1105
8621.11 1101
8621.99 1179
8622.87 1184
8623.74 1185
8624.62 1161
8625.50 1229
8626.37 1253
8627.25 1213
8628.13 1229
8629.00 1269
8629.88 1247
8630.76 1239
8631.64 1265
8632.51 1293
8633.39 1294
8634.27 1283
8635.14 1321
8636.02 1346
8636.90 1365
8637.78 1397
8638.65 1405
8639.53 1412
8640.41 1431
8641.29 1417
8642.16 1466
8643.04 1478
8643.92 1526
8644.80 1549
8645.67 1591
8646.55 1607
8647.43 1635
8648.31 1633
8649.18 1599
8650.06 1687
8650.94 1659
8651.82 1719
8652.70 1711
8653.58 1734
8654.45 1800
8655.33 1817
8656.21 1887
8657.09 1893
8657.97 2071
8658.84 2134
8659.72 2341
8660.60 2462
8661.48 2584
8662.36 2691
8663.24 2813
8664.12 2863
8664.99 2801
8665.87 2750
8666.75 2747
8667.63 2798
8668.51 2990
8669.39 3156
8670.27 3379
8671.15 3542
8672.03 3715
8672.91 3879
8673.78 3785
8674.66 3570
8675.54 3497
8676.42 3299
8677.30 2985
8678.18 2785
8679.06 2494
8679.94 2332
8680.82 2220
8681.70 2100
8682.58 2058
8683.46 2136
8684.34 2198
8685.22 2294
8686.10 2485
8686.98 2774
8687.86 3201
8688.74 3625
8689.62 4010
8690.50 4288
8691.38 4451
8692.26 4559
8693.14 4172
8694.02 3896
8694.90 3533
8695.78 3215
8696.66 2913
8697.54 2684
8698.42 2510
8699.30 2352
8700.18 2303
8701.06 2141
8701.94 2067
8702.82 1925
8703.70 1856
8704.58 1775
8705.46 1623
8706.34 1530
8707.23 1460
8708.11 1418
8708.99 1381
8709.87 1308
8710.75 1287
8711.63 1288
8712.51 1241
8713.39 1223
8714.27 1222
8715.16 1178
8716.04 1149
8716.92 1171
8717.80 1204
8718.68 1171
8719.56 1142
8720.44 1154
8721.33 1148
8722.21 1156
8723.09 1172
8723.97 1155
8724.85 1158
8725.73 1219
8726.62 1245
8727.50 1309
8728.38 1295
8729.26 1304
8730.14 1310
8731.03 1272
8731.91 1277
8732.79 1233
8733.67 1192
8734.55 1196
8735.44 1183
8736.32 1175
8737.20 1160
8738.08 1148
8738.97 1123
8739.85 1136
8740.73 1148
8741.61 1096
8742.50 1137
8743.38 1108
8744.26 1096
8745.14 1135
8746.03 1108
8746.91 1128
8747.79 1147
8748.68 1168
8749.56 1139
8750.44 1124
8751.33 1165
8752.21 1201
8753.09 1208
8753.97 1258
8754.86 1225
8755.74 1225
8756.62 1298
8757.51 1293
8758.39 1274
8759.28 1302
8760.16 1273
8761.04 1244
8761.93 1250
8762.81 1242
8763.69 1233
8764.58 1213
8765.46 1231
8766.34 1249
8767.23 1249
8768.11 1204
8769.00 1200
8769.88 1187
8770.76 1141
8771.65 1139
8772.53 1170
8773.42 1132
8774.30 1108
8775.19 1076
8776.07 1093
8776.95 1170
8777.84 1183
8778.72 1217
8779.61 1270
8780.49 1265
8781.38 1275
8782.26 1259
8783.15 1274
8784.03 1232
8784.92 1166
8785.80 1153
8786.69 1133
8787.57 1082
8788.46 1075
8789.34 1081
8790.23 1064
8791.11 1039
8792.00 1023
8792.88 1007
8793.77 985
8794.65 966
8795.54 930
8796.42 907
8797.31 900
8798.19 879
8799.08 889
8799.96 962
8800.85 912
8801.74 918
8802.62 888
8803.51 875
8804.39 837
8805.28 860
8806.16 865
8807.05 840
8807.94 834
8808.82 826
8809.71 789
8810.59 823
8811.48 844
8812.37 865
8813.25 893
8814.14 870
8815.03 913
8815.91 916
8816.80 909
8817.68 899
8818.57 886
8819.46 857
8820.34 868
8821.23 817
8822.12 772
8823.00 776
8823.89 789
8824.78 798
8825.66 773
8826.55 777
8827.44 778
8828.33 747
8829.21 805
8830.10 765
8830.99 726
8831.87 764
8832.76 761
8833.65 738
8834.54 711
8835.42 752
8836.31 755
8837.20 697
8838.08 715
8838.97 744
8839.86 746
8840.75 708
8841.64 760
8842.52 778
8843.41 767
8844.30 773
8845.19 749
8846.07 727
8846.96 721
8847.85 724
8848.74 668
8849.63 665
8850.51 676
8851.40 665
8852.29 675
8853.18 632
8854.07 626
8854.96 672
8855.84 644
8856.73 648
8857.62 674
8858.51 624
8859.40 634
8860.29 643
8861.17 643
8862.06 672
8862.95 643
8863.84 671
8864.73 671
8865.62 631
8866.51 611
8867.40 605
8868.29 628
8869.17 622
8870.06 630
8870.95 538
8871.84 599
8872.73 615
8873.62 545
8874.51 592
8875.40 595
8876.29 604
8877.18 559
8878.07 545
8878.96 545
8879.85 577
8880.74 580
8881.63 542
8882.51 549
8883.40 554
8884.29 549
8885.18 546
8886.07 540
8886.96 535
8887.85 517
8888.74 532
8889.63 526
8890.52 544
8891.41 506
8892.30 506
8893.19 500
8894.09 513
8894.98 528
8895.87 524
8896.76 529
8897.65 496
8898.54 487
8899.43 511
8900.32 499
8901.21 549
8902.10 512
8902.99 531
8903.88 511
8904.77 485
8905.66 513
8906.55 520
8907.44 502
8908.34 520
8909.23 525
8910.12 504
8911.01 509
8911.90 540
8912.79 514
8913.68 514
8914.57 531
8915.47 506
8916.36 494
8917.25 482
8918.14 522
8919.03 512
8919.92 480
8920.81 555
8921.71 502
8922.60 450
8923.49 472
8924.38 494
8925.27 530
8926.16 499
8927.06 494
8927.95 508
8928.84 483
8929.73 457
8930.62 464
8931.52 447
8932.41 444
8933.30 445
8934.19 459
8935.09 462
8935.98 469
8936.87 450
8937.76 458
8938.66 466
8939.55 440
8940.44 450
8941.33 419
8942.23 454
8943.12 409
8944.01 452
8944.90 465
8945.80 468
8946.69 448
8947.58 421
8948.48 464
8949.37 426
8950.26 422
8951.16 413
8952.05 423
8952.94 435
8953.84 429
8954.73 442
8955.62 451
8956.52 437
8957.41 440
8958.30 432
8959.20 453
8960.09 436
8960.98 458
8961.88 462
8962.77 461
8963.66 463
8964.56 442
8965.45 467
8966.35 456
8967.24 456
8968.13 459
8969.03 428
8969.92 412
8970.82 439
8971.71 433
8972.60 432
8973.50 422
8974.39 425
8975.29 392
8976.18 432
8977.08 409
8977.97 405
8978.87 417
8979.76 433
8980.65 386
8981.55 395
8982.44 388
8983.34 406
8984.23 417
8985.13 411
8986.02 429
8986.92 384
8987.81 405
8988.71 437
8989.60 430
8990.50 436
8991.39 427
8992.29 448
8993.18 423
8994.08 391
8994.97 425
8995.87 406
8996.76 417
8997.66 420
8998.56 385
8999.45 420
9000.35 438
9001.24 401
9002.14 405
9003.03 385
9003.93 384
9004.83 389
9005.72 416
9006.62 398
9007.51 378
9008.41 377
9009.31 358
9010.20 408
9011.10 427
9011.99 414
9012.89 412
9013.79 380
9014.68 400
9015.58 409
9016.48 391
9017.37 391
9018.27 390
9019.16 428
9020.06 396
9020.96 391
9021.85 412
9022.75 411
9023.65 390
9024.54 381
9025.44 358
9026.34 398
9027.24 392
9028.13 395
9029.03 373
9029.93 405
9030.82 377
9031.72 419
9032.62 433
9033.52 378
9034.41 366
9035.31 362
9036.21 399
9037.10 379
9038.00 403
9038.90 399
9039.80 386
9040.69 373
9041.59 403
9042.49 397
9043.39 426
9044.29 418
9045.18 407
9046.08 389
9046.98 410
9047.88 398
9048.78 410
9049.67 430
9050.57 386
9051.47 429
9052.37 415
9053.27 395
9054.16 417
9055.06 428
9055.96 419
9056.86 424
9057.76 431
9058.66 409
9059.55 412
9060.45 408
9061.35 412
9062.25 415
9063.15 420
9064.05 458
9064.95 435
9065.85 409
9066.74 387
9067.64 402
9068.54 432
9069.44 416
9070.34 412
9071.24 386
9072.14 436
9073.04 416
9073.94 400
9074.84 421
9075.74 396
9076.64 392
9077.53 439
9078.43 440
9079.33 415
9080.23 432
9081.13 431
9082.03 414
9082.93 417
9083.83 394
9084.73 452
9085.63 447
9086.53 414
9087.43 416
9088.33 413
9089.23 442
9090.13 486
9091.03 458
9091.93 431
9092.83 444
9093.73 430
9094.63 448
9095.53 470
9096.43 425
9097.33 493
9098.23 462
9099.13 424
9100.04 414
9100.94 415
9101.84 395
9102.74 427
9103.64 398
9104.54 408
9105.44 427
9106.34 406
9107.24 395
9108.14 408
9109.04 421
9109.94 438
9110.85 465
9111.75 432
9112.65 397
9113.55 407
9114.45 401
9115.35 386
9116.25 391
9117.15 389
9118.06 424
9118.96 413
9119.86 412
9120.76 415
9121.66 440
9122.56 426
9123.46 424
9124.37 439
9125.27 417
9126.17 453
9127.07 419
9127.97 412
9128.88 420
9129.78 409
9130.68 407
9131.58 418
9132.48 407
9133.39 391
9134.29 406
9135.19 372
9136.09 399
9137.00 391
9137.90 393
9138.80 424
9139.70 389
9140.61 436
9141.51 410
9142.41 415
9143.31 433
9144.22 417
9145.12 430
9146.02 416
9146.92 394
9147.83 395
9148.73 407
9149.63 400
9150.54 391
9151.44 394
9152.34 417
9153.25 427
9154.15 415
9155.05 432
9155.96 422
9156.86 410
9157.76 417
9158.67 420
9159.57 407
9160.47 438
9161.38 407
9162.28 410
9163.18 420
9164.09 432
9164.99 452
9165.90 449
9166.80 419
9167.70 447
9168.61 437
9169.51 406
9170.42 431
9171.32 444
9172.22 450
9173.13 446
9174.03 433
9174.94 405
9175.84 442
9176.74 431
9177.65 428
9178.55 454
9179.46 445
9180.36 407
9181.27 465
9182.17 449
9183.08 407
9183.98 452
9184.89 463
9185.79 450
9186.70 450
9187.60 454
9188.51 434
9189.41 428
9190.32 452
9191.22 440
9192.13 485
9193.03 469
9193.94 464
9194.84 544
9195.75 564
9196.65 571
9197.56 572
9198.46 601
9199.37 623
9200.27 580
9201.18 576
9202.08 575
9202.99 527
9203.90 510
9204.80 490
9205.71 468
9206.61 494
9207.52 470
9208.42 459
9209.33 432
9210.24 426
9211.14 447
9212.05 445
9212.95 431
9213.86 404
9214.77 464
9215.67 452
9216.58 456
9217.49 447
9218.39 440
9219.30 442
9220.21 449
9221.11 438
9222.02 412
9222.93 415
9223.83 410
9224.74 424
9225.65 407
9226.55 355
9227.46 395
9228.37 414
9229.27 417
9230.18 396
9231.09 375
9231.99 409
9232.90 416
9233.81 429
9234.72 398
9235.62 410
9236.53 406
9237.44 408
9238.34 413
9239.25 384
9240.16 422
9241.07 411
9241.97 378
9242.88 364
9243.79 390
9244.70 387
9245.61 400
9246.51 400
9247.42 399
9248.33 404
9249.24 409
9250.14 403
9251.05 393
9251.96 407
9252.87 381
9253.78 398
9254.69 400
9255.59 385
9256.50 406
9257.41 407
9258.32 402
9259.23 416
9260.14 413
9261.04 389
9261.95 387
9262.86 380
9263.77 390
9264.68 383
9265.59 406
9266.50 409
9267.40 407
9268.31 426
9269.22 430
9270.13 420
9271.04 413
9271.95 425
9272.86 423
9273.77 401
9274.68 427
9275.59 407
9276.49 413
9277.40 418
9278.31 407
9279.22 415
9280.13 422
9281.04 390
9281.95 386
9282.86 416
9283.77 422
9284.68 404
9285.59 443
9286.50 453
9287.41 419
9288.32 398
9289.23 433
9290.14 428
9291.05 432
9291.96 470
9292.87 454
9293.78 441
9294.69 422
9295.60 463
9296.51 442
9297.42 447
9298.33 476
9299.24 467
9300.15 433
9301.06 442
9301.97 423
9302.88 446
9303.79 439
9304.70 408
9305.61 430
9306.53 463
9307.44 454
9308.35 470
9309.26 479
9310.17 458
9311.08 473
9311.99 413
9312.90 446
9313.81 459
9314.72 461
9315.63 432
9316.55 441
9317.46 432
9318.37 431
9319.28 447
9320.19 418
9321.10 417
9322.01 400
9322.93 413
9323.84 419
9324.75 432
9325.66 400
9326.57 424
9327.48 411
9328.40 406
9329.31 434
9330.22 457
9331.13 432
9332.04 424
9332.96 423
9333.87 446
9334.78 454
9335.69 426
9336.60 444
9337.52 460
9338.43 408
9339.34 401
9340.25 412
9341.17 416
9342.08 461
9342.99 446
9343.90 455
9344.82 455
9345.73 438
9346.64 463
9347.55 444
9348.47 433
9349.38 410
9350.29 423
9351.21 410
9352.12 430
9353.03 400
9353.94 429
9354.86 411
9355.77 429
9356.68 466
9357.60 422
9358.51 411
9359.42 414
9360.34 394
9361.25 432
9362.16 447
9363.08 439
9363.99 432
9364.90 446
9365.82 433
9366.73 434
9367.65 416
9368.56 457
9369.47 480
9370.39 460
9371.30 455
9372.21 470
9373.13 476
9374.04 485
9374.96 497
9375.87 458
9376.79 453
9377.70 481
9378.61 442
9379.53 449
9380.44 475
9381.36 479
9382.27 482
9383.19 498
9384.10 506
9385.01 511
9385.93 495
9386.84 511
9387.76 503
9388.67 521
9389.59 549
9390.50 532
9391.42 521
9392.33 540
9393.25 542
9394.16 549
9395.08 534
9395.99 545
9396.91 571
9397.82 551
9398.74 512
9399.65 485
9400.57 492
9401.48 492
9402.40 486
9403.32 457
9404.23 468
9405.15 470
9406.06 490
9406.98 483
9407.89 464
9408.81 501
9409.73 472
9410.64 487
9411.56 483
9412.47 521
9413.39 494
9414.30 518
9415.22 521
9416.14 491
9417.05 485
9417.97 474
9418.89 509
9419.80 494
9420.72 514
9421.63 486
9422.55 513
9423.47 519
9424.38 511
9425.30 478
9426.22 515
9427.13 558
9428.05 570
9428.97 494
9429.88 529
9430.80 559
9431.72 578
9432.63 580
9433.55 579
9434.47 574
9435.38 583
9436.30 605
9437.22 606
9438.14 624
9439.05 632
9439.97 650
9440.89 606
9441.81 662
9442.72 638
9443.64 615
9444.56 628
9445.47 612
9446.39 649
9447.31 647
9448.23 700
9449.15 664
9450.06 713
9450.98 721
9451.90 710
9452.82 720
9453.73 696
9454.65 722
9455.57 655
9456.49 664
9457.41 627
9458.32 584
9459.24 587
9460.16 597
9461.08 558
9462.00 572
9462.92 535
9463.83 545
9464.75 570
9465.67 567
9466.59 557
9467.51 536
9468.43 542
9469.35 548
9470.26 545
9471.18 578
9472.10 577
9473.02 549
9473.94 577
9474.86 633
9475.78 627
9476.70 631
9477.62 740
9478.54 681
9479.45 684
9480.37 707
9481.29 697
9482.21 686
9483.13 631
9484.05 637
9484.97 624
9485.89 599
9486.81 581
9487.73 582
9488.65 590
9489.57 578
9490.49 539
9491.41 552
9492.33 579
9493.25 548
9494.17 546
9495.09 582
9496.01 592
9496.93 602
9497.85 589
9498.77 584
9499.69 583
9500.61 607
9501.53 660
9502.45 611
9503.37 620
9504.29 610
9505.21 616
9506.13 654
9507.05 662
9507.97 614
9508.89 665
9509.81 656
9510.73 647
9511.65 694
9512.57 654
9513.49 702
9514.42 703
9515.34 786
9516.26 804
9517.18 781
9518.10 832
9519.02 896
9519.94 912
9520.86 911
9521.78 912
9522.71 896
9523.63 859
9524.55 838
9525.47 818
9526.39 786
9527.31 755
9528.23 724
9529.16 709
9530.08 702
9531.00 730
9531.92 711
9532.84 724
9533.76 715
9534.69 725
9535.61 700
9536.53 698
9537.45 669
9538.37 672
9539.30 681
9540.22 687
9541.14 681
9542.06 682
9542.98 709
9543.91 672
9544.83 701
9545.75 663
9546.67 691
9547.60 711
9548.52 709
9549.44 699
9550.36 703
9551.29 734
9552.21 728
9553.13 736
9554.06 727
9554.98 756
9555.90 765
9556.82 777
9557.75 834
9558.67 790
9559.59 813
9560.52 778
9561.44 802
9562.36 818
9563.29 822
9564.21 813
9565.13 800
9566.06 829
9566.98 778
9567.90 834
9568.83 837
9569.75 789
9570.67 828
9571.60 843
9572.52 862
9573.44 853
9574.37 886
9575.29 916
9576.22 920
9577.14 960
9578.06 955
9578.99 936
9579.91 972
9580.84 965
9581.76 909
9582.68 948
9583.61 922
9584.53 922
9585.46 898
9586.38 882
9587.31 876
9588.23 947
9589.15 902
9590.08 906
9591.00 1006
9591.93 1019
9592.85 1053
9593.78 1052
9594.70 1088
9595.63 1097
9596.55 1169
9597.48 1171
9598.40 1201
9599.33 1194
9600.25 1247
9601.18 1180
9602.10 1116
9603.03 1135
9603.95 1094
9604.88 1046
9605.80 1020
9606.73 1023
9607.65 1013
9608.58 1030
9609.50 1010
9610.43 1021
9611.35 1012
9612.28 1026
9613.21 1034
9614.13 1020
9615.06 1033
9615.98 1001
9616.91 1063
9617.84 1061
9618.76 1061
9619.69 1078
9620.61 1072
9621.54 1077
9622.47 1106
9623.39 1101
9624.32 1092
9625.24 1161
9626.17 1153
9627.10 1157
9628.02 1137
9628.95 1168
9629.88 1189
9630.80 1167
9631.73 1229
9632.65 1214
9633.58 1244
9634.51 1228
9635.43 1230
9636.36 1293
9637.29 1320
9638.22 1384
9639.14 1441
9640.07 1420
9641.00 1481
9641.92 1510
9642.85 1535
9643.78 1553
9644.70 1545
9645.63 1553
9646.56 1562
9647.49 1538
9648.41 1530
9649.34 1512
9650.27 1516
9651.20 1494
9652.12 1469
9653.05 1457
9653.98 1419
9654.91 1390
9655.83 1396
9656.76 1393
9657.69 1517
9658.62 1374
9659.55 1403
9660.47 1429
9661.40 1459
9662.33 1469
9663.26 1455
9664.19 1470
9665.11 1521
9666.04 1536
9666.97 1547
9667.90 1626
9668.83 1647
9669.75 1615
9670.68 1584
9671.61 1614
9672.54 1667
9673.47 1680
9674.40 1656
9675.33 1685
9676.25 1684
9677.18 1751
9678.11 1756
9679.04 1753
9679.97 1818
9680.90 1809
9681.83 1804
9682.76 1847
9683.69 1867
9684.61 1860
9685.54 1889
9686.47 1843
9687.40 1840
9688.33 1929
9689.26 1892
9690.19 1983
9691.12 1967
9692.05 2027
9692.98 2142
9693.91 2285
9694.84 2390
9695.77 2500
9696.70 2553
9697.63 2626
9698.56 2570
9699.49 2555
9700.42 2469
9701.35 2330
9702.28 2266
9703.21 2143
9704.14 2056
9705.07 2037
9706.00 1977
9706.93 1967
9707.86 2049
9708.79 2114
9709.72 2157
9710.65 2182
9711.58 2232
9712.51 2244
9713.44 2243
9714.37 2235
9715.30 2272
9716.23 2197
9717.16 2115
9718.09 1996
9719.02 1941
9719.95 1769
9720.88 1735
9721.81 1690
9722.75 1618
9723.68 1555
9724.61 1512
9725.54 1478
9726.47 1465
9727.40 1543
9728.33 1556
9729.26 1507
9730.19 1520
9731.13 1544
9732.06 1491
9732.99 1446
9733.92 1453
9734.85 1373
9735.78 1354
9736.71 1374
9737.65 1352
9738.58 1345
9739.51 1385
9740.44 1326
9741.37 1259
9742.30 1268
9743.24 1249
9744.17 1278
9745.10 1278
9746.03 1268
9746.96 1262
9747.90 1242
9748.83 1184
9749.76 1178
9750.69 1187
9751.63 1192
9752.56 1170
9753.49 1181
9754.42 1177
9755.36 1152
9756.29 1116
9757.22 1142
9758.15 1185
9759.09 1163
9760.02 1186
9760.95 1183
9761.88 1191
9762.82 1201
9763.75 1218
9764.68 1148
9765.62 1226
9766.55 1219
9767.48 1204
9768.41 1224
9769.35 1248
9770.28 1241
9771.21 1223
9772.15 1230
9773.08 1181
9774.01 1200
9774.95 1203
9775.88 1183
9776.81 1234
9777.75 1270
9778.68 1249
9779.62 1272
9780.55 1274
9781.48 1311
9782.42 1314
9783.35 1260
9784.28 1236
9785.22 1261
9786.15 1253
9787.09 1219
9788.02 1194
9788.95 1214
9789.89 1211
9790.82 1204
9791.76 1214
9792.69 1205
9793.63 1242
9794.56 1304
9795.49 1324
9796.43 1290
9797.36 1277
9798.30 1260
9799.23 1230
9800.17 1251
9801.10 1210
9802.04 1152
9802.97 1059
9803.91 1028
9804.84 988
9805.78 972
9806.71 935
9807.65 894
9808.58 917
9809.52 872
9810.45 918
9811.39 912
9812.32 913
9813.26 874
9814.19 868
9815.13 867
9816.06 868
9817.00 829
9817.93 809
9818.87 837
9819.80 815
9820.74 802
9821.68 802
9822.61 806
9823.55 835
9824.48 819
9825.42 806
9826.35 783
9827.29 790
9828.23 790
9829.16 772
9830.10 735
9831.03 755
9831.97 781
9832.91 793
9833.84 773
9834.78 766
9835.72 783
9836.65 812
9837.59 797
9838.52 780
9839.46 759
9840.40 775
9841.33 797
9842.27 810
9843.21 831
9844.14 794
9845.08 827
9846.02 793
9846.95 799
9847.89 794
9848.83 813
9849.77 797
9850.70 845
9851.64 796
9852.58 798
9853.51 770
9854.45 737
9855.39 767
9856.33 747
9857.26 772
9858.20 735
9859.14 773
9860.08 764
9861.01 766
9861.95 765
9862.89 739
9863.83 720
9864.76 732
9865.70 735
9866.64 740
9867.58 754
9868.51 726
9869.45 771
9870.39 747
9871.33 725
9872.27 706
9873.20 722
9874.14 763
9875.08 715
9876.02 723
9876.96 736
9877.90 747
9878.83 728
9879.77 726
9880.71 694
9881.65 758
9882.59 719
9883.53 681
9884.47 699
9885.40 724
9886.34 726
9887.28 703
9888.22 681
9889.16 667
9890.10 674
9891.04 691
9891.98 703
9892.91 707
9893.85 647
9894.79 659
9895.73 681
9896.67 691
9897.61 666
9898.55 674
9899.49 673
9900.43 702
9901.37 718
9902.31 715
9903.25 690
9904.19 708
9905.13 700
9906.07 702
9907.01 737
9907.95 719
9908.89 732
9909.83 710
9910.77 746
9911.71 756
9912.65 720
9913.59 773
9914.53 724
9915.47 751
9916.41 768
9917.35 771
9918.29 832
9919.23 845
9920.17 886
9921.11 966
9922.05 1011
9922.99 1101
9923.93 1155
9924.87 1138
9925.81 1098
9926.75 1100
9927.69 1046
9928.63 1080
9929.57 957
9930.51 909
9931.45 870
9932.39 826
9933.34 784
9934.28 762
9935.22 711
9936.16 690
9937.10 700
9938.04 687
9938.98 647
9939.92 664
9940.87 707
9941.81 684
9942.75 749
9943.69 799
9944.63 800
9945.57 796
9946.51 864
9947.46 864
9948.40 891
9949.34 926
9950.28 872
9951.22 874
9952.16 860
9953.11 793
9954.05 746
9954.99 726
9955.93 739
9956.87 736
9957.82 635
9958.76 635
9959.70 626
9960.64 656
9961.59 619
9962.53 576
9963.47 602
9964.41 638
9965.35 619
9966.30 592
9967.24 580
9968.18 578
9969.13 611
9970.07 578
9971.01 552
9971.95 559
9972.90 546
9973.84 553
9974.78 582
9975.73 538
9976.67 569
9977.61 598
9978.55 588
9979.50 582
9980.44 545
9981.38 547
9982.33 593
9983.27 572
9984.21 566
9985.16 546
9986.10 531
9987.04 591
9987.99 565
9988.93 531
9989.88 539
9990.82 575
9991.76 556
9992.71 534
9993.65 533
9994.59 536
9995.54 519
9996.48 508
9997.43 530
9998.37 528
9999.31 542
10000.26 565
10001.20 545
10002.15 504
10003.09 540
10004.04 568
10004.98 498
10005.92 523
10006.87 518
10007.81 543
10008.76 492
10009.70 512
10010.65 501
10011.59 506
10012.54 498
10013.48 548
10014.43 529
10015.37 532
10016.32 482
10017.26 491
10018.21 507
10019.15 502
10020.10 483
10021.04 496
10021.99 507
10022.93 464
10023.88 505
10024.82 485
10025.77 471
10026.71 472
10027.66 509
10028.60 470
10029.55 510
10030.49 483
10031.44 518
10032.39 502
10033.33 474
10034.28 488
10035.22 472
10036.17 455
10037.11 441
10038.06 486
10039.01 437
10039.95 440
10040.90 492
10041.84 475
10042.79 431
10043.74 456
10044.68 486
10045.63 486
10046.58 456
10047.52 439
10048.47 488
10049.41 420
10050.36 429
10051.31 452
10052.25 442
10053.20 464
10054.15 477
10055.09 464
10056.04 462
10056.99 415
10057.93 442
10058.88 453
10059.83 475
10060.78 429
10061.72 455
10062.67 480
10063.62 469
10064.56 429
10065.51 430
10066.46 469
10067.41 443
10068.35 440
10069.30 457
10070.25 436
10071.20 458
10072.14 469
10073.09 465
10074.04 439
10074.99 462
10075.93 452
10076.88 461
10077.83 442
10078.78 436
10079.72 440
10080.67 423
10081.62 411
10082.57 398
10083.52 409
10084.46 440
10085.41 433
10086.36 430
10087.31 410
10088.26 466
10089.21 463
10090.15 469
10091.10 480
10092.05 442
10093.00 464
10093.95 459
10094.90 458
10095.85 431
10096.79 457
10097.74 448
10098.69 432
10099.64 428
10100.59 451
10101.54 438
10102.49 441
10103.44 408
10104.39 445
10105.33 446
10106.28 432
10107.23 423
10108.18 439
10109.13 446
10110.08 443
10111.03 418
10111.98 458
10112.93 474
10113.88 462
10114.83 461
10115.78 428
10116.73 412
10117.68 432
10118.63 442
10119.58 434
10120.53 460
10121.48 416
10122.43 431
10123.38 475
10124.33 460
10125.28 429
10126.23 426
10127.18 489
10128.13 462
10129.08 481
10130.03 448
10130.98 480
10131.93 451
10132.88 491
10133.83 490
10134.78 491
10135.73 491
10136.68 500
10137.63 500
10138.58 475
10139.53 526
10140.48 519
10141.43 524
10142.38 484
10143.33 512
10144.29 515
10145.24 530
10146.19 510
10147.14 529
10148.09 535
10149.04 527
10149.99 524
10150.94 569
10151.89 536
10152.85 528
10153.80 562
10154.75 552
10155.70 566
10156.65 546
10157.60 561
10158.55 566
10159.51 545
10160.46 537
10161.41 609
10162.36 566
10163.31 599
10164.26 596
10165.22 589
10166.17 596
10167.12 614
10168.07 590
10169.02 598
10169.98 604
10170.93 588
10171.88 639
10172.83 631
10173.79 631
10174.74 656
10175.69 664
10176.64 646
10177.60 638
10178.55 671
10179.50 690
10180.45 654
10181.41 675
10182.36 691
10183.31 698
10184.26 680
10185.22 630
10186.17 687
10187.12 661
10188.08 662
10189.03 674
10189.98 730
10190.93 734
10191.89 688
10192.84 705
10193.79 713
10194.75 700
10195.70 721
10196.65 705
10197.61 732
10198.56 735
10199.51 714
10200.47 786
10201.42 786
10202.38 813
10203.33 856
10204.28 873
10205.24 904
10206.19 849
10207.14 849
10208.10 843
10209.05 800
10210.01 856
10210.96 842
10211.91 807
10212.87 778
10213.82 729
10214.78 767
10215.73 732
10216.69 678
10217.64 679
10218.59 762
10219.55 700
10220.50 758
10221.46 737
10222.41 701
10223.37 733
10224.32 716
10225.28 721
10226.23 742
10227.19 791
10228.14 868
10229.10 870
10230.05 916
10231.01 991
10231.96 1025
10232.92 1056
10233.87 1062
10234.83 1114
10235.78 1081
10236.74 1004
10237.69 980
10238.65 966
10239.60 903
10240.56 838
10241.51 807
10242.47 777
10243.42 760
10244.38 723
10245.34 674
10246.29 668
10247.25 658
10248.20 648
10249.16 654
10250.11 676
10251.07 632
10252.03 618
10252.98 592
10253.94 644
10254.89 617
10255.85 586
10256.81 550
10257.76 563
10258.72 514
10259.68 501
10260.63 498
10261.59 505
10262.55 538
10263.50 490
10264.46 525
10265.41 516
10266.37 555
10267.33 550
10268.28 538
10269.24 530
10270.20 554
10271.16 529
10272.11 533
10273.07 549
10274.03 550
10274.98 500
10275.94 509
10276.90 503
10277.85 504
10278.81 515
10279.77 499
10280.73 481
10281.68 462
10282.64 486
10283.60 503
10284.56 490
10285.51 474
10286.47 476
10287.43 465
10288.39 454
10289.34 534
10290.30 484
10291.26 480
10292.22 504
10293.18 538
10294.13 525
10295.09 523
10296.05 517
10297.01 484
10297.97 451
10298.92 494
10299.88 506
10300.84 461
10301.80 510
10302.76 516
10303.72 500
10304.67 499
10305.63 510
10306.59 507
10307.55 493
10308.51 495
10309.47 482
10310.43 526
10311.38 473
10312.34 487
10313.30 481
10314.26 480
10315.22 487
10316.18 494
10317.14 478
10318.10 462
10319.06 452
10320.01 445
10320.97 478
10321.93 469
10322.89 459
10323.85 455
10324.81 465
10325.77 494
10326.73 465
10327.69 489
10328.65 488
10329.61 500
10330.57 490
10331.53 457
10332.49 472
10333.45 459
10334.41 454
10335.37 446
10336.33 443
10337.29 430
10338.25 422
10339.21 417
10340.17 401
10341.13 420
10342.09 446
10343.05 448
10344.01 423
10344.97 413
10345.93 402
10346.89 412
10347.85 416
10348.81 417
10349.77 437
10350.73 409
10351.69 396
10352.65 411
10353.61 405
10354.57 425
10355.53 407
10356.49 394
10357.46 414
10358.42 374
10359.38 389
10360.34 410
10361.30 393
10362.26 363
10363.22 406
10364.18 400
10365.14 399
10366.11 392
10367.07 359
10368.03 373
10368.99 356
10369.95 392
10370.91 375
10371.87 401
10372.84 382
10373.80 381
10374.76 404
10375.72 382
10376.68 385
10377.64 381
10378.61 398
10379.57 398
10380.53 405
10381.49 386
10382.45 408
10383.42 399
10384.38 414
10385.34 386
10386.30 372
10387.27 405
10388.23 371
10389.19 346
10390.15 376
10391.11 392
10392.08 407
10393.04 350
10394.00 357
10394.96 355
10395.93 363
10396.89 379
10397.85 367
10398.82 357
10399.78 355
10400.74 369
10401.70 369
10402.67 383
10403.63 369
10404.59 372
10405.56 396
10406.52 362
10407.48 372
10408.45 386
10409.41 371
10410.37 384
10411.34 383
10412.30 377
10413.26 364
10414.23 398
10415.19 390
10416.15 401
10417.12 400
10418.08 399
10419.04 383
10420.01 394
10420.97 390
10421.94 379
10422.90 359
10423.86 398
10424.83 392
10425.79 355
10426.76 345
10427.72 351
10428.68 383
10429.65 350
10430.61 365
10431.58 371
10432.54 325
10433.51 333
10434.47 352
10435.44 353
10436.40 346
10437.36 325
10438.33 334
10439.29 337
10440.26 335
10441.22 335
10442.19 340
10443.15 334
10444.12 343
10445.08 337
10446.05 333
10447.01 350
10447.98 339
10448.94 324
10449.91 326
10450.87 331
10451.84 320
10452.80 311
10453.77 334
10454.73 353
10455.70 356
10456.67 358
10457.63 360
10458.60 346
10459.56 358
10460.53 372
10461.49 313
10462.46 356
10463.43 356
10464.39 370
10465.36 350
10466.32 360
10467.29 375
10468.25 367
10469.22 368
10470.19 342
10471.15 345
10472.12 361
10473.09 340
10474.05 370
10475.02 350
10475.98 343
10476.95 354
10477.92 381
10478.88 371
10479.85 351
10480.82 349
10481.78 398
10482.75 391
10483.72 358
10484.68 356
10485.65 339
10486.62 361
10487.58 355
10488.55 367
10489.52 347
10490.49 349
10491.45 297
10492.42 304
10493.39 336
10494.35 304
10495.32 339
10496.29 351
10497.26 359
10498.22 327
10499.19 314
10500.16 345
10501.13 366
10502.09 346
10503.06 352
10504.03 359
10505.00 345
10505.96 337
10506.93 329
10507.90 321
10508.87 338
10509.84 324
10510.80 346
10511.77 332
10512.74 320
10513.71 335
10514.68 347
10515.64 345
10516.61 354
10517.58 328
10518.55 360
10519.52 346
10520.49 347
10521.45 318
10522.42 329
10523.39 304
10524.36 329
10525.33 350
10526.30 363
10527.27 348
10528.23 346
10529.20 319
10530.17 346
10531.14 351
10532.11 342
10533.08 345
10534.05 335
10535.02 341
10535.99 358
10536.96 341
10537.93 333
10538.89 347
10539.86 345
10540.83 344
10541.80 368
10542.77 339
10543.74 332
10544.71 364
10545.68 330
10546.65 347
10547.62 365
10548.59 371
10549.56 344
10550.53 350
10551.50 319
10552.47 361
10553.44 387
10554.41 354
10555.38 337
10556.35 371
10557.32 403
10558.29 384
10559.26 380
10560.23 364
10561.20 371
10562.17 381
10563.14 367
10564.11 369
10565.08 382
10566.05 394
10567.02 387
10567.99 370
10568.96 394
10569.93 375
10570.91 382
10571.88 382
10572.85 364
10573.82 357
10574.79 394
10575.76 392
10576.73 366
10577.70 345
10578.67 382
10579.64 368
10580.62 340
10581.59 382
10582.56 400
10583.53 396
10584.50 395
10585.47 401
10586.44 410
10587.42 401
10588.39 402
10589.36 423
10590.33 402
10591.30 410
10592.27 404
10593.25 422
10594.22 402
10595.19 408
10596.16 397
10597.13 402
10598.10 442
10599.08 433
10600.05 479
10601.02 495
10601.99 485
10602.97 500
10603.94 550
10604.91 563
10605.88 589
10606.85 534
10607.83 582
10608.80 581
10609.77 552
10610.74 551
10611.72 552
10612.69 535
10613.66 484
10614.64 466
10615.61 493
10616.58 452
10617.55 439
10618.53 425
10619.50 410
10620.47 438
10621.45 434
10622.42 415
10623.39 399
10624.37 381
10625.34 381
10626.31 408
10627.29 443
10628.26 431
10629.23 405
10630.21 412
10631.18 397
10632.15 448
10633.13 487
10634.10 445
10635.07 487
10636.05 491
10637.02 498
10638.00 473
10638.97 493
10639.94 467
10640.92 489
10641.89 470
10642.87 470
10643.84 467
10644.81 413
10645.79 400
10646.76 405
10647.74 421
10648.71 379
10649.68 370
10650.66 369
10651.63 372
10652.61 378
10653.58 343
10654.56 352
10655.53 382
10656.51 362
10657.48 368
10658.46 338
10659.43 361
10660.41 373
10661.38 340
10662.36 358
10663.33 323
10664.31 363
10665.28 362
10666.26 368
10667.23 337
10668.21 352
10669.18 337
10670.16 341
10671.13 359
10672.11 332
10673.08 338
10674.06 339
10675.03 385
10676.01 378
10676.99 350
10677.96 334
10678.94 369
10679.91 369
10680.89 348
10681.86 375
10682.84 361
10683.82 350
10684.79 358
10685.77 382
10686.74 397
10687.72 372
10688.70 377
10689.67 347
10690.65 323
10691.63 310
10692.60 320
10693.58 368
10694.55 371
10695.53 367
10696.51 362
10697.48 351
10698.46 339
10699.44 344
10700.41 312
10701.39 376
10702.37 348
10703.34 346
10704.32 377
10705.30 354
10706.27 335
10707.25 326
10708.23 356
10709.21 356
10710.18 358
10711.16 355
10712.14 355
10713.11 349
10714.09 339
10715.07 374
10716.05 378
10717.02 376
10718.00 354
10718.98 371
10719.96 376
10720.93 339
10721.91 331
10722.89 357
10723.87 343
10724.85 365
10725.82 339
10726.80 341
10727.78 368
10728.76 378
10729.74 364
10730.71 391
10731.69 349
10732.67 325
10733.65 348
10734.63 376
10735.60 359
10736.58 366
10737.56 354
10738.54 362
10739.52 380
10740.50 367
10741.48 374
10742.45 367
10743.43 357
10744.41 375
10745.39 382
10746.37 341
10747.35 378
10748.33 397
10749.31 371
10750.28 347
10751.26 369
10752.24 387
10753.22 382
10754.20 365
10755.18 401
10756.16 368
10757.14 342
10758.12 387
10759.10 353
10760.08 392
10761.06 377
10762.04 378
10763.01 398
10763.99 416
10764.97 378
10765.95 372
10766.93 393
10767.91 384
10768.89 389
10769.87 397
10770.85 417
10771.83 406
10772.81 413
10773.79 437
10774.77 423
10775.75 380
10776.73 421
10777.71 423
10778.69 422
10779.67 381
10780.65 388
10781.63 435
10782.62 421
10783.60 402
10784.58 397
10785.56 436
10786.54 463
10787.52 461
10788.50 441
10789.48 430
10790.46 414
10791.44 431
10792.42 433
10793.40 431
10794.38 397
10795.37 403
10796.35 418
10797.33 403
10798.31 394
10799.29 379
10800.27 407
10801.25 420
10802.23 406
10803.21 400
10804.20 397
10805.18 394
10806.16 379
10807.14 405
10808.12 394
10809.10 383
10810.09 401
10811.07 402
10812.05 371
10813.03 382
10814.01 394
10815.00 427
10815.98 405
10816.96 410
10817.94 434
10818.92 436
10819.91 416
10820.89 421
10821.87 421
10822.85 424
10823.83 392
10824.82 434
10825.80 410
10826.78 414
10827.76 474
10828.75 430
10829.73 412
10830.71 377
10831.69 425
10832.68 421
10833.66 472
10834.64 397
10835.63 437
10836.61 457
10837.59 447
10838.57 392
10839.56 435
10840.54 443
10841.52 417
10842.51 415
10843.49 461
10844.47 466
10845.46 449
10846.44 452
10847.42 465
10848.41 446
10849.39 443
10850.37 460
10851.36 485
10852.34 424
10853.32 437
10854.31 491
10855.29 443
10856.28 482
10857.26 494
10858.24 482
10859.23 504
10860.21 513
10861.20 482
10862.18 488
10863.16 518
10864.15 506
10865.13 543
10866.12 530
10867.10 501
10868.08 511
10869.07 519
10870.05 528
10871.04 507
10872.02 510
10873.01 540
10873.99 552
10874.98 555
10875.96 545
10876.95 577
10877.93 567
10878.92 531
10879.90 568
10880.89 555
10881.87 566
10882.86 557
10883.84 561
10884.83 538
10885.81 538
10886.80 547
10887.78 609
10888.77 563
10889.75 564
10890.74 593
10891.72 607
10892.71 594
10893.69 637
10894.68 592
10895.66 600
10896.65 606
10897.64 625
10898.62 613
10899.61 637
10900.59 646
10901.58 649
10902.56 648
10903.55 681
10904.54 686
10905.52 691
10906.51 703
10907.49 708
10908.48 679
10909.47 714
10910.45 734
10911.44 750
10912.43 765
10913.41 755
10914.40 775
10915.39 812
10916.37 787
10917.36 782
10918.35 781
10919.33 806
10920.32 826
10921.31 790
10922.29 790
10923.28 815
10924.27 854
10925.25 822
10926.24 845
10927.23 864
10928.21 900
10929.20 857
10930.19 845
10931.18 888
10932.16 865
10933.15 899
10934.14 900
10935.12 958
10936.11 901
10937.10 937
10938.09 1020
10939.07 987
10940.06 990
10941.05 1005
10942.04 998
10943.02 1021
10944.01 1055
10945.00 1144
10945.99 1151
10946.98 1177
10947.96 1206
10948.95 1262
10949.94 1282
10950.93 1402
10951.92 1489
10952.90 1485
10953.89 1589
10954.88 1602
10955.87 1710
10956.86 1645
10957.85 1674
10958.83 1680
10959.82 1625
10960.81 1580
10961.80 1534
10962.79 1430
10963.78 1324
10964.77 1355
10965.75 1270
10966.74 1246
10967.73 1211
10968.72 1276
10969.71 1242
10970.70 1191
10971.69 1185
10972.68 1167
10973.67 1195
10974.66 1202
10975.64 1223
10976.63 1174
10977.62 1190
10978.61 1223
10979.60 1215
10980.59 1189
10981.58 1193
10982.57 1269
10983.56 1285
10984.55 1289
10985.54 1367
10986.53 1365
10987.52 1469
10988.51 1508
10989.50 1596
10990.49 1752
10991.48 1872
10992.47 1987
10993.46 2108
10994.45 2223
10995.44 2343
10996.43 2445
10997.42 2476
10998.41 2441
10999.40 2421
11000.39 2354
11001.38 2283
11002.37 2068
11003.36 1967
11004.35 1854
11005.34 1674
11006.33 1497
11007.32 1354
11008.31 1289
11009.30 1232
11010.30 1126
11011.29 1092
11012.28 1036
11013.27 992
11014.26 967
11015.25 917
11016.24 906
11017.23 927
11018.22 899
11019.21 900
11020.21 846
11021.20 836
11022.19 859
11023.18 841
11024.17 838
11025.16 794
11026.15 859
11027.14 834
11028.14 878
11029.13 831
11030.12 845
11031.11 867
11032.10 820
11033.09 837
11034.09 830
11035.08 842
11036.07 797
11037.06 781
11038.05 799
11039.05 781
11040.04 758
11041.03 780
11042.02 754
11043.02 739
11044.01 747
11045.00 747
11045.99 719
11046.98 687
11047.98 688
11048.97 709
11049.96 730
11050.95 705
11051.95 707
11052.94 698
11053.93 706
11054.93 690
11055.92 697
11056.91 705
11057.90 719
11058.90 690
11059.89 732
11060.88 752
11061.88 747
11062.87 722
11063.86 707
11064.86 768
11065.85 714
11066.84 732
11067.84 727
11068.83 752
11069.82 729
11070.82 750
11071.81 724
11072.80 757
11073.80 736
11074.79 708
11075.78 757
11076.78 790
11077.77 749
11078.77 750
11079.76 770
11080.75 732
11081.75 730
11082.74 753
11083.74 708
11084.73 682
11085.72 706
11086.72 696
11087.71 670
11088.71 655
11089.70 706
11090.70 659
11091.69 654
11092.68 639
11093.68 638
11094.67 631
11095.67 660
11096.66 627
11097.66 653
11098.65 649
11099.65 631
11100.64 638
11101.64 619
11102.63 618
11103.63 630
11104.62 613
11105.62 630
11106.61 629
11107.61 647
11108.60 613
11109.60 634
11110.59 590
11111.59 612
11112.58 586
11113.58 571
11114.57 582
11115.57 612
11116.56 590
11117.56 575
11118.56 593
11119.55 569
11120.55 556
11121.54 577
11122.54 604
11123.54 611
11124.53 593
11125.53 590
11126.52 573
11127.52 576
11128.51 604
11129.51 563
11130.51 552
11131.50 542
11132.50 544
11133.50 552
11134.49 578
11135.49 565
11136.49 552
11137.48 577
11138.48 560
11139.47 544
11140.47 561
11141.47 581
11142.46 588
11143.46 568
11144.46 564
11145.46 589
11146.45 571
11147.45 561
11148.45 574
11149.44 572
11150.44 544
11151.44 526
11152.43 575
11153.43 606
11154.43 557
11155.43 588
11156.42 543
11157.42 552
11158.42 539
11159.42 541
11160.41 552
11161.41 536
11162.41 520
11163.41 551
11164.40 537
11165.40 546
11166.40 525
11167.40 525
11168.39 529
11169.39 543
11170.39 558
11171.39 538
11172.39 542
11173.38 547
11174.38 525
11175.38 525
11176.38 532
11177.38 486
11178.38 475
11179.37 501
11180.37 492
11181.37 521
11182.37 514
11183.37 532
11184.37 533
11185.37 518
11186.36 509
11187.36 530
11188.36 527
11189.36 470
11190.36 512
11191.36 528
11192.36 504
11193.36 497
11194.36 540
11195.35 525
11196.35 509
11197.35 493
11198.35 522
11199.35 528
11200.35 534
11201.35 524
11202.35 484
11203.35 505
11204.35 528
11205.35 591
11206.35 524
11207.35 503
11208.35 511
11209.35 557
11210.35 562
11211.35 559
11212.35 541
11213.35 538
11214.35 539
11215.34 540
11216.35 522
11217.35 531
11218.35 513
11219.35 506
11220.35 492
11221.35 510
11222.35 545
11223.35 538
11224.35 590
11225.35 537
11226.35 523
11227.35 536
11228.35 560
11229.35 546
11230.35 540
11231.35 558
11232.35 544
11233.35 582
11234.35 550
11235.35 571
11236.35 546
11237.36 543
11238.36 566
11239.36 556
11240.36 557
11241.36 520
11242.36 522
11243.36 583
11244.36 558
11245.36 569
11246.37 563
11247.37 565
11248.37 585
11249.37 590
11250.37 605
11251.37 563
11252.38 606
11253.38 627
11254.38 610
11255.38 631
11256.38 598
11257.38 565
11258.39 604
11259.39 575
11260.39 595
11261.39 589
11262.39 656
11263.40 631
11264.40 633
11265.40 683
11266.40 668
11267.40 686
11268.41 684
11269.41 727
11270.41 679
11271.41 699
11272.42 725
11273.42 718
11274.42 763
11275.42 705
11276.43 725
11277.43 736
11278.43 671
11279.44 683
11280.44 676
11281.44 653
11282.44 641
11283.45 674
11284.45 608
11285.45 582
11286.46 566
11287.46 529
11288.46 548
11289.47 533
11290.47 550
11291.47 518
11292.48 541
11293.48 547
11294.48 516
11295.49 536
11296.49 494
11297.49 497
11298.50 529
11299.50 506
11300.51 475
11301.51 501
11302.51 502
11303.52 547
11304.52 503
11305.53 510
11306.53 519
11307.53 501
11308.54 538
11309.54 553
11310.55 538
11311.55 560
11312.55 529
11313.56 595
11314.56 590
11315.57 604
11316.57 582
11317.58 591
11318.58 599
11319.59 605
11320.59 574
11321.59 588
11322.60 608
11323.60 568
11324.61 578
11325.61 558
11326.62 552
11327.62 539
11328.63 530
11329.63 544
11330.64 547
11331.64 577
11332.65 567
11333.65 619
11334.66 574
11335.67 575
11336.67 590
11337.68 609
11338.68 599
11339.69 609
11340.69 613
11341.70 584
11342.70 576
11343.71 567
11344.72 568
11345.72 496
11346.73 502
11347.73 512
11348.74 534
11349.74 508
11350.75 512
11351.76 501
11352.76 522
11353.77 491
11354.78 505
11355.78 481
11356.79 517
11357.79 489
11358.80 481
11359.81 480
11360.81 445
11361.82 467
11362.83 459
11363.83 496
11364.84 465
11365.85 477
11366.85 456
11367.86 457
11368.87 448
11369.87 449
11370.88 454
11371.89 455
11372.89 460
11373.90 445
11374.91 453
11375.92 431
11376.92 462
11377.93 439
11378.94 431
11379.94 430
11380.95 442
11381.96 464
11382.97 477
11383.97 416
11384.98 446
11385.99 465
11387.00 435
11388.00 427
11389.01 422
11390.02 444
11391.03 433
11392.04 412
11393.04 439
11394.05 424
11395.06 416
11396.07 450
11397.08 443
11398.08 417
11399.09 437
11400.10 433
11401.11 440
11402.12 438
11403.12 449
11404.13 424
11405.14 436
11406.15 444
11407.16 455
11408.17 424
11409.18 437
11410.18 456
11411.19 447
11412.20 424
11413.21 423
11414.22 454
11415.23 479
11416.24 456
11417.25 445
11418.25 410
11419.26 458
11420.27 422
11421.28 415
11422.29 429
11423.30 447
11424.31 456
11425.32 420
11426.33 472
11427.34 434
11428.35 447
11429.36 427
11430.37 434
11431.38 421
11432.39 406
11433.39 426
11434.40 466
11435.41 462
11436.42 441
11437.43 456
11438.44 464
11439.45 450
11440.46 448
11441.47 431
11442.48 432
11443.49 471
11444.50 452
11445.51 469
11446.52 427
11447.53 455
11448.55 436
11449.56 475
11450.57 477
11451.58 444
11452.59 471
11453.60 445
11454.61 442
11455.62 423
11456.63 463
11457.64 465
11458.65 446
11459.66 454
11460.67 472
11461.68 440
11462.69 470
11463.71 479
11464.72 460
11465.73 482
11466.74 468
11467.75 469
11468.76 461
11469.77 514
11470.78 478
11471.80 491
11472.81 470
11473.82 467
11474.83 461
11475.84 484
11476.85 465
11477.86 483
11478.88 508
11479.89 491
11480.90 462
11481.91 525
11482.92 513
11483.93 499
11484.95 491
11485.96 505
11486.97 511
11487.98 501
11489.00 489
11490.01 480
11491.02 542
11492.03 515
11493.04 564
11494.06 524
11495.07 527
11496.08 537
11497.09 541
11498.11 579
11499.12 577
11500.13 565
11501.14 551
11502.16 565
11503.17 615
11504.18 610
11505.20 639
11506.21 644
11507.22 650
11508.23 634
11509.25 631
11510.26 655
11511.27 658
11512.29 663
11513.30 717
11514.31 715
11515.33 719
11516.34 734
11517.35 756
11518.37 786
11519.38 797
11520.39 851
11521.41 874
11522.42 876
11523.43 890
11524.45 953
11525.46 954
11526.47 954
11527.49 1011
11528.50 1062
11529.52 1094
11530.53 1125
11531.54 1239
11532.56 1394
11533.57 1407
11534.59 1556
11535.60 1532
11536.62 1593
11537.63 1633
11538.64 1547
11539.66 1590
11540.67 1521
11541.69 1428
11542.70 1284
11543.72 1195
11544.73 1130
11545.75 1014
11546.76 890
11547.77 900
11548.79 843
11549.80 763
11550.82 719
11551.83 712
11552.85 713
11553.86 688
11554.88 690
11555.89 647
11556.91 618
11557.92 642
11558.94 652
11559.95 635
11560.97 607
11561.99 639
11563.00 642
11564.02 630
11565.03 633
11566.05 641
11567.06 641
11568.08 635
11569.09 623
11570.11 652
11571.13 624
11572.14 656
11573.16 601
11574.17 648
11575.19 617
11576.20 604
11577.22 599
11578.24 627
11579.25 559
11580.27 578
11581.29 596
11582.30 577
11583.32 574
11584.33 592
11585.35 577
11586.37 602
11587.38 624
11588.40 615
11589.42 624
11590.43 616
11591.45 645
11592.47 697
11593.48 724
11594.50 743
11595.52 747
11596.53 796
11597.55 722
11598.57 726
11599.58 731
11600.60 768
11601.62 748
11602.64 673
11603.65 673
11604.67 646
11605.69 617
11606.70 602
11607.72 613
11608.74 613
11609.76 591
11610.77 585
11611.79 593
11612.81 550
11613.83 592
11614.84 601
11615.86 585
11616.88 588
11617.90 566
11618.92 601
11619.93 605
11620.95 543
11621.97 537
11622.99 545
11624.01 566
11625.02 550
11626.04 487
11627.06 499
11628.08 516
11629.10 537
11630.11 508
11631.13 478
11632.15 499
11633.17 494
11634.19 504
11635.21 509
11636.23 499
11637.24 507
11638.26 515
11639.28 493
11640.30 481
11641.32 464
11642.34 465
11643.36 510
11644.38 438
11645.39 442
11646.41 450
11647.43 466
11648.45 438
11649.47 413
11650.49 438
11651.51 452
11652.53 452
11653.55 447
11654.57 443
11655.59 470
11656.61 438
11657.63 422
11658.65 421
11659.67 422
11660.69 436
11661.70 423
11662.72 446
11663.74 424
11664.76 406
11665.78 408
11666.80 423
11667.82 418
11668.84 426
11669.86 423
11670.88 423
11671.90 447
11672.92 408
11673.95 402
11674.97 425
11675.99 419
11677.01 421
11678.03 433
11679.05 431
11680.07 412
11681.09 417
11682.11 391
11683.13 416
11684.15 420
11685.17 380
11686.19 407
11687.21 431
11688.23 421
11689.25 416
11690.28 413
11691.30 413
11692.32 405
11693.34 407
11694.36 366
11695.38 417
11696.40 393
11697.42 407
11698.44 389
11699.47 391
11700.49 423
11701.51 404
11702.53 409
11703.55 413
11704.57 402
11705.60 366
11706.62 414
11707.64 387
11708.66 400
11709.68 358
11710.70 363
11711.73 380
11712.75 390
11713.77 375
11714.79 399
11715.81 393
11716.84 401
11717.86 400
11718.88 376
11719.90 350
11720.92 369
11721.95 358
11722.97 369
11723.99 369
11725.01 397
11726.04 403
11727.06 387
11728.08 396
11729.11 387
11730.13 401
11731.15 413
11732.17 402
11733.20 377
11734.22 370
11735.24 368
11736.26 403
11737.29 424
11738.31 401
11739.33 401
11740.36 409
11741.38 397
11742.40 401
11743.43 379
11744.45 364
11745.47 381
11746.50 364
11747.52 376
11748.54 369
11749.57 351
11750.59 335
11751.62 358
11752.64 396
11753.66 371
11754.69 391
11755.71 402
11756.73 389
11757.76 402
11758.78 400
11759.81 410
11760.83 410
11761.85 425
11762.88 415
11763.90 386
11764.93 392
11765.95 381
11766.98 393
11768.00 428
11769.02 397
11770.05 378
11771.07 415
11772.10 413
11773.12 388
11774.15 399
11775.17 437
11776.20 415
11777.22 421
11778.25 395
11779.27 448
11780.30 417
11781.32 412
11782.35 397
11783.37 403
11784.40 430
11785.42 411
11786.45 404
11787.47 420
11788.50 441
11789.52 445
11790.55 426
11791.57 440
11792.60 446
11793.62 452
11794.65 402
11795.67 428
11796.70 407
11797.73 429
11798.75 442
11799.78 445
11800.80 433
11801.83 443
11802.85 461
11803.88 414
11804.91 440
11805.93 451
11806.96 448
11807.98 446
11809.01 433
11810.04 451
11811.06 432
11812.09 431
11813.12 427
11814.14 440
11815.17 477
11816.19 505
11817.22 484
11818.25 470
11819.27 473
11820.30 487
11821.33 458
11822.35 469
11823.38 474
11824.41 516
11825.44 505
11826.46 517
11827.49 507
11828.52 510
11829.54 481
11830.57 481
11831.60 483
11832.62 491
11833.65 512
11834.68 508
11835.71 510
11836.73 471
11837.76 503
11838.79 526
11839.82 540
11840.84 509
11841.87 500
11842.90 531
11843.93 544
11844.95 537
11845.98 553
11847.01 538
11848.04 553
11849.07 544
11850.09 543
11851.12 557
11852.15 593
11853.18 543
11854.21 580
11855.23 599
11856.26 587
11857.29 584
11858.32 622
11859.35 627
11860.38 627
11861.40 626
11862.43 607
11863.46 639
11864.49 607
11865.52 619
11866.55 594
11867.58 607
11868.60 642
11869.63 637
11870.66 681
11871.69 677
11872.72 648
11873.75 709
11874.78 678
11875.81 678
11876.84 685
11877.86 737
11878.89 763
11879.92 772
11880.95 776
11881.98 793
11883.01 815
11884.04 835
11885.07 813
11886.10 817
11887.13 828
11888.16 855
11889.19 861
11890.22 940
11891.25 953
11892.28 996
11893.31 1033
11894.34 1057
11895.37 1138
11896.40 1170
11897.43 1203
11898.46 1236
11899.49 1287
11900.52 1286
11901.55 1354
11902.58 1292
11903.61 1302
11904.64 1238
11905.67 1257
11906.70 1184
11907.73 1122
11908.76 1136
11909.79 1084
11910.82 1070
11911.85 999
11912.88 972
11913.91 1038
11914.94 961
11915.97 981
11917.01 977
11918.04 988
11919.07 979
11920.10 1048
11921.13 1025
11922.16 1037
11923.19 1104
11924.22 1172
11925.25 1230
11926.28 1231
11927.32 1254
11928.35 1276
11929.38 1308
11930.41 1335
11931.44 1273
11932.47 1185
11933.50 1138
11934.54 1158
11935.57 1092
11936.60 1046
11937.63 990
11938.66 926
11939.70 910
11940.73 845
11941.76 830
11942.79 780
11943.82 769
11944.85 749
11945.89 738
11946.92 762
11947.95 803
11948.98 736
11950.02 677
11951.05 724
11952.08 704
11953.11 676
11954.15 704
11955.18 701
11956.21 707
11957.24 689
11958.28 706
11959.31 717
11960.34 726
11961.37 705
11962.41 698
11963.44 702
11964.47 688
11965.51 712
11966.54 705
11967.57 694
11968.60 694
11969.64 710
11970.67 736
11971.70 769
11972.74 715
11973.77 718
11974.80 721
11975.84 709
11976.87 758
11977.90 772
11978.94 753
11979.97 736
11981.00 706
11982.04 756
11983.07 715
11984.11 736
11985.14 708
11986.17 731
11987.21 760
11988.24 759
11989.28 725
11990.31 747
11991.34 763
11992.38 787
11993.41 793
11994.45 795
11995.48 784
11996.51 807
11997.55 767
11998.58 760
11999.62 792
12000.65 838
12001.69 831
12002.72 820
12003.76 815
12004.79 836
12005.82 858
12006.86 844
12007.89 885
12008.93 879
12009.96 936
12011.00 948
12012.03 938
12013.07 910
12014.10 913
12015.14 922
12016.17 919
12017.21 973
12018.24 983
12019.28 935
12020.32 949
12021.35 942
12022.39 972
12023.42 987
12024.46 995
12025.49 966
12026.53 996
12027.56 979
12028.60 983
12029.64 1014
12030.67 973
12031.71 1004
12032.74 942
12033.78 955
12034.81 931
12035.85 918
12036.89 922
12037.92 944
12038.96 970
12039.99 956
12041.03 943
12042.07 1001
12043.10 998
12044.14 1003
12045.18 1004
12046.21 949
12047.25 1002
12048.29 1003
12049.32 1028
12050.36 1081
12051.40 1103
12052.43 1120
12053.47 1108
12054.51 1099
12055.54 1145
12056.58 1070
12057.62 1042
12058.65 1087
12059.69 1027
12060.73 1019
12061.76 991
12062.80 987
12063.84 941
12064.88 944
12065.91 893
12066.95 938
12067.99 895
12069.03 877
12070.06 865
12071.10 861
12072.14 830
12073.18 853
12074.21 825
12075.25 861
12076.29 842
12077.33 811
12078.36 853
12079.40 836
12080.44 795
12081.48 806
12082.52 782
12083.55 842
12084.59 815
12085.63 801
12086.67 828
12087.71 818
12088.74 840
12089.78 840
12090.82 834
12091.86 861
12092.90 849
12093.94 884
12094.98 912
12096.01 896
12097.05 883
12098.09 980
12099.13 933
12100.17 929
12101.21 946
12102.25 898
12103.28 926
12104.32 881
12105.36 879
12106.40 843
12107.44 803
12108.48 784
12109.52 781
12110.56 783
12111.60 779
12112.64 717
12113.68 688
12114.72 646
12115.76 643
12116.79 655
12117.83 645
12118.87 629
12119.91 605
12120.95 589
12121.99 591
12123.03 608
12124.07 616
12125.11 606
12126.15 597
12127.19 558
12128.23 586
12129.27 572
12130.31 550
12131.35 580
12132.39 593
12133.43 571
12134.47 627
12135.51 608
12136.55 606
12137.59 608
12138.63 586
12139.67 564
12140.71 598
12141.76 590
12142.80 577
12143.84 568
12144.88 581
12145.92 584
12146.96 549
12148.00 571
12149.04 519
12150.08 537
12151.12 514
12152.16 535
12153.20 518
12154.25 524
12155.29 537
12156.33 550
12157.37 525
12158.41 513
12159.45 490
12160.49 495
12161.53 502
12162.58 512
12163.62 498
12164.66 503
12165.70 508
12166.74 514
12167.78 511
12168.82 476
12169.87 520
12170.91 528
12171.95 529
12172.99 479
12174.03 487
12175.08 522
12176.12 527
12177.16 477
12178.20 514
12179.24 506
12180.29 487
12181.33 488
12182.37 508
12183.41 498
12184.46 488
12185.50 499
12186.54 485
12187.58 457
12188.63 483
12189.67 500
12190.71 499
12191.75 505
12192.80 468
12193.84 467
12194.88 519
12195.92 489
12196.97 468
12198.01 449
12199.05 487
12200.10 481
12201.14 475
12202.18 484
12203.23 499
12204.27 479
12205.31 478
12206.36 448
12207.40 473
12208.44 440
12209.49 464
12210.53 499
12211.57 467
12212.62 416
12213.66 439
12214.70 457
12215.75 434
12216.79 473
12217.84 424
12218.88 465
12219.92 462
12220.97 474
12222.01 428
12223.06 463
12224.10 439
12225.14 445
12226.19 450
12227.23 423
12228.28 456
12229.32 465
12230.36 420
12231.41 438
12232.45 439
12233.50 452
12234.54 448
12235.59 432
12236.63 452
12237.68 456
12238.72 463
12239.77 464
12240.81 491
12241.86 454
12242.90 439
12243.94 475
12244.99 445
12246.03 436
12247.08 381
12248.13 386
12249.17 471
12250.22 445
12251.26 400
12252.31 421
12253.35 405
12254.40 442
12255.44 416
12256.49 426
12257.53 397
12258.58 368
12259.62 410
12260.67 400
12261.72 381
12262.76 378
12263.81 396
12264.85 343
12265.90 381
12266.94 367
12267.99 351
12269.04 362
12270.08 397
12271.13 380
12272.17 351
12273.22 354
12274.27 379
12275.31 397
12276.36 397
12277.41 386
12278.45 370
12279.50 377
12280.55 369
12281.59 387
12282.64 399
12283.69 392
12284.73 367
12285.78 362
12286.83 375
12287.87 395
12288.92 398
12289.97 342
12291.01 375
12292.06 367
12293.11 358
12294.15 349
12295.20 379
12296.25 366
12297.30 355
12298.34 374
12299.39 377
12300.44 369
12301.48 398
12302.53 361
12303.58 362
12304.63 372
12305.67 361
12306.72 364
12307.77 377
12308.82 374
12309.87 346
12310.91 364
12311.96 330
12313.01 380
12314.06 396
12315.10 379
12316.15 338
12317.20 379
12318.25 354
12319.30 359
12320.34 353
12321.39 355
12322.44 334
12323.49 344
12324.54 341
12325.59 335
12326.63 368
12327.68 351
12328.73 374
12329.78 350
12330.83 372
12331.88 359
12332.93 355
12333.98 372
12335.02 326
12336.07 308
12337.12 335
12338.17 359
12339.22 358
12340.27 320
12341.32 335
12342.37 371
12343.42 346
12344.47 356
12345.51 339
12346.56 360
12347.61 338
12348.66 357
12349.71 350
12350.76 343
12351.81 333
12352.86 354
12353.91 368
12354.96 352
12356.01 329
12357.06 356
12358.11 352
12359.16 382
12360.21 398
12361.26 376
12362.31 381
12363.36 372
12364.41 358
12365.46 337
12366.51 351
12367.56 347
12368.61 350
12369.66 362
12370.71 343
12371.76 329
12372.81 346
12373.86 365
12374.91 376
12375.96 374
12377.01 357
12378.06 339
12379.11 377
12380.17 362
12381.22 353
12382.27 369
12383.32 345
12384.37 351
12385.42 333
12386.47 358
12387.52 383
12388.57 351
12389.62 362
12390.67 388
12391.73 373
12392.78 345
12393.83 376
12394.88 372
12395.93 379
12396.98 363
12398.03 364
12399.09 356
12400.14 363
12401.19 350
12402.24 374
12403.29 375
12404.34 382
12405.40 397
12406.45 379
12407.50 397
12408.55 385
12409.60 395
12410.66 360
12411.71 391
12412.76 382
12413.81 379
12414.86 382
12415.92 393
12416.97 382
12418.02 416
12419.07 384
12420.13 392
12421.18 386
12422.23 402
12423.28 438
12424.34 394
12425.39 393
12426.44 409
12427.49 441
12428.55 427
12429.60 435
12430.65 407
12431.71 416
12432.76 406
12433.81 379
12434.86 403
12435.92 421
12436.97 453
12438.02 446
12439.08 418
12440.13 442
12441.18 434
12442.24 425
12443.29 457
12444.34 452
12445.40 462
12446.45 444
12447.50 472
12448.56 483
12449.61 519
12450.67 490
12451.72 500
12452.77 501
12453.83 508
12454.88 534
12455.94 553
12456.99 555
12458.04 572
12459.10 602
12460.15 603
12461.21 630
12462.26 661
12463.31 710
12464.37 722
12465.42 760
12466.48 845
12467.53 876
12468.59 919
12469.64 966
12470.70 1024
12471.75 1081
12472.80 1055
12473.86 1063
12474.91 1068
12475.97 1084
12477.02 1072
12478.08 988
12479.13 968
12480.19 930
12481.24 935
12482.30 835
12483.35 792
12484.41 753
12485.46 710
12486.52 696
12487.57 675
12488.63 635
12489.69 619
12490.74 605
12491.80 582
12492.85 589
12493.91 585
12494.96 572
12496.02 549
12497.07 554
12498.13 572
12499.19 581
12500.24 555
12501.30 560
12502.35 531
12503.41 521
12504.47 538
12505.52 558
12506.58 542
12507.63 521
12508.69 560
12509.75 590
12510.80 541
12511.86 553
12512.91 594
12513.97 579
12515.03 536
12516.08 543
12517.14 552
12518.20 556
12519.25 552
12520.31 549
12521.37 515
12522.42 551
12523.48 533
12524.54 542
12525.59 535
12526.65 553
12527.71 568
12528.77 546
12529.82 540
12530.88 558
12531.94 561
12532.99 528
12534.05 556
12535.11 566
12536.17 596
12537.22 567
12538.28 552
12539.34 572
12540.40 608
12541.45 629
12542.51 614
12543.57 642
12544.63 673
12545.68 664
12546.74 711
12547.80 703
12548.86 734
12549.92 687
12550.97 719
12552.03 731
12553.09 744
12554.15 693
12555.21 703
12556.26 718
12557.32 695
12558.38 685
12559.44 683
12560.50 673
12561.56 645
12562.61 673
12563.67 619
12564.73 644
12565.79 617
12566.85 613
12567.91 590
12568.97 578
12570.02 587
12571.08 584
12572.14 550
12573.20 546
12574.26 571
12575.32 551
12576.38 557
12577.44 577
12578.50 575
12579.56 606
12580.61 603
12581.67 575
12582.73 567
12583.79 561
12584.85 584
12585.91 576
12586.97 564
12588.03 557
12589.09 572
12590.15 576
12591.21 574
12592.27 585
12593.33 550
12594.39 570
12595.45 545
12596.51 560
12597.57 587
12598.63 612
12599.69 600
12600.75 579
12601.81 551
12602.87 597
12603.93 610
12604.99 602
12606.05 597
12607.11 602
12608.17 617
12609.23 630
12610.29 641
12611.35 623
12612.41 638
12613.47 654
12614.53 672
12615.59 652
12616.66 651
12617.72 683
12618.78 699
12619.84 682
12620.90 724
12621.96 740
12623.02 756
12624.08 764
12625.14 714
12626.20 748
12627.26 717
12628.33 749
12629.39 732
12630.45 739
12631.51 713
12632.57 691
12633.63 717
12634.69 708
12635.76 674
12636.82 635
12637.88 669
12638.94 635
12640.00 652
12641.06 628
12642.13 597
12643.19 587
12644.25 590
12645.31 591
12646.37 604
12647.44 612
12648.50 622
12649.56 563
12650.62 525
12651.68 568
12652.75 590
12653.81 583
12654.87 605
12655.93 573
12657.00 571
12658.06 554
12659.12 584
12660.18 599
12661.25 571
12662.31 603
12663.37 592
12664.43 575
12665.50 594
12666.56 595
12667.62 599
12668.69 572
12669.75 612
12670.81 622
12671.88 628
12672.94 646
12674.00 631
12675.06 606
12676.13 625
12677.19 622
12678.25 624
12679.32 595
12680.38 626
12681.44 656
12682.51 685
12683.57 668
12684.64 682
12685.70 698
12686.76 692
12687.83 649
12688.89 711
12689.95 719
12691.02 717
12692.08 731
12693.15 712
12694.21 740
12695.27 765
12696.34 789
12697.40 762
12698.47 780
12699.53 823
12700.59 788
12701.66 807
12702.72 830
12703.79 837
12704.85 805
12705.92 825
12706.98 827
12708.05 840
12709.11 844
12710.18 877
12711.24 863
12712.30 857
12713.37 887
12714.43 862
12715.50 857
12716.56 843
12717.63 874
12718.69 874
12719.76 883
12720.82 953
12721.89 989
12722.95 999
12724.02 940
12725.09 991
12726.15 1027
12727.22 1022
12728.28 1076
12729.35 1083
12730.41 1092
12731.48 1075
12732.54 1074
12733.61 1054
12734.68 1041
12735.74 1037
12736.81 957
12737.87 943
12738.94 903
12740.00 868
12741.07 838
12742.14 801
12743.20 795
12744.27 782
12745.33 765
12746.40 727
12747.47 723
12748.53 727
12749.60 676
12750.67 685
12751.73 687
12752.80 636
12753.87 676
12754.93 652
12756.00 629
12757.07 669
12758.13 647
12759.20 658
12760.27 638
12761.33 606
12762.40 584
12763.47 569
12764.53 606
12765.60 607
12766.67 597
12767.73 565
12768.80 585
12769.87 607
12770.94 591
12772.00 587
12773.07 557
12774.14 569
12775.21 524
12776.27 564
12777.34 537
12778.41 535
12779.48 531
12780.54 536
12781.61 521
12782.68 504
12783.75 527
12784.81 535
12785.88 512
12786.95 525
12788.02 507
12789.09 498
12790.15 515
12791.22 530
12792.29 502
12793.36 527
12794.43 498
12795.49 512
12796.56 554
12797.63 513
12798.70 524
12799.77 488
12800.84 539
12801.90 516
12802.97 521
12804.04 544
12805.11 520
12806.18 533
12807.25 536
12808.32 562
12809.39 572
12810.45 552
12811.52 548
12812.59 536
12813.66 540
12814.73 539
12815.80 553
12816.87 570
12817.94 558
12819.01 588
12820.08 567
12821.15 564
12822.21 555
12823.28 580
12824.35 566
12825.42 601
12826.49 562
12827.56 541
12828.63 537
12829.70 564
12830.77 565
12831.84 544
12832.91 499
12833.98 498
12835.05 507
12836.12 513
12837.19 493
12838.26 500
12839.33 497
12840.40 485
12841.47 462
12842.54 485
12843.61 472
12844.68 457
12845.75 456
12846.82 425
12847.89 432
12848.96 421
12850.03 452
12851.10 422
12852.18 433
12853.25 421
12854.32 458
12855.39 438
12856.46 426
12857.53 416
12858.60 407
12859.67 430
12860.74 408
12861.81 412
12862.88 379
12863.96 401
12865.03 403
12866.10 410
12867.17 387
12868.24 392
12869.31 409
12870.38 410
12871.45 434
12872.53 407
12873.60 407
12874.67 391
12875.74 374
12876.81 402
12877.88 356
12878.96 400
12880.03 379
12881.10 384
12882.17 389
12883.24 381
12884.31 388
12885.39 355
12886.46 385
12887.53 369
12888.60 371
12889.68 369
12890.75 346
12891.82 350
12892.89 368
12893.96 343
12895.04 364
12896.11 367
12897.18 342
12898.25 320
12899.33 327
12900.40 346
12901.47 358
12902.54 346
12903.62 340
12904.69 350
12905.76 345
12906.84 342
12907.91 345
12908.98 353
12910.06 324
12911.13 334
12912.20 339
12913.27 302
12914.35 308
12915.42 315
12916.49 334
12917.57 330
12918.64 343
12919.71 328
12920.79 318
12921.86 334
12922.94 338
12924.01 318
12925.08 316
12926.16 291
12927.23 314
12928.30 281
12929.38 334
12930.45 319
12931.53 291
12932.60 276
12933.67 296
12934.75 283
12935.82 310
12936.90 291
12937.97 318
12939.04 326
12940.12 298
12941.19 295
12942.27 309
12943.34 328
12944.42 272
12945.49 297
12946.56 297
12947.64 300
12948.71 311
12949.79 281
12950.86 322
12951.94 297
12953.01 292
12954.09 289
12955.16 293
12956.24 300
12957.31 291
12958.39 287
12959.46 303
12960.54 281
12961.61 294
12962.69 285
12963.76 294
12964.84 298
12965.91 288
12966.99 287
12968.07 286
12969.14 293
12970.22 290
12971.29 284
12972.37 297
12973.44 274
12974.52 288
12975.59 286
12976.67 305
12977.75 287
12978.82 276
12979.90 255
12980.97 256
12982.05 278
12983.13 288
12984.20 291
12985.28 269
12986.35 270
12987.43 295
12988.51 276
12989.58 290
12990.66 292
12991.74 280
12992.81 296
12993.89 292
12994.97 270
12996.04 274
12997.12 282
12998.20 297
12999.27 322
13000.35 294
13001.43 268
13002.50 305
13003.58 287
13004.66 307
13005.73 283
13006.81 317
13007.89 295
13008.97 286
13010.04 308
13011.12 260
13012.20 289
13013.27 304
13014.35 316
13015.43 300
13016.51 266
13017.58 311
13018.66 307
13019.74 296
13020.82 295
13021.89 291
13022.97 321
13024.05 328
13025.13 323
13026.21 284
13027.28 308
13028.36 313
13029.44 338
13030.52 350
13031.60 323
13032.67 292
13033.75 292
13034.83 309
13035.91 318
13036.99 340
13038.07 335
13039.14 337
13040.22 323
13041.30 321
13042.38 337
13043.46 304
13044.54 344
13045.62 306
13046.69 354
13047.77 335
13048.85 339
13049.93 325
13051.01 322
13052.09 334
13053.17 326
13054.25 334
13055.33 331
13056.40 300
13057.48 317
13058.56 317
13059.64 300
13060.72 316
13061.80 338
13062.88 326
13063.96 306
13065.04 299
13066.12 311
13067.20 297
13068.28 309
13069.36 307
13070.44 301
13071.52 296
13072.60 298
13073.68 306
13074.76 301
13075.84 308
13076.92 285
13078.00 290
13079.08 297
13080.16 278
13081.24 293
13082.32 312
13083.40 310
13084.48 289
13085.56 296
13086.64 321
13087.72 324
13088.80 312
13089.88 312
13090.96 298
13092.04 299
13093.12 325
13094.20 308
13095.28 277
13096.36 277
13097.44 298
13098.52 301
13099.61 304
13100.69 315
13101.77 302
13102.85 316
13103.93 311
13105.01 315
13106.09 310
13107.17 311
13108.25 324
13109.34 347
13110.42 337
13111.50 328
13112.58 304
13113.66 336
13114.74 337
13115.82 350
13116.91 340
13117.99 341
13119.07 356
13120.15 337
13121.23 360
13122.31 354
13123.40 339
13124.48 350
13125.56 346
13126.64 344
13127.72 322
13128.81 347
13129.89 319
13130.97 327
13132.05 343
13133.14 322
13134.22 327
13135.30 333
13136.38 329
13137.47 333
13138.55 359
13139.63 336
13140.71 322
13141.80 318
13142.88 282
13143.96 315
13145.04 332
13146.13 323
13147.21 310
13148.29 303
13149.38 320
13150.46 359
13151.54 341
13152.62 306
13153.71 303
13154.79 331
13155.87 321
13156.96 320
13158.04 331
13159.12 354
13160.21 332
13161.29 347
13162.37 335
13163.46 343
13164.54 368
13165.62 349
13166.71 346
13167.79 329
13168.88 329
13169.96 325
13171.04 335
13172.13 335
13173.21 330
13174.30 334
13175.38 355
13176.46 337
13177.55 326
13178.63 300
13179.72 338
13180.80 333
13181.88 326
13182.97 330
13184.05 343
13185.14 319
13186.22 313
13187.31 344
13188.39 349
13189.48 347
13190.56 326
13191.65 342
13192.73 358
13193.81 314
13194.90 337
13195.98 357
13197.07 342
13198.15 325
13199.24 345
13200.32 316
13201.41 356
13202.49 327
13203.58 316
13204.67 367
13205.75 354
13206.84 341
13207.92 356
13209.01 339
13210.09 344
13211.18 347
13212.26 350
13213.35 377
13214.43 353
13215.52 342
13216.61 350
13217.69 345
13218.78 347
13219.86 375
13220.95 326
13222.04 338
13223.12 320
13224.21 365
13225.29 376
13226.38 382
13227.47 423
13228.55 384
13229.64 392
13230.72 408
13231.81 397
13232.90 362
13233.98 382
13235.07 386
13236.16 420
13237.24 397
13238.33 378
13239.42 397
13240.50 412
13241.59 436
13242.68 410
13243.76 417
13244.85 410
13245.94 407
13247.02 420
13248.11 420
13249.20 436
13250.29 410
13251.37 416
13252.46 434
13253.55 433
13254.63 439
13255.72 447
13256.81 459
13257.90 445
13258.98 443
13260.07 444
13261.16 450
13262.25 442
13263.33 478
13264.42 449
13265.51 450
13266.60 463
13267.69 463
13268.77 457
13269.86 466
13270.95 491
13272.04 541
13273.13 508
13274.21 491
13275.30 519
13276.39 483
13277.48 499
13278.57 484
13279.65 527
13280.74 544
13281.83 523
13282.92 513
13284.01 535
13285.10 542
13286.19 525
13287.27 547
13288.36 579
13289.45 577
13290.54 557
13291.63 591
13292.72 572
13293.81 600
13294.90 593
13295.98 598
13297.07 564
13298.16 572
13299.25 614
13300.34 625
13301.43 650
13302.52 659
13303.61 676
13304.70 652
13305.79 647
13306.88 649
13307.97 681
13309.06 700
13310.15 689
13311.24 689
13312.32 684
13313.41 691
13314.50 674
13315.59 667
13316.68 705
13317.77 638
13318.86 681
13319.95 692
13321.04 691
13322.13 690
13323.22 677
13324.31 710
13325.40 689
13326.49 755
13327.58 762
13328.68 760
13329.77 735
13330.86 753
13331.95 754
13333.04 727
13334.13 717
13335.22 754
13336.31 779
13337.40 762
13338.49 773
13339.58 750
13340.67 775
13341.76 803
13342.85 776
13343.94 772
13345.04 757
13346.13 774
13347.22 815
13348.31 779
13349.40 768
13350.49 776
13351.58 798
13352.67 782
13353.77 812
13354.86 804
13355.95 816
13357.04 841
13358.13 847
13359.22 826
13360.31 843
13361.41 921
13362.50 920
13363.59 949
13364.68 924
13365.77 935
13366.87 933
13367.96 898
13369.05 902
13370.14 885
13371.23 887
13372.33 828
13373.42 848
13374.51 770
13375.60 725
13376.69 717
13377.79 759
13378.88 716
13379.97 699
13381.06 664
13382.16 640
13383.25 621
13384.34 639
13385.43 631
13386.53 608
13387.62 614
13388.71 579
13389.81 639
13390.90 613
13391.99 628
13393.08 601
13394.18 646
13395.27 595
13396.36 591
13397.46 566
13398.55 585
13399.64 570
13400.74 619
13401.83 589
13402.92 561
13404.02 588
13405.11 589
13406.20 576
13407.30 592
13408.39 577
13409.48 570
13410.58 577
13411.67 581
13412.77 593
13413.86 620
13414.95 564
13416.05 574
13417.14 571
13418.23 558
13419.33 568
13420.42 555
13421.52 570
13422.61 570
13423.71 569
13424.80 614
13425.89 624
13426.99 579
13428.08 563
13429.18 600
13430.27 601
13431.37 610
13432.46 597
13433.56 626
13434.65 562
13435.74 619
13436.84 629
13437.93 605
13439.03 601
13440.12 592
13441.22 657
13442.31 600
13443.41 621
13444.50 639
13445.60 670
13446.69 625
13447.79 665
13448.88 644
13449.98 664
13451.08 675
13452.17 691
13453.27 644
13454.36 674
13455.46 698
13456.55 685
13457.65 741
13458.74 683
13459.84 689
13460.94 692
13462.03 715
13463.13 723
13464.22 733
13465.32 708
13466.41 727
13467.51 724
13468.61 732
13469.70 738
13470.80 742
13471.90 727
13472.99 729
13474.09 799
13475.18 751
13476.28 762
13477.38 754
13478.47 775
13479.57 762
13480.67 770
13481.76 780
13482.86 745
13483.96 769
13485.05 791
13486.15 813
13487.25 798
13488.34 822
13489.44 846
13490.54 847
13491.63 872
13492.73 864
13493.83 866
13494.93 879
13496.02 916
13497.12 952
13498.22 932
13499.31 935
13500.41 906
13501.51 928
13502.61 897
13503.70 922
13504.80 899
13505.90 895
13507.00 872
13508.09 885
13509.19 886
13510.29 850
13511.39 874
13512.49 852
13513.58 840
13514.68 821
13515.78 818
13516.88 780
13517.98 777
13519.07 791
13520.17 753
13521.27 762
13522.37 764
13523.47 763
13524.57 742
13525.66 728
13526.76 709
13527.86 707
13528.96 673
13530.06 711
13531.16 683
13532.25 667
13533.35 635
13534.45 676
13535.55 645
13536.65 640
13537.75 591
13538.85 622
13539.95 631
13541.05 580
13542.14 611
13543.24 574
13544.34 567
13545.44 586
13546.54 577
13547.64 544
13548.74 579
13549.84 557
13550.94 565
13552.04 590
13553.14 546
13554.24 550
13555.34 564
13556.44 571
13557.54 547
13558.64 535
13559.74 559
13560.84 536
13561.94 540
13563.04 556
13564.13 537
13565.23 509
13566.34 512
13567.44 531
13568.54 517
13569.64 523
13570.74 508
13571.84 534
13572.94 520
13574.04 537
13575.14 504
13576.24 521
13577.34 522
13578.44 511
13579.54 513
13580.64 524
13581.74 520
13582.84 527
13583.94 540
13585.04 511
13586.14 518
13587.24 497
13588.35 471
13589.45 516
13590.55 493
13591.65 521
13592.75 518
13593.85 522
13594.95 517
13596.05 507
13597.15 510
13598.26 538
13599.36 516
13600.46 530
13601.56 531
13602.66 546
13603.76 540
13604.86 538
13605.97 526
13607.07 532
13608.17 525
13609.27 562
13610.37 556
13611.47 487
13612.58 532
13613.68 539
13614.78 544
13615.88 518
13616.98 500
13618.09 496
13619.19 535
13620.29 528
13621.39 499
13622.50 526
13623.60 555
13624.70 567
13625.80 545
13626.91 526
13628.01 536
13629.11 568
13630.21 554
13631.32 530
13632.42 546
13633.52 535
13634.62 520
13635.73 526
13636.83 537
13637.93 546
13639.04 525
13640.14 508
13641.24 527
13642.35 541
13643.45 530
13644.55 560
13645.65 559
13646.76 515
13647.86 519
13648.96 522
13650.07 573
13651.17 547
13652.28 536
13653.38 528
13654.48 520
13655.59 517
13656.69 509
13657.79 521
13658.90 530
13660.00 509
13661.11 511
13662.21 520
13663.31 503
13664.42 519
13665.52 524
13666.63 492
13667.73 529
13668.83 551
13669.94 534
13671.04 502
13672.15 514
13673.25 529
13674.36 541
13675.46 565
13676.56 517
13677.67 537
13678.77 586
13679.88 576
13680.98 555
13682.09 515
13683.19 569
13684.30 560
13685.40 587
13686.51 540
13687.61 559
13688.72 583
13689.82 578
13690.93 574
13692.03 594
13693.14 586
13694.24 609
13695.35 621
13696.45 585
13697.56 593
13698.66 589
13699.77 590
13700.87 598
13701.98 609
13703.09 618
13704.19 653
13705.30 676
13706.40 646
13707.51 651
13708.61 635
13709.72 657
13710.83 705
13711.93 706
13713.04 660
13714.14 662
13715.25 715
13716.36 681
13717.46 716
13718.57 705
13719.67 729
13720.78 715
13721.89 683
13722.99 758
13724.10 717
13725.21 752
13726.31 716
13727.42 739
13728.53 783
13729.63 772
13730.74 792
13731.85 817
13732.95 818
13734.06 863
13735.17 812
13736.27 821
13737.38 855
13738.49 883
13739.59 932
13740.70 894
13741.81 906
13742.92 944
13744.02 974
13745.13 1005
13746.24 1052
13747.35 1066
13748.45 1103
13749.56 1124
13750.67 1135
13751.78 1191
13752.88 1260
13753.99 1247
13755.10 1294
13756.21 1376
13757.31 1365
13758.42 1314
13759.53 1387
13760.64 1357
13761.75 1359
13762.85 1365
13763.96 1381
13765.07 1345
13766.18 1363
13767.29 1316
13768.39 1297
13769.50 1276
13770.61 1265
13771.72 1280
13772.83 1219
13773.94 1208
13775.04 1161
13776.15 1125
13777.26 1049
13778.37 1045
13779.48 1027
13780.59 994
13781.70 966
13782.80 917
13783.91 883
13785.02 871
13786.13 834
13787.24 841
13788.35 776
13789.46 762
13790.57 692
13791.68 762
13792.79 725
13793.90 707
13795.00 701
13796.11 701
13797.22 714
13798.33 653
13799.44 670
13800.55 675
13801.66 667
13802.77 648
13803.88 661
13804.99 657
13806.10 596
13807.21 584
13808.32 602
13809.43 619
13810.54 623
13811.65 613
13812.76 614
13813.87 621
13814.98 616
13816.09 600
13817.20 587
13818.31 558
13819.42 602
13820.53 584
13821.64 604
13822.75 600
13823.86 571
13824.97 583
13826.08 577
13827.19 585
13828.30 550
13829.41 589
13830.53 596
13831.64 594
13832.75 564
13833.86 550
13834.97 577
13836.08 579
13837.19 634
13838.30 587
13839.41 606
13840.52 582
13841.64 580
13842.75 621
13843.86 566
13844.97 592
13846.08 613
13847.19 630
13848.30 601
13849.41 603
13850.53 606
13851.64 576
13852.75 605
13853.86 638
13854.97 617
13856.08 605
13857.20 576
13858.31 623
13859.42 633
13860.53 652
13861.64 609
13862.76 619
13863.87 622
13864.98 637
13866.09 616
13867.20 646
13868.32 629
13869.43 625
13870.54 655
13871.65 607
13872.77 637
13873.88 661
13874.99 676
13876.10 677
13877.22 660
13878.33 655
13879.44 690
13880.55 710
13881.67 746
13882.78 726
13883.89 725
13885.01 751
13886.12 730
13887.23 724
13888.34 720
13889.46 768
13890.57 761
13891.68 776
13892.80 794
13893.91 793
13895.02 787
13896.14 793
13897.25 746
13898.36 753
13899.48 748
13900.59 720
13901.70 678
13902.82 669
13903.93 689
13905.05 664
13906.16 669
13907.27 644
13908.39 623
13909.50 601
13910.61 569
13911.73 587
13912.84 599
13913.96 563
13915.07 521
13916.19 534
13917.30 561
13918.41 571
13919.53 590
13920.64 585
13921.76 558
13922.87 579
13923.99 528
13925.10 570
13926.21 542
13927.33 555
13928.44 560
13929.56 553
13930.67 568
13931.79 549
13932.90 538
13934.02 546
13935.13 499
13936.25 515
13937.36 508
13938.48 537
13939.59 517
13940.71 528
13941.82 489
13942.94 493
13944.05 507
13945.17 505
13946.28 511
13947.40 490
13948.52 499
13949.63 495
13950.75 469
13951.86 509
13952.98 466
13954.09 480
13955.21 473
13956.32 470
13957.44 491
13958.56 521
13959.67 488
13960.79 460
13961.90 464
13963.02 488
13964.14 493
13965.25 519
13966.37 501
13967.48 518
13968.60 536
13969.72 507
13970.83 501
13971.95 500
13973.07 497
13974.18 517
13975.30 505
13976.42 490
13977.53 497
13978.65 529
13979.77 517
13980.88 492
13982.00 516
13983.12 499
13984.23 477
13985.35 464
13986.47 498
13987.58 498
13988.70 485
13989.82 486
13990.94 479
13992.05 483
13993.17 507
13994.29 478
13995.40 507
13996.52 489
13997.64 519
13998.76 483
13999.87 516
14000.99 536
14002.11 518
14003.23 541
14004.35 510
14005.46 529
14006.58 528
14007.70 508
14008.82 536
14009.93 538
14011.05 519
14012.17 534
14013.29 566
14014.41 517
14015.52 535
14016.64 506
14017.76 508
14018.88 505
14020.00 496
14021.12 548
14022.23 509
14023.35 544
14024.47 509
14025.59 511
14026.71 487
14027.83 524
14028.95 556
14030.06 541
14031.18 516
14032.30 570
14033.42 550
14034.54 529
14035.66 557
14036.78 508
14037.90 542
14039.02 558
14040.14 540
14041.25 568
14042.37 549
14043.49 583
14044.61 588
14045.73 603
14046.85 568
14047.97 594
14049.09 609
14050.21 640
14051.33 641
14052.45 634
14053.57 624
14054.69 612
14055.81 645
14056.93 677
14058.05 643
14059.17 687
14060.29 686
14061.41 675
14062.53 705
14063.65 746
14064.77 765
14065.89 719
14067.01 721
14068.13 714
14069.25 784
14070.37 736
14071.49 781
14072.61 777
14073.73 777
14074.85 801
14075.97 762
14077.09 783
14078.21 791
14079.33 788
14080.45 784
14081.57 802
14082.69 812
14083.82 816
14084.94 812
14086.06 830
14087.18 809
14088.30 825
14089.42 821
14090.54 859
14091.66 837
14092.78 840
14093.91 818
14095.03 877
14096.15 842
14097.27 820
14098.39 814
14099.51 853
14100.63 791
14101.76 804
14102.88 795
14104.00 752
14105.12 778
14106.24 756
14107.36 708
14108.49 702
14109.61 703
14110.73 683
14111.85 654
14112.97 662
14114.10 635
14115.22 636
14116.34 650
14117.46 622
14118.58 604
14119.71 632
14120.83 606
14121.95 579
14123.07 605
14124.20 598
14125.32 573
14126.44 537
14127.56 536
14128.69 586
14129.81 587
14130.93 547
14132.06 534
14133.18 506
14134.30 528
14135.42 528
14136.55 558
14137.67 554
14138.79 516
14139.92 553
14141.04 559
14142.16 504
14143.29 484
14144.41 519
14145.53 518
14146.66 510
14147.78 517
14148.90 497
14150.03 506
14151.15 501
14152.27 472
14153.40 513
14154.52 496
14155.64 477
14156.77 489
14157.89 497
14159.02 523
14160.14 458
14161.26 483
14162.39 480
14163.51 486
14164.64 489
14165.76 508
14166.88 486
14168.01 450
14169.13 458
14170.26 488
14171.38 508
14172.51 477
14173.63 453
14174.75 494
14175.88 460
14177.00 458
14178.13 439
14179.25 455
14180.38 442
14181.50 448
14182.63 483
14183.75 455
14184.88 440
14186.00 431
14187.13 464
14188.25 453
14189.38 433
14190.50 471
14191.63 454
14192.75 446
14193.88 409
14195.00 437
14196.13 458
14197.25 449
14198.38 406
14199.50 389
14200.63 412
14201.76 438
14202.88 432
14204.01 429
14205.13 435
14206.26 428
14207.38 434
14208.51 433
14209.64 425
14210.76 413
14211.89 420
14213.01 430
14214.14 408
14215.27 401
14216.39 409
14217.52 416
14218.64 422
14219.77 409
14220.90 427
14222.02 424
14223.15 421
14224.28 374
14225.40 412
14226.53 408
14227.66 395
14228.78 420
14229.91 420
14231.04 404
14232.16 396
14233.29 407
14234.42 410
14235.54 409
14236.67 396
14237.80 406
14238.92 454
14240.05 402
14241.18 413
14242.31 390
14243.43 376
14244.56 374
14245.69 372
14246.82 412
14247.94 364
14249.07 401
14250.20 401
14251.33 400
14252.45 362
14253.58 368
14254.71 394
14255.84 409
14256.96 392
14258.09 336
14259.22 376
14260.35 372
14261.47 383
14262.60 387
14263.73 376
14264.86 364
14265.99 342
14267.12 370
14268.24 349
14269.37 350
14270.50 342
14271.63 356
14272.76 365
14273.89 332
14275.01 344
14276.14 366
14277.27 350
14278.40 341
14279.53 325
14280.66 340
14281.79 341
14282.91 325
14284.04 319
14285.17 335
14286.30 318
14287.43 337
14288.56 338
14289.69 334
14290.82 310
14291.95 285
14293.08 336
14294.20 276
14295.33 307
14296.46 306
14297.59 326
14298.72 289
14299.85 323
14300.98 330
14302.11 315
14303.24 313
14304.37 293
14305.50 307
14306.63 302
14307.76 290
14308.89 310
14310.02 330
14311.15 298
14312.28 313
14313.41 298
14314.54 297
14315.67 289
14316.80 312
14317.93 298
14319.06 290
14320.19 289
14321.32 312
14322.45 317
14323.58 301
14324.71 309
14325.84 305
14326.97 303
14328.10 301
14329.23 306
14330.36 290
14331.49 312
14332.62 305
14333.76 305
14334.89 289
14336.02 276
14337.15 276
14338.28 282
14339.41 321
14340.54 282
14341.67 279
14342.80 304
14343.93 299
14345.07 278
14346.20 282
14347.33 294
14348.46 295
14349.59 292
14350.72 295
14351.85 281
14352.99 292
14354.12 293
14355.25 299
14356.38 287
14357.51 314
14358.64 290
14359.78 301
14360.91 301
14362.04 260
14363.17 299
14364.30 293
14365.44 278
14366.57 285
14367.70 301
14368.83 304
14369.96 286
14371.10 289
14372.23 283
14373.36 325
14374.49 294
14375.63 296
14376.76 280
14377.89 291
14379.02 302
14380.16 305
14381.29 302
14382.42 314
14383.55 308
14384.69 271
14385.82 316
14386.95 285
14388.09 301
14389.22 297
14390.35 275
14391.49 300
14392.62 294
14393.75 315
14394.89 298
14396.02 274
14397.15 302
14398.28 320
14399.42 285
14400.55 293
14401.69 327
14402.82 316
14403.95 314
14405.09 280
14406.22 300
14407.35 309
14408.49 303
14409.62 293
14410.75 300
14411.89 328
14413.02 323
14414.16 335
14415.29 345
14416.42 339
14417.56 330
14418.69 337
14419.83 344
14420.96 340
14422.10 318
14423.23 329
14424.36 343
14425.50 328
14426.63 324
14427.77 346
14428.90 332
14430.04 368
14431.17 351
14432.31 349
14433.44 362
14434.58 358
14435.71 364
14436.85 351
14437.98 339
14439.12 321
14440.25 374
14441.39 352
14442.52 348
14443.66 332
14444.79 358
14445.93 348
14447.06 336
14448.20 364
14449.33 332
14450.47 380
14451.60 361
14452.74 363
14453.87 356
14455.01 383
14456.14 389
14457.28 383
14458.42 376
14459.55 376
14460.69 360
14461.82 407
14462.96 422
14464.10 401
14465.23 380
14466.37 406
14467.50 371
14468.64 353
14469.78 392
14470.91 366
14472.05 381
14473.18 352
14474.32 383
14475.46 368
14476.59 337
14477.73 345
14478.87 358
14480.00 346
14481.14 340
14482.28 349
14483.41 361
14484.55 368
14485.69 345
14486.82 370
14487.96 334
14489.10 354
14490.23 331
14491.37 381
14492.51 358
14493.65 371
14494.78 345
14495.92 371
14497.06 368
14498.19 339
14499.33 353
14500.47 380
14501.61 335
14502.74 325
14503.88 363
14505.02 352
14506.16 336
14507.29 340
14508.43 365
14509.57 350
14510.71 330
14511.85 323
14512.98 331
14514.12 327
14515.26 306
14516.40 346
14517.54 354
14518.67 309
14519.81 318
14520.95 335
14522.09 296
14523.23 322
14524.36 292
14525.50 307
14526.64 321
14527.78 319
14528.92 297
14530.06 309
14531.19 323
14532.33 323
14533.47 351
14534.61 333
14535.75 332
14536.89 344
14538.03 323
14539.17 333
14540.31 310
14541.44 330
14542.58 360
14543.72 344
14544.86 338
14546.00 314
14547.14 346
14548.28 335
14549.42 320
14550.56 326
14551.70 328
14552.84 323
14553.98 317
14555.12 347
14556.25 328
14557.39 358
14558.53 322
14559.67 356
14560.81 357
14561.95 348
14563.09 351
14564.23 363
14565.37 371
14566.51 325
14567.65 358
14568.79 353
14569.93 362
14571.07 347
14572.21 363
14573.35 383
14574.49 377
14575.63 376
14576.77 380
14577.92 359
14579.06 381
14580.20 388
14581.34 380
14582.48 409
14583.62 412
14584.76 411
14585.90 429
14587.04 408
14588.18 416
14589.32 439
14590.46 444
14591.60 443
14592.74 395
14593.89 445
14595.03 451
14596.17 465
14597.31 471
14598.45 455
14599.59 427
14600.73 438
14601.87 462
14603.02 455
14604.16 456
14605.30 456
14606.44 495
14607.58 469
14608.72 490
14609.86 498
14611.01 483
14612.15 488
14613.29 495
14614.43 492
14615.57 514
14616.72 523
14617.86 506
14619.00 550
14620.14 571
14621.28 552
14622.43 568
14623.57 603
14624.71 589
14625.85 589
14627.00 604
14628.14 613
14629.28 623
14630.42 637
14631.56 668
14632.71 638
14633.85 633
14634.99 592
14636.14 614
14637.28 623
14638.42 627
14639.56 588
14640.71 568
14641.85 555
14642.99 563
14644.14 508
14645.28 468
14646.42 474
14647.56 438
14648.71 459
14649.85 435
14650.99 431
14652.14 407
14653.28 398
14654.42 390
14655.57 373
14656.71 401
14657.85 403
14659.00 383
14660.14 366
14661.29 356
14662.43 363
14663.57 353
14664.72 353
14665.86 351
14667.00 318
14668.15 298
14669.29 346
14670.44 332
14671.58 329
14672.73 300
14673.87 317
14675.01 316
14676.16 299
14677.30 314
14678.45 315
14679.59 303
14680.74 324
14681.88 299
14683.02 287
14684.17 303
14685.31 302
14686.46 300
14687.60 301
14688.75 299
14689.89 290
14691.04 278
14692.18 313
14693.33 315
14694.47 287
14695.62 293
14696.76 255
14697.91 280
14699.05 252
14700.20 271
14701.34 301
14702.49 281
14703.63 263
14704.78 256
14705.92 292
14707.07 265
14708.22 291
14709.36 303
14710.51 254
14711.65 278
14712.80 258
14713.94 261
14715.09 272
14716.23 250
14717.38 276
14718.53 260
14719.67 272
14720.82 265
14721.96 280
14723.11 269
14724.26 262
14725.40 276
14726.55 255
14727.70 253
14728.84 251
14729.99 281
14731.13 281
14732.28 290
14733.43 270
14734.57 281
14735.72 270
14736.87 265
14738.01 272
14739.16 238
14740.31 259
14741.45 256
14742.60 241
14743.75 280
14744.89 246
14746.04 250
14747.19 261
14748.34 251
14749.48 281
14750.63 235
14751.78 245
14752.92 244
14754.07 263
14755.22 251
14756.37 240
14757.51 236
14758.66 245
14759.81 260
14760.96 255
14762.10 222
14763.25 222
14764.40 234
14765.55 238
14766.70 271
14767.84 228
14768.99 238
14770.14 243
14771.29 251
14772.43 257
14773.58 241
14774.73 275
14775.88 246
14777.03 254
14778.18 232
14779.32 243
14780.47 239
14781.62 243
14782.77 208
14783.92 254
14785.07 226
14786.21 233
14787.36 231
14788.51 233
14789.66 210
14790.81 233
14791.96 232
14793.11 203
14794.26 223
14795.40 242
14796.55 220
14797.70 216
14798.85 220
14800.00 196
14801.15 222
14802.30 194
14803.45 224
14804.60 226
14805.75 208
14806.90 210
14808.05 217
14809.19 211
14810.34 215
14811.49 204
14812.64 216
14813.79 213
14814.94 185
14816.09 204
14817.24 192
14818.39 220
14819.54 178
14820.69 188
14821.84 211
14822.99 219
14824.14 187
14825.29 183
14826.44 191
14827.59 192
14828.74 196
14829.89 192
14831.04 192
14832.19 171
14833.34 199
14834.49 184
14835.64 173
14836.79 190
14837.95 226
14839.10 184
14840.25 190
14841.40 162
14842.55 215
14843.70 200
14844.85 197
14846.00 184
14847.15 179
14848.30 179
14849.45 175
14850.60 200
14851.76 193
14852.91 181
14854.06 177
14855.21 194
14856.36 195
14857.51 185
14858.66 166
14859.81 168
14860.97 171
14862.12 173
14863.27 201
14864.42 196
14865.57 192
14866.72 174
14867.88 173
14869.03 172
14870.18 192
14871.33 205
14872.48 195
14873.64 182
14874.79 174
14875.94 173
14877.09 168
14878.24 165
14879.40 171
14880.55 169
14881.70 196
14882.85 169
14884.00 163
14885.16 179
14886.31 170
14887.46 165
14888.61 173
14889.77 190
14890.92 184
14892.07 169
14893.23 173
14894.38 169
14895.53 176
14896.68 173
14897.84 171
14898.99 166
14900.14 171
14901.30 157
14902.45 183
14903.60 171
14904.75 181
14905.91 166
14907.06 175
14908.21 178
14909.37 156
14910.52 147
14911.67 179
14912.83 189
14913.98 179
14915.14 154
14916.29 169
14917.44 155
14918.60 161
14919.75 181
14920.90 174
14922.06 172
14923.21 161
14924.37 187
14925.52 165
14926.67 167
14927.83 162
14928.98 173
14930.14 180
14931.29 145
14932.44 161
14933.60 173
14934.75 174
14935.91 165
14937.06 194
14938.22 167
14939.37 155
14940.52 162
14941.68 168
14942.83 184
14943.99 152
14945.14 172
14946.30 179
14947.45 165
14948.61 167
14949.76 166
14950.92 191
14952.07 184
14953.23 159
14954.38 175
14955.54 181
14956.69 188
14957.85 169
14959.00 188
14960.16 165
14961.31 169
14962.47 162
14963.62 172
14964.78 171
14965.94 175
14967.09 168
14968.25 178
14969.40 172
14970.56 171
14971.71 207
14972.87 176
14974.03 173
14975.18 168
14976.34 196
14977.49 185
14978.65 178
14979.81 179
14980.96 189
14982.12 164
14983.27 179
14984.43 177
14985.59 185
14986.74 144
14987.90 153
14989.06 168
14990.21 181
14991.37 161
14992.53 169
14993.68 173
14994.84 194
14996.00 144
14997.15 146
14998.31 165
14999.47 170
15000.62 171
15001.78 155
15002.94 172
15004.09 144
15005.25 143
15006.41 179
15007.56 150
15008.72 143
15009.88 149
15011.04 191
15012.19 165
15013.35 164
15014.51 150
15015.67 165
15016.82 158
15017.98 166
15019.14 168
15020.30 167
15021.45 149
15022.61 165
15023.77 166
15024.93 162
15026.08 147
15027.24 159
15028.40 155
15029.56 153
15030.72 162
15031.87 158
15033.03 158
15034.19 147
15035.35 161
15036.51 142
15037.67 159
15038.82 157
15039.98 165
15041.14 148
15042.30 142
15043.46 157
15044.62 158
15045.78 177
15046.93 161
15048.09 156
15049.25 162
15050.41 153
15051.57 135
15052.73 160
15053.89 163
15055.05 156
15056.20 159
15057.36 144
15058.52 151
15059.68 167
15060.84 145
15062.00 182
15063.16 183
15064.32 173
15065.48 151
15066.64 148
15067.80 149
15068.96 135
15070.12 156
15071.28 162
15072.44 152
15073.60 153
15074.76 151
15075.91 157
15077.07 158
15078.23 161
15079.39 163
15080.55 173
15081.71 160
15082.87 174
15084.03 162
15085.19 165
15086.35 166
15087.51 173
15088.68 178
15089.84 169
15091.00 170
15092.16 152
15093.32 174
15094.48 181
15095.64 170
15096.80 182
15097.96 172
15099.12 169
15100.28 168
15101.44 163
15102.60 162
15103.76 179
15104.92 182
15106.08 157
15107.25 167
15108.41 153
15109.57 187
15110.73 156
15111.89 168
15113.05 149
15114.21 184
15115.37 183
15116.54 155
15117.70 183
15118.86 189
15120.02 188
15121.18 179
15122.34 189
15123.50 206
15124.67 192
15125.83 177
15126.99 183
15128.15 179
15129.31 165
15130.47 180
15131.64 200
15132.80 186
15133.96 198
15135.12 194
15136.28 189
15137.45 184
15138.61 179
15139.77 215
15140.93 199
15142.10 188
15143.26 175
15144.42 203
15145.58 204
15146.75 202
15147.91 199
15149.07 199
15150.23 220
15151.40 194
15152.56 216
15153.72 205
15154.88 216
15156.05 219
15157.21 211
15158.37 196
15159.54 195
15160.70 196
15161.86 202
15163.03 194
15164.19 197
15165.35 241
15166.52 230
15167.68 204
15168.84 207
15170.01 217
15171.17 207
15172.33 215
15173.50 226
15174.66 198
15175.82 224
15176.99 238
15178.15 245
15179.31 244
15180.48 246
15181.64 229
15182.81 234
15183.97 260
15185.13 224
15186.30 246
15187.46 260
15188.63 263
15189.79 259
15190.95 256
15192.12 281
15193.28 228
15194.45 254
15195.61 258
15196.78 272
15197.94 247
15199.10 250
15200.27 230
15201.43 261
15202.60 257
15203.76 244
15204.93 264
15206.09 286
15207.26 244
15208.42 275
15209.59 268
15210.75 262
15211.92 272
15213.08 263
15214.25 275
15215.41 262
15216.58 276
15217.74 281
15218.91 301
15220.07 263
15221.24 275
15222.40 300
15223.57 305
15224.74 310
15225.90 290
15227.07 303
15228.23 307
15229.40 320
15230.56 332
15231.73 321
15232.89 301
15234.06 302
15235.23 303
15236.39 323
15237.56 289
15238.72 304
15239.89 335
15241.06 331
15242.22 321
15243.39 292
15244.56 304
15245.72 282
15246.89 346
15248.05 299
15249.22 290
15250.39 265
15251.55 291
15252.72 267
15253.89 253
15255.05 240
15256.22 248
15257.39 262
15258.55 257
15259.72 243
15260.89 262
15262.05 259
15263.22 230
15264.39 260
15265.56 249
15266.72 260
15267.89 251
15269.06 223
15270.22 234
15271.39 246
15272.56 205
15273.73 236
15274.89 248
15276.06 229
15277.23 252
15278.40 229
15279.56 244
15280.73 203
15281.90 225
15283.07 252
15284.23 240
15285.40 238
15286.57 230
15287.74 228
15288.91 251
15290.07 236
15291.24 199
15292.41 267
15293.58 220
15294.75 209
15295.92 219
15297.08 198
15298.25 224
15299.42 212
15300.59 229
15301.76 240
15302.93 232
15304.09 263
15305.26 244
15306.43 236
15307.60 213
15308.77 237
15309.94 252
15311.11 220
15312.28 200
15313.44 217
15314.61 234
15315.78 238
15316.95 226
15318.12 226
15319.29 271
15320.46 243
15321.63 234
15322.80 227
15323.97 229
15325.14 234
15326.30 238
15327.47 273
15328.64 247
15329.81 254
15330.98 266
15332.15 264
15333.32 247
15334.49 262
15335.66 237
15336.83 256
15338.00 236
15339.17 281
15340.34 251
15341.51 261
15342.68 250
15343.85 273
15345.02 293
15346.19 295
15347.36 273
15348.53 271
15349.70 289
15350.87 260
15352.04 282
15353.21 295
15354.38 307
15355.55 299
15356.72 322
15357.90 312
15359.07 316
15360.24 326
15361.41 305
15362.58 328
15363.75 313
15364.92 367
15366.09 346
15367.26 345
15368.43 310
15369.60 309
15370.77 307
15371.95 315
15373.12 291
15374.29 297
15375.46 341
15376.63 316
15377.80 296
15378.97 294
15380.15 305
15381.32 311
15382.49 310
15383.66 310
15384.83 304
15386.00 260
15387.17 298
15388.35 312
15389.52 300
15390.69 292
15391.86 288
15393.03 270
15394.21 277
15395.38 253
15396.55 265
15397.72 287
15398.89 260
15400.07 260
15401.24 266
15402.41 262
15403.58 219
15404.76 244
15405.93 246
15407.10 243
15408.27 243
15409.45 219
15410.62 238
15411.79 228
15412.96 224
15414.14 227
15415.31 203
15416.48 206
15417.66 224
15418.83 231
15420.00 228
15421.17 210
15422.35 189
15423.52 213
15424.69 226
15425.87 189
15427.04 212
15428.21 218
15429.39 211
15430.56 211
15431.73 214
15432.91 216
15434.08 193
15435.25 185
15436.43 205
15437.60 224
15438.77 209
15439.95 202
15441.12 202
15442.30 194
15443.47 169
15444.64 183
15445.82 194
15446.99 177
15448.17 185
15449.34 199
15450.51 212
15451.69 194
15452.86 190
15454.04 192
15455.21 184
15456.39 176
15457.56 192
15458.73 206
15459.91 202
15461.08 177
15462.26 214
15463.43 180
15464.61 208
15465.78 181
15466.96 210
15468.13 199
15469.31 182
15470.48 184
15471.66 196
15472.83 217
15474.01 169
15475.18 190
15476.36 191
15477.53 188
15478.71 192
15479.88 197
15481.06 178
15482.23 183
15483.41 187
15484.58 191
15485.76 179
15486.93 194
15488.11 202
15489.29 201
15490.46 171
15491.64 191
15492.81 184
15493.99 223
15495.16 209
15496.34 181
15497.52 181
15498.69 185
15499.87 185
15501.04 196
15502.22 203
15503.40 196
15504.57 208
15505.75 175
15506.92 193
15508.10 183
15509.28 190
15510.45 197
15511.63 179
15512.81 190
15513.98 183
15515.16 189
15516.34 219
15517.51 191
15518.69 197
15519.87 206
15521.04 179
15522.22 198
15523.40 211
15524.57 200
15525.75 177
15526.93 198
15528.11 203
15529.28 199
15530.46 167
15531.64 197
15532.81 215
15533.99 202
15535.17 185
15536.35 194
15537.52 216
15538.70 199
15539.88 221
15541.06 202
15542.23 216
15543.41 192
15544.59 187
15545.77 203
15546.95 200
15548.12 230
15549.30 195
15550.48 219
15551.66 221
15552.83 213
15554.01 199
15555.19 228
15556.37 224
15557.55 210
15558.73 241
15559.90 227
15561.08 228
15562.26 232
15563.44 229
15564.62 240
15565.80 241
15566.97 223
15568.15 233
15569.33 254
15570.51 253
15571.69 250
15572.87 234
15574.05 195
15575.23 232
15576.40 250
15577.58 258
15578.76 248
15579.94 254
15581.12 272
15582.30 261
15583.48 244
15584.66 239
15585.84 269
15587.02 253
15588.20 292
15589.38 246
15590.56 268
15591.73 279
15592.91 280
15594.09 273
15595.27 268
15596.45 285
15597.63 283
15598.81 276
15599.99 272
15601.17 284
15602.35 276
15603.53 303
15604.71 291
15605.89 283
15607.07 306
15608.25 324
15609.43 301
15610.61 302
15611.79 305
15612.97 321
15614.15 309
15615.33 342
15616.51 343
15617.69 355
15618.88 338
15620.06 330
15621.24 354
15622.42 290
15623.60 321
15624.78 346
15625.96 368
15627.14 363
15628.32 364
15629.50 365
15630.68 380
15631.86 357
15633.05 357
15634.23 368
15635.41 359
15636.59 331
15637.77 354
15638.95 387
15640.13 351
15641.31 377
15642.50 396
15643.68 409
15644.86 379
15646.04 374
15647.22 406
15648.40 395
15649.58 382
15650.77 374
15651.95 389
15653.13 384
15654.31 331
15655.49 363
15656.68 379
15657.86 347
15659.04 363
15660.22 353
15661.40 351
15662.59 371
15663.77 341
15664.95 344
15666.13 364
15667.32 363
15668.50 347
15669.68 353
15670.86 345
15672.05 355
15673.23 352
15674.41 354
15675.59 311
15676.78 320
15677.96 334
15679.14 332
15680.32 327
15681.51 314
15682.69 338
15683.87 344
15685.06 308
15686.24 307
15687.42 318
15688.61 310
15689.79 301
15690.97 311
15692.16 312
15693.34 306
15694.52 298
15695.71 309
15696.89 319
15698.07 331
15699.26 338
15700.44 341
15701.62 327
15702.81 327
15703.99 338
15705.17 343
15706.36 320
15707.54 339
15708.73 307
15709.91 357
15711.09 315
15712.28 326
15713.46 338
15714.65 336
15715.83 315
15717.02 300
15718.20 363
15719.38 328
15720.57 353
15721.75 362
15722.94 369
15724.12 359
15725.31 356
15726.49 324
15727.68 358
15728.86 357
15730.04 354
15731.23 378
15732.41 373
15733.60 352
15734.78 365
15735.97 350
15737.15 421
15738.34 423
15739.52 395
15740.71 409
15741.89 407
15743.08 395
15744.27 424
15745.45 441
15746.64 416
15747.82 415
15749.01 410
15750.19 443
15751.38 448
15752.56 418
15753.75 438
15754.93 427
15756.12 415
15757.31 420
15758.49 427
15759.68 461
15760.86 434
15762.05 446
15763.24 419
15764.42 419
15765.61 416
15766.79 426
15767.98 409
15769.17 423
15770.35 410
15771.54 439
15772.72 399
15773.91 392
15775.10 391
15776.28 386
15777.47 392
15778.66 391
15779.84 402
15781.03 428
15782.22 374
15783.40 384
15784.59 358
15785.78 369
15786.96 379
15788.15 351
15789.34 344
15790.53 336
15791.71 347
15792.90 328
15794.09 359
15795.27 339
15796.46 343
15797.65 322
15798.84 337
15800.02 302
15801.21 322
15802.40 328
15803.59 341
15804.77 338
15805.96 322
15807.15 309
15808.34 300
15809.52 317
15810.71 327
15811.90 322
15813.09 308
15814.28 323
15815.46 294
15816.65 308
15817.84 306
15819.03 307
15820.22 342
15821.40 314
15822.59 314
15823.78 336
15824.97 332
15826.16 317
15827.35 292
15828.53 312
15829.72 315
15830.91 304
15832.10 307
15833.29 283
15834.48 289
15835.67 309
15836.85 303
15838.04 308
15839.23 293
15840.42 318
15841.61 313
15842.80 324
15843.99 283
15845.18 299
15846.37 320
15847.55 319
15848.74 316
15849.93 312
15851.12 308
15852.31 297
15853.50 351
15854.69 319
15855.88 296
15857.07 296
15858.26 315
15859.45 314
15860.64 309
15861.83 328
15863.02 328
15864.21 297
15865.40 331
15866.59 301
15867.78 334
15868.97 314
15870.16 329
15871.35 340
15872.54 349
15873.73 329
15874.92 324
15876.11 326
15877.30 336
15878.49 324
15879.68 333
15880.87 352
15882.06 364
15883.25 363
15884.44 367
15885.63 369
15886.82 365
15888.01 357
15889.20 391
15890.39 379
15891.59 408
15892.78 408
15893.97 405
15895.16 401
15896.35 364
15897.54 404
15898.73 427
15899.92 436
15901.11 418
15902.30 430
15903.50 437
15904.69 421
15905.88 458
15907.07 439
15908.26 441
15909.45 456
15910.64 426
15911.84 421
15913.03 449
15914.22 458
15915.41 425
15916.60 441
15917.79 418
15918.99 466
15920.18 454
15921.37 453
15922.56 481
15923.75 475
15924.95 466
15926.14 460
15927.33 474
15928.52 461
15929.71 460
15930.91 435
15932.10 492
15933.29 481
15934.48 462
15935.68 439
15936.87 417
15938.06 448
15939.25 410
15940.45 404
15941.64 394
15942.83 385
15944.03 350
15945.22 329
15946.41 358
15947.60 349
15948.80 319
15949.99 315
15951.18 343
15952.38 305
15953.57 313
15954.76 297
15955.96 279
15957.15 297
15958.34 266
15959.54 296
15960.73 274
15961.92 254
15963.12 261
15964.31 276
15965.50 284
15966.70 276
15967.89 250
15969.08 240
15970.28 270
15971.47 258
15972.67 260
15973.86 245
15975.05 239
15976.25 252
15977.44 254
15978.64 231
15979.83 220
15981.02 217
15982.22 242
15983.41 210
15984.61 231
15985.80 210
15987.00 237
15988.19 219
15989.38 221
15990.58 221
15991.77 200
15992.97 221
15994.16 215
15995.36 212
15996.55 204
15997.75 212
15998.94 228
16000.14 228
16001.33 220
16002.53 229
16003.72 210
16004.92 200
16006.11 222
16007.31 202
16008.50 207
16009.70 208
16010.89 204
16012.09 214
16013.28 211
16014.48 202
16015.67 184
16016.87 199
16018.07 200
16019.26 198
16020.46 188
16021.65 186
16022.85 232
16024.04 208
16025.24 197
16026.44 199
16027.63 211
16028.83 210
16030.02 214
16031.22 216
16032.42 198
16033.61 198
16034.81 191
16036.00 202
16037.20 215
16038.40 215
16039.59 210
16040.79 199
16041.99 208
16043.18 200
16044.38 199
16045.58 197
16046.77 197
16047.97 199
16049.17 209
16050.36 202
16051.56 188
16052.76 216
16053.95 199
16055.15 173
16056.35 157
16057.54 178
16058.74 205
16059.94 197
16061.14 179
16062.33 202
16063.53 200
16064.73 192
16065.92 210
16067.12 180
16068.32 176
16069.52 183
16070.71 175
16071.91 204
16073.11 186
16074.31 166
16075.50 192
16076.70 189
16077.90 182
16079.10 172
16080.30 204
16081.49 169
16082.69 163
16083.89 170
16085.09 176
16086.29 181
16087.48 168
16088.68 167
16089.88 169
16091.08 184
16092.28 186
16093.48 192
16094.67 155
16095.87 153
16097.07 165
16098.27 163
16099.47 184
16100.67 157
16101.87 166
16103.06 162
16104.26 168
16105.46 159
16106.66 150
16107.86 156
16109.06 153
16110.26 161
16111.46 162
16112.66 151
16113.86 161
16115.05 155
16116.25 160
16117.45 153
16118.65 150
16119.85 161
16121.05 167
16122.25 174
16123.45 147
16124.65 147
16125.85 159
16127.05 158
16128.25 156
16129.45 167
16130.65 154
16131.85 176
16133.05 162
16134.25 162
16135.45 150
16136.65 148
16137.85 151
16139.05 147
16140.25 148
16141.45 139
16142.65 165
16143.85 169
16145.05 142
16146.25 147
16147.45 151
16148.65 155
16149.85 134
16151.05 146
16152.25 150
16153.45 130
16154.65 130
16155.85 142
16157.05 146
16158.25 156
16159.46 158
16160.66 149
16161.86 161
16163.06 152
16164.26 138
16165.46 158
16166.66 138
16167.86 159
16169.06 141
16170.27 165
16171.47 159
16172.67 156
16173.87 158
16175.07 129
16176.27 123
16177.47 142
16178.67 183
16179.88 157
16181.08 152
16182.28 152
16183.48 155
16184.68 151
16185.89 152
16187.09 146
16188.29 155
16189.49 152
16190.69 161
16191.90 160
16193.10 159
16194.30 151
16195.50 157
16196.70 151
16197.91 165
16199.11 142
16200.31 147
16201.51 169
16202.72 172
16203.92 158
16205.12 155
16206.32 173
16207.53 157
16208.73 161
16209.93 152
16211.13 154
16212.34 149
16213.54 162
16214.74 156
16215.95 172
16217.15 172
16218.35 180
16219.55 180
16220.76 172
16221.96 167
16223.16 173
16224.37 174
16225.57 144
16226.77 154
16227.98 171
16229.18 182
16230.38 166
16231.59 164
16232.79 166
16233.99 193
16235.20 166
16236.40 153
16237.61 160
16238.81 183
16240.01 181
16241.22 154
16242.42 199
16243.63 167
16244.83 190
16246.03 167
16247.24 204
16248.44 172
16249.65 180
16250.85 183
16252.05 197
16253.26 191
16254.46 186
16255.67 203
16256.87 191
16258.08 183
16259.28 213
16260.49 189
16261.69 178
16262.89 200
16264.10 198
16265.30 185
16266.51 190
16267.71 195
16268.92 202
16270.12 196
16271.33 189
16272.53 178
16273.74 183
16274.94 217
16276.15 207
16277.35 186
16278.56 187
16279.77 181
16280.97 213
16282.18 183
16283.38 203
16284.59 168
16285.79 190
16287.00 194
16288.20 194
16289.41 183
16290.61 204
16291.82 210
16293.03 182
16294.23 186
16295.44 168
16296.64 201
16297.85 193
16299.06 184
16300.26 204
16301.47 191
16302.67 190
16303.88 197
16305.09 199
16306.29 200
16307.50 201
16308.71 193
16309.91 203
16311.12 207
16312.33 186
16313.53 171
16314.74 182
16315.95 193
16317.15 182
16318.36 177
16319.57 180
16320.77 174
16321.98 196
16323.19 163
16324.39 171
16325.60 190
16326.81 165
16328.01 167
16329.22 173
16330.43 152
16331.64 162
16332.84 164
16334.05 164
16335.26 160
16336.47 150
16337.67 143
16338.88 158
16340.09 137
16341.30 149
16342.50 146
16343.71 162
16344.92 147
16346.13 140
16347.33 143
16348.54 160
16349.75 161
16350.96 145
16352.17 140
16353.37 153
16354.58 157
16355.79 155
16357.00 149
16358.21 153
16359.41 134
16360.62 133
16361.83 152
16363.04 167
16364.25 148
16365.46 141
16366.67 132
16367.87 142
16369.08 152
16370.29 144
16371.50 160
16372.71 153
16373.92 159
16375.13 138
16376.34 133
16377.54 141
16378.75 151
16379.96 150
16381.17 113
16382.38 145
16383.59 154
16384.80 161
16386.01 147
16387.22 135
16388.43 121
16389.64 140
16390.85 144
16392.05 133
16393.26 152
16394.47 137
16395.68 141
16396.89 146
16398.10 142
16399.31 133
16400.52 124
16401.73 149
16402.94 140
16404.15 131
16405.36 135
16406.57 130
16407.78 139
16408.99 115
16410.20 142
16411.41 134
16412.62 141
16413.83 145
16415.04 137
16416.25 153
16417.46 124
16418.67 157
16419.88 152
16421.10 148
16422.31 147
16423.52 137
16424.73 127
16425.94 128
16427.15 151
16428.36 140
16429.57 153
16430.78 149
16431.99 142
16433.20 143
16434.41 152
16435.63 122
16436.84 130
16438.05 154
16439.26 138
16440.47 144
16441.68 130
16442.89 151
16444.10 151
16445.32 139
16446.53 133
16447.74 123
16448.95 127
16450.16 146
16451.37 130
16452.59 146
16453.80 130
16455.01 120
16456.22 138
16457.43 131
16458.64 118
16459.86 115
16461.07 130
16462.28 141
16463.49 127
16464.70 149
16465.92 148
16467.13 132
16468.34 138
16469.55 117
16470.77 117
16471.98 133
16473.19 130
16474.40 141
16475.62 116
16476.83 141
16478.04 138
16479.25 141
16480.47 142
16481.68 140
16482.89 131
16484.11 135
16485.32 132
16486.53 150
16487.74 147
16488.96 140
16490.17 125
16491.38 131
16492.60 135
16493.81 142
16495.02 138
16496.24 148
16497.45 127
16498.66 127
16499.88 139
16501.09 169
16502.30 148
16503.52 131
16504.73 154
16505.94 133
16507.16 132
16508.37 129
16509.59 154
16510.80 141
16512.01 131
16513.23 141
16514.44 130
16515.66 134
16516.87 131
16518.08 127
16519.30 124
16520.51 147
16521.73 167
16522.94 151
16524.16 150
16525.37 147
16526.58 129
16527.80 160
16529.01 147
16530.23 155
16531.44 150
16532.66 158
16533.87 151
16535.09 144
16536.30 154
16537.52 164
16538.73 161
16539.95 146
16541.16 149
16542.38 134
16543.59 181
16544.81 153
16546.02 170
16547.24 156
16548.45 175
16549.67 144
16550.88 166
16552.10 170
16553.31 155
16554.53 168
16555.74 166
16556.96 166
16558.18 154
16559.39 180
16560.61 182
16561.82 168
16563.04 170
16564.25 177
16565.47 171
16566.69 172
16567.90 179
16569.12 162
16570.33 166
16571.55 160
16572.77 157
16573.98 160
16575.20 136
16576.41 128
16577.63 152
16578.85 141
16580.06 161
16581.28 146
16582.50 155
16583.71 132
16584.93 161
16586.15 147
16587.36 154
16588.58 156
16589.80 149
16591.01 158
16592.23 139
16593.45 179
16594.66 136
16595.88 159
16597.10 145
16598.32 130
16599.53 140
16600.75 148
16601.97 151
16603.18 144
16604.40 132
16605.62 156
16606.84 134
16608.05 114
16609.27 135
16610.49 140
16611.71 129
16612.92 112
16614.14 136
16615.36 139
16616.58 129
16617.79 128
16619.01 133
16620.23 122
16621.45 145
16622.67 138
16623.88 118
16625.10 124
16626.32 136
16627.54 134
16628.76 122
16629.97 121
16631.19 112
16632.41 144
16633.63 118
16634.85 144
16636.07 133
16637.29 115
16638.50 118
16639.72 117
16640.94 118
16642.16 108
16643.38 114
16644.60 117
16645.82 121
16647.03 127
16648.25 126
16649.47 121
16650.69 146
16651.91 126
16653.13 127
16654.35 108
16655.57 132
16656.79 137
16658.01 134
16659.23 117
16660.45 125
16661.66 111
16662.88 129
16664.10 124
16665.32 142
16666.54 129
16667.76 105
16668.98 102
16670.20 116
16671.42 162
16672.64 117
16673.86 132
16675.08 114
16676.30 129
16677.52 131
16678.74 130
16679.96 107
16681.18 128
16682.40 137
16683.62 119
16684.84 122
16686.06 146
16687.28 113
16688.50 113
16689.72 136
16690.94 127
16692.16 137
16693.39 118
16694.61 122
16695.83 108
16697.05 122
16698.27 102
16699.49 113
16700.71 121
16701.93 125
16703.15 113
16704.37 112
16705.59 121
16706.81 122
16708.04 123
16709.26 113
16710.48 125
16711.70 107
16712.92 124
16714.14 110
16715.36 135
16716.58 135
16717.81 113
16719.03 127
16720.25 102
16721.47 106
16722.69 128
16723.91 129
16725.14 103
16726.36 133
16727.58 108
16728.80 126
16730.02 100
16731.24 119
16732.47 136
16733.69 129
16734.91 124
16736.13 116
16737.36 129
16738.58 126
16739.80 125
16741.02 108
16742.24 138
16743.47 122
16744.69 117
16745.91 103
16747.13 116
16748.36 107
16749.58 123
16750.80 115
16752.02 112
16753.25 114
16754.47 106
16755.69 119
16756.92 94
16758.14 118
16759.36 106
16760.59 113
16761.81 115
16763.03 111
16764.25 114
16765.48 114
16766.70 122
16767.92 98
16769.15 106
16770.37 110
16771.59 124
16772.82 114
16774.04 118
16775.27 116
16776.49 110
16777.71 112
16778.94 117
16780.16 122
16781.38 100
16782.61 110
16783.83 120
16785.06 89
16786.28 128
16787.50 113
16788.73 139
16789.95 116
16791.18 136
16792.40 125
16793.62 110
16794.85 104
16796.07 117
16797.30 115
16798.52 114
16799.75 109
16800.97 119
16802.19 117
16803.42 98
16804.64 123
16805.87 115
16807.09 131
16808.32 97
16809.54 120
16810.77 108
16811.99 110
16813.22 126
16814.44 124
16815.67 126
16816.89 116
16818.12 124
16819.34 121
16820.57 125
16821.79 112
16823.02 127
16824.24 113
16825.47 127
16826.70 124
16827.92 123
16829.15 114
16830.37 116
16831.60 103
16832.82 112
16834.05 150
16835.27 119
16836.50 141
16837.73 140
16838.95 124
16840.18 117
16841.40 156
16842.63 139
16843.86 152
16845.08 144
16846.31 144
16847.53 154
16848.76 149
16849.99 159
16851.21 153
16852.44 166
16853.67 147
16854.89 137
16856.12 156
16857.35 143
16858.57 158
16859.80 157
16861.03 150
16862.25 169
16863.48 150
16864.71 187
16865.93 165
16867.16 171
16868.39 154
16869.61 164
16870.84 155
16872.07 152
16873.30 170
16874.52 195
16875.75 195
16876.98 181
16878.20 165
16879.43 176
16880.66 183
16881.89 190
16883.11 180
16884.34 194
16885.57 172
16886.80 196
16888.02 183
16889.25 179
16890.48 170
16891.71 188
16892.94 169
16894.16 208
16895.39 179
16896.62 175
16897.85 182
16899.08 195
16900.30 180
16901.53 187
16902.76 161
16903.99 185
16905.22 181
16906.45 164
16907.67 193
16908.90 166
16910.13 177
16911.36 160
16912.59 179
16913.82 165
16915.04 168
16916.27 187
16917.50 165
16918.73 148
16919.96 165
16921.19 169
16922.42 162
16923.65 173
16924.88 169
16926.10 192
16927.33 176
16928.56 165
16929.79 151
16931.02 161
16932.25 154
16933.48 153
16934.71 162
16935.94 160
16937.17 161
16938.40 155
16939.63 139
16940.86 145
16942.09 146
16943.32 157
16944.55 160
16945.78 161
16947.01 161
16948.24 181
16949.47 155
16950.70 152
16951.93 140
16953.16 170
16954.39 167
16955.62 159
16956.85 162
16958.08 144
16959.31 147
16960.54 142
16961.77 157
16963.00 140
16964.23 137
16965.46 159
16966.69 153
16967.92 144
16969.15 135
16970.38 147
16971.61 156
16972.84 145
16974.07 141
16975.30 148
16976.54 143
16977.77 129
16979.00 127
16980.23 141
16981.46 137
16982.69 126
16983.92 131
16985.15 151
16986.38 114
16987.62 115
16988.85 121
16990.08 119
16991.31 133
16992.54 127
16993.77 138
16995.00 133
16996.24 130
16997.47 124
16998.70 139
16999.93 126
17001.16 144
17002.39 133
17003.63 135
17004.86 165
17006.09 121
17007.32 130
17008.55 142
17009.79 132
17011.02 125
17012.25 127
17013.48 130
17014.72 129
17015.95 115
17017.18 110
17018.41 140
17019.64 141
17020.88 116
17022.11 104
17023.34 109
17024.58 131
17025.81 117
17027.04 121
17028.27 126
17029.51 125
17030.74 133
17031.97 136
17033.21 114
17034.44 125
17035.67 131
17036.90 118
17038.14 126
17039.37 106
17040.60 106
17041.84 120
17043.07 126
17044.30 111
17045.54 114
17046.77 124
17048.00 115
17049.24 103
17050.47 116
17051.70 115
17052.94 111
17054.17 135
17055.41 116
17056.64 108
17057.87 107
17059.11 126
17060.34 96
17061.58 111
17062.81 110
17064.04 117
17065.28 112
17066.51 124
17067.75 118
17068.98 103
17070.21 126
17071.45 110
17072.68 109
17073.92 99
17075.15 91
17076.39 85
17077.62 110
17078.86 92
17080.09 107
17081.33 109
17082.56 120
17083.80 111
17085.03 111
17086.26 118
17087.50 120
17088.73 108
17089.97 103
17091.20 107
17092.44 97
17093.68 104
17094.91 94
17096.15 104
17097.38 102
17098.62 104
17099.85 112
17101.09 120
17102.32 101
17103.56 105
17104.79 101
17106.03 105
17107.26 116
17108.50 82
17109.74 108
17110.97 85
17112.21 101
17113.44 85
17114.68 98
17115.92 102
17117.15 107
17118.39 88
17119.62 105
17120.86 105
17122.10 103
17123.33 100
17124.57 92
17125.80 106
17127.04 87
17128.28 92
17129.51 91
17130.75 102
17131.99 81
17133.22 83
17134.46 105
17135.70 123
17136.93 100
17138.17 104
17139.41 82
17140.64 82
17141.88 105
17143.12 100
17144.35 94
17145.59 110
17146.83 94
17148.07 107
17149.30 103
17150.54 104
17151.78 112
17153.02 96
17154.25 116
17155.49 95
17156.73 96
17157.96 99
17159.20 91
17160.44 86
17161.68 84
17162.92 102
17164.15 80
17165.39 107
17166.63 115
17167.87 108
17169.10 90
17170.34 101
17171.58 87
17172.82 96
17174.06 81
17175.29 81
17176.53 96
17177.77 94
17179.01 99
17180.25 108
17181.49 106
17182.72 115
17183.96 97
17185.20 89
17186.44 91
17187.68 92
17188.92 101
17190.15 73
17191.39 99
17192.63 91
17193.87 104
17195.11 91
17196.35 94
17197.59 78
17198.83 88
17200.07 79
17201.30 83
17202.54 92
17203.78 94
17205.02 97
17206.26 99
17207.50 86
17208.74 84
17209.98 92
17211.22 94
17212.46 78
17213.70 83
17214.94 73
17216.18 83
17217.42 90
17218.66 97
17219.90 87
17221.14 90
17222.38 97
17223.62 87
17224.86 90
17226.10 88
17227.34 86
17228.58 91
17229.82 70
17231.06 94
17232.30 84
17233.54 82
17234.78 78
17236.02 90
17237.26 94
17238.50 75
17239.74 83
17240.98 95
17242.22 88
17243.46 81
17244.70 101
17245.94 84
17247.18 103
17248.42 90
17249.66 68
17250.90 78
17252.14 78
17253.39 92
17254.63 95
17255.87 76
17257.11 97
17258.35 82
17259.59 94
17260.83 92
17262.07 99
17263.31 87
17264.56 89
17265.80 79
17267.04 83
17268.28 88
17269.52 77
17270.76 94
17272.00 75
17273.25 75
17274.49 64
17275.73 79
17276.97 84
17278.21 88
17279.45 75
17280.70 72
17281.94 73
17283.18 80
17284.42 88
17285.66 67
17286.91 102
17288.15 89
17289.39 82
17290.63 93
17291.88 88
17293.12 69
17294.36 75
17295.60 79
17296.85 100
17298.09 66
17299.33 86
17300.57 83
17301.82 90
17303.06 82
17304.30 80
17305.54 85
17306.79 80
17308.03 79
17309.27 75
17310.52 75
17311.76 75
17313.00 78
17314.25 70
17315.49 81
17316.73 68
17317.97 82
17319.22 65
17320.46 75
17321.71 87
17322.95 62
17324.19 74
17325.44 76
17326.68 76
17327.92 84
17329.17 84
17330.41 80
17331.65 68
17332.90 71
17334.14 78
17335.39 77
17336.63 71
17337.87 62
17339.12 78
17340.36 76
17341.61 78
17342.85 67
17344.09 88
17345.34 76
17346.58 78
17347.83 77
17349.07 70
17350.32 75
17351.56 78
17352.80 82
17354.05 72
17355.29 66
17356.54 87
17357.78 75
17359.03 71
17360.27 77
17361.52 79
17362.76 74
17364.01 75
17365.25 78
17366.50 85
17367.74 72
17368.99 71
17370.23 79
17371.48 79
17372.72 82
17373.97 71
17375.21 86
17376.46 83
17377.70 72
17378.95 88
17380.19 85
17381.44 74
17382.69 72
17383.93 76
17385.18 65
17386.42 74
17387.67 87
17388.91 74
17390.16 86
17391.41 73
17392.65 93
17393.90 80
17395.14 84
17396.39 84
17397.64 80
17398.88 87
17400.13 85
17401.37 69
17402.62 69
17403.87 81
17405.11 62
17406.36 72
17407.61 86
17408.85 76
17410.10 80
17411.35 70
17412.59 92
17413.84 68
17415.09 72
17416.33 96
17417.58 79
17418.83 87
17420.07 80
17421.32 85
17422.57 92
17423.82 78
17425.06 72
17426.31 83
17427.56 74
17428.80 85
17430.05 78
17431.30 71
17432.55 77
17433.79 80
17435.04 74
17436.29 85
17437.54 76
17438.78 71
17440.03 82
17441.28 88
17442.53 78
17443.77 82
17445.02 104
17446.27 87
17447.52 82
17448.77 64
17450.01 106
17451.26 79
17452.51 81
17453.76 76
17455.01 88
17456.25 92
17457.50 83
17458.75 102
17460.00 87
17461.25 96
17462.50 92
17463.74 104
17464.99 77
17466.24 102
17467.49 97
17468.74 89
17469.99 98
17471.24 65
17472.49 88
17473.73 83
17474.98 75
17476.23 78
17477.48 88
17478.73 80
17479.98 69
17481.23 101
17482.48 102
17483.73 95
17484.98 89
17486.23 81
17487.47 102
17488.72 92
17489.97 92
17491.22 69
17492.47 88
17493.72 96
17494.97 81
17496.22 96
17497.47 80
17498.72 111
17499.97 79
17501.22 82
17502.47 72
17503.72 90
17504.97 92
17506.22 101
17507.47 86
17508.72 83
17509.97 98
17511.22 92
17512.47 95
17513.72 79
17514.97 102
17516.22 96
17517.47 75
17518.72 94
17519.97 94
17521.22 77
17522.47 81
17523.72 89
17524.98 70
17526.23 80
17527.48 84
17528.73 86
17529.98 96
17531.23 89
17532.48 91
17533.73 100
17534.98 91
17536.23 85
17537.48 95
17538.74 96
17539.99 81
17541.24 102
17542.49 114
17543.74 107
17544.99 86
17546.24 78
17547.50 97
17548.75 79
17550.00 82
17551.25 95
17552.50 102
17553.75 87
17555.01 94
17556.26 102
17557.51 84
17558.76 85
17560.01 104
17561.26 101
17562.52 94
17563.77 90
17565.02 79
17566.27 86
17567.53 95
17568.78 86
17570.03 91
17571.28 99
17572.53 88
17573.79 102
17575.04 102
17576.29 103
17577.54 80
17578.80 109
17580.05 99
17581.30 123
17582.56 79
17583.81 102
17585.06 118
17586.31 113
17587.57 107
17588.82 104
17590.07 121
17591.33 97
17592.58 111
17593.83 110
17595.08 97
17596.34 102
17597.59 110
17598.84 114
17600.10 116
17601.35 110
17602.61 90
17603.86 104
17605.11 102
17606.37 99
17607.62 102
17608.87 120
17610.13 96
17611.38 110
17612.63 124
17613.89 117
17615.14 96
17616.40 122
17617.65 124
17618.90 126
17620.16 99
17621.41 111
17622.67 116
17623.92 123
17625.17 109
17626.43 105
17627.68 108
17628.94 95
17630.19 105
17631.45 114
17632.70 110
17633.96 99
17635.21 122
17636.47 118
17637.72 113
17638.97 110
17640.23 111
17641.48 127
17642.74 93
17643.99 89
17645.25 112
17646.50 101
17647.76 95
17649.01 108
17650.27 104
17651.52 105
17652.78 112
17654.04 103
17655.29 133
17656.55 98
17657.80 100
17659.06 120
17660.31 102
17661.57 117
17662.82 102
17664.08 122
17665.33 98
17666.59 89
17667.85 113
17669.10 106
17670.36 101
17671.61 106
17672.87 106
17674.13 103
17675.38 109
17676.64 106
17677.89 105
17679.15 84
17680.41 118
17681.66 93
17682.92 93
17684.18 102
17685.43 86
17686.69 111
17687.95 104
17689.20 84
17690.46 80
17691.71 96
17692.97 100
17694.23 84
17695.49 90
17696.74 103
17698.00 84
17699.26 102
17700.51 86
17701.77 96
17703.03 79
17704.28 93
17705.54 98
17706.80 110
17708.06 87
17709.31 87
17710.57 107
17711.83 85
17713.08 71
17714.34 90
17715.60 97
17716.86 80
17718.11 96
17719.37 96
17720.63 101
17721.89 91
17723.15 83
17724.40 80
17725.66 94
17726.92 95
17728.18 102
17729.43 89
17730.69 78
17731.95 79
17733.21 80
17734.47 101
17735.73 92
17736.98 87
17738.24 96
17739.50 86
17740.76 76
17742.02 84
17743.28 77
17744.53 93
17745.79 74
17747.05 115
17748.31 93
17749.57 90
17750.83 86
17752.09 84
17753.34 84
17754.60 70
17755.86 87
17757.12 97
17758.38 92
17759.64 88
17760.90 86
17762.16 98
17763.42 84
17764.68 65
17765.94 81
17767.19 88
17768.45 77
17769.71 69
17770.97 84
17772.23 89
17773.49 83
17774.75 84
17776.01 85
17777.27 85
17778.53 82
17779.79 91
17781.05 91
17782.31 93
17783.57 69
17784.83 94
17786.09 89
17787.35 71
17788.61 74
17789.87 61
17791.13 80
17792.39 76
17793.65 82
17794.91 71
17796.17 73
17797.43 77
17798.69 74
17799.95 80
17801.21 79
17802.47 75
17803.73 79
17805.00 88
17806.26 68
17807.52 58
17808.78 78
17810.04 71
17811.30 77
17812.56 63
17813.82 74
17815.08 74
17816.34 74
17817.60 82
17818.87 71
17820.13 83
17821.39 59
17822.65 85
17823.91 73
17825.17 72
17826.43 82
17827.69 78
17828.96 72
17830.22 70
17831.48 72
17832.74 76
17834.00 76
17835.26 62
17836.53 79
17837.79 70
17839.05 66
17840.31 75
17841.57 75
17842.84 74
17844.10 57
17845.36 81
17846.62 87
17847.88 78
17849.15 64
17850.41 64
17851.67 73
17852.93 59
17854.20 70
17855.46 78
17856.72 63
17857.98 64
17859.25 71
17860.51 81
17861.77 73
17863.03 76
17864.30 60
17865.56 93
17866.82 70
17868.09 79
17869.35 74
17870.61 83
17871.87 96
17873.14 70
17874.40 84
17875.66 66
17876.93 67
17878.19 76
17879.45 78
17880.72 61
17881.98 70
17883.24 79
17884.51 70
17885.77 81
17887.03 65
17888.30 83
17889.56 74
17890.83 73
17892.09 72
17893.35 81
17894.62 72
17895.88 76
17897.14 72
17898.41 89
17899.67 70
17900.94 74
17902.20 68
17903.46 79
17904.73 61
17905.99 59
17907.26 66
17908.52 68
17909.79 59
17911.05 58
17912.32 83
17913.58 73
17914.84 72
17916.11 68
17917.37 75
17918.64 69
17919.90 61
17921.17 59
17922.43 77
17923.70 71
17924.96 75
17926.23 78
17927.49 61
17928.76 74
17930.02 78
17931.29 70
17932.55 52
17933.82 72
17935.08 74
17936.35 66
17937.61 66
17938.88 61
17940.14 89
17941.41 103
17942.68 72
17943.94 55
17945.21 74
17946.47 66
17947.74 65
17949.00 65
17950.27 81
17951.54 65
17952.80 78
17954.07 59
17955.33 69
17956.60 72
17957.87 75
17959.13 78
17960.40 72
17961.66 60
17962.93 70
17964.20 76
17965.46 78
17966.73 68
17968.00 68
17969.26 70
17970.53 69
17971.80 80
17973.06 71
17974.33 66
17975.60 77
17976.86 77
17978.13 78
17979.40 77
17980.66 56
17981.93 62
17983.20 66
17984.46 69
17985.73 54
17987.00 73
17988.26 67
17989.53 64
17990.80 79
17992.07 76
17993.33 68
17994.60 62
17995.87 81
17997.14 79
17998.40 72
17999.67 72
18000.94 68
18002.21 70
18003.47 71
18004.74 79
18006.01 64
18007.28 67
18008.55 69
18009.81 65
18011.08 69
18012.35 52
18013.62 74
18014.89 69
18016.15 62
18017.42 73
18018.69 85
18019.96 68
18021.23 61
18022.49 62
18023.76 65
18025.03 82
18026.30 74
18027.57 80
18028.84 62
18030.11 70
18031.37 72
18032.64 78
18033.91 75
18035.18 54
18036.45 77
18037.72 72
18038.99 103
18040.26 84
18041.53 60
18042.79 81
18044.06 85
18045.33 73
18046.60 63
18047.87 76
18049.14 66
18050.41 79
18051.68 66
18052.95 76
18054.22 74
18055.49 62
18056.76 63
18058.03 82
18059.30 73
18060.57 69
18061.84 67
18063.11 68
18064.38 70
18065.65 70
18066.92 77
18068.19 91
18069.46 73
18070.73 74
18072.00 68
18073.27 67
18074.54 76
18075.81 69
18077.08 77
18078.35 66
18079.62 77
18080.89 67
18082.16 79
18083.43 64
18084.70 87
18085.97 78
18087.24 71
18088.51 67
18089.78 86
18091.05 59
18092.32 73
18093.59 61
18094.87 77
18096.14 78
18097.41 74
18098.68 74
18099.95 64
18101.22 79
18102.49 92
18103.76 86
18105.03 68
18106.31 84
18107.58 75
18108.85 87
18110.12 83
18111.39 75
18112.66 88
18113.93 82
18115.21 74
18116.48 65
18117.75 80
18119.02 72
18120.29 90
18121.56 77
18122.84 76
18124.11 72
18125.38 79
18126.65 89
18127.92 80
18129.20 101
18130.47 71
18131.74 65
18133.01 77
18134.29 68
18135.56 73
18136.83 79
18138.10 83
18139.38 83
18140.65 76
18141.92 77
18143.19 80
18144.47 75
18145.74 70
18147.01 89
18148.28 72
18149.56 77
18150.83 76
18152.10 82
18153.38 70
18154.65 72
18155.92 74
18157.19 56
18158.47 71
18159.74 73
18161.01 81
18162.29 69
18163.56 79
18164.83 73
18166.11 65
18167.38 54
18168.65 62
18169.93 70
18171.20 81
18172.48 76
18173.75 80
18175.02 76
18176.30 77
18177.57 72
18178.84 64
18180.12 78
18181.39 76
18182.67 84
18183.94 83
18185.21 74
18186.49 71
18187.76 73
18189.04 69
18190.31 76
18191.59 57
18192.86 83
18194.13 88
18195.41 69
18196.68 68
18197.96 75
18199.23 72
18200.51 68
18201.78 63
18203.06 76
18204.33 64
18205.61 69
18206.88 78
18208.16 69
18209.43 85
18210.71 89
18211.98 76
18213.26 57
18214.53 53
18215.81 70
18217.08 80
18218.36 63
18219.63 65
18220.91 73
18222.18 79
18223.46 74
18224.73 62
18226.01 79
18227.28 69
18228.56 83
18229.84 68
18231.11 70
18232.39 68
18233.66 68
18234.94 74
18236.21 79
18237.49 65
18238.77 51
18240.04 74
18241.32 76
18242.59 73
18243.87 71
18245.15 72
18246.42 74
18247.70 67
18248.98 60
18250.25 73
18251.53 73
18252.81 62
18254.08 79
18255.36 71
18256.63 68
18257.91 80
18259.19 75
18260.46 83
18261.74 68
18263.02 64
18264.30 64
18265.57 63
18266.85 73
18268.13 65
18269.40 70
18270.68 59
18271.96 70
18273.23 71
18274.51 65
18275.79 70
18277.07 82
18278.34 75
18279.62 68
18280.90 82
18282.18 60
18283.45 84
18284.73 71
18286.01 79
18287.29 89
18288.56 80
18289.84 68
18291.12 69
18292.40 78
18293.68 95
18294.95 71
18296.23 75
18297.51 89
18298.79 80
18300.07 68
18301.34 66
18302.62 78
18303.90 75
18305.18 74
18306.46 76
18307.74 85
18309.01 71
18310.29 69
18311.57 70
18312.85 89
18314.13 75
18315.41 70
18316.69 84
18317.96 76
18319.24 82
18320.52 79
18321.80 78
18323.08 74
18324.36 67
18325.64 74
18326.92 67
18328.20 76
18329.47 74
18330.75 58
18332.03 63
18333.31 89
18334.59 69
18335.87 75
18337.15 73
18338.43 71
18339.71 73
18340.99 78
18342.27 66
18343.55 68
18344.83 77
18346.11 78
18347.39 76
18348.67 78
18349.95 66
18351.23 84
18352.51 48
18353.79 71
18355.07 65
18356.35 91
18357.63 82
18358.91 69
18360.19 87
18361.47 93
18362.75 99
18364.03 71
18365.31 92
18366.59 75
18367.87 74
18369.15 81
18370.43 71
18371.71 75
18372.99 74
18374.27 75
18375.55 71
18376.83 75
18378.12 66
18379.40 76
18380.68 64
18381.96 82
18383.24 76
18384.52 77
18385.80 75
18387.08 75
18388.36 87
18389.65 76
18390.93 67
18392.21 78
18393.49 74
18394.77 86
18396.05 61
18397.33 71
18398.62 63
18399.90 78
18401.18 74
18402.46 58
18403.74 103
18405.02 73
18406.31 72
18407.59 70
18408.87 75
18410.15 78
18411.43 72
18412.72 66
18414.00 74
18415.28 60
18416.56 62
18417.84 61
18419.13 69
18420.41 67
18421.69 59
18422.97 67
18424.26 68
18425.54 61
18426.82 66
18428.10 69
18429.39 55
18430.67 78
18431.95 93
18433.23 84
18434.52 60
18435.80 70
18437.08 83
18438.37 65
18439.65 75
18440.93 73
18442.22 72
18443.50 70
18444.78 74
18446.06 58
18447.35 86
18448.63 70
18449.91 101
18451.20 71
18452.48 72
18453.76 58
18455.05 72
18456.33 76
18457.62 67
18458.90 86
18460.18 77
18461.47 88
18462.75 67
18464.03 68
18465.32 84
18466.60 81
18467.89 68
18469.17 90
18470.45 59
18471.74 76
18473.02 72
18474.31 82
18475.59 63
18476.88 75
18478.16 66
18479.44 81
18480.73 79
18482.01 57
18483.30 61
18484.58 65
18485.87 91
18487.15 65
18488.44 83
18489.72 66
18491.01 58
18492.29 69
18493.58 64
18494.86 79
18496.15 59
18497.43 78
18498.72 60
18500.00 76
18501.29 66
18502.57 81
18503.86 48
18505.14 68
18506.43 74
18507.71 86
18509.00 64
18510.28 75
18511.57 55
18512.85 69
18514.14 64
18515.42 72
18516.71 72
18518.00 71
18519.28 84
18520.57 58
18521.85 58
18523.14 55
18524.43 87
18525.71 65
18527.00 78
18528.28 66
18529.57 67
18530.86 71
18532.14 66
18533.43 63
18534.71 64
18536.00 65
18537.29 69
18538.57 75
18539.86 77
18541.15 80
18542.43 73
18543.72 73
18545.01 69
18546.29 82
18547.58 59
18548.87 69
18550.15 60
18551.44 80
18552.73 60
18554.01 73
18555.30 69
18556.59 78
18557.88 69
18559.16 68
18560.45 92
18561.74 83
18563.02 80
18564.31 74
18565.60 77
18566.89 64
18568.17 84
18569.46 62
18570.75 69
18572.04 66
18573.32 77
18574.61 65
18575.90 75
18577.19 81
18578.48 71
18579.76 79
18581.05 67
18582.34 77
18583.63 74
18584.92 79
18586.20 61
18587.49 79
18588.78 67
18590.07 72
18591.36 85
18592.64 76
18593.93 70
18595.22 79
18596.51 66
18597.80 76
18599.09 72
18600.38 66
18601.66 76
18602.95 75
18604.24 84
18605.53 55
18606.82 77
18608.11 73
18609.40 76
18610.69 77
18611.98 74
18613.26 70
18614.55 70
18615.84 75
18617.13 72
18618.42 65
18619.71 59
18621.00 64
18622.29 64
18623.58 70
18624.87 69
18626.16 73
18627.45 77
18628.74 62
18630.03 73
18631.32 74
18632.61 65
18633.89 64
18635.18 67
18636.47 69
18637.76 68
18639.05 72
18640.34 79
18641.63 76
18642.92 77
18644.21 69
18645.50 78
18646.79 67
18648.09 60
18649.38 68
18650.67 65
18651.96 64
18653.25 56
18654.54 67
18655.83 64
18657.12 63
18658.41 55
18659.70 66
18660.99 64
18662.28 72
18663.57 78
18664.86 63
18666.15 70
18667.44 71
18668.74 74
18670.03 72
18671.32 59
18672.61 63
18673.90 64
18675.19 52
18676.48 66
18677.77 59
18679.06 55
18680.36 91
18681.65 66
18682.94 54
18684.23 71
18685.52 67
18686.81 65
18688.11 72
18689.40 69
18690.69 68
18691.98 63
18693.27 76
18694.56 56
18695.86 67
18697.15 60
18698.44 72
18699.73 67
18701.02 51
18702.32 48
18703.61 71
18704.90 62
18706.19 66
18707.48 56
18708.78 66
18710.07 67
18711.36 58
18712.65 52
18713.95 56
18715.24 66
18716.53 58
18717.83 67
18719.12 67
18720.41 65
18721.70 68
18723.00 65
18724.29 69
18725.58 56
18726.87 61
18728.17 59
18729.46 68
18730.75 81
18732.05 63
18733.34 54
18734.63 66
18735.93 57
18737.22 46
18738.51 58
18739.81 56
18741.10 68
18742.39 62
18743.69 61
18744.98 73
18746.27 76
18747.57 80
18748.86 56
18750.16 73
18751.45 70
18752.74 54
18754.04 76
18755.33 56
18756.63 65
18757.92 74
18759.21 69
18760.51 68
18761.80 58
18763.10 62
18764.39 65
18765.69 65
18766.98 73
18768.27 55
18769.57 60
18770.86 70
18772.16 67
18773.45 44
18774.75 64
18776.04 65
18777.34 59
18778.63 61
18779.93 59
18781.22 54
18782.52 66
18783.81 64
18785.11 61
18786.40 55
18787.70 56
18788.99 66
18790.29 68
18791.58 62
18792.88 68
18794.17 60
18795.47 68
18796.76 54
18798.06 71
18799.35 71
18800.65 49
18801.94 57
18803.24 64
18804.54 67
18805.83 70
18807.13 73
18808.42 72
18809.72 58
18811.01 56
18812.31 55
18813.61 62
18814.90 64
18816.20 63
18817.49 56
18818.79 69
18820.09 66
18821.38 70
18822.68 74
18823.98 68
18825.27 62
18826.57 45
18827.87 69
18829.16 75
18830.46 50
18831.75 55
18833.05 57
18834.35 59
18835.64 60
18836.94 48
18838.24 77
18839.54 62
18840.83 55
18842.13 62
18843.43 67
18844.72 61
18846.02 65
18847.32 70
18848.61 72
18849.91 55
18851.21 58
18852.51 80
18853.80 58
18855.10 59
18856.40 69
18857.70 76
18858.99 60
18860.29 77
18861.59 69
18862.89 68
18864.18 62
18865.48 58
18866.78 65
18868.08 61
18869.38 77
18870.67 67
18871.97 57
18873.27 62
18874.57 68
18875.87 60
18877.16 80
18878.46 60
18879.76 67
18881.06 72
18882.36 73
18883.66 57
18884.95 57
18886.25 55
18887.55 80
18888.85 58
18890.15 78
18891.45 88
18892.75 50
18894.04 76
18895.34 77
18896.64 69
18897.94 54
18899.24 61
18900.54 65
18901.84 83
18903.14 64
18904.44 68
18905.74 57
18907.03 54
18908.33 65
18909.63 63
18910.93 77
18912.23 52
18913.53 65
18914.83 71
18916.13 65
18917.43 71
18918.73 58
18920.03 72
18921.33 58
18922.63 77
18923.93 61
18925.23 57
18926.53 65
18927.83 56
18929.13 72
18930.43 58
18931.73 70
18933.03 58
18934.33 66
18935.63 66
18936.93 48
18938.23 48
18939.53 75
18940.83 56
18942.13 55
18943.43 66
18944.73 65
18946.03 70
18947.33 63
18948.63 41
18949.93 53
18951.23 61
18952.53 59
18953.84 71
18955.14 59
18956.44 55
18957.74 66
18959.04 69
18960.34 54
18961.64 55
18962.94 61
18964.24 81
18965.54 66
18966.85 55
18968.15 60
18969.45 56
18970.75 54
18972.05 46
18973.35 72
18974.65 72
18975.96 66
18977.26 65
18978.56 67
18979.86 63
18981.16 57
18982.46 68
18983.77 76
18985.07 81
18986.37 61
18987.67 57
18988.97 61
18990.28 51
18991.58 73
18992.88 72
18994.18 61
18995.49 72
18996.79 50
18998.09 51
18999.39 53
19000.69 62
19002.00 50
19003.30 57
19004.60 74
19005.90 62
19007.21 60
19008.51 59
19009.81 76
19011.12 54
19012.42 64
19013.72 56
19015.02 78
19016.33 64
19017.63 53
19018.93 47
19020.24 56
19021.54 66
19022.84 46
19024.15 56
19025.45 64
19026.75 58
19028.06 61
19029.36 58
19030.66 67
19031.97 54
19033.27 65
19034.57 60
19035.88 66
19037.18 53
19038.48 52
19039.79 59
19041.09 36
19042.40 64
19043.70 63
19045.00 55
19046.31 61
19047.61 61
19048.92 69
19050.22 55
19051.52 61
19052.83 56
19054.13 68
19055.44 59
19056.74 53
19058.05 46
19059.35 59
19060.65 61
19061.96 63
19063.26 69
19064.57 62
19065.87 66
19067.18 49
19068.48 55
19069.79 60
19071.09 61
19072.40 68
19073.70 57
19075.01 72
19076.31 62
19077.62 56
19078.92 59
19080.23 54
19081.53 78
19082.84 56
19084.14 70
19085.45 56
19086.75 54
19088.06 53
19089.36 57
19090.67 54
19091.98 72
19093.28 59
19094.59 40
19095.89 70
19097.20 50
19098.50 57
19099.81 52
19101.12 63
19102.42 72
19103.73 57
19105.03 58
19106.34 65
19107.65 57
19108.95 76
19110.26 70
19111.56 61
19112.87 61
19114.18 62
19115.48 61
19116.79 55
19118.10 66
19119.40 51
19120.71 67
19122.02 62
19123.32 70
19124.63 62
19125.94 50
19127.24 65
19128.55 72
19129.86 55
19131.16 73
19132.47 74
19133.78 66
19135.08 67
19136.39 53
19137.70 65
19139.01 51
19140.31 67
19141.62 63
19142.93 62
19144.23 47
19145.54 53
19146.85 51
19148.16 51
19149.46 71
19150.77 58
19152.08 61
19153.39 53
19154.69 60
19156.00 66
19157.31 58
19158.62 57
19159.93 61
19161.23 77
19162.54 54
19163.85 58
19165.16 55
19166.47 51
19167.77 67
19169.08 64
19170.39 69
19171.70 60
19173.01 52
19174.32 63
19175.62 61
19176.93 70
19178.24 62
19179.55 68
19180.86 52
19182.17 63
19183.48 49
19184.78 63
19186.09 66
19187.40 62
19188.71 70
19190.02 66
19191.33 75
19192.64 57
19193.95 56
19195.26 60
19196.56 65
19197.87 47
19199.18 53
19200.49 56
19201.80 64
19203.11 69
19204.42 57
19205.73 59
19207.04 52
19208.35 63
19209.66 66
19210.97 57
19212.28 61
19213.59 56
19214.90 64
19216.21 61
19217.52 60
19218.83 56
19220.14 54
19221.45 59
19222.76 51
19224.07 66
19225.38 65
19226.69 50
19228.00 69
19229.31 67
19230.62 70
19231.93 58
19233.24 78
19234.55 71
19235.86 54
19237.17 53
19238.48 62
19239.79 72
19241.10 66
19242.41 67
19243.72 65
19245.03 65
19246.35 60
19247.66 64
19248.97 66
19250.28 67
19251.59 66
19252.90 51
19254.21 50
19255.52 52
19256.83 76
19258.14 56
19259.46 57
19260.77 60
19262.08 69
19263.39 66
19264.70 58
19266.01 66
19267.32 64
19268.64 65
19269.95 58
19271.26 43
19272.57 50
19273.88 64
19275.20 64
19276.51 54
19277.82 57
19279.13 57
19280.44 51
19281.75 62
19283.07 52
19284.38 64
19285.69 65
19287.00 66
19288.32 63
19289.63 60
19290.94 59
19292.25 51
19293.57 69
19294.88 57
19296.19 73
19297.50 64
19298.82 44
19300.13 65
19301.44 61
19302.75 67
19304.07 63
19305.38 57
19306.69 48
19308.01 59
19309.32 48
19310.63 54
19311.94 56
19313.26 47
19314.57 52
19315.88 65
19317.20 66
19318.51 49
19319.82 58
19321.14 60
19322.45 58
19323.76 66
19325.08 51
19326.39 56
19327.70 65
19329.02 60
19330.33 48
19331.65 68
19332.96 66
19334.27 47
19335.59 74
19336.90 53
19338.22 55
19339.53 56
19340.84 63
19342.16 57
19343.47 60
19344.79 68
19346.10 43
19347.41 64
19348.73 56
19350.04 52
19351.36 60
19352.67 48
19353.99 58
19355.30 40
19356.62 59
19357.93 69
19359.25 71
19360.56 47
19361.87 68
19363.19 62
19364.50 71
19365.82 75
19367.13 67
19368.45 76
19369.76 47
19371.08 50
19372.39 62
19373.71 55
19375.02 47
19376.34 53
19377.66 67
19378.97 65
19380.29 50
19381.60 57
19382.92 57
19384.23 52
19385.55 57
19386.86 62
19388.18 53
19389.50 61
19390.81 59
19392.13 59
19393.44 48
19394.76 48
19396.07 61
19397.39 60
19398.71 47
19400.02 51
19401.34 71
19402.65 56
19403.97 53
19405.29 50
19406.60 45
19407.92 59
19409.24 47
19410.55 60
19411.87 68
19413.19 54
19414.50 63
19415.82 73
19417.14 58
19418.45 53
19419.77 67
19421.09 62
19422.40 53
19423.72 41
19425.04 51
19426.35 64
19427.67 52
19428.99 56
19430.30 51
19431.62 68
19432.94 64
19434.26 69
19435.57 65
19436.89 46
19438.21 55
19439.53 61
19440.84 62
19442.16 39
19443.48 57
19444.80 51
19446.11 68
19447.43 57
19448.75 51
19450.07 51
19451.38 60
19452.70 46
19454.02 45
19455.34 61
19456.66 64
19457.97 66
19459.29 55
19460.61 68
19461.93 47
19463.25 63
19464.57 66
19465.88 49
19467.20 51
19468.52 57
19469.84 55
19471.16 50
19472.48 44
19473.79 47
19475.11 59
19476.43 56
19477.75 55
19479.07 58
19480.39 56
19481.71 69
19483.03 75
19484.34 53
19485.66 57
19486.98 47
19488.30 61
19489.62 54
19490.94 59
19492.26 64
19493.58 59
19494.90 63
19496.22 60
19497.54 57
19498.86 61
19500.18 54
19501.50 63
19502.81 61
19504.13 58
19505.45 55
19506.77 54
19508.09 65
19509.41 69
19510.73 58
19512.05 54
19513.37 84
19514.69 55
19516.01 66
19517.33 46
19518.65 60
19519.97 57
19521.29 55
19522.61 55
19523.93 61
19525.25 66
19526.57 53
19527.89 66
19529.22 51
19530.54 54
19531.86 52
19533.18 56
19534.50 60
19535.82 56
19537.14 59
19538.46 56
19539.78 59
19541.10 61
19542.42 52
19543.74 62
19545.06 52
19546.39 58
19547.71 51
19549.03 64
19550.35 47
19551.67 62
19552.99 58
19554.31 64
19555.63 60
19556.96 60
19558.28 59
19559.60 64
19560.92 65
19562.24 52
19563.56 47
19564.88 60
19566.21 63
19567.53 57
19568.85 70
19570.17 54
19571.49 52
19572.82 53
19574.14 58
19575.46 50
19576.78 56
19578.10 52
19579.43 63
19580.75 52
19582.07 62
19583.39 65
19584.72 67
19586.04 65
19587.36 64
19588.68 74
19590.01 58
19591.33 58
19592.65 54
19593.97 57
19595.30 54
19596.62 52
19597.94 64
19599.26 72
19600.59 66
19601.91 52
19603.23 61
19604.56 62
19605.88 62
19607.20 63
19608.53 55
19609.85 66
19611.17 60
19612.49 71
19613.82 63
19615.14 46
19616.47 50
19617.79 74
19619.11 63
19620.44 62
19621.76 44
19623.08 47
19624.41 71
19625.73 72
19627.05 60
19628.38 66
19629.70 62
19631.03 71
19632.35 53
19633.67 48
19635.00 48
19636.32 58
19637.65 62
19638.97 53
19640.29 64
19641.62 46
19642.94 52
19644.27 72
19645.59 64
19646.92 57
19648.24 57
19649.57 62
19650.89 59
19652.21 67
19653.54 61
19654.86 59
19656.19 67
19657.51 77
19658.84 58
19660.16 60
19661.49 57
19662.81 66
19664.14 55
19665.46 79
19666.79 60
19668.11 64
19669.44 58
19670.76 76
19672.09 65
19673.41 68
19674.74 53
19676.07 64
19677.39 65
19678.72 64
19680.04 61
19681.37 53
19682.69 52
19684.02 65
19685.34 68
19686.67 66
19688.00 69
19689.32 47
19690.65 40
19691.97 68
19693.30 58
19694.63 43
19695.95 50
19697.28 63
19698.60 67
19699.93 66
19701.26 57
19702.58 55
19703.91 36
19705.24 49
19706.56 43
19707.89 74
19709.22 54
19710.54 59
19711.87 56
19713.20 52
19714.52 63
19715.85 58
19717.18 51
19718.50 67
19719.83 59
19721.16 63
19722.48 54
19723.81 47
19725.14 57
19726.47 55
19727.79 61
19729.12 42
19730.45 55
19731.77 70
19733.10 64
19734.43 65
19735.76 66
19737.08 79
19738.41 69
19739.74 70
19741.07 61
19742.39 67
19743.72 58
19745.05 64
19746.38 62
19747.71 55
19749.03 39
19750.36 61
19751.69 52
19753.02 59
19754.35 64
19755.67 55
19757.00 59
19758.33 54
19759.66 57
19760.99 50
19762.31 61
19763.64 55
19764.97 55
19766.30 57
19767.63 68
19768.96 43
19770.29 53
19771.61 60
19772.94 54
19774.27 58
19775.60 61
19776.93 61
19778.26 48
19779.59 54
19780.92 55
19782.25 48
19783.57 50
19784.90 55
19786.23 57
19787.56 70
19788.89 56
19790.22 54
19791.55 62
19792.88 56
19794.21 56
19795.54 57
19796.87 57
19798.20 59
19799.53 60
19800.86 55
19802.19 55
19803.52 50
19804.85 65
19806.18 69
19807.50 57
19808.83 43
19810.16 55
19811.49 54
19812.82 54
19814.15 53
19815.49 55
19816.82 56
19818.15 58
19819.48 58
19820.81 34
19822.14 58
19823.47 57
19824.80 63
19826.13 57
19827.46 65
19828.79 43
19830.12 50
19831.45 69
19832.78 54
19834.11 64
19835.44 61
19836.77 57
19838.10 51
19839.44 63
19840.77 50
19842.10 66
19843.43 71
19844.76 56
19846.09 55
19847.42 62
19848.75 55
19850.08 53
19851.42 47
19852.75 55
19854.08 61
19855.41 64
19856.74 58
19858.07 55
19859.40 54
19860.74 53
19862.07 53
19863.40 60
19864.73 61
19866.06 47
19867.40 62
19868.73 65
19870.06 72
19871.39 56
19872.72 53
19874.06 66
19875.39 54
19876.72 57
19878.05 52
19879.38 71
19880.72 42
19882.05 66
19883.38 55
19884.71 56
19886.05 59
19887.38 73
19888.71 59
19890.04 62
19891.38 61
19892.71 62
19894.04 59
19895.38 61
19896.71 67
19898.04 68
19899.37 56
19900.71 45
19902.04 58
19903.37 71
19904.71 72
19906.04 58
19907.37 58
19908.71 61
19910.04 78
19911.37 64
19912.71 59
19914.04 70
19915.37 65
19916.71 66
19918.04 57
19919.37 73
19920.71 49
19922.04 66
19923.37 70
19924.71 59
19926.04 59
19927.38 65
19928.71 63
19930.04 44
19931.38 50
19932.71 65
19934.05 78
19935.38 54
19936.71 66
19938.05 78
19939.38 68
19940.72 65
19942.05 56
19943.39 68
19944.72 57
19946.06 47
19947.39 52
19948.72 55
19950.06 67
19951.39 54
19952.73 62
19954.06 63
19955.40 62
19956.73 45
19958.07 61
19959.40 61
19960.74 61
19962.07 61
19963.41 54
19964.74 54
19966.08 58
19967.41 70
19968.75 53
19970.08 57
19971.42 54
19972.76 67
19974.09 55
19975.43 68
19976.76 65
19978.10 65
19979.43 64
19980.77 47
19982.10 50
19983.44 51
19984.78 71
19986.11 65
19987.45 67
19988.78 83
19990.12 62
19991.46 51
19992.79 48
19994.13 55
19995.46 59
19996.80 53
19998.14 56
19999.47 58
20000.81 62
20002.15 70
20003.48 51
20004.82 64
20006.16 52
20007.49 55
20008.83 69
20010.17 62
20011.50 64
20012.84 57
20014.18 64
20015.51 43
20016.85 49
20018.19 68
20019.52 46
20020.86 44
20022.20 53
20023.53 59
20024.87 70
20026.21 48
20027.55 45
20028.88 47
20030.22 54
20031.56 62
20032.90 66
20034.23 66
20035.57 69
20036.91 49
20038.25 63
20039.58 64
20040.92 61
20042.26 61
20043.60 53
20044.93 57
20046.27 54
20047.61 55
20048.95 64
20050.29 52
20051.62 53
20052.96 55
20054.30 75
20055.64 65
20056.98 57
20058.32 62
20059.65 49
20060.99 52
20062.33 66
20063.67 54
20065.01 51
20066.35 74
20067.68 54
20069.02 56
20070.36 54
20071.70 58
20073.04 60
20074.38 46
20075.72 61
20077.06 63
20078.40 67
20079.73 61
20081.07 60
20082.41 59
20083.75 69
20085.09 55
20086.43 46
20087.77 67
20089.11 51
20090.45 53
20091.79 51
20093.13 63
20094.47 53
20095.81 57
20097.15 51
20098.48 67
20099.82 78
20101.16 50
20102.50 63
20103.84 76
20105.18 59
20106.52 67
20107.86 94
20109.20 65
20110.54 57
20111.88 58
20113.22 59
20114.56 45
20115.90 62
20117.24 52
20118.58 60
20119.93 55
20121.27 59
20122.61 61
20123.95 49
20125.29 62
20126.63 43
20127.97 56
20129.31 60
20130.65 55
20131.99 77
20133.33 71
20134.67 61
20136.01 68
