# Supplementary material for: MALDI-TOF MS typing enables the classification of brewing yeasts of the genus Saccharomyces to major beer styles
Source: PLoS One. 2017 Aug 9;12(8):e0181694. doi: 10.1371/journal.pone.0181694 (PMC5549903; doi:10.1371/journal.pone.0181694)
Supplement: S7 File — The directory includes 90 raw files and was zipped to “.zip”; the folder has three strains with 30 spectra per strain; S1 Text explains the raw files with an example and Table 1 represents the yeast strains used within the experiment. (ZIP) [file pone.0181694.s010.zip › 19-21/30279-120-Lag-Lag-Lag-YPG-18h-E-E_2016-09-27_10_0_B10_1.dat]

1999.34 603
1999.77 632
2000.19 619
2000.61 712
2001.03 707
2001.45 667
2001.88 628
2002.30 623
2002.72 625
2003.14 611
2003.56 575
2003.99 543
2004.41 566
2004.83 569
2005.25 589
2005.68 542
2006.10 552
2006.52 604
2006.94 673
2007.37 649
2007.79 588
2008.21 637
2008.64 651
2009.06 595
2009.48 551
2009.90 568
2010.33 566
2010.75 583
2011.17 546
2011.60 553
2012.02 622
2012.44 599
2012.87 533
2013.29 551
2013.71 576
2014.14 512
2014.56 536
2014.98 583
2015.41 582
2015.83 616
2016.25 605
2016.68 584
2017.10 577
2017.53 586
2017.95 563
2018.37 627
2018.80 619
2019.22 595
2019.65 594
2020.07 587
2020.49 598
2020.92 629
2021.34 567
2021.77 666
2022.19 645
2022.61 571
2023.04 547
2023.46 575
2023.89 639
2024.31 576
2024.74 551
2025.16 583
2025.59 559
2026.01 517
2026.44 559
2026.86 564
2027.29 626
2027.71 613
2028.14 582
2028.56 583
2028.98 577
2029.41 556
2029.84 557
2030.26 586
2030.69 589
2031.11 619
2031.54 610
2031.96 558
2032.39 579
2032.81 592
2033.24 679
2033.66 633
2034.09 596
2034.51 591
2034.94 637
2035.37 606
2035.79 590
2036.22 540
2036.64 536
2037.07 562
2037.49 593
2037.92 600
2038.35 604
2038.77 610
2039.20 655
2039.62 671
2040.05 646
2040.48 653
2040.90 644
2041.33 575
2041.76 531
2042.18 627
2042.61 595
2043.03 554
2043.46 574
2043.89 565
2044.31 561
2044.74 556
2045.17 542
2045.59 613
2046.02 620
2046.45 618
2046.87 577
2047.30 615
2047.73 569
2048.16 558
2048.58 560
2049.01 610
2049.44 502
2049.86 544
2050.29 524
2050.72 506
2051.15 552
2051.57 520
2052.00 547
2052.43 552
2052.86 527
2053.28 526
2053.71 538
2054.14 526
2054.57 585
2054.99 528
2055.42 577
2055.85 575
2056.28 622
2056.70 670
2057.13 645
2057.56 628
2057.99 625
2058.42 664
2058.84 628
2059.27 644
2059.70 636
2060.13 661
2060.56 602
2060.99 610
2061.41 605
2061.84 687
2062.27 610
2062.70 623
2063.13 628
2063.56 583
2063.99 678
2064.41 739
2064.84 715
2065.27 621
2065.70 667
2066.13 744
2066.56 731
2066.99 706
2067.42 726
2067.85 646
2068.27 667
2068.70 653
2069.13 682
2069.56 601
2069.99 600
2070.42 580
2070.85 550
2071.28 547
2071.71 558
2072.14 586
2072.57 583
2073.00 564
2073.43 605
2073.86 656
2074.29 663
2074.72 657
2075.15 643
2075.58 632
2076.01 647
2076.44 637
2076.87 634
2077.30 696
2077.73 643
2078.16 583
2078.59 554
2079.02 617
2079.45 635
2079.88 596
2080.31 562
2080.74 574
2081.17 586
2081.60 524
2082.03 599
2082.46 579
2082.89 601
2083.32 537
2083.75 561
2084.18 582
2084.61 594
2085.04 582
2085.47 604
2085.90 614
2086.34 601
2086.77 586
2087.20 578
2087.63 549
2088.06 556
2088.49 552
2088.92 519
2089.35 559
2089.79 551
2090.22 557
2090.65 563
2091.08 581
2091.51 569
2091.94 492
2092.37 610
2092.81 592
2093.24 549
2093.67 487
2094.10 567
2094.53 506
2094.96 527
2095.40 498
2095.83 581
2096.26 503
2096.69 559
2097.12 545
2097.56 526
2097.99 547
2098.42 508
2098.85 497
2099.29 514
2099.72 586
2100.15 487
2100.58 524
2101.01 517
2101.45 533
2101.88 527
2102.31 476
2102.75 546
2103.18 547
2103.61 497
2104.04 459
2104.48 514
2104.91 565
2105.34 556
2105.77 596
2106.21 550
2106.64 572
2107.07 631
2107.51 674
2107.94 607
2108.37 519
2108.81 550
2109.24 522
2109.67 551
2110.11 511
2110.54 569
2110.97 548
2111.41 521
2111.84 511
2112.27 566
2112.71 618
2113.14 574
2113.58 559
2114.01 529
2114.44 486
2114.88 466
2115.31 455
2115.75 509
2116.18 509
2116.61 468
2117.05 515
2117.48 563
2117.92 539
2118.35 528
2118.78 493
2119.22 526
2119.65 541
2120.09 563
2120.52 543
2120.96 556
2121.39 536
2121.83 559
2122.26 529
2122.69 568
2123.13 588
2123.56 600
2124.00 576
2124.43 558
2124.87 548
2125.30 564
2125.74 506
2126.17 543
2126.61 565
2127.04 565
2127.48 534
2127.91 556
2128.35 504
2128.79 528
2129.22 548
2129.66 496
2130.09 533
2130.53 594
2130.96 585
2131.40 561
2131.83 540
2132.27 539
2132.70 604
2133.14 575
2133.58 626
2134.01 631
2134.45 577
2134.88 650
2135.32 623
2135.76 626
2136.19 557
2136.63 586
2137.06 591
2137.50 585
2137.94 589
2138.37 576
2138.81 593
2139.25 594
2139.68 611
2140.12 603
2140.56 508
2140.99 583
2141.43 587
2141.87 575
2142.30 596
2142.74 554
2143.18 576
2143.61 548
2144.05 499
2144.49 542
2144.92 528
2145.36 545
2145.80 543
2146.23 539
2146.67 560
2147.11 566
2147.55 526
2147.98 544
2148.42 575
2148.86 649
2149.30 643
2149.73 662
2150.17 665
2150.61 651
2151.05 668
2151.48 630
2151.92 606
2152.36 562
2152.80 612
2153.23 611
2153.67 602
2154.11 588
2154.55 613
2154.99 517
2155.42 558
2155.86 584
2156.30 614
2156.74 613
2157.18 597
2157.61 622
2158.05 626
2158.49 622
2158.93 578
2159.37 585
2159.81 659
2160.24 663
2160.68 672
2161.12 658
2161.56 647
2162.00 625
2162.44 622
2162.88 652
2163.32 608
2163.75 578
2164.19 613
2164.63 624
2165.07 577
2165.51 590
2165.95 560
2166.39 634
2166.83 630
2167.27 600
2167.71 569
2168.15 563
2168.59 593
2169.02 561
2169.46 584
2169.90 556
2170.34 551
2170.78 627
2171.22 618
2171.66 623
2172.10 602
2172.54 558
2172.98 596
2173.42 643
2173.86 629
2174.30 590
2174.74 616
2175.18 645
2175.62 686
2176.06 592
2176.50 613
2176.94 661
2177.38 624
2177.82 643
2178.26 618
2178.70 712
2179.14 660
2179.58 724
2180.02 684
2180.47 729
2180.91 636
2181.35 565
2181.79 615
2182.23 624
2182.67 570
2183.11 591
2183.55 549
2183.99 514
2184.43 513
2184.87 533
2185.31 534
2185.76 493
2186.20 567
2186.64 566
2187.08 581
2187.52 634
2187.96 658
2188.40 624
2188.84 565
2189.29 600
2189.73 617
2190.17 659
2190.61 670
2191.05 635
2191.49 618
2191.94 609
2192.38 590
2192.82 609
2193.26 614
2193.70 620
2194.14 707
2194.59 682
2195.03 698
2195.47 687
2195.91 675
2196.36 640
2196.80 681
2197.24 664
2197.68 666
2198.12 650
2198.57 624
2199.01 633
2199.45 621
2199.89 567
2200.34 610
2200.78 557
2201.22 591
2201.66 621
2202.11 612
2202.55 637
2202.99 580
2203.44 679
2203.88 672
2204.32 590
2204.76 622
2205.21 677
2205.65 571
2206.09 607
2206.54 570
2206.98 622
2207.42 650
2207.87 601
2208.31 646
2208.75 651
2209.20 621
2209.64 623
2210.08 606
2210.53 658
2210.97 663
2211.42 610
2211.86 612
2212.30 604
2212.75 647
2213.19 576
2213.63 562
2214.08 626
2214.52 571
2214.97 559
2215.41 560
2215.85 555
2216.30 520
2216.74 568
2217.19 590
2217.63 580
2218.08 650
2218.52 598
2218.97 604
2219.41 633
2219.85 636
2220.30 637
2220.74 647
2221.19 590
2221.63 639
2222.08 585
2222.52 679
2222.97 644
2223.41 714
2223.86 722
2224.30 722
2224.75 654
2225.19 684
2225.64 624
2226.08 658
2226.53 687
2226.97 693
2227.42 712
2227.86 690
2228.31 764
2228.75 684
2229.20 722
2229.65 718
2230.09 725
2230.54 700
2230.98 767
2231.43 672
2231.87 713
2232.32 716
2232.76 713
2233.21 680
2233.66 741
2234.10 719
2234.55 736
2234.99 709
2235.44 724
2235.89 698
2236.33 623
2236.78 689
2237.23 682
2237.67 693
2238.12 692
2238.56 635
2239.01 652
2239.46 725
2239.90 622
2240.35 583
2240.80 593
2241.24 585
2241.69 497
2242.14 490
2242.58 514
2243.03 504
2243.48 457
2243.93 548
2244.37 564
2244.82 555
2245.27 536
2245.71 523
2246.16 566
2246.61 540
2247.05 501
2247.50 497
2247.95 563
2248.40 618
2248.84 577
2249.29 562
2249.74 532
2250.19 571
2250.63 634
2251.08 647
2251.53 563
2251.98 600
2252.43 601
2252.87 591
2253.32 580
2253.77 528
2254.22 522
2254.66 483
2255.11 549
2255.56 550
2256.01 528
2256.46 546
2256.91 553
2257.35 545
2257.80 489
2258.25 531
2258.70 472
2259.15 504
2259.60 596
2260.04 582
2260.49 562
2260.94 537
2261.39 572
2261.84 584
2262.29 585
2262.74 531
2263.19 565
2263.63 591
2264.08 558
2264.53 646
2264.98 628
2265.43 625
2265.88 640
2266.33 636
2266.78 571
2267.23 646
2267.68 680
2268.13 736
2268.58 711
2269.02 765
2269.47 750
2269.92 757
2270.37 702
2270.82 776
2271.27 799
2271.72 789
2272.17 856
2272.62 777
2273.07 719
2273.52 684
2273.97 693
2274.42 702
2274.87 676
2275.32 716
2275.77 820
2276.22 695
2276.67 694
2277.12 670
2277.57 671
2278.02 663
2278.47 675
2278.92 676
2279.37 642
2279.82 629
2280.27 648
2280.73 573
2281.18 527
2281.63 573
2282.08 621
2282.53 544
2282.98 562
2283.43 528
2283.88 508
2284.33 552
2284.78 487
2285.23 542
2285.68 555
2286.14 509
2286.59 602
2287.04 642
2287.49 621
2287.94 673
2288.39 710
2288.84 676
2289.30 685
2289.75 775
2290.20 856
2290.65 843
2291.10 903
2291.55 864
2292.00 931
2292.46 944
2292.91 909
2293.36 949
2293.81 896
2294.26 902
2294.72 906
2295.17 945
2295.62 878
2296.07 799
2296.52 787
2296.98 792
2297.43 773
2297.88 691
2298.33 670
2298.79 672
2299.24 650
2299.69 636
2300.14 602
2300.60 586
2301.05 581
2301.50 575
2301.95 560
2302.41 571
2302.86 524
2303.31 591
2303.76 583
2304.22 563
2304.67 521
2305.12 527
2305.58 545
2306.03 569
2306.48 566
2306.94 621
2307.39 596
2307.84 647
2308.30 671
2308.75 683
2309.20 734
2309.66 675
2310.11 671
2310.56 703
2311.02 710
2311.47 735
2311.92 695
2312.38 635
2312.83 627
2313.28 583
2313.74 635
2314.19 598
2314.65 612
2315.10 669
2315.55 608
2316.01 651
2316.46 636
2316.92 653
2317.37 726
2317.83 740
2318.28 676
2318.73 634
2319.19 692
2319.64 702
2320.10 687
2320.55 724
2321.01 706
2321.46 673
2321.92 668
2322.37 602
2322.82 624
2323.28 708
2323.73 709
2324.19 795
2324.64 736
2325.10 799
2325.55 870
2326.01 801
2326.46 788
2326.92 727
2327.37 799
2327.83 798
2328.29 728
2328.74 717
2329.20 701
2329.65 676
2330.11 695
2330.56 675
2331.02 637
2331.47 651
2331.93 650
2332.38 633
2332.84 620
2333.30 642
2333.75 641
2334.21 610
2334.66 635
2335.12 573
2335.58 604
2336.03 646
2336.49 598
2336.94 574
2337.40 591
2337.86 585
2338.31 595
2338.77 573
2339.22 530
2339.68 562
2340.14 633
2340.59 617
2341.05 611
2341.51 628
2341.96 596
2342.42 570
2342.88 546
2343.33 553
2343.79 557
2344.25 611
2344.70 623
2345.16 596
2345.62 619
2346.08 603
2346.53 617
2346.99 680
2347.45 642
2347.90 614
2348.36 664
2348.82 656
2349.28 646
2349.73 645
2350.19 647
2350.65 611
2351.11 571
2351.56 623
2352.02 635
2352.48 568
2352.94 572
2353.39 627
2353.85 612
2354.31 584
2354.77 561
2355.22 490
2355.68 598
2356.14 562
2356.60 555
2357.06 559
2357.51 550
2357.97 569
2358.43 614
2358.89 579
2359.35 604
2359.81 599
2360.26 603
2360.72 605
2361.18 627
2361.64 618
2362.10 610
2362.56 608
2363.02 655
2363.47 629
2363.93 621
2364.39 625
2364.85 639
2365.31 602
2365.77 664
2366.23 630
2366.69 638
2367.15 701
2367.60 652
2368.06 596
2368.52 635
2368.98 618
2369.44 568
2369.90 548
2370.36 566
2370.82 593
2371.28 564
2371.74 565
2372.20 538
2372.66 531
2373.12 561
2373.58 615
2374.04 617
2374.50 566
2374.96 566
2375.42 604
2375.88 641
2376.34 571
2376.80 601
2377.26 579
2377.72 577
2378.18 572
2378.64 580
2379.10 593
2379.56 543
2380.02 571
2380.48 568
2380.94 585
2381.40 549
2381.86 563
2382.32 549
2382.78 580
2383.24 523
2383.70 577
2384.16 604
2384.62 624
2385.08 600
2385.54 600
2386.00 575
2386.47 565
2386.93 572
2387.39 572
2387.85 614
2388.31 593
2388.77 574
2389.23 634
2389.69 591
2390.15 599
2390.62 674
2391.08 641
2391.54 555
2392.00 565
2392.46 591
2392.92 604
2393.38 579
2393.85 562
2394.31 570
2394.77 571
2395.23 569
2395.69 576
2396.16 618
2396.62 567
2397.08 567
2397.54 564
2398.00 602
2398.47 560
2398.93 513
2399.39 562
2399.85 564
2400.31 548
2400.78 562
2401.24 490
2401.70 433
2402.16 542
2402.63 558
2403.09 481
2403.55 512
2404.01 524
2404.48 509
2404.94 584
2405.40 553
2405.86 558
2406.33 601
2406.79 564
2407.25 608
2407.72 598
2408.18 558
2408.64 592
2409.11 554
2409.57 561
2410.03 565
2410.49 537
2410.96 591
2411.42 538
2411.88 537
2412.35 523
2412.81 519
2413.28 577
2413.74 486
2414.20 533
2414.67 558
2415.13 563
2415.59 573
2416.06 571
2416.52 585
2416.98 615
2417.45 714
2417.91 635
2418.38 637
2418.84 660
2419.30 616
2419.77 643
2420.23 633
2420.70 648
2421.16 612
2421.63 631
2422.09 665
2422.55 644
2423.02 578
2423.48 597
2423.95 574
2424.41 591
2424.88 630
2425.34 566
2425.81 547
2426.27 594
2426.74 568
2427.20 572
2427.67 580
2428.13 558
2428.60 486
2429.06 473
2429.53 485
2429.99 595
2430.46 518
2430.92 434
2431.39 503
2431.85 541
2432.32 550
2432.78 520
2433.25 533
2433.71 547
2434.18 599
2434.64 637
2435.11 636
2435.58 634
2436.04 601
2436.51 593
2436.97 590
2437.44 553
2437.90 571
2438.37 679
2438.84 654
2439.30 661
2439.77 591
2440.23 601
2440.70 631
2441.17 619
2441.63 549
2442.10 555
2442.57 617
2443.03 625
2443.50 652
2443.96 626
2444.43 597
2444.90 580
2445.36 655
2445.83 617
2446.30 568
2446.76 569
2447.23 530
2447.70 551
2448.16 603
2448.63 559
2449.10 613
2449.57 568
2450.03 556
2450.50 594
2450.97 526
2451.43 537
2451.90 536
2452.37 537
2452.84 597
2453.30 571
2453.77 498
2454.24 541
2454.71 537
2455.17 502
2455.64 502
2456.11 521
2456.58 488
2457.04 497
2457.51 583
2457.98 597
2458.45 571
2458.91 550
2459.38 526
2459.85 538
2460.32 528
2460.79 505
2461.25 544
2461.72 524
2462.19 461
2462.66 518
2463.13 546
2463.60 585
2464.06 513
2464.53 505
2465.00 541
2465.47 521
2465.94 558
2466.41 552
2466.87 521
2467.34 588
2467.81 608
2468.28 572
2468.75 552
2469.22 531
2469.69 546
2470.16 577
2470.63 555
2471.09 523
2471.56 537
2472.03 549
2472.50 500
2472.97 524
2473.44 483
2473.91 567
2474.38 524
2474.85 498
2475.32 507
2475.79 535
2476.26 562
2476.73 530
2477.20 536
2477.67 565
2478.14 560
2478.60 495
2479.07 488
2479.54 524
2480.01 536
2480.48 527
2480.95 485
2481.42 450
2481.89 506
2482.36 522
2482.83 505
2483.30 496
2483.77 514
2484.25 567
2484.72 540
2485.19 548
2485.66 555
2486.13 564
2486.60 617
2487.07 558
2487.54 615
2488.01 622
2488.48 571
2488.95 571
2489.42 586
2489.89 634
2490.36 626
2490.83 568
2491.30 596
2491.78 572
2492.25 543
2492.72 577
2493.19 531
2493.66 551
2494.13 668
2494.60 605
2495.07 602
2495.55 618
2496.02 594
2496.49 583
2496.96 557
2497.43 574
2497.90 563
2498.37 572
2498.85 568
2499.32 530
2499.79 519
2500.26 505
2500.73 559
2501.20 534
2501.68 498
2502.15 551
2502.62 523
2503.09 512
2503.56 495
2504.04 510
2504.51 511
2504.98 566
2505.45 534
2505.93 545
2506.40 542
2506.87 519
2507.34 588
2507.82 600
2508.29 588
2508.76 597
2509.23 637
2509.71 653
2510.18 689
2510.65 748
2511.12 714
2511.60 629
2512.07 710
2512.54 773
2513.02 745
2513.49 717
2513.96 745
2514.44 633
2514.91 643
2515.38 676
2515.85 628
2516.33 593
2516.80 556
2517.27 549
2517.75 574
2518.22 601
2518.70 662
2519.17 718
2519.64 642
2520.12 586
2520.59 643
2521.06 601
2521.54 587
2522.01 536
2522.49 562
2522.96 593
2523.43 517
2523.91 502
2524.38 485
2524.86 517
2525.33 545
2525.80 553
2526.28 481
2526.75 519
2527.23 608
2527.70 575
2528.18 572
2528.65 562
2529.12 582
2529.60 602
2530.07 573
2530.55 564
2531.02 563
2531.50 607
2531.97 557
2532.45 596
2532.92 561
2533.40 570
2533.87 561
2534.35 567
2534.82 604
2535.30 627
2535.77 611
2536.25 572
2536.72 561
2537.20 561
2537.67 546
2538.15 561
2538.62 588
2539.10 581
2539.57 522
2540.05 577
2540.53 591
2541.00 619
2541.48 626
2541.95 548
2542.43 525
2542.90 560
2543.38 588
2543.86 582
2544.33 592
2544.81 545
2545.28 586
2545.76 631
2546.24 692
2546.71 720
2547.19 672
2547.66 709
2548.14 733
2548.62 707
2549.09 693
2549.57 720
2550.05 732
2550.52 723
2551.00 766
2551.48 724
2551.95 736
2552.43 778
2552.91 672
2553.38 686
2553.86 670
2554.34 661
2554.81 566
2555.29 651
2555.77 626
2556.24 622
2556.72 605
2557.20 635
2557.68 587
2558.15 533
2558.63 575
2559.11 548
2559.58 503
2560.06 525
2560.54 561
2561.02 502
2561.49 534
2561.97 539
2562.45 514
2562.93 529
2563.41 535
2563.88 500
2564.36 522
2564.84 539
2565.32 534
2565.79 530
2566.27 518
2566.75 537
2567.23 519
2567.71 503
2568.18 540
2568.66 501
2569.14 508
2569.62 587
2570.10 529
2570.58 484
2571.05 464
2571.53 527
2572.01 542
2572.49 559
2572.97 545
2573.45 526
2573.93 557
2574.40 579
2574.88 596
2575.36 586
2575.84 548
2576.32 605
2576.80 602
2577.28 548
2577.76 547
2578.24 564
2578.72 600
2579.19 602
2579.67 508
2580.15 569
2580.63 552
2581.11 519
2581.59 536
2582.07 526
2582.55 506
2583.03 503
2583.51 544
2583.99 570
2584.47 510
2584.95 460
2585.43 453
2585.91 547
2586.39 556
2586.87 481
2587.35 532
2587.83 576
2588.31 521
2588.79 502
2589.27 467
2589.75 522
2590.23 493
2590.71 530
2591.19 523
2591.67 463
2592.15 498
2592.63 482
2593.11 473
2593.59 481
2594.07 514
2594.55 516
2595.03 462
2595.51 458
2595.99 473
2596.47 471
2596.96 462
2597.44 483
2597.92 472
2598.40 457
2598.88 488
2599.36 521
2599.84 522
2600.32 560
2600.80 562
2601.28 567
2601.77 516
2602.25 580
2602.73 622
2603.21 574
2603.69 594
2604.17 550
2604.65 548
2605.14 555
2605.62 577
2606.10 534
2606.58 497
2607.06 541
2607.54 544
2608.03 607
2608.51 558
2608.99 518
2609.47 539
2609.95 538
2610.44 525
2610.92 539
2611.40 570
2611.88 466
2612.37 516
2612.85 542
2613.33 492
2613.81 515
2614.29 506
2614.78 510
2615.26 443
2615.74 445
2616.22 486
2616.71 528
2617.19 507
2617.67 556
2618.16 497
2618.64 532
2619.12 534
2619.60 544
2620.09 581
2620.57 521
2621.05 548
2621.54 520
2622.02 516
2622.50 533
2622.99 534
2623.47 536
2623.95 558
2624.44 563
2624.92 527
2625.40 572
2625.89 578
2626.37 549
2626.85 593
2627.34 544
2627.82 561
2628.30 608
2628.79 608
2629.27 575
2629.76 541
2630.24 598
2630.72 582
2631.21 560
2631.69 517
2632.18 520
2632.66 606
2633.14 622
2633.63 587
2634.11 568
2634.60 599
2635.08 547
2635.57 517
2636.05 530
2636.53 519
2637.02 535
2637.50 535
2637.99 540
2638.47 536
2638.96 515
2639.44 569
2639.93 539
2640.41 558
2640.90 522
2641.38 498
2641.87 528
2642.35 507
2642.84 543
2643.32 555
2643.81 539
2644.29 454
2644.78 485
2645.26 545
2645.75 481
2646.23 501
2646.72 529
2647.20 520
2647.69 580
2648.18 555
2648.66 519
2649.15 485
2649.63 520
2650.12 520
2650.60 536
2651.09 552
2651.58 505
2652.06 505
2652.55 572
2653.03 539
2653.52 558
2654.01 581
2654.49 602
2654.98 585
2655.46 494
2655.95 509
2656.44 529
2656.92 579
2657.41 576
2657.90 508
2658.38 568
2658.87 517
2659.36 511
2659.84 537
2660.33 572
2660.82 553
2661.30 512
2661.79 503
2662.28 535
2662.76 547
2663.25 572
2663.74 543
2664.22 559
2664.71 537
2665.20 498
2665.68 511
2666.17 527
2666.66 519
2667.15 543
2667.63 550
2668.12 524
2668.61 502
2669.10 496
2669.58 520
2670.07 476
2670.56 465
2671.05 527
2671.53 535
2672.02 534
2672.51 548
2673.00 591
2673.48 578
2673.97 592
2674.46 623
2674.95 608
2675.44 633
2675.92 657
2676.41 677
2676.90 587
2677.39 601
2677.88 666
2678.37 638
2678.85 625
2679.34 549
2679.83 527
2680.32 515
2680.81 590
2681.30 550
2681.79 574
2682.27 584
2682.76 606
2683.25 555
2683.74 587
2684.23 586
2684.72 584
2685.21 520
2685.70 516
2686.18 446
2686.67 497
2687.16 518
2687.65 525
2688.14 534
2688.63 519
2689.12 575
2689.61 533
2690.10 553
2690.59 587
2691.08 615
2691.57 568
2692.06 575
2692.55 636
2693.04 632
2693.53 553
2694.02 537
2694.51 554
2694.99 631
2695.48 615
2695.97 590
2696.46 584
2696.95 556
2697.44 556
2697.93 569
2698.42 521
2698.92 522
2699.41 611
2699.90 560
2700.39 511
2700.88 567
2701.37 563
2701.86 592
2702.35 517
2702.84 581
2703.33 556
2703.82 559
2704.31 561
2704.80 560
2705.29 585
2705.78 545
2706.27 594
2706.76 599
2707.25 581
2707.75 509
2708.24 483
2708.73 537
2709.22 539
2709.71 580
2710.20 558
2710.69 575
2711.18 513
2711.68 467
2712.17 469
2712.66 484
2713.15 481
2713.64 584
2714.13 548
2714.62 507
2715.12 529
2715.61 483
2716.10 514
2716.59 482
2717.08 448
2717.57 469
2718.07 490
2718.56 535
2719.05 581
2719.54 568
2720.03 558
2720.53 631
2721.02 613
2721.51 655
2722.00 600
2722.50 619
2722.99 604
2723.48 576
2723.97 573
2724.47 594
2724.96 591
2725.45 563
2725.94 559
2726.44 587
2726.93 572
2727.42 535
2727.91 547
2728.41 552
2728.90 546
2729.39 592
2729.89 565
2730.38 497
2730.87 550
2731.37 575
2731.86 640
2732.35 600
2732.84 558
2733.34 568
2733.83 584
2734.32 605
2734.82 548
2735.31 549
2735.81 576
2736.30 636
2736.79 610
2737.29 517
2737.78 586
2738.27 544
2738.77 581
2739.26 621
2739.75 605
2740.25 606
2740.74 578
2741.24 597
2741.73 559
2742.22 557
2742.72 485
2743.21 491
2743.71 521
2744.20 538
2744.70 547
2745.19 531
2745.68 509
2746.18 551
2746.67 499
2747.17 519
2747.66 544
2748.16 498
2748.65 563
2749.15 564
2749.64 504
2750.14 473
2750.63 464
2751.13 519
2751.62 494
2752.12 533
2752.61 521
2753.11 553
2753.60 536
2754.10 608
2754.59 576
2755.09 518
2755.58 524
2756.08 548
2756.57 586
2757.07 560
2757.56 540
2758.06 519
2758.56 516
2759.05 537
2759.55 561
2760.04 599
2760.54 578
2761.03 529
2761.53 525
2762.03 563
2762.52 557
2763.02 599
2763.51 527
2764.01 528
2764.51 476
2765.00 526
2765.50 547
2765.99 466
2766.49 512
2766.99 513
2767.48 533
2767.98 522
2768.48 518
2768.97 565
2769.47 544
2769.97 491
2770.46 524
2770.96 512
2771.46 542
2771.95 592
2772.45 593
2772.95 553
2773.44 508
2773.94 540
2774.44 537
2774.93 536
2775.43 547
2775.93 572
2776.43 543
2776.92 539
2777.42 532
2777.92 567
2778.41 581
2778.91 585
2779.41 520
2779.91 548
2780.40 566
2780.90 575
2781.40 529
2781.90 511
2782.39 501
2782.89 507
2783.39 513
2783.89 505
2784.39 456
2784.88 448
2785.38 549
2785.88 579
2786.38 528
2786.88 536
2787.37 585
2787.87 571
2788.37 565
2788.87 552
2789.37 571
2789.87 585
2790.36 603
2790.86 551
2791.36 516
2791.86 500
2792.36 510
2792.86 544
2793.36 591
2793.85 517
2794.35 550
2794.85 558
2795.35 554
2795.85 547
2796.35 610
2796.85 545
2797.35 518
2797.85 575
2798.34 620
2798.84 624
2799.34 567
2799.84 565
2800.34 557
2800.84 566
2801.34 499
2801.84 527
2802.34 530
2802.84 530
2803.34 479
2803.84 524
2804.34 535
2804.84 582
2805.34 557
2805.84 567
2806.34 577
2806.84 545
2807.34 562
2807.84 606
2808.34 682
2808.84 632
2809.34 612
2809.84 627
2810.34 639
2810.84 634
2811.34 663
2811.84 651
2812.34 637
2812.84 705
2813.34 719
2813.84 629
2814.34 562
2814.84 576
2815.34 603
2815.84 623
2816.34 532
2816.84 582
2817.34 622
2817.85 580
2818.35 557
2818.85 500
2819.35 501
2819.85 508
2820.35 510
2820.85 513
2821.35 534
2821.85 525
2822.35 499
2822.86 495
2823.36 549
2823.86 522
2824.36 476
2824.86 473
2825.36 463
2825.87 470
2826.37 516
2826.87 534
2827.37 501
2827.87 537
2828.37 530
2828.88 465
2829.38 502
2829.88 505
2830.38 517
2830.88 507
2831.39 530
2831.89 531
2832.39 494
2832.89 524
2833.39 515
2833.90 515
2834.40 520
2834.90 534
2835.40 527
2835.91 498
2836.41 535
2836.91 556
2837.41 554
2837.92 545
2838.42 529
2838.92 570
2839.42 547
2839.93 577
2840.43 513
2840.93 512
2841.44 540
2841.94 538
2842.44 496
2842.95 501
2843.45 489
2843.95 457
2844.45 521
2844.96 572
2845.46 592
2845.96 523
2846.47 509
2846.97 525
2847.48 558
2847.98 574
2848.48 512
2848.99 514
2849.49 550
2849.99 546
2850.50 546
2851.00 562
2851.50 527
2852.01 489
2852.51 511
2853.02 484
2853.52 495
2854.02 573
2854.53 536
2855.03 488
2855.54 499
2856.04 503
2856.55 492
2857.05 470
2857.55 451
2858.06 506
2858.56 519
2859.07 486
2859.57 439
2860.08 456
2860.58 545
2861.09 561
2861.59 577
2862.10 572
2862.60 581
2863.11 564
2863.61 575
2864.12 614
2864.62 599
2865.13 540
2865.63 624
2866.14 573
2866.64 603
2867.15 578
2867.65 535
2868.16 543
2868.66 526
2869.17 574
2869.67 552
2870.18 554
2870.68 559
2871.19 574
2871.69 580
2872.20 555
2872.71 608
2873.21 593
2873.72 568
2874.22 559
2874.73 558
2875.24 569
2875.74 600
2876.25 563
2876.75 556
2877.26 556
2877.77 618
2878.27 582
2878.78 548
2879.28 512
2879.79 534
2880.30 653
2880.80 572
2881.31 554
2881.82 469
2882.32 473
2882.83 552
2883.34 528
2883.84 580
2884.35 494
2884.86 495
2885.36 548
2885.87 637
2886.38 547
2886.88 586
2887.39 643
2887.90 630
2888.41 617
2888.91 646
2889.42 634
2889.93 602
2890.43 647
2890.94 614
2891.45 642
2891.96 681
2892.46 666
2892.97 672
2893.48 610
2893.99 620
2894.49 586
2895.00 622
2895.51 665
2896.02 651
2896.53 661
2897.03 648
2897.54 668
2898.05 611
2898.56 628
2899.07 606
2899.57 572
2900.08 558
2900.59 570
2901.10 563
2901.61 548
2902.11 540
2902.62 594
2903.13 700
2903.64 606
2904.15 583
2904.66 657
2905.16 630
2905.67 653
2906.18 564
2906.69 580
2907.20 602
2907.71 630
2908.22 626
2908.73 577
2909.24 590
2909.74 579
2910.25 541
2910.76 534
2911.27 503
2911.78 528
2912.29 530
2912.80 562
2913.31 533
2913.82 503
2914.33 513
2914.84 588
2915.35 613
2915.86 563
2916.36 544
2916.87 608
2917.38 562
2917.89 604
2918.40 587
2918.91 569
2919.42 568
2919.93 575
2920.44 581
2920.95 592
2921.46 619
2921.97 559
2922.48 552
2922.99 511
2923.50 495
2924.01 605
2924.52 640
2925.03 547
2925.54 539
2926.05 563
2926.57 594
2927.08 522
2927.59 556
2928.10 566
2928.61 585
2929.12 550
2929.63 563
2930.14 526
2930.65 485
2931.16 504
2931.67 506
2932.18 497
2932.69 557
2933.20 492
2933.72 500
2934.23 532
2934.74 500
2935.25 514
2935.76 503
2936.27 556
2936.78 574
2937.29 561
2937.81 612
2938.32 554
2938.83 561
2939.34 593
2939.85 582
2940.36 635
2940.88 607
2941.39 599
2941.90 574
2942.41 557
2942.92 537
2943.43 575
2943.95 581
2944.46 574
2944.97 576
2945.48 581
2945.99 605
2946.51 618
2947.02 564
2947.53 515
2948.04 543
2948.56 573
2949.07 547
2949.58 557
2950.09 520
2950.61 490
2951.12 545
2951.63 526
2952.14 507
2952.66 514
2953.17 544
2953.68 532
2954.19 545
2954.71 523
2955.22 527
2955.73 548
2956.25 550
2956.76 622
2957.27 567
2957.79 519
2958.30 583
2958.81 551
2959.33 571
2959.84 633
2960.35 547
2960.87 577
2961.38 552
2961.89 538
2962.41 535
2962.92 599
2963.43 594
2963.95 624
2964.46 585
2964.97 537
2965.49 522
2966.00 550
2966.52 540
2967.03 562
2967.54 558
2968.06 594
2968.57 573
2969.09 533
2969.60 558
2970.12 533
2970.63 571
2971.14 564
2971.66 538
2972.17 556
2972.69 549
2973.20 582
2973.72 520
2974.23 535
2974.75 548
2975.26 551
2975.77 590
2976.29 591
2976.80 552
2977.32 561
2977.83 567
2978.35 600
2978.86 610
2979.38 656
2979.89 540
2980.41 543
2980.92 629
2981.44 653
2981.95 673
2982.47 698
2982.99 677
2983.50 708
2984.02 665
2984.53 724
2985.05 695
2985.56 759
2986.08 708
2986.59 758
2987.11 756
2987.63 700
2988.14 702
2988.66 729
2989.17 765
2989.69 717
2990.20 787
2990.72 791
2991.24 839
2991.75 791
2992.27 724
2992.79 740
2993.30 808
2993.82 797
2994.33 805
2994.85 797
2995.37 825
2995.88 827
2996.40 849
2996.92 849
2997.43 918
2997.95 927
2998.47 1015
2998.98 997
2999.50 928
3000.02 1033
3000.53 1024
3001.05 1133
3001.57 1132
3002.08 1211
3002.60 1473
3003.12 1768
3003.64 2110
3004.15 2288
3004.67 2635
3005.19 2782
3005.70 3031
3006.22 3009
3006.74 2783
3007.26 2679
3007.77 2340
3008.29 2150
3008.81 1738
3009.33 1489
3009.84 1319
3010.36 1145
3010.88 1055
3011.40 919
3011.92 872
3012.43 866
3012.95 788
3013.47 814
3013.99 841
3014.50 845
3015.02 836
3015.54 866
3016.06 863
3016.58 842
3017.10 813
3017.61 796
3018.13 787
3018.65 720
3019.17 730
3019.69 731
3020.21 791
3020.73 766
3021.24 771
3021.76 772
3022.28 798
3022.80 759
3023.32 813
3023.84 847
3024.36 906
3024.88 837
3025.39 757
3025.91 770
3026.43 766
3026.95 794
3027.47 767
3027.99 758
3028.51 758
3029.03 742
3029.55 671
3030.07 685
3030.59 748
3031.11 723
3031.63 677
3032.15 673
3032.66 706
3033.18 693
3033.70 686
3034.22 647
3034.74 715
3035.26 645
3035.78 593
3036.30 692
3036.82 726
3037.34 650
3037.86 682
3038.38 728
3038.90 699
3039.42 705
3039.94 711
3040.46 609
3040.98 693
3041.51 651
3042.03 591
3042.55 639
3043.07 703
3043.59 625
3044.11 689
3044.63 655
3045.15 646
3045.67 676
3046.19 665
3046.71 683
3047.23 637
3047.75 644
3048.27 634
3048.79 688
3049.32 556
3049.84 605
3050.36 605
3050.88 614
3051.40 607
3051.92 643
3052.44 619
3052.96 607
3053.49 658
3054.01 599
3054.53 639
3055.05 620
3055.57 688
3056.09 693
3056.62 657
3057.14 652
3057.66 664
3058.18 685
3058.70 642
3059.22 591
3059.75 632
3060.27 649
3060.79 657
3061.31 662
3061.83 632
3062.36 761
3062.88 686
3063.40 733
3063.92 709
3064.45 683
3064.97 764
3065.49 786
3066.01 782
3066.54 794
3067.06 813
3067.58 785
3068.10 912
3068.63 961
3069.15 964
3069.67 922
3070.19 874
3070.72 853
3071.24 795
3071.76 782
3072.29 785
3072.81 759
3073.33 779
3073.85 723
3074.38 695
3074.90 750
3075.42 746
3075.95 724
3076.47 763
3076.99 827
3077.52 871
3078.04 939
3078.57 955
3079.09 964
3079.61 1026
3080.14 1039
3080.66 1096
3081.18 1097
3081.71 1062
3082.23 1102
3082.76 1161
3083.28 1114
3083.80 1070
3084.33 1058
3084.85 1067
3085.38 1015
3085.90 999
3086.42 1000
3086.95 1045
3087.47 1151
3088.00 1159
3088.52 1330
3089.05 1323
3089.57 1451
3090.09 1590
3090.62 1764
3091.14 1769
3091.67 1883
3092.19 1788
3092.72 1753
3093.24 1489
3093.77 1338
3094.29 1356
3094.82 1210
3095.34 1269
3095.87 1175
3096.39 1232
3096.92 1242
3097.44 1226
3097.97 1300
3098.49 1221
3099.02 1246
3099.54 1381
3100.07 1497
3100.59 1774
3101.12 2221
3101.64 2584
3102.17 2966
3102.70 3276
3103.22 3709
3103.75 3889
3104.27 3836
3104.80 3711
3105.32 3348
3105.85 3033
3106.38 2795
3106.90 2375
3107.43 1905
3107.95 1666
3108.48 1423
3109.01 1301
3109.53 1232
3110.06 1163
3110.58 1137
3111.11 1026
3111.64 1064
3112.16 1003
3112.69 997
3113.22 922
3113.74 876
3114.27 847
3114.80 906
3115.32 892
3115.85 859
3116.38 878
3116.90 791
3117.43 788
3117.96 751
3118.48 785
3119.01 823
3119.54 788
3120.06 784
3120.59 865
3121.12 893
3121.65 940
3122.17 1012
3122.70 907
3123.23 902
3123.76 906
3124.28 912
3124.81 826
3125.34 810
3125.87 774
3126.39 791
3126.92 717
3127.45 725
3127.98 697
3128.50 690
3129.03 649
3129.56 732
3130.09 801
3130.62 745
3131.14 690
3131.67 710
3132.20 700
3132.73 682
3133.26 651
3133.78 700
3134.31 675
3134.84 665
3135.37 603
3135.90 623
3136.43 628
3136.95 671
3137.48 662
3138.01 669
3138.54 693
3139.07 615
3139.60 606
3140.13 624
3140.65 649
3141.18 671
3141.71 633
3142.24 654
3142.77 600
3143.30 586
3143.83 597
3144.36 663
3144.89 698
3145.42 675
3145.94 634
3146.47 674
3147.00 641
3147.53 606
3148.06 684
3148.59 702
3149.12 708
3149.65 707
3150.18 712
3150.71 647
3151.24 669
3151.77 696
3152.30 723
3152.83 695
3153.36 664
3153.89 668
3154.42 612
3154.95 623
3155.48 667
3156.01 595
3156.54 603
3157.07 651
3157.60 617
3158.13 631
3158.66 612
3159.19 590
3159.72 706
3160.25 729
3160.78 660
3161.31 622
3161.84 632
3162.37 676
3162.90 659
3163.43 630
3163.97 574
3164.50 602
3165.03 561
3165.56 614
3166.09 638
3166.62 576
3167.15 599
3167.68 552
3168.21 535
3168.74 556
3169.28 600
3169.81 574
3170.34 624
3170.87 634
3171.40 569
3171.93 597
3172.46 583
3172.99 679
3173.53 634
3174.06 630
3174.59 662
3175.12 653
3175.65 607
3176.18 662
3176.72 644
3177.25 685
3177.78 659
3178.31 638
3178.84 644
3179.38 524
3179.91 601
3180.44 600
3180.97 517
3181.50 531
3182.04 514
3182.57 571
3183.10 573
3183.63 532
3184.17 526
3184.70 516
3185.23 519
3185.76 575
3186.30 576
3186.83 544
3187.36 541
3187.89 542
3188.43 480
3188.96 491
3189.49 520
3190.03 513
3190.56 540
3191.09 566
3191.63 598
3192.16 553
3192.69 529
3193.22 478
3193.76 497
3194.29 504
3194.82 481
3195.36 547
3195.89 547
3196.43 572
3196.96 595
3197.49 561
3198.03 571
3198.56 546
3199.09 544
3199.63 606
3200.16 589
3200.69 615
3201.23 596
3201.76 576
3202.30 642
3202.83 678
3203.36 579
3203.90 576
3204.43 606
3204.97 632
3205.50 626
3206.04 645
3206.57 607
3207.10 608
3207.64 646
3208.17 696
3208.71 674
3209.24 731
3209.78 738
3210.31 780
3210.85 814
3211.38 821
3211.91 739
3212.45 767
3212.98 808
3213.52 737
3214.05 752
3214.59 695
3215.12 658
3215.66 594
3216.19 591
3216.73 617
3217.26 582
3217.80 542
3218.34 545
3218.87 577
3219.41 553
3219.94 605
3220.48 658
3221.01 561
3221.55 592
3222.08 712
3222.62 731
3223.15 668
3223.69 632
3224.23 753
3224.76 751
3225.30 708
3225.83 735
3226.37 739
3226.91 762
3227.44 681
3227.98 718
3228.51 685
3229.05 670
3229.59 712
3230.12 672
3230.66 658
3231.20 635
3231.73 698
3232.27 674
3232.81 753
3233.34 682
3233.88 693
3234.41 753
3234.95 767
3235.49 771
3236.02 752
3236.56 735
3237.10 800
3237.64 822
3238.17 829
3238.71 825
3239.25 788
3239.78 776
3240.32 874
3240.86 861
3241.39 798
3241.93 801
3242.47 811
3243.01 827
3243.54 812
3244.08 845
3244.62 748
3245.16 764
3245.69 826
3246.23 785
3246.77 842
3247.31 840
3247.84 848
3248.38 768
3248.92 920
3249.46 913
3250.00 950
3250.53 1025
3251.07 1213
3251.61 1353
3252.15 1447
3252.69 1615
3253.22 1744
3253.76 1796
3254.30 1796
3254.84 1773
3255.38 1721
3255.92 1615
3256.45 1422
3256.99 1317
3257.53 1324
3258.07 1186
3258.61 1056
3259.15 1131
3259.69 1206
3260.23 1207
3260.76 1188
3261.30 1310
3261.84 1332
3262.38 1405
3262.92 1526
3263.46 1544
3264.00 1563
3264.54 1728
3265.08 1778
3265.62 1737
3266.15 1825
3266.69 1929
3267.23 1897
3267.77 1900
3268.31 1780
3268.85 1709
3269.39 1721
3269.93 1538
3270.47 1376
3271.01 1216
3271.55 1164
3272.09 1127
3272.63 1064
3273.17 1031
3273.71 962
3274.25 937
3274.79 965
3275.33 939
3275.87 893
3276.41 841
3276.95 883
3277.49 877
3278.03 870
3278.57 922
3279.11 973
3279.65 893
3280.19 795
3280.73 839
3281.27 902
3281.81 899
3282.35 930
3282.89 808
3283.43 847
3283.97 831
3284.52 907
3285.06 886
3285.60 924
3286.14 929
3286.68 951
3287.22 911
3287.76 987
3288.30 953
3288.84 901
3289.38 903
3289.93 961
3290.47 975
3291.01 957
3291.55 950
3292.09 998
3292.63 1050
3293.17 1193
3293.72 1268
3294.26 1363
3294.80 1432
3295.34 1426
3295.88 1664
3296.42 1733
3296.97 1763
3297.51 1669
3298.05 1671
3298.59 1576
3299.13 1514
3299.68 1431
3300.22 1246
3300.76 1230
3301.30 1088
3301.84 1041
3302.39 1022
3302.93 1020
3303.47 1050
3304.01 953
3304.56 959
3305.10 969
3305.64 984
3306.18 881
3306.73 927
3307.27 969
3307.81 988
3308.35 1000
3308.90 1014
3309.44 1013
3309.98 1005
3310.52 1040
3311.07 1044
3311.61 1041
3312.15 1052
3312.70 1010
3313.24 1056
3313.78 1006
3314.33 1078
3314.87 1088
3315.41 1054
3315.96 1076
3316.50 1214
3317.04 1199
3317.59 1259
3318.13 1287
3318.67 1326
3319.22 1377
3319.76 1346
3320.30 1423
3320.85 1388
3321.39 1352
3321.94 1300
3322.48 1292
3323.02 1176
3323.57 1107
3324.11 1080
3324.66 1156
3325.20 1156
3325.74 1059
3326.29 1076
3326.83 986
3327.38 997
3327.92 1023
3328.47 970
3329.01 892
3329.55 1025
3330.10 1038
3330.64 1060
3331.19 1141
3331.73 1356
3332.28 1680
3332.82 2114
3333.37 2481
3333.91 3016
3334.46 3535
3335.00 3923
3335.55 4466
3336.09 4813
3336.64 4756
3337.18 4933
3337.73 4785
3338.27 4512
3338.82 4037
3339.36 3705
3339.91 3257
3340.45 2609
3341.00 2176
3341.54 1961
3342.09 1682
3342.63 1439
3343.18 1239
3343.73 1053
3344.27 1041
3344.82 973
3345.36 898
3345.91 925
3346.45 863
3347.00 930
3347.55 836
3348.09 889
3348.64 927
3349.18 864
3349.73 844
3350.28 864
3350.82 832
3351.37 801
3351.92 803
3352.46 786
3353.01 771
3353.55 744
3354.10 797
3354.65 721
3355.19 751
3355.74 780
3356.29 739
3356.83 758
3357.38 750
3357.93 761
3358.47 772
3359.02 698
3359.57 730
3360.12 750
3360.66 745
3361.21 782
3361.76 723
3362.30 727
3362.85 752
3363.40 832
3363.95 836
3364.49 837
3365.04 773
3365.59 759
3366.14 766
3366.68 738
3367.23 743
3367.78 709
3368.33 698
3368.87 719
3369.42 750
3369.97 725
3370.52 749
3371.06 783
3371.61 746
3372.16 824
3372.71 937
3373.26 909
3373.80 901
3374.35 1001
3374.90 1000
3375.45 1005
3376.00 959
3376.54 939
3377.09 897
3377.64 812
3378.19 828
3378.74 813
3379.29 714
3379.84 715
3380.38 684
3380.93 686
3381.48 695
3382.03 647
3382.58 756
3383.13 705
3383.68 650
3384.23 667
3384.77 623
3385.32 673
3385.87 683
3386.42 658
3386.97 618
3387.52 604
3388.07 600
3388.62 594
3389.17 587
3389.72 606
3390.27 689
3390.82 697
3391.37 648
3391.92 660
3392.46 694
3393.01 652
3393.56 631
3394.11 591
3394.66 630
3395.21 612
3395.76 576
3396.31 636
3396.86 654
3397.41 669
3397.96 706
3398.51 729
3399.06 674
3399.61 720
3400.16 692
3400.71 694
3401.26 732
3401.81 654
3402.37 652
3402.92 580
3403.47 621
3404.02 647
3404.57 644
3405.12 605
3405.67 649
3406.22 594
3406.77 625
3407.32 571
3407.87 571
3408.42 554
3408.97 586
3409.52 582
3410.08 640
3410.63 643
3411.18 626
3411.73 633
3412.28 721
3412.83 681
3413.38 686
3413.93 687
3414.48 732
3415.04 739
3415.59 729
3416.14 717
3416.69 695
3417.24 698
3417.79 735
3418.35 703
3418.90 736
3419.45 719
3420.00 762
3420.55 719
3421.10 736
3421.66 693
3422.21 709
3422.76 683
3423.31 690
3423.86 756
3424.42 805
3424.97 845
3425.52 790
3426.07 754
3426.63 719
3427.18 697
3427.73 676
3428.28 677
3428.84 706
3429.39 625
3429.94 628
3430.49 678
3431.05 643
3431.60 594
3432.15 591
3432.70 658
3433.26 587
3433.81 593
3434.36 643
3434.92 677
3435.47 645
3436.02 631
3436.58 652
3437.13 591
3437.68 622
3438.24 618
3438.79 613
3439.34 645
3439.90 586
3440.45 598
3441.00 635
3441.56 640
3442.11 646
3442.66 603
3443.22 586
3443.77 588
3444.32 627
3444.88 635
3445.43 633
3445.99 680
3446.54 702
3447.09 608
3447.65 626
3448.20 548
3448.76 581
3449.31 664
3449.86 616
3450.42 575
3450.97 549
3451.53 568
3452.08 537
3452.64 546
3453.19 589
3453.75 532
3454.30 574
3454.85 611
3455.41 635
3455.96 620
3456.52 583
3457.07 626
3457.63 592
3458.18 615
3458.74 649
3459.29 650
3459.85 596
3460.40 637
3460.96 595
3461.51 610
3462.07 681
3462.62 682
3463.18 690
3463.73 706
3464.29 682
3464.85 693
3465.40 659
3465.96 666
3466.51 645
3467.07 629
3467.62 664
3468.18 733
3468.73 746
3469.29 775
3469.85 754
3470.40 815
3470.96 800
3471.51 825
3472.07 803
3472.63 893
3473.18 821
3473.74 789
3474.29 812
3474.85 818
3475.41 810
3475.96 804
3476.52 807
3477.08 792
3477.63 880
3478.19 865
3478.75 787
3479.30 763
3479.86 861
3480.42 885
3480.97 877
3481.53 848
3482.09 844
3482.64 872
3483.20 888
3483.76 951
3484.31 1025
3484.87 1053
3485.43 940
3485.98 924
3486.54 1059
3487.10 1015
3487.66 1116
3488.21 1308
3488.77 1494
3489.33 1815
3489.89 2265
3490.44 2797
3491.00 3316
3491.56 3765
3492.12 4247
3492.67 4433
3493.23 4551
3493.79 4686
3494.35 4470
3494.90 3927
3495.46 3347
3496.02 2929
3496.58 2419
3497.14 2137
3497.69 1805
3498.25 1517
3498.81 1468
3499.37 1406
3499.93 1336
3500.49 1248
3501.04 1331
3501.60 1415
3502.16 1528
3502.72 1602
3503.28 1692
3503.84 1906
3504.39 2025
3504.95 1983
3505.51 2077
3506.07 1969
3506.63 2097
3507.19 2048
3507.75 1843
3508.31 1692
3508.86 1665
3509.42 1532
3509.98 1386
3510.54 1303
3511.10 1175
3511.66 1161
3512.22 1106
3512.78 1008
3513.34 933
3513.90 942
3514.46 922
3515.02 829
3515.58 762
3516.13 729
3516.69 697
3517.25 706
3517.81 749
3518.37 712
3518.93 732
3519.49 699
3520.05 661
3520.61 684
3521.17 711
3521.73 745
3522.29 726
3522.85 800
3523.41 790
3523.97 705
3524.53 767
3525.09 756
3525.65 741
3526.21 706
3526.77 717
3527.33 687
3527.89 667
3528.46 673
3529.02 717
3529.58 746
3530.14 814
3530.70 790
3531.26 780
3531.82 804
3532.38 763
3532.94 722
3533.50 875
3534.06 830
3534.62 773
3535.18 732
3535.75 726
3536.31 710
3536.87 768
3537.43 811
3537.99 754
3538.55 728
3539.11 745
3539.67 717
3540.24 627
3540.80 659
3541.36 732
3541.92 741
3542.48 713
3543.04 700
3543.61 682
3544.17 791
3544.73 695
3545.29 708
3545.85 710
3546.41 685
3546.98 717
3547.54 722
3548.10 677
3548.66 664
3549.23 703
3549.79 578
3550.35 614
3550.91 622
3551.47 620
3552.04 583
3552.60 564
3553.16 571
3553.72 562
3554.29 563
3554.85 572
3555.41 581
3555.97 577
3556.54 556
3557.10 606
3557.66 602
3558.23 608
3558.79 615
3559.35 599
3559.91 613
3560.48 609
3561.04 599
3561.60 591
3562.17 593
3562.73 633
3563.29 606
3563.86 648
3564.42 667
3564.98 653
3565.55 637
3566.11 606
3566.67 604
3567.24 569
3567.80 604
3568.36 618
3568.93 591
3569.49 645
3570.06 632
3570.62 640
3571.18 612
3571.75 602
3572.31 625
3572.88 656
3573.44 722
3574.00 732
3574.57 804
3575.13 859
3575.70 929
3576.26 1062
3576.82 1157
3577.39 1233
3577.95 1193
3578.52 1266
3579.08 1282
3579.65 1182
3580.21 1173
3580.78 1176
3581.34 1001
3581.91 896
3582.47 816
3583.04 792
3583.60 712
3584.17 735
3584.73 710
3585.30 662
3585.86 640
3586.43 629
3586.99 562
3587.56 546
3588.12 550
3588.69 610
3589.25 570
3589.82 590
3590.38 560
3590.95 541
3591.51 593
3592.08 603
3592.64 576
3593.21 554
3593.78 588
3594.34 546
3594.91 589
3595.47 595
3596.04 586
3596.60 620
3597.17 596
3597.74 619
3598.30 626
3598.87 603
3599.43 616
3600.00 594
3600.57 581
3601.13 588
3601.70 590
3602.27 555
3602.83 542
3603.40 576
3603.96 528
3604.53 594
3605.10 576
3605.66 525
3606.23 494
3606.80 482
3607.36 539
3607.93 548
3608.50 531
3609.07 504
3609.63 507
3610.20 487
3610.77 557
3611.33 506
3611.90 485
3612.47 517
3613.03 496
3613.60 485
3614.17 506
3614.74 538
3615.30 577
3615.87 525
3616.44 569
3617.01 573
3617.57 585
3618.14 621
3618.71 651
3619.28 660
3619.84 613
3620.41 593
3620.98 523
3621.55 585
3622.12 585
3622.68 541
3623.25 550
3623.82 582
3624.39 547
3624.96 580
3625.52 525
3626.09 533
3626.66 505
3627.23 509
3627.80 473
3628.37 497
3628.93 527
3629.50 510
3630.07 490
3630.64 459
3631.21 499
3631.78 549
3632.34 493
3632.91 458
3633.48 462
3634.05 545
3634.62 475
3635.19 464
3635.76 510
3636.33 592
3636.90 547
3637.47 510
3638.03 542
3638.60 549
3639.17 532
3639.74 543
3640.31 542
3640.88 612
3641.45 600
3642.02 632
3642.59 667
3643.16 676
3643.73 664
3644.30 619
3644.87 610
3645.44 577
3646.01 594
3646.58 534
3647.15 496
3647.72 487
3648.29 574
3648.86 582
3649.43 561
3650.00 522
3650.57 536
3651.14 549
3651.71 650
3652.28 667
3652.85 629
3653.42 600
3653.99 611
3654.56 591
3655.13 558
3655.70 619
3656.27 634
3656.84 520
3657.41 590
3657.98 608
3658.55 583
3659.12 633
3659.69 635
3660.27 654
3660.84 656
3661.41 612
3661.98 634
3662.55 624
3663.12 608
3663.69 603
3664.26 634
3664.83 644
3665.41 693
3665.98 699
3666.55 795
3667.12 820
3667.69 795
3668.26 702
3668.83 737
3669.41 681
3669.98 616
3670.55 624
3671.12 615
3671.69 594
3672.26 624
3672.84 601
3673.41 589
3673.98 655
3674.55 691
3675.12 658
3675.70 683
3676.27 640
3676.84 681
3677.41 675
3677.98 702
3678.56 652
3679.13 652
3679.70 638
3680.27 668
3680.85 650
3681.42 632
3681.99 547
3682.56 580
3683.14 571
3683.71 629
3684.28 567
3684.86 506
3685.43 519
3686.00 566
3686.57 537
3687.15 579
3687.72 576
3688.29 588
3688.87 602
3689.44 627
3690.01 639
3690.59 654
3691.16 637
3691.73 609
3692.31 634
3692.88 592
3693.45 615
3694.03 552
3694.60 546
3695.17 616
3695.75 572
3696.32 527
3696.89 493
3697.47 526
3698.04 565
3698.62 559
3699.19 522
3699.76 496
3700.34 526
3700.91 585
3701.49 567
3702.06 565
3702.63 574
3703.21 576
3703.78 616
3704.36 578
3704.93 539
3705.51 562
3706.08 566
3706.65 587
3707.23 701
3707.80 607
3708.38 549
3708.95 599
3709.53 628
3710.10 583
3710.68 658
3711.25 624
3711.83 613
3712.40 574
3712.98 586
3713.55 565
3714.13 611
3714.70 554
3715.28 524
3715.85 521
3716.43 488
3717.00 507
3717.58 483
3718.15 521
3718.73 537
3719.30 484
3719.88 497
3720.46 518
3721.03 533
3721.61 508
3722.18 471
3722.76 484
3723.33 514
3723.91 493
3724.49 395
3725.06 430
3725.64 548
3726.21 491
3726.79 456
3727.37 448
3727.94 502
3728.52 511
3729.09 530
3729.67 501
3730.25 548
3730.82 550
3731.40 501
3731.98 541
3732.55 588
3733.13 591
3733.71 514
3734.28 567
3734.86 576
3735.44 537
3736.01 536
3736.59 568
3737.17 575
3737.74 504
3738.32 513
3738.90 525
3739.47 472
3740.05 479
3740.63 490
3741.20 493
3741.78 524
3742.36 501
3742.94 508
3743.51 496
3744.09 496
3744.67 457
3745.25 486
3745.82 462
3746.40 511
3746.98 532
3747.56 504
3748.13 444
3748.71 491
3749.29 479
3749.87 502
3750.45 472
3751.02 504
3751.60 488
3752.18 512
3752.76 544
3753.34 473
3753.91 510
3754.49 517
3755.07 539
3755.65 546
3756.23 514
3756.80 486
3757.38 533
3757.96 496
3758.54 523
3759.12 537
3759.70 529
3760.28 555
3760.85 563
3761.43 551
3762.01 535
3762.59 542
3763.17 521
3763.75 549
3764.33 576
3764.91 502
3765.49 477
3766.06 507
3766.64 523
3767.22 576
3767.80 506
3768.38 485
3768.96 511
3769.54 531
3770.12 545
3770.70 481
3771.28 527
3771.86 554
3772.44 521
3773.02 503
3773.60 527
3774.18 522
3774.76 523
3775.34 505
3775.92 481
3776.50 507
3777.08 494
3777.66 468
3778.24 495
3778.82 547
3779.40 531
3779.98 505
3780.56 506
3781.14 479
3781.72 464
3782.30 519
3782.88 467
3783.46 420
3784.04 474
3784.62 467
3785.20 451
3785.78 410
3786.36 474
3786.94 443
3787.52 478
3788.10 472
3788.68 481
3789.26 465
3789.84 472
3790.43 440
3791.01 486
3791.59 456
3792.17 446
3792.75 461
3793.33 429
3793.91 468
3794.49 485
3795.07 491
3795.66 511
3796.24 504
3796.82 522
3797.40 509
3797.98 511
3798.56 455
3799.15 489
3799.73 516
3800.31 487
3800.89 544
3801.47 564
3802.05 555
3802.64 545
3803.22 511
3803.80 558
3804.38 593
3804.96 570
3805.55 655
3806.13 684
3806.71 609
3807.29 586
3807.87 590
3808.46 738
3809.04 684
3809.62 656
3810.20 677
3810.79 686
3811.37 711
3811.95 657
3812.53 668
3813.12 657
3813.70 722
3814.28 742
3814.87 733
3815.45 678
3816.03 693
3816.61 594
3817.20 598
3817.78 688
3818.36 621
3818.95 620
3819.53 569
3820.11 555
3820.70 518
3821.28 520
3821.86 554
3822.45 603
3823.03 588
3823.61 588
3824.20 566
3824.78 634
3825.36 574
3825.95 576
3826.53 553
3827.11 530
3827.70 516
3828.28 507
3828.87 544
3829.45 495
3830.03 521
3830.62 529
3831.20 551
3831.79 557
3832.37 558
3832.95 568
3833.54 471
3834.12 526
3834.71 564
3835.29 516
3835.88 588
3836.46 584
3837.05 538
3837.63 530
3838.21 498
3838.80 499
3839.38 522
3839.97 520
3840.55 483
3841.14 433
3841.72 452
3842.31 434
3842.89 484
3843.48 463
3844.06 442
3844.65 466
3845.23 441
3845.82 486
3846.40 485
3846.99 458
3847.57 536
3848.16 485
3848.74 488
3849.33 491
3849.92 496
3850.50 484
3851.09 500
3851.67 573
3852.26 553
3852.84 531
3853.43 522
3854.02 530
3854.60 528
3855.19 463
3855.77 506
3856.36 542
3856.94 509
3857.53 479
3858.12 486
3858.70 469
3859.29 488
3859.88 487
3860.46 520
3861.05 503
3861.63 453
3862.22 468
3862.81 522
3863.39 563
3863.98 542
3864.57 478
3865.15 538
3865.74 515
3866.33 491
3866.91 501
3867.50 529
3868.09 514
3868.67 456
3869.26 475
3869.85 533
3870.44 519
3871.02 498
3871.61 466
3872.20 463
3872.78 500
3873.37 492
3873.96 473
3874.55 466
3875.13 516
3875.72 506
3876.31 491
3876.90 495
3877.48 516
3878.07 471
3878.66 444
3879.25 426
3879.83 450
3880.42 477
3881.01 518
3881.60 485
3882.19 421
3882.77 441
3883.36 438
3883.95 487
3884.54 449
3885.13 435
3885.71 448
3886.30 453
3886.89 458
3887.48 475
3888.07 495
3888.66 488
3889.24 518
3889.83 527
3890.42 565
3891.01 511
3891.60 511
3892.19 550
3892.78 560
3893.36 570
3893.95 565
3894.54 534
3895.13 544
3895.72 523
3896.31 536
3896.90 489
3897.49 528
3898.08 544
3898.67 466
3899.26 425
3899.84 496
3900.43 475
3901.02 476
3901.61 483
3902.20 496
3902.79 469
3903.38 454
3903.97 457
3904.56 446
3905.15 476
3905.74 471
3906.33 487
3906.92 506
3907.51 555
3908.10 488
3908.69 450
3909.28 557
3909.87 556
3910.46 465
3911.05 473
3911.64 484
3912.23 532
3912.82 527
3913.41 497
3914.00 471
3914.59 458
3915.18 430
3915.77 405
3916.36 413
3916.95 501
3917.54 491
3918.13 463
3918.72 500
3919.32 530
3919.91 478
3920.50 475
3921.09 535
3921.68 531
3922.27 543
3922.86 493
3923.45 452
3924.04 431
3924.63 461
3925.23 438
3925.82 417
3926.41 407
3927.00 443
3927.59 461
3928.18 418
3928.77 370
3929.36 371
3929.96 391
3930.55 436
3931.14 399
3931.73 413
3932.32 424
3932.91 422
3933.51 401
3934.10 401
3934.69 412
3935.28 431
3935.87 424
3936.47 418
3937.06 441
3937.65 427
3938.24 384
3938.83 510
3939.43 512
3940.02 466
3940.61 448
3941.20 472
3941.80 505
3942.39 470
3942.98 499
3943.57 491
3944.17 477
3944.76 525
3945.35 478
3945.94 470
3946.54 436
3947.13 432
3947.72 453
3948.32 439
3948.91 455
3949.50 436
3950.10 502
3950.69 464
3951.28 460
3951.87 447
3952.47 468
3953.06 456
3953.65 452
3954.25 476
3954.84 537
3955.43 475
3956.03 468
3956.62 502
3957.22 485
3957.81 525
3958.40 514
3959.00 498
3959.59 513
3960.18 483
3960.78 522
3961.37 587
3961.97 568
3962.56 550
3963.15 537
3963.75 542
3964.34 534
3964.94 521
3965.53 577
3966.12 622
3966.72 580
3967.31 598
3967.91 630
3968.50 622
3969.10 679
3969.69 623
3970.29 684
3970.88 647
3971.47 490
3972.07 509
3972.66 545
3973.26 526
3973.85 520
3974.45 437
3975.04 478
3975.64 538
3976.23 534
3976.83 536
3977.42 574
3978.02 603
3978.61 562
3979.21 581
3979.80 511
3980.40 526
3981.00 492
3981.59 472
3982.19 480
3982.78 534
3983.38 490
3983.97 449
3984.57 544
3985.16 488
3985.76 490
3986.36 495
3986.95 490
3987.55 521
3988.14 470
3988.74 466
3989.34 489
3989.93 520
3990.53 538
3991.12 491
3991.72 571
3992.32 506
3992.91 521
3993.51 535
3994.10 532
3994.70 518
3995.30 563
3995.89 558
3996.49 630
3997.09 553
3997.68 583
3998.28 570
3998.88 558
3999.47 543
4000.07 518
4000.67 551
4001.26 537
4001.86 532
4002.46 526
4003.06 534
4003.65 490
4004.25 520
4004.85 504
4005.44 526
4006.04 551
4006.64 468
4007.24 506
4007.83 535
4008.43 528
4009.03 508
4009.63 514
4010.22 538
4010.82 481
4011.42 515
4012.02 538
4012.61 526
4013.21 470
4013.81 458
4014.41 456
4015.01 473
4015.60 468
4016.20 497
4016.80 501
4017.40 473
4018.00 421
4018.59 453
4019.19 498
4019.79 490
4020.39 512
4020.99 500
4021.59 481
4022.18 487
4022.78 522
4023.38 514
4023.98 474
4024.58 547
4025.18 502
4025.78 491
4026.37 479
4026.97 447
4027.57 483
4028.17 510
4028.77 489
4029.37 519
4029.97 512
4030.57 545
4031.17 536
4031.76 494
4032.36 487
4032.96 593
4033.56 502
4034.16 555
4034.76 535
4035.36 541
4035.96 509
4036.56 510
4037.16 534
4037.76 521
4038.36 446
4038.96 408
4039.56 462
4040.16 465
4040.76 444
4041.36 456
4041.96 438
4042.56 403
4043.16 455
4043.76 461
4044.36 445
4044.96 426
4045.56 458
4046.16 475
4046.76 434
4047.36 439
4047.96 412
4048.56 431
4049.16 435
4049.76 450
4050.36 426
4050.96 406
4051.56 420
4052.16 438
4052.76 437
4053.36 453
4053.97 439
4054.57 438
4055.17 404
4055.77 425
4056.37 422
4056.97 417
4057.57 420
4058.17 423
4058.77 376
4059.37 398
4059.98 394
4060.58 420
4061.18 384
4061.78 428
4062.38 406
4062.98 421
4063.58 447
4064.19 422
4064.79 440
4065.39 484
4065.99 469
4066.59 421
4067.19 421
4067.80 419
4068.40 441
4069.00 448
4069.60 408
4070.20 431
4070.81 407
4071.41 428
4072.01 420
4072.61 388
4073.21 416
4073.82 403
4074.42 389
4075.02 411
4075.62 361
4076.23 445
4076.83 422
4077.43 415
4078.03 451
4078.64 424
4079.24 384
4079.84 384
4080.44 424
4081.05 362
4081.65 439
4082.25 426
4082.86 364
4083.46 383
4084.06 384
4084.67 415
4085.27 423
4085.87 400
4086.47 402
4087.08 411
4087.68 417
4088.28 399
4088.89 390
4089.49 432
4090.09 405
4090.70 367
4091.30 368
4091.91 454
4092.51 451
4093.11 417
4093.72 419
4094.32 429
4094.92 384
4095.53 401
4096.13 452
4096.74 433
4097.34 449
4097.94 481
4098.55 443
4099.15 446
4099.76 438
4100.36 417
4100.97 398
4101.57 441
4102.17 430
4102.78 436
4103.38 423
4103.99 422
4104.59 443
4105.20 416
4105.80 417
4106.41 430
4107.01 409
4107.62 403
4108.22 422
4108.82 405
4109.43 425
4110.03 410
4110.64 393
4111.24 378
4111.85 388
4112.45 424
4113.06 415
4113.67 371
4114.27 403
4114.88 420
4115.48 397
4116.09 383
4116.69 429
4117.30 422
4117.90 406
4118.51 415
4119.11 406
4119.72 359
4120.33 388
4120.93 380
4121.54 450
4122.14 399
4122.75 406
4123.35 444
4123.96 455
4124.57 422
4125.17 401
4125.78 356
4126.39 415
4126.99 415
4127.60 380
4128.20 398
4128.81 383
4129.42 368
4130.02 385
4130.63 478
4131.24 413
4131.84 447
4132.45 428
4133.06 418
4133.66 417
4134.27 498
4134.88 486
4135.48 471
4136.09 525
4136.70 540
4137.30 487
4137.91 481
4138.52 528
4139.12 500
4139.73 483
4140.34 514
4140.95 555
4141.55 514
4142.16 490
4142.77 508
4143.38 511
4143.98 512
4144.59 473
4145.20 458
4145.81 462
4146.41 498
4147.02 424
4147.63 432
4148.24 428
4148.84 411
4149.45 380
4150.06 440
4150.67 448
4151.28 420
4151.88 407
4152.49 429
4153.10 411
4153.71 376
4154.32 387
4154.92 408
4155.53 502
4156.14 438
4156.75 407
4157.36 431
4157.97 446
4158.57 431
4159.18 404
4159.79 423
4160.40 516
4161.01 485
4161.62 466
4162.23 472
4162.84 430
4163.44 445
4164.05 445
4164.66 434
4165.27 459
4165.88 459
4166.49 416
4167.10 404
4167.71 432
4168.32 489
4168.93 435
4169.54 437
4170.15 496
4170.75 483
4171.36 537
4171.97 512
4172.58 487
4173.19 492
4173.80 464
4174.41 496
4175.02 466
4175.63 485
4176.24 479
4176.85 480
4177.46 427
4178.07 431
4178.68 404
4179.29 446
4179.90 396
4180.51 441
4181.12 387
4181.73 377
4182.34 441
4182.95 418
4183.56 416
4184.17 436
4184.78 445
4185.39 400
4186.00 403
4186.61 407
4187.23 459
4187.84 430
4188.45 359
4189.06 464
4189.67 451
4190.28 432
4190.89 464
4191.50 449
4192.11 447
4192.72 539
4193.33 568
4193.94 628
4194.56 561
4195.17 576
4195.78 643
4196.39 647
4197.00 617
4197.61 580
4198.22 612
4198.84 614
4199.45 537
4200.06 504
4200.67 486
4201.28 450
4201.89 457
4202.50 459
4203.12 434
4203.73 474
4204.34 465
4204.95 492
4205.56 414
4206.18 454
4206.79 440
4207.40 477
4208.01 445
4208.62 462
4209.24 480
4209.85 490
4210.46 501
4211.07 507
4211.69 503
4212.30 480
4212.91 512
4213.52 533
4214.14 527
4214.75 486
4215.36 562
4215.97 577
4216.59 492
4217.20 457
4217.81 488
4218.43 488
4219.04 529
4219.65 546
4220.26 528
4220.88 526
4221.49 484
4222.10 547
4222.72 518
4223.33 542
4223.94 557
4224.56 563
4225.17 577
4225.78 624
4226.40 619
4227.01 736
4227.62 781
4228.24 842
4228.85 885
4229.46 871
4230.08 879
4230.69 861
4231.31 844
4231.92 775
4232.53 716
4233.15 683
4233.76 611
4234.38 574
4234.99 622
4235.60 577
4236.22 600
4236.83 569
4237.45 597
4238.06 536
4238.68 607
4239.29 526
4239.90 550
4240.52 542
4241.13 585
4241.75 557
4242.36 505
4242.98 528
4243.59 516
4244.21 581
4244.82 583
4245.44 584
4246.05 546
4246.67 561
4247.28 548
4247.90 583
4248.51 565
4249.13 585
4249.74 545
4250.36 498
4250.97 506
4251.59 508
4252.20 526
4252.82 477
4253.43 493
4254.05 522
4254.66 500
4255.28 480
4255.89 508
4256.51 523
4257.13 507
4257.74 519
4258.36 496
4258.97 467
4259.59 504
4260.21 497
4260.82 515
4261.44 504
4262.05 610
4262.67 606
4263.29 664
4263.90 657
4264.52 673
4265.13 689
4265.75 702
4266.37 665
4266.98 650
4267.60 585
4268.22 623
4268.83 575
4269.45 549
4270.07 563
4270.68 479
4271.30 484
4271.92 504
4272.53 465
4273.15 475
4273.77 471
4274.38 525
4275.00 526
4275.62 506
4276.23 527
4276.85 532
4277.47 569
4278.09 538
4278.70 508
4279.32 541
4279.94 525
4280.56 493
4281.17 499
4281.79 463
4282.41 466
4283.03 460
4283.64 445
4284.26 417
4284.88 416
4285.50 494
4286.11 433
4286.73 440
4287.35 447
4287.97 426
4288.59 443
4289.20 456
4289.82 458
4290.44 463
4291.06 442
4291.68 412
4292.29 433
4292.91 458
4293.53 433
4294.15 405
4294.77 446
4295.39 433
4296.00 445
4296.62 436
4297.24 464
4297.86 459
4298.48 446
4299.10 440
4299.72 479
4300.33 460
4300.95 431
4301.57 431
4302.19 436
4302.81 452
4303.43 429
4304.05 439
4304.67 487
4305.29 489
4305.91 428
4306.53 470
4307.14 522
4307.76 479
4308.38 517
4309.00 463
4309.62 428
4310.24 475
4310.86 488
4311.48 483
4312.10 430
4312.72 462
4313.34 502
4313.96 535
4314.58 477
4315.20 472
4315.82 480
4316.44 508
4317.06 518
4317.68 529
4318.30 511
4318.92 529
4319.54 545
4320.16 535
4320.78 525
4321.40 551
4322.02 495
4322.64 490
4323.26 525
4323.88 537
4324.50 504
4325.12 573
4325.74 629
4326.36 588
4326.99 626
4327.61 625
4328.23 625
4328.85 675
4329.47 657
4330.09 688
4330.71 683
4331.33 757
4331.95 765
4332.57 856
4333.19 928
4333.82 949
4334.44 1016
4335.06 1005
4335.68 948
4336.30 997
4336.92 992
4337.54 1004
4338.17 1064
4338.79 1017
4339.41 1004
4340.03 946
4340.65 910
4341.27 909
4341.90 908
4342.52 848
4343.14 865
4343.76 898
4344.38 1047
4345.01 1165
4345.63 1378
4346.25 1482
4346.87 1576
4347.49 1660
4348.12 1633
4348.74 1466
4349.36 1486
4349.98 1376
4350.61 1203
4351.23 1130
4351.85 1024
4352.47 924
4353.10 813
4353.72 720
4354.34 696
4354.96 736
4355.59 684
4356.21 661
4356.83 646
4357.46 635
4358.08 592
4358.70 630
4359.32 639
4359.95 634
4360.57 620
4361.19 621
4361.82 577
4362.44 596
4363.06 545
4363.69 583
4364.31 542
4364.93 594
4365.56 596
4366.18 594
4366.80 583
4367.43 558
4368.05 540
4368.67 598
4369.30 581
4369.92 562
4370.55 574
4371.17 534
4371.79 498
4372.42 499
4373.04 478
4373.67 484
4374.29 518
4374.91 533
4375.54 508
4376.16 491
4376.79 480
4377.41 494
4378.04 564
4378.66 592
4379.28 573
4379.91 559
4380.53 550
4381.16 596
4381.78 580
4382.41 546
4383.03 584
4383.66 575
4384.28 548
4384.91 533
4385.53 571
4386.16 529
4386.78 515
4387.41 540
4388.03 507
4388.66 454
4389.28 486
4389.91 498
4390.53 490
4391.16 456
4391.78 472
4392.41 489
4393.03 476
4393.66 435
4394.28 495
4394.91 510
4395.54 486
4396.16 522
4396.79 508
4397.41 500
4398.04 484
4398.66 477
4399.29 504
4399.92 525
4400.54 514
4401.17 503
4401.79 512
4402.42 516
4403.05 499
4403.67 477
4404.30 433
4404.93 465
4405.55 463
4406.18 466
4406.80 409
4407.43 414
4408.06 473
4408.68 462
4409.31 445
4409.94 450
4410.56 458
4411.19 457
4411.82 476
4412.44 462
4413.07 486
4413.70 491
4414.33 445
4414.95 455
4415.58 457
4416.21 483
4416.83 439
4417.46 433
4418.09 482
4418.72 448
4419.34 437
4419.97 409
4420.60 435
4421.22 493
4421.85 444
4422.48 405
4423.11 431
4423.73 453
4424.36 381
4424.99 427
4425.62 437
4426.25 404
4426.87 396
4427.50 410
4428.13 439
4428.76 431
4429.39 432
4430.01 438
4430.64 389
4431.27 425
4431.90 395
4432.53 399
4433.15 411
4433.78 401
4434.41 384
4435.04 396
4435.67 394
4436.30 484
4436.93 460
4437.55 455
4438.18 421
4438.81 407
4439.44 405
4440.07 423
4440.70 418
4441.33 499
4441.96 461
4442.58 421
4443.21 417
4443.84 420
4444.47 410
4445.10 450
4445.73 448
4446.36 466
4446.99 453
4447.62 454
4448.25 478
4448.88 442
4449.51 483
4450.14 476
4450.76 461
4451.39 444
4452.02 426
4452.65 429
4453.28 412
4453.91 422
4454.54 449
4455.17 499
4455.80 509
4456.43 501
4457.06 519
4457.69 555
4458.32 544
4458.95 560
4459.58 573
4460.21 502
4460.84 426
4461.47 454
4462.10 470
4462.73 427
4463.36 430
4464.00 413
4464.63 406
4465.26 429
4465.89 489
4466.52 422
4467.15 422
4467.78 433
4468.41 439
4469.04 450
4469.67 384
4470.30 448
4470.93 414
4471.56 440
4472.20 411
4472.83 466
4473.46 432
4474.09 429
4474.72 360
4475.35 409
4475.98 408
4476.61 429
4477.25 442
4477.88 368
4478.51 423
4479.14 454
4479.77 430
4480.40 384
4481.03 453
4481.67 469
4482.30 466
4482.93 464
4483.56 473
4484.19 447
4484.83 459
4485.46 431
4486.09 458
4486.72 446
4487.35 470
4487.99 452
4488.62 485
4489.25 449
4489.88 475
4490.52 480
4491.15 447
4491.78 440
4492.41 439
4493.05 442
4493.68 443
4494.31 472
4494.94 437
4495.58 445
4496.21 429
4496.84 458
4497.47 480
4498.11 453
4498.74 458
4499.37 482
4500.01 535
4500.64 558
4501.27 580
4501.91 660
4502.54 619
4503.17 657
4503.80 650
4504.44 640
4505.07 662
4505.71 584
4506.34 559
4506.97 548
4507.61 489
4508.24 507
4508.87 536
4509.51 531
4510.14 489
4510.77 514
4511.41 531
4512.04 490
4512.68 468
4513.31 460
4513.94 535
4514.58 471
4515.21 413
4515.85 439
4516.48 434
4517.11 434
4517.75 389
4518.38 386
4519.02 450
4519.65 426
4520.29 423
4520.92 463
4521.55 444
4522.19 425
4522.82 430
4523.46 387
4524.09 414
4524.73 423
4525.36 383
4526.00 438
4526.63 416
4527.27 439
4527.90 419
4528.54 454
4529.17 497
4529.81 480
4530.44 451
4531.08 428
4531.71 455
4532.35 472
4532.98 470
4533.62 426
4534.25 459
4534.89 443
4535.53 464
4536.16 459
4536.80 401
4537.43 404
4538.07 460
4538.70 434
4539.34 433
4539.98 452
4540.61 453
4541.25 421
4541.88 459
4542.52 443
4543.16 447
4543.79 426
4544.43 431
4545.06 442
4545.70 402
4546.34 421
4546.97 412
4547.61 384
4548.25 390
4548.88 385
4549.52 419
4550.15 450
4550.79 388
4551.43 421
4552.06 428
4552.70 392
4553.34 372
4553.97 415
4554.61 471
4555.25 433
4555.89 386
4556.52 410
4557.16 414
4557.80 472
4558.43 452
4559.07 392
4559.71 394
4560.35 349
4560.98 409
4561.62 381
4562.26 372
4562.89 383
4563.53 369
4564.17 412
4564.81 466
4565.44 400
4566.08 363
4566.72 396
4567.36 382
4568.00 371
4568.63 383
4569.27 385
4569.91 391
4570.55 395
4571.19 376
4571.82 407
4572.46 442
4573.10 424
4573.74 383
4574.38 349
4575.01 371
4575.65 397
4576.29 414
4576.93 398
4577.57 396
4578.21 400
4578.84 376
4579.48 401
4580.12 428
4580.76 369
4581.40 367
4582.04 404
4582.68 456
4583.32 400
4583.95 414
4584.59 427
4585.23 445
4585.87 411
4586.51 422
4587.15 431
4587.79 482
4588.43 515
4589.07 576
4589.71 591
4590.35 536
4590.99 555
4591.62 569
4592.26 627
4592.90 643
4593.54 645
4594.18 606
4594.82 675
4595.46 548
4596.10 537
4596.74 518
4597.38 445
4598.02 473
4598.66 487
4599.30 466
4599.94 452
4600.58 455
4601.22 456
4601.86 423
4602.50 444
4603.14 481
4603.78 477
4604.42 465
4605.06 434
4605.70 474
4606.34 466
4606.98 469
4607.62 456
4608.27 458
4608.91 466
4609.55 460
4610.19 457
4610.83 414
4611.47 408
4612.11 443
4612.75 500
4613.39 423
4614.03 422
4614.67 426
4615.31 424
4615.96 427
4616.60 395
4617.24 440
4617.88 424
4618.52 397
4619.16 398
4619.80 408
4620.44 414
4621.09 397
4621.73 433
4622.37 419
4623.01 394
4623.65 386
4624.29 442
4624.94 390
4625.58 414
4626.22 426
4626.86 427
4627.50 448
4628.15 431
4628.79 470
4629.43 400
4630.07 477
4630.71 497
4631.36 542
4632.00 621
4632.64 603
4633.28 583
4633.93 592
4634.57 576
4635.21 631
4635.85 609
4636.50 603
4637.14 608
4637.78 634
4638.42 590
4639.07 612
4639.71 637
4640.35 609
4640.99 585
4641.64 648
4642.28 658
4642.92 585
4643.57 588
4644.21 548
4644.85 483
4645.50 499
4646.14 505
4646.78 478
4647.43 488
4648.07 504
4648.71 457
4649.36 484
4650.00 433
4650.64 434
4651.29 447
4651.93 462
4652.57 431
4653.22 419
4653.86 481
4654.50 488
4655.15 445
4655.79 478
4656.44 489
4657.08 443
4657.72 407
4658.37 442
4659.01 453
4659.66 464
4660.30 440
4660.94 414
4661.59 476
4662.23 436
4662.88 380
4663.52 423
4664.17 401
4664.81 393
4665.46 428
4666.10 420
4666.74 434
4667.39 404
4668.03 366
4668.68 396
4669.32 388
4669.97 388
4670.61 396
4671.26 438
4671.90 369
4672.55 375
4673.19 436
4673.84 406
4674.48 360
4675.13 363
4675.77 396
4676.42 426
4677.07 398
4677.71 386
4678.36 401
4679.00 434
4679.65 455
4680.29 420
4680.94 456
4681.58 430
4682.23 419
4682.88 452
4683.52 488
4684.17 451
4684.81 400
4685.46 404
4686.10 424
4686.75 425
4687.40 474
4688.04 466
4688.69 481
4689.34 469
4689.98 459
4690.63 472
4691.27 493
4691.92 496
4692.57 493
4693.21 527
4693.86 545
4694.51 566
4695.15 542
4695.80 528
4696.45 530
4697.09 480
4697.74 560
4698.39 552
4699.03 555
4699.68 635
4700.33 589
4700.97 630
4701.62 614
4702.27 551
4702.92 562
4703.56 495
4704.21 518
4704.86 474
4705.50 465
4706.15 460
4706.80 465
4707.45 545
4708.09 480
4708.74 444
4709.39 486
4710.04 511
4710.68 476
4711.33 443
4711.98 479
4712.63 498
4713.28 505
4713.92 482
4714.57 507
4715.22 458
4715.87 435
4716.52 463
4717.16 498
4717.81 492
4718.46 505
4719.11 493
4719.76 491
4720.41 470
4721.05 494
4721.70 527
4722.35 550
4723.00 547
4723.65 505
4724.30 532
4724.94 556
4725.59 551
4726.24 527
4726.89 481
4727.54 495
4728.19 504
4728.84 499
4729.49 441
4730.14 435
4730.78 510
4731.43 454
4732.08 547
4732.73 491
4733.38 486
4734.03 436
4734.68 452
4735.33 501
4735.98 465
4736.63 493
4737.28 472
4737.93 482
4738.58 447
4739.23 496
4739.88 540
4740.53 536
4741.18 517
4741.83 533
4742.47 520
4743.12 511
4743.77 513
4744.42 443
4745.07 460
4745.72 497
4746.37 526
4747.03 473
4747.68 434
4748.33 459
4748.98 481
4749.63 532
4750.28 514
4750.93 479
4751.58 506
4752.23 493
4752.88 506
4753.53 536
4754.18 519
4754.83 494
4755.48 524
4756.13 522
4756.78 524
4757.43 500
4758.08 497
4758.74 500
4759.39 570
4760.04 517
4760.69 471
4761.34 549
4761.99 545
4762.64 568
4763.29 548
4763.94 573
4764.60 543
4765.25 468
4765.90 500
4766.55 452
4767.20 492
4767.85 496
4768.51 491
4769.16 483
4769.81 492
4770.46 482
4771.11 537
4771.76 512
4772.42 479
4773.07 505
4773.72 480
4774.37 482
4775.02 474
4775.68 443
4776.33 457
4776.98 460
4777.63 436
4778.29 444
4778.94 461
4779.59 467
4780.24 531
4780.89 489
4781.55 469
4782.20 498
4782.85 476
4783.51 451
4784.16 428
4784.81 412
4785.46 466
4786.12 457
4786.77 454
4787.42 450
4788.08 455
4788.73 504
4789.38 520
4790.03 509
4790.69 505
4791.34 508
4791.99 501
4792.65 506
4793.30 485
4793.95 468
4794.61 502
4795.26 507
4795.91 452
4796.57 483
4797.22 471
4797.87 523
4798.53 554
4799.18 578
4799.84 550
4800.49 576
4801.14 573
4801.80 643
4802.45 591
4803.11 626
4803.76 575
4804.41 549
4805.07 539
4805.72 532
4806.38 571
4807.03 512
4807.68 534
4808.34 545
4808.99 576
4809.65 504
4810.30 511
4810.96 528
4811.61 479
4812.27 480
4812.92 491
4813.58 489
4814.23 507
4814.89 506
4815.54 499
4816.19 524
4816.85 555
4817.50 542
4818.16 601
4818.81 638
4819.47 618
4820.13 576
4820.78 588
4821.44 628
4822.09 703
4822.75 781
4823.40 735
4824.06 677
4824.71 737
4825.37 747
4826.02 736
4826.68 683
4827.33 747
4827.99 755
4828.65 650
4829.30 605
4829.96 566
4830.61 641
4831.27 603
4831.93 656
4832.58 670
4833.24 605
4833.89 647
4834.55 665
4835.21 705
4835.86 720
4836.52 716
4837.17 709
4837.83 686
4838.49 719
4839.14 703
4839.80 790
4840.46 768
4841.11 732
4841.77 703
4842.43 748
4843.08 785
4843.74 818
4844.40 811
4845.05 761
4845.71 726
4846.37 823
4847.02 826
4847.68 918
4848.34 924
4849.00 938
4849.65 1027
4850.31 1104
4850.97 1123
4851.62 1052
4852.28 1079
4852.94 1078
4853.60 1036
4854.25 974
4854.91 958
4855.57 1029
4856.23 1059
4856.88 1129
4857.54 1142
4858.20 1283
4858.86 1301
4859.52 1313
4860.17 1300
4860.83 1290
4861.49 1194
4862.15 1114
4862.81 1080
4863.46 997
4864.12 930
4864.78 950
4865.44 878
4866.10 935
4866.75 928
4867.41 959
4868.07 1006
4868.73 990
4869.39 979
4870.05 906
4870.71 874
4871.36 872
4872.02 869
4872.68 829
4873.34 868
4874.00 828
4874.66 810
4875.32 775
4875.98 772
4876.63 841
4877.29 769
4877.95 760
4878.61 770
4879.27 819
4879.93 752
4880.59 795
4881.25 759
4881.91 770
4882.57 715
4883.23 725
4883.89 703
4884.55 734
4885.21 648
4885.87 681
4886.52 723
4887.18 674
4887.84 669
4888.50 616
4889.16 636
4889.82 648
4890.48 621
4891.14 601
4891.80 727
4892.46 685
4893.12 672
4893.78 689
4894.44 668
4895.10 635
4895.76 641
4896.42 641
4897.09 619
4897.75 576
4898.41 654
4899.07 650
4899.73 633
4900.39 574
4901.05 651
4901.71 689
4902.37 631
4903.03 551
4903.69 576
4904.35 555
4905.01 540
4905.67 542
4906.33 534
4907.00 527
4907.66 517
4908.32 548
4908.98 514
4909.64 566
4910.30 540
4910.96 517
4911.62 469
4912.29 522
4912.95 537
4913.61 474
4914.27 520
4914.93 496
4915.59 513
4916.26 492
4916.92 488
4917.58 459
4918.24 477
4918.90 425
4919.56 475
4920.23 487
4920.89 531
4921.55 502
4922.21 468
4922.87 442
4923.54 469
4924.20 440
4924.86 473
4925.52 494
4926.19 458
4926.85 452
4927.51 496
4928.17 496
4928.84 435
4929.50 432
4930.16 495
4930.82 486
4931.49 448
4932.15 464
4932.81 501
4933.47 453
4934.14 455
4934.80 451
4935.46 422
4936.13 395
4936.79 412
4937.45 418
4938.11 461
4938.78 439
4939.44 429
4940.10 464
4940.77 433
4941.43 465
4942.09 468
4942.76 429
4943.42 414
4944.08 414
4944.75 453
4945.41 402
4946.08 423
4946.74 420
4947.40 387
4948.07 405
4948.73 426
4949.39 442
4950.06 368
4950.72 402
4951.39 389
4952.05 401
4952.71 412
4953.38 396
4954.04 375
4954.71 419
4955.37 435
4956.04 393
4956.70 398
4957.36 426
4958.03 401
4958.69 473
4959.36 403
4960.02 412
4960.69 422
4961.35 486
4962.02 460
4962.68 489
4963.35 530
4964.01 473
4964.68 520
4965.34 593
4966.01 484
4966.67 523
4967.34 533
4968.00 522
4968.67 492
4969.33 435
4970.00 451
4970.66 453
4971.33 443
4971.99 419
4972.66 433
4973.32 403
4973.99 451
4974.66 475
4975.32 515
4975.99 547
4976.65 546
4977.32 556
4977.98 533
4978.65 550
4979.32 469
4979.98 461
4980.65 458
4981.31 457
4981.98 370
4982.65 401
4983.31 385
4983.98 363
4984.64 383
4985.31 409
4985.98 390
4986.64 418
4987.31 400
4987.98 398
4988.64 393
4989.31 417
4989.98 411
4990.64 415
4991.31 392
4991.98 379
4992.64 394
4993.31 399
4993.98 399
4994.64 433
4995.31 436
4995.98 420
4996.64 421
4997.31 361
4997.98 378
4998.65 355
4999.31 380
4999.98 369
5000.65 395
5001.31 342
5001.98 337
5002.65 359
5003.32 341
5003.98 363
5004.65 328
5005.32 343
5005.99 393
5006.66 358
5007.32 364
5007.99 365
5008.66 367
5009.33 367
5009.99 376
5010.66 372
5011.33 372
5012.00 374
5012.67 377
5013.33 368
5014.00 360
5014.67 366
5015.34 387
5016.01 381
5016.68 347
5017.34 342
5018.01 349
5018.68 399
5019.35 393
5020.02 364
5020.69 377
5021.36 419
5022.02 382
5022.69 389
5023.36 353
5024.03 346
5024.70 325
5025.37 361
5026.04 361
5026.71 372
5027.38 362
5028.05 372
5028.71 377
5029.38 374
5030.05 365
5030.72 352
5031.39 360
5032.06 345
5032.73 348
5033.40 357
5034.07 329
5034.74 353
5035.41 333
5036.08 353
5036.75 364
5037.42 380
5038.09 397
5038.76 361
5039.43 336
5040.10 367
5040.77 378
5041.44 363
5042.11 364
5042.78 358
5043.45 392
5044.12 366
5044.79 351
5045.46 386
5046.13 378
5046.80 373
5047.47 390
5048.14 340
5048.81 392
5049.48 372
5050.15 349
5050.82 331
5051.49 370
5052.16 382
5052.83 367
5053.51 373
5054.18 350
5054.85 368
5055.52 374
5056.19 341
5056.86 316
5057.53 345
5058.20 348
5058.87 319
5059.55 347
5060.22 347
5060.89 322
5061.56 342
5062.23 328
5062.90 336
5063.57 341
5064.25 340
5064.92 385
5065.59 343
5066.26 387
5066.93 372
5067.60 389
5068.28 347
5068.95 389
5069.62 358
5070.29 365
5070.96 345
5071.64 303
5072.31 381
5072.98 331
5073.65 351
5074.32 371
5075.00 341
5075.67 365
5076.34 402
5077.01 381
5077.69 402
5078.36 399
5079.03 356
5079.70 349
5080.38 361
5081.05 401
5081.72 410
5082.39 402
5083.07 384
5083.74 425
5084.41 405
5085.09 409
5085.76 419
5086.43 410
5087.10 388
5087.78 395
5088.45 416
5089.12 427
5089.80 425
5090.47 468
5091.14 461
5091.82 467
5092.49 511
5093.16 511
5093.84 498
5094.51 430
5095.18 441
5095.86 436
5096.53 398
5097.21 420
5097.88 438
5098.55 398
5099.23 373
5099.90 375
5100.57 404
5101.25 399
5101.92 390
5102.60 416
5103.27 388
5103.95 458
5104.62 421
5105.29 461
5105.97 447
5106.64 453
5107.32 393
5107.99 456
5108.67 441
5109.34 377
5110.01 387
5110.69 450
5111.36 419
5112.04 452
5112.71 453
5113.39 402
5114.06 421
5114.74 387
5115.41 398
5116.09 424
5116.76 470
5117.44 514
5118.11 521
5118.79 555
5119.46 578
5120.14 656
5120.81 636
5121.49 588
5122.16 597
5122.84 539
5123.52 527
5124.19 497
5124.87 470
5125.54 464
5126.22 422
5126.89 444
5127.57 401
5128.24 401
5128.92 411
5129.60 433
5130.27 435
5130.95 409
5131.62 409
5132.30 404
5132.98 394
5133.65 422
5134.33 414
5135.01 384
5135.68 420
5136.36 439
5137.03 377
5137.71 378
5138.39 414
5139.06 422
5139.74 410
5140.42 399
5141.09 399
5141.77 391
5142.45 401
5143.12 366
5143.80 364
5144.48 357
5145.15 341
5145.83 332
5146.51 344
5147.18 372
5147.86 326
5148.54 344
5149.22 368
5149.89 312
5150.57 370
5151.25 380
5151.93 384
5152.60 333
5153.28 347
5153.96 359
5154.63 338
5155.31 327
5155.99 322
5156.67 351
5157.35 357
5158.02 375
5158.70 374
5159.38 373
5160.06 344
5160.73 408
5161.41 380
5162.09 356
5162.77 320
5163.45 371
5164.12 380
5164.80 346
5165.48 381
5166.16 376
5166.84 385
5167.52 349
5168.19 327
5168.87 349
5169.55 376
5170.23 357
5170.91 305
5171.59 357
5172.27 371
5172.94 348
5173.62 369
5174.30 326
5174.98 319
5175.66 300
5176.34 326
5177.02 338
5177.70 332
5178.38 373
5179.06 358
5179.73 374
5180.41 371
5181.09 386
5181.77 335
5182.45 326
5183.13 369
5183.81 345
5184.49 359
5185.17 337
5185.85 324
5186.53 351
5187.21 360
5187.89 331
5188.57 347
5189.25 373
5189.93 336
5190.61 345
5191.29 357
5191.97 334
5192.65 375
5193.33 370
5194.01 352
5194.69 361
5195.37 339
5196.05 363
5196.73 347
5197.41 367
5198.09 338
5198.77 332
5199.45 384
5200.13 387
5200.81 366
5201.49 370
5202.17 358
5202.85 356
5203.53 382
5204.21 379
5204.89 359
5205.58 385
5206.26 347
5206.94 379
5207.62 384
5208.30 369
5208.98 361
5209.66 397
5210.34 423
5211.02 398
5211.71 385
5212.39 407
5213.07 425
5213.75 432
5214.43 446
5215.11 444
5215.79 365
5216.48 461
5217.16 441
5217.84 423
5218.52 405
5219.20 418
5219.88 445
5220.57 397
5221.25 365
5221.93 436
5222.61 441
5223.29 508
5223.98 448
5224.66 439
5225.34 465
5226.02 419
5226.70 416
5227.39 443
5228.07 427
5228.75 352
5229.43 408
5230.12 402
5230.80 423
5231.48 370
5232.16 360
5232.85 350
5233.53 414
5234.21 398
5234.89 411
5235.58 375
5236.26 382
5236.94 372
5237.63 387
5238.31 424
5238.99 409
5239.67 411
5240.36 376
5241.04 382
5241.72 405
5242.41 465
5243.09 418
5243.77 401
5244.46 387
5245.14 381
5245.82 358
5246.51 370
5247.19 355
5247.88 371
5248.56 447
5249.24 418
5249.93 391
5250.61 410
5251.29 393
5251.98 437
5252.66 441
5253.35 466
5254.03 430
5254.71 441
5255.40 413
5256.08 409
5256.77 407
5257.45 390
5258.14 398
5258.82 394
5259.50 418
5260.19 400
5260.87 400
5261.56 470
5262.24 473
5262.93 457
5263.61 466
5264.30 395
5264.98 451
5265.67 447
5266.35 446
5267.03 455
5267.72 416
5268.40 435
5269.09 441
5269.77 424
5270.46 445
5271.14 426
5271.83 397
5272.52 383
5273.20 403
5273.89 398
5274.57 394
5275.26 417
5275.94 400
5276.63 377
5277.31 391
5278.00 429
5278.68 400
5279.37 378
5280.06 435
5280.74 442
5281.43 426
5282.11 451
5282.80 435
5283.48 470
5284.17 450
5284.86 417
5285.54 408
5286.23 400
5286.92 379
5287.60 359
5288.29 375
5288.97 391
5289.66 398
5290.35 350
5291.03 367
5291.72 410
5292.41 406
5293.09 387
5293.78 386
5294.47 418
5295.15 380
5295.84 439
5296.53 407
5297.21 434
5297.90 384
5298.59 461
5299.27 466
5299.96 425
5300.65 415
5301.33 458
5302.02 498
5302.71 512
5303.40 514
5304.08 503
5304.77 516
5305.46 548
5306.15 529
5306.83 540
5307.52 521
5308.21 485
5308.90 482
5309.58 480
5310.27 459
5310.96 509
5311.65 522
5312.33 493
5313.02 496
5313.71 522
5314.40 544
5315.09 456
5315.77 488
5316.46 500
5317.15 514
5317.84 515
5318.53 512
5319.21 546
5319.90 580
5320.59 601
5321.28 595
5321.97 594
5322.66 583
5323.35 521
5324.03 481
5324.72 480
5325.41 476
5326.10 445
5326.79 383
5327.48 403
5328.17 434
5328.86 359
5329.54 401
5330.23 431
5330.92 372
5331.61 358
5332.30 408
5332.99 437
5333.68 438
5334.37 380
5335.06 372
5335.75 399
5336.44 410
5337.12 393
5337.81 349
5338.50 385
5339.19 379
5339.88 388
5340.57 404
5341.26 380
5341.95 367
5342.64 370
5343.33 377
5344.02 408
5344.71 394
5345.40 423
5346.09 388
5346.78 399
5347.47 404
5348.16 463
5348.85 421
5349.54 385
5350.23 394
5350.92 427
5351.61 395
5352.30 421
5352.99 382
5353.68 429
5354.37 408
5355.07 415
5355.76 412
5356.45 378
5357.14 375
5357.83 393
5358.52 404
5359.21 372
5359.90 387
5360.59 440
5361.28 364
5361.97 400
5362.66 421
5363.36 402
5364.05 380
5364.74 378
5365.43 387
5366.12 407
5366.81 378
5367.50 414
5368.19 376
5368.89 394
5369.58 389
5370.27 336
5370.96 380
5371.65 360
5372.34 328
5373.04 340
5373.73 345
5374.42 344
5375.11 319
5375.80 373
5376.49 402
5377.19 395
5377.88 383
5378.57 353
5379.26 378
5379.96 393
5380.65 349
5381.34 332
5382.03 334
5382.72 419
5383.42 386
5384.11 360
5384.80 350
5385.49 321
5386.19 312
5386.88 361
5387.57 368
5388.26 418
5388.96 388
5389.65 424
5390.34 452
5391.04 420
5391.73 431
5392.42 445
5393.12 440
5393.81 424
5394.50 393
5395.19 455
5395.89 410
5396.58 400
5397.27 379
5397.97 393
5398.66 380
5399.35 357
5400.05 368
5400.74 384
5401.43 372
5402.13 396
5402.82 393
5403.52 387
5404.21 381
5404.90 380
5405.60 389
5406.29 407
5406.98 445
5407.68 455
5408.37 425
5409.07 449
5409.76 425
5410.45 419
5411.15 404
5411.84 386
5412.54 440
5413.23 413
5413.93 397
5414.62 429
5415.32 392
5416.01 411
5416.70 379
5417.40 397
5418.09 438
5418.79 477
5419.48 476
5420.18 416
5420.87 481
5421.57 475
5422.26 500
5422.96 455
5423.65 458
5424.35 462
5425.04 464
5425.74 459
5426.43 436
5427.13 455
5427.82 449
5428.52 405
5429.21 476
5429.91 414
5430.60 412
5431.30 458
5432.00 455
5432.69 438
5433.39 471
5434.08 495
5434.78 487
5435.47 461
5436.17 491
5436.86 465
5437.56 479
5438.26 473
5438.95 522
5439.65 510
5440.34 453
5441.04 461
5441.74 470
5442.43 498
5443.13 519
5443.83 523
5444.52 603
5445.22 600
5445.91 642
5446.61 755
5447.31 810
5448.00 884
5448.70 923
5449.40 882
5450.09 905
5450.79 824
5451.49 782
5452.18 752
5452.88 756
5453.58 751
5454.27 653
5454.97 613
5455.67 596
5456.37 563
5457.06 521
5457.76 540
5458.46 510
5459.15 535
5459.85 525
5460.55 593
5461.25 599
5461.94 590
5462.64 584
5463.34 604
5464.04 550
5464.73 522
5465.43 558
5466.13 608
5466.83 622
5467.53 598
5468.22 567
5468.92 560
5469.62 570
5470.32 575
5471.01 651
5471.71 645
5472.41 666
5473.11 677
5473.81 698
5474.51 681
5475.20 731
5475.90 717
5476.60 734
5477.30 757
5478.00 836
5478.70 951
5479.39 1059
5480.09 1123
5480.79 1182
5481.49 1281
5482.19 1395
5482.89 1384
5483.59 1294
5484.29 1225
5484.98 1137
5485.68 1031
5486.38 872
5487.08 891
5487.78 840
5488.48 825
5489.18 802
5489.88 813
5490.58 812
5491.28 877
5491.98 815
5492.68 877
5493.37 928
5494.07 928
5494.77 1018
5495.47 1014
5496.17 957
5496.87 962
5497.57 943
5498.27 1072
5498.97 1232
5499.67 1410
5500.37 1656
5501.07 1988
5501.77 2125
5502.47 2211
5503.17 2105
5503.87 1963
5504.57 1728
5505.27 1619
5505.97 1261
5506.67 1106
5507.37 1018
5508.07 843
5508.77 778
5509.47 776
5510.17 739
5510.87 713
5511.58 700
5512.28 744
5512.98 717
5513.68 683
5514.38 712
5515.08 711
5515.78 721
5516.48 696
5517.18 734
5517.88 656
5518.58 726
5519.28 693
5519.99 673
5520.69 652
5521.39 707
5522.09 700
5522.79 631
5523.49 639
5524.19 651
5524.90 559
5525.60 552
5526.30 589
5527.00 556
5527.70 546
5528.40 545
5529.10 533
5529.81 513
5530.51 548
5531.21 560
5531.91 522
5532.61 538
5533.32 502
5534.02 550
5534.72 562
5535.42 501
5536.12 534
5536.83 508
5537.53 508
5538.23 513
5538.93 559
5539.64 558
5540.34 539
5541.04 504
5541.74 473
5542.45 490
5543.15 521
5543.85 505
5544.55 505
5545.26 484
5545.96 520
5546.66 535
5547.36 517
5548.07 460
5548.77 488
5549.47 465
5550.18 451
5550.88 492
5551.58 501
5552.29 511
5552.99 499
5553.69 521
5554.40 514
5555.10 469
5555.80 455
5556.51 449
5557.21 451
5557.91 446
5558.62 448
5559.32 518
5560.02 503
5560.73 506
5561.43 520
5562.14 541
5562.84 497
5563.54 489
5564.25 469
5564.95 501
5565.65 499
5566.36 479
5567.06 474
5567.77 540
5568.47 491
5569.18 433
5569.88 459
5570.58 433
5571.29 405
5571.99 469
5572.70 485
5573.40 453
5574.11 498
5574.81 472
5575.52 538
5576.22 525
5576.93 525
5577.63 534
5578.33 521
5579.04 516
5579.74 516
5580.45 524
5581.15 441
5581.86 439
5582.56 414
5583.27 429
5583.97 469
5584.68 438
5585.39 427
5586.09 442
5586.80 435
5587.50 406
5588.21 408
5588.91 449
5589.62 450
5590.32 431
5591.03 444
5591.73 414
5592.44 408
5593.15 410
5593.85 396
5594.56 406
5595.26 417
5595.97 418
5596.68 443
5597.38 420
5598.09 407
5598.79 442
5599.50 417
5600.21 426
5600.91 483
5601.62 439
5602.33 439
5603.03 411
5603.74 371
5604.44 394
5605.15 424
5605.86 433
5606.56 405
5607.27 440
5607.98 417
5608.68 419
5609.39 435
5610.10 413
5610.80 387
5611.51 370
5612.22 399
5612.93 444
5613.63 381
5614.34 410
5615.05 422
5615.75 438
5616.46 441
5617.17 432
5617.88 442
5618.58 435
5619.29 416
5620.00 422
5620.71 465
5621.41 474
5622.12 481
5622.83 457
5623.54 409
5624.24 402
5624.95 408
5625.66 427
5626.37 418
5627.08 411
5627.78 423
5628.49 448
5629.20 487
5629.91 479
5630.62 475
5631.32 494
5632.03 512
5632.74 505
5633.45 559
5634.16 563
5634.86 544
5635.57 537
5636.28 549
5636.99 564
5637.70 563
5638.41 553
5639.12 612
5639.82 626
5640.53 684
5641.24 681
5641.95 752
5642.66 668
5643.37 704
5644.08 703
5644.79 662
5645.50 643
5646.21 601
5646.91 547
5647.62 553
5648.33 526
5649.04 534
5649.75 501
5650.46 553
5651.17 530
5651.88 512
5652.59 545
5653.30 520
5654.01 517
5654.72 475
5655.43 534
5656.14 558
5656.85 532
5657.56 536
5658.27 595
5658.98 584
5659.69 571
5660.40 638
5661.11 634
5661.82 657
5662.53 631
5663.24 654
5663.95 617
5664.66 609
5665.37 554
5666.08 591
5666.79 530
5667.50 525
5668.21 508
5668.92 513
5669.63 556
5670.34 594
5671.05 612
5671.76 679
5672.47 658
5673.18 659
5673.89 642
5674.61 663
5675.32 626
5676.03 566
5676.74 487
5677.45 563
5678.16 546
5678.87 542
5679.58 519
5680.29 500
5681.01 517
5681.72 535
5682.43 511
5683.14 561
5683.85 595
5684.56 564
5685.27 513
5685.99 506
5686.70 497
5687.41 450
5688.12 509
5688.83 498
5689.54 415
5690.26 440
5690.97 491
5691.68 451
5692.39 446
5693.10 484
5693.82 436
5694.53 468
5695.24 465
5695.95 447
5696.67 430
5697.38 408
5698.09 444
5698.80 477
5699.51 434
5700.23 394
5700.94 381
5701.65 421
5702.36 436
5703.08 435
5703.79 441
5704.50 469
5705.22 489
5705.93 438
5706.64 432
5707.35 503
5708.07 487
5708.78 465
5709.49 488
5710.21 468
5710.92 400
5711.63 397
5712.35 460
5713.06 449
5713.77 429
5714.49 425
5715.20 476
5715.91 433
5716.63 422
5717.34 392
5718.05 392
5718.77 377
5719.48 410
5720.19 437
5720.91 464
5721.62 455
5722.34 424
5723.05 375
5723.76 413
5724.48 459
5725.19 480
5725.91 464
5726.62 442
5727.33 456
5728.05 492
5728.76 497
5729.48 536
5730.19 569
5730.91 551
5731.62 503
5732.34 493
5733.05 495
5733.76 459
5734.48 429
5735.19 427
5735.91 413
5736.62 417
5737.34 421
5738.05 423
5738.77 379
5739.48 364
5740.20 410
5740.91 389
5741.63 381
5742.34 424
5743.06 376
5743.77 362
5744.49 367
5745.20 410
5745.92 369
5746.63 400
5747.35 365
5748.07 389
5748.78 386
5749.50 443
5750.21 412
5750.93 401
5751.64 365
5752.36 400
5753.07 392
5753.79 400
5754.51 411
5755.22 432
5755.94 454
5756.65 426
5757.37 471
5758.09 483
5758.80 477
5759.52 502
5760.24 452
5760.95 438
5761.67 458
5762.38 449
5763.10 453
5763.82 464
5764.53 474
5765.25 444
5765.97 440
5766.68 431
5767.40 435
5768.12 448
5768.83 477
5769.55 523
5770.27 583
5770.98 580
5771.70 611
5772.42 651
5773.13 645
5773.85 602
5774.57 555
5775.29 498
5776.00 443
5776.72 445
5777.44 451
5778.16 445
5778.87 378
5779.59 409
5780.31 424
5781.03 455
5781.74 474
5782.46 439
5783.18 467
5783.90 424
5784.61 458
5785.33 440
5786.05 424
5786.77 469
5787.48 471
5788.20 439
5788.92 441
5789.64 456
5790.36 468
5791.08 432
5791.79 413
5792.51 447
5793.23 418
5793.95 422
5794.67 418
5795.38 392
5796.10 358
5796.82 395
5797.54 428
5798.26 397
5798.98 423
5799.70 470
5800.41 408
5801.13 403
5801.85 415
5802.57 428
5803.29 449
5804.01 467
5804.73 456
5805.45 387
5806.17 454
5806.89 449
5807.60 396
5808.32 402
5809.04 374
5809.76 419
5810.48 396
5811.20 421
5811.92 428
5812.64 442
5813.36 393
5814.08 390
5814.80 364
5815.52 395
5816.24 377
5816.96 343
5817.68 360
5818.40 359
5819.12 347
5819.84 392
5820.56 415
5821.28 432
5822.00 404
5822.72 385
5823.44 410
5824.16 436
5824.88 372
5825.60 365
5826.32 372
5827.04 380
5827.76 436
5828.48 386
5829.20 408
5829.92 425
5830.64 374
5831.36 384
5832.08 413
5832.80 418
5833.52 439
5834.25 446
5834.97 442
5835.69 394
5836.41 360
5837.13 419
5837.85 422
5838.57 416
5839.29 392
5840.01 407
5840.73 355
5841.46 380
5842.18 385
5842.90 410
5843.62 380
5844.34 351
5845.06 390
5845.78 414
5846.51 413
5847.23 387
5847.95 412
5848.67 449
5849.39 406
5850.11 363
5850.84 425
5851.56 415
5852.28 402
5853.00 434
5853.72 466
5854.45 445
5855.17 444
5855.89 442
5856.61 449
5857.33 440
5858.06 445
5858.78 454
5859.50 412
5860.22 458
5860.95 411
5861.67 442
5862.39 428
5863.11 445
5863.84 433
5864.56 395
5865.28 397
5866.01 436
5866.73 421
5867.45 420
5868.17 382
5868.90 442
5869.62 445
5870.34 407
5871.07 429
5871.79 410
5872.51 449
5873.24 477
5873.96 428
5874.68 407
5875.41 468
5876.13 446
5876.85 459
5877.58 435
5878.30 443
5879.02 452
5879.75 444
5880.47 468
5881.19 479
5881.92 480
5882.64 484
5883.37 468
5884.09 491
5884.81 502
5885.54 501
5886.26 519
5886.99 502
5887.71 544
5888.43 553
5889.16 521
5889.88 515
5890.61 511
5891.33 540
5892.05 489
5892.78 486
5893.50 486
5894.23 498
5894.95 507
5895.68 505
5896.40 508
5897.13 496
5897.85 477
5898.58 489
5899.30 477
5900.03 503
5900.75 491
5901.48 495
5902.20 525
5902.93 537
5903.65 571
5904.38 525
5905.10 524
5905.83 516
5906.55 572
5907.28 561
5908.00 586
5908.73 588
5909.45 557
5910.18 547
5910.90 574
5911.63 594
5912.36 606
5913.08 563
5913.81 579
5914.53 617
5915.26 630
5915.98 610
5916.71 647
5917.44 672
5918.16 638
5918.89 685
5919.61 657
5920.34 660
5921.07 617
5921.79 624
5922.52 658
5923.25 722
5923.97 683
5924.70 754
5925.42 744
5926.15 741
5926.88 720
5927.60 738
5928.33 734
5929.06 686
5929.78 740
5930.51 736
5931.24 729
5931.96 763
5932.69 766
5933.42 801
5934.15 776
5934.87 799
5935.60 833
5936.33 911
5937.05 863
5937.78 887
5938.51 882
5939.24 940
5939.96 965
5940.69 951
5941.42 993
5942.14 957
5942.87 1003
5943.60 1023
5944.33 1059
5945.06 1106
5945.78 1081
5946.51 1157
5947.24 1115
5947.97 1093
5948.69 1134
5949.42 1215
5950.15 1228
5950.88 1309
5951.61 1399
5952.33 1525
5953.06 1647
5953.79 1736
5954.52 1863
5955.25 1864
5955.98 1704
5956.70 1695
5957.43 1724
5958.16 1715
5958.89 1566
5959.62 1467
5960.35 1547
5961.07 1477
5961.80 1497
5962.53 1491
5963.26 1511
5963.99 1529
5964.72 1579
5965.45 1737
5966.18 1818
5966.90 1999
5967.63 2095
5968.36 2121
5969.09 2121
5969.82 2125
5970.55 2103
5971.28 2091
5972.01 1965
5972.74 1923
5973.47 1973
5974.20 1872
5974.93 1885
5975.66 1928
5976.39 1980
5977.12 1872
5977.84 1910
5978.57 2068
5979.30 2010
5980.03 2148
5980.76 2147
5981.49 2408
5982.22 2382
5982.95 2473
5983.68 2558
5984.41 2524
5985.14 2499
5985.87 2611
5986.60 2602
5987.33 2527
5988.06 2449
5988.79 2568
5989.53 2587
5990.26 2624
5990.99 2502
5991.72 2496
5992.45 2465
5993.18 2581
5993.91 2563
5994.64 2609
5995.37 2684
5996.10 2743
5996.83 2826
5997.56 2831
5998.29 2903
5999.02 2864
5999.75 2893
6000.49 2975
6001.22 2951
6001.95 2867
6002.68 2894
6003.41 2758
6004.14 2709
6004.87 2582
6005.60 2560
6006.34 2576
6007.07 2630
6007.80 2765
6008.53 2957
6009.26 3414
6009.99 3889
6010.72 4658
6011.46 5631
6012.19 6798
6012.92 8366
6013.65 9201
6014.38 9977
6015.12 10409
6015.85 10199
6016.58 9911
6017.31 9349
6018.04 8219
6018.78 7322
6019.51 6228
6020.24 5423
6020.97 4440
6021.70 3665
6022.44 3151
6023.17 2825
6023.90 2548
6024.63 2299
6025.37 2208
6026.10 2041
6026.83 1992
6027.56 2012
6028.30 1988
6029.03 2006
6029.76 2031
6030.50 2040
6031.23 1945
6031.96 1872
6032.69 1825
6033.43 1774
6034.16 1721
6034.89 1622
6035.63 1549
6036.36 1455
6037.09 1439
6037.83 1466
6038.56 1537
6039.29 1538
6040.03 1534
6040.76 1636
6041.49 1640
6042.23 1637
6042.96 1660
6043.69 1676
6044.43 1677
6045.16 1668
6045.90 1693
6046.63 1694
6047.36 1745
6048.10 1786
6048.83 1752
6049.57 1910
6050.30 1909
6051.03 2091
6051.77 2013
6052.50 2227
6053.24 2308
6053.97 2407
6054.70 2489
6055.44 2310
6056.17 2349
6056.91 2287
6057.64 2214
6058.38 2079
6059.11 1955
6059.85 1871
6060.58 1816
6061.32 1880
6062.05 1908
6062.79 1818
6063.52 1694
6064.26 1681
6064.99 1751
6065.72 1726
6066.46 1782
6067.20 1759
6067.93 1721
6068.67 1682
6069.40 1612
6070.14 1621
6070.87 1582
6071.61 1634
6072.34 1651
6073.08 1557
6073.81 1552
6074.55 1526
6075.28 1486
6076.02 1487
6076.76 1501
6077.49 1504
6078.23 1504
6078.96 1483
6079.70 1536
6080.43 1505
6081.17 1465
6081.91 1414
6082.64 1393
6083.38 1352
6084.11 1414
6084.85 1310
6085.59 1333
6086.32 1318
6087.06 1364
6087.80 1311
6088.53 1285
6089.27 1349
6090.00 1313
6090.74 1332
6091.48 1297
6092.21 1341
6092.95 1386
6093.69 1375
6094.42 1364
6095.16 1386
6095.90 1347
6096.63 1317
6097.37 1288
6098.11 1318
6098.85 1281
6099.58 1236
6100.32 1242
6101.06 1249
6101.79 1203
6102.53 1182
6103.27 1198
6104.01 1165
6104.74 1196
6105.48 1193
6106.22 1253
6106.96 1223
6107.69 1230
6108.43 1275
6109.17 1196
6109.91 1219
6110.64 1250
6111.38 1264
6112.12 1330
6112.86 1310
6113.59 1297
6114.33 1344
6115.07 1362
6115.81 1464
6116.55 1441
6117.28 1431
6118.02 1461
6118.76 1438
6119.50 1431
6120.24 1445
6120.98 1404
6121.71 1384
6122.45 1406
6123.19 1426
6123.93 1444
6124.67 1411
6125.41 1389
6126.15 1373
6126.88 1433
6127.62 1414
6128.36 1463
6129.10 1411
6129.84 1416
6130.58 1387
6131.32 1318
6132.06 1370
6132.80 1336
6133.53 1407
6134.27 1520
6135.01 1553
6135.75 1522
6136.49 1564
6137.23 1688
6137.97 1751
6138.71 1799
6139.45 1833
6140.19 1970
6140.93 2010
6141.67 2001
6142.41 1938
6143.15 1903
6143.89 1978
6144.63 1945
6145.37 1814
6146.11 1830
6146.85 1754
6147.59 1657
6148.33 1717
6149.07 1679
6149.81 1666
6150.55 1666
6151.29 1667
6152.03 1614
6152.77 1640
6153.51 1636
6154.25 1623
6154.99 1635
6155.73 1697
6156.47 1738
6157.21 1746
6157.95 1810
6158.69 1797
6159.43 1762
6160.17 1737
6160.91 1719
6161.65 1874
6162.39 1906
6163.13 1896
6163.88 2035
6164.62 2052
6165.36 2274
6166.10 2477
6166.84 2668
6167.58 2699
6168.32 2783
6169.06 2758
6169.80 2815
6170.55 2784
6171.29 2782
6172.03 2642
6172.77 2649
6173.51 2551
6174.25 2491
6174.99 2410
6175.74 2446
6176.48 2464
6177.22 2417
6177.96 2402
6178.70 2612
6179.44 2808
6180.19 3089
6180.93 3485
6181.67 4049
6182.41 4747
6183.15 5524
6183.90 5973
6184.64 6318
6185.38 6366
6186.12 6101
6186.87 5883
6187.61 5466
6188.35 4899
6189.09 4388
6189.84 3937
6190.58 3597
6191.32 3362
6192.06 3180
6192.81 3088
6193.55 3097
6194.29 3008
6195.03 3105
6195.78 3128
6196.52 3055
6197.26 3027
6198.01 2968
6198.75 2921
6199.49 2928
6200.23 3020
6200.98 2932
6201.72 2802
6202.46 2893
6203.21 2972
6203.95 3009
6204.69 3193
6205.44 3714
6206.18 4612
6206.92 5926
6207.67 7508
6208.41 9623
6209.15 11474
6209.90 13192
6210.64 14405
6211.39 14851
6212.13 14261
6212.87 12840
6213.62 11346
6214.36 9756
6215.11 8207
6215.85 6660
6216.59 5339
6217.34 4408
6218.08 3728
6218.83 3165
6219.57 2830
6220.31 2575
6221.06 2403
6221.80 2402
6222.55 2307
6223.29 2301
6224.04 2216
6224.78 2179
6225.53 2051
6226.27 2066
6227.02 1982
6227.76 1823
6228.50 1651
6229.25 1560
6229.99 1566
6230.74 1475
6231.48 1442
6232.23 1381
6232.97 1385
6233.72 1439
6234.46 1441
6235.21 1400
6235.96 1473
6236.70 1460
6237.45 1533
6238.19 1624
6238.94 1718
6239.68 1800
6240.43 2035
6241.17 2115
6241.92 2049
6242.66 2072
6243.41 2133
6244.16 1997
6244.90 1901
6245.65 1906
6246.39 1998
6247.14 2019
6247.88 2143
6248.63 2106
6249.38 2089
6250.12 2034
6250.87 1974
6251.62 1878
6252.36 1903
6253.11 1817
6253.85 1819
6254.60 1746
6255.35 1714
6256.09 1612
6256.84 1653
6257.59 1608
6258.33 1608
6259.08 1628
6259.83 1582
6260.57 1632
6261.32 1575
6262.07 1527
6262.81 1542
6263.56 1441
6264.31 1462
6265.05 1503
6265.80 1454
6266.55 1407
6267.30 1388
6268.04 1371
6268.79 1386
6269.54 1379
6270.28 1413
6271.03 1486
6271.78 1431
6272.53 1425
6273.27 1439
6274.02 1425
6274.77 1403
6275.52 1385
6276.26 1399
6277.01 1335
6277.76 1339
6278.51 1362
6279.25 1388
6280.00 1340
6280.75 1358
6281.50 1360
6282.25 1337
6282.99 1290
6283.74 1228
6284.49 1210
6285.24 1207
6285.99 1220
6286.74 1303
6287.48 1279
6288.23 1190
6288.98 1151
6289.73 1151
6290.48 1158
6291.23 1164
6291.97 1113
6292.72 1110
6293.47 1101
6294.22 1147
6294.97 1036
6295.72 1026
6296.47 1006
6297.22 1020
6297.96 1046
6298.71 986
6299.46 946
6300.21 1036
6300.96 1016
6301.71 965
6302.46 972
6303.21 926
6303.96 889
6304.71 923
6305.46 930
6306.21 941
6306.96 926
6307.71 892
6308.45 916
6309.20 966
6309.95 972
6310.70 1021
6311.45 1027
6312.20 1065
6312.95 1047
6313.70 992
6314.45 1112
6315.20 1143
6315.95 1073
6316.70 1057
6317.45 1076
6318.20 1095
6318.95 1148
6319.70 1091
6320.45 1020
6321.20 979
6321.95 966
6322.70 937
6323.46 897
6324.21 935
6324.96 904
6325.71 873
6326.46 871
6327.21 858
6327.96 890
6328.71 920
6329.46 934
6330.21 882
6330.96 913
6331.71 909
6332.46 875
6333.21 839
6333.97 843
6334.72 850
6335.47 907
6336.22 835
6336.97 817
6337.72 860
6338.47 887
6339.22 872
6339.98 848
6340.73 890
6341.48 867
6342.23 888
6342.98 865
6343.73 806
6344.49 783
6345.24 816
6345.99 812
6346.74 808
6347.49 845
6348.24 840
6349.00 875
6349.75 922
6350.50 914
6351.25 914
6352.01 972
6352.76 976
6353.51 999
6354.26 1105
6355.01 1128
6355.77 1097
6356.52 1089
6357.27 1067
6358.02 1059
6358.78 1025
6359.53 951
6360.28 962
6361.03 890
6361.79 899
6362.54 879
6363.29 829
6364.05 886
6364.80 870
6365.55 906
6366.30 958
6367.06 999
6367.81 1072
6368.56 1160
6369.32 1139
6370.07 1162
6370.82 1146
6371.58 1075
6372.33 1026
6373.08 974
6373.84 898
6374.59 897
6375.34 939
6376.10 877
6376.85 890
6377.60 825
6378.36 809
6379.11 901
6379.87 867
6380.62 923
6381.37 921
6382.13 927
6382.88 924
6383.64 898
6384.39 901
6385.14 916
6385.90 871
6386.65 871
6387.41 840
6388.16 835
6388.91 834
6389.67 785
6390.42 864
6391.18 755
6391.93 752
6392.69 755
6393.44 751
6394.20 799
6394.95 762
6395.71 802
6396.46 794
6397.21 803
6397.97 852
6398.72 824
6399.48 835
6400.23 789
6400.99 692
6401.74 736
6402.50 743
6403.26 689
6404.01 670
6404.77 735
6405.52 721
6406.28 690
6407.03 730
6407.79 752
6408.54 738
6409.30 764
6410.05 753
6410.81 818
6411.56 764
6412.32 762
6413.08 750
6413.83 760
6414.59 760
6415.34 737
6416.10 744
6416.86 738
6417.61 779
6418.37 814
6419.12 784
6419.88 755
6420.64 807
6421.39 756
6422.15 764
6422.91 818
6423.66 772
6424.42 717
6425.17 709
6425.93 729
6426.69 712
6427.44 687
6428.20 699
6428.96 714
6429.71 705
6430.47 716
6431.23 739
6431.98 716
6432.74 716
6433.50 697
6434.26 759
6435.01 779
6435.77 725
6436.53 749
6437.28 760
6438.04 799
6438.80 770
6439.56 812
6440.31 796
6441.07 806
6441.83 839
6442.59 831
6443.34 845
6444.10 798
6444.86 877
6445.62 837
6446.37 838
6447.13 816
6447.89 829
6448.65 870
6449.40 838
6450.16 783
6450.92 833
6451.68 852
6452.44 885
6453.19 864
6453.95 895
6454.71 907
6455.47 871
6456.23 874
6456.99 833
6457.74 836
6458.50 879
6459.26 904
6460.02 894
6460.78 880
6461.54 963
6462.30 938
6463.05 952
6463.81 958
6464.57 970
6465.33 1012
6466.09 1047
6466.85 1029
6467.61 1075
6468.37 1059
6469.13 1111
6469.88 1115
6470.64 1154
6471.40 1137
6472.16 1094
6472.92 1031
6473.68 1037
6474.44 1027
6475.20 1138
6475.96 1126
6476.72 1124
6477.48 1100
6478.24 1095
6479.00 1120
6479.76 1096
6480.52 1193
6481.28 1233
6482.04 1254
6482.80 1244
6483.56 1257
6484.32 1268
6485.08 1270
6485.84 1271
6486.60 1331
6487.36 1357
6488.12 1343
6488.88 1357
6489.64 1367
6490.40 1374
6491.16 1436
6491.92 1479
6492.68 1571
6493.44 1599
6494.20 1656
6494.96 1669
6495.72 1652
6496.48 1726
6497.24 1690
6498.00 1807
6498.76 1676
6499.52 1658
6500.28 1664
6501.05 1698
6501.81 1655
6502.57 1713
6503.33 1754
6504.09 1801
6504.85 2020
6505.61 2288
6506.37 2803
6507.13 3563
6507.90 4405
6508.66 5379
6509.42 6033
6510.18 6538
6510.94 6619
6511.70 6225
6512.46 5769
6513.23 5159
6513.99 4456
6514.75 3777
6515.51 3214
6516.27 2835
6517.03 2533
6517.80 2390
6518.56 2217
6519.32 2152
6520.08 2069
6520.84 2190
6521.61 2184
6522.37 2181
6523.13 2205
6523.89 2288
6524.66 2427
6525.42 2467
6526.18 2742
6526.94 2948
6527.71 3226
6528.47 3385
6529.23 3408
6529.99 3457
6530.76 3379
6531.52 3255
6532.28 3182
6533.04 3024
6533.81 3176
6534.57 3473
6535.33 3987
6536.10 4710
6536.86 5331
6537.62 5778
6538.38 5888
6539.15 5849
6539.91 5614
6540.67 4989
6541.44 4384
6542.20 3658
6542.96 3238
6543.73 2792
6544.49 2420
6545.25 2215
6546.02 2180
6546.78 2049
6547.55 2045
6548.31 1949
6549.07 1881
6549.84 1968
6550.60 1931
6551.36 1796
6552.13 1770
6552.89 1784
6553.66 1704
6554.42 1745
6555.18 1722
6555.95 1764
6556.71 1692
6557.48 1686
6558.24 1737
6559.01 1695
6559.77 1617
6560.53 1680
6561.30 1681
6562.06 1784
6562.83 1797
6563.59 1831
6564.36 1859
6565.12 1901
6565.89 1924
6566.65 1948
6567.42 1903
6568.18 1881
6568.95 1955
6569.71 1879
6570.48 1975
6571.24 1943
6572.01 1919
6572.77 1942
6573.54 1966
6574.30 1988
6575.07 2102
6575.83 2129
6576.60 2167
6577.36 2151
6578.13 2151
6578.89 2202
6579.66 2247
6580.42 2154
6581.19 2118
6581.96 2123
6582.72 2130
6583.49 2178
6584.25 2149
6585.02 2226
6585.78 2171
6586.55 2259
6587.32 2178
6588.08 2172
6588.85 2201
6589.61 2297
6590.38 2368
6591.15 2385
6591.91 2550
6592.68 2834
6593.45 3050
6594.21 3450
6594.98 3680
6595.74 3961
6596.51 4172
6597.28 4086
6598.04 4076
6598.81 3860
6599.58 3505
6600.34 3061
6601.11 2906
6601.88 2585
6602.64 2331
6603.41 2199
6604.18 2025
6604.95 1963
6605.71 1891
6606.48 1725
6607.25 1724
6608.01 1765
6608.78 1678
6609.55 1711
6610.32 1713
6611.08 1725
6611.85 1734
6612.62 1693
6613.38 1699
6614.15 1772
6614.92 1672
6615.69 1607
6616.46 1586
6617.22 1600
6617.99 1616
6618.76 1653
6619.53 1639
6620.29 1736
6621.06 1799
6621.83 1943
6622.60 2018
6623.37 2115
6624.13 2162
6624.90 2159
6625.67 2077
6626.44 2090
6627.21 1975
6627.98 1889
6628.74 1863
6629.51 1888
6630.28 1787
6631.05 1726
6631.82 1643
6632.59 1815
6633.35 1937
6634.12 1999
6634.89 2073
6635.66 2190
6636.43 2354
6637.20 2350
6637.97 2425
6638.74 2468
6639.51 2351
6640.27 2318
6641.04 2355
6641.81 2353
6642.58 2318
6643.35 2285
6644.12 2280
6644.89 2219
6645.66 2095
6646.43 1973
6647.20 1953
6647.97 1801
6648.74 1714
6649.51 1652
6650.28 1538
6651.05 1489
6651.82 1487
6652.58 1531
6653.35 1513
6654.12 1420
6654.89 1476
6655.66 1548
6656.43 1581
6657.20 1489
6657.97 1452
6658.74 1405
6659.51 1402
6660.28 1390
6661.05 1371
6661.83 1394
6662.60 1377
6663.37 1355
6664.14 1357
6664.91 1295
6665.68 1278
6666.45 1320
6667.22 1384
6667.99 1322
6668.76 1304
6669.53 1354
6670.30 1500
6671.07 1500
6671.84 1476
6672.61 1485
6673.38 1518
6674.16 1547
6674.93 1461
6675.70 1459
6676.47 1472
6677.24 1552
6678.01 1525
6678.78 1498
6679.55 1495
6680.33 1450
6681.10 1489
6681.87 1480
6682.64 1544
6683.41 1551
6684.18 1573
6684.95 1644
6685.73 1771
6686.50 1887
6687.27 1890
6688.04 1887
6688.81 1867
6689.58 1723
6690.36 1585
6691.13 1471
6691.90 1425
6692.67 1375
6693.44 1350
6694.22 1384
6694.99 1274
6695.76 1305
6696.53 1228
6697.31 1206
6698.08 1253
6698.85 1211
6699.62 1263
6700.40 1242
6701.17 1254
6701.94 1268
6702.71 1227
6703.49 1204
6704.26 1209
6705.03 1170
6705.80 1151
6706.58 1134
6707.35 1174
6708.12 1235
6708.90 1163
6709.67 1150
6710.44 1133
6711.22 1092
6711.99 1133
6712.76 1172
6713.54 1099
6714.31 1092
6715.08 1141
6715.86 1125
6716.63 1109
6717.40 1116
6718.18 1154
6718.95 1189
6719.72 1173
6720.50 1135
6721.27 1156
6722.04 1205
6722.82 1177
6723.59 1164
6724.37 1162
6725.14 1158
6725.91 1193
6726.69 1164
6727.46 1132
6728.24 1070
6729.01 1082
6729.78 1087
6730.56 1066
6731.33 1083
6732.11 1094
6732.88 1085
6733.66 1093
6734.43 1127
6735.20 1106
6735.98 1151
6736.75 1089
6737.53 1176
6738.30 1089
6739.08 1132
6739.85 1129
6740.63 1165
6741.40 1249
6742.18 1197
6742.95 1155
6743.73 1148
6744.50 1194
6745.28 1192
6746.05 1178
6746.83 1220
6747.60 1206
6748.38 1217
6749.15 1238
6749.93 1226
6750.70 1304
6751.48 1425
6752.25 1486
6753.03 1528
6753.81 1557
6754.58 1586
6755.36 1521
6756.13 1521
6756.91 1462
6757.68 1390
6758.46 1383
6759.24 1390
6760.01 1313
6760.79 1312
6761.56 1327
6762.34 1297
6763.12 1262
6763.89 1237
6764.67 1210
6765.44 1235
6766.22 1255
6767.00 1324
6767.77 1255
6768.55 1283
6769.33 1315
6770.10 1241
6770.88 1290
6771.66 1217
6772.43 1170
6773.21 1114
6773.99 1154
6774.76 1122
6775.54 1087
6776.32 1026
6777.09 1034
6777.87 1066
6778.65 1101
6779.42 1026
6780.20 974
6780.98 1041
6781.76 1011
6782.53 1028
6783.31 1031
6784.09 1036
6784.87 1074
6785.64 1059
6786.42 1070
6787.20 1047
6787.98 1050
6788.75 1019
6789.53 1034
6790.31 1108
6791.09 1015
6791.86 942
6792.64 952
6793.42 1002
6794.20 961
6794.98 927
6795.75 975
6796.53 950
6797.31 928
6798.09 917
6798.87 954
6799.64 921
6800.42 931
6801.20 952
6801.98 938
6802.76 941
6803.54 961
6804.31 911
6805.09 965
6805.87 1011
6806.65 1031
6807.43 1030
6808.21 991
6808.99 1026
6809.76 990
6810.54 940
6811.32 918
6812.10 899
6812.88 935
6813.66 936
6814.44 905
6815.22 894
6816.00 949
6816.78 943
6817.55 935
6818.33 928
6819.11 961
6819.89 990
6820.67 998
6821.45 925
6822.23 918
6823.01 936
6823.79 902
6824.57 927
6825.35 967
6826.13 906
6826.91 891
6827.69 897
6828.47 865
6829.25 880
6830.03 921
6830.81 898
6831.59 824
6832.37 871
6833.15 925
6833.93 946
6834.71 902
6835.49 929
6836.27 1012
6837.05 1096
6837.83 1146
6838.61 1215
6839.39 1344
6840.17 1355
6840.95 1447
6841.73 1447
6842.51 1383
6843.29 1332
6844.08 1246
6844.86 1140
6845.64 1160
6846.42 1121
6847.20 1133
6847.98 1143
6848.76 1231
6849.54 1345
6850.32 1504
6851.10 1721
6851.89 1927
6852.67 1993
6853.45 1977
6854.23 1927
6855.01 1821
6855.79 1680
6856.57 1422
6857.35 1321
6858.14 1206
6858.92 1158
6859.70 1106
6860.48 1016
6861.26 1054
6862.04 1002
6862.83 999
6863.61 938
6864.39 960
6865.17 972
6865.95 967
6866.74 1046
6867.52 1111
6868.30 1070
6869.08 1041
6869.86 1057
6870.65 1075
6871.43 1062
6872.21 1011
6872.99 983
6873.78 999
6874.56 1036
6875.34 1036
6876.12 1116
6876.91 1140
6877.69 1142
6878.47 1124
6879.25 1253
6880.04 1199
6880.82 1277
6881.60 1512
6882.39 1608
6883.17 1648
6883.95 1620
6884.74 1692
6885.52 1601
6886.30 1649
6887.08 1736
6887.87 1847
6888.65 2047
6889.43 2183
6890.22 2245
6891.00 2234
6891.78 2216
6892.57 2002
6893.35 1864
6894.14 1645
6894.92 1517
6895.70 1437
6896.49 1327
6897.27 1374
6898.05 1342
6898.84 1244
6899.62 1302
6900.41 1341
6901.19 1262
6901.97 1343
6902.76 1357
6903.54 1238
6904.33 1309
6905.11 1301
6905.89 1314
6906.68 1298
6907.46 1269
6908.25 1288
6909.03 1276
6909.82 1290
6910.60 1206
6911.39 1172
6912.17 1158
6912.96 1218
6913.74 1177
6914.52 1153
6915.31 1159
6916.09 1151
6916.88 1167
6917.66 1124
6918.45 1147
6919.23 1181
6920.02 1180
6920.80 1187
6921.59 1136
6922.37 1154
6923.16 1223
6923.95 1182
6924.73 1161
6925.52 1203
6926.30 1173
6927.09 1218
6927.87 1231
6928.66 1244
6929.44 1272
6930.23 1348
6931.01 1347
6931.80 1389
6932.59 1331
6933.37 1287
6934.16 1341
6934.94 1364
6935.73 1347
6936.52 1354
6937.30 1343
6938.09 1465
6938.87 1479
6939.66 1594
6940.45 1683
6941.23 1742
6942.02 1872
6942.81 1916
6943.59 2157
6944.38 2243
6945.16 2290
6945.95 2346
6946.74 2333
6947.52 2339
6948.31 2475
6949.10 2542
6949.88 2572
6950.67 2643
6951.46 2527
6952.25 2424
6953.03 2368
6953.82 2235
6954.61 2139
6955.39 1987
6956.18 1993
6956.97 2006
6957.75 1947
6958.54 1872
6959.33 1885
6960.12 1966
6960.90 1949
6961.69 1946
6962.48 1977
6963.27 1979
6964.05 2034
6964.84 2031
6965.63 2088
6966.42 2247
6967.20 2381
6967.99 2445
6968.78 2614
6969.57 2821
6970.36 2853
6971.14 2993
6971.93 3056
6972.72 3062
6973.51 2943
6974.30 2872
6975.08 2895
6975.87 2950
6976.66 2930
6977.45 2964
6978.24 2981
6979.03 2989
6979.81 3098
6980.60 3343
6981.39 3742
6982.18 4141
6982.97 5032
6983.76 6586
6984.55 8521
6985.34 10670
6986.12 12611
6986.91 14242
6987.70 15332
6988.49 15162
6989.28 14247
6990.07 12816
6990.86 10963
6991.65 9087
6992.44 7331
6993.23 5959
6994.01 4800
6994.80 4063
6995.59 3365
6996.38 2875
6997.17 2561
6997.96 2305
6998.75 2115
6999.54 2067
7000.33 1976
7001.12 1942
7001.91 1912
7002.70 1800
7003.49 1741
7004.28 1743
7005.07 1729
7005.86 1654
7006.65 1502
7007.44 1405
7008.23 1388
7009.02 1291
7009.81 1239
7010.60 1202
7011.39 1410
7012.18 1462
7012.97 1529
7013.76 1619
7014.55 1637
7015.34 1726
7016.13 1733
7016.92 1708
7017.71 1715
7018.50 1625
7019.29 1591
7020.08 1613
7020.88 1576
7021.67 1671
7022.46 1695
7023.25 1744
7024.04 1786
7024.83 1914
7025.62 1953
7026.41 1928
7027.20 1971
7027.99 1901
7028.79 1883
7029.58 1727
7030.37 1609
7031.16 1626
7031.95 1580
7032.74 1572
7033.53 1511
7034.33 1430
7035.12 1472
7035.91 1531
7036.70 1612
7037.49 1615
7038.28 1651
7039.08 1786
7039.87 1779
7040.66 1712
7041.45 1695
7042.24 1608
7043.04 1569
7043.83 1551
7044.62 1501
7045.41 1589
7046.20 1495
7047.00 1549
7047.79 1554
7048.58 1625
7049.37 1683
7050.17 1779
7050.96 1932
7051.75 1921
7052.54 1966
7053.34 1904
7054.13 1847
7054.92 1742
7055.71 1627
7056.51 1493
7057.30 1521
7058.09 1475
7058.89 1451
7059.68 1501
7060.47 1433
7061.26 1421
7062.06 1435
7062.85 1486
7063.64 1536
7064.44 1444
7065.23 1404
7066.02 1382
7066.82 1387
7067.61 1292
7068.40 1323
7069.20 1286
7069.99 1216
7070.78 1237
7071.58 1235
7072.37 1192
7073.17 1126
7073.96 1134
7074.75 1175
7075.55 1122
7076.34 1125
7077.13 1122
7077.93 1091
7078.72 1089
7079.52 1043
7080.31 1068
7081.10 1058
7081.90 1026
7082.69 1016
7083.49 960
7084.28 973
7085.08 965
7085.87 920
7086.67 933
7087.46 995
7088.25 1018
7089.05 1007
7089.84 1032
7090.64 1004
7091.43 915
7092.23 933
7093.02 953
7093.82 914
7094.61 864
7095.41 896
7096.20 849
7097.00 860
7097.79 893
7098.59 866
7099.38 859
7100.18 850
7100.97 881
7101.77 884
7102.56 915
7103.36 839
7104.15 849
7104.95 816
7105.75 862
7106.54 821
7107.34 797
7108.13 807
7108.93 781
7109.72 764
7110.52 731
7111.32 761
7112.11 725
7112.91 728
7113.70 722
7114.50 805
7115.30 769
7116.09 737
7116.89 736
7117.68 744
7118.48 716
7119.28 817
7120.07 826
7120.87 759
7121.67 790
7122.46 751
7123.26 794
7124.06 774
7124.85 770
7125.65 729
7126.45 774
7127.24 778
7128.04 733
7128.84 724
7129.63 838
7130.43 854
7131.23 870
7132.02 829
7132.82 893
7133.62 837
7134.41 818
7135.21 779
7136.01 791
7136.81 786
7137.60 708
7138.40 766
7139.20 726
7140.00 739
7140.79 714
7141.59 710
7142.39 727
7143.19 721
7143.98 702
7144.78 744
7145.58 684
7146.38 679
7147.18 665
7147.97 662
7148.77 695
7149.57 657
7150.37 677
7151.17 716
7151.96 668
7152.76 642
7153.56 644
7154.36 648
7155.16 665
7155.95 695
7156.75 713
7157.55 680
7158.35 704
7159.15 734
7159.95 733
7160.75 752
7161.54 732
7162.34 708
7163.14 665
7163.94 627
7164.74 656
7165.54 638
7166.34 648
7167.14 659
7167.93 669
7168.73 661
7169.53 678
7170.33 667
7171.13 596
7171.93 621
7172.73 597
7173.53 634
7174.33 548
7175.13 560
7175.93 592
7176.73 598
7177.53 594
7178.33 591
7179.13 581
7179.93 563
7180.73 628
7181.53 633
7182.32 628
7183.12 594
7183.92 660
7184.72 670
7185.52 685
7186.32 638
7187.12 607
7187.92 642
7188.72 613
7189.53 573
7190.33 578
7191.13 567
7191.93 503
7192.73 554
7193.53 526
7194.33 567
7195.13 588
7195.93 514
7196.73 568
7197.53 553
7198.33 562
7199.13 577
7199.93 572
7200.73 583
7201.53 586
7202.33 577
7203.14 584
7203.94 585
7204.74 576
7205.54 572
7206.34 564
7207.14 552
7207.94 580
7208.74 633
7209.55 572
7210.35 593
7211.15 604
7211.95 598
7212.75 553
7213.55 566
7214.35 554
7215.16 587
7215.96 580
7216.76 617
7217.56 580
7218.36 574
7219.16 568
7219.97 680
7220.77 629
7221.57 619
7222.37 643
7223.17 613
7223.98 555
7224.78 567
7225.58 580
7226.38 554
7227.19 534
7227.99 536
7228.79 607
7229.59 583
7230.40 562
7231.20 550
7232.00 559
7232.80 579
7233.61 540
7234.41 604
7235.21 610
7236.01 636
7236.82 648
7237.62 701
7238.42 728
7239.23 735
7240.03 702
7240.83 715
7241.63 644
7242.44 646
7243.24 640
7244.04 635
7244.85 611
7245.65 583
7246.45 563
7247.26 570
7248.06 623
7248.86 616
7249.67 602
7250.47 621
7251.28 608
7252.08 587
7252.88 592
7253.69 594
7254.49 635
7255.29 630
7256.10 648
7256.90 675
7257.71 684
7258.51 616
7259.31 594
7260.12 531
7260.92 584
7261.73 608
7262.53 586
7263.34 595
7264.14 598
7264.94 596
7265.75 576
7266.55 589
7267.36 636
7268.16 612
7268.97 602
7269.77 593
7270.58 613
7271.38 607
7272.19 617
7272.99 605
7273.80 611
7274.60 587
7275.41 589
7276.21 602
7277.02 634
7277.82 589
7278.63 553
7279.43 595
7280.24 611
7281.04 701
7281.85 743
7282.65 817
7283.46 897
7284.26 976
7285.07 1082
7285.87 1124
7286.68 1162
7287.49 1194
7288.29 1197
7289.10 1049
7289.90 954
7290.71 891
7291.52 804
7292.32 744
7293.13 685
7293.93 686
7294.74 635
7295.55 636
7296.35 655
7297.16 632
7297.96 588
7298.77 632
7299.58 658
7300.38 623
7301.19 670
7302.00 595
7302.80 604
7303.61 600
7304.42 621
7305.22 641
7306.03 639
7306.84 628
7307.64 642
7308.45 623
7309.26 676
7310.06 719
7310.87 743
7311.68 781
7312.48 796
7313.29 791
7314.10 760
7314.90 763
7315.71 729
7316.52 774
7317.33 804
7318.13 890
7318.94 1029
7319.75 1090
7320.56 1127
7321.36 1206
7322.17 1173
7322.98 1104
7323.79 1032
7324.59 951
7325.40 882
7326.21 800
7327.02 746
7327.83 737
7328.63 733
7329.44 741
7330.25 739
7331.06 692
7331.87 687
7332.67 705
7333.48 659
7334.29 652
7335.10 661
7335.91 704
7336.72 693
7337.52 713
7338.33 701
7339.14 749
7339.95 681
7340.76 664
7341.57 687
7342.38 673
7343.18 716
7343.99 691
7344.80 640
7345.61 634
7346.42 653
7347.23 686
7348.04 649
7348.85 648
7349.66 648
7350.46 659
7351.27 623
7352.08 591
7352.89 560
7353.70 644
7354.51 672
7355.32 635
7356.13 619
7356.94 624
7357.75 648
7358.56 665
7359.37 678
7360.18 721
7360.99 766
7361.80 758
7362.61 798
7363.42 831
7364.23 781
7365.04 767
7365.85 822
7366.66 837
7367.47 826
7368.28 795
7369.09 736
7369.90 731
7370.71 698
7371.52 698
7372.33 677
7373.14 672
7373.95 648
7374.76 631
7375.57 654
7376.38 617
7377.19 640
7378.00 728
7378.81 708
7379.62 765
7380.43 820
7381.24 940
7382.06 966
7382.87 966
7383.68 1001
7384.49 986
7385.30 907
7386.11 848
7386.92 834
7387.73 757
7388.54 716
7389.36 702
7390.17 669
7390.98 640
7391.79 593
7392.60 583
7393.41 624
7394.22 618
7395.04 551
7395.85 568
7396.66 528
7397.47 565
7398.28 565
7399.09 550
7399.91 594
7400.72 666
7401.53 707
7402.34 724
7403.15 765
7403.97 718
7404.78 693
7405.59 692
7406.40 636
7407.21 590
7408.03 605
7408.84 610
7409.65 588
7410.46 535
7411.28 585
7412.09 560
7412.90 511
7413.71 492
7414.53 550
7415.34 513
7416.15 496
7416.96 489
7417.78 536
7418.59 525
7419.40 468
7420.22 550
7421.03 495
7421.84 483
7422.66 479
7423.47 470
7424.28 486
7425.09 450
7425.91 463
7426.72 453
7427.53 481
7428.35 474
7429.16 500
7429.98 538
7430.79 491
7431.60 503
7432.42 507
7433.23 524
7434.04 509
7434.86 512
7435.67 539
7436.48 521
7437.30 514
7438.11 507
7438.93 540
7439.74 525
7440.55 519
7441.37 554
7442.18 543
7443.00 478
7443.81 496
7444.63 498
7445.44 513
7446.25 514
7447.07 469
7447.88 519
7448.70 489
7449.51 453
7450.33 457
7451.14 441
7451.96 441
7452.77 484
7453.59 493
7454.40 456
7455.22 458
7456.03 457
7456.85 472
7457.66 463
7458.48 449
7459.29 478
7460.11 470
7460.92 472
7461.74 420
7462.55 452
7463.37 465
7464.18 464
7465.00 455
7465.81 474
7466.63 493
7467.44 489
7468.26 442
7469.08 475
7469.89 494
7470.71 520
7471.52 515
7472.34 458
7473.15 506
7473.97 492
7474.79 490
7475.60 484
7476.42 455
7477.23 471
7478.05 469
7478.87 493
7479.68 481
7480.50 459
7481.32 486
7482.13 447
7482.95 470
7483.76 502
7484.58 477
7485.40 479
7486.21 463
7487.03 475
7487.85 427
7488.66 445
7489.48 427
7490.30 431
7491.11 436
7491.93 422
7492.75 425
7493.57 454
7494.38 427
7495.20 392
7496.02 404
7496.83 442
7497.65 421
7498.47 440
7499.29 443
7500.10 436
7500.92 426
7501.74 455
7502.55 481
7503.37 480
7504.19 462
7505.01 439
7505.83 466
7506.64 497
7507.46 435
7508.28 458
7509.10 432
7509.91 423
7510.73 413
7511.55 414
7512.37 430
7513.19 447
7514.00 461
7514.82 473
7515.64 424
7516.46 394
7517.28 434
7518.10 430
7518.91 417
7519.73 426
7520.55 443
7521.37 433
7522.19 439
7523.01 451
7523.82 450
7524.64 468
7525.46 449
7526.28 430
7527.10 420
7527.92 437
7528.74 409
7529.56 411
7530.38 411
7531.19 431
7532.01 405
7532.83 438
7533.65 411
7534.47 424
7535.29 467
7536.11 414
7536.93 433
7537.75 448
7538.57 425
7539.39 432
7540.21 404
7541.03 405
7541.85 463
7542.67 447
7543.48 422
7544.30 431
7545.12 474
7545.94 471
7546.76 420
7547.58 431
7548.40 476
7549.22 427
7550.04 418
7550.86 434
7551.68 410
7552.50 427
7553.32 419
7554.14 418
7554.97 398
7555.79 434
7556.61 420
7557.43 412
7558.25 407
7559.07 472
7559.89 432
7560.71 458
7561.53 439
7562.35 458
7563.17 462
7563.99 430
7564.81 434
7565.63 440
7566.45 447
7567.28 440
7568.10 459
7568.92 444
7569.74 474
7570.56 459
7571.38 496
7572.20 460
7573.02 478
7573.84 440
7574.67 498
7575.49 495
7576.31 479
7577.13 489
7577.95 482
7578.77 515
7579.60 477
7580.42 481
7581.24 504
7582.06 482
7582.88 462
7583.70 469
7584.53 483
7585.35 497
7586.17 498
7586.99 508
7587.81 508
7588.64 488
7589.46 524
7590.28 509
7591.10 504
7591.93 514
7592.75 509
7593.57 580
7594.39 597
7595.22 575
7596.04 583
7596.86 566
7597.68 554
7598.51 577
7599.33 651
7600.15 606
7600.97 589
7601.80 583
7602.62 612
7603.44 631
7604.27 631
7605.09 712
7605.91 674
7606.73 709
7607.56 736
7608.38 697
7609.20 712
7610.03 659
7610.85 629
7611.67 655
7612.50 621
7613.32 602
7614.15 587
7614.97 633
7615.79 654
7616.62 694
7617.44 674
7618.26 698
7619.09 739
7619.91 787
7620.73 792
7621.56 738
7622.38 704
7623.21 692
7624.03 725
7624.85 709
7625.68 672
7626.50 765
7627.33 752
7628.15 710
7628.98 738
7629.80 741
7630.62 743
7631.45 802
7632.27 790
7633.10 857
7633.92 907
7634.75 922
7635.57 822
7636.40 774
7637.22 737
7638.05 784
7638.87 685
7639.70 625
7640.52 589
7641.35 600
7642.17 599
7643.00 609
7643.82 609
7644.65 574
7645.47 616
7646.30 619
7647.12 687
7647.95 658
7648.77 650
7649.60 628
7650.42 649
7651.25 595
7652.08 665
7652.90 619
7653.73 632
7654.55 600
7655.38 559
7656.20 595
7657.03 570
7657.86 545
7658.68 528
7659.51 506
7660.33 524
7661.16 546
7661.99 527
7662.81 482
7663.64 520
7664.46 520
7665.29 490
7666.12 529
7666.94 517
7667.77 541
7668.60 538
7669.42 537
7670.25 514
7671.08 463
7671.90 496
7672.73 521
7673.56 502
7674.38 477
7675.21 524
7676.04 532
7676.86 528
7677.69 486
7678.52 479
7679.34 474
7680.17 465
7681.00 462
7681.83 469
7682.65 431
7683.48 487
7684.31 569
7685.13 549
7685.96 553
7686.79 600
7687.62 599
7688.44 549
7689.27 546
7690.10 552
7690.93 483
7691.76 457
7692.58 468
7693.41 470
7694.24 497
7695.07 445
7695.89 479
7696.72 473
7697.55 517
7698.38 503
7699.21 523
7700.03 503
7700.86 538
7701.69 484
7702.52 466
7703.35 474
7704.18 498
7705.00 439
7705.83 460
7706.66 455
7707.49 471
7708.32 472
7709.15 467
7709.98 407
7710.80 412
7711.63 425
7712.46 409
7713.29 393
7714.12 447
7714.95 461
7715.78 466
7716.61 452
7717.44 452
7718.27 419
7719.09 418
7719.92 401
7720.75 406
7721.58 448
7722.41 475
7723.24 465
7724.07 451
7724.90 480
7725.73 494
7726.56 447
7727.39 450
7728.22 482
7729.05 463
7729.88 478
7730.71 464
7731.54 451
7732.37 434
7733.20 459
7734.03 472
7734.86 444
7735.69 448
7736.52 445
7737.35 422
7738.18 385
7739.01 406
7739.84 403
7740.67 438
7741.50 404
7742.33 392
7743.16 394
7743.99 402
7744.82 387
7745.65 392
7746.48 403
7747.31 405
7748.14 425
7748.98 405
7749.81 443
7750.64 437
7751.47 448
7752.30 381
7753.13 435
7753.96 386
7754.79 412
7755.62 396
7756.45 404
7757.29 423
7758.12 425
7758.95 418
7759.78 411
7760.61 421
7761.44 373
7762.27 406
7763.11 381
7763.94 411
7764.77 397
7765.60 441
7766.43 413
7767.26 416
7768.10 411
7768.93 414
7769.76 376
7770.59 369
7771.42 464
7772.26 414
7773.09 431
7773.92 425
7774.75 444
7775.58 405
7776.42 398
7777.25 405
7778.08 380
7778.91 381
7779.75 413
7780.58 397
7781.41 434
7782.24 421
7783.08 411
7783.91 409
7784.74 385
7785.57 361
7786.41 412
7787.24 405
7788.07 384
7788.91 424
7789.74 415
7790.57 404
7791.40 373
7792.24 408
7793.07 438
7793.90 469
7794.74 432
7795.57 447
7796.40 446
7797.24 432
7798.07 443
7798.90 463
7799.74 450
7800.57 447
7801.40 459
7802.24 494
7803.07 478
7803.91 483
7804.74 466
7805.57 468
7806.41 487
7807.24 490
7808.07 490
7808.91 433
7809.74 496
7810.58 499
7811.41 523
7812.25 545
7813.08 535
7813.91 610
7814.75 677
7815.58 652
7816.42 669
7817.25 676
7818.09 677
7818.92 715
7819.75 667
7820.59 632
7821.42 682
7822.26 658
7823.09 747
7823.93 756
7824.76 686
7825.60 689
7826.43 757
7827.27 664
7828.10 666
7828.94 621
7829.77 662
7830.61 636
7831.44 640
7832.28 629
7833.11 640
7833.95 669
7834.78 762
7835.62 799
7836.46 798
7837.29 763
7838.13 745
7838.96 731
7839.80 685
7840.63 688
7841.47 669
7842.31 656
7843.14 613
7843.98 583
7844.81 571
7845.65 559
7846.48 555
7847.32 521
7848.16 511
7848.99 551
7849.83 515
7850.67 516
7851.50 502
7852.34 492
7853.17 482
7854.01 465
7854.85 504
7855.68 552
7856.52 534
7857.36 506
7858.19 503
7859.03 504
7859.87 480
7860.70 472
7861.54 517
7862.38 491
7863.21 532
7864.05 488
7864.89 497
7865.73 522
7866.56 496
7867.40 495
7868.24 512
7869.07 489
7869.91 503
7870.75 509
7871.59 512
7872.42 543
7873.26 501
7874.10 537
7874.94 506
7875.77 524
7876.61 568
7877.45 603
7878.29 600
7879.12 667
7879.96 736
7880.80 667
7881.64 742
7882.47 787
7883.31 712
7884.15 726
7884.99 707
7885.83 648
7886.67 628
7887.50 629
7888.34 644
7889.18 609
7890.02 539
7890.86 656
7891.69 660
7892.53 660
7893.37 668
7894.21 696
7895.05 673
7895.89 619
7896.73 601
7897.57 592
7898.40 584
7899.24 548
7900.08 541
7900.92 545
7901.76 511
7902.60 511
7903.44 509
7904.28 505
7905.12 507
7905.95 511
7906.79 545
7907.63 544
7908.47 529
7909.31 513
7910.15 476
7910.99 485
7911.83 530
7912.67 500
7913.51 549
7914.35 589
7915.19 546
7916.03 650
7916.87 713
7917.71 725
7918.55 787
7919.39 771
7920.23 736
7921.07 746
7921.91 689
7922.75 679
7923.59 683
7924.43 609
7925.27 572
7926.11 565
7926.95 539
7927.79 518
7928.63 506
7929.47 520
7930.31 487
7931.15 445
7931.99 469
7932.83 440
7933.67 440
7934.51 429
7935.35 430
7936.19 403
7937.04 451
7937.88 461
7938.72 431
7939.56 415
7940.40 376
7941.24 425
7942.08 439
7942.92 429
7943.76 450
7944.60 445
7945.45 456
7946.29 452
7947.13 464
7947.97 433
7948.81 465
7949.65 489
7950.49 506
7951.34 505
7952.18 484
7953.02 507
7953.86 493
7954.70 517
7955.54 531
7956.39 590
7957.23 616
7958.07 598
7958.91 598
7959.75 567
7960.60 580
7961.44 514
7962.28 569
7963.12 606
7963.96 542
7964.81 533
7965.65 557
7966.49 585
7967.33 616
7968.18 617
7969.02 704
7969.86 674
7970.70 632
7971.55 640
7972.39 658
7973.23 581
7974.08 540
7974.92 508
7975.76 518
7976.60 470
7977.45 424
7978.29 461
7979.13 452
7979.98 433
7980.82 432
7981.66 433
7982.51 408
7983.35 408
7984.19 460
7985.04 429
7985.88 416
7986.72 422
7987.57 415
7988.41 430
7989.25 419
7990.10 450
7990.94 423
7991.78 426
7992.63 391
7993.47 416
7994.32 353
7995.16 372
7996.00 373
7996.85 366
7997.69 355
7998.53 334
7999.38 345
8000.22 326
8001.07 380
8001.91 378
8002.76 347
8003.60 372
8004.44 372
8005.29 385
8006.13 404
8006.98 382
8007.82 364
8008.67 368
8009.51 361
8010.36 345
8011.20 328
8012.05 335
8012.89 319
8013.74 353
8014.58 338
8015.43 358
8016.27 356
8017.12 313
8017.96 344
8018.81 347
8019.65 328
8020.50 318
8021.34 334
8022.19 324
8023.03 310
8023.88 295
8024.72 303
8025.57 333
8026.41 361
8027.26 363
8028.11 314
8028.95 371
8029.80 341
8030.64 316
8031.49 345
8032.33 346
8033.18 335
8034.03 356
8034.87 338
8035.72 308
8036.56 349
8037.41 319
8038.26 314
8039.10 357
8039.95 355
8040.80 331
8041.64 340
8042.49 354
8043.33 334
8044.18 304
8045.03 340
8045.87 371
8046.72 362
8047.57 359
8048.41 309
8049.26 359
8050.11 321
8050.95 356
8051.80 326
8052.65 330
8053.49 376
8054.34 347
8055.19 323
8056.04 290
8056.88 330
8057.73 364
8058.58 259
8059.42 314
8060.27 342
8061.12 315
8061.97 301
8062.81 310
8063.66 314
8064.51 304
8065.36 343
8066.20 307
8067.05 337
8067.90 324
8068.75 293
8069.60 313
8070.44 326
8071.29 324
8072.14 301
8072.99 352
8073.84 322
8074.68 294
8075.53 300
8076.38 305
8077.23 310
8078.08 306
8078.92 273
8079.77 290
8080.62 294
8081.47 273
8082.32 289
8083.17 297
8084.02 303
8084.86 289
8085.71 316
8086.56 321
8087.41 302
8088.26 297
8089.11 312
8089.96 265
8090.81 296
8091.65 327
8092.50 305
8093.35 299
8094.20 283
8095.05 306
8095.90 260
8096.75 275
8097.60 277
8098.45 295
8099.30 271
8100.15 287
8101.00 292
8101.85 253
8102.70 279
8103.54 287
8104.39 309
8105.24 268
8106.09 277
8106.94 301
8107.79 296
8108.64 279
8109.49 290
8110.34 307
8111.19 337
8112.04 302
8112.89 297
8113.74 292
8114.59 332
8115.44 300
8116.29 298
8117.14 292
8117.99 332
8118.84 310
8119.70 283
8120.55 290
8121.40 311
8122.25 296
8123.10 329
8123.95 331
8124.80 303
8125.65 310
8126.50 320
8127.35 324
8128.20 317
8129.05 299
8129.90 334
8130.76 346
8131.61 375
8132.46 335
8133.31 334
8134.16 341
8135.01 365
8135.86 378
8136.71 332
8137.56 317
8138.42 384
8139.27 362
8140.12 324
8140.97 316
8141.82 344
8142.67 323
8143.53 369
8144.38 344
8145.23 296
8146.08 325
8146.93 329
8147.78 334
8148.64 351
8149.49 357
8150.34 359
8151.19 381
8152.05 337
8152.90 367
8153.75 381
8154.60 390
8155.45 427
8156.31 438
8157.16 448
8158.01 457
8158.86 411
8159.72 341
8160.57 396
8161.42 376
8162.27 319
8163.13 318
8163.98 356
8164.83 343
8165.69 305
8166.54 332
8167.39 308
8168.24 315
8169.10 334
8169.95 320
8170.80 307
8171.66 277
8172.51 291
8173.36 315
8174.22 280
8175.07 311
8175.92 307
8176.78 345
8177.63 306
8178.48 286
8179.34 277
8180.19 296
8181.04 270
8181.90 307
8182.75 307
8183.61 252
8184.46 301
8185.31 312
8186.17 279
8187.02 307
8187.87 292
8188.73 279
8189.58 292
8190.44 314
8191.29 308
8192.15 299
8193.00 258
8193.85 255
8194.71 239
8195.56 238
8196.42 274
8197.27 261
8198.13 272
8198.98 289
8199.84 308
8200.69 278
8201.55 295
8202.40 282
8203.25 255
8204.11 267
8204.96 306
8205.82 288
8206.67 250
8207.53 264
8208.38 290
8209.24 274
8210.09 304
8210.95 295
8211.81 276
8212.66 303
8213.52 303
8214.37 343
8215.23 357
8216.08 323
8216.94 310
8217.79 316
8218.65 316
8219.50 304
8220.36 278
8221.22 298
8222.07 302
8222.93 357
8223.78 303
8224.64 275
8225.50 323
8226.35 325
8227.21 323
8228.06 318
8228.92 303
8229.78 285
8230.63 296
8231.49 300
8232.34 269
8233.20 273
8234.06 310
8234.91 305
8235.77 296
8236.63 259
8237.48 235
8238.34 250
8239.20 239
8240.05 242
8240.91 241
8241.77 230
8242.62 298
8243.48 270
8244.34 262
8245.19 264
8246.05 307
8246.91 302
8247.77 299
8248.62 310
8249.48 273
8250.34 282
8251.20 287
8252.05 301
8252.91 259
8253.77 283
8254.62 279
8255.48 308
8256.34 304
8257.20 260
8258.06 291
8258.91 281
8259.77 295
8260.63 281
8261.49 267
8262.34 310
8263.20 282
8264.06 269
8264.92 270
8265.78 297
8266.63 263
8267.49 250
8268.35 308
8269.21 294
8270.07 259
8270.93 272
8271.78 292
8272.64 244
8273.50 269
8274.36 297
8275.22 345
8276.08 276
8276.93 300
8277.79 323
8278.65 333
8279.51 322
8280.37 329
8281.23 339
8282.09 350
8282.95 306
8283.81 303
8284.66 300
8285.52 290
8286.38 274
8287.24 314
8288.10 315
8288.96 291
8289.82 296
8290.68 322
8291.54 292
8292.40 297
8293.26 328
8294.12 332
8294.98 331
8295.84 321
8296.70 351
8297.56 354
8298.42 315
8299.28 325
8300.13 340
8300.99 312
8301.85 294
8302.71 316
8303.57 325
8304.43 282
8305.29 249
8306.16 295
8307.02 285
8307.88 268
8308.74 311
8309.60 306
8310.46 275
8311.32 284
8312.18 314
8313.04 319
8313.90 312
8314.76 268
8315.62 303
8316.48 278
8317.34 273
8318.20 254
8319.06 302
8319.92 306
8320.78 319
8321.65 280
8322.51 315
8323.37 290
8324.23 268
8325.09 244
8325.95 281
8326.81 281
8327.67 266
8328.53 262
8329.40 306
8330.26 309
8331.12 270
8331.98 274
8332.84 285
8333.70 290
8334.57 288
8335.43 280
8336.29 292
8337.15 263
8338.01 263
8338.87 285
8339.74 242
8340.60 251
8341.46 301
8342.32 275
8343.18 269
8344.05 273
8344.91 262
8345.77 269
8346.63 297
8347.49 295
8348.36 307
8349.22 286
8350.08 271
8350.94 295
8351.81 346
8352.67 329
8353.53 310
8354.39 288
8355.26 258
8356.12 314
8356.98 334
8357.85 274
8358.71 284
8359.57 286
8360.43 289
8361.30 308
8362.16 299
8363.02 256
8363.89 275
8364.75 284
8365.61 284
8366.48 294
8367.34 333
8368.20 301
8369.07 287
8369.93 302
8370.79 288
8371.66 286
8372.52 306
8373.38 288
8374.25 276
8375.11 284
8375.98 309
8376.84 317
8377.70 322
8378.57 297
8379.43 318
8380.30 321
8381.16 286
8382.02 287
8382.89 311
8383.75 310
8384.62 332
8385.48 284
8386.34 300
8387.21 305
8388.07 328
8388.94 354
8389.80 337
8390.67 351
8391.53 315
8392.40 329
8393.26 317
8394.13 315
8394.99 294
8395.85 310
8396.72 349
8397.58 333
8398.45 348
8399.31 351
8400.18 354
8401.04 358
8401.91 388
8402.77 359
8403.64 378
8404.50 331
8405.37 367
8406.24 391
8407.10 366
8407.97 365
8408.83 361
8409.70 403
8410.56 383
8411.43 389
8412.29 409
8413.16 406
8414.03 373
8414.89 418
8415.76 395
8416.62 413
8417.49 416
8418.35 415
8419.22 408
8420.09 398
8420.95 401
8421.82 429
8422.69 416
8423.55 443
8424.42 449
8425.28 425
8426.15 510
8427.02 453
8427.88 457
8428.75 465
8429.62 480
8430.48 506
8431.35 539
8432.22 492
8433.08 497
8433.95 547
8434.82 488
8435.68 521
8436.55 576
8437.42 581
8438.28 590
8439.15 636
8440.02 620
8440.89 658
8441.75 694
8442.62 706
8443.49 735
8444.35 787
8445.22 769
8446.09 762
8446.96 744
8447.82 760
8448.69 789
8449.56 782
8450.43 777
8451.29 772
8452.16 760
8453.03 795
8453.90 996
8454.76 1174
8455.63 1449
8456.50 1704
8457.37 1873
8458.24 2001
8459.10 2034
8459.97 2042
8460.84 1810
8461.71 1633
8462.58 1410
8463.45 1235
8464.31 1108
8465.18 947
8466.05 812
8466.92 784
8467.79 753
8468.66 674
8469.52 672
8470.39 593
8471.26 577
8472.13 576
8473.00 564
8473.87 608
8474.74 565
8475.61 562
8476.47 537
8477.34 549
8478.21 511
8479.08 513
8479.95 594
8480.82 608
8481.69 576
8482.56 587
8483.43 606
8484.30 669
8485.17 677
8486.04 637
8486.91 657
8487.78 609
8488.64 626
8489.51 564
8490.38 569
8491.25 595
8492.12 526
8492.99 551
8493.86 550
8494.73 566
8495.60 560
8496.47 552
8497.34 580
8498.21 558
8499.08 608
8499.95 540
8500.82 558
8501.69 501
8502.56 514
8503.43 529
8504.30 545
8505.17 473
8506.05 527
8506.92 518
8507.79 533
8508.66 517
8509.53 550
8510.40 559
8511.27 544
8512.14 568
8513.01 564
8513.88 580
8514.75 548
8515.62 549
8516.49 586
8517.37 574
8518.24 592
8519.11 606
8519.98 592
8520.85 626
8521.72 633
8522.59 658
8523.46 705
8524.33 758
8525.21 843
8526.08 1013
8526.95 1177
8527.82 1194
8528.69 1197
8529.56 1172
8530.44 1096
8531.31 1020
8532.18 955
8533.05 867
8533.92 784
8534.80 725
8535.67 680
8536.54 618
8537.41 650
8538.28 611
8539.16 573
8540.03 552
8540.90 547
8541.77 549
8542.64 496
8543.52 511
8544.39 496
8545.26 484
8546.13 476
8547.01 504
8547.88 471
8548.75 480
8549.62 451
8550.50 517
8551.37 537
8552.24 511
8553.12 521
8553.99 596
8554.86 557
8555.73 623
8556.61 648
8557.48 597
8558.35 566
8559.23 586
8560.10 567
8560.97 554
8561.85 552
8562.72 522
8563.59 511
8564.47 484
8565.34 463
8566.21 468
8567.09 495
8567.96 447
8568.83 469
8569.71 497
8570.58 475
8571.46 440
8572.33 452
8573.20 460
8574.08 429
8574.95 403
8575.83 406
8576.70 424
8577.57 444
8578.45 469
8579.32 473
8580.20 437
8581.07 461
8581.94 467
8582.82 472
8583.69 487
8584.57 447
8585.44 410
8586.32 450
8587.19 461
8588.07 431
8588.94 398
8589.82 465
8590.69 455
8591.57 458
8592.44 439
8593.32 504
8594.19 489
8595.07 450
8595.94 433
8596.82 496
8597.69 477
8598.57 494
8599.44 527
8600.32 521
8601.19 496
8602.07 518
8602.94 533
8603.82 503
8604.69 524
8605.57 514
8606.44 531
8607.32 501
8608.20 516
8609.07 552
8609.95 526
8610.82 530
8611.70 535
8612.57 567
8613.45 545
8614.33 504
8615.20 508
8616.08 543
8616.95 525
8617.83 558
8618.71 554
8619.58 553
8620.46 545
8621.34 567
8622.21 580
8623.09 604
8623.97 584
8624.84 555
8625.72 603
8626.59 657
8627.47 637
8628.35 625
8629.22 620
8630.10 625
8630.98 642
8631.86 650
8632.73 639
8633.61 631
8634.49 670
8635.36 661
8636.24 648
8637.12 668
8637.99 700
8638.87 704
8639.75 735
8640.63 687
8641.50 746
8642.38 742
8643.26 754
8644.14 727
8645.01 769
8645.89 794
8646.77 816
8647.65 833
8648.52 856
8649.40 861
8650.28 864
8651.16 888
8652.04 895
8652.91 856
8653.79 859
8654.67 898
8655.55 873
8656.43 905
8657.30 945
8658.18 976
8659.06 983
8659.94 965
8660.82 999
8661.70 1130
8662.57 1173
8663.45 1283
8664.33 1310
8665.21 1400
8666.09 1528
8666.97 1625
8667.85 1600
8668.72 1565
8669.60 1524
8670.48 1431
8671.36 1439
8672.24 1509
8673.12 1534
8674.00 1582
8674.88 1610
8675.76 1625
8676.63 1626
8677.51 1646
8678.39 1603
8679.27 1581
8680.15 1417
8681.03 1335
8681.91 1230
8682.79 1127
8683.67 1148
8684.55 1070
8685.43 1006
8686.31 1012
8687.19 1078
8688.07 1084
8688.95 1178
8689.83 1297
8690.71 1538
8691.59 1819
8692.47 2048
8693.35 2345
8694.23 2630
8695.11 2629
8695.99 2455
8696.87 2270
8697.75 2072
8698.63 1870
8699.51 1611
8700.39 1449
8701.27 1249
8702.15 1107
8703.03 1142
8703.91 1086
8704.79 1000
8705.67 1006
8706.55 939
8707.43 859
8708.31 799
8709.19 791
8710.07 762
8710.96 726
8711.84 701
8712.72 657
8713.60 639
8714.48 633
8715.36 643
8716.24 587
8717.12 614
8718.00 594
8718.89 614
8719.77 551
8720.65 545
8721.53 602
8722.41 631
8723.29 614
8724.17 670
8725.06 583
8725.94 590
8726.82 598
8727.70 620
8728.58 605
8729.46 628
8730.35 662
8731.23 668
8732.11 661
8732.99 649
8733.87 681
8734.76 608
8735.64 638
8736.52 619
8737.40 613
8738.29 604
8739.17 599
8740.05 591
8740.93 580
8741.81 626
8742.70 577
8743.58 603
8744.46 594
8745.34 562
8746.23 577
8747.11 595
8747.99 580
8748.88 560
8749.76 583
8750.64 596
8751.52 593
8752.41 582
8753.29 596
8754.17 576
8755.06 600
8755.94 651
8756.82 684
8757.71 716
8758.59 745
8759.47 700
8760.36 713
8761.24 665
8762.12 651
8763.01 653
8763.89 634
8764.77 617
8765.66 613
8766.54 612
8767.42 654
8768.31 644
8769.19 652
8770.08 694
8770.96 635
8771.84 656
8772.73 660
8773.61 659
8774.50 668
8775.38 618
8776.26 600
8777.15 627
8778.03 539
8778.92 525
8779.80 507
8780.69 524
8781.57 555
8782.46 519
8783.34 524
8784.22 531
8785.11 582
8785.99 536
8786.88 604
8787.76 616
8788.65 600
8789.53 626
8790.42 617
8791.30 592
8792.19 568
8793.07 600
8793.96 587
8794.84 518
8795.73 513
8796.61 536
8797.50 515
8798.38 490
8799.27 470
8800.15 524
8801.04 501
8801.93 512
8802.81 562
8803.70 539
8804.58 473
8805.47 491
8806.35 495
8807.24 482
8808.12 484
8809.01 450
8809.90 478
8810.78 443
8811.67 433
8812.55 446
8813.44 482
8814.33 457
8815.21 453
8816.10 494
8816.98 490
8817.87 455
8818.76 475
8819.64 448
8820.53 452
8821.42 465
8822.30 416
8823.19 476
8824.08 419
8824.96 423
8825.85 443
8826.74 428
8827.62 395
8828.51 404
8829.40 414
8830.28 425
8831.17 387
8832.06 373
8832.94 416
8833.83 397
8834.72 401
8835.61 376
8836.49 395
8837.38 399
8838.27 429
8839.16 390
8840.04 359
8840.93 343
8841.82 400
8842.70 413
8843.59 386
8844.48 351
8845.37 390
8846.26 354
8847.14 349
8848.03 322
8848.92 342
8849.81 358
8850.69 359
8851.58 322
8852.47 350
8853.36 341
8854.25 330
8855.13 317
8856.02 340
8856.91 349
8857.80 352
8858.69 373
8859.58 330
8860.46 310
8861.35 320
8862.24 324
8863.13 336
8864.02 333
8864.91 326
8865.80 321
8866.68 335
8867.57 317
8868.46 305
8869.35 315
8870.24 336
8871.13 324
8872.02 304
8872.91 292
8873.80 278
8874.69 260
8875.57 310
8876.46 278
8877.35 274
8878.24 286
8879.13 305
8880.02 295
8880.91 309
8881.80 300
8882.69 268
8883.58 278
8884.47 284
8885.36 326
8886.25 299
8887.14 282
8888.03 294
8888.92 305
8889.81 268
8890.70 282
8891.59 266
8892.48 252
8893.37 299
8894.26 280
8895.15 264
8896.04 240
8896.93 277
8897.82 272
8898.71 312
8899.60 291
8900.49 273
8901.38 250
8902.27 276
8903.16 287
8904.05 272
8904.94 271
8905.83 295
8906.72 280
8907.61 282
8908.50 265
8909.40 264
8910.29 245
8911.18 251
8912.07 250
8912.96 278
8913.85 274
8914.74 240
8915.63 249
8916.52 261
8917.42 259
8918.31 254
8919.20 244
8920.09 273
8920.98 258
8921.87 270
8922.76 258
8923.66 220
8924.55 253
8925.44 220
8926.33 225
8927.22 219
8928.11 229
8929.01 239
8929.90 214
8930.79 242
8931.68 257
8932.57 250
8933.47 252
8934.36 221
8935.25 211
8936.14 238
8937.03 232
8937.93 212
8938.82 237
8939.71 211
8940.60 212
8941.50 234
8942.39 240
8943.28 222
8944.17 217
8945.07 250
8945.96 234
8946.85 234
8947.75 247
8948.64 227
8949.53 190
8950.42 247
8951.32 249
8952.21 242
8953.10 207
8954.00 213
8954.89 218
8955.78 259
8956.68 239
8957.57 247
8958.46 247
8959.36 244
8960.25 221
8961.14 235
8962.04 227
8962.93 263
8963.82 237
8964.72 209
8965.61 247
8966.50 249
8967.40 262
8968.29 262
8969.19 244
8970.08 245
8970.97 236
8971.87 250
8972.76 233
8973.66 225
8974.55 243
8975.44 256
8976.34 252
8977.23 265
8978.13 249
8979.02 242
8979.91 232
8980.81 240
8981.70 225
8982.60 223
8983.49 246
8984.39 230
8985.28 226
8986.18 238
8987.07 231
8987.97 241
8988.86 227
8989.76 256
8990.65 217
8991.55 232
8992.44 228
8993.34 222
8994.23 290
8995.13 264
8996.02 242
8996.92 221
8997.81 242
8998.71 228
8999.60 245
9000.50 207
9001.39 238
9002.29 242
9003.18 232
9004.08 227
9004.98 225
9005.87 197
9006.77 198
9007.66 231
9008.56 227
9009.45 215
9010.35 188
9011.25 229
9012.14 247
9013.04 196
9013.93 198
9014.83 252
9015.73 215
9016.62 206
9017.52 215
9018.42 227
9019.31 224
9020.21 209
9021.10 210
9022.00 225
9022.90 209
9023.79 215
9024.69 200
9025.59 200
9026.48 214
9027.38 217
9028.28 210
9029.17 242
9030.07 216
9030.97 199
9031.87 212
9032.76 221
9033.66 211
9034.56 233
9035.45 215
9036.35 219
9037.25 216
9038.15 239
9039.04 226
9039.94 226
9040.84 207
9041.73 194
9042.63 219
9043.53 207
9044.43 200
9045.33 209
9046.22 216
9047.12 213
9048.02 205
9048.92 195
9049.81 191
9050.71 213
9051.61 229
9052.51 249
9053.41 246
9054.30 225
9055.20 229
9056.10 229
9057.00 244
9057.90 213
9058.80 226
9059.69 234
9060.59 249
9061.49 242
9062.39 258
9063.29 219
9064.19 206
9065.08 232
9065.98 236
9066.88 230
9067.78 193
9068.68 238
9069.58 249
9070.48 218
9071.38 205
9072.27 217
9073.17 249
9074.07 229
9074.97 248
9075.87 253
9076.77 250
9077.67 253
9078.57 260
9079.47 250
9080.37 240
9081.27 225
9082.17 219
9083.07 216
9083.97 225
9084.87 246
9085.76 258
9086.66 250
9087.56 218
9088.46 231
9089.36 213
9090.26 226
9091.16 235
9092.06 252
9092.96 248
9093.86 227
9094.76 225
9095.66 230
9096.56 221
9097.46 210
9098.36 228
9099.26 243
9100.17 216
9101.07 218
9101.97 237
9102.87 214
9103.77 250
9104.67 231
9105.57 238
9106.47 219
9107.37 205
9108.27 218
9109.17 252
9110.07 218
9110.97 207
9111.87 206
9112.77 209
9113.68 207
9114.58 244
9115.48 250
9116.38 237
9117.28 256
9118.18 234
9119.08 220
9119.98 229
9120.89 238
9121.79 229
9122.69 257
9123.59 237
9124.49 205
9125.39 245
9126.29 252
9127.20 251
9128.10 237
9129.00 249
9129.90 231
9130.80 230
9131.71 221
9132.61 241
9133.51 257
9134.41 221
9135.31 245
9136.22 230
9137.12 230
9138.02 224
9138.92 213
9139.83 229
9140.73 219
9141.63 209
9142.53 211
9143.43 245
9144.34 203
9145.24 232
9146.14 231
9147.05 206
9147.95 193
9148.85 208
9149.75 237
9150.66 230
9151.56 204
9152.46 190
9153.37 213
9154.27 208
9155.17 210
9156.07 223
9156.98 249
9157.88 244
9158.78 228
9159.69 245
9160.59 205
9161.49 212
9162.40 229
9163.30 215
9164.20 206
9165.11 200
9166.01 225
9166.92 242
9167.82 229
9168.72 207
9169.63 213
9170.53 234
9171.43 252
9172.34 268
9173.24 258
9174.15 234
9175.05 234
9175.95 240
9176.86 234
9177.76 232
9178.67 227
9179.57 243
9180.48 214
9181.38 199
9182.28 233
9183.19 237
9184.09 231
9185.00 215
9185.90 221
9186.81 241
9187.71 250
9188.62 225
9189.52 237
9190.43 225
9191.33 245
9192.24 238
9193.14 227
9194.05 212
9194.95 250
9195.86 219
9196.76 287
9197.67 251
9198.57 222
9199.48 237
9200.38 236
9201.29 239
9202.19 239
9203.10 241
9204.00 257
9204.91 234
9205.81 229
9206.72 234
9207.63 261
9208.53 264
9209.44 226
9210.34 227
9211.25 200
9212.15 227
9213.06 211
9213.97 227
9214.87 237
9215.78 223
9216.68 219
9217.59 231
9218.50 239
9219.40 229
9220.31 222
9221.22 209
9222.12 239
9223.03 215
9223.94 239
9224.84 214
9225.75 266
9226.65 206
9227.56 224
9228.47 231
9229.37 231
9230.28 232
9231.19 238
9232.10 222
9233.00 225
9233.91 207
9234.82 214
9235.72 218
9236.63 219
9237.54 234
9238.44 217
9239.35 208
9240.26 241
9241.17 242
9242.07 216
9242.98 245
9243.89 242
9244.80 214
9245.70 218
9246.61 223
9247.52 203
9248.43 227
9249.33 229
9250.24 226
9251.15 248
9252.06 222
9252.97 223
9253.87 215
9254.78 209
9255.69 214
9256.60 201
9257.51 203
9258.41 222
9259.32 235
9260.23 201
9261.14 190
9262.05 224
9262.96 232
9263.86 208
9264.77 207
9265.68 256
9266.59 243
9267.50 240
9268.41 246
9269.32 217
9270.22 246
9271.13 234
9272.04 233
9272.95 231
9273.86 224
9274.77 238
9275.68 244
9276.59 232
9277.50 217
9278.40 230
9279.31 222
9280.22 231
9281.13 230
9282.04 242
9282.95 218
9283.86 257
9284.77 238
9285.68 226
9286.59 213
9287.50 230
9288.41 226
9289.32 214
9290.23 229
9291.14 223
9292.05 265
9292.96 275
9293.87 227
9294.78 242
9295.69 255
9296.60 246
9297.51 252
9298.42 274
9299.33 250
9300.24 254
9301.15 228
9302.06 255
9302.97 252
9303.88 242
9304.79 240
9305.70 278
9306.61 240
9307.52 255
9308.43 248
9309.34 288
9310.25 251
9311.16 284
9312.07 283
9312.98 271
9313.90 273
9314.81 307
9315.72 299
9316.63 264
9317.54 266
9318.45 267
9319.36 291
9320.27 255
9321.18 270
9322.10 278
9323.01 248
9323.92 270
9324.83 225
9325.74 242
9326.65 235
9327.56 257
9328.48 278
9329.39 251
9330.30 257
9331.21 235
9332.12 231
9333.03 254
9333.95 245
9334.86 265
9335.77 247
9336.68 255
9337.59 270
9338.51 274
9339.42 229
9340.33 242
9341.24 246
9342.15 210
9343.07 256
9343.98 254
9344.89 259
9345.80 264
9346.72 279
9347.63 249
9348.54 299
9349.45 313
9350.37 275
9351.28 267
9352.19 253
9353.11 268
9354.02 276
9354.93 267
9355.84 265
9356.76 272
9357.67 256
9358.58 240
9359.50 250
9360.41 268
9361.32 273
9362.24 245
9363.15 242
9364.06 277
9364.98 273
9365.89 277
9366.80 292
9367.72 259
9368.63 231
9369.54 254
9370.46 282
9371.37 282
9372.28 278
9373.20 249
9374.11 265
9375.03 271
9375.94 284
9376.85 292
9377.77 281
9378.68 282
9379.60 262
9380.51 272
9381.42 326
9382.34 292
9383.25 269
9384.17 280
9385.08 293
9386.00 295
9386.91 285
9387.82 303
9388.74 311
9389.65 296
9390.57 329
9391.48 354
9392.40 361
9393.31 375
9394.23 370
9395.14 348
9396.06 326
9396.97 333
9397.89 344
9398.80 363
9399.72 306
9400.63 331
9401.55 308
9402.46 296
9403.38 310
9404.29 306
9405.21 318
9406.12 314
9407.04 316
9407.95 313
9408.87 323
9409.79 283
9410.70 285
9411.62 309
9412.53 293
9413.45 295
9414.36 310
9415.28 286
9416.20 274
9417.11 237
9418.03 262
9418.94 291
9419.86 323
9420.78 332
9421.69 312
9422.61 306
9423.52 303
9424.44 315
9425.36 348
9426.27 329
9427.19 306
9428.11 310
9429.02 353
9429.94 330
9430.86 342
9431.77 323
9432.69 324
9433.61 321
9434.52 336
9435.44 314
9436.36 325
9437.27 373
9438.19 359
9439.11 377
9440.02 409
9440.94 437
9441.86 448
9442.78 460
9443.69 451
9444.61 455
9445.53 454
9446.44 457
9447.36 459
9448.28 419
9449.20 415
9450.11 368
9451.03 357
9451.95 404
9452.87 403
9453.78 378
9454.70 373
9455.62 353
9456.54 366
9457.46 364
9458.37 373
9459.29 346
9460.21 351
9461.13 337
9462.05 361
9462.96 333
9463.88 326
9464.80 337
9465.72 345
9466.64 362
9467.56 327
9468.47 345
9469.39 332
9470.31 352
9471.23 357
9472.15 365
9473.07 332
9473.98 336
9474.90 333
9475.82 367
9476.74 340
9477.66 345
9478.58 353
9479.50 360
9480.42 362
9481.34 362
9482.26 394
9483.17 406
9484.09 403
9485.01 411
9485.93 374
9486.85 402
9487.77 415
9488.69 397
9489.61 398
9490.53 334
9491.45 334
9492.37 360
9493.29 291
9494.21 294
9495.13 327
9496.05 329
9496.97 332
9497.89 333
9498.81 365
9499.73 350
9500.65 360
9501.57 330
9502.49 306
9503.41 360
9504.33 311
9505.25 360
9506.17 366
9507.09 381
9508.01 366
9508.93 332
9509.85 376
9510.77 376
9511.69 383
9512.61 365
9513.53 369
9514.45 388
9515.37 393
9516.29 371
9517.21 382
9518.13 424
9519.05 422
9519.98 440
9520.90 449
9521.82 513
9522.74 517
9523.66 510
9524.58 575
9525.50 551
9526.42 518
9527.34 523
9528.27 537
9529.19 467
9530.11 469
9531.03 433
9531.95 402
9532.87 408
9533.79 408
9534.72 413
9535.64 401
9536.56 405
9537.48 390
9538.40 376
9539.32 356
9540.25 381
9541.17 384
9542.09 396
9543.01 387
9543.93 373
9544.86 401
9545.78 382
9546.70 389
9547.62 392
9548.55 408
9549.47 388
9550.39 386
9551.31 376
9552.24 368
9553.16 412
9554.08 423
9555.00 393
9555.93 410
9556.85 422
9557.77 419
9558.69 436
9559.62 420
9560.54 406
9561.46 443
9562.39 446
9563.31 449
9564.23 426
9565.15 426
9566.08 376
9567.00 400
9567.92 415
9568.85 420
9569.77 399
9570.69 425
9571.62 450
9572.54 460
9573.46 452
9574.39 432
9575.31 447
9576.23 495
9577.16 538
9578.08 523
9579.01 514
9579.93 551
9580.85 572
9581.78 538
9582.70 542
9583.63 530
9584.55 506
9585.47 488
9586.40 491
9587.32 510
9588.25 507
9589.17 488
9590.09 501
9591.02 534
9591.94 490
9592.87 512
9593.79 518
9594.72 539
9595.64 505
9596.57 523
9597.49 573
9598.42 627
9599.34 588
9600.26 629
9601.19 667
9602.11 666
9603.04 675
9603.96 620
9604.89 633
9605.81 614
9606.74 586
9607.66 568
9608.59 520
9609.51 546
9610.44 536
9611.37 535
9612.29 552
9613.22 561
9614.14 570
9615.07 529
9615.99 561
9616.92 558
9617.84 556
9618.77 555
9619.70 577
9620.62 602
9621.55 541
9622.47 541
9623.40 565
9624.32 593
9625.25 578
9626.18 570
9627.10 595
9628.03 596
9628.95 642
9629.88 594
9630.81 640
9631.73 595
9632.66 605
9633.59 639
9634.51 604
9635.44 623
9636.37 634
9637.29 653
9638.22 704
9639.15 704
9640.07 714
9641.00 752
9641.93 779
9642.85 788
9643.78 831
9644.71 833
9645.63 846
9646.56 824
9647.49 830
9648.41 871
9649.34 837
9650.27 894
9651.20 855
9652.12 837
9653.05 813
9653.98 780
9654.91 804
9655.83 851
9656.76 800
9657.69 811
9658.62 819
9659.54 776
9660.47 775
9661.40 793
9662.33 801
9663.25 791
9664.18 792
9665.11 781
9666.04 767
9666.97 810
9667.89 814
9668.82 859
9669.75 894
9670.68 876
9671.61 882
9672.53 849
9673.46 902
9674.39 978
9675.32 957
9676.25 970
9677.18 898
9678.11 914
9679.03 942
9679.96 988
9680.89 963
9681.82 1005
9682.75 933
9683.68 973
9684.61 992
9685.54 1000
9686.46 1042
9687.39 1019
9688.32 1037
9689.25 1086
9690.18 1081
9691.11 1095
9692.04 1021
9692.97 1067
9693.90 1086
9694.83 1062
9695.76 1082
9696.69 1166
9697.61 1256
9698.54 1279
9699.47 1311
9700.40 1389
9701.33 1431
9702.26 1372
9703.19 1355
9704.12 1304
9705.05 1227
9705.98 1208
9706.91 1189
9707.84 1086
9708.77 1028
9709.70 1111
9710.63 1083
9711.56 1113
9712.49 1142
9713.42 1139
9714.35 1165
9715.28 1182
9716.21 1281
9717.14 1311
9718.07 1235
9719.00 1221
9719.94 1196
9720.87 1133
9721.80 1070
9722.73 1016
9723.66 950
9724.59 897
9725.52 836
9726.45 843
9727.38 847
9728.31 826
9729.24 805
9730.17 862
9731.10 881
9732.04 840
9732.97 831
9733.90 884
9734.83 872
9735.76 851
9736.69 836
9737.62 877
9738.55 782
9739.49 793
9740.42 786
9741.35 716
9742.28 732
9743.21 687
9744.14 663
9745.08 736
9746.01 698
9746.94 713
9747.87 686
9748.80 651
9749.74 667
9750.67 618
9751.60 671
9752.53 651
9753.46 648
9754.40 705
9755.33 678
9756.26 658
9757.19 628
9758.13 630
9759.06 646
9759.99 605
9760.92 621
9761.85 629
9762.79 642
9763.72 619
9764.65 594
9765.59 615
9766.52 622
9767.45 645
9768.38 593
9769.32 633
9770.25 662
9771.18 662
9772.12 667
9773.05 653
9773.98 656
9774.92 649
9775.85 659
9776.78 656
9777.71 619
9778.65 633
9779.58 657
9780.52 654
9781.45 656
9782.38 685
9783.32 666
9784.25 642
9785.18 665
9786.12 667
9787.05 628
9787.98 639
9788.92 618
9789.85 610
9790.79 610
9791.72 600
9792.65 570
9793.59 545
9794.52 597
9795.46 604
9796.39 620
9797.32 661
9798.26 648
9799.19 686
9800.13 651
9801.06 657
9802.00 627
9802.93 614
9803.87 593
9804.80 561
9805.73 562
9806.67 534
9807.60 510
9808.54 498
9809.47 493
9810.41 500
9811.34 474
9812.28 503
9813.21 501
9814.15 465
9815.08 507
9816.02 504
9816.95 451
9817.89 476
9818.82 436
9819.76 447
9820.69 476
9821.63 467
9822.57 457
9823.50 445
9824.44 441
9825.37 432
9826.31 440
9827.24 440
9828.18 440
9829.11 439
9830.05 458
9830.99 420
9831.92 432
9832.86 439
9833.79 436
9834.73 442
9835.67 463
9836.60 431
9837.54 430
9838.47 451
9839.41 452
9840.35 466
9841.28 468
9842.22 425
9843.16 454
9844.09 470
9845.03 444
9845.97 416
9846.90 447
9847.84 425
9848.78 409
9849.71 456
9850.65 452
9851.59 430
9852.52 455
9853.46 425
9854.40 442
9855.33 460
9856.27 444
9857.21 410
9858.14 438
9859.08 428
9860.02 394
9860.96 422
9861.89 395
9862.83 417
9863.77 435
9864.71 400
9865.64 395
9866.58 385
9867.52 390
9868.46 419
9869.39 405
9870.33 386
9871.27 385
9872.21 436
9873.15 442
9874.08 408
9875.02 425
9875.96 428
9876.90 392
9877.83 403
9878.77 425
9879.71 406
9880.65 382
9881.59 396
9882.53 391
9883.46 370
9884.40 402
9885.34 426
9886.28 398
9887.22 402
9888.16 395
9889.10 369
9890.03 390
9890.97 387
9891.91 379
9892.85 389
9893.79 392
9894.73 378
9895.67 376
9896.61 367
9897.54 382
9898.48 395
9899.42 343
9900.36 374
9901.30 370
9902.24 387
9903.18 335
9904.12 372
9905.06 393
9906.00 340
9906.94 375
9907.88 383
9908.82 376
9909.76 390
9910.70 398
9911.63 387
9912.57 365
9913.51 377
9914.45 442
9915.39 402
9916.33 394
9917.27 384
9918.21 410
9919.15 366
9920.09 414
9921.03 389
9921.97 400
9922.91 459
9923.85 471
9924.79 511
9925.74 546
9926.68 555
9927.62 570
9928.56 591
9929.50 628
9930.44 639
9931.38 541
9932.32 523
9933.26 516
9934.20 501
9935.14 467
9936.08 460
9937.02 461
9937.96 423
9938.90 398
9939.85 365
9940.79 362
9941.73 370
9942.67 388
9943.61 372
9944.55 373
9945.49 406
9946.43 447
9947.38 438
9948.32 498
9949.26 492
9950.20 546
9951.14 589
9952.08 583
9953.02 583
9953.97 588
9954.91 547
9955.85 531
9956.79 502
9957.73 456
9958.68 424
9959.62 412
9960.56 378
9961.50 390
9962.44 351
9963.39 335
9964.33 346
9965.27 339
9966.21 346
9967.15 320
9968.10 313
9969.04 309
9969.98 331
9970.92 324
9971.87 274
9972.81 287
9973.75 287
9974.69 292
9975.64 278
9976.58 281
9977.52 272
9978.47 285
9979.41 314
9980.35 298
9981.29 278
9982.24 295
9983.18 340
9984.12 315
9985.07 299
9986.01 313
9986.95 273
9987.90 289
9988.84 343
9989.78 312
9990.73 290
9991.67 310
9992.61 326
9993.56 312
9994.50 294
9995.44 293
9996.39 257
9997.33 294
9998.27 280
9999.22 297
10000.16 297
10001.11 310
10002.05 303
10002.99 298
10003.94 277
10004.88 275
10005.83 251
10006.77 308
10007.72 276
10008.66 297
10009.60 279
10010.55 277
10011.49 308
10012.44 301
10013.38 302
10014.33 310
10015.27 300
10016.21 269
10017.16 296
10018.10 278
10019.05 313
10019.99 292
10020.94 284
10021.88 283
10022.83 307
10023.77 341
10024.72 321
10025.66 306
10026.61 288
10027.55 282
10028.50 285
10029.44 288
10030.39 283
10031.33 305
10032.28 271
10033.23 285
10034.17 272
10035.12 258
10036.06 250
10037.01 298
10037.95 288
10038.90 271
10039.84 265
10040.79 278
10041.74 274
10042.68 278
10043.63 275
10044.57 288
10045.52 291
10046.47 260
10047.41 258
10048.36 306
10049.30 303
10050.25 282
10051.20 325
10052.14 283
10053.09 270
10054.04 297
10054.98 270
10055.93 272
10056.88 273
10057.82 260
10058.77 258
10059.72 267
10060.66 259
10061.61 244
10062.56 237
10063.50 242
10064.45 234
10065.40 260
10066.34 236
10067.29 265
10068.24 286
10069.18 258
10070.13 257
10071.08 231
10072.03 245
10072.97 234
10073.92 263
10074.87 287
10075.82 259
10076.76 246
10077.71 259
10078.66 253
10079.61 275
10080.55 251
10081.50 220
10082.45 262
10083.40 261
10084.34 266
10085.29 253
10086.24 227
10087.19 239
10088.14 243
10089.08 217
10090.03 236
10090.98 243
10091.93 245
10092.88 260
10093.83 261
10094.77 217
10095.72 231
10096.67 256
10097.62 278
10098.57 253
10099.52 278
10100.46 261
10101.41 265
10102.36 252
10103.31 252
10104.26 254
10105.21 220
10106.16 246
10107.11 215
10108.05 255
10109.00 222
10109.95 264
10110.90 243
10111.85 258
10112.80 238
10113.75 270
10114.70 249
10115.65 274
10116.60 287
10117.55 248
10118.50 244
10119.45 243
10120.39 263
10121.34 262
10122.29 252
10123.24 251
10124.19 266
10125.14 213
10126.09 257
10127.04 245
10127.99 253
10128.94 265
10129.89 273
10130.84 280
10131.79 270
10132.74 251
10133.69 250
10134.64 277
10135.59 252
10136.54 277
10137.49 260
10138.44 266
10139.39 276
10140.34 253
10141.30 263
10142.25 291
10143.20 305
10144.15 304
10145.10 297
10146.05 281
10147.00 276
10147.95 251
10148.90 263
10149.85 265
10150.80 310
10151.75 311
10152.70 270
10153.66 295
10154.61 295
10155.56 288
10156.51 352
10157.46 308
10158.41 301
10159.36 278
10160.31 284
10161.27 277
10162.22 283
10163.17 336
10164.12 309
10165.07 321
10166.02 325
10166.98 333
10167.93 301
10168.88 335
10169.83 331
10170.78 341
10171.73 317
10172.69 369
10173.64 369
10174.59 289
10175.54 333
10176.50 370
10177.45 365
10178.40 361
10179.35 369
10180.30 348
10181.26 401
10182.21 406
10183.16 383
10184.11 379
10185.07 375
10186.02 364
10186.97 363
10187.92 349
10188.88 384
10189.83 356
10190.78 372
10191.74 377
10192.69 372
10193.64 374
10194.59 376
10195.55 382
10196.50 374
10197.45 401
10198.41 410
10199.36 374
10200.31 373
10201.27 410
10202.22 425
10203.17 423
10204.13 433
10205.08 428
10206.03 454
10206.99 463
10207.94 461
10208.89 484
10209.85 503
10210.80 464
10211.76 482
10212.71 478
10213.66 474
10214.62 414
10215.57 446
10216.53 414
10217.48 394
10218.43 414
10219.39 419
10220.34 387
10221.30 387
10222.25 386
10223.21 387
10224.16 374
10225.11 345
10226.07 417
10227.02 414
10227.98 393
10228.93 397
10229.89 405
10230.84 424
10231.80 432
10232.75 436
10233.71 489
10234.66 487
10235.62 535
10236.57 595
10237.53 583
10238.48 593
10239.44 597
10240.39 575
10241.35 570
10242.30 558
10243.26 518
10244.21 511
10245.17 462
10246.12 417
10247.08 368
10248.03 403
10248.99 385
10249.94 397
10250.90 380
10251.86 380
10252.81 410
10253.77 401
10254.72 364
10255.68 334
10256.63 408
10257.59 347
10258.55 341
10259.50 342
10260.46 341
10261.41 336
10262.37 305
10263.33 327
10264.28 334
10265.24 294
10266.20 294
10267.15 294
10268.11 302
10269.07 306
10270.02 351
10270.98 320
10271.94 319
10272.89 296
10273.85 303
10274.81 304
10275.76 296
10276.72 299
10277.68 288
10278.63 301
10279.59 273
10280.55 274
10281.50 296
10282.46 269
10283.42 300
10284.38 295
10285.33 254
10286.29 269
10287.25 289
10288.20 277
10289.16 266
10290.12 311
10291.08 274
10292.03 272
10292.99 276
10293.95 316
10294.91 306
10295.86 294
10296.82 277
10297.78 260
10298.74 298
10299.70 295
10300.65 288
10301.61 280
10302.57 269
10303.53 264
10304.49 290
10305.44 278
10306.40 263
10307.36 275
10308.32 271
10309.28 290
10310.24 303
10311.19 264
10312.15 281
10313.11 300
10314.07 298
10315.03 288
10315.99 273
10316.95 260
10317.90 292
10318.86 288
10319.82 282
10320.78 274
10321.74 242
10322.70 250
10323.66 287
10324.62 281
10325.58 278
10326.54 248
10327.49 267
10328.45 261
10329.41 273
10330.37 257
10331.33 297
10332.29 311
10333.25 267
10334.21 279
10335.17 273
10336.13 262
10337.09 265
10338.05 279
10339.01 242
10339.97 248
10340.93 243
10341.89 249
10342.85 241
10343.81 253
10344.77 247
10345.73 242
10346.69 236
10347.65 244
10348.61 240
10349.57 255
10350.53 272
10351.49 280
10352.45 269
10353.41 231
10354.37 245
10355.33 237
10356.29 237
10357.25 239
10358.21 228
10359.17 242
10360.13 214
10361.09 243
10362.06 216
10363.02 223
10363.98 221
10364.94 220
10365.90 228
10366.86 227
10367.82 239
10368.78 209
10369.74 208
10370.70 242
10371.67 246
10372.63 256
10373.59 249
10374.55 205
10375.51 229
10376.47 214
10377.43 240
10378.40 242
10379.36 271
10380.32 244
10381.28 237
10382.24 230
10383.20 232
10384.17 216
10385.13 250
10386.09 225
10387.05 233
10388.01 237
10388.98 239
10389.94 233
10390.90 250
10391.86 250
10392.82 234
10393.79 212
10394.75 218
10395.71 229
10396.67 234
10397.64 216
10398.60 216
10399.56 227
10400.52 241
10401.49 229
10402.45 193
10403.41 195
10404.37 212
10405.34 222
10406.30 225
10407.26 238
10408.23 245
10409.19 234
10410.15 211
10411.11 205
10412.08 235
10413.04 227
10414.00 251
10414.97 242
10415.93 236
10416.89 224
10417.86 224
10418.82 234
10419.78 219
10420.75 226
10421.71 248
10422.68 225
10423.64 243
10424.60 249
10425.57 197
10426.53 222
10427.49 218
10428.46 201
10429.42 205
10430.39 224
10431.35 193
10432.31 192
10433.28 219
10434.24 212
10435.21 199
10436.17 175
10437.13 194
10438.10 211
10439.06 222
10440.03 175
10440.99 189
10441.96 188
10442.92 244
10443.89 203
10444.85 211
10445.82 208
10446.78 204
10447.74 190
10448.71 193
10449.67 217
10450.64 179
10451.60 225
10452.57 183
10453.53 208
10454.50 181
10455.46 212
10456.43 215
10457.39 217
10458.36 223
10459.33 201
10460.29 220
10461.26 223
10462.22 236
10463.19 197
10464.15 206
10465.12 227
10466.08 207
10467.05 208
10468.01 204
10468.98 210
10469.95 189
10470.91 194
10471.88 199
10472.84 186
10473.81 201
10474.78 206
10475.74 215
10476.71 214
10477.67 192
10478.64 209
10479.61 218
10480.57 214
10481.54 225
10482.51 223
10483.47 212
10484.44 206
10485.41 210
10486.37 203
10487.34 201
10488.30 211
10489.27 194
10490.24 188
10491.20 196
10492.17 228
10493.14 182
10494.11 186
10495.07 203
10496.04 192
10497.01 205
10497.97 197
10498.94 200
10499.91 201
10500.88 190
10501.84 186
10502.81 202
10503.78 225
10504.74 219
10505.71 211
10506.68 215
10507.65 194
10508.61 205
10509.58 187
10510.55 190
10511.52 217
10512.49 213
10513.45 210
10514.42 183
10515.39 206
10516.36 212
10517.32 228
10518.29 216
10519.26 190
10520.23 203
10521.20 222
10522.17 210
10523.13 193
10524.10 195
10525.07 230
10526.04 186
10527.01 213
10527.98 214
10528.94 222
10529.91 196
10530.88 162
10531.85 200
10532.82 213
10533.79 237
10534.76 250
10535.72 201
10536.69 209
10537.66 204
10538.63 229
10539.60 208
10540.57 214
10541.54 203
10542.51 196
10543.48 220
10544.45 233
10545.42 236
10546.38 231
10547.35 221
10548.32 213
10549.29 202
10550.26 213
10551.23 211
10552.20 217
10553.17 209
10554.14 200
10555.11 232
10556.08 226
10557.05 242
10558.02 230
10558.99 247
10559.96 246
10560.93 245
10561.90 246
10562.87 248
10563.84 254
10564.81 273
10565.78 264
10566.75 225
10567.72 220
10568.69 231
10569.66 211
10570.63 214
10571.60 227
10572.57 203
10573.54 189
10574.51 193
10575.48 207
10576.46 227
10577.43 207
10578.40 224
10579.37 240
10580.34 234
10581.31 235
10582.28 203
10583.25 238
10584.22 226
10585.19 239
10586.16 253
10587.14 250
10588.11 234
10589.08 226
10590.05 224
10591.02 233
10591.99 278
10592.96 247
10593.94 281
10594.91 256
10595.88 267
10596.85 234
10597.82 274
10598.79 254
10599.77 259
10600.74 231
10601.71 221
10602.68 226
10603.65 232
10604.62 245
10605.60 262
10606.57 281
10607.54 271
10608.51 283
10609.49 292
10610.46 274
10611.43 269
10612.40 307
10613.37 302
10614.35 271
10615.32 272
10616.29 289
10617.26 284
10618.24 275
10619.21 250
10620.18 259
10621.16 262
10622.13 260
10623.10 295
10624.07 270
10625.05 268
10626.02 293
10626.99 265
10627.97 233
10628.94 261
10629.91 244
10630.89 239
10631.86 226
10632.83 226
10633.80 261
10634.78 279
10635.75 274
10636.73 258
10637.70 316
10638.67 313
10639.65 342
10640.62 384
10641.59 374
10642.57 340
10643.54 360
10644.51 340
10645.49 344
10646.46 299
10647.44 254
10648.41 267
10649.38 274
10650.36 283
10651.33 226
10652.31 266
10653.28 262
10654.25 238
10655.23 251
10656.20 220
10657.18 213
10658.15 222
10659.13 214
10660.10 232
10661.08 223
10662.05 228
10663.03 214
10664.00 218
10664.97 246
10665.95 223
10666.92 227
10667.90 244
10668.87 216
10669.85 209
10670.82 222
10671.80 225
10672.77 216
10673.75 219
10674.72 231
10675.70 230
10676.68 198
10677.65 208
10678.63 211
10679.60 199
10680.58 235
10681.55 234
10682.53 212
10683.50 221
10684.48 238
10685.45 235
10686.43 228
10687.41 227
10688.38 210
10689.36 221
10690.33 212
10691.31 208
10692.29 208
10693.26 214
10694.24 231
10695.21 192
10696.19 183
10697.17 194
10698.14 178
10699.12 175
10700.10 201
10701.07 203
10702.05 203
10703.02 200
10704.00 210
10704.98 195
10705.95 203
10706.93 202
10707.91 204
10708.88 218
10709.86 192
10710.84 177
10711.82 177
10712.79 204
10713.77 259
10714.75 189
10715.72 205
10716.70 210
10717.68 199
10718.65 213
10719.63 216
10720.61 209
10721.59 212
10722.56 195
10723.54 199
10724.52 197
10725.50 237
10726.47 190
10727.45 216
10728.43 195
10729.41 204
10730.38 206
10731.36 217
10732.34 210
10733.32 207
10734.30 209
10735.27 230
10736.25 203
10737.23 213
10738.21 216
10739.19 214
10740.16 245
10741.14 207
10742.12 222
10743.10 220
10744.08 217
10745.06 206
10746.03 219
10747.01 202
10747.99 210
10748.97 206
10749.95 220
10750.93 198
10751.91 212
10752.88 204
10753.86 201
10754.84 228
10755.82 188
10756.80 182
10757.78 216
10758.76 195
10759.74 199
10760.72 230
10761.70 216
10762.67 196
10763.65 208
10764.63 224
10765.61 221
10766.59 221
10767.57 213
10768.55 223
10769.53 218
10770.51 225
10771.49 214
10772.47 202
10773.45 198
10774.43 188
10775.41 233
10776.39 230
10777.37 223
10778.35 223
10779.33 220
10780.31 223
10781.29 213
10782.27 235
10783.25 244
10784.23 229
10785.21 193
10786.19 230
10787.17 245
10788.15 213
10789.13 229
10790.11 255
10791.09 241
10792.07 259
10793.05 225
10794.03 228
10795.01 224
10795.99 236
10796.97 229
10797.96 225
10798.94 254
10799.92 224
10800.90 225
10801.88 243
10802.86 221
10803.84 224
10804.82 223
10805.80 218
10806.79 226
10807.77 207
10808.75 212
10809.73 211
10810.71 199
10811.69 203
10812.67 210
10813.65 218
10814.64 203
10815.62 244
10816.60 277
10817.58 224
10818.56 262
10819.54 252
10820.53 260
10821.51 265
10822.49 235
10823.47 247
10824.45 249
10825.44 227
10826.42 215
10827.40 263
10828.38 259
10829.37 247
10830.35 268
10831.33 242
10832.31 235
10833.29 240
10834.28 248
10835.26 253
10836.24 233
10837.22 245
10838.21 246
10839.19 257
10840.17 233
10841.16 250
10842.14 236
10843.12 235
10844.10 225
10845.09 239
10846.07 274
10847.05 258
10848.04 253
10849.02 256
10850.00 265
10850.99 263
10851.97 276
10852.95 305
10853.94 265
10854.92 260
10855.90 272
10856.89 290
10857.87 275
10858.85 268
10859.84 275
10860.82 275
10861.80 284
10862.79 287
10863.77 314
10864.76 270
10865.74 269
10866.72 302
10867.71 313
10868.69 271
10869.68 288
10870.66 300
10871.64 324
10872.63 323
10873.61 303
10874.60 320
10875.58 316
10876.56 303
10877.55 311
10878.53 290
10879.52 291
10880.50 302
10881.49 335
10882.47 312
10883.46 313
10884.44 342
10885.43 371
10886.41 353
10887.40 363
10888.38 337
10889.37 369
10890.35 369
10891.34 340
10892.32 369
10893.31 334
10894.29 358
10895.28 378
10896.26 359
10897.25 345
10898.23 389
10899.22 382
10900.20 396
10901.19 406
10902.17 374
10903.16 382
10904.15 396
10905.13 352
10906.12 398
10907.10 431
10908.09 432
10909.07 454
10910.06 461
10911.05 445
10912.03 457
10913.02 420
10914.00 436
10914.99 426
10915.98 450
10916.96 470
10917.95 510
10918.94 493
10919.92 496
10920.91 452
10921.89 502
10922.88 475
10923.87 486
10924.85 456
10925.84 437
10926.83 513
10927.81 511
10928.80 482
10929.79 476
10930.77 496
10931.76 539
10932.75 548
10933.74 529
10934.72 517
10935.71 537
10936.70 539
10937.68 562
10938.67 562
10939.66 576
10940.65 608
10941.63 592
10942.62 564
10943.61 572
10944.59 580
10945.58 641
10946.57 617
10947.56 639
10948.54 624
10949.53 629
10950.52 685
10951.51 690
10952.50 694
10953.48 784
10954.47 848
10955.46 838
10956.45 856
10957.44 950
10958.42 1019
10959.41 1010
10960.40 1104
10961.39 1066
10962.38 1012
10963.36 1019
10964.35 977
10965.34 945
10966.33 897
10967.32 800
10968.31 798
10969.30 788
10970.28 746
10971.27 722
10972.26 701
10973.25 699
10974.24 692
10975.23 695
10976.22 635
10977.21 685
10978.19 677
10979.18 706
10980.17 694
10981.16 682
10982.15 702
10983.14 724
10984.13 718
10985.12 731
10986.11 723
10987.10 709
10988.09 709
10989.08 760
10990.07 755
10991.06 745
10992.04 765
10993.03 819
10994.02 895
10995.01 998
10996.00 1027
10996.99 1062
10997.98 1214
10998.97 1340
10999.96 1411
11000.95 1455
11001.94 1439
11002.93 1485
11003.92 1417
11004.91 1399
11005.90 1260
11006.89 1167
11007.88 1057
11008.87 1000
11009.87 905
11010.86 784
11011.85 716
11012.84 674
11013.83 649
11014.82 605
11015.81 592
11016.80 608
11017.79 555
11018.78 536
11019.77 534
11020.76 535
11021.75 540
11022.74 513
11023.74 508
11024.73 497
11025.72 501
11026.71 496
11027.70 517
11028.69 488
11029.68 494
11030.67 519
11031.67 524
11032.66 494
11033.65 484
11034.64 513
11035.63 508
11036.62 487
11037.61 472
11038.61 452
11039.60 479
11040.59 505
11041.58 476
11042.57 442
11043.56 441
11044.56 451
11045.55 460
11046.54 430
11047.53 426
11048.53 420
11049.52 437
11050.51 420
11051.50 399
11052.49 404
11053.49 415
11054.48 408
11055.47 386
11056.46 416
11057.46 424
11058.45 394
11059.44 402
11060.43 450
11061.43 415
11062.42 402
11063.41 420
11064.41 433
11065.40 417
11066.39 391
11067.38 423
11068.38 476
11069.37 481
11070.36 452
11071.36 447
11072.35 436
11073.34 429
11074.34 429
11075.33 450
11076.32 438
11077.32 431
11078.31 426
11079.30 481
11080.30 481
11081.29 435
11082.28 402
11083.28 428
11084.27 430
11085.27 459
11086.26 408
11087.25 391
11088.25 391
11089.24 399
11090.24 370
11091.23 376
11092.22 406
11093.22 395
11094.21 410
11095.21 378
11096.20 399
11097.19 411
11098.19 405
11099.18 371
11100.18 392
11101.17 369
11102.17 399
11103.16 431
11104.16 372
11105.15 378
11106.15 355
11107.14 384
11108.13 368
11109.13 350
11110.12 326
11111.12 346
11112.11 350
11113.11 381
11114.10 380
11115.10 369
11116.09 362
11117.09 364
11118.09 390
11119.08 375
11120.08 349
11121.07 319
11122.07 362
11123.06 346
11124.06 350
11125.05 349
11126.05 325
11127.04 350
11128.04 374
11129.04 337
11130.03 357
11131.03 385
11132.02 370
11133.02 383
11134.02 356
11135.01 318
11136.01 328
11137.00 308
11138.00 289
11139.00 307
11139.99 307
11140.99 359
11141.98 356
11142.98 332
11143.98 336
11144.97 369
11145.97 332
11146.97 307
11147.96 298
11148.96 339
11149.96 366
11150.95 340
11151.95 324
11152.95 328
11153.94 320
11154.94 337
11155.94 319
11156.93 334
11157.93 317
11158.93 359
11159.93 334
11160.92 307
11161.92 320
11162.92 345
11163.92 291
11164.91 338
11165.91 277
11166.91 291
11167.90 299
11168.90 293
11169.90 286
11170.90 292
11171.90 303
11172.89 321
11173.89 319
11174.89 320
11175.89 296
11176.88 283
11177.88 286
11178.88 302
11179.88 303
11180.88 284
11181.87 298
11182.87 296
11183.87 274
11184.87 285
11185.87 294
11186.87 285
11187.86 283
11188.86 309
11189.86 290
11190.86 304
11191.86 297
11192.86 302
11193.86 332
11194.85 331
11195.85 345
11196.85 333
11197.85 329
11198.85 303
11199.85 286
11200.85 288
11201.85 298
11202.84 325
11203.84 326
11204.84 307
11205.84 332
11206.84 294
11207.84 333
11208.84 343
11209.84 312
11210.84 313
11211.84 319
11212.84 329
11213.84 313
11214.84 319
11215.84 333
11216.84 338
11217.84 302
11218.84 323
11219.84 306
11220.84 334
11221.84 329
11222.84 309
11223.84 327
11224.84 336
11225.84 295
11226.84 293
11227.84 317
11228.84 312
11229.84 343
11230.84 324
11231.84 330
11232.84 342
11233.84 362
11234.84 341
11235.84 331
11236.84 341
11237.84 314
11238.84 323
11239.84 305
11240.84 305
11241.84 315
11242.84 313
11243.84 295
11244.84 304
11245.85 312
11246.85 323
11247.85 295
11248.85 312
11249.85 351
11250.85 374
11251.85 356
11252.85 363
11253.86 342
11254.86 317
11255.86 367
11256.86 366
11257.86 358
11258.86 336
11259.86 345
11260.87 333
11261.87 339
11262.87 351
11263.87 367
11264.87 367
11265.87 353
11266.88 356
11267.88 375
11268.88 377
11269.88 418
11270.88 433
11271.89 441
11272.89 446
11273.89 396
11274.89 443
11275.90 419
11276.90 435
11277.90 457
11278.90 467
11279.90 471
11280.91 487
11281.91 519
11282.91 503
11283.92 506
11284.92 476
11285.92 426
11286.92 400
11287.93 388
11288.93 370
11289.93 359
11290.94 351
11291.94 357
11292.94 343
11293.94 324
11294.95 329
11295.95 326
11296.95 319
11297.96 317
11298.96 347
11299.96 335
11300.97 314
11301.97 321
11302.97 366
11303.98 331
11304.98 309
11305.98 386
11306.99 370
11307.99 322
11309.00 354
11310.00 359
11311.00 343
11312.01 347
11313.01 343
11314.02 349
11315.02 362
11316.02 376
11317.03 428
11318.03 395
11319.04 373
11320.04 380
11321.04 408
11322.05 367
11323.05 396
11324.06 388
11325.06 389
11326.07 373
11327.07 364
11328.08 353
11329.08 364
11330.09 371
11331.09 350
11332.10 354
11333.10 351
11334.10 352
11335.11 350
11336.11 373
11337.12 363
11338.12 358
11339.13 414
11340.14 418
11341.14 420
11342.15 399
11343.15 422
11344.16 425
11345.16 380
11346.17 408
11347.17 390
11348.18 361
11349.18 331
11350.19 340
11351.19 335
11352.20 301
11353.21 321
11354.21 317
11355.22 318
11356.22 301
11357.23 328
11358.24 307
11359.24 337
11360.25 336
11361.25 326
11362.26 305
11363.27 316
11364.27 278
11365.28 324
11366.28 315
11367.29 328
11368.30 290
11369.30 289
11370.31 292
11371.32 250
11372.32 255
11373.33 266
11374.34 246
11375.34 282
11376.35 253
11377.36 266
11378.36 253
11379.37 229
11380.38 256
11381.38 273
11382.39 247
11383.40 247
11384.41 262
11385.41 222
11386.42 246
11387.43 226
11388.43 241
11389.44 248
11390.45 255
11391.46 249
11392.46 272
11393.47 239
11394.48 252
11395.49 247
11396.49 243
11397.50 213
11398.51 229
11399.52 268
11400.53 272
11401.53 254
11402.54 252
11403.55 268
11404.56 263
11405.57 257
11406.57 265
11407.58 249
11408.59 227
11409.60 239
11410.61 256
11411.61 231
11412.62 236
11413.63 229
11414.64 246
11415.65 241
11416.66 237
11417.67 258
11418.67 240
11419.68 227
11420.69 245
11421.70 257
11422.71 257
11423.72 228
11424.73 239
11425.74 250
11426.74 234
11427.75 254
11428.76 244
11429.77 204
11430.78 202
11431.79 230
11432.80 254
11433.81 241
11434.82 231
11435.83 248
11436.84 233
11437.85 231
11438.86 220
11439.87 215
11440.88 246
11441.88 255
11442.89 247
11443.90 251
11444.91 274
11445.92 231
11446.93 229
11447.94 225
11448.95 230
11449.96 221
11450.97 232
11451.98 229
11452.99 226
11454.00 250
11455.01 227
11456.02 230
11457.04 239
11458.05 220
11459.06 234
11460.07 226
11461.08 237
11462.09 191
11463.10 208
11464.11 213
11465.12 238
11466.13 226
11467.14 222
11468.15 234
11469.16 220
11470.17 202
11471.18 205
11472.20 217
11473.21 233
11474.22 225
11475.23 213
11476.24 222
11477.25 187
11478.26 204
11479.27 207
11480.28 204
11481.30 229
11482.31 240
11483.32 217
11484.33 207
11485.34 200
11486.35 205
11487.37 234
11488.38 203
11489.39 228
11490.40 195
11491.41 189
11492.42 194
11493.44 197
11494.45 211
11495.46 204
11496.47 221
11497.48 229
11498.50 213
11499.51 230
11500.52 220
11501.53 210
11502.55 209
11503.56 222
11504.57 210
11505.58 228
11506.60 239
11507.61 228
11508.62 254
11509.63 212
11510.65 205
11511.66 215
11512.67 209
11513.68 219
11514.70 218
11515.71 232
11516.72 226
11517.74 242
11518.75 249
11519.76 250
11520.78 248
11521.79 237
11522.80 255
11523.81 235
11524.83 252
11525.84 254
11526.85 254
11527.87 276
11528.88 285
11529.90 260
11530.91 291
11531.92 297
11532.94 284
11533.95 295
11534.96 319
11535.98 345
11536.99 361
11538.01 373
11539.02 428
11540.03 391
11541.05 367
11542.06 363
11543.08 350
11544.09 380
11545.10 357
11546.12 359
11547.13 316
11548.15 272
11549.16 262
11550.18 273
11551.19 258
11552.20 238
11553.22 224
11554.23 231
11555.25 213
11556.26 212
11557.28 194
11558.29 208
11559.31 211
11560.32 216
11561.34 212
11562.35 188
11563.37 206
11564.38 185
11565.40 176
11566.41 206
11567.43 210
11568.44 215
11569.46 219
11570.47 200
11571.49 178
11572.50 186
11573.52 203
11574.53 206
11575.55 193
11576.57 216
11577.58 215
11578.60 218
11579.61 226
11580.63 201
11581.64 207
11582.66 198
11583.68 187
11584.69 195
11585.71 199
11586.72 195
11587.74 217
11588.76 195
11589.77 198
11590.79 202
11591.81 208
11592.82 216
11593.84 212
11594.85 184
11595.87 216
11596.89 195
11597.90 192
11598.92 184
11599.94 202
11600.95 199
11601.97 209
11602.99 195
11604.00 206
11605.02 207
11606.04 197
11607.05 218
11608.07 218
11609.09 183
11610.11 187
11611.12 201
11612.14 190
11613.16 193
11614.17 188
11615.19 184
11616.21 174
11617.23 209
11618.24 225
11619.26 211
11620.28 209
11621.30 199
11622.31 205
11623.33 190
11624.35 201
11625.37 207
11626.38 194
11627.40 181
11628.42 190
11629.44 178
11630.46 175
11631.47 202
11632.49 202
11633.51 197
11634.53 178
11635.55 177
11636.56 172
11637.58 178
11638.60 171
11639.62 166
11640.64 185
11641.66 212
11642.67 178
11643.69 181
11644.71 180
11645.73 192
11646.75 181
11647.77 187
11648.79 197
11649.80 177
11650.82 183
11651.84 178
11652.86 166
11653.88 184
11654.90 188
11655.92 175
11656.94 161
11657.96 186
11658.98 191
11660.00 174
11661.01 176
11662.03 199
11663.05 182
11664.07 176
11665.09 191
11666.11 193
11667.13 182
11668.15 188
11669.17 197
11670.19 185
11671.21 179
11672.23 163
11673.25 174
11674.27 168
11675.29 164
11676.31 175
11677.33 153
11678.35 174
11679.37 182
11680.39 174
11681.41 168
11682.43 178
11683.45 179
11684.47 199
11685.49 173
11686.51 188
11687.53 180
11688.55 180
11689.57 157
11690.59 170
11691.61 187
11692.63 202
11693.66 171
11694.68 177
11695.70 177
11696.72 168
11697.74 171
11698.76 188
11699.78 170
11700.80 155
11701.82 156
11702.84 163
11703.86 133
11704.89 173
11705.91 173
11706.93 195
11707.95 180
11708.97 203
11709.99 189
11711.01 172
11712.04 170
11713.06 162
11714.08 147
11715.10 156
11716.12 197
11717.14 168
11718.17 163
11719.19 179
11720.21 163
11721.23 166
11722.25 174
11723.28 164
11724.30 181
11725.32 182
11726.34 181
11727.36 170
11728.39 173
11729.41 177
11730.43 181
11731.45 156
11732.48 169
11733.50 189
11734.52 178
11735.54 199
11736.57 172
11737.59 195
11738.61 183
11739.63 186
11740.66 190
11741.68 193
11742.70 189
11743.72 198
11744.75 222
11745.77 200
11746.79 173
11747.82 213
11748.84 202
11749.86 182
11750.89 176
11751.91 207
11752.93 206
11753.96 215
11754.98 171
11756.00 178
11757.03 186
11758.05 181
11759.07 205
11760.10 175
11761.12 188
11762.14 164
11763.17 181
11764.19 213
11765.22 195
11766.24 193
11767.26 183
11768.29 218
11769.31 186
11770.34 219
11771.36 221
11772.38 209
11773.41 191
11774.43 223
11775.46 212
11776.48 218
11777.51 200
11778.53 199
11779.55 225
11780.58 200
11781.60 209
11782.63 224
11783.65 207
11784.68 204
11785.70 201
11786.73 192
11787.75 229
11788.78 229
11789.80 202
11790.83 203
11791.85 215
11792.88 203
11793.90 198
11794.93 194
11795.95 217
11796.98 195
11798.00 214
11799.03 233
11800.05 216
11801.08 215
11802.10 199
11803.13 191
11804.15 199
11805.18 223
11806.21 221
11807.23 214
11808.26 236
11809.28 209
11810.31 222
11811.33 216
11812.36 201
11813.39 233
11814.41 241
11815.44 237
11816.46 210
11817.49 217
11818.52 226
11819.54 261
11820.57 230
11821.59 222
11822.62 218
11823.65 232
11824.67 250
11825.70 213
11826.73 233
11827.75 267
11828.78 275
11829.81 259
11830.83 259
11831.86 235
11832.89 254
11833.91 242
11834.94 257
11835.97 236
11836.99 239
11838.02 242
11839.05 257
11840.08 267
11841.10 283
11842.13 253
11843.16 261
11844.18 266
11845.21 237
11846.24 241
11847.27 296
11848.29 292
11849.32 278
11850.35 255
11851.38 242
11852.40 273
11853.43 269
11854.46 264
11855.49 293
11856.51 304
11857.54 295
11858.57 281
11859.60 287
11860.63 287
11861.65 304
11862.68 290
11863.71 286
11864.74 303
11865.77 321
11866.80 320
11867.82 301
11868.85 299
11869.88 317
11870.91 310
11871.94 316
11872.97 295
11873.99 295
11875.02 312
11876.05 315
11877.08 336
11878.11 349
11879.14 354
11880.17 356
11881.20 352
11882.22 340
11883.25 345
11884.28 372
11885.31 374
11886.34 394
11887.37 400
11888.40 361
11889.43 377
11890.46 392
11891.49 391
11892.52 398
11893.55 406
11894.57 443
11895.60 451
11896.63 472
11897.66 510
11898.69 483
11899.72 547
11900.75 567
11901.78 594
11902.81 599
11903.84 625
11904.87 671
11905.90 661
11906.93 665
11907.96 640
11908.99 626
11910.02 604
11911.05 578
11912.08 577
11913.11 574
11914.14 492
11915.17 461
11916.20 439
11917.23 446
11918.26 456
11919.29 459
11920.33 435
11921.36 440
11922.39 454
11923.42 448
11924.45 442
11925.48 473
11926.51 518
11927.54 537
11928.57 542
11929.60 538
11930.63 558
11931.66 587
11932.70 590
11933.73 624
11934.76 622
11935.79 613
11936.82 592
11937.85 558
11938.88 542
11939.91 458
11940.95 430
11941.98 412
11943.01 399
11944.04 411
11945.07 384
11946.10 361
11947.14 406
11948.17 404
11949.20 365
11950.23 341
11951.26 338
11952.29 373
11953.33 342
11954.36 352
11955.39 339
11956.42 319
11957.46 306
11958.49 332
11959.52 354
11960.55 333
11961.58 365
11962.62 354
11963.65 322
11964.68 327
11965.71 330
11966.75 329
11967.78 353
11968.81 316
11969.84 350
11970.88 350
11971.91 351
11972.94 348
11973.98 333
11975.01 354
11976.04 331
11977.07 333
11978.11 342
11979.14 354
11980.17 360
11981.21 350
11982.24 318
11983.27 318
11984.31 349
11985.34 340
11986.37 338
11987.41 349
11988.44 367
11989.47 349
11990.51 343
11991.54 350
11992.58 390
11993.61 381
11994.64 374
11995.68 374
11996.71 363
11997.74 356
11998.78 365
11999.81 336
12000.85 370
12001.88 374
12002.91 360
12003.95 369
12004.98 383
12006.02 409
12007.05 398
12008.09 409
12009.12 390
12010.15 378
12011.19 389
12012.22 437
12013.26 433
12014.29 401
12015.33 438
12016.36 441
12017.40 456
12018.43 455
12019.47 446
12020.50 450
12021.54 466
12022.57 448
12023.61 440
12024.64 460
12025.68 460
12026.71 418
12027.75 435
12028.78 431
12029.82 452
12030.85 461
12031.89 449
12032.92 451
12033.96 453
12034.99 446
12036.03 438
12037.07 425
12038.10 447
12039.14 459
12040.17 434
12041.21 435
12042.24 397
12043.28 467
12044.32 470
12045.35 453
12046.39 447
12047.42 420
12048.46 435
12049.50 417
12050.53 431
12051.57 456
12052.61 487
12053.64 483
12054.68 500
12055.71 488
12056.75 510
12057.79 517
12058.82 518
12059.86 539
12060.90 541
12061.93 500
12062.97 474
12064.01 442
12065.04 448
12066.08 462
12067.12 447
12068.15 441
12069.19 425
12070.23 424
12071.27 411
12072.30 394
12073.34 405
12074.38 419
12075.41 400
12076.45 381
12077.49 364
12078.53 371
12079.56 387
12080.60 391
12081.64 416
12082.68 398
12083.71 407
12084.75 376
12085.79 408
12086.83 439
12087.86 398
12088.90 420
12089.94 385
12090.98 370
12092.02 381
12093.05 424
12094.09 402
12095.13 430
12096.17 388
12097.21 412
12098.25 435
12099.28 432
12100.32 476
12101.36 454
12102.40 491
12103.44 469
12104.48 465
12105.51 457
12106.55 442
12107.59 470
12108.63 482
12109.67 424
12110.71 416
12111.75 438
12112.79 404
12113.82 406
12114.86 350
12115.90 339
12116.94 336
12117.98 341
12119.02 338
12120.06 321
12121.10 317
12122.14 312
12123.18 318
12124.22 322
12125.25 302
12126.29 319
12127.33 304
12128.37 320
12129.41 278
12130.45 266
12131.49 279
12132.53 292
12133.57 324
12134.61 280
12135.65 288
12136.69 274
12137.73 318
12138.77 310
12139.81 274
12140.85 297
12141.89 294
12142.93 312
12143.97 316
12145.01 293
12146.05 323
12147.09 301
12148.13 280
12149.17 315
12150.21 285
12151.25 283
12152.29 279
12153.34 285
12154.38 275
12155.42 265
12156.46 253
12157.50 294
12158.54 270
12159.58 299
12160.62 270
12161.66 264
12162.70 297
12163.74 302
12164.78 277
12165.83 263
12166.87 304
12167.91 259
12168.95 273
12169.99 296
12171.03 274
12172.07 271
12173.11 295
12174.16 285
12175.20 283
12176.24 258
12177.28 256
12178.32 244
12179.36 278
12180.41 285
12181.45 283
12182.49 262
12183.53 274
12184.57 272
12185.62 260
12186.66 287
12187.70 264
12188.74 281
12189.78 286
12190.83 294
12191.87 300
12192.91 287
12193.95 271
12195.00 252
12196.04 253
12197.08 237
12198.12 263
12199.17 278
12200.21 266
12201.25 252
12202.29 282
12203.34 240
12204.38 274
12205.42 265
12206.46 243
12207.51 263
12208.55 277
12209.59 239
12210.64 232
12211.68 281
12212.72 258
12213.77 263
12214.81 256
12215.85 264
12216.90 256
12217.94 245
12218.98 249
12220.03 250
12221.07 244
12222.11 256
12223.16 270
12224.20 279
12225.24 269
12226.29 252
12227.33 280
12228.37 247
12229.42 251
12230.46 234
12231.51 241
12232.55 249
12233.59 255
12234.64 273
12235.68 259
12236.73 252
12237.77 258
12238.82 240
12239.86 265
12240.90 275
12241.95 259
12242.99 266
12244.04 241
12245.08 271
12246.13 274
12247.17 282
12248.22 273
12249.26 280
12250.31 290
12251.35 300
12252.39 245
12253.44 250
12254.48 261
12255.53 244
12256.57 242
12257.62 248
12258.66 240
12259.71 215
12260.75 238
12261.80 209
12262.85 234
12263.89 223
12264.94 202
12265.98 214
12267.03 248
12268.07 211
12269.12 235
12270.16 244
12271.21 211
12272.25 214
12273.30 229
12274.35 236
12275.39 240
12276.44 225
12277.48 209
12278.53 206
12279.58 201
12280.62 190
12281.67 225
12282.71 227
12283.76 195
12284.81 235
12285.85 221
12286.90 239
12287.95 242
12288.99 230
12290.04 229
12291.08 200
12292.13 207
12293.18 231
12294.22 233
12295.27 217
12296.32 205
12297.36 215
12298.41 236
12299.46 220
12300.50 189
12301.55 227
12302.60 224
12303.65 227
12304.69 204
12305.74 209
12306.79 228
12307.83 248
12308.88 234
12309.93 216
12310.98 228
12312.02 202
12313.07 211
12314.12 216
12315.17 191
12316.21 207
12317.26 208
12318.31 234
12319.36 232
12320.40 186
12321.45 214
12322.50 211
12323.55 223
12324.60 230
12325.64 202
12326.69 219
12327.74 246
12328.79 241
12329.84 205
12330.88 199
12331.93 190
12332.98 192
12334.03 229
12335.08 216
12336.13 205
12337.17 182
12338.22 202
12339.27 233
12340.32 237
12341.37 219
12342.42 205
12343.47 217
12344.51 218
12345.56 222
12346.61 198
12347.66 200
12348.71 207
12349.76 216
12350.81 199
12351.86 223
12352.91 187
12353.95 207
12355.00 236
12356.05 227
12357.10 208
12358.15 227
12359.20 213
12360.25 229
12361.30 208
12362.35 199
12363.40 226
12364.45 216
12365.50 222
12366.55 205
12367.60 206
12368.65 234
12369.70 211
12370.75 232
12371.80 198
12372.85 204
12373.90 207
12374.95 223
12376.00 216
12377.05 202
12378.10 217
12379.15 211
12380.20 211
12381.25 229
12382.30 225
12383.35 222
12384.40 218
12385.45 220
12386.50 205
12387.55 219
12388.60 217
12389.65 223
12390.70 238
12391.75 215
12392.80 247
12393.86 216
12394.91 250
12395.96 216
12397.01 215
12398.06 225
12399.11 236
12400.16 222
12401.21 226
12402.26 245
12403.32 206
12404.37 194
12405.42 223
12406.47 244
12407.52 256
12408.57 245
12409.62 223
12410.68 231
12411.73 241
12412.78 226
12413.83 243
12414.88 242
12415.93 242
12416.99 264
12418.04 232
12419.09 238
12420.14 214
12421.19 265
12422.25 271
12423.30 252
12424.35 245
12425.40 236
12426.45 259
12427.51 248
12428.56 268
12429.61 245
12430.66 267
12431.72 257
12432.77 271
12433.82 247
12434.87 273
12435.93 240
12436.98 287
12438.03 255
12439.08 254
12440.14 268
12441.19 260
12442.24 274
12443.30 263
12444.35 285
12445.40 263
12446.45 275
12447.51 263
12448.56 302
12449.61 324
12450.67 290
12451.72 287
12452.77 306
12453.83 316
12454.88 317
12455.93 332
12456.99 331
12458.04 339
12459.10 349
12460.15 341
12461.20 342
12462.26 380
12463.31 344
12464.36 361
12465.42 402
12466.47 413
12467.53 417
12468.58 470
12469.63 484
12470.69 511
12471.74 591
12472.80 623
12473.85 662
12474.90 746
12475.96 832
12477.01 860
12478.07 894
12479.12 915
12480.18 885
12481.23 817
12482.29 786
12483.34 719
12484.40 697
12485.45 615
12486.50 576
12487.56 516
12488.61 518
12489.67 511
12490.72 440
12491.78 410
12492.83 415
12493.89 385
12494.94 368
12496.00 380
12497.05 378
12498.11 346
12499.17 345
12500.22 363
12501.28 297
12502.33 336
12503.39 328
12504.44 318
12505.50 311
12506.55 339
12507.61 334
12508.67 314
12509.72 307
12510.78 315
12511.83 332
12512.89 343
12513.94 357
12515.00 337
12516.06 345
12517.11 343
12518.17 331
12519.22 315
12520.28 332
12521.34 326
12522.39 312
12523.45 311
12524.51 299
12525.56 323
12526.62 307
12527.68 292
12528.73 324
12529.79 312
12530.85 285
12531.90 291
12532.96 308
12534.02 315
12535.07 294
12536.13 324
12537.19 293
12538.24 317
12539.30 294
12540.36 311
12541.41 322
12542.47 332
12543.53 330
12544.59 322
12545.64 331
12546.70 329
12547.76 322
12548.82 338
12549.87 369
12550.93 386
12551.99 384
12553.05 368
12554.10 400
12555.16 437
12556.22 421
12557.28 442
12558.33 382
12559.39 389
12560.45 376
12561.51 399
12562.57 422
12563.62 413
12564.68 365
12565.74 357
12566.80 347
12567.86 368
12568.91 364
12569.97 359
12571.03 351
12572.09 336
12573.15 341
12574.21 341
12575.26 338
12576.32 331
12577.38 339
12578.44 316
12579.50 320
12580.56 338
12581.62 324
12582.68 309
12583.73 319
12584.79 328
12585.85 322
12586.91 337
12587.97 347
12589.03 320
12590.09 335
12591.15 337
12592.21 327
12593.27 304
12594.33 308
12595.38 350
12596.44 334
12597.50 324
12598.56 309
12599.62 325
12600.68 327
12601.74 343
12602.80 365
12603.86 369
12604.92 311
12605.98 333
12607.04 319
12608.10 330
12609.16 350
12610.22 328
12611.28 368
12612.34 337
12613.40 350
12614.46 349
12615.52 384
12616.58 349
12617.64 377
12618.70 406
12619.76 412
12620.82 398
12621.88 397
12622.94 361
12624.00 379
12625.07 393
12626.13 419
12627.19 422
12628.25 421
12629.31 422
12630.37 454
12631.43 435
12632.49 432
12633.55 444
12634.61 444
12635.67 381
12636.73 395
12637.80 371
12638.86 406
12639.92 407
12640.98 360
12642.04 372
12643.10 371
12644.16 326
12645.23 340
12646.29 340
12647.35 340
12648.41 335
12649.47 313
12650.53 309
12651.59 330
12652.66 324
12653.72 318
12654.78 313
12655.84 303
12656.90 326
12657.97 346
12659.03 315
12660.09 318
12661.15 320
12662.21 345
12663.28 322
12664.34 324
12665.40 316
12666.46 314
12667.53 321
12668.59 321
12669.65 314
12670.71 327
12671.78 339
12672.84 334
12673.90 329
12674.96 322
12676.03 329
12677.09 359
12678.15 357
12679.22 360
12680.28 324
12681.34 338
12682.40 348
12683.47 356
12684.53 359
12685.59 349
12686.66 357
12687.72 330
12688.78 362
12689.85 324
12690.91 350
12691.97 333
12693.04 342
12694.10 339
12695.16 366
12696.23 357
12697.29 361
12698.35 374
12699.42 408
12700.48 420
12701.55 420
12702.61 375
12703.67 379
12704.74 413
12705.80 423
12706.87 398
12707.93 404
12708.99 410
12710.06 376
12711.12 385
12712.19 416
12713.25 399
12714.32 411
12715.38 399
12716.44 394
12717.51 387
12718.57 395
12719.64 412
12720.70 388
12721.77 411
12722.83 438
12723.90 399
12724.96 411
12726.03 441
12727.09 456
12728.16 448
12729.22 463
12730.29 478
12731.35 466
12732.42 496
12733.48 498
12734.55 479
12735.61 513
12736.68 493
12737.74 538
12738.81 503
12739.87 473
12740.94 424
12742.00 434
12743.07 440
12744.14 425
12745.20 406
12746.27 373
12747.33 405
12748.40 367
12749.46 386
12750.53 363
12751.60 355
12752.66 367
12753.73 355
12754.79 360
12755.86 402
12756.93 378
12757.99 353
12759.06 338
12760.12 317
12761.19 317
12762.26 335
12763.32 338
12764.39 289
12765.46 310
12766.52 301
12767.59 285
12768.66 285
12769.72 318
12770.79 289
12771.86 302
12772.92 302
12773.99 296
12775.06 307
12776.12 289
12777.19 293
12778.26 296
12779.33 317
12780.39 329
12781.46 260
12782.53 283
12783.59 289
12784.66 287
12785.73 284
12786.80 266
12787.86 278
12788.93 280
12790.00 259
12791.07 276
12792.13 298
12793.20 278
12794.27 288
12795.34 282
12796.40 271
12797.47 258
12798.54 261
12799.61 271
12800.68 262
12801.74 277
12802.81 269
12803.88 299
12804.95 263
12806.02 274
12807.09 287
12808.15 261
12809.22 261
12810.29 282
12811.36 266
12812.43 237
12813.50 289
12814.56 265
12815.63 236
12816.70 262
12817.77 272
12818.84 260
12819.91 277
12820.98 267
12822.04 268
12823.11 258
12824.18 297
12825.25 263
12826.32 280
12827.39 270
12828.46 245
12829.53 265
12830.60 254
12831.67 254
12832.74 254
12833.81 253
12834.87 272
12835.94 273
12837.01 269
12838.08 237
12839.15 250
12840.22 226
12841.29 241
12842.36 240
12843.43 240
12844.50 239
12845.57 261
12846.64 239
12847.71 225
12848.78 228
12849.85 253
12850.92 232
12851.99 248
12853.06 241
12854.13 243
12855.20 199
12856.27 224
12857.34 174
12858.41 220
12859.48 218
12860.55 234
12861.62 266
12862.69 242
12863.77 204
12864.84 224
12865.91 218
12866.98 208
12868.05 223
12869.12 216
12870.19 222
12871.26 194
12872.33 193
12873.40 176
12874.47 227
12875.54 232
12876.62 208
12877.69 219
12878.76 195
12879.83 212
12880.90 188
12881.97 204
12883.04 190
12884.12 200
12885.19 204
12886.26 207
12887.33 201
12888.40 206
12889.47 203
12890.54 218
12891.62 216
12892.69 210
12893.76 212
12894.83 201
12895.90 200
12896.98 200
12898.05 212
12899.12 224
12900.19 209
12901.26 192
12902.34 201
12903.41 197
12904.48 206
12905.55 179
12906.63 205
12907.70 169
12908.77 202
12909.84 201
12910.92 184
12911.99 151
12913.06 170
12914.13 187
12915.21 195
12916.28 165
12917.35 171
12918.42 195
12919.50 180
12920.57 177
12921.64 185
12922.72 199
12923.79 171
12924.86 182
12925.94 159
12927.01 162
12928.08 167
12929.16 190
12930.23 174
12931.30 162
12932.38 167
12933.45 170
12934.52 190
12935.60 180
12936.67 194
12937.74 177
12938.82 197
12939.89 190
12940.97 172
12942.04 172
12943.11 201
12944.19 167
12945.26 182
12946.34 182
12947.41 176
12948.48 153
12949.56 162
12950.63 183
12951.71 171
12952.78 171
12953.85 156
12954.93 182
12956.00 180
12957.08 168
12958.15 153
12959.23 182
12960.30 190
12961.38 156
12962.45 150
12963.53 164
12964.60 179
12965.68 170
12966.75 177
12967.83 158
12968.90 181
12969.98 161
12971.05 156
12972.13 147
12973.20 172
12974.28 155
12975.35 186
12976.43 171
12977.50 188
12978.58 188
12979.65 172
12980.73 160
12981.80 162
12982.88 177
12983.95 144
12985.03 167
12986.11 146
12987.18 178
12988.26 154
12989.33 175
12990.41 167
12991.48 179
12992.56 172
12993.64 162
12994.71 184
12995.79 178
12996.86 174
12997.94 185
12999.02 172
13000.09 182
13001.17 181
13002.25 161
13003.32 189
13004.40 181
13005.48 169
13006.55 190
13007.63 179
13008.71 167
13009.78 172
13010.86 166
13011.94 167
13013.01 161
13014.09 165
13015.17 158
13016.24 156
13017.32 157
13018.40 175
13019.47 164
13020.55 172
13021.63 176
13022.71 183
13023.78 197
13024.86 164
13025.94 180
13027.01 196
13028.09 194
13029.17 169
13030.25 198
13031.32 197
13032.40 183
13033.48 159
13034.56 169
13035.64 195
13036.71 165
13037.79 189
13038.87 175
13039.95 185
13041.02 192
13042.10 207
13043.18 170
13044.26 182
13045.34 174
13046.41 187
13047.49 189
13048.57 164
13049.65 187
13050.73 173
13051.81 179
13052.88 152
13053.96 192
13055.04 195
13056.12 197
13057.20 153
13058.28 169
13059.36 179
13060.44 172
13061.51 152
13062.59 167
13063.67 165
13064.75 165
13065.83 161
13066.91 164
13067.99 187
13069.07 148
13070.15 187
13071.23 173
13072.30 193
13073.38 171
13074.46 197
13075.54 172
13076.62 178
13077.70 167
13078.78 195
13079.86 184
13080.94 153
13082.02 151
13083.10 159
13084.18 165
13085.26 174
13086.34 197
13087.42 135
13088.50 170
13089.58 158
13090.66 178
13091.74 180
13092.82 161
13093.90 140
13094.98 174
13096.06 187
13097.14 155
13098.22 156
13099.30 157
13100.38 191
13101.46 196
13102.54 194
13103.62 198
13104.70 204
13105.78 190
13106.86 220
13107.94 194
13109.03 187
13110.11 183
13111.19 185
13112.27 204
13113.35 182
13114.43 192
13115.51 180
13116.59 209
13117.67 185
13118.75 197
13119.84 198
13120.92 180
13122.00 178
13123.08 207
13124.16 212
13125.24 179
13126.32 181
13127.41 201
13128.49 224
13129.57 203
13130.65 184
13131.73 206
13132.81 201
13133.90 179
13134.98 175
13136.06 166
13137.14 201
13138.22 185
13139.30 200
13140.39 182
13141.47 151
13142.55 162
13143.63 174
13144.72 198
13145.80 181
13146.88 185
13147.96 196
13149.04 192
13150.13 200
13151.21 163
13152.29 202
13153.38 189
13154.46 195
13155.54 197
13156.62 181
13157.71 195
13158.79 167
13159.87 197
13160.95 191
13162.04 184
13163.12 196
13164.20 204
13165.29 186
13166.37 163
13167.45 175
13168.54 175
13169.62 182
13170.70 193
13171.79 205
13172.87 188
13173.95 172
13175.04 198
13176.12 228
13177.20 215
13178.29 191
13179.37 173
13180.45 200
13181.54 202
13182.62 196
13183.71 191
13184.79 209
13185.87 203
13186.96 189
13188.04 205
13189.13 221
13190.21 205
13191.29 197
13192.38 210
13193.46 217
13194.55 211
13195.63 191
13196.72 205
13197.80 193
13198.88 206
13199.97 206
13201.05 205
13202.14 219
13203.22 198
13204.31 199
13205.39 198
13206.48 197
13207.56 197
13208.65 208
13209.73 176
13210.82 200
13211.90 210
13212.99 218
13214.07 208
13215.16 213
13216.24 214
13217.33 174
13218.41 188
13219.50 200
13220.58 182
13221.67 195
13222.75 197
13223.84 215
13224.92 210
13226.01 199
13227.10 192
13228.18 217
13229.27 223
13230.35 210
13231.44 196
13232.52 222
13233.61 204
13234.70 199
13235.78 187
13236.87 193
13237.95 188
13239.04 231
13240.13 217
13241.21 211
13242.30 194
13243.39 207
13244.47 201
13245.56 226
13246.64 233
13247.73 224
13248.82 236
13249.90 212
13250.99 213
13252.08 247
13253.16 225
13254.25 240
13255.34 230
13256.42 232
13257.51 230
13258.60 221
13259.69 224
13260.77 231
13261.86 233
13262.95 227
13264.03 218
13265.12 255
13266.21 265
13267.30 233
13268.38 243
13269.47 252
13270.56 238
13271.64 226
13272.73 228
13273.82 231
13274.91 245
13275.99 234
13277.08 257
13278.17 247
13279.26 239
13280.35 236
13281.43 278
13282.52 257
13283.61 257
13284.70 280
13285.79 272
13286.87 265
13287.96 270
13289.05 288
13290.14 307
13291.23 302
13292.31 290
13293.40 291
13294.49 251
13295.58 297
13296.67 278
13297.76 329
13298.85 316
13299.93 293
13301.02 315
13302.11 278
13303.20 322
13304.29 308
13305.38 310
13306.47 320
13307.56 301
13308.64 338
13309.73 344
13310.82 358
13311.91 332
13313.00 314
13314.09 316
13315.18 342
13316.27 330
13317.36 318
13318.45 348
13319.54 352
13320.63 346
13321.72 346
13322.81 329
13323.89 358
13324.98 347
13326.07 333
13327.16 326
13328.25 336
13329.34 338
13330.43 350
13331.52 379
13332.61 372
13333.70 375
13334.79 395
13335.88 380
13336.97 382
13338.06 400
13339.15 398
13340.24 426
13341.33 393
13342.42 420
13343.52 422
13344.61 388
13345.70 373
13346.79 369
13347.88 413
13348.97 392
13350.06 407
13351.15 402
13352.24 409
13353.33 422
13354.42 439
13355.51 428
13356.60 446
13357.69 424
13358.79 443
13359.88 439
13360.97 436
13362.06 455
13363.15 452
13364.24 472
13365.33 472
13366.42 498
13367.51 477
13368.61 505
13369.70 449
13370.79 497
13371.88 489
13372.97 442
13374.06 455
13375.16 450
13376.25 459
13377.34 468
13378.43 438
13379.52 401
13380.61 390
13381.71 388
13382.80 407
13383.89 372
13384.98 388
13386.08 378
13387.17 344
13388.26 336
13389.35 334
13390.44 328
13391.54 335
13392.63 334
13393.72 338
13394.81 338
13395.91 328
13397.00 321
13398.09 334
13399.18 310
13400.28 324
13401.37 336
13402.46 325
13403.56 352
13404.65 298
13405.74 323
13406.83 325
13407.93 343
13409.02 300
13410.11 329
13411.21 327
13412.30 313
13413.39 330
13414.49 314
13415.58 333
13416.67 338
13417.77 331
13418.86 333
13419.95 326
13421.05 332
13422.14 330
13423.23 321
13424.33 323
13425.42 339
13426.52 348
13427.61 296
13428.70 337
13429.80 321
13430.89 355
13431.98 379
13433.08 354
13434.17 353
13435.27 321
13436.36 328
13437.46 321
13438.55 349
13439.64 347
13440.74 338
13441.83 334
13442.93 356
13444.02 359
13445.12 361
13446.21 358
13447.31 382
13448.40 375
13449.50 340
13450.59 388
13451.68 419
13452.78 430
13453.87 409
13454.97 382
13456.06 401
13457.16 387
13458.25 382
13459.35 428
13460.44 390
13461.54 410
13462.64 420
13463.73 427
13464.83 430
13465.92 451
13467.02 415
13468.11 433
13469.21 426
13470.30 427
13471.40 409
13472.49 443
13473.59 450
13474.69 409
13475.78 423
13476.88 430
13477.97 446
13479.07 436
13480.17 424
13481.26 469
13482.36 454
13483.45 461
13484.55 440
13485.65 482
13486.74 448
13487.84 435
13488.93 453
13490.03 473
13491.13 463
13492.22 490
13493.32 483
13494.42 479
13495.51 474
13496.61 497
13497.71 546
13498.80 559
13499.90 553
13501.00 536
13502.09 591
13503.19 553
13504.29 529
13505.38 549
13506.48 584
13507.58 539
13508.68 549
13509.77 521
13510.87 503
13511.97 544
13513.07 537
13514.16 518
13515.26 517
13516.36 499
13517.45 497
13518.55 492
13519.65 470
13520.75 471
13521.85 481
13522.94 467
13524.04 433
13525.14 422
13526.24 406
13527.33 425
13528.43 401
13529.53 411
13530.63 384
13531.73 417
13532.82 414
13533.92 395
13535.02 406
13536.12 373
13537.22 372
13538.32 370
13539.41 388
13540.51 360
13541.61 377
13542.71 357
13543.81 344
13544.91 345
13546.00 335
13547.10 327
13548.20 325
13549.30 305
13550.40 311
13551.50 332
13552.60 315
13553.70 295
13554.80 290
13555.89 325
13556.99 318
13558.09 315
13559.19 331
13560.29 327
13561.39 327
13562.49 325
13563.59 312
13564.69 320
13565.79 339
13566.89 319
13567.99 282
13569.09 311
13570.19 307
13571.29 318
13572.39 323
13573.49 330
13574.59 334
13575.69 294
13576.79 313
13577.88 314
13578.98 324
13580.08 333
13581.19 327
13582.29 310
13583.39 331
13584.49 289
13585.59 292
13586.69 291
13587.79 324
13588.89 332
13589.99 307
13591.09 342
13592.19 339
13593.29 330
13594.39 347
13595.49 351
13596.59 328
13597.69 333
13598.79 295
13599.89 345
13600.99 318
13602.09 339
13603.20 318
13604.30 322
13605.40 304
13606.50 316
13607.60 347
13608.70 355
13609.80 342
13610.90 339
13612.01 321
13613.11 311
13614.21 329
13615.31 341
13616.41 307
13617.51 327
13618.61 317
13619.72 310
13620.82 328
13621.92 320
13623.02 324
13624.12 324
13625.22 319
13626.33 321
13627.43 325
13628.53 331
13629.63 352
13630.73 347
13631.84 340
13632.94 357
13634.04 349
13635.14 325
13636.25 321
13637.35 321
13638.45 320
13639.55 321
13640.65 326
13641.76 333
13642.86 326
13643.96 306
13645.07 327
13646.17 324
13647.27 330
13648.37 311
13649.48 306
13650.58 292
13651.68 297
13652.79 326
13653.89 307
13654.99 293
13656.09 327
13657.20 329
13658.30 331
13659.40 307
13660.51 323
13661.61 325
13662.71 324
13663.82 316
13664.92 324
13666.02 314
13667.13 287
13668.23 311
13669.34 321
13670.44 321
13671.54 320
13672.65 332
13673.75 324
13674.85 314
13675.96 315
13677.06 311
13678.17 301
13679.27 317
13680.37 319
13681.48 331
13682.58 319
13683.69 296
13684.79 287
13685.89 311
13687.00 297
13688.10 316
13689.21 318
13690.31 309
13691.42 332
13692.52 314
13693.63 308
13694.73 333
13695.84 333
13696.94 352
13698.05 332
13699.15 358
13700.25 339
13701.36 360
13702.46 330
13703.57 348
13704.67 340
13705.78 351
13706.89 411
13707.99 375
13709.10 367
13710.20 365
13711.31 374
13712.41 385
13713.52 368
13714.62 349
13715.73 415
13716.83 378
13717.94 380
13719.04 370
13720.15 385
13721.26 379
13722.36 416
13723.47 402
13724.57 432
13725.68 404
13726.79 413
13727.89 429
13729.00 412
13730.10 447
13731.21 420
13732.32 470
13733.42 444
13734.53 415
13735.63 439
13736.74 431
13737.85 439
13738.95 444
13740.06 475
13741.17 466
13742.27 495
13743.38 490
13744.49 468
13745.59 508
13746.70 488
13747.81 495
13748.91 491
13750.02 524
13751.13 522
13752.23 538
13753.34 578
13754.45 568
13755.56 565
13756.66 562
13757.77 618
13758.88 630
13759.98 684
13761.09 719
13762.20 671
13763.31 702
13764.41 742
13765.52 738
13766.63 750
13767.74 772
13768.84 756
13769.95 792
13771.06 780
13772.17 794
13773.28 794
13774.38 818
13775.49 783
13776.60 815
13777.71 789
13778.82 766
13779.92 744
13781.03 736
13782.14 676
13783.25 653
13784.36 606
13785.46 588
13786.57 568
13787.68 565
13788.79 553
13789.90 530
13791.01 507
13792.12 484
13793.22 477
13794.33 435
13795.44 454
13796.55 447
13797.66 467
13798.77 457
13799.88 425
13800.99 421
13802.10 442
13803.20 419
13804.31 438
13805.42 421
13806.53 365
13807.64 406
13808.75 385
13809.86 392
13810.97 364
13812.08 385
13813.19 386
13814.30 365
13815.41 381
13816.52 417
13817.63 381
13818.74 373
13819.84 374
13820.95 363
13822.06 391
13823.17 377
13824.28 369
13825.39 357
13826.50 392
13827.61 383
13828.72 392
13829.83 392
13830.94 378
13832.05 370
13833.16 356
13834.28 359
13835.39 399
13836.50 365
13837.61 373
13838.72 370
13839.83 322
13840.94 351
13842.05 338
13843.16 355
13844.27 368
13845.38 397
13846.49 379
13847.60 406
13848.71 372
13849.82 368
13850.93 355
13852.05 366
13853.16 398
13854.27 365
13855.38 346
13856.49 367
13857.60 358
13858.71 402
13859.82 447
13860.94 395
13862.05 411
13863.16 413
13864.27 370
13865.38 388
13866.49 412
13867.60 398
13868.72 418
13869.83 422
13870.94 408
13872.05 394
13873.16 406
13874.27 442
13875.39 394
13876.50 438
13877.61 446
13878.72 450
13879.83 480
13880.95 460
13882.06 474
13883.17 445
13884.28 446
13885.40 472
13886.51 467
13887.62 509
13888.73 511
13889.85 530
13890.96 532
13892.07 550
13893.18 572
13894.30 577
13895.41 583
13896.52 571
13897.63 573
13898.75 552
13899.86 553
13900.97 565
13902.09 554
13903.20 522
13904.31 499
13905.43 490
13906.54 503
13907.65 465
13908.77 432
13909.88 449
13910.99 385
13912.11 400
13913.22 415
13914.33 425
13915.45 389
13916.56 363
13917.67 374
13918.79 370
13919.90 341
13921.01 390
13922.13 406
13923.24 365
13924.36 387
13925.47 363
13926.58 376
13927.70 365
13928.81 413
13929.93 383
13931.04 388
13932.15 361
13933.27 388
13934.38 345
13935.50 354
13936.61 357
13937.73 385
13938.84 372
13939.95 353
13941.07 354
13942.18 369
13943.30 384
13944.41 342
13945.53 339
13946.64 349
13947.76 377
13948.87 326
13949.99 311
13951.10 320
13952.22 328
13953.33 321
13954.45 338
13955.56 312
13956.68 318
13957.79 334
13958.91 320
13960.02 320
13961.14 338
13962.25 340
13963.37 367
13964.49 334
13965.60 327
13966.72 354
13967.83 336
13968.95 338
13970.06 325
13971.18 336
13972.30 316
13973.41 348
13974.53 326
13975.64 313
13976.76 344
13977.88 353
13978.99 327
13980.11 323
13981.22 322
13982.34 305
13983.46 356
13984.57 328
13985.69 338
13986.80 327
13987.92 351
13989.04 334
13990.15 310
13991.27 325
13992.39 315
13993.50 341
13994.62 360
13995.74 324
13996.85 334
13997.97 330
13999.09 345
14000.21 358
14001.32 355
14002.44 354
14003.56 339
14004.67 338
14005.79 321
14006.91 331
14008.02 346
14009.14 358
14010.26 322
14011.38 328
14012.49 366
14013.61 354
14014.73 356
14015.85 338
14016.96 341
14018.08 347
14019.20 358
14020.32 344
14021.44 375
14022.55 344
14023.67 320
14024.79 333
14025.91 367
14027.02 343
14028.14 340
14029.26 329
14030.38 338
14031.50 338
14032.62 331
14033.73 363
14034.85 363
14035.97 360
14037.09 346
14038.21 369
14039.33 343
14040.44 369
14041.56 362
14042.68 362
14043.80 356
14044.92 339
14046.04 368
14047.16 369
14048.27 400
14049.39 373
14050.51 396
14051.63 400
14052.75 408
14053.87 387
14054.99 396
14056.11 410
14057.23 403
14058.35 410
14059.47 427
14060.59 418
14061.70 435
14062.82 425
14063.94 428
14065.06 424
14066.18 420
14067.30 395
14068.42 427
14069.54 473
14070.66 459
14071.78 472
14072.90 459
14074.02 494
14075.14 481
14076.26 451
14077.38 438
14078.50 481
14079.62 441
14080.74 453
14081.86 439
14082.98 450
14084.10 447
14085.22 435
14086.34 434
14087.46 417
14088.58 428
14089.70 419
14090.82 449
14091.94 441
14093.07 389
14094.19 437
14095.31 471
14096.43 452
14097.55 461
14098.67 457
14099.79 492
14100.91 450
14102.03 463
14103.15 452
14104.27 442
14105.39 445
14106.52 436
14107.64 437
14108.76 401
14109.88 389
14111.00 407
14112.12 386
14113.24 389
14114.37 366
14115.49 387
14116.61 378
14117.73 366
14118.85 338
14119.97 363
14121.10 375
14122.22 368
14123.34 350
14124.46 346
14125.58 359
14126.70 333
14127.83 310
14128.95 368
14130.07 316
14131.19 341
14132.32 334
14133.44 321
14134.56 328
14135.68 299
14136.80 310
14137.93 327
14139.05 295
14140.17 310
14141.29 286
14142.42 299
14143.54 303
14144.66 327
14145.78 329
14146.91 298
14148.03 303
14149.15 300
14150.28 311
14151.40 326
14152.52 289
14153.65 311
14154.77 308
14155.89 312
14157.01 289
14158.14 295
14159.26 306
14160.38 317
14161.51 284
14162.63 294
14163.75 307
14164.88 340
14166.00 291
14167.12 295
14168.25 283
14169.37 298
14170.50 298
14171.62 309
14172.74 294
14173.87 282
14174.99 299
14176.12 279
14177.24 288
14178.36 265
14179.49 263
14180.61 287
14181.74 279
14182.86 272
14183.98 283
14185.11 287
14186.23 289
14187.36 277
14188.48 284
14189.61 263
14190.73 261
14191.85 263
14192.98 255
14194.10 261
14195.23 280
14196.35 271
14197.48 290
14198.60 280
14199.73 264
14200.85 277
14201.98 285
14203.10 246
14204.23 249
14205.35 250
14206.48 272
14207.60 267
14208.73 267
14209.85 252
14210.98 250
14212.10 268
14213.23 261
14214.36 240
14215.48 260
14216.61 238
14217.73 268
14218.86 215
14219.98 256
14221.11 257
14222.23 254
14223.36 241
14224.49 239
14225.61 237
14226.74 210
14227.86 220
14228.99 252
14230.12 284
14231.24 239
14232.37 252
14233.49 231
14234.62 240
14235.75 260
14236.87 231
14238.00 221
14239.13 227
14240.25 258
14241.38 243
14242.51 227
14243.63 228
14244.76 234
14245.89 231
14247.01 258
14248.14 247
14249.27 261
14250.39 226
14251.52 260
14252.65 267
14253.77 273
14254.90 238
14256.03 252
14257.15 248
14258.28 227
14259.41 222
14260.54 196
14261.66 229
14262.79 248
14263.92 212
14265.05 196
14266.17 218
14267.30 205
14268.43 208
14269.56 229
14270.68 204
14271.81 225
14272.94 217
14274.07 242
14275.20 234
14276.32 199
14277.45 189
14278.58 223
14279.71 223
14280.83 222
14281.96 174
14283.09 191
14284.22 200
14285.35 222
14286.48 178
14287.60 212
14288.73 216
14289.86 194
14290.99 202
14292.12 194
14293.25 215
14294.38 214
14295.50 183
14296.63 182
14297.76 185
14298.89 194
14300.02 212
14301.15 206
14302.28 183
14303.41 155
14304.53 186
14305.66 194
14306.79 176
14307.92 185
14309.05 191
14310.18 194
14311.31 198
14312.44 189
14313.57 184
14314.70 178
14315.83 169
14316.96 212
14318.09 210
14319.22 178
14320.35 202
14321.48 183
14322.60 172
14323.73 209
14324.86 167
14325.99 185
14327.12 166
14328.25 165
14329.38 174
14330.51 177
14331.64 193
14332.77 159
14333.90 170
14335.03 180
14336.17 163
14337.30 163
14338.43 182
14339.56 181
14340.69 190
14341.82 187
14342.95 170
14344.08 183
14345.21 182
14346.34 187
14347.47 171
14348.60 187
14349.73 158
14350.86 182
14351.99 180
14353.12 162
14354.26 172
14355.39 184
14356.52 160
14357.65 167
14358.78 164
14359.91 195
14361.04 181
14362.17 181
14363.30 190
14364.44 181
14365.57 181
14366.70 187
14367.83 185
14368.96 175
14370.09 159
14371.23 167
14372.36 187
14373.49 177
14374.62 182
14375.75 175
14376.88 209
14378.02 173
14379.15 193
14380.28 201
14381.41 196
14382.54 164
14383.68 158
14384.81 210
14385.94 180
14387.07 206
14388.21 175
14389.34 165
14390.47 188
14391.60 211
14392.73 195
14393.87 203
14395.00 174
14396.13 180
14397.27 202
14398.40 186
14399.53 187
14400.66 184
14401.80 188
14402.93 192
14404.06 192
14405.19 176
14406.33 174
14407.46 189
14408.59 185
14409.73 180
14410.86 192
14411.99 202
14413.13 209
14414.26 209
14415.39 201
14416.53 194
14417.66 179
14418.79 213
14419.93 218
14421.06 220
14422.19 223
14423.33 228
14424.46 203
14425.60 233
14426.73 227
14427.86 214
14429.00 196
14430.13 204
14431.27 201
14432.40 191
14433.53 189
14434.67 213
14435.80 210
14436.94 204
14438.07 207
14439.21 209
14440.34 219
14441.47 217
14442.61 232
14443.74 216
14444.88 204
14446.01 225
14447.15 208
14448.28 202
14449.42 203
14450.55 215
14451.69 217
14452.82 233
14453.96 211
14455.09 208
14456.23 189
14457.36 220
14458.50 196
14459.63 222
14460.77 206
14461.90 211
14463.04 237
14464.17 216
14465.31 220
14466.44 231
14467.58 226
14468.71 226
14469.85 240
14470.98 231
14472.12 234
14473.26 225
14474.39 228
14475.53 225
14476.66 223
14477.80 223
14478.93 228
14480.07 208
14481.21 226
14482.34 239
14483.48 200
14484.61 197
14485.75 197
14486.89 236
14488.02 230
14489.16 205
14490.30 214
14491.43 225
14492.57 178
14493.70 223
14494.84 221
14495.98 225
14497.11 230
14498.25 216
14499.39 228
14500.52 210
14501.66 217
14502.80 216
14503.93 200
14505.07 222
14506.21 247
14507.35 266
14508.48 271
14509.62 232
14510.76 226
14511.89 214
14513.03 225
14514.17 244
14515.31 242
14516.44 219
14517.58 209
14518.72 218
14519.86 206
14520.99 197
14522.13 213
14523.27 240
14524.41 228
14525.54 197
14526.68 192
14527.82 217
14528.96 223
14530.09 201
14531.23 178
14532.37 207
14533.51 207
14534.65 202
14535.78 200
14536.92 197
14538.06 205
14539.20 193
14540.34 191
14541.48 183
14542.61 189
14543.75 196
14544.89 181
14546.03 166
14547.17 188
14548.31 205
14549.45 224
14550.58 189
14551.72 198
14552.86 186
14554.00 186
14555.14 192
14556.28 195
14557.42 190
14558.56 206
14559.70 217
14560.83 200
14561.97 174
14563.11 195
14564.25 216
14565.39 183
14566.53 192
14567.67 199
14568.81 206
14569.95 180
14571.09 199
14572.23 176
14573.37 180
14574.51 200
14575.65 190
14576.79 210
14577.93 230
14579.07 216
14580.21 215
14581.35 222
14582.49 220
14583.63 191
14584.77 214
14585.91 219
14587.05 226
14588.19 208
14589.33 200
14590.47 237
14591.61 222
14592.75 219
14593.89 210
14595.03 216
14596.17 241
14597.31 223
14598.45 209
14599.59 235
14600.73 214
14601.87 201
14603.01 214
14604.15 247
14605.29 216
14606.43 208
14607.58 218
14608.72 225
14609.86 252
14611.00 245
14612.14 233
14613.28 248
14614.42 251
14615.56 250
14616.70 243
14617.85 233
14618.99 247
14620.13 240
14621.27 252
14622.41 277
14623.55 247
14624.69 258
14625.84 241
14626.98 290
14628.12 301
14629.26 318
14630.40 298
14631.54 324
14632.69 319
14633.83 314
14634.97 318
14636.11 352
14637.25 337
14638.40 323
14639.54 308
14640.68 322
14641.82 337
14642.97 262
14644.11 293
14645.25 266
14646.39 262
14647.54 234
14648.68 226
14649.82 257
14650.96 245
14652.11 226
14653.25 224
14654.39 212
14655.53 191
14656.68 190
14657.82 225
14658.96 214
14660.11 194
14661.25 195
14662.39 196
14663.53 190
14664.68 163
14665.82 203
14666.96 210
14668.11 214
14669.25 199
14670.39 225
14671.54 187
14672.68 181
14673.82 199
14674.97 185
14676.11 196
14677.26 173
14678.40 187
14679.54 156
14680.69 160
14681.83 168
14682.97 162
14684.12 178
14685.26 158
14686.41 198
14687.55 175
14688.69 164
14689.84 165
14690.98 175
14692.13 177
14693.27 175
14694.42 158
14695.56 180
14696.70 164
14697.85 160
14698.99 149
14700.14 189
14701.28 152
14702.43 151
14703.57 143
14704.72 148
14705.86 163
14707.01 172
14708.15 172
14709.30 161
14710.44 146
14711.58 145
14712.73 157
14713.87 169
14715.02 163
14716.17 152
14717.31 149
14718.46 165
14719.60 161
14720.75 158
14721.89 175
14723.04 157
14724.18 148
14725.33 156
14726.47 163
14727.62 160
14728.76 132
14729.91 165
14731.06 158
14732.20 144
14733.35 163
14734.49 175
14735.64 162
14736.79 179
14737.93 127
14739.08 146
14740.22 143
14741.37 156
14742.52 157
14743.66 144
14744.81 163
14745.95 159
14747.10 161
14748.25 158
14749.39 145
14750.54 166
14751.69 161
14752.83 134
14753.98 145
14755.13 150
14756.27 140
14757.42 140
14758.57 150
14759.71 160
14760.86 143
14762.01 141
14763.15 133
14764.30 167
14765.45 161
14766.60 127
14767.74 133
14768.89 142
14770.04 148
14771.18 151
14772.33 140
14773.48 141
14774.63 128
14775.77 150
14776.92 143
14778.07 125
14779.22 145
14780.36 127
14781.51 134
14782.66 134
14783.81 131
14784.96 133
14786.10 140
14787.25 141
14788.40 141
14789.55 144
14790.70 153
14791.84 128
14792.99 132
14794.14 142
14795.29 136
14796.44 142
14797.58 140
14798.73 119
14799.88 115
14801.03 113
14802.18 119
14803.33 144
14804.48 124
14805.62 133
14806.77 120
14807.92 141
14809.07 146
14810.22 139
14811.37 137
14812.52 116
14813.67 112
14814.81 116
14815.96 123
14817.11 108
14818.26 132
14819.41 125
14820.56 130
14821.71 108
14822.86 117
14824.01 120
14825.16 122
14826.31 133
14827.46 134
14828.61 161
14829.76 121
14830.91 125
14832.06 115
14833.20 119
14834.35 119
14835.50 112
14836.65 126
14837.80 126
14838.95 99
14840.10 137
14841.25 124
14842.40 120
14843.55 103
14844.70 124
14845.85 123
14847.00 121
14848.15 136
14849.31 144
14850.46 134
14851.61 109
14852.76 116
14853.91 133
14855.06 139
14856.21 99
14857.36 117
14858.51 125
14859.66 128
14860.81 113
14861.96 124
14863.11 124
14864.26 113
14865.41 111
14866.57 133
14867.72 117
14868.87 102
14870.02 123
14871.17 116
14872.32 118
14873.47 110
14874.62 109
14875.77 104
14876.93 101
14878.08 123
14879.23 100
14880.38 110
14881.53 112
14882.68 121
14883.84 112
14884.99 117
14886.14 115
14887.29 107
14888.44 108
14889.59 104
14890.75 106
14891.90 105
14893.05 104
14894.20 112
14895.35 103
14896.51 110
14897.66 119
14898.81 113
14899.96 120
14901.12 121
14902.27 135
14903.42 119
14904.57 111
14905.73 102
14906.88 97
14908.03 116
14909.18 126
14910.34 112
14911.49 79
14912.64 118
14913.79 119
14914.95 110
14916.10 88
14917.25 97
14918.41 94
14919.56 105
14920.71 116
14921.87 129
14923.02 100
14924.17 108
14925.33 109
14926.48 108
14927.63 112
14928.79 107
14929.94 106
14931.09 115
14932.25 119
14933.40 105
14934.55 133
14935.71 111
14936.86 103
14938.01 110
14939.17 104
14940.32 103
14941.48 93
14942.63 86
14943.78 107
14944.94 101
14946.09 105
14947.25 122
14948.40 105
14949.55 125
14950.71 106
14951.86 119
14953.02 115
14954.17 111
14955.33 85
14956.48 104
14957.63 117
14958.79 106
14959.94 100
14961.10 82
14962.25 112
14963.41 113
14964.56 107
14965.72 109
14966.87 120
14968.03 111
14969.18 108
14970.34 104
14971.49 116
14972.65 103
14973.80 129
14974.96 140
14976.11 128
14977.27 110
14978.42 115
14979.58 110
14980.73 117
14981.89 107
14983.05 108
14984.20 115
14985.36 104
14986.51 107
14987.67 94
14988.82 108
14989.98 108
14991.13 98
14992.29 105
14993.45 94
14994.60 119
14995.76 126
14996.91 88
14998.07 96
14999.23 106
15000.38 115
15001.54 123
15002.70 90
15003.85 105
15005.01 101
15006.16 75
15007.32 92
15008.48 95
15009.63 86
15010.79 100
15011.95 92
15013.10 125
15014.26 105
15015.42 105
15016.57 111
15017.73 92
15018.89 93
15020.04 108
15021.20 117
15022.36 109
15023.52 117
15024.67 100
15025.83 120
15026.99 94
15028.14 120
15029.30 115
15030.46 102
15031.62 108
15032.77 111
15033.93 97
15035.09 91
15036.25 101
15037.40 123
15038.56 98
15039.72 89
15040.88 99
15042.03 111
15043.19 114
15044.35 108
15045.51 105
15046.67 104
15047.82 100
15048.98 114
15050.14 107
15051.30 96
15052.46 87
15053.61 104
15054.77 106
15055.93 96
15057.09 104
15058.25 110
15059.41 99
15060.56 108
15061.72 92
15062.88 88
15064.04 104
15065.20 114
15066.36 93
15067.52 94
15068.68 97
15069.83 85
15070.99 95
15072.15 115
15073.31 107
15074.47 121
15075.63 125
15076.79 114
15077.95 113
15079.11 111
15080.27 115
15081.43 99
15082.58 110
15083.74 94
15084.90 88
15086.06 104
15087.22 97
15088.38 100
15089.54 108
15090.70 84
15091.86 104
15093.02 118
15094.18 112
15095.34 93
15096.50 118
15097.66 113
15098.82 110
15099.98 107
15101.14 98
15102.30 108
15103.46 106
15104.62 87
15105.78 109
15106.94 106
15108.10 114
15109.26 95
15110.42 95
15111.58 100
15112.74 96
15113.90 113
15115.06 115
15116.22 95
15117.39 125
15118.55 121
15119.71 118
15120.87 99
15122.03 96
15123.19 87
15124.35 114
15125.51 119
15126.67 88
15127.83 94
15128.99 111
15130.16 129
15131.32 97
15132.48 108
15133.64 108
15134.80 107
15135.96 121
15137.12 125
15138.28 114
15139.45 123
15140.61 101
15141.77 122
15142.93 96
15144.09 121
15145.25 109
15146.42 99
15147.58 102
15148.74 118
15149.90 121
15151.06 113
15152.23 115
15153.39 99
15154.55 118
15155.71 114
15156.87 128
15158.04 129
15159.20 120
15160.36 117
15161.52 129
15162.69 108
15163.85 113
15165.01 112
15166.17 120
15167.34 129
15168.50 125
15169.66 111
15170.82 108
15171.99 114
15173.15 96
15174.31 122
15175.48 122
15176.64 123
15177.80 116
15178.96 109
15180.13 130
15181.29 141
15182.45 116
15183.62 142
15184.78 144
15185.94 143
15187.11 133
15188.27 123
15189.43 165
15190.60 121
15191.76 136
15192.92 118
15194.09 141
15195.25 149
15196.42 141
15197.58 117
15198.74 131
15199.91 141
15201.07 164
15202.23 158
15203.40 130
15204.56 130
15205.73 118
15206.89 135
15208.05 120
15209.22 149
15210.38 164
15211.55 151
15212.71 116
15213.88 120
15215.04 148
15216.21 147
15217.37 144
15218.53 157
15219.70 144
15220.86 131
15222.03 161
15223.19 169
15224.36 148
15225.52 119
15226.69 161
15227.85 157
15229.02 152
15230.18 156
15231.35 170
15232.51 167
15233.68 146
15234.84 154
15236.01 156
15237.17 169
15238.34 176
15239.50 174
15240.67 152
15241.83 133
15243.00 156
15244.17 168
15245.33 165
15246.50 131
15247.66 161
15248.83 147
15249.99 139
15251.16 158
15252.33 147
15253.49 128
15254.66 139
15255.82 149
15256.99 173
15258.16 139
15259.32 121
15260.49 146
15261.65 137
15262.82 160
15263.99 130
15265.15 112
15266.32 137
15267.49 143
15268.65 135
15269.82 133
15270.98 129
15272.15 136
15273.32 141
15274.48 148
15275.65 131
15276.82 118
15277.99 124
15279.15 149
15280.32 143
15281.49 130
15282.65 104
15283.82 144
15284.99 137
15286.15 112
15287.32 135
15288.49 130
15289.66 140
15290.82 117
15291.99 136
15293.16 141
15294.33 135
15295.49 144
15296.66 126
15297.83 135
15299.00 134
15300.16 137
15301.33 131
15302.50 118
15303.67 132
15304.83 137
15306.00 149
15307.17 131
15308.34 131
15309.51 137
15310.67 132
15311.84 120
15313.01 128
15314.18 150
15315.35 148
15316.52 142
15317.68 128
15318.85 126
15320.02 130
15321.19 143
15322.36 130
15323.53 114
15324.69 119
15325.86 135
15327.03 127
15328.20 130
15329.37 130
15330.54 137
15331.71 128
15332.88 123
15334.05 122
15335.21 139
15336.38 134
15337.55 123
15338.72 114
15339.89 138
15341.06 123
15342.23 138
15343.40 145
15344.57 126
15345.74 110
15346.91 142
15348.08 135
15349.25 141
15350.42 140
15351.58 134
15352.75 132
15353.92 176
15355.09 137
15356.26 136
15357.43 128
15358.60 142
15359.77 151
15360.94 130
15362.11 151
15363.28 147
15364.45 138
15365.62 132
15366.79 145
15367.96 161
15369.13 147
15370.31 150
15371.48 145
15372.65 148
15373.82 142
15374.99 139
15376.16 140
15377.33 136
15378.50 129
15379.67 147
15380.84 132
15382.01 128
15383.18 147
15384.35 131
15385.52 127
15386.69 129
15387.87 145
15389.04 148
15390.21 128
15391.38 127
15392.55 119
15393.72 114
15394.89 126
15396.06 127
15397.24 130
15398.41 134
15399.58 119
15400.75 136
15401.92 134
15403.09 125
15404.26 127
15405.44 144
15406.61 140
15407.78 124
15408.95 131
15410.12 128
15411.30 129
15412.47 119
15413.64 132
15414.81 119
15415.98 125
15417.16 141
15418.33 126
15419.50 106
15420.67 105
15421.84 113
15423.02 127
15424.19 125
15425.36 98
15426.53 122
15427.71 123
15428.88 108
15430.05 111
15431.22 99
15432.40 114
15433.57 107
15434.74 93
15435.92 116
15437.09 105
15438.26 114
15439.43 133
15440.61 108
15441.78 140
15442.95 106
15444.13 114
15445.30 124
15446.47 120
15447.65 108
15448.82 108
15449.99 117
15451.17 113
15452.34 107
15453.51 98
15454.69 99
15455.86 123
15457.03 113
15458.21 96
15459.38 124
15460.56 118
15461.73 112
15462.90 111
15464.08 102
15465.25 109
15466.43 113
15467.60 110
15468.77 112
15469.95 112
15471.12 112
15472.30 113
15473.47 126
15474.64 104
15475.82 110
15476.99 116
15478.17 100
15479.34 119
15480.52 114
15481.69 123
15482.87 113
15484.04 106
15485.22 113
15486.39 109
15487.56 102
15488.74 105
15489.91 103
15491.09 97
15492.26 116
15493.44 120
15494.61 105
15495.79 111
15496.96 98
15498.14 111
15499.32 93
15500.49 123
15501.67 125
15502.84 99
15504.02 114
15505.19 99
15506.37 108
15507.54 127
15508.72 102
15509.89 121
15511.07 113
15512.25 118
15513.42 129
15514.60 93
15515.77 116
15516.95 111
15518.13 127
15519.30 107
15520.48 113
15521.65 113
15522.83 104
15524.01 105
15525.18 107
15526.36 94
15527.53 119
15528.71 122
15529.89 126
15531.06 120
15532.24 114
15533.42 120
15534.59 102
15535.77 119
15536.95 113
15538.12 126
15539.30 130
15540.48 107
15541.65 110
15542.83 123
15544.01 122
15545.18 97
15546.36 97
15547.54 124
15548.72 125
15549.89 132
15551.07 109
15552.25 113
15553.42 128
15554.60 136
15555.78 131
15556.96 127
15558.13 132
15559.31 116
15560.49 113
15561.67 125
15562.84 126
15564.02 133
15565.20 115
15566.38 110
15567.56 120
15568.73 126
15569.91 130
15571.09 120
15572.27 137
15573.45 128
15574.62 139
15575.80 120
15576.98 130
15578.16 130
15579.34 138
15580.52 124
15581.69 108
15582.87 138
15584.05 134
15585.23 128
15586.41 151
15587.59 145
15588.76 154
15589.94 129
15591.12 134
15592.30 156
15593.48 129
15594.66 158
15595.84 163
15597.02 160
15598.20 174
15599.37 158
15600.55 149
15601.73 155
15602.91 168
15604.09 148
15605.27 159
15606.45 168
15607.63 154
15608.81 175
15609.99 149
15611.17 185
15612.35 196
15613.53 181
15614.71 192
15615.89 174
15617.07 182
15618.25 175
15619.43 187
15620.60 195
15621.78 182
15622.96 180
15624.14 172
15625.32 168
15626.50 169
15627.68 174
15628.87 210
15630.05 188
15631.23 194
15632.41 184
15633.59 201
15634.77 193
15635.95 204
15637.13 201
15638.31 221
15639.49 205
15640.67 227
15641.85 229
15643.03 218
15644.21 243
15645.39 194
15646.57 211
15647.75 219
15648.93 221
15650.12 206
15651.30 212
15652.48 215
15653.66 202
15654.84 218
15656.02 213
15657.20 208
15658.38 197
15659.56 242
15660.75 228
15661.93 224
15663.11 215
15664.29 219
15665.47 227
15666.65 239
15667.84 192
15669.02 225
15670.20 218
15671.38 198
15672.56 222
15673.74 194
15674.93 205
15676.11 205
15677.29 183
15678.47 193
15679.65 188
15680.84 185
15682.02 202
15683.20 208
15684.38 184
15685.56 183
15686.75 185
15687.93 196
15689.11 172
15690.29 166
15691.48 180
15692.66 177
15693.84 196
15695.02 206
15696.21 181
15697.39 158
15698.57 175
15699.76 196
15700.94 166
15702.12 204
15703.30 196
15704.49 179
15705.67 198
15706.85 193
15708.04 197
15709.22 182
15710.40 188
15711.59 199
15712.77 201
15713.95 179
15715.14 186
15716.32 193
15717.50 196
15718.69 186
15719.87 206
15721.05 203
15722.24 208
15723.42 175
15724.61 208
15725.79 227
15726.97 207
15728.16 210
15729.34 224
15730.53 225
15731.71 185
15732.89 228
15734.08 192
15735.26 209
15736.45 193
15737.63 200
15738.81 207
15740.00 231
15741.18 223
15742.37 218
15743.55 231
15744.74 241
15745.92 217
15747.11 240
15748.29 258
15749.48 244
15750.66 224
15751.84 251
15753.03 267
15754.21 271
15755.40 268
15756.58 237
15757.77 259
15758.95 239
15760.14 244
15761.32 250
15762.51 231
15763.70 229
15764.88 264
15766.07 258
15767.25 240
15768.44 234
15769.62 227
15770.81 217
15771.99 213
15773.18 226
15774.36 215
15775.55 232
15776.74 233
15777.92 205
15779.11 223
15780.29 228
15781.48 219
15782.67 224
15783.85 213
15785.04 195
15786.22 195
15787.41 197
15788.60 224
15789.78 208
15790.97 203
15792.15 193
15793.34 161
15794.53 166
15795.71 190
15796.90 203
15798.09 185
15799.27 172
15800.46 187
15801.65 202
15802.83 176
15804.02 173
15805.21 177
15806.39 173
15807.58 178
15808.77 199
15809.95 148
15811.14 187
15812.33 172
15813.52 179
15814.70 197
15815.89 172
15817.08 174
15818.26 155
15819.45 179
15820.64 149
15821.83 169
15823.01 166
15824.20 171
15825.39 154
15826.58 164
15827.76 162
15828.95 165
15830.14 180
15831.33 159
15832.52 159
15833.70 176
15834.89 157
15836.08 178
15837.27 196
15838.46 162
15839.64 162
15840.83 139
15842.02 170
15843.21 174
15844.40 174
15845.58 169
15846.77 157
15847.96 159
15849.15 160
15850.34 173
15851.53 198
15852.72 161
15853.90 183
15855.09 183
15856.28 135
15857.47 172
15858.66 156
15859.85 177
15861.04 166
15862.23 183
15863.41 172
15864.60 163
15865.79 165
15866.98 171
15868.17 191
15869.36 194
15870.55 170
15871.74 172
15872.93 167
15874.12 172
15875.31 177
15876.50 183
15877.69 156
15878.88 179
15880.06 159
15881.25 161
15882.44 146
15883.63 138
15884.82 195
15886.01 168
15887.20 164
15888.39 187
15889.58 180
15890.77 187
15891.96 163
15893.15 189
15894.34 187
15895.53 178
15896.72 191
15897.91 204
15899.10 189
15900.30 197
15901.49 212
15902.68 195
15903.87 192
15905.06 200
15906.25 177
15907.44 220
15908.63 201
15909.82 209
15911.01 206
15912.20 234
15913.39 225
15914.58 200
15915.77 198
15916.96 240
15918.16 194
15919.35 196
15920.54 200
15921.73 172
15922.92 206
15924.11 202
15925.30 213
15926.49 203
15927.69 187
15928.88 221
15930.07 204
15931.26 197
15932.45 178
15933.64 204
15934.84 206
15936.03 193
15937.22 185
15938.41 199
15939.60 199
15940.79 178
15941.99 181
15943.18 195
15944.37 164
15945.56 154
15946.75 157
15947.95 151
15949.14 139
15950.33 151
15951.52 146
15952.72 145
15953.91 176
15955.10 152
15956.29 161
15957.49 149
15958.68 140
15959.87 127
15961.06 138
15962.26 138
15963.45 114
15964.64 141
15965.83 140
15967.03 141
15968.22 110
15969.41 126
15970.61 133
15971.80 120
15972.99 114
15974.19 145
15975.38 137
15976.57 127
15977.76 125
15978.96 110
15980.15 111
15981.34 117
15982.54 124
15983.73 132
15984.93 110
15986.12 112
15987.31 128
15988.51 120
15989.70 116
15990.89 101
15992.09 119
15993.28 121
15994.48 113
15995.67 100
15996.86 98
15998.06 113
15999.25 119
16000.45 119
16001.64 100
16002.83 128
16004.03 129
16005.22 127
16006.42 107
16007.61 118
16008.81 111
16010.00 101
16011.19 101
16012.39 106
16013.58 106
16014.78 108
16015.97 115
16017.17 101
16018.36 105
16019.56 108
16020.75 117
16021.95 116
16023.14 111
16024.34 107
16025.53 100
16026.73 86
16027.92 116
16029.12 114
16030.31 126
16031.51 118
16032.70 104
16033.90 97
16035.09 115
16036.29 113
16037.48 122
16038.68 102
16039.88 96
16041.07 113
16042.27 124
16043.46 116
16044.66 96
16045.85 107
16047.05 102
16048.25 115
16049.44 91
16050.64 116
16051.83 111
16053.03 103
16054.23 96
16055.42 109
16056.62 91
16057.82 99
16059.01 103
16060.21 118
16061.40 91
16062.60 103
16063.80 98
16064.99 111
16066.19 95
16067.39 97
16068.58 128
16069.78 109
16070.98 101
16072.17 120
16073.37 104
16074.57 99
16075.76 113
16076.96 90
16078.16 99
16079.36 95
16080.55 104
16081.75 96
16082.95 89
16084.14 101
16085.34 102
16086.54 96
16087.74 104
16088.93 92
16090.13 104
16091.33 93
16092.53 108
16093.72 122
16094.92 118
16096.12 104
16097.32 116
16098.51 96
16099.71 106
16100.91 91
16102.11 106
16103.31 94
16104.50 99
16105.70 96
16106.90 95
16108.10 99
16109.30 92
16110.49 102
16111.69 114
16112.89 88
16114.09 85
16115.29 89
16116.49 108
16117.68 96
16118.88 81
16120.08 89
16121.28 77
16122.48 108
16123.68 94
16124.88 107
16126.08 77
16127.27 93
16128.47 93
16129.67 80
16130.87 87
16132.07 81
16133.27 91
16134.47 84
16135.67 95
16136.87 84
16138.07 90
16139.27 99
16140.46 95
16141.66 82
16142.86 90
16144.06 86
16145.26 90
16146.46 98
16147.66 93
16148.86 102
16150.06 93
16151.26 92
16152.46 97
16153.66 91
16154.86 91
16156.06 97
16157.26 75
16158.46 102
16159.66 82
16160.86 83
16162.06 79
16163.26 97
16164.46 99
16165.66 87
16166.86 91
16168.06 118
16169.26 100
16170.46 113
16171.66 91
16172.86 83
16174.06 96
16175.26 82
16176.47 89
16177.67 105
16178.87 104
16180.07 89
16181.27 86
16182.47 124
16183.67 112
16184.87 102
16186.07 92
16187.27 94
16188.47 98
16189.68 93
16190.88 113
16192.08 81
16193.28 96
16194.48 89
16195.68 106
16196.88 112
16198.08 107
16199.29 96
16200.49 101
16201.69 99
16202.89 94
16204.09 110
16205.29 97
16206.50 100
16207.70 98
16208.90 104
16210.10 107
16211.30 84
16212.51 78
16213.71 113
16214.91 82
16216.11 79
16217.31 105
16218.52 102
16219.72 104
16220.92 98
16222.12 105
16223.33 98
16224.53 111
16225.73 107
16226.93 105
16228.14 107
16229.34 104
16230.54 99
16231.74 110
16232.95 117
16234.15 98
16235.35 113
16236.56 104
16237.76 93
16238.96 98
16240.16 107
16241.37 117
16242.57 113
16243.77 109
16244.98 110
16246.18 106
16247.38 123
16248.59 98
16249.79 107
16250.99 114
16252.20 125
16253.40 128
16254.60 121
16255.81 117
16257.01 102
16258.22 132
16259.42 109
16260.62 121
16261.83 121
16263.03 128
16264.23 120
16265.44 115
16266.64 122
16267.85 130
16269.05 125
16270.25 114
16271.46 109
16272.66 133
16273.87 100
16275.07 140
16276.28 123
16277.48 131
16278.69 107
16279.89 130
16281.09 119
16282.30 116
16283.50 119
16284.71 116
16285.91 123
16287.12 131
16288.32 127
16289.53 125
16290.73 115
16291.94 127
16293.14 125
16294.35 134
16295.55 140
16296.76 111
16297.96 113
16299.17 124
16300.37 133
16301.58 126
16302.78 123
16303.99 151
16305.19 138
16306.40 149
16307.61 134
16308.81 146
16310.02 137
16311.22 110
16312.43 118
16313.63 115
16314.84 116
16316.05 127
16317.25 115
16318.46 118
16319.66 115
16320.87 111
16322.08 129
16323.28 118
16324.49 118
16325.69 108
16326.90 109
16328.11 117
16329.31 119
16330.52 113
16331.73 108
16332.93 112
16334.14 100
16335.35 99
16336.55 102
16337.76 90
16338.97 103
16340.17 104
16341.38 85
16342.59 78
16343.79 92
16345.00 116
16346.21 102
16347.41 109
16348.62 115
16349.83 102
16351.03 126
16352.24 113
16353.45 97
16354.66 87
16355.86 93
16357.07 111
16358.28 95
16359.49 88
16360.69 104
16361.90 99
16363.11 106
16364.32 112
16365.52 102
16366.73 100
16367.94 106
16369.15 85
16370.35 101
16371.56 111
16372.77 82
16373.98 98
16375.19 88
16376.39 95
16377.60 97
16378.81 90
16380.02 88
16381.23 105
16382.44 72
16383.64 102
16384.85 104
16386.06 105
16387.27 71
16388.48 91
16389.69 99
16390.90 82
16392.10 102
16393.31 100
16394.52 113
16395.73 88
16396.94 111
16398.15 83
16399.36 100
16400.57 87
16401.77 94
16402.98 83
16404.19 118
16405.40 95
16406.61 84
16407.82 103
16409.03 76
16410.24 101
16411.45 85
16412.66 98
16413.87 90
16415.08 89
16416.29 96
16417.50 112
16418.71 87
16419.92 90
16421.12 94
16422.33 100
16423.54 99
16424.75 97
16425.96 89
16427.17 97
16428.38 116
16429.59 86
16430.80 100
16432.01 98
16433.22 90
16434.43 93
16435.64 96
16436.86 97
16438.07 96
16439.28 96
16440.49 105
16441.70 74
16442.91 108
16444.12 94
16445.33 78
16446.54 106
16447.75 86
16448.96 92
16450.17 93
16451.38 86
16452.59 93
16453.80 100
16455.02 77
16456.23 94
16457.44 84
16458.65 93
16459.86 100
16461.07 95
16462.28 102
16463.49 102
16464.70 90
16465.92 87
16467.13 76
16468.34 81
16469.55 104
16470.76 94
16471.97 81
16473.19 96
16474.40 79
16475.61 85
16476.82 85
16478.03 79
16479.24 85
16480.46 75
16481.67 94
16482.88 92
16484.09 82
16485.30 83
16486.52 75
16487.73 101
16488.94 94
16490.15 84
16491.37 84
16492.58 95
16493.79 91
16495.00 105
16496.21 89
16497.43 85
16498.64 95
16499.85 90
16501.07 88
16502.28 85
16503.49 98
16504.70 86
16505.92 94
16507.13 89
16508.34 86
16509.56 83
16510.77 90
16511.98 95
16513.19 91
16514.41 89
16515.62 86
16516.83 83
16518.05 86
16519.26 75
16520.47 91
16521.69 96
16522.90 91
16524.11 83
16525.33 94
16526.54 103
16527.76 92
16528.97 92
16530.18 84
16531.40 104
16532.61 88
16533.82 84
16535.04 84
16536.25 104
16537.47 95
16538.68 100
16539.89 96
16541.11 84
16542.32 88
16543.54 88
16544.75 85
16545.97 82
16547.18 103
16548.39 90
16549.61 92
16550.82 94
16552.04 107
16553.25 115
16554.47 97
16555.68 80
16556.90 107
16558.11 111
16559.33 100
16560.54 101
16561.76 102
16562.97 113
16564.19 107
16565.40 91
16566.62 84
16567.83 92
16569.05 99
16570.26 85
16571.48 107
16572.69 89
16573.91 96
16575.12 97
16576.34 96
16577.55 97
16578.77 90
16579.98 87
16581.20 103
16582.42 96
16583.63 95
16584.85 99
16586.06 115
16587.28 92
16588.49 96
16589.71 95
16590.93 82
16592.14 71
16593.36 99
16594.57 88
16595.79 91
16597.01 99
16598.22 95
16599.44 100
16600.66 93
16601.87 85
16603.09 80
16604.30 105
16605.52 74
16606.74 90
16607.95 79
16609.17 86
16610.39 85
16611.60 87
16612.82 80
16614.04 86
16615.25 87
16616.47 83
16617.69 84
16618.91 73
16620.12 74
16621.34 76
16622.56 86
16623.77 74
16624.99 75
16626.21 73
16627.43 74
16628.64 82
16629.86 79
16631.08 78
16632.30 81
16633.51 82
16634.73 92
16635.95 85
16637.17 75
16638.38 92
16639.60 75
16640.82 93
16642.04 77
16643.26 85
16644.47 92
16645.69 88
16646.91 82
16648.13 84
16649.35 78
16650.56 82
16651.78 81
16653.00 88
16654.22 86
16655.44 77
16656.65 86
16657.87 80
16659.09 86
16660.31 68
16661.53 86
16662.75 100
16663.97 65
16665.18 66
16666.40 92
16667.62 72
16668.84 92
16670.06 97
16671.28 77
16672.50 76
16673.72 87
16674.94 76
16676.15 85
16677.37 95
16678.59 81
16679.81 81
16681.03 80
16682.25 89
16683.47 63
16684.69 89
16685.91 87
16687.13 96
16688.35 72
16689.57 98
16690.79 89
16692.01 90
16693.23 75
16694.45 74
16695.67 77
16696.89 79
16698.11 82
16699.33 77
16700.55 76
16701.77 70
16702.99 93
16704.21 65
16705.43 82
16706.65 72
16707.87 82
16709.09 78
16710.31 59
16711.53 83
16712.75 89
16713.97 87
16715.19 73
16716.41 73
16717.63 76
16718.85 80
16720.07 78
16721.29 83
16722.51 71
16723.73 86
16724.95 77
16726.18 78
16727.40 71
16728.62 70
16729.84 68
16731.06 80
16732.28 92
16733.50 78
16734.72 81
16735.94 74
16737.17 81
16738.39 75
16739.61 93
16740.83 85
16742.05 66
16743.27 86
16744.49 82
16745.72 79
16746.94 77
16748.16 68
16749.38 68
16750.60 79
16751.83 84
16753.05 78
16754.27 63
16755.49 77
16756.71 66
16757.94 88
16759.16 75
16760.38 98
16761.60 83
16762.82 92
16764.05 70
16765.27 84
16766.49 65
16767.71 75
16768.94 84
16770.16 76
16771.38 93
16772.60 72
16773.83 73
16775.05 79
16776.27 65
16777.49 65
16778.72 90
16779.94 77
16781.16 86
16782.39 83
16783.61 89
16784.83 70
16786.06 81
16787.28 89
16788.50 86
16789.73 77
16790.95 73
16792.17 85
16793.40 72
16794.62 90
16795.84 72
16797.07 78
16798.29 75
16799.51 73
16800.74 80
16801.96 85
16803.18 82
16804.41 81
16805.63 94
16806.86 81
16808.08 74
16809.30 68
16810.53 73
16811.75 68
16812.98 79
16814.20 74
16815.42 83
16816.65 90
16817.87 88
16819.10 74
16820.32 86
16821.54 105
16822.77 72
16823.99 81
16825.22 91
16826.44 86
16827.67 89
16828.89 89
16830.12 70
16831.34 93
16832.57 83
16833.79 78
16835.02 87
16836.24 98
16837.47 85
16838.69 88
16839.92 87
16841.14 85
16842.37 110
16843.59 93
16844.82 97
16846.04 96
16847.27 87
16848.49 78
16849.72 95
16850.94 92
16852.17 107
16853.39 88
16854.62 87
16855.85 98
16857.07 87
16858.30 99
16859.52 100
16860.75 103
16861.97 109
16863.20 116
16864.43 110
16865.65 110
16866.88 108
16868.10 125
16869.33 115
16870.56 103
16871.78 92
16873.01 125
16874.24 112
16875.46 110
16876.69 110
16877.92 122
16879.14 127
16880.37 123
16881.59 120
16882.82 119
16884.05 132
16885.27 123
16886.50 113
16887.73 118
16888.96 122
16890.18 129
16891.41 123
16892.64 118
16893.86 109
16895.09 117
16896.32 118
16897.54 125
16898.77 116
16900.00 110
16901.23 116
16902.45 130
16903.68 121
16904.91 107
16906.14 97
16907.36 106
16908.59 101
16909.82 108
16911.05 103
16912.27 95
16913.50 108
16914.73 132
16915.96 123
16917.19 95
16918.41 117
16919.64 132
16920.87 119
16922.10 118
16923.33 111
16924.55 104
16925.78 108
16927.01 86
16928.24 96
16929.47 95
16930.69 96
16931.92 106
16933.15 111
16934.38 111
16935.61 110
16936.84 92
16938.07 106
16939.29 98
16940.52 112
16941.75 105
16942.98 83
16944.21 82
16945.44 108
16946.67 113
16947.90 96
16949.13 87
16950.35 92
16951.58 99
16952.81 92
16954.04 107
16955.27 93
16956.50 85
16957.73 95
16958.96 82
16960.19 83
16961.42 92
16962.65 91
16963.88 93
16965.11 75
16966.34 85
16967.57 97
16968.80 110
16970.03 88
16971.26 75
16972.49 112
16973.72 98
16974.95 99
16976.18 91
16977.41 99
16978.64 85
16979.87 83
16981.10 90
16982.33 87
16983.56 84
16984.79 87
16986.02 115
16987.25 88
16988.48 93
16989.71 88
16990.94 80
16992.17 102
16993.40 90
16994.63 78
16995.86 94
16997.09 111
16998.32 79
16999.55 90
17000.79 99
17002.02 93
17003.25 83
17004.48 91
17005.71 74
17006.94 95
17008.17 87
17009.40 85
17010.63 91
17011.87 93
17013.10 90
17014.33 74
17015.56 90
17016.79 87
17018.02 82
17019.25 91
17020.49 84
17021.72 100
17022.95 89
17024.18 94
17025.41 93
17026.64 84
17027.88 104
17029.11 83
17030.34 85
17031.57 84
17032.80 78
17034.04 85
17035.27 70
17036.50 90
17037.73 91
17038.97 106
17040.20 78
17041.43 70
17042.66 76
17043.90 90
17045.13 90
17046.36 86
17047.59 85
17048.83 82
17050.06 92
17051.29 78
17052.52 90
17053.76 89
17054.99 68
17056.22 78
17057.46 87
17058.69 60
17059.92 76
17061.15 75
17062.39 74
17063.62 87
17064.85 92
17066.09 89
17067.32 73
17068.55 77
17069.79 91
17071.02 72
17072.25 64
17073.49 82
17074.72 80
17075.96 73
17077.19 81
17078.42 73
17079.66 68
17080.89 79
17082.12 55
17083.36 78
17084.59 68
17085.83 87
17087.06 82
17088.29 91
17089.53 73
17090.76 92
17092.00 79
17093.23 76
17094.46 73
17095.70 75
17096.93 77
17098.17 71
17099.40 78
17100.64 68
17101.87 67
17103.11 66
17104.34 79
17105.58 87
17106.81 70
17108.05 77
17109.28 65
17110.51 78
17111.75 64
17112.98 74
17114.22 69
17115.45 80
17116.69 69
17117.93 76
17119.16 70
17120.40 80
17121.63 73
17122.87 78
17124.10 68
17125.34 74
17126.57 85
17127.81 71
17129.04 58
17130.28 64
17131.51 90
17132.75 85
17133.99 86
17135.22 81
17136.46 73
17137.69 79
17138.93 70
17140.17 64
17141.40 50
17142.64 68
17143.87 83
17145.11 72
17146.35 85
17147.58 74
17148.82 65
17150.05 70
17151.29 79
17152.53 67
17153.76 70
17155.00 63
17156.24 79
17157.47 74
17158.71 61
17159.95 65
17161.18 60
17162.42 66
17163.66 69
17164.89 61
17166.13 65
17167.37 60
17168.60 57
17169.84 71
17171.08 62
17172.32 69
17173.55 59
17174.79 46
17176.03 65
17177.26 69
17178.50 72
17179.74 53
17180.98 59
17182.21 80
17183.45 73
17184.69 55
17185.93 65
17187.16 75
17188.40 68
17189.64 75
17190.88 74
17192.12 66
17193.35 68
17194.59 59
17195.83 66
17197.07 66
17198.31 62
17199.54 74
17200.78 68
17202.02 68
17203.26 56
17204.50 85
17205.73 80
17206.97 65
17208.21 65
17209.45 54
17210.69 68
17211.93 76
17213.17 72
17214.40 62
17215.64 62
17216.88 66
17218.12 70
17219.36 62
17220.60 68
17221.84 69
17223.08 63
17224.31 74
17225.55 74
17226.79 56
17228.03 48
17229.27 76
17230.51 72
17231.75 57
17232.99 42
17234.23 63
17235.47 60
17236.71 76
17237.95 67
17239.19 77
17240.43 65
17241.66 60
17242.90 74
17244.14 65
17245.38 49
17246.62 55
17247.86 77
17249.10 57
17250.34 77
17251.58 63
17252.82 57
17254.06 61
17255.30 56
17256.54 61
17257.78 66
17259.02 74
17260.26 74
17261.50 76
17262.74 73
17263.99 72
17265.23 59
17266.47 58
17267.71 55
17268.95 57
17270.19 68
17271.43 72
17272.67 67
17273.91 57
17275.15 62
17276.39 54
17277.63 50
17278.87 54
17280.11 53
17281.36 54
17282.60 59
17283.84 60
17285.08 67
17286.32 62
17287.56 74
17288.80 64
17290.04 68
17291.29 53
17292.53 73
17293.77 68
17295.01 63
17296.25 66
17297.49 63
17298.73 69
17299.98 67
17301.22 58
17302.46 65
17303.70 58
17304.94 57
17306.19 58
17307.43 58
17308.67 61
17309.91 59
17311.15 62
17312.40 54
17313.64 80
17314.88 65
17316.12 61
17317.37 55
17318.61 68
17319.85 56
17321.09 48
17322.33 59
17323.58 71
17324.82 67
17326.06 56
17327.31 70
17328.55 63
17329.79 46
17331.03 48
17332.28 70
17333.52 62
17334.76 71
17336.01 68
17337.25 62
17338.49 53
17339.73 48
17340.98 55
17342.22 56
17343.46 54
17344.71 57
17345.95 56
17347.19 55
17348.44 56
17349.68 55
17350.92 76
17352.17 47
17353.41 55
17354.66 60
17355.90 62
17357.14 53
17358.39 62
17359.63 47
17360.87 59
17362.12 57
17363.36 62
17364.61 57
17365.85 55
17367.09 64
17368.34 80
17369.58 62
17370.83 67
17372.07 53
17373.32 63
17374.56 81
17375.80 56
17377.05 50
17378.29 53
17379.54 72
17380.78 51
17382.03 51
17383.27 51
17384.52 44
17385.76 57
17387.01 67
17388.25 61
17389.50 51
17390.74 54
17391.99 85
17393.23 67
17394.48 67
17395.72 51
17396.97 61
17398.21 70
17399.46 62
17400.70 54
17401.95 59
17403.19 54
17404.44 46
17405.68 49
17406.93 59
17408.18 54
17409.42 66
17410.67 65
17411.91 55
17413.16 48
17414.40 61
17415.65 71
17416.90 57
17418.14 36
17419.39 64
17420.63 62
17421.88 56
17423.13 48
17424.37 60
17425.62 64
17426.86 55
17428.11 59
17429.36 62
17430.60 56
17431.85 50
17433.10 63
17434.34 58
17435.59 68
17436.84 68
17438.08 56
17439.33 63
17440.58 54
17441.82 53
17443.07 61
17444.32 73
17445.56 58
17446.81 47
17448.06 70
17449.30 62
17450.55 70
17451.80 77
17453.05 55
17454.29 61
17455.54 48
17456.79 57
17458.04 67
17459.28 42
17460.53 46
17461.78 53
17463.03 65
17464.27 41
17465.52 70
17466.77 54
17468.02 64
17469.26 65
17470.51 61
17471.76 65
17473.01 68
17474.25 66
17475.50 58
17476.75 64
17478.00 57
17479.25 73
17480.50 83
17481.74 77
17482.99 63
17484.24 68
17485.49 57
17486.74 82
17487.99 57
17489.23 61
17490.48 62
17491.73 67
17492.98 80
17494.23 65
17495.48 70
17496.73 60
17497.97 86
17499.22 62
17500.47 61
17501.72 50
17502.97 60
17504.22 62
17505.47 63
17506.72 49
17507.97 58
17509.22 75
17510.46 57
17511.71 68
17512.96 67
17514.21 65
17515.46 66
17516.71 72
17517.96 59
17519.21 83
17520.46 66
17521.71 62
17522.96 73
17524.21 52
17525.46 58
17526.71 76
17527.96 74
17529.21 68
17530.46 60
17531.71 65
17532.96 72
17534.21 60
17535.46 62
17536.71 69
17537.96 76
17539.21 78
17540.46 78
17541.71 78
17542.96 63
17544.21 60
17545.46 85
17546.71 74
17547.96 53
17549.21 61
17550.46 73
17551.71 78
17552.97 68
17554.22 71
17555.47 57
17556.72 76
17557.97 66
17559.22 62
17560.47 76
17561.72 57
17562.97 66
17564.22 83
17565.48 76
17566.73 69
17567.98 59
17569.23 82
17570.48 70
17571.73 70
17572.98 46
17574.24 49
17575.49 64
17576.74 74
17577.99 66
17579.24 80
17580.49 70
17581.75 58
17583.00 67
17584.25 62
17585.50 65
17586.75 70
17588.00 65
17589.26 64
17590.51 61
17591.76 72
17593.01 71
17594.27 71
17595.52 62
17596.77 68
17598.02 78
17599.27 71
17600.53 78
17601.78 70
17603.03 62
17604.28 64
17605.54 77
17606.79 69
17608.04 75
17609.30 60
17610.55 73
17611.80 66
17613.05 84
17614.31 76
17615.56 66
17616.81 66
17618.07 64
17619.32 73
17620.57 77
17621.83 77
17623.08 71
17624.33 83
17625.59 83
17626.84 67
17628.09 50
17629.35 84
17630.60 96
17631.85 70
17633.11 61
17634.36 66
17635.61 70
17636.87 67
17638.12 80
17639.38 78
17640.63 56
17641.88 61
17643.14 77
17644.39 73
17645.65 59
17646.90 54
17648.15 52
17649.41 78
17650.66 97
17651.92 68
17653.17 69
17654.42 58
17655.68 55
17656.93 62
17658.19 67
17659.44 66
17660.70 59
17661.95 70
17663.21 62
17664.46 61
17665.72 59
17666.97 61
17668.23 67
17669.48 65
17670.74 56
17671.99 56
17673.25 47
17674.50 69
17675.76 70
17677.01 65
17678.27 55
17679.52 61
17680.78 70
17682.03 66
17683.29 67
17684.54 58
17685.80 68
17687.05 69
17688.31 66
17689.57 65
17690.82 65
17692.08 78
17693.33 61
17694.59 50
17695.84 45
17697.10 50
17698.36 62
17699.61 65
17700.87 62
17702.12 64
17703.38 47
17704.64 77
17705.89 59
17707.15 55
17708.40 56
17709.66 65
17710.92 56
17712.17 73
17713.43 52
17714.69 69
17715.94 72
17717.20 50
17718.46 61
17719.71 50
17720.97 68
17722.23 54
17723.48 61
17724.74 67
17726.00 66
17727.25 62
17728.51 64
17729.77 64
17731.03 63
17732.28 68
17733.54 68
17734.80 57
17736.05 67
17737.31 60
17738.57 52
17739.83 63
17741.08 55
17742.34 55
17743.60 55
17744.86 55
17746.11 60
17747.37 78
17748.63 68
17749.89 59
17751.15 68
17752.40 70
17753.66 46
17754.92 57
17756.18 70
17757.43 63
17758.69 54
17759.95 46
17761.21 61
17762.47 56
17763.73 70
17764.98 58
17766.24 51
17767.50 50
17768.76 56
17770.02 59
17771.28 73
17772.53 70
17773.79 56
17775.05 56
17776.31 80
17777.57 54
17778.83 48
17780.09 44
17781.35 48
17782.60 44
17783.86 60
17785.12 49
17786.38 49
17787.64 60
17788.90 61
17790.16 56
17791.42 63
17792.68 51
17793.94 44
17795.20 56
17796.46 77
17797.72 68
17798.97 62
17800.23 61
17801.49 53
17802.75 57
17804.01 68
17805.27 52
17806.53 60
17807.79 55
17809.05 59
17810.31 54
17811.57 51
17812.83 65
17814.09 63
17815.35 54
17816.61 68
17817.87 44
17819.13 47
17820.39 47
17821.65 55
17822.91 59
17824.17 76
17825.43 53
17826.69 62
17827.96 56
17829.22 51
17830.48 52
17831.74 67
17833.00 54
17834.26 56
17835.52 48
17836.78 54
17838.04 63
17839.30 56
17840.56 52
17841.82 57
17843.09 51
17844.35 41
17845.61 53
17846.87 68
17848.13 58
17849.39 69
17850.65 44
17851.91 59
17853.18 59
17854.44 60
17855.70 53
17856.96 55
17858.22 56
17859.48 51
17860.74 60
17862.01 50
17863.27 54
17864.53 48
17865.79 57
17867.05 52
17868.32 55
17869.58 61
17870.84 54
17872.10 61
17873.36 49
17874.63 45
17875.89 56
17877.15 55
17878.41 59
17879.68 57
17880.94 52
17882.20 58
17883.46 68
17884.73 62
17885.99 64
17887.25 68
17888.51 51
17889.78 56
17891.04 63
17892.30 53
17893.56 59
17894.83 45
17896.09 56
17897.35 59
17898.62 52
17899.88 66
17901.14 56
17902.41 70
17903.67 43
17904.93 49
17906.20 42
17907.46 57
17908.72 53
17909.99 49
17911.25 55
17912.51 46
17913.78 63
17915.04 59
17916.30 53
17917.57 61
17918.83 56
17920.09 57
17921.36 57
17922.62 58
17923.89 55
17925.15 61
17926.41 61
17927.68 74
17928.94 51
17930.21 58
17931.47 50
17932.73 77
17934.00 57
17935.26 52
17936.53 48
17937.79 54
17939.06 51
17940.32 63
17941.59 70
17942.85 46
17944.11 61
17945.38 55
17946.64 58
17947.91 67
17949.17 57
17950.44 45
17951.70 58
17952.97 53
17954.23 51
17955.50 52
17956.76 52
17958.03 38
17959.29 57
17960.56 60
17961.82 65
17963.09 54
17964.35 40
17965.62 55
17966.89 63
17968.15 80
17969.42 53
17970.68 67
17971.95 47
17973.21 53
17974.48 69
17975.74 66
17977.01 50
17978.28 59
17979.54 75
17980.81 61
17982.07 53
17983.34 45
17984.61 65
17985.87 65
17987.14 50
17988.40 48
17989.67 57
17990.94 64
17992.20 58
17993.47 40
17994.74 49
17996.00 61
17997.27 62
17998.54 43
17999.80 39
18001.07 64
18002.34 52
18003.60 58
18004.87 42
18006.14 50
18007.40 64
18008.67 61
18009.94 47
18011.20 46
18012.47 57
18013.74 59
18015.00 64
18016.27 51
18017.54 48
18018.81 55
18020.07 72
18021.34 69
18022.61 44
18023.88 48
18025.14 51
18026.41 63
18027.68 44
18028.95 44
18030.21 54
18031.48 61
18032.75 63
18034.02 47
18035.28 54
18036.55 58
18037.82 58
18039.09 62
18040.36 60
18041.62 50
18042.89 45
18044.16 74
18045.43 56
18046.70 61
18047.97 46
18049.23 71
18050.50 55
18051.77 44
18053.04 49
18054.31 53
18055.58 70
18056.84 64
18058.11 62
18059.38 46
18060.65 53
18061.92 53
18063.19 54
18064.46 57
18065.73 50
18067.00 57
18068.26 50
18069.53 45
18070.80 45
18072.07 43
18073.34 53
18074.61 59
18075.88 50
18077.15 59
18078.42 54
18079.69 60
18080.96 53
18082.23 55
18083.50 55
18084.77 68
18086.03 49
18087.30 65
18088.57 65
18089.84 59
18091.11 51
18092.38 57
18093.65 51
18094.92 56
18096.19 53
18097.46 57
18098.73 61
18100.00 51
18101.27 65
18102.54 55
18103.81 44
18105.08 51
18106.35 57
18107.63 36
18108.90 57
18110.17 59
18111.44 59
18112.71 44
18113.98 53
18115.25 54
18116.52 41
18117.79 50
18119.06 67
18120.33 68
18121.60 49
18122.87 47
18124.14 49
18125.42 63
18126.69 53
18127.96 50
18129.23 51
18130.50 58
18131.77 59
18133.04 62
18134.31 45
18135.58 40
18136.86 54
18138.13 56
18139.40 55
18140.67 49
18141.94 41
18143.21 55
18144.49 61
18145.76 63
18147.03 60
18148.30 65
18149.57 67
18150.84 48
18152.12 51
18153.39 48
18154.66 57
18155.93 53
18157.20 63
18158.48 69
18159.75 58
18161.02 61
18162.29 77
18163.57 59
18164.84 34
18166.11 45
18167.38 79
18168.66 62
18169.93 55
18171.20 69
18172.47 64
18173.75 56
18175.02 50
18176.29 55
18177.56 52
18178.84 49
18180.11 49
18181.38 61
18182.66 59
18183.93 50
18185.20 52
18186.48 54
18187.75 52
18189.02 49
18190.30 57
18191.57 54
18192.84 71
18194.12 45
18195.39 51
18196.66 57
18197.94 40
18199.21 47
18200.48 37
18201.76 46
18203.03 53
18204.30 52
18205.58 56
18206.85 75
18208.13 65
18209.40 54
18210.67 56
18211.95 47
18213.22 50
18214.50 68
18215.77 47
18217.04 48
18218.32 53
18219.59 59
18220.87 69
18222.14 61
18223.42 55
18224.69 45
18225.97 56
18227.24 65
18228.51 54
18229.79 45
18231.06 61
18232.34 49
18233.61 66
18234.89 62
18236.16 69
18237.44 53
18238.71 70
18239.99 61
18241.26 54
18242.54 67
18243.81 62
18245.09 55
18246.36 54
18247.64 64
18248.91 65
18250.19 73
18251.47 55
18252.74 48
18254.02 66
18255.29 65
18256.57 47
18257.84 70
18259.12 62
18260.39 53
18261.67 61
18262.95 59
18264.22 62
18265.50 53
18266.77 53
18268.05 45
18269.33 50
18270.60 50
18271.88 55
18273.15 54
18274.43 51
18275.71 50
18276.98 62
18278.26 61
18279.54 41
18280.81 60
18282.09 56
18283.37 76
18284.64 56
18285.92 57
18287.20 50
18288.47 61
18289.75 59
18291.03 61
18292.30 56
18293.58 55
18294.86 70
18296.13 67
18297.41 63
18298.69 48
18299.96 55
18301.24 62
18302.52 54
18303.80 52
18305.07 57
18306.35 30
18307.63 59
18308.91 46
18310.18 51
18311.46 55
18312.74 55
18314.02 40
18315.29 62
18316.57 55
18317.85 63
18319.13 75
18320.40 51
18321.68 49
18322.96 56
18324.24 64
18325.52 52
18326.79 79
18328.07 57
18329.35 62
18330.63 61
18331.91 58
18333.19 56
18334.46 52
18335.74 43
18337.02 71
18338.30 63
18339.58 45
18340.86 62
18342.13 57
18343.41 52
18344.69 50
18345.97 68
18347.25 60
18348.53 58
18349.81 55
18351.09 53
18352.36 57
18353.64 57
18354.92 56
18356.20 69
18357.48 50
18358.76 66
18360.04 54
18361.32 46
18362.60 63
18363.88 46
18365.16 52
18366.44 60
18367.72 43
18369.00 39
18370.27 56
18371.55 58
18372.83 65
18374.11 54
18375.39 67
18376.67 51
18377.95 61
18379.23 52
18380.51 53
18381.79 43
18383.07 47
18384.35 73
18385.63 52
18386.91 39
18388.19 49
18389.47 52
18390.75 54
18392.03 51
18393.31 46
18394.60 58
18395.88 51
18397.16 46
18398.44 59
18399.72 65
18401.00 58
18402.28 51
18403.56 58
18404.84 48
18406.12 50
18407.40 58
18408.68 72
18409.96 48
18411.24 49
18412.53 42
18413.81 59
18415.09 66
18416.37 43
18417.65 66
18418.93 45
18420.21 35
18421.49 51
18422.78 50
18424.06 57
18425.34 52
18426.62 58
18427.90 58
18429.18 41
18430.46 48
18431.75 44
18433.03 56
18434.31 51
18435.59 58
18436.87 48
18438.16 47
18439.44 47
18440.72 40
18442.00 54
18443.28 54
18444.57 59
18445.85 49
18447.13 52
18448.41 48
18449.70 53
18450.98 65
18452.26 69
18453.54 47
18454.83 48
18456.11 56
18457.39 58
18458.67 56
18459.96 52
18461.24 42
18462.52 58
18463.80 45
18465.09 44
18466.37 56
18467.65 56
18468.94 58
18470.22 38
18471.50 49
18472.78 56
18474.07 69
18475.35 61
18476.63 53
18477.92 65
18479.20 56
18480.48 57
18481.77 54
18483.05 51
18484.34 69
18485.62 66
18486.90 70
18488.19 59
18489.47 59
18490.75 53
18492.04 46
18493.32 59
18494.61 49
18495.89 61
18497.17 59
18498.46 63
18499.74 71
18501.03 61
18502.31 48
18503.59 65
18504.88 59
18506.16 66
18507.45 54
18508.73 45
18510.02 73
18511.30 70
18512.58 61
18513.87 49
18515.15 67
18516.44 46
18517.72 35
18519.01 53
18520.29 52
18521.58 51
18522.86 65
18524.15 50
18525.43 58
18526.72 48
18528.00 41
18529.29 40
18530.57 60
18531.86 50
18533.14 48
18534.43 47
18535.71 64
18537.00 69
18538.28 64
18539.57 56
18540.86 50
18542.14 64
18543.43 50
18544.71 63
18546.00 63
18547.28 66
18548.57 58
18549.85 40
18551.14 54
18552.43 53
18553.71 52
18555.00 50
18556.28 49
18557.57 42
18558.86 52
18560.14 53
18561.43 56
18562.72 49
18564.00 53
18565.29 44
18566.57 56
18567.86 62
18569.15 51
18570.43 46
18571.72 52
18573.01 61
18574.29 50
18575.58 68
18576.87 51
18578.15 52
18579.44 57
18580.73 56
18582.01 48
18583.30 53
18584.59 48
18585.88 60
18587.16 72
18588.45 48
18589.74 52
18591.02 51
18592.31 46
18593.60 65
18594.89 49
18596.17 57
18597.46 57
18598.75 46
18600.04 57
18601.32 63
18602.61 53
18603.90 63
18605.19 62
18606.47 66
18607.76 57
18609.05 66
18610.34 63
18611.63 49
18612.91 64
18614.20 65
18615.49 71
18616.78 81
18618.07 51
18619.35 66
18620.64 69
18621.93 68
18623.22 55
18624.51 60
18625.80 56
18627.09 66
18628.37 60
18629.66 60
18630.95 72
18632.24 76
18633.53 50
18634.82 52
18636.11 55
18637.39 53
18638.68 59
18639.97 51
18641.26 51
18642.55 55
18643.84 61
18645.13 52
18646.42 48
18647.71 61
18649.00 53
18650.29 54
18651.58 60
18652.86 50
18654.15 60
18655.44 60
18656.73 58
18658.02 65
18659.31 46
18660.60 52
18661.89 44
18663.18 74
18664.47 60
18665.76 55
18667.05 51
18668.34 48
18669.63 57
18670.92 53
18672.21 41
18673.50 38
18674.79 54
18676.08 49
18677.37 43
18678.66 41
18679.95 54
18681.24 56
18682.53 53
18683.82 44
18685.11 57
18686.40 53
18687.69 53
18688.99 56
18690.28 52
18691.57 50
18692.86 49
18694.15 63
18695.44 52
18696.73 78
18698.02 53
18699.31 57
18700.60 56
18701.89 60
18703.19 53
18704.48 46
18705.77 53
18707.06 59
18708.35 60
18709.64 55
18710.93 42
18712.22 43
18713.52 62
18714.81 45
18716.10 39
18717.39 35
18718.68 54
18719.97 63
18721.27 57
18722.56 58
18723.85 71
18725.14 61
18726.43 49
18727.72 54
18729.02 53
18730.31 59
18731.60 55
18732.89 55
18734.19 35
18735.48 58
18736.77 55
18738.06 65
18739.35 50
18740.65 58
18741.94 55
18743.23 64
18744.52 45
18745.82 57
18747.11 60
18748.40 67
18749.70 55
18750.99 48
18752.28 57
18753.57 58
18754.87 59
18756.16 49
18757.45 33
18758.75 38
18760.04 47
18761.33 55
18762.63 47
18763.92 50
18765.21 54
18766.50 70
18767.80 46
18769.09 54
18770.38 44
18771.68 41
18772.97 48
18774.27 42
18775.56 50
18776.85 53
18778.15 35
18779.44 36
18780.73 56
18782.03 46
18783.32 49
18784.62 54
18785.91 68
18787.20 39
18788.50 50
18789.79 51
18791.09 52
18792.38 56
18793.67 51
18794.97 67
18796.26 55
18797.56 45
18798.85 49
18800.15 57
18801.44 42
18802.74 49
18804.03 59
18805.32 62
18806.62 41
18807.91 50
18809.21 49
18810.50 59
18811.80 55
18813.09 46
18814.39 51
18815.68 47
18816.98 43
18818.27 49
18819.57 58
18820.86 46
18822.16 42
18823.45 64
18824.75 63
18826.05 45
18827.34 36
18828.64 50
18829.93 53
18831.23 41
18832.52 54
18833.82 63
18835.11 61
18836.41 40
18837.71 46
18839.00 50
18840.30 46
18841.59 49
18842.89 51
18844.18 62
18845.48 49
18846.78 53
18848.07 62
18849.37 56
18850.67 43
18851.96 50
18853.26 54
18854.55 66
18855.85 45
18857.15 44
18858.44 41
18859.74 50
18861.04 49
18862.33 57
18863.63 62
18864.93 47
18866.22 40
18867.52 43
18868.82 37
18870.11 48
18871.41 44
18872.71 56
18874.00 51
18875.30 44
18876.60 42
18877.90 49
18879.19 52
18880.49 47
18881.79 60
18883.09 55
18884.38 48
18885.68 59
18886.98 67
18888.27 54
18889.57 47
18890.87 50
18892.17 52
18893.47 62
18894.76 55
18896.06 56
18897.36 60
18898.66 48
18899.95 54
18901.25 47
18902.55 47
18903.85 54
18905.15 48
18906.44 45
18907.74 44
18909.04 64
18910.34 48
18911.64 66
18912.94 56
18914.23 49
18915.53 56
18916.83 51
18918.13 42
18919.43 46
18920.73 52
18922.03 50
18923.32 46
18924.62 46
18925.92 48
18927.22 47
18928.52 53
18929.82 59
18931.12 50
18932.42 34
18933.72 43
18935.01 43
18936.31 42
18937.61 48
18938.91 42
18940.21 53
18941.51 45
18942.81 45
18944.11 45
18945.41 60
18946.71 43
18948.01 49
18949.31 48
18950.61 62
18951.91 47
18953.21 50
18954.51 51
18955.81 39
18957.11 51
18958.41 65
18959.71 53
18961.01 58
18962.31 48
18963.61 52
18964.91 48
18966.21 40
18967.51 48
18968.81 44
18970.11 52
18971.41 46
18972.71 46
18974.01 56
18975.31 47
18976.61 60
18977.91 69
18979.21 47
18980.51 44
18981.81 52
18983.11 48
18984.41 54
18985.71 53
18987.02 55
18988.32 55
18989.62 30
18990.92 45
18992.22 46
18993.52 38
18994.82 44
18996.12 38
18997.42 54
18998.73 50
19000.03 48
19001.33 54
19002.63 45
19003.93 48
19005.23 52
19006.53 56
19007.84 63
19009.14 50
19010.44 50
19011.74 56
19013.04 58
19014.34 50
19015.65 28
19016.95 52
19018.25 48
19019.55 41
19020.85 35
19022.16 43
19023.46 43
19024.76 40
19026.06 54
19027.37 43
19028.67 52
19029.97 42
19031.27 48
19032.57 47
19033.88 45
19035.18 40
19036.48 48
19037.79 48
19039.09 49
19040.39 47
19041.69 55
19043.00 57
19044.30 46
19045.60 54
19046.90 47
19048.21 48
19049.51 43
19050.81 39
19052.12 45
19053.42 49
19054.72 43
19056.03 52
19057.33 60
19058.63 53
19059.94 39
19061.24 53
19062.54 35
19063.85 36
19065.15 40
19066.45 41
19067.76 61
19069.06 49
19070.37 47
19071.67 45
19072.97 49
19074.28 54
19075.58 50
19076.88 47
19078.19 49
19079.49 38
19080.80 52
19082.10 58
19083.41 51
19084.71 53
19086.01 55
19087.32 56
19088.62 57
19089.93 43
19091.23 52
19092.54 65
19093.84 58
19095.14 42
19096.45 58
19097.75 55
19099.06 54
19100.36 54
19101.67 56
19102.97 39
19104.28 54
19105.58 42
19106.89 54
19108.19 58
19109.50 52
19110.80 61
19112.11 55
19113.41 46
19114.72 41
19116.02 35
19117.33 53
19118.64 56
19119.94 46
19121.25 45
19122.55 51
19123.86 50
19125.16 55
19126.47 47
19127.77 46
19129.08 29
19130.39 54
19131.69 52
19133.00 44
19134.30 55
19135.61 47
19136.92 50
19138.22 56
19139.53 60
19140.83 51
19142.14 50
19143.45 60
19144.75 31
19146.06 51
19147.37 53
19148.67 55
19149.98 40
19151.28 41
19152.59 50
19153.90 43
19155.20 43
19156.51 48
19157.82 49
19159.12 63
19160.43 57
19161.74 51
19163.05 41
19164.35 45
19165.66 41
19166.97 48
19168.27 56
19169.58 71
19170.89 48
19172.19 55
19173.50 48
19174.81 44
19176.12 52
19177.42 58
19178.73 52
19180.04 50
19181.35 46
19182.65 41
19183.96 45
19185.27 42
19186.58 42
19187.89 54
19189.19 52
19190.50 67
19191.81 48
19193.12 50
19194.42 52
19195.73 54
19197.04 53
19198.35 59
19199.66 47
19200.97 49
19202.27 43
19203.58 44
19204.89 38
19206.20 52
19207.51 50
19208.82 45
19210.12 56
19211.43 39
19212.74 48
19214.05 41
19215.36 48
19216.67 57
19217.98 46
19219.28 41
19220.59 45
19221.90 42
19223.21 44
19224.52 60
19225.83 47
19227.14 39
19228.45 48
19229.76 50
19231.07 47
19232.38 50
19233.68 51
19234.99 52
19236.30 37
19237.61 54
19238.92 50
19240.23 37
19241.54 39
19242.85 57
19244.16 51
19245.47 49
19246.78 42
19248.09 49
19249.40 59
19250.71 58
19252.02 50
19253.33 33
19254.64 33
19255.95 29
19257.26 48
19258.57 57
19259.88 53
19261.19 41
19262.50 53
19263.81 51
19265.12 53
19266.43 47
19267.74 48
19269.05 43
19270.36 42
19271.67 40
19272.99 41
19274.30 53
19275.61 56
19276.92 50
19278.23 46
19279.54 43
19280.85 38
19282.16 49
19283.47 40
19284.78 35
19286.09 40
19287.41 55
19288.72 48
19290.03 53
19291.34 40
19292.65 57
19293.96 36
19295.27 51
19296.58 39
19297.90 41
19299.21 49
19300.52 48
19301.83 45
19303.14 45
19304.45 47
19305.77 51
19307.08 46
19308.39 46
19309.70 38
19311.01 46
19312.33 43
19313.64 52
19314.95 46
19316.26 41
19317.57 50
19318.89 48
19320.20 41
19321.51 50
19322.82 53
19324.14 50
19325.45 40
19326.76 51
19328.07 45
19329.39 56
19330.70 38
19332.01 53
19333.32 52
19334.64 53
19335.95 54
19337.26 65
19338.58 39
19339.89 49
19341.20 58
19342.51 57
19343.83 43
19345.14 34
19346.45 48
19347.77 48
19349.08 50
19350.39 47
19351.71 47
19353.02 38
19354.33 52
19355.65 37
19356.96 48
19358.27 52
19359.59 37
19360.90 51
19362.21 39
19363.53 40
19364.84 44
19366.16 47
19367.47 48
19368.78 39
19370.10 50
19371.41 47
19372.73 39
19374.04 49
19375.35 42
19376.67 56
19377.98 55
19379.30 45
19380.61 50
19381.93 40
19383.24 33
19384.55 43
19385.87 52
19387.18 41
19388.50 39
19389.81 45
19391.13 55
19392.44 42
19393.76 60
19395.07 50
19396.39 49
19397.70 64
19399.02 47
19400.33 46
19401.65 44
19402.96 39
19404.28 36
19405.59 45
19406.91 39
19408.22 54
19409.54 54
19410.85 54
19412.17 50
19413.48 58
19414.80 52
19416.11 49
19417.43 46
19418.75 59
19420.06 66
19421.38 47
19422.69 52
19424.01 47
19425.32 49
19426.64 46
19427.96 46
19429.27 48
19430.59 52
19431.90 41
19433.22 49
19434.54 46
19435.85 56
19437.17 51
19438.49 44
19439.80 39
19441.12 40
19442.43 33
19443.75 50
19445.07 54
19446.38 47
19447.70 50
19449.02 52
19450.33 45
19451.65 52
19452.97 50
19454.28 49
19455.60 50
19456.92 34
19458.23 45
19459.55 54
19460.87 41
19462.19 47
19463.50 43
19464.82 52
19466.14 44
19467.45 56
19468.77 35
19470.09 57
19471.41 59
19472.72 46
19474.04 45
19475.36 50
19476.68 53
19477.99 54
19479.31 47
19480.63 49
19481.95 53
19483.27 50
19484.58 49
19485.90 50
19487.22 37
19488.54 41
19489.85 48
19491.17 42
19492.49 46
19493.81 63
19495.13 43
19496.45 36
19497.76 44
19499.08 41
19500.40 38
19501.72 43
19503.04 50
19504.36 51
19505.67 51
19506.99 36
19508.31 34
19509.63 47
19510.95 54
19512.27 41
19513.59 50
19514.91 60
19516.22 30
19517.54 52
19518.86 54
19520.18 47
19521.50 31
19522.82 47
19524.14 43
19525.46 43
19526.78 53
19528.10 54
19529.42 55
19530.74 56
19532.06 50
19533.37 49
19534.69 39
19536.01 48
19537.33 55
19538.65 53
19539.97 53
19541.29 38
19542.61 55
19543.93 49
19545.25 40
19546.57 48
19547.89 51
19549.21 42
19550.53 45
19551.85 53
19553.17 49
19554.49 50
19555.81 46
19557.13 52
19558.45 40
19559.77 43
19561.09 39
19562.41 43
19563.74 48
19565.06 63
19566.38 43
19567.70 51
19569.02 48
19570.34 56
19571.66 45
19572.98 50
19574.30 46
19575.62 42
19576.94 44
19578.26 43
19579.59 50
19580.91 39
19582.23 56
19583.55 38
19584.87 46
19586.19 38
19587.51 60
19588.83 46
19590.16 51
19591.48 46
19592.80 55
19594.12 52
19595.44 47
19596.76 27
19598.08 49
19599.41 60
19600.73 56
19602.05 53
19603.37 53
19604.69 52
19606.02 48
19607.34 48
19608.66 50
19609.98 51
19611.30 40
19612.63 36
19613.95 51
19615.27 40
19616.59 42
19617.91 39
19619.24 48
19620.56 52
19621.88 46
19623.20 39
19624.53 52
19625.85 41
19627.17 44
19628.50 59
19629.82 59
19631.14 43
19632.46 54
19633.79 54
19635.11 75
19636.43 53
19637.76 48
19639.08 52
19640.40 56
19641.72 43
19643.05 50
19644.37 55
19645.69 54
19647.02 40
19648.34 44
19649.66 51
19650.99 54
19652.31 60
19653.64 54
19654.96 53
19656.28 39
19657.61 52
19658.93 52
19660.25 47
19661.58 47
19662.90 43
19664.23 45
19665.55 57
19666.87 41
19668.20 55
19669.52 55
19670.85 42
19672.17 68
19673.49 57
19674.82 47
19676.14 36
19677.47 43
19678.79 61
19680.12 65
19681.44 37
19682.76 45
19684.09 51
19685.41 46
19686.74 44
19688.06 49
19689.39 54
19690.71 51
19692.04 42
19693.36 48
19694.69 52
19696.01 49
19697.34 53
19698.66 53
19699.99 47
19701.31 58
19702.64 64
19703.96 53
19705.29 47
19706.61 48
19707.94 47
19709.26 56
19710.59 49
19711.92 52
19713.24 47
19714.57 50
19715.89 46
19717.22 51
19718.54 54
19719.87 57
19721.20 41
19722.52 44
19723.85 52
19725.17 42
19726.50 57
19727.83 33
19729.15 42
19730.48 57
19731.80 52
19733.13 55
19734.46 56
19735.78 48
19737.11 47
19738.44 66
19739.76 51
19741.09 35
19742.41 37
19743.74 58
19745.07 50
19746.39 47
19747.72 48
19749.05 59
19750.37 53
19751.70 65
19753.03 49
19754.36 38
19755.68 52
19757.01 60
19758.34 41
19759.66 36
19760.99 32
19762.32 46
19763.65 57
19764.97 51
19766.30 54
19767.63 37
19768.95 44
19770.28 39
19771.61 57
19772.94 47
19774.27 43
19775.59 53
19776.92 53
19778.25 60
19779.58 52
19780.90 45
19782.23 46
19783.56 51
19784.89 45
19786.22 54
19787.54 61
19788.87 42
19790.20 42
19791.53 53
19792.86 36
19794.18 47
19795.51 60
19796.84 58
19798.17 46
19799.50 52
19800.83 47
19802.16 45
19803.48 56
19804.81 53
19806.14 55
19807.47 46
19808.80 43
19810.13 51
19811.46 42
19812.79 42
19814.11 44
19815.44 45
19816.77 50
19818.10 42
19819.43 45
19820.76 45
19822.09 49
19823.42 56
19824.75 41
19826.08 56
19827.41 42
19828.74 32
19830.07 42
19831.39 50
19832.72 41
19834.05 36
19835.38 44
19836.71 54
19838.04 51
19839.37 57
19840.70 46
19842.03 47
19843.36 41
19844.69 48
19846.02 54
19847.35 53
19848.68 50
19850.01 31
19851.34 65
19852.67 49
19854.00 40
19855.33 40
19856.66 44
19857.99 53
19859.33 44
19860.66 45
19861.99 47
19863.32 47
19864.65 52
19865.98 53
19867.31 44
19868.64 49
19869.97 46
19871.30 54
19872.63 49
19873.96 29
19875.29 48
19876.63 60
19877.96 43
19879.29 39
19880.62 58
19881.95 58
19883.28 38
19884.61 36
19885.94 62
19887.28 42
19888.61 43
19889.94 47
19891.27 56
19892.60 46
19893.93 51
19895.26 49
19896.60 44
19897.93 46
19899.26 50
19900.59 52
19901.92 54
19903.26 55
19904.59 60
19905.92 44
19907.25 49
19908.58 42
19909.92 39
19911.25 51
19912.58 37
19913.91 49
19915.24 44
19916.58 48
19917.91 56
19919.24 41
19920.57 51
19921.91 40
19923.24 48
19924.57 43
19925.91 67
19927.24 40
19928.57 44
19929.90 53
19931.24 39
19932.57 51
19933.90 51
19935.24 35
19936.57 54
19937.90 56
19939.23 55
19940.57 42
19941.90 35
19943.23 42
19944.57 46
19945.90 50
19947.23 43
19948.57 42
19949.90 51
19951.23 61
19952.57 48
19953.90 46
19955.24 43
19956.57 44
19957.90 43
19959.24 39
19960.57 39
19961.90 38
19963.24 47
19964.57 45
19965.91 41
19967.24 54
19968.58 40
19969.91 49
19971.24 61
19972.58 53
19973.91 47
19975.25 52
19976.58 46
19977.92 60
19979.25 44
19980.58 60
19981.92 50
19983.25 55
19984.59 48
19985.92 56
19987.26 41
19988.59 41
19989.93 53
19991.26 61
19992.60 45
19993.93 46
19995.27 53
19996.60 60
19997.94 57
19999.27 54
20000.61 57
20001.94 67
20003.28 55
20004.61 46
20005.95 54
20007.28 53
20008.62 45
20009.96 34
20011.29 57
20012.63 44
20013.96 44
20015.30 56
20016.63 65
20017.97 54
20019.30 59
20020.64 54
20021.98 65
20023.31 46
20024.65 48
20025.98 54
20027.32 57
20028.66 47
20029.99 42
20031.33 44
20032.67 48
20034.00 43
20035.34 49
20036.67 41
20038.01 52
20039.35 36
20040.68 49
20042.02 46
20043.36 39
20044.69 59
20046.03 42
20047.37 41
20048.70 50
20050.04 50
20051.38 55
20052.71 56
20054.05 43
20055.39 46
20056.73 38
20058.06 40
20059.40 54
20060.74 46
20062.07 50
20063.41 48
20064.75 50
20066.09 53
20067.42 64
20068.76 49
20070.10 49
20071.44 51
20072.77 58
20074.11 52
20075.45 43
20076.79 50
20078.13 63
20079.46 59
20080.80 49
20082.14 46
20083.48 39
20084.81 48
20086.15 49
20087.49 46
20088.83 52
20090.17 39
20091.51 49
20092.84 60
20094.18 53
20095.52 54
20096.86 51
20098.20 52
20099.54 44
20100.87 47
20102.21 48
20103.55 45
20104.89 43
20106.23 55
20107.57 42
20108.91 49
20110.25 53
20111.58 52
20112.92 49
20114.26 44
20115.60 52
20116.94 50
20118.28 61
20119.62 52
20120.96 45
20122.30 52
20123.64 48
20124.98 54
20126.31 67
20127.65 35
20128.99 46
