# Supplementary material for: MALDI-TOF MS typing enables the classification of brewing yeasts of the genus Saccharomyces to major beer styles
Source: PLoS One. 2017 Aug 9;12(8):e0181694. doi: 10.1371/journal.pone.0181694 (PMC5549903; doi:10.1371/journal.pone.0181694)
Supplement: S7 File — The directory includes 90 raw files and was zipped to “.zip”; the folder has three strains with 30 spectra per strain; S1 Text explains the raw files with an example and Table 1 represents the yeast strains used within the experiment. (ZIP) [file pone.0181694.s010.zip › 19-21/30279-120-Lag-Lag-Lag-YPG-18h-E-E_2016-09-27_9_0_B7_1.dat]

1999.34 465
1999.77 504
2000.19 477
2000.61 520
2001.03 436
2001.45 454
2001.88 491
2002.30 493
2002.72 469
2003.14 440
2003.56 409
2003.99 419
2004.41 428
2004.83 440
2005.25 446
2005.68 486
2006.10 455
2006.52 451
2006.94 439
2007.37 455
2007.79 518
2008.21 478
2008.64 434
2009.06 495
2009.48 470
2009.90 435
2010.33 411
2010.75 479
2011.17 440
2011.60 404
2012.02 397
2012.44 406
2012.87 386
2013.29 425
2013.71 438
2014.14 462
2014.56 419
2014.98 418
2015.41 402
2015.83 402
2016.25 451
2016.68 451
2017.10 482
2017.53 482
2017.95 470
2018.37 448
2018.80 497
2019.22 536
2019.65 518
2020.07 476
2020.49 473
2020.92 467
2021.34 440
2021.77 412
2022.19 462
2022.61 462
2023.04 405
2023.46 462
2023.89 417
2024.31 414
2024.74 460
2025.16 458
2025.59 429
2026.01 465
2026.44 436
2026.86 402
2027.29 469
2027.71 456
2028.14 435
2028.56 482
2028.98 438
2029.41 416
2029.84 468
2030.26 429
2030.69 418
2031.11 389
2031.54 437
2031.96 416
2032.39 446
2032.81 444
2033.24 470
2033.66 454
2034.09 475
2034.51 436
2034.94 435
2035.37 456
2035.79 477
2036.22 465
2036.64 412
2037.07 450
2037.49 455
2037.92 447
2038.35 428
2038.77 437
2039.20 497
2039.62 504
2040.05 521
2040.48 476
2040.90 469
2041.33 459
2041.76 468
2042.18 444
2042.61 429
2043.03 458
2043.46 454
2043.89 457
2044.31 426
2044.74 415
2045.17 436
2045.59 429
2046.02 429
2046.45 453
2046.87 427
2047.30 448
2047.73 448
2048.16 471
2048.58 429
2049.01 420
2049.44 448
2049.86 451
2050.29 444
2050.72 449
2051.15 435
2051.57 437
2052.00 382
2052.43 407
2052.86 468
2053.28 439
2053.71 404
2054.14 426
2054.57 425
2054.99 458
2055.42 476
2055.85 442
2056.28 483
2056.70 423
2057.13 426
2057.56 482
2057.99 470
2058.42 463
2058.84 467
2059.27 461
2059.70 453
2060.13 453
2060.56 466
2060.99 478
2061.41 472
2061.84 426
2062.27 460
2062.70 399
2063.13 426
2063.56 468
2063.99 488
2064.41 494
2064.84 457
2065.27 494
2065.70 475
2066.13 453
2066.56 465
2066.99 480
2067.42 538
2067.85 442
2068.27 469
2068.70 450
2069.13 387
2069.56 382
2069.99 443
2070.42 426
2070.85 478
2071.28 410
2071.71 390
2072.14 429
2072.57 441
2073.00 443
2073.43 420
2073.86 440
2074.29 467
2074.72 530
2075.15 516
2075.58 566
2076.01 509
2076.44 476
2076.87 529
2077.30 482
2077.73 541
2078.16 535
2078.59 532
2079.02 534
2079.45 496
2079.88 466
2080.31 483
2080.74 448
2081.17 475
2081.60 484
2082.03 492
2082.46 486
2082.89 480
2083.32 471
2083.75 441
2084.18 451
2084.61 446
2085.04 447
2085.47 483
2085.90 484
2086.34 487
2086.77 453
2087.20 422
2087.63 438
2088.06 467
2088.49 466
2088.92 490
2089.35 433
2089.79 428
2090.22 466
2090.65 468
2091.08 447
2091.51 471
2091.94 444
2092.37 483
2092.81 449
2093.24 446
2093.67 427
2094.10 381
2094.53 393
2094.96 427
2095.40 465
2095.83 447
2096.26 447
2096.69 442
2097.12 430
2097.56 436
2097.99 412
2098.42 476
2098.85 485
2099.29 388
2099.72 362
2100.15 372
2100.58 421
2101.01 429
2101.45 420
2101.88 445
2102.31 427
2102.75 400
2103.18 445
2103.61 445
2104.04 425
2104.48 435
2104.91 487
2105.34 478
2105.77 472
2106.21 487
2106.64 463
2107.07 445
2107.51 465
2107.94 456
2108.37 436
2108.81 425
2109.24 455
2109.67 470
2110.11 437
2110.54 392
2110.97 479
2111.41 443
2111.84 384
2112.27 380
2112.71 394
2113.14 415
2113.58 397
2114.01 425
2114.44 408
2114.88 419
2115.31 397
2115.75 420
2116.18 395
2116.61 401
2117.05 422
2117.48 385
2117.92 447
2118.35 430
2118.78 411
2119.22 440
2119.65 489
2120.09 440
2120.52 410
2120.96 441
2121.39 468
2121.83 487
2122.26 447
2122.69 501
2123.13 474
2123.56 478
2124.00 509
2124.43 495
2124.87 471
2125.30 524
2125.74 479
2126.17 469
2126.61 460
2127.04 465
2127.48 430
2127.91 470
2128.35 539
2128.79 486
2129.22 470
2129.66 484
2130.09 497
2130.53 470
2130.96 496
2131.40 528
2131.83 520
2132.27 444
2132.70 460
2133.14 457
2133.58 490
2134.01 467
2134.45 546
2134.88 479
2135.32 560
2135.76 516
2136.19 500
2136.63 538
2137.06 519
2137.50 502
2137.94 506
2138.37 516
2138.81 475
2139.25 439
2139.68 453
2140.12 452
2140.56 427
2140.99 426
2141.43 424
2141.87 430
2142.30 440
2142.74 420
2143.18 414
2143.61 427
2144.05 445
2144.49 431
2144.92 483
2145.36 467
2145.80 378
2146.23 450
2146.67 443
2147.11 422
2147.55 476
2147.98 533
2148.42 492
2148.86 525
2149.30 586
2149.73 631
2150.17 553
2150.61 576
2151.05 620
2151.48 622
2151.92 580
2152.36 541
2152.80 516
2153.23 514
2153.67 517
2154.11 495
2154.55 470
2154.99 467
2155.42 479
2155.86 464
2156.30 479
2156.74 491
2157.18 513
2157.61 512
2158.05 517
2158.49 528
2158.93 492
2159.37 508
2159.81 476
2160.24 526
2160.68 528
2161.12 460
2161.56 514
2162.00 524
2162.44 489
2162.88 469
2163.32 461
2163.75 476
2164.19 505
2164.63 534
2165.07 517
2165.51 480
2165.95 526
2166.39 473
2166.83 505
2167.27 590
2167.71 518
2168.15 529
2168.59 523
2169.02 494
2169.46 492
2169.90 470
2170.34 509
2170.78 468
2171.22 466
2171.66 450
2172.10 495
2172.54 480
2172.98 507
2173.42 492
2173.86 490
2174.30 494
2174.74 487
2175.18 470
2175.62 477
2176.06 580
2176.50 495
2176.94 491
2177.38 564
2177.82 572
2178.26 640
2178.70 629
2179.14 578
2179.58 548
2180.02 561
2180.47 535
2180.91 527
2181.35 510
2181.79 545
2182.23 528
2182.67 571
2183.11 554
2183.55 473
2183.99 492
2184.43 500
2184.87 469
2185.31 504
2185.76 507
2186.20 538
2186.64 541
2187.08 569
2187.52 486
2187.96 497
2188.40 505
2188.84 488
2189.29 503
2189.73 506
2190.17 562
2190.61 568
2191.05 525
2191.49 501
2191.94 519
2192.38 573
2192.82 516
2193.26 507
2193.70 555
2194.14 573
2194.59 571
2195.03 648
2195.47 570
2195.91 568
2196.36 594
2196.80 553
2197.24 479
2197.68 533
2198.12 586
2198.57 516
2199.01 602
2199.45 579
2199.89 515
2200.34 487
2200.78 521
2201.22 564
2201.66 525
2202.11 524
2202.55 528
2202.99 533
2203.44 526
2203.88 573
2204.32 549
2204.76 586
2205.21 566
2205.65 555
2206.09 573
2206.54 542
2206.98 556
2207.42 556
2207.87 565
2208.31 576
2208.75 522
2209.20 584
2209.64 585
2210.08 584
2210.53 557
2210.97 507
2211.42 610
2211.86 582
2212.30 552
2212.75 577
2213.19 508
2213.63 543
2214.08 629
2214.52 518
2214.97 485
2215.41 557
2215.85 531
2216.30 507
2216.74 501
2217.19 545
2217.63 554
2218.08 577
2218.52 549
2218.97 488
2219.41 534
2219.85 581
2220.30 546
2220.74 499
2221.19 523
2221.63 566
2222.08 622
2222.52 597
2222.97 628
2223.41 637
2223.86 643
2224.30 598
2224.75 648
2225.19 604
2225.64 560
2226.08 591
2226.53 621
2226.97 575
2227.42 565
2227.86 557
2228.31 632
2228.75 632
2229.20 661
2229.65 714
2230.09 705
2230.54 673
2230.98 684
2231.43 713
2231.87 644
2232.32 665
2232.76 765
2233.21 784
2233.66 748
2234.10 732
2234.55 698
2234.99 705
2235.44 673
2235.89 719
2236.33 617
2236.78 633
2237.23 574
2237.67 607
2238.12 575
2238.56 533
2239.01 598
2239.46 565
2239.90 540
2240.35 557
2240.80 530
2241.24 508
2241.69 502
2242.14 527
2242.58 511
2243.03 494
2243.48 480
2243.93 461
2244.37 449
2244.82 469
2245.27 459
2245.71 512
2246.16 501
2246.61 526
2247.05 481
2247.50 514
2247.95 516
2248.40 525
2248.84 489
2249.29 498
2249.74 531
2250.19 489
2250.63 565
2251.08 552
2251.53 515
2251.98 572
2252.43 617
2252.87 612
2253.32 555
2253.77 553
2254.22 557
2254.66 532
2255.11 519
2255.56 543
2256.01 502
2256.46 484
2256.91 507
2257.35 532
2257.80 483
2258.25 458
2258.70 497
2259.15 459
2259.60 495
2260.04 529
2260.49 585
2260.94 527
2261.39 509
2261.84 503
2262.29 481
2262.74 529
2263.19 575
2263.63 669
2264.08 585
2264.53 619
2264.98 651
2265.43 588
2265.88 588
2266.33 624
2266.78 709
2267.23 686
2267.68 639
2268.13 604
2268.58 633
2269.02 676
2269.47 740
2269.92 729
2270.37 666
2270.82 663
2271.27 689
2271.72 652
2272.17 708
2272.62 620
2273.07 641
2273.52 698
2273.97 696
2274.42 625
2274.87 713
2275.32 662
2275.77 717
2276.22 721
2276.67 575
2277.12 588
2277.57 582
2278.02 621
2278.47 513
2278.92 566
2279.37 607
2279.82 570
2280.27 557
2280.73 527
2281.18 480
2281.63 536
2282.08 560
2282.53 545
2282.98 545
2283.43 523
2283.88 504
2284.33 472
2284.78 560
2285.23 533
2285.68 533
2286.14 534
2286.59 515
2287.04 524
2287.49 510
2287.94 585
2288.39 594
2288.84 622
2289.30 704
2289.75 751
2290.20 808
2290.65 849
2291.10 847
2291.55 838
2292.00 819
2292.46 846
2292.91 864
2293.36 869
2293.81 928
2294.26 916
2294.72 851
2295.17 885
2295.62 897
2296.07 806
2296.52 831
2296.98 768
2297.43 766
2297.88 710
2298.33 626
2298.79 636
2299.24 576
2299.69 607
2300.14 564
2300.60 563
2301.05 536
2301.50 533
2301.95 515
2302.41 556
2302.86 497
2303.31 525
2303.76 548
2304.22 519
2304.67 514
2305.12 526
2305.58 498
2306.03 505
2306.48 537
2306.94 524
2307.39 511
2307.84 631
2308.30 608
2308.75 542
2309.20 609
2309.66 659
2310.11 643
2310.56 612
2311.02 607
2311.47 655
2311.92 635
2312.38 596
2312.83 630
2313.28 665
2313.74 626
2314.19 610
2314.65 548
2315.10 564
2315.55 607
2316.01 607
2316.46 640
2316.92 593
2317.37 570
2317.83 638
2318.28 668
2318.73 599
2319.19 645
2319.64 675
2320.10 661
2320.55 626
2321.01 657
2321.46 679
2321.92 578
2322.37 619
2322.82 640
2323.28 623
2323.73 577
2324.19 603
2324.64 644
2325.10 661
2325.55 629
2326.01 694
2326.46 678
2326.92 680
2327.37 612
2327.83 643
2328.29 612
2328.74 627
2329.20 595
2329.65 667
2330.11 600
2330.56 647
2331.02 602
2331.47 633
2331.93 628
2332.38 594
2332.84 668
2333.30 591
2333.75 635
2334.21 581
2334.66 571
2335.12 590
2335.58 556
2336.03 541
2336.49 601
2336.94 580
2337.40 553
2337.86 521
2338.31 553
2338.77 550
2339.22 599
2339.68 551
2340.14 632
2340.59 560
2341.05 550
2341.51 493
2341.96 578
2342.42 608
2342.88 653
2343.33 577
2343.79 609
2344.25 555
2344.70 611
2345.16 619
2345.62 636
2346.08 656
2346.53 593
2346.99 589
2347.45 576
2347.90 557
2348.36 640
2348.82 616
2349.28 599
2349.73 606
2350.19 665
2350.65 663
2351.11 603
2351.56 555
2352.02 586
2352.48 575
2352.94 561
2353.39 585
2353.85 533
2354.31 502
2354.77 558
2355.22 610
2355.68 539
2356.14 510
2356.60 510
2357.06 496
2357.51 533
2357.97 523
2358.43 508
2358.89 569
2359.35 591
2359.81 552
2360.26 566
2360.72 533
2361.18 579
2361.64 599
2362.10 536
2362.56 610
2363.02 617
2363.47 580
2363.93 621
2364.39 570
2364.85 584
2365.31 590
2365.77 643
2366.23 683
2366.69 713
2367.15 690
2367.60 653
2368.06 629
2368.52 612
2368.98 545
2369.44 544
2369.90 608
2370.36 582
2370.82 558
2371.28 519
2371.74 525
2372.20 531
2372.66 518
2373.12 533
2373.58 555
2374.04 547
2374.50 558
2374.96 568
2375.42 579
2375.88 629
2376.34 561
2376.80 557
2377.26 533
2377.72 534
2378.18 565
2378.64 591
2379.10 588
2379.56 561
2380.02 551
2380.48 554
2380.94 543
2381.40 548
2381.86 579
2382.32 569
2382.78 516
2383.24 558
2383.70 580
2384.16 547
2384.62 513
2385.08 564
2385.54 556
2386.00 526
2386.47 530
2386.93 556
2387.39 569
2387.85 547
2388.31 597
2388.77 538
2389.23 553
2389.69 558
2390.15 525
2390.62 585
2391.08 588
2391.54 567
2392.00 557
2392.46 559
2392.92 592
2393.38 569
2393.85 544
2394.31 567
2394.77 526
2395.23 537
2395.69 532
2396.16 559
2396.62 606
2397.08 605
2397.54 561
2398.00 493
2398.47 609
2398.93 577
2399.39 579
2399.85 573
2400.31 585
2400.78 547
2401.24 462
2401.70 545
2402.16 538
2402.63 527
2403.09 503
2403.55 496
2404.01 532
2404.48 503
2404.94 545
2405.40 547
2405.86 527
2406.33 528
2406.79 509
2407.25 559
2407.72 501
2408.18 523
2408.64 479
2409.11 439
2409.57 465
2410.03 465
2410.49 547
2410.96 537
2411.42 548
2411.88 495
2412.35 503
2412.81 506
2413.28 481
2413.74 551
2414.20 531
2414.67 524
2415.13 570
2415.59 557
2416.06 543
2416.52 558
2416.98 567
2417.45 576
2417.91 610
2418.38 704
2418.84 664
2419.30 602
2419.77 620
2420.23 624
2420.70 556
2421.16 582
2421.63 617
2422.09 656
2422.55 636
2423.02 635
2423.48 559
2423.95 595
2424.41 511
2424.88 545
2425.34 545
2425.81 595
2426.27 607
2426.74 577
2427.20 516
2427.67 549
2428.13 504
2428.60 445
2429.06 498
2429.53 498
2429.99 523
2430.46 520
2430.92 480
2431.39 505
2431.85 561
2432.32 532
2432.78 535
2433.25 559
2433.71 510
2434.18 531
2434.64 510
2435.11 532
2435.58 455
2436.04 541
2436.51 586
2436.97 603
2437.44 498
2437.90 582
2438.37 597
2438.84 587
2439.30 589
2439.77 616
2440.23 616
2440.70 595
2441.17 628
2441.63 640
2442.10 656
2442.57 627
2443.03 585
2443.50 621
2443.96 590
2444.43 565
2444.90 574
2445.36 596
2445.83 579
2446.30 522
2446.76 607
2447.23 579
2447.70 523
2448.16 558
2448.63 571
2449.10 517
2449.57 518
2450.03 558
2450.50 557
2450.97 517
2451.43 492
2451.90 466
2452.37 491
2452.84 536
2453.30 537
2453.77 557
2454.24 458
2454.71 470
2455.17 492
2455.64 489
2456.11 538
2456.58 553
2457.04 534
2457.51 533
2457.98 485
2458.45 561
2458.91 512
2459.38 514
2459.85 516
2460.32 529
2460.79 530
2461.25 519
2461.72 519
2462.19 555
2462.66 453
2463.13 455
2463.60 484
2464.06 561
2464.53 508
2465.00 476
2465.47 507
2465.94 516
2466.41 601
2466.87 533
2467.34 525
2467.81 540
2468.28 587
2468.75 526
2469.22 520
2469.69 537
2470.16 558
2470.63 505
2471.09 544
2471.56 522
2472.03 513
2472.50 508
2472.97 525
2473.44 479
2473.91 462
2474.38 475
2474.85 505
2475.32 491
2475.79 480
2476.26 507
2476.73 509
2477.20 460
2477.67 467
2478.14 499
2478.60 554
2479.07 553
2479.54 524
2480.01 498
2480.48 535
2480.95 549
2481.42 525
2481.89 495
2482.36 467
2482.83 536
2483.30 473
2483.77 545
2484.25 542
2484.72 548
2485.19 560
2485.66 537
2486.13 569
2486.60 538
2487.07 584
2487.54 569
2488.01 548
2488.48 545
2488.95 582
2489.42 613
2489.89 589
2490.36 538
2490.83 561
2491.30 544
2491.78 586
2492.25 582
2492.72 575
2493.19 594
2493.66 566
2494.13 558
2494.60 573
2495.07 547
2495.55 576
2496.02 561
2496.49 532
2496.96 535
2497.43 531
2497.90 554
2498.37 527
2498.85 531
2499.32 533
2499.79 528
2500.26 533
2500.73 532
2501.20 495
2501.68 468
2502.15 467
2502.62 474
2503.09 501
2503.56 530
2504.04 527
2504.51 550
2504.98 573
2505.45 542
2505.93 543
2506.40 537
2506.87 579
2507.34 616
2507.82 598
2508.29 595
2508.76 591
2509.23 649
2509.71 632
2510.18 642
2510.65 638
2511.12 618
2511.60 734
2512.07 700
2512.54 714
2513.02 713
2513.49 719
2513.96 633
2514.44 629
2514.91 624
2515.38 601
2515.85 613
2516.33 565
2516.80 639
2517.27 595
2517.75 588
2518.22 583
2518.70 531
2519.17 562
2519.64 576
2520.12 559
2520.59 616
2521.06 628
2521.54 583
2522.01 554
2522.49 496
2522.96 556
2523.43 560
2523.91 573
2524.38 562
2524.86 489
2525.33 486
2525.80 459
2526.28 504
2526.75 459
2527.23 499
2527.70 542
2528.18 547
2528.65 547
2529.12 540
2529.60 591
2530.07 598
2530.55 573
2531.02 568
2531.50 599
2531.97 631
2532.45 607
2532.92 568
2533.40 534
2533.87 538
2534.35 526
2534.82 581
2535.30 559
2535.77 537
2536.25 576
2536.72 542
2537.20 546
2537.67 527
2538.15 540
2538.62 541
2539.10 554
2539.57 571
2540.05 558
2540.53 555
2541.00 582
2541.48 616
2541.95 600
2542.43 598
2542.90 583
2543.38 526
2543.86 526
2544.33 517
2544.81 546
2545.28 640
2545.76 606
2546.24 599
2546.71 638
2547.19 695
2547.66 714
2548.14 649
2548.62 666
2549.09 769
2549.57 747
2550.05 775
2550.52 774
2551.00 780
2551.48 750
2551.95 714
2552.43 704
2552.91 704
2553.38 691
2553.86 727
2554.34 702
2554.81 730
2555.29 643
2555.77 638
2556.24 677
2556.72 676
2557.20 626
2557.68 593
2558.15 560
2558.63 588
2559.11 572
2559.58 587
2560.06 594
2560.54 555
2561.02 540
2561.49 526
2561.97 537
2562.45 524
2562.93 567
2563.41 570
2563.88 540
2564.36 546
2564.84 540
2565.32 536
2565.79 526
2566.27 535
2566.75 520
2567.23 549
2567.71 585
2568.18 561
2568.66 535
2569.14 569
2569.62 533
2570.10 500
2570.58 566
2571.05 545
2571.53 517
2572.01 527
2572.49 546
2572.97 559
2573.45 558
2573.93 546
2574.40 542
2574.88 568
2575.36 557
2575.84 596
2576.32 526
2576.80 551
2577.28 580
2577.76 590
2578.24 535
2578.72 540
2579.19 542
2579.67 538
2580.15 569
2580.63 610
2581.11 574
2581.59 591
2582.07 542
2582.55 495
2583.03 562
2583.51 567
2583.99 564
2584.47 559
2584.95 509
2585.43 517
2585.91 624
2586.39 540
2586.87 521
2587.35 531
2587.83 562
2588.31 608
2588.79 554
2589.27 555
2589.75 594
2590.23 620
2590.71 580
2591.19 515
2591.67 500
2592.15 489
2592.63 488
2593.11 587
2593.59 622
2594.07 530
2594.55 560
2595.03 529
2595.51 485
2595.99 464
2596.47 538
2596.96 570
2597.44 541
2597.92 512
2598.40 514
2598.88 506
2599.36 477
2599.84 459
2600.32 515
2600.80 499
2601.28 533
2601.77 516
2602.25 523
2602.73 576
2603.21 577
2603.69 593
2604.17 561
2604.65 596
2605.14 575
2605.62 591
2606.10 573
2606.58 585
2607.06 587
2607.54 615
2608.03 616
2608.51 576
2608.99 593
2609.47 583
2609.95 567
2610.44 584
2610.92 570
2611.40 584
2611.88 646
2612.37 542
2612.85 532
2613.33 537
2613.81 502
2614.29 579
2614.78 563
2615.26 520
2615.74 473
2616.22 520
2616.71 503
2617.19 530
2617.67 482
2618.16 505
2618.64 530
2619.12 574
2619.60 526
2620.09 514
2620.57 530
2621.05 519
2621.54 582
2622.02 578
2622.50 553
2622.99 587
2623.47 552
2623.95 516
2624.44 560
2624.92 499
2625.40 548
2625.89 575
2626.37 561
2626.85 550
2627.34 544
2627.82 516
2628.30 490
2628.79 528
2629.27 609
2629.76 568
2630.24 574
2630.72 607
2631.21 585
2631.69 570
2632.18 600
2632.66 602
2633.14 558
2633.63 550
2634.11 567
2634.60 509
2635.08 535
2635.57 525
2636.05 574
2636.53 575
2637.02 554
2637.50 583
2637.99 556
2638.47 571
2638.96 546
2639.44 519
2639.93 563
2640.41 585
2640.90 570
2641.38 560
2641.87 588
2642.35 549
2642.84 530
2643.32 598
2643.81 608
2644.29 549
2644.78 569
2645.26 515
2645.75 525
2646.23 571
2646.72 545
2647.20 558
2647.69 573
2648.18 632
2648.66 614
2649.15 548
2649.63 565
2650.12 600
2650.60 569
2651.09 531
2651.58 544
2652.06 531
2652.55 556
2653.03 546
2653.52 584
2654.01 620
2654.49 609
2654.98 629
2655.46 616
2655.95 600
2656.44 626
2656.92 658
2657.41 668
2657.90 606
2658.38 572
2658.87 586
2659.36 598
2659.84 614
2660.33 568
2660.82 605
2661.30 588
2661.79 543
2662.28 577
2662.76 542
2663.25 543
2663.74 568
2664.22 533
2664.71 569
2665.20 593
2665.68 647
2666.17 586
2666.66 642
2667.15 533
2667.63 563
2668.12 596
2668.61 543
2669.10 563
2669.58 605
2670.07 636
2670.56 550
2671.05 601
2671.53 637
2672.02 656
2672.51 679
2673.00 624
2673.48 667
2673.97 705
2674.46 717
2674.95 695
2675.44 742
2675.92 760
2676.41 752
2676.90 724
2677.39 734
2677.88 702
2678.37 623
2678.85 629
2679.34 642
2679.83 701
2680.32 662
2680.81 675
2681.30 656
2681.79 624
2682.27 637
2682.76 653
2683.25 625
2683.74 634
2684.23 615
2684.72 630
2685.21 638
2685.70 638
2686.18 671
2686.67 589
2687.16 544
2687.65 622
2688.14 588
2688.63 613
2689.12 612
2689.61 624
2690.10 616
2690.59 559
2691.08 588
2691.57 586
2692.06 650
2692.55 637
2693.04 585
2693.53 601
2694.02 635
2694.51 667
2694.99 701
2695.48 674
2695.97 628
2696.46 609
2696.95 613
2697.44 683
2697.93 634
2698.42 670
2698.92 664
2699.41 628
2699.90 667
2700.39 671
2700.88 655
2701.37 720
2701.86 720
2702.35 705
2702.84 704
2703.33 628
2703.82 700
2704.31 666
2704.80 632
2705.29 642
2705.78 616
2706.27 644
2706.76 604
2707.25 587
2707.75 628
2708.24 591
2708.73 513
2709.22 534
2709.71 553
2710.20 550
2710.69 555
2711.18 618
2711.68 575
2712.17 569
2712.66 567
2713.15 505
2713.64 508
2714.13 527
2714.62 578
2715.12 582
2715.61 569
2716.10 538
2716.59 523
2717.08 557
2717.57 572
2718.07 479
2718.56 507
2719.05 564
2719.54 552
2720.03 592
2720.53 610
2721.02 655
2721.51 674
2722.00 634
2722.50 692
2722.99 614
2723.48 662
2723.97 635
2724.47 584
2724.96 588
2725.45 623
2725.94 551
2726.44 552
2726.93 553
2727.42 579
2727.91 624
2728.41 603
2728.90 593
2729.39 639
2729.89 580
2730.38 589
2730.87 625
2731.37 745
2731.86 692
2732.35 624
2732.84 628
2733.34 696
2733.83 656
2734.32 592
2734.82 643
2735.31 630
2735.81 708
2736.30 720
2736.79 666
2737.29 720
2737.78 690
2738.27 677
2738.77 626
2739.26 639
2739.75 609
2740.25 644
2740.74 670
2741.24 646
2741.73 629
2742.22 608
2742.72 538
2743.21 500
2743.71 564
2744.20 554
2744.70 548
2745.19 520
2745.68 571
2746.18 570
2746.67 555
2747.17 534
2747.66 517
2748.16 545
2748.65 587
2749.15 557
2749.64 631
2750.14 590
2750.63 565
2751.13 596
2751.62 534
2752.12 523
2752.61 506
2753.11 532
2753.60 563
2754.10 519
2754.59 509
2755.09 574
2755.58 559
2756.08 568
2756.57 595
2757.07 596
2757.56 595
2758.06 558
2758.56 616
2759.05 609
2759.55 577
2760.04 562
2760.54 603
2761.03 609
2761.53 598
2762.03 584
2762.52 606
2763.02 551
2763.51 585
2764.01 564
2764.51 606
2765.00 582
2765.50 545
2765.99 549
2766.49 540
2766.99 542
2767.48 541
2767.98 532
2768.48 517
2768.97 569
2769.47 595
2769.97 541
2770.46 538
2770.96 548
2771.46 594
2771.95 589
2772.45 595
2772.95 633
2773.44 586
2773.94 610
2774.44 605
2774.93 610
2775.43 607
2775.93 571
2776.43 576
2776.92 614
2777.42 634
2777.92 578
2778.41 605
2778.91 640
2779.41 681
2779.91 595
2780.40 550
2780.90 625
2781.40 680
2781.90 649
2782.39 596
2782.89 559
2783.39 557
2783.89 583
2784.39 624
2784.88 655
2785.38 552
2785.88 555
2786.38 600
2786.88 650
2787.37 619
2787.87 668
2788.37 654
2788.87 614
2789.37 648
2789.87 653
2790.36 631
2790.86 631
2791.36 601
2791.86 568
2792.36 613
2792.86 603
2793.36 624
2793.85 612
2794.35 634
2794.85 610
2795.35 624
2795.85 639
2796.35 645
2796.85 653
2797.35 669
2797.85 729
2798.34 731
2798.84 694
2799.34 684
2799.84 705
2800.34 669
2800.84 688
2801.34 664
2801.84 658
2802.34 598
2802.84 640
2803.34 662
2803.84 580
2804.34 577
2804.84 584
2805.34 596
2805.84 558
2806.34 591
2806.84 698
2807.34 718
2807.84 713
2808.34 734
2808.84 683
2809.34 726
2809.84 711
2810.34 788
2810.84 765
2811.34 687
2811.84 706
2812.34 698
2812.84 686
2813.34 672
2813.84 601
2814.34 658
2814.84 716
2815.34 628
2815.84 621
2816.34 604
2816.84 558
2817.34 644
2817.85 603
2818.35 576
2818.85 590
2819.35 640
2819.85 636
2820.35 603
2820.85 644
2821.35 611
2821.85 672
2822.35 631
2822.86 547
2823.36 638
2823.86 549
2824.36 534
2824.86 568
2825.36 520
2825.87 546
2826.37 521
2826.87 528
2827.37 562
2827.87 565
2828.37 510
2828.88 562
2829.38 509
2829.88 552
2830.38 552
2830.88 532
2831.39 539
2831.89 558
2832.39 578
2832.89 619
2833.39 594
2833.90 600
2834.40 582
2834.90 592
2835.40 547
2835.91 523
2836.41 512
2836.91 601
2837.41 664
2837.92 554
2838.42 620
2838.92 609
2839.42 629
2839.93 605
2840.43 594
2840.93 575
2841.44 597
2841.94 579
2842.44 556
2842.95 605
2843.45 586
2843.95 544
2844.45 549
2844.96 580
2845.46 601
2845.96 659
2846.47 598
2846.97 655
2847.48 608
2847.98 639
2848.48 618
2848.99 630
2849.49 625
2849.99 600
2850.50 599
2851.00 605
2851.50 627
2852.01 573
2852.51 553
2853.02 508
2853.52 570
2854.02 596
2854.53 543
2855.03 553
2855.54 597
2856.04 560
2856.55 541
2857.05 627
2857.55 657
2858.06 624
2858.56 628
2859.07 633
2859.57 603
2860.08 641
2860.58 644
2861.09 629
2861.59 637
2862.10 667
2862.60 636
2863.11 665
2863.61 622
2864.12 626
2864.62 641
2865.13 681
2865.63 649
2866.14 654
2866.64 585
2867.15 615
2867.65 662
2868.16 600
2868.66 646
2869.17 586
2869.67 587
2870.18 616
2870.68 603
2871.19 577
2871.69 605
2872.20 634
2872.71 606
2873.21 648
2873.72 670
2874.22 659
2874.73 650
2875.24 655
2875.74 598
2876.25 605
2876.75 610
2877.26 609
2877.77 556
2878.27 580
2878.78 586
2879.28 561
2879.79 571
2880.30 600
2880.80 589
2881.31 590
2881.82 600
2882.32 598
2882.83 593
2883.34 663
2883.84 666
2884.35 699
2884.86 736
2885.36 826
2885.87 724
2886.38 728
2886.88 803
2887.39 857
2887.90 841
2888.41 874
2888.91 853
2889.42 844
2889.93 838
2890.43 839
2890.94 765
2891.45 731
2891.96 722
2892.46 706
2892.97 735
2893.48 753
2893.99 697
2894.49 717
2895.00 707
2895.51 718
2896.02 734
2896.53 693
2897.03 704
2897.54 665
2898.05 699
2898.56 630
2899.07 659
2899.57 628
2900.08 683
2900.59 660
2901.10 666
2901.61 754
2902.11 667
2902.62 641
2903.13 646
2903.64 668
2904.15 713
2904.66 678
2905.16 697
2905.67 652
2906.18 658
2906.69 726
2907.20 655
2907.71 645
2908.22 668
2908.73 680
2909.24 618
2909.74 588
2910.25 628
2910.76 603
2911.27 601
2911.78 595
2912.29 584
2912.80 562
2913.31 650
2913.82 703
2914.33 614
2914.84 640
2915.35 641
2915.86 676
2916.36 644
2916.87 684
2917.38 639
2917.89 631
2918.40 685
2918.91 678
2919.42 652
2919.93 714
2920.44 679
2920.95 740
2921.46 719
2921.97 746
2922.48 721
2922.99 739
2923.50 748
2924.01 801
2924.52 728
2925.03 759
2925.54 755
2926.05 759
2926.57 726
2927.08 721
2927.59 708
2928.10 719
2928.61 742
2929.12 628
2929.63 590
2930.14 618
2930.65 620
2931.16 682
2931.67 614
2932.18 588
2932.69 595
2933.20 591
2933.72 592
2934.23 592
2934.74 627
2935.25 614
2935.76 545
2936.27 631
2936.78 666
2937.29 659
2937.81 722
2938.32 695
2938.83 656
2939.34 629
2939.85 693
2940.36 720
2940.88 710
2941.39 678
2941.90 732
2942.41 747
2942.92 781
2943.43 755
2943.95 791
2944.46 798
2944.97 787
2945.48 743
2945.99 739
2946.51 750
2947.02 730
2947.53 650
2948.04 611
2948.56 624
2949.07 653
2949.58 669
2950.09 660
2950.61 634
2951.12 619
2951.63 634
2952.14 592
2952.66 604
2953.17 589
2953.68 641
2954.19 600
2954.71 674
2955.22 616
2955.73 604
2956.25 602
2956.76 598
2957.27 593
2957.79 571
2958.30 617
2958.81 624
2959.33 613
2959.84 648
2960.35 649
2960.87 627
2961.38 675
2961.89 610
2962.41 643
2962.92 647
2963.43 687
2963.95 654
2964.46 670
2964.97 700
2965.49 618
2966.00 643
2966.52 654
2967.03 644
2967.54 646
2968.06 633
2968.57 676
2969.09 727
2969.60 692
2970.12 738
2970.63 689
2971.14 590
2971.66 625
2972.17 656
2972.69 611
2973.20 590
2973.72 678
2974.23 628
2974.75 637
2975.26 673
2975.77 694
2976.29 738
2976.80 724
2977.32 741
2977.83 736
2978.35 733
2978.86 712
2979.38 712
2979.89 741
2980.41 726
2980.92 676
2981.44 733
2981.95 760
2982.47 727
2982.99 691
2983.50 709
2984.02 731
2984.53 745
2985.05 786
2985.56 786
2986.08 812
2986.59 848
2987.11 810
2987.63 832
2988.14 800
2988.66 758
2989.17 785
2989.69 819
2990.20 797
2990.72 801
2991.24 830
2991.75 864
2992.27 818
2992.79 819
2993.30 811
2993.82 794
2994.33 770
2994.85 835
2995.37 953
2995.88 969
2996.40 954
2996.92 998
2997.43 994
2997.95 1029
2998.47 1024
2998.98 1061
2999.50 1103
3000.02 1080
3000.53 1117
3001.05 1214
3001.57 1200
3002.08 1242
3002.60 1338
3003.12 1595
3003.64 1824
3004.15 2104
3004.67 2446
3005.19 2627
3005.70 2560
3006.22 2568
3006.74 2445
3007.26 2383
3007.77 2109
3008.29 1866
3008.81 1652
3009.33 1503
3009.84 1324
3010.36 1172
3010.88 1109
3011.40 1003
3011.92 867
3012.43 878
3012.95 842
3013.47 910
3013.99 916
3014.50 913
3015.02 876
3015.54 883
3016.06 846
3016.58 887
3017.10 865
3017.61 891
3018.13 884
3018.65 820
3019.17 845
3019.69 840
3020.21 863
3020.73 876
3021.24 862
3021.76 881
3022.28 884
3022.80 742
3023.32 883
3023.84 893
3024.36 905
3024.88 960
3025.39 928
3025.91 889
3026.43 933
3026.95 898
3027.47 771
3027.99 837
3028.51 777
3029.03 759
3029.55 708
3030.07 767
3030.59 731
3031.11 766
3031.63 686
3032.15 733
3032.66 800
3033.18 745
3033.70 771
3034.22 707
3034.74 681
3035.26 740
3035.78 790
3036.30 728
3036.82 778
3037.34 754
3037.86 714
3038.38 735
3038.90 729
3039.42 740
3039.94 679
3040.46 653
3040.98 709
3041.51 686
3042.03 682
3042.55 703
3043.07 659
3043.59 692
3044.11 688
3044.63 729
3045.15 704
3045.67 655
3046.19 671
3046.71 733
3047.23 657
3047.75 699
3048.27 703
3048.79 647
3049.32 662
3049.84 683
3050.36 696
3050.88 695
3051.40 708
3051.92 662
3052.44 698
3052.96 665
3053.49 716
3054.01 673
3054.53 693
3055.05 657
3055.57 688
3056.09 672
3056.62 670
3057.14 698
3057.66 676
3058.18 741
3058.70 670
3059.22 719
3059.75 718
3060.27 730
3060.79 752
3061.31 750
3061.83 702
3062.36 702
3062.88 758
3063.40 729
3063.92 741
3064.45 761
3064.97 811
3065.49 847
3066.01 832
3066.54 752
3067.06 839
3067.58 841
3068.10 828
3068.63 821
3069.15 818
3069.67 859
3070.19 854
3070.72 891
3071.24 925
3071.76 848
3072.29 838
3072.81 858
3073.33 879
3073.85 854
3074.38 827
3074.90 821
3075.42 890
3075.95 922
3076.47 909
3076.99 981
3077.52 965
3078.04 1043
3078.57 1015
3079.09 1114
3079.61 1168
3080.14 1214
3080.66 1125
3081.18 1243
3081.71 1175
3082.23 1129
3082.76 1160
3083.28 1171
3083.80 1089
3084.33 968
3084.85 1054
3085.38 1049
3085.90 1024
3086.42 980
3086.95 980
3087.47 1129
3088.00 1167
3088.52 1185
3089.05 1315
3089.57 1397
3090.09 1622
3090.62 1651
3091.14 1633
3091.67 1589
3092.19 1528
3092.72 1539
3093.24 1501
3093.77 1445
3094.29 1441
3094.82 1416
3095.34 1418
3095.87 1416
3096.39 1499
3096.92 1560
3097.44 1673
3097.97 1529
3098.49 1535
3099.02 1517
3099.54 1566
3100.07 1641
3100.59 1835
3101.12 2156
3101.64 2436
3102.17 2643
3102.70 2834
3103.22 3131
3103.75 3208
3104.27 3217
3104.80 3127
3105.32 2990
3105.85 2667
3106.38 2366
3106.90 2040
3107.43 1627
3107.95 1457
3108.48 1345
3109.01 1240
3109.53 1124
3110.06 1094
3110.58 1071
3111.11 1015
3111.64 1049
3112.16 994
3112.69 944
3113.22 983
3113.74 916
3114.27 887
3114.80 798
3115.32 854
3115.85 832
3116.38 882
3116.90 860
3117.43 827
3117.96 837
3118.48 845
3119.01 857
3119.54 899
3120.06 891
3120.59 1004
3121.12 994
3121.65 939
3122.17 955
3122.70 996
3123.23 939
3123.76 990
3124.28 975
3124.81 938
3125.34 806
3125.87 822
3126.39 872
3126.92 882
3127.45 812
3127.98 785
3128.50 816
3129.03 802
3129.56 750
3130.09 720
3130.62 794
3131.14 755
3131.67 714
3132.20 732
3132.73 694
3133.26 766
3133.78 757
3134.31 746
3134.84 768
3135.37 793
3135.90 774
3136.43 767
3136.95 781
3137.48 732
3138.01 671
3138.54 694
3139.07 710
3139.60 688
3140.13 724
3140.65 719
3141.18 724
3141.71 705
3142.24 719
3142.77 697
3143.30 718
3143.83 688
3144.36 652
3144.89 668
3145.42 692
3145.94 663
3146.47 713
3147.00 681
3147.53 693
3148.06 782
3148.59 758
3149.12 728
3149.65 747
3150.18 745
3150.71 739
3151.24 778
3151.77 794
3152.30 757
3152.83 744
3153.36 758
3153.89 656
3154.42 677
3154.95 680
3155.48 679
3156.01 699
3156.54 705
3157.07 689
3157.60 717
3158.13 682
3158.66 696
3159.19 658
3159.72 731
3160.25 701
3160.78 721
3161.31 732
3161.84 693
3162.37 696
3162.90 690
3163.43 737
3163.97 738
3164.50 677
3165.03 704
3165.56 679
3166.09 708
3166.62 685
3167.15 688
3167.68 668
3168.21 692
3168.74 649
3169.28 628
3169.81 619
3170.34 668
3170.87 621
3171.40 614
3171.93 616
3172.46 663
3172.99 675
3173.53 693
3174.06 723
3174.59 752
3175.12 748
3175.65 698
3176.18 690
3176.72 657
3177.25 656
3177.78 643
3178.31 707
3178.84 665
3179.38 672
3179.91 640
3180.44 659
3180.97 608
3181.50 605
3182.04 638
3182.57 629
3183.10 568
3183.63 605
3184.17 619
3184.70 605
3185.23 585
3185.76 616
3186.30 651
3186.83 682
3187.36 647
3187.89 608
3188.43 567
3188.96 617
3189.49 648
3190.03 621
3190.56 593
3191.09 631
3191.63 662
3192.16 635
3192.69 627
3193.22 723
3193.76 682
3194.29 723
3194.82 688
3195.36 670
3195.89 639
3196.43 598
3196.96 591
3197.49 661
3198.03 658
3198.56 670
3199.09 665
3199.63 715
3200.16 668
3200.69 723
3201.23 695
3201.76 660
3202.30 794
3202.83 765
3203.36 750
3203.90 719
3204.43 764
3204.97 781
3205.50 737
3206.04 747
3206.57 797
3207.10 806
3207.64 879
3208.17 897
3208.71 902
3209.24 1008
3209.78 1014
3210.31 1049
3210.85 1104
3211.38 1014
3211.91 1027
3212.45 1014
3212.98 1001
3213.52 1024
3214.05 947
3214.59 885
3215.12 860
3215.66 878
3216.19 731
3216.73 760
3217.26 716
3217.80 698
3218.34 708
3218.87 657
3219.41 662
3219.94 668
3220.48 681
3221.01 692
3221.55 669
3222.08 669
3222.62 742
3223.15 803
3223.69 830
3224.23 895
3224.76 898
3225.30 909
3225.83 864
3226.37 880
3226.91 837
3227.44 831
3227.98 815
3228.51 797
3229.05 826
3229.59 782
3230.12 790
3230.66 791
3231.20 875
3231.73 854
3232.27 787
3232.81 781
3233.34 827
3233.88 834
3234.41 901
3234.95 967
3235.49 900
3236.02 886
3236.56 865
3237.10 921
3237.64 909
3238.17 925
3238.71 967
3239.25 1024
3239.78 983
3240.32 862
3240.86 887
3241.39 877
3241.93 875
3242.47 859
3243.01 879
3243.54 881
3244.08 883
3244.62 836
3245.16 913
3245.69 887
3246.23 820
3246.77 888
3247.31 880
3247.84 945
3248.38 890
3248.92 928
3249.46 875
3250.00 1073
3250.53 1162
3251.07 1165
3251.61 1361
3252.15 1640
3252.69 1717
3253.22 1887
3253.76 1865
3254.30 1819
3254.84 1767
3255.38 1755
3255.92 1607
3256.45 1525
3256.99 1363
3257.53 1333
3258.07 1351
3258.61 1240
3259.15 1165
3259.69 1214
3260.23 1336
3260.76 1350
3261.30 1411
3261.84 1513
3262.38 1573
3262.92 1560
3263.46 1631
3264.00 1594
3264.54 1678
3265.08 1769
3265.62 1681
3266.15 1866
3266.69 1994
3267.23 1955
3267.77 1842
3268.31 1871
3268.85 1778
3269.39 1721
3269.93 1645
3270.47 1525
3271.01 1366
3271.55 1337
3272.09 1178
3272.63 1140
3273.17 1102
3273.71 1072
3274.25 1098
3274.79 1106
3275.33 1062
3275.87 1044
3276.41 985
3276.95 1108
3277.49 1169
3278.03 1095
3278.57 1116
3279.11 1120
3279.65 1139
3280.19 1068
3280.73 1039
3281.27 1113
3281.81 1097
3282.35 1117
3282.89 1056
3283.43 1160
3283.97 1104
3284.52 1127
3285.06 974
3285.60 1020
3286.14 1077
3286.68 1043
3287.22 1052
3287.76 1050
3288.30 1090
3288.84 1094
3289.38 1057
3289.93 1121
3290.47 1166
3291.01 1235
3291.55 1287
3292.09 1410
3292.63 1428
3293.17 1579
3293.72 1613
3294.26 1766
3294.80 1898
3295.34 1983
3295.88 2075
3296.42 2155
3296.97 2142
3297.51 2173
3298.05 2015
3298.59 1899
3299.13 1857
3299.68 1750
3300.22 1630
3300.76 1488
3301.30 1361
3301.84 1329
3302.39 1276
3302.93 1232
3303.47 1199
3304.01 1220
3304.56 1125
3305.10 1151
3305.64 1218
3306.18 1170
3306.73 1201
3307.27 1277
3307.81 1202
3308.35 1121
3308.90 1219
3309.44 1269
3309.98 1288
3310.52 1241
3311.07 1240
3311.61 1190
3312.15 1293
3312.70 1274
3313.24 1214
3313.78 1303
3314.33 1391
3314.87 1342
3315.41 1341
3315.96 1506
3316.50 1535
3317.04 1539
3317.59 1692
3318.13 1724
3318.67 1747
3319.22 1775
3319.76 1851
3320.30 1903
3320.85 2005
3321.39 1915
3321.94 2033
3322.48 1945
3323.02 2057
3323.57 1934
3324.11 1897
3324.66 1757
3325.20 1698
3325.74 1659
3326.29 1600
3326.83 1651
3327.38 1628
3327.92 1511
3328.47 1529
3329.01 1633
3329.55 1509
3330.10 1539
3330.64 1714
3331.19 1908
3331.73 2290
3332.28 2759
3332.82 3492
3333.37 4568
3333.91 5652
3334.46 7058
3335.00 8338
3335.55 9615
3336.09 10671
3336.64 11027
3337.18 10927
3337.73 10762
3338.27 9990
3338.82 9204
3339.36 7876
3339.91 6707
3340.45 5417
3341.00 4438
3341.54 3637
3342.09 3042
3342.63 2590
3343.18 2145
3343.73 1818
3344.27 1617
3344.82 1548
3345.36 1370
3345.91 1379
3346.45 1285
3347.00 1240
3347.55 1154
3348.09 1196
3348.64 1178
3349.18 1124
3349.73 1052
3350.28 1026
3350.82 996
3351.37 1057
3351.92 990
3352.46 990
3353.01 947
3353.55 1013
3354.10 912
3354.65 930
3355.19 965
3355.74 976
3356.29 943
3356.83 1047
3357.38 1037
3357.93 1028
3358.47 1012
3359.02 1011
3359.57 998
3360.12 963
3360.66 1006
3361.21 1033
3361.76 1038
3362.30 1069
3362.85 1035
3363.40 1034
3363.95 1138
3364.49 1127
3365.04 1127
3365.59 1184
3366.14 1094
3366.68 1100
3367.23 1015
3367.78 1061
3368.33 964
3368.87 986
3369.42 1025
3369.97 1060
3370.52 1140
3371.06 1109
3371.61 1198
3372.16 1276
3372.71 1346
3373.26 1471
3373.80 1492
3374.35 1591
3374.90 1623
3375.45 1602
3376.00 1563
3376.54 1430
3377.09 1340
3377.64 1317
3378.19 1094
3378.74 1113
3379.29 1046
3379.84 985
3380.38 985
3380.93 873
3381.48 819
3382.03 841
3382.58 839
3383.13 841
3383.68 861
3384.23 808
3384.77 811
3385.32 765
3385.87 791
3386.42 803
3386.97 798
3387.52 748
3388.07 753
3388.62 735
3389.17 766
3389.72 782
3390.27 801
3390.82 796
3391.37 789
3391.92 823
3392.46 846
3393.01 799
3393.56 809
3394.11 782
3394.66 801
3395.21 832
3395.76 832
3396.31 845
3396.86 816
3397.41 844
3397.96 874
3398.51 936
3399.06 944
3399.61 933
3400.16 940
3400.71 958
3401.26 876
3401.81 815
3402.37 819
3402.92 783
3403.47 842
3404.02 744
3404.57 749
3405.12 725
3405.67 735
3406.22 741
3406.77 723
3407.32 745
3407.87 710
3408.42 727
3408.97 721
3409.52 806
3410.08 818
3410.63 835
3411.18 777
3411.73 912
3412.28 894
3412.83 899
3413.38 897
3413.93 848
3414.48 928
3415.04 881
3415.59 900
3416.14 901
3416.69 928
3417.24 877
3417.79 876
3418.35 839
3418.90 848
3419.45 816
3420.00 764
3420.55 748
3421.10 846
3421.66 888
3422.21 828
3422.76 739
3423.31 765
3423.86 775
3424.42 813
3424.97 799
3425.52 816
3426.07 836
3426.63 770
3427.18 750
3427.73 766
3428.28 742
3428.84 623
3429.39 622
3429.94 600
3430.49 627
3431.05 681
3431.60 672
3432.15 667
3432.70 728
3433.26 702
3433.81 762
3434.36 699
3434.92 736
3435.47 816
3436.02 780
3436.58 775
3437.13 742
3437.68 760
3438.24 777
3438.79 779
3439.34 737
3439.90 733
3440.45 687
3441.00 735
3441.56 757
3442.11 721
3442.66 733
3443.22 713
3443.77 679
3444.32 633
3444.88 686
3445.43 681
3445.99 727
3446.54 652
3447.09 725
3447.65 760
3448.20 723
3448.76 714
3449.31 694
3449.86 707
3450.42 713
3450.97 666
3451.53 680
3452.08 724
3452.64 682
3453.19 728
3453.75 673
3454.30 675
3454.85 726
3455.41 616
3455.96 674
3456.52 640
3457.07 662
3457.63 653
3458.18 687
3458.74 716
3459.29 739
3459.85 751
3460.40 773
3460.96 739
3461.51 810
3462.07 775
3462.62 701
3463.18 773
3463.73 751
3464.29 756
3464.85 755
3465.40 775
3465.96 720
3466.51 769
3467.07 771
3467.62 717
3468.18 818
3468.73 858
3469.29 836
3469.85 782
3470.40 791
3470.96 837
3471.51 843
3472.07 882
3472.63 873
3473.18 820
3473.74 871
3474.29 868
3474.85 874
3475.41 844
3475.96 858
3476.52 919
3477.08 851
3477.63 848
3478.19 910
3478.75 969
3479.30 1023
3479.86 1083
3480.42 1025
3480.97 1021
3481.53 1004
3482.09 1018
3482.64 964
3483.20 1047
3483.76 1093
3484.31 1030
3484.87 1108
3485.43 1168
3485.98 1088
3486.54 1148
3487.10 1198
3487.66 1195
3488.21 1275
3488.77 1432
3489.33 1750
3489.89 2152
3490.44 2333
3491.00 2849
3491.56 3378
3492.12 3612
3492.67 3860
3493.23 4019
3493.79 3809
3494.35 3692
3494.90 3287
3495.46 3056
3496.02 2562
3496.58 2318
3497.14 1859
3497.69 1556
3498.25 1513
3498.81 1594
3499.37 1406
3499.93 1263
3500.49 1340
3501.04 1374
3501.60 1306
3502.16 1406
3502.72 1560
3503.28 1704
3503.84 1902
3504.39 1937
3504.95 2013
3505.51 1962
3506.07 1948
3506.63 1950
3507.19 1912
3507.75 1816
3508.31 1716
3508.86 1590
3509.42 1416
3509.98 1308
3510.54 1249
3511.10 1165
3511.66 1163
3512.22 1122
3512.78 1122
3513.34 1022
3513.90 983
3514.46 950
3515.02 906
3515.58 851
3516.13 864
3516.69 852
3517.25 824
3517.81 734
3518.37 741
3518.93 820
3519.49 828
3520.05 885
3520.61 928
3521.17 908
3521.73 917
3522.29 1026
3522.85 969
3523.41 965
3523.97 1085
3524.53 1163
3525.09 1182
3525.65 1051
3526.21 1139
3526.77 1040
3527.33 1012
3527.89 969
3528.46 915
3529.02 993
3529.58 909
3530.14 865
3530.70 822
3531.26 797
3531.82 823
3532.38 806
3532.94 827
3533.50 860
3534.06 802
3534.62 842
3535.18 830
3535.75 788
3536.31 852
3536.87 801
3537.43 813
3537.99 819
3538.55 826
3539.11 723
3539.67 724
3540.24 791
3540.80 770
3541.36 787
3541.92 806
3542.48 822
3543.04 831
3543.61 798
3544.17 778
3544.73 842
3545.29 797
3545.85 827
3546.41 846
3546.98 804
3547.54 774
3548.10 750
3548.66 746
3549.23 768
3549.79 720
3550.35 721
3550.91 756
3551.47 751
3552.04 687
3552.60 741
3553.16 752
3553.72 713
3554.29 705
3554.85 716
3555.41 662
3555.97 678
3556.54 661
3557.10 673
3557.66 684
3558.23 692
3558.79 743
3559.35 774
3559.91 764
3560.48 727
3561.04 761
3561.60 719
3562.17 736
3562.73 765
3563.29 762
3563.86 838
3564.42 796
3564.98 771
3565.55 757
3566.11 735
3566.67 737
3567.24 699
3567.80 722
3568.36 721
3568.93 732
3569.49 728
3570.06 732
3570.62 693
3571.18 681
3571.75 718
3572.31 771
3572.88 722
3573.44 782
3574.00 773
3574.57 819
3575.13 942
3575.70 1045
3576.26 1016
3576.82 1172
3577.39 1218
3577.95 1193
3578.52 1232
3579.08 1174
3579.65 1169
3580.21 1116
3580.78 1079
3581.34 937
3581.91 921
3582.47 888
3583.04 846
3583.60 749
3584.17 726
3584.73 680
3585.30 713
3585.86 702
3586.43 677
3586.99 620
3587.56 595
3588.12 654
3588.69 686
3589.25 642
3589.82 647
3590.38 662
3590.95 694
3591.51 626
3592.08 640
3592.64 631
3593.21 588
3593.78 627
3594.34 651
3594.91 672
3595.47 627
3596.04 704
3596.60 702
3597.17 752
3597.74 782
3598.30 754
3598.87 803
3599.43 732
3600.00 711
3600.57 665
3601.13 737
3601.70 713
3602.27 758
3602.83 711
3603.40 677
3603.96 658
3604.53 660
3605.10 643
3605.66 591
3606.23 611
3606.80 596
3607.36 556
3607.93 642
3608.50 645
3609.07 583
3609.63 550
3610.20 533
3610.77 575
3611.33 604
3611.90 598
3612.47 600
3613.03 563
3613.60 621
3614.17 697
3614.74 683
3615.30 679
3615.87 746
3616.44 855
3617.01 873
3617.57 985
3618.14 1041
3618.71 1012
3619.28 943
3619.84 900
3620.41 928
3620.98 935
3621.55 901
3622.12 817
3622.68 785
3623.25 772
3623.82 638
3624.39 744
3624.96 641
3625.52 620
3626.09 606
3626.66 607
3627.23 570
3627.80 598
3628.37 615
3628.93 638
3629.50 602
3630.07 567
3630.64 572
3631.21 624
3631.78 613
3632.34 606
3632.91 651
3633.48 619
3634.05 610
3634.62 668
3635.19 629
3635.76 589
3636.33 610
3636.90 617
3637.47 665
3638.03 637
3638.60 624
3639.17 618
3639.74 708
3640.31 681
3640.88 716
3641.45 745
3642.02 693
3642.59 717
3643.16 695
3643.73 713
3644.30 655
3644.87 720
3645.44 699
3646.01 710
3646.58 655
3647.15 622
3647.72 638
3648.29 628
3648.86 690
3649.43 658
3650.00 664
3650.57 642
3651.14 659
3651.71 742
3652.28 684
3652.85 684
3653.42 713
3653.99 706
3654.56 725
3655.13 720
3655.70 716
3656.27 699
3656.84 762
3657.41 750
3657.98 706
3658.55 789
3659.12 801
3659.69 814
3660.27 836
3660.84 793
3661.41 846
3661.98 815
3662.55 772
3663.12 753
3663.69 702
3664.26 711
3664.83 812
3665.41 785
3665.98 744
3666.55 791
3667.12 818
3667.69 793
3668.26 765
3668.83 771
3669.41 709
3669.98 710
3670.55 704
3671.12 702
3671.69 648
3672.26 659
3672.84 713
3673.41 718
3673.98 715
3674.55 723
3675.12 819
3675.70 798
3676.27 725
3676.84 715
3677.41 751
3677.98 813
3678.56 734
3679.13 687
3679.70 743
3680.27 711
3680.85 688
3681.42 712
3681.99 691
3682.56 706
3683.14 690
3683.71 642
3684.28 656
3684.86 653
3685.43 627
3686.00 657
3686.57 623
3687.15 589
3687.72 582
3688.29 740
3688.87 749
3689.44 778
3690.01 838
3690.59 807
3691.16 794
3691.73 796
3692.31 791
3692.88 751
3693.45 706
3694.03 670
3694.60 679
3695.17 638
3695.75 661
3696.32 577
3696.89 592
3697.47 620
3698.04 609
3698.62 563
3699.19 580
3699.76 561
3700.34 537
3700.91 577
3701.49 617
3702.06 628
3702.63 636
3703.21 626
3703.78 671
3704.36 675
3704.93 690
3705.51 754
3706.08 689
3706.65 660
3707.23 719
3707.80 745
3708.38 780
3708.95 747
3709.53 736
3710.10 732
3710.68 745
3711.25 713
3711.83 731
3712.40 715
3712.98 673
3713.55 690
3714.13 629
3714.70 600
3715.28 582
3715.85 598
3716.43 626
3717.00 650
3717.58 607
3718.15 575
3718.73 625
3719.30 650
3719.88 648
3720.46 610
3721.03 547
3721.61 584
3722.18 564
3722.76 561
3723.33 565
3723.91 582
3724.49 620
3725.06 593
3725.64 601
3726.21 622
3726.79 657
3727.37 633
3727.94 651
3728.52 648
3729.09 618
3729.67 675
3730.25 744
3730.82 798
3731.40 789
3731.98 693
3732.55 776
3733.13 854
3733.71 871
3734.28 793
3734.86 828
3735.44 890
3736.01 785
3736.59 793
3737.17 732
3737.74 723
3738.32 657
3738.90 689
3739.47 699
3740.05 616
3740.63 602
3741.20 615
3741.78 635
3742.36 614
3742.94 620
3743.51 627
3744.09 646
3744.67 617
3745.25 610
3745.82 615
3746.40 635
3746.98 651
3747.56 573
3748.13 571
3748.71 560
3749.29 525
3749.87 590
3750.45 590
3751.02 548
3751.60 554
3752.18 569
3752.76 633
3753.34 574
3753.91 593
3754.49 550
3755.07 605
3755.65 577
3756.23 572
3756.80 571
3757.38 633
3757.96 600
3758.54 608
3759.12 616
3759.70 599
3760.28 641
3760.85 606
3761.43 630
3762.01 644
3762.59 644
3763.17 659
3763.75 613
3764.33 596
3764.91 550
3765.49 519
3766.06 545
3766.64 602
3767.22 656
3767.80 650
3768.38 602
3768.96 558
3769.54 640
3770.12 630
3770.70 563
3771.28 570
3771.86 580
3772.44 581
3773.02 612
3773.60 600
3774.18 590
3774.76 565
3775.34 532
3775.92 529
3776.50 573
3777.08 561
3777.66 499
3778.24 511
3778.82 604
3779.40 619
3779.98 638
3780.56 577
3781.14 564
3781.72 596
3782.30 552
3782.88 572
3783.46 554
3784.04 510
3784.62 499
3785.20 517
3785.78 533
3786.36 552
3786.94 517
3787.52 558
3788.10 561
3788.68 557
3789.26 518
3789.84 508
3790.43 526
3791.01 578
3791.59 628
3792.17 511
3792.75 538
3793.33 501
3793.91 577
3794.49 545
3795.07 559
3795.66 536
3796.24 590
3796.82 552
3797.40 539
3797.98 561
3798.56 545
3799.15 550
3799.73 547
3800.31 584
3800.89 559
3801.47 562
3802.05 578
3802.64 546
3803.22 629
3803.80 619
3804.38 609
3804.96 573
3805.55 620
3806.13 666
3806.71 649
3807.29 622
3807.87 597
3808.46 697
3809.04 720
3809.62 734
3810.20 754
3810.79 757
3811.37 684
3811.95 727
3812.53 708
3813.12 672
3813.70 665
3814.28 647
3814.87 646
3815.45 678
3816.03 615
3816.61 610
3817.20 662
3817.78 631
3818.36 618
3818.95 606
3819.53 635
3820.11 577
3820.70 584
3821.28 552
3821.86 600
3822.45 576
3823.03 556
3823.61 559
3824.20 600
3824.78 612
3825.36 572
3825.95 556
3826.53 545
3827.11 594
3827.70 563
3828.28 599
3828.87 611
3829.45 611
3830.03 634
3830.62 632
3831.20 676
3831.79 599
3832.37 643
3832.95 617
3833.54 612
3834.12 629
3834.71 685
3835.29 578
3835.88 583
3836.46 564
3837.05 580
3837.63 597
3838.21 613
3838.80 673
3839.38 630
3839.97 606
3840.55 583
3841.14 564
3841.72 557
3842.31 611
3842.89 639
3843.48 607
3844.06 579
3844.65 662
3845.23 585
3845.82 640
3846.40 723
3846.99 740
3847.57 698
3848.16 663
3848.74 713
3849.33 592
3849.92 598
3850.50 612
3851.09 607
3851.67 592
3852.26 576
3852.84 630
3853.43 592
3854.02 631
3854.60 660
3855.19 620
3855.77 618
3856.36 637
3856.94 657
3857.53 647
3858.12 664
3858.70 710
3859.29 868
3859.88 867
3860.46 891
3861.05 928
3861.63 1037
3862.22 1049
3862.81 954
3863.39 954
3863.98 1025
3864.57 956
3865.15 925
3865.74 898
3866.33 834
3866.91 822
3867.50 699
3868.09 678
3868.67 704
3869.26 669
3869.85 627
3870.44 608
3871.02 632
3871.61 614
3872.20 638
3872.78 638
3873.37 689
3873.96 670
3874.55 611
3875.13 640
3875.72 619
3876.31 624
3876.90 687
3877.48 651
3878.07 612
3878.66 693
3879.25 639
3879.83 645
3880.42 630
3881.01 631
3881.60 620
3882.19 604
3882.77 553
3883.36 566
3883.95 600
3884.54 604
3885.13 621
3885.71 599
3886.30 628
3886.89 659
3887.48 638
3888.07 663
3888.66 725
3889.24 683
3889.83 712
3890.42 762
3891.01 762
3891.60 751
3892.19 746
3892.78 721
3893.36 744
3893.95 647
3894.54 640
3895.13 579
3895.72 623
3896.31 651
3896.90 681
3897.49 647
3898.08 659
3898.67 604
3899.26 587
3899.84 596
3900.43 605
3901.02 621
3901.61 605
3902.20 599
3902.79 611
3903.38 584
3903.97 608
3904.56 630
3905.15 623
3905.74 636
3906.33 638
3906.92 592
3907.51 665
3908.10 619
3908.69 649
3909.28 641
3909.87 633
3910.46 646
3911.05 575
3911.64 561
3912.23 546
3912.82 587
3913.41 569
3914.00 554
3914.59 577
3915.18 544
3915.77 580
3916.36 572
3916.95 529
3917.54 636
3918.13 570
3918.72 507
3919.32 568
3919.91 569
3920.50 600
3921.09 553
3921.68 576
3922.27 575
3922.86 631
3923.45 540
3924.04 560
3924.63 568
3925.23 518
3925.82 539
3926.41 532
3927.00 513
3927.59 553
3928.18 602
3928.77 545
3929.36 555
3929.96 505
3930.55 521
3931.14 502
3931.73 530
3932.32 533
3932.91 534
3933.51 536
3934.10 517
3934.69 528
3935.28 500
3935.87 496
3936.47 502
3937.06 516
3937.65 542
3938.24 508
3938.83 527
3939.43 566
3940.02 583
3940.61 580
3941.20 568
3941.80 599
3942.39 534
3942.98 531
3943.57 550
3944.17 533
3944.76 547
3945.35 518
3945.94 502
3946.54 507
3947.13 535
3947.72 531
3948.32 512
3948.91 494
3949.50 521
3950.10 506
3950.69 473
3951.28 526
3951.87 484
3952.47 527
3953.06 552
3953.65 538
3954.25 541
3954.84 531
3955.43 571
3956.03 559
3956.62 563
3957.22 578
3957.81 607
3958.40 580
3959.00 538
3959.59 593
3960.18 624
3960.78 629
3961.37 637
3961.97 615
3962.56 597
3963.15 599
3963.75 629
3964.34 655
3964.94 653
3965.53 690
3966.12 634
3966.72 657
3967.31 741
3967.91 724
3968.50 703
3969.10 714
3969.69 685
3970.29 680
3970.88 623
3971.47 673
3972.07 654
3972.66 598
3973.26 581
3973.85 563
3974.45 565
3975.04 575
3975.64 595
3976.23 648
3976.83 652
3977.42 601
3978.02 632
3978.61 634
3979.21 645
3979.80 628
3980.40 562
3981.00 551
3981.59 619
3982.19 574
3982.78 612
3983.38 610
3983.97 588
3984.57 591
3985.16 604
3985.76 597
3986.36 662
3986.95 667
3987.55 678
3988.14 628
3988.74 598
3989.34 580
3989.93 594
3990.53 636
3991.12 613
3991.72 580
3992.32 611
3992.91 712
3993.51 693
3994.10 660
3994.70 627
3995.30 644
3995.89 670
3996.49 702
3997.09 693
3997.68 654
3998.28 626
3998.88 620
3999.47 625
4000.07 675
4000.67 647
4001.26 658
4001.86 702
4002.46 664
4003.06 691
4003.65 624
4004.25 631
4004.85 623
4005.44 622
4006.04 636
4006.64 712
4007.24 668
4007.83 620
4008.43 586
4009.03 646
4009.63 607
4010.22 625
4010.82 624
4011.42 592
4012.02 599
4012.61 609
4013.21 587
4013.81 639
4014.41 693
4015.01 654
4015.60 640
4016.20 711
4016.80 702
4017.40 731
4018.00 686
4018.59 720
4019.19 701
4019.79 784
4020.39 740
4020.99 667
4021.59 673
4022.18 690
4022.78 647
4023.38 602
4023.98 604
4024.58 692
4025.18 632
4025.78 576
4026.37 576
4026.97 644
4027.57 622
4028.17 603
4028.77 637
4029.37 634
4029.97 613
4030.57 627
4031.17 601
4031.76 600
4032.36 603
4032.96 639
4033.56 627
4034.16 687
4034.76 660
4035.36 628
4035.96 613
4036.56 611
4037.16 617
4037.76 630
4038.36 612
4038.96 599
4039.56 580
4040.16 558
4040.76 518
4041.36 507
4041.96 539
4042.56 554
4043.16 556
4043.76 550
4044.36 557
4044.96 587
4045.56 544
4046.16 541
4046.76 550
4047.36 536
4047.96 505
4048.56 537
4049.16 531
4049.76 557
4050.36 540
4050.96 532
4051.56 557
4052.16 546
4052.76 525
4053.36 533
4053.97 538
4054.57 565
4055.17 497
4055.77 480
4056.37 551
4056.97 521
4057.57 561
4058.17 548
4058.77 478
4059.37 509
4059.98 502
4060.58 553
4061.18 538
4061.78 540
4062.38 554
4062.98 566
4063.58 559
4064.19 609
4064.79 633
4065.39 619
4065.99 623
4066.59 617
4067.19 549
4067.80 632
4068.40 645
4069.00 598
4069.60 547
4070.20 552
4070.81 561
4071.41 534
4072.01 515
4072.61 447
4073.21 493
4073.82 555
4074.42 522
4075.02 484
4075.62 500
4076.23 430
4076.83 505
4077.43 493
4078.03 519
4078.64 522
4079.24 499
4079.84 490
4080.44 464
4081.05 450
4081.65 470
4082.25 493
4082.86 509
4083.46 511
4084.06 491
4084.67 511
4085.27 461
4085.87 436
4086.47 394
4087.08 448
4087.68 495
4088.28 514
4088.89 483
4089.49 495
4090.09 511
4090.70 495
4091.30 494
4091.91 524
4092.51 511
4093.11 554
4093.72 535
4094.32 480
4094.92 520
4095.53 526
4096.13 497
4096.74 490
4097.34 549
4097.94 529
4098.55 530
4099.15 516
4099.76 530
4100.36 526
4100.97 566
4101.57 549
4102.17 477
4102.78 512
4103.38 503
4103.99 475
4104.59 527
4105.20 516
4105.80 460
4106.41 473
4107.01 516
4107.62 539
4108.22 505
4108.82 472
4109.43 493
4110.03 496
4110.64 515
4111.24 501
4111.85 476
4112.45 486
4113.06 495
4113.67 466
4114.27 460
4114.88 510
4115.48 520
4116.09 534
4116.69 504
4117.30 531
4117.90 489
4118.51 475
4119.11 518
4119.72 472
4120.33 482
4120.93 475
4121.54 466
4122.14 496
4122.75 510
4123.35 507
4123.96 506
4124.57 566
4125.17 552
4125.78 484
4126.39 530
4126.99 506
4127.60 497
4128.20 556
4128.81 526
4129.42 524
4130.02 525
4130.63 526
4131.24 460
4131.84 450
4132.45 473
4133.06 543
4133.66 536
4134.27 521
4134.88 550
4135.48 582
4136.09 648
4136.70 647
4137.30 581
4137.91 664
4138.52 579
4139.12 568
4139.73 548
4140.34 633
4140.95 592
4141.55 540
4142.16 505
4142.77 565
4143.38 599
4143.98 585
4144.59 574
4145.20 624
4145.81 581
4146.41 565
4147.02 546
4147.63 485
4148.24 492
4148.84 471
4149.45 485
4150.06 527
4150.67 464
4151.28 467
4151.88 485
4152.49 500
4153.10 499
4153.71 498
4154.32 497
4154.92 521
4155.53 512
4156.14 490
4156.75 498
4157.36 503
4157.97 484
4158.57 523
4159.18 537
4159.79 500
4160.40 492
4161.01 522
4161.62 565
4162.23 513
4162.84 504
4163.44 545
4164.05 524
4164.66 497
4165.27 562
4165.88 545
4166.49 531
4167.10 555
4167.71 570
4168.32 626
4168.93 619
4169.54 664
4170.15 634
4170.75 668
4171.36 713
4171.97 672
4172.58 620
4173.19 702
4173.80 691
4174.41 666
4175.02 664
4175.63 618
4176.24 588
4176.85 629
4177.46 591
4178.07 548
4178.68 525
4179.29 476
4179.90 480
4180.51 543
4181.12 522
4181.73 527
4182.34 500
4182.95 521
4183.56 529
4184.17 504
4184.78 521
4185.39 536
4186.00 531
4186.61 435
4187.23 524
4187.84 486
4188.45 499
4189.06 497
4189.67 533
4190.28 517
4190.89 526
4191.50 545
4192.11 555
4192.72 579
4193.33 608
4193.94 587
4194.56 612
4195.17 667
4195.78 686
4196.39 633
4197.00 621
4197.61 594
4198.22 573
4198.84 588
4199.45 569
4200.06 532
4200.67 537
4201.28 568
4201.89 522
4202.50 526
4203.12 536
4203.73 502
4204.34 484
4204.95 536
4205.56 516
4206.18 559
4206.79 565
4207.40 561
4208.01 598
4208.62 529
4209.24 526
4209.85 539
4210.46 615
4211.07 545
4211.69 583
4212.30 599
4212.91 582
4213.52 601
4214.14 610
4214.75 613
4215.36 557
4215.97 564
4216.59 623
4217.20 579
4217.81 582
4218.43 634
4219.04 659
4219.65 669
4220.26 690
4220.88 664
4221.49 765
4222.10 792
4222.72 859
4223.33 908
4223.94 857
4224.56 824
4225.17 887
4225.78 913
4226.40 952
4227.01 1018
4227.62 1006
4228.24 1107
4228.85 1077
4229.46 1030
4230.08 1005
4230.69 951
4231.31 911
4231.92 907
4232.53 863
4233.15 756
4233.76 675
4234.38 706
4234.99 722
4235.60 738
4236.22 626
4236.83 655
4237.45 638
4238.06 616
4238.68 626
4239.29 629
4239.90 612
4240.52 583
4241.13 597
4241.75 613
4242.36 641
4242.98 643
4243.59 644
4244.21 601
4244.82 607
4245.44 598
4246.05 626
4246.67 667
4247.28 661
4247.90 648
4248.51 685
4249.13 645
4249.74 534
4250.36 575
4250.97 643
4251.59 647
4252.20 606
4252.82 622
4253.43 615
4254.05 655
4254.66 622
4255.28 613
4255.89 616
4256.51 568
4257.13 613
4257.74 539
4258.36 606
4258.97 640
4259.59 541
4260.21 601
4260.82 577
4261.44 665
4262.05 703
4262.67 743
4263.29 813
4263.90 779
4264.52 778
4265.13 848
4265.75 783
4266.37 778
4266.98 753
4267.60 740
4268.22 660
4268.83 671
4269.45 679
4270.07 705
4270.68 606
4271.30 592
4271.92 580
4272.53 617
4273.15 650
4273.77 591
4274.38 600
4275.00 602
4275.62 648
4276.23 638
4276.85 670
4277.47 665
4278.09 668
4278.70 657
4279.32 664
4279.94 628
4280.56 627
4281.17 649
4281.79 629
4282.41 585
4283.03 563
4283.64 539
4284.26 555
4284.88 587
4285.50 595
4286.11 597
4286.73 597
4287.35 559
4287.97 621
4288.59 555
4289.20 532
4289.82 520
4290.44 515
4291.06 551
4291.68 585
4292.29 526
4292.91 542
4293.53 560
4294.15 550
4294.77 545
4295.39 559
4296.00 579
4296.62 543
4297.24 564
4297.86 567
4298.48 580
4299.10 576
4299.72 496
4300.33 523
4300.95 528
4301.57 508
4302.19 550
4302.81 573
4303.43 590
4304.05 578
4304.67 520
4305.29 575
4305.91 596
4306.53 620
4307.14 560
4307.76 564
4308.38 590
4309.00 561
4309.62 591
4310.24 626
4310.86 598
4311.48 603
4312.10 592
4312.72 564
4313.34 543
4313.96 548
4314.58 590
4315.20 607
4315.82 579
4316.44 655
4317.06 620
4317.68 619
4318.30 605
4318.92 590
4319.54 642
4320.16 628
4320.78 650
4321.40 631
4322.02 681
4322.64 668
4323.26 716
4323.88 687
4324.50 664
4325.12 699
4325.74 741
4326.36 782
4326.99 797
4327.61 764
4328.23 765
4328.85 740
4329.47 793
4330.09 823
4330.71 837
4331.33 920
4331.95 931
4332.57 1008
4333.19 1094
4333.82 1111
4334.44 1111
4335.06 1112
4335.68 1190
4336.30 1121
4336.92 1114
4337.54 1258
4338.17 1276
4338.79 1258
4339.41 1276
4340.03 1243
4340.65 1090
4341.27 1076
4341.90 1092
4342.52 1072
4343.14 1069
4343.76 1135
4344.38 1235
4345.01 1335
4345.63 1394
4346.25 1513
4346.87 1720
4347.49 1807
4348.12 1757
4348.74 1708
4349.36 1590
4349.98 1526
4350.61 1364
4351.23 1206
4351.85 1153
4352.47 1124
4353.10 971
4353.72 961
4354.34 921
4354.96 887
4355.59 832
4356.21 865
4356.83 809
4357.46 764
4358.08 720
4358.70 741
4359.32 720
4359.95 713
4360.57 696
4361.19 669
4361.82 698
4362.44 758
4363.06 690
4363.69 706
4364.31 749
4364.93 742
4365.56 748
4366.18 746
4366.80 727
4367.43 703
4368.05 683
4368.67 701
4369.30 652
4369.92 656
4370.55 598
4371.17 595
4371.79 654
4372.42 590
4373.04 613
4373.67 642
4374.29 569
4374.91 627
4375.54 621
4376.16 609
4376.79 630
4377.41 594
4378.04 659
4378.66 717
4379.28 686
4379.91 668
4380.53 697
4381.16 703
4381.78 666
4382.41 707
4383.03 719
4383.66 712
4384.28 662
4384.91 717
4385.53 675
4386.16 717
4386.78 700
4387.41 666
4388.03 603
4388.66 680
4389.28 671
4389.91 619
4390.53 626
4391.16 658
4391.78 678
4392.41 656
4393.03 667
4393.66 666
4394.28 687
4394.91 626
4395.54 645
4396.16 640
4396.79 651
4397.41 652
4398.04 612
4398.66 586
4399.29 583
4399.92 593
4400.54 632
4401.17 654
4401.79 595
4402.42 603
4403.05 609
4403.67 609
4404.30 602
4404.93 599
4405.55 661
4406.18 639
4406.80 564
4407.43 645
4408.06 681
4408.68 595
4409.31 626
4409.94 619
4410.56 579
4411.19 584
4411.82 576
4412.44 604
4413.07 650
4413.70 614
4414.33 559
4414.95 559
4415.58 566
4416.21 521
4416.83 570
4417.46 517
4418.09 529
4418.72 558
4419.34 535
4419.97 551
4420.60 512
4421.22 510
4421.85 547
4422.48 538
4423.11 525
4423.73 524
4424.36 507
4424.99 522
4425.62 544
4426.25 526
4426.87 487
4427.50 500
4428.13 511
4428.76 495
4429.39 535
4430.01 551
4430.64 494
4431.27 468
4431.90 534
4432.53 538
4433.15 518
4433.78 509
4434.41 536
4435.04 479
4435.67 476
4436.30 522
4436.93 533
4437.55 557
4438.18 514
4438.81 537
4439.44 502
4440.07 529
4440.70 503
4441.33 524
4441.96 548
4442.58 545
4443.21 547
4443.84 514
4444.47 496
4445.10 515
4445.73 543
4446.36 524
4446.99 462
4447.62 531
4448.25 525
4448.88 549
4449.51 522
4450.14 570
4450.76 512
4451.39 485
4452.02 532
4452.65 568
4453.28 535
4453.91 526
4454.54 547
4455.17 610
4455.80 604
4456.43 610
4457.06 644
4457.69 627
4458.32 582
4458.95 566
4459.58 530
4460.21 545
4460.84 493
4461.47 535
4462.10 585
4462.73 556
4463.36 488
4464.00 493
4464.63 479
4465.26 501
4465.89 493
4466.52 507
4467.15 574
4467.78 538
4468.41 491
4469.04 482
4469.67 472
4470.30 488
4470.93 493
4471.56 529
4472.20 525
4472.83 497
4473.46 486
4474.09 508
4474.72 515
4475.35 484
4475.98 489
4476.61 480
4477.25 464
4477.88 452
4478.51 500
4479.14 517
4479.77 525
4480.40 539
4481.03 517
4481.67 530
4482.30 565
4482.93 536
4483.56 563
4484.19 532
4484.83 535
4485.46 576
4486.09 563
4486.72 553
4487.35 538
4487.99 542
4488.62 520
4489.25 485
4489.88 544
4490.52 579
4491.15 518
4491.78 546
4492.41 501
4493.05 505
4493.68 475
4494.31 537
4494.94 556
4495.58 519
4496.21 554
4496.84 549
4497.47 520
4498.11 557
4498.74 577
4499.37 529
4500.01 547
4500.64 565
4501.27 646
4501.91 638
4502.54 617
4503.17 687
4503.80 693
4504.44 678
4505.07 691
4505.71 670
4506.34 703
4506.97 615
4507.61 560
4508.24 605
4508.87 591
4509.51 603
4510.14 596
4510.77 564
4511.41 568
4512.04 583
4512.68 545
4513.31 541
4513.94 543
4514.58 569
4515.21 564
4515.85 573
4516.48 520
4517.11 551
4517.75 555
4518.38 483
4519.02 547
4519.65 537
4520.29 534
4520.92 542
4521.55 561
4522.19 550
4522.82 482
4523.46 555
4524.09 540
4524.73 535
4525.36 548
4526.00 499
4526.63 586
4527.27 581
4527.90 634
4528.54 646
4529.17 707
4529.81 764
4530.44 905
4531.08 1025
4531.71 1050
4532.35 1019
4532.98 1051
4533.62 1041
4534.25 1042
4534.89 887
4535.53 841
4536.16 800
4536.80 759
4537.43 663
4538.07 678
4538.70 618
4539.34 587
4539.98 580
4540.61 553
4541.25 486
4541.88 527
4542.52 498
4543.16 485
4543.79 506
4544.43 492
4545.06 520
4545.70 546
4546.34 552
4546.97 510
4547.61 504
4548.25 515
4548.88 501
4549.52 521
4550.15 467
4550.79 473
4551.43 478
4552.06 515
4552.70 512
4553.34 556
4553.97 517
4554.61 542
4555.25 531
4555.89 472
4556.52 500
4557.16 512
4557.80 567
4558.43 512
4559.07 522
4559.71 487
4560.35 540
4560.98 492
4561.62 547
4562.26 528
4562.89 489
4563.53 490
4564.17 515
4564.81 501
4565.44 509
4566.08 544
4566.72 564
4567.36 570
4568.00 530
4568.63 570
4569.27 575
4569.91 568
4570.55 552
4571.19 581
4571.82 593
4572.46 600
4573.10 552
4573.74 562
4574.38 503
4575.01 536
4575.65 496
4576.29 518
4576.93 489
4577.57 479
4578.21 528
4578.84 541
4579.48 520
4580.12 480
4580.76 509
4581.40 522
4582.04 491
4582.68 519
4583.32 493
4583.95 520
4584.59 584
4585.23 535
4585.87 535
4586.51 561
4587.15 552
4587.79 573
4588.43 565
4589.07 548
4589.71 583
4590.35 641
4590.99 634
4591.62 661
4592.26 659
4592.90 715
4593.54 645
4594.18 658
4594.82 620
4595.46 601
4596.10 598
4596.74 560
4597.38 529
4598.02 573
4598.66 536
4599.30 540
4599.94 506
4600.58 561
4601.22 525
4601.86 562
4602.50 573
4603.14 464
4603.78 504
4604.42 541
4605.06 574
4605.70 537
4606.34 502
4606.98 520
4607.62 565
4608.27 544
4608.91 560
4609.55 525
4610.19 550
4610.83 585
4611.47 601
4612.11 525
4612.75 554
4613.39 558
4614.03 553
4614.67 578
4615.31 538
4615.96 545
4616.60 548
4617.24 507
4617.88 521
4618.52 557
4619.16 551
4619.80 522
4620.44 508
4621.09 536
4621.73 464
4622.37 484
4623.01 480
4623.65 516
4624.29 543
4624.94 488
4625.58 535
4626.22 544
4626.86 511
4627.50 497
4628.15 523
4628.79 534
4629.43 532
4630.07 542
4630.71 562
4631.36 600
4632.00 587
4632.64 615
4633.28 558
4633.93 589
4634.57 637
4635.21 598
4635.85 653
4636.50 654
4637.14 664
4637.78 740
4638.42 742
4639.07 788
4639.71 769
4640.35 782
4640.99 817
4641.64 722
4642.28 631
4642.92 667
4643.57 643
4644.21 578
4644.85 590
4645.50 557
4646.14 535
4646.78 539
4647.43 552
4648.07 585
4648.71 583
4649.36 551
4650.00 579
4650.64 619
4651.29 691
4651.93 731
4652.57 743
4653.22 772
4653.86 749
4654.50 703
4655.15 742
4655.79 693
4656.44 617
4657.08 631
4657.72 586
4658.37 610
4659.01 582
4659.66 556
4660.30 547
4660.94 519
4661.59 462
4662.23 520
4662.88 486
4663.52 521
4664.17 465
4664.81 487
4665.46 503
4666.10 518
4666.74 493
4667.39 493
4668.03 508
4668.68 496
4669.32 487
4669.97 472
4670.61 484
4671.26 460
4671.90 443
4672.55 486
4673.19 499
4673.84 454
4674.48 464
4675.13 450
4675.77 487
4676.42 513
4677.07 527
4677.71 509
4678.36 532
4679.00 547
4679.65 553
4680.29 521
4680.94 491
4681.58 513
4682.23 524
4682.88 548
4683.52 526
4684.17 512
4684.81 532
4685.46 541
4686.10 576
4686.75 524
4687.40 544
4688.04 594
4688.69 604
4689.34 625
4689.98 590
4690.63 592
4691.27 577
4691.92 619
4692.57 641
4693.21 577
4693.86 569
4694.51 581
4695.15 554
4695.80 583
4696.45 550
4697.09 577
4697.74 576
4698.39 568
4699.03 579
4699.68 601
4700.33 614
4700.97 624
4701.62 607
4702.27 587
4702.92 575
4703.56 600
4704.21 588
4704.86 570
4705.50 508
4706.15 488
4706.80 515
4707.45 497
4708.09 543
4708.74 541
4709.39 511
4710.04 528
4710.68 517
4711.33 481
4711.98 462
4712.63 496
4713.28 547
4713.92 546
4714.57 533
4715.22 548
4715.87 571
4716.52 598
4717.16 561
4717.81 548
4718.46 629
4719.11 566
4719.76 537
4720.41 538
4721.05 537
4721.70 565
4722.35 565
4723.00 561
4723.65 595
4724.30 585
4724.94 566
4725.59 577
4726.24 529
4726.89 558
4727.54 530
4728.19 578
4728.84 582
4729.49 581
4730.14 574
4730.78 582
4731.43 572
4732.08 486
4732.73 529
4733.38 556
4734.03 508
4734.68 516
4735.33 563
4735.98 534
4736.63 543
4737.28 553
4737.93 488
4738.58 532
4739.23 569
4739.88 637
4740.53 598
4741.18 596
4741.83 560
4742.47 572
4743.12 553
4743.77 551
4744.42 567
4745.07 519
4745.72 533
4746.37 482
4747.03 500
4747.68 519
4748.33 528
4748.98 557
4749.63 631
4750.28 621
4750.93 556
4751.58 563
4752.23 618
4752.88 606
4753.53 667
4754.18 626
4754.83 588
4755.48 593
4756.13 597
4756.78 609
4757.43 583
4758.08 552
4758.74 600
4759.39 600
4760.04 582
4760.69 634
4761.34 732
4761.99 722
4762.64 647
4763.29 636
4763.94 611
4764.60 602
4765.25 602
4765.90 614
4766.55 559
4767.20 555
4767.85 570
4768.51 564
4769.16 595
4769.81 568
4770.46 542
4771.11 577
4771.76 559
4772.42 552
4773.07 640
4773.72 603
4774.37 568
4775.02 577
4775.68 532
4776.33 558
4776.98 543
4777.63 557
4778.29 597
4778.94 582
4779.59 586
4780.24 582
4780.89 593
4781.55 575
4782.20 581
4782.85 544
4783.51 605
4784.16 582
4784.81 559
4785.46 565
4786.12 560
4786.77 577
4787.42 548
4788.08 592
4788.73 625
4789.38 607
4790.03 628
4790.69 646
4791.34 592
4791.99 607
4792.65 592
4793.30 613
4793.95 576
4794.61 578
4795.26 611
4795.91 661
4796.57 631
4797.22 593
4797.87 591
4798.53 612
4799.18 664
4799.84 685
4800.49 686
4801.14 699
4801.80 692
4802.45 720
4803.11 719
4803.76 691
4804.41 636
4805.07 683
4805.72 675
4806.38 604
4807.03 663
4807.68 665
4808.34 591
4808.99 596
4809.65 617
4810.30 607
4810.96 584
4811.61 639
4812.27 584
4812.92 636
4813.58 622
4814.23 611
4814.89 640
4815.54 638
4816.19 638
4816.85 646
4817.50 682
4818.16 672
4818.81 740
4819.47 724
4820.13 745
4820.78 727
4821.44 785
4822.09 808
4822.75 881
4823.40 860
4824.06 923
4824.71 850
4825.37 847
4826.02 830
4826.68 790
4827.33 802
4827.99 718
4828.65 708
4829.30 801
4829.96 801
4830.61 756
4831.27 778
4831.93 793
4832.58 776
4833.24 817
4833.89 806
4834.55 872
4835.21 875
4835.86 830
4836.52 875
4837.17 985
4837.83 984
4838.49 955
4839.14 992
4839.80 925
4840.46 845
4841.11 959
4841.77 1079
4842.43 1055
4843.08 936
4843.74 940
4844.40 938
4845.05 986
4845.71 939
4846.37 975
4847.02 1009
4847.68 1038
4848.34 1060
4849.00 1152
4849.65 1208
4850.31 1220
4850.97 1265
4851.62 1258
4852.28 1242
4852.94 1193
4853.60 1207
4854.25 1192
4854.91 1088
4855.57 1154
4856.23 1217
4856.88 1241
4857.54 1265
4858.20 1397
4858.86 1540
4859.52 1506
4860.17 1566
4860.83 1475
4861.49 1396
4862.15 1291
4862.81 1163
4863.46 1109
4864.12 1087
4864.78 1114
4865.44 1086
4866.10 1141
4866.75 1159
4867.41 1172
4868.07 1196
4868.73 1132
4869.39 1138
4870.05 1205
4870.71 1112
4871.36 1006
4872.02 921
4872.68 863
4873.34 906
4874.00 907
4874.66 880
4875.32 865
4875.98 918
4876.63 884
4877.29 924
4877.95 966
4878.61 1006
4879.27 923
4879.93 839
4880.59 858
4881.25 892
4881.91 859
4882.57 713
4883.23 743
4883.89 768
4884.55 679
4885.21 704
4885.87 774
4886.52 732
4887.18 753
4887.84 727
4888.50 728
4889.16 747
4889.82 749
4890.48 703
4891.14 756
4891.80 681
4892.46 705
4893.12 762
4893.78 713
4894.44 683
4895.10 681
4895.76 699
4896.42 742
4897.09 721
4897.75 695
4898.41 675
4899.07 706
4899.73 700
4900.39 661
4901.05 667
4901.71 683
4902.37 718
4903.03 650
4903.69 595
4904.35 630
4905.01 612
4905.67 595
4906.33 618
4907.00 595
4907.66 589
4908.32 627
4908.98 607
4909.64 613
4910.30 615
4910.96 607
4911.62 588
4912.29 600
4912.95 577
4913.61 597
4914.27 626
4914.93 596
4915.59 563
4916.26 532
4916.92 510
4917.58 542
4918.24 582
4918.90 600
4919.56 519
4920.23 513
4920.89 564
4921.55 517
4922.21 536
4922.87 535
4923.54 554
4924.20 547
4924.86 501
4925.52 479
4926.19 520
4926.85 568
4927.51 505
4928.17 478
4928.84 504
4929.50 540
4930.16 510
4930.82 513
4931.49 526
4932.15 546
4932.81 517
4933.47 536
4934.14 537
4934.80 530
4935.46 550
4936.13 520
4936.79 493
4937.45 510
4938.11 503
4938.78 499
4939.44 483
4940.10 531
4940.77 505
4941.43 486
4942.09 534
4942.76 504
4943.42 544
4944.08 479
4944.75 487
4945.41 526
4946.08 538
4946.74 508
4947.40 481
4948.07 487
4948.73 530
4949.39 435
4950.06 409
4950.72 442
4951.39 490
4952.05 474
4952.71 480
4953.38 506
4954.04 448
4954.71 494
4955.37 505
4956.04 438
4956.70 440
4957.36 494
4958.03 522
4958.69 485
4959.36 492
4960.02 545
4960.69 537
4961.35 586
4962.02 573
4962.68 550
4963.35 598
4964.01 630
4964.68 629
4965.34 625
4966.01 608
4966.67 597
4967.34 561
4968.00 569
4968.67 520
4969.33 518
4970.00 510
4970.66 513
4971.33 445
4971.99 481
4972.66 507
4973.32 521
4973.99 499
4974.66 517
4975.32 531
4975.99 588
4976.65 561
4977.32 537
4977.98 561
4978.65 544
4979.32 501
4979.98 533
4980.65 497
4981.31 488
4981.98 493
4982.65 478
4983.31 498
4983.98 470
4984.64 482
4985.31 479
4985.98 501
4986.64 491
4987.31 503
4987.98 475
4988.64 524
4989.31 510
4989.98 466
4990.64 497
4991.31 459
4991.98 474
4992.64 481
4993.31 552
4993.98 516
4994.64 508
4995.31 477
4995.98 446
4996.64 500
4997.31 478
4997.98 485
4998.65 476
4999.31 446
4999.98 443
5000.65 431
5001.31 435
5001.98 452
5002.65 473
5003.32 440
5003.98 430
5004.65 442
5005.32 457
5005.99 458
5006.66 455
5007.32 451
5007.99 479
5008.66 434
5009.33 487
5009.99 485
5010.66 468
5011.33 459
5012.00 498
5012.67 519
5013.33 500
5014.00 498
5014.67 485
5015.34 494
5016.01 486
5016.68 482
5017.34 461
5018.01 446
5018.68 496
5019.35 492
5020.02 437
5020.69 520
5021.36 542
5022.02 522
5022.69 546
5023.36 547
5024.03 607
5024.70 617
5025.37 618
5026.04 534
5026.71 496
5027.38 453
5028.05 503
5028.71 484
5029.38 470
5030.05 430
5030.72 444
5031.39 449
5032.06 428
5032.73 411
5033.40 480
5034.07 477
5034.74 431
5035.41 433
5036.08 425
5036.75 449
5037.42 490
5038.09 498
5038.76 447
5039.43 476
5040.10 453
5040.77 521
5041.44 488
5042.11 464
5042.78 466
5043.45 435
5044.12 471
5044.79 481
5045.46 434
5046.13 428
5046.80 502
5047.47 526
5048.14 496
5048.81 449
5049.48 459
5050.15 493
5050.82 502
5051.49 496
5052.16 447
5052.83 456
5053.51 461
5054.18 460
5054.85 486
5055.52 455
5056.19 439
5056.86 453
5057.53 449
5058.20 445
5058.87 527
5059.55 488
5060.22 476
5060.89 448
5061.56 486
5062.23 457
5062.90 479
5063.57 425
5064.25 438
5064.92 498
5065.59 471
5066.26 445
5066.93 455
5067.60 453
5068.28 457
5068.95 469
5069.62 409
5070.29 392
5070.96 382
5071.64 454
5072.31 500
5072.98 461
5073.65 491
5074.32 469
5075.00 427
5075.67 422
5076.34 443
5077.01 489
5077.69 461
5078.36 489
5079.03 466
5079.70 463
5080.38 499
5081.05 491
5081.72 473
5082.39 487
5083.07 463
5083.74 475
5084.41 446
5085.09 477
5085.76 461
5086.43 470
5087.10 448
5087.78 476
5088.45 452
5089.12 498
5089.80 537
5090.47 571
5091.14 565
5091.82 567
5092.49 521
5093.16 567
5093.84 581
5094.51 563
5095.18 509
5095.86 483
5096.53 508
5097.21 473
5097.88 484
5098.55 462
5099.23 527
5099.90 520
5100.57 503
5101.25 472
5101.92 489
5102.60 453
5103.27 498
5103.95 484
5104.62 483
5105.29 514
5105.97 504
5106.64 475
5107.32 456
5107.99 496
5108.67 478
5109.34 479
5110.01 484
5110.69 480
5111.36 443
5112.04 431
5112.71 482
5113.39 465
5114.06 453
5114.74 501
5115.41 499
5116.09 535
5116.76 503
5117.44 538
5118.11 557
5118.79 630
5119.46 654
5120.14 671
5120.81 576
5121.49 605
5122.16 601
5122.84 552
5123.52 525
5124.19 518
5124.87 503
5125.54 538
5126.22 543
5126.89 511
5127.57 482
5128.24 496
5128.92 529
5129.60 496
5130.27 461
5130.95 479
5131.62 469
5132.30 473
5132.98 503
5133.65 479
5134.33 438
5135.01 510
5135.68 466
5136.36 441
5137.03 478
5137.71 482
5138.39 468
5139.06 532
5139.74 514
5140.42 454
5141.09 485
5141.77 507
5142.45 459
5143.12 426
5143.80 422
5144.48 413
5145.15 442
5145.83 447
5146.51 429
5147.18 452
5147.86 417
5148.54 455
5149.22 437
5149.89 438
5150.57 448
5151.25 428
5151.93 442
5152.60 449
5153.28 459
5153.96 469
5154.63 467
5155.31 460
5155.99 418
5156.67 408
5157.35 454
5158.02 467
5158.70 465
5159.38 483
5160.06 473
5160.73 456
5161.41 489
5162.09 477
5162.77 466
5163.45 514
5164.12 485
5164.80 428
5165.48 413
5166.16 437
5166.84 417
5167.52 466
5168.19 478
5168.87 445
5169.55 438
5170.23 421
5170.91 418
5171.59 446
5172.27 406
5172.94 434
5173.62 436
5174.30 441
5174.98 433
5175.66 413
5176.34 421
5177.02 445
5177.70 461
5178.38 402
5179.06 436
5179.73 438
5180.41 450
5181.09 442
5181.77 460
5182.45 410
5183.13 436
5183.81 443
5184.49 433
5185.17 397
5185.85 461
5186.53 438
5187.21 423
5187.89 415
5188.57 404
5189.25 435
5189.93 436
5190.61 428
5191.29 383
5191.97 436
5192.65 394
5193.33 413
5194.01 406
5194.69 409
5195.37 406
5196.05 432
5196.73 410
5197.41 397
5198.09 406
5198.77 416
5199.45 462
5200.13 421
5200.81 413
5201.49 420
5202.17 408
5202.85 407
5203.53 416
5204.21 455
5204.89 472
5205.58 430
5206.26 418
5206.94 443
5207.62 425
5208.30 449
5208.98 428
5209.66 431
5210.34 482
5211.02 440
5211.71 428
5212.39 463
5213.07 464
5213.75 477
5214.43 492
5215.11 554
5215.79 552
5216.48 504
5217.16 446
5217.84 462
5218.52 445
5219.20 480
5219.88 458
5220.57 511
5221.25 499
5221.93 460
5222.61 464
5223.29 505
5223.98 526
5224.66 467
5225.34 461
5226.02 492
5226.70 477
5227.39 450
5228.07 473
5228.75 464
5229.43 441
5230.12 419
5230.80 482
5231.48 496
5232.16 409
5232.85 420
5233.53 474
5234.21 467
5234.89 460
5235.58 485
5236.26 465
5236.94 484
5237.63 511
5238.31 540
5238.99 530
5239.67 508
5240.36 509
5241.04 530
5241.72 512
5242.41 494
5243.09 517
5243.77 513
5244.46 504
5245.14 554
5245.82 470
5246.51 466
5247.19 476
5247.88 436
5248.56 441
5249.24 451
5249.93 473
5250.61 464
5251.29 513
5251.98 490
5252.66 494
5253.35 472
5254.03 437
5254.71 467
5255.40 476
5256.08 438
5256.77 471
5257.45 453
5258.14 451
5258.82 411
5259.50 464
5260.19 512
5260.87 533
5261.56 526
5262.24 538
5262.93 505
5263.61 485
5264.30 492
5264.98 512
5265.67 502
5266.35 501
5267.03 487
5267.72 555
5268.40 545
5269.09 478
5269.77 524
5270.46 514
5271.14 499
5271.83 523
5272.52 456
5273.20 506
5273.89 548
5274.57 565
5275.26 479
5275.94 487
5276.63 476
5277.31 493
5278.00 452
5278.68 447
5279.37 484
5280.06 472
5280.74 455
5281.43 469
5282.11 522
5282.80 568
5283.48 541
5284.17 527
5284.86 544
5285.54 484
5286.23 529
5286.92 474
5287.60 432
5288.29 465
5288.97 486
5289.66 461
5290.35 454
5291.03 492
5291.72 466
5292.41 479
5293.09 545
5293.78 545
5294.47 463
5295.15 466
5295.84 507
5296.53 503
5297.21 530
5297.90 496
5298.59 554
5299.27 595
5299.96 566
5300.65 602
5301.33 590
5302.02 531
5302.71 596
5303.40 613
5304.08 597
5304.77 556
5305.46 588
5306.15 682
5306.83 663
5307.52 587
5308.21 572
5308.90 613
5309.58 618
5310.27 677
5310.96 628
5311.65 680
5312.33 723
5313.02 715
5313.71 737
5314.40 754
5315.09 798
5315.77 768
5316.46 749
5317.15 780
5317.84 706
5318.53 697
5319.21 701
5319.90 755
5320.59 708
5321.28 714
5321.97 724
5322.66 659
5323.35 650
5324.03 626
5324.72 612
5325.41 571
5326.10 536
5326.79 583
5327.48 584
5328.17 565
5328.86 554
5329.54 538
5330.23 545
5330.92 575
5331.61 533
5332.30 534
5332.99 514
5333.68 535
5334.37 517
5335.06 522
5335.75 550
5336.44 527
5337.12 597
5337.81 555
5338.50 510
5339.19 565
5339.88 569
5340.57 523
5341.26 528
5341.95 564
5342.64 556
5343.33 564
5344.02 578
5344.71 570
5345.40 587
5346.09 632
5346.78 671
5347.47 672
5348.16 738
5348.85 777
5349.54 872
5350.23 910
5350.92 980
5351.61 993
5352.30 1045
5352.99 996
5353.68 898
5354.37 877
5355.07 849
5355.76 776
5356.45 725
5357.14 663
5357.83 560
5358.52 578
5359.21 591
5359.90 601
5360.59 592
5361.28 541
5361.97 545
5362.66 600
5363.36 550
5364.05 560
5364.74 487
5365.43 483
5366.12 537
5366.81 487
5367.50 485
5368.19 464
5368.89 442
5369.58 500
5370.27 480
5370.96 462
5371.65 446
5372.34 455
5373.04 447
5373.73 516
5374.42 480
5375.11 497
5375.80 484
5376.49 485
5377.19 464
5377.88 473
5378.57 492
5379.26 500
5379.96 492
5380.65 500
5381.34 490
5382.03 495
5382.72 512
5383.42 532
5384.11 484
5384.80 511
5385.49 486
5386.19 523
5386.88 512
5387.57 508
5388.26 560
5388.96 557
5389.65 544
5390.34 549
5391.04 553
5391.73 548
5392.42 609
5393.12 579
5393.81 586
5394.50 577
5395.19 559
5395.89 515
5396.58 564
5397.27 513
5397.97 529
5398.66 517
5399.35 507
5400.05 500
5400.74 496
5401.43 494
5402.13 539
5402.82 505
5403.52 516
5404.21 519
5404.90 512
5405.60 487
5406.29 498
5406.98 520
5407.68 490
5408.37 477
5409.07 495
5409.76 531
5410.45 538
5411.15 479
5411.84 517
5412.54 489
5413.23 532
5413.93 563
5414.62 564
5415.32 531
5416.01 515
5416.70 535
5417.40 564
5418.09 579
5418.79 550
5419.48 545
5420.18 537
5420.87 596
5421.57 566
5422.26 566
5422.96 594
5423.65 555
5424.35 611
5425.04 592
5425.74 553
5426.43 529
5427.13 545
5427.82 531
5428.52 552
5429.21 574
5429.91 563
5430.60 550
5431.30 599
5432.00 556
5432.69 534
5433.39 557
5434.08 550
5434.78 532
5435.47 561
5436.17 567
5436.86 542
5437.56 591
5438.26 618
5438.95 571
5439.65 588
5440.34 585
5441.04 582
5441.74 579
5442.43 559
5443.13 569
5443.83 594
5444.52 635
5445.22 674
5445.91 799
5446.61 873
5447.31 909
5448.00 967
5448.70 945
5449.40 1023
5450.09 1041
5450.79 955
5451.49 889
5452.18 860
5452.88 807
5453.58 784
5454.27 783
5454.97 695
5455.67 682
5456.37 689
5457.06 611
5457.76 600
5458.46 653
5459.15 651
5459.85 672
5460.55 652
5461.25 689
5461.94 694
5462.64 679
5463.34 674
5464.04 713
5464.73 672
5465.43 701
5466.13 720
5466.83 714
5467.53 677
5468.22 615
5468.92 683
5469.62 679
5470.32 714
5471.01 675
5471.71 716
5472.41 747
5473.11 772
5473.81 776
5474.51 793
5475.20 866
5475.90 818
5476.60 826
5477.30 881
5478.00 943
5478.70 929
5479.39 1016
5480.09 1130
5480.79 1245
5481.49 1236
5482.19 1244
5482.89 1172
5483.59 1201
5484.29 1121
5484.98 1076
5485.68 982
5486.38 956
5487.08 909
5487.78 903
5488.48 939
5489.18 856
5489.88 874
5490.58 892
5491.28 940
5491.98 930
5492.68 949
5493.37 967
5494.07 916
5494.77 985
5495.47 973
5496.17 972
5496.87 950
5497.57 1050
5498.27 1109
5498.97 1142
5499.67 1365
5500.37 1427
5501.07 1759
5501.77 1927
5502.47 1853
5503.17 1768
5503.87 1612
5504.57 1588
5505.27 1381
5505.97 1159
5506.67 1008
5507.37 933
5508.07 889
5508.77 820
5509.47 791
5510.17 796
5510.87 779
5511.58 783
5512.28 830
5512.98 746
5513.68 791
5514.38 883
5515.08 872
5515.78 790
5516.48 764
5517.18 813
5517.88 743
5518.58 702
5519.28 764
5519.99 746
5520.69 733
5521.39 813
5522.09 800
5522.79 807
5523.49 718
5524.19 644
5524.90 692
5525.60 636
5526.30 614
5527.00 582
5527.70 612
5528.40 672
5529.10 646
5529.81 659
5530.51 654
5531.21 582
5531.91 576
5532.61 575
5533.32 664
5534.02 603
5534.72 613
5535.42 626
5536.12 644
5536.83 689
5537.53 651
5538.23 587
5538.93 572
5539.64 634
5540.34 611
5541.04 560
5541.74 624
5542.45 652
5543.15 603
5543.85 560
5544.55 563
5545.26 583
5545.96 564
5546.66 598
5547.36 596
5548.07 590
5548.77 593
5549.47 612
5550.18 577
5550.88 574
5551.58 570
5552.29 561
5552.99 609
5553.69 593
5554.40 530
5555.10 560
5555.80 628
5556.51 597
5557.21 571
5557.91 572
5558.62 564
5559.32 541
5560.02 584
5560.73 523
5561.43 546
5562.14 567
5562.84 511
5563.54 543
5564.25 603
5564.95 626
5565.65 594
5566.36 595
5567.06 589
5567.77 573
5568.47 580
5569.18 578
5569.88 595
5570.58 561
5571.29 561
5571.99 571
5572.70 592
5573.40 598
5574.11 558
5574.81 547
5575.52 550
5576.22 562
5576.93 575
5577.63 533
5578.33 537
5579.04 483
5579.74 529
5580.45 531
5581.15 533
5581.86 530
5582.56 511
5583.27 489
5583.97 502
5584.68 489
5585.39 491
5586.09 501
5586.80 538
5587.50 512
5588.21 472
5588.91 495
5589.62 523
5590.32 506
5591.03 507
5591.73 512
5592.44 471
5593.15 488
5593.85 514
5594.56 544
5595.26 538
5595.97 537
5596.68 541
5597.38 534
5598.09 500
5598.79 534
5599.50 507
5600.21 455
5600.91 520
5601.62 495
5602.33 535
5603.03 508
5603.74 501
5604.44 518
5605.15 486
5605.86 497
5606.56 487
5607.27 518
5607.98 455
5608.68 490
5609.39 432
5610.10 466
5610.80 496
5611.51 505
5612.22 504
5612.93 497
5613.63 507
5614.34 473
5615.05 508
5615.75 477
5616.46 459
5617.17 494
5617.88 501
5618.58 485
5619.29 529
5620.00 531
5620.71 507
5621.41 486
5622.12 500
5622.83 496
5623.54 512
5624.24 495
5624.95 475
5625.66 449
5626.37 502
5627.08 496
5627.78 486
5628.49 520
5629.20 510
5629.91 531
5630.62 516
5631.32 542
5632.03 506
5632.74 514
5633.45 538
5634.16 572
5634.86 592
5635.57 559
5636.28 617
5636.99 538
5637.70 592
5638.41 630
5639.12 591
5639.82 580
5640.53 657
5641.24 618
5641.95 568
5642.66 643
5643.37 718
5644.08 647
5644.79 592
5645.50 609
5646.21 593
5646.91 551
5647.62 553
5648.33 537
5649.04 545
5649.75 587
5650.46 571
5651.17 611
5651.88 564
5652.59 571
5653.30 568
5654.01 582
5654.72 625
5655.43 585
5656.14 556
5656.85 591
5657.56 612
5658.27 602
5658.98 574
5659.69 568
5660.40 635
5661.11 631
5661.82 635
5662.53 624
5663.24 638
5663.95 599
5664.66 610
5665.37 573
5666.08 567
5666.79 640
5667.50 621
5668.21 575
5668.92 621
5669.63 537
5670.34 614
5671.05 643
5671.76 711
5672.47 773
5673.18 725
5673.89 731
5674.61 763
5675.32 690
5676.03 604
5676.74 560
5677.45 579
5678.16 570
5678.87 608
5679.58 591
5680.29 582
5681.01 595
5681.72 629
5682.43 586
5683.14 610
5683.85 622
5684.56 607
5685.27 547
5685.99 521
5686.70 582
5687.41 624
5688.12 602
5688.83 584
5689.54 537
5690.26 551
5690.97 535
5691.68 561
5692.39 590
5693.10 548
5693.82 529
5694.53 534
5695.24 529
5695.95 510
5696.67 486
5697.38 504
5698.09 488
5698.80 523
5699.51 503
5700.23 538
5700.94 539
5701.65 525
5702.36 564
5703.08 570
5703.79 550
5704.50 538
5705.22 577
5705.93 564
5706.64 567
5707.35 575
5708.07 575
5708.78 563
5709.49 550
5710.21 573
5710.92 528
5711.63 512
5712.35 514
5713.06 493
5713.77 556
5714.49 535
5715.20 502
5715.91 529
5716.63 537
5717.34 533
5718.05 472
5718.77 523
5719.48 539
5720.19 523
5720.91 517
5721.62 533
5722.34 550
5723.05 593
5723.76 601
5724.48 572
5725.19 611
5725.91 590
5726.62 632
5727.33 621
5728.05 600
5728.76 602
5729.48 648
5730.19 624
5730.91 605
5731.62 685
5732.34 664
5733.05 595
5733.76 591
5734.48 587
5735.19 598
5735.91 624
5736.62 586
5737.34 569
5738.05 520
5738.77 556
5739.48 567
5740.20 573
5740.91 585
5741.63 563
5742.34 595
5743.06 602
5743.77 572
5744.49 539
5745.20 549
5745.92 597
5746.63 567
5747.35 617
5748.07 600
5748.78 611
5749.50 579
5750.21 592
5750.93 672
5751.64 686
5752.36 633
5753.07 655
5753.79 686
5754.51 742
5755.22 698
5755.94 701
5756.65 741
5757.37 766
5758.09 688
5758.80 734
5759.52 724
5760.24 785
5760.95 712
5761.67 733
5762.38 741
5763.10 710
5763.82 744
5764.53 791
5765.25 761
5765.97 784
5766.68 846
5767.40 956
5768.12 1029
5768.83 1071
5769.55 1290
5770.27 1559
5770.98 1798
5771.70 1879
5772.42 1909
5773.13 1820
5773.85 1781
5774.57 1448
5775.29 1197
5776.00 1043
5776.72 932
5777.44 940
5778.16 930
5778.87 888
5779.59 907
5780.31 923
5781.03 887
5781.74 826
5782.46 827
5783.18 902
5783.90 972
5784.61 863
5785.33 879
5786.05 879
5786.77 968
5787.48 917
5788.20 855
5788.92 828
5789.64 787
5790.36 844
5791.08 954
5791.79 839
5792.51 797
5793.23 738
5793.95 780
5794.67 802
5795.38 808
5796.10 751
5796.82 769
5797.54 780
5798.26 790
5798.98 862
5799.70 883
5800.41 1022
5801.13 1156
5801.85 1041
5802.57 1061
5803.29 1055
5804.01 1024
5804.73 1019
5805.45 918
5806.17 830
5806.89 760
5807.60 803
5808.32 698
5809.04 771
5809.76 760
5810.48 682
5811.20 674
5811.92 720
5812.64 732
5813.36 691
5814.08 672
5814.80 736
5815.52 725
5816.24 713
5816.96 714
5817.68 702
5818.40 704
5819.12 676
5819.84 691
5820.56 670
5821.28 702
5822.00 710
5822.72 661
5823.44 632
5824.16 667
5824.88 633
5825.60 688
5826.32 676
5827.04 604
5827.76 592
5828.48 648
5829.20 691
5829.92 660
5830.64 638
5831.36 601
5832.08 642
5832.80 618
5833.52 623
5834.25 689
5834.97 661
5835.69 631
5836.41 628
5837.13 637
5837.85 629
5838.57 672
5839.29 667
5840.01 612
5840.73 583
5841.46 617
5842.18 639
5842.90 618
5843.62 611
5844.34 603
5845.06 591
5845.78 604
5846.51 629
5847.23 604
5847.95 621
5848.67 586
5849.39 612
5850.11 594
5850.84 603
5851.56 567
5852.28 615
5853.00 586
5853.72 557
5854.45 597
5855.17 636
5855.89 630
5856.61 602
5857.33 630
5858.06 650
5858.78 644
5859.50 610
5860.22 586
5860.95 575
5861.67 633
5862.39 604
5863.11 554
5863.84 595
5864.56 617
5865.28 573
5866.01 580
5866.73 648
5867.45 626
5868.17 613
5868.90 594
5869.62 569
5870.34 580
5871.07 586
5871.79 585
5872.51 599
5873.24 604
5873.96 591
5874.68 612
5875.41 603
5876.13 599
5876.85 599
5877.58 608
5878.30 592
5879.02 597
5879.75 604
5880.47 643
5881.19 642
5881.92 629
5882.64 635
5883.37 656
5884.09 654
5884.81 631
5885.54 615
5886.26 644
5886.99 653
5887.71 668
5888.43 698
5889.16 633
5889.88 680
5890.61 715
5891.33 679
5892.05 647
5892.78 649
5893.50 704
5894.23 683
5894.95 641
5895.68 645
5896.40 654
5897.13 665
5897.85 657
5898.58 678
5899.30 641
5900.03 674
5900.75 704
5901.48 652
5902.20 698
5902.93 727
5903.65 780
5904.38 744
5905.10 705
5905.83 724
5906.55 781
5907.28 763
5908.00 739
5908.73 751
5909.45 745
5910.18 762
5910.90 811
5911.63 826
5912.36 763
5913.08 714
5913.81 745
5914.53 802
5915.26 821
5915.98 808
5916.71 782
5917.44 823
5918.16 815
5918.89 853
5919.61 864
5920.34 866
5921.07 867
5921.79 872
5922.52 848
5923.25 872
5923.97 905
5924.70 958
5925.42 971
5926.15 979
5926.88 1017
5927.60 924
5928.33 990
5929.06 943
5929.78 927
5930.51 1026
5931.24 1013
5931.96 1012
5932.69 1021
5933.42 1067
5934.15 1090
5934.87 1108
5935.60 1155
5936.33 1158
5937.05 1189
5937.78 1194
5938.51 1189
5939.24 1231
5939.96 1280
5940.69 1240
5941.42 1276
5942.14 1283
5942.87 1299
5943.60 1300
5944.33 1324
5945.06 1358
5945.78 1344
5946.51 1432
5947.24 1410
5947.97 1380
5948.69 1536
5949.42 1584
5950.15 1596
5950.88 1602
5951.61 1813
5952.33 1884
5953.06 2028
5953.79 2193
5954.52 2327
5955.25 2284
5955.98 2250
5956.70 2086
5957.43 2109
5958.16 2105
5958.89 1990
5959.62 2006
5960.35 1904
5961.07 1942
5961.80 2020
5962.53 1941
5963.26 1911
5963.99 1892
5964.72 1988
5965.45 2081
5966.18 2322
5966.90 2299
5967.63 2430
5968.36 2578
5969.09 2614
5969.82 2638
5970.55 2590
5971.28 2482
5972.01 2447
5972.74 2443
5973.47 2393
5974.20 2310
5974.93 2303
5975.66 2308
5976.39 2387
5977.12 2559
5977.84 2458
5978.57 2564
5979.30 2680
5980.03 2672
5980.76 2663
5981.49 2704
5982.22 2852
5982.95 2968
5983.68 2937
5984.41 2905
5985.14 2999
5985.87 2902
5986.60 2984
5987.33 2989
5988.06 2911
5988.79 2914
5989.53 2901
5990.26 2965
5990.99 2956
5991.72 3120
5992.45 3032
5993.18 3072
5993.91 3145
5994.64 3088
5995.37 3223
5996.10 3295
5996.83 3411
5997.56 3366
5998.29 3442
5999.02 3517
5999.75 3573
6000.49 3501
6001.22 3456
6001.95 3432
6002.68 3411
6003.41 3287
6004.14 3228
6004.87 3131
6005.60 3098
6006.34 3049
6007.07 3121
6007.80 3186
6008.53 3357
6009.26 3664
6009.99 4193
6010.72 4985
6011.46 6141
6012.19 7258
6012.92 8586
6013.65 10055
6014.38 10800
6015.12 11323
6015.85 11261
6016.58 10688
6017.31 9974
6018.04 8937
6018.78 7746
6019.51 6634
6020.24 5594
6020.97 4822
6021.70 4100
6022.44 3560
6023.17 3145
6023.90 2849
6024.63 2732
6025.37 2508
6026.10 2410
6026.83 2348
6027.56 2292
6028.30 2336
6029.03 2354
6029.76 2323
6030.50 2293
6031.23 2254
6031.96 2282
6032.69 2157
6033.43 2168
6034.16 2124
6034.89 1910
6035.63 1880
6036.36 1824
6037.09 1788
6037.83 1757
6038.56 1872
6039.29 1895
6040.03 1877
6040.76 1895
6041.49 1925
6042.23 2070
6042.96 2028
6043.69 2128
6044.43 2075
6045.16 2099
6045.90 2068
6046.63 2104
6047.36 2201
6048.10 2132
6048.83 2152
6049.57 2222
6050.30 2338
6051.03 2526
6051.77 2590
6052.50 2686
6053.24 2790
6053.97 2771
6054.70 2851
6055.44 2885
6056.17 2804
6056.91 2718
6057.64 2533
6058.38 2370
6059.11 2348
6059.85 2357
6060.58 2253
6061.32 2240
6062.05 2229
6062.79 2115
6063.52 2098
6064.26 2131
6064.99 2173
6065.72 2137
6066.46 2052
6067.20 1985
6067.93 1988
6068.67 2040
6069.40 1880
6070.14 1896
6070.87 1878
6071.61 1847
6072.34 1773
6073.08 1781
6073.81 1806
6074.55 1786
6075.28 1823
6076.02 1809
6076.76 1781
6077.49 1700
6078.23 1791
6078.96 1720
6079.70 1677
6080.43 1657
6081.17 1669
6081.91 1661
6082.64 1634
6083.38 1623
6084.11 1571
6084.85 1530
6085.59 1529
6086.32 1511
6087.06 1513
6087.80 1577
6088.53 1478
6089.27 1605
6090.00 1594
6090.74 1578
6091.48 1557
6092.21 1605
6092.95 1717
6093.69 1611
6094.42 1570
6095.16 1611
6095.90 1528
6096.63 1536
6097.37 1505
6098.11 1443
6098.85 1446
6099.58 1367
6100.32 1354
6101.06 1449
6101.79 1418
6102.53 1427
6103.27 1375
6104.01 1384
6104.74 1400
6105.48 1386
6106.22 1428
6106.96 1377
6107.69 1361
6108.43 1418
6109.17 1379
6109.91 1466
6110.64 1465
6111.38 1423
6112.12 1415
6112.86 1468
6113.59 1490
6114.33 1545
6115.07 1527
6115.81 1496
6116.55 1578
6117.28 1599
6118.02 1546
6118.76 1547
6119.50 1514
6120.24 1519
6120.98 1553
6121.71 1519
6122.45 1513
6123.19 1567
6123.93 1558
6124.67 1572
6125.41 1622
6126.15 1563
6126.88 1596
6127.62 1594
6128.36 1577
6129.10 1618
6129.84 1604
6130.58 1556
6131.32 1584
6132.06 1592
6132.80 1615
6133.53 1615
6134.27 1607
6135.01 1540
6135.75 1666
6136.49 1725
6137.23 1770
6137.97 1901
6138.71 1964
6139.45 1996
6140.19 2099
6140.93 2142
6141.67 2118
6142.41 2155
6143.15 2149
6143.89 2068
6144.63 2088
6145.37 2013
6146.11 2026
6146.85 1949
6147.59 1866
6148.33 1848
6149.07 1894
6149.81 1856
6150.55 1923
6151.29 1866
6152.03 1857
6152.77 1905
6153.51 1988
6154.25 1963
6154.99 1978
6155.73 2027
6156.47 2011
6157.21 2024
6157.95 2053
6158.69 2103
6159.43 2114
6160.17 2182
6160.91 2160
6161.65 2277
6162.39 2203
6163.13 2300
6163.88 2452
6164.62 2528
6165.36 2687
6166.10 2822
6166.84 2917
6167.58 3062
6168.32 3189
6169.06 3141
6169.80 3051
6170.55 2977
6171.29 3009
6172.03 3037
6172.77 2913
6173.51 2905
6174.25 2808
6174.99 2864
6175.74 2836
6176.48 2814
6177.22 2761
6177.96 2955
6178.70 2968
6179.44 3154
6180.19 3422
6180.93 3764
6181.67 4461
6182.41 5116
6183.15 5809
6183.90 6231
6184.64 6454
6185.38 6423
6186.12 6272
6186.87 5799
6187.61 5336
6188.35 4827
6189.09 4395
6189.84 3985
6190.58 3861
6191.32 3607
6192.06 3563
6192.81 3525
6193.55 3332
6194.29 3385
6195.03 3378
6195.78 3364
6196.52 3383
6197.26 3270
6198.01 3189
6198.75 3099
6199.49 3111
6200.23 3182
6200.98 3103
6201.72 3184
6202.46 3238
6203.21 3246
6203.95 3427
6204.69 3684
6205.44 4186
6206.18 5135
6206.92 6266
6207.67 8039
6208.41 9854
6209.15 11532
6209.90 12875
6210.64 13686
6211.39 13895
6212.13 13332
6212.87 12019
6213.62 10414
6214.36 8974
6215.11 7427
6215.85 6085
6216.59 5052
6217.34 4217
6218.08 3697
6218.83 3193
6219.57 2846
6220.31 2727
6221.06 2583
6221.80 2452
6222.55 2436
6223.29 2368
6224.04 2282
6224.78 2261
6225.53 2140
6226.27 2149
6227.02 2103
6227.76 1918
6228.50 1831
6229.25 1835
6229.99 1700
6230.74 1584
6231.48 1593
6232.23 1594
6232.97 1604
6233.72 1586
6234.46 1612
6235.21 1624
6235.96 1638
6236.70 1646
6237.45 1766
6238.19 1822
6238.94 1882
6239.68 1917
6240.43 1977
6241.17 2109
6241.92 2116
6242.66 2022
6243.41 2025
6244.16 2010
6244.90 1927
6245.65 2090
6246.39 2151
6247.14 2157
6247.88 2249
6248.63 2212
6249.38 2237
6250.12 2233
6250.87 2229
6251.62 2162
6252.36 2067
6253.11 1955
6253.85 1891
6254.60 1837
6255.35 1813
6256.09 1743
6256.84 1789
6257.59 1804
6258.33 1739
6259.08 1716
6259.83 1779
6260.57 1824
6261.32 1692
6262.07 1649
6262.81 1774
6263.56 1750
6264.31 1622
6265.05 1606
6265.80 1572
6266.55 1623
6267.30 1474
6268.04 1482
6268.79 1549
6269.54 1546
6270.28 1606
6271.03 1595
6271.78 1611
6272.53 1534
6273.27 1566
6274.02 1562
6274.77 1573
6275.52 1564
6276.26 1647
6277.01 1635
6277.76 1659
6278.51 1713
6279.25 1669
6280.00 1642
6280.75 1645
6281.50 1573
6282.25 1533
6282.99 1481
6283.74 1410
6284.49 1361
6285.24 1391
6285.99 1324
6286.74 1266
6287.48 1264
6288.23 1304
6288.98 1311
6289.73 1193
6290.48 1304
6291.23 1229
6291.97 1217
6292.72 1234
6293.47 1209
6294.22 1140
6294.97 1160
6295.72 1232
6296.47 1222
6297.22 1202
6297.96 1183
6298.71 1159
6299.46 1162
6300.21 1228
6300.96 1172
6301.71 1116
6302.46 1068
6303.21 1077
6303.96 1096
6304.71 1141
6305.46 1122
6306.21 1063
6306.96 1052
6307.71 1059
6308.45 1023
6309.20 1049
6309.95 1097
6310.70 1106
6311.45 1111
6312.20 1136
6312.95 1168
6313.70 1100
6314.45 1185
6315.20 1119
6315.95 1093
6316.70 1158
6317.45 1190
6318.20 1206
6318.95 1162
6319.70 1085
6320.45 1052
6321.20 1098
6321.95 1055
6322.70 1061
6323.46 974
6324.21 1001
6324.96 1014
6325.71 961
6326.46 1002
6327.21 943
6327.96 987
6328.71 1018
6329.46 1018
6330.21 983
6330.96 968
6331.71 950
6332.46 1010
6333.21 943
6333.97 945
6334.72 963
6335.47 961
6336.22 965
6336.97 934
6337.72 896
6338.47 915
6339.22 966
6339.98 900
6340.73 935
6341.48 954
6342.23 961
6342.98 967
6343.73 995
6344.49 987
6345.24 981
6345.99 939
6346.74 979
6347.49 968
6348.24 964
6349.00 953
6349.75 968
6350.50 994
6351.25 1002
6352.01 1019
6352.76 1092
6353.51 1129
6354.26 1173
6355.01 1224
6355.77 1254
6356.52 1140
6357.27 1138
6358.02 1176
6358.78 1065
6359.53 1081
6360.28 977
6361.03 1000
6361.79 961
6362.54 957
6363.29 984
6364.05 1017
6364.80 993
6365.55 1001
6366.30 1048
6367.06 1083
6367.81 1151
6368.56 1160
6369.32 1207
6370.07 1161
6370.82 1141
6371.58 1096
6372.33 1104
6373.08 1125
6373.84 1057
6374.59 977
6375.34 1022
6376.10 1024
6376.85 983
6377.60 949
6378.36 982
6379.11 1044
6379.87 992
6380.62 993
6381.37 1016
6382.13 1032
6382.88 992
6383.64 976
6384.39 997
6385.14 990
6385.90 937
6386.65 964
6387.41 975
6388.16 954
6388.91 992
6389.67 966
6390.42 924
6391.18 923
6391.93 966
6392.69 951
6393.44 901
6394.20 889
6394.95 932
6395.71 911
6396.46 901
6397.21 939
6397.97 958
6398.72 934
6399.48 946
6400.23 918
6400.99 904
6401.74 925
6402.50 882
6403.26 923
6404.01 903
6404.77 875
6405.52 890
6406.28 952
6407.03 930
6407.79 926
6408.54 927
6409.30 951
6410.05 876
6410.81 912
6411.56 959
6412.32 933
6413.08 960
6413.83 965
6414.59 938
6415.34 898
6416.10 938
6416.86 921
6417.61 914
6418.37 880
6419.12 903
6419.88 920
6420.64 881
6421.39 872
6422.15 854
6422.91 836
6423.66 843
6424.42 911
6425.17 938
6425.93 870
6426.69 924
6427.44 950
6428.20 967
6428.96 901
6429.71 894
6430.47 905
6431.23 888
6431.98 940
6432.74 929
6433.50 940
6434.26 957
6435.01 972
6435.77 985
6436.53 1012
6437.28 989
6438.04 965
6438.80 1002
6439.56 1050
6440.31 1026
6441.07 1054
6441.83 1060
6442.59 1025
6443.34 1043
6444.10 1028
6444.86 1012
6445.62 1032
6446.37 1014
6447.13 1035
6447.89 1054
6448.65 1065
6449.40 1036
6450.16 1052
6450.92 1087
6451.68 1102
6452.44 1101
6453.19 1180
6453.95 1170
6454.71 1098
6455.47 1177
6456.23 1153
6456.99 1107
6457.74 1177
6458.50 1245
6459.26 1209
6460.02 1210
6460.78 1232
6461.54 1248
6462.30 1203
6463.05 1296
6463.81 1294
6464.57 1299
6465.33 1289
6466.09 1362
6466.85 1432
6467.61 1418
6468.37 1387
6469.13 1445
6469.88 1464
6470.64 1446
6471.40 1403
6472.16 1402
6472.92 1374
6473.68 1402
6474.44 1422
6475.20 1450
6475.96 1513
6476.72 1458
6477.48 1471
6478.24 1426
6479.00 1493
6479.76 1592
6480.52 1658
6481.28 1681
6482.04 1727
6482.80 1739
6483.56 1681
6484.32 1683
6485.08 1753
6485.84 1801
6486.60 1841
6487.36 1770
6488.12 1781
6488.88 1877
6489.64 1887
6490.40 1898
6491.16 1969
6491.92 1977
6492.68 2070
6493.44 2217
6494.20 2269
6494.96 2301
6495.72 2268
6496.48 2261
6497.24 2241
6498.00 2105
6498.76 2138
6499.52 2243
6500.28 2237
6501.05 2116
6501.81 2208
6502.57 2296
6503.33 2274
6504.09 2378
6504.85 2701
6505.61 3035
6506.37 3721
6507.13 4574
6507.90 5668
6508.66 6670
6509.42 7395
6510.18 7708
6510.94 7829
6511.70 7309
6512.46 6584
6513.23 5974
6513.99 5209
6514.75 4370
6515.51 3866
6516.27 3505
6517.03 3151
6517.80 2829
6518.56 2718
6519.32 2616
6520.08 2623
6520.84 2577
6521.61 2620
6522.37 2576
6523.13 2654
6523.89 2703
6524.66 2823
6525.42 2955
6526.18 3168
6526.94 3506
6527.71 3675
6528.47 3923
6529.23 3974
6529.99 4117
6530.76 3937
6531.52 3841
6532.28 3722
6533.04 3808
6533.81 3944
6534.57 4206
6535.33 4799
6536.10 5642
6536.86 6195
6537.62 6808
6538.38 6757
6539.15 6548
6539.91 6177
6540.67 5585
6541.44 5027
6542.20 4234
6542.96 3766
6543.73 3303
6544.49 2983
6545.25 2789
6546.02 2695
6546.78 2630
6547.55 2641
6548.31 2546
6549.07 2495
6549.84 2420
6550.60 2333
6551.36 2305
6552.13 2367
6552.89 2278
6553.66 2236
6554.42 2182
6555.18 2236
6555.95 2215
6556.71 2154
6557.48 2051
6558.24 2132
6559.01 2165
6559.77 2068
6560.53 2129
6561.30 2240
6562.06 2341
6562.83 2335
6563.59 2398
6564.36 2396
6565.12 2483
6565.89 2488
6566.65 2489
6567.42 2527
6568.18 2481
6568.95 2425
6569.71 2458
6570.48 2539
6571.24 2509
6572.01 2491
6572.77 2458
6573.54 2554
6574.30 2576
6575.07 2625
6575.83 2658
6576.60 2697
6577.36 2670
6578.13 2668
6578.89 2619
6579.66 2574
6580.42 2633
6581.19 2596
6581.96 2592
6582.72 2640
6583.49 2632
6584.25 2614
6585.02 2622
6585.78 2628
6586.55 2674
6587.32 2630
6588.08 2549
6588.85 2620
6589.61 2653
6590.38 2630
6591.15 2766
6591.91 2935
6592.68 3200
6593.45 3593
6594.21 3854
6594.98 4251
6595.74 4450
6596.51 4619
6597.28 4590
6598.04 4421
6598.81 4250
6599.58 3970
6600.34 3535
6601.11 3352
6601.88 3013
6602.64 2767
6603.41 2572
6604.18 2429
6604.95 2315
6605.71 2267
6606.48 2173
6607.25 2151
6608.01 2083
6608.78 2020
6609.55 2088
6610.32 2030
6611.08 2042
6611.85 2090
6612.62 2031
6613.38 2034
6614.15 2006
6614.92 1995
6615.69 1972
6616.46 1925
6617.22 1850
6617.99 1975
6618.76 1884
6619.53 1918
6620.29 2038
6621.06 2086
6621.83 2187
6622.60 2347
6623.37 2388
6624.13 2355
6624.90 2373
6625.67 2454
6626.44 2358
6627.21 2229
6627.98 2187
6628.74 2120
6629.51 2064
6630.28 1959
6631.05 1924
6631.82 1989
6632.59 2071
6633.35 2166
6634.12 2362
6634.89 2514
6635.66 2523
6636.43 2737
6637.20 2771
6637.97 2706
6638.74 2629
6639.51 2672
6640.27 2613
6641.04 2590
6641.81 2519
6642.58 2574
6643.35 2618
6644.12 2509
6644.89 2493
6645.66 2351
6646.43 2212
6647.20 2103
6647.97 2022
6648.74 1959
6649.51 1782
6650.28 1821
6651.05 1704
6651.82 1725
6652.58 1667
6653.35 1651
6654.12 1700
6654.89 1691
6655.66 1555
6656.43 1618
6657.20 1596
6657.97 1574
6658.74 1598
6659.51 1578
6660.28 1523
6661.05 1497
6661.83 1462
6662.60 1474
6663.37 1510
6664.14 1522
6664.91 1563
6665.68 1457
6666.45 1475
6667.22 1552
6667.99 1542
6668.76 1481
6669.53 1505
6670.30 1566
6671.07 1680
6671.84 1741
6672.61 1638
6673.38 1775
6674.16 1718
6674.93 1652
6675.70 1676
6676.47 1610
6677.24 1652
6678.01 1654
6678.78 1634
6679.55 1684
6680.33 1620
6681.10 1651
6681.87 1684
6682.64 1740
6683.41 1709
6684.18 1798
6684.95 1863
6685.73 1943
6686.50 2016
6687.27 2013
6688.04 2005
6688.81 1908
6689.58 1815
6690.36 1696
6691.13 1598
6691.90 1583
6692.67 1543
6693.44 1457
6694.22 1501
6694.99 1341
6695.76 1417
6696.53 1450
6697.31 1407
6698.08 1353
6698.85 1381
6699.62 1327
6700.40 1339
6701.17 1333
6701.94 1401
6702.71 1296
6703.49 1238
6704.26 1300
6705.03 1283
6705.80 1236
6706.58 1268
6707.35 1259
6708.12 1290
6708.90 1274
6709.67 1241
6710.44 1176
6711.22 1224
6711.99 1184
6712.76 1176
6713.54 1227
6714.31 1192
6715.08 1199
6715.86 1203
6716.63 1194
6717.40 1209
6718.18 1167
6718.95 1189
6719.72 1188
6720.50 1180
6721.27 1256
6722.04 1189
6722.82 1187
6723.59 1182
6724.37 1153
6725.14 1154
6725.91 1186
6726.69 1121
6727.46 1134
6728.24 1093
6729.01 1157
6729.78 1178
6730.56 1116
6731.33 1095
6732.11 1117
6732.88 1124
6733.66 1159
6734.43 1195
6735.20 1117
6735.98 1138
6736.75 1164
6737.53 1136
6738.30 1174
6739.08 1179
6739.85 1168
6740.63 1141
6741.40 1163
6742.18 1215
6742.95 1199
6743.73 1201
6744.50 1201
6745.28 1232
6746.05 1214
6746.83 1280
6747.60 1334
6748.38 1290
6749.15 1324
6749.93 1309
6750.70 1380
6751.48 1447
6752.25 1468
6753.03 1528
6753.81 1575
6754.58 1570
6755.36 1710
6756.13 1653
6756.91 1583
6757.68 1577
6758.46 1465
6759.24 1435
6760.01 1366
6760.79 1356
6761.56 1378
6762.34 1393
6763.12 1346
6763.89 1307
6764.67 1359
6765.44 1232
6766.22 1230
6767.00 1287
6767.77 1265
6768.55 1328
6769.33 1281
6770.10 1299
6770.88 1263
6771.66 1212
6772.43 1217
6773.21 1155
6773.99 1192
6774.76 1100
6775.54 1143
6776.32 1086
6777.09 1079
6777.87 1137
6778.65 1119
6779.42 1100
6780.20 1117
6780.98 1116
6781.76 1089
6782.53 1052
6783.31 1033
6784.09 1017
6784.87 1029
6785.64 1024
6786.42 1034
6787.20 1066
6787.98 1009
6788.75 1018
6789.53 1005
6790.31 1022
6791.09 1011
6791.86 1015
6792.64 1026
6793.42 990
6794.20 987
6794.98 983
6795.75 943
6796.53 954
6797.31 955
6798.09 923
6798.87 997
6799.64 974
6800.42 1034
6801.20 954
6801.98 998
6802.76 977
6803.54 965
6804.31 1023
6805.09 1041
6805.87 1060
6806.65 978
6807.43 984
6808.21 1010
6808.99 946
6809.76 1004
6810.54 969
6811.32 916
6812.10 935
6812.88 965
6813.66 986
6814.44 1036
6815.22 996
6816.00 984
6816.78 942
6817.55 963
6818.33 951
6819.11 903
6819.89 919
6820.67 916
6821.45 912
6822.23 933
6823.01 960
6823.79 956
6824.57 961
6825.35 989
6826.13 1022
6826.91 1020
6827.69 953
6828.47 937
6829.25 952
6830.03 960
6830.81 946
6831.59 1001
6832.37 1008
6833.15 957
6833.93 882
6834.71 912
6835.49 986
6836.27 1025
6837.05 1094
6837.83 1186
6838.61 1249
6839.39 1278
6840.17 1416
6840.95 1382
6841.73 1427
6842.51 1406
6843.29 1295
6844.08 1206
6844.86 1165
6845.64 1110
6846.42 1144
6847.20 1209
6847.98 1164
6848.76 1274
6849.54 1495
6850.32 1648
6851.10 1727
6851.89 1864
6852.67 1891
6853.45 1882
6854.23 1832
6855.01 1711
6855.79 1578
6856.57 1503
6857.35 1329
6858.14 1323
6858.92 1202
6859.70 1182
6860.48 1094
6861.26 1143
6862.04 1124
6862.83 1039
6863.61 1063
6864.39 1082
6865.17 1102
6865.95 1088
6866.74 1095
6867.52 1120
6868.30 1091
6869.08 1082
6869.86 1105
6870.65 1164
6871.43 1182
6872.21 1174
6872.99 1176
6873.78 1146
6874.56 1221
6875.34 1165
6876.12 1178
6876.91 1195
6877.69 1299
6878.47 1360
6879.25 1366
6880.04 1321
6880.82 1407
6881.60 1581
6882.39 1630
6883.17 1662
6883.95 1717
6884.74 1669
6885.52 1626
6886.30 1735
6887.08 1834
6887.87 1955
6888.65 2098
6889.43 2232
6890.22 2221
6891.00 2235
6891.78 2260
6892.57 2042
6893.35 1858
6894.14 1767
6894.92 1580
6895.70 1607
6896.49 1620
6897.27 1551
6898.05 1439
6898.84 1403
6899.62 1485
6900.41 1544
6901.19 1528
6901.97 1522
6902.76 1454
6903.54 1423
6904.33 1450
6905.11 1471
6905.89 1461
6906.68 1412
6907.46 1459
6908.25 1500
6909.03 1391
6909.82 1370
6910.60 1461
6911.39 1360
6912.17 1378
6912.96 1378
6913.74 1354
6914.52 1267
6915.31 1294
6916.09 1349
6916.88 1375
6917.66 1337
6918.45 1395
6919.23 1394
6920.02 1437
6920.80 1492
6921.59 1440
6922.37 1435
6923.16 1471
6923.95 1406
6924.73 1506
6925.52 1587
6926.30 1505
6927.09 1572
6927.87 1534
6928.66 1612
6929.44 1671
6930.23 1571
6931.01 1570
6931.80 1573
6932.59 1561
6933.37 1557
6934.16 1613
6934.94 1641
6935.73 1633
6936.52 1702
6937.30 1640
6938.09 1662
6938.87 1848
6939.66 1904
6940.45 2053
6941.23 2147
6942.02 2262
6942.81 2466
6943.59 2531
6944.38 2544
6945.16 2676
6945.95 2711
6946.74 2669
6947.52 2725
6948.31 2709
6949.10 2750
6949.88 2655
6950.67 2655
6951.46 2555
6952.25 2500
6953.03 2475
6953.82 2414
6954.61 2323
6955.39 2329
6956.18 2260
6956.97 2203
6957.75 2347
6958.54 2388
6959.33 2335
6960.12 2305
6960.90 2279
6961.69 2295
6962.48 2394
6963.27 2371
6964.05 2397
6964.84 2444
6965.63 2528
6966.42 2621
6967.20 2806
6967.99 3042
6968.78 3180
6969.57 3331
6970.36 3392
6971.14 3312
6971.93 3507
6972.72 3603
6973.51 3386
6974.30 3441
6975.08 3490
6975.87 3433
6976.66 3472
6977.45 3413
6978.24 3498
6979.03 3592
6979.81 3624
6980.60 3953
6981.39 4352
6982.18 4895
6982.97 6064
6983.76 7491
6984.55 9596
6985.34 11657
6986.12 13740
6986.91 14944
6987.70 15427
6988.49 15182
6989.28 14262
6990.07 12593
6990.86 10892
6991.65 8815
6992.44 7153
6993.23 5807
6994.01 4784
6994.80 4009
6995.59 3468
6996.38 2988
6997.17 2756
6997.96 2591
6998.75 2423
6999.54 2272
7000.33 2245
7001.12 2179
7001.91 2136
7002.70 2143
7003.49 2041
7004.28 1990
7005.07 1976
7005.86 1890
7006.65 1736
7007.44 1669
7008.23 1674
7009.02 1569
7009.81 1626
7010.60 1834
7011.39 1903
7012.18 1948
7012.97 2096
7013.76 2289
7014.55 2318
7015.34 2334
7016.13 2348
7016.92 2201
7017.71 2100
7018.50 2024
7019.29 2026
7020.08 1976
7020.88 1939
7021.67 1952
7022.46 2080
7023.25 2126
7024.04 2280
7024.83 2314
7025.62 2404
7026.41 2374
7027.20 2298
7027.99 2279
7028.79 2199
7029.58 2145
7030.37 2072
7031.16 1926
7031.95 1840
7032.74 1839
7033.53 1865
7034.33 1824
7035.12 1787
7035.91 1769
7036.70 1796
7037.49 1908
7038.28 2035
7039.08 1936
7039.87 1895
7040.66 1913
7041.45 1754
7042.24 1811
7043.04 1778
7043.83 1751
7044.62 1775
7045.41 1746
7046.20 1759
7047.00 1776
7047.79 1832
7048.58 1808
7049.37 1925
7050.17 1933
7050.96 2054
7051.75 2113
7052.54 2085
7053.34 2072
7054.13 1949
7054.92 1864
7055.71 1810
7056.51 1673
7057.30 1723
7058.09 1720
7058.89 1678
7059.68 1622
7060.47 1658
7061.26 1731
7062.06 1667
7062.85 1686
7063.64 1701
7064.44 1663
7065.23 1539
7066.02 1542
7066.82 1565
7067.61 1565
7068.40 1489
7069.20 1504
7069.99 1458
7070.78 1435
7071.58 1357
7072.37 1294
7073.17 1332
7073.96 1325
7074.75 1323
7075.55 1254
7076.34 1210
7077.13 1231
7077.93 1189
7078.72 1161
7079.52 1144
7080.31 1178
7081.10 1236
7081.90 1249
7082.69 1274
7083.49 1221
7084.28 1170
7085.08 1184
7085.87 1229
7086.67 1274
7087.46 1278
7088.25 1297
7089.05 1281
7089.84 1340
7090.64 1342
7091.43 1294
7092.23 1276
7093.02 1199
7093.82 1145
7094.61 1102
7095.41 1149
7096.20 1049
7097.00 1060
7097.79 1021
7098.59 980
7099.38 1001
7100.18 1002
7100.97 1025
7101.77 985
7102.56 980
7103.36 998
7104.15 947
7104.95 962
7105.75 949
7106.54 905
7107.34 874
7108.13 876
7108.93 857
7109.72 838
7110.52 854
7111.32 843
7112.11 857
7112.91 835
7113.70 822
7114.50 851
7115.30 868
7116.09 878
7116.89 860
7117.68 823
7118.48 826
7119.28 834
7120.07 913
7120.87 889
7121.67 846
7122.46 846
7123.26 843
7124.06 841
7124.85 804
7125.65 817
7126.45 834
7127.24 902
7128.04 857
7128.84 874
7129.63 835
7130.43 867
7131.23 973
7132.02 961
7132.82 873
7133.62 893
7134.41 921
7135.21 922
7136.01 827
7136.81 843
7137.60 850
7138.40 811
7139.20 806
7140.00 804
7140.79 790
7141.59 765
7142.39 769
7143.19 775
7143.98 786
7144.78 765
7145.58 746
7146.38 760
7147.18 772
7147.97 720
7148.77 711
7149.57 698
7150.37 733
7151.17 771
7151.96 725
7152.76 707
7153.56 739
7154.36 728
7155.16 735
7155.95 783
7156.75 797
7157.55 762
7158.35 778
7159.15 726
7159.95 736
7160.75 749
7161.54 697
7162.34 727
7163.14 765
7163.94 767
7164.74 716
7165.54 745
7166.34 787
7167.14 744
7167.93 757
7168.73 758
7169.53 697
7170.33 738
7171.13 709
7171.93 744
7172.73 690
7173.53 685
7174.33 673
7175.13 641
7175.93 665
7176.73 637
7177.53 628
7178.33 621
7179.13 663
7179.93 679
7180.73 714
7181.53 706
7182.32 711
7183.12 778
7183.92 723
7184.72 745
7185.52 738
7186.32 736
7187.12 702
7187.92 661
7188.72 633
7189.53 626
7190.33 649
7191.13 618
7191.93 588
7192.73 579
7193.53 614
7194.33 614
7195.13 643
7195.93 630
7196.73 604
7197.53 620
7198.33 589
7199.13 619
7199.93 594
7200.73 609
7201.53 629
7202.33 647
7203.14 635
7203.94 666
7204.74 621
7205.54 608
7206.34 638
7207.14 671
7207.94 666
7208.74 651
7209.55 616
7210.35 606
7211.15 643
7211.95 679
7212.75 639
7213.55 635
7214.35 628
7215.16 653
7215.96 609
7216.76 648
7217.56 612
7218.36 601
7219.16 656
7219.97 667
7220.77 635
7221.57 668
7222.37 651
7223.17 649
7223.98 677
7224.78 696
7225.58 619
7226.38 605
7227.19 634
7227.99 601
7228.79 606
7229.59 629
7230.40 661
7231.20 634
7232.00 652
7232.80 666
7233.61 674
7234.41 667
7235.21 689
7236.01 769
7236.82 836
7237.62 788
7238.42 765
7239.23 786
7240.03 761
7240.83 788
7241.63 759
7242.44 741
7243.24 705
7244.04 685
7244.85 673
7245.65 667
7246.45 640
7247.26 638
7248.06 700
7248.86 711
7249.67 717
7250.47 670
7251.28 694
7252.08 733
7252.88 745
7253.69 691
7254.49 697
7255.29 709
7256.10 694
7256.90 765
7257.71 704
7258.51 698
7259.31 682
7260.12 737
7260.92 785
7261.73 693
7262.53 686
7263.34 705
7264.14 739
7264.94 750
7265.75 724
7266.55 715
7267.36 753
7268.16 760
7268.97 762
7269.77 711
7270.58 728
7271.38 755
7272.19 754
7272.99 694
7273.80 783
7274.60 726
7275.41 716
7276.21 728
7277.02 740
7277.82 730
7278.63 758
7279.43 745
7280.24 816
7281.04 868
7281.85 953
7282.65 998
7283.46 1091
7284.26 1240
7285.07 1312
7285.87 1351
7286.68 1420
7287.49 1430
7288.29 1263
7289.10 1241
7289.90 1147
7290.71 1045
7291.52 985
7292.32 901
7293.13 855
7293.93 864
7294.74 830
7295.55 790
7296.35 805
7297.16 776
7297.96 795
7298.77 790
7299.58 831
7300.38 791
7301.19 800
7302.00 776
7302.80 786
7303.61 853
7304.42 855
7305.22 800
7306.03 825
7306.84 805
7307.64 889
7308.45 916
7309.26 1019
7310.06 1028
7310.87 1065
7311.68 1109
7312.48 1129
7313.29 1102
7314.10 1088
7314.90 1051
7315.71 1010
7316.52 1049
7317.33 1082
7318.13 1199
7318.94 1324
7319.75 1441
7320.56 1511
7321.36 1658
7322.17 1666
7322.98 1597
7323.79 1539
7324.59 1359
7325.40 1371
7326.21 1262
7327.02 1249
7327.83 1092
7328.63 946
7329.44 944
7330.25 910
7331.06 913
7331.87 872
7332.67 874
7333.48 895
7334.29 893
7335.10 835
7335.91 858
7336.72 906
7337.52 924
7338.33 847
7339.14 941
7339.95 1034
7340.76 1009
7341.57 959
7342.38 992
7343.18 968
7343.99 948
7344.80 908
7345.61 881
7346.42 852
7347.23 877
7348.04 855
7348.85 778
7349.66 782
7350.46 827
7351.27 766
7352.08 741
7352.89 774
7353.70 784
7354.51 789
7355.32 793
7356.13 842
7356.94 804
7357.75 852
7358.56 861
7359.37 864
7360.18 857
7360.99 909
7361.80 934
7362.61 885
7363.42 923
7364.23 929
7365.04 979
7365.85 985
7366.66 943
7367.47 902
7368.28 883
7369.09 871
7369.90 932
7370.71 857
7371.52 818
7372.33 792
7373.14 795
7373.95 793
7374.76 794
7375.57 768
7376.38 767
7377.19 791
7378.00 809
7378.81 870
7379.62 959
7380.43 990
7381.24 1026
7382.06 1114
7382.87 1127
7383.68 1117
7384.49 1091
7385.30 1077
7386.11 1071
7386.92 1045
7387.73 909
7388.54 812
7389.36 775
7390.17 761
7390.98 793
7391.79 766
7392.60 700
7393.41 695
7394.22 704
7395.04 675
7395.85 649
7396.66 675
7397.47 669
7398.28 701
7399.09 690
7399.91 714
7400.72 744
7401.53 777
7402.34 806
7403.15 806
7403.97 759
7404.78 787
7405.59 761
7406.40 788
7407.21 754
7408.03 749
7408.84 713
7409.65 755
7410.46 740
7411.28 681
7412.09 712
7412.90 705
7413.71 695
7414.53 659
7415.34 647
7416.15 620
7416.96 581
7417.78 590
7418.59 627
7419.40 622
7420.22 592
7421.03 579
7421.84 621
7422.66 594
7423.47 568
7424.28 662
7425.09 610
7425.91 618
7426.72 574
7427.53 558
7428.35 559
7429.16 575
7429.98 582
7430.79 557
7431.60 544
7432.42 554
7433.23 573
7434.04 560
7434.86 577
7435.67 588
7436.48 543
7437.30 572
7438.11 564
7438.93 536
7439.74 563
7440.55 554
7441.37 574
7442.18 574
7443.00 555
7443.81 524
7444.63 585
7445.44 571
7446.25 593
7447.07 540
7447.88 561
7448.70 568
7449.51 540
7450.33 531
7451.14 524
7451.96 528
7452.77 519
7453.59 523
7454.40 486
7455.22 497
7456.03 501
7456.85 508
7457.66 546
7458.48 518
7459.29 552
7460.11 545
7460.92 532
7461.74 554
7462.55 513
7463.37 541
7464.18 542
7465.00 578
7465.81 556
7466.63 526
7467.44 568
7468.26 552
7469.08 547
7469.89 570
7470.71 594
7471.52 586
7472.34 560
7473.15 602
7473.97 550
7474.79 547
7475.60 531
7476.42 549
7477.23 529
7478.05 538
7478.87 510
7479.68 510
7480.50 531
7481.32 522
7482.13 550
7482.95 530
7483.76 531
7484.58 553
7485.40 537
7486.21 506
7487.03 514
7487.85 515
7488.66 529
7489.48 471
7490.30 481
7491.11 472
7491.93 511
7492.75 503
7493.57 505
7494.38 490
7495.20 493
7496.02 511
7496.83 493
7497.65 508
7498.47 532
7499.29 499
7500.10 474
7500.92 495
7501.74 482
7502.55 454
7503.37 488
7504.19 505
7505.01 509
7505.83 464
7506.64 480
7507.46 504
7508.28 513
7509.10 473
7509.91 479
7510.73 476
7511.55 460
7512.37 486
7513.19 443
7514.00 445
7514.82 482
7515.64 446
7516.46 459
7517.28 465
7518.10 466
7518.91 506
7519.73 457
7520.55 441
7521.37 474
7522.19 475
7523.01 475
7523.82 506
7524.64 463
7525.46 497
7526.28 491
7527.10 491
7527.92 483
7528.74 488
7529.56 492
7530.38 514
7531.19 475
7532.01 506
7532.83 472
7533.65 490
7534.47 466
7535.29 454
7536.11 466
7536.93 468
7537.75 455
7538.57 485
7539.39 460
7540.21 445
7541.03 475
7541.85 477
7542.67 476
7543.48 463
7544.30 485
7545.12 449
7545.94 456
7546.76 453
7547.58 524
7548.40 502
7549.22 513
7550.04 482
7550.86 503
7551.68 501
7552.50 494
7553.32 494
7554.14 505
7554.97 479
7555.79 497
7556.61 494
7557.43 488
7558.25 484
7559.07 462
7559.89 478
7560.71 470
7561.53 483
7562.35 480
7563.17 450
7563.99 471
7564.81 482
7565.63 461
7566.45 448
7567.28 487
7568.10 463
7568.92 491
7569.74 527
7570.56 501
7571.38 494
7572.20 483
7573.02 483
7573.84 481
7574.67 471
7575.49 504
7576.31 525
7577.13 478
7577.95 460
7578.77 508
7579.60 518
7580.42 521
7581.24 507
7582.06 499
7582.88 496
7583.70 542
7584.53 534
7585.35 543
7586.17 558
7586.99 568
7587.81 563
7588.64 517
7589.46 529
7590.28 543
7591.10 575
7591.93 528
7592.75 521
7593.57 559
7594.39 527
7595.22 533
7596.04 578
7596.86 586
7597.68 559
7598.51 603
7599.33 587
7600.15 613
7600.97 596
7601.80 631
7602.62 623
7603.44 648
7604.27 646
7605.09 651
7605.91 653
7606.73 633
7607.56 649
7608.38 672
7609.20 650
7610.03 663
7610.85 607
7611.67 619
7612.50 565
7613.32 600
7614.15 578
7614.97 582
7615.79 596
7616.62 633
7617.44 626
7618.26 635
7619.09 705
7619.91 753
7620.73 715
7621.56 705
7622.38 687
7623.21 725
7624.03 713
7624.85 680
7625.68 690
7626.50 675
7627.33 676
7628.15 648
7628.98 725
7629.80 707
7630.62 733
7631.45 773
7632.27 772
7633.10 753
7633.92 731
7634.75 694
7635.57 672
7636.40 687
7637.22 620
7638.05 628
7638.87 623
7639.70 630
7640.52 579
7641.35 576
7642.17 611
7643.00 599
7643.82 608
7644.65 537
7645.47 585
7646.30 639
7647.12 664
7647.95 603
7648.77 650
7649.60 610
7650.42 666
7651.25 624
7652.08 643
7652.90 645
7653.73 624
7654.55 608
7655.38 586
7656.20 573
7657.03 547
7657.86 527
7658.68 507
7659.51 543
7660.33 482
7661.16 452
7661.99 511
7662.81 541
7663.64 552
7664.46 580
7665.29 536
7666.12 515
7666.94 534
7667.77 581
7668.60 579
7669.42 549
7670.25 544
7671.08 537
7671.90 508
7672.73 521
7673.56 525
7674.38 529
7675.21 541
7676.04 488
7676.86 467
7677.69 487
7678.52 493
7679.34 492
7680.17 490
7681.00 458
7681.83 494
7682.65 519
7683.48 497
7684.31 518
7685.13 539
7685.96 555
7686.79 562
7687.62 553
7688.44 558
7689.27 562
7690.10 526
7690.93 519
7691.76 508
7692.58 540
7693.41 523
7694.24 496
7695.07 486
7695.89 545
7696.72 551
7697.55 554
7698.38 549
7699.21 543
7700.03 549
7700.86 526
7701.69 546
7702.52 556
7703.35 514
7704.18 492
7705.00 518
7705.83 495
7706.66 531
7707.49 500
7708.32 501
7709.15 490
7709.98 533
7710.80 520
7711.63 464
7712.46 473
7713.29 447
7714.12 446
7714.95 429
7715.78 489
7716.61 464
7717.44 486
7718.27 478
7719.09 483
7719.92 446
7720.75 475
7721.58 480
7722.41 488
7723.24 491
7724.07 458
7724.90 470
7725.73 452
7726.56 510
7727.39 487
7728.22 467
7729.05 491
7729.88 518
7730.71 493
7731.54 493
7732.37 496
7733.20 530
7734.03 510
7734.86 498
7735.69 484
7736.52 459
7737.35 475
7738.18 459
7739.01 493
7739.84 485
7740.67 489
7741.50 488
7742.33 469
7743.16 491
7743.99 476
7744.82 497
7745.65 504
7746.48 500
7747.31 527
7748.14 585
7748.98 612
7749.81 647
7750.64 649
7751.47 562
7752.30 543
7753.13 568
7753.96 513
7754.79 529
7755.62 520
7756.45 498
7757.29 510
7758.12 488
7758.95 482
7759.78 497
7760.61 475
7761.44 467
7762.27 482
7763.11 494
7763.94 505
7764.77 465
7765.60 432
7766.43 468
7767.26 464
7768.10 472
7768.93 457
7769.76 445
7770.59 456
7771.42 439
7772.26 458
7773.09 468
7773.92 465
7774.75 482
7775.58 451
7776.42 452
7777.25 454
7778.08 467
7778.91 477
7779.75 494
7780.58 426
7781.41 501
7782.24 479
7783.08 502
7783.91 506
7784.74 465
7785.57 522
7786.41 477
7787.24 475
7788.07 480
7788.91 482
7789.74 440
7790.57 457
7791.40 476
7792.24 477
7793.07 507
7793.90 490
7794.74 475
7795.57 475
7796.40 477
7797.24 478
7798.07 489
7798.90 528
7799.74 552
7800.57 516
7801.40 505
7802.24 496
7803.07 539
7803.91 516
7804.74 517
7805.57 517
7806.41 538
7807.24 514
7808.07 539
7808.91 553
7809.74 531
7810.58 573
7811.41 562
7812.25 564
7813.08 600
7813.91 662
7814.75 639
7815.58 688
7816.42 640
7817.25 649
7818.09 691
7818.92 692
7819.75 675
7820.59 679
7821.42 759
7822.26 745
7823.09 731
7823.93 728
7824.76 718
7825.60 737
7826.43 727
7827.27 683
7828.10 744
7828.94 674
7829.77 624
7830.61 640
7831.44 623
7832.28 642
7833.11 734
7833.95 658
7834.78 715
7835.62 772
7836.46 700
7837.29 725
7838.13 711
7838.96 735
7839.80 690
7840.63 692
7841.47 653
7842.31 621
7843.14 618
7843.98 629
7844.81 580
7845.65 599
7846.48 591
7847.32 554
7848.16 560
7848.99 547
7849.83 499
7850.67 514
7851.50 538
7852.34 533
7853.17 545
7854.01 539
7854.85 523
7855.68 518
7856.52 479
7857.36 491
7858.19 503
7859.03 492
7859.87 491
7860.70 508
7861.54 529
7862.38 492
7863.21 541
7864.05 538
7864.89 533
7865.73 516
7866.56 517
7867.40 547
7868.24 561
7869.07 558
7869.91 546
7870.75 580
7871.59 565
7872.42 566
7873.26 554
7874.10 549
7874.94 575
7875.77 605
7876.61 588
7877.45 608
7878.29 661
7879.12 687
7879.96 675
7880.80 650
7881.64 699
7882.47 683
7883.31 726
7884.15 660
7884.99 644
7885.83 650
7886.67 651
7887.50 575
7888.34 601
7889.18 586
7890.02 596
7890.86 600
7891.69 626
7892.53 627
7893.37 599
7894.21 635
7895.05 640
7895.89 616
7896.73 625
7897.57 581
7898.40 551
7899.24 568
7900.08 571
7900.92 506
7901.76 531
7902.60 553
7903.44 541
7904.28 546
7905.12 536
7905.95 514
7906.79 535
7907.63 572
7908.47 523
7909.31 505
7910.15 520
7910.99 543
7911.83 574
7912.67 559
7913.51 591
7914.35 625
7915.19 691
7916.03 688
7916.87 678
7917.71 751
7918.55 772
7919.39 801
7920.23 789
7921.07 753
7921.91 781
7922.75 714
7923.59 696
7924.43 615
7925.27 559
7926.11 614
7926.95 584
7927.79 579
7928.63 554
7929.47 489
7930.31 484
7931.15 486
7931.99 506
7932.83 512
7933.67 490
7934.51 528
7935.35 488
7936.19 467
7937.04 484
7937.88 466
7938.72 498
7939.56 490
7940.40 498
7941.24 516
7942.08 539
7942.92 575
7943.76 527
7944.60 554
7945.45 542
7946.29 554
7947.13 532
7947.97 581
7948.81 587
7949.65 522
7950.49 516
7951.34 529
7952.18 534
7953.02 544
7953.86 533
7954.70 565
7955.54 546
7956.39 582
7957.23 622
7958.07 611
7958.91 619
7959.75 555
7960.60 564
7961.44 563
7962.28 554
7963.12 558
7963.96 524
7964.81 527
7965.65 600
7966.49 595
7967.33 626
7968.18 704
7969.02 748
7969.86 734
7970.70 619
7971.55 626
7972.39 604
7973.23 565
7974.08 582
7974.92 565
7975.76 507
7976.60 491
7977.45 508
7978.29 492
7979.13 470
7979.98 474
7980.82 485
7981.66 470
7982.51 480
7983.35 459
7984.19 510
7985.04 500
7985.88 456
7986.72 501
7987.57 468
7988.41 448
7989.25 466
7990.10 428
7990.94 429
7991.78 433
7992.63 437
7993.47 418
7994.32 441
7995.16 412
7996.00 400
7996.85 419
7997.69 403
7998.53 410
7999.38 435
8000.22 427
8001.07 377
8001.91 384
8002.76 417
8003.60 445
8004.44 425
8005.29 413
8006.13 441
8006.98 445
8007.82 410
8008.67 377
8009.51 386
8010.36 386
8011.20 424
8012.05 368
8012.89 391
8013.74 362
8014.58 390
8015.43 418
8016.27 373
8017.12 357
8017.96 358
8018.81 355
8019.65 360
8020.50 365
8021.34 374
8022.19 391
8023.03 356
8023.88 347
8024.72 396
8025.57 355
8026.41 352
8027.26 349
8028.11 367
8028.95 384
8029.80 380
8030.64 376
8031.49 403
8032.33 367
8033.18 414
8034.03 378
8034.87 356
8035.72 349
8036.56 374
8037.41 367
8038.26 402
8039.10 388
8039.95 363
8040.80 389
8041.64 383
8042.49 405
8043.33 393
8044.18 403
8045.03 425
8045.87 419
8046.72 409
8047.57 410
8048.41 403
8049.26 393
8050.11 404
8050.95 408
8051.80 381
8052.65 378
8053.49 353
8054.34 374
8055.19 354
8056.04 335
8056.88 346
8057.73 346
8058.58 344
8059.42 317
8060.27 334
8061.12 347
8061.97 333
8062.81 363
8063.66 336
8064.51 306
8065.36 358
8066.20 390
8067.05 355
8067.90 352
8068.75 348
8069.60 350
8070.44 329
8071.29 324
8072.14 341
8072.99 310
8073.84 334
8074.68 351
8075.53 358
8076.38 334
8077.23 312
8078.08 343
8078.92 362
8079.77 325
8080.62 340
8081.47 354
8082.32 379
8083.17 336
8084.02 309
8084.86 344
8085.71 385
8086.56 345
8087.41 335
8088.26 333
8089.11 364
8089.96 329
8090.81 346
8091.65 327
8092.50 321
8093.35 337
8094.20 322
8095.05 306
8095.90 342
8096.75 333
8097.60 328
8098.45 338
8099.30 314
8100.15 328
8101.00 319
8101.85 356
8102.70 349
8103.54 325
8104.39 350
8105.24 366
8106.09 326
8106.94 329
8107.79 335
8108.64 351
8109.49 365
8110.34 355
8111.19 357
8112.04 344
8112.89 340
8113.74 365
8114.59 366
8115.44 338
8116.29 323
8117.14 348
8117.99 351
8118.84 353
8119.70 338
8120.55 351
8121.40 343
8122.25 342
8123.10 387
8123.95 357
8124.80 319
8125.65 365
8126.50 364
8127.35 359
8128.20 357
8129.05 381
8129.90 364
8130.76 360
8131.61 358
8132.46 369
8133.31 378
8134.16 399
8135.01 420
8135.86 402
8136.71 397
8137.56 341
8138.42 343
8139.27 364
8140.12 351
8140.97 326
8141.82 337
8142.67 355
8143.53 377
8144.38 370
8145.23 320
8146.08 352
8146.93 374
8147.78 421
8148.64 422
8149.49 368
8150.34 358
8151.19 354
8152.05 349
8152.90 384
8153.75 380
8154.60 410
8155.45 423
8156.31 430
8157.16 404
8158.01 398
8158.86 445
8159.72 406
8160.57 377
8161.42 360
8162.27 349
8163.13 360
8163.98 336
8164.83 369
8165.69 364
8166.54 339
8167.39 395
8168.24 358
8169.10 336
8169.95 342
8170.80 365
8171.66 391
8172.51 375
8173.36 326
8174.22 341
8175.07 369
8175.92 345
8176.78 333
8177.63 313
8178.48 303
8179.34 337
8180.19 355
8181.04 354
8181.90 358
8182.75 320
8183.61 335
8184.46 326
8185.31 320
8186.17 298
8187.02 289
8187.87 300
8188.73 304
8189.58 295
8190.44 326
8191.29 333
8192.15 317
8193.00 341
8193.85 365
8194.71 325
8195.56 307
8196.42 374
8197.27 355
8198.13 301
8198.98 310
8199.84 317
8200.69 294
8201.55 330
8202.40 328
8203.25 289
8204.11 297
8204.96 323
8205.82 328
8206.67 292
8207.53 316
8208.38 319
8209.24 359
8210.09 330
8210.95 340
8211.81 341
8212.66 296
8213.52 313
8214.37 292
8215.23 337
8216.08 346
8216.94 314
8217.79 352
8218.65 339
8219.50 324
8220.36 328
8221.22 313
8222.07 321
8222.93 317
8223.78 329
8224.64 330
8225.50 349
8226.35 358
8227.21 376
8228.06 335
8228.92 352
8229.78 312
8230.63 327
8231.49 336
8232.34 316
8233.20 343
8234.06 290
8234.91 328
8235.77 376
8236.63 328
8237.48 299
8238.34 303
8239.20 288
8240.05 279
8240.91 295
8241.77 299
8242.62 317
8243.48 352
8244.34 334
8245.19 304
8246.05 315
8246.91 328
8247.77 341
8248.62 302
8249.48 324
8250.34 319
8251.20 339
8252.05 311
8252.91 308
8253.77 319
8254.62 369
8255.48 341
8256.34 324
8257.20 312
8258.06 321
8258.91 312
8259.77 337
8260.63 338
8261.49 344
8262.34 340
8263.20 343
8264.06 345
8264.92 309
8265.78 319
8266.63 323
8267.49 342
8268.35 347
8269.21 347
8270.07 339
8270.93 308
8271.78 322
8272.64 340
8273.50 363
8274.36 339
8275.22 337
8276.08 351
8276.93 344
8277.79 339
8278.65 339
8279.51 360
8280.37 409
8281.23 376
8282.09 373
8282.95 404
8283.81 378
8284.66 325
8285.52 356
8286.38 370
8287.24 362
8288.10 332
8288.96 360
8289.82 329
8290.68 309
8291.54 334
8292.40 353
8293.26 352
8294.12 371
8294.98 375
8295.84 366
8296.70 363
8297.56 374
8298.42 389
8299.28 389
8300.13 367
8300.99 334
8301.85 337
8302.71 354
8303.57 341
8304.43 371
8305.29 350
8306.16 356
8307.02 337
8307.88 338
8308.74 323
8309.60 355
8310.46 338
8311.32 374
8312.18 352
8313.04 338
8313.90 357
8314.76 375
8315.62 363
8316.48 323
8317.34 356
8318.20 335
8319.06 361
8319.92 343
8320.78 351
8321.65 336
8322.51 347
8323.37 344
8324.23 348
8325.09 343
8325.95 343
8326.81 353
8327.67 329
8328.53 327
8329.40 331
8330.26 345
8331.12 342
8331.98 326
8332.84 339
8333.70 353
8334.57 348
8335.43 337
8336.29 369
8337.15 389
8338.01 368
8338.87 364
8339.74 354
8340.60 329
8341.46 351
8342.32 358
8343.18 388
8344.05 363
8344.91 375
8345.77 371
8346.63 368
8347.49 381
8348.36 399
8349.22 381
8350.08 353
8350.94 400
8351.81 388
8352.67 372
8353.53 388
8354.39 392
8355.26 361
8356.12 381
8356.98 391
8357.85 394
8358.71 394
8359.57 374
8360.43 341
8361.30 428
8362.16 377
8363.02 400
8363.89 424
8364.75 413
8365.61 406
8366.48 406
8367.34 427
8368.20 375
8369.07 367
8369.93 417
8370.79 446
8371.66 390
8372.52 386
8373.38 363
8374.25 377
8375.11 373
8375.98 399
8376.84 431
8377.70 400
8378.57 382
8379.43 365
8380.30 374
8381.16 406
8382.02 396
8382.89 404
8383.75 407
8384.62 441
8385.48 418
8386.34 447
8387.21 405
8388.07 448
8388.94 435
8389.80 459
8390.67 411
8391.53 439
8392.40 455
8393.26 436
8394.13 467
8394.99 475
8395.85 484
8396.72 494
8397.58 472
8398.45 465
8399.31 449
8400.18 456
8401.04 469
8401.91 475
8402.77 493
8403.64 496
8404.50 484
8405.37 489
8406.24 532
8407.10 479
8407.97 480
8408.83 497
8409.70 537
8410.56 487
8411.43 519
8412.29 552
8413.16 530
8414.03 559
8414.89 531
8415.76 541
8416.62 561
8417.49 579
8418.35 574
8419.22 538
8420.09 613
8420.95 595
8421.82 555
8422.69 579
8423.55 621
8424.42 595
8425.28 602
8426.15 651
8427.02 677
8427.88 637
8428.75 643
8429.62 677
8430.48 677
8431.35 682
8432.22 694
8433.08 738
8433.95 719
8434.82 718
8435.68 776
8436.55 712
8437.42 735
8438.28 785
8439.15 805
8440.02 838
8440.89 826
8441.75 841
8442.62 830
8443.49 864
8444.35 920
8445.22 900
8446.09 977
8446.96 904
8447.82 886
8448.69 957
8449.56 995
8450.43 967
8451.29 990
8452.16 1063
8453.03 1171
8453.90 1382
8454.76 1674
8455.63 2036
8456.50 2308
8457.37 2617
8458.24 2620
8459.10 2559
8459.97 2451
8460.84 2225
8461.71 2071
8462.58 1757
8463.45 1520
8464.31 1263
8465.18 1235
8466.05 1040
8466.92 902
8467.79 883
8468.66 865
8469.52 802
8470.39 786
8471.26 778
8472.13 778
8473.00 702
8473.87 680
8474.74 707
8475.61 712
8476.47 664
8477.34 675
8478.21 671
8479.08 704
8479.95 700
8480.82 763
8481.69 774
8482.56 751
8483.43 830
8484.30 832
8485.17 820
8486.04 788
8486.91 831
8487.78 807
8488.64 812
8489.51 745
8490.38 735
8491.25 747
8492.12 794
8492.99 793
8493.86 769
8494.73 775
8495.60 802
8496.47 823
8497.34 785
8498.21 847
8499.08 812
8499.95 788
8500.82 744
8501.69 734
8502.56 713
8503.43 722
8504.30 725
8505.17 689
8506.05 733
8506.92 734
8507.79 776
8508.66 749
8509.53 783
8510.40 761
8511.27 750
8512.14 770
8513.01 791
8513.88 807
8514.75 771
8515.62 805
8516.49 825
8517.37 819
8518.24 797
8519.11 853
8519.98 841
8520.85 873
8521.72 901
8522.59 927
8523.46 983
8524.33 1164
8525.21 1259
8526.08 1405
8526.95 1541
8527.82 1538
8528.69 1507
8529.56 1472
8530.44 1372
8531.31 1294
8532.18 1222
8533.05 1126
8533.92 1002
8534.80 974
8535.67 998
8536.54 909
8537.41 892
8538.28 827
8539.16 807
8540.03 819
8540.90 747
8541.77 765
8542.64 770
8543.52 720
8544.39 707
8545.26 727
8546.13 711
8547.01 684
8547.88 692
8548.75 694
8549.62 723
8550.50 776
8551.37 790
8552.24 850
8553.12 868
8553.99 894
8554.86 921
8555.73 886
8556.61 923
8557.48 932
8558.35 831
8559.23 799
8560.10 793
8560.97 787
8561.85 775
8562.72 751
8563.59 722
8564.47 720
8565.34 708
8566.21 695
8567.09 695
8567.96 678
8568.83 674
8569.71 663
8570.58 637
8571.46 649
8572.33 650
8573.20 628
8574.08 636
8574.95 631
8575.83 662
8576.70 654
8577.57 584
8578.45 589
8579.32 625
8580.20 609
8581.07 626
8581.94 672
8582.82 650
8583.69 681
8584.57 676
8585.44 655
8586.32 651
8587.19 627
8588.07 656
8588.94 670
8589.82 668
8590.69 708
8591.57 684
8592.44 721
8593.32 693
8594.19 733
8595.07 678
8595.94 697
8596.82 725
8597.69 714
8598.57 722
8599.44 683
8600.32 721
8601.19 736
8602.07 767
8602.94 745
8603.82 791
8604.69 767
8605.57 762
8606.44 732
8607.32 783
8608.20 742
8609.07 774
8609.95 780
8610.82 779
8611.70 823
8612.57 772
8613.45 842
8614.33 808
8615.20 858
8616.08 823
8616.95 848
8617.83 842
8618.71 829
8619.58 839
8620.46 848
8621.34 876
8622.21 924
8623.09 953
8623.97 920
8624.84 935
8625.72 899
8626.59 877
8627.47 903
8628.35 928
8629.22 929
8630.10 970
8630.98 1004
8631.86 1003
8632.73 1008
8633.61 1004
8634.49 1011
8635.36 1016
8636.24 993
8637.12 969
8637.99 1039
8638.87 1014
8639.75 1013
8640.63 1011
8641.50 1128
8642.38 1102
8643.26 1135
8644.14 1106
8645.01 1133
8645.89 1135
8646.77 1142
8647.65 1230
8648.52 1272
8649.40 1312
8650.28 1257
8651.16 1252
8652.04 1229
8652.91 1316
8653.79 1293
8654.67 1312
8655.55 1336
8656.43 1346
8657.30 1308
8658.18 1346
8659.06 1373
8659.94 1479
8660.82 1442
8661.70 1523
8662.57 1650
8663.45 1752
8664.33 1867
8665.21 1943
8666.09 2043
8666.97 2055
8667.85 2056
8668.72 1970
8669.60 2026
8670.48 2083
8671.36 2063
8672.24 2120
8673.12 2188
8674.00 2235
8674.88 2365
8675.76 2470
8676.63 2422
8677.51 2477
8678.39 2426
8679.27 2305
8680.15 2124
8681.03 1918
8681.91 1697
8682.79 1688
8683.67 1577
8684.55 1501
8685.43 1484
8686.31 1459
8687.19 1499
8688.07 1548
8688.95 1645
8689.83 1852
8690.71 2098
8691.59 2416
8692.47 2787
8693.35 2896
8694.23 3024
8695.11 3097
8695.99 3093
8696.87 2857
8697.75 2522
8698.63 2201
8699.51 2026
8700.39 1847
8701.27 1728
8702.15 1608
8703.03 1545
8703.91 1522
8704.79 1407
8705.67 1360
8706.55 1325
8707.43 1245
8708.31 1228
8709.19 1123
8710.07 1084
8710.96 1023
8711.84 968
8712.72 966
8713.60 932
8714.48 923
8715.36 940
8716.24 919
8717.12 885
8718.00 898
8718.89 933
8719.77 873
8720.65 863
8721.53 837
8722.41 844
8723.29 844
8724.17 867
8725.06 869
8725.94 897
8726.82 812
8727.70 864
8728.58 885
8729.46 880
8730.35 956
8731.23 982
8732.11 1048
8732.99 931
8733.87 945
8734.76 915
8735.64 901
8736.52 906
8737.40 931
8738.29 881
8739.17 880
8740.05 854
8740.93 856
8741.81 895
8742.70 914
8743.58 891
8744.46 873
8745.34 878
8746.23 868
8747.11 855
8747.99 857
8748.88 822
8749.76 815
8750.64 849
8751.52 833
8752.41 886
8753.29 860
8754.17 842
8755.06 881
8755.94 921
8756.82 961
8757.71 1001
8758.59 961
8759.47 1001
8760.36 948
8761.24 931
8762.12 944
8763.01 972
8763.89 925
8764.77 881
8765.66 967
8766.54 917
8767.42 968
8768.31 929
8769.19 910
8770.08 923
8770.96 909
8771.84 868
8772.73 877
8773.61 883
8774.50 864
8775.38 946
8776.26 913
8777.15 911
8778.03 871
8778.92 880
8779.80 845
8780.69 899
8781.57 905
8782.46 1022
8783.34 1058
8784.22 1063
8785.11 1060
8785.99 1060
8786.88 1062
8787.76 1072
8788.65 974
8789.53 876
8790.42 912
8791.30 855
8792.19 825
8793.07 835
8793.96 777
8794.84 727
8795.73 751
8796.61 714
8797.50 690
8798.38 727
8799.27 717
8800.15 729
8801.04 688
8801.93 687
8802.81 680
8803.70 689
8804.58 664
8805.47 703
8806.35 654
8807.24 654
8808.12 651
8809.01 621
8809.90 604
8810.78 580
8811.67 607
8812.55 592
8813.44 578
8814.33 604
8815.21 626
8816.10 603
8816.98 630
8817.87 640
8818.76 678
8819.64 626
8820.53 657
8821.42 656
8822.30 593
8823.19 607
8824.08 635
8824.96 582
8825.85 591
8826.74 594
8827.62 544
8828.51 538
8829.40 541
8830.28 575
8831.17 530
8832.06 565
8832.94 557
8833.83 538
8834.72 525
8835.61 539
8836.49 528
8837.38 548
8838.27 540
8839.16 486
8840.04 491
8840.93 517
8841.82 474
8842.70 503
8843.59 525
8844.48 528
8845.37 520
8846.26 508
8847.14 517
8848.03 495
8848.92 489
8849.81 504
8850.69 504
8851.58 462
8852.47 449
8853.36 475
8854.25 484
8855.13 437
8856.02 419
8856.91 460
8857.80 488
8858.69 474
8859.58 451
8860.46 457
8861.35 481
8862.24 469
8863.13 432
8864.02 481
8864.91 437
8865.80 462
8866.68 454
8867.57 496
8868.46 478
8869.35 457
8870.24 482
8871.13 422
8872.02 424
8872.91 425
8873.80 456
8874.69 421
8875.57 421
8876.46 435
8877.35 439
8878.24 450
8879.13 458
8880.02 417
8880.91 413
8881.80 419
8882.69 393
8883.58 400
8884.47 394
8885.36 421
8886.25 391
8887.14 391
8888.03 379
8888.92 384
8889.81 383
8890.70 378
8891.59 386
8892.48 382
8893.37 376
8894.26 394
8895.15 390
8896.04 372
8896.93 364
8897.82 370
8898.71 366
8899.60 383
8900.49 401
8901.38 333
8902.27 341
8903.16 369
8904.05 339
8904.94 372
8905.83 384
8906.72 353
8907.61 331
8908.50 327
8909.40 348
8910.29 374
8911.18 366
8912.07 337
8912.96 372
8913.85 374
8914.74 353
8915.63 366
8916.52 352
8917.42 346
8918.31 347
8919.20 350
8920.09 350
8920.98 342
8921.87 349
8922.76 336
8923.66 349
8924.55 371
8925.44 342
8926.33 323
8927.22 327
8928.11 330
8929.01 327
8929.90 342
8930.79 346
8931.68 312
8932.57 345
8933.47 386
8934.36 387
8935.25 316
8936.14 288
8937.03 301
8937.93 312
8938.82 321
8939.71 328
8940.60 330
8941.50 329
8942.39 318
8943.28 282
8944.17 312
8945.07 299
8945.96 290
8946.85 325
8947.75 336
8948.64 301
8949.53 308
8950.42 304
8951.32 300
8952.21 334
8953.10 288
8954.00 294
8954.89 299
8955.78 302
8956.68 310
8957.57 323
8958.46 293
8959.36 306
8960.25 309
8961.14 299
8962.04 305
8962.93 342
8963.82 314
8964.72 317
8965.61 311
8966.50 337
8967.40 323
8968.29 294
8969.19 329
8970.08 280
8970.97 316
8971.87 313
8972.76 308
8973.66 326
8974.55 317
8975.44 311
8976.34 298
8977.23 314
8978.13 306
8979.02 284
8979.91 319
8980.81 306
8981.70 318
8982.60 327
8983.49 309
8984.39 290
8985.28 293
8986.18 307
8987.07 332
8987.97 343
8988.86 323
8989.76 317
8990.65 304
8991.55 293
8992.44 308
8993.34 313
8994.23 313
8995.13 328
8996.02 322
8996.92 297
8997.81 308
8998.71 266
8999.60 291
9000.50 286
9001.39 327
9002.29 306
9003.18 313
9004.08 311
9004.98 299
9005.87 275
9006.77 290
9007.66 268
9008.56 294
9009.45 274
9010.35 289
9011.25 281
9012.14 261
9013.04 288
9013.93 268
9014.83 306
9015.73 277
9016.62 292
9017.52 276
9018.42 269
9019.31 279
9020.21 279
9021.10 299
9022.00 294
9022.90 300
9023.79 286
9024.69 265
9025.59 281
9026.48 292
9027.38 284
9028.28 300
9029.17 276
9030.07 312
9030.97 317
9031.87 313
9032.76 264
9033.66 272
9034.56 308
9035.45 280
9036.35 294
9037.25 273
9038.15 304
9039.04 290
9039.94 286
9040.84 275
9041.73 264
9042.63 291
9043.53 342
9044.43 303
9045.33 309
9046.22 252
9047.12 290
9048.02 308
9048.92 319
9049.81 311
9050.71 286
9051.61 283
9052.51 300
9053.41 281
9054.30 285
9055.20 305
9056.10 311
9057.00 304
9057.90 285
9058.80 269
9059.69 263
9060.59 308
9061.49 305
9062.39 276
9063.29 294
9064.19 251
9065.08 303
9065.98 318
9066.88 291
9067.78 322
9068.68 323
9069.58 325
9070.48 314
9071.38 287
9072.27 307
9073.17 311
9074.07 307
9074.97 299
9075.87 301
9076.77 313
9077.67 282
9078.57 324
9079.47 328
9080.37 330
9081.27 299
9082.17 303
9083.07 312
9083.97 294
9084.87 296
9085.76 311
9086.66 279
9087.56 284
9088.46 297
9089.36 292
9090.26 291
9091.16 306
9092.06 324
9092.96 316
9093.86 323
9094.76 315
9095.66 299
9096.56 298
9097.46 279
9098.36 268
9099.26 282
9100.17 322
9101.07 288
9101.97 268
9102.87 309
9103.77 285
9104.67 321
9105.57 312
9106.47 314
9107.37 301
9108.27 289
9109.17 306
9110.07 323
9110.97 311
9111.87 316
9112.77 304
9113.68 284
9114.58 269
9115.48 295
9116.38 297
9117.28 306
9118.18 297
9119.08 298
9119.98 291
9120.89 297
9121.79 274
9122.69 299
9123.59 290
9124.49 269
9125.39 275
9126.29 316
9127.20 279
9128.10 302
9129.00 314
9129.90 304
9130.80 258
9131.71 271
9132.61 284
9133.51 327
9134.41 315
9135.31 316
9136.22 324
9137.12 301
9138.02 297
9138.92 311
9139.83 293
9140.73 315
9141.63 304
9142.53 296
9143.43 288
9144.34 308
9145.24 314
9146.14 315
9147.05 300
9147.95 296
9148.85 273
9149.75 306
9150.66 307
9151.56 271
9152.46 275
9153.37 286
9154.27 287
9155.17 291
9156.07 285
9156.98 300
9157.88 300
9158.78 319
9159.69 299
9160.59 293
9161.49 305
9162.40 301
9163.30 332
9164.20 293
9165.11 296
9166.01 293
9166.92 295
9167.82 297
9168.72 309
9169.63 317
9170.53 319
9171.43 306
9172.34 299
9173.24 284
9174.15 271
9175.05 281
9175.95 273
9176.86 269
9177.76 266
9178.67 285
9179.57 303
9180.48 311
9181.38 326
9182.28 302
9183.19 295
9184.09 283
9185.00 275
9185.90 317
9186.81 308
9187.71 292
9188.62 331
9189.52 322
9190.43 303
9191.33 289
9192.24 268
9193.14 307
9194.05 321
9194.95 298
9195.86 308
9196.76 310
9197.67 306
9198.57 289
9199.48 313
9200.38 308
9201.29 308
9202.19 297
9203.10 311
9204.00 306
9204.91 304
9205.81 322
9206.72 310
9207.63 310
9208.53 291
9209.44 273
9210.34 305
9211.25 321
9212.15 296
9213.06 272
9213.97 312
9214.87 335
9215.78 317
9216.68 321
9217.59 335
9218.50 316
9219.40 325
9220.31 304
9221.22 295
9222.12 285
9223.03 290
9223.94 306
9224.84 296
9225.75 304
9226.65 321
9227.56 342
9228.47 295
9229.37 299
9230.28 273
9231.19 291
9232.10 305
9233.00 304
9233.91 318
9234.82 315
9235.72 287
9236.63 295
9237.54 321
9238.44 297
9239.35 298
9240.26 297
9241.17 292
9242.07 300
9242.98 303
9243.89 306
9244.80 310
9245.70 306
9246.61 310
9247.52 312
9248.43 334
9249.33 297
9250.24 279
9251.15 296
9252.06 285
9252.97 284
9253.87 315
9254.78 306
9255.69 314
9256.60 316
9257.51 294
9258.41 298
9259.32 294
9260.23 290
9261.14 310
9262.05 297
9262.96 289
9263.86 321
9264.77 307
9265.68 295
9266.59 264
9267.50 287
9268.41 295
9269.32 303
9270.22 302
9271.13 280
9272.04 307
9272.95 333
9273.86 309
9274.77 309
9275.68 314
9276.59 309
9277.50 303
9278.40 292
9279.31 295
9280.22 303
9281.13 297
9282.04 314
9282.95 330
9283.86 320
9284.77 309
9285.68 330
9286.59 320
9287.50 315
9288.41 327
9289.32 333
9290.23 329
9291.14 349
9292.05 351
9292.96 381
9293.87 348
9294.78 328
9295.69 315
9296.60 346
9297.51 321
9298.42 311
9299.33 356
9300.24 341
9301.15 343
9302.06 336
9302.97 337
9303.88 326
9304.79 312
9305.70 315
9306.61 338
9307.52 372
9308.43 343
9309.34 348
9310.25 347
9311.16 345
9312.07 355
9312.98 355
9313.90 365
9314.81 370
9315.72 368
9316.63 351
9317.54 339
9318.45 333
9319.36 305
9320.27 321
9321.18 345
9322.10 324
9323.01 325
9323.92 335
9324.83 333
9325.74 299
9326.65 315
9327.56 324
9328.48 307
9329.39 295
9330.30 342
9331.21 297
9332.12 343
9333.03 333
9333.95 348
9334.86 348
9335.77 357
9336.68 333
9337.59 345
9338.51 380
9339.42 354
9340.33 321
9341.24 347
9342.15 368
9343.07 354
9343.98 372
9344.89 353
9345.80 345
9346.72 352
9347.63 352
9348.54 344
9349.45 378
9350.37 354
9351.28 366
9352.19 350
9353.11 334
9354.02 335
9354.93 317
9355.84 363
9356.76 346
9357.67 341
9358.58 333
9359.50 359
9360.41 383
9361.32 340
9362.24 357
9363.15 324
9364.06 340
9364.98 328
9365.89 316
9366.80 343
9367.72 331
9368.63 321
9369.54 324
9370.46 335
9371.37 342
9372.28 332
9373.20 355
9374.11 315
9375.03 352
9375.94 323
9376.85 330
9377.77 352
9378.68 383
9379.60 375
9380.51 375
9381.42 362
9382.34 407
9383.25 381
9384.17 356
9385.08 331
9386.00 356
9386.91 405
9387.82 364
9388.74 348
9389.65 358
9390.57 435
9391.48 422
9392.40 449
9393.31 434
9394.23 409
9395.14 421
9396.06 411
9396.97 455
9397.89 414
9398.80 407
9399.72 389
9400.63 399
9401.55 392
9402.46 390
9403.38 388
9404.29 379
9405.21 391
9406.12 370
9407.04 368
9407.95 373
9408.87 371
9409.79 386
9410.70 363
9411.62 406
9412.53 383
9413.45 377
9414.36 416
9415.28 381
9416.20 426
9417.11 396
9418.03 388
9418.94 408
9419.86 420
9420.78 385
9421.69 411
9422.61 417
9423.52 410
9424.44 440
9425.36 431
9426.27 408
9427.19 385
9428.11 413
9429.02 431
9429.94 441
9430.86 428
9431.77 401
9432.69 427
9433.61 422
9434.52 423
9435.44 434
9436.36 457
9437.27 445
9438.19 427
9439.11 457
9440.02 445
9440.94 460
9441.86 492
9442.78 499
9443.69 523
9444.61 533
9445.53 498
9446.44 494
9447.36 494
9448.28 460
9449.20 474
9450.11 462
9451.03 480
9451.95 452
9452.87 483
9453.78 526
9454.70 544
9455.62 504
9456.54 507
9457.46 485
9458.37 459
9459.29 415
9460.21 432
9461.13 430
9462.05 436
9462.96 461
9463.88 449
9464.80 444
9465.72 440
9466.64 429
9467.56 431
9468.47 441
9469.39 431
9470.31 422
9471.23 413
9472.15 432
9473.07 443
9473.98 437
9474.90 460
9475.82 479
9476.74 472
9477.66 493
9478.58 508
9479.50 494
9480.42 494
9481.34 538
9482.26 519
9483.17 564
9484.09 504
9485.01 518
9485.93 507
9486.85 516
9487.77 487
9488.69 476
9489.61 480
9490.53 495
9491.45 477
9492.37 489
9493.29 473
9494.21 442
9495.13 445
9496.05 483
9496.97 474
9497.89 492
9498.81 464
9499.73 513
9500.65 468
9501.57 486
9502.49 487
9503.41 494
9504.33 471
9505.25 482
9506.17 507
9507.09 521
9508.01 487
9508.93 496
9509.85 539
9510.77 483
9511.69 503
9512.61 514
9513.53 517
9514.45 534
9515.37 557
9516.29 579
9517.21 580
9518.13 595
9519.05 600
9519.98 708
9520.90 732
9521.82 689
9522.74 722
9523.66 807
9524.58 738
9525.50 705
9526.42 730
9527.34 684
9528.27 666
9529.19 654
9530.11 630
9531.03 629
9531.95 588
9532.87 617
9533.79 606
9534.72 587
9535.64 574
9536.56 578
9537.48 559
9538.40 575
9539.32 573
9540.25 559
9541.17 559
9542.09 561
9543.01 552
9543.93 589
9544.86 603
9545.78 594
9546.70 597
9547.62 578
9548.55 586
9549.47 617
9550.39 641
9551.31 623
9552.24 640
9553.16 581
9554.08 610
9555.00 597
9555.93 581
9556.85 615
9557.77 655
9558.69 623
9559.62 644
9560.54 602
9561.46 627
9562.39 660
9563.31 619
9564.23 637
9565.15 665
9566.08 663
9567.00 630
9567.92 632
9568.85 617
9569.77 618
9570.69 607
9571.62 694
9572.54 611
9573.46 617
9574.39 695
9575.31 678
9576.23 669
9577.16 716
9578.08 684
9579.01 717
9579.93 726
9580.85 709
9581.78 688
9582.70 689
9583.63 708
9584.55 715
9585.47 697
9586.40 758
9587.32 720
9588.25 704
9589.17 699
9590.09 695
9591.02 707
9591.94 715
9592.87 722
9593.79 766
9594.72 762
9595.64 769
9596.57 784
9597.49 809
9598.42 765
9599.34 828
9600.26 863
9601.19 868
9602.11 848
9603.04 855
9603.96 867
9604.89 846
9605.81 869
9606.74 844
9607.66 853
9608.59 815
9609.51 789
9610.44 729
9611.37 799
9612.29 807
9613.22 799
9614.14 808
9615.07 810
9615.99 859
9616.92 854
9617.84 874
9618.77 826
9619.70 781
9620.62 834
9621.55 793
9622.47 804
9623.40 849
9624.32 855
9625.25 889
9626.18 889
9627.10 858
9628.03 892
9628.95 897
9629.88 922
9630.81 943
9631.73 939
9632.66 924
9633.59 915
9634.51 889
9635.44 929
9636.37 910
9637.29 981
9638.22 1021
9639.15 1000
9640.07 1016
9641.00 1043
9641.93 1107
9642.85 1079
9643.78 1150
9644.71 1135
9645.63 1135
9646.56 1165
9647.49 1161
9648.41 1149
9649.34 1137
9650.27 1181
9651.20 1181
9652.12 1201
9653.05 1114
9653.98 1088
9654.91 1088
9655.83 1095
9656.76 1075
9657.69 1063
9658.62 1075
9659.54 1115
9660.47 1100
9661.40 1076
9662.33 1119
9663.25 1104
9664.18 1062
9665.11 1090
9666.04 1110
9666.97 1132
9667.89 1092
9668.82 1120
9669.75 1157
9670.68 1185
9671.61 1225
9672.53 1207
9673.46 1265
9674.39 1257
9675.32 1264
9676.25 1296
9677.18 1278
9678.11 1322
9679.03 1335
9679.96 1260
9680.89 1311
9681.82 1375
9682.75 1351
9683.68 1348
9684.61 1344
9685.54 1422
9686.46 1395
9687.39 1395
9688.32 1409
9689.25 1347
9690.18 1399
9691.11 1394
9692.04 1370
9692.97 1387
9693.90 1447
9694.83 1463
9695.76 1520
9696.69 1622
9697.61 1722
9698.54 1784
9699.47 1859
9700.40 1980
9701.33 1915
9702.26 1917
9703.19 1869
9704.12 1793
9705.05 1678
9705.98 1682
9706.91 1573
9707.84 1489
9708.77 1431
9709.70 1409
9710.63 1435
9711.56 1448
9712.49 1478
9713.42 1591
9714.35 1601
9715.28 1652
9716.21 1656
9717.14 1667
9718.07 1667
9719.00 1658
9719.94 1566
9720.87 1537
9721.80 1494
9722.73 1343
9723.66 1286
9724.59 1201
9725.52 1118
9726.45 1106
9727.38 1120
9728.31 1105
9729.24 1032
9730.17 1082
9731.10 1097
9732.04 1084
9732.97 1151
9733.90 1118
9734.83 1143
9735.76 1177
9736.69 1112
9737.62 1087
9738.55 1023
9739.49 1023
9740.42 978
9741.35 957
9742.28 1004
9743.21 975
9744.14 950
9745.08 914
9746.01 928
9746.94 909
9747.87 938
9748.80 917
9749.74 874
9750.67 887
9751.60 904
9752.53 918
9753.46 825
9754.40 865
9755.33 840
9756.26 860
9757.19 819
9758.13 834
9759.06 853
9759.99 809
9760.92 798
9761.85 795
9762.79 838
9763.72 801
9764.65 824
9765.59 829
9766.52 851
9767.45 804
9768.38 853
9769.32 798
9770.25 797
9771.18 813
9772.12 765
9773.05 772
9773.98 802
9774.92 773
9775.85 804
9776.78 815
9777.71 790
9778.65 808
9779.58 862
9780.52 815
9781.45 831
9782.38 857
9783.32 864
9784.25 858
9785.18 819
9786.12 822
9787.05 836
9787.98 797
9788.92 767
9789.85 768
9790.79 736
9791.72 712
9792.65 731
9793.59 760
9794.52 787
9795.46 729
9796.39 760
9797.32 721
9798.26 729
9799.19 758
9800.13 738
9801.06 740
9802.00 704
9802.93 729
9803.87 747
9804.80 692
9805.73 669
9806.67 701
9807.60 658
9808.54 633
9809.47 656
9810.41 653
9811.34 598
9812.28 664
9813.21 626
9814.15 633
9815.08 610
9816.02 629
9816.95 603
9817.89 583
9818.82 608
9819.76 575
9820.69 617
9821.63 593
9822.57 590
9823.50 533
9824.44 555
9825.37 542
9826.31 559
9827.24 524
9828.18 569
9829.11 562
9830.05 568
9830.99 572
9831.92 553
9832.86 534
9833.79 566
9834.73 551
9835.67 559
9836.60 589
9837.54 584
9838.47 552
9839.41 580
9840.35 534
9841.28 564
9842.22 581
9843.16 546
9844.09 581
9845.03 550
9845.97 527
9846.90 541
9847.84 539
9848.78 568
9849.71 521
9850.65 532
9851.59 537
9852.52 563
9853.46 544
9854.40 542
9855.33 540
9856.27 527
9857.21 521
9858.14 522
9859.08 493
9860.02 509
9860.96 532
9861.89 497
9862.83 536
9863.77 530
9864.71 497
9865.64 465
9866.58 478
9867.52 481
9868.46 487
9869.39 496
9870.33 483
9871.27 452
9872.21 493
9873.15 517
9874.08 497
9875.02 504
9875.96 519
9876.90 522
9877.83 507
9878.77 468
9879.71 472
9880.65 467
9881.59 482
9882.53 484
9883.46 458
9884.40 478
9885.34 443
9886.28 463
9887.22 453
9888.16 425
9889.10 454
9890.03 444
9890.97 455
9891.91 436
9892.85 429
9893.79 454
9894.73 450
9895.67 467
9896.61 454
9897.54 470
9898.48 437
9899.42 448
9900.36 454
9901.30 464
9902.24 424
9903.18 433
9904.12 469
9905.06 436
9906.00 461
9906.94 444
9907.88 455
9908.82 468
9909.76 464
9910.70 446
9911.63 461
9912.57 470
9913.51 435
9914.45 463
9915.39 462
9916.33 479
9917.27 452
9918.21 438
9919.15 457
9920.09 477
9921.03 493
9921.97 491
9922.91 525
9923.85 538
9924.79 557
9925.74 608
9926.68 641
9927.62 691
9928.56 716
9929.50 679
9930.44 652
9931.38 646
9932.32 614
9933.26 611
9934.20 540
9935.14 499
9936.08 496
9937.02 499
9937.96 522
9938.90 506
9939.85 495
9940.79 476
9941.73 427
9942.67 441
9943.61 439
9944.55 457
9945.49 463
9946.43 511
9947.38 489
9948.32 514
9949.26 586
9950.20 618
9951.14 612
9952.08 627
9953.02 668
9953.97 606
9954.91 619
9955.85 568
9956.79 525
9957.73 527
9958.68 485
9959.62 487
9960.56 443
9961.50 422
9962.44 417
9963.39 424
9964.33 419
9965.27 434
9966.21 409
9967.15 427
9968.10 430
9969.04 385
9969.98 401
9970.92 380
9971.87 376
9972.81 379
9973.75 359
9974.69 384
9975.64 392
9976.58 368
9977.52 370
9978.47 341
9979.41 356
9980.35 382
9981.29 369
9982.24 385
9983.18 363
9984.12 380
9985.07 396
9986.01 405
9986.95 409
9987.90 369
9988.84 345
9989.78 377
9990.73 393
9991.67 385
9992.61 369
9993.56 403
9994.50 378
9995.44 366
9996.39 350
9997.33 351
9998.27 350
9999.22 373
10000.16 370
10001.11 369
10002.05 351
10002.99 343
10003.94 395
10004.88 399
10005.83 362
10006.77 378
10007.72 385
10008.66 385
10009.60 366
10010.55 348
10011.49 364
10012.44 378
10013.38 362
10014.33 400
10015.27 383
10016.21 357
10017.16 364
10018.10 372
10019.05 406
10019.99 386
10020.94 384
10021.88 390
10022.83 360
10023.77 369
10024.72 368
10025.66 354
10026.61 347
10027.55 376
10028.50 409
10029.44 339
10030.39 351
10031.33 366
10032.28 369
10033.23 345
10034.17 380
10035.12 370
10036.06 355
10037.01 343
10037.95 335
10038.90 353
10039.84 359
10040.79 349
10041.74 359
10042.68 348
10043.63 347
10044.57 344
10045.52 340
10046.47 344
10047.41 344
10048.36 360
10049.30 337
10050.25 362
10051.20 336
10052.14 347
10053.09 363
10054.04 336
10054.98 356
10055.93 331
10056.88 367
10057.82 343
10058.77 370
10059.72 332
10060.66 314
10061.61 318
10062.56 323
10063.50 340
10064.45 336
10065.40 325
10066.34 323
10067.29 332
10068.24 334
10069.18 345
10070.13 294
10071.08 315
10072.03 308
10072.97 346
10073.92 350
10074.87 326
10075.82 332
10076.76 327
10077.71 303
10078.66 339
10079.61 341
10080.55 344
10081.50 333
10082.45 319
10083.40 325
10084.34 322
10085.29 333
10086.24 321
10087.19 338
10088.14 337
10089.08 338
10090.03 314
10090.98 324
10091.93 337
10092.88 346
10093.83 320
10094.77 312
10095.72 321
10096.67 361
10097.62 338
10098.57 305
10099.52 308
10100.46 315
10101.41 334
10102.36 356
10103.31 345
10104.26 326
10105.21 326
10106.16 345
10107.11 334
10108.05 322
10109.00 319
10109.95 344
10110.90 333
10111.85 330
10112.80 319
10113.75 324
10114.70 307
10115.65 342
10116.60 334
10117.55 329
10118.50 323
10119.45 321
10120.39 342
10121.34 323
10122.29 319
10123.24 317
10124.19 342
10125.14 323
10126.09 335
10127.04 324
10127.99 348
10128.94 318
10129.89 336
10130.84 335
10131.79 336
10132.74 340
10133.69 318
10134.64 346
10135.59 340
10136.54 293
10137.49 344
10138.44 368
10139.39 376
10140.34 361
10141.30 359
10142.25 354
10143.20 364
10144.15 380
10145.10 337
10146.05 355
10147.00 357
10147.95 355
10148.90 355
10149.85 355
10150.80 332
10151.75 367
10152.70 369
10153.66 331
10154.61 345
10155.56 381
10156.51 364
10157.46 381
10158.41 374
10159.36 398
10160.31 373
10161.27 362
10162.22 392
10163.17 371
10164.12 430
10165.07 400
10166.02 393
10166.98 377
10167.93 391
10168.88 375
10169.83 379
10170.78 351
10171.73 368
10172.69 373
10173.64 410
10174.59 399
10175.54 416
10176.50 394
10177.45 393
10178.40 408
10179.35 428
10180.30 416
10181.26 459
10182.21 431
10183.16 464
10184.11 405
10185.07 420
10186.02 423
10186.97 435
10187.92 442
10188.88 419
10189.83 382
10190.78 412
10191.74 421
10192.69 420
10193.64 410
10194.59 429
10195.55 431
10196.50 405
10197.45 441
10198.41 437
10199.36 448
10200.31 432
10201.27 427
10202.22 441
10203.17 473
10204.13 445
10205.08 490
10206.03 516
10206.99 543
10207.94 496
10208.89 513
10209.85 489
10210.80 494
10211.76 488
10212.71 485
10213.66 488
10214.62 467
10215.57 468
10216.53 447
10217.48 429
10218.43 398
10219.39 417
10220.34 417
10221.30 464
10222.25 430
10223.21 424
10224.16 454
10225.11 430
10226.07 406
10227.02 438
10227.98 416
10228.93 438
10229.89 458
10230.84 449
10231.80 479
10232.75 517
10233.71 569
10234.66 554
10235.62 591
10236.57 566
10237.53 570
10238.48 600
10239.44 609
10240.39 565
10241.35 567
10242.30 536
10243.26 517
10244.21 487
10245.17 493
10246.12 472
10247.08 420
10248.03 447
10248.99 432
10249.94 414
10250.90 417
10251.86 438
10252.81 437
10253.77 405
10254.72 425
10255.68 409
10256.63 393
10257.59 372
10258.55 400
10259.50 370
10260.46 384
10261.41 368
10262.37 377
10263.33 373
10264.28 351
10265.24 339
10266.20 356
10267.15 361
10268.11 354
10269.07 365
10270.02 392
10270.98 371
10271.94 339
10272.89 347
10273.85 356
10274.81 360
10275.76 376
10276.72 361
10277.68 371
10278.63 353
10279.59 352
10280.55 342
10281.50 333
10282.46 360
10283.42 368
10284.38 356
10285.33 343
10286.29 320
10287.25 346
10288.20 333
10289.16 334
10290.12 353
10291.08 356
10292.03 347
10292.99 320
10293.95 356
10294.91 395
10295.86 376
10296.82 341
10297.78 351
10298.74 346
10299.70 346
10300.65 336
10301.61 364
10302.57 356
10303.53 356
10304.49 348
10305.44 370
10306.40 357
10307.36 369
10308.32 338
10309.28 345
10310.24 345
10311.19 352
10312.15 371
10313.11 376
10314.07 375
10315.03 350
10315.99 352
10316.95 345
10317.90 351
10318.86 363
10319.82 369
10320.78 342
10321.74 353
10322.70 336
10323.66 378
10324.62 359
10325.58 329
10326.54 365
10327.49 395
10328.45 371
10329.41 360
10330.37 339
10331.33 353
10332.29 372
10333.25 364
10334.21 380
10335.17 360
10336.13 317
10337.09 342
10338.05 365
10339.01 317
10339.97 351
10340.93 361
10341.89 309
10342.85 295
10343.81 326
10344.77 329
10345.73 345
10346.69 327
10347.65 341
10348.61 338
10349.57 311
10350.53 304
10351.49 328
10352.45 370
10353.41 330
10354.37 320
10355.33 331
10356.29 287
10357.25 303
10358.21 318
10359.17 307
10360.13 318
10361.09 316
10362.06 283
10363.02 297
10363.98 318
10364.94 319
10365.90 295
10366.86 314
10367.82 307
10368.78 310
10369.74 293
10370.70 308
10371.67 276
10372.63 271
10373.59 301
10374.55 293
10375.51 316
10376.47 301
10377.43 297
10378.40 300
10379.36 300
10380.32 324
10381.28 311
10382.24 326
10383.20 311
10384.17 327
10385.13 287
10386.09 282
10387.05 290
10388.01 284
10388.98 277
10389.94 290
10390.90 294
10391.86 280
10392.82 290
10393.79 291
10394.75 279
10395.71 322
10396.67 263
10397.64 279
10398.60 268
10399.56 271
10400.52 295
10401.49 285
10402.45 304
10403.41 316
10404.37 288
10405.34 294
10406.30 285
10407.26 296
10408.23 282
10409.19 311
10410.15 296
10411.11 288
10412.08 264
10413.04 277
10414.00 308
10414.97 299
10415.93 289
10416.89 282
10417.86 310
10418.82 288
10419.78 313
10420.75 301
10421.71 327
10422.68 338
10423.64 332
10424.60 336
10425.57 308
10426.53 285
10427.49 290
10428.46 315
10429.42 329
10430.39 323
10431.35 287
10432.31 287
10433.28 286
10434.24 318
10435.21 278
10436.17 266
10437.13 286
10438.10 296
10439.06 280
10440.03 280
10440.99 268
10441.96 269
10442.92 310
10443.89 274
10444.85 277
10445.82 279
10446.78 280
10447.74 282
10448.71 275
10449.67 308
10450.64 294
10451.60 286
10452.57 289
10453.53 271
10454.50 296
10455.46 290
10456.43 292
10457.39 264
10458.36 281
10459.33 299
10460.29 303
10461.26 272
10462.22 257
10463.19 275
10464.15 286
10465.12 316
10466.08 273
10467.05 266
10468.01 274
10468.98 266
10469.95 251
10470.91 289
10471.88 281
10472.84 301
10473.81 284
10474.78 281
10475.74 288
10476.71 299
10477.67 313
10478.64 307
10479.61 311
10480.57 339
10481.54 306
10482.51 315
10483.47 327
10484.44 298
10485.41 313
10486.37 301
10487.34 291
10488.30 281
10489.27 300
10490.24 311
10491.20 290
10492.17 290
10493.14 291
10494.11 296
10495.07 286
10496.04 311
10497.01 286
10497.97 321
10498.94 320
10499.91 288
10500.88 299
10501.84 263
10502.81 277
10503.78 253
10504.74 280
10505.71 284
10506.68 322
10507.65 288
10508.61 292
10509.58 281
10510.55 334
10511.52 305
10512.49 297
10513.45 282
10514.42 306
10515.39 281
10516.36 305
10517.32 301
10518.29 295
10519.26 309
10520.23 314
10521.20 305
10522.17 286
10523.13 292
10524.10 292
10525.07 277
10526.04 296
10527.01 254
10527.98 269
10528.94 273
10529.91 274
10530.88 284
10531.85 289
10532.82 287
10533.79 296
10534.76 266
10535.72 319
10536.69 318
10537.66 320
10538.63 305
10539.60 288
10540.57 302
10541.54 310
10542.51 292
10543.48 258
10544.45 297
10545.42 308
10546.38 314
10547.35 308
10548.32 328
10549.29 330
10550.26 327
10551.23 307
10552.20 292
10553.17 288
10554.14 310
10555.11 333
10556.08 314
10557.05 320
10558.02 330
10558.99 353
10559.96 322
10560.93 298
10561.90 316
10562.87 343
10563.84 356
10564.81 321
10565.78 342
10566.75 309
10567.72 319
10568.69 314
10569.66 314
10570.63 308
10571.60 311
10572.57 298
10573.54 296
10574.51 322
10575.48 328
10576.46 322
10577.43 317
10578.40 317
10579.37 332
10580.34 293
10581.31 320
10582.28 313
10583.25 313
10584.22 297
10585.19 332
10586.16 327
10587.14 324
10588.11 300
10589.08 310
10590.05 314
10591.02 336
10591.99 341
10592.96 320
10593.94 310
10594.91 348
10595.88 330
10596.85 361
10597.82 303
10598.79 346
10599.77 349
10600.74 339
10601.71 346
10602.68 336
10603.65 354
10604.62 341
10605.60 328
10606.57 359
10607.54 355
10608.51 349
10609.49 357
10610.46 374
10611.43 360
10612.40 359
10613.37 362
10614.35 424
10615.32 390
10616.29 370
10617.26 361
10618.24 341
10619.21 366
10620.18 332
10621.16 320
10622.13 351
10623.10 398
10624.07 351
10625.05 382
10626.02 358
10626.99 331
10627.97 344
10628.94 320
10629.91 345
10630.89 348
10631.86 346
10632.83 353
10633.80 366
10634.78 372
10635.75 401
10636.73 373
10637.70 365
10638.67 409
10639.65 399
10640.62 423
10641.59 418
10642.57 431
10643.54 442
10644.51 435
10645.49 369
10646.46 357
10647.44 394
10648.41 391
10649.38 389
10650.36 377
10651.33 329
10652.31 317
10653.28 308
10654.25 331
10655.23 365
10656.20 302
10657.18 328
10658.15 312
10659.13 302
10660.10 336
10661.08 337
10662.05 309
10663.03 322
10664.00 343
10664.97 311
10665.95 291
10666.92 350
10667.90 318
10668.87 316
10669.85 295
10670.82 278
10671.80 330
10672.77 313
10673.75 327
10674.72 309
10675.70 327
10676.68 304
10677.65 307
10678.63 325
10679.60 305
10680.58 286
10681.55 324
10682.53 338
10683.50 320
10684.48 326
10685.45 329
10686.43 342
10687.41 324
10688.38 306
10689.36 316
10690.33 299
10691.31 311
10692.29 295
10693.26 282
10694.24 298
10695.21 303
10696.19 287
10697.17 298
10698.14 314
10699.12 286
10700.10 290
10701.07 299
10702.05 300
10703.02 289
10704.00 292
10704.98 277
10705.95 288
10706.93 322
10707.91 297
10708.88 313
10709.86 294
10710.84 322
10711.82 299
10712.79 303
10713.77 301
10714.75 312
10715.72 310
10716.70 300
10717.68 329
10718.65 307
10719.63 294
10720.61 291
10721.59 299
10722.56 283
10723.54 288
10724.52 280
10725.50 308
10726.47 295
10727.45 289
10728.43 288
10729.41 298
10730.38 286
10731.36 289
10732.34 311
10733.32 297
10734.30 320
10735.27 297
10736.25 329
10737.23 292
10738.21 303
10739.19 314
10740.16 319
10741.14 320
10742.12 311
10743.10 313
10744.08 308
10745.06 289
10746.03 314
10747.01 328
10747.99 300
10748.97 309
10749.95 311
10750.93 300
10751.91 316
10752.88 311
10753.86 283
10754.84 291
10755.82 308
10756.80 289
10757.78 281
10758.76 320
10759.74 327
10760.72 326
10761.70 298
10762.67 294
10763.65 298
10764.63 316
10765.61 327
10766.59 352
10767.57 344
10768.55 301
10769.53 317
10770.51 324
10771.49 302
10772.47 343
10773.45 305
10774.43 329
10775.41 306
10776.39 315
10777.37 320
10778.35 292
10779.33 318
10780.31 335
10781.29 382
10782.27 331
10783.25 329
10784.23 357
10785.21 317
10786.19 323
10787.17 323
10788.15 330
10789.13 332
10790.11 328
10791.09 341
10792.07 340
10793.05 336
10794.03 345
10795.01 315
10795.99 339
10796.97 341
10797.96 323
10798.94 326
10799.92 311
10800.90 338
10801.88 338
10802.86 340
10803.84 317
10804.82 335
10805.80 328
10806.79 324
10807.77 292
10808.75 313
10809.73 345
10810.71 341
10811.69 353
10812.67 355
10813.65 334
10814.64 330
10815.62 323
10816.60 349
10817.58 351
10818.56 332
10819.54 378
10820.53 364
10821.51 369
10822.49 340
10823.47 322
10824.45 353
10825.44 325
10826.42 363
10827.40 333
10828.38 378
10829.37 365
10830.35 370
10831.33 364
10832.31 344
10833.29 370
10834.28 352
10835.26 370
10836.24 374
10837.22 378
10838.21 343
10839.19 373
10840.17 374
10841.16 374
10842.14 354
10843.12 373
10844.10 371
10845.09 367
10846.07 396
10847.05 376
10848.04 374
10849.02 379
10850.00 407
10850.99 403
10851.97 368
10852.95 402
10853.94 394
10854.92 410
10855.90 391
10856.89 405
10857.87 442
10858.85 393
10859.84 448
10860.82 419
10861.80 408
10862.79 438
10863.77 443
10864.76 404
10865.74 436
10866.72 432
10867.71 414
10868.69 419
10869.68 394
10870.66 426
10871.64 433
10872.63 431
10873.61 429
10874.60 458
10875.58 467
10876.56 431
10877.55 428
10878.53 433
10879.52 406
10880.50 451
10881.49 461
10882.47 469
10883.46 469
10884.44 436
10885.43 448
10886.41 466
10887.40 489
10888.38 490
10889.37 486
10890.35 490
10891.34 506
10892.32 468
10893.31 487
10894.29 495
10895.28 512
10896.26 477
10897.25 457
10898.23 493
10899.22 490
10900.20 494
10901.19 550
10902.17 510
10903.16 522
10904.15 545
10905.13 583
10906.12 577
10907.10 538
10908.09 544
10909.07 541
10910.06 549
10911.05 535
10912.03 571
10913.02 570
10914.00 608
10914.99 560
10915.98 603
10916.96 627
10917.95 572
10918.94 578
10919.92 593
10920.91 611
10921.89 606
10922.88 610
10923.87 649
10924.85 631
10925.84 598
10926.83 666
10927.81 674
10928.80 623
10929.79 647
10930.77 638
10931.76 613
10932.75 619
10933.74 642
10934.72 669
10935.71 695
10936.70 667
10937.68 675
10938.67 707
10939.66 683
10940.65 693
10941.63 738
10942.62 739
10943.61 768
10944.59 754
10945.58 718
10946.57 725
10947.56 780
10948.54 791
10949.53 810
10950.52 772
10951.51 790
10952.50 842
10953.48 877
10954.47 944
10955.46 976
10956.45 1006
10957.44 1064
10958.42 1101
10959.41 1133
10960.40 1136
10961.39 1100
10962.38 1120
10963.36 1095
10964.35 1031
10965.34 1032
10966.33 979
10967.32 999
10968.31 911
10969.30 861
10970.28 848
10971.27 830
10972.26 836
10973.25 801
10974.24 786
10975.23 781
10976.22 767
10977.21 797
10978.19 818
10979.18 806
10980.17 832
10981.16 812
10982.15 849
10983.14 852
10984.13 867
10985.12 844
10986.11 861
10987.10 858
10988.09 832
10989.08 864
10990.07 913
10991.06 878
10992.04 961
10993.03 969
10994.02 1003
10995.01 1089
10996.00 1108
10996.99 1263
10997.98 1311
10998.97 1378
10999.96 1520
11000.95 1547
11001.94 1559
11002.93 1530
11003.92 1445
11004.91 1380
11005.90 1291
11006.89 1176
11007.88 1138
11008.87 1035
11009.87 991
11010.86 868
11011.85 791
11012.84 787
11013.83 765
11014.82 747
11015.81 715
11016.80 691
11017.79 685
11018.78 656
11019.77 659
11020.76 659
11021.75 652
11022.74 656
11023.74 597
11024.73 630
11025.72 615
11026.71 637
11027.70 636
11028.69 623
11029.68 653
11030.67 608
11031.67 601
11032.66 604
11033.65 609
11034.64 605
11035.63 580
11036.62 571
11037.61 609
11038.61 609
11039.60 606
11040.59 572
11041.58 585
11042.57 557
11043.56 573
11044.56 564
11045.55 578
11046.54 570
11047.53 563
11048.53 558
11049.52 551
11050.51 526
11051.50 512
11052.49 536
11053.49 544
11054.48 520
11055.47 521
11056.46 543
11057.46 540
11058.45 512
11059.44 508
11060.43 526
11061.43 554
11062.42 558
11063.41 518
11064.41 552
11065.40 552
11066.39 552
11067.38 543
11068.38 520
11069.37 542
11070.36 555
11071.36 595
11072.35 590
11073.34 569
11074.34 568
11075.33 554
11076.32 550
11077.32 568
11078.31 575
11079.30 512
11080.30 537
11081.29 532
11082.28 499
11083.28 553
11084.27 527
11085.27 547
11086.26 542
11087.25 543
11088.25 506
11089.24 511
11090.24 527
11091.23 496
11092.22 486
11093.22 488
11094.21 469
11095.21 509
11096.20 488
11097.19 468
11098.19 465
11099.18 499
11100.18 466
11101.17 462
11102.17 487
11103.16 467
11104.16 510
11105.15 492
11106.15 521
11107.14 488
11108.13 497
11109.13 494
11110.12 455
11111.12 416
11112.11 450
11113.11 451
11114.10 477
11115.10 475
11116.09 478
11117.09 475
11118.09 427
11119.08 438
11120.08 450
11121.07 453
11122.07 435
11123.06 454
11124.06 463
11125.05 455
11126.05 447
11127.04 433
11128.04 447
11129.04 442
11130.03 442
11131.03 441
11132.02 436
11133.02 427
11134.02 438
11135.01 416
11136.01 416
11137.00 396
11138.00 415
11139.00 429
11139.99 430
11140.99 410
11141.98 443
11142.98 406
11143.98 429
11144.97 449
11145.97 412
11146.97 465
11147.96 429
11148.96 451
11149.96 435
11150.95 415
11151.95 440
11152.95 410
11153.94 403
11154.94 405
11155.94 394
11156.93 405
11157.93 385
11158.93 406
11159.93 366
11160.92 373
11161.92 380
11162.92 392
11163.92 386
11164.91 404
11165.91 388
11166.91 366
11167.90 374
11168.90 387
11169.90 422
11170.90 369
11171.90 381
11172.89 362
11173.89 362
11174.89 382
11175.89 434
11176.88 378
11177.88 359
11178.88 378
11179.88 371
11180.88 370
11181.87 392
11182.87 380
11183.87 371
11184.87 380
11185.87 365
11186.87 365
11187.86 373
11188.86 401
11189.86 411
11190.86 408
11191.86 375
11192.86 411
11193.86 406
11194.85 366
11195.85 378
11196.85 399
11197.85 418
11198.85 392
11199.85 413
11200.85 373
11201.85 396
11202.84 412
11203.84 406
11204.84 425
11205.84 416
11206.84 420
11207.84 386
11208.84 434
11209.84 394
11210.84 375
11211.84 394
11212.84 405
11213.84 410
11214.84 423
11215.84 409
11216.84 416
11217.84 446
11218.84 417
11219.84 427
11220.84 434
11221.84 405
11222.84 421
11223.84 382
11224.84 406
11225.84 404
11226.84 418
11227.84 403
11228.84 430
11229.84 405
11230.84 397
11231.84 391
11232.84 387
11233.84 413
11234.84 393
11235.84 407
11236.84 411
11237.84 455
11238.84 424
11239.84 422
11240.84 415
11241.84 388
11242.84 415
11243.84 404
11244.84 440
11245.85 384
11246.85 403
11247.85 428
11248.85 409
11249.85 408
11250.85 436
11251.85 464
11252.85 413
11253.86 442
11254.86 452
11255.86 428
11256.86 426
11257.86 430
11258.86 417
11259.86 431
11260.87 399
11261.87 425
11262.87 439
11263.87 453
11264.87 445
11265.87 435
11266.88 451
11267.88 446
11268.88 482
11269.88 463
11270.88 437
11271.89 461
11272.89 462
11273.89 472
11274.89 496
11275.90 497
11276.90 507
11277.90 527
11278.90 544
11279.90 552
11280.91 491
11281.91 504
11282.91 502
11283.92 473
11284.92 444
11285.92 436
11286.92 446
11287.93 488
11288.93 436
11289.93 410
11290.94 403
11291.94 385
11292.94 415
11293.94 428
11294.95 437
11295.95 458
11296.95 427
11297.96 454
11298.96 445
11299.96 449
11300.97 431
11301.97 446
11302.97 429
11303.98 426
11304.98 434
11305.98 421
11306.99 460
11307.99 423
11309.00 430
11310.00 440
11311.00 430
11312.01 417
11313.01 448
11314.02 435
11315.02 462
11316.02 431
11317.03 472
11318.03 507
11319.04 472
11320.04 500
11321.04 490
11322.05 486
11323.05 481
11324.06 497
11325.06 489
11326.07 504
11327.07 487
11328.08 449
11329.08 426
11330.09 474
11331.09 461
11332.10 501
11333.10 466
11334.10 443
11335.11 465
11336.11 435
11337.12 484
11338.12 514
11339.13 515
11340.14 499
11341.14 544
11342.15 529
11343.15 512
11344.16 506
11345.16 557
11346.17 523
11347.17 492
11348.18 501
11349.18 469
11350.19 472
11351.19 478
11352.20 443
11353.21 417
11354.21 432
11355.22 436
11356.22 430
11357.23 411
11358.24 434
11359.24 450
11360.25 483
11361.25 458
11362.26 438
11363.27 471
11364.27 478
11365.28 452
11366.28 466
11367.29 424
11368.30 405
11369.30 442
11370.31 422
11371.32 417
11372.32 436
11373.33 440
11374.34 413
11375.34 390
11376.35 426
11377.36 430
11378.36 391
11379.37 412
11380.38 414
11381.38 404
11382.39 438
11383.40 442
11384.41 423
11385.41 410
11386.42 392
11387.43 395
11388.43 425
11389.44 417
11390.45 439
11391.46 438
11392.46 429
11393.47 419
11394.48 410
11395.49 413
11396.49 426
11397.50 418
11398.51 420
11399.52 409
11400.53 401
11401.53 431
11402.54 406
11403.55 436
11404.56 433
11405.57 451
11406.57 414
11407.58 423
11408.59 415
11409.60 416
11410.61 445
11411.61 437
11412.62 449
11413.63 418
11414.64 439
11415.65 468
11416.66 444
11417.67 440
11418.67 461
11419.68 457
11420.69 415
11421.70 425
11422.71 414
11423.72 427
11424.73 451
11425.74 424
11426.74 452
11427.75 443
11428.76 437
11429.77 423
11430.78 450
11431.79 431
11432.80 431
11433.81 439
11434.82 436
11435.83 434
11436.84 440
11437.85 470
11438.86 456
11439.87 432
11440.88 452
11441.88 452
11442.89 451
11443.90 448
11444.91 473
11445.92 480
11446.93 483
11447.94 487
11448.95 443
11449.96 443
11450.97 475
11451.98 474
11452.99 442
11454.00 418
11455.01 450
11456.02 468
11457.04 482
11458.05 477
11459.06 467
11460.07 470
11461.08 495
11462.09 476
11463.10 454
11464.11 457
11465.12 458
11466.13 479
11467.14 459
11468.15 477
11469.16 463
11470.17 495
11471.18 481
11472.20 481
11473.21 469
11474.22 501
11475.23 513
11476.24 536
11477.25 502
11478.26 492
11479.27 526
11480.28 533
11481.30 514
11482.31 495
11483.32 494
11484.33 548
11485.34 533
11486.35 521
11487.37 514
11488.38 540
11489.39 530
11490.40 564
11491.41 548
11492.42 568
11493.44 567
11494.45 577
11495.46 559
11496.47 544
11497.48 553
11498.50 575
11499.51 578
11500.52 594
11501.53 584
11502.55 618
11503.56 610
11504.57 601
11505.58 627
11506.60 616
11507.61 678
11508.62 662
11509.63 679
11510.65 642
11511.66 681
11512.67 702
11513.68 710
11514.70 713
11515.71 720
11516.72 745
11517.74 807
11518.75 802
11519.76 823
11520.78 869
11521.79 868
11522.80 901
11523.81 930
11524.83 914
11525.84 938
11526.85 990
11527.87 1002
11528.88 994
11529.90 1040
11530.91 1072
11531.92 1125
11532.94 1224
11533.95 1336
11534.96 1344
11535.98 1514
11536.99 1663
11538.01 1779
11539.02 1891
11540.03 1885
11541.05 1909
11542.06 1882
11543.08 1833
11544.09 1777
11545.10 1618
11546.12 1531
11547.13 1370
11548.15 1245
11549.16 1159
11550.18 1029
11551.19 933
11552.20 925
11553.22 865
11554.23 873
11555.25 794
11556.26 767
11557.28 749
11558.29 714
11559.31 713
11560.32 707
11561.34 710
11562.35 672
11563.37 699
11564.38 700
11565.40 721
11566.41 674
11567.43 675
11568.44 688
11569.46 700
11570.47 667
11571.49 662
11572.50 654
11573.52 653
11574.53 672
11575.55 671
11576.57 694
11577.58 696
11578.60 659
11579.61 726
11580.63 690
11581.64 676
11582.66 723
11583.68 715
11584.69 729
11585.71 696
11586.72 700
11587.74 722
11588.76 729
11589.77 663
11590.79 702
11591.81 705
11592.82 734
11593.84 771
11594.85 771
11595.87 859
11596.89 893
11597.90 908
11598.92 944
11599.94 1001
11600.95 1004
11601.97 1015
11602.99 993
11604.00 967
11605.02 933
11606.04 858
11607.05 822
11608.07 782
11609.09 779
11610.11 758
11611.12 694
11612.14 706
11613.16 695
11614.17 684
11615.19 699
11616.21 661
11617.23 695
11618.24 695
11619.26 702
11620.28 688
11621.30 638
11622.31 649
11623.33 637
11624.35 615
11625.37 636
11626.38 647
11627.40 624
11628.42 602
11629.44 584
11630.46 607
11631.47 611
11632.49 614
11633.51 592
11634.53 612
11635.55 532
11636.56 548
11637.58 610
11638.60 553
11639.62 569
11640.64 589
11641.66 560
11642.67 517
11643.69 512
11644.71 500
11645.73 535
11646.75 517
11647.77 503
11648.79 543
11649.80 542
11650.82 496
11651.84 491
11652.86 510
11653.88 523
11654.90 496
11655.92 518
11656.94 537
11657.96 514
11658.98 512
11660.00 485
11661.01 522
11662.03 466
11663.05 483
11664.07 475
11665.09 492
11666.11 499
11667.13 482
11668.15 469
11669.17 484
11670.19 495
11671.21 481
11672.23 503
11673.25 498
11674.27 491
11675.29 428
11676.31 461
11677.33 469
11678.35 482
11679.37 465
11680.39 479
11681.41 468
11682.43 481
11683.45 480
11684.47 473
11685.49 470
11686.51 470
11687.53 456
11688.55 460
11689.57 462
11690.59 421
11691.61 464
11692.63 474
11693.66 457
11694.68 440
11695.70 385
11696.72 436
11697.74 387
11698.76 414
11699.78 436
11700.80 424
11701.82 442
11702.84 436
11703.86 401
11704.89 425
11705.91 387
11706.93 424
11707.95 413
11708.97 386
11709.99 411
11711.01 432
11712.04 417
11713.06 412
11714.08 418
11715.10 421
11716.12 398
11717.14 417
11718.17 431
11719.19 414
11720.21 429
11721.23 412
11722.25 424
11723.28 391
11724.30 379
11725.32 394
11726.34 395
11727.36 401
11728.39 385
11729.41 362
11730.43 389
11731.45 385
11732.48 391
11733.50 389
11734.52 376
11735.54 388
11736.57 382
11737.59 398
11738.61 393
11739.63 356
11740.66 361
11741.68 379
11742.70 373
11743.72 375
11744.75 367
11745.77 391
11746.79 353
11747.82 369
11748.84 361
11749.86 368
11750.89 383
11751.91 348
11752.93 351
11753.96 381
11754.98 357
11756.00 362
11757.03 372
11758.05 371
11759.07 373
11760.10 347
11761.12 386
11762.14 374
11763.17 346
11764.19 390
11765.22 368
11766.24 377
11767.26 376
11768.29 369
11769.31 338
11770.34 381
11771.36 375
11772.38 398
11773.41 387
11774.43 397
11775.46 371
11776.48 393
11777.51 383
11778.53 406
11779.55 366
11780.58 372
11781.60 385
11782.63 357
11783.65 394
11784.68 378
11785.70 402
11786.73 387
11787.75 384
11788.78 386
11789.80 389
11790.83 400
11791.85 371
11792.88 394
11793.90 385
11794.93 363
11795.95 368
11796.98 390
11798.00 393
11799.03 387
11800.05 362
11801.08 371
11802.10 398
11803.13 365
11804.15 368
11805.18 398
11806.21 381
11807.23 385
11808.26 383
11809.28 401
11810.31 367
11811.33 379
11812.36 399
11813.39 399
11814.41 393
11815.44 395
11816.46 366
11817.49 376
11818.52 367
11819.54 380
11820.57 396
11821.59 388
11822.62 405
11823.65 406
11824.67 400
11825.70 432
11826.73 425
11827.75 436
11828.78 404
11829.81 440
11830.83 421
11831.86 424
11832.89 451
11833.91 427
11834.94 404
11835.97 446
11836.99 438
11838.02 437
11839.05 425
11840.08 439
11841.10 437
11842.13 444
11843.16 460
11844.18 437
11845.21 426
11846.24 441
11847.27 421
11848.29 488
11849.32 462
11850.35 461
11851.38 472
11852.40 441
11853.43 458
11854.46 465
11855.49 487
11856.51 456
11857.54 479
11858.57 500
11859.60 490
11860.63 467
11861.65 493
11862.68 488
11863.71 496
11864.74 514
11865.77 477
11866.80 515
11867.82 504
11868.85 519
11869.88 515
11870.91 507
11871.94 517
11872.97 527
11873.99 492
11875.02 516
11876.05 498
11877.08 489
11878.11 515
11879.14 528
11880.17 534
11881.20 560
11882.22 539
11883.25 523
11884.28 527
11885.31 563
11886.34 585
11887.37 559
11888.40 553
11889.43 580
11890.46 601
11891.49 628
11892.52 624
11893.55 636
11894.57 665
11895.60 658
11896.63 621
11897.66 656
11898.69 698
11899.72 737
11900.75 823
11901.78 824
11902.81 847
11903.84 878
11904.87 870
11905.90 839
11906.93 875
11907.96 835
11908.99 793
11910.02 798
11911.05 788
11912.08 773
11913.11 710
11914.14 660
11915.17 684
11916.20 694
11917.23 653
11918.26 663
11919.29 610
11920.33 647
11921.36 681
11922.39 682
11923.42 646
11924.45 622
11925.48 709
11926.51 731
11927.54 740
11928.57 743
11929.60 753
11930.63 778
11931.66 806
11932.70 794
11933.73 829
11934.76 814
11935.79 802
11936.82 768
11937.85 706
11938.88 675
11939.91 658
11940.95 694
11941.98 639
11943.01 613
11944.04 611
11945.07 569
11946.10 583
11947.14 580
11948.17 531
11949.20 542
11950.23 508
11951.26 561
11952.29 536
11953.33 541
11954.36 534
11955.39 512
11956.42 536
11957.46 536
11958.49 506
11959.52 536
11960.55 512
11961.58 512
11962.62 543
11963.65 557
11964.68 513
11965.71 530
11966.75 543
11967.78 504
11968.81 528
11969.84 505
11970.88 517
11971.91 537
11972.94 522
11973.98 494
11975.01 520
11976.04 549
11977.07 543
11978.11 514
11979.14 551
11980.17 553
11981.21 548
11982.24 541
11983.27 525
11984.31 559
11985.34 511
11986.37 515
11987.41 550
11988.44 543
11989.47 541
11990.51 529
11991.54 562
11992.58 548
11993.61 565
11994.64 566
11995.68 576
11996.71 571
11997.74 575
11998.78 568
11999.81 583
12000.85 575
12001.88 590
12002.91 581
12003.95 579
12004.98 597
12006.02 648
12007.05 638
12008.09 612
12009.12 594
12010.15 622
12011.19 641
12012.22 652
12013.26 644
12014.29 643
12015.33 597
12016.36 667
12017.40 598
12018.43 612
12019.47 623
12020.50 642
12021.54 681
12022.57 621
12023.61 664
12024.64 627
12025.68 635
12026.71 627
12027.75 601
12028.78 609
12029.82 586
12030.85 623
12031.89 655
12032.92 629
12033.96 655
12034.99 646
12036.03 630
12037.07 655
12038.10 605
12039.14 646
12040.17 647
12041.21 645
12042.24 602
12043.28 620
12044.32 647
12045.35 682
12046.39 643
12047.42 648
12048.46 662
12049.50 679
12050.53 647
12051.57 716
12052.61 679
12053.64 706
12054.68 757
12055.71 725
12056.75 770
12057.79 810
12058.82 774
12059.86 739
12060.90 758
12061.93 743
12062.97 730
12064.01 694
12065.04 730
12066.08 706
12067.12 670
12068.15 652
12069.19 600
12070.23 605
12071.27 604
12072.30 627
12073.34 606
12074.38 609
12075.41 630
12076.45 603
12077.49 637
12078.53 592
12079.56 636
12080.60 609
12081.64 610
12082.68 607
12083.71 615
12084.75 598
12085.79 638
12086.83 614
12087.86 591
12088.90 573
12089.94 596
12090.98 619
12092.02 622
12093.05 643
12094.09 628
12095.13 654
12096.17 663
12097.21 667
12098.25 669
12099.28 641
12100.32 685
12101.36 752
12102.40 782
12103.44 743
12104.48 748
12105.51 737
12106.55 717
12107.59 701
12108.63 681
12109.67 694
12110.71 685
12111.75 601
12112.79 581
12113.82 572
12114.86 560
12115.90 568
12116.94 528
12117.98 532
12119.02 510
12120.06 536
12121.10 503
12122.14 521
12123.18 526
12124.22 493
12125.25 483
12126.29 491
12127.33 505
12128.37 482
12129.41 451
12130.45 465
12131.49 514
12132.53 436
12133.57 466
12134.61 446
12135.65 479
12136.69 489
12137.73 470
12138.77 499
12139.81 452
12140.85 465
12141.89 495
12142.93 476
12143.97 453
12145.01 451
12146.05 441
12147.09 480
12148.13 463
12149.17 474
12150.21 469
12151.25 476
12152.29 419
12153.34 447
12154.38 452
12155.42 426
12156.46 444
12157.50 460
12158.54 436
12159.58 445
12160.62 436
12161.66 418
12162.70 451
12163.74 423
12164.78 455
12165.83 437
12166.87 450
12167.91 428
12168.95 438
12169.99 474
12171.03 392
12172.07 421
12173.11 433
12174.16 460
12175.20 437
12176.24 399
12177.28 424
12178.32 404
12179.36 412
12180.41 420
12181.45 430
12182.49 406
12183.53 422
12184.57 438
12185.62 423
12186.66 401
12187.70 404
12188.74 404
12189.78 431
12190.83 424
12191.87 400
12192.91 414
12193.95 390
12195.00 423
12196.04 425
12197.08 402
12198.12 404
12199.17 417
12200.21 410
12201.25 384
12202.29 378
12203.34 411
12204.38 401
12205.42 417
12206.46 403
12207.51 396
12208.55 387
12209.59 384
12210.64 427
12211.68 401
12212.72 386
12213.77 374
12214.81 387
12215.85 417
12216.90 402
12217.94 396
12218.98 391
12220.03 395
12221.07 408
12222.11 388
12223.16 368
12224.20 376
12225.24 407
12226.29 373
12227.33 383
12228.37 375
12229.42 412
12230.46 369
12231.51 377
12232.55 381
12233.59 404
12234.64 386
12235.68 362
12236.73 375
12237.77 364
12238.82 362
12239.86 364
12240.90 404
12241.95 368
12242.99 375
12244.04 398
12245.08 379
12246.13 384
12247.17 394
12248.22 351
12249.26 378
12250.31 358
12251.35 387
12252.39 401
12253.44 375
12254.48 360
12255.53 344
12256.57 333
12257.62 344
12258.66 349
12259.71 358
12260.75 328
12261.80 345
12262.85 334
12263.89 345
12264.94 343
12265.98 368
12267.03 327
12268.07 351
12269.12 325
12270.16 338
12271.21 335
12272.25 334
12273.30 317
12274.35 370
12275.39 351
12276.44 361
12277.48 334
12278.53 344
12279.58 349
12280.62 356
12281.67 352
12282.71 361
12283.76 340
12284.81 320
12285.85 355
12286.90 314
12287.95 335
12288.99 308
12290.04 368
12291.08 337
12292.13 340
12293.18 304
12294.22 331
12295.27 305
12296.32 283
12297.36 344
12298.41 321
12299.46 314
12300.50 340
12301.55 313
12302.60 310
12303.65 313
12304.69 319
12305.74 342
12306.79 303
12307.83 341
12308.88 348
12309.93 349
12310.98 309
12312.02 302
12313.07 301
12314.12 323
12315.17 323
12316.21 318
12317.26 317
12318.31 290
12319.36 298
12320.40 314
12321.45 289
12322.50 322
12323.55 349
12324.60 313
12325.64 303
12326.69 278
12327.74 336
12328.79 326
12329.84 337
12330.88 316
12331.93 281
12332.98 305
12334.03 326
12335.08 316
12336.13 312
12337.17 330
12338.22 330
12339.27 326
12340.32 293
12341.37 290
12342.42 299
12343.47 316
12344.51 326
12345.56 325
12346.61 304
12347.66 330
12348.71 324
12349.76 326
12350.81 314
12351.86 294
12352.91 303
12353.95 302
12355.00 322
12356.05 311
12357.10 297
12358.15 291
12359.20 302
12360.25 304
12361.30 308
12362.35 307
12363.40 298
12364.45 303
12365.50 305
12366.55 309
12367.60 311
12368.65 291
12369.70 301
12370.75 325
12371.80 315
12372.85 300
12373.90 330
12374.95 306
12376.00 295
12377.05 326
12378.10 303
12379.15 317
12380.20 297
12381.25 295
12382.30 321
12383.35 318
12384.40 304
12385.45 324
12386.50 306
12387.55 307
12388.60 335
12389.65 325
12390.70 323
12391.75 295
12392.80 320
12393.86 296
12394.91 346
12395.96 279
12397.01 314
12398.06 315
12399.11 327
12400.16 334
12401.21 327
12402.26 306
12403.32 302
12404.37 318
12405.42 342
12406.47 340
12407.52 268
12408.57 343
12409.62 333
12410.68 352
12411.73 322
12412.78 351
12413.83 307
12414.88 320
12415.93 323
12416.99 315
12418.04 288
12419.09 329
12420.14 334
12421.19 346
12422.25 334
12423.30 315
12424.35 314
12425.40 332
12426.45 346
12427.51 326
12428.56 359
12429.61 349
12430.66 355
12431.72 346
12432.77 362
12433.82 357
12434.87 333
12435.93 337
12436.98 337
12438.03 335
12439.08 354
12440.14 344
12441.19 354
12442.24 394
12443.30 362
12444.35 371
12445.40 365
12446.45 386
12447.51 379
12448.56 381
12449.61 375
12450.67 362
12451.72 368
12452.77 407
12453.83 377
12454.88 401
12455.93 409
12456.99 388
12458.04 393
12459.10 375
12460.15 451
12461.20 400
12462.26 434
12463.31 447
12464.36 451
12465.42 477
12466.47 448
12467.53 474
12468.58 478
12469.63 519
12470.69 554
12471.74 627
12472.80 627
12473.85 654
12474.90 721
12475.96 754
12477.01 756
12478.07 831
12479.12 798
12480.18 771
12481.23 747
12482.29 698
12483.34 684
12484.40 665
12485.45 587
12486.50 561
12487.56 566
12488.61 501
12489.67 506
12490.72 490
12491.78 491
12492.83 426
12493.89 435
12494.94 448
12496.00 438
12497.05 413
12498.11 414
12499.17 418
12500.22 442
12501.28 427
12502.33 392
12503.39 419
12504.44 432
12505.50 436
12506.55 388
12507.61 451
12508.67 402
12509.72 429
12510.78 402
12511.83 420
12512.89 431
12513.94 438
12515.00 434
12516.06 410
12517.11 430
12518.17 444
12519.22 457
12520.28 426
12521.34 464
12522.39 417
12523.45 456
12524.51 417
12525.56 410
12526.62 415
12527.68 430
12528.73 423
12529.79 427
12530.85 378
12531.90 378
12532.96 412
12534.02 401
12535.07 431
12536.13 418
12537.19 408
12538.24 378
12539.30 440
12540.36 437
12541.41 468
12542.47 458
12543.53 462
12544.59 430
12545.64 472
12546.70 470
12547.76 448
12548.82 444
12549.87 459
12550.93 490
12551.99 510
12553.05 493
12554.10 505
12555.16 545
12556.22 502
12557.28 490
12558.33 518
12559.39 523
12560.45 529
12561.51 500
12562.57 493
12563.62 456
12564.68 464
12565.74 454
12566.80 464
12567.86 463
12568.91 422
12569.97 400
12571.03 421
12572.09 415
12573.15 462
12574.21 420
12575.26 435
12576.32 435
12577.38 399
12578.44 423
12579.50 431
12580.56 389
12581.62 412
12582.68 419
12583.73 419
12584.79 462
12585.85 460
12586.91 448
12587.97 400
12589.03 430
12590.09 405
12591.15 468
12592.21 453
12593.27 460
12594.33 439
12595.38 416
12596.44 429
12597.50 447
12598.56 461
12599.62 447
12600.68 444
12601.74 446
12602.80 448
12603.86 402
12604.92 437
12605.98 459
12607.04 456
12608.10 440
12609.16 435
12610.22 424
12611.28 472
12612.34 461
12613.40 441
12614.46 467
12615.52 479
12616.58 474
12617.64 464
12618.70 474
12619.76 488
12620.82 512
12621.88 521
12622.94 513
12624.00 525
12625.07 547
12626.13 525
12627.19 500
12628.25 524
12629.31 565
12630.37 576
12631.43 548
12632.49 539
12633.55 548
12634.61 548
12635.67 540
12636.73 516
12637.80 502
12638.86 487
12639.92 502
12640.98 501
12642.04 503
12643.10 488
12644.16 446
12645.23 477
12646.29 450
12647.35 470
12648.41 478
12649.47 481
12650.53 456
12651.59 439
12652.66 458
12653.72 479
12654.78 456
12655.84 432
12656.90 444
12657.97 437
12659.03 452
12660.09 435
12661.15 464
12662.21 477
12663.28 421
12664.34 445
12665.40 431
12666.46 429
12667.53 431
12668.59 463
12669.65 436
12670.71 462
12671.78 461
12672.84 452
12673.90 458
12674.96 475
12676.03 451
12677.09 472
12678.15 458
12679.22 477
12680.28 481
12681.34 454
12682.40 458
12683.47 468
12684.53 496
12685.59 489
12686.66 456
12687.72 460
12688.78 466
12689.85 486
12690.91 470
12691.97 459
12693.04 510
12694.10 490
12695.16 495
12696.23 490
12697.29 485
12698.35 501
12699.42 490
12700.48 518
12701.55 494
12702.61 510
12703.67 534
12704.74 508
12705.80 541
12706.87 583
12707.93 559
12708.99 567
12710.06 525
12711.12 523
12712.19 539
12713.25 529
12714.32 576
12715.38 574
12716.44 562
12717.51 567
12718.57 529
12719.64 558
12720.70 553
12721.77 559
12722.83 586
12723.90 600
12724.96 569
12726.03 583
12727.09 602
12728.16 577
12729.22 619
12730.29 653
12731.35 687
12732.42 655
12733.48 680
12734.55 657
12735.61 618
12736.68 662
12737.74 655
12738.81 602
12739.87 599
12740.94 553
12742.00 580
12743.07 572
12744.14 526
12745.20 533
12746.27 504
12747.33 498
12748.40 513
12749.46 521
12750.53 497
12751.60 482
12752.66 472
12753.73 497
12754.79 466
12755.86 421
12756.93 457
12757.99 453
12759.06 485
12760.12 477
12761.19 453
12762.26 441
12763.32 460
12764.39 470
12765.46 473
12766.52 429
12767.59 422
12768.66 435
12769.72 440
12770.79 416
12771.86 423
12772.92 433
12773.99 423
12775.06 425
12776.12 423
12777.19 376
12778.26 394
12779.33 406
12780.39 380
12781.46 386
12782.53 390
12783.59 382
12784.66 385
12785.73 394
12786.80 395
12787.86 353
12788.93 386
12790.00 404
12791.07 399
12792.13 368
12793.20 390
12794.27 373
12795.34 384
12796.40 368
12797.47 398
12798.54 374
12799.61 366
12800.68 383
12801.74 383
12802.81 373
12803.88 344
12804.95 373
12806.02 376
12807.09 353
12808.15 341
12809.22 387
12810.29 371
12811.36 377
12812.43 353
12813.50 347
12814.56 379
12815.63 382
12816.70 386
12817.77 394
12818.84 416
12819.91 376
12820.98 430
12822.04 389
12823.11 397
12824.18 394
12825.25 378
12826.32 386
12827.39 389
12828.46 382
12829.53 376
12830.60 406
12831.67 382
12832.74 338
12833.81 368
12834.87 361
12835.94 382
12837.01 345
12838.08 350
12839.15 352
12840.22 349
12841.29 341
12842.36 342
12843.43 350
12844.50 340
12845.57 337
12846.64 330
12847.71 379
12848.78 352
12849.85 357
12850.92 317
12851.99 339
12853.06 370
12854.13 388
12855.20 369
12856.27 329
12857.34 325
12858.41 311
12859.48 331
12860.55 324
12861.62 360
12862.69 330
12863.77 351
12864.84 323
12865.91 325
12866.98 323
12868.05 343
12869.12 337
12870.19 316
12871.26 314
12872.33 330
12873.40 327
12874.47 321
12875.54 310
12876.62 313
12877.69 309
12878.76 323
12879.83 296
12880.90 302
12881.97 314
12883.04 293
12884.12 312
12885.19 314
12886.26 276
12887.33 305
12888.40 314
12889.47 305
12890.54 268
12891.62 267
12892.69 299
12893.76 306
12894.83 275
12895.90 298
12896.98 298
12898.05 315
12899.12 276
12900.19 281
12901.26 327
12902.34 311
12903.41 297
12904.48 286
12905.55 297
12906.63 299
12907.70 270
12908.77 286
12909.84 284
12910.92 306
12911.99 271
12913.06 268
12914.13 285
12915.21 269
12916.28 269
12917.35 268
12918.42 262
12919.50 264
12920.57 274
12921.64 265
12922.72 276
12923.79 264
12924.86 265
12925.94 280
12927.01 260
12928.08 269
12929.16 289
12930.23 282
12931.30 286
12932.38 271
12933.45 262
12934.52 284
12935.60 279
12936.67 278
12937.74 277
12938.82 269
12939.89 262
12940.97 267
12942.04 255
12943.11 260
12944.19 259
12945.26 275
12946.34 291
12947.41 244
12948.48 256
12949.56 259
12950.63 252
12951.71 249
12952.78 247
12953.85 268
12954.93 277
12956.00 287
12957.08 262
12958.15 258
12959.23 271
12960.30 268
12961.38 272
12962.45 263
12963.53 292
12964.60 257
12965.68 264
12966.75 254
12967.83 278
12968.90 270
12969.98 270
12971.05 295
12972.13 263
12973.20 252
12974.28 277
12975.35 283
12976.43 264
12977.50 277
12978.58 277
12979.65 263
12980.73 278
12981.80 291
12982.88 293
12983.95 272
12985.03 266
12986.11 268
12987.18 283
12988.26 269
12989.33 269
12990.41 277
12991.48 289
12992.56 277
12993.64 265
12994.71 280
12995.79 267
12996.86 281
12997.94 254
12999.02 255
13000.09 246
13001.17 263
13002.25 287
13003.32 271
13004.40 266
13005.48 257
13006.55 271
13007.63 287
13008.71 282
13009.78 259
13010.86 283
13011.94 287
13013.01 276
13014.09 295
13015.17 297
13016.24 265
13017.32 268
13018.40 297
13019.47 269
13020.55 266
13021.63 269
13022.71 270
13023.78 273
13024.86 282
13025.94 274
13027.01 285
13028.09 244
13029.17 257
13030.25 292
13031.32 247
13032.40 256
13033.48 274
13034.56 289
13035.64 282
13036.71 303
13037.79 303
13038.87 293
13039.95 286
13041.02 269
13042.10 277
13043.18 282
13044.26 287
13045.34 264
13046.41 278
13047.49 279
13048.57 284
13049.65 284
13050.73 256
13051.81 279
13052.88 281
13053.96 274
13055.04 252
13056.12 272
13057.20 285
13058.28 292
13059.36 301
13060.44 265
13061.51 251
13062.59 289
13063.67 281
13064.75 259
13065.83 282
13066.91 272
13067.99 274
13069.07 269
13070.15 282
13071.23 272
13072.30 276
13073.38 257
13074.46 264
13075.54 268
13076.62 260
13077.70 260
13078.78 282
13079.86 268
13080.94 267
13082.02 279
13083.10 264
13084.18 280
13085.26 261
13086.34 282
13087.42 271
13088.50 270
13089.58 249
13090.66 299
13091.74 268
13092.82 264
13093.90 264
13094.98 266
13096.06 293
13097.14 295
13098.22 288
13099.30 277
13100.38 288
13101.46 285
13102.54 323
13103.62 298
13104.70 273
13105.78 282
13106.86 312
13107.94 293
13109.03 286
13110.11 283
13111.19 283
13112.27 292
13113.35 306
13114.43 302
13115.51 322
13116.59 302
13117.67 302
13118.75 308
13119.84 309
13120.92 314
13122.00 320
13123.08 342
13124.16 326
13125.24 320
13126.32 296
13127.41 286
13128.49 302
13129.57 324
13130.65 320
13131.73 276
13132.81 313
13133.90 314
13134.98 309
13136.06 319
13137.14 311
13138.22 288
13139.30 300
13140.39 316
13141.47 307
13142.55 301
13143.63 294
13144.72 294
13145.80 308
13146.88 266
13147.96 300
13149.04 329
13150.13 319
13151.21 304
13152.29 298
13153.38 304
13154.46 293
13155.54 316
13156.62 328
13157.71 318
13158.79 302
13159.87 311
13160.95 320
13162.04 322
13163.12 309
13164.20 322
13165.29 332
13166.37 302
13167.45 306
13168.54 303
13169.62 311
13170.70 317
13171.79 312
13172.87 299
13173.95 306
13175.04 318
13176.12 293
13177.20 324
13178.29 292
13179.37 270
13180.45 319
13181.54 311
13182.62 301
13183.71 303
13184.79 319
13185.87 315
13186.96 305
13188.04 330
13189.13 328
13190.21 306
13191.29 300
13192.38 325
13193.46 308
13194.55 332
13195.63 333
13196.72 346
13197.80 348
13198.88 332
13199.97 316
13201.05 332
13202.14 304
13203.22 302
13204.31 339
13205.39 327
13206.48 327
13207.56 322
13208.65 312
13209.73 326
13210.82 305
13211.90 320
13212.99 321
13214.07 313
13215.16 322
13216.24 315
13217.33 301
13218.41 299
13219.50 307
13220.58 332
13221.67 322
13222.75 338
13223.84 316
13224.92 338
13226.01 350
13227.10 292
13228.18 321
13229.27 328
13230.35 316
13231.44 341
13232.52 328
13233.61 312
13234.70 319
13235.78 316
13236.87 298
13237.95 317
13239.04 331
13240.13 312
13241.21 322
13242.30 345
13243.39 355
13244.47 323
13245.56 345
13246.64 347
13247.73 329
13248.82 313
13249.90 347
13250.99 345
13252.08 350
13253.16 371
13254.25 353
13255.34 342
13256.42 322
13257.51 332
13258.60 357
13259.69 365
13260.77 383
13261.86 428
13262.95 359
13264.03 375
13265.12 386
13266.21 377
13267.30 375
13268.38 378
13269.47 374
13270.56 391
13271.64 407
13272.73 398
13273.82 401
13274.91 386
13275.99 383
13277.08 414
13278.17 403
13279.26 424
13280.35 387
13281.43 395
13282.52 412
13283.61 398
13284.70 436
13285.79 428
13286.87 419
13287.96 377
13289.05 407
13290.14 452
13291.23 437
13292.31 461
13293.40 452
13294.49 434
13295.58 421
13296.67 440
13297.76 437
13298.85 445
13299.93 443
13301.02 467
13302.11 447
13303.20 435
13304.29 444
13305.38 407
13306.47 447
13307.56 460
13308.64 451
13309.73 463
13310.82 463
13311.91 453
13313.00 459
13314.09 474
13315.18 516
13316.27 506
13317.36 516
13318.45 509
13319.54 468
13320.63 465
13321.72 501
13322.81 475
13323.89 511
13324.98 499
13326.07 510
13327.16 501
13328.25 489
13329.34 517
13330.43 517
13331.52 518
13332.61 519
13333.70 538
13334.79 599
13335.88 565
13336.97 539
13338.06 525
13339.15 532
13340.24 531
13341.33 575
13342.42 586
13343.52 584
13344.61 552
13345.70 549
13346.79 553
13347.88 552
13348.97 562
13350.06 576
13351.15 564
13352.24 580
13353.33 548
13354.42 595
13355.51 593
13356.60 611
13357.69 557
13358.79 554
13359.88 548
13360.97 595
13362.06 640
13363.15 675
13364.24 665
13365.33 629
13366.42 684
13367.51 676
13368.61 660
13369.70 645
13370.79 658
13371.88 663
13372.97 663
13374.06 632
13375.16 603
13376.25 621
13377.34 644
13378.43 569
13379.52 582
13380.61 580
13381.71 563
13382.80 562
13383.89 523
13384.98 491
13386.08 527
13387.17 540
13388.26 523
13389.35 508
13390.44 492
13391.54 487
13392.63 504
13393.72 475
13394.81 457
13395.91 505
13397.00 477
13398.09 492
13399.18 473
13400.28 482
13401.37 507
13402.46 475
13403.56 471
13404.65 476
13405.74 493
13406.83 508
13407.93 471
13409.02 455
13410.11 480
13411.21 504
13412.30 453
13413.39 464
13414.49 458
13415.58 471
13416.67 458
13417.77 480
13418.86 461
13419.95 458
13421.05 454
13422.14 464
13423.23 496
13424.33 502
13425.42 466
13426.52 512
13427.61 494
13428.70 482
13429.80 475
13430.89 489
13431.98 489
13433.08 500
13434.17 482
13435.27 464
13436.36 505
13437.46 500
13438.55 496
13439.64 476
13440.74 513
13441.83 494
13442.93 516
13444.02 489
13445.12 480
13446.21 482
13447.31 513
13448.40 536
13449.50 554
13450.59 565
13451.68 561
13452.78 576
13453.87 557
13454.97 553
13456.06 545
13457.16 536
13458.25 518
13459.35 531
13460.44 533
13461.54 562
13462.64 553
13463.73 578
13464.83 536
13465.92 575
13467.02 582
13468.11 578
13469.21 582
13470.30 545
13471.40 589
13472.49 572
13473.59 570
13474.69 602
13475.78 592
13476.88 579
13477.97 619
13479.07 594
13480.17 585
13481.26 604
13482.36 583
13483.45 600
13484.55 573
13485.65 613
13486.74 629
13487.84 618
13488.93 605
13490.03 616
13491.13 600
13492.22 633
13493.32 655
13494.42 669
13495.51 645
13496.61 651
13497.71 683
13498.80 691
13499.90 704
13501.00 687
13502.09 678
13503.19 733
13504.29 734
13505.38 729
13506.48 733
13507.58 723
13508.68 726
13509.77 759
13510.87 692
13511.97 647
13513.07 680
13514.16 634
13515.26 648
13516.36 660
13517.45 654
13518.55 592
13519.65 608
13520.75 626
13521.85 617
13522.94 607
13524.04 596
13525.14 572
13526.24 615
13527.33 604
13528.43 541
13529.53 544
13530.63 531
13531.73 556
13532.82 551
13533.92 556
13535.02 519
13536.12 507
13537.22 499
13538.32 503
13539.41 504
13540.51 478
13541.61 509
13542.71 490
13543.81 494
13544.91 468
13546.00 481
13547.10 457
13548.20 447
13549.30 467
13550.40 456
13551.50 494
13552.60 496
13553.70 455
13554.80 450
13555.89 441
13556.99 423
13558.09 447
13559.19 419
13560.29 419
13561.39 464
13562.49 447
13563.59 437
13564.69 447
13565.79 423
13566.89 438
13567.99 466
13569.09 444
13570.19 404
13571.29 407
13572.39 426
13573.49 447
13574.59 478
13575.69 457
13576.79 435
13577.88 455
13578.98 422
13580.08 440
13581.19 456
13582.29 442
13583.39 415
13584.49 422
13585.59 436
13586.69 437
13587.79 445
13588.89 483
13589.99 435
13591.09 440
13592.19 425
13593.29 447
13594.39 436
13595.49 448
13596.59 458
13597.69 484
13598.79 414
13599.89 447
13600.99 454
13602.09 443
13603.20 475
13604.30 439
13605.40 418
13606.50 434
13607.60 447
13608.70 434
13609.80 443
13610.90 436
13612.01 463
13613.11 434
13614.21 438
13615.31 425
13616.41 449
13617.51 455
13618.61 452
13619.72 459
13620.82 443
13621.92 449
13623.02 433
13624.12 444
13625.22 421
13626.33 447
13627.43 433
13628.53 462
13629.63 450
13630.73 458
13631.84 455
13632.94 445
13634.04 474
13635.14 469
13636.25 432
13637.35 448
13638.45 413
13639.55 455
13640.65 462
13641.76 494
13642.86 460
13643.96 451
13645.07 455
13646.17 441
13647.27 447
13648.37 435
13649.48 412
13650.58 436
13651.68 458
13652.79 459
13653.89 470
13654.99 461
13656.09 436
13657.20 409
13658.30 434
13659.40 454
13660.51 435
13661.61 428
13662.71 416
13663.82 430
13664.92 462
13666.02 427
13667.13 436
13668.23 447
13669.34 416
13670.44 452
13671.54 421
13672.65 415
13673.75 426
13674.85 448
13675.96 411
13677.06 441
13678.17 426
13679.27 450
13680.37 457
13681.48 420
13682.58 440
13683.69 443
13684.79 475
13685.89 447
13687.00 444
13688.10 457
13689.21 464
13690.31 434
13691.42 460
13692.52 443
13693.63 439
13694.73 473
13695.84 477
13696.94 479
13698.05 454
13699.15 470
13700.25 469
13701.36 458
13702.46 466
13703.57 440
13704.67 460
13705.78 477
13706.89 484
13707.99 498
13709.10 483
13710.20 465
13711.31 510
13712.41 526
13713.52 523
13714.62 508
13715.73 521
13716.83 527
13717.94 539
13719.04 516
13720.15 553
13721.26 511
13722.36 524
13723.47 536
13724.57 563
13725.68 554
13726.79 567
13727.89 590
13729.00 573
13730.10 574
13731.21 564
13732.32 579
13733.42 601
13734.53 579
13735.63 561
13736.74 590
13737.85 600
13738.95 590
13740.06 552
13741.17 594
13742.27 610
13743.38 629
13744.49 656
13745.59 652
13746.70 635
13747.81 691
13748.91 695
13750.02 665
13751.13 676
13752.23 705
13753.34 683
13754.45 738
13755.56 757
13756.66 774
13757.77 786
13758.88 807
13759.98 823
13761.09 811
13762.20 837
13763.31 854
13764.41 917
13765.52 929
13766.63 935
13767.74 931
13768.84 955
13769.95 949
13771.06 973
13772.17 969
13773.28 987
13774.38 986
13775.49 924
13776.60 974
13777.71 983
13778.82 912
13779.92 907
13781.03 831
13782.14 803
13783.25 798
13784.36 777
13785.46 729
13786.57 691
13787.68 712
13788.79 680
13789.90 656
13791.01 678
13792.12 597
13793.22 639
13794.33 600
13795.44 593
13796.55 580
13797.66 567
13798.77 613
13799.88 568
13800.99 554
13802.10 577
13803.20 520
13804.31 558
13805.42 509
13806.53 524
13807.64 525
13808.75 517
13809.86 535
13810.97 519
13812.08 485
13813.19 537
13814.30 506
13815.41 507
13816.52 481
13817.63 460
13818.74 532
13819.84 528
13820.95 511
13822.06 464
13823.17 462
13824.28 473
13825.39 440
13826.50 460
13827.61 468
13828.72 478
13829.83 455
13830.94 475
13832.05 486
13833.16 489
13834.28 468
13835.39 464
13836.50 446
13837.61 475
13838.72 456
13839.83 458
13840.94 506
13842.05 474
13843.16 501
13844.27 458
13845.38 475
13846.49 493
13847.60 497
13848.71 470
13849.82 500
13850.93 481
13852.05 509
13853.16 509
13854.27 504
13855.38 489
13856.49 457
13857.60 481
13858.71 491
13859.82 493
13860.94 478
13862.05 513
13863.16 453
13864.27 506
13865.38 520
13866.49 506
13867.60 499
13868.72 505
13869.83 496
13870.94 493
13872.05 482
13873.16 493
13874.27 507
13875.39 498
13876.50 523
13877.61 525
13878.72 520
13879.83 517
13880.95 520
13882.06 523
13883.17 557
13884.28 538
13885.40 558
13886.51 546
13887.62 574
13888.73 565
13889.85 574
13890.96 603
13892.07 589
13893.18 623
13894.30 608
13895.41 617
13896.52 620
13897.63 621
13898.75 619
13899.86 615
13900.97 604
13902.09 575
13903.20 561
13904.31 558
13905.43 567
13906.54 542
13907.65 540
13908.77 525
13909.88 527
13910.99 497
13912.11 509
13913.22 500
13914.33 476
13915.45 486
13916.56 459
13917.67 443
13918.79 473
13919.90 481
13921.01 463
13922.13 464
13923.24 447
13924.36 443
13925.47 462
13926.58 506
13927.70 477
13928.81 447
13929.93 468
13931.04 483
13932.15 445
13933.27 443
13934.38 442
13935.50 425
13936.61 447
13937.73 461
13938.84 447
13939.95 434
13941.07 474
13942.18 419
13943.30 427
13944.41 427
13945.53 390
13946.64 433
13947.76 396
13948.87 414
13949.99 384
13951.10 394
13952.22 426
13953.33 425
13954.45 445
13955.56 413
13956.68 429
13957.79 418
13958.91 436
13960.02 389
13961.14 395
13962.25 378
13963.37 414
13964.49 408
13965.60 416
13966.72 438
13967.83 447
13968.95 429
13970.06 451
13971.18 428
13972.30 425
13973.41 441
13974.53 423
13975.64 450
13976.76 444
13977.88 423
13978.99 407
13980.11 450
13981.22 423
13982.34 407
13983.46 428
13984.57 410
13985.69 426
13986.80 420
13987.92 390
13989.04 398
13990.15 428
13991.27 432
13992.39 445
13993.50 438
13994.62 440
13995.74 401
13996.85 431
13997.97 445
13999.09 456
14000.21 404
14001.32 422
14002.44 458
14003.56 413
14004.67 409
14005.79 407
14006.91 416
14008.02 409
14009.14 414
14010.26 426
14011.38 413
14012.49 415
14013.61 412
14014.73 442
14015.85 426
14016.96 426
14018.08 454
14019.20 433
14020.32 460
14021.44 421
14022.55 450
14023.67 414
14024.79 423
14025.91 463
14027.02 420
14028.14 425
14029.26 442
14030.38 414
14031.50 451
14032.62 425
14033.73 446
14034.85 426
14035.97 438
14037.09 451
14038.21 434
14039.33 449
14040.44 473
14041.56 459
14042.68 475
14043.80 437
14044.92 464
14046.04 464
14047.16 467
14048.27 453
14049.39 465
14050.51 501
14051.63 492
14052.75 484
14053.87 467
14054.99 498
14056.11 499
14057.23 480
14058.35 488
14059.47 528
14060.59 504
14061.70 517
14062.82 515
14063.94 550
14065.06 551
14066.18 573
14067.30 575
14068.42 577
14069.54 618
14070.66 612
14071.78 585
14072.90 574
14074.02 580
14075.14 553
14076.26 580
14077.38 552
14078.50 603
14079.62 553
14080.74 563
14081.86 572
14082.98 528
14084.10 543
14085.22 548
14086.34 554
14087.46 536
14088.58 516
14089.70 502
14090.82 543
14091.94 553
14093.07 564
14094.19 565
14095.31 530
14096.43 556
14097.55 551
14098.67 559
14099.79 564
14100.91 544
14102.03 511
14103.15 534
14104.27 522
14105.39 514
14106.52 506
14107.64 515
14108.76 488
14109.88 504
14111.00 481
14112.12 495
14113.24 454
14114.37 463
14115.49 481
14116.61 476
14117.73 467
14118.85 476
14119.97 430
14121.10 472
14122.22 464
14123.34 438
14124.46 441
14125.58 435
14126.70 445
14127.83 429
14128.95 411
14130.07 403
14131.19 415
14132.32 428
14133.44 448
14134.56 423
14135.68 431
14136.80 415
14137.93 458
14139.05 433
14140.17 409
14141.29 396
14142.42 392
14143.54 427
14144.66 395
14145.78 393
14146.91 389
14148.03 423
14149.15 376
14150.28 424
14151.40 400
14152.52 384
14153.65 394
14154.77 406
14155.89 419
14157.01 378
14158.14 376
14159.26 359
14160.38 373
14161.51 377
14162.63 380
14163.75 385
14164.88 394
14166.00 384
14167.12 362
14168.25 395
14169.37 407
14170.50 382
14171.62 390
14172.74 385
14173.87 386
14174.99 387
14176.12 365
14177.24 387
14178.36 386
14179.49 406
14180.61 374
14181.74 386
14182.86 345
14183.98 364
14185.11 380
14186.23 374
14187.36 355
14188.48 367
14189.61 404
14190.73 388
14191.85 396
14192.98 331
14194.10 340
14195.23 362
14196.35 365
14197.48 371
14198.60 378
14199.73 361
14200.85 333
14201.98 347
14203.10 358
14204.23 348
14205.35 373
14206.48 359
14207.60 329
14208.73 335
14209.85 348
14210.98 336
14212.10 348
14213.23 352
14214.36 350
14215.48 341
14216.61 340
14217.73 356
14218.86 361
14219.98 334
14221.11 336
14222.23 316
14223.36 337
14224.49 344
14225.61 328
14226.74 314
14227.86 337
14228.99 320
14230.12 300
14231.24 305
14232.37 309
14233.49 312
14234.62 320
14235.75 316
14236.87 348
14238.00 293
14239.13 293
14240.25 312
14241.38 360
14242.51 344
14243.63 332
14244.76 330
14245.89 316
14247.01 318
14248.14 300
14249.27 293
14250.39 279
14251.52 303
14252.65 316
14253.77 298
14254.90 284
14256.03 333
14257.15 316
14258.28 307
14259.41 297
14260.54 293
14261.66 311
14262.79 301
14263.92 291
14265.05 291
14266.17 297
14267.30 292
14268.43 286
14269.56 298
14270.68 292
14271.81 297
14272.94 314
14274.07 294
14275.20 291
14276.32 294
14277.45 284
14278.58 304
14279.71 294
14280.83 295
14281.96 310
14283.09 294
14284.22 276
14285.35 278
14286.48 281
14287.60 265
14288.73 271
14289.86 260
14290.99 282
14292.12 263
14293.25 290
14294.38 264
14295.50 286
14296.63 273
14297.76 266
14298.89 229
14300.02 265
14301.15 268
14302.28 276
14303.41 273
14304.53 251
14305.66 266
14306.79 277
14307.92 252
14309.05 274
14310.18 286
14311.31 284
14312.44 269
14313.57 251
14314.70 262
14315.83 251
14316.96 260
14318.09 266
14319.22 272
14320.35 253
14321.48 270
14322.60 259
14323.73 285
14324.86 266
14325.99 244
14327.12 255
14328.25 250
14329.38 292
14330.51 259
14331.64 256
14332.77 260
14333.90 265
14335.03 264
14336.17 284
14337.30 262
14338.43 239
14339.56 241
14340.69 252
14341.82 265
14342.95 251
14344.08 253
14345.21 258
14346.34 260
14347.47 255
14348.60 249
14349.73 257
14350.86 273
14351.99 261
14353.12 238
14354.26 265
14355.39 268
14356.52 252
14357.65 232
14358.78 235
14359.91 250
14361.04 241
14362.17 250
14363.30 258
14364.44 253
14365.57 261
14366.70 240
14367.83 243
14368.96 251
14370.09 259
14371.23 254
14372.36 241
14373.49 266
14374.62 268
14375.75 255
14376.88 245
14378.02 247
14379.15 257
14380.28 243
14381.41 265
14382.54 257
14383.68 259
14384.81 253
14385.94 250
14387.07 269
14388.21 254
14389.34 243
14390.47 218
14391.60 242
14392.73 244
14393.87 262
14395.00 251
14396.13 259
14397.27 255
14398.40 269
14399.53 262
14400.66 266
14401.80 243
14402.93 242
14404.06 244
14405.19 246
14406.33 254
14407.46 244
14408.59 268
14409.73 268
14410.86 251
14411.99 295
14413.13 283
14414.26 247
14415.39 250
14416.53 272
14417.66 262
14418.79 259
14419.93 277
14421.06 275
14422.19 252
14423.33 251
14424.46 255
14425.60 275
14426.73 293
14427.86 271
14429.00 281
14430.13 285
14431.27 274
14432.40 272
14433.53 264
14434.67 271
14435.80 296
14436.94 296
14438.07 281
14439.21 269
14440.34 286
14441.47 279
14442.61 281
14443.74 279
14444.88 288
14446.01 309
14447.15 290
14448.28 289
14449.42 280
14450.55 288
14451.69 264
14452.82 296
14453.96 284
14455.09 265
14456.23 291
14457.36 288
14458.50 282
14459.63 308
14460.77 292
14461.90 295
14463.04 316
14464.17 300
14465.31 306
14466.44 291
14467.58 329
14468.71 295
14469.85 306
14470.98 289
14472.12 327
14473.26 340
14474.39 324
14475.53 296
14476.66 317
14477.80 315
14478.93 326
14480.07 270
14481.21 312
14482.34 301
14483.48 312
14484.61 298
14485.75 301
14486.89 318
14488.02 296
14489.16 288
14490.30 284
14491.43 320
14492.57 294
14493.70 275
14494.84 289
14495.98 313
14497.11 327
14498.25 323
14499.39 366
14500.52 316
14501.66 283
14502.80 311
14503.93 312
14505.07 329
14506.21 307
14507.35 323
14508.48 339
14509.62 331
14510.76 286
14511.89 298
14513.03 290
14514.17 296
14515.31 287
14516.44 299
14517.58 294
14518.72 267
14519.86 275
14520.99 276
14522.13 301
14523.27 303
14524.41 277
14525.54 285
14526.68 290
14527.82 326
14528.96 284
14530.09 312
14531.23 297
14532.37 282
14533.51 305
14534.65 292
14535.78 283
14536.92 298
14538.06 286
14539.20 259
14540.34 269
14541.48 290
14542.61 291
14543.75 304
14544.89 295
14546.03 264
14547.17 264
14548.31 279
14549.45 244
14550.58 291
14551.72 294
14552.86 276
14554.00 284
14555.14 273
14556.28 295
14557.42 292
14558.56 275
14559.70 273
14560.83 277
14561.97 269
14563.11 271
14564.25 282
14565.39 281
14566.53 285
14567.67 271
14568.81 260
14569.95 274
14571.09 285
14572.23 304
14573.37 272
14574.51 267
14575.65 279
14576.79 283
14577.93 302
14579.07 314
14580.21 292
14581.35 299
14582.49 281
14583.63 305
14584.77 311
14585.91 297
14587.05 297
14588.19 298
14589.33 271
14590.47 318
14591.61 300
14592.75 297
14593.89 276
14595.03 291
14596.17 310
14597.31 329
14598.45 312
14599.59 298
14600.73 324
14601.87 326
14603.01 294
14604.15 311
14605.29 312
14606.43 307
14607.58 312
14608.72 336
14609.86 324
14611.00 327
14612.14 344
14613.28 303
14614.42 312
14615.56 351
14616.70 339
14617.85 346
14618.99 330
14620.13 355
14621.27 354
14622.41 323
14623.55 331
14624.69 351
14625.84 370
14626.98 404
14628.12 380
14629.26 363
14630.40 401
14631.54 445
14632.69 414
14633.83 410
14634.97 404
14636.11 414
14637.25 392
14638.40 399
14639.54 381
14640.68 383
14641.82 364
14642.97 393
14644.11 397
14645.25 375
14646.39 376
14647.54 351
14648.68 336
14649.82 309
14650.96 299
14652.11 299
14653.25 323
14654.39 315
14655.53 312
14656.68 299
14657.82 275
14658.96 300
14660.11 289
14661.25 297
14662.39 261
14663.53 271
14664.68 277
14665.82 267
14666.96 251
14668.11 256
14669.25 297
14670.39 274
14671.54 266
14672.68 272
14673.82 285
14674.97 259
14676.11 253
14677.26 252
14678.40 260
14679.54 245
14680.69 250
14681.83 243
14682.97 263
14684.12 243
14685.26 227
14686.41 250
14687.55 230
14688.69 224
14689.84 247
14690.98 246
14692.13 245
14693.27 228
14694.42 230
14695.56 225
14696.70 210
14697.85 228
14698.99 226
14700.14 250
14701.28 202
14702.43 230
14703.57 225
14704.72 217
14705.86 219
14707.01 247
14708.15 235
14709.30 217
14710.44 223
14711.58 242
14712.73 229
14713.87 231
14715.02 256
14716.17 229
14717.31 233
14718.46 246
14719.60 212
14720.75 242
14721.89 222
14723.04 227
14724.18 236
14725.33 251
14726.47 229
14727.62 232
14728.76 219
14729.91 211
14731.06 215
14732.20 249
14733.35 228
14734.49 234
14735.64 210
14736.79 225
14737.93 227
14739.08 204
14740.22 226
14741.37 239
14742.52 217
14743.66 218
14744.81 224
14745.95 241
14747.10 226
14748.25 190
14749.39 227
14750.54 225
14751.69 226
14752.83 203
14753.98 183
14755.13 211
14756.27 203
14757.42 209
14758.57 227
14759.71 216
14760.86 202
14762.01 214
14763.15 215
14764.30 210
14765.45 174
14766.60 203
14767.74 241
14768.89 227
14770.04 219
14771.18 212
14772.33 255
14773.48 218
14774.63 185
14775.77 212
14776.92 206
14778.07 185
14779.22 192
14780.36 196
14781.51 192
14782.66 178
14783.81 212
14784.96 202
14786.10 200
14787.25 195
14788.40 207
14789.55 189
14790.70 180
14791.84 196
14792.99 177
14794.14 188
14795.29 196
14796.44 204
14797.58 177
14798.73 186
14799.88 175
14801.03 207
14802.18 196
14803.33 191
14804.48 187
14805.62 172
14806.77 168
14807.92 205
14809.07 178
14810.22 203
14811.37 188
14812.52 191
14813.67 190
14814.81 180
14815.96 184
14817.11 174
14818.26 194
14819.41 184
14820.56 162
14821.71 184
14822.86 208
14824.01 202
14825.16 154
14826.31 177
14827.46 192
14828.61 178
14829.76 163
14830.91 177
14832.06 179
14833.20 173
14834.35 183
14835.50 175
14836.65 180
14837.80 162
14838.95 179
14840.10 189
14841.25 167
14842.40 176
14843.55 205
14844.70 183
14845.85 175
14847.00 185
14848.15 193
14849.31 175
14850.46 182
14851.61 175
14852.76 171
14853.91 195
14855.06 184
14856.21 180
14857.36 209
14858.51 170
14859.66 167
14860.81 194
14861.96 181
14863.11 167
14864.26 150
14865.41 174
14866.57 177
14867.72 166
14868.87 169
14870.02 178
14871.17 177
14872.32 183
14873.47 196
14874.62 172
14875.77 165
14876.93 177
14878.08 177
14879.23 173
14880.38 162
14881.53 170
14882.68 169
14883.84 183
14884.99 159
14886.14 176
14887.29 188
14888.44 156
14889.59 180
14890.75 171
14891.90 180
14893.05 171
14894.20 167
14895.35 192
14896.51 175
14897.66 167
14898.81 159
14899.96 164
14901.12 171
14902.27 166
14903.42 186
14904.57 153
14905.73 169
14906.88 189
14908.03 188
14909.18 166
14910.34 171
14911.49 167
14912.64 153
14913.79 157
14914.95 150
14916.10 159
14917.25 179
14918.41 191
14919.56 158
14920.71 162
14921.87 154
14923.02 153
14924.17 175
14925.33 167
14926.48 162
14927.63 151
14928.79 184
14929.94 159
14931.09 165
14932.25 177
14933.40 198
14934.55 165
14935.71 170
14936.86 168
14938.01 161
14939.17 195
14940.32 160
14941.48 151
14942.63 182
14943.78 181
14944.94 168
14946.09 171
14947.25 160
14948.40 169
14949.55 158
14950.71 170
14951.86 173
14953.02 168
14954.17 139
14955.33 161
14956.48 165
14957.63 155
14958.79 184
14959.94 159
14961.10 153
14962.25 161
14963.41 177
14964.56 158
14965.72 167
14966.87 172
14968.03 196
14969.18 191
14970.34 176
14971.49 171
14972.65 165
14973.80 174
14974.96 148
14976.11 157
14977.27 164
14978.42 145
14979.58 154
14980.73 165
14981.89 181
14983.05 166
14984.20 143
14985.36 159
14986.51 155
14987.67 164
14988.82 152
14989.98 174
14991.13 162
14992.29 174
14993.45 180
14994.60 183
14995.76 167
14996.91 182
14998.07 162
14999.23 167
15000.38 155
15001.54 148
15002.70 178
15003.85 174
15005.01 176
15006.16 146
15007.32 154
15008.48 165
15009.63 179
15010.79 167
15011.95 145
15013.10 149
15014.26 146
15015.42 167
15016.57 166
15017.73 167
15018.89 162
15020.04 155
15021.20 146
15022.36 171
15023.52 140
15024.67 168
15025.83 153
15026.99 160
15028.14 144
15029.30 144
15030.46 160
15031.62 153
15032.77 172
15033.93 177
15035.09 168
15036.25 164
15037.40 157
15038.56 163
15039.72 140
15040.88 137
15042.03 162
15043.19 163
15044.35 146
15045.51 150
15046.67 160
15047.82 142
15048.98 150
15050.14 163
15051.30 150
15052.46 159
15053.61 170
15054.77 161
15055.93 154
15057.09 148
15058.25 174
15059.41 173
15060.56 160
15061.72 162
15062.88 145
15064.04 147
15065.20 183
15066.36 161
15067.52 155
15068.68 172
15069.83 168
15070.99 162
15072.15 183
15073.31 153
15074.47 168
15075.63 164
15076.79 157
15077.95 158
15079.11 163
15080.27 152
15081.43 148
15082.58 164
15083.74 165
15084.90 161
15086.06 173
15087.22 159
15088.38 167
15089.54 157
15090.70 162
15091.86 151
15093.02 145
15094.18 176
15095.34 166
15096.50 160
15097.66 149
15098.82 159
15099.98 153
15101.14 170
15102.30 176
15103.46 179
15104.62 145
15105.78 158
15106.94 147
15108.10 165
15109.26 160
15110.42 158
15111.58 168
15112.74 182
15113.90 151
15115.06 147
15116.22 170
15117.39 161
15118.55 166
15119.71 140
15120.87 159
15122.03 160
15123.19 163
15124.35 156
15125.51 175
15126.67 172
15127.83 149
15128.99 163
15130.16 159
15131.32 167
15132.48 153
15133.64 154
15134.80 163
15135.96 187
15137.12 167
15138.28 171
15139.45 185
15140.61 187
15141.77 173
15142.93 182
15144.09 172
15145.25 173
15146.42 186
15147.58 175
15148.74 165
15149.90 176
15151.06 174
15152.23 165
15153.39 159
15154.55 174
15155.71 191
15156.87 196
15158.04 177
15159.20 185
15160.36 164
15161.52 182
15162.69 192
15163.85 176
15165.01 174
15166.17 191
15167.34 181
15168.50 172
15169.66 185
15170.82 178
15171.99 181
15173.15 222
15174.31 196
15175.48 195
15176.64 188
15177.80 190
15178.96 187
15180.13 207
15181.29 199
15182.45 176
15183.62 195
15184.78 201
15185.94 202
15187.11 186
15188.27 223
15189.43 210
15190.60 202
15191.76 215
15192.92 178
15194.09 196
15195.25 212
15196.42 194
15197.58 190
15198.74 185
15199.91 191
15201.07 193
15202.23 214
15203.40 205
15204.56 205
15205.73 176
15206.89 211
15208.05 216
15209.22 211
15210.38 201
15211.55 213
15212.71 219
15213.88 225
15215.04 218
15216.21 192
15217.37 200
15218.53 195
15219.70 186
15220.86 193
15222.03 234
15223.19 220
15224.36 200
15225.52 205
15226.69 209
15227.85 213
15229.02 220
15230.18 226
15231.35 230
15232.51 233
15233.68 216
15234.84 238
15236.01 234
15237.17 215
15238.34 212
15239.50 219
15240.67 225
15241.83 219
15243.00 203
15244.17 224
15245.33 224
15246.50 241
15247.66 220
15248.83 221
15249.99 239
15251.16 224
15252.33 227
15253.49 200
15254.66 216
15255.82 201
15256.99 205
15258.16 223
15259.32 217
15260.49 185
15261.65 206
15262.82 209
15263.99 197
15265.15 186
15266.32 176
15267.49 184
15268.65 182
15269.82 204
15270.98 200
15272.15 203
15273.32 193
15274.48 186
15275.65 216
15276.82 208
15277.99 191
15279.15 209
15280.32 194
15281.49 191
15282.65 187
15283.82 215
15284.99 201
15286.15 182
15287.32 182
15288.49 192
15289.66 199
15290.82 177
15291.99 201
15293.16 183
15294.33 186
15295.49 189
15296.66 185
15297.83 203
15299.00 167
15300.16 199
15301.33 201
15302.50 186
15303.67 186
15304.83 196
15306.00 203
15307.17 199
15308.34 193
15309.51 188
15310.67 189
15311.84 199
15313.01 207
15314.18 204
15315.35 195
15316.52 202
15317.68 187
15318.85 191
15320.02 211
15321.19 188
15322.36 202
15323.53 192
15324.69 181
15325.86 197
15327.03 211
15328.20 193
15329.37 198
15330.54 192
15331.71 218
15332.88 205
15334.05 217
15335.21 214
15336.38 185
15337.55 193
15338.72 186
15339.89 200
15341.06 186
15342.23 188
15343.40 196
15344.57 185
15345.74 215
15346.91 197
15348.08 185
15349.25 186
15350.42 188
15351.58 200
15352.75 173
15353.92 213
15355.09 200
15356.26 195
15357.43 201
15358.60 211
15359.77 221
15360.94 192
15362.11 220
15363.28 209
15364.45 209
15365.62 191
15366.79 203
15367.96 185
15369.13 203
15370.31 197
15371.48 203
15372.65 220
15373.82 216
15374.99 221
15376.16 202
15377.33 208
15378.50 191
15379.67 192
15380.84 202
15382.01 199
15383.18 181
15384.35 204
15385.52 209
15386.69 202
15387.87 205
15389.04 211
15390.21 224
15391.38 185
15392.55 198
15393.72 178
15394.89 175
15396.06 195
15397.24 184
15398.41 160
15399.58 201
15400.75 179
15401.92 200
15403.09 194
15404.26 178
15405.44 188
15406.61 192
15407.78 182
15408.95 179
15410.12 182
15411.30 165
15412.47 194
15413.64 194
15414.81 168
15415.98 157
15417.16 170
15418.33 172
15419.50 174
15420.67 152
15421.84 160
15423.02 183
15424.19 199
15425.36 179
15426.53 176
15427.71 170
15428.88 170
15430.05 154
15431.22 193
15432.40 176
15433.57 157
15434.74 191
15435.92 166
15437.09 178
15438.26 173
15439.43 189
15440.61 174
15441.78 183
15442.95 171
15444.13 189
15445.30 183
15446.47 182
15447.65 176
15448.82 182
15449.99 185
15451.17 166
15452.34 169
15453.51 175
15454.69 166
15455.86 196
15457.03 178
15458.21 194
15459.38 183
15460.56 180
15461.73 163
15462.90 168
15464.08 182
15465.25 170
15466.43 161
15467.60 173
15468.77 174
15469.95 171
15471.12 162
15472.30 175
15473.47 186
15474.64 173
15475.82 149
15476.99 192
15478.17 178
15479.34 167
15480.52 157
15481.69 180
15482.87 157
15484.04 193
15485.22 195
15486.39 169
15487.56 199
15488.74 190
15489.91 177
15491.09 183
15492.26 199
15493.44 195
15494.61 212
15495.79 188
15496.96 181
15498.14 174
15499.32 179
15500.49 185
15501.67 176
15502.84 182
15504.02 190
15505.19 183
15506.37 206
15507.54 181
15508.72 174
15509.89 189
15511.07 175
15512.25 206
15513.42 199
15514.60 200
15515.77 167
15516.95 174
15518.13 206
15519.30 182
15520.48 157
15521.65 152
15522.83 182
15524.01 205
15525.18 184
15526.36 195
15527.53 186
15528.71 196
15529.89 197
15531.06 176
15532.24 176
15533.42 190
15534.59 186
15535.77 196
15536.95 187
15538.12 177
15539.30 199
15540.48 176
15541.65 181
15542.83 193
15544.01 197
15545.18 194
15546.36 193
15547.54 208
15548.72 210
15549.89 220
15551.07 203
15552.25 214
15553.42 208
15554.60 208
15555.78 189
15556.96 200
15558.13 181
15559.31 184
15560.49 205
15561.67 197
15562.84 200
15564.02 180
15565.20 214
15566.38 187
15567.56 208
15568.73 215
15569.91 221
15571.09 214
15572.27 204
15573.45 206
15574.62 196
15575.80 209
15576.98 194
15578.16 229
15579.34 206
15580.52 214
15581.69 205
15582.87 217
15584.05 235
15585.23 224
15586.41 210
15587.59 221
15588.76 230
15589.94 221
15591.12 215
15592.30 239
15593.48 232
15594.66 236
15595.84 221
15597.02 216
15598.20 228
15599.37 228
15600.55 212
15601.73 204
15602.91 246
15604.09 242
15605.27 241
15606.45 243
15607.63 262
15608.81 245
15609.99 235
15611.17 212
15612.35 240
15613.53 243
15614.71 251
15615.89 264
15617.07 290
15618.25 263
15619.43 258
15620.60 266
15621.78 267
15622.96 268
15624.14 294
15625.32 257
15626.50 270
15627.68 261
15628.87 254
15630.05 259
15631.23 261
15632.41 266
15633.59 279
15634.77 289
15635.95 274
15637.13 267
15638.31 285
15639.49 263
15640.67 274
15641.85 282
15643.03 267
15644.21 276
15645.39 291
15646.57 301
15647.75 287
15648.93 291
15650.12 290
15651.30 269
15652.48 297
15653.66 290
15654.84 289
15656.02 282
15657.20 284
15658.38 296
15659.56 283
15660.75 275
15661.93 291
15663.11 310
15664.29 293
15665.47 285
15666.65 303
15667.84 275
15669.02 243
15670.20 278
15671.38 288
15672.56 259
15673.74 272
15674.93 270
15676.11 277
15677.29 284
15678.47 265
15679.65 257
15680.84 278
15682.02 256
15683.20 257
15684.38 264
15685.56 244
15686.75 259
15687.93 273
15689.11 249
15690.29 231
15691.48 230
15692.66 263
15693.84 275
15695.02 266
15696.21 247
15697.39 239
15698.57 240
15699.76 265
15700.94 244
15702.12 269
15703.30 286
15704.49 256
15705.67 268
15706.85 251
15708.04 233
15709.22 259
15710.40 245
15711.59 257
15712.77 260
15713.95 257
15715.14 271
15716.32 267
15717.50 251
15718.69 252
15719.87 291
15721.05 254
15722.24 259
15723.42 267
15724.61 265
15725.79 272
15726.97 272
15728.16 238
15729.34 264
15730.53 292
15731.71 267
15732.89 294
15734.08 295
15735.26 277
15736.45 286
15737.63 284
15738.81 300
15740.00 280
15741.18 314
15742.37 298
15743.55 302
15744.74 282
15745.92 301
15747.11 287
15748.29 298
15749.48 300
15750.66 296
15751.84 307
15753.03 307
15754.21 287
15755.40 311
15756.58 308
15757.77 315
15758.95 316
15760.14 294
15761.32 280
15762.51 291
15763.70 305
15764.88 280
15766.07 287
15767.25 284
15768.44 304
15769.62 287
15770.81 285
15771.99 279
15773.18 295
15774.36 283
15775.55 307
15776.74 306
15777.92 296
15779.11 289
15780.29 295
15781.48 321
15782.67 285
15783.85 270
15785.04 253
15786.22 268
15787.41 282
15788.60 290
15789.78 269
15790.97 263
15792.15 272
15793.34 248
15794.53 272
15795.71 248
15796.90 228
15798.09 244
15799.27 266
15800.46 241
15801.65 248
15802.83 255
15804.02 263
15805.21 267
15806.39 237
15807.58 222
15808.77 237
15809.95 230
15811.14 246
15812.33 238
15813.52 222
15814.70 237
15815.89 259
15817.08 244
15818.26 243
15819.45 218
15820.64 222
15821.83 238
15823.01 245
15824.20 233
15825.39 212
15826.58 233
15827.76 239
15828.95 245
15830.14 205
15831.33 234
15832.52 240
15833.70 239
15834.89 229
15836.08 229
15837.27 201
15838.46 233
15839.64 219
15840.83 207
15842.02 228
15843.21 251
15844.40 242
15845.58 231
15846.77 246
15847.96 242
15849.15 238
15850.34 231
15851.53 220
15852.72 219
15853.90 234
15855.09 243
15856.28 251
15857.47 227
15858.66 246
15859.85 222
15861.04 234
15862.23 232
15863.41 220
15864.60 249
15865.79 256
15866.98 221
15868.17 220
15869.36 208
15870.55 234
15871.74 229
15872.93 242
15874.12 230
15875.31 242
15876.50 210
15877.69 218
15878.88 234
15880.06 248
15881.25 264
15882.44 260
15883.63 239
15884.82 243
15886.01 243
15887.20 238
15888.39 259
15889.58 227
15890.77 275
15891.96 258
15893.15 276
15894.34 276
15895.53 248
15896.72 258
15897.91 265
15899.10 244
15900.30 260
15901.49 274
15902.68 285
15903.87 272
15905.06 260
15906.25 266
15907.44 250
15908.63 268
15909.82 299
15911.01 271
15912.20 266
15913.39 273
15914.58 284
15915.77 297
15916.96 252
15918.16 259
15919.35 271
15920.54 275
15921.73 258
15922.92 301
15924.11 298
15925.30 285
15926.49 308
15927.69 288
15928.88 270
15930.07 266
15931.26 288
15932.45 290
15933.64 251
15934.84 237
15936.03 263
15937.22 259
15938.41 272
15939.60 261
15940.79 269
15941.99 253
15943.18 262
15944.37 243
15945.56 237
15946.75 233
15947.95 211
15949.14 240
15950.33 243
15951.52 232
15952.72 227
15953.91 214
15955.10 202
15956.29 215
15957.49 185
15958.68 189
15959.87 196
15961.06 195
15962.26 205
15963.45 209
15964.64 216
15965.83 231
15967.03 207
15968.22 194
15969.41 204
15970.61 204
15971.80 190
15972.99 173
15974.19 190
15975.38 174
15976.57 177
15977.76 179
15978.96 183
15980.15 187
15981.34 174
15982.54 166
15983.73 186
15984.93 206
15986.12 188
15987.31 184
15988.51 184
15989.70 176
15990.89 159
15992.09 173
15993.28 194
15994.48 189
15995.67 196
15996.86 179
15998.06 175
15999.25 173
16000.45 165
16001.64 159
16002.83 149
16004.03 152
16005.22 191
16006.42 193
16007.61 184
16008.81 181
16010.00 153
16011.19 175
16012.39 178
16013.58 173
16014.78 159
16015.97 187
16017.17 188
16018.36 171
16019.56 157
16020.75 182
16021.95 157
16023.14 180
16024.34 177
16025.53 150
16026.73 166
16027.92 163
16029.12 179
16030.31 163
16031.51 173
16032.70 191
16033.90 181
16035.09 184
16036.29 179
16037.48 149
16038.68 150
16039.88 169
16041.07 176
16042.27 159
16043.46 162
16044.66 157
16045.85 157
16047.05 167
16048.25 162
16049.44 166
16050.64 166
16051.83 169
16053.03 189
16054.23 169
16055.42 169
16056.62 167
16057.82 160
16059.01 166
16060.21 154
16061.40 174
16062.60 188
16063.80 170
16064.99 169
16066.19 171
16067.39 177
16068.58 160
16069.78 160
16070.98 173
16072.17 161
16073.37 162
16074.57 163
16075.76 164
16076.96 164
16078.16 148
16079.36 162
16080.55 168
16081.75 149
16082.95 156
16084.14 146
16085.34 142
16086.54 155
16087.74 160
16088.93 166
16090.13 174
16091.33 154
16092.53 143
16093.72 153
16094.92 168
16096.12 145
16097.32 171
16098.51 146
16099.71 140
16100.91 143
16102.11 160
16103.31 162
16104.50 173
16105.70 153
16106.90 151
16108.10 156
16109.30 168
16110.49 157
16111.69 155
16112.89 159
16114.09 166
16115.29 148
16116.49 137
16117.68 142
16118.88 158
16120.08 128
16121.28 141
16122.48 146
16123.68 158
16124.88 147
16126.08 162
16127.27 137
16128.47 142
16129.67 144
16130.87 144
16132.07 129
16133.27 140
16134.47 144
16135.67 144
16136.87 152
16138.07 153
16139.27 160
16140.46 136
16141.66 126
16142.86 165
16144.06 153
16145.26 146
16146.46 161
16147.66 137
16148.86 149
16150.06 140
16151.26 146
16152.46 141
16153.66 136
16154.86 142
16156.06 158
16157.26 161
16158.46 141
16159.66 155
16160.86 153
16162.06 140
16163.26 158
16164.46 140
16165.66 153
16166.86 137
16168.06 135
16169.26 161
16170.46 132
16171.66 137
16172.86 142
16174.06 162
16175.26 174
16176.47 166
16177.67 162
16178.87 151
16180.07 154
16181.27 153
16182.47 159
16183.67 149
16184.87 166
16186.07 165
16187.27 163
16188.47 143
16189.68 166
16190.88 154
16192.08 136
16193.28 150
16194.48 155
16195.68 147
16196.88 146
16198.08 141
16199.29 148
16200.49 137
16201.69 159
16202.89 149
16204.09 129
16205.29 143
16206.50 163
16207.70 155
16208.90 138
16210.10 176
16211.30 145
16212.51 155
16213.71 164
16214.91 150
16216.11 156
16217.31 154
16218.52 163
16219.72 179
16220.92 163
16222.12 152
16223.33 156
16224.53 168
16225.73 142
16226.93 169
16228.14 155
16229.34 168
16230.54 155
16231.74 155
16232.95 172
16234.15 154
16235.35 148
16236.56 154
16237.76 164
16238.96 144
16240.16 154
16241.37 144
16242.57 135
16243.77 158
16244.98 145
16246.18 177
16247.38 166
16248.59 161
16249.79 167
16250.99 213
16252.20 164
16253.40 150
16254.60 147
16255.81 144
16257.01 168
16258.22 176
16259.42 195
16260.62 179
16261.83 167
16263.03 148
16264.23 168
16265.44 182
16266.64 179
16267.85 182
16269.05 189
16270.25 168
16271.46 162
16272.66 156
16273.87 162
16275.07 177
16276.28 186
16277.48 178
16278.69 166
16279.89 164
16281.09 173
16282.30 155
16283.50 177
16284.71 168
16285.91 181
16287.12 187
16288.32 170
16289.53 182
16290.73 175
16291.94 174
16293.14 180
16294.35 155
16295.55 189
16296.76 175
16297.96 186
16299.17 167
16300.37 181
16301.58 166
16302.78 169
16303.99 158
16305.19 178
16306.40 182
16307.61 193
16308.81 179
16310.02 171
16311.22 172
16312.43 156
16313.63 193
16314.84 192
16316.05 162
16317.25 166
16318.46 173
16319.66 170
16320.87 159
16322.08 167
16323.28 156
16324.49 160
16325.69 166
16326.90 170
16328.11 140
16329.31 148
16330.52 150
16331.73 137
16332.93 140
16334.14 164
16335.35 157
16336.55 164
16337.76 160
16338.97 167
16340.17 155
16341.38 146
16342.59 151
16343.79 142
16345.00 133
16346.21 157
16347.41 144
16348.62 132
16349.83 137
16351.03 141
16352.24 129
16353.45 165
16354.66 142
16355.86 130
16357.07 154
16358.28 146
16359.49 149
16360.69 153
16361.90 142
16363.11 122
16364.32 136
16365.52 138
16366.73 133
16367.94 141
16369.15 152
16370.35 142
16371.56 129
16372.77 137
16373.98 151
16375.19 138
16376.39 144
16377.60 182
16378.81 156
16380.02 143
16381.23 148
16382.44 132
16383.64 136
16384.85 148
16386.06 145
16387.27 141
16388.48 143
16389.69 130
16390.90 159
16392.10 134
16393.31 136
16394.52 150
16395.73 149
16396.94 141
16398.15 143
16399.36 152
16400.57 137
16401.77 163
16402.98 138
16404.19 149
16405.40 129
16406.61 142
16407.82 139
16409.03 149
16410.24 134
16411.45 143
16412.66 133
16413.87 154
16415.08 118
16416.29 137
16417.50 156
16418.71 150
16419.92 134
16421.12 148
16422.33 141
16423.54 138
16424.75 159
16425.96 146
16427.17 164
16428.38 144
16429.59 154
16430.80 140
16432.01 148
16433.22 146
16434.43 151
16435.64 157
16436.86 143
16438.07 136
16439.28 145
16440.49 136
16441.70 152
16442.91 127
16444.12 146
16445.33 166
16446.54 150
16447.75 150
16448.96 137
16450.17 154
16451.38 133
16452.59 144
16453.80 142
16455.02 149
16456.23 143
16457.44 160
16458.65 143
16459.86 133
16461.07 138
16462.28 133
16463.49 136
16464.70 141
16465.92 123
16467.13 131
16468.34 141
16469.55 129
16470.76 136
16471.97 134
16473.19 142
16474.40 132
16475.61 130
16476.82 126
16478.03 137
16479.24 152
16480.46 142
16481.67 140
16482.88 143
16484.09 131
16485.30 128
16486.52 143
16487.73 146
16488.94 130
16490.15 142
16491.37 163
16492.58 138
16493.79 129
16495.00 129
16496.21 134
16497.43 131
16498.64 122
16499.85 144
16501.07 126
16502.28 151
16503.49 134
16504.70 149
16505.92 130
16507.13 149
16508.34 146
16509.56 158
16510.77 145
16511.98 125
16513.19 144
16514.41 148
16515.62 154
16516.83 129
16518.05 145
16519.26 120
16520.47 114
16521.69 148
16522.90 135
16524.11 143
16525.33 142
16526.54 133
16527.76 139
16528.97 154
16530.18 162
16531.40 158
16532.61 149
16533.82 150
16535.04 130
16536.25 130
16537.47 145
16538.68 151
16539.89 145
16541.11 178
16542.32 160
16543.54 145
16544.75 159
16545.97 161
16547.18 171
16548.39 156
16549.61 148
16550.82 146
16552.04 150
16553.25 138
16554.47 166
16555.68 162
16556.90 167
16558.11 166
16559.33 148
16560.54 152
16561.76 149
16562.97 131
16564.19 153
16565.40 155
16566.62 143
16567.83 138
16569.05 152
16570.26 143
16571.48 161
16572.69 164
16573.91 141
16575.12 134
16576.34 146
16577.55 152
16578.77 146
16579.98 153
16581.20 152
16582.42 152
16583.63 153
16584.85 136
16586.06 134
16587.28 145
16588.49 160
16589.71 143
16590.93 162
16592.14 151
16593.36 154
16594.57 139
16595.79 149
16597.01 157
16598.22 142
16599.44 131
16600.66 141
16601.87 145
16603.09 134
16604.30 146
16605.52 151
16606.74 123
16607.95 138
16609.17 135
16610.39 144
16611.60 138
16612.82 130
16614.04 140
16615.25 132
16616.47 151
16617.69 137
16618.91 138
16620.12 107
16621.34 123
16622.56 156
16623.77 132
16624.99 132
16626.21 127
16627.43 161
16628.64 127
16629.86 148
16631.08 149
16632.30 140
16633.51 139
16634.73 134
16635.95 155
16637.17 154
16638.38 129
16639.60 134
16640.82 151
16642.04 137
16643.26 142
16644.47 126
16645.69 131
16646.91 131
16648.13 139
16649.35 135
16650.56 156
16651.78 133
16653.00 134
16654.22 140
16655.44 145
16656.65 122
16657.87 125
16659.09 144
16660.31 148
16661.53 147
16662.75 151
16663.97 128
16665.18 145
16666.40 148
16667.62 152
16668.84 143
16670.06 141
16671.28 155
16672.50 155
16673.72 145
16674.94 137
16676.15 134
16677.37 138
16678.59 133
16679.81 139
16681.03 148
16682.25 153
16683.47 126
16684.69 145
16685.91 150
16687.13 133
16688.35 137
16689.57 135
16690.79 150
16692.01 131
16693.23 134
16694.45 133
16695.67 140
16696.89 167
16698.11 156
16699.33 134
16700.55 142
16701.77 150
16702.99 142
16704.21 135
16705.43 141
16706.65 136
16707.87 142
16709.09 146
16710.31 131
16711.53 135
16712.75 132
16713.97 115
16715.19 113
16716.41 128
16717.63 123
16718.85 121
16720.07 141
16721.29 140
16722.51 128
16723.73 131
16724.95 126
16726.18 125
16727.40 139
16728.62 133
16729.84 130
16731.06 131
16732.28 138
16733.50 134
16734.72 131
16735.94 130
16737.17 131
16738.39 153
16739.61 133
16740.83 128
16742.05 151
16743.27 129
16744.49 134
16745.72 125
16746.94 163
16748.16 128
16749.38 129
16750.60 132
16751.83 126
16753.05 114
16754.27 132
16755.49 120
16756.71 107
16757.94 118
16759.16 114
16760.38 140
16761.60 113
16762.82 120
16764.05 126
16765.27 133
16766.49 120
16767.71 126
16768.94 128
16770.16 124
16771.38 144
16772.60 146
16773.83 127
16775.05 114
16776.27 127
16777.49 128
16778.72 126
16779.94 124
16781.16 126
16782.39 106
16783.61 127
16784.83 137
16786.06 121
16787.28 127
16788.50 109
16789.73 123
16790.95 115
16792.17 134
16793.40 124
16794.62 117
16795.84 125
16797.07 120
16798.29 127
16799.51 129
16800.74 144
16801.96 125
16803.18 129
16804.41 133
16805.63 132
16806.86 126
16808.08 135
16809.30 150
16810.53 133
16811.75 121
16812.98 120
16814.20 130
16815.42 122
16816.65 124
16817.87 132
16819.10 125
16820.32 127
16821.54 129
16822.77 144
16823.99 146
16825.22 135
16826.44 131
16827.67 127
16828.89 139
16830.12 137
16831.34 126
16832.57 157
16833.79 166
16835.02 146
16836.24 142
16837.47 154
16838.69 146
16839.92 145
16841.14 149
16842.37 140
16843.59 146
16844.82 156
16846.04 147
16847.27 147
16848.49 159
16849.72 155
16850.94 144
16852.17 144
16853.39 139
16854.62 154
16855.85 186
16857.07 158
16858.30 158
16859.52 176
16860.75 153
16861.97 156
16863.20 155
16864.43 161
16865.65 153
16866.88 161
16868.10 157
16869.33 157
16870.56 144
16871.78 162
16873.01 179
16874.24 186
16875.46 181
16876.69 189
16877.92 188
16879.14 170
16880.37 194
16881.59 203
16882.82 187
16884.05 156
16885.27 158
16886.50 183
16887.73 190
16888.96 213
16890.18 159
16891.41 168
16892.64 169
16893.86 166
16895.09 163
16896.32 204
16897.54 182
16898.77 178
16900.00 185
16901.23 170
16902.45 176
16903.68 168
16904.91 179
16906.14 159
16907.36 181
16908.59 169
16909.82 164
16911.05 165
16912.27 163
16913.50 157
16914.73 177
16915.96 171
16917.19 150
16918.41 159
16919.64 178
16920.87 155
16922.10 161
16923.33 176
16924.55 158
16925.78 165
16927.01 166
16928.24 151
16929.47 132
16930.69 130
16931.92 152
16933.15 166
16934.38 147
16935.61 172
16936.84 159
16938.07 165
16939.29 142
16940.52 166
16941.75 167
16942.98 160
16944.21 161
16945.44 148
16946.67 140
16947.90 148
16949.13 156
16950.35 154
16951.58 150
16952.81 131
16954.04 130
16955.27 143
16956.50 158
16957.73 153
16958.96 162
16960.19 167
16961.42 147
16962.65 144
16963.88 139
16965.11 137
16966.34 140
16967.57 147
16968.80 160
16970.03 136
16971.26 153
16972.49 158
16973.72 137
16974.95 150
16976.18 152
16977.41 138
16978.64 138
16979.87 131
16981.10 139
16982.33 138
16983.56 156
16984.79 155
16986.02 132
16987.25 144
16988.48 172
16989.71 163
16990.94 148
16992.17 143
16993.40 160
16994.63 162
16995.86 132
16997.09 145
16998.32 139
16999.55 152
17000.79 149
17002.02 141
17003.25 152
17004.48 135
17005.71 133
17006.94 138
17008.17 131
17009.40 138
17010.63 143
17011.87 144
17013.10 119
17014.33 120
17015.56 117
17016.79 144
17018.02 163
17019.25 141
17020.49 149
17021.72 151
17022.95 143
17024.18 126
17025.41 141
17026.64 134
17027.88 141
17029.11 119
17030.34 144
17031.57 130
17032.80 129
17034.04 159
17035.27 168
17036.50 145
17037.73 127
17038.97 124
17040.20 145
17041.43 118
17042.66 126
17043.90 127
17045.13 146
17046.36 142
17047.59 137
17048.83 141
17050.06 153
17051.29 132
17052.52 135
17053.76 113
17054.99 134
17056.22 128
17057.46 151
17058.69 130
17059.92 137
17061.15 130
17062.39 119
17063.62 124
17064.85 121
17066.09 126
17067.32 145
17068.55 141
17069.79 132
17071.02 130
17072.25 137
17073.49 125
17074.72 129
17075.96 132
17077.19 122
17078.42 131
17079.66 119
17080.89 127
17082.12 123
17083.36 142
17084.59 123
17085.83 134
17087.06 126
17088.29 120
17089.53 145
17090.76 129
17092.00 139
17093.23 107
17094.46 126
17095.70 137
17096.93 136
17098.17 123
17099.40 127
17100.64 115
17101.87 156
17103.11 121
17104.34 130
17105.58 117
17106.81 124
17108.05 133
17109.28 134
17110.51 122
17111.75 108
17112.98 120
17114.22 126
17115.45 121
17116.69 116
17117.93 131
17119.16 137
17120.40 145
17121.63 134
17122.87 144
17124.10 124
17125.34 127
17126.57 125
17127.81 109
17129.04 124
17130.28 106
17131.51 120
17132.75 138
17133.99 107
17135.22 114
17136.46 144
17137.69 112
17138.93 145
17140.17 116
17141.40 113
17142.64 117
17143.87 128
17145.11 134
17146.35 110
17147.58 130
17148.82 129
17150.05 112
17151.29 137
17152.53 136
17153.76 133
17155.00 113
17156.24 115
17157.47 133
17158.71 129
17159.95 124
17161.18 131
17162.42 110
17163.66 139
17164.89 127
17166.13 121
17167.37 107
17168.60 126
17169.84 124
17171.08 124
17172.32 136
17173.55 135
17174.79 127
17176.03 128
17177.26 124
17178.50 111
17179.74 120
17180.98 128
17182.21 118
17183.45 131
17184.69 130
17185.93 110
17187.16 117
17188.40 97
17189.64 112
17190.88 120
17192.12 118
17193.35 112
17194.59 131
17195.83 110
17197.07 125
17198.31 133
17199.54 144
17200.78 118
17202.02 105
17203.26 118
17204.50 128
17205.73 130
17206.97 123
17208.21 137
17209.45 105
17210.69 127
17211.93 100
17213.17 116
17214.40 115
17215.64 118
17216.88 127
17218.12 117
17219.36 121
17220.60 108
17221.84 123
17223.08 123
17224.31 101
17225.55 124
17226.79 113
17228.03 109
17229.27 125
17230.51 123
17231.75 122
17232.99 106
17234.23 101
17235.47 105
17236.71 121
17237.95 116
17239.19 116
17240.43 146
17241.66 112
17242.90 124
17244.14 111
17245.38 101
17246.62 104
17247.86 133
17249.10 107
17250.34 108
17251.58 114
17252.82 131
17254.06 134
17255.30 107
17256.54 112
17257.78 103
17259.02 118
17260.26 112
17261.50 113
17262.74 113
17263.99 112
17265.23 131
17266.47 126
17267.71 117
17268.95 124
17270.19 106
17271.43 114
17272.67 116
17273.91 127
17275.15 113
17276.39 118
17277.63 116
17278.87 104
17280.11 105
17281.36 97
17282.60 125
17283.84 111
17285.08 115
17286.32 125
17287.56 95
17288.80 105
17290.04 111
17291.29 102
17292.53 101
17293.77 110
17295.01 111
17296.25 122
17297.49 100
17298.73 118
17299.98 123
17301.22 107
17302.46 124
17303.70 112
17304.94 117
17306.19 119
17307.43 137
17308.67 130
17309.91 119
17311.15 115
17312.40 110
17313.64 120
17314.88 123
17316.12 114
17317.37 101
17318.61 105
17319.85 128
17321.09 118
17322.33 107
17323.58 112
17324.82 112
17326.06 113
17327.31 111
17328.55 118
17329.79 91
17331.03 109
17332.28 117
17333.52 116
17334.76 107
17336.01 112
17337.25 117
17338.49 118
17339.73 137
17340.98 108
17342.22 124
17343.46 135
17344.71 117
17345.95 111
17347.19 114
17348.44 125
17349.68 100
17350.92 117
17352.17 112
17353.41 117
17354.66 120
17355.90 113
17357.14 119
17358.39 111
17359.63 105
17360.87 130
17362.12 150
17363.36 104
17364.61 119
17365.85 134
17367.09 123
17368.34 112
17369.58 117
17370.83 122
17372.07 109
17373.32 98
17374.56 114
17375.80 115
17377.05 130
17378.29 116
17379.54 112
17380.78 128
17382.03 122
17383.27 114
17384.52 110
17385.76 121
17387.01 112
17388.25 100
17389.50 122
17390.74 108
17391.99 120
17393.23 120
17394.48 124
17395.72 125
17396.97 104
17398.21 108
17399.46 122
17400.70 105
17401.95 101
17403.19 128
17404.44 109
17405.68 106
17406.93 112
17408.18 104
17409.42 118
17410.67 116
17411.91 111
17413.16 115
17414.40 104
17415.65 120
17416.90 110
17418.14 131
17419.39 110
17420.63 102
17421.88 106
17423.13 114
17424.37 139
17425.62 125
17426.86 121
17428.11 109
17429.36 120
17430.60 137
17431.85 96
17433.10 90
17434.34 104
17435.59 103
17436.84 105
17438.08 97
17439.33 118
17440.58 134
17441.82 86
17443.07 111
17444.32 133
17445.56 128
17446.81 116
17448.06 106
17449.30 114
17450.55 104
17451.80 115
17453.05 128
17454.29 103
17455.54 101
17456.79 112
17458.04 122
17459.28 116
17460.53 106
17461.78 109
17463.03 118
17464.27 120
17465.52 102
17466.77 110
17468.02 107
17469.26 115
17470.51 122
17471.76 133
17473.01 134
17474.25 139
17475.50 112
17476.75 130
17478.00 125
17479.25 119
17480.50 126
17481.74 121
17482.99 129
17484.24 120
17485.49 119
17486.74 129
17487.99 111
17489.23 119
17490.48 121
17491.73 144
17492.98 134
17494.23 111
17495.48 139
17496.73 134
17497.97 137
17499.22 136
17500.47 128
17501.72 129
17502.97 123
17504.22 131
17505.47 144
17506.72 126
17507.97 122
17509.22 138
17510.46 131
17511.71 116
17512.96 120
17514.21 143
17515.46 134
17516.71 123
17517.96 122
17519.21 125
17520.46 131
17521.71 122
17522.96 122
17524.21 131
17525.46 106
17526.71 118
17527.96 115
17529.21 135
17530.46 127
17531.71 118
17532.96 127
17534.21 104
17535.46 132
17536.71 140
17537.96 134
17539.21 126
17540.46 133
17541.71 149
17542.96 126
17544.21 133
17545.46 129
17546.71 127
17547.96 153
17549.21 130
17550.46 145
17551.71 147
17552.97 132
17554.22 143
17555.47 146
17556.72 126
17557.97 132
17559.22 111
17560.47 132
17561.72 124
17562.97 112
17564.22 134
17565.48 143
17566.73 128
17567.98 141
17569.23 162
17570.48 133
17571.73 121
17572.98 129
17574.24 135
17575.49 140
17576.74 160
17577.99 141
17579.24 128
17580.49 138
17581.75 130
17583.00 156
17584.25 138
17585.50 131
17586.75 149
17588.00 141
17589.26 135
17590.51 126
17591.76 133
17593.01 122
17594.27 136
17595.52 139
17596.77 136
17598.02 133
17599.27 134
17600.53 145
17601.78 155
17603.03 140
17604.28 153
17605.54 147
17606.79 146
17608.04 140
17609.30 162
17610.55 161
17611.80 156
17613.05 164
17614.31 143
17615.56 153
17616.81 136
17618.07 141
17619.32 130
17620.57 150
17621.83 157
17623.08 138
17624.33 126
17625.59 136
17626.84 151
17628.09 144
17629.35 144
17630.60 128
17631.85 137
17633.11 133
17634.36 126
17635.61 153
17636.87 137
17638.12 139
17639.38 135
17640.63 152
17641.88 125
17643.14 130
17644.39 139
17645.65 122
17646.90 124
17648.15 130
17649.41 137
17650.66 146
17651.92 133
17653.17 130
17654.42 111
17655.68 133
17656.93 126
17658.19 131
17659.44 108
17660.70 126
17661.95 130
17663.21 147
17664.46 139
17665.72 120
17666.97 131
17668.23 127
17669.48 111
17670.74 144
17671.99 134
17673.25 127
17674.50 125
17675.76 110
17677.01 129
17678.27 127
17679.52 117
17680.78 133
17682.03 127
17683.29 126
17684.54 115
17685.80 125
17687.05 113
17688.31 139
17689.57 134
17690.82 110
17692.08 120
17693.33 112
17694.59 124
17695.84 132
17697.10 114
17698.36 95
17699.61 132
17700.87 127
17702.12 122
17703.38 101
17704.64 123
17705.89 105
17707.15 139
17708.40 132
17709.66 125
17710.92 132
17712.17 131
17713.43 143
17714.69 117
17715.94 120
17717.20 119
17718.46 141
17719.71 128
17720.97 118
17722.23 116
17723.48 120
17724.74 136
17726.00 125
17727.25 122
17728.51 117
17729.77 138
17731.03 131
17732.28 147
17733.54 128
17734.80 148
17736.05 125
17737.31 119
17738.57 113
17739.83 123
17741.08 135
17742.34 101
17743.60 135
17744.86 139
17746.11 145
17747.37 138
17748.63 128
17749.89 116
17751.15 129
17752.40 109
17753.66 125
17754.92 121
17756.18 121
17757.43 129
17758.69 114
17759.95 104
17761.21 98
17762.47 129
17763.73 132
17764.98 117
17766.24 119
17767.50 108
17768.76 133
17770.02 126
17771.28 148
17772.53 129
17773.79 125
17775.05 124
17776.31 123
17777.57 123
17778.83 128
17780.09 131
17781.35 126
17782.60 112
17783.86 134
17785.12 126
17786.38 117
17787.64 109
17788.90 126
17790.16 123
17791.42 118
17792.68 121
17793.94 118
17795.20 115
17796.46 104
17797.72 110
17798.97 103
17800.23 114
17801.49 102
17802.75 117
17804.01 91
17805.27 106
17806.53 104
17807.79 101
17809.05 104
17810.31 117
17811.57 124
17812.83 120
17814.09 106
17815.35 127
17816.61 99
17817.87 100
17819.13 124
17820.39 105
17821.65 112
17822.91 101
17824.17 110
17825.43 108
17826.69 111
17827.96 123
17829.22 110
17830.48 129
17831.74 134
17833.00 120
17834.26 109
17835.52 116
17836.78 127
17838.04 115
17839.30 109
17840.56 109
17841.82 98
17843.09 120
17844.35 100
17845.61 121
17846.87 101
17848.13 103
17849.39 106
17850.65 104
17851.91 105
17853.18 101
17854.44 101
17855.70 98
17856.96 106
17858.22 94
17859.48 111
17860.74 106
17862.01 109
17863.27 106
17864.53 92
17865.79 104
17867.05 94
17868.32 109
17869.58 89
17870.84 102
17872.10 104
17873.36 114
17874.63 121
17875.89 95
17877.15 120
17878.41 112
17879.68 115
17880.94 91
17882.20 87
17883.46 99
17884.73 95
17885.99 113
17887.25 98
17888.51 112
17889.78 99
17891.04 93
17892.30 113
17893.56 123
17894.83 126
17896.09 94
17897.35 112
17898.62 115
17899.88 128
17901.14 82
17902.41 101
17903.67 108
17904.93 127
17906.20 109
17907.46 104
17908.72 100
17909.99 108
17911.25 131
17912.51 106
17913.78 95
17915.04 116
17916.30 112
17917.57 113
17918.83 102
17920.09 122
17921.36 117
17922.62 105
17923.89 114
17925.15 111
17926.41 111
17927.68 113
17928.94 120
17930.21 116
17931.47 106
17932.73 122
17934.00 92
17935.26 112
17936.53 99
17937.79 114
17939.06 112
17940.32 132
17941.59 114
17942.85 127
17944.11 99
17945.38 107
17946.64 108
17947.91 121
17949.17 118
17950.44 118
17951.70 110
17952.97 117
17954.23 109
17955.50 113
17956.76 124
17958.03 105
17959.29 103
17960.56 106
17961.82 124
17963.09 128
17964.35 125
17965.62 118
17966.89 113
17968.15 111
17969.42 109
17970.68 123
17971.95 129
17973.21 109
17974.48 105
17975.74 124
17977.01 118
17978.28 130
17979.54 107
17980.81 127
17982.07 127
17983.34 121
17984.61 104
17985.87 103
17987.14 119
17988.40 132
17989.67 126
17990.94 111
17992.20 111
17993.47 125
17994.74 118
17996.00 123
17997.27 110
17998.54 114
17999.80 127
18001.07 119
18002.34 118
18003.60 102
18004.87 122
18006.14 104
18007.40 137
18008.67 108
18009.94 102
18011.20 122
18012.47 108
18013.74 115
18015.00 104
18016.27 108
18017.54 109
18018.81 130
18020.07 133
18021.34 106
18022.61 115
18023.88 103
18025.14 121
18026.41 112
18027.68 109
18028.95 120
18030.21 109
18031.48 105
18032.75 131
18034.02 100
18035.28 111
18036.55 106
18037.82 118
18039.09 112
18040.36 115
18041.62 116
18042.89 134
18044.16 117
18045.43 120
18046.70 126
18047.97 114
18049.23 115
18050.50 119
18051.77 115
18053.04 126
18054.31 121
18055.58 111
18056.84 106
18058.11 107
18059.38 96
18060.65 104
18061.92 128
18063.19 132
18064.46 143
18065.73 109
18067.00 118
18068.26 109
18069.53 127
18070.80 128
18072.07 104
18073.34 122
18074.61 149
18075.88 113
18077.15 108
18078.42 129
18079.69 118
18080.96 98
18082.23 109
18083.50 124
18084.77 95
18086.03 115
18087.30 116
18088.57 121
18089.84 105
18091.11 100
18092.38 115
18093.65 116
18094.92 132
18096.19 126
18097.46 112
18098.73 107
18100.00 110
18101.27 124
18102.54 116
18103.81 122
18105.08 128
18106.35 96
18107.63 119
18108.90 112
18110.17 116
18111.44 121
18112.71 116
18113.98 117
18115.25 125
18116.52 123
18117.79 127
18119.06 127
18120.33 117
18121.60 116
18122.87 122
18124.14 134
18125.42 131
18126.69 128
18127.96 115
18129.23 120
18130.50 155
18131.77 158
18133.04 118
18134.31 105
18135.58 139
18136.86 120
18138.13 125
18139.40 131
18140.67 114
18141.94 111
18143.21 111
18144.49 120
18145.76 130
18147.03 136
18148.30 112
18149.57 121
18150.84 123
18152.12 110
18153.39 129
18154.66 116
18155.93 120
18157.20 120
18158.48 107
18159.75 103
18161.02 121
18162.29 114
18163.57 111
18164.84 121
18166.11 113
18167.38 117
18168.66 124
18169.93 99
18171.20 106
18172.47 126
18173.75 120
18175.02 113
18176.29 107
18177.56 110
18178.84 107
18180.11 108
18181.38 112
18182.66 103
18183.93 127
18185.20 104
18186.48 121
18187.75 110
18189.02 105
18190.30 106
18191.57 133
18192.84 133
18194.12 117
18195.39 112
18196.66 127
18197.94 118
18199.21 117
18200.48 133
18201.76 121
18203.03 113
18204.30 113
18205.58 104
18206.85 112
18208.13 135
18209.40 138
18210.67 131
18211.95 121
18213.22 114
18214.50 112
18215.77 115
18217.04 124
18218.32 111
18219.59 120
18220.87 111
18222.14 128
18223.42 101
18224.69 111
18225.97 107
18227.24 100
18228.51 126
18229.79 120
18231.06 104
18232.34 124
18233.61 120
18234.89 112
18236.16 126
18237.44 114
18238.71 118
18239.99 118
18241.26 116
18242.54 130
18243.81 103
18245.09 102
18246.36 122
18247.64 114
18248.91 129
18250.19 122
18251.47 99
18252.74 130
18254.02 121
18255.29 116
18256.57 138
18257.84 111
18259.12 106
18260.39 132
18261.67 116
18262.95 117
18264.22 113
18265.50 122
18266.77 115
18268.05 127
18269.33 120
18270.60 104
18271.88 122
18273.15 115
18274.43 128
18275.71 108
18276.98 116
18278.26 113
18279.54 122
18280.81 121
18282.09 121
18283.37 114
18284.64 120
18285.92 115
18287.20 102
18288.47 119
18289.75 123
18291.03 106
18292.30 87
18293.58 118
18294.86 125
18296.13 132
18297.41 125
18298.69 103
18299.96 102
18301.24 121
18302.52 122
18303.80 136
18305.07 116
18306.35 119
18307.63 144
18308.91 119
18310.18 108
18311.46 115
18312.74 129
18314.02 118
18315.29 129
18316.57 118
18317.85 123
18319.13 119
18320.40 116
18321.68 119
18322.96 109
18324.24 119
18325.52 110
18326.79 120
18328.07 136
18329.35 130
18330.63 121
18331.91 127
18333.19 121
18334.46 145
18335.74 109
18337.02 116
18338.30 99
18339.58 120
18340.86 100
18342.13 108
18343.41 97
18344.69 131
18345.97 106
18347.25 125
18348.53 123
18349.81 114
18351.09 123
18352.36 124
18353.64 123
18354.92 139
18356.20 113
18357.48 99
18358.76 116
18360.04 115
18361.32 110
18362.60 110
18363.88 120
18365.16 117
18366.44 120
18367.72 107
18369.00 116
18370.27 120
18371.55 115
18372.83 140
18374.11 121
18375.39 126
18376.67 114
18377.95 134
18379.23 109
18380.51 120
18381.79 130
18383.07 127
18384.35 111
18385.63 103
18386.91 131
18388.19 123
18389.47 133
18390.75 108
18392.03 119
18393.31 102
18394.60 127
18395.88 121
18397.16 119
18398.44 118
18399.72 99
18401.00 122
18402.28 110
18403.56 126
18404.84 110
18406.12 113
18407.40 133
18408.68 127
18409.96 107
18411.24 119
18412.53 120
18413.81 127
18415.09 112
18416.37 119
18417.65 105
18418.93 125
18420.21 116
18421.49 105
18422.78 141
18424.06 122
18425.34 106
18426.62 120
18427.90 115
18429.18 118
18430.46 97
18431.75 129
18433.03 119
18434.31 101
18435.59 115
18436.87 111
18438.16 143
18439.44 110
18440.72 119
18442.00 112
18443.28 115
18444.57 123
18445.85 94
18447.13 116
18448.41 110
18449.70 118
18450.98 110
18452.26 136
18453.54 114
18454.83 103
18456.11 102
18457.39 106
18458.67 100
18459.96 120
18461.24 110
18462.52 122
18463.80 99
18465.09 126
18466.37 113
18467.65 106
18468.94 125
18470.22 107
18471.50 127
18472.78 104
18474.07 121
18475.35 104
18476.63 121
18477.92 127
18479.20 141
18480.48 125
18481.77 117
18483.05 108
18484.34 115
18485.62 132
18486.90 114
18488.19 110
18489.47 110
18490.75 130
18492.04 127
18493.32 138
18494.61 119
18495.89 116
18497.17 106
18498.46 132
18499.74 126
18501.03 133
18502.31 123
18503.59 122
18504.88 125
18506.16 111
18507.45 124
18508.73 124
18510.02 123
18511.30 124
18512.58 135
18513.87 114
18515.15 135
18516.44 121
18517.72 103
18519.01 122
18520.29 113
18521.58 136
18522.86 126
18524.15 123
18525.43 119
18526.72 110
18528.00 106
18529.29 113
18530.57 100
18531.86 106
18533.14 101
18534.43 124
18535.71 113
18537.00 114
18538.28 112
18539.57 130
18540.86 105
18542.14 126
18543.43 134
18544.71 123
18546.00 96
18547.28 100
18548.57 118
18549.85 96
18551.14 111
18552.43 108
18553.71 96
18555.00 110
18556.28 98
18557.57 115
18558.86 122
18560.14 99
18561.43 113
18562.72 114
18564.00 103
18565.29 106
18566.57 111
18567.86 121
18569.15 107
18570.43 121
18571.72 118
18573.01 131
18574.29 112
18575.58 122
18576.87 124
18578.15 124
18579.44 115
18580.73 126
18582.01 120
18583.30 94
18584.59 117
18585.88 105
18587.16 116
18588.45 105
18589.74 122
18591.02 116
18592.31 116
18593.60 111
18594.89 125
18596.17 104
18597.46 128
18598.75 122
18600.04 119
18601.32 105
18602.61 132
18603.90 125
18605.19 147
18606.47 109
18607.76 107
18609.05 113
18610.34 100
18611.63 119
18612.91 103
18614.20 119
18615.49 125
18616.78 123
18618.07 111
18619.35 120
18620.64 124
18621.93 133
18623.22 127
18624.51 123
18625.80 113
18627.09 98
18628.37 115
18629.66 107
18630.95 97
18632.24 97
18633.53 129
18634.82 110
18636.11 118
18637.39 127
18638.68 117
18639.97 115
18641.26 124
18642.55 106
18643.84 87
18645.13 109
18646.42 92
18647.71 117
18649.00 109
18650.29 113
18651.58 104
18652.86 127
18654.15 126
18655.44 105
18656.73 108
18658.02 127
18659.31 135
18660.60 129
18661.89 125
18663.18 131
18664.47 112
18665.76 101
18667.05 116
18668.34 101
18669.63 107
18670.92 108
18672.21 132
18673.50 102
18674.79 109
18676.08 98
18677.37 108
18678.66 119
18679.95 108
18681.24 116
18682.53 108
18683.82 116
18685.11 130
18686.40 93
18687.69 94
18688.99 97
18690.28 105
18691.57 127
18692.86 90
18694.15 114
18695.44 113
18696.73 120
18698.02 106
18699.31 95
18700.60 105
18701.89 91
18703.19 115
18704.48 104
18705.77 115
18707.06 108
18708.35 130
18709.64 93
18710.93 90
18712.22 89
18713.52 101
18714.81 112
18716.10 114
18717.39 107
18718.68 115
18719.97 118
18721.27 93
18722.56 98
18723.85 106
18725.14 98
18726.43 102
18727.72 112
18729.02 106
18730.31 100
18731.60 114
18732.89 121
18734.19 106
18735.48 101
18736.77 108
18738.06 104
18739.35 87
18740.65 109
18741.94 119
18743.23 107
18744.52 103
18745.82 108
18747.11 119
18748.40 103
18749.70 124
18750.99 111
18752.28 92
18753.57 99
18754.87 110
18756.16 123
18757.45 100
18758.75 108
18760.04 106
18761.33 102
18762.63 105
18763.92 104
18765.21 101
18766.50 107
18767.80 110
18769.09 98
18770.38 79
18771.68 102
18772.97 126
18774.27 99
18775.56 84
18776.85 84
18778.15 89
18779.44 102
18780.73 113
18782.03 107
18783.32 111
18784.62 96
18785.91 115
18787.20 116
18788.50 112
18789.79 103
18791.09 104
18792.38 111
18793.67 113
18794.97 91
18796.26 97
18797.56 99
18798.85 103
18800.15 114
18801.44 108
18802.74 117
18804.03 87
18805.32 95
18806.62 97
18807.91 103
18809.21 92
18810.50 109
18811.80 102
18813.09 104
18814.39 108
18815.68 113
18816.98 106
18818.27 110
18819.57 106
18820.86 106
18822.16 97
18823.45 99
18824.75 98
18826.05 98
18827.34 115
18828.64 86
18829.93 100
18831.23 103
18832.52 109
18833.82 97
18835.11 100
18836.41 107
18837.71 101
18839.00 94
18840.30 115
18841.59 121
18842.89 111
18844.18 100
18845.48 91
18846.78 103
18848.07 103
18849.37 96
18850.67 93
18851.96 99
18853.26 102
18854.55 103
18855.85 86
18857.15 127
18858.44 116
18859.74 98
18861.04 100
18862.33 122
18863.63 123
18864.93 82
18866.22 110
18867.52 96
18868.82 124
18870.11 112
18871.41 98
18872.71 111
18874.00 114
18875.30 117
18876.60 111
18877.90 118
18879.19 116
18880.49 120
18881.79 102
18883.09 93
18884.38 88
18885.68 95
18886.98 105
18888.27 126
18889.57 95
18890.87 109
18892.17 96
18893.47 118
18894.76 111
18896.06 114
18897.36 114
18898.66 111
18899.95 113
18901.25 123
18902.55 113
18903.85 109
18905.15 134
18906.44 110
18907.74 125
18909.04 94
18910.34 111
18911.64 101
18912.94 108
18914.23 90
18915.53 121
18916.83 118
18918.13 106
18919.43 112
18920.73 107
18922.03 101
18923.32 99
18924.62 120
18925.92 105
18927.22 115
18928.52 110
18929.82 115
18931.12 121
18932.42 107
18933.72 101
18935.01 112
18936.31 109
18937.61 105
18938.91 101
18940.21 97
18941.51 96
18942.81 109
18944.11 99
18945.41 99
18946.71 125
18948.01 121
18949.31 116
18950.61 116
18951.91 105
18953.21 97
18954.51 114
18955.81 96
18957.11 101
18958.41 97
18959.71 95
18961.01 85
18962.31 105
18963.61 109
18964.91 103
18966.21 89
18967.51 98
18968.81 98
18970.11 89
18971.41 92
18972.71 109
18974.01 120
18975.31 100
18976.61 84
18977.91 89
18979.21 94
18980.51 106
18981.81 113
18983.11 102
18984.41 99
18985.71 89
18987.02 110
18988.32 112
18989.62 98
18990.92 82
18992.22 100
18993.52 100
18994.82 101
18996.12 94
18997.42 93
18998.73 125
19000.03 96
19001.33 109
19002.63 118
19003.93 114
19005.23 103
19006.53 96
19007.84 109
19009.14 99
19010.44 96
19011.74 88
19013.04 96
19014.34 110
19015.65 94
19016.95 104
19018.25 89
19019.55 88
19020.85 96
19022.16 100
19023.46 107
19024.76 94
19026.06 103
19027.37 116
19028.67 113
19029.97 105
19031.27 106
19032.57 109
19033.88 89
19035.18 99
19036.48 94
19037.79 108
19039.09 85
19040.39 103
19041.69 131
19043.00 113
19044.30 95
19045.60 95
19046.90 106
19048.21 95
19049.51 110
19050.81 101
19052.12 114
19053.42 103
19054.72 106
19056.03 114
19057.33 125
19058.63 98
19059.94 101
19061.24 102
19062.54 109
19063.85 103
19065.15 114
19066.45 124
19067.76 104
19069.06 105
19070.37 101
19071.67 108
19072.97 92
19074.28 103
19075.58 109
19076.88 79
19078.19 101
19079.49 92
19080.80 121
19082.10 102
19083.41 103
19084.71 95
19086.01 104
19087.32 94
19088.62 97
19089.93 112
19091.23 111
19092.54 109
19093.84 119
19095.14 105
19096.45 123
19097.75 113
19099.06 105
19100.36 122
19101.67 111
19102.97 114
19104.28 103
19105.58 117
19106.89 109
19108.19 118
19109.50 108
19110.80 117
19112.11 96
19113.41 84
19114.72 109
19116.02 96
19117.33 121
19118.64 118
19119.94 122
19121.25 119
19122.55 115
19123.86 112
19125.16 106
19126.47 100
19127.77 112
19129.08 104
19130.39 105
19131.69 101
19133.00 106
19134.30 95
19135.61 106
19136.92 119
19138.22 111
19139.53 106
19140.83 98
19142.14 90
19143.45 107
19144.75 89
19146.06 101
19147.37 106
19148.67 97
19149.98 116
19151.28 101
19152.59 100
19153.90 117
19155.20 123
19156.51 115
19157.82 114
19159.12 118
19160.43 104
19161.74 100
19163.05 122
19164.35 118
19165.66 101
19166.97 104
19168.27 113
19169.58 77
19170.89 86
19172.19 99
19173.50 124
19174.81 116
19176.12 95
19177.42 89
19178.73 112
19180.04 84
19181.35 104
19182.65 97
19183.96 103
19185.27 91
19186.58 119
19187.89 113
19189.19 96
19190.50 106
19191.81 91
19193.12 98
19194.42 112
19195.73 104
19197.04 95
19198.35 94
19199.66 107
19200.97 93
19202.27 115
19203.58 105
19204.89 120
19206.20 103
19207.51 108
19208.82 87
19210.12 90
19211.43 93
19212.74 90
19214.05 106
19215.36 107
19216.67 108
19217.98 124
19219.28 95
19220.59 102
19221.90 112
19223.21 89
19224.52 104
19225.83 111
19227.14 101
19228.45 98
19229.76 91
19231.07 110
19232.38 118
19233.68 116
19234.99 95
19236.30 112
19237.61 109
19238.92 98
19240.23 114
19241.54 103
19242.85 93
19244.16 99
19245.47 101
19246.78 106
19248.09 90
19249.40 102
19250.71 100
19252.02 99
19253.33 94
19254.64 99
19255.95 104
19257.26 89
19258.57 100
19259.88 92
19261.19 96
19262.50 97
19263.81 101
19265.12 99
19266.43 94
19267.74 89
19269.05 98
19270.36 117
19271.67 108
19272.99 97
19274.30 103
19275.61 85
19276.92 106
19278.23 105
19279.54 98
19280.85 104
19282.16 114
19283.47 115
19284.78 93
19286.09 81
19287.41 85
19288.72 89
19290.03 91
19291.34 117
19292.65 97
19293.96 111
19295.27 112
19296.58 84
19297.90 99
19299.21 97
19300.52 128
19301.83 111
19303.14 110
19304.45 94
19305.77 99
19307.08 122
19308.39 94
19309.70 106
19311.01 119
19312.33 100
19313.64 113
19314.95 97
19316.26 108
19317.57 93
19318.89 105
19320.20 97
19321.51 103
19322.82 90
19324.14 109
19325.45 102
19326.76 100
19328.07 107
19329.39 103
19330.70 115
19332.01 92
19333.32 105
19334.64 105
19335.95 114
19337.26 107
19338.58 105
19339.89 97
19341.20 100
19342.51 96
19343.83 91
19345.14 97
19346.45 86
19347.77 86
19349.08 108
19350.39 116
19351.71 89
19353.02 98
19354.33 104
19355.65 98
19356.96 89
19358.27 112
19359.59 96
19360.90 90
19362.21 100
19363.53 109
19364.84 104
19366.16 101
19367.47 119
19368.78 108
19370.10 103
19371.41 91
19372.73 105
19374.04 100
19375.35 108
19376.67 101
19377.98 97
19379.30 88
19380.61 101
19381.93 119
19383.24 116
19384.55 105
19385.87 89
19387.18 94
19388.50 83
19389.81 107
19391.13 103
19392.44 110
19393.76 111
19395.07 100
19396.39 115
19397.70 104
19399.02 93
19400.33 103
19401.65 103
19402.96 100
19404.28 98
19405.59 94
19406.91 109
19408.22 92
19409.54 97
19410.85 99
19412.17 98
19413.48 102
19414.80 110
19416.11 85
19417.43 95
19418.75 90
19420.06 84
19421.38 90
19422.69 87
19424.01 101
19425.32 99
19426.64 96
19427.96 109
19429.27 104
19430.59 88
19431.90 106
19433.22 84
19434.54 98
19435.85 111
19437.17 100
19438.49 98
19439.80 104
19441.12 94
19442.43 94
19443.75 97
19445.07 105
19446.38 98
19447.70 118
19449.02 101
19450.33 92
19451.65 130
19452.97 108
19454.28 88
19455.60 91
19456.92 99
19458.23 84
19459.55 109
19460.87 104
19462.19 112
19463.50 105
19464.82 95
19466.14 104
19467.45 97
19468.77 99
19470.09 110
19471.41 97
19472.72 100
19474.04 109
19475.36 94
19476.68 97
19477.99 103
19479.31 104
19480.63 95
19481.95 90
19483.27 96
19484.58 87
19485.90 100
19487.22 122
19488.54 117
19489.85 91
19491.17 112
19492.49 110
19493.81 111
19495.13 85
19496.45 98
19497.76 101
19499.08 84
19500.40 90
19501.72 103
19503.04 90
19504.36 94
19505.67 88
19506.99 111
19508.31 84
19509.63 110
19510.95 111
19512.27 90
19513.59 90
19514.91 102
19516.22 89
19517.54 86
19518.86 89
19520.18 115
19521.50 104
19522.82 94
19524.14 116
19525.46 90
19526.78 104
19528.10 112
19529.42 91
19530.74 89
19532.06 105
19533.37 103
19534.69 94
19536.01 99
19537.33 89
19538.65 99
19539.97 90
19541.29 106
19542.61 75
19543.93 93
19545.25 93
19546.57 106
19547.89 102
19549.21 107
19550.53 91
19551.85 103
19553.17 97
19554.49 103
19555.81 106
19557.13 104
19558.45 94
19559.77 106
19561.09 105
19562.41 108
19563.74 96
19565.06 99
19566.38 91
19567.70 109
19569.02 101
19570.34 116
19571.66 119
19572.98 103
19574.30 95
19575.62 99
19576.94 100
19578.26 99
19579.59 90
19580.91 88
19582.23 100
19583.55 107
19584.87 94
19586.19 107
19587.51 103
19588.83 99
19590.16 88
19591.48 93
19592.80 92
19594.12 108
19595.44 95
19596.76 91
19598.08 96
19599.41 112
19600.73 95
19602.05 102
19603.37 113
19604.69 99
19606.02 110
19607.34 106
19608.66 117
19609.98 86
19611.30 121
19612.63 108
19613.95 89
19615.27 96
19616.59 78
19617.91 91
19619.24 102
19620.56 116
19621.88 84
19623.20 99
19624.53 84
19625.85 93
19627.17 97
19628.50 102
19629.82 116
19631.14 96
19632.46 102
19633.79 96
19635.11 79
19636.43 90
19637.76 115
19639.08 101
19640.40 114
19641.72 100
19643.05 119
19644.37 112
19645.69 112
19647.02 116
19648.34 105
19649.66 93
19650.99 107
19652.31 119
19653.64 98
19654.96 84
19656.28 98
19657.61 100
19658.93 103
19660.25 105
19661.58 100
19662.90 118
19664.23 103
19665.55 109
19666.87 102
19668.20 78
19669.52 84
19670.85 95
19672.17 110
19673.49 112
19674.82 112
19676.14 101
19677.47 102
19678.79 98
19680.12 107
19681.44 112
19682.76 105
19684.09 101
19685.41 89
19686.74 106
19688.06 82
19689.39 109
19690.71 111
19692.04 101
19693.36 105
19694.69 94
19696.01 102
19697.34 105
19698.66 110
19699.99 99
19701.31 101
19702.64 99
19703.96 95
19705.29 87
19706.61 84
19707.94 99
19709.26 85
19710.59 87
19711.92 101
19713.24 101
19714.57 101
19715.89 91
19717.22 112
19718.54 112
19719.87 117
19721.20 103
19722.52 90
19723.85 105
19725.17 106
19726.50 112
19727.83 106
19729.15 109
19730.48 107
19731.80 92
19733.13 113
19734.46 113
19735.78 106
19737.11 105
19738.44 102
19739.76 102
19741.09 104
19742.41 93
19743.74 95
19745.07 108
19746.39 111
19747.72 90
19749.05 96
19750.37 118
19751.70 107
19753.03 95
19754.36 123
19755.68 83
19757.01 86
19758.34 97
19759.66 95
19760.99 90
19762.32 96
19763.65 94
19764.97 110
19766.30 100
19767.63 113
19768.95 98
19770.28 95
19771.61 103
19772.94 92
19774.27 97
19775.59 95
19776.92 92
19778.25 100
19779.58 113
19780.90 108
19782.23 108
19783.56 99
19784.89 104
19786.22 123
19787.54 99
19788.87 99
19790.20 109
19791.53 123
19792.86 100
19794.18 101
19795.51 95
19796.84 112
19798.17 107
19799.50 109
19800.83 113
19802.16 106
19803.48 89
19804.81 98
19806.14 90
19807.47 111
19808.80 108
19810.13 102
19811.46 86
19812.79 95
19814.11 102
19815.44 92
19816.77 100
19818.10 92
19819.43 112
19820.76 93
19822.09 93
19823.42 98
19824.75 82
19826.08 99
19827.41 92
19828.74 104
19830.07 87
19831.39 100
19832.72 90
19834.05 84
19835.38 88
19836.71 88
19838.04 95
19839.37 91
19840.70 85
19842.03 97
19843.36 100
19844.69 91
19846.02 104
19847.35 89
19848.68 106
19850.01 94
19851.34 92
19852.67 99
19854.00 109
19855.33 98
19856.66 99
19857.99 100
19859.33 89
19860.66 90
19861.99 88
19863.32 92
19864.65 90
19865.98 121
19867.31 95
19868.64 116
19869.97 103
19871.30 117
19872.63 106
19873.96 107
19875.29 93
19876.63 111
19877.96 103
19879.29 116
19880.62 99
19881.95 84
19883.28 101
19884.61 106
19885.94 109
19887.28 98
19888.61 100
19889.94 106
19891.27 112
19892.60 96
19893.93 108
19895.26 105
19896.60 98
19897.93 100
19899.26 97
19900.59 84
19901.92 110
19903.26 107
19904.59 79
19905.92 101
19907.25 109
19908.58 124
19909.92 111
19911.25 133
19912.58 103
19913.91 92
19915.24 110
19916.58 80
19917.91 104
19919.24 111
19920.57 107
19921.91 101
19923.24 92
19924.57 75
19925.91 101
19927.24 91
19928.57 117
19929.90 114
19931.24 105
19932.57 90
19933.90 102
19935.24 108
19936.57 120
19937.90 105
19939.23 106
19940.57 100
19941.90 113
19943.23 107
19944.57 111
19945.90 109
19947.23 93
19948.57 113
19949.90 127
19951.23 122
19952.57 100
19953.90 112
19955.24 92
19956.57 103
19957.90 107
19959.24 100
19960.57 110
19961.90 87
19963.24 97
19964.57 105
19965.91 118
19967.24 93
19968.58 113
19969.91 102
19971.24 121
19972.58 96
19973.91 110
19975.25 117
19976.58 100
19977.92 99
19979.25 130
19980.58 114
19981.92 112
19983.25 126
19984.59 95
19985.92 107
19987.26 103
19988.59 122
19989.93 111
19991.26 105
19992.60 99
19993.93 116
19995.27 118
19996.60 104
19997.94 94
19999.27 105
20000.61 95
20001.94 137
20003.28 112
20004.61 110
20005.95 115
20007.28 107
20008.62 120
20009.96 91
20011.29 94
20012.63 105
20013.96 99
20015.30 107
20016.63 104
20017.97 98
20019.30 112
20020.64 115
20021.98 104
20023.31 107
20024.65 105
20025.98 106
20027.32 103
20028.66 129
20029.99 104
20031.33 106
20032.67 96
20034.00 129
20035.34 107
20036.67 111
20038.01 105
20039.35 120
20040.68 93
20042.02 88
20043.36 96
20044.69 113
20046.03 101
20047.37 97
20048.70 90
20050.04 98
20051.38 93
20052.71 93
20054.05 103
20055.39 119
20056.73 108
20058.06 90
20059.40 108
20060.74 107
20062.07 93
20063.41 97
20064.75 118
20066.09 99
20067.42 102
20068.76 101
20070.10 82
20071.44 119
20072.77 107
20074.11 90
20075.45 95
20076.79 122
20078.13 110
20079.46 106
20080.80 110
20082.14 93
20083.48 106
20084.81 113
20086.15 97
20087.49 114
20088.83 105
20090.17 92
20091.51 93
20092.84 92
20094.18 122
20095.52 90
20096.86 91
20098.20 116
20099.54 107
20100.87 110
20102.21 100
20103.55 92
20104.89 117
20106.23 99
20107.57 102
20108.91 100
20110.25 110
20111.58 111
20112.92 94
20114.26 101
20115.60 126
20116.94 106
20118.28 100
20119.62 123
20120.96 93
20122.30 99
20123.64 87
20124.98 102
20126.31 96
20127.65 105
20128.99 100
