# Supplementary material for: MALDI-TOF MS typing enables the classification of brewing yeasts of the genus Saccharomyces to major beer styles
Source: PLoS One. 2017 Aug 9;12(8):e0181694. doi: 10.1371/journal.pone.0181694 (PMC5549903; doi:10.1371/journal.pone.0181694)
Supplement: S7 File — The directory includes 90 raw files and was zipped to “.zip”; the folder has three strains with 30 spectra per strain; S1 Text explains the raw files with an example and Table 1 represents the yeast strains used within the experiment. (ZIP) [file pone.0181694.s010.zip › 19-21/30278-69-Lag-Lag-Lag-YPG-18h-E-E_2016-09-21_4_0_B6_1.dat]

1999.90 654
2000.32 651
2000.75 659
2001.17 755
2001.59 714
2002.01 756
2002.43 749
2002.86 710
2003.28 698
2003.70 687
2004.12 695
2004.54 699
2004.97 717
2005.39 712
2005.81 704
2006.23 745
2006.66 688
2007.08 674
2007.50 659
2007.92 658
2008.35 671
2008.77 695
2009.19 700
2009.61 738
2010.04 721
2010.46 708
2010.88 718
2011.31 709
2011.73 694
2012.15 648
2012.57 679
2013.00 649
2013.42 659
2013.84 637
2014.27 637
2014.69 670
2015.11 713
2015.54 744
2015.96 754
2016.38 735
2016.81 802
2017.23 760
2017.65 789
2018.08 762
2018.50 744
2018.93 808
2019.35 752
2019.77 748
2020.20 721
2020.62 708
2021.04 763
2021.47 730
2021.89 738
2022.32 744
2022.74 735
2023.17 725
2023.59 691
2024.01 684
2024.44 685
2024.86 694
2025.29 696
2025.71 669
2026.14 656
2026.56 731
2026.98 696
2027.41 638
2027.83 638
2028.26 657
2028.68 703
2029.11 741
2029.53 686
2029.96 640
2030.38 661
2030.81 656
2031.23 647
2031.66 620
2032.08 658
2032.51 688
2032.93 711
2033.36 720
2033.78 737
2034.21 680
2034.63 715
2035.06 728
2035.49 676
2035.91 723
2036.34 685
2036.76 730
2037.19 684
2037.61 700
2038.04 725
2038.47 743
2038.89 685
2039.32 629
2039.74 676
2040.17 686
2040.59 661
2041.02 632
2041.45 642
2041.87 731
2042.30 755
2042.73 644
2043.15 688
2043.58 676
2044.00 672
2044.43 642
2044.86 701
2045.28 696
2045.71 653
2046.14 707
2046.56 692
2046.99 670
2047.42 693
2047.84 645
2048.27 689
2048.70 646
2049.12 715
2049.55 690
2049.98 724
2050.40 708
2050.83 746
2051.26 708
2051.69 661
2052.11 666
2052.54 687
2052.97 682
2053.40 701
2053.82 643
2054.25 668
2054.68 697
2055.10 642
2055.53 627
2055.96 656
2056.39 623
2056.82 680
2057.24 663
2057.67 640
2058.10 727
2058.53 709
2058.95 637
2059.38 639
2059.81 684
2060.24 684
2060.67 685
2061.09 654
2061.52 676
2061.95 672
2062.38 710
2062.81 762
2063.24 773
2063.66 737
2064.09 736
2064.52 767
2064.95 755
2065.38 762
2065.81 706
2066.24 702
2066.66 747
2067.09 680
2067.52 716
2067.95 690
2068.38 686
2068.81 696
2069.24 710
2069.67 720
2070.10 670
2070.52 667
2070.95 707
2071.38 753
2071.81 686
2072.24 707
2072.67 730
2073.10 729
2073.53 744
2073.96 736
2074.39 674
2074.82 684
2075.25 774
2075.68 695
2076.11 696
2076.54 711
2076.97 809
2077.40 797
2077.83 704
2078.26 700
2078.69 748
2079.12 702
2079.55 714
2079.98 673
2080.41 645
2080.84 682
2081.27 680
2081.70 687
2082.13 717
2082.56 727
2082.99 654
2083.42 613
2083.85 666
2084.28 671
2084.71 680
2085.14 672
2085.57 774
2086.00 772
2086.43 707
2086.86 658
2087.29 677
2087.73 669
2088.16 690
2088.59 701
2089.02 711
2089.45 697
2089.88 713
2090.31 738
2090.74 708
2091.17 711
2091.61 748
2092.04 686
2092.47 742
2092.90 719
2093.33 742
2093.76 756
2094.19 749
2094.63 702
2095.06 679
2095.49 624
2095.92 585
2096.35 703
2096.78 701
2097.22 733
2097.65 758
2098.08 729
2098.51 717
2098.94 682
2099.38 686
2099.81 686
2100.24 695
2100.67 713
2101.11 683
2101.54 694
2101.97 689
2102.40 655
2102.83 724
2103.27 688
2103.70 729
2104.13 698
2104.56 748
2105.00 715
2105.43 690
2105.86 748
2106.30 738
2106.73 725
2107.16 762
2107.59 798
2108.03 843
2108.46 774
2108.89 724
2109.33 821
2109.76 784
2110.19 779
2110.63 772
2111.06 839
2111.49 781
2111.93 725
2112.36 795
2112.79 744
2113.23 722
2113.66 752
2114.09 746
2114.53 752
2114.96 709
2115.40 694
2115.83 717
2116.26 677
2116.70 731
2117.13 694
2117.56 698
2118.00 656
2118.43 668
2118.87 702
2119.30 679
2119.73 702
2120.17 700
2120.60 695
2121.04 742
2121.47 700
2121.91 716
2122.34 699
2122.78 688
2123.21 661
2123.64 715
2124.08 750
2124.51 684
2124.95 752
2125.38 786
2125.82 745
2126.25 745
2126.69 766
2127.12 769
2127.56 829
2127.99 807
2128.43 790
2128.86 776
2129.30 704
2129.73 727
2130.17 791
2130.60 793
2131.04 768
2131.47 739
2131.91 763
2132.35 792
2132.78 776
2133.22 711
2133.65 737
2134.09 743
2134.52 802
2134.96 747
2135.40 783
2135.83 796
2136.27 719
2136.70 697
2137.14 709
2137.57 764
2138.01 737
2138.45 737
2138.88 712
2139.32 731
2139.76 743
2140.19 739
2140.63 693
2141.06 757
2141.50 735
2141.94 715
2142.37 726
2142.81 760
2143.25 784
2143.68 843
2144.12 844
2144.56 803
2144.99 842
2145.43 856
2145.87 769
2146.30 794
2146.74 805
2147.18 863
2147.62 826
2148.05 889
2148.49 887
2148.93 882
2149.36 887
2149.80 796
2150.24 907
2150.68 896
2151.11 880
2151.55 877
2151.99 845
2152.43 820
2152.86 797
2153.30 818
2153.74 798
2154.18 844
2154.61 865
2155.05 805
2155.49 831
2155.93 779
2156.37 821
2156.80 826
2157.24 787
2157.68 807
2158.12 834
2158.56 857
2158.99 880
2159.43 832
2159.87 928
2160.31 938
2160.75 975
2161.19 915
2161.62 1034
2162.06 1027
2162.50 987
2162.94 954
2163.38 964
2163.82 935
2164.26 897
2164.69 873
2165.13 930
2165.57 896
2166.01 857
2166.45 884
2166.89 891
2167.33 799
2167.77 740
2168.21 731
2168.65 742
2169.08 797
2169.52 776
2169.96 758
2170.40 746
2170.84 804
2171.28 855
2171.72 819
2172.16 795
2172.60 790
2173.04 809
2173.48 863
2173.92 901
2174.36 883
2174.80 915
2175.24 949
2175.68 963
2176.12 942
2176.56 946
2177.00 912
2177.44 949
2177.88 916
2178.32 844
2178.76 926
2179.20 878
2179.64 871
2180.08 915
2180.52 870
2180.96 858
2181.40 823
2181.84 847
2182.28 857
2182.72 837
2183.16 823
2183.60 797
2184.04 796
2184.48 803
2184.93 784
2185.37 780
2185.81 789
2186.25 832
2186.69 820
2187.13 825
2187.57 833
2188.01 853
2188.45 861
2188.89 904
2189.34 874
2189.78 849
2190.22 906
2190.66 840
2191.10 822
2191.54 866
2191.98 853
2192.43 829
2192.87 856
2193.31 863
2193.75 752
2194.19 765
2194.63 819
2195.08 795
2195.52 828
2195.96 848
2196.40 907
2196.84 839
2197.29 859
2197.73 894
2198.17 801
2198.61 832
2199.06 838
2199.50 809
2199.94 878
2200.38 798
2200.82 771
2201.27 739
2201.71 796
2202.15 832
2202.59 805
2203.04 824
2203.48 826
2203.92 826
2204.37 832
2204.81 846
2205.25 798
2205.69 811
2206.14 902
2206.58 862
2207.02 843
2207.47 854
2207.91 811
2208.35 864
2208.80 865
2209.24 855
2209.68 869
2210.13 842
2210.57 805
2211.01 781
2211.46 791
2211.90 837
2212.34 791
2212.79 814
2213.23 814
2213.67 768
2214.12 786
2214.56 795
2215.01 776
2215.45 772
2215.89 814
2216.34 828
2216.78 838
2217.23 771
2217.67 754
2218.11 792
2218.56 788
2219.00 776
2219.45 771
2219.89 819
2220.34 805
2220.78 808
2221.22 838
2221.67 829
2222.11 907
2222.56 873
2223.00 878
2223.45 908
2223.89 863
2224.34 888
2224.78 914
2225.23 951
2225.67 1031
2226.12 971
2226.56 1002
2227.01 989
2227.45 960
2227.90 907
2228.34 958
2228.79 908
2229.23 928
2229.68 884
2230.12 862
2230.57 899
2231.01 919
2231.46 962
2231.90 887
2232.35 878
2232.80 885
2233.24 901
2233.69 859
2234.13 889
2234.58 877
2235.02 849
2235.47 838
2235.92 837
2236.36 829
2236.81 832
2237.25 784
2237.70 833
2238.15 832
2238.59 849
2239.04 898
2239.49 880
2239.93 866
2240.38 837
2240.82 828
2241.27 844
2241.72 825
2242.16 860
2242.61 827
2243.06 873
2243.50 809
2243.95 852
2244.40 847
2244.84 859
2245.29 872
2245.74 825
2246.19 860
2246.63 842
2247.08 875
2247.53 807
2247.97 843
2248.42 884
2248.87 834
2249.32 817
2249.76 847
2250.21 898
2250.66 858
2251.10 878
2251.55 828
2252.00 815
2252.45 795
2252.89 829
2253.34 858
2253.79 830
2254.24 876
2254.69 856
2255.13 885
2255.58 877
2256.03 882
2256.48 906
2256.93 866
2257.37 864
2257.82 843
2258.27 838
2258.72 815
2259.17 845
2259.61 849
2260.06 859
2260.51 843
2260.96 793
2261.41 843
2261.86 905
2262.31 867
2262.75 861
2263.20 889
2263.65 888
2264.10 965
2264.55 920
2265.00 865
2265.45 879
2265.90 875
2266.34 890
2266.79 898
2267.24 902
2267.69 927
2268.14 903
2268.59 906
2269.04 873
2269.49 882
2269.94 915
2270.39 906
2270.84 912
2271.29 959
2271.74 1055
2272.18 985
2272.63 990
2273.08 1040
2273.53 1122
2273.98 1182
2274.43 1118
2274.88 1154
2275.33 1285
2275.78 1237
2276.23 1286
2276.68 1307
2277.13 1269
2277.58 1309
2278.03 1315
2278.48 1192
2278.93 1198
2279.38 1122
2279.83 1143
2280.28 1038
2280.73 990
2281.19 1008
2281.64 996
2282.09 1001
2282.54 906
2282.99 889
2283.44 916
2283.89 954
2284.34 905
2284.79 872
2285.24 899
2285.69 865
2286.14 891
2286.59 935
2287.04 952
2287.50 899
2287.95 973
2288.40 1013
2288.85 1071
2289.30 1112
2289.75 1215
2290.20 1213
2290.65 1252
2291.11 1316
2291.56 1330
2292.01 1312
2292.46 1263
2292.91 1246
2293.36 1179
2293.82 1219
2294.27 1150
2294.72 1077
2295.17 1059
2295.62 1029
2296.07 1011
2296.53 967
2296.98 919
2297.43 867
2297.88 914
2298.33 901
2298.79 888
2299.24 918
2299.69 890
2300.14 926
2300.60 904
2301.05 943
2301.50 894
2301.95 959
2302.41 976
2302.86 1016
2303.31 911
2303.76 973
2304.22 1023
2304.67 985
2305.12 944
2305.57 974
2306.03 929
2306.48 989
2306.93 978
2307.39 1007
2307.84 931
2308.29 970
2308.75 1021
2309.20 1007
2309.65 980
2310.11 1044
2310.56 940
2311.01 982
2311.47 957
2311.92 941
2312.37 890
2312.83 893
2313.28 927
2313.73 886
2314.19 955
2314.64 936
2315.09 925
2315.55 953
2316.00 914
2316.46 936
2316.91 963
2317.36 980
2317.82 972
2318.27 965
2318.73 927
2319.18 977
2319.63 987
2320.09 950
2320.54 997
2321.00 979
2321.45 935
2321.91 946
2322.36 943
2322.82 951
2323.27 961
2323.72 1003
2324.18 927
2324.63 994
2325.09 977
2325.54 985
2326.00 956
2326.45 933
2326.91 947
2327.36 960
2327.82 913
2328.27 891
2328.73 881
2329.18 893
2329.64 910
2330.09 959
2330.55 882
2331.00 873
2331.46 891
2331.92 919
2332.37 911
2332.83 927
2333.28 910
2333.74 897
2334.19 870
2334.65 897
2335.10 912
2335.56 944
2336.02 924
2336.47 921
2336.93 913
2337.38 957
2337.84 942
2338.30 966
2338.75 946
2339.21 941
2339.66 885
2340.12 877
2340.58 899
2341.03 921
2341.49 943
2341.95 909
2342.40 895
2342.86 898
2343.32 883
2343.77 866
2344.23 936
2344.68 927
2345.14 846
2345.60 906
2346.06 895
2346.51 903
2346.97 870
2347.43 859
2347.88 843
2348.34 885
2348.80 865
2349.25 849
2349.71 808
2350.17 889
2350.63 883
2351.08 855
2351.54 877
2352.00 955
2352.46 927
2352.91 850
2353.37 879
2353.83 873
2354.29 867
2354.74 945
2355.20 947
2355.66 951
2356.12 968
2356.57 962
2357.03 981
2357.49 913
2357.95 912
2358.41 909
2358.86 906
2359.32 905
2359.78 956
2360.24 929
2360.70 942
2361.15 1011
2361.61 1043
2362.07 993
2362.53 953
2362.99 1008
2363.45 1013
2363.91 1012
2364.36 1010
2364.82 1041
2365.28 1070
2365.74 1083
2366.20 1049
2366.66 966
2367.12 991
2367.57 976
2368.03 971
2368.49 1063
2368.95 960
2369.41 946
2369.87 946
2370.33 975
2370.79 880
2371.25 903
2371.71 958
2372.17 1019
2372.63 1067
2373.09 1051
2373.54 1029
2374.00 1099
2374.46 1083
2374.92 1055
2375.38 1046
2375.84 1064
2376.30 1117
2376.76 1105
2377.22 1118
2377.68 1142
2378.14 1068
2378.60 1023
2379.06 1068
2379.52 1071
2379.98 1050
2380.44 1079
2380.90 1084
2381.36 1093
2381.82 1061
2382.28 1051
2382.74 1023
2383.20 1011
2383.66 982
2384.12 915
2384.59 938
2385.05 1034
2385.51 972
2385.97 930
2386.43 904
2386.89 907
2387.35 942
2387.81 881
2388.27 904
2388.73 908
2389.19 972
2389.65 993
2390.12 1005
2390.58 989
2391.04 968
2391.50 1028
2391.96 1001
2392.42 1012
2392.88 1037
2393.34 1072
2393.81 1035
2394.27 1058
2394.73 1064
2395.19 1048
2395.65 1018
2396.11 1013
2396.57 1024
2397.04 974
2397.50 1025
2397.96 1088
2398.42 1055
2398.88 990
2399.35 1042
2399.81 1078
2400.27 1114
2400.73 1033
2401.19 1015
2401.66 1044
2402.12 1006
2402.58 966
2403.04 1013
2403.51 1021
2403.97 930
2404.43 953
2404.89 923
2405.36 933
2405.82 901
2406.28 954
2406.74 944
2407.21 926
2407.67 912
2408.13 967
2408.59 992
2409.06 940
2409.52 937
2409.98 912
2410.45 959
2410.91 1021
2411.37 937
2411.84 949
2412.30 967
2412.76 923
2413.23 979
2413.69 956
2414.15 940
2414.62 973
2415.08 994
2415.54 1040
2416.01 1060
2416.47 1124
2416.93 1084
2417.40 1103
2417.86 1196
2418.32 1285
2418.79 1246
2419.25 1322
2419.72 1384
2420.18 1392
2420.64 1387
2421.11 1327
2421.57 1318
2422.04 1285
2422.50 1256
2422.96 1169
2423.43 1067
2423.89 1082
2424.36 1066
2424.82 1041
2425.29 1006
2425.75 1068
2426.22 1031
2426.68 994
2427.15 1039
2427.61 996
2428.07 965
2428.54 1002
2429.00 946
2429.47 995
2429.93 1004
2430.40 1022
2430.86 964
2431.33 962
2431.79 1007
2432.26 1008
2432.72 1019
2433.19 1013
2433.65 1034
2434.12 1055
2434.59 1122
2435.05 1086
2435.52 1045
2435.98 1065
2436.45 1041
2436.91 1016
2437.38 1036
2437.84 1038
2438.31 995
2438.78 958
2439.24 1042
2439.71 1048
2440.17 970
2440.64 1006
2441.10 1034
2441.57 1034
2442.04 954
2442.50 1000
2442.97 957
2443.44 968
2443.90 993
2444.37 964
2444.83 954
2445.30 962
2445.77 1001
2446.23 930
2446.70 922
2447.17 937
2447.63 1005
2448.10 1026
2448.57 979
2449.03 927
2449.50 1007
2449.97 1007
2450.43 1084
2450.90 1080
2451.37 1093
2451.83 1032
2452.30 1045
2452.77 1057
2453.24 1066
2453.70 1085
2454.17 1033
2454.64 983
2455.10 1026
2455.57 989
2456.04 1007
2456.51 979
2456.97 1024
2457.44 996
2457.91 978
2458.38 1001
2458.84 975
2459.31 927
2459.78 951
2460.25 1016
2460.72 964
2461.18 1002
2461.65 941
2462.12 962
2462.59 947
2463.06 960
2463.52 975
2463.99 992
2464.46 1043
2464.93 991
2465.40 1029
2465.86 1049
2466.33 1014
2466.80 1086
2467.27 1099
2467.74 1056
2468.21 1039
2468.68 1017
2469.14 1059
2469.61 1057
2470.08 1036
2470.55 1074
2471.02 1129
2471.49 998
2471.96 981
2472.43 969
2472.90 1025
2473.36 1063
2473.83 987
2474.30 1043
2474.77 1016
2475.24 1022
2475.71 982
2476.18 1001
2476.65 1042
2477.12 982
2477.59 976
2478.06 999
2478.53 972
2479.00 974
2479.47 1008
2479.94 988
2480.41 957
2480.87 1005
2481.34 977
2481.81 940
2482.28 907
2482.75 888
2483.22 884
2483.69 877
2484.16 913
2484.63 949
2485.10 999
2485.57 951
2486.05 929
2486.52 962
2486.99 1000
2487.46 956
2487.93 1010
2488.40 1037
2488.87 1019
2489.34 997
2489.81 1052
2490.28 1038
2490.75 1036
2491.22 1052
2491.69 1012
2492.16 1014
2492.63 1055
2493.10 1136
2493.58 1073
2494.05 1029
2494.52 1023
2494.99 1009
2495.46 1018
2495.93 1034
2496.40 1006
2496.87 1046
2497.34 1006
2497.82 986
2498.29 929
2498.76 914
2499.23 926
2499.70 896
2500.17 967
2500.64 901
2501.12 946
2501.59 943
2502.06 939
2502.53 937
2503.00 952
2503.48 937
2503.95 891
2504.42 944
2504.89 985
2505.36 1006
2505.84 983
2506.31 983
2506.78 1008
2507.25 1010
2507.72 1036
2508.20 992
2508.67 1013
2509.14 978
2509.61 1018
2510.09 1061
2510.56 1018
2511.03 1029
2511.50 1003
2511.98 1034
2512.45 1012
2512.92 1022
2513.40 1079
2513.87 1060
2514.34 985
2514.81 1001
2515.29 1002
2515.76 1024
2516.23 1046
2516.71 1031
2517.18 1016
2517.65 971
2518.13 958
2518.60 987
2519.07 964
2519.55 996
2520.02 961
2520.49 984
2520.97 994
2521.44 982
2521.91 912
2522.39 939
2522.86 969
2523.34 1007
2523.81 942
2524.28 963
2524.76 986
2525.23 1002
2525.70 947
2526.18 951
2526.65 992
2527.13 966
2527.60 932
2528.08 937
2528.55 921
2529.02 977
2529.50 922
2529.97 927
2530.45 948
2530.92 989
2531.40 981
2531.87 983
2532.34 947
2532.82 927
2533.29 976
2533.77 961
2534.24 953
2534.72 958
2535.19 960
2535.67 954
2536.14 1008
2536.62 1078
2537.09 1053
2537.57 1006
2538.04 980
2538.52 989
2538.99 1047
2539.47 1074
2539.94 1080
2540.42 1030
2540.90 1007
2541.37 967
2541.85 944
2542.32 938
2542.80 961
2543.27 969
2543.75 1025
2544.22 1032
2544.70 1042
2545.18 1086
2545.65 1056
2546.13 1064
2546.60 1106
2547.08 1189
2547.56 1175
2548.03 1219
2548.51 1239
2548.98 1190
2549.46 1141
2549.94 1218
2550.41 1201
2550.89 1155
2551.37 1137
2551.84 1186
2552.32 1148
2552.80 1099
2553.27 1100
2553.75 1145
2554.23 1089
2554.70 1135
2555.18 1074
2555.66 1074
2556.13 1071
2556.61 1085
2557.09 1062
2557.56 1077
2558.04 1085
2558.52 1116
2558.99 1140
2559.47 1079
2559.95 1068
2560.43 1015
2560.90 1091
2561.38 1090
2561.86 1042
2562.33 1123
2562.81 1037
2563.29 1012
2563.77 1027
2564.25 1040
2564.72 1042
2565.20 1038
2565.68 1011
2566.16 1061
2566.63 1014
2567.11 1100
2567.59 1029
2568.07 1056
2568.55 1040
2569.02 1012
2569.50 1025
2569.98 1059
2570.46 1017
2570.94 1019
2571.41 1004
2571.89 941
2572.37 1028
2572.85 1023
2573.33 1000
2573.81 933
2574.28 1037
2574.76 990
2575.24 967
2575.72 999
2576.20 1026
2576.68 1105
2577.16 1065
2577.64 1044
2578.11 1078
2578.59 1082
2579.07 1031
2579.55 1030
2580.03 1030
2580.51 1076
2580.99 1102
2581.47 1094
2581.95 1106
2582.43 1049
2582.91 1060
2583.39 1035
2583.86 1024
2584.34 1066
2584.82 1048
2585.30 1076
2585.78 1007
2586.26 1011
2586.74 1017
2587.22 1028
2587.70 1009
2588.18 1039
2588.66 1043
2589.14 1051
2589.62 1025
2590.10 989
2590.58 1019
2591.06 1077
2591.54 1074
2592.02 1059
2592.50 1042
2592.98 1040
2593.46 1088
2593.94 1030
2594.42 1050
2594.90 1055
2595.38 1042
2595.86 1063
2596.35 1096
2596.83 1023
2597.31 1024
2597.79 992
2598.27 1073
2598.75 1057
2599.23 1009
2599.71 1071
2600.19 1055
2600.67 1023
2601.15 1042
2601.63 1047
2602.12 1053
2602.60 1078
2603.08 1113
2603.56 1053
2604.04 1035
2604.52 988
2605.00 1030
2605.48 1049
2605.97 1055
2606.45 1108
2606.93 1047
2607.41 1051
2607.89 996
2608.37 1024
2608.86 1029
2609.34 1119
2609.82 1069
2610.30 1094
2610.78 1032
2611.26 1019
2611.75 1027
2612.23 1066
2612.71 988
2613.19 1058
2613.68 1082
2614.16 1009
2614.64 1054
2615.12 1071
2615.60 1060
2616.09 1040
2616.57 1044
2617.05 1079
2617.53 1130
2618.02 1124
2618.50 1107
2618.98 1122
2619.46 1136
2619.95 1135
2620.43 1168
2620.91 1136
2621.40 1205
2621.88 1211
2622.36 1183
2622.85 1184
2623.33 1259
2623.81 1234
2624.29 1146
2624.78 1201
2625.26 1164
2625.74 1139
2626.23 1178
2626.71 1176
2627.19 1158
2627.68 1117
2628.16 1089
2628.64 1141
2629.13 1039
2629.61 1031
2630.10 1112
2630.58 1132
2631.06 1096
2631.55 1174
2632.03 1127
2632.51 1127
2633.00 1102
2633.48 1118
2633.97 1131
2634.45 1135
2634.94 1148
2635.42 1150
2635.90 1156
2636.39 1176
2636.87 1193
2637.36 1137
2637.84 1156
2638.33 1158
2638.81 1121
2639.29 1108
2639.78 1062
2640.26 1063
2640.75 1107
2641.23 1097
2641.72 1054
2642.20 1076
2642.69 1101
2643.17 1089
2643.66 1020
2644.14 1021
2644.63 1073
2645.11 1050
2645.60 1103
2646.08 1115
2646.57 1045
2647.05 1069
2647.54 1094
2648.02 1067
2648.51 1069
2648.99 1121
2649.48 1130
2649.97 1093
2650.45 1131
2650.94 1119
2651.42 1091
2651.91 1131
2652.39 1128
2652.88 1118
2653.37 1073
2653.85 1091
2654.34 1060
2654.82 1116
2655.31 1112
2655.80 1050
2656.28 1065
2656.77 1081
2657.25 1027
2657.74 1039
2658.23 1048
2658.71 1073
2659.20 1065
2659.69 1107
2660.17 1078
2660.66 1065
2661.14 1097
2661.63 1037
2662.12 1023
2662.60 1058
2663.09 1075
2663.58 1122
2664.06 1074
2664.55 1068
2665.04 1124
2665.53 1155
2666.01 1178
2666.50 1112
2666.99 1158
2667.47 1109
2667.96 1097
2668.45 1136
2668.94 1112
2669.42 1090
2669.91 1154
2670.40 1106
2670.88 1138
2671.37 1153
2671.86 1155
2672.35 1093
2672.83 1135
2673.32 1160
2673.81 1126
2674.30 1142
2674.79 1235
2675.27 1240
2675.76 1255
2676.25 1331
2676.74 1250
2677.23 1196
2677.71 1202
2678.20 1202
2678.69 1192
2679.18 1203
2679.67 1139
2680.15 1145
2680.64 1118
2681.13 1131
2681.62 1034
2682.11 1051
2682.60 1033
2683.08 1047
2683.57 1060
2684.06 1059
2684.55 1080
2685.04 1057
2685.53 1081
2686.02 1052
2686.51 1076
2686.99 1034
2687.48 1052
2687.97 1133
2688.46 1093
2688.95 1033
2689.44 1045
2689.93 1113
2690.42 1120
2690.91 1135
2691.40 1104
2691.89 1167
2692.38 1233
2692.87 1141
2693.35 1137
2693.84 1209
2694.33 1138
2694.82 1203
2695.31 1167
2695.80 1177
2696.29 1177
2696.78 1197
2697.27 1190
2697.76 1225
2698.25 1176
2698.74 1121
2699.23 1111
2699.72 1069
2700.21 1094
2700.70 1104
2701.19 1042
2701.68 1042
2702.17 1085
2702.66 1042
2703.15 1018
2703.64 994
2704.13 1086
2704.62 1052
2705.12 1038
2705.61 1045
2706.10 1060
2706.59 1065
2707.08 1021
2707.57 1024
2708.06 1040
2708.55 1047
2709.04 1060
2709.53 1135
2710.02 1076
2710.51 1100
2711.01 1157
2711.50 1129
2711.99 1127
2712.48 1151
2712.97 1193
2713.46 1142
2713.95 1098
2714.44 1093
2714.94 1112
2715.43 1107
2715.92 1103
2716.41 1022
2716.90 1027
2717.39 1035
2717.89 1020
2718.38 1041
2718.87 1002
2719.36 1040
2719.85 1038
2720.34 991
2720.84 960
2721.33 1005
2721.82 1045
2722.31 1036
2722.80 1065
2723.30 1129
2723.79 1061
2724.28 1049
2724.77 1013
2725.27 1063
2725.76 1087
2726.25 1085
2726.74 1082
2727.24 1085
2727.73 1095
2728.22 1026
2728.71 1090
2729.21 1031
2729.70 993
2730.19 1025
2730.69 1089
2731.18 1089
2731.67 1171
2732.16 1129
2732.66 1110
2733.15 1147
2733.64 1126
2734.14 1131
2734.63 1158
2735.12 1193
2735.62 1180
2736.11 1172
2736.60 1158
2737.10 1162
2737.59 1147
2738.08 1203
2738.58 1203
2739.07 1219
2739.56 1185
2740.06 1196
2740.55 1169
2741.05 1152
2741.54 1175
2742.03 1144
2742.53 1120
2743.02 1095
2743.52 1105
2744.01 1062
2744.50 1060
2745.00 1106
2745.49 1099
2745.99 1092
2746.48 1047
2746.97 1030
2747.47 1107
2747.96 1173
2748.46 1139
2748.95 1100
2749.45 1122
2749.94 1120
2750.44 1117
2750.93 1139
2751.43 1147
2751.92 1131
2752.42 1133
2752.91 1139
2753.41 1165
2753.90 1163
2754.40 1095
2754.89 1131
2755.39 1210
2755.88 1098
2756.38 1048
2756.87 1129
2757.37 1163
2757.86 1053
2758.36 1061
2758.85 1152
2759.35 1122
2759.84 1147
2760.34 1081
2760.83 1084
2761.33 1166
2761.83 1154
2762.32 1171
2762.82 1111
2763.31 1187
2763.81 1222
2764.30 1172
2764.80 1137
2765.30 1145
2765.79 1189
2766.29 1219
2766.78 1157
2767.28 1186
2767.78 1139
2768.27 1175
2768.77 1140
2769.27 1106
2769.76 1115
2770.26 1162
2770.76 1158
2771.25 1146
2771.75 1105
2772.24 1123
2772.74 1140
2773.24 1119
2773.73 1114
2774.23 1117
2774.73 1110
2775.23 1122
2775.72 1115
2776.22 1103
2776.72 1135
2777.21 1126
2777.71 1112
2778.21 1130
2778.70 1073
2779.20 1031
2779.70 1043
2780.20 1107
2780.69 1102
2781.19 1095
2781.69 1133
2782.19 1149
2782.68 1148
2783.18 1133
2783.68 1133
2784.18 1132
2784.67 1224
2785.17 1238
2785.67 1172
2786.17 1189
2786.67 1137
2787.16 1140
2787.66 1191
2788.16 1199
2788.66 1176
2789.16 1165
2789.65 1239
2790.15 1151
2790.65 1109
2791.15 1078
2791.65 1084
2792.15 1054
2792.64 1084
2793.14 1065
2793.64 1088
2794.14 1055
2794.64 1101
2795.14 1053
2795.64 1063
2796.13 1094
2796.63 1065
2797.13 1042
2797.63 1056
2798.13 1146
2798.63 1171
2799.13 1169
2799.63 1132
2800.13 1087
2800.62 1087
2801.12 1101
2801.62 1078
2802.12 1077
2802.62 1104
2803.12 1127
2803.62 1135
2804.12 1116
2804.62 1163
2805.12 1174
2805.62 1104
2806.12 1167
2806.62 1175
2807.12 1189
2807.62 1217
2808.12 1153
2808.62 1150
2809.12 1198
2809.62 1169
2810.12 1137
2810.62 1153
2811.12 1155
2811.62 1131
2812.12 1115
2812.62 1175
2813.12 1081
2813.62 1120
2814.12 1135
2814.62 1207
2815.12 1156
2815.62 1153
2816.12 1092
2816.62 1073
2817.12 1093
2817.62 1091
2818.12 1034
2818.62 1080
2819.12 1020
2819.63 1004
2820.13 1050
2820.63 1076
2821.13 1018
2821.63 1045
2822.13 1066
2822.63 1032
2823.13 999
2823.63 988
2824.13 998
2824.64 1032
2825.14 1048
2825.64 1092
2826.14 1052
2826.64 1081
2827.14 1076
2827.64 1051
2828.15 1013
2828.65 1052
2829.15 1026
2829.65 991
2830.15 1040
2830.65 1045
2831.16 1045
2831.66 1019
2832.16 925
2832.66 1074
2833.16 1051
2833.67 1083
2834.17 1087
2834.67 1019
2835.17 1087
2835.68 1122
2836.18 1068
2836.68 1067
2837.18 1052
2837.68 1044
2838.19 1081
2838.69 1144
2839.19 1115
2839.70 1124
2840.20 1078
2840.70 1089
2841.20 1138
2841.71 1114
2842.21 1062
2842.71 1127
2843.21 1105
2843.72 1030
2844.22 1024
2844.72 1046
2845.23 1075
2845.73 1018
2846.23 1017
2846.74 1025
2847.24 1062
2847.74 1034
2848.25 1040
2848.75 1025
2849.25 1048
2849.76 1126
2850.26 1092
2850.76 993
2851.27 1137
2851.77 1069
2852.28 1074
2852.78 1057
2853.28 1027
2853.79 1051
2854.29 1063
2854.79 1091
2855.30 1071
2855.80 1112
2856.31 1108
2856.81 1036
2857.31 1092
2857.82 1103
2858.32 1068
2858.83 1092
2859.33 1079
2859.84 1110
2860.34 1050
2860.85 1083
2861.35 1087
2861.85 1073
2862.36 1122
2862.86 1082
2863.37 1051
2863.87 1086
2864.38 1102
2864.88 1117
2865.39 1083
2865.89 1077
2866.40 1142
2866.90 1099
2867.41 1143
2867.91 1160
2868.42 1132
2868.92 1169
2869.43 1178
2869.93 1144
2870.44 1136
2870.94 1189
2871.45 1172
2871.96 1149
2872.46 1148
2872.97 1162
2873.47 1150
2873.98 1159
2874.48 1175
2874.99 1235
2875.49 1172
2876.00 1252
2876.51 1223
2877.01 1212
2877.52 1203
2878.02 1173
2878.53 1224
2879.04 1168
2879.54 1189
2880.05 1204
2880.55 1163
2881.06 1106
2881.57 1127
2882.07 1132
2882.58 1112
2883.09 1063
2883.59 1048
2884.10 1118
2884.61 1077
2885.11 1085
2885.62 1108
2886.13 1106
2886.63 1076
2887.14 1049
2887.65 1082
2888.15 1108
2888.66 1073
2889.17 1114
2889.67 1105
2890.18 1081
2890.69 1117
2891.20 1109
2891.70 1107
2892.21 1158
2892.72 1168
2893.22 1093
2893.73 1205
2894.24 1172
2894.75 1253
2895.25 1231
2895.76 1096
2896.27 1091
2896.78 1140
2897.29 1149
2897.79 1162
2898.30 1169
2898.81 1189
2899.32 1245
2899.82 1163
2900.33 1175
2900.84 1204
2901.35 1164
2901.86 1181
2902.36 1174
2902.87 1198
2903.38 1206
2903.89 1211
2904.40 1276
2904.91 1221
2905.41 1200
2905.92 1135
2906.43 1125
2906.94 1136
2907.45 1115
2907.96 1088
2908.47 1128
2908.97 1167
2909.48 1159
2909.99 1060
2910.50 1055
2911.01 1068
2911.52 1088
2912.03 1113
2912.54 1088
2913.05 1078
2913.55 1109
2914.06 1120
2914.57 1151
2915.08 1134
2915.59 1110
2916.10 1106
2916.61 1193
2917.12 1229
2917.63 1194
2918.14 1107
2918.65 1125
2919.16 1138
2919.67 1194
2920.18 1139
2920.69 1212
2921.20 1199
2921.71 1176
2922.22 1175
2922.73 1131
2923.24 1133
2923.75 1157
2924.26 1186
2924.77 1177
2925.28 1129
2925.79 1122
2926.30 1117
2926.81 1182
2927.32 1211
2927.83 1137
2928.34 1194
2928.85 1181
2929.36 1146
2929.87 1138
2930.38 1169
2930.89 1114
2931.40 1124
2931.91 1125
2932.42 1123
2932.93 1173
2933.45 1172
2933.96 1203
2934.47 1203
2934.98 1175
2935.49 1148
2936.00 1207
2936.51 1275
2937.02 1232
2937.53 1280
2938.04 1307
2938.56 1336
2939.07 1361
2939.58 1366
2940.09 1366
2940.60 1328
2941.11 1342
2941.62 1301
2942.14 1343
2942.65 1335
2943.16 1326
2943.67 1250
2944.18 1305
2944.70 1310
2945.21 1227
2945.72 1282
2946.23 1259
2946.74 1239
2947.26 1206
2947.77 1270
2948.28 1299
2948.79 1220
2949.30 1284
2949.82 1269
2950.33 1225
2950.84 1229
2951.35 1174
2951.87 1179
2952.38 1235
2952.89 1204
2953.40 1120
2953.92 1105
2954.43 1110
2954.94 1130
2955.45 1175
2955.97 1118
2956.48 1124
2956.99 1109
2957.51 1077
2958.02 1130
2958.53 1184
2959.04 1162
2959.56 1118
2960.07 1190
2960.58 1201
2961.10 1210
2961.61 1170
2962.12 1089
2962.64 1133
2963.15 1158
2963.66 1219
2964.18 1200
2964.69 1225
2965.21 1201
2965.72 1170
2966.23 1189
2966.75 1180
2967.26 1163
2967.77 1136
2968.29 1121
2968.80 1172
2969.32 1141
2969.83 1114
2970.34 1138
2970.86 1187
2971.37 1204
2971.89 1216
2972.40 1270
2972.91 1236
2973.43 1258
2973.94 1291
2974.46 1336
2974.97 1330
2975.49 1320
2976.00 1283
2976.52 1313
2977.03 1338
2977.55 1298
2978.06 1269
2978.57 1216
2979.09 1204
2979.60 1210
2980.12 1235
2980.63 1229
2981.15 1224
2981.66 1172
2982.18 1211
2982.69 1177
2983.21 1168
2983.73 1238
2984.24 1242
2984.76 1235
2985.27 1239
2985.79 1219
2986.30 1199
2986.82 1235
2987.33 1267
2987.85 1358
2988.36 1327
2988.88 1327
2989.40 1293
2989.91 1304
2990.43 1327
2990.94 1280
2991.46 1260
2991.97 1339
2992.49 1298
2993.01 1339
2993.52 1374
2994.04 1336
2994.55 1311
2995.07 1363
2995.59 1389
2996.10 1374
2996.62 1352
2997.14 1347
2997.65 1291
2998.17 1291
2998.69 1318
2999.20 1360
2999.72 1288
3000.24 1331
3000.75 1380
3001.27 1395
3001.79 1422
3002.30 1470
3002.82 1576
3003.34 1636
3003.85 1678
3004.37 1753
3004.89 1780
3005.40 1861
3005.92 1878
3006.44 1885
3006.96 1823
3007.47 1765
3007.99 1671
3008.51 1536
3009.03 1451
3009.54 1340
3010.06 1338
3010.58 1301
3011.10 1295
3011.61 1251
3012.13 1262
3012.65 1227
3013.17 1214
3013.68 1240
3014.20 1285
3014.72 1204
3015.24 1212
3015.76 1215
3016.27 1188
3016.79 1250
3017.31 1288
3017.83 1243
3018.35 1221
3018.86 1203
3019.38 1141
3019.90 1218
3020.42 1367
3020.94 1387
3021.46 1250
3021.97 1220
3022.49 1248
3023.01 1253
3023.53 1234
3024.05 1179
3024.57 1215
3025.09 1230
3025.61 1188
3026.12 1180
3026.64 1229
3027.16 1205
3027.68 1203
3028.20 1202
3028.72 1156
3029.24 1178
3029.76 1173
3030.28 1144
3030.80 1245
3031.32 1220
3031.84 1244
3032.35 1202
3032.87 1250
3033.39 1280
3033.91 1281
3034.43 1213
3034.95 1182
3035.47 1301
3035.99 1312
3036.51 1289
3037.03 1267
3037.55 1268
3038.07 1239
3038.59 1300
3039.11 1260
3039.63 1203
3040.15 1194
3040.67 1199
3041.19 1266
3041.71 1235
3042.23 1184
3042.75 1170
3043.27 1235
3043.79 1143
3044.31 1108
3044.83 1193
3045.35 1172
3045.87 1194
3046.40 1229
3046.92 1237
3047.44 1125
3047.96 1166
3048.48 1200
3049.00 1245
3049.52 1162
3050.04 1153
3050.56 1210
3051.08 1187
3051.60 1177
3052.12 1170
3052.65 1162
3053.17 1198
3053.69 1162
3054.21 1141
3054.73 1126
3055.25 1197
3055.77 1134
3056.30 1173
3056.82 1153
3057.34 1162
3057.86 1185
3058.38 1213
3058.90 1209
3059.42 1228
3059.95 1269
3060.47 1203
3060.99 1218
3061.51 1253
3062.03 1337
3062.56 1308
3063.08 1324
3063.60 1245
3064.12 1280
3064.64 1293
3065.17 1281
3065.69 1317
3066.21 1286
3066.73 1273
3067.26 1272
3067.78 1289
3068.30 1255
3068.82 1266
3069.35 1198
3069.87 1203
3070.39 1175
3070.91 1183
3071.44 1174
3071.96 1205
3072.48 1224
3073.01 1262
3073.53 1248
3074.05 1224
3074.57 1163
3075.10 1185
3075.62 1260
3076.14 1312
3076.67 1268
3077.19 1306
3077.71 1280
3078.24 1326
3078.76 1383
3079.28 1395
3079.81 1331
3080.33 1433
3080.85 1423
3081.38 1433
3081.90 1437
3082.42 1448
3082.95 1428
3083.47 1403
3084.00 1428
3084.52 1426
3085.04 1461
3085.57 1409
3086.09 1433
3086.62 1408
3087.14 1497
3087.66 1564
3088.19 1560
3088.71 1483
3089.24 1504
3089.76 1583
3090.29 1561
3090.81 1591
3091.33 1651
3091.86 1506
3092.38 1564
3092.91 1562
3093.43 1475
3093.96 1468
3094.48 1446
3095.01 1485
3095.53 1502
3096.06 1426
3096.58 1390
3097.11 1425
3097.63 1384
3098.16 1433
3098.68 1526
3099.21 1548
3099.73 1540
3100.26 1611
3100.78 1796
3101.31 1762
3101.83 1859
3102.36 1961
3102.88 2129
3103.41 2054
3103.93 2049
3104.46 2098
3104.99 2034
3105.51 1995
3106.04 1895
3106.56 1772
3107.09 1606
3107.61 1524
3108.14 1503
3108.67 1467
3109.19 1400
3109.72 1386
3110.24 1406
3110.77 1344
3111.30 1334
3111.82 1351
3112.35 1360
3112.87 1346
3113.40 1333
3113.93 1353
3114.45 1347
3114.98 1287
3115.51 1206
3116.03 1321
3116.56 1305
3117.09 1306
3117.61 1278
3118.14 1304
3118.67 1254
3119.19 1235
3119.72 1315
3120.25 1347
3120.77 1327
3121.30 1319
3121.83 1340
3122.35 1324
3122.88 1381
3123.41 1355
3123.94 1340
3124.46 1281
3124.99 1322
3125.52 1321
3126.05 1373
3126.57 1411
3127.10 1412
3127.63 1369
3128.16 1283
3128.68 1332
3129.21 1334
3129.74 1334
3130.27 1323
3130.79 1284
3131.32 1346
3131.85 1278
3132.38 1317
3132.91 1288
3133.43 1318
3133.96 1296
3134.49 1230
3135.02 1275
3135.55 1343
3136.07 1269
3136.60 1267
3137.13 1328
3137.66 1321
3138.19 1280
3138.72 1226
3139.24 1161
3139.77 1184
3140.30 1134
3140.83 1175
3141.36 1164
3141.89 1183
3142.42 1149
3142.95 1146
3143.47 1265
3144.00 1218
3144.53 1205
3145.06 1216
3145.59 1264
3146.12 1275
3146.65 1242
3147.18 1250
3147.71 1230
3148.24 1210
3148.76 1273
3149.29 1308
3149.82 1234
3150.35 1250
3150.88 1242
3151.41 1268
3151.94 1241
3152.47 1289
3153.00 1309
3153.53 1285
3154.06 1238
3154.59 1263
3155.12 1310
3155.65 1286
3156.18 1268
3156.71 1293
3157.24 1255
3157.77 1316
3158.30 1317
3158.83 1343
3159.36 1402
3159.89 1360
3160.42 1326
3160.95 1302
3161.48 1332
3162.01 1379
3162.54 1308
3163.07 1255
3163.60 1300
3164.13 1267
3164.66 1210
3165.20 1192
3165.73 1260
3166.26 1281
3166.79 1256
3167.32 1197
3167.85 1199
3168.38 1217
3168.91 1187
3169.44 1230
3169.97 1170
3170.50 1212
3171.04 1280
3171.57 1274
3172.10 1254
3172.63 1282
3173.16 1343
3173.69 1262
3174.22 1278
3174.75 1308
3175.29 1399
3175.82 1331
3176.35 1304
3176.88 1226
3177.41 1263
3177.94 1263
3178.48 1247
3179.01 1205
3179.54 1230
3180.07 1243
3180.60 1253
3181.14 1283
3181.67 1251
3182.20 1210
3182.73 1226
3183.26 1212
3183.80 1191
3184.33 1207
3184.86 1269
3185.39 1212
3185.93 1155
3186.46 1218
3186.99 1188
3187.52 1227
3188.06 1167
3188.59 1175
3189.12 1243
3189.65 1210
3190.19 1269
3190.72 1333
3191.25 1365
3191.79 1321
3192.32 1322
3192.85 1255
3193.38 1260
3193.92 1327
3194.45 1272
3194.98 1304
3195.52 1247
3196.05 1307
3196.58 1261
3197.12 1198
3197.65 1203
3198.18 1271
3198.72 1240
3199.25 1265
3199.78 1225
3200.32 1223
3200.85 1250
3201.39 1308
3201.92 1270
3202.45 1209
3202.99 1202
3203.52 1217
3204.05 1237
3204.59 1211
3205.12 1246
3205.66 1227
3206.19 1335
3206.72 1293
3207.26 1348
3207.79 1353
3208.33 1388
3208.86 1502
3209.40 1475
3209.93 1490
3210.47 1514
3211.00 1588
3211.53 1654
3212.07 1514
3212.60 1508
3213.14 1507
3213.67 1511
3214.21 1500
3214.74 1474
3215.28 1442
3215.81 1376
3216.35 1334
3216.88 1309
3217.42 1333
3217.95 1343
3218.49 1347
3219.02 1373
3219.56 1333
3220.09 1393
3220.63 1382
3221.16 1417
3221.70 1508
3222.23 1464
3222.77 1539
3223.31 1481
3223.84 1469
3224.38 1530
3224.91 1565
3225.45 1505
3225.98 1513
3226.52 1457
3227.06 1429
3227.59 1465
3228.13 1455
3228.66 1381
3229.20 1362
3229.74 1381
3230.27 1360
3230.81 1416
3231.34 1344
3231.88 1340
3232.42 1420
3232.95 1419
3233.49 1443
3234.03 1408
3234.56 1472
3235.10 1399
3235.64 1420
3236.17 1383
3236.71 1360
3237.25 1386
3237.78 1367
3238.32 1263
3238.86 1341
3239.39 1273
3239.93 1312
3240.47 1307
3241.00 1321
3241.54 1294
3242.08 1360
3242.61 1393
3243.15 1308
3243.69 1333
3244.23 1264
3244.76 1334
3245.30 1399
3245.84 1331
3246.38 1349
3246.91 1369
3247.45 1341
3247.99 1374
3248.53 1384
3249.06 1476
3249.60 1490
3250.14 1509
3250.68 1550
3251.21 1546
3251.75 1623
3252.29 1717
3252.83 1720
3253.37 1790
3253.90 1761
3254.44 1795
3254.98 1761
3255.52 1763
3256.06 1690
3256.60 1650
3257.13 1602
3257.67 1588
3258.21 1514
3258.75 1596
3259.29 1593
3259.83 1515
3260.36 1481
3260.90 1657
3261.44 1735
3261.98 1775
3262.52 1707
3263.06 1711
3263.60 1778
3264.14 1890
3264.68 1864
3265.21 1792
3265.75 1848
3266.29 1936
3266.83 1866
3267.37 1870
3267.91 1839
3268.45 1729
3268.99 1679
3269.53 1566
3270.07 1573
3270.61 1536
3271.15 1550
3271.69 1453
3272.23 1449
3272.76 1491
3273.30 1485
3273.84 1464
3274.38 1422
3274.92 1471
3275.46 1524
3276.00 1459
3276.54 1449
3277.08 1469
3277.62 1465
3278.16 1604
3278.70 1583
3279.24 1594
3279.78 1596
3280.32 1603
3280.86 1564
3281.41 1513
3281.95 1492
3282.49 1507
3283.03 1475
3283.57 1434
3284.11 1477
3284.65 1481
3285.19 1490
3285.73 1509
3286.27 1516
3286.81 1466
3287.35 1394
3287.89 1454
3288.43 1459
3288.97 1457
3289.52 1446
3290.06 1508
3290.60 1570
3291.14 1587
3291.68 1605
3292.22 1669
3292.76 1594
3293.30 1746
3293.85 1778
3294.39 1644
3294.93 1663
3295.47 1746
3296.01 1748
3296.55 1719
3297.09 1736
3297.64 1625
3298.18 1683
3298.72 1525
3299.26 1545
3299.80 1547
3300.34 1514
3300.89 1527
3301.43 1418
3301.97 1478
3302.51 1463
3303.06 1503
3303.60 1412
3304.14 1420
3304.68 1418
3305.22 1362
3305.77 1430
3306.31 1414
3306.85 1390
3307.39 1433
3307.94 1436
3308.48 1484
3309.02 1419
3309.56 1438
3310.11 1482
3310.65 1505
3311.19 1477
3311.74 1420
3312.28 1428
3312.82 1410
3313.36 1407
3313.91 1406
3314.45 1457
3314.99 1363
3315.54 1438
3316.08 1411
3316.62 1463
3317.17 1459
3317.71 1502
3318.25 1513
3318.80 1506
3319.34 1425
3319.88 1537
3320.43 1585
3320.97 1481
3321.51 1457
3322.06 1500
3322.60 1524
3323.14 1452
3323.69 1406
3324.23 1364
3324.78 1398
3325.32 1412
3325.86 1388
3326.41 1393
3326.95 1360
3327.50 1389
3328.04 1416
3328.59 1370
3329.13 1395
3329.67 1402
3330.22 1363
3330.76 1323
3331.31 1424
3331.85 1456
3332.40 1503
3332.94 1541
3333.49 1552
3334.03 1624
3334.57 1641
3335.12 1754
3335.66 1733
3336.21 1900
3336.75 2035
3337.30 2000
3337.84 1991
3338.39 2012
3338.93 1928
3339.48 1924
3340.02 1837
3340.57 1769
3341.11 1700
3341.66 1628
3342.20 1519
3342.75 1459
3343.30 1478
3343.84 1441
3344.39 1348
3344.93 1363
3345.48 1420
3346.02 1369
3346.57 1384
3347.11 1378
3347.66 1402
3348.21 1321
3348.75 1330
3349.30 1402
3349.84 1457
3350.39 1425
3350.94 1376
3351.48 1325
3352.03 1309
3352.57 1332
3353.12 1334
3353.67 1263
3354.21 1275
3354.76 1268
3355.31 1251
3355.85 1228
3356.40 1276
3356.95 1241
3357.49 1249
3358.04 1215
3358.59 1180
3359.13 1197
3359.68 1154
3360.23 1216
3360.77 1196
3361.32 1220
3361.87 1219
3362.41 1216
3362.96 1165
3363.51 1188
3364.05 1153
3364.60 1145
3365.15 1230
3365.70 1238
3366.24 1207
3366.79 1223
3367.34 1208
3367.89 1227
3368.43 1192
3368.98 1124
3369.53 1143
3370.08 1206
3370.62 1264
3371.17 1304
3371.72 1220
3372.27 1163
3372.81 1207
3373.36 1228
3373.91 1231
3374.46 1166
3375.01 1221
3375.55 1192
3376.10 1138
3376.65 1186
3377.20 1247
3377.75 1209
3378.30 1134
3378.84 1219
3379.39 1195
3379.94 1215
3380.49 1185
3381.04 1190
3381.59 1175
3382.13 1165
3382.68 1163
3383.23 1179
3383.78 1155
3384.33 1174
3384.88 1166
3385.43 1116
3385.98 1149
3386.52 1253
3387.07 1239
3387.62 1251
3388.17 1185
3388.72 1217
3389.27 1241
3389.82 1243
3390.37 1228
3390.92 1193
3391.47 1132
3392.02 1178
3392.57 1237
3393.12 1203
3393.66 1174
3394.21 1180
3394.76 1209
3395.31 1211
3395.86 1183
3396.41 1210
3396.96 1213
3397.51 1232
3398.06 1252
3398.61 1197
3399.16 1182
3399.71 1269
3400.26 1333
3400.81 1280
3401.36 1361
3401.91 1399
3402.46 1440
3403.01 1422
3403.56 1470
3404.11 1465
3404.66 1435
3405.21 1468
3405.77 1487
3406.32 1403
3406.87 1403
3407.42 1383
3407.97 1396
3408.52 1327
3409.07 1333
3409.62 1326
3410.17 1291
3410.72 1303
3411.27 1209
3411.82 1167
3412.37 1241
3412.93 1201
3413.48 1193
3414.03 1214
3414.58 1252
3415.13 1255
3415.68 1237
3416.23 1246
3416.78 1236
3417.34 1227
3417.89 1233
3418.44 1255
3418.99 1298
3419.54 1311
3420.09 1329
3420.65 1364
3421.20 1304
3421.75 1317
3422.30 1337
3422.85 1335
3423.40 1267
3423.96 1254
3424.51 1228
3425.06 1273
3425.61 1308
3426.17 1292
3426.72 1238
3427.27 1212
3427.82 1243
3428.37 1262
3428.93 1243
3429.48 1196
3430.03 1268
3430.58 1250
3431.14 1262
3431.69 1319
3432.24 1279
3432.79 1298
3433.35 1350
3433.90 1250
3434.45 1260
3435.01 1290
3435.56 1248
3436.11 1260
3436.66 1244
3437.22 1248
3437.77 1256
3438.32 1244
3438.88 1222
3439.43 1233
3439.98 1261
3440.54 1254
3441.09 1252
3441.64 1319
3442.20 1310
3442.75 1237
3443.30 1214
3443.86 1156
3444.41 1173
3444.96 1211
3445.52 1170
3446.07 1214
3446.63 1217
3447.18 1240
3447.73 1163
3448.29 1205
3448.84 1227
3449.40 1259
3449.95 1231
3450.50 1273
3451.06 1206
3451.61 1273
3452.17 1322
3452.72 1247
3453.27 1362
3453.83 1312
3454.38 1351
3454.94 1308
3455.49 1365
3456.05 1384
3456.60 1389
3457.16 1360
3457.71 1427
3458.27 1392
3458.82 1369
3459.38 1379
3459.93 1419
3460.49 1356
3461.04 1306
3461.60 1332
3462.15 1304
3462.71 1275
3463.26 1310
3463.82 1330
3464.37 1286
3464.93 1295
3465.48 1275
3466.04 1317
3466.59 1332
3467.15 1351
3467.70 1299
3468.26 1289
3468.81 1349
3469.37 1393
3469.93 1398
3470.48 1416
3471.04 1415
3471.59 1386
3472.15 1389
3472.70 1394
3473.26 1387
3473.82 1429
3474.37 1364
3474.93 1325
3475.48 1305
3476.04 1374
3476.60 1397
3477.15 1407
3477.71 1430
3478.27 1488
3478.82 1544
3479.38 1454
3479.93 1502
3480.49 1489
3481.05 1517
3481.60 1528
3482.16 1532
3482.72 1482
3483.27 1484
3483.83 1461
3484.39 1495
3484.95 1547
3485.50 1524
3486.06 1490
3486.62 1507
3487.17 1534
3487.73 1575
3488.29 1586
3488.84 1704
3489.40 1834
3489.96 1991
3490.52 2195
3491.07 2242
3491.63 2389
3492.19 2518
3492.75 2448
3493.30 2594
3493.86 2527
3494.42 2397
3494.98 2270
3495.53 2192
3496.09 2062
3496.65 1892
3497.21 1837
3497.77 1771
3498.32 1699
3498.88 1785
3499.44 1703
3500.00 1712
3500.56 1670
3501.11 1681
3501.67 1764
3502.23 1847
3502.79 1928
3503.35 1882
3503.91 2028
3504.46 2126
3505.02 2015
3505.58 2032
3506.14 2014
3506.70 2055
3507.26 1972
3507.81 1846
3508.37 1725
3508.93 1651
3509.49 1658
3510.05 1636
3510.61 1552
3511.17 1450
3511.73 1395
3512.29 1452
3512.85 1455
3513.40 1422
3513.96 1422
3514.52 1389
3515.08 1407
3515.64 1417
3516.20 1423
3516.76 1381
3517.32 1410
3517.88 1387
3518.44 1428
3519.00 1455
3519.56 1373
3520.12 1384
3520.68 1397
3521.24 1347
3521.80 1293
3522.36 1277
3522.92 1284
3523.48 1291
3524.04 1287
3524.60 1313
3525.16 1281
3525.72 1342
3526.28 1381
3526.84 1369
3527.40 1339
3527.96 1378
3528.52 1355
3529.08 1379
3529.64 1354
3530.20 1404
3530.76 1392
3531.32 1322
3531.88 1308
3532.44 1345
3533.00 1344
3533.56 1400
3534.12 1356
3534.68 1416
3535.25 1384
3535.81 1341
3536.37 1396
3536.93 1332
3537.49 1321
3538.05 1320
3538.61 1350
3539.17 1334
3539.73 1298
3540.30 1331
3540.86 1305
3541.42 1306
3541.98 1286
3542.54 1277
3543.10 1342
3543.66 1355
3544.23 1305
3544.79 1298
3545.35 1311
3545.91 1366
3546.47 1269
3547.03 1268
3547.60 1260
3548.16 1291
3548.72 1330
3549.28 1259
3549.84 1240
3550.41 1261
3550.97 1285
3551.53 1217
3552.09 1226
3552.65 1243
3553.22 1258
3553.78 1282
3554.34 1262
3554.90 1184
3555.47 1221
3556.03 1264
3556.59 1251
3557.15 1283
3557.72 1268
3558.28 1250
3558.84 1272
3559.41 1256
3559.97 1291
3560.53 1326
3561.09 1316
3561.66 1356
3562.22 1333
3562.78 1332
3563.35 1382
3563.91 1404
3564.47 1359
3565.04 1291
3565.60 1262
3566.16 1301
3566.73 1322
3567.29 1321
3567.85 1293
3568.42 1243
3568.98 1276
3569.54 1312
3570.11 1231
3570.67 1224
3571.23 1211
3571.80 1271
3572.36 1241
3572.93 1221
3573.49 1371
3574.05 1319
3574.62 1350
3575.18 1398
3575.75 1435
3576.31 1371
3576.87 1377
3577.44 1450
3578.00 1415
3578.57 1402
3579.13 1421
3579.70 1467
3580.26 1418
3580.82 1416
3581.39 1375
3581.95 1355
3582.52 1318
3583.08 1330
3583.65 1310
3584.21 1245
3584.78 1226
3585.34 1287
3585.91 1257
3586.47 1218
3587.04 1278
3587.60 1279
3588.17 1251
3588.73 1277
3589.30 1241
3589.86 1268
3590.43 1261
3590.99 1247
3591.56 1274
3592.12 1337
3592.69 1341
3593.25 1347
3593.82 1335
3594.39 1304
3594.95 1287
3595.52 1343
3596.08 1371
3596.65 1447
3597.21 1436
3597.78 1402
3598.35 1451
3598.91 1489
3599.48 1515
3600.04 1435
3600.61 1396
3601.18 1383
3601.74 1356
3602.31 1341
3602.87 1357
3603.44 1332
3604.01 1373
3604.57 1334
3605.14 1371
3605.71 1360
3606.27 1352
3606.84 1338
3607.41 1332
3607.97 1305
3608.54 1286
3609.11 1215
3609.67 1258
3610.24 1235
3610.81 1252
3611.37 1275
3611.94 1284
3612.51 1238
3613.07 1209
3613.64 1286
3614.21 1278
3614.78 1275
3615.34 1258
3615.91 1339
3616.48 1358
3617.04 1379
3617.61 1384
3618.18 1417
3618.75 1499
3619.31 1463
3619.88 1485
3620.45 1442
3621.02 1392
3621.58 1405
3622.15 1363
3622.72 1328
3623.29 1280
3623.86 1209
3624.42 1263
3624.99 1285
3625.56 1255
3626.13 1225
3626.70 1227
3627.26 1186
3627.83 1204
3628.40 1249
3628.97 1227
3629.54 1273
3630.11 1248
3630.67 1238
3631.24 1280
3631.81 1279
3632.38 1211
3632.95 1222
3633.52 1198
3634.08 1247
3634.65 1209
3635.22 1230
3635.79 1215
3636.36 1186
3636.93 1185
3637.50 1185
3638.07 1211
3638.64 1211
3639.20 1224
3639.77 1204
3640.34 1181
3640.91 1276
3641.48 1245
3642.05 1250
3642.62 1298
3643.19 1215
3643.76 1246
3644.33 1327
3644.90 1359
3645.47 1320
3646.04 1268
3646.61 1322
3647.18 1236
3647.75 1298
3648.32 1252
3648.89 1212
3649.46 1245
3650.03 1315
3650.60 1239
3651.17 1222
3651.74 1244
3652.31 1288
3652.88 1242
3653.45 1252
3654.02 1259
3654.59 1269
3655.16 1242
3655.73 1209
3656.30 1266
3656.87 1252
3657.44 1267
3658.01 1281
3658.58 1294
3659.15 1254
3659.72 1278
3660.29 1260
3660.86 1235
3661.43 1183
3662.00 1275
3662.58 1249
3663.15 1265
3663.72 1261
3664.29 1274
3664.86 1278
3665.43 1265
3666.00 1205
3666.57 1225
3667.14 1293
3667.72 1252
3668.29 1252
3668.86 1292
3669.43 1148
3670.00 1219
3670.57 1265
3671.14 1227
3671.72 1213
3672.29 1251
3672.86 1244
3673.43 1218
3674.00 1239
3674.57 1247
3675.15 1324
3675.72 1278
3676.29 1292
3676.86 1256
3677.43 1264
3678.01 1244
3678.58 1243
3679.15 1288
3679.72 1287
3680.30 1271
3680.87 1264
3681.44 1266
3682.01 1263
3682.58 1226
3683.16 1168
3683.73 1194
3684.30 1165
3684.88 1160
3685.45 1229
3686.02 1178
3686.59 1208
3687.17 1179
3687.74 1182
3688.31 1210
3688.88 1252
3689.46 1228
3690.03 1192
3690.60 1207
3691.18 1243
3691.75 1254
3692.32 1264
3692.90 1244
3693.47 1285
3694.04 1237
3694.62 1218
3695.19 1200
3695.76 1213
3696.34 1242
3696.91 1224
3697.48 1174
3698.06 1185
3698.63 1225
3699.21 1218
3699.78 1205
3700.35 1155
3700.93 1232
3701.50 1200
3702.08 1176
3702.65 1196
3703.22 1185
3703.80 1208
3704.37 1235
3704.95 1246
3705.52 1257
3706.09 1280
3706.67 1340
3707.24 1358
3707.82 1275
3708.39 1320
3708.97 1312
3709.54 1325
3710.12 1328
3710.69 1341
3711.26 1291
3711.84 1310
3712.41 1282
3712.99 1324
3713.56 1261
3714.14 1211
3714.71 1214
3715.29 1201
3715.86 1203
3716.44 1221
3717.01 1193
3717.59 1222
3718.16 1180
3718.74 1250
3719.32 1256
3719.89 1211
3720.47 1210
3721.04 1214
3721.62 1264
3722.19 1255
3722.77 1264
3723.34 1185
3723.92 1249
3724.49 1265
3725.07 1168
3725.65 1203
3726.22 1259
3726.80 1258
3727.37 1257
3727.95 1245
3728.53 1248
3729.10 1197
3729.68 1308
3730.25 1308
3730.83 1344
3731.41 1360
3731.98 1356
3732.56 1408
3733.14 1426
3733.71 1461
3734.29 1438
3734.87 1414
3735.44 1407
3736.02 1406
3736.60 1349
3737.17 1314
3737.75 1223
3738.33 1243
3738.90 1293
3739.48 1243
3740.06 1204
3740.63 1137
3741.21 1135
3741.79 1235
3742.36 1213
3742.94 1151
3743.52 1222
3744.10 1241
3744.67 1199
3745.25 1200
3745.83 1146
3746.40 1184
3746.98 1214
3747.56 1213
3748.14 1106
3748.71 1155
3749.29 1133
3749.87 1258
3750.45 1267
3751.03 1186
3751.60 1136
3752.18 1218
3752.76 1215
3753.34 1182
3753.92 1213
3754.49 1206
3755.07 1286
3755.65 1271
3756.23 1244
3756.81 1200
3757.38 1258
3757.96 1300
3758.54 1328
3759.12 1274
3759.70 1252
3760.28 1320
3760.85 1345
3761.43 1341
3762.01 1386
3762.59 1346
3763.17 1402
3763.75 1421
3764.33 1442
3764.91 1410
3765.48 1338
3766.06 1424
3766.64 1458
3767.22 1432
3767.80 1409
3768.38 1446
3768.96 1435
3769.54 1371
3770.12 1378
3770.70 1334
3771.28 1236
3771.85 1258
3772.43 1263
3773.01 1246
3773.59 1225
3774.17 1141
3774.75 1130
3775.33 1170
3775.91 1185
3776.49 1220
3777.07 1275
3777.65 1255
3778.23 1257
3778.81 1329
3779.39 1268
3779.97 1286
3780.55 1228
3781.13 1276
3781.71 1207
3782.29 1242
3782.87 1287
3783.45 1293
3784.03 1205
3784.61 1227
3785.19 1202
3785.77 1197
3786.35 1186
3786.93 1215
3787.51 1209
3788.10 1297
3788.68 1258
3789.26 1265
3789.84 1240
3790.42 1213
3791.00 1220
3791.58 1216
3792.16 1198
3792.74 1263
3793.32 1238
3793.90 1283
3794.48 1235
3795.07 1196
3795.65 1175
3796.23 1204
3796.81 1279
3797.39 1254
3797.97 1246
3798.55 1204
3799.14 1255
3799.72 1219
3800.30 1222
3800.88 1263
3801.46 1284
3802.04 1266
3802.62 1292
3803.21 1317
3803.79 1284
3804.37 1274
3804.95 1297
3805.53 1311
3806.12 1356
3806.70 1355
3807.28 1324
3807.86 1326
3808.44 1300
3809.03 1376
3809.61 1291
3810.19 1307
3810.77 1249
3811.36 1282
3811.94 1299
3812.52 1293
3813.10 1289
3813.69 1281
3814.27 1226
3814.85 1255
3815.43 1246
3816.02 1224
3816.60 1226
3817.18 1228
3817.77 1221
3818.35 1285
3818.93 1208
3819.51 1203
3820.10 1222
3820.68 1284
3821.26 1213
3821.85 1244
3822.43 1277
3823.01 1245
3823.60 1233
3824.18 1222
3824.76 1277
3825.35 1243
3825.93 1169
3826.51 1179
3827.10 1222
3827.68 1240
3828.27 1255
3828.85 1249
3829.43 1227
3830.02 1260
3830.60 1259
3831.18 1169
3831.77 1228
3832.35 1255
3832.94 1216
3833.52 1240
3834.10 1298
3834.69 1289
3835.27 1250
3835.86 1275
3836.44 1304
3837.03 1267
3837.61 1327
3838.19 1268
3838.78 1221
3839.36 1236
3839.95 1247
3840.53 1226
3841.12 1255
3841.70 1223
3842.29 1219
3842.87 1266
3843.46 1227
3844.04 1264
3844.63 1198
3845.21 1238
3845.80 1276
3846.38 1278
3846.97 1325
3847.55 1307
3848.14 1279
3848.72 1311
3849.31 1298
3849.89 1272
3850.48 1294
3851.06 1307
3851.65 1311
3852.23 1336
3852.82 1316
3853.41 1255
3853.99 1311
3854.58 1308
3855.16 1273
3855.75 1296
3856.33 1272
3856.92 1372
3857.51 1378
3858.09 1436
3858.68 1516
3859.26 1681
3859.85 1665
3860.44 1696
3861.02 1774
3861.61 1847
3862.20 1905
3862.78 1928
3863.37 1923
3863.95 1917
3864.54 1781
3865.13 1702
3865.71 1548
3866.30 1479
3866.89 1481
3867.47 1353
3868.06 1295
3868.65 1297
3869.23 1298
3869.82 1287
3870.41 1203
3870.99 1228
3871.58 1243
3872.17 1255
3872.76 1272
3873.34 1269
3873.93 1312
3874.52 1290
3875.10 1332
3875.69 1333
3876.28 1307
3876.87 1271
3877.45 1254
3878.04 1209
3878.63 1160
3879.22 1213
3879.80 1259
3880.39 1254
3880.98 1257
3881.57 1235
3882.15 1193
3882.74 1200
3883.33 1228
3883.92 1263
3884.51 1199
3885.09 1242
3885.68 1222
3886.27 1202
3886.86 1314
3887.45 1354
3888.04 1302
3888.62 1382
3889.21 1311
3889.80 1292
3890.39 1374
3890.98 1368
3891.57 1376
3892.15 1426
3892.74 1428
3893.33 1393
3893.92 1408
3894.51 1363
3895.10 1313
3895.69 1301
3896.28 1354
3896.86 1338
3897.45 1280
3898.04 1309
3898.63 1240
3899.22 1210
3899.81 1270
3900.40 1272
3900.99 1237
3901.58 1220
3902.17 1245
3902.76 1209
3903.34 1140
3903.93 1180
3904.52 1211
3905.11 1202
3905.70 1269
3906.29 1211
3906.88 1238
3907.47 1248
3908.06 1187
3908.65 1196
3909.24 1209
3909.83 1216
3910.42 1264
3911.01 1237
3911.60 1218
3912.19 1256
3912.78 1231
3913.37 1169
3913.96 1225
3914.55 1138
3915.14 1199
3915.73 1173
3916.32 1207
3916.91 1157
3917.50 1187
3918.09 1173
3918.68 1258
3919.28 1213
3919.87 1195
3920.46 1230
3921.05 1247
3921.64 1234
3922.23 1198
3922.82 1176
3923.41 1236
3924.00 1246
3924.59 1223
3925.18 1186
3925.77 1243
3926.37 1272
3926.96 1174
3927.55 1204
3928.14 1215
3928.73 1225
3929.32 1195
3929.91 1161
3930.51 1225
3931.10 1175
3931.69 1205
3932.28 1215
3932.87 1224
3933.46 1213
3934.05 1179
3934.65 1228
3935.24 1235
3935.83 1180
3936.42 1194
3937.01 1181
3937.61 1193
3938.20 1247
3938.79 1213
3939.38 1202
3939.97 1168
3940.57 1217
3941.16 1176
3941.75 1202
3942.34 1202
3942.94 1144
3943.53 1190
3944.12 1265
3944.71 1225
3945.31 1193
3945.90 1222
3946.49 1283
3947.08 1222
3947.68 1251
3948.27 1274
3948.86 1248
3949.45 1299
3950.05 1232
3950.64 1269
3951.23 1248
3951.83 1249
3952.42 1206
3953.01 1222
3953.61 1206
3954.20 1202
3954.79 1212
3955.39 1185
3955.98 1159
3956.57 1138
3957.17 1155
3957.76 1229
3958.35 1213
3958.95 1224
3959.54 1220
3960.13 1174
3960.73 1205
3961.32 1216
3961.92 1128
3962.51 1104
3963.10 1174
3963.70 1197
3964.29 1244
3964.88 1230
3965.48 1179
3966.07 1240
3966.67 1254
3967.26 1154
3967.86 1252
3968.45 1288
3969.04 1241
3969.64 1216
3970.23 1209
3970.83 1142
3971.42 1138
3972.02 1147
3972.61 1136
3973.21 1201
3973.80 1221
3974.40 1211
3974.99 1183
3975.58 1213
3976.18 1138
3976.77 1097
3977.37 1124
3977.96 1209
3978.56 1189
3979.15 1176
3979.75 1192
3980.35 1133
3980.94 1153
3981.54 1163
3982.13 1190
3982.73 1145
3983.32 1131
3983.92 1159
3984.51 1203
3985.11 1205
3985.70 1197
3986.30 1155
3986.90 1111
3987.49 1201
3988.09 1182
3988.68 1174
3989.28 1223
3989.87 1231
3990.47 1149
3991.07 1130
3991.66 1174
3992.26 1174
3992.85 1244
3993.45 1218
3994.05 1194
3994.64 1202
3995.24 1237
3995.84 1258
3996.43 1304
3997.03 1347
3997.62 1187
3998.22 1227
3998.82 1247
3999.41 1187
4000.01 1266
4000.61 1294
4001.20 1262
4001.80 1284
4002.40 1263
4003.00 1247
4003.59 1292
4004.19 1237
4004.79 1270
4005.38 1286
4005.98 1254
4006.58 1275
4007.17 1230
4007.77 1223
4008.37 1215
4008.97 1160
4009.56 1198
4010.16 1205
4010.76 1206
4011.36 1203
4011.95 1179
4012.55 1198
4013.15 1167
4013.75 1153
4014.34 1237
4014.94 1194
4015.54 1220
4016.14 1217
4016.74 1173
4017.33 1208
4017.93 1201
4018.53 1198
4019.13 1158
4019.73 1126
4020.32 1135
4020.92 1213
4021.52 1233
4022.12 1226
4022.72 1244
4023.32 1286
4023.91 1274
4024.51 1296
4025.11 1319
4025.71 1314
4026.31 1352
4026.91 1400
4027.51 1444
4028.10 1493
4028.70 1434
4029.30 1505
4029.90 1472
4030.50 1448
4031.10 1434
4031.70 1401
4032.30 1387
4032.90 1297
4033.49 1305
4034.09 1349
4034.69 1248
4035.29 1215
4035.89 1237
4036.49 1235
4037.09 1222
4037.69 1198
4038.29 1191
4038.89 1148
4039.49 1137
4040.09 1131
4040.69 1177
4041.29 1154
4041.89 1146
4042.49 1049
4043.09 1077
4043.69 1132
4044.29 1178
4044.89 1183
4045.49 1144
4046.09 1144
4046.69 1169
4047.29 1216
4047.89 1186
4048.49 1271
4049.09 1291
4049.69 1294
4050.29 1260
4050.89 1335
4051.49 1335
4052.09 1273
4052.69 1271
4053.29 1239
4053.89 1170
4054.49 1269
4055.09 1288
4055.69 1236
4056.30 1215
4056.90 1208
4057.50 1192
4058.10 1202
4058.70 1222
4059.30 1237
4059.90 1283
4060.50 1263
4061.10 1264
4061.71 1273
4062.31 1277
4062.91 1337
4063.51 1286
4064.11 1345
4064.71 1314
4065.31 1291
4065.92 1239
4066.52 1237
4067.12 1246
4067.72 1225
4068.32 1208
4068.92 1204
4069.53 1167
4070.13 1171
4070.73 1162
4071.33 1139
4071.93 1155
4072.54 1093
4073.14 1125
4073.74 1106
4074.34 1125
4074.94 1133
4075.55 1089
4076.15 1139
4076.75 1093
4077.35 1144
4077.96 1132
4078.56 1161
4079.16 1219
4079.76 1173
4080.37 1175
4080.97 1202
4081.57 1182
4082.17 1168
4082.78 1212
4083.38 1183
4083.98 1174
4084.59 1205
4085.19 1170
4085.79 1187
4086.39 1182
4087.00 1242
4087.60 1193
4088.20 1147
4088.81 1156
4089.41 1188
4090.01 1216
4090.62 1204
4091.22 1263
4091.82 1197
4092.43 1233
4093.03 1220
4093.63 1219
4094.24 1201
4094.84 1192
4095.45 1206
4096.05 1289
4096.65 1254
4097.26 1230
4097.86 1209
4098.47 1227
4099.07 1241
4099.67 1202
4100.28 1197
4100.88 1131
4101.49 1141
4102.09 1095
4102.69 1184
4103.30 1078
4103.90 1090
4104.51 1072
4105.11 1103
4105.72 1108
4106.32 1117
4106.93 1150
4107.53 1117
4108.13 1155
4108.74 1141
4109.34 1123
4109.95 1181
4110.55 1134
4111.16 1156
4111.76 1129
4112.37 1119
4112.97 1155
4113.58 1161
4114.18 1076
4114.79 1089
4115.39 1149
4116.00 1145
4116.60 1165
4117.21 1145
4117.82 1190
4118.42 1182
4119.03 1170
4119.63 1194
4120.24 1171
4120.84 1138
4121.45 1171
4122.05 1160
4122.66 1146
4123.27 1178
4123.87 1120
4124.48 1087
4125.08 1117
4125.69 1133
4126.30 1172
4126.90 1153
4127.51 1091
4128.11 1076
4128.72 1061
4129.33 1093
4129.93 1152
4130.54 1099
4131.15 1129
4131.75 1181
4132.36 1144
4132.96 1133
4133.57 1237
4134.18 1226
4134.78 1192
4135.39 1196
4136.00 1251
4136.60 1228
4137.21 1200
4137.82 1173
4138.43 1207
4139.03 1192
4139.64 1144
4140.25 1173
4140.85 1160
4141.46 1221
4142.07 1191
4142.68 1153
4143.28 1145
4143.89 1124
4144.50 1107
4145.10 1099
4145.71 1120
4146.32 1140
4146.93 1073
4147.53 1106
4148.14 1076
4148.75 1106
4149.36 1048
4149.97 1070
4150.57 1142
4151.18 1134
4151.79 1121
4152.40 1038
4153.00 1032
4153.61 1083
4154.22 1074
4154.83 1030
4155.44 1018
4156.05 1127
4156.65 1058
4157.26 1096
4157.87 1069
4158.48 1053
4159.09 1063
4159.70 1067
4160.30 1039
4160.91 1003
4161.52 1067
4162.13 1068
4162.74 1105
4163.35 1061
4163.96 1014
4164.56 1103
4165.17 1107
4165.78 1053
4166.39 1072
4167.00 1127
4167.61 1099
4168.22 1122
4168.83 1104
4169.44 1134
4170.05 1180
4170.66 1131
4171.26 1144
4171.87 1153
4172.48 1134
4173.09 1219
4173.70 1259
4174.31 1261
4174.92 1174
4175.53 1169
4176.14 1134
4176.75 1197
4177.36 1205
4177.97 1178
4178.58 1149
4179.19 1126
4179.80 1108
4180.41 1104
4181.02 1158
4181.63 1176
4182.24 1086
4182.85 1071
4183.46 1100
4184.07 1108
4184.68 1121
4185.29 1117
4185.90 1101
4186.51 1131
4187.12 1070
4187.73 1137
4188.34 1136
4188.95 1130
4189.56 1113
4190.18 1135
4190.79 1168
4191.40 1120
4192.01 1105
4192.62 1070
4193.23 1154
4193.84 1165
4194.45 1094
4195.06 1100
4195.67 1064
4196.28 1133
4196.90 1087
4197.51 1074
4198.12 1137
4198.73 1091
4199.34 1052
4199.95 1065
4200.56 1128
4201.18 1073
4201.79 1059
4202.40 1077
4203.01 1062
4203.62 1089
4204.23 1071
4204.85 1151
4205.46 1134
4206.07 1087
4206.68 1100
4207.29 1132
4207.90 1133
4208.52 1145
4209.13 1140
4209.74 1139
4210.35 1137
4210.97 1124
4211.58 1155
4212.19 1143
4212.80 1173
4213.41 1157
4214.03 1182
4214.64 1134
4215.25 1195
4215.86 1154
4216.48 1207
4217.09 1167
4217.70 1150
4218.32 1241
4218.93 1239
4219.54 1216
4220.15 1229
4220.77 1242
4221.38 1240
4221.99 1231
4222.61 1158
4223.22 1176
4223.83 1200
4224.44 1164
4225.06 1125
4225.67 1201
4226.28 1199
4226.90 1274
4227.51 1255
4228.13 1260
4228.74 1252
4229.35 1233
4229.97 1250
4230.58 1256
4231.19 1250
4231.81 1252
4232.42 1218
4233.03 1289
4233.65 1233
4234.26 1259
4234.88 1268
4235.49 1279
4236.10 1264
4236.72 1281
4237.33 1255
4237.95 1259
4238.56 1227
4239.17 1193
4239.79 1231
4240.40 1219
4241.02 1261
4241.63 1204
4242.25 1187
4242.86 1171
4243.48 1174
4244.09 1208
4244.71 1202
4245.32 1150
4245.93 1180
4246.55 1204
4247.16 1203
4247.78 1245
4248.39 1254
4249.01 1178
4249.62 1206
4250.24 1235
4250.85 1241
4251.47 1275
4252.08 1230
4252.70 1200
4253.32 1184
4253.93 1243
4254.55 1195
4255.16 1151
4255.78 1151
4256.39 1124
4257.01 1169
4257.62 1153
4258.24 1213
4258.85 1179
4259.47 1206
4260.09 1243
4260.70 1271
4261.32 1338
4261.93 1324
4262.55 1316
4263.17 1356
4263.78 1378
4264.40 1308
4265.01 1274
4265.63 1298
4266.25 1279
4266.86 1277
4267.48 1335
4268.10 1274
4268.71 1340
4269.33 1333
4269.94 1323
4270.56 1320
4271.18 1452
4271.79 1404
4272.41 1459
4273.03 1531
4273.64 1577
4274.26 1588
4274.88 1560
4275.49 1638
4276.11 1661
4276.73 1626
4277.35 1580
4277.96 1583
4278.58 1583
4279.20 1491
4279.81 1406
4280.43 1323
4281.05 1262
4281.67 1245
4282.28 1243
4282.90 1181
4283.52 1153
4284.14 1197
4284.75 1119
4285.37 1104
4285.99 1137
4286.61 1166
4287.22 1162
4287.84 1113
4288.46 1042
4289.08 1129
4289.70 1146
4290.31 1070
4290.93 1075
4291.55 1128
4292.17 1121
4292.79 1117
4293.40 1081
4294.02 1102
4294.64 1142
4295.26 1125
4295.88 1130
4296.50 1132
4297.11 1156
4297.73 1131
4298.35 1177
4298.97 1215
4299.59 1149
4300.21 1176
4300.83 1250
4301.44 1225
4302.06 1183
4302.68 1216
4303.30 1199
4303.92 1174
4304.54 1212
4305.16 1252
4305.78 1199
4306.40 1211
4307.02 1213
4307.63 1187
4308.25 1145
4308.87 1161
4309.49 1169
4310.11 1152
4310.73 1161
4311.35 1110
4311.97 1170
4312.59 1184
4313.21 1182
4313.83 1153
4314.45 1173
4315.07 1251
4315.69 1206
4316.31 1186
4316.93 1188
4317.55 1206
4318.17 1209
4318.79 1239
4319.41 1189
4320.03 1159
4320.65 1163
4321.27 1202
4321.89 1173
4322.51 1146
4323.13 1183
4323.75 1146
4324.37 1137
4324.99 1124
4325.61 1180
4326.23 1169
4326.85 1206
4327.47 1197
4328.09 1227
4328.71 1161
4329.33 1170
4329.96 1133
4330.58 1227
4331.20 1238
4331.82 1236
4332.44 1259
4333.06 1203
4333.68 1311
4334.30 1320
4334.92 1269
4335.54 1277
4336.17 1183
4336.79 1217
4337.41 1222
4338.03 1174
4338.65 1177
4339.27 1172
4339.89 1247
4340.52 1229
4341.14 1175
4341.76 1212
4342.38 1213
4343.00 1325
4343.62 1366
4344.25 1339
4344.87 1311
4345.49 1356
4346.11 1444
4346.73 1436
4347.36 1445
4347.98 1485
4348.60 1496
4349.22 1454
4349.84 1417
4350.47 1368
4351.09 1235
4351.71 1264
4352.33 1205
4352.96 1275
4353.58 1218
4354.20 1156
4354.82 1179
4355.45 1181
4356.07 1193
4356.69 1233
4357.31 1192
4357.94 1171
4358.56 1204
4359.18 1140
4359.81 1176
4360.43 1213
4361.05 1176
4361.68 1134
4362.30 1169
4362.92 1163
4363.55 1199
4364.17 1136
4364.79 1119
4365.42 1153
4366.04 1153
4366.66 1140
4367.29 1089
4367.91 1126
4368.53 1113
4369.16 1104
4369.78 1178
4370.40 1106
4371.03 1117
4371.65 1156
4372.27 1139
4372.90 1115
4373.52 1168
4374.15 1158
4374.77 1138
4375.39 1127
4376.02 1061
4376.64 1096
4377.27 1161
4377.89 1117
4378.52 1145
4379.14 1170
4379.76 1141
4380.39 1195
4381.01 1165
4381.64 1150
4382.26 1191
4382.89 1112
4383.51 1174
4384.14 1110
4384.76 1169
4385.39 1175
4386.01 1181
4386.64 1142
4387.26 1192
4387.89 1143
4388.51 1112
4389.14 1116
4389.76 1138
4390.39 1099
4391.01 1112
4391.64 1159
4392.26 1117
4392.89 1039
4393.51 1112
4394.14 1087
4394.76 1104
4395.39 1101
4396.01 1077
4396.64 1067
4397.26 1016
4397.89 1024
4398.52 1104
4399.14 1069
4399.77 1051
4400.39 1094
4401.02 1107
4401.65 1093
4402.27 1019
4402.90 1055
4403.52 1069
4404.15 1097
4404.78 1095
4405.40 1079
4406.03 1114
4406.65 1111
4407.28 1074
4407.91 1072
4408.53 1174
4409.16 1165
4409.79 1119
4410.41 1129
4411.04 1176
4411.67 1149
4412.29 1134
4412.92 1135
4413.55 1117
4414.17 1133
4414.80 1091
4415.43 1157
4416.05 1108
4416.68 1053
4417.31 1082
4417.94 1123
4418.56 1060
4419.19 1057
4419.82 1049
4420.44 1020
4421.07 1051
4421.70 1080
4422.33 1041
4422.95 1034
4423.58 1060
4424.21 1018
4424.84 994
4425.46 1029
4426.09 1074
4426.72 1033
4427.35 1003
4427.97 988
4428.60 1040
4429.23 1068
4429.86 988
4430.49 1027
4431.11 972
4431.74 1012
4432.37 1002
4433.00 1040
4433.63 1042
4434.26 1017
4434.88 1072
4435.51 1031
4436.14 1067
4436.77 1089
4437.40 1099
4438.03 1052
4438.65 1073
4439.28 1130
4439.91 1099
4440.54 1091
4441.17 1076
4441.80 1072
4442.43 1043
4443.06 1011
4443.68 1024
4444.31 982
4444.94 1071
4445.57 1072
4446.20 1018
4446.83 1040
4447.46 1116
4448.09 1093
4448.72 1100
4449.35 1074
4449.98 1087
4450.61 1102
4451.24 1099
4451.86 1136
4452.49 1076
4453.12 1103
4453.75 1076
4454.38 1124
4455.01 1076
4455.64 1095
4456.27 1144
4456.90 1144
4457.53 1092
4458.16 1120
4458.79 1079
4459.42 1105
4460.05 1068
4460.68 1054
4461.31 1054
4461.94 1076
4462.57 1052
4463.20 1089
4463.83 1003
4464.46 1010
4465.09 1026
4465.72 1028
4466.36 1028
4466.99 1005
4467.62 986
4468.25 1039
4468.88 1038
4469.51 1081
4470.14 1042
4470.77 1012
4471.40 1072
4472.03 1115
4472.66 1097
4473.29 1025
4473.93 1011
4474.56 1047
4475.19 1097
4475.82 1084
4476.45 1091
4477.08 1109
4477.71 1029
4478.34 994
4478.98 1090
4479.61 1054
4480.24 1055
4480.87 1139
4481.50 1049
4482.13 1078
4482.76 1062
4483.40 1066
4484.03 1100
4484.66 1129
4485.29 1108
4485.92 1115
4486.56 1080
4487.19 1066
4487.82 1059
4488.45 1088
4489.08 1091
4489.72 1103
4490.35 1077
4490.98 1040
4491.61 1074
4492.25 1076
4492.88 1084
4493.51 1136
4494.14 1120
4494.78 1091
4495.41 1087
4496.04 1088
4496.67 1088
4497.31 1102
4497.94 1163
4498.57 1116
4499.20 1125
4499.84 1161
4500.47 1174
4501.10 1181
4501.74 1278
4502.37 1264
4503.00 1278
4503.64 1322
4504.27 1306
4504.90 1260
4505.53 1252
4506.17 1246
4506.80 1250
4507.43 1224
4508.07 1149
4508.70 1177
4509.34 1170
4509.97 1128
4510.60 1199
4511.24 1182
4511.87 1169
4512.50 1100
4513.14 1124
4513.77 1150
4514.41 1164
4515.04 1177
4515.67 1207
4516.31 1191
4516.94 1208
4517.58 1146
4518.21 1158
4518.84 1141
4519.48 1141
4520.11 1167
4520.75 1148
4521.38 1176
4522.02 1192
4522.65 1155
4523.28 1131
4523.92 1181
4524.55 1222
4525.19 1197
4525.82 1318
4526.46 1328
4527.09 1334
4527.73 1417
4528.36 1505
4529.00 1590
4529.63 1679
4530.27 1812
4530.90 1822
4531.54 1899
4532.17 1998
4532.81 1961
4533.44 1853
4534.08 1801
4534.71 1791
4535.35 1685
4535.99 1674
4536.62 1643
4537.26 1577
4537.89 1548
4538.53 1497
4539.16 1419
4539.80 1372
4540.43 1389
4541.07 1371
4541.71 1333
4542.34 1281
4542.98 1264
4543.61 1262
4544.25 1225
4544.89 1189
4545.52 1180
4546.16 1152
4546.79 1204
4547.43 1110
4548.07 1196
4548.70 1135
4549.34 1152
4549.98 1137
4550.61 1096
4551.25 1037
4551.89 1073
4552.52 1071
4553.16 1073
4553.80 1083
4554.43 1073
4555.07 1095
4555.71 1122
4556.34 1108
4556.98 1135
4557.62 1144
4558.25 1150
4558.89 1131
4559.53 1107
4560.16 1148
4560.80 1164
4561.44 1138
4562.08 1173
4562.71 1127
4563.35 1157
4563.99 1126
4564.63 1145
4565.26 1174
4565.90 1176
4566.54 1199
4567.18 1214
4567.81 1242
4568.45 1266
4569.09 1268
4569.73 1247
4570.36 1272
4571.00 1209
4571.64 1254
4572.28 1263
4572.92 1219
4573.55 1246
4574.19 1230
4574.83 1200
4575.47 1155
4576.11 1187
4576.75 1172
4577.38 1112
4578.02 1127
4578.66 1111
4579.30 1105
4579.94 1113
4580.58 1136
4581.21 1097
4581.85 1095
4582.49 1136
4583.13 1092
4583.77 1178
4584.41 1175
4585.05 1091
4585.69 1152
4586.32 1223
4586.96 1296
4587.60 1225
4588.24 1187
4588.88 1172
4589.52 1192
4590.16 1168
4590.80 1160
4591.44 1239
4592.08 1156
4592.72 1179
4593.36 1127
4594.00 1136
4594.63 1143
4595.27 1200
4595.91 1144
4596.55 1172
4597.19 1148
4597.83 1176
4598.47 1253
4599.11 1246
4599.75 1230
4600.39 1247
4601.03 1320
4601.67 1294
4602.31 1337
4602.95 1352
4603.59 1416
4604.23 1401
4604.87 1402
4605.51 1392
4606.15 1389
4606.79 1341
4607.43 1359
4608.08 1287
4608.72 1238
4609.36 1208
4610.00 1248
4610.64 1248
4611.28 1203
4611.92 1218
4612.56 1282
4613.20 1218
4613.84 1229
4614.48 1289
4615.12 1249
4615.76 1255
4616.41 1224
4617.05 1264
4617.69 1216
4618.33 1161
4618.97 1212
4619.61 1201
4620.25 1185
4620.89 1212
4621.54 1132
4622.18 1063
4622.82 1032
4623.46 1028
4624.10 1037
4624.74 1092
4625.38 1103
4626.03 1088
4626.67 1081
4627.31 1071
4627.95 1036
4628.59 1121
4629.24 1104
4629.88 1074
4630.52 1084
4631.16 1129
4631.80 1113
4632.45 1131
4633.09 1140
4633.73 1110
4634.37 1150
4635.02 1205
4635.66 1172
4636.30 1173
4636.94 1141
4637.58 1131
4638.23 1178
4638.87 1211
4639.51 1226
4640.16 1165
4640.80 1208
4641.44 1177
4642.08 1167
4642.73 1123
4643.37 1095
4644.01 1118
4644.66 1126
4645.30 1141
4645.94 1138
4646.58 1099
4647.23 1112
4647.87 1140
4648.51 1098
4649.16 1079
4649.80 1149
4650.44 1141
4651.09 1130
4651.73 1147
4652.37 1171
4653.02 1177
4653.66 1171
4654.31 1158
4654.95 1164
4655.59 1123
4656.24 1101
4656.88 1152
4657.52 1105
4658.17 1077
4658.81 1089
4659.46 1084
4660.10 1085
4660.75 1041
4661.39 1076
4662.03 1068
4662.68 1030
4663.32 1061
4663.97 976
4664.61 1014
4665.26 1070
4665.90 1064
4666.54 1044
4667.19 1058
4667.83 1035
4668.48 1072
4669.12 1079
4669.77 1136
4670.41 1083
4671.06 1082
4671.70 1165
4672.35 1174
4672.99 1107
4673.64 1093
4674.28 1146
4674.93 1110
4675.57 1119
4676.22 1062
4676.86 1130
4677.51 1059
4678.15 1063
4678.80 1034
4679.44 1078
4680.09 1122
4680.73 1108
4681.38 1070
4682.03 1087
4682.67 1091
4683.32 1085
4683.96 1071
4684.61 1083
4685.25 1109
4685.90 1089
4686.55 1083
4687.19 1088
4687.84 1079
4688.48 1097
4689.13 1038
4689.78 1065
4690.42 1137
4691.07 1114
4691.72 1092
4692.36 1099
4693.01 1061
4693.65 1140
4694.30 1078
4694.95 1065
4695.59 1151
4696.24 1151
4696.89 1174
4697.53 1216
4698.18 1230
4698.83 1212
4699.47 1183
4700.12 1182
4700.77 1201
4701.41 1171
4702.06 1162
4702.71 1140
4703.36 1135
4704.00 1082
4704.65 1084
4705.30 1148
4705.94 1102
4706.59 1106
4707.24 1117
4707.89 1086
4708.53 1046
4709.18 1028
4709.83 1085
4710.48 1023
4711.12 1017
4711.77 1046
4712.42 1056
4713.07 1037
4713.71 1118
4714.36 1105
4715.01 1067
4715.66 1031
4716.31 1056
4716.95 1070
4717.60 1087
4718.25 1057
4718.90 1069
4719.55 1101
4720.19 1069
4720.84 1045
4721.49 1041
4722.14 1090
4722.79 1112
4723.44 1118
4724.08 1088
4724.73 1108
4725.38 1151
4726.03 1132
4726.68 1118
4727.33 1098
4727.98 1049
4728.63 1087
4729.27 1099
4729.92 1086
4730.57 1040
4731.22 1094
4731.87 1117
4732.52 1102
4733.17 1122
4733.82 1053
4734.47 1040
4735.12 1085
4735.77 1096
4736.41 1024
4737.06 1034
4737.71 1062
4738.36 1105
4739.01 1115
4739.66 1102
4740.31 1144
4740.96 1104
4741.61 1045
4742.26 1088
4742.91 1137
4743.56 1150
4744.21 1167
4744.86 1164
4745.51 1054
4746.16 1111
4746.81 1106
4747.46 1167
4748.11 1165
4748.76 1162
4749.41 1176
4750.06 1261
4750.71 1297
4751.36 1277
4752.01 1309
4752.66 1312
4753.31 1317
4753.96 1316
4754.61 1314
4755.26 1284
4755.92 1312
4756.57 1233
4757.22 1241
4757.87 1283
4758.52 1199
4759.17 1238
4759.82 1250
4760.47 1214
4761.12 1153
4761.77 1160
4762.42 1168
4763.08 1186
4763.73 1138
4764.38 1213
4765.03 1173
4765.68 1191
4766.33 1235
4766.98 1182
4767.64 1203
4768.29 1230
4768.94 1261
4769.59 1242
4770.24 1237
4770.89 1274
4771.54 1269
4772.20 1213
4772.85 1206
4773.50 1223
4774.15 1204
4774.80 1156
4775.46 1088
4776.11 1103
4776.76 1091
4777.41 1133
4778.06 1075
4778.72 1088
4779.37 1063
4780.02 1135
4780.67 1103
4781.33 1055
4781.98 1010
4782.63 1096
4783.28 1096
4783.94 1145
4784.59 1158
4785.24 1085
4785.89 1126
4786.55 1174
4787.20 1216
4787.85 1191
4788.51 1197
4789.16 1180
4789.81 1189
4790.46 1132
4791.12 1214
4791.77 1200
4792.42 1257
4793.08 1187
4793.73 1202
4794.38 1176
4795.04 1223
4795.69 1186
4796.34 1176
4797.00 1106
4797.65 1122
4798.30 1230
4798.96 1229
4799.61 1197
4800.27 1183
4800.92 1192
4801.57 1186
4802.23 1162
4802.88 1183
4803.53 1167
4804.19 1170
4804.84 1153
4805.50 1173
4806.15 1132
4806.81 1066
4807.46 1085
4808.11 1113
4808.77 1107
4809.42 1123
4810.08 1119
4810.73 1085
4811.39 1133
4812.04 1153
4812.69 1218
4813.35 1170
4814.00 1155
4814.66 1180
4815.31 1136
4815.97 1136
4816.62 1252
4817.28 1193
4817.93 1153
4818.59 1185
4819.24 1197
4819.90 1200
4820.55 1236
4821.21 1269
4821.86 1275
4822.52 1237
4823.17 1323
4823.83 1253
4824.48 1278
4825.14 1270
4825.79 1228
4826.45 1213
4827.11 1164
4827.76 1206
4828.42 1221
4829.07 1182
4829.73 1205
4830.38 1235
4831.04 1192
4831.70 1201
4832.35 1233
4833.01 1240
4833.66 1253
4834.32 1278
4834.98 1277
4835.63 1286
4836.29 1298
4836.94 1247
4837.60 1292
4838.26 1303
4838.91 1331
4839.57 1365
4840.23 1368
4840.88 1375
4841.54 1410
4842.20 1368
4842.85 1340
4843.51 1370
4844.17 1352
4844.82 1317
4845.48 1296
4846.14 1380
4846.79 1424
4847.45 1391
4848.11 1394
4848.76 1423
4849.42 1424
4850.08 1436
4850.73 1459
4851.39 1440
4852.05 1428
4852.71 1390
4853.36 1353
4854.02 1334
4854.68 1388
4855.34 1415
4855.99 1487
4856.65 1448
4857.31 1511
4857.97 1551
4858.62 1555
4859.28 1519
4859.94 1454
4860.60 1438
4861.25 1459
4861.91 1438
4862.57 1324
4863.23 1298
4863.89 1281
4864.54 1339
4865.20 1337
4865.86 1312
4866.52 1349
4867.18 1357
4867.84 1284
4868.49 1252
4869.15 1341
4869.81 1303
4870.47 1321
4871.13 1317
4871.79 1300
4872.44 1249
4873.10 1290
4873.76 1362
4874.42 1315
4875.08 1305
4875.74 1258
4876.40 1258
4877.06 1276
4877.72 1279
4878.37 1272
4879.03 1216
4879.69 1284
4880.35 1266
4881.01 1247
4881.67 1232
4882.33 1196
4882.99 1193
4883.65 1196
4884.31 1188
4884.97 1224
4885.63 1216
4886.29 1144
4886.95 1150
4887.61 1154
4888.26 1130
4888.92 1181
4889.58 1153
4890.24 1101
4890.90 1123
4891.56 1117
4892.22 1094
4892.88 1114
4893.54 1114
4894.20 1146
4894.86 1142
4895.52 1096
4896.18 1140
4896.84 1155
4897.51 1128
4898.17 1122
4898.83 1121
4899.49 1174
4900.15 1178
4900.81 1131
4901.47 1187
4902.13 1140
4902.79 1133
4903.45 1167
4904.11 1187
4904.77 1139
4905.43 1127
4906.09 1129
4906.75 1119
4907.41 1094
4908.08 1081
4908.74 1105
4909.40 1117
4910.06 1120
4910.72 1086
4911.38 1130
4912.04 1118
4912.70 1104
4913.37 1073
4914.03 1136
4914.69 1096
4915.35 1103
4916.01 1090
4916.67 1056
4917.33 1058
4918.00 1065
4918.66 1074
4919.32 1060
4919.98 1063
4920.64 1089
4921.31 1009
4921.97 1002
4922.63 1022
4923.29 1016
4923.95 1035
4924.62 1062
4925.28 1050
4925.94 1030
4926.60 1033
4927.26 1042
4927.93 1044
4928.59 1063
4929.25 1015
4929.91 1001
4930.58 1018
4931.24 1083
4931.90 1036
4932.56 1058
4933.23 1070
4933.89 1058
4934.55 1022
4935.22 1081
4935.88 1031
4936.54 1078
4937.20 1053
4937.87 1048
4938.53 1061
4939.19 1149
4939.86 1059
4940.52 1038
4941.18 1066
4941.85 1064
4942.51 1068
4943.17 998
4943.84 1067
4944.50 1063
4945.16 1050
4945.83 1043
4946.49 1011
4947.15 1011
4947.82 1007
4948.48 1009
4949.15 993
4949.81 1069
4950.47 1051
4951.14 1011
4951.80 1017
4952.47 1056
4953.13 1006
4953.79 1024
4954.46 1059
4955.12 1072
4955.79 1044
4956.45 1054
4957.11 1023
4957.78 1039
4958.44 1059
4959.11 1080
4959.77 1114
4960.44 1199
4961.10 1280
4961.77 1242
4962.43 1184
4963.10 1177
4963.76 1213
4964.42 1169
4965.09 1171
4965.75 1165
4966.42 1167
4967.08 1134
4967.75 1144
4968.41 1085
4969.08 1062
4969.74 1068
4970.41 1036
4971.08 1029
4971.74 1025
4972.41 1099
4973.07 1094
4973.74 1094
4974.40 1064
4975.07 1070
4975.73 1063
4976.40 1061
4977.06 1041
4977.73 1096
4978.40 1081
4979.06 1065
4979.73 1068
4980.39 1080
4981.06 1084
4981.73 1068
4982.39 1095
4983.06 1075
4983.72 1066
4984.39 1029
4985.06 1009
4985.72 1061
4986.39 1051
4987.05 1065
4987.72 1100
4988.39 1039
4989.05 1015
4989.72 1038
4990.39 1081
4991.05 1114
4991.72 1097
4992.39 1079
4993.05 1015
4993.72 1060
4994.39 1051
4995.05 1062
4995.72 1053
4996.39 1072
4997.05 1089
4997.72 1116
4998.39 1044
4999.06 1005
4999.72 997
5000.39 1033
5001.06 1019
5001.73 1027
5002.39 1009
5003.06 1012
5003.73 1030
5004.39 994
5005.06 999
5005.73 1052
5006.40 1066
5007.07 1038
5007.73 1000
5008.40 1017
5009.07 1039
5009.74 1063
5010.40 1099
5011.07 1055
5011.74 1120
5012.41 1126
5013.08 1083
5013.74 1126
5014.41 1074
5015.08 1122
5015.75 1114
5016.42 1061
5017.09 1118
5017.75 1116
5018.42 1076
5019.09 1118
5019.76 1183
5020.43 1184
5021.10 1216
5021.76 1231
5022.43 1249
5023.10 1186
5023.77 1227
5024.44 1233
5025.11 1135
5025.78 1216
5026.45 1230
5027.12 1203
5027.78 1180
5028.45 1123
5029.12 1102
5029.79 1122
5030.46 1123
5031.13 1102
5031.80 1113
5032.47 1065
5033.14 1130
5033.81 1109
5034.48 1053
5035.15 1041
5035.82 1053
5036.49 1037
5037.16 1050
5037.83 1045
5038.50 1017
5039.16 1025
5039.83 1008
5040.50 1043
5041.17 1023
5041.84 1086
5042.51 1104
5043.18 1063
5043.85 1125
5044.52 1099
5045.20 1083
5045.87 1134
5046.54 1157
5047.21 1121
5047.88 1081
5048.55 1076
5049.22 1117
5049.89 1171
5050.56 1150
5051.23 1111
5051.90 1124
5052.57 1118
5053.24 1104
5053.91 1070
5054.58 1118
5055.25 1126
5055.92 1100
5056.60 1105
5057.27 1081
5057.94 1135
5058.61 1157
5059.28 1118
5059.95 1066
5060.62 1061
5061.29 1071
5061.96 1086
5062.64 1115
5063.31 1103
5063.98 1040
5064.65 1023
5065.32 1087
5065.99 1091
5066.66 1105
5067.34 1103
5068.01 1126
5068.68 1120
5069.35 1124
5070.02 1124
5070.70 1114
5071.37 1106
5072.04 1120
5072.71 1073
5073.38 1099
5074.06 1092
5074.73 1119
5075.40 1144
5076.07 1112
5076.74 1091
5077.42 1080
5078.09 1061
5078.76 1127
5079.43 1165
5080.11 1146
5080.78 1132
5081.45 1089
5082.12 1094
5082.80 1134
5083.47 1112
5084.14 1131
5084.82 1169
5085.49 1222
5086.16 1192
5086.83 1184
5087.51 1267
5088.18 1335
5088.85 1332
5089.53 1335
5090.20 1360
5090.87 1479
5091.55 1417
5092.22 1436
5092.89 1406
5093.57 1332
5094.24 1289
5094.91 1251
5095.59 1292
5096.26 1223
5096.93 1182
5097.61 1117
5098.28 1085
5098.96 1135
5099.63 1159
5100.30 1081
5100.98 1098
5101.65 1143
5102.32 1171
5103.00 1165
5103.67 1176
5104.35 1194
5105.02 1194
5105.70 1145
5106.37 1137
5107.04 1138
5107.72 1105
5108.39 1113
5109.07 1103
5109.74 1141
5110.42 1105
5111.09 1092
5111.77 1032
5112.44 1121
5113.11 1123
5113.79 1128
5114.46 1093
5115.14 1166
5115.81 1189
5116.49 1265
5117.16 1265
5117.84 1318
5118.51 1412
5119.19 1407
5119.86 1403
5120.54 1379
5121.21 1444
5121.89 1330
5122.57 1257
5123.24 1285
5123.92 1236
5124.59 1189
5125.27 1122
5125.94 1112
5126.62 1157
5127.29 1145
5127.97 1077
5128.64 1109
5129.32 1133
5130.00 1121
5130.67 1109
5131.35 1101
5132.02 1164
5132.70 1171
5133.38 1143
5134.05 1118
5134.73 1106
5135.40 1070
5136.08 1081
5136.76 1081
5137.43 1091
5138.11 1037
5138.79 1058
5139.46 1067
5140.14 1041
5140.82 1057
5141.49 1064
5142.17 1061
5142.85 1015
5143.52 1023
5144.20 1057
5144.88 1037
5145.55 1005
5146.23 995
5146.91 1026
5147.58 1074
5148.26 1125
5148.94 1097
5149.61 1093
5150.29 1075
5150.97 1041
5151.65 1065
5152.32 1046
5153.00 1023
5153.68 1045
5154.36 1038
5155.03 1018
5155.71 1035
5156.39 1094
5157.07 1098
5157.74 1074
5158.42 1083
5159.10 1097
5159.78 1062
5160.45 1071
5161.13 1048
5161.81 1090
5162.49 1031
5163.17 1055
5163.84 1042
5164.52 1082
5165.20 1064
5165.88 1074
5166.56 1063
5167.24 1061
5167.91 1036
5168.59 1021
5169.27 1000
5169.95 1018
5170.63 1055
5171.31 1048
5171.98 1070
5172.66 1016
5173.34 1012
5174.02 1052
5174.70 1030
5175.38 1011
5176.06 1000
5176.74 978
5177.41 1004
5178.09 1042
5178.77 1066
5179.45 1073
5180.13 1033
5180.81 1015
5181.49 1026
5182.17 1040
5182.85 978
5183.53 1025
5184.21 1063
5184.89 965
5185.57 978
5186.24 1018
5186.92 1047
5187.60 1001
5188.28 988
5188.96 1027
5189.64 965
5190.32 956
5191.00 928
5191.68 959
5192.36 1003
5193.04 998
5193.72 1031
5194.40 1007
5195.08 980
5195.76 957
5196.44 968
5197.12 987
5197.80 947
5198.48 962
5199.16 1002
5199.84 1022
5200.52 983
5201.21 987
5201.89 994
5202.57 1041
5203.25 1061
5203.93 985
5204.61 1009
5205.29 1009
5205.97 989
5206.65 1048
5207.33 989
5208.01 995
5208.69 993
5209.37 994
5210.06 918
5210.74 960
5211.42 998
5212.10 1008
5212.78 962
5213.46 1021
5214.14 981
5214.82 1002
5215.51 1036
5216.19 968
5216.87 926
5217.55 994
5218.23 955
5218.91 974
5219.60 999
5220.28 942
5220.96 962
5221.64 978
5222.32 1083
5223.00 985
5223.69 953
5224.37 987
5225.05 979
5225.73 999
5226.41 998
5227.10 979
5227.78 1014
5228.46 1007
5229.14 961
5229.83 947
5230.51 975
5231.19 969
5231.87 977
5232.56 960
5233.24 971
5233.92 991
5234.60 988
5235.29 970
5235.97 1054
5236.65 1022
5237.34 1016
5238.02 1053
5238.70 1047
5239.38 1014
5240.07 1065
5240.75 1087
5241.43 1091
5242.12 1107
5242.80 1050
5243.48 994
5244.17 1024
5244.85 1008
5245.53 1072
5246.22 1038
5246.90 1077
5247.58 1065
5248.27 1095
5248.95 1093
5249.63 1021
5250.32 1028
5251.00 1067
5251.69 1074
5252.37 997
5253.05 982
5253.74 1017
5254.42 980
5255.11 966
5255.79 962
5256.47 982
5257.16 956
5257.84 966
5258.53 957
5259.21 944
5259.89 1003
5260.58 996
5261.26 1016
5261.95 990
5262.63 1034
5263.32 1050
5264.00 1048
5264.69 1039
5265.37 1042
5266.06 1064
5266.74 1076
5267.43 993
5268.11 980
5268.79 1015
5269.48 974
5270.16 992
5270.85 1015
5271.53 959
5272.22 980
5272.91 969
5273.59 915
5274.28 955
5274.96 957
5275.65 947
5276.33 935
5277.02 956
5277.70 978
5278.39 990
5279.07 987
5279.76 1022
5280.45 967
5281.13 1026
5281.82 1009
5282.50 988
5283.19 985
5283.87 969
5284.56 1000
5285.25 1022
5285.93 984
5286.62 953
5287.30 913
5287.99 965
5288.68 972
5289.36 945
5290.05 932
5290.74 959
5291.42 1004
5292.11 981
5292.79 1044
5293.48 1007
5294.17 1050
5294.85 1057
5295.54 1052
5296.23 1075
5296.91 1073
5297.60 1066
5298.29 1111
5298.98 1127
5299.66 1071
5300.35 1109
5301.04 1150
5301.72 1097
5302.41 1091
5303.10 1078
5303.78 1040
5304.47 1063
5305.16 1103
5305.85 1110
5306.53 1145
5307.22 1101
5307.91 1063
5308.60 1103
5309.28 1071
5309.97 1090
5310.66 1112
5311.35 1131
5312.03 1132
5312.72 1147
5313.41 1100
5314.10 1150
5314.79 1171
5315.47 1177
5316.16 1214
5316.85 1237
5317.54 1183
5318.23 1164
5318.91 1161
5319.60 1122
5320.29 1121
5320.98 1066
5321.67 1079
5322.36 1109
5323.04 1113
5323.73 1076
5324.42 1014
5325.11 985
5325.80 1018
5326.49 1005
5327.18 974
5327.86 966
5328.55 977
5329.24 981
5329.93 981
5330.62 977
5331.31 974
5332.00 997
5332.69 1011
5333.38 986
5334.06 976
5334.75 952
5335.44 974
5336.13 1016
5336.82 993
5337.51 997
5338.20 1004
5338.89 972
5339.58 1000
5340.27 940
5340.96 949
5341.65 1012
5342.34 994
5343.03 1006
5343.72 1042
5344.41 1048
5345.10 1103
5345.79 1059
5346.48 1043
5347.17 1021
5347.86 1097
5348.55 1099
5349.24 1113
5349.93 1142
5350.62 1145
5351.31 1099
5352.00 1101
5352.69 1103
5353.38 1142
5354.07 1110
5354.76 1155
5355.45 1140
5356.14 1099
5356.83 1084
5357.52 1039
5358.21 1041
5358.90 1043
5359.59 1014
5360.29 1071
5360.98 1074
5361.67 1091
5362.36 1106
5363.05 1057
5363.74 1092
5364.43 1078
5365.12 1003
5365.81 999
5366.50 987
5367.20 983
5367.89 982
5368.58 986
5369.27 1027
5369.96 1018
5370.65 960
5371.34 985
5372.04 984
5372.73 992
5373.42 974
5374.11 970
5374.80 963
5375.49 1028
5376.19 1020
5376.88 980
5377.57 972
5378.26 940
5378.95 931
5379.65 916
5380.34 913
5381.03 940
5381.72 990
5382.42 959
5383.11 969
5383.80 987
5384.49 1020
5385.19 990
5385.88 980
5386.57 1002
5387.26 938
5387.96 1005
5388.65 1053
5389.34 999
5390.03 958
5390.73 997
5391.42 1044
5392.11 973
5392.80 990
5393.50 961
5394.19 977
5394.88 969
5395.58 942
5396.27 931
5396.96 938
5397.66 926
5398.35 960
5399.04 978
5399.74 909
5400.43 923
5401.12 946
5401.82 979
5402.51 908
5403.20 911
5403.90 937
5404.59 964
5405.29 961
5405.98 981
5406.67 950
5407.37 912
5408.06 946
5408.75 934
5409.45 1014
5410.14 969
5410.84 961
5411.53 904
5412.23 950
5412.92 952
5413.61 915
5414.31 900
5415.00 907
5415.70 920
5416.39 938
5417.09 978
5417.78 951
5418.47 936
5419.17 941
5419.86 915
5420.56 962
5421.25 981
5421.95 984
5422.64 1019
5423.34 1023
5424.03 982
5424.73 949
5425.42 946
5426.12 960
5426.81 974
5427.51 954
5428.20 985
5428.90 948
5429.59 997
5430.29 971
5430.99 985
5431.68 936
5432.38 930
5433.07 973
5433.77 1024
5434.46 1010
5435.16 984
5435.85 974
5436.55 968
5437.25 996
5437.94 1017
5438.64 979
5439.33 979
5440.03 1009
5440.73 1068
5441.42 1034
5442.12 1007
5442.81 1018
5443.51 1026
5444.21 1071
5444.90 1081
5445.60 1135
5446.29 1160
5446.99 1175
5447.69 1181
5448.38 1223
5449.08 1251
5449.78 1213
5450.47 1159
5451.17 1224
5451.87 1162
5452.56 1159
5453.26 1126
5453.96 1154
5454.65 1095
5455.35 1101
5456.05 1075
5456.75 1109
5457.44 1103
5458.14 1081
5458.84 1096
5459.53 1098
5460.23 1118
5460.93 1063
5461.63 1133
5462.32 1122
5463.02 1129
5463.72 1186
5464.42 1130
5465.11 1163
5465.81 1119
5466.51 1088
5467.21 1118
5467.90 1109
5468.60 1050
5469.30 1071
5470.00 1063
5470.70 1045
5471.39 1089
5472.09 1083
5472.79 1040
5473.49 1052
5474.19 1100
5474.88 1116
5475.58 1122
5476.28 1138
5476.98 1109
5477.68 1149
5478.38 1257
5479.07 1242
5479.77 1240
5480.47 1249
5481.17 1294
5481.87 1235
5482.57 1219
5483.27 1212
5483.96 1227
5484.66 1192
5485.36 1154
5486.06 1130
5486.76 1160
5487.46 1126
5488.16 1087
5488.86 1127
5489.56 1140
5490.26 1161
5490.96 1178
5491.65 1195
5492.35 1137
5493.05 1169
5493.75 1209
5494.45 1173
5495.15 1243
5495.85 1240
5496.55 1219
5497.25 1271
5497.95 1344
5498.65 1421
5499.35 1388
5500.05 1480
5500.75 1487
5501.45 1473
5502.15 1453
5502.85 1430
5503.55 1338
5504.25 1316
5504.95 1277
5505.65 1216
5506.35 1154
5507.05 1099
5507.75 1112
5508.45 1103
5509.15 1101
5509.85 1072
5510.55 1057
5511.25 1024
5511.95 1025
5512.65 1092
5513.35 1081
5514.05 1046
5514.76 1010
5515.46 1039
5516.16 1029
5516.86 1011
5517.56 978
5518.26 1008
5518.96 979
5519.66 977
5520.36 975
5521.06 1013
5521.77 1016
5522.47 934
5523.17 1009
5523.87 966
5524.57 973
5525.27 972
5525.97 934
5526.67 973
5527.38 945
5528.08 949
5528.78 950
5529.48 966
5530.18 947
5530.88 970
5531.59 931
5532.29 960
5532.99 919
5533.69 952
5534.39 982
5535.10 988
5535.80 1001
5536.50 977
5537.20 944
5537.90 962
5538.61 946
5539.31 967
5540.01 922
5540.71 934
5541.42 987
5542.12 946
5542.82 910
5543.52 935
5544.23 907
5544.93 922
5545.63 875
5546.33 873
5547.04 917
5547.74 928
5548.44 971
5549.15 929
5549.85 964
5550.55 964
5551.26 912
5551.96 912
5552.66 890
5553.36 900
5554.07 944
5554.77 904
5555.47 948
5556.18 918
5556.88 882
5557.58 943
5558.29 962
5558.99 890
5559.70 935
5560.40 946
5561.10 966
5561.81 1008
5562.51 998
5563.21 1020
5563.92 1032
5564.62 1013
5565.33 1044
5566.03 1048
5566.73 993
5567.44 964
5568.14 993
5568.85 997
5569.55 1008
5570.25 1009
5570.96 1017
5571.66 995
5572.37 1021
5573.07 942
5573.78 980
5574.48 964
5575.19 943
5575.89 917
5576.59 922
5577.30 909
5578.00 930
5578.71 915
5579.41 921
5580.12 902
5580.82 928
5581.53 916
5582.23 895
5582.94 892
5583.64 886
5584.35 872
5585.05 916
5585.76 924
5586.46 954
5587.17 892
5587.88 907
5588.58 910
5589.29 888
5589.99 955
5590.70 906
5591.40 920
5592.11 940
5592.81 919
5593.52 907
5594.23 928
5594.93 910
5595.64 940
5596.34 922
5597.05 913
5597.76 935
5598.46 878
5599.17 892
5599.87 853
5600.58 882
5601.29 881
5601.99 933
5602.70 956
5603.41 859
5604.11 874
5604.82 898
5605.52 891
5606.23 915
5606.94 883
5607.64 864
5608.35 887
5609.06 904
5609.76 874
5610.47 900
5611.18 931
5611.88 901
5612.59 851
5613.30 886
5614.01 867
5614.71 876
5615.42 868
5616.13 886
5616.83 875
5617.54 851
5618.25 896
5618.96 900
5619.66 882
5620.37 849
5621.08 830
5621.79 872
5622.49 893
5623.20 900
5623.91 856
5624.62 915
5625.32 869
5626.03 915
5626.74 898
5627.45 854
5628.16 867
5628.86 914
5629.57 873
5630.28 882
5630.99 851
5631.70 870
5632.40 871
5633.11 936
5633.82 865
5634.53 913
5635.24 927
5635.95 917
5636.65 937
5637.36 948
5638.07 929
5638.78 938
5639.49 963
5640.20 948
5640.91 921
5641.61 907
5642.32 923
5643.03 907
5643.74 916
5644.45 931
5645.16 887
5645.87 948
5646.58 904
5647.29 885
5648.00 950
5648.70 900
5649.41 931
5650.12 938
5650.83 976
5651.54 920
5652.25 950
5652.96 963
5653.67 937
5654.38 947
5655.09 972
5655.80 972
5656.51 1000
5657.22 1042
5657.93 1085
5658.64 1066
5659.35 1000
5660.06 997
5660.77 993
5661.48 1008
5662.19 941
5662.90 936
5663.61 894
5664.32 970
5665.03 963
5665.74 918
5666.45 918
5667.16 952
5667.87 1001
5668.58 966
5669.29 961
5670.00 1004
5670.71 955
5671.42 999
5672.13 969
5672.84 916
5673.56 968
5674.27 988
5674.98 891
5675.69 890
5676.40 922
5677.11 930
5677.82 903
5678.53 956
5679.24 959
5679.95 946
5680.67 977
5681.38 984
5682.09 942
5682.80 918
5683.51 914
5684.22 915
5684.93 903
5685.65 916
5686.36 894
5687.07 878
5687.78 929
5688.49 950
5689.20 894
5689.92 899
5690.63 915
5691.34 945
5692.05 953
5692.76 955
5693.47 923
5694.19 873
5694.90 920
5695.61 900
5696.32 896
5697.04 896
5697.75 936
5698.46 915
5699.17 920
5699.89 913
5700.60 845
5701.31 886
5702.02 860
5702.74 894
5703.45 917
5704.16 899
5704.87 922
5705.59 897
5706.30 894
5707.01 898
5707.72 851
5708.44 881
5709.15 874
5709.86 883
5710.58 852
5711.29 851
5712.00 868
5712.72 919
5713.43 866
5714.14 846
5714.86 895
5715.57 917
5716.28 917
5717.00 856
5717.71 848
5718.42 933
5719.14 854
5719.85 868
5720.56 919
5721.28 893
5721.99 902
5722.71 888
5723.42 871
5724.13 895
5724.85 916
5725.56 921
5726.28 933
5726.99 891
5727.70 927
5728.42 938
5729.13 887
5729.85 862
5730.56 852
5731.28 924
5731.99 957
5732.70 876
5733.42 881
5734.13 874
5734.85 905
5735.56 916
5736.28 914
5736.99 886
5737.71 892
5738.42 893
5739.14 932
5739.85 875
5740.57 869
5741.28 867
5742.00 829
5742.71 870
5743.43 854
5744.14 884
5744.86 891
5745.57 897
5746.29 927
5747.00 885
5747.72 898
5748.43 898
5749.15 874
5749.87 893
5750.58 881
5751.30 820
5752.01 876
5752.73 873
5753.44 919
5754.16 900
5754.88 916
5755.59 922
5756.31 900
5757.02 941
5757.74 931
5758.46 982
5759.17 964
5759.89 904
5760.60 903
5761.32 876
5762.04 930
5762.75 942
5763.47 943
5764.19 938
5764.90 972
5765.62 929
5766.34 954
5767.05 1017
5767.77 1043
5768.49 1084
5769.20 1190
5769.92 1232
5770.64 1242
5771.35 1224
5772.07 1210
5772.79 1216
5773.50 1188
5774.22 1121
5774.94 1062
5775.65 1106
5776.37 1036
5777.09 1053
5777.81 1027
5778.52 1010
5779.24 1004
5779.96 956
5780.68 958
5781.39 930
5782.11 938
5782.83 977
5783.55 935
5784.26 943
5784.98 968
5785.70 923
5786.42 958
5787.14 959
5787.85 953
5788.57 964
5789.29 933
5790.01 931
5790.73 953
5791.44 947
5792.16 947
5792.88 959
5793.60 978
5794.32 976
5795.03 924
5795.75 967
5796.47 966
5797.19 1015
5797.91 1001
5798.63 1025
5799.35 1053
5800.06 1115
5800.78 1059
5801.50 1030
5802.22 1034
5802.94 1038
5803.66 1023
5804.38 1020
5805.10 989
5805.82 1002
5806.53 1019
5807.25 1015
5807.97 996
5808.69 1038
5809.41 1026
5810.13 1001
5810.85 987
5811.57 983
5812.29 983
5813.01 983
5813.73 957
5814.45 954
5815.17 986
5815.89 973
5816.61 898
5817.33 1002
5818.05 968
5818.77 937
5819.49 939
5820.20 929
5820.92 962
5821.64 946
5822.36 972
5823.09 955
5823.81 1003
5824.53 941
5825.25 957
5825.97 954
5826.69 986
5827.41 924
5828.13 924
5828.85 954
5829.57 938
5830.29 934
5831.01 930
5831.73 946
5832.45 958
5833.17 935
5833.89 940
5834.61 934
5835.33 929
5836.05 977
5836.78 939
5837.50 910
5838.22 941
5838.94 912
5839.66 902
5840.38 918
5841.10 959
5841.82 989
5842.54 994
5843.27 997
5843.99 931
5844.71 944
5845.43 964
5846.15 968
5846.87 957
5847.59 925
5848.32 921
5849.04 971
5849.76 941
5850.48 932
5851.20 942
5851.93 973
5852.65 957
5853.37 970
5854.09 952
5854.81 961
5855.54 983
5856.26 980
5856.98 922
5857.70 927
5858.42 904
5859.15 906
5859.87 948
5860.59 929
5861.31 925
5862.04 948
5862.76 950
5863.48 915
5864.20 974
5864.93 994
5865.65 1006
5866.37 995
5867.10 948
5867.82 918
5868.54 940
5869.26 970
5869.99 974
5870.71 944
5871.43 961
5872.16 990
5872.88 968
5873.60 993
5874.33 960
5875.05 1004
5875.77 994
5876.50 1043
5877.22 957
5877.94 927
5878.67 1002
5879.39 959
5880.11 977
5880.84 969
5881.56 1000
5882.28 993
5883.01 975
5883.73 983
5884.46 1054
5885.18 1043
5885.90 1030
5886.63 1064
5887.35 1059
5888.08 1017
5888.80 993
5889.52 1013
5890.25 1005
5890.97 1000
5891.70 978
5892.42 954
5893.15 996
5893.87 997
5894.59 1010
5895.32 1002
5896.04 969
5896.77 1018
5897.49 1038
5898.22 1033
5898.94 1018
5899.67 1061
5900.39 1036
5901.12 1055
5901.84 1048
5902.57 1031
5903.29 1010
5904.02 1039
5904.74 1065
5905.47 1046
5906.19 1051
5906.92 1043
5907.64 1066
5908.37 1093
5909.09 1075
5909.82 1072
5910.55 1073
5911.27 1057
5912.00 1027
5912.72 1130
5913.45 1107
5914.17 1103
5914.90 1095
5915.63 1132
5916.35 1121
5917.08 1128
5917.80 1124
5918.53 1183
5919.25 1160
5919.98 1139
5920.71 1149
5921.43 1135
5922.16 1163
5922.89 1160
5923.61 1198
5924.34 1252
5925.06 1275
5925.79 1259
5926.52 1251
5927.24 1222
5927.97 1252
5928.70 1260
5929.42 1249
5930.15 1318
5930.88 1276
5931.60 1278
5932.33 1309
5933.06 1311
5933.78 1324
5934.51 1288
5935.24 1317
5935.97 1354
5936.69 1382
5937.42 1425
5938.15 1403
5938.87 1394
5939.60 1399
5940.33 1406
5941.06 1442
5941.78 1446
5942.51 1466
5943.24 1459
5943.97 1487
5944.69 1499
5945.42 1516
5946.15 1612
5946.88 1570
5947.60 1609
5948.33 1604
5949.06 1709
5949.79 1717
5950.52 1689
5951.24 1826
5951.97 1789
5952.70 1852
5953.43 1854
5954.16 1832
5954.88 1874
5955.61 1970
5956.34 1919
5957.07 1829
5957.80 1878
5958.53 1825
5959.25 1868
5959.98 1906
5960.71 1842
5961.44 1855
5962.17 1882
5962.90 1887
5963.63 2003
5964.36 1966
5965.08 1993
5965.81 2076
5966.54 2217
5967.27 2164
5968.00 2136
5968.73 2149
5969.46 2163
5970.19 2155
5970.92 2119
5971.65 2200
5972.37 2131
5973.10 2106
5973.83 2134
5974.56 2154
5975.29 2204
5976.02 2207
5976.75 2263
5977.48 2224
5978.21 2195
5978.94 2263
5979.67 2347
5980.40 2343
5981.13 2383
5981.86 2464
5982.59 2494
5983.32 2477
5984.05 2457
5984.78 2495
5985.51 2544
5986.24 2468
5986.97 2426
5987.70 2488
5988.43 2558
5989.16 2519
5989.89 2619
5990.62 2562
5991.35 2540
5992.08 2561
5992.81 2597
5993.54 2611
5994.27 2657
5995.00 2713
5995.74 2734
5996.47 2765
5997.20 2771
5997.93 2735
5998.66 2790
5999.39 2879
6000.12 2831
6000.85 2737
6001.58 2703
6002.31 2656
6003.04 2617
6003.78 2631
6004.51 2646
6005.24 2657
6005.97 2623
6006.70 2621
6007.43 2719
6008.16 2858
6008.90 3102
6009.63 3401
6010.36 3912
6011.09 4318
6011.82 4900
6012.55 5678
6013.29 6040
6014.02 6478
6014.75 6606
6015.48 6537
6016.21 6291
6016.95 5797
6017.68 5226
6018.41 4573
6019.14 3922
6019.87 3506
6020.61 3145
6021.34 2850
6022.07 2488
6022.80 2296
6023.54 2291
6024.27 2097
6025.00 2074
6025.73 2037
6026.47 1945
6027.20 1980
6027.93 1970
6028.66 1985
6029.40 2028
6030.13 1916
6030.86 1900
6031.59 1903
6032.33 1856
6033.06 1779
6033.79 1750
6034.53 1753
6035.26 1762
6035.99 1743
6036.73 1747
6037.46 1839
6038.19 1813
6038.93 1780
6039.66 1775
6040.39 1823
6041.13 1803
6041.86 1799
6042.59 1859
6043.33 1854
6044.06 1849
6044.79 1876
6045.53 1772
6046.26 1826
6047.00 1897
6047.73 1886
6048.46 1932
6049.20 1909
6049.93 1959
6050.67 2085
6051.40 2080
6052.13 2103
6052.87 2166
6053.60 2174
6054.34 2187
6055.07 2124
6055.81 2098
6056.54 2099
6057.27 2048
6058.01 2077
6058.74 2009
6059.48 1926
6060.21 1973
6060.95 1940
6061.68 1930
6062.42 1917
6063.15 1977
6063.89 1925
6064.62 1899
6065.36 1839
6066.09 1858
6066.83 1860
6067.56 1805
6068.30 1789
6069.03 1804
6069.77 1791
6070.50 1748
6071.24 1680
6071.97 1728
6072.71 1683
6073.44 1650
6074.18 1631
6074.91 1683
6075.65 1681
6076.39 1604
6077.12 1586
6077.86 1669
6078.59 1654
6079.33 1598
6080.06 1560
6080.80 1548
6081.54 1560
6082.27 1573
6083.01 1606
6083.74 1564
6084.48 1469
6085.22 1460
6085.95 1481
6086.69 1502
6087.42 1451
6088.16 1425
6088.90 1474
6089.63 1491
6090.37 1450
6091.11 1477
6091.84 1478
6092.58 1461
6093.32 1475
6094.05 1438
6094.79 1469
6095.53 1427
6096.26 1420
6097.00 1417
6097.74 1405
6098.47 1405
6099.21 1428
6099.95 1396
6100.69 1394
6101.42 1393
6102.16 1392
6102.90 1380
6103.63 1445
6104.37 1426
6105.11 1449
6105.85 1441
6106.58 1397
6107.32 1405
6108.06 1413
6108.80 1409
6109.53 1388
6110.27 1392
6111.01 1382
6111.75 1420
6112.49 1448
6113.22 1401
6113.96 1411
6114.70 1413
6115.44 1419
6116.17 1382
6116.91 1449
6117.65 1464
6118.39 1435
6119.13 1469
6119.87 1443
6120.60 1443
6121.34 1446
6122.08 1484
6122.82 1492
6123.56 1514
6124.30 1511
6125.03 1476
6125.77 1519
6126.51 1546
6127.25 1562
6127.99 1546
6128.73 1536
6129.47 1594
6130.21 1581
6130.94 1564
6131.68 1600
6132.42 1583
6133.16 1595
6133.90 1628
6134.64 1589
6135.38 1592
6136.12 1642
6136.86 1678
6137.60 1633
6138.34 1766
6139.08 1792
6139.81 1791
6140.55 1805
6141.29 1801
6142.03 1796
6142.77 1798
6143.51 1763
6144.25 1817
6144.99 1837
6145.73 1824
6146.47 1849
6147.21 1827
6147.95 1757
6148.69 1819
6149.43 1838
6150.17 1843
6150.91 1874
6151.65 1876
6152.39 1883
6153.13 1886
6153.87 1892
6154.61 1959
6155.35 1963
6156.09 1947
6156.83 1992
6157.58 1969
6158.32 1976
6159.06 1972
6159.80 1990
6160.54 2014
6161.28 2074
6162.02 2217
6162.76 2236
6163.50 2309
6164.24 2455
6164.98 2503
6165.72 2589
6166.46 2618
6167.21 2576
6167.95 2667
6168.69 2677
6169.43 2569
6170.17 2623
6170.91 2610
6171.65 2652
6172.39 2632
6173.14 2557
6173.88 2545
6174.62 2453
6175.36 2510
6176.10 2500
6176.84 2536
6177.59 2600
6178.33 2738
6179.07 2858
6179.81 3044
6180.55 3389
6181.30 3622
6182.04 3855
6182.78 4045
6183.52 4085
6184.26 4150
6185.01 4119
6185.75 4037
6186.49 3726
6187.23 3554
6187.97 3413
6188.72 3125
6189.46 2928
6190.20 2897
6190.94 2868
6191.69 2844
6192.43 2839
6193.17 2784
6193.92 2769
6194.66 2754
6195.40 2805
6196.14 2806
6196.89 2776
6197.63 2771
6198.37 2647
6199.12 2639
6199.86 2619
6200.60 2638
6201.34 2753
6202.09 2728
6202.83 2875
6203.57 3130
6204.32 3395
6205.06 3832
6205.80 4409
6206.55 5278
6207.29 6026
6208.03 6822
6208.78 7586
6209.52 8088
6210.27 7978
6211.01 7824
6211.75 7441
6212.50 6689
6213.24 5920
6213.98 5148
6214.73 4399
6215.47 3703
6216.22 3137
6216.96 2769
6217.71 2454
6218.45 2286
6219.19 2226
6219.94 2168
6220.68 2090
6221.43 1969
6222.17 1936
6222.92 1888
6223.66 1894
6224.40 1919
6225.15 1767
6225.89 1722
6226.64 1674
6227.38 1717
6228.13 1634
6228.87 1573
6229.62 1614
6230.36 1584
6231.11 1580
6231.85 1607
6232.60 1546
6233.34 1595
6234.09 1589
6234.83 1619
6235.58 1593
6236.32 1628
6237.07 1647
6237.81 1694
6238.56 1754
6239.30 1700
6240.05 1717
6240.80 1728
6241.54 1774
6242.29 1813
6243.03 1853
6243.78 1863
6244.52 1844
6245.27 1844
6246.02 1905
6246.76 1867
6247.51 1824
6248.25 1915
6249.00 1920
6249.75 1912
6250.49 1779
6251.24 1754
6251.98 1731
6252.73 1810
6253.48 1773
6254.22 1727
6254.97 1713
6255.72 1669
6256.46 1742
6257.21 1683
6257.95 1655
6258.70 1706
6259.45 1690
6260.19 1657
6260.94 1673
6261.69 1667
6262.43 1605
6263.18 1590
6263.93 1626
6264.68 1612
6265.42 1566
6266.17 1532
6266.92 1521
6267.66 1536
6268.41 1595
6269.16 1530
6269.91 1575
6270.65 1606
6271.40 1541
6272.15 1564
6272.89 1586
6273.64 1553
6274.39 1529
6275.14 1547
6275.88 1542
6276.63 1590
6277.38 1636
6278.13 1577
6278.88 1519
6279.62 1491
6280.37 1516
6281.12 1492
6281.87 1465
6282.62 1424
6283.36 1420
6284.11 1436
6284.86 1391
6285.61 1380
6286.36 1349
6287.10 1298
6287.85 1277
6288.60 1305
6289.35 1266
6290.10 1297
6290.85 1314
6291.59 1300
6292.34 1339
6293.09 1345
6293.84 1298
6294.59 1335
6295.34 1276
6296.09 1291
6296.84 1305
6297.58 1284
6298.33 1246
6299.08 1254
6299.83 1220
6300.58 1189
6301.33 1241
6302.08 1214
6302.83 1168
6303.58 1177
6304.33 1161
6305.08 1218
6305.83 1197
6306.58 1197
6307.32 1185
6308.07 1203
6308.82 1182
6309.57 1224
6310.32 1213
6311.07 1203
6311.82 1166
6312.57 1168
6313.32 1259
6314.07 1164
6314.82 1138
6315.57 1176
6316.32 1182
6317.07 1183
6317.82 1196
6318.57 1173
6319.32 1163
6320.07 1178
6320.82 1139
6321.57 1134
6322.32 1156
6323.07 1171
6323.82 1145
6324.58 1144
6325.33 1085
6326.08 1113
6326.83 1112
6327.58 1104
6328.33 1110
6329.08 1122
6329.83 1135
6330.58 1070
6331.33 1119
6332.08 1141
6332.83 1102
6333.58 1107
6334.34 1129
6335.09 1112
6335.84 1112
6336.59 1109
6337.34 1122
6338.09 1091
6338.84 1060
6339.59 1138
6340.35 1137
6341.10 1149
6341.85 1143
6342.60 1109
6343.35 1169
6344.10 1127
6344.86 1150
6345.61 1104
6346.36 1149
6347.11 1146
6347.86 1149
6348.62 1152
6349.37 1121
6350.12 1102
6350.87 1149
6351.62 1174
6352.38 1182
6353.13 1187
6353.88 1209
6354.63 1245
6355.38 1209
6356.14 1176
6356.89 1153
6357.64 1145
6358.39 1128
6359.15 1156
6359.90 1113
6360.65 1066
6361.40 1062
6362.16 1151
6362.91 1106
6363.66 1142
6364.42 1140
6365.17 1238
6365.92 1218
6366.67 1177
6367.43 1231
6368.18 1246
6368.93 1227
6369.69 1272
6370.44 1227
6371.19 1116
6371.95 1119
6372.70 1131
6373.45 1120
6374.21 1111
6374.96 1099
6375.71 1121
6376.47 1123
6377.22 1125
6377.98 1131
6378.73 1132
6379.48 1103
6380.24 1147
6380.99 1134
6381.74 1144
6382.50 1168
6383.25 1128
6384.01 1156
6384.76 1172
6385.51 1119
6386.27 1126
6387.02 1143
6387.78 1078
6388.53 1118
6389.29 1113
6390.04 1151
6390.79 1091
6391.55 1090
6392.30 1101
6393.06 1094
6393.81 1073
6394.57 1104
6395.32 1105
6396.08 1077
6396.83 1095
6397.59 1043
6398.34 1097
6399.10 1051
6399.85 1093
6400.61 1080
6401.36 1104
6402.12 1111
6402.87 1060
6403.63 1063
6404.38 1064
6405.14 1100
6405.89 1087
6406.65 1106
6407.40 1110
6408.16 1098
6408.91 1105
6409.67 1127
6410.43 1130
6411.18 1096
6411.94 1113
6412.69 1101
6413.45 1126
6414.20 1126
6414.96 1147
6415.72 1158
6416.47 1167
6417.23 1141
6417.98 1109
6418.74 1117
6419.50 1109
6420.25 1079
6421.01 1092
6421.77 1113
6422.52 1111
6423.28 1103
6424.03 1096
6424.79 1111
6425.55 1117
6426.30 1131
6427.06 1145
6427.82 1137
6428.57 1137
6429.33 1173
6430.09 1150
6430.84 1148
6431.60 1127
6432.36 1176
6433.11 1144
6433.87 1193
6434.63 1197
6435.39 1181
6436.14 1200
6436.90 1196
6437.66 1230
6438.41 1232
6439.17 1312
6439.93 1253
6440.69 1240
6441.44 1263
6442.20 1311
6442.96 1270
6443.72 1293
6444.47 1272
6445.23 1266
6445.99 1274
6446.75 1272
6447.50 1241
6448.26 1278
6449.02 1373
6449.78 1327
6450.54 1347
6451.29 1348
6452.05 1298
6452.81 1332
6453.57 1355
6454.33 1424
6455.08 1424
6455.84 1392
6456.60 1381
6457.36 1392
6458.12 1456
6458.88 1479
6459.64 1459
6460.39 1421
6461.15 1456
6461.91 1463
6462.67 1511
6463.43 1431
6464.19 1487
6464.95 1481
6465.70 1510
6466.46 1533
6467.22 1577
6467.98 1522
6468.74 1515
6469.50 1483
6470.26 1581
6471.02 1568
6471.78 1524
6472.54 1588
6473.30 1557
6474.05 1649
6474.81 1639
6475.57 1637
6476.33 1662
6477.09 1654
6477.85 1734
6478.61 1696
6479.37 1747
6480.13 1793
6480.89 1783
6481.65 1702
6482.41 1746
6483.17 1843
6483.93 1781
6484.69 1785
6485.45 1858
6486.21 1867
6486.97 1871
6487.73 1834
6488.49 1878
6489.25 1963
6490.01 1969
6490.77 1983
6491.53 1942
6492.29 2004
6493.05 2010
6493.81 2092
6494.57 2124
6495.33 2084
6496.10 2086
6496.86 2075
6497.62 2077
6498.38 2021
6499.14 2013
6499.90 2052
6500.66 2121
6501.42 2118
6502.18 2204
6502.94 2246
6503.70 2479
6504.47 2715
6505.23 3065
6505.99 3517
6506.75 4061
6507.51 4592
6508.27 5141
6509.03 5456
6509.79 5594
6510.56 5417
6511.32 5105
6512.08 4687
6512.84 4140
6513.60 3650
6514.36 3204
6515.13 2964
6515.89 2714
6516.65 2514
6517.41 2395
6518.17 2315
6518.94 2238
6519.70 2198
6520.46 2231
6521.22 2230
6521.98 2277
6522.75 2404
6523.51 2453
6524.27 2477
6525.03 2565
6525.79 2726
6526.56 2835
6527.32 2992
6528.08 3007
6528.84 2939
6529.61 2993
6530.37 2974
6531.13 2866
6531.90 2876
6532.66 2889
6533.42 2986
6534.18 3175
6534.95 3399
6535.71 3639
6536.47 3767
6537.24 3840
6538.00 3858
6538.76 3661
6539.53 3511
6540.29 3189
6541.05 2876
6541.82 2717
6542.58 2505
6543.34 2324
6544.11 2205
6544.87 2096
6545.63 2018
6546.40 2047
6547.16 2079
6547.92 2022
6548.69 2088
6549.45 2047
6550.21 2035
6550.98 2047
6551.74 2020
6552.51 1997
6553.27 1966
6554.03 1985
6554.80 1957
6555.56 1970
6556.33 2035
6557.09 2059
6557.85 2034
6558.62 1999
6559.38 2021
6560.15 2007
6560.91 2080
6561.68 2070
6562.44 2093
6563.21 2161
6563.97 2176
6564.74 2141
6565.50 2152
6566.26 2154
6567.03 2140
6567.79 2108
6568.56 2164
6569.32 2103
6570.09 2114
6570.85 2177
6571.62 2133
6572.38 2103
6573.15 2081
6573.91 2150
6574.68 2203
6575.44 2145
6576.21 2113
6576.98 2181
6577.74 2168
6578.51 2123
6579.27 2147
6580.04 2263
6580.80 2153
6581.57 2196
6582.33 2253
6583.10 2254
6583.87 2213
6584.63 2294
6585.40 2281
6586.16 2221
6586.93 2234
6587.70 2226
6588.46 2143
6589.23 2185
6589.99 2210
6590.76 2322
6591.53 2505
6592.29 2532
6593.06 2659
6593.82 2729
6594.59 2842
6595.36 2922
6596.12 2939
6596.89 2905
6597.66 2803
6598.42 2706
6599.19 2619
6599.96 2443
6600.72 2314
6601.49 2202
6602.26 2143
6603.02 2066
6603.79 2020
6604.56 1973
6605.33 1973
6606.09 1935
6606.86 1909
6607.63 1868
6608.39 1804
6609.16 1836
6609.93 1892
6610.70 1847
6611.46 1808
6612.23 1796
6613.00 1788
6613.77 1788
6614.53 1744
6615.30 1745
6616.07 1776
6616.84 1821
6617.60 1890
6618.37 1907
6619.14 1945
6619.91 2072
6620.68 2114
6621.44 2300
6622.21 2286
6622.98 2323
6623.75 2365
6624.52 2319
6625.28 2253
6626.05 2255
6626.82 2130
6627.59 2012
6628.36 1952
6629.13 1869
6629.89 1817
6630.66 1773
6631.43 1807
6632.20 1817
6632.97 1873
6633.74 1903
6634.51 1900
6635.27 1994
6636.04 2035
6636.81 2000
6637.58 2015
6638.35 2020
6639.12 1989
6639.89 1995
6640.66 1992
6641.43 1947
6642.19 2012
6642.96 1964
6643.73 1881
6644.50 1916
6645.27 1796
6646.04 1736
6646.81 1625
6647.58 1597
6648.35 1587
6649.12 1531
6649.89 1498
6650.66 1506
6651.43 1520
6652.20 1500
6652.97 1479
6653.74 1473
6654.51 1495
6655.28 1476
6656.05 1502
6656.82 1491
6657.59 1508
6658.36 1508
6659.13 1467
6659.90 1427
6660.67 1461
6661.44 1456
6662.21 1469
6662.98 1474
6663.75 1500
6664.52 1420
6665.29 1378
6666.06 1413
6666.83 1452
6667.60 1502
6668.37 1436
6669.14 1408
6669.91 1462
6670.68 1503
6671.46 1475
6672.23 1503
6673.00 1477
6673.77 1487
6674.54 1467
6675.31 1448
6676.08 1363
6676.85 1427
6677.62 1452
6678.40 1421
6679.17 1444
6679.94 1445
6680.71 1448
6681.48 1450
6682.25 1486
6683.02 1505
6683.80 1521
6684.57 1590
6685.34 1550
6686.11 1550
6686.88 1504
6687.65 1503
6688.43 1530
6689.20 1511
6689.97 1400
6690.74 1361
6691.51 1346
6692.29 1367
6693.06 1283
6693.83 1276
6694.60 1279
6695.37 1232
6696.15 1254
6696.92 1239
6697.69 1258
6698.46 1237
6699.24 1265
6700.01 1261
6700.78 1226
6701.55 1230
6702.33 1192
6703.10 1234
6703.87 1228
6704.64 1202
6705.42 1199
6706.19 1190
6706.96 1166
6707.74 1166
6708.51 1177
6709.28 1132
6710.06 1170
6710.83 1185
6711.60 1159
6712.37 1089
6713.15 1097
6713.92 1147
6714.69 1133
6715.47 1154
6716.24 1090
6717.01 1122
6717.79 1085
6718.56 1135
6719.34 1106
6720.11 1072
6720.88 1097
6721.66 1088
6722.43 1102
6723.20 1119
6723.98 1116
6724.75 1129
6725.53 1089
6726.30 1112
6727.07 1133
6727.85 1067
6728.62 1126
6729.40 1105
6730.17 1125
6730.95 1132
6731.72 1095
6732.49 1117
6733.27 1082
6734.04 1085
6734.82 1141
6735.59 1111
6736.37 1124
6737.14 1129
6737.92 1064
6738.69 1117
6739.47 1110
6740.24 1139
6741.01 1117
6741.79 1122
6742.56 1123
6743.34 1138
6744.11 1153
6744.89 1139
6745.67 1129
6746.44 1154
6747.22 1149
6747.99 1151
6748.77 1204
6749.54 1188
6750.32 1145
6751.09 1210
6751.87 1286
6752.64 1300
6753.42 1260
6754.19 1264
6754.97 1264
6755.75 1278
6756.52 1208
6757.30 1203
6758.07 1162
6758.85 1201
6759.63 1163
6760.40 1170
6761.18 1203
6761.95 1170
6762.73 1138
6763.51 1120
6764.28 1147
6765.06 1171
6765.83 1136
6766.61 1111
6767.39 1107
6768.16 1123
6768.94 1135
6769.72 1121
6770.49 1097
6771.27 1091
6772.05 1049
6772.82 1037
6773.60 1051
6774.38 1042
6775.15 1077
6775.93 1040
6776.71 1027
6777.48 1006
6778.26 1051
6779.04 1059
6779.82 1046
6780.59 1037
6781.37 985
6782.15 988
6782.92 1020
6783.70 1053
6784.48 1017
6785.26 1011
6786.03 1019
6786.81 1031
6787.59 1061
6788.37 1013
6789.14 996
6789.92 946
6790.70 991
6791.48 992
6792.25 976
6793.03 985
6793.81 980
6794.59 968
6795.37 1026
6796.14 1005
6796.92 1010
6797.70 1008
6798.48 1022
6799.26 992
6800.04 997
6800.81 997
6801.59 989
6802.37 984
6803.15 971
6803.93 980
6804.71 979
6805.48 1026
6806.26 987
6807.04 958
6807.82 944
6808.60 944
6809.38 972
6810.16 988
6810.94 959
6811.71 958
6812.49 1000
6813.27 964
6814.05 911
6814.83 960
6815.61 961
6816.39 990
6817.17 927
6817.95 945
6818.73 949
6819.51 1015
6820.29 1020
6821.07 973
6821.84 994
6822.62 979
6823.40 1018
6824.18 1003
6824.96 989
6825.74 982
6826.52 991
6827.30 966
6828.08 991
6828.86 1025
6829.64 1028
6830.42 998
6831.20 981
6831.98 998
6832.76 996
6833.54 1021
6834.32 1035
6835.10 1035
6835.88 1051
6836.66 1104
6837.44 1117
6838.22 1152
6839.01 1131
6839.79 1236
6840.57 1179
6841.35 1173
6842.13 1167
6842.91 1114
6843.69 1107
6844.47 1137
6845.25 1099
6846.03 1067
6846.81 1122
6847.59 1210
6848.37 1218
6849.16 1255
6849.94 1312
6850.72 1445
6851.50 1439
6852.28 1438
6853.06 1413
6853.84 1412
6854.62 1364
6855.41 1295
6856.19 1261
6856.97 1231
6857.75 1195
6858.53 1220
6859.31 1208
6860.10 1197
6860.88 1165
6861.66 1151
6862.44 1135
6863.22 1096
6864.00 1122
6864.79 1145
6865.57 1151
6866.35 1174
6867.13 1206
6867.91 1201
6868.70 1150
6869.48 1242
6870.26 1254
6871.04 1250
6871.83 1281
6872.61 1287
6873.39 1279
6874.17 1229
6874.96 1263
6875.74 1281
6876.52 1298
6877.30 1306
6878.09 1273
6878.87 1310
6879.65 1363
6880.43 1410
6881.22 1395
6882.00 1459
6882.78 1529
6883.57 1506
6884.35 1448
6885.13 1484
6885.92 1534
6886.70 1448
6887.48 1506
6888.27 1511
6889.05 1481
6889.83 1543
6890.62 1484
6891.40 1443
6892.18 1387
6892.97 1382
6893.75 1321
6894.53 1339
6895.32 1335
6896.10 1348
6896.88 1315
6897.67 1318
6898.45 1333
6899.24 1339
6900.02 1320
6900.80 1305
6901.59 1276
6902.37 1312
6903.16 1316
6903.94 1351
6904.73 1326
6905.51 1284
6906.29 1317
6907.08 1352
6907.86 1375
6908.65 1330
6909.43 1337
6910.22 1321
6911.00 1255
6911.79 1277
6912.57 1326
6913.35 1296
6914.14 1303
6914.92 1270
6915.71 1321
6916.49 1346
6917.28 1391
6918.06 1383
6918.85 1369
6919.63 1384
6920.42 1368
6921.20 1363
6921.99 1391
6922.78 1390
6923.56 1415
6924.35 1437
6925.13 1417
6925.92 1459
6926.70 1475
6927.49 1444
6928.27 1476
6929.06 1466
6929.84 1449
6930.63 1477
6931.42 1482
6932.20 1535
6932.99 1516
6933.77 1518
6934.56 1553
6935.35 1511
6936.13 1539
6936.92 1542
6937.70 1584
6938.49 1696
6939.28 1772
6940.06 1793
6940.85 1820
6941.63 1967
6942.42 2024
6943.21 2032
6943.99 2096
6944.78 2144
6945.57 2160
6946.35 2098
6947.14 2136
6947.93 2191
6948.71 2061
6949.50 2076
6950.29 2019
6951.07 1982
6951.86 1934
6952.65 1988
6953.44 1868
6954.22 1874
6955.01 1857
6955.80 1808
6956.58 1911
6957.37 1897
6958.16 1851
6958.95 1891
6959.73 1896
6960.52 1893
6961.31 1884
6962.09 1880
6962.88 1900
6963.67 1963
6964.46 2079
6965.25 2079
6966.03 2194
6966.82 2254
6967.61 2338
6968.40 2417
6969.18 2489
6969.97 2504
6970.76 2578
6971.55 2679
6972.34 2607
6973.12 2600
6973.91 2611
6974.70 2495
6975.49 2530
6976.28 2629
6977.07 2689
6977.85 2600
6978.64 2757
6979.43 2949
6980.22 3125
6981.01 3478
6981.80 4048
6982.59 4751
6983.37 5512
6984.16 6582
6984.95 7468
6985.74 8089
6986.53 8453
6987.32 8209
6988.11 7787
6988.90 7073
6989.69 6262
6990.47 5325
6991.26 4451
6992.05 3797
6992.84 3220
6993.63 2691
6994.42 2402
6995.21 2131
6996.00 1972
6996.79 1828
6997.58 1781
6998.37 1730
6999.16 1704
6999.95 1658
7000.74 1662
7001.53 1634
7002.32 1588
7003.11 1531
7003.90 1516
7004.69 1415
7005.48 1487
7006.27 1447
7007.06 1344
7007.85 1361
7008.64 1323
7009.43 1357
7010.22 1374
7011.01 1441
7011.80 1458
7012.59 1504
7013.38 1610
7014.17 1571
7014.96 1575
7015.75 1542
7016.54 1504
7017.33 1502
7018.12 1462
7018.91 1420
7019.70 1499
7020.49 1444
7021.28 1465
7022.07 1465
7022.87 1550
7023.66 1504
7024.45 1537
7025.24 1559
7026.03 1553
7026.82 1554
7027.61 1538
7028.40 1520
7029.19 1591
7029.99 1517
7030.78 1459
7031.57 1448
7032.36 1469
7033.15 1440
7033.94 1402
7034.74 1387
7035.53 1423
7036.32 1496
7037.11 1477
7037.90 1497
7038.69 1469
7039.49 1468
7040.28 1508
7041.07 1492
7041.86 1535
7042.65 1511
7043.45 1536
7044.24 1538
7045.03 1461
7045.82 1491
7046.61 1492
7047.41 1489
7048.20 1515
7048.99 1535
7049.78 1552
7050.58 1552
7051.37 1562
7052.16 1514
7052.95 1538
7053.75 1519
7054.54 1484
7055.33 1462
7056.13 1443
7056.92 1423
7057.71 1414
7058.50 1369
7059.30 1397
7060.09 1353
7060.88 1343
7061.68 1332
7062.47 1377
7063.26 1308
7064.06 1320
7064.85 1353
7065.64 1306
7066.44 1274
7067.23 1303
7068.02 1316
7068.82 1344
7069.61 1282
7070.40 1314
7071.20 1332
7071.99 1284
7072.78 1251
7073.58 1226
7074.37 1288
7075.17 1262
7075.96 1243
7076.75 1271
7077.55 1204
7078.34 1211
7079.14 1164
7079.93 1109
7080.72 1189
7081.52 1135
7082.31 1131
7083.11 1088
7083.90 1082
7084.70 1127
7085.49 1139
7086.28 1138
7087.08 1202
7087.87 1183
7088.67 1157
7089.46 1186
7090.26 1171
7091.05 1141
7091.85 1093
7092.64 1062
7093.44 1055
7094.23 1071
7095.03 1110
7095.82 1104
7096.62 1032
7097.41 1039
7098.21 1051
7099.00 1067
7099.80 1060
7100.59 1054
7101.39 1013
7102.18 1018
7102.98 1059
7103.77 1071
7104.57 1041
7105.37 1006
7106.16 983
7106.96 1025
7107.75 1004
7108.55 1006
7109.34 953
7110.14 955
7110.94 955
7111.73 933
7112.53 909
7113.32 912
7114.12 922
7114.92 928
7115.71 899
7116.51 924
7117.30 944
7118.10 933
7118.90 889
7119.69 938
7120.49 919
7121.29 920
7122.08 933
7122.88 906
7123.68 880
7124.47 910
7125.27 907
7126.07 845
7126.86 883
7127.66 878
7128.46 921
7129.25 889
7130.05 909
7130.85 921
7131.64 909
7132.44 935
7133.24 904
7134.04 909
7134.83 929
7135.63 930
7136.43 899
7137.23 857
7138.02 909
7138.82 944
7139.62 895
7140.42 863
7141.21 896
7142.01 877
7142.81 904
7143.61 869
7144.40 876
7145.20 887
7146.00 923
7146.80 865
7147.59 869
7148.39 888
7149.19 885
7149.99 838
7150.79 848
7151.59 861
7152.38 861
7153.18 860
7153.98 846
7154.78 875
7155.58 868
7156.38 900
7157.17 875
7157.97 875
7158.77 890
7159.57 905
7160.37 863
7161.17 873
7161.97 858
7162.76 862
7163.56 859
7164.36 850
7165.16 844
7165.96 843
7166.76 832
7167.56 858
7168.36 858
7169.16 867
7169.96 857
7170.75 859
7171.55 828
7172.35 835
7173.15 812
7173.95 791
7174.75 850
7175.55 845
7176.35 855
7177.15 841
7177.95 829
7178.75 810
7179.55 825
7180.35 841
7181.15 785
7181.95 813
7182.75 810
7183.55 849
7184.35 848
7185.15 804
7185.95 771
7186.75 780
7187.55 803
7188.35 805
7189.15 811
7189.95 849
7190.75 801
7191.55 793
7192.35 791
7193.15 777
7193.95 776
7194.75 764
7195.55 735
7196.35 808
7197.15 794
7197.95 829
7198.76 854
7199.56 833
7200.36 813
7201.16 789
7201.96 796
7202.76 813
7203.56 778
7204.36 782
7205.16 799
7205.96 747
7206.77 748
7207.57 775
7208.37 767
7209.17 793
7209.97 769
7210.77 772
7211.57 766
7212.38 814
7213.18 789
7213.98 789
7214.78 766
7215.58 815
7216.38 749
7217.19 749
7217.99 742
7218.79 796
7219.59 778
7220.39 791
7221.20 801
7222.00 806
7222.80 824
7223.60 779
7224.40 793
7225.21 749
7226.01 781
7226.81 791
7227.61 791
7228.42 783
7229.22 778
7230.02 764
7230.82 810
7231.63 789
7232.43 838
7233.23 819
7234.03 814
7234.84 845
7235.64 851
7236.44 853
7237.25 876
7238.05 856
7238.85 839
7239.65 843
7240.46 810
7241.26 845
7242.06 851
7242.87 816
7243.67 793
7244.47 797
7245.28 781
7246.08 769
7246.88 772
7247.69 760
7248.49 729
7249.30 758
7250.10 771
7250.90 758
7251.71 747
7252.51 751
7253.31 757
7254.12 752
7254.92 742
7255.73 790
7256.53 840
7257.33 732
7258.14 780
7258.94 787
7259.75 764
7260.55 838
7261.35 812
7262.16 824
7262.96 771
7263.77 832
7264.57 806
7265.38 794
7266.18 805
7266.99 801
7267.79 802
7268.59 785
7269.40 799
7270.20 758
7271.01 780
7271.81 794
7272.62 790
7273.42 818
7274.23 805
7275.03 817
7275.84 814
7276.64 834
7277.45 871
7278.25 859
7279.06 875
7279.86 880
7280.67 874
7281.48 891
7282.28 951
7283.09 993
7283.89 1046
7284.70 1053
7285.50 1071
7286.31 1066
7287.11 1024
7287.92 1035
7288.73 973
7289.53 904
7290.34 919
7291.14 881
7291.95 804
7292.76 837
7293.56 793
7294.37 833
7295.17 822
7295.98 826
7296.79 798
7297.59 791
7298.40 837
7299.21 785
7300.01 800
7300.82 795
7301.62 839
7302.43 822
7303.24 849
7304.04 829
7304.85 834
7305.66 833
7306.46 840
7307.27 817
7308.08 861
7308.89 883
7309.69 870
7310.50 909
7311.31 862
7312.11 937
7312.92 900
7313.73 865
7314.53 910
7315.34 907
7316.15 923
7316.96 989
7317.76 1063
7318.57 1057
7319.38 1115
7320.19 1186
7320.99 1117
7321.80 1041
7322.61 1056
7323.42 1013
7324.22 978
7325.03 957
7325.84 914
7326.65 843
7327.46 913
7328.26 868
7329.07 877
7329.88 847
7330.69 854
7331.50 795
7332.30 805
7333.11 796
7333.92 831
7334.73 804
7335.54 824
7336.35 833
7337.15 822
7337.96 844
7338.77 836
7339.58 860
7340.39 862
7341.20 891
7342.01 851
7342.82 841
7343.62 834
7344.43 871
7345.24 792
7346.05 796
7346.86 773
7347.67 798
7348.48 755
7349.29 758
7350.10 734
7350.91 752
7351.71 768
7352.52 738
7353.33 707
7354.14 735
7354.95 713
7355.76 694
7356.57 707
7357.38 721
7358.19 714
7359.00 722
7359.81 719
7360.62 760
7361.43 724
7362.24 737
7363.05 742
7363.86 749
7364.67 780
7365.48 787
7366.29 799
7367.10 771
7367.91 778
7368.72 768
7369.53 776
7370.34 753
7371.15 738
7371.96 697
7372.77 778
7373.58 742
7374.39 770
7375.20 742
7376.01 741
7376.82 754
7377.63 742
7378.45 747
7379.26 751
7380.07 764
7380.88 820
7381.69 774
7382.50 827
7383.31 830
7384.12 789
7384.93 762
7385.74 743
7386.56 770
7387.37 720
7388.18 736
7388.99 729
7389.80 732
7390.61 729
7391.42 701
7392.24 716
7393.05 706
7393.86 736
7394.67 719
7395.48 705
7396.29 714
7397.10 700
7397.92 707
7398.73 695
7399.54 699
7400.35 730
7401.16 753
7401.98 709
7402.79 742
7403.60 696
7404.41 716
7405.23 733
7406.04 731
7406.85 705
7407.66 696
7408.47 729
7409.29 672
7410.10 684
7410.91 701
7411.72 674
7412.54 688
7413.35 677
7414.16 662
7414.98 663
7415.79 660
7416.60 667
7417.41 674
7418.23 672
7419.04 694
7419.85 678
7420.67 644
7421.48 618
7422.29 655
7423.11 639
7423.92 687
7424.73 663
7425.54 672
7426.36 652
7427.17 677
7427.99 650
7428.80 667
7429.61 659
7430.43 645
7431.24 654
7432.05 691
7432.87 649
7433.68 653
7434.49 638
7435.31 616
7436.12 623
7436.94 643
7437.75 638
7438.56 651
7439.38 601
7440.19 606
7441.01 650
7441.82 674
7442.64 639
7443.45 659
7444.26 637
7445.08 616
7445.89 622
7446.71 637
7447.52 645
7448.34 663
7449.15 637
7449.97 630
7450.78 620
7451.59 665
7452.41 621
7453.22 629
7454.04 617
7454.85 616
7455.67 617
7456.48 638
7457.30 617
7458.11 612
7458.93 657
7459.74 662
7460.56 611
7461.38 617
7462.19 602
7463.01 641
7463.82 618
7464.64 646
7465.45 655
7466.27 652
7467.08 649
7467.90 626
7468.72 635
7469.53 629
7470.35 619
7471.16 627
7471.98 617
7472.79 599
7473.61 651
7474.43 649
7475.24 637
7476.06 595
7476.87 621
7477.69 582
7478.51 613
7479.32 602
7480.14 593
7480.96 621
7481.77 628
7482.59 638
7483.41 652
7484.22 600
7485.04 628
7485.85 599
7486.67 579
7487.49 628
7488.31 600
7489.12 623
7489.94 622
7490.76 606
7491.57 613
7492.39 592
7493.21 585
7494.02 672
7494.84 613
7495.66 594
7496.48 605
7497.29 633
7498.11 648
7498.93 643
7499.74 633
7500.56 660
7501.38 682
7502.20 646
7503.01 650
7503.83 617
7504.65 611
7505.47 656
7506.29 598
7507.10 626
7507.92 642
7508.74 615
7509.56 608
7510.37 665
7511.19 637
7512.01 600
7512.83 620
7513.65 653
7514.47 640
7515.28 606
7516.10 629
7516.92 658
7517.74 632
7518.56 659
7519.38 639
7520.19 636
7521.01 643
7521.83 667
7522.65 654
7523.47 613
7524.29 654
7525.11 678
7525.92 693
7526.74 635
7527.56 650
7528.38 670
7529.20 691
7530.02 670
7530.84 660
7531.66 645
7532.48 653
7533.30 658
7534.12 639
7534.93 637
7535.75 643
7536.57 661
7537.39 665
7538.21 655
7539.03 657
7539.85 650
7540.67 665
7541.49 650
7542.31 623
7543.13 639
7543.95 646
7544.77 649
7545.59 644
7546.41 651
7547.23 657
7548.05 658
7548.87 650
7549.69 628
7550.51 662
7551.33 672
7552.15 675
7552.97 638
7553.79 633
7554.61 655
7555.43 705
7556.25 688
7557.07 662
7557.89 664
7558.71 726
7559.53 723
7560.36 684
7561.18 704
7562.00 684
7562.82 700
7563.64 702
7564.46 671
7565.28 659
7566.10 660
7566.92 690
7567.74 664
7568.56 659
7569.39 668
7570.21 616
7571.03 664
7571.85 649
7572.67 668
7573.49 709
7574.31 672
7575.14 647
7575.96 679
7576.78 684
7577.60 647
7578.42 651
7579.24 649
7580.06 643
7580.89 645
7581.71 661
7582.53 701
7583.35 661
7584.17 671
7585.00 662
7585.82 666
7586.64 686
7587.46 697
7588.29 712
7589.11 728
7589.93 742
7590.75 699
7591.57 698
7592.40 727
7593.22 696
7594.04 706
7594.86 687
7595.69 784
7596.51 727
7597.33 689
7598.15 726
7598.98 714
7599.80 730
7600.62 726
7601.45 738
7602.27 715
7603.09 759
7603.92 789
7604.74 743
7605.56 762
7606.38 750
7607.21 762
7608.03 737
7608.85 729
7609.68 742
7610.50 731
7611.32 752
7612.15 773
7612.97 761
7613.80 780
7614.62 773
7615.44 827
7616.27 809
7617.09 807
7617.91 805
7618.74 833
7619.56 854
7620.39 898
7621.21 855
7622.03 791
7622.86 780
7623.68 808
7624.51 780
7625.33 768
7626.15 729
7626.98 719
7627.80 761
7628.63 781
7629.45 789
7630.28 775
7631.10 809
7631.93 843
7632.75 786
7633.58 788
7634.40 796
7635.22 818
7636.05 757
7636.87 736
7637.70 704
7638.52 707
7639.35 714
7640.17 767
7641.00 738
7641.82 703
7642.65 714
7643.47 705
7644.30 745
7645.13 750
7645.95 710
7646.78 743
7647.60 776
7648.43 813
7649.25 784
7650.08 789
7650.90 804
7651.73 790
7652.55 823
7653.38 804
7654.21 770
7655.03 729
7655.86 745
7656.68 716
7657.51 689
7658.34 681
7659.16 676
7659.99 684
7660.81 668
7661.64 666
7662.47 700
7663.29 676
7664.12 672
7664.95 646
7665.77 624
7666.60 664
7667.42 626
7668.25 655
7669.08 645
7669.90 625
7670.73 645
7671.56 625
7672.38 656
7673.21 684
7674.04 680
7674.87 677
7675.69 651
7676.52 688
7677.35 642
7678.17 634
7679.00 646
7679.83 683
7680.65 699
7681.48 672
7682.31 659
7683.14 663
7683.96 684
7684.79 706
7685.62 654
7686.45 638
7687.27 678
7688.10 665
7688.93 655
7689.76 650
7690.58 654
7691.41 703
7692.24 690
7693.07 652
7693.90 637
7694.72 660
7695.55 664
7696.38 731
7697.21 746
7698.04 746
7698.86 723
7699.69 723
7700.52 716
7701.35 748
7702.18 690
7703.01 701
7703.83 668
7704.66 696
7705.49 707
7706.32 670
7707.15 642
7707.98 653
7708.81 670
7709.63 657
7710.46 605
7711.29 635
7712.12 655
7712.95 703
7713.78 693
7714.61 679
7715.44 631
7716.27 644
7717.10 653
7717.93 677
7718.75 653
7719.58 674
7720.41 636
7721.24 685
7722.07 644
7722.90 663
7723.73 645
7724.56 667
7725.39 672
7726.22 689
7727.05 698
7727.88 702
7728.71 696
7729.54 671
7730.37 687
7731.20 668
7732.03 677
7732.86 664
7733.69 658
7734.52 659
7735.35 627
7736.18 657
7737.01 660
7737.84 608
7738.67 613
7739.50 646
7740.33 634
7741.16 633
7741.99 674
7742.82 700
7743.65 663
7744.48 710
7745.31 729
7746.14 748
7746.98 809
7747.81 813
7748.64 843
7749.47 853
7750.30 808
7751.13 765
7751.96 727
7752.79 712
7753.62 695
7754.45 675
7755.29 667
7756.12 621
7756.95 638
7757.78 665
7758.61 654
7759.44 637
7760.27 598
7761.11 616
7761.94 677
7762.77 663
7763.60 648
7764.43 665
7765.26 665
7766.10 678
7766.93 644
7767.76 670
7768.59 629
7769.42 651
7770.26 650
7771.09 671
7771.92 646
7772.75 640
7773.58 628
7774.42 629
7775.25 616
7776.08 616
7776.91 611
7777.75 601
7778.58 635
7779.41 601
7780.24 601
7781.08 614
7781.91 638
7782.74 605
7783.57 617
7784.41 641
7785.24 613
7786.07 602
7786.91 604
7787.74 615
7788.57 592
7789.40 595
7790.24 619
7791.07 617
7791.90 608
7792.74 650
7793.57 635
7794.40 614
7795.24 592
7796.07 660
7796.90 634
7797.74 621
7798.57 627
7799.40 664
7800.24 631
7801.07 648
7801.91 646
7802.74 617
7803.57 615
7804.41 635
7805.24 660
7806.07 620
7806.91 630
7807.74 635
7808.58 615
7809.41 661
7810.25 625
7811.08 645
7811.91 684
7812.75 670
7813.58 671
7814.42 677
7815.25 647
7816.09 665
7816.92 672
7817.75 653
7818.59 685
7819.42 699
7820.26 706
7821.09 727
7821.93 711
7822.76 692
7823.60 685
7824.43 697
7825.27 734
7826.10 715
7826.94 665
7827.77 660
7828.61 675
7829.44 681
7830.28 679
7831.11 671
7831.95 712
7832.78 712
7833.62 691
7834.46 633
7835.29 642
7836.13 668
7836.96 691
7837.80 706
7838.63 650
7839.47 615
7840.31 612
7841.14 668
7841.98 643
7842.81 638
7843.65 651
7844.48 603
7845.32 656
7846.16 638
7846.99 645
7847.83 601
7848.67 592
7849.50 600
7850.34 600
7851.17 594
7852.01 621
7852.85 642
7853.68 595
7854.52 586
7855.36 602
7856.19 624
7857.03 637
7857.87 619
7858.70 624
7859.54 631
7860.38 598
7861.21 588
7862.05 624
7862.89 581
7863.72 578
7864.56 597
7865.40 612
7866.24 626
7867.07 656
7867.91 603
7868.75 599
7869.59 631
7870.42 617
7871.26 616
7872.10 611
7872.94 631
7873.77 646
7874.61 671
7875.45 646
7876.29 687
7877.12 710
7877.96 713
7878.80 694
7879.64 718
7880.47 694
7881.31 715
7882.15 692
7882.99 721
7883.83 676
7884.66 665
7885.50 692
7886.34 674
7887.18 646
7888.02 642
7888.86 632
7889.69 638
7890.53 607
7891.37 633
7892.21 700
7893.05 635
7893.89 609
7894.73 660
7895.56 594
7896.40 600
7897.24 602
7898.08 656
7898.92 621
7899.76 627
7900.60 605
7901.44 655
7902.28 625
7903.12 644
7903.95 645
7904.79 626
7905.63 631
7906.47 620
7907.31 637
7908.15 670
7908.99 682
7909.83 635
7910.67 607
7911.51 588
7912.35 663
7913.19 652
7914.03 675
7914.87 710
7915.71 730
7916.55 792
7917.39 782
7918.23 819
7919.07 834
7919.91 820
7920.75 794
7921.59 805
7922.43 809
7923.27 722
7924.11 668
7924.95 673
7925.79 656
7926.63 633
7927.47 628
7928.31 643
7929.15 642
7929.99 615
7930.83 590
7931.67 599
7932.51 624
7933.35 669
7934.19 628
7935.04 596
7935.88 620
7936.72 605
7937.56 609
7938.40 567
7939.24 620
7940.08 603
7940.92 623
7941.76 635
7942.60 659
7943.45 663
7944.29 650
7945.13 685
7945.97 706
7946.81 678
7947.65 656
7948.49 674
7949.34 669
7950.18 634
7951.02 613
7951.86 651
7952.70 618
7953.54 615
7954.39 617
7955.23 628
7956.07 644
7956.91 655
7957.75 616
7958.60 633
7959.44 625
7960.28 642
7961.12 640
7961.96 639
7962.81 618
7963.65 608
7964.49 606
7965.33 614
7966.18 654
7967.02 709
7967.86 723
7968.70 713
7969.55 681
7970.39 699
7971.23 658
7972.08 673
7972.92 649
7973.76 662
7974.60 693
7975.45 687
7976.29 696
7977.13 635
7977.98 590
7978.82 627
7979.66 641
7980.51 637
7981.35 545
7982.19 555
7983.04 583
7983.88 588
7984.72 554
7985.57 601
7986.41 577
7987.25 583
7988.10 593
7988.94 606
7989.78 603
7990.63 587
7991.47 574
7992.32 558
7993.16 587
7994.00 558
7994.85 575
7995.69 574
7996.54 581
7997.38 563
7998.22 568
7999.07 542
7999.91 576
8000.76 562
8001.60 609
8002.45 602
8003.29 529
8004.13 491
8004.98 543
8005.82 552
8006.67 547
8007.51 523
8008.36 557
8009.20 574
8010.05 572
8010.89 529
8011.74 536
8012.58 572
8013.43 570
8014.27 561
8015.12 548
8015.96 540
8016.81 533
8017.65 560
8018.50 543
8019.34 539
8020.19 499
8021.03 549
8021.88 527
8022.72 527
8023.57 541
8024.41 519
8025.26 539
8026.11 570
8026.95 523
8027.80 535
8028.64 542
8029.49 498
8030.33 536
8031.18 523
8032.03 531
8032.87 521
8033.72 533
8034.56 564
8035.41 517
8036.26 529
8037.10 513
8037.95 506
8038.80 510
8039.64 513
8040.49 503
8041.34 512
8042.18 477
8043.03 494
8043.87 489
8044.72 540
8045.57 525
8046.41 523
8047.26 513
8048.11 522
8048.96 531
8049.80 537
8050.65 514
8051.50 517
8052.34 502
8053.19 495
8054.04 480
8054.88 487
8055.73 481
8056.58 520
8057.43 499
8058.27 477
8059.12 481
8059.97 483
8060.82 498
8061.66 490
8062.51 530
8063.36 505
8064.21 461
8065.05 507
8065.90 480
8066.75 478
8067.60 476
8068.44 504
8069.29 516
8070.14 505
8070.99 486
8071.84 447
8072.68 469
8073.53 496
8074.38 513
8075.23 488
8076.08 484
8076.93 508
8077.77 516
8078.62 491
8079.47 473
8080.32 509
8081.17 489
8082.02 498
8082.87 469
8083.71 442
8084.56 511
8085.41 511
8086.26 488
8087.11 504
8087.96 500
8088.81 492
8089.66 503
8090.51 494
8091.35 528
8092.20 491
8093.05 505
8093.90 464
8094.75 440
8095.60 493
8096.45 479
8097.30 495
8098.15 487
8099.00 453
8099.85 483
8100.70 472
8101.55 470
8102.40 458
8103.25 480
8104.10 486
8104.95 482
8105.80 483
8106.65 456
8107.50 520
8108.35 502
8109.20 501
8110.05 495
8110.90 500
8111.75 492
8112.60 503
8113.45 497
8114.30 502
8115.15 474
8116.00 504
8116.85 485
8117.70 514
8118.55 488
8119.40 479
8120.25 477
8121.10 487
8121.95 507
8122.80 522
8123.65 495
8124.50 510
8125.35 513
8126.20 520
8127.06 460
8127.91 472
8128.76 496
8129.61 501
8130.46 466
8131.31 469
8132.16 500
8133.01 513
8133.86 528
8134.72 483
8135.57 479
8136.42 483
8137.27 476
8138.12 491
8138.97 508
8139.83 508
8140.68 505
8141.53 516
8142.38 498
8143.23 474
8144.08 465
8144.94 490
8145.79 469
8146.64 478
8147.49 495
8148.34 492
8149.20 496
8150.05 476
8150.90 478
8151.75 483
8152.60 506
8153.46 498
8154.31 509
8155.16 528
8156.01 527
8156.87 518
8157.72 491
8158.57 466
8159.42 477
8160.28 492
8161.13 455
8161.98 488
8162.84 483
8163.69 480
8164.54 504
8165.39 477
8166.25 499
8167.10 477
8167.95 458
8168.81 448
8169.66 496
8170.51 470
8171.37 472
8172.22 468
8173.07 462
8173.93 455
8174.78 459
8175.63 481
8176.49 480
8177.34 466
8178.19 437
8179.05 448
8179.90 465
8180.76 461
8181.61 436
8182.46 458
8183.32 458
8184.17 477
8185.02 471
8185.88 441
8186.73 451
8187.59 466
8188.44 456
8189.30 490
8190.15 459
8191.00 481
8191.86 476
8192.71 462
8193.57 445
8194.42 457
8195.28 487
8196.13 495
8196.99 456
8197.84 441
8198.69 460
8199.55 458
8200.40 482
8201.26 485
8202.11 456
8202.97 452
8203.82 469
8204.68 491
8205.53 467
8206.39 472
8207.24 440
8208.10 457
8208.95 484
8209.81 426
8210.67 449
8211.52 463
8212.38 486
8213.23 473
8214.09 483
8214.94 482
8215.80 493
8216.65 463
8217.51 473
8218.37 474
8219.22 451
8220.08 499
8220.93 483
8221.79 483
8222.64 482
8223.50 471
8224.36 482
8225.21 480
8226.07 489
8226.92 474
8227.78 448
8228.64 494
8229.49 465
8230.35 492
8231.21 454
8232.06 493
8232.92 469
8233.78 468
8234.63 460
8235.49 459
8236.35 464
8237.20 480
8238.06 479
8238.92 460
8239.77 460
8240.63 456
8241.49 448
8242.34 451
8243.20 479
8244.06 453
8244.91 469
8245.77 494
8246.63 484
8247.49 477
8248.34 461
8249.20 479
8250.06 546
8250.92 509
8251.77 509
8252.63 461
8253.49 495
8254.35 462
8255.20 475
8256.06 495
8256.92 476
8257.78 464
8258.63 453
8259.49 476
8260.35 452
8261.21 486
8262.07 488
8262.92 529
8263.78 503
8264.64 501
8265.50 509
8266.36 524
8267.22 508
8268.07 518
8268.93 524
8269.79 541
8270.65 517
8271.51 553
8272.37 505
8273.22 471
8274.08 513
8274.94 507
8275.80 477
8276.66 521
8277.52 523
8278.38 524
8279.24 490
8280.09 492
8280.95 477
8281.81 458
8282.67 501
8283.53 508
8284.39 523
8285.25 522
8286.11 498
8286.97 515
8287.83 507
8288.69 498
8289.55 517
8290.41 531
8291.26 503
8292.12 507
8292.98 536
8293.84 500
8294.70 516
8295.56 494
8296.42 521
8297.28 516
8298.14 526
8299.00 521
8299.86 498
8300.72 519
8301.58 550
8302.44 562
8303.30 556
8304.16 508
8305.02 495
8305.88 510
8306.74 506
8307.60 483
8308.46 456
8309.33 511
8310.19 514
8311.05 504
8311.91 498
8312.77 518
8313.63 522
8314.49 520
8315.35 486
8316.21 516
8317.07 497
8317.93 496
8318.79 469
8319.65 464
8320.52 510
8321.38 506
8322.24 514
8323.10 515
8323.96 513
8324.82 513
8325.68 527
8326.54 509
8327.41 516
8328.27 539
8329.13 517
8329.99 522
8330.85 496
8331.71 510
8332.57 510
8333.44 502
8334.30 505
8335.16 512
8336.02 523
8336.88 510
8337.75 512
8338.61 513
8339.47 512
8340.33 522
8341.19 527
8342.06 530
8342.92 573
8343.78 569
8344.64 555
8345.50 544
8346.37 575
8347.23 580
8348.09 606
8348.95 612
8349.82 627
8350.68 602
8351.54 556
8352.40 578
8353.27 571
8354.13 557
8354.99 533
8355.86 543
8356.72 541
8357.58 560
8358.45 535
8359.31 527
8360.17 494
8361.03 541
8361.90 501
8362.76 500
8363.62 498
8364.49 528
8365.35 472
8366.21 517
8367.08 528
8367.94 546
8368.80 535
8369.67 521
8370.53 536
8371.40 546
8372.26 570
8373.12 555
8373.99 519
8374.85 512
8375.71 506
8376.58 521
8377.44 507
8378.31 506
8379.17 524
8380.03 570
8380.90 549
8381.76 562
8382.63 555
8383.49 573
8384.36 583
8385.22 540
8386.08 548
8386.95 576
8387.81 567
8388.68 561
8389.54 554
8390.41 537
8391.27 558
8392.14 539
8393.00 529
8393.87 497
8394.73 549
8395.60 563
8396.46 579
8397.33 529
8398.19 499
8399.06 568
8399.92 568
8400.79 579
8401.65 591
8402.52 593
8403.38 576
8404.25 595
8405.11 574
8405.98 595
8406.84 574
8407.71 574
8408.58 600
8409.44 565
8410.31 555
8411.17 559
8412.04 591
8412.90 578
8413.77 578
8414.64 564
8415.50 569
8416.37 576
8417.23 610
8418.10 571
8418.97 553
8419.83 569
8420.70 594
8421.56 602
8422.43 592
8423.30 594
8424.16 583
8425.03 640
8425.90 628
8426.76 616
8427.63 622
8428.50 649
8429.36 657
8430.23 670
8431.10 617
8431.96 612
8432.83 639
8433.70 625
8434.56 621
8435.43 624
8436.30 606
8437.16 631
8438.03 664
8438.90 670
8439.77 664
8440.63 687
8441.50 668
8442.37 611
8443.24 632
8444.10 641
8444.97 672
8445.84 699
8446.71 643
8447.57 662
8448.44 664
8449.31 669
8450.18 678
8451.04 760
8451.91 780
8452.78 791
8453.65 847
8454.52 949
8455.38 1045
8456.25 1100
8457.12 1109
8457.99 1195
8458.86 1094
8459.72 1027
8460.59 946
8461.46 914
8462.33 853
8463.20 741
8464.07 721
8464.93 705
8465.80 683
8466.67 653
8467.54 649
8468.41 596
8469.28 630
8470.15 612
8471.02 609
8471.88 590
8472.75 606
8473.62 614
8474.49 602
8475.36 587
8476.23 577
8477.10 612
8477.97 577
8478.84 611
8479.71 673
8480.58 648
8481.44 634
8482.31 630
8483.18 610
8484.05 653
8484.92 651
8485.79 629
8486.66 615
8487.53 626
8488.40 617
8489.27 616
8490.14 610
8491.01 597
8491.88 600
8492.75 607
8493.62 608
8494.49 637
8495.36 617
8496.23 631
8497.10 648
8497.97 624
8498.84 652
8499.71 619
8500.58 624
8501.45 614
8502.32 628
8503.19 611
8504.06 617
8504.93 630
8505.80 628
8506.67 660
8507.55 654
8508.42 655
8509.29 662
8510.16 654
8511.03 653
8511.90 634
8512.77 686
8513.64 699
8514.51 687
8515.38 689
8516.25 680
8517.13 685
8518.00 681
8518.87 747
8519.74 769
8520.61 729
8521.48 751
8522.35 771
8523.23 808
8524.10 932
8524.97 999
8525.84 1007
8526.71 977
8527.58 1038
8528.46 984
8529.33 963
8530.20 880
8531.07 844
8531.94 824
8532.81 760
8533.69 725
8534.56 714
8535.43 690
8536.30 630
8537.18 642
8538.05 696
8538.92 663
8539.79 639
8540.66 657
8541.54 637
8542.41 637
8543.28 632
8544.15 616
8545.03 643
8545.90 637
8546.77 609
8547.64 602
8548.52 652
8549.39 687
8550.26 689
8551.14 667
8552.01 710
8552.88 726
8553.76 728
8554.63 740
8555.50 769
8556.37 736
8557.25 715
8558.12 692
8558.99 645
8559.87 657
8560.74 640
8561.61 649
8562.49 629
8563.36 593
8564.24 642
8565.11 633
8565.98 648
8566.86 598
8567.73 599
8568.60 589
8569.48 582
8570.35 587
8571.23 628
8572.10 618
8572.97 604
8573.85 611
8574.72 609
8575.60 578
8576.47 601
8577.34 603
8578.22 618
8579.09 628
8579.97 615
8580.84 633
8581.72 627
8582.59 667
8583.47 611
8584.34 603
8585.21 653
8586.09 641
8586.96 633
8587.84 634
8588.71 649
8589.59 674
8590.46 667
8591.34 644
8592.21 645
8593.09 618
8593.96 660
8594.84 663
8595.71 661
8596.59 668
8597.46 665
8598.34 693
8599.22 681
8600.09 697
8600.97 682
8601.84 715
8602.72 721
8603.59 701
8604.47 735
8605.34 685
8606.22 721
8607.10 678
8607.97 680
8608.85 682
8609.72 681
8610.60 706
8611.47 685
8612.35 722
8613.23 699
8614.10 691
8614.98 696
8615.86 715
8616.73 705
8617.61 734
8618.48 708
8619.36 726
8620.24 742
8621.11 736
8621.99 724
8622.87 729
8623.74 763
8624.62 726
8625.50 722
8626.37 746
8627.25 735
8628.13 762
8629.00 761
8629.88 783
8630.76 779
8631.64 725
8632.51 773
8633.39 771
8634.27 770
8635.14 772
8636.02 817
8636.90 811
8637.78 779
8638.65 788
8639.53 798
8640.41 831
8641.29 784
8642.16 805
8643.04 830
8643.92 842
8644.80 853
8645.67 856
8646.55 860
8647.43 887
8648.31 880
8649.18 892
8650.06 885
8650.94 896
8651.82 889
8652.70 875
8653.58 898
8654.45 899
8655.33 915
8656.21 911
8657.09 924
8657.97 954
8658.84 986
8659.72 980
8660.60 1023
8661.48 1078
8662.36 1121
8663.24 1205
8664.12 1212
8664.99 1241
8665.87 1249
8666.75 1258
8667.63 1180
8668.51 1153
8669.39 1107
8670.27 1077
8671.15 1085
8672.03 1061
8672.91 1081
8673.78 1118
8674.66 1165
8675.54 1121
8676.42 1119
8677.30 1118
8678.18 1077
8679.06 1069
8679.94 1053
8680.82 964
8681.70 934
8682.58 938
8683.46 921
8684.34 859
8685.22 890
8686.10 918
8686.98 989
8687.86 1032
8688.74 1121
8689.62 1266
8690.50 1368
8691.38 1540
8692.26 1659
8693.14 1683
8694.02 1676
8694.90 1629
8695.78 1521
8696.66 1389
8697.54 1282
8698.42 1161
8699.30 1056
8700.18 1005
8701.06 937
8701.94 856
8702.82 860
8703.70 846
8704.58 804
8705.46 791
8706.34 721
8707.23 738
8708.11 752
8708.99 747
8709.87 712
8710.75 710
8711.63 715
8712.51 681
8713.39 660
8714.27 715
8715.16 703
8716.04 673
8716.92 645
8717.80 671
8718.68 654
8719.56 654
8720.44 651
8721.33 707
8722.21 691
8723.09 713
8723.97 673
8724.85 682
8725.73 642
8726.62 667
8727.50 707
8728.38 691
8729.26 692
8730.14 713
8731.03 699
8731.91 702
8732.79 706
8733.67 695
8734.55 729
8735.44 683
8736.32 666
8737.20 686
8738.08 684
8738.97 693
8739.85 639
8740.73 672
8741.61 644
8742.50 634
8743.38 680
8744.26 621
8745.14 658
8746.03 617
8746.91 679
8747.79 665
8748.68 676
8749.56 691
8750.44 677
8751.33 680
8752.21 672
8753.09 687
8753.97 702
8754.86 695
8755.74 662
8756.62 675
8757.51 730
8758.39 726
8759.28 711
8760.16 690
8761.04 696
8761.93 682
8762.81 699
8763.69 679
8764.58 692
8765.46 680
8766.34 688
8767.23 684
8768.11 687
8769.00 663
8769.88 657
8770.76 654
8771.65 649
8772.53 639
8773.42 628
8774.30 654
8775.19 664
8776.07 628
8776.95 633
8777.84 656
8778.72 648
8779.61 681
8780.49 677
8781.38 702
8782.26 702
8783.15 676
8784.03 703
8784.92 724
8785.80 696
8786.69 683
8787.57 661
8788.46 645
8789.34 627
8790.23 610
8791.11 584
8792.00 605
8792.88 572
8793.77 587
8794.65 583
8795.54 555
8796.42 538
8797.31 535
8798.19 544
8799.08 535
8799.96 532
8800.85 558
8801.74 548
8802.62 539
8803.51 543
8804.39 532
8805.28 515
8806.16 552
8807.05 522
8807.94 514
8808.82 531
8809.71 551
8810.59 558
8811.48 539
8812.37 554
8813.25 534
8814.14 541
8815.03 572
8815.91 531
8816.80 506
8817.68 532
8818.57 548
8819.46 521
8820.34 512
8821.23 528
8822.12 511
8823.00 522
8823.89 532
8824.78 519
8825.66 504
8826.55 523
8827.44 519
8828.33 495
8829.21 460
8830.10 463
8830.99 508
8831.87 497
8832.76 461
8833.65 456
8834.54 489
8835.42 485
8836.31 473
8837.20 500
8838.08 495
8838.97 497
8839.86 458
8840.75 461
8841.64 492
8842.52 495
8843.41 492
8844.30 482
8845.19 490
8846.07 506
8846.96 484
8847.85 511
8848.74 477
8849.63 481
8850.51 512
8851.40 504
8852.29 485
8853.18 482
8854.07 472
8854.96 504
8855.84 493
8856.73 472
8857.62 468
8858.51 471
8859.40 483
8860.29 478
8861.17 495
8862.06 483
8862.95 489
8863.84 466
8864.73 446
8865.62 469
8866.51 461
8867.40 470
8868.29 455
8869.17 475
8870.06 469
8870.95 466
8871.84 464
8872.73 475
8873.62 451
8874.51 424
8875.40 444
8876.29 458
8877.18 471
8878.07 479
8878.96 465
8879.85 464
8880.74 472
8881.63 464
8882.51 439
8883.40 447
8884.29 444
8885.18 438
8886.07 467
8886.96 448
8887.85 478
8888.74 457
8889.63 448
8890.52 449
8891.41 454
8892.30 449
8893.19 432
8894.09 423
8894.98 447
8895.87 404
8896.76 422
8897.65 428
8898.54 442
8899.43 440
8900.32 415
8901.21 426
8902.10 437
8902.99 417
8903.88 394
8904.77 400
8905.66 398
8906.55 401
8907.44 452
8908.34 432
8909.23 468
8910.12 471
8911.01 467
8911.90 430
8912.79 446
8913.68 422
8914.57 419
8915.47 428
8916.36 434
8917.25 427
8918.14 394
8919.03 419
8919.92 427
8920.81 429
8921.71 422
8922.60 410
8923.49 447
8924.38 418
8925.27 434
8926.16 423
8927.06 417
8927.95 414
8928.84 426
8929.73 447
8930.62 412
8931.52 407
8932.41 402
8933.30 418
8934.19 399
8935.09 406
8935.98 408
8936.87 399
8937.76 409
8938.66 434
8939.55 386
8940.44 394
8941.33 413
8942.23 434
8943.12 404
8944.01 430
8944.90 419
8945.80 432
8946.69 404
8947.58 414
8948.48 405
8949.37 422
8950.26 414
8951.16 440
8952.05 411
8952.94 389
8953.84 381
8954.73 441
8955.62 437
8956.52 426
8957.41 406
8958.30 425
8959.20 420
8960.09 415
8960.98 419
8961.88 393
8962.77 394
8963.66 401
8964.56 421
8965.45 404
8966.35 411
8967.24 422
8968.13 390
8969.03 384
8969.92 399
8970.82 417
8971.71 406
8972.60 429
8973.50 411
8974.39 441
8975.29 422
8976.18 421
8977.08 425
8977.97 406
8978.87 407
8979.76 421
8980.65 418
8981.55 414
8982.44 399
8983.34 383
8984.23 386
8985.13 413
8986.02 392
8986.92 433
8987.81 409
8988.71 392
8989.60 411
8990.50 413
8991.39 443
8992.29 411
8993.18 397
8994.08 397
8994.97 412
8995.87 416
8996.76 395
8997.66 407
8998.56 425
8999.45 394
9000.35 429
9001.24 404
9002.14 390
9003.03 367
9003.93 397
9004.83 403
9005.72 404
9006.62 394
9007.51 394
9008.41 402
9009.31 419
9010.20 405
9011.10 381
9011.99 409
9012.89 397
9013.79 417
9014.68 380
9015.58 401
9016.48 404
9017.37 401
9018.27 398
9019.16 398
9020.06 409
9020.96 421
9021.85 428
9022.75 430
9023.65 392
9024.54 385
9025.44 418
9026.34 418
9027.24 410
9028.13 416
9029.03 407
9029.93 380
9030.82 365
9031.72 402
9032.62 395
9033.52 389
9034.41 411
9035.31 432
9036.21 418
9037.10 427
9038.00 407
9038.90 416
9039.80 436
9040.69 423
9041.59 398
9042.49 427
9043.39 427
9044.29 408
9045.18 419
9046.08 436
9046.98 422
9047.88 401
9048.78 391
9049.67 432
9050.57 424
9051.47 409
9052.37 423
9053.27 402
9054.16 413
9055.06 435
9055.96 420
9056.86 413
9057.76 442
9058.66 413
9059.55 410
9060.45 437
9061.35 435
9062.25 424
9063.15 417
9064.05 425
9064.95 449
9065.85 479
9066.74 437
9067.64 456
9068.54 450
9069.44 427
9070.34 421
9071.24 443
9072.14 451
9073.04 469
9073.94 440
9074.84 478
9075.74 462
9076.64 446
9077.53 464
9078.43 468
9079.33 460
9080.23 435
9081.13 441
9082.03 416
9082.93 434
9083.83 439
9084.73 404
9085.63 430
9086.53 425
9087.43 422
9088.33 417
9089.23 418
9090.13 424
9091.03 413
9091.93 409
9092.83 435
9093.73 435
9094.63 429
9095.53 432
9096.43 428
9097.33 411
9098.23 421
9099.13 422
9100.04 425
9100.94 386
9101.84 416
9102.74 425
9103.64 409
9104.54 415
9105.44 415
9106.34 454
9107.24 401
9108.14 439
9109.04 430
9109.94 430
9110.85 442
9111.75 413
9112.65 413
9113.55 406
9114.45 404
9115.35 408
9116.25 433
9117.15 439
9118.06 413
9118.96 393
9119.86 413
9120.76 397
9121.66 412
9122.56 412
9123.46 404
9124.37 411
9125.27 435
9126.17 453
9127.07 429
9127.97 427
9128.88 418
9129.78 412
9130.68 402
9131.58 415
9132.48 426
9133.39 419
9134.29 402
9135.19 422
9136.09 440
9137.00 423
9137.90 404
9138.80 395
9139.70 431
9140.61 416
9141.51 398
9142.41 460
9143.31 420
9144.22 392
9145.12 429
9146.02 436
9146.92 427
9147.83 418
9148.73 434
9149.63 408
9150.54 430
9151.44 406
9152.34 407
9153.25 430
9154.15 406
9155.05 426
9155.96 432
9156.86 420
9157.76 424
9158.67 403
9159.57 438
9160.47 421
9161.38 438
9162.28 430
9163.18 424
9164.09 425
9164.99 411
9165.90 411
9166.80 414
9167.70 422
9168.61 403
9169.51 428
9170.42 420
9171.32 439
9172.22 411
9173.13 430
9174.03 418
9174.94 409
9175.84 426
9176.74 422
9177.65 419
9178.55 404
9179.46 427
9180.36 405
9181.27 415
9182.17 400
9183.08 449
9183.98 440
9184.89 443
9185.79 451
9186.70 471
9187.60 444
9188.51 405
9189.41 433
9190.32 434
9191.22 451
9192.13 462
9193.03 449
9193.94 453
9194.84 451
9195.75 484
9196.65 485
9197.56 495
9198.46 511
9199.37 564
9200.27 558
9201.18 573
9202.08 538
9202.99 511
9203.90 504
9204.80 536
9205.71 504
9206.61 479
9207.52 439
9208.42 456
9209.33 438
9210.24 425
9211.14 445
9212.05 448
9212.95 470
9213.86 462
9214.77 438
9215.67 483
9216.58 455
9217.49 470
9218.39 446
9219.30 459
9220.21 440
9221.11 429
9222.02 458
9222.93 453
9223.83 454
9224.74 455
9225.65 453
9226.55 406
9227.46 426
9228.37 455
9229.27 468
9230.18 452
9231.09 430
9231.99 417
9232.90 420
9233.81 420
9234.72 398
9235.62 443
9236.53 415
9237.44 432
9238.34 410
9239.25 412
9240.16 424
9241.07 432
9241.97 429
9242.88 428
9243.79 433
9244.70 427
9245.61 385
9246.51 410
9247.42 402
9248.33 431
9249.24 426
9250.14 431
9251.05 421
9251.96 401
9252.87 391
9253.78 419
9254.69 416
9255.59 427
9256.50 438
9257.41 409
9258.32 393
9259.23 385
9260.14 413
9261.04 438
9261.95 424
9262.86 411
9263.77 403
9264.68 432
9265.59 412
9266.50 412
9267.40 413
9268.31 397
9269.22 421
9270.13 414
9271.04 440
9271.95 424
9272.86 416
9273.77 428
9274.68 438
9275.59 428
9276.49 431
9277.40 422
9278.31 439
9279.22 419
9280.13 414
9281.04 434
9281.95 424
9282.86 426
9283.77 432
9284.68 416
9285.59 414
9286.50 422
9287.41 426
9288.32 420
9289.23 436
9290.14 451
9291.05 439
9291.96 427
9292.87 430
9293.78 451
9294.69 438
9295.60 455
9296.51 450
9297.42 429
9298.33 424
9299.24 451
9300.15 493
9301.06 487
9301.97 451
9302.88 435
9303.79 418
9304.70 440
9305.61 459
9306.53 442
9307.44 437
9308.35 429
9309.26 444
9310.17 436
9311.08 459
9311.99 461
9312.90 449
9313.81 452
9314.72 433
9315.63 444
9316.55 413
9317.46 426
9318.37 435
9319.28 453
9320.19 420
9321.10 406
9322.01 445
9322.93 436
9323.84 453
9324.75 450
9325.66 443
9326.57 426
9327.48 445
9328.40 419
9329.31 385
9330.22 409
9331.13 453
9332.04 431
9332.96 434
9333.87 427
9334.78 420
9335.69 435
9336.60 417
9337.52 417
9338.43 397
9339.34 425
9340.25 423
9341.17 437
9342.08 413
9342.99 426
9343.90 418
9344.82 438
9345.73 433
9346.64 411
9347.55 416
9348.47 445
9349.38 438
9350.29 464
9351.21 422
9352.12 440
9353.03 416
9353.94 418
9354.86 419
9355.77 423
9356.68 424
9357.60 414
9358.51 451
9359.42 411
9360.34 432
9361.25 442
9362.16 469
9363.08 447
9363.99 448
9364.90 443
9365.82 403
9366.73 424
9367.65 432
9368.56 429
9369.47 426
9370.39 419
9371.30 437
9372.21 482
9373.13 447
9374.04 409
9374.96 420
9375.87 438
9376.79 437
9377.70 459
9378.61 434
9379.53 440
9380.44 462
9381.36 432
9382.27 436
9383.19 437
9384.10 450
9385.01 448
9385.93 433
9386.84 469
9387.76 452
9388.67 439
9389.59 483
9390.50 459
9391.42 470
9392.33 471
9393.25 473
9394.16 489
9395.08 458
9395.99 475
9396.91 479
9397.82 460
9398.74 478
9399.65 467
9400.57 480
9401.48 457
9402.40 480
9403.32 463
9404.23 472
9405.15 454
9406.06 456
9406.98 438
9407.89 487
9408.81 445
9409.73 451
9410.64 443
9411.56 433
9412.47 436
9413.39 427
9414.30 443
9415.22 432
9416.14 467
9417.05 467
9417.97 447
9418.89 457
9419.80 456
9420.72 432
9421.63 449
9422.55 435
9423.47 449
9424.38 450
9425.30 479
9426.22 440
9427.13 443
9428.05 445
9428.97 472
9429.88 467
9430.80 484
9431.72 459
9432.63 481
9433.55 496
9434.47 516
9435.38 479
9436.30 507
9437.22 487
9438.14 484
9439.05 499
9439.97 499
9440.89 504
9441.81 490
9442.72 511
9443.64 520
9444.56 558
9445.47 528
9446.39 541
9447.31 489
9448.23 480
9449.15 515
9450.06 500
9450.98 517
9451.90 515
9452.82 513
9453.73 531
9454.65 508
9455.57 519
9456.49 520
9457.41 503
9458.32 505
9459.24 497
9460.16 472
9461.08 485
9462.00 494
9462.92 470
9463.83 434
9464.75 437
9465.67 483
9466.59 442
9467.51 471
9468.43 466
9469.35 474
9470.26 479
9471.18 517
9472.10 481
9473.02 478
9473.94 470
9474.86 504
9475.78 514
9476.70 506
9477.62 480
9478.54 489
9479.45 513
9480.37 517
9481.29 513
9482.21 517
9483.13 527
9484.05 541
9484.97 545
9485.89 507
9486.81 477
9487.73 535
9488.65 535
9489.57 532
9490.49 539
9491.41 515
9492.33 515
9493.25 506
9494.17 498
9495.09 512
9496.01 489
9496.93 514
9497.85 498
9498.77 509
9499.69 486
9500.61 519
9501.53 537
9502.45 503
9503.37 511
9504.29 497
9505.21 527
9506.13 517
9507.05 562
9507.97 532
9508.89 525
9509.81 543
9510.73 547
9511.65 547
9512.57 528
9513.49 551
9514.42 552
9515.34 536
9516.26 559
9517.18 525
9518.10 563
9519.02 549
9519.94 559
9520.86 578
9521.78 595
9522.71 612
9523.63 567
9524.55 583
9525.47 603
9526.39 592
9527.31 581
9528.23 581
9529.16 551
9530.08 555
9531.00 559
9531.92 585
9532.84 583
9533.76 565
9534.69 556
9535.61 600
9536.53 575
9537.45 531
9538.37 542
9539.30 560
9540.22 557
9541.14 543
9542.06 565
9542.98 584
9543.91 564
9544.83 564
9545.75 584
9546.67 594
9547.60 588
9548.52 563
9549.44 588
9550.36 595
9551.29 605
9552.21 585
9553.13 574
9554.06 623
9554.98 577
9555.90 616
9556.82 627
9557.75 610
9558.67 619
9559.59 623
9560.52 634
9561.44 635
9562.36 630
9563.29 644
9564.21 624
9565.13 627
9566.06 618
9566.98 634
9567.90 625
9568.83 660
9569.75 681
9570.67 675
9571.60 643
9572.52 668
9573.44 683
9574.37 680
9575.29 666
9576.22 711
9577.14 718
9578.06 686
9578.99 668
9579.91 724
9580.84 744
9581.76 734
9582.68 718
9583.61 734
9584.53 699
9585.46 721
9586.38 749
9587.31 709
9588.23 701
9589.15 716
9590.08 704
9591.00 733
9591.93 714
9592.85 708
9593.78 721
9594.70 743
9595.63 768
9596.55 791
9597.48 805
9598.40 816
9599.33 814
9600.25 824
9601.18 800
9602.10 791
9603.03 823
9603.95 830
9604.88 783
9605.80 782
9606.73 808
9607.65 768
9608.58 741
9609.50 756
9610.43 762
9611.35 775
9612.28 805
9613.21 817
9614.13 789
9615.06 752
9615.98 801
9616.91 800
9617.84 774
9618.76 794
9619.69 826
9620.61 812
9621.54 836
9622.47 827
9623.39 795
9624.32 833
9625.24 830
9626.17 840
9627.10 811
9628.02 837
9628.95 839
9629.88 875
9630.80 884
9631.73 860
9632.65 857
9633.58 860
9634.51 914
9635.43 882
9636.36 880
9637.29 894
9638.22 902
9639.14 964
9640.07 949
9641.00 958
9641.92 959
9642.85 986
9643.78 1002
9644.70 1007
9645.63 1012
9646.56 1043
9647.49 1037
9648.41 1009
9649.34 989
9650.27 1014
9651.20 990
9652.12 980
9653.05 954
9653.98 954
9654.91 941
9655.83 980
9656.76 929
9657.69 920
9658.62 940
9659.55 996
9660.47 961
9661.40 930
9662.33 942
9663.26 930
9664.19 952
9665.11 972
9666.04 994
9666.97 988
9667.90 957
9668.83 991
9669.75 1043
9670.68 1066
9671.61 1064
9672.54 1018
9673.47 1009
9674.40 1012
9675.33 1027
9676.25 1034
9677.18 1033
9678.11 1041
9679.04 1016
9679.97 1004
9680.90 1033
9681.83 1027
9682.76 1032
9683.69 1042
9684.61 1042
9685.54 1019
9686.47 1050
9687.40 1058
9688.33 1057
9689.26 1082
9690.19 1056
9691.12 1029
9692.05 1050
9692.98 1090
9693.91 1087
9694.84 1111
9695.77 1179
9696.70 1188
9697.63 1246
9698.56 1261
9699.49 1257
9700.42 1269
9701.35 1287
9702.28 1245
9703.21 1140
9704.14 1157
9705.07 1103
9706.00 1085
9706.93 1018
9707.86 1042
9708.79 1089
9709.72 1097
9710.65 1062
9711.58 1095
9712.51 1140
9713.44 1188
9714.37 1205
9715.30 1210
9716.23 1214
9717.16 1231
9718.09 1192
9719.02 1173
9719.95 1156
9720.88 1106
9721.81 1038
9722.75 968
9723.68 910
9724.61 908
9725.54 873
9726.47 853
9727.40 858
9728.33 854
9729.26 891
9730.19 890
9731.13 886
9732.06 888
9732.99 887
9733.92 863
9734.85 849
9735.78 875
9736.71 854
9737.65 819
9738.58 786
9739.51 790
9740.44 765
9741.37 794
9742.30 778
9743.24 737
9744.17 718
9745.10 736
9746.03 752
9746.96 740
9747.90 762
9748.83 722
9749.76 734
9750.69 707
9751.63 740
9752.56 697
9753.49 710
9754.42 710
9755.36 697
9756.29 667
9757.22 729
9758.15 750
9759.09 719
9760.02 741
9760.95 718
9761.88 710
9762.82 715
9763.75 765
9764.68 742
9765.62 719
9766.55 718
9767.48 712
9768.41 715
9769.35 692
9770.28 700
9771.21 698
9772.15 707
9773.08 688
9774.01 680
9774.95 709
9775.88 729
9776.81 741
9777.75 744
9778.68 714
9779.62 727
9780.55 745
9781.48 744
9782.42 718
9783.35 694
9784.28 704
9785.22 752
9786.15 737
9787.09 746
9788.02 733
9788.95 723
9789.89 710
9790.82 712
9791.76 698
9792.69 666
9793.63 692
9794.56 711
9795.49 684
9796.43 700
9797.36 714
9798.30 673
9799.23 690
9800.17 688
9801.10 657
9802.04 647
9802.97 640
9803.91 635
9804.84 588
9805.78 634
9806.71 612
9807.65 608
9808.58 610
9809.52 628
9810.45 594
9811.39 572
9812.32 604
9813.26 585
9814.19 583
9815.13 597
9816.06 631
9817.00 594
9817.93 570
9818.87 554
9819.80 566
9820.74 542
9821.68 578
9822.61 572
9823.55 604
9824.48 529
9825.42 553
9826.35 563
9827.29 535
9828.23 557
9829.16 538
9830.10 495
9831.03 558
9831.97 552
9832.91 567
9833.84 554
9834.78 553
9835.72 499
9836.65 527
9837.59 517
9838.52 526
9839.46 519
9840.40 530
9841.33 547
9842.27 572
9843.21 559
9844.14 515
9845.08 510
9846.02 526
9846.95 515
9847.89 499
9848.83 536
9849.77 548
9850.70 515
9851.64 540
9852.58 508
9853.51 513
9854.45 540
9855.39 505
9856.33 525
9857.26 531
9858.20 500
9859.14 505
9860.08 528
9861.01 491
9861.95 492
9862.89 502
9863.83 520
9864.76 511
9865.70 498
9866.64 502
9867.58 501
9868.51 519
9869.45 525
9870.39 514
9871.33 504
9872.27 549
9873.20 524
9874.14 519
9875.08 525
9876.02 508
9876.96 489
9877.90 509
9878.83 511
9879.77 511
9880.71 507
9881.65 494
9882.59 503
9883.53 484
9884.47 472
9885.40 493
9886.34 506
9887.28 510
9888.22 505
9889.16 505
9890.10 485
9891.04 473
9891.98 468
9892.91 487
9893.85 505
9894.79 491
9895.73 461
9896.67 490
9897.61 504
9898.55 491
9899.49 472
9900.43 483
9901.37 474
9902.31 494
9903.25 524
9904.19 527
9905.13 489
9906.07 497
9907.01 481
9907.95 496
9908.89 491
9909.83 503
9910.77 462
9911.71 509
9912.65 494
9913.59 504
9914.53 487
9915.47 498
9916.41 509
9917.35 498
9918.29 511
9919.23 495
9920.17 510
9921.11 513
9922.05 525
9922.99 525
9923.93 523
9924.87 562
9925.81 612
9926.75 604
9927.69 628
9928.63 623
9929.57 587
9930.51 549
9931.45 556
9932.39 542
9933.34 555
9934.28 533
9935.22 486
9936.16 495
9937.10 474
9938.04 493
9938.98 469
9939.92 457
9940.87 470
9941.81 466
9942.75 492
9943.69 477
9944.63 491
9945.57 462
9946.51 484
9947.46 524
9948.40 527
9949.34 551
9950.28 564
9951.22 539
9952.16 561
9953.11 519
9954.05 531
9954.99 490
9955.93 496
9956.87 515
9957.82 471
9958.76 453
9959.70 479
9960.64 435
9961.59 443
9962.53 428
9963.47 441
9964.41 439
9965.35 431
9966.30 468
9967.24 421
9968.18 414
9969.13 413
9970.07 422
9971.01 430
9971.95 448
9972.90 427
9973.84 436
9974.78 436
9975.73 421
9976.67 426
9977.61 430
9978.55 434
9979.50 424
9980.44 427
9981.38 444
9982.33 442
9983.27 413
9984.21 413
9985.16 420
9986.10 417
9987.04 413
9987.99 397
9988.93 416
9989.88 411
9990.82 425
9991.76 432
9992.71 403
9993.65 410
9994.59 423
9995.54 403
9996.48 427
9997.43 408
9998.37 415
9999.31 430
10000.26 446
10001.20 428
10002.15 409
10003.09 456
10004.04 405
10004.98 413
10005.92 415
10006.87 416
10007.81 431
10008.76 436
10009.70 413
10010.65 424
10011.59 415
10012.54 420
10013.48 434
10014.43 408
10015.37 416
10016.32 416
10017.26 438
10018.21 418
10019.15 430
10020.10 436
10021.04 413
10021.99 433
10022.93 426
10023.88 428
10024.82 435
10025.77 451
10026.71 432
10027.66 438
10028.60 453
10029.55 425
10030.49 425
10031.44 433
10032.39 424
10033.33 410
10034.28 377
10035.22 425
10036.17 424
10037.11 398
10038.06 426
10039.01 404
10039.95 414
10040.90 427
10041.84 420
10042.79 416
10043.74 417
10044.68 420
10045.63 411
10046.58 458
10047.52 413
10048.47 418
10049.41 403
10050.36 403
10051.31 392
10052.25 402
10053.20 423
10054.15 420
10055.09 418
10056.04 417
10056.99 429
10057.93 395
10058.88 381
10059.83 401
10060.78 397
10061.72 414
10062.67 397
10063.62 408
10064.56 390
10065.51 407
10066.46 405
10067.41 397
10068.35 429
10069.30 391
10070.25 394
10071.20 381
10072.14 382
10073.09 402
10074.04 414
10074.99 443
10075.93 437
10076.88 414
10077.83 417
10078.78 422
10079.72 428
10080.67 436
10081.62 387
10082.57 423
10083.52 412
10084.46 418
10085.41 418
10086.36 423
10087.31 425
10088.26 407
10089.21 410
10090.15 411
10091.10 420
10092.05 429
10093.00 414
10093.95 401
10094.90 426
10095.85 404
10096.79 430
10097.74 403
10098.69 417
10099.64 387
10100.59 377
10101.54 381
10102.49 425
10103.44 412
10104.39 395
10105.33 422
10106.28 437
10107.23 427
10108.18 398
10109.13 417
10110.08 405
10111.03 403
10111.98 419
10112.93 420
10113.88 387
10114.83 394
10115.78 418
10116.73 416
10117.68 367
10118.63 395
10119.58 398
10120.53 391
10121.48 387
10122.43 426
10123.38 435
10124.33 437
10125.28 433
10126.23 426
10127.18 436
10128.13 412
10129.08 432
10130.03 403
10130.98 403
10131.93 410
10132.88 430
10133.83 418
10134.78 410
10135.73 405
10136.68 435
10137.63 415
10138.58 434
10139.53 400
10140.48 445
10141.43 433
10142.38 424
10143.33 420
10144.29 396
10145.24 408
10146.19 436
10147.14 427
10148.09 449
10149.04 424
10149.99 440
10150.94 426
10151.89 419
10152.85 419
10153.80 442
10154.75 423
10155.70 406
10156.65 418
10157.60 442
10158.55 429
10159.51 438
10160.46 423
10161.41 449
10162.36 440
10163.31 441
10164.26 416
10165.22 445
10166.17 434
10167.12 423
10168.07 467
10169.02 423
10169.98 431
10170.93 438
10171.88 440
10172.83 422
10173.79 445
10174.74 432
10175.69 461
10176.64 481
10177.60 460
10178.55 456
10179.50 464
10180.45 470
10181.41 440
10182.36 425
10183.31 444
10184.26 455
10185.22 445
10186.17 429
10187.12 444
10188.08 443
10189.03 431
10189.98 444
10190.93 468
10191.89 467
10192.84 442
10193.79 453
10194.75 474
10195.70 434
10196.65 491
10197.61 453
10198.56 481
10199.51 484
10200.47 474
10201.42 477
10202.38 471
10203.33 479
10204.28 469
10205.24 442
10206.19 485
10207.14 493
10208.10 489
10209.05 482
10210.01 496
10210.96 479
10211.91 482
10212.87 487
10213.82 487
10214.78 480
10215.73 452
10216.69 485
10217.64 474
10218.59 458
10219.55 470
10220.50 452
10221.46 459
10222.41 469
10223.37 467
10224.32 459
10225.28 465
10226.23 461
10227.19 474
10228.14 467
10229.10 447
10230.05 488
10231.01 500
10231.96 496
10232.92 505
10233.87 546
10234.83 585
10235.78 557
10236.74 591
10237.69 596
10238.65 550
10239.60 541
10240.56 531
10241.51 510
10242.47 505
10243.42 481
10244.38 469
10245.34 474
10246.29 466
10247.25 485
10248.20 459
10249.16 419
10250.11 422
10251.07 477
10252.03 435
10252.98 433
10253.94 458
10254.89 434
10255.85 433
10256.81 439
10257.76 470
10258.72 437
10259.68 431
10260.63 431
10261.59 425
10262.55 399
10263.50 416
10264.46 436
10265.41 386
10266.37 436
10267.33 430
10268.28 422
10269.24 431
10270.20 431
10271.16 436
10272.11 413
10273.07 419
10274.03 406
10274.98 443
10275.94 451
10276.90 402
10277.85 418
10278.81 429
10279.77 442
10280.73 412
10281.68 404
10282.64 417
10283.60 383
10284.56 442
10285.51 424
10286.47 396
10287.43 412
10288.39 426
10289.34 441
10290.30 395
10291.26 397
10292.22 397
10293.18 397
10294.13 412
10295.09 408
10296.05 422
10297.01 388
10297.97 422
10298.92 423
10299.88 422
10300.84 420
10301.80 409
10302.76 410
10303.72 409
10304.67 420
10305.63 384
10306.59 410
10307.55 415
10308.51 410
10309.47 432
10310.43 430
10311.38 442
10312.34 442
10313.30 447
10314.26 453
10315.22 434
10316.18 427
10317.14 443
10318.10 426
10319.06 406
10320.01 403
10320.97 388
10321.93 434
10322.89 407
10323.85 423
10324.81 438
10325.77 441
10326.73 410
10327.69 414
10328.65 425
10329.61 398
10330.57 394
10331.53 399
10332.49 426
10333.45 416
10334.41 463
10335.37 440
10336.33 390
10337.29 413
10338.25 420
10339.21 400
10340.17 401
10341.13 405
10342.09 434
10343.05 416
10344.01 406
10344.97 382
10345.93 404
10346.89 414
10347.85 397
10348.81 391
10349.77 381
10350.73 410
10351.69 401
10352.65 398
10353.61 402
10354.57 388
10355.53 368
10356.49 405
10357.46 387
10358.42 377
10359.38 364
10360.34 395
10361.30 410
10362.26 377
10363.22 367
10364.18 390
10365.14 382
10366.11 372
10367.07 383
10368.03 393
10368.99 398
10369.95 386
10370.91 397
10371.87 420
10372.84 385
10373.80 413
10374.76 396
10375.72 395
10376.68 378
10377.64 419
10378.61 415
10379.57 405
10380.53 388
10381.49 417
10382.45 414
10383.42 395
10384.38 395
10385.34 405
10386.30 382
10387.27 399
10388.23 382
10389.19 368
10390.15 362
10391.11 369
10392.08 392
10393.04 381
10394.00 418
10394.96 408
10395.93 399
10396.89 378
10397.85 374
10398.82 385
10399.78 377
10400.74 385
10401.70 382
10402.67 390
10403.63 382
10404.59 378
10405.56 396
10406.52 381
10407.48 400
10408.45 413
10409.41 377
10410.37 380
10411.34 405
10412.30 395
10413.26 389
10414.23 401
10415.19 408
10416.15 382
10417.12 398
10418.08 418
10419.04 403
10420.01 394
10420.97 385
10421.94 365
10422.90 415
10423.86 389
10424.83 392
10425.79 383
10426.76 386
10427.72 405
10428.68 421
10429.65 392
10430.61 401
10431.58 414
10432.54 362
10433.51 370
10434.47 363
10435.44 379
10436.40 391
10437.36 371
10438.33 366
10439.29 382
10440.26 409
10441.22 391
10442.19 378
10443.15 408
10444.12 400
10445.08 380
10446.05 359
10447.01 402
10447.98 346
10448.94 377
10449.91 357
10450.87 388
10451.84 394
10452.80 370
10453.77 376
10454.73 375
10455.70 370
10456.67 361
10457.63 401
10458.60 384
10459.56 367
10460.53 400
10461.49 379
10462.46 362
10463.43 375
10464.39 402
10465.36 405
10466.32 384
10467.29 361
10468.25 370
10469.22 396
10470.19 414
10471.15 381
10472.12 388
10473.09 370
10474.05 393
10475.02 375
10475.98 394
10476.95 381
10477.92 401
10478.88 402
10479.85 369
10480.82 398
10481.78 434
10482.75 390
10483.72 400
10484.68 433
10485.65 396
10486.62 415
10487.58 415
10488.55 402
10489.52 409
10490.49 395
10491.45 404
10492.42 375
10493.39 392
10494.35 387
10495.32 388
10496.29 370
10497.26 410
10498.22 374
10499.19 371
10500.16 391
10501.13 400
10502.09 384
10503.06 390
10504.03 417
10505.00 435
10505.96 405
10506.93 394
10507.90 389
10508.87 410
10509.84 384
10510.80 368
10511.77 388
10512.74 394
10513.71 395
10514.68 379
10515.64 351
10516.61 376
10517.58 367
10518.55 366
10519.52 352
10520.49 365
10521.45 397
10522.42 364
10523.39 382
10524.36 362
10525.33 388
10526.30 371
10527.27 364
10528.23 360
10529.20 366
10530.17 419
10531.14 371
10532.11 375
10533.08 356
10534.05 356
10535.02 380
10535.99 413
10536.96 405
10537.93 426
10538.89 406
10539.86 389
10540.83 386
10541.80 401
10542.77 379
10543.74 412
10544.71 430
10545.68 403
10546.65 402
10547.62 392
10548.59 367
10549.56 408
10550.53 382
10551.50 391
10552.47 389
10553.44 390
10554.41 393
10555.38 407
10556.35 385
10557.32 425
10558.29 393
10559.26 426
10560.23 394
10561.20 413
10562.17 394
10563.14 394
10564.11 407
10565.08 399
10566.05 400
10567.02 405
10567.99 398
10568.96 392
10569.93 368
10570.91 397
10571.88 357
10572.85 394
10573.82 378
10574.79 390
10575.76 378
10576.73 378
10577.70 406
10578.67 412
10579.64 370
10580.62 356
10581.59 391
10582.56 355
10583.53 371
10584.50 389
10585.47 388
10586.44 401
10587.42 404
10588.39 388
10589.36 402
10590.33 396
10591.30 398
10592.27 413
10593.25 395
10594.22 399
10595.19 386
10596.16 409
10597.13 390
10598.10 399
10599.08 395
10600.05 405
10601.02 366
10601.99 403
10602.97 398
10603.94 425
10604.91 453
10605.88 451
10606.85 416
10607.83 441
10608.80 432
10609.77 449
10610.74 416
10611.72 425
10612.69 449
10613.66 442
10614.64 443
10615.61 420
10616.58 410
10617.55 396
10618.53 388
10619.50 433
10620.47 377
10621.45 403
10622.42 415
10623.39 416
10624.37 420
10625.34 387
10626.31 394
10627.29 408
10628.26 386
10629.23 379
10630.21 389
10631.18 394
10632.15 387
10633.13 360
10634.10 380
10635.07 396
10636.05 404
10637.02 376
10638.00 409
10638.97 418
10639.94 390
10640.92 412
10641.89 390
10642.87 418
10643.84 390
10644.81 378
10645.79 375
10646.76 416
10647.74 397
10648.71 386
10649.68 373
10650.66 374
10651.63 364
10652.61 366
10653.58 362
10654.56 366
10655.53 368
10656.51 346
10657.48 363
10658.46 388
10659.43 348
10660.41 384
10661.38 367
10662.36 354
10663.33 365
10664.31 384
10665.28 359
10666.26 362
10667.23 370
10668.21 372
10669.18 370
10670.16 377
10671.13 355
10672.11 372
10673.08 368
10674.06 348
10675.03 362
10676.01 351
10676.99 367
10677.96 353
10678.94 367
10679.91 363
10680.89 342
10681.86 347
10682.84 356
10683.82 387
10684.79 362
10685.77 345
10686.74 343
10687.72 359
10688.70 370
10689.67 362
10690.65 361
10691.63 356
10692.60 357
10693.58 384
10694.55 346
10695.53 354
10696.51 360
10697.48 369
10698.46 363
10699.44 372
10700.41 370
10701.39 348
10702.37 362
10703.34 342
10704.32 369
10705.30 372
10706.27 371
10707.25 393
10708.23 385
10709.21 408
10710.18 372
10711.16 399
10712.14 342
10713.11 365
10714.09 387
10715.07 372
10716.05 356
10717.02 346
10718.00 371
10718.98 366
10719.96 386
10720.93 362
10721.91 381
10722.89 390
10723.87 360
10724.85 370
10725.82 335
10726.80 361
10727.78 355
10728.76 347
10729.74 358
10730.71 383
10731.69 375
10732.67 390
10733.65 345
10734.63 366
10735.60 400
10736.58 394
10737.56 347
10738.54 339
10739.52 361
10740.50 365
10741.48 386
10742.45 365
10743.43 401
10744.41 341
10745.39 356
10746.37 397
10747.35 349
10748.33 361
10749.31 360
10750.28 384
10751.26 354
10752.24 359
10753.22 371
10754.20 382
10755.18 370
10756.16 355
10757.14 380
10758.12 362
10759.10 372
10760.08 373
10761.06 369
10762.04 371
10763.01 354
10763.99 366
10764.97 380
10765.95 384
10766.93 385
10767.91 384
10768.89 385
10769.87 387
10770.85 371
10771.83 356
10772.81 379
10773.79 390
10774.77 399
10775.75 395
10776.73 373
10777.71 373
10778.69 397
10779.67 405
10780.65 412
10781.63 397
10782.62 357
10783.60 388
10784.58 401
10785.56 392
10786.54 389
10787.52 380
10788.50 391
10789.48 409
10790.46 384
10791.44 384
10792.42 359
10793.40 382
10794.38 400
10795.37 386
10796.35 413
10797.33 379
10798.31 376
10799.29 376
10800.27 370
10801.25 393
10802.23 399
10803.21 402
10804.20 377
10805.18 411
10806.16 383
10807.14 384
10808.12 359
10809.10 402
10810.09 401
10811.07 362
10812.05 382
10813.03 410
10814.01 388
10815.00 382
10815.98 398
10816.96 405
10817.94 416
10818.92 409
10819.91 415
10820.89 438
10821.87 448
10822.85 428
10823.83 390
10824.82 389
10825.80 430
10826.78 399
10827.76 425
10828.75 439
10829.73 445
10830.71 406
10831.69 426
10832.68 429
10833.66 436
10834.64 435
10835.63 438
10836.61 427
10837.59 425
10838.57 428
10839.56 418
10840.54 429
10841.52 407
10842.51 438
10843.49 429
10844.47 425
10845.46 446
10846.44 441
10847.42 436
10848.41 467
10849.39 433
10850.37 466
10851.36 461
10852.34 495
10853.32 462
10854.31 446
10855.29 451
10856.28 453
10857.26 473
10858.24 472
10859.23 485
10860.21 446
10861.20 466
10862.18 455
10863.16 463
10864.15 459
10865.13 474
10866.12 490
10867.10 459
10868.08 483
10869.07 475
10870.05 500
10871.04 507
10872.02 476
10873.01 497
10873.99 467
10874.98 476
10875.96 478
10876.95 487
10877.93 487
10878.92 450
10879.90 494
10880.89 495
10881.87 505
10882.86 486
10883.84 482
10884.83 473
10885.81 477
10886.80 489
10887.78 470
10888.77 498
10889.75 480
10890.74 457
10891.72 544
10892.71 491
10893.69 524
10894.68 520
10895.66 516
10896.65 542
10897.64 519
10898.62 488
10899.61 518
10900.59 547
10901.58 525
10902.56 534
10903.55 554
10904.54 519
10905.52 562
10906.51 547
10907.49 513
10908.48 585
10909.47 596
10910.45 554
10911.44 554
10912.43 580
10913.41 598
10914.40 598
10915.39 553
10916.37 565
10917.36 579
10918.35 610
10919.33 587
10920.32 575
10921.31 580
10922.29 586
10923.28 577
10924.27 562
10925.25 540
10926.24 559
10927.23 620
10928.21 587
10929.20 596
10930.19 583
10931.18 632
10932.16 602
10933.15 590
10934.14 606
10935.12 589
10936.11 601
10937.10 618
10938.09 574
10939.07 577
10940.06 617
10941.05 655
10942.04 667
10943.02 653
10944.01 654
10945.00 655
10945.99 657
10946.98 670
10947.96 656
10948.95 660
10949.94 667
10950.93 682
10951.92 662
10952.90 710
10953.89 712
10954.88 773
10955.87 766
10956.86 832
10957.85 853
10958.83 892
10959.82 856
10960.81 835
10961.80 820
10962.79 829
10963.78 792
10964.77 736
10965.75 717
10966.74 713
10967.73 703
10968.72 667
10969.71 688
10970.70 660
10971.69 656
10972.68 648
10973.67 643
10974.66 642
10975.64 659
10976.63 637
10977.62 633
10978.61 639
10979.60 649
10980.59 648
10981.58 659
10982.57 682
10983.56 669
10984.55 647
10985.54 702
10986.53 688
10987.52 672
10988.51 682
10989.50 673
10990.49 704
10991.48 694
10992.47 731
10993.46 731
10994.45 749
10995.44 814
10996.43 876
10997.42 895
10998.41 953
10999.40 1003
11000.39 1068
11001.38 1046
11002.37 997
11003.36 958
11004.35 912
11005.34 849
11006.33 797
11007.32 771
11008.31 709
11009.30 691
11010.30 634
11011.29 611
11012.28 612
11013.27 590
11014.26 564
11015.25 555
11016.24 542
11017.23 551
11018.22 545
11019.21 538
11020.21 565
11021.20 537
11022.19 542
11023.18 501
11024.17 520
11025.16 510
11026.15 546
11027.14 521
11028.14 532
11029.13 523
11030.12 546
11031.11 530
11032.10 549
11033.09 534
11034.09 506
11035.08 502
11036.07 516
11037.06 540
11038.05 530
11039.05 533
11040.04 524
11041.03 498
11042.02 521
11043.02 519
11044.01 504
11045.00 512
11045.99 489
11046.98 503
11047.98 520
11048.97 490
11049.96 514
11050.95 514
11051.95 471
11052.94 487
11053.93 490
11054.93 491
11055.92 507
11056.91 470
11057.90 477
11058.90 456
11059.89 487
11060.88 523
11061.88 513
11062.87 501
11063.86 497
11064.86 497
11065.85 507
11066.84 512
11067.84 498
11068.83 453
11069.82 485
11070.82 470
11071.81 479
11072.80 470
11073.80 494
11074.79 482
11075.78 485
11076.78 454
11077.77 486
11078.77 494
11079.76 532
11080.75 500
11081.75 446
11082.74 457
11083.74 457
11084.73 472
11085.72 445
11086.72 452
11087.71 456
11088.71 469
11089.70 462
11090.70 469
11091.69 466
11092.68 433
11093.68 472
11094.67 471
11095.67 460
11096.66 434
11097.66 441
11098.65 487
11099.65 442
11100.64 417
11101.64 424
11102.63 455
11103.63 449
11104.62 454
11105.62 469
11106.61 449
11107.61 414
11108.60 431
11109.60 444
11110.59 428
11111.59 425
11112.58 411
11113.58 431
11114.57 414
11115.57 445
11116.56 433
11117.56 434
11118.56 402
11119.55 415
11120.55 414
11121.54 398
11122.54 417
11123.54 409
11124.53 401
11125.53 420
11126.52 422
11127.52 419
11128.51 372
11129.51 387
11130.51 422
11131.50 430
11132.50 417
11133.50 399
11134.49 397
11135.49 413
11136.49 413
11137.48 402
11138.48 423
11139.47 401
11140.47 442
11141.47 429
11142.46 406
11143.46 385
11144.46 403
11145.46 422
11146.45 412
11147.45 420
11148.45 395
11149.44 434
11150.44 416
11151.44 401
11152.43 389
11153.43 412
11154.43 390
11155.43 371
11156.42 384
11157.42 405
11158.42 396
11159.42 380
11160.41 400
11161.41 385
11162.41 390
11163.41 388
11164.40 364
11165.40 364
11166.40 370
11167.40 390
11168.39 399
11169.39 409
11170.39 379
11171.39 376
11172.39 389
11173.38 392
11174.38 373
11175.38 385
11176.38 385
11177.38 384
11178.38 402
11179.37 398
11180.37 390
11181.37 375
11182.37 360
11183.37 385
11184.37 400
11185.37 384
11186.36 365
11187.36 374
11188.36 373
11189.36 395
11190.36 409
11191.36 366
11192.36 382
11193.36 380
11194.36 365
11195.35 369
11196.35 387
11197.35 384
11198.35 402
11199.35 381
11200.35 372
11201.35 377
11202.35 392
11203.35 403
11204.35 391
11205.35 392
11206.35 369
11207.35 378
11208.35 409
11209.35 401
11210.35 389
11211.35 379
11212.35 398
11213.35 362
11214.35 371
11215.34 408
11216.35 375
11217.35 423
11218.35 387
11219.35 403
11220.35 387
11221.35 393
11222.35 390
11223.35 376
11224.35 398
11225.35 380
11226.35 370
11227.35 378
11228.35 382
11229.35 387
11230.35 393
11231.35 389
11232.35 396
11233.35 382
11234.35 379
11235.35 368
11236.35 365
11237.36 397
11238.36 388
11239.36 358
11240.36 381
11241.36 392
11242.36 383
11243.36 385
11244.36 367
11245.36 393
11246.37 400
11247.37 392
11248.37 391
11249.37 393
11250.37 399
11251.37 404
11252.38 400
11253.38 409
11254.38 407
11255.38 388
11256.38 385
11257.38 381
11258.39 356
11259.39 376
11260.39 391
11261.39 391
11262.39 386
11263.40 377
11264.40 411
11265.40 404
11266.40 402
11267.40 413
11268.41 413
11269.41 411
11270.41 406
11271.41 411
11272.42 403
11273.42 391
11274.42 430
11275.42 422
11276.43 405
11277.43 406
11278.43 432
11279.44 400
11280.44 415
11281.44 392
11282.44 389
11283.45 400
11284.45 384
11285.45 388
11286.46 393
11287.46 398
11288.46 380
11289.47 405
11290.47 380
11291.47 389
11292.48 360
11293.48 357
11294.48 370
11295.49 350
11296.49 360
11297.49 355
11298.50 387
11299.50 377
11300.51 378
11301.51 371
11302.51 345
11303.52 355
11304.52 365
11305.53 361
11306.53 364
11307.53 414
11308.54 374
11309.54 370
11310.55 370
11311.55 377
11312.55 393
11313.56 379
11314.56 381
11315.57 380
11316.57 364
11317.58 351
11318.58 375
11319.59 398
11320.59 391
11321.59 387
11322.60 386
11323.60 388
11324.61 406
11325.61 402
11326.62 383
11327.62 385
11328.63 391
11329.63 362
11330.64 371
11331.64 367
11332.65 360
11333.65 358
11334.66 370
11335.67 365
11336.67 363
11337.68 370
11338.68 370
11339.69 387
11340.69 406
11341.70 382
11342.70 375
11343.71 376
11344.72 412
11345.72 385
11346.73 338
11347.73 369
11348.74 394
11349.74 374
11350.75 354
11351.76 363
11352.76 372
11353.77 375
11354.78 359
11355.78 353
11356.79 363
11357.79 370
11358.80 437
11359.81 417
11360.81 397
11361.82 385
11362.83 380
11363.83 365
11364.84 362
11365.85 376
11366.85 381
11367.86 359
11368.87 364
11369.87 361
11370.88 355
11371.89 329
11372.89 363
11373.90 351
11374.91 371
11375.92 372
11376.92 352
11377.93 359
11378.94 363
11379.94 363
11380.95 381
11381.96 354
11382.97 357
11383.97 375
11384.98 374
11385.99 381
11387.00 355
11388.00 376
11389.01 387
11390.02 376
11391.03 378
11392.04 361
11393.04 354
11394.05 351
11395.06 369
11396.07 385
11397.08 381
11398.08 397
11399.09 387
11400.10 378
11401.11 379
11402.12 362
11403.12 381
11404.13 378
11405.14 375
11406.15 378
11407.16 386
11408.17 389
11409.18 380
11410.18 385
11411.19 366
11412.20 378
11413.21 387
11414.22 399
11415.23 409
11416.24 365
11417.25 367
11418.25 379
11419.26 389
11420.27 386
11421.28 358
11422.29 366
11423.30 393
11424.31 376
11425.32 372
11426.33 362
11427.34 374
11428.35 382
11429.36 420
11430.37 343
11431.38 350
11432.39 379
11433.39 392
11434.40 386
11435.41 355
11436.42 349
11437.43 397
11438.44 396
11439.45 365
11440.46 389
11441.47 377
11442.48 387
11443.49 396
11444.50 403
11445.51 393
11446.52 400
11447.53 398
11448.55 404
11449.56 366
11450.57 370
11451.58 367
11452.59 410
11453.60 374
11454.61 388
11455.62 395
11456.63 406
11457.64 400
11458.65 397
11459.66 404
11460.67 405
11461.68 383
11462.69 400
11463.71 386
11464.72 408
11465.73 414
11466.74 404
11467.75 394
11468.76 398
11469.77 412
11470.78 422
11471.80 433
11472.81 443
11473.82 424
11474.83 427
11475.84 426
11476.85 403
11477.86 420
11478.88 445
11479.89 415
11480.90 385
11481.91 377
11482.92 416
11483.93 398
11484.95 412
11485.96 404
11486.97 418
11487.98 429
11489.00 436
11490.01 439
11491.02 428
11492.03 406
11493.04 432
11494.06 424
11495.07 428
11496.08 424
11497.09 390
11498.11 426
11499.12 429
11500.13 431
11501.14 440
11502.16 448
11503.17 460
11504.18 434
11505.20 449
11506.21 430
11507.22 447
11508.23 446
11509.25 422
11510.26 439
11511.27 448
11512.29 438
11513.30 476
11514.31 463
11515.33 474
11516.34 467
11517.35 470
11518.37 501
11519.38 475
11520.39 507
11521.41 509
11522.42 512
11523.43 491
11524.45 545
11525.46 536
11526.47 547
11527.49 529
11528.50 545
11529.52 546
11530.53 582
11531.54 572
11532.56 577
11533.57 615
11534.59 627
11535.60 661
11536.62 701
11537.63 762
11538.64 787
11539.66 774
11540.67 768
11541.69 783
11542.70 786
11543.72 757
11544.73 700
11545.75 647
11546.76 611
11547.77 584
11548.79 536
11549.80 521
11550.82 516
11551.83 548
11552.85 508
11553.86 487
11554.88 475
11555.89 474
11556.91 468
11557.92 441
11558.94 431
11559.95 451
11560.97 470
11561.99 435
11563.00 428
11564.02 458
11565.03 449
11566.05 456
11567.06 424
11568.08 455
11569.09 410
11570.11 459
11571.13 458
11572.14 423
11573.16 428
11574.17 471
11575.19 452
11576.20 420
11577.22 418
11578.24 448
11579.25 440
11580.27 446
11581.29 440
11582.30 430
11583.32 441
11584.33 454
11585.35 446
11586.37 440
11587.38 435
11588.40 459
11589.42 431
11590.43 471
11591.45 464
11592.47 490
11593.48 488
11594.50 485
11595.52 498
11596.53 503
11597.55 536
11598.57 551
11599.58 562
11600.60 557
11601.62 552
11602.64 535
11603.65 531
11604.67 506
11605.69 489
11606.70 480
11607.72 455
11608.74 471
11609.76 463
11610.77 466
11611.79 432
11612.81 471
11613.83 433
11614.84 456
11615.86 453
11616.88 490
11617.90 464
11618.92 468
11619.93 457
11620.95 442
11621.97 473
11622.99 450
11624.01 448
11625.02 420
11626.04 424
11627.06 450
11628.08 449
11629.10 418
11630.11 419
11631.13 433
11632.15 419
11633.17 437
11634.19 439
11635.21 408
11636.23 420
11637.24 406
11638.26 394
11639.28 444
11640.30 430
11641.32 415
11642.34 414
11643.36 417
11644.38 403
11645.39 387
11646.41 406
11647.43 400
11648.45 386
11649.47 403
11650.49 414
11651.51 408
11652.53 375
11653.55 379
11654.57 376
11655.59 396
11656.61 407
11657.63 421
11658.65 408
11659.67 390
11660.69 384
11661.70 393
11662.72 394
11663.74 384
11664.76 385
11665.78 397
11666.80 397
11667.82 384
11668.84 389
11669.86 398
11670.88 414
11671.90 392
11672.92 378
11673.95 395
11674.97 390
11675.99 386
11677.01 384
11678.03 397
11679.05 366
11680.07 377
11681.09 380
11682.11 385
11683.13 375
11684.15 380
11685.17 377
11686.19 392
11687.21 385
11688.23 373
11689.25 358
11690.28 383
11691.30 380
11692.32 384
11693.34 381
11694.36 415
11695.38 378
11696.40 371
11697.42 383
11698.44 356
11699.47 361
11700.49 360
11701.51 370
11702.53 362
11703.55 398
11704.57 382
11705.60 389
11706.62 377
11707.64 381
11708.66 392
11709.68 387
11710.70 381
11711.73 377
11712.75 362
11713.77 381
11714.79 371
11715.81 365
11716.84 357
11717.86 361
11718.88 369
11719.90 356
11720.92 377
11721.95 365
11722.97 365
11723.99 372
11725.01 376
11726.04 363
11727.06 352
11728.08 330
11729.11 342
11730.13 381
11731.15 356
11732.17 370
11733.20 332
11734.22 338
11735.24 361
11736.26 365
11737.29 368
11738.31 375
11739.33 332
11740.36 347
11741.38 395
11742.40 357
11743.43 352
11744.45 349
11745.47 392
11746.50 393
11747.52 381
11748.54 359
11749.57 372
11750.59 356
11751.62 364
11752.64 343
11753.66 376
11754.69 357
11755.71 369
11756.73 367
11757.76 355
11758.78 358
11759.81 358
11760.83 341
11761.85 371
11762.88 366
11763.90 355
11764.93 366
11765.95 394
11766.98 390
11768.00 372
11769.02 381
11770.05 380
11771.07 382
11772.10 368
11773.12 372
11774.15 412
11775.17 424
11776.20 377
11777.22 391
11778.25 366
11779.27 380
11780.30 397
11781.32 389
11782.35 378
11783.37 373
11784.40 380
11785.42 410
11786.45 402
11787.47 370
11788.50 384
11789.52 380
11790.55 388
11791.57 399
11792.60 402
11793.62 353
11794.65 351
11795.67 394
11796.70 382
11797.73 367
11798.75 377
11799.78 399
11800.80 385
11801.83 385
11802.85 383
11803.88 376
11804.91 370
11805.93 395
11806.96 379
11807.98 404
11809.01 394
11810.04 405
11811.06 400
11812.09 371
11813.12 376
11814.14 407
11815.17 377
11816.19 375
11817.22 404
11818.25 408
11819.27 399
11820.30 407
11821.33 385
11822.35 396
11823.38 406
11824.41 414
11825.44 419
11826.46 423
11827.49 412
11828.52 415
11829.54 395
11830.57 432
11831.60 428
11832.62 418
11833.65 438
11834.68 430
11835.71 408
11836.73 435
11837.76 438
11838.79 437
11839.82 429
11840.84 404
11841.87 419
11842.90 458
11843.93 439
11844.95 453
11845.98 440
11847.01 422
11848.04 446
11849.07 443
11850.09 425
11851.12 428
11852.15 465
11853.18 459
11854.21 443
11855.23 475
11856.26 474
11857.29 479
11858.32 476
11859.35 486
11860.38 460
11861.40 457
11862.43 471
11863.46 450
11864.49 481
11865.52 470
11866.55 484
11867.58 473
11868.60 464
11869.63 436
11870.66 461
11871.69 481
11872.72 476
11873.75 460
11874.78 467
11875.81 475
11876.84 505
11877.86 488
11878.89 494
11879.92 491
11880.95 514
11881.98 517
11883.01 519
11884.04 503
11885.07 529
11886.10 551
11887.13 531
11888.16 546
11889.19 517
11890.22 501
11891.25 527
11892.28 534
11893.31 551
11894.34 549
11895.37 552
11896.40 578
11897.43 550
11898.46 570
11899.49 616
11900.52 637
11901.55 630
11902.58 637
11903.61 680
11904.64 689
11905.67 673
11906.70 646
11907.73 677
11908.76 643
11909.79 587
11910.82 567
11911.85 581
11912.88 561
11913.91 572
11914.94 563
11915.97 541
11917.01 541
11918.04 575
11919.07 557
11920.10 556
11921.13 541
11922.16 545
11923.19 563
11924.22 568
11925.25 559
11926.28 602
11927.32 618
11928.35 620
11929.38 628
11930.41 630
11931.44 688
11932.47 693
11933.50 650
11934.54 661
11935.57 639
11936.60 635
11937.63 640
11938.66 591
11939.70 611
11940.73 555
11941.76 537
11942.79 534
11943.82 523
11944.85 498
11945.89 506
11946.92 477
11947.95 486
11948.98 512
11950.02 513
11951.05 497
11952.08 516
11953.11 517
11954.15 488
11955.18 500
11956.21 481
11957.24 504
11958.28 474
11959.31 486
11960.34 481
11961.37 499
11962.41 514
11963.44 511
11964.47 512
11965.51 487
11966.54 469
11967.57 515
11968.60 506
11969.64 495
11970.67 497
11971.70 539
11972.74 544
11973.77 514
11974.80 499
11975.84 516
11976.87 513
11977.90 509
11978.94 543
11979.97 506
11981.00 535
11982.04 541
11983.07 504
11984.11 509
11985.14 495
11986.17 521
11987.21 503
11988.24 528
11989.28 522
11990.31 555
11991.34 529
11992.38 537
11993.41 522
11994.45 549
11995.48 532
11996.51 560
11997.55 596
11998.58 589
11999.62 535
12000.65 563
12001.69 546
12002.72 535
12003.76 550
12004.79 551
12005.82 542
12006.86 552
12007.89 573
12008.93 549
12009.96 567
12011.00 583
12012.03 573
12013.07 573
12014.10 588
12015.14 571
12016.17 560
12017.21 593
12018.24 583
12019.28 588
12020.32 605
12021.35 582
12022.39 634
12023.42 596
12024.46 599
12025.49 585
12026.53 559
12027.56 592
12028.60 592
12029.64 564
12030.67 621
12031.71 596
12032.74 585
12033.78 571
12034.81 577
12035.85 604
12036.89 605
12037.92 582
12038.96 560
12039.99 567
12041.03 606
12042.07 593
12043.10 574
12044.14 604
12045.18 596
12046.21 588
12047.25 585
12048.29 590
12049.32 585
12050.36 597
12051.40 607
12052.43 627
12053.47 659
12054.51 663
12055.54 694
12056.58 688
12057.62 690
12058.65 681
12059.69 690
12060.73 706
12061.76 668
12062.80 657
12063.84 639
12064.88 620
12065.91 603
12066.95 628
12067.99 608
12069.03 569
12070.06 602
12071.10 610
12072.14 595
12073.18 590
12074.21 570
12075.25 535
12076.29 539
12077.33 560
12078.36 533
12079.40 578
12080.44 558
12081.48 546
12082.52 537
12083.55 514
12084.59 527
12085.63 539
12086.67 567
12087.71 520
12088.74 531
12089.78 552
12090.82 542
12091.86 540
12092.90 527
12093.94 553
12094.98 587
12096.01 573
12097.05 588
12098.09 545
12099.13 565
12100.17 616
12101.21 588
12102.25 603
12103.28 624
12104.32 608
12105.36 603
12106.40 586
12107.44 599
12108.48 593
12109.52 540
12110.56 526
12111.60 515
12112.64 484
12113.68 470
12114.72 482
12115.76 457
12116.79 480
12117.83 456
12118.87 442
12119.91 452
12120.95 481
12121.99 468
12123.03 439
12124.07 440
12125.11 446
12126.15 439
12127.19 471
12128.23 461
12129.27 461
12130.31 432
12131.35 439
12132.39 448
12133.43 444
12134.47 443
12135.51 427
12136.55 445
12137.59 446
12138.63 435
12139.67 443
12140.71 435
12141.76 451
12142.80 438
12143.84 458
12144.88 427
12145.92 413
12146.96 416
12148.00 406
12149.04 445
12150.08 437
12151.12 429
12152.16 412
12153.20 416
12154.25 417
12155.29 421
12156.33 414
12157.37 437
12158.41 435
12159.45 429
12160.49 433
12161.53 448
12162.58 428
12163.62 418
12164.66 417
12165.70 433
12166.74 424
12167.78 410
12168.82 442
12169.87 414
12170.91 425
12171.95 442
12172.99 421
12174.03 420
12175.08 407
12176.12 386
12177.16 434
12178.20 373
12179.24 396
12180.29 406
12181.33 430
12182.37 409
12183.41 391
12184.46 386
12185.50 399
12186.54 397
12187.58 392
12188.63 412
12189.67 425
12190.71 395
12191.75 404
12192.80 406
12193.84 441
12194.88 418
12195.92 386
12196.97 398
12198.01 366
12199.05 407
12200.10 411
12201.14 424
12202.18 383
12203.23 414
12204.27 386
12205.31 382
12206.36 405
12207.40 385
12208.44 400
12209.49 360
12210.53 378
12211.57 374
12212.62 381
12213.66 397
12214.70 400
12215.75 356
12216.79 397
12217.84 387
12218.88 369
12219.92 374
12220.97 370
12222.01 393
12223.06 395
12224.10 397
12225.14 386
12226.19 384
12227.23 374
12228.28 364
12229.32 381
12230.36 387
12231.41 366
12232.45 345
12233.50 377
12234.54 369
12235.59 380
12236.63 379
12237.68 355
12238.72 356
12239.77 363
12240.81 351
12241.86 367
12242.90 376
12243.94 376
12244.99 348
12246.03 361
12247.08 379
12248.13 351
12249.17 363
12250.22 360
12251.26 352
12252.31 362
12253.35 381
12254.40 350
12255.44 344
12256.49 359
12257.53 362
12258.58 338
12259.62 380
12260.67 357
12261.72 335
12262.76 334
12263.81 327
12264.85 346
12265.90 339
12266.94 323
12267.99 328
12269.04 332
12270.08 342
12271.13 336
12272.17 355
12273.22 371
12274.27 330
12275.31 326
12276.36 353
12277.41 341
12278.45 348
12279.50 346
12280.55 323
12281.59 328
12282.64 352
12283.69 355
12284.73 353
12285.78 343
12286.83 316
12287.87 346
12288.92 374
12289.97 332
12291.01 353
12292.06 340
12293.11 360
12294.15 351
12295.20 315
12296.25 340
12297.30 344
12298.34 326
12299.39 334
12300.44 314
12301.48 315
12302.53 352
12303.58 337
12304.63 322
12305.67 311
12306.72 349
12307.77 359
12308.82 354
12309.87 327
12310.91 357
12311.96 359
12313.01 339
12314.06 336
12315.10 345
12316.15 319
12317.20 343
12318.25 371
12319.30 331
12320.34 346
12321.39 325
12322.44 336
12323.49 315
12324.54 339
12325.59 327
12326.63 305
12327.68 332
12328.73 340
12329.78 341
12330.83 325
12331.88 316
12332.93 308
12333.98 350
12335.02 330
12336.07 325
12337.12 327
12338.17 312
12339.22 325
12340.27 320
12341.32 351
12342.37 353
12343.42 342
12344.47 325
12345.51 322
12346.56 312
12347.61 307
12348.66 316
12349.71 299
12350.76 331
12351.81 334
12352.86 324
12353.91 306
12354.96 289
12356.01 331
12357.06 320
12358.11 322
12359.16 314
12360.21 307
12361.26 342
12362.31 307
12363.36 323
12364.41 319
12365.46 330
12366.51 316
12367.56 326
12368.61 310
12369.66 338
12370.71 333
12371.76 337
12372.81 309
12373.86 341
12374.91 320
12375.96 317
12377.01 319
12378.06 293
12379.11 317
12380.17 319
12381.22 330
12382.27 311
12383.32 330
12384.37 346
12385.42 333
12386.47 313
12387.52 346
12388.57 331
12389.62 324
12390.67 307
12391.73 323
12392.78 313
12393.83 339
12394.88 353
12395.93 309
12396.98 321
12398.03 340
12399.09 304
12400.14 323
12401.19 318
12402.24 325
12403.29 331
12404.34 321
12405.40 332
12406.45 315
12407.50 320
12408.55 341
12409.60 329
12410.66 312
12411.71 314
12412.76 331
12413.81 340
12414.86 345
12415.92 305
12416.97 347
12418.02 357
12419.07 307
12420.13 328
12421.18 333
12422.23 340
12423.28 344
12424.34 331
12425.39 301
12426.44 332
12427.49 361
12428.55 330
12429.60 326
12430.65 316
12431.71 316
12432.76 321
12433.81 332
12434.86 333
12435.92 348
12436.97 321
12438.02 330
12439.08 320
12440.13 330
12441.18 315
12442.24 318
12443.29 349
12444.34 331
12445.40 299
12446.45 331
12447.50 358
12448.56 340
12449.61 338
12450.67 361
12451.72 358
12452.77 330
12453.83 333
12454.88 351
12455.94 340
12456.99 346
12458.04 341
12459.10 338
12460.15 364
12461.21 369
12462.26 343
12463.31 341
12464.37 368
12465.42 337
12466.48 359
12467.53 374
12468.59 381
12469.64 403
12470.70 383
12471.75 381
12472.80 401
12473.86 371
12474.91 412
12475.97 419
12477.02 426
12478.08 409
12479.13 443
12480.19 432
12481.24 417
12482.30 433
12483.35 423
12484.41 397
12485.46 382
12486.52 370
12487.57 360
12488.63 355
12489.69 348
12490.74 342
12491.80 368
12492.85 367
12493.91 327
12494.96 325
12496.02 345
12497.07 328
12498.13 345
12499.19 377
12500.24 388
12501.30 355
12502.35 346
12503.41 323
12504.47 329
12505.52 356
12506.58 364
12507.63 375
12508.69 336
12509.75 339
12510.80 347
12511.86 362
12512.91 356
12513.97 355
12515.03 386
12516.08 353
12517.14 362
12518.20 368
12519.25 351
12520.31 373
12521.37 350
12522.42 373
12523.48 365
12524.54 369
12525.59 357
12526.65 359
12527.71 358
12528.77 364
12529.82 362
12530.88 360
12531.94 329
12532.99 360
12534.05 372
12535.11 375
12536.17 358
12537.22 364
12538.28 370
12539.34 345
12540.40 370
12541.45 361
12542.51 367
12543.57 368
12544.63 361
12545.68 371
12546.74 357
12547.80 378
12548.86 388
12549.92 369
12550.97 400
12552.03 392
12553.09 369
12554.15 388
12555.21 382
12556.26 379
12557.32 394
12558.38 375
12559.44 373
12560.50 365
12561.56 363
12562.61 349
12563.67 376
12564.73 400
12565.79 343
12566.85 362
12567.91 349
12568.97 333
12570.02 357
12571.08 386
12572.14 378
12573.20 356
12574.26 384
12575.32 356
12576.38 346
12577.44 373
12578.50 373
12579.56 348
12580.61 359
12581.67 356
12582.73 360
12583.79 379
12584.85 394
12585.91 376
12586.97 394
12588.03 390
12589.09 392
12590.15 399
12591.21 390
12592.27 386
12593.33 377
12594.39 384
12595.45 392
12596.51 395
12597.57 376
12598.63 354
12599.69 365
12600.75 392
12601.81 399
12602.87 383
12603.93 394
12604.99 371
12606.05 379
12607.11 379
12608.17 373
12609.23 369
12610.29 381
12611.35 360
12612.41 365
12613.47 388
12614.53 405
12615.59 393
12616.66 421
12617.72 388
12618.78 395
12619.84 371
12620.90 370
12621.96 391
12623.02 395
12624.08 420
12625.14 408
12626.20 383
12627.26 391
12628.33 402
12629.39 416
12630.45 395
12631.51 394
12632.57 416
12633.63 400
12634.69 414
12635.76 415
12636.82 390
12637.88 409
12638.94 414
12640.00 394
12641.06 405
12642.13 388
12643.19 370
12644.25 383
12645.31 387
12646.37 400
12647.44 380
12648.50 398
12649.56 404
12650.62 383
12651.68 393
12652.75 400
12653.81 369
12654.87 394
12655.93 386
12657.00 403
12658.06 381
12659.12 382
12660.18 380
12661.25 378
12662.31 397
12663.37 380
12664.43 417
12665.50 410
12666.56 418
12667.62 413
12668.69 373
12669.75 373
12670.81 426
12671.88 399
12672.94 423
12674.00 414
12675.06 394
12676.13 424
12677.19 422
12678.25 383
12679.32 387
12680.38 411
12681.44 397
12682.51 397
12683.57 411
12684.64 408
12685.70 407
12686.76 427
12687.83 432
12688.89 434
12689.95 427
12691.02 429
12692.08 418
12693.15 400
12694.21 403
12695.27 409
12696.34 413
12697.40 425
12698.47 428
12699.53 445
12700.59 454
12701.66 433
12702.72 441
12703.79 445
12704.85 469
12705.92 435
12706.98 430
12708.05 438
12709.11 456
12710.18 443
12711.24 445
12712.30 465
12713.37 442
12714.43 443
12715.50 467
12716.56 476
12717.63 443
12718.69 447
12719.76 460
12720.82 452
12721.89 433
12722.95 477
12724.02 477
12725.09 465
12726.15 474
12727.22 468
12728.28 488
12729.35 496
12730.41 509
12731.48 500
12732.54 514
12733.61 544
12734.68 520
12735.74 513
12736.81 520
12737.87 541
12738.94 488
12740.00 489
12741.07 466
12742.14 454
12743.20 438
12744.27 438
12745.33 408
12746.40 434
12747.47 431
12748.53 431
12749.60 427
12750.67 395
12751.73 423
12752.80 428
12753.87 412
12754.93 425
12756.00 429
12757.07 412
12758.13 427
12759.20 419
12760.27 424
12761.33 404
12762.40 390
12763.47 404
12764.53 395
12765.60 369
12766.67 394
12767.73 436
12768.80 392
12769.87 386
12770.94 391
12772.00 394
12773.07 394
12774.14 390
12775.21 389
12776.27 407
12777.34 372
12778.41 367
12779.48 357
12780.54 371
12781.61 392
12782.68 403
12783.75 384
12784.81 385
12785.88 373
12786.95 421
12788.02 369
12789.09 350
12790.15 343
12791.22 347
12792.29 374
12793.36 379
12794.43 364
12795.49 381
12796.56 376
12797.63 348
12798.70 367
12799.77 349
12800.84 397
12801.90 387
12802.97 370
12804.04 368
12805.11 355
12806.18 377
12807.25 375
12808.32 385
12809.39 364
12810.45 369
12811.52 362
12812.59 356
12813.66 392
12814.73 367
12815.80 356
12816.87 395
12817.94 369
12819.01 375
12820.08 397
12821.15 360
12822.21 377
12823.28 387
12824.35 379
12825.42 377
12826.49 367
12827.56 363
12828.63 350
12829.70 374
12830.77 352
12831.84 361
12832.91 360
12833.98 367
12835.05 367
12836.12 366
12837.19 337
12838.26 361
12839.33 360
12840.40 356
12841.47 355
12842.54 374
12843.61 357
12844.68 323
12845.75 339
12846.82 336
12847.89 371
12848.96 343
12850.03 369
12851.10 369
12852.18 371
12853.25 357
12854.32 348
12855.39 338
12856.46 342
12857.53 353
12858.60 326
12859.67 325
12860.74 320
12861.81 331
12862.88 343
12863.96 322
12865.03 330
12866.10 315
12867.17 337
12868.24 333
12869.31 319
12870.38 315
12871.45 316
12872.53 342
12873.60 325
12874.67 350
12875.74 322
12876.81 314
12877.88 344
12878.96 344
12880.03 331
12881.10 327
12882.17 328
12883.24 346
12884.31 344
12885.39 323
12886.46 311
12887.53 316
12888.60 329
12889.68 324
12890.75 321
12891.82 335
12892.89 300
12893.96 314
12895.04 309
12896.11 308
12897.18 328
12898.25 318
12899.33 307
12900.40 320
12901.47 294
12902.54 296
12903.62 291
12904.69 283
12905.76 289
12906.84 291
12907.91 295
12908.98 315
12910.06 295
12911.13 282
12912.20 302
12913.27 323
12914.35 304
12915.42 317
12916.49 317
12917.57 325
12918.64 306
12919.71 303
12920.79 312
12921.86 310
12922.94 318
12924.01 331
12925.08 299
12926.16 301
12927.23 319
12928.30 316
12929.38 297
12930.45 296
12931.53 316
12932.60 301
12933.67 292
12934.75 323
12935.82 313
12936.90 297
12937.97 322
12939.04 314
12940.12 315
12941.19 298
12942.27 289
12943.34 302
12944.42 300
12945.49 298
12946.56 302
12947.64 301
12948.71 277
12949.79 311
12950.86 290
12951.94 291
12953.01 294
12954.09 310
12955.16 292
12956.24 314
12957.31 293
12958.39 284
12959.46 320
12960.54 286
12961.61 295
12962.69 313
12963.76 311
12964.84 303
12965.91 303
12966.99 294
12968.07 299
12969.14 297
12970.22 311
12971.29 286
12972.37 328
12973.44 327
12974.52 298
12975.59 289
12976.67 292
12977.75 307
12978.82 314
12979.90 318
12980.97 307
12982.05 295
12983.13 310
12984.20 305
12985.28 319
12986.35 298
12987.43 279
12988.51 300
12989.58 315
12990.66 321
12991.74 315
12992.81 305
12993.89 294
12994.97 320
12996.04 300
12997.12 307
12998.20 289
12999.27 296
13000.35 295
13001.43 301
13002.50 312
13003.58 304
13004.66 300
13005.73 311
13006.81 328
13007.89 325
13008.97 298
13010.04 299
13011.12 307
13012.20 315
13013.27 309
13014.35 335
13015.43 346
13016.51 295
13017.58 298
13018.66 321
13019.74 323
13020.82 310
13021.89 298
13022.97 320
13024.05 296
13025.13 281
13026.21 301
13027.28 302
13028.36 312
13029.44 312
13030.52 314
13031.60 290
13032.67 304
13033.75 319
13034.83 289
13035.91 310
13036.99 301
13038.07 345
13039.14 310
13040.22 310
13041.30 316
13042.38 333
13043.46 339
13044.54 314
13045.62 307
13046.69 325
13047.77 325
13048.85 323
13049.93 322
13051.01 318
13052.09 316
13053.17 312
13054.25 306
13055.33 307
13056.40 311
13057.48 324
13058.56 306
13059.64 302
13060.72 290
13061.80 317
13062.88 304
13063.96 299
13065.04 293
13066.12 293
13067.20 305
13068.28 309
13069.36 330
13070.44 312
13071.52 319
13072.60 325
13073.68 321
13074.76 292
13075.84 286
13076.92 283
13078.00 311
13079.08 304
13080.16 276
13081.24 307
13082.32 325
13083.40 310
13084.48 311
13085.56 309
13086.64 314
13087.72 313
13088.80 309
13089.88 311
13090.96 316
13092.04 296
13093.12 325
13094.20 299
13095.28 306
13096.36 330
13097.44 336
13098.52 345
13099.61 300
13100.69 309
13101.77 305
13102.85 291
13103.93 321
13105.01 319
13106.09 295
13107.17 288
13108.25 309
13109.34 332
13110.42 324
13111.50 316
13112.58 312
13113.66 315
13114.74 317
13115.82 309
13116.91 331
13117.99 339
13119.07 330
13120.15 321
13121.23 334
13122.31 341
13123.40 324
13124.48 326
13125.56 319
13126.64 337
13127.72 320
13128.81 306
13129.89 309
13130.97 303
13132.05 318
13133.14 319
13134.22 318
13135.30 328
13136.38 352
13137.47 336
13138.55 303
13139.63 307
13140.71 325
13141.80 321
13142.88 326
13143.96 315
13145.04 313
13146.13 323
13147.21 312
13148.29 338
13149.38 306
13150.46 335
13151.54 315
13152.62 334
13153.71 330
13154.79 300
13155.87 325
13156.96 324
13158.04 327
13159.12 314
13160.21 301
13161.29 311
13162.37 324
13163.46 321
13164.54 330
13165.62 341
13166.71 338
13167.79 330
13168.88 304
13169.96 318
13171.04 323
13172.13 336
13173.21 313
13174.30 338
13175.38 325
13176.46 331
13177.55 322
13178.63 319
13179.72 320
13180.80 313
13181.88 340
13182.97 342
13184.05 317
13185.14 326
13186.22 321
13187.31 334
13188.39 324
13189.48 359
13190.56 355
13191.65 350
13192.73 333
13193.81 342
13194.90 349
13195.98 337
13197.07 326
13198.15 344
13199.24 356
13200.32 320
13201.41 312
13202.49 324
13203.58 334
13204.67 366
13205.75 363
13206.84 324
13207.92 341
13209.01 346
13210.09 366
13211.18 341
13212.26 348
13213.35 325
13214.43 339
13215.52 359
13216.61 358
13217.69 341
13218.78 338
13219.86 334
13220.95 339
13222.04 345
13223.12 347
13224.21 362
13225.29 361
13226.38 346
13227.47 368
13228.55 351
13229.64 359
13230.72 345
13231.81 362
13232.90 338
13233.98 355
13235.07 379
13236.16 347
13237.24 366
13238.33 359
13239.42 359
13240.50 343
13241.59 357
13242.68 369
13243.76 351
13244.85 403
13245.94 379
13247.02 353
13248.11 358
13249.20 370
13250.29 338
13251.37 385
13252.46 368
13253.55 372
13254.63 378
13255.72 375
13256.81 349
13257.90 338
13258.98 372
13260.07 374
13261.16 361
13262.25 355
13263.33 399
13264.42 395
13265.51 387
13266.60 378
13267.69 382
13268.77 367
13269.86 388
13270.95 403
13272.04 402
13273.13 369
13274.21 384
13275.30 405
13276.39 378
13277.48 372
13278.57 397
13279.65 412
13280.74 436
13281.83 406
13282.92 429
13284.01 397
13285.10 382
13286.19 380
13287.27 410
13288.36 397
13289.45 412
13290.54 435
13291.63 426
13292.72 413
13293.81 397
13294.90 413
13295.98 401
13297.07 439
13298.16 461
13299.25 424
13300.34 420
13301.43 437
13302.52 401
13303.61 414
13304.70 425
13305.79 430
13306.88 479
13307.97 478
13309.06 430
13310.15 445
13311.24 456
13312.32 460
13313.41 467
13314.50 436
13315.59 437
13316.68 459
13317.77 413
13318.86 436
13319.95 446
13321.04 434
13322.13 426
13323.22 449
13324.31 466
13325.40 461
13326.49 450
13327.58 442
13328.68 447
13329.77 459
13330.86 471
13331.95 488
13333.04 461
13334.13 477
13335.22 460
13336.31 476
13337.40 440
13338.49 427
13339.58 492
13340.67 463
13341.76 497
13342.85 467
13343.94 490
13345.04 481
13346.13 457
13347.22 470
13348.31 456
13349.40 462
13350.49 487
13351.58 480
13352.67 475
13353.77 495
13354.86 466
13355.95 454
13357.04 454
13358.13 458
13359.22 474
13360.31 496
13361.41 495
13362.50 513
13363.59 493
13364.68 487
13365.77 497
13366.87 507
13367.96 569
13369.05 531
13370.14 524
13371.23 511
13372.33 525
13373.42 520
13374.51 525
13375.60 510
13376.69 493
13377.79 482
13378.88 467
13379.97 444
13381.06 485
13382.16 435
13383.25 423
13384.34 457
13385.43 433
13386.53 425
13387.62 450
13388.71 435
13389.81 422
13390.90 438
13391.99 449
13393.08 442
13394.18 454
13395.27 408
13396.36 415
13397.46 423
13398.55 409
13399.64 394
13400.74 416
13401.83 407
13402.92 397
13404.02 434
13405.11 412
13406.20 380
13407.30 427
13408.39 422
13409.48 411
13410.58 401
13411.67 401
13412.77 418
13413.86 425
13414.95 437
13416.05 426
13417.14 428
13418.23 417
13419.33 429
13420.42 424
13421.52 421
13422.61 428
13423.71 410
13424.80 419
13425.89 417
13426.99 403
13428.08 435
13429.18 415
13430.27 438
13431.37 420
13432.46 391
13433.56 408
13434.65 407
13435.74 435
13436.84 431
13437.93 403
13439.03 444
13440.12 447
13441.22 450
13442.31 413
13443.41 434
13444.50 438
13445.60 438
13446.69 426
13447.79 441
13448.88 435
13449.98 451
13451.08 445
13452.17 462
13453.27 440
13454.36 457
13455.46 462
13456.55 447
13457.65 458
13458.74 462
13459.84 463
13460.94 450
13462.03 475
13463.13 484
13464.22 480
13465.32 456
13466.41 441
13467.51 442
13468.61 443
13469.70 449
13470.80 486
13471.90 470
13472.99 462
13474.09 438
13475.18 463
13476.28 472
13477.38 489
13478.47 450
13479.57 456
13480.67 468
13481.76 478
13482.86 461
13483.96 469
13485.05 469
13486.15 481
13487.25 492
13488.34 502
13489.44 490
13490.54 478
13491.63 476
13492.73 502
13493.83 524
13494.93 536
13496.02 522
13497.12 488
13498.22 507
13499.31 493
13500.41 503
13501.51 505
13502.61 555
13503.70 530
13504.80 550
13505.90 555
13507.00 550
13508.09 528
13509.19 544
13510.29 525
13511.39 510
13512.49 475
13513.58 485
13514.68 529
13515.78 494
13516.88 495
13517.98 459
13519.07 491
13520.17 498
13521.27 479
13522.37 463
13523.47 477
13524.57 444
13525.66 455
13526.76 478
13527.86 450
13528.96 458
13530.06 443
13531.16 460
13532.25 440
13533.35 442
13534.45 443
13535.55 465
13536.65 415
13537.75 439
13538.85 417
13539.95 458
13541.05 442
13542.14 435
13543.24 440
13544.34 428
13545.44 420
13546.54 415
13547.64 413
13548.74 408
13549.84 412
13550.94 435
13552.04 412
13553.14 389
13554.24 416
13555.34 416
13556.44 375
13557.54 391
13558.64 414
13559.74 422
13560.84 402
13561.94 377
13563.04 375
13564.13 413
13565.23 384
13566.34 388
13567.44 399
13568.54 370
13569.64 395
13570.74 389
13571.84 356
13572.94 399
13574.04 382
13575.14 385
13576.24 386
13577.34 394
13578.44 417
13579.54 395
13580.64 387
13581.74 374
13582.84 372
13583.94 403
13585.04 382
13586.14 395
13587.24 375
13588.35 381
13589.45 381
13590.55 374
13591.65 373
13592.75 397
13593.85 431
13594.95 409
13596.05 415
13597.15 423
13598.26 379
13599.36 401
13600.46 399
13601.56 396
13602.66 423
13603.76 407
13604.86 426
13605.97 370
13607.07 350
13608.17 404
13609.27 412
13610.37 388
13611.47 399
13612.58 410
13613.68 388
13614.78 406
13615.88 417
13616.98 414
13618.09 401
13619.19 396
13620.29 406
13621.39 397
13622.50 389
13623.60 393
13624.70 413
13625.80 407
13626.91 391
13628.01 407
13629.11 401
13630.21 401
13631.32 395
13632.42 412
13633.52 389
13634.62 398
13635.73 386
13636.83 397
13637.93 397
13639.04 382
13640.14 370
13641.24 413
13642.35 388
13643.45 383
13644.55 380
13645.65 361
13646.76 397
13647.86 380
13648.96 395
13650.07 395
13651.17 380
13652.28 394
13653.38 398
13654.48 373
13655.59 366
13656.69 374
13657.79 376
13658.90 376
13660.00 367
13661.11 403
13662.21 410
13663.31 400
13664.42 419
13665.52 392
13666.63 377
13667.73 402
13668.83 414
13669.94 391
13671.04 389
13672.15 410
13673.25 399
13674.36 394
13675.46 394
13676.56 404
13677.67 418
13678.77 426
13679.88 399
13680.98 400
13682.09 410
13683.19 385
13684.30 375
13685.40 399
13686.51 397
13687.61 412
13688.72 412
13689.82 391
13690.93 414
13692.03 411
13693.14 416
13694.24 418
13695.35 404
13696.45 437
13697.56 422
13698.66 413
13699.77 428
13700.87 436
13701.98 444
13703.09 419
13704.19 433
13705.30 430
13706.40 407
13707.51 405
13708.61 434
13709.72 414
13710.83 444
13711.93 425
13713.04 468
13714.14 459
13715.25 458
13716.36 437
13717.46 471
13718.57 473
13719.67 438
13720.78 410
13721.89 409
13722.99 428
13724.10 477
13725.21 457
13726.31 463
13727.42 440
13728.53 471
13729.63 461
13730.74 456
13731.85 450
13732.95 462
13734.06 479
13735.17 506
13736.27 456
13737.38 470
13738.49 478
13739.59 496
13740.70 462
13741.81 462
13742.92 491
13744.02 476
13745.13 488
13746.24 518
13747.35 490
13748.45 517
13749.56 540
13750.67 535
13751.78 551
13752.88 542
13753.99 552
13755.10 585
13756.21 589
13757.31 604
13758.42 577
13759.53 621
13760.64 639
13761.75 635
13762.85 660
13763.96 666
13765.07 639
13766.18 659
13767.29 638
13768.39 628
13769.50 611
13770.61 603
13771.72 617
13772.83 611
13773.94 603
13775.04 584
13776.15 551
13777.26 544
13778.37 550
13779.48 536
13780.59 536
13781.70 497
13782.80 517
13783.91 497
13785.02 491
13786.13 467
13787.24 451
13788.35 454
13789.46 450
13790.57 453
13791.68 453
13792.79 416
13793.90 426
13795.00 442
13796.11 424
13797.22 415
13798.33 393
13799.44 412
13800.55 421
13801.66 434
13802.77 430
13803.88 395
13804.99 413
13806.10 389
13807.21 412
13808.32 388
13809.43 376
13810.54 374
13811.65 406
13812.76 384
13813.87 380
13814.98 366
13816.09 367
13817.20 397
13818.31 398
13819.42 376
13820.53 375
13821.64 382
13822.75 364
13823.86 392
13824.97 392
13826.08 396
13827.19 392
13828.30 413
13829.41 394
13830.53 410
13831.64 374
13832.75 381
13833.86 398
13834.97 390
13836.08 399
13837.19 410
13838.30 404
13839.41 380
13840.52 394
13841.64 384
13842.75 412
13843.86 397
13844.97 402
13846.08 393
13847.19 376
13848.30 396
13849.41 404
13850.53 397
13851.64 390
13852.75 387
13853.86 435
13854.97 408
13856.08 403
13857.20 373
13858.31 390
13859.42 416
13860.53 405
13861.64 417
13862.76 400
13863.87 386
13864.98 377
13866.09 393
13867.20 409
13868.32 422
13869.43 399
13870.54 434
13871.65 413
13872.77 398
13873.88 404
13874.99 394
13876.10 369
13877.22 396
13878.33 393
13879.44 404
13880.55 408
13881.67 398
13882.78 378
13883.89 402
13885.01 407
13886.12 412
13887.23 415
13888.34 405
13889.46 414
13890.57 453
13891.68 444
13892.80 387
13893.91 446
13895.02 422
13896.14 433
13897.25 429
13898.36 431
13899.48 443
13900.59 420
13901.70 403
13902.82 410
13903.93 400
13905.05 392
13906.16 414
13907.27 414
13908.39 387
13909.50 371
13910.61 374
13911.73 376
13912.84 385
13913.96 355
13915.07 385
13916.19 371
13917.30 372
13918.41 367
13919.53 351
13920.64 365
13921.76 349
13922.87 348
13923.99 355
13925.10 357
13926.21 390
13927.33 347
13928.44 351
13929.56 335
13930.67 375
13931.79 377
13932.90 370
13934.02 372
13935.13 346
13936.25 371
13937.36 371
13938.48 348
13939.59 342
13940.71 364
13941.82 355
13942.94 348
13944.05 371
13945.17 333
13946.28 311
13947.40 349
13948.52 357
13949.63 335
13950.75 348
13951.86 335
13952.98 329
13954.09 314
13955.21 331
13956.32 368
13957.44 344
13958.56 340
13959.67 363
13960.79 350
13961.90 321
13963.02 339
13964.14 366
13965.25 351
13966.37 369
13967.48 343
13968.60 337
13969.72 360
13970.83 362
13971.95 341
13973.07 346
13974.18 347
13975.30 368
13976.42 355
13977.53 334
13978.65 347
13979.77 359
13980.88 342
13982.00 332
13983.12 351
13984.23 342
13985.35 345
13986.47 342
13987.58 352
13988.70 328
13989.82 340
13990.94 343
13992.05 352
13993.17 341
13994.29 346
13995.40 339
13996.52 352
13997.64 318
13998.76 344
13999.87 330
14000.99 358
14002.11 349
14003.23 337
14004.35 353
14005.46 347
14006.58 354
14007.70 347
14008.82 378
14009.93 351
14011.05 354
14012.17 367
14013.29 338
14014.41 367
14015.52 354
14016.64 355
14017.76 347
14018.88 352
14020.00 330
14021.12 354
14022.23 370
14023.35 368
14024.47 358
14025.59 359
14026.71 363
14027.83 353
14028.95 373
14030.06 352
14031.18 360
14032.30 339
14033.42 352
14034.54 352
14035.66 357
14036.78 345
14037.90 362
14039.02 341
14040.14 351
14041.25 380
14042.37 362
14043.49 348
14044.61 354
14045.73 379
14046.85 400
14047.97 358
14049.09 358
14050.21 370
14051.33 399
14052.45 376
14053.57 381
14054.69 356
14055.81 383
14056.93 395
14058.05 405
14059.17 372
14060.29 388
14061.41 401
14062.53 369
14063.65 395
14064.77 394
14065.89 392
14067.01 389
14068.13 380
14069.25 375
14070.37 380
14071.49 398
14072.61 386
14073.73 403
14074.85 421
14075.97 416
14077.09 438
14078.21 378
14079.33 421
14080.45 421
14081.57 403
14082.69 402
14083.82 395
14084.94 408
14086.06 411
14087.18 415
14088.30 412
14089.42 400
14090.54 406
14091.66 423
14092.78 416
14093.91 393
14095.03 405
14096.15 420
14097.27 417
14098.39 401
14099.51 402
14100.63 412
14101.76 421
14102.88 412
14104.00 410
14105.12 428
14106.24 419
14107.36 412
14108.49 412
14109.61 399
14110.73 376
14111.85 380
14112.97 381
14114.10 375
14115.22 367
14116.34 363
14117.46 349
14118.58 367
14119.71 343
14120.83 342
14121.95 343
14123.07 359
14124.20 340
14125.32 358
14126.44 370
14127.56 340
14128.69 363
14129.81 349
14130.93 319
14132.06 338
14133.18 345
14134.30 352
14135.42 340
14136.55 343
14137.67 342
14138.79 351
14139.92 344
14141.04 355
14142.16 374
14143.29 346
14144.41 345
14145.53 328
14146.66 336
14147.78 339
14148.90 332
14150.03 353
14151.15 346
14152.27 361
14153.40 341
14154.52 340
14155.64 352
14156.77 335
14157.89 330
14159.02 360
14160.14 347
14161.26 325
14162.39 320
14163.51 339
14164.64 310
14165.76 308
14166.88 322
14168.01 340
14169.13 339
14170.26 323
14171.38 320
14172.51 310
14173.63 321
14174.75 326
14175.88 313
14177.00 325
14178.13 326
14179.25 304
14180.38 311
14181.50 319
14182.63 308
14183.75 335
14184.88 309
14186.00 287
14187.13 297
14188.25 316
14189.38 353
14190.50 348
14191.63 308
14192.75 337
14193.88 331
14195.00 327
14196.13 312
14197.25 310
14198.38 317
14199.50 325
14200.63 337
14201.76 322
14202.88 309
14204.01 289
14205.13 291
14206.26 304
14207.38 311
14208.51 313
14209.64 315
14210.76 314
14211.89 285
14213.01 305
14214.14 317
14215.27 326
14216.39 328
14217.52 337
14218.64 308
14219.77 309
14220.90 307
14222.02 305
14223.15 298
14224.28 302
14225.40 299
14226.53 302
14227.66 309
14228.78 298
14229.91 301
14231.04 307
14232.16 284
14233.29 309
14234.42 303
14235.54 302
14236.67 308
14237.80 302
14238.92 301
14240.05 319
14241.18 308
14242.31 269
14243.43 305
14244.56 318
14245.69 286
14246.82 314
14247.94 310
14249.07 329
14250.20 286
14251.33 285
14252.45 293
14253.58 284
14254.71 308
14255.84 277
14256.96 283
14258.09 304
14259.22 300
14260.35 291
14261.47 287
14262.60 321
14263.73 303
14264.86 303
14265.99 281
14267.12 286
14268.24 296
14269.37 292
14270.50 294
14271.63 281
14272.76 294
14273.89 293
14275.01 288
14276.14 279
14277.27 288
14278.40 272
14279.53 271
14280.66 282
14281.79 276
14282.91 267
14284.04 268
14285.17 293
14286.30 286
14287.43 291
14288.56 271
14289.69 264
14290.82 277
14291.95 280
14293.08 286
14294.20 288
14295.33 271
14296.46 301
14297.59 291
14298.72 274
14299.85 300
14300.98 309
14302.11 282
14303.24 275
14304.37 267
14305.50 264
14306.63 285
14307.76 289
14308.89 274
14310.02 274
14311.15 274
14312.28 264
14313.41 268
14314.54 268
14315.67 243
14316.80 250
14317.93 281
14319.06 285
14320.19 265
14321.32 255
14322.45 268
14323.58 284
14324.71 276
14325.84 280
14326.97 259
14328.10 277
14329.23 283
14330.36 267
14331.49 270
14332.62 268
14333.76 278
14334.89 269
14336.02 305
14337.15 292
14338.28 289
14339.41 276
14340.54 301
14341.67 291
14342.80 277
14343.93 265
14345.07 274
14346.20 274
14347.33 261
14348.46 266
14349.59 270
14350.72 279
14351.85 265
14352.99 295
14354.12 266
14355.25 248
14356.38 269
14357.51 274
14358.64 258
14359.78 282
14360.91 258
14362.04 270
14363.17 281
14364.30 279
14365.44 264
14366.57 278
14367.70 269
14368.83 264
14369.96 289
14371.10 278
14372.23 258
14373.36 256
14374.49 265
14375.63 271
14376.76 257
14377.89 276
14379.02 287
14380.16 258
14381.29 251
14382.42 257
14383.55 253
14384.69 262
14385.82 272
14386.95 259
14388.09 264
14389.22 280
14390.35 265
14391.49 256
14392.62 255
14393.75 277
14394.89 273
14396.02 279
14397.15 271
14398.28 257
14399.42 251
14400.55 268
14401.69 287
14402.82 270
14403.95 261
14405.09 285
14406.22 260
14407.35 280
14408.49 264
14409.62 286
14410.75 260
14411.89 263
14413.02 240
14414.16 260
14415.29 275
14416.42 272
14417.56 282
14418.69 263
14419.83 258
14420.96 283
14422.10 256
14423.23 279
14424.36 272
14425.50 277
14426.63 270
14427.77 267
14428.90 264
14430.04 276
14431.17 267
14432.31 294
14433.44 284
14434.58 277
14435.71 265
14436.85 282
14437.98 278
14439.12 284
14440.25 288
14441.39 264
14442.52 286
14443.66 291
14444.79 286
14445.93 287
14447.06 275
14448.20 265
14449.33 276
14450.47 293
14451.60 301
14452.74 275
14453.87 269
14455.01 259
14456.14 267
14457.28 291
14458.42 275
14459.55 263
14460.69 294
14461.82 293
14462.96 281
14464.10 290
14465.23 307
14466.37 287
14467.50 296
14468.64 316
14469.78 307
14470.91 289
14472.05 298
14473.18 317
14474.32 297
14475.46 294
14476.59 306
14477.73 288
14478.87 293
14480.00 305
14481.14 328
14482.28 295
14483.41 272
14484.55 276
14485.69 286
14486.82 298
14487.96 308
14489.10 291
14490.23 285
14491.37 306
14492.51 272
14493.65 283
14494.78 293
14495.92 282
14497.06 291
14498.19 300
14499.33 288
14500.47 270
14501.61 262
14502.74 285
14503.88 302
14505.02 284
14506.16 294
14507.29 282
14508.43 287
14509.57 303
14510.71 305
14511.85 308
14512.98 288
14514.12 300
14515.26 276
14516.40 279
14517.54 281
14518.67 282
14519.81 292
14520.95 282
14522.09 291
14523.23 299
14524.36 298
14525.50 296
14526.64 299
14527.78 286
14528.92 291
14530.06 269
14531.19 260
14532.33 281
14533.47 286
14534.61 282
14535.75 277
14536.89 282
14538.03 268
14539.17 293
14540.31 287
14541.44 279
14542.58 279
14543.72 262
14544.86 264
14546.00 283
14547.14 298
14548.28 289
14549.42 268
14550.56 287
14551.70 295
14552.84 309
14553.98 291
14555.12 290
14556.25 281
14557.39 308
14558.53 304
14559.67 289
14560.81 266
14561.95 296
14563.09 316
14564.23 322
14565.37 296
14566.51 314
14567.65 313
14568.79 292
14569.93 288
14571.07 282
14572.21 281
14573.35 313
14574.49 303
14575.63 290
14576.77 295
14577.92 296
14579.06 303
14580.20 283
14581.34 289
14582.48 309
14583.62 301
14584.76 290
14585.90 287
14587.04 291
14588.18 297
14589.32 311
14590.46 299
14591.60 303
14592.74 285
14593.89 318
14595.03 305
14596.17 309
14597.31 313
14598.45 318
14599.59 311
14600.73 321
14601.87 320
14603.02 310
14604.16 320
14605.30 321
14606.44 331
14607.58 304
14608.72 339
14609.86 334
14611.01 318
14612.15 331
14613.29 305
14614.43 307
14615.57 297
14616.72 331
14617.86 331
14619.00 325
14620.14 299
14621.28 309
14622.43 339
14623.57 325
14624.71 347
14625.85 347
14627.00 330
14628.14 347
14629.28 357
14630.42 357
14631.56 342
14632.71 369
14633.85 401
14634.99 408
14636.14 364
14637.28 351
14638.42 367
14639.56 373
14640.71 385
14641.85 391
14642.99 375
14644.14 373
14645.28 374
14646.42 346
14647.56 307
14648.71 307
14649.85 300
14650.99 313
14652.14 297
14653.28 300
14654.42 296
14655.57 284
14656.71 299
14657.85 310
14659.00 296
14660.14 277
14661.29 292
14662.43 309
14663.57 278
14664.72 293
14665.86 297
14667.00 267
14668.15 267
14669.29 263
14670.44 270
14671.58 262
14672.73 290
14673.87 285
14675.01 255
14676.16 286
14677.30 279
14678.45 289
14679.59 280
14680.74 264
14681.88 268
14683.02 281
14684.17 273
14685.31 247
14686.46 272
14687.60 270
14688.75 264
14689.89 249
14691.04 245
14692.18 283
14693.33 261
14694.47 252
14695.62 285
14696.76 261
14697.91 266
14699.05 266
14700.20 256
14701.34 250
14702.49 254
14703.63 265
14704.78 256
14705.92 248
14707.07 249
14708.22 249
14709.36 260
14710.51 258
14711.65 265
14712.80 246
14713.94 262
14715.09 262
14716.23 273
14717.38 257
14718.53 246
14719.67 265
14720.82 243
14721.96 272
14723.11 249
14724.26 267
14725.40 269
14726.55 261
14727.70 244
14728.84 268
14729.99 259
14731.13 239
14732.28 251
14733.43 258
14734.57 232
14735.72 268
14736.87 257
14738.01 265
14739.16 245
14740.31 266
14741.45 261
14742.60 242
14743.75 255
14744.89 254
14746.04 271
14747.19 279
14748.34 248
14749.48 259
14750.63 263
14751.78 262
14752.92 267
14754.07 259
14755.22 238
14756.37 230
14757.51 250
14758.66 245
14759.81 247
14760.96 267
14762.10 256
14763.25 250
14764.40 263
14765.55 236
14766.70 260
14767.84 262
14768.99 252
14770.14 259
14771.29 242
14772.43 250
14773.58 249
14774.73 245
14775.88 271
14777.03 214
14778.18 244
14779.32 259
14780.47 248
14781.62 255
14782.77 265
14783.92 265
14785.07 244
14786.21 239
14787.36 242
14788.51 246
14789.66 263
14790.81 252
14791.96 227
14793.11 212
14794.26 241
14795.40 255
14796.55 228
14797.70 221
14798.85 227
14800.00 226
14801.15 237
14802.30 219
14803.45 242
14804.60 239
14805.75 259
14806.90 236
14808.05 202
14809.19 237
14810.34 213
14811.49 229
14812.64 219
14813.79 218
14814.94 215
14816.09 233
14817.24 233
14818.39 215
14819.54 237
14820.69 213
14821.84 226
14822.99 221
14824.14 235
14825.29 229
14826.44 228
14827.59 234
14828.74 223
14829.89 220
14831.04 217
14832.19 219
14833.34 226
14834.49 213
14835.64 225
14836.79 223
14837.95 208
14839.10 221
14840.25 222
14841.40 243
14842.55 230
14843.70 222
14844.85 232
14846.00 209
14847.15 235
14848.30 241
14849.45 204
14850.60 226
14851.76 210
14852.91 226
14854.06 214
14855.21 225
14856.36 228
14857.51 218
14858.66 219
14859.81 230
14860.97 230
14862.12 216
14863.27 212
14864.42 218
14865.57 211
14866.72 224
14867.88 228
14869.03 229
14870.18 199
14871.33 205
14872.48 212
14873.64 201
14874.79 213
14875.94 206
14877.09 198
14878.24 195
14879.40 221
14880.55 208
14881.70 200
14882.85 227
14884.00 214
14885.16 212
14886.31 226
14887.46 217
14888.61 216
14889.77 228
14890.92 188
14892.07 223
14893.23 225
14894.38 196
14895.53 220
14896.68 232
14897.84 201
14898.99 199
14900.14 186
14901.30 211
14902.45 202
14903.60 219
14904.75 212
14905.91 215
14907.06 192
14908.21 201
14909.37 220
14910.52 214
14911.67 191
14912.83 212
14913.98 203
14915.14 210
14916.29 200
14917.44 212
14918.60 219
14919.75 210
14920.90 212
14922.06 207
14923.21 204
14924.37 197
14925.52 199
14926.67 211
14927.83 204
14928.98 201
14930.14 217
14931.29 194
14932.44 207
14933.60 219
14934.75 207
14935.91 228
14937.06 214
14938.22 183
14939.37 184
14940.52 183
14941.68 186
14942.83 181
14943.99 198
14945.14 212
14946.30 203
14947.45 201
14948.61 198
14949.76 204
14950.92 188
14952.07 191
14953.23 206
14954.38 182
14955.54 192
14956.69 205
14957.85 211
14959.00 211
14960.16 215
14961.31 223
14962.47 206
14963.62 197
14964.78 212
14965.94 203
14967.09 195
14968.25 204
14969.40 222
14970.56 210
14971.71 176
14972.87 180
14974.03 184
14975.18 199
14976.34 182
14977.49 202
14978.65 200
14979.81 184
14980.96 198
14982.12 230
14983.27 220
14984.43 201
14985.59 196
14986.74 220
14987.90 187
14989.06 188
14990.21 199
14991.37 202
14992.53 200
14993.68 213
14994.84 209
14996.00 183
14997.15 206
14998.31 222
14999.47 213
15000.62 182
15001.78 184
15002.94 194
15004.09 213
15005.25 205
15006.41 194
15007.56 193
15008.72 193
15009.88 200
15011.04 187
15012.19 199
15013.35 195
15014.51 200
15015.67 205
15016.82 193
15017.98 198
15019.14 218
15020.30 213
15021.45 195
15022.61 195
15023.77 208
15024.93 221
15026.08 206
15027.24 204
15028.40 198
15029.56 213
15030.72 219
15031.87 223
15033.03 219
15034.19 210
15035.35 220
15036.51 199
15037.67 203
15038.82 206
15039.98 210
15041.14 215
15042.30 216
15043.46 204
15044.62 216
15045.78 195
15046.93 218
15048.09 210
15049.25 194
15050.41 221
15051.57 232
15052.73 196
15053.89 194
15055.05 204
15056.20 205
15057.36 211
15058.52 214
15059.68 195
15060.84 224
15062.00 196
15063.16 201
15064.32 195
15065.48 187
15066.64 194
15067.80 216
15068.96 201
15070.12 204
15071.28 191
15072.44 203
15073.60 210
15074.76 211
15075.91 178
15077.07 208
15078.23 195
15079.39 220
15080.55 206
15081.71 205
15082.87 228
15084.03 201
15085.19 214
15086.35 192
15087.51 210
15088.68 215
15089.84 211
15091.00 205
15092.16 214
15093.32 203
15094.48 210
15095.64 193
15096.80 199
15097.96 216
15099.12 217
15100.28 206
15101.44 174
15102.60 187
15103.76 211
15104.92 200
15106.08 204
15107.25 215
15108.41 201
15109.57 195
15110.73 205
15111.89 212
15113.05 208
15114.21 205
15115.37 207
15116.54 202
15117.70 205
15118.86 219
15120.02 206
15121.18 215
15122.34 216
15123.50 211
15124.67 193
15125.83 205
15126.99 197
15128.15 209
15129.31 216
15130.47 210
15131.64 201
15132.80 203
15133.96 211
15135.12 220
15136.28 214
15137.45 195
15138.61 236
15139.77 226
15140.93 216
15142.10 216
15143.26 205
15144.42 235
15145.58 221
15146.75 216
15147.91 216
15149.07 209
15150.23 228
15151.40 205
15152.56 213
15153.72 197
15154.88 212
15156.05 225
15157.21 225
15158.37 206
15159.54 223
15160.70 212
15161.86 213
15163.03 229
15164.19 214
15165.35 205
15166.52 227
15167.68 196
15168.84 222
15170.01 204
15171.17 227
15172.33 221
15173.50 232
15174.66 208
15175.82 204
15176.99 220
15178.15 214
15179.31 200
15180.48 228
15181.64 221
15182.81 224
15183.97 223
15185.13 220
15186.30 207
15187.46 246
15188.63 230
15189.79 213
15190.95 232
15192.12 215
15193.28 213
15194.45 207
15195.61 209
15196.78 220
15197.94 221
15199.10 225
15200.27 234
15201.43 229
15202.60 211
15203.76 208
15204.93 228
15206.09 246
15207.26 231
15208.42 225
15209.59 239
15210.75 217
15211.92 204
15213.08 210
15214.25 223
15215.41 236
15216.58 215
15217.74 212
15218.91 220
15220.07 235
15221.24 221
15222.40 238
15223.57 258
15224.74 227
15225.90 226
15227.07 226
15228.23 219
15229.40 232
15230.56 222
15231.73 219
15232.89 217
15234.06 223
15235.23 228
15236.39 216
15237.56 238
15238.72 240
15239.89 221
15241.06 234
15242.22 214
15243.39 221
15244.56 235
15245.72 232
15246.89 236
15248.05 207
15249.22 238
15250.39 237
15251.55 246
15252.72 233
15253.89 199
15255.05 226
15256.22 214
15257.39 217
15258.55 209
15259.72 202
15260.89 233
15262.05 247
15263.22 226
15264.39 230
15265.56 232
15266.72 216
15267.89 232
15269.06 231
15270.22 215
15271.39 234
15272.56 220
15273.73 199
15274.89 220
15276.06 220
15277.23 221
15278.40 220
15279.56 202
15280.73 211
15281.90 205
15283.07 207
15284.23 215
15285.40 227
15286.57 221
15287.74 239
15288.91 238
15290.07 220
15291.24 222
15292.41 207
15293.58 217
15294.75 218
15295.92 233
15297.08 197
15298.25 207
15299.42 197
15300.59 215
15301.76 202
15302.93 222
15304.09 227
15305.26 197
15306.43 194
15307.60 203
15308.77 196
15309.94 210
15311.11 222
15312.28 215
15313.44 230
15314.61 207
15315.78 198
15316.95 235
15318.12 232
15319.29 224
15320.46 232
15321.63 236
15322.80 222
15323.97 212
15325.14 235
15326.30 220
15327.47 225
15328.64 215
15329.81 216
15330.98 216
15332.15 231
15333.32 211
15334.49 199
15335.66 202
15336.83 238
15338.00 230
15339.17 215
15340.34 222
15341.51 220
15342.68 229
15343.85 218
15345.02 225
15346.19 230
15347.36 232
15348.53 222
15349.70 217
15350.87 209
15352.04 192
15353.21 231
15354.38 220
15355.55 216
15356.72 210
15357.90 203
15359.07 205
15360.24 232
15361.41 226
15362.58 222
15363.75 223
15364.92 229
15366.09 256
15367.26 257
15368.43 222
15369.60 234
15370.77 234
15371.95 220
15373.12 215
15374.29 230
15375.46 214
15376.63 222
15377.80 226
15378.97 245
15380.15 217
15381.32 227
15382.49 221
15383.66 225
15384.83 237
15386.00 227
15387.17 230
15388.35 216
15389.52 225
15390.69 230
15391.86 224
15393.03 232
15394.21 219
15395.38 210
15396.55 215
15397.72 217
15398.89 210
15400.07 238
15401.24 222
15402.41 210
15403.58 212
15404.76 213
15405.93 227
15407.10 198
15408.27 220
15409.45 228
15410.62 218
15411.79 221
15412.96 227
15414.14 227
15415.31 216
15416.48 207
15417.66 204
15418.83 212
15420.00 232
15421.17 216
15422.35 212
15423.52 197
15424.69 214
15425.87 219
15427.04 213
15428.21 208
15429.39 183
15430.56 200
15431.73 212
15432.91 203
15434.08 191
15435.25 204
15436.43 215
15437.60 207
15438.77 209
15439.95 207
15441.12 200
15442.30 201
15443.47 203
15444.64 214
15445.82 217
15446.99 218
15448.17 220
15449.34 225
15450.51 209
15451.69 227
15452.86 199
15454.04 227
15455.21 238
15456.39 219
15457.56 198
15458.73 195
15459.91 209
15461.08 214
15462.26 217
15463.43 203
15464.61 194
15465.78 206
15466.96 201
15468.13 200
15469.31 217
15470.48 229
15471.66 234
15472.83 230
15474.01 211
15475.18 201
15476.36 204
15477.53 213
15478.71 201
15479.88 213
15481.06 216
15482.23 192
15483.41 204
15484.58 214
15485.76 224
15486.93 200
15488.11 211
15489.29 212
15490.46 194
15491.64 201
15492.81 210
15493.99 219
15495.16 231
15496.34 235
15497.52 211
15498.69 205
15499.87 220
15501.04 198
15502.22 201
15503.40 206
15504.57 229
15505.75 223
15506.92 221
15508.10 220
15509.28 218
15510.45 192
15511.63 201
15512.81 199
15513.98 220
15515.16 219
15516.34 212
15517.51 187
15518.69 198
15519.87 221
15521.04 217
15522.22 223
15523.40 219
15524.57 208
15525.75 193
15526.93 210
15528.11 213
15529.28 190
15530.46 207
15531.64 208
15532.81 209
15533.99 205
15535.17 218
15536.35 221
15537.52 213
15538.70 220
15539.88 228
15541.06 209
15542.23 228
15543.41 217
15544.59 215
15545.77 213
15546.95 216
15548.12 194
15549.30 209
15550.48 218
15551.66 227
15552.83 231
15554.01 221
15555.19 234
15556.37 220
15557.55 224
15558.73 213
15559.90 224
15561.08 220
15562.26 224
15563.44 202
15564.62 211
15565.80 231
15566.97 231
15568.15 221
15569.33 224
15570.51 221
15571.69 229
15572.87 239
15574.05 229
15575.23 207
15576.40 227
15577.58 225
15578.76 204
15579.94 228
15581.12 203
15582.30 226
15583.48 213
15584.66 235
15585.84 239
15587.02 219
15588.20 209
15589.38 251
15590.56 239
15591.73 214
15592.91 213
15594.09 240
15595.27 241
15596.45 239
15597.63 242
15598.81 215
15599.99 219
15601.17 227
15602.35 220
15603.53 215
15604.71 222
15605.89 242
15607.07 264
15608.25 234
15609.43 227
15610.61 239
15611.79 224
15612.97 225
15614.15 231
15615.33 243
15616.51 243
15617.69 242
15618.88 215
15620.06 228
15621.24 240
15622.42 241
15623.60 250
15624.78 250
15625.96 269
15627.14 269
15628.32 266
15629.50 245
15630.68 243
15631.86 245
15633.05 228
15634.23 255
15635.41 254
15636.59 251
15637.77 269
15638.95 250
15640.13 263
15641.31 267
15642.50 267
15643.68 258
15644.86 259
15646.04 269
15647.22 267
15648.40 286
15649.58 261
15650.77 260
15651.95 244
15653.13 245
15654.31 239
15655.49 254
15656.68 243
15657.86 264
15659.04 259
15660.22 254
15661.40 268
15662.59 229
15663.77 243
15664.95 256
15666.13 245
15667.32 251
15668.50 233
15669.68 262
15670.86 246
15672.05 247
15673.23 252
15674.41 271
15675.59 238
15676.78 246
15677.96 248
15679.14 234
15680.32 237
15681.51 223
15682.69 251
15683.87 241
15685.06 277
15686.24 247
15687.42 261
15688.61 231
15689.79 259
15690.97 237
15692.16 255
15693.34 251
15694.52 246
15695.71 235
15696.89 246
15698.07 255
15699.26 257
15700.44 247
15701.62 228
15702.81 237
15703.99 245
15705.17 251
15706.36 269
15707.54 282
15708.73 234
15709.91 258
15711.09 248
15712.28 227
15713.46 252
15714.65 273
15715.83 253
15717.02 271
15718.20 275
15719.38 262
15720.57 263
15721.75 251
15722.94 278
15724.12 252
15725.31 247
15726.49 249
15727.68 278
15728.86 247
15730.04 235
15731.23 261
15732.41 255
15733.60 250
15734.78 268
15735.97 260
15737.15 267
15738.34 252
15739.52 264
15740.71 291
15741.89 264
15743.08 273
15744.27 247
15745.45 272
15746.64 269
15747.82 262
15749.01 288
15750.19 288
15751.38 265
15752.56 271
15753.75 259
15754.93 274
15756.12 277
15757.31 263
15758.49 269
15759.68 263
15760.86 249
15762.05 281
15763.24 286
15764.42 276
15765.61 255
15766.79 283
15767.98 273
15769.17 260
15770.35 279
15771.54 267
15772.72 237
15773.91 253
15775.10 264
15776.28 259
15777.47 261
15778.66 277
15779.84 258
15781.03 269
15782.22 263
15783.40 257
15784.59 240
15785.78 268
15786.96 253
15788.15 259
15789.34 267
15790.53 241
15791.71 250
15792.90 268
15794.09 252
15795.27 240
15796.46 244
15797.65 215
15798.84 257
15800.02 246
15801.21 215
15802.40 222
15803.59 245
15804.77 238
15805.96 249
15807.15 226
15808.34 243
15809.52 251
15810.71 248
15811.90 250
15813.09 216
15814.28 244
15815.46 233
15816.65 247
15817.84 229
15819.03 245
15820.22 245
15821.40 242
15822.59 233
15823.78 237
15824.97 253
15826.16 256
15827.35 247
15828.53 253
15829.72 235
15830.91 225
15832.10 235
15833.29 237
15834.48 215
15835.67 223
15836.85 232
15838.04 255
15839.23 240
15840.42 216
15841.61 247
15842.80 244
15843.99 235
15845.18 244
15846.37 254
15847.55 204
15848.74 245
15849.93 248
15851.12 254
15852.31 238
15853.50 206
15854.69 235
15855.88 221
15857.07 222
15858.26 215
15859.45 219
15860.64 238
15861.83 240
15863.02 241
15864.21 218
15865.40 237
15866.59 250
15867.78 230
15868.97 238
15870.16 231
15871.35 244
15872.54 248
15873.73 240
15874.92 255
15876.11 240
15877.30 252
15878.49 245
15879.68 231
15880.87 229
15882.06 238
15883.25 233
15884.44 259
15885.63 245
15886.82 232
15888.01 234
15889.20 235
15890.39 246
15891.59 239
15892.78 228
15893.97 227
15895.16 244
15896.35 244
15897.54 251
15898.73 239
15899.92 248
15901.11 256
15902.30 245
15903.50 244
15904.69 254
15905.88 243
15907.07 224
15908.26 250
15909.45 250
15910.64 257
15911.84 262
15913.03 239
15914.22 267
15915.41 241
15916.60 248
15917.79 236
15918.99 238
15920.18 239
15921.37 249
15922.56 258
15923.75 248
15924.95 283
15926.14 269
15927.33 250
15928.52 276
15929.71 286
15930.91 261
15932.10 246
15933.29 268
15934.48 239
15935.68 266
15936.87 271
15938.06 270
15939.25 251
15940.45 247
15941.64 248
15942.83 246
15944.03 237
15945.22 232
15946.41 224
15947.60 237
15948.80 238
15949.99 231
15951.18 211
15952.38 236
15953.57 227
15954.76 231
15955.96 218
15957.15 241
15958.34 234
15959.54 221
15960.73 209
15961.92 225
15963.12 212
15964.31 207
15965.50 234
15966.70 215
15967.89 222
15969.08 210
15970.28 202
15971.47 202
15972.67 207
15973.86 242
15975.05 188
15976.25 217
15977.44 223
15978.64 218
15979.83 203
15981.02 198
15982.22 205
15983.41 203
15984.61 204
15985.80 211
15987.00 219
15988.19 209
15989.38 201
15990.58 199
15991.77 201
15992.97 208
15994.16 201
15995.36 189
15996.55 220
15997.75 213
15998.94 199
16000.14 178
16001.33 200
16002.53 209
16003.72 211
16004.92 208
16006.11 219
16007.31 210
16008.50 209
16009.70 219
16010.89 199
16012.09 195
16013.28 170
16014.48 183
16015.67 197
16016.87 206
16018.07 202
16019.26 219
16020.46 212
16021.65 216
16022.85 212
16024.04 199
16025.24 201
16026.44 201
16027.63 204
16028.83 205
16030.02 188
16031.22 217
16032.42 194
16033.61 212
16034.81 210
16036.00 203
16037.20 193
16038.40 218
16039.59 205
16040.79 192
16041.99 200
16043.18 208
16044.38 201
16045.58 208
16046.77 175
16047.97 197
16049.17 198
16050.36 215
16051.56 191
16052.76 198
16053.95 203
16055.15 198
16056.35 217
16057.54 193
16058.74 208
16059.94 188
16061.14 193
16062.33 199
16063.53 189
16064.73 207
16065.92 197
16067.12 189
16068.32 202
16069.52 176
16070.71 191
16071.91 195
16073.11 185
16074.31 204
16075.50 171
16076.70 184
16077.90 192
16079.10 200
16080.30 187
16081.49 206
16082.69 206
16083.89 170
16085.09 195
16086.29 174
16087.48 183
16088.68 193
16089.88 190
16091.08 201
16092.28 177
16093.48 207
16094.67 190
16095.87 214
16097.07 183
16098.27 188
16099.47 194
16100.67 191
16101.87 191
16103.06 209
16104.26 192
16105.46 178
16106.66 193
16107.86 192
16109.06 181
16110.26 190
16111.46 193
16112.66 186
16113.86 191
16115.05 185
16116.25 184
16117.45 213
16118.65 200
16119.85 205
16121.05 202
16122.25 200
16123.45 205
16124.65 192
16125.85 173
16127.05 192
16128.25 184
16129.45 180
16130.65 208
16131.85 192
16133.05 207
16134.25 196
16135.45 176
16136.65 191
16137.85 188
16139.05 197
16140.25 179
16141.45 173
16142.65 180
16143.85 182
16145.05 183
16146.25 211
16147.45 184
16148.65 186
16149.85 191
16151.05 189
16152.25 196
16153.45 175
16154.65 185
16155.85 205
16157.05 176
16158.25 190
16159.46 177
16160.66 189
16161.86 180
16163.06 205
16164.26 185
16165.46 169
16166.66 179
16167.86 183
16169.06 192
16170.27 184
16171.47 183
16172.67 182
16173.87 203
16175.07 198
16176.27 175
16177.47 199
16178.67 209
16179.88 184
16181.08 174
16182.28 203
16183.48 173
16184.68 194
16185.89 183
16187.09 200
16188.29 194
16189.49 185
16190.69 182
16191.90 189
16193.10 192
16194.30 187
16195.50 171
16196.70 176
16197.91 203
16199.11 182
16200.31 198
16201.51 178
16202.72 187
16203.92 188
16205.12 169
16206.32 179
16207.53 193
16208.73 177
16209.93 187
16211.13 198
16212.34 197
16213.54 192
16214.74 200
16215.95 212
16217.15 199
16218.35 170
16219.55 175
16220.76 207
16221.96 187
16223.16 191
16224.37 181
16225.57 183
16226.77 199
16227.98 197
16229.18 192
16230.38 188
16231.59 213
16232.79 179
16233.99 193
16235.20 192
16236.40 194
16237.61 186
16238.81 193
16240.01 198
16241.22 198
16242.42 203
16243.63 202
16244.83 208
16246.03 205
16247.24 184
16248.44 212
16249.65 198
16250.85 202
16252.05 193
16253.26 190
16254.46 204
16255.67 192
16256.87 211
16258.08 180
16259.28 199
16260.49 207
16261.69 219
16262.89 216
16264.10 204
16265.30 202
16266.51 214
16267.71 218
16268.92 201
16270.12 203
16271.33 186
16272.53 191
16273.74 199
16274.94 217
16276.15 205
16277.35 209
16278.56 203
16279.77 192
16280.97 200
16282.18 184
16283.38 196
16284.59 201
16285.79 166
16287.00 187
16288.20 200
16289.41 207
16290.61 192
16291.82 198
16293.03 196
16294.23 197
16295.44 213
16296.64 193
16297.85 213
16299.06 210
16300.26 212
16301.47 205
16302.67 230
16303.88 228
16305.09 221
16306.29 194
16307.50 206
16308.71 190
16309.91 200
16311.12 208
16312.33 193
16313.53 211
16314.74 189
16315.95 189
16317.15 189
16318.36 195
16319.57 206
16320.77 187
16321.98 205
16323.19 176
16324.39 192
16325.60 200
16326.81 204
16328.01 187
16329.22 194
16330.43 185
16331.64 218
16332.84 196
16334.05 193
16335.26 202
16336.47 190
16337.67 217
16338.88 185
16340.09 186
16341.30 169
16342.50 190
16343.71 209
16344.92 183
16346.13 175
16347.33 173
16348.54 178
16349.75 192
16350.96 195
16352.17 200
16353.37 177
16354.58 194
16355.79 181
16357.00 195
16358.21 191
16359.41 192
16360.62 167
16361.83 196
16363.04 196
16364.25 179
16365.46 178
16366.67 170
16367.87 177
16369.08 188
16370.29 173
16371.50 173
16372.71 179
16373.92 188
16375.13 170
16376.34 179
16377.54 199
16378.75 192
16379.96 173
16381.17 198
16382.38 176
16383.59 188
16384.80 176
16386.01 194
16387.22 181
16388.43 174
16389.64 190
16390.85 183
16392.05 194
16393.26 176
16394.47 185
16395.68 184
16396.89 189
16398.10 187
16399.31 181
16400.52 184
16401.73 202
16402.94 201
16404.15 188
16405.36 192
16406.57 172
16407.78 184
16408.99 175
16410.20 174
16411.41 189
16412.62 181
16413.83 202
16415.04 183
16416.25 197
16417.46 174
16418.67 184
16419.88 195
16421.10 179
16422.31 192
16423.52 187
16424.73 183
16425.94 214
16427.15 171
16428.36 191
16429.57 177
16430.78 189
16431.99 175
16433.20 190
16434.41 207
16435.63 187
16436.84 176
16438.05 208
16439.26 191
16440.47 186
16441.68 186
16442.89 189
16444.10 192
16445.32 188
16446.53 181
16447.74 176
16448.95 182
16450.16 177
16451.37 170
16452.59 189
16453.80 198
16455.01 190
16456.22 188
16457.43 183
16458.64 196
16459.86 188
16461.07 192
16462.28 170
16463.49 173
16464.70 181
16465.92 188
16467.13 184
16468.34 174
16469.55 177
16470.77 171
16471.98 167
16473.19 170
16474.40 171
16475.62 176
16476.83 192
16478.04 181
16479.25 178
16480.47 184
16481.68 191
16482.89 176
16484.11 182
16485.32 170
16486.53 161
16487.74 187
16488.96 179
16490.17 170
16491.38 202
16492.60 177
16493.81 187
16495.02 179
16496.24 183
16497.45 186
16498.66 171
16499.88 186
16501.09 191
16502.30 167
16503.52 175
16504.73 174
16505.94 167
16507.16 187
16508.37 209
16509.59 188
16510.80 190
16512.01 165
16513.23 188
16514.44 209
16515.66 206
16516.87 163
16518.08 180
16519.30 175
16520.51 207
16521.73 197
16522.94 177
16524.16 159
16525.37 186
16526.58 204
16527.80 181
16529.01 180
16530.23 164
16531.44 177
16532.66 187
16533.87 179
16535.09 189
16536.30 208
16537.52 210
16538.73 208
16539.95 200
16541.16 177
16542.38 193
16543.59 187
16544.81 165
16546.02 185
16547.24 196
16548.45 175
16549.67 189
16550.88 202
16552.10 189
16553.31 195
16554.53 198
16555.74 164
16556.96 190
16558.18 167
16559.39 181
16560.61 197
16561.82 191
16563.04 188
16564.25 188
16565.47 198
16566.69 169
16567.90 196
16569.12 201
16570.33 182
16571.55 172
16572.77 178
16573.98 175
16575.20 180
16576.41 196
16577.63 188
16578.85 169
16580.06 196
16581.28 186
16582.50 166
16583.71 198
16584.93 221
16586.15 182
16587.36 187
16588.58 187
16589.80 182
16591.01 189
16592.23 174
16593.45 186
16594.66 184
16595.88 191
16597.10 164
16598.32 181
16599.53 192
16600.75 172
16601.97 180
16603.18 183
16604.40 181
16605.62 168
16606.84 166
16608.05 182
16609.27 204
16610.49 186
16611.71 174
16612.92 157
16614.14 160
16615.36 160
16616.58 176
16617.79 175
16619.01 172
16620.23 170
16621.45 178
16622.67 155
16623.88 163
16625.10 185
16626.32 185
16627.54 193
16628.76 174
16629.97 178
16631.19 176
16632.41 159
16633.63 172
16634.85 197
16636.07 183
16637.29 173
16638.50 190
16639.72 180
16640.94 191
16642.16 187
16643.38 184
16644.60 184
16645.82 179
16647.03 170
16648.25 175
16649.47 186
16650.69 166
16651.91 176
16653.13 170
16654.35 185
16655.57 167
16656.79 174
16658.01 189
16659.23 176
16660.45 178
16661.66 178
16662.88 167
16664.10 186
16665.32 198
16666.54 170
16667.76 188
16668.98 185
16670.20 199
16671.42 168
16672.64 165
16673.86 158
16675.08 176
16676.30 171
16677.52 178
16678.74 180
16679.96 170
16681.18 167
16682.40 187
16683.62 168
16684.84 183
16686.06 184
16687.28 181
16688.50 180
16689.72 186
16690.94 174
16692.16 180
16693.39 176
16694.61 167
16695.83 175
16697.05 181
16698.27 181
16699.49 175
16700.71 190
16701.93 171
16703.15 156
16704.37 165
16705.59 181
16706.81 168
16708.04 174
16709.26 173
16710.48 168
16711.70 177
16712.92 178
16714.14 173
16715.36 197
16716.58 167
16717.81 150
16719.03 163
16720.25 164
16721.47 165
16722.69 168
16723.91 185
16725.14 180
16726.36 171
16727.58 169
16728.80 177
16730.02 177
16731.24 181
16732.47 178
16733.69 171
16734.91 169
16736.13 183
16737.36 164
16738.58 172
16739.80 168
16741.02 184
16742.24 164
16743.47 151
16744.69 198
16745.91 161
16747.13 159
16748.36 178
16749.58 172
16750.80 176
16752.02 169
16753.25 155
16754.47 169
16755.69 168
16756.92 169
16758.14 176
16759.36 177
16760.59 185
16761.81 175
16763.03 168
16764.25 157
16765.48 168
16766.70 179
16767.92 184
16769.15 147
16770.37 174
16771.59 177
16772.82 175
16774.04 195
16775.27 158
16776.49 190
16777.71 167
16778.94 172
16780.16 164
16781.38 175
16782.61 182
16783.83 190
16785.06 162
16786.28 184
16787.50 173
16788.73 184
16789.95 172
16791.18 181
16792.40 190
16793.62 194
16794.85 160
16796.07 164
16797.30 174
16798.52 189
16799.75 161
16800.97 165
16802.19 171
16803.42 177
16804.64 156
16805.87 163
16807.09 185
16808.32 169
16809.54 178
16810.77 167
16811.99 160
16813.22 164
16814.44 174
16815.67 166
16816.89 155
16818.12 160
16819.34 168
16820.57 180
16821.79 176
16823.02 178
16824.24 172
16825.47 173
16826.70 192
16827.92 163
16829.15 174
16830.37 181
16831.60 176
16832.82 186
16834.05 191
16835.27 163
16836.50 183
16837.73 206
16838.95 196
16840.18 176
16841.40 179
16842.63 175
16843.86 157
16845.08 170
16846.31 183
16847.53 160
16848.76 189
16849.99 190
16851.21 194
16852.44 189
16853.67 157
16854.89 180
16856.12 179
16857.35 189
16858.57 194
16859.80 172
16861.03 166
16862.25 200
16863.48 195
16864.71 183
16865.93 170
16867.16 197
16868.39 192
16869.61 187
16870.84 166
16872.07 168
16873.30 193
16874.52 188
16875.75 175
16876.98 150
16878.20 178
16879.43 198
16880.66 178
16881.89 174
16883.11 166
16884.34 180
16885.57 189
16886.80 175
16888.02 175
16889.25 187
16890.48 180
16891.71 200
16892.94 197
16894.16 187
16895.39 175
16896.62 189
16897.85 201
16899.08 193
16900.30 192
16901.53 160
16902.76 173
16903.99 180
16905.22 176
16906.45 170
16907.67 182
16908.90 205
16910.13 187
16911.36 189
16912.59 184
16913.82 175
16915.04 185
16916.27 186
16917.50 174
16918.73 182
16919.96 185
16921.19 182
16922.42 191
16923.65 181
16924.88 180
16926.10 199
16927.33 182
16928.56 183
16929.79 187
16931.02 178
16932.25 171
16933.48 209
16934.71 200
16935.94 184
16937.17 178
16938.40 171
16939.63 163
16940.86 199
16942.09 151
16943.32 173
16944.55 179
16945.78 168
16947.01 180
16948.24 167
16949.47 178
16950.70 176
16951.93 198
16953.16 186
16954.39 181
16955.62 182
16956.85 193
16958.08 186
16959.31 189
16960.54 169
16961.77 183
16963.00 202
16964.23 182
16965.46 195
16966.69 176
16967.92 160
16969.15 204
16970.38 199
16971.61 176
16972.84 167
16974.07 168
16975.30 184
16976.54 168
16977.77 182
16979.00 168
16980.23 179
16981.46 181
16982.69 181
16983.92 161
16985.15 179
16986.38 194
16987.62 168
16988.85 196
16990.08 187
16991.31 148
16992.54 174
16993.77 178
16995.00 185
16996.24 176
16997.47 152
16998.70 187
16999.93 172
17001.16 170
17002.39 181
17003.63 170
17004.86 186
17006.09 158
17007.32 184
17008.55 169
17009.79 163
17011.02 180
17012.25 185
17013.48 182
17014.72 171
17015.95 181
17017.18 178
17018.41 175
17019.64 164
17020.88 181
17022.11 182
17023.34 168
17024.58 151
17025.81 152
17027.04 169
17028.27 157
17029.51 164
17030.74 166
17031.97 157
17033.21 173
17034.44 170
17035.67 162
17036.90 167
17038.14 160
17039.37 176
17040.60 171
17041.84 156
17043.07 151
17044.30 170
17045.54 170
17046.77 191
17048.00 158
17049.24 175
17050.47 177
17051.70 187
17052.94 185
17054.17 168
17055.41 187
17056.64 176
17057.87 187
17059.11 167
17060.34 149
17061.58 160
17062.81 168
17064.04 179
17065.28 165
17066.51 162
17067.75 162
17068.98 165
17070.21 167
17071.45 180
17072.68 167
17073.92 176
17075.15 173
17076.39 156
17077.62 164
17078.86 177
17080.09 169
17081.33 165
17082.56 162
17083.80 171
17085.03 149
17086.26 174
17087.50 164
17088.73 159
17089.97 183
17091.20 174
17092.44 174
17093.68 149
17094.91 156
17096.15 141
17097.38 178
17098.62 173
17099.85 173
17101.09 173
17102.32 175
17103.56 178
17104.79 173
17106.03 155
17107.26 169
17108.50 160
17109.74 159
17110.97 165
17112.21 172
17113.44 189
17114.68 167
17115.92 167
17117.15 139
17118.39 169
17119.62 183
17120.86 169
17122.10 158
17123.33 175
17124.57 154
17125.80 156
17127.04 166
17128.28 156
17129.51 154
17130.75 158
17131.99 167
17133.22 164
17134.46 175
17135.70 155
17136.93 157
17138.17 175
17139.41 159
17140.64 169
17141.88 169
17143.12 183
17144.35 156
17145.59 162
17146.83 174
17148.07 175
17149.30 157
17150.54 181
17151.78 155
17153.02 171
17154.25 166
17155.49 167
17156.73 155
17157.96 177
17159.20 177
17160.44 155
17161.68 166
17162.92 159
17164.15 170
17165.39 173
17166.63 173
17167.87 153
17169.10 168
17170.34 164
17171.58 177
17172.82 162
17174.06 158
17175.29 155
17176.53 172
17177.77 176
17179.01 150
17180.25 177
17181.49 168
17182.72 186
17183.96 170
17185.20 163
17186.44 171
17187.68 173
17188.92 168
17190.15 168
17191.39 143
17192.63 166
17193.87 164
17195.11 155
17196.35 171
17197.59 174
17198.83 164
17200.07 164
17201.30 171
17202.54 158
17203.78 153
17205.02 165
17206.26 177
17207.50 162
17208.74 174
17209.98 158
17211.22 156
17212.46 173
17213.70 171
17214.94 162
17216.18 168
17217.42 175
17218.66 170
17219.90 172
17221.14 162
17222.38 179
17223.62 175
17224.86 179
17226.10 160
17227.34 187
17228.58 167
17229.82 165
17231.06 178
17232.30 160
17233.54 202
17234.78 171
17236.02 170
17237.26 178
17238.50 146
17239.74 143
17240.98 157
17242.22 173
17243.46 167
17244.70 160
17245.94 158
17247.18 155
17248.42 161
17249.66 158
17250.90 159
17252.14 162
17253.39 164
17254.63 163
17255.87 167
17257.11 156
17258.35 156
17259.59 179
17260.83 182
17262.07 160
17263.31 169
17264.56 159
17265.80 192
17267.04 165
17268.28 180
17269.52 164
17270.76 163
17272.00 193
17273.25 172
17274.49 162
17275.73 166
17276.97 150
17278.21 154
17279.45 173
17280.70 158
17281.94 155
17283.18 162
17284.42 151
17285.66 150
17286.91 157
17288.15 168
17289.39 161
17290.63 163
17291.88 154
17293.12 177
17294.36 155
17295.60 172
17296.85 153
17298.09 146
17299.33 172
17300.57 164
17301.82 175
17303.06 164
17304.30 169
17305.54 162
17306.79 167
17308.03 175
17309.27 168
17310.52 158
17311.76 180
17313.00 158
17314.25 149
17315.49 152
17316.73 160
17317.97 154
17319.22 150
17320.46 149
17321.71 158
17322.95 155
17324.19 163
17325.44 156
17326.68 148
17327.92 165
17329.17 166
17330.41 152
17331.65 165
17332.90 173
17334.14 174
17335.39 171
17336.63 175
17337.87 171
17339.12 153
17340.36 155
17341.61 168
17342.85 161
17344.09 180
17345.34 159
17346.58 182
17347.83 163
17349.07 169
17350.32 166
17351.56 160
17352.80 170
17354.05 179
17355.29 175
17356.54 155
17357.78 175
17359.03 159
17360.27 160
17361.52 165
17362.76 174
17364.01 163
17365.25 162
17366.50 151
17367.74 163
17368.99 170
17370.23 160
17371.48 160
17372.72 160
17373.97 161
17375.21 161
17376.46 171
17377.70 153
17378.95 162
17380.19 163
17381.44 164
17382.69 161
17383.93 164
17385.18 168
17386.42 175
17387.67 185
17388.91 164
17390.16 164
17391.41 189
17392.65 166
17393.90 169
17395.14 164
17396.39 163
17397.64 152
17398.88 163
17400.13 166
17401.37 158
17402.62 170
17403.87 166
17405.11 149
17406.36 160
17407.61 162
17408.85 160
17410.10 152
17411.35 159
17412.59 152
17413.84 168
17415.09 164
17416.33 178
17417.58 158
17418.83 169
17420.07 174
17421.32 175
17422.57 160
17423.82 169
17425.06 150
17426.31 175
17427.56 165
17428.80 167
17430.05 155
17431.30 149
17432.55 161
17433.79 160
17435.04 158
17436.29 165
17437.54 156
17438.78 154
17440.03 159
17441.28 177
17442.53 172
17443.77 162
17445.02 172
17446.27 166
17447.52 164
17448.77 178
17450.01 156
17451.26 181
17452.51 156
17453.76 165
17455.01 153
17456.25 169
17457.50 153
17458.75 169
17460.00 151
17461.25 150
17462.50 158
17463.74 175
17464.99 181
17466.24 159
17467.49 162
17468.74 174
17469.99 171
17471.24 169
17472.49 164
17473.73 158
17474.98 168
17476.23 156
17477.48 132
17478.73 159
17479.98 166
17481.23 177
17482.48 158
17483.73 165
17484.98 150
17486.23 163
17487.47 173
17488.72 167
17489.97 155
17491.22 159
17492.47 165
17493.72 167
17494.97 161
17496.22 147
17497.47 155
17498.72 181
17499.97 174
17501.22 185
17502.47 168
17503.72 170
17504.97 172
17506.22 190
17507.47 163
17508.72 159
17509.97 159
17511.22 157
17512.47 180
17513.72 186
17514.97 168
17516.22 165
17517.47 178
17518.72 182
17519.97 173
17521.22 155
17522.47 164
17523.72 175
17524.98 182
17526.23 180
17527.48 180
17528.73 175
17529.98 174
17531.23 171
17532.48 179
17533.73 178
17534.98 155
17536.23 181
17537.48 161
17538.74 173
17539.99 152
17541.24 165
17542.49 176
17543.74 165
17544.99 168
17546.24 175
17547.50 176
17548.75 166
17550.00 162
17551.25 137
17552.50 156
17553.75 203
17555.01 171
17556.26 176
17557.51 171
17558.76 166
17560.01 165
17561.26 165
17562.52 168
17563.77 168
17565.02 167
17566.27 177
17567.53 175
17568.78 193
17570.03 170
17571.28 166
17572.53 157
17573.79 199
17575.04 189
17576.29 162
17577.54 166
17578.80 170
17580.05 175
17581.30 180
17582.56 173
17583.81 168
17585.06 182
17586.31 195
17587.57 176
17588.82 189
17590.07 190
17591.33 167
17592.58 174
17593.83 177
17595.08 163
17596.34 180
17597.59 183
17598.84 202
17600.10 162
17601.35 172
17602.61 184
17603.86 180
17605.11 154
17606.37 183
17607.62 167
17608.87 175
17610.13 162
17611.38 182
17612.63 173
17613.89 174
17615.14 180
17616.40 175
17617.65 159
17618.90 176
17620.16 170
17621.41 176
17622.67 190
17623.92 181
17625.17 183
17626.43 208
17627.68 175
17628.94 173
17630.19 166
17631.45 191
17632.70 173
17633.96 191
17635.21 158
17636.47 159
17637.72 176
17638.97 184
17640.23 186
17641.48 179
17642.74 156
17643.99 180
17645.25 171
17646.50 181
17647.76 169
17649.01 156
17650.27 179
17651.52 178
17652.78 171
17654.04 164
17655.29 169
17656.55 163
17657.80 154
17659.06 180
17660.31 190
17661.57 195
17662.82 173
17664.08 161
17665.33 172
17666.59 166
17667.85 168
17669.10 171
17670.36 176
17671.61 178
17672.87 147
17674.13 164
17675.38 183
17676.64 173
17677.89 173
17679.15 178
17680.41 177
17681.66 180
17682.92 178
17684.18 182
17685.43 156
17686.69 180
17687.95 172
17689.20 175
17690.46 164
17691.71 154
17692.97 158
17694.23 163
17695.49 157
17696.74 161
17698.00 185
17699.26 170
17700.51 157
17701.77 165
17703.03 178
17704.28 155
17705.54 167
17706.80 169
17708.06 174
17709.31 167
17710.57 166
17711.83 138
17713.08 181
17714.34 157
17715.60 146
17716.86 152
17718.11 148
17719.37 160
17720.63 152
17721.89 189
17723.15 165
17724.40 169
17725.66 166
17726.92 172
17728.18 162
17729.43 158
17730.69 171
17731.95 169
17733.21 156
17734.47 166
17735.73 154
17736.98 185
17738.24 164
17739.50 159
17740.76 178
17742.02 165
17743.28 159
17744.53 164
17745.79 172
17747.05 168
17748.31 175
17749.57 169
17750.83 170
17752.09 164
17753.34 145
17754.60 170
17755.86 150
17757.12 177
17758.38 154
17759.64 157
17760.90 157
17762.16 178
17763.42 191
17764.68 160
17765.94 159
17767.19 165
17768.45 173
17769.71 165
17770.97 174
17772.23 152
17773.49 172
17774.75 157
17776.01 149
17777.27 156
17778.53 159
17779.79 160
17781.05 161
17782.31 159
17783.57 144
17784.83 154
17786.09 184
17787.35 158
17788.61 165
17789.87 175
17791.13 138
17792.39 173
17793.65 139
17794.91 165
17796.17 163
17797.43 146
17798.69 140
17799.95 167
17801.21 150
17802.47 149
17803.73 137
17805.00 152
17806.26 164
17807.52 167
17808.78 158
17810.04 152
17811.30 165
17812.56 161
17813.82 138
17815.08 154
17816.34 158
17817.60 169
17818.87 177
17820.13 166
17821.39 155
17822.65 155
17823.91 150
17825.17 162
17826.43 150
17827.69 161
17828.96 155
17830.22 166
17831.48 169
17832.74 147
17834.00 141
17835.26 145
17836.53 164
17837.79 155
17839.05 155
17840.31 158
17841.57 158
17842.84 148
17844.10 147
17845.36 139
17846.62 132
17847.88 158
17849.15 166
17850.41 152
17851.67 133
17852.93 153
17854.20 158
17855.46 158
17856.72 147
17857.98 158
17859.25 166
17860.51 167
17861.77 156
17863.03 162
17864.30 155
17865.56 161
17866.82 154
17868.09 152
17869.35 161
17870.61 153
17871.87 159
17873.14 189
17874.40 159
17875.66 159
17876.93 134
17878.19 145
17879.45 155
17880.72 157
17881.98 154
17883.24 163
17884.51 159
17885.77 140
17887.03 165
17888.30 152
17889.56 141
17890.83 138
17892.09 138
17893.35 156
17894.62 151
17895.88 152
17897.14 156
17898.41 167
17899.67 143
17900.94 163
17902.20 141
17903.46 156
17904.73 156
17905.99 162
17907.26 157
17908.52 137
17909.79 142
17911.05 165
17912.32 155
17913.58 159
17914.84 159
17916.11 169
17917.37 159
17918.64 172
17919.90 154
17921.17 155
17922.43 133
17923.70 149
17924.96 160
17926.23 157
17927.49 157
17928.76 169
17930.02 152
17931.29 169
17932.55 142
17933.82 160
17935.08 159
17936.35 162
17937.61 144
17938.88 162
17940.14 152
17941.41 157
17942.68 156
17943.94 176
17945.21 164
17946.47 143
17947.74 163
17949.00 154
17950.27 145
17951.54 157
17952.80 168
17954.07 146
17955.33 154
17956.60 162
17957.87 164
17959.13 167
17960.40 160
17961.66 174
17962.93 142
17964.20 159
17965.46 166
17966.73 165
17968.00 171
17969.26 148
17970.53 150
17971.80 159
17973.06 152
17974.33 164
17975.60 158
17976.86 162
17978.13 162
17979.40 173
17980.66 175
17981.93 152
17983.20 152
17984.46 146
17985.73 152
17987.00 152
17988.26 160
17989.53 152
17990.80 170
17992.07 158
17993.33 145
17994.60 140
17995.87 162
17997.14 167
17998.40 179
17999.67 136
18000.94 146
18002.21 169
18003.47 136
18004.74 151
18006.01 170
18007.28 186
18008.55 170
18009.81 160
18011.08 160
18012.35 149
18013.62 156
18014.89 168
18016.15 158
18017.42 155
18018.69 169
18019.96 178
18021.23 163
18022.49 147
18023.76 158
18025.03 166
18026.30 149
18027.57 143
18028.84 139
18030.11 158
18031.37 144
18032.64 145
18033.91 145
18035.18 144
18036.45 143
18037.72 157
18038.99 158
18040.26 162
18041.53 155
18042.79 170
18044.06 155
18045.33 156
18046.60 133
18047.87 154
18049.14 146
18050.41 131
18051.68 148
18052.95 145
18054.22 148
18055.49 151
18056.76 168
18058.03 171
18059.30 172
18060.57 170
18061.84 150
18063.11 151
18064.38 151
18065.65 162
18066.92 148
18068.19 146
18069.46 166
18070.73 168
18072.00 151
18073.27 168
18074.54 135
18075.81 162
18077.08 157
18078.35 160
18079.62 161
18080.89 149
18082.16 188
18083.43 167
18084.70 161
18085.97 143
18087.24 149
18088.51 157
18089.78 162
18091.05 175
18092.32 147
18093.59 147
18094.87 157
18096.14 153
18097.41 163
18098.68 147
18099.95 149
18101.22 147
18102.49 135
18103.76 164
18105.03 157
18106.31 150
18107.58 168
18108.85 148
18110.12 163
18111.39 164
18112.66 167
18113.93 168
18115.21 145
18116.48 163
18117.75 165
18119.02 172
18120.29 154
18121.56 155
18122.84 160
18124.11 182
18125.38 169
18126.65 144
18127.92 166
18129.20 158
18130.47 171
18131.74 158
18133.01 154
18134.29 157
18135.56 157
18136.83 167
18138.10 162
18139.38 161
18140.65 157
18141.92 165
18143.19 175
18144.47 158
18145.74 157
18147.01 146
18148.28 166
18149.56 161
18150.83 146
18152.10 162
18153.38 149
18154.65 146
18155.92 152
18157.19 162
18158.47 155
18159.74 150
18161.01 137
18162.29 149
18163.56 146
18164.83 163
18166.11 141
18167.38 161
18168.65 151
18169.93 118
18171.20 138
18172.48 155
18173.75 153
18175.02 150
18176.30 125
18177.57 145
18178.84 140
18180.12 140
18181.39 143
18182.67 167
18183.94 155
18185.21 160
18186.49 174
18187.76 153
18189.04 170
18190.31 175
18191.59 156
18192.86 141
18194.13 142
18195.41 145
18196.68 155
18197.96 152
18199.23 134
18200.51 159
18201.78 170
18203.06 163
18204.33 155
18205.61 146
18206.88 140
18208.16 156
18209.43 153
18210.71 146
18211.98 154
18213.26 155
18214.53 154
18215.81 154
18217.08 154
18218.36 146
18219.63 164
18220.91 146
18222.18 155
18223.46 153
18224.73 137
18226.01 164
18227.28 166
18228.56 154
18229.84 148
18231.11 141
18232.39 155
18233.66 146
18234.94 157
18236.21 144
18237.49 154
18238.77 165
18240.04 164
18241.32 174
18242.59 149
18243.87 164
18245.15 126
18246.42 164
18247.70 157
18248.98 144
18250.25 155
18251.53 156
18252.81 150
18254.08 153
18255.36 166
18256.63 173
18257.91 171
18259.19 153
18260.46 155
18261.74 163
18263.02 157
18264.30 151
18265.57 155
18266.85 151
18268.13 142
18269.40 160
18270.68 169
18271.96 153
18273.23 147
18274.51 162
18275.79 168
18277.07 135
18278.34 153
18279.62 173
18280.90 139
18282.18 153
18283.45 157
18284.73 172
18286.01 169
18287.29 164
18288.56 146
18289.84 165
18291.12 146
18292.40 138
18293.68 157
18294.95 152
18296.23 156
18297.51 174
18298.79 161
18300.07 167
18301.34 170
18302.62 167
18303.90 150
18305.18 147
18306.46 168
18307.74 169
18309.01 161
18310.29 165
18311.57 146
18312.85 162
18314.13 137
18315.41 152
18316.69 155
18317.96 164
18319.24 160
18320.52 141
18321.80 161
18323.08 169
18324.36 166
18325.64 131
18326.92 148
18328.20 154
18329.47 151
18330.75 161
18332.03 151
18333.31 130
18334.59 184
18335.87 161
18337.15 149
18338.43 173
18339.71 140
18340.99 160
18342.27 172
18343.55 155
18344.83 157
18346.11 166
18347.39 160
18348.67 154
18349.95 152
18351.23 142
18352.51 151
18353.79 172
18355.07 166
18356.35 151
18357.63 153
18358.91 157
18360.19 176
18361.47 162
18362.75 155
18364.03 152
18365.31 136
18366.59 152
18367.87 131
18369.15 143
18370.43 154
18371.71 153
18372.99 151
18374.27 146
18375.55 178
18376.83 162
18378.12 170
18379.40 164
18380.68 168
18381.96 156
18383.24 154
18384.52 154
18385.80 186
18387.08 165
18388.36 168
18389.65 133
18390.93 129
18392.21 154
18393.49 152
18394.77 149
18396.05 139
18397.33 147
18398.62 145
18399.90 157
18401.18 140
18402.46 136
18403.74 148
18405.02 173
18406.31 172
18407.59 161
18408.87 149
18410.15 157
18411.43 156
18412.72 150
18414.00 130
18415.28 136
18416.56 142
18417.84 134
18419.13 132
18420.41 159
18421.69 160
18422.97 158
18424.26 162
18425.54 146
18426.82 157
18428.10 174
18429.39 160
18430.67 149
18431.95 139
18433.23 156
18434.52 150
18435.80 150
18437.08 142
18438.37 149
18439.65 150
18440.93 154
18442.22 160
18443.50 146
18444.78 163
18446.06 142
18447.35 159
18448.63 154
18449.91 169
18451.20 170
18452.48 145
18453.76 160
18455.05 155
18456.33 157
18457.62 160
18458.90 147
18460.18 141
18461.47 146
18462.75 162
18464.03 170
18465.32 136
18466.60 157
18467.89 161
18469.17 166
18470.45 159
18471.74 176
18473.02 170
18474.31 163
18475.59 143
18476.88 176
18478.16 153
18479.44 168
18480.73 156
18482.01 146
18483.30 150
18484.58 163
18485.87 131
18487.15 161
18488.44 147
18489.72 144
18491.01 156
18492.29 147
18493.58 144
18494.86 149
18496.15 159
18497.43 158
18498.72 161
18500.00 162
18501.29 155
18502.57 147
18503.86 135
18505.14 148
18506.43 138
18507.71 127
18509.00 137
18510.28 167
18511.57 160
18512.85 134
18514.14 162
18515.42 148
18516.71 146
18518.00 165
18519.28 149
18520.57 157
18521.85 166
18523.14 151
18524.43 126
18525.71 152
18527.00 179
18528.28 168
18529.57 162
18530.86 161
18532.14 148
18533.43 143
18534.71 146
18536.00 144
18537.29 160
18538.57 132
18539.86 153
18541.15 149
18542.43 123
18543.72 175
18545.01 151
18546.29 148
18547.58 142
18548.87 162
18550.15 151
18551.44 156
18552.73 155
18554.01 168
18555.30 157
18556.59 164
18557.88 150
18559.16 150
18560.45 145
18561.74 154
18563.02 143
18564.31 149
18565.60 145
18566.89 173
18568.17 167
18569.46 152
18570.75 141
18572.04 149
18573.32 143
18574.61 146
18575.90 157
18577.19 144
18578.48 150
18579.76 144
18581.05 169
18582.34 151
18583.63 163
18584.92 166
18586.20 151
18587.49 157
18588.78 161
18590.07 164
18591.36 161
18592.64 152
18593.93 137
18595.22 138
18596.51 150
18597.80 176
18599.09 175
18600.38 159
18601.66 174
18602.95 151
18604.24 155
18605.53 146
18606.82 141
18608.11 137
18609.40 188
18610.69 144
18611.98 173
18613.26 150
18614.55 154
18615.84 175
18617.13 154
18618.42 149
18619.71 156
18621.00 164
18622.29 171
18623.58 165
18624.87 150
18626.16 144
18627.45 143
18628.74 147
18630.03 151
18631.32 146
18632.61 148
18633.89 150
18635.18 149
18636.47 144
18637.76 153
18639.05 165
18640.34 170
18641.63 160
18642.92 160
18644.21 152
18645.50 159
18646.79 144
18648.09 157
18649.38 148
18650.67 158
18651.96 155
18653.25 145
18654.54 151
18655.83 147
18657.12 168
18658.41 137
18659.70 146
18660.99 139
18662.28 160
18663.57 159
18664.86 148
18666.15 141
18667.44 158
18668.74 153
18670.03 135
18671.32 142
18672.61 160
18673.90 154
18675.19 164
18676.48 140
18677.77 138
18679.06 137
18680.36 156
18681.65 153
18682.94 154
18684.23 162
18685.52 165
18686.81 151
18688.11 158
18689.40 151
18690.69 130
18691.98 149
18693.27 140
18694.56 167
18695.86 149
18697.15 152
18698.44 139
18699.73 156
18701.02 137
18702.32 152
18703.61 146
18704.90 156
18706.19 149
18707.48 155
18708.78 177
18710.07 150
18711.36 135
18712.65 154
18713.95 158
18715.24 151
18716.53 138
18717.83 145
18719.12 172
18720.41 151
18721.70 155
18723.00 148
18724.29 151
18725.58 148
18726.87 165
18728.17 131
18729.46 136
18730.75 156
18732.05 151
18733.34 157
18734.63 145
18735.93 138
18737.22 137
18738.51 162
18739.81 134
18741.10 140
18742.39 147
18743.69 159
18744.98 168
18746.27 156
18747.57 141
18748.86 160
18750.16 164
18751.45 157
18752.74 157
18754.04 142
18755.33 154
18756.63 154
18757.92 155
18759.21 137
18760.51 147
18761.80 156
18763.10 161
18764.39 157
18765.69 142
18766.98 168
18768.27 163
18769.57 134
18770.86 152
18772.16 157
18773.45 143
18774.75 150
18776.04 157
18777.34 147
18778.63 152
18779.93 143
18781.22 151
18782.52 147
18783.81 137
18785.11 137
18786.40 147
18787.70 146
18788.99 148
18790.29 150
18791.58 152
18792.88 153
18794.17 157
18795.47 127
18796.76 145
18798.06 146
18799.35 149
18800.65 133
18801.94 153
18803.24 152
18804.54 147
18805.83 146
18807.13 159
18808.42 157
18809.72 154
18811.01 146
18812.31 154
18813.61 145
18814.90 137
18816.20 166
18817.49 155
18818.79 151
18820.09 145
18821.38 144
18822.68 142
18823.98 133
18825.27 146
18826.57 142
18827.87 139
18829.16 156
18830.46 148
18831.75 169
18833.05 158
18834.35 158
18835.64 143
18836.94 166
18838.24 152
18839.54 142
18840.83 134
18842.13 135
18843.43 144
18844.72 160
18846.02 135
18847.32 131
18848.61 140
18849.91 176
18851.21 145
18852.51 136
18853.80 133
18855.10 129
18856.40 141
18857.70 135
18858.99 141
18860.29 145
18861.59 153
18862.89 141
18864.18 142
18865.48 140
18866.78 141
18868.08 160
18869.38 160
18870.67 150
18871.97 142
18873.27 151
18874.57 149
18875.87 144
18877.16 172
18878.46 145
18879.76 158
18881.06 134
18882.36 143
18883.66 155
18884.95 128
18886.25 134
18887.55 127
18888.85 151
18890.15 132
18891.45 154
18892.75 131
18894.04 162
18895.34 154
18896.64 136
18897.94 151
18899.24 144
18900.54 151
18901.84 143
18903.14 153
18904.44 138
18905.74 147
18907.03 144
18908.33 134
18909.63 139
18910.93 141
18912.23 154
18913.53 149
18914.83 135
18916.13 151
18917.43 149
18918.73 165
18920.03 150
18921.33 148
18922.63 142
18923.93 155
18925.23 153
18926.53 143
18927.83 152
18929.13 149
18930.43 164
18931.73 139
18933.03 157
18934.33 155
18935.63 155
18936.93 169
18938.23 129
18939.53 120
18940.83 144
18942.13 169
18943.43 133
18944.73 122
18946.03 135
18947.33 158
18948.63 151
18949.93 141
18951.23 152
18952.53 148
18953.84 159
18955.14 140
18956.44 142
18957.74 139
18959.04 146
18960.34 138
18961.64 158
18962.94 140
18964.24 131
18965.54 153
18966.85 144
18968.15 149
18969.45 148
18970.75 149
18972.05 140
18973.35 145
18974.65 159
18975.96 152
18977.26 139
18978.56 132
18979.86 143
18981.16 150
18982.46 140
18983.77 144
18985.07 137
18986.37 157
18987.67 147
18988.97 153
18990.28 137
18991.58 151
18992.88 127
18994.18 140
18995.49 135
18996.79 143
18998.09 161
18999.39 137
19000.69 143
19002.00 146
19003.30 155
19004.60 139
19005.90 142
19007.21 133
19008.51 133
19009.81 148
19011.12 147
19012.42 132
19013.72 151
19015.02 145
19016.33 140
19017.63 144
19018.93 150
19020.24 160
19021.54 153
19022.84 130
19024.15 146
19025.45 139
19026.75 154
19028.06 154
19029.36 145
19030.66 141
19031.97 158
19033.27 145
19034.57 136
19035.88 142
19037.18 141
19038.48 146
19039.79 159
19041.09 151
19042.40 143
19043.70 156
19045.00 158
19046.31 144
19047.61 156
19048.92 160
19050.22 146
19051.52 161
19052.83 149
19054.13 137
19055.44 166
19056.74 163
19058.05 149
19059.35 151
19060.65 134
19061.96 160
19063.26 144
19064.57 143
19065.87 121
19067.18 127
19068.48 148
19069.79 157
19071.09 130
19072.40 143
19073.70 135
19075.01 163
19076.31 154
19077.62 132
19078.92 139
19080.23 138
19081.53 164
19082.84 157
19084.14 157
19085.45 131
19086.75 129
19088.06 148
19089.36 153
19090.67 142
19091.98 145
19093.28 149
19094.59 149
19095.89 145
19097.20 148
19098.50 148
19099.81 131
19101.12 131
19102.42 131
19103.73 174
19105.03 147
19106.34 127
19107.65 156
19108.95 148
19110.26 130
19111.56 147
19112.87 135
19114.18 155
19115.48 133
19116.79 154
19118.10 134
19119.40 149
19120.71 152
19122.02 122
19123.32 151
19124.63 142
19125.94 151
19127.24 149
19128.55 152
19129.86 140
19131.16 134
19132.47 142
19133.78 129
19135.08 153
19136.39 137
19137.70 155
19139.01 150
19140.31 154
19141.62 148
19142.93 143
19144.23 137
19145.54 137
19146.85 139
19148.16 137
19149.46 133
19150.77 148
19152.08 144
19153.39 146
19154.69 159
19156.00 153
19157.31 146
19158.62 159
19159.93 151
19161.23 162
19162.54 154
19163.85 169
19165.16 160
19166.47 140
19167.77 145
19169.08 139
19170.39 152
19171.70 135
19173.01 135
19174.32 147
19175.62 147
19176.93 133
19178.24 134
19179.55 148
19180.86 128
19182.17 137
19183.48 165
19184.78 141
19186.09 147
19187.40 145
19188.71 159
19190.02 151
19191.33 140
19192.64 125
19193.95 137
19195.26 130
19196.56 148
19197.87 160
19199.18 137
19200.49 148
19201.80 154
19203.11 140
19204.42 134
19205.73 146
19207.04 141
19208.35 150
19209.66 137
19210.97 159
19212.28 153
19213.59 137
19214.90 136
19216.21 153
19217.52 141
19218.83 133
19220.14 130
19221.45 141
19222.76 134
19224.07 152
19225.38 158
19226.69 139
19228.00 145
19229.31 146
19230.62 131
19231.93 141
19233.24 149
19234.55 164
19235.86 138
19237.17 155
19238.48 137
19239.79 159
19241.10 148
19242.41 165
19243.72 154
19245.03 144
19246.35 146
19247.66 159
19248.97 140
19250.28 140
19251.59 152
19252.90 136
19254.21 134
19255.52 152
19256.83 151
19258.14 139
19259.46 132
19260.77 148
19262.08 163
19263.39 144
19264.70 140
19266.01 137
19267.32 147
19268.64 151
19269.95 155
19271.26 145
19272.57 143
19273.88 138
19275.20 134
19276.51 131
19277.82 154
19279.13 150
19280.44 142
19281.75 131
19283.07 150
19284.38 144
19285.69 157
19287.00 165
19288.32 156
19289.63 159
19290.94 147
19292.25 143
19293.57 141
19294.88 150
19296.19 150
19297.50 140
19298.82 139
19300.13 146
19301.44 132
19302.75 131
19304.07 148
19305.38 139
19306.69 168
19308.01 145
19309.32 153
19310.63 130
19311.94 140
19313.26 137
19314.57 145
19315.88 128
19317.20 137
19318.51 138
19319.82 136
19321.14 147
19322.45 150
19323.76 147
19325.08 157
19326.39 139
19327.70 146
19329.02 150
19330.33 155
19331.65 153
19332.96 120
19334.27 126
19335.59 152
19336.90 157
19338.22 140
19339.53 140
19340.84 146
19342.16 139
19343.47 142
19344.79 150
19346.10 152
19347.41 154
19348.73 151
19350.04 129
19351.36 149
19352.67 153
19353.99 149
19355.30 157
19356.62 151
19357.93 155
19359.25 146
19360.56 140
19361.87 125
19363.19 152
19364.50 156
19365.82 154
19367.13 152
19368.45 162
19369.76 152
19371.08 151
19372.39 155
19373.71 143
19375.02 150
19376.34 128
19377.66 126
19378.97 130
19380.29 146
19381.60 135
19382.92 135
19384.23 148
19385.55 140
19386.86 165
19388.18 155
19389.50 149
19390.81 156
19392.13 149
19393.44 151
19394.76 161
19396.07 171
19397.39 133
19398.71 135
19400.02 148
19401.34 153
19402.65 143
19403.97 138
19405.29 137
19406.60 145
19407.92 146
19409.24 135
19410.55 148
19411.87 144
19413.19 155
19414.50 150
19415.82 158
19417.14 141
19418.45 144
19419.77 161
19421.09 127
19422.40 141
19423.72 135
19425.04 151
19426.35 138
19427.67 121
19428.99 143
19430.30 154
19431.62 130
19432.94 140
19434.26 126
19435.57 147
19436.89 150
19438.21 147
19439.53 141
19440.84 143
19442.16 154
19443.48 160
19444.80 149
19446.11 153
19447.43 143
19448.75 154
19450.07 172
19451.38 125
19452.70 125
19454.02 135
19455.34 153
19456.66 151
19457.97 144
19459.29 147
19460.61 139
19461.93 153
19463.25 149
19464.57 145
19465.88 135
19467.20 140
19468.52 150
19469.84 151
19471.16 135
19472.48 146
19473.79 149
19475.11 156
19476.43 129
19477.75 146
19479.07 139
19480.39 138
19481.71 144
19483.03 134
19484.34 137
19485.66 143
19486.98 147
19488.30 140
19489.62 149
19490.94 149
19492.26 163
19493.58 134
19494.90 142
19496.22 124
19497.54 131
19498.86 148
19500.18 149
19501.50 132
19502.81 125
19504.13 139
19505.45 161
19506.77 133
19508.09 142
19509.41 143
19510.73 162
19512.05 157
19513.37 138
19514.69 129
19516.01 124
19517.33 138
19518.65 141
19519.97 143
19521.29 120
19522.61 147
19523.93 161
19525.25 149
19526.57 159
19527.89 156
19529.22 171
19530.54 147
19531.86 156
19533.18 141
19534.50 143
19535.82 131
19537.14 145
19538.46 132
19539.78 128
19541.10 144
19542.42 154
19543.74 129
19545.06 141
19546.39 148
19547.71 148
19549.03 152
19550.35 155
19551.67 147
19552.99 162
19554.31 147
19555.63 141
19556.96 124
19558.28 111
19559.60 129
19560.92 134
19562.24 126
19563.56 128
19564.88 135
19566.21 144
19567.53 157
19568.85 160
19570.17 155
19571.49 124
19572.82 141
19574.14 163
19575.46 133
19576.78 152
19578.10 143
19579.43 151
19580.75 156
19582.07 126
19583.39 124
19584.72 148
19586.04 143
19587.36 123
19588.68 141
19590.01 136
19591.33 132
19592.65 143
19593.97 160
19595.30 146
19596.62 122
19597.94 149
19599.26 146
19600.59 139
19601.91 123
19603.23 127
19604.56 123
19605.88 131
19607.20 151
19608.53 144
19609.85 142
19611.17 143
19612.49 142
19613.82 142
19615.14 137
19616.47 149
19617.79 145
19619.11 136
19620.44 135
19621.76 147
19623.08 134
19624.41 152
19625.73 136
19627.05 141
19628.38 134
19629.70 133
19631.03 143
19632.35 132
19633.67 141
19635.00 145
19636.32 173
19637.65 145
19638.97 151
19640.29 135
19641.62 147
19642.94 166
19644.27 151
19645.59 141
19646.92 132
19648.24 153
19649.57 136
19650.89 156
19652.21 145
19653.54 162
19654.86 126
19656.19 139
19657.51 137
19658.84 133
19660.16 139
19661.49 141
19662.81 149
19664.14 156
19665.46 138
19666.79 147
19668.11 165
19669.44 158
19670.76 142
19672.09 165
19673.41 158
19674.74 163
19676.07 145
19677.39 157
19678.72 148
19680.04 146
19681.37 130
19682.69 125
19684.02 152
19685.34 143
19686.67 136
19688.00 156
19689.32 124
19690.65 168
19691.97 139
19693.30 168
19694.63 145
19695.95 149
19697.28 137
19698.60 141
19699.93 140
19701.26 132
19702.58 146
19703.91 158
19705.24 144
19706.56 138
19707.89 139
19709.22 146
19710.54 163
19711.87 156
19713.20 152
19714.52 138
19715.85 143
19717.18 145
19718.50 164
19719.83 139
19721.16 151
19722.48 154
19723.81 142
19725.14 139
19726.47 153
19727.79 133
19729.12 137
19730.45 140
19731.77 154
19733.10 159
19734.43 143
19735.76 160
19737.08 144
19738.41 130
19739.74 169
19741.07 150
19742.39 144
19743.72 146
19745.05 150
19746.38 147
19747.71 145
19749.03 141
19750.36 130
19751.69 136
19753.02 140
19754.35 152
19755.67 156
19757.00 156
19758.33 146
19759.66 138
19760.99 150
19762.31 156
19763.64 148
19764.97 142
19766.30 145
19767.63 142
19768.96 140
19770.29 147
19771.61 151
19772.94 152
19774.27 146
19775.60 143
19776.93 142
19778.26 137
19779.59 147
19780.92 145
19782.25 133
19783.57 136
19784.90 132
19786.23 146
19787.56 149
19788.89 129
19790.22 134
19791.55 143
19792.88 169
19794.21 137
19795.54 139
19796.87 143
19798.20 136
19799.53 138
19800.86 140
19802.19 126
19803.52 150
19804.85 150
19806.18 132
19807.50 143
19808.83 143
19810.16 157
19811.49 147
19812.82 156
19814.15 143
19815.49 135
19816.82 148
19818.15 151
19819.48 146
19820.81 150
19822.14 141
19823.47 156
19824.80 144
19826.13 155
19827.46 149
19828.79 137
19830.12 146
19831.45 152
19832.78 152
19834.11 152
19835.44 168
19836.77 135
19838.10 151
19839.44 147
19840.77 161
19842.10 140
19843.43 136
19844.76 147
19846.09 138
19847.42 149
19848.75 157
19850.08 148
19851.42 155
19852.75 135
19854.08 147
19855.41 144
19856.74 139
19858.07 147
19859.40 146
19860.74 140
19862.07 143
19863.40 137
19864.73 149
19866.06 143
19867.40 159
19868.73 138
19870.06 129
19871.39 157
19872.72 122
19874.06 147
19875.39 121
19876.72 121
19878.05 152
19879.38 130
19880.72 146
19882.05 131
19883.38 162
19884.71 157
19886.05 140
19887.38 137
19888.71 134
19890.04 145
19891.38 129
19892.71 140
19894.04 129
19895.38 148
19896.71 134
19898.04 140
19899.37 139
19900.71 153
19902.04 154
19903.37 136
19904.71 138
19906.04 155
19907.37 147
19908.71 135
19910.04 158
19911.37 144
19912.71 143
19914.04 142
19915.37 134
19916.71 137
19918.04 141
19919.37 138
19920.71 143
19922.04 157
19923.37 143
19924.71 149
19926.04 138
19927.38 149
19928.71 141
19930.04 138
19931.38 142
19932.71 125
19934.05 139
19935.38 155
19936.71 139
19938.05 143
19939.38 147
19940.72 132
19942.05 144
19943.39 130
19944.72 138
19946.06 148
19947.39 162
19948.72 151
19950.06 139
19951.39 129
19952.73 136
19954.06 146
19955.40 153
19956.73 136
19958.07 155
19959.40 134
19960.74 148
19962.07 153
19963.41 143
19964.74 135
19966.08 142
19967.41 167
19968.75 145
19970.08 138
19971.42 126
19972.76 140
19974.09 150
19975.43 126
19976.76 141
19978.10 143
19979.43 157
19980.77 156
19982.10 143
19983.44 132
19984.78 143
19986.11 139
19987.45 147
19988.78 138
19990.12 145
19991.46 151
19992.79 137
19994.13 124
19995.46 142
19996.80 149
19998.14 160
19999.47 147
20000.81 147
20002.15 139
20003.48 161
20004.82 158
20006.16 151
20007.49 141
20008.83 147
20010.17 157
20011.50 138
20012.84 138
20014.18 139
20015.51 125
20016.85 139
20018.19 136
20019.52 136
20020.86 143
20022.20 138
20023.53 150
20024.87 157
20026.21 136
20027.55 134
20028.88 135
20030.22 135
20031.56 141
20032.90 148
20034.23 157
20035.57 139
20036.91 144
20038.25 138
20039.58 136
20040.92 148
20042.26 147
20043.60 136
20044.93 156
20046.27 150
20047.61 137
20048.95 133
20050.29 134
20051.62 146
20052.96 149
20054.30 143
20055.64 123
20056.98 136
20058.32 135
20059.65 134
20060.99 146
20062.33 134
20063.67 149
20065.01 142
20066.35 167
20067.68 161
20069.02 129
20070.36 155
20071.70 165
20073.04 139
20074.38 133
20075.72 140
20077.06 143
20078.40 154
20079.73 136
20081.07 142
20082.41 143
20083.75 154
20085.09 165
20086.43 144
20087.77 149
20089.11 153
20090.45 139
20091.79 138
20093.13 145
20094.47 151
20095.81 141
20097.15 160
20098.48 158
20099.82 134
20101.16 144
20102.50 153
20103.84 150
20105.18 150
20106.52 150
20107.86 140
20109.20 138
20110.54 130
20111.88 157
20113.22 131
20114.56 148
20115.90 144
20117.24 161
20118.58 144
20119.93 142
20121.27 118
20122.61 145
20123.95 142
20125.29 148
20126.63 152
20127.97 159
20129.31 135
20130.65 154
20131.99 149
20133.33 155
20134.67 139
20136.01 142
20137.35 156
20138.69 137
