# Supplementary material for: MALDI-TOF MS typing enables the classification of brewing yeasts of the genus Saccharomyces to major beer styles
Source: PLoS One. 2017 Aug 9;12(8):e0181694. doi: 10.1371/journal.pone.0181694 (PMC5549903; doi:10.1371/journal.pone.0181694)
Supplement: S7 File — The directory includes 90 raw files and was zipped to “.zip”; the folder has three strains with 30 spectra per strain; S1 Text explains the raw files with an example and Table 1 represents the yeast strains used within the experiment. (ZIP) [file pone.0181694.s010.zip › 19-21/30278-69-Lag-Lag-Lag-YPG-18h-E-E_2016-09-23_8_0_B5_1.dat]

1999.90 1102
2000.32 1151
2000.75 1123
2001.17 1169
2001.59 1155
2002.01 1066
2002.43 1061
2002.86 1030
2003.28 1003
2003.70 938
2004.12 963
2004.54 989
2004.97 977
2005.39 950
2005.81 921
2006.23 902
2006.66 927
2007.08 880
2007.50 956
2007.92 972
2008.35 906
2008.77 908
2009.19 859
2009.61 872
2010.04 897
2010.46 877
2010.88 885
2011.31 914
2011.73 871
2012.15 902
2012.57 880
2013.00 891
2013.42 862
2013.84 857
2014.27 812
2014.69 840
2015.11 888
2015.54 869
2015.96 879
2016.38 865
2016.81 881
2017.23 838
2017.65 936
2018.08 943
2018.50 892
2018.93 919
2019.35 962
2019.77 929
2020.20 908
2020.62 986
2021.04 956
2021.47 993
2021.89 914
2022.32 874
2022.74 891
2023.17 826
2023.59 790
2024.01 820
2024.44 801
2024.86 796
2025.29 814
2025.71 840
2026.14 841
2026.56 856
2026.98 858
2027.41 875
2027.83 847
2028.26 830
2028.68 844
2029.11 855
2029.53 976
2029.96 886
2030.38 914
2030.81 875
2031.23 776
2031.66 837
2032.08 874
2032.51 876
2032.93 912
2033.36 887
2033.78 879
2034.21 863
2034.63 792
2035.06 860
2035.49 896
2035.91 928
2036.34 891
2036.76 850
2037.19 935
2037.61 867
2038.04 866
2038.47 825
2038.89 838
2039.32 882
2039.74 910
2040.17 909
2040.59 914
2041.02 937
2041.45 895
2041.87 885
2042.30 900
2042.73 948
2043.15 956
2043.58 868
2044.00 893
2044.43 890
2044.86 887
2045.28 925
2045.71 959
2046.14 941
2046.56 873
2046.99 858
2047.42 857
2047.84 883
2048.27 890
2048.70 910
2049.12 903
2049.55 923
2049.98 888
2050.40 930
2050.83 870
2051.26 829
2051.69 820
2052.11 873
2052.54 819
2052.97 868
2053.40 825
2053.82 875
2054.25 844
2054.68 816
2055.10 845
2055.53 937
2055.96 923
2056.39 983
2056.82 972
2057.24 949
2057.67 955
2058.10 972
2058.53 1087
2058.95 1006
2059.38 959
2059.81 944
2060.24 973
2060.67 984
2061.09 970
2061.52 945
2061.95 977
2062.38 956
2062.81 915
2063.24 968
2063.66 979
2064.09 1074
2064.52 1044
2064.95 1110
2065.38 1231
2065.81 1206
2066.24 1272
2066.66 1196
2067.09 1217
2067.52 1153
2067.95 1080
2068.38 1067
2068.81 957
2069.24 965
2069.67 928
2070.10 952
2070.52 911
2070.95 909
2071.38 931
2071.81 913
2072.24 868
2072.67 835
2073.10 895
2073.53 892
2073.96 955
2074.39 912
2074.82 893
2075.25 1001
2075.68 975
2076.11 983
2076.54 982
2076.97 1009
2077.40 971
2077.83 993
2078.26 1079
2078.69 994
2079.12 905
2079.55 933
2079.98 970
2080.41 978
2080.84 945
2081.27 980
2081.70 1037
2082.13 944
2082.56 929
2082.99 986
2083.42 942
2083.85 921
2084.28 961
2084.71 953
2085.14 916
2085.57 934
2086.00 928
2086.43 888
2086.86 886
2087.29 875
2087.73 906
2088.16 824
2088.59 793
2089.02 867
2089.45 831
2089.88 810
2090.31 842
2090.74 893
2091.17 932
2091.61 889
2092.04 874
2092.47 858
2092.90 881
2093.33 897
2093.76 906
2094.19 892
2094.63 858
2095.06 851
2095.49 820
2095.92 800
2096.35 833
2096.78 915
2097.22 835
2097.65 841
2098.08 894
2098.51 833
2098.94 809
2099.38 816
2099.81 847
2100.24 860
2100.67 834
2101.11 852
2101.54 883
2101.97 839
2102.40 831
2102.83 866
2103.27 889
2103.70 824
2104.13 843
2104.56 899
2105.00 871
2105.43 886
2105.86 908
2106.30 950
2106.73 981
2107.16 931
2107.59 921
2108.03 950
2108.46 1006
2108.89 984
2109.33 927
2109.76 969
2110.19 978
2110.63 905
2111.06 840
2111.49 890
2111.93 950
2112.36 820
2112.79 861
2113.23 875
2113.66 885
2114.09 872
2114.53 926
2114.96 853
2115.40 865
2115.83 875
2116.26 848
2116.70 851
2117.13 823
2117.56 764
2118.00 807
2118.43 787
2118.87 851
2119.30 899
2119.73 872
2120.17 842
2120.60 810
2121.04 805
2121.47 875
2121.91 884
2122.34 881
2122.78 956
2123.21 900
2123.64 852
2124.08 902
2124.51 887
2124.95 833
2125.38 882
2125.82 862
2126.25 857
2126.69 854
2127.12 853
2127.56 870
2127.99 865
2128.43 867
2128.86 893
2129.30 883
2129.73 932
2130.17 882
2130.60 941
2131.04 945
2131.47 956
2131.91 904
2132.35 977
2132.78 939
2133.22 1008
2133.65 874
2134.09 887
2134.52 896
2134.96 896
2135.40 945
2135.83 885
2136.27 812
2136.70 864
2137.14 866
2137.57 838
2138.01 871
2138.45 811
2138.88 819
2139.32 807
2139.76 815
2140.19 818
2140.63 821
2141.06 835
2141.50 817
2141.94 864
2142.37 822
2142.81 882
2143.25 818
2143.68 793
2144.12 801
2144.56 845
2144.99 825
2145.43 810
2145.87 842
2146.30 899
2146.74 913
2147.18 944
2147.62 890
2148.05 970
2148.49 979
2148.93 1030
2149.36 1136
2149.80 1050
2150.24 1106
2150.68 1098
2151.11 1074
2151.55 1046
2151.99 1094
2152.43 1122
2152.86 1061
2153.30 998
2153.74 1019
2154.18 991
2154.61 925
2155.05 924
2155.49 943
2155.93 904
2156.37 898
2156.80 907
2157.24 902
2157.68 930
2158.12 967
2158.56 935
2158.99 920
2159.43 979
2159.87 935
2160.31 970
2160.75 950
2161.19 941
2161.62 897
2162.06 930
2162.50 925
2162.94 911
2163.38 957
2163.82 882
2164.26 970
2164.69 997
2165.13 1039
2165.57 1028
2166.01 1082
2166.45 1116
2166.89 1066
2167.33 1066
2167.77 1021
2168.21 993
2168.65 1005
2169.08 1057
2169.52 992
2169.96 1027
2170.40 1052
2170.84 992
2171.28 962
2171.72 1132
2172.16 1074
2172.60 1068
2173.04 1044
2173.48 1171
2173.92 1114
2174.36 1097
2174.80 1079
2175.24 1071
2175.68 1178
2176.12 1142
2176.56 1112
2177.00 1055
2177.44 1032
2177.88 1027
2178.32 1060
2178.76 1044
2179.20 1026
2179.64 1065
2180.08 1053
2180.52 1046
2180.96 1034
2181.40 1000
2181.84 970
2182.28 980
2182.72 932
2183.16 936
2183.60 872
2184.04 864
2184.48 815
2184.93 940
2185.37 918
2185.81 915
2186.25 981
2186.69 942
2187.13 906
2187.57 926
2188.01 956
2188.45 989
2188.89 966
2189.34 927
2189.78 1000
2190.22 984
2190.66 939
2191.10 983
2191.54 994
2191.98 989
2192.43 986
2192.87 1010
2193.31 1056
2193.75 1014
2194.19 1020
2194.63 1071
2195.08 1061
2195.52 1129
2195.96 1136
2196.40 1088
2196.84 1013
2197.29 966
2197.73 1037
2198.17 1037
2198.61 1010
2199.06 944
2199.50 955
2199.94 1028
2200.38 990
2200.82 971
2201.27 964
2201.71 1010
2202.15 973
2202.59 950
2203.04 967
2203.48 1072
2203.92 1049
2204.37 1039
2204.81 1039
2205.25 975
2205.69 976
2206.14 1007
2206.58 956
2207.02 967
2207.47 974
2207.91 1010
2208.35 1061
2208.80 1091
2209.24 1029
2209.68 1091
2210.13 1076
2210.57 1125
2211.01 1072
2211.46 1112
2211.90 1070
2212.34 1071
2212.79 1038
2213.23 1028
2213.67 1033
2214.12 1043
2214.56 1026
2215.01 1016
2215.45 1053
2215.89 1003
2216.34 976
2216.78 991
2217.23 977
2217.67 971
2218.11 1034
2218.56 1000
2219.00 908
2219.45 929
2219.89 968
2220.34 992
2220.78 1000
2221.22 995
2221.67 1026
2222.11 1017
2222.56 970
2223.00 1039
2223.45 1014
2223.89 1064
2224.34 1100
2224.78 1170
2225.23 1131
2225.67 1127
2226.12 1156
2226.56 1113
2227.01 1188
2227.45 1168
2227.90 1218
2228.34 1139
2228.79 1059
2229.23 1074
2229.68 1144
2230.12 1118
2230.57 1145
2231.01 1137
2231.46 1117
2231.90 1084
2232.35 1104
2232.80 1130
2233.24 1170
2233.69 1089
2234.13 1161
2234.58 1117
2235.02 1125
2235.47 1121
2235.92 984
2236.36 1008
2236.81 1011
2237.25 1044
2237.70 1006
2238.15 1030
2238.59 997
2239.04 1016
2239.49 990
2239.93 929
2240.38 1001
2240.82 1022
2241.27 1002
2241.72 919
2242.16 900
2242.61 998
2243.06 1045
2243.50 934
2243.95 947
2244.40 956
2244.84 993
2245.29 875
2245.74 852
2246.19 949
2246.63 985
2247.08 877
2247.53 941
2247.97 900
2248.42 893
2248.87 956
2249.32 901
2249.76 1027
2250.21 990
2250.66 972
2251.10 982
2251.55 1026
2252.00 986
2252.45 1025
2252.89 1033
2253.34 1047
2253.79 1019
2254.24 1059
2254.69 1079
2255.13 1124
2255.58 1089
2256.03 1108
2256.48 1059
2256.93 994
2257.37 957
2257.82 949
2258.27 1042
2258.72 977
2259.17 983
2259.61 1013
2260.06 1067
2260.51 1113
2260.96 1134
2261.41 1194
2261.86 1281
2262.31 1324
2262.75 1331
2263.20 1306
2263.65 1315
2264.10 1344
2264.55 1224
2265.00 1171
2265.45 1196
2265.90 1211
2266.34 1195
2266.79 1134
2267.24 1137
2267.69 1168
2268.14 1183
2268.59 1178
2269.04 1240
2269.49 1142
2269.94 1264
2270.39 1228
2270.84 1183
2271.29 1224
2271.74 1197
2272.18 1172
2272.63 1150
2273.08 1096
2273.53 1100
2273.98 1110
2274.43 1327
2274.88 1313
2275.33 1256
2275.78 1303
2276.23 1338
2276.68 1324
2277.13 1299
2277.58 1283
2278.03 1297
2278.48 1329
2278.93 1251
2279.38 1184
2279.83 1125
2280.28 1143
2280.73 1102
2281.19 1110
2281.64 1103
2282.09 1006
2282.54 1035
2282.99 1044
2283.44 986
2283.89 1064
2284.34 1021
2284.79 1032
2285.24 1027
2285.69 971
2286.14 977
2286.59 929
2287.04 985
2287.50 1094
2287.95 1086
2288.40 1052
2288.85 1149
2289.30 1215
2289.75 1294
2290.20 1328
2290.65 1336
2291.11 1374
2291.56 1426
2292.01 1427
2292.46 1414
2292.91 1366
2293.36 1411
2293.82 1382
2294.27 1307
2294.72 1304
2295.17 1187
2295.62 1201
2296.07 1151
2296.53 1096
2296.98 1086
2297.43 1094
2297.88 1069
2298.33 1021
2298.79 1087
2299.24 1036
2299.69 1044
2300.14 997
2300.60 1009
2301.05 1061
2301.50 953
2301.95 973
2302.41 1014
2302.86 974
2303.31 946
2303.76 1001
2304.22 981
2304.67 1005
2305.12 999
2305.57 963
2306.03 1023
2306.48 1004
2306.93 987
2307.39 1055
2307.84 1064
2308.29 1088
2308.75 1070
2309.20 1171
2309.65 1129
2310.11 1211
2310.56 1148
2311.01 1158
2311.47 1112
2311.92 1158
2312.37 1103
2312.83 1060
2313.28 1081
2313.73 1026
2314.19 1051
2314.64 1049
2315.09 1110
2315.55 1058
2316.00 1054
2316.46 1005
2316.91 1055
2317.36 1051
2317.82 1061
2318.27 1109
2318.73 1166
2319.18 1112
2319.63 1090
2320.09 1051
2320.54 1081
2321.00 1115
2321.45 1089
2321.91 1152
2322.36 1151
2322.82 1171
2323.27 1206
2323.72 1244
2324.18 1276
2324.63 1406
2325.09 1578
2325.54 1582
2326.00 1606
2326.45 1574
2326.91 1484
2327.36 1340
2327.82 1384
2328.27 1348
2328.73 1186
2329.18 1188
2329.64 1247
2330.09 1120
2330.55 1069
2331.00 1069
2331.46 1164
2331.92 1143
2332.37 1045
2332.83 1044
2333.28 1051
2333.74 1068
2334.19 1009
2334.65 1026
2335.10 1045
2335.56 1024
2336.02 1013
2336.47 1019
2336.93 1058
2337.38 1018
2337.84 1002
2338.30 1039
2338.75 1039
2339.21 1079
2339.66 1099
2340.12 1204
2340.58 1192
2341.03 1183
2341.49 1168
2341.95 1123
2342.40 1110
2342.86 1112
2343.32 1151
2343.77 1167
2344.23 1156
2344.68 1143
2345.14 1229
2345.60 1171
2346.06 1142
2346.51 1167
2346.97 1213
2347.43 1192
2347.88 1185
2348.34 1150
2348.80 1122
2349.25 1138
2349.71 1132
2350.17 1085
2350.63 1047
2351.08 1078
2351.54 1026
2352.00 1003
2352.46 997
2352.91 1010
2353.37 984
2353.83 946
2354.29 1004
2354.74 940
2355.20 940
2355.66 940
2356.12 968
2356.57 1014
2357.03 962
2357.49 985
2357.95 1048
2358.41 1053
2358.86 1098
2359.32 1153
2359.78 1184
2360.24 1144
2360.70 1179
2361.15 1194
2361.61 1160
2362.07 1203
2362.53 1164
2362.99 1141
2363.45 1166
2363.91 1175
2364.36 1141
2364.82 1074
2365.28 1087
2365.74 1233
2366.20 1155
2366.66 1177
2367.12 1248
2367.57 1226
2368.03 1248
2368.49 1175
2368.95 1138
2369.41 1130
2369.87 1087
2370.33 1133
2370.79 1148
2371.25 1039
2371.71 1018
2372.17 999
2372.63 1009
2373.09 1048
2373.54 948
2374.00 986
2374.46 1055
2374.92 1062
2375.38 1015
2375.84 1047
2376.30 1055
2376.76 1106
2377.22 1036
2377.68 1067
2378.14 1055
2378.60 1026
2379.06 1071
2379.52 1085
2379.98 1027
2380.44 1060
2380.90 1034
2381.36 1105
2381.82 1082
2382.28 991
2382.74 1054
2383.20 1077
2383.66 1118
2384.12 1047
2384.59 1098
2385.05 992
2385.51 1078
2385.97 1016
2386.43 999
2386.89 992
2387.35 995
2387.81 1058
2388.27 1004
2388.73 984
2389.19 973
2389.65 1055
2390.12 1058
2390.58 1033
2391.04 1051
2391.50 1049
2391.96 1043
2392.42 1006
2392.88 1055
2393.34 1032
2393.81 946
2394.27 946
2394.73 955
2395.19 1014
2395.65 979
2396.11 997
2396.57 990
2397.04 1037
2397.50 1009
2397.96 1069
2398.42 1056
2398.88 1079
2399.35 1053
2399.81 1027
2400.27 1068
2400.73 985
2401.19 1028
2401.66 968
2402.12 932
2402.58 977
2403.04 1025
2403.51 1001
2403.97 981
2404.43 960
2404.89 1001
2405.36 1062
2405.82 966
2406.28 946
2406.74 1015
2407.21 1054
2407.67 1047
2408.13 1033
2408.59 1009
2409.06 966
2409.52 1047
2409.98 957
2410.45 941
2410.91 880
2411.37 928
2411.84 953
2412.30 955
2412.76 960
2413.23 986
2413.69 958
2414.15 949
2414.62 951
2415.08 978
2415.54 1021
2416.01 1036
2416.47 1090
2416.93 1039
2417.40 1049
2417.86 1060
2418.32 1108
2418.79 1180
2419.25 1158
2419.72 1041
2420.18 1058
2420.64 1153
2421.11 1096
2421.57 1064
2422.04 1133
2422.50 1088
2422.96 1138
2423.43 1131
2423.89 1196
2424.36 1123
2424.82 1128
2425.29 1274
2425.75 1191
2426.22 1084
2426.68 1136
2427.15 1189
2427.61 1113
2428.07 1053
2428.54 1040
2429.00 988
2429.47 970
2429.93 934
2430.40 977
2430.86 1008
2431.33 1005
2431.79 975
2432.26 1007
2432.72 1023
2433.19 958
2433.65 1034
2434.12 1060
2434.59 1101
2435.05 1060
2435.52 1029
2435.98 1053
2436.45 1112
2436.91 1104
2437.38 1074
2437.84 1169
2438.31 1191
2438.78 1185
2439.24 1234
2439.71 1230
2440.17 1199
2440.64 1233
2441.10 1302
2441.57 1401
2442.04 1279
2442.50 1295
2442.97 1248
2443.44 1233
2443.90 1194
2444.37 1211
2444.83 1149
2445.30 1074
2445.77 1058
2446.23 1040
2446.70 966
2447.17 1013
2447.63 994
2448.10 999
2448.57 977
2449.03 1033
2449.50 962
2449.97 994
2450.43 1009
2450.90 936
2451.37 974
2451.83 953
2452.30 998
2452.77 963
2453.24 984
2453.70 983
2454.17 933
2454.64 932
2455.10 952
2455.57 964
2456.04 955
2456.51 932
2456.97 919
2457.44 925
2457.91 974
2458.38 981
2458.84 1002
2459.31 970
2459.78 951
2460.25 925
2460.72 953
2461.18 986
2461.65 987
2462.12 1061
2462.59 1046
2463.06 964
2463.52 916
2463.99 958
2464.46 939
2464.93 996
2465.40 1030
2465.86 1015
2466.33 999
2466.80 994
2467.27 948
2467.74 1058
2468.21 1003
2468.68 1022
2469.14 1067
2469.61 1041
2470.08 1070
2470.55 1026
2471.02 1014
2471.49 1045
2471.96 1078
2472.43 1052
2472.90 993
2473.36 1004
2473.83 958
2474.30 979
2474.77 1001
2475.24 1052
2475.71 1011
2476.18 1026
2476.65 974
2477.12 925
2477.59 989
2478.06 1050
2478.53 1034
2479.00 1077
2479.47 1105
2479.94 1017
2480.41 1010
2480.87 1061
2481.34 1004
2481.81 1042
2482.28 1028
2482.75 977
2483.22 930
2483.69 907
2484.16 962
2484.63 963
2485.10 986
2485.57 995
2486.05 1033
2486.52 1120
2486.99 1087
2487.46 1067
2487.93 1102
2488.40 1064
2488.87 1083
2489.34 1061
2489.81 1058
2490.28 1003
2490.75 1040
2491.22 1021
2491.69 1011
2492.16 1017
2492.63 1030
2493.10 1027
2493.58 1018
2494.05 1075
2494.52 1056
2494.99 920
2495.46 971
2495.93 1019
2496.40 980
2496.87 1002
2497.34 1064
2497.82 983
2498.29 967
2498.76 960
2499.23 1015
2499.70 972
2500.17 986
2500.64 994
2501.12 919
2501.59 975
2502.06 989
2502.53 906
2503.00 990
2503.48 922
2503.95 974
2504.42 985
2504.89 959
2505.36 921
2505.84 941
2506.31 919
2506.78 970
2507.25 927
2507.72 958
2508.20 997
2508.67 1039
2509.14 1098
2509.61 1029
2510.09 1096
2510.56 1196
2511.03 1252
2511.50 1166
2511.98 1255
2512.45 1295
2512.92 1246
2513.40 1230
2513.87 1280
2514.34 1207
2514.81 1211
2515.29 1160
2515.76 1103
2516.23 1115
2516.71 1027
2517.18 1059
2517.65 1091
2518.13 1073
2518.60 1112
2519.07 1145
2519.55 1124
2520.02 1089
2520.49 1108
2520.97 1071
2521.44 1107
2521.91 1037
2522.39 1005
2522.86 1052
2523.34 1024
2523.81 1066
2524.28 1068
2524.76 1087
2525.23 970
2525.70 1050
2526.18 1071
2526.65 1066
2527.13 1092
2527.60 1063
2528.08 1088
2528.55 1068
2529.02 1047
2529.50 1060
2529.97 1106
2530.45 1111
2530.92 1152
2531.40 1154
2531.87 1135
2532.34 1124
2532.82 1121
2533.29 1044
2533.77 1082
2534.24 1104
2534.72 1066
2535.19 1083
2535.67 1120
2536.14 1164
2536.62 1101
2537.09 1156
2537.57 1176
2538.04 1087
2538.52 1115
2538.99 1192
2539.47 1137
2539.94 1112
2540.42 1077
2540.90 1132
2541.37 1163
2541.85 1131
2542.32 1167
2542.80 1130
2543.27 1139
2543.75 1064
2544.22 1132
2544.70 1055
2545.18 1130
2545.65 1143
2546.13 1202
2546.60 1145
2547.08 1175
2547.56 1236
2548.03 1277
2548.51 1302
2548.98 1307
2549.46 1260
2549.94 1304
2550.41 1305
2550.89 1294
2551.37 1282
2551.84 1264
2552.32 1230
2552.80 1213
2553.27 1273
2553.75 1224
2554.23 1234
2554.70 1270
2555.18 1259
2555.66 1249
2556.13 1336
2556.61 1308
2557.09 1318
2557.56 1279
2558.04 1287
2558.52 1271
2558.99 1193
2559.47 1173
2559.95 1140
2560.43 1115
2560.90 1142
2561.38 1102
2561.86 1003
2562.33 963
2562.81 1007
2563.29 1035
2563.77 935
2564.25 987
2564.72 977
2565.20 972
2565.68 976
2566.16 947
2566.63 984
2567.11 938
2567.59 924
2568.07 929
2568.55 959
2569.02 974
2569.50 966
2569.98 957
2570.46 900
2570.94 969
2571.41 954
2571.89 957
2572.37 969
2572.85 960
2573.33 936
2573.81 963
2574.28 1012
2574.76 996
2575.24 1023
2575.72 1021
2576.20 1036
2576.68 1038
2577.16 1067
2577.64 1017
2578.11 1000
2578.59 999
2579.07 1026
2579.55 1054
2580.03 1054
2580.51 1059
2580.99 1086
2581.47 1026
2581.95 1033
2582.43 1084
2582.91 1020
2583.39 962
2583.86 974
2584.34 1049
2584.82 970
2585.30 981
2585.78 1019
2586.26 972
2586.74 1005
2587.22 954
2587.70 1031
2588.18 977
2588.66 900
2589.14 941
2589.62 1010
2590.10 998
2590.58 955
2591.06 979
2591.54 1018
2592.02 1011
2592.50 1004
2592.98 986
2593.46 977
2593.94 1001
2594.42 1096
2594.90 988
2595.38 1019
2595.86 1051
2596.35 1106
2596.83 1039
2597.31 1093
2597.79 1133
2598.27 1071
2598.75 1005
2599.23 1012
2599.71 992
2600.19 1027
2600.67 1031
2601.15 999
2601.63 971
2602.12 958
2602.60 922
2603.08 982
2603.56 1010
2604.04 978
2604.52 1001
2605.00 970
2605.48 952
2605.97 948
2606.45 906
2606.93 953
2607.41 958
2607.89 992
2608.37 1026
2608.86 973
2609.34 969
2609.82 1078
2610.30 1091
2610.78 1055
2611.26 1049
2611.75 1169
2612.23 1194
2612.71 1124
2613.19 1094
2613.68 1132
2614.16 1149
2614.64 1022
2615.12 1060
2615.60 1084
2616.09 1018
2616.57 967
2617.05 983
2617.53 970
2618.02 972
2618.50 934
2618.98 898
2619.46 942
2619.95 978
2620.43 1020
2620.91 945
2621.40 924
2621.88 935
2622.36 891
2622.85 854
2623.33 931
2623.81 936
2624.29 965
2624.78 925
2625.26 916
2625.74 984
2626.23 1041
2626.71 971
2627.19 1017
2627.68 970
2628.16 989
2628.64 1054
2629.13 954
2629.61 975
2630.10 1035
2630.58 1023
2631.06 1023
2631.55 1044
2632.03 1031
2632.51 1057
2633.00 1059
2633.48 1115
2633.97 995
2634.45 962
2634.94 1065
2635.42 1019
2635.90 1039
2636.39 1000
2636.87 992
2637.36 948
2637.84 927
2638.33 977
2638.81 1002
2639.29 1015
2639.78 1037
2640.26 993
2640.75 1000
2641.23 988
2641.72 994
2642.20 961
2642.69 934
2643.17 919
2643.66 937
2644.14 922
2644.63 946
2645.11 994
2645.60 1056
2646.08 994
2646.57 974
2647.05 993
2647.54 994
2648.02 1097
2648.51 1051
2648.99 1020
2649.48 1027
2649.97 1022
2650.45 1059
2650.94 1037
2651.42 990
2651.91 1030
2652.39 1071
2652.88 1038
2653.37 1046
2653.85 1032
2654.34 1021
2654.82 1003
2655.31 1101
2655.80 1114
2656.28 1142
2656.77 1120
2657.25 1131
2657.74 1073
2658.23 1063
2658.71 1096
2659.20 1071
2659.69 1107
2660.17 1063
2660.66 1072
2661.14 1055
2661.63 990
2662.12 1020
2662.60 1047
2663.09 1020
2663.58 1006
2664.06 962
2664.55 951
2665.04 1002
2665.53 1064
2666.01 1080
2666.50 1069
2666.99 1061
2667.47 1042
2667.96 1075
2668.45 1004
2668.94 1136
2669.42 1229
2669.91 1182
2670.40 1184
2670.88 1171
2671.37 1134
2671.86 1256
2672.35 1408
2672.83 1305
2673.32 1443
2673.81 1472
2674.30 1482
2674.79 1442
2675.27 1436
2675.76 1455
2676.25 1333
2676.74 1318
2677.23 1201
2677.71 1171
2678.20 1187
2678.69 1182
2679.18 1133
2679.67 1166
2680.15 1127
2680.64 1171
2681.13 1172
2681.62 1187
2682.11 1158
2682.60 1245
2683.08 1200
2683.57 1203
2684.06 1239
2684.55 1282
2685.04 1334
2685.53 1252
2686.02 1242
2686.51 1207
2686.99 1218
2687.48 1183
2687.97 1175
2688.46 1095
2688.95 1054
2689.44 1077
2689.93 1132
2690.42 1099
2690.91 1077
2691.40 1087
2691.89 1095
2692.38 1140
2692.87 1102
2693.35 1147
2693.84 1113
2694.33 1063
2694.82 1087
2695.31 1121
2695.80 1103
2696.29 1109
2696.78 1114
2697.27 1124
2697.76 1067
2698.25 1070
2698.74 1087
2699.23 1056
2699.72 1026
2700.21 1025
2700.70 990
2701.19 1039
2701.68 1051
2702.17 1095
2702.66 1089
2703.15 1113
2703.64 992
2704.13 1021
2704.62 1065
2705.12 1024
2705.61 1016
2706.10 969
2706.59 1031
2707.08 1044
2707.57 950
2708.06 976
2708.55 1042
2709.04 1033
2709.53 968
2710.02 1003
2710.51 970
2711.01 1015
2711.50 1056
2711.99 1025
2712.48 1049
2712.97 994
2713.46 1006
2713.95 995
2714.44 1053
2714.94 997
2715.43 1005
2715.92 1044
2716.41 982
2716.90 944
2717.39 1000
2717.89 1004
2718.38 965
2718.87 929
2719.36 944
2719.85 1010
2720.34 1047
2720.84 1061
2721.33 1109
2721.82 1175
2722.31 1124
2722.80 1132
2723.30 1100
2723.79 1048
2724.28 1039
2724.77 1087
2725.27 1055
2725.76 1067
2726.25 1034
2726.74 979
2727.24 1024
2727.73 1048
2728.22 1120
2728.71 1094
2729.21 1099
2729.70 981
2730.19 1021
2730.69 1064
2731.18 1034
2731.67 1038
2732.16 1071
2732.66 1034
2733.15 1027
2733.64 1047
2734.14 1064
2734.63 1093
2735.12 1055
2735.62 1068
2736.11 1089
2736.60 1080
2737.10 1050
2737.59 1150
2738.08 1091
2738.58 1033
2739.07 1046
2739.56 1116
2740.06 1077
2740.55 1072
2741.05 1085
2741.54 1004
2742.03 997
2742.53 990
2743.02 1031
2743.52 991
2744.01 991
2744.50 981
2745.00 1032
2745.49 1026
2745.99 1027
2746.48 995
2746.97 1038
2747.47 1095
2747.96 1073
2748.46 1039
2748.95 1042
2749.45 1044
2749.94 1032
2750.44 1028
2750.93 1016
2751.43 984
2751.92 1067
2752.42 1045
2752.91 1002
2753.41 1020
2753.90 1064
2754.40 1042
2754.89 1055
2755.39 1094
2755.88 1096
2756.38 1091
2756.87 1123
2757.37 1149
2757.86 1078
2758.36 1039
2758.85 1044
2759.35 1063
2759.84 1118
2760.34 1069
2760.83 1077
2761.33 1062
2761.83 1107
2762.32 1041
2762.82 1064
2763.31 1031
2763.81 1012
2764.30 1047
2764.80 1098
2765.30 1060
2765.79 1100
2766.29 1091
2766.78 1003
2767.28 1080
2767.78 1025
2768.27 1035
2768.77 1048
2769.27 1090
2769.76 1086
2770.26 1011
2770.76 1039
2771.25 1004
2771.75 1054
2772.24 1081
2772.74 1050
2773.24 1082
2773.73 1094
2774.23 1096
2774.73 1081
2775.23 1082
2775.72 1073
2776.22 1146
2776.72 1121
2777.21 1027
2777.71 1050
2778.21 1081
2778.70 1123
2779.20 1135
2779.70 1120
2780.20 1121
2780.69 1130
2781.19 1120
2781.69 1207
2782.19 1174
2782.68 1106
2783.18 1119
2783.68 1130
2784.18 1055
2784.67 1042
2785.17 1031
2785.67 1065
2786.17 1089
2786.67 1093
2787.16 1141
2787.66 1100
2788.16 1102
2788.66 1120
2789.16 1089
2789.65 1057
2790.15 1153
2790.65 1166
2791.15 1076
2791.65 1072
2792.15 1071
2792.64 1076
2793.14 1060
2793.64 1125
2794.14 1035
2794.64 1092
2795.14 1148
2795.64 1220
2796.13 1330
2796.63 1412
2797.13 1363
2797.63 1391
2798.13 1320
2798.63 1310
2799.13 1286
2799.63 1281
2800.13 1260
2800.62 1221
2801.12 1199
2801.62 1143
2802.12 1151
2802.62 1111
2803.12 1071
2803.62 1055
2804.12 1088
2804.62 1112
2805.12 1119
2805.62 1124
2806.12 1162
2806.62 1196
2807.12 1256
2807.62 1281
2808.12 1264
2808.62 1345
2809.12 1353
2809.62 1380
2810.12 1333
2810.62 1432
2811.12 1418
2811.62 1520
2812.12 1539
2812.62 1535
2813.12 1556
2813.62 1603
2814.12 1466
2814.62 1534
2815.12 1543
2815.62 1519
2816.12 1400
2816.62 1366
2817.12 1353
2817.62 1295
2818.12 1346
2818.62 1246
2819.12 1189
2819.63 1147
2820.13 1129
2820.63 1146
2821.13 1128
2821.63 1083
2822.13 1112
2822.63 1125
2823.13 1107
2823.63 1090
2824.13 1111
2824.64 1056
2825.14 1097
2825.64 1057
2826.14 1080
2826.64 1123
2827.14 1133
2827.64 1084
2828.15 1041
2828.65 1121
2829.15 1075
2829.65 1086
2830.15 1041
2830.65 1026
2831.16 1065
2831.66 1051
2832.16 1077
2832.66 1137
2833.16 1049
2833.67 1109
2834.17 1125
2834.67 1048
2835.17 1067
2835.68 1080
2836.18 1087
2836.68 1094
2837.18 1105
2837.68 1118
2838.19 1130
2838.69 1167
2839.19 1118
2839.70 1115
2840.20 1132
2840.70 1102
2841.20 1147
2841.71 1178
2842.21 1107
2842.71 1141
2843.21 1242
2843.72 1223
2844.22 1169
2844.72 1168
2845.23 1122
2845.73 1153
2846.23 1223
2846.74 1208
2847.24 1259
2847.74 1246
2848.25 1204
2848.75 1230
2849.25 1193
2849.76 1237
2850.26 1158
2850.76 1226
2851.27 1135
2851.77 1227
2852.28 1206
2852.78 1167
2853.28 1122
2853.79 1130
2854.29 1077
2854.79 1071
2855.30 1090
2855.80 1068
2856.31 1135
2856.81 1173
2857.31 1217
2857.82 1274
2858.32 1230
2858.83 1240
2859.33 1240
2859.84 1278
2860.34 1258
2860.85 1256
2861.35 1278
2861.85 1267
2862.36 1175
2862.86 1122
2863.37 1176
2863.87 1187
2864.38 1146
2864.88 1088
2865.39 1084
2865.89 1077
2866.40 1036
2866.90 1073
2867.41 1099
2867.91 998
2868.42 1073
2868.92 1165
2869.43 1152
2869.93 1176
2870.44 1151
2870.94 1179
2871.45 1192
2871.96 1260
2872.46 1229
2872.97 1274
2873.47 1330
2873.98 1376
2874.48 1421
2874.99 1316
2875.49 1299
2876.00 1238
2876.51 1208
2877.01 1217
2877.52 1228
2878.02 1176
2878.53 1165
2879.04 1255
2879.54 1316
2880.05 1340
2880.55 1361
2881.06 1387
2881.57 1433
2882.07 1427
2882.58 1531
2883.09 1502
2883.59 1496
2884.10 1479
2884.61 1457
2885.11 1389
2885.62 1494
2886.13 1456
2886.63 1531
2887.14 1590
2887.65 1566
2888.15 1552
2888.66 1557
2889.17 1567
2889.67 1590
2890.18 1629
2890.69 1621
2891.20 1528
2891.70 1580
2892.21 1496
2892.72 1398
2893.22 1327
2893.73 1357
2894.24 1523
2894.75 1568
2895.25 1554
2895.76 1510
2896.27 1597
2896.78 1640
2897.29 1601
2897.79 1560
2898.30 1579
2898.81 1548
2899.32 1442
2899.82 1455
2900.33 1419
2900.84 1339
2901.35 1411
2901.86 1323
2902.36 1362
2902.87 1338
2903.38 1362
2903.89 1354
2904.40 1323
2904.91 1286
2905.41 1311
2905.92 1300
2906.43 1273
2906.94 1271
2907.45 1206
2907.96 1311
2908.47 1303
2908.97 1248
2909.48 1210
2909.99 1225
2910.50 1218
2911.01 1183
2911.52 1215
2912.03 1224
2912.54 1190
2913.05 1215
2913.55 1173
2914.06 1211
2914.57 1150
2915.08 1179
2915.59 1214
2916.10 1212
2916.61 1116
2917.12 1103
2917.63 1236
2918.14 1158
2918.65 1154
2919.16 1169
2919.67 1198
2920.18 1257
2920.69 1327
2921.20 1358
2921.71 1369
2922.22 1462
2922.73 1500
2923.24 1571
2923.75 1664
2924.26 1733
2924.77 1753
2925.28 1734
2925.79 1825
2926.30 1744
2926.81 1727
2927.32 1634
2927.83 1589
2928.34 1534
2928.85 1420
2929.36 1310
2929.87 1333
2930.38 1269
2930.89 1250
2931.40 1271
2931.91 1164
2932.42 1188
2932.93 1224
2933.45 1204
2933.96 1167
2934.47 1193
2934.98 1239
2935.49 1232
2936.00 1153
2936.51 1204
2937.02 1241
2937.53 1274
2938.04 1360
2938.56 1544
2939.07 1586
2939.58 1669
2940.09 1772
2940.60 1936
2941.11 1920
2941.62 2084
2942.14 2177
2942.65 1990
2943.16 2063
2943.67 2089
2944.18 1860
2944.70 1855
2945.21 1868
2945.72 1808
2946.23 1590
2946.74 1527
2947.26 1488
2947.77 1410
2948.28 1418
2948.79 1335
2949.30 1268
2949.82 1274
2950.33 1257
2950.84 1228
2951.35 1243
2951.87 1222
2952.38 1188
2952.89 1173
2953.40 1178
2953.92 1172
2954.43 1122
2954.94 1098
2955.45 1141
2955.97 1149
2956.48 1161
2956.99 1081
2957.51 1142
2958.02 1172
2958.53 1160
2959.04 1161
2959.56 1159
2960.07 1208
2960.58 1188
2961.10 1188
2961.61 1318
2962.12 1313
2962.64 1277
2963.15 1332
2963.66 1291
2964.18 1274
2964.69 1309
2965.21 1335
2965.72 1269
2966.23 1307
2966.75 1300
2967.26 1285
2967.77 1302
2968.29 1257
2968.80 1236
2969.32 1170
2969.83 1249
2970.34 1239
2970.86 1219
2971.37 1196
2971.89 1192
2972.40 1209
2972.91 1286
2973.43 1204
2973.94 1164
2974.46 1211
2974.97 1192
2975.49 1211
2976.00 1250
2976.52 1281
2977.03 1265
2977.55 1304
2978.06 1336
2978.57 1345
2979.09 1311
2979.60 1360
2980.12 1344
2980.63 1329
2981.15 1310
2981.66 1386
2982.18 1417
2982.69 1439
2983.21 1441
2983.73 1436
2984.24 1449
2984.76 1460
2985.27 1481
2985.79 1495
2986.30 1447
2986.82 1501
2987.33 1490
2987.85 1431
2988.36 1538
2988.88 1556
2989.40 1522
2989.91 1564
2990.43 1535
2990.94 1485
2991.46 1462
2991.97 1505
2992.49 1512
2993.01 1487
2993.52 1525
2994.04 1485
2994.55 1529
2995.07 1661
2995.59 1753
2996.10 1816
2996.62 1703
2997.14 1757
2997.65 1900
2998.17 1895
2998.69 2041
2999.20 2002
2999.72 1992
3000.24 1934
3000.75 1906
3001.27 2065
3001.79 2104
3002.30 2421
3002.82 2787
3003.34 3286
3003.85 3876
3004.37 4294
3004.89 4760
3005.40 4929
3005.92 5185
3006.44 5038
3006.96 4687
3007.47 4187
3007.99 3726
3008.51 3200
3009.03 2829
3009.54 2308
3010.06 2166
3010.58 1989
3011.10 1785
3011.61 1747
3012.13 1627
3012.65 1586
3013.17 1602
3013.68 1559
3014.20 1523
3014.72 1552
3015.24 1550
3015.76 1575
3016.27 1560
3016.79 1521
3017.31 1540
3017.83 1545
3018.35 1554
3018.86 1583
3019.38 1524
3019.90 1490
3020.42 1527
3020.94 1567
3021.46 1499
3021.97 1538
3022.49 1623
3023.01 1609
3023.53 1677
3024.05 1663
3024.57 1731
3025.09 1682
3025.61 1705
3026.12 1728
3026.64 1671
3027.16 1664
3027.68 1574
3028.20 1491
3028.72 1430
3029.24 1366
3029.76 1414
3030.28 1435
3030.80 1402
3031.32 1380
3031.84 1322
3032.35 1325
3032.87 1367
3033.39 1427
3033.91 1419
3034.43 1357
3034.95 1381
3035.47 1374
3035.99 1444
3036.51 1613
3037.03 1505
3037.55 1432
3038.07 1414
3038.59 1428
3039.11 1429
3039.63 1343
3040.15 1360
3040.67 1305
3041.19 1339
3041.71 1257
3042.23 1213
3042.75 1286
3043.27 1349
3043.79 1364
3044.31 1364
3044.83 1336
3045.35 1348
3045.87 1354
3046.40 1296
3046.92 1296
3047.44 1269
3047.96 1261
3048.48 1206
3049.00 1259
3049.52 1262
3050.04 1228
3050.56 1265
3051.08 1206
3051.60 1255
3052.12 1267
3052.65 1197
3053.17 1211
3053.69 1229
3054.21 1219
3054.73 1276
3055.25 1255
3055.77 1226
3056.30 1173
3056.82 1252
3057.34 1257
3057.86 1234
3058.38 1262
3058.90 1192
3059.42 1225
3059.95 1294
3060.47 1218
3060.99 1175
3061.51 1288
3062.03 1331
3062.56 1359
3063.08 1360
3063.60 1407
3064.12 1313
3064.64 1405
3065.17 1341
3065.69 1413
3066.21 1381
3066.73 1431
3067.26 1475
3067.78 1420
3068.30 1401
3068.82 1384
3069.35 1451
3069.87 1399
3070.39 1383
3070.91 1362
3071.44 1389
3071.96 1377
3072.48 1442
3073.01 1351
3073.53 1391
3074.05 1494
3074.57 1501
3075.10 1408
3075.62 1434
3076.14 1528
3076.67 1454
3077.19 1535
3077.71 1575
3078.24 1590
3078.76 1662
3079.28 1679
3079.81 1752
3080.33 1728
3080.85 1727
3081.38 1659
3081.90 1642
3082.42 1719
3082.95 1729
3083.47 1741
3084.00 1741
3084.52 1618
3085.04 1604
3085.57 1668
3086.09 1691
3086.62 1721
3087.14 1723
3087.66 1851
3088.19 2097
3088.71 2331
3089.24 2536
3089.76 2710
3090.29 2854
3090.81 2829
3091.33 2864
3091.86 2732
3092.38 2487
3092.91 2393
3093.43 2308
3093.96 2071
3094.48 2028
3095.01 1921
3095.53 1955
3096.06 2053
3096.58 1911
3097.11 1843
3097.63 1801
3098.16 1950
3098.68 1945
3099.21 2106
3099.73 2266
3100.26 2475
3100.78 2916
3101.31 3528
3101.83 4417
3102.36 5012
3102.88 5643
3103.41 6025
3103.93 6175
3104.46 5903
3104.99 5543
3105.51 4861
3106.04 4451
3106.56 3609
3107.09 3022
3107.61 2604
3108.14 2331
3108.67 2219
3109.19 2162
3109.72 1988
3110.24 2026
3110.77 2076
3111.30 1937
3111.82 1889
3112.35 1830
3112.87 1861
3113.40 1803
3113.93 1749
3114.45 1711
3114.98 1740
3115.51 1636
3116.03 1551
3116.56 1522
3117.09 1493
3117.61 1496
3118.14 1513
3118.67 1487
3119.19 1618
3119.72 1576
3120.25 1626
3120.77 1753
3121.30 1776
3121.83 1924
3122.35 1826
3122.88 1898
3123.41 1785
3123.94 1778
3124.46 1695
3124.99 1735
3125.52 1660
3126.05 1658
3126.57 1631
3127.10 1652
3127.63 1669
3128.16 1574
3128.68 1521
3129.21 1495
3129.74 1624
3130.27 1529
3130.79 1564
3131.32 1466
3131.85 1390
3132.38 1402
3132.91 1456
3133.43 1452
3133.96 1482
3134.49 1483
3135.02 1503
3135.55 1453
3136.07 1502
3136.60 1515
3137.13 1481
3137.66 1438
3138.19 1317
3138.72 1309
3139.24 1344
3139.77 1362
3140.30 1377
3140.83 1329
3141.36 1251
3141.89 1289
3142.42 1233
3142.95 1310
3143.47 1296
3144.00 1278
3144.53 1289
3145.06 1364
3145.59 1363
3146.12 1362
3146.65 1494
3147.18 1534
3147.71 1490
3148.24 1526
3148.76 1559
3149.29 1510
3149.82 1569
3150.35 1564
3150.88 1483
3151.41 1480
3151.94 1466
3152.47 1435
3153.00 1411
3153.53 1366
3154.06 1305
3154.59 1322
3155.12 1273
3155.65 1342
3156.18 1432
3156.71 1376
3157.24 1358
3157.77 1322
3158.30 1363
3158.83 1389
3159.36 1383
3159.89 1386
3160.42 1396
3160.95 1366
3161.48 1399
3162.01 1315
3162.54 1440
3163.07 1325
3163.60 1345
3164.13 1338
3164.66 1315
3165.20 1296
3165.73 1296
3166.26 1190
3166.79 1238
3167.32 1243
3167.85 1284
3168.38 1234
3168.91 1197
3169.44 1229
3169.97 1226
3170.50 1222
3171.04 1197
3171.57 1219
3172.10 1240
3172.63 1258
3173.16 1374
3173.69 1500
3174.22 1415
3174.75 1410
3175.29 1480
3175.82 1427
3176.35 1335
3176.88 1373
3177.41 1348
3177.94 1388
3178.48 1356
3179.01 1381
3179.54 1327
3180.07 1409
3180.60 1432
3181.14 1333
3181.67 1347
3182.20 1263
3182.73 1274
3183.26 1276
3183.80 1154
3184.33 1158
3184.86 1185
3185.39 1183
3185.93 1263
3186.46 1290
3186.99 1266
3187.52 1181
3188.06 1186
3188.59 1206
3189.12 1272
3189.65 1250
3190.19 1279
3190.72 1266
3191.25 1286
3191.79 1284
3192.32 1194
3192.85 1238
3193.38 1221
3193.92 1198
3194.45 1207
3194.98 1238
3195.52 1267
3196.05 1265
3196.58 1330
3197.12 1328
3197.65 1398
3198.18 1340
3198.72 1229
3199.25 1212
3199.78 1320
3200.32 1341
3200.85 1412
3201.39 1473
3201.92 1393
3202.45 1371
3202.99 1434
3203.52 1384
3204.05 1325
3204.59 1333
3205.12 1325
3205.66 1368
3206.19 1377
3206.72 1487
3207.26 1485
3207.79 1437
3208.33 1552
3208.86 1564
3209.40 1595
3209.93 1648
3210.47 1676
3211.00 1734
3211.53 1755
3212.07 1690
3212.60 1608
3213.14 1558
3213.67 1584
3214.21 1511
3214.74 1469
3215.28 1480
3215.81 1428
3216.35 1377
3216.88 1318
3217.42 1325
3217.95 1309
3218.49 1246
3219.02 1322
3219.56 1323
3220.09 1302
3220.63 1286
3221.16 1277
3221.70 1358
3222.23 1434
3222.77 1464
3223.31 1386
3223.84 1554
3224.38 1600
3224.91 1612
3225.45 1615
3225.98 1568
3226.52 1526
3227.06 1524
3227.59 1509
3228.13 1505
3228.66 1511
3229.20 1526
3229.74 1509
3230.27 1417
3230.81 1568
3231.34 1611
3231.88 1668
3232.42 1593
3232.95 1554
3233.49 1612
3234.03 1590
3234.56 1562
3235.10 1590
3235.64 1661
3236.17 1734
3236.71 1773
3237.25 1831
3237.78 1898
3238.32 1842
3238.86 1740
3239.39 1787
3239.93 1737
3240.47 1756
3241.00 1712
3241.54 1679
3242.08 1699
3242.61 1601
3243.15 1733
3243.69 1713
3244.23 1678
3244.76 1724
3245.30 1703
3245.84 1783
3246.38 1795
3246.91 1736
3247.45 1781
3247.99 1815
3248.53 1919
3249.06 1883
3249.60 2017
3250.14 2261
3250.68 2458
3251.21 2845
3251.75 3246
3252.29 3558
3252.83 3886
3253.37 4091
3253.90 4272
3254.44 4161
3254.98 3973
3255.52 3680
3256.06 3332
3256.60 2932
3257.13 2788
3257.67 2536
3258.21 2406
3258.75 2387
3259.29 2319
3259.83 2411
3260.36 2603
3260.90 2778
3261.44 2954
3261.98 3278
3262.52 3620
3263.06 3667
3263.60 3582
3264.14 3607
3264.68 3502
3265.21 3479
3265.75 3621
3266.29 3647
3266.83 3691
3267.37 3518
3267.91 3429
3268.45 3324
3268.99 3064
3269.53 2922
3270.07 2622
3270.61 2397
3271.15 2350
3271.69 2219
3272.23 2171
3272.76 2073
3273.30 2002
3273.84 1966
3274.38 1992
3274.92 1961
3275.46 1988
3276.00 1963
3276.54 1977
3277.08 1994
3277.62 1961
3278.16 1971
3278.70 1920
3279.24 1947
3279.78 1948
3280.32 1978
3280.86 2013
3281.41 1981
3281.95 1975
3282.49 2036
3283.03 1989
3283.57 2014
3284.11 2044
3284.65 2117
3285.19 2152
3285.73 2204
3286.27 2154
3286.81 2118
3287.35 2154
3287.89 2162
3288.43 2128
3288.97 2221
3289.52 2219
3290.06 2234
3290.60 2285
3291.14 2358
3291.68 2449
3292.22 2506
3292.76 2723
3293.30 2780
3293.85 2870
3294.39 3107
3294.93 3393
3295.47 3444
3296.01 3615
3296.55 3818
3297.09 3807
3297.64 3687
3298.18 3525
3298.72 3525
3299.26 3113
3299.80 2919
3300.34 2805
3300.89 2606
3301.43 2496
3301.97 2388
3302.51 2346
3303.06 2341
3303.60 2364
3304.14 2352
3304.68 2337
3305.22 2314
3305.77 2349
3306.31 2385
3306.85 2355
3307.39 2486
3307.94 2600
3308.48 2704
3309.02 2769
3309.56 2993
3310.11 3068
3310.65 3111
3311.19 3131
3311.74 3026
3312.28 2957
3312.82 2899
3313.36 2724
3313.91 2645
3314.45 2608
3314.99 2639
3315.54 2710
3316.08 2800
3316.62 2904
3317.17 3121
3317.71 3273
3318.25 3390
3318.80 3501
3319.34 3672
3319.88 3728
3320.43 3681
3320.97 3654
3321.51 3748
3322.06 3515
3322.60 3434
3323.14 3346
3323.69 3013
3324.23 3026
3324.78 2954
3325.32 2857
3325.86 2796
3326.41 2768
3326.95 2787
3327.50 2624
3328.04 2631
3328.59 2643
3329.13 2730
3329.67 2837
3330.22 2906
3330.76 3292
3331.31 3808
3331.85 4392
3332.40 5799
3332.94 7531
3333.49 9738
3334.03 12210
3334.57 14622
3335.12 16959
3335.66 18791
3336.21 19699
3336.75 19682
3337.30 19061
3337.84 17771
3338.39 16274
3338.93 14213
3339.48 12149
3340.02 10028
3340.57 8371
3341.11 6733
3341.66 5642
3342.20 4817
3342.75 3839
3343.30 3394
3343.84 2996
3344.39 2783
3344.93 2609
3345.48 2590
3346.02 2496
3346.57 2502
3347.11 2365
3347.66 2341
3348.21 2378
3348.75 2328
3349.30 2353
3349.84 2331
3350.39 2309
3350.94 2253
3351.48 2282
3352.03 2315
3352.57 2321
3353.12 2290
3353.67 2349
3354.21 2416
3354.76 2370
3355.31 2342
3355.85 2279
3356.40 2282
3356.95 2338
3357.49 2199
3358.04 2083
3358.59 2018
3359.13 2011
3359.68 1964
3360.23 1895
3360.77 1929
3361.32 2016
3361.87 1988
3362.41 1934
3362.96 1965
3363.51 2011
3364.05 2084
3364.60 2020
3365.15 2066
3365.70 2046
3366.24 1962
3366.79 1977
3367.34 2026
3367.89 1989
3368.43 2052
3368.98 2061
3369.53 2050
3370.08 2147
3370.62 2337
3371.17 2490
3371.72 2691
3372.27 3041
3372.81 3247
3373.36 3505
3373.91 3594
3374.46 3636
3375.01 3629
3375.55 3605
3376.10 3473
3376.65 3259
3377.20 2927
3377.75 2722
3378.30 2463
3378.84 2275
3379.39 2130
3379.94 2015
3380.49 1963
3381.04 1915
3381.59 1803
3382.13 1678
3382.68 1655
3383.23 1674
3383.78 1713
3384.33 1710
3384.88 1639
3385.43 1672
3385.98 1653
3386.52 1640
3387.07 1653
3387.62 1626
3388.17 1663
3388.72 1691
3389.27 1650
3389.82 1593
3390.37 1678
3390.92 1693
3391.47 1604
3392.02 1597
3392.57 1590
3393.12 1611
3393.66 1604
3394.21 1607
3394.76 1609
3395.31 1599
3395.86 1655
3396.41 1653
3396.96 1614
3397.51 1611
3398.06 1620
3398.61 1627
3399.16 1601
3399.71 1637
3400.26 1653
3400.81 1602
3401.36 1557
3401.91 1541
3402.46 1533
3403.01 1534
3403.56 1510
3404.11 1522
3404.66 1466
3405.21 1552
3405.77 1575
3406.32 1490
3406.87 1496
3407.42 1505
3407.97 1509
3408.52 1581
3409.07 1614
3409.62 1815
3410.17 1853
3410.72 1937
3411.27 2044
3411.82 2059
3412.37 2120
3412.93 2123
3413.48 2044
3414.03 1907
3414.58 1854
3415.13 1879
3415.68 1766
3416.23 1670
3416.78 1694
3417.34 1687
3417.89 1681
3418.44 1636
3418.99 1642
3419.54 1493
3420.09 1471
3420.65 1485
3421.20 1549
3421.75 1483
3422.30 1544
3422.85 1553
3423.40 1689
3423.96 1713
3424.51 1723
3425.06 1696
3425.61 1697
3426.17 1614
3426.72 1514
3427.27 1513
3427.82 1481
3428.37 1376
3428.93 1427
3429.48 1371
3430.03 1291
3430.58 1362
3431.14 1372
3431.69 1305
3432.24 1296
3432.79 1340
3433.35 1347
3433.90 1284
3434.45 1285
3435.01 1347
3435.56 1385
3436.11 1405
3436.66 1402
3437.22 1485
3437.77 1494
3438.32 1500
3438.88 1505
3439.43 1512
3439.98 1516
3440.54 1554
3441.09 1465
3441.64 1500
3442.20 1413
3442.75 1392
3443.30 1536
3443.86 1499
3444.41 1421
3444.96 1424
3445.52 1403
3446.07 1365
3446.63 1401
3447.18 1330
3447.73 1308
3448.29 1360
3448.84 1368
3449.40 1367
3449.95 1252
3450.50 1220
3451.06 1284
3451.61 1208
3452.17 1248
3452.72 1245
3453.27 1200
3453.83 1222
3454.38 1251
3454.94 1307
3455.49 1321
3456.05 1317
3456.60 1292
3457.16 1295
3457.71 1359
3458.27 1284
3458.82 1240
3459.38 1264
3459.93 1342
3460.49 1310
3461.04 1306
3461.60 1338
3462.15 1295
3462.71 1323
3463.26 1348
3463.82 1439
3464.37 1462
3464.93 1440
3465.48 1396
3466.04 1470
3466.59 1468
3467.15 1441
3467.70 1436
3468.26 1524
3468.81 1444
3469.37 1528
3469.93 1578
3470.48 1673
3471.04 1643
3471.59 1682
3472.15 1695
3472.70 1619
3473.26 1710
3473.82 1770
3474.37 1712
3474.93 1611
3475.48 1696
3476.04 1613
3476.60 1652
3477.15 1701
3477.71 1734
3478.27 1796
3478.82 1788
3479.38 1808
3479.93 1873
3480.49 1856
3481.05 1886
3481.60 2010
3482.16 1983
3482.72 2022
3483.27 2070
3483.83 2044
3484.39 2034
3484.95 2113
3485.50 2123
3486.06 2056
3486.62 2107
3487.17 2172
3487.73 2235
3488.29 2458
3488.84 2886
3489.40 3289
3489.96 4084
3490.52 5090
3491.07 6161
3491.63 7327
3492.19 7933
3492.75 8207
3493.30 8065
3493.86 7766
3494.42 6870
3494.98 5745
3495.53 4990
3496.09 3998
3496.65 3514
3497.21 3008
3497.77 2659
3498.32 2508
3498.88 2416
3499.44 2406
3500.00 2467
3500.56 2494
3501.11 2460
3501.67 2662
3502.23 2873
3502.79 3142
3503.35 3407
3503.91 3686
3504.46 3912
3505.02 3945
3505.58 4055
3506.14 3990
3506.70 3956
3507.26 3709
3507.81 3460
3508.37 3179
3508.93 3076
3509.49 2954
3510.05 2719
3510.61 2711
3511.17 2585
3511.73 2441
3512.29 2438
3512.85 2304
3513.40 2233
3513.96 2103
3514.52 2012
3515.08 1889
3515.64 1813
3516.20 1761
3516.76 1731
3517.32 1691
3517.88 1614
3518.44 1646
3519.00 1592
3519.56 1701
3520.12 1618
3520.68 1678
3521.24 1666
3521.80 1765
3522.36 1799
3522.92 1754
3523.48 1798
3524.04 1790
3524.60 1863
3525.16 1777
3525.72 1721
3526.28 1738
3526.84 1749
3527.40 1774
3527.96 1717
3528.52 1689
3529.08 1733
3529.64 1717
3530.20 1712
3530.76 1677
3531.32 1660
3531.88 1611
3532.44 1629
3533.00 1627
3533.56 1582
3534.12 1601
3534.68 1586
3535.25 1599
3535.81 1624
3536.37 1651
3536.93 1636
3537.49 1604
3538.05 1618
3538.61 1566
3539.17 1700
3539.73 1682
3540.30 1672
3540.86 1756
3541.42 1784
3541.98 1788
3542.54 1876
3543.10 1894
3543.66 1996
3544.23 2060
3544.79 1988
3545.35 2011
3545.91 1867
3546.47 1818
3547.03 1754
3547.60 1693
3548.16 1705
3548.72 1657
3549.28 1652
3549.84 1644
3550.41 1604
3550.97 1563
3551.53 1526
3552.09 1491
3552.65 1478
3553.22 1462
3553.78 1389
3554.34 1367
3554.90 1368
3555.47 1417
3556.03 1358
3556.59 1385
3557.15 1439
3557.72 1408
3558.28 1326
3558.84 1427
3559.41 1380
3559.97 1364
3560.53 1412
3561.09 1355
3561.66 1360
3562.22 1422
3562.78 1455
3563.35 1485
3563.91 1486
3564.47 1579
3565.04 1569
3565.60 1574
3566.16 1544
3566.73 1562
3567.29 1504
3567.85 1521
3568.42 1512
3568.98 1469
3569.54 1431
3570.11 1336
3570.67 1309
3571.23 1313
3571.80 1407
3572.36 1488
3572.93 1469
3573.49 1537
3574.05 1567
3574.62 1729
3575.18 1797
3575.75 1980
3576.31 2246
3576.87 2367
3577.44 2416
3578.00 2361
3578.57 2425
3579.13 2301
3579.70 2210
3580.26 2182
3580.82 2103
3581.39 1941
3581.95 1831
3582.52 1784
3583.08 1692
3583.65 1621
3584.21 1527
3584.78 1520
3585.34 1435
3585.91 1377
3586.47 1415
3587.04 1408
3587.60 1341
3588.17 1302
3588.73 1334
3589.30 1292
3589.86 1196
3590.43 1299
3590.99 1309
3591.56 1271
3592.12 1282
3592.69 1210
3593.25 1282
3593.82 1277
3594.39 1229
3594.95 1254
3595.52 1244
3596.08 1225
3596.65 1286
3597.21 1311
3597.78 1304
3598.35 1269
3598.91 1361
3599.48 1258
3600.04 1316
3600.61 1343
3601.18 1288
3601.74 1329
3602.31 1327
3602.87 1249
3603.44 1266
3604.01 1228
3604.57 1279
3605.14 1245
3605.71 1259
3606.27 1250
3606.84 1289
3607.41 1270
3607.97 1193
3608.54 1221
3609.11 1178
3609.67 1268
3610.24 1236
3610.81 1210
3611.37 1266
3611.94 1237
3612.51 1264
3613.07 1295
3613.64 1332
3614.21 1515
3614.78 1679
3615.34 1963
3615.91 2285
3616.48 2513
3617.04 2934
3617.61 3136
3618.18 3260
3618.75 3268
3619.31 3209
3619.88 3100
3620.45 3030
3621.02 2688
3621.58 2350
3622.15 2212
3622.72 1932
3623.29 1696
3623.86 1628
3624.42 1614
3624.99 1481
3625.56 1385
3626.13 1355
3626.70 1288
3627.26 1282
3627.83 1271
3628.40 1259
3628.97 1303
3629.54 1281
3630.11 1275
3630.67 1311
3631.24 1312
3631.81 1277
3632.38 1283
3632.95 1281
3633.52 1271
3634.08 1238
3634.65 1201
3635.22 1207
3635.79 1262
3636.36 1217
3636.93 1245
3637.50 1273
3638.07 1334
3638.64 1367
3639.20 1426
3639.77 1621
3640.34 1693
3640.91 1818
3641.48 1919
3642.05 1879
3642.62 1973
3643.19 1891
3643.76 1851
3644.33 1766
3644.90 1757
3645.47 1694
3646.04 1671
3646.61 1566
3647.18 1552
3647.75 1572
3648.32 1548
3648.89 1542
3649.46 1618
3650.03 1629
3650.60 1711
3651.17 1723
3651.74 1745
3652.31 1760
3652.88 1796
3653.45 1873
3654.02 2021
3654.59 1979
3655.16 2029
3655.73 1914
3656.30 1875
3656.87 1873
3657.44 1896
3658.01 2000
3658.58 1896
3659.15 1973
3659.72 2016
3660.29 1969
3660.86 1956
3661.43 1864
3662.00 1811
3662.58 1725
3663.15 1738
3663.72 1822
3664.29 1802
3664.86 1896
3665.43 1847
3666.00 2020
3666.57 2179
3667.14 2119
3667.72 1922
3668.29 1960
3668.86 1845
3669.43 1793
3670.00 1792
3670.57 1747
3671.14 1628
3671.72 1512
3672.29 1512
3672.86 1520
3673.43 1534
3674.00 1477
3674.57 1498
3675.15 1607
3675.72 1605
3676.29 1569
3676.86 1522
3677.43 1529
3678.01 1544
3678.58 1516
3679.15 1519
3679.72 1478
3680.30 1490
3680.87 1456
3681.44 1417
3682.01 1334
3682.58 1358
3683.16 1352
3683.73 1319
3684.30 1314
3684.88 1287
3685.45 1280
3686.02 1265
3686.59 1324
3687.17 1360
3687.74 1401
3688.31 1399
3688.88 1541
3689.46 1672
3690.03 1675
3690.60 1615
3691.18 1719
3691.75 1667
3692.32 1688
3692.90 1586
3693.47 1574
3694.04 1473
3694.62 1435
3695.19 1436
3695.76 1377
3696.34 1329
3696.91 1304
3697.48 1350
3698.06 1238
3698.63 1261
3699.21 1278
3699.78 1242
3700.35 1286
3700.93 1266
3701.50 1270
3702.08 1321
3702.65 1275
3703.22 1263
3703.80 1310
3704.37 1281
3704.95 1301
3705.52 1250
3706.09 1269
3706.67 1269
3707.24 1229
3707.82 1353
3708.39 1413
3708.97 1369
3709.54 1349
3710.12 1306
3710.69 1280
3711.26 1271
3711.84 1331
3712.41 1281
3712.99 1230
3713.56 1280
3714.14 1207
3714.71 1214
3715.29 1231
3715.86 1294
3716.44 1289
3717.01 1307
3717.59 1311
3718.16 1272
3718.74 1239
3719.32 1278
3719.89 1276
3720.47 1183
3721.04 1224
3721.62 1233
3722.19 1294
3722.77 1265
3723.34 1165
3723.92 1210
3724.49 1215
3725.07 1159
3725.65 1174
3726.22 1186
3726.80 1137
3727.37 1132
3727.95 1259
3728.53 1325
3729.10 1315
3729.68 1402
3730.25 1543
3730.83 1749
3731.41 1891
3731.98 1983
3732.56 2202
3733.14 2350
3733.71 2391
3734.29 2360
3734.87 2240
3735.44 2308
3736.02 2008
3736.60 1846
3737.17 1822
3737.75 1732
3738.33 1586
3738.90 1519
3739.48 1458
3740.06 1389
3740.63 1302
3741.21 1323
3741.79 1256
3742.36 1285
3742.94 1201
3743.52 1222
3744.10 1238
3744.67 1188
3745.25 1206
3745.83 1149
3746.40 1130
3746.98 1123
3747.56 1225
3748.14 1220
3748.71 1168
3749.29 1167
3749.87 1177
3750.45 1173
3751.03 1171
3751.60 1167
3752.18 1130
3752.76 1254
3753.34 1177
3753.92 1211
3754.49 1244
3755.07 1218
3755.65 1249
3756.23 1212
3756.81 1316
3757.38 1309
3757.96 1340
3758.54 1386
3759.12 1441
3759.70 1369
3760.28 1456
3760.85 1486
3761.43 1495
3762.01 1496
3762.59 1519
3763.17 1496
3763.75 1435
3764.33 1435
3764.91 1401
3765.48 1376
3766.06 1441
3766.64 1455
3767.22 1451
3767.80 1416
3768.38 1439
3768.96 1397
3769.54 1358
3770.12 1338
3770.70 1395
3771.28 1432
3771.85 1436
3772.43 1391
3773.01 1385
3773.59 1402
3774.17 1330
3774.75 1334
3775.33 1314
3775.91 1304
3776.49 1281
3777.07 1327
3777.65 1252
3778.23 1207
3778.81 1341
3779.39 1338
3779.97 1349
3780.55 1302
3781.13 1334
3781.71 1260
3782.29 1169
3782.87 1233
3783.45 1248
3784.03 1218
3784.61 1176
3785.19 1248
3785.77 1295
3786.35 1262
3786.93 1291
3787.51 1333
3788.10 1319
3788.68 1350
3789.26 1337
3789.84 1367
3790.42 1361
3791.00 1351
3791.58 1284
3792.16 1375
3792.74 1350
3793.32 1471
3793.90 1441
3794.48 1453
3795.07 1429
3795.65 1436
3796.23 1426
3796.81 1442
3797.39 1444
3797.97 1412
3798.55 1522
3799.14 1495
3799.72 1586
3800.30 1676
3800.88 1836
3801.46 1998
3802.04 2072
3802.62 2135
3803.21 2096
3803.79 2012
3804.37 2008
3804.95 1994
3805.53 1957
3806.12 1964
3806.70 1966
3807.28 2032
3807.86 2170
3808.44 2268
3809.03 2194
3809.61 2231
3810.19 2134
3810.77 2095
3811.36 2146
3811.94 2035
3812.52 2061
3813.10 2047
3813.69 2164
3814.27 2326
3814.85 2539
3815.43 2564
3816.02 2491
3816.60 2403
3817.18 2340
3817.77 2094
3818.35 1984
3818.93 2016
3819.51 1856
3820.10 1786
3820.68 1835
3821.26 1970
3821.85 1912
3822.43 1944
3823.01 2001
3823.60 2101
3824.18 2019
3824.76 1943
3825.35 1875
3825.93 1794
3826.51 1699
3827.10 1704
3827.68 1600
3828.27 1554
3828.85 1552
3829.43 1526
3830.02 1522
3830.60 1538
3831.18 1556
3831.77 1629
3832.35 1588
3832.94 1555
3833.52 1563
3834.10 1603
3834.69 1589
3835.27 1633
3835.86 1571
3836.44 1614
3837.03 1585
3837.61 1583
3838.19 1538
3838.78 1577
3839.36 1498
3839.95 1451
3840.53 1493
3841.12 1505
3841.70 1597
3842.29 1637
3842.87 1707
3843.46 1757
3844.04 1849
3844.63 1999
3845.21 2164
3845.80 2160
3846.38 2274
3846.97 2333
3847.55 2190
3848.14 1997
3848.72 1861
3849.31 1806
3849.89 1691
3850.48 1600
3851.06 1622
3851.65 1634
3852.23 1605
3852.82 1663
3853.41 1732
3853.99 1673
3854.58 1665
3855.16 1673
3855.75 1698
3856.33 1698
3856.92 1877
3857.51 1983
3858.09 2180
3858.68 2567
3859.26 3033
3859.85 3363
3860.44 3757
3861.02 4277
3861.61 4416
3862.20 4498
3862.78 4503
3863.37 4208
3863.95 3933
3864.54 3680
3865.13 3400
3865.71 2955
3866.30 2722
3866.89 2417
3867.47 2251
3868.06 2024
3868.65 1881
3869.23 1744
3869.82 1665
3870.41 1639
3870.99 1741
3871.58 1819
3872.17 1915
3872.76 1952
3873.34 1955
3873.93 1957
3874.52 2061
3875.10 1884
3875.69 1778
3876.28 1773
3876.87 1613
3877.45 1492
3878.04 1416
3878.63 1402
3879.22 1478
3879.80 1419
3880.39 1451
3880.98 1457
3881.57 1515
3882.15 1437
3882.74 1377
3883.33 1380
3883.92 1349
3884.51 1314
3885.09 1342
3885.68 1368
3886.27 1350
3886.86 1364
3887.45 1395
3888.04 1468
3888.62 1483
3889.21 1548
3889.80 1570
3890.39 1620
3890.98 1617
3891.57 1584
3892.15 1515
3892.74 1606
3893.33 1569
3893.92 1517
3894.51 1456
3895.10 1436
3895.69 1436
3896.28 1517
3896.86 1512
3897.45 1617
3898.04 1631
3898.63 1614
3899.22 1640
3899.81 1593
3900.40 1588
3900.99 1645
3901.58 1600
3902.17 1543
3902.76 1503
3903.34 1507
3903.93 1474
3904.52 1377
3905.11 1339
3905.70 1324
3906.29 1410
3906.88 1346
3907.47 1291
3908.06 1337
3908.65 1313
3909.24 1388
3909.83 1358
3910.42 1327
3911.01 1342
3911.60 1312
3912.19 1255
3912.78 1294
3913.37 1254
3913.96 1283
3914.55 1241
3915.14 1284
3915.73 1264
3916.32 1284
3916.91 1251
3917.50 1161
3918.09 1214
3918.68 1254
3919.28 1197
3919.87 1235
3920.46 1233
3921.05 1280
3921.64 1172
3922.23 1085
3922.82 1205
3923.41 1160
3924.00 1126
3924.59 1140
3925.18 1165
3925.77 1131
3926.37 1187
3926.96 1097
3927.55 1121
3928.14 1072
3928.73 1090
3929.32 1156
3929.91 1140
3930.51 1094
3931.10 1141
3931.69 1122
3932.28 1133
3932.87 1179
3933.46 1138
3934.05 1112
3934.65 1074
3935.24 1137
3935.83 1167
3936.42 1195
3937.01 1188
3937.61 1191
3938.20 1274
3938.79 1291
3939.38 1299
3939.97 1206
3940.57 1207
3941.16 1180
3941.75 1211
3942.34 1236
3942.94 1263
3943.53 1297
3944.12 1251
3944.71 1242
3945.31 1215
3945.90 1137
3946.49 1204
3947.08 1169
3947.68 1133
3948.27 1108
3948.86 1079
3949.45 1153
3950.05 1112
3950.64 1076
3951.23 1123
3951.83 1071
3952.42 1096
3953.01 1097
3953.61 1150
3954.20 1105
3954.79 1093
3955.39 1154
3955.98 1114
3956.57 1157
3957.17 1209
3957.76 1260
3958.35 1303
3958.95 1304
3959.54 1306
3960.13 1272
3960.73 1248
3961.32 1200
3961.92 1200
3962.51 1239
3963.10 1272
3963.70 1274
3964.29 1214
3964.88 1313
3965.48 1340
3966.07 1402
3966.67 1528
3967.26 1581
3967.86 1636
3968.45 1548
3969.04 1640
3969.64 1617
3970.23 1490
3970.83 1501
3971.42 1390
3972.02 1340
3972.61 1251
3973.21 1233
3973.80 1266
3974.40 1347
3974.99 1417
3975.58 1509
3976.18 1649
3976.77 1698
3977.37 1722
3977.96 1744
3978.56 1650
3979.15 1568
3979.75 1453
3980.35 1383
3980.94 1436
3981.54 1396
3982.13 1447
3982.73 1449
3983.32 1440
3983.92 1430
3984.51 1458
3985.11 1377
3985.70 1378
3986.30 1390
3986.90 1368
3987.49 1365
3988.09 1289
3988.68 1246
3989.28 1214
3989.87 1254
3990.47 1258
3991.07 1265
3991.66 1273
3992.26 1261
3992.85 1303
3993.45 1264
3994.05 1263
3994.64 1234
3995.24 1335
3995.84 1422
3996.43 1292
3997.03 1349
3997.62 1321
3998.22 1308
3998.82 1335
3999.41 1376
4000.01 1336
4000.61 1302
4001.20 1259
4001.80 1234
4002.40 1233
4003.00 1289
4003.59 1259
4004.19 1253
4004.79 1264
4005.38 1269
4005.98 1281
4006.58 1301
4007.17 1361
4007.77 1308
4008.37 1271
4008.97 1383
4009.56 1376
4010.16 1315
4010.76 1309
4011.36 1276
4011.95 1290
4012.55 1272
4013.15 1279
4013.75 1353
4014.34 1361
4014.94 1384
4015.54 1390
4016.14 1431
4016.74 1547
4017.33 1562
4017.93 1599
4018.53 1581
4019.13 1572
4019.73 1617
4020.32 1555
4020.92 1425
4021.52 1456
4022.12 1361
4022.72 1362
4023.32 1323
4023.91 1233
4024.51 1280
4025.11 1313
4025.71 1328
4026.31 1314
4026.91 1335
4027.51 1335
4028.10 1317
4028.70 1401
4029.30 1382
4029.90 1338
4030.50 1397
4031.10 1335
4031.70 1419
4032.30 1399
4032.90 1453
4033.49 1323
4034.09 1368
4034.69 1415
4035.29 1469
4035.89 1386
4036.49 1393
4037.09 1314
4037.69 1207
4038.29 1242
4038.89 1148
4039.49 1125
4040.09 1137
4040.69 1122
4041.29 1121
4041.89 1036
4042.49 1125
4043.09 1101
4043.69 1126
4044.29 1136
4044.89 1106
4045.49 1054
4046.09 1086
4046.69 1190
4047.29 1106
4047.89 1070
4048.49 1147
4049.09 1237
4049.69 1177
4050.29 1157
4050.89 1111
4051.49 1108
4052.09 1088
4052.69 1132
4053.29 1188
4053.89 1122
4054.49 1119
4055.09 1148
4055.69 1174
4056.30 1068
4056.90 1106
4057.50 1099
4058.10 1131
4058.70 1114
4059.30 1076
4059.90 1155
4060.50 1169
4061.10 1111
4061.71 1157
4062.31 1143
4062.91 1221
4063.51 1229
4064.11 1296
4064.71 1362
4065.31 1386
4065.92 1425
4066.52 1360
4067.12 1317
4067.72 1344
4068.32 1335
4068.92 1234
4069.53 1203
4070.13 1134
4070.73 1106
4071.33 1137
4071.93 1162
4072.54 1118
4073.14 1100
4073.74 1172
4074.34 1119
4074.94 1128
4075.55 1081
4076.15 1066
4076.75 1106
4077.35 1080
4077.96 1079
4078.56 1084
4079.16 1015
4079.76 1025
4080.37 1026
4080.97 996
4081.57 1039
4082.17 1106
4082.78 1088
4083.38 1061
4083.98 985
4084.59 1031
4085.19 998
4085.79 1042
4086.39 1054
4087.00 1051
4087.60 1007
4088.20 1054
4088.81 1046
4089.41 1063
4090.01 1043
4090.62 1001
4091.22 965
4091.82 1023
4092.43 1076
4093.03 1093
4093.63 1090
4094.24 1063
4094.84 1136
4095.45 1131
4096.05 1132
4096.65 1121
4097.26 1116
4097.86 1125
4098.47 1072
4099.07 1135
4099.67 1126
4100.28 1088
4100.88 1079
4101.49 1045
4102.09 1075
4102.69 1034
4103.30 1017
4103.90 1050
4104.51 1060
4105.11 1062
4105.72 1056
4106.32 1012
4106.93 1022
4107.53 1007
4108.13 959
4108.74 942
4109.34 969
4109.95 1004
4110.55 1003
4111.16 1015
4111.76 976
4112.37 992
4112.97 1017
4113.58 966
4114.18 1053
4114.79 964
4115.39 938
4116.00 954
4116.60 985
4117.21 1003
4117.82 1029
4118.42 1055
4119.03 995
4119.63 977
4120.24 1024
4120.84 1038
4121.45 1000
4122.05 956
4122.66 983
4123.27 1014
4123.87 968
4124.48 966
4125.08 972
4125.69 1016
4126.30 936
4126.90 952
4127.51 991
4128.11 986
4128.72 986
4129.33 980
4129.93 914
4130.54 1017
4131.15 1100
4131.75 1088
4132.36 1072
4132.96 1120
4133.57 1088
4134.18 1117
4134.78 1175
4135.39 1144
4136.00 1153
4136.60 1132
4137.21 1189
4137.82 1161
4138.43 1188
4139.03 1274
4139.64 1199
4140.25 1210
4140.85 1267
4141.46 1192
4142.07 1251
4142.68 1298
4143.28 1280
4143.89 1229
4144.50 1240
4145.10 1273
4145.71 1236
4146.32 1198
4146.93 1179
4147.53 1116
4148.14 1133
4148.75 1051
4149.36 994
4149.97 971
4150.57 994
4151.18 986
4151.79 998
4152.40 980
4153.00 1043
4153.61 1048
4154.22 985
4154.83 1003
4155.44 1006
4156.05 943
4156.65 989
4157.26 1059
4157.87 1172
4158.48 1248
4159.09 1175
4159.70 1203
4160.30 1182
4160.91 1197
4161.52 1129
4162.13 1155
4162.74 1084
4163.35 1001
4163.96 1106
4164.56 1095
4165.17 1075
4165.78 1113
4166.39 1133
4167.00 1137
4167.61 1214
4168.22 1169
4168.83 1209
4169.44 1249
4170.05 1299
4170.66 1407
4171.26 1451
4171.87 1516
4172.48 1486
4173.09 1469
4173.70 1448
4174.31 1437
4174.92 1379
4175.53 1320
4176.14 1381
4176.75 1316
4177.36 1263
4177.97 1222
4178.58 1175
4179.19 1130
4179.80 1153
4180.41 1130
4181.02 1051
4181.63 1103
4182.24 1130
4182.85 1100
4183.46 1088
4184.07 1128
4184.68 1171
4185.29 1120
4185.90 1115
4186.51 1102
4187.12 1074
4187.73 1084
4188.34 1047
4188.95 1036
4189.56 1013
4190.18 1064
4190.79 1123
4191.40 1060
4192.01 1105
4192.62 1142
4193.23 1191
4193.84 1247
4194.45 1229
4195.06 1267
4195.67 1245
4196.28 1185
4196.90 1240
4197.51 1158
4198.12 1137
4198.73 1132
4199.34 1114
4199.95 1100
4200.56 1119
4201.18 1138
4201.79 1101
4202.40 1101
4203.01 1022
4203.62 1137
4204.23 1123
4204.85 1170
4205.46 1138
4206.07 1132
4206.68 1201
4207.29 1186
4207.90 1214
4208.52 1295
4209.13 1322
4209.74 1325
4210.35 1292
4210.97 1343
4211.58 1392
4212.19 1332
4212.80 1342
4213.41 1371
4214.03 1291
4214.64 1256
4215.25 1271
4215.86 1367
4216.48 1414
4217.09 1431
4217.70 1427
4218.32 1471
4218.93 1587
4219.54 1599
4220.15 1700
4220.77 1740
4221.38 1791
4221.99 1909
4222.61 1974
4223.22 1987
4223.83 2131
4224.44 2092
4225.06 1990
4225.67 2150
4226.28 2245
4226.90 2405
4227.51 2650
4228.13 2845
4228.74 2823
4229.35 2799
4229.97 2723
4230.58 2481
4231.19 2197
4231.81 2007
4232.42 1847
4233.03 1694
4233.65 1678
4234.26 1690
4234.88 1633
4235.49 1566
4236.10 1532
4236.72 1544
4237.33 1497
4237.95 1509
4238.56 1445
4239.17 1502
4239.79 1535
4240.40 1613
4241.02 1524
4241.63 1664
4242.25 1644
4242.86 1591
4243.48 1643
4244.09 1730
4244.71 1731
4245.32 1733
4245.93 1816
4246.55 1685
4247.16 1586
4247.78 1492
4248.39 1516
4249.01 1479
4249.62 1525
4250.24 1492
4250.85 1412
4251.47 1429
4252.08 1499
4252.70 1481
4253.32 1480
4253.93 1494
4254.55 1454
4255.16 1441
4255.78 1347
4256.39 1462
4257.01 1513
4257.62 1446
4258.24 1426
4258.85 1495
4259.47 1511
4260.09 1650
4260.70 1724
4261.32 1726
4261.93 1840
4262.55 2007
4263.17 2024
4263.78 2088
4264.40 2060
4265.01 1882
4265.63 1861
4266.25 1797
4266.86 1764
4267.48 1578
4268.10 1539
4268.71 1449
4269.33 1477
4269.94 1447
4270.56 1472
4271.18 1404
4271.79 1479
4272.41 1497
4273.03 1502
4273.64 1538
4274.26 1518
4274.88 1650
4275.49 1793
4276.11 1893
4276.73 1968
4277.35 2008
4277.96 1961
4278.58 1883
4279.20 1853
4279.81 1806
4280.43 1743
4281.05 1644
4281.67 1575
4282.28 1530
4282.90 1384
4283.52 1383
4284.14 1408
4284.75 1374
4285.37 1380
4285.99 1279
4286.61 1309
4287.22 1336
4287.84 1247
4288.46 1197
4289.08 1271
4289.70 1233
4290.31 1285
4290.93 1268
4291.55 1246
4292.17 1221
4292.79 1235
4293.40 1230
4294.02 1154
4294.64 1216
4295.26 1219
4295.88 1179
4296.50 1171
4297.11 1207
4297.73 1214
4298.35 1227
4298.97 1187
4299.59 1139
4300.21 1128
4300.83 1254
4301.44 1241
4302.06 1256
4302.68 1254
4303.30 1280
4303.92 1221
4304.54 1214
4305.16 1291
4305.78 1291
4306.40 1234
4307.02 1236
4307.63 1232
4308.25 1217
4308.87 1175
4309.49 1224
4310.11 1233
4310.73 1293
4311.35 1258
4311.97 1267
4312.59 1260
4313.21 1250
4313.83 1275
4314.45 1254
4315.07 1315
4315.69 1337
4316.31 1320
4316.93 1345
4317.55 1415
4318.17 1366
4318.79 1327
4319.41 1381
4320.03 1361
4320.65 1403
4321.27 1433
4321.89 1412
4322.51 1439
4323.13 1531
4323.75 1539
4324.37 1518
4324.99 1609
4325.61 1590
4326.23 1598
4326.85 1603
4327.47 1673
4328.09 1805
4328.71 1715
4329.33 1829
4329.96 2020
4330.58 2199
4331.20 2324
4331.82 2359
4332.44 2558
4333.06 2814
4333.68 2837
4334.30 2865
4334.92 2867
4335.54 2933
4336.17 3192
4336.79 3384
4337.41 3526
4338.03 3719
4338.65 3615
4339.27 3493
4339.89 3162
4340.52 2943
4341.14 2634
4341.76 2469
4342.38 2500
4343.00 2634
4343.62 2844
4344.25 3192
4344.87 3712
4345.49 4188
4346.11 4666
4346.73 5245
4347.36 5641
4347.98 5391
4348.60 4812
4349.22 4466
4349.84 3837
4350.47 3413
4351.09 3227
4351.71 2941
4352.33 2742
4352.96 2590
4353.58 2513
4354.20 2357
4354.82 2159
4355.45 2089
4356.07 2067
4356.69 2053
4357.31 2034
4357.94 1945
4358.56 1905
4359.18 1982
4359.81 1905
4360.43 1943
4361.05 1900
4361.68 1806
4362.30 1795
4362.92 1843
4363.55 1806
4364.17 1698
4364.79 1753
4365.42 1794
4366.04 1795
4366.66 1759
4367.29 1794
4367.91 1668
4368.53 1568
4369.16 1596
4369.78 1532
4370.40 1561
4371.03 1522
4371.65 1492
4372.27 1456
4372.90 1493
4373.52 1485
4374.15 1561
4374.77 1464
4375.39 1517
4376.02 1442
4376.64 1542
4377.27 1520
4377.89 1490
4378.52 1486
4379.14 1482
4379.76 1559
4380.39 1580
4381.01 1552
4381.64 1611
4382.26 1551
4382.89 1528
4383.51 1584
4384.14 1618
4384.76 1611
4385.39 1622
4386.01 1638
4386.64 1599
4387.26 1684
4387.89 1749
4388.51 1796
4389.14 1868
4389.76 1970
4390.39 2016
4391.01 2144
4391.64 2133
4392.26 2228
4392.89 2202
4393.51 2044
4394.14 1838
4394.76 1851
4395.39 1835
4396.01 1667
4396.64 1608
4397.26 1510
4397.89 1493
4398.52 1541
4399.14 1514
4399.77 1481
4400.39 1477
4401.02 1437
4401.65 1340
4402.27 1389
4402.90 1437
4403.52 1419
4404.15 1306
4404.78 1414
4405.40 1389
4406.03 1413
4406.65 1389
4407.28 1367
4407.91 1385
4408.53 1387
4409.16 1415
4409.79 1435
4410.41 1465
4411.04 1447
4411.67 1374
4412.29 1363
4412.92 1336
4413.55 1342
4414.17 1279
4414.80 1250
4415.43 1203
4416.05 1229
4416.68 1250
4417.31 1240
4417.94 1251
4418.56 1264
4419.19 1319
4419.82 1340
4420.44 1310
4421.07 1255
4421.70 1280
4422.33 1264
4422.95 1235
4423.58 1190
4424.21 1179
4424.84 1158
4425.46 1204
4426.09 1183
4426.72 1232
4427.35 1177
4427.97 1202
4428.60 1173
4429.23 1139
4429.86 1102
4430.49 1148
4431.11 1175
4431.74 1126
4432.37 1149
4433.00 1150
4433.63 1174
4434.26 1162
4434.88 1159
4435.51 1144
4436.14 1236
4436.77 1198
4437.40 1196
4438.03 1207
4438.65 1187
4439.28 1182
4439.91 1210
4440.54 1176
4441.17 1223
4441.80 1204
4442.43 1271
4443.06 1178
4443.68 1148
4444.31 1217
4444.94 1253
4445.57 1325
4446.20 1337
4446.83 1225
4447.46 1292
4448.09 1268
4448.72 1224
4449.35 1248
4449.98 1207
4450.61 1274
4451.24 1231
4451.86 1219
4452.49 1201
4453.12 1253
4453.75 1363
4454.38 1341
4455.01 1325
4455.64 1427
4456.27 1521
4456.90 1646
4457.53 1511
4458.16 1453
4458.79 1411
4459.42 1410
4460.05 1371
4460.68 1252
4461.31 1186
4461.94 1139
4462.57 1161
4463.20 1194
4463.83 1204
4464.46 1103
4465.09 1092
4465.72 1246
4466.36 1189
4466.99 1131
4467.62 1108
4468.25 1130
4468.88 1143
4469.51 1150
4470.14 1162
4470.77 1139
4471.40 1115
4472.03 1107
4472.66 1094
4473.29 1076
4473.93 1068
4474.56 1114
4475.19 1132
4475.82 1126
4476.45 1165
4477.08 1097
4477.71 1096
4478.34 1077
4478.98 1091
4479.61 1111
4480.24 1123
4480.87 1099
4481.50 1098
4482.13 1167
4482.76 1168
4483.40 1215
4484.03 1201
4484.66 1126
4485.29 1181
4485.92 1194
4486.56 1204
4487.19 1193
4487.82 1160
4488.45 1172
4489.08 1241
4489.72 1223
4490.35 1210
4490.98 1214
4491.61 1212
4492.25 1262
4492.88 1212
4493.51 1207
4494.14 1206
4494.78 1167
4495.41 1191
4496.04 1203
4496.67 1230
4497.31 1245
4497.94 1229
4498.57 1309
4499.20 1432
4499.84 1429
4500.47 1516
4501.10 1631
4501.74 1756
4502.37 1770
4503.00 1795
4503.64 1703
4504.27 1667
4504.90 1609
4505.53 1633
4506.17 1607
4506.80 1613
4507.43 1534
4508.07 1432
4508.70 1499
4509.34 1441
4509.97 1402
4510.60 1423
4511.24 1456
4511.87 1407
4512.50 1379
4513.14 1370
4513.77 1331
4514.41 1377
4515.04 1299
4515.67 1287
4516.31 1253
4516.94 1266
4517.58 1275
4518.21 1239
4518.84 1205
4519.48 1270
4520.11 1228
4520.75 1200
4521.38 1270
4522.02 1291
4522.65 1323
4523.28 1314
4523.92 1352
4524.55 1373
4525.19 1400
4525.82 1468
4526.46 1612
4527.09 1791
4527.73 1914
4528.36 2200
4529.00 2640
4529.63 3288
4530.27 3785
4530.90 4115
4531.54 4407
4532.17 4489
4532.81 4456
4533.44 4181
4534.08 3826
4534.71 3457
4535.35 2927
4535.99 2481
4536.62 2215
4537.26 1943
4537.89 1671
4538.53 1500
4539.16 1454
4539.80 1361
4540.43 1302
4541.07 1259
4541.71 1222
4542.34 1198
4542.98 1198
4543.61 1193
4544.25 1211
4544.89 1177
4545.52 1118
4546.16 1172
4546.79 1208
4547.43 1239
4548.07 1280
4548.70 1284
4549.34 1260
4549.98 1282
4550.61 1341
4551.25 1221
4551.89 1191
4552.52 1190
4553.16 1209
4553.80 1215
4554.43 1178
4555.07 1164
4555.71 1178
4556.34 1180
4556.98 1169
4557.62 1194
4558.25 1217
4558.89 1231
4559.53 1212
4560.16 1252
4560.80 1298
4561.44 1320
4562.08 1321
4562.71 1345
4563.35 1259
4563.99 1315
4564.63 1320
4565.26 1329
4565.90 1335
4566.54 1309
4567.18 1434
4567.81 1491
4568.45 1589
4569.09 1575
4569.73 1608
4570.36 1622
4571.00 1670
4571.64 1574
4572.28 1532
4572.92 1483
4573.55 1496
4574.19 1483
4574.83 1397
4575.47 1324
4576.11 1301
4576.75 1292
4577.38 1267
4578.02 1214
4578.66 1205
4579.30 1220
4579.94 1199
4580.58 1181
4581.21 1270
4581.85 1331
4582.49 1359
4583.13 1349
4583.77 1311
4584.41 1366
4585.05 1458
4585.69 1464
4586.32 1600
4586.96 1669
4587.60 1786
4588.24 1880
4588.88 1883
4589.52 1899
4590.16 1820
4590.80 1896
4591.44 1828
4592.08 1770
4592.72 1829
4593.36 1767
4594.00 1627
4594.63 1554
4595.27 1428
4595.91 1392
4596.55 1294
4597.19 1291
4597.83 1387
4598.47 1352
4599.11 1281
4599.75 1331
4600.39 1354
4601.03 1296
4601.67 1297
4602.31 1319
4602.95 1348
4603.59 1347
4604.23 1308
4604.87 1302
4605.51 1271
4606.15 1295
4606.79 1262
4607.43 1309
4608.08 1304
4608.72 1264
4609.36 1353
4610.00 1358
4610.64 1355
4611.28 1334
4611.92 1293
4612.56 1248
4613.20 1224
4613.84 1175
4614.48 1143
4615.12 1170
4615.76 1239
4616.41 1145
4617.05 1160
4617.69 1136
4618.33 1055
4618.97 1094
4619.61 1064
4620.25 1032
4620.89 1036
4621.54 1069
4622.18 1157
4622.82 1104
4623.46 1046
4624.10 1046
4624.74 1017
4625.38 1041
4626.03 1047
4626.67 1124
4627.31 1061
4627.95 1067
4628.59 1089
4629.24 1063
4629.88 1091
4630.52 1263
4631.16 1289
4631.80 1350
4632.45 1472
4633.09 1370
4633.73 1290
4634.37 1315
4635.02 1337
4635.66 1332
4636.30 1315
4636.94 1347
4637.58 1356
4638.23 1380
4638.87 1367
4639.51 1352
4640.16 1362
4640.80 1298
4641.44 1365
4642.08 1264
4642.73 1183
4643.37 1255
4644.01 1208
4644.66 1175
4645.30 1176
4645.94 1177
4646.58 1171
4647.23 1203
4647.87 1182
4648.51 1249
4649.16 1238
4649.80 1165
4650.44 1264
4651.09 1349
4651.73 1374
4652.37 1394
4653.02 1418
4653.66 1415
4654.31 1398
4654.95 1362
4655.59 1291
4656.24 1318
4656.88 1254
4657.52 1217
4658.17 1223
4658.81 1165
4659.46 1121
4660.10 1112
4660.75 1068
4661.39 1020
4662.03 1131
4662.68 1093
4663.32 1046
4663.97 960
4664.61 1024
4665.26 974
4665.90 988
4666.54 1047
4667.19 974
4667.83 904
4668.48 956
4669.12 1010
4669.77 1013
4670.41 1015
4671.06 990
4671.70 1003
4672.35 1042
4672.99 1023
4673.64 1034
4674.28 1003
4674.93 1043
4675.57 1088
4676.22 1042
4676.86 1062
4677.51 1072
4678.15 1059
4678.80 1165
4679.44 1120
4680.09 1117
4680.73 1147
4681.38 1049
4682.03 1097
4682.67 1119
4683.32 1066
4683.96 1110
4684.61 1139
4685.25 1125
4685.90 1031
4686.55 1166
4687.19 1149
4687.84 1160
4688.48 1213
4689.13 1279
4689.78 1289
4690.42 1293
4691.07 1384
4691.72 1397
4692.36 1497
4693.01 1433
4693.65 1342
4694.30 1408
4694.95 1409
4695.59 1499
4696.24 1467
4696.89 1570
4697.53 1597
4698.18 1704
4698.83 1839
4699.47 1978
4700.12 2003
4700.77 1973
4701.41 1876
4702.06 1744
4702.71 1673
4703.36 1554
4704.00 1484
4704.65 1464
4705.30 1420
4705.94 1387
4706.59 1373
4707.24 1353
4707.89 1350
4708.53 1356
4709.18 1336
4709.83 1278
4710.48 1254
4711.12 1246
4711.77 1261
4712.42 1253
4713.07 1338
4713.71 1297
4714.36 1332
4715.01 1310
4715.66 1302
4716.31 1260
4716.95 1267
4717.60 1253
4718.25 1270
4718.90 1281
4719.55 1306
4720.19 1287
4720.84 1427
4721.49 1391
4722.14 1314
4722.79 1406
4723.44 1355
4724.08 1308
4724.73 1286
4725.38 1336
4726.03 1377
4726.68 1355
4727.33 1325
4727.98 1339
4728.63 1282
4729.27 1209
4729.92 1225
4730.57 1188
4731.22 1173
4731.87 1139
4732.52 1207
4733.17 1126
4733.82 1151
4734.47 1138
4735.12 1128
4735.77 1121
4736.41 1143
4737.06 1171
4737.71 1224
4738.36 1185
4739.01 1199
4739.66 1284
4740.31 1309
4740.96 1348
4741.61 1329
4742.26 1330
4742.91 1243
4743.56 1331
4744.21 1281
4744.86 1175
4745.51 1139
4746.16 1222
4746.81 1205
4747.46 1144
4748.11 1136
4748.76 1200
4749.41 1213
4750.06 1225
4750.71 1245
4751.36 1187
4752.01 1240
4752.66 1233
4753.31 1233
4753.96 1222
4754.61 1309
4755.26 1310
4755.92 1282
4756.57 1259
4757.22 1168
4757.87 1206
4758.52 1243
4759.17 1334
4759.82 1318
4760.47 1302
4761.12 1337
4761.77 1446
4762.42 1457
4763.08 1401
4763.73 1360
4764.38 1342
4765.03 1271
4765.68 1221
4766.33 1306
4766.98 1188
4767.64 1184
4768.29 1218
4768.94 1226
4769.59 1177
4770.24 1202
4770.89 1181
4771.54 1208
4772.20 1121
4772.85 1119
4773.50 1082
4774.15 1164
4774.80 1233
4775.46 1209
4776.11 1148
4776.76 1116
4777.41 1108
4778.06 1122
4778.72 1169
4779.37 1161
4780.02 1110
4780.67 1132
4781.33 1205
4781.98 1106
4782.63 1187
4783.28 1158
4783.94 1111
4784.59 1107
4785.24 1145
4785.89 1143
4786.55 1145
4787.20 1215
4787.85 1211
4788.51 1201
4789.16 1284
4789.81 1274
4790.46 1236
4791.12 1309
4791.77 1287
4792.42 1284
4793.08 1264
4793.73 1228
4794.38 1249
4795.04 1248
4795.69 1271
4796.34 1287
4797.00 1288
4797.65 1332
4798.30 1269
4798.96 1349
4799.61 1421
4800.27 1574
4800.92 1550
4801.57 1570
4802.23 1533
4802.88 1578
4803.53 1515
4804.19 1510
4804.84 1448
4805.50 1363
4806.15 1367
4806.81 1295
4807.46 1372
4808.11 1331
4808.77 1335
4809.42 1337
4810.08 1354
4810.73 1358
4811.39 1334
4812.04 1324
4812.69 1431
4813.35 1359
4814.00 1303
4814.66 1406
4815.31 1353
4815.97 1448
4816.62 1492
4817.28 1558
4817.93 1615
4818.59 1542
4819.24 1577
4819.90 1711
4820.55 1761
4821.21 1821
4821.86 1844
4822.52 1954
4823.17 2009
4823.83 2074
4824.48 2083
4825.14 2017
4825.79 1946
4826.45 1896
4827.11 1785
4827.76 1698
4828.42 1659
4829.07 1597
4829.73 1589
4830.38 1716
4831.04 1680
4831.70 1724
4832.35 1693
4833.01 1718
4833.66 1761
4834.32 1766
4834.98 1916
4835.63 1954
4836.29 1985
4836.94 2068
4837.60 2163
4838.26 2050
4838.91 2107
4839.57 2114
4840.23 2049
4840.88 2071
4841.54 2080
4842.20 2079
4842.85 2052
4843.51 2082
4844.17 2007
4844.82 2068
4845.48 2098
4846.14 2068
4846.79 2129
4847.45 2151
4848.11 2469
4848.76 2613
4849.42 2858
4850.08 3024
4850.73 3069
4851.39 3072
4852.05 2832
4852.71 2724
4853.36 2639
4854.02 2467
4854.68 2425
4855.34 2429
4855.99 2542
4856.65 2810
4857.31 3063
4857.97 3142
4858.62 3384
4859.28 3286
4859.94 3153
4860.60 2972
4861.25 2846
4861.91 2680
4862.57 2438
4863.23 2295
4863.89 2243
4864.54 2226
4865.20 2233
4865.86 2225
4866.52 2249
4867.18 2295
4867.84 2304
4868.49 2215
4869.15 2196
4869.81 2125
4870.47 2065
4871.13 2083
4871.79 2159
4872.44 2064
4873.10 2066
4873.76 1996
4874.42 1905
4875.08 2023
4875.74 2089
4876.40 2093
4877.06 2015
4877.72 2225
4878.37 2343
4879.03 2394
4879.69 2399
4880.35 2316
4881.01 2206
4881.67 2081
4882.33 2020
4882.99 1938
4883.65 1864
4884.31 1846
4884.97 1975
4885.63 1809
4886.29 1815
4886.95 1912
4887.61 1855
4888.26 1856
4888.92 1812
4889.58 1834
4890.24 1897
4890.90 1981
4891.56 1957
4892.22 2014
4892.88 1981
4893.54 2015
4894.20 1924
4894.86 1940
4895.52 1797
4896.18 1865
4896.84 1827
4897.51 1871
4898.17 2016
4898.83 2102
4899.49 2161
4900.15 2124
4900.81 2020
4901.47 2037
4902.13 2002
4902.79 1817
4903.45 1687
4904.11 1623
4904.77 1615
4905.43 1513
4906.09 1531
4906.75 1518
4907.41 1438
4908.08 1473
4908.74 1477
4909.40 1427
4910.06 1425
4910.72 1429
4911.38 1441
4912.04 1385
4912.70 1445
4913.37 1414
4914.03 1424
4914.69 1403
4915.35 1307
4916.01 1274
4916.67 1300
4917.33 1314
4918.00 1275
4918.66 1275
4919.32 1330
4919.98 1308
4920.64 1234
4921.31 1251
4921.97 1271
4922.63 1262
4923.29 1247
4923.95 1227
4924.62 1216
4925.28 1226
4925.94 1199
4926.60 1258
4927.26 1257
4927.93 1222
4928.59 1201
4929.25 1230
4929.91 1209
4930.58 1181
4931.24 1213
4931.90 1208
4932.56 1200
4933.23 1236
4933.89 1136
4934.55 1138
4935.22 1181
4935.88 1176
4936.54 1178
4937.20 1166
4937.87 1161
4938.53 1198
4939.19 1162
4939.86 1200
4940.52 1157
4941.18 1151
4941.85 1226
4942.51 1176
4943.17 1134
4943.84 1106
4944.50 1120
4945.16 1102
4945.83 1126
4946.49 1197
4947.15 1166
4947.82 1152
4948.48 1148
4949.15 1041
4949.81 1119
4950.47 1121
4951.14 1166
4951.80 1122
4952.47 1087
4953.13 1117
4953.79 1149
4954.46 1146
4955.12 1180
4955.79 1163
4956.45 1176
4957.11 1227
4957.78 1238
4958.44 1277
4959.11 1256
4959.77 1410
4960.44 1522
4961.10 1540
4961.77 1691
4962.43 1807
4963.10 1927
4963.76 1927
4964.42 1882
4965.09 1802
4965.75 1712
4966.42 1610
4967.08 1515
4967.75 1388
4968.41 1286
4969.08 1273
4969.74 1285
4970.41 1287
4971.08 1258
4971.74 1222
4972.41 1176
4973.07 1266
4973.74 1204
4974.40 1291
4975.07 1434
4975.73 1405
4976.40 1411
4977.06 1385
4977.73 1399
4978.40 1416
4979.06 1300
4979.73 1306
4980.39 1273
4981.06 1226
4981.73 1138
4982.39 1186
4983.06 1179
4983.72 1153
4984.39 1127
4985.06 1155
4985.72 1152
4986.39 1151
4987.05 1155
4987.72 1188
4988.39 1137
4989.05 1133
4989.72 1128
4990.39 1141
4991.05 1162
4991.72 1115
4992.39 1076
4993.05 1095
4993.72 1061
4994.39 1062
4995.05 1032
4995.72 1051
4996.39 1056
4997.05 1069
4997.72 1075
4998.39 1031
4999.06 976
4999.72 1001
5000.39 1043
5001.06 968
5001.73 938
5002.39 977
5003.06 979
5003.73 926
5004.39 961
5005.06 952
5005.73 948
5006.40 961
5007.07 891
5007.73 918
5008.40 977
5009.07 968
5009.74 958
5010.40 936
5011.07 974
5011.74 967
5012.41 919
5013.08 984
5013.74 949
5014.41 998
5015.08 894
5015.75 950
5016.42 1032
5017.09 1001
5017.75 912
5018.42 894
5019.09 946
5019.76 1044
5020.43 1008
5021.10 1039
5021.76 1068
5022.43 1110
5023.10 1063
5023.77 1105
5024.44 1087
5025.11 1081
5025.78 1095
5026.45 1002
5027.12 1012
5027.78 965
5028.45 938
5029.12 939
5029.79 926
5030.46 871
5031.13 904
5031.80 881
5032.47 893
5033.14 908
5033.81 877
5034.48 885
5035.15 926
5035.82 920
5036.49 895
5037.16 913
5037.83 958
5038.50 897
5039.16 889
5039.83 905
5040.50 906
5041.17 926
5041.84 924
5042.51 989
5043.18 990
5043.85 965
5044.52 985
5045.20 999
5045.87 977
5046.54 972
5047.21 998
5047.88 916
5048.55 931
5049.22 1000
5049.89 964
5050.56 925
5051.23 920
5051.90 961
5052.57 941
5053.24 932
5053.91 902
5054.58 924
5055.25 983
5055.92 927
5056.60 909
5057.27 918
5057.94 909
5058.61 910
5059.28 931
5059.95 897
5060.62 913
5061.29 957
5061.96 984
5062.64 953
5063.31 1018
5063.98 1005
5064.65 942
5065.32 993
5065.99 1022
5066.66 950
5067.34 1014
5068.01 1003
5068.68 976
5069.35 912
5070.02 964
5070.70 961
5071.37 962
5072.04 965
5072.71 979
5073.38 974
5074.06 986
5074.73 1065
5075.40 1047
5076.07 991
5076.74 1071
5077.42 1188
5078.09 1145
5078.76 1170
5079.43 1182
5080.11 1267
5080.78 1238
5081.45 1157
5082.12 1126
5082.80 1116
5083.47 1192
5084.14 1198
5084.82 1183
5085.49 1147
5086.16 1120
5086.83 1069
5087.51 1116
5088.18 1199
5088.85 1208
5089.53 1266
5090.20 1210
5090.87 1260
5091.55 1234
5092.22 1165
5092.89 1183
5093.57 1180
5094.24 1073
5094.91 1027
5095.59 1099
5096.26 1134
5096.93 1096
5097.61 1113
5098.28 1045
5098.96 1022
5099.63 1021
5100.30 1052
5100.98 1054
5101.65 1089
5102.32 1129
5103.00 1078
5103.67 1130
5104.35 1185
5105.02 1143
5105.70 1122
5106.37 1160
5107.04 1083
5107.72 1082
5108.39 997
5109.07 1028
5109.74 1082
5110.42 1051
5111.09 1115
5111.77 1053
5112.44 1059
5113.11 1091
5113.79 1085
5114.46 1161
5115.14 1079
5115.81 1101
5116.49 1172
5117.16 1354
5117.84 1391
5118.51 1513
5119.19 1676
5119.86 1673
5120.54 1641
5121.21 1590
5121.89 1572
5122.57 1516
5123.24 1492
5123.92 1471
5124.59 1421
5125.27 1337
5125.94 1199
5126.62 1206
5127.29 1204
5127.97 1242
5128.64 1219
5129.32 1161
5130.00 1156
5130.67 1188
5131.35 1206
5132.02 1242
5132.70 1252
5133.38 1356
5134.05 1365
5134.73 1242
5135.40 1180
5136.08 1189
5136.76 1204
5137.43 1170
5138.11 1170
5138.79 1134
5139.46 1132
5140.14 1134
5140.82 1130
5141.49 1089
5142.17 1067
5142.85 1023
5143.52 1084
5144.20 1055
5144.88 1016
5145.55 940
5146.23 987
5146.91 1024
5147.58 1052
5148.26 1016
5148.94 984
5149.61 965
5150.29 1036
5150.97 1024
5151.65 953
5152.32 951
5153.00 946
5153.68 949
5154.36 954
5155.03 1020
5155.71 947
5156.39 987
5157.07 1043
5157.74 1032
5158.42 1060
5159.10 1113
5159.78 1102
5160.45 1052
5161.13 990
5161.81 943
5162.49 930
5163.17 1007
5163.84 999
5164.52 1102
5165.20 1068
5165.88 1005
5166.56 1019
5167.24 1072
5167.91 972
5168.59 1002
5169.27 971
5169.95 920
5170.63 903
5171.31 909
5171.98 962
5172.66 969
5173.34 910
5174.02 925
5174.70 970
5175.38 939
5176.06 897
5176.74 922
5177.41 916
5178.09 931
5178.77 952
5179.45 994
5180.13 966
5180.81 1018
5181.49 944
5182.17 966
5182.85 1002
5183.53 946
5184.21 966
5184.89 935
5185.57 927
5186.24 876
5186.92 900
5187.60 957
5188.28 935
5188.96 912
5189.64 927
5190.32 948
5191.00 904
5191.68 885
5192.36 880
5193.04 908
5193.72 893
5194.40 898
5195.08 898
5195.76 900
5196.44 881
5197.12 933
5197.80 940
5198.48 952
5199.16 875
5199.84 932
5200.52 923
5201.21 929
5201.89 964
5202.57 961
5203.25 915
5203.93 933
5204.61 999
5205.29 1029
5205.97 1014
5206.65 953
5207.33 1082
5208.01 1031
5208.69 1079
5209.37 1118
5210.06 1125
5210.74 1135
5211.42 1160
5212.10 1197
5212.78 1177
5213.46 1171
5214.14 1240
5214.82 1313
5215.51 1326
5216.19 1238
5216.87 1196
5217.55 1137
5218.23 1176
5218.91 1119
5219.60 1149
5220.28 1190
5220.96 1227
5221.64 1288
5222.32 1332
5223.00 1387
5223.69 1286
5224.37 1321
5225.05 1264
5225.73 1212
5226.41 1183
5227.10 1086
5227.78 1047
5228.46 1069
5229.14 1080
5229.83 1034
5230.51 1077
5231.19 1076
5231.87 1027
5232.56 1046
5233.24 1103
5233.92 1082
5234.60 1081
5235.29 1066
5235.97 1086
5236.65 1079
5237.34 1069
5238.02 1084
5238.70 1061
5239.38 1141
5240.07 1142
5240.75 1090
5241.43 1065
5242.12 1093
5242.80 1140
5243.48 1107
5244.17 1046
5244.85 1022
5245.53 1107
5246.22 1001
5246.90 1063
5247.58 1069
5248.27 1043
5248.95 1047
5249.63 1079
5250.32 1050
5251.00 1194
5251.69 1225
5252.37 1280
5253.05 1220
5253.74 1211
5254.42 1207
5255.11 1147
5255.79 1170
5256.47 1107
5257.16 1017
5257.84 1088
5258.53 1075
5259.21 1148
5259.89 1162
5260.58 1129
5261.26 1267
5261.95 1241
5262.63 1243
5263.32 1260
5264.00 1191
5264.69 1137
5265.37 1127
5266.06 1184
5266.74 1173
5267.43 1161
5268.11 1140
5268.79 1149
5269.48 1180
5270.16 1155
5270.85 1145
5271.53 1142
5272.22 1044
5272.91 1136
5273.59 1034
5274.28 1035
5274.96 1061
5275.65 1078
5276.33 1089
5277.02 1124
5277.70 1130
5278.39 1108
5279.07 1111
5279.76 1205
5280.45 1207
5281.13 1258
5281.82 1224
5282.50 1194
5283.19 1162
5283.87 1158
5284.56 1132
5285.25 1073
5285.93 1078
5286.62 1127
5287.30 1036
5287.99 1019
5288.68 1067
5289.36 1100
5290.05 1094
5290.74 1090
5291.42 1092
5292.11 1062
5292.79 1063
5293.48 1084
5294.17 1091
5294.85 1112
5295.54 1072
5296.23 1125
5296.91 1123
5297.60 1302
5298.29 1278
5298.98 1299
5299.66 1270
5300.35 1249
5301.04 1279
5301.72 1361
5302.41 1426
5303.10 1466
5303.78 1505
5304.47 1606
5305.16 1737
5305.85 1811
5306.53 1714
5307.22 1650
5307.91 1760
5308.60 1651
5309.28 1599
5309.97 1617
5310.66 1816
5311.35 1970
5312.03 2101
5312.72 2158
5313.41 2184
5314.10 2094
5314.79 2106
5315.47 2003
5316.16 1966
5316.85 1912
5317.54 1830
5318.23 1730
5318.91 1589
5319.60 1593
5320.29 1695
5320.98 1706
5321.67 1608
5322.36 1496
5323.04 1442
5323.73 1422
5324.42 1391
5325.11 1336
5325.80 1289
5326.49 1291
5327.18 1312
5327.86 1244
5328.55 1208
5329.24 1190
5329.93 1236
5330.62 1124
5331.31 1198
5332.00 1224
5332.69 1186
5333.38 1200
5334.06 1166
5334.75 1149
5335.44 1223
5336.13 1185
5336.82 1193
5337.51 1165
5338.20 1127
5338.89 1195
5339.58 1146
5340.27 1153
5340.96 1192
5341.65 1189
5342.34 1160
5343.03 1239
5343.72 1224
5344.41 1258
5345.10 1301
5345.79 1301
5346.48 1350
5347.17 1379
5347.86 1557
5348.55 1685
5349.24 1877
5349.93 2123
5350.62 2330
5351.31 2221
5352.00 2264
5352.69 2134
5353.38 2039
5354.07 1865
5354.76 1716
5355.45 1532
5356.14 1434
5356.83 1309
5357.52 1235
5358.21 1236
5358.90 1220
5359.59 1182
5360.29 1175
5360.98 1172
5361.67 1154
5362.36 1132
5363.05 1093
5363.74 1087
5364.43 1059
5365.12 1040
5365.81 1038
5366.50 1038
5367.20 971
5367.89 944
5368.58 977
5369.27 951
5369.96 959
5370.65 1039
5371.34 969
5372.04 1041
5372.73 990
5373.42 1043
5374.11 999
5374.80 1001
5375.49 1029
5376.19 988
5376.88 1012
5377.57 1022
5378.26 975
5378.95 1024
5379.65 1043
5380.34 1014
5381.03 1055
5381.72 1077
5382.42 1048
5383.11 964
5383.80 945
5384.49 1072
5385.19 1079
5385.88 1007
5386.57 1106
5387.26 1128
5387.96 1095
5388.65 1144
5389.34 1153
5390.03 1151
5390.73 1233
5391.42 1200
5392.11 1161
5392.80 1127
5393.50 1158
5394.19 1119
5394.88 1095
5395.58 1165
5396.27 1070
5396.96 1139
5397.66 1133
5398.35 1023
5399.04 971
5399.74 983
5400.43 1031
5401.12 1011
5401.82 1040
5402.51 1043
5403.20 991
5403.90 998
5404.59 1005
5405.29 1042
5405.98 1001
5406.67 1036
5407.37 1003
5408.06 1022
5408.75 1086
5409.45 996
5410.14 1021
5410.84 990
5411.53 984
5412.23 999
5412.92 1033
5413.61 1012
5414.31 1022
5415.00 1000
5415.70 1022
5416.39 1045
5417.09 1065
5417.78 1081
5418.47 1062
5419.17 1043
5419.86 1090
5420.56 1158
5421.25 1143
5421.95 1093
5422.64 1205
5423.34 1095
5424.03 1085
5424.73 1115
5425.42 1078
5426.12 1069
5426.81 1132
5427.51 1094
5428.20 1112
5428.90 1162
5429.59 1057
5430.29 1068
5430.99 1087
5431.68 1132
5432.38 1161
5433.07 1104
5433.77 1126
5434.46 1148
5435.16 1132
5435.85 1166
5436.55 1215
5437.25 1182
5437.94 1183
5438.64 1216
5439.33 1190
5440.03 1190
5440.73 1194
5441.42 1184
5442.12 1142
5442.81 1190
5443.51 1204
5444.21 1230
5444.90 1259
5445.60 1310
5446.29 1388
5446.99 1444
5447.69 1524
5448.38 1550
5449.08 1529
5449.78 1479
5450.47 1411
5451.17 1374
5451.87 1371
5452.56 1405
5453.26 1310
5453.96 1348
5454.65 1258
5455.35 1208
5456.05 1273
5456.75 1246
5457.44 1328
5458.14 1327
5458.84 1302
5459.53 1374
5460.23 1283
5460.93 1349
5461.63 1320
5462.32 1350
5463.02 1350
5463.72 1371
5464.42 1455
5465.11 1416
5465.81 1372
5466.51 1332
5467.21 1342
5467.90 1410
5468.60 1315
5469.30 1361
5470.00 1380
5470.70 1460
5471.39 1484
5472.09 1489
5472.79 1499
5473.49 1529
5474.19 1577
5474.88 1643
5475.58 1641
5476.28 1638
5476.98 1843
5477.68 1980
5478.38 2239
5479.07 2552
5479.77 2825
5480.47 3079
5481.17 3145
5481.87 2960
5482.57 2844
5483.27 2656
5483.96 2360
5484.66 2255
5485.36 2107
5486.06 1947
5486.76 1919
5487.46 1903
5488.16 1814
5488.86 1791
5489.56 1851
5490.26 1887
5490.96 1908
5491.65 2133
5492.35 2151
5493.05 2140
5493.75 2131
5494.45 2106
5495.15 2168
5495.85 2150
5496.55 2151
5497.25 2317
5497.95 2502
5498.65 2984
5499.35 3711
5500.05 4353
5500.75 4830
5501.45 5181
5502.15 5013
5502.85 4615
5503.55 3861
5504.25 3405
5504.95 2969
5505.65 2607
5506.35 2257
5507.05 2063
5507.75 2025
5508.45 1961
5509.15 1819
5509.85 1793
5510.55 1706
5511.25 1761
5511.95 1759
5512.65 1773
5513.35 1788
5514.05 1811
5514.76 1761
5515.46 1757
5516.16 1752
5516.86 1704
5517.56 1708
5518.26 1713
5518.96 1769
5519.66 1850
5520.36 1780
5521.06 1740
5521.77 1750
5522.47 1692
5523.17 1533
5523.87 1526
5524.57 1477
5525.27 1410
5525.97 1432
5526.67 1394
5527.38 1381
5528.08 1373
5528.78 1336
5529.48 1350
5530.18 1458
5530.88 1380
5531.59 1379
5532.29 1346
5532.99 1330
5533.69 1221
5534.39 1313
5535.10 1307
5535.80 1384
5536.50 1311
5537.20 1326
5537.90 1320
5538.61 1350
5539.31 1336
5540.01 1352
5540.71 1329
5541.42 1321
5542.12 1292
5542.82 1297
5543.52 1243
5544.23 1198
5544.93 1259
5545.63 1264
5546.33 1275
5547.04 1236
5547.74 1234
5548.44 1243
5549.15 1259
5549.85 1296
5550.55 1214
5551.26 1192
5551.96 1218
5552.66 1238
5553.36 1236
5554.07 1194
5554.77 1181
5555.47 1139
5556.18 1143
5556.88 1158
5557.58 1281
5558.29 1207
5558.99 1162
5559.70 1186
5560.40 1199
5561.10 1228
5561.81 1299
5562.51 1376
5563.21 1389
5563.92 1357
5564.62 1384
5565.33 1334
5566.03 1338
5566.73 1255
5567.44 1253
5568.14 1220
5568.85 1202
5569.55 1189
5570.25 1187
5570.96 1198
5571.66 1149
5572.37 1191
5573.07 1228
5573.78 1242
5574.48 1239
5575.19 1212
5575.89 1205
5576.59 1219
5577.30 1265
5578.00 1166
5578.71 1162
5579.41 1167
5580.12 1161
5580.82 1138
5581.53 1186
5582.23 1098
5582.94 1130
5583.64 1068
5584.35 1130
5585.05 1100
5585.76 1106
5586.46 1139
5587.17 1104
5587.88 1140
5588.58 1183
5589.29 1103
5589.99 1057
5590.70 1074
5591.40 1114
5592.11 1022
5592.81 1078
5593.52 1069
5594.23 1063
5594.93 1059
5595.64 1080
5596.34 1041
5597.05 1036
5597.76 1028
5598.46 1025
5599.17 1058
5599.87 1047
5600.58 1097
5601.29 1031
5601.99 1047
5602.70 1058
5603.41 1041
5604.11 1082
5604.82 1090
5605.52 1126
5606.23 1103
5606.94 1058
5607.64 1078
5608.35 1049
5609.06 1023
5609.76 1044
5610.47 1010
5611.18 987
5611.88 1046
5612.59 1083
5613.30 1032
5614.01 1076
5614.71 1076
5615.42 1097
5616.13 1078
5616.83 1064
5617.54 1069
5618.25 1078
5618.96 1078
5619.66 1076
5620.37 1139
5621.08 1097
5621.79 1096
5622.49 1074
5623.20 1087
5623.91 1077
5624.62 1135
5625.32 1096
5626.03 1174
5626.74 1126
5627.45 1193
5628.16 1276
5628.86 1210
5629.57 1247
5630.28 1242
5630.99 1242
5631.70 1266
5632.40 1278
5633.11 1278
5633.82 1329
5634.53 1357
5635.24 1358
5635.95 1427
5636.65 1489
5637.36 1520
5638.07 1498
5638.78 1511
5639.49 1580
5640.20 1602
5640.91 1634
5641.61 1637
5642.32 1553
5643.03 1544
5643.74 1497
5644.45 1456
5645.16 1376
5645.87 1323
5646.58 1234
5647.29 1213
5648.00 1272
5648.70 1233
5649.41 1290
5650.12 1254
5650.83 1278
5651.54 1279
5652.25 1272
5652.96 1266
5653.67 1317
5654.38 1250
5655.09 1301
5655.80 1293
5656.51 1336
5657.22 1347
5657.93 1334
5658.64 1360
5659.35 1385
5660.06 1478
5660.77 1433
5661.48 1476
5662.19 1391
5662.90 1354
5663.61 1405
5664.32 1446
5665.03 1411
5665.74 1314
5666.45 1230
5667.16 1371
5667.87 1249
5668.58 1259
5669.29 1376
5670.00 1382
5670.71 1496
5671.42 1646
5672.13 1527
5672.84 1510
5673.56 1460
5674.27 1396
5674.98 1330
5675.69 1251
5676.40 1283
5677.11 1220
5677.82 1295
5678.53 1248
5679.24 1328
5679.95 1291
5680.67 1275
5681.38 1295
5682.09 1304
5682.80 1342
5683.51 1250
5684.22 1240
5684.93 1246
5685.65 1214
5686.36 1226
5687.07 1188
5687.78 1189
5688.49 1244
5689.20 1163
5689.92 1164
5690.63 1215
5691.34 1246
5692.05 1192
5692.76 1114
5693.47 1173
5694.19 1158
5694.90 1127
5695.61 1121
5696.32 1124
5697.04 1082
5697.75 1132
5698.46 1103
5699.17 1058
5699.89 1062
5700.60 1099
5701.31 1076
5702.02 1119
5702.74 1150
5703.45 1090
5704.16 1165
5704.87 1108
5705.59 1120
5706.30 1099
5707.01 1102
5707.72 1128
5708.44 1140
5709.15 1130
5709.86 1104
5710.58 1073
5711.29 1056
5712.00 1032
5712.72 1109
5713.43 1113
5714.14 1054
5714.86 1030
5715.57 1058
5716.28 1102
5717.00 1174
5717.71 1175
5718.42 1142
5719.14 1099
5719.85 1113
5720.56 1095
5721.28 1109
5721.99 1144
5722.71 1134
5723.42 1208
5724.13 1209
5724.85 1294
5725.56 1354
5726.28 1384
5726.99 1381
5727.70 1490
5728.42 1542
5729.13 1504
5729.85 1458
5730.56 1384
5731.28 1402
5731.99 1304
5732.70 1269
5733.42 1252
5734.13 1219
5734.85 1189
5735.56 1246
5736.28 1166
5736.99 1281
5737.71 1223
5738.42 1180
5739.14 1227
5739.85 1189
5740.57 1204
5741.28 1204
5742.00 1287
5742.71 1305
5743.43 1252
5744.14 1242
5744.86 1278
5745.57 1264
5746.29 1313
5747.00 1253
5747.72 1262
5748.43 1351
5749.15 1390
5749.87 1428
5750.58 1436
5751.30 1482
5752.01 1563
5752.73 1598
5753.44 1674
5754.16 1727
5754.88 1822
5755.59 1820
5756.31 1802
5757.02 1854
5757.74 1773
5758.46 1761
5759.17 1746
5759.89 1777
5760.60 1801
5761.32 1859
5762.04 1899
5762.75 1950
5763.47 1981
5764.19 2042
5764.90 2008
5765.62 2035
5766.34 2167
5767.05 2363
5767.77 2788
5768.49 3408
5769.20 4298
5769.92 5221
5770.64 5945
5771.35 6047
5772.07 5669
5772.79 4964
5773.50 4203
5774.22 3627
5774.94 2961
5775.65 2613
5776.37 2417
5777.09 2255
5777.81 2236
5778.52 2195
5779.24 2289
5779.96 2270
5780.68 2227
5781.39 2197
5782.11 2186
5782.83 2315
5783.55 2352
5784.26 2352
5784.98 2400
5785.70 2362
5786.42 2332
5787.14 2369
5787.85 2288
5788.57 2149
5789.29 2157
5790.01 2167
5790.73 2198
5791.44 2068
5792.16 2002
5792.88 1971
5793.60 1933
5794.32 1933
5795.03 1784
5795.75 1840
5796.47 1891
5797.19 1865
5797.91 1958
5798.63 2179
5799.35 2475
5800.06 2696
5800.78 2929
5801.50 2956
5802.22 2757
5802.94 2625
5803.66 2382
5804.38 2144
5805.10 1888
5805.82 1839
5806.53 1776
5807.25 1751
5807.97 1778
5808.69 1797
5809.41 1854
5810.13 1862
5810.85 1856
5811.57 1829
5812.29 1792
5813.01 1692
5813.73 1650
5814.45 1639
5815.17 1600
5815.89 1544
5816.61 1577
5817.33 1598
5818.05 1498
5818.77 1552
5819.49 1580
5820.20 1542
5820.92 1533
5821.64 1548
5822.36 1523
5823.09 1476
5823.81 1419
5824.53 1398
5825.25 1475
5825.97 1436
5826.69 1368
5827.41 1351
5828.13 1425
5828.85 1378
5829.57 1322
5830.29 1335
5831.01 1342
5831.73 1311
5832.45 1323
5833.17 1319
5833.89 1292
5834.61 1244
5835.33 1315
5836.05 1246
5836.78 1261
5837.50 1264
5838.22 1377
5838.94 1224
5839.66 1221
5840.38 1218
5841.10 1255
5841.82 1311
5842.54 1240
5843.27 1274
5843.99 1280
5844.71 1261
5845.43 1256
5846.15 1245
5846.87 1242
5847.59 1305
5848.32 1247
5849.04 1228
5849.76 1239
5850.48 1269
5851.20 1263
5851.93 1218
5852.65 1191
5853.37 1225
5854.09 1214
5854.81 1241
5855.54 1236
5856.26 1218
5856.98 1191
5857.70 1174
5858.42 1262
5859.15 1193
5859.87 1167
5860.59 1135
5861.31 1157
5862.04 1181
5862.76 1169
5863.48 1098
5864.20 1148
5864.93 1184
5865.65 1128
5866.37 1187
5867.10 1214
5867.82 1170
5868.54 1169
5869.26 1199
5869.99 1199
5870.71 1141
5871.43 1157
5872.16 1176
5872.88 1177
5873.60 1183
5874.33 1103
5875.05 1105
5875.77 1166
5876.50 1161
5877.22 1185
5877.94 1191
5878.67 1188
5879.39 1174
5880.11 1212
5880.84 1160
5881.56 1143
5882.28 1156
5883.01 1178
5883.73 1222
5884.46 1211
5885.18 1228
5885.90 1192
5886.63 1234
5887.35 1238
5888.08 1286
5888.80 1213
5889.52 1229
5890.25 1153
5890.97 1201
5891.70 1205
5892.42 1242
5893.15 1182
5893.87 1252
5894.59 1199
5895.32 1210
5896.04 1202
5896.77 1201
5897.49 1213
5898.22 1203
5898.94 1195
5899.67 1148
5900.39 1148
5901.12 1131
5901.84 1183
5902.57 1232
5903.29 1224
5904.02 1231
5904.74 1182
5905.47 1168
5906.19 1211
5906.92 1234
5907.64 1167
5908.37 1219
5909.09 1279
5909.82 1245
5910.55 1225
5911.27 1244
5912.00 1258
5912.72 1248
5913.45 1334
5914.17 1277
5914.90 1290
5915.63 1349
5916.35 1264
5917.08 1260
5917.80 1300
5918.53 1324
5919.25 1358
5919.98 1335
5920.71 1305
5921.43 1328
5922.16 1382
5922.89 1421
5923.61 1494
5924.34 1444
5925.06 1460
5925.79 1450
5926.52 1490
5927.24 1471
5927.97 1481
5928.70 1451
5929.42 1490
5930.15 1549
5930.88 1557
5931.60 1551
5932.33 1575
5933.06 1619
5933.78 1613
5934.51 1615
5935.24 1633
5935.97 1750
5936.69 1766
5937.42 1800
5938.15 1809
5938.87 1739
5939.60 1765
5940.33 1822
5941.06 1902
5941.78 1919
5942.51 1902
5943.24 2007
5943.97 2032
5944.69 2089
5945.42 2107
5946.15 2207
5946.88 2346
5947.60 2242
5948.33 2365
5949.06 2417
5949.79 2546
5950.52 2913
5951.24 3216
5951.97 3698
5952.70 3932
5953.43 4084
5954.16 4011
5954.88 3795
5955.61 3668
5956.34 3458
5957.07 3140
5957.80 3094
5958.53 2957
5959.25 2796
5959.98 2885
5960.71 2903
5961.44 2791
5962.17 2781
5962.90 2743
5963.63 2963
5964.36 3216
5965.08 3511
5965.81 3876
5966.54 4355
5967.27 4713
5968.00 4729
5968.73 4513
5969.46 4376
5970.19 4039
5970.92 3876
5971.65 3676
5972.37 3594
5973.10 3494
5973.83 3380
5974.56 3267
5975.29 3209
5976.02 3079
5976.75 3085
5977.48 3144
5978.21 3208
5978.94 3335
5979.67 3391
5980.40 3589
5981.13 3662
5981.86 3632
5982.59 3592
5983.32 3604
5984.05 3711
5984.78 3754
5985.51 3719
5986.24 3573
5986.97 3565
5987.70 3561
5988.43 3607
5989.16 3590
5989.89 3702
5990.62 3705
5991.35 3741
5992.08 3701
5992.81 3826
5993.54 3794
5994.27 3875
5995.00 3898
5995.74 3965
5996.47 4008
5997.20 3963
5997.93 4005
5998.66 3995
5999.39 3953
6000.12 3991
6000.85 3981
6001.58 3838
6002.31 3893
6003.04 3779
6003.78 3657
6004.51 3653
6005.24 3739
6005.97 3798
6006.70 3812
6007.43 4088
6008.16 4298
6008.90 4811
6009.63 5602
6010.36 6737
6011.09 8021
6011.82 9355
6012.55 10909
6013.29 11959
6014.02 12765
6014.75 12947
6015.48 12446
6016.21 11614
6016.95 10730
6017.68 9681
6018.41 8359
6019.14 7275
6019.87 6364
6020.61 5549
6021.34 4870
6022.07 4410
6022.80 4160
6023.54 3933
6024.27 3653
6025.00 3538
6025.73 3518
6026.47 3484
6027.20 3581
6027.93 3592
6028.66 3673
6029.40 3914
6030.13 4006
6030.86 3965
6031.59 3759
6032.33 3648
6033.06 3358
6033.79 3176
6034.53 3015
6035.26 2835
6035.99 2811
6036.73 2849
6037.46 2912
6038.19 2998
6038.93 3116
6039.66 2985
6040.39 2954
6041.13 2964
6041.86 2937
6042.59 3004
6043.33 2967
6044.06 3000
6044.79 3093
6045.53 3027
6046.26 2979
6047.00 3097
6047.73 3140
6048.46 3186
6049.20 3204
6049.93 3467
6050.67 3678
6051.40 3868
6052.13 4064
6052.87 4285
6053.60 4354
6054.34 4283
6055.07 4018
6055.81 3724
6056.54 3612
6057.27 3380
6058.01 3201
6058.74 3082
6059.48 3027
6060.21 2968
6060.95 3007
6061.68 2928
6062.42 2890
6063.15 2849
6063.89 2749
6064.62 2723
6065.36 2689
6066.09 2613
6066.83 2619
6067.56 2639
6068.30 2600
6069.03 2612
6069.77 2528
6070.50 2553
6071.24 2487
6071.97 2504
6072.71 2358
6073.44 2396
6074.18 2424
6074.91 2348
6075.65 2278
6076.39 2300
6077.12 2240
6077.86 2299
6078.59 2190
6079.33 2236
6080.06 2274
6080.80 2202
6081.54 2157
6082.27 2096
6083.01 2111
6083.74 2059
6084.48 2078
6085.22 2062
6085.95 1971
6086.69 2065
6087.42 2120
6088.16 2099
6088.90 2174
6089.63 2168
6090.37 2211
6091.11 2155
6091.84 2132
6092.58 2155
6093.32 2120
6094.05 2132
6094.79 2011
6095.53 1978
6096.26 1998
6097.00 1901
6097.74 1940
6098.47 1867
6099.21 1913
6099.95 1924
6100.69 1856
6101.42 1894
6102.16 1935
6102.90 1918
6103.63 1856
6104.37 1856
6105.11 1906
6105.85 1880
6106.58 1868
6107.32 1852
6108.06 1834
6108.80 1810
6109.53 1844
6110.27 1854
6111.01 1890
6111.75 1892
6112.49 1802
6113.22 1889
6113.96 1984
6114.70 1983
6115.44 1971
6116.17 2006
6116.91 2034
6117.65 1999
6118.39 1974
6119.13 2040
6119.87 2011
6120.60 1932
6121.34 1955
6122.08 1974
6122.82 1993
6123.56 2003
6124.30 1968
6125.03 2000
6125.77 2030
6126.51 2090
6127.25 2096
6127.99 1992
6128.73 1917
6129.47 1959
6130.21 1963
6130.94 1972
6131.68 1928
6132.42 1945
6133.16 1944
6133.90 1936
6134.64 1936
6135.38 2021
6136.12 2066
6136.86 2081
6137.60 2181
6138.34 2068
6139.08 2211
6139.81 2340
6140.55 2331
6141.29 2332
6142.03 2280
6142.77 2231
6143.51 2277
6144.25 2301
6144.99 2163
6145.73 2178
6146.47 2219
6147.21 2210
6147.95 2225
6148.69 2237
6149.43 2139
6150.17 2203
6150.91 2219
6151.65 2262
6152.39 2290
6153.13 2287
6153.87 2301
6154.61 2396
6155.35 2385
6156.09 2344
6156.83 2360
6157.58 2372
6158.32 2437
6159.06 2471
6159.80 2506
6160.54 2487
6161.28 2527
6162.02 2543
6162.76 2596
6163.50 2835
6164.24 2998
6164.98 3067
6165.72 3190
6166.46 3356
6167.21 3385
6167.95 3355
6168.69 3309
6169.43 3334
6170.17 3245
6170.91 3223
6171.65 3093
6172.39 3067
6173.14 3089
6173.88 2987
6174.62 2977
6175.36 2960
6176.10 3017
6176.84 3103
6177.59 3171
6178.33 3381
6179.07 3653
6179.81 4097
6180.55 4691
6181.30 5506
6182.04 6041
6182.78 6572
6183.52 6772
6184.26 6694
6185.01 6552
6185.75 6082
6186.49 5706
6187.23 5281
6187.97 4713
6188.72 4463
6189.46 4057
6190.20 3963
6190.94 3924
6191.69 3783
6192.43 3742
6193.17 3694
6193.92 3665
6194.66 3646
6195.40 3612
6196.14 3563
6196.89 3560
6197.63 3549
6198.37 3465
6199.12 3417
6199.86 3461
6200.60 3439
6201.34 3548
6202.09 3592
6202.83 3792
6203.57 4107
6204.32 4480
6205.06 5333
6205.80 6571
6206.55 8441
6207.29 10591
6208.03 12564
6208.78 14195
6209.52 15274
6210.27 15189
6211.01 14560
6211.75 13092
6212.50 11583
6213.24 10140
6213.98 8422
6214.73 6955
6215.47 5914
6216.22 5051
6216.96 4502
6217.71 3919
6218.45 3613
6219.19 3478
6219.94 3363
6220.68 3252
6221.43 3148
6222.17 3081
6222.92 3019
6223.66 3001
6224.40 2854
6225.15 2881
6225.89 2776
6226.64 2605
6227.38 2500
6228.13 2398
6228.87 2289
6229.62 2255
6230.36 2270
6231.11 2178
6231.85 2175
6232.60 2186
6233.34 2234
6234.09 2274
6234.83 2246
6235.58 2252
6236.32 2398
6237.07 2576
6237.81 2617
6238.56 2956
6239.30 3341
6240.05 3569
6240.80 3670
6241.54 3507
6242.29 3420
6243.03 3259
6243.78 3068
6244.52 3077
6245.27 3066
6246.02 3109
6246.76 3237
6247.51 3223
6248.25 3159
6249.00 3089
6249.75 3007
6250.49 2928
6251.24 2908
6251.98 2789
6252.73 2629
6253.48 2568
6254.22 2688
6254.97 2565
6255.72 2476
6256.46 2426
6257.21 2434
6257.95 2477
6258.70 2519
6259.45 2405
6260.19 2334
6260.94 2379
6261.69 2382
6262.43 2316
6263.18 2362
6263.93 2372
6264.68 2226
6265.42 2273
6266.17 2286
6266.92 2219
6267.66 2269
6268.41 2256
6269.16 2239
6269.91 2262
6270.65 2245
6271.40 2316
6272.15 2309
6272.89 2213
6273.64 2195
6274.39 2229
6275.14 2340
6275.88 2448
6276.63 2515
6277.38 2535
6278.13 2540
6278.88 2544
6279.62 2547
6280.37 2474
6281.12 2483
6281.87 2304
6282.62 2220
6283.36 2217
6284.11 2163
6284.86 2042
6285.61 1992
6286.36 1948
6287.10 1944
6287.85 1955
6288.60 1995
6289.35 1908
6290.10 1896
6290.85 1957
6291.59 1950
6292.34 1876
6293.09 1818
6293.84 1881
6294.59 2032
6295.34 1999
6296.09 1969
6296.84 2000
6297.58 2031
6298.33 1964
6299.08 1931
6299.83 1865
6300.58 1900
6301.33 1901
6302.08 1873
6302.83 1824
6303.58 1838
6304.33 1850
6305.08 1799
6305.83 1789
6306.58 1839
6307.32 1816
6308.07 1858
6308.82 1872
6309.57 1918
6310.32 1965
6311.07 2013
6311.82 1986
6312.57 2037
6313.32 2035
6314.07 1995
6314.82 2146
6315.57 2307
6316.32 2339
6317.07 2310
6317.82 2266
6318.57 2140
6319.32 2051
6320.07 1999
6320.82 1889
6321.57 1826
6322.32 1835
6323.07 1803
6323.82 1731
6324.58 1762
6325.33 1675
6326.08 1774
6326.83 1708
6327.58 1719
6328.33 1752
6329.08 1796
6329.83 1747
6330.58 1787
6331.33 1785
6332.08 1828
6332.83 1707
6333.58 1651
6334.34 1696
6335.09 1689
6335.84 1691
6336.59 1695
6337.34 1691
6338.09 1742
6338.84 1680
6339.59 1732
6340.35 1738
6341.10 1688
6341.85 1645
6342.60 1729
6343.35 1705
6344.10 1692
6344.86 1751
6345.61 1835
6346.36 1863
6347.11 1841
6347.86 1813
6348.62 1809
6349.37 1959
6350.12 1978
6350.87 2087
6351.62 2203
6352.38 2213
6353.13 2233
6353.88 2331
6354.63 2347
6355.38 2302
6356.14 2344
6356.89 2348
6357.64 2202
6358.39 2152
6359.15 2129
6359.90 2113
6360.65 2105
6361.40 2122
6362.16 2079
6362.91 2074
6363.66 2111
6364.42 2198
6365.17 2390
6365.92 2539
6366.67 2868
6367.43 2963
6368.18 3183
6368.93 3252
6369.69 3048
6370.44 2825
6371.19 2671
6371.95 2492
6372.70 2335
6373.45 2317
6374.21 2209
6374.96 2151
6375.71 2214
6376.47 2114
6377.22 2061
6377.98 2003
6378.73 2110
6379.48 2144
6380.24 2084
6380.99 2120
6381.74 2191
6382.50 2178
6383.25 2190
6384.01 2178
6384.76 2040
6385.51 1983
6386.27 1975
6387.02 1990
6387.78 2032
6388.53 1992
6389.29 1948
6390.04 2037
6390.79 2019
6391.55 1958
6392.30 1906
6393.06 1856
6393.81 1896
6394.57 1862
6395.32 1813
6396.08 1735
6396.83 1733
6397.59 1815
6398.34 1747
6399.10 1715
6399.85 1714
6400.61 1684
6401.36 1686
6402.12 1658
6402.87 1661
6403.63 1665
6404.38 1674
6405.14 1645
6405.89 1667
6406.65 1633
6407.40 1714
6408.16 1765
6408.91 1834
6409.67 1834
6410.43 1849
6411.18 1773
6411.94 1760
6412.69 1809
6413.45 1745
6414.20 1839
6414.96 1807
6415.72 1795
6416.47 1908
6417.23 1957
6417.98 2000
6418.74 1947
6419.50 1792
6420.25 1791
6421.01 1692
6421.77 1626
6422.52 1595
6423.28 1589
6424.03 1649
6424.79 1691
6425.55 1638
6426.30 1626
6427.06 1610
6427.82 1537
6428.57 1572
6429.33 1639
6430.09 1551
6430.84 1550
6431.60 1618
6432.36 1720
6433.11 1636
6433.87 1676
6434.63 1640
6435.39 1605
6436.14 1650
6436.90 1635
6437.66 1678
6438.41 1637
6439.17 1663
6439.93 1685
6440.69 1694
6441.44 1751
6442.20 1719
6442.96 1729
6443.72 1730
6444.47 1702
6445.23 1730
6445.99 1770
6446.75 1683
6447.50 1664
6448.26 1672
6449.02 1710
6449.78 1738
6450.54 1782
6451.29 1716
6452.05 1756
6452.81 1811
6453.57 1746
6454.33 1819
6455.08 1834
6455.84 1914
6456.60 1899
6457.36 1960
6458.12 1935
6458.88 1854
6459.64 1929
6460.39 1825
6461.15 1797
6461.91 1832
6462.67 1889
6463.43 1986
6464.19 1969
6464.95 2021
6465.70 2068
6466.46 2096
6467.22 2015
6467.98 1995
6468.74 1933
6469.50 1941
6470.26 1966
6471.02 1966
6471.78 1950
6472.54 1949
6473.30 1899
6474.05 1981
6474.81 1915
6475.57 1972
6476.33 2026
6477.09 2035
6477.85 2103
6478.61 2161
6479.37 2195
6480.13 2244
6480.89 2333
6481.65 2297
6482.41 2226
6483.17 2281
6483.93 2343
6484.69 2331
6485.45 2343
6486.21 2365
6486.97 2395
6487.73 2285
6488.49 2384
6489.25 2502
6490.01 2576
6490.77 2641
6491.53 2618
6492.29 2718
6493.05 2727
6493.81 2826
6494.57 2825
6495.33 2844
6496.10 2852
6496.86 2849
6497.62 2828
6498.38 2855
6499.14 2773
6499.90 2815
6500.66 2807
6501.42 2850
6502.18 2898
6502.94 3136
6503.70 3282
6504.47 3795
6505.23 4629
6505.99 5919
6506.75 7422
6507.51 8706
6508.27 9805
6509.03 10118
6509.79 9975
6510.56 9399
6511.32 8654
6512.08 7677
6512.84 6621
6513.60 5770
6514.36 4995
6515.13 4360
6515.89 4069
6516.65 3798
6517.41 3575
6518.17 3488
6518.94 3502
6519.70 3423
6520.46 3383
6521.22 3421
6521.98 3529
6522.75 3591
6523.51 3725
6524.27 4049
6525.03 4447
6525.79 4976
6526.56 5440
6527.32 5715
6528.08 5746
6528.84 5868
6529.61 5831
6530.37 5496
6531.13 5226
6531.90 5098
6532.66 4919
6533.42 5087
6534.18 5503
6534.95 6175
6535.71 6553
6536.47 6874
6537.24 6936
6538.00 6706
6538.76 6257
6539.53 5669
6540.29 5209
6541.05 4725
6541.82 4172
6542.58 3811
6543.34 3680
6544.11 3494
6544.87 3458
6545.63 3340
6546.40 3297
6547.16 3356
6547.92 3350
6548.69 3145
6549.45 3091
6550.21 3108
6550.98 3060
6551.74 2901
6552.51 2912
6553.27 2951
6554.03 2874
6554.80 2817
6555.56 2857
6556.33 2834
6557.09 2929
6557.85 2971
6558.62 2982
6559.38 2925
6560.15 2993
6560.91 3028
6561.68 3070
6562.44 3129
6563.21 3258
6563.97 3423
6564.74 3445
6565.50 3386
6566.26 3321
6567.03 3239
6567.79 3275
6568.56 3325
6569.32 3250
6570.09 3204
6570.85 3275
6571.62 3226
6572.38 3336
6573.15 3407
6573.91 3437
6574.68 3459
6575.44 3621
6576.21 3654
6576.98 3639
6577.74 3562
6578.51 3600
6579.27 3608
6580.04 3615
6580.80 3785
6581.57 3801
6582.33 3816
6583.10 3973
6583.87 3924
6584.63 3872
6585.40 3814
6586.16 3689
6586.93 3722
6587.70 3689
6588.46 3675
6589.23 3728
6589.99 3704
6590.76 3902
6591.53 4136
6592.29 4442
6593.06 4907
6593.82 5287
6594.59 5546
6595.36 5684
6596.12 5757
6596.89 5633
6597.66 5551
6598.42 5340
6599.19 5095
6599.96 4637
6600.72 4431
6601.49 4148
6602.26 3835
6603.02 3717
6603.79 3525
6604.56 3439
6605.33 3367
6606.09 3302
6606.86 3342
6607.63 3336
6608.39 3236
6609.16 3240
6609.93 3257
6610.70 3288
6611.46 3211
6612.23 3163
6613.00 3084
6613.77 3113
6614.53 3043
6615.30 3004
6616.07 3132
6616.84 3127
6617.60 3099
6618.37 3273
6619.14 3481
6619.91 3715
6620.68 4016
6621.44 4306
6622.21 4673
6622.98 4768
6623.75 4924
6624.52 4891
6625.28 4665
6626.05 4497
6626.82 4192
6627.59 3944
6628.36 3631
6629.13 3505
6629.89 3366
6630.66 3370
6631.43 3442
6632.20 3502
6632.97 3640
6633.74 3779
6634.51 3872
6635.27 3948
6636.04 3985
6636.81 3997
6637.58 3921
6638.35 3947
6639.12 4097
6639.89 4046
6640.66 4149
6641.43 4085
6642.19 4070
6642.96 4101
6643.73 3991
6644.50 3810
6645.27 3602
6646.04 3371
6646.81 3268
6647.58 3164
6648.35 2973
6649.12 2897
6649.89 2833
6650.66 2861
6651.43 2827
6652.20 2777
6652.97 2762
6653.74 2728
6654.51 2708
6655.28 2798
6656.05 2859
6656.82 2898
6657.59 2830
6658.36 2899
6659.13 2851
6659.90 2780
6660.67 2827
6661.44 2779
6662.21 2783
6662.98 2729
6663.75 2727
6664.52 2649
6665.29 2597
6666.06 2618
6666.83 2672
6667.60 2678
6668.37 2830
6669.14 2915
6669.91 3058
6670.68 3093
6671.46 3083
6672.23 3124
6673.00 3139
6673.77 3115
6674.54 3046
6675.31 2958
6676.08 2928
6676.85 2953
6677.62 3082
6678.40 3011
6679.17 2987
6679.94 3019
6680.71 3055
6681.48 3060
6682.25 3177
6683.02 3277
6683.80 3439
6684.57 3561
6685.34 3764
6686.11 3864
6686.88 3818
6687.65 3781
6688.43 3499
6689.20 3287
6689.97 3139
6690.74 2927
6691.51 2792
6692.29 2727
6693.06 2668
6693.83 2596
6694.60 2511
6695.37 2495
6696.15 2443
6696.92 2444
6697.69 2389
6698.46 2416
6699.24 2377
6700.01 2408
6700.78 2462
6701.55 2369
6702.33 2404
6703.10 2409
6703.87 2373
6704.64 2304
6705.42 2245
6706.19 2354
6706.96 2229
6707.74 2228
6708.51 2265
6709.28 2279
6710.06 2113
6710.83 2148
6711.60 2145
6712.37 2179
6713.15 2115
6713.92 2117
6714.69 2133
6715.47 2071
6716.24 2035
6717.01 2052
6717.79 2100
6718.56 2062
6719.34 2085
6720.11 2021
6720.88 2043
6721.66 2051
6722.43 2094
6723.20 2090
6723.98 2113
6724.75 2026
6725.53 2041
6726.30 1945
6727.07 1978
6727.85 1991
6728.62 2029
6729.40 1966
6730.17 2047
6730.95 2017
6731.72 2126
6732.49 2085
6733.27 2124
6734.04 2128
6734.82 2150
6735.59 2181
6736.37 2184
6737.14 2216
6737.92 2227
6738.69 2251
6739.47 2252
6740.24 2295
6741.01 2289
6741.79 2239
6742.56 2237
6743.34 2241
6744.11 2305
6744.89 2358
6745.67 2389
6746.44 2341
6747.22 2437
6747.99 2453
6748.77 2444
6749.54 2538
6750.32 2704
6751.09 2770
6751.87 2969
6752.64 3214
6753.42 3262
6754.19 3225
6754.97 3208
6755.75 3024
6756.52 2951
6757.30 2882
6758.07 2834
6758.85 2820
6759.63 2825
6760.40 2775
6761.18 2681
6761.95 2641
6762.73 2726
6763.51 2661
6764.28 2560
6765.06 2527
6765.83 2570
6766.61 2601
6767.39 2661
6768.16 2614
6768.94 2602
6769.72 2607
6770.49 2487
6771.27 2399
6772.05 2409
6772.82 2318
6773.60 2331
6774.38 2326
6775.15 2320
6775.93 2195
6776.71 2152
6777.48 2234
6778.26 2256
6779.04 2183
6779.82 2209
6780.59 2229
6781.37 2207
6782.15 2158
6782.92 2186
6783.70 2105
6784.48 2114
6785.26 2147
6786.03 2142
6786.81 2112
6787.59 2095
6788.37 2004
6789.14 1982
6789.92 2020
6790.70 1995
6791.48 1942
6792.25 1903
6793.03 1895
6793.81 1857
6794.59 1863
6795.37 1887
6796.14 1857
6796.92 1868
6797.70 1910
6798.48 1971
6799.26 1973
6800.04 2020
6800.81 1955
6801.59 1972
6802.37 1950
6803.15 1965
6803.93 1973
6804.71 2059
6805.48 2136
6806.26 2130
6807.04 2086
6807.82 2039
6808.60 1967
6809.38 2001
6810.16 1967
6810.94 1910
6811.71 1944
6812.49 1919
6813.27 1991
6814.05 1889
6814.83 1847
6815.61 1871
6816.39 1848
6817.17 1950
6817.95 1892
6818.73 1947
6819.51 1911
6820.29 1857
6821.07 1882
6821.84 1834
6822.62 1786
6823.40 1812
6824.18 1831
6824.96 1778
6825.74 1786
6826.52 1783
6827.30 1749
6828.08 1782
6828.86 1776
6829.64 1781
6830.42 1760
6831.20 1750
6831.98 1768
6832.76 1733
6833.54 1744
6834.32 1766
6835.10 1847
6835.88 1911
6836.66 2031
6837.44 2138
6838.22 2216
6839.01 2346
6839.79 2303
6840.57 2348
6841.35 2305
6842.13 2256
6842.91 2191
6843.69 2013
6844.47 2017
6845.25 2074
6846.03 1998
6846.81 2051
6847.59 2162
6848.37 2395
6849.16 2647
6849.94 2859
6850.72 3011
6851.50 3032
6852.28 3072
6853.06 2911
6853.84 2743
6854.62 2604
6855.41 2480
6856.19 2268
6856.97 2169
6857.75 2084
6858.53 2077
6859.31 2056
6860.10 2035
6860.88 2100
6861.66 2048
6862.44 2017
6863.22 1988
6864.00 2020
6864.79 2073
6865.57 2067
6866.35 2049
6867.13 2019
6867.91 2067
6868.70 2090
6869.48 2089
6870.26 2067
6871.04 2102
6871.83 2169
6872.61 2189
6873.39 2174
6874.17 2216
6874.96 2293
6875.74 2323
6876.52 2415
6877.30 2440
6878.09 2590
6878.87 2725
6879.65 3011
6880.43 3340
6881.22 3748
6882.00 4160
6882.78 4212
6883.57 4275
6884.35 4115
6885.13 3833
6885.92 3798
6886.70 3829
6887.48 3967
6888.27 4102
6889.05 4150
6889.83 4108
6890.62 3950
6891.40 3715
6892.18 3533
6892.97 3326
6893.75 3023
6894.53 2896
6895.32 2842
6896.10 2791
6896.88 2632
6897.67 2591
6898.45 2559
6899.24 2554
6900.02 2559
6900.80 2567
6901.59 2534
6902.37 2435
6903.16 2540
6903.94 2483
6904.73 2394
6905.51 2394
6906.29 2350
6907.08 2333
6907.86 2365
6908.65 2287
6909.43 2249
6910.22 2280
6911.00 2272
6911.79 2284
6912.57 2225
6913.35 2077
6914.14 2148
6914.92 2221
6915.71 2178
6916.49 2196
6917.28 2244
6918.06 2217
6918.85 2235
6919.63 2163
6920.42 2221
6921.20 2244
6921.99 2200
6922.78 2188
6923.56 2290
6924.35 2380
6925.13 2369
6925.92 2306
6926.70 2326
6927.49 2335
6928.27 2354
6929.06 2393
6929.84 2451
6930.63 2336
6931.42 2363
6932.20 2333
6932.99 2359
6933.77 2331
6934.56 2289
6935.35 2414
6936.13 2428
6936.92 2406
6937.70 2489
6938.49 2652
6939.28 2798
6940.06 2865
6940.85 3070
6941.63 3242
6942.42 3322
6943.21 3307
6943.99 3356
6944.78 3331
6945.57 3480
6946.35 3620
6947.14 3671
6947.93 3857
6948.71 4038
6949.50 4055
6950.29 4012
6951.07 3878
6951.86 3661
6952.65 3527
6953.44 3404
6954.22 3283
6955.01 3210
6955.80 3182
6956.58 3066
6957.37 2991
6958.16 3081
6958.95 3071
6959.73 3085
6960.52 3104
6961.31 3110
6962.09 3151
6962.88 3155
6963.67 3248
6964.46 3404
6965.25 3547
6966.03 3645
6966.82 3831
6967.61 3938
6968.40 4137
6969.18 4251
6969.97 4279
6970.76 4394
6971.55 4421
6972.34 4338
6973.12 4181
6973.91 4167
6974.70 4202
6975.49 4187
6976.28 4238
6977.07 4333
6977.85 4419
6978.64 4737
6979.43 4975
6980.22 5306
6981.01 6081
6981.80 7370
6982.59 9098
6983.37 11350
6984.16 13746
6984.95 15928
6985.74 17177
6986.53 17487
6987.32 17276
6988.11 16014
6988.90 14456
6989.69 12597
6990.47 10610
6991.26 8759
6992.05 7387
6992.84 6174
6993.63 5402
6994.42 4798
6995.21 4221
6996.00 3868
6996.79 3598
6997.58 3435
6998.37 3344
6999.16 3231
6999.95 3162
7000.74 3142
7001.53 3115
7002.32 3105
7003.11 3042
7003.90 2950
7004.69 2834
7005.48 2716
7006.27 2607
7007.06 2528
7007.85 2494
7008.64 2593
7009.43 2676
7010.22 2643
7011.01 2821
7011.80 3003
7012.59 3109
7013.38 3147
7014.17 3200
7014.96 3105
7015.75 3107
7016.54 3069
7017.33 3018
7018.12 2946
7018.91 2963
7019.70 3073
7020.49 3133
7021.28 3313
7022.07 3412
7022.87 3621
7023.66 3709
7024.45 3803
7025.24 3896
7026.03 3880
7026.82 3789
7027.61 3837
7028.40 3751
7029.19 3682
7029.99 3611
7030.78 3462
7031.57 3229
7032.36 3196
7033.15 3136
7033.94 3093
7034.74 3135
7035.53 3220
7036.32 3244
7037.11 3357
7037.90 3502
7038.69 3508
7039.49 3446
7040.28 3456
7041.07 3509
7041.86 3603
7042.65 3644
7043.45 3638
7044.24 3648
7045.03 3715
7045.82 3620
7046.61 3563
7047.41 3682
7048.20 3924
7048.99 4112
7049.78 4306
7050.58 4573
7051.37 4629
7052.16 4590
7052.95 4393
7053.75 4048
7054.54 3852
7055.33 3678
7056.13 3536
7056.92 3507
7057.71 3490
7058.50 3420
7059.30 3390
7060.09 3421
7060.88 3422
7061.68 3352
7062.47 3210
7063.26 3267
7064.06 3238
7064.85 3165
7065.64 3074
7066.44 3035
7067.23 3009
7068.02 2991
7068.82 3003
7069.61 2898
7070.40 2744
7071.20 2689
7071.99 2708
7072.78 2767
7073.58 2647
7074.37 2602
7075.17 2595
7075.96 2556
7076.75 2519
7077.55 2476
7078.34 2392
7079.14 2346
7079.93 2403
7080.72 2456
7081.52 2523
7082.31 2456
7083.11 2548
7083.90 2557
7084.70 2596
7085.49 2764
7086.28 2978
7087.08 3249
7087.87 3469
7088.67 3441
7089.46 3341
7090.26 3131
7091.05 3026
7091.85 2826
7092.64 2705
7093.44 2545
7094.23 2430
7095.03 2377
7095.82 2241
7096.62 2176
7097.41 2132
7098.21 2104
7099.00 2091
7099.80 2052
7100.59 2022
7101.39 2019
7102.18 2045
7102.98 1908
7103.77 1909
7104.57 1852
7105.37 1893
7106.16 1847
7106.96 1858
7107.75 1849
7108.55 1777
7109.34 1791
7110.14 1741
7110.94 1736
7111.73 1714
7112.53 1734
7113.32 1713
7114.12 1806
7114.92 1750
7115.71 1728
7116.51 1731
7117.30 1801
7118.10 1771
7118.90 1754
7119.69 1801
7120.49 1746
7121.29 1755
7122.08 1782
7122.88 1780
7123.68 1788
7124.47 1815
7125.27 1789
7126.07 1817
7126.86 1803
7127.66 1845
7128.46 1847
7129.25 1862
7130.05 1882
7130.85 1885
7131.64 1891
7132.44 1792
7133.24 1870
7134.04 1757
7134.83 1695
7135.63 1708
7136.43 1685
7137.23 1715
7138.02 1698
7138.82 1610
7139.62 1580
7140.42 1648
7141.21 1626
7142.01 1631
7142.81 1592
7143.61 1640
7144.40 1595
7145.20 1570
7146.00 1555
7146.80 1503
7147.59 1443
7148.39 1528
7149.19 1524
7149.99 1474
7150.79 1481
7151.59 1524
7152.38 1540
7153.18 1528
7153.98 1526
7154.78 1544
7155.58 1603
7156.38 1557
7157.17 1532
7157.97 1574
7158.77 1533
7159.57 1499
7160.37 1525
7161.17 1516
7161.97 1463
7162.76 1462
7163.56 1453
7164.36 1464
7165.16 1470
7165.96 1484
7166.76 1495
7167.56 1514
7168.36 1454
7169.16 1477
7169.96 1401
7170.75 1476
7171.55 1447
7172.35 1422
7173.15 1447
7173.95 1367
7174.75 1348
7175.55 1363
7176.35 1396
7177.15 1359
7177.95 1266
7178.75 1316
7179.55 1407
7180.35 1379
7181.15 1361
7181.95 1351
7182.75 1376
7183.55 1430
7184.35 1386
7185.15 1344
7185.95 1365
7186.75 1342
7187.55 1299
7188.35 1272
7189.15 1281
7189.95 1263
7190.75 1270
7191.55 1279
7192.35 1270
7193.15 1266
7193.95 1265
7194.75 1320
7195.55 1316
7196.35 1245
7197.15 1281
7197.95 1262
7198.76 1247
7199.56 1311
7200.36 1330
7201.16 1334
7201.96 1320
7202.76 1292
7203.56 1356
7204.36 1323
7205.16 1306
7205.96 1284
7206.77 1333
7207.57 1295
7208.37 1324
7209.17 1324
7209.97 1338
7210.77 1299
7211.57 1420
7212.38 1374
7213.18 1415
7213.98 1408
7214.78 1404
7215.58 1421
7216.38 1406
7217.19 1384
7217.99 1401
7218.79 1502
7219.59 1496
7220.39 1493
7221.20 1516
7222.00 1513
7222.80 1435
7223.60 1404
7224.40 1444
7225.21 1476
7226.01 1445
7226.81 1459
7227.61 1485
7228.42 1474
7229.22 1455
7230.02 1489
7230.82 1460
7231.63 1495
7232.43 1594
7233.23 1691
7234.03 1780
7234.84 1814
7235.64 1965
7236.44 2060
7237.25 2198
7238.05 2203
7238.85 2071
7239.65 1920
7240.46 1872
7241.26 1784
7242.06 1715
7242.87 1641
7243.67 1597
7244.47 1625
7245.28 1618
7246.08 1625
7246.88 1601
7247.69 1587
7248.49 1558
7249.30 1519
7250.10 1561
7250.90 1565
7251.71 1577
7252.51 1603
7253.31 1613
7254.12 1627
7254.92 1662
7255.73 1659
7256.53 1695
7257.33 1666
7258.14 1634
7258.94 1610
7259.75 1576
7260.55 1545
7261.35 1645
7262.16 1608
7262.96 1678
7263.77 1665
7264.57 1650
7265.38 1635
7266.18 1648
7266.99 1698
7267.79 1661
7268.59 1610
7269.40 1711
7270.20 1679
7271.01 1655
7271.81 1695
7272.62 1655
7273.42 1722
7274.23 1714
7275.03 1676
7275.84 1699
7276.64 1688
7277.45 1687
7278.25 1748
7279.06 1770
7279.86 1827
7280.67 2011
7281.48 2121
7282.28 2474
7283.09 2659
7283.89 2916
7284.70 3133
7285.50 2988
7286.31 2955
7287.11 2871
7287.92 2678
7288.73 2480
7289.53 2244
7290.34 2059
7291.14 1948
7291.95 1944
7292.76 1851
7293.56 1781
7294.37 1728
7295.17 1708
7295.98 1711
7296.79 1662
7297.59 1753
7298.40 1750
7299.21 1714
7300.01 1736
7300.82 1745
7301.62 1724
7302.43 1734
7303.24 1737
7304.04 1749
7304.85 1732
7305.66 1816
7306.46 1890
7307.27 1837
7308.08 2003
7308.89 2110
7309.69 2163
7310.50 2227
7311.31 2243
7312.11 2284
7312.92 2254
7313.73 2274
7314.53 2288
7315.34 2276
7316.15 2435
7316.96 2720
7317.76 3080
7318.57 3384
7319.38 3737
7320.19 4024
7320.99 3879
7321.80 3758
7322.61 3567
7323.42 3297
7324.22 3035
7325.03 2712
7325.84 2469
7326.65 2338
7327.46 2282
7328.26 2109
7329.07 2003
7329.88 1954
7330.69 1922
7331.50 1918
7332.30 1858
7333.11 1928
7333.92 1836
7334.73 1854
7335.54 1866
7336.35 1948
7337.15 1997
7337.96 2123
7338.77 2153
7339.58 2200
7340.39 2302
7341.20 2176
7342.01 2117
7342.82 2019
7343.62 2016
7344.43 1931
7345.24 1787
7346.05 1800
7346.86 1672
7347.67 1723
7348.48 1647
7349.29 1647
7350.10 1668
7350.91 1578
7351.71 1490
7352.52 1526
7353.33 1584
7354.14 1557
7354.95 1540
7355.76 1524
7356.57 1499
7357.38 1530
7358.19 1499
7359.00 1568
7359.81 1519
7360.62 1540
7361.43 1569
7362.24 1639
7363.05 1655
7363.86 1723
7364.67 1665
7365.48 1627
7366.29 1681
7367.10 1662
7367.91 1658
7368.72 1578
7369.53 1625
7370.34 1614
7371.15 1569
7371.96 1509
7372.77 1483
7373.58 1528
7374.39 1520
7375.20 1505
7376.01 1554
7376.82 1576
7377.63 1629
7378.45 1699
7379.26 1748
7380.07 1853
7380.88 1963
7381.69 1968
7382.50 2000
7383.31 1992
7384.12 1861
7384.93 1802
7385.74 1732
7386.56 1639
7387.37 1557
7388.18 1520
7388.99 1490
7389.80 1443
7390.61 1507
7391.42 1448
7392.24 1379
7393.05 1400
7393.86 1358
7394.67 1345
7395.48 1367
7396.29 1366
7397.10 1378
7397.92 1417
7398.73 1434
7399.54 1514
7400.35 1535
7401.16 1568
7401.98 1616
7402.79 1537
7403.60 1488
7404.41 1461
7405.23 1431
7406.04 1446
7406.85 1398
7407.66 1391
7408.47 1385
7409.29 1344
7410.10 1310
7410.91 1307
7411.72 1326
7412.54 1265
7413.35 1234
7414.16 1174
7414.98 1210
7415.79 1228
7416.60 1186
7417.41 1150
7418.23 1173
7419.04 1175
7419.85 1225
7420.67 1202
7421.48 1150
7422.29 1157
7423.11 1158
7423.92 1105
7424.73 1107
7425.54 1120
7426.36 1111
7427.17 1103
7427.99 1131
7428.80 1146
7429.61 1134
7430.43 1143
7431.24 1114
7432.05 1136
7432.87 1138
7433.68 1130
7434.49 1128
7435.31 1171
7436.12 1154
7436.94 1164
7437.75 1176
7438.56 1159
7439.38 1159
7440.19 1201
7441.01 1128
7441.82 1151
7442.64 1131
7443.45 1131
7444.26 1090
7445.08 1114
7445.89 1130
7446.71 1118
7447.52 1110
7448.34 1070
7449.15 1077
7449.97 1111
7450.78 1159
7451.59 1166
7452.41 1130
7453.22 1100
7454.04 1122
7454.85 1125
7455.67 1135
7456.48 1173
7457.30 1112
7458.11 1103
7458.93 1143
7459.74 1107
7460.56 1047
7461.38 1050
7462.19 1121
7463.01 1102
7463.82 1131
7464.64 1143
7465.45 1048
7466.27 1054
7467.08 1142
7467.90 1135
7468.72 1140
7469.53 1106
7470.35 1109
7471.16 1178
7471.98 1155
7472.79 1209
7473.61 1180
7474.43 1152
7475.24 1188
7476.06 1129
7476.87 1133
7477.69 1130
7478.51 1123
7479.32 1169
7480.14 1167
7480.96 1127
7481.77 1133
7482.59 1087
7483.41 1119
7484.22 1134
7485.04 1119
7485.85 1163
7486.67 1125
7487.49 1124
7488.31 1078
7489.12 1071
7489.94 1056
7490.76 1157
7491.57 1121
7492.39 1109
7493.21 1143
7494.02 1169
7494.84 1127
7495.66 1102
7496.48 1159
7497.29 1166
7498.11 1122
7498.93 1064
7499.74 1094
7500.56 1083
7501.38 1090
7502.20 1119
7503.01 1124
7503.83 1119
7504.65 1116
7505.47 1110
7506.29 1185
7507.10 1115
7507.92 1094
7508.74 1082
7509.56 1074
7510.37 1108
7511.19 1142
7512.01 1091
7512.83 1116
7513.65 1057
7514.47 1126
7515.28 1119
7516.10 1060
7516.92 1056
7517.74 1092
7518.56 1165
7519.38 1095
7520.19 1073
7521.01 1084
7521.83 1084
7522.65 1092
7523.47 1052
7524.29 1052
7525.11 1077
7525.92 1097
7526.74 1122
7527.56 1107
7528.38 1114
7529.20 1124
7530.02 1073
7530.84 1112
7531.66 1135
7532.48 1140
7533.30 1138
7534.12 1135
7534.93 1167
7535.75 1120
7536.57 1177
7537.39 1165
7538.21 1164
7539.03 1134
7539.85 1132
7540.67 1163
7541.49 1194
7542.31 1194
7543.13 1169
7543.95 1155
7544.77 1211
7545.59 1214
7546.41 1162
7547.23 1153
7548.05 1203
7548.87 1221
7549.69 1181
7550.51 1225
7551.33 1230
7552.15 1231
7552.97 1182
7553.79 1188
7554.61 1238
7555.43 1255
7556.25 1253
7557.07 1235
7557.89 1320
7558.71 1287
7559.53 1304
7560.36 1327
7561.18 1380
7562.00 1395
7562.82 1441
7563.64 1415
7564.46 1353
7565.28 1336
7566.10 1337
7566.92 1315
7567.74 1429
7568.56 1388
7569.39 1408
7570.21 1432
7571.03 1414
7571.85 1388
7572.67 1405
7573.49 1395
7574.31 1409
7575.14 1474
7575.96 1416
7576.78 1478
7577.60 1505
7578.42 1510
7579.24 1496
7580.06 1479
7580.89 1469
7581.71 1521
7582.53 1565
7583.35 1521
7584.17 1558
7585.00 1601
7585.82 1655
7586.64 1669
7587.46 1699
7588.29 1674
7589.11 1745
7589.93 1772
7590.75 1827
7591.57 1772
7592.40 1790
7593.22 1819
7594.04 1830
7594.86 1861
7595.69 1874
7596.51 1995
7597.33 2043
7598.15 2025
7598.98 1983
7599.80 2095
7600.62 2140
7601.45 2261
7602.27 2411
7603.09 2613
7603.92 2749
7604.74 2803
7605.56 2752
7606.38 2798
7607.21 2793
7608.03 2658
7608.85 2552
7609.68 2458
7610.50 2373
7611.32 2322
7612.15 2238
7612.97 2215
7613.80 2249
7614.62 2201
7615.44 2370
7616.27 2529
7617.09 2698
7617.91 2759
7618.74 2857
7619.56 2947
7620.39 2859
7621.21 2735
7622.03 2629
7622.86 2665
7623.68 2664
7624.51 2631
7625.33 2660
7626.15 2715
7626.98 2697
7627.80 2771
7628.63 2749
7629.45 2908
7630.28 2989
7631.10 3131
7631.93 3189
7632.75 3146
7633.58 3103
7634.40 3002
7635.22 2960
7636.05 2783
7636.87 2572
7637.70 2445
7638.52 2386
7639.35 2197
7640.17 2226
7641.00 2089
7641.82 2052
7642.65 2057
7643.47 2167
7644.30 2213
7645.13 2350
7645.95 2449
7646.78 2497
7647.60 2559
7648.43 2546
7649.25 2516
7650.08 2471
7650.90 2447
7651.73 2339
7652.55 2244
7653.38 2120
7654.21 2001
7655.03 1873
7655.86 1762
7656.68 1749
7657.51 1725
7658.34 1646
7659.16 1633
7659.99 1576
7660.81 1572
7661.64 1626
7662.47 1573
7663.29 1604
7664.12 1638
7664.95 1605
7665.77 1564
7666.60 1575
7667.42 1585
7668.25 1629
7669.08 1596
7669.90 1575
7670.73 1539
7671.56 1530
7672.38 1531
7673.21 1530
7674.04 1537
7674.87 1507
7675.69 1537
7676.52 1569
7677.35 1572
7678.17 1531
7679.00 1505
7679.83 1530
7680.65 1561
7681.48 1624
7682.31 1775
7683.14 1877
7683.96 2012
7684.79 2067
7685.62 2138
7686.45 2099
7687.27 2062
7688.10 2026
7688.93 1878
7689.76 1805
7690.58 1761
7691.41 1689
7692.24 1715
7693.07 1701
7693.90 1666
7694.72 1688
7695.55 1711
7696.38 1794
7697.21 1939
7698.04 1977
7698.86 2082
7699.69 2106
7700.52 2129
7701.35 1974
7702.18 1907
7703.01 1819
7703.83 1757
7704.66 1712
7705.49 1660
7706.32 1629
7707.15 1640
7707.98 1620
7708.81 1604
7709.63 1595
7710.46 1584
7711.29 1500
7712.12 1534
7712.95 1535
7713.78 1484
7714.61 1482
7715.44 1449
7716.27 1509
7717.10 1454
7717.93 1483
7718.75 1502
7719.58 1472
7720.41 1436
7721.24 1394
7722.07 1418
7722.90 1402
7723.73 1379
7724.56 1373
7725.39 1390
7726.22 1372
7727.05 1392
7727.88 1488
7728.71 1483
7729.54 1481
7730.37 1469
7731.20 1442
7732.03 1413
7732.86 1357
7733.69 1387
7734.52 1333
7735.35 1313
7736.18 1317
7737.01 1243
7737.84 1304
7738.67 1269
7739.50 1251
7740.33 1248
7741.16 1261
7741.99 1289
7742.82 1354
7743.65 1449
7744.48 1650
7745.31 1840
7746.14 2021
7746.98 2144
7747.81 2221
7748.64 2333
7749.47 2264
7750.30 2219
7751.13 2055
7751.96 1868
7752.79 1716
7753.62 1631
7754.45 1546
7755.29 1458
7756.12 1425
7756.95 1364
7757.78 1315
7758.61 1326
7759.44 1276
7760.27 1216
7761.11 1279
7761.94 1225
7762.77 1266
7763.60 1212
7764.43 1198
7765.26 1185
7766.10 1171
7766.93 1131
7767.76 1113
7768.59 1131
7769.42 1194
7770.26 1185
7771.09 1164
7771.92 1124
7772.75 1171
7773.58 1145
7774.42 1163
7775.25 1198
7776.08 1162
7776.91 1143
7777.75 1195
7778.58 1150
7779.41 1171
7780.24 1173
7781.08 1188
7781.91 1199
7782.74 1197
7783.57 1190
7784.41 1219
7785.24 1241
7786.07 1277
7786.91 1225
7787.74 1286
7788.57 1272
7789.40 1272
7790.24 1224
7791.07 1277
7791.90 1254
7792.74 1288
7793.57 1250
7794.40 1303
7795.24 1307
7796.07 1258
7796.90 1241
7797.74 1253
7798.57 1262
7799.40 1282
7800.24 1334
7801.07 1290
7801.91 1296
7802.74 1356
7803.57 1440
7804.41 1388
7805.24 1366
7806.07 1417
7806.91 1413
7807.74 1420
7808.58 1469
7809.41 1466
7810.25 1460
7811.08 1473
7811.91 1573
7812.75 1639
7813.58 1599
7814.42 1594
7815.25 1654
7816.09 1667
7816.92 1629
7817.75 1620
7818.59 1689
7819.42 1717
7820.26 1735
7821.09 1786
7821.93 1905
7822.76 2011
7823.60 2029
7824.43 2057
7825.27 2045
7826.10 1963
7826.94 1869
7827.77 1852
7828.61 1772
7829.44 1775
7830.28 1810
7831.11 1778
7831.95 1757
7832.78 1863
7833.62 1977
7834.46 2034
7835.29 2061
7836.13 2013
7836.96 1923
7837.80 1832
7838.63 1834
7839.47 1691
7840.31 1694
7841.14 1644
7841.98 1539
7842.81 1560
7843.65 1515
7844.48 1476
7845.32 1479
7846.16 1394
7846.99 1359
7847.83 1416
7848.67 1470
7849.50 1363
7850.34 1368
7851.17 1374
7852.01 1406
7852.85 1375
7853.68 1390
7854.52 1388
7855.36 1391
7856.19 1414
7857.03 1393
7857.87 1344
7858.70 1342
7859.54 1323
7860.38 1387
7861.21 1410
7862.05 1463
7862.89 1368
7863.72 1317
7864.56 1353
7865.40 1343
7866.24 1352
7867.07 1308
7867.91 1317
7868.75 1355
7869.59 1359
7870.42 1359
7871.26 1441
7872.10 1417
7872.94 1444
7873.77 1481
7874.61 1585
7875.45 1610
7876.29 1730
7877.12 1771
7877.96 1956
7878.80 2020
7879.64 2001
7880.47 2002
7881.31 1992
7882.15 2059
7882.99 1970
7883.83 1929
7884.66 1806
7885.50 1844
7886.34 1782
7887.18 1688
7888.02 1581
7888.86 1642
7889.69 1675
7890.53 1747
7891.37 1801
7892.21 1805
7893.05 1740
7893.89 1767
7894.73 1768
7895.56 1738
7896.40 1651
7897.24 1586
7898.08 1550
7898.92 1511
7899.76 1530
7900.60 1455
7901.44 1431
7902.28 1473
7903.12 1403
7903.95 1428
7904.79 1401
7905.63 1398
7906.47 1362
7907.31 1318
7908.15 1339
7908.99 1422
7909.83 1435
7910.67 1381
7911.51 1460
7912.35 1473
7913.19 1502
7914.03 1499
7914.87 1573
7915.71 1604
7916.55 1693
7917.39 1725
7918.23 1792
7919.07 1722
7919.91 1683
7920.75 1731
7921.59 1675
7922.43 1597
7923.27 1559
7924.11 1448
7924.95 1425
7925.79 1360
7926.63 1378
7927.47 1364
7928.31 1354
7929.15 1324
7929.99 1290
7930.83 1303
7931.67 1280
7932.51 1277
7933.35 1279
7934.19 1342
7935.04 1322
7935.88 1299
7936.72 1328
7937.56 1391
7938.40 1342
7939.24 1321
7940.08 1333
7940.92 1357
7941.76 1353
7942.60 1312
7943.45 1326
7944.29 1394
7945.13 1433
7945.97 1417
7946.81 1473
7947.65 1412
7948.49 1491
7949.34 1467
7950.18 1532
7951.02 1535
7951.86 1624
7952.70 1625
7953.54 1654
7954.39 1733
7955.23 1780
7956.07 1818
7956.91 1784
7957.75 1834
7958.60 1825
7959.44 1903
7960.28 1901
7961.12 1788
7961.96 1823
7962.81 1770
7963.65 1767
7964.49 1900
7965.33 2093
7966.18 2231
7967.02 2483
7967.86 2702
7968.70 2699
7969.55 2565
7970.39 2421
7971.23 2267
7972.08 2151
7972.92 1932
7973.76 1862
7974.60 1647
7975.45 1633
7976.29 1624
7977.13 1535
7977.98 1491
7978.82 1509
7979.66 1489
7980.51 1467
7981.35 1387
7982.19 1372
7983.04 1370
7983.88 1390
7984.72 1355
7985.57 1368
7986.41 1362
7987.25 1352
7988.10 1376
7988.94 1356
7989.78 1284
7990.63 1214
7991.47 1209
7992.32 1243
7993.16 1215
7994.00 1159
7994.85 1162
7995.69 1174
7996.54 1137
7997.38 1081
7998.22 1087
7999.07 1085
7999.91 1119
8000.76 1087
8001.60 1069
8002.45 1062
8003.29 1091
8004.13 1080
8004.98 1096
8005.82 1026
8006.67 1011
8007.51 1013
8008.36 1011
8009.20 988
8010.05 1000
8010.89 952
8011.74 953
8012.58 943
8013.43 978
8014.27 927
8015.12 940
8015.96 943
8016.81 961
8017.65 962
8018.50 908
8019.34 905
8020.19 891
8021.03 904
8021.88 937
8022.72 933
8023.57 899
8024.41 884
8025.26 882
8026.11 904
8026.95 892
8027.80 920
8028.64 925
8029.49 934
8030.33 933
8031.18 950
8032.03 951
8032.87 913
8033.72 965
8034.56 971
8035.41 1005
8036.26 963
8037.10 943
8037.95 899
8038.80 942
8039.64 925
8040.49 895
8041.34 932
8042.18 902
8043.03 896
8043.87 874
8044.72 893
8045.57 919
8046.41 888
8047.26 839
8048.11 905
8048.96 832
8049.80 858
8050.65 824
8051.50 887
8052.34 851
8053.19 902
8054.04 881
8054.88 879
8055.73 860
8056.58 876
8057.43 862
8058.27 849
8059.12 862
8059.97 858
8060.82 845
8061.66 800
8062.51 853
8063.36 877
8064.21 855
8065.05 779
8065.90 832
8066.75 803
8067.60 810
8068.44 742
8069.29 815
8070.14 849
8070.99 787
8071.84 736
8072.68 781
8073.53 760
8074.38 771
8075.23 783
8076.08 784
8076.93 840
8077.77 814
8078.62 758
8079.47 777
8080.32 777
8081.17 770
8082.02 819
8082.87 827
8083.71 762
8084.56 704
8085.41 769
8086.26 818
8087.11 769
8087.96 787
8088.81 800
8089.66 798
8090.51 819
8091.35 810
8092.20 832
8093.05 788
8093.90 747
8094.75 789
8095.60 800
8096.45 834
8097.30 802
8098.15 783
8099.00 790
8099.85 737
8100.70 776
8101.55 770
8102.40 781
8103.25 770
8104.10 820
8104.95 818
8105.80 802
8106.65 743
8107.50 781
8108.35 798
8109.20 766
8110.05 770
8110.90 783
8111.75 836
8112.60 790
8113.45 800
8114.30 794
8115.15 849
8116.00 814
8116.85 832
8117.70 865
8118.55 821
8119.40 817
8120.25 844
8121.10 871
8121.95 837
8122.80 808
8123.65 847
8124.50 869
8125.35 898
8126.20 938
8127.06 881
8127.91 845
8128.76 900
8129.61 924
8130.46 900
8131.31 931
8132.16 976
8133.01 993
8133.86 976
8134.72 966
8135.57 982
8136.42 993
8137.27 954
8138.12 935
8138.97 900
8139.83 862
8140.68 899
8141.53 882
8142.38 896
8143.23 902
8144.08 890
8144.94 870
8145.79 878
8146.64 880
8147.49 867
8148.34 861
8149.20 967
8150.05 963
8150.90 944
8151.75 916
8152.60 982
8153.46 991
8154.31 995
8155.16 1059
8156.01 1052
8156.87 1080
8157.72 1052
8158.57 1052
8159.42 936
8160.28 952
8161.13 958
8161.98 869
8162.84 834
8163.69 842
8164.54 839
8165.39 796
8166.25 792
8167.10 755
8167.95 775
8168.81 814
8169.66 817
8170.51 821
8171.37 851
8172.22 804
8173.07 754
8173.93 805
8174.78 832
8175.63 742
8176.49 787
8177.34 772
8178.19 778
8179.05 753
8179.90 731
8180.76 771
8181.61 724
8182.46 692
8183.32 742
8184.17 687
8185.02 742
8185.88 727
8186.73 734
8187.59 726
8188.44 688
8189.30 719
8190.15 701
8191.00 664
8191.86 639
8192.71 681
8193.57 739
8194.42 695
8195.28 707
8196.13 749
8196.99 756
8197.84 681
8198.69 650
8199.55 695
8200.40 735
8201.26 707
8202.11 686
8202.97 701
8203.82 700
8204.68 694
8205.53 734
8206.39 712
8207.24 711
8208.10 683
8208.95 697
8209.81 710
8210.67 682
8211.52 711
8212.38 696
8213.23 684
8214.09 668
8214.94 712
8215.80 700
8216.65 735
8217.51 701
8218.37 699
8219.22 711
8220.08 754
8220.93 718
8221.79 694
8222.64 727
8223.50 711
8224.36 724
8225.21 693
8226.07 676
8226.92 673
8227.78 710
8228.64 709
8229.49 688
8230.35 668
8231.21 713
8232.06 657
8232.92 691
8233.78 688
8234.63 672
8235.49 698
8236.35 686
8237.20 696
8238.06 688
8238.92 716
8239.77 684
8240.63 648
8241.49 687
8242.34 680
8243.20 687
8244.06 711
8244.91 704
8245.77 650
8246.63 668
8247.49 692
8248.34 687
8249.20 664
8250.06 663
8250.92 680
8251.77 651
8252.63 663
8253.49 677
8254.35 702
8255.20 672
8256.06 661
8256.92 690
8257.78 651
8258.63 681
8259.49 703
8260.35 666
8261.21 698
8262.07 723
8262.92 707
8263.78 692
8264.64 694
8265.50 683
8266.36 703
8267.22 705
8268.07 723
8268.93 732
8269.79 734
8270.65 732
8271.51 766
8272.37 739
8273.22 760
8274.08 786
8274.94 813
8275.80 838
8276.66 834
8277.52 808
8278.38 838
8279.24 892
8280.09 958
8280.95 930
8281.81 892
8282.67 888
8283.53 834
8284.39 819
8285.25 819
8286.11 820
8286.97 750
8287.83 795
8288.69 757
8289.55 777
8290.41 788
8291.26 833
8292.12 881
8292.98 899
8293.84 930
8294.70 900
8295.56 923
8296.42 900
8297.28 865
8298.14 825
8299.00 821
8299.86 829
8300.72 814
8301.58 836
8302.44 782
8303.30 800
8304.16 752
8305.02 777
8305.88 760
8306.74 734
8307.60 714
8308.46 721
8309.33 744
8310.19 740
8311.05 720
8311.91 711
8312.77 732
8313.63 771
8314.49 748
8315.35 760
8316.21 752
8317.07 742
8317.93 702
8318.79 677
8319.65 699
8320.52 726
8321.38 725
8322.24 734
8323.10 684
8323.96 677
8324.82 700
8325.68 714
8326.54 735
8327.41 707
8328.27 694
8329.13 721
8329.99 733
8330.85 711
8331.71 718
8332.57 716
8333.44 704
8334.30 742
8335.16 695
8336.02 695
8336.88 712
8337.75 720
8338.61 711
8339.47 719
8340.33 732
8341.19 730
8342.06 749
8342.92 789
8343.78 744
8344.64 764
8345.50 788
8346.37 738
8347.23 778
8348.09 734
8348.95 766
8349.82 762
8350.68 768
8351.54 752
8352.40 750
8353.27 691
8354.13 752
8354.99 736
8355.86 740
8356.72 749
8357.58 724
8358.45 755
8359.31 710
8360.17 738
8361.03 706
8361.90 718
8362.76 731
8363.62 765
8364.49 749
8365.35 754
8366.21 749
8367.08 757
8367.94 728
8368.80 770
8369.67 759
8370.53 781
8371.40 787
8372.26 752
8373.12 768
8373.99 758
8374.85 767
8375.71 751
8376.58 752
8377.44 746
8378.31 741
8379.17 792
8380.03 824
8380.90 782
8381.76 799
8382.63 763
8383.49 811
8384.36 820
8385.22 853
8386.08 810
8386.95 805
8387.81 861
8388.68 832
8389.54 818
8390.41 816
8391.27 843
8392.14 836
8393.00 833
8393.87 852
8394.73 854
8395.60 857
8396.46 851
8397.33 835
8398.19 837
8399.06 836
8399.92 863
8400.79 888
8401.65 870
8402.52 880
8403.38 861
8404.25 905
8405.11 912
8405.98 924
8406.84 891
8407.71 915
8408.58 908
8409.44 970
8410.31 946
8411.17 962
8412.04 932
8412.90 952
8413.77 995
8414.64 982
8415.50 992
8416.37 997
8417.23 956
8418.10 976
8418.97 1011
8419.83 980
8420.70 1025
8421.56 1035
8422.43 1056
8423.30 1063
8424.16 1106
8425.03 1110
8425.90 1090
8426.76 1129
8427.63 1164
8428.50 1171
8429.36 1194
8430.23 1202
8431.10 1200
8431.96 1244
8432.83 1237
8433.70 1284
8434.56 1276
8435.43 1344
8436.30 1332
8437.16 1371
8438.03 1403
8438.90 1466
8439.77 1490
8440.63 1550
8441.50 1616
8442.37 1649
8443.24 1716
8444.10 1764
8444.97 1761
8445.84 1727
8446.71 1733
8447.57 1752
8448.44 1819
8449.31 1859
8450.18 1944
8451.04 2037
8451.91 2265
8452.78 2494
8453.65 2810
8454.52 3214
8455.38 3533
8456.25 3747
8457.12 3898
8457.99 3880
8458.86 3745
8459.72 3454
8460.59 3116
8461.46 2920
8462.33 2592
8463.20 2429
8464.07 2201
8464.93 2019
8465.80 1878
8466.67 1803
8467.54 1699
8468.41 1619
8469.28 1606
8470.15 1520
8471.02 1454
8471.88 1422
8472.75 1393
8473.62 1412
8474.49 1442
8475.36 1406
8476.23 1368
8477.10 1411
8477.97 1450
8478.84 1488
8479.71 1535
8480.58 1611
8481.44 1654
8482.31 1665
8483.18 1644
8484.05 1676
8484.92 1612
8485.79 1583
8486.66 1548
8487.53 1521
8488.40 1490
8489.27 1482
8490.14 1433
8491.01 1445
8491.88 1471
8492.75 1441
8493.62 1468
8494.49 1494
8495.36 1516
8496.23 1488
8497.10 1483
8497.97 1460
8498.84 1448
8499.71 1429
8500.58 1452
8501.45 1354
8502.32 1326
8503.19 1358
8504.06 1345
8504.93 1376
8505.80 1357
8506.67 1378
8507.55 1401
8508.42 1415
8509.29 1394
8510.16 1361
8511.03 1391
8511.90 1384
8512.77 1404
8513.64 1432
8514.51 1445
8515.38 1500
8516.25 1470
8517.13 1477
8518.00 1441
8518.87 1527
8519.74 1561
8520.61 1732
8521.48 1797
8522.35 1929
8523.23 2084
8524.10 2303
8524.97 2505
8525.84 2590
8526.71 2772
8527.58 2794
8528.46 2621
8529.33 2496
8530.20 2424
8531.07 2293
8531.94 2108
8532.81 1987
8533.69 1886
8534.56 1765
8535.43 1670
8536.30 1596
8537.18 1522
8538.05 1480
8538.92 1501
8539.79 1477
8540.66 1418
8541.54 1393
8542.41 1388
8543.28 1384
8544.15 1276
8545.03 1298
8545.90 1351
8546.77 1352
8547.64 1323
8548.52 1406
8549.39 1446
8550.26 1479
8551.14 1592
8552.01 1690
8552.88 1833
8553.76 1796
8554.63 1835
8555.50 1731
8556.37 1780
8557.25 1739
8558.12 1644
8558.99 1548
8559.87 1497
8560.74 1501
8561.61 1487
8562.49 1475
8563.36 1375
8564.24 1366
8565.11 1309
8565.98 1339
8566.86 1283
8567.73 1280
8568.60 1230
8569.48 1245
8570.35 1215
8571.23 1225
8572.10 1190
8572.97 1173
8573.85 1188
8574.72 1186
8575.60 1170
8576.47 1145
8577.34 1141
8578.22 1134
8579.09 1184
8579.97 1150
8580.84 1183
8581.72 1165
8582.59 1200
8583.47 1153
8584.34 1168
8585.21 1176
8586.09 1223
8586.96 1182
8587.84 1194
8588.71 1194
8589.59 1193
8590.46 1219
8591.34 1246
8592.21 1278
8593.09 1241
8593.96 1276
8594.84 1248
8595.71 1281
8596.59 1277
8597.46 1283
8598.34 1245
8599.22 1302
8600.09 1300
8600.97 1332
8601.84 1350
8602.72 1360
8603.59 1344
8604.47 1319
8605.34 1330
8606.22 1284
8607.10 1343
8607.97 1309
8608.85 1351
8609.72 1345
8610.60 1377
8611.47 1322
8612.35 1365
8613.23 1346
8614.10 1341
8614.98 1406
8615.86 1416
8616.73 1448
8617.61 1431
8618.48 1494
8619.36 1512
8620.24 1525
8621.11 1542
8621.99 1528
8622.87 1567
8623.74 1550
8624.62 1552
8625.50 1575
8626.37 1588
8627.25 1634
8628.13 1672
8629.00 1658
8629.88 1714
8630.76 1743
8631.64 1711
8632.51 1719
8633.39 1693
8634.27 1742
8635.14 1780
8636.02 1749
8636.90 1794
8637.78 1814
8638.65 1842
8639.53 1798
8640.41 1841
8641.29 1869
8642.16 1927
8643.04 1982
8643.92 1979
8644.80 2027
8645.67 2016
8646.55 2052
8647.43 2110
8648.31 2138
8649.18 2145
8650.06 2181
8650.94 2203
8651.82 2251
8652.70 2207
8653.58 2200
8654.45 2234
8655.33 2306
8656.21 2341
8657.09 2332
8657.97 2466
8658.84 2528
8659.72 2672
8660.60 2771
8661.48 2960
8662.36 3096
8663.24 3262
8664.12 3416
8664.99 3429
8665.87 3467
8666.75 3547
8667.63 3578
8668.51 3624
8669.39 3636
8670.27 3758
8671.15 3813
8672.03 4018
8672.91 4240
8673.78 4343
8674.66 4479
8675.54 4450
8676.42 4354
8677.30 4216
8678.18 4054
8679.06 3744
8679.94 3518
8680.82 3340
8681.70 3113
8682.58 3003
8683.46 2846
8684.34 2822
8685.22 2839
8686.10 2923
8686.98 3073
8687.86 3318
8688.74 3628
8689.62 4049
8690.50 4429
8691.38 4871
8692.26 5135
8693.14 5398
8694.02 5395
8694.90 5139
8695.78 4869
8696.66 4551
8697.54 4214
8698.42 3872
8699.30 3634
8700.18 3376
8701.06 3125
8701.94 2938
8702.82 2829
8703.70 2761
8704.58 2634
8705.46 2479
8706.34 2337
8707.23 2238
8708.11 2135
8708.99 2082
8709.87 2039
8710.75 1970
8711.63 1901
8712.51 1821
8713.39 1777
8714.27 1760
8715.16 1720
8716.04 1675
8716.92 1662
8717.80 1682
8718.68 1584
8719.56 1690
8720.44 1710
8721.33 1632
8722.21 1661
8723.09 1653
8723.97 1700
8724.85 1666
8725.73 1697
8726.62 1747
8727.50 1780
8728.38 1814
8729.26 1888
8730.14 1888
8731.03 1909
8731.91 1861
8732.79 1866
8733.67 1822
8734.55 1820
8735.44 1757
8736.32 1744
8737.20 1756
8738.08 1684
8738.97 1646
8739.85 1663
8740.73 1675
8741.61 1675
8742.50 1687
8743.38 1678
8744.26 1666
8745.14 1600
8746.03 1616
8746.91 1660
8747.79 1624
8748.68 1699
8749.56 1634
8750.44 1656
8751.33 1630
8752.21 1642
8753.09 1757
8753.97 1768
8754.86 1709
8755.74 1793
8756.62 1760
8757.51 1838
8758.39 1914
8759.28 1825
8760.16 1921
8761.04 1932
8761.93 1891
8762.81 1894
8763.69 1886
8764.58 1877
8765.46 1918
8766.34 1912
8767.23 1924
8768.11 1930
8769.00 1930
8769.88 1875
8770.76 1902
8771.65 1910
8772.53 1834
8773.42 1880
8774.30 1864
8775.19 1885
8776.07 1912
8776.95 2008
8777.84 2060
8778.72 2221
8779.61 2359
8780.49 2532
8781.38 2580
8782.26 2648
8783.15 2703
8784.03 2736
8784.92 2689
8785.80 2478
8786.69 2418
8787.57 2292
8788.46 2225
8789.34 2065
8790.23 1987
8791.11 1901
8792.00 1777
8792.88 1708
8793.77 1666
8794.65 1582
8795.54 1557
8796.42 1632
8797.31 1585
8798.19 1547
8799.08 1523
8799.96 1455
8800.85 1424
8801.74 1460
8802.62 1421
8803.51 1383
8804.39 1316
8805.28 1338
8806.16 1340
8807.05 1339
8807.94 1378
8808.82 1356
8809.71 1343
8810.59 1334
8811.48 1335
8812.37 1346
8813.25 1340
8814.14 1378
8815.03 1391
8815.91 1364
8816.80 1409
8817.68 1409
8818.57 1437
8819.46 1416
8820.34 1382
8821.23 1388
8822.12 1396
8823.00 1391
8823.89 1352
8824.78 1333
8825.66 1339
8826.55 1386
8827.44 1310
8828.33 1276
8829.21 1313
8830.10 1245
8830.99 1199
8831.87 1197
8832.76 1213
8833.65 1209
8834.54 1181
8835.42 1186
8836.31 1211
8837.20 1180
8838.08 1219
8838.97 1193
8839.86 1236
8840.75 1179
8841.64 1232
8842.52 1206
8843.41 1233
8844.30 1227
8845.19 1199
8846.07 1199
8846.96 1211
8847.85 1181
8848.74 1169
8849.63 1180
8850.51 1101
8851.40 1129
8852.29 1098
8853.18 1127
8854.07 1105
8854.96 1109
8855.84 1046
8856.73 1060
8857.62 1038
8858.51 1048
8859.40 1068
8860.29 1038
8861.17 1021
8862.06 1073
8862.95 1108
8863.84 1109
8864.73 1039
8865.62 1042
8866.51 1026
8867.40 1000
8868.29 995
8869.17 982
8870.06 983
8870.95 973
8871.84 962
8872.73 932
8873.62 958
8874.51 900
8875.40 916
8876.29 898
8877.18 923
8878.07 882
8878.96 876
8879.85 882
8880.74 875
8881.63 905
8882.51 898
8883.40 901
8884.29 878
8885.18 874
8886.07 870
8886.96 878
8887.85 836
8888.74 869
8889.63 868
8890.52 866
8891.41 843
8892.30 819
8893.19 806
8894.09 813
8894.98 802
8895.87 842
8896.76 857
8897.65 827
8898.54 837
8899.43 821
8900.32 844
8901.21 783
8902.10 790
8902.99 758
8903.88 770
8904.77 779
8905.66 781
8906.55 815
8907.44 789
8908.34 828
8909.23 791
8910.12 786
8911.01 790
8911.90 795
8912.79 773
8913.68 754
8914.57 757
8915.47 788
8916.36 725
8917.25 735
8918.14 734
8919.03 731
8919.92 751
8920.81 746
8921.71 730
8922.60 712
8923.49 720
8924.38 727
8925.27 730
8926.16 748
8927.06 749
8927.95 732
8928.84 726
8929.73 727
8930.62 719
8931.52 765
8932.41 749
8933.30 743
8934.19 711
8935.09 704
8935.98 693
8936.87 724
8937.76 670
8938.66 674
8939.55 694
8940.44 698
8941.33 679
8942.23 629
8943.12 636
8944.01 662
8944.90 670
8945.80 652
8946.69 673
8947.58 660
8948.48 656
8949.37 655
8950.26 670
8951.16 682
8952.05 650
8952.94 665
8953.84 703
8954.73 647
8955.62 649
8956.52 651
8957.41 688
8958.30 686
8959.20 640
8960.09 660
8960.98 643
8961.88 642
8962.77 655
8963.66 673
8964.56 655
8965.45 653
8966.35 632
8967.24 654
8968.13 628
8969.03 656
8969.92 639
8970.82 679
8971.71 703
8972.60 667
8973.50 663
8974.39 617
8975.29 609
8976.18 626
8977.08 641
8977.97 648
8978.87 653
8979.76 643
8980.65 644
8981.55 609
8982.44 620
8983.34 605
8984.23 605
8985.13 601
8986.02 595
8986.92 578
8987.81 570
8988.71 615
8989.60 626
8990.50 630
8991.39 636
8992.29 616
8993.18 658
8994.08 647
8994.97 600
8995.87 600
8996.76 613
8997.66 617
8998.56 602
8999.45 588
9000.35 618
9001.24 627
9002.14 591
9003.03 598
9003.93 583
9004.83 584
9005.72 573
9006.62 591
9007.51 624
9008.41 589
9009.31 630
9010.20 622
9011.10 617
9011.99 575
9012.89 584
9013.79 618
9014.68 668
9015.58 600
9016.48 625
9017.37 624
9018.27 593
9019.16 578
9020.06 583
9020.96 603
9021.85 592
9022.75 573
9023.65 578
9024.54 607
9025.44 595
9026.34 607
9027.24 604
9028.13 592
9029.03 575
9029.93 578
9030.82 581
9031.72 589
9032.62 599
9033.52 581
9034.41 584
9035.31 561
9036.21 562
9037.10 557
9038.00 590
9038.90 545
9039.80 579
9040.69 546
9041.59 568
9042.49 585
9043.39 585
9044.29 591
9045.18 569
9046.08 611
9046.98 599
9047.88 563
9048.78 571
9049.67 591
9050.57 639
9051.47 600
9052.37 603
9053.27 596
9054.16 587
9055.06 591
9055.96 578
9056.86 625
9057.76 637
9058.66 640
9059.55 618
9060.45 590
9061.35 628
9062.25 601
9063.15 603
9064.05 604
9064.95 622
9065.85 644
9066.74 627
9067.64 620
9068.54 594
9069.44 603
9070.34 636
9071.24 601
9072.14 626
9073.04 613
9073.94 627
9074.84 645
9075.74 602
9076.64 603
9077.53 588
9078.43 610
9079.33 643
9080.23 611
9081.13 604
9082.03 645
9082.93 600
9083.83 605
9084.73 622
9085.63 644
9086.53 649
9087.43 637
9088.33 596
9089.23 650
9090.13 681
9091.03 696
9091.93 699
9092.83 695
9093.73 693
9094.63 694
9095.53 701
9096.43 708
9097.33 644
9098.23 641
9099.13 654
9100.04 643
9100.94 622
9101.84 677
9102.74 674
9103.64 672
9104.54 678
9105.44 658
9106.34 583
9107.24 599
9108.14 641
9109.04 649
9109.94 611
9110.85 581
9111.75 610
9112.65 614
9113.55 621
9114.45 635
9115.35 591
9116.25 621
9117.15 590
9118.06 590
9118.96 567
9119.86 603
9120.76 598
9121.66 628
9122.56 642
9123.46 586
9124.37 618
9125.27 617
9126.17 625
9127.07 614
9127.97 616
9128.88 617
9129.78 574
9130.68 611
9131.58 639
9132.48 565
9133.39 581
9134.29 589
9135.19 606
9136.09 615
9137.00 606
9137.90 615
9138.80 558
9139.70 575
9140.61 550
9141.51 592
9142.41 577
9143.31 623
9144.22 619
9145.12 621
9146.02 605
9146.92 591
9147.83 598
9148.73 600
9149.63 602
9150.54 571
9151.44 612
9152.34 598
9153.25 584
9154.15 604
9155.05 603
9155.96 611
9156.86 567
9157.76 581
9158.67 538
9159.57 574
9160.47 604
9161.38 642
9162.28 580
9163.18 573
9164.09 581
9164.99 588
9165.90 595
9166.80 614
9167.70 645
9168.61 654
9169.51 658
9170.42 656
9171.32 636
9172.22 634
9173.13 608
9174.03 642
9174.94 587
9175.84 617
9176.74 591
9177.65 570
9178.55 598
9179.46 583
9180.36 610
9181.27 621
9182.17 619
9183.08 635
9183.98 566
9184.89 609
9185.79 610
9186.70 586
9187.60 655
9188.51 633
9189.41 587
9190.32 598
9191.22 616
9192.13 628
9193.03 635
9193.94 622
9194.84 646
9195.75 690
9196.65 702
9197.56 665
9198.46 662
9199.37 753
9200.27 775
9201.18 712
9202.08 698
9202.99 707
9203.90 655
9204.80 658
9205.71 652
9206.61 617
9207.52 620
9208.42 596
9209.33 639
9210.24 654
9211.14 636
9212.05 585
9212.95 599
9213.86 600
9214.77 608
9215.67 618
9216.58 637
9217.49 622
9218.39 622
9219.30 620
9220.21 617
9221.11 591
9222.02 595
9222.93 573
9223.83 580
9224.74 611
9225.65 572
9226.55 601
9227.46 577
9228.37 577
9229.27 569
9230.18 586
9231.09 579
9231.99 577
9232.90 608
9233.81 619
9234.72 573
9235.62 607
9236.53 597
9237.44 586
9238.34 603
9239.25 601
9240.16 575
9241.07 577
9241.97 571
9242.88 569
9243.79 585
9244.70 543
9245.61 578
9246.51 551
9247.42 584
9248.33 562
9249.24 582
9250.14 580
9251.05 597
9251.96 580
9252.87 557
9253.78 588
9254.69 532
9255.59 600
9256.50 572
9257.41 583
9258.32 593
9259.23 606
9260.14 602
9261.04 578
9261.95 595
9262.86 588
9263.77 576
9264.68 587
9265.59 580
9266.50 570
9267.40 565
9268.31 571
9269.22 592
9270.13 607
9271.04 563
9271.95 570
9272.86 599
9273.77 578
9274.68 641
9275.59 589
9276.49 614
9277.40 586
9278.31 614
9279.22 592
9280.13 586
9281.04 624
9281.95 562
9282.86 579
9283.77 589
9284.68 588
9285.59 543
9286.50 577
9287.41 569
9288.32 597
9289.23 635
9290.14 616
9291.05 600
9291.96 585
9292.87 584
9293.78 630
9294.69 617
9295.60 629
9296.51 647
9297.42 628
9298.33 667
9299.24 621
9300.15 624
9301.06 655
9301.97 607
9302.88 613
9303.79 603
9304.70 608
9305.61 668
9306.53 674
9307.44 692
9308.35 715
9309.26 722
9310.17 724
9311.08 744
9311.99 762
9312.90 723
9313.81 740
9314.72 681
9315.63 643
9316.55 653
9317.46 660
9318.37 673
9319.28 688
9320.19 646
9321.10 614
9322.01 623
9322.93 644
9323.84 610
9324.75 619
9325.66 622
9326.57 571
9327.48 576
9328.40 610
9329.31 613
9330.22 645
9331.13 605
9332.04 602
9332.96 689
9333.87 642
9334.78 600
9335.69 626
9336.60 601
9337.52 628
9338.43 635
9339.34 643
9340.25 613
9341.17 635
9342.08 621
9342.99 597
9343.90 579
9344.82 635
9345.73 638
9346.64 619
9347.55 584
9348.47 648
9349.38 654
9350.29 645
9351.21 625
9352.12 611
9353.03 628
9353.94 623
9354.86 607
9355.77 589
9356.68 587
9357.60 590
9358.51 612
9359.42 596
9360.34 580
9361.25 590
9362.16 620
9363.08 603
9363.99 600
9364.90 553
9365.82 579
9366.73 627
9367.65 580
9368.56 605
9369.47 608
9370.39 601
9371.30 615
9372.21 611
9373.13 634
9374.04 671
9374.96 615
9375.87 627
9376.79 605
9377.70 634
9378.61 591
9379.53 605
9380.44 628
9381.36 634
9382.27 622
9383.19 621
9384.10 654
9385.01 615
9385.93 645
9386.84 693
9387.76 659
9388.67 673
9389.59 657
9390.50 712
9391.42 723
9392.33 705
9393.25 785
9394.16 772
9395.08 738
9395.99 727
9396.91 760
9397.82 719
9398.74 755
9399.65 728
9400.57 719
9401.48 764
9402.40 677
9403.32 694
9404.23 688
9405.15 660
9406.06 636
9406.98 641
9407.89 657
9408.81 673
9409.73 676
9410.64 658
9411.56 636
9412.47 643
9413.39 665
9414.30 686
9415.22 669
9416.14 644
9417.05 654
9417.97 640
9418.89 661
9419.80 661
9420.72 651
9421.63 682
9422.55 706
9423.47 703
9424.38 662
9425.30 673
9426.22 664
9427.13 666
9428.05 632
9428.97 697
9429.88 682
9430.80 704
9431.72 698
9432.63 703
9433.55 721
9434.47 733
9435.38 733
9436.30 734
9437.22 768
9438.14 767
9439.05 753
9439.97 720
9440.89 797
9441.81 760
9442.72 822
9443.64 793
9444.56 773
9445.47 772
9446.39 760
9447.31 809
9448.23 836
9449.15 830
9450.06 791
9450.98 779
9451.90 857
9452.82 829
9453.73 804
9454.65 840
9455.57 825
9456.49 797
9457.41 817
9458.32 817
9459.24 781
9460.16 759
9461.08 748
9462.00 775
9462.92 732
9463.83 797
9464.75 727
9465.67 725
9466.59 724
9467.51 709
9468.43 778
9469.35 762
9470.26 743
9471.18 776
9472.10 801
9473.02 765
9473.94 750
9474.86 753
9475.78 765
9476.70 759
9477.62 779
9478.54 778
9479.45 801
9480.37 800
9481.29 830
9482.21 826
9483.13 830
9484.05 794
9484.97 773
9485.89 804
9486.81 821
9487.73 758
9488.65 786
9489.57 781
9490.49 722
9491.41 763
9492.33 704
9493.25 710
9494.17 709
9495.09 749
9496.01 724
9496.93 718
9497.85 716
9498.77 677
9499.69 740
9500.61 707
9501.53 718
9502.45 733
9503.37 758
9504.29 734
9505.21 753
9506.13 737
9507.05 701
9507.97 738
9508.89 776
9509.81 766
9510.73 750
9511.65 768
9512.57 773
9513.49 819
9514.42 777
9515.34 800
9516.26 822
9517.18 829
9518.10 852
9519.02 924
9519.94 937
9520.86 907
9521.78 927
9522.71 934
9523.63 929
9524.55 928
9525.47 948
9526.39 866
9527.31 888
9528.23 860
9529.16 834
9530.08 868
9531.00 872
9531.92 825
9532.84 843
9533.76 812
9534.69 849
9535.61 852
9536.53 865
9537.45 803
9538.37 831
9539.30 798
9540.22 838
9541.14 830
9542.06 782
9542.98 770
9543.91 826
9544.83 838
9545.75 829
9546.67 850
9547.60 832
9548.52 886
9549.44 859
9550.36 888
9551.29 890
9552.21 878
9553.13 896
9554.06 894
9554.98 927
9555.90 880
9556.82 914
9557.75 904
9558.67 944
9559.59 873
9560.52 877
9561.44 886
9562.36 915
9563.29 922
9564.21 905
9565.13 961
9566.06 932
9566.98 964
9567.90 955
9568.83 949
9569.75 912
9570.67 954
9571.60 942
9572.52 976
9573.44 962
9574.37 946
9575.29 975
9576.22 1014
9577.14 1006
9578.06 1018
9578.99 1027
9579.91 1074
9580.84 1061
9581.76 1017
9582.68 1048
9583.61 1037
9584.53 1039
9585.46 1037
9586.38 1028
9587.31 1026
9588.23 1004
9589.15 1029
9590.08 1011
9591.00 981
9591.93 1060
9592.85 1070
9593.78 1050
9594.70 1068
9595.63 1044
9596.55 1165
9597.48 1174
9598.40 1187
9599.33 1156
9600.25 1138
9601.18 1176
9602.10 1251
9603.03 1239
9603.95 1186
9604.88 1197
9605.80 1178
9606.73 1179
9607.65 1175
9608.58 1157
9609.50 1177
9610.43 1160
9611.35 1134
9612.28 1111
9613.21 1140
9614.13 1107
9615.06 1143
9615.98 1127
9616.91 1144
9617.84 1173
9618.76 1205
9619.69 1229
9620.61 1240
9621.54 1200
9622.47 1226
9623.39 1247
9624.32 1241
9625.24 1251
9626.17 1246
9627.10 1251
9628.02 1239
9628.95 1245
9629.88 1257
9630.80 1283
9631.73 1330
9632.65 1327
9633.58 1311
9634.51 1317
9635.43 1389
9636.36 1389
9637.29 1427
9638.22 1469
9639.14 1517
9640.07 1480
9641.00 1571
9641.92 1642
9642.85 1688
9643.78 1677
9644.70 1713
9645.63 1701
9646.56 1683
9647.49 1680
9648.41 1684
9649.34 1681
9650.27 1681
9651.20 1636
9652.12 1604
9653.05 1597
9653.98 1625
9654.91 1560
9655.83 1553
9656.76 1531
9657.69 1567
9658.62 1542
9659.55 1530
9660.47 1543
9661.40 1543
9662.33 1601
9663.26 1606
9664.19 1574
9665.11 1605
9666.04 1622
9666.97 1628
9667.90 1679
9668.83 1731
9669.75 1659
9670.68 1683
9671.61 1700
9672.54 1743
9673.47 1739
9674.40 1747
9675.33 1812
9676.25 1839
9677.18 1825
9678.11 1835
9679.04 1887
9679.97 1914
9680.90 1852
9681.83 1839
9682.76 1932
9683.69 1939
9684.61 1923
9685.54 1949
9686.47 2030
9687.40 2055
9688.33 2022
9689.26 2027
9690.19 1995
9691.12 2090
9692.05 2144
9692.98 2154
9693.91 2220
9694.84 2235
9695.77 2341
9696.70 2482
9697.63 2564
9698.56 2618
9699.49 2666
9700.42 2660
9701.35 2568
9702.28 2524
9703.21 2521
9704.14 2443
9705.07 2374
9706.00 2346
9706.93 2249
9707.86 2146
9708.79 2166
9709.72 2198
9710.65 2281
9711.58 2210
9712.51 2199
9713.44 2239
9714.37 2315
9715.30 2377
9716.23 2375
9717.16 2314
9718.09 2284
9719.02 2222
9719.95 2205
9720.88 2113
9721.81 2064
9722.75 1924
9723.68 1791
9724.61 1792
9725.54 1764
9726.47 1740
9727.40 1748
9728.33 1724
9729.26 1675
9730.19 1650
9731.13 1686
9732.06 1665
9732.99 1633
9733.92 1641
9734.85 1666
9735.78 1672
9736.71 1613
9737.65 1553
9738.58 1627
9739.51 1582
9740.44 1580
9741.37 1550
9742.30 1530
9743.24 1520
9744.17 1505
9745.10 1418
9746.03 1458
9746.96 1448
9747.90 1463
9748.83 1439
9749.76 1450
9750.69 1464
9751.63 1413
9752.56 1429
9753.49 1440
9754.42 1395
9755.36 1444
9756.29 1458
9757.22 1436
9758.15 1446
9759.09 1453
9760.02 1419
9760.95 1387
9761.88 1471
9762.82 1416
9763.75 1422
9764.68 1426
9765.62 1445
9766.55 1473
9767.48 1482
9768.41 1473
9769.35 1516
9770.28 1533
9771.21 1479
9772.15 1498
9773.08 1464
9774.01 1470
9774.95 1468
9775.88 1470
9776.81 1547
9777.75 1548
9778.68 1498
9779.62 1508
9780.55 1559
9781.48 1590
9782.42 1627
9783.35 1592
9784.28 1604
9785.22 1620
9786.15 1592
9787.09 1583
9788.02 1621
9788.95 1520
9789.89 1520
9790.82 1498
9791.76 1465
9792.69 1467
9793.63 1473
9794.56 1513
9795.49 1564
9796.43 1587
9797.36 1586
9798.30 1646
9799.23 1662
9800.17 1666
9801.10 1647
9802.04 1550
9802.97 1504
9803.91 1435
9804.84 1383
9805.78 1397
9806.71 1291
9807.65 1261
9808.58 1268
9809.52 1251
9810.45 1150
9811.39 1086
9812.32 1066
9813.26 1127
9814.19 1122
9815.13 1146
9816.06 1146
9817.00 1142
9817.93 1073
9818.87 1069
9819.80 1051
9820.74 1071
9821.68 1048
9822.61 1013
9823.55 1061
9824.48 1038
9825.42 982
9826.35 1029
9827.29 1011
9828.23 998
9829.16 1024
9830.10 1021
9831.03 1037
9831.97 1003
9832.91 995
9833.84 1021
9834.78 997
9835.72 1014
9836.65 1023
9837.59 1017
9838.52 949
9839.46 978
9840.40 1026
9841.33 988
9842.27 932
9843.21 991
9844.14 976
9845.08 953
9846.02 1048
9846.95 997
9847.89 970
9848.83 999
9849.77 1023
9850.70 1035
9851.64 1015
9852.58 1016
9853.51 1065
9854.45 1045
9855.39 1057
9856.33 1059
9857.26 1056
9858.20 1007
9859.14 995
9860.08 947
9861.01 953
9861.95 1001
9862.89 977
9863.83 928
9864.76 948
9865.70 1017
9866.64 983
9867.58 978
9868.51 947
9869.45 987
9870.39 940
9871.33 966
9872.27 979
9873.20 930
9874.14 972
9875.08 964
9876.02 985
9876.96 966
9877.90 986
9878.83 982
9879.77 971
9880.71 940
9881.65 939
9882.59 933
9883.53 930
9884.47 953
9885.40 972
9886.34 965
9887.28 908
9888.22 929
9889.16 923
9890.10 902
9891.04 901
9891.98 902
9892.91 901
9893.85 933
9894.79 974
9895.73 927
9896.67 881
9897.61 889
9898.55 896
9899.49 926
9900.43 922
9901.37 925
9902.31 894
9903.25 917
9904.19 903
9905.13 875
9906.07 912
9907.01 871
9907.95 920
9908.89 871
9909.83 916
9910.77 905
9911.71 930
9912.65 937
9913.59 956
9914.53 926
9915.47 898
9916.41 969
9917.35 1012
9918.29 1007
9919.23 983
9920.17 1052
9921.11 1067
9922.05 1145
9922.99 1198
9923.93 1278
9924.87 1267
9925.81 1318
9926.75 1407
9927.69 1359
9928.63 1356
9929.57 1338
9930.51 1302
9931.45 1290
9932.39 1266
9933.34 1160
9934.28 1121
9935.22 1053
9936.16 1013
9937.10 1001
9938.04 1009
9938.98 932
9939.92 954
9940.87 942
9941.81 962
9942.75 943
9943.69 962
9944.63 962
9945.57 975
9946.51 1043
9947.46 1021
9948.40 1032
9949.34 1067
9950.28 1111
9951.22 1138
9952.16 1125
9953.11 1093
9954.05 1097
9954.99 1077
9955.93 1008
9956.87 1011
9957.82 979
9958.76 955
9959.70 931
9960.64 895
9961.59 853
9962.53 849
9963.47 845
9964.41 831
9965.35 816
9966.30 856
9967.24 818
9968.18 808
9969.13 770
9970.07 800
9971.01 803
9971.95 748
9972.90 729
9973.84 724
9974.78 766
9975.73 757
9976.67 734
9977.61 741
9978.55 748
9979.50 742
9980.44 742
9981.38 741
9982.33 736
9983.27 727
9984.21 730
9985.16 778
9986.10 749
9987.04 754
9987.99 770
9988.93 799
9989.88 752
9990.82 716
9991.76 750
9992.71 739
9993.65 700
9994.59 742
9995.54 716
9996.48 705
9997.43 738
9998.37 700
9999.31 745
10000.26 737
10001.20 739
10002.15 727
10003.09 749
10004.04 705
10004.98 696
10005.92 722
10006.87 729
10007.81 714
10008.76 713
10009.70 702
10010.65 727
10011.59 685
10012.54 696
10013.48 669
10014.43 693
10015.37 668
10016.32 655
10017.26 662
10018.21 672
10019.15 684
10020.10 672
10021.04 695
10021.99 648
10022.93 635
10023.88 653
10024.82 641
10025.77 672
10026.71 697
10027.66 675
10028.60 679
10029.55 651
10030.49 673
10031.44 676
10032.39 647
10033.33 683
10034.28 668
10035.22 667
10036.17 669
10037.11 655
10038.06 672
10039.01 605
10039.95 633
10040.90 651
10041.84 641
10042.79 631
10043.74 632
10044.68 608
10045.63 629
10046.58 617
10047.52 633
10048.47 579
10049.41 597
10050.36 593
10051.31 620
10052.25 589
10053.20 589
10054.15 649
10055.09 648
10056.04 648
10056.99 618
10057.93 605
10058.88 615
10059.83 646
10060.78 633
10061.72 620
10062.67 582
10063.62 610
10064.56 610
10065.51 613
10066.46 656
10067.41 635
10068.35 648
10069.30 628
10070.25 615
10071.20 587
10072.14 597
10073.09 591
10074.04 619
10074.99 591
10075.93 604
10076.88 620
10077.83 613
10078.78 585
10079.72 558
10080.67 557
10081.62 559
10082.57 581
10083.52 599
10084.46 599
10085.41 574
10086.36 586
10087.31 575
10088.26 593
10089.21 597
10090.15 591
10091.10 603
10092.05 581
10093.00 609
10093.95 587
10094.90 605
10095.85 638
10096.79 646
10097.74 617
10098.69 604
10099.64 619
10100.59 614
10101.54 604
10102.49 602
10103.44 603
10104.39 606
10105.33 582
10106.28 605
10107.23 585
10108.18 584
10109.13 597
10110.08 587
10111.03 631
10111.98 626
10112.93 594
10113.88 581
10114.83 614
10115.78 581
10116.73 605
10117.68 607
10118.63 612
10119.58 617
10120.53 596
10121.48 590
10122.43 602
10123.38 583
10124.33 612
10125.28 616
10126.23 610
10127.18 629
10128.13 605
10129.08 636
10130.03 664
10130.98 661
10131.93 629
10132.88 614
10133.83 634
10134.78 659
10135.73 657
10136.68 693
10137.63 683
10138.58 677
10139.53 726
10140.48 718
10141.43 673
10142.38 721
10143.33 709
10144.29 674
10145.24 706
10146.19 726
10147.14 737
10148.09 714
10149.04 718
10149.99 736
10150.94 738
10151.89 718
10152.85 714
10153.80 756
10154.75 717
10155.70 778
10156.65 744
10157.60 766
10158.55 789
10159.51 742
10160.46 751
10161.41 769
10162.36 774
10163.31 788
10164.26 789
10165.22 774
10166.17 780
10167.12 850
10168.07 807
10169.02 789
10169.98 853
10170.93 866
10171.88 847
10172.83 859
10173.79 851
10174.74 868
10175.69 937
10176.64 920
10177.60 906
10178.55 962
10179.50 971
10180.45 948
10181.41 934
10182.36 946
10183.31 965
10184.26 917
10185.22 972
10186.17 957
10187.12 934
10188.08 954
10189.03 929
10189.98 966
10190.93 932
10191.89 919
10192.84 981
10193.79 1028
10194.75 961
10195.70 943
10196.65 939
10197.61 998
10198.56 1018
10199.51 1003
10200.47 1010
10201.42 1011
10202.38 1047
10203.33 1077
10204.28 1137
10205.24 1148
10206.19 1165
10207.14 1191
10208.10 1179
10209.05 1174
10210.01 1160
10210.96 1184
10211.91 1134
10212.87 1095
10213.82 1072
10214.78 1064
10215.73 1063
10216.69 1000
10217.64 1020
10218.59 980
10219.55 929
10220.50 965
10221.46 959
10222.41 954
10223.37 958
10224.32 961
10225.28 951
10226.23 858
10227.19 944
10228.14 949
10229.10 950
10230.05 950
10231.01 1022
10231.96 1108
10232.92 1084
10233.87 1134
10234.83 1177
10235.78 1123
10236.74 1160
10237.69 1184
10238.65 1184
10239.60 1146
10240.56 1083
10241.51 1056
10242.47 995
10243.42 1025
10244.38 1003
10245.34 952
10246.29 946
10247.25 978
10248.20 891
10249.16 863
10250.11 847
10251.07 862
10252.03 846
10252.98 812
10253.94 813
10254.89 797
10255.85 770
10256.81 751
10257.76 741
10258.72 770
10259.68 715
10260.63 757
10261.59 751
10262.55 736
10263.50 714
10264.46 732
10265.41 716
10266.37 706
10267.33 723
10268.28 737
10269.24 728
10270.20 728
10271.16 722
10272.11 742
10273.07 700
10274.03 741
10274.98 746
10275.94 772
10276.90 709
10277.85 712
10278.81 690
10279.77 698
10280.73 681
10281.68 633
10282.64 665
10283.60 646
10284.56 686
10285.51 668
10286.47 647
10287.43 630
10288.39 641
10289.34 641
10290.30 643
10291.26 649
10292.22 634
10293.18 650
10294.13 678
10295.09 682
10296.05 670
10297.01 671
10297.97 695
10298.92 683
10299.88 688
10300.84 653
10301.80 654
10302.76 638
10303.72 641
10304.67 673
10305.63 638
10306.59 616
10307.55 673
10308.51 652
10309.47 632
10310.43 645
10311.38 651
10312.34 684
10313.30 659
10314.26 670
10315.22 640
10316.18 617
10317.14 654
10318.10 630
10319.06 605
10320.01 604
10320.97 638
10321.93 623
10322.89 610
10323.85 632
10324.81 635
10325.77 601
10326.73 627
10327.69 635
10328.65 620
10329.61 619
10330.57 630
10331.53 653
10332.49 655
10333.45 604
10334.41 604
10335.37 638
10336.33 597
10337.29 615
10338.25 579
10339.21 555
10340.17 555
10341.13 569
10342.09 572
10343.05 570
10344.01 579
10344.97 580
10345.93 564
10346.89 610
10347.85 588
10348.81 591
10349.77 570
10350.73 574
10351.69 554
10352.65 576
10353.61 580
10354.57 568
10355.53 582
10356.49 610
10357.46 603
10358.42 561
10359.38 546
10360.34 535
10361.30 512
10362.26 557
10363.22 546
10364.18 564
10365.14 530
10366.11 543
10367.07 519
10368.03 531
10368.99 548
10369.95 539
10370.91 527
10371.87 509
10372.84 530
10373.80 540
10374.76 520
10375.72 528
10376.68 542
10377.64 573
10378.61 537
10379.57 543
10380.53 543
10381.49 562
10382.45 541
10383.42 506
10384.38 517
10385.34 533
10386.30 539
10387.27 549
10388.23 533
10389.19 484
10390.15 521
10391.11 510
10392.08 497
10393.04 529
10394.00 515
10394.96 489
10395.93 479
10396.89 533
10397.85 541
10398.82 546
10399.78 522
10400.74 513
10401.70 515
10402.67 515
10403.63 557
10404.59 541
10405.56 511
10406.52 550
10407.48 566
10408.45 533
10409.41 544
10410.37 518
10411.34 517
10412.30 550
10413.26 584
10414.23 607
10415.19 589
10416.15 597
10417.12 587
10418.08 604
10419.04 595
10420.01 597
10420.97 595
10421.94 618
10422.90 600
10423.86 590
10424.83 588
10425.79 580
10426.76 545
10427.72 562
10428.68 550
10429.65 515
10430.61 523
10431.58 511
10432.54 502
10433.51 521
10434.47 531
10435.44 512
10436.40 494
10437.36 480
10438.33 482
10439.29 491
10440.26 477
10441.22 482
10442.19 478
10443.15 499
10444.12 491
10445.08 502
10446.05 492
10447.01 497
10447.98 496
10448.94 494
10449.91 481
10450.87 489
10451.84 485
10452.80 482
10453.77 487
10454.73 467
10455.70 451
10456.67 497
10457.63 499
10458.60 456
10459.56 485
10460.53 486
10461.49 499
10462.46 500
10463.43 502
10464.39 498
10465.36 496
10466.32 471
10467.29 473
10468.25 496
10469.22 481
10470.19 513
10471.15 513
10472.12 469
10473.09 452
10474.05 483
10475.02 517
10475.98 497
10476.95 519
10477.92 524
10478.88 533
10479.85 491
10480.82 495
10481.78 534
10482.75 544
10483.72 550
10484.68 510
10485.65 514
10486.62 519
10487.58 514
10488.55 485
10489.52 534
10490.49 512
10491.45 524
10492.42 522
10493.39 507
10494.35 509
10495.32 504
10496.29 483
10497.26 514
10498.22 499
10499.19 507
10500.16 503
10501.13 510
10502.09 476
10503.06 501
10504.03 475
10505.00 496
10505.96 491
10506.93 506
10507.90 523
10508.87 514
10509.84 509
10510.80 507
10511.77 508
10512.74 514
10513.71 476
10514.68 502
10515.64 504
10516.61 525
10517.58 480
10518.55 503
10519.52 526
10520.49 494
10521.45 453
10522.42 521
10523.39 497
10524.36 526
10525.33 529
10526.30 488
10527.27 504
10528.23 535
10529.20 504
10530.17 530
10531.14 529
10532.11 522
10533.08 520
10534.05 538
10535.02 533
10535.99 565
10536.96 544
10537.93 508
10538.89 526
10539.86 517
10540.83 546
10541.80 569
10542.77 548
10543.74 548
10544.71 550
10545.68 545
10546.65 563
10547.62 544
10548.59 525
10549.56 503
10550.53 537
10551.50 534
10552.47 510
10553.44 535
10554.41 545
10555.38 543
10556.35 562
10557.32 555
10558.29 558
10559.26 558
10560.23 560
10561.20 587
10562.17 582
10563.14 602
10564.11 574
10565.08 591
10566.05 554
10567.02 571
10567.99 554
10568.96 553
10569.93 566
10570.91 584
10571.88 523
10572.85 509
10573.82 575
10574.79 548
10575.76 535
10576.73 537
10577.70 534
10578.67 530
10579.64 536
10580.62 526
10581.59 514
10582.56 531
10583.53 513
10584.50 518
10585.47 524
10586.44 568
10587.42 588
10588.39 570
10589.36 560
10590.33 573
10591.30 569
10592.27 589
10593.25 580
10594.22 572
10595.19 530
10596.16 570
10597.13 561
10598.10 577
10599.08 564
10600.05 548
10601.02 541
10601.99 578
10602.97 609
10603.94 603
10604.91 604
10605.88 632
10606.85 637
10607.83 647
10608.80 652
10609.77 698
10610.74 671
10611.72 650
10612.69 687
10613.66 681
10614.64 695
10615.61 692
10616.58 637
10617.55 635
10618.53 623
10619.50 610
10620.47 610
10621.45 602
10622.42 586
10623.39 603
10624.37 562
10625.34 556
10626.31 573
10627.29 595
10628.26 545
10629.23 502
10630.21 533
10631.18 534
10632.15 584
10633.13 598
10634.10 588
10635.07 591
10636.05 608
10637.02 604
10638.00 604
10638.97 624
10639.94 629
10640.92 634
10641.89 633
10642.87 594
10643.84 616
10644.81 608
10645.79 591
10646.76 561
10647.74 548
10648.71 511
10649.68 561
10650.66 557
10651.63 528
10652.61 531
10653.58 527
10654.56 491
10655.53 501
10656.51 502
10657.48 511
10658.46 540
10659.43 449
10660.41 487
10661.38 514
10662.36 535
10663.33 546
10664.31 505
10665.28 507
10666.26 508
10667.23 512
10668.21 486
10669.18 534
10670.16 469
10671.13 467
10672.11 494
10673.08 506
10674.06 490
10675.03 480
10676.01 491
10676.99 507
10677.96 493
10678.94 506
10679.91 474
10680.89 512
10681.86 521
10682.84 540
10683.82 548
10684.79 492
10685.77 475
10686.74 484
10687.72 499
10688.70 500
10689.67 495
10690.65 482
10691.63 469
10692.60 468
10693.58 482
10694.55 499
10695.53 509
10696.51 508
10697.48 488
10698.46 484
10699.44 443
10700.41 504
10701.39 486
10702.37 475
10703.34 488
10704.32 479
10705.30 462
10706.27 489
10707.25 504
10708.23 490
10709.21 482
10710.18 507
10711.16 484
10712.14 487
10713.11 476
10714.09 511
10715.07 511
10716.05 509
10717.02 496
10718.00 485
10718.98 508
10719.96 512
10720.93 478
10721.91 488
10722.89 514
10723.87 519
10724.85 487
10725.82 480
10726.80 491
10727.78 477
10728.76 489
10729.74 493
10730.71 506
10731.69 483
10732.67 461
10733.65 500
10734.63 525
10735.60 505
10736.58 498
10737.56 510
10738.54 495
10739.52 491
10740.50 497
10741.48 515
10742.45 543
10743.43 493
10744.41 493
10745.39 498
10746.37 491
10747.35 468
10748.33 521
10749.31 489
10750.28 499
10751.26 521
10752.24 495
10753.22 488
10754.20 472
10755.18 477
10756.16 481
10757.14 518
10758.12 496
10759.10 513
10760.08 522
10761.06 515
10762.04 518
10763.01 529
10763.99 544
10764.97 501
10765.95 501
10766.93 517
10767.91 530
10768.89 528
10769.87 537
10770.85 512
10771.83 511
10772.81 487
10773.79 525
10774.77 538
10775.75 550
10776.73 574
10777.71 567
10778.69 559
10779.67 561
10780.65 576
10781.63 565
10782.62 577
10783.60 604
10784.58 560
10785.56 529
10786.54 544
10787.52 577
10788.50 589
10789.48 561
10790.46 570
10791.44 559
10792.42 572
10793.40 565
10794.38 551
10795.37 555
10796.35 583
10797.33 582
10798.31 539
10799.29 516
10800.27 534
10801.25 551
10802.23 537
10803.21 527
10804.20 504
10805.18 533
10806.16 524
10807.14 545
10808.12 572
10809.10 507
10810.09 542
10811.07 559
10812.05 520
10813.03 564
10814.01 554
10815.00 553
10815.98 548
10816.96 558
10817.94 542
10818.92 541
10819.91 557
10820.89 518
10821.87 543
10822.85 538
10823.83 563
10824.82 562
10825.80 537
10826.78 570
10827.76 580
10828.75 554
10829.73 557
10830.71 569
10831.69 535
10832.68 556
10833.66 532
10834.64 554
10835.63 548
10836.61 599
10837.59 558
10838.57 544
10839.56 587
10840.54 600
10841.52 560
10842.51 562
10843.49 568
10844.47 576
10845.46 610
10846.44 619
10847.42 588
10848.41 585
10849.39 569
10850.37 586
10851.36 623
10852.34 631
10853.32 601
10854.31 591
10855.29 596
10856.28 609
10857.26 647
10858.24 634
10859.23 635
10860.21 657
10861.20 651
10862.18 654
10863.16 649
10864.15 654
10865.13 646
10866.12 639
10867.10 651
10868.08 683
10869.07 636
10870.05 635
10871.04 648
10872.02 627
10873.01 632
10873.99 654
10874.98 649
10875.96 686
10876.95 666
10877.93 656
10878.92 641
10879.90 662
10880.89 674
10881.87 722
10882.86 701
10883.84 713
10884.83 717
10885.81 715
10886.80 709
10887.78 688
10888.77 686
10889.75 703
10890.74 722
10891.72 752
10892.71 786
10893.69 796
10894.68 761
10895.66 738
10896.65 750
10897.64 771
10898.62 762
10899.61 756
10900.59 778
10901.58 779
10902.56 775
10903.55 760
10904.54 780
10905.52 826
10906.51 819
10907.49 826
10908.48 824
10909.47 856
10910.45 847
10911.44 887
10912.43 850
10913.41 860
10914.40 839
10915.39 899
10916.37 884
10917.36 893
10918.35 905
10919.33 930
10920.32 928
10921.31 932
10922.29 916
10923.28 897
10924.27 938
10925.25 944
10926.24 932
10927.23 966
10928.21 978
10929.20 976
10930.19 990
10931.18 920
10932.16 959
10933.15 979
10934.14 1004
10935.12 1043
10936.11 1043
10937.10 1027
10938.09 1044
10939.07 1086
10940.06 1041
10941.05 1119
10942.04 1124
10943.02 1109
10944.01 1121
10945.00 1149
10945.99 1143
10946.98 1199
10947.96 1225
10948.95 1238
10949.94 1286
10950.93 1373
10951.92 1409
10952.90 1428
10953.89 1451
10954.88 1533
10955.87 1624
10956.86 1648
10957.85 1717
10958.83 1707
10959.82 1723
10960.81 1714
10961.80 1758
10962.79 1706
10963.78 1680
10964.77 1575
10965.75 1561
10966.74 1548
10967.73 1498
10968.72 1463
10969.71 1379
10970.70 1381
10971.69 1305
10972.68 1279
10973.67 1286
10974.66 1268
10975.64 1257
10976.63 1272
10977.62 1253
10978.61 1249
10979.60 1263
10980.59 1300
10981.58 1278
10982.57 1301
10983.56 1359
10984.55 1365
10985.54 1386
10986.53 1406
10987.52 1406
10988.51 1457
10989.50 1461
10990.49 1543
10991.48 1620
10992.47 1713
10993.46 1802
10994.45 1882
10995.44 1953
10996.43 2116
10997.42 2181
10998.41 2239
10999.40 2343
11000.39 2300
11001.38 2286
11002.37 2279
11003.36 2162
11004.35 2089
11005.34 2033
11006.33 1876
11007.32 1786
11008.31 1682
11009.30 1650
11010.30 1560
11011.29 1489
11012.28 1351
11013.27 1334
11014.26 1226
11015.25 1205
11016.24 1181
11017.23 1193
11018.22 1139
11019.21 1129
11020.21 1080
11021.20 1068
11022.19 1082
11023.18 1039
11024.17 1049
11025.16 1056
11026.15 1068
11027.14 1040
11028.14 1018
11029.13 1014
11030.12 1029
11031.11 1023
11032.10 1014
11033.09 984
11034.09 978
11035.08 969
11036.07 994
11037.06 987
11038.05 1017
11039.05 982
11040.04 948
11041.03 933
11042.02 959
11043.02 963
11044.01 919
11045.00 919
11045.99 952
11046.98 873
11047.98 870
11048.97 896
11049.96 911
11050.95 880
11051.95 851
11052.94 847
11053.93 865
11054.93 872
11055.92 869
11056.91 864
11057.90 890
11058.90 880
11059.89 899
11060.88 895
11061.88 906
11062.87 891
11063.86 881
11064.86 860
11065.85 852
11066.84 922
11067.84 885
11068.83 859
11069.82 902
11070.82 952
11071.81 922
11072.80 873
11073.80 872
11074.79 859
11075.78 871
11076.78 898
11077.77 885
11078.77 886
11079.76 864
11080.75 888
11081.75 881
11082.74 821
11083.74 846
11084.73 839
11085.72 864
11086.72 837
11087.71 825
11088.71 829
11089.70 848
11090.70 819
11091.69 843
11092.68 822
11093.68 818
11094.67 804
11095.67 799
11096.66 803
11097.66 806
11098.65 782
11099.65 804
11100.64 841
11101.64 824
11102.63 796
11103.63 809
11104.62 782
11105.62 792
11106.61 775
11107.61 802
11108.60 813
11109.60 801
11110.59 779
11111.59 772
11112.58 734
11113.58 767
11114.57 751
11115.57 749
11116.56 760
11117.56 759
11118.56 754
11119.55 742
11120.55 737
11121.54 728
11122.54 762
11123.54 759
11124.53 771
11125.53 795
11126.52 736
11127.52 734
11128.51 733
11129.51 758
11130.51 758
11131.50 767
11132.50 745
11133.50 755
11134.49 762
11135.49 736
11136.49 708
11137.48 769
11138.48 746
11139.47 744
11140.47 795
11141.47 757
11142.46 802
11143.46 774
11144.46 797
11145.46 792
11146.45 782
11147.45 759
11148.45 732
11149.44 751
11150.44 758
11151.44 745
11152.43 784
11153.43 760
11154.43 773
11155.43 747
11156.42 731
11157.42 765
11158.42 734
11159.42 734
11160.41 728
11161.41 703
11162.41 712
11163.41 725
11164.40 734
11165.40 721
11166.40 741
11167.40 731
11168.39 698
11169.39 725
11170.39 746
11171.39 744
11172.39 721
11173.38 739
11174.38 723
11175.38 716
11176.38 727
11177.38 741
11178.38 744
11179.37 723
11180.37 742
11181.37 733
11182.37 735
11183.37 750
11184.37 736
11185.37 692
11186.36 727
11187.36 749
11188.36 759
11189.36 723
11190.36 752
11191.36 703
11192.36 720
11193.36 724
11194.36 747
11195.35 729
11196.35 744
11197.35 719
11198.35 730
11199.35 701
11200.35 745
11201.35 771
11202.35 753
11203.35 743
11204.35 770
11205.35 744
11206.35 745
11207.35 709
11208.35 741
11209.35 746
11210.35 734
11211.35 773
11212.35 757
11213.35 761
11214.35 780
11215.34 735
11216.35 726
11217.35 761
11218.35 763
11219.35 741
11220.35 742
11221.35 763
11222.35 774
11223.35 761
11224.35 755
11225.35 762
11226.35 727
11227.35 736
11228.35 752
11229.35 751
11230.35 770
11231.35 740
11232.35 762
11233.35 786
11234.35 804
11235.35 804
11236.35 776
11237.36 753
11238.36 753
11239.36 792
11240.36 788
11241.36 799
11242.36 797
11243.36 776
11244.36 815
11245.36 800
11246.37 785
11247.37 812
11248.37 829
11249.37 812
11250.37 798
11251.37 826
11252.38 817
11253.38 811
11254.38 793
11255.38 858
11256.38 838
11257.38 858
11258.39 849
11259.39 828
11260.39 779
11261.39 851
11262.39 845
11263.40 841
11264.40 865
11265.40 877
11266.40 931
11267.40 948
11268.41 945
11269.41 941
11270.41 984
11271.41 995
11272.42 1000
11273.42 1009
11274.42 985
11275.42 995
11276.43 1002
11277.43 1012
11278.43 999
11279.44 1024
11280.44 990
11281.44 1005
11282.44 990
11283.45 894
11284.45 898
11285.45 901
11286.46 907
11287.46 882
11288.46 853
11289.47 845
11290.47 815
11291.47 826
11292.48 783
11293.48 779
11294.48 774
11295.49 789
11296.49 794
11297.49 775
11298.50 759
11299.50 756
11300.51 770
11301.51 772
11302.51 770
11303.52 772
11304.52 724
11305.53 774
11306.53 780
11307.53 766
11308.54 767
11309.54 780
11310.55 799
11311.55 808
11312.55 801
11313.56 803
11314.56 834
11315.57 804
11316.57 832
11317.58 834
11318.58 831
11319.59 824
11320.59 888
11321.59 818
11322.60 831
11323.60 837
11324.61 840
11325.61 858
11326.62 838
11327.62 794
11328.63 778
11329.63 803
11330.64 789
11331.64 812
11332.65 780
11333.65 781
11334.66 807
11335.67 815
11336.67 831
11337.68 817
11338.68 830
11339.69 829
11340.69 811
11341.70 818
11342.70 813
11343.71 832
11344.72 819
11345.72 793
11346.73 792
11347.73 807
11348.74 796
11349.74 788
11350.75 770
11351.76 794
11352.76 785
11353.77 761
11354.78 771
11355.78 780
11356.79 769
11357.79 745
11358.80 745
11359.81 763
11360.81 756
11361.82 740
11362.83 751
11363.83 721
11364.84 735
11365.85 726
11366.85 742
11367.86 731
11368.87 706
11369.87 710
11370.88 708
11371.89 696
11372.89 712
11373.90 726
11374.91 731
11375.92 689
11376.92 704
11377.93 683
11378.94 703
11379.94 689
11380.95 722
11381.96 722
11382.97 693
11383.97 697
11384.98 699
11385.99 692
11387.00 731
11388.00 685
11389.01 679
11390.02 674
11391.03 680
11392.04 706
11393.04 678
11394.05 705
11395.06 694
11396.07 701
11397.08 737
11398.08 731
11399.09 721
11400.10 726
11401.11 717
11402.12 741
11403.12 711
11404.13 716
11405.14 757
11406.15 732
11407.16 755
11408.17 708
11409.18 757
11410.18 746
11411.19 725
11412.20 706
11413.21 738
11414.22 717
11415.23 732
11416.24 720
11417.25 720
11418.25 706
11419.26 700
11420.27 740
11421.28 737
11422.29 720
11423.30 728
11424.31 727
11425.32 701
11426.33 733
11427.34 710
11428.35 741
11429.36 751
11430.37 740
11431.38 753
11432.39 742
11433.39 738
11434.40 761
11435.41 737
11436.42 772
11437.43 747
11438.44 765
11439.45 754
11440.46 786
11441.47 771
11442.48 779
11443.49 776
11444.50 750
11445.51 782
11446.52 779
11447.53 783
11448.55 789
11449.56 773
11450.57 774
11451.58 804
11452.59 827
11453.60 779
11454.61 752
11455.62 727
11456.63 774
11457.64 805
11458.65 811
11459.66 802
11460.67 799
11461.68 758
11462.69 787
11463.71 821
11464.72 841
11465.73 819
11466.74 824
11467.75 824
11468.76 806
11469.77 859
11470.78 809
11471.80 851
11472.81 824
11473.82 800
11474.83 804
11475.84 842
11476.85 840
11477.86 866
11478.88 837
11479.89 895
11480.90 875
11481.91 890
11482.92 921
11483.93 895
11484.95 918
11485.96 899
11486.97 918
11487.98 913
11489.00 929
11490.01 936
11491.02 942
11492.03 987
11493.04 1011
11494.06 1006
11495.07 966
11496.08 1015
11497.09 978
11498.11 1017
11499.12 1032
11500.13 1057
11501.14 1043
11502.16 1030
11503.17 1066
11504.18 1128
11505.20 1131
11506.21 1134
11507.22 1151
11508.23 1182
11509.25 1196
11510.26 1157
11511.27 1206
11512.29 1266
11513.30 1287
11514.31 1358
11515.33 1404
11516.34 1367
11517.35 1420
11518.37 1432
11519.38 1480
11520.39 1553
11521.41 1564
11522.42 1581
11523.43 1675
11524.45 1737
11525.46 1809
11526.47 1815
11527.49 1917
11528.50 2017
11529.52 2073
11530.53 2211
11531.54 2332
11532.56 2489
11533.57 2592
11534.59 2784
11535.60 2921
11536.62 3006
11537.63 3092
11538.64 3152
11539.66 3164
11540.67 3215
11541.69 3194
11542.70 3140
11543.72 3032
11544.73 2890
11545.75 2749
11546.76 2621
11547.77 2416
11548.79 2274
11549.80 2160
11550.82 1946
11551.83 1819
11552.85 1729
11553.86 1668
11554.88 1564
11555.89 1481
11556.91 1432
11557.92 1398
11558.94 1372
11559.95 1319
11560.97 1316
11561.99 1249
11563.00 1267
11564.02 1248
11565.03 1252
11566.05 1248
11567.06 1266
11568.08 1240
11569.09 1270
11570.11 1262
11571.13 1243
11572.14 1250
11573.16 1277
11574.17 1294
11575.19 1268
11576.20 1205
11577.22 1272
11578.24 1234
11579.25 1249
11580.27 1283
11581.29 1260
11582.30 1241
11583.32 1209
11584.33 1257
11585.35 1254
11586.37 1249
11587.38 1254
11588.40 1239
11589.42 1226
11590.43 1297
11591.45 1363
11592.47 1347
11593.48 1342
11594.50 1443
11595.52 1491
11596.53 1471
11597.55 1475
11598.57 1539
11599.58 1569
11600.60 1642
11601.62 1637
11602.64 1602
11603.65 1621
11604.67 1544
11605.69 1486
11606.70 1430
11607.72 1432
11608.74 1365
11609.76 1332
11610.77 1356
11611.79 1268
11612.81 1260
11613.83 1230
11614.84 1248
11615.86 1198
11616.88 1207
11617.90 1180
11618.92 1196
11619.93 1169
11620.95 1158
11621.97 1174
11622.99 1154
11624.01 1129
11625.02 1119
11626.04 1106
11627.06 1114
11628.08 1091
11629.10 1076
11630.11 1035
11631.13 1026
11632.15 1047
11633.17 1019
11634.19 1029
11635.21 1031
11636.23 1040
11637.24 982
11638.26 981
11639.28 966
11640.30 999
11641.32 1015
11642.34 982
11643.36 930
11644.38 920
11645.39 921
11646.41 883
11647.43 919
11648.45 918
11649.47 883
11650.49 909
11651.51 907
11652.53 904
11653.55 892
11654.57 893
11655.59 846
11656.61 822
11657.63 850
11658.65 820
11659.67 836
11660.69 861
11661.70 796
11662.72 809
11663.74 824
11664.76 810
11665.78 817
11666.80 828
11667.82 853
11668.84 824
11669.86 774
11670.88 858
11671.90 865
11672.92 860
11673.95 802
11674.97 802
11675.99 812
11677.01 780
11678.03 809
11679.05 792
11680.07 781
11681.09 803
11682.11 780
11683.13 831
11684.15 804
11685.17 813
11686.19 817
11687.21 805
11688.23 799
11689.25 795
11690.28 802
11691.30 765
11692.32 743
11693.34 748
11694.36 741
11695.38 763
11696.40 730
11697.42 728
11698.44 735
11699.47 749
11700.49 755
11701.51 731
11702.53 690
11703.55 721
11704.57 674
11705.60 699
11706.62 723
11707.64 712
11708.66 723
11709.68 714
11710.70 710
11711.73 704
11712.75 716
11713.77 676
11714.79 687
11715.81 666
11716.84 679
11717.86 681
11718.88 656
11719.90 712
11720.92 689
11721.95 670
11722.97 669
11723.99 712
11725.01 710
11726.04 673
11727.06 690
11728.08 679
11729.11 665
11730.13 642
11731.15 649
11732.17 653
11733.20 683
11734.22 654
11735.24 669
11736.26 669
11737.29 649
11738.31 647
11739.33 646
11740.36 624
11741.38 631
11742.40 644
11743.43 650
11744.45 599
11745.47 628
11746.50 624
11747.52 629
11748.54 635
11749.57 620
11750.59 645
11751.62 618
11752.64 607
11753.66 614
11754.69 631
11755.71 608
11756.73 624
11757.76 606
11758.78 615
11759.81 673
11760.83 610
11761.85 619
11762.88 583
11763.90 619
11764.93 637
11765.95 631
11766.98 622
11768.00 667
11769.02 605
11770.05 618
11771.07 654
11772.10 638
11773.12 643
11774.15 655
11775.17 642
11776.20 652
11777.22 655
11778.25 630
11779.27 638
11780.30 654
11781.32 623
11782.35 601
11783.37 628
11784.40 657
11785.42 660
11786.45 643
11787.47 654
11788.50 605
11789.52 623
11790.55 652
11791.57 612
11792.60 630
11793.62 616
11794.65 626
11795.67 602
11796.70 626
11797.73 649
11798.75 620
11799.78 625
11800.80 605
11801.83 641
11802.85 651
11803.88 628
11804.91 653
11805.93 646
11806.96 629
11807.98 647
11809.01 655
11810.04 632
11811.06 657
11812.09 646
11813.12 698
11814.14 668
11815.17 642
11816.19 624
11817.22 651
11818.25 628
11819.27 646
11820.30 658
11821.33 669
11822.35 662
11823.38 694
11824.41 696
11825.44 698
11826.46 695
11827.49 731
11828.52 710
11829.54 685
11830.57 714
11831.60 700
11832.62 710
11833.65 718
11834.68 722
11835.71 745
11836.73 698
11837.76 736
11838.79 743
11839.82 725
11840.84 749
11841.87 729
11842.90 723
11843.93 745
11844.95 710
11845.98 721
11847.01 758
11848.04 761
11849.07 782
11850.09 777
11851.12 780
11852.15 796
11853.18 824
11854.21 828
11855.23 770
11856.26 786
11857.29 811
11858.32 796
11859.35 805
11860.38 827
11861.40 794
11862.43 845
11863.46 837
11864.49 839
11865.52 864
11866.55 833
11867.58 840
11868.60 856
11869.63 844
11870.66 829
11871.69 884
11872.72 882
11873.75 890
11874.78 909
11875.81 909
11876.84 896
11877.86 902
11878.89 947
11879.92 948
11880.95 930
11881.98 954
11883.01 973
11884.04 970
11885.07 1019
11886.10 1002
11887.13 1049
11888.16 1029
11889.19 1052
11890.22 1086
11891.25 1109
11892.28 1160
11893.31 1137
11894.34 1168
11895.37 1207
11896.40 1293
11897.43 1348
11898.46 1384
11899.49 1380
11900.52 1479
11901.55 1504
11902.58 1533
11903.61 1558
11904.64 1566
11905.67 1532
11906.70 1582
11907.73 1533
11908.76 1498
11909.79 1458
11910.82 1442
11911.85 1402
11912.88 1354
11913.91 1365
11914.94 1380
11915.97 1273
11917.01 1286
11918.04 1264
11919.07 1251
11920.10 1255
11921.13 1229
11922.16 1233
11923.19 1268
11924.22 1279
11925.25 1332
11926.28 1384
11927.32 1388
11928.35 1383
11929.38 1466
11930.41 1497
11931.44 1448
11932.47 1466
11933.50 1492
11934.54 1416
11935.57 1448
11936.60 1440
11937.63 1404
11938.66 1340
11939.70 1329
11940.73 1311
11941.76 1266
11942.79 1194
11943.82 1163
11944.85 1122
11945.89 1075
11946.92 1035
11947.95 1047
11948.98 996
11950.02 992
11951.05 988
11952.08 973
11953.11 955
11954.15 955
11955.18 939
11956.21 937
11957.24 976
11958.28 891
11959.31 994
11960.34 977
11961.37 989
11962.41 930
11963.44 923
11964.47 936
11965.51 920
11966.54 955
11967.57 969
11968.60 964
11969.64 942
11970.67 961
11971.70 958
11972.74 945
11973.77 958
11974.80 971
11975.84 998
11976.87 983
11977.90 971
11978.94 992
11979.97 1030
11981.00 992
11982.04 977
11983.07 982
11984.11 995
11985.14 999
11986.17 1004
11987.21 958
11988.24 1045
11989.28 1021
11990.31 1042
11991.34 1048
11992.38 1021
11993.41 1000
11994.45 1044
11995.48 1048
11996.51 1022
11997.55 1026
11998.58 1085
11999.62 1102
12000.65 1059
12001.69 1080
12002.72 1086
12003.76 1090
12004.79 1115
12005.82 1099
12006.86 1104
12007.89 1117
12008.93 1141
12009.96 1140
12011.00 1155
12012.03 1152
12013.07 1194
12014.10 1196
12015.14 1199
12016.17 1158
12017.21 1204
12018.24 1201
12019.28 1253
12020.32 1289
12021.35 1293
12022.39 1257
12023.42 1222
12024.46 1252
12025.49 1296
12026.53 1277
12027.56 1276
12028.60 1278
12029.64 1319
12030.67 1268
12031.71 1260
12032.74 1310
12033.78 1282
12034.81 1302
12035.85 1255
12036.89 1220
12037.92 1260
12038.96 1265
12039.99 1264
12041.03 1250
12042.07 1198
12043.10 1202
12044.14 1254
12045.18 1211
12046.21 1254
12047.25 1273
12048.29 1298
12049.32 1264
12050.36 1304
12051.40 1216
12052.43 1296
12053.47 1316
12054.51 1309
12055.54 1270
12056.58 1333
12057.62 1298
12058.65 1266
12059.69 1276
12060.73 1291
12061.76 1286
12062.80 1250
12063.84 1239
12064.88 1254
12065.91 1272
12066.95 1212
12067.99 1166
12069.03 1192
12070.06 1203
12071.10 1102
12072.14 1085
12073.18 1155
12074.21 1103
12075.25 1079
12076.29 1050
12077.33 1063
12078.36 1088
12079.40 1091
12080.44 1067
12081.48 1061
12082.52 1050
12083.55 1014
12084.59 1063
12085.63 1085
12086.67 1049
12087.71 1077
12088.74 1060
12089.78 1098
12090.82 1058
12091.86 1050
12092.90 1061
12093.94 1154
12094.98 1137
12096.01 1124
12097.05 1107
12098.09 1105
12099.13 1101
12100.17 1131
12101.21 1131
12102.25 1121
12103.28 1145
12104.32 1142
12105.36 1135
12106.40 1132
12107.44 1063
12108.48 1045
12109.52 1030
12110.56 1057
12111.60 1002
12112.64 1027
12113.68 950
12114.72 968
12115.76 927
12116.79 906
12117.83 882
12118.87 882
12119.91 861
12120.95 874
12121.99 864
12123.03 857
12124.07 837
12125.11 835
12126.15 801
12127.19 821
12128.23 848
12129.27 824
12130.31 798
12131.35 793
12132.39 824
12133.43 810
12134.47 832
12135.51 797
12136.55 802
12137.59 799
12138.63 810
12139.67 807
12140.71 819
12141.76 840
12142.80 818
12143.84 796
12144.88 776
12145.92 791
12146.96 756
12148.00 780
12149.04 797
12150.08 785
12151.12 767
12152.16 815
12153.20 764
12154.25 755
12155.29 762
12156.33 762
12157.37 783
12158.41 749
12159.45 726
12160.49 703
12161.53 750
12162.58 751
12163.62 698
12164.66 689
12165.70 735
12166.74 720
12167.78 717
12168.82 709
12169.87 698
12170.91 696
12171.95 700
12172.99 758
12174.03 665
12175.08 696
12176.12 688
12177.16 710
12178.20 690
12179.24 725
12180.29 675
12181.33 686
12182.37 709
12183.41 720
12184.46 679
12185.50 661
12186.54 677
12187.58 673
12188.63 658
12189.67 668
12190.71 633
12191.75 708
12192.80 679
12193.84 685
12194.88 684
12195.92 657
12196.97 666
12198.01 665
12199.05 647
12200.10 652
12201.14 680
12202.18 654
12203.23 645
12204.27 675
12205.31 672
12206.36 671
12207.40 634
12208.44 632
12209.49 646
12210.53 664
12211.57 625
12212.62 635
12213.66 647
12214.70 621
12215.75 637
12216.79 652
12217.84 663
12218.88 655
12219.92 617
12220.97 594
12222.01 652
12223.06 662
12224.10 643
12225.14 625
12226.19 607
12227.23 625
12228.28 644
12229.32 611
12230.36 621
12231.41 606
12232.45 606
12233.50 621
12234.54 629
12235.59 606
12236.63 604
12237.68 623
12238.72 592
12239.77 603
12240.81 599
12241.86 593
12242.90 637
12243.94 634
12244.99 608
12246.03 593
12247.08 609
12248.13 614
12249.17 578
12250.22 593
12251.26 592
12252.31 600
12253.35 612
12254.40 598
12255.44 591
12256.49 581
12257.53 555
12258.58 558
12259.62 542
12260.67 585
12261.72 542
12262.76 566
12263.81 560
12264.85 544
12265.90 554
12266.94 553
12267.99 560
12269.04 528
12270.08 520
12271.13 530
12272.17 535
12273.22 565
12274.27 541
12275.31 524
12276.36 563
12277.41 525
12278.45 535
12279.50 520
12280.55 525
12281.59 514
12282.64 518
12283.69 556
12284.73 515
12285.78 528
12286.83 538
12287.87 526
12288.92 548
12289.97 516
12291.01 501
12292.06 546
12293.11 524
12294.15 548
12295.20 534
12296.25 539
12297.30 527
12298.34 520
12299.39 517
12300.44 522
12301.48 522
12302.53 542
12303.58 515
12304.63 560
12305.67 510
12306.72 516
12307.77 527
12308.82 518
12309.87 513
12310.91 521
12311.96 522
12313.01 517
12314.06 543
12315.10 526
12316.15 506
12317.20 515
12318.25 527
12319.30 519
12320.34 503
12321.39 510
12322.44 498
12323.49 487
12324.54 496
12325.59 486
12326.63 493
12327.68 501
12328.73 487
12329.78 491
12330.83 537
12331.88 534
12332.93 487
12333.98 509
12335.02 512
12336.07 468
12337.12 497
12338.17 503
12339.22 484
12340.27 472
12341.32 460
12342.37 469
12343.42 473
12344.47 479
12345.51 493
12346.56 493
12347.61 528
12348.66 476
12349.71 473
12350.76 491
12351.81 467
12352.86 458
12353.91 473
12354.96 508
12356.01 500
12357.06 481
12358.11 444
12359.16 517
12360.21 516
12361.26 495
12362.31 495
12363.36 495
12364.41 476
12365.46 476
12366.51 498
12367.56 490
12368.61 483
12369.66 479
12370.71 517
12371.76 522
12372.81 504
12373.86 496
12374.91 483
12375.96 504
12377.01 534
12378.06 511
12379.11 491
12380.17 524
12381.22 506
12382.27 501
12383.32 479
12384.37 478
12385.42 488
12386.47 477
12387.52 461
12388.57 492
12389.62 490
12390.67 513
12391.73 493
12392.78 518
12393.83 482
12394.88 494
12395.93 502
12396.98 521
12398.03 505
12399.09 525
12400.14 528
12401.19 530
12402.24 512
12403.29 507
12404.34 492
12405.40 514
12406.45 525
12407.50 547
12408.55 542
12409.60 505
12410.66 541
12411.71 517
12412.76 527
12413.81 511
12414.86 559
12415.92 526
12416.97 511
12418.02 536
12419.07 534
12420.13 561
12421.18 550
12422.23 536
12423.28 543
12424.34 550
12425.39 511
12426.44 511
12427.49 523
12428.55 574
12429.60 536
12430.65 552
12431.71 557
12432.76 556
12433.81 572
12434.86 566
12435.92 570
12436.97 558
12438.02 577
12439.08 566
12440.13 557
12441.18 606
12442.24 587
12443.29 579
12444.34 583
12445.40 587
12446.45 607
12447.50 582
12448.56 602
12449.61 610
12450.67 623
12451.72 625
12452.77 645
12453.83 684
12454.88 633
12455.94 643
12456.99 670
12458.04 661
12459.10 699
12460.15 699
12461.21 687
12462.26 773
12463.31 783
12464.37 796
12465.42 824
12466.48 875
12467.53 867
12468.59 936
12469.64 956
12470.70 1000
12471.75 1045
12472.80 1059
12473.86 1144
12474.91 1189
12475.97 1142
12477.02 1173
12478.08 1165
12479.13 1231
12480.19 1201
12481.24 1168
12482.30 1148
12483.35 1148
12484.41 1083
12485.46 1069
12486.52 1014
12487.57 961
12488.63 923
12489.69 934
12490.74 909
12491.80 850
12492.85 829
12493.91 833
12494.96 789
12496.02 775
12497.07 756
12498.13 786
12499.19 694
12500.24 706
12501.30 719
12502.35 694
12503.41 682
12504.47 708
12505.52 709
12506.58 716
12507.63 732
12508.69 695
12509.75 712
12510.80 706
12511.86 733
12512.91 743
12513.97 714
12515.03 676
12516.08 699
12517.14 681
12518.20 728
12519.25 739
12520.31 752
12521.37 731
12522.42 695
12523.48 725
12524.54 696
12525.59 719
12526.65 753
12527.71 737
12528.77 701
12529.82 731
12530.88 672
12531.94 710
12532.99 679
12534.05 708
12535.11 682
12536.17 737
12537.22 728
12538.28 699
12539.34 720
12540.40 725
12541.45 769
12542.51 768
12543.57 758
12544.63 770
12545.68 783
12546.74 793
12547.80 831
12548.86 814
12549.92 826
12550.97 828
12552.03 861
12553.09 883
12554.15 868
12555.21 874
12556.26 856
12557.32 891
12558.38 905
12559.44 847
12560.50 825
12561.56 853
12562.61 849
12563.67 829
12564.73 846
12565.79 830
12566.85 786
12567.91 798
12568.97 811
12570.02 765
12571.08 737
12572.14 731
12573.20 793
12574.26 789
12575.32 772
12576.38 758
12577.44 746
12578.50 747
12579.56 701
12580.61 700
12581.67 729
12582.73 745
12583.79 745
12584.85 733
12585.91 764
12586.97 718
12588.03 743
12589.09 730
12590.15 749
12591.21 725
12592.27 749
12593.33 753
12594.39 738
12595.45 778
12596.51 731
12597.57 740
12598.63 760
12599.69 772
12600.75 780
12601.81 738
12602.87 758
12603.93 753
12604.99 774
12606.05 753
12607.11 796
12608.17 794
12609.23 824
12610.29 796
12611.35 809
12612.41 862
12613.47 857
12614.53 832
12615.59 851
12616.66 876
12617.72 863
12618.78 901
12619.84 874
12620.90 885
12621.96 918
12623.02 905
12624.08 937
12625.14 947
12626.20 1004
12627.26 1020
12628.33 981
12629.39 1020
12630.45 993
12631.51 1040
12632.57 984
12633.63 986
12634.69 1025
12635.76 998
12636.82 976
12637.88 956
12638.94 917
12640.00 901
12641.06 880
12642.13 861
12643.19 878
12644.25 842
12645.31 822
12646.37 853
12647.44 831
12648.50 802
12649.56 796
12650.62 804
12651.68 817
12652.75 802
12653.81 773
12654.87 787
12655.93 813
12657.00 791
12658.06 776
12659.12 792
12660.18 811
12661.25 801
12662.31 793
12663.37 811
12664.43 833
12665.50 818
12666.56 818
12667.62 839
12668.69 833
12669.75 801
12670.81 774
12671.88 830
12672.94 845
12674.00 842
12675.06 834
12676.13 841
12677.19 815
12678.25 839
12679.32 836
12680.38 839
12681.44 843
12682.51 831
12683.57 877
12684.64 848
12685.70 893
12686.76 908
12687.83 897
12688.89 887
12689.95 895
12691.02 919
12692.08 918
12693.15 925
12694.21 965
12695.27 1006
12696.34 989
12697.40 962
12698.47 943
12699.53 1005
12700.59 1010
12701.66 1062
12702.72 1068
12703.79 1076
12704.85 1100
12705.92 1101
12706.98 1110
12708.05 1105
12709.11 1142
12710.18 1116
12711.24 1125
12712.30 1127
12713.37 1111
12714.43 1137
12715.50 1122
12716.56 1097
12717.63 1112
12718.69 1169
12719.76 1153
12720.82 1138
12721.89 1149
12722.95 1221
12724.02 1227
12725.09 1248
12726.15 1293
12727.22 1294
12728.28 1294
12729.35 1301
12730.41 1288
12731.48 1359
12732.54 1337
12733.61 1359
12734.68 1358
12735.74 1372
12736.81 1330
12737.87 1360
12738.94 1324
12740.00 1299
12741.07 1255
12742.14 1305
12743.20 1237
12744.27 1211
12745.33 1143
12746.40 1113
12747.47 1088
12748.53 1089
12749.60 1042
12750.67 1019
12751.73 1012
12752.80 1005
12753.87 984
12754.93 951
12756.00 958
12757.07 944
12758.13 976
12759.20 966
12760.27 954
12761.33 902
12762.40 925
12763.47 885
12764.53 850
12765.60 884
12766.67 905
12767.73 900
12768.80 851
12769.87 848
12770.94 838
12772.00 850
12773.07 818
12774.14 841
12775.21 819
12776.27 811
12777.34 805
12778.41 798
12779.48 789
12780.54 816
12781.61 798
12782.68 807
12783.75 801
12784.81 783
12785.88 807
12786.95 801
12788.02 781
12789.09 746
12790.15 774
12791.22 732
12792.29 775
12793.36 740
12794.43 739
12795.49 748
12796.56 757
12797.63 738
12798.70 720
12799.77 740
12800.84 739
12801.90 765
12802.97 739
12804.04 767
12805.11 718
12806.18 784
12807.25 774
12808.32 747
12809.39 747
12810.45 808
12811.52 793
12812.59 781
12813.66 786
12814.73 748
12815.80 789
12816.87 758
12817.94 784
12819.01 787
12820.08 799
12821.15 821
12822.21 823
12823.28 829
12824.35 813
12825.42 803
12826.49 793
12827.56 791
12828.63 809
12829.70 804
12830.77 790
12831.84 797
12832.91 748
12833.98 792
12835.05 743
12836.12 761
12837.19 725
12838.26 732
12839.33 746
12840.40 741
12841.47 697
12842.54 725
12843.61 681
12844.68 687
12845.75 677
12846.82 691
12847.89 687
12848.96 655
12850.03 638
12851.10 668
12852.18 658
12853.25 674
12854.32 640
12855.39 622
12856.46 620
12857.53 607
12858.60 637
12859.67 632
12860.74 609
12861.81 631
12862.88 607
12863.96 609
12865.03 593
12866.10 607
12867.17 583
12868.24 601
12869.31 583
12870.38 583
12871.45 565
12872.53 588
12873.60 615
12874.67 597
12875.74 615
12876.81 601
12877.88 571
12878.96 556
12880.03 597
12881.10 577
12882.17 577
12883.24 554
12884.31 555
12885.39 498
12886.46 527
12887.53 530
12888.60 521
12889.68 531
12890.75 504
12891.82 556
12892.89 532
12893.96 522
12895.04 501
12896.11 518
12897.18 543
12898.25 499
12899.33 516
12900.40 545
12901.47 489
12902.54 485
12903.62 463
12904.69 514
12905.76 494
12906.84 511
12907.91 492
12908.98 508
12910.06 512
12911.13 482
12912.20 494
12913.27 505
12914.35 516
12915.42 479
12916.49 518
12917.57 481
12918.64 491
12919.71 470
12920.79 483
12921.86 475
12922.94 476
12924.01 461
12925.08 467
12926.16 442
12927.23 438
12928.30 441
12929.38 482
12930.45 463
12931.53 437
12932.60 454
12933.67 454
12934.75 447
12935.82 429
12936.90 440
12937.97 440
12939.04 440
12940.12 440
12941.19 456
12942.27 461
12943.34 440
12944.42 445
12945.49 453
12946.56 429
12947.64 422
12948.71 414
12949.79 440
12950.86 431
12951.94 414
12953.01 427
12954.09 425
12955.16 428
12956.24 452
12957.31 438
12958.39 411
12959.46 447
12960.54 434
12961.61 425
12962.69 419
12963.76 438
12964.84 451
12965.91 427
12966.99 427
12968.07 411
12969.14 415
12970.22 401
12971.29 405
12972.37 410
12973.44 417
12974.52 397
12975.59 430
12976.67 411
12977.75 428
12978.82 447
12979.90 414
12980.97 418
12982.05 416
12983.13 442
12984.20 455
12985.28 403
12986.35 432
12987.43 410
12988.51 446
12989.58 422
12990.66 459
12991.74 444
12992.81 429
12993.89 431
12994.97 428
12996.04 413
12997.12 398
12998.20 422
12999.27 409
13000.35 409
13001.43 433
13002.50 397
13003.58 434
13004.66 451
13005.73 428
13006.81 419
13007.89 424
13008.97 422
13010.04 440
13011.12 419
13012.20 445
13013.27 423
13014.35 430
13015.43 426
13016.51 441
13017.58 427
13018.66 423
13019.74 402
13020.82 434
13021.89 427
13022.97 431
13024.05 441
13025.13 445
13026.21 451
13027.28 458
13028.36 434
13029.44 440
13030.52 445
13031.60 443
13032.67 476
13033.75 454
13034.83 463
13035.91 429
13036.99 446
13038.07 474
13039.14 437
13040.22 450
13041.30 444
13042.38 456
13043.46 430
13044.54 449
13045.62 436
13046.69 457
13047.77 437
13048.85 458
13049.93 437
13051.01 420
13052.09 458
13053.17 464
13054.25 465
13055.33 499
13056.40 457
13057.48 432
13058.56 409
13059.64 419
13060.72 453
13061.80 459
13062.88 417
13063.96 433
13065.04 450
13066.12 446
13067.20 424
13068.28 427
13069.36 451
13070.44 452
13071.52 449
13072.60 437
13073.68 433
13074.76 436
13075.84 438
13076.92 428
13078.00 438
13079.08 433
13080.16 460
13081.24 453
13082.32 431
13083.40 437
13084.48 421
13085.56 410
13086.64 405
13087.72 448
13088.80 422
13089.88 462
13090.96 425
13092.04 463
13093.12 452
13094.20 431
13095.28 435
13096.36 449
13097.44 419
13098.52 432
13099.61 417
13100.69 438
13101.77 472
13102.85 443
13103.93 455
13105.01 430
13106.09 461
13107.17 432
13108.25 421
13109.34 449
13110.42 434
13111.50 435
13112.58 462
13113.66 463
13114.74 441
13115.82 477
13116.91 459
13117.99 481
13119.07 456
13120.15 458
13121.23 445
13122.31 441
13123.40 471
13124.48 497
13125.56 503
13126.64 484
13127.72 467
13128.81 440
13129.89 458
13130.97 454
13132.05 462
13133.14 472
13134.22 470
13135.30 436
13136.38 462
13137.47 433
13138.55 434
13139.63 447
13140.71 461
13141.80 457
13142.88 461
13143.96 463
13145.04 471
13146.13 470
13147.21 443
13148.29 457
13149.38 440
13150.46 443
13151.54 466
13152.62 450
13153.71 485
13154.79 459
13155.87 427
13156.96 455
13158.04 456
13159.12 450
13160.21 456
13161.29 474
13162.37 454
13163.46 461
13164.54 472
13165.62 461
13166.71 445
13167.79 458
13168.88 449
13169.96 456
13171.04 428
13172.13 425
13173.21 455
13174.30 425
13175.38 454
13176.46 436
13177.55 449
13178.63 441
13179.72 429
13180.80 450
13181.88 469
13182.97 467
13184.05 477
13185.14 445
13186.22 452
13187.31 425
13188.39 455
13189.48 464
13190.56 427
13191.65 459
13192.73 461
13193.81 472
13194.90 439
13195.98 439
13197.07 454
13198.15 449
13199.24 472
13200.32 476
13201.41 434
13202.49 428
13203.58 463
13204.67 456
13205.75 480
13206.84 461
13207.92 461
13209.01 474
13210.09 495
13211.18 492
13212.26 468
13213.35 489
13214.43 481
13215.52 477
13216.61 480
13217.69 509
13218.78 454
13219.86 464
13220.95 480
13222.04 494
13223.12 497
13224.21 459
13225.29 472
13226.38 477
13227.47 482
13228.55 497
13229.64 497
13230.72 504
13231.81 500
13232.90 500
13233.98 523
13235.07 513
13236.16 502
13237.24 514
13238.33 515
13239.42 483
13240.50 505
13241.59 508
13242.68 501
13243.76 500
13244.85 493
13245.94 513
13247.02 492
13248.11 526
13249.20 528
13250.29 547
13251.37 496
13252.46 509
13253.55 516
13254.63 544
13255.72 530
13256.81 525
13257.90 547
13258.98 558
13260.07 525
13261.16 548
13262.25 565
13263.33 582
13264.42 559
13265.51 572
13266.60 570
13267.69 567
13268.77 554
13269.86 553
13270.95 607
13272.04 613
13273.13 582
13274.21 605
13275.30 591
13276.39 582
13277.48 626
13278.57 620
13279.65 584
13280.74 593
13281.83 621
13282.92 604
13284.01 641
13285.10 672
13286.19 654
13287.27 697
13288.36 614
13289.45 618
13290.54 654
13291.63 664
13292.72 664
13293.81 676
13294.90 693
13295.98 667
13297.07 679
13298.16 670
13299.25 697
13300.34 700
13301.43 708
13302.52 721
13303.61 732
13304.70 729
13305.79 720
13306.88 708
13307.97 733
13309.06 731
13310.15 737
13311.24 786
13312.32 779
13313.41 756
13314.50 774
13315.59 803
13316.68 764
13317.77 780
13318.86 777
13319.95 838
13321.04 764
13322.13 788
13323.22 749
13324.31 788
13325.40 772
13326.49 754
13327.58 770
13328.68 804
13329.77 775
13330.86 785
13331.95 798
13333.04 805
13334.13 781
13335.22 807
13336.31 876
13337.40 865
13338.49 869
13339.58 847
13340.67 844
13341.76 821
13342.85 838
13343.94 853
13345.04 887
13346.13 878
13347.22 866
13348.31 863
13349.40 843
13350.49 863
13351.58 849
13352.67 871
13353.77 882
13354.86 907
13355.95 878
13357.04 884
13358.13 860
13359.22 921
13360.31 911
13361.41 943
13362.50 910
13363.59 957
13364.68 959
13365.77 938
13366.87 941
13367.96 968
13369.05 976
13370.14 958
13371.23 961
13372.33 958
13373.42 978
13374.51 936
13375.60 941
13376.69 907
13377.79 880
13378.88 884
13379.97 884
13381.06 827
13382.16 830
13383.25 834
13384.34 791
13385.43 814
13386.53 780
13387.62 782
13388.71 761
13389.81 726
13390.90 746
13391.99 744
13393.08 734
13394.18 721
13395.27 717
13396.36 708
13397.46 703
13398.55 726
13399.64 707
13400.74 715
13401.83 727
13402.92 700
13404.02 703
13405.11 703
13406.20 694
13407.30 708
13408.39 703
13409.48 697
13410.58 690
13411.67 706
13412.77 723
13413.86 722
13414.95 677
13416.05 702
13417.14 689
13418.23 715
13419.33 705
13420.42 693
13421.52 670
13422.61 665
13423.71 667
13424.80 699
13425.89 699
13426.99 695
13428.08 735
13429.18 726
13430.27 730
13431.37 721
13432.46 722
13433.56 729
13434.65 750
13435.74 732
13436.84 726
13437.93 721
13439.03 707
13440.12 767
13441.22 730
13442.31 711
13443.41 723
13444.50 763
13445.60 773
13446.69 771
13447.79 784
13448.88 778
13449.98 768
13451.08 773
13452.17 786
13453.27 789
13454.36 824
13455.46 773
13456.55 801
13457.65 804
13458.74 775
13459.84 792
13460.94 810
13462.03 791
13463.13 819
13464.22 817
13465.32 792
13466.41 869
13467.51 852
13468.61 870
13469.70 831
13470.80 836
13471.90 862
13472.99 891
13474.09 890
13475.18 873
13476.28 862
13477.38 863
13478.47 884
13479.57 905
13480.67 923
13481.76 918
13482.86 907
13483.96 865
13485.05 908
13486.15 911
13487.25 909
13488.34 947
13489.44 933
13490.54 951
13491.63 930
13492.73 984
13493.83 949
13494.93 975
13496.02 997
13497.12 1017
13498.22 1029
13499.31 1001
13500.41 1026
13501.51 1071
13502.61 1054
13503.70 1055
13504.80 1079
13505.90 1078
13507.00 1119
13508.09 1039
13509.19 1046
13510.29 1032
13511.39 1027
13512.49 1043
13513.58 995
13514.68 1008
13515.78 978
13516.88 958
13517.98 994
13519.07 1002
13520.17 1008
13521.27 953
13522.37 939
13523.47 918
13524.57 914
13525.66 908
13526.76 865
13527.86 848
13528.96 850
13530.06 881
13531.16 870
13532.25 879
13533.35 839
13534.45 821
13535.55 835
13536.65 834
13537.75 827
13538.85 799
13539.95 787
13541.05 771
13542.14 762
13543.24 731
13544.34 728
13545.44 731
13546.54 710
13547.64 734
13548.74 709
13549.84 704
13550.94 722
13552.04 746
13553.14 718
13554.24 664
13555.34 732
13556.44 726
13557.54 689
13558.64 702
13559.74 676
13560.84 679
13561.94 694
13563.04 679
13564.13 719
13565.23 673
13566.34 676
13567.44 668
13568.54 656
13569.64 655
13570.74 654
13571.84 670
13572.94 667
13574.04 688
13575.14 678
13576.24 671
13577.34 675
13578.44 698
13579.54 673
13580.64 667
13581.74 636
13582.84 663
13583.94 635
13585.04 666
13586.14 650
13587.24 631
13588.35 668
13589.45 662
13590.55 683
13591.65 662
13592.75 627
13593.85 640
13594.95 669
13596.05 660
13597.15 701
13598.26 682
13599.36 690
13600.46 687
13601.56 696
13602.66 698
13603.76 693
13604.86 669
13605.97 696
13607.07 693
13608.17 672
13609.27 694
13610.37 713
13611.47 709
13612.58 690
13613.68 713
13614.78 666
13615.88 693
13616.98 697
13618.09 692
13619.19 682
13620.29 697
13621.39 722
13622.50 683
13623.60 722
13624.70 661
13625.80 691
13626.91 669
13628.01 681
13629.11 718
13630.21 702
13631.32 693
13632.42 700
13633.52 729
13634.62 712
13635.73 685
13636.83 697
13637.93 709
13639.04 663
13640.14 702
13641.24 709
13642.35 718
13643.45 671
13644.55 708
13645.65 697
13646.76 701
13647.86 719
13648.96 707
13650.07 678
13651.17 731
13652.28 707
13653.38 705
13654.48 683
13655.59 691
13656.69 699
13657.79 703
13658.90 729
13660.00 656
13661.11 675
13662.21 687
13663.31 725
13664.42 660
13665.52 715
13666.63 702
13667.73 687
13668.83 671
13669.94 663
13671.04 699
13672.15 688
13673.25 698
13674.36 652
13675.46 672
13676.56 648
13677.67 670
13678.77 670
13679.88 716
13680.98 650
13682.09 673
13683.19 685
13684.30 690
13685.40 688
13686.51 713
13687.61 697
13688.72 711
13689.82 717
13690.93 714
13692.03 726
13693.14 701
13694.24 725
13695.35 716
13696.45 727
13697.56 718
13698.66 741
13699.77 737
13700.87 768
13701.98 735
13703.09 708
13704.19 737
13705.30 731
13706.40 740
13707.51 739
13708.61 760
13709.72 789
13710.83 777
13711.93 796
13713.04 775
13714.14 776
13715.25 823
13716.36 794
13717.46 801
13718.57 829
13719.67 832
13720.78 812
13721.89 840
13722.99 870
13724.10 847
13725.21 879
13726.31 897
13727.42 847
13728.53 852
13729.63 916
13730.74 900
13731.85 916
13732.95 901
13734.06 903
13735.17 914
13736.27 941
13737.38 938
13738.49 977
13739.59 967
13740.70 976
13741.81 1002
13742.92 1017
13744.02 1031
13745.13 1037
13746.24 1074
13747.35 1083
13748.45 1077
13749.56 1134
13750.67 1212
13751.78 1184
13752.88 1190
13753.99 1202
13755.10 1203
13756.21 1283
13757.31 1326
13758.42 1352
13759.53 1400
13760.64 1378
13761.75 1388
13762.85 1362
13763.96 1413
13765.07 1459
13766.18 1402
13767.29 1440
13768.39 1440
13769.50 1454
13770.61 1392
13771.72 1449
13772.83 1394
13773.94 1370
13775.04 1308
13776.15 1341
13777.26 1316
13778.37 1279
13779.48 1262
13780.59 1204
13781.70 1237
13782.80 1204
13783.91 1153
13785.02 1160
13786.13 1094
13787.24 1062
13788.35 1042
13789.46 1009
13790.57 1044
13791.68 972
13792.79 934
13793.90 920
13795.00 923
13796.11 908
13797.22 886
13798.33 870
13799.44 839
13800.55 897
13801.66 880
13802.77 818
13803.88 794
13804.99 827
13806.10 797
13807.21 833
13808.32 816
13809.43 810
13810.54 810
13811.65 748
13812.76 774
13813.87 780
13814.98 786
13816.09 771
13817.20 776
13818.31 769
13819.42 725
13820.53 706
13821.64 748
13822.75 721
13823.86 702
13824.97 722
13826.08 748
13827.19 720
13828.30 712
13829.41 708
13830.53 662
13831.64 726
13832.75 746
13833.86 737
13834.97 725
13836.08 739
13837.19 767
13838.30 756
13839.41 715
13840.52 717
13841.64 733
13842.75 736
13843.86 730
13844.97 724
13846.08 752
13847.19 749
13848.30 756
13849.41 759
13850.53 739
13851.64 752
13852.75 748
13853.86 734
13854.97 770
13856.08 765
13857.20 769
13858.31 738
13859.42 741
13860.53 783
13861.64 793
13862.76 758
13863.87 719
13864.98 757
13866.09 729
13867.20 778
13868.32 725
13869.43 760
13870.54 778
13871.65 781
13872.77 768
13873.88 808
13874.99 797
13876.10 810
13877.22 773
13878.33 802
13879.44 814
13880.55 810
13881.67 827
13882.78 849
13883.89 859
13885.01 851
13886.12 820
13887.23 839
13888.34 855
13889.46 856
13890.57 928
13891.68 933
13892.80 903
13893.91 888
13895.02 899
13896.14 919
13897.25 921
13898.36 919
13899.48 919
13900.59 926
13901.70 933
13902.82 902
13903.93 876
13905.05 891
13906.16 854
13907.27 872
13908.39 852
13909.50 822
13910.61 775
13911.73 779
13912.84 789
13913.96 744
13915.07 778
13916.19 773
13917.30 777
13918.41 712
13919.53 722
13920.64 727
13921.76 734
13922.87 735
13923.99 708
13925.10 734
13926.21 726
13927.33 720
13928.44 728
13929.56 698
13930.67 710
13931.79 723
13932.90 721
13934.02 701
13935.13 723
13936.25 722
13937.36 694
13938.48 710
13939.59 712
13940.71 712
13941.82 681
13942.94 674
13944.05 699
13945.17 700
13946.28 722
13947.40 679
13948.52 708
13949.63 636
13950.75 638
13951.86 667
13952.98 701
13954.09 663
13955.21 668
13956.32 696
13957.44 646
13958.56 638
13959.67 676
13960.79 655
13961.90 639
13963.02 663
13964.14 657
13965.25 661
13966.37 624
13967.48 636
13968.60 655
13969.72 685
13970.83 652
13971.95 651
13973.07 687
13974.18 654
13975.30 696
13976.42 676
13977.53 648
13978.65 667
13979.77 668
13980.88 684
13982.00 666
13983.12 677
13984.23 660
13985.35 691
13986.47 668
13987.58 661
13988.70 646
13989.82 697
13990.94 679
13992.05 675
13993.17 673
13994.29 673
13995.40 671
13996.52 646
13997.64 672
13998.76 687
13999.87 677
14000.99 678
14002.11 697
14003.23 717
14004.35 663
14005.46 671
14006.58 683
14007.70 686
14008.82 746
14009.93 713
14011.05 697
14012.17 704
14013.29 735
14014.41 741
14015.52 706
14016.64 699
14017.76 709
14018.88 736
14020.00 742
14021.12 702
14022.23 712
14023.35 720
14024.47 676
14025.59 700
14026.71 689
14027.83 707
14028.95 729
14030.06 729
14031.18 724
14032.30 702
14033.42 730
14034.54 759
14035.66 771
14036.78 761
14037.90 767
14039.02 773
14040.14 780
14041.25 766
14042.37 767
14043.49 827
14044.61 802
14045.73 806
14046.85 780
14047.97 819
14049.09 834
14050.21 811
14051.33 839
14052.45 869
14053.57 838
14054.69 875
14055.81 883
14056.93 895
14058.05 854
14059.17 886
14060.29 930
14061.41 945
14062.53 945
14063.65 975
14064.77 975
14065.89 981
14067.01 942
14068.13 992
14069.25 1034
14070.37 1008
14071.49 1008
14072.61 1030
14073.73 1057
14074.85 1062
14075.97 1079
14077.09 1083
14078.21 1109
14079.33 1064
14080.45 1094
14081.57 1134
14082.69 1124
14083.82 1110
14084.94 1121
14086.06 1143
14087.18 1140
14088.30 1115
14089.42 1148
14090.54 1168
14091.66 1140
14092.78 1160
14093.91 1252
14095.03 1184
14096.15 1178
14097.27 1180
14098.39 1161
14099.51 1164
14100.63 1152
14101.76 1183
14102.88 1178
14104.00 1127
14105.12 1150
14106.24 1118
14107.36 1116
14108.49 1119
14109.61 1058
14110.73 1029
14111.85 1031
14112.97 967
14114.10 993
14115.22 961
14116.34 975
14117.46 926
14118.58 896
14119.71 882
14120.83 890
14121.95 834
14123.07 872
14124.20 846
14125.32 815
14126.44 844
14127.56 829
14128.69 839
14129.81 836
14130.93 823
14132.06 830
14133.18 839
14134.30 791
14135.42 819
14136.55 797
14137.67 800
14138.79 778
14139.92 775
14141.04 751
14142.16 790
14143.29 800
14144.41 730
14145.53 768
14146.66 772
14147.78 785
14148.90 747
14150.03 754
14151.15 754
14152.27 730
14153.40 760
14154.52 744
14155.64 724
14156.77 729
14157.89 754
14159.02 780
14160.14 765
14161.26 759
14162.39 741
14163.51 745
14164.64 736
14165.76 731
14166.88 761
14168.01 731
14169.13 712
14170.26 728
14171.38 718
14172.51 719
14173.63 713
14174.75 709
14175.88 731
14177.00 712
14178.13 707
14179.25 692
14180.38 705
14181.50 728
14182.63 702
14183.75 703
14184.88 660
14186.00 683
14187.13 683
14188.25 671
14189.38 641
14190.50 681
14191.63 652
14192.75 632
14193.88 646
14195.00 665
14196.13 642
14197.25 641
14198.38 649
14199.50 659
14200.63 653
14201.76 677
14202.88 653
14204.01 667
14205.13 641
14206.26 664
14207.38 645
14208.51 619
14209.64 630
14210.76 617
14211.89 618
14213.01 602
14214.14 574
14215.27 622
14216.39 639
14217.52 616
14218.64 596
14219.77 598
14220.90 599
14222.02 617
14223.15 612
14224.28 642
14225.40 606
14226.53 601
14227.66 615
14228.78 616
14229.91 587
14231.04 591
14232.16 582
14233.29 592
14234.42 593
14235.54 613
14236.67 570
14237.80 597
14238.92 561
14240.05 579
14241.18 591
14242.31 576
14243.43 592
14244.56 575
14245.69 564
14246.82 587
14247.94 603
14249.07 558
14250.20 565
14251.33 555
14252.45 532
14253.58 513
14254.71 540
14255.84 539
14256.96 544
14258.09 549
14259.22 555
14260.35 552
14261.47 520
14262.60 560
14263.73 539
14264.86 525
14265.99 520
14267.12 512
14268.24 545
14269.37 543
14270.50 509
14271.63 525
14272.76 518
14273.89 498
14275.01 524
14276.14 498
14277.27 539
14278.40 498
14279.53 490
14280.66 485
14281.79 508
14282.91 492
14284.04 497
14285.17 534
14286.30 526
14287.43 484
14288.56 496
14289.69 525
14290.82 508
14291.95 498
14293.08 472
14294.20 516
14295.33 460
14296.46 476
14297.59 451
14298.72 453
14299.85 463
14300.98 453
14302.11 477
14303.24 452
14304.37 435
14305.50 438
14306.63 487
14307.76 480
14308.89 493
14310.02 469
14311.15 466
14312.28 445
14313.41 473
14314.54 451
14315.67 472
14316.80 441
14317.93 438
14319.06 415
14320.19 460
14321.32 428
14322.45 449
14323.58 448
14324.71 442
14325.84 420
14326.97 434
14328.10 463
14329.23 421
14330.36 434
14331.49 413
14332.62 428
14333.76 439
14334.89 450
14336.02 426
14337.15 426
14338.28 408
14339.41 455
14340.54 450
14341.67 433
14342.80 439
14343.93 422
14345.07 445
14346.20 406
14347.33 439
14348.46 407
14349.59 388
14350.72 433
14351.85 424
14352.99 400
14354.12 418
14355.25 399
14356.38 415
14357.51 410
14358.64 425
14359.78 412
14360.91 448
14362.04 427
14363.17 423
14364.30 423
14365.44 414
14366.57 408
14367.70 415
14368.83 429
14369.96 440
14371.10 454
14372.23 437
14373.36 460
14374.49 436
14375.63 427
14376.76 436
14377.89 448
14379.02 454
14380.16 432
14381.29 453
14382.42 442
14383.55 450
14384.69 477
14385.82 453
14386.95 442
14388.09 422
14389.22 415
14390.35 429
14391.49 459
14392.62 476
14393.75 437
14394.89 438
14396.02 432
14397.15 410
14398.28 443
14399.42 451
14400.55 446
14401.69 447
14402.82 442
14403.95 434
14405.09 482
14406.22 440
14407.35 438
14408.49 419
14409.62 447
14410.75 433
14411.89 461
14413.02 449
14414.16 462
14415.29 472
14416.42 472
14417.56 496
14418.69 488
14419.83 499
14420.96 490
14422.10 485
14423.23 486
14424.36 504
14425.50 514
14426.63 478
14427.77 484
14428.90 496
14430.04 507
14431.17 521
14432.31 513
14433.44 522
14434.58 472
14435.71 462
14436.85 509
14437.98 501
14439.12 528
14440.25 507
14441.39 541
14442.52 537
14443.66 540
14444.79 527
14445.93 518
14447.06 513
14448.20 520
14449.33 533
14450.47 518
14451.60 522
14452.74 484
14453.87 547
14455.01 544
14456.14 516
14457.28 521
14458.42 529
14459.55 546
14460.69 577
14461.82 555
14462.96 542
14464.10 531
14465.23 541
14466.37 550
14467.50 526
14468.64 573
14469.78 596
14470.91 576
14472.05 563
14473.18 569
14474.32 554
14475.46 573
14476.59 570
14477.73 559
14478.87 566
14480.00 551
14481.14 568
14482.28 563
14483.41 545
14484.55 557
14485.69 551
14486.82 540
14487.96 551
14489.10 526
14490.23 554
14491.37 526
14492.51 560
14493.65 578
14494.78 570
14495.92 533
14497.06 542
14498.19 528
14499.33 557
14500.47 521
14501.61 522
14502.74 554
14503.88 539
14505.02 565
14506.16 550
14507.29 550
14508.43 544
14509.57 572
14510.71 529
14511.85 536
14512.98 539
14514.12 544
14515.26 545
14516.40 534
14517.54 509
14518.67 500
14519.81 496
14520.95 496
14522.09 489
14523.23 509
14524.36 488
14525.50 455
14526.64 487
14527.78 460
14528.92 480
14530.06 503
14531.19 484
14532.33 493
14533.47 513
14534.61 496
14535.75 514
14536.89 476
14538.03 472
14539.17 515
14540.31 462
14541.44 475
14542.58 470
14543.72 474
14544.86 460
14546.00 507
14547.14 480
14548.28 489
14549.42 476
14550.56 461
14551.70 492
14552.84 494
14553.98 477
14555.12 467
14556.25 491
14557.39 468
14558.53 479
14559.67 474
14560.81 463
14561.95 468
14563.09 491
14564.23 476
14565.37 503
14566.51 482
14567.65 487
14568.79 506
14569.93 505
14571.07 492
14572.21 497
14573.35 535
14574.49 521
14575.63 512
14576.77 527
14577.92 526
14579.06 515
14580.20 497
14581.34 533
14582.48 545
14583.62 527
14584.76 520
14585.90 543
14587.04 574
14588.18 567
14589.32 553
14590.46 519
14591.60 527
14592.74 566
14593.89 575
14595.03 590
14596.17 550
14597.31 579
14598.45 579
14599.59 602
14600.73 576
14601.87 594
14603.02 584
14604.16 577
14605.30 598
14606.44 575
14607.58 609
14608.72 618
14609.86 621
14611.01 615
14612.15 611
14613.29 618
14614.43 660
14615.57 634
14616.72 644
14617.86 651
14619.00 652
14620.14 673
14621.28 670
14622.43 670
14623.57 709
14624.71 692
14625.85 718
14627.00 739
14628.14 727
14629.28 753
14630.42 762
14631.56 759
14632.71 771
14633.85 761
14634.99 783
14636.14 769
14637.28 802
14638.42 767
14639.56 735
14640.71 748
14641.85 734
14642.99 755
14644.14 710
14645.28 720
14646.42 713
14647.56 688
14648.71 658
14649.85 657
14650.99 644
14652.14 624
14653.28 607
14654.42 600
14655.57 589
14656.71 553
14657.85 550
14659.00 542
14660.14 566
14661.29 521
14662.43 555
14663.57 509
14664.72 500
14665.86 469
14667.00 471
14668.15 459
14669.29 487
14670.44 509
14671.58 479
14672.73 442
14673.87 456
14675.01 465
14676.16 462
14677.30 444
14678.45 451
14679.59 483
14680.74 439
14681.88 433
14683.02 435
14684.17 439
14685.31 433
14686.46 400
14687.60 439
14688.75 422
14689.89 418
14691.04 371
14692.18 418
14693.33 396
14694.47 395
14695.62 405
14696.76 404
14697.91 398
14699.05 400
14700.20 381
14701.34 376
14702.49 376
14703.63 402
14704.78 391
14705.92 381
14707.07 410
14708.22 384
14709.36 380
14710.51 378
14711.65 404
14712.80 384
14713.94 377
14715.09 369
14716.23 396
14717.38 378
14718.53 379
14719.67 394
14720.82 365
14721.96 378
14723.11 393
14724.26 382
14725.40 377
14726.55 396
14727.70 369
14728.84 373
14729.99 397
14731.13 387
14732.28 377
14733.43 365
14734.57 366
14735.72 360
14736.87 366
14738.01 352
14739.16 379
14740.31 357
14741.45 366
14742.60 365
14743.75 383
14744.89 365
14746.04 358
14747.19 350
14748.34 354
14749.48 349
14750.63 376
14751.78 357
14752.92 352
14754.07 368
14755.22 348
14756.37 353
14757.51 350
14758.66 316
14759.81 337
14760.96 347
14762.10 353
14763.25 366
14764.40 320
14765.55 334
14766.70 335
14767.84 347
14768.99 328
14770.14 355
14771.29 331
14772.43 348
14773.58 346
14774.73 349
14775.88 345
14777.03 338
14778.18 330
14779.32 319
14780.47 337
14781.62 338
14782.77 343
14783.92 314
14785.07 335
14786.21 325
14787.36 345
14788.51 338
14789.66 331
14790.81 336
14791.96 334
14793.11 326
14794.26 320
14795.40 333
14796.55 343
14797.70 337
14798.85 330
14800.00 321
14801.15 325
14802.30 327
14803.45 306
14804.60 305
14805.75 299
14806.90 319
14808.05 316
14809.19 327
14810.34 317
14811.49 317
14812.64 332
14813.79 306
14814.94 311
14816.09 275
14817.24 309
14818.39 305
14819.54 304
14820.69 292
14821.84 287
14822.99 296
14824.14 299
14825.29 281
14826.44 310
14827.59 300
14828.74 280
14829.89 292
14831.04 267
14832.19 272
14833.34 272
14834.49 271
14835.64 289
14836.79 301
14837.95 302
14839.10 325
14840.25 298
14841.40 275
14842.55 261
14843.70 275
14844.85 263
14846.00 281
14847.15 262
14848.30 234
14849.45 253
14850.60 250
14851.76 267
14852.91 247
14854.06 280
14855.21 266
14856.36 271
14857.51 293
14858.66 295
14859.81 268
14860.97 270
14862.12 276
14863.27 259
14864.42 299
14865.57 277
14866.72 278
14867.88 263
14869.03 286
14870.18 268
14871.33 276
14872.48 293
14873.64 284
14874.79 290
14875.94 277
14877.09 255
14878.24 261
14879.40 258
14880.55 264
14881.70 275
14882.85 266
14884.00 272
14885.16 260
14886.31 273
14887.46 267
14888.61 256
14889.77 249
14890.92 269
14892.07 273
14893.23 265
14894.38 228
14895.53 252
14896.68 262
14897.84 276
14898.99 282
14900.14 254
14901.30 254
14902.45 237
14903.60 250
14904.75 260
14905.91 248
14907.06 254
14908.21 253
14909.37 243
14910.52 241
14911.67 253
14912.83 257
14913.98 263
14915.14 253
14916.29 263
14917.44 256
14918.60 265
14919.75 260
14920.90 298
14922.06 275
14923.21 276
14924.37 253
14925.52 259
14926.67 257
14927.83 267
14928.98 254
14930.14 266
14931.29 257
14932.44 275
14933.60 267
14934.75 254
14935.91 271
14937.06 290
14938.22 255
14939.37 273
14940.52 268
14941.68 241
14942.83 285
14943.99 245
14945.14 264
14946.30 254
14947.45 239
14948.61 251
14949.76 267
14950.92 287
14952.07 274
14953.23 274
14954.38 278
14955.54 277
14956.69 254
14957.85 269
14959.00 265
14960.16 268
14961.31 259
14962.47 279
14963.62 263
14964.78 282
14965.94 278
14967.09 276
14968.25 275
14969.40 274
14970.56 280
14971.71 238
14972.87 293
14974.03 284
14975.18 266
14976.34 253
14977.49 284
14978.65 301
14979.81 256
14980.96 289
14982.12 272
14983.27 262
14984.43 282
14985.59 263
14986.74 279
14987.90 250
14989.06 255
14990.21 268
14991.37 259
14992.53 252
14993.68 263
14994.84 271
14996.00 269
14997.15 276
14998.31 259
14999.47 260
15000.62 265
15001.78 274
15002.94 256
15004.09 255
15005.25 262
15006.41 261
15007.56 264
15008.72 235
15009.88 246
15011.04 259
15012.19 253
15013.35 256
15014.51 261
15015.67 250
15016.82 260
15017.98 283
15019.14 245
15020.30 259
15021.45 237
15022.61 262
15023.77 249
15024.93 226
15026.08 253
15027.24 259
15028.40 266
15029.56 261
15030.72 242
15031.87 239
15033.03 233
15034.19 244
15035.35 261
15036.51 263
15037.67 248
15038.82 238
15039.98 278
15041.14 254
15042.30 248
15043.46 218
15044.62 252
15045.78 255
15046.93 279
15048.09 270
15049.25 252
15050.41 261
15051.57 251
15052.73 280
15053.89 276
15055.05 290
15056.20 252
15057.36 247
15058.52 247
15059.68 243
15060.84 256
15062.00 237
15063.16 258
15064.32 258
15065.48 273
15066.64 292
15067.80 259
15068.96 251
15070.12 254
15071.28 258
15072.44 247
15073.60 245
15074.76 249
15075.91 232
15077.07 236
15078.23 285
15079.39 266
15080.55 277
15081.71 266
15082.87 241
15084.03 270
15085.19 239
15086.35 246
15087.51 271
15088.68 250
15089.84 259
15091.00 268
15092.16 254
15093.32 264
15094.48 246
15095.64 245
15096.80 276
15097.96 261
15099.12 279
15100.28 259
15101.44 265
15102.60 257
15103.76 268
15104.92 267
15106.08 261
15107.25 255
15108.41 277
15109.57 258
15110.73 251
15111.89 267
15113.05 237
15114.21 274
15115.37 273
15116.54 277
15117.70 285
15118.86 275
15120.02 268
15121.18 284
15122.34 273
15123.50 286
15124.67 292
15125.83 261
15126.99 292
15128.15 298
15129.31 309
15130.47 281
15131.64 301
15132.80 288
15133.96 295
15135.12 293
15136.28 284
15137.45 279
15138.61 293
15139.77 279
15140.93 313
15142.10 325
15143.26 305
15144.42 275
15145.58 299
15146.75 317
15147.91 319
15149.07 309
15150.23 321
15151.40 333
15152.56 343
15153.72 338
15154.88 297
15156.05 308
15157.21 310
15158.37 315
15159.54 317
15160.70 323
15161.86 339
15163.03 333
15164.19 339
15165.35 336
15166.52 341
15167.68 348
15168.84 339
15170.01 318
15171.17 332
15172.33 333
15173.50 347
15174.66 341
15175.82 361
15176.99 358
15178.15 348
15179.31 327
15180.48 366
15181.64 364
15182.81 355
15183.97 369
15185.13 392
15186.30 379
15187.46 382
15188.63 406
15189.79 420
15190.95 389
15192.12 380
15193.28 388
15194.45 410
15195.61 377
15196.78 433
15197.94 418
15199.10 399
15200.27 382
15201.43 412
15202.60 397
15203.76 402
15204.93 422
15206.09 435
15207.26 423
15208.42 450
15209.59 433
15210.75 437
15211.92 416
15213.08 414
15214.25 405
15215.41 424
15216.58 460
15217.74 447
15218.91 439
15220.07 457
15221.24 435
15222.40 411
15223.57 476
15224.74 448
15225.90 460
15227.07 449
15228.23 480
15229.40 502
15230.56 457
15231.73 493
15232.89 490
15234.06 498
15235.23 475
15236.39 523
15237.56 484
15238.72 504
15239.89 489
15241.06 517
15242.22 477
15243.39 482
15244.56 479
15245.72 490
15246.89 490
15248.05 502
15249.22 442
15250.39 449
15251.55 440
15252.72 443
15253.89 465
15255.05 427
15256.22 425
15257.39 419
15258.55 465
15259.72 429
15260.89 413
15262.05 418
15263.22 411
15264.39 424
15265.56 412
15266.72 398
15267.89 401
15269.06 418
15270.22 397
15271.39 420
15272.56 381
15273.73 349
15274.89 383
15276.06 407
15277.23 362
15278.40 367
15279.56 377
15280.73 369
15281.90 377
15283.07 379
15284.23 381
15285.40 357
15286.57 368
15287.74 378
15288.91 407
15290.07 359
15291.24 386
15292.41 400
15293.58 380
15294.75 354
15295.92 318
15297.08 350
15298.25 364
15299.42 379
15300.59 373
15301.76 344
15302.93 341
15304.09 315
15305.26 391
15306.43 384
15307.60 353
15308.77 372
15309.94 349
15311.11 367
15312.28 371
15313.44 379
15314.61 349
15315.78 376
15316.95 399
15318.12 402
15319.29 389
15320.46 367
15321.63 380
15322.80 389
15323.97 399
15325.14 359
15326.30 394
15327.47 395
15328.64 415
15329.81 409
15330.98 380
15332.15 389
15333.32 431
15334.49 423
15335.66 409
15336.83 411
15338.00 398
15339.17 403
15340.34 420
15341.51 439
15342.68 427
15343.85 427
15345.02 423
15346.19 435
15347.36 412
15348.53 451
15349.70 432
15350.87 439
15352.04 448
15353.21 468
15354.38 461
15355.55 461
15356.72 457
15357.90 476
15359.07 495
15360.24 479
15361.41 504
15362.58 464
15363.75 491
15364.92 470
15366.09 485
15367.26 510
15368.43 524
15369.60 504
15370.77 520
15371.95 520
15373.12 520
15374.29 506
15375.46 528
15376.63 511
15377.80 494
15378.97 491
15380.15 509
15381.32 503
15382.49 469
15383.66 492
15384.83 477
15386.00 483
15387.17 485
15388.35 478
15389.52 466
15390.69 505
15391.86 483
15393.03 469
15394.21 495
15395.38 465
15396.55 490
15397.72 456
15398.89 480
15400.07 469
15401.24 467
15402.41 440
15403.58 443
15404.76 449
15405.93 478
15407.10 429
15408.27 413
15409.45 409
15410.62 393
15411.79 401
15412.96 406
15414.14 399
15415.31 381
15416.48 397
15417.66 396
15418.83 355
15420.00 361
15421.17 356
15422.35 352
15423.52 363
15424.69 369
15425.87 375
15427.04 343
15428.21 359
15429.39 331
15430.56 346
15431.73 335
15432.91 351
15434.08 358
15435.25 334
15436.43 329
15437.60 315
15438.77 340
15439.95 335
15441.12 362
15442.30 333
15443.47 346
15444.64 301
15445.82 326
15446.99 316
15448.17 314
15449.34 324
15450.51 329
15451.69 316
15452.86 308
15454.04 329
15455.21 316
15456.39 282
15457.56 306
15458.73 332
15459.91 319
15461.08 332
15462.26 308
15463.43 327
15464.61 305
15465.78 337
15466.96 324
15468.13 340
15469.31 321
15470.48 310
15471.66 309
15472.83 322
15474.01 356
15475.18 321
15476.36 306
15477.53 293
15478.71 333
15479.88 343
15481.06 322
15482.23 307
15483.41 304
15484.58 317
15485.76 327
15486.93 338
15488.11 331
15489.29 327
15490.46 326
15491.64 324
15492.81 345
15493.99 317
15495.16 309
15496.34 339
15497.52 333
15498.69 332
15499.87 328
15501.04 340
15502.22 298
15503.40 322
15504.57 360
15505.75 333
15506.92 314
15508.10 305
15509.28 324
15510.45 320
15511.63 351
15512.81 328
15513.98 326
15515.16 324
15516.34 340
15517.51 319
15518.69 328
15519.87 333
15521.04 348
15522.22 325
15523.40 327
15524.57 348
15525.75 362
15526.93 346
15528.11 329
15529.28 325
15530.46 356
15531.64 323
15532.81 339
15533.99 332
15535.17 320
15536.35 356
15537.52 373
15538.70 360
15539.88 358
15541.06 346
15542.23 329
15543.41 346
15544.59 340
15545.77 328
15546.95 349
15548.12 344
15549.30 337
15550.48 332
15551.66 343
15552.83 364
15554.01 355
15555.19 360
15556.37 370
15557.55 352
15558.73 378
15559.90 393
15561.08 365
15562.26 357
15563.44 343
15564.62 342
15565.80 370
15566.97 390
15568.15 355
15569.33 389
15570.51 384
15571.69 386
15572.87 418
15574.05 407
15575.23 360
15576.40 383
15577.58 407
15578.76 386
15579.94 381
15581.12 364
15582.30 411
15583.48 388
15584.66 419
15585.84 419
15587.02 412
15588.20 401
15589.38 401
15590.56 394
15591.73 436
15592.91 448
15594.09 403
15595.27 414
15596.45 419
15597.63 412
15598.81 429
15599.99 468
15601.17 456
15602.35 443
15603.53 446
15604.71 451
15605.89 453
15607.07 450
15608.25 470
15609.43 478
15610.61 495
15611.79 461
15612.97 422
15614.15 489
15615.33 505
15616.51 491
15617.69 507
15618.88 504
15620.06 517
15621.24 529
15622.42 525
15623.60 521
15624.78 534
15625.96 536
15627.14 562
15628.32 553
15629.50 565
15630.68 545
15631.86 576
15633.05 549
15634.23 573
15635.41 565
15636.59 578
15637.77 570
15638.95 544
15640.13 541
15641.31 580
15642.50 562
15643.68 586
15644.86 625
15646.04 626
15647.22 616
15648.40 608
15649.58 603
15650.77 575
15651.95 594
15653.13 613
15654.31 622
15655.49 605
15656.68 549
15657.86 552
15659.04 611
15660.22 571
15661.40 579
15662.59 573
15663.77 581
15664.95 570
15666.13 610
15667.32 619
15668.50 552
15669.68 584
15670.86 616
15672.05 600
15673.23 586
15674.41 559
15675.59 568
15676.78 567
15677.96 521
15679.14 556
15680.32 550
15681.51 545
15682.69 528
15683.87 540
15685.06 533
15686.24 515
15687.42 533
15688.61 528
15689.79 524
15690.97 503
15692.16 537
15693.34 503
15694.52 518
15695.71 474
15696.89 507
15698.07 517
15699.26 519
15700.44 499
15701.62 526
15702.81 537
15703.99 513
15705.17 512
15706.36 527
15707.54 538
15708.73 540
15709.91 502
15711.09 507
15712.28 506
15713.46 529
15714.65 534
15715.83 542
15717.02 559
15718.20 542
15719.38 540
15720.57 530
15721.75 507
15722.94 523
15724.12 541
15725.31 552
15726.49 544
15727.68 557
15728.86 544
15730.04 561
15731.23 575
15732.41 593
15733.60 597
15734.78 576
15735.97 592
15737.15 608
15738.34 588
15739.52 610
15740.71 616
15741.89 624
15743.08 657
15744.27 661
15745.45 651
15746.64 641
15747.82 662
15749.01 679
15750.19 667
15751.38 697
15752.56 674
15753.75 671
15754.93 704
15756.12 678
15757.31 685
15758.49 684
15759.68 716
15760.86 710
15762.05 681
15763.24 708
15764.42 682
15765.61 700
15766.79 638
15767.98 677
15769.17 688
15770.35 652
15771.54 658
15772.72 647
15773.91 622
15775.10 607
15776.28 625
15777.47 623
15778.66 634
15779.84 625
15781.03 634
15782.22 620
15783.40 590
15784.59 605
15785.78 625
15786.96 614
15788.15 600
15789.34 593
15790.53 584
15791.71 598
15792.90 547
15794.09 567
15795.27 572
15796.46 567
15797.65 585
15798.84 554
15800.02 535
15801.21 551
15802.40 532
15803.59 520
15804.77 530
15805.96 515
15807.15 487
15808.34 537
15809.52 517
15810.71 504
15811.90 476
15813.09 518
15814.28 507
15815.46 480
15816.65 483
15817.84 484
15819.03 488
15820.22 477
15821.40 513
15822.59 507
15823.78 498
15824.97 502
15826.16 507
15827.35 506
15828.53 481
15829.72 491
15830.91 499
15832.10 491
15833.29 518
15834.48 485
15835.67 489
15836.85 490
15838.04 460
15839.23 514
15840.42 482
15841.61 476
15842.80 472
15843.99 465
15845.18 451
15846.37 482
15847.55 480
15848.74 522
15849.93 496
15851.12 490
15852.31 521
15853.50 499
15854.69 530
15855.88 514
15857.07 549
15858.26 515
15859.45 486
15860.64 508
15861.83 533
15863.02 508
15864.21 496
15865.40 509
15866.59 504
15867.78 522
15868.97 525
15870.16 548
15871.35 541
15872.54 512
15873.73 491
15874.92 540
15876.11 546
15877.30 563
15878.49 524
15879.68 550
15880.87 555
15882.06 551
15883.25 575
15884.44 582
15885.63 555
15886.82 565
15888.01 592
15889.20 578
15890.39 603
15891.59 619
15892.78 656
15893.97 634
15895.16 638
15896.35 632
15897.54 646
15898.73 631
15899.92 648
15901.11 687
15902.30 688
15903.50 679
15904.69 658
15905.88 702
15907.07 709
15908.26 673
15909.45 690
15910.64 717
15911.84 703
15913.03 682
15914.22 673
15915.41 718
15916.60 717
15917.79 735
15918.99 711
15920.18 704
15921.37 702
15922.56 721
15923.75 736
15924.95 737
15926.14 727
15927.33 753
15928.52 759
15929.71 705
15930.91 735
15932.10 722
15933.29 748
15934.48 732
15935.68 719
15936.87 716
15938.06 715
15939.25 698
15940.45 670
15941.64 635
15942.83 631
15944.03 615
15945.22 644
15946.41 624
15947.60 546
15948.80 580
15949.99 608
15951.18 600
15952.38 567
15953.57 538
15954.76 505
15955.96 530
15957.15 513
15958.34 508
15959.54 530
15960.73 504
15961.92 468
15963.12 498
15964.31 482
15965.50 460
15966.70 461
15967.89 440
15969.08 450
15970.28 406
15971.47 453
15972.67 461
15973.86 431
15975.05 398
15976.25 415
15977.44 405
15978.64 428
15979.83 400
15981.02 399
15982.22 394
15983.41 373
15984.61 414
15985.80 389
15987.00 363
15988.19 350
15989.38 392
15990.58 369
15991.77 381
15992.97 362
15994.16 388
15995.36 386
15996.55 371
15997.75 360
15998.94 354
16000.14 371
16001.33 354
16002.53 369
16003.72 355
16004.92 362
16006.11 343
16007.31 356
16008.50 354
16009.70 369
16010.89 341
16012.09 313
16013.28 341
16014.48 342
16015.67 330
16016.87 314
16018.07 343
16019.26 335
16020.46 356
16021.65 351
16022.85 330
16024.04 311
16025.24 347
16026.44 344
16027.63 337
16028.83 326
16030.02 329
16031.22 339
16032.42 324
16033.61 330
16034.81 359
16036.00 336
16037.20 337
16038.40 345
16039.59 356
16040.79 328
16041.99 317
16043.18 330
16044.38 304
16045.58 333
16046.77 324
16047.97 331
16049.17 322
16050.36 331
16051.56 321
16052.76 314
16053.95 310
16055.15 316
16056.35 321
16057.54 324
16058.74 314
16059.94 325
16061.14 311
16062.33 322
16063.53 312
16064.73 335
16065.92 321
16067.12 310
16068.32 314
16069.52 302
16070.71 322
16071.91 313
16073.11 322
16074.31 315
16075.50 307
16076.70 294
16077.90 297
16079.10 328
16080.30 316
16081.49 296
16082.69 298
16083.89 304
16085.09 316
16086.29 336
16087.48 290
16088.68 320
16089.88 313
16091.08 278
16092.28 296
16093.48 278
16094.67 305
16095.87 304
16097.07 294
16098.27 290
16099.47 268
16100.67 266
16101.87 273
16103.06 291
16104.26 293
16105.46 250
16106.66 279
16107.86 267
16109.06 267
16110.26 286
16111.46 251
16112.66 251
16113.86 268
16115.05 249
16116.25 256
16117.45 260
16118.65 262
16119.85 277
16121.05 258
16122.25 251
16123.45 247
16124.65 271
16125.85 259
16127.05 264
16128.25 262
16129.45 248
16130.65 254
16131.85 257
16133.05 266
16134.25 242
16135.45 234
16136.65 246
16137.85 225
16139.05 263
16140.25 250
16141.45 256
16142.65 243
16143.85 227
16145.05 225
16146.25 228
16147.45 243
16148.65 251
16149.85 283
16151.05 257
16152.25 253
16153.45 243
16154.65 235
16155.85 264
16157.05 277
16158.25 244
16159.46 225
16160.66 241
16161.86 232
16163.06 241
16164.26 267
16165.46 246
16166.66 249
16167.86 253
16169.06 247
16170.27 234
16171.47 219
16172.67 247
16173.87 266
16175.07 235
16176.27 246
16177.47 243
16178.67 249
16179.88 252
16181.08 239
16182.28 235
16183.48 233
16184.68 238
16185.89 260
16187.09 245
16188.29 270
16189.49 257
16190.69 254
16191.90 276
16193.10 241
16194.30 252
16195.50 254
16196.70 261
16197.91 253
16199.11 255
16200.31 244
16201.51 238
16202.72 240
16203.92 265
16205.12 257
16206.32 275
16207.53 276
16208.73 276
16209.93 253
16211.13 251
16212.34 260
16213.54 244
16214.74 250
16215.95 252
16217.15 246
16218.35 260
16219.55 246
16220.76 267
16221.96 265
16223.16 249
16224.37 250
16225.57 270
16226.77 259
16227.98 256
16229.18 259
16230.38 249
16231.59 288
16232.79 269
16233.99 272
16235.20 301
16236.40 300
16237.61 278
16238.81 274
16240.01 272
16241.22 270
16242.42 261
16243.63 279
16244.83 291
16246.03 273
16247.24 257
16248.44 261
16249.65 273
16250.85 305
16252.05 283
16253.26 296
16254.46 283
16255.67 276
16256.87 303
16258.08 298
16259.28 281
16260.49 317
16261.69 273
16262.89 261
16264.10 289
16265.30 327
16266.51 288
16267.71 309
16268.92 294
16270.12 301
16271.33 286
16272.53 277
16273.74 301
16274.94 296
16276.15 279
16277.35 300
16278.56 293
16279.77 313
16280.97 315
16282.18 297
16283.38 286
16284.59 289
16285.79 269
16287.00 299
16288.20 299
16289.41 302
16290.61 305
16291.82 287
16293.03 285
16294.23 306
16295.44 301
16296.64 303
16297.85 310
16299.06 288
16300.26 306
16301.47 294
16302.67 305
16303.88 297
16305.09 317
16306.29 322
16307.50 299
16308.71 291
16309.91 294
16311.12 290
16312.33 298
16313.53 283
16314.74 268
16315.95 288
16317.15 277
16318.36 297
16319.57 301
16320.77 305
16321.98 283
16323.19 264
16324.39 288
16325.60 267
16326.81 275
16328.01 273
16329.22 260
16330.43 248
16331.64 279
16332.84 291
16334.05 276
16335.26 265
16336.47 252
16337.67 242
16338.88 250
16340.09 266
16341.30 244
16342.50 237
16343.71 261
16344.92 247
16346.13 255
16347.33 255
16348.54 231
16349.75 238
16350.96 224
16352.17 226
16353.37 244
16354.58 259
16355.79 241
16357.00 250
16358.21 220
16359.41 256
16360.62 260
16361.83 249
16363.04 216
16364.25 234
16365.46 231
16366.67 246
16367.87 237
16369.08 229
16370.29 229
16371.50 237
16372.71 231
16373.92 226
16375.13 222
16376.34 229
16377.54 216
16378.75 205
16379.96 203
16381.17 241
16382.38 233
16383.59 232
16384.80 239
16386.01 226
16387.22 222
16388.43 233
16389.64 233
16390.85 213
16392.05 233
16393.26 209
16394.47 215
16395.68 224
16396.89 220
16398.10 226
16399.31 239
16400.52 231
16401.73 203
16402.94 230
16404.15 225
16405.36 213
16406.57 228
16407.78 231
16408.99 232
16410.20 188
16411.41 221
16412.62 222
16413.83 233
16415.04 231
16416.25 205
16417.46 235
16418.67 235
16419.88 218
16421.10 206
16422.31 226
16423.52 217
16424.73 219
16425.94 244
16427.15 230
16428.36 229
16429.57 227
16430.78 248
16431.99 228
16433.20 235
16434.41 211
16435.63 225
16436.84 231
16438.05 231
16439.26 216
16440.47 242
16441.68 207
16442.89 230
16444.10 222
16445.32 224
16446.53 231
16447.74 203
16448.95 212
16450.16 212
16451.37 211
16452.59 212
16453.80 236
16455.01 224
16456.22 235
16457.43 214
16458.64 239
16459.86 226
16461.07 236
16462.28 220
16463.49 209
16464.70 206
16465.92 218
16467.13 216
16468.34 223
16469.55 233
16470.77 205
16471.98 207
16473.19 199
16474.40 221
16475.62 223
16476.83 221
16478.04 206
16479.25 220
16480.47 193
16481.68 198
16482.89 214
16484.11 221
16485.32 196
16486.53 199
16487.74 220
16488.96 204
16490.17 228
16491.38 228
16492.60 200
16493.81 206
16495.02 206
16496.24 216
16497.45 237
16498.66 234
16499.88 192
16501.09 219
16502.30 198
16503.52 226
16504.73 229
16505.94 244
16507.16 226
16508.37 200
16509.59 229
16510.80 222
16512.01 219
16513.23 223
16514.44 219
16515.66 233
16516.87 234
16518.08 224
16519.30 224
16520.51 212
16521.73 214
16522.94 220
16524.16 230
16525.37 212
16526.58 202
16527.80 254
16529.01 253
16530.23 248
16531.44 224
16532.66 235
16533.87 246
16535.09 220
16536.30 231
16537.52 231
16538.73 237
16539.95 246
16541.16 219
16542.38 234
16543.59 244
16544.81 261
16546.02 244
16547.24 258
16548.45 241
16549.67 248
16550.88 233
16552.10 228
16553.31 237
16554.53 244
16555.74 255
16556.96 226
16558.18 234
16559.39 240
16560.61 238
16561.82 256
16563.04 236
16564.25 254
16565.47 231
16566.69 248
16567.90 269
16569.12 245
16570.33 241
16571.55 275
16572.77 238
16573.98 252
16575.20 244
16576.41 255
16577.63 254
16578.85 240
16580.06 258
16581.28 271
16582.50 249
16583.71 232
16584.93 217
16586.15 234
16587.36 252
16588.58 244
16589.80 252
16591.01 228
16592.23 274
16593.45 233
16594.66 231
16595.88 225
16597.10 233
16598.32 244
16599.53 234
16600.75 231
16601.97 229
16603.18 220
16604.40 227
16605.62 227
16606.84 215
16608.05 216
16609.27 216
16610.49 206
16611.71 221
16612.92 210
16614.14 201
16615.36 224
16616.58 215
16617.79 213
16619.01 196
16620.23 207
16621.45 217
16622.67 170
16623.88 208
16625.10 215
16626.32 198
16627.54 199
16628.76 200
16629.97 217
16631.19 206
16632.41 205
16633.63 186
16634.85 200
16636.07 201
16637.29 188
16638.50 185
16639.72 228
16640.94 195
16642.16 188
16643.38 188
16644.60 184
16645.82 214
16647.03 190
16648.25 192
16649.47 197
16650.69 199
16651.91 187
16653.13 178
16654.35 197
16655.57 190
16656.79 178
16658.01 185
16659.23 196
16660.45 188
16661.66 187
16662.88 188
16664.10 185
16665.32 199
16666.54 215
16667.76 189
16668.98 177
16670.20 172
16671.42 210
16672.64 198
16673.86 187
16675.08 188
16676.30 174
16677.52 195
16678.74 193
16679.96 188
16681.18 181
16682.40 174
16683.62 191
16684.84 196
16686.06 202
16687.28 196
16688.50 176
16689.72 166
16690.94 196
16692.16 192
16693.39 193
16694.61 190
16695.83 188
16697.05 174
16698.27 164
16699.49 171
16700.71 169
16701.93 176
16703.15 163
16704.37 196
16705.59 179
16706.81 172
16708.04 190
16709.26 186
16710.48 179
16711.70 168
16712.92 175
16714.14 196
16715.36 195
16716.58 191
16717.81 192
16719.03 179
16720.25 163
16721.47 158
16722.69 151
16723.91 182
16725.14 183
16726.36 164
16727.58 182
16728.80 163
16730.02 187
16731.24 171
16732.47 186
16733.69 147
16734.91 170
16736.13 169
16737.36 187
16738.58 173
16739.80 164
16741.02 179
16742.24 189
16743.47 189
16744.69 159
16745.91 186
16747.13 186
16748.36 174
16749.58 186
16750.80 167
16752.02 160
16753.25 165
16754.47 197
16755.69 180
16756.92 165
16758.14 168
16759.36 189
16760.59 177
16761.81 181
16763.03 170
16764.25 180
16765.48 166
16766.70 180
16767.92 182
16769.15 171
16770.37 192
16771.59 170
16772.82 185
16774.04 159
16775.27 167
16776.49 175
16777.71 165
16778.94 169
16780.16 168
16781.38 174
16782.61 185
16783.83 213
16785.06 158
16786.28 141
16787.50 191
16788.73 198
16789.95 191
16791.18 169
16792.40 182
16793.62 180
16794.85 173
16796.07 165
16797.30 170
16798.52 177
16799.75 179
16800.97 199
16802.19 173
16803.42 157
16804.64 173
16805.87 200
16807.09 180
16808.32 191
16809.54 176
16810.77 179
16811.99 181
16813.22 184
16814.44 199
16815.67 200
16816.89 151
16818.12 177
16819.34 170
16820.57 179
16821.79 192
16823.02 190
16824.24 178
16825.47 194
16826.70 180
16827.92 216
16829.15 185
16830.37 182
16831.60 200
16832.82 206
16834.05 218
16835.27 215
16836.50 200
16837.73 203
16838.95 202
16840.18 224
16841.40 209
16842.63 208
16843.86 228
16845.08 232
16846.31 207
16847.53 213
16848.76 199
16849.99 213
16851.21 215
16852.44 209
16853.67 220
16854.89 221
16856.12 219
16857.35 226
16858.57 233
16859.80 227
16861.03 228
16862.25 240
16863.48 241
16864.71 225
16865.93 205
16867.16 231
16868.39 258
16869.61 243
16870.84 250
16872.07 240
16873.30 236
16874.52 242
16875.75 266
16876.98 265
16878.20 259
16879.43 266
16880.66 268
16881.89 263
16883.11 263
16884.34 274
16885.57 276
16886.80 285
16888.02 264
16889.25 264
16890.48 281
16891.71 269
16892.94 285
16894.16 266
16895.39 277
16896.62 288
16897.85 275
16899.08 273
16900.30 288
16901.53 262
16902.76 275
16903.99 272
16905.22 270
16906.45 286
16907.67 252
16908.90 281
16910.13 274
16911.36 255
16912.59 257
16913.82 261
16915.04 242
16916.27 256
16917.50 253
16918.73 239
16919.96 235
16921.19 239
16922.42 257
16923.65 237
16924.88 245
16926.10 250
16927.33 267
16928.56 259
16929.79 248
16931.02 247
16932.25 248
16933.48 258
16934.71 239
16935.94 251
16937.17 233
16938.40 242
16939.63 249
16940.86 238
16942.09 275
16943.32 252
16944.55 230
16945.78 246
16947.01 237
16948.24 226
16949.47 234
16950.70 245
16951.93 267
16953.16 269
16954.39 254
16955.62 249
16956.85 240
16958.08 246
16959.31 240
16960.54 245
16961.77 223
16963.00 247
16964.23 260
16965.46 239
16966.69 237
16967.92 219
16969.15 244
16970.38 214
16971.61 226
16972.84 201
16974.07 226
16975.30 224
16976.54 234
16977.77 195
16979.00 223
16980.23 232
16981.46 187
16982.69 237
16983.92 212
16985.15 215
16986.38 190
16987.62 223
16988.85 212
16990.08 218
16991.31 212
16992.54 220
16993.77 230
16995.00 198
16996.24 188
16997.47 183
16998.70 192
16999.93 202
17001.16 215
17002.39 206
17003.63 206
17004.86 217
17006.09 206
17007.32 204
17008.55 200
17009.79 179
17011.02 188
17012.25 194
17013.48 186
17014.72 209
17015.95 187
17017.18 178
17018.41 181
17019.64 197
17020.88 177
17022.11 177
17023.34 196
17024.58 211
17025.81 193
17027.04 196
17028.27 190
17029.51 175
17030.74 178
17031.97 195
17033.21 184
17034.44 181
17035.67 184
17036.90 196
17038.14 171
17039.37 169
17040.60 186
17041.84 192
17043.07 178
17044.30 174
17045.54 165
17046.77 172
17048.00 160
17049.24 175
17050.47 183
17051.70 194
17052.94 162
17054.17 173
17055.41 178
17056.64 186
17057.87 155
17059.11 154
17060.34 181
17061.58 196
17062.81 188
17064.04 195
17065.28 165
17066.51 159
17067.75 176
17068.98 177
17070.21 181
17071.45 183
17072.68 164
17073.92 178
17075.15 175
17076.39 145
17077.62 165
17078.86 178
17080.09 179
17081.33 153
17082.56 188
17083.80 182
17085.03 166
17086.26 183
17087.50 177
17088.73 171
17089.97 162
17091.20 162
17092.44 164
17093.68 165
17094.91 156
17096.15 148
17097.38 146
17098.62 175
17099.85 166
17101.09 177
17102.32 180
17103.56 161
17104.79 154
17106.03 144
17107.26 147
17108.50 152
17109.74 157
17110.97 143
17112.21 153
17113.44 178
17114.68 154
17115.92 176
17117.15 158
17118.39 153
17119.62 185
17120.86 153
17122.10 144
17123.33 168
17124.57 162
17125.80 144
17127.04 137
17128.28 153
17129.51 162
17130.75 156
17131.99 142
17133.22 157
17134.46 170
17135.70 157
17136.93 171
17138.17 147
17139.41 162
17140.64 171
17141.88 159
17143.12 157
17144.35 150
17145.59 139
17146.83 156
17148.07 162
17149.30 140
17150.54 162
17151.78 156
17153.02 136
17154.25 143
17155.49 151
17156.73 161
17157.96 152
17159.20 142
17160.44 151
17161.68 150
17162.92 150
17164.15 135
17165.39 150
17166.63 145
17167.87 144
17169.10 134
17170.34 157
17171.58 149
17172.82 128
17174.06 129
17175.29 149
17176.53 160
17177.77 149
17179.01 130
17180.25 144
17181.49 143
17182.72 144
17183.96 147
17185.20 119
17186.44 135
17187.68 146
17188.92 138
17190.15 141
17191.39 126
17192.63 123
17193.87 153
17195.11 133
17196.35 116
17197.59 135
17198.83 134
17200.07 126
17201.30 117
17202.54 141
17203.78 156
17205.02 146
17206.26 136
17207.50 137
17208.74 129
17209.98 150
17211.22 141
17212.46 133
17213.70 114
17214.94 100
17216.18 146
17217.42 140
17218.66 135
17219.90 120
17221.14 132
17222.38 131
17223.62 133
17224.86 130
17226.10 126
17227.34 137
17228.58 129
17229.82 139
17231.06 140
17232.30 124
17233.54 114
17234.78 121
17236.02 125
17237.26 127
17238.50 127
17239.74 130
17240.98 130
17242.22 131
17243.46 143
17244.70 144
17245.94 143
17247.18 152
17248.42 148
17249.66 131
17250.90 114
17252.14 124
17253.39 131
17254.63 135
17255.87 139
17257.11 141
17258.35 131
17259.59 126
17260.83 135
17262.07 126
17263.31 146
17264.56 129
17265.80 142
17267.04 150
17268.28 129
17269.52 121
17270.76 116
17272.00 136
17273.25 124
17274.49 141
17275.73 128
17276.97 117
17278.21 119
17279.45 128
17280.70 139
17281.94 145
17283.18 129
17284.42 133
17285.66 119
17286.91 139
17288.15 127
17289.39 128
17290.63 124
17291.88 135
17293.12 122
17294.36 121
17295.60 130
17296.85 120
17298.09 124
17299.33 124
17300.57 125
17301.82 126
17303.06 130
17304.30 132
17305.54 97
17306.79 123
17308.03 112
17309.27 119
17310.52 105
17311.76 128
17313.00 119
17314.25 128
17315.49 134
17316.73 123
17317.97 153
17319.22 121
17320.46 111
17321.71 120
17322.95 131
17324.19 127
17325.44 100
17326.68 122
17327.92 136
17329.17 133
17330.41 117
17331.65 126
17332.90 146
17334.14 123
17335.39 126
17336.63 113
17337.87 125
17339.12 101
17340.36 128
17341.61 118
17342.85 119
17344.09 131
17345.34 112
17346.58 128
17347.83 132
17349.07 131
17350.32 116
17351.56 124
17352.80 122
17354.05 136
17355.29 129
17356.54 125
17357.78 123
17359.03 144
17360.27 138
17361.52 122
17362.76 121
17364.01 119
17365.25 115
17366.50 130
17367.74 155
17368.99 111
17370.23 122
17371.48 117
17372.72 128
17373.97 132
17375.21 119
17376.46 115
17377.70 128
17378.95 126
17380.19 126
17381.44 111
17382.69 109
17383.93 111
17385.18 124
17386.42 120
17387.67 135
17388.91 125
17390.16 119
17391.41 148
17392.65 108
17393.90 120
17395.14 119
17396.39 124
17397.64 128
17398.88 117
17400.13 120
17401.37 131
17402.62 129
17403.87 120
17405.11 125
17406.36 100
17407.61 112
17408.85 115
17410.10 112
17411.35 129
17412.59 139
17413.84 114
17415.09 112
17416.33 124
17417.58 128
17418.83 123
17420.07 121
17421.32 126
17422.57 113
17423.82 120
17425.06 104
17426.31 123
17427.56 120
17428.80 149
17430.05 126
17431.30 148
17432.55 110
17433.79 121
17435.04 132
17436.29 122
17437.54 131
17438.78 143
17440.03 136
17441.28 132
17442.53 132
17443.77 132
17445.02 120
17446.27 115
17447.52 119
17448.77 121
17450.01 150
17451.26 105
17452.51 118
17453.76 121
17455.01 147
17456.25 133
17457.50 116
17458.75 124
17460.00 107
17461.25 126
17462.50 120
17463.74 126
17464.99 113
17466.24 135
17467.49 129
17468.74 132
17469.99 130
17471.24 138
17472.49 134
17473.73 131
17474.98 141
17476.23 133
17477.48 146
17478.73 148
17479.98 149
17481.23 134
17482.48 141
17483.73 127
17484.98 135
17486.23 148
17487.47 149
17488.72 133
17489.97 146
17491.22 137
17492.47 140
17493.72 117
17494.97 137
17496.22 147
17497.47 132
17498.72 125
17499.97 132
17501.22 131
17502.47 132
17503.72 142
17504.97 135
17506.22 154
17507.47 119
17508.72 149
17509.97 122
17511.22 133
17512.47 133
17513.72 138
17514.97 147
17516.22 148
17517.47 138
17518.72 146
17519.97 146
17521.22 133
17522.47 141
17523.72 129
17524.98 145
17526.23 131
17527.48 148
17528.73 153
17529.98 134
17531.23 150
17532.48 149
17533.73 141
17534.98 142
17536.23 130
17537.48 137
17538.74 149
17539.99 133
17541.24 144
17542.49 131
17543.74 169
17544.99 147
17546.24 162
17547.50 148
17548.75 156
17550.00 158
17551.25 171
17552.50 149
17553.75 153
17555.01 166
17556.26 170
17557.51 157
17558.76 152
17560.01 166
17561.26 169
17562.52 167
17563.77 142
17565.02 137
17566.27 149
17567.53 150
17568.78 157
17570.03 161
17571.28 163
17572.53 165
17573.79 179
17575.04 181
17576.29 169
17577.54 154
17578.80 169
17580.05 168
17581.30 148
17582.56 161
17583.81 169
17585.06 173
17586.31 166
17587.57 180
17588.82 168
17590.07 173
17591.33 170
17592.58 146
17593.83 173
17595.08 183
17596.34 160
17597.59 158
17598.84 163
17600.10 176
17601.35 160
17602.61 170
17603.86 186
17605.11 166
17606.37 203
17607.62 172
17608.87 146
17610.13 160
17611.38 187
17612.63 179
17613.89 158
17615.14 184
17616.40 190
17617.65 190
17618.90 171
17620.16 183
17621.41 196
17622.67 191
17623.92 183
17625.17 187
17626.43 171
17627.68 203
17628.94 188
17630.19 190
17631.45 197
17632.70 160
17633.96 182
17635.21 198
17636.47 182
17637.72 193
17638.97 172
17640.23 190
17641.48 197
17642.74 214
17643.99 198
17645.25 201
17646.50 190
17647.76 185
17649.01 170
17650.27 169
17651.52 173
17652.78 167
17654.04 172
17655.29 164
17656.55 163
17657.80 191
17659.06 193
17660.31 180
17661.57 160
17662.82 191
17664.08 191
17665.33 160
17666.59 171
17667.85 176
17669.10 171
17670.36 138
17671.61 160
17672.87 184
17674.13 171
17675.38 178
17676.64 153
17677.89 165
17679.15 147
17680.41 158
17681.66 162
17682.92 195
17684.18 163
17685.43 160
17686.69 152
17687.95 160
17689.20 163
17690.46 157
17691.71 145
17692.97 151
17694.23 176
17695.49 141
17696.74 161
17698.00 146
17699.26 140
17700.51 158
17701.77 179
17703.03 153
17704.28 148
17705.54 145
17706.80 132
17708.06 136
17709.31 169
17710.57 145
17711.83 136
17713.08 137
17714.34 142
17715.60 158
17716.86 164
17718.11 153
17719.37 150
17720.63 159
17721.89 144
17723.15 165
17724.40 163
17725.66 161
17726.92 150
17728.18 143
17729.43 148
17730.69 148
17731.95 137
17733.21 140
17734.47 146
17735.73 158
17736.98 145
17738.24 131
17739.50 161
17740.76 131
17742.02 130
17743.28 142
17744.53 141
17745.79 136
17747.05 117
17748.31 130
17749.57 137
17750.83 141
17752.09 143
17753.34 132
17754.60 133
17755.86 128
17757.12 137
17758.38 158
17759.64 155
17760.90 133
17762.16 127
17763.42 126
17764.68 138
17765.94 137
17767.19 143
17768.45 141
17769.71 131
17770.97 138
17772.23 151
17773.49 112
17774.75 128
17776.01 142
17777.27 142
17778.53 132
17779.79 139
17781.05 135
17782.31 138
17783.57 117
17784.83 131
17786.09 125
17787.35 134
17788.61 126
17789.87 136
17791.13 132
17792.39 123
17793.65 109
17794.91 131
17796.17 130
17797.43 138
17798.69 124
17799.95 145
17801.21 125
17802.47 124
17803.73 144
17805.00 118
17806.26 125
17807.52 125
17808.78 133
17810.04 132
17811.30 129
17812.56 130
17813.82 103
17815.08 121
17816.34 110
17817.60 129
17818.87 116
17820.13 139
17821.39 123
17822.65 127
17823.91 119
17825.17 133
17826.43 133
17827.69 111
17828.96 107
17830.22 106
17831.48 124
17832.74 111
17834.00 127
17835.26 127
17836.53 133
17837.79 118
17839.05 119
17840.31 104
17841.57 110
17842.84 87
17844.10 98
17845.36 109
17846.62 116
17847.88 124
17849.15 120
17850.41 116
17851.67 91
17852.93 122
17854.20 132
17855.46 112
17856.72 110
17857.98 114
17859.25 114
17860.51 112
17861.77 116
17863.03 127
17864.30 120
17865.56 107
17866.82 120
17868.09 127
17869.35 108
17870.61 112
17871.87 111
17873.14 119
17874.40 110
17875.66 113
17876.93 104
17878.19 131
17879.45 121
17880.72 104
17881.98 132
17883.24 124
17884.51 121
17885.77 121
17887.03 122
17888.30 118
17889.56 123
17890.83 117
17892.09 100
17893.35 109
17894.62 106
17895.88 110
17897.14 105
17898.41 111
17899.67 113
17900.94 114
17902.20 124
17903.46 113
17904.73 111
17905.99 110
17907.26 106
17908.52 105
17909.79 142
17911.05 102
17912.32 111
17913.58 118
17914.84 107
17916.11 111
17917.37 106
17918.64 109
17919.90 117
17921.17 101
17922.43 130
17923.70 102
17924.96 100
17926.23 96
17927.49 116
17928.76 123
17930.02 108
17931.29 119
17932.55 91
17933.82 97
17935.08 102
17936.35 75
17937.61 104
17938.88 109
17940.14 92
17941.41 112
17942.68 121
17943.94 110
17945.21 100
17946.47 124
17947.74 104
17949.00 105
17950.27 111
17951.54 96
17952.80 110
17954.07 120
17955.33 96
17956.60 117
17957.87 127
17959.13 117
17960.40 116
17961.66 103
17962.93 112
17964.20 98
17965.46 100
17966.73 105
17968.00 102
17969.26 120
17970.53 101
17971.80 105
17973.06 113
17974.33 135
17975.60 90
17976.86 113
17978.13 121
17979.40 104
17980.66 114
17981.93 101
17983.20 116
17984.46 118
17985.73 114
17987.00 103
17988.26 114
17989.53 101
17990.80 111
17992.07 97
17993.33 108
17994.60 116
17995.87 103
17997.14 103
17998.40 102
17999.67 113
18000.94 112
18002.21 110
18003.47 124
18004.74 106
18006.01 98
18007.28 113
18008.55 106
18009.81 99
18011.08 121
18012.35 115
18013.62 115
18014.89 102
18016.15 84
18017.42 105
18018.69 119
18019.96 93
18021.23 98
18022.49 104
18023.76 121
18025.03 106
18026.30 113
18027.57 96
18028.84 103
18030.11 96
18031.37 109
18032.64 120
18033.91 113
18035.18 117
18036.45 115
18037.72 108
18038.99 106
18040.26 102
18041.53 105
18042.79 111
18044.06 96
18045.33 114
18046.60 118
18047.87 117
18049.14 111
18050.41 116
18051.68 123
18052.95 115
18054.22 102
18055.49 113
18056.76 108
18058.03 93
18059.30 102
18060.57 109
18061.84 119
18063.11 108
18064.38 113
18065.65 123
18066.92 117
18068.19 99
18069.46 102
18070.73 106
18072.00 105
18073.27 105
18074.54 86
18075.81 103
18077.08 108
18078.35 114
18079.62 121
18080.89 114
18082.16 122
18083.43 116
18084.70 133
18085.97 110
18087.24 122
18088.51 110
18089.78 97
18091.05 120
18092.32 109
18093.59 117
18094.87 114
18096.14 115
18097.41 118
18098.68 118
18099.95 111
18101.22 119
18102.49 125
18103.76 96
18105.03 133
18106.31 116
18107.58 118
18108.85 102
18110.12 104
18111.39 101
18112.66 115
18113.93 107
18115.21 101
18116.48 113
18117.75 114
18119.02 106
18120.29 103
18121.56 126
18122.84 103
18124.11 117
18125.38 121
18126.65 135
18127.92 112
18129.20 110
18130.47 113
18131.74 119
18133.01 111
18134.29 119
18135.56 106
18136.83 101
18138.10 89
18139.38 99
18140.65 114
18141.92 121
18143.19 116
18144.47 113
18145.74 103
18147.01 114
18148.28 119
18149.56 123
18150.83 106
18152.10 116
18153.38 90
18154.65 102
18155.92 101
18157.19 116
18158.47 112
18159.74 105
18161.01 99
18162.29 99
18163.56 90
18164.83 120
18166.11 115
18167.38 98
18168.65 106
18169.93 132
18171.20 98
18172.48 106
18173.75 115
18175.02 111
18176.30 95
18177.57 111
18178.84 122
18180.12 112
18181.39 102
18182.67 107
18183.94 122
18185.21 106
18186.49 120
18187.76 137
18189.04 102
18190.31 98
18191.59 93
18192.86 110
18194.13 109
18195.41 115
18196.68 118
18197.96 118
18199.23 103
18200.51 107
18201.78 106
18203.06 114
18204.33 116
18205.61 88
18206.88 104
18208.16 119
18209.43 105
18210.71 104
18211.98 119
18213.26 115
18214.53 109
18215.81 108
18217.08 106
18218.36 113
18219.63 105
18220.91 117
18222.18 111
18223.46 105
18224.73 115
18226.01 109
18227.28 114
18228.56 108
18229.84 123
18231.11 108
18232.39 104
18233.66 90
18234.94 106
18236.21 116
18237.49 123
18238.77 94
18240.04 97
18241.32 106
18242.59 108
18243.87 121
18245.15 108
18246.42 118
18247.70 119
18248.98 108
18250.25 120
18251.53 97
18252.81 110
18254.08 107
18255.36 110
18256.63 97
18257.91 95
18259.19 120
18260.46 106
18261.74 122
18263.02 124
18264.30 123
18265.57 116
18266.85 112
18268.13 128
18269.40 107
18270.68 103
18271.96 107
18273.23 129
18274.51 129
18275.79 114
18277.07 134
18278.34 115
18279.62 116
18280.90 107
18282.18 127
18283.45 132
18284.73 126
18286.01 116
18287.29 116
18288.56 134
18289.84 127
18291.12 115
18292.40 110
18293.68 116
18294.95 108
18296.23 128
18297.51 116
18298.79 110
18300.07 105
18301.34 114
18302.62 110
18303.90 110
18305.18 115
18306.46 110
18307.74 103
18309.01 125
18310.29 113
18311.57 126
18312.85 118
18314.13 141
18315.41 148
18316.69 132
18317.96 111
18319.24 104
18320.52 127
18321.80 124
18323.08 118
18324.36 104
18325.64 110
18326.92 120
18328.20 113
18329.47 123
18330.75 123
18332.03 128
18333.31 123
18334.59 124
18335.87 116
18337.15 106
18338.43 119
18339.71 118
18340.99 115
18342.27 114
18343.55 121
18344.83 132
18346.11 118
18347.39 124
18348.67 108
18349.95 114
18351.23 124
18352.51 137
18353.79 137
18355.07 113
18356.35 119
18357.63 115
18358.91 138
18360.19 120
18361.47 125
18362.75 107
18364.03 116
18365.31 123
18366.59 120
18367.87 130
18369.15 112
18370.43 119
18371.71 114
18372.99 130
18374.27 112
18375.55 94
18376.83 127
18378.12 126
18379.40 113
18380.68 125
18381.96 112
18383.24 128
18384.52 118
18385.80 112
18387.08 113
18388.36 109
18389.65 108
18390.93 111
18392.21 116
18393.49 107
18394.77 98
18396.05 117
18397.33 119
18398.62 112
18399.90 114
18401.18 102
18402.46 113
18403.74 106
18405.02 93
18406.31 117
18407.59 107
18408.87 98
18410.15 104
18411.43 121
18412.72 114
18414.00 109
18415.28 118
18416.56 131
18417.84 96
18419.13 103
18420.41 107
18421.69 115
18422.97 102
18424.26 104
18425.54 115
18426.82 108
18428.10 113
18429.39 96
18430.67 92
18431.95 101
18433.23 95
18434.52 125
18435.80 124
18437.08 128
18438.37 119
18439.65 100
18440.93 109
18442.22 91
18443.50 117
18444.78 120
18446.06 115
18447.35 96
18448.63 113
18449.91 127
18451.20 97
18452.48 110
18453.76 108
18455.05 101
18456.33 106
18457.62 124
18458.90 119
18460.18 130
18461.47 112
18462.75 122
18464.03 139
18465.32 113
18466.60 100
18467.89 102
18469.17 113
18470.45 117
18471.74 92
18473.02 114
18474.31 129
18475.59 118
18476.88 114
18478.16 117
18479.44 101
18480.73 112
18482.01 120
18483.30 107
18484.58 100
18485.87 91
18487.15 120
18488.44 105
18489.72 94
18491.01 105
18492.29 112
18493.58 106
18494.86 107
18496.15 119
18497.43 115
18498.72 107
18500.00 106
18501.29 107
18502.57 116
18503.86 120
18505.14 102
18506.43 122
18507.71 101
18509.00 84
18510.28 123
18511.57 119
18512.85 117
18514.14 95
18515.42 115
18516.71 114
18518.00 117
18519.28 125
18520.57 116
18521.85 107
18523.14 113
18524.43 106
18525.71 114
18527.00 111
18528.28 106
18529.57 121
18530.86 115
18532.14 112
18533.43 114
18534.71 113
18536.00 116
18537.29 111
18538.57 101
18539.86 97
18541.15 106
18542.43 118
18543.72 105
18545.01 117
18546.29 119
18547.58 102
18548.87 111
18550.15 110
18551.44 115
18552.73 129
18554.01 111
18555.30 139
18556.59 127
18557.88 109
18559.16 120
18560.45 113
18561.74 115
18563.02 117
18564.31 123
18565.60 88
18566.89 98
18568.17 122
18569.46 120
18570.75 110
18572.04 115
18573.32 107
18574.61 110
18575.90 122
18577.19 121
18578.48 115
18579.76 104
18581.05 133
18582.34 132
18583.63 139
18584.92 120
18586.20 123
18587.49 145
18588.78 112
18590.07 135
18591.36 122
18592.64 132
18593.93 112
18595.22 118
18596.51 112
18597.80 128
18599.09 119
18600.38 118
18601.66 129
18602.95 127
18604.24 117
18605.53 110
18606.82 99
18608.11 126
18609.40 119
18610.69 109
18611.98 105
18613.26 110
18614.55 120
18615.84 117
18617.13 109
18618.42 109
18619.71 116
18621.00 134
18622.29 126
18623.58 114
18624.87 122
18626.16 131
18627.45 124
18628.74 104
18630.03 112
18631.32 126
18632.61 114
18633.89 121
18635.18 117
18636.47 105
18637.76 112
18639.05 107
18640.34 128
18641.63 108
18642.92 120
18644.21 93
18645.50 105
18646.79 112
18648.09 106
18649.38 109
18650.67 93
18651.96 104
18653.25 111
18654.54 139
18655.83 101
18657.12 100
18658.41 117
18659.70 99
18660.99 94
18662.28 96
18663.57 89
18664.86 99
18666.15 111
18667.44 91
18668.74 96
18670.03 103
18671.32 114
18672.61 111
18673.90 114
18675.19 92
18676.48 112
18677.77 127
18679.06 98
18680.36 88
18681.65 93
18682.94 111
18684.23 111
18685.52 106
18686.81 111
18688.11 104
18689.40 113
18690.69 97
18691.98 114
18693.27 106
18694.56 95
18695.86 90
18697.15 102
18698.44 105
18699.73 102
18701.02 96
18702.32 103
18703.61 103
18704.90 91
18706.19 95
18707.48 100
18708.78 113
18710.07 106
18711.36 114
18712.65 102
18713.95 86
18715.24 102
18716.53 107
18717.83 97
18719.12 86
18720.41 118
18721.70 102
18723.00 89
18724.29 102
18725.58 120
18726.87 112
18728.17 117
18729.46 119
18730.75 96
18732.05 99
18733.34 92
18734.63 98
18735.93 105
18737.22 81
18738.51 101
18739.81 111
18741.10 93
18742.39 75
18743.69 87
18744.98 91
18746.27 80
18747.57 99
18748.86 100
18750.16 111
18751.45 79
18752.74 82
18754.04 111
18755.33 113
18756.63 91
18757.92 108
18759.21 102
18760.51 117
18761.80 94
18763.10 94
18764.39 89
18765.69 95
18766.98 99
18768.27 113
18769.57 105
18770.86 100
18772.16 88
18773.45 101
18774.75 93
18776.04 101
18777.34 113
18778.63 98
18779.93 104
18781.22 103
18782.52 112
18783.81 97
18785.11 100
18786.40 103
18787.70 113
18788.99 95
18790.29 97
18791.58 98
18792.88 103
18794.17 110
18795.47 85
18796.76 100
18798.06 106
18799.35 103
18800.65 102
18801.94 97
18803.24 96
18804.54 98
18805.83 101
18807.13 96
18808.42 90
18809.72 114
18811.01 101
18812.31 101
18813.61 101
18814.90 100
18816.20 104
18817.49 121
18818.79 102
18820.09 102
18821.38 106
18822.68 118
18823.98 118
18825.27 107
18826.57 95
18827.87 110
18829.16 101
18830.46 92
18831.75 96
18833.05 100
18834.35 101
18835.64 98
18836.94 92
18838.24 97
18839.54 85
18840.83 108
18842.13 106
18843.43 108
18844.72 86
18846.02 108
18847.32 97
18848.61 96
18849.91 96
18851.21 104
18852.51 92
18853.80 93
18855.10 90
18856.40 119
18857.70 96
18858.99 97
18860.29 111
18861.59 104
18862.89 93
18864.18 97
18865.48 108
18866.78 108
18868.08 96
18869.38 90
18870.67 119
18871.97 104
18873.27 88
18874.57 88
18875.87 98
18877.16 90
18878.46 89
18879.76 106
18881.06 111
18882.36 101
18883.66 106
18884.95 117
18886.25 92
18887.55 105
18888.85 117
18890.15 105
18891.45 108
18892.75 95
18894.04 104
18895.34 102
18896.64 100
18897.94 104
18899.24 97
18900.54 116
18901.84 103
18903.14 107
18904.44 125
18905.74 105
18907.03 109
18908.33 114
18909.63 101
18910.93 97
18912.23 117
18913.53 97
18914.83 112
18916.13 103
18917.43 106
18918.73 102
18920.03 106
18921.33 116
18922.63 106
18923.93 98
18925.23 111
18926.53 123
18927.83 103
18929.13 92
18930.43 92
18931.73 101
18933.03 101
18934.33 105
18935.63 96
18936.93 108
18938.23 96
18939.53 94
18940.83 89
18942.13 97
18943.43 111
18944.73 98
18946.03 96
18947.33 103
18948.63 105
18949.93 83
18951.23 95
18952.53 95
18953.84 94
18955.14 90
18956.44 113
18957.74 93
18959.04 86
18960.34 109
18961.64 106
18962.94 85
18964.24 87
18965.54 82
18966.85 96
18968.15 96
18969.45 117
18970.75 106
18972.05 88
18973.35 88
18974.65 96
18975.96 104
18977.26 87
18978.56 87
18979.86 103
18981.16 95
18982.46 100
18983.77 88
18985.07 90
18986.37 104
18987.67 99
18988.97 82
18990.28 111
18991.58 95
18992.88 81
18994.18 94
18995.49 108
18996.79 106
18998.09 94
18999.39 93
19000.69 102
19002.00 99
19003.30 91
19004.60 93
19005.90 96
19007.21 80
19008.51 104
19009.81 89
19011.12 104
19012.42 99
19013.72 97
19015.02 87
19016.33 91
19017.63 82
19018.93 99
19020.24 84
19021.54 92
19022.84 97
19024.15 97
19025.45 95
19026.75 104
19028.06 81
19029.36 90
19030.66 92
19031.97 91
19033.27 92
19034.57 103
19035.88 77
19037.18 73
19038.48 96
19039.79 74
19041.09 90
19042.40 94
19043.70 92
19045.00 87
19046.31 82
19047.61 92
19048.92 87
19050.22 95
19051.52 83
19052.83 88
19054.13 90
19055.44 91
19056.74 82
19058.05 84
19059.35 91
19060.65 92
19061.96 87
19063.26 98
19064.57 102
19065.87 89
19067.18 85
19068.48 94
19069.79 102
19071.09 113
19072.40 72
19073.70 92
19075.01 87
19076.31 78
19077.62 83
19078.92 79
19080.23 82
19081.53 104
19082.84 93
19084.14 96
19085.45 107
19086.75 96
19088.06 99
19089.36 87
19090.67 85
19091.98 76
19093.28 74
19094.59 104
19095.89 104
19097.20 95
19098.50 85
19099.81 87
19101.12 90
19102.42 80
19103.73 85
19105.03 103
19106.34 104
19107.65 95
19108.95 99
19110.26 88
19111.56 85
19112.87 95
19114.18 79
19115.48 86
19116.79 97
19118.10 103
19119.40 102
19120.71 107
19122.02 90
19123.32 94
19124.63 96
19125.94 91
19127.24 87
19128.55 75
19129.86 88
19131.16 69
19132.47 94
19133.78 74
19135.08 82
19136.39 103
19137.70 102
19139.01 107
19140.31 103
19141.62 95
19142.93 109
19144.23 109
19145.54 104
19146.85 94
19148.16 90
19149.46 90
19150.77 102
19152.08 95
19153.39 92
19154.69 102
19156.00 110
19157.31 97
19158.62 87
19159.93 91
19161.23 89
19162.54 90
19163.85 100
19165.16 112
19166.47 108
19167.77 86
19169.08 98
19170.39 103
19171.70 99
19173.01 91
19174.32 93
19175.62 85
19176.93 88
19178.24 102
19179.55 108
19180.86 86
19182.17 93
19183.48 105
19184.78 104
19186.09 83
19187.40 90
19188.71 92
19190.02 73
19191.33 82
19192.64 103
19193.95 102
19195.26 88
19196.56 96
19197.87 101
19199.18 93
19200.49 100
19201.80 96
19203.11 89
19204.42 104
19205.73 97
19207.04 97
19208.35 102
19209.66 95
19210.97 97
19212.28 81
19213.59 107
19214.90 97
19216.21 84
19217.52 110
19218.83 103
19220.14 80
19221.45 106
19222.76 95
19224.07 93
19225.38 79
19226.69 91
19228.00 88
19229.31 89
19230.62 97
19231.93 91
19233.24 94
19234.55 89
19235.86 75
19237.17 103
19238.48 108
19239.79 93
19241.10 90
19242.41 97
19243.72 108
19245.03 94
19246.35 97
19247.66 90
19248.97 78
19250.28 91
19251.59 82
19252.90 90
19254.21 88
19255.52 81
19256.83 84
19258.14 86
19259.46 68
19260.77 92
19262.08 96
19263.39 81
19264.70 87
19266.01 89
19267.32 89
19268.64 97
19269.95 89
19271.26 98
19272.57 101
19273.88 95
19275.20 66
19276.51 91
19277.82 101
19279.13 88
19280.44 101
19281.75 88
19283.07 72
19284.38 73
19285.69 96
19287.00 82
19288.32 64
19289.63 77
19290.94 85
19292.25 87
19293.57 79
19294.88 81
19296.19 93
19297.50 106
19298.82 96
19300.13 82
19301.44 79
19302.75 80
19304.07 84
19305.38 99
19306.69 95
19308.01 92
19309.32 102
19310.63 98
19311.94 75
19313.26 87
19314.57 81
19315.88 87
19317.20 69
19318.51 90
19319.82 88
19321.14 77
19322.45 79
19323.76 76
19325.08 93
19326.39 84
19327.70 87
19329.02 86
19330.33 80
19331.65 82
19332.96 83
19334.27 106
19335.59 88
19336.90 77
19338.22 63
19339.53 94
19340.84 104
19342.16 82
19343.47 72
19344.79 86
19346.10 92
19347.41 83
19348.73 81
19350.04 102
19351.36 79
19352.67 74
19353.99 80
19355.30 77
19356.62 78
19357.93 87
19359.25 91
19360.56 94
19361.87 78
19363.19 79
19364.50 87
19365.82 90
19367.13 77
19368.45 88
19369.76 105
19371.08 72
19372.39 78
19373.71 81
19375.02 92
19376.34 79
19377.66 86
19378.97 85
19380.29 73
19381.60 72
19382.92 80
19384.23 94
19385.55 79
19386.86 83
19388.18 94
19389.50 108
19390.81 88
19392.13 89
19393.44 90
19394.76 86
19396.07 82
19397.39 97
19398.71 112
19400.02 95
19401.34 87
19402.65 99
19403.97 89
19405.29 69
19406.60 70
19407.92 90
19409.24 101
19410.55 83
19411.87 76
19413.19 91
19414.50 96
19415.82 79
19417.14 79
19418.45 90
19419.77 81
19421.09 77
19422.40 85
19423.72 97
19425.04 78
19426.35 70
19427.67 84
19428.99 86
19430.30 78
19431.62 97
19432.94 89
19434.26 92
19435.57 75
19436.89 78
19438.21 85
19439.53 101
19440.84 83
19442.16 83
19443.48 79
19444.80 80
19446.11 79
19447.43 84
19448.75 93
19450.07 92
19451.38 86
19452.70 89
19454.02 89
19455.34 74
19456.66 94
19457.97 108
19459.29 77
19460.61 73
19461.93 104
19463.25 82
19464.57 88
19465.88 86
19467.20 86
19468.52 77
19469.84 77
19471.16 90
19472.48 83
19473.79 74
19475.11 80
19476.43 96
19477.75 88
19479.07 78
19480.39 77
19481.71 91
19483.03 86
19484.34 75
19485.66 80
19486.98 90
19488.30 86
19489.62 103
19490.94 93
19492.26 105
19493.58 97
19494.90 87
19496.22 82
19497.54 79
19498.86 65
19500.18 82
19501.50 93
19502.81 93
19504.13 73
19505.45 86
19506.77 86
19508.09 85
19509.41 79
19510.73 85
19512.05 97
19513.37 89
19514.69 87
19516.01 89
19517.33 84
19518.65 86
19519.97 80
19521.29 95
19522.61 77
19523.93 92
19525.25 87
19526.57 95
19527.89 77
19529.22 80
19530.54 100
19531.86 77
19533.18 74
19534.50 82
19535.82 103
19537.14 79
19538.46 76
19539.78 77
19541.10 106
19542.42 104
19543.74 82
19545.06 95
19546.39 79
19547.71 96
19549.03 95
19550.35 76
19551.67 83
19552.99 86
19554.31 79
19555.63 98
19556.96 92
19558.28 93
19559.60 97
19560.92 97
19562.24 75
19563.56 79
19564.88 78
19566.21 92
19567.53 90
19568.85 79
19570.17 85
19571.49 90
19572.82 81
19574.14 86
19575.46 90
19576.78 91
19578.10 94
19579.43 88
19580.75 98
19582.07 67
19583.39 83
19584.72 84
19586.04 77
19587.36 85
19588.68 74
19590.01 81
19591.33 98
19592.65 96
19593.97 99
19595.30 94
19596.62 88
19597.94 94
19599.26 98
19600.59 83
19601.91 82
19603.23 94
19604.56 100
19605.88 90
19607.20 74
19608.53 81
19609.85 95
19611.17 96
19612.49 94
19613.82 85
19615.14 89
19616.47 88
19617.79 76
19619.11 84
19620.44 95
19621.76 76
19623.08 90
19624.41 87
19625.73 106
19627.05 87
19628.38 89
19629.70 89
19631.03 79
19632.35 99
19633.67 78
19635.00 99
19636.32 76
19637.65 81
19638.97 100
19640.29 87
19641.62 71
19642.94 80
19644.27 85
19645.59 88
19646.92 79
19648.24 94
19649.57 82
19650.89 88
19652.21 108
19653.54 99
19654.86 93
19656.19 94
19657.51 96
19658.84 107
19660.16 84
19661.49 75
19662.81 102
19664.14 86
19665.46 88
19666.79 87
19668.11 91
19669.44 85
19670.76 92
19672.09 85
19673.41 88
19674.74 91
19676.07 82
19677.39 106
19678.72 84
19680.04 89
19681.37 87
19682.69 88
19684.02 87
19685.34 88
19686.67 92
19688.00 101
19689.32 99
19690.65 95
19691.97 94
19693.30 85
19694.63 92
19695.95 90
19697.28 86
19698.60 86
19699.93 89
19701.26 98
19702.58 88
19703.91 79
19705.24 87
19706.56 80
19707.89 95
19709.22 91
19710.54 103
19711.87 85
19713.20 88
19714.52 80
19715.85 79
19717.18 89
19718.50 86
19719.83 92
19721.16 77
19722.48 67
19723.81 83
19725.14 99
19726.47 96
19727.79 92
19729.12 89
19730.45 87
19731.77 78
19733.10 77
19734.43 83
19735.76 108
19737.08 80
19738.41 76
19739.74 101
19741.07 88
19742.39 95
19743.72 72
19745.05 85
19746.38 85
19747.71 92
19749.03 86
19750.36 78
19751.69 74
19753.02 88
19754.35 78
19755.67 87
19757.00 97
19758.33 81
19759.66 89
19760.99 90
19762.31 92
19763.64 101
19764.97 109
19766.30 79
19767.63 83
19768.96 94
19770.29 103
19771.61 86
19772.94 84
19774.27 92
19775.60 89
19776.93 87
19778.26 93
19779.59 96
19780.92 86
19782.25 75
19783.57 81
19784.90 93
19786.23 79
19787.56 100
19788.89 83
19790.22 98
19791.55 91
19792.88 95
19794.21 89
19795.54 96
19796.87 88
19798.20 84
19799.53 105
19800.86 98
19802.19 82
19803.52 93
19804.85 104
19806.18 74
19807.50 93
19808.83 79
19810.16 101
19811.49 89
19812.82 85
19814.15 80
19815.49 102
19816.82 86
19818.15 84
19819.48 101
19820.81 90
19822.14 92
19823.47 86
19824.80 94
19826.13 89
19827.46 89
19828.79 96
19830.12 80
19831.45 83
19832.78 85
19834.11 84
19835.44 88
19836.77 71
19838.10 86
19839.44 84
19840.77 95
19842.10 90
19843.43 84
19844.76 98
19846.09 79
19847.42 94
19848.75 99
19850.08 88
19851.42 80
19852.75 83
19854.08 95
19855.41 102
19856.74 89
19858.07 84
19859.40 93
19860.74 85
19862.07 75
19863.40 94
19864.73 96
19866.06 90
19867.40 84
19868.73 91
19870.06 88
19871.39 102
19872.72 87
19874.06 84
19875.39 101
19876.72 86
19878.05 98
19879.38 97
19880.72 91
19882.05 79
19883.38 77
19884.71 90
19886.05 91
19887.38 82
19888.71 87
19890.04 79
19891.38 94
19892.71 97
19894.04 96
19895.38 86
19896.71 85
19898.04 102
19899.37 113
19900.71 109
19902.04 84
19903.37 84
19904.71 94
19906.04 75
19907.37 86
19908.71 84
19910.04 75
19911.37 76
19912.71 97
19914.04 82
19915.37 82
19916.71 83
19918.04 94
19919.37 103
19920.71 95
19922.04 95
19923.37 85
19924.71 91
19926.04 73
19927.38 105
19928.71 101
19930.04 81
19931.38 86
19932.71 95
19934.05 103
19935.38 96
19936.71 85
19938.05 80
19939.38 104
19940.72 96
19942.05 91
19943.39 86
19944.72 94
19946.06 102
19947.39 84
19948.72 87
19950.06 75
19951.39 97
19952.73 101
19954.06 89
19955.40 87
19956.73 89
19958.07 84
19959.40 97
19960.74 105
19962.07 81
19963.41 94
19964.74 77
19966.08 82
19967.41 87
19968.75 88
19970.08 82
19971.42 78
19972.76 80
19974.09 74
19975.43 90
19976.76 82
19978.10 91
19979.43 93
19980.77 84
19982.10 83
19983.44 97
19984.78 95
19986.11 74
19987.45 80
19988.78 90
19990.12 79
19991.46 94
19992.79 108
19994.13 84
19995.46 91
19996.80 85
19998.14 83
19999.47 97
20000.81 83
20002.15 89
20003.48 109
20004.82 86
20006.16 99
20007.49 94
20008.83 102
20010.17 95
20011.50 93
20012.84 86
20014.18 95
20015.51 82
20016.85 85
20018.19 91
20019.52 90
20020.86 99
20022.20 92
20023.53 94
20024.87 75
20026.21 91
20027.55 92
20028.88 88
20030.22 76
20031.56 81
20032.90 80
20034.23 85
20035.57 81
20036.91 89
20038.25 80
20039.58 91
20040.92 83
20042.26 98
20043.60 88
20044.93 85
20046.27 88
20047.61 104
20048.95 91
20050.29 94
20051.62 94
20052.96 82
20054.30 92
20055.64 89
20056.98 83
20058.32 92
20059.65 86
20060.99 80
20062.33 88
20063.67 79
20065.01 92
20066.35 103
20067.68 94
20069.02 98
20070.36 88
20071.70 92
20073.04 91
20074.38 87
20075.72 94
20077.06 89
20078.40 89
20079.73 83
20081.07 73
20082.41 76
20083.75 88
20085.09 100
20086.43 97
20087.77 96
20089.11 89
20090.45 87
20091.79 99
20093.13 106
20094.47 98
20095.81 91
20097.15 106
20098.48 99
20099.82 80
20101.16 95
20102.50 102
20103.84 99
20105.18 84
20106.52 102
20107.86 107
20109.20 96
20110.54 95
20111.88 98
20113.22 98
20114.56 84
20115.90 91
20117.24 108
20118.58 94
20119.93 93
20121.27 80
20122.61 101
20123.95 100
20125.29 85
20126.63 95
20127.97 91
20129.31 94
20130.65 105
20131.99 96
20133.33 99
20134.67 111
20136.01 98
