# Supplementary material for: MALDI-TOF MS typing enables the classification of brewing yeasts of the genus Saccharomyces to major beer styles
Source: PLoS One. 2017 Aug 9;12(8):e0181694. doi: 10.1371/journal.pone.0181694 (PMC5549903; doi:10.1371/journal.pone.0181694)
Supplement: S7 File — The directory includes 90 raw files and was zipped to “.zip”; the folder has three strains with 30 spectra per strain; S1 Text explains the raw files with an example and Table 1 represents the yeast strains used within the experiment. (ZIP) [file pone.0181694.s010.zip › 19-21/30280-128-Lag-Lag-Lag-YPG-18h-E-E_2016-09-23_7_0_C1_1.dat]

1999.90 1240
2000.32 1218
2000.75 1168
2001.17 1116
2001.59 1124
2002.01 1111
2002.43 1071
2002.86 981
2003.28 954
2003.70 1038
2004.12 994
2004.54 961
2004.97 938
2005.39 954
2005.81 938
2006.23 979
2006.66 934
2007.08 946
2007.50 934
2007.92 963
2008.35 987
2008.77 1028
2009.19 919
2009.61 896
2010.04 882
2010.46 902
2010.88 991
2011.31 970
2011.73 926
2012.15 977
2012.57 916
2013.00 884
2013.42 959
2013.84 987
2014.27 915
2014.69 967
2015.11 937
2015.54 958
2015.96 982
2016.38 1028
2016.81 986
2017.23 1033
2017.65 1054
2018.08 1075
2018.50 1122
2018.93 1099
2019.35 1040
2019.77 1043
2020.20 1094
2020.62 1057
2021.04 946
2021.47 1046
2021.89 1000
2022.32 972
2022.74 997
2023.17 984
2023.59 1001
2024.01 897
2024.44 987
2024.86 974
2025.29 933
2025.71 909
2026.14 987
2026.56 964
2026.98 935
2027.41 921
2027.83 943
2028.26 953
2028.68 937
2029.11 870
2029.53 897
2029.96 942
2030.38 951
2030.81 889
2031.23 869
2031.66 872
2032.08 922
2032.51 919
2032.93 938
2033.36 909
2033.78 945
2034.21 976
2034.63 950
2035.06 937
2035.49 976
2035.91 899
2036.34 875
2036.76 883
2037.19 918
2037.61 932
2038.04 968
2038.47 886
2038.89 942
2039.32 973
2039.74 953
2040.17 943
2040.59 908
2041.02 934
2041.45 886
2041.87 927
2042.30 798
2042.73 866
2043.15 1021
2043.58 922
2044.00 862
2044.43 926
2044.86 989
2045.28 1001
2045.71 963
2046.14 920
2046.56 915
2046.99 953
2047.42 977
2047.84 920
2048.27 898
2048.70 945
2049.12 989
2049.55 890
2049.98 933
2050.40 925
2050.83 928
2051.26 933
2051.69 922
2052.11 940
2052.54 979
2052.97 928
2053.40 928
2053.82 997
2054.25 982
2054.68 1038
2055.10 1119
2055.53 1062
2055.96 1111
2056.39 1119
2056.82 1131
2057.24 1094
2057.67 1047
2058.10 1067
2058.53 1056
2058.95 1032
2059.38 1043
2059.81 1003
2060.24 950
2060.67 1038
2061.09 1022
2061.52 1048
2061.95 1062
2062.38 1033
2062.81 1052
2063.24 1096
2063.66 1222
2064.09 1240
2064.52 1320
2064.95 1363
2065.38 1434
2065.81 1234
2066.24 1300
2066.66 1248
2067.09 1228
2067.52 1208
2067.95 1136
2068.38 1087
2068.81 994
2069.24 953
2069.67 934
2070.10 932
2070.52 923
2070.95 1009
2071.38 930
2071.81 919
2072.24 939
2072.67 1059
2073.10 1005
2073.53 968
2073.96 1066
2074.39 1052
2074.82 1055
2075.25 1074
2075.68 1042
2076.11 1006
2076.54 973
2076.97 985
2077.40 1024
2077.83 1052
2078.26 1079
2078.69 987
2079.12 1016
2079.55 961
2079.98 954
2080.41 959
2080.84 895
2081.27 946
2081.70 960
2082.13 939
2082.56 971
2082.99 995
2083.42 982
2083.85 1000
2084.28 965
2084.71 934
2085.14 953
2085.57 967
2086.00 952
2086.43 923
2086.86 898
2087.29 917
2087.73 949
2088.16 905
2088.59 900
2089.02 838
2089.45 903
2089.88 935
2090.31 883
2090.74 871
2091.17 947
2091.61 902
2092.04 918
2092.47 882
2092.90 881
2093.33 874
2093.76 904
2094.19 875
2094.63 851
2095.06 915
2095.49 860
2095.92 919
2096.35 907
2096.78 905
2097.22 876
2097.65 869
2098.08 936
2098.51 935
2098.94 861
2099.38 836
2099.81 896
2100.24 899
2100.67 857
2101.11 924
2101.54 906
2101.97 909
2102.40 918
2102.83 846
2103.27 857
2103.70 887
2104.13 935
2104.56 945
2105.00 892
2105.43 949
2105.86 939
2106.30 950
2106.73 946
2107.16 969
2107.59 981
2108.03 896
2108.46 909
2108.89 940
2109.33 939
2109.76 901
2110.19 890
2110.63 911
2111.06 855
2111.49 875
2111.93 905
2112.36 859
2112.79 869
2113.23 871
2113.66 826
2114.09 819
2114.53 875
2114.96 888
2115.40 841
2115.83 859
2116.26 849
2116.70 811
2117.13 859
2117.56 850
2118.00 927
2118.43 893
2118.87 863
2119.30 866
2119.73 907
2120.17 906
2120.60 853
2121.04 860
2121.47 916
2121.91 899
2122.34 932
2122.78 925
2123.21 952
2123.64 873
2124.08 850
2124.51 917
2124.95 906
2125.38 876
2125.82 948
2126.25 870
2126.69 886
2127.12 936
2127.56 960
2127.99 947
2128.43 929
2128.86 971
2129.30 931
2129.73 918
2130.17 963
2130.60 984
2131.04 999
2131.47 1000
2131.91 975
2132.35 1064
2132.78 1008
2133.22 965
2133.65 1006
2134.09 937
2134.52 1012
2134.96 980
2135.40 942
2135.83 860
2136.27 935
2136.70 920
2137.14 944
2137.57 998
2138.01 968
2138.45 905
2138.88 872
2139.32 869
2139.76 829
2140.19 832
2140.63 863
2141.06 898
2141.50 925
2141.94 886
2142.37 808
2142.81 892
2143.25 850
2143.68 832
2144.12 846
2144.56 875
2144.99 879
2145.43 923
2145.87 926
2146.30 886
2146.74 953
2147.18 960
2147.62 981
2148.05 970
2148.49 991
2148.93 1043
2149.36 1036
2149.80 1092
2150.24 1052
2150.68 1058
2151.11 1056
2151.55 1050
2151.99 940
2152.43 1009
2152.86 1056
2153.30 979
2153.74 914
2154.18 931
2154.61 1014
2155.05 1018
2155.49 1012
2155.93 985
2156.37 997
2156.80 1018
2157.24 1022
2157.68 927
2158.12 976
2158.56 981
2158.99 947
2159.43 978
2159.87 952
2160.31 991
2160.75 971
2161.19 973
2161.62 958
2162.06 970
2162.50 982
2162.94 1010
2163.38 1117
2163.82 1157
2164.26 1114
2164.69 1121
2165.13 1156
2165.57 1122
2166.01 1128
2166.45 1148
2166.89 1098
2167.33 1122
2167.77 1118
2168.21 1076
2168.65 1093
2169.08 1065
2169.52 1072
2169.96 1061
2170.40 1003
2170.84 1039
2171.28 1035
2171.72 1058
2172.16 987
2172.60 1032
2173.04 1036
2173.48 1145
2173.92 1081
2174.36 991
2174.80 1036
2175.24 1081
2175.68 1025
2176.12 1104
2176.56 1020
2177.00 1028
2177.44 1033
2177.88 1020
2178.32 1038
2178.76 1050
2179.20 1064
2179.64 1049
2180.08 1019
2180.52 1049
2180.96 1005
2181.40 984
2181.84 1008
2182.28 981
2182.72 976
2183.16 934
2183.60 939
2184.04 964
2184.48 964
2184.93 965
2185.37 990
2185.81 982
2186.25 982
2186.69 964
2187.13 968
2187.57 998
2188.01 1019
2188.45 1017
2188.89 1021
2189.34 980
2189.78 970
2190.22 964
2190.66 1008
2191.10 1006
2191.54 1148
2191.98 1079
2192.43 1118
2192.87 1198
2193.31 1093
2193.75 1151
2194.19 1137
2194.63 1199
2195.08 1195
2195.52 1219
2195.96 1197
2196.40 1174
2196.84 1109
2197.29 1133
2197.73 1106
2198.17 1104
2198.61 1061
2199.06 1026
2199.50 1024
2199.94 1029
2200.38 994
2200.82 1024
2201.27 985
2201.71 1008
2202.15 1076
2202.59 1024
2203.04 989
2203.48 1079
2203.92 1089
2204.37 998
2204.81 1024
2205.25 1032
2205.69 1031
2206.14 983
2206.58 1066
2207.02 1101
2207.47 1024
2207.91 1043
2208.35 1104
2208.80 1087
2209.24 1085
2209.68 1084
2210.13 1106
2210.57 1131
2211.01 1180
2211.46 1101
2211.90 1138
2212.34 1116
2212.79 1047
2213.23 986
2213.67 1009
2214.12 1006
2214.56 982
2215.01 987
2215.45 1035
2215.89 1039
2216.34 1044
2216.78 1045
2217.23 1012
2217.67 959
2218.11 1002
2218.56 996
2219.00 1010
2219.45 989
2219.89 1080
2220.34 1113
2220.78 1097
2221.22 1053
2221.67 1000
2222.11 1009
2222.56 1081
2223.00 1080
2223.45 1092
2223.89 1109
2224.34 1179
2224.78 1096
2225.23 1133
2225.67 1158
2226.12 1138
2226.56 1168
2227.01 1229
2227.45 1212
2227.90 1195
2228.34 1123
2228.79 1154
2229.23 1202
2229.68 1259
2230.12 1231
2230.57 1281
2231.01 1240
2231.46 1270
2231.90 1261
2232.35 1257
2232.80 1284
2233.24 1251
2233.69 1183
2234.13 1200
2234.58 1226
2235.02 1186
2235.47 1175
2235.92 1141
2236.36 1083
2236.81 1057
2237.25 1063
2237.70 1058
2238.15 1055
2238.59 1011
2239.04 1044
2239.49 1050
2239.93 1047
2240.38 1081
2240.82 977
2241.27 1033
2241.72 1057
2242.16 954
2242.61 978
2243.06 933
2243.50 947
2243.95 936
2244.40 923
2244.84 890
2245.29 906
2245.74 925
2246.19 906
2246.63 923
2247.08 940
2247.53 977
2247.97 972
2248.42 975
2248.87 955
2249.32 1010
2249.76 981
2250.21 1019
2250.66 1034
2251.10 1071
2251.55 1096
2252.00 1084
2252.45 1125
2252.89 1148
2253.34 1115
2253.79 1054
2254.24 1122
2254.69 1118
2255.13 1101
2255.58 1094
2256.03 1078
2256.48 1053
2256.93 1059
2257.37 1116
2257.82 1086
2258.27 1005
2258.72 1015
2259.17 1068
2259.61 1135
2260.06 1074
2260.51 1153
2260.96 1157
2261.41 1250
2261.86 1266
2262.31 1175
2262.75 1171
2263.20 1117
2263.65 1119
2264.10 1141
2264.55 1051
2265.00 1012
2265.45 1074
2265.90 1059
2266.34 1061
2266.79 1025
2267.24 996
2267.69 1090
2268.14 1100
2268.59 1118
2269.04 1101
2269.49 1087
2269.94 1142
2270.39 1125
2270.84 1162
2271.29 1197
2271.74 1178
2272.18 1203
2272.63 1204
2273.08 1259
2273.53 1271
2273.98 1296
2274.43 1427
2274.88 1461
2275.33 1478
2275.78 1429
2276.23 1469
2276.68 1553
2277.13 1446
2277.58 1414
2278.03 1360
2278.48 1360
2278.93 1271
2279.38 1235
2279.83 1230
2280.28 1170
2280.73 1084
2281.19 1010
2281.64 1053
2282.09 1030
2282.54 1019
2282.99 984
2283.44 1005
2283.89 953
2284.34 937
2284.79 959
2285.24 974
2285.69 996
2286.14 992
2286.59 1014
2287.04 1050
2287.50 1056
2287.95 1144
2288.40 1164
2288.85 1137
2289.30 1175
2289.75 1187
2290.20 1283
2290.65 1273
2291.11 1317
2291.56 1335
2292.01 1302
2292.46 1328
2292.91 1221
2293.36 1217
2293.82 1220
2294.27 1168
2294.72 1163
2295.17 1040
2295.62 1036
2296.07 1101
2296.53 1069
2296.98 1038
2297.43 1059
2297.88 1048
2298.33 1086
2298.79 1007
2299.24 964
2299.69 989
2300.14 1005
2300.60 1057
2301.05 1025
2301.50 1006
2301.95 942
2302.41 941
2302.86 976
2303.31 922
2303.76 958
2304.22 964
2304.67 947
2305.12 889
2305.57 872
2306.03 944
2306.48 965
2306.93 1026
2307.39 990
2307.84 993
2308.29 1082
2308.75 1138
2309.20 1132
2309.65 1096
2310.11 1092
2310.56 1128
2311.01 1037
2311.47 1115
2311.92 1199
2312.37 1114
2312.83 997
2313.28 1073
2313.73 1082
2314.19 1040
2314.64 1094
2315.09 1136
2315.55 1129
2316.00 1152
2316.46 1114
2316.91 1123
2317.36 1085
2317.82 1110
2318.27 1110
2318.73 1148
2319.18 1116
2319.63 1095
2320.09 1194
2320.54 1188
2321.00 1111
2321.45 1151
2321.91 1165
2322.36 1207
2322.82 1277
2323.27 1419
2323.72 1388
2324.18 1344
2324.63 1574
2325.09 1508
2325.54 1461
2326.00 1546
2326.45 1397
2326.91 1373
2327.36 1326
2327.82 1212
2328.27 1202
2328.73 1189
2329.18 1050
2329.64 1014
2330.09 988
2330.55 984
2331.00 1055
2331.46 937
2331.92 944
2332.37 944
2332.83 940
2333.28 946
2333.74 941
2334.19 936
2334.65 945
2335.10 986
2335.56 996
2336.02 933
2336.47 931
2336.93 963
2337.38 999
2337.84 979
2338.30 951
2338.75 1010
2339.21 932
2339.66 1002
2340.12 992
2340.58 979
2341.03 1003
2341.49 943
2341.95 955
2342.40 948
2342.86 978
2343.32 977
2343.77 1020
2344.23 1064
2344.68 1006
2345.14 1005
2345.60 1028
2346.06 1045
2346.51 1050
2346.97 1035
2347.43 1068
2347.88 1081
2348.34 1009
2348.80 1100
2349.25 1038
2349.71 1067
2350.17 1083
2350.63 1074
2351.08 1116
2351.54 1013
2352.00 1016
2352.46 1082
2352.91 966
2353.37 987
2353.83 945
2354.29 954
2354.74 976
2355.20 983
2355.66 972
2356.12 981
2356.57 1003
2357.03 1000
2357.49 1059
2357.95 1114
2358.41 1104
2358.86 1164
2359.32 1267
2359.78 1264
2360.24 1229
2360.70 1245
2361.15 1321
2361.61 1338
2362.07 1238
2362.53 1237
2362.99 1220
2363.45 1188
2363.91 1216
2364.36 1190
2364.82 1093
2365.28 1141
2365.74 1181
2366.20 1116
2366.66 1083
2367.12 1060
2367.57 1048
2368.03 1021
2368.49 1057
2368.95 1051
2369.41 1069
2369.87 993
2370.33 1036
2370.79 1015
2371.25 978
2371.71 1027
2372.17 1016
2372.63 1042
2373.09 948
2373.54 1033
2374.00 1039
2374.46 1090
2374.92 1166
2375.38 1146
2375.84 1118
2376.30 1167
2376.76 1194
2377.22 1175
2377.68 1100
2378.14 1138
2378.60 1098
2379.06 1040
2379.52 1067
2379.98 1146
2380.44 1076
2380.90 1043
2381.36 1048
2381.82 985
2382.28 994
2382.74 1026
2383.20 1063
2383.66 969
2384.12 994
2384.59 1049
2385.05 1001
2385.51 1032
2385.97 1052
2386.43 1049
2386.89 964
2387.35 1008
2387.81 1051
2388.27 1096
2388.73 1080
2389.19 1077
2389.65 1095
2390.12 1099
2390.58 1108
2391.04 1116
2391.50 1134
2391.96 1166
2392.42 1133
2392.88 1066
2393.34 1067
2393.81 1101
2394.27 1054
2394.73 1058
2395.19 1040
2395.65 1096
2396.11 1162
2396.57 1140
2397.04 1213
2397.50 1225
2397.96 1228
2398.42 1225
2398.88 1174
2399.35 1223
2399.81 1197
2400.27 1192
2400.73 1125
2401.19 1078
2401.66 1040
2402.12 1002
2402.58 1005
2403.04 1057
2403.51 1042
2403.97 957
2404.43 1014
2404.89 1071
2405.36 996
2405.82 992
2406.28 1009
2406.74 1003
2407.21 993
2407.67 967
2408.13 952
2408.59 921
2409.06 958
2409.52 914
2409.98 889
2410.45 943
2410.91 915
2411.37 885
2411.84 979
2412.30 980
2412.76 939
2413.23 960
2413.69 919
2414.15 995
2414.62 1013
2415.08 1033
2415.54 1035
2416.01 1053
2416.47 975
2416.93 1049
2417.40 1060
2417.86 1059
2418.32 1063
2418.79 1037
2419.25 1059
2419.72 1067
2420.18 1024
2420.64 1049
2421.11 1050
2421.57 992
2422.04 1045
2422.50 1069
2422.96 1038
2423.43 1035
2423.89 1087
2424.36 1098
2424.82 1052
2425.29 1072
2425.75 1026
2426.22 1034
2426.68 1033
2427.15 948
2427.61 930
2428.07 967
2428.54 940
2429.00 996
2429.47 1002
2429.93 974
2430.40 923
2430.86 959
2431.33 939
2431.79 951
2432.26 979
2432.72 981
2433.19 978
2433.65 958
2434.12 1070
2434.59 1029
2435.05 1045
2435.52 1073
2435.98 987
2436.45 975
2436.91 1092
2437.38 1106
2437.84 1046
2438.31 1066
2438.78 1127
2439.24 1135
2439.71 1189
2440.17 1166
2440.64 1193
2441.10 1133
2441.57 1111
2442.04 1137
2442.50 1110
2442.97 1086
2443.44 1098
2443.90 1034
2444.37 980
2444.83 1018
2445.30 1004
2445.77 1034
2446.23 958
2446.70 991
2447.17 976
2447.63 978
2448.10 1027
2448.57 991
2449.03 984
2449.50 1021
2449.97 980
2450.43 951
2450.90 946
2451.37 1022
2451.83 1016
2452.30 918
2452.77 1014
2453.24 979
2453.70 996
2454.17 991
2454.64 932
2455.10 864
2455.57 902
2456.04 951
2456.51 885
2456.97 853
2457.44 948
2457.91 927
2458.38 959
2458.84 954
2459.31 970
2459.78 990
2460.25 1008
2460.72 958
2461.18 907
2461.65 943
2462.12 984
2462.59 987
2463.06 936
2463.52 922
2463.99 949
2464.46 1012
2464.93 970
2465.40 917
2465.86 918
2466.33 983
2466.80 975
2467.27 1015
2467.74 1017
2468.21 1071
2468.68 1045
2469.14 1096
2469.61 1108
2470.08 1006
2470.55 1045
2471.02 1059
2471.49 1125
2471.96 1049
2472.43 1096
2472.90 1112
2473.36 1076
2473.83 1059
2474.30 1047
2474.77 1050
2475.24 1026
2475.71 1038
2476.18 1075
2476.65 1012
2477.12 1041
2477.59 995
2478.06 1042
2478.53 983
2479.00 978
2479.47 983
2479.94 951
2480.41 946
2480.87 959
2481.34 883
2481.81 905
2482.28 908
2482.75 920
2483.22 969
2483.69 955
2484.16 950
2484.63 979
2485.10 1056
2485.57 1010
2486.05 1054
2486.52 1118
2486.99 1132
2487.46 1124
2487.93 1167
2488.40 1116
2488.87 1109
2489.34 1137
2489.81 1120
2490.28 1031
2490.75 1065
2491.22 1095
2491.69 1026
2492.16 1025
2492.63 1096
2493.10 1054
2493.58 1086
2494.05 1064
2494.52 1060
2494.99 1034
2495.46 1008
2495.93 988
2496.40 1026
2496.87 1095
2497.34 1096
2497.82 1046
2498.29 985
2498.76 948
2499.23 942
2499.70 947
2500.17 935
2500.64 979
2501.12 904
2501.59 949
2502.06 971
2502.53 870
2503.00 909
2503.48 963
2503.95 925
2504.42 958
2504.89 971
2505.36 992
2505.84 1024
2506.31 1007
2506.78 1013
2507.25 1083
2507.72 1053
2508.20 1074
2508.67 1058
2509.14 1106
2509.61 1171
2510.09 1227
2510.56 1206
2511.03 1268
2511.50 1301
2511.98 1251
2512.45 1271
2512.92 1322
2513.40 1301
2513.87 1255
2514.34 1217
2514.81 1197
2515.29 1141
2515.76 1158
2516.23 1093
2516.71 1081
2517.18 1091
2517.65 1150
2518.13 1115
2518.60 1104
2519.07 1111
2519.55 1129
2520.02 1086
2520.49 1121
2520.97 1081
2521.44 1055
2521.91 1067
2522.39 1102
2522.86 1098
2523.34 1093
2523.81 1122
2524.28 1171
2524.76 1123
2525.23 1155
2525.70 1248
2526.18 1262
2526.65 1242
2527.13 1228
2527.60 1242
2528.08 1207
2528.55 1185
2529.02 1149
2529.50 1127
2529.97 1122
2530.45 1135
2530.92 1070
2531.40 1063
2531.87 1020
2532.34 999
2532.82 1085
2533.29 1041
2533.77 1021
2534.24 968
2534.72 1055
2535.19 1014
2535.67 1082
2536.14 1023
2536.62 1038
2537.09 1015
2537.57 1039
2538.04 1078
2538.52 1047
2538.99 1097
2539.47 1111
2539.94 1128
2540.42 1057
2540.90 1081
2541.37 1060
2541.85 1065
2542.32 1014
2542.80 1050
2543.27 1043
2543.75 1112
2544.22 1062
2544.70 1095
2545.18 1138
2545.65 1132
2546.13 1136
2546.60 1168
2547.08 1313
2547.56 1311
2548.03 1366
2548.51 1272
2548.98 1324
2549.46 1317
2549.94 1277
2550.41 1267
2550.89 1298
2551.37 1204
2551.84 1205
2552.32 1161
2552.80 1194
2553.27 1163
2553.75 1127
2554.23 1090
2554.70 1039
2555.18 1093
2555.66 1043
2556.13 1035
2556.61 1032
2557.09 1055
2557.56 1111
2558.04 1061
2558.52 1085
2558.99 1086
2559.47 1056
2559.95 1055
2560.43 1043
2560.90 973
2561.38 938
2561.86 1037
2562.33 1007
2562.81 965
2563.29 1016
2563.77 968
2564.25 963
2564.72 942
2565.20 983
2565.68 967
2566.16 966
2566.63 976
2567.11 965
2567.59 919
2568.07 984
2568.55 991
2569.02 963
2569.50 945
2569.98 931
2570.46 932
2570.94 929
2571.41 944
2571.89 915
2572.37 901
2572.85 927
2573.33 1017
2573.81 966
2574.28 975
2574.76 971
2575.24 959
2575.72 1014
2576.20 984
2576.68 1050
2577.16 1024
2577.64 1045
2578.11 1028
2578.59 987
2579.07 909
2579.55 942
2580.03 985
2580.51 1009
2580.99 972
2581.47 991
2581.95 941
2582.43 1011
2582.91 987
2583.39 953
2583.86 949
2584.34 896
2584.82 927
2585.30 935
2585.78 949
2586.26 941
2586.74 955
2587.22 998
2587.70 993
2588.18 992
2588.66 1028
2589.14 975
2589.62 942
2590.10 981
2590.58 970
2591.06 944
2591.54 928
2592.02 970
2592.50 951
2592.98 955
2593.46 937
2593.94 967
2594.42 954
2594.90 952
2595.38 907
2595.86 972
2596.35 952
2596.83 921
2597.31 951
2597.79 987
2598.27 1008
2598.75 951
2599.23 1034
2599.71 998
2600.19 937
2600.67 1001
2601.15 1049
2601.63 991
2602.12 960
2602.60 985
2603.08 1028
2603.56 1034
2604.04 977
2604.52 927
2605.00 886
2605.48 981
2605.97 1005
2606.45 984
2606.93 929
2607.41 943
2607.89 996
2608.37 949
2608.86 973
2609.34 1016
2609.82 1028
2610.30 1019
2610.78 1049
2611.26 1017
2611.75 998
2612.23 1016
2612.71 1017
2613.19 989
2613.68 977
2614.16 1019
2614.64 1020
2615.12 960
2615.60 937
2616.09 976
2616.57 1006
2617.05 954
2617.53 997
2618.02 973
2618.50 1026
2618.98 968
2619.46 985
2619.95 1013
2620.43 999
2620.91 990
2621.40 970
2621.88 951
2622.36 1032
2622.85 997
2623.33 980
2623.81 981
2624.29 1048
2624.78 1055
2625.26 1023
2625.74 1026
2626.23 1074
2626.71 1037
2627.19 1067
2627.68 1123
2628.16 1115
2628.64 1104
2629.13 1132
2629.61 1178
2630.10 1218
2630.58 1242
2631.06 1204
2631.55 1243
2632.03 1241
2632.51 1217
2633.00 1208
2633.48 1173
2633.97 1206
2634.45 1107
2634.94 1101
2635.42 1069
2635.90 1007
2636.39 1035
2636.87 1062
2637.36 1052
2637.84 1070
2638.33 1034
2638.81 1064
2639.29 1029
2639.78 1052
2640.26 1000
2640.75 1041
2641.23 1037
2641.72 1006
2642.20 1089
2642.69 1053
2643.17 1021
2643.66 1071
2644.14 1025
2644.63 1018
2645.11 1027
2645.60 1073
2646.08 1038
2646.57 1022
2647.05 1018
2647.54 1007
2648.02 1061
2648.51 1118
2648.99 1036
2649.48 998
2649.97 1079
2650.45 1117
2650.94 1077
2651.42 1139
2651.91 1217
2652.39 1193
2652.88 1228
2653.37 1277
2653.85 1331
2654.34 1317
2654.82 1344
2655.31 1234
2655.80 1319
2656.28 1316
2656.77 1222
2657.25 1221
2657.74 1191
2658.23 1208
2658.71 1137
2659.20 1060
2659.69 1107
2660.17 1044
2660.66 979
2661.14 1051
2661.63 1052
2662.12 1030
2662.60 1048
2663.09 1094
2663.58 1090
2664.06 1095
2664.55 1044
2665.04 1002
2665.53 1018
2666.01 982
2666.50 1048
2666.99 1035
2667.47 1005
2667.96 1075
2668.45 1111
2668.94 1087
2669.42 1028
2669.91 1041
2670.40 1124
2670.88 1142
2671.37 1112
2671.86 1216
2672.35 1264
2672.83 1216
2673.32 1252
2673.81 1350
2674.30 1331
2674.79 1258
2675.27 1302
2675.76 1299
2676.25 1290
2676.74 1320
2677.23 1223
2677.71 1124
2678.20 1124
2678.69 1111
2679.18 1080
2679.67 1080
2680.15 975
2680.64 955
2681.13 985
2681.62 1001
2682.11 953
2682.60 982
2683.08 977
2683.57 985
2684.06 1024
2684.55 937
2685.04 1006
2685.53 990
2686.02 970
2686.51 994
2686.99 935
2687.48 967
2687.97 1009
2688.46 942
2688.95 989
2689.44 973
2689.93 991
2690.42 1033
2690.91 983
2691.40 1001
2691.89 1040
2692.38 998
2692.87 1043
2693.35 1047
2693.84 996
2694.33 1115
2694.82 1093
2695.31 1057
2695.80 1038
2696.29 1031
2696.78 1041
2697.27 1083
2697.76 1016
2698.25 987
2698.74 1060
2699.23 987
2699.72 1027
2700.21 988
2700.70 1022
2701.19 1012
2701.68 994
2702.17 1006
2702.66 989
2703.15 973
2703.64 982
2704.13 1048
2704.62 1028
2705.12 997
2705.61 993
2706.10 969
2706.59 962
2707.08 948
2707.57 914
2708.06 974
2708.55 996
2709.04 1023
2709.53 1000
2710.02 984
2710.51 986
2711.01 1012
2711.50 942
2711.99 960
2712.48 969
2712.97 1023
2713.46 1030
2713.95 957
2714.44 936
2714.94 914
2715.43 950
2715.92 979
2716.41 925
2716.90 982
2717.39 1032
2717.89 949
2718.38 990
2718.87 983
2719.36 1035
2719.85 1057
2720.34 1022
2720.84 1029
2721.33 981
2721.82 1028
2722.31 1104
2722.80 1029
2723.30 1026
2723.79 1038
2724.28 1037
2724.77 972
2725.27 993
2725.76 1043
2726.25 975
2726.74 919
2727.24 938
2727.73 994
2728.22 1004
2728.71 1000
2729.21 1050
2729.70 1023
2730.19 1077
2730.69 1074
2731.18 1018
2731.67 1071
2732.16 1059
2732.66 1048
2733.15 1047
2733.64 1147
2734.14 1119
2734.63 1112
2735.12 1150
2735.62 1122
2736.11 1110
2736.60 1102
2737.10 1117
2737.59 1095
2738.08 1072
2738.58 1072
2739.07 1039
2739.56 1062
2740.06 1062
2740.55 1099
2741.05 1122
2741.54 1066
2742.03 1084
2742.53 1062
2743.02 1011
2743.52 1055
2744.01 1073
2744.50 973
2745.00 990
2745.49 1006
2745.99 1091
2746.48 1093
2746.97 1077
2747.47 1057
2747.96 1095
2748.46 999
2748.95 1007
2749.45 1034
2749.94 1071
2750.44 962
2750.93 976
2751.43 1019
2751.92 991
2752.42 978
2752.91 1039
2753.41 1054
2753.90 1024
2754.40 988
2754.89 985
2755.39 1048
2755.88 1026
2756.38 1041
2756.87 1054
2757.37 1042
2757.86 954
2758.36 1010
2758.85 1081
2759.35 1024
2759.84 1079
2760.34 1070
2760.83 1184
2761.33 1197
2761.83 1165
2762.32 1123
2762.82 1071
2763.31 1106
2763.81 1214
2764.30 1131
2764.80 1110
2765.30 1105
2765.79 1061
2766.29 974
2766.78 1035
2767.28 1050
2767.78 1007
2768.27 980
2768.77 997
2769.27 962
2769.76 994
2770.26 1038
2770.76 1036
2771.25 1025
2771.75 997
2772.24 1045
2772.74 1082
2773.24 1121
2773.73 1084
2774.23 1116
2774.73 1171
2775.23 1203
2775.72 1148
2776.22 1153
2776.72 1228
2777.21 1266
2777.71 1197
2778.21 1147
2778.70 1160
2779.20 1157
2779.70 1158
2780.20 1045
2780.69 1051
2781.19 945
2781.69 1015
2782.19 989
2782.68 996
2783.18 1083
2783.68 1036
2784.18 995
2784.67 991
2785.17 979
2785.67 998
2786.17 1005
2786.67 1013
2787.16 1043
2787.66 1033
2788.16 954
2788.66 996
2789.16 970
2789.65 1035
2790.15 1031
2790.65 967
2791.15 958
2791.65 989
2792.15 1003
2792.64 969
2793.14 956
2793.64 936
2794.14 1020
2794.64 1041
2795.14 1014
2795.64 1031
2796.13 1051
2796.63 943
2797.13 1018
2797.63 1064
2798.13 1087
2798.63 1069
2799.13 1055
2799.63 1076
2800.13 1018
2800.62 1022
2801.12 1053
2801.62 1072
2802.12 964
2802.62 951
2803.12 1034
2803.62 1035
2804.12 953
2804.62 979
2805.12 1030
2805.62 1059
2806.12 1010
2806.62 1011
2807.12 1089
2807.62 1084
2808.12 1132
2808.62 1182
2809.12 1191
2809.62 1310
2810.12 1378
2810.62 1445
2811.12 1528
2811.62 1551
2812.12 1602
2812.62 1652
2813.12 1604
2813.62 1679
2814.12 1593
2814.62 1600
2815.12 1482
2815.62 1468
2816.12 1414
2816.62 1237
2817.12 1240
2817.62 1166
2818.12 1133
2818.62 1058
2819.12 1117
2819.63 1063
2820.13 1087
2820.63 1055
2821.13 999
2821.63 1003
2822.13 979
2822.63 965
2823.13 937
2823.63 997
2824.13 1006
2824.64 956
2825.14 996
2825.64 1013
2826.14 1010
2826.64 951
2827.14 976
2827.64 976
2828.15 950
2828.65 894
2829.15 914
2829.65 939
2830.15 991
2830.65 962
2831.16 945
2831.66 991
2832.16 1004
2832.66 1033
2833.16 991
2833.67 1015
2834.17 1055
2834.67 1057
2835.17 1043
2835.68 1064
2836.18 1078
2836.68 1028
2837.18 1059
2837.68 1057
2838.19 1075
2838.69 1042
2839.19 1092
2839.70 1096
2840.20 1100
2840.70 1079
2841.20 1111
2841.71 1115
2842.21 1103
2842.71 1117
2843.21 1145
2843.72 1082
2844.22 1104
2844.72 1148
2845.23 1082
2845.73 1088
2846.23 1111
2846.74 1185
2847.24 1110
2847.74 1111
2848.25 1117
2848.75 1137
2849.25 1170
2849.76 1095
2850.26 1094
2850.76 1026
2851.27 1041
2851.77 1043
2852.28 1014
2852.78 1047
2853.28 1054
2853.79 1145
2854.29 1129
2854.79 1104
2855.30 1129
2855.80 1084
2856.31 1150
2856.81 1200
2857.31 1204
2857.82 1204
2858.32 1191
2858.83 1195
2859.33 1210
2859.84 1163
2860.34 1144
2860.85 1194
2861.35 1117
2861.85 1107
2862.36 1047
2862.86 1039
2863.37 1036
2863.87 1050
2864.38 1008
2864.88 1008
2865.39 959
2865.89 944
2866.40 1010
2866.90 996
2867.41 1001
2867.91 1048
2868.42 1079
2868.92 1119
2869.43 1173
2869.93 1189
2870.44 1233
2870.94 1232
2871.45 1240
2871.96 1246
2872.46 1263
2872.97 1338
2873.47 1300
2873.98 1305
2874.48 1327
2874.99 1273
2875.49 1298
2876.00 1216
2876.51 1166
2877.01 1099
2877.52 1126
2878.02 1165
2878.53 1050
2879.04 1057
2879.54 1056
2880.05 1075
2880.55 1170
2881.06 1161
2881.57 1180
2882.07 1131
2882.58 1113
2883.09 1159
2883.59 1179
2884.10 1159
2884.61 1170
2885.11 1139
2885.62 1229
2886.13 1208
2886.63 1162
2887.14 1229
2887.65 1202
2888.15 1245
2888.66 1228
2889.17 1179
2889.67 1180
2890.18 1138
2890.69 1141
2891.20 1092
2891.70 1105
2892.21 1084
2892.72 1114
2893.22 1131
2893.73 1149
2894.24 1092
2894.75 1152
2895.25 1210
2895.76 1178
2896.27 1165
2896.78 1170
2897.29 1191
2897.79 1161
2898.30 1173
2898.81 1208
2899.32 1211
2899.82 1230
2900.33 1164
2900.84 1253
2901.35 1261
2901.86 1200
2902.36 1272
2902.87 1220
2903.38 1162
2903.89 1160
2904.40 1231
2904.91 1199
2905.41 1167
2905.92 1175
2906.43 1186
2906.94 1187
2907.45 1215
2907.96 1137
2908.47 1121
2908.97 1152
2909.48 1181
2909.99 1116
2910.50 1188
2911.01 1165
2911.52 1099
2912.03 1133
2912.54 1141
2913.05 1138
2913.55 1135
2914.06 1130
2914.57 1101
2915.08 1074
2915.59 1102
2916.10 1136
2916.61 1084
2917.12 1093
2917.63 1151
2918.14 1169
2918.65 1146
2919.16 1135
2919.67 1205
2920.18 1197
2920.69 1240
2921.20 1164
2921.71 1243
2922.22 1243
2922.73 1242
2923.24 1214
2923.75 1261
2924.26 1259
2924.77 1223
2925.28 1160
2925.79 1149
2926.30 1079
2926.81 1124
2927.32 1127
2927.83 1114
2928.34 1062
2928.85 1067
2929.36 1111
2929.87 1093
2930.38 1042
2930.89 1082
2931.40 1136
2931.91 1065
2932.42 1106
2932.93 1111
2933.45 1129
2933.96 1187
2934.47 1169
2934.98 1188
2935.49 1273
2936.00 1329
2936.51 1456
2937.02 1510
2937.53 1632
2938.04 1814
2938.56 1974
2939.07 2184
2939.58 2429
2940.09 2597
2940.60 2638
2941.11 2787
2941.62 2705
2942.14 2656
2942.65 2644
2943.16 2557
2943.67 2259
2944.18 2094
2944.70 1908
2945.21 1754
2945.72 1558
2946.23 1510
2946.74 1417
2947.26 1325
2947.77 1263
2948.28 1256
2948.79 1160
2949.30 1140
2949.82 1099
2950.33 1078
2950.84 1115
2951.35 1094
2951.87 1103
2952.38 1077
2952.89 1017
2953.40 1012
2953.92 1037
2954.43 1056
2954.94 1037
2955.45 1053
2955.97 1078
2956.48 1064
2956.99 1068
2957.51 1033
2958.02 1023
2958.53 1071
2959.04 1096
2959.56 1089
2960.07 1084
2960.58 1115
2961.10 1186
2961.61 1159
2962.12 1196
2962.64 1108
2963.15 1111
2963.66 1183
2964.18 1224
2964.69 1228
2965.21 1261
2965.72 1218
2966.23 1216
2966.75 1207
2967.26 1246
2967.77 1224
2968.29 1251
2968.80 1282
2969.32 1248
2969.83 1313
2970.34 1260
2970.86 1179
2971.37 1222
2971.89 1288
2972.40 1221
2972.91 1213
2973.43 1262
2973.94 1220
2974.46 1215
2974.97 1269
2975.49 1275
2976.00 1244
2976.52 1258
2977.03 1256
2977.55 1292
2978.06 1319
2978.57 1308
2979.09 1401
2979.60 1356
2980.12 1332
2980.63 1353
2981.15 1434
2981.66 1415
2982.18 1357
2982.69 1354
2983.21 1366
2983.73 1394
2984.24 1423
2984.76 1412
2985.27 1456
2985.79 1465
2986.30 1569
2986.82 1508
2987.33 1587
2987.85 1639
2988.36 1533
2988.88 1559
2989.40 1602
2989.91 1537
2990.43 1598
2990.94 1612
2991.46 1554
2991.97 1454
2992.49 1524
2993.01 1646
2993.52 1595
2994.04 1652
2994.55 1708
2995.07 1774
2995.59 1815
2996.10 1883
2996.62 1895
2997.14 1974
2997.65 1950
2998.17 1947
2998.69 1957
2999.20 2153
2999.72 2288
3000.24 2338
3000.75 2576
3001.27 2951
3001.79 3599
3002.30 4080
3002.82 4518
3003.34 5268
3003.85 5907
3004.37 6315
3004.89 6240
3005.40 6210
3005.92 5984
3006.44 5512
3006.96 4981
3007.47 4437
3007.99 3973
3008.51 3264
3009.03 2818
3009.54 2460
3010.06 2191
3010.58 2058
3011.10 1919
3011.61 1752
3012.13 1630
3012.65 1565
3013.17 1606
3013.68 1649
3014.20 1621
3014.72 1650
3015.24 1661
3015.76 1588
3016.27 1563
3016.79 1557
3017.31 1573
3017.83 1499
3018.35 1501
3018.86 1439
3019.38 1574
3019.90 1514
3020.42 1494
3020.94 1526
3021.46 1551
3021.97 1539
3022.49 1622
3023.01 1564
3023.53 1597
3024.05 1586
3024.57 1574
3025.09 1494
3025.61 1520
3026.12 1476
3026.64 1389
3027.16 1397
3027.68 1416
3028.20 1316
3028.72 1396
3029.24 1377
3029.76 1302
3030.28 1375
3030.80 1361
3031.32 1345
3031.84 1223
3032.35 1223
3032.87 1325
3033.39 1398
3033.91 1373
3034.43 1329
3034.95 1329
3035.47 1379
3035.99 1333
3036.51 1285
3037.03 1320
3037.55 1399
3038.07 1402
3038.59 1357
3039.11 1292
3039.63 1305
3040.15 1283
3040.67 1324
3041.19 1279
3041.71 1245
3042.23 1314
3042.75 1274
3043.27 1210
3043.79 1232
3044.31 1230
3044.83 1261
3045.35 1299
3045.87 1268
3046.40 1292
3046.92 1333
3047.44 1272
3047.96 1274
3048.48 1303
3049.00 1287
3049.52 1269
3050.04 1289
3050.56 1290
3051.08 1219
3051.60 1167
3052.12 1256
3052.65 1259
3053.17 1257
3053.69 1224
3054.21 1299
3054.73 1254
3055.25 1233
3055.77 1232
3056.30 1274
3056.82 1241
3057.34 1242
3057.86 1289
3058.38 1276
3058.90 1286
3059.42 1328
3059.95 1404
3060.47 1372
3060.99 1262
3061.51 1340
3062.03 1366
3062.56 1370
3063.08 1373
3063.60 1416
3064.12 1415
3064.64 1441
3065.17 1407
3065.69 1367
3066.21 1468
3066.73 1475
3067.26 1475
3067.78 1578
3068.30 1595
3068.82 1540
3069.35 1553
3069.87 1541
3070.39 1535
3070.91 1590
3071.44 1603
3071.96 1565
3072.48 1566
3073.01 1592
3073.53 1587
3074.05 1632
3074.57 1614
3075.10 1627
3075.62 1620
3076.14 1690
3076.67 1734
3077.19 1597
3077.71 1697
3078.24 1726
3078.76 1809
3079.28 1835
3079.81 1819
3080.33 1999
3080.85 2016
3081.38 2021
3081.90 1950
3082.42 2004
3082.95 2024
3083.47 1966
3084.00 2078
3084.52 2060
3085.04 2118
3085.57 2324
3086.09 2460
3086.62 2562
3087.14 2924
3087.66 3358
3088.19 3825
3088.71 4141
3089.24 4367
3089.76 4471
3090.29 4554
3090.81 4430
3091.33 4092
3091.86 3782
3092.38 3298
3092.91 3203
3093.43 3000
3093.96 2741
3094.48 2573
3095.01 2437
3095.53 2444
3096.06 2436
3096.58 2325
3097.11 2410
3097.63 2493
3098.16 2711
3098.68 2922
3099.21 3472
3099.73 4044
3100.26 4895
3100.78 5617
3101.31 6335
3101.83 6920
3102.36 7468
3102.88 7705
3103.41 7549
3103.93 7274
3104.46 6632
3104.99 5847
3105.51 5259
3106.04 4454
3106.56 3790
3107.09 3346
3107.61 2985
3108.14 2634
3108.67 2490
3109.19 2330
3109.72 2166
3110.24 2178
3110.77 2066
3111.30 2052
3111.82 1930
3112.35 1860
3112.87 1836
3113.40 1790
3113.93 1819
3114.45 1733
3114.98 1702
3115.51 1598
3116.03 1515
3116.56 1556
3117.09 1577
3117.61 1664
3118.14 1666
3118.67 1709
3119.19 1730
3119.72 1787
3120.25 1806
3120.77 1895
3121.30 1946
3121.83 1949
3122.35 1960
3122.88 2010
3123.41 2008
3123.94 1948
3124.46 2018
3124.99 1989
3125.52 1921
3126.05 2053
3126.57 2137
3127.10 2067
3127.63 1929
3128.16 1920
3128.68 1884
3129.21 1857
3129.74 1757
3130.27 1699
3130.79 1719
3131.32 1678
3131.85 1590
3132.38 1589
3132.91 1549
3133.43 1532
3133.96 1495
3134.49 1506
3135.02 1512
3135.55 1502
3136.07 1461
3136.60 1437
3137.13 1409
3137.66 1283
3138.19 1364
3138.72 1354
3139.24 1325
3139.77 1302
3140.30 1232
3140.83 1208
3141.36 1260
3141.89 1244
3142.42 1262
3142.95 1245
3143.47 1248
3144.00 1306
3144.53 1350
3145.06 1364
3145.59 1296
3146.12 1322
3146.65 1368
3147.18 1441
3147.71 1431
3148.24 1505
3148.76 1585
3149.29 1446
3149.82 1451
3150.35 1395
3150.88 1389
3151.41 1457
3151.94 1371
3152.47 1449
3153.00 1393
3153.53 1414
3154.06 1361
3154.59 1373
3155.12 1382
3155.65 1327
3156.18 1363
3156.71 1386
3157.24 1394
3157.77 1441
3158.30 1365
3158.83 1381
3159.36 1376
3159.89 1374
3160.42 1409
3160.95 1370
3161.48 1361
3162.01 1387
3162.54 1490
3163.07 1421
3163.60 1387
3164.13 1349
3164.66 1389
3165.20 1322
3165.73 1305
3166.26 1259
3166.79 1275
3167.32 1199
3167.85 1208
3168.38 1252
3168.91 1268
3169.44 1206
3169.97 1321
3170.50 1373
3171.04 1452
3171.57 1628
3172.10 1590
3172.63 1683
3173.16 1663
3173.69 1648
3174.22 1682
3174.75 1746
3175.29 1730
3175.82 1585
3176.35 1561
3176.88 1551
3177.41 1486
3177.94 1381
3178.48 1373
3179.01 1254
3179.54 1221
3180.07 1193
3180.60 1102
3181.14 1134
3181.67 1170
3182.20 1203
3182.73 1108
3183.26 1106
3183.80 1100
3184.33 1154
3184.86 1152
3185.39 1176
3185.93 1144
3186.46 1175
3186.99 1212
3187.52 1184
3188.06 1180
3188.59 1194
3189.12 1181
3189.65 1182
3190.19 1148
3190.72 1147
3191.25 1142
3191.79 1137
3192.32 1196
3192.85 1181
3193.38 1185
3193.92 1189
3194.45 1148
3194.98 1229
3195.52 1195
3196.05 1259
3196.58 1186
3197.12 1293
3197.65 1308
3198.18 1240
3198.72 1254
3199.25 1234
3199.78 1304
3200.32 1320
3200.85 1283
3201.39 1291
3201.92 1284
3202.45 1241
3202.99 1236
3203.52 1279
3204.05 1285
3204.59 1313
3205.12 1408
3205.66 1410
3206.19 1379
3206.72 1545
3207.26 1528
3207.79 1497
3208.33 1639
3208.86 1708
3209.40 1748
3209.93 1777
3210.47 1746
3211.00 1729
3211.53 1667
3212.07 1692
3212.60 1673
3213.14 1581
3213.67 1572
3214.21 1488
3214.74 1361
3215.28 1294
3215.81 1246
3216.35 1179
3216.88 1201
3217.42 1177
3217.95 1191
3218.49 1230
3219.02 1178
3219.56 1228
3220.09 1258
3220.63 1248
3221.16 1269
3221.70 1305
3222.23 1323
3222.77 1371
3223.31 1414
3223.84 1441
3224.38 1484
3224.91 1573
3225.45 1512
3225.98 1471
3226.52 1435
3227.06 1439
3227.59 1371
3228.13 1387
3228.66 1371
3229.20 1414
3229.74 1458
3230.27 1346
3230.81 1432
3231.34 1351
3231.88 1329
3232.42 1323
3232.95 1327
3233.49 1308
3234.03 1323
3234.56 1472
3235.10 1502
3235.64 1498
3236.17 1535
3236.71 1534
3237.25 1589
3237.78 1520
3238.32 1566
3238.86 1499
3239.39 1534
3239.93 1517
3240.47 1472
3241.00 1503
3241.54 1477
3242.08 1512
3242.61 1480
3243.15 1520
3243.69 1591
3244.23 1576
3244.76 1537
3245.30 1585
3245.84 1678
3246.38 1699
3246.91 1714
3247.45 1723
3247.99 2016
3248.53 2317
3249.06 2640
3249.60 2929
3250.14 3459
3250.68 4111
3251.21 4606
3251.75 4941
3252.29 5096
3252.83 5276
3253.37 5256
3253.90 5065
3254.44 4614
3254.98 4216
3255.52 3728
3256.06 3175
3256.60 2684
3257.13 2500
3257.67 2439
3258.21 2237
3258.75 2092
3259.29 2059
3259.83 2163
3260.36 2270
3260.90 2269
3261.44 2329
3261.98 2277
3262.52 2291
3263.06 2276
3263.60 2188
3264.14 2139
3264.68 2123
3265.21 1945
3265.75 1815
3266.29 1708
3266.83 1716
3267.37 1588
3267.91 1483
3268.45 1498
3268.99 1599
3269.53 1538
3270.07 1612
3270.61 1759
3271.15 1694
3271.69 1768
3272.23 1628
3272.76 1656
3273.30 1585
3273.84 1697
3274.38 1723
3274.92 1651
3275.46 1634
3276.00 1695
3276.54 1630
3277.08 1652
3277.62 1627
3278.16 1650
3278.70 1593
3279.24 1594
3279.78 1645
3280.32 1556
3280.86 1594
3281.41 1671
3281.95 1707
3282.49 1615
3283.03 1690
3283.57 1722
3284.11 1760
3284.65 1714
3285.19 1699
3285.73 1763
3286.27 1747
3286.81 1794
3287.35 1819
3287.89 1800
3288.43 1860
3288.97 1882
3289.52 1839
3290.06 1913
3290.60 1892
3291.14 1997
3291.68 2075
3292.22 2241
3292.76 2492
3293.30 2593
3293.85 2707
3294.39 2915
3294.93 3098
3295.47 3228
3296.01 3245
3296.55 3183
3297.09 3130
3297.64 2916
3298.18 2757
3298.72 2600
3299.26 2460
3299.80 2291
3300.34 2240
3300.89 2152
3301.43 1987
3301.97 1989
3302.51 1942
3303.06 1994
3303.60 1949
3304.14 1875
3304.68 1921
3305.22 1966
3305.77 1890
3306.31 1904
3306.85 1989
3307.39 2080
3307.94 2025
3308.48 2009
3309.02 2129
3309.56 2165
3310.11 2255
3310.65 2185
3311.19 2136
3311.74 2139
3312.28 2169
3312.82 2149
3313.36 2230
3313.91 2234
3314.45 2303
3314.99 2417
3315.54 2647
3316.08 2654
3316.62 2880
3317.17 3152
3317.71 3312
3318.25 3447
3318.80 3591
3319.34 3663
3319.88 3589
3320.43 3486
3320.97 3187
3321.51 3003
3322.06 2905
3322.60 2785
3323.14 2572
3323.69 2435
3324.23 2381
3324.78 2226
3325.32 2258
3325.86 2179
3326.41 2171
3326.95 1985
3327.50 2015
3328.04 2099
3328.59 2040
3329.13 2138
3329.67 2297
3330.22 2565
3330.76 2919
3331.31 3461
3331.85 4085
3332.40 4765
3332.94 5624
3333.49 6586
3334.03 7325
3334.57 8126
3335.12 8564
3335.66 8828
3336.21 8776
3336.75 8237
3337.30 7834
3337.84 7324
3338.39 6557
3338.93 5672
3339.48 4835
3340.02 4111
3340.57 3587
3341.11 3124
3341.66 2577
3342.20 2327
3342.75 2162
3343.30 1933
3343.84 1884
3344.39 1826
3344.93 1771
3345.48 1669
3346.02 1679
3346.57 1578
3347.11 1585
3347.66 1599
3348.21 1710
3348.75 1634
3349.30 1593
3349.84 1612
3350.39 1603
3350.94 1596
3351.48 1535
3352.03 1515
3352.57 1468
3353.12 1439
3353.67 1453
3354.21 1495
3354.76 1488
3355.31 1360
3355.85 1374
3356.40 1381
3356.95 1490
3357.49 1404
3358.04 1418
3358.59 1439
3359.13 1398
3359.68 1382
3360.23 1420
3360.77 1461
3361.32 1438
3361.87 1449
3362.41 1516
3362.96 1525
3363.51 1533
3364.05 1580
3364.60 1514
3365.15 1456
3365.70 1456
3366.24 1439
3366.79 1467
3367.34 1426
3367.89 1519
3368.43 1473
3368.98 1474
3369.53 1599
3370.08 1550
3370.62 1578
3371.17 1657
3371.72 1722
3372.27 1771
3372.81 1835
3373.36 1800
3373.91 1768
3374.46 1806
3375.01 1732
3375.55 1670
3376.10 1559
3376.65 1497
3377.20 1514
3377.75 1471
3378.30 1436
3378.84 1341
3379.39 1294
3379.94 1326
3380.49 1291
3381.04 1243
3381.59 1204
3382.13 1237
3382.68 1289
3383.23 1289
3383.78 1241
3384.33 1233
3384.88 1242
3385.43 1293
3385.98 1265
3386.52 1237
3387.07 1230
3387.62 1220
3388.17 1315
3388.72 1255
3389.27 1274
3389.82 1254
3390.37 1315
3390.92 1267
3391.47 1287
3392.02 1314
3392.57 1344
3393.12 1310
3393.66 1225
3394.21 1250
3394.76 1255
3395.31 1286
3395.86 1314
3396.41 1250
3396.96 1313
3397.51 1314
3398.06 1267
3398.61 1270
3399.16 1322
3399.71 1357
3400.26 1349
3400.81 1347
3401.36 1335
3401.91 1262
3402.46 1332
3403.01 1221
3403.56 1260
3404.11 1313
3404.66 1192
3405.21 1237
3405.77 1296
3406.32 1229
3406.87 1258
3407.42 1293
3407.97 1253
3408.52 1295
3409.07 1376
3409.62 1335
3410.17 1304
3410.72 1349
3411.27 1394
3411.82 1406
3412.37 1449
3412.93 1441
3413.48 1431
3414.03 1526
3414.58 1553
3415.13 1590
3415.68 1766
3416.23 1765
3416.78 1861
3417.34 1982
3417.89 1964
3418.44 1997
3418.99 1971
3419.54 1925
3420.09 1832
3420.65 1662
3421.20 1673
3421.75 1657
3422.30 1607
3422.85 1548
3423.40 1511
3423.96 1572
3424.51 1505
3425.06 1444
3425.61 1440
3426.17 1357
3426.72 1283
3427.27 1302
3427.82 1306
3428.37 1321
3428.93 1272
3429.48 1185
3430.03 1272
3430.58 1284
3431.14 1274
3431.69 1307
3432.24 1294
3432.79 1235
3433.35 1243
3433.90 1280
3434.45 1319
3435.01 1402
3435.56 1380
3436.11 1387
3436.66 1396
3437.22 1386
3437.77 1402
3438.32 1397
3438.88 1363
3439.43 1306
3439.98 1295
3440.54 1296
3441.09 1246
3441.64 1222
3442.20 1268
3442.75 1257
3443.30 1265
3443.86 1299
3444.41 1191
3444.96 1232
3445.52 1228
3446.07 1197
3446.63 1230
3447.18 1265
3447.73 1224
3448.29 1177
3448.84 1107
3449.40 1152
3449.95 1205
3450.50 1188
3451.06 1206
3451.61 1181
3452.17 1146
3452.72 1218
3453.27 1230
3453.83 1219
3454.38 1154
3454.94 1222
3455.49 1263
3456.05 1251
3456.60 1188
3457.16 1146
3457.71 1224
3458.27 1268
3458.82 1275
3459.38 1245
3459.93 1376
3460.49 1336
3461.04 1308
3461.60 1344
3462.15 1384
3462.71 1344
3463.26 1446
3463.82 1455
3464.37 1518
3464.93 1464
3465.48 1402
3466.04 1420
3466.59 1480
3467.15 1491
3467.70 1478
3468.26 1569
3468.81 1627
3469.37 1631
3469.93 1691
3470.48 1706
3471.04 1685
3471.59 1840
3472.15 1783
3472.70 1744
3473.26 1708
3473.82 1681
3474.37 1703
3474.93 1652
3475.48 1677
3476.04 1793
3476.60 1730
3477.15 1695
3477.71 1814
3478.27 1865
3478.82 1765
3479.38 1698
3479.93 1803
3480.49 1844
3481.05 1916
3481.60 1895
3482.16 1961
3482.72 1975
3483.27 2080
3483.83 2151
3484.39 2141
3484.95 2241
3485.50 2405
3486.06 2545
3486.62 2981
3487.17 3327
3487.73 3923
3488.29 4697
3488.84 5716
3489.40 6802
3489.96 7731
3490.52 8526
3491.07 9108
3491.63 9766
3492.19 9748
3492.75 9113
3493.30 8473
3493.86 7450
3494.42 6639
3494.98 5626
3495.53 4834
3496.09 4180
3496.65 3714
3497.21 3322
3497.77 3165
3498.32 3040
3498.88 3051
3499.44 3398
3500.00 3664
3500.56 4076
3501.11 4758
3501.67 5369
3502.23 5900
3502.79 6665
3503.35 7507
3503.91 7739
3504.46 8067
3505.02 8211
3505.58 7916
3506.14 7607
3506.70 7105
3507.26 6401
3507.81 5970
3508.37 5396
3508.93 4512
3509.49 3970
3510.05 3604
3510.61 3321
3511.17 3073
3511.73 2757
3512.29 2563
3512.85 2368
3513.40 2239
3513.96 2144
3514.52 2071
3515.08 1962
3515.64 1835
3516.20 1720
3516.76 1718
3517.32 1732
3517.88 1646
3518.44 1574
3519.00 1623
3519.56 1576
3520.12 1565
3520.68 1564
3521.24 1518
3521.80 1555
3522.36 1448
3522.92 1507
3523.48 1547
3524.04 1457
3524.60 1442
3525.16 1571
3525.72 1558
3526.28 1550
3526.84 1596
3527.40 1582
3527.96 1626
3528.52 1645
3529.08 1660
3529.64 1598
3530.20 1651
3530.76 1702
3531.32 1717
3531.88 1742
3532.44 1809
3533.00 1714
3533.56 1715
3534.12 1799
3534.68 1727
3535.25 1755
3535.81 1636
3536.37 1616
3536.93 1675
3537.49 1621
3538.05 1654
3538.61 1636
3539.17 1687
3539.73 1707
3540.30 1744
3540.86 1742
3541.42 1747
3541.98 1721
3542.54 1802
3543.10 1757
3543.66 1727
3544.23 1786
3544.79 1700
3545.35 1707
3545.91 1643
3546.47 1570
3547.03 1525
3547.60 1524
3548.16 1504
3548.72 1476
3549.28 1511
3549.84 1498
3550.41 1405
3550.97 1383
3551.53 1442
3552.09 1389
3552.65 1311
3553.22 1275
3553.78 1280
3554.34 1268
3554.90 1311
3555.47 1288
3556.03 1269
3556.59 1310
3557.15 1319
3557.72 1316
3558.28 1267
3558.84 1314
3559.41 1398
3559.97 1388
3560.53 1385
3561.09 1442
3561.66 1454
3562.22 1533
3562.78 1593
3563.35 1581
3563.91 1657
3564.47 1642
3565.04 1640
3565.60 1631
3566.16 1679
3566.73 1570
3567.29 1577
3567.85 1536
3568.42 1501
3568.98 1357
3569.54 1366
3570.11 1384
3570.67 1366
3571.23 1291
3571.80 1262
3572.36 1325
3572.93 1392
3573.49 1418
3574.05 1461
3574.62 1497
3575.18 1590
3575.75 1714
3576.31 1560
3576.87 1595
3577.44 1651
3578.00 1693
3578.57 1665
3579.13 1574
3579.70 1523
3580.26 1556
3580.82 1479
3581.39 1458
3581.95 1423
3582.52 1391
3583.08 1416
3583.65 1336
3584.21 1334
3584.78 1318
3585.34 1335
3585.91 1294
3586.47 1232
3587.04 1212
3587.60 1259
3588.17 1192
3588.73 1179
3589.30 1224
3589.86 1216
3590.43 1191
3590.99 1226
3591.56 1249
3592.12 1275
3592.69 1200
3593.25 1205
3593.82 1235
3594.39 1245
3594.95 1246
3595.52 1238
3596.08 1251
3596.65 1213
3597.21 1279
3597.78 1196
3598.35 1195
3598.91 1272
3599.48 1248
3600.04 1198
3600.61 1202
3601.18 1187
3601.74 1198
3602.31 1203
3602.87 1226
3603.44 1196
3604.01 1273
3604.57 1207
3605.14 1174
3605.71 1179
3606.27 1178
3606.84 1135
3607.41 1193
3607.97 1175
3608.54 1122
3609.11 1155
3609.67 1079
3610.24 1104
3610.81 1167
3611.37 1199
3611.94 1250
3612.51 1287
3613.07 1471
3613.64 1614
3614.21 1813
3614.78 1988
3615.34 2356
3615.91 2551
3616.48 2675
3617.04 2886
3617.61 3128
3618.18 3127
3618.75 2941
3619.31 2766
3619.88 2584
3620.45 2406
3621.02 2196
3621.58 1977
3622.15 1849
3622.72 1583
3623.29 1530
3623.86 1440
3624.42 1279
3624.99 1288
3625.56 1232
3626.13 1221
3626.70 1177
3627.26 1156
3627.83 1170
3628.40 1092
3628.97 1158
3629.54 1134
3630.11 1192
3630.67 1187
3631.24 1177
3631.81 1192
3632.38 1194
3632.95 1194
3633.52 1174
3634.08 1157
3634.65 1178
3635.22 1207
3635.79 1245
3636.36 1260
3636.93 1267
3637.50 1294
3638.07 1270
3638.64 1418
3639.20 1461
3639.77 1506
3640.34 1565
3640.91 1575
3641.48 1623
3642.05 1622
3642.62 1635
3643.19 1655
3643.76 1600
3644.33 1627
3644.90 1584
3645.47 1483
3646.04 1471
3646.61 1467
3647.18 1488
3647.75 1437
3648.32 1447
3648.89 1496
3649.46 1471
3650.03 1519
3650.60 1508
3651.17 1580
3651.74 1570
3652.31 1594
3652.88 1666
3653.45 1609
3654.02 1544
3654.59 1532
3655.16 1547
3655.73 1489
3656.30 1577
3656.87 1578
3657.44 1602
3658.01 1626
3658.58 1652
3659.15 1647
3659.72 1612
3660.29 1523
3660.86 1561
3661.43 1564
3662.00 1571
3662.58 1558
3663.15 1603
3663.72 1592
3664.29 1628
3664.86 1673
3665.43 1757
3666.00 1637
3666.57 1581
3667.14 1629
3667.72 1511
3668.29 1396
3668.86 1346
3669.43 1287
3670.00 1337
3670.57 1307
3671.14 1278
3671.72 1282
3672.29 1316
3672.86 1316
3673.43 1302
3674.00 1289
3674.57 1296
3675.15 1369
3675.72 1387
3676.29 1391
3676.86 1418
3677.43 1447
3678.01 1416
3678.58 1426
3679.15 1375
3679.72 1360
3680.30 1395
3680.87 1367
3681.44 1326
3682.01 1259
3682.58 1177
3683.16 1195
3683.73 1228
3684.30 1209
3684.88 1220
3685.45 1250
3686.02 1227
3686.59 1273
3687.17 1310
3687.74 1397
3688.31 1423
3688.88 1420
3689.46 1425
3690.03 1498
3690.60 1505
3691.18 1418
3691.75 1431
3692.32 1363
3692.90 1352
3693.47 1358
3694.04 1321
3694.62 1215
3695.19 1236
3695.76 1230
3696.34 1217
3696.91 1197
3697.48 1151
3698.06 1199
3698.63 1183
3699.21 1251
3699.78 1226
3700.35 1248
3700.93 1195
3701.50 1188
3702.08 1238
3702.65 1222
3703.22 1260
3703.80 1187
3704.37 1215
3704.95 1244
3705.52 1271
3706.09 1278
3706.67 1277
3707.24 1285
3707.82 1304
3708.39 1315
3708.97 1296
3709.54 1278
3710.12 1251
3710.69 1171
3711.26 1221
3711.84 1226
3712.41 1173
3712.99 1255
3713.56 1231
3714.14 1262
3714.71 1211
3715.29 1190
3715.86 1203
3716.44 1231
3717.01 1273
3717.59 1178
3718.16 1180
3718.74 1342
3719.32 1185
3719.89 1129
3720.47 1144
3721.04 1122
3721.62 1127
3722.19 1129
3722.77 1100
3723.34 1111
3723.92 1154
3724.49 1097
3725.07 1141
3725.65 1154
3726.22 1154
3726.80 1280
3727.37 1338
3727.95 1381
3728.53 1458
3729.10 1554
3729.68 1721
3730.25 1960
3730.83 2181
3731.41 2306
3731.98 2570
3732.56 2653
3733.14 2574
3733.71 2468
3734.29 2410
3734.87 2367
3735.44 2140
3736.02 1949
3736.60 1885
3737.17 1641
3737.75 1574
3738.33 1458
3738.90 1331
3739.48 1225
3740.06 1169
3740.63 1149
3741.21 1114
3741.79 1130
3742.36 1097
3742.94 1075
3743.52 1153
3744.10 1073
3744.67 1113
3745.25 1052
3745.83 1039
3746.40 1102
3746.98 1087
3747.56 1012
3748.14 1006
3748.71 1018
3749.29 1071
3749.87 1154
3750.45 1031
3751.03 1106
3751.60 1089
3752.18 1039
3752.76 1037
3753.34 989
3753.92 1003
3754.49 1046
3755.07 1103
3755.65 1123
3756.23 1058
3756.81 1125
3757.38 1236
3757.96 1196
3758.54 1192
3759.12 1271
3759.70 1363
3760.28 1399
3760.85 1451
3761.43 1357
3762.01 1439
3762.59 1348
3763.17 1387
3763.75 1437
3764.33 1452
3764.91 1340
3765.48 1376
3766.06 1283
3766.64 1322
3767.22 1389
3767.80 1379
3768.38 1319
3768.96 1377
3769.54 1350
3770.12 1385
3770.70 1333
3771.28 1292
3771.85 1307
3772.43 1256
3773.01 1203
3773.59 1241
3774.17 1172
3774.75 1111
3775.33 1138
3775.91 1128
3776.49 1100
3777.07 1118
3777.65 1124
3778.23 1107
3778.81 1057
3779.39 1074
3779.97 1052
3780.55 1040
3781.13 1045
3781.71 1025
3782.29 1044
3782.87 1036
3783.45 1036
3784.03 1079
3784.61 1074
3785.19 1075
3785.77 1086
3786.35 1088
3786.93 1096
3787.51 1102
3788.10 1118
3788.68 1049
3789.26 1082
3789.84 1098
3790.42 1094
3791.00 1120
3791.58 1096
3792.16 1196
3792.74 1185
3793.32 1182
3793.90 1173
3794.48 1199
3795.07 1158
3795.65 1092
3796.23 1129
3796.81 1206
3797.39 1159
3797.97 1169
3798.55 1146
3799.14 1189
3799.72 1120
3800.30 1135
3800.88 1185
3801.46 1233
3802.04 1227
3802.62 1244
3803.21 1223
3803.79 1299
3804.37 1418
3804.95 1431
3805.53 1466
3806.12 1563
3806.70 1700
3807.28 1743
3807.86 1717
3808.44 1788
3809.03 1891
3809.61 1910
3810.19 1739
3810.77 1743
3811.36 1770
3811.94 1697
3812.52 1657
3813.10 1669
3813.69 1608
3814.27 1600
3814.85 1595
3815.43 1568
3816.02 1502
3816.60 1480
3817.18 1437
3817.77 1339
3818.35 1324
3818.93 1330
3819.51 1326
3820.10 1320
3820.68 1263
3821.26 1321
3821.85 1322
3822.43 1324
3823.01 1389
3823.60 1433
3824.18 1351
3824.76 1314
3825.35 1303
3825.93 1289
3826.51 1232
3827.10 1215
3827.68 1253
3828.27 1222
3828.85 1187
3829.43 1245
3830.02 1226
3830.60 1272
3831.18 1238
3831.77 1255
3832.35 1246
3832.94 1335
3833.52 1286
3834.10 1297
3834.69 1303
3835.27 1304
3835.86 1280
3836.44 1350
3837.03 1324
3837.61 1328
3838.19 1348
3838.78 1248
3839.36 1281
3839.95 1400
3840.53 1404
3841.12 1419
3841.70 1536
3842.29 1661
3842.87 1770
3843.46 1964
3844.04 2130
3844.63 2124
3845.21 2299
3845.80 2231
3846.38 2095
3846.97 2004
3847.55 1847
3848.14 1684
3848.72 1603
3849.31 1515
3849.89 1516
3850.48 1480
3851.06 1494
3851.65 1539
3852.23 1578
3852.82 1511
3853.41 1465
3853.99 1436
3854.58 1530
3855.16 1626
3855.75 1752
3856.33 1889
3856.92 2116
3857.51 2486
3858.09 2843
3858.68 3072
3859.26 3421
3859.85 3702
3860.44 3865
3861.02 4022
3861.61 4047
3862.20 3857
3862.78 3736
3863.37 3482
3863.95 3069
3864.54 2816
3865.13 2557
3865.71 2354
3866.30 2074
3866.89 1818
3867.47 1723
3868.06 1669
3868.65 1576
3869.23 1527
3869.82 1468
3870.41 1485
3870.99 1464
3871.58 1465
3872.17 1501
3872.76 1522
3873.34 1425
3873.93 1372
3874.52 1402
3875.10 1333
3875.69 1319
3876.28 1269
3876.87 1234
3877.45 1254
3878.04 1195
3878.63 1193
3879.22 1273
3879.80 1294
3880.39 1253
3880.98 1218
3881.57 1223
3882.15 1234
3882.74 1222
3883.33 1207
3883.92 1239
3884.51 1239
3885.09 1233
3885.68 1314
3886.27 1397
3886.86 1445
3887.45 1586
3888.04 1616
3888.62 1651
3889.21 1663
3889.80 1684
3890.39 1690
3890.98 1696
3891.57 1666
3892.15 1616
3892.74 1555
3893.33 1562
3893.92 1522
3894.51 1494
3895.10 1417
3895.69 1391
3896.28 1413
3896.86 1367
3897.45 1370
3898.04 1444
3898.63 1464
3899.22 1447
3899.81 1396
3900.40 1399
3900.99 1427
3901.58 1358
3902.17 1294
3902.76 1293
3903.34 1273
3903.93 1296
3904.52 1297
3905.11 1356
3905.70 1303
3906.29 1328
3906.88 1334
3907.47 1297
3908.06 1320
3908.65 1240
3909.24 1261
3909.83 1188
3910.42 1189
3911.01 1096
3911.60 1109
3912.19 1137
3912.78 1105
3913.37 1083
3913.96 1042
3914.55 1122
3915.14 1117
3915.73 1097
3916.32 1021
3916.91 1016
3917.50 1036
3918.09 1069
3918.68 1072
3919.28 1106
3919.87 1045
3920.46 1084
3921.05 1077
3921.64 1064
3922.23 1055
3922.82 1039
3923.41 1071
3924.00 1015
3924.59 1074
3925.18 1019
3925.77 1006
3926.37 1023
3926.96 1002
3927.55 986
3928.14 1026
3928.73 996
3929.32 1044
3929.91 1016
3930.51 1006
3931.10 979
3931.69 939
3932.28 973
3932.87 1023
3933.46 1011
3934.05 1067
3934.65 1033
3935.24 1084
3935.83 1062
3936.42 1037
3937.01 1091
3937.61 1131
3938.20 1100
3938.79 1168
3939.38 1167
3939.97 1122
3940.57 1164
3941.16 1077
3941.75 1107
3942.34 1148
3942.94 1114
3943.53 1110
3944.12 1117
3944.71 1100
3945.31 1056
3945.90 1073
3946.49 1031
3947.08 1044
3947.68 999
3948.27 898
3948.86 935
3949.45 979
3950.05 1024
3950.64 1007
3951.23 1035
3951.83 1073
3952.42 1017
3953.01 984
3953.61 1048
3954.20 1068
3954.79 1046
3955.39 1036
3955.98 1143
3956.57 1107
3957.17 1111
3957.76 1210
3958.35 1198
3958.95 1061
3959.54 1160
3960.13 1190
3960.73 1170
3961.32 1171
3961.92 1149
3962.51 1191
3963.10 1183
3963.70 1240
3964.29 1230
3964.88 1210
3965.48 1228
3966.07 1228
3966.67 1201
3967.26 1195
3967.86 1160
3968.45 1180
3969.04 1157
3969.64 1089
3970.23 1081
3970.83 1071
3971.42 1062
3972.02 1087
3972.61 1129
3973.21 1132
3973.80 1219
3974.40 1260
3974.99 1198
3975.58 1306
3976.18 1317
3976.77 1272
3977.37 1337
3977.96 1351
3978.56 1229
3979.15 1169
3979.75 1185
3980.35 1206
3980.94 1121
3981.54 1128
3982.13 1159
3982.73 1159
3983.32 1174
3983.92 1160
3984.51 1196
3985.11 1212
3985.70 1244
3986.30 1240
3986.90 1198
3987.49 1156
3988.09 1178
3988.68 1208
3989.28 1178
3989.87 1179
3990.47 1209
3991.07 1200
3991.66 1256
3992.26 1293
3992.85 1239
3993.45 1287
3994.05 1302
3994.64 1313
3995.24 1255
3995.84 1236
3996.43 1248
3997.03 1245
3997.62 1232
3998.22 1217
3998.82 1179
3999.41 1172
4000.01 1128
4000.61 1135
4001.20 1124
4001.80 1123
4002.40 1071
4003.00 1032
4003.59 1107
4004.19 1086
4004.79 1048
4005.38 1072
4005.98 1032
4006.58 1042
4007.17 1079
4007.77 1028
4008.37 1080
4008.97 1096
4009.56 1053
4010.16 1024
4010.76 1025
4011.36 1080
4011.95 1086
4012.55 1045
4013.15 1046
4013.75 1040
4014.34 1036
4014.94 1014
4015.54 1006
4016.14 1064
4016.74 1041
4017.33 1043
4017.93 1058
4018.53 1116
4019.13 1086
4019.73 1071
4020.32 1077
4020.92 1068
4021.52 1071
4022.12 1100
4022.72 1111
4023.32 1158
4023.91 1156
4024.51 1117
4025.11 1240
4025.71 1311
4026.31 1346
4026.91 1342
4027.51 1441
4028.10 1483
4028.70 1395
4029.30 1343
4029.90 1382
4030.50 1349
4031.10 1282
4031.70 1185
4032.30 1147
4032.90 1173
4033.49 1121
4034.09 1068
4034.69 1053
4035.29 1021
4035.89 1013
4036.49 975
4037.09 939
4037.69 940
4038.29 871
4038.89 937
4039.49 974
4040.09 931
4040.69 927
4041.29 885
4041.89 890
4042.49 920
4043.09 883
4043.69 916
4044.29 923
4044.89 915
4045.49 976
4046.09 958
4046.69 945
4047.29 982
4047.89 971
4048.49 1026
4049.09 975
4049.69 1013
4050.29 997
4050.89 945
4051.49 961
4052.09 1035
4052.69 1015
4053.29 966
4053.89 940
4054.49 1002
4055.09 1004
4055.69 1000
4056.30 1007
4056.90 948
4057.50 942
4058.10 1003
4058.70 1031
4059.30 956
4059.90 1002
4060.50 1111
4061.10 1068
4061.71 1095
4062.31 1211
4062.91 1305
4063.51 1396
4064.11 1437
4064.71 1465
4065.31 1427
4065.92 1485
4066.52 1497
4067.12 1398
4067.72 1328
4068.32 1217
4068.92 1268
4069.53 1181
4070.13 1050
4070.73 989
4071.33 1021
4071.93 966
4072.54 983
4073.14 947
4073.74 885
4074.34 871
4074.94 960
4075.55 983
4076.15 886
4076.75 911
4077.35 890
4077.96 926
4078.56 943
4079.16 872
4079.76 851
4080.37 848
4080.97 908
4081.57 853
4082.17 861
4082.78 857
4083.38 886
4083.98 873
4084.59 877
4085.19 830
4085.79 881
4086.39 938
4087.00 915
4087.60 854
4088.20 855
4088.81 845
4089.41 838
4090.01 864
4090.62 856
4091.22 870
4091.82 897
4092.43 941
4093.03 936
4093.63 951
4094.24 940
4094.84 905
4095.45 967
4096.05 1042
4096.65 993
4097.26 960
4097.86 954
4098.47 935
4099.07 917
4099.67 954
4100.28 987
4100.88 990
4101.49 982
4102.09 1026
4102.69 992
4103.30 1014
4103.90 1008
4104.51 959
4105.11 958
4105.72 943
4106.32 924
4106.93 991
4107.53 1009
4108.13 945
4108.74 932
4109.34 948
4109.95 973
4110.55 914
4111.16 906
4111.76 894
4112.37 907
4112.97 960
4113.58 912
4114.18 912
4114.79 891
4115.39 849
4116.00 839
4116.60 826
4117.21 782
4117.82 846
4118.42 890
4119.03 900
4119.63 871
4120.24 877
4120.84 908
4121.45 922
4122.05 889
4122.66 962
4123.27 955
4123.87 918
4124.48 948
4125.08 904
4125.69 907
4126.30 917
4126.90 933
4127.51 903
4128.11 905
4128.72 870
4129.33 886
4129.93 901
4130.54 866
4131.15 928
4131.75 934
4132.36 956
4132.96 982
4133.57 967
4134.18 944
4134.78 977
4135.39 956
4136.00 976
4136.60 984
4137.21 990
4137.82 1094
4138.43 1051
4139.03 1121
4139.64 1120
4140.25 1205
4140.85 1203
4141.46 1263
4142.07 1308
4142.68 1253
4143.28 1260
4143.89 1263
4144.50 1276
4145.10 1246
4145.71 1191
4146.32 1123
4146.93 1055
4147.53 1027
4148.14 1002
4148.75 975
4149.36 981
4149.97 991
4150.57 953
4151.18 960
4151.79 964
4152.40 904
4153.00 893
4153.61 931
4154.22 950
4154.83 1012
4155.44 1038
4156.05 1008
4156.65 1035
4157.26 1005
4157.87 1066
4158.48 1053
4159.09 1023
4159.70 971
4160.30 1027
4160.91 1027
4161.52 999
4162.13 1020
4162.74 968
4163.35 985
4163.96 1036
4164.56 1046
4165.17 1026
4165.78 1101
4166.39 1080
4167.00 1156
4167.61 1230
4168.22 1320
4168.83 1430
4169.44 1373
4170.05 1511
4170.66 1542
4171.26 1513
4171.87 1541
4172.48 1496
4173.09 1486
4173.70 1454
4174.31 1413
4174.92 1333
4175.53 1292
4176.14 1207
4176.75 1232
4177.36 1158
4177.97 1113
4178.58 1008
4179.19 1066
4179.80 1094
4180.41 1032
4181.02 977
4181.63 1021
4182.24 1041
4182.85 971
4183.46 972
4184.07 1000
4184.68 1012
4185.29 963
4185.90 955
4186.51 937
4187.12 931
4187.73 929
4188.34 910
4188.95 940
4189.56 947
4190.18 1075
4190.79 1077
4191.40 1072
4192.01 1139
4192.62 1171
4193.23 1166
4193.84 1223
4194.45 1165
4195.06 1175
4195.67 1191
4196.28 1117
4196.90 1121
4197.51 1174
4198.12 1143
4198.73 1067
4199.34 1078
4199.95 984
4200.56 1044
4201.18 1051
4201.79 957
4202.40 982
4203.01 1020
4203.62 1029
4204.23 1020
4204.85 1089
4205.46 1092
4206.07 1020
4206.68 991
4207.29 1055
4207.90 1131
4208.52 1141
4209.13 1141
4209.74 1072
4210.35 1116
4210.97 1138
4211.58 1119
4212.19 1091
4212.80 1072
4213.41 1123
4214.03 1095
4214.64 1089
4215.25 1146
4215.86 1185
4216.48 1091
4217.09 1076
4217.70 1207
4218.32 1149
4218.93 1145
4219.54 1170
4220.15 1187
4220.77 1244
4221.38 1174
4221.99 1158
4222.61 1211
4223.22 1255
4223.83 1305
4224.44 1342
4225.06 1363
4225.67 1497
4226.28 1555
4226.90 1641
4227.51 1660
4228.13 1662
4228.74 1563
4229.35 1552
4229.97 1527
4230.58 1435
4231.19 1380
4231.81 1324
4232.42 1295
4233.03 1192
4233.65 1175
4234.26 1168
4234.88 1145
4235.49 1186
4236.10 1180
4236.72 1147
4237.33 1124
4237.95 1153
4238.56 1138
4239.17 1089
4239.79 1079
4240.40 1090
4241.02 1209
4241.63 1230
4242.25 1113
4242.86 1216
4243.48 1178
4244.09 1151
4244.71 1111
4245.32 1138
4245.93 1161
4246.55 1081
4247.16 1097
4247.78 1095
4248.39 1100
4249.01 1027
4249.62 970
4250.24 980
4250.85 1065
4251.47 1072
4252.08 1042
4252.70 1065
4253.32 1049
4253.93 1002
4254.55 973
4255.16 1055
4255.78 1066
4256.39 991
4257.01 1031
4257.62 1011
4258.24 1046
4258.85 1074
4259.47 1174
4260.09 1234
4260.70 1201
4261.32 1203
4261.93 1245
4262.55 1268
4263.17 1277
4263.78 1244
4264.40 1185
4265.01 1139
4265.63 1179
4266.25 1203
4266.86 1149
4267.48 1091
4268.10 1088
4268.71 1107
4269.33 1120
4269.94 1093
4270.56 1162
4271.18 1140
4271.79 1155
4272.41 1187
4273.03 1184
4273.64 1239
4274.26 1301
4274.88 1359
4275.49 1446
4276.11 1493
4276.73 1518
4277.35 1556
4277.96 1446
4278.58 1392
4279.20 1351
4279.81 1286
4280.43 1253
4281.05 1237
4281.67 1109
4282.28 1018
4282.90 1048
4283.52 1000
4284.14 1022
4284.75 996
4285.37 1023
4285.99 966
4286.61 914
4287.22 929
4287.84 924
4288.46 959
4289.08 918
4289.70 901
4290.31 927
4290.93 883
4291.55 912
4292.17 942
4292.79 919
4293.40 903
4294.02 954
4294.64 934
4295.26 929
4295.88 969
4296.50 978
4297.11 958
4297.73 953
4298.35 998
4298.97 986
4299.59 975
4300.21 1001
4300.83 1014
4301.44 1045
4302.06 1071
4302.68 1086
4303.30 1000
4303.92 1063
4304.54 1051
4305.16 989
4305.78 1008
4306.40 980
4307.02 1016
4307.63 998
4308.25 1052
4308.87 966
4309.49 1043
4310.11 1024
4310.73 1062
4311.35 1050
4311.97 1080
4312.59 1050
4313.21 1013
4313.83 1041
4314.45 1069
4315.07 1058
4315.69 1042
4316.31 1011
4316.93 997
4317.55 1006
4318.17 1006
4318.79 1084
4319.41 1113
4320.03 1064
4320.65 1037
4321.27 1065
4321.89 1039
4322.51 1045
4323.13 1177
4323.75 1151
4324.37 1158
4324.99 1233
4325.61 1243
4326.23 1226
4326.85 1311
4327.47 1362
4328.09 1492
4328.71 1686
4329.33 1976
4329.96 2052
4330.58 2220
4331.20 2400
4331.82 2461
4332.44 2406
4333.06 2320
4333.68 2149
4334.30 2068
4334.92 1954
4335.54 1772
4336.17 1620
4336.79 1452
4337.41 1462
4338.03 1331
4338.65 1343
4339.27 1359
4339.89 1361
4340.52 1417
4341.14 1467
4341.76 1569
4342.38 1547
4343.00 1672
4343.62 1844
4344.25 1844
4344.87 1967
4345.49 2020
4346.11 2116
4346.73 2087
4347.36 1965
4347.98 1913
4348.60 1689
4349.22 1676
4349.84 1551
4350.47 1520
4351.09 1562
4351.71 1429
4352.33 1397
4352.96 1300
4353.58 1242
4354.20 1234
4354.82 1250
4355.45 1158
4356.07 1210
4356.69 1171
4357.31 1210
4357.94 1142
4358.56 1214
4359.18 1176
4359.81 1142
4360.43 1183
4361.05 1194
4361.68 1149
4362.30 1117
4362.92 1112
4363.55 1097
4364.17 1107
4364.79 1069
4365.42 1028
4366.04 1037
4366.66 1100
4367.29 1066
4367.91 1059
4368.53 1049
4369.16 961
4369.78 1010
4370.40 955
4371.03 1023
4371.65 1002
4372.27 1020
4372.90 1027
4373.52 1061
4374.15 1029
4374.77 1058
4375.39 1045
4376.02 1022
4376.64 1014
4377.27 1025
4377.89 1056
4378.52 1093
4379.14 1037
4379.76 1058
4380.39 1169
4381.01 1181
4381.64 1181
4382.26 1123
4382.89 1159
4383.51 1164
4384.14 1250
4384.76 1132
4385.39 1173
4386.01 1185
4386.64 1203
4387.26 1145
4387.89 1149
4388.51 1134
4389.14 1196
4389.76 1221
4390.39 1256
4391.01 1223
4391.64 1191
4392.26 1108
4392.89 1134
4393.51 1108
4394.14 1152
4394.76 1063
4395.39 1038
4396.01 992
4396.64 1010
4397.26 994
4397.89 982
4398.52 964
4399.14 939
4399.77 922
4400.39 948
4401.02 954
4401.65 997
4402.27 966
4402.90 1014
4403.52 964
4404.15 975
4404.78 955
4405.40 943
4406.03 899
4406.65 943
4407.28 937
4407.91 889
4408.53 938
4409.16 966
4409.79 942
4410.41 943
4411.04 878
4411.67 895
4412.29 944
4412.92 915
4413.55 925
4414.17 948
4414.80 972
4415.43 971
4416.05 1009
4416.68 1027
4417.31 906
4417.94 947
4418.56 978
4419.19 965
4419.82 924
4420.44 956
4421.07 955
4421.70 928
4422.33 911
4422.95 946
4423.58 920
4424.21 901
4424.84 835
4425.46 911
4426.09 888
4426.72 929
4427.35 852
4427.97 846
4428.60 867
4429.23 900
4429.86 887
4430.49 841
4431.11 922
4431.74 904
4432.37 922
4433.00 858
4433.63 891
4434.26 831
4434.88 939
4435.51 946
4436.14 868
4436.77 888
4437.40 878
4438.03 874
4438.65 886
4439.28 860
4439.91 855
4440.54 933
4441.17 920
4441.80 947
4442.43 995
4443.06 986
4443.68 1031
4444.31 1078
4444.94 1089
4445.57 1066
4446.20 1131
4446.83 1147
4447.46 1087
4448.09 1031
4448.72 1046
4449.35 1028
4449.98 1042
4450.61 1014
4451.24 981
4451.86 967
4452.49 989
4453.12 1090
4453.75 1137
4454.38 1201
4455.01 1172
4455.64 1113
4456.27 1083
4456.90 1060
4457.53 1019
4458.16 981
4458.79 1000
4459.42 973
4460.05 982
4460.68 931
4461.31 986
4461.94 881
4462.57 817
4463.20 910
4463.83 928
4464.46 857
4465.09 877
4465.72 896
4466.36 889
4466.99 900
4467.62 854
4468.25 890
4468.88 869
4469.51 833
4470.14 906
4470.77 897
4471.40 891
4472.03 897
4472.66 926
4473.29 890
4473.93 910
4474.56 889
4475.19 886
4475.82 835
4476.45 892
4477.08 855
4477.71 855
4478.34 904
4478.98 879
4479.61 862
4480.24 900
4480.87 907
4481.50 935
4482.13 896
4482.76 934
4483.40 1006
4484.03 977
4484.66 966
4485.29 972
4485.92 965
4486.56 955
4487.19 942
4487.82 968
4488.45 1021
4489.08 1030
4489.72 991
4490.35 987
4490.98 905
4491.61 902
4492.25 913
4492.88 976
4493.51 968
4494.14 941
4494.78 976
4495.41 998
4496.04 995
4496.67 1031
4497.31 1047
4497.94 1033
4498.57 1098
4499.20 1196
4499.84 1223
4500.47 1257
4501.10 1308
4501.74 1205
4502.37 1273
4503.00 1260
4503.64 1158
4504.27 1172
4504.90 1126
4505.53 1093
4506.17 1077
4506.80 1101
4507.43 1085
4508.07 1092
4508.70 1126
4509.34 1098
4509.97 1148
4510.60 1060
4511.24 1068
4511.87 1118
4512.50 1061
4513.14 1031
4513.77 985
4514.41 1002
4515.04 990
4515.67 970
4516.31 977
4516.94 981
4517.58 966
4518.21 990
4518.84 1027
4519.48 1061
4520.11 1133
4520.75 1085
4521.38 1080
4522.02 1049
4522.65 1144
4523.28 1208
4523.92 1244
4524.55 1303
4525.19 1400
4525.82 1568
4526.46 1748
4527.09 1992
4527.73 2399
4528.36 2704
4529.00 2988
4529.63 3307
4530.27 3374
4530.90 3467
4531.54 3412
4532.17 3234
4532.81 2890
4533.44 2634
4534.08 2387
4534.71 2127
4535.35 1770
4535.99 1631
4536.62 1455
4537.26 1291
4537.89 1201
4538.53 1115
4539.16 1041
4539.80 1017
4540.43 1028
4541.07 1102
4541.71 1074
4542.34 1004
4542.98 966
4543.61 998
4544.25 955
4544.89 957
4545.52 950
4546.16 907
4546.79 848
4547.43 830
4548.07 782
4548.70 796
4549.34 842
4549.98 838
4550.61 915
4551.25 884
4551.89 911
4552.52 867
4553.16 945
4553.80 867
4554.43 879
4555.07 961
4555.71 974
4556.34 979
4556.98 998
4557.62 1012
4558.25 1070
4558.89 1104
4559.53 1073
4560.16 1063
4560.80 1049
4561.44 1129
4562.08 1094
4562.71 1074
4563.35 1102
4563.99 1146
4564.63 1118
4565.26 1174
4565.90 1166
4566.54 1194
4567.18 1236
4567.81 1190
4568.45 1242
4569.09 1285
4569.73 1224
4570.36 1222
4571.00 1152
4571.64 1181
4572.28 1133
4572.92 1102
4573.55 1127
4574.19 1101
4574.83 1054
4575.47 1042
4576.11 1047
4576.75 1073
4577.38 1057
4578.02 1037
4578.66 957
4579.30 992
4579.94 1057
4580.58 1034
4581.21 1024
4581.85 1020
4582.49 1092
4583.13 1092
4583.77 1150
4584.41 1223
4585.05 1256
4585.69 1254
4586.32 1286
4586.96 1251
4587.60 1341
4588.24 1326
4588.88 1418
4589.52 1360
4590.16 1352
4590.80 1371
4591.44 1362
4592.08 1303
4592.72 1240
4593.36 1169
4594.00 1093
4594.63 1069
4595.27 1102
4595.91 1062
4596.55 1018
4597.19 1011
4597.83 1055
4598.47 1012
4599.11 1020
4599.75 1058
4600.39 1030
4601.03 1044
4601.67 1078
4602.31 998
4602.95 1016
4603.59 1028
4604.23 964
4604.87 982
4605.51 956
4606.15 993
4606.79 962
4607.43 957
4608.08 962
4608.72 916
4609.36 956
4610.00 974
4610.64 972
4611.28 962
4611.92 948
4612.56 909
4613.20 979
4613.84 997
4614.48 938
4615.12 905
4615.76 886
4616.41 879
4617.05 908
4617.69 918
4618.33 849
4618.97 813
4619.61 801
4620.25 844
4620.89 827
4621.54 846
4622.18 805
4622.82 830
4623.46 859
4624.10 856
4624.74 819
4625.38 841
4626.03 850
4626.67 881
4627.31 880
4627.95 985
4628.59 965
4629.24 932
4629.88 1007
4630.52 1013
4631.16 1042
4631.80 1054
4632.45 1012
4633.09 987
4633.73 1021
4634.37 1037
4635.02 1027
4635.66 1012
4636.30 954
4636.94 935
4637.58 958
4638.23 985
4638.87 941
4639.51 928
4640.16 919
4640.80 894
4641.44 877
4642.08 953
4642.73 913
4643.37 925
4644.01 927
4644.66 899
4645.30 888
4645.94 887
4646.58 884
4647.23 921
4647.87 928
4648.51 920
4649.16 832
4649.80 919
4650.44 985
4651.09 996
4651.73 1027
4652.37 981
4653.02 985
4653.66 981
4654.31 956
4654.95 969
4655.59 923
4656.24 928
4656.88 900
4657.52 907
4658.17 884
4658.81 863
4659.46 848
4660.10 854
4660.75 822
4661.39 871
4662.03 916
4662.68 837
4663.32 859
4663.97 828
4664.61 846
4665.26 851
4665.90 834
4666.54 789
4667.19 802
4667.83 785
4668.48 862
4669.12 818
4669.77 859
4670.41 876
4671.06 893
4671.70 854
4672.35 829
4672.99 861
4673.64 834
4674.28 850
4674.93 899
4675.57 872
4676.22 865
4676.86 909
4677.51 882
4678.15 914
4678.80 860
4679.44 908
4680.09 876
4680.73 887
4681.38 940
4682.03 919
4682.67 916
4683.32 958
4683.96 986
4684.61 1005
4685.25 999
4685.90 981
4686.55 999
4687.19 973
4687.84 996
4688.48 947
4689.13 960
4689.78 1016
4690.42 1011
4691.07 1018
4691.72 987
4692.36 1024
4693.01 968
4693.65 1025
4694.30 1017
4694.95 1099
4695.59 1097
4696.24 1131
4696.89 1197
4697.53 1182
4698.18 1088
4698.83 1126
4699.47 1200
4700.12 1220
4700.77 1081
4701.41 1056
4702.06 1024
4702.71 1060
4703.36 1056
4704.00 1048
4704.65 1099
4705.30 1077
4705.94 1049
4706.59 1008
4707.24 1004
4707.89 974
4708.53 931
4709.18 1001
4709.83 958
4710.48 1009
4711.12 1030
4711.77 1050
4712.42 973
4713.07 964
4713.71 1015
4714.36 1032
4715.01 1071
4715.66 985
4716.31 1010
4716.95 1086
4717.60 1118
4718.25 1124
4718.90 1093
4719.55 1160
4720.19 1162
4720.84 1156
4721.49 1191
4722.14 1216
4722.79 1295
4723.44 1379
4724.08 1462
4724.73 1530
4725.38 1575
4726.03 1567
4726.68 1571
4727.33 1477
4727.98 1429
4728.63 1353
4729.27 1244
4729.92 1183
4730.57 1080
4731.22 1057
4731.87 991
4732.52 989
4733.17 1022
4733.82 993
4734.47 1019
4735.12 979
4735.77 1029
4736.41 996
4737.06 998
4737.71 1018
4738.36 1030
4739.01 1024
4739.66 1061
4740.31 1085
4740.96 1046
4741.61 1003
4742.26 988
4742.91 1066
4743.56 1043
4744.21 1106
4744.86 1022
4745.51 1041
4746.16 1066
4746.81 1029
4747.46 1084
4748.11 1061
4748.76 1087
4749.41 1083
4750.06 1128
4750.71 1149
4751.36 1110
4752.01 1139
4752.66 1105
4753.31 1103
4753.96 1124
4754.61 1143
4755.26 1168
4755.92 1186
4756.57 1203
4757.22 1172
4757.87 1222
4758.52 1325
4759.17 1310
4759.82 1350
4760.47 1388
4761.12 1349
4761.77 1239
4762.42 1190
4763.08 1172
4763.73 1108
4764.38 1133
4765.03 1059
4765.68 1100
4766.33 1059
4766.98 1068
4767.64 1083
4768.29 1053
4768.94 1025
4769.59 1028
4770.24 1007
4770.89 1005
4771.54 948
4772.20 969
4772.85 964
4773.50 997
4774.15 988
4774.80 1030
4775.46 1039
4776.11 1005
4776.76 1030
4777.41 1026
4778.06 986
4778.72 1025
4779.37 1053
4780.02 1003
4780.67 1003
4781.33 1067
4781.98 1091
4782.63 1072
4783.28 1068
4783.94 1092
4784.59 1156
4785.24 1099
4785.89 1175
4786.55 1207
4787.20 1220
4787.85 1298
4788.51 1247
4789.16 1333
4789.81 1320
4790.46 1224
4791.12 1244
4791.77 1281
4792.42 1257
4793.08 1189
4793.73 1249
4794.38 1304
4795.04 1384
4795.69 1468
4796.34 1588
4797.00 1648
4797.65 1784
4798.30 1856
4798.96 1968
4799.61 1953
4800.27 1958
4800.92 1965
4801.57 1906
4802.23 1762
4802.88 1700
4803.53 1574
4804.19 1492
4804.84 1491
4805.50 1376
4806.15 1332
4806.81 1273
4807.46 1282
4808.11 1226
4808.77 1260
4809.42 1217
4810.08 1220
4810.73 1188
4811.39 1161
4812.04 1203
4812.69 1240
4813.35 1247
4814.00 1242
4814.66 1180
4815.31 1187
4815.97 1222
4816.62 1231
4817.28 1256
4817.93 1282
4818.59 1339
4819.24 1468
4819.90 1447
4820.55 1468
4821.21 1465
4821.86 1508
4822.52 1507
4823.17 1450
4823.83 1369
4824.48 1411
4825.14 1439
4825.79 1404
4826.45 1373
4827.11 1336
4827.76 1321
4828.42 1321
4829.07 1323
4829.73 1328
4830.38 1300
4831.04 1440
4831.70 1469
4832.35 1385
4833.01 1449
4833.66 1470
4834.32 1547
4834.98 1442
4835.63 1561
4836.29 1580
4836.94 1583
4837.60 1573
4838.26 1618
4838.91 1598
4839.57 1614
4840.23 1645
4840.88 1573
4841.54 1636
4842.20 1648
4842.85 1572
4843.51 1513
4844.17 1551
4844.82 1579
4845.48 1707
4846.14 1680
4846.79 1690
4847.45 1797
4848.11 1857
4848.76 1963
4849.42 1964
4850.08 1900
4850.73 1890
4851.39 1906
4852.05 1829
4852.71 1864
4853.36 1942
4854.02 1943
4854.68 1998
4855.34 2128
4855.99 2370
4856.65 2531
4857.31 2479
4857.97 2525
4858.62 2455
4859.28 2300
4859.94 2217
4860.60 2086
4861.25 1875
4861.91 1796
4862.57 1791
4863.23 1730
4863.89 1794
4864.54 1881
4865.20 1855
4865.86 1804
4866.52 1795
4867.18 1776
4867.84 1728
4868.49 1698
4869.15 1675
4869.81 1612
4870.47 1549
4871.13 1475
4871.79 1588
4872.44 1630
4873.10 1570
4873.76 1501
4874.42 1375
4875.08 1418
4875.74 1469
4876.40 1383
4877.06 1418
4877.72 1455
4878.37 1483
4879.03 1440
4879.69 1328
4880.35 1414
4881.01 1416
4881.67 1364
4882.33 1380
4882.99 1311
4883.65 1290
4884.31 1232
4884.97 1274
4885.63 1219
4886.29 1298
4886.95 1292
4887.61 1232
4888.26 1225
4888.92 1317
4889.58 1267
4890.24 1271
4890.90 1312
4891.56 1254
4892.22 1228
4892.88 1231
4893.54 1244
4894.20 1283
4894.86 1320
4895.52 1306
4896.18 1273
4896.84 1303
4897.51 1437
4898.17 1362
4898.83 1305
4899.49 1366
4900.15 1267
4900.81 1285
4901.47 1250
4902.13 1187
4902.79 1164
4903.45 1111
4904.11 1084
4904.77 1139
4905.43 1074
4906.09 1071
4906.75 1051
4907.41 1133
4908.08 1096
4908.74 1073
4909.40 1059
4910.06 1050
4910.72 1049
4911.38 1055
4912.04 1032
4912.70 988
4913.37 915
4914.03 969
4914.69 948
4915.35 940
4916.01 928
4916.67 947
4917.33 969
4918.00 932
4918.66 920
4919.32 912
4919.98 928
4920.64 893
4921.31 910
4921.97 902
4922.63 913
4923.29 929
4923.95 962
4924.62 939
4925.28 909
4925.94 909
4926.60 908
4927.26 922
4927.93 918
4928.59 951
4929.25 960
4929.91 939
4930.58 949
4931.24 953
4931.90 934
4932.56 947
4933.23 949
4933.89 956
4934.55 974
4935.22 956
4935.88 876
4936.54 948
4937.20 966
4937.87 985
4938.53 939
4939.19 960
4939.86 908
4940.52 904
4941.18 923
4941.85 902
4942.51 901
4943.17 893
4943.84 914
4944.50 963
4945.16 917
4945.83 908
4946.49 937
4947.15 915
4947.82 891
4948.48 903
4949.15 954
4949.81 914
4950.47 929
4951.14 1000
4951.80 967
4952.47 959
4953.13 990
4953.79 1047
4954.46 1068
4955.12 1077
4955.79 1134
4956.45 1241
4957.11 1346
4957.78 1490
4958.44 1639
4959.11 1733
4959.77 1773
4960.44 1792
4961.10 1804
4961.77 1854
4962.43 1786
4963.10 1729
4963.76 1611
4964.42 1492
4965.09 1301
4965.75 1208
4966.42 1139
4967.08 1112
4967.75 1068
4968.41 1013
4969.08 1010
4969.74 1024
4970.41 978
4971.08 1010
4971.74 1010
4972.41 975
4973.07 1079
4973.74 1050
4974.40 1039
4975.07 996
4975.73 941
4976.40 947
4977.06 976
4977.73 941
4978.40 887
4979.06 850
4979.73 858
4980.39 865
4981.06 885
4981.73 832
4982.39 890
4983.06 918
4983.72 920
4984.39 886
4985.06 887
4985.72 909
4986.39 955
4987.05 945
4987.72 923
4988.39 951
4989.05 899
4989.72 887
4990.39 884
4991.05 908
4991.72 867
4992.39 842
4993.05 852
4993.72 879
4994.39 894
4995.05 878
4995.72 878
4996.39 885
4997.05 891
4997.72 878
4998.39 863
4999.06 872
4999.72 859
5000.39 783
5001.06 865
5001.73 830
5002.39 767
5003.06 797
5003.73 813
5004.39 831
5005.06 784
5005.73 830
5006.40 853
5007.07 868
5007.73 821
5008.40 828
5009.07 836
5009.74 840
5010.40 812
5011.07 794
5011.74 798
5012.41 897
5013.08 802
5013.74 785
5014.41 789
5015.08 781
5015.75 787
5016.42 818
5017.09 813
5017.75 787
5018.42 779
5019.09 742
5019.76 797
5020.43 836
5021.10 828
5021.76 804
5022.43 764
5023.10 755
5023.77 753
5024.44 782
5025.11 766
5025.78 830
5026.45 800
5027.12 758
5027.78 736
5028.45 789
5029.12 793
5029.79 790
5030.46 770
5031.13 756
5031.80 784
5032.47 778
5033.14 759
5033.81 788
5034.48 788
5035.15 813
5035.82 838
5036.49 793
5037.16 783
5037.83 805
5038.50 819
5039.16 779
5039.83 778
5040.50 794
5041.17 833
5041.84 797
5042.51 825
5043.18 778
5043.85 790
5044.52 806
5045.20 765
5045.87 769
5046.54 743
5047.21 759
5047.88 766
5048.55 820
5049.22 816
5049.89 824
5050.56 779
5051.23 837
5051.90 810
5052.57 813
5053.24 784
5053.91 815
5054.58 781
5055.25 801
5055.92 793
5056.60 780
5057.27 767
5057.94 807
5058.61 802
5059.28 745
5059.95 741
5060.62 792
5061.29 794
5061.96 797
5062.64 745
5063.31 787
5063.98 765
5064.65 755
5065.32 747
5065.99 729
5066.66 740
5067.34 726
5068.01 750
5068.68 772
5069.35 740
5070.02 765
5070.70 741
5071.37 745
5072.04 751
5072.71 801
5073.38 769
5074.06 866
5074.73 849
5075.40 800
5076.07 781
5076.74 808
5077.42 841
5078.09 823
5078.76 852
5079.43 790
5080.11 789
5080.78 819
5081.45 797
5082.12 760
5082.80 791
5083.47 817
5084.14 800
5084.82 771
5085.49 793
5086.16 837
5086.83 902
5087.51 842
5088.18 896
5088.85 934
5089.53 1002
5090.20 922
5090.87 894
5091.55 910
5092.22 888
5092.89 889
5093.57 813
5094.24 834
5094.91 817
5095.59 777
5096.26 815
5096.93 850
5097.61 842
5098.28 861
5098.96 853
5099.63 821
5100.30 873
5100.98 893
5101.65 894
5102.32 899
5103.00 906
5103.67 946
5104.35 867
5105.02 828
5105.70 838
5106.37 802
5107.04 825
5107.72 802
5108.39 879
5109.07 883
5109.74 856
5110.42 844
5111.09 833
5111.77 868
5112.44 892
5113.11 950
5113.79 1004
5114.46 1052
5115.14 1067
5115.81 1146
5116.49 1335
5117.16 1363
5117.84 1413
5118.51 1359
5119.19 1308
5119.86 1252
5120.54 1167
5121.21 1107
5121.89 1057
5122.57 985
5123.24 968
5123.92 901
5124.59 938
5125.27 936
5125.94 962
5126.62 929
5127.29 897
5127.97 880
5128.64 894
5129.32 949
5130.00 917
5130.67 906
5131.35 919
5132.02 922
5132.70 902
5133.38 917
5134.05 885
5134.73 888
5135.40 850
5136.08 966
5136.76 945
5137.43 946
5138.11 909
5138.79 949
5139.46 913
5140.14 909
5140.82 817
5141.49 808
5142.17 825
5142.85 818
5143.52 846
5144.20 864
5144.88 872
5145.55 823
5146.23 857
5146.91 847
5147.58 812
5148.26 800
5148.94 822
5149.61 835
5150.29 763
5150.97 761
5151.65 757
5152.32 770
5153.00 815
5153.68 803
5154.36 783
5155.03 851
5155.71 852
5156.39 894
5157.07 906
5157.74 895
5158.42 821
5159.10 841
5159.78 837
5160.45 796
5161.13 809
5161.81 805
5162.49 791
5163.17 782
5163.84 794
5164.52 756
5165.20 832
5165.88 861
5166.56 774
5167.24 763
5167.91 795
5168.59 754
5169.27 779
5169.95 771
5170.63 754
5171.31 780
5171.98 751
5172.66 777
5173.34 804
5174.02 765
5174.70 783
5175.38 781
5176.06 790
5176.74 829
5177.41 803
5178.09 770
5178.77 779
5179.45 817
5180.13 784
5180.81 783
5181.49 755
5182.17 781
5182.85 717
5183.53 736
5184.21 732
5184.89 719
5185.57 719
5186.24 776
5186.92 800
5187.60 792
5188.28 783
5188.96 731
5189.64 762
5190.32 767
5191.00 773
5191.68 756
5192.36 722
5193.04 740
5193.72 724
5194.40 711
5195.08 691
5195.76 708
5196.44 718
5197.12 748
5197.80 761
5198.48 735
5199.16 759
5199.84 784
5200.52 713
5201.21 701
5201.89 731
5202.57 754
5203.25 714
5203.93 701
5204.61 743
5205.29 795
5205.97 770
5206.65 778
5207.33 786
5208.01 761
5208.69 796
5209.37 780
5210.06 822
5210.74 788
5211.42 830
5212.10 821
5212.78 811
5213.46 852
5214.14 829
5214.82 865
5215.51 829
5216.19 816
5216.87 814
5217.55 807
5218.23 817
5218.91 809
5219.60 866
5220.28 911
5220.96 885
5221.64 840
5222.32 838
5223.00 896
5223.69 855
5224.37 826
5225.05 811
5225.73 836
5226.41 813
5227.10 784
5227.78 783
5228.46 829
5229.14 812
5229.83 830
5230.51 850
5231.19 789
5231.87 798
5232.56 809
5233.24 818
5233.92 832
5234.60 818
5235.29 850
5235.97 899
5236.65 897
5237.34 899
5238.02 952
5238.70 976
5239.38 881
5240.07 841
5240.75 898
5241.43 943
5242.12 856
5242.80 856
5243.48 900
5244.17 863
5244.85 825
5245.53 898
5246.22 857
5246.90 795
5247.58 800
5248.27 861
5248.95 909
5249.63 904
5250.32 914
5251.00 908
5251.69 873
5252.37 873
5253.05 851
5253.74 861
5254.42 830
5255.11 809
5255.79 823
5256.47 795
5257.16 801
5257.84 907
5258.53 926
5259.21 888
5259.89 905
5260.58 873
5261.26 938
5261.95 945
5262.63 936
5263.32 907
5264.00 892
5264.69 881
5265.37 882
5266.06 913
5266.74 975
5267.43 929
5268.11 881
5268.79 856
5269.48 916
5270.16 836
5270.85 841
5271.53 839
5272.22 870
5272.91 804
5273.59 832
5274.28 898
5274.96 864
5275.65 863
5276.33 881
5277.02 877
5277.70 863
5278.39 924
5279.07 947
5279.76 914
5280.45 917
5281.13 930
5281.82 916
5282.50 898
5283.19 927
5283.87 939
5284.56 896
5285.25 945
5285.93 872
5286.62 891
5287.30 914
5287.99 872
5288.68 883
5289.36 874
5290.05 896
5290.74 905
5291.42 926
5292.11 906
5292.79 952
5293.48 987
5294.17 1024
5294.85 1045
5295.54 1058
5296.23 1072
5296.91 1030
5297.60 1111
5298.29 1116
5298.98 1099
5299.66 1194
5300.35 1325
5301.04 1284
5301.72 1348
5302.41 1397
5303.10 1466
5303.78 1484
5304.47 1530
5305.16 1549
5305.85 1514
5306.53 1501
5307.22 1438
5307.91 1496
5308.60 1583
5309.28 1670
5309.97 1872
5310.66 2080
5311.35 2258
5312.03 2533
5312.72 2616
5313.41 2840
5314.10 2838
5314.79 2693
5315.47 2452
5316.16 2314
5316.85 2171
5317.54 1950
5318.23 1825
5318.91 1581
5319.60 1430
5320.29 1344
5320.98 1229
5321.67 1110
5322.36 1109
5323.04 1116
5323.73 1092
5324.42 1037
5325.11 1016
5325.80 1010
5326.49 960
5327.18 949
5327.86 895
5328.55 904
5329.24 898
5329.93 897
5330.62 852
5331.31 826
5332.00 818
5332.69 796
5333.38 836
5334.06 816
5334.75 820
5335.44 858
5336.13 844
5336.82 854
5337.51 868
5338.20 919
5338.89 925
5339.58 941
5340.27 970
5340.96 947
5341.65 913
5342.34 916
5343.03 932
5343.72 973
5344.41 950
5345.10 1070
5345.79 1109
5346.48 1146
5347.17 1166
5347.86 1255
5348.55 1253
5349.24 1254
5349.93 1286
5350.62 1322
5351.31 1220
5352.00 1179
5352.69 1124
5353.38 1035
5354.07 1062
5354.76 1058
5355.45 1008
5356.14 967
5356.83 964
5357.52 933
5358.21 952
5358.90 987
5359.59 941
5360.29 921
5360.98 909
5361.67 902
5362.36 908
5363.05 882
5363.74 849
5364.43 857
5365.12 872
5365.81 875
5366.50 877
5367.20 860
5367.89 870
5368.58 863
5369.27 881
5369.96 871
5370.65 853
5371.34 864
5372.04 869
5372.73 803
5373.42 809
5374.11 876
5374.80 887
5375.49 848
5376.19 876
5376.88 811
5377.57 821
5378.26 837
5378.95 836
5379.65 807
5380.34 831
5381.03 806
5381.72 832
5382.42 813
5383.11 838
5383.80 820
5384.49 857
5385.19 866
5385.88 897
5386.57 878
5387.26 917
5387.96 903
5388.65 968
5389.34 1005
5390.03 992
5390.73 996
5391.42 930
5392.11 963
5392.80 1012
5393.50 976
5394.19 970
5394.88 957
5395.58 924
5396.27 915
5396.96 904
5397.66 860
5398.35 872
5399.04 834
5399.74 826
5400.43 834
5401.12 826
5401.82 866
5402.51 821
5403.20 841
5403.90 789
5404.59 869
5405.29 842
5405.98 861
5406.67 828
5407.37 846
5408.06 850
5408.75 840
5409.45 833
5410.14 835
5410.84 839
5411.53 830
5412.23 895
5412.92 844
5413.61 872
5414.31 867
5415.00 899
5415.70 922
5416.39 932
5417.09 924
5417.78 970
5418.47 938
5419.17 994
5419.86 956
5420.56 996
5421.25 1001
5421.95 920
5422.64 959
5423.34 949
5424.03 964
5424.73 936
5425.42 925
5426.12 988
5426.81 970
5427.51 928
5428.20 945
5428.90 961
5429.59 914
5430.29 887
5430.99 923
5431.68 961
5432.38 956
5433.07 1008
5433.77 1024
5434.46 999
5435.16 1024
5435.85 1039
5436.55 1017
5437.25 1050
5437.94 1001
5438.64 1002
5439.33 967
5440.03 993
5440.73 1009
5441.42 1028
5442.12 1085
5442.81 1143
5443.51 1247
5444.21 1296
5444.90 1350
5445.60 1414
5446.29 1482
5446.99 1495
5447.69 1448
5448.38 1407
5449.08 1393
5449.78 1323
5450.47 1219
5451.17 1163
5451.87 1161
5452.56 1064
5453.26 1056
5453.96 1052
5454.65 1050
5455.35 1053
5456.05 1067
5456.75 1111
5457.44 1143
5458.14 1095
5458.84 1225
5459.53 1177
5460.23 1132
5460.93 1186
5461.63 1223
5462.32 1307
5463.02 1222
5463.72 1237
5464.42 1234
5465.11 1180
5465.81 1203
5466.51 1191
5467.21 1196
5467.90 1255
5468.60 1215
5469.30 1268
5470.00 1231
5470.70 1276
5471.39 1375
5472.09 1435
5472.79 1379
5473.49 1453
5474.19 1561
5474.88 1613
5475.58 1751
5476.28 1890
5476.98 2115
5477.68 2404
5478.38 2592
5479.07 2673
5479.77 2641
5480.47 2502
5481.17 2432
5481.87 2238
5482.57 2058
5483.27 1880
5483.96 1770
5484.66 1726
5485.36 1670
5486.06 1669
5486.76 1607
5487.46 1639
5488.16 1604
5488.86 1589
5489.56 1604
5490.26 1713
5490.96 1810
5491.65 1836
5492.35 1809
5493.05 1801
5493.75 1884
5494.45 1955
5495.15 2167
5495.85 2370
5496.55 2691
5497.25 3021
5497.95 3508
5498.65 3783
5499.35 3934
5500.05 4064
5500.75 3860
5501.45 3356
5502.15 3002
5502.85 2637
5503.55 2323
5504.25 2044
5504.95 1925
5505.65 1755
5506.35 1533
5507.05 1541
5507.75 1529
5508.45 1513
5509.15 1396
5509.85 1426
5510.55 1445
5511.25 1426
5511.95 1404
5512.65 1439
5513.35 1445
5514.05 1400
5514.76 1366
5515.46 1410
5516.16 1452
5516.86 1403
5517.56 1406
5518.26 1374
5518.96 1297
5519.66 1276
5520.36 1245
5521.06 1223
5521.77 1161
5522.47 1167
5523.17 1137
5523.87 1052
5524.57 1094
5525.27 1076
5525.97 1076
5526.67 1056
5527.38 1078
5528.08 1090
5528.78 1084
5529.48 1074
5530.18 1040
5530.88 1071
5531.59 1045
5532.29 1079
5532.99 1111
5533.69 1129
5534.39 1119
5535.10 1149
5535.80 1066
5536.50 1083
5537.20 1106
5537.90 1154
5538.61 1149
5539.31 1096
5540.01 1049
5540.71 1049
5541.42 1043
5542.12 1037
5542.82 1023
5543.52 1027
5544.23 1038
5544.93 1021
5545.63 1042
5546.33 1027
5547.04 1077
5547.74 1061
5548.44 1041
5549.15 1006
5549.85 986
5550.55 990
5551.26 1069
5551.96 1059
5552.66 1077
5553.36 1012
5554.07 975
5554.77 974
5555.47 989
5556.18 1032
5556.88 999
5557.58 1022
5558.29 1032
5558.99 1057
5559.70 1117
5560.40 1115
5561.10 1122
5561.81 1156
5562.51 1211
5563.21 1170
5563.92 1172
5564.62 1169
5565.33 1100
5566.03 1018
5566.73 990
5567.44 970
5568.14 939
5568.85 960
5569.55 987
5570.25 994
5570.96 1029
5571.66 1014
5572.37 1009
5573.07 1069
5573.78 1068
5574.48 1048
5575.19 984
5575.89 1048
5576.59 1080
5577.30 1027
5578.00 989
5578.71 944
5579.41 960
5580.12 919
5580.82 898
5581.53 946
5582.23 952
5582.94 963
5583.64 981
5584.35 917
5585.05 946
5585.76 962
5586.46 924
5587.17 856
5587.88 866
5588.58 884
5589.29 894
5589.99 882
5590.70 880
5591.40 882
5592.11 916
5592.81 918
5593.52 933
5594.23 896
5594.93 902
5595.64 906
5596.34 912
5597.05 851
5597.76 858
5598.46 879
5599.17 847
5599.87 898
5600.58 828
5601.29 864
5601.99 869
5602.70 870
5603.41 874
5604.11 845
5604.82 883
5605.52 851
5606.23 861
5606.94 839
5607.64 838
5608.35 858
5609.06 884
5609.76 881
5610.47 889
5611.18 873
5611.88 880
5612.59 895
5613.30 856
5614.01 842
5614.71 876
5615.42 866
5616.13 850
5616.83 891
5617.54 864
5618.25 859
5618.96 840
5619.66 925
5620.37 872
5621.08 868
5621.79 893
5622.49 888
5623.20 862
5623.91 867
5624.62 884
5625.32 900
5626.03 912
5626.74 843
5627.45 894
5628.16 915
5628.86 948
5629.57 942
5630.28 977
5630.99 918
5631.70 940
5632.40 970
5633.11 1021
5633.82 1048
5634.53 1073
5635.24 1023
5635.95 1076
5636.65 1154
5637.36 1170
5638.07 1192
5638.78 1186
5639.49 1242
5640.20 1260
5640.91 1190
5641.61 1122
5642.32 1087
5643.03 1088
5643.74 1032
5644.45 950
5645.16 959
5645.87 956
5646.58 1018
5647.29 983
5648.00 1023
5648.70 981
5649.41 993
5650.12 1028
5650.83 1022
5651.54 984
5652.25 972
5652.96 1063
5653.67 1091
5654.38 1009
5655.09 996
5655.80 1045
5656.51 1087
5657.22 1043
5657.93 1038
5658.64 1058
5659.35 1102
5660.06 1043
5660.77 1007
5661.48 1053
5662.19 1088
5662.90 999
5663.61 956
5664.32 1014
5665.03 976
5665.74 1041
5666.45 1064
5667.16 1106
5667.87 1111
5668.58 1175
5669.29 1155
5670.00 1195
5670.71 1126
5671.42 1145
5672.13 1031
5672.84 996
5673.56 957
5674.27 944
5674.98 919
5675.69 948
5676.40 949
5677.11 908
5677.82 933
5678.53 998
5679.24 994
5679.95 974
5680.67 1017
5681.38 921
5682.09 943
5682.80 955
5683.51 969
5684.22 971
5684.93 923
5685.65 892
5686.36 910
5687.07 915
5687.78 956
5688.49 947
5689.20 992
5689.92 937
5690.63 904
5691.34 953
5692.05 950
5692.76 946
5693.47 980
5694.19 931
5694.90 934
5695.61 935
5696.32 951
5697.04 933
5697.75 936
5698.46 959
5699.17 956
5699.89 950
5700.60 918
5701.31 957
5702.02 969
5702.74 894
5703.45 969
5704.16 995
5704.87 978
5705.59 929
5706.30 961
5707.01 968
5707.72 933
5708.44 928
5709.15 922
5709.86 929
5710.58 984
5711.29 997
5712.00 996
5712.72 978
5713.43 960
5714.14 979
5714.86 990
5715.57 979
5716.28 930
5717.00 1014
5717.71 1009
5718.42 1019
5719.14 993
5719.85 978
5720.56 988
5721.28 993
5721.99 957
5722.71 956
5723.42 1074
5724.13 1011
5724.85 1103
5725.56 1060
5726.28 1106
5726.99 1080
5727.70 1066
5728.42 1064
5729.13 1109
5729.85 1075
5730.56 1134
5731.28 1079
5731.99 1077
5732.70 1126
5733.42 1091
5734.13 1120
5734.85 1055
5735.56 1114
5736.28 1153
5736.99 1123
5737.71 1121
5738.42 1163
5739.14 1195
5739.85 1166
5740.57 1182
5741.28 1163
5742.00 1154
5742.71 1204
5743.43 1260
5744.14 1267
5744.86 1280
5745.57 1285
5746.29 1330
5747.00 1410
5747.72 1383
5748.43 1363
5749.15 1397
5749.87 1437
5750.58 1411
5751.30 1466
5752.01 1473
5752.73 1466
5753.44 1548
5754.16 1625
5754.88 1675
5755.59 1681
5756.31 1753
5757.02 1886
5757.74 1874
5758.46 1948
5759.17 2048
5759.89 2102
5760.60 2210
5761.32 2267
5762.04 2252
5762.75 2416
5763.47 2618
5764.19 2891
5764.90 3433
5765.62 4199
5766.34 5143
5767.05 6319
5767.77 7172
5768.49 7831
5769.20 8303
5769.92 7941
5770.64 7096
5771.35 6077
5772.07 4999
5772.79 4185
5773.50 3501
5774.22 3090
5774.94 2833
5775.65 2717
5776.37 2559
5777.09 2541
5777.81 2453
5778.52 2506
5779.24 2562
5779.96 2676
5780.68 2673
5781.39 2687
5782.11 2707
5782.83 2670
5783.55 2700
5784.26 2683
5784.98 2576
5785.70 2469
5786.42 2373
5787.14 2206
5787.85 2269
5788.57 2259
5789.29 2041
5790.01 1938
5790.73 1997
5791.44 1859
5792.16 1836
5792.88 1783
5793.60 1732
5794.32 1666
5795.03 1590
5795.75 1677
5796.47 1613
5797.19 1640
5797.91 1543
5798.63 1557
5799.35 1615
5800.06 1616
5800.78 1531
5801.50 1471
5802.22 1484
5802.94 1483
5803.66 1495
5804.38 1577
5805.10 1592
5805.82 1650
5806.53 1684
5807.25 1745
5807.97 1725
5808.69 1711
5809.41 1693
5810.13 1689
5810.85 1588
5811.57 1491
5812.29 1439
5813.01 1403
5813.73 1366
5814.45 1317
5815.17 1333
5815.89 1317
5816.61 1263
5817.33 1337
5818.05 1323
5818.77 1301
5819.49 1321
5820.20 1375
5820.92 1317
5821.64 1348
5822.36 1280
5823.09 1330
5823.81 1288
5824.53 1313
5825.25 1245
5825.97 1297
5826.69 1265
5827.41 1273
5828.13 1244
5828.85 1255
5829.57 1214
5830.29 1224
5831.01 1199
5831.73 1286
5832.45 1303
5833.17 1150
5833.89 1186
5834.61 1126
5835.33 1108
5836.05 1187
5836.78 1146
5837.50 1164
5838.22 1144
5838.94 1201
5839.66 1187
5840.38 1226
5841.10 1228
5841.82 1205
5842.54 1213
5843.27 1215
5843.99 1108
5844.71 1108
5845.43 1183
5846.15 1195
5846.87 1179
5847.59 1185
5848.32 1233
5849.04 1160
5849.76 1216
5850.48 1222
5851.20 1143
5851.93 1179
5852.65 1126
5853.37 1166
5854.09 1158
5854.81 1150
5855.54 1160
5856.26 1132
5856.98 1140
5857.70 1096
5858.42 1094
5859.15 1095
5859.87 1121
5860.59 1097
5861.31 1070
5862.04 1088
5862.76 1108
5863.48 1112
5864.20 1141
5864.93 1100
5865.65 1113
5866.37 1099
5867.10 1083
5867.82 1094
5868.54 1011
5869.26 1037
5869.99 1030
5870.71 997
5871.43 1017
5872.16 993
5872.88 986
5873.60 961
5874.33 970
5875.05 959
5875.77 1012
5876.50 1085
5877.22 1014
5877.94 1026
5878.67 1037
5879.39 1062
5880.11 1054
5880.84 1085
5881.56 1077
5882.28 1037
5883.01 1066
5883.73 1121
5884.46 1127
5885.18 1083
5885.90 1074
5886.63 1093
5887.35 1033
5888.08 1031
5888.80 1019
5889.52 1045
5890.25 1096
5890.97 1104
5891.70 1040
5892.42 1002
5893.15 1006
5893.87 1043
5894.59 1058
5895.32 1039
5896.04 1092
5896.77 1068
5897.49 1100
5898.22 1117
5898.94 1094
5899.67 1123
5900.39 1116
5901.12 1137
5901.84 1124
5902.57 1117
5903.29 1139
5904.02 1124
5904.74 1158
5905.47 1102
5906.19 1081
5906.92 1149
5907.64 1135
5908.37 1156
5909.09 1152
5909.82 1202
5910.55 1205
5911.27 1206
5912.00 1194
5912.72 1208
5913.45 1248
5914.17 1348
5914.90 1301
5915.63 1256
5916.35 1239
5917.08 1242
5917.80 1241
5918.53 1258
5919.25 1291
5919.98 1315
5920.71 1304
5921.43 1310
5922.16 1364
5922.89 1333
5923.61 1352
5924.34 1347
5925.06 1360
5925.79 1394
5926.52 1482
5927.24 1455
5927.97 1475
5928.70 1443
5929.42 1475
5930.15 1487
5930.88 1520
5931.60 1545
5932.33 1560
5933.06 1620
5933.78 1611
5934.51 1690
5935.24 1644
5935.97 1682
5936.69 1776
5937.42 1776
5938.15 1734
5938.87 1774
5939.60 1817
5940.33 1762
5941.06 1890
5941.78 1936
5942.51 1992
5943.24 1979
5943.97 1995
5944.69 2031
5945.42 2094
5946.15 2146
5946.88 2170
5947.60 2284
5948.33 2398
5949.06 2533
5949.79 2698
5950.52 2738
5951.24 2771
5951.97 2867
5952.70 2818
5953.43 2860
5954.16 2813
5954.88 2889
5955.61 2809
5956.34 2806
5957.07 2733
5957.80 2790
5958.53 2915
5959.25 2930
5959.98 2879
5960.71 2991
5961.44 3190
5962.17 3238
5962.90 3501
5963.63 3615
5964.36 3910
5965.08 4029
5965.81 4222
5966.54 4089
5967.27 3952
5968.00 4012
5968.73 3995
5969.46 3807
5970.19 3839
5970.92 3893
5971.65 3743
5972.37 3714
5973.10 3751
5973.83 3770
5974.56 3815
5975.29 3882
5976.02 3995
5976.75 4267
5977.48 4326
5978.21 4410
5978.94 4619
5979.67 4732
5980.40 4742
5981.13 4671
5981.86 4734
5982.59 4786
5983.32 4832
5984.05 4867
5984.78 4875
5985.51 4798
5986.24 4757
5986.97 4873
5987.70 4877
5988.43 4852
5989.16 4933
5989.89 5001
5990.62 5026
5991.35 5122
5992.08 5275
5992.81 5404
5993.54 5513
5994.27 5627
5995.00 5798
5995.74 5823
5996.47 5858
5997.20 5897
5997.93 5796
5998.66 5891
5999.39 5720
6000.12 5495
6000.85 5452
6001.58 5352
6002.31 5266
6003.04 5098
6003.78 5138
6004.51 5243
6005.24 5355
6005.97 5817
6006.70 6626
6007.43 7687
6008.16 9381
6008.90 11556
6009.63 13790
6010.36 16416
6011.09 18483
6011.82 20024
6012.55 20641
6013.29 20467
6014.02 19240
6014.75 17671
6015.48 15624
6016.21 13515
6016.95 11384
6017.68 9554
6018.41 8065
6019.14 6823
6019.87 5825
6020.61 5095
6021.34 4662
6022.07 4301
6022.80 4070
6023.54 3883
6024.27 3743
6025.00 3646
6025.73 3592
6026.47 3494
6027.20 3430
6027.93 3423
6028.66 3253
6029.40 3120
6030.13 3060
6030.86 2938
6031.59 2838
6032.33 2699
6033.06 2595
6033.79 2581
6034.53 2602
6035.26 2672
6035.99 2807
6036.73 2772
6037.46 2778
6038.19 2847
6038.93 3027
6039.66 3097
6040.39 3074
6041.13 3170
6041.86 3225
6042.59 3119
6043.33 3191
6044.06 3244
6044.79 3173
6045.53 3180
6046.26 3341
6047.00 3491
6047.73 3596
6048.46 3707
6049.20 3836
6049.93 3953
6050.67 4076
6051.40 4257
6052.13 4236
6052.87 4154
6053.60 4030
6054.34 3921
6055.07 3772
6055.81 3687
6056.54 3583
6057.27 3569
6058.01 3464
6058.74 3444
6059.48 3509
6060.21 3468
6060.95 3418
6061.68 3357
6062.42 3215
6063.15 3164
6063.89 3145
6064.62 3067
6065.36 3059
6066.09 3035
6066.83 2951
6067.56 2936
6068.30 2935
6069.03 2891
6069.77 2826
6070.50 2826
6071.24 2866
6071.97 2815
6072.71 2826
6073.44 2760
6074.18 2798
6074.91 2820
6075.65 2761
6076.39 2692
6077.12 2662
6077.86 2640
6078.59 2645
6079.33 2567
6080.06 2524
6080.80 2445
6081.54 2426
6082.27 2318
6083.01 2307
6083.74 2330
6084.48 2357
6085.22 2324
6085.95 2315
6086.69 2382
6087.42 2440
6088.16 2574
6088.90 2557
6089.63 2542
6090.37 2498
6091.11 2473
6091.84 2473
6092.58 2506
6093.32 2424
6094.05 2369
6094.79 2352
6095.53 2358
6096.26 2357
6097.00 2270
6097.74 2226
6098.47 2233
6099.21 2243
6099.95 2204
6100.69 2194
6101.42 2173
6102.16 2137
6102.90 2100
6103.63 2096
6104.37 2089
6105.11 2088
6105.85 2069
6106.58 2094
6107.32 2098
6108.06 2185
6108.80 2175
6109.53 2237
6110.27 2250
6111.01 2248
6111.75 2249
6112.49 2286
6113.22 2326
6113.96 2458
6114.70 2309
6115.44 2330
6116.17 2444
6116.91 2376
6117.65 2379
6118.39 2341
6119.13 2402
6119.87 2364
6120.60 2471
6121.34 2533
6122.08 2460
6122.82 2604
6123.56 2540
6124.30 2553
6125.03 2579
6125.77 2615
6126.51 2615
6127.25 2559
6127.99 2542
6128.73 2602
6129.47 2591
6130.21 2564
6130.94 2588
6131.68 2605
6132.42 2734
6133.16 2731
6133.90 2829
6134.64 2989
6135.38 3094
6136.12 3251
6136.86 3373
6137.60 3432
6138.34 3517
6139.08 3503
6139.81 3564
6140.55 3482
6141.29 3427
6142.03 3461
6142.77 3424
6143.51 3347
6144.25 3353
6144.99 3308
6145.73 3271
6146.47 3329
6147.21 3301
6147.95 3300
6148.69 3384
6149.43 3341
6150.17 3343
6150.91 3400
6151.65 3438
6152.39 3548
6153.13 3472
6153.87 3625
6154.61 3717
6155.35 3618
6156.09 3633
6156.83 3748
6157.58 3821
6158.32 3747
6159.06 3836
6159.80 3985
6160.54 4373
6161.28 4424
6162.02 4669
6162.76 5026
6163.50 5256
6164.24 5504
6164.98 5751
6165.72 5733
6166.46 5762
6167.21 5705
6167.95 5591
6168.69 5568
6169.43 5431
6170.17 5313
6170.91 5181
6171.65 5104
6172.39 5131
6173.14 5127
6173.88 5105
6174.62 5186
6175.36 5465
6176.10 6049
6176.84 6800
6177.59 7695
6178.33 9047
6179.07 10764
6179.81 12384
6180.55 13866
6181.30 14722
6182.04 15054
6182.78 14789
6183.52 13946
6184.26 12716
6185.01 11380
6185.75 10080
6186.49 8886
6187.23 7911
6187.97 7283
6188.72 6841
6189.46 6609
6190.20 6244
6190.94 6110
6191.69 6011
6192.43 5957
6193.17 5901
6193.92 5876
6194.66 5811
6195.40 5751
6196.14 5736
6196.89 5656
6197.63 5710
6198.37 5586
6199.12 5460
6199.86 5625
6200.60 5769
6201.34 6248
6202.09 7019
6202.83 8082
6203.57 10207
6204.32 13041
6205.06 16209
6205.80 19719
6206.55 22898
6207.29 24979
6208.03 26072
6208.78 25515
6209.52 23960
6210.27 21420
6211.01 18500
6211.75 15587
6212.50 13093
6213.24 10786
6213.98 8963
6214.73 7472
6215.47 6408
6216.22 5623
6216.96 5099
6217.71 4846
6218.45 4685
6219.19 4548
6219.94 4471
6220.68 4443
6221.43 4375
6222.17 4193
6222.92 4122
6223.66 3924
6224.40 3804
6225.15 3620
6225.89 3361
6226.64 3171
6227.38 3025
6228.13 2967
6228.87 2932
6229.62 2839
6230.36 2952
6231.11 2885
6231.85 2960
6232.60 3059
6233.34 3156
6234.09 3347
6234.83 3428
6235.58 3670
6236.32 3868
6237.07 4159
6237.81 4410
6238.56 4529
6239.30 4604
6240.05 4458
6240.80 4301
6241.54 4261
6242.29 4172
6243.03 4253
6243.78 4236
6244.52 4306
6245.27 4324
6246.02 4289
6246.76 4299
6247.51 4073
6248.25 3939
6249.00 3684
6249.75 3650
6250.49 3553
6251.24 3450
6251.98 3410
6252.73 3340
6253.48 3233
6254.22 3208
6254.97 3195
6255.72 3180
6256.46 3131
6257.21 3184
6257.95 3152
6258.70 3089
6259.45 3118
6260.19 3106
6260.94 2960
6261.69 2914
6262.43 2830
6263.18 2770
6263.93 2757
6264.68 2818
6265.42 2728
6266.17 2756
6266.92 2836
6267.66 2836
6268.41 2775
6269.16 2814
6269.91 2824
6270.65 2859
6271.40 2791
6272.15 2747
6272.89 2816
6273.64 2914
6274.39 2881
6275.14 2854
6275.88 2877
6276.63 2856
6277.38 2884
6278.13 2809
6278.88 2751
6279.62 2678
6280.37 2648
6281.12 2532
6281.87 2445
6282.62 2420
6283.36 2400
6284.11 2346
6284.86 2255
6285.61 2328
6286.36 2342
6287.10 2227
6287.85 2133
6288.60 2122
6289.35 2091
6290.10 2116
6290.85 2102
6291.59 2088
6292.34 1981
6293.09 2075
6293.84 2115
6294.59 2059
6295.34 2035
6296.09 1962
6296.84 1948
6297.58 1936
6298.33 1865
6299.08 1904
6299.83 1833
6300.58 1828
6301.33 1831
6302.08 1793
6302.83 1765
6303.58 1796
6304.33 1757
6305.08 1746
6305.83 1767
6306.58 1825
6307.32 1901
6308.07 1948
6308.82 1953
6309.57 1918
6310.32 1948
6311.07 1971
6311.82 1978
6312.57 1974
6313.32 1932
6314.07 1923
6314.82 1874
6315.57 1854
6316.32 1790
6317.07 1731
6317.82 1701
6318.57 1686
6319.32 1693
6320.07 1658
6320.82 1652
6321.57 1653
6322.32 1615
6323.07 1656
6323.82 1739
6324.58 1785
6325.33 1790
6326.08 1713
6326.83 1765
6327.58 1768
6328.33 1687
6329.08 1716
6329.83 1675
6330.58 1663
6331.33 1643
6332.08 1640
6332.83 1660
6333.58 1621
6334.34 1566
6335.09 1636
6335.84 1667
6336.59 1684
6337.34 1640
6338.09 1643
6338.84 1593
6339.59 1573
6340.35 1603
6341.10 1596
6341.85 1628
6342.60 1581
6343.35 1563
6344.10 1623
6344.86 1705
6345.61 1672
6346.36 1750
6347.11 1783
6347.86 1846
6348.62 1915
6349.37 1968
6350.12 2101
6350.87 2166
6351.62 2169
6352.38 2159
6353.13 2221
6353.88 2178
6354.63 2091
6355.38 1978
6356.14 1918
6356.89 1786
6357.64 1764
6358.39 1671
6359.15 1744
6359.90 1648
6360.65 1633
6361.40 1611
6362.16 1750
6362.91 1831
6363.66 1897
6364.42 1953
6365.17 2102
6365.92 2164
6366.67 2166
6367.43 2139
6368.18 2067
6368.93 1949
6369.69 1847
6370.44 1699
6371.19 1639
6371.95 1610
6372.70 1610
6373.45 1598
6374.21 1617
6374.96 1583
6375.71 1628
6376.47 1679
6377.22 1738
6377.98 1708
6378.73 1718
6379.48 1708
6380.24 1749
6380.99 1701
6381.74 1731
6382.50 1661
6383.25 1592
6384.01 1573
6384.76 1577
6385.51 1550
6386.27 1490
6387.02 1442
6387.78 1469
6388.53 1413
6389.29 1396
6390.04 1414
6390.79 1470
6391.55 1381
6392.30 1428
6393.06 1389
6393.81 1393
6394.57 1423
6395.32 1476
6396.08 1412
6396.83 1433
6397.59 1448
6398.34 1397
6399.10 1397
6399.85 1334
6400.61 1338
6401.36 1338
6402.12 1360
6402.87 1340
6403.63 1341
6404.38 1396
6405.14 1377
6405.89 1379
6406.65 1380
6407.40 1415
6408.16 1368
6408.91 1328
6409.67 1320
6410.43 1394
6411.18 1381
6411.94 1299
6412.69 1354
6413.45 1311
6414.20 1399
6414.96 1364
6415.72 1379
6416.47 1367
6417.23 1384
6417.98 1347
6418.74 1388
6419.50 1379
6420.25 1377
6421.01 1298
6421.77 1393
6422.52 1451
6423.28 1334
6424.03 1345
6424.79 1360
6425.55 1323
6426.30 1396
6427.06 1397
6427.82 1358
6428.57 1351
6429.33 1412
6430.09 1393
6430.84 1395
6431.60 1399
6432.36 1352
6433.11 1461
6433.87 1457
6434.63 1469
6435.39 1454
6436.14 1492
6436.90 1512
6437.66 1487
6438.41 1551
6439.17 1538
6439.93 1561
6440.69 1550
6441.44 1621
6442.20 1609
6442.96 1642
6443.72 1628
6444.47 1613
6445.23 1586
6445.99 1627
6446.75 1661
6447.50 1695
6448.26 1646
6449.02 1657
6449.78 1726
6450.54 1684
6451.29 1675
6452.05 1707
6452.81 1711
6453.57 1720
6454.33 1721
6455.08 1740
6455.84 1765
6456.60 1705
6457.36 1769
6458.12 1712
6458.88 1847
6459.64 1894
6460.39 1891
6461.15 2031
6461.91 2038
6462.67 2095
6463.43 2079
6464.19 2121
6464.95 2225
6465.70 2056
6466.46 2131
6467.22 2127
6467.98 2070
6468.74 2086
6469.50 2105
6470.26 2082
6471.02 2028
6471.78 2020
6472.54 2053
6473.30 2155
6474.05 2135
6474.81 2179
6475.57 2176
6476.33 2280
6477.09 2327
6477.85 2366
6478.61 2401
6479.37 2508
6480.13 2522
6480.89 2509
6481.65 2507
6482.41 2566
6483.17 2596
6483.93 2595
6484.69 2641
6485.45 2698
6486.21 2718
6486.97 2846
6487.73 2840
6488.49 2867
6489.25 2990
6490.01 3076
6490.77 3024
6491.53 3030
6492.29 3158
6493.05 3036
6493.81 3075
6494.57 2916
6495.33 2904
6496.10 2968
6496.86 2927
6497.62 2881
6498.38 2960
6499.14 3000
6499.90 3181
6500.66 3471
6501.42 3969
6502.18 4881
6502.94 6528
6503.70 8588
6504.47 11290
6505.23 14090
6505.99 16233
6506.75 17771
6507.51 18122
6508.27 17415
6509.03 15843
6509.79 13968
6510.56 11549
6511.32 9643
6512.08 7972
6512.84 6430
6513.60 5274
6514.36 4443
6515.13 3928
6515.89 3456
6516.65 3248
6517.41 3176
6518.17 3057
6518.94 3012
6519.70 3040
6520.46 2978
6521.22 3087
6521.98 3142
6522.75 3287
6523.51 3399
6524.27 3520
6525.03 3603
6525.79 3609
6526.56 3604
6527.32 3522
6528.08 3319
6528.84 3237
6529.61 3027
6530.37 2850
6531.13 2744
6531.90 2729
6532.66 2781
6533.42 2795
6534.18 2860
6534.95 2814
6535.71 2788
6536.47 2799
6537.24 2801
6538.00 2695
6538.76 2659
6539.53 2601
6540.29 2671
6541.05 2723
6541.82 2826
6542.58 2979
6543.34 3173
6544.11 3259
6544.87 3376
6545.63 3330
6546.40 3183
6547.16 3339
6547.92 3269
6548.69 3212
6549.45 3107
6550.21 3049
6550.98 3010
6551.74 3015
6552.51 3072
6553.27 3084
6554.03 3027
6554.80 3095
6555.56 3185
6556.33 3155
6557.09 3128
6557.85 3186
6558.62 3231
6559.38 3316
6560.15 3356
6560.91 3393
6561.68 3464
6562.44 3391
6563.21 3298
6563.97 3253
6564.74 3270
6565.50 3282
6566.26 3267
6567.03 3257
6567.79 3290
6568.56 3260
6569.32 3324
6570.09 3299
6570.85 3273
6571.62 3295
6572.38 3164
6573.15 3247
6573.91 3242
6574.68 3278
6575.44 3364
6576.21 3425
6576.98 3495
6577.74 3540
6578.51 3517
6579.27 3639
6580.04 3764
6580.80 3601
6581.57 3757
6582.33 3876
6583.10 3853
6583.87 3702
6584.63 3635
6585.40 3691
6586.16 3642
6586.93 3767
6587.70 3870
6588.46 4015
6589.23 4260
6589.99 4620
6590.76 5060
6591.53 5529
6592.29 5902
6593.06 6142
6593.82 6395
6594.59 6515
6595.36 6356
6596.12 6139
6596.89 5799
6597.66 5379
6598.42 5019
6599.19 4706
6599.96 4282
6600.72 3956
6601.49 3671
6602.26 3516
6603.02 3360
6603.79 3297
6604.56 3297
6605.33 3265
6606.09 3277
6606.86 3270
6607.63 3239
6608.39 3153
6609.16 3182
6609.93 3242
6610.70 3176
6611.46 3090
6612.23 3027
6613.00 2978
6613.77 3103
6614.53 3023
6615.30 3051
6616.07 3188
6616.84 3282
6617.60 3379
6618.37 3556
6619.14 3743
6619.91 3985
6620.68 4168
6621.44 4258
6622.21 4258
6622.98 4249
6623.75 4093
6624.52 3924
6625.28 3864
6626.05 3647
6626.82 3511
6627.59 3439
6628.36 3437
6629.13 3523
6629.89 3633
6630.66 3758
6631.43 3954
6632.20 4100
6632.97 4241
6633.74 4355
6634.51 4611
6635.27 4652
6636.04 4901
6636.81 5193
6637.58 5489
6638.35 5933
6639.12 6386
6639.89 6501
6640.66 6532
6641.43 6225
6642.19 5906
6642.96 5589
6643.73 5042
6644.50 4555
6645.27 4158
6646.04 3733
6646.81 3425
6647.58 3165
6648.35 2965
6649.12 2912
6649.89 2816
6650.66 2771
6651.43 2749
6652.20 2642
6652.97 2609
6653.74 2446
6654.51 2404
6655.28 2449
6656.05 2437
6656.82 2459
6657.59 2443
6658.36 2451
6659.13 2406
6659.90 2438
6660.67 2385
6661.44 2391
6662.21 2355
6662.98 2349
6663.75 2402
6664.52 2435
6665.29 2402
6666.06 2424
6666.83 2569
6667.60 2747
6668.37 2738
6669.14 2717
6669.91 2687
6670.68 2679
6671.46 2700
6672.23 2697
6673.00 2635
6673.77 2646
6674.54 2645
6675.31 2681
6676.08 2720
6676.85 2796
6677.62 2811
6678.40 2801
6679.17 2881
6679.94 2963
6680.71 3020
6681.48 3085
6682.25 3251
6683.02 3299
6683.80 3325
6684.57 3328
6685.34 3104
6686.11 2886
6686.88 2784
6687.65 2642
6688.43 2548
6689.20 2397
6689.97 2288
6690.74 2316
6691.51 2284
6692.29 2245
6693.06 2284
6693.83 2248
6694.60 2207
6695.37 2217
6696.15 2144
6696.92 2210
6697.69 2179
6698.46 2206
6699.24 2104
6700.01 2085
6700.78 2096
6701.55 2004
6702.33 1979
6703.10 1992
6703.87 1942
6704.64 1920
6705.42 1881
6706.19 1837
6706.96 1894
6707.74 1875
6708.51 1840
6709.28 1823
6710.06 1892
6710.83 1809
6711.60 1773
6712.37 1873
6713.15 1858
6713.92 1873
6714.69 1763
6715.47 1830
6716.24 1838
6717.01 1824
6717.79 1774
6718.56 1727
6719.34 1718
6720.11 1760
6720.88 1744
6721.66 1726
6722.43 1746
6723.20 1672
6723.98 1740
6724.75 1726
6725.53 1763
6726.30 1711
6727.07 1683
6727.85 1594
6728.62 1674
6729.40 1660
6730.17 1701
6730.95 1740
6731.72 1762
6732.49 1747
6733.27 1736
6734.04 1778
6734.82 1774
6735.59 1780
6736.37 1828
6737.14 1801
6737.92 1823
6738.69 1875
6739.47 1861
6740.24 1869
6741.01 1873
6741.79 1843
6742.56 1921
6743.34 1944
6744.11 1907
6744.89 1950
6745.67 2025
6746.44 1982
6747.22 2026
6747.99 2067
6748.77 2135
6749.54 2304
6750.32 2287
6751.09 2330
6751.87 2395
6752.64 2356
6753.42 2285
6754.19 2261
6754.97 2231
6755.75 2204
6756.52 2148
6757.30 2173
6758.07 2063
6758.85 2116
6759.63 2062
6760.40 2119
6761.18 2118
6761.95 2081
6762.73 2121
6763.51 2211
6764.28 2302
6765.06 2301
6765.83 2258
6766.61 2308
6767.39 2244
6768.16 2226
6768.94 2145
6769.72 2015
6770.49 1927
6771.27 1873
6772.05 1882
6772.82 1958
6773.60 1892
6774.38 1857
6775.15 1846
6775.93 1863
6776.71 1841
6777.48 1915
6778.26 1923
6779.04 1841
6779.82 1908
6780.59 1880
6781.37 1871
6782.15 1811
6782.92 1786
6783.70 1800
6784.48 1785
6785.26 1800
6786.03 1807
6786.81 1762
6787.59 1716
6788.37 1676
6789.14 1641
6789.92 1642
6790.70 1665
6791.48 1660
6792.25 1646
6793.03 1619
6793.81 1644
6794.59 1621
6795.37 1679
6796.14 1667
6796.92 1689
6797.70 1716
6798.48 1765
6799.26 1729
6800.04 1711
6800.81 1739
6801.59 1828
6802.37 1770
6803.15 1753
6803.93 1677
6804.71 1670
6805.48 1705
6806.26 1694
6807.04 1658
6807.82 1665
6808.60 1632
6809.38 1678
6810.16 1659
6810.94 1636
6811.71 1698
6812.49 1772
6813.27 1685
6814.05 1681
6814.83 1649
6815.61 1642
6816.39 1586
6817.17 1606
6817.95 1647
6818.73 1650
6819.51 1656
6820.29 1701
6821.07 1672
6821.84 1673
6822.62 1645
6823.40 1627
6824.18 1627
6824.96 1639
6825.74 1614
6826.52 1726
6827.30 1642
6828.08 1551
6828.86 1622
6829.64 1693
6830.42 1690
6831.20 1746
6831.98 1946
6832.76 2222
6833.54 2692
6834.32 3276
6835.10 3942
6835.88 4625
6836.66 5027
6837.44 5259
6838.22 5207
6839.01 4945
6839.79 4484
6840.57 3993
6841.35 3486
6842.13 3063
6842.91 2767
6843.69 2489
6844.47 2430
6845.25 2415
6846.03 2476
6846.81 2587
6847.59 2705
6848.37 2794
6849.16 2887
6849.94 2865
6850.72 2902
6851.50 2715
6852.28 2530
6853.06 2464
6853.84 2269
6854.62 2117
6855.41 1983
6856.19 1995
6856.97 1875
6857.75 1803
6858.53 1774
6859.31 1773
6860.10 1726
6860.88 1730
6861.66 1714
6862.44 1738
6863.22 1827
6864.00 1839
6864.79 1864
6865.57 1926
6866.35 1977
6867.13 1959
6867.91 1964
6868.70 1993
6869.48 1988
6870.26 2024
6871.04 2099
6871.83 2059
6872.61 2072
6873.39 2199
6874.17 2298
6874.96 2492
6875.74 2559
6876.52 2663
6877.30 2778
6878.09 2884
6878.87 3138
6879.65 3276
6880.43 3252
6881.22 3350
6882.00 3344
6882.78 3308
6883.57 3292
6884.35 3441
6885.13 3721
6885.92 3860
6886.70 3928
6887.48 3925
6888.27 3818
6889.05 3606
6889.83 3391
6890.62 3182
6891.40 2995
6892.18 2835
6892.97 2662
6893.75 2589
6894.53 2522
6895.32 2428
6896.10 2414
6896.88 2409
6897.67 2440
6898.45 2459
6899.24 2492
6900.02 2435
6900.80 2470
6901.59 2410
6902.37 2323
6903.16 2292
6903.94 2303
6904.73 2330
6905.51 2287
6906.29 2208
6907.08 2240
6907.86 2208
6908.65 2167
6909.43 2219
6910.22 2235
6911.00 2175
6911.79 2122
6912.57 2160
6913.35 2154
6914.14 2203
6914.92 2228
6915.71 2209
6916.49 2191
6917.28 2123
6918.06 2069
6918.85 2239
6919.63 2180
6920.42 2184
6921.20 2221
6921.99 2252
6922.78 2251
6923.56 2329
6924.35 2329
6925.13 2355
6925.92 2484
6926.70 2485
6927.49 2471
6928.27 2502
6929.06 2499
6929.84 2461
6930.63 2383
6931.42 2398
6932.20 2406
6932.99 2462
6933.77 2517
6934.56 2572
6935.35 2701
6936.13 2818
6936.92 2930
6937.70 3171
6938.49 3455
6939.28 3674
6940.06 3820
6940.85 4031
6941.63 4112
6942.42 4319
6943.21 4186
6943.99 4253
6944.78 4355
6945.57 4323
6946.35 4362
6947.14 4266
6947.93 4204
6948.71 4064
6949.50 3840
6950.29 3732
6951.07 3616
6951.86 3598
6952.65 3557
6953.44 3534
6954.22 3459
6955.01 3411
6955.80 3422
6956.58 3428
6957.37 3470
6958.16 3527
6958.95 3507
6959.73 3618
6960.52 3737
6961.31 3767
6962.09 3763
6962.88 3932
6963.67 4242
6964.46 4524
6965.25 4843
6966.03 5070
6966.82 5289
6967.61 5440
6968.40 5480
6969.18 5576
6969.97 5467
6970.76 5500
6971.55 5495
6972.34 5359
6973.12 5284
6973.91 5397
6974.70 5417
6975.49 5457
6976.28 5635
6977.07 6051
6977.85 6745
6978.64 7870
6979.43 9716
6980.22 12325
6981.01 15548
6981.80 19400
6982.59 23077
6983.37 25603
6984.16 27057
6984.95 26940
6985.74 25243
6986.53 22578
6987.32 19672
6988.11 16558
6988.90 13525
6989.69 10849
6990.47 8835
6991.26 7278
6992.05 6190
6992.84 5305
6993.63 4806
6994.42 4321
6995.21 4014
6996.00 3826
6996.79 3675
6997.58 3516
6998.37 3459
6999.16 3441
6999.95 3316
7000.74 3217
7001.53 3028
7002.32 2946
7003.11 2733
7003.90 2547
7004.69 2412
7005.48 2342
7006.27 2310
7007.06 2337
7007.85 2485
7008.64 2640
7009.43 2857
7010.22 3051
7011.01 3049
7011.80 3074
7012.59 3159
7013.38 3166
7014.17 3061
7014.96 2971
7015.75 2868
7016.54 2814
7017.33 2853
7018.12 2988
7018.91 3071
7019.70 3227
7020.49 3394
7021.28 3579
7022.07 3719
7022.87 3831
7023.66 3878
7024.45 3975
7025.24 3943
7026.03 3861
7026.82 3793
7027.61 3617
7028.40 3368
7029.19 3208
7029.99 3034
7030.78 2837
7031.57 2832
7032.36 2693
7033.15 2652
7033.94 2699
7034.74 2781
7035.53 2722
7036.32 2659
7037.11 2739
7037.90 2780
7038.69 2702
7039.49 2651
7040.28 2633
7041.07 2640
7041.86 2658
7042.65 2615
7043.45 2640
7044.24 2758
7045.03 2909
7045.82 2991
7046.61 3100
7047.41 3171
7048.20 3299
7048.99 3276
7049.78 3263
7050.58 3020
7051.37 2952
7052.16 2749
7052.95 2706
7053.75 2736
7054.54 2667
7055.33 2640
7056.13 2719
7056.92 2676
7057.71 2674
7058.50 2648
7059.30 2621
7060.09 2575
7060.88 2469
7061.68 2477
7062.47 2475
7063.26 2535
7064.06 2466
7064.85 2320
7065.64 2244
7066.44 2188
7067.23 2138
7068.02 2118
7068.82 2065
7069.61 2031
7070.40 1982
7071.20 1966
7071.99 1916
7072.78 1916
7073.58 1882
7074.37 1874
7075.17 1813
7075.96 1748
7076.75 1794
7077.55 1793
7078.34 1808
7079.14 1759
7079.93 1693
7080.72 1714
7081.52 1693
7082.31 1703
7083.11 1668
7083.90 1620
7084.70 1627
7085.49 1676
7086.28 1698
7087.08 1631
7087.87 1570
7088.67 1540
7089.46 1568
7090.26 1533
7091.05 1510
7091.85 1518
7092.64 1464
7093.44 1481
7094.23 1498
7095.03 1497
7095.82 1471
7096.62 1439
7097.41 1411
7098.21 1472
7099.00 1418
7099.80 1415
7100.59 1387
7101.39 1392
7102.18 1386
7102.98 1412
7103.77 1422
7104.57 1346
7105.37 1335
7106.16 1317
7106.96 1344
7107.75 1293
7108.55 1307
7109.34 1292
7110.14 1266
7110.94 1333
7111.73 1309
7112.53 1292
7113.32 1334
7114.12 1380
7114.92 1307
7115.71 1288
7116.51 1308
7117.30 1347
7118.10 1332
7118.90 1309
7119.69 1286
7120.49 1344
7121.29 1287
7122.08 1259
7122.88 1270
7123.68 1297
7124.47 1315
7125.27 1348
7126.07 1442
7126.86 1475
7127.66 1496
7128.46 1522
7129.25 1527
7130.05 1463
7130.85 1468
7131.64 1420
7132.44 1446
7133.24 1340
7134.04 1294
7134.83 1336
7135.63 1239
7136.43 1236
7137.23 1255
7138.02 1249
7138.82 1215
7139.62 1177
7140.42 1162
7141.21 1198
7142.01 1183
7142.81 1191
7143.61 1124
7144.40 1144
7145.20 1091
7146.00 1115
7146.80 1120
7147.59 1096
7148.39 1112
7149.19 1095
7149.99 1115
7150.79 1129
7151.59 1184
7152.38 1178
7153.18 1223
7153.98 1262
7154.78 1289
7155.58 1295
7156.38 1294
7157.17 1287
7157.97 1250
7158.77 1149
7159.57 1199
7160.37 1184
7161.17 1185
7161.97 1124
7162.76 1149
7163.56 1095
7164.36 1099
7165.16 1124
7165.96 1127
7166.76 1053
7167.56 1072
7168.36 1064
7169.16 1093
7169.96 1094
7170.75 1094
7171.55 1097
7172.35 1082
7173.15 1060
7173.95 1036
7174.75 1034
7175.55 1030
7176.35 1017
7177.15 1114
7177.95 1092
7178.75 1128
7179.55 1151
7180.35 1112
7181.15 1110
7181.95 1119
7182.75 1116
7183.55 1132
7184.35 1114
7185.15 1093
7185.95 1007
7186.75 1019
7187.55 986
7188.35 991
7189.15 1033
7189.95 964
7190.75 983
7191.55 1009
7192.35 958
7193.15 945
7193.95 916
7194.75 934
7195.55 994
7196.35 983
7197.15 977
7197.95 979
7198.76 971
7199.56 939
7200.36 981
7201.16 971
7201.96 987
7202.76 1006
7203.56 985
7204.36 1019
7205.16 976
7205.96 990
7206.77 975
7207.57 991
7208.37 1014
7209.17 1101
7209.97 1088
7210.77 1072
7211.57 1066
7212.38 1023
7213.18 1050
7213.98 1069
7214.78 1098
7215.58 1082
7216.38 1065
7217.19 1099
7217.99 1081
7218.79 1071
7219.59 1080
7220.39 1085
7221.20 1092
7222.00 1073
7222.80 1162
7223.60 1142
7224.40 1063
7225.21 1056
7226.01 1096
7226.81 1091
7227.61 1103
7228.42 1116
7229.22 1167
7230.02 1240
7230.82 1227
7231.63 1347
7232.43 1416
7233.23 1519
7234.03 1605
7234.84 1641
7235.64 1668
7236.44 1596
7237.25 1481
7238.05 1379
7238.85 1255
7239.65 1230
7240.46 1236
7241.26 1132
7242.06 1184
7242.87 1116
7243.67 1153
7244.47 1084
7245.28 1052
7246.08 1079
7246.88 1051
7247.69 1036
7248.49 1031
7249.30 1073
7250.10 1028
7250.90 1047
7251.71 1046
7252.51 1057
7253.31 1032
7254.12 1037
7254.92 1026
7255.73 1063
7256.53 1049
7257.33 1032
7258.14 1066
7258.94 1039
7259.75 1000
7260.55 1046
7261.35 1086
7262.16 1100
7262.96 1075
7263.77 1090
7264.57 1155
7265.38 1121
7266.18 1176
7266.99 1153
7267.79 1196
7268.59 1169
7269.40 1207
7270.20 1217
7271.01 1216
7271.81 1194
7272.62 1164
7273.42 1243
7274.23 1226
7275.03 1239
7275.84 1283
7276.64 1337
7277.45 1364
7278.25 1523
7279.06 1641
7279.86 1941
7280.67 2171
7281.48 2549
7282.28 2717
7283.09 2782
7283.89 2760
7284.70 2587
7285.50 2349
7286.31 2086
7287.11 1904
7287.92 1724
7288.73 1567
7289.53 1426
7290.34 1373
7291.14 1295
7291.95 1251
7292.76 1244
7293.56 1212
7294.37 1163
7295.17 1115
7295.98 1187
7296.79 1206
7297.59 1212
7298.40 1209
7299.21 1231
7300.01 1241
7300.82 1257
7301.62 1242
7302.43 1261
7303.24 1267
7304.04 1193
7304.85 1217
7305.66 1285
7306.46 1290
7307.27 1345
7308.08 1337
7308.89 1352
7309.69 1362
7310.50 1351
7311.31 1343
7312.11 1325
7312.92 1448
7313.73 1487
7314.53 1590
7315.34 1729
7316.15 1893
7316.96 2093
7317.76 2275
7318.57 2344
7319.38 2322
7320.19 2306
7320.99 2167
7321.80 2047
7322.61 1873
7323.42 1785
7324.22 1650
7325.03 1503
7325.84 1428
7326.65 1387
7327.46 1345
7328.26 1301
7329.07 1266
7329.88 1253
7330.69 1259
7331.50 1260
7332.30 1276
7333.11 1321
7333.92 1289
7334.73 1314
7335.54 1367
7336.35 1409
7337.15 1387
7337.96 1367
7338.77 1408
7339.58 1410
7340.39 1398
7341.20 1382
7342.01 1304
7342.82 1283
7343.62 1272
7344.43 1233
7345.24 1213
7346.05 1161
7346.86 1167
7347.67 1245
7348.48 1203
7349.29 1168
7350.10 1144
7350.91 1173
7351.71 1118
7352.52 1150
7353.33 1199
7354.14 1217
7354.95 1271
7355.76 1322
7356.57 1427
7357.38 1425
7358.19 1459
7359.00 1470
7359.81 1508
7360.62 1467
7361.43 1405
7362.24 1397
7363.05 1399
7363.86 1329
7364.67 1334
7365.48 1271
7366.29 1320
7367.10 1276
7367.91 1211
7368.72 1241
7369.53 1173
7370.34 1187
7371.15 1189
7371.96 1228
7372.77 1259
7373.58 1255
7374.39 1240
7375.20 1313
7376.01 1359
7376.82 1464
7377.63 1573
7378.45 1716
7379.26 1749
7380.07 1765
7380.88 1710
7381.69 1672
7382.50 1575
7383.31 1412
7384.12 1376
7384.93 1322
7385.74 1262
7386.56 1229
7387.37 1170
7388.18 1111
7388.99 1109
7389.80 1092
7390.61 1045
7391.42 1023
7392.24 1029
7393.05 1048
7393.86 1013
7394.67 1010
7395.48 1067
7396.29 1076
7397.10 1070
7397.92 1072
7398.73 1112
7399.54 1112
7400.35 1070
7401.16 1057
7401.98 1060
7402.79 1013
7403.60 1005
7404.41 1023
7405.23 1016
7406.04 982
7406.85 967
7407.66 999
7408.47 973
7409.29 950
7410.10 910
7410.91 964
7411.72 996
7412.54 994
7413.35 964
7414.16 937
7414.98 904
7415.79 952
7416.60 915
7417.41 935
7418.23 946
7419.04 936
7419.85 929
7420.67 931
7421.48 887
7422.29 867
7423.11 893
7423.92 923
7424.73 866
7425.54 884
7426.36 919
7427.17 908
7427.99 890
7428.80 915
7429.61 968
7430.43 929
7431.24 926
7432.05 928
7432.87 901
7433.68 897
7434.49 955
7435.31 1002
7436.12 975
7436.94 935
7437.75 890
7438.56 967
7439.38 951
7440.19 878
7441.01 864
7441.82 917
7442.64 918
7443.45 882
7444.26 890
7445.08 877
7445.89 866
7446.71 867
7447.52 814
7448.34 831
7449.15 820
7449.97 844
7450.78 834
7451.59 868
7452.41 858
7453.22 806
7454.04 863
7454.85 849
7455.67 845
7456.48 867
7457.30 852
7458.11 824
7458.93 811
7459.74 819
7460.56 830
7461.38 805
7462.19 819
7463.01 818
7463.82 806
7464.64 803
7465.45 771
7466.27 784
7467.08 759
7467.90 785
7468.72 793
7469.53 788
7470.35 795
7471.16 801
7471.98 812
7472.79 788
7473.61 775
7474.43 813
7475.24 819
7476.06 808
7476.87 802
7477.69 802
7478.51 794
7479.32 791
7480.14 785
7480.96 816
7481.77 793
7482.59 790
7483.41 837
7484.22 787
7485.04 770
7485.85 776
7486.67 789
7487.49 811
7488.31 795
7489.12 780
7489.94 803
7490.76 783
7491.57 813
7492.39 809
7493.21 762
7494.02 807
7494.84 807
7495.66 818
7496.48 782
7497.29 773
7498.11 832
7498.93 790
7499.74 781
7500.56 792
7501.38 830
7502.20 816
7503.01 795
7503.83 780
7504.65 760
7505.47 797
7506.29 790
7507.10 806
7507.92 778
7508.74 754
7509.56 813
7510.37 816
7511.19 843
7512.01 804
7512.83 772
7513.65 760
7514.47 787
7515.28 775
7516.10 829
7516.92 803
7517.74 760
7518.56 785
7519.38 837
7520.19 829
7521.01 813
7521.83 879
7522.65 852
7523.47 864
7524.29 852
7525.11 849
7525.92 871
7526.74 878
7527.56 876
7528.38 879
7529.20 873
7530.02 840
7530.84 910
7531.66 899
7532.48 867
7533.30 859
7534.12 863
7534.93 855
7535.75 791
7536.57 815
7537.39 789
7538.21 802
7539.03 802
7539.85 846
7540.67 882
7541.49 874
7542.31 825
7543.13 845
7543.95 836
7544.77 872
7545.59 850
7546.41 839
7547.23 784
7548.05 855
7548.87 838
7549.69 780
7550.51 836
7551.33 778
7552.15 780
7552.97 830
7553.79 813
7554.61 811
7555.43 819
7556.25 819
7557.07 846
7557.89 870
7558.71 889
7559.53 856
7560.36 868
7561.18 853
7562.00 816
7562.82 843
7563.64 847
7564.46 854
7565.28 846
7566.10 859
7566.92 873
7567.74 866
7568.56 853
7569.39 913
7570.21 918
7571.03 938
7571.85 931
7572.67 934
7573.49 915
7574.31 929
7575.14 890
7575.96 894
7576.78 942
7577.60 897
7578.42 897
7579.24 879
7580.06 908
7580.89 942
7581.71 963
7582.53 942
7583.35 941
7584.17 968
7585.00 965
7585.82 961
7586.64 1021
7587.46 1040
7588.29 1062
7589.11 1045
7589.93 1066
7590.75 1022
7591.57 1016
7592.40 1060
7593.22 1046
7594.04 1027
7594.86 1048
7595.69 1052
7596.51 1103
7597.33 1142
7598.15 1120
7598.98 1129
7599.80 1155
7600.62 1151
7601.45 1182
7602.27 1209
7603.09 1168
7603.92 1192
7604.74 1201
7605.56 1157
7606.38 1160
7607.21 1156
7608.03 1190
7608.85 1128
7609.68 1171
7610.50 1132
7611.32 1190
7612.15 1286
7612.97 1335
7613.80 1388
7614.62 1480
7615.44 1543
7616.27 1557
7617.09 1627
7617.91 1582
7618.74 1559
7619.56 1486
7620.39 1462
7621.21 1441
7622.03 1410
7622.86 1427
7623.68 1447
7624.51 1474
7625.33 1448
7626.15 1606
7626.98 1633
7627.80 1669
7628.63 1750
7629.45 1802
7630.28 1799
7631.10 1780
7631.93 1672
7632.75 1592
7633.58 1531
7634.40 1331
7635.22 1294
7636.05 1263
7636.87 1122
7637.70 1083
7638.52 1052
7639.35 1059
7640.17 1072
7641.00 1118
7641.82 1177
7642.65 1209
7643.47 1260
7644.30 1248
7645.13 1319
7645.95 1330
7646.78 1458
7647.60 1484
7648.43 1427
7649.25 1420
7650.08 1350
7650.90 1303
7651.73 1279
7652.55 1192
7653.38 1091
7654.21 1023
7655.03 973
7655.86 996
7656.68 1001
7657.51 969
7658.34 917
7659.16 896
7659.99 913
7660.81 935
7661.64 956
7662.47 934
7663.29 935
7664.12 917
7664.95 946
7665.77 934
7666.60 903
7667.42 915
7668.25 896
7669.08 885
7669.90 892
7670.73 875
7671.56 896
7672.38 858
7673.21 857
7674.04 865
7674.87 852
7675.69 891
7676.52 873
7677.35 883
7678.17 916
7679.00 932
7679.83 955
7680.65 929
7681.48 987
7682.31 1020
7683.14 1018
7683.96 995
7684.79 988
7685.62 943
7686.45 988
7687.27 967
7688.10 966
7688.93 965
7689.76 986
7690.58 995
7691.41 1040
7692.24 1038
7693.07 1047
7693.90 1138
7694.72 1152
7695.55 1207
7696.38 1197
7697.21 1161
7698.04 1064
7698.86 1062
7699.69 1050
7700.52 1015
7701.35 1001
7702.18 961
7703.01 909
7703.83 888
7704.66 884
7705.49 913
7706.32 895
7707.15 863
7707.98 928
7708.81 920
7709.63 887
7710.46 892
7711.29 874
7712.12 874
7712.95 893
7713.78 904
7714.61 871
7715.44 871
7716.27 880
7717.10 855
7717.93 913
7718.75 874
7719.58 921
7720.41 877
7721.24 924
7722.07 888
7722.90 897
7723.73 954
7724.56 980
7725.39 995
7726.22 987
7727.05 1031
7727.88 1048
7728.71 978
7729.54 959
7730.37 935
7731.20 921
7732.03 910
7732.86 866
7733.69 828
7734.52 800
7735.35 794
7736.18 818
7737.01 794
7737.84 794
7738.67 849
7739.50 869
7740.33 828
7741.16 915
7741.99 909
7742.82 992
7743.65 1103
7744.48 1165
7745.31 1193
7746.14 1228
7746.98 1143
7747.81 1091
7748.64 1078
7749.47 1026
7750.30 987
7751.13 874
7751.96 865
7752.79 799
7753.62 786
7754.45 803
7755.29 788
7756.12 787
7756.95 806
7757.78 746
7758.61 757
7759.44 728
7760.27 783
7761.11 784
7761.94 819
7762.77 821
7763.60 774
7764.43 765
7765.26 768
7766.10 737
7766.93 712
7767.76 736
7768.59 786
7769.42 778
7770.26 784
7771.09 786
7771.92 757
7772.75 817
7773.58 826
7774.42 747
7775.25 790
7776.08 802
7776.91 789
7777.75 782
7778.58 761
7779.41 762
7780.24 781
7781.08 765
7781.91 783
7782.74 789
7783.57 795
7784.41 802
7785.24 788
7786.07 804
7786.91 799
7787.74 809
7788.57 793
7789.40 783
7790.24 809
7791.07 820
7791.90 803
7792.74 816
7793.57 773
7794.40 828
7795.24 818
7796.07 828
7796.90 871
7797.74 875
7798.57 870
7799.40 887
7800.24 859
7801.07 881
7801.91 911
7802.74 884
7803.57 882
7804.41 885
7805.24 861
7806.07 915
7806.91 968
7807.74 955
7808.58 983
7809.41 1004
7810.25 1059
7811.08 1159
7811.91 1152
7812.75 1179
7813.58 1232
7814.42 1300
7815.25 1306
7816.09 1276
7816.92 1216
7817.75 1188
7818.59 1187
7819.42 1265
7820.26 1282
7821.09 1241
7821.93 1246
7822.76 1263
7823.60 1188
7824.43 1133
7825.27 1117
7826.10 1070
7826.94 1057
7827.77 1039
7828.61 1057
7829.44 1131
7830.28 1155
7831.11 1141
7831.95 1154
7832.78 1150
7833.62 1113
7834.46 1068
7835.29 1105
7836.13 1020
7836.96 1014
7837.80 965
7838.63 983
7839.47 942
7840.31 909
7841.14 881
7841.98 896
7842.81 888
7843.65 897
7844.48 895
7845.32 833
7846.16 867
7846.99 884
7847.83 849
7848.67 868
7849.50 892
7850.34 830
7851.17 858
7852.01 860
7852.85 875
7853.68 851
7854.52 871
7855.36 872
7856.19 906
7857.03 884
7857.87 841
7858.70 850
7859.54 867
7860.38 856
7861.21 836
7862.05 847
7862.89 862
7863.72 880
7864.56 895
7865.40 891
7866.24 909
7867.07 877
7867.91 878
7868.75 910
7869.59 913
7870.42 952
7871.26 985
7872.10 990
7872.94 1003
7873.77 1097
7874.61 1142
7875.45 1191
7876.29 1240
7877.12 1271
7877.96 1221
7878.80 1244
7879.64 1233
7880.47 1185
7881.31 1202
7882.15 1178
7882.99 1094
7883.83 1065
7884.66 1041
7885.50 1057
7886.34 1030
7887.18 1063
7888.02 1089
7888.86 1162
7889.69 1166
7890.53 1081
7891.37 1077
7892.21 986
7893.05 955
7893.89 915
7894.73 900
7895.56 924
7896.40 960
7897.24 937
7898.08 930
7898.92 865
7899.76 836
7900.60 847
7901.44 865
7902.28 932
7903.12 849
7903.95 862
7904.79 858
7905.63 878
7906.47 869
7907.31 872
7908.15 884
7908.99 851
7909.83 877
7910.67 923
7911.51 967
7912.35 1020
7913.19 1092
7914.03 1156
7914.87 1240
7915.71 1324
7916.55 1345
7917.39 1232
7918.23 1242
7919.07 1214
7919.91 1204
7920.75 1113
7921.59 1044
7922.43 999
7923.27 898
7924.11 880
7924.95 862
7925.79 851
7926.63 811
7927.47 830
7928.31 783
7929.15 750
7929.99 751
7930.83 790
7931.67 779
7932.51 768
7933.35 747
7934.19 794
7935.04 778
7935.88 763
7936.72 768
7937.56 767
7938.40 808
7939.24 819
7940.08 782
7940.92 781
7941.76 821
7942.60 833
7943.45 786
7944.29 791
7945.13 862
7945.97 822
7946.81 800
7947.65 793
7948.49 835
7949.34 836
7950.18 868
7951.02 960
7951.86 937
7952.70 934
7953.54 955
7954.39 928
7955.23 940
7956.07 919
7956.91 880
7957.75 867
7958.60 860
7959.44 839
7960.28 871
7961.12 825
7961.96 841
7962.81 890
7963.65 957
7964.49 977
7965.33 972
7966.18 1048
7967.02 977
7967.86 962
7968.70 866
7969.55 804
7970.39 834
7971.23 782
7972.08 739
7972.92 782
7973.76 784
7974.60 770
7975.45 724
7976.29 709
7977.13 751
7977.98 725
7978.82 725
7979.66 713
7980.51 733
7981.35 725
7982.19 734
7983.04 695
7983.88 710
7984.72 738
7985.57 701
7986.41 652
7987.25 678
7988.10 671
7988.94 671
7989.78 690
7990.63 671
7991.47 655
7992.32 650
7993.16 641
7994.00 649
7994.85 588
7995.69 605
7996.54 646
7997.38 651
7998.22 630
7999.07 642
7999.91 638
8000.76 595
8001.60 609
8002.45 603
8003.29 584
8004.13 578
8004.98 578
8005.82 591
8006.67 600
8007.51 591
8008.36 596
8009.20 598
8010.05 595
8010.89 592
8011.74 553
8012.58 562
8013.43 552
8014.27 605
8015.12 615
8015.96 569
8016.81 591
8017.65 614
8018.50 570
8019.34 570
8020.19 563
8021.03 574
8021.88 574
8022.72 543
8023.57 547
8024.41 569
8025.26 571
8026.11 544
8026.95 581
8027.80 598
8028.64 548
8029.49 628
8030.33 578
8031.18 545
8032.03 598
8032.87 581
8033.72 603
8034.56 553
8035.41 560
8036.26 616
8037.10 573
8037.95 604
8038.80 597
8039.64 587
8040.49 575
8041.34 589
8042.18 599
8043.03 563
8043.87 555
8044.72 562
8045.57 581
8046.41 601
8047.26 618
8048.11 597
8048.96 607
8049.80 577
8050.65 590
8051.50 568
8052.34 536
8053.19 553
8054.04 575
8054.88 568
8055.73 554
8056.58 578
8057.43 508
8058.27 552
8059.12 554
8059.97 591
8060.82 556
8061.66 574
8062.51 535
8063.36 544
8064.21 562
8065.05 567
8065.90 540
8066.75 525
8067.60 542
8068.44 487
8069.29 511
8070.14 515
8070.99 489
8071.84 534
8072.68 528
8073.53 512
8074.38 543
8075.23 537
8076.08 533
8076.93 522
8077.77 559
8078.62 533
8079.47 531
8080.32 539
8081.17 514
8082.02 524
8082.87 526
8083.71 546
8084.56 532
8085.41 511
8086.26 544
8087.11 568
8087.96 540
8088.81 550
8089.66 548
8090.51 529
8091.35 509
8092.20 542
8093.05 539
8093.90 522
8094.75 551
8095.60 572
8096.45 559
8097.30 532
8098.15 568
8099.00 516
8099.85 556
8100.70 540
8101.55 511
8102.40 523
8103.25 499
8104.10 509
8104.95 484
8105.80 530
8106.65 544
8107.50 540
8108.35 513
8109.20 524
8110.05 539
8110.90 537
8111.75 554
8112.60 552
8113.45 531
8114.30 525
8115.15 581
8116.00 618
8116.85 585
8117.70 581
8118.55 568
8119.40 570
8120.25 558
8121.10 577
8121.95 556
8122.80 565
8123.65 617
8124.50 630
8125.35 617
8126.20 593
8127.06 625
8127.91 641
8128.76 615
8129.61 638
8130.46 635
8131.31 589
8132.16 600
8133.01 586
8133.86 619
8134.72 592
8135.57 566
8136.42 617
8137.27 613
8138.12 614
8138.97 640
8139.83 594
8140.68 585
8141.53 607
8142.38 613
8143.23 637
8144.08 672
8144.94 644
8145.79 629
8146.64 678
8147.49 638
8148.34 624
8149.20 687
8150.05 746
8150.90 771
8151.75 826
8152.60 819
8153.46 823
8154.31 803
8155.16 778
8156.01 736
8156.87 675
8157.72 644
8158.57 640
8159.42 636
8160.28 610
8161.13 586
8161.98 595
8162.84 560
8163.69 582
8164.54 582
8165.39 560
8166.25 556
8167.10 560
8167.95 563
8168.81 617
8169.66 608
8170.51 596
8171.37 567
8172.22 559
8173.07 535
8173.93 535
8174.78 540
8175.63 564
8176.49 579
8177.34 570
8178.19 517
8179.05 511
8179.90 526
8180.76 511
8181.61 520
8182.46 534
8183.32 522
8184.17 531
8185.02 557
8185.88 557
8186.73 512
8187.59 513
8188.44 545
8189.30 538
8190.15 530
8191.00 529
8191.86 559
8192.71 595
8193.57 569
8194.42 565
8195.28 558
8196.13 544
8196.99 589
8197.84 577
8198.69 533
8199.55 552
8200.40 511
8201.26 522
8202.11 519
8202.97 534
8203.82 571
8204.68 538
8205.53 539
8206.39 534
8207.24 533
8208.10 540
8208.95 568
8209.81 553
8210.67 575
8211.52 555
8212.38 568
8213.23 579
8214.09 560
8214.94 553
8215.80 610
8216.65 603
8217.51 565
8218.37 571
8219.22 596
8220.08 595
8220.93 621
8221.79 549
8222.64 574
8223.50 564
8224.36 537
8225.21 549
8226.07 543
8226.92 495
8227.78 508
8228.64 541
8229.49 521
8230.35 527
8231.21 501
8232.06 511
8232.92 551
8233.78 510
8234.63 503
8235.49 498
8236.35 482
8237.20 475
8238.06 498
8238.92 522
8239.77 501
8240.63 465
8241.49 509
8242.34 510
8243.20 503
8244.06 529
8244.91 498
8245.77 505
8246.63 468
8247.49 508
8248.34 476
8249.20 503
8250.06 506
8250.92 518
8251.77 495
8252.63 535
8253.49 528
8254.35 523
8255.20 489
8256.06 507
8256.92 525
8257.78 493
8258.63 486
8259.49 490
8260.35 500
8261.21 477
8262.07 491
8262.92 513
8263.78 506
8264.64 507
8265.50 531
8266.36 517
8267.22 485
8268.07 519
8268.93 517
8269.79 534
8270.65 526
8271.51 516
8272.37 485
8273.22 525
8274.08 524
8274.94 529
8275.80 510
8276.66 516
8277.52 519
8278.38 506
8279.24 526
8280.09 491
8280.95 476
8281.81 503
8282.67 491
8283.53 496
8284.39 500
8285.25 536
8286.11 528
8286.97 496
8287.83 485
8288.69 532
8289.55 500
8290.41 509
8291.26 521
8292.12 494
8292.98 512
8293.84 545
8294.70 514
8295.56 521
8296.42 512
8297.28 552
8298.14 540
8299.00 533
8299.86 489
8300.72 508
8301.58 536
8302.44 490
8303.30 503
8304.16 511
8305.02 535
8305.88 454
8306.74 492
8307.60 520
8308.46 509
8309.33 496
8310.19 516
8311.05 493
8311.91 491
8312.77 501
8313.63 502
8314.49 510
8315.35 516
8316.21 487
8317.07 488
8317.93 490
8318.79 506
8319.65 492
8320.52 485
8321.38 494
8322.24 466
8323.10 488
8323.96 461
8324.82 497
8325.68 482
8326.54 467
8327.41 482
8328.27 511
8329.13 497
8329.99 513
8330.85 506
8331.71 527
8332.57 465
8333.44 464
8334.30 499
8335.16 535
8336.02 514
8336.88 503
8337.75 502
8338.61 496
8339.47 493
8340.33 510
8341.19 549
8342.06 517
8342.92 525
8343.78 529
8344.64 503
8345.50 514
8346.37 517
8347.23 539
8348.09 521
8348.95 516
8349.82 569
8350.68 540
8351.54 517
8352.40 531
8353.27 494
8354.13 535
8354.99 527
8355.86 542
8356.72 524
8357.58 522
8358.45 525
8359.31 496
8360.17 516
8361.03 531
8361.90 530
8362.76 546
8363.62 515
8364.49 502
8365.35 519
8366.21 521
8367.08 541
8367.94 534
8368.80 521
8369.67 534
8370.53 521
8371.40 484
8372.26 542
8373.12 497
8373.99 541
8374.85 537
8375.71 541
8376.58 531
8377.44 562
8378.31 562
8379.17 571
8380.03 582
8380.90 586
8381.76 584
8382.63 577
8383.49 597
8384.36 592
8385.22 582
8386.08 588
8386.95 586
8387.81 579
8388.68 601
8389.54 571
8390.41 571
8391.27 558
8392.14 549
8393.00 568
8393.87 567
8394.73 572
8395.60 563
8396.46 602
8397.33 580
8398.19 569
8399.06 593
8399.92 602
8400.79 604
8401.65 607
8402.52 610
8403.38 638
8404.25 658
8405.11 653
8405.98 629
8406.84 661
8407.71 650
8408.58 706
8409.44 745
8410.31 708
8411.17 658
8412.04 672
8412.90 706
8413.77 733
8414.64 748
8415.50 690
8416.37 658
8417.23 704
8418.10 682
8418.97 687
8419.83 724
8420.70 732
8421.56 768
8422.43 788
8423.30 786
8424.16 747
8425.03 778
8425.90 780
8426.76 836
8427.63 838
8428.50 800
8429.36 899
8430.23 905
8431.10 854
8431.96 814
8432.83 830
8433.70 876
8434.56 919
8435.43 986
8436.30 944
8437.16 1029
8438.03 1025
8438.90 1020
8439.77 998
8440.63 1047
8441.50 1013
8442.37 1023
8443.24 1062
8444.10 1058
8444.97 1063
8445.84 1042
8446.71 1090
8447.57 1144
8448.44 1230
8449.31 1360
8450.18 1641
8451.04 1967
8451.91 2316
8452.78 2580
8453.65 2800
8454.52 2723
8455.38 2682
8456.25 2468
8457.12 2274
8457.99 2028
8458.86 1675
8459.72 1541
8460.59 1406
8461.46 1261
8462.33 1182
8463.20 1151
8464.07 1082
8464.93 1076
8465.80 1025
8466.67 974
8467.54 957
8468.41 920
8469.28 906
8470.15 879
8471.02 891
8471.88 874
8472.75 882
8473.62 915
8474.49 877
8475.36 886
8476.23 931
8477.10 971
8477.97 1064
8478.84 1074
8479.71 1066
8480.58 1038
8481.44 1061
8482.31 1052
8483.18 1042
8484.05 1007
8484.92 930
8485.79 886
8486.66 888
8487.53 877
8488.40 840
8489.27 862
8490.14 923
8491.01 894
8491.88 930
8492.75 894
8493.62 838
8494.49 888
8495.36 853
8496.23 876
8497.10 847
8497.97 794
8498.84 863
8499.71 854
8500.58 863
8501.45 883
8502.32 861
8503.19 866
8504.06 898
8504.93 885
8505.80 907
8506.67 851
8507.55 857
8508.42 906
8509.29 872
8510.16 872
8511.03 868
8511.90 890
8512.77 911
8513.64 890
8514.51 909
8515.38 928
8516.25 960
8517.13 980
8518.00 1018
8518.87 1031
8519.74 1127
8520.61 1257
8521.48 1337
8522.35 1454
8523.23 1506
8524.10 1477
8524.97 1495
8525.84 1435
8526.71 1393
8527.58 1343
8528.46 1276
8529.33 1166
8530.20 1140
8531.07 1093
8531.94 1063
8532.81 1038
8533.69 991
8534.56 978
8535.43 953
8536.30 918
8537.18 925
8538.05 957
8538.92 957
8539.79 949
8540.66 881
8541.54 846
8542.41 848
8543.28 817
8544.15 872
8545.03 871
8545.90 885
8546.77 950
8547.64 925
8548.52 1035
8549.39 1116
8550.26 1175
8551.14 1238
8552.01 1240
8552.88 1218
8553.76 1153
8554.63 1124
8555.50 1083
8556.37 1022
8557.25 960
8558.12 926
8558.99 895
8559.87 870
8560.74 861
8561.61 818
8562.49 781
8563.36 820
8564.24 825
8565.11 795
8565.98 788
8566.86 819
8567.73 764
8568.60 760
8569.48 790
8570.35 802
8571.23 791
8572.10 743
8572.97 732
8573.85 741
8574.72 714
8575.60 750
8576.47 757
8577.34 779
8578.22 761
8579.09 751
8579.97 778
8580.84 751
8581.72 788
8582.59 767
8583.47 738
8584.34 787
8585.21 767
8586.09 768
8586.96 810
8587.84 798
8588.71 815
8589.59 829
8590.46 799
8591.34 817
8592.21 838
8593.09 838
8593.96 855
8594.84 811
8595.71 810
8596.59 834
8597.46 864
8598.34 816
8599.22 857
8600.09 880
8600.97 893
8601.84 910
8602.72 910
8603.59 903
8604.47 894
8605.34 856
8606.22 909
8607.10 883
8607.97 874
8608.85 927
8609.72 943
8610.60 947
8611.47 948
8612.35 916
8613.23 942
8614.10 924
8614.98 971
8615.86 1010
8616.73 1042
8617.61 1050
8618.48 1051
8619.36 1065
8620.24 1031
8621.11 1063
8621.99 1100
8622.87 1116
8623.74 1096
8624.62 1088
8625.50 1072
8626.37 1068
8627.25 1050
8628.13 1065
8629.00 1034
8629.88 1042
8630.76 1086
8631.64 1098
8632.51 1028
8633.39 1069
8634.27 1091
8635.14 1113
8636.02 1118
8636.90 1107
8637.78 1131
8638.65 1155
8639.53 1180
8640.41 1243
8641.29 1276
8642.16 1302
8643.04 1345
8643.92 1371
8644.80 1367
8645.67 1293
8646.55 1344
8647.43 1347
8648.31 1336
8649.18 1323
8650.06 1394
8650.94 1344
8651.82 1335
8652.70 1370
8653.58 1372
8654.45 1443
8655.33 1584
8656.21 1697
8657.09 1907
8657.97 2200
8658.84 2472
8659.72 2916
8660.60 3192
8661.48 3313
8662.36 3460
8663.24 3385
8664.12 3228
8664.99 2980
8665.87 2677
8666.75 2439
8667.63 2167
8668.51 1998
8669.39 1830
8670.27 1734
8671.15 1657
8672.03 1582
8672.91 1530
8673.78 1502
8674.66 1470
8675.54 1339
8676.42 1353
8677.30 1288
8678.18 1236
8679.06 1223
8679.94 1180
8680.82 1192
8681.70 1141
8682.58 1144
8683.46 1184
8684.34 1239
8685.22 1374
8686.10 1447
8686.98 1572
8687.86 1761
8688.74 1960
8689.62 2043
8690.50 2096
8691.38 2051
8692.26 1893
8693.14 1799
8694.02 1671
8694.90 1604
8695.78 1502
8696.66 1486
8697.54 1462
8698.42 1493
8699.30 1490
8700.18 1459
8701.06 1390
8701.94 1335
8702.82 1247
8703.70 1191
8704.58 1095
8705.46 1058
8706.34 1061
8707.23 1004
8708.11 932
8708.99 940
8709.87 875
8710.75 885
8711.63 854
8712.51 837
8713.39 841
8714.27 862
8715.16 858
8716.04 839
8716.92 862
8717.80 893
8718.68 883
8719.56 864
8720.44 853
8721.33 896
8722.21 918
8723.09 922
8723.97 924
8724.85 932
8725.73 986
8726.62 937
8727.50 926
8728.38 977
8729.26 975
8730.14 946
8731.03 905
8731.91 920
8732.79 962
8733.67 905
8734.55 907
8735.44 892
8736.32 891
8737.20 887
8738.08 931
8738.97 908
8739.85 911
8740.73 896
8741.61 876
8742.50 880
8743.38 882
8744.26 870
8745.14 867
8746.03 842
8746.91 858
8747.79 872
8748.68 877
8749.56 887
8750.44 910
8751.33 906
8752.21 899
8753.09 981
8753.97 960
8754.86 965
8755.74 1003
8756.62 963
8757.51 885
8758.39 950
8759.28 987
8760.16 964
8761.04 951
8761.93 958
8762.81 966
8763.69 951
8764.58 967
8765.46 967
8766.34 967
8767.23 940
8768.11 945
8769.00 942
8769.88 922
8770.76 927
8771.65 917
8772.53 921
8773.42 935
8774.30 981
8775.19 1016
8776.07 1077
8776.95 1103
8777.84 1180
8778.72 1310
8779.61 1260
8780.49 1282
8781.38 1179
8782.26 1120
8783.15 1097
8784.03 1047
8784.92 1016
8785.80 945
8786.69 911
8787.57 841
8788.46 824
8789.34 790
8790.23 797
8791.11 821
8792.00 786
8792.88 757
8793.77 776
8794.65 702
8795.54 745
8796.42 729
8797.31 736
8798.19 736
8799.08 676
8799.96 674
8800.85 695
8801.74 664
8802.62 682
8803.51 658
8804.39 645
8805.28 654
8806.16 665
8807.05 646
8807.94 614
8808.82 666
8809.71 681
8810.59 658
8811.48 634
8812.37 644
8813.25 654
8814.14 649
8815.03 623
8815.91 657
8816.80 651
8817.68 680
8818.57 605
8819.46 621
8820.34 635
8821.23 612
8822.12 622
8823.00 618
8823.89 633
8824.78 647
8825.66 627
8826.55 596
8827.44 587
8828.33 596
8829.21 618
8830.10 628
8830.99 631
8831.87 650
8832.76 613
8833.65 621
8834.54 638
8835.42 616
8836.31 609
8837.20 636
8838.08 617
8838.97 607
8839.86 615
8840.75 598
8841.64 552
8842.52 585
8843.41 603
8844.30 621
8845.19 599
8846.07 573
8846.96 589
8847.85 588
8848.74 630
8849.63 611
8850.51 593
8851.40 595
8852.29 646
8853.18 604
8854.07 594
8854.96 615
8855.84 614
8856.73 590
8857.62 605
8858.51 619
8859.40 567
8860.29 579
8861.17 564
8862.06 589
8862.95 570
8863.84 560
8864.73 560
8865.62 585
8866.51 556
8867.40 559
8868.29 566
8869.17 561
8870.06 537
8870.95 589
8871.84 570
8872.73 553
8873.62 522
8874.51 544
8875.40 504
8876.29 534
8877.18 522
8878.07 519
8878.96 492
8879.85 476
8880.74 500
8881.63 510
8882.51 525
8883.40 540
8884.29 510
8885.18 517
8886.07 512
8886.96 485
8887.85 488
8888.74 515
8889.63 543
8890.52 511
8891.41 482
8892.30 486
8893.19 466
8894.09 466
8894.98 478
8895.87 515
8896.76 464
8897.65 500
8898.54 469
8899.43 464
8900.32 485
8901.21 463
8902.10 480
8902.99 469
8903.88 502
8904.77 479
8905.66 454
8906.55 482
8907.44 508
8908.34 504
8909.23 534
8910.12 511
8911.01 487
8911.90 506
8912.79 510
8913.68 490
8914.57 460
8915.47 456
8916.36 490
8917.25 467
8918.14 478
8919.03 463
8919.92 470
8920.81 455
8921.71 468
8922.60 494
8923.49 486
8924.38 491
8925.27 432
8926.16 471
8927.06 444
8927.95 445
8928.84 452
8929.73 484
8930.62 463
8931.52 442
8932.41 424
8933.30 448
8934.19 439
8935.09 439
8935.98 430
8936.87 434
8937.76 436
8938.66 437
8939.55 425
8940.44 424
8941.33 453
8942.23 456
8943.12 426
8944.01 446
8944.90 449
8945.80 456
8946.69 482
8947.58 435
8948.48 432
8949.37 451
8950.26 451
8951.16 403
8952.05 445
8952.94 419
8953.84 458
8954.73 452
8955.62 439
8956.52 428
8957.41 455
8958.30 452
8959.20 412
8960.09 447
8960.98 436
8961.88 428
8962.77 519
8963.66 477
8964.56 484
8965.45 457
8966.35 486
8967.24 459
8968.13 463
8969.03 457
8969.92 421
8970.82 439
8971.71 434
8972.60 448
8973.50 430
8974.39 419
8975.29 436
8976.18 420
8977.08 443
8977.97 434
8978.87 407
8979.76 397
8980.65 451
8981.55 435
8982.44 439
8983.34 431
8984.23 435
8985.13 417
8986.02 456
8986.92 451
8987.81 444
8988.71 416
8989.60 444
8990.50 453
8991.39 444
8992.29 437
8993.18 430
8994.08 417
8994.97 427
8995.87 436
8996.76 418
8997.66 451
8998.56 426
8999.45 433
9000.35 400
9001.24 396
9002.14 411
9003.03 450
9003.93 415
9004.83 419
9005.72 422
9006.62 419
9007.51 396
9008.41 389
9009.31 428
9010.20 429
9011.10 407
9011.99 417
9012.89 428
9013.79 390
9014.68 465
9015.58 386
9016.48 458
9017.37 427
9018.27 437
9019.16 441
9020.06 417
9020.96 416
9021.85 444
9022.75 467
9023.65 479
9024.54 396
9025.44 408
9026.34 400
9027.24 397
9028.13 444
9029.03 390
9029.93 413
9030.82 383
9031.72 424
9032.62 429
9033.52 447
9034.41 395
9035.31 429
9036.21 443
9037.10 393
9038.00 400
9038.90 419
9039.80 423
9040.69 410
9041.59 399
9042.49 422
9043.39 428
9044.29 376
9045.18 386
9046.08 407
9046.98 433
9047.88 425
9048.78 424
9049.67 418
9050.57 437
9051.47 426
9052.37 436
9053.27 453
9054.16 439
9055.06 459
9055.96 442
9056.86 467
9057.76 417
9058.66 410
9059.55 423
9060.45 417
9061.35 446
9062.25 440
9063.15 437
9064.05 427
9064.95 419
9065.85 441
9066.74 483
9067.64 443
9068.54 413
9069.44 427
9070.34 417
9071.24 450
9072.14 438
9073.04 435
9073.94 471
9074.84 413
9075.74 436
9076.64 415
9077.53 483
9078.43 423
9079.33 481
9080.23 442
9081.13 419
9082.03 416
9082.93 456
9083.83 494
9084.73 455
9085.63 477
9086.53 489
9087.43 479
9088.33 428
9089.23 447
9090.13 445
9091.03 440
9091.93 439
9092.83 448
9093.73 416
9094.63 434
9095.53 432
9096.43 411
9097.33 406
9098.23 430
9099.13 437
9100.04 446
9100.94 420
9101.84 402
9102.74 441
9103.64 447
9104.54 429
9105.44 448
9106.34 421
9107.24 422
9108.14 415
9109.04 425
9109.94 405
9110.85 457
9111.75 423
9112.65 429
9113.55 444
9114.45 437
9115.35 427
9116.25 488
9117.15 461
9118.06 430
9118.96 450
9119.86 477
9120.76 474
9121.66 471
9122.56 472
9123.46 468
9124.37 463
9125.27 455
9126.17 477
9127.07 492
9127.97 464
9128.88 450
9129.78 459
9130.68 434
9131.58 434
9132.48 441
9133.39 424
9134.29 414
9135.19 451
9136.09 425
9137.00 423
9137.90 432
9138.80 410
9139.70 435
9140.61 420
9141.51 445
9142.41 433
9143.31 409
9144.22 420
9145.12 429
9146.02 419
9146.92 429
9147.83 386
9148.73 412
9149.63 435
9150.54 453
9151.44 421
9152.34 420
9153.25 437
9154.15 437
9155.05 406
9155.96 428
9156.86 412
9157.76 426
9158.67 428
9159.57 461
9160.47 488
9161.38 490
9162.28 445
9163.18 490
9164.09 484
9164.99 495
9165.90 499
9166.80 461
9167.70 443
9168.61 492
9169.51 450
9170.42 413
9171.32 417
9172.22 407
9173.13 443
9174.03 445
9174.94 462
9175.84 437
9176.74 430
9177.65 420
9178.55 440
9179.46 422
9180.36 444
9181.27 410
9182.17 444
9183.08 463
9183.98 485
9184.89 463
9185.79 465
9186.70 479
9187.60 474
9188.51 466
9189.41 443
9190.32 489
9191.22 464
9192.13 477
9193.03 471
9193.94 532
9194.84 557
9195.75 609
9196.65 584
9197.56 600
9198.46 568
9199.37 567
9200.27 554
9201.18 551
9202.08 532
9202.99 498
9203.90 496
9204.80 471
9205.71 467
9206.61 472
9207.52 471
9208.42 456
9209.33 472
9210.24 482
9211.14 470
9212.05 443
9212.95 451
9213.86 450
9214.77 479
9215.67 484
9216.58 489
9217.49 476
9218.39 440
9219.30 484
9220.21 442
9221.11 439
9222.02 435
9222.93 424
9223.83 409
9224.74 437
9225.65 418
9226.55 429
9227.46 454
9228.37 443
9229.27 424
9230.18 450
9231.09 428
9231.99 459
9232.90 470
9233.81 423
9234.72 416
9235.62 414
9236.53 425
9237.44 431
9238.34 440
9239.25 456
9240.16 443
9241.07 409
9241.97 459
9242.88 437
9243.79 423
9244.70 453
9245.61 424
9246.51 448
9247.42 447
9248.33 454
9249.24 440
9250.14 442
9251.05 423
9251.96 450
9252.87 462
9253.78 480
9254.69 459
9255.59 472
9256.50 449
9257.41 438
9258.32 447
9259.23 477
9260.14 486
9261.04 522
9261.95 475
9262.86 477
9263.77 483
9264.68 454
9265.59 482
9266.50 475
9267.40 472
9268.31 439
9269.22 441
9270.13 462
9271.04 440
9271.95 435
9272.86 449
9273.77 467
9274.68 476
9275.59 473
9276.49 466
9277.40 441
9278.31 457
9279.22 441
9280.13 448
9281.04 465
9281.95 472
9282.86 460
9283.77 435
9284.68 448
9285.59 463
9286.50 438
9287.41 433
9288.32 461
9289.23 459
9290.14 446
9291.05 460
9291.96 471
9292.87 471
9293.78 490
9294.69 484
9295.60 481
9296.51 507
9297.42 472
9298.33 472
9299.24 480
9300.15 440
9301.06 496
9301.97 485
9302.88 497
9303.79 513
9304.70 498
9305.61 536
9306.53 511
9307.44 542
9308.35 524
9309.26 512
9310.17 499
9311.08 494
9311.99 472
9312.90 473
9313.81 504
9314.72 491
9315.63 481
9316.55 484
9317.46 485
9318.37 520
9319.28 508
9320.19 483
9321.10 473
9322.01 457
9322.93 470
9323.84 490
9324.75 450
9325.66 475
9326.57 467
9327.48 472
9328.40 485
9329.31 482
9330.22 465
9331.13 476
9332.04 497
9332.96 485
9333.87 500
9334.78 502
9335.69 475
9336.60 445
9337.52 503
9338.43 495
9339.34 492
9340.25 475
9341.17 513
9342.08 497
9342.99 496
9343.90 494
9344.82 505
9345.73 501
9346.64 503
9347.55 494
9348.47 524
9349.38 531
9350.29 523
9351.21 493
9352.12 495
9353.03 522
9353.94 520
9354.86 527
9355.77 510
9356.68 482
9357.60 506
9358.51 510
9359.42 522
9360.34 528
9361.25 500
9362.16 516
9363.08 512
9363.99 523
9364.90 533
9365.82 520
9366.73 513
9367.65 520
9368.56 523
9369.47 563
9370.39 552
9371.30 568
9372.21 567
9373.13 549
9374.04 568
9374.96 593
9375.87 559
9376.79 563
9377.70 568
9378.61 567
9379.53 575
9380.44 576
9381.36 603
9382.27 605
9383.19 612
9384.10 611
9385.01 637
9385.93 671
9386.84 675
9387.76 673
9388.67 651
9389.59 654
9390.50 645
9391.42 674
9392.33 628
9393.25 657
9394.16 674
9395.08 670
9395.99 665
9396.91 681
9397.82 631
9398.74 685
9399.65 628
9400.57 636
9401.48 635
9402.40 629
9403.32 627
9404.23 621
9405.15 641
9406.06 662
9406.98 638
9407.89 617
9408.81 658
9409.73 676
9410.64 704
9411.56 682
9412.47 679
9413.39 670
9414.30 662
9415.22 668
9416.14 670
9417.05 682
9417.97 679
9418.89 658
9419.80 687
9420.72 683
9421.63 680
9422.55 684
9423.47 703
9424.38 749
9425.30 736
9426.22 750
9427.13 753
9428.05 772
9428.97 811
9429.88 788
9430.80 796
9431.72 818
9432.63 852
9433.55 868
9434.47 916
9435.38 902
9436.30 925
9437.22 971
9438.14 919
9439.05 962
9439.97 1009
9440.89 990
9441.81 976
9442.72 959
9443.64 961
9444.56 1010
9445.47 1135
9446.39 1221
9447.31 1367
9448.23 1463
9449.15 1651
9450.06 1694
9450.98 1644
9451.90 1577
9452.82 1466
9453.73 1401
9454.65 1280
9455.57 1101
9456.49 1062
9457.41 1011
9458.32 914
9459.24 819
9460.16 800
9461.08 777
9462.00 780
9462.92 730
9463.83 754
9464.75 723
9465.67 679
9466.59 687
9467.51 742
9468.43 756
9469.35 709
9470.26 677
9471.18 703
9472.10 731
9473.02 717
9473.94 744
9474.86 715
9475.78 714
9476.70 701
9477.62 736
9478.54 733
9479.45 741
9480.37 725
9481.29 733
9482.21 746
9483.13 743
9484.05 720
9484.97 749
9485.89 735
9486.81 764
9487.73 748
9488.65 768
9489.57 734
9490.49 731
9491.41 725
9492.33 748
9493.25 753
9494.17 706
9495.09 727
9496.01 702
9496.93 699
9497.85 744
9498.77 731
9499.69 785
9500.61 757
9501.53 787
9502.45 731
9503.37 759
9504.29 771
9505.21 765
9506.13 753
9507.05 789
9507.97 783
9508.89 840
9509.81 813
9510.73 860
9511.65 871
9512.57 934
9513.49 952
9514.42 950
9515.34 1010
9516.26 1057
9517.18 1106
9518.10 1156
9519.02 1140
9519.94 1089
9520.86 1097
9521.78 1110
9522.71 1138
9523.63 1069
9524.55 1050
9525.47 1002
9526.39 1052
9527.31 1049
9528.23 1054
9529.16 1099
9530.08 1033
9531.00 1016
9531.92 1002
9532.84 1043
9533.76 927
9534.69 904
9535.61 895
9536.53 893
9537.45 878
9538.37 873
9539.30 878
9540.22 873
9541.14 875
9542.06 893
9542.98 884
9543.91 860
9544.83 856
9545.75 838
9546.67 924
9547.60 869
9548.52 870
9549.44 906
9550.36 942
9551.29 915
9552.21 931
9553.13 946
9554.06 903
9554.98 909
9555.90 919
9556.82 927
9557.75 977
9558.67 966
9559.59 993
9560.52 917
9561.44 945
9562.36 959
9563.29 918
9564.21 975
9565.13 980
9566.06 986
9566.98 992
9567.90 995
9568.83 975
9569.75 1042
9570.67 1083
9571.60 1121
9572.52 1107
9573.44 1158
9574.37 1243
9575.29 1171
9576.22 1188
9577.14 1193
9578.06 1213
9578.99 1216
9579.91 1183
9580.84 1146
9581.76 1157
9582.68 1172
9583.61 1133
9584.53 1187
9585.46 1156
9586.38 1169
9587.31 1158
9588.23 1161
9589.15 1146
9590.08 1210
9591.00 1342
9591.93 1402
9592.85 1585
9593.78 1648
9594.70 1770
9595.63 1838
9596.55 1838
9597.48 1819
9598.40 1793
9599.33 1737
9600.25 1652
9601.18 1550
9602.10 1476
9603.03 1369
9603.95 1333
9604.88 1210
9605.80 1181
9606.73 1156
9607.65 1157
9608.58 1084
9609.50 1112
9610.43 1102
9611.35 1150
9612.28 1102
9613.21 1115
9614.13 1107
9615.06 1104
9615.98 1160
9616.91 1186
9617.84 1136
9618.76 1117
9619.69 1133
9620.61 1160
9621.54 1147
9622.47 1142
9623.39 1215
9624.32 1168
9625.24 1153
9626.17 1140
9627.10 1171
9628.02 1235
9628.95 1246
9629.88 1228
9630.80 1187
9631.73 1237
9632.65 1270
9633.58 1280
9634.51 1318
9635.43 1292
9636.36 1335
9637.29 1408
9638.22 1440
9639.14 1470
9640.07 1476
9641.00 1561
9641.92 1503
9642.85 1504
9643.78 1523
9644.70 1507
9645.63 1444
9646.56 1462
9647.49 1452
9648.41 1440
9649.34 1450
9650.27 1431
9651.20 1421
9652.12 1391
9653.05 1409
9653.98 1389
9654.91 1401
9655.83 1380
9656.76 1400
9657.69 1431
9658.62 1399
9659.55 1424
9660.47 1460
9661.40 1482
9662.33 1500
9663.26 1527
9664.19 1594
9665.11 1584
9666.04 1595
9666.97 1625
9667.90 1617
9668.83 1603
9669.75 1680
9670.68 1668
9671.61 1722
9672.54 1709
9673.47 1693
9674.40 1743
9675.33 1739
9676.25 1760
9677.18 1769
9678.11 1771
9679.04 1802
9679.97 1782
9680.90 1803
9681.83 1772
9682.76 1743
9683.69 1787
9684.61 1807
9685.54 1801
9686.47 1810
9687.40 1769
9688.33 1789
9689.26 1807
9690.19 1838
9691.12 1840
9692.05 1877
9692.98 1900
9693.91 1922
9694.84 1976
9695.77 2031
9696.70 1978
9697.63 1994
9698.56 1978
9699.49 1879
9700.42 1836
9701.35 1764
9702.28 1750
9703.21 1741
9704.14 1773
9705.07 1734
9706.00 1775
9706.93 1783
9707.86 1843
9708.79 1881
9709.72 2064
9710.65 2110
9711.58 2099
9712.51 2121
9713.44 2124
9714.37 2029
9715.30 1943
9716.23 1870
9717.16 1769
9718.09 1718
9719.02 1594
9719.95 1560
9720.88 1510
9721.81 1464
9722.75 1427
9723.68 1405
9724.61 1447
9725.54 1419
9726.47 1406
9727.40 1471
9728.33 1459
9729.26 1382
9730.19 1418
9731.13 1415
9732.06 1403
9732.99 1346
9733.92 1319
9734.85 1275
9735.78 1266
9736.71 1292
9737.65 1261
9738.58 1237
9739.51 1206
9740.44 1205
9741.37 1209
9742.30 1233
9743.24 1199
9744.17 1183
9745.10 1141
9746.03 1170
9746.96 1160
9747.90 1181
9748.83 1134
9749.76 1127
9750.69 1113
9751.63 1108
9752.56 1106
9753.49 1089
9754.42 1123
9755.36 1105
9756.29 1054
9757.22 1087
9758.15 1095
9759.09 1091
9760.02 1066
9760.95 1060
9761.88 1132
9762.82 1134
9763.75 1113
9764.68 1103
9765.62 1097
9766.55 1171
9767.48 1133
9768.41 1110
9769.35 1102
9770.28 1088
9771.21 1049
9772.15 1024
9773.08 1055
9774.01 1048
9774.95 1121
9775.88 1113
9776.81 1088
9777.75 1101
9778.68 1156
9779.62 1142
9780.55 1133
9781.48 1128
9782.42 1091
9783.35 1104
9784.28 1074
9785.22 1071
9786.15 1069
9787.09 1022
9788.02 1052
9788.95 1085
9789.89 1062
9790.82 1042
9791.76 1079
9792.69 1146
9793.63 1162
9794.56 1143
9795.49 1124
9796.43 1126
9797.36 1105
9798.30 1068
9799.23 1056
9800.17 996
9801.10 969
9802.04 942
9802.97 883
9803.91 866
9804.84 880
9805.78 857
9806.71 865
9807.65 863
9808.58 850
9809.52 810
9810.45 836
9811.39 788
9812.32 802
9813.26 788
9814.19 773
9815.13 790
9816.06 842
9817.00 793
9817.93 785
9818.87 770
9819.80 811
9820.74 797
9821.68 799
9822.61 771
9823.55 746
9824.48 749
9825.42 763
9826.35 760
9827.29 734
9828.23 743
9829.16 782
9830.10 751
9831.03 738
9831.97 756
9832.91 747
9833.84 776
9834.78 763
9835.72 758
9836.65 736
9837.59 751
9838.52 780
9839.46 740
9840.40 749
9841.33 723
9842.27 702
9843.21 720
9844.14 742
9845.08 734
9846.02 747
9846.95 758
9847.89 778
9848.83 753
9849.77 755
9850.70 722
9851.64 737
9852.58 753
9853.51 777
9854.45 704
9855.39 727
9856.33 740
9857.26 743
9858.20 708
9859.14 690
9860.08 733
9861.01 744
9861.95 690
9862.89 721
9863.83 725
9864.76 736
9865.70 723
9866.64 698
9867.58 709
9868.51 703
9869.45 692
9870.39 712
9871.33 717
9872.27 718
9873.20 684
9874.14 698
9875.08 703
9876.02 716
9876.96 748
9877.90 724
9878.83 726
9879.77 690
9880.71 666
9881.65 719
9882.59 726
9883.53 654
9884.47 683
9885.40 668
9886.34 687
9887.28 670
9888.22 673
9889.16 683
9890.10 643
9891.04 674
9891.98 663
9892.91 680
9893.85 641
9894.79 654
9895.73 660
9896.67 677
9897.61 644
9898.55 652
9899.49 664
9900.43 640
9901.37 685
9902.31 657
9903.25 683
9904.19 694
9905.13 696
9906.07 696
9907.01 673
9907.95 726
9908.89 701
9909.83 747
9910.77 678
9911.71 690
9912.65 721
9913.59 714
9914.53 728
9915.47 749
9916.41 752
9917.35 836
9918.29 867
9919.23 916
9920.17 1003
9921.11 1060
9922.05 1161
9922.99 1203
9923.93 1213
9924.87 1217
9925.81 1206
9926.75 1086
9927.69 1040
9928.63 1000
9929.57 867
9930.51 795
9931.45 792
9932.39 775
9933.34 729
9934.28 668
9935.22 680
9936.16 679
9937.10 633
9938.04 645
9938.98 650
9939.92 652
9940.87 676
9941.81 689
9942.75 705
9943.69 730
9944.63 739
9945.57 779
9946.51 808
9947.46 787
9948.40 811
9949.34 813
9950.28 756
9951.22 728
9952.16 683
9953.11 674
9954.05 663
9954.99 610
9955.93 629
9956.87 599
9957.82 601
9958.76 564
9959.70 603
9960.64 560
9961.59 592
9962.53 591
9963.47 598
9964.41 564
9965.35 583
9966.30 583
9967.24 542
9968.18 522
9969.13 523
9970.07 587
9971.01 539
9971.95 523
9972.90 521
9973.84 548
9974.78 531
9975.73 528
9976.67 513
9977.61 532
9978.55 537
9979.50 553
9980.44 520
9981.38 525
9982.33 537
9983.27 562
9984.21 565
9985.16 551
9986.10 528
9987.04 515
9987.99 532
9988.93 537
9989.88 559
9990.82 542
9991.76 514
9992.71 513
9993.65 526
9994.59 519
9995.54 566
9996.48 557
9997.43 561
9998.37 549
9999.31 515
10000.26 549
10001.20 553
10002.15 557
10003.09 551
10004.04 509
10004.98 528
10005.92 556
10006.87 538
10007.81 547
10008.76 557
10009.70 510
10010.65 507
10011.59 512
10012.54 501
10013.48 516
10014.43 530
10015.37 522
10016.32 531
10017.26 547
10018.21 548
10019.15 526
10020.10 553
10021.04 517
10021.99 519
10022.93 526
10023.88 537
10024.82 534
10025.77 486
10026.71 507
10027.66 528
10028.60 527
10029.55 480
10030.49 464
10031.44 500
10032.39 513
10033.33 511
10034.28 503
10035.22 502
10036.17 468
10037.11 481
10038.06 486
10039.01 476
10039.95 497
10040.90 499
10041.84 512
10042.79 488
10043.74 470
10044.68 493
10045.63 463
10046.58 443
10047.52 481
10048.47 476
10049.41 477
10050.36 478
10051.31 441
10052.25 489
10053.20 469
10054.15 506
10055.09 510
10056.04 493
10056.99 475
10057.93 473
10058.88 450
10059.83 464
10060.78 471
10061.72 488
10062.67 504
10063.62 484
10064.56 468
10065.51 491
10066.46 495
10067.41 483
10068.35 494
10069.30 469
10070.25 469
10071.20 451
10072.14 445
10073.09 454
10074.04 445
10074.99 475
10075.93 493
10076.88 471
10077.83 464
10078.78 475
10079.72 479
10080.67 464
10081.62 491
10082.57 505
10083.52 471
10084.46 477
10085.41 459
10086.36 475
10087.31 508
10088.26 479
10089.21 467
10090.15 514
10091.10 501
10092.05 478
10093.00 494
10093.95 489
10094.90 468
10095.85 470
10096.79 488
10097.74 482
10098.69 494
10099.64 510
10100.59 514
10101.54 479
10102.49 498
10103.44 466
10104.39 498
10105.33 485
10106.28 489
10107.23 481
10108.18 489
10109.13 486
10110.08 484
10111.03 456
10111.98 453
10112.93 477
10113.88 467
10114.83 484
10115.78 487
10116.73 488
10117.68 491
10118.63 495
10119.58 498
10120.53 460
10121.48 496
10122.43 497
10123.38 449
10124.33 473
10125.28 472
10126.23 530
10127.18 505
10128.13 515
10129.08 490
10130.03 492
10130.98 506
10131.93 498
10132.88 547
10133.83 528
10134.78 531
10135.73 576
10136.68 542
10137.63 543
10138.58 536
10139.53 550
10140.48 547
10141.43 558
10142.38 533
10143.33 534
10144.29 539
10145.24 533
10146.19 555
10147.14 536
10148.09 529
10149.04 541
10149.99 586
10150.94 558
10151.89 520
10152.85 551
10153.80 588
10154.75 571
10155.70 575
10156.65 585
10157.60 587
10158.55 598
10159.51 582
10160.46 582
10161.41 576
10162.36 576
10163.31 600
10164.26 588
10165.22 583
10166.17 638
10167.12 623
10168.07 605
10169.02 637
10169.98 620
10170.93 591
10171.88 646
10172.83 651
10173.79 653
10174.74 645
10175.69 622
10176.64 633
10177.60 650
10178.55 654
10179.50 615
10180.45 678
10181.41 674
10182.36 657
10183.31 641
10184.26 650
10185.22 662
10186.17 665
10187.12 629
10188.08 628
10189.03 636
10189.98 681
10190.93 662
10191.89 664
10192.84 685
10193.79 653
10194.75 636
10195.70 684
10196.65 687
10197.61 678
10198.56 717
10199.51 749
10200.47 778
10201.42 796
10202.38 813
10203.33 805
10204.28 850
10205.24 822
10206.19 807
10207.14 789
10208.10 767
10209.05 756
10210.01 768
10210.96 714
10211.91 733
10212.87 712
10213.82 707
10214.78 664
10215.73 667
10216.69 682
10217.64 691
10218.59 695
10219.55 711
10220.50 655
10221.46 680
10222.41 719
10223.37 733
10224.32 735
10225.28 738
10226.23 800
10227.19 871
10228.14 939
10229.10 996
10230.05 1091
10231.01 1137
10231.96 1137
10232.92 1131
10233.87 1179
10234.83 1113
10235.78 1103
10236.74 1036
10237.69 952
10238.65 925
10239.60 827
10240.56 763
10241.51 746
10242.47 710
10243.42 677
10244.38 671
10245.34 665
10246.29 688
10247.25 687
10248.20 655
10249.16 632
10250.11 667
10251.07 636
10252.03 619
10252.98 633
10253.94 631
10254.89 573
10255.85 567
10256.81 568
10257.76 556
10258.72 575
10259.68 555
10260.63 552
10261.59 587
10262.55 578
10263.50 542
10264.46 583
10265.41 576
10266.37 571
10267.33 595
10268.28 627
10269.24 624
10270.20 573
10271.16 587
10272.11 545
10273.07 573
10274.03 572
10274.98 553
10275.94 538
10276.90 533
10277.85 530
10278.81 530
10279.77 570
10280.73 530
10281.68 545
10282.64 522
10283.60 524
10284.56 521
10285.51 531
10286.47 550
10287.43 544
10288.39 559
10289.34 558
10290.30 533
10291.26 538
10292.22 575
10293.18 569
10294.13 554
10295.09 517
10296.05 535
10297.01 553
10297.97 540
10298.92 560
10299.88 542
10300.84 546
10301.80 561
10302.76 552
10303.72 538
10304.67 552
10305.63 558
10306.59 570
10307.55 583
10308.51 581
10309.47 583
10310.43 592
10311.38 619
10312.34 622
10313.30 588
10314.26 570
10315.22 576
10316.18 571
10317.14 510
10318.10 533
10319.06 538
10320.01 502
10320.97 525
10321.93 548
10322.89 490
10323.85 508
10324.81 511
10325.77 533
10326.73 533
10327.69 544
10328.65 514
10329.61 530
10330.57 521
10331.53 526
10332.49 519
10333.45 492
10334.41 487
10335.37 530
10336.33 506
10337.29 501
10338.25 501
10339.21 501
10340.17 486
10341.13 500
10342.09 473
10343.05 485
10344.01 488
10344.97 477
10345.93 478
10346.89 470
10347.85 479
10348.81 497
10349.77 456
10350.73 467
10351.69 482
10352.65 456
10353.61 445
10354.57 462
10355.53 430
10356.49 463
10357.46 428
10358.42 425
10359.38 444
10360.34 430
10361.30 457
10362.26 423
10363.22 435
10364.18 454
10365.14 437
10366.11 463
10367.07 432
10368.03 421
10368.99 448
10369.95 431
10370.91 437
10371.87 441
10372.84 455
10373.80 473
10374.76 444
10375.72 452
10376.68 465
10377.64 438
10378.61 420
10379.57 444
10380.53 453
10381.49 434
10382.45 439
10383.42 440
10384.38 408
10385.34 436
10386.30 439
10387.27 400
10388.23 419
10389.19 397
10390.15 423
10391.11 415
10392.08 389
10393.04 405
10394.00 415
10394.96 407
10395.93 405
10396.89 391
10397.85 435
10398.82 383
10399.78 402
10400.74 435
10401.70 391
10402.67 393
10403.63 386
10404.59 393
10405.56 390
10406.52 393
10407.48 419
10408.45 417
10409.41 410
10410.37 377
10411.34 382
10412.30 425
10413.26 411
10414.23 409
10415.19 354
10416.15 395
10417.12 426
10418.08 405
10419.04 394
10420.01 407
10420.97 413
10421.94 409
10422.90 434
10423.86 413
10424.83 385
10425.79 383
10426.76 366
10427.72 376
10428.68 360
10429.65 389
10430.61 364
10431.58 372
10432.54 373
10433.51 370
10434.47 364
10435.44 367
10436.40 375
10437.36 388
10438.33 372
10439.29 349
10440.26 339
10441.22 344
10442.19 357
10443.15 372
10444.12 348
10445.08 339
10446.05 387
10447.01 379
10447.98 379
10448.94 386
10449.91 376
10450.87 372
10451.84 370
10452.80 347
10453.77 345
10454.73 338
10455.70 384
10456.67 407
10457.63 396
10458.60 409
10459.56 382
10460.53 390
10461.49 385
10462.46 396
10463.43 378
10464.39 378
10465.36 388
10466.32 357
10467.29 378
10468.25 373
10469.22 362
10470.19 367
10471.15 376
10472.12 357
10473.09 381
10474.05 361
10475.02 404
10475.98 380
10476.95 362
10477.92 347
10478.88 375
10479.85 379
10480.82 383
10481.78 365
10482.75 393
10483.72 378
10484.68 375
10485.65 385
10486.62 389
10487.58 372
10488.55 393
10489.52 416
10490.49 376
10491.45 416
10492.42 386
10493.39 370
10494.35 396
10495.32 423
10496.29 408
10497.26 394
10498.22 384
10499.19 401
10500.16 400
10501.13 398
10502.09 407
10503.06 394
10504.03 392
10505.00 372
10505.96 375
10506.93 383
10507.90 398
10508.87 369
10509.84 383
10510.80 379
10511.77 373
10512.74 374
10513.71 403
10514.68 387
10515.64 372
10516.61 386
10517.58 386
10518.55 425
10519.52 389
10520.49 400
10521.45 384
10522.42 401
10523.39 392
10524.36 404
10525.33 368
10526.30 378
10527.27 367
10528.23 393
10529.20 385
10530.17 373
10531.14 400
10532.11 400
10533.08 417
10534.05 374
10535.02 405
10535.99 396
10536.96 370
10537.93 377
10538.89 379
10539.86 408
10540.83 387
10541.80 384
10542.77 397
10543.74 368
10544.71 394
10545.68 406
10546.65 409
10547.62 425
10548.59 411
10549.56 394
10550.53 380
10551.50 409
10552.47 394
10553.44 413
10554.41 400
10555.38 420
10556.35 405
10557.32 455
10558.29 437
10559.26 420
10560.23 444
10561.20 429
10562.17 436
10563.14 434
10564.11 464
10565.08 430
10566.05 453
10567.02 468
10567.99 428
10568.96 432
10569.93 446
10570.91 461
10571.88 453
10572.85 438
10573.82 449
10574.79 416
10575.76 433
10576.73 431
10577.70 395
10578.67 417
10579.64 411
10580.62 452
10581.59 432
10582.56 475
10583.53 440
10584.50 429
10585.47 455
10586.44 476
10587.42 505
10588.39 493
10589.36 503
10590.33 482
10591.30 483
10592.27 461
10593.25 507
10594.22 506
10595.19 484
10596.16 478
10597.13 512
10598.10 538
10599.08 527
10600.05 563
10601.02 633
10601.99 642
10602.97 658
10603.94 735
10604.91 755
10605.88 715
10606.85 653
10607.83 705
10608.80 681
10609.77 657
10610.74 605
10611.72 579
10612.69 567
10613.66 592
10614.64 529
10615.61 536
10616.58 510
10617.55 486
10618.53 482
10619.50 466
10620.47 455
10621.45 478
10622.42 490
10623.39 474
10624.37 462
10625.34 487
10626.31 489
10627.29 480
10628.26 478
10629.23 465
10630.21 480
10631.18 445
10632.15 490
10633.13 518
10634.10 518
10635.07 532
10636.05 542
10637.02 541
10638.00 502
10638.97 520
10639.94 498
10640.92 487
10641.89 470
10642.87 497
10643.84 465
10644.81 494
10645.79 446
10646.76 453
10647.74 446
10648.71 454
10649.68 468
10650.66 400
10651.63 411
10652.61 405
10653.58 410
10654.56 403
10655.53 424
10656.51 415
10657.48 396
10658.46 423
10659.43 381
10660.41 395
10661.38 413
10662.36 411
10663.33 400
10664.31 414
10665.28 406
10666.26 431
10667.23 410
10668.21 422
10669.18 403
10670.16 429
10671.13 409
10672.11 441
10673.08 433
10674.06 411
10675.03 422
10676.01 409
10676.99 403
10677.96 387
10678.94 379
10679.91 412
10680.89 423
10681.86 385
10682.84 430
10683.82 419
10684.79 385
10685.77 379
10686.74 392
10687.72 403
10688.70 400
10689.67 405
10690.65 393
10691.63 389
10692.60 396
10693.58 378
10694.55 386
10695.53 403
10696.51 375
10697.48 381
10698.46 399
10699.44 405
10700.41 397
10701.39 390
10702.37 388
10703.34 376
10704.32 398
10705.30 402
10706.27 393
10707.25 399
10708.23 397
10709.21 381
10710.18 406
10711.16 394
10712.14 402
10713.11 405
10714.09 419
10715.07 382
10716.05 362
10717.02 404
10718.00 386
10718.98 390
10719.96 392
10720.93 383
10721.91 359
10722.89 417
10723.87 395
10724.85 406
10725.82 385
10726.80 408
10727.78 413
10728.76 394
10729.74 388
10730.71 415
10731.69 415
10732.67 384
10733.65 395
10734.63 374
10735.60 357
10736.58 405
10737.56 392
10738.54 396
10739.52 401
10740.50 376
10741.48 401
10742.45 376
10743.43 388
10744.41 396
10745.39 402
10746.37 413
10747.35 395
10748.33 386
10749.31 417
10750.28 396
10751.26 416
10752.24 408
10753.22 373
10754.20 398
10755.18 365
10756.16 400
10757.14 390
10758.12 377
10759.10 396
10760.08 416
10761.06 380
10762.04 406
10763.01 384
10763.99 394
10764.97 393
10765.95 381
10766.93 394
10767.91 410
10768.89 414
10769.87 399
10770.85 445
10771.83 434
10772.81 424
10773.79 441
10774.77 455
10775.75 423
10776.73 417
10777.71 432
10778.69 442
10779.67 432
10780.65 439
10781.63 413
10782.62 429
10783.60 432
10784.58 435
10785.56 401
10786.54 450
10787.52 424
10788.50 438
10789.48 433
10790.46 430
10791.44 417
10792.42 427
10793.40 441
10794.38 443
10795.37 434
10796.35 413
10797.33 452
10798.31 415
10799.29 446
10800.27 423
10801.25 429
10802.23 404
10803.21 442
10804.20 458
10805.18 432
10806.16 437
10807.14 422
10808.12 453
10809.10 455
10810.09 406
10811.07 470
10812.05 488
10813.03 466
10814.01 455
10815.00 469
10815.98 466
10816.96 456
10817.94 485
10818.92 479
10819.91 472
10820.89 471
10821.87 449
10822.85 458
10823.83 472
10824.82 477
10825.80 474
10826.78 473
10827.76 468
10828.75 477
10829.73 466
10830.71 494
10831.69 492
10832.68 474
10833.66 490
10834.64 470
10835.63 499
10836.61 473
10837.59 511
10838.57 501
10839.56 494
10840.54 506
10841.52 501
10842.51 502
10843.49 537
10844.47 532
10845.46 537
10846.44 534
10847.42 549
10848.41 589
10849.39 581
10850.37 608
10851.36 554
10852.34 592
10853.32 595
10854.31 605
10855.29 593
10856.28 584
10857.26 556
10858.24 594
10859.23 572
10860.21 580
10861.20 546
10862.18 550
10863.16 555
10864.15 578
10865.13 592
10866.12 604
10867.10 584
10868.08 602
10869.07 589
10870.05 573
10871.04 581
10872.02 598
10873.01 587
10873.99 612
10874.98 594
10875.96 605
10876.95 641
10877.93 631
10878.92 601
10879.90 609
10880.89 605
10881.87 601
10882.86 635
10883.84 673
10884.83 644
10885.81 635
10886.80 622
10887.78 625
10888.77 679
10889.75 705
10890.74 680
10891.72 684
10892.71 679
10893.69 692
10894.68 703
10895.66 726
10896.65 703
10897.64 743
10898.62 732
10899.61 724
10900.59 759
10901.58 706
10902.56 753
10903.55 788
10904.54 784
10905.52 781
10906.51 759
10907.49 798
10908.48 825
10909.47 836
10910.45 821
10911.44 884
10912.43 858
10913.41 868
10914.40 838
10915.39 852
10916.37 852
10917.36 855
10918.35 861
10919.33 872
10920.32 866
10921.31 891
10922.29 922
10923.28 961
10924.27 941
10925.25 938
10926.24 901
10927.23 960
10928.21 952
10929.20 941
10930.19 963
10931.18 993
10932.16 985
10933.15 989
10934.14 1022
10935.12 1028
10936.11 1097
10937.10 1064
10938.09 1062
10939.07 1093
10940.06 1114
10941.05 1152
10942.04 1133
10943.02 1132
10944.01 1181
10945.00 1277
10945.99 1239
10946.98 1350
10947.96 1386
10948.95 1480
10949.94 1580
10950.93 1603
10951.92 1700
10952.90 1761
10953.89 1820
10954.88 1861
10955.87 1864
10956.86 1808
10957.85 1781
10958.83 1704
10959.82 1651
10960.81 1568
10961.80 1446
10962.79 1442
10963.78 1399
10964.77 1330
10965.75 1294
10966.74 1295
10967.73 1223
10968.72 1191
10969.71 1158
10970.70 1207
10971.69 1195
10972.68 1197
10973.67 1208
10974.66 1193
10975.64 1178
10976.63 1245
10977.62 1287
10978.61 1219
10979.60 1272
10980.59 1310
10981.58 1342
10982.57 1345
10983.56 1339
10984.55 1362
10985.54 1364
10986.53 1428
10987.52 1503
10988.51 1561
10989.50 1720
10990.49 1812
10991.48 1967
10992.47 2097
10993.46 2299
10994.45 2361
10995.44 2395
10996.43 2491
10997.42 2429
10998.41 2282
10999.40 2153
11000.39 2113
11001.38 1917
11002.37 1783
11003.36 1599
11004.35 1503
11005.34 1336
11006.33 1245
11007.32 1224
11008.31 1130
11009.30 1039
11010.30 1005
11011.29 1016
11012.28 1003
11013.27 953
11014.26 938
11015.25 934
11016.24 948
11017.23 924
11018.22 859
11019.21 852
11020.21 871
11021.20 821
11022.19 849
11023.18 874
11024.17 860
11025.16 862
11026.15 849
11027.14 833
11028.14 888
11029.13 851
11030.12 908
11031.11 847
11032.10 820
11033.09 870
11034.09 862
11035.08 825
11036.07 865
11037.06 839
11038.05 822
11039.05 823
11040.04 859
11041.03 840
11042.02 812
11043.02 788
11044.01 769
11045.00 759
11045.99 795
11046.98 751
11047.98 757
11048.97 744
11049.96 783
11050.95 791
11051.95 729
11052.94 770
11053.93 777
11054.93 793
11055.92 762
11056.91 773
11057.90 765
11058.90 786
11059.89 786
11060.88 782
11061.88 770
11062.87 765
11063.86 781
11064.86 772
11065.85 804
11066.84 797
11067.84 770
11068.83 780
11069.82 806
11070.82 827
11071.81 800
11072.80 774
11073.80 847
11074.79 791
11075.78 777
11076.78 805
11077.77 780
11078.77 797
11079.76 743
11080.75 794
11081.75 739
11082.74 768
11083.74 726
11084.73 736
11085.72 711
11086.72 692
11087.71 725
11088.71 725
11089.70 720
11090.70 680
11091.69 665
11092.68 699
11093.68 697
11094.67 685
11095.67 690
11096.66 708
11097.66 702
11098.65 658
11099.65 669
11100.64 678
11101.64 681
11102.63 657
11103.63 681
11104.62 661
11105.62 651
11106.61 647
11107.61 656
11108.60 655
11109.60 652
11110.59 637
11111.59 614
11112.58 635
11113.58 639
11114.57 641
11115.57 626
11116.56 608
11117.56 629
11118.56 674
11119.55 678
11120.55 696
11121.54 684
11122.54 637
11123.54 664
11124.53 632
11125.53 656
11126.52 668
11127.52 688
11128.51 591
11129.51 616
11130.51 602
11131.50 582
11132.50 617
11133.50 659
11134.49 593
11135.49 574
11136.49 579
11137.48 608
11138.48 612
11139.47 621
11140.47 613
11141.47 619
11142.46 641
11143.46 646
11144.46 598
11145.46 621
11146.45 620
11147.45 615
11148.45 650
11149.44 632
11150.44 611
11151.44 583
11152.43 610
11153.43 550
11154.43 574
11155.43 565
11156.42 582
11157.42 580
11158.42 575
11159.42 541
11160.41 559
11161.41 550
11162.41 578
11163.41 569
11164.40 544
11165.40 548
11166.40 545
11167.40 552
11168.39 571
11169.39 546
11170.39 545
11171.39 565
11172.39 522
11173.38 544
11174.38 547
11175.38 530
11176.38 535
11177.38 545
11178.38 548
11179.37 548
11180.37 518
11181.37 509
11182.37 539
11183.37 546
11184.37 526
11185.37 528
11186.36 545
11187.36 526
11188.36 588
11189.36 583
11190.36 533
11191.36 510
11192.36 522
11193.36 535
11194.36 540
11195.35 519
11196.35 541
11197.35 542
11198.35 513
11199.35 529
11200.35 519
11201.35 518
11202.35 563
11203.35 581
11204.35 556
11205.35 528
11206.35 540
11207.35 540
11208.35 562
11209.35 566
11210.35 542
11211.35 550
11212.35 555
11213.35 537
11214.35 562
11215.34 584
11216.35 555
11217.35 517
11218.35 542
11219.35 562
11220.35 532
11221.35 527
11222.35 550
11223.35 541
11224.35 522
11225.35 566
11226.35 558
11227.35 565
11228.35 548
11229.35 555
11230.35 551
11231.35 531
11232.35 552
11233.35 589
11234.35 578
11235.35 555
11236.35 568
11237.36 561
11238.36 610
11239.36 557
11240.36 584
11241.36 605
11242.36 620
11243.36 628
11244.36 606
11245.36 602
11246.37 583
11247.37 593
11248.37 612
11249.37 597
11250.37 595
11251.37 610
11252.38 642
11253.38 636
11254.38 650
11255.38 669
11256.38 661
11257.38 699
11258.39 651
11259.39 674
11260.39 653
11261.39 669
11262.39 666
11263.40 671
11264.40 733
11265.40 728
11266.40 760
11267.40 762
11268.41 771
11269.41 794
11270.41 806
11271.41 805
11272.42 799
11273.42 809
11274.42 776
11275.42 814
11276.43 797
11277.43 801
11278.43 772
11279.44 750
11280.44 686
11281.44 690
11282.44 667
11283.45 663
11284.45 623
11285.45 624
11286.46 630
11287.46 609
11288.46 624
11289.47 621
11290.47 625
11291.47 591
11292.48 587
11293.48 589
11294.48 602
11295.49 602
11296.49 603
11297.49 616
11298.50 572
11299.50 568
11300.51 599
11301.51 578
11302.51 595
11303.52 582
11304.52 637
11305.53 635
11306.53 597
11307.53 596
11308.54 623
11309.54 611
11310.55 634
11311.55 652
11312.55 659
11313.56 661
11314.56 656
11315.57 658
11316.57 628
11317.58 700
11318.58 652
11319.59 672
11320.59 671
11321.59 651
11322.60 635
11323.60 639
11324.61 672
11325.61 662
11326.62 601
11327.62 644
11328.63 645
11329.63 710
11330.64 675
11331.64 703
11332.65 706
11333.65 737
11334.66 716
11335.67 769
11336.67 726
11337.68 757
11338.68 771
11339.69 748
11340.69 710
11341.70 674
11342.70 710
11343.71 657
11344.72 639
11345.72 639
11346.73 647
11347.73 618
11348.74 629
11349.74 638
11350.75 667
11351.76 643
11352.76 644
11353.77 652
11354.78 645
11355.78 665
11356.79 626
11357.79 649
11358.80 673
11359.81 636
11360.81 644
11361.82 657
11362.83 637
11363.83 643
11364.84 644
11365.85 638
11366.85 652
11367.86 617
11368.87 620
11369.87 638
11370.88 621
11371.89 652
11372.89 684
11373.90 677
11374.91 654
11375.92 688
11376.92 686
11377.93 639
11378.94 641
11379.94 639
11380.95 690
11381.96 658
11382.97 672
11383.97 693
11384.98 683
11385.99 705
11387.00 682
11388.00 709
11389.01 711
11390.02 685
11391.03 654
11392.04 684
11393.04 683
11394.05 685
11395.06 665
11396.07 684
11397.08 728
11398.08 662
11399.09 686
11400.10 704
11401.11 716
11402.12 729
11403.12 713
11404.13 726
11405.14 741
11406.15 700
11407.16 732
11408.17 748
11409.18 736
11410.18 709
11411.19 752
11412.20 729
11413.21 739
11414.22 744
11415.23 781
11416.24 792
11417.25 767
11418.25 795
11419.26 778
11420.27 756
11421.28 779
11422.29 771
11423.30 811
11424.31 800
11425.32 757
11426.33 789
11427.34 806
11428.35 820
11429.36 786
11430.37 806
11431.38 791
11432.39 774
11433.39 823
11434.40 807
11435.41 782
11436.42 799
11437.43 817
11438.44 830
11439.45 835
11440.46 812
11441.47 821
11442.48 810
11443.49 792
11444.50 823
11445.51 848
11446.52 861
11447.53 841
11448.55 862
11449.56 875
11450.57 839
11451.58 835
11452.59 869
11453.60 833
11454.61 821
11455.62 861
11456.63 894
11457.64 862
11458.65 887
11459.66 931
11460.67 938
11461.68 919
11462.69 971
11463.71 978
11464.72 961
11465.73 957
11466.74 1026
11467.75 979
11468.76 969
11469.77 1031
11470.78 1059
11471.80 1065
11472.81 1068
11473.82 1049
11474.83 1085
11475.84 1089
11476.85 1063
11477.86 1100
11478.88 1142
11479.89 1127
11480.90 1169
11481.91 1165
11482.92 1187
11483.93 1183
11484.95 1210
11485.96 1232
11486.97 1298
11487.98 1324
11489.00 1356
11490.01 1390
11491.02 1403
11492.03 1378
11493.04 1392
11494.06 1411
11495.07 1428
11496.08 1426
11497.09 1404
11498.11 1495
11499.12 1516
11500.13 1551
11501.14 1579
11502.16 1636
11503.17 1628
11504.18 1654
11505.20 1687
11506.21 1750
11507.22 1806
11508.23 1866
11509.25 1902
11510.26 2003
11511.27 1993
11512.29 2122
11513.30 2248
11514.31 2354
11515.33 2391
11516.34 2433
11517.35 2574
11518.37 2622
11519.38 2725
11520.39 2793
11521.41 2825
11522.42 2931
11523.43 3008
11524.45 3227
11525.46 3406
11526.47 3627
11527.49 3946
11528.50 4240
11529.52 4537
11530.53 4905
11531.54 5464
11532.56 5835
11533.57 6149
11534.59 6346
11535.60 6405
11536.62 6225
11537.63 5976
11538.64 5671
11539.66 5209
11540.67 4813
11541.69 4349
11542.70 3939
11543.72 3564
11544.73 3137
11545.75 2812
11546.76 2574
11547.77 2343
11548.79 2148
11549.80 2027
11550.82 1951
11551.83 1881
11552.85 1769
11553.86 1749
11554.88 1725
11555.89 1691
11556.91 1620
11557.92 1626
11558.94 1616
11559.95 1556
11560.97 1571
11561.99 1584
11563.00 1553
11564.02 1527
11565.03 1529
11566.05 1517
11567.06 1429
11568.08 1459
11569.09 1389
11570.11 1434
11571.13 1385
11572.14 1418
11573.16 1358
11574.17 1329
11575.19 1303
11576.20 1292
11577.22 1236
11578.24 1242
11579.25 1183
11580.27 1189
11581.29 1172
11582.30 1153
11583.32 1107
11584.33 1133
11585.35 1137
11586.37 1126
11587.38 1063
11588.40 1077
11589.42 1153
11590.43 1130
11591.45 1131
11592.47 1111
11593.48 1117
11594.50 1166
11595.52 1201
11596.53 1223
11597.55 1194
11598.57 1209
11599.58 1229
11600.60 1225
11601.62 1256
11602.64 1253
11603.65 1258
11604.67 1321
11605.69 1321
11606.70 1348
11607.72 1396
11608.74 1390
11609.76 1431
11610.77 1431
11611.79 1496
11612.81 1526
11613.83 1515
11614.84 1579
11615.86 1507
11616.88 1488
11617.90 1477
11618.92 1500
11619.93 1449
11620.95 1385
11621.97 1405
11622.99 1346
11624.01 1315
11625.02 1289
11626.04 1265
11627.06 1287
11628.08 1256
11629.10 1207
11630.11 1226
11631.13 1222
11632.15 1161
11633.17 1149
11634.19 1128
11635.21 1187
11636.23 1153
11637.24 1121
11638.26 1136
11639.28 1082
11640.30 1093
11641.32 1088
11642.34 1080
11643.36 1055
11644.38 1034
11645.39 1062
11646.41 1003
11647.43 989
11648.45 968
11649.47 1020
11650.49 999
11651.51 961
11652.53 954
11653.55 1001
11654.57 982
11655.59 929
11656.61 928
11657.63 882
11658.65 915
11659.67 898
11660.69 860
11661.70 886
11662.72 882
11663.74 852
11664.76 860
11665.78 845
11666.80 831
11667.82 820
11668.84 787
11669.86 784
11670.88 782
11671.90 802
11672.92 822
11673.95 802
11674.97 804
11675.99 812
11677.01 808
11678.03 784
11679.05 811
11680.07 803
11681.09 775
11682.11 798
11683.13 804
11684.15 820
11685.17 780
11686.19 745
11687.21 764
11688.23 768
11689.25 773
11690.28 738
11691.30 706
11692.32 712
11693.34 730
11694.36 726
11695.38 725
11696.40 695
11697.42 711
11698.44 699
11699.47 678
11700.49 680
11701.51 671
11702.53 684
11703.55 692
11704.57 685
11705.60 680
11706.62 671
11707.64 643
11708.66 665
11709.68 615
11710.70 651
11711.73 633
11712.75 639
11713.77 611
11714.79 644
11715.81 616
11716.84 613
11717.86 639
11718.88 591
11719.90 587
11720.92 571
11721.95 588
11722.97 596
11723.99 589
11725.01 603
11726.04 598
11727.06 606
11728.08 580
11729.11 567
11730.13 602
11731.15 581
11732.17 543
11733.20 558
11734.22 528
11735.24 570
11736.26 520
11737.29 527
11738.31 528
11739.33 525
11740.36 538
11741.38 546
11742.40 509
11743.43 518
11744.45 503
11745.47 495
11746.50 513
11747.52 497
11748.54 471
11749.57 486
11750.59 528
11751.62 509
11752.64 488
11753.66 462
11754.69 484
11755.71 509
11756.73 497
11757.76 462
11758.78 492
11759.81 510
11760.83 488
11761.85 504
11762.88 490
11763.90 489
11764.93 477
11765.95 500
11766.98 472
11768.00 477
11769.02 492
11770.05 495
11771.07 492
11772.10 493
11773.12 475
11774.15 490
11775.17 456
11776.20 443
11777.22 499
11778.25 474
11779.27 471
11780.30 487
11781.32 453
11782.35 469
11783.37 493
11784.40 488
11785.42 487
11786.45 494
11787.47 460
11788.50 488
11789.52 463
11790.55 464
11791.57 459
11792.60 447
11793.62 473
11794.65 477
11795.67 502
11796.70 487
11797.73 481
11798.75 444
11799.78 454
11800.80 462
11801.83 456
11802.85 488
11803.88 476
11804.91 452
11805.93 467
11806.96 451
11807.98 454
11809.01 453
11810.04 434
11811.06 448
11812.09 472
11813.12 500
11814.14 477
11815.17 493
11816.19 462
11817.22 446
11818.25 472
11819.27 491
11820.30 469
11821.33 442
11822.35 476
11823.38 480
11824.41 471
11825.44 466
11826.46 465
11827.49 459
11828.52 511
11829.54 492
11830.57 483
11831.60 477
11832.62 469
11833.65 435
11834.68 460
11835.71 467
11836.73 465
11837.76 445
11838.79 456
11839.82 471
11840.84 455
11841.87 457
11842.90 480
11843.93 477
11844.95 495
11845.98 498
11847.01 489
11848.04 487
11849.07 474
11850.09 478
11851.12 482
11852.15 501
11853.18 468
11854.21 495
11855.23 510
11856.26 508
11857.29 505
11858.32 512
11859.35 524
11860.38 528
11861.40 515
11862.43 489
11863.46 486
11864.49 529
11865.52 526
11866.55 495
11867.58 542
11868.60 536
11869.63 563
11870.66 543
11871.69 520
11872.72 529
11873.75 556
11874.78 547
11875.81 549
11876.84 582
11877.86 570
11878.89 583
11879.92 594
11880.95 570
11881.98 564
11883.01 570
11884.04 584
11885.07 588
11886.10 589
11887.13 572
11888.16 642
11889.19 623
11890.22 648
11891.25 654
11892.28 678
11893.31 671
11894.34 697
11895.37 689
11896.40 721
11897.43 730
11898.46 760
11899.49 725
11900.52 746
11901.55 702
11902.58 742
11903.61 724
11904.64 699
11905.67 718
11906.70 699
11907.73 700
11908.76 698
11909.79 714
11910.82 707
11911.85 676
11912.88 695
11913.91 699
11914.94 682
11915.97 702
11917.01 738
11918.04 800
11919.07 836
11920.10 839
11921.13 867
11922.16 915
11923.19 941
11924.22 978
11925.25 1015
11926.28 1032
11927.32 1040
11928.35 1055
11929.38 1014
11930.41 1016
11931.44 942
11932.47 954
11933.50 859
11934.54 812
11935.57 775
11936.60 769
11937.63 737
11938.66 682
11939.70 667
11940.73 662
11941.76 632
11942.79 631
11943.82 605
11944.85 598
11945.89 574
11946.92 614
11947.95 583
11948.98 581
11950.02 553
11951.05 520
11952.08 562
11953.11 556
11954.15 534
11955.18 541
11956.21 532
11957.24 581
11958.28 566
11959.31 535
11960.34 570
11961.37 548
11962.41 551
11963.44 584
11964.47 580
11965.51 596
11966.54 543
11967.57 524
11968.60 544
11969.64 533
11970.67 518
11971.70 583
11972.74 587
11973.77 583
11974.80 570
11975.84 560
11976.87 561
11977.90 566
11978.94 530
11979.97 564
11981.00 584
11982.04 558
11983.07 602
11984.11 562
11985.14 565
11986.17 584
11987.21 564
11988.24 577
11989.28 575
11990.31 592
11991.34 580
11992.38 580
11993.41 615
11994.45 612
11995.48 623
11996.51 625
11997.55 599
11998.58 606
11999.62 625
12000.65 622
12001.69 597
12002.72 623
12003.76 633
12004.79 629
12005.82 679
12006.86 659
12007.89 642
12008.93 678
12009.96 682
12011.00 654
12012.03 677
12013.07 664
12014.10 665
12015.14 678
12016.17 653
12017.21 666
12018.24 677
12019.28 707
12020.32 660
12021.35 648
12022.39 665
12023.42 679
12024.46 686
12025.49 713
12026.53 689
12027.56 681
12028.60 692
12029.64 707
12030.67 678
12031.71 691
12032.74 719
12033.78 691
12034.81 668
12035.85 671
12036.89 668
12037.92 646
12038.96 625
12039.99 652
12041.03 639
12042.07 651
12043.10 629
12044.14 680
12045.18 659
12046.21 659
12047.25 658
12048.29 669
12049.32 670
12050.36 696
12051.40 682
12052.43 728
12053.47 705
12054.51 665
12055.54 699
12056.58 678
12057.62 642
12058.65 695
12059.69 682
12060.73 648
12061.76 633
12062.80 625
12063.84 613
12064.88 616
12065.91 640
12066.95 622
12067.99 588
12069.03 627
12070.06 608
12071.10 603
12072.14 622
12073.18 581
12074.21 603
12075.25 571
12076.29 609
12077.33 620
12078.36 617
12079.40 624
12080.44 613
12081.48 658
12082.52 648
12083.55 595
12084.59 606
12085.63 626
12086.67 629
12087.71 634
12088.74 628
12089.78 643
12090.82 618
12091.86 634
12092.90 668
12093.94 687
12094.98 691
12096.01 686
12097.05 676
12098.09 705
12099.13 715
12100.17 696
12101.21 731
12102.25 693
12103.28 635
12104.32 623
12105.36 635
12106.40 632
12107.44 617
12108.48 589
12109.52 554
12110.56 546
12111.60 554
12112.64 554
12113.68 553
12114.72 554
12115.76 560
12116.79 535
12117.83 552
12118.87 509
12119.91 550
12120.95 533
12121.99 502
12123.03 541
12124.07 513
12125.11 507
12126.15 522
12127.19 509
12128.23 486
12129.27 493
12130.31 502
12131.35 541
12132.39 514
12133.43 501
12134.47 493
12135.51 492
12136.55 515
12137.59 497
12138.63 527
12139.67 509
12140.71 474
12141.76 499
12142.80 503
12143.84 492
12144.88 511
12145.92 484
12146.96 482
12148.00 475
12149.04 455
12150.08 497
12151.12 501
12152.16 468
12153.20 440
12154.25 472
12155.29 467
12156.33 473
12157.37 476
12158.41 462
12159.45 464
12160.49 500
12161.53 466
12162.58 462
12163.62 454
12164.66 466
12165.70 487
12166.74 478
12167.78 471
12168.82 454
12169.87 451
12170.91 462
12171.95 474
12172.99 461
12174.03 459
12175.08 473
12176.12 480
12177.16 456
12178.20 441
12179.24 468
12180.29 476
12181.33 498
12182.37 487
12183.41 482
12184.46 470
12185.50 469
12186.54 506
12187.58 477
12188.63 454
12189.67 470
12190.71 472
12191.75 482
12192.80 465
12193.84 492
12194.88 466
12195.92 493
12196.97 482
12198.01 466
12199.05 463
12200.10 475
12201.14 470
12202.18 460
12203.23 451
12204.27 442
12205.31 467
12206.36 467
12207.40 446
12208.44 469
12209.49 463
12210.53 439
12211.57 425
12212.62 427
12213.66 439
12214.70 443
12215.75 468
12216.79 464
12217.84 447
12218.88 447
12219.92 450
12220.97 472
12222.01 458
12223.06 498
12224.10 460
12225.14 458
12226.19 426
12227.23 457
12228.28 462
12229.32 456
12230.36 451
12231.41 441
12232.45 479
12233.50 484
12234.54 476
12235.59 499
12236.63 474
12237.68 476
12238.72 479
12239.77 480
12240.81 501
12241.86 475
12242.90 487
12243.94 495
12244.99 490
12246.03 483
12247.08 458
12248.13 461
12249.17 453
12250.22 448
12251.26 447
12252.31 434
12253.35 407
12254.40 436
12255.44 432
12256.49 411
12257.53 392
12258.58 421
12259.62 396
12260.67 425
12261.72 399
12262.76 412
12263.81 396
12264.85 382
12265.90 395
12266.94 429
12267.99 441
12269.04 389
12270.08 412
12271.13 413
12272.17 405
12273.22 397
12274.27 387
12275.31 430
12276.36 404
12277.41 425
12278.45 417
12279.50 396
12280.55 414
12281.59 404
12282.64 414
12283.69 413
12284.73 399
12285.78 421
12286.83 435
12287.87 411
12288.92 363
12289.97 404
12291.01 392
12292.06 397
12293.11 409
12294.15 409
12295.20 381
12296.25 370
12297.30 403
12298.34 408
12299.39 397
12300.44 388
12301.48 388
12302.53 404
12303.58 408
12304.63 385
12305.67 409
12306.72 413
12307.77 404
12308.82 378
12309.87 376
12310.91 383
12311.96 379
12313.01 375
12314.06 408
12315.10 377
12316.15 383
12317.20 380
12318.25 378
12319.30 396
12320.34 389
12321.39 394
12322.44 401
12323.49 391
12324.54 382
12325.59 416
12326.63 380
12327.68 396
12328.73 405
12329.78 414
12330.83 391
12331.88 374
12332.93 370
12333.98 390
12335.02 390
12336.07 391
12337.12 367
12338.17 373
12339.22 390
12340.27 362
12341.32 387
12342.37 378
12343.42 367
12344.47 373
12345.51 403
12346.56 381
12347.61 361
12348.66 389
12349.71 401
12350.76 413
12351.81 371
12352.86 388
12353.91 379
12354.96 372
12356.01 379
12357.06 405
12358.11 392
12359.16 400
12360.21 427
12361.26 403
12362.31 391
12363.36 397
12364.41 432
12365.46 440
12366.51 397
12367.56 406
12368.61 426
12369.66 398
12370.71 399
12371.76 405
12372.81 422
12373.86 409
12374.91 417
12375.96 429
12377.01 406
12378.06 425
12379.11 422
12380.17 418
12381.22 415
12382.27 418
12383.32 404
12384.37 396
12385.42 416
12386.47 422
12387.52 423
12388.57 419
12389.62 429
12390.67 417
12391.73 396
12392.78 410
12393.83 395
12394.88 428
12395.93 410
12396.98 411
12398.03 426
12399.09 396
12400.14 415
12401.19 413
12402.24 405
12403.29 425
12404.34 431
12405.40 408
12406.45 424
12407.50 444
12408.55 440
12409.60 434
12410.66 441
12411.71 444
12412.76 458
12413.81 463
12414.86 432
12415.92 456
12416.97 459
12418.02 460
12419.07 439
12420.13 459
12421.18 444
12422.23 450
12423.28 440
12424.34 467
12425.39 453
12426.44 480
12427.49 492
12428.55 472
12429.60 474
12430.65 487
12431.71 527
12432.76 515
12433.81 502
12434.86 497
12435.92 509
12436.97 495
12438.02 490
12439.08 519
12440.13 514
12441.18 490
12442.24 507
12443.29 539
12444.34 513
12445.40 517
12446.45 558
12447.50 568
12448.56 583
12449.61 554
12450.67 617
12451.72 662
12452.77 653
12453.83 628
12454.88 658
12455.94 683
12456.99 684
12458.04 720
12459.10 743
12460.15 789
12461.21 826
12462.26 919
12463.31 1011
12464.37 1023
12465.42 1136
12466.48 1199
12467.53 1303
12468.59 1336
12469.64 1418
12470.70 1487
12471.75 1580
12472.80 1540
12473.86 1548
12474.91 1472
12475.97 1434
12477.02 1396
12478.08 1280
12479.13 1191
12480.19 1135
12481.24 1030
12482.30 988
12483.35 922
12484.41 843
12485.46 778
12486.52 754
12487.57 711
12488.63 681
12489.69 644
12490.74 638
12491.80 636
12492.85 601
12493.91 624
12494.96 602
12496.02 590
12497.07 615
12498.13 603
12499.19 600
12500.24 612
12501.30 606
12502.35 585
12503.41 617
12504.47 581
12505.52 643
12506.58 605
12507.63 604
12508.69 614
12509.75 616
12510.80 609
12511.86 599
12512.91 576
12513.97 593
12515.03 592
12516.08 572
12517.14 576
12518.20 572
12519.25 583
12520.31 591
12521.37 572
12522.42 560
12523.48 575
12524.54 578
12525.59 558
12526.65 546
12527.71 553
12528.77 569
12529.82 553
12530.88 562
12531.94 559
12532.99 554
12534.05 596
12535.11 598
12536.17 587
12537.22 619
12538.28 629
12539.34 648
12540.40 692
12541.45 655
12542.51 674
12543.57 690
12544.63 699
12545.68 730
12546.74 744
12547.80 771
12548.86 772
12549.92 739
12550.97 799
12552.03 813
12553.09 815
12554.15 787
12555.21 784
12556.26 780
12557.32 728
12558.38 740
12559.44 722
12560.50 731
12561.56 690
12562.61 658
12563.67 680
12564.73 638
12565.79 641
12566.85 647
12567.91 623
12568.97 619
12570.02 599
12571.08 601
12572.14 605
12573.20 599
12574.26 567
12575.32 575
12576.38 576
12577.44 568
12578.50 560
12579.56 575
12580.61 582
12581.67 543
12582.73 577
12583.79 571
12584.85 571
12585.91 566
12586.97 576
12588.03 586
12589.09 579
12590.15 537
12591.21 540
12592.27 582
12593.33 555
12594.39 540
12595.45 531
12596.51 505
12597.57 525
12598.63 531
12599.69 535
12600.75 506
12601.81 500
12602.87 537
12603.93 510
12604.99 546
12606.05 542
12607.11 546
12608.17 586
12609.23 561
12610.29 565
12611.35 565
12612.41 552
12613.47 561
12614.53 581
12615.59 571
12616.66 572
12617.72 569
12618.78 577
12619.84 559
12620.90 558
12621.96 593
12623.02 608
12624.08 597
12625.14 595
12626.20 583
12627.26 573
12628.33 594
12629.39 605
12630.45 610
12631.51 599
12632.57 573
12633.63 563
12634.69 544
12635.76 557
12636.82 530
12637.88 568
12638.94 524
12640.00 525
12641.06 529
12642.13 528
12643.19 548
12644.25 546
12645.31 530
12646.37 543
12647.44 518
12648.50 533
12649.56 517
12650.62 501
12651.68 544
12652.75 523
12653.81 521
12654.87 522
12655.93 517
12657.00 516
12658.06 523
12659.12 516
12660.18 553
12661.25 524
12662.31 511
12663.37 502
12664.43 535
12665.50 541
12666.56 512
12667.62 543
12668.69 531
12669.75 530
12670.81 507
12671.88 525
12672.94 524
12674.00 543
12675.06 549
12676.13 580
12677.19 522
12678.25 562
12679.32 553
12680.38 568
12681.44 537
12682.51 559
12683.57 571
12684.64 577
12685.70 602
12686.76 562
12687.83 605
12688.89 604
12689.95 596
12691.02 587
12692.08 606
12693.15 645
12694.21 645
12695.27 654
12696.34 644
12697.40 666
12698.47 683
12699.53 662
12700.59 708
12701.66 682
12702.72 660
12703.79 655
12704.85 684
12705.92 672
12706.98 660
12708.05 681
12709.11 686
12710.18 673
12711.24 676
12712.30 660
12713.37 676
12714.43 714
12715.50 657
12716.56 668
12717.63 688
12718.69 695
12719.76 704
12720.82 740
12721.89 746
12722.95 804
12724.02 807
12725.09 821
12726.15 827
12727.22 820
12728.28 854
12729.35 838
12730.41 831
12731.48 803
12732.54 783
12733.61 785
12734.68 751
12735.74 690
12736.81 698
12737.87 688
12738.94 663
12740.00 619
12741.07 609
12742.14 585
12743.20 569
12744.27 587
12745.33 552
12746.40 539
12747.47 565
12748.53 529
12749.60 534
12750.67 559
12751.73 531
12752.80 515
12753.87 509
12754.93 546
12756.00 518
12757.07 511
12758.13 523
12759.20 471
12760.27 514
12761.33 519
12762.40 518
12763.47 467
12764.53 481
12765.60 491
12766.67 513
12767.73 502
12768.80 485
12769.87 480
12770.94 496
12772.00 472
12773.07 465
12774.14 444
12775.21 442
12776.27 461
12777.34 434
12778.41 438
12779.48 427
12780.54 447
12781.61 392
12782.68 441
12783.75 443
12784.81 447
12785.88 452
12786.95 445
12788.02 420
12789.09 413
12790.15 429
12791.22 394
12792.29 389
12793.36 411
12794.43 431
12795.49 418
12796.56 406
12797.63 419
12798.70 449
12799.77 415
12800.84 419
12801.90 422
12802.97 401
12804.04 425
12805.11 411
12806.18 460
12807.25 451
12808.32 434
12809.39 460
12810.45 470
12811.52 441
12812.59 451
12813.66 453
12814.73 459
12815.80 446
12816.87 443
12817.94 446
12819.01 470
12820.08 495
12821.15 437
12822.21 440
12823.28 430
12824.35 427
12825.42 439
12826.49 448
12827.56 434
12828.63 441
12829.70 446
12830.77 448
12831.84 429
12832.91 420
12833.98 424
12835.05 386
12836.12 432
12837.19 403
12838.26 372
12839.33 390
12840.40 399
12841.47 395
12842.54 412
12843.61 400
12844.68 366
12845.75 390
12846.82 391
12847.89 369
12848.96 401
12850.03 377
12851.10 406
12852.18 362
12853.25 376
12854.32 374
12855.39 371
12856.46 378
12857.53 350
12858.60 358
12859.67 337
12860.74 363
12861.81 349
12862.88 394
12863.96 357
12865.03 364
12866.10 359
12867.17 367
12868.24 392
12869.31 364
12870.38 365
12871.45 363
12872.53 365
12873.60 368
12874.67 355
12875.74 360
12876.81 346
12877.88 368
12878.96 339
12880.03 343
12881.10 325
12882.17 338
12883.24 321
12884.31 343
12885.39 339
12886.46 333
12887.53 320
12888.60 335
12889.68 326
12890.75 340
12891.82 304
12892.89 321
12893.96 295
12895.04 321
12896.11 310
12897.18 306
12898.25 310
12899.33 315
12900.40 307
12901.47 302
12902.54 325
12903.62 320
12904.69 315
12905.76 298
12906.84 293
12907.91 327
12908.98 328
12910.06 327
12911.13 324
12912.20 319
12913.27 328
12914.35 324
12915.42 301
12916.49 304
12917.57 300
12918.64 323
12919.71 298
12920.79 322
12921.86 292
12922.94 303
12924.01 314
12925.08 297
12926.16 300
12927.23 307
12928.30 264
12929.38 276
12930.45 293
12931.53 292
12932.60 290
12933.67 285
12934.75 284
12935.82 260
12936.90 290
12937.97 276
12939.04 304
12940.12 277
12941.19 286
12942.27 296
12943.34 294
12944.42 298
12945.49 285
12946.56 291
12947.64 285
12948.71 285
12949.79 268
12950.86 296
12951.94 308
12953.01 304
12954.09 290
12955.16 288
12956.24 300
12957.31 296
12958.39 280
12959.46 285
12960.54 271
12961.61 289
12962.69 307
12963.76 286
12964.84 258
12965.91 280
12966.99 268
12968.07 297
12969.14 282
12970.22 292
12971.29 285
12972.37 279
12973.44 277
12974.52 289
12975.59 294
12976.67 289
12977.75 308
12978.82 314
12979.90 286
12980.97 282
12982.05 315
12983.13 299
12984.20 287
12985.28 284
12986.35 269
12987.43 297
12988.51 295
12989.58 287
12990.66 289
12991.74 303
12992.81 262
12993.89 265
12994.97 292
12996.04 288
12997.12 293
12998.20 296
12999.27 300
13000.35 295
13001.43 297
13002.50 298
13003.58 297
13004.66 270
13005.73 317
13006.81 276
13007.89 304
13008.97 306
13010.04 305
13011.12 302
13012.20 316
13013.27 290
13014.35 286
13015.43 304
13016.51 287
13017.58 285
13018.66 291
13019.74 285
13020.82 292
13021.89 326
13022.97 302
13024.05 300
13025.13 297
13026.21 326
13027.28 312
13028.36 305
13029.44 316
13030.52 321
13031.60 316
13032.67 317
13033.75 307
13034.83 304
13035.91 332
13036.99 303
13038.07 306
13039.14 291
13040.22 306
13041.30 321
13042.38 302
13043.46 306
13044.54 300
13045.62 307
13046.69 300
13047.77 301
13048.85 279
13049.93 297
13051.01 304
13052.09 305
13053.17 294
13054.25 288
13055.33 295
13056.40 283
13057.48 289
13058.56 283
13059.64 297
13060.72 285
13061.80 303
13062.88 322
13063.96 277
13065.04 298
13066.12 271
13067.20 290
13068.28 272
13069.36 276
13070.44 318
13071.52 320
13072.60 320
13073.68 306
13074.76 277
13075.84 279
13076.92 280
13078.00 294
13079.08 304
13080.16 268
13081.24 282
13082.32 283
13083.40 284
13084.48 303
13085.56 300
13086.64 300
13087.72 268
13088.80 286
13089.88 298
13090.96 315
13092.04 289
13093.12 283
13094.20 323
13095.28 327
13096.36 313
13097.44 292
13098.52 336
13099.61 305
13100.69 318
13101.77 307
13102.85 286
13103.93 289
13105.01 332
13106.09 309
13107.17 333
13108.25 299
13109.34 306
13110.42 340
13111.50 337
13112.58 321
13113.66 302
13114.74 318
13115.82 344
13116.91 346
13117.99 329
13119.07 341
13120.15 376
13121.23 345
13122.31 323
13123.40 339
13124.48 329
13125.56 337
13126.64 357
13127.72 356
13128.81 330
13129.89 332
13130.97 330
13132.05 322
13133.14 313
13134.22 334
13135.30 347
13136.38 313
13137.47 333
13138.55 315
13139.63 298
13140.71 300
13141.80 314
13142.88 301
13143.96 299
13145.04 295
13146.13 314
13147.21 352
13148.29 333
13149.38 291
13150.46 304
13151.54 330
13152.62 328
13153.71 352
13154.79 353
13155.87 312
13156.96 335
13158.04 326
13159.12 317
13160.21 313
13161.29 332
13162.37 333
13163.46 347
13164.54 322
13165.62 326
13166.71 322
13167.79 333
13168.88 348
13169.96 310
13171.04 308
13172.13 293
13173.21 318
13174.30 327
13175.38 336
13176.46 330
13177.55 315
13178.63 316
13179.72 312
13180.80 312
13181.88 323
13182.97 325
13184.05 328
13185.14 344
13186.22 324
13187.31 310
13188.39 338
13189.48 344
13190.56 331
13191.65 324
13192.73 336
13193.81 325
13194.90 312
13195.98 331
13197.07 329
13198.15 327
13199.24 318
13200.32 317
13201.41 314
13202.49 339
13203.58 323
13204.67 323
13205.75 326
13206.84 334
13207.92 343
13209.01 343
13210.09 309
13211.18 334
13212.26 325
13213.35 343
13214.43 317
13215.52 308
13216.61 301
13217.69 315
13218.78 338
13219.86 329
13220.95 344
13222.04 331
13223.12 314
13224.21 320
13225.29 338
13226.38 342
13227.47 359
13228.55 352
13229.64 336
13230.72 320
13231.81 352
13232.90 335
13233.98 342
13235.07 358
13236.16 355
13237.24 335
13238.33 362
13239.42 370
13240.50 353
13241.59 333
13242.68 359
13243.76 342
13244.85 339
13245.94 328
13247.02 349
13248.11 350
13249.20 362
13250.29 368
13251.37 354
13252.46 361
13253.55 363
13254.63 357
13255.72 370
13256.81 390
13257.90 385
13258.98 406
13260.07 387
13261.16 381
13262.25 385
13263.33 382
13264.42 393
13265.51 386
13266.60 396
13267.69 402
13268.77 382
13269.86 387
13270.95 406
13272.04 429
13273.13 419
13274.21 396
13275.30 400
13276.39 392
13277.48 407
13278.57 424
13279.65 437
13280.74 432
13281.83 424
13282.92 413
13284.01 414
13285.10 417
13286.19 408
13287.27 434
13288.36 448
13289.45 455
13290.54 444
13291.63 443
13292.72 456
13293.81 463
13294.90 487
13295.98 442
13297.07 461
13298.16 474
13299.25 450
13300.34 439
13301.43 459
13302.52 481
13303.61 469
13304.70 491
13305.79 495
13306.88 496
13307.97 513
13309.06 487
13310.15 487
13311.24 504
13312.32 526
13313.41 511
13314.50 503
13315.59 543
13316.68 558
13317.77 552
13318.86 562
13319.95 534
13321.04 568
13322.13 570
13323.22 563
13324.31 573
13325.40 580
13326.49 594
13327.58 624
13328.68 602
13329.77 604
13330.86 620
13331.95 612
13333.04 643
13334.13 653
13335.22 622
13336.31 646
13337.40 639
13338.49 623
13339.58 604
13340.67 604
13341.76 607
13342.85 591
13343.94 626
13345.04 667
13346.13 640
13347.22 631
13348.31 646
13349.40 672
13350.49 648
13351.58 662
13352.67 645
13353.77 656
13354.86 670
13355.95 683
13357.04 658
13358.13 653
13359.22 669
13360.31 733
13361.41 763
13362.50 721
13363.59 738
13364.68 727
13365.77 771
13366.87 731
13367.96 745
13369.05 665
13370.14 649
13371.23 664
13372.33 648
13373.42 617
13374.51 586
13375.60 570
13376.69 588
13377.79 549
13378.88 531
13379.97 523
13381.06 509
13382.16 520
13383.25 498
13384.34 509
13385.43 523
13386.53 488
13387.62 472
13388.71 513
13389.81 479
13390.90 473
13391.99 485
13393.08 491
13394.18 485
13395.27 473
13396.36 465
13397.46 471
13398.55 460
13399.64 448
13400.74 440
13401.83 430
13402.92 475
13404.02 476
13405.11 486
13406.20 457
13407.30 474
13408.39 432
13409.48 454
13410.58 411
13411.67 436
13412.77 468
13413.86 445
13414.95 456
13416.05 425
13417.14 419
13418.23 437
13419.33 466
13420.42 432
13421.52 452
13422.61 472
13423.71 483
13424.80 492
13425.89 453
13426.99 442
13428.08 442
13429.18 448
13430.27 510
13431.37 480
13432.46 480
13433.56 485
13434.65 498
13435.74 486
13436.84 479
13437.93 464
13439.03 476
13440.12 495
13441.22 524
13442.31 519
13443.41 503
13444.50 506
13445.60 516
13446.69 512
13447.79 532
13448.88 545
13449.98 529
13451.08 519
13452.17 532
13453.27 525
13454.36 529
13455.46 528
13456.55 520
13457.65 553
13458.74 568
13459.84 585
13460.94 542
13462.03 541
13463.13 558
13464.22 558
13465.32 564
13466.41 563
13467.51 601
13468.61 550
13469.70 556
13470.80 575
13471.90 598
13472.99 567
13474.09 581
13475.18 597
13476.28 597
13477.38 585
13478.47 589
13479.57 615
13480.67 604
13481.76 586
13482.86 608
13483.96 590
13485.05 621
13486.15 620
13487.25 618
13488.34 657
13489.44 707
13490.54 681
13491.63 666
13492.73 623
13493.83 648
13494.93 664
13496.02 675
13497.12 715
13498.22 688
13499.31 677
13500.41 653
13501.51 680
13502.61 676
13503.70 661
13504.80 631
13505.90 617
13507.00 636
13508.09 678
13509.19 666
13510.29 625
13511.39 601
13512.49 619
13513.58 596
13514.68 615
13515.78 624
13516.88 606
13517.98 584
13519.07 599
13520.17 586
13521.27 585
13522.37 601
13523.47 616
13524.57 622
13525.66 583
13526.76 565
13527.86 551
13528.96 559
13530.06 550
13531.16 556
13532.25 521
13533.35 534
13534.45 504
13535.55 503
13536.65 501
13537.75 522
13538.85 533
13539.95 504
13541.05 481
13542.14 499
13543.24 488
13544.34 468
13545.44 462
13546.54 454
13547.64 462
13548.74 463
13549.84 434
13550.94 432
13552.04 435
13553.14 450
13554.24 439
13555.34 434
13556.44 435
13557.54 459
13558.64 430
13559.74 428
13560.84 449
13561.94 416
13563.04 444
13564.13 444
13565.23 463
13566.34 436
13567.44 408
13568.54 420
13569.64 420
13570.74 416
13571.84 441
13572.94 438
13574.04 428
13575.14 430
13576.24 419
13577.34 408
13578.44 430
13579.54 437
13580.64 428
13581.74 411
13582.84 422
13583.94 419
13585.04 438
13586.14 447
13587.24 435
13588.35 451
13589.45 415
13590.55 431
13591.65 437
13592.75 439
13593.85 411
13594.95 410
13596.05 449
13597.15 449
13598.26 428
13599.36 449
13600.46 461
13601.56 437
13602.66 413
13603.76 436
13604.86 432
13605.97 446
13607.07 428
13608.17 432
13609.27 438
13610.37 419
13611.47 439
13612.58 434
13613.68 448
13614.78 467
13615.88 470
13616.98 442
13618.09 432
13619.19 423
13620.29 444
13621.39 436
13622.50 461
13623.60 429
13624.70 417
13625.80 413
13626.91 430
13628.01 432
13629.11 470
13630.21 465
13631.32 462
13632.42 450
13633.52 411
13634.62 449
13635.73 436
13636.83 431
13637.93 435
13639.04 442
13640.14 467
13641.24 440
13642.35 446
13643.45 477
13644.55 444
13645.65 446
13646.76 435
13647.86 434
13648.96 450
13650.07 445
13651.17 456
13652.28 449
13653.38 458
13654.48 446
13655.59 459
13656.69 452
13657.79 472
13658.90 477
13660.00 487
13661.11 453
13662.21 483
13663.31 472
13664.42 487
13665.52 498
13666.63 457
13667.73 474
13668.83 453
13669.94 460
13671.04 464
13672.15 467
13673.25 475
13674.36 435
13675.46 485
13676.56 482
13677.67 463
13678.77 494
13679.88 512
13680.98 501
13682.09 494
13683.19 463
13684.30 521
13685.40 494
13686.51 478
13687.61 515
13688.72 490
13689.82 514
13690.93 515
13692.03 519
13693.14 516
13694.24 515
13695.35 524
13696.45 524
13697.56 519
13698.66 567
13699.77 582
13700.87 544
13701.98 536
13703.09 508
13704.19 546
13705.30 565
13706.40 572
13707.51 596
13708.61 566
13709.72 585
13710.83 584
13711.93 570
13713.04 602
13714.14 622
13715.25 631
13716.36 644
13717.46 636
13718.57 650
13719.67 642
13720.78 618
13721.89 651
13722.99 644
13724.10 678
13725.21 674
13726.31 688
13727.42 728
13728.53 703
13729.63 697
13730.74 667
13731.85 702
13732.95 694
13734.06 707
13735.17 720
13736.27 756
13737.38 762
13738.49 740
13739.59 789
13740.70 775
13741.81 779
13742.92 810
13744.02 816
13745.13 877
13746.24 901
13747.35 906
13748.45 941
13749.56 976
13750.67 1017
13751.78 1063
13752.88 1042
13753.99 1068
13755.10 1128
13756.21 1119
13757.31 1138
13758.42 1179
13759.53 1206
13760.64 1180
13761.75 1188
13762.85 1187
13763.96 1214
13765.07 1212
13766.18 1198
13767.29 1213
13768.39 1155
13769.50 1147
13770.61 1164
13771.72 1101
13772.83 1101
13773.94 1091
13775.04 1050
13776.15 1006
13777.26 976
13778.37 942
13779.48 922
13780.59 827
13781.70 814
13782.80 769
13783.91 763
13785.02 728
13786.13 698
13787.24 643
13788.35 638
13789.46 677
13790.57 671
13791.68 620
13792.79 641
13793.90 631
13795.00 604
13796.11 593
13797.22 566
13798.33 595
13799.44 587
13800.55 551
13801.66 581
13802.77 578
13803.88 577
13804.99 569
13806.10 573
13807.21 544
13808.32 518
13809.43 570
13810.54 531
13811.65 529
13812.76 522
13813.87 525
13814.98 541
13816.09 529
13817.20 540
13818.31 544
13819.42 549
13820.53 542
13821.64 519
13822.75 534
13823.86 516
13824.97 532
13826.08 504
13827.19 512
13828.30 513
13829.41 550
13830.53 560
13831.64 533
13832.75 502
13833.86 524
13834.97 504
13836.08 522
13837.19 527
13838.30 523
13839.41 558
13840.52 547
13841.64 519
13842.75 533
13843.86 525
13844.97 534
13846.08 521
13847.19 549
13848.30 556
13849.41 532
13850.53 561
13851.64 546
13852.75 535
13853.86 531
13854.97 541
13856.08 557
13857.20 564
13858.31 562
13859.42 566
13860.53 569
13861.64 576
13862.76 542
13863.87 579
13864.98 561
13866.09 565
13867.20 581
13868.32 542
13869.43 555
13870.54 573
13871.65 572
13872.77 582
13873.88 571
13874.99 571
13876.10 577
13877.22 582
13878.33 580
13879.44 601
13880.55 622
13881.67 628
13882.78 669
13883.89 653
13885.01 631
13886.12 654
13887.23 692
13888.34 660
13889.46 709
13890.57 686
13891.68 664
13892.80 674
13893.91 679
13895.02 697
13896.14 673
13897.25 675
13898.36 655
13899.48 605
13900.59 616
13901.70 611
13902.82 536
13903.93 561
13905.05 564
13906.16 523
13907.27 524
13908.39 533
13909.50 508
13910.61 519
13911.73 518
13912.84 529
13913.96 507
13915.07 487
13916.19 479
13917.30 516
13918.41 514
13919.53 503
13920.64 474
13921.76 500
13922.87 481
13923.99 464
13925.10 489
13926.21 484
13927.33 484
13928.44 494
13929.56 500
13930.67 492
13931.79 475
13932.90 468
13934.02 456
13935.13 448
13936.25 459
13937.36 446
13938.48 496
13939.59 446
13940.71 408
13941.82 448
13942.94 435
13944.05 466
13945.17 441
13946.28 429
13947.40 428
13948.52 415
13949.63 422
13950.75 428
13951.86 432
13952.98 422
13954.09 416
13955.21 427
13956.32 442
13957.44 429
13958.56 433
13959.67 441
13960.79 436
13961.90 454
13963.02 455
13964.14 419
13965.25 424
13966.37 434
13967.48 460
13968.60 441
13969.72 437
13970.83 477
13971.95 403
13973.07 417
13974.18 409
13975.30 448
13976.42 442
13977.53 422
13978.65 392
13979.77 431
13980.88 404
13982.00 410
13983.12 415
13984.23 419
13985.35 434
13986.47 420
13987.58 445
13988.70 431
13989.82 426
13990.94 439
13992.05 434
13993.17 443
13994.29 421
13995.40 406
13996.52 431
13997.64 414
13998.76 420
13999.87 398
14000.99 441
14002.11 437
14003.23 424
14004.35 400
14005.46 399
14006.58 404
14007.70 449
14008.82 433
14009.93 434
14011.05 415
14012.17 411
14013.29 438
14014.41 406
14015.52 403
14016.64 432
14017.76 420
14018.88 437
14020.00 431
14021.12 421
14022.23 422
14023.35 402
14024.47 411
14025.59 413
14026.71 428
14027.83 457
14028.95 460
14030.06 457
14031.18 431
14032.30 421
14033.42 430
14034.54 445
14035.66 427
14036.78 457
14037.90 442
14039.02 449
14040.14 465
14041.25 457
14042.37 465
14043.49 473
14044.61 488
14045.73 464
14046.85 463
14047.97 475
14049.09 470
14050.21 485
14051.33 463
14052.45 477
14053.57 511
14054.69 539
14055.81 492
14056.93 531
14058.05 551
14059.17 536
14060.29 528
14061.41 535
14062.53 519
14063.65 513
14064.77 535
14065.89 527
14067.01 552
14068.13 567
14069.25 541
14070.37 540
14071.49 562
14072.61 573
14073.73 569
14074.85 564
14075.97 577
14077.09 567
14078.21 568
14079.33 575
14080.45 565
14081.57 542
14082.69 553
14083.82 582
14084.94 596
14086.06 592
14087.18 607
14088.30 619
14089.42 595
14090.54 596
14091.66 594
14092.78 607
14093.91 614
14095.03 637
14096.15 607
14097.27 619
14098.39 605
14099.51 586
14100.63 572
14101.76 563
14102.88 569
14104.00 526
14105.12 526
14106.24 546
14107.36 531
14108.49 507
14109.61 517
14110.73 494
14111.85 502
14112.97 473
14114.10 493
14115.22 479
14116.34 461
14117.46 485
14118.58 478
14119.71 455
14120.83 455
14121.95 419
14123.07 421
14124.20 420
14125.32 440
14126.44 427
14127.56 395
14128.69 415
14129.81 420
14130.93 399
14132.06 391
14133.18 391
14134.30 408
14135.42 369
14136.55 375
14137.67 384
14138.79 389
14139.92 378
14141.04 375
14142.16 392
14143.29 379
14144.41 375
14145.53 366
14146.66 369
14147.78 353
14148.90 361
14150.03 378
14151.15 376
14152.27 385
14153.40 380
14154.52 376
14155.64 367
14156.77 397
14157.89 378
14159.02 339
14160.14 363
14161.26 380
14162.39 359
14163.51 350
14164.64 367
14165.76 366
14166.88 361
14168.01 346
14169.13 345
14170.26 370
14171.38 349
14172.51 337
14173.63 351
14174.75 328
14175.88 326
14177.00 356
14178.13 359
14179.25 341
14180.38 343
14181.50 343
14182.63 338
14183.75 350
14184.88 335
14186.00 333
14187.13 355
14188.25 336
14189.38 338
14190.50 331
14191.63 325
14192.75 330
14193.88 328
14195.00 331
14196.13 339
14197.25 355
14198.38 309
14199.50 342
14200.63 324
14201.76 334
14202.88 333
14204.01 307
14205.13 314
14206.26 336
14207.38 343
14208.51 334
14209.64 324
14210.76 314
14211.89 324
14213.01 332
14214.14 309
14215.27 307
14216.39 328
14217.52 329
14218.64 321
14219.77 329
14220.90 317
14222.02 311
14223.15 311
14224.28 342
14225.40 313
14226.53 325
14227.66 311
14228.78 342
14229.91 291
14231.04 282
14232.16 318
14233.29 322
14234.42 332
14235.54 320
14236.67 307
14237.80 302
14238.92 308
14240.05 311
14241.18 283
14242.31 288
14243.43 318
14244.56 311
14245.69 298
14246.82 301
14247.94 292
14249.07 344
14250.20 314
14251.33 308
14252.45 282
14253.58 307
14254.71 305
14255.84 299
14256.96 288
14258.09 295
14259.22 282
14260.35 307
14261.47 278
14262.60 304
14263.73 276
14264.86 306
14265.99 299
14267.12 288
14268.24 284
14269.37 303
14270.50 272
14271.63 279
14272.76 266
14273.89 278
14275.01 267
14276.14 272
14277.27 263
14278.40 261
14279.53 272
14280.66 272
14281.79 306
14282.91 274
14284.04 258
14285.17 285
14286.30 297
14287.43 255
14288.56 291
14289.69 284
14290.82 245
14291.95 265
14293.08 261
14294.20 266
14295.33 250
14296.46 265
14297.59 247
14298.72 260
14299.85 278
14300.98 251
14302.11 260
14303.24 241
14304.37 233
14305.50 248
14306.63 240
14307.76 264
14308.89 283
14310.02 253
14311.15 261
14312.28 239
14313.41 255
14314.54 244
14315.67 260
14316.80 262
14317.93 280
14319.06 283
14320.19 277
14321.32 261
14322.45 276
14323.58 270
14324.71 244
14325.84 257
14326.97 234
14328.10 246
14329.23 239
14330.36 237
14331.49 242
14332.62 265
14333.76 229
14334.89 230
14336.02 241
14337.15 261
14338.28 234
14339.41 220
14340.54 235
14341.67 246
14342.80 255
14343.93 237
14345.07 249
14346.20 250
14347.33 245
14348.46 240
14349.59 243
14350.72 246
14351.85 263
14352.99 234
14354.12 248
14355.25 247
14356.38 243
14357.51 242
14358.64 241
14359.78 256
14360.91 254
14362.04 252
14363.17 263
14364.30 244
14365.44 239
14366.57 258
14367.70 251
14368.83 264
14369.96 266
14371.10 271
14372.23 256
14373.36 247
14374.49 264
14375.63 269
14376.76 264
14377.89 262
14379.02 288
14380.16 253
14381.29 274
14382.42 250
14383.55 250
14384.69 260
14385.82 264
14386.95 268
14388.09 288
14389.22 272
14390.35 262
14391.49 290
14392.62 266
14393.75 261
14394.89 271
14396.02 271
14397.15 270
14398.28 282
14399.42 273
14400.55 280
14401.69 271
14402.82 291
14403.95 273
14405.09 267
14406.22 256
14407.35 274
14408.49 296
14409.62 282
14410.75 282
14411.89 309
14413.02 320
14414.16 309
14415.29 328
14416.42 303
14417.56 302
14418.69 298
14419.83 303
14420.96 311
14422.10 302
14423.23 299
14424.36 310
14425.50 297
14426.63 301
14427.77 329
14428.90 314
14430.04 328
14431.17 311
14432.31 331
14433.44 325
14434.58 316
14435.71 335
14436.85 326
14437.98 324
14439.12 320
14440.25 303
14441.39 346
14442.52 342
14443.66 334
14444.79 325
14445.93 359
14447.06 358
14448.20 332
14449.33 352
14450.47 352
14451.60 325
14452.74 355
14453.87 376
14455.01 386
14456.14 372
14457.28 382
14458.42 395
14459.55 418
14460.69 378
14461.82 376
14462.96 390
14464.10 383
14465.23 377
14466.37 390
14467.50 379
14468.64 350
14469.78 353
14470.91 391
14472.05 372
14473.18 358
14474.32 362
14475.46 346
14476.59 338
14477.73 302
14478.87 324
14480.00 322
14481.14 320
14482.28 292
14483.41 274
14484.55 259
14485.69 270
14486.82 286
14487.96 309
14489.10 264
14490.23 250
14491.37 305
14492.51 265
14493.65 257
14494.78 243
14495.92 276
14497.06 250
14498.19 271
14499.33 240
14500.47 260
14501.61 261
14502.74 259
14503.88 263
14505.02 275
14506.16 248
14507.29 238
14508.43 260
14509.57 233
14510.71 250
14511.85 240
14512.98 262
14514.12 259
14515.26 268
14516.40 236
14517.54 253
14518.67 244
14519.81 256
14520.95 238
14522.09 251
14523.23 259
14524.36 240
14525.50 238
14526.64 226
14527.78 235
14528.92 204
14530.06 247
14531.19 259
14532.33 265
14533.47 241
14534.61 250
14535.75 267
14536.89 262
14538.03 246
14539.17 242
14540.31 238
14541.44 224
14542.58 242
14543.72 230
14544.86 247
14546.00 256
14547.14 270
14548.28 254
14549.42 236
14550.56 241
14551.70 258
14552.84 272
14553.98 251
14555.12 251
14556.25 265
14557.39 250
14558.53 258
14559.67 265
14560.81 246
14561.95 255
14563.09 249
14564.23 262
14565.37 276
14566.51 244
14567.65 250
14568.79 267
14569.93 251
14571.07 249
14572.21 265
14573.35 250
14574.49 269
14575.63 264
14576.77 255
14577.92 271
14579.06 255
14580.20 258
14581.34 279
14582.48 261
14583.62 256
14584.76 264
14585.90 291
14587.04 263
14588.18 280
14589.32 271
14590.46 252
14591.60 267
14592.74 274
14593.89 278
14595.03 300
14596.17 262
14597.31 251
14598.45 287
14599.59 263
14600.73 294
14601.87 237
14603.02 269
14604.16 269
14605.30 281
14606.44 266
14607.58 283
14608.72 283
14609.86 275
14611.01 288
14612.15 277
14613.29 283
14614.43 263
14615.57 305
14616.72 317
14617.86 302
14619.00 281
14620.14 304
14621.28 322
14622.43 278
14623.57 319
14624.71 308
14625.85 289
14627.00 302
14628.14 345
14629.28 310
14630.42 296
14631.56 309
14632.71 332
14633.85 299
14634.99 291
14636.14 275
14637.28 305
14638.42 287
14639.56 278
14640.71 282
14641.85 297
14642.99 287
14644.14 255
14645.28 287
14646.42 265
14647.56 252
14648.71 255
14649.85 261
14650.99 251
14652.14 214
14653.28 212
14654.42 242
14655.57 226
14656.71 201
14657.85 249
14659.00 235
14660.14 241
14661.29 217
14662.43 238
14663.57 226
14664.72 216
14665.86 222
14667.00 226
14668.15 211
14669.29 230
14670.44 231
14671.58 212
14672.73 222
14673.87 214
14675.01 208
14676.16 218
14677.30 212
14678.45 208
14679.59 224
14680.74 213
14681.88 184
14683.02 211
14684.17 215
14685.31 200
14686.46 218
14687.60 202
14688.75 210
14689.89 197
14691.04 206
14692.18 191
14693.33 180
14694.47 220
14695.62 208
14696.76 220
14697.91 200
14699.05 190
14700.20 199
14701.34 210
14702.49 203
14703.63 195
14704.78 197
14705.92 213
14707.07 193
14708.22 182
14709.36 202
14710.51 209
14711.65 183
14712.80 208
14713.94 214
14715.09 190
14716.23 209
14717.38 217
14718.53 204
14719.67 196
14720.82 183
14721.96 196
14723.11 212
14724.26 195
14725.40 191
14726.55 223
14727.70 200
14728.84 198
14729.99 206
14731.13 199
14732.28 180
14733.43 194
14734.57 190
14735.72 210
14736.87 177
14738.01 211
14739.16 203
14740.31 179
14741.45 167
14742.60 191
14743.75 210
14744.89 178
14746.04 198
14747.19 221
14748.34 213
14749.48 190
14750.63 176
14751.78 204
14752.92 190
14754.07 172
14755.22 175
14756.37 192
14757.51 205
14758.66 187
14759.81 212
14760.96 208
14762.10 188
14763.25 196
14764.40 197
14765.55 175
14766.70 164
14767.84 190
14768.99 186
14770.14 189
14771.29 178
14772.43 180
14773.58 172
14774.73 165
14775.88 159
14777.03 184
14778.18 190
14779.32 178
14780.47 166
14781.62 167
14782.77 187
14783.92 176
14785.07 161
14786.21 180
14787.36 187
14788.51 170
14789.66 183
14790.81 173
14791.96 173
14793.11 163
14794.26 187
14795.40 169
14796.55 157
14797.70 156
14798.85 161
14800.00 154
14801.15 166
14802.30 152
14803.45 175
14804.60 188
14805.75 175
14806.90 166
14808.05 165
14809.19 192
14810.34 180
14811.49 187
14812.64 171
14813.79 160
14814.94 158
14816.09 172
14817.24 161
14818.39 180
14819.54 158
14820.69 159
14821.84 182
14822.99 151
14824.14 180
14825.29 153
14826.44 165
14827.59 171
14828.74 169
14829.89 147
14831.04 164
14832.19 161
14833.34 157
14834.49 171
14835.64 178
14836.79 155
14837.95 154
14839.10 167
14840.25 154
14841.40 155
14842.55 156
14843.70 179
14844.85 151
14846.00 148
14847.15 141
14848.30 158
14849.45 159
14850.60 157
14851.76 150
14852.91 142
14854.06 138
14855.21 167
14856.36 177
14857.51 160
14858.66 145
14859.81 168
14860.97 166
14862.12 175
14863.27 166
14864.42 165
14865.57 156
14866.72 174
14867.88 167
14869.03 159
14870.18 145
14871.33 165
14872.48 184
14873.64 164
14874.79 147
14875.94 160
14877.09 138
14878.24 133
14879.40 149
14880.55 173
14881.70 127
14882.85 147
14884.00 143
14885.16 148
14886.31 162
14887.46 157
14888.61 143
14889.77 155
14890.92 178
14892.07 157
14893.23 154
14894.38 148
14895.53 145
14896.68 145
14897.84 165
14898.99 140
14900.14 142
14901.30 161
14902.45 157
14903.60 173
14904.75 160
14905.91 158
14907.06 167
14908.21 147
14909.37 134
14910.52 160
14911.67 148
14912.83 161
14913.98 160
14915.14 170
14916.29 149
14917.44 139
14918.60 170
14919.75 164
14920.90 144
14922.06 160
14923.21 146
14924.37 142
14925.52 164
14926.67 146
14927.83 151
14928.98 152
14930.14 127
14931.29 151
14932.44 160
14933.60 190
14934.75 169
14935.91 155
14937.06 139
14938.22 156
14939.37 168
14940.52 186
14941.68 168
14942.83 160
14943.99 152
14945.14 160
14946.30 169
14947.45 138
14948.61 159
14949.76 157
14950.92 143
14952.07 149
14953.23 147
14954.38 159
14955.54 153
14956.69 164
14957.85 157
14959.00 152
14960.16 150
14961.31 163
14962.47 179
14963.62 149
14964.78 159
14965.94 158
14967.09 164
14968.25 151
14969.40 144
14970.56 168
14971.71 145
14972.87 160
14974.03 149
14975.18 159
14976.34 171
14977.49 156
14978.65 142
14979.81 142
14980.96 153
14982.12 149
14983.27 157
14984.43 158
14985.59 156
14986.74 155
14987.90 161
14989.06 164
14990.21 170
14991.37 165
14992.53 159
14993.68 154
14994.84 169
14996.00 156
14997.15 165
14998.31 148
14999.47 153
15000.62 151
15001.78 156
15002.94 146
15004.09 147
15005.25 140
15006.41 143
15007.56 140
15008.72 164
15009.88 129
15011.04 151
15012.19 157
15013.35 141
15014.51 149
15015.67 138
15016.82 133
15017.98 164
15019.14 155
15020.30 170
15021.45 137
15022.61 141
15023.77 159
15024.93 131
15026.08 145
15027.24 138
15028.40 133
15029.56 148
15030.72 139
15031.87 156
15033.03 130
15034.19 132
15035.35 144
15036.51 165
15037.67 140
15038.82 162
15039.98 139
15041.14 158
15042.30 143
15043.46 138
15044.62 151
15045.78 139
15046.93 143
15048.09 169
15049.25 136
15050.41 154
15051.57 131
15052.73 153
15053.89 142
15055.05 134
15056.20 154
15057.36 158
15058.52 156
15059.68 154
15060.84 163
15062.00 152
15063.16 150
15064.32 137
15065.48 139
15066.64 136
15067.80 127
15068.96 131
15070.12 144
15071.28 146
15072.44 137
15073.60 139
15074.76 149
15075.91 143
15077.07 141
15078.23 151
15079.39 151
15080.55 156
15081.71 143
15082.87 149
15084.03 162
15085.19 156
15086.35 130
15087.51 146
15088.68 124
15089.84 146
15091.00 156
15092.16 141
15093.32 153
15094.48 151
15095.64 158
15096.80 151
15097.96 130
15099.12 120
15100.28 145
15101.44 150
15102.60 128
15103.76 120
15104.92 141
15106.08 151
15107.25 140
15108.41 165
15109.57 167
15110.73 172
15111.89 146
15113.05 155
15114.21 153
15115.37 141
15116.54 159
15117.70 154
15118.86 146
15120.02 135
15121.18 147
15122.34 150
15123.50 150
15124.67 132
15125.83 164
15126.99 157
15128.15 160
15129.31 146
15130.47 138
15131.64 153
15132.80 144
15133.96 153
15135.12 149
15136.28 138
15137.45 142
15138.61 149
15139.77 159
15140.93 183
15142.10 172
15143.26 159
15144.42 164
15145.58 161
15146.75 149
15147.91 164
15149.07 167
15150.23 149
15151.40 150
15152.56 175
15153.72 176
15154.88 162
15156.05 148
15157.21 164
15158.37 157
15159.54 158
15160.70 159
15161.86 190
15163.03 168
15164.19 166
15165.35 164
15166.52 165
15167.68 158
15168.84 147
15170.01 169
15171.17 167
15172.33 171
15173.50 162
15174.66 180
15175.82 149
15176.99 169
15178.15 164
15179.31 177
15180.48 154
15181.64 155
15182.81 180
15183.97 174
15185.13 152
15186.30 192
15187.46 161
15188.63 164
15189.79 179
15190.95 190
15192.12 159
15193.28 183
15194.45 169
15195.61 153
15196.78 171
15197.94 164
15199.10 158
15200.27 156
15201.43 170
15202.60 189
15203.76 208
15204.93 181
15206.09 172
15207.26 171
15208.42 184
15209.59 175
15210.75 161
15211.92 188
15213.08 170
15214.25 188
15215.41 183
15216.58 175
15217.74 183
15218.91 182
15220.07 175
15221.24 187
15222.40 202
15223.57 193
15224.74 191
15225.90 179
15227.07 184
15228.23 200
15229.40 190
15230.56 185
15231.73 184
15232.89 197
15234.06 184
15235.23 196
15236.39 193
15237.56 176
15238.72 178
15239.89 212
15241.06 176
15242.22 197
15243.39 179
15244.56 178
15245.72 184
15246.89 181
15248.05 183
15249.22 198
15250.39 195
15251.55 167
15252.72 173
15253.89 179
15255.05 167
15256.22 156
15257.39 171
15258.55 158
15259.72 159
15260.89 156
15262.05 164
15263.22 139
15264.39 152
15265.56 173
15266.72 184
15267.89 168
15269.06 178
15270.22 190
15271.39 157
15272.56 161
15273.73 169
15274.89 160
15276.06 152
15277.23 164
15278.40 165
15279.56 157
15280.73 163
15281.90 147
15283.07 159
15284.23 144
15285.40 149
15286.57 147
15287.74 149
15288.91 165
15290.07 163
15291.24 162
15292.41 158
15293.58 159
15294.75 174
15295.92 162
15297.08 162
15298.25 162
15299.42 178
15300.59 174
15301.76 165
15302.93 162
15304.09 176
15305.26 169
15306.43 154
15307.60 177
15308.77 176
15309.94 164
15311.11 156
15312.28 157
15313.44 160
15314.61 153
15315.78 179
15316.95 151
15318.12 172
15319.29 165
15320.46 156
15321.63 188
15322.80 176
15323.97 164
15325.14 163
15326.30 177
15327.47 161
15328.64 167
15329.81 173
15330.98 153
15332.15 141
15333.32 155
15334.49 182
15335.66 175
15336.83 171
15338.00 156
15339.17 172
15340.34 172
15341.51 165
15342.68 186
15343.85 171
15345.02 166
15346.19 184
15347.36 163
15348.53 198
15349.70 168
15350.87 177
15352.04 177
15353.21 190
15354.38 179
15355.55 185
15356.72 183
15357.90 183
15359.07 187
15360.24 192
15361.41 191
15362.58 187
15363.75 184
15364.92 183
15366.09 192
15367.26 164
15368.43 200
15369.60 185
15370.77 169
15371.95 167
15373.12 164
15374.29 189
15375.46 189
15376.63 175
15377.80 179
15378.97 169
15380.15 183
15381.32 166
15382.49 186
15383.66 172
15384.83 182
15386.00 185
15387.17 215
15388.35 209
15389.52 181
15390.69 180
15391.86 183
15393.03 185
15394.21 182
15395.38 157
15396.55 182
15397.72 191
15398.89 180
15400.07 168
15401.24 166
15402.41 168
15403.58 178
15404.76 148
15405.93 157
15407.10 154
15408.27 180
15409.45 169
15410.62 164
15411.79 145
15412.96 153
15414.14 166
15415.31 166
15416.48 170
15417.66 149
15418.83 174
15420.00 154
15421.17 170
15422.35 159
15423.52 148
15424.69 160
15425.87 179
15427.04 163
15428.21 151
15429.39 169
15430.56 166
15431.73 158
15432.91 160
15434.08 164
15435.25 159
15436.43 171
15437.60 142
15438.77 155
15439.95 161
15441.12 160
15442.30 158
15443.47 159
15444.64 158
15445.82 163
15446.99 157
15448.17 165
15449.34 144
15450.51 157
15451.69 153
15452.86 163
15454.04 162
15455.21 167
15456.39 160
15457.56 135
15458.73 171
15459.91 167
15461.08 154
15462.26 153
15463.43 162
15464.61 166
15465.78 158
15466.96 175
15468.13 160
15469.31 148
15470.48 170
15471.66 181
15472.83 169
15474.01 166
15475.18 156
15476.36 153
15477.53 165
15478.71 155
15479.88 169
15481.06 158
15482.23 180
15483.41 155
15484.58 149
15485.76 174
15486.93 158
15488.11 171
15489.29 172
15490.46 175
15491.64 165
15492.81 173
15493.99 175
15495.16 143
15496.34 169
15497.52 142
15498.69 167
15499.87 157
15501.04 144
15502.22 164
15503.40 180
15504.57 177
15505.75 154
15506.92 163
15508.10 158
15509.28 175
15510.45 164
15511.63 183
15512.81 170
15513.98 186
15515.16 147
15516.34 176
15517.51 184
15518.69 176
15519.87 171
15521.04 163
15522.22 177
15523.40 183
15524.57 181
15525.75 171
15526.93 174
15528.11 160
15529.28 166
15530.46 163
15531.64 174
15532.81 162
15533.99 169
15535.17 174
15536.35 186
15537.52 172
15538.70 182
15539.88 179
15541.06 159
15542.23 163
15543.41 171
15544.59 170
15545.77 178
15546.95 198
15548.12 199
15549.30 180
15550.48 164
15551.66 186
15552.83 185
15554.01 168
15555.19 169
15556.37 197
15557.55 197
15558.73 187
15559.90 200
15561.08 188
15562.26 198
15563.44 194
15564.62 190
15565.80 194
15566.97 191
15568.15 190
15569.33 208
15570.51 195
15571.69 194
15572.87 202
15574.05 217
15575.23 212
15576.40 193
15577.58 219
15578.76 207
15579.94 207
15581.12 201
15582.30 209
15583.48 218
15584.66 215
15585.84 198
15587.02 238
15588.20 207
15589.38 220
15590.56 245
15591.73 242
15592.91 212
15594.09 212
15595.27 221
15596.45 212
15597.63 233
15598.81 215
15599.99 236
15601.17 225
15602.35 248
15603.53 232
15604.71 237
15605.89 241
15607.07 255
15608.25 264
15609.43 279
15610.61 269
15611.79 250
15612.97 284
15614.15 271
15615.33 252
15616.51 258
15617.69 271
15618.88 267
15620.06 267
15621.24 253
15622.42 281
15623.60 270
15624.78 262
15625.96 275
15627.14 287
15628.32 302
15629.50 288
15630.68 298
15631.86 314
15633.05 290
15634.23 293
15635.41 289
15636.59 289
15637.77 316
15638.95 320
15640.13 294
15641.31 299
15642.50 311
15643.68 284
15644.86 306
15646.04 291
15647.22 300
15648.40 291
15649.58 305
15650.77 305
15651.95 302
15653.13 307
15654.31 294
15655.49 290
15656.68 265
15657.86 273
15659.04 263
15660.22 298
15661.40 269
15662.59 307
15663.77 298
15664.95 279
15666.13 290
15667.32 276
15668.50 290
15669.68 288
15670.86 275
15672.05 274
15673.23 275
15674.41 268
15675.59 275
15676.78 258
15677.96 270
15679.14 280
15680.32 269
15681.51 252
15682.69 269
15683.87 268
15685.06 251
15686.24 246
15687.42 254
15688.61 250
15689.79 272
15690.97 267
15692.16 261
15693.34 258
15694.52 251
15695.71 270
15696.89 230
15698.07 257
15699.26 268
15700.44 294
15701.62 250
15702.81 272
15703.99 271
15705.17 268
15706.36 284
15707.54 273
15708.73 276
15709.91 282
15711.09 287
15712.28 276
15713.46 296
15714.65 288
15715.83 285
15717.02 295
15718.20 309
15719.38 291
15720.57 298
15721.75 294
15722.94 329
15724.12 316
15725.31 299
15726.49 293
15727.68 313
15728.86 311
15730.04 313
15731.23 311
15732.41 286
15733.60 289
15734.78 321
15735.97 323
15737.15 317
15738.34 341
15739.52 340
15740.71 360
15741.89 336
15743.08 345
15744.27 368
15745.45 360
15746.64 387
15747.82 362
15749.01 363
15750.19 328
15751.38 328
15752.56 372
15753.75 399
15754.93 335
15756.12 337
15757.31 366
15758.49 366
15759.68 357
15760.86 358
15762.05 352
15763.24 330
15764.42 339
15765.61 330
15766.79 340
15767.98 330
15769.17 317
15770.35 297
15771.54 305
15772.72 299
15773.91 339
15775.10 318
15776.28 333
15777.47 291
15778.66 281
15779.84 285
15781.03 290
15782.22 271
15783.40 291
15784.59 286
15785.78 275
15786.96 291
15788.15 277
15789.34 272
15790.53 242
15791.71 273
15792.90 275
15794.09 272
15795.27 252
15796.46 254
15797.65 250
15798.84 245
15800.02 254
15801.21 258
15802.40 254
15803.59 233
15804.77 240
15805.96 255
15807.15 261
15808.34 239
15809.52 265
15810.71 279
15811.90 253
15813.09 223
15814.28 231
15815.46 236
15816.65 240
15817.84 236
15819.03 236
15820.22 236
15821.40 228
15822.59 237
15823.78 231
15824.97 232
15826.16 236
15827.35 241
15828.53 221
15829.72 239
15830.91 234
15832.10 216
15833.29 224
15834.48 212
15835.67 236
15836.85 213
15838.04 240
15839.23 216
15840.42 249
15841.61 239
15842.80 228
15843.99 216
15845.18 242
15846.37 222
15847.55 227
15848.74 233
15849.93 232
15851.12 226
15852.31 220
15853.50 238
15854.69 245
15855.88 250
15857.07 220
15858.26 231
15859.45 228
15860.64 233
15861.83 233
15863.02 244
15864.21 241
15865.40 243
15866.59 223
15867.78 232
15868.97 219
15870.16 211
15871.35 231
15872.54 260
15873.73 249
15874.92 251
15876.11 263
15877.30 233
15878.49 257
15879.68 259
15880.87 243
15882.06 260
15883.25 248
15884.44 246
15885.63 244
15886.82 261
15888.01 260
15889.20 247
15890.39 252
15891.59 235
15892.78 268
15893.97 298
15895.16 271
15896.35 253
15897.54 263
15898.73 289
15899.92 248
15901.11 272
15902.30 263
15903.50 273
15904.69 276
15905.88 279
15907.07 256
15908.26 247
15909.45 258
15910.64 285
15911.84 277
15913.03 272
15914.22 279
15915.41 258
15916.60 257
15917.79 274
15918.99 258
15920.18 294
15921.37 287
15922.56 272
15923.75 257
15924.95 241
15926.14 271
15927.33 265
15928.52 252
15929.71 273
15930.91 259
15932.10 251
15933.29 239
15934.48 264
15935.68 238
15936.87 245
15938.06 232
15939.25 222
15940.45 219
15941.64 214
15942.83 212
15944.03 212
15945.22 205
15946.41 201
15947.60 216
15948.80 226
15949.99 213
15951.18 204
15952.38 201
15953.57 188
15954.76 179
15955.96 198
15957.15 179
15958.34 182
15959.54 196
15960.73 188
15961.92 194
15963.12 172
15964.31 171
15965.50 168
15966.70 174
15967.89 191
15969.08 190
15970.28 201
15971.47 179
15972.67 170
15973.86 170
15975.05 179
15976.25 176
15977.44 179
15978.64 165
15979.83 157
15981.02 168
15982.22 163
15983.41 169
15984.61 171
15985.80 159
15987.00 159
15988.19 163
15989.38 160
15990.58 145
15991.77 152
15992.97 160
15994.16 174
15995.36 159
15996.55 162
15997.75 171
15998.94 158
16000.14 188
16001.33 165
16002.53 171
16003.72 157
16004.92 160
16006.11 182
16007.31 160
16008.50 161
16009.70 172
16010.89 167
16012.09 170
16013.28 164
16014.48 165
16015.67 157
16016.87 150
16018.07 173
16019.26 173
16020.46 150
16021.65 171
16022.85 135
16024.04 147
16025.24 145
16026.44 145
16027.63 155
16028.83 149
16030.02 166
16031.22 174
16032.42 156
16033.61 159
16034.81 149
16036.00 167
16037.20 150
16038.40 162
16039.59 151
16040.79 167
16041.99 149
16043.18 144
16044.38 152
16045.58 160
16046.77 170
16047.97 149
16049.17 151
16050.36 176
16051.56 160
16052.76 152
16053.95 159
16055.15 158
16056.35 156
16057.54 143
16058.74 157
16059.94 162
16061.14 166
16062.33 153
16063.53 136
16064.73 153
16065.92 152
16067.12 145
16068.32 158
16069.52 151
16070.71 142
16071.91 155
16073.11 153
16074.31 146
16075.50 166
16076.70 126
16077.90 152
16079.10 155
16080.30 138
16081.49 150
16082.69 136
16083.89 145
16085.09 155
16086.29 164
16087.48 133
16088.68 148
16089.88 172
16091.08 176
16092.28 157
16093.48 134
16094.67 136
16095.87 166
16097.07 161
16098.27 140
16099.47 149
16100.67 163
16101.87 165
16103.06 140
16104.26 137
16105.46 140
16106.66 137
16107.86 157
16109.06 151
16110.26 142
16111.46 142
16112.66 130
16113.86 150
16115.05 155
16116.25 137
16117.45 146
16118.65 145
16119.85 160
16121.05 134
16122.25 131
16123.45 149
16124.65 144
16125.85 141
16127.05 130
16128.25 140
16129.45 148
16130.65 127
16131.85 146
16133.05 147
16134.25 139
16135.45 141
16136.65 160
16137.85 138
16139.05 134
16140.25 146
16141.45 172
16142.65 158
16143.85 132
16145.05 157
16146.25 148
16147.45 137
16148.65 120
16149.85 143
16151.05 136
16152.25 129
16153.45 134
16154.65 135
16155.85 146
16157.05 133
16158.25 140
16159.46 147
16160.66 155
16161.86 139
16163.06 163
16164.26 150
16165.46 134
16166.66 136
16167.86 159
16169.06 158
16170.27 158
16171.47 151
16172.67 149
16173.87 154
16175.07 154
16176.27 157
16177.47 175
16178.67 137
16179.88 142
16181.08 163
16182.28 147
16183.48 165
16184.68 131
16185.89 165
16187.09 154
16188.29 153
16189.49 164
16190.69 160
16191.90 149
16193.10 147
16194.30 161
16195.50 159
16196.70 164
16197.91 161
16199.11 155
16200.31 149
16201.51 169
16202.72 138
16203.92 164
16205.12 167
16206.32 140
16207.53 146
16208.73 168
16209.93 160
16211.13 165
16212.34 150
16213.54 164
16214.74 153
16215.95 142
16217.15 160
16218.35 163
16219.55 169
16220.76 159
16221.96 175
16223.16 179
16224.37 154
16225.57 159
16226.77 150
16227.98 157
16229.18 156
16230.38 169
16231.59 177
16232.79 168
16233.99 145
16235.20 171
16236.40 163
16237.61 181
16238.81 171
16240.01 173
16241.22 171
16242.42 163
16243.63 205
16244.83 202
16246.03 196
16247.24 165
16248.44 186
16249.65 183
16250.85 185
16252.05 196
16253.26 201
16254.46 169
16255.67 183
16256.87 187
16258.08 184
16259.28 180
16260.49 173
16261.69 191
16262.89 192
16264.10 210
16265.30 181
16266.51 193
16267.71 206
16268.92 196
16270.12 183
16271.33 191
16272.53 193
16273.74 219
16274.94 172
16276.15 202
16277.35 189
16278.56 192
16279.77 211
16280.97 197
16282.18 209
16283.38 209
16284.59 221
16285.79 192
16287.00 193
16288.20 184
16289.41 223
16290.61 220
16291.82 225
16293.03 226
16294.23 208
16295.44 187
16296.64 198
16297.85 212
16299.06 209
16300.26 216
16301.47 217
16302.67 190
16303.88 229
16305.09 187
16306.29 189
16307.50 214
16308.71 198
16309.91 205
16311.12 211
16312.33 218
16313.53 196
16314.74 182
16315.95 188
16317.15 192
16318.36 188
16319.57 183
16320.77 170
16321.98 179
16323.19 168
16324.39 168
16325.60 168
16326.81 165
16328.01 192
16329.22 185
16330.43 162
16331.64 176
16332.84 140
16334.05 167
16335.26 165
16336.47 168
16337.67 148
16338.88 163
16340.09 173
16341.30 162
16342.50 152
16343.71 143
16344.92 144
16346.13 155
16347.33 145
16348.54 161
16349.75 145
16350.96 158
16352.17 142
16353.37 165
16354.58 158
16355.79 148
16357.00 159
16358.21 155
16359.41 155
16360.62 130
16361.83 150
16363.04 134
16364.25 145
16365.46 143
16366.67 154
16367.87 160
16369.08 147
16370.29 170
16371.50 158
16372.71 149
16373.92 162
16375.13 151
16376.34 156
16377.54 132
16378.75 135
16379.96 157
16381.17 150
16382.38 149
16383.59 148
16384.80 149
16386.01 153
16387.22 154
16388.43 157
16389.64 137
16390.85 119
16392.05 155
16393.26 142
16394.47 157
16395.68 158
16396.89 164
16398.10 142
16399.31 149
16400.52 152
16401.73 140
16402.94 151
16404.15 145
16405.36 125
16406.57 148
16407.78 158
16408.99 144
16410.20 145
16411.41 138
16412.62 137
16413.83 139
16415.04 159
16416.25 143
16417.46 142
16418.67 137
16419.88 124
16421.10 156
16422.31 139
16423.52 139
16424.73 152
16425.94 143
16427.15 167
16428.36 145
16429.57 135
16430.78 139
16431.99 129
16433.20 142
16434.41 131
16435.63 125
16436.84 131
16438.05 135
16439.26 144
16440.47 124
16441.68 138
16442.89 137
16444.10 132
16445.32 146
16446.53 131
16447.74 133
16448.95 133
16450.16 121
16451.37 136
16452.59 153
16453.80 157
16455.01 137
16456.22 117
16457.43 113
16458.64 129
16459.86 115
16461.07 135
16462.28 131
16463.49 136
16464.70 129
16465.92 125
16467.13 130
16468.34 140
16469.55 131
16470.77 131
16471.98 121
16473.19 119
16474.40 115
16475.62 135
16476.83 131
16478.04 127
16479.25 124
16480.47 128
16481.68 138
16482.89 129
16484.11 135
16485.32 110
16486.53 134
16487.74 131
16488.96 139
16490.17 125
16491.38 119
16492.60 138
16493.81 127
16495.02 140
16496.24 113
16497.45 139
16498.66 118
16499.88 136
16501.09 128
16502.30 125
16503.52 125
16504.73 121
16505.94 140
16507.16 131
16508.37 136
16509.59 126
16510.80 121
16512.01 122
16513.23 147
16514.44 125
16515.66 130
16516.87 127
16518.08 125
16519.30 121
16520.51 118
16521.73 148
16522.94 129
16524.16 122
16525.37 124
16526.58 127
16527.80 107
16529.01 120
16530.23 115
16531.44 117
16532.66 126
16533.87 147
16535.09 136
16536.30 126
16537.52 126
16538.73 133
16539.95 125
16541.16 113
16542.38 125
16543.59 124
16544.81 141
16546.02 112
16547.24 123
16548.45 122
16549.67 119
16550.88 118
16552.10 114
16553.31 119
16554.53 123
16555.74 138
16556.96 128
16558.18 105
16559.39 134
16560.61 134
16561.82 124
16563.04 130
16564.25 118
16565.47 144
16566.69 129
16567.90 124
16569.12 116
16570.33 137
16571.55 134
16572.77 121
16573.98 127
16575.20 130
16576.41 121
16577.63 130
16578.85 123
16580.06 109
16581.28 134
16582.50 118
16583.71 124
16584.93 107
16586.15 136
16587.36 137
16588.58 137
16589.80 113
16591.01 114
16592.23 122
16593.45 138
16594.66 139
16595.88 133
16597.10 119
16598.32 110
16599.53 124
16600.75 112
16601.97 120
16603.18 124
16604.40 97
16605.62 119
16606.84 141
16608.05 120
16609.27 125
16610.49 125
16611.71 125
16612.92 115
16614.14 139
16615.36 124
16616.58 127
16617.79 130
16619.01 112
16620.23 113
16621.45 109
16622.67 119
16623.88 114
16625.10 137
16626.32 121
16627.54 114
16628.76 112
16629.97 137
16631.19 118
16632.41 128
16633.63 106
16634.85 116
16636.07 123
16637.29 115
16638.50 134
16639.72 106
16640.94 109
16642.16 110
16643.38 114
16644.60 109
16645.82 117
16647.03 103
16648.25 121
16649.47 115
16650.69 111
16651.91 115
16653.13 119
16654.35 116
16655.57 121
16656.79 137
16658.01 92
16659.23 115
16660.45 115
16661.66 129
16662.88 116
16664.10 133
16665.32 127
16666.54 124
16667.76 109
16668.98 114
16670.20 121
16671.42 111
16672.64 112
16673.86 121
16675.08 127
16676.30 110
16677.52 100
16678.74 116
16679.96 115
16681.18 114
16682.40 112
16683.62 121
16684.84 113
16686.06 109
16687.28 118
16688.50 123
16689.72 102
16690.94 117
16692.16 105
16693.39 108
16694.61 105
16695.83 105
16697.05 116
16698.27 120
16699.49 114
16700.71 110
16701.93 118
16703.15 113
16704.37 105
16705.59 131
16706.81 124
16708.04 104
16709.26 109
16710.48 117
16711.70 125
16712.92 95
16714.14 106
16715.36 108
16716.58 103
16717.81 111
16719.03 119
16720.25 109
16721.47 116
16722.69 119
16723.91 104
16725.14 117
16726.36 105
16727.58 106
16728.80 112
16730.02 119
16731.24 97
16732.47 112
16733.69 114
16734.91 125
16736.13 111
16737.36 115
16738.58 112
16739.80 107
16741.02 84
16742.24 118
16743.47 106
16744.69 105
16745.91 105
16747.13 99
16748.36 119
16749.58 110
16750.80 102
16752.02 105
16753.25 128
16754.47 117
16755.69 126
16756.92 120
16758.14 104
16759.36 102
16760.59 121
16761.81 97
16763.03 120
16764.25 97
16765.48 115
16766.70 110
16767.92 105
16769.15 104
16770.37 116
16771.59 112
16772.82 114
16774.04 108
16775.27 107
16776.49 118
16777.71 105
16778.94 120
16780.16 124
16781.38 96
16782.61 101
16783.83 104
16785.06 102
16786.28 119
16787.50 106
16788.73 108
16789.95 115
16791.18 114
16792.40 114
16793.62 95
16794.85 118
16796.07 99
16797.30 101
16798.52 113
16799.75 109
16800.97 116
16802.19 121
16803.42 102
16804.64 97
16805.87 98
16807.09 107
16808.32 125
16809.54 114
16810.77 122
16811.99 109
16813.22 129
16814.44 104
16815.67 104
16816.89 100
16818.12 125
16819.34 124
16820.57 116
16821.79 104
16823.02 108
16824.24 126
16825.47 116
16826.70 112
16827.92 111
16829.15 120
16830.37 123
16831.60 112
16832.82 124
16834.05 112
16835.27 117
16836.50 120
16837.73 121
16838.95 128
16840.18 142
16841.40 131
16842.63 112
16843.86 111
16845.08 118
16846.31 148
16847.53 134
16848.76 139
16849.99 131
16851.21 119
16852.44 122
16853.67 133
16854.89 127
16856.12 127
16857.35 141
16858.57 136
16859.80 134
16861.03 132
16862.25 142
16863.48 144
16864.71 128
16865.93 140
16867.16 133
16868.39 120
16869.61 115
16870.84 131
16872.07 144
16873.30 131
16874.52 144
16875.75 144
16876.98 147
16878.20 143
16879.43 142
16880.66 147
16881.89 141
16883.11 142
16884.34 137
16885.57 149
16886.80 139
16888.02 138
16889.25 138
16890.48 148
16891.71 137
16892.94 132
16894.16 149
16895.39 135
16896.62 147
16897.85 133
16899.08 125
16900.30 151
16901.53 136
16902.76 144
16903.99 159
16905.22 139
16906.45 134
16907.67 147
16908.90 129
16910.13 144
16911.36 136
16912.59 146
16913.82 133
16915.04 136
16916.27 129
16917.50 129
16918.73 153
16919.96 137
16921.19 134
16922.42 136
16923.65 120
16924.88 120
16926.10 132
16927.33 145
16928.56 125
16929.79 135
16931.02 138
16932.25 150
16933.48 142
16934.71 126
16935.94 133
16937.17 124
16938.40 132
16939.63 146
16940.86 138
16942.09 144
16943.32 144
16944.55 131
16945.78 136
16947.01 141
16948.24 130
16949.47 141
16950.70 123
16951.93 150
16953.16 140
16954.39 137
16955.62 150
16956.85 136
16958.08 137
16959.31 155
16960.54 130
16961.77 146
16963.00 124
16964.23 123
16965.46 136
16966.69 127
16967.92 146
16969.15 135
16970.38 131
16971.61 116
16972.84 127
16974.07 125
16975.30 134
16976.54 117
16977.77 126
16979.00 117
16980.23 133
16981.46 128
16982.69 120
16983.92 138
16985.15 130
16986.38 119
16987.62 117
16988.85 128
16990.08 128
16991.31 111
16992.54 119
16993.77 112
16995.00 113
16996.24 127
16997.47 122
16998.70 112
16999.93 111
17001.16 117
17002.39 129
17003.63 112
17004.86 123
17006.09 96
17007.32 126
17008.55 113
17009.79 117
17011.02 117
17012.25 120
17013.48 113
17014.72 121
17015.95 124
17017.18 110
17018.41 124
17019.64 99
17020.88 110
17022.11 105
17023.34 103
17024.58 122
17025.81 100
17027.04 112
17028.27 132
17029.51 135
17030.74 126
17031.97 127
17033.21 114
17034.44 122
17035.67 118
17036.90 117
17038.14 117
17039.37 126
17040.60 114
17041.84 108
17043.07 114
17044.30 112
17045.54 102
17046.77 110
17048.00 109
17049.24 123
17050.47 122
17051.70 115
17052.94 101
17054.17 122
17055.41 113
17056.64 116
17057.87 114
17059.11 109
17060.34 107
17061.58 116
17062.81 119
17064.04 122
17065.28 112
17066.51 117
17067.75 122
17068.98 112
17070.21 107
17071.45 115
17072.68 115
17073.92 133
17075.15 129
17076.39 127
17077.62 112
17078.86 104
17080.09 119
17081.33 106
17082.56 99
17083.80 89
17085.03 109
17086.26 103
17087.50 104
17088.73 116
17089.97 122
17091.20 102
17092.44 110
17093.68 120
17094.91 88
17096.15 111
17097.38 118
17098.62 127
17099.85 113
17101.09 116
17102.32 108
17103.56 128
17104.79 117
17106.03 99
17107.26 115
17108.50 114
17109.74 124
17110.97 121
17112.21 123
17113.44 107
17114.68 118
17115.92 110
17117.15 117
17118.39 106
17119.62 101
17120.86 113
17122.10 126
17123.33 117
17124.57 110
17125.80 123
17127.04 125
17128.28 107
17129.51 121
17130.75 110
17131.99 104
17133.22 120
17134.46 112
17135.70 134
17136.93 112
17138.17 96
17139.41 92
17140.64 125
17141.88 117
17143.12 126
17144.35 99
17145.59 119
17146.83 102
17148.07 99
17149.30 98
17150.54 96
17151.78 102
17153.02 111
17154.25 100
17155.49 103
17156.73 108
17157.96 92
17159.20 114
17160.44 109
17161.68 97
17162.92 94
17164.15 117
17165.39 117
17166.63 111
17167.87 101
17169.10 114
17170.34 105
17171.58 106
17172.82 112
17174.06 107
17175.29 112
17176.53 112
17177.77 106
17179.01 100
17180.25 101
17181.49 121
17182.72 96
17183.96 99
17185.20 116
17186.44 100
17187.68 116
17188.92 105
17190.15 98
17191.39 103
17192.63 115
17193.87 99
17195.11 101
17196.35 105
17197.59 90
17198.83 92
17200.07 98
17201.30 88
17202.54 94
17203.78 95
17205.02 104
17206.26 121
17207.50 109
17208.74 94
17209.98 83
17211.22 90
17212.46 109
17213.70 93
17214.94 96
17216.18 100
17217.42 97
17218.66 118
17219.90 90
17221.14 103
17222.38 101
17223.62 116
17224.86 97
17226.10 96
17227.34 93
17228.58 109
17229.82 89
17231.06 96
17232.30 85
17233.54 100
17234.78 102
17236.02 98
17237.26 99
17238.50 92
17239.74 95
17240.98 112
17242.22 103
17243.46 102
17244.70 81
17245.94 101
17247.18 98
17248.42 87
17249.66 101
17250.90 82
17252.14 94
17253.39 96
17254.63 107
17255.87 102
17257.11 80
17258.35 88
17259.59 89
17260.83 109
17262.07 89
17263.31 89
17264.56 90
17265.80 107
17267.04 89
17268.28 102
17269.52 80
17270.76 91
17272.00 106
17273.25 89
17274.49 97
17275.73 91
17276.97 94
17278.21 97
17279.45 92
17280.70 90
17281.94 95
17283.18 93
17284.42 101
17285.66 105
17286.91 92
17288.15 87
17289.39 85
17290.63 105
17291.88 98
17293.12 92
17294.36 96
17295.60 105
17296.85 96
17298.09 105
17299.33 88
17300.57 81
17301.82 107
17303.06 94
17304.30 90
17305.54 88
17306.79 81
17308.03 109
17309.27 105
17310.52 97
17311.76 84
17313.00 99
17314.25 83
17315.49 99
17316.73 83
17317.97 81
17319.22 92
17320.46 133
17321.71 101
17322.95 85
17324.19 85
17325.44 94
17326.68 117
17327.92 98
17329.17 81
17330.41 91
17331.65 101
17332.90 85
17334.14 95
17335.39 84
17336.63 80
17337.87 94
17339.12 81
17340.36 88
17341.61 82
17342.85 84
17344.09 87
17345.34 100
17346.58 90
17347.83 98
17349.07 92
17350.32 86
17351.56 88
17352.80 96
17354.05 90
17355.29 78
17356.54 79
17357.78 90
17359.03 74
17360.27 93
17361.52 87
17362.76 70
17364.01 74
17365.25 87
17366.50 91
17367.74 85
17368.99 101
17370.23 82
17371.48 102
17372.72 89
17373.97 85
17375.21 97
17376.46 105
17377.70 102
17378.95 107
17380.19 95
17381.44 91
17382.69 100
17383.93 86
17385.18 95
17386.42 86
17387.67 92
17388.91 109
17390.16 98
17391.41 102
17392.65 78
17393.90 96
17395.14 96
17396.39 85
17397.64 105
17398.88 92
17400.13 84
17401.37 94
17402.62 91
17403.87 93
17405.11 94
17406.36 99
17407.61 96
17408.85 94
17410.10 86
17411.35 98
17412.59 100
17413.84 108
17415.09 89
17416.33 84
17417.58 111
17418.83 93
17420.07 91
17421.32 84
17422.57 86
17423.82 97
17425.06 102
17426.31 85
17427.56 89
17428.80 92
17430.05 87
17431.30 104
17432.55 95
17433.79 97
17435.04 91
17436.29 93
17437.54 96
17438.78 98
17440.03 76
17441.28 81
17442.53 110
17443.77 93
17445.02 92
17446.27 96
17447.52 98
17448.77 94
17450.01 92
17451.26 105
17452.51 97
17453.76 99
17455.01 90
17456.25 92
17457.50 96
17458.75 94
17460.00 99
17461.25 92
17462.50 100
17463.74 99
17464.99 102
17466.24 109
17467.49 107
17468.74 86
17469.99 105
17471.24 97
17472.49 108
17473.73 101
17474.98 93
17476.23 87
17477.48 94
17478.73 97
17479.98 84
17481.23 83
17482.48 87
17483.73 99
17484.98 112
17486.23 88
17487.47 93
17488.72 98
17489.97 119
17491.22 87
17492.47 100
17493.72 107
17494.97 77
17496.22 104
17497.47 96
17498.72 99
17499.97 94
17501.22 104
17502.47 93
17503.72 99
17504.97 90
17506.22 101
17507.47 118
17508.72 118
17509.97 113
17511.22 100
17512.47 117
17513.72 112
17514.97 97
17516.22 97
17517.47 100
17518.72 126
17519.97 111
17521.22 108
17522.47 97
17523.72 109
17524.98 116
17526.23 108
17527.48 106
17528.73 115
17529.98 103
17531.23 129
17532.48 88
17533.73 89
17534.98 112
17536.23 97
17537.48 115
17538.74 95
17539.99 98
17541.24 107
17542.49 91
17543.74 110
17544.99 115
17546.24 108
17547.50 108
17548.75 99
17550.00 91
17551.25 104
17552.50 105
17553.75 121
17555.01 109
17556.26 114
17557.51 109
17558.76 96
17560.01 98
17561.26 114
17562.52 108
17563.77 108
17565.02 98
17566.27 99
17567.53 84
17568.78 118
17570.03 96
17571.28 91
17572.53 112
17573.79 102
17575.04 98
17576.29 105
17577.54 93
17578.80 115
17580.05 96
17581.30 99
17582.56 115
17583.81 107
17585.06 111
17586.31 80
17587.57 112
17588.82 102
17590.07 94
17591.33 108
17592.58 110
17593.83 113
17595.08 101
17596.34 90
17597.59 95
17598.84 120
17600.10 100
17601.35 98
17602.61 111
17603.86 107
17605.11 104
17606.37 101
17607.62 101
17608.87 111
17610.13 112
17611.38 109
17612.63 90
17613.89 95
17615.14 113
17616.40 108
17617.65 104
17618.90 103
17620.16 103
17621.41 114
17622.67 129
17623.92 107
17625.17 102
17626.43 104
17627.68 122
17628.94 121
17630.19 124
17631.45 103
17632.70 90
17633.96 121
17635.21 115
17636.47 91
17637.72 100
17638.97 89
17640.23 121
17641.48 98
17642.74 99
17643.99 91
17645.25 97
17646.50 101
17647.76 110
17649.01 112
17650.27 105
17651.52 108
17652.78 124
17654.04 108
17655.29 96
17656.55 100
17657.80 103
17659.06 110
17660.31 108
17661.57 93
17662.82 107
17664.08 105
17665.33 102
17666.59 102
17667.85 106
17669.10 118
17670.36 121
17671.61 114
17672.87 100
17674.13 108
17675.38 105
17676.64 126
17677.89 125
17679.15 104
17680.41 97
17681.66 117
17682.92 109
17684.18 114
17685.43 101
17686.69 95
17687.95 94
17689.20 108
17690.46 111
17691.71 120
17692.97 110
17694.23 113
17695.49 114
17696.74 97
17698.00 107
17699.26 110
17700.51 118
17701.77 121
17703.03 114
17704.28 114
17705.54 94
17706.80 97
17708.06 112
17709.31 95
17710.57 106
17711.83 104
17713.08 102
17714.34 108
17715.60 108
17716.86 80
17718.11 107
17719.37 118
17720.63 103
17721.89 114
17723.15 110
17724.40 112
17725.66 118
17726.92 99
17728.18 95
17729.43 109
17730.69 102
17731.95 125
17733.21 106
17734.47 112
17735.73 91
17736.98 108
17738.24 113
17739.50 90
17740.76 111
17742.02 104
17743.28 107
17744.53 114
17745.79 124
17747.05 93
17748.31 95
17749.57 117
17750.83 89
17752.09 108
17753.34 112
17754.60 98
17755.86 110
17757.12 108
17758.38 107
17759.64 97
17760.90 96
17762.16 90
17763.42 106
17764.68 106
17765.94 104
17767.19 113
17768.45 106
17769.71 95
17770.97 110
17772.23 98
17773.49 104
17774.75 111
17776.01 96
17777.27 93
17778.53 91
17779.79 89
17781.05 100
17782.31 88
17783.57 95
17784.83 95
17786.09 99
17787.35 87
17788.61 96
17789.87 94
17791.13 85
17792.39 89
17793.65 83
17794.91 101
17796.17 86
17797.43 89
17798.69 101
17799.95 99
17801.21 104
17802.47 113
17803.73 102
17805.00 85
17806.26 90
17807.52 75
17808.78 93
17810.04 98
17811.30 71
17812.56 106
17813.82 89
17815.08 78
17816.34 81
17817.60 95
17818.87 88
17820.13 84
17821.39 91
17822.65 94
17823.91 89
17825.17 90
17826.43 92
17827.69 92
17828.96 83
17830.22 87
17831.48 91
17832.74 87
17834.00 81
17835.26 89
17836.53 95
17837.79 96
17839.05 80
17840.31 90
17841.57 87
17842.84 76
17844.10 104
17845.36 80
17846.62 86
17847.88 87
17849.15 89
17850.41 93
17851.67 101
17852.93 93
17854.20 82
17855.46 87
17856.72 86
17857.98 94
17859.25 70
17860.51 81
17861.77 92
17863.03 91
17864.30 90
17865.56 79
17866.82 90
17868.09 83
17869.35 90
17870.61 90
17871.87 90
17873.14 82
17874.40 97
17875.66 90
17876.93 93
17878.19 90
17879.45 85
17880.72 83
17881.98 75
17883.24 89
17884.51 99
17885.77 79
17887.03 94
17888.30 85
17889.56 85
17890.83 92
17892.09 90
17893.35 87
17894.62 96
17895.88 85
17897.14 88
17898.41 91
17899.67 76
17900.94 94
17902.20 106
17903.46 110
17904.73 81
17905.99 81
17907.26 72
17908.52 92
17909.79 96
17911.05 94
17912.32 96
17913.58 96
17914.84 78
17916.11 95
17917.37 103
17918.64 83
17919.90 85
17921.17 104
17922.43 103
17923.70 84
17924.96 85
17926.23 97
17927.49 97
17928.76 93
17930.02 101
17931.29 91
17932.55 85
17933.82 79
17935.08 92
17936.35 101
17937.61 86
17938.88 109
17940.14 104
17941.41 107
17942.68 93
17943.94 96
17945.21 91
17946.47 93
17947.74 89
17949.00 93
17950.27 96
17951.54 104
17952.80 92
17954.07 96
17955.33 91
17956.60 102
17957.87 92
17959.13 96
17960.40 90
17961.66 77
17962.93 89
17964.20 101
17965.46 98
17966.73 87
17968.00 104
17969.26 88
17970.53 86
17971.80 86
17973.06 89
17974.33 87
17975.60 85
17976.86 97
17978.13 95
17979.40 86
17980.66 89
17981.93 80
17983.20 93
17984.46 85
17985.73 81
17987.00 77
17988.26 69
17989.53 87
17990.80 80
17992.07 88
17993.33 70
17994.60 75
17995.87 100
17997.14 89
17998.40 103
17999.67 85
18000.94 94
18002.21 86
18003.47 77
18004.74 75
18006.01 88
18007.28 107
18008.55 95
18009.81 71
18011.08 87
18012.35 107
18013.62 106
18014.89 113
18016.15 105
18017.42 120
18018.69 102
18019.96 83
18021.23 84
18022.49 83
18023.76 78
18025.03 88
18026.30 89
18027.57 94
18028.84 91
18030.11 96
18031.37 86
18032.64 91
18033.91 89
18035.18 107
18036.45 88
18037.72 102
18038.99 94
18040.26 89
18041.53 79
18042.79 85
18044.06 103
18045.33 90
18046.60 92
18047.87 89
18049.14 75
18050.41 80
18051.68 91
18052.95 80
18054.22 88
18055.49 102
18056.76 91
18058.03 87
18059.30 92
18060.57 92
18061.84 105
18063.11 98
18064.38 97
18065.65 87
18066.92 102
18068.19 82
18069.46 91
18070.73 77
18072.00 98
18073.27 89
18074.54 94
18075.81 84
18077.08 81
18078.35 95
18079.62 84
18080.89 100
18082.16 87
18083.43 81
18084.70 77
18085.97 96
18087.24 73
18088.51 99
18089.78 82
18091.05 83
18092.32 88
18093.59 86
18094.87 94
18096.14 95
18097.41 102
18098.68 88
18099.95 86
18101.22 98
18102.49 102
18103.76 86
18105.03 102
18106.31 110
18107.58 117
18108.85 94
18110.12 103
18111.39 93
18112.66 102
18113.93 92
18115.21 83
18116.48 101
18117.75 93
18119.02 103
18120.29 100
18121.56 102
18122.84 93
18124.11 92
18125.38 92
18126.65 96
18127.92 89
18129.20 98
18130.47 98
18131.74 92
18133.01 93
18134.29 73
18135.56 94
18136.83 96
18138.10 91
18139.38 90
18140.65 84
18141.92 76
18143.19 98
18144.47 95
18145.74 100
18147.01 102
18148.28 105
18149.56 103
18150.83 97
18152.10 90
18153.38 81
18154.65 93
18155.92 86
18157.19 100
18158.47 87
18159.74 89
18161.01 99
18162.29 94
18163.56 98
18164.83 81
18166.11 94
18167.38 92
18168.65 95
18169.93 81
18171.20 85
18172.48 92
18173.75 79
18175.02 83
18176.30 89
18177.57 86
18178.84 87
18180.12 90
18181.39 96
18182.67 90
18183.94 87
18185.21 83
18186.49 77
18187.76 84
18189.04 82
18190.31 108
18191.59 90
18192.86 82
18194.13 85
18195.41 91
18196.68 96
18197.96 89
18199.23 87
18200.51 97
18201.78 78
18203.06 77
18204.33 90
18205.61 100
18206.88 99
18208.16 98
18209.43 102
18210.71 79
18211.98 94
18213.26 66
18214.53 64
18215.81 92
18217.08 75
18218.36 93
18219.63 99
18220.91 91
18222.18 85
18223.46 77
18224.73 78
18226.01 86
18227.28 102
18228.56 92
18229.84 95
18231.11 88
18232.39 82
18233.66 84
18234.94 77
18236.21 100
18237.49 92
18238.77 89
18240.04 85
18241.32 85
18242.59 96
18243.87 95
18245.15 99
18246.42 100
18247.70 105
18248.98 78
18250.25 91
18251.53 95
18252.81 98
18254.08 96
18255.36 91
18256.63 102
18257.91 101
18259.19 86
18260.46 88
18261.74 87
18263.02 72
18264.30 83
18265.57 104
18266.85 108
18268.13 89
18269.40 96
18270.68 87
18271.96 98
18273.23 91
18274.51 89
18275.79 83
18277.07 91
18278.34 75
18279.62 105
18280.90 91
18282.18 82
18283.45 86
18284.73 95
18286.01 82
18287.29 81
18288.56 90
18289.84 82
18291.12 87
18292.40 83
18293.68 88
18294.95 93
18296.23 91
18297.51 96
18298.79 80
18300.07 101
18301.34 88
18302.62 97
18303.90 100
18305.18 98
18306.46 80
18307.74 82
18309.01 93
18310.29 82
18311.57 91
18312.85 104
18314.13 97
18315.41 97
18316.69 87
18317.96 91
18319.24 83
18320.52 88
18321.80 78
18323.08 94
18324.36 88
18325.64 89
18326.92 84
18328.20 96
18329.47 85
18330.75 97
18332.03 100
18333.31 93
18334.59 81
18335.87 90
18337.15 90
18338.43 96
18339.71 94
18340.99 91
18342.27 88
18343.55 86
18344.83 96
18346.11 98
18347.39 95
18348.67 94
18349.95 102
18351.23 94
18352.51 88
18353.79 80
18355.07 100
18356.35 84
18357.63 91
18358.91 82
18360.19 98
18361.47 95
18362.75 80
18364.03 84
18365.31 87
18366.59 81
18367.87 69
18369.15 96
18370.43 99
18371.71 88
18372.99 69
18374.27 92
18375.55 86
18376.83 76
18378.12 87
18379.40 91
18380.68 88
18381.96 75
18383.24 97
18384.52 105
18385.80 103
18387.08 83
18388.36 90
18389.65 97
18390.93 69
18392.21 73
18393.49 77
18394.77 87
18396.05 95
18397.33 92
18398.62 83
18399.90 89
18401.18 69
18402.46 85
18403.74 102
18405.02 94
18406.31 91
18407.59 104
18408.87 75
18410.15 92
18411.43 81
18412.72 79
18414.00 97
18415.28 88
18416.56 104
18417.84 86
18419.13 74
18420.41 87
18421.69 86
18422.97 96
18424.26 80
18425.54 83
18426.82 89
18428.10 87
18429.39 81
18430.67 87
18431.95 98
18433.23 87
18434.52 90
18435.80 79
18437.08 91
18438.37 103
18439.65 93
18440.93 80
18442.22 79
18443.50 87
18444.78 98
18446.06 108
18447.35 78
18448.63 88
18449.91 84
18451.20 86
18452.48 93
18453.76 85
18455.05 91
18456.33 77
18457.62 87
18458.90 80
18460.18 91
18461.47 98
18462.75 89
18464.03 86
18465.32 91
18466.60 104
18467.89 94
18469.17 78
18470.45 103
18471.74 81
18473.02 78
18474.31 82
18475.59 91
18476.88 101
18478.16 87
18479.44 104
18480.73 98
18482.01 103
18483.30 92
18484.58 99
18485.87 96
18487.15 100
18488.44 110
18489.72 106
18491.01 90
18492.29 81
18493.58 83
18494.86 94
18496.15 84
18497.43 91
18498.72 99
18500.00 91
18501.29 94
18502.57 88
18503.86 86
18505.14 101
18506.43 93
18507.71 110
18509.00 102
18510.28 95
18511.57 102
18512.85 103
18514.14 90
18515.42 76
18516.71 93
18518.00 95
18519.28 79
18520.57 87
18521.85 91
18523.14 96
18524.43 89
18525.71 107
18527.00 78
18528.28 102
18529.57 85
18530.86 85
18532.14 100
18533.43 87
18534.71 105
18536.00 87
18537.29 103
18538.57 85
18539.86 80
18541.15 88
18542.43 97
18543.72 99
18545.01 81
18546.29 71
18547.58 84
18548.87 82
18550.15 88
18551.44 89
18552.73 87
18554.01 84
18555.30 89
18556.59 89
18557.88 71
18559.16 92
18560.45 92
18561.74 86
18563.02 90
18564.31 86
18565.60 93
18566.89 122
18568.17 74
18569.46 81
18570.75 81
18572.04 86
18573.32 101
18574.61 84
18575.90 86
18577.19 86
18578.48 85
18579.76 98
18581.05 108
18582.34 89
18583.63 95
18584.92 79
18586.20 88
18587.49 84
18588.78 88
18590.07 89
18591.36 84
18592.64 85
18593.93 91
18595.22 104
18596.51 95
18597.80 79
18599.09 78
18600.38 86
18601.66 82
18602.95 85
18604.24 93
18605.53 87
18606.82 91
18608.11 92
18609.40 99
18610.69 92
18611.98 82
18613.26 96
18614.55 103
18615.84 88
18617.13 92
18618.42 86
18619.71 84
18621.00 72
18622.29 83
18623.58 85
18624.87 90
18626.16 98
18627.45 99
18628.74 84
18630.03 80
18631.32 97
18632.61 86
18633.89 91
18635.18 81
18636.47 75
18637.76 88
18639.05 85
18640.34 107
18641.63 87
18642.92 84
18644.21 87
18645.50 91
18646.79 87
18648.09 89
18649.38 83
18650.67 86
18651.96 87
18653.25 90
18654.54 89
18655.83 86
18657.12 85
18658.41 103
18659.70 63
18660.99 90
18662.28 93
18663.57 96
18664.86 90
18666.15 89
18667.44 81
18668.74 87
18670.03 86
18671.32 89
18672.61 80
18673.90 89
18675.19 87
18676.48 81
18677.77 91
18679.06 83
18680.36 75
18681.65 77
18682.94 90
18684.23 94
18685.52 83
18686.81 90
18688.11 84
18689.40 85
18690.69 94
18691.98 85
18693.27 82
18694.56 81
18695.86 88
18697.15 82
18698.44 84
18699.73 77
18701.02 79
18702.32 96
18703.61 82
18704.90 79
18706.19 87
18707.48 78
18708.78 77
18710.07 77
18711.36 86
18712.65 79
18713.95 68
18715.24 86
18716.53 70
18717.83 77
18719.12 77
18720.41 87
18721.70 97
18723.00 72
18724.29 90
18725.58 84
18726.87 82
18728.17 75
18729.46 82
18730.75 81
18732.05 85
18733.34 95
18734.63 105
18735.93 71
18737.22 77
18738.51 83
18739.81 81
18741.10 52
18742.39 79
18743.69 78
18744.98 80
18746.27 71
18747.57 62
18748.86 80
18750.16 70
18751.45 77
18752.74 80
18754.04 78
18755.33 76
18756.63 92
18757.92 93
18759.21 70
18760.51 65
18761.80 76
18763.10 82
18764.39 87
18765.69 79
18766.98 77
18768.27 86
18769.57 76
18770.86 75
18772.16 79
18773.45 76
18774.75 71
18776.04 78
18777.34 89
18778.63 74
18779.93 73
18781.22 79
18782.52 78
18783.81 79
18785.11 86
18786.40 76
18787.70 96
18788.99 58
18790.29 91
18791.58 85
18792.88 77
18794.17 74
18795.47 84
18796.76 78
18798.06 89
18799.35 76
18800.65 100
18801.94 71
18803.24 82
18804.54 71
18805.83 77
18807.13 85
18808.42 71
18809.72 93
18811.01 73
18812.31 94
18813.61 87
18814.90 82
18816.20 83
18817.49 85
18818.79 66
18820.09 77
18821.38 64
18822.68 85
18823.98 72
18825.27 73
18826.57 85
18827.87 73
18829.16 88
18830.46 83
18831.75 71
18833.05 60
18834.35 72
18835.64 66
18836.94 88
18838.24 71
18839.54 91
18840.83 65
18842.13 85
18843.43 93
18844.72 57
18846.02 75
18847.32 80
18848.61 75
18849.91 59
18851.21 85
18852.51 71
18853.80 67
18855.10 64
18856.40 78
18857.70 65
18858.99 83
18860.29 75
18861.59 76
18862.89 76
18864.18 69
18865.48 82
18866.78 84
18868.08 93
18869.38 76
18870.67 66
18871.97 71
18873.27 82
18874.57 76
18875.87 77
18877.16 78
18878.46 68
18879.76 80
18881.06 73
18882.36 74
18883.66 85
18884.95 73
18886.25 77
18887.55 73
18888.85 77
18890.15 79
18891.45 67
18892.75 83
18894.04 89
18895.34 72
18896.64 71
18897.94 64
18899.24 51
18900.54 63
18901.84 73
18903.14 74
18904.44 68
18905.74 61
18907.03 64
18908.33 91
18909.63 73
18910.93 75
18912.23 87
18913.53 72
18914.83 78
18916.13 62
18917.43 75
18918.73 62
18920.03 71
18921.33 78
18922.63 71
18923.93 72
18925.23 81
18926.53 75
18927.83 78
18929.13 68
18930.43 82
18931.73 72
18933.03 66
18934.33 67
18935.63 65
18936.93 94
18938.23 71
18939.53 61
18940.83 70
18942.13 77
18943.43 82
18944.73 68
18946.03 80
18947.33 72
18948.63 67
18949.93 93
18951.23 79
18952.53 61
18953.84 67
18955.14 72
18956.44 77
18957.74 86
18959.04 71
18960.34 88
18961.64 75
18962.94 78
18964.24 76
18965.54 81
18966.85 89
18968.15 72
18969.45 77
18970.75 79
18972.05 88
18973.35 82
18974.65 70
18975.96 75
18977.26 72
18978.56 73
18979.86 87
18981.16 89
18982.46 75
18983.77 72
18985.07 81
18986.37 83
18987.67 69
18988.97 74
18990.28 73
18991.58 69
18992.88 82
18994.18 79
18995.49 88
18996.79 67
18998.09 75
18999.39 82
19000.69 63
19002.00 63
19003.30 62
19004.60 68
19005.90 86
19007.21 64
19008.51 81
19009.81 71
19011.12 75
19012.42 84
19013.72 71
19015.02 69
19016.33 60
19017.63 88
19018.93 65
19020.24 82
19021.54 60
19022.84 76
19024.15 76
19025.45 87
19026.75 70
19028.06 76
19029.36 82
19030.66 81
19031.97 82
19033.27 75
19034.57 87
19035.88 68
19037.18 72
19038.48 59
19039.79 77
19041.09 62
19042.40 81
19043.70 73
19045.00 70
19046.31 75
19047.61 75
19048.92 70
19050.22 76
19051.52 87
19052.83 87
19054.13 86
19055.44 61
19056.74 82
19058.05 87
19059.35 85
19060.65 72
19061.96 82
19063.26 81
19064.57 82
19065.87 67
19067.18 75
19068.48 76
19069.79 67
19071.09 65
19072.40 68
19073.70 77
19075.01 73
19076.31 71
19077.62 66
19078.92 73
19080.23 75
19081.53 93
19082.84 72
19084.14 74
19085.45 62
19086.75 67
19088.06 71
19089.36 67
19090.67 71
19091.98 66
19093.28 68
19094.59 66
19095.89 69
19097.20 76
19098.50 64
19099.81 72
19101.12 82
19102.42 66
19103.73 67
19105.03 68
19106.34 88
19107.65 71
19108.95 76
19110.26 80
19111.56 65
19112.87 65
19114.18 62
19115.48 68
19116.79 85
19118.10 59
19119.40 73
19120.71 70
19122.02 69
19123.32 84
19124.63 88
19125.94 84
19127.24 78
19128.55 90
19129.86 71
19131.16 64
19132.47 86
19133.78 77
19135.08 79
19136.39 91
19137.70 81
19139.01 83
19140.31 74
19141.62 80
19142.93 86
19144.23 76
19145.54 97
19146.85 80
19148.16 95
19149.46 74
19150.77 72
19152.08 80
19153.39 78
19154.69 75
19156.00 102
19157.31 76
19158.62 81
19159.93 96
19161.23 89
19162.54 76
19163.85 76
19165.16 75
19166.47 88
19167.77 78
19169.08 80
19170.39 82
19171.70 72
19173.01 72
19174.32 88
19175.62 61
19176.93 76
19178.24 71
19179.55 91
19180.86 77
19182.17 75
19183.48 70
19184.78 74
19186.09 60
19187.40 79
19188.71 70
19190.02 77
19191.33 79
19192.64 77
19193.95 86
19195.26 72
19196.56 71
19197.87 66
19199.18 77
19200.49 73
19201.80 80
19203.11 69
19204.42 74
19205.73 70
19207.04 63
19208.35 72
19209.66 74
19210.97 75
19212.28 71
19213.59 72
19214.90 72
19216.21 73
19217.52 64
19218.83 72
19220.14 64
19221.45 74
19222.76 69
19224.07 69
19225.38 57
19226.69 87
19228.00 78
19229.31 80
19230.62 72
19231.93 60
19233.24 72
19234.55 62
19235.86 64
19237.17 76
19238.48 89
19239.79 82
19241.10 73
19242.41 77
19243.72 84
19245.03 83
19246.35 82
19247.66 79
19248.97 76
19250.28 66
19251.59 78
19252.90 72
19254.21 56
19255.52 64
19256.83 74
19258.14 77
19259.46 81
19260.77 80
19262.08 68
19263.39 66
19264.70 66
19266.01 78
19267.32 84
19268.64 60
19269.95 62
19271.26 86
19272.57 79
19273.88 67
19275.20 65
19276.51 71
19277.82 84
19279.13 63
19280.44 72
19281.75 71
19283.07 74
19284.38 58
19285.69 69
19287.00 76
19288.32 81
19289.63 74
19290.94 64
19292.25 66
19293.57 72
19294.88 78
19296.19 77
19297.50 81
19298.82 71
19300.13 77
19301.44 66
19302.75 84
19304.07 70
19305.38 72
19306.69 89
19308.01 80
19309.32 73
19310.63 66
19311.94 67
19313.26 87
19314.57 70
19315.88 80
19317.20 77
19318.51 73
19319.82 67
19321.14 82
19322.45 69
19323.76 90
19325.08 70
19326.39 74
19327.70 76
19329.02 71
19330.33 75
19331.65 68
19332.96 70
19334.27 74
19335.59 74
19336.90 78
19338.22 76
19339.53 72
19340.84 77
19342.16 74
19343.47 83
19344.79 83
19346.10 95
19347.41 76
19348.73 77
19350.04 74
19351.36 70
19352.67 71
19353.99 75
19355.30 84
19356.62 76
19357.93 76
19359.25 59
19360.56 74
19361.87 58
19363.19 83
19364.50 56
19365.82 70
19367.13 66
19368.45 77
19369.76 75
19371.08 64
19372.39 65
19373.71 68
19375.02 73
19376.34 79
19377.66 70
19378.97 72
19380.29 69
19381.60 75
19382.92 81
19384.23 89
19385.55 80
19386.86 70
19388.18 74
19389.50 74
19390.81 74
19392.13 46
19393.44 72
19394.76 73
19396.07 70
19397.39 67
19398.71 81
19400.02 99
19401.34 64
19402.65 76
19403.97 77
19405.29 92
19406.60 78
19407.92 68
19409.24 59
19410.55 67
19411.87 79
19413.19 68
19414.50 84
19415.82 71
19417.14 74
19418.45 57
19419.77 67
19421.09 67
19422.40 63
19423.72 82
19425.04 90
19426.35 101
19427.67 92
19428.99 76
19430.30 59
19431.62 77
19432.94 77
19434.26 65
19435.57 66
19436.89 58
19438.21 88
19439.53 69
19440.84 65
19442.16 85
19443.48 81
19444.80 82
19446.11 74
19447.43 77
19448.75 84
19450.07 69
19451.38 78
19452.70 79
19454.02 81
19455.34 64
19456.66 80
19457.97 71
19459.29 62
19460.61 61
19461.93 80
19463.25 72
19464.57 70
19465.88 62
19467.20 69
19468.52 78
19469.84 66
19471.16 83
19472.48 73
19473.79 79
19475.11 79
19476.43 72
19477.75 81
19479.07 65
19480.39 71
19481.71 80
19483.03 78
19484.34 62
19485.66 79
19486.98 65
19488.30 91
19489.62 73
19490.94 65
19492.26 69
19493.58 83
19494.90 62
19496.22 89
19497.54 74
19498.86 75
19500.18 68
19501.50 75
19502.81 70
19504.13 71
19505.45 71
19506.77 76
19508.09 84
19509.41 82
19510.73 73
19512.05 78
19513.37 74
19514.69 74
19516.01 69
19517.33 78
19518.65 69
19519.97 71
19521.29 71
19522.61 58
19523.93 71
19525.25 71
19526.57 85
19527.89 74
19529.22 74
19530.54 76
19531.86 68
19533.18 73
19534.50 62
19535.82 81
19537.14 76
19538.46 71
19539.78 74
19541.10 67
19542.42 73
19543.74 64
19545.06 71
19546.39 59
19547.71 67
19549.03 70
19550.35 73
19551.67 82
19552.99 73
19554.31 73
19555.63 66
19556.96 85
19558.28 84
19559.60 80
19560.92 79
19562.24 69
19563.56 61
19564.88 86
19566.21 79
19567.53 70
19568.85 57
19570.17 78
19571.49 86
19572.82 66
19574.14 75
19575.46 75
19576.78 83
19578.10 74
19579.43 75
19580.75 84
19582.07 84
19583.39 85
19584.72 75
19586.04 79
19587.36 67
19588.68 59
19590.01 86
19591.33 63
19592.65 66
19593.97 79
19595.30 70
19596.62 70
19597.94 71
19599.26 60
19600.59 65
19601.91 77
19603.23 81
19604.56 75
19605.88 60
19607.20 69
19608.53 71
19609.85 76
19611.17 75
19612.49 69
19613.82 68
19615.14 83
19616.47 83
19617.79 52
19619.11 69
19620.44 74
19621.76 70
19623.08 67
19624.41 62
19625.73 59
19627.05 61
19628.38 68
19629.70 71
19631.03 78
19632.35 84
19633.67 67
19635.00 84
19636.32 62
19637.65 74
19638.97 74
19640.29 74
19641.62 84
19642.94 68
19644.27 84
19645.59 86
19646.92 63
19648.24 68
19649.57 81
19650.89 84
19652.21 57
19653.54 76
19654.86 73
19656.19 71
19657.51 62
19658.84 72
19660.16 79
19661.49 68
19662.81 73
19664.14 78
19665.46 82
19666.79 72
19668.11 58
19669.44 80
19670.76 79
19672.09 71
19673.41 83
19674.74 88
19676.07 61
19677.39 79
19678.72 78
19680.04 76
19681.37 58
19682.69 72
19684.02 94
19685.34 74
19686.67 71
19688.00 73
19689.32 79
19690.65 75
19691.97 75
19693.30 68
19694.63 75
19695.95 76
19697.28 76
19698.60 86
19699.93 86
19701.26 77
19702.58 64
19703.91 69
19705.24 59
19706.56 67
19707.89 69
19709.22 76
19710.54 71
19711.87 55
19713.20 80
19714.52 72
19715.85 73
19717.18 91
19718.50 90
19719.83 57
19721.16 73
19722.48 78
19723.81 82
19725.14 80
19726.47 78
19727.79 70
19729.12 78
19730.45 65
19731.77 64
19733.10 77
19734.43 82
19735.76 71
19737.08 67
19738.41 75
19739.74 74
19741.07 76
19742.39 79
19743.72 86
19745.05 63
19746.38 71
19747.71 66
19749.03 81
19750.36 71
19751.69 70
19753.02 65
19754.35 86
19755.67 67
19757.00 70
19758.33 74
19759.66 82
19760.99 73
19762.31 75
19763.64 78
19764.97 73
19766.30 73
19767.63 83
19768.96 75
19770.29 63
19771.61 75
19772.94 72
19774.27 76
19775.60 66
19776.93 86
19778.26 65
19779.59 74
19780.92 72
19782.25 67
19783.57 80
19784.90 61
19786.23 56
19787.56 68
19788.89 64
19790.22 60
19791.55 72
19792.88 67
19794.21 68
19795.54 77
19796.87 80
19798.20 77
19799.53 52
19800.86 63
19802.19 63
19803.52 67
19804.85 74
19806.18 71
19807.50 73
19808.83 72
19810.16 64
19811.49 63
19812.82 75
19814.15 72
19815.49 68
19816.82 69
19818.15 65
19819.48 77
19820.81 65
19822.14 73
19823.47 76
19824.80 64
19826.13 72
19827.46 71
19828.79 77
19830.12 68
19831.45 73
19832.78 82
19834.11 61
19835.44 65
19836.77 73
19838.10 68
19839.44 70
19840.77 75
19842.10 85
19843.43 62
19844.76 66
19846.09 71
19847.42 83
19848.75 71
19850.08 59
19851.42 69
19852.75 69
19854.08 62
19855.41 81
19856.74 77
19858.07 72
19859.40 75
19860.74 76
19862.07 69
19863.40 69
19864.73 64
19866.06 80
19867.40 66
19868.73 58
19870.06 57
19871.39 71
19872.72 79
19874.06 75
19875.39 62
19876.72 79
19878.05 76
19879.38 72
19880.72 63
19882.05 66
19883.38 64
19884.71 70
19886.05 59
19887.38 57
19888.71 57
19890.04 65
19891.38 71
19892.71 69
19894.04 70
19895.38 62
19896.71 73
19898.04 64
19899.37 69
19900.71 60
19902.04 74
19903.37 76
19904.71 75
19906.04 69
19907.37 60
19908.71 72
19910.04 70
19911.37 61
19912.71 67
19914.04 73
19915.37 71
19916.71 74
19918.04 80
19919.37 71
19920.71 71
19922.04 90
19923.37 68
19924.71 73
19926.04 82
19927.38 76
19928.71 81
19930.04 84
19931.38 66
19932.71 71
19934.05 67
19935.38 60
19936.71 55
19938.05 64
19939.38 77
19940.72 82
19942.05 92
19943.39 89
19944.72 67
19946.06 61
19947.39 75
19948.72 58
19950.06 80
19951.39 73
19952.73 82
19954.06 81
19955.40 78
19956.73 85
19958.07 76
19959.40 85
19960.74 73
19962.07 80
19963.41 62
19964.74 73
19966.08 72
19967.41 54
19968.75 55
19970.08 68
19971.42 68
19972.76 99
19974.09 64
19975.43 68
19976.76 79
19978.10 66
19979.43 76
19980.77 71
19982.10 85
19983.44 71
19984.78 75
19986.11 74
19987.45 73
19988.78 75
19990.12 79
19991.46 79
19992.79 65
19994.13 65
19995.46 68
19996.80 81
19998.14 64
19999.47 84
20000.81 78
20002.15 86
20003.48 76
20004.82 69
20006.16 82
20007.49 68
20008.83 67
20010.17 63
20011.50 69
20012.84 78
20014.18 68
20015.51 98
20016.85 71
20018.19 81
20019.52 74
20020.86 67
20022.20 80
20023.53 73
20024.87 76
20026.21 68
20027.55 78
20028.88 73
20030.22 77
20031.56 81
20032.90 77
20034.23 71
20035.57 61
20036.91 71
20038.25 79
20039.58 80
20040.92 67
20042.26 71
20043.60 77
20044.93 80
20046.27 79
20047.61 70
20048.95 69
20050.29 76
20051.62 73
20052.96 82
20054.30 86
20055.64 55
20056.98 68
20058.32 62
20059.65 66
20060.99 67
20062.33 77
20063.67 58
20065.01 74
20066.35 83
20067.68 81
20069.02 59
20070.36 94
20071.70 72
20073.04 82
20074.38 69
20075.72 76
20077.06 63
20078.40 65
20079.73 83
20081.07 73
20082.41 62
20083.75 79
20085.09 78
20086.43 69
20087.77 61
20089.11 75
20090.45 97
20091.79 66
20093.13 77
20094.47 59
20095.81 71
20097.15 71
20098.48 70
20099.82 61
20101.16 63
20102.50 68
20103.84 73
20105.18 74
20106.52 62
20107.86 66
20109.20 70
20110.54 84
20111.88 64
20113.22 77
20114.56 72
20115.90 68
20117.24 72
20118.58 88
20119.93 72
20121.27 60
20122.61 92
20123.95 75
20125.29 77
20126.63 67
20127.97 79
20129.31 76
20130.65 76
20131.99 71
20133.33 80
20134.67 67
20136.01 74
