# Supplementary material for: MALDI-TOF MS typing enables the classification of brewing yeasts of the genus Saccharomyces to major beer styles
Source: PLoS One. 2017 Aug 9;12(8):e0181694. doi: 10.1371/journal.pone.0181694 (PMC5549903; doi:10.1371/journal.pone.0181694)
Supplement: S7 File — The directory includes 90 raw files and was zipped to “.zip”; the folder has three strains with 30 spectra per strain; S1 Text explains the raw files with an example and Table 1 represents the yeast strains used within the experiment. (ZIP) [file pone.0181694.s010.zip › 19-21/30279-120-Lag-Lag-Lag-YPG-18h-E-E_2016-09-22_5_0_B8_1.dat]

1999.90 782
2000.32 815
2000.75 886
2001.17 855
2001.59 850
2002.01 845
2002.43 854
2002.86 803
2003.28 785
2003.70 803
2004.12 799
2004.54 754
2004.97 748
2005.39 755
2005.81 697
2006.23 762
2006.66 775
2007.08 755
2007.50 723
2007.92 711
2008.35 802
2008.77 803
2009.19 788
2009.61 824
2010.04 803
2010.46 817
2010.88 852
2011.31 798
2011.73 759
2012.15 746
2012.57 754
2013.00 770
2013.42 716
2013.84 730
2014.27 744
2014.69 742
2015.11 764
2015.54 736
2015.96 721
2016.38 778
2016.81 828
2017.23 831
2017.65 788
2018.08 845
2018.50 891
2018.93 862
2019.35 856
2019.77 883
2020.20 873
2020.62 804
2021.04 827
2021.47 838
2021.89 809
2022.32 824
2022.74 803
2023.17 775
2023.59 804
2024.01 799
2024.44 788
2024.86 798
2025.29 772
2025.71 828
2026.14 736
2026.56 734
2026.98 764
2027.41 727
2027.83 708
2028.26 744
2028.68 743
2029.11 739
2029.53 745
2029.96 714
2030.38 759
2030.81 704
2031.23 687
2031.66 623
2032.08 650
2032.51 679
2032.93 734
2033.36 756
2033.78 750
2034.21 812
2034.63 749
2035.06 793
2035.49 758
2035.91 793
2036.34 753
2036.76 787
2037.19 777
2037.61 736
2038.04 792
2038.47 764
2038.89 749
2039.32 781
2039.74 792
2040.17 800
2040.59 805
2041.02 805
2041.45 828
2041.87 727
2042.30 810
2042.73 772
2043.15 779
2043.58 739
2044.00 783
2044.43 722
2044.86 759
2045.28 776
2045.71 769
2046.14 737
2046.56 754
2046.99 794
2047.42 758
2047.84 741
2048.27 725
2048.70 769
2049.12 774
2049.55 778
2049.98 792
2050.40 749
2050.83 757
2051.26 721
2051.69 770
2052.11 749
2052.54 756
2052.97 755
2053.40 721
2053.82 720
2054.25 712
2054.68 731
2055.10 802
2055.53 809
2055.96 863
2056.39 894
2056.82 842
2057.24 754
2057.67 786
2058.10 814
2058.53 807
2058.95 827
2059.38 778
2059.81 769
2060.24 784
2060.67 781
2061.09 783
2061.52 822
2061.95 819
2062.38 782
2062.81 823
2063.24 821
2063.66 817
2064.09 831
2064.52 890
2064.95 853
2065.38 849
2065.81 862
2066.24 905
2066.66 952
2067.09 915
2067.52 890
2067.95 876
2068.38 836
2068.81 810
2069.24 844
2069.67 830
2070.10 778
2070.52 778
2070.95 737
2071.38 716
2071.81 747
2072.24 758
2072.67 761
2073.10 787
2073.53 773
2073.96 762
2074.39 766
2074.82 856
2075.25 856
2075.68 870
2076.11 846
2076.54 807
2076.97 779
2077.40 811
2077.83 859
2078.26 868
2078.69 879
2079.12 886
2079.55 852
2079.98 855
2080.41 888
2080.84 914
2081.27 916
2081.70 939
2082.13 856
2082.56 941
2082.99 885
2083.42 919
2083.85 868
2084.28 896
2084.71 896
2085.14 888
2085.57 880
2086.00 892
2086.43 877
2086.86 881
2087.29 941
2087.73 871
2088.16 854
2088.59 837
2089.02 814
2089.45 831
2089.88 813
2090.31 773
2090.74 790
2091.17 821
2091.61 772
2092.04 778
2092.47 830
2092.90 828
2093.33 801
2093.76 778
2094.19 821
2094.63 860
2095.06 828
2095.49 765
2095.92 757
2096.35 816
2096.78 811
2097.22 794
2097.65 847
2098.08 842
2098.51 819
2098.94 743
2099.38 759
2099.81 763
2100.24 712
2100.67 730
2101.11 740
2101.54 738
2101.97 747
2102.40 811
2102.83 758
2103.27 791
2103.70 769
2104.13 759
2104.56 743
2105.00 730
2105.43 767
2105.86 755
2106.30 765
2106.73 799
2107.16 773
2107.59 828
2108.03 841
2108.46 898
2108.89 828
2109.33 842
2109.76 809
2110.19 827
2110.63 861
2111.06 836
2111.49 832
2111.93 782
2112.36 789
2112.79 805
2113.23 856
2113.66 799
2114.09 765
2114.53 722
2114.96 737
2115.40 757
2115.83 725
2116.26 740
2116.70 695
2117.13 707
2117.56 719
2118.00 747
2118.43 762
2118.87 738
2119.30 729
2119.73 770
2120.17 741
2120.60 741
2121.04 800
2121.47 835
2121.91 800
2122.34 796
2122.78 842
2123.21 775
2123.64 787
2124.08 805
2124.51 790
2124.95 791
2125.38 800
2125.82 835
2126.25 771
2126.69 813
2127.12 863
2127.56 829
2127.99 839
2128.43 949
2128.86 963
2129.30 1023
2129.73 1063
2130.17 1079
2130.60 1081
2131.04 1136
2131.47 1065
2131.91 1039
2132.35 964
2132.78 965
2133.22 987
2133.65 963
2134.09 834
2134.52 836
2134.96 841
2135.40 846
2135.83 838
2136.27 810
2136.70 797
2137.14 780
2137.57 778
2138.01 758
2138.45 711
2138.88 737
2139.32 724
2139.76 793
2140.19 756
2140.63 775
2141.06 739
2141.50 738
2141.94 736
2142.37 724
2142.81 707
2143.25 759
2143.68 791
2144.12 809
2144.56 791
2144.99 743
2145.43 793
2145.87 808
2146.30 716
2146.74 828
2147.18 774
2147.62 755
2148.05 815
2148.49 926
2148.93 853
2149.36 846
2149.80 915
2150.24 978
2150.68 1005
2151.11 931
2151.55 935
2151.99 887
2152.43 905
2152.86 892
2153.30 858
2153.74 900
2154.18 866
2154.61 846
2155.05 881
2155.49 858
2155.93 812
2156.37 812
2156.80 810
2157.24 799
2157.68 826
2158.12 830
2158.56 820
2158.99 845
2159.43 929
2159.87 897
2160.31 891
2160.75 888
2161.19 817
2161.62 820
2162.06 847
2162.50 854
2162.94 907
2163.38 926
2163.82 959
2164.26 930
2164.69 936
2165.13 912
2165.57 931
2166.01 934
2166.45 886
2166.89 912
2167.33 950
2167.77 918
2168.21 880
2168.65 867
2169.08 878
2169.52 877
2169.96 845
2170.40 875
2170.84 962
2171.28 956
2171.72 915
2172.16 946
2172.60 955
2173.04 944
2173.48 984
2173.92 1006
2174.36 965
2174.80 985
2175.24 962
2175.68 981
2176.12 1052
2176.56 930
2177.00 1006
2177.44 992
2177.88 975
2178.32 1013
2178.76 998
2179.20 1017
2179.64 1021
2180.08 995
2180.52 1055
2180.96 991
2181.40 1004
2181.84 1016
2182.28 966
2182.72 891
2183.16 887
2183.60 866
2184.04 866
2184.48 912
2184.93 790
2185.37 797
2185.81 793
2186.25 814
2186.69 866
2187.13 931
2187.57 1028
2188.01 985
2188.45 987
2188.89 963
2189.34 1016
2189.78 968
2190.22 982
2190.66 1014
2191.10 966
2191.54 969
2191.98 898
2192.43 941
2192.87 881
2193.31 845
2193.75 896
2194.19 947
2194.63 945
2195.08 902
2195.52 997
2195.96 1045
2196.40 1040
2196.84 1007
2197.29 927
2197.73 1065
2198.17 1058
2198.61 1010
2199.06 901
2199.50 946
2199.94 915
2200.38 879
2200.82 921
2201.27 925
2201.71 845
2202.15 833
2202.59 786
2203.04 834
2203.48 952
2203.92 847
2204.37 882
2204.81 903
2205.25 944
2205.69 917
2206.14 937
2206.58 994
2207.02 1028
2207.47 976
2207.91 1046
2208.35 1083
2208.80 997
2209.24 983
2209.68 955
2210.13 1018
2210.57 1039
2211.01 1037
2211.46 1019
2211.90 1072
2212.34 1073
2212.79 1038
2213.23 934
2213.67 933
2214.12 956
2214.56 925
2215.01 931
2215.45 889
2215.89 883
2216.34 916
2216.78 866
2217.23 909
2217.67 890
2218.11 903
2218.56 894
2219.00 824
2219.45 817
2219.89 864
2220.34 862
2220.78 819
2221.22 875
2221.67 896
2222.11 930
2222.56 949
2223.00 991
2223.45 911
2223.89 1012
2224.34 963
2224.78 980
2225.23 999
2225.67 1034
2226.12 1062
2226.56 1101
2227.01 1065
2227.45 1059
2227.90 1066
2228.34 1039
2228.79 1099
2229.23 1129
2229.68 1134
2230.12 1125
2230.57 1158
2231.01 1122
2231.46 1207
2231.90 1218
2232.35 1266
2232.80 1195
2233.24 1129
2233.69 1047
2234.13 989
2234.58 1051
2235.02 962
2235.47 1020
2235.92 1051
2236.36 1107
2236.81 1033
2237.25 943
2237.70 1039
2238.15 979
2238.59 957
2239.04 944
2239.49 927
2239.93 973
2240.38 903
2240.82 906
2241.27 925
2241.72 844
2242.16 840
2242.61 871
2243.06 860
2243.50 842
2243.95 840
2244.40 811
2244.84 822
2245.29 856
2245.74 852
2246.19 842
2246.63 869
2247.08 858
2247.53 882
2247.97 886
2248.42 920
2248.87 918
2249.32 899
2249.76 866
2250.21 922
2250.66 916
2251.10 953
2251.55 935
2252.00 928
2252.45 941
2252.89 953
2253.34 955
2253.79 945
2254.24 973
2254.69 974
2255.13 1051
2255.58 1009
2256.03 924
2256.48 929
2256.93 841
2257.37 826
2257.82 842
2258.27 851
2258.72 869
2259.17 879
2259.61 936
2260.06 897
2260.51 887
2260.96 921
2261.41 1003
2261.86 1052
2262.31 1018
2262.75 1046
2263.20 1014
2263.65 1043
2264.10 1129
2264.55 1139
2265.00 1107
2265.45 1128
2265.90 1094
2266.34 1094
2266.79 984
2267.24 1027
2267.69 1095
2268.14 1097
2268.59 1105
2269.04 1112
2269.49 1146
2269.94 1117
2270.39 1202
2270.84 1128
2271.29 1118
2271.74 1127
2272.18 1229
2272.63 1293
2273.08 1330
2273.53 1456
2273.98 1545
2274.43 1668
2274.88 1826
2275.33 1980
2275.78 2122
2276.23 2269
2276.68 2377
2277.13 2432
2277.58 2325
2278.03 2284
2278.48 2234
2278.93 2017
2279.38 1799
2279.83 1684
2280.28 1458
2280.73 1404
2281.19 1356
2281.64 1264
2282.09 1123
2282.54 1088
2282.99 1098
2283.44 1082
2283.89 1089
2284.34 991
2284.79 1054
2285.24 931
2285.69 958
2286.14 945
2286.59 1016
2287.04 1044
2287.50 1059
2287.95 1061
2288.40 1159
2288.85 1276
2289.30 1473
2289.75 1563
2290.20 1657
2290.65 1854
2291.11 2005
2291.56 1993
2292.01 1958
2292.46 1957
2292.91 1953
2293.36 1826
2293.82 1702
2294.27 1555
2294.72 1513
2295.17 1392
2295.62 1244
2296.07 1193
2296.53 1161
2296.98 1171
2297.43 1106
2297.88 997
2298.33 973
2298.79 975
2299.24 972
2299.69 965
2300.14 973
2300.60 949
2301.05 945
2301.50 905
2301.95 930
2302.41 969
2302.86 965
2303.31 951
2303.76 973
2304.22 962
2304.67 977
2305.12 900
2305.57 938
2306.03 897
2306.48 955
2306.93 996
2307.39 1014
2307.84 969
2308.29 1031
2308.75 1036
2309.20 1109
2309.65 1133
2310.11 1109
2310.56 1074
2311.01 1176
2311.47 1157
2311.92 1175
2312.37 1242
2312.83 1217
2313.28 1153
2313.73 1158
2314.19 1110
2314.64 1120
2315.09 1128
2315.55 1125
2316.00 1093
2316.46 1073
2316.91 1131
2317.36 1127
2317.82 1093
2318.27 1100
2318.73 1130
2319.18 1140
2319.63 1115
2320.09 1091
2320.54 1111
2321.00 1132
2321.45 1035
2321.91 1062
2322.36 1107
2322.82 989
2323.27 1026
2323.72 1075
2324.18 1032
2324.63 1020
2325.09 999
2325.54 1043
2326.00 1058
2326.45 1154
2326.91 1090
2327.36 1129
2327.82 1180
2328.27 1092
2328.73 1076
2329.18 1011
2329.64 1067
2330.09 1077
2330.55 1069
2331.00 1092
2331.46 995
2331.92 951
2332.37 993
2332.83 914
2333.28 951
2333.74 991
2334.19 911
2334.65 908
2335.10 930
2335.56 887
2336.02 922
2336.47 986
2336.93 950
2337.38 966
2337.84 961
2338.30 971
2338.75 980
2339.21 995
2339.66 927
2340.12 982
2340.58 990
2341.03 993
2341.49 1009
2341.95 949
2342.40 949
2342.86 989
2343.32 965
2343.77 998
2344.23 965
2344.68 989
2345.14 966
2345.60 965
2346.06 917
2346.51 975
2346.97 978
2347.43 927
2347.88 948
2348.34 891
2348.80 933
2349.25 971
2349.71 933
2350.17 968
2350.63 971
2351.08 994
2351.54 1044
2352.00 1017
2352.46 1002
2352.91 1010
2353.37 980
2353.83 1006
2354.29 972
2354.74 993
2355.20 1006
2355.66 946
2356.12 944
2356.57 989
2357.03 981
2357.49 986
2357.95 965
2358.41 943
2358.86 990
2359.32 1011
2359.78 1034
2360.24 1022
2360.70 1004
2361.15 967
2361.61 981
2362.07 922
2362.53 957
2362.99 1005
2363.45 1034
2363.91 1097
2364.36 1075
2364.82 987
2365.28 1050
2365.74 1070
2366.20 1018
2366.66 1138
2367.12 1167
2367.57 1127
2368.03 1057
2368.49 1005
2368.95 1094
2369.41 1040
2369.87 1045
2370.33 1086
2370.79 1113
2371.25 1106
2371.71 1172
2372.17 1247
2372.63 1237
2373.09 1237
2373.54 1319
2374.00 1355
2374.46 1387
2374.92 1430
2375.38 1405
2375.84 1385
2376.30 1345
2376.76 1375
2377.22 1323
2377.68 1255
2378.14 1228
2378.60 1143
2379.06 1114
2379.52 1140
2379.98 1088
2380.44 1079
2380.90 1096
2381.36 1029
2381.82 1024
2382.28 990
2382.74 996
2383.20 950
2383.66 899
2384.12 939
2384.59 960
2385.05 906
2385.51 906
2385.97 911
2386.43 850
2386.89 904
2387.35 917
2387.81 968
2388.27 921
2388.73 962
2389.19 1003
2389.65 1016
2390.12 940
2390.58 1035
2391.04 1112
2391.50 1077
2391.96 1041
2392.42 1065
2392.88 1107
2393.34 1077
2393.81 1052
2394.27 995
2394.73 979
2395.19 997
2395.65 1017
2396.11 1017
2396.57 1057
2397.04 1037
2397.50 1007
2397.96 995
2398.42 1061
2398.88 1072
2399.35 1116
2399.81 1110
2400.27 1018
2400.73 1061
2401.19 1078
2401.66 1011
2402.12 1032
2402.58 1008
2403.04 982
2403.51 973
2403.97 988
2404.43 945
2404.89 1056
2405.36 1036
2405.82 1026
2406.28 995
2406.74 1004
2407.21 1055
2407.67 1019
2408.13 1115
2408.59 987
2409.06 982
2409.52 1047
2409.98 1012
2410.45 997
2410.91 920
2411.37 937
2411.84 912
2412.30 968
2412.76 947
2413.23 966
2413.69 1031
2414.15 965
2414.62 1010
2415.08 1052
2415.54 1022
2416.01 1007
2416.47 1000
2416.93 1038
2417.40 1006
2417.86 1006
2418.32 1021
2418.79 1061
2419.25 1118
2419.72 1129
2420.18 1136
2420.64 1102
2421.11 1147
2421.57 1103
2422.04 1087
2422.50 1045
2422.96 1131
2423.43 1064
2423.89 1067
2424.36 1049
2424.82 1043
2425.29 987
2425.75 993
2426.22 1042
2426.68 1018
2427.15 1007
2427.61 979
2428.07 1008
2428.54 933
2429.00 942
2429.47 938
2429.93 929
2430.40 951
2430.86 927
2431.33 890
2431.79 897
2432.26 936
2432.72 926
2433.19 945
2433.65 958
2434.12 962
2434.59 951
2435.05 974
2435.52 1015
2435.98 1023
2436.45 1022
2436.91 1021
2437.38 968
2437.84 983
2438.31 1011
2438.78 1074
2439.24 1061
2439.71 1012
2440.17 1002
2440.64 1057
2441.10 1089
2441.57 1047
2442.04 1074
2442.50 1065
2442.97 1014
2443.44 1034
2443.90 1007
2444.37 1033
2444.83 1033
2445.30 1000
2445.77 985
2446.23 1005
2446.70 959
2447.17 928
2447.63 960
2448.10 931
2448.57 909
2449.03 934
2449.50 861
2449.97 952
2450.43 972
2450.90 961
2451.37 995
2451.83 1019
2452.30 1047
2452.77 1046
2453.24 989
2453.70 1007
2454.17 1004
2454.64 1038
2455.10 1032
2455.57 989
2456.04 928
2456.51 897
2456.97 943
2457.44 905
2457.91 914
2458.38 928
2458.84 949
2459.31 864
2459.78 897
2460.25 954
2460.72 965
2461.18 892
2461.65 944
2462.12 897
2462.59 871
2463.06 913
2463.52 954
2463.99 926
2464.46 910
2464.93 944
2465.40 986
2465.86 979
2466.33 887
2466.80 883
2467.27 884
2467.74 976
2468.21 1013
2468.68 977
2469.14 918
2469.61 953
2470.08 935
2470.55 960
2471.02 947
2471.49 968
2471.96 957
2472.43 913
2472.90 941
2473.36 936
2473.83 934
2474.30 949
2474.77 1035
2475.24 1031
2475.71 1047
2476.18 1108
2476.65 1070
2477.12 1070
2477.59 1072
2478.06 1078
2478.53 1054
2479.00 1072
2479.47 1032
2479.94 1027
2480.41 983
2480.87 972
2481.34 969
2481.81 956
2482.28 891
2482.75 939
2483.22 909
2483.69 879
2484.16 913
2484.63 891
2485.10 882
2485.57 936
2486.05 914
2486.52 978
2486.99 938
2487.46 937
2487.93 1002
2488.40 1046
2488.87 1028
2489.34 1002
2489.81 1002
2490.28 1007
2490.75 981
2491.22 970
2491.69 994
2492.16 993
2492.63 976
2493.10 977
2493.58 970
2494.05 1003
2494.52 1048
2494.99 1070
2495.46 1045
2495.93 1123
2496.40 1127
2496.87 1203
2497.34 1161
2497.82 1152
2498.29 1133
2498.76 1136
2499.23 1062
2499.70 1069
2500.17 1037
2500.64 947
2501.12 923
2501.59 998
2502.06 959
2502.53 914
2503.00 960
2503.48 922
2503.95 930
2504.42 988
2504.89 899
2505.36 957
2505.84 963
2506.31 986
2506.78 946
2507.25 997
2507.72 1030
2508.20 1116
2508.67 1094
2509.14 1164
2509.61 1230
2510.09 1293
2510.56 1403
2511.03 1444
2511.50 1437
2511.98 1485
2512.45 1555
2512.92 1620
2513.40 1719
2513.87 1661
2514.34 1662
2514.81 1568
2515.29 1475
2515.76 1362
2516.23 1302
2516.71 1207
2517.18 1189
2517.65 1143
2518.13 1054
2518.60 1021
2519.07 1047
2519.55 1004
2520.02 992
2520.49 996
2520.97 987
2521.44 957
2521.91 1001
2522.39 1042
2522.86 954
2523.34 958
2523.81 919
2524.28 1022
2524.76 1017
2525.23 993
2525.70 1035
2526.18 973
2526.65 1014
2527.13 1099
2527.60 1090
2528.08 1074
2528.55 1041
2529.02 1041
2529.50 1039
2529.97 1028
2530.45 1031
2530.92 943
2531.40 1004
2531.87 995
2532.34 1018
2532.82 1044
2533.29 1026
2533.77 1036
2534.24 1013
2534.72 1000
2535.19 994
2535.67 998
2536.14 996
2536.62 983
2537.09 1030
2537.57 1020
2538.04 1036
2538.52 1079
2538.99 1027
2539.47 1045
2539.94 1116
2540.42 1063
2540.90 1035
2541.37 1047
2541.85 1146
2542.32 1154
2542.80 1111
2543.27 1170
2543.75 1131
2544.22 1144
2544.70 1163
2545.18 1128
2545.65 1231
2546.13 1349
2546.60 1401
2547.08 1459
2547.56 1561
2548.03 1524
2548.51 1478
2548.98 1594
2549.46 1664
2549.94 1622
2550.41 1526
2550.89 1603
2551.37 1648
2551.84 1605
2552.32 1475
2552.80 1378
2553.27 1366
2553.75 1331
2554.23 1295
2554.70 1279
2555.18 1272
2555.66 1280
2556.13 1212
2556.61 1221
2557.09 1262
2557.56 1261
2558.04 1181
2558.52 1219
2558.99 1169
2559.47 1204
2559.95 1174
2560.43 1170
2560.90 1097
2561.38 1118
2561.86 1135
2562.33 1120
2562.81 1066
2563.29 1013
2563.77 964
2564.25 1011
2564.72 1040
2565.20 1047
2565.68 955
2566.16 922
2566.63 920
2567.11 982
2567.59 924
2568.07 939
2568.55 941
2569.02 961
2569.50 952
2569.98 1008
2570.46 972
2570.94 963
2571.41 1019
2571.89 981
2572.37 939
2572.85 955
2573.33 966
2573.81 974
2574.28 1013
2574.76 1024
2575.24 1005
2575.72 985
2576.20 950
2576.68 966
2577.16 1000
2577.64 1003
2578.11 950
2578.59 962
2579.07 956
2579.55 956
2580.03 981
2580.51 1024
2580.99 1032
2581.47 1038
2581.95 1019
2582.43 1049
2582.91 981
2583.39 1004
2583.86 1004
2584.34 1078
2584.82 1035
2585.30 1014
2585.78 993
2586.26 1026
2586.74 1045
2587.22 1039
2587.70 973
2588.18 999
2588.66 1069
2589.14 952
2589.62 987
2590.10 993
2590.58 992
2591.06 1008
2591.54 928
2592.02 921
2592.50 917
2592.98 915
2593.46 937
2593.94 945
2594.42 936
2594.90 979
2595.38 934
2595.86 924
2596.35 973
2596.83 1012
2597.31 980
2597.79 926
2598.27 985
2598.75 948
2599.23 894
2599.71 992
2600.19 962
2600.67 915
2601.15 913
2601.63 935
2602.12 1009
2602.60 967
2603.08 917
2603.56 924
2604.04 921
2604.52 911
2605.00 934
2605.48 949
2605.97 988
2606.45 973
2606.93 922
2607.41 951
2607.89 977
2608.37 960
2608.86 939
2609.34 964
2609.82 974
2610.30 977
2610.78 993
2611.26 986
2611.75 958
2612.23 991
2612.71 998
2613.19 1043
2613.68 969
2614.16 1033
2614.64 1042
2615.12 958
2615.60 1034
2616.09 948
2616.57 958
2617.05 951
2617.53 996
2618.02 982
2618.50 975
2618.98 1027
2619.46 975
2619.95 1007
2620.43 1045
2620.91 1050
2621.40 1024
2621.88 1002
2622.36 1005
2622.85 977
2623.33 1025
2623.81 1062
2624.29 993
2624.78 1085
2625.26 1021
2625.74 1008
2626.23 1072
2626.71 1027
2627.19 1048
2627.68 1002
2628.16 980
2628.64 1016
2629.13 1031
2629.61 997
2630.10 1081
2630.58 1114
2631.06 1174
2631.55 1225
2632.03 1250
2632.51 1235
2633.00 1193
2633.48 1224
2633.97 1210
2634.45 1112
2634.94 1139
2635.42 1081
2635.90 1110
2636.39 1092
2636.87 1091
2637.36 1121
2637.84 1058
2638.33 1059
2638.81 1050
2639.29 1071
2639.78 1041
2640.26 1032
2640.75 1057
2641.23 972
2641.72 991
2642.20 943
2642.69 1010
2643.17 992
2643.66 960
2644.14 998
2644.63 976
2645.11 984
2645.60 970
2646.08 1011
2646.57 1046
2647.05 986
2647.54 1035
2648.02 1061
2648.51 1041
2648.99 1042
2649.48 1036
2649.97 1107
2650.45 1147
2650.94 1120
2651.42 1107
2651.91 1053
2652.39 1124
2652.88 1158
2653.37 1090
2653.85 1111
2654.34 1146
2654.82 1155
2655.31 1114
2655.80 1110
2656.28 1127
2656.77 1112
2657.25 1139
2657.74 1134
2658.23 1071
2658.71 1061
2659.20 1018
2659.69 1012
2660.17 1084
2660.66 1130
2661.14 1075
2661.63 1155
2662.12 1189
2662.60 1115
2663.09 1139
2663.58 1168
2664.06 1127
2664.55 1148
2665.04 1111
2665.53 1179
2666.01 1212
2666.50 1182
2666.99 1118
2667.47 1112
2667.96 1120
2668.45 1132
2668.94 1099
2669.42 1061
2669.91 1063
2670.40 1034
2670.88 1052
2671.37 1076
2671.86 1108
2672.35 1144
2672.83 1225
2673.32 1255
2673.81 1386
2674.30 1428
2674.79 1411
2675.27 1443
2675.76 1437
2676.25 1473
2676.74 1397
2677.23 1330
2677.71 1345
2678.20 1297
2678.69 1252
2679.18 1272
2679.67 1259
2680.15 1167
2680.64 1135
2681.13 1138
2681.62 1213
2682.11 1150
2682.60 1244
2683.08 1238
2683.57 1227
2684.06 1220
2684.55 1184
2685.04 1230
2685.53 1185
2686.02 1211
2686.51 1191
2686.99 1122
2687.48 1143
2687.97 1187
2688.46 1163
2688.95 1193
2689.44 1160
2689.93 1158
2690.42 1122
2690.91 1207
2691.40 1195
2691.89 1185
2692.38 1218
2692.87 1251
2693.35 1249
2693.84 1294
2694.33 1335
2694.82 1331
2695.31 1363
2695.80 1495
2696.29 1548
2696.78 1538
2697.27 1496
2697.76 1499
2698.25 1456
2698.74 1400
2699.23 1387
2699.72 1368
2700.21 1315
2700.70 1186
2701.19 1114
2701.68 1184
2702.17 1155
2702.66 1145
2703.15 1072
2703.64 1147
2704.13 1142
2704.62 1181
2705.12 1141
2705.61 1161
2706.10 1129
2706.59 1072
2707.08 1033
2707.57 974
2708.06 978
2708.55 984
2709.04 969
2709.53 1003
2710.02 1106
2710.51 1100
2711.01 1036
2711.50 1050
2711.99 1076
2712.48 1076
2712.97 1090
2713.46 1152
2713.95 1086
2714.44 1092
2714.94 1164
2715.43 1161
2715.92 1163
2716.41 1125
2716.90 1097
2717.39 1097
2717.89 1038
2718.38 1070
2718.87 1039
2719.36 1063
2719.85 1065
2720.34 1169
2720.84 1226
2721.33 1211
2721.82 1267
2722.31 1300
2722.80 1383
2723.30 1398
2723.79 1401
2724.28 1412
2724.77 1467
2725.27 1488
2725.76 1355
2726.25 1363
2726.74 1254
2727.24 1213
2727.73 1221
2728.22 1240
2728.71 1181
2729.21 1225
2729.70 1263
2730.19 1250
2730.69 1221
2731.18 1301
2731.67 1344
2732.16 1348
2732.66 1383
2733.15 1403
2733.64 1374
2734.14 1369
2734.63 1362
2735.12 1325
2735.62 1372
2736.11 1379
2736.60 1396
2737.10 1429
2737.59 1476
2738.08 1405
2738.58 1466
2739.07 1447
2739.56 1507
2740.06 1474
2740.55 1474
2741.05 1410
2741.54 1415
2742.03 1379
2742.53 1317
2743.02 1260
2743.52 1315
2744.01 1255
2744.50 1199
2745.00 1161
2745.49 1222
2745.99 1204
2746.48 1190
2746.97 1152
2747.47 1202
2747.96 1164
2748.46 1196
2748.95 1196
2749.45 1198
2749.94 1192
2750.44 1179
2750.93 1131
2751.43 1167
2751.92 1174
2752.42 1122
2752.91 1060
2753.41 1090
2753.90 1094
2754.40 1140
2754.89 1132
2755.39 1148
2755.88 1127
2756.38 1070
2756.87 1086
2757.37 1103
2757.86 1119
2758.36 1129
2758.85 1141
2759.35 1139
2759.84 1129
2760.34 1086
2760.83 1157
2761.33 1224
2761.83 1144
2762.32 1195
2762.82 1232
2763.31 1244
2763.81 1262
2764.30 1294
2764.80 1328
2765.30 1271
2765.79 1280
2766.29 1292
2766.78 1235
2767.28 1234
2767.78 1244
2768.27 1254
2768.77 1243
2769.27 1216
2769.76 1133
2770.26 1132
2770.76 1111
2771.25 1135
2771.75 1118
2772.24 1147
2772.74 1145
2773.24 1217
2773.73 1306
2774.23 1227
2774.73 1270
2775.23 1309
2775.72 1310
2776.22 1332
2776.72 1393
2777.21 1454
2777.71 1390
2778.21 1391
2778.70 1398
2779.20 1412
2779.70 1267
2780.20 1310
2780.69 1273
2781.19 1232
2781.69 1220
2782.19 1215
2782.68 1230
2783.18 1246
2783.68 1145
2784.18 1173
2784.67 1240
2785.17 1264
2785.67 1189
2786.17 1161
2786.67 1175
2787.16 1169
2787.66 1098
2788.16 1120
2788.66 1122
2789.16 1114
2789.65 1098
2790.15 1113
2790.65 1079
2791.15 1079
2791.65 1106
2792.15 1060
2792.64 1073
2793.14 1066
2793.64 1085
2794.14 1039
2794.64 1073
2795.14 1115
2795.64 1147
2796.13 1208
2796.63 1165
2797.13 1195
2797.63 1230
2798.13 1259
2798.63 1244
2799.13 1187
2799.63 1243
2800.13 1258
2800.62 1263
2801.12 1191
2801.62 1223
2802.12 1245
2802.62 1253
2803.12 1222
2803.62 1228
2804.12 1209
2804.62 1273
2805.12 1240
2805.62 1338
2806.12 1312
2806.62 1392
2807.12 1418
2807.62 1453
2808.12 1405
2808.62 1337
2809.12 1336
2809.62 1358
2810.12 1391
2810.62 1371
2811.12 1367
2811.62 1372
2812.12 1366
2812.62 1335
2813.12 1288
2813.62 1289
2814.12 1236
2814.62 1284
2815.12 1207
2815.62 1162
2816.12 1229
2816.62 1182
2817.12 1183
2817.62 1195
2818.12 1166
2818.62 1244
2819.12 1234
2819.63 1144
2820.13 1149
2820.63 1116
2821.13 1108
2821.63 1126
2822.13 1092
2822.63 1075
2823.13 1072
2823.63 1056
2824.13 1095
2824.64 1123
2825.14 1100
2825.64 1139
2826.14 1105
2826.64 1112
2827.14 1003
2827.64 1032
2828.15 1078
2828.65 1130
2829.15 1060
2829.65 1007
2830.15 1080
2830.65 998
2831.16 1022
2831.66 1008
2832.16 945
2832.66 977
2833.16 1090
2833.67 1054
2834.17 1065
2834.67 1053
2835.17 1058
2835.68 1114
2836.18 1116
2836.68 1105
2837.18 1149
2837.68 1154
2838.19 1197
2838.69 1178
2839.19 1143
2839.70 1128
2840.20 1111
2840.70 1121
2841.20 1103
2841.71 1133
2842.21 1146
2842.71 1131
2843.21 1156
2843.72 1106
2844.22 1088
2844.72 1072
2845.23 1047
2845.73 1041
2846.23 1060
2846.74 1104
2847.24 1133
2847.74 1135
2848.25 1190
2848.75 1150
2849.25 1196
2849.76 1120
2850.26 1172
2850.76 1102
2851.27 1138
2851.77 1134
2852.28 1108
2852.78 1134
2853.28 1058
2853.79 1102
2854.29 1049
2854.79 1081
2855.30 1055
2855.80 1072
2856.31 1064
2856.81 1081
2857.31 1074
2857.82 1093
2858.32 1097
2858.83 1092
2859.33 1142
2859.84 1139
2860.34 1056
2860.85 1062
2861.35 1085
2861.85 1115
2862.36 1053
2862.86 1116
2863.37 1030
2863.87 1094
2864.38 1101
2864.88 1068
2865.39 1032
2865.89 1127
2866.40 1110
2866.90 1195
2867.41 1221
2867.91 1288
2868.42 1357
2868.92 1405
2869.43 1416
2869.93 1504
2870.44 1579
2870.94 1636
2871.45 1580
2871.96 1591
2872.46 1473
2872.97 1434
2873.47 1367
2873.98 1359
2874.48 1363
2874.99 1259
2875.49 1276
2876.00 1333
2876.51 1230
2877.01 1218
2877.52 1236
2878.02 1194
2878.53 1231
2879.04 1233
2879.54 1180
2880.05 1144
2880.55 1184
2881.06 1241
2881.57 1229
2882.07 1198
2882.58 1269
2883.09 1229
2883.59 1253
2884.10 1133
2884.61 1222
2885.11 1270
2885.62 1169
2886.13 1239
2886.63 1254
2887.14 1161
2887.65 1151
2888.15 1223
2888.66 1205
2889.17 1277
2889.67 1279
2890.18 1271
2890.69 1246
2891.20 1290
2891.70 1320
2892.21 1325
2892.72 1311
2893.22 1199
2893.73 1194
2894.24 1222
2894.75 1298
2895.25 1259
2895.76 1225
2896.27 1276
2896.78 1306
2897.29 1409
2897.79 1444
2898.30 1402
2898.81 1373
2899.32 1348
2899.82 1330
2900.33 1320
2900.84 1238
2901.35 1233
2901.86 1242
2902.36 1251
2902.87 1337
2903.38 1206
2903.89 1208
2904.40 1161
2904.91 1188
2905.41 1150
2905.92 1158
2906.43 1224
2906.94 1198
2907.45 1212
2907.96 1233
2908.47 1261
2908.97 1216
2909.48 1186
2909.99 1216
2910.50 1156
2911.01 1133
2911.52 1150
2912.03 1151
2912.54 1207
2913.05 1213
2913.55 1160
2914.06 1124
2914.57 1137
2915.08 1122
2915.59 1134
2916.10 1171
2916.61 1162
2917.12 1174
2917.63 1122
2918.14 1156
2918.65 1166
2919.16 1247
2919.67 1165
2920.18 1213
2920.69 1263
2921.20 1254
2921.71 1222
2922.22 1286
2922.73 1226
2923.24 1298
2923.75 1316
2924.26 1381
2924.77 1415
2925.28 1337
2925.79 1349
2926.30 1366
2926.81 1373
2927.32 1310
2927.83 1373
2928.34 1324
2928.85 1246
2929.36 1189
2929.87 1206
2930.38 1173
2930.89 1157
2931.40 1158
2931.91 1164
2932.42 1225
2932.93 1177
2933.45 1144
2933.96 1155
2934.47 1128
2934.98 1117
2935.49 1131
2936.00 1204
2936.51 1323
2937.02 1306
2937.53 1263
2938.04 1362
2938.56 1360
2939.07 1350
2939.58 1463
2940.09 1465
2940.60 1509
2941.11 1623
2941.62 1592
2942.14 1587
2942.65 1521
2943.16 1561
2943.67 1479
2944.18 1405
2944.70 1421
2945.21 1382
2945.72 1351
2946.23 1357
2946.74 1309
2947.26 1229
2947.77 1278
2948.28 1231
2948.79 1258
2949.30 1175
2949.82 1146
2950.33 1126
2950.84 1094
2951.35 1125
2951.87 1164
2952.38 1081
2952.89 1061
2953.40 1086
2953.92 1075
2954.43 1132
2954.94 1080
2955.45 1104
2955.97 1098
2956.48 1090
2956.99 1072
2957.51 1124
2958.02 1175
2958.53 1129
2959.04 1189
2959.56 1179
2960.07 1133
2960.58 1116
2961.10 1121
2961.61 1208
2962.12 1229
2962.64 1206
2963.15 1215
2963.66 1227
2964.18 1206
2964.69 1168
2965.21 1142
2965.72 1202
2966.23 1155
2966.75 1122
2967.26 1141
2967.77 1129
2968.29 1156
2968.80 1103
2969.32 1109
2969.83 1172
2970.34 1158
2970.86 1188
2971.37 1150
2971.89 1158
2972.40 1116
2972.91 1087
2973.43 1165
2973.94 1149
2974.46 1152
2974.97 1247
2975.49 1176
2976.00 1178
2976.52 1139
2977.03 1135
2977.55 1203
2978.06 1148
2978.57 1210
2979.09 1244
2979.60 1185
2980.12 1209
2980.63 1237
2981.15 1165
2981.66 1168
2982.18 1195
2982.69 1182
2983.21 1243
2983.73 1230
2984.24 1167
2984.76 1251
2985.27 1221
2985.79 1250
2986.30 1267
2986.82 1322
2987.33 1336
2987.85 1347
2988.36 1380
2988.88 1415
2989.40 1387
2989.91 1381
2990.43 1447
2990.94 1450
2991.46 1499
2991.97 1464
2992.49 1553
2993.01 1611
2993.52 1595
2994.04 1562
2994.55 1559
2995.07 1577
2995.59 1617
2996.10 1596
2996.62 1537
2997.14 1672
2997.65 1712
2998.17 1750
2998.69 1662
2999.20 1623
2999.72 1699
3000.24 1735
3000.75 1685
3001.27 1612
3001.79 1694
3002.30 1717
3002.82 1923
3003.34 2090
3003.85 2332
3004.37 2660
3004.89 2925
3005.40 3191
3005.92 3316
3006.44 3344
3006.96 3266
3007.47 2900
3007.99 2803
3008.51 2565
3009.03 2132
3009.54 2082
3010.06 1802
3010.58 1667
3011.10 1628
3011.61 1432
3012.13 1327
3012.65 1267
3013.17 1278
3013.68 1324
3014.20 1339
3014.72 1354
3015.24 1335
3015.76 1298
3016.27 1294
3016.79 1379
3017.31 1343
3017.83 1344
3018.35 1301
3018.86 1384
3019.38 1436
3019.90 1262
3020.42 1305
3020.94 1287
3021.46 1236
3021.97 1268
3022.49 1298
3023.01 1292
3023.53 1293
3024.05 1411
3024.57 1430
3025.09 1349
3025.61 1431
3026.12 1403
3026.64 1353
3027.16 1395
3027.68 1412
3028.20 1309
3028.72 1280
3029.24 1194
3029.76 1216
3030.28 1280
3030.80 1237
3031.32 1310
3031.84 1386
3032.35 1415
3032.87 1354
3033.39 1411
3033.91 1427
3034.43 1431
3034.95 1429
3035.47 1448
3035.99 1447
3036.51 1448
3037.03 1410
3037.55 1505
3038.07 1490
3038.59 1380
3039.11 1387
3039.63 1366
3040.15 1310
3040.67 1249
3041.19 1264
3041.71 1320
3042.23 1277
3042.75 1264
3043.27 1321
3043.79 1236
3044.31 1233
3044.83 1322
3045.35 1277
3045.87 1344
3046.40 1378
3046.92 1281
3047.44 1254
3047.96 1233
3048.48 1271
3049.00 1235
3049.52 1276
3050.04 1288
3050.56 1304
3051.08 1356
3051.60 1320
3052.12 1312
3052.65 1300
3053.17 1236
3053.69 1185
3054.21 1246
3054.73 1256
3055.25 1186
3055.77 1155
3056.30 1175
3056.82 1168
3057.34 1176
3057.86 1158
3058.38 1171
3058.90 1158
3059.42 1248
3059.95 1231
3060.47 1283
3060.99 1246
3061.51 1208
3062.03 1264
3062.56 1282
3063.08 1277
3063.60 1241
3064.12 1289
3064.64 1285
3065.17 1431
3065.69 1381
3066.21 1357
3066.73 1367
3067.26 1365
3067.78 1309
3068.30 1340
3068.82 1327
3069.35 1267
3069.87 1258
3070.39 1328
3070.91 1325
3071.44 1273
3071.96 1264
3072.48 1264
3073.01 1295
3073.53 1256
3074.05 1307
3074.57 1317
3075.10 1406
3075.62 1395
3076.14 1427
3076.67 1389
3077.19 1400
3077.71 1391
3078.24 1466
3078.76 1533
3079.28 1517
3079.81 1568
3080.33 1545
3080.85 1597
3081.38 1534
3081.90 1568
3082.42 1588
3082.95 1619
3083.47 1565
3084.00 1500
3084.52 1555
3085.04 1520
3085.57 1505
3086.09 1556
3086.62 1566
3087.14 1592
3087.66 1555
3088.19 1722
3088.71 1713
3089.24 1795
3089.76 2025
3090.29 2073
3090.81 2225
3091.33 2179
3091.86 2185
3092.38 2266
3092.91 2045
3093.43 1964
3093.96 1893
3094.48 1863
3095.01 1710
3095.53 1686
3096.06 1539
3096.58 1627
3097.11 1548
3097.63 1619
3098.16 1691
3098.68 1555
3099.21 1545
3099.73 1655
3100.26 1840
3100.78 1927
3101.31 2233
3101.83 2609
3102.36 2809
3102.88 3122
3103.41 3423
3103.93 3613
3104.46 3719
3104.99 3713
3105.51 3370
3106.04 2989
3106.56 2733
3107.09 2446
3107.61 2250
3108.14 1956
3108.67 1852
3109.19 1731
3109.72 1553
3110.24 1553
3110.77 1541
3111.30 1535
3111.82 1511
3112.35 1471
3112.87 1521
3113.40 1475
3113.93 1442
3114.45 1446
3114.98 1394
3115.51 1446
3116.03 1410
3116.56 1482
3117.09 1431
3117.61 1415
3118.14 1445
3118.67 1386
3119.19 1347
3119.72 1373
3120.25 1495
3120.77 1645
3121.30 1605
3121.83 1597
3122.35 1676
3122.88 1612
3123.41 1642
3123.94 1614
3124.46 1603
3124.99 1544
3125.52 1503
3126.05 1503
3126.57 1482
3127.10 1434
3127.63 1473
3128.16 1457
3128.68 1460
3129.21 1418
3129.74 1410
3130.27 1383
3130.79 1379
3131.32 1360
3131.85 1334
3132.38 1325
3132.91 1335
3133.43 1352
3133.96 1312
3134.49 1331
3135.02 1252
3135.55 1335
3136.07 1383
3136.60 1364
3137.13 1341
3137.66 1355
3138.19 1316
3138.72 1278
3139.24 1274
3139.77 1202
3140.30 1260
3140.83 1212
3141.36 1273
3141.89 1247
3142.42 1220
3142.95 1115
3143.47 1177
3144.00 1198
3144.53 1172
3145.06 1247
3145.59 1299
3146.12 1287
3146.65 1370
3147.18 1352
3147.71 1423
3148.24 1444
3148.76 1574
3149.29 1662
3149.82 1633
3150.35 1639
3150.88 1628
3151.41 1614
3151.94 1589
3152.47 1481
3153.00 1505
3153.53 1416
3154.06 1378
3154.59 1297
3155.12 1434
3155.65 1472
3156.18 1376
3156.71 1355
3157.24 1424
3157.77 1454
3158.30 1525
3158.83 1590
3159.36 1577
3159.89 1625
3160.42 1762
3160.95 1716
3161.48 1601
3162.01 1608
3162.54 1623
3163.07 1681
3163.60 1563
3164.13 1568
3164.66 1571
3165.20 1509
3165.73 1485
3166.26 1395
3166.79 1397
3167.32 1319
3167.85 1318
3168.38 1238
3168.91 1201
3169.44 1281
3169.97 1276
3170.50 1294
3171.04 1304
3171.57 1323
3172.10 1300
3172.63 1422
3173.16 1477
3173.69 1564
3174.22 1612
3174.75 1650
3175.29 1593
3175.82 1619
3176.35 1662
3176.88 1555
3177.41 1493
3177.94 1528
3178.48 1448
3179.01 1321
3179.54 1308
3180.07 1285
3180.60 1282
3181.14 1195
3181.67 1163
3182.20 1132
3182.73 1215
3183.26 1210
3183.80 1281
3184.33 1251
3184.86 1205
3185.39 1253
3185.93 1227
3186.46 1261
3186.99 1203
3187.52 1269
3188.06 1255
3188.59 1276
3189.12 1211
3189.65 1231
3190.19 1298
3190.72 1296
3191.25 1288
3191.79 1235
3192.32 1307
3192.85 1302
3193.38 1324
3193.92 1353
3194.45 1384
3194.98 1339
3195.52 1333
3196.05 1362
3196.58 1342
3197.12 1370
3197.65 1425
3198.18 1420
3198.72 1389
3199.25 1413
3199.78 1363
3200.32 1331
3200.85 1385
3201.39 1439
3201.92 1392
3202.45 1344
3202.99 1393
3203.52 1334
3204.05 1322
3204.59 1388
3205.12 1316
3205.66 1326
3206.19 1346
3206.72 1372
3207.26 1436
3207.79 1456
3208.33 1584
3208.86 1633
3209.40 1672
3209.93 1755
3210.47 1844
3211.00 1896
3211.53 1906
3212.07 1859
3212.60 1878
3213.14 1892
3213.67 1867
3214.21 1790
3214.74 1741
3215.28 1618
3215.81 1587
3216.35 1581
3216.88 1482
3217.42 1545
3217.95 1435
3218.49 1390
3219.02 1331
3219.56 1434
3220.09 1432
3220.63 1466
3221.16 1507
3221.70 1543
3222.23 1594
3222.77 1710
3223.31 1984
3223.84 2088
3224.38 2097
3224.91 2130
3225.45 2278
3225.98 2368
3226.52 2231
3227.06 2138
3227.59 2009
3228.13 1884
3228.66 1806
3229.20 1771
3229.74 1667
3230.27 1586
3230.81 1490
3231.34 1523
3231.88 1546
3232.42 1551
3232.95 1546
3233.49 1535
3234.03 1505
3234.56 1515
3235.10 1567
3235.64 1616
3236.17 1628
3236.71 1586
3237.25 1655
3237.78 1702
3238.32 1677
3238.86 1708
3239.39 1597
3239.93 1568
3240.47 1572
3241.00 1623
3241.54 1559
3242.08 1495
3242.61 1519
3243.15 1468
3243.69 1440
3244.23 1447
3244.76 1447
3245.30 1488
3245.84 1559
3246.38 1496
3246.91 1524
3247.45 1552
3247.99 1625
3248.53 1580
3249.06 1587
3249.60 1695
3250.14 1718
3250.68 1828
3251.21 2028
3251.75 2203
3252.29 2412
3252.83 2626
3253.37 2823
3253.90 2869
3254.44 2787
3254.98 2852
3255.52 2821
3256.06 2716
3256.60 2461
3257.13 2233
3257.67 2139
3258.21 2103
3258.75 2029
3259.29 1973
3259.83 2059
3260.36 2071
3260.90 2194
3261.44 2350
3261.98 2510
3262.52 2575
3263.06 2665
3263.60 2811
3264.14 2984
3264.68 2891
3265.21 2922
3265.75 2947
3266.29 3100
3266.83 3132
3267.37 2942
3267.91 3039
3268.45 2959
3268.99 2734
3269.53 2586
3270.07 2396
3270.61 2224
3271.15 2087
3271.69 2002
3272.23 1984
3272.76 1906
3273.30 1852
3273.84 1897
3274.38 1915
3274.92 1885
3275.46 1891
3276.00 1898
3276.54 1891
3277.08 1893
3277.62 1857
3278.16 1930
3278.70 1966
3279.24 1972
3279.78 1957
3280.32 1915
3280.86 1867
3281.41 1845
3281.95 1832
3282.49 1832
3283.03 1858
3283.57 1896
3284.11 1957
3284.65 1948
3285.19 2009
3285.73 1994
3286.27 1970
3286.81 2112
3287.35 2107
3287.89 2087
3288.43 2091
3288.97 2027
3289.52 2035
3290.06 2021
3290.60 2036
3291.14 2062
3291.68 2133
3292.22 2201
3292.76 2324
3293.30 2521
3293.85 2593
3294.39 2787
3294.93 2959
3295.47 3033
3296.01 3290
3296.55 3316
3297.09 3249
3297.64 3374
3298.18 3299
3298.72 3223
3299.26 3018
3299.80 2750
3300.34 2612
3300.89 2490
3301.43 2318
3301.97 2284
3302.51 2214
3303.06 2117
3303.60 2047
3304.14 2020
3304.68 2003
3305.22 2021
3305.77 1857
3306.31 1909
3306.85 1879
3307.39 1842
3307.94 2000
3308.48 1906
3309.02 1906
3309.56 1919
3310.11 1962
3310.65 1949
3311.19 1884
3311.74 1943
3312.28 2036
3312.82 1968
3313.36 1914
3313.91 1996
3314.45 2037
3314.99 1994
3315.54 2004
3316.08 2109
3316.62 2214
3317.17 2321
3317.71 2502
3318.25 2501
3318.80 2662
3319.34 2755
3319.88 2857
3320.43 3012
3320.97 3062
3321.51 2958
3322.06 2848
3322.60 2786
3323.14 2808
3323.69 2736
3324.23 2589
3324.78 2528
3325.32 2483
3325.86 2505
3326.41 2448
3326.95 2399
3327.50 2391
3328.04 2303
3328.59 2288
3329.13 2328
3329.67 2323
3330.22 2490
3330.76 2571
3331.31 2869
3331.85 3283
3332.40 4137
3332.94 5303
3333.49 6567
3334.03 8086
3334.57 10298
3335.12 12305
3335.66 13905
3336.21 15489
3336.75 16366
3337.30 16616
3337.84 16177
3338.39 14987
3338.93 13419
3339.48 11828
3340.02 10055
3340.57 8352
3341.11 6753
3341.66 5560
3342.20 4679
3342.75 3856
3343.30 3288
3343.84 2921
3344.39 2656
3344.93 2456
3345.48 2305
3346.02 2269
3346.57 2299
3347.11 2341
3347.66 2272
3348.21 2265
3348.75 2281
3349.30 2200
3349.84 2140
3350.39 2164
3350.94 2022
3351.48 1918
3352.03 1826
3352.57 1818
3353.12 1777
3353.67 1786
3354.21 1780
3354.76 1820
3355.31 1784
3355.85 1819
3356.40 1811
3356.95 1766
3357.49 1831
3358.04 1836
3358.59 1732
3359.13 1711
3359.68 1713
3360.23 1757
3360.77 1685
3361.32 1754
3361.87 1829
3362.41 1762
3362.96 1698
3363.51 1765
3364.05 1810
3364.60 1779
3365.15 1779
3365.70 1773
3366.24 1761
3366.79 1722
3367.34 1697
3367.89 1634
3368.43 1663
3368.98 1688
3369.53 1720
3370.08 1805
3370.62 1890
3371.17 1983
3371.72 2074
3372.27 2209
3372.81 2324
3373.36 2634
3373.91 2734
3374.46 2761
3375.01 2802
3375.55 2924
3376.10 2802
3376.65 2699
3377.20 2481
3377.75 2310
3378.30 2220
3378.84 2024
3379.39 1895
3379.94 1778
3380.49 1621
3381.04 1582
3381.59 1557
3382.13 1550
3382.68 1533
3383.23 1415
3383.78 1354
3384.33 1397
3384.88 1419
3385.43 1394
3385.98 1363
3386.52 1406
3387.07 1446
3387.62 1410
3388.17 1378
3388.72 1395
3389.27 1361
3389.82 1416
3390.37 1444
3390.92 1434
3391.47 1428
3392.02 1393
3392.57 1408
3393.12 1420
3393.66 1407
3394.21 1404
3394.76 1382
3395.31 1395
3395.86 1466
3396.41 1458
3396.96 1522
3397.51 1493
3398.06 1495
3398.61 1634
3399.16 1585
3399.71 1597
3400.26 1572
3400.81 1479
3401.36 1524
3401.91 1456
3402.46 1441
3403.01 1430
3403.56 1381
3404.11 1357
3404.66 1356
3405.21 1361
3405.77 1340
3406.32 1354
3406.87 1372
3407.42 1334
3407.97 1281
3408.52 1359
3409.07 1322
3409.62 1347
3410.17 1434
3410.72 1534
3411.27 1591
3411.82 1578
3412.37 1637
3412.93 1651
3413.48 1640
3414.03 1605
3414.58 1610
3415.13 1518
3415.68 1439
3416.23 1457
3416.78 1465
3417.34 1442
3417.89 1356
3418.44 1408
3418.99 1361
3419.54 1288
3420.09 1242
3420.65 1280
3421.20 1274
3421.75 1328
3422.30 1255
3422.85 1236
3423.40 1319
3423.96 1263
3424.51 1320
3425.06 1358
3425.61 1362
3426.17 1369
3426.72 1344
3427.27 1324
3427.82 1192
3428.37 1208
3428.93 1216
3429.48 1178
3430.03 1154
3430.58 1192
3431.14 1235
3431.69 1209
3432.24 1208
3432.79 1204
3433.35 1152
3433.90 1243
3434.45 1257
3435.01 1243
3435.56 1310
3436.11 1326
3436.66 1224
3437.22 1276
3437.77 1291
3438.32 1237
3438.88 1240
3439.43 1244
3439.98 1289
3440.54 1313
3441.09 1332
3441.64 1221
3442.20 1236
3442.75 1272
3443.30 1231
3443.86 1283
3444.41 1259
3444.96 1234
3445.52 1174
3446.07 1202
3446.63 1156
3447.18 1194
3447.73 1208
3448.29 1147
3448.84 1141
3449.40 1203
3449.95 1169
3450.50 1182
3451.06 1108
3451.61 1120
3452.17 1192
3452.72 1207
3453.27 1225
3453.83 1238
3454.38 1186
3454.94 1226
3455.49 1202
3456.05 1296
3456.60 1318
3457.16 1229
3457.71 1247
3458.27 1270
3458.82 1290
3459.38 1194
3459.93 1167
3460.49 1245
3461.04 1282
3461.60 1238
3462.15 1190
3462.71 1217
3463.26 1230
3463.82 1233
3464.37 1204
3464.93 1218
3465.48 1269
3466.04 1239
3466.59 1246
3467.15 1259
3467.70 1295
3468.26 1220
3468.81 1313
3469.37 1347
3469.93 1305
3470.48 1360
3471.04 1403
3471.59 1497
3472.15 1526
3472.70 1464
3473.26 1482
3473.82 1544
3474.37 1483
3474.93 1485
3475.48 1432
3476.04 1419
3476.60 1485
3477.15 1460
3477.71 1499
3478.27 1532
3478.82 1631
3479.38 1694
3479.93 1651
3480.49 1717
3481.05 1774
3481.60 1836
3482.16 1784
3482.72 1739
3483.27 1830
3483.83 1744
3484.39 1677
3484.95 1743
3485.50 1798
3486.06 1740
3486.62 1649
3487.17 1709
3487.73 1725
3488.29 1776
3488.84 1998
3489.40 2200
3489.96 2497
3490.52 2980
3491.07 3423
3491.63 3916
3492.19 4542
3492.75 4786
3493.30 4888
3493.86 4955
3494.42 4677
3494.98 4137
3495.53 3648
3496.09 3249
3496.65 2837
3497.21 2559
3497.77 2394
3498.32 2285
3498.88 2245
3499.44 2110
3500.00 2143
3500.56 2152
3501.11 2182
3501.67 2277
3502.23 2297
3502.79 2339
3503.35 2364
3503.91 2429
3504.46 2547
3505.02 2628
3505.58 2685
3506.14 2700
3506.70 2711
3507.26 2577
3507.81 2484
3508.37 2405
3508.93 2325
3509.49 2255
3510.05 2159
3510.61 2082
3511.17 2003
3511.73 1974
3512.29 1912
3512.85 1903
3513.40 1873
3513.96 1815
3514.52 1718
3515.08 1670
3515.64 1625
3516.20 1533
3516.76 1523
3517.32 1469
3517.88 1436
3518.44 1464
3519.00 1499
3519.56 1510
3520.12 1447
3520.68 1416
3521.24 1475
3521.80 1417
3522.36 1399
3522.92 1462
3523.48 1518
3524.04 1460
3524.60 1400
3525.16 1370
3525.72 1420
3526.28 1449
3526.84 1476
3527.40 1501
3527.96 1532
3528.52 1466
3529.08 1506
3529.64 1479
3530.20 1445
3530.76 1525
3531.32 1512
3531.88 1439
3532.44 1385
3533.00 1439
3533.56 1503
3534.12 1439
3534.68 1449
3535.25 1433
3535.81 1447
3536.37 1463
3536.93 1527
3537.49 1555
3538.05 1581
3538.61 1562
3539.17 1566
3539.73 1559
3540.30 1584
3540.86 1520
3541.42 1604
3541.98 1657
3542.54 1655
3543.10 1628
3543.66 1701
3544.23 1778
3544.79 1741
3545.35 1714
3545.91 1651
3546.47 1671
3547.03 1650
3547.60 1633
3548.16 1486
3548.72 1465
3549.28 1473
3549.84 1487
3550.41 1408
3550.97 1502
3551.53 1558
3552.09 1467
3552.65 1453
3553.22 1415
3553.78 1352
3554.34 1292
3554.90 1349
3555.47 1327
3556.03 1370
3556.59 1324
3557.15 1296
3557.72 1364
3558.28 1340
3558.84 1335
3559.41 1299
3559.97 1330
3560.53 1335
3561.09 1369
3561.66 1292
3562.22 1388
3562.78 1355
3563.35 1233
3563.91 1322
3564.47 1411
3565.04 1365
3565.60 1372
3566.16 1385
3566.73 1324
3567.29 1321
3567.85 1300
3568.42 1259
3568.98 1230
3569.54 1293
3570.11 1291
3570.67 1295
3571.23 1329
3571.80 1298
3572.36 1347
3572.93 1290
3573.49 1391
3574.05 1431
3574.62 1504
3575.18 1616
3575.75 1704
3576.31 1752
3576.87 1819
3577.44 1858
3578.00 1866
3578.57 1922
3579.13 1921
3579.70 1816
3580.26 1797
3580.82 1770
3581.39 1598
3581.95 1581
3582.52 1582
3583.08 1469
3583.65 1430
3584.21 1390
3584.78 1377
3585.34 1395
3585.91 1423
3586.47 1316
3587.04 1318
3587.60 1304
3588.17 1244
3588.73 1183
3589.30 1227
3589.86 1164
3590.43 1175
3590.99 1309
3591.56 1206
3592.12 1181
3592.69 1174
3593.25 1199
3593.82 1222
3594.39 1358
3594.95 1347
3595.52 1404
3596.08 1400
3596.65 1404
3597.21 1403
3597.78 1500
3598.35 1452
3598.91 1485
3599.48 1391
3600.04 1438
3600.61 1488
3601.18 1432
3601.74 1428
3602.31 1353
3602.87 1329
3603.44 1371
3604.01 1326
3604.57 1336
3605.14 1349
3605.71 1351
3606.27 1316
3606.84 1317
3607.41 1290
3607.97 1347
3608.54 1335
3609.11 1242
3609.67 1236
3610.24 1214
3610.81 1251
3611.37 1181
3611.94 1239
3612.51 1200
3613.07 1248
3613.64 1285
3614.21 1388
3614.78 1505
3615.34 1575
3615.91 1723
3616.48 2018
3617.04 2264
3617.61 2582
3618.18 2744
3618.75 2852
3619.31 2820
3619.88 2775
3620.45 2708
3621.02 2561
3621.58 2352
3622.15 2199
3622.72 2014
3623.29 1795
3623.86 1600
3624.42 1596
3624.99 1461
3625.56 1333
3626.13 1269
3626.70 1251
3627.26 1237
3627.83 1213
3628.40 1225
3628.97 1194
3629.54 1164
3630.11 1122
3630.67 1183
3631.24 1191
3631.81 1171
3632.38 1191
3632.95 1169
3633.52 1181
3634.08 1190
3634.65 1174
3635.22 1190
3635.79 1172
3636.36 1182
3636.93 1258
3637.50 1160
3638.07 1121
3638.64 1143
3639.20 1151
3639.77 1223
3640.34 1196
3640.91 1219
3641.48 1285
3642.05 1250
3642.62 1275
3643.19 1299
3643.76 1332
3644.33 1323
3644.90 1338
3645.47 1301
3646.04 1343
3646.61 1357
3647.18 1418
3647.75 1280
3648.32 1264
3648.89 1287
3649.46 1333
3650.03 1340
3650.60 1340
3651.17 1341
3651.74 1393
3652.31 1356
3652.88 1386
3653.45 1347
3654.02 1337
3654.59 1353
3655.16 1354
3655.73 1285
3656.30 1371
3656.87 1404
3657.44 1376
3658.01 1346
3658.58 1366
3659.15 1361
3659.72 1345
3660.29 1319
3660.86 1285
3661.43 1239
3662.00 1285
3662.58 1321
3663.15 1257
3663.72 1303
3664.29 1354
3664.86 1323
3665.43 1308
3666.00 1270
3666.57 1353
3667.14 1376
3667.72 1349
3668.29 1364
3668.86 1348
3669.43 1206
3670.00 1236
3670.57 1317
3671.14 1237
3671.72 1246
3672.29 1196
3672.86 1208
3673.43 1221
3674.00 1321
3674.57 1293
3675.15 1376
3675.72 1438
3676.29 1424
3676.86 1397
3677.43 1343
3678.01 1353
3678.58 1342
3679.15 1400
3679.72 1387
3680.30 1345
3680.87 1348
3681.44 1325
3682.01 1230
3682.58 1139
3683.16 1192
3683.73 1106
3684.30 1060
3684.88 1157
3685.45 1138
3686.02 1103
3686.59 1080
3687.17 1076
3687.74 1128
3688.31 1113
3688.88 1216
3689.46 1210
3690.03 1226
3690.60 1208
3691.18 1220
3691.75 1267
3692.32 1221
3692.90 1183
3693.47 1167
3694.04 1221
3694.62 1215
3695.19 1184
3695.76 1206
3696.34 1154
3696.91 1173
3697.48 1187
3698.06 1113
3698.63 1117
3699.21 1114
3699.78 1053
3700.35 1049
3700.93 1116
3701.50 1143
3702.08 1121
3702.65 1167
3703.22 1116
3703.80 1140
3704.37 1132
3704.95 1165
3705.52 1212
3706.09 1258
3706.67 1288
3707.24 1284
3707.82 1274
3708.39 1339
3708.97 1346
3709.54 1304
3710.12 1308
3710.69 1311
3711.26 1317
3711.84 1360
3712.41 1383
3712.99 1299
3713.56 1235
3714.14 1250
3714.71 1207
3715.29 1140
3715.86 1158
3716.44 1169
3717.01 1104
3717.59 1151
3718.16 1234
3718.74 1091
3719.32 1054
3719.89 1056
3720.47 1079
3721.04 1083
3721.62 1059
3722.19 1088
3722.77 1104
3723.34 1097
3723.92 1075
3724.49 1147
3725.07 1082
3725.65 1091
3726.22 1125
3726.80 1171
3727.37 1132
3727.95 1165
3728.53 1157
3729.10 1240
3729.68 1264
3730.25 1361
3730.83 1501
3731.41 1609
3731.98 1746
3732.56 1890
3733.14 2030
3733.71 2104
3734.29 2190
3734.87 2164
3735.44 2051
3736.02 1959
3736.60 1858
3737.17 1717
3737.75 1614
3738.33 1472
3738.90 1395
3739.48 1345
3740.06 1346
3740.63 1324
3741.21 1237
3741.79 1174
3742.36 1158
3742.94 1220
3743.52 1175
3744.10 1096
3744.67 1014
3745.25 1061
3745.83 1147
3746.40 1110
3746.98 1089
3747.56 1068
3748.14 1131
3748.71 1166
3749.29 1101
3749.87 1028
3750.45 1087
3751.03 1137
3751.60 1182
3752.18 1217
3752.76 1150
3753.34 1185
3753.92 1193
3754.49 1135
3755.07 1087
3755.65 1169
3756.23 1168
3756.81 1122
3757.38 1160
3757.96 1129
3758.54 1179
3759.12 1213
3759.70 1307
3760.28 1331
3760.85 1281
3761.43 1323
3762.01 1364
3762.59 1417
3763.17 1376
3763.75 1400
3764.33 1374
3764.91 1498
3765.48 1413
3766.06 1423
3766.64 1423
3767.22 1415
3767.80 1347
3768.38 1293
3768.96 1286
3769.54 1266
3770.12 1341
3770.70 1330
3771.28 1263
3771.85 1283
3772.43 1202
3773.01 1190
3773.59 1256
3774.17 1244
3774.75 1236
3775.33 1273
3775.91 1234
3776.49 1203
3777.07 1250
3777.65 1255
3778.23 1232
3778.81 1246
3779.39 1198
3779.97 1218
3780.55 1267
3781.13 1252
3781.71 1281
3782.29 1185
3782.87 1170
3783.45 1166
3784.03 1194
3784.61 1143
3785.19 1154
3785.77 1127
3786.35 1208
3786.93 1130
3787.51 1161
3788.10 1148
3788.68 1148
3789.26 1149
3789.84 1182
3790.42 1235
3791.00 1204
3791.58 1209
3792.16 1180
3792.74 1212
3793.32 1214
3793.90 1194
3794.48 1188
3795.07 1144
3795.65 1186
3796.23 1172
3796.81 1117
3797.39 1204
3797.97 1224
3798.55 1258
3799.14 1158
3799.72 1198
3800.30 1170
3800.88 1231
3801.46 1293
3802.04 1341
3802.62 1356
3803.21 1296
3803.79 1377
3804.37 1377
3804.95 1412
3805.53 1413
3806.12 1377
3806.70 1467
3807.28 1510
3807.86 1574
3808.44 1627
3809.03 1677
3809.61 1686
3810.19 1663
3810.77 1657
3811.36 1687
3811.94 1610
3812.52 1588
3813.10 1550
3813.69 1509
3814.27 1531
3814.85 1454
3815.43 1463
3816.02 1516
3816.60 1456
3817.18 1575
3817.77 1450
3818.35 1467
3818.93 1437
3819.51 1365
3820.10 1387
3820.68 1291
3821.26 1383
3821.85 1308
3822.43 1354
3823.01 1358
3823.60 1353
3824.18 1291
3824.76 1296
3825.35 1289
3825.93 1255
3826.51 1238
3827.10 1301
3827.68 1233
3828.27 1190
3828.85 1202
3829.43 1170
3830.02 1202
3830.60 1173
3831.18 1194
3831.77 1263
3832.35 1240
3832.94 1318
3833.52 1266
3834.10 1339
3834.69 1365
3835.27 1389
3835.86 1293
3836.44 1348
3837.03 1457
3837.61 1499
3838.19 1390
3838.78 1357
3839.36 1340
3839.95 1328
3840.53 1356
3841.12 1361
3841.70 1299
3842.29 1327
3842.87 1314
3843.46 1268
3844.04 1329
3844.63 1316
3845.21 1352
3845.80 1344
3846.38 1386
3846.97 1429
3847.55 1457
3848.14 1399
3848.72 1375
3849.31 1319
3849.89 1299
3850.48 1311
3851.06 1277
3851.65 1377
3852.23 1353
3852.82 1313
3853.41 1384
3853.99 1392
3854.58 1348
3855.16 1385
3855.75 1385
3856.33 1406
3856.92 1471
3857.51 1579
3858.09 1688
3858.68 1859
3859.26 2246
3859.85 2574
3860.44 2869
3861.02 3276
3861.61 3561
3862.20 3826
3862.78 3963
3863.37 3900
3863.95 3797
3864.54 3337
3865.13 3069
3865.71 2661
3866.30 2350
3866.89 2111
3867.47 1879
3868.06 1763
3868.65 1603
3869.23 1481
3869.82 1417
3870.41 1326
3870.99 1374
3871.58 1348
3872.17 1399
3872.76 1352
3873.34 1347
3873.93 1344
3874.52 1436
3875.10 1346
3875.69 1328
3876.28 1304
3876.87 1318
3877.45 1298
3878.04 1226
3878.63 1237
3879.22 1154
3879.80 1224
3880.39 1214
3880.98 1178
3881.57 1119
3882.15 1207
3882.74 1177
3883.33 1182
3883.92 1162
3884.51 1222
3885.09 1200
3885.68 1244
3886.27 1225
3886.86 1192
3887.45 1246
3888.04 1242
3888.62 1282
3889.21 1395
3889.80 1484
3890.39 1426
3890.98 1450
3891.57 1488
3892.15 1502
3892.74 1465
3893.33 1504
3893.92 1499
3894.51 1478
3895.10 1424
3895.69 1373
3896.28 1412
3896.86 1422
3897.45 1494
3898.04 1535
3898.63 1500
3899.22 1513
3899.81 1490
3900.40 1545
3900.99 1555
3901.58 1519
3902.17 1465
3902.76 1489
3903.34 1492
3903.93 1407
3904.52 1330
3905.11 1295
3905.70 1321
3906.29 1301
3906.88 1295
3907.47 1277
3908.06 1295
3908.65 1294
3909.24 1281
3909.83 1213
3910.42 1255
3911.01 1188
3911.60 1167
3912.19 1171
3912.78 1197
3913.37 1171
3913.96 1191
3914.55 1174
3915.14 1150
3915.73 1178
3916.32 1171
3916.91 1149
3917.50 1140
3918.09 1217
3918.68 1172
3919.28 1173
3919.87 1152
3920.46 1154
3921.05 1131
3921.64 1090
3922.23 1070
3922.82 1176
3923.41 1159
3924.00 1116
3924.59 1150
3925.18 1069
3925.77 1085
3926.37 1012
3926.96 1089
3927.55 1081
3928.14 1058
3928.73 1072
3929.32 1066
3929.91 1103
3930.51 1181
3931.10 1121
3931.69 1116
3932.28 1150
3932.87 1162
3933.46 1101
3934.05 1051
3934.65 1052
3935.24 1100
3935.83 1054
3936.42 1128
3937.01 1132
3937.61 1122
3938.20 1166
3938.79 1242
3939.38 1269
3939.97 1313
3940.57 1381
3941.16 1344
3941.75 1473
3942.34 1493
3942.94 1435
3943.53 1478
3944.12 1477
3944.71 1408
3945.31 1335
3945.90 1321
3946.49 1294
3947.08 1291
3947.68 1269
3948.27 1223
3948.86 1158
3949.45 1095
3950.05 1031
3950.64 1058
3951.23 1076
3951.83 1113
3952.42 1051
3953.01 1033
3953.61 1085
3954.20 1152
3954.79 1121
3955.39 1137
3955.98 1177
3956.57 1171
3957.17 1179
3957.76 1121
3958.35 1161
3958.95 1198
3959.54 1221
3960.13 1189
3960.73 1205
3961.32 1151
3961.92 1216
3962.51 1229
3963.10 1131
3963.70 1137
3964.29 1148
3964.88 1232
3965.48 1240
3966.07 1258
3966.67 1311
3967.26 1371
3967.86 1394
3968.45 1380
3969.04 1377
3969.64 1494
3970.23 1320
3970.83 1362
3971.42 1370
3972.02 1254
3972.61 1288
3973.21 1280
3973.80 1214
3974.40 1241
3974.99 1215
3975.58 1204
3976.18 1240
3976.77 1241
3977.37 1265
3977.96 1266
3978.56 1351
3979.15 1237
3979.75 1213
3980.35 1253
3980.94 1329
3981.54 1240
3982.13 1237
3982.73 1238
3983.32 1182
3983.92 1315
3984.51 1308
3985.11 1227
3985.70 1351
3986.30 1318
3986.90 1292
3987.49 1337
3988.09 1332
3988.68 1301
3989.28 1279
3989.87 1245
3990.47 1201
3991.07 1305
3991.66 1263
3992.26 1271
3992.85 1222
3993.45 1221
3994.05 1266
3994.64 1256
3995.24 1349
3995.84 1355
3996.43 1373
3997.03 1344
3997.62 1393
3998.22 1328
3998.82 1307
3999.41 1270
4000.01 1325
4000.61 1233
4001.20 1326
4001.80 1298
4002.40 1310
4003.00 1268
4003.59 1243
4004.19 1277
4004.79 1238
4005.38 1316
4005.98 1343
4006.58 1347
4007.17 1314
4007.77 1294
4008.37 1353
4008.97 1298
4009.56 1264
4010.16 1250
4010.76 1215
4011.36 1205
4011.95 1143
4012.55 1171
4013.15 1235
4013.75 1259
4014.34 1294
4014.94 1297
4015.54 1370
4016.14 1346
4016.74 1362
4017.33 1362
4017.93 1436
4018.53 1382
4019.13 1425
4019.73 1388
4020.32 1369
4020.92 1399
4021.52 1347
4022.12 1332
4022.72 1365
4023.32 1344
4023.91 1386
4024.51 1410
4025.11 1464
4025.71 1564
4026.31 1678
4026.91 1807
4027.51 1976
4028.10 2071
4028.70 2317
4029.30 2285
4029.90 2275
4030.50 2295
4031.10 2106
4031.70 2041
4032.30 1887
4032.90 1833
4033.49 1826
4034.09 1792
4034.69 1703
4035.29 1672
4035.89 1609
4036.49 1504
4037.09 1531
4037.69 1476
4038.29 1320
4038.89 1332
4039.49 1234
4040.09 1181
4040.69 1151
4041.29 1181
4041.89 1087
4042.49 1092
4043.09 1130
4043.69 1134
4044.29 1183
4044.89 1132
4045.49 1092
4046.09 1136
4046.69 1198
4047.29 1166
4047.89 1216
4048.49 1176
4049.09 1192
4049.69 1303
4050.29 1244
4050.89 1274
4051.49 1319
4052.09 1313
4052.69 1317
4053.29 1214
4053.89 1249
4054.49 1223
4055.09 1262
4055.69 1282
4056.30 1304
4056.90 1267
4057.50 1306
4058.10 1351
4058.70 1253
4059.30 1283
4059.90 1361
4060.50 1385
4061.10 1395
4061.71 1434
4062.31 1615
4062.91 1640
4063.51 1604
4064.11 1602
4064.71 1630
4065.31 1713
4065.92 1715
4066.52 1771
4067.12 1756
4067.72 1638
4068.32 1554
4068.92 1570
4069.53 1491
4070.13 1445
4070.73 1310
4071.33 1259
4071.93 1204
4072.54 1186
4073.14 1115
4073.74 1115
4074.34 1187
4074.94 1118
4075.55 1071
4076.15 1015
4076.75 1045
4077.35 1058
4077.96 1059
4078.56 1034
4079.16 1036
4079.76 1045
4080.37 1047
4080.97 1051
4081.57 1072
4082.17 1149
4082.78 1115
4083.38 1071
4083.98 1085
4084.59 1087
4085.19 1143
4085.79 1098
4086.39 1143
4087.00 1077
4087.60 1099
4088.20 1136
4088.81 1147
4089.41 1169
4090.01 1128
4090.62 1157
4091.22 1113
4091.82 1143
4092.43 1104
4093.03 1091
4093.63 1101
4094.24 1107
4094.84 1068
4095.45 1140
4096.05 1164
4096.65 1136
4097.26 1153
4097.86 1124
4098.47 1088
4099.07 1141
4099.67 1198
4100.28 1208
4100.88 1143
4101.49 1053
4102.09 1063
4102.69 1074
4103.30 1050
4103.90 1040
4104.51 1028
4105.11 1067
4105.72 1061
4106.32 1033
4106.93 1070
4107.53 1055
4108.13 1017
4108.74 994
4109.34 1109
4109.95 1031
4110.55 1018
4111.16 1100
4111.76 1033
4112.37 1049
4112.97 1063
4113.58 1050
4114.18 988
4114.79 1021
4115.39 1074
4116.00 1071
4116.60 1079
4117.21 1105
4117.82 1098
4118.42 1133
4119.03 1144
4119.63 1122
4120.24 1139
4120.84 1117
4121.45 1145
4122.05 1093
4122.66 1111
4123.27 1100
4123.87 1073
4124.48 1036
4125.08 1054
4125.69 1039
4126.30 1049
4126.90 1092
4127.51 1084
4128.11 1072
4128.72 1011
4129.33 1065
4129.93 1040
4130.54 1092
4131.15 1087
4131.75 1074
4132.36 1079
4132.96 1025
4133.57 1037
4134.18 1126
4134.78 1153
4135.39 1156
4136.00 1187
4136.60 1181
4137.21 1198
4137.82 1206
4138.43 1216
4139.03 1230
4139.64 1265
4140.25 1262
4140.85 1296
4141.46 1336
4142.07 1334
4142.68 1306
4143.28 1344
4143.89 1394
4144.50 1446
4145.10 1426
4145.71 1400
4146.32 1329
4146.93 1221
4147.53 1186
4148.14 1156
4148.75 1130
4149.36 1117
4149.97 1152
4150.57 1044
4151.18 1030
4151.79 1016
4152.40 1042
4153.00 997
4153.61 980
4154.22 999
4154.83 930
4155.44 989
4156.05 1040
4156.65 1005
4157.26 987
4157.87 981
4158.48 980
4159.09 979
4159.70 1010
4160.30 1049
4160.91 1027
4161.52 1024
4162.13 996
4162.74 1067
4163.35 1081
4163.96 1020
4164.56 993
4165.17 1101
4165.78 1055
4166.39 1101
4167.00 1041
4167.61 1057
4168.22 1102
4168.83 1086
4169.44 1061
4170.05 1050
4170.66 1110
4171.26 1125
4171.87 1135
4172.48 1114
4173.09 1135
4173.70 1179
4174.31 1302
4174.92 1313
4175.53 1217
4176.14 1238
4176.75 1246
4177.36 1282
4177.97 1243
4178.58 1273
4179.19 1222
4179.80 1217
4180.41 1196
4181.02 1198
4181.63 1119
4182.24 1076
4182.85 1062
4183.46 1085
4184.07 1131
4184.68 1111
4185.29 1101
4185.90 1040
4186.51 1020
4187.12 1034
4187.73 1036
4188.34 982
4188.95 1087
4189.56 1087
4190.18 1031
4190.79 1024
4191.40 1038
4192.01 1064
4192.62 1128
4193.23 1166
4193.84 1258
4194.45 1265
4195.06 1293
4195.67 1302
4196.28 1246
4196.90 1214
4197.51 1214
4198.12 1108
4198.73 1131
4199.34 1120
4199.95 1143
4200.56 1053
4201.18 1065
4201.79 1029
4202.40 1109
4203.01 1057
4203.62 1066
4204.23 1068
4204.85 1075
4205.46 1094
4206.07 1064
4206.68 1117
4207.29 1122
4207.90 1124
4208.52 1162
4209.13 1153
4209.74 1145
4210.35 1119
4210.97 1130
4211.58 1102
4212.19 1074
4212.80 1116
4213.41 1191
4214.03 1168
4214.64 1163
4215.25 1141
4215.86 1144
4216.48 1211
4217.09 1175
4217.70 1214
4218.32 1257
4218.93 1243
4219.54 1276
4220.15 1308
4220.77 1399
4221.38 1379
4221.99 1387
4222.61 1392
4223.22 1416
4223.83 1360
4224.44 1403
4225.06 1419
4225.67 1448
4226.28 1484
4226.90 1594
4227.51 1573
4228.13 1635
4228.74 1746
4229.35 1846
4229.97 1862
4230.58 1724
4231.19 1782
4231.81 1657
4232.42 1548
4233.03 1519
4233.65 1477
4234.26 1425
4234.88 1395
4235.49 1360
4236.10 1344
4236.72 1357
4237.33 1338
4237.95 1375
4238.56 1264
4239.17 1243
4239.79 1251
4240.40 1259
4241.02 1204
4241.63 1199
4242.25 1224
4242.86 1160
4243.48 1204
4244.09 1268
4244.71 1223
4245.32 1164
4245.93 1265
4246.55 1317
4247.16 1236
4247.78 1226
4248.39 1222
4249.01 1239
4249.62 1236
4250.24 1219
4250.85 1263
4251.47 1267
4252.08 1230
4252.70 1242
4253.32 1278
4253.93 1217
4254.55 1197
4255.16 1243
4255.78 1216
4256.39 1163
4257.01 1120
4257.62 1180
4258.24 1181
4258.85 1188
4259.47 1229
4260.09 1262
4260.70 1342
4261.32 1370
4261.93 1399
4262.55 1436
4263.17 1530
4263.78 1549
4264.40 1616
4265.01 1541
4265.63 1695
4266.25 1598
4266.86 1527
4267.48 1481
4268.10 1432
4268.71 1437
4269.33 1382
4269.94 1352
4270.56 1349
4271.18 1306
4271.79 1296
4272.41 1298
4273.03 1305
4273.64 1354
4274.26 1310
4274.88 1349
4275.49 1388
4276.11 1440
4276.73 1475
4277.35 1517
4277.96 1587
4278.58 1555
4279.20 1651
4279.81 1580
4280.43 1458
4281.05 1467
4281.67 1345
4282.28 1334
4282.90 1351
4283.52 1237
4284.14 1200
4284.75 1207
4285.37 1068
4285.99 1061
4286.61 1137
4287.22 1154
4287.84 1126
4288.46 1066
4289.08 1119
4289.70 1127
4290.31 1073
4290.93 1128
4291.55 1124
4292.17 1101
4292.79 1072
4293.40 1114
4294.02 1142
4294.64 1129
4295.26 1178
4295.88 1124
4296.50 1141
4297.11 1094
4297.73 1172
4298.35 1164
4298.97 1145
4299.59 1155
4300.21 1148
4300.83 1153
4301.44 1177
4302.06 1173
4302.68 1193
4303.30 1178
4303.92 1144
4304.54 1174
4305.16 1156
4305.78 1186
4306.40 1185
4307.02 1134
4307.63 1106
4308.25 1114
4308.87 1077
4309.49 1070
4310.11 1081
4310.73 1093
4311.35 1049
4311.97 1075
4312.59 1126
4313.21 1133
4313.83 1104
4314.45 1061
4315.07 1119
4315.69 1212
4316.31 1160
4316.93 1208
4317.55 1179
4318.17 1074
4318.79 1085
4319.41 1117
4320.03 1205
4320.65 1109
4321.27 1138
4321.89 1116
4322.51 1111
4323.13 1140
4323.75 1235
4324.37 1236
4324.99 1252
4325.61 1295
4326.23 1257
4326.85 1280
4327.47 1316
4328.09 1408
4328.71 1349
4329.33 1388
4329.96 1441
4330.58 1479
4331.20 1573
4331.82 1605
4332.44 1717
4333.06 1744
4333.68 1810
4334.30 1913
4334.92 1960
4335.54 1934
4336.17 1972
4336.79 2124
4337.41 2270
4338.03 2342
4338.65 2375
4339.27 2304
4339.89 2260
4340.52 2147
4341.14 1989
4341.76 1912
4342.38 1898
4343.00 1840
4343.62 1794
4344.25 1982
4344.87 2218
4345.49 2269
4346.11 2469
4346.73 2793
4347.36 2968
4347.98 3074
4348.60 2982
4349.22 2750
4349.84 2582
4350.47 2391
4351.09 2215
4351.71 2121
4352.33 1998
4352.96 1846
4353.58 1759
4354.20 1651
4354.82 1556
4355.45 1545
4356.07 1488
4356.69 1484
4357.31 1464
4357.94 1438
4358.56 1410
4359.18 1422
4359.81 1390
4360.43 1389
4361.05 1405
4361.68 1389
4362.30 1345
4362.92 1305
4363.55 1346
4364.17 1343
4364.79 1346
4365.42 1338
4366.04 1343
4366.66 1330
4367.29 1342
4367.91 1327
4368.53 1259
4369.16 1256
4369.78 1273
4370.40 1288
4371.03 1225
4371.65 1132
4372.27 1169
4372.90 1160
4373.52 1212
4374.15 1112
4374.77 1105
4375.39 1169
4376.02 1175
4376.64 1172
4377.27 1153
4377.89 1144
4378.52 1182
4379.14 1177
4379.76 1249
4380.39 1187
4381.01 1157
4381.64 1160
4382.26 1115
4382.89 1193
4383.51 1142
4384.14 1147
4384.76 1124
4385.39 1159
4386.01 1105
4386.64 1105
4387.26 1066
4387.89 1138
4388.51 1138
4389.14 1074
4389.76 1029
4390.39 1054
4391.01 1085
4391.64 1121
4392.26 1080
4392.89 1056
4393.51 1091
4394.14 1097
4394.76 1049
4395.39 981
4396.01 1028
4396.64 1088
4397.26 1134
4397.89 1082
4398.52 1053
4399.14 1027
4399.77 1008
4400.39 992
4401.02 1055
4401.65 1030
4402.27 1003
4402.90 1037
4403.52 1049
4404.15 1079
4404.78 1063
4405.40 1049
4406.03 1075
4406.65 1149
4407.28 1105
4407.91 1154
4408.53 1118
4409.16 1110
4409.79 1106
4410.41 1113
4411.04 1136
4411.67 1183
4412.29 1181
4412.92 1162
4413.55 1140
4414.17 1150
4414.80 1172
4415.43 1155
4416.05 1128
4416.68 1087
4417.31 1123
4417.94 1144
4418.56 1130
4419.19 1086
4419.82 1132
4420.44 1095
4421.07 1059
4421.70 1029
4422.33 998
4422.95 1093
4423.58 1073
4424.21 1043
4424.84 1059
4425.46 1024
4426.09 986
4426.72 991
4427.35 971
4427.97 983
4428.60 913
4429.23 948
4429.86 881
4430.49 933
4431.11 949
4431.74 928
4432.37 979
4433.00 1020
4433.63 966
4434.26 988
4434.88 997
4435.51 1007
4436.14 980
4436.77 997
4437.40 976
4438.03 940
4438.65 948
4439.28 964
4439.91 890
4440.54 907
4441.17 923
4441.80 980
4442.43 953
4443.06 977
4443.68 983
4444.31 992
4444.94 1045
4445.57 1092
4446.20 1048
4446.83 1062
4447.46 1087
4448.09 1189
4448.72 1100
4449.35 1034
4449.98 1080
4450.61 1014
4451.24 1098
4451.86 1085
4452.49 1074
4453.12 1108
4453.75 1165
4454.38 1140
4455.01 1125
4455.64 1260
4456.27 1303
4456.90 1251
4457.53 1189
4458.16 1144
4458.79 1220
4459.42 1162
4460.05 1162
4460.68 1039
4461.31 1066
4461.94 1022
4462.57 987
4463.20 1085
4463.83 996
4464.46 996
4465.09 1041
4465.72 1006
4466.36 1077
4466.99 1068
4467.62 1037
4468.25 1057
4468.88 1082
4469.51 1103
4470.14 1094
4470.77 1148
4471.40 1159
4472.03 1102
4472.66 1068
4473.29 1047
4473.93 996
4474.56 1048
4475.19 1079
4475.82 1077
4476.45 970
4477.08 954
4477.71 1070
4478.34 1042
4478.98 1033
4479.61 982
4480.24 991
4480.87 1008
4481.50 977
4482.13 1022
4482.76 1061
4483.40 1070
4484.03 1034
4484.66 1022
4485.29 1089
4485.92 1105
4486.56 1087
4487.19 1121
4487.82 1097
4488.45 1065
4489.08 1129
4489.72 1126
4490.35 1137
4490.98 1090
4491.61 1107
4492.25 1087
4492.88 1084
4493.51 1118
4494.14 1116
4494.78 1134
4495.41 1118
4496.04 1108
4496.67 1129
4497.31 1126
4497.94 1156
4498.57 1219
4499.20 1316
4499.84 1341
4500.47 1521
4501.10 1632
4501.74 1866
4502.37 2031
4503.00 2175
4503.64 2242
4504.27 2106
4504.90 2158
4505.53 2127
4506.17 2049
4506.80 1873
4507.43 1740
4508.07 1639
4508.70 1519
4509.34 1427
4509.97 1400
4510.60 1385
4511.24 1275
4511.87 1270
4512.50 1203
4513.14 1233
4513.77 1248
4514.41 1194
4515.04 1203
4515.67 1143
4516.31 1201
4516.94 1166
4517.58 1166
4518.21 1136
4518.84 1132
4519.48 1167
4520.11 1141
4520.75 1155
4521.38 1141
4522.02 1146
4522.65 1158
4523.28 1118
4523.92 1219
4524.55 1262
4525.19 1289
4525.82 1315
4526.46 1371
4527.09 1362
4527.73 1614
4528.36 1800
4529.00 2090
4529.63 2341
4530.27 2636
4530.90 2965
4531.54 3237
4532.17 3483
4532.81 3634
4533.44 3462
4534.08 3300
4534.71 3052
4535.35 2745
4535.99 2384
4536.62 2150
4537.26 1831
4537.89 1640
4538.53 1590
4539.16 1501
4539.80 1358
4540.43 1345
4541.07 1321
4541.71 1266
4542.34 1188
4542.98 1262
4543.61 1275
4544.25 1243
4544.89 1158
4545.52 1242
4546.16 1221
4546.79 1191
4547.43 1188
4548.07 1189
4548.70 1193
4549.34 1173
4549.98 1153
4550.61 1160
4551.25 1156
4551.89 1159
4552.52 1133
4553.16 1105
4553.80 1048
4554.43 1030
4555.07 1105
4555.71 1112
4556.34 1080
4556.98 1119
4557.62 1095
4558.25 1102
4558.89 1127
4559.53 1115
4560.16 1219
4560.80 1133
4561.44 1154
4562.08 1198
4562.71 1240
4563.35 1264
4563.99 1170
4564.63 1140
4565.26 1190
4565.90 1249
4566.54 1277
4567.18 1275
4567.81 1310
4568.45 1374
4569.09 1364
4569.73 1352
4570.36 1427
4571.00 1365
4571.64 1385
4572.28 1424
4572.92 1367
4573.55 1321
4574.19 1296
4574.83 1253
4575.47 1228
4576.11 1227
4576.75 1234
4577.38 1173
4578.02 1171
4578.66 1144
4579.30 1106
4579.94 1101
4580.58 1143
4581.21 1067
4581.85 1110
4582.49 1116
4583.13 1126
4583.77 1100
4584.41 1043
4585.05 1118
4585.69 1082
4586.32 1125
4586.96 1160
4587.60 1190
4588.24 1200
4588.88 1205
4589.52 1235
4590.16 1217
4590.80 1329
4591.44 1372
4592.08 1362
4592.72 1338
4593.36 1276
4594.00 1342
4594.63 1290
4595.27 1241
4595.91 1159
4596.55 1160
4597.19 1143
4597.83 1121
4598.47 1043
4599.11 1063
4599.75 1092
4600.39 1083
4601.03 1142
4601.67 1065
4602.31 1099
4602.95 1127
4603.59 1263
4604.23 1205
4604.87 1209
4605.51 1185
4606.15 1182
4606.79 1162
4607.43 1172
4608.08 1197
4608.72 1171
4609.36 1125
4610.00 1123
4610.64 1103
4611.28 1095
4611.92 1129
4612.56 1091
4613.20 1071
4613.84 1119
4614.48 1167
4615.12 1162
4615.76 1208
4616.41 1174
4617.05 1172
4617.69 1171
4618.33 1128
4618.97 1130
4619.61 1158
4620.25 1088
4620.89 1060
4621.54 1006
4622.18 938
4622.82 985
4623.46 979
4624.10 987
4624.74 986
4625.38 963
4626.03 919
4626.67 952
4627.31 1001
4627.95 945
4628.59 914
4629.24 982
4629.88 1024
4630.52 1059
4631.16 1013
4631.80 984
4632.45 1088
4633.09 1057
4633.73 1025
4634.37 1062
4635.02 1104
4635.66 1141
4636.30 1079
4636.94 1061
4637.58 1066
4638.23 1140
4638.87 1166
4639.51 1166
4640.16 1154
4640.80 1159
4641.44 1159
4642.08 1067
4642.73 1069
4643.37 1066
4644.01 1071
4644.66 1086
4645.30 1095
4645.94 1086
4646.58 1061
4647.23 1105
4647.87 1104
4648.51 1065
4649.16 1075
4649.80 1039
4650.44 1072
4651.09 1045
4651.73 1031
4652.37 1032
4653.02 1084
4653.66 1080
4654.31 1070
4654.95 1087
4655.59 1059
4656.24 1009
4656.88 1014
4657.52 1039
4658.17 1009
4658.81 951
4659.46 971
4660.10 963
4660.75 985
4661.39 989
4662.03 949
4662.68 948
4663.32 881
4663.97 913
4664.61 942
4665.26 917
4665.90 914
4666.54 930
4667.19 926
4667.83 926
4668.48 874
4669.12 896
4669.77 916
4670.41 904
4671.06 896
4671.70 933
4672.35 906
4672.99 958
4673.64 939
4674.28 932
4674.93 925
4675.57 969
4676.22 957
4676.86 1013
4677.51 1014
4678.15 1014
4678.80 1017
4679.44 1036
4680.09 970
4680.73 919
4681.38 1016
4682.03 987
4682.67 968
4683.32 988
4683.96 1027
4684.61 981
4685.25 994
4685.90 987
4686.55 999
4687.19 1040
4687.84 1051
4688.48 1086
4689.13 1093
4689.78 1149
4690.42 1103
4691.07 1139
4691.72 1112
4692.36 1077
4693.01 1069
4693.65 1105
4694.30 1064
4694.95 1060
4695.59 1114
4696.24 1097
4696.89 1139
4697.53 1121
4698.18 1098
4698.83 1070
4699.47 1123
4700.12 1222
4700.77 1248
4701.41 1224
4702.06 1203
4702.71 1195
4703.36 1156
4704.00 1058
4704.65 1108
4705.30 1055
4705.94 1008
4706.59 1032
4707.24 1060
4707.89 977
4708.53 969
4709.18 987
4709.83 984
4710.48 988
4711.12 1008
4711.77 1027
4712.42 1033
4713.07 1076
4713.71 1046
4714.36 1046
4715.01 1093
4715.66 1051
4716.31 1045
4716.95 979
4717.60 968
4718.25 985
4718.90 1041
4719.55 1039
4720.19 1058
4720.84 1137
4721.49 1070
4722.14 1124
4722.79 1167
4723.44 1104
4724.08 1113
4724.73 1120
4725.38 1105
4726.03 1099
4726.68 1067
4727.33 1070
4727.98 1056
4728.63 1034
4729.27 1009
4729.92 1012
4730.57 1015
4731.22 943
4731.87 962
4732.52 1023
4733.17 926
4733.82 977
4734.47 987
4735.12 901
4735.77 921
4736.41 934
4737.06 938
4737.71 950
4738.36 931
4739.01 971
4739.66 1008
4740.31 1010
4740.96 1034
4741.61 974
4742.26 991
4742.91 1026
4743.56 992
4744.21 993
4744.86 994
4745.51 1001
4746.16 989
4746.81 1017
4747.46 1024
4748.11 986
4748.76 995
4749.41 1040
4750.06 1036
4750.71 1021
4751.36 1095
4752.01 1165
4752.66 1120
4753.31 1080
4753.96 1104
4754.61 1087
4755.26 1098
4755.92 1070
4756.57 1026
4757.22 1070
4757.87 1069
4758.52 1070
4759.17 1051
4759.82 1083
4760.47 1087
4761.12 1142
4761.77 1147
4762.42 1179
4763.08 1163
4763.73 1147
4764.38 1147
4765.03 1135
4765.68 1130
4766.33 1137
4766.98 1109
4767.64 1157
4768.29 1095
4768.94 1063
4769.59 1122
4770.24 1103
4770.89 1082
4771.54 1097
4772.20 1129
4772.85 1076
4773.50 1030
4774.15 1013
4774.80 1073
4775.46 1046
4776.11 987
4776.76 1001
4777.41 1002
4778.06 908
4778.72 955
4779.37 982
4780.02 1015
4780.67 991
4781.33 989
4781.98 965
4782.63 971
4783.28 1036
4783.94 1019
4784.59 965
4785.24 1002
4785.89 1009
4786.55 1036
4787.20 976
4787.85 1010
4788.51 1013
4789.16 1072
4789.81 1105
4790.46 1129
4791.12 1145
4791.77 1090
4792.42 1031
4793.08 1080
4793.73 1048
4794.38 1114
4795.04 1100
4795.69 1028
4796.34 1058
4797.00 1075
4797.65 1040
4798.30 1100
4798.96 1119
4799.61 1174
4800.27 1186
4800.92 1181
4801.57 1267
4802.23 1220
4802.88 1224
4803.53 1165
4804.19 1219
4804.84 1177
4805.50 1205
4806.15 1142
4806.81 1125
4807.46 1143
4808.11 1081
4808.77 1122
4809.42 1083
4810.08 1059
4810.73 1100
4811.39 1071
4812.04 1081
4812.69 1124
4813.35 1147
4814.00 1146
4814.66 1140
4815.31 1205
4815.97 1211
4816.62 1287
4817.28 1254
4817.93 1268
4818.59 1293
4819.24 1236
4819.90 1332
4820.55 1265
4821.21 1327
4821.86 1342
4822.52 1388
4823.17 1370
4823.83 1370
4824.48 1410
4825.14 1405
4825.79 1359
4826.45 1280
4827.11 1218
4827.76 1274
4828.42 1262
4829.07 1252
4829.73 1239
4830.38 1230
4831.04 1273
4831.70 1320
4832.35 1260
4833.01 1314
4833.66 1380
4834.32 1389
4834.98 1430
4835.63 1463
4836.29 1433
4836.94 1562
4837.60 1541
4838.26 1588
4838.91 1552
4839.57 1516
4840.23 1575
4840.88 1553
4841.54 1557
4842.20 1514
4842.85 1455
4843.51 1476
4844.17 1526
4844.82 1541
4845.48 1451
4846.14 1465
4846.79 1544
4847.45 1590
4848.11 1599
4848.76 1652
4849.42 1749
4850.08 1911
4850.73 2048
4851.39 2178
4852.05 2159
4852.71 2036
4853.36 1901
4854.02 1807
4854.68 1761
4855.34 1696
4855.99 1801
4856.65 1809
4857.31 1947
4857.97 2060
4858.62 2142
4859.28 2182
4859.94 2207
4860.60 2167
4861.25 2044
4861.91 1912
4862.57 1855
4863.23 1776
4863.89 1798
4864.54 1698
4865.20 1644
4865.86 1631
4866.52 1725
4867.18 1755
4867.84 1786
4868.49 1814
4869.15 1737
4869.81 1725
4870.47 1670
4871.13 1702
4871.79 1634
4872.44 1610
4873.10 1638
4873.76 1708
4874.42 1701
4875.08 1673
4875.74 1563
4876.40 1672
4877.06 1649
4877.72 1558
4878.37 1607
4879.03 1681
4879.69 1740
4880.35 1756
4881.01 1681
4881.67 1687
4882.33 1575
4882.99 1544
4883.65 1504
4884.31 1426
4884.97 1449
4885.63 1362
4886.29 1385
4886.95 1309
4887.61 1324
4888.26 1326
4888.92 1324
4889.58 1314
4890.24 1358
4890.90 1316
4891.56 1331
4892.22 1404
4892.88 1354
4893.54 1256
4894.20 1286
4894.86 1275
4895.52 1225
4896.18 1241
4896.84 1230
4897.51 1184
4898.17 1226
4898.83 1295
4899.49 1239
4900.15 1333
4900.81 1372
4901.47 1385
4902.13 1355
4902.79 1317
4903.45 1250
4904.11 1289
4904.77 1283
4905.43 1220
4906.09 1240
4906.75 1162
4907.41 1184
4908.08 1177
4908.74 1208
4909.40 1167
4910.06 1207
4910.72 1227
4911.38 1208
4912.04 1192
4912.70 1144
4913.37 1085
4914.03 1086
4914.69 1030
4915.35 1082
4916.01 1026
4916.67 1024
4917.33 999
4918.00 964
4918.66 986
4919.32 930
4919.98 998
4920.64 1050
4921.31 989
4921.97 978
4922.63 987
4923.29 937
4923.95 975
4924.62 1047
4925.28 993
4925.94 982
4926.60 961
4927.26 922
4927.93 1002
4928.59 971
4929.25 1009
4929.91 1026
4930.58 962
4931.24 982
4931.90 985
4932.56 1021
4933.23 1016
4933.89 975
4934.55 973
4935.22 1024
4935.88 1033
4936.54 1000
4937.20 1077
4937.87 1097
4938.53 1073
4939.19 1043
4939.86 1022
4940.52 1006
4941.18 996
4941.85 1020
4942.51 988
4943.17 934
4943.84 969
4944.50 996
4945.16 1009
4945.83 954
4946.49 932
4947.15 953
4947.82 979
4948.48 988
4949.15 951
4949.81 958
4950.47 963
4951.14 953
4951.80 907
4952.47 930
4953.13 951
4953.79 937
4954.46 935
4955.12 936
4955.79 915
4956.45 915
4957.11 938
4957.78 956
4958.44 973
4959.11 1099
4959.77 1075
4960.44 1118
4961.10 1147
4961.77 1213
4962.43 1310
4963.10 1281
4963.76 1292
4964.42 1296
4965.09 1288
4965.75 1238
4966.42 1175
4967.08 1151
4967.75 1083
4968.41 1020
4969.08 948
4969.74 963
4970.41 931
4971.08 967
4971.74 986
4972.41 964
4973.07 934
4973.74 969
4974.40 992
4975.07 1031
4975.73 1064
4976.40 1019
4977.06 1053
4977.73 1109
4978.40 1076
4979.06 1026
4979.73 1055
4980.39 1034
4981.06 1023
4981.73 976
4982.39 932
4983.06 958
4983.72 935
4984.39 888
4985.06 911
4985.72 960
4986.39 953
4987.05 889
4987.72 943
4988.39 924
4989.05 952
4989.72 941
4990.39 899
4991.05 927
4991.72 916
4992.39 959
4993.05 921
4993.72 962
4994.39 971
4995.05 967
4995.72 988
4996.39 977
4997.05 985
4997.72 1026
4998.39 1025
4999.06 1057
4999.72 991
5000.39 966
5001.06 941
5001.73 938
5002.39 916
5003.06 909
5003.73 890
5004.39 934
5005.06 890
5005.73 883
5006.40 875
5007.07 845
5007.73 910
5008.40 877
5009.07 872
5009.74 914
5010.40 959
5011.07 939
5011.74 923
5012.41 940
5013.08 974
5013.74 930
5014.41 905
5015.08 937
5015.75 901
5016.42 944
5017.09 886
5017.75 892
5018.42 944
5019.09 919
5019.76 913
5020.43 950
5021.10 1009
5021.76 1038
5022.43 1074
5023.10 1157
5023.77 1165
5024.44 1153
5025.11 1138
5025.78 1107
5026.45 1102
5027.12 1170
5027.78 1085
5028.45 1027
5029.12 1028
5029.79 1070
5030.46 1037
5031.13 959
5031.80 936
5032.47 904
5033.14 955
5033.81 919
5034.48 910
5035.15 937
5035.82 921
5036.49 952
5037.16 899
5037.83 900
5038.50 902
5039.16 891
5039.83 826
5040.50 898
5041.17 920
5041.84 925
5042.51 919
5043.18 883
5043.85 983
5044.52 916
5045.20 967
5045.87 973
5046.54 962
5047.21 950
5047.88 924
5048.55 990
5049.22 979
5049.89 971
5050.56 978
5051.23 1007
5051.90 1042
5052.57 1089
5053.24 1013
5053.91 1064
5054.58 1087
5055.25 1023
5055.92 1013
5056.60 1010
5057.27 1020
5057.94 970
5058.61 1015
5059.28 990
5059.95 958
5060.62 1001
5061.29 965
5061.96 959
5062.64 948
5063.31 1010
5063.98 1011
5064.65 950
5065.32 976
5065.99 959
5066.66 927
5067.34 959
5068.01 918
5068.68 964
5069.35 925
5070.02 878
5070.70 918
5071.37 918
5072.04 916
5072.71 912
5073.38 1014
5074.06 1003
5074.73 985
5075.40 1022
5076.07 1020
5076.74 991
5077.42 1013
5078.09 1093
5078.76 1082
5079.43 1111
5080.11 1163
5080.78 1186
5081.45 1205
5082.12 1185
5082.80 1146
5083.47 1142
5084.14 1160
5084.82 1101
5085.49 1126
5086.16 1122
5086.83 1090
5087.51 1124
5088.18 1255
5088.85 1347
5089.53 1402
5090.20 1556
5090.87 1672
5091.55 1665
5092.22 1714
5092.89 1727
5093.57 1726
5094.24 1741
5094.91 1637
5095.59 1490
5096.26 1420
5096.93 1361
5097.61 1289
5098.28 1168
5098.96 1172
5099.63 1155
5100.30 1119
5100.98 1090
5101.65 1067
5102.32 1084
5103.00 1100
5103.67 1140
5104.35 1106
5105.02 1154
5105.70 1092
5106.37 1127
5107.04 1058
5107.72 1093
5108.39 1053
5109.07 1081
5109.74 1049
5110.42 1040
5111.09 990
5111.77 1050
5112.44 999
5113.11 1066
5113.79 991
5114.46 988
5115.14 1069
5115.81 1053
5116.49 1113
5117.16 1182
5117.84 1205
5118.51 1255
5119.19 1370
5119.86 1430
5120.54 1453
5121.21 1509
5121.89 1498
5122.57 1395
5123.24 1384
5123.92 1319
5124.59 1238
5125.27 1214
5125.94 1158
5126.62 1142
5127.29 1159
5127.97 1155
5128.64 1083
5129.32 1053
5130.00 1106
5130.67 1096
5131.35 1075
5132.02 1055
5132.70 1044
5133.38 1052
5134.05 1029
5134.73 1068
5135.40 1060
5136.08 1047
5136.76 1052
5137.43 1083
5138.11 1050
5138.79 1099
5139.46 1121
5140.14 1152
5140.82 1163
5141.49 1151
5142.17 1151
5142.85 1168
5143.52 1071
5144.20 1030
5144.88 1008
5145.55 998
5146.23 974
5146.91 991
5147.58 1023
5148.26 983
5148.94 982
5149.61 940
5150.29 977
5150.97 998
5151.65 929
5152.32 926
5153.00 948
5153.68 926
5154.36 926
5155.03 995
5155.71 986
5156.39 967
5157.07 1037
5157.74 1028
5158.42 1013
5159.10 1070
5159.78 1076
5160.45 1028
5161.13 1032
5161.81 987
5162.49 964
5163.17 971
5163.84 935
5164.52 932
5165.20 970
5165.88 1010
5166.56 1031
5167.24 948
5167.91 956
5168.59 992
5169.27 927
5169.95 951
5170.63 956
5171.31 931
5171.98 941
5172.66 863
5173.34 853
5174.02 865
5174.70 898
5175.38 891
5176.06 935
5176.74 911
5177.41 918
5178.09 953
5178.77 964
5179.45 889
5180.13 908
5180.81 956
5181.49 995
5182.17 964
5182.85 921
5183.53 924
5184.21 929
5184.89 920
5185.57 897
5186.24 872
5186.92 835
5187.60 839
5188.28 887
5188.96 843
5189.64 807
5190.32 783
5191.00 835
5191.68 868
5192.36 834
5193.04 856
5193.72 822
5194.40 830
5195.08 908
5195.76 845
5196.44 871
5197.12 861
5197.80 873
5198.48 850
5199.16 828
5199.84 880
5200.52 902
5201.21 892
5201.89 869
5202.57 896
5203.25 887
5203.93 832
5204.61 874
5205.29 886
5205.97 921
5206.65 941
5207.33 968
5208.01 939
5208.69 930
5209.37 909
5210.06 868
5210.74 919
5211.42 927
5212.10 928
5212.78 913
5213.46 887
5214.14 874
5214.82 952
5215.51 878
5216.19 908
5216.87 964
5217.55 925
5218.23 941
5218.91 878
5219.60 932
5220.28 943
5220.96 921
5221.64 956
5222.32 1016
5223.00 1030
5223.69 1040
5224.37 962
5225.05 976
5225.73 946
5226.41 878
5227.10 833
5227.78 882
5228.46 854
5229.14 841
5229.83 906
5230.51 874
5231.19 849
5231.87 898
5232.56 867
5233.24 871
5233.92 834
5234.60 891
5235.29 898
5235.97 895
5236.65 961
5237.34 947
5238.02 914
5238.70 952
5239.38 1013
5240.07 951
5240.75 993
5241.43 966
5242.12 953
5242.80 960
5243.48 976
5244.17 953
5244.85 903
5245.53 897
5246.22 959
5246.90 1016
5247.58 960
5248.27 992
5248.95 1002
5249.63 1008
5250.32 982
5251.00 1092
5251.69 1044
5252.37 1053
5253.05 1046
5253.74 1013
5254.42 1077
5255.11 950
5255.79 914
5256.47 864
5257.16 929
5257.84 876
5258.53 867
5259.21 879
5259.89 944
5260.58 967
5261.26 968
5261.95 988
5262.63 1002
5263.32 997
5264.00 948
5264.69 968
5265.37 1040
5266.06 1000
5266.74 996
5267.43 1010
5268.11 984
5268.79 964
5269.48 980
5270.16 970
5270.85 1008
5271.53 967
5272.22 942
5272.91 921
5273.59 886
5274.28 887
5274.96 900
5275.65 918
5276.33 927
5277.02 941
5277.70 959
5278.39 893
5279.07 897
5279.76 929
5280.45 953
5281.13 972
5281.82 958
5282.50 1016
5283.19 1060
5283.87 1010
5284.56 1013
5285.25 946
5285.93 939
5286.62 884
5287.30 922
5287.99 913
5288.68 900
5289.36 879
5290.05 908
5290.74 886
5291.42 903
5292.11 950
5292.79 909
5293.48 916
5294.17 873
5294.85 905
5295.54 942
5296.23 943
5296.91 1001
5297.60 1032
5298.29 1048
5298.98 1094
5299.66 1077
5300.35 1097
5301.04 1071
5301.72 1109
5302.41 1202
5303.10 1219
5303.78 1157
5304.47 1200
5305.16 1173
5305.85 1219
5306.53 1205
5307.22 1140
5307.91 1152
5308.60 1158
5309.28 1179
5309.97 1137
5310.66 1195
5311.35 1222
5312.03 1310
5312.72 1321
5313.41 1418
5314.10 1423
5314.79 1440
5315.47 1433
5316.16 1431
5316.85 1412
5317.54 1418
5318.23 1408
5318.91 1255
5319.60 1243
5320.29 1309
5320.98 1237
5321.67 1217
5322.36 1210
5323.04 1142
5323.73 1125
5324.42 1115
5325.11 1071
5325.80 1013
5326.49 1015
5327.18 993
5327.86 972
5328.55 1009
5329.24 992
5329.93 1001
5330.62 962
5331.31 941
5332.00 926
5332.69 966
5333.38 967
5334.06 955
5334.75 958
5335.44 1001
5336.13 924
5336.82 957
5337.51 1018
5338.20 1005
5338.89 971
5339.58 978
5340.27 931
5340.96 939
5341.65 997
5342.34 982
5343.03 967
5343.72 1007
5344.41 979
5345.10 1012
5345.79 1017
5346.48 1043
5347.17 1090
5347.86 1171
5348.55 1254
5349.24 1387
5349.93 1509
5350.62 1587
5351.31 1637
5352.00 1729
5352.69 1610
5353.38 1637
5354.07 1526
5354.76 1425
5355.45 1330
5356.14 1249
5356.83 1132
5357.52 1135
5358.21 1017
5358.90 1028
5359.59 1018
5360.29 1063
5360.98 1072
5361.67 1032
5362.36 1099
5363.05 1186
5363.74 1070
5364.43 1034
5365.12 1010
5365.81 1027
5366.50 974
5367.20 955
5367.89 921
5368.58 898
5369.27 908
5369.96 901
5370.65 887
5371.34 963
5372.04 960
5372.73 923
5373.42 890
5374.11 889
5374.80 933
5375.49 915
5376.19 958
5376.88 900
5377.57 934
5378.26 951
5378.95 979
5379.65 892
5380.34 941
5381.03 951
5381.72 909
5382.42 893
5383.11 894
5383.80 869
5384.49 840
5385.19 916
5385.88 921
5386.57 907
5387.26 998
5387.96 1004
5388.65 1051
5389.34 1045
5390.03 1089
5390.73 1099
5391.42 1142
5392.11 1032
5392.80 1001
5393.50 1062
5394.19 990
5394.88 1005
5395.58 1006
5396.27 955
5396.96 995
5397.66 919
5398.35 964
5399.04 947
5399.74 928
5400.43 927
5401.12 972
5401.82 947
5402.51 912
5403.20 885
5403.90 857
5404.59 921
5405.29 904
5405.98 899
5406.67 853
5407.37 905
5408.06 991
5408.75 962
5409.45 917
5410.14 960
5410.84 941
5411.53 898
5412.23 918
5412.92 948
5413.61 947
5414.31 896
5415.00 964
5415.70 932
5416.39 928
5417.09 889
5417.78 871
5418.47 901
5419.17 934
5419.86 925
5420.56 972
5421.25 982
5421.95 929
5422.64 966
5423.34 992
5424.03 1019
5424.73 950
5425.42 943
5426.12 940
5426.81 928
5427.51 925
5428.20 924
5428.90 935
5429.59 984
5430.29 982
5430.99 942
5431.68 978
5432.38 924
5433.07 885
5433.77 898
5434.46 925
5435.16 969
5435.85 941
5436.55 974
5437.25 975
5437.94 977
5438.64 1014
5439.33 1029
5440.03 1028
5440.73 959
5441.42 959
5442.12 916
5442.81 995
5443.51 1029
5444.21 1035
5444.90 1046
5445.60 1072
5446.29 1157
5446.99 1255
5447.69 1232
5448.38 1296
5449.08 1330
5449.78 1362
5450.47 1372
5451.17 1388
5451.87 1345
5452.56 1302
5453.26 1236
5453.96 1173
5454.65 1169
5455.35 1151
5456.05 1181
5456.75 1195
5457.44 1081
5458.14 1042
5458.84 1049
5459.53 1088
5460.23 1109
5460.93 1172
5461.63 1143
5462.32 1158
5463.02 1269
5463.72 1373
5464.42 1391
5465.11 1366
5465.81 1439
5466.51 1320
5467.21 1342
5467.90 1312
5468.60 1227
5469.30 1175
5470.00 1148
5470.70 1162
5471.39 1124
5472.09 1095
5472.79 1177
5473.49 1179
5474.19 1169
5474.88 1196
5475.58 1221
5476.28 1219
5476.98 1241
5477.68 1310
5478.38 1339
5479.07 1544
5479.77 1686
5480.47 1796
5481.17 1856
5481.87 2008
5482.57 1962
5483.27 1836
5483.96 1670
5484.66 1619
5485.36 1542
5486.06 1452
5486.76 1458
5487.46 1384
5488.16 1377
5488.86 1371
5489.56 1408
5490.26 1453
5490.96 1331
5491.65 1319
5492.35 1368
5493.05 1436
5493.75 1445
5494.45 1499
5495.15 1494
5495.85 1522
5496.55 1495
5497.25 1572
5497.95 1665
5498.65 1887
5499.35 2070
5500.05 2250
5500.75 2422
5501.45 2791
5502.15 3007
5502.85 2971
5503.55 2779
5504.25 2487
5504.95 2107
5505.65 1892
5506.35 1729
5507.05 1572
5507.75 1463
5508.45 1349
5509.15 1310
5509.85 1321
5510.55 1228
5511.25 1189
5511.95 1234
5512.65 1272
5513.35 1309
5514.05 1342
5514.76 1362
5515.46 1384
5516.16 1347
5516.86 1294
5517.56 1341
5518.26 1359
5518.96 1346
5519.66 1343
5520.36 1344
5521.06 1387
5521.77 1369
5522.47 1335
5523.17 1286
5523.87 1281
5524.57 1204
5525.27 1175
5525.97 1086
5526.67 1099
5527.38 1035
5528.08 1040
5528.78 1049
5529.48 1065
5530.18 1020
5530.88 1035
5531.59 1070
5532.29 1055
5532.99 1070
5533.69 1036
5534.39 1011
5535.10 1033
5535.80 1029
5536.50 1016
5537.20 1059
5537.90 1041
5538.61 1038
5539.31 1055
5540.01 1068
5540.71 1104
5541.42 1082
5542.12 1044
5542.82 1021
5543.52 1016
5544.23 988
5544.93 1036
5545.63 973
5546.33 980
5547.04 1000
5547.74 1003
5548.44 987
5549.15 992
5549.85 1005
5550.55 982
5551.26 985
5551.96 1024
5552.66 1030
5553.36 1043
5554.07 967
5554.77 948
5555.47 974
5556.18 925
5556.88 903
5557.58 930
5558.29 971
5558.99 937
5559.70 1003
5560.40 982
5561.10 1040
5561.81 1101
5562.51 992
5563.21 1015
5563.92 1115
5564.62 1133
5565.33 1183
5566.03 1087
5566.73 1076
5567.44 1054
5568.14 1013
5568.85 1039
5569.55 957
5570.25 921
5570.96 980
5571.66 970
5572.37 943
5573.07 962
5573.78 982
5574.48 937
5575.19 967
5575.89 985
5576.59 991
5577.30 992
5578.00 1005
5578.71 959
5579.41 953
5580.12 938
5580.82 908
5581.53 1023
5582.23 928
5582.94 881
5583.64 893
5584.35 896
5585.05 918
5585.76 953
5586.46 951
5587.17 917
5587.88 968
5588.58 936
5589.29 898
5589.99 966
5590.70 929
5591.40 896
5592.11 889
5592.81 906
5593.52 835
5594.23 885
5594.93 899
5595.64 862
5596.34 855
5597.05 860
5597.76 864
5598.46 838
5599.17 817
5599.87 836
5600.58 839
5601.29 857
5601.99 905
5602.70 861
5603.41 885
5604.11 945
5604.82 858
5605.52 829
5606.23 850
5606.94 849
5607.64 790
5608.35 858
5609.06 819
5609.76 873
5610.47 837
5611.18 869
5611.88 892
5612.59 965
5613.30 877
5614.01 828
5614.71 831
5615.42 861
5616.13 875
5616.83 839
5617.54 847
5618.25 859
5618.96 857
5619.66 860
5620.37 818
5621.08 861
5621.79 910
5622.49 869
5623.20 831
5623.91 831
5624.62 867
5625.32 879
5626.03 884
5626.74 944
5627.45 982
5628.16 882
5628.86 901
5629.57 950
5630.28 924
5630.99 949
5631.70 1012
5632.40 979
5633.11 987
5633.82 954
5634.53 970
5635.24 1017
5635.95 955
5636.65 986
5637.36 1028
5638.07 1064
5638.78 1059
5639.49 1147
5640.20 1149
5640.91 1105
5641.61 1100
5642.32 1123
5643.03 1121
5643.74 1030
5644.45 1031
5645.16 983
5645.87 967
5646.58 922
5647.29 919
5648.00 930
5648.70 905
5649.41 987
5650.12 936
5650.83 927
5651.54 930
5652.25 955
5652.96 993
5653.67 937
5654.38 970
5655.09 989
5655.80 991
5656.51 1006
5657.22 997
5657.93 1033
5658.64 1021
5659.35 1066
5660.06 1069
5660.77 1109
5661.48 1087
5662.19 1099
5662.90 1095
5663.61 1061
5664.32 1042
5665.03 1025
5665.74 1070
5666.45 1039
5667.16 972
5667.87 1000
5668.58 1036
5669.29 1033
5670.00 1047
5670.71 1194
5671.42 1216
5672.13 1220
5672.84 1185
5673.56 1157
5674.27 1065
5674.98 1050
5675.69 1012
5676.40 994
5677.11 962
5677.82 937
5678.53 949
5679.24 958
5679.95 965
5680.67 938
5681.38 945
5682.09 1012
5682.80 959
5683.51 925
5684.22 927
5684.93 929
5685.65 902
5686.36 898
5687.07 908
5687.78 958
5688.49 925
5689.20 924
5689.92 886
5690.63 927
5691.34 929
5692.05 944
5692.76 942
5693.47 944
5694.19 937
5694.90 955
5695.61 890
5696.32 866
5697.04 875
5697.75 846
5698.46 909
5699.17 846
5699.89 841
5700.60 852
5701.31 893
5702.02 867
5702.74 894
5703.45 854
5704.16 924
5704.87 919
5705.59 912
5706.30 907
5707.01 841
5707.72 869
5708.44 865
5709.15 886
5709.86 907
5710.58 872
5711.29 888
5712.00 835
5712.72 813
5713.43 814
5714.14 821
5714.86 808
5715.57 834
5716.28 871
5717.00 835
5717.71 788
5718.42 872
5719.14 900
5719.85 916
5720.56 877
5721.28 856
5721.99 888
5722.71 868
5723.42 890
5724.13 927
5724.85 953
5725.56 922
5726.28 948
5726.99 934
5727.70 973
5728.42 947
5729.13 954
5729.85 975
5730.56 983
5731.28 972
5731.99 983
5732.70 994
5733.42 927
5734.13 870
5734.85 884
5735.56 924
5736.28 901
5736.99 894
5737.71 958
5738.42 944
5739.14 961
5739.85 952
5740.57 835
5741.28 855
5742.00 875
5742.71 901
5743.43 864
5744.14 852
5744.86 873
5745.57 838
5746.29 879
5747.00 907
5747.72 936
5748.43 870
5749.15 880
5749.87 924
5750.58 934
5751.30 966
5752.01 940
5752.73 1027
5753.44 1127
5754.16 1182
5754.88 1192
5755.59 1247
5756.31 1237
5757.02 1250
5757.74 1240
5758.46 1173
5759.17 1115
5759.89 1113
5760.60 1089
5761.32 1142
5762.04 1168
5762.75 1117
5763.47 1125
5764.19 1148
5764.90 1161
5765.62 1138
5766.34 1139
5767.05 1159
5767.77 1267
5768.49 1304
5769.20 1451
5769.92 1614
5770.64 1729
5771.35 1903
5772.07 1900
5772.79 1769
5773.50 1633
5774.22 1517
5774.94 1426
5775.65 1274
5776.37 1265
5777.09 1200
5777.81 1234
5778.52 1241
5779.24 1266
5779.96 1239
5780.68 1225
5781.39 1217
5782.11 1250
5782.83 1205
5783.55 1221
5784.26 1182
5784.98 1235
5785.70 1161
5786.42 1081
5787.14 1086
5787.85 1119
5788.57 1119
5789.29 1051
5790.01 1039
5790.73 1064
5791.44 1023
5792.16 999
5792.88 942
5793.60 1003
5794.32 1045
5795.03 1056
5795.75 1044
5796.47 1006
5797.19 990
5797.91 1014
5798.63 1088
5799.35 1122
5800.06 1139
5800.78 1233
5801.50 1310
5802.22 1218
5802.94 1226
5803.66 1153
5804.38 1177
5805.10 1096
5805.82 1082
5806.53 1075
5807.25 1025
5807.97 1070
5808.69 1082
5809.41 1052
5810.13 1052
5810.85 1074
5811.57 1091
5812.29 1031
5813.01 1002
5813.73 1000
5814.45 922
5815.17 999
5815.89 963
5816.61 952
5817.33 924
5818.05 955
5818.77 984
5819.49 923
5820.20 987
5820.92 1032
5821.64 977
5822.36 943
5823.09 996
5823.81 1048
5824.53 1018
5825.25 992
5825.97 982
5826.69 975
5827.41 1004
5828.13 963
5828.85 973
5829.57 918
5830.29 961
5831.01 950
5831.73 897
5832.45 922
5833.17 931
5833.89 859
5834.61 870
5835.33 884
5836.05 900
5836.78 852
5837.50 918
5838.22 933
5838.94 919
5839.66 913
5840.38 896
5841.10 913
5841.82 882
5842.54 881
5843.27 927
5843.99 909
5844.71 894
5845.43 883
5846.15 923
5846.87 903
5847.59 922
5848.32 897
5849.04 901
5849.76 900
5850.48 878
5851.20 899
5851.93 941
5852.65 979
5853.37 970
5854.09 941
5854.81 985
5855.54 958
5856.26 914
5856.98 926
5857.70 920
5858.42 896
5859.15 900
5859.87 857
5860.59 895
5861.31 894
5862.04 868
5862.76 868
5863.48 876
5864.20 862
5864.93 859
5865.65 883
5866.37 854
5867.10 920
5867.82 854
5868.54 843
5869.26 889
5869.99 893
5870.71 892
5871.43 868
5872.16 941
5872.88 909
5873.60 970
5874.33 924
5875.05 885
5875.77 891
5876.50 880
5877.22 870
5877.94 881
5878.67 953
5879.39 970
5880.11 979
5880.84 943
5881.56 994
5882.28 1021
5883.01 938
5883.73 945
5884.46 979
5885.18 953
5885.90 930
5886.63 963
5887.35 956
5888.08 922
5888.80 992
5889.52 982
5890.25 956
5890.97 925
5891.70 927
5892.42 914
5893.15 901
5893.87 915
5894.59 907
5895.32 935
5896.04 919
5896.77 942
5897.49 927
5898.22 963
5898.94 903
5899.67 870
5900.39 947
5901.12 924
5901.84 928
5902.57 889
5903.29 918
5904.02 936
5904.74 897
5905.47 974
5906.19 990
5906.92 932
5907.64 956
5908.37 956
5909.09 984
5909.82 1018
5910.55 1006
5911.27 972
5912.00 995
5912.72 963
5913.45 950
5914.17 919
5914.90 990
5915.63 996
5916.35 978
5917.08 1043
5917.80 1065
5918.53 1039
5919.25 1021
5919.98 1040
5920.71 1089
5921.43 1130
5922.16 1107
5922.89 1094
5923.61 1126
5924.34 1120
5925.06 1097
5925.79 1178
5926.52 1127
5927.24 1165
5927.97 1164
5928.70 1165
5929.42 1123
5930.15 1183
5930.88 1236
5931.60 1217
5932.33 1265
5933.06 1263
5933.78 1276
5934.51 1340
5935.24 1322
5935.97 1372
5936.69 1310
5937.42 1373
5938.15 1423
5938.87 1332
5939.60 1386
5940.33 1417
5941.06 1410
5941.78 1507
5942.51 1482
5943.24 1536
5943.97 1553
5944.69 1590
5945.42 1601
5946.15 1667
5946.88 1755
5947.60 1720
5948.33 1732
5949.06 1640
5949.79 1781
5950.52 1917
5951.24 2050
5951.97 2236
5952.70 2410
5953.43 2703
5954.16 2804
5954.88 2847
5955.61 2747
5956.34 2522
5957.07 2506
5957.80 2353
5958.53 2238
5959.25 2228
5959.98 2173
5960.71 2086
5961.44 2052
5962.17 2062
5962.90 2058
5963.63 2133
5964.36 2121
5965.08 2330
5965.81 2457
5966.54 2776
5967.27 2986
5968.00 3134
5968.73 3210
5969.46 3138
5970.19 3068
5970.92 2911
5971.65 2854
5972.37 2647
5973.10 2581
5973.83 2500
5974.56 2475
5975.29 2452
5976.02 2365
5976.75 2411
5977.48 2419
5978.21 2531
5978.94 2514
5979.67 2562
5980.40 2626
5981.13 2779
5981.86 2810
5982.59 2910
5983.32 2981
5984.05 2970
5984.78 3103
5985.51 2995
5986.24 3017
5986.97 3013
5987.70 2956
5988.43 2929
5989.16 2938
5989.89 2906
5990.62 2933
5991.35 3067
5992.08 3171
5992.81 3185
5993.54 3199
5994.27 3230
5995.00 3295
5995.74 3325
5996.47 3349
5997.20 3331
5997.93 3389
5998.66 3368
5999.39 3431
6000.12 3402
6000.85 3328
6001.58 3297
6002.31 3343
6003.04 3269
6003.78 3155
6004.51 3095
6005.24 3084
6005.97 3004
6006.70 2956
6007.43 3039
6008.16 3146
6008.90 3282
6009.63 3690
6010.36 4248
6011.09 5033
6011.82 6055
6012.55 7247
6013.29 8595
6014.02 9844
6014.75 10515
6015.48 10831
6016.21 10603
6016.95 9695
6017.68 8791
6018.41 7896
6019.14 6796
6019.87 5764
6020.61 4837
6021.34 4231
6022.07 3734
6022.80 3219
6023.54 2962
6024.27 2819
6025.00 2705
6025.73 2585
6026.47 2556
6027.20 2556
6027.93 2543
6028.66 2544
6029.40 2696
6030.13 2743
6030.86 2724
6031.59 2752
6032.33 2586
6033.06 2487
6033.79 2386
6034.53 2279
6035.26 2122
6035.99 2052
6036.73 1972
6037.46 2007
6038.19 2038
6038.93 2072
6039.66 2100
6040.39 2092
6041.13 2162
6041.86 2157
6042.59 2186
6043.33 2202
6044.06 2209
6044.79 2258
6045.53 2300
6046.26 2263
6047.00 2379
6047.73 2402
6048.46 2378
6049.20 2435
6049.93 2573
6050.67 2639
6051.40 2690
6052.13 2924
6052.87 3112
6053.60 3272
6054.34 3342
6055.07 3255
6055.81 3203
6056.54 3029
6057.27 2809
6058.01 2616
6058.74 2490
6059.48 2442
6060.21 2299
6060.95 2247
6061.68 2254
6062.42 2234
6063.15 2208
6063.89 2176
6064.62 2161
6065.36 2099
6066.09 2091
6066.83 2137
6067.56 2133
6068.30 2050
6069.03 1982
6069.77 1980
6070.50 1968
6071.24 1884
6071.97 1920
6072.71 1915
6073.44 1889
6074.18 1834
6074.91 1792
6075.65 1811
6076.39 1818
6077.12 1815
6077.86 1784
6078.59 1784
6079.33 1736
6080.06 1747
6080.80 1773
6081.54 1730
6082.27 1697
6083.01 1626
6083.74 1637
6084.48 1682
6085.22 1713
6085.95 1641
6086.69 1616
6087.42 1674
6088.16 1740
6088.90 1788
6089.63 1793
6090.37 1925
6091.11 2023
6091.84 2077
6092.58 2044
6093.32 2076
6094.05 1979
6094.79 1882
6095.53 1798
6096.26 1738
6097.00 1669
6097.74 1617
6098.47 1526
6099.21 1536
6099.95 1544
6100.69 1555
6101.42 1543
6102.16 1558
6102.90 1513
6103.63 1538
6104.37 1407
6105.11 1388
6105.85 1491
6106.58 1524
6107.32 1513
6108.06 1466
6108.80 1476
6109.53 1454
6110.27 1512
6111.01 1475
6111.75 1416
6112.49 1513
6113.22 1490
6113.96 1521
6114.70 1543
6115.44 1539
6116.17 1620
6116.91 1691
6117.65 1681
6118.39 1662
6119.13 1640
6119.87 1684
6120.60 1630
6121.34 1577
6122.08 1596
6122.82 1585
6123.56 1598
6124.30 1649
6125.03 1615
6125.77 1574
6126.51 1549
6127.25 1595
6127.99 1592
6128.73 1572
6129.47 1594
6130.21 1612
6130.94 1651
6131.68 1614
6132.42 1622
6133.16 1595
6133.90 1604
6134.64 1681
6135.38 1632
6136.12 1634
6136.86 1682
6137.60 1707
6138.34 1730
6139.08 1750
6139.81 1900
6140.55 1926
6141.29 1875
6142.03 1889
6142.77 1896
6143.51 1868
6144.25 1912
6144.99 1849
6145.73 1876
6146.47 1813
6147.21 1896
6147.95 1897
6148.69 1872
6149.43 1785
6150.17 1857
6150.91 1812
6151.65 1849
6152.39 1859
6153.13 1895
6153.87 1845
6154.61 1950
6155.35 1893
6156.09 1959
6156.83 1961
6157.58 1960
6158.32 1994
6159.06 1994
6159.80 2005
6160.54 2038
6161.28 2059
6162.02 2068
6162.76 2184
6163.50 2213
6164.24 2235
6164.98 2454
6165.72 2560
6166.46 2648
6167.21 2647
6167.95 2821
6168.69 2907
6169.43 2895
6170.17 2897
6170.91 2854
6171.65 2758
6172.39 2692
6173.14 2644
6173.88 2623
6174.62 2645
6175.36 2578
6176.10 2525
6176.84 2564
6177.59 2523
6178.33 2637
6179.07 2686
6179.81 2941
6180.55 3296
6181.30 3748
6182.04 4338
6182.78 4940
6183.52 5362
6184.26 5717
6185.01 5844
6185.75 5551
6186.49 5272
6187.23 4829
6187.97 4366
6188.72 3998
6189.46 3700
6190.20 3379
6190.94 3178
6191.69 3121
6192.43 3067
6193.17 3011
6193.92 2958
6194.66 3009
6195.40 2985
6196.14 2920
6196.89 2943
6197.63 2955
6198.37 2923
6199.12 2790
6199.86 2850
6200.60 2928
6201.34 2838
6202.09 2877
6202.83 2929
6203.57 2979
6204.32 3146
6205.06 3580
6205.80 4202
6206.55 5098
6207.29 6485
6208.03 8119
6208.78 9897
6209.52 11372
6210.27 12475
6211.01 12717
6211.75 12299
6212.50 11169
6213.24 9927
6213.98 8508
6214.73 6960
6215.47 5775
6216.22 4828
6216.96 4006
6217.71 3470
6218.45 3146
6219.19 2832
6219.94 2692
6220.68 2565
6221.43 2471
6222.17 2464
6222.92 2387
6223.66 2301
6224.40 2293
6225.15 2192
6225.89 2116
6226.64 2021
6227.38 1908
6228.13 1907
6228.87 1830
6229.62 1750
6230.36 1670
6231.11 1623
6231.85 1590
6232.60 1552
6233.34 1577
6234.09 1598
6234.83 1676
6235.58 1705
6236.32 1668
6237.07 1678
6237.81 1736
6238.56 1847
6239.30 1867
6240.05 1971
6240.80 1924
6241.54 1997
6242.29 2013
6243.03 1996
6243.78 2069
6244.52 2092
6245.27 2189
6246.02 2240
6246.76 2313
6247.51 2429
6248.25 2459
6249.00 2534
6249.75 2477
6250.49 2408
6251.24 2249
6251.98 2210
6252.73 2108
6253.48 2072
6254.22 2021
6254.97 1937
6255.72 1957
6256.46 1860
6257.21 1834
6257.95 1839
6258.70 1856
6259.45 1809
6260.19 1766
6260.94 1788
6261.69 1724
6262.43 1704
6263.18 1707
6263.93 1732
6264.68 1662
6265.42 1699
6266.17 1683
6266.92 1660
6267.66 1669
6268.41 1702
6269.16 1659
6269.91 1678
6270.65 1757
6271.40 1654
6272.15 1709
6272.89 1654
6273.64 1658
6274.39 1717
6275.14 1740
6275.88 1786
6276.63 1845
6277.38 1850
6278.13 1946
6278.88 1905
6279.62 1844
6280.37 1830
6281.12 1825
6281.87 1749
6282.62 1687
6283.36 1605
6284.11 1519
6284.86 1520
6285.61 1546
6286.36 1553
6287.10 1507
6287.85 1530
6288.60 1425
6289.35 1437
6290.10 1383
6290.85 1429
6291.59 1400
6292.34 1367
6293.09 1356
6293.84 1414
6294.59 1447
6295.34 1475
6296.09 1458
6296.84 1492
6297.58 1537
6298.33 1505
6299.08 1452
6299.83 1383
6300.58 1377
6301.33 1305
6302.08 1298
6302.83 1285
6303.58 1312
6304.33 1240
6305.08 1284
6305.83 1285
6306.58 1289
6307.32 1276
6308.07 1315
6308.82 1323
6309.57 1306
6310.32 1322
6311.07 1284
6311.82 1298
6312.57 1245
6313.32 1318
6314.07 1259
6314.82 1273
6315.57 1335
6316.32 1357
6317.07 1351
6317.82 1390
6318.57 1408
6319.32 1387
6320.07 1313
6320.82 1238
6321.57 1187
6322.32 1168
6323.07 1239
6323.82 1222
6324.58 1221
6325.33 1166
6326.08 1180
6326.83 1168
6327.58 1149
6328.33 1210
6329.08 1189
6329.83 1192
6330.58 1240
6331.33 1206
6332.08 1186
6332.83 1223
6333.58 1196
6334.34 1215
6335.09 1190
6335.84 1242
6336.59 1229
6337.34 1192
6338.09 1278
6338.84 1228
6339.59 1226
6340.35 1218
6341.10 1227
6341.85 1164
6342.60 1220
6343.35 1225
6344.10 1213
6344.86 1255
6345.61 1279
6346.36 1293
6347.11 1333
6347.86 1375
6348.62 1421
6349.37 1437
6350.12 1420
6350.87 1454
6351.62 1405
6352.38 1436
6353.13 1453
6353.88 1486
6354.63 1494
6355.38 1521
6356.14 1500
6356.89 1387
6357.64 1321
6358.39 1358
6359.15 1395
6359.90 1270
6360.65 1238
6361.40 1281
6362.16 1185
6362.91 1215
6363.66 1256
6364.42 1249
6365.17 1263
6365.92 1287
6366.67 1386
6367.43 1445
6368.18 1501
6368.93 1591
6369.69 1663
6370.44 1582
6371.19 1538
6371.95 1427
6372.70 1349
6373.45 1361
6374.21 1326
6374.96 1271
6375.71 1264
6376.47 1256
6377.22 1255
6377.98 1237
6378.73 1241
6379.48 1235
6380.24 1265
6380.99 1358
6381.74 1393
6382.50 1337
6383.25 1309
6384.01 1296
6384.76 1285
6385.51 1306
6386.27 1271
6387.02 1228
6387.78 1277
6388.53 1272
6389.29 1230
6390.04 1229
6390.79 1234
6391.55 1292
6392.30 1269
6393.06 1262
6393.81 1236
6394.57 1192
6395.32 1239
6396.08 1186
6396.83 1157
6397.59 1226
6398.34 1265
6399.10 1193
6399.85 1161
6400.61 1181
6401.36 1199
6402.12 1149
6402.87 1152
6403.63 1103
6404.38 1153
6405.14 1193
6405.89 1175
6406.65 1084
6407.40 1126
6408.16 1204
6408.91 1236
6409.67 1278
6410.43 1298
6411.18 1216
6411.94 1299
6412.69 1310
6413.45 1248
6414.20 1237
6414.96 1270
6415.72 1216
6416.47 1236
6417.23 1303
6417.98 1300
6418.74 1220
6419.50 1276
6420.25 1199
6421.01 1131
6421.77 1163
6422.52 1145
6423.28 1121
6424.03 1166
6424.79 1195
6425.55 1179
6426.30 1188
6427.06 1120
6427.82 1089
6428.57 1162
6429.33 1200
6430.09 1205
6430.84 1196
6431.60 1212
6432.36 1208
6433.11 1188
6433.87 1196
6434.63 1190
6435.39 1242
6436.14 1223
6436.90 1198
6437.66 1207
6438.41 1203
6439.17 1248
6439.93 1232
6440.69 1222
6441.44 1289
6442.20 1251
6442.96 1264
6443.72 1326
6444.47 1313
6445.23 1239
6445.99 1244
6446.75 1253
6447.50 1232
6448.26 1258
6449.02 1316
6449.78 1353
6450.54 1270
6451.29 1329
6452.05 1322
6452.81 1339
6453.57 1320
6454.33 1353
6455.08 1277
6455.84 1335
6456.60 1349
6457.36 1352
6458.12 1398
6458.88 1375
6459.64 1403
6460.39 1431
6461.15 1406
6461.91 1391
6462.67 1438
6463.43 1412
6464.19 1409
6464.95 1475
6465.70 1497
6466.46 1537
6467.22 1603
6467.98 1561
6468.74 1514
6469.50 1526
6470.26 1522
6471.02 1518
6471.78 1520
6472.54 1503
6473.30 1553
6474.05 1562
6474.81 1604
6475.57 1604
6476.33 1660
6477.09 1719
6477.85 1708
6478.61 1756
6479.37 1767
6480.13 1751
6480.89 1783
6481.65 1793
6482.41 1822
6483.17 1855
6483.93 1908
6484.69 1892
6485.45 1922
6486.21 1940
6486.97 1911
6487.73 1953
6488.49 2001
6489.25 1955
6490.01 2001
6490.77 2073
6491.53 2116
6492.29 2230
6493.05 2266
6493.81 2285
6494.57 2350
6495.33 2375
6496.10 2364
6496.86 2298
6497.62 2348
6498.38 2326
6499.14 2312
6499.90 2288
6500.66 2291
6501.42 2268
6502.18 2356
6502.94 2375
6503.70 2438
6504.47 2661
6505.23 3025
6505.99 3579
6506.75 4337
6507.51 5492
6508.27 6566
6509.03 7483
6509.79 8211
6510.56 8213
6511.32 7936
6512.08 7357
6512.84 6495
6513.60 5404
6514.36 4696
6515.13 4035
6515.89 3549
6516.65 3178
6517.41 2981
6518.17 2879
6518.94 2830
6519.70 2739
6520.46 2723
6521.22 2736
6521.98 2727
6522.75 2785
6523.51 2821
6524.27 2889
6525.03 3144
6525.79 3353
6526.56 3560
6527.32 3866
6528.08 4108
6528.84 4367
6529.61 4409
6530.37 4355
6531.13 4184
6531.90 4047
6532.66 4042
6533.42 4104
6534.18 4297
6534.95 4908
6535.71 5667
6536.47 6611
6537.24 7093
6538.00 7371
6538.76 7104
6539.53 6757
6540.29 6242
6541.05 5430
6541.82 4665
6542.58 4061
6543.34 3502
6544.11 3206
6544.87 3010
6545.63 2860
6546.40 2847
6547.16 2741
6547.92 2784
6548.69 2705
6549.45 2680
6550.21 2594
6550.98 2517
6551.74 2500
6552.51 2466
6553.27 2429
6554.03 2397
6554.80 2305
6555.56 2341
6556.33 2276
6557.09 2256
6557.85 2269
6558.62 2286
6559.38 2364
6560.15 2376
6560.91 2384
6561.68 2456
6562.44 2475
6563.21 2533
6563.97 2623
6564.74 2659
6565.50 2737
6566.26 2740
6567.03 2723
6567.79 2650
6568.56 2636
6569.32 2571
6570.09 2612
6570.85 2569
6571.62 2578
6572.38 2629
6573.15 2677
6573.91 2730
6574.68 2753
6575.44 2820
6576.21 2859
6576.98 2921
6577.74 2895
6578.51 2862
6579.27 2809
6580.04 2834
6580.80 2916
6581.57 2973
6582.33 2945
6583.10 2925
6583.87 2994
6584.63 3033
6585.40 2955
6586.16 2936
6586.93 2956
6587.70 2839
6588.46 2796
6589.23 2797
6589.99 2797
6590.76 2880
6591.53 3067
6592.29 3194
6593.06 3434
6593.82 3938
6594.59 4364
6595.36 4735
6596.12 4978
6596.89 5033
6597.66 4839
6598.42 4560
6599.19 4350
6599.96 4027
6600.72 3716
6601.49 3393
6602.26 3046
6603.02 2883
6603.79 2689
6604.56 2569
6605.33 2531
6606.09 2434
6606.86 2363
6607.63 2312
6608.39 2217
6609.16 2299
6609.93 2251
6610.70 2267
6611.46 2262
6612.23 2260
6613.00 2284
6613.77 2316
6614.53 2293
6615.30 2225
6616.07 2173
6616.84 2161
6617.60 2124
6618.37 2129
6619.14 2168
6619.91 2243
6620.68 2407
6621.44 2520
6622.21 2614
6622.98 2691
6623.75 2697
6624.52 2790
6625.28 2792
6626.05 2728
6626.82 2632
6627.59 2477
6628.36 2406
6629.13 2313
6629.89 2321
6630.66 2258
6631.43 2202
6632.20 2340
6632.97 2421
6633.74 2467
6634.51 2564
6635.27 2705
6636.04 2810
6636.81 2870
6637.58 2932
6638.35 2958
6639.12 2920
6639.89 2970
6640.66 2933
6641.43 2941
6642.19 2986
6642.96 3010
6643.73 2936
6644.50 2762
6645.27 2782
6646.04 2572
6646.81 2465
6647.58 2383
6648.35 2283
6649.12 2139
6649.89 2046
6650.66 2046
6651.43 1996
6652.20 1967
6652.97 1884
6653.74 1845
6654.51 1880
6655.28 1869
6656.05 1843
6656.82 1810
6657.59 1866
6658.36 1851
6659.13 1799
6659.90 1821
6660.67 1895
6661.44 1841
6662.21 1810
6662.98 1833
6663.75 1880
6664.52 1873
6665.29 1823
6666.06 1810
6666.83 1808
6667.60 1790
6668.37 1867
6669.14 1917
6669.91 1966
6670.68 1990
6671.46 2094
6672.23 2113
6673.00 2165
6673.77 2123
6674.54 2110
6675.31 2039
6676.08 1992
6676.85 1914
6677.62 1916
6678.40 1961
6679.17 1964
6679.94 2020
6680.71 2045
6681.48 2051
6682.25 2100
6683.02 2086
6683.80 2181
6684.57 2372
6685.34 2519
6686.11 2631
6686.88 2715
6687.65 2650
6688.43 2593
6689.20 2341
6689.97 2212
6690.74 2204
6691.51 2020
6692.29 1886
6693.06 1818
6693.83 1776
6694.60 1719
6695.37 1668
6696.15 1709
6696.92 1660
6697.69 1660
6698.46 1631
6699.24 1688
6700.01 1635
6700.78 1647
6701.55 1679
6702.33 1660
6703.10 1676
6703.87 1624
6704.64 1601
6705.42 1587
6706.19 1561
6706.96 1571
6707.74 1544
6708.51 1555
6709.28 1513
6710.06 1499
6710.83 1451
6711.60 1445
6712.37 1487
6713.15 1446
6713.92 1436
6714.69 1480
6715.47 1477
6716.24 1386
6717.01 1398
6717.79 1459
6718.56 1383
6719.34 1434
6720.11 1448
6720.88 1365
6721.66 1389
6722.43 1413
6723.20 1416
6723.98 1393
6724.75 1383
6725.53 1364
6726.30 1318
6727.07 1325
6727.85 1392
6728.62 1404
6729.40 1367
6730.17 1429
6730.95 1362
6731.72 1399
6732.49 1354
6733.27 1374
6734.04 1406
6734.82 1422
6735.59 1384
6736.37 1387
6737.14 1475
6737.92 1547
6738.69 1537
6739.47 1496
6740.24 1494
6741.01 1468
6741.79 1458
6742.56 1462
6743.34 1499
6744.11 1493
6744.89 1503
6745.67 1513
6746.44 1578
6747.22 1619
6747.99 1611
6748.77 1621
6749.54 1590
6750.32 1629
6751.09 1678
6751.87 1689
6752.64 1828
6753.42 1953
6754.19 2015
6754.97 2002
6755.75 1991
6756.52 1828
6757.30 1753
6758.07 1759
6758.85 1657
6759.63 1631
6760.40 1658
6761.18 1757
6761.95 1754
6762.73 1685
6763.51 1619
6764.28 1578
6765.06 1680
6765.83 1604
6766.61 1579
6767.39 1589
6768.16 1640
6768.94 1664
6769.72 1581
6770.49 1620
6771.27 1612
6772.05 1493
6772.82 1496
6773.60 1412
6774.38 1419
6775.15 1424
6775.93 1415
6776.71 1367
6777.48 1307
6778.26 1317
6779.04 1376
6779.82 1398
6780.59 1386
6781.37 1334
6782.15 1341
6782.92 1312
6783.70 1355
6784.48 1326
6785.26 1303
6786.03 1287
6786.81 1313
6787.59 1291
6788.37 1278
6789.14 1295
6789.92 1283
6790.70 1250
6791.48 1276
6792.25 1251
6793.03 1237
6793.81 1208
6794.59 1211
6795.37 1217
6796.14 1182
6796.92 1203
6797.70 1196
6798.48 1198
6799.26 1221
6800.04 1200
6800.81 1251
6801.59 1328
6802.37 1250
6803.15 1229
6803.93 1249
6804.71 1282
6805.48 1264
6806.26 1289
6807.04 1294
6807.82 1310
6808.60 1288
6809.38 1272
6810.16 1241
6810.94 1179
6811.71 1197
6812.49 1181
6813.27 1138
6814.05 1178
6814.83 1176
6815.61 1176
6816.39 1194
6817.17 1178
6817.95 1196
6818.73 1170
6819.51 1221
6820.29 1230
6821.07 1149
6821.84 1128
6822.62 1112
6823.40 1164
6824.18 1167
6824.96 1125
6825.74 1178
6826.52 1121
6827.30 1151
6828.08 1152
6828.86 1156
6829.64 1134
6830.42 1184
6831.20 1181
6831.98 1183
6832.76 1076
6833.54 1118
6834.32 1111
6835.10 1126
6835.88 1181
6836.66 1261
6837.44 1314
6838.22 1350
6839.01 1385
6839.79 1458
6840.57 1471
6841.35 1483
6842.13 1459
6842.91 1451
6843.69 1358
6844.47 1316
6845.25 1282
6846.03 1273
6846.81 1232
6847.59 1316
6848.37 1356
6849.16 1528
6849.94 1634
6850.72 1757
6851.50 1897
6852.28 1923
6853.06 1860
6853.84 1896
6854.62 1816
6855.41 1720
6856.19 1597
6856.97 1480
6857.75 1389
6858.53 1396
6859.31 1357
6860.10 1369
6860.88 1363
6861.66 1333
6862.44 1336
6863.22 1303
6864.00 1318
6864.79 1319
6865.57 1369
6866.35 1363
6867.13 1354
6867.91 1366
6868.70 1448
6869.48 1413
6870.26 1383
6871.04 1443
6871.83 1428
6872.61 1452
6873.39 1482
6874.17 1479
6874.96 1389
6875.74 1445
6876.52 1519
6877.30 1499
6878.09 1501
6878.87 1510
6879.65 1597
6880.43 1695
6881.22 1833
6882.00 1985
6882.78 2116
6883.57 2207
6884.35 2114
6885.13 2211
6885.92 2189
6886.70 2171
6887.48 2285
6888.27 2499
6889.05 2721
6889.83 2881
6890.62 2916
6891.40 2842
6892.18 2646
6892.97 2365
6893.75 2142
6894.53 2078
6895.32 1948
6896.10 1813
6896.88 1717
6897.67 1744
6898.45 1752
6899.24 1668
6900.02 1664
6900.80 1703
6901.59 1678
6902.37 1687
6903.16 1683
6903.94 1754
6904.73 1709
6905.51 1681
6906.29 1687
6907.08 1662
6907.86 1695
6908.65 1643
6909.43 1626
6910.22 1549
6911.00 1518
6911.79 1515
6912.57 1507
6913.35 1487
6914.14 1487
6914.92 1539
6915.71 1515
6916.49 1513
6917.28 1475
6918.06 1532
6918.85 1557
6919.63 1528
6920.42 1525
6921.20 1506
6921.99 1524
6922.78 1531
6923.56 1612
6924.35 1574
6925.13 1627
6925.92 1594
6926.70 1552
6927.49 1629
6928.27 1655
6929.06 1746
6929.84 1626
6930.63 1624
6931.42 1656
6932.20 1655
6932.99 1645
6933.77 1637
6934.56 1684
6935.35 1614
6936.13 1651
6936.92 1689
6937.70 1778
6938.49 1804
6939.28 1842
6940.06 1911
6940.85 1992
6941.63 2192
6942.42 2251
6943.21 2396
6943.99 2452
6944.78 2540
6945.57 2588
6946.35 2575
6947.14 2591
6947.93 2726
6948.71 2770
6949.50 2894
6950.29 2884
6951.07 2790
6951.86 2678
6952.65 2507
6953.44 2384
6954.22 2380
6955.01 2343
6955.80 2271
6956.58 2196
6957.37 2184
6958.16 2242
6958.95 2237
6959.73 2225
6960.52 2177
6961.31 2283
6962.09 2280
6962.88 2347
6963.67 2393
6964.46 2435
6965.25 2428
6966.03 2538
6966.82 2664
6967.61 2824
6968.40 3014
6969.18 3041
6969.97 3117
6970.76 3208
6971.55 3223
6972.34 3314
6973.12 3277
6973.91 3200
6974.70 3215
6975.49 3116
6976.28 3058
6977.07 3144
6977.85 3121
6978.64 3227
6979.43 3434
6980.22 3562
6981.01 3862
6981.80 4272
6982.59 4951
6983.37 6285
6984.16 7949
6984.95 9776
6985.74 11564
6986.53 12957
6987.32 13661
6988.11 13622
6988.90 12705
6989.69 11404
6990.47 9665
6991.26 8120
6992.05 6697
6992.84 5608
6993.63 4626
6994.42 3866
6995.21 3370
6996.00 3065
6996.79 2700
6997.58 2490
6998.37 2367
6999.16 2258
6999.95 2141
7000.74 2137
7001.53 2114
7002.32 2094
7003.11 2137
7003.90 2138
7004.69 1998
7005.48 1929
7006.27 1904
7007.06 1836
7007.85 1766
7008.64 1753
7009.43 1765
7010.22 1816
7011.01 1865
7011.80 1917
7012.59 2021
7013.38 2130
7014.17 2213
7014.96 2143
7015.75 2172
7016.54 2221
7017.33 2134
7018.12 2088
7018.91 2123
7019.70 2088
7020.49 2136
7021.28 2149
7022.07 2281
7022.87 2432
7023.66 2542
7024.45 2570
7025.24 2605
7026.03 2740
7026.82 2809
7027.61 2895
7028.40 2840
7029.19 2845
7029.99 2762
7030.78 2703
7031.57 2569
7032.36 2558
7033.15 2376
7033.94 2300
7034.74 2196
7035.53 2273
7036.32 2265
7037.11 2278
7037.90 2393
7038.69 2529
7039.49 2434
7040.28 2366
7041.07 2338
7041.86 2252
7042.65 2254
7043.45 2178
7044.24 2168
7045.03 2115
7045.82 2129
7046.61 2103
7047.41 2140
7048.20 2171
7048.99 2221
7049.78 2340
7050.58 2460
7051.37 2632
7052.16 2706
7052.95 2682
7053.75 2615
7054.54 2380
7055.33 2228
7056.13 2219
7056.92 2140
7057.71 2107
7058.50 2061
7059.30 2150
7060.09 2173
7060.88 2133
7061.68 2110
7062.47 2097
7063.26 2021
7064.06 2065
7064.85 2124
7065.64 2031
7066.44 2031
7067.23 2004
7068.02 2015
7068.82 1974
7069.61 1974
7070.40 1952
7071.20 1950
7071.99 1974
7072.78 1937
7073.58 1922
7074.37 1946
7075.17 1932
7075.96 1887
7076.75 1861
7077.55 1784
7078.34 1811
7079.14 1769
7079.93 1821
7080.72 1794
7081.52 1796
7082.31 1788
7083.11 1842
7083.90 1845
7084.70 1873
7085.49 1897
7086.28 2090
7087.08 2287
7087.87 2525
7088.67 2594
7089.46 2718
7090.26 2797
7091.05 2718
7091.85 2572
7092.64 2343
7093.44 2137
7094.23 2029
7095.03 1862
7095.82 1877
7096.62 1753
7097.41 1781
7098.21 1677
7099.00 1596
7099.80 1515
7100.59 1597
7101.39 1595
7102.18 1489
7102.98 1523
7103.77 1490
7104.57 1465
7105.37 1416
7106.16 1383
7106.96 1318
7107.75 1362
7108.55 1371
7109.34 1348
7110.14 1329
7110.94 1281
7111.73 1226
7112.53 1237
7113.32 1275
7114.12 1284
7114.92 1245
7115.71 1265
7116.51 1268
7117.30 1295
7118.10 1315
7118.90 1370
7119.69 1318
7120.49 1369
7121.29 1371
7122.08 1336
7122.88 1317
7123.68 1328
7124.47 1329
7125.27 1289
7126.07 1318
7126.86 1324
7127.66 1371
7128.46 1383
7129.25 1331
7130.05 1372
7130.85 1398
7131.64 1342
7132.44 1364
7133.24 1367
7134.04 1268
7134.83 1312
7135.63 1261
7136.43 1255
7137.23 1231
7138.02 1174
7138.82 1192
7139.62 1196
7140.42 1162
7141.21 1156
7142.01 1184
7142.81 1161
7143.61 1140
7144.40 1164
7145.20 1183
7146.00 1151
7146.80 1138
7147.59 1187
7148.39 1137
7149.19 1130
7149.99 1080
7150.79 1089
7151.59 1107
7152.38 1138
7153.18 1096
7153.98 1090
7154.78 1117
7155.58 1124
7156.38 1121
7157.17 1112
7157.97 1054
7158.77 1107
7159.57 1093
7160.37 1049
7161.17 1064
7161.97 1079
7162.76 1072
7163.56 1106
7164.36 1087
7165.16 1052
7165.96 1094
7166.76 1124
7167.56 1127
7168.36 1052
7169.16 1013
7169.96 1003
7170.75 1001
7171.55 1028
7172.35 1001
7173.15 1007
7173.95 968
7174.75 943
7175.55 938
7176.35 931
7177.15 927
7177.95 950
7178.75 921
7179.55 928
7180.35 953
7181.15 936
7181.95 1013
7182.75 1019
7183.55 1031
7184.35 1036
7185.15 1047
7185.95 1004
7186.75 999
7187.55 982
7188.35 966
7189.15 970
7189.95 938
7190.75 918
7191.55 957
7192.35 911
7193.15 939
7193.95 909
7194.75 876
7195.55 883
7196.35 859
7197.15 879
7197.95 903
7198.76 925
7199.56 930
7200.36 931
7201.16 923
7201.96 900
7202.76 928
7203.56 924
7204.36 899
7205.16 898
7205.96 873
7206.77 940
7207.57 928
7208.37 874
7209.17 895
7209.97 941
7210.77 896
7211.57 893
7212.38 898
7213.18 946
7213.98 944
7214.78 915
7215.58 902
7216.38 940
7217.19 929
7217.99 907
7218.79 901
7219.59 909
7220.39 927
7221.20 937
7222.00 915
7222.80 945
7223.60 960
7224.40 984
7225.21 960
7226.01 939
7226.81 901
7227.61 906
7228.42 911
7229.22 911
7230.02 918
7230.82 862
7231.63 874
7232.43 855
7233.23 882
7234.03 886
7234.84 937
7235.64 978
7236.44 1032
7237.25 1024
7238.05 1059
7238.85 992
7239.65 1037
7240.46 1008
7241.26 963
7242.06 960
7242.87 949
7243.67 947
7244.47 918
7245.28 888
7246.08 868
7246.88 873
7247.69 863
7248.49 902
7249.30 918
7250.10 902
7250.90 877
7251.71 881
7252.51 894
7253.31 901
7254.12 984
7254.92 960
7255.73 962
7256.53 1004
7257.33 965
7258.14 964
7258.94 931
7259.75 928
7260.55 938
7261.35 882
7262.16 870
7262.96 900
7263.77 888
7264.57 864
7265.38 875
7266.18 884
7266.99 884
7267.79 850
7268.59 911
7269.40 894
7270.20 882
7271.01 866
7271.81 873
7272.62 862
7273.42 923
7274.23 904
7275.03 894
7275.84 864
7276.64 923
7277.45 954
7278.25 883
7279.06 966
7279.86 974
7280.67 969
7281.48 933
7282.28 1025
7283.09 1136
7283.89 1209
7284.70 1269
7285.50 1382
7286.31 1379
7287.11 1316
7287.92 1331
7288.73 1297
7289.53 1156
7290.34 1060
7291.14 1082
7291.95 1031
7292.76 1010
7293.56 929
7294.37 894
7295.17 920
7295.98 934
7296.79 919
7297.59 931
7298.40 946
7299.21 951
7300.01 980
7300.82 964
7301.62 928
7302.43 882
7303.24 964
7304.04 984
7304.85 954
7305.66 1002
7306.46 964
7307.27 968
7308.08 978
7308.89 993
7309.69 1029
7310.50 1036
7311.31 1061
7312.11 1106
7312.92 1119
7313.73 1173
7314.53 1134
7315.34 1124
7316.15 1161
7316.96 1233
7317.76 1329
7318.57 1523
7319.38 1787
7320.19 1905
7320.99 1991
7321.80 1860
7322.61 1792
7323.42 1560
7324.22 1410
7325.03 1271
7325.84 1220
7326.65 1114
7327.46 1091
7328.26 1052
7329.07 1049
7329.88 1025
7330.69 1020
7331.50 999
7332.30 1040
7333.11 1014
7333.92 1046
7334.73 1028
7335.54 1041
7336.35 1033
7337.15 1050
7337.96 1053
7338.77 1070
7339.58 1067
7340.39 1015
7341.20 1045
7342.01 1012
7342.82 964
7343.62 979
7344.43 960
7345.24 945
7346.05 934
7346.86 889
7347.67 916
7348.48 951
7349.29 930
7350.10 889
7350.91 877
7351.71 862
7352.52 865
7353.33 846
7354.14 852
7354.95 842
7355.76 838
7356.57 902
7357.38 902
7358.19 869
7359.00 872
7359.81 914
7360.62 925
7361.43 880
7362.24 914
7363.05 965
7363.86 906
7364.67 881
7365.48 879
7366.29 891
7367.10 901
7367.91 922
7368.72 905
7369.53 837
7370.34 829
7371.15 872
7371.96 833
7372.77 837
7373.58 845
7374.39 854
7375.20 786
7376.01 825
7376.82 827
7377.63 849
7378.45 874
7379.26 922
7380.07 921
7380.88 913
7381.69 963
7382.50 973
7383.31 986
7384.12 962
7384.93 994
7385.74 935
7386.56 867
7387.37 880
7388.18 888
7388.99 846
7389.80 798
7390.61 801
7391.42 821
7392.24 797
7393.05 763
7393.86 758
7394.67 804
7395.48 840
7396.29 809
7397.10 814
7397.92 803
7398.73 783
7399.54 816
7400.35 831
7401.16 827
7401.98 794
7402.79 803
7403.60 821
7404.41 792
7405.23 803
7406.04 781
7406.85 769
7407.66 774
7408.47 775
7409.29 777
7410.10 747
7410.91 785
7411.72 765
7412.54 758
7413.35 735
7414.16 758
7414.98 730
7415.79 729
7416.60 729
7417.41 776
7418.23 772
7419.04 712
7419.85 739
7420.67 697
7421.48 710
7422.29 719
7423.11 722
7423.92 683
7424.73 671
7425.54 712
7426.36 712
7427.17 649
7427.99 695
7428.80 691
7429.61 682
7430.43 700
7431.24 686
7432.05 688
7432.87 680
7433.68 669
7434.49 717
7435.31 691
7436.12 671
7436.94 688
7437.75 734
7438.56 717
7439.38 740
7440.19 748
7441.01 734
7441.82 744
7442.64 734
7443.45 738
7444.26 747
7445.08 761
7445.89 750
7446.71 707
7447.52 745
7448.34 703
7449.15 703
7449.97 715
7450.78 683
7451.59 712
7452.41 695
7453.22 665
7454.04 725
7454.85 704
7455.67 719
7456.48 703
7457.30 702
7458.11 691
7458.93 708
7459.74 717
7460.56 697
7461.38 687
7462.19 713
7463.01 701
7463.82 752
7464.64 753
7465.45 748
7466.27 741
7467.08 759
7467.90 752
7468.72 798
7469.53 712
7470.35 715
7471.16 725
7471.98 725
7472.79 717
7473.61 742
7474.43 781
7475.24 794
7476.06 778
7476.87 766
7477.69 770
7478.51 785
7479.32 782
7480.14 752
7480.96 801
7481.77 745
7482.59 770
7483.41 787
7484.22 737
7485.04 756
7485.85 731
7486.67 702
7487.49 743
7488.31 766
7489.12 787
7489.94 724
7490.76 740
7491.57 689
7492.39 724
7493.21 732
7494.02 679
7494.84 695
7495.66 732
7496.48 707
7497.29 698
7498.11 707
7498.93 740
7499.74 750
7500.56 727
7501.38 722
7502.20 712
7503.01 752
7503.83 747
7504.65 796
7505.47 764
7506.29 755
7507.10 732
7507.92 721
7508.74 745
7509.56 742
7510.37 732
7511.19 716
7512.01 722
7512.83 704
7513.65 750
7514.47 760
7515.28 761
7516.10 748
7516.92 764
7517.74 723
7518.56 717
7519.38 708
7520.19 699
7521.01 731
7521.83 749
7522.65 706
7523.47 686
7524.29 722
7525.11 747
7525.92 809
7526.74 778
7527.56 699
7528.38 742
7529.20 750
7530.02 748
7530.84 737
7531.66 778
7532.48 793
7533.30 790
7534.12 781
7534.93 800
7535.75 798
7536.57 785
7537.39 755
7538.21 747
7539.03 740
7539.85 789
7540.67 724
7541.49 752
7542.31 746
7543.13 725
7543.95 768
7544.77 807
7545.59 771
7546.41 743
7547.23 786
7548.05 751
7548.87 788
7549.69 773
7550.51 774
7551.33 769
7552.15 736
7552.97 742
7553.79 720
7554.61 753
7555.43 768
7556.25 815
7557.07 860
7557.89 861
7558.71 832
7559.53 916
7560.36 863
7561.18 868
7562.00 867
7562.82 857
7563.64 898
7564.46 865
7565.28 839
7566.10 820
7566.92 839
7567.74 836
7568.56 869
7569.39 877
7570.21 857
7571.03 890
7571.85 878
7572.67 847
7573.49 885
7574.31 857
7575.14 874
7575.96 904
7576.78 900
7577.60 870
7578.42 839
7579.24 812
7580.06 864
7580.89 886
7581.71 901
7582.53 916
7583.35 867
7584.17 854
7585.00 913
7585.82 913
7586.64 896
7587.46 971
7588.29 980
7589.11 1045
7589.93 1023
7590.75 989
7591.57 1038
7592.40 1018
7593.22 1000
7594.04 1010
7594.86 1067
7595.69 1018
7596.51 1131
7597.33 1079
7598.15 1078
7598.98 1106
7599.80 1168
7600.62 1156
7601.45 1196
7602.27 1180
7603.09 1215
7603.92 1225
7604.74 1334
7605.56 1356
7606.38 1414
7607.21 1357
7608.03 1369
7608.85 1340
7609.68 1282
7610.50 1240
7611.32 1204
7612.15 1203
7612.97 1210
7613.80 1190
7614.62 1167
7615.44 1217
7616.27 1304
7617.09 1348
7617.91 1346
7618.74 1446
7619.56 1507
7620.39 1516
7621.21 1472
7622.03 1432
7622.86 1377
7623.68 1384
7624.51 1369
7625.33 1343
7626.15 1362
7626.98 1364
7627.80 1393
7628.63 1353
7629.45 1324
7630.28 1391
7631.10 1415
7631.93 1519
7632.75 1579
7633.58 1639
7634.40 1580
7635.22 1502
7636.05 1424
7636.87 1359
7637.70 1271
7638.52 1221
7639.35 1204
7640.17 1165
7641.00 1127
7641.82 1109
7642.65 1087
7643.47 1106
7644.30 1137
7645.13 1147
7645.95 1244
7646.78 1275
7647.60 1277
7648.43 1200
7649.25 1237
7650.08 1214
7650.90 1199
7651.73 1136
7652.55 1100
7653.38 1075
7654.21 1066
7655.03 1075
7655.86 1043
7656.68 1019
7657.51 1013
7658.34 955
7659.16 954
7659.99 934
7660.81 911
7661.64 910
7662.47 881
7663.29 870
7664.12 926
7664.95 897
7665.77 892
7666.60 958
7667.42 923
7668.25 941
7669.08 919
7669.90 981
7670.73 911
7671.56 895
7672.38 939
7673.21 891
7674.04 881
7674.87 846
7675.69 884
7676.52 872
7677.35 873
7678.17 897
7679.00 893
7679.83 860
7680.65 881
7681.48 935
7682.31 935
7683.14 959
7683.96 1001
7684.79 1098
7685.62 1117
7686.45 1119
7687.27 1159
7688.10 1097
7688.93 1032
7689.76 1031
7690.58 946
7691.41 902
7692.24 921
7693.07 905
7693.90 865
7694.72 909
7695.55 892
7696.38 952
7697.21 976
7698.04 958
7698.86 998
7699.69 1022
7700.52 1018
7701.35 998
7702.18 996
7703.01 997
7703.83 948
7704.66 915
7705.49 877
7706.32 836
7707.15 856
7707.98 886
7708.81 799
7709.63 796
7710.46 792
7711.29 822
7712.12 817
7712.95 797
7713.78 783
7714.61 714
7715.44 771
7716.27 765
7717.10 793
7717.93 717
7718.75 781
7719.58 771
7720.41 791
7721.24 742
7722.07 747
7722.90 759
7723.73 739
7724.56 720
7725.39 735
7726.22 719
7727.05 705
7727.88 709
7728.71 778
7729.54 789
7730.37 781
7731.20 758
7732.03 795
7732.86 768
7733.69 736
7734.52 768
7735.35 723
7736.18 715
7737.01 742
7737.84 752
7738.67 749
7739.50 787
7740.33 743
7741.16 718
7741.99 694
7742.82 723
7743.65 722
7744.48 733
7745.31 758
7746.14 773
7746.98 780
7747.81 836
7748.64 841
7749.47 856
7750.30 853
7751.13 899
7751.96 852
7752.79 821
7753.62 764
7754.45 743
7755.29 768
7756.12 765
7756.95 751
7757.78 743
7758.61 785
7759.44 773
7760.27 768
7761.11 678
7761.94 746
7762.77 719
7763.60 714
7764.43 715
7765.26 706
7766.10 715
7766.93 677
7767.76 748
7768.59 740
7769.42 699
7770.26 750
7771.09 743
7771.92 700
7772.75 738
7773.58 713
7774.42 704
7775.25 726
7776.08 746
7776.91 719
7777.75 690
7778.58 662
7779.41 709
7780.24 734
7781.08 701
7781.91 677
7782.74 692
7783.57 730
7784.41 707
7785.24 695
7786.07 683
7786.91 752
7787.74 749
7788.57 702
7789.40 678
7790.24 665
7791.07 723
7791.90 719
7792.74 687
7793.57 711
7794.40 729
7795.24 731
7796.07 707
7796.90 701
7797.74 717
7798.57 743
7799.40 752
7800.24 715
7801.07 744
7801.91 729
7802.74 743
7803.57 779
7804.41 740
7805.24 811
7806.07 801
7806.91 822
7807.74 836
7808.58 797
7809.41 782
7810.25 868
7811.08 836
7811.91 864
7812.75 869
7813.58 944
7814.42 989
7815.25 963
7816.09 983
7816.92 988
7817.75 1025
7818.59 1027
7819.42 1003
7820.26 1005
7821.09 1027
7821.93 1059
7822.76 1094
7823.60 1119
7824.43 1133
7825.27 1117
7826.10 1072
7826.94 1069
7827.77 1089
7828.61 1041
7829.44 982
7830.28 924
7831.11 961
7831.95 976
7832.78 972
7833.62 1075
7834.46 1114
7835.29 1145
7836.13 1131
7836.96 1172
7837.80 1102
7838.63 1109
7839.47 1050
7840.31 1050
7841.14 999
7841.98 997
7842.81 950
7843.65 957
7844.48 923
7845.32 884
7846.16 840
7846.99 864
7847.83 842
7848.67 887
7849.50 865
7850.34 850
7851.17 860
7852.01 888
7852.85 859
7853.68 850
7854.52 868
7855.36 860
7856.19 862
7857.03 885
7857.87 872
7858.70 807
7859.54 854
7860.38 921
7861.21 868
7862.05 881
7862.89 858
7863.72 870
7864.56 894
7865.40 915
7866.24 951
7867.07 875
7867.91 899
7868.75 908
7869.59 944
7870.42 931
7871.26 881
7872.10 935
7872.94 960
7873.77 915
7874.61 942
7875.45 980
7876.29 1052
7877.12 1143
7877.96 1165
7878.80 1228
7879.64 1342
7880.47 1418
7881.31 1435
7882.15 1485
7882.99 1575
7883.83 1525
7884.66 1453
7885.50 1343
7886.34 1292
7887.18 1193
7888.02 1179
7888.86 1156
7889.69 1093
7890.53 1076
7891.37 1069
7892.21 1101
7893.05 1122
7893.89 1132
7894.73 1132
7895.56 1076
7896.40 1047
7897.24 1002
7898.08 1016
7898.92 1002
7899.76 943
7900.60 902
7901.44 916
7902.28 887
7903.12 907
7903.95 910
7904.79 865
7905.63 822
7906.47 853
7907.31 821
7908.15 880
7908.99 877
7909.83 872
7910.67 882
7911.51 883
7912.35 904
7913.19 943
7914.03 900
7914.87 947
7915.71 985
7916.55 999
7917.39 1079
7918.23 1122
7919.07 1155
7919.91 1144
7920.75 1152
7921.59 1123
7922.43 1088
7923.27 1017
7924.11 970
7924.95 931
7925.79 902
7926.63 881
7927.47 873
7928.31 808
7929.15 827
7929.99 832
7930.83 803
7931.67 793
7932.51 804
7933.35 779
7934.19 774
7935.04 795
7935.88 791
7936.72 822
7937.56 773
7938.40 789
7939.24 807
7940.08 868
7940.92 827
7941.76 841
7942.60 837
7943.45 850
7944.29 801
7945.13 848
7945.97 867
7946.81 908
7947.65 885
7948.49 881
7949.34 954
7950.18 952
7951.02 930
7951.86 930
7952.70 953
7953.54 1005
7954.39 1010
7955.23 1036
7956.07 1063
7956.91 1063
7957.75 1097
7958.60 1077
7959.44 1060
7960.28 1076
7961.12 1062
7961.96 1046
7962.81 1017
7963.65 1054
7964.49 1033
7965.33 1013
7966.18 1070
7967.02 1196
7967.86 1324
7968.70 1397
7969.55 1475
7970.39 1430
7971.23 1368
7972.08 1251
7972.92 1173
7973.76 1150
7974.60 1085
7975.45 1062
7976.29 1061
7977.13 1017
7977.98 953
7978.82 962
7979.66 948
7980.51 869
7981.35 875
7982.19 882
7983.04 873
7983.88 878
7984.72 867
7985.57 870
7986.41 839
7987.25 835
7988.10 826
7988.94 818
7989.78 793
7990.63 793
7991.47 798
7992.32 776
7993.16 759
7994.00 722
7994.85 719
7995.69 750
7996.54 733
7997.38 690
7998.22 706
7999.07 742
7999.91 713
8000.76 700
8001.60 705
8002.45 711
8003.29 689
8004.13 687
8004.98 701
8005.82 674
8006.67 660
8007.51 683
8008.36 696
8009.20 679
8010.05 694
8010.89 673
8011.74 689
8012.58 683
8013.43 686
8014.27 688
8015.12 654
8015.96 644
8016.81 650
8017.65 652
8018.50 651
8019.34 635
8020.19 589
8021.03 628
8021.88 605
8022.72 589
8023.57 600
8024.41 609
8025.26 655
8026.11 639
8026.95 636
8027.80 632
8028.64 588
8029.49 560
8030.33 604
8031.18 630
8032.03 632
8032.87 615
8033.72 644
8034.56 637
8035.41 659
8036.26 643
8037.10 637
8037.95 593
8038.80 632
8039.64 631
8040.49 644
8041.34 616
8042.18 660
8043.03 605
8043.87 627
8044.72 618
8045.57 565
8046.41 614
8047.26 604
8048.11 601
8048.96 567
8049.80 585
8050.65 598
8051.50 608
8052.34 656
8053.19 588
8054.04 574
8054.88 606
8055.73 601
8056.58 611
8057.43 611
8058.27 599
8059.12 612
8059.97 548
8060.82 559
8061.66 547
8062.51 618
8063.36 592
8064.21 601
8065.05 590
8065.90 554
8066.75 591
8067.60 585
8068.44 569
8069.29 563
8070.14 576
8070.99 560
8071.84 575
8072.68 587
8073.53 572
8074.38 558
8075.23 596
8076.08 565
8076.93 553
8077.77 536
8078.62 566
8079.47 561
8080.32 570
8081.17 582
8082.02 578
8082.87 599
8083.71 534
8084.56 491
8085.41 554
8086.26 548
8087.11 555
8087.96 535
8088.81 531
8089.66 564
8090.51 546
8091.35 573
8092.20 548
8093.05 554
8093.90 563
8094.75 565
8095.60 540
8096.45 563
8097.30 583
8098.15 567
8099.00 540
8099.85 543
8100.70 559
8101.55 552
8102.40 551
8103.25 560
8104.10 558
8104.95 534
8105.80 548
8106.65 576
8107.50 545
8108.35 593
8109.20 557
8110.05 516
8110.90 546
8111.75 538
8112.60 563
8113.45 558
8114.30 568
8115.15 553
8116.00 540
8116.85 561
8117.70 553
8118.55 534
8119.40 530
8120.25 543
8121.10 548
8121.95 600
8122.80 566
8123.65 574
8124.50 564
8125.35 558
8126.20 584
8127.06 583
8127.91 573
8128.76 563
8129.61 560
8130.46 557
8131.31 584
8132.16 570
8133.01 602
8133.86 614
8134.72 590
8135.57 584
8136.42 591
8137.27 564
8138.12 599
8138.97 613
8139.83 560
8140.68 560
8141.53 588
8142.38 590
8143.23 570
8144.08 614
8144.94 592
8145.79 597
8146.64 580
8147.49 610
8148.34 588
8149.20 560
8150.05 543
8150.90 571
8151.75 621
8152.60 577
8153.46 598
8154.31 592
8155.16 618
8156.01 658
8156.87 668
8157.72 674
8158.57 696
8159.42 664
8160.28 631
8161.13 611
8161.98 627
8162.84 568
8163.69 566
8164.54 578
8165.39 557
8166.25 516
8167.10 566
8167.95 547
8168.81 536
8169.66 530
8170.51 518
8171.37 506
8172.22 491
8173.07 531
8173.93 484
8174.78 544
8175.63 530
8176.49 465
8177.34 488
8178.19 478
8179.05 499
8179.90 471
8180.76 507
8181.61 525
8182.46 489
8183.32 521
8184.17 503
8185.02 512
8185.88 518
8186.73 521
8187.59 492
8188.44 502
8189.30 500
8190.15 498
8191.00 483
8191.86 525
8192.71 537
8193.57 514
8194.42 497
8195.28 518
8196.13 525
8196.99 519
8197.84 497
8198.69 510
8199.55 504
8200.40 504
8201.26 504
8202.11 491
8202.97 514
8203.82 506
8204.68 554
8205.53 508
8206.39 473
8207.24 500
8208.10 482
8208.95 489
8209.81 515
8210.67 493
8211.52 518
8212.38 501
8213.23 495
8214.09 483
8214.94 551
8215.80 524
8216.65 505
8217.51 555
8218.37 522
8219.22 520
8220.08 533
8220.93 520
8221.79 512
8222.64 539
8223.50 552
8224.36 555
8225.21 532
8226.07 535
8226.92 553
8227.78 511
8228.64 524
8229.49 534
8230.35 548
8231.21 509
8232.06 528
8232.92 535
8233.78 518
8234.63 530
8235.49 514
8236.35 507
8237.20 493
8238.06 510
8238.92 500
8239.77 491
8240.63 531
8241.49 481
8242.34 470
8243.20 507
8244.06 516
8244.91 527
8245.77 538
8246.63 546
8247.49 500
8248.34 513
8249.20 531
8250.06 506
8250.92 493
8251.77 497
8252.63 476
8253.49 513
8254.35 527
8255.20 514
8256.06 523
8256.92 539
8257.78 508
8258.63 510
8259.49 551
8260.35 544
8261.21 557
8262.07 519
8262.92 544
8263.78 553
8264.64 557
8265.50 568
8266.36 530
8267.22 559
8268.07 570
8268.93 572
8269.79 576
8270.65 608
8271.51 576
8272.37 625
8273.22 627
8274.08 626
8274.94 617
8275.80 614
8276.66 632
8277.52 664
8278.38 657
8279.24 687
8280.09 716
8280.95 760
8281.81 746
8282.67 699
8283.53 699
8284.39 694
8285.25 641
8286.11 610
8286.97 652
8287.83 649
8288.69 598
8289.55 589
8290.41 615
8291.26 636
8292.12 648
8292.98 649
8293.84 699
8294.70 691
8295.56 718
8296.42 712
8297.28 692
8298.14 664
8299.00 649
8299.86 606
8300.72 657
8301.58 668
8302.44 638
8303.30 591
8304.16 535
8305.02 606
8305.88 656
8306.74 607
8307.60 590
8308.46 577
8309.33 604
8310.19 580
8311.05 603
8311.91 618
8312.77 581
8313.63 591
8314.49 597
8315.35 604
8316.21 634
8317.07 607
8317.93 593
8318.79 558
8319.65 540
8320.52 538
8321.38 577
8322.24 604
8323.10 587
8323.96 552
8324.82 550
8325.68 575
8326.54 581
8327.41 613
8328.27 585
8329.13 571
8329.99 596
8330.85 640
8331.71 618
8332.57 598
8333.44 598
8334.30 609
8335.16 598
8336.02 616
8336.88 593
8337.75 585
8338.61 575
8339.47 581
8340.33 596
8341.19 603
8342.06 643
8342.92 673
8343.78 621
8344.64 629
8345.50 661
8346.37 682
8347.23 693
8348.09 716
8348.95 729
8349.82 733
8350.68 788
8351.54 765
8352.40 745
8353.27 758
8354.13 731
8354.99 687
8355.86 648
8356.72 687
8357.58 645
8358.45 640
8359.31 668
8360.17 616
8361.03 621
8361.90 649
8362.76 659
8363.62 661
8364.49 608
8365.35 606
8366.21 606
8367.08 640
8367.94 629
8368.80 608
8369.67 640
8370.53 599
8371.40 644
8372.26 632
8373.12 655
8373.99 627
8374.85 645
8375.71 664
8376.58 625
8377.44 605
8378.31 654
8379.17 633
8380.03 655
8380.90 665
8381.76 685
8382.63 687
8383.49 702
8384.36 745
8385.22 795
8386.08 792
8386.95 784
8387.81 821
8388.68 855
8389.54 856
8390.41 840
8391.27 803
8392.14 778
8393.00 760
8393.87 741
8394.73 752
8395.60 693
8396.46 719
8397.33 720
8398.19 733
8399.06 750
8399.92 761
8400.79 755
8401.65 740
8402.52 747
8403.38 685
8404.25 717
8405.11 709
8405.98 724
8406.84 706
8407.71 709
8408.58 751
8409.44 701
8410.31 717
8411.17 690
8412.04 763
8412.90 757
8413.77 749
8414.64 733
8415.50 751
8416.37 758
8417.23 779
8418.10 782
8418.97 815
8419.83 797
8420.70 820
8421.56 796
8422.43 820
8423.30 868
8424.16 832
8425.03 878
8425.90 882
8426.76 922
8427.63 906
8428.50 897
8429.36 912
8430.23 941
8431.10 940
8431.96 939
8432.83 966
8433.70 1014
8434.56 960
8435.43 954
8436.30 926
8437.16 952
8438.03 1012
8438.90 995
8439.77 1044
8440.63 1080
8441.50 1078
8442.37 1096
8443.24 1153
8444.10 1187
8444.97 1186
8445.84 1216
8446.71 1211
8447.57 1163
8448.44 1188
8449.31 1262
8450.18 1217
8451.04 1269
8451.91 1296
8452.78 1325
8453.65 1494
8454.52 1727
8455.38 1952
8456.25 2222
8457.12 2517
8457.99 2664
8458.86 2658
8459.72 2561
8460.59 2383
8461.46 2203
8462.33 1983
8463.20 1785
8464.07 1626
8464.93 1519
8465.80 1375
8466.67 1267
8467.54 1250
8468.41 1229
8469.28 1162
8470.15 1168
8471.02 1136
8471.88 1101
8472.75 1066
8473.62 1116
8474.49 1039
8475.36 1039
8476.23 1003
8477.10 967
8477.97 972
8478.84 961
8479.71 976
8480.58 1007
8481.44 1066
8482.31 1073
8483.18 1112
8484.05 1107
8484.92 1109
8485.79 1070
8486.66 1024
8487.53 1012
8488.40 1023
8489.27 1012
8490.14 994
8491.01 981
8491.88 964
8492.75 959
8493.62 975
8494.49 1023
8495.36 1040
8496.23 1038
8497.10 1031
8497.97 1030
8498.84 989
8499.71 961
8500.58 986
8501.45 936
8502.32 919
8503.19 890
8504.06 924
8504.93 929
8505.80 950
8506.67 982
8507.55 997
8508.42 1014
8509.29 993
8510.16 1021
8511.03 1032
8511.90 1022
8512.77 1019
8513.64 1055
8514.51 986
8515.38 1015
8516.25 1053
8517.13 1038
8518.00 1060
8518.87 1037
8519.74 1067
8520.61 1106
8521.48 1105
8522.35 1159
8523.23 1227
8524.10 1311
8524.97 1411
8525.84 1573
8526.71 1608
8527.58 1710
8528.46 1716
8529.33 1720
8530.20 1598
8531.07 1506
8531.94 1412
8532.81 1328
8533.69 1290
8534.56 1179
8535.43 1106
8536.30 1098
8537.18 1070
8538.05 1074
8538.92 1049
8539.79 1006
8540.66 994
8541.54 985
8542.41 946
8543.28 947
8544.15 899
8545.03 924
8545.90 892
8546.77 872
8547.64 934
8548.52 941
8549.39 969
8550.26 972
8551.14 988
8552.01 1092
8552.88 1111
8553.76 1128
8554.63 1217
8555.50 1274
8556.37 1378
8557.25 1264
8558.12 1230
8558.99 1195
8559.87 1127
8560.74 1078
8561.61 1012
8562.49 961
8563.36 974
8564.24 951
8565.11 948
8565.98 936
8566.86 894
8567.73 876
8568.60 874
8569.48 877
8570.35 844
8571.23 828
8572.10 817
8572.97 785
8573.85 800
8574.72 851
8575.60 827
8576.47 802
8577.34 805
8578.22 851
8579.09 832
8579.97 822
8580.84 798
8581.72 817
8582.59 833
8583.47 811
8584.34 840
8585.21 826
8586.09 862
8586.96 853
8587.84 856
8588.71 884
8589.59 900
8590.46 883
8591.34 866
8592.21 905
8593.09 906
8593.96 898
8594.84 848
8595.71 895
8596.59 914
8597.46 951
8598.34 943
8599.22 922
8600.09 932
8600.97 967
8601.84 944
8602.72 936
8603.59 954
8604.47 995
8605.34 996
8606.22 951
8607.10 947
8607.97 1006
8608.85 959
8609.72 968
8610.60 964
8611.47 955
8612.35 988
8613.23 991
8614.10 985
8614.98 1001
8615.86 1019
8616.73 1000
8617.61 1033
8618.48 1035
8619.36 1048
8620.24 1072
8621.11 1108
8621.99 1135
8622.87 1117
8623.74 1076
8624.62 1108
8625.50 1142
8626.37 1104
8627.25 1110
8628.13 1170
8629.00 1203
8629.88 1183
8630.76 1201
8631.64 1238
8632.51 1261
8633.39 1322
8634.27 1294
8635.14 1263
8636.02 1260
8636.90 1321
8637.78 1287
8638.65 1338
8639.53 1305
8640.41 1284
8641.29 1326
8642.16 1351
8643.04 1364
8643.92 1404
8644.80 1380
8645.67 1481
8646.55 1467
8647.43 1502
8648.31 1580
8649.18 1507
8650.06 1467
8650.94 1469
8651.82 1500
8652.70 1519
8653.58 1519
8654.45 1557
8655.33 1627
8656.21 1629
8657.09 1679
8657.97 1681
8658.84 1722
8659.72 1776
8660.60 1803
8661.48 1861
8662.36 1963
8663.24 2106
8664.12 2210
8664.99 2349
8665.87 2419
8666.75 2445
8667.63 2487
8668.51 2460
8669.39 2452
8670.27 2453
8671.15 2515
8672.03 2588
8672.91 2788
8673.78 3001
8674.66 3167
8675.54 3388
8676.42 3393
8677.30 3340
8678.18 3184
8679.06 3132
8679.94 2839
8680.82 2559
8681.70 2378
8682.58 2195
8683.46 2061
8684.34 1933
8685.22 1894
8686.10 1860
8686.98 1827
8687.86 1904
8688.74 2148
8689.62 2279
8690.50 2542
8691.38 2793
8692.26 3175
8693.14 3474
8694.02 3614
8694.90 3708
8695.78 3556
8696.66 3398
8697.54 3090
8698.42 2837
8699.30 2576
8700.18 2342
8701.06 2156
8701.94 2071
8702.82 2017
8703.70 1926
8704.58 1886
8705.46 1830
8706.34 1734
8707.23 1700
8708.11 1578
8708.99 1520
8709.87 1440
8710.75 1358
8711.63 1325
8712.51 1217
8713.39 1218
8714.27 1238
8715.16 1240
8716.04 1169
8716.92 1113
8717.80 1092
8718.68 1131
8719.56 1122
8720.44 1170
8721.33 1122
8722.21 1076
8723.09 1108
8723.97 1050
8724.85 1115
8725.73 1087
8726.62 1055
8727.50 1067
8728.38 1073
8729.26 1124
8730.14 1155
8731.03 1180
8731.91 1182
8732.79 1168
8733.67 1197
8734.55 1213
8735.44 1171
8736.32 1163
8737.20 1147
8738.08 1147
8738.97 1154
8739.85 1154
8740.73 1089
8741.61 1119
8742.50 1093
8743.38 1052
8744.26 1078
8745.14 1100
8746.03 1097
8746.91 1075
8747.79 1108
8748.68 1100
8749.56 1053
8750.44 1079
8751.33 1057
8752.21 1045
8753.09 1070
8753.97 1110
8754.86 1119
8755.74 1064
8756.62 1073
8757.51 1131
8758.39 1132
8759.28 1108
8760.16 1086
8761.04 1121
8761.93 1103
8762.81 1121
8763.69 1087
8764.58 1056
8765.46 1100
8766.34 1064
8767.23 1067
8768.11 1095
8769.00 1106
8769.88 1065
8770.76 1133
8771.65 1095
8772.53 1098
8773.42 1053
8774.30 1019
8775.19 1005
8776.07 1014
8776.95 1028
8777.84 1010
8778.72 1021
8779.61 1006
8780.49 1002
8781.38 1056
8782.26 1050
8783.15 1041
8784.03 1038
8784.92 1021
8785.80 1032
8786.69 1023
8787.57 1036
8788.46 971
8789.34 943
8790.23 987
8791.11 1033
8792.00 985
8792.88 976
8793.77 966
8794.65 962
8795.54 927
8796.42 946
8797.31 909
8798.19 833
8799.08 890
8799.96 887
8800.85 873
8801.74 887
8802.62 866
8803.51 895
8804.39 908
8805.28 874
8806.16 892
8807.05 855
8807.94 892
8808.82 874
8809.71 843
8810.59 870
8811.48 887
8812.37 848
8813.25 872
8814.14 892
8815.03 869
8815.91 847
8816.80 878
8817.68 936
8818.57 944
8819.46 998
8820.34 952
8821.23 951
8822.12 921
8823.00 890
8823.89 913
8824.78 870
8825.66 813
8826.55 820
8827.44 795
8828.33 865
8829.21 852
8830.10 818
8830.99 795
8831.87 824
8832.76 774
8833.65 701
8834.54 695
8835.42 738
8836.31 753
8837.20 739
8838.08 735
8838.97 721
8839.86 738
8840.75 698
8841.64 704
8842.52 698
8843.41 688
8844.30 684
8845.19 703
8846.07 746
8846.96 698
8847.85 713
8848.74 699
8849.63 668
8850.51 661
8851.40 658
8852.29 664
8853.18 619
8854.07 632
8854.96 631
8855.84 649
8856.73 699
8857.62 673
8858.51 661
8859.40 689
8860.29 646
8861.17 670
8862.06 671
8862.95 653
8863.84 667
8864.73 627
8865.62 634
8866.51 652
8867.40 682
8868.29 638
8869.17 631
8870.06 610
8870.95 604
8871.84 587
8872.73 581
8873.62 547
8874.51 597
8875.40 571
8876.29 585
8877.18 557
8878.07 549
8878.96 542
8879.85 567
8880.74 565
8881.63 597
8882.51 577
8883.40 565
8884.29 572
8885.18 553
8886.07 599
8886.96 558
8887.85 562
8888.74 594
8889.63 583
8890.52 595
8891.41 582
8892.30 577
8893.19 547
8894.09 551
8894.98 551
8895.87 557
8896.76 537
8897.65 547
8898.54 538
8899.43 556
8900.32 534
8901.21 526
8902.10 501
8902.99 534
8903.88 518
8904.77 516
8905.66 504
8906.55 524
8907.44 521
8908.34 527
8909.23 506
8910.12 483
8911.01 495
8911.90 504
8912.79 489
8913.68 498
8914.57 519
8915.47 504
8916.36 476
8917.25 491
8918.14 483
8919.03 499
8919.92 482
8920.81 465
8921.71 466
8922.60 457
8923.49 512
8924.38 495
8925.27 486
8926.16 487
8927.06 512
8927.95 473
8928.84 488
8929.73 469
8930.62 446
8931.52 485
8932.41 517
8933.30 489
8934.19 454
8935.09 444
8935.98 474
8936.87 469
8937.76 472
8938.66 459
8939.55 462
8940.44 453
8941.33 463
8942.23 454
8943.12 452
8944.01 473
8944.90 479
8945.80 472
8946.69 457
8947.58 465
8948.48 446
8949.37 450
8950.26 431
8951.16 479
8952.05 434
8952.94 471
8953.84 480
8954.73 445
8955.62 428
8956.52 449
8957.41 482
8958.30 485
8959.20 504
8960.09 475
8960.98 471
8961.88 461
8962.77 478
8963.66 479
8964.56 480
8965.45 455
8966.35 447
8967.24 466
8968.13 486
8969.03 447
8969.92 464
8970.82 458
8971.71 430
8972.60 448
8973.50 475
8974.39 498
8975.29 466
8976.18 452
8977.08 449
8977.97 436
8978.87 463
8979.76 451
8980.65 419
8981.55 435
8982.44 451
8983.34 468
8984.23 452
8985.13 453
8986.02 455
8986.92 468
8987.81 478
8988.71 477
8989.60 458
8990.50 486
8991.39 466
8992.29 482
8993.18 453
8994.08 493
8994.97 471
8995.87 477
8996.76 458
8997.66 474
8998.56 457
8999.45 423
9000.35 451
9001.24 412
9002.14 437
9003.03 454
9003.93 454
9004.83 428
9005.72 416
9006.62 448
9007.51 423
9008.41 430
9009.31 460
9010.20 459
9011.10 432
9011.99 443
9012.89 430
9013.79 420
9014.68 446
9015.58 442
9016.48 433
9017.37 429
9018.27 413
9019.16 425
9020.06 420
9020.96 406
9021.85 426
9022.75 442
9023.65 405
9024.54 459
9025.44 441
9026.34 414
9027.24 446
9028.13 465
9029.03 455
9029.93 423
9030.82 464
9031.72 451
9032.62 441
9033.52 460
9034.41 411
9035.31 417
9036.21 429
9037.10 450
9038.00 440
9038.90 390
9039.80 424
9040.69 425
9041.59 449
9042.49 409
9043.39 410
9044.29 452
9045.18 400
9046.08 462
9046.98 419
9047.88 467
9048.78 464
9049.67 429
9050.57 433
9051.47 445
9052.37 427
9053.27 451
9054.16 446
9055.06 427
9055.96 463
9056.86 477
9057.76 452
9058.66 454
9059.55 466
9060.45 513
9061.35 448
9062.25 451
9063.15 484
9064.05 469
9064.95 447
9065.85 448
9066.74 454
9067.64 450
9068.54 482
9069.44 465
9070.34 482
9071.24 476
9072.14 452
9073.04 482
9073.94 498
9074.84 448
9075.74 451
9076.64 455
9077.53 446
9078.43 443
9079.33 425
9080.23 452
9081.13 449
9082.03 483
9082.93 442
9083.83 432
9084.73 456
9085.63 470
9086.53 485
9087.43 450
9088.33 476
9089.23 445
9090.13 473
9091.03 446
9091.93 510
9092.83 498
9093.73 496
9094.63 519
9095.53 502
9096.43 452
9097.33 475
9098.23 476
9099.13 481
9100.04 456
9100.94 425
9101.84 485
9102.74 452
9103.64 465
9104.54 466
9105.44 443
9106.34 460
9107.24 448
9108.14 424
9109.04 419
9109.94 446
9110.85 413
9111.75 441
9112.65 439
9113.55 412
9114.45 447
9115.35 431
9116.25 420
9117.15 410
9118.06 419
9118.96 413
9119.86 502
9120.76 468
9121.66 464
9122.56 415
9123.46 424
9124.37 438
9125.27 411
9126.17 415
9127.07 398
9127.97 418
9128.88 439
9129.78 475
9130.68 477
9131.58 492
9132.48 440
9133.39 448
9134.29 421
9135.19 431
9136.09 453
9137.00 427
9137.90 459
9138.80 461
9139.70 471
9140.61 466
9141.51 449
9142.41 451
9143.31 433
9144.22 454
9145.12 438
9146.02 449
9146.92 462
9147.83 424
9148.73 458
9149.63 440
9150.54 414
9151.44 440
9152.34 470
9153.25 457
9154.15 436
9155.05 447
9155.96 419
9156.86 445
9157.76 442
9158.67 436
9159.57 437
9160.47 444
9161.38 443
9162.28 437
9163.18 444
9164.09 432
9164.99 458
9165.90 449
9166.80 456
9167.70 460
9168.61 471
9169.51 483
9170.42 451
9171.32 444
9172.22 490
9173.13 439
9174.03 453
9174.94 476
9175.84 471
9176.74 434
9177.65 482
9178.55 446
9179.46 448
9180.36 458
9181.27 453
9182.17 481
9183.08 455
9183.98 454
9184.89 467
9185.79 442
9186.70 447
9187.60 472
9188.51 483
9189.41 480
9190.32 491
9191.22 483
9192.13 455
9193.03 454
9193.94 453
9194.84 443
9195.75 417
9196.65 439
9197.56 481
9198.46 491
9199.37 507
9200.27 534
9201.18 517
9202.08 526
9202.99 529
9203.90 505
9204.80 538
9205.71 464
9206.61 473
9207.52 466
9208.42 470
9209.33 463
9210.24 432
9211.14 476
9212.05 425
9212.95 437
9213.86 440
9214.77 445
9215.67 435
9216.58 421
9217.49 450
9218.39 444
9219.30 429
9220.21 477
9221.11 436
9222.02 468
9222.93 488
9223.83 457
9224.74 463
9225.65 456
9226.55 437
9227.46 455
9228.37 458
9229.27 440
9230.18 471
9231.09 421
9231.99 426
9232.90 414
9233.81 443
9234.72 462
9235.62 464
9236.53 402
9237.44 443
9238.34 438
9239.25 452
9240.16 413
9241.07 438
9241.97 426
9242.88 408
9243.79 420
9244.70 398
9245.61 398
9246.51 391
9247.42 417
9248.33 425
9249.24 420
9250.14 429
9251.05 413
9251.96 411
9252.87 376
9253.78 421
9254.69 380
9255.59 442
9256.50 428
9257.41 437
9258.32 395
9259.23 415
9260.14 424
9261.04 418
9261.95 454
9262.86 438
9263.77 418
9264.68 452
9265.59 419
9266.50 416
9267.40 443
9268.31 422
9269.22 436
9270.13 426
9271.04 458
9271.95 450
9272.86 460
9273.77 439
9274.68 416
9275.59 420
9276.49 430
9277.40 430
9278.31 402
9279.22 447
9280.13 423
9281.04 405
9281.95 418
9282.86 441
9283.77 426
9284.68 467
9285.59 401
9286.50 450
9287.41 423
9288.32 416
9289.23 431
9290.14 451
9291.05 437
9291.96 434
9292.87 450
9293.78 431
9294.69 409
9295.60 449
9296.51 463
9297.42 461
9298.33 499
9299.24 471
9300.15 477
9301.06 453
9301.97 491
9302.88 439
9303.79 465
9304.70 464
9305.61 450
9306.53 473
9307.44 456
9308.35 468
9309.26 476
9310.17 482
9311.08 493
9311.99 507
9312.90 492
9313.81 484
9314.72 492
9315.63 523
9316.55 492
9317.46 451
9318.37 496
9319.28 485
9320.19 479
9321.10 458
9322.01 456
9322.93 465
9323.84 490
9324.75 434
9325.66 404
9326.57 403
9327.48 487
9328.40 480
9329.31 472
9330.22 447
9331.13 416
9332.04 460
9332.96 436
9333.87 424
9334.78 412
9335.69 420
9336.60 466
9337.52 490
9338.43 454
9339.34 477
9340.25 429
9341.17 439
9342.08 384
9342.99 458
9343.90 479
9344.82 448
9345.73 439
9346.64 448
9347.55 474
9348.47 443
9349.38 466
9350.29 456
9351.21 455
9352.12 468
9353.03 450
9353.94 466
9354.86 459
9355.77 469
9356.68 490
9357.60 466
9358.51 435
9359.42 456
9360.34 407
9361.25 442
9362.16 457
9363.08 400
9363.99 421
9364.90 429
9365.82 458
9366.73 435
9367.65 408
9368.56 425
9369.47 429
9370.39 422
9371.30 404
9372.21 449
9373.13 470
9374.04 460
9374.96 446
9375.87 460
9376.79 473
9377.70 456
9378.61 446
9379.53 464
9380.44 456
9381.36 496
9382.27 462
9383.19 451
9384.10 457
9385.01 469
9385.93 452
9386.84 451
9387.76 473
9388.67 499
9389.59 484
9390.50 484
9391.42 473
9392.33 508
9393.25 507
9394.16 509
9395.08 502
9395.99 526
9396.91 517
9397.82 519
9398.74 500
9399.65 495
9400.57 506
9401.48 459
9402.40 481
9403.32 469
9404.23 444
9405.15 444
9406.06 470
9406.98 427
9407.89 477
9408.81 438
9409.73 452
9410.64 468
9411.56 456
9412.47 451
9413.39 436
9414.30 444
9415.22 455
9416.14 493
9417.05 493
9417.97 518
9418.89 505
9419.80 446
9420.72 426
9421.63 452
9422.55 461
9423.47 449
9424.38 448
9425.30 461
9426.22 477
9427.13 490
9428.05 496
9428.97 487
9429.88 500
9430.80 433
9431.72 482
9432.63 513
9433.55 485
9434.47 479
9435.38 504
9436.30 493
9437.22 520
9438.14 506
9439.05 552
9439.97 533
9440.89 517
9441.81 558
9442.72 566
9443.64 552
9444.56 562
9445.47 557
9446.39 556
9447.31 556
9448.23 533
9449.15 524
9450.06 531
9450.98 575
9451.90 554
9452.82 522
9453.73 557
9454.65 549
9455.57 543
9456.49 541
9457.41 528
9458.32 560
9459.24 529
9460.16 516
9461.08 512
9462.00 496
9462.92 547
9463.83 479
9464.75 501
9465.67 487
9466.59 476
9467.51 489
9468.43 493
9469.35 490
9470.26 474
9471.18 493
9472.10 489
9473.02 495
9473.94 494
9474.86 504
9475.78 482
9476.70 501
9477.62 520
9478.54 518
9479.45 511
9480.37 536
9481.29 554
9482.21 570
9483.13 551
9484.05 571
9484.97 547
9485.89 523
9486.81 530
9487.73 522
9488.65 523
9489.57 518
9490.49 502
9491.41 515
9492.33 527
9493.25 482
9494.17 484
9495.09 533
9496.01 532
9496.93 505
9497.85 510
9498.77 499
9499.69 489
9500.61 481
9501.53 515
9502.45 545
9503.37 518
9504.29 504
9505.21 519
9506.13 493
9507.05 551
9507.97 537
9508.89 502
9509.81 530
9510.73 558
9511.65 557
9512.57 537
9513.49 561
9514.42 520
9515.34 563
9516.26 567
9517.18 562
9518.10 584
9519.02 582
9519.94 567
9520.86 636
9521.78 643
9522.71 661
9523.63 630
9524.55 657
9525.47 664
9526.39 631
9527.31 619
9528.23 676
9529.16 599
9530.08 622
9531.00 590
9531.92 591
9532.84 571
9533.76 579
9534.69 579
9535.61 571
9536.53 626
9537.45 590
9538.37 556
9539.30 556
9540.22 567
9541.14 596
9542.06 561
9542.98 584
9543.91 591
9544.83 582
9545.75 577
9546.67 579
9547.60 580
9548.52 569
9549.44 575
9550.36 544
9551.29 624
9552.21 616
9553.13 636
9554.06 616
9554.98 625
9555.90 612
9556.82 598
9557.75 670
9558.67 659
9559.59 650
9560.52 672
9561.44 665
9562.36 654
9563.29 645
9564.21 631
9565.13 642
9566.06 652
9566.98 664
9567.90 641
9568.83 652
9569.75 700
9570.67 667
9571.60 661
9572.52 673
9573.44 645
9574.37 700
9575.29 704
9576.22 728
9577.14 758
9578.06 744
9578.99 739
9579.91 770
9580.84 758
9581.76 775
9582.68 736
9583.61 767
9584.53 789
9585.46 757
9586.38 742
9587.31 762
9588.23 772
9589.15 751
9590.08 746
9591.00 708
9591.93 733
9592.85 779
9593.78 755
9594.70 768
9595.63 762
9596.55 827
9597.48 821
9598.40 826
9599.33 865
9600.25 901
9601.18 931
9602.10 901
9603.03 879
9603.95 954
9604.88 885
9605.80 876
9606.73 860
9607.65 873
9608.58 835
9609.50 817
9610.43 855
9611.35 840
9612.28 865
9613.21 831
9614.13 841
9615.06 793
9615.98 829
9616.91 858
9617.84 865
9618.76 848
9619.69 837
9620.61 876
9621.54 848
9622.47 831
9623.39 858
9624.32 864
9625.24 878
9626.17 896
9627.10 917
9628.02 869
9628.95 907
9629.88 921
9630.80 921
9631.73 944
9632.65 960
9633.58 960
9634.51 992
9635.43 989
9636.36 962
9637.29 1008
9638.22 1029
9639.14 1044
9640.07 1029
9641.00 1023
9641.92 1040
9642.85 1108
9643.78 1127
9644.70 1160
9645.63 1188
9646.56 1177
9647.49 1196
9648.41 1163
9649.34 1200
9650.27 1205
9651.20 1184
9652.12 1139
9653.05 1124
9653.98 1166
9654.91 1119
9655.83 1107
9656.76 1119
9657.69 1134
9658.62 1147
9659.55 1107
9660.47 1141
9661.40 1107
9662.33 1105
9663.26 1151
9664.19 1201
9665.11 1199
9666.04 1197
9666.97 1219
9667.90 1191
9668.83 1242
9669.75 1227
9670.68 1246
9671.61 1257
9672.54 1319
9673.47 1313
9674.40 1285
9675.33 1286
9676.25 1314
9677.18 1303
9678.11 1294
9679.04 1367
9679.97 1396
9680.90 1410
9681.83 1385
9682.76 1408
9683.69 1401
9684.61 1383
9685.54 1443
9686.47 1422
9687.40 1453
9688.33 1472
9689.26 1468
9690.19 1409
9691.12 1427
9692.05 1466
9692.98 1472
9693.91 1510
9694.84 1520
9695.77 1558
9696.70 1666
9697.63 1761
9698.56 1863
9699.49 1987
9700.42 2082
9701.35 2085
9702.28 2007
9703.21 2010
9704.14 1958
9705.07 1873
9706.00 1769
9706.93 1731
9707.86 1626
9708.79 1590
9709.72 1531
9710.65 1538
9711.58 1576
9712.51 1590
9713.44 1636
9714.37 1730
9715.30 1715
9716.23 1733
9717.16 1803
9718.09 1776
9719.02 1747
9719.95 1681
9720.88 1643
9721.81 1569
9722.75 1488
9723.68 1405
9724.61 1366
9725.54 1311
9726.47 1282
9727.40 1230
9728.33 1230
9729.26 1213
9730.19 1245
9731.13 1239
9732.06 1232
9732.99 1297
9733.92 1245
9734.85 1284
9735.78 1307
9736.71 1247
9737.65 1259
9738.58 1195
9739.51 1187
9740.44 1159
9741.37 1158
9742.30 1126
9743.24 1121
9744.17 1075
9745.10 1073
9746.03 1040
9746.96 1024
9747.90 1052
9748.83 1006
9749.76 1033
9750.69 1036
9751.63 1050
9752.56 1012
9753.49 980
9754.42 955
9755.36 1003
9756.29 1022
9757.22 973
9758.15 995
9759.09 937
9760.02 972
9760.95 985
9761.88 970
9762.82 967
9763.75 960
9764.68 953
9765.62 1018
9766.55 966
9767.48 945
9768.41 976
9769.35 983
9770.28 1013
9771.21 1015
9772.15 985
9773.08 1030
9774.01 976
9774.95 1000
9775.88 1019
9776.81 956
9777.75 982
9778.68 999
9779.62 1001
9780.55 1014
9781.48 1015
9782.42 1040
9783.35 1053
9784.28 1046
9785.22 1056
9786.15 1048
9787.09 1037
9788.02 1034
9788.95 999
9789.89 953
9790.82 971
9791.76 926
9792.69 937
9793.63 953
9794.56 887
9795.49 951
9796.43 969
9797.36 945
9798.30 979
9799.23 1017
9800.17 1033
9801.10 1015
9802.04 1012
9802.97 1023
9803.91 982
9804.84 968
9805.78 910
9806.71 848
9807.65 844
9808.58 828
9809.52 802
9810.45 785
9811.39 754
9812.32 797
9813.26 779
9814.19 745
9815.13 762
9816.06 731
9817.00 731
9817.93 715
9818.87 762
9819.80 746
9820.74 716
9821.68 744
9822.61 695
9823.55 695
9824.48 725
9825.42 762
9826.35 736
9827.29 687
9828.23 691
9829.16 669
9830.10 697
9831.03 687
9831.97 654
9832.91 671
9833.84 690
9834.78 704
9835.72 679
9836.65 668
9837.59 649
9838.52 683
9839.46 701
9840.40 666
9841.33 658
9842.27 695
9843.21 680
9844.14 692
9845.08 664
9846.02 663
9846.95 697
9847.89 691
9848.83 714
9849.77 699
9850.70 682
9851.64 720
9852.58 735
9853.51 712
9854.45 695
9855.39 703
9856.33 700
9857.26 697
9858.20 684
9859.14 653
9860.08 681
9861.01 663
9861.95 651
9862.89 665
9863.83 655
9864.76 690
9865.70 660
9866.64 641
9867.58 635
9868.51 639
9869.45 632
9870.39 650
9871.33 667
9872.27 686
9873.20 691
9874.14 680
9875.08 678
9876.02 671
9876.96 683
9877.90 675
9878.83 637
9879.77 666
9880.71 678
9881.65 643
9882.59 636
9883.53 628
9884.47 648
9885.40 640
9886.34 662
9887.28 641
9888.22 628
9889.16 638
9890.10 594
9891.04 613
9891.98 587
9892.91 594
9893.85 608
9894.79 618
9895.73 619
9896.67 597
9897.61 609
9898.55 591
9899.49 590
9900.43 597
9901.37 583
9902.31 600
9903.25 618
9904.19 606
9905.13 583
9906.07 630
9907.01 606
9907.95 624
9908.89 606
9909.83 578
9910.77 610
9911.71 623
9912.65 625
9913.59 661
9914.53 626
9915.47 605
9916.41 617
9917.35 594
9918.29 591
9919.23 596
9920.17 659
9921.11 648
9922.05 655
9922.99 694
9923.93 715
9924.87 780
9925.81 823
9926.75 862
9927.69 876
9928.63 880
9929.57 857
9930.51 791
9931.45 782
9932.39 791
9933.34 762
9934.28 756
9935.22 725
9936.16 675
9937.10 675
9938.04 596
9938.98 607
9939.92 614
9940.87 601
9941.81 621
9942.75 612
9943.69 612
9944.63 581
9945.57 591
9946.51 631
9947.46 636
9948.40 649
9949.34 706
9950.28 739
9951.22 745
9952.16 769
9953.11 788
9954.05 775
9954.99 750
9955.93 732
9956.87 706
9957.82 721
9958.76 697
9959.70 641
9960.64 630
9961.59 630
9962.53 594
9963.47 611
9964.41 575
9965.35 554
9966.30 556
9967.24 554
9968.18 517
9969.13 549
9970.07 521
9971.01 536
9971.95 541
9972.90 504
9973.84 497
9974.78 515
9975.73 486
9976.67 494
9977.61 515
9978.55 525
9979.50 508
9980.44 503
9981.38 505
9982.33 500
9983.27 490
9984.21 486
9985.16 508
9986.10 494
9987.04 503
9987.99 504
9988.93 528
9989.88 520
9990.82 541
9991.76 520
9992.71 521
9993.65 496
9994.59 505
9995.54 511
9996.48 484
9997.43 504
9998.37 474
9999.31 490
10000.26 512
10001.20 521
10002.15 478
10003.09 467
10004.04 492
10004.98 478
10005.92 441
10006.87 467
10007.81 528
10008.76 519
10009.70 485
10010.65 481
10011.59 448
10012.54 484
10013.48 512
10014.43 493
10015.37 477
10016.32 486
10017.26 471
10018.21 505
10019.15 482
10020.10 480
10021.04 469
10021.99 501
10022.93 500
10023.88 487
10024.82 462
10025.77 467
10026.71 471
10027.66 483
10028.60 494
10029.55 479
10030.49 499
10031.44 486
10032.39 490
10033.33 483
10034.28 466
10035.22 450
10036.17 460
10037.11 459
10038.06 460
10039.01 474
10039.95 480
10040.90 470
10041.84 434
10042.79 458
10043.74 458
10044.68 447
10045.63 412
10046.58 423
10047.52 428
10048.47 428
10049.41 447
10050.36 468
10051.31 435
10052.25 461
10053.20 435
10054.15 436
10055.09 455
10056.04 433
10056.99 441
10057.93 445
10058.88 429
10059.83 434
10060.78 407
10061.72 442
10062.67 426
10063.62 462
10064.56 458
10065.51 424
10066.46 450
10067.41 451
10068.35 435
10069.30 426
10070.25 436
10071.20 433
10072.14 463
10073.09 407
10074.04 398
10074.99 436
10075.93 445
10076.88 430
10077.83 408
10078.78 407
10079.72 421
10080.67 446
10081.62 440
10082.57 451
10083.52 435
10084.46 439
10085.41 428
10086.36 411
10087.31 418
10088.26 425
10089.21 424
10090.15 438
10091.10 450
10092.05 436
10093.00 426
10093.95 458
10094.90 445
10095.85 446
10096.79 432
10097.74 435
10098.69 456
10099.64 444
10100.59 447
10101.54 460
10102.49 447
10103.44 440
10104.39 463
10105.33 442
10106.28 417
10107.23 460
10108.18 437
10109.13 394
10110.08 438
10111.03 442
10111.98 407
10112.93 445
10113.88 458
10114.83 428
10115.78 428
10116.73 415
10117.68 461
10118.63 447
10119.58 420
10120.53 455
10121.48 459
10122.43 459
10123.38 466
10124.33 494
10125.28 468
10126.23 434
10127.18 454
10128.13 475
10129.08 456
10130.03 448
10130.98 436
10131.93 502
10132.88 473
10133.83 459
10134.78 468
10135.73 482
10136.68 476
10137.63 485
10138.58 472
10139.53 507
10140.48 475
10141.43 477
10142.38 456
10143.33 493
10144.29 458
10145.24 463
10146.19 459
10147.14 472
10148.09 483
10149.04 490
10149.99 477
10150.94 515
10151.89 489
10152.85 523
10153.80 501
10154.75 506
10155.70 527
10156.65 500
10157.60 534
10158.55 528
10159.51 497
10160.46 524
10161.41 520
10162.36 527
10163.31 534
10164.26 519
10165.22 538
10166.17 529
10167.12 527
10168.07 534
10169.02 564
10169.98 541
10170.93 533
10171.88 532
10172.83 533
10173.79 552
10174.74 592
10175.69 590
10176.64 584
10177.60 582
10178.55 620
10179.50 653
10180.45 630
10181.41 614
10182.36 596
10183.31 611
10184.26 579
10185.22 607
10186.17 609
10187.12 602
10188.08 630
10189.03 587
10189.98 618
10190.93 597
10191.89 617
10192.84 593
10193.79 586
10194.75 569
10195.70 628
10196.65 664
10197.61 633
10198.56 620
10199.51 648
10200.47 675
10201.42 650
10202.38 656
10203.33 658
10204.28 668
10205.24 690
10206.19 679
10207.14 705
10208.10 713
10209.05 748
10210.01 732
10210.96 774
10211.91 719
10212.87 719
10213.82 676
10214.78 687
10215.73 665
10216.69 663
10217.64 668
10218.59 666
10219.55 593
10220.50 618
10221.46 640
10222.41 624
10223.37 627
10224.32 607
10225.28 607
10226.23 608
10227.19 653
10228.14 599
10229.10 613
10230.05 606
10231.01 598
10231.96 635
10232.92 673
10233.87 719
10234.83 708
10235.78 723
10236.74 762
10237.69 767
10238.65 767
10239.60 755
10240.56 724
10241.51 703
10242.47 700
10243.42 693
10244.38 650
10245.34 601
10246.29 585
10247.25 588
10248.20 575
10249.16 574
10250.11 566
10251.07 564
10252.03 581
10252.98 571
10253.94 511
10254.89 503
10255.85 554
10256.81 514
10257.76 514
10258.72 487
10259.68 511
10260.63 504
10261.59 491
10262.55 496
10263.50 482
10264.46 484
10265.41 475
10266.37 518
10267.33 496
10268.28 516
10269.24 497
10270.20 513
10271.16 477
10272.11 492
10273.07 484
10274.03 471
10274.98 488
10275.94 446
10276.90 455
10277.85 463
10278.81 473
10279.77 466
10280.73 466
10281.68 468
10282.64 452
10283.60 461
10284.56 460
10285.51 452
10286.47 444
10287.43 437
10288.39 452
10289.34 471
10290.30 466
10291.26 459
10292.22 476
10293.18 460
10294.13 474
10295.09 479
10296.05 468
10297.01 455
10297.97 490
10298.92 492
10299.88 469
10300.84 452
10301.80 457
10302.76 462
10303.72 454
10304.67 443
10305.63 456
10306.59 450
10307.55 442
10308.51 456
10309.47 450
10310.43 427
10311.38 460
10312.34 460
10313.30 481
10314.26 504
10315.22 471
10316.18 447
10317.14 454
10318.10 424
10319.06 458
10320.01 418
10320.97 450
10321.93 449
10322.89 424
10323.85 426
10324.81 438
10325.77 434
10326.73 429
10327.69 426
10328.65 453
10329.61 461
10330.57 467
10331.53 502
10332.49 449
10333.45 460
10334.41 444
10335.37 458
10336.33 476
10337.29 443
10338.25 461
10339.21 458
10340.17 437
10341.13 406
10342.09 388
10343.05 405
10344.01 417
10344.97 418
10345.93 462
10346.89 453
10347.85 438
10348.81 397
10349.77 422
10350.73 403
10351.69 428
10352.65 421
10353.61 427
10354.57 396
10355.53 387
10356.49 416
10357.46 407
10358.42 383
10359.38 373
10360.34 394
10361.30 391
10362.26 394
10363.22 394
10364.18 385
10365.14 382
10366.11 392
10367.07 417
10368.03 404
10368.99 373
10369.95 406
10370.91 399
10371.87 403
10372.84 413
10373.80 387
10374.76 381
10375.72 406
10376.68 405
10377.64 368
10378.61 418
10379.57 394
10380.53 382
10381.49 386
10382.45 368
10383.42 354
10384.38 376
10385.34 381
10386.30 399
10387.27 408
10388.23 393
10389.19 376
10390.15 384
10391.11 372
10392.08 389
10393.04 394
10394.00 391
10394.96 357
10395.93 372
10396.89 392
10397.85 383
10398.82 352
10399.78 404
10400.74 363
10401.70 387
10402.67 364
10403.63 387
10404.59 379
10405.56 377
10406.52 393
10407.48 384
10408.45 388
10409.41 399
10410.37 387
10411.34 377
10412.30 365
10413.26 383
10414.23 409
10415.19 424
10416.15 401
10417.12 393
10418.08 405
10419.04 407
10420.01 424
10420.97 443
10421.94 426
10422.90 453
10423.86 417
10424.83 425
10425.79 423
10426.76 409
10427.72 395
10428.68 398
10429.65 385
10430.61 397
10431.58 376
10432.54 382
10433.51 362
10434.47 374
10435.44 369
10436.40 378
10437.36 349
10438.33 400
10439.29 391
10440.26 376
10441.22 384
10442.19 394
10443.15 380
10444.12 349
10445.08 408
10446.05 379
10447.01 382
10447.98 388
10448.94 379
10449.91 378
10450.87 334
10451.84 340
10452.80 375
10453.77 377
10454.73 369
10455.70 353
10456.67 358
10457.63 339
10458.60 378
10459.56 377
10460.53 385
10461.49 379
10462.46 406
10463.43 381
10464.39 371
10465.36 345
10466.32 361
10467.29 369
10468.25 372
10469.22 366
10470.19 381
10471.15 369
10472.12 373
10473.09 388
10474.05 386
10475.02 401
10475.98 416
10476.95 406
10477.92 424
10478.88 412
10479.85 414
10480.82 429
10481.78 399
10482.75 427
10483.72 424
10484.68 401
10485.65 388
10486.62 407
10487.58 397
10488.55 388
10489.52 402
10490.49 400
10491.45 404
10492.42 365
10493.39 410
10494.35 411
10495.32 388
10496.29 366
10497.26 376
10498.22 347
10499.19 356
10500.16 387
10501.13 400
10502.09 410
10503.06 418
10504.03 458
10505.00 430
10505.96 419
10506.93 431
10507.90 421
10508.87 402
10509.84 404
10510.80 422
10511.77 407
10512.74 391
10513.71 384
10514.68 359
10515.64 386
10516.61 367
10517.58 380
10518.55 367
10519.52 392
10520.49 396
10521.45 386
10522.42 384
10523.39 387
10524.36 382
10525.33 367
10526.30 376
10527.27 383
10528.23 388
10529.20 365
10530.17 363
10531.14 368
10532.11 329
10533.08 385
10534.05 411
10535.02 395
10535.99 378
10536.96 408
10537.93 391
10538.89 378
10539.86 400
10540.83 400
10541.80 392
10542.77 385
10543.74 406
10544.71 397
10545.68 422
10546.65 424
10547.62 411
10548.59 377
10549.56 400
10550.53 382
10551.50 383
10552.47 381
10553.44 397
10554.41 389
10555.38 401
10556.35 435
10557.32 428
10558.29 399
10559.26 411
10560.23 425
10561.20 441
10562.17 482
10563.14 435
10564.11 434
10565.08 417
10566.05 435
10567.02 426
10567.99 408
10568.96 426
10569.93 427
10570.91 409
10571.88 456
10572.85 419
10573.82 391
10574.79 399
10575.76 387
10576.73 360
10577.70 375
10578.67 376
10579.64 439
10580.62 413
10581.59 434
10582.56 409
10583.53 414
10584.50 399
10585.47 421
10586.44 430
10587.42 414
10588.39 434
10589.36 424
10590.33 419
10591.30 451
10592.27 443
10593.25 419
10594.22 434
10595.19 436
10596.16 451
10597.13 453
10598.10 475
10599.08 431
10600.05 423
10601.02 440
10601.99 426
10602.97 465
10603.94 443
10604.91 444
10605.88 467
10606.85 466
10607.83 463
10608.80 482
10609.77 519
10610.74 534
10611.72 487
10612.69 456
10613.66 468
10614.64 459
10615.61 483
10616.58 463
10617.55 456
10618.53 447
10619.50 456
10620.47 445
10621.45 454
10622.42 446
10623.39 448
10624.37 464
10625.34 464
10626.31 418
10627.29 434
10628.26 424
10629.23 416
10630.21 453
10631.18 419
10632.15 438
10633.13 434
10634.10 407
10635.07 433
10636.05 445
10637.02 471
10638.00 513
10638.97 508
10639.94 501
10640.92 503
10641.89 505
10642.87 484
10643.84 489
10644.81 485
10645.79 492
10646.76 473
10647.74 468
10648.71 422
10649.68 394
10650.66 416
10651.63 433
10652.61 423
10653.58 364
10654.56 393
10655.53 407
10656.51 389
10657.48 375
10658.46 382
10659.43 399
10660.41 394
10661.38 371
10662.36 349
10663.33 357
10664.31 365
10665.28 390
10666.26 369
10667.23 353
10668.21 371
10669.18 366
10670.16 382
10671.13 380
10672.11 378
10673.08 363
10674.06 368
10675.03 366
10676.01 361
10676.99 372
10677.96 393
10678.94 405
10679.91 397
10680.89 374
10681.86 407
10682.84 429
10683.82 405
10684.79 420
10685.77 390
10686.74 388
10687.72 388
10688.70 380
10689.67 400
10690.65 396
10691.63 367
10692.60 372
10693.58 360
10694.55 364
10695.53 371
10696.51 342
10697.48 366
10698.46 367
10699.44 374
10700.41 392
10701.39 368
10702.37 349
10703.34 387
10704.32 385
10705.30 385
10706.27 367
10707.25 379
10708.23 380
10709.21 376
10710.18 367
10711.16 399
10712.14 378
10713.11 377
10714.09 365
10715.07 360
10716.05 390
10717.02 390
10718.00 386
10718.98 393
10719.96 391
10720.93 391
10721.91 377
10722.89 396
10723.87 363
10724.85 368
10725.82 394
10726.80 415
10727.78 393
10728.76 380
10729.74 376
10730.71 381
10731.69 359
10732.67 373
10733.65 389
10734.63 385
10735.60 368
10736.58 400
10737.56 399
10738.54 402
10739.52 393
10740.50 359
10741.48 400
10742.45 363
10743.43 400
10744.41 416
10745.39 395
10746.37 417
10747.35 417
10748.33 400
10749.31 429
10750.28 421
10751.26 410
10752.24 381
10753.22 402
10754.20 396
10755.18 388
10756.16 394
10757.14 420
10758.12 408
10759.10 368
10760.08 414
10761.06 418
10762.04 415
10763.01 410
10763.99 402
10764.97 415
10765.95 404
10766.93 387
10767.91 427
10768.89 424
10769.87 433
10770.85 418
10771.83 437
10772.81 437
10773.79 435
10774.77 393
10775.75 444
10776.73 454
10777.71 457
10778.69 479
10779.67 451
10780.65 470
10781.63 446
10782.62 457
10783.60 448
10784.58 482
10785.56 480
10786.54 471
10787.52 477
10788.50 445
10789.48 432
10790.46 457
10791.44 459
10792.42 452
10793.40 483
10794.38 438
10795.37 437
10796.35 440
10797.33 425
10798.31 439
10799.29 440
10800.27 463
10801.25 437
10802.23 387
10803.21 392
10804.20 410
10805.18 405
10806.16 412
10807.14 405
10808.12 416
10809.10 419
10810.09 417
10811.07 417
10812.05 405
10813.03 428
10814.01 410
10815.00 415
10815.98 401
10816.96 414
10817.94 435
10818.92 422
10819.91 432
10820.89 411
10821.87 420
10822.85 451
10823.83 433
10824.82 426
10825.80 438
10826.78 402
10827.76 414
10828.75 402
10829.73 448
10830.71 439
10831.69 397
10832.68 400
10833.66 406
10834.64 436
10835.63 430
10836.61 422
10837.59 430
10838.57 400
10839.56 417
10840.54 450
10841.52 460
10842.51 443
10843.49 421
10844.47 414
10845.46 416
10846.44 445
10847.42 424
10848.41 444
10849.39 434
10850.37 446
10851.36 467
10852.34 474
10853.32 483
10854.31 474
10855.29 456
10856.28 500
10857.26 513
10858.24 479
10859.23 476
10860.21 491
10861.20 453
10862.18 467
10863.16 475
10864.15 485
10865.13 489
10866.12 495
10867.10 481
10868.08 492
10869.07 508
10870.05 506
10871.04 508
10872.02 549
10873.01 515
10873.99 495
10874.98 491
10875.96 514
10876.95 519
10877.93 512
10878.92 510
10879.90 498
10880.89 505
10881.87 499
10882.86 519
10883.84 499
10884.83 465
10885.81 528
10886.80 526
10887.78 521
10888.77 518
10889.75 534
10890.74 553
10891.72 557
10892.71 556
10893.69 559
10894.68 568
10895.66 559
10896.65 585
10897.64 548
10898.62 580
10899.61 589
10900.59 604
10901.58 567
10902.56 570
10903.55 593
10904.54 611
10905.52 600
10906.51 645
10907.49 587
10908.48 600
10909.47 594
10910.45 611
10911.44 631
10912.43 631
10913.41 659
10914.40 647
10915.39 660
10916.37 663
10917.36 690
10918.35 636
10919.33 616
10920.32 672
10921.31 645
10922.29 636
10923.28 639
10924.27 662
10925.25 677
10926.24 691
10927.23 697
10928.21 694
10929.20 696
10930.19 714
10931.18 716
10932.16 736
10933.15 695
10934.14 678
10935.12 739
10936.11 742
10937.10 725
10938.09 755
10939.07 773
10940.06 769
10941.05 783
10942.04 777
10943.02 814
10944.01 812
10945.00 801
10945.99 803
10946.98 841
10947.96 848
10948.95 853
10949.94 871
10950.93 907
10951.92 932
10952.90 968
10953.89 1020
10954.88 1056
10955.87 1086
10956.86 1085
10957.85 1199
10958.83 1169
10959.82 1254
10960.81 1251
10961.80 1261
10962.79 1239
10963.78 1221
10964.77 1183
10965.75 1158
10966.74 1121
10967.73 1030
10968.72 968
10969.71 982
10970.70 998
10971.69 942
10972.68 896
10973.67 894
10974.66 886
10975.64 888
10976.63 879
10977.62 867
10978.61 859
10979.60 889
10980.59 878
10981.58 914
10982.57 918
10983.56 886
10984.55 909
10985.54 879
10986.53 928
10987.52 956
10988.51 946
10989.50 962
10990.49 1011
10991.48 992
10992.47 1055
10993.46 1085
10994.45 1168
10995.44 1203
10996.43 1318
10997.42 1464
10998.41 1494
10999.40 1561
11000.39 1632
11001.38 1664
11002.37 1631
11003.36 1625
11004.35 1562
11005.34 1537
11006.33 1455
11007.32 1369
11008.31 1278
11009.30 1148
11010.30 1050
11011.29 1034
11012.28 1008
11013.27 910
11014.26 873
11015.25 847
11016.24 752
11017.23 764
11018.22 749
11019.21 780
11020.21 754
11021.20 739
11022.19 718
11023.18 692
11024.17 657
11025.16 671
11026.15 689
11027.14 687
11028.14 684
11029.13 667
11030.12 719
11031.11 688
11032.10 690
11033.09 667
11034.09 694
11035.08 691
11036.07 672
11037.06 687
11038.05 690
11039.05 690
11040.04 722
11041.03 699
11042.02 689
11043.02 677
11044.01 672
11045.00 703
11045.99 635
11046.98 625
11047.98 637
11048.97 643
11049.96 632
11050.95 608
11051.95 620
11052.94 618
11053.93 628
11054.93 588
11055.92 586
11056.91 634
11057.90 592
11058.90 599
11059.89 631
11060.88 591
11061.88 621
11062.87 645
11063.86 620
11064.86 648
11065.85 614
11066.84 568
11067.84 596
11068.83 636
11069.82 660
11070.82 624
11071.81 642
11072.80 613
11073.80 645
11074.79 660
11075.78 657
11076.78 648
11077.77 620
11078.77 621
11079.76 620
11080.75 595
11081.75 632
11082.74 598
11083.74 632
11084.73 627
11085.72 603
11086.72 595
11087.71 543
11088.71 581
11089.70 586
11090.70 558
11091.69 581
11092.68 588
11093.68 556
11094.67 584
11095.67 573
11096.66 538
11097.66 562
11098.65 543
11099.65 566
11100.64 561
11101.64 559
11102.63 580
11103.63 561
11104.62 527
11105.62 532
11106.61 543
11107.61 558
11108.60 527
11109.60 528
11110.59 547
11111.59 531
11112.58 575
11113.58 537
11114.57 545
11115.57 523
11116.56 517
11117.56 474
11118.56 512
11119.55 526
11120.55 550
11121.54 555
11122.54 547
11123.54 524
11124.53 546
11125.53 598
11126.52 565
11127.52 570
11128.51 532
11129.51 522
11130.51 530
11131.50 507
11132.50 536
11133.50 545
11134.49 498
11135.49 489
11136.49 522
11137.48 547
11138.48 533
11139.47 527
11140.47 524
11141.47 528
11142.46 507
11143.46 510
11144.46 545
11145.46 533
11146.45 571
11147.45 522
11148.45 547
11149.44 519
11150.44 497
11151.44 503
11152.43 492
11153.43 506
11154.43 547
11155.43 535
11156.42 489
11157.42 522
11158.42 516
11159.42 525
11160.41 482
11161.41 546
11162.41 507
11163.41 521
11164.40 536
11165.40 510
11166.40 499
11167.40 527
11168.39 533
11169.39 507
11170.39 527
11171.39 514
11172.39 525
11173.38 508
11174.38 490
11175.38 515
11176.38 523
11177.38 536
11178.38 516
11179.37 493
11180.37 513
11181.37 502
11182.37 520
11183.37 501
11184.37 519
11185.37 526
11186.36 525
11187.36 527
11188.36 497
11189.36 512
11190.36 501
11191.36 534
11192.36 532
11193.36 516
11194.36 541
11195.35 555
11196.35 530
11197.35 514
11198.35 486
11199.35 542
11200.35 554
11201.35 540
11202.35 522
11203.35 523
11204.35 544
11205.35 542
11206.35 505
11207.35 532
11208.35 545
11209.35 500
11210.35 559
11211.35 539
11212.35 545
11213.35 563
11214.35 547
11215.34 534
11216.35 539
11217.35 513
11218.35 530
11219.35 538
11220.35 505
11221.35 487
11222.35 518
11223.35 550
11224.35 507
11225.35 514
11226.35 516
11227.35 523
11228.35 524
11229.35 537
11230.35 534
11231.35 561
11232.35 534
11233.35 529
11234.35 514
11235.35 514
11236.35 520
11237.36 555
11238.36 538
11239.36 525
11240.36 498
11241.36 516
11242.36 528
11243.36 534
11244.36 539
11245.36 555
11246.37 546
11247.37 541
11248.37 548
11249.37 574
11250.37 551
11251.37 519
11252.38 543
11253.38 538
11254.38 580
11255.38 592
11256.38 554
11257.38 533
11258.39 562
11259.39 560
11260.39 533
11261.39 518
11262.39 554
11263.40 540
11264.40 558
11265.40 595
11266.40 565
11267.40 577
11268.41 548
11269.41 557
11270.41 585
11271.41 583
11272.42 598
11273.42 612
11274.42 580
11275.42 616
11276.43 625
11277.43 609
11278.43 646
11279.44 667
11280.44 635
11281.44 658
11282.44 657
11283.45 633
11284.45 614
11285.45 614
11286.46 601
11287.46 585
11288.46 574
11289.47 592
11290.47 570
11291.47 515
11292.48 544
11293.48 541
11294.48 530
11295.49 514
11296.49 525
11297.49 507
11298.50 536
11299.50 532
11300.51 515
11301.51 521
11302.51 523
11303.52 522
11304.52 496
11305.53 514
11306.53 500
11307.53 539
11308.54 533
11309.54 493
11310.55 507
11311.55 532
11312.55 547
11313.56 512
11314.56 548
11315.57 539
11316.57 555
11317.58 595
11318.58 566
11319.59 575
11320.59 593
11321.59 597
11322.60 619
11323.60 600
11324.61 555
11325.61 585
11326.62 596
11327.62 558
11328.63 574
11329.63 568
11330.64 537
11331.64 555
11332.65 544
11333.65 531
11334.66 506
11335.67 507
11336.67 544
11337.68 554
11338.68 532
11339.69 551
11340.69 547
11341.70 606
11342.70 569
11343.71 572
11344.72 591
11345.72 561
11346.73 572
11347.73 569
11348.74 577
11349.74 555
11350.75 521
11351.76 527
11352.76 535
11353.77 502
11354.78 518
11355.78 514
11356.79 506
11357.79 490
11358.80 489
11359.81 521
11360.81 537
11361.82 536
11362.83 490
11363.83 487
11364.84 520
11365.85 515
11366.85 463
11367.86 500
11368.87 476
11369.87 454
11370.88 464
11371.89 482
11372.89 470
11373.90 477
11374.91 443
11375.92 459
11376.92 456
11377.93 460
11378.94 452
11379.94 488
11380.95 453
11381.96 427
11382.97 455
11383.97 441
11384.98 445
11385.99 467
11387.00 461
11388.00 462
11389.01 466
11390.02 460
11391.03 451
11392.04 446
11393.04 460
11394.05 451
11395.06 435
11396.07 423
11397.08 445
11398.08 469
11399.09 448
11400.10 426
11401.11 444
11402.12 458
11403.12 482
11404.13 460
11405.14 448
11406.15 452
11407.16 462
11408.17 480
11409.18 442
11410.18 415
11411.19 418
11412.20 441
11413.21 438
11414.22 440
11415.23 446
11416.24 441
11417.25 437
11418.25 442
11419.26 448
11420.27 452
11421.28 450
11422.29 482
11423.30 464
11424.31 462
11425.32 444
11426.33 447
11427.34 441
11428.35 435
11429.36 413
11430.37 444
11431.38 472
11432.39 482
11433.39 469
11434.40 426
11435.41 457
11436.42 430
11437.43 473
11438.44 459
11439.45 461
11440.46 467
11441.47 454
11442.48 445
11443.49 440
11444.50 409
11445.51 466
11446.52 486
11447.53 465
11448.55 471
11449.56 456
11450.57 472
11451.58 438
11452.59 437
11453.60 452
11454.61 440
11455.62 432
11456.63 453
11457.64 454
11458.65 428
11459.66 436
11460.67 465
11461.68 470
11462.69 438
11463.71 424
11464.72 454
11465.73 456
11466.74 459
11467.75 438
11468.76 466
11469.77 453
11470.78 450
11471.80 472
11472.81 453
11473.82 495
11474.83 478
11475.84 467
11476.85 462
11477.86 491
11478.88 479
11479.89 443
11480.90 438
11481.91 450
11482.92 471
11483.93 481
11484.95 446
11485.96 448
11486.97 444
11487.98 452
11489.00 456
11490.01 464
11491.02 462
11492.03 474
11493.04 454
11494.06 489
11495.07 464
11496.08 467
11497.09 514
11498.11 498
11499.12 480
11500.13 493
11501.14 467
11502.16 501
11503.17 506
11504.18 498
11505.20 499
11506.21 536
11507.22 539
11508.23 536
11509.25 508
11510.26 491
11511.27 512
11512.29 577
11513.30 540
11514.31 543
11515.33 552
11516.34 600
11517.35 574
11518.37 578
11519.38 572
11520.39 617
11521.41 626
11522.42 629
11523.43 685
11524.45 648
11525.46 669
11526.47 688
11527.49 685
11528.50 688
11529.52 698
11530.53 747
11531.54 769
11532.56 797
11533.57 850
11534.59 855
11535.60 902
11536.62 987
11537.63 1020
11538.64 1013
11539.66 1097
11540.67 1089
11541.69 1116
11542.70 1120
11543.72 1063
11544.73 1061
11545.75 1019
11546.76 983
11547.77 904
11548.79 822
11549.80 815
11550.82 743
11551.83 720
11552.85 660
11553.86 641
11554.88 629
11555.89 615
11556.91 594
11557.92 549
11558.94 539
11559.95 562
11560.97 530
11561.99 533
11563.00 496
11564.02 515
11565.03 527
11566.05 533
11567.06 509
11568.08 528
11569.09 523
11570.11 518
11571.13 530
11572.14 511
11573.16 540
11574.17 518
11575.19 522
11576.20 558
11577.22 514
11578.24 530
11579.25 510
11580.27 529
11581.29 540
11582.30 525
11583.32 518
11584.33 518
11585.35 496
11586.37 505
11587.38 531
11588.40 511
11589.42 479
11590.43 493
11591.45 514
11592.47 512
11593.48 493
11594.50 547
11595.52 569
11596.53 587
11597.55 617
11598.57 581
11599.58 605
11600.60 635
11601.62 627
11602.64 623
11603.65 603
11604.67 625
11605.69 638
11606.70 591
11607.72 577
11608.74 549
11609.76 535
11610.77 533
11611.79 503
11612.81 499
11613.83 498
11614.84 470
11615.86 493
11616.88 489
11617.90 519
11618.92 509
11619.93 500
11620.95 498
11621.97 480
11622.99 486
11624.01 481
11625.02 477
11626.04 516
11627.06 488
11628.08 466
11629.10 480
11630.11 474
11631.13 455
11632.15 445
11633.17 452
11634.19 464
11635.21 437
11636.23 448
11637.24 445
11638.26 479
11639.28 471
11640.30 433
11641.32 438
11642.34 480
11643.36 466
11644.38 435
11645.39 427
11646.41 413
11647.43 446
11648.45 438
11649.47 444
11650.49 425
11651.51 396
11652.53 413
11653.55 403
11654.57 397
11655.59 391
11656.61 419
11657.63 432
11658.65 428
11659.67 407
11660.69 427
11661.70 416
11662.72 398
11663.74 401
11664.76 403
11665.78 414
11666.80 392
11667.82 382
11668.84 401
11669.86 389
11670.88 411
11671.90 401
11672.92 393
11673.95 399
11674.97 399
11675.99 378
11677.01 409
11678.03 387
11679.05 397
11680.07 402
11681.09 399
11682.11 410
11683.13 410
11684.15 400
11685.17 406
11686.19 371
11687.21 354
11688.23 404
11689.25 393
11690.28 377
11691.30 388
11692.32 403
11693.34 396
11694.36 405
11695.38 400
11696.40 427
11697.42 404
11698.44 414
11699.47 386
11700.49 388
11701.51 380
11702.53 391
11703.55 388
11704.57 381
11705.60 383
11706.62 392
11707.64 367
11708.66 380
11709.68 395
11710.70 382
11711.73 410
11712.75 407
11713.77 346
11714.79 374
11715.81 413
11716.84 382
11717.86 385
11718.88 376
11719.90 381
11720.92 394
11721.95 352
11722.97 376
11723.99 374
11725.01 374
11726.04 388
11727.06 369
11728.08 404
11729.11 369
11730.13 397
11731.15 398
11732.17 400
11733.20 395
11734.22 411
11735.24 413
11736.26 386
11737.29 392
11738.31 399
11739.33 400
11740.36 399
11741.38 407
11742.40 404
11743.43 386
11744.45 384
11745.47 378
11746.50 399
11747.52 392
11748.54 406
11749.57 367
11750.59 339
11751.62 358
11752.64 336
11753.66 395
11754.69 364
11755.71 364
11756.73 370
11757.76 347
11758.78 383
11759.81 393
11760.83 409
11761.85 399
11762.88 369
11763.90 398
11764.93 403
11765.95 358
11766.98 358
11768.00 396
11769.02 381
11770.05 408
11771.07 383
11772.10 399
11773.12 402
11774.15 411
11775.17 411
11776.20 415
11777.22 416
11778.25 384
11779.27 401
11780.30 401
11781.32 355
11782.35 397
11783.37 394
11784.40 396
11785.42 409
11786.45 387
11787.47 375
11788.50 424
11789.52 423
11790.55 399
11791.57 402
11792.60 406
11793.62 442
11794.65 430
11795.67 420
11796.70 408
11797.73 415
11798.75 418
11799.78 429
11800.80 443
11801.83 444
11802.85 427
11803.88 410
11804.91 415
11805.93 434
11806.96 457
11807.98 457
11809.01 427
11810.04 383
11811.06 420
11812.09 430
11813.12 450
11814.14 455
11815.17 427
11816.19 454
11817.22 437
11818.25 449
11819.27 458
11820.30 443
11821.33 439
11822.35 453
11823.38 436
11824.41 448
11825.44 460
11826.46 483
11827.49 479
11828.52 485
11829.54 483
11830.57 486
11831.60 478
11832.62 494
11833.65 505
11834.68 499
11835.71 514
11836.73 512
11837.76 500
11838.79 475
11839.82 475
11840.84 521
11841.87 481
11842.90 483
11843.93 489
11844.95 496
11845.98 489
11847.01 501
11848.04 511
11849.07 516
11850.09 540
11851.12 533
11852.15 565
11853.18 566
11854.21 566
11855.23 534
11856.26 563
11857.29 577
11858.32 541
11859.35 547
11860.38 571
11861.40 591
11862.43 582
11863.46 562
11864.49 600
11865.52 591
11866.55 604
11867.58 620
11868.60 588
11869.63 604
11870.66 621
11871.69 664
11872.72 617
11873.75 613
11874.78 610
11875.81 633
11876.84 613
11877.86 604
11878.89 615
11879.92 652
11880.95 637
11881.98 650
11883.01 648
11884.04 677
11885.07 718
11886.10 655
11887.13 697
11888.16 688
11889.19 754
11890.22 738
11891.25 761
11892.28 786
11893.31 745
11894.34 799
11895.37 824
11896.40 825
11897.43 871
11898.46 876
11899.49 873
11900.52 968
11901.55 990
11902.58 1042
11903.61 1056
11904.64 1095
11905.67 1120
11906.70 1115
11907.73 1129
11908.76 1108
11909.79 1081
11910.82 1040
11911.85 1020
11912.88 999
11913.91 946
11914.94 949
11915.97 891
11917.01 915
11918.04 868
11919.07 826
11920.10 858
11921.13 808
11922.16 778
11923.19 847
11924.22 848
11925.25 851
11926.28 905
11927.32 929
11928.35 892
11929.38 963
11930.41 975
11931.44 1009
11932.47 1013
11933.50 1007
11934.54 1048
11935.57 1021
11936.60 1006
11937.63 977
11938.66 933
11939.70 907
11940.73 887
11941.76 821
11942.79 795
11943.82 780
11944.85 775
11945.89 774
11946.92 713
11947.95 692
11948.98 677
11950.02 709
11951.05 666
11952.08 629
11953.11 682
11954.15 679
11955.18 638
11956.21 615
11957.24 651
11958.28 642
11959.31 662
11960.34 658
11961.37 643
11962.41 637
11963.44 627
11964.47 697
11965.51 668
11966.54 666
11967.57 670
11968.60 644
11969.64 660
11970.67 674
11971.70 686
11972.74 687
11973.77 663
11974.80 683
11975.84 690
11976.87 645
11977.90 683
11978.94 707
11979.97 673
11981.00 693
11982.04 692
11983.07 704
11984.11 695
11985.14 686
11986.17 740
11987.21 686
11988.24 679
11989.28 690
11990.31 707
11991.34 709
11992.38 698
11993.41 713
11994.45 723
11995.48 716
11996.51 702
11997.55 726
11998.58 724
11999.62 714
12000.65 741
12001.69 756
12002.72 720
12003.76 708
12004.79 730
12005.82 760
12006.86 753
12007.89 748
12008.93 760
12009.96 784
12011.00 789
12012.03 804
12013.07 801
12014.10 821
12015.14 832
12016.17 802
12017.21 848
12018.24 820
12019.28 890
12020.32 850
12021.35 825
12022.39 828
12023.42 835
12024.46 894
12025.49 857
12026.53 864
12027.56 839
12028.60 785
12029.64 818
12030.67 843
12031.71 830
12032.74 812
12033.78 819
12034.81 829
12035.85 876
12036.89 822
12037.92 796
12038.96 811
12039.99 828
12041.03 822
12042.07 823
12043.10 841
12044.14 870
12045.18 864
12046.21 824
12047.25 844
12048.29 882
12049.32 877
12050.36 893
12051.40 862
12052.43 891
12053.47 922
12054.51 932
12055.54 902
12056.58 953
12057.62 974
12058.65 987
12059.69 955
12060.73 954
12061.76 947
12062.80 969
12063.84 934
12064.88 928
12065.91 894
12066.95 855
12067.99 821
12069.03 830
12070.06 822
12071.10 807
12072.14 750
12073.18 751
12074.21 791
12075.25 755
12076.29 746
12077.33 718
12078.36 723
12079.40 710
12080.44 755
12081.48 746
12082.52 703
12083.55 713
12084.59 718
12085.63 727
12086.67 736
12087.71 751
12088.74 776
12089.78 763
12090.82 762
12091.86 736
12092.90 789
12093.94 791
12094.98 825
12096.01 800
12097.05 797
12098.09 818
12099.13 842
12100.17 889
12101.21 900
12102.25 885
12103.28 909
12104.32 881
12105.36 899
12106.40 933
12107.44 902
12108.48 873
12109.52 843
12110.56 817
12111.60 838
12112.64 817
12113.68 730
12114.72 727
12115.76 700
12116.79 683
12117.83 668
12118.87 695
12119.91 641
12120.95 633
12121.99 627
12123.03 606
12124.07 584
12125.11 611
12126.15 628
12127.19 613
12128.23 595
12129.27 573
12130.31 565
12131.35 597
12132.39 550
12133.43 548
12134.47 523
12135.51 560
12136.55 556
12137.59 591
12138.63 571
12139.67 554
12140.71 591
12141.76 569
12142.80 580
12143.84 585
12144.88 562
12145.92 578
12146.96 556
12148.00 528
12149.04 513
12150.08 523
12151.12 546
12152.16 531
12153.20 534
12154.25 520
12155.29 534
12156.33 516
12157.37 528
12158.41 521
12159.45 515
12160.49 509
12161.53 504
12162.58 511
12163.62 505
12164.66 496
12165.70 497
12166.74 507
12167.78 482
12168.82 462
12169.87 483
12170.91 513
12171.95 477
12172.99 495
12174.03 490
12175.08 483
12176.12 498
12177.16 500
12178.20 470
12179.24 513
12180.29 480
12181.33 501
12182.37 478
12183.41 488
12184.46 466
12185.50 486
12186.54 493
12187.58 493
12188.63 470
12189.67 488
12190.71 491
12191.75 478
12192.80 447
12193.84 444
12194.88 448
12195.92 467
12196.97 493
12198.01 456
12199.05 446
12200.10 441
12201.14 438
12202.18 446
12203.23 439
12204.27 468
12205.31 455
12206.36 470
12207.40 462
12208.44 438
12209.49 447
12210.53 450
12211.57 439
12212.62 420
12213.66 412
12214.70 431
12215.75 453
12216.79 427
12217.84 409
12218.88 442
12219.92 447
12220.97 439
12222.01 459
12223.06 423
12224.10 406
12225.14 414
12226.19 403
12227.23 429
12228.28 426
12229.32 407
12230.36 414
12231.41 412
12232.45 375
12233.50 414
12234.54 403
12235.59 428
12236.63 393
12237.68 398
12238.72 375
12239.77 403
12240.81 371
12241.86 403
12242.90 416
12243.94 436
12244.99 411
12246.03 397
12247.08 386
12248.13 393
12249.17 396
12250.22 382
12251.26 382
12252.31 426
12253.35 429
12254.40 405
12255.44 390
12256.49 377
12257.53 379
12258.58 388
12259.62 386
12260.67 379
12261.72 369
12262.76 391
12263.81 358
12264.85 360
12265.90 392
12266.94 372
12267.99 355
12269.04 368
12270.08 377
12271.13 363
12272.17 372
12273.22 360
12274.27 371
12275.31 390
12276.36 378
12277.41 358
12278.45 341
12279.50 349
12280.55 368
12281.59 361
12282.64 374
12283.69 353
12284.73 367
12285.78 350
12286.83 343
12287.87 345
12288.92 340
12289.97 346
12291.01 368
12292.06 351
12293.11 377
12294.15 353
12295.20 340
12296.25 357
12297.30 358
12298.34 342
12299.39 365
12300.44 335
12301.48 337
12302.53 344
12303.58 359
12304.63 355
12305.67 358
12306.72 365
12307.77 354
12308.82 359
12309.87 338
12310.91 375
12311.96 332
12313.01 355
12314.06 376
12315.10 338
12316.15 349
12317.20 358
12318.25 360
12319.30 332
12320.34 321
12321.39 345
12322.44 346
12323.49 342
12324.54 333
12325.59 324
12326.63 327
12327.68 359
12328.73 336
12329.78 348
12330.83 348
12331.88 365
12332.93 328
12333.98 354
12335.02 318
12336.07 336
12337.12 344
12338.17 324
12339.22 337
12340.27 332
12341.32 315
12342.37 337
12343.42 354
12344.47 322
12345.51 315
12346.56 313
12347.61 315
12348.66 312
12349.71 313
12350.76 312
12351.81 308
12352.86 338
12353.91 330
12354.96 308
12356.01 316
12357.06 329
12358.11 332
12359.16 306
12360.21 348
12361.26 307
12362.31 336
12363.36 316
12364.41 323
12365.46 352
12366.51 329
12367.56 325
12368.61 351
12369.66 325
12370.71 336
12371.76 340
12372.81 320
12373.86 321
12374.91 298
12375.96 334
12377.01 333
12378.06 335
12379.11 309
12380.17 324
12381.22 324
12382.27 290
12383.32 304
12384.37 314
12385.42 331
12386.47 345
12387.52 332
12388.57 350
12389.62 324
12390.67 306
12391.73 303
12392.78 323
12393.83 331
12394.88 311
12395.93 328
12396.98 330
12398.03 338
12399.09 341
12400.14 318
12401.19 325
12402.24 321
12403.29 326
12404.34 331
12405.40 335
12406.45 314
12407.50 303
12408.55 353
12409.60 353
12410.66 357
12411.71 329
12412.76 343
12413.81 357
12414.86 342
12415.92 337
12416.97 345
12418.02 339
12419.07 358
12420.13 330
12421.18 297
12422.23 318
12423.28 361
12424.34 354
12425.39 350
12426.44 362
12427.49 335
12428.55 370
12429.60 362
12430.65 375
12431.71 360
12432.76 380
12433.81 365
12434.86 389
12435.92 367
12436.97 367
12438.02 357
12439.08 378
12440.13 374
12441.18 353
12442.24 369
12443.29 321
12444.34 358
12445.40 351
12446.45 372
12447.50 371
12448.56 369
12449.61 372
12450.67 371
12451.72 371
12452.77 350
12453.83 346
12454.88 375
12455.94 396
12456.99 358
12458.04 374
12459.10 388
12460.15 398
12461.21 391
12462.26 383
12463.31 379
12464.37 401
12465.42 409
12466.48 412
12467.53 397
12468.59 403
12469.64 395
12470.70 438
12471.75 439
12472.80 429
12473.86 463
12474.91 504
12475.97 489
12477.02 504
12478.08 502
12479.13 483
12480.19 514
12481.24 508
12482.30 527
12483.35 482
12484.41 489
12485.46 483
12486.52 451
12487.57 451
12488.63 439
12489.69 462
12490.74 422
12491.80 397
12492.85 378
12493.91 399
12494.96 380
12496.02 389
12497.07 408
12498.13 408
12499.19 382
12500.24 379
12501.30 398
12502.35 396
12503.41 396
12504.47 404
12505.52 391
12506.58 386
12507.63 401
12508.69 387
12509.75 408
12510.80 383
12511.86 407
12512.91 382
12513.97 400
12515.03 393
12516.08 406
12517.14 377
12518.20 408
12519.25 422
12520.31 442
12521.37 428
12522.42 399
12523.48 411
12524.54 407
12525.59 387
12526.65 417
12527.71 424
12528.77 416
12529.82 423
12530.88 408
12531.94 399
12532.99 405
12534.05 405
12535.11 393
12536.17 426
12537.22 401
12538.28 395
12539.34 402
12540.40 382
12541.45 407
12542.51 410
12543.57 447
12544.63 402
12545.68 457
12546.74 410
12547.80 414
12548.86 403
12549.92 457
12550.97 451
12552.03 456
12553.09 451
12554.15 460
12555.21 456
12556.26 474
12557.32 471
12558.38 455
12559.44 427
12560.50 407
12561.56 429
12562.61 422
12563.67 452
12564.73 413
12565.79 406
12566.85 393
12567.91 425
12568.97 431
12570.02 414
12571.08 411
12572.14 418
12573.20 408
12574.26 404
12575.32 425
12576.38 397
12577.44 436
12578.50 422
12579.56 402
12580.61 383
12581.67 399
12582.73 406
12583.79 466
12584.85 425
12585.91 437
12586.97 401
12588.03 389
12589.09 433
12590.15 408
12591.21 429
12592.27 409
12593.33 435
12594.39 427
12595.45 413
12596.51 416
12597.57 422
12598.63 410
12599.69 418
12600.75 410
12601.81 429
12602.87 417
12603.93 422
12604.99 420
12606.05 440
12607.11 424
12608.17 415
12609.23 476
12610.29 422
12611.35 462
12612.41 439
12613.47 429
12614.53 429
12615.59 437
12616.66 455
12617.72 427
12618.78 440
12619.84 472
12620.90 502
12621.96 485
12623.02 498
12624.08 490
12625.14 511
12626.20 529
12627.26 553
12628.33 513
12629.39 530
12630.45 528
12631.51 516
12632.57 525
12633.63 522
12634.69 548
12635.76 504
12636.82 525
12637.88 496
12638.94 473
12640.00 520
12641.06 515
12642.13 500
12643.19 474
12644.25 472
12645.31 467
12646.37 476
12647.44 472
12648.50 472
12649.56 452
12650.62 451
12651.68 463
12652.75 437
12653.81 435
12654.87 462
12655.93 446
12657.00 424
12658.06 438
12659.12 465
12660.18 465
12661.25 439
12662.31 451
12663.37 432
12664.43 447
12665.50 467
12666.56 453
12667.62 443
12668.69 434
12669.75 450
12670.81 468
12671.88 461
12672.94 457
12674.00 463
12675.06 446
12676.13 461
12677.19 456
12678.25 467
12679.32 471
12680.38 464
12681.44 505
12682.51 480
12683.57 479
12684.64 494
12685.70 464
12686.76 493
12687.83 487
12688.89 487
12689.95 490
12691.02 494
12692.08 528
12693.15 530
12694.21 530
12695.27 511
12696.34 509
12697.40 531
12698.47 526
12699.53 535
12700.59 550
12701.66 532
12702.72 554
12703.79 558
12704.85 573
12705.92 561
12706.98 572
12708.05 595
12709.11 608
12710.18 572
12711.24 585
12712.30 608
12713.37 606
12714.43 597
12715.50 597
12716.56 593
12717.63 588
12718.69 615
12719.76 638
12720.82 588
12721.89 612
12722.95 614
12724.02 618
12725.09 583
12726.15 648
12727.22 658
12728.28 645
12729.35 660
12730.41 639
12731.48 698
12732.54 696
12733.61 717
12734.68 718
12735.74 698
12736.81 716
12737.87 690
12738.94 695
12740.00 671
12741.07 677
12742.14 652
12743.20 646
12744.27 614
12745.33 632
12746.40 599
12747.47 592
12748.53 547
12749.60 572
12750.67 565
12751.73 521
12752.80 528
12753.87 523
12754.93 520
12756.00 504
12757.07 520
12758.13 503
12759.20 513
12760.27 502
12761.33 483
12762.40 520
12763.47 510
12764.53 511
12765.60 503
12766.67 505
12767.73 510
12768.80 502
12769.87 508
12770.94 490
12772.00 485
12773.07 462
12774.14 472
12775.21 476
12776.27 493
12777.34 480
12778.41 484
12779.48 454
12780.54 459
12781.61 466
12782.68 458
12783.75 468
12784.81 435
12785.88 454
12786.95 434
12788.02 476
12789.09 458
12790.15 443
12791.22 451
12792.29 444
12793.36 430
12794.43 446
12795.49 441
12796.56 464
12797.63 451
12798.70 444
12799.77 445
12800.84 428
12801.90 444
12802.97 452
12804.04 460
12805.11 464
12806.18 427
12807.25 462
12808.32 471
12809.39 469
12810.45 457
12811.52 460
12812.59 463
12813.66 471
12814.73 502
12815.80 521
12816.87 491
12817.94 520
12819.01 496
12820.08 512
12821.15 487
12822.21 530
12823.28 493
12824.35 504
12825.42 476
12826.49 497
12827.56 502
12828.63 492
12829.70 474
12830.77 465
12831.84 447
12832.91 440
12833.98 472
12835.05 451
12836.12 469
12837.19 478
12838.26 424
12839.33 432
12840.40 444
12841.47 450
12842.54 416
12843.61 429
12844.68 430
12845.75 417
12846.82 408
12847.89 396
12848.96 410
12850.03 399
12851.10 382
12852.18 387
12853.25 373
12854.32 392
12855.39 404
12856.46 370
12857.53 363
12858.60 398
12859.67 396
12860.74 361
12861.81 371
12862.88 385
12863.96 382
12865.03 395
12866.10 412
12867.17 399
12868.24 385
12869.31 383
12870.38 361
12871.45 349
12872.53 363
12873.60 366
12874.67 380
12875.74 377
12876.81 375
12877.88 334
12878.96 343
12880.03 340
12881.10 365
12882.17 360
12883.24 355
12884.31 357
12885.39 366
12886.46 349
12887.53 332
12888.60 349
12889.68 348
12890.75 342
12891.82 304
12892.89 332
12893.96 340
12895.04 345
12896.11 338
12897.18 340
12898.25 333
12899.33 339
12900.40 326
12901.47 327
12902.54 322
12903.62 324
12904.69 328
12905.76 333
12906.84 327
12907.91 340
12908.98 330
12910.06 318
12911.13 322
12912.20 296
12913.27 314
12914.35 307
12915.42 317
12916.49 334
12917.57 323
12918.64 303
12919.71 313
12920.79 306
12921.86 300
12922.94 314
12924.01 316
12925.08 335
12926.16 329
12927.23 299
12928.30 335
12929.38 310
12930.45 312
12931.53 304
12932.60 308
12933.67 301
12934.75 312
12935.82 316
12936.90 301
12937.97 302
12939.04 310
12940.12 316
12941.19 333
12942.27 313
12943.34 316
12944.42 308
12945.49 311
12946.56 319
12947.64 275
12948.71 298
12949.79 298
12950.86 304
12951.94 316
12953.01 310
12954.09 297
12955.16 302
12956.24 293
12957.31 285
12958.39 291
12959.46 285
12960.54 294
12961.61 292
12962.69 285
12963.76 293
12964.84 305
12965.91 293
12966.99 272
12968.07 286
12969.14 274
12970.22 272
12971.29 280
12972.37 284
12973.44 296
12974.52 295
12975.59 292
12976.67 290
12977.75 275
12978.82 305
12979.90 306
12980.97 274
12982.05 297
12983.13 291
12984.20 297
12985.28 304
12986.35 296
12987.43 294
12988.51 301
12989.58 299
12990.66 306
12991.74 303
12992.81 283
12993.89 285
12994.97 283
12996.04 314
12997.12 290
12998.20 289
12999.27 308
13000.35 302
13001.43 290
13002.50 307
13003.58 284
13004.66 305
13005.73 301
13006.81 297
13007.89 311
13008.97 297
13010.04 310
13011.12 310
13012.20 303
13013.27 297
13014.35 287
13015.43 292
13016.51 294
13017.58 287
13018.66 302
13019.74 321
13020.82 291
13021.89 308
13022.97 303
13024.05 286
13025.13 309
13026.21 302
13027.28 281
13028.36 279
13029.44 296
13030.52 294
13031.60 296
13032.67 317
13033.75 291
13034.83 293
13035.91 305
13036.99 299
13038.07 312
13039.14 282
13040.22 292
13041.30 298
13042.38 298
13043.46 303
13044.54 290
13045.62 312
13046.69 326
13047.77 286
13048.85 314
13049.93 299
13051.01 292
13052.09 328
13053.17 332
13054.25 314
13055.33 315
13056.40 293
13057.48 304
13058.56 307
13059.64 306
13060.72 311
13061.80 328
13062.88 320
13063.96 268
13065.04 310
13066.12 302
13067.20 302
13068.28 302
13069.36 290
13070.44 286
13071.52 311
13072.60 308
13073.68 313
13074.76 282
13075.84 289
13076.92 283
13078.00 291
13079.08 314
13080.16 291
13081.24 319
13082.32 327
13083.40 305
13084.48 291
13085.56 334
13086.64 320
13087.72 319
13088.80 282
13089.88 305
13090.96 335
13092.04 306
13093.12 302
13094.20 288
13095.28 277
13096.36 308
13097.44 286
13098.52 298
13099.61 292
13100.69 294
13101.77 306
13102.85 313
13103.93 306
13105.01 328
13106.09 299
13107.17 315
13108.25 351
13109.34 341
13110.42 301
13111.50 334
13112.58 296
13113.66 289
13114.74 319
13115.82 302
13116.91 359
13117.99 350
13119.07 339
13120.15 365
13121.23 315
13122.31 305
13123.40 350
13124.48 333
13125.56 337
13126.64 352
13127.72 344
13128.81 343
13129.89 371
13130.97 357
13132.05 305
13133.14 311
13134.22 345
13135.30 350
13136.38 322
13137.47 310
13138.55 298
13139.63 297
13140.71 320
13141.80 324
13142.88 282
13143.96 321
13145.04 317
13146.13 323
13147.21 316
13148.29 309
13149.38 320
13150.46 311
13151.54 322
13152.62 349
13153.71 311
13154.79 316
13155.87 313
13156.96 319
13158.04 311
13159.12 311
13160.21 339
13161.29 312
13162.37 321
13163.46 325
13164.54 337
13165.62 318
13166.71 359
13167.79 343
13168.88 305
13169.96 316
13171.04 291
13172.13 322
13173.21 299
13174.30 304
13175.38 316
13176.46 302
13177.55 311
13178.63 329
13179.72 353
13180.80 321
13181.88 330
13182.97 336
13184.05 321
13185.14 310
13186.22 348
13187.31 325
13188.39 341
13189.48 326
13190.56 281
13191.65 311
13192.73 316
13193.81 293
13194.90 317
13195.98 321
13197.07 331
13198.15 315
13199.24 324
13200.32 334
13201.41 328
13202.49 337
13203.58 332
13204.67 336
13205.75 333
13206.84 360
13207.92 325
13209.01 346
13210.09 318
13211.18 356
13212.26 341
13213.35 323
13214.43 326
13215.52 317
13216.61 332
13217.69 367
13218.78 358
13219.86 319
13220.95 316
13222.04 347
13223.12 359
13224.21 346
13225.29 320
13226.38 346
13227.47 351
13228.55 345
13229.64 339
13230.72 332
13231.81 314
13232.90 359
13233.98 369
13235.07 356
13236.16 354
13237.24 350
13238.33 367
13239.42 418
13240.50 341
13241.59 355
13242.68 356
13243.76 381
13244.85 371
13245.94 347
13247.02 360
13248.11 370
13249.20 384
13250.29 366
13251.37 361
13252.46 378
13253.55 388
13254.63 385
13255.72 386
13256.81 415
13257.90 389
13258.98 395
13260.07 403
13261.16 401
13262.25 400
13263.33 406
13264.42 393
13265.51 402
13266.60 400
13267.69 409
13268.77 398
13269.86 397
13270.95 416
13272.04 405
13273.13 426
13274.21 423
13275.30 422
13276.39 435
13277.48 426
13278.57 432
13279.65 426
13280.74 440
13281.83 460
13282.92 455
13284.01 456
13285.10 441
13286.19 497
13287.27 486
13288.36 479
13289.45 441
13290.54 470
13291.63 441
13292.72 445
13293.81 453
13294.90 461
13295.98 495
13297.07 474
13298.16 495
13299.25 494
13300.34 487
13301.43 468
13302.52 447
13303.61 461
13304.70 497
13305.79 502
13306.88 514
13307.97 496
13309.06 528
13310.15 514
13311.24 517
13312.32 514
13313.41 527
13314.50 555
13315.59 552
13316.68 558
13317.77 536
13318.86 541
13319.95 569
13321.04 568
13322.13 568
13323.22 566
13324.31 562
13325.40 558
13326.49 556
13327.58 580
13328.68 591
13329.77 573
13330.86 619
13331.95 614
13333.04 606
13334.13 596
13335.22 575
13336.31 608
13337.40 642
13338.49 674
13339.58 670
13340.67 645
13341.76 682
13342.85 631
13343.94 602
13345.04 661
13346.13 673
13347.22 662
13348.31 661
13349.40 653
13350.49 652
13351.58 658
13352.67 624
13353.77 636
13354.86 674
13355.95 697
13357.04 677
13358.13 670
13359.22 704
13360.31 696
13361.41 712
13362.50 712
13363.59 722
13364.68 747
13365.77 769
13366.87 751
13367.96 766
13369.05 748
13370.14 814
13371.23 799
13372.33 742
13373.42 782
13374.51 781
13375.60 782
13376.69 726
13377.79 713
13378.88 750
13379.97 726
13381.06 705
13382.16 649
13383.25 622
13384.34 613
13385.43 610
13386.53 598
13387.62 563
13388.71 605
13389.81 558
13390.90 545
13391.99 566
13393.08 537
13394.18 526
13395.27 499
13396.36 540
13397.46 535
13398.55 502
13399.64 510
13400.74 582
13401.83 560
13402.92 518
13404.02 513
13405.11 492
13406.20 523
13407.30 538
13408.39 495
13409.48 512
13410.58 506
13411.67 501
13412.77 518
13413.86 490
13414.95 503
13416.05 488
13417.14 507
13418.23 516
13419.33 501
13420.42 503
13421.52 506
13422.61 528
13423.71 524
13424.80 490
13425.89 492
13426.99 523
13428.08 524
13429.18 541
13430.27 503
13431.37 527
13432.46 500
13433.56 562
13434.65 529
13435.74 527
13436.84 508
13437.93 521
13439.03 548
13440.12 533
13441.22 507
13442.31 522
13443.41 551
13444.50 562
13445.60 541
13446.69 574
13447.79 559
13448.88 566
13449.98 562
13451.08 566
13452.17 566
13453.27 576
13454.36 563
13455.46 558
13456.55 597
13457.65 582
13458.74 609
13459.84 636
13460.94 609
13462.03 603
13463.13 646
13464.22 636
13465.32 611
13466.41 586
13467.51 603
13468.61 602
13469.70 578
13470.80 611
13471.90 642
13472.99 637
13474.09 663
13475.18 628
13476.28 630
13477.38 650
13478.47 645
13479.57 658
13480.67 664
13481.76 635
13482.86 672
13483.96 658
13485.05 645
13486.15 640
13487.25 643
13488.34 657
13489.44 651
13490.54 696
13491.63 657
13492.73 706
13493.83 687
13494.93 710
13496.02 735
13497.12 712
13498.22 729
13499.31 723
13500.41 773
13501.51 749
13502.61 742
13503.70 746
13504.80 759
13505.90 786
13507.00 785
13508.09 778
13509.19 792
13510.29 797
13511.39 797
13512.49 756
13513.58 725
13514.68 719
13515.78 714
13516.88 719
13517.98 723
13519.07 738
13520.17 664
13521.27 675
13522.37 681
13523.47 691
13524.57 672
13525.66 623
13526.76 643
13527.86 667
13528.96 657
13530.06 616
13531.16 607
13532.25 602
13533.35 598
13534.45 640
13535.55 627
13536.65 615
13537.75 595
13538.85 569
13539.95 565
13541.05 541
13542.14 520
13543.24 559
13544.34 571
13545.44 537
13546.54 533
13547.64 523
13548.74 506
13549.84 506
13550.94 518
13552.04 490
13553.14 510
13554.24 494
13555.34 501
13556.44 504
13557.54 502
13558.64 505
13559.74 470
13560.84 489
13561.94 487
13563.04 471
13564.13 466
13565.23 469
13566.34 446
13567.44 481
13568.54 505
13569.64 486
13570.74 467
13571.84 483
13572.94 466
13574.04 442
13575.14 457
13576.24 454
13577.34 466
13578.44 491
13579.54 476
13580.64 478
13581.74 476
13582.84 479
13583.94 460
13585.04 436
13586.14 483
13587.24 476
13588.35 485
13589.45 463
13590.55 435
13591.65 461
13592.75 489
13593.85 471
13594.95 499
13596.05 463
13597.15 467
13598.26 472
13599.36 453
13600.46 465
13601.56 489
13602.66 471
13603.76 466
13604.86 475
13605.97 498
13607.07 483
13608.17 489
13609.27 467
13610.37 475
13611.47 511
13612.58 498
13613.68 476
13614.78 479
13615.88 514
13616.98 504
13618.09 486
13619.19 486
13620.29 493
13621.39 494
13622.50 462
13623.60 487
13624.70 507
13625.80 494
13626.91 474
13628.01 491
13629.11 484
13630.21 491
13631.32 465
13632.42 470
13633.52 509
13634.62 507
13635.73 522
13636.83 501
13637.93 471
13639.04 495
13640.14 494
13641.24 484
13642.35 485
13643.45 473
13644.55 489
13645.65 504
13646.76 510
13647.86 462
13648.96 484
13650.07 495
13651.17 497
13652.28 492
13653.38 467
13654.48 470
13655.59 479
13656.69 487
13657.79 492
13658.90 455
13660.00 468
13661.11 463
13662.21 453
13663.31 459
13664.42 494
13665.52 478
13666.63 481
13667.73 479
13668.83 480
13669.94 484
13671.04 472
13672.15 463
13673.25 450
13674.36 495
13675.46 472
13676.56 464
13677.67 470
13678.77 491
13679.88 461
13680.98 468
13682.09 434
13683.19 480
13684.30 479
13685.40 504
13686.51 501
13687.61 505
13688.72 505
13689.82 464
13690.93 491
13692.03 489
13693.14 504
13694.24 511
13695.35 515
13696.45 482
13697.56 502
13698.66 501
13699.77 511
13700.87 525
13701.98 552
13703.09 527
13704.19 547
13705.30 523
13706.40 497
13707.51 493
13708.61 526
13709.72 551
13710.83 533
13711.93 539
13713.04 539
13714.14 533
13715.25 589
13716.36 570
13717.46 581
13718.57 529
13719.67 537
13720.78 560
13721.89 580
13722.99 577
13724.10 613
13725.21 629
13726.31 609
13727.42 631
13728.53 591
13729.63 587
13730.74 629
13731.85 622
13732.95 655
13734.06 608
13735.17 627
13736.27 651
13737.38 665
13738.49 682
13739.59 669
13740.70 675
13741.81 690
13742.92 674
13744.02 703
13745.13 693
13746.24 701
13747.35 748
13748.45 721
13749.56 716
13750.67 762
13751.78 802
13752.88 816
13753.99 789
13755.10 811
13756.21 859
13757.31 830
13758.42 903
13759.53 896
13760.64 891
13761.75 911
13762.85 939
13763.96 1004
13765.07 1015
13766.18 1010
13767.29 1012
13768.39 1079
13769.50 1126
13770.61 1078
13771.72 1054
13772.83 1095
13773.94 1117
13775.04 1088
13776.15 1107
13777.26 1082
13778.37 1044
13779.48 1035
13780.59 1013
13781.70 1024
13782.80 1003
13783.91 932
13785.02 889
13786.13 857
13787.24 825
13788.35 840
13789.46 825
13790.57 776
13791.68 748
13792.79 695
13793.90 686
13795.00 678
13796.11 664
13797.22 661
13798.33 653
13799.44 643
13800.55 618
13801.66 628
13802.77 630
13803.88 606
13804.99 566
13806.10 591
13807.21 586
13808.32 577
13809.43 584
13810.54 604
13811.65 578
13812.76 591
13813.87 616
13814.98 561
13816.09 560
13817.20 552
13818.31 559
13819.42 548
13820.53 566
13821.64 555
13822.75 541
13823.86 557
13824.97 501
13826.08 548
13827.19 583
13828.30 562
13829.41 506
13830.53 520
13831.64 509
13832.75 507
13833.86 534
13834.97 535
13836.08 526
13837.19 531
13838.30 549
13839.41 520
13840.52 558
13841.64 543
13842.75 544
13843.86 555
13844.97 567
13846.08 534
13847.19 495
13848.30 503
13849.41 509
13850.53 547
13851.64 562
13852.75 514
13853.86 543
13854.97 542
13856.08 563
13857.20 542
13858.31 525
13859.42 521
13860.53 531
13861.64 540
13862.76 550
13863.87 548
13864.98 549
13866.09 540
13867.20 570
13868.32 568
13869.43 542
13870.54 563
13871.65 553
13872.77 580
13873.88 585
13874.99 580
13876.10 581
13877.22 596
13878.33 613
13879.44 579
13880.55 589
13881.67 604
13882.78 589
13883.89 615
13885.01 633
13886.12 627
13887.23 642
13888.34 636
13889.46 660
13890.57 637
13891.68 668
13892.80 673
13893.91 696
13895.02 722
13896.14 680
13897.25 722
13898.36 715
13899.48 709
13900.59 730
13901.70 698
13902.82 648
13903.93 645
13905.05 645
13906.16 637
13907.27 637
13908.39 626
13909.50 590
13910.61 585
13911.73 594
13912.84 575
13913.96 578
13915.07 569
13916.19 600
13917.30 561
13918.41 547
13919.53 500
13920.64 506
13921.76 536
13922.87 522
13923.99 497
13925.10 519
13926.21 513
13927.33 528
13928.44 513
13929.56 512
13930.67 518
13931.79 530
13932.90 533
13934.02 521
13935.13 483
13936.25 508
13937.36 516
13938.48 528
13939.59 502
13940.71 513
13941.82 534
13942.94 501
13944.05 517
13945.17 504
13946.28 492
13947.40 492
13948.52 510
13949.63 515
13950.75 511
13951.86 483
13952.98 499
13954.09 483
13955.21 464
13956.32 493
13957.44 479
13958.56 508
13959.67 483
13960.79 466
13961.90 453
13963.02 467
13964.14 427
13965.25 456
13966.37 483
13967.48 454
13968.60 486
13969.72 477
13970.83 470
13971.95 462
13973.07 448
13974.18 486
13975.30 481
13976.42 476
13977.53 496
13978.65 462
13979.77 487
13980.88 469
13982.00 519
13983.12 491
13984.23 512
13985.35 476
13986.47 488
13987.58 475
13988.70 495
13989.82 504
13990.94 469
13992.05 486
13993.17 481
13994.29 493
13995.40 490
13996.52 488
13997.64 497
13998.76 500
13999.87 494
14000.99 511
14002.11 542
14003.23 490
14004.35 488
14005.46 494
14006.58 484
14007.70 509
14008.82 504
14009.93 507
14011.05 505
14012.17 506
14013.29 484
14014.41 501
14015.52 505
14016.64 525
14017.76 532
14018.88 531
14020.00 530
14021.12 532
14022.23 529
14023.35 496
14024.47 513
14025.59 499
14026.71 547
14027.83 541
14028.95 534
14030.06 560
14031.18 534
14032.30 540
14033.42 524
14034.54 509
14035.66 559
14036.78 545
14037.90 527
14039.02 536
14040.14 561
14041.25 573
14042.37 563
14043.49 585
14044.61 578
14045.73 558
14046.85 591
14047.97 581
14049.09 558
14050.21 552
14051.33 605
14052.45 637
14053.57 618
14054.69 583
14055.81 599
14056.93 609
14058.05 633
14059.17 656
14060.29 589
14061.41 638
14062.53 630
14063.65 647
14064.77 637
14065.89 643
14067.01 654
14068.13 670
14069.25 695
14070.37 685
14071.49 711
14072.61 715
14073.73 713
14074.85 727
14075.97 705
14077.09 729
14078.21 719
14079.33 727
14080.45 719
14081.57 710
14082.69 707
14083.82 685
14084.94 690
14086.06 697
14087.18 685
14088.30 673
14089.42 660
14090.54 663
14091.66 658
14092.78 675
14093.91 660
14095.03 699
14096.15 698
14097.27 704
14098.39 686
14099.51 702
14100.63 688
14101.76 690
14102.88 692
14104.00 704
14105.12 693
14106.24 682
14107.36 645
14108.49 665
14109.61 650
14110.73 650
14111.85 652
14112.97 663
14114.10 646
14115.22 609
14116.34 611
14117.46 601
14118.58 560
14119.71 583
14120.83 599
14121.95 603
14123.07 567
14124.20 519
14125.32 552
14126.44 553
14127.56 551
14128.69 571
14129.81 547
14130.93 554
14132.06 537
14133.18 567
14134.30 510
14135.42 532
14136.55 532
14137.67 522
14138.79 536
14139.92 516
14141.04 549
14142.16 554
14143.29 506
14144.41 547
14145.53 508
14146.66 529
14147.78 521
14148.90 532
14150.03 541
14151.15 523
14152.27 513
14153.40 523
14154.52 517
14155.64 525
14156.77 523
14157.89 507
14159.02 497
14160.14 499
14161.26 514
14162.39 502
14163.51 503
14164.64 519
14165.76 474
14166.88 494
14168.01 509
14169.13 496
14170.26 484
14171.38 507
14172.51 495
14173.63 508
14174.75 492
14175.88 515
14177.00 493
14178.13 463
14179.25 493
14180.38 504
14181.50 512
14182.63 516
14183.75 488
14184.88 473
14186.00 490
14187.13 474
14188.25 459
14189.38 448
14190.50 457
14191.63 483
14192.75 473
14193.88 440
14195.00 463
14196.13 491
14197.25 465
14198.38 450
14199.50 461
14200.63 446
14201.76 431
14202.88 469
14204.01 425
14205.13 467
14206.26 453
14207.38 470
14208.51 463
14209.64 456
14210.76 447
14211.89 417
14213.01 434
14214.14 428
14215.27 430
14216.39 445
14217.52 439
14218.64 419
14219.77 434
14220.90 408
14222.02 430
14223.15 418
14224.28 402
14225.40 366
14226.53 417
14227.66 428
14228.78 400
14229.91 388
14231.04 421
14232.16 418
14233.29 401
14234.42 404
14235.54 410
14236.67 408
14237.80 389
14238.92 408
14240.05 403
14241.18 424
14242.31 378
14243.43 403
14244.56 412
14245.69 401
14246.82 386
14247.94 390
14249.07 404
14250.20 401
14251.33 422
14252.45 426
14253.58 417
14254.71 404
14255.84 404
14256.96 384
14258.09 380
14259.22 379
14260.35 403
14261.47 409
14262.60 381
14263.73 367
14264.86 379
14265.99 386
14267.12 390
14268.24 356
14269.37 364
14270.50 380
14271.63 375
14272.76 361
14273.89 374
14275.01 367
14276.14 370
14277.27 353
14278.40 342
14279.53 348
14280.66 382
14281.79 376
14282.91 380
14284.04 389
14285.17 358
14286.30 360
14287.43 371
14288.56 361
14289.69 337
14290.82 342
14291.95 345
14293.08 362
14294.20 362
14295.33 336
14296.46 328
14297.59 342
14298.72 360
14299.85 315
14300.98 362
14302.11 329
14303.24 371
14304.37 340
14305.50 353
14306.63 331
14307.76 343
14308.89 374
14310.02 334
14311.15 319
14312.28 326
14313.41 331
14314.54 308
14315.67 315
14316.80 313
14317.93 316
14319.06 323
14320.19 299
14321.32 320
14322.45 330
14323.58 334
14324.71 343
14325.84 350
14326.97 334
14328.10 304
14329.23 332
14330.36 301
14331.49 313
14332.62 352
14333.76 308
14334.89 344
14336.02 308
14337.15 323
14338.28 307
14339.41 312
14340.54 319
14341.67 338
14342.80 318
14343.93 314
14345.07 314
14346.20 324
14347.33 318
14348.46 304
14349.59 322
14350.72 319
14351.85 317
14352.99 317
14354.12 334
14355.25 323
14356.38 313
14357.51 306
14358.64 317
14359.78 314
14360.91 312
14362.04 331
14363.17 300
14364.30 285
14365.44 305
14366.57 288
14367.70 303
14368.83 335
14369.96 328
14371.10 305
14372.23 320
14373.36 339
14374.49 340
14375.63 323
14376.76 299
14377.89 327
14379.02 315
14380.16 327
14381.29 335
14382.42 328
14383.55 328
14384.69 310
14385.82 310
14386.95 298
14388.09 307
14389.22 322
14390.35 337
14391.49 315
14392.62 317
14393.75 333
14394.89 317
14396.02 329
14397.15 322
14398.28 334
14399.42 329
14400.55 329
14401.69 352
14402.82 352
14403.95 303
14405.09 327
14406.22 342
14407.35 315
14408.49 323
14409.62 345
14410.75 320
14411.89 321
14413.02 324
14414.16 322
14415.29 326
14416.42 318
14417.56 328
14418.69 345
14419.83 352
14420.96 325
14422.10 322
14423.23 328
14424.36 332
14425.50 343
14426.63 316
14427.77 314
14428.90 336
14430.04 362
14431.17 353
14432.31 333
14433.44 316
14434.58 345
14435.71 357
14436.85 359
14437.98 349
14439.12 351
14440.25 353
14441.39 342
14442.52 356
14443.66 342
14444.79 388
14445.93 334
14447.06 341
14448.20 346
14449.33 337
14450.47 338
14451.60 325
14452.74 357
14453.87 331
14455.01 337
14456.14 358
14457.28 342
14458.42 346
14459.55 314
14460.69 366
14461.82 344
14462.96 357
14464.10 363
14465.23 350
14466.37 366
14467.50 357
14468.64 347
14469.78 356
14470.91 372
14472.05 353
14473.18 364
14474.32 369
14475.46 342
14476.59 388
14477.73 377
14478.87 355
14480.00 374
14481.14 387
14482.28 386
14483.41 354
14484.55 375
14485.69 371
14486.82 378
14487.96 350
14489.10 365
14490.23 340
14491.37 360
14492.51 370
14493.65 323
14494.78 344
14495.92 340
14497.06 369
14498.19 382
14499.33 353
14500.47 338
14501.61 355
14502.74 392
14503.88 358
14505.02 334
14506.16 366
14507.29 385
14508.43 374
14509.57 392
14510.71 360
14511.85 364
14512.98 362
14514.12 381
14515.26 386
14516.40 353
14517.54 358
14518.67 358
14519.81 358
14520.95 352
14522.09 341
14523.23 330
14524.36 373
14525.50 342
14526.64 350
14527.78 337
14528.92 359
14530.06 373
14531.19 330
14532.33 333
14533.47 361
14534.61 336
14535.75 325
14536.89 340
14538.03 330
14539.17 331
14540.31 333
14541.44 352
14542.58 335
14543.72 327
14544.86 345
14546.00 344
14547.14 347
14548.28 321
14549.42 361
14550.56 353
14551.70 354
14552.84 319
14553.98 340
14555.12 368
14556.25 334
14557.39 380
14558.53 353
14559.67 362
14560.81 380
14561.95 378
14563.09 341
14564.23 342
14565.37 392
14566.51 391
14567.65 327
14568.79 358
14569.93 358
14571.07 374
14572.21 368
14573.35 366
14574.49 365
14575.63 388
14576.77 384
14577.92 380
14579.06 377
14580.20 347
14581.34 391
14582.48 390
14583.62 380
14584.76 410
14585.90 389
14587.04 405
14588.18 389
14589.32 380
14590.46 392
14591.60 416
14592.74 450
14593.89 423
14595.03 428
14596.17 445
14597.31 418
14598.45 431
14599.59 440
14600.73 439
14601.87 445
14603.02 424
14604.16 432
14605.30 426
14606.44 444
14607.58 463
14608.72 468
14609.86 439
14611.01 448
14612.15 421
14613.29 453
14614.43 458
14615.57 477
14616.72 475
14617.86 476
14619.00 486
14620.14 488
14621.28 485
14622.43 516
14623.57 544
14624.71 536
14625.85 514
14627.00 539
14628.14 552
14629.28 583
14630.42 570
14631.56 557
14632.71 562
14633.85 568
14634.99 607
14636.14 607
14637.28 612
14638.42 599
14639.56 619
14640.71 613
14641.85 576
14642.99 556
14644.14 601
14645.28 564
14646.42 552
14647.56 517
14648.71 500
14649.85 510
14650.99 492
14652.14 472
14653.28 437
14654.42 427
14655.57 425
14656.71 428
14657.85 401
14659.00 423
14660.14 406
14661.29 409
14662.43 397
14663.57 378
14664.72 390
14665.86 389
14667.00 389
14668.15 390
14669.29 387
14670.44 356
14671.58 336
14672.73 352
14673.87 362
14675.01 360
14676.16 366
14677.30 351
14678.45 371
14679.59 352
14680.74 343
14681.88 338
14683.02 346
14684.17 347
14685.31 337
14686.46 323
14687.60 309
14688.75 322
14689.89 324
14691.04 313
14692.18 338
14693.33 300
14694.47 281
14695.62 305
14696.76 306
14697.91 302
14699.05 315
14700.20 319
14701.34 305
14702.49 298
14703.63 301
14704.78 297
14705.92 322
14707.07 300
14708.22 311
14709.36 293
14710.51 281
14711.65 279
14712.80 287
14713.94 292
14715.09 294
14716.23 303
14717.38 290
14718.53 287
14719.67 291
14720.82 285
14721.96 317
14723.11 310
14724.26 304
14725.40 310
14726.55 298
14727.70 318
14728.84 271
14729.99 292
14731.13 299
14732.28 289
14733.43 286
14734.57 303
14735.72 278
14736.87 282
14738.01 274
14739.16 262
14740.31 283
14741.45 308
14742.60 293
14743.75 276
14744.89 301
14746.04 298
14747.19 284
14748.34 278
14749.48 277
14750.63 294
14751.78 289
14752.92 275
14754.07 268
14755.22 278
14756.37 279
14757.51 245
14758.66 250
14759.81 262
14760.96 263
14762.10 258
14763.25 271
14764.40 265
14765.55 252
14766.70 267
14767.84 269
14768.99 253
14770.14 231
14771.29 247
14772.43 221
14773.58 252
14774.73 254
14775.88 272
14777.03 261
14778.18 259
14779.32 247
14780.47 268
14781.62 256
14782.77 236
14783.92 251
14785.07 251
14786.21 237
14787.36 246
14788.51 244
14789.66 229
14790.81 247
14791.96 232
14793.11 254
14794.26 255
14795.40 239
14796.55 227
14797.70 250
14798.85 215
14800.00 234
14801.15 246
14802.30 270
14803.45 238
14804.60 225
14805.75 226
14806.90 240
14808.05 251
14809.19 221
14810.34 228
14811.49 224
14812.64 237
14813.79 244
14814.94 242
14816.09 235
14817.24 222
14818.39 232
14819.54 240
14820.69 215
14821.84 204
14822.99 236
14824.14 229
14825.29 231
14826.44 245
14827.59 224
14828.74 218
14829.89 205
14831.04 211
14832.19 202
14833.34 240
14834.49 249
14835.64 231
14836.79 206
14837.95 230
14839.10 230
14840.25 208
14841.40 195
14842.55 207
14843.70 209
14844.85 214
14846.00 222
14847.15 216
14848.30 224
14849.45 224
14850.60 239
14851.76 222
14852.91 211
14854.06 229
14855.21 222
14856.36 217
14857.51 225
14858.66 236
14859.81 199
14860.97 212
14862.12 206
14863.27 211
14864.42 203
14865.57 230
14866.72 225
14867.88 240
14869.03 190
14870.18 201
14871.33 221
14872.48 198
14873.64 196
14874.79 222
14875.94 216
14877.09 221
14878.24 195
14879.40 220
14880.55 204
14881.70 194
14882.85 197
14884.00 204
14885.16 192
14886.31 212
14887.46 222
14888.61 212
14889.77 204
14890.92 200
14892.07 192
14893.23 199
14894.38 211
14895.53 198
14896.68 200
14897.84 203
14898.99 218
14900.14 212
14901.30 198
14902.45 194
14903.60 204
14904.75 211
14905.91 210
14907.06 207
14908.21 180
14909.37 190
14910.52 206
14911.67 202
14912.83 188
14913.98 188
14915.14 176
14916.29 195
14917.44 199
14918.60 211
14919.75 197
14920.90 218
14922.06 217
14923.21 225
14924.37 192
14925.52 188
14926.67 209
14927.83 211
14928.98 210
14930.14 183
14931.29 209
14932.44 201
14933.60 203
14934.75 205
14935.91 189
14937.06 194
14938.22 203
14939.37 213
14940.52 221
14941.68 193
14942.83 192
14943.99 210
14945.14 207
14946.30 200
14947.45 216
14948.61 222
14949.76 223
14950.92 203
14952.07 187
14953.23 211
14954.38 222
14955.54 213
14956.69 215
14957.85 200
14959.00 194
14960.16 206
14961.31 196
14962.47 196
14963.62 183
14964.78 208
14965.94 208
14967.09 199
14968.25 199
14969.40 185
14970.56 198
14971.71 207
14972.87 194
14974.03 216
14975.18 208
14976.34 200
14977.49 203
14978.65 204
14979.81 225
14980.96 203
14982.12 222
14983.27 205
14984.43 223
14985.59 216
14986.74 193
14987.90 198
14989.06 219
14990.21 217
14991.37 216
14992.53 203
14993.68 204
14994.84 197
14996.00 192
14997.15 204
14998.31 225
14999.47 214
15000.62 204
15001.78 186
15002.94 194
15004.09 198
15005.25 208
15006.41 203
15007.56 207
15008.72 183
15009.88 195
15011.04 186
15012.19 220
15013.35 197
15014.51 208
15015.67 200
15016.82 212
15017.98 192
15019.14 207
15020.30 193
15021.45 227
15022.61 194
15023.77 208
15024.93 201
15026.08 205
15027.24 195
15028.40 192
15029.56 197
15030.72 180
15031.87 218
15033.03 188
15034.19 208
15035.35 188
15036.51 217
15037.67 198
15038.82 209
15039.98 194
15041.14 183
15042.30 208
15043.46 179
15044.62 180
15045.78 208
15046.93 213
15048.09 168
15049.25 176
15050.41 194
15051.57 209
15052.73 175
15053.89 206
15055.05 178
15056.20 201
15057.36 209
15058.52 214
15059.68 224
15060.84 214
15062.00 210
15063.16 198
15064.32 190
15065.48 206
15066.64 220
15067.80 178
15068.96 212
15070.12 182
15071.28 200
15072.44 198
15073.60 214
15074.76 198
15075.91 190
15077.07 191
15078.23 229
15079.39 219
15080.55 212
15081.71 195
15082.87 192
15084.03 197
15085.19 189
15086.35 196
15087.51 182
15088.68 207
15089.84 190
15091.00 179
15092.16 194
15093.32 204
15094.48 213
15095.64 204
15096.80 214
15097.96 215
15099.12 202
15100.28 220
15101.44 205
15102.60 192
15103.76 194
15104.92 190
15106.08 221
15107.25 203
15108.41 207
15109.57 212
15110.73 196
15111.89 213
15113.05 206
15114.21 229
15115.37 222
15116.54 224
15117.70 194
15118.86 216
15120.02 197
15121.18 220
15122.34 216
15123.50 214
15124.67 227
15125.83 238
15126.99 216
15128.15 212
15129.31 219
15130.47 218
15131.64 215
15132.80 215
15133.96 227
15135.12 224
15136.28 238
15137.45 203
15138.61 226
15139.77 219
15140.93 230
15142.10 239
15143.26 238
15144.42 245
15145.58 230
15146.75 231
15147.91 237
15149.07 232
15150.23 235
15151.40 248
15152.56 292
15153.72 262
15154.88 227
15156.05 248
15157.21 231
15158.37 259
15159.54 263
15160.70 253
15161.86 238
15163.03 240
15164.19 251
15165.35 232
15166.52 255
15167.68 243
15168.84 255
15170.01 252
15171.17 258
15172.33 242
15173.50 250
15174.66 254
15175.82 273
15176.99 284
15178.15 271
15179.31 267
15180.48 274
15181.64 284
15182.81 270
15183.97 305
15185.13 285
15186.30 277
15187.46 305
15188.63 292
15189.79 299
15190.95 277
15192.12 277
15193.28 290
15194.45 270
15195.61 272
15196.78 283
15197.94 278
15199.10 267
15200.27 289
15201.43 296
15202.60 326
15203.76 292
15204.93 277
15206.09 283
15207.26 302
15208.42 311
15209.59 300
15210.75 294
15211.92 262
15213.08 297
15214.25 305
15215.41 322
15216.58 283
15217.74 300
15218.91 308
15220.07 311
15221.24 334
15222.40 312
15223.57 305
15224.74 319
15225.90 307
15227.07 322
15228.23 319
15229.40 339
15230.56 304
15231.73 330
15232.89 320
15234.06 354
15235.23 329
15236.39 312
15237.56 347
15238.72 367
15239.89 353
15241.06 343
15242.22 357
15243.39 337
15244.56 338
15245.72 332
15246.89 303
15248.05 336
15249.22 328
15250.39 325
15251.55 317
15252.72 318
15253.89 340
15255.05 319
15256.22 319
15257.39 284
15258.55 305
15259.72 305
15260.89 299
15262.05 280
15263.22 263
15264.39 298
15265.56 295
15266.72 284
15267.89 275
15269.06 267
15270.22 268
15271.39 278
15272.56 289
15273.73 284
15274.89 275
15276.06 281
15277.23 273
15278.40 270
15279.56 273
15280.73 262
15281.90 281
15283.07 261
15284.23 272
15285.40 270
15286.57 252
15287.74 258
15288.91 262
15290.07 274
15291.24 271
15292.41 290
15293.58 281
15294.75 268
15295.92 245
15297.08 272
15298.25 277
15299.42 278
15300.59 270
15301.76 284
15302.93 275
15304.09 271
15305.26 265
15306.43 245
15307.60 273
15308.77 282
15309.94 268
15311.11 246
15312.28 267
15313.44 276
15314.61 274
15315.78 276
15316.95 289
15318.12 268
15319.29 268
15320.46 304
15321.63 274
15322.80 294
15323.97 270
15325.14 273
15326.30 308
15327.47 299
15328.64 271
15329.81 288
15330.98 293
15332.15 288
15333.32 274
15334.49 273
15335.66 281
15336.83 317
15338.00 326
15339.17 313
15340.34 297
15341.51 286
15342.68 301
15343.85 283
15345.02 306
15346.19 290
15347.36 288
15348.53 300
15349.70 300
15350.87 260
15352.04 325
15353.21 277
15354.38 307
15355.55 289
15356.72 286
15357.90 315
15359.07 306
15360.24 305
15361.41 294
15362.58 309
15363.75 347
15364.92 340
15366.09 324
15367.26 344
15368.43 327
15369.60 326
15370.77 331
15371.95 338
15373.12 353
15374.29 305
15375.46 295
15376.63 315
15377.80 307
15378.97 315
15380.15 311
15381.32 338
15382.49 311
15383.66 306
15384.83 303
15386.00 310
15387.17 319
15388.35 301
15389.52 309
15390.69 301
15391.86 315
15393.03 279
15394.21 276
15395.38 302
15396.55 287
15397.72 261
15398.89 293
15400.07 281
15401.24 285
15402.41 277
15403.58 277
15404.76 276
15405.93 278
15407.10 303
15408.27 291
15409.45 258
15410.62 257
15411.79 257
15412.96 288
15414.14 267
15415.31 260
15416.48 257
15417.66 247
15418.83 254
15420.00 222
15421.17 236
15422.35 243
15423.52 259
15424.69 242
15425.87 228
15427.04 248
15428.21 226
15429.39 251
15430.56 235
15431.73 229
15432.91 238
15434.08 222
15435.25 232
15436.43 232
15437.60 233
15438.77 212
15439.95 219
15441.12 237
15442.30 231
15443.47 213
15444.64 241
15445.82 235
15446.99 247
15448.17 229
15449.34 223
15450.51 206
15451.69 216
15452.86 217
15454.04 232
15455.21 253
15456.39 250
15457.56 237
15458.73 239
15459.91 235
15461.08 233
15462.26 237
15463.43 246
15464.61 230
15465.78 235
15466.96 235
15468.13 219
15469.31 230
15470.48 228
15471.66 243
15472.83 224
15474.01 236
15475.18 231
15476.36 240
15477.53 231
15478.71 238
15479.88 235
15481.06 236
15482.23 217
15483.41 229
15484.58 239
15485.76 236
15486.93 217
15488.11 253
15489.29 247
15490.46 236
15491.64 230
15492.81 244
15493.99 237
15495.16 229
15496.34 252
15497.52 219
15498.69 224
15499.87 196
15501.04 232
15502.22 231
15503.40 226
15504.57 220
15505.75 233
15506.92 231
15508.10 224
15509.28 227
15510.45 208
15511.63 218
15512.81 237
15513.98 243
15515.16 222
15516.34 243
15517.51 256
15518.69 233
15519.87 245
15521.04 254
15522.22 232
15523.40 244
15524.57 261
15525.75 223
15526.93 226
15528.11 244
15529.28 258
15530.46 253
15531.64 233
15532.81 214
15533.99 247
15535.17 229
15536.35 231
15537.52 249
15538.70 236
15539.88 253
15541.06 246
15542.23 249
15543.41 258
15544.59 266
15545.77 255
15546.95 238
15548.12 235
15549.30 242
15550.48 241
15551.66 252
15552.83 256
15554.01 248
15555.19 242
15556.37 228
15557.55 242
15558.73 245
15559.90 268
15561.08 226
15562.26 229
15563.44 249
15564.62 281
15565.80 248
15566.97 256
15568.15 244
15569.33 264
15570.51 265
15571.69 270
15572.87 288
15574.05 261
15575.23 271
15576.40 275
15577.58 265
15578.76 248
15579.94 287
15581.12 281
15582.30 286
15583.48 280
15584.66 297
15585.84 295
15587.02 273
15588.20 270
15589.38 266
15590.56 269
15591.73 295
15592.91 294
15594.09 293
15595.27 309
15596.45 290
15597.63 291
15598.81 313
15599.99 325
15601.17 312
15602.35 319
15603.53 309
15604.71 313
15605.89 303
15607.07 321
15608.25 314
15609.43 317
15610.61 311
15611.79 303
15612.97 343
15614.15 344
15615.33 339
15616.51 328
15617.69 330
15618.88 311
15620.06 337
15621.24 358
15622.42 357
15623.60 321
15624.78 317
15625.96 358
15627.14 360
15628.32 352
15629.50 350
15630.68 344
15631.86 339
15633.05 353
15634.23 352
15635.41 376
15636.59 366
15637.77 389
15638.95 373
15640.13 379
15641.31 390
15642.50 414
15643.68 410
15644.86 374
15646.04 354
15647.22 395
15648.40 379
15649.58 386
15650.77 388
15651.95 351
15653.13 367
15654.31 376
15655.49 403
15656.68 414
15657.86 392
15659.04 391
15660.22 383
15661.40 419
15662.59 417
15663.77 376
15664.95 387
15666.13 406
15667.32 418
15668.50 388
15669.68 383
15670.86 407
15672.05 390
15673.23 367
15674.41 361
15675.59 374
15676.78 370
15677.96 366
15679.14 397
15680.32 375
15681.51 384
15682.69 405
15683.87 370
15685.06 376
15686.24 370
15687.42 346
15688.61 379
15689.79 358
15690.97 361
15692.16 345
15693.34 376
15694.52 365
15695.71 366
15696.89 367
15698.07 372
15699.26 345
15700.44 337
15701.62 356
15702.81 364
15703.99 388
15705.17 377
15706.36 369
15707.54 351
15708.73 342
15709.91 373
15711.09 366
15712.28 360
15713.46 348
15714.65 393
15715.83 391
15717.02 391
15718.20 373
15719.38 380
15720.57 378
15721.75 388
15722.94 343
15724.12 383
15725.31 403
15726.49 377
15727.68 381
15728.86 423
15730.04 367
15731.23 406
15732.41 403
15733.60 413
15734.78 418
15735.97 402
15737.15 410
15738.34 417
15739.52 442
15740.71 427
15741.89 427
15743.08 408
15744.27 434
15745.45 451
15746.64 466
15747.82 437
15749.01 445
15750.19 458
15751.38 459
15752.56 448
15753.75 490
15754.93 490
15756.12 470
15757.31 488
15758.49 500
15759.68 495
15760.86 478
15762.05 497
15763.24 499
15764.42 490
15765.61 497
15766.79 486
15767.98 478
15769.17 489
15770.35 488
15771.54 497
15772.72 466
15773.91 478
15775.10 461
15776.28 400
15777.47 429
15778.66 439
15779.84 459
15781.03 428
15782.22 428
15783.40 420
15784.59 410
15785.78 420
15786.96 404
15788.15 416
15789.34 392
15790.53 396
15791.71 378
15792.90 404
15794.09 388
15795.27 422
15796.46 388
15797.65 413
15798.84 393
15800.02 376
15801.21 382
15802.40 397
15803.59 361
15804.77 368
15805.96 346
15807.15 365
15808.34 362
15809.52 368
15810.71 360
15811.90 335
15813.09 364
15814.28 361
15815.46 362
15816.65 320
15817.84 325
15819.03 303
15820.22 313
15821.40 339
15822.59 341
15823.78 344
15824.97 341
15826.16 340
15827.35 346
15828.53 353
15829.72 328
15830.91 339
15832.10 339
15833.29 354
15834.48 331
15835.67 324
15836.85 340
15838.04 347
15839.23 327
15840.42 332
15841.61 362
15842.80 348
15843.99 341
15845.18 331
15846.37 331
15847.55 336
15848.74 354
15849.93 334
15851.12 346
15852.31 324
15853.50 331
15854.69 347
15855.88 351
15857.07 341
15858.26 336
15859.45 352
15860.64 346
15861.83 369
15863.02 340
15864.21 348
15865.40 340
15866.59 341
15867.78 350
15868.97 343
15870.16 338
15871.35 354
15872.54 345
15873.73 346
15874.92 343
15876.11 348
15877.30 363
15878.49 357
15879.68 378
15880.87 332
15882.06 351
15883.25 358
15884.44 365
15885.63 378
15886.82 392
15888.01 350
15889.20 360
15890.39 392
15891.59 403
15892.78 396
15893.97 395
15895.16 391
15896.35 405
15897.54 416
15898.73 394
15899.92 397
15901.11 410
15902.30 411
15903.50 423
15904.69 433
15905.88 409
15907.07 425
15908.26 428
15909.45 414
15910.64 441
15911.84 461
15913.03 457
15914.22 431
15915.41 438
15916.60 418
15917.79 435
15918.99 473
15920.18 455
15921.37 422
15922.56 418
15923.75 417
15924.95 455
15926.14 430
15927.33 461
15928.52 466
15929.71 461
15930.91 466
15932.10 434
15933.29 444
15934.48 407
15935.68 455
15936.87 460
15938.06 419
15939.25 423
15940.45 456
15941.64 440
15942.83 405
15944.03 420
15945.22 381
15946.41 380
15947.60 395
15948.80 381
15949.99 361
15951.18 369
15952.38 381
15953.57 363
15954.76 345
15955.96 349
15957.15 337
15958.34 320
15959.54 328
15960.73 321
15961.92 314
15963.12 317
15964.31 294
15965.50 304
15966.70 297
15967.89 288
15969.08 314
15970.28 297
15971.47 295
15972.67 287
15973.86 281
15975.05 285
15976.25 281
15977.44 258
15978.64 277
15979.83 276
15981.02 270
15982.22 267
15983.41 279
15984.61 286
15985.80 282
15987.00 258
15988.19 250
15989.38 260
15990.58 247
15991.77 261
15992.97 230
15994.16 242
15995.36 253
15996.55 240
15997.75 255
15998.94 258
16000.14 244
16001.33 232
16002.53 248
16003.72 233
16004.92 245
16006.11 234
16007.31 244
16008.50 255
16009.70 234
16010.89 236
16012.09 235
16013.28 220
16014.48 256
16015.67 258
16016.87 253
16018.07 217
16019.26 229
16020.46 244
16021.65 265
16022.85 232
16024.04 232
16025.24 230
16026.44 255
16027.63 233
16028.83 233
16030.02 234
16031.22 225
16032.42 249
16033.61 234
16034.81 246
16036.00 195
16037.20 226
16038.40 229
16039.59 229
16040.79 256
16041.99 233
16043.18 250
16044.38 266
16045.58 223
16046.77 233
16047.97 218
16049.17 237
16050.36 232
16051.56 244
16052.76 239
16053.95 213
16055.15 233
16056.35 225
16057.54 237
16058.74 224
16059.94 218
16061.14 210
16062.33 189
16063.53 233
16064.73 223
16065.92 231
16067.12 220
16068.32 228
16069.52 216
16070.71 220
16071.91 204
16073.11 201
16074.31 199
16075.50 226
16076.70 219
16077.90 211
16079.10 203
16080.30 201
16081.49 209
16082.69 221
16083.89 212
16085.09 209
16086.29 220
16087.48 206
16088.68 208
16089.88 198
16091.08 193
16092.28 205
16093.48 210
16094.67 211
16095.87 192
16097.07 225
16098.27 217
16099.47 171
16100.67 154
16101.87 204
16103.06 191
16104.26 205
16105.46 187
16106.66 202
16107.86 195
16109.06 218
16110.26 198
16111.46 191
16112.66 213
16113.86 179
16115.05 205
16116.25 196
16117.45 182
16118.65 198
16119.85 189
16121.05 195
16122.25 178
16123.45 179
16124.65 182
16125.85 180
16127.05 209
16128.25 207
16129.45 183
16130.65 191
16131.85 186
16133.05 196
16134.25 192
16135.45 178
16136.65 169
16137.85 198
16139.05 183
16140.25 196
16141.45 191
16142.65 202
16143.85 185
16145.05 184
16146.25 163
16147.45 202
16148.65 164
16149.85 180
16151.05 187
16152.25 184
16153.45 175
16154.65 165
16155.85 178
16157.05 181
16158.25 194
16159.46 182
16160.66 182
16161.86 198
16163.06 182
16164.26 192
16165.46 184
16166.66 193
16167.86 209
16169.06 194
16170.27 207
16171.47 174
16172.67 183
16173.87 192
16175.07 186
16176.27 180
16177.47 200
16178.67 195
16179.88 191
16181.08 167
16182.28 174
16183.48 168
16184.68 181
16185.89 183
16187.09 191
16188.29 196
16189.49 174
16190.69 180
16191.90 204
16193.10 182
16194.30 192
16195.50 195
16196.70 184
16197.91 183
16199.11 187
16200.31 169
16201.51 192
16202.72 202
16203.92 183
16205.12 179
16206.32 189
16207.53 176
16208.73 197
16209.93 194
16211.13 177
16212.34 187
16213.54 174
16214.74 190
16215.95 175
16217.15 174
16218.35 203
16219.55 202
16220.76 200
16221.96 199
16223.16 192
16224.37 184
16225.57 185
16226.77 191
16227.98 194
16229.18 183
16230.38 203
16231.59 177
16232.79 209
16233.99 169
16235.20 186
16236.40 209
16237.61 196
16238.81 176
16240.01 178
16241.22 185
16242.42 195
16243.63 198
16244.83 190
16246.03 211
16247.24 188
16248.44 190
16249.65 189
16250.85 196
16252.05 165
16253.26 188
16254.46 201
16255.67 210
16256.87 191
16258.08 169
16259.28 190
16260.49 206
16261.69 189
16262.89 202
16264.10 219
16265.30 208
16266.51 216
16267.71 210
16268.92 197
16270.12 200
16271.33 217
16272.53 189
16273.74 201
16274.94 203
16276.15 211
16277.35 218
16278.56 201
16279.77 204
16280.97 191
16282.18 193
16283.38 196
16284.59 186
16285.79 195
16287.00 201
16288.20 184
16289.41 210
16290.61 212
16291.82 217
16293.03 212
16294.23 212
16295.44 213
16296.64 201
16297.85 211
16299.06 206
16300.26 197
16301.47 208
16302.67 220
16303.88 212
16305.09 198
16306.29 224
16307.50 195
16308.71 206
16309.91 219
16311.12 199
16312.33 210
16313.53 201
16314.74 203
16315.95 189
16317.15 177
16318.36 198
16319.57 217
16320.77 207
16321.98 181
16323.19 191
16324.39 204
16325.60 207
16326.81 184
16328.01 182
16329.22 162
16330.43 221
16331.64 230
16332.84 193
16334.05 222
16335.26 204
16336.47 190
16337.67 198
16338.88 185
16340.09 194
16341.30 195
16342.50 175
16343.71 178
16344.92 167
16346.13 182
16347.33 172
16348.54 186
16349.75 173
16350.96 169
16352.17 192
16353.37 217
16354.58 187
16355.79 178
16357.00 189
16358.21 170
16359.41 179
16360.62 208
16361.83 185
16363.04 180
16364.25 172
16365.46 185
16366.67 180
16367.87 156
16369.08 170
16370.29 181
16371.50 187
16372.71 173
16373.92 192
16375.13 180
16376.34 183
16377.54 177
16378.75 176
16379.96 157
16381.17 169
16382.38 188
16383.59 198
16384.80 187
16386.01 178
16387.22 181
16388.43 177
16389.64 173
16390.85 173
16392.05 191
16393.26 185
16394.47 178
16395.68 171
16396.89 168
16398.10 163
16399.31 172
16400.52 173
16401.73 177
16402.94 177
16404.15 180
16405.36 170
16406.57 176
16407.78 200
16408.99 171
16410.20 186
16411.41 177
16412.62 174
16413.83 165
16415.04 154
16416.25 173
16417.46 185
16418.67 190
16419.88 182
16421.10 190
16422.31 153
16423.52 165
16424.73 172
16425.94 181
16427.15 190
16428.36 158
16429.57 161
16430.78 181
16431.99 174
16433.20 180
16434.41 168
16435.63 175
16436.84 160
16438.05 179
16439.26 171
16440.47 190
16441.68 186
16442.89 194
16444.10 168
16445.32 172
16446.53 184
16447.74 188
16448.95 171
16450.16 167
16451.37 166
16452.59 154
16453.80 167
16455.01 180
16456.22 178
16457.43 158
16458.64 174
16459.86 179
16461.07 172
16462.28 169
16463.49 155
16464.70 187
16465.92 164
16467.13 180
16468.34 179
16469.55 167
16470.77 156
16471.98 164
16473.19 183
16474.40 193
16475.62 165
16476.83 181
16478.04 193
16479.25 177
16480.47 184
16481.68 175
16482.89 199
16484.11 186
16485.32 181
16486.53 171
16487.74 182
16488.96 183
16490.17 183
16491.38 186
16492.60 168
16493.81 171
16495.02 177
16496.24 190
16497.45 171
16498.66 183
16499.88 181
16501.09 191
16502.30 208
16503.52 179
16504.73 158
16505.94 201
16507.16 182
16508.37 178
16509.59 178
16510.80 182
16512.01 186
16513.23 200
16514.44 195
16515.66 180
16516.87 196
16518.08 209
16519.30 210
16520.51 180
16521.73 189
16522.94 187
16524.16 193
16525.37 184
16526.58 184
16527.80 196
16529.01 176
16530.23 191
16531.44 181
16532.66 203
16533.87 205
16535.09 206
16536.30 206
16537.52 194
16538.73 206
16539.95 231
16541.16 223
16542.38 241
16543.59 197
16544.81 182
16546.02 208
16547.24 208
16548.45 206
16549.67 224
16550.88 233
16552.10 239
16553.31 227
16554.53 231
16555.74 218
16556.96 230
16558.18 208
16559.39 215
16560.61 222
16561.82 207
16563.04 214
16564.25 222
16565.47 235
16566.69 247
16567.90 230
16569.12 239
16570.33 222
16571.55 238
16572.77 220
16573.98 253
16575.20 234
16576.41 234
16577.63 221
16578.85 221
16580.06 220
16581.28 205
16582.50 216
16583.71 203
16584.93 212
16586.15 196
16587.36 228
16588.58 186
16589.80 223
16591.01 235
16592.23 219
16593.45 192
16594.66 201
16595.88 202
16597.10 200
16598.32 194
16599.53 216
16600.75 212
16601.97 221
16603.18 199
16604.40 185
16605.62 205
16606.84 196
16608.05 195
16609.27 197
16610.49 186
16611.71 176
16612.92 175
16614.14 177
16615.36 178
16616.58 175
16617.79 196
16619.01 173
16620.23 167
16621.45 178
16622.67 203
16623.88 160
16625.10 174
16626.32 198
16627.54 178
16628.76 175
16629.97 161
16631.19 159
16632.41 179
16633.63 187
16634.85 186
16636.07 168
16637.29 166
16638.50 164
16639.72 175
16640.94 174
16642.16 173
16643.38 171
16644.60 179
16645.82 183
16647.03 176
16648.25 161
16649.47 161
16650.69 171
16651.91 181
16653.13 171
16654.35 172
16655.57 176
16656.79 172
16658.01 178
16659.23 153
16660.45 185
16661.66 149
16662.88 164
16664.10 147
16665.32 177
16666.54 157
16667.76 174
16668.98 183
16670.20 155
16671.42 169
16672.64 164
16673.86 179
16675.08 146
16676.30 159
16677.52 160
16678.74 172
16679.96 183
16681.18 167
16682.40 172
16683.62 151
16684.84 158
16686.06 158
16687.28 147
16688.50 168
16689.72 146
16690.94 149
16692.16 149
16693.39 171
16694.61 167
16695.83 174
16697.05 176
16698.27 177
16699.49 162
16700.71 160
16701.93 168
16703.15 167
16704.37 144
16705.59 161
16706.81 167
16708.04 160
16709.26 148
16710.48 163
16711.70 157
16712.92 160
16714.14 151
16715.36 176
16716.58 188
16717.81 153
16719.03 144
16720.25 171
16721.47 160
16722.69 170
16723.91 164
16725.14 156
16726.36 167
16727.58 174
16728.80 169
16730.02 161
16731.24 166
16732.47 173
16733.69 162
16734.91 153
16736.13 163
16737.36 166
16738.58 156
16739.80 155
16741.02 147
16742.24 170
16743.47 171
16744.69 152
16745.91 155
16747.13 146
16748.36 139
16749.58 170
16750.80 160
16752.02 174
16753.25 154
16754.47 152
16755.69 145
16756.92 148
16758.14 144
16759.36 139
16760.59 157
16761.81 153
16763.03 162
16764.25 148
16765.48 153
16766.70 136
16767.92 148
16769.15 145
16770.37 166
16771.59 149
16772.82 159
16774.04 164
16775.27 147
16776.49 158
16777.71 159
16778.94 155
16780.16 142
16781.38 144
16782.61 151
16783.83 141
16785.06 133
16786.28 157
16787.50 157
16788.73 140
16789.95 142
16791.18 165
16792.40 157
16793.62 151
16794.85 170
16796.07 165
16797.30 186
16798.52 150
16799.75 157
16800.97 173
16802.19 154
16803.42 160
16804.64 157
16805.87 172
16807.09 162
16808.32 164
16809.54 148
16810.77 200
16811.99 176
16813.22 162
16814.44 154
16815.67 161
16816.89 180
16818.12 176
16819.34 207
16820.57 163
16821.79 165
16823.02 160
16824.24 190
16825.47 182
16826.70 180
16827.92 168
16829.15 159
16830.37 160
16831.60 172
16832.82 186
16834.05 173
16835.27 182
16836.50 184
16837.73 184
16838.95 163
16840.18 187
16841.40 164
16842.63 176
16843.86 190
16845.08 194
16846.31 193
16847.53 183
16848.76 194
16849.99 175
16851.21 179
16852.44 187
16853.67 217
16854.89 189
16856.12 182
16857.35 213
16858.57 205
16859.80 197
16861.03 210
16862.25 190
16863.48 204
16864.71 221
16865.93 204
16867.16 232
16868.39 209
16869.61 224
16870.84 222
16872.07 258
16873.30 235
16874.52 219
16875.75 215
16876.98 229
16878.20 247
16879.43 229
16880.66 229
16881.89 214
16883.11 227
16884.34 232
16885.57 238
16886.80 241
16888.02 237
16889.25 225
16890.48 234
16891.71 225
16892.94 240
16894.16 258
16895.39 240
16896.62 237
16897.85 234
16899.08 213
16900.30 227
16901.53 210
16902.76 255
16903.99 251
16905.22 232
16906.45 214
16907.67 218
16908.90 246
16910.13 224
16911.36 209
16912.59 204
16913.82 225
16915.04 221
16916.27 211
16917.50 217
16918.73 215
16919.96 214
16921.19 217
16922.42 202
16923.65 206
16924.88 188
16926.10 193
16927.33 220
16928.56 191
16929.79 224
16931.02 223
16932.25 202
16933.48 195
16934.71 198
16935.94 196
16937.17 194
16938.40 196
16939.63 232
16940.86 199
16942.09 203
16943.32 204
16944.55 196
16945.78 190
16947.01 215
16948.24 198
16949.47 195
16950.70 185
16951.93 208
16953.16 202
16954.39 186
16955.62 192
16956.85 207
16958.08 197
16959.31 164
16960.54 168
16961.77 175
16963.00 182
16964.23 201
16965.46 186
16966.69 159
16967.92 181
16969.15 159
16970.38 171
16971.61 184
16972.84 191
16974.07 177
16975.30 183
16976.54 189
16977.77 171
16979.00 169
16980.23 169
16981.46 177
16982.69 189
16983.92 195
16985.15 171
16986.38 169
16987.62 172
16988.85 177
16990.08 142
16991.31 170
16992.54 161
16993.77 168
16995.00 195
16996.24 189
16997.47 169
16998.70 177
16999.93 172
17001.16 190
17002.39 163
17003.63 175
17004.86 157
17006.09 151
17007.32 153
17008.55 163
17009.79 169
17011.02 167
17012.25 161
17013.48 170
17014.72 155
17015.95 173
17017.18 139
17018.41 162
17019.64 167
17020.88 148
17022.11 178
17023.34 161
17024.58 148
17025.81 158
17027.04 159
17028.27 165
17029.51 168
17030.74 161
17031.97 180
17033.21 175
17034.44 156
17035.67 165
17036.90 135
17038.14 173
17039.37 168
17040.60 157
17041.84 172
17043.07 153
17044.30 164
17045.54 162
17046.77 153
17048.00 139
17049.24 142
17050.47 163
17051.70 157
17052.94 159
17054.17 155
17055.41 147
17056.64 155
17057.87 168
17059.11 162
17060.34 166
17061.58 148
17062.81 150
17064.04 147
17065.28 158
17066.51 138
17067.75 160
17068.98 145
17070.21 158
17071.45 157
17072.68 150
17073.92 153
17075.15 152
17076.39 148
17077.62 149
17078.86 160
17080.09 159
17081.33 150
17082.56 153
17083.80 136
17085.03 143
17086.26 149
17087.50 160
17088.73 150
17089.97 145
17091.20 127
17092.44 143
17093.68 120
17094.91 124
17096.15 132
17097.38 149
17098.62 130
17099.85 172
17101.09 133
17102.32 138
17103.56 143
17104.79 140
17106.03 143
17107.26 138
17108.50 161
17109.74 116
17110.97 150
17112.21 148
17113.44 156
17114.68 146
17115.92 150
17117.15 153
17118.39 161
17119.62 145
17120.86 132
17122.10 124
17123.33 140
17124.57 148
17125.80 128
17127.04 140
17128.28 126
17129.51 144
17130.75 136
17131.99 148
17133.22 135
17134.46 154
17135.70 150
17136.93 147
17138.17 143
17139.41 148
17140.64 136
17141.88 128
17143.12 144
17144.35 125
17145.59 147
17146.83 137
17148.07 142
17149.30 127
17150.54 136
17151.78 152
17153.02 139
17154.25 152
17155.49 130
17156.73 135
17157.96 131
17159.20 136
17160.44 148
17161.68 145
17162.92 126
17164.15 128
17165.39 124
17166.63 135
17167.87 142
17169.10 153
17170.34 143
17171.58 141
17172.82 121
17174.06 128
17175.29 136
17176.53 122
17177.77 117
17179.01 117
17180.25 130
17181.49 152
17182.72 143
17183.96 136
17185.20 138
17186.44 126
17187.68 144
17188.92 128
17190.15 150
17191.39 139
17192.63 135
17193.87 127
17195.11 139
17196.35 134
17197.59 137
17198.83 135
17200.07 143
17201.30 135
17202.54 139
17203.78 141
17205.02 153
17206.26 148
17207.50 144
17208.74 156
17209.98 148
17211.22 138
17212.46 115
17213.70 131
17214.94 146
17216.18 136
17217.42 134
17218.66 126
17219.90 152
17221.14 136
17222.38 132
17223.62 133
17224.86 128
17226.10 130
17227.34 126
17228.58 130
17229.82 113
17231.06 135
17232.30 150
17233.54 114
17234.78 130
17236.02 148
17237.26 115
17238.50 126
17239.74 117
17240.98 116
17242.22 121
17243.46 131
17244.70 122
17245.94 137
17247.18 131
17248.42 138
17249.66 118
17250.90 125
17252.14 138
17253.39 131
17254.63 112
17255.87 134
17257.11 136
17258.35 138
17259.59 136
17260.83 146
17262.07 134
17263.31 122
17264.56 132
17265.80 130
17267.04 123
17268.28 130
17269.52 123
17270.76 139
17272.00 123
17273.25 127
17274.49 121
17275.73 132
17276.97 133
17278.21 145
17279.45 135
17280.70 125
17281.94 119
17283.18 133
17284.42 123
17285.66 100
17286.91 116
17288.15 144
17289.39 125
17290.63 131
17291.88 136
17293.12 144
17294.36 126
17295.60 120
17296.85 134
17298.09 139
17299.33 122
17300.57 121
17301.82 119
17303.06 117
17304.30 141
17305.54 111
17306.79 110
17308.03 136
17309.27 133
17310.52 115
17311.76 126
17313.00 123
17314.25 116
17315.49 120
17316.73 101
17317.97 135
17319.22 121
17320.46 137
17321.71 133
17322.95 128
17324.19 122
17325.44 112
17326.68 121
17327.92 126
17329.17 141
17330.41 130
17331.65 132
17332.90 116
17334.14 117
17335.39 122
17336.63 109
17337.87 127
17339.12 112
17340.36 116
17341.61 136
17342.85 107
17344.09 122
17345.34 111
17346.58 121
17347.83 124
17349.07 133
17350.32 141
17351.56 129
17352.80 120
17354.05 117
17355.29 134
17356.54 140
17357.78 139
17359.03 128
17360.27 134
17361.52 124
17362.76 106
17364.01 118
17365.25 127
17366.50 147
17367.74 126
17368.99 133
17370.23 127
17371.48 110
17372.72 148
17373.97 146
17375.21 131
17376.46 115
17377.70 118
17378.95 121
17380.19 120
17381.44 118
17382.69 130
17383.93 141
17385.18 128
17386.42 129
17387.67 131
17388.91 126
17390.16 126
17391.41 140
17392.65 124
17393.90 130
17395.14 156
17396.39 133
17397.64 122
17398.88 130
17400.13 116
17401.37 150
17402.62 135
17403.87 125
17405.11 116
17406.36 131
17407.61 129
17408.85 133
17410.10 128
17411.35 129
17412.59 138
17413.84 137
17415.09 119
17416.33 120
17417.58 121
17418.83 143
17420.07 120
17421.32 99
17422.57 121
17423.82 122
17425.06 127
17426.31 124
17427.56 117
17428.80 142
17430.05 139
17431.30 134
17432.55 129
17433.79 111
17435.04 126
17436.29 125
17437.54 139
17438.78 127
17440.03 120
17441.28 134
17442.53 121
17443.77 135
17445.02 129
17446.27 131
17447.52 125
17448.77 141
17450.01 128
17451.26 122
17452.51 143
17453.76 136
17455.01 134
17456.25 140
17457.50 139
17458.75 120
17460.00 126
17461.25 144
17462.50 135
17463.74 139
17464.99 135
17466.24 129
17467.49 128
17468.74 140
17469.99 139
17471.24 128
17472.49 122
17473.73 126
17474.98 145
17476.23 127
17477.48 125
17478.73 152
17479.98 139
17481.23 137
17482.48 149
17483.73 135
17484.98 143
17486.23 141
17487.47 144
17488.72 163
17489.97 165
17491.22 133
17492.47 142
17493.72 153
17494.97 158
17496.22 144
17497.47 152
17498.72 146
17499.97 151
17501.22 153
17502.47 124
17503.72 160
17504.97 152
17506.22 146
17507.47 134
17508.72 150
17509.97 151
17511.22 157
17512.47 140
17513.72 152
17514.97 150
17516.22 163
17517.47 158
17518.72 149
17519.97 144
17521.22 166
17522.47 175
17523.72 152
17524.98 143
17526.23 154
17527.48 177
17528.73 168
17529.98 159
17531.23 139
17532.48 169
17533.73 173
17534.98 152
17536.23 154
17537.48 152
17538.74 162
17539.99 152
17541.24 157
17542.49 149
17543.74 182
17544.99 158
17546.24 158
17547.50 167
17548.75 157
17550.00 155
17551.25 147
17552.50 159
17553.75 158
17555.01 190
17556.26 173
17557.51 168
17558.76 172
17560.01 190
17561.26 172
17562.52 164
17563.77 166
17565.02 160
17566.27 175
17567.53 157
17568.78 176
17570.03 169
17571.28 170
17572.53 158
17573.79 168
17575.04 170
17576.29 158
17577.54 155
17578.80 178
17580.05 164
17581.30 169
17582.56 161
17583.81 195
17585.06 176
17586.31 145
17587.57 154
17588.82 166
17590.07 154
17591.33 172
17592.58 179
17593.83 179
17595.08 191
17596.34 197
17597.59 195
17598.84 184
17600.10 170
17601.35 178
17602.61 203
17603.86 197
17605.11 178
17606.37 186
17607.62 176
17608.87 181
17610.13 200
17611.38 199
17612.63 181
17613.89 204
17615.14 240
17616.40 187
17617.65 193
17618.90 183
17620.16 192
17621.41 205
17622.67 190
17623.92 198
17625.17 197
17626.43 204
17627.68 195
17628.94 198
17630.19 198
17631.45 190
17632.70 207
17633.96 230
17635.21 205
17636.47 204
17637.72 207
17638.97 195
17640.23 201
17641.48 181
17642.74 181
17643.99 206
17645.25 174
17646.50 161
17647.76 172
17649.01 174
17650.27 190
17651.52 201
17652.78 189
17654.04 153
17655.29 177
17656.55 157
17657.80 171
17659.06 170
17660.31 188
17661.57 209
17662.82 161
17664.08 167
17665.33 180
17666.59 162
17667.85 178
17669.10 186
17670.36 175
17671.61 149
17672.87 165
17674.13 181
17675.38 160
17676.64 161
17677.89 169
17679.15 181
17680.41 156
17681.66 161
17682.92 140
17684.18 143
17685.43 150
17686.69 134
17687.95 142
17689.20 143
17690.46 168
17691.71 144
17692.97 150
17694.23 158
17695.49 165
17696.74 150
17698.00 145
17699.26 175
17700.51 140
17701.77 151
17703.03 156
17704.28 171
17705.54 136
17706.80 153
17708.06 139
17709.31 139
17710.57 134
17711.83 143
17713.08 142
17714.34 146
17715.60 162
17716.86 153
17718.11 144
17719.37 136
17720.63 141
17721.89 137
17723.15 145
17724.40 141
17725.66 155
17726.92 162
17728.18 131
17729.43 136
17730.69 147
17731.95 158
17733.21 159
17734.47 146
17735.73 146
17736.98 133
17738.24 159
17739.50 166
17740.76 133
17742.02 129
17743.28 131
17744.53 156
17745.79 151
17747.05 154
17748.31 144
17749.57 155
17750.83 147
17752.09 148
17753.34 136
17754.60 143
17755.86 157
17757.12 134
17758.38 153
17759.64 132
17760.90 124
17762.16 134
17763.42 120
17764.68 134
17765.94 149
17767.19 141
17768.45 121
17769.71 138
17770.97 132
17772.23 141
17773.49 129
17774.75 122
17776.01 128
17777.27 132
17778.53 123
17779.79 125
17781.05 121
17782.31 125
17783.57 138
17784.83 141
17786.09 132
17787.35 133
17788.61 133
17789.87 147
17791.13 123
17792.39 133
17793.65 119
17794.91 117
17796.17 134
17797.43 125
17798.69 121
17799.95 120
17801.21 143
17802.47 137
17803.73 139
17805.00 129
17806.26 111
17807.52 118
17808.78 120
17810.04 113
17811.30 121
17812.56 131
17813.82 117
17815.08 115
17816.34 127
17817.60 124
17818.87 119
17820.13 141
17821.39 138
17822.65 117
17823.91 111
17825.17 111
17826.43 104
17827.69 112
17828.96 113
17830.22 106
17831.48 118
17832.74 142
17834.00 117
17835.26 117
17836.53 120
17837.79 120
17839.05 125
17840.31 124
17841.57 109
17842.84 114
17844.10 128
17845.36 112
17846.62 140
17847.88 124
17849.15 126
17850.41 114
17851.67 139
17852.93 135
17854.20 120
17855.46 104
17856.72 109
17857.98 118
17859.25 144
17860.51 127
17861.77 114
17863.03 104
17864.30 117
17865.56 135
17866.82 114
17868.09 114
17869.35 108
17870.61 119
17871.87 108
17873.14 108
17874.40 118
17875.66 112
17876.93 107
17878.19 113
17879.45 122
17880.72 113
17881.98 118
17883.24 111
17884.51 112
17885.77 113
17887.03 107
17888.30 118
17889.56 114
17890.83 109
17892.09 96
17893.35 120
17894.62 119
17895.88 118
17897.14 118
17898.41 109
17899.67 115
17900.94 111
17902.20 108
17903.46 124
17904.73 103
17905.99 113
17907.26 119
17908.52 129
17909.79 124
17911.05 109
17912.32 111
17913.58 118
17914.84 131
17916.11 120
17917.37 111
17918.64 127
17919.90 106
17921.17 110
17922.43 117
17923.70 117
17924.96 115
17926.23 123
17927.49 123
17928.76 110
17930.02 116
17931.29 113
17932.55 111
17933.82 119
17935.08 116
17936.35 100
17937.61 108
17938.88 97
17940.14 100
17941.41 119
17942.68 100
17943.94 117
17945.21 107
17946.47 116
17947.74 105
17949.00 102
17950.27 116
17951.54 118
17952.80 122
17954.07 123
17955.33 112
17956.60 103
17957.87 118
17959.13 116
17960.40 126
17961.66 105
17962.93 130
17964.20 125
17965.46 120
17966.73 98
17968.00 85
17969.26 116
17970.53 114
17971.80 105
17973.06 109
17974.33 111
17975.60 110
17976.86 119
17978.13 110
17979.40 110
17980.66 103
17981.93 120
17983.20 104
17984.46 104
17985.73 108
17987.00 105
17988.26 99
17989.53 102
17990.80 112
17992.07 120
17993.33 121
17994.60 116
17995.87 114
17997.14 117
17998.40 109
17999.67 108
18000.94 119
18002.21 124
18003.47 107
18004.74 109
18006.01 110
18007.28 114
18008.55 119
18009.81 116
18011.08 107
18012.35 124
18013.62 122
18014.89 117
18016.15 118
18017.42 111
18018.69 126
18019.96 119
18021.23 117
18022.49 113
18023.76 106
18025.03 101
18026.30 111
18027.57 103
18028.84 126
18030.11 126
18031.37 125
18032.64 119
18033.91 115
18035.18 120
18036.45 102
18037.72 117
18038.99 124
18040.26 124
18041.53 98
18042.79 102
18044.06 114
18045.33 100
18046.60 125
18047.87 111
18049.14 101
18050.41 121
18051.68 103
18052.95 117
18054.22 113
18055.49 119
18056.76 116
18058.03 120
18059.30 123
18060.57 102
18061.84 127
18063.11 121
18064.38 105
18065.65 94
18066.92 127
18068.19 127
18069.46 138
18070.73 125
18072.00 112
18073.27 96
18074.54 111
18075.81 124
18077.08 113
18078.35 97
18079.62 115
18080.89 110
18082.16 117
18083.43 115
18084.70 122
18085.97 112
18087.24 121
18088.51 119
18089.78 118
18091.05 128
18092.32 121
18093.59 119
18094.87 117
18096.14 114
18097.41 104
18098.68 115
18099.95 120
18101.22 115
18102.49 103
18103.76 118
18105.03 99
18106.31 116
18107.58 121
18108.85 127
18110.12 100
18111.39 117
18112.66 117
18113.93 111
18115.21 118
18116.48 125
18117.75 112
18119.02 92
18120.29 109
18121.56 127
18122.84 124
18124.11 100
18125.38 91
18126.65 115
18127.92 131
18129.20 118
18130.47 118
18131.74 122
18133.01 125
18134.29 126
18135.56 120
18136.83 121
18138.10 116
18139.38 113
18140.65 114
18141.92 111
18143.19 102
18144.47 118
18145.74 114
18147.01 112
18148.28 114
18149.56 99
18150.83 137
18152.10 118
18153.38 111
18154.65 121
18155.92 121
18157.19 100
18158.47 108
18159.74 114
18161.01 115
18162.29 104
18163.56 129
18164.83 128
18166.11 119
18167.38 113
18168.65 97
18169.93 108
18171.20 123
18172.48 114
18173.75 119
18175.02 106
18176.30 119
18177.57 102
18178.84 115
18180.12 94
18181.39 105
18182.67 110
18183.94 124
18185.21 116
18186.49 113
18187.76 117
18189.04 102
18190.31 108
18191.59 91
18192.86 100
18194.13 103
18195.41 106
18196.68 106
18197.96 97
18199.23 130
18200.51 114
18201.78 104
18203.06 104
18204.33 111
18205.61 122
18206.88 102
18208.16 117
18209.43 108
18210.71 104
18211.98 120
18213.26 108
18214.53 137
18215.81 112
18217.08 103
18218.36 114
18219.63 115
18220.91 126
18222.18 104
18223.46 107
18224.73 93
18226.01 101
18227.28 115
18228.56 96
18229.84 109
18231.11 97
18232.39 115
18233.66 116
18234.94 114
18236.21 103
18237.49 108
18238.77 123
18240.04 117
18241.32 112
18242.59 129
18243.87 125
18245.15 143
18246.42 116
18247.70 109
18248.98 118
18250.25 129
18251.53 114
18252.81 114
18254.08 128
18255.36 105
18256.63 124
18257.91 125
18259.19 115
18260.46 107
18261.74 101
18263.02 102
18264.30 117
18265.57 129
18266.85 118
18268.13 106
18269.40 120
18270.68 94
18271.96 101
18273.23 113
18274.51 102
18275.79 126
18277.07 106
18278.34 118
18279.62 121
18280.90 126
18282.18 110
18283.45 116
18284.73 119
18286.01 131
18287.29 107
18288.56 119
18289.84 112
18291.12 114
18292.40 125
18293.68 117
18294.95 119
18296.23 130
18297.51 120
18298.79 108
18300.07 120
18301.34 103
18302.62 119
18303.90 130
18305.18 114
18306.46 99
18307.74 123
18309.01 124
18310.29 116
18311.57 122
18312.85 116
18314.13 119
18315.41 127
18316.69 133
18317.96 114
18319.24 104
18320.52 130
18321.80 133
18323.08 115
18324.36 130
18325.64 118
18326.92 117
18328.20 113
18329.47 123
18330.75 114
18332.03 120
18333.31 119
18334.59 127
18335.87 106
18337.15 116
18338.43 118
18339.71 121
18340.99 122
18342.27 119
18343.55 140
18344.83 131
18346.11 114
18347.39 127
18348.67 119
18349.95 129
18351.23 107
18352.51 109
18353.79 118
18355.07 98
18356.35 108
18357.63 140
18358.91 110
18360.19 119
18361.47 125
18362.75 129
18364.03 135
18365.31 120
18366.59 110
18367.87 123
18369.15 122
18370.43 119
18371.71 127
18372.99 99
18374.27 133
18375.55 109
18376.83 108
18378.12 122
18379.40 106
18380.68 93
18381.96 111
18383.24 93
18384.52 121
18385.80 96
18387.08 115
18388.36 116
18389.65 106
18390.93 115
18392.21 129
18393.49 92
18394.77 110
18396.05 106
18397.33 109
18398.62 97
18399.90 114
18401.18 117
18402.46 110
18403.74 113
18405.02 107
18406.31 125
18407.59 116
18408.87 132
18410.15 117
18411.43 110
18412.72 106
18414.00 112
18415.28 116
18416.56 109
18417.84 93
18419.13 112
18420.41 125
18421.69 123
18422.97 123
18424.26 100
18425.54 107
18426.82 113
18428.10 112
18429.39 89
18430.67 133
18431.95 121
18433.23 118
18434.52 114
18435.80 111
18437.08 102
18438.37 105
18439.65 114
18440.93 113
18442.22 109
18443.50 91
18444.78 113
18446.06 105
18447.35 109
18448.63 100
18449.91 106
18451.20 95
18452.48 105
18453.76 115
18455.05 111
18456.33 114
18457.62 112
18458.90 109
18460.18 108
18461.47 105
18462.75 100
18464.03 133
18465.32 108
18466.60 95
18467.89 113
18469.17 108
18470.45 110
18471.74 117
18473.02 106
18474.31 104
18475.59 102
18476.88 112
18478.16 92
18479.44 115
18480.73 82
18482.01 110
18483.30 124
18484.58 110
18485.87 122
18487.15 98
18488.44 110
18489.72 110
18491.01 105
18492.29 121
18493.58 117
18494.86 103
18496.15 106
18497.43 117
18498.72 106
18500.00 115
18501.29 112
18502.57 111
18503.86 102
18505.14 104
18506.43 98
18507.71 109
18509.00 99
18510.28 95
18511.57 105
18512.85 111
18514.14 114
18515.42 109
18516.71 116
18518.00 106
18519.28 112
18520.57 97
18521.85 102
18523.14 102
18524.43 117
18525.71 100
18527.00 109
18528.28 108
18529.57 122
18530.86 102
18532.14 103
18533.43 104
18534.71 122
18536.00 105
18537.29 107
18538.57 89
18539.86 93
18541.15 109
18542.43 96
18543.72 100
18545.01 100
18546.29 117
18547.58 116
18548.87 117
18550.15 118
18551.44 112
18552.73 97
18554.01 115
18555.30 104
18556.59 102
18557.88 101
18559.16 115
18560.45 104
18561.74 111
18563.02 97
18564.31 115
18565.60 109
18566.89 131
18568.17 95
18569.46 110
18570.75 105
18572.04 109
18573.32 105
18574.61 112
18575.90 117
18577.19 126
18578.48 121
18579.76 110
18581.05 107
18582.34 101
18583.63 118
18584.92 99
18586.20 105
18587.49 98
18588.78 95
18590.07 91
18591.36 115
18592.64 112
18593.93 116
18595.22 102
18596.51 106
18597.80 105
18599.09 126
18600.38 117
18601.66 103
18602.95 118
18604.24 121
18605.53 109
18606.82 113
18608.11 112
18609.40 98
18610.69 112
18611.98 121
18613.26 94
18614.55 114
18615.84 126
18617.13 118
18618.42 114
18619.71 124
18621.00 109
18622.29 120
18623.58 131
18624.87 102
18626.16 103
18627.45 124
18628.74 111
18630.03 110
18631.32 111
18632.61 121
18633.89 104
18635.18 111
18636.47 103
18637.76 126
18639.05 120
18640.34 113
18641.63 103
18642.92 118
18644.21 102
18645.50 116
18646.79 109
18648.09 108
18649.38 107
18650.67 118
18651.96 120
18653.25 124
18654.54 117
18655.83 105
18657.12 112
18658.41 101
18659.70 100
18660.99 97
18662.28 99
18663.57 101
18664.86 112
18666.15 103
18667.44 106
18668.74 117
18670.03 120
18671.32 120
18672.61 99
18673.90 95
18675.19 103
18676.48 125
18677.77 115
18679.06 116
18680.36 99
18681.65 90
18682.94 104
18684.23 97
18685.52 108
18686.81 98
18688.11 116
18689.40 107
18690.69 113
18691.98 84
18693.27 108
18694.56 94
18695.86 84
18697.15 86
18698.44 85
18699.73 105
18701.02 95
18702.32 92
18703.61 94
18704.90 95
18706.19 101
18707.48 112
18708.78 122
18710.07 95
18711.36 94
18712.65 94
18713.95 95
18715.24 113
18716.53 99
18717.83 103
18719.12 119
18720.41 94
18721.70 102
18723.00 92
18724.29 98
18725.58 88
18726.87 115
18728.17 97
18729.46 84
18730.75 94
18732.05 108
18733.34 115
18734.63 91
18735.93 101
18737.22 104
18738.51 90
18739.81 92
18741.10 96
18742.39 106
18743.69 99
18744.98 98
18746.27 100
18747.57 113
18748.86 113
18750.16 99
18751.45 104
18752.74 92
18754.04 107
18755.33 98
18756.63 93
18757.92 96
18759.21 109
18760.51 103
18761.80 94
18763.10 102
18764.39 106
18765.69 114
18766.98 97
18768.27 105
18769.57 98
18770.86 95
18772.16 96
18773.45 104
18774.75 90
18776.04 102
18777.34 97
18778.63 91
18779.93 110
18781.22 94
18782.52 99
18783.81 101
18785.11 109
18786.40 122
18787.70 116
18788.99 101
18790.29 100
18791.58 102
18792.88 104
18794.17 95
18795.47 88
18796.76 99
18798.06 100
18799.35 103
18800.65 97
18801.94 87
18803.24 98
18804.54 115
18805.83 116
18807.13 118
18808.42 104
18809.72 116
18811.01 99
18812.31 90
18813.61 96
18814.90 100
18816.20 106
18817.49 122
18818.79 116
18820.09 94
18821.38 93
18822.68 122
18823.98 91
18825.27 117
18826.57 104
18827.87 103
18829.16 108
18830.46 103
18831.75 118
18833.05 107
18834.35 109
18835.64 89
18836.94 113
18838.24 114
18839.54 106
18840.83 105
18842.13 101
18843.43 114
18844.72 107
18846.02 106
18847.32 103
18848.61 117
18849.91 108
18851.21 114
18852.51 97
18853.80 96
18855.10 103
18856.40 100
18857.70 103
18858.99 113
18860.29 100
18861.59 103
18862.89 99
18864.18 114
18865.48 105
18866.78 91
18868.08 96
18869.38 102
18870.67 94
18871.97 85
18873.27 96
18874.57 100
18875.87 99
18877.16 104
18878.46 103
18879.76 99
18881.06 99
18882.36 87
18883.66 101
18884.95 99
18886.25 99
18887.55 118
18888.85 93
18890.15 106
18891.45 96
18892.75 99
18894.04 97
18895.34 109
18896.64 104
18897.94 94
18899.24 105
18900.54 120
18901.84 119
18903.14 97
18904.44 105
18905.74 103
18907.03 103
18908.33 111
18909.63 89
18910.93 108
18912.23 98
18913.53 122
18914.83 95
18916.13 104
18917.43 119
18918.73 115
18920.03 95
18921.33 89
18922.63 107
18923.93 104
18925.23 105
18926.53 101
18927.83 102
18929.13 107
18930.43 93
18931.73 93
18933.03 89
18934.33 91
18935.63 98
18936.93 109
18938.23 97
18939.53 118
18940.83 89
18942.13 100
18943.43 97
18944.73 82
18946.03 104
18947.33 99
18948.63 94
18949.93 101
18951.23 91
18952.53 95
18953.84 95
18955.14 98
18956.44 106
18957.74 77
18959.04 104
18960.34 103
18961.64 107
18962.94 104
18964.24 120
18965.54 90
18966.85 98
18968.15 103
18969.45 87
18970.75 86
18972.05 104
18973.35 106
18974.65 97
18975.96 99
18977.26 91
18978.56 97
18979.86 106
18981.16 114
18982.46 111
18983.77 93
18985.07 93
18986.37 97
18987.67 107
18988.97 108
18990.28 94
18991.58 113
18992.88 111
18994.18 105
18995.49 106
18996.79 102
18998.09 111
18999.39 93
19000.69 117
19002.00 106
19003.30 116
19004.60 87
19005.90 99
19007.21 104
19008.51 105
19009.81 112
19011.12 121
19012.42 101
19013.72 88
19015.02 95
19016.33 88
19017.63 97
19018.93 106
19020.24 95
19021.54 112
19022.84 105
19024.15 88
19025.45 107
19026.75 112
19028.06 106
19029.36 103
19030.66 116
19031.97 99
19033.27 98
19034.57 92
19035.88 88
19037.18 91
19038.48 104
19039.79 91
19041.09 108
19042.40 107
19043.70 89
19045.00 102
19046.31 87
19047.61 110
19048.92 83
19050.22 79
19051.52 94
19052.83 86
19054.13 101
19055.44 92
19056.74 92
19058.05 80
19059.35 100
19060.65 106
19061.96 105
19063.26 94
19064.57 94
19065.87 87
19067.18 112
19068.48 101
19069.79 101
19071.09 100
19072.40 89
19073.70 97
19075.01 88
19076.31 94
19077.62 99
19078.92 103
19080.23 107
19081.53 108
19082.84 89
19084.14 87
19085.45 83
19086.75 95
19088.06 94
19089.36 106
19090.67 114
19091.98 108
19093.28 107
19094.59 92
19095.89 105
19097.20 88
19098.50 100
19099.81 86
19101.12 116
19102.42 97
19103.73 111
19105.03 106
19106.34 101
19107.65 97
19108.95 104
19110.26 82
19111.56 97
19112.87 105
19114.18 112
19115.48 106
19116.79 89
19118.10 97
19119.40 111
19120.71 135
19122.02 113
19123.32 96
19124.63 122
19125.94 104
19127.24 92
19128.55 84
19129.86 93
19131.16 96
19132.47 110
19133.78 101
19135.08 100
19136.39 80
19137.70 109
19139.01 101
19140.31 104
19141.62 91
19142.93 101
19144.23 98
19145.54 94
19146.85 75
19148.16 86
19149.46 87
19150.77 105
19152.08 103
19153.39 90
19154.69 107
19156.00 99
19157.31 112
19158.62 92
19159.93 96
19161.23 82
19162.54 119
19163.85 105
19165.16 99
19166.47 106
19167.77 96
19169.08 95
19170.39 100
19171.70 94
19173.01 106
19174.32 87
19175.62 89
19176.93 114
19178.24 95
19179.55 110
19180.86 108
19182.17 97
19183.48 98
19184.78 93
19186.09 94
19187.40 92
19188.71 91
19190.02 94
19191.33 78
19192.64 105
19193.95 84
19195.26 84
19196.56 83
19197.87 104
19199.18 92
19200.49 102
19201.80 102
19203.11 109
19204.42 113
19205.73 88
19207.04 93
19208.35 82
19209.66 85
19210.97 85
19212.28 94
19213.59 85
19214.90 84
19216.21 98
19217.52 90
19218.83 78
19220.14 76
19221.45 110
19222.76 90
19224.07 97
19225.38 101
19226.69 100
19228.00 98
19229.31 117
19230.62 84
19231.93 93
19233.24 93
19234.55 92
19235.86 100
19237.17 97
19238.48 98
19239.79 96
19241.10 111
19242.41 83
19243.72 70
19245.03 114
19246.35 124
19247.66 86
19248.97 89
19250.28 87
19251.59 87
19252.90 105
19254.21 106
19255.52 94
19256.83 87
19258.14 100
19259.46 97
19260.77 95
19262.08 91
19263.39 114
19264.70 102
19266.01 114
19267.32 90
19268.64 102
19269.95 111
19271.26 107
19272.57 104
19273.88 88
19275.20 87
19276.51 94
19277.82 98
19279.13 99
19280.44 100
19281.75 95
19283.07 99
19284.38 81
19285.69 89
19287.00 97
19288.32 86
19289.63 94
19290.94 97
19292.25 89
19293.57 86
19294.88 90
19296.19 102
19297.50 97
19298.82 101
19300.13 101
19301.44 92
19302.75 81
19304.07 94
19305.38 102
19306.69 93
19308.01 101
19309.32 106
19310.63 76
19311.94 73
19313.26 83
19314.57 99
19315.88 93
19317.20 95
19318.51 97
19319.82 99
19321.14 100
19322.45 113
19323.76 91
19325.08 100
19326.39 97
19327.70 102
19329.02 115
19330.33 101
19331.65 81
19332.96 89
19334.27 87
19335.59 99
19336.90 95
19338.22 103
19339.53 89
19340.84 95
19342.16 97
19343.47 81
19344.79 99
19346.10 88
19347.41 114
19348.73 104
19350.04 95
19351.36 79
19352.67 87
19353.99 89
19355.30 97
19356.62 89
19357.93 93
19359.25 79
19360.56 84
19361.87 95
19363.19 80
19364.50 99
19365.82 95
19367.13 94
19368.45 92
19369.76 94
19371.08 79
19372.39 88
19373.71 95
19375.02 94
19376.34 75
19377.66 84
19378.97 94
19380.29 90
19381.60 105
19382.92 94
19384.23 102
19385.55 80
19386.86 97
19388.18 86
19389.50 86
19390.81 86
19392.13 91
19393.44 102
19394.76 105
19396.07 96
19397.39 93
19398.71 88
19400.02 91
19401.34 102
19402.65 71
19403.97 82
19405.29 98
19406.60 98
19407.92 109
19409.24 94
19410.55 83
19411.87 85
19413.19 101
19414.50 79
19415.82 86
19417.14 109
19418.45 110
19419.77 98
19421.09 93
19422.40 86
19423.72 98
19425.04 87
19426.35 100
19427.67 113
19428.99 99
19430.30 86
19431.62 95
19432.94 104
19434.26 103
19435.57 90
19436.89 85
19438.21 86
19439.53 101
19440.84 89
19442.16 88
19443.48 103
19444.80 96
19446.11 101
19447.43 96
19448.75 88
19450.07 93
19451.38 81
19452.70 101
19454.02 97
19455.34 99
19456.66 96
19457.97 96
19459.29 100
19460.61 93
19461.93 91
19463.25 98
19464.57 95
19465.88 92
19467.20 96
19468.52 87
19469.84 93
19471.16 99
19472.48 89
19473.79 95
19475.11 76
19476.43 96
19477.75 96
19479.07 96
19480.39 81
19481.71 104
19483.03 96
19484.34 93
19485.66 81
19486.98 101
19488.30 94
19489.62 106
19490.94 96
19492.26 100
19493.58 90
19494.90 95
19496.22 96
19497.54 95
19498.86 94
19500.18 98
19501.50 100
19502.81 87
19504.13 97
19505.45 98
19506.77 107
19508.09 87
19509.41 90
19510.73 91
19512.05 81
19513.37 82
19514.69 109
19516.01 117
19517.33 91
19518.65 82
19519.97 66
19521.29 92
19522.61 92
19523.93 80
19525.25 88
19526.57 94
19527.89 107
19529.22 84
19530.54 79
19531.86 89
19533.18 98
19534.50 95
19535.82 96
19537.14 88
19538.46 90
19539.78 109
19541.10 115
19542.42 97
19543.74 107
19545.06 90
19546.39 92
19547.71 98
19549.03 81
19550.35 102
19551.67 90
19552.99 93
19554.31 91
19555.63 85
19556.96 94
19558.28 98
19559.60 85
19560.92 80
19562.24 91
19563.56 111
19564.88 95
19566.21 93
19567.53 84
19568.85 111
19570.17 81
19571.49 92
19572.82 95
19574.14 88
19575.46 113
19576.78 103
19578.10 92
19579.43 83
19580.75 87
19582.07 91
19583.39 99
19584.72 95
19586.04 95
19587.36 94
19588.68 97
19590.01 98
19591.33 99
19592.65 92
19593.97 102
19595.30 84
19596.62 93
19597.94 101
19599.26 101
19600.59 103
19601.91 77
19603.23 86
19604.56 92
19605.88 91
19607.20 94
19608.53 99
19609.85 65
19611.17 95
19612.49 92
19613.82 97
19615.14 110
19616.47 84
19617.79 108
19619.11 90
19620.44 82
19621.76 97
19623.08 104
19624.41 91
19625.73 89
19627.05 106
19628.38 105
19629.70 91
19631.03 88
19632.35 86
19633.67 93
19635.00 94
19636.32 90
19637.65 90
19638.97 98
19640.29 94
19641.62 93
19642.94 90
19644.27 96
19645.59 92
19646.92 89
19648.24 88
19649.57 104
19650.89 91
19652.21 103
19653.54 78
19654.86 105
19656.19 102
19657.51 102
19658.84 93
19660.16 101
19661.49 102
19662.81 83
19664.14 105
19665.46 96
19666.79 95
19668.11 103
19669.44 93
19670.76 105
19672.09 99
19673.41 74
19674.74 99
19676.07 108
19677.39 89
19678.72 82
19680.04 89
19681.37 101
19682.69 103
19684.02 89
19685.34 100
19686.67 120
19688.00 100
19689.32 85
19690.65 101
19691.97 110
19693.30 102
19694.63 101
19695.95 108
19697.28 92
19698.60 92
19699.93 93
19701.26 78
19702.58 83
19703.91 85
19705.24 91
19706.56 96
19707.89 87
19709.22 88
19710.54 100
19711.87 96
19713.20 110
19714.52 95
19715.85 95
19717.18 92
19718.50 87
19719.83 93
19721.16 85
19722.48 90
19723.81 108
19725.14 91
19726.47 98
19727.79 97
19729.12 106
19730.45 95
19731.77 90
19733.10 94
19734.43 88
19735.76 89
19737.08 94
19738.41 95
19739.74 81
19741.07 86
19742.39 77
19743.72 110
19745.05 97
19746.38 89
19747.71 86
19749.03 94
19750.36 87
19751.69 101
19753.02 92
19754.35 95
19755.67 102
19757.00 97
19758.33 102
19759.66 89
19760.99 101
19762.31 88
19763.64 89
19764.97 100
19766.30 95
19767.63 98
19768.96 86
19770.29 102
19771.61 97
19772.94 91
19774.27 105
19775.60 113
19776.93 102
19778.26 80
19779.59 90
19780.92 95
19782.25 103
19783.57 93
19784.90 99
19786.23 93
19787.56 93
19788.89 90
19790.22 95
19791.55 107
19792.88 111
19794.21 113
19795.54 103
19796.87 107
19798.20 97
19799.53 101
19800.86 93
19802.19 81
19803.52 97
19804.85 99
19806.18 100
19807.50 96
19808.83 83
19810.16 101
19811.49 109
19812.82 98
19814.15 99
19815.49 91
19816.82 102
19818.15 99
19819.48 78
19820.81 97
19822.14 101
19823.47 80
19824.80 94
19826.13 94
19827.46 89
19828.79 83
19830.12 93
19831.45 90
19832.78 96
19834.11 97
19835.44 94
19836.77 98
19838.10 100
19839.44 98
19840.77 96
19842.10 80
19843.43 91
19844.76 101
19846.09 112
19847.42 99
19848.75 90
19850.08 98
19851.42 103
19852.75 92
19854.08 95
19855.41 87
19856.74 87
19858.07 98
19859.40 88
19860.74 103
19862.07 105
19863.40 107
19864.73 76
19866.06 102
19867.40 105
19868.73 85
19870.06 100
19871.39 95
19872.72 90
19874.06 97
19875.39 96
19876.72 83
19878.05 85
19879.38 97
19880.72 108
19882.05 95
19883.38 113
19884.71 105
19886.05 93
19887.38 86
19888.71 99
19890.04 92
19891.38 113
19892.71 109
19894.04 93
19895.38 96
19896.71 85
19898.04 82
19899.37 88
19900.71 105
19902.04 87
19903.37 97
19904.71 91
19906.04 90
19907.37 90
19908.71 89
19910.04 115
19911.37 106
19912.71 90
19914.04 95
19915.37 109
19916.71 99
19918.04 100
19919.37 107
19920.71 100
19922.04 89
19923.37 98
19924.71 76
19926.04 79
19927.38 90
19928.71 94
19930.04 95
19931.38 112
19932.71 67
19934.05 92
19935.38 100
19936.71 96
19938.05 90
19939.38 99
19940.72 100
19942.05 79
19943.39 89
19944.72 94
19946.06 119
19947.39 90
19948.72 97
19950.06 107
19951.39 90
19952.73 78
19954.06 89
19955.40 96
19956.73 96
19958.07 112
19959.40 86
19960.74 105
19962.07 109
19963.41 92
19964.74 89
19966.08 94
19967.41 85
19968.75 89
19970.08 96
19971.42 99
19972.76 92
19974.09 102
19975.43 99
19976.76 113
19978.10 95
19979.43 97
19980.77 107
19982.10 105
19983.44 104
19984.78 108
19986.11 101
19987.45 116
19988.78 110
19990.12 101
19991.46 96
19992.79 106
19994.13 108
19995.46 94
19996.80 111
19998.14 86
19999.47 96
20000.81 103
20002.15 92
20003.48 101
20004.82 94
20006.16 87
20007.49 94
20008.83 94
20010.17 95
20011.50 96
20012.84 96
20014.18 101
20015.51 96
20016.85 101
20018.19 92
20019.52 116
20020.86 113
20022.20 99
20023.53 95
20024.87 117
20026.21 80
20027.55 98
20028.88 107
20030.22 89
20031.56 116
20032.90 90
20034.23 101
20035.57 78
20036.91 84
20038.25 96
20039.58 98
20040.92 112
20042.26 93
20043.60 103
20044.93 105
20046.27 92
20047.61 85
20048.95 102
20050.29 104
20051.62 104
20052.96 93
20054.30 105
20055.64 105
20056.98 99
20058.32 110
20059.65 101
20060.99 89
20062.33 99
20063.67 83
20065.01 106
20066.35 107
20067.68 84
20069.02 96
20070.36 98
20071.70 120
20073.04 93
20074.38 90
20075.72 91
20077.06 102
20078.40 85
20079.73 82
20081.07 107
20082.41 99
20083.75 105
20085.09 92
20086.43 93
20087.77 80
20089.11 84
20090.45 105
20091.79 119
20093.13 91
20094.47 98
20095.81 110
20097.15 119
20098.48 99
20099.82 98
20101.16 94
20102.50 106
20103.84 104
20105.18 111
20106.52 104
20107.86 94
20109.20 102
20110.54 99
20111.88 78
20113.22 87
20114.56 110
20115.90 95
20117.24 112
20118.58 105
20119.93 85
20121.27 94
20122.61 102
20123.95 103
20125.29 91
20126.63 102
20127.97 97
20129.31 92
20130.65 94
20131.99 96
20133.33 92
20134.67 94
20136.01 80
