# Supplementary material for: MALDI-TOF MS typing enables the classification of brewing yeasts of the genus Saccharomyces to major beer styles
Source: PLoS One. 2017 Aug 9;12(8):e0181694. doi: 10.1371/journal.pone.0181694 (PMC5549903; doi:10.1371/journal.pone.0181694)
Supplement: S7 File — The directory includes 90 raw files and was zipped to “.zip”; the folder has three strains with 30 spectra per strain; S1 Text explains the raw files with an example and Table 1 represents the yeast strains used within the experiment. (ZIP) [file pone.0181694.s010.zip › 19-21/30280-128-Lag-Lag-Lag-YPG-18h-E-E_2016-09-23_8_0_C6_1.dat]

1999.90 1497
2000.32 1524
2000.75 1433
2001.17 1470
2001.59 1537
2002.01 1428
2002.43 1381
2002.86 1352
2003.28 1250
2003.70 1250
2004.12 1167
2004.54 1118
2004.97 1229
2005.39 1151
2005.81 1151
2006.23 1052
2006.66 1126
2007.08 1093
2007.50 1096
2007.92 1118
2008.35 1170
2008.77 1180
2009.19 1169
2009.61 1147
2010.04 1183
2010.46 1162
2010.88 1120
2011.31 1154
2011.73 1075
2012.15 1133
2012.57 1008
2013.00 1046
2013.42 973
2013.84 1055
2014.27 1027
2014.69 1102
2015.11 1216
2015.54 1191
2015.96 1122
2016.38 1096
2016.81 1149
2017.23 1199
2017.65 1205
2018.08 1225
2018.50 1244
2018.93 1217
2019.35 1195
2019.77 1209
2020.20 1189
2020.62 1220
2021.04 1165
2021.47 1178
2021.89 1219
2022.32 1208
2022.74 1229
2023.17 1150
2023.59 1119
2024.01 1163
2024.44 1112
2024.86 1050
2025.29 1059
2025.71 1091
2026.14 1066
2026.56 1074
2026.98 1123
2027.41 1113
2027.83 1129
2028.26 1163
2028.68 1114
2029.11 1083
2029.53 1140
2029.96 1148
2030.38 1088
2030.81 1036
2031.23 1013
2031.66 1091
2032.08 1129
2032.51 1098
2032.93 1068
2033.36 1052
2033.78 1101
2034.21 1088
2034.63 1120
2035.06 1105
2035.49 1125
2035.91 1114
2036.34 1076
2036.76 1036
2037.19 1124
2037.61 1032
2038.04 1046
2038.47 1078
2038.89 1076
2039.32 1095
2039.74 1081
2040.17 1077
2040.59 1122
2041.02 1135
2041.45 1112
2041.87 1146
2042.30 1142
2042.73 1144
2043.15 1080
2043.58 1011
2044.00 1082
2044.43 1118
2044.86 1125
2045.28 1103
2045.71 1191
2046.14 1172
2046.56 1154
2046.99 1083
2047.42 1077
2047.84 1107
2048.27 1123
2048.70 1056
2049.12 1037
2049.55 1075
2049.98 1089
2050.40 1065
2050.83 1087
2051.26 1092
2051.69 1082
2052.11 1036
2052.54 1086
2052.97 1140
2053.40 1121
2053.82 1129
2054.25 1096
2054.68 1098
2055.10 1120
2055.53 1135
2055.96 1270
2056.39 1315
2056.82 1340
2057.24 1367
2057.67 1451
2058.10 1392
2058.53 1394
2058.95 1403
2059.38 1354
2059.81 1230
2060.24 1151
2060.67 1300
2061.09 1307
2061.52 1194
2061.95 1127
2062.38 1139
2062.81 1188
2063.24 1223
2063.66 1252
2064.09 1414
2064.52 1478
2064.95 1609
2065.38 1684
2065.81 1795
2066.24 1668
2066.66 1682
2067.09 1614
2067.52 1508
2067.95 1430
2068.38 1366
2068.81 1362
2069.24 1363
2069.67 1233
2070.10 1160
2070.52 1196
2070.95 1184
2071.38 1162
2071.81 1082
2072.24 1147
2072.67 1141
2073.10 1140
2073.53 1182
2073.96 1154
2074.39 1152
2074.82 1143
2075.25 1213
2075.68 1201
2076.11 1216
2076.54 1222
2076.97 1156
2077.40 1176
2077.83 1172
2078.26 1193
2078.69 1188
2079.12 1160
2079.55 1102
2079.98 1160
2080.41 1213
2080.84 1167
2081.27 1180
2081.70 1235
2082.13 1220
2082.56 1130
2082.99 1235
2083.42 1188
2083.85 1167
2084.28 1176
2084.71 1095
2085.14 1101
2085.57 1140
2086.00 1129
2086.43 1036
2086.86 1036
2087.29 1081
2087.73 1044
2088.16 1081
2088.59 1035
2089.02 964
2089.45 1078
2089.88 1115
2090.31 987
2090.74 1056
2091.17 1099
2091.61 1145
2092.04 1070
2092.47 1074
2092.90 1070
2093.33 1053
2093.76 1063
2094.19 1085
2094.63 1022
2095.06 977
2095.49 1018
2095.92 1087
2096.35 1087
2096.78 1037
2097.22 1041
2097.65 1098
2098.08 1029
2098.51 1057
2098.94 1031
2099.38 1022
2099.81 1069
2100.24 1064
2100.67 1074
2101.11 1093
2101.54 1023
2101.97 1014
2102.40 1036
2102.83 1084
2103.27 1089
2103.70 1125
2104.13 1074
2104.56 1109
2105.00 1071
2105.43 1023
2105.86 1098
2106.30 1068
2106.73 1089
2107.16 1101
2107.59 1129
2108.03 1099
2108.46 1098
2108.89 1106
2109.33 1041
2109.76 1108
2110.19 1078
2110.63 1106
2111.06 1063
2111.49 1044
2111.93 1064
2112.36 1055
2112.79 1022
2113.23 1032
2113.66 1030
2114.09 1043
2114.53 1012
2114.96 1032
2115.40 1018
2115.83 1036
2116.26 941
2116.70 1014
2117.13 945
2117.56 961
2118.00 947
2118.43 978
2118.87 990
2119.30 1045
2119.73 957
2120.17 1020
2120.60 1015
2121.04 1000
2121.47 1033
2121.91 1084
2122.34 1067
2122.78 1036
2123.21 1097
2123.64 1086
2124.08 1051
2124.51 1019
2124.95 1040
2125.38 1036
2125.82 1089
2126.25 1021
2126.69 999
2127.12 1094
2127.56 1045
2127.99 1069
2128.43 1013
2128.86 1102
2129.30 1181
2129.73 1158
2130.17 1129
2130.60 1123
2131.04 1141
2131.47 1163
2131.91 1158
2132.35 1151
2132.78 1139
2133.22 1152
2133.65 1139
2134.09 1102
2134.52 1076
2134.96 1093
2135.40 1182
2135.83 1136
2136.27 1118
2136.70 1174
2137.14 1133
2137.57 1105
2138.01 1089
2138.45 1089
2138.88 1049
2139.32 1053
2139.76 1126
2140.19 1124
2140.63 1052
2141.06 1028
2141.50 1025
2141.94 995
2142.37 1124
2142.81 993
2143.25 1030
2143.68 1024
2144.12 978
2144.56 1032
2144.99 1051
2145.43 1065
2145.87 1039
2146.30 1029
2146.74 1105
2147.18 1084
2147.62 1086
2148.05 1063
2148.49 1185
2148.93 1142
2149.36 1158
2149.80 1180
2150.24 1179
2150.68 1180
2151.11 1227
2151.55 1201
2151.99 1249
2152.43 1192
2152.86 1202
2153.30 1191
2153.74 1146
2154.18 1132
2154.61 1190
2155.05 1141
2155.49 1087
2155.93 1102
2156.37 1126
2156.80 1139
2157.24 1153
2157.68 1215
2158.12 1203
2158.56 1150
2158.99 1095
2159.43 1151
2159.87 1138
2160.31 1146
2160.75 1138
2161.19 1088
2161.62 1115
2162.06 1182
2162.50 1144
2162.94 1158
2163.38 1216
2163.82 1256
2164.26 1402
2164.69 1395
2165.13 1333
2165.57 1418
2166.01 1501
2166.45 1424
2166.89 1396
2167.33 1398
2167.77 1396
2168.21 1406
2168.65 1383
2169.08 1315
2169.52 1314
2169.96 1296
2170.40 1299
2170.84 1300
2171.28 1256
2171.72 1354
2172.16 1325
2172.60 1280
2173.04 1160
2173.48 1250
2173.92 1288
2174.36 1270
2174.80 1242
2175.24 1185
2175.68 1171
2176.12 1327
2176.56 1251
2177.00 1192
2177.44 1293
2177.88 1171
2178.32 1202
2178.76 1268
2179.20 1289
2179.64 1231
2180.08 1192
2180.52 1208
2180.96 1199
2181.40 1175
2181.84 1216
2182.28 1170
2182.72 1104
2183.16 1086
2183.60 1130
2184.04 1082
2184.48 1093
2184.93 1148
2185.37 1120
2185.81 1117
2186.25 1157
2186.69 1143
2187.13 1214
2187.57 1239
2188.01 1137
2188.45 1136
2188.89 1191
2189.34 1206
2189.78 1167
2190.22 1200
2190.66 1179
2191.10 1157
2191.54 1181
2191.98 1158
2192.43 1227
2192.87 1264
2193.31 1303
2193.75 1372
2194.19 1450
2194.63 1379
2195.08 1466
2195.52 1433
2195.96 1485
2196.40 1446
2196.84 1428
2197.29 1435
2197.73 1348
2198.17 1330
2198.61 1284
2199.06 1255
2199.50 1204
2199.94 1187
2200.38 1198
2200.82 1206
2201.27 1153
2201.71 1106
2202.15 1182
2202.59 1273
2203.04 1197
2203.48 1244
2203.92 1230
2204.37 1229
2204.81 1267
2205.25 1234
2205.69 1221
2206.14 1279
2206.58 1276
2207.02 1261
2207.47 1211
2207.91 1212
2208.35 1322
2208.80 1356
2209.24 1411
2209.68 1344
2210.13 1301
2210.57 1382
2211.01 1469
2211.46 1380
2211.90 1301
2212.34 1391
2212.79 1337
2213.23 1280
2213.67 1296
2214.12 1316
2214.56 1248
2215.01 1226
2215.45 1162
2215.89 1124
2216.34 1155
2216.78 1176
2217.23 1143
2217.67 1129
2218.11 1121
2218.56 1134
2219.00 1144
2219.45 1240
2219.89 1170
2220.34 1232
2220.78 1190
2221.22 1221
2221.67 1225
2222.11 1174
2222.56 1210
2223.00 1237
2223.45 1302
2223.89 1193
2224.34 1207
2224.78 1304
2225.23 1283
2225.67 1264
2226.12 1274
2226.56 1294
2227.01 1352
2227.45 1386
2227.90 1333
2228.34 1338
2228.79 1331
2229.23 1317
2229.68 1232
2230.12 1368
2230.57 1464
2231.01 1457
2231.46 1386
2231.90 1437
2232.35 1377
2232.80 1395
2233.24 1362
2233.69 1335
2234.13 1419
2234.58 1304
2235.02 1262
2235.47 1313
2235.92 1294
2236.36 1286
2236.81 1254
2237.25 1203
2237.70 1185
2238.15 1185
2238.59 1196
2239.04 1176
2239.49 1224
2239.93 1200
2240.38 1275
2240.82 1164
2241.27 1224
2241.72 1237
2242.16 1164
2242.61 1141
2243.06 1146
2243.50 1110
2243.95 1097
2244.40 1084
2244.84 1069
2245.29 1087
2245.74 1069
2246.19 1107
2246.63 1141
2247.08 1046
2247.53 1064
2247.97 1059
2248.42 1029
2248.87 1044
2249.32 1095
2249.76 1147
2250.21 1152
2250.66 1089
2251.10 1174
2251.55 1151
2252.00 1184
2252.45 1198
2252.89 1187
2253.34 1210
2253.79 1254
2254.24 1289
2254.69 1334
2255.13 1320
2255.58 1306
2256.03 1289
2256.48 1189
2256.93 1196
2257.37 1242
2257.82 1167
2258.27 1148
2258.72 1197
2259.17 1148
2259.61 1197
2260.06 1276
2260.51 1268
2260.96 1338
2261.41 1374
2261.86 1401
2262.31 1380
2262.75 1414
2263.20 1396
2263.65 1460
2264.10 1395
2264.55 1332
2265.00 1291
2265.45 1311
2265.90 1234
2266.34 1250
2266.79 1183
2267.24 1205
2267.69 1205
2268.14 1188
2268.59 1206
2269.04 1238
2269.49 1323
2269.94 1367
2270.39 1312
2270.84 1316
2271.29 1360
2271.74 1436
2272.18 1496
2272.63 1486
2273.08 1413
2273.53 1444
2273.98 1472
2274.43 1589
2274.88 1612
2275.33 1652
2275.78 1804
2276.23 1845
2276.68 1781
2277.13 1740
2277.58 1752
2278.03 1825
2278.48 1708
2278.93 1606
2279.38 1585
2279.83 1505
2280.28 1467
2280.73 1354
2281.19 1366
2281.64 1338
2282.09 1269
2282.54 1234
2282.99 1247
2283.44 1208
2283.89 1146
2284.34 1108
2284.79 1158
2285.24 1183
2285.69 1111
2286.14 1116
2286.59 1095
2287.04 1131
2287.50 1188
2287.95 1297
2288.40 1242
2288.85 1268
2289.30 1356
2289.75 1351
2290.20 1458
2290.65 1519
2291.11 1586
2291.56 1633
2292.01 1606
2292.46 1612
2292.91 1580
2293.36 1477
2293.82 1447
2294.27 1288
2294.72 1327
2295.17 1352
2295.62 1284
2296.07 1275
2296.53 1248
2296.98 1174
2297.43 1218
2297.88 1254
2298.33 1277
2298.79 1189
2299.24 1123
2299.69 1125
2300.14 1148
2300.60 1182
2301.05 1145
2301.50 1127
2301.95 1135
2302.41 1115
2302.86 1161
2303.31 1102
2303.76 1133
2304.22 1141
2304.67 1064
2305.12 1055
2305.57 1000
2306.03 1066
2306.48 1121
2306.93 1048
2307.39 1081
2307.84 1165
2308.29 1198
2308.75 1282
2309.20 1236
2309.65 1237
2310.11 1220
2310.56 1276
2311.01 1385
2311.47 1292
2311.92 1247
2312.37 1265
2312.83 1326
2313.28 1318
2313.73 1261
2314.19 1214
2314.64 1267
2315.09 1239
2315.55 1274
2316.00 1201
2316.46 1225
2316.91 1193
2317.36 1205
2317.82 1274
2318.27 1252
2318.73 1276
2319.18 1281
2319.63 1306
2320.09 1268
2320.54 1287
2321.00 1246
2321.45 1293
2321.91 1245
2322.36 1281
2322.82 1302
2323.27 1394
2323.72 1627
2324.18 1832
2324.63 1939
2325.09 2131
2325.54 2124
2326.00 2046
2326.45 2195
2326.91 2130
2327.36 1941
2327.82 1723
2328.27 1603
2328.73 1508
2329.18 1362
2329.64 1324
2330.09 1303
2330.55 1252
2331.00 1270
2331.46 1241
2331.92 1208
2332.37 1225
2332.83 1258
2333.28 1236
2333.74 1130
2334.19 1211
2334.65 1214
2335.10 1136
2335.56 1109
2336.02 1131
2336.47 1188
2336.93 1211
2337.38 1203
2337.84 1134
2338.30 1118
2338.75 1172
2339.21 1195
2339.66 1172
2340.12 1217
2340.58 1164
2341.03 1098
2341.49 1145
2341.95 1182
2342.40 1171
2342.86 1180
2343.32 1192
2343.77 1191
2344.23 1183
2344.68 1213
2345.14 1207
2345.60 1260
2346.06 1193
2346.51 1130
2346.97 1204
2347.43 1341
2347.88 1365
2348.34 1329
2348.80 1280
2349.25 1218
2349.71 1206
2350.17 1195
2350.63 1219
2351.08 1182
2351.54 1169
2352.00 1162
2352.46 1279
2352.91 1181
2353.37 1164
2353.83 1139
2354.29 1138
2354.74 1119
2355.20 1110
2355.66 1081
2356.12 1033
2356.57 989
2357.03 1101
2357.49 1145
2357.95 1100
2358.41 1096
2358.86 1184
2359.32 1238
2359.78 1347
2360.24 1404
2360.70 1451
2361.15 1465
2361.61 1413
2362.07 1402
2362.53 1532
2362.99 1515
2363.45 1484
2363.91 1355
2364.36 1340
2364.82 1353
2365.28 1453
2365.74 1324
2366.20 1271
2366.66 1278
2367.12 1147
2367.57 1234
2368.03 1217
2368.49 1142
2368.95 1193
2369.41 1214
2369.87 1218
2370.33 1180
2370.79 1183
2371.25 1144
2371.71 1133
2372.17 1177
2372.63 1219
2373.09 1195
2373.54 1237
2374.00 1258
2374.46 1305
2374.92 1317
2375.38 1337
2375.84 1318
2376.30 1269
2376.76 1337
2377.22 1313
2377.68 1305
2378.14 1319
2378.60 1231
2379.06 1274
2379.52 1241
2379.98 1231
2380.44 1207
2380.90 1221
2381.36 1296
2381.82 1288
2382.28 1185
2382.74 1167
2383.20 1217
2383.66 1195
2384.12 1143
2384.59 1134
2385.05 1183
2385.51 1192
2385.97 1174
2386.43 1138
2386.89 1126
2387.35 1146
2387.81 1129
2388.27 1155
2388.73 1238
2389.19 1164
2389.65 1153
2390.12 1235
2390.58 1250
2391.04 1242
2391.50 1308
2391.96 1336
2392.42 1233
2392.88 1242
2393.34 1191
2393.81 1247
2394.27 1276
2394.73 1194
2395.19 1185
2395.65 1177
2396.11 1282
2396.57 1331
2397.04 1330
2397.50 1360
2397.96 1412
2398.42 1369
2398.88 1424
2399.35 1423
2399.81 1428
2400.27 1438
2400.73 1346
2401.19 1256
2401.66 1274
2402.12 1232
2402.58 1188
2403.04 1187
2403.51 1172
2403.97 1194
2404.43 1168
2404.89 1168
2405.36 1155
2405.82 1160
2406.28 1150
2406.74 1125
2407.21 1129
2407.67 1098
2408.13 1046
2408.59 1088
2409.06 1152
2409.52 1057
2409.98 988
2410.45 998
2410.91 1050
2411.37 1040
2411.84 1011
2412.30 1014
2412.76 1048
2413.23 1162
2413.69 1187
2414.15 1087
2414.62 1104
2415.08 1166
2415.54 1150
2416.01 1217
2416.47 1133
2416.93 1134
2417.40 1182
2417.86 1189
2418.32 1195
2418.79 1177
2419.25 1188
2419.72 1170
2420.18 1166
2420.64 1155
2421.11 1155
2421.57 1128
2422.04 1150
2422.50 1235
2422.96 1205
2423.43 1267
2423.89 1266
2424.36 1190
2424.82 1289
2425.29 1291
2425.75 1299
2426.22 1328
2426.68 1303
2427.15 1299
2427.61 1200
2428.07 1207
2428.54 1218
2429.00 1105
2429.47 1124
2429.93 1165
2430.40 1176
2430.86 1119
2431.33 1059
2431.79 1118
2432.26 1135
2432.72 1150
2433.19 1195
2433.65 1172
2434.12 1090
2434.59 1143
2435.05 1247
2435.52 1244
2435.98 1245
2436.45 1278
2436.91 1174
2437.38 1217
2437.84 1199
2438.31 1208
2438.78 1292
2439.24 1296
2439.71 1346
2440.17 1286
2440.64 1297
2441.10 1356
2441.57 1367
2442.04 1314
2442.50 1278
2442.97 1345
2443.44 1256
2443.90 1283
2444.37 1312
2444.83 1329
2445.30 1197
2445.77 1225
2446.23 1212
2446.70 1145
2447.17 1123
2447.63 1113
2448.10 1090
2448.57 1146
2449.03 1086
2449.50 1180
2449.97 1189
2450.43 1134
2450.90 1184
2451.37 1169
2451.83 1090
2452.30 1127
2452.77 1076
2453.24 1101
2453.70 1087
2454.17 1115
2454.64 1153
2455.10 1112
2455.57 1111
2456.04 1105
2456.51 1123
2456.97 1109
2457.44 1122
2457.91 1147
2458.38 1124
2458.84 1073
2459.31 1132
2459.78 1119
2460.25 1086
2460.72 1060
2461.18 1195
2461.65 1148
2462.12 1212
2462.59 1127
2463.06 1139
2463.52 1145
2463.99 1168
2464.46 1155
2464.93 1119
2465.40 1241
2465.86 1197
2466.33 1126
2466.80 1130
2467.27 1127
2467.74 1145
2468.21 1191
2468.68 1265
2469.14 1266
2469.61 1244
2470.08 1286
2470.55 1250
2471.02 1286
2471.49 1297
2471.96 1248
2472.43 1277
2472.90 1195
2473.36 1222
2473.83 1226
2474.30 1178
2474.77 1171
2475.24 1196
2475.71 1234
2476.18 1206
2476.65 1215
2477.12 1227
2477.59 1242
2478.06 1171
2478.53 1178
2479.00 1187
2479.47 1105
2479.94 1156
2480.41 1128
2480.87 1122
2481.34 1105
2481.81 1119
2482.28 1040
2482.75 995
2483.22 1023
2483.69 1120
2484.16 1084
2484.63 1143
2485.10 1207
2485.57 1192
2486.05 1165
2486.52 1254
2486.99 1251
2487.46 1226
2487.93 1296
2488.40 1293
2488.87 1277
2489.34 1295
2489.81 1313
2490.28 1283
2490.75 1208
2491.22 1225
2491.69 1214
2492.16 1210
2492.63 1184
2493.10 1177
2493.58 1192
2494.05 1295
2494.52 1207
2494.99 1257
2495.46 1172
2495.93 1161
2496.40 1203
2496.87 1177
2497.34 1261
2497.82 1208
2498.29 1145
2498.76 1185
2499.23 1119
2499.70 1056
2500.17 1149
2500.64 1077
2501.12 1107
2501.59 1059
2502.06 1057
2502.53 1001
2503.00 1032
2503.48 1083
2503.95 1060
2504.42 1024
2504.89 1086
2505.36 1064
2505.84 1116
2506.31 1092
2506.78 1056
2507.25 1106
2507.72 1063
2508.20 1056
2508.67 1170
2509.14 1244
2509.61 1261
2510.09 1279
2510.56 1319
2511.03 1418
2511.50 1434
2511.98 1404
2512.45 1489
2512.92 1511
2513.40 1479
2513.87 1501
2514.34 1421
2514.81 1368
2515.29 1309
2515.76 1332
2516.23 1332
2516.71 1297
2517.18 1211
2517.65 1228
2518.13 1264
2518.60 1201
2519.07 1169
2519.55 1187
2520.02 1225
2520.49 1240
2520.97 1175
2521.44 1243
2521.91 1133
2522.39 1194
2522.86 1164
2523.34 1191
2523.81 1147
2524.28 1233
2524.76 1310
2525.23 1344
2525.70 1269
2526.18 1338
2526.65 1324
2527.13 1297
2527.60 1372
2528.08 1368
2528.55 1416
2529.02 1369
2529.50 1356
2529.97 1366
2530.45 1316
2530.92 1356
2531.40 1241
2531.87 1262
2532.34 1199
2532.82 1225
2533.29 1219
2533.77 1230
2534.24 1228
2534.72 1180
2535.19 1270
2535.67 1292
2536.14 1250
2536.62 1263
2537.09 1266
2537.57 1360
2538.04 1395
2538.52 1351
2538.99 1400
2539.47 1403
2539.94 1416
2540.42 1467
2540.90 1474
2541.37 1368
2541.85 1391
2542.32 1364
2542.80 1337
2543.27 1366
2543.75 1318
2544.22 1287
2544.70 1443
2545.18 1406
2545.65 1349
2546.13 1361
2546.60 1395
2547.08 1495
2547.56 1438
2548.03 1402
2548.51 1466
2548.98 1499
2549.46 1508
2549.94 1411
2550.41 1400
2550.89 1395
2551.37 1415
2551.84 1388
2552.32 1311
2552.80 1374
2553.27 1318
2553.75 1266
2554.23 1254
2554.70 1282
2555.18 1259
2555.66 1242
2556.13 1209
2556.61 1254
2557.09 1238
2557.56 1218
2558.04 1277
2558.52 1160
2558.99 1145
2559.47 1143
2559.95 1143
2560.43 1214
2560.90 1184
2561.38 1207
2561.86 1200
2562.33 1201
2562.81 1188
2563.29 1139
2563.77 1178
2564.25 1193
2564.72 1170
2565.20 1173
2565.68 1152
2566.16 1159
2566.63 1132
2567.11 1143
2567.59 1051
2568.07 1087
2568.55 1053
2569.02 1126
2569.50 1062
2569.98 1108
2570.46 1114
2570.94 1132
2571.41 1059
2571.89 1076
2572.37 1111
2572.85 1018
2573.33 1057
2573.81 1123
2574.28 1163
2574.76 1122
2575.24 1137
2575.72 1126
2576.20 1111
2576.68 1036
2577.16 1082
2577.64 1178
2578.11 1171
2578.59 1141
2579.07 1135
2579.55 1149
2580.03 1207
2580.51 1125
2580.99 1071
2581.47 1038
2581.95 1062
2582.43 1061
2582.91 1026
2583.39 1048
2583.86 1025
2584.34 1148
2584.82 1124
2585.30 1091
2585.78 1115
2586.26 1040
2586.74 1094
2587.22 1188
2587.70 1158
2588.18 1098
2588.66 1094
2589.14 1085
2589.62 1113
2590.10 1101
2590.58 1111
2591.06 1092
2591.54 1064
2592.02 1009
2592.50 1017
2592.98 1054
2593.46 1048
2593.94 1041
2594.42 1022
2594.90 1030
2595.38 1066
2595.86 1009
2596.35 1015
2596.83 1074
2597.31 1097
2597.79 1062
2598.27 1051
2598.75 1101
2599.23 1110
2599.71 1073
2600.19 1178
2600.67 1150
2601.15 1163
2601.63 1153
2602.12 1097
2602.60 1136
2603.08 1161
2603.56 1144
2604.04 1149
2604.52 1114
2605.00 1141
2605.48 1142
2605.97 1113
2606.45 1153
2606.93 1112
2607.41 1144
2607.89 1106
2608.37 1133
2608.86 1121
2609.34 1096
2609.82 1134
2610.30 1135
2610.78 1181
2611.26 1174
2611.75 1152
2612.23 1166
2612.71 1208
2613.19 1104
2613.68 1161
2614.16 1177
2614.64 1134
2615.12 1177
2615.60 1162
2616.09 1155
2616.57 1142
2617.05 1134
2617.53 1144
2618.02 1164
2618.50 1219
2618.98 1205
2619.46 1110
2619.95 1135
2620.43 1220
2620.91 1246
2621.40 1111
2621.88 1083
2622.36 1102
2622.85 1120
2623.33 1158
2623.81 1168
2624.29 1119
2624.78 1187
2625.26 1127
2625.74 1161
2626.23 1179
2626.71 1154
2627.19 1222
2627.68 1248
2628.16 1195
2628.64 1227
2629.13 1291
2629.61 1284
2630.10 1301
2630.58 1399
2631.06 1353
2631.55 1347
2632.03 1370
2632.51 1418
2633.00 1373
2633.48 1378
2633.97 1369
2634.45 1311
2634.94 1271
2635.42 1230
2635.90 1188
2636.39 1183
2636.87 1133
2637.36 1192
2637.84 1202
2638.33 1209
2638.81 1202
2639.29 1222
2639.78 1255
2640.26 1249
2640.75 1210
2641.23 1208
2641.72 1207
2642.20 1227
2642.69 1242
2643.17 1167
2643.66 1173
2644.14 1215
2644.63 1259
2645.11 1188
2645.60 1186
2646.08 1169
2646.57 1152
2647.05 1187
2647.54 1154
2648.02 1138
2648.51 1114
2648.99 1154
2649.48 1166
2649.97 1152
2650.45 1186
2650.94 1179
2651.42 1125
2651.91 1195
2652.39 1272
2652.88 1281
2653.37 1363
2653.85 1505
2654.34 1535
2654.82 1575
2655.31 1489
2655.80 1571
2656.28 1570
2656.77 1528
2657.25 1478
2657.74 1480
2658.23 1492
2658.71 1368
2659.20 1381
2659.69 1355
2660.17 1286
2660.66 1162
2661.14 1249
2661.63 1193
2662.12 1199
2662.60 1155
2663.09 1170
2663.58 1193
2664.06 1190
2664.55 1151
2665.04 1136
2665.53 1106
2666.01 1235
2666.50 1221
2666.99 1200
2667.47 1179
2667.96 1285
2668.45 1221
2668.94 1316
2669.42 1210
2669.91 1233
2670.40 1336
2670.88 1333
2671.37 1285
2671.86 1352
2672.35 1401
2672.83 1411
2673.32 1475
2673.81 1491
2674.30 1537
2674.79 1436
2675.27 1438
2675.76 1429
2676.25 1430
2676.74 1434
2677.23 1446
2677.71 1465
2678.20 1356
2678.69 1267
2679.18 1219
2679.67 1185
2680.15 1208
2680.64 1168
2681.13 1119
2681.62 1193
2682.11 1158
2682.60 1107
2683.08 1150
2683.57 1209
2684.06 1215
2684.55 1170
2685.04 1127
2685.53 1087
2686.02 1113
2686.51 1111
2686.99 1083
2687.48 1046
2687.97 1074
2688.46 1093
2688.95 1089
2689.44 1052
2689.93 1091
2690.42 1140
2690.91 1158
2691.40 1166
2691.89 1098
2692.38 1138
2692.87 1268
2693.35 1170
2693.84 1250
2694.33 1212
2694.82 1231
2695.31 1212
2695.80 1182
2696.29 1184
2696.78 1148
2697.27 1115
2697.76 1161
2698.25 1180
2698.74 1153
2699.23 1128
2699.72 1077
2700.21 1194
2700.70 1218
2701.19 1148
2701.68 1130
2702.17 1118
2702.66 1103
2703.15 1100
2703.64 1193
2704.13 1172
2704.62 1149
2705.12 1176
2705.61 1202
2706.10 1092
2706.59 1090
2707.08 1136
2707.57 1072
2708.06 1135
2708.55 1190
2709.04 1181
2709.53 1072
2710.02 1092
2710.51 1120
2711.01 1094
2711.50 1057
2711.99 1043
2712.48 1164
2712.97 1167
2713.46 1141
2713.95 1148
2714.44 1108
2714.94 1112
2715.43 1180
2715.92 1117
2716.41 1101
2716.90 1082
2717.39 1079
2717.89 1036
2718.38 1083
2718.87 1038
2719.36 1093
2719.85 1096
2720.34 1120
2720.84 1138
2721.33 1130
2721.82 1183
2722.31 1215
2722.80 1237
2723.30 1217
2723.79 1223
2724.28 1174
2724.77 1149
2725.27 1138
2725.76 1125
2726.25 1133
2726.74 1093
2727.24 1026
2727.73 1122
2728.22 1084
2728.71 1125
2729.21 1135
2729.70 1179
2730.19 1144
2730.69 1159
2731.18 1186
2731.67 1186
2732.16 1191
2732.66 1159
2733.15 1220
2733.64 1189
2734.14 1141
2734.63 1223
2735.12 1224
2735.62 1204
2736.11 1184
2736.60 1170
2737.10 1250
2737.59 1254
2738.08 1302
2738.58 1372
2739.07 1294
2739.56 1241
2740.06 1163
2740.55 1156
2741.05 1224
2741.54 1147
2742.03 1145
2742.53 1222
2743.02 1170
2743.52 1190
2744.01 1194
2744.50 1220
2745.00 1236
2745.49 1201
2745.99 1219
2746.48 1241
2746.97 1248
2747.47 1249
2747.96 1308
2748.46 1237
2748.95 1322
2749.45 1251
2749.94 1238
2750.44 1205
2750.93 1131
2751.43 1230
2751.92 1151
2752.42 1208
2752.91 1182
2753.41 1137
2753.90 1135
2754.40 1141
2754.89 1127
2755.39 1224
2755.88 1202
2756.38 1244
2756.87 1168
2757.37 1238
2757.86 1172
2758.36 1204
2758.85 1259
2759.35 1245
2759.84 1306
2760.34 1289
2760.83 1282
2761.33 1334
2761.83 1290
2762.32 1327
2762.82 1409
2763.31 1340
2763.81 1366
2764.30 1321
2764.80 1308
2765.30 1323
2765.79 1240
2766.29 1274
2766.78 1297
2767.28 1315
2767.78 1199
2768.27 1206
2768.77 1269
2769.27 1148
2769.76 1195
2770.26 1220
2770.76 1180
2771.25 1161
2771.75 1202
2772.24 1232
2772.74 1242
2773.24 1222
2773.73 1212
2774.23 1245
2774.73 1309
2775.23 1377
2775.72 1337
2776.22 1416
2776.72 1455
2777.21 1363
2777.71 1273
2778.21 1267
2778.70 1357
2779.20 1259
2779.70 1331
2780.20 1282
2780.69 1274
2781.19 1214
2781.69 1177
2782.19 1240
2782.68 1199
2783.18 1178
2783.68 1153
2784.18 1113
2784.67 1090
2785.17 1118
2785.67 1198
2786.17 1094
2786.67 1119
2787.16 1157
2787.66 1144
2788.16 1156
2788.66 1187
2789.16 1175
2789.65 1158
2790.15 1156
2790.65 1193
2791.15 1095
2791.65 1058
2792.15 1152
2792.64 1220
2793.14 1129
2793.64 1120
2794.14 1165
2794.64 1116
2795.14 1126
2795.64 1124
2796.13 1153
2796.63 1190
2797.13 1220
2797.63 1156
2798.13 1137
2798.63 1205
2799.13 1180
2799.63 1145
2800.13 1164
2800.62 1146
2801.12 1198
2801.62 1147
2802.12 1086
2802.62 1155
2803.12 1201
2803.62 1172
2804.12 1151
2804.62 1110
2805.12 1173
2805.62 1114
2806.12 1061
2806.62 1142
2807.12 1127
2807.62 1203
2808.12 1263
2808.62 1182
2809.12 1247
2809.62 1346
2810.12 1433
2810.62 1529
2811.12 1667
2811.62 1750
2812.12 1797
2812.62 1865
2813.12 1834
2813.62 2030
2814.12 2101
2814.62 2143
2815.12 2050
2815.62 2042
2816.12 2002
2816.62 1834
2817.12 1727
2817.62 1619
2818.12 1478
2818.62 1465
2819.12 1352
2819.63 1309
2820.13 1248
2820.63 1299
2821.13 1202
2821.63 1199
2822.13 1188
2822.63 1251
2823.13 1183
2823.63 1195
2824.13 1174
2824.64 1095
2825.14 1086
2825.64 1158
2826.14 1158
2826.64 1181
2827.14 1161
2827.64 1128
2828.15 1139
2828.65 1169
2829.15 1186
2829.65 1152
2830.15 1141
2830.65 1134
2831.16 1143
2831.66 1119
2832.16 1111
2832.66 1092
2833.16 1085
2833.67 1125
2834.17 1188
2834.67 1161
2835.17 1172
2835.68 1235
2836.18 1202
2836.68 1224
2837.18 1285
2837.68 1297
2838.19 1251
2838.69 1309
2839.19 1324
2839.70 1296
2840.20 1250
2840.70 1233
2841.20 1271
2841.71 1296
2842.21 1280
2842.71 1301
2843.21 1280
2843.72 1283
2844.22 1259
2844.72 1249
2845.23 1214
2845.73 1262
2846.23 1310
2846.74 1330
2847.24 1351
2847.74 1252
2848.25 1465
2848.75 1411
2849.25 1378
2849.76 1420
2850.26 1365
2850.76 1431
2851.27 1379
2851.77 1346
2852.28 1323
2852.78 1321
2853.28 1293
2853.79 1316
2854.29 1233
2854.79 1279
2855.30 1370
2855.80 1304
2856.31 1345
2856.81 1382
2857.31 1416
2857.82 1405
2858.32 1386
2858.83 1421
2859.33 1444
2859.84 1474
2860.34 1405
2860.85 1411
2861.35 1420
2861.85 1452
2862.36 1288
2862.86 1306
2863.37 1310
2863.87 1180
2864.38 1224
2864.88 1245
2865.39 1218
2865.89 1155
2866.40 1203
2866.90 1116
2867.41 1156
2867.91 1153
2868.42 1136
2868.92 1209
2869.43 1156
2869.93 1198
2870.44 1246
2870.94 1286
2871.45 1311
2871.96 1476
2872.46 1457
2872.97 1553
2873.47 1519
2873.98 1481
2874.48 1474
2874.99 1476
2875.49 1371
2876.00 1421
2876.51 1485
2877.01 1469
2877.52 1477
2878.02 1386
2878.53 1357
2879.04 1279
2879.54 1295
2880.05 1316
2880.55 1395
2881.06 1392
2881.57 1458
2882.07 1398
2882.58 1548
2883.09 1578
2883.59 1510
2884.10 1544
2884.61 1547
2885.11 1745
2885.62 1711
2886.13 1632
2886.63 1658
2887.14 1682
2887.65 1768
2888.15 1688
2888.66 1622
2889.17 1596
2889.67 1601
2890.18 1519
2890.69 1538
2891.20 1443
2891.70 1521
2892.21 1532
2892.72 1463
2893.22 1450
2893.73 1464
2894.24 1379
2894.75 1430
2895.25 1574
2895.76 1652
2896.27 1712
2896.78 1636
2897.29 1528
2897.79 1504
2898.30 1471
2898.81 1482
2899.32 1462
2899.82 1473
2900.33 1431
2900.84 1390
2901.35 1412
2901.86 1503
2902.36 1467
2902.87 1420
2903.38 1482
2903.89 1449
2904.40 1513
2904.91 1468
2905.41 1509
2905.92 1474
2906.43 1429
2906.94 1433
2907.45 1443
2907.96 1419
2908.47 1390
2908.97 1337
2909.48 1321
2909.99 1345
2910.50 1317
2911.01 1305
2911.52 1289
2912.03 1295
2912.54 1282
2913.05 1276
2913.55 1219
2914.06 1270
2914.57 1324
2915.08 1314
2915.59 1298
2916.10 1295
2916.61 1274
2917.12 1385
2917.63 1351
2918.14 1350
2918.65 1403
2919.16 1352
2919.67 1385
2920.18 1452
2920.69 1387
2921.20 1410
2921.71 1441
2922.22 1385
2922.73 1433
2923.24 1416
2923.75 1403
2924.26 1467
2924.77 1500
2925.28 1480
2925.79 1372
2926.30 1356
2926.81 1332
2927.32 1296
2927.83 1307
2928.34 1312
2928.85 1315
2929.36 1277
2929.87 1306
2930.38 1292
2930.89 1337
2931.40 1346
2931.91 1281
2932.42 1296
2932.93 1301
2933.45 1258
2933.96 1264
2934.47 1302
2934.98 1305
2935.49 1336
2936.00 1402
2936.51 1367
2937.02 1507
2937.53 1602
2938.04 1822
2938.56 1926
2939.07 2044
2939.58 2418
2940.09 2620
2940.60 2850
2941.11 2991
2941.62 3128
2942.14 3350
2942.65 3241
2943.16 3127
2943.67 3004
2944.18 2744
2944.70 2545
2945.21 2380
2945.72 2176
2946.23 1945
2946.74 1725
2947.26 1629
2947.77 1604
2948.28 1463
2948.79 1369
2949.30 1290
2949.82 1395
2950.33 1424
2950.84 1377
2951.35 1365
2951.87 1306
2952.38 1266
2952.89 1291
2953.40 1228
2953.92 1186
2954.43 1110
2954.94 1116
2955.45 1107
2955.97 1179
2956.48 1131
2956.99 1191
2957.51 1114
2958.02 1174
2958.53 1215
2959.04 1165
2959.56 1251
2960.07 1201
2960.58 1218
2961.10 1298
2961.61 1298
2962.12 1324
2962.64 1225
2963.15 1330
2963.66 1344
2964.18 1297
2964.69 1292
2965.21 1369
2965.72 1286
2966.23 1294
2966.75 1353
2967.26 1418
2967.77 1381
2968.29 1369
2968.80 1332
2969.32 1363
2969.83 1355
2970.34 1351
2970.86 1324
2971.37 1365
2971.89 1362
2972.40 1414
2972.91 1357
2973.43 1339
2973.94 1489
2974.46 1438
2974.97 1356
2975.49 1339
2976.00 1365
2976.52 1475
2977.03 1421
2977.55 1396
2978.06 1438
2978.57 1475
2979.09 1515
2979.60 1520
2980.12 1523
2980.63 1522
2981.15 1593
2981.66 1679
2982.18 1672
2982.69 1692
2983.21 1631
2983.73 1704
2984.24 1604
2984.76 1647
2985.27 1647
2985.79 1736
2986.30 1717
2986.82 1756
2987.33 1737
2987.85 1843
2988.36 1798
2988.88 1702
2989.40 1827
2989.91 1845
2990.43 1787
2990.94 1907
2991.46 1870
2991.97 1809
2992.49 1792
2993.01 1777
2993.52 1755
2994.04 1797
2994.55 1961
2995.07 1977
2995.59 2012
2996.10 1895
2996.62 2033
2997.14 2176
2997.65 2179
2998.17 2245
2998.69 2422
2999.20 2428
2999.72 2364
3000.24 2363
3000.75 2517
3001.27 2774
3001.79 3034
3002.30 3450
3002.82 4149
3003.34 5072
3003.85 5845
3004.37 6745
3004.89 7552
3005.40 8278
3005.92 8337
3006.44 8182
3006.96 7832
3007.47 7309
3007.99 6510
3008.51 5527
3009.03 4852
3009.54 4081
3010.06 3337
3010.58 2906
3011.10 2546
3011.61 2320
3012.13 2115
3012.65 2025
3013.17 1989
3013.68 2001
3014.20 1986
3014.72 1858
3015.24 1902
3015.76 1845
3016.27 1785
3016.79 1895
3017.31 1871
3017.83 1789
3018.35 1778
3018.86 1782
3019.38 1798
3019.90 1767
3020.42 1816
3020.94 1747
3021.46 1790
3021.97 1870
3022.49 1823
3023.01 1851
3023.53 1859
3024.05 1865
3024.57 1924
3025.09 1837
3025.61 1882
3026.12 1772
3026.64 1784
3027.16 1727
3027.68 1663
3028.20 1719
3028.72 1669
3029.24 1551
3029.76 1552
3030.28 1580
3030.80 1587
3031.32 1539
3031.84 1571
3032.35 1574
3032.87 1537
3033.39 1540
3033.91 1573
3034.43 1533
3034.95 1534
3035.47 1551
3035.99 1563
3036.51 1540
3037.03 1566
3037.55 1497
3038.07 1515
3038.59 1367
3039.11 1470
3039.63 1486
3040.15 1493
3040.67 1470
3041.19 1497
3041.71 1406
3042.23 1487
3042.75 1536
3043.27 1563
3043.79 1544
3044.31 1504
3044.83 1514
3045.35 1525
3045.87 1579
3046.40 1439
3046.92 1510
3047.44 1560
3047.96 1588
3048.48 1497
3049.00 1491
3049.52 1537
3050.04 1499
3050.56 1486
3051.08 1516
3051.60 1476
3052.12 1533
3052.65 1566
3053.17 1469
3053.69 1430
3054.21 1430
3054.73 1435
3055.25 1465
3055.77 1398
3056.30 1471
3056.82 1522
3057.34 1414
3057.86 1425
3058.38 1463
3058.90 1433
3059.42 1415
3059.95 1543
3060.47 1493
3060.99 1512
3061.51 1502
3062.03 1550
3062.56 1592
3063.08 1538
3063.60 1543
3064.12 1573
3064.64 1639
3065.17 1587
3065.69 1653
3066.21 1708
3066.73 1604
3067.26 1624
3067.78 1705
3068.30 1736
3068.82 1707
3069.35 1790
3069.87 1794
3070.39 1770
3070.91 1824
3071.44 1804
3071.96 1783
3072.48 1790
3073.01 1724
3073.53 1770
3074.05 1813
3074.57 1785
3075.10 1795
3075.62 1972
3076.14 2007
3076.67 2064
3077.19 2142
3077.71 2144
3078.24 2100
3078.76 2132
3079.28 2116
3079.81 2222
3080.33 2353
3080.85 2288
3081.38 2294
3081.90 2302
3082.42 2185
3082.95 2376
3083.47 2364
3084.00 2330
3084.52 2371
3085.04 2328
3085.57 2326
3086.09 2318
3086.62 2403
3087.14 2666
3087.66 2990
3088.19 3322
3088.71 3885
3089.24 4411
3089.76 4928
3090.29 5262
3090.81 5351
3091.33 5292
3091.86 5135
3092.38 4879
3092.91 4527
3093.43 3986
3093.96 3719
3094.48 3351
3095.01 3036
3095.53 2832
3096.06 2742
3096.58 2653
3097.11 2587
3097.63 2609
3098.16 2616
3098.68 2683
3099.21 2885
3099.73 3298
3100.26 3816
3100.78 4393
3101.31 5366
3101.83 6744
3102.36 7635
3102.88 8434
3103.41 9146
3103.93 9371
3104.46 9096
3104.99 8605
3105.51 7876
3106.04 6870
3106.56 5840
3107.09 5112
3107.61 4170
3108.14 3669
3108.67 3319
3109.19 2923
3109.72 2749
3110.24 2574
3110.77 2568
3111.30 2505
3111.82 2457
3112.35 2429
3112.87 2289
3113.40 2323
3113.93 2247
3114.45 2075
3114.98 1939
3115.51 1817
3116.03 1835
3116.56 1910
3117.09 1823
3117.61 1839
3118.14 1875
3118.67 1849
3119.19 1856
3119.72 1924
3120.25 1928
3120.77 2022
3121.30 2172
3121.83 2140
3122.35 2169
3122.88 2393
3123.41 2345
3123.94 2405
3124.46 2387
3124.99 2273
3125.52 2335
3126.05 2358
3126.57 2375
3127.10 2312
3127.63 2329
3128.16 2282
3128.68 2213
3129.21 2229
3129.74 2240
3130.27 2134
3130.79 2068
3131.32 2019
3131.85 1937
3132.38 1877
3132.91 1804
3133.43 1790
3133.96 1787
3134.49 1802
3135.02 1852
3135.55 1822
3136.07 1829
3136.60 1790
3137.13 1807
3137.66 1675
3138.19 1696
3138.72 1682
3139.24 1616
3139.77 1580
3140.30 1640
3140.83 1705
3141.36 1568
3141.89 1569
3142.42 1561
3142.95 1458
3143.47 1484
3144.00 1543
3144.53 1500
3145.06 1550
3145.59 1594
3146.12 1540
3146.65 1598
3147.18 1692
3147.71 1734
3148.24 1774
3148.76 1754
3149.29 1819
3149.82 1869
3150.35 1833
3150.88 1785
3151.41 1748
3151.94 1716
3152.47 1698
3153.00 1798
3153.53 1774
3154.06 1718
3154.59 1702
3155.12 1610
3155.65 1569
3156.18 1651
3156.71 1731
3157.24 1718
3157.77 1605
3158.30 1687
3158.83 1705
3159.36 1639
3159.89 1632
3160.42 1650
3160.95 1690
3161.48 1717
3162.01 1619
3162.54 1631
3163.07 1649
3163.60 1611
3164.13 1639
3164.66 1653
3165.20 1635
3165.73 1578
3166.26 1644
3166.79 1557
3167.32 1481
3167.85 1509
3168.38 1512
3168.91 1414
3169.44 1438
3169.97 1432
3170.50 1492
3171.04 1570
3171.57 1535
3172.10 1665
3172.63 1707
3173.16 1897
3173.69 2035
3174.22 2108
3174.75 2097
3175.29 1992
3175.82 1979
3176.35 2013
3176.88 1951
3177.41 1828
3177.94 1787
3178.48 1672
3179.01 1622
3179.54 1559
3180.07 1524
3180.60 1576
3181.14 1506
3181.67 1423
3182.20 1466
3182.73 1506
3183.26 1321
3183.80 1335
3184.33 1446
3184.86 1436
3185.39 1411
3185.93 1425
3186.46 1384
3186.99 1427
3187.52 1323
3188.06 1394
3188.59 1368
3189.12 1426
3189.65 1419
3190.19 1379
3190.72 1368
3191.25 1405
3191.79 1352
3192.32 1345
3192.85 1314
3193.38 1286
3193.92 1318
3194.45 1419
3194.98 1375
3195.52 1413
3196.05 1495
3196.58 1540
3197.12 1417
3197.65 1486
3198.18 1503
3198.72 1588
3199.25 1535
3199.78 1570
3200.32 1585
3200.85 1519
3201.39 1561
3201.92 1535
3202.45 1513
3202.99 1520
3203.52 1481
3204.05 1499
3204.59 1509
3205.12 1530
3205.66 1596
3206.19 1579
3206.72 1606
3207.26 1660
3207.79 1705
3208.33 1759
3208.86 1852
3209.40 2013
3209.93 2032
3210.47 2040
3211.00 2110
3211.53 2061
3212.07 2128
3212.60 2037
3213.14 2084
3213.67 1975
3214.21 1883
3214.74 1825
3215.28 1742
3215.81 1721
3216.35 1603
3216.88 1509
3217.42 1442
3217.95 1433
3218.49 1420
3219.02 1402
3219.56 1432
3220.09 1439
3220.63 1448
3221.16 1487
3221.70 1583
3222.23 1618
3222.77 1665
3223.31 1669
3223.84 1704
3224.38 1821
3224.91 1887
3225.45 1842
3225.98 1851
3226.52 1913
3227.06 1879
3227.59 1822
3228.13 1801
3228.66 1672
3229.20 1702
3229.74 1610
3230.27 1642
3230.81 1643
3231.34 1715
3231.88 1683
3232.42 1691
3232.95 1615
3233.49 1668
3234.03 1641
3234.56 1737
3235.10 1799
3235.64 1910
3236.17 1883
3236.71 1929
3237.25 1994
3237.78 1974
3238.32 1933
3238.86 1951
3239.39 1965
3239.93 1960
3240.47 1917
3241.00 1785
3241.54 1794
3242.08 1829
3242.61 1931
3243.15 2010
3243.69 1863
3244.23 1834
3244.76 1801
3245.30 1855
3245.84 1861
3246.38 1900
3246.91 1964
3247.45 2032
3247.99 2042
3248.53 2125
3249.06 2254
3249.60 2464
3250.14 2926
3250.68 3289
3251.21 4010
3251.75 4516
3252.29 5021
3252.83 5551
3253.37 5906
3253.90 6119
3254.44 6002
3254.98 5819
3255.52 5437
3256.06 4675
3256.60 4132
3257.13 3543
3257.67 3223
3258.21 2957
3258.75 2642
3259.29 2607
3259.83 2589
3260.36 2642
3260.90 2707
3261.44 2919
3261.98 3032
3262.52 3143
3263.06 3034
3263.60 3229
3264.14 3076
3264.68 3080
3265.21 2971
3265.75 2749
3266.29 2663
3266.83 2410
3267.37 2398
3267.91 2221
3268.45 2147
3268.99 2101
3269.53 2084
3270.07 1960
3270.61 1945
3271.15 2069
3271.69 2039
3272.23 1987
3272.76 2036
3273.30 1986
3273.84 2055
3274.38 2043
3274.92 2024
3275.46 2069
3276.00 1959
3276.54 1978
3277.08 1947
3277.62 1963
3278.16 1900
3278.70 1911
3279.24 1954
3279.78 2070
3280.32 2030
3280.86 2002
3281.41 1981
3281.95 2099
3282.49 2057
3283.03 1996
3283.57 1945
3284.11 2002
3284.65 2106
3285.19 2166
3285.73 2132
3286.27 2095
3286.81 2200
3287.35 2185
3287.89 2261
3288.43 2266
3288.97 2352
3289.52 2315
3290.06 2367
3290.60 2297
3291.14 2354
3291.68 2473
3292.22 2634
3292.76 2647
3293.30 2711
3293.85 2924
3294.39 3341
3294.93 3644
3295.47 4051
3296.01 4314
3296.55 4492
3297.09 4509
3297.64 4391
3298.18 4264
3298.72 4009
3299.26 3849
3299.80 3612
3300.34 3368
3300.89 3056
3301.43 2889
3301.97 2756
3302.51 2669
3303.06 2494
3303.60 2409
3304.14 2457
3304.68 2553
3305.22 2508
3305.77 2515
3306.31 2447
3306.85 2468
3307.39 2566
3307.94 2752
3308.48 2765
3309.02 2819
3309.56 2859
3310.11 3096
3310.65 3162
3311.19 3014
3311.74 3081
3312.28 3017
3312.82 2964
3313.36 3002
3313.91 3009
3314.45 3064
3314.99 3099
3315.54 3090
3316.08 3263
3316.62 3434
3317.17 3742
3317.71 4222
3318.25 4672
3318.80 4759
3319.34 5059
3319.88 5392
3320.43 5368
3320.97 5363
3321.51 5024
3322.06 4854
3322.60 4550
3323.14 3996
3323.69 3644
3324.23 3380
3324.78 3011
3325.32 2787
3325.86 2707
3326.41 2586
3326.95 2425
3327.50 2337
3328.04 2400
3328.59 2339
3329.13 2325
3329.67 2323
3330.22 2314
3330.76 2454
3331.31 2593
3331.85 3048
3332.40 3522
3332.94 3900
3333.49 4616
3334.03 5351
3334.57 6045
3335.12 6773
3335.66 7495
3336.21 8020
3336.75 8143
3337.30 8082
3337.84 7771
3338.39 7185
3338.93 6541
3339.48 5920
3340.02 5189
3340.57 4627
3341.11 4047
3341.66 3527
3342.20 3035
3342.75 2675
3343.30 2509
3343.84 2300
3344.39 2170
3344.93 1995
3345.48 1939
3346.02 1962
3346.57 1963
3347.11 2005
3347.66 1975
3348.21 1925
3348.75 2001
3349.30 1981
3349.84 2033
3350.39 2042
3350.94 1978
3351.48 1990
3352.03 2029
3352.57 1944
3353.12 1881
3353.67 1888
3354.21 1924
3354.76 1805
3355.31 1684
3355.85 1779
3356.40 1699
3356.95 1701
3357.49 1683
3358.04 1668
3358.59 1695
3359.13 1686
3359.68 1658
3360.23 1611
3360.77 1648
3361.32 1685
3361.87 1673
3362.41 1613
3362.96 1574
3363.51 1597
3364.05 1644
3364.60 1632
3365.15 1701
3365.70 1670
3366.24 1618
3366.79 1593
3367.34 1583
3367.89 1655
3368.43 1737
3368.98 1728
3369.53 1647
3370.08 1582
3370.62 1680
3371.17 1770
3371.72 1780
3372.27 1820
3372.81 1983
3373.36 1991
3373.91 2004
3374.46 1971
3375.01 2103
3375.55 1973
3376.10 1904
3376.65 1939
3377.20 1875
3377.75 1855
3378.30 1750
3378.84 1715
3379.39 1668
3379.94 1690
3380.49 1627
3381.04 1593
3381.59 1587
3382.13 1558
3382.68 1639
3383.23 1536
3383.78 1438
3384.33 1499
3384.88 1517
3385.43 1506
3385.98 1548
3386.52 1551
3387.07 1485
3387.62 1486
3388.17 1607
3388.72 1625
3389.27 1569
3389.82 1557
3390.37 1574
3390.92 1632
3391.47 1533
3392.02 1592
3392.57 1615
3393.12 1542
3393.66 1576
3394.21 1487
3394.76 1485
3395.31 1491
3395.86 1488
3396.41 1483
3396.96 1474
3397.51 1492
3398.06 1526
3398.61 1499
3399.16 1531
3399.71 1512
3400.26 1470
3400.81 1482
3401.36 1538
3401.91 1511
3402.46 1461
3403.01 1498
3403.56 1449
3404.11 1474
3404.66 1498
3405.21 1455
3405.77 1534
3406.32 1580
3406.87 1507
3407.42 1525
3407.97 1538
3408.52 1578
3409.07 1545
3409.62 1509
3410.17 1516
3410.72 1694
3411.27 1730
3411.82 1673
3412.37 1583
3412.93 1665
3413.48 1601
3414.03 1684
3414.58 1706
3415.13 1765
3415.68 1886
3416.23 1988
3416.78 2037
3417.34 2189
3417.89 2421
3418.44 2333
3418.99 2377
3419.54 2444
3420.09 2338
3420.65 2294
3421.20 2280
3421.75 2061
3422.30 2044
3422.85 1969
3423.40 1902
3423.96 1984
3424.51 1891
3425.06 1817
3425.61 1851
3426.17 1790
3426.72 1700
3427.27 1689
3427.82 1637
3428.37 1753
3428.93 1643
3429.48 1555
3430.03 1550
3430.58 1530
3431.14 1543
3431.69 1531
3432.24 1504
3432.79 1533
3433.35 1526
3433.90 1493
3434.45 1520
3435.01 1550
3435.56 1625
3436.11 1678
3436.66 1732
3437.22 1698
3437.77 1733
3438.32 1723
3438.88 1704
3439.43 1727
3439.98 1725
3440.54 1756
3441.09 1704
3441.64 1799
3442.20 1763
3442.75 1678
3443.30 1642
3443.86 1575
3444.41 1575
3444.96 1558
3445.52 1470
3446.07 1535
3446.63 1510
3447.18 1581
3447.73 1525
3448.29 1428
3448.84 1380
3449.40 1421
3449.95 1421
3450.50 1421
3451.06 1425
3451.61 1358
3452.17 1355
3452.72 1311
3453.27 1357
3453.83 1400
3454.38 1378
3454.94 1373
3455.49 1338
3456.05 1419
3456.60 1403
3457.16 1429
3457.71 1376
3458.27 1402
3458.82 1461
3459.38 1472
3459.93 1441
3460.49 1395
3461.04 1466
3461.60 1525
3462.15 1549
3462.71 1636
3463.26 1610
3463.82 1574
3464.37 1642
3464.93 1690
3465.48 1756
3466.04 1656
3466.59 1657
3467.15 1731
3467.70 1705
3468.26 1729
3468.81 1715
3469.37 1788
3469.93 1888
3470.48 1964
3471.04 2048
3471.59 2047
3472.15 2072
3472.70 2022
3473.26 1989
3473.82 2066
3474.37 1993
3474.93 1939
3475.48 1961
3476.04 1929
3476.60 1983
3477.15 1991
3477.71 1926
3478.27 2051
3478.82 2072
3479.38 2130
3479.93 2080
3480.49 2124
3481.05 2269
3481.60 2282
3482.16 2306
3482.72 2265
3483.27 2375
3483.83 2431
3484.39 2479
3484.95 2533
3485.50 2617
3486.06 2633
3486.62 2832
3487.17 2883
3487.73 3174
3488.29 3471
3488.84 4437
3489.40 5471
3489.96 6753
3490.52 8265
3491.07 9765
3491.63 11124
3492.19 11822
3492.75 12401
3493.30 12311
3493.86 11862
3494.42 11168
3494.98 9710
3495.53 8237
3496.09 6941
3496.65 5788
3497.21 4878
3497.77 4145
3498.32 3804
3498.88 3571
3499.44 3605
3500.00 3718
3500.56 3918
3501.11 4340
3501.67 4886
3502.23 5873
3502.79 6767
3503.35 7753
3503.91 8796
3504.46 9687
3505.02 10425
3505.58 10741
3506.14 10937
3506.70 10617
3507.26 10154
3507.81 9159
3508.37 8228
3508.93 7418
3509.49 6401
3510.05 5586
3510.61 4811
3511.17 4441
3511.73 4216
3512.29 3738
3512.85 3501
3513.40 3307
3513.96 2957
3514.52 2844
3515.08 2767
3515.64 2485
3516.20 2388
3516.76 2272
3517.32 2148
3517.88 2005
3518.44 1949
3519.00 1934
3519.56 1908
3520.12 1901
3520.68 1848
3521.24 1909
3521.80 1775
3522.36 1820
3522.92 1824
3523.48 1826
3524.04 1899
3524.60 1772
3525.16 1757
3525.72 1888
3526.28 1903
3526.84 1937
3527.40 1866
3527.96 1948
3528.52 2037
3529.08 2044
3529.64 2019
3530.20 2089
3530.76 2156
3531.32 2157
3531.88 2258
3532.44 2229
3533.00 2246
3533.56 2222
3534.12 2169
3534.68 2148
3535.25 2121
3535.81 2043
3536.37 2095
3536.93 2143
3537.49 2026
3538.05 1885
3538.61 1907
3539.17 1983
3539.73 1946
3540.30 1988
3540.86 2061
3541.42 2076
3541.98 2118
3542.54 2229
3543.10 2205
3543.66 2211
3544.23 2228
3544.79 2270
3545.35 2256
3545.91 2201
3546.47 2061
3547.03 2030
3547.60 2033
3548.16 1975
3548.72 1877
3549.28 1877
3549.84 1738
3550.41 1660
3550.97 1711
3551.53 1770
3552.09 1789
3552.65 1760
3553.22 1643
3553.78 1646
3554.34 1704
3554.90 1633
3555.47 1601
3556.03 1519
3556.59 1522
3557.15 1595
3557.72 1623
3558.28 1572
3558.84 1508
3559.41 1520
3559.97 1624
3560.53 1655
3561.09 1631
3561.66 1676
3562.22 1628
3562.78 1681
3563.35 1794
3563.91 1840
3564.47 1831
3565.04 1895
3565.60 1955
3566.16 1957
3566.73 1967
3567.29 1931
3567.85 1868
3568.42 1840
3568.98 1795
3569.54 1755
3570.11 1646
3570.67 1632
3571.23 1629
3571.80 1555
3572.36 1613
3572.93 1608
3573.49 1572
3574.05 1646
3574.62 1752
3575.18 1794
3575.75 1746
3576.31 1852
3576.87 2056
3577.44 2074
3578.00 2044
3578.57 2096
3579.13 2043
3579.70 2001
3580.26 2022
3580.82 1982
3581.39 1947
3581.95 1852
3582.52 1921
3583.08 1793
3583.65 1751
3584.21 1705
3584.78 1699
3585.34 1577
3585.91 1605
3586.47 1567
3587.04 1529
3587.60 1486
3588.17 1435
3588.73 1439
3589.30 1510
3589.86 1474
3590.43 1453
3590.99 1507
3591.56 1471
3592.12 1439
3592.69 1456
3593.25 1448
3593.82 1473
3594.39 1453
3594.95 1458
3595.52 1466
3596.08 1424
3596.65 1448
3597.21 1404
3597.78 1418
3598.35 1405
3598.91 1430
3599.48 1363
3600.04 1374
3600.61 1424
3601.18 1479
3601.74 1470
3602.31 1421
3602.87 1364
3603.44 1386
3604.01 1398
3604.57 1396
3605.14 1448
3605.71 1445
3606.27 1458
3606.84 1407
3607.41 1414
3607.97 1408
3608.54 1427
3609.11 1408
3609.67 1379
3610.24 1364
3610.81 1376
3611.37 1436
3611.94 1369
3612.51 1311
3613.07 1425
3613.64 1527
3614.21 1677
3614.78 1899
3615.34 2164
3615.91 2336
3616.48 2760
3617.04 3062
3617.61 3334
3618.18 3434
3618.75 3652
3619.31 3778
3619.88 3538
3620.45 3457
3621.02 3153
3621.58 2946
3622.15 2666
3622.72 2365
3623.29 2099
3623.86 1954
3624.42 1814
3624.99 1601
3625.56 1522
3626.13 1445
3626.70 1395
3627.26 1398
3627.83 1377
3628.40 1404
3628.97 1326
3629.54 1280
3630.11 1301
3630.67 1402
3631.24 1369
3631.81 1396
3632.38 1420
3632.95 1454
3633.52 1403
3634.08 1453
3634.65 1472
3635.22 1371
3635.79 1361
3636.36 1437
3636.93 1398
3637.50 1443
3638.07 1423
3638.64 1533
3639.20 1622
3639.77 1684
3640.34 1772
3640.91 1883
3641.48 1982
3642.05 2054
3642.62 2127
3643.19 2105
3643.76 2071
3644.33 2048
3644.90 1988
3645.47 1966
3646.04 1915
3646.61 1839
3647.18 1813
3647.75 1799
3648.32 1727
3648.89 1753
3649.46 1781
3650.03 1820
3650.60 1890
3651.17 2038
3651.74 1998
3652.31 2024
3652.88 2089
3653.45 2081
3654.02 2198
3654.59 2145
3655.16 2015
3655.73 2037
3656.30 1930
3656.87 1929
3657.44 1948
3658.01 2125
3658.58 2191
3659.15 2154
3659.72 2139
3660.29 2174
3660.86 2189
3661.43 2177
3662.00 2129
3662.58 2140
3663.15 2044
3663.72 2078
3664.29 2169
3664.86 2205
3665.43 2264
3666.00 2413
3666.57 2529
3667.14 2583
3667.72 2355
3668.29 2229
3668.86 2163
3669.43 1955
3670.00 2003
3670.57 1827
3671.14 1767
3671.72 1775
3672.29 1721
3672.86 1671
3673.43 1660
3674.00 1649
3674.57 1668
3675.15 1643
3675.72 1709
3676.29 1731
3676.86 1748
3677.43 1836
3678.01 1815
3678.58 1777
3679.15 1795
3679.72 1877
3680.30 1826
3680.87 1755
3681.44 1722
3682.01 1613
3682.58 1516
3683.16 1521
3683.73 1486
3684.30 1476
3684.88 1340
3685.45 1394
3686.02 1475
3686.59 1406
3687.17 1501
3687.74 1587
3688.31 1674
3688.88 1715
3689.46 1797
3690.03 1929
3690.60 1866
3691.18 1882
3691.75 1827
3692.32 1782
3692.90 1765
3693.47 1759
3694.04 1664
3694.62 1585
3695.19 1479
3695.76 1549
3696.34 1483
3696.91 1454
3697.48 1511
3698.06 1493
3698.63 1446
3699.21 1376
3699.78 1455
3700.35 1490
3700.93 1485
3701.50 1369
3702.08 1393
3702.65 1435
3703.22 1464
3703.80 1472
3704.37 1446
3704.95 1445
3705.52 1533
3706.09 1494
3706.67 1429
3707.24 1481
3707.82 1433
3708.39 1400
3708.97 1469
3709.54 1422
3710.12 1406
3710.69 1352
3711.26 1390
3711.84 1444
3712.41 1438
3712.99 1412
3713.56 1516
3714.14 1425
3714.71 1439
3715.29 1509
3715.86 1483
3716.44 1535
3717.01 1471
3717.59 1440
3718.16 1514
3718.74 1532
3719.32 1531
3719.89 1519
3720.47 1488
3721.04 1408
3721.62 1518
3722.19 1458
3722.77 1454
3723.34 1405
3723.92 1396
3724.49 1385
3725.07 1460
3725.65 1449
3726.22 1387
3726.80 1351
3727.37 1285
3727.95 1348
3728.53 1358
3729.10 1525
3729.68 1729
3730.25 1913
3730.83 2041
3731.41 2235
3731.98 2500
3732.56 2656
3733.14 2924
3733.71 2956
3734.29 3177
3734.87 3098
3735.44 2908
3736.02 2720
3736.60 2538
3737.17 2326
3737.75 2128
3738.33 1983
3738.90 1816
3739.48 1620
3740.06 1505
3740.63 1453
3741.21 1474
3741.79 1458
3742.36 1379
3742.94 1340
3743.52 1376
3744.10 1408
3744.67 1287
3745.25 1232
3745.83 1309
3746.40 1306
3746.98 1311
3747.56 1288
3748.14 1252
3748.71 1246
3749.29 1332
3749.87 1316
3750.45 1151
3751.03 1206
3751.60 1268
3752.18 1274
3752.76 1220
3753.34 1227
3753.92 1233
3754.49 1276
3755.07 1373
3755.65 1327
3756.23 1378
3756.81 1365
3757.38 1423
3757.96 1489
3758.54 1625
3759.12 1557
3759.70 1609
3760.28 1744
3760.85 1700
3761.43 1709
3762.01 1704
3762.59 1750
3763.17 1696
3763.75 1600
3764.33 1628
3764.91 1680
3765.48 1702
3766.06 1663
3766.64 1611
3767.22 1658
3767.80 1621
3768.38 1687
3768.96 1681
3769.54 1716
3770.12 1642
3770.70 1612
3771.28 1665
3771.85 1664
3772.43 1573
3773.01 1583
3773.59 1615
3774.17 1531
3774.75 1484
3775.33 1482
3775.91 1515
3776.49 1406
3777.07 1432
3777.65 1365
3778.23 1356
3778.81 1371
3779.39 1401
3779.97 1412
3780.55 1428
3781.13 1396
3781.71 1367
3782.29 1444
3782.87 1404
3783.45 1398
3784.03 1395
3784.61 1352
3785.19 1419
3785.77 1471
3786.35 1462
3786.93 1501
3787.51 1465
3788.10 1480
3788.68 1456
3789.26 1488
3789.84 1510
3790.42 1490
3791.00 1495
3791.58 1477
3792.16 1540
3792.74 1580
3793.32 1583
3793.90 1542
3794.48 1517
3795.07 1592
3795.65 1556
3796.23 1626
3796.81 1627
3797.39 1683
3797.97 1678
3798.55 1637
3799.14 1694
3799.72 1711
3800.30 1766
3800.88 1913
3801.46 1908
3802.04 1935
3802.62 1929
3803.21 1933
3803.79 1925
3804.37 2033
3804.95 2029
3805.53 2051
3806.12 2282
3806.70 2453
3807.28 2654
3807.86 2905
3808.44 3042
3809.03 3148
3809.61 3292
3810.19 3236
3810.77 3263
3811.36 3158
3811.94 2947
3812.52 2969
3813.10 2930
3813.69 3146
3814.27 3213
3814.85 3340
3815.43 3522
3816.02 3555
3816.60 3475
3817.18 3233
3817.77 3066
3818.35 2733
3818.93 2583
3819.51 2502
3820.10 2319
3820.68 2317
3821.26 2338
3821.85 2216
3822.43 2280
3823.01 2352
3823.60 2295
3824.18 2262
3824.76 2254
3825.35 2206
3825.93 2155
3826.51 2022
3827.10 1866
3827.68 1848
3828.27 1800
3828.85 1879
3829.43 1854
3830.02 1794
3830.60 1714
3831.18 1765
3831.77 1811
3832.35 1778
3832.94 1789
3833.52 1825
3834.10 1809
3834.69 1846
3835.27 1891
3835.86 1941
3836.44 1882
3837.03 1880
3837.61 1883
3838.19 1850
3838.78 1847
3839.36 1805
3839.95 1943
3840.53 1880
3841.12 1894
3841.70 1954
3842.29 1970
3842.87 2111
3843.46 2473
3844.04 2870
3844.63 3183
3845.21 3542
3845.80 3816
3846.38 3999
3846.97 3868
3847.55 3641
3848.14 3497
3848.72 3101
3849.31 2836
3849.89 2708
3850.48 2425
3851.06 2291
3851.65 2236
3852.23 2129
3852.82 2150
3853.41 2090
3853.99 2124
3854.58 2179
3855.16 2307
3855.75 2228
3856.33 2189
3856.92 2330
3857.51 2472
3858.09 2697
3858.68 2976
3859.26 3389
3859.85 3746
3860.44 4080
3861.02 4391
3861.61 4623
3862.20 4712
3862.78 4837
3863.37 4602
3863.95 4282
3864.54 4030
3865.13 3661
3865.71 3421
3866.30 3036
3866.89 2722
3867.47 2388
3868.06 2232
3868.65 2046
3869.23 1885
3869.82 1853
3870.41 1883
3870.99 1947
3871.58 1865
3872.17 1870
3872.76 2000
3873.34 2006
3873.93 1900
3874.52 1906
3875.10 1865
3875.69 1757
3876.28 1718
3876.87 1701
3877.45 1690
3878.04 1624
3878.63 1510
3879.22 1521
3879.80 1537
3880.39 1552
3880.98 1600
3881.57 1593
3882.15 1620
3882.74 1617
3883.33 1543
3883.92 1575
3884.51 1527
3885.09 1510
3885.68 1559
3886.27 1596
3886.86 1587
3887.45 1718
3888.04 1664
3888.62 1763
3889.21 1838
3889.80 1919
3890.39 1921
3890.98 1889
3891.57 1925
3892.15 1988
3892.74 1905
3893.33 1828
3893.92 1773
3894.51 1778
3895.10 1757
3895.69 1752
3896.28 1749
3896.86 1687
3897.45 1705
3898.04 1676
3898.63 1725
3899.22 1630
3899.81 1700
3900.40 1690
3900.99 1698
3901.58 1707
3902.17 1676
3902.76 1599
3903.34 1625
3903.93 1557
3904.52 1483
3905.11 1464
3905.70 1579
3906.29 1606
3906.88 1688
3907.47 1575
3908.06 1563
3908.65 1634
3909.24 1611
3909.83 1696
3910.42 1626
3911.01 1569
3911.60 1526
3912.19 1434
3912.78 1455
3913.37 1431
3913.96 1444
3914.55 1387
3915.14 1378
3915.73 1343
3916.32 1365
3916.91 1409
3917.50 1356
3918.09 1335
3918.68 1385
3919.28 1343
3919.87 1400
3920.46 1348
3921.05 1327
3921.64 1326
3922.23 1320
3922.82 1338
3923.41 1270
3924.00 1320
3924.59 1329
3925.18 1285
3925.77 1284
3926.37 1331
3926.96 1275
3927.55 1233
3928.14 1265
3928.73 1239
3929.32 1250
3929.91 1193
3930.51 1173
3931.10 1205
3931.69 1211
3932.28 1247
3932.87 1160
3933.46 1154
3934.05 1167
3934.65 1241
3935.24 1187
3935.83 1193
3936.42 1234
3937.01 1301
3937.61 1373
3938.20 1306
3938.79 1295
3939.38 1421
3939.97 1444
3940.57 1529
3941.16 1484
3941.75 1407
3942.34 1434
3942.94 1524
3943.53 1513
3944.12 1468
3944.71 1358
3945.31 1347
3945.90 1357
3946.49 1319
3947.08 1261
3947.68 1265
3948.27 1236
3948.86 1177
3949.45 1186
3950.05 1146
3950.64 1221
3951.23 1235
3951.83 1251
3952.42 1249
3953.01 1260
3953.61 1242
3954.20 1306
3954.79 1265
3955.39 1243
3955.98 1288
3956.57 1255
3957.17 1294
3957.76 1426
3958.35 1335
3958.95 1355
3959.54 1436
3960.13 1455
3960.73 1451
3961.32 1403
3961.92 1393
3962.51 1379
3963.10 1358
3963.70 1413
3964.29 1400
3964.88 1438
3965.48 1521
3966.07 1523
3966.67 1478
3967.26 1589
3967.86 1621
3968.45 1621
3969.04 1558
3969.64 1556
3970.23 1532
3970.83 1420
3971.42 1450
3972.02 1440
3972.61 1384
3973.21 1348
3973.80 1532
3974.40 1560
3974.99 1547
3975.58 1634
3976.18 1709
3976.77 1821
3977.37 1912
3977.96 1920
3978.56 1904
3979.15 1833
3979.75 1739
3980.35 1718
3980.94 1690
3981.54 1651
3982.13 1614
3982.73 1591
3983.32 1588
3983.92 1573
3984.51 1577
3985.11 1586
3985.70 1608
3986.30 1574
3986.90 1488
3987.49 1568
3988.09 1516
3988.68 1563
3989.28 1608
3989.87 1484
3990.47 1512
3991.07 1484
3991.66 1582
3992.26 1584
3992.85 1672
3993.45 1686
3994.05 1618
3994.64 1605
3995.24 1657
3995.84 1635
3996.43 1587
3997.03 1694
3997.62 1646
3998.22 1598
3998.82 1584
3999.41 1465
4000.01 1403
4000.61 1447
4001.20 1417
4001.80 1403
4002.40 1342
4003.00 1357
4003.59 1299
4004.19 1293
4004.79 1342
4005.38 1318
4005.98 1307
4006.58 1263
4007.17 1382
4007.77 1378
4008.37 1358
4008.97 1365
4009.56 1380
4010.16 1358
4010.76 1312
4011.36 1420
4011.95 1367
4012.55 1363
4013.15 1314
4013.75 1388
4014.34 1325
4014.94 1294
4015.54 1278
4016.14 1321
4016.74 1327
4017.33 1316
4017.93 1341
4018.53 1347
4019.13 1341
4019.73 1380
4020.32 1306
4020.92 1331
4021.52 1315
4022.12 1215
4022.72 1284
4023.32 1302
4023.91 1305
4024.51 1341
4025.11 1391
4025.71 1455
4026.31 1446
4026.91 1528
4027.51 1619
4028.10 1585
4028.70 1625
4029.30 1618
4029.90 1748
4030.50 1726
4031.10 1643
4031.70 1566
4032.30 1587
4032.90 1566
4033.49 1469
4034.09 1432
4034.69 1351
4035.29 1370
4035.89 1329
4036.49 1361
4037.09 1357
4037.69 1299
4038.29 1267
4038.89 1250
4039.49 1135
4040.09 1076
4040.69 1114
4041.29 1090
4041.89 1092
4042.49 1097
4043.09 1109
4043.69 1130
4044.29 1179
4044.89 1189
4045.49 1201
4046.09 1253
4046.69 1256
4047.29 1266
4047.89 1200
4048.49 1180
4049.09 1218
4049.69 1204
4050.29 1182
4050.89 1155
4051.49 1228
4052.09 1167
4052.69 1178
4053.29 1131
4053.89 1185
4054.49 1191
4055.09 1088
4055.69 1161
4056.30 1144
4056.90 1137
4057.50 1121
4058.10 1190
4058.70 1163
4059.30 1140
4059.90 1205
4060.50 1241
4061.10 1275
4061.71 1318
4062.31 1316
4062.91 1417
4063.51 1495
4064.11 1604
4064.71 1662
4065.31 1721
4065.92 1836
4066.52 1813
4067.12 1835
4067.72 1819
4068.32 1743
4068.92 1659
4069.53 1542
4070.13 1531
4070.73 1422
4071.33 1352
4071.93 1228
4072.54 1145
4073.14 1165
4073.74 1209
4074.34 1160
4074.94 1186
4075.55 1219
4076.15 1207
4076.75 1199
4077.35 1127
4077.96 1153
4078.56 1131
4079.16 1119
4079.76 1080
4080.37 1199
4080.97 1114
4081.57 1148
4082.17 1174
4082.78 1164
4083.38 1125
4083.98 1075
4084.59 1012
4085.19 1055
4085.79 1093
4086.39 1077
4087.00 1111
4087.60 1105
4088.20 1124
4088.81 1146
4089.41 1124
4090.01 1079
4090.62 1034
4091.22 1041
4091.82 1119
4092.43 1162
4093.03 1137
4093.63 1111
4094.24 1110
4094.84 1109
4095.45 1173
4096.05 1187
4096.65 1188
4097.26 1153
4097.86 1181
4098.47 1204
4099.07 1163
4099.67 1245
4100.28 1219
4100.88 1246
4101.49 1202
4102.09 1252
4102.69 1235
4103.30 1219
4103.90 1157
4104.51 1202
4105.11 1144
4105.72 1163
4106.32 1149
4106.93 1203
4107.53 1145
4108.13 1109
4108.74 1115
4109.34 1158
4109.95 1098
4110.55 1131
4111.16 1080
4111.76 1045
4112.37 1071
4112.97 1077
4113.58 1066
4114.18 1112
4114.79 1163
4115.39 1079
4116.00 1030
4116.60 1048
4117.21 1049
4117.82 1066
4118.42 1021
4119.03 1038
4119.63 1051
4120.24 1051
4120.84 1048
4121.45 1044
4122.05 1067
4122.66 1070
4123.27 1081
4123.87 1026
4124.48 1059
4125.08 1062
4125.69 1118
4126.30 1091
4126.90 1144
4127.51 1097
4128.11 1115
4128.72 1068
4129.33 1084
4129.93 1052
4130.54 1076
4131.15 1083
4131.75 1081
4132.36 1134
4132.96 1156
4133.57 1116
4134.18 1132
4134.78 1138
4135.39 1096
4136.00 1099
4136.60 1193
4137.21 1266
4137.82 1241
4138.43 1272
4139.03 1313
4139.64 1301
4140.25 1372
4140.85 1423
4141.46 1451
4142.07 1502
4142.68 1519
4143.28 1467
4143.89 1542
4144.50 1552
4145.10 1636
4145.71 1584
4146.32 1482
4146.93 1363
4147.53 1405
4148.14 1344
4148.75 1293
4149.36 1201
4149.97 1234
4150.57 1160
4151.18 1131
4151.79 1164
4152.40 1125
4153.00 1204
4153.61 1183
4154.22 1124
4154.83 1153
4155.44 1216
4156.05 1155
4156.65 1247
4157.26 1339
4157.87 1497
4158.48 1429
4159.09 1435
4159.70 1454
4160.30 1479
4160.91 1331
4161.52 1269
4162.13 1342
4162.74 1308
4163.35 1205
4163.96 1233
4164.56 1183
4165.17 1177
4165.78 1244
4166.39 1254
4167.00 1349
4167.61 1330
4168.22 1387
4168.83 1452
4169.44 1498
4170.05 1543
4170.66 1748
4171.26 1801
4171.87 1862
4172.48 1891
4173.09 1926
4173.70 1963
4174.31 1807
4174.92 1763
4175.53 1678
4176.14 1665
4176.75 1589
4177.36 1554
4177.97 1521
4178.58 1416
4179.19 1346
4179.80 1288
4180.41 1328
4181.02 1343
4181.63 1286
4182.24 1262
4182.85 1287
4183.46 1270
4184.07 1331
4184.68 1388
4185.29 1368
4185.90 1292
4186.51 1267
4187.12 1141
4187.73 1172
4188.34 1300
4188.95 1235
4189.56 1284
4190.18 1309
4190.79 1276
4191.40 1287
4192.01 1306
4192.62 1349
4193.23 1447
4193.84 1469
4194.45 1556
4195.06 1521
4195.67 1580
4196.28 1586
4196.90 1498
4197.51 1395
4198.12 1335
4198.73 1327
4199.34 1350
4199.95 1340
4200.56 1296
4201.18 1187
4201.79 1176
4202.40 1228
4203.01 1180
4203.62 1207
4204.23 1212
4204.85 1231
4205.46 1286
4206.07 1313
4206.68 1337
4207.29 1290
4207.90 1356
4208.52 1379
4209.13 1391
4209.74 1389
4210.35 1403
4210.97 1394
4211.58 1372
4212.19 1395
4212.80 1422
4213.41 1358
4214.03 1378
4214.64 1423
4215.25 1394
4215.86 1398
4216.48 1522
4217.09 1534
4217.70 1519
4218.32 1553
4218.93 1574
4219.54 1614
4220.15 1667
4220.77 1681
4221.38 1618
4221.99 1543
4222.61 1555
4223.22 1557
4223.83 1562
4224.44 1633
4225.06 1748
4225.67 1953
4226.28 2192
4226.90 2509
4227.51 2625
4228.13 2756
4228.74 2784
4229.35 2823
4229.97 2775
4230.58 2580
4231.19 2425
4231.81 2212
4232.42 2019
4233.03 1917
4233.65 1838
4234.26 1697
4234.88 1799
4235.49 1699
4236.10 1596
4236.72 1599
4237.33 1651
4237.95 1641
4238.56 1622
4239.17 1537
4239.79 1527
4240.40 1434
4241.02 1575
4241.63 1679
4242.25 1733
4242.86 1842
4243.48 1830
4244.09 1878
4244.71 1841
4245.32 1833
4245.93 1856
4246.55 1783
4247.16 1754
4247.78 1677
4248.39 1648
4249.01 1630
4249.62 1575
4250.24 1517
4250.85 1471
4251.47 1446
4252.08 1411
4252.70 1389
4253.32 1376
4253.93 1352
4254.55 1426
4255.16 1418
4255.78 1436
4256.39 1372
4257.01 1526
4257.62 1503
4258.24 1499
4258.85 1453
4259.47 1520
4260.09 1587
4260.70 1567
4261.32 1665
4261.93 1772
4262.55 1756
4263.17 1848
4263.78 1896
4264.40 1927
4265.01 1887
4265.63 1861
4266.25 1782
4266.86 1728
4267.48 1647
4268.10 1625
4268.71 1636
4269.33 1611
4269.94 1600
4270.56 1598
4271.18 1627
4271.79 1519
4272.41 1607
4273.03 1644
4273.64 1721
4274.26 1730
4274.88 1916
4275.49 2031
4276.11 2104
4276.73 2250
4277.35 2296
4277.96 2493
4278.58 2478
4279.20 2396
4279.81 2397
4280.43 2227
4281.05 2017
4281.67 1852
4282.28 1770
4282.90 1663
4283.52 1586
4284.14 1486
4284.75 1385
4285.37 1364
4285.99 1399
4286.61 1403
4287.22 1347
4287.84 1296
4288.46 1329
4289.08 1330
4289.70 1315
4290.31 1300
4290.93 1284
4291.55 1290
4292.17 1257
4292.79 1275
4293.40 1220
4294.02 1215
4294.64 1261
4295.26 1237
4295.88 1275
4296.50 1243
4297.11 1233
4297.73 1312
4298.35 1317
4298.97 1299
4299.59 1259
4300.21 1317
4300.83 1328
4301.44 1311
4302.06 1322
4302.68 1407
4303.30 1422
4303.92 1418
4304.54 1447
4305.16 1396
4305.78 1397
4306.40 1385
4307.02 1416
4307.63 1367
4308.25 1351
4308.87 1304
4309.49 1381
4310.11 1386
4310.73 1331
4311.35 1387
4311.97 1426
4312.59 1400
4313.21 1402
4313.83 1428
4314.45 1503
4315.07 1468
4315.69 1326
4316.31 1384
4316.93 1414
4317.55 1334
4318.17 1492
4318.79 1444
4319.41 1408
4320.03 1422
4320.65 1373
4321.27 1413
4321.89 1446
4322.51 1466
4323.13 1547
4323.75 1560
4324.37 1693
4324.99 1808
4325.61 1801
4326.23 1769
4326.85 1814
4327.47 1850
4328.09 1836
4328.71 1970
4329.33 2302
4329.96 2629
4330.58 2928
4331.20 3500
4331.82 4021
4332.44 4399
4333.06 4711
4333.68 4691
4334.30 4641
4334.92 4241
4335.54 3914
4336.17 3429
4336.79 3010
4337.41 2744
4338.03 2516
4338.65 2272
4339.27 2145
4339.89 2126
4340.52 1992
4341.14 1906
4341.76 1925
4342.38 1993
4343.00 2074
4343.62 2236
4344.25 2587
4344.87 2832
4345.49 3053
4346.11 3452
4346.73 3680
4347.36 3697
4347.98 3586
4348.60 3504
4349.22 3328
4349.84 3047
4350.47 2752
4351.09 2488
4351.71 2399
4352.33 2318
4352.96 2226
4353.58 2167
4354.20 1934
4354.82 1841
4355.45 1819
4356.07 1758
4356.69 1746
4357.31 1691
4357.94 1626
4358.56 1640
4359.18 1613
4359.81 1616
4360.43 1641
4361.05 1592
4361.68 1580
4362.30 1536
4362.92 1579
4363.55 1580
4364.17 1572
4364.79 1529
4365.42 1518
4366.04 1552
4366.66 1540
4367.29 1437
4367.91 1401
4368.53 1460
4369.16 1403
4369.78 1386
4370.40 1429
4371.03 1418
4371.65 1360
4372.27 1325
4372.90 1351
4373.52 1379
4374.15 1470
4374.77 1363
4375.39 1364
4376.02 1345
4376.64 1389
4377.27 1484
4377.89 1505
4378.52 1509
4379.14 1596
4379.76 1630
4380.39 1527
4381.01 1541
4381.64 1620
4382.26 1629
4382.89 1596
4383.51 1537
4384.14 1599
4384.76 1599
4385.39 1576
4386.01 1562
4386.64 1631
4387.26 1576
4387.89 1563
4388.51 1636
4389.14 1631
4389.76 1699
4390.39 1666
4391.01 1688
4391.64 1644
4392.26 1664
4392.89 1741
4393.51 1683
4394.14 1708
4394.76 1574
4395.39 1448
4396.01 1427
4396.64 1431
4397.26 1435
4397.89 1330
4398.52 1314
4399.14 1299
4399.77 1229
4400.39 1315
4401.02 1368
4401.65 1339
4402.27 1258
4402.90 1229
4403.52 1267
4404.15 1279
4404.78 1231
4405.40 1266
4406.03 1243
4406.65 1279
4407.28 1209
4407.91 1206
4408.53 1197
4409.16 1218
4409.79 1214
4410.41 1217
4411.04 1261
4411.67 1211
4412.29 1177
4412.92 1196
4413.55 1186
4414.17 1223
4414.80 1224
4415.43 1174
4416.05 1198
4416.68 1257
4417.31 1180
4417.94 1172
4418.56 1197
4419.19 1249
4419.82 1229
4420.44 1193
4421.07 1235
4421.70 1158
4422.33 1154
4422.95 1180
4423.58 1208
4424.21 1153
4424.84 1166
4425.46 1136
4426.09 1174
4426.72 1084
4427.35 1090
4427.97 1090
4428.60 1175
4429.23 1051
4429.86 1058
4430.49 1106
4431.11 1154
4431.74 1095
4432.37 1075
4433.00 1142
4433.63 1125
4434.26 1073
4434.88 1110
4435.51 1103
4436.14 1078
4436.77 1138
4437.40 1172
4438.03 1130
4438.65 1161
4439.28 1131
4439.91 1103
4440.54 1091
4441.17 1100
4441.80 1088
4442.43 1133
4443.06 1186
4443.68 1214
4444.31 1239
4444.94 1284
4445.57 1327
4446.20 1373
4446.83 1321
4447.46 1450
4448.09 1416
4448.72 1383
4449.35 1398
4449.98 1274
4450.61 1300
4451.24 1277
4451.86 1296
4452.49 1319
4453.12 1321
4453.75 1359
4454.38 1381
4455.01 1444
4455.64 1542
4456.27 1553
4456.90 1515
4457.53 1512
4458.16 1513
4458.79 1414
4459.42 1355
4460.05 1303
4460.68 1252
4461.31 1185
4461.94 1193
4462.57 1204
4463.20 1192
4463.83 1096
4464.46 1110
4465.09 1147
4465.72 1080
4466.36 1128
4466.99 1072
4467.62 1158
4468.25 1166
4468.88 1119
4469.51 1147
4470.14 1181
4470.77 1107
4471.40 1088
4472.03 1106
4472.66 1139
4473.29 1103
4473.93 1101
4474.56 1108
4475.19 1122
4475.82 1060
4476.45 1014
4477.08 1095
4477.71 1020
4478.34 1078
4478.98 1103
4479.61 1077
4480.24 1081
4480.87 1076
4481.50 1076
4482.13 1105
4482.76 1144
4483.40 1228
4484.03 1126
4484.66 1136
4485.29 1176
4485.92 1237
4486.56 1188
4487.19 1231
4487.82 1225
4488.45 1206
4489.08 1205
4489.72 1203
4490.35 1197
4490.98 1204
4491.61 1127
4492.25 1149
4492.88 1206
4493.51 1163
4494.14 1189
4494.78 1176
4495.41 1212
4496.04 1184
4496.67 1233
4497.31 1266
4497.94 1235
4498.57 1244
4499.20 1345
4499.84 1449
4500.47 1536
4501.10 1608
4501.74 1690
4502.37 1620
4503.00 1697
4503.64 1677
4504.27 1582
4504.90 1661
4505.53 1589
4506.17 1490
4506.80 1520
4507.43 1478
4508.07 1454
4508.70 1461
4509.34 1495
4509.97 1440
4510.60 1439
4511.24 1487
4511.87 1515
4512.50 1452
4513.14 1444
4513.77 1406
4514.41 1321
4515.04 1338
4515.67 1344
4516.31 1310
4516.94 1299
4517.58 1243
4518.21 1185
4518.84 1263
4519.48 1189
4520.11 1223
4520.75 1251
4521.38 1254
4522.02 1341
4522.65 1336
4523.28 1337
4523.92 1267
4524.55 1293
4525.19 1297
4525.82 1389
4526.46 1441
4527.09 1567
4527.73 1804
4528.36 2133
4529.00 2309
4529.63 2602
4530.27 3011
4530.90 3345
4531.54 3617
4532.17 3666
4532.81 3626
4533.44 3474
4534.08 3267
4534.71 2911
4535.35 2631
4535.99 2357
4536.62 2079
4537.26 1804
4537.89 1617
4538.53 1502
4539.16 1413
4539.80 1298
4540.43 1257
4541.07 1197
4541.71 1174
4542.34 1190
4542.98 1147
4543.61 1191
4544.25 1119
4544.89 1099
4545.52 1148
4546.16 1167
4546.79 1043
4547.43 1036
4548.07 1050
4548.70 1063
4549.34 1042
4549.98 1059
4550.61 996
4551.25 1040
4551.89 1060
4552.52 1029
4553.16 1077
4553.80 1071
4554.43 1060
4555.07 1066
4555.71 1052
4556.34 1095
4556.98 1158
4557.62 1125
4558.25 1168
4558.89 1180
4559.53 1233
4560.16 1240
4560.80 1356
4561.44 1366
4562.08 1301
4562.71 1336
4563.35 1274
4563.99 1289
4564.63 1276
4565.26 1355
4565.90 1267
4566.54 1306
4567.18 1365
4567.81 1385
4568.45 1374
4569.09 1404
4569.73 1453
4570.36 1449
4571.00 1456
4571.64 1388
4572.28 1359
4572.92 1378
4573.55 1422
4574.19 1407
4574.83 1354
4575.47 1346
4576.11 1349
4576.75 1215
4577.38 1263
4578.02 1265
4578.66 1221
4579.30 1196
4579.94 1218
4580.58 1182
4581.21 1179
4581.85 1217
4582.49 1284
4583.13 1303
4583.77 1332
4584.41 1374
4585.05 1436
4585.69 1564
4586.32 1637
4586.96 1604
4587.60 1698
4588.24 1874
4588.88 1933
4589.52 1927
4590.16 1899
4590.80 1953
4591.44 2067
4592.08 1987
4592.72 1984
4593.36 2040
4594.00 2005
4594.63 1770
4595.27 1764
4595.91 1592
4596.55 1478
4597.19 1497
4597.83 1387
4598.47 1383
4599.11 1396
4599.75 1464
4600.39 1402
4601.03 1369
4601.67 1462
4602.31 1390
4602.95 1410
4603.59 1355
4604.23 1360
4604.87 1353
4605.51 1305
4606.15 1368
4606.79 1325
4607.43 1300
4608.08 1240
4608.72 1303
4609.36 1316
4610.00 1253
4610.64 1210
4611.28 1195
4611.92 1153
4612.56 1224
4613.20 1210
4613.84 1186
4614.48 1179
4615.12 1159
4615.76 1174
4616.41 1186
4617.05 1178
4617.69 1092
4618.33 1145
4618.97 1078
4619.61 1108
4620.25 1114
4620.89 1118
4621.54 1107
4622.18 1062
4622.82 1052
4623.46 1071
4624.10 1084
4624.74 1084
4625.38 1098
4626.03 1082
4626.67 1087
4627.31 1063
4627.95 1135
4628.59 1187
4629.24 1188
4629.88 1200
4630.52 1272
4631.16 1330
4631.80 1392
4632.45 1411
4633.09 1400
4633.73 1435
4634.37 1382
4635.02 1365
4635.66 1335
4636.30 1296
4636.94 1297
4637.58 1257
4638.23 1207
4638.87 1242
4639.51 1262
4640.16 1239
4640.80 1235
4641.44 1236
4642.08 1248
4642.73 1245
4643.37 1176
4644.01 1182
4644.66 1225
4645.30 1180
4645.94 1153
4646.58 1154
4647.23 1256
4647.87 1184
4648.51 1156
4649.16 1188
4649.80 1174
4650.44 1208
4651.09 1240
4651.73 1311
4652.37 1351
4653.02 1281
4653.66 1267
4654.31 1287
4654.95 1243
4655.59 1199
4656.24 1216
4656.88 1191
4657.52 1170
4658.17 1182
4658.81 1146
4659.46 1188
4660.10 1219
4660.75 1083
4661.39 1028
4662.03 1088
4662.68 1052
4663.32 1053
4663.97 1076
4664.61 1050
4665.26 1049
4665.90 1066
4666.54 1086
4667.19 1133
4667.83 1076
4668.48 1017
4669.12 994
4669.77 1039
4670.41 1003
4671.06 1047
4671.70 1068
4672.35 1099
4672.99 1064
4673.64 1078
4674.28 1028
4674.93 1036
4675.57 1027
4676.22 1050
4676.86 1072
4677.51 1108
4678.15 1097
4678.80 1095
4679.44 1129
4680.09 1251
4680.73 1178
4681.38 1226
4682.03 1134
4682.67 1159
4683.32 1227
4683.96 1245
4684.61 1247
4685.25 1211
4685.90 1295
4686.55 1304
4687.19 1281
4687.84 1289
4688.48 1347
4689.13 1414
4689.78 1414
4690.42 1417
4691.07 1508
4691.72 1556
4692.36 1505
4693.01 1447
4693.65 1388
4694.30 1419
4694.95 1462
4695.59 1381
4696.24 1488
4696.89 1616
4697.53 1746
4698.18 1857
4698.83 1849
4699.47 2008
4700.12 1976
4700.77 1985
4701.41 1932
4702.06 1828
4702.71 1805
4703.36 1791
4704.00 1719
4704.65 1776
4705.30 1670
4705.94 1641
4706.59 1620
4707.24 1609
4707.89 1615
4708.53 1522
4709.18 1493
4709.83 1524
4710.48 1502
4711.12 1409
4711.77 1411
4712.42 1462
4713.07 1407
4713.71 1415
4714.36 1416
4715.01 1374
4715.66 1369
4716.31 1416
4716.95 1414
4717.60 1505
4718.25 1499
4718.90 1494
4719.55 1524
4720.19 1537
4720.84 1577
4721.49 1583
4722.14 1628
4722.79 1543
4723.44 1605
4724.08 1665
4724.73 1864
4725.38 1874
4726.03 2057
4726.68 2136
4727.33 2195
4727.98 2211
4728.63 2244
4729.27 2130
4729.92 1944
4730.57 1818
4731.22 1736
4731.87 1486
4732.52 1419
4733.17 1441
4733.82 1398
4734.47 1443
4735.12 1380
4735.77 1291
4736.41 1312
4737.06 1325
4737.71 1389
4738.36 1266
4739.01 1262
4739.66 1341
4740.31 1349
4740.96 1346
4741.61 1331
4742.26 1317
4742.91 1319
4743.56 1339
4744.21 1376
4744.86 1359
4745.51 1360
4746.16 1355
4746.81 1394
4747.46 1346
4748.11 1380
4748.76 1391
4749.41 1479
4750.06 1522
4750.71 1553
4751.36 1436
4752.01 1495
4752.66 1539
4753.31 1570
4753.96 1549
4754.61 1512
4755.26 1517
4755.92 1554
4756.57 1574
4757.22 1514
4757.87 1568
4758.52 1548
4759.17 1594
4759.82 1635
4760.47 1713
4761.12 1866
4761.77 1760
4762.42 1739
4763.08 1679
4763.73 1604
4764.38 1583
4765.03 1535
4765.68 1409
4766.33 1440
4766.98 1500
4767.64 1491
4768.29 1416
4768.94 1387
4769.59 1394
4770.24 1234
4770.89 1281
4771.54 1286
4772.20 1259
4772.85 1243
4773.50 1216
4774.15 1220
4774.80 1226
4775.46 1252
4776.11 1302
4776.76 1260
4777.41 1348
4778.06 1312
4778.72 1330
4779.37 1347
4780.02 1275
4780.67 1173
4781.33 1250
4781.98 1321
4782.63 1319
4783.28 1307
4783.94 1404
4784.59 1423
4785.24 1404
4785.89 1400
4786.55 1362
4787.20 1452
4787.85 1524
4788.51 1573
4789.16 1624
4789.81 1706
4790.46 1671
4791.12 1686
4791.77 1702
4792.42 1669
4793.08 1575
4793.73 1616
4794.38 1663
4795.04 1658
4795.69 1634
4796.34 1640
4797.00 1743
4797.65 1918
4798.30 2098
4798.96 2259
4799.61 2459
4800.27 2524
4800.92 2749
4801.57 2675
4802.23 2796
4802.88 2686
4803.53 2344
4804.19 2297
4804.84 2232
4805.50 2099
4806.15 1972
4806.81 1773
4807.46 1708
4808.11 1605
4808.77 1595
4809.42 1588
4810.08 1574
4810.73 1524
4811.39 1515
4812.04 1526
4812.69 1538
4813.35 1609
4814.00 1660
4814.66 1680
4815.31 1612
4815.97 1641
4816.62 1652
4817.28 1549
4817.93 1562
4818.59 1635
4819.24 1765
4819.90 1745
4820.55 1807
4821.21 1837
4821.86 1975
4822.52 2038
4823.17 1998
4823.83 1975
4824.48 1947
4825.14 1929
4825.79 2005
4826.45 1892
4827.11 1857
4827.76 1760
4828.42 1689
4829.07 1695
4829.73 1712
4830.38 1728
4831.04 1672
4831.70 1775
4832.35 1818
4833.01 1858
4833.66 1844
4834.32 1931
4834.98 1961
4835.63 2033
4836.29 2057
4836.94 2016
4837.60 2057
4838.26 2026
4838.91 2072
4839.57 2105
4840.23 2098
4840.88 2082
4841.54 2105
4842.20 2095
4842.85 2011
4843.51 2068
4844.17 2118
4844.82 2116
4845.48 2198
4846.14 2140
4846.79 2178
4847.45 2246
4848.11 2318
4848.76 2416
4849.42 2487
4850.08 2435
4850.73 2484
4851.39 2553
4852.05 2560
4852.71 2385
4853.36 2426
4854.02 2346
4854.68 2487
4855.34 2503
4855.99 2551
4856.65 2766
4857.31 2877
4857.97 3137
4858.62 3323
4859.28 3278
4859.94 3298
4860.60 3052
4861.25 2790
4861.91 2658
4862.57 2550
4863.23 2412
4863.89 2404
4864.54 2301
4865.20 2283
4865.86 2376
4866.52 2555
4867.18 2469
4867.84 2409
4868.49 2456
4869.15 2389
4869.81 2272
4870.47 2146
4871.13 2146
4871.79 2175
4872.44 2125
4873.10 2150
4873.76 2108
4874.42 2128
4875.08 2079
4875.74 2059
4876.40 2062
4877.06 2101
4877.72 2156
4878.37 2099
4879.03 2147
4879.69 2134
4880.35 2147
4881.01 2080
4881.67 2090
4882.33 2129
4882.99 2065
4883.65 2102
4884.31 2014
4884.97 2067
4885.63 2152
4886.29 2180
4886.95 2057
4887.61 2057
4888.26 2011
4888.92 1936
4889.58 1934
4890.24 1964
4890.90 2052
4891.56 2142
4892.22 2111
4892.88 2150
4893.54 2215
4894.20 2057
4894.86 2075
4895.52 2111
4896.18 2083
4896.84 2181
4897.51 2348
4898.17 2519
4898.83 2652
4899.49 2719
4900.15 2671
4900.81 2642
4901.47 2515
4902.13 2297
4902.79 2190
4903.45 2027
4904.11 1878
4904.77 1815
4905.43 1739
4906.09 1716
4906.75 1680
4907.41 1713
4908.08 1694
4908.74 1662
4909.40 1524
4910.06 1624
4910.72 1612
4911.38 1555
4912.04 1585
4912.70 1557
4913.37 1510
4914.03 1512
4914.69 1524
4915.35 1571
4916.01 1460
4916.67 1462
4917.33 1465
4918.00 1384
4918.66 1344
4919.32 1335
4919.98 1358
4920.64 1316
4921.31 1347
4921.97 1292
4922.63 1368
4923.29 1324
4923.95 1190
4924.62 1277
4925.28 1304
4925.94 1394
4926.60 1329
4927.26 1351
4927.93 1317
4928.59 1363
4929.25 1342
4929.91 1314
4930.58 1299
4931.24 1266
4931.90 1202
4932.56 1285
4933.23 1318
4933.89 1283
4934.55 1196
4935.22 1244
4935.88 1239
4936.54 1273
4937.20 1262
4937.87 1255
4938.53 1240
4939.19 1291
4939.86 1198
4940.52 1208
4941.18 1250
4941.85 1294
4942.51 1318
4943.17 1269
4943.84 1243
4944.50 1250
4945.16 1227
4945.83 1245
4946.49 1194
4947.15 1209
4947.82 1223
4948.48 1227
4949.15 1212
4949.81 1190
4950.47 1183
4951.14 1282
4951.80 1216
4952.47 1195
4953.13 1207
4953.79 1234
4954.46 1255
4955.12 1331
4955.79 1372
4956.45 1352
4957.11 1395
4957.78 1597
4958.44 1704
4959.11 1794
4959.77 2047
4960.44 2147
4961.10 2397
4961.77 2443
4962.43 2471
4963.10 2590
4963.76 2599
4964.42 2644
4965.09 2434
4965.75 2242
4966.42 2068
4967.08 1898
4967.75 1772
4968.41 1634
4969.08 1503
4969.74 1377
4970.41 1327
4971.08 1363
4971.74 1405
4972.41 1466
4973.07 1437
4973.74 1390
4974.40 1396
4975.07 1519
4975.73 1481
4976.40 1466
4977.06 1498
4977.73 1578
4978.40 1542
4979.06 1328
4979.73 1284
4980.39 1281
4981.06 1281
4981.73 1304
4982.39 1223
4983.06 1167
4983.72 1179
4984.39 1222
4985.06 1241
4985.72 1237
4986.39 1193
4987.05 1247
4987.72 1272
4988.39 1208
4989.05 1201
4989.72 1156
4990.39 1211
4991.05 1183
4991.72 1147
4992.39 1154
4993.05 1191
4993.72 1161
4994.39 1190
4995.05 1130
4995.72 1064
4996.39 1172
4997.05 1156
4997.72 1205
4998.39 1108
4999.06 1119
4999.72 1124
5000.39 1127
5001.06 1149
5001.73 1091
5002.39 1107
5003.06 1069
5003.73 1061
5004.39 1023
5005.06 1052
5005.73 1034
5006.40 1074
5007.07 1033
5007.73 1076
5008.40 1033
5009.07 1041
5009.74 1022
5010.40 1027
5011.07 1027
5011.74 1056
5012.41 1023
5013.08 1027
5013.74 989
5014.41 999
5015.08 956
5015.75 1029
5016.42 990
5017.09 988
5017.75 1002
5018.42 965
5019.09 936
5019.76 906
5020.43 927
5021.10 997
5021.76 990
5022.43 960
5023.10 993
5023.77 1007
5024.44 983
5025.11 928
5025.78 980
5026.45 973
5027.12 972
5027.78 985
5028.45 1033
5029.12 961
5029.79 1043
5030.46 1000
5031.13 987
5031.80 999
5032.47 936
5033.14 981
5033.81 987
5034.48 1005
5035.15 967
5035.82 918
5036.49 973
5037.16 902
5037.83 991
5038.50 1065
5039.16 1034
5039.83 1044
5040.50 974
5041.17 995
5041.84 1027
5042.51 959
5043.18 1007
5043.85 986
5044.52 1029
5045.20 1050
5045.87 984
5046.54 1024
5047.21 1055
5047.88 1004
5048.55 1013
5049.22 984
5049.89 1006
5050.56 988
5051.23 1061
5051.90 1019
5052.57 1031
5053.24 984
5053.91 973
5054.58 1019
5055.25 1030
5055.92 1015
5056.60 1015
5057.27 999
5057.94 937
5058.61 1001
5059.28 942
5059.95 996
5060.62 1029
5061.29 995
5061.96 967
5062.64 1006
5063.31 1015
5063.98 981
5064.65 983
5065.32 1008
5065.99 981
5066.66 1029
5067.34 996
5068.01 937
5068.68 962
5069.35 965
5070.02 986
5070.70 988
5071.37 1011
5072.04 1049
5072.71 1018
5073.38 1032
5074.06 1011
5074.73 976
5075.40 1020
5076.07 995
5076.74 1051
5077.42 1105
5078.09 1146
5078.76 1163
5079.43 1124
5080.11 1162
5080.78 1194
5081.45 1098
5082.12 1130
5082.80 1186
5083.47 1190
5084.14 1216
5084.82 1188
5085.49 1145
5086.16 1132
5086.83 1086
5087.51 1082
5088.18 1171
5088.85 1155
5089.53 1164
5090.20 1190
5090.87 1205
5091.55 1296
5092.22 1286
5092.89 1273
5093.57 1166
5094.24 1231
5094.91 1221
5095.59 1134
5096.26 1111
5096.93 1126
5097.61 1034
5098.28 1022
5098.96 1129
5099.63 1092
5100.30 1075
5100.98 1145
5101.65 1136
5102.32 1202
5103.00 1211
5103.67 1226
5104.35 1262
5105.02 1370
5105.70 1307
5106.37 1260
5107.04 1192
5107.72 1166
5108.39 1134
5109.07 1160
5109.74 1163
5110.42 1118
5111.09 1205
5111.77 1143
5112.44 1163
5113.11 1164
5113.79 1214
5114.46 1300
5115.14 1307
5115.81 1402
5116.49 1555
5117.16 1601
5117.84 1817
5118.51 2010
5119.19 2036
5119.86 2003
5120.54 2045
5121.21 2027
5121.89 1883
5122.57 1838
5123.24 1627
5123.92 1572
5124.59 1471
5125.27 1419
5125.94 1383
5126.62 1321
5127.29 1268
5127.97 1290
5128.64 1255
5129.32 1228
5130.00 1248
5130.67 1279
5131.35 1302
5132.02 1310
5132.70 1329
5133.38 1329
5134.05 1306
5134.73 1272
5135.40 1287
5136.08 1234
5136.76 1289
5137.43 1318
5138.11 1317
5138.79 1196
5139.46 1248
5140.14 1265
5140.82 1256
5141.49 1173
5142.17 1166
5142.85 1233
5143.52 1187
5144.20 1105
5144.88 1125
5145.55 1167
5146.23 1085
5146.91 1148
5147.58 1149
5148.26 1097
5148.94 1105
5149.61 1115
5150.29 1082
5150.97 1068
5151.65 1116
5152.32 1080
5153.00 1027
5153.68 982
5154.36 1034
5155.03 1052
5155.71 1144
5156.39 1113
5157.07 1159
5157.74 1175
5158.42 1168
5159.10 1147
5159.78 1133
5160.45 1149
5161.13 1034
5161.81 1044
5162.49 1059
5163.17 1071
5163.84 1039
5164.52 1002
5165.20 1077
5165.88 1024
5166.56 1056
5167.24 1064
5167.91 1101
5168.59 1091
5169.27 1021
5169.95 1041
5170.63 976
5171.31 998
5171.98 957
5172.66 980
5173.34 1010
5174.02 1028
5174.70 1017
5175.38 983
5176.06 1052
5176.74 1069
5177.41 1073
5178.09 1083
5178.77 1024
5179.45 1001
5180.13 1065
5180.81 991
5181.49 980
5182.17 980
5182.85 1045
5183.53 999
5184.21 917
5184.89 1013
5185.57 956
5186.24 951
5186.92 954
5187.60 973
5188.28 988
5188.96 965
5189.64 982
5190.32 951
5191.00 952
5191.68 954
5192.36 976
5193.04 1052
5193.72 988
5194.40 909
5195.08 867
5195.76 915
5196.44 973
5197.12 964
5197.80 956
5198.48 945
5199.16 969
5199.84 978
5200.52 962
5201.21 906
5201.89 886
5202.57 949
5203.25 994
5203.93 976
5204.61 1003
5205.29 1019
5205.97 982
5206.65 1088
5207.33 1092
5208.01 1093
5208.69 1025
5209.37 1067
5210.06 1113
5210.74 1147
5211.42 1035
5212.10 1065
5212.78 1159
5213.46 1224
5214.14 1243
5214.82 1287
5215.51 1282
5216.19 1307
5216.87 1255
5217.55 1252
5218.23 1228
5218.91 1199
5219.60 1165
5220.28 1210
5220.96 1335
5221.64 1312
5222.32 1218
5223.00 1375
5223.69 1384
5224.37 1294
5225.05 1220
5225.73 1208
5226.41 1134
5227.10 1110
5227.78 1159
5228.46 1077
5229.14 1094
5229.83 1089
5230.51 1132
5231.19 1135
5231.87 1113
5232.56 1076
5233.24 1117
5233.92 1100
5234.60 1139
5235.29 1128
5235.97 1108
5236.65 1142
5237.34 1117
5238.02 1146
5238.70 1182
5239.38 1222
5240.07 1222
5240.75 1231
5241.43 1155
5242.12 1225
5242.80 1258
5243.48 1205
5244.17 1187
5244.85 1167
5245.53 1144
5246.22 1168
5246.90 1228
5247.58 1166
5248.27 1146
5248.95 1139
5249.63 1175
5250.32 1230
5251.00 1379
5251.69 1338
5252.37 1364
5253.05 1368
5253.74 1340
5254.42 1349
5255.11 1256
5255.79 1202
5256.47 1215
5257.16 1206
5257.84 1104
5258.53 1186
5259.21 1255
5259.89 1197
5260.58 1299
5261.26 1366
5261.95 1434
5262.63 1422
5263.32 1405
5264.00 1365
5264.69 1392
5265.37 1271
5266.06 1246
5266.74 1224
5267.43 1205
5268.11 1222
5268.79 1149
5269.48 1202
5270.16 1208
5270.85 1181
5271.53 1133
5272.22 1147
5272.91 1147
5273.59 1194
5274.28 1172
5274.96 1178
5275.65 1165
5276.33 1119
5277.02 1103
5277.70 1125
5278.39 1116
5279.07 1203
5279.76 1235
5280.45 1170
5281.13 1250
5281.82 1231
5282.50 1296
5283.19 1228
5283.87 1239
5284.56 1201
5285.25 1165
5285.93 1198
5286.62 1245
5287.30 1091
5287.99 1188
5288.68 1135
5289.36 1133
5290.05 1149
5290.74 1133
5291.42 1146
5292.11 1137
5292.79 1159
5293.48 1208
5294.17 1212
5294.85 1285
5295.54 1282
5296.23 1217
5296.91 1277
5297.60 1334
5298.29 1370
5298.98 1363
5299.66 1461
5300.35 1424
5301.04 1492
5301.72 1573
5302.41 1595
5303.10 1743
5303.78 1834
5304.47 1918
5305.16 2041
5305.85 2133
5306.53 2104
5307.22 2191
5307.91 2122
5308.60 1958
5309.28 1905
5309.97 1925
5310.66 2132
5311.35 2184
5312.03 2491
5312.72 2678
5313.41 2922
5314.10 3183
5314.79 3385
5315.47 3286
5316.16 3282
5316.85 3066
5317.54 3004
5318.23 2839
5318.91 2621
5319.60 2327
5320.29 2148
5320.98 2006
5321.67 1828
5322.36 1726
5323.04 1556
5323.73 1458
5324.42 1431
5325.11 1377
5325.80 1328
5326.49 1318
5327.18 1282
5327.86 1208
5328.55 1207
5329.24 1214
5329.93 1257
5330.62 1161
5331.31 1109
5332.00 1109
5332.69 1075
5333.38 1052
5334.06 1080
5334.75 1067
5335.44 1077
5336.13 1107
5336.82 1080
5337.51 1105
5338.20 1037
5338.89 1056
5339.58 1124
5340.27 1044
5340.96 1122
5341.65 1131
5342.34 1164
5343.03 1133
5343.72 1199
5344.41 1198
5345.10 1197
5345.79 1237
5346.48 1246
5347.17 1288
5347.86 1367
5348.55 1458
5349.24 1525
5349.93 1554
5350.62 1555
5351.31 1562
5352.00 1563
5352.69 1538
5353.38 1517
5354.07 1363
5354.76 1376
5355.45 1330
5356.14 1261
5356.83 1224
5357.52 1182
5358.21 1192
5358.90 1141
5359.59 1141
5360.29 1181
5360.98 1250
5361.67 1172
5362.36 1166
5363.05 1166
5363.74 1102
5364.43 1150
5365.12 1134
5365.81 1035
5366.50 1041
5367.20 1055
5367.89 1052
5368.58 1020
5369.27 1041
5369.96 1000
5370.65 1064
5371.34 1083
5372.04 1109
5372.73 1070
5373.42 1043
5374.11 1024
5374.80 1094
5375.49 1106
5376.19 1070
5376.88 1069
5377.57 1046
5378.26 1021
5378.95 1037
5379.65 997
5380.34 994
5381.03 985
5381.72 1021
5382.42 995
5383.11 1019
5383.80 1006
5384.49 1039
5385.19 988
5385.88 1078
5386.57 1061
5387.26 1031
5387.96 1073
5388.65 1129
5389.34 1182
5390.03 1169
5390.73 1181
5391.42 1219
5392.11 1242
5392.80 1274
5393.50 1220
5394.19 1179
5394.88 1151
5395.58 1153
5396.27 1190
5396.96 1127
5397.66 1158
5398.35 1087
5399.04 1095
5399.74 1069
5400.43 1028
5401.12 1015
5401.82 1046
5402.51 1049
5403.20 1033
5403.90 1019
5404.59 1017
5405.29 976
5405.98 1028
5406.67 973
5407.37 1027
5408.06 1068
5408.75 988
5409.45 1102
5410.14 1097
5410.84 1082
5411.53 1074
5412.23 1073
5412.92 1032
5413.61 1048
5414.31 1072
5415.00 1049
5415.70 1052
5416.39 1046
5417.09 1062
5417.78 1062
5418.47 1067
5419.17 1074
5419.86 1105
5420.56 1168
5421.25 1177
5421.95 1240
5422.64 1159
5423.34 1090
5424.03 1167
5424.73 1156
5425.42 1177
5426.12 1192
5426.81 1183
5427.51 1185
5428.20 1196
5428.90 1162
5429.59 1154
5430.29 1221
5430.99 1197
5431.68 1241
5432.38 1212
5433.07 1214
5433.77 1144
5434.46 1255
5435.16 1339
5435.85 1309
5436.55 1298
5437.25 1335
5437.94 1400
5438.64 1282
5439.33 1304
5440.03 1227
5440.73 1195
5441.42 1231
5442.12 1284
5442.81 1298
5443.51 1263
5444.21 1272
5444.90 1399
5445.60 1492
5446.29 1457
5446.99 1599
5447.69 1642
5448.38 1630
5449.08 1580
5449.78 1568
5450.47 1601
5451.17 1535
5451.87 1459
5452.56 1422
5453.26 1406
5453.96 1378
5454.65 1299
5455.35 1337
5456.05 1364
5456.75 1307
5457.44 1323
5458.14 1388
5458.84 1465
5459.53 1473
5460.23 1427
5460.93 1445
5461.63 1422
5462.32 1516
5463.02 1550
5463.72 1566
5464.42 1450
5465.11 1539
5465.81 1593
5466.51 1576
5467.21 1521
5467.90 1494
5468.60 1541
5469.30 1536
5470.00 1508
5470.70 1529
5471.39 1686
5472.09 1654
5472.79 1594
5473.49 1644
5474.19 1713
5474.88 1711
5475.58 1785
5476.28 1875
5476.98 2094
5477.68 2363
5478.38 2787
5479.07 2997
5479.77 3310
5480.47 3682
5481.17 3883
5481.87 3831
5482.57 3593
5483.27 3313
5483.96 2896
5484.66 2648
5485.36 2422
5486.06 2341
5486.76 2254
5487.46 2213
5488.16 2011
5488.86 2086
5489.56 2102
5490.26 2111
5490.96 2100
5491.65 2225
5492.35 2212
5493.05 2375
5493.75 2458
5494.45 2469
5495.15 2416
5495.85 2447
5496.55 2669
5497.25 2778
5497.95 3000
5498.65 3487
5499.35 4236
5500.05 4990
5500.75 5793
5501.45 6090
5502.15 6104
5502.85 5587
5503.55 4956
5504.25 4342
5504.95 3626
5505.65 3150
5506.35 2757
5507.05 2412
5507.75 2159
5508.45 2185
5509.15 2078
5509.85 1934
5510.55 1939
5511.25 1893
5511.95 1796
5512.65 1841
5513.35 1843
5514.05 1833
5514.76 1865
5515.46 2011
5516.16 1982
5516.86 1909
5517.56 1886
5518.26 1810
5518.96 1780
5519.66 1763
5520.36 1801
5521.06 1742
5521.77 1717
5522.47 1715
5523.17 1643
5523.87 1562
5524.57 1436
5525.27 1462
5525.97 1443
5526.67 1409
5527.38 1365
5528.08 1376
5528.78 1307
5529.48 1289
5530.18 1307
5530.88 1365
5531.59 1389
5532.29 1415
5532.99 1389
5533.69 1387
5534.39 1386
5535.10 1395
5535.80 1428
5536.50 1386
5537.20 1402
5537.90 1401
5538.61 1461
5539.31 1457
5540.01 1465
5540.71 1436
5541.42 1376
5542.12 1346
5542.82 1337
5543.52 1400
5544.23 1317
5544.93 1339
5545.63 1347
5546.33 1271
5547.04 1262
5547.74 1259
5548.44 1308
5549.15 1373
5549.85 1270
5550.55 1333
5551.26 1283
5551.96 1292
5552.66 1302
5553.36 1257
5554.07 1322
5554.77 1273
5555.47 1238
5556.18 1257
5556.88 1294
5557.58 1254
5558.29 1280
5558.99 1361
5559.70 1348
5560.40 1359
5561.10 1384
5561.81 1501
5562.51 1501
5563.21 1525
5563.92 1585
5564.62 1573
5565.33 1601
5566.03 1565
5566.73 1525
5567.44 1409
5568.14 1421
5568.85 1314
5569.55 1289
5570.25 1307
5570.96 1237
5571.66 1203
5572.37 1265
5573.07 1288
5573.78 1333
5574.48 1409
5575.19 1507
5575.89 1442
5576.59 1411
5577.30 1403
5578.00 1442
5578.71 1328
5579.41 1330
5580.12 1340
5580.82 1280
5581.53 1176
5582.23 1178
5582.94 1188
5583.64 1195
5584.35 1173
5585.05 1194
5585.76 1227
5586.46 1245
5587.17 1245
5587.88 1189
5588.58 1180
5589.29 1133
5589.99 1194
5590.70 1175
5591.40 1117
5592.11 1228
5592.81 1224
5593.52 1170
5594.23 1134
5594.93 1116
5595.64 1169
5596.34 1168
5597.05 1111
5597.76 1177
5598.46 1130
5599.17 1084
5599.87 1060
5600.58 1123
5601.29 1149
5601.99 1135
5602.70 1157
5603.41 1161
5604.11 1146
5604.82 1156
5605.52 1092
5606.23 1089
5606.94 1066
5607.64 1095
5608.35 1058
5609.06 1033
5609.76 1071
5610.47 1044
5611.18 1019
5611.88 1102
5612.59 1112
5613.30 1117
5614.01 1072
5614.71 1071
5615.42 1064
5616.13 1131
5616.83 1145
5617.54 1154
5618.25 1148
5618.96 1203
5619.66 1178
5620.37 1205
5621.08 1138
5621.79 1196
5622.49 1086
5623.20 1110
5623.91 1108
5624.62 1132
5625.32 1198
5626.03 1196
5626.74 1182
5627.45 1129
5628.16 1194
5628.86 1129
5629.57 1148
5630.28 1218
5630.99 1219
5631.70 1201
5632.40 1287
5633.11 1355
5633.82 1313
5634.53 1326
5635.24 1349
5635.95 1413
5636.65 1599
5637.36 1564
5638.07 1653
5638.78 1745
5639.49 1924
5640.20 1958
5640.91 2003
5641.61 2020
5642.32 1976
5643.03 1879
5643.74 1770
5644.45 1600
5645.16 1473
5645.87 1480
5646.58 1408
5647.29 1332
5648.00 1307
5648.70 1332
5649.41 1381
5650.12 1341
5650.83 1341
5651.54 1382
5652.25 1348
5652.96 1377
5653.67 1414
5654.38 1406
5655.09 1366
5655.80 1367
5656.51 1421
5657.22 1477
5657.93 1457
5658.64 1416
5659.35 1567
5660.06 1557
5660.77 1638
5661.48 1594
5662.19 1536
5662.90 1474
5663.61 1461
5664.32 1498
5665.03 1513
5665.74 1400
5666.45 1404
5667.16 1323
5667.87 1328
5668.58 1349
5669.29 1381
5670.00 1517
5670.71 1602
5671.42 1653
5672.13 1649
5672.84 1615
5673.56 1549
5674.27 1447
5674.98 1346
5675.69 1311
5676.40 1319
5677.11 1321
5677.82 1259
5678.53 1293
5679.24 1372
5679.95 1354
5680.67 1368
5681.38 1352
5682.09 1319
5682.80 1292
5683.51 1366
5684.22 1245
5684.93 1236
5685.65 1304
5686.36 1274
5687.07 1256
5687.78 1250
5688.49 1193
5689.20 1184
5689.92 1248
5690.63 1243
5691.34 1246
5692.05 1194
5692.76 1238
5693.47 1249
5694.19 1254
5694.90 1284
5695.61 1180
5696.32 1165
5697.04 1223
5697.75 1126
5698.46 1194
5699.17 1140
5699.89 1177
5700.60 1207
5701.31 1189
5702.02 1217
5702.74 1271
5703.45 1262
5704.16 1254
5704.87 1235
5705.59 1246
5706.30 1313
5707.01 1299
5707.72 1286
5708.44 1259
5709.15 1230
5709.86 1200
5710.58 1215
5711.29 1279
5712.00 1228
5712.72 1230
5713.43 1240
5714.14 1322
5714.86 1278
5715.57 1304
5716.28 1314
5717.00 1267
5717.71 1255
5718.42 1310
5719.14 1315
5719.85 1268
5720.56 1346
5721.28 1351
5721.99 1306
5722.71 1280
5723.42 1307
5724.13 1278
5724.85 1333
5725.56 1405
5726.28 1447
5726.99 1432
5727.70 1421
5728.42 1401
5729.13 1437
5729.85 1430
5730.56 1425
5731.28 1379
5731.99 1404
5732.70 1459
5733.42 1484
5734.13 1463
5734.85 1452
5735.56 1443
5736.28 1435
5736.99 1406
5737.71 1465
5738.42 1480
5739.14 1514
5739.85 1534
5740.57 1485
5741.28 1559
5742.00 1599
5742.71 1548
5743.43 1630
5744.14 1597
5744.86 1684
5745.57 1665
5746.29 1666
5747.00 1695
5747.72 1735
5748.43 1793
5749.15 1904
5749.87 1948
5750.58 1942
5751.30 1941
5752.01 1974
5752.73 1982
5753.44 2005
5754.16 2086
5754.88 2095
5755.59 2172
5756.31 2266
5757.02 2313
5757.74 2352
5758.46 2528
5759.17 2700
5759.89 2742
5760.60 2889
5761.32 3036
5762.04 3273
5762.75 3327
5763.47 3426
5764.19 3551
5764.90 3628
5765.62 3731
5766.34 4168
5767.05 4970
5767.77 6147
5768.49 8198
5769.20 10391
5769.92 12323
5770.64 14063
5771.35 14471
5772.07 13945
5772.79 12573
5773.50 10393
5774.22 8235
5774.94 6603
5775.65 5432
5776.37 4768
5777.09 4312
5777.81 4082
5778.52 3901
5779.24 3778
5779.96 3779
5780.68 3800
5781.39 3802
5782.11 3879
5782.83 4077
5783.55 4192
5784.26 4305
5784.98 4343
5785.70 4269
5786.42 4184
5787.14 4049
5787.85 3771
5788.57 3712
5789.29 3700
5790.01 3512
5790.73 3320
5791.44 3198
5792.16 3085
5792.88 2816
5793.60 2696
5794.32 2558
5795.03 2414
5795.75 2372
5796.47 2344
5797.19 2263
5797.91 2242
5798.63 2259
5799.35 2166
5800.06 2223
5800.78 2170
5801.50 2195
5802.22 2125
5802.94 2065
5803.66 2075
5804.38 2075
5805.10 2040
5805.82 2064
5806.53 2079
5807.25 2157
5807.97 2189
5808.69 2344
5809.41 2568
5810.13 2671
5810.85 2633
5811.57 2584
5812.29 2479
5813.01 2345
5813.73 2168
5814.45 2046
5815.17 1888
5815.89 1776
5816.61 1723
5817.33 1731
5818.05 1775
5818.77 1754
5819.49 1688
5820.20 1755
5820.92 1817
5821.64 1771
5822.36 1747
5823.09 1811
5823.81 1726
5824.53 1711
5825.25 1756
5825.97 1764
5826.69 1728
5827.41 1737
5828.13 1761
5828.85 1718
5829.57 1714
5830.29 1676
5831.01 1649
5831.73 1604
5832.45 1590
5833.17 1572
5833.89 1514
5834.61 1546
5835.33 1592
5836.05 1581
5836.78 1538
5837.50 1445
5838.22 1442
5838.94 1470
5839.66 1432
5840.38 1520
5841.10 1564
5841.82 1584
5842.54 1603
5843.27 1619
5843.99 1616
5844.71 1616
5845.43 1616
5846.15 1576
5846.87 1498
5847.59 1521
5848.32 1520
5849.04 1509
5849.76 1547
5850.48 1470
5851.20 1464
5851.93 1519
5852.65 1504
5853.37 1491
5854.09 1511
5854.81 1493
5855.54 1522
5856.26 1596
5856.98 1595
5857.70 1513
5858.42 1469
5859.15 1393
5859.87 1352
5860.59 1368
5861.31 1414
5862.04 1306
5862.76 1341
5863.48 1371
5864.20 1344
5864.93 1442
5865.65 1471
5866.37 1444
5867.10 1364
5867.82 1395
5868.54 1320
5869.26 1238
5869.99 1286
5870.71 1332
5871.43 1268
5872.16 1221
5872.88 1248
5873.60 1195
5874.33 1209
5875.05 1191
5875.77 1210
5876.50 1195
5877.22 1227
5877.94 1203
5878.67 1198
5879.39 1241
5880.11 1234
5880.84 1199
5881.56 1227
5882.28 1221
5883.01 1223
5883.73 1274
5884.46 1291
5885.18 1346
5885.90 1249
5886.63 1270
5887.35 1273
5888.08 1193
5888.80 1173
5889.52 1233
5890.25 1227
5890.97 1214
5891.70 1172
5892.42 1152
5893.15 1141
5893.87 1175
5894.59 1160
5895.32 1178
5896.04 1247
5896.77 1265
5897.49 1213
5898.22 1221
5898.94 1224
5899.67 1209
5900.39 1247
5901.12 1208
5901.84 1229
5902.57 1222
5903.29 1313
5904.02 1352
5904.74 1274
5905.47 1217
5906.19 1288
5906.92 1296
5907.64 1252
5908.37 1271
5909.09 1299
5909.82 1344
5910.55 1272
5911.27 1276
5912.00 1288
5912.72 1348
5913.45 1265
5914.17 1287
5914.90 1343
5915.63 1323
5916.35 1344
5917.08 1372
5917.80 1313
5918.53 1268
5919.25 1339
5919.98 1363
5920.71 1378
5921.43 1331
5922.16 1340
5922.89 1370
5923.61 1338
5924.34 1373
5925.06 1449
5925.79 1439
5926.52 1363
5927.24 1343
5927.97 1420
5928.70 1425
5929.42 1485
5930.15 1500
5930.88 1534
5931.60 1502
5932.33 1489
5933.06 1519
5933.78 1532
5934.51 1518
5935.24 1521
5935.97 1548
5936.69 1592
5937.42 1613
5938.15 1644
5938.87 1709
5939.60 1769
5940.33 1731
5941.06 1766
5941.78 1866
5942.51 1818
5943.24 1786
5943.97 1861
5944.69 1959
5945.42 2023
5946.15 1997
5946.88 1958
5947.60 2071
5948.33 2118
5949.06 2200
5949.79 2276
5950.52 2453
5951.24 2549
5951.97 2698
5952.70 3021
5953.43 3071
5954.16 3187
5954.88 3194
5955.61 3139
5956.34 2919
5957.07 2793
5957.80 2876
5958.53 2951
5959.25 2776
5959.98 2861
5960.71 2862
5961.44 2875
5962.17 2842
5962.90 2914
5963.63 3145
5964.36 3376
5965.08 3753
5965.81 4203
5966.54 4758
5967.27 5134
5968.00 5143
5968.73 5121
5969.46 4894
5970.19 4497
5970.92 4250
5971.65 3990
5972.37 3773
5973.10 3599
5973.83 3503
5974.56 3573
5975.29 3535
5976.02 3464
5976.75 3513
5977.48 3544
5978.21 3666
5978.94 3867
5979.67 3950
5980.40 4107
5981.13 4317
5981.86 4400
5982.59 4376
5983.32 4373
5984.05 4578
5984.78 4492
5985.51 4514
5986.24 4442
5986.97 4323
5987.70 4327
5988.43 4277
5989.16 4258
5989.89 4294
5990.62 4359
5991.35 4364
5992.08 4391
5992.81 4398
5993.54 4571
5994.27 4692
5995.00 4807
5995.74 4908
5996.47 4954
5997.20 4989
5997.93 5099
5998.66 5165
5999.39 5203
6000.12 5052
6000.85 4903
6001.58 4940
6002.31 4923
6003.04 4742
6003.78 4674
6004.51 4619
6005.24 4581
6005.97 4502
6006.70 4536
6007.43 4841
6008.16 5259
6008.90 6019
6009.63 7074
6010.36 8731
6011.09 10861
6011.82 13169
6012.55 15576
6013.29 17612
6014.02 18996
6014.75 19647
6015.48 19346
6016.21 18308
6016.95 16766
6017.68 14844
6018.41 12944
6019.14 10856
6019.87 8983
6020.61 7469
6021.34 6352
6022.07 5542
6022.80 5005
6023.54 4494
6024.27 4210
6025.00 3918
6025.73 3742
6026.47 3682
6027.20 3646
6027.93 3532
6028.66 3572
6029.40 3576
6030.13 3509
6030.86 3426
6031.59 3312
6032.33 2981
6033.06 2932
6033.79 2718
6034.53 2681
6035.26 2670
6035.99 2628
6036.73 2605
6037.46 2648
6038.19 2612
6038.93 2749
6039.66 2790
6040.39 2860
6041.13 2952
6041.86 2890
6042.59 3037
6043.33 3035
6044.06 3016
6044.79 3046
6045.53 3044
6046.26 3053
6047.00 3073
6047.73 3173
6048.46 3191
6049.20 3237
6049.93 3415
6050.67 3583
6051.40 3794
6052.13 4020
6052.87 4182
6053.60 4250
6054.34 4163
6055.07 4060
6055.81 3828
6056.54 3647
6057.27 3514
6058.01 3341
6058.74 3302
6059.48 3215
6060.21 3195
6060.95 3265
6061.68 3139
6062.42 3104
6063.15 3059
6063.89 2986
6064.62 2923
6065.36 2836
6066.09 2801
6066.83 2817
6067.56 2736
6068.30 2789
6069.03 2678
6069.77 2652
6070.50 2746
6071.24 2691
6071.97 2628
6072.71 2568
6073.44 2573
6074.18 2590
6074.91 2547
6075.65 2545
6076.39 2557
6077.12 2524
6077.86 2508
6078.59 2440
6079.33 2461
6080.06 2428
6080.80 2401
6081.54 2379
6082.27 2349
6083.01 2224
6083.74 2251
6084.48 2188
6085.22 2152
6085.95 2116
6086.69 2160
6087.42 2341
6088.16 2276
6088.90 2226
6089.63 2364
6090.37 2450
6091.11 2439
6091.84 2412
6092.58 2521
6093.32 2448
6094.05 2378
6094.79 2275
6095.53 2237
6096.26 2288
6097.00 2183
6097.74 2196
6098.47 2150
6099.21 2082
6099.95 2084
6100.69 2104
6101.42 2126
6102.16 2020
6102.90 2019
6103.63 1965
6104.37 2023
6105.11 2018
6105.85 2010
6106.58 1899
6107.32 1998
6108.06 1978
6108.80 2014
6109.53 1970
6110.27 1927
6111.01 2066
6111.75 2083
6112.49 2151
6113.22 2148
6113.96 2165
6114.70 2155
6115.44 2286
6116.17 2201
6116.91 2234
6117.65 2270
6118.39 2279
6119.13 2320
6119.87 2219
6120.60 2165
6121.34 2206
6122.08 2342
6122.82 2395
6123.56 2337
6124.30 2316
6125.03 2365
6125.77 2335
6126.51 2319
6127.25 2331
6127.99 2401
6128.73 2355
6129.47 2295
6130.21 2256
6130.94 2160
6131.68 2226
6132.42 2219
6133.16 2255
6133.90 2250
6134.64 2351
6135.38 2370
6136.12 2454
6136.86 2542
6137.60 2630
6138.34 2739
6139.08 2769
6139.81 2867
6140.55 3008
6141.29 3083
6142.03 3077
6142.77 2979
6143.51 2923
6144.25 2870
6144.99 2801
6145.73 2798
6146.47 2848
6147.21 2851
6147.95 2815
6148.69 2772
6149.43 2803
6150.17 2794
6150.91 2732
6151.65 2794
6152.39 2841
6153.13 2907
6153.87 2930
6154.61 2950
6155.35 3004
6156.09 3114
6156.83 3227
6157.58 3302
6158.32 3282
6159.06 3241
6159.80 3324
6160.54 3397
6161.28 3473
6162.02 3524
6162.76 3612
6163.50 3753
6164.24 3890
6164.98 4119
6165.72 4308
6166.46 4685
6167.21 4628
6167.95 4578
6168.69 4547
6169.43 4538
6170.17 4531
6170.91 4428
6171.65 4416
6172.39 4317
6173.14 4195
6173.88 4101
6174.62 4135
6175.36 4118
6176.10 4284
6176.84 4169
6177.59 4372
6178.33 4833
6179.07 5444
6179.81 6357
6180.55 7637
6181.30 9068
6182.04 10668
6182.78 11908
6183.52 12820
6184.26 12941
6185.01 12722
6185.75 11834
6186.49 10644
6187.23 9354
6187.97 8335
6188.72 7362
6189.46 6517
6190.20 6044
6190.94 5593
6191.69 5278
6192.43 5071
6193.17 4892
6193.92 4799
6194.66 4872
6195.40 4824
6196.14 4747
6196.89 4762
6197.63 4789
6198.37 4712
6199.12 4622
6199.86 4715
6200.60 4786
6201.34 4665
6202.09 4624
6202.83 4712
6203.57 5158
6204.32 5734
6205.06 6916
6205.80 8576
6206.55 11101
6207.29 14310
6208.03 17712
6208.78 20481
6209.52 22345
6210.27 22873
6211.01 22084
6211.75 20514
6212.50 18243
6213.24 15558
6213.98 13123
6214.73 10928
6215.47 8798
6216.22 7464
6216.96 6195
6217.71 5441
6218.45 4843
6219.19 4577
6219.94 4396
6220.68 4130
6221.43 4074
6222.17 4040
6222.92 3959
6223.66 3850
6224.40 3787
6225.15 3752
6225.89 3515
6226.64 3520
6227.38 3290
6228.13 3082
6228.87 2841
6229.62 2789
6230.36 2715
6231.11 2621
6231.85 2693
6232.60 2665
6233.34 2743
6234.09 2744
6234.83 2833
6235.58 2979
6236.32 3049
6237.07 3207
6237.81 3495
6238.56 4026
6239.30 4410
6240.05 4815
6240.80 5143
6241.54 4978
6242.29 4688
6243.03 4511
6243.78 4306
6244.52 4232
6245.27 4066
6246.02 4217
6246.76 4177
6247.51 4222
6248.25 4214
6249.00 3904
6249.75 3854
6250.49 3631
6251.24 3523
6251.98 3401
6252.73 3308
6253.48 3224
6254.22 3128
6254.97 3125
6255.72 3050
6256.46 2937
6257.21 2891
6257.95 2919
6258.70 2903
6259.45 2921
6260.19 2902
6260.94 2827
6261.69 2795
6262.43 2830
6263.18 2653
6263.93 2765
6264.68 2633
6265.42 2628
6266.17 2577
6266.92 2527
6267.66 2446
6268.41 2575
6269.16 2637
6269.91 2629
6270.65 2586
6271.40 2606
6272.15 2597
6272.89 2630
6273.64 2735
6274.39 2687
6275.14 2686
6275.88 2677
6276.63 2733
6277.38 2888
6278.13 2975
6278.88 3014
6279.62 3098
6280.37 2935
6281.12 2897
6281.87 2893
6282.62 2821
6283.36 2687
6284.11 2522
6284.86 2417
6285.61 2365
6286.36 2346
6287.10 2278
6287.85 2277
6288.60 2287
6289.35 2214
6290.10 2157
6290.85 2156
6291.59 2188
6292.34 2103
6293.09 2076
6293.84 2077
6294.59 2035
6295.34 2101
6296.09 2074
6296.84 2068
6297.58 2053
6298.33 1981
6299.08 2107
6299.83 2089
6300.58 1964
6301.33 1939
6302.08 1868
6302.83 1807
6303.58 1837
6304.33 1800
6305.08 1894
6305.83 1874
6306.58 1868
6307.32 1846
6308.07 1891
6308.82 1998
6309.57 2057
6310.32 2096
6311.07 2065
6311.82 2096
6312.57 2093
6313.32 2090
6314.07 2086
6314.82 2113
6315.57 2151
6316.32 2183
6317.07 2216
6317.82 2121
6318.57 2025
6319.32 1980
6320.07 1838
6320.82 1783
6321.57 1770
6322.32 1755
6323.07 1730
6323.82 1760
6324.58 1743
6325.33 1807
6326.08 1785
6326.83 1808
6327.58 1821
6328.33 1854
6329.08 1837
6329.83 1876
6330.58 1906
6331.33 1869
6332.08 1844
6332.83 1820
6333.58 1773
6334.34 1768
6335.09 1743
6335.84 1700
6336.59 1734
6337.34 1755
6338.09 1756
6338.84 1777
6339.59 1742
6340.35 1716
6341.10 1754
6341.85 1725
6342.60 1728
6343.35 1770
6344.10 1803
6344.86 1825
6345.61 1772
6346.36 1788
6347.11 1904
6347.86 1865
6348.62 1880
6349.37 1939
6350.12 2087
6350.87 2123
6351.62 2268
6352.38 2475
6353.13 2562
6353.88 2719
6354.63 2697
6355.38 2668
6356.14 2578
6356.89 2389
6357.64 2436
6358.39 2324
6359.15 2222
6359.90 2137
6360.65 2085
6361.40 2058
6362.16 2021
6362.91 1957
6363.66 1953
6364.42 2132
6365.17 2245
6365.92 2441
6366.67 2636
6367.43 2885
6368.18 3086
6368.93 3131
6369.69 3067
6370.44 2802
6371.19 2596
6371.95 2479
6372.70 2234
6373.45 2099
6374.21 2022
6374.96 1965
6375.71 1988
6376.47 1918
6377.22 1871
6377.98 1935
6378.73 1892
6379.48 1959
6380.24 2062
6380.99 2079
6381.74 2114
6382.50 2119
6383.25 2153
6384.01 2099
6384.76 2016
6385.51 1884
6386.27 1864
6387.02 1780
6387.78 1751
6388.53 1832
6389.29 1804
6390.04 1690
6390.79 1730
6391.55 1722
6392.30 1706
6393.06 1635
6393.81 1631
6394.57 1644
6395.32 1682
6396.08 1701
6396.83 1602
6397.59 1640
6398.34 1617
6399.10 1578
6399.85 1605
6400.61 1618
6401.36 1609
6402.12 1608
6402.87 1585
6403.63 1548
6404.38 1544
6405.14 1541
6405.89 1543
6406.65 1550
6407.40 1547
6408.16 1623
6408.91 1696
6409.67 1767
6410.43 1751
6411.18 1738
6411.94 1704
6412.69 1656
6413.45 1609
6414.20 1642
6414.96 1608
6415.72 1670
6416.47 1720
6417.23 1740
6417.98 1812
6418.74 1706
6419.50 1647
6420.25 1598
6421.01 1530
6421.77 1514
6422.52 1491
6423.28 1545
6424.03 1521
6424.79 1502
6425.55 1512
6426.30 1420
6427.06 1411
6427.82 1473
6428.57 1443
6429.33 1460
6430.09 1429
6430.84 1446
6431.60 1465
6432.36 1476
6433.11 1521
6433.87 1491
6434.63 1505
6435.39 1517
6436.14 1462
6436.90 1551
6437.66 1573
6438.41 1525
6439.17 1524
6439.93 1634
6440.69 1635
6441.44 1588
6442.20 1634
6442.96 1657
6443.72 1653
6444.47 1650
6445.23 1691
6445.99 1629
6446.75 1660
6447.50 1680
6448.26 1667
6449.02 1708
6449.78 1646
6450.54 1611
6451.29 1632
6452.05 1621
6452.81 1659
6453.57 1698
6454.33 1710
6455.08 1691
6455.84 1631
6456.60 1729
6457.36 1721
6458.12 1704
6458.88 1760
6459.64 1782
6460.39 1693
6461.15 1744
6461.91 1732
6462.67 1775
6463.43 1880
6464.19 1888
6464.95 1889
6465.70 2015
6466.46 1968
6467.22 1871
6467.98 1888
6468.74 1880
6469.50 1891
6470.26 1809
6471.02 1851
6471.78 1844
6472.54 1841
6473.30 1889
6474.05 1842
6474.81 1877
6475.57 1814
6476.33 1867
6477.09 1923
6477.85 1961
6478.61 2019
6479.37 2043
6480.13 2089
6480.89 2173
6481.65 2138
6482.41 2151
6483.17 2206
6483.93 2245
6484.69 2262
6485.45 2319
6486.21 2342
6486.97 2376
6487.73 2403
6488.49 2368
6489.25 2339
6490.01 2369
6490.77 2468
6491.53 2518
6492.29 2533
6493.05 2588
6493.81 2668
6494.57 2562
6495.33 2563
6496.10 2605
6496.86 2572
6497.62 2627
6498.38 2519
6499.14 2469
6499.90 2480
6500.66 2600
6501.42 2659
6502.18 2685
6502.94 2823
6503.70 3222
6504.47 3994
6505.23 5186
6505.99 7042
6506.75 9317
6507.51 11550
6508.27 13324
6509.03 14430
6509.79 14572
6510.56 13904
6511.32 12559
6512.08 10983
6512.84 9223
6513.60 7650
6514.36 6253
6515.13 5195
6515.89 4430
6516.65 3914
6517.41 3465
6518.17 3177
6518.94 3076
6519.70 2865
6520.46 2824
6521.22 2771
6521.98 2876
6522.75 2936
6523.51 3011
6524.27 3175
6525.03 3401
6525.79 3641
6526.56 3947
6527.32 4153
6528.08 4228
6528.84 4234
6529.61 4170
6530.37 3861
6531.13 3618
6531.90 3430
6532.66 3169
6533.42 2999
6534.18 2867
6534.95 2896
6535.71 2824
6536.47 2787
6537.24 2738
6538.00 2643
6538.76 2681
6539.53 2565
6540.29 2549
6541.05 2481
6541.82 2491
6542.58 2517
6543.34 2526
6544.11 2726
6544.87 2802
6545.63 2864
6546.40 3015
6547.16 3064
6547.92 2984
6548.69 2963
6549.45 2913
6550.21 2910
6550.98 2803
6551.74 2881
6552.51 2790
6553.27 2758
6554.03 2755
6554.80 2750
6555.56 2795
6556.33 2823
6557.09 2889
6557.85 2873
6558.62 2824
6559.38 2941
6560.15 3055
6560.91 3027
6561.68 3082
6562.44 3184
6563.21 3233
6563.97 3377
6564.74 3310
6565.50 3285
6566.26 3345
6567.03 3247
6567.79 3261
6568.56 3239
6569.32 3180
6570.09 3162
6570.85 3182
6571.62 3202
6572.38 3223
6573.15 3247
6573.91 3253
6574.68 3228
6575.44 3274
6576.21 3356
6576.98 3447
6577.74 3375
6578.51 3426
6579.27 3535
6580.04 3601
6580.80 3676
6581.57 3836
6582.33 3920
6583.10 3995
6583.87 4128
6584.63 3996
6585.40 3947
6586.16 3979
6586.93 3841
6587.70 3869
6588.46 3874
6589.23 3968
6589.99 4030
6590.76 4293
6591.53 4754
6592.29 5305
6593.06 5810
6593.82 6504
6594.59 7064
6595.36 7568
6596.12 7695
6596.89 7574
6597.66 7431
6598.42 7132
6599.19 6604
6599.96 6277
6600.72 5818
6601.49 5107
6602.26 4726
6603.02 4347
6603.79 4031
6604.56 3853
6605.33 3690
6606.09 3600
6606.86 3589
6607.63 3535
6608.39 3592
6609.16 3586
6609.93 3503
6610.70 3618
6611.46 3640
6612.23 3512
6613.00 3501
6613.77 3472
6614.53 3377
6615.30 3313
6616.07 3376
6616.84 3453
6617.60 3443
6618.37 3438
6619.14 3684
6619.91 3916
6620.68 4205
6621.44 4468
6622.21 4839
6622.98 4997
6623.75 5076
6624.52 5314
6625.28 5076
6626.05 4988
6626.82 4845
6627.59 4541
6628.36 4321
6629.13 4106
6629.89 3984
6630.66 3945
6631.43 4069
6632.20 4295
6632.97 4430
6633.74 4638
6634.51 4900
6635.27 5113
6636.04 5245
6636.81 5380
6637.58 5683
6638.35 5949
6639.12 6430
6639.89 7141
6640.66 7858
6641.43 8393
6642.19 8663
6642.96 8701
6643.73 8677
6644.50 8082
6645.27 7374
6646.04 6596
6646.81 5678
6647.58 5065
6648.35 4510
6649.12 4105
6649.89 3808
6650.66 3508
6651.43 3332
6652.20 3296
6652.97 3228
6653.74 3096
6654.51 2998
6655.28 2993
6656.05 2898
6656.82 2782
6657.59 2731
6658.36 2723
6659.13 2746
6659.90 2759
6660.67 2735
6661.44 2726
6662.21 2748
6662.98 2811
6663.75 2704
6664.52 2581
6665.29 2621
6666.06 2697
6666.83 2687
6667.60 2686
6668.37 2849
6669.14 2989
6669.91 3050
6670.68 3262
6671.46 3270
6672.23 3321
6673.00 3326
6673.77 3161
6674.54 3087
6675.31 3040
6676.08 3066
6676.85 3160
6677.62 3214
6678.40 3247
6679.17 3183
6679.94 3238
6680.71 3392
6681.48 3447
6682.25 3453
6683.02 3491
6683.80 3620
6684.57 3745
6685.34 3908
6686.11 4083
6686.88 4062
6687.65 3907
6688.43 3686
6689.20 3419
6689.97 3169
6690.74 3010
6691.51 2886
6692.29 2765
6693.06 2683
6693.83 2620
6694.60 2639
6695.37 2582
6696.15 2566
6696.92 2526
6697.69 2498
6698.46 2486
6699.24 2518
6700.01 2425
6700.78 2429
6701.55 2466
6702.33 2438
6703.10 2337
6703.87 2394
6704.64 2443
6705.42 2325
6706.19 2249
6706.96 2219
6707.74 2246
6708.51 2207
6709.28 2251
6710.06 2129
6710.83 2092
6711.60 2163
6712.37 2152
6713.15 2129
6713.92 2099
6714.69 2058
6715.47 2073
6716.24 2088
6717.01 2101
6717.79 2062
6718.56 2066
6719.34 2147
6720.11 2056
6720.88 2041
6721.66 1996
6722.43 2054
6723.20 2098
6723.98 2051
6724.75 1996
6725.53 1969
6726.30 1939
6727.07 1983
6727.85 1972
6728.62 1979
6729.40 1990
6730.17 1995
6730.95 1998
6731.72 1948
6732.49 1995
6733.27 2043
6734.04 2055
6734.82 2136
6735.59 2100
6736.37 2110
6737.14 2178
6737.92 2228
6738.69 2270
6739.47 2253
6740.24 2271
6741.01 2195
6741.79 2232
6742.56 2273
6743.34 2253
6744.11 2314
6744.89 2325
6745.67 2314
6746.44 2369
6747.22 2414
6747.99 2408
6748.77 2496
6749.54 2563
6750.32 2587
6751.09 2671
6751.87 2764
6752.64 3000
6753.42 3002
6754.19 3064
6754.97 3000
6755.75 2921
6756.52 2918
6757.30 2675
6758.07 2752
6758.85 2711
6759.63 2619
6760.40 2665
6761.18 2640
6761.95 2572
6762.73 2563
6763.51 2499
6764.28 2577
6765.06 2599
6765.83 2701
6766.61 2779
6767.39 2901
6768.16 2926
6768.94 2978
6769.72 2930
6770.49 2805
6771.27 2664
6772.05 2568
6772.82 2473
6773.60 2510
6774.38 2373
6775.15 2291
6775.93 2249
6776.71 2333
6777.48 2347
6778.26 2385
6779.04 2400
6779.82 2358
6780.59 2368
6781.37 2322
6782.15 2347
6782.92 2312
6783.70 2290
6784.48 2252
6785.26 2290
6786.03 2288
6786.81 2314
6787.59 2241
6788.37 2100
6789.14 2147
6789.92 2098
6790.70 2061
6791.48 2026
6792.25 1957
6793.03 1969
6793.81 1979
6794.59 1936
6795.37 1928
6796.14 1933
6796.92 1936
6797.70 1983
6798.48 1971
6799.26 2008
6800.04 2072
6800.81 2049
6801.59 1996
6802.37 2121
6803.15 2097
6803.93 2132
6804.71 2122
6805.48 2277
6806.26 2159
6807.04 2036
6807.82 2056
6808.60 2043
6809.38 2076
6810.16 1985
6810.94 1934
6811.71 1951
6812.49 2010
6813.27 1949
6814.05 1931
6814.83 1878
6815.61 1867
6816.39 1947
6817.17 1924
6817.95 1857
6818.73 1912
6819.51 1865
6820.29 1878
6821.07 1799
6821.84 1819
6822.62 1931
6823.40 1903
6824.18 1952
6824.96 1928
6825.74 1919
6826.52 1960
6827.30 1903
6828.08 1823
6828.86 1844
6829.64 1811
6830.42 1786
6831.20 1846
6831.98 1887
6832.76 1886
6833.54 1945
6834.32 2191
6835.10 2320
6835.88 2651
6836.66 3147
6837.44 3894
6838.22 4425
6839.01 4920
6839.79 5079
6840.57 5020
6841.35 4661
6842.13 4420
6842.91 3918
6843.69 3447
6844.47 3086
6845.25 2831
6846.03 2642
6846.81 2462
6847.59 2398
6848.37 2471
6849.16 2576
6849.94 2729
6850.72 2817
6851.50 3000
6852.28 2986
6853.06 2939
6853.84 2842
6854.62 2686
6855.41 2558
6856.19 2430
6856.97 2307
6857.75 2212
6858.53 2126
6859.31 2063
6860.10 2091
6860.88 2029
6861.66 2023
6862.44 1946
6863.22 2009
6864.00 2073
6864.79 1977
6865.57 1998
6866.35 2027
6867.13 2139
6867.91 2142
6868.70 2180
6869.48 2190
6870.26 2183
6871.04 2142
6871.83 2145
6872.61 2109
6873.39 2190
6874.17 2325
6874.96 2355
6875.74 2486
6876.52 2519
6877.30 2545
6878.09 2638
6878.87 2805
6879.65 2953
6880.43 3261
6881.22 3662
6882.00 3847
6882.78 4009
6883.57 4002
6884.35 3952
6885.13 3831
6885.92 3796
6886.70 3962
6887.48 4390
6888.27 4684
6889.05 4966
6889.83 5082
6890.62 4789
6891.40 4498
6892.18 4097
6892.97 3662
6893.75 3384
6894.53 3215
6895.32 3058
6896.10 2937
6896.88 2752
6897.67 2670
6898.45 2676
6899.24 2699
6900.02 2644
6900.80 2652
6901.59 2604
6902.37 2596
6903.16 2533
6903.94 2549
6904.73 2488
6905.51 2480
6906.29 2449
6907.08 2413
6907.86 2484
6908.65 2421
6909.43 2431
6910.22 2307
6911.00 2241
6911.79 2247
6912.57 2230
6913.35 2200
6914.14 2171
6914.92 2164
6915.71 2145
6916.49 2150
6917.28 2206
6918.06 2214
6918.85 2226
6919.63 2225
6920.42 2162
6921.20 2158
6921.99 2206
6922.78 2242
6923.56 2192
6924.35 2294
6925.13 2315
6925.92 2336
6926.70 2397
6927.49 2398
6928.27 2419
6929.06 2425
6929.84 2377
6930.63 2332
6931.42 2386
6932.20 2436
6932.99 2436
6933.77 2356
6934.56 2426
6935.35 2236
6936.13 2416
6936.92 2448
6937.70 2477
6938.49 2575
6939.28 2810
6940.06 2980
6940.85 3276
6941.63 3496
6942.42 3636
6943.21 3704
6943.99 3843
6944.78 3943
6945.57 3872
6946.35 3994
6947.14 4108
6947.93 4264
6948.71 4364
6949.50 4333
6950.29 4249
6951.07 4073
6951.86 3923
6952.65 3720
6953.44 3561
6954.22 3544
6955.01 3381
6955.80 3394
6956.58 3275
6957.37 3309
6958.16 3310
6958.95 3280
6959.73 3247
6960.52 3309
6961.31 3234
6962.09 3302
6962.88 3413
6963.67 3447
6964.46 3609
6965.25 3690
6966.03 3826
6966.82 4065
6967.61 4280
6968.40 4520
6969.18 4606
6969.97 4774
6970.76 4960
6971.55 4945
6972.34 4862
6973.12 4779
6973.91 4744
6974.70 4650
6975.49 4688
6976.28 4641
6977.07 4811
6977.85 4977
6978.64 5156
6979.43 5451
6980.22 5899
6981.01 6775
6981.80 8426
6982.59 10927
6983.37 14001
6984.16 17618
6984.95 21399
6985.74 24043
6986.53 25337
6987.32 25081
6988.11 23471
6988.90 20925
6989.69 18392
6990.47 15499
6991.26 12517
6992.05 10101
6992.84 8378
6993.63 6942
6994.42 5751
6995.21 5123
6996.00 4536
6996.79 4143
6997.58 3815
6998.37 3741
6999.16 3630
6999.95 3485
7000.74 3435
7001.53 3427
7002.32 3327
7003.11 3211
7003.90 3081
7004.69 2955
7005.48 2843
7006.27 2628
7007.06 2531
7007.85 2453
7008.64 2474
7009.43 2412
7010.22 2466
7011.01 2689
7011.80 2820
7012.59 2972
7013.38 3092
7014.17 3142
7014.96 3229
7015.75 3209
7016.54 3117
7017.33 2995
7018.12 3002
7018.91 2936
7019.70 2978
7020.49 3035
7021.28 3174
7022.07 3369
7022.87 3542
7023.66 3780
7024.45 3894
7025.24 4028
7026.03 4079
7026.82 4150
7027.61 4257
7028.40 4232
7029.19 4099
7029.99 3930
7030.78 3718
7031.57 3516
7032.36 3373
7033.15 3191
7033.94 3070
7034.74 2982
7035.53 2998
7036.32 3139
7037.11 3281
7037.90 3270
7038.69 3323
7039.49 3274
7040.28 3210
7041.07 3172
7041.86 3150
7042.65 3169
7043.45 3114
7044.24 3159
7045.03 3167
7045.82 3179
7046.61 3246
7047.41 3370
7048.20 3466
7048.99 3891
7049.78 4213
7050.58 4482
7051.37 4624
7052.16 4538
7052.95 4231
7053.75 4023
7054.54 3740
7055.33 3594
7056.13 3446
7056.92 3445
7057.71 3547
7058.50 3602
7059.30 3679
7060.09 3595
7060.88 3467
7061.68 3389
7062.47 3331
7063.26 3208
7064.06 3153
7064.85 3049
7065.64 3046
7066.44 2992
7067.23 2837
7068.02 2811
7068.82 2643
7069.61 2632
7070.40 2526
7071.20 2505
7071.99 2409
7072.78 2407
7073.58 2350
7074.37 2361
7075.17 2239
7075.96 2196
7076.75 2175
7077.55 2204
7078.34 2148
7079.14 2179
7079.93 2238
7080.72 2155
7081.52 2079
7082.31 2097
7083.11 2136
7083.90 2101
7084.70 2032
7085.49 2042
7086.28 2026
7087.08 2028
7087.87 2049
7088.67 2106
7089.46 2011
7090.26 2023
7091.05 1990
7091.85 1907
7092.64 1830
7093.44 1794
7094.23 1760
7095.03 1764
7095.82 1782
7096.62 1793
7097.41 1834
7098.21 1809
7099.00 1738
7099.80 1748
7100.59 1728
7101.39 1728
7102.18 1715
7102.98 1721
7103.77 1729
7104.57 1684
7105.37 1705
7106.16 1672
7106.96 1601
7107.75 1605
7108.55 1533
7109.34 1581
7110.14 1590
7110.94 1594
7111.73 1612
7112.53 1607
7113.32 1534
7114.12 1605
7114.92 1745
7115.71 1627
7116.51 1597
7117.30 1573
7118.10 1586
7118.90 1603
7119.69 1532
7120.49 1579
7121.29 1552
7122.08 1534
7122.88 1535
7123.68 1596
7124.47 1568
7125.27 1494
7126.07 1513
7126.86 1566
7127.66 1676
7128.46 1717
7129.25 1773
7130.05 1816
7130.85 1883
7131.64 1835
7132.44 1823
7133.24 1741
7134.04 1690
7134.83 1634
7135.63 1562
7136.43 1577
7137.23 1546
7138.02 1522
7138.82 1446
7139.62 1415
7140.42 1389
7141.21 1413
7142.01 1377
7142.81 1408
7143.61 1427
7144.40 1439
7145.20 1419
7146.00 1408
7146.80 1422
7147.59 1361
7148.39 1310
7149.19 1272
7149.99 1310
7150.79 1302
7151.59 1278
7152.38 1294
7153.18 1359
7153.98 1367
7154.78 1412
7155.58 1429
7156.38 1510
7157.17 1521
7157.97 1490
7158.77 1499
7159.57 1485
7160.37 1464
7161.17 1391
7161.97 1378
7162.76 1389
7163.56 1327
7164.36 1375
7165.16 1342
7165.96 1333
7166.76 1282
7167.56 1258
7168.36 1278
7169.16 1284
7169.96 1289
7170.75 1209
7171.55 1254
7172.35 1286
7173.15 1225
7173.95 1208
7174.75 1173
7175.55 1180
7176.35 1178
7177.15 1160
7177.95 1143
7178.75 1173
7179.55 1165
7180.35 1239
7181.15 1245
7181.95 1284
7182.75 1285
7183.55 1282
7184.35 1323
7185.15 1284
7185.95 1257
7186.75 1290
7187.55 1229
7188.35 1188
7189.15 1206
7189.95 1224
7190.75 1116
7191.55 1227
7192.35 1205
7193.15 1166
7193.95 1119
7194.75 1126
7195.55 1184
7196.35 1175
7197.15 1128
7197.95 1204
7198.76 1177
7199.56 1168
7200.36 1145
7201.16 1083
7201.96 1108
7202.76 1157
7203.56 1206
7204.36 1195
7205.16 1180
7205.96 1173
7206.77 1153
7207.57 1182
7208.37 1206
7209.17 1211
7209.97 1227
7210.77 1303
7211.57 1383
7212.38 1336
7213.18 1343
7213.98 1281
7214.78 1274
7215.58 1306
7216.38 1279
7217.19 1246
7217.99 1280
7218.79 1308
7219.59 1293
7220.39 1283
7221.20 1319
7222.00 1334
7222.80 1348
7223.60 1365
7224.40 1355
7225.21 1313
7226.01 1305
7226.81 1313
7227.61 1310
7228.42 1299
7229.22 1338
7230.02 1407
7230.82 1372
7231.63 1442
7232.43 1470
7233.23 1576
7234.03 1676
7234.84 1823
7235.64 1904
7236.44 1986
7237.25 2115
7238.05 2105
7238.85 2003
7239.65 1919
7240.46 1709
7241.26 1657
7242.06 1555
7242.87 1456
7243.67 1391
7244.47 1401
7245.28 1343
7246.08 1319
7246.88 1276
7247.69 1298
7248.49 1306
7249.30 1248
7250.10 1295
7250.90 1222
7251.71 1252
7252.51 1265
7253.31 1246
7254.12 1218
7254.92 1234
7255.73 1198
7256.53 1218
7257.33 1150
7258.14 1186
7258.94 1225
7259.75 1230
7260.55 1243
7261.35 1230
7262.16 1242
7262.96 1177
7263.77 1221
7264.57 1244
7265.38 1190
7266.18 1244
7266.99 1244
7267.79 1217
7268.59 1187
7269.40 1268
7270.20 1247
7271.01 1270
7271.81 1286
7272.62 1242
7273.42 1253
7274.23 1286
7275.03 1283
7275.84 1340
7276.64 1337
7277.45 1339
7278.25 1315
7279.06 1432
7279.86 1506
7280.67 1597
7281.48 1782
7282.28 2019
7283.09 2370
7283.89 2680
7284.70 2929
7285.50 2986
7286.31 2947
7287.11 2763
7287.92 2564
7288.73 2315
7289.53 2026
7290.34 1795
7291.14 1697
7291.95 1634
7292.76 1541
7293.56 1412
7294.37 1305
7295.17 1305
7295.98 1385
7296.79 1302
7297.59 1342
7298.40 1369
7299.21 1343
7300.01 1339
7300.82 1447
7301.62 1394
7302.43 1395
7303.24 1391
7304.04 1397
7304.85 1359
7305.66 1364
7306.46 1401
7307.27 1389
7308.08 1379
7308.89 1469
7309.69 1439
7310.50 1459
7311.31 1509
7312.11 1581
7312.92 1482
7313.73 1471
7314.53 1442
7315.34 1538
7316.15 1615
7316.96 1798
7317.76 1971
7318.57 2302
7319.38 2503
7320.19 2681
7320.99 2762
7321.80 2742
7322.61 2644
7323.42 2455
7324.22 2378
7325.03 2170
7325.84 1963
7326.65 1788
7327.46 1701
7328.26 1658
7329.07 1602
7329.88 1486
7330.69 1391
7331.50 1359
7332.30 1464
7333.11 1439
7333.92 1461
7334.73 1445
7335.54 1480
7336.35 1433
7337.15 1465
7337.96 1519
7338.77 1604
7339.58 1622
7340.39 1664
7341.20 1668
7342.01 1692
7342.82 1645
7343.62 1619
7344.43 1492
7345.24 1446
7346.05 1411
7346.86 1403
7347.67 1370
7348.48 1320
7349.29 1304
7350.10 1293
7350.91 1289
7351.71 1381
7352.52 1327
7353.33 1321
7354.14 1280
7354.95 1296
7355.76 1334
7356.57 1366
7357.38 1386
7358.19 1461
7359.00 1557
7359.81 1575
7360.62 1635
7361.43 1651
7362.24 1631
7363.05 1555
7363.86 1596
7364.67 1554
7365.48 1473
7366.29 1441
7367.10 1440
7367.91 1424
7368.72 1407
7369.53 1357
7370.34 1275
7371.15 1315
7371.96 1295
7372.77 1322
7373.58 1273
7374.39 1306
7375.20 1324
7376.01 1372
7376.82 1393
7377.63 1416
7378.45 1516
7379.26 1647
7380.07 1704
7380.88 1859
7381.69 1907
7382.50 1886
7383.31 1915
7384.12 1888
7384.93 1761
7385.74 1719
7386.56 1617
7387.37 1448
7388.18 1346
7388.99 1282
7389.80 1275
7390.61 1288
7391.42 1245
7392.24 1155
7393.05 1148
7393.86 1185
7394.67 1172
7395.48 1190
7396.29 1160
7397.10 1178
7397.92 1173
7398.73 1176
7399.54 1225
7400.35 1209
7401.16 1211
7401.98 1289
7402.79 1215
7403.60 1215
7404.41 1215
7405.23 1189
7406.04 1069
7406.85 1112
7407.66 1120
7408.47 1110
7409.29 1099
7410.10 1105
7410.91 1082
7411.72 1076
7412.54 1086
7413.35 1066
7414.16 1088
7414.98 1099
7415.79 1038
7416.60 1001
7417.41 1009
7418.23 981
7419.04 1017
7419.85 1006
7420.67 1027
7421.48 1013
7422.29 1001
7423.11 1024
7423.92 980
7424.73 982
7425.54 988
7426.36 977
7427.17 1008
7427.99 981
7428.80 998
7429.61 1068
7430.43 1038
7431.24 1018
7432.05 1002
7432.87 1004
7433.68 972
7434.49 960
7435.31 970
7436.12 1032
7436.94 1007
7437.75 1046
7438.56 1078
7439.38 1022
7440.19 1015
7441.01 1038
7441.82 1038
7442.64 975
7443.45 1027
7444.26 1005
7445.08 981
7445.89 956
7446.71 898
7447.52 1013
7448.34 993
7449.15 968
7449.97 993
7450.78 971
7451.59 948
7452.41 999
7453.22 965
7454.04 929
7454.85 943
7455.67 939
7456.48 944
7457.30 987
7458.11 1000
7458.93 960
7459.74 933
7460.56 1016
7461.38 968
7462.19 936
7463.01 949
7463.82 941
7464.64 930
7465.45 959
7466.27 929
7467.08 924
7467.90 934
7468.72 924
7469.53 949
7470.35 927
7471.16 934
7471.98 947
7472.79 940
7473.61 1013
7474.43 1021
7475.24 954
7476.06 951
7476.87 943
7477.69 985
7478.51 1009
7479.32 981
7480.14 966
7480.96 973
7481.77 942
7482.59 952
7483.41 980
7484.22 972
7485.04 932
7485.85 986
7486.67 942
7487.49 935
7488.31 910
7489.12 954
7489.94 952
7490.76 954
7491.57 909
7492.39 926
7493.21 975
7494.02 979
7494.84 984
7495.66 1059
7496.48 970
7497.29 992
7498.11 992
7498.93 1003
7499.74 963
7500.56 991
7501.38 965
7502.20 952
7503.01 971
7503.83 1001
7504.65 981
7505.47 1007
7506.29 990
7507.10 969
7507.92 1038
7508.74 938
7509.56 963
7510.37 978
7511.19 973
7512.01 968
7512.83 989
7513.65 1029
7514.47 1000
7515.28 995
7516.10 1046
7516.92 1022
7517.74 1017
7518.56 1002
7519.38 1006
7520.19 967
7521.01 937
7521.83 974
7522.65 1001
7523.47 1027
7524.29 1034
7525.11 1065
7525.92 1033
7526.74 1078
7527.56 1011
7528.38 1028
7529.20 1053
7530.02 1083
7530.84 1052
7531.66 1063
7532.48 1106
7533.30 1101
7534.12 1103
7534.93 1122
7535.75 1074
7536.57 1054
7537.39 1083
7538.21 1026
7539.03 1047
7539.85 1056
7540.67 1055
7541.49 1092
7542.31 1070
7543.13 1112
7543.95 1083
7544.77 1144
7545.59 1145
7546.41 1138
7547.23 1110
7548.05 1073
7548.87 1065
7549.69 1106
7550.51 1129
7551.33 1056
7552.15 1136
7552.97 1093
7553.79 1106
7554.61 1098
7555.43 1110
7556.25 1189
7557.07 1189
7557.89 1174
7558.71 1252
7559.53 1244
7560.36 1240
7561.18 1231
7562.00 1201
7562.82 1232
7563.64 1211
7564.46 1239
7565.28 1191
7566.10 1237
7566.92 1315
7567.74 1279
7568.56 1233
7569.39 1320
7570.21 1348
7571.03 1308
7571.85 1318
7572.67 1355
7573.49 1360
7574.31 1417
7575.14 1425
7575.96 1467
7576.78 1434
7577.60 1461
7578.42 1429
7579.24 1481
7580.06 1424
7580.89 1418
7581.71 1400
7582.53 1421
7583.35 1454
7584.17 1547
7585.00 1596
7585.82 1568
7586.64 1609
7587.46 1626
7588.29 1629
7589.11 1679
7589.93 1690
7590.75 1705
7591.57 1688
7592.40 1677
7593.22 1706
7594.04 1685
7594.86 1763
7595.69 1813
7596.51 1768
7597.33 1759
7598.15 1816
7598.98 1785
7599.80 1905
7600.62 1959
7601.45 1986
7602.27 2057
7603.09 2100
7603.92 2191
7604.74 2282
7605.56 2210
7606.38 2210
7607.21 2208
7608.03 2161
7608.85 2138
7609.68 2020
7610.50 1980
7611.32 2068
7612.15 2037
7612.97 2076
7613.80 2215
7614.62 2277
7615.44 2436
7616.27 2685
7617.09 2918
7617.91 3241
7618.74 3364
7619.56 3417
7620.39 3490
7621.21 3277
7622.03 3028
7622.86 2927
7623.68 2854
7624.51 2857
7625.33 2789
7626.15 2790
7626.98 2893
7627.80 2976
7628.63 3107
7629.45 3372
7630.28 3707
7631.10 3919
7631.93 4155
7632.75 4165
7633.58 4054
7634.40 3831
7635.22 3579
7636.05 3273
7636.87 2961
7637.70 2645
7638.52 2372
7639.35 2176
7640.17 2047
7641.00 2011
7641.82 1921
7642.65 1852
7643.47 1961
7644.30 2148
7645.13 2264
7645.95 2314
7646.78 2349
7647.60 2362
7648.43 2396
7649.25 2451
7650.08 2428
7650.90 2427
7651.73 2268
7652.55 2148
7653.38 1984
7654.21 1909
7655.03 1806
7655.86 1766
7656.68 1640
7657.51 1518
7658.34 1472
7659.16 1422
7659.99 1419
7660.81 1399
7661.64 1426
7662.47 1414
7663.29 1396
7664.12 1447
7664.95 1410
7665.77 1413
7666.60 1420
7667.42 1468
7668.25 1446
7669.08 1413
7669.90 1428
7670.73 1447
7671.56 1395
7672.38 1357
7673.21 1327
7674.04 1350
7674.87 1379
7675.69 1343
7676.52 1320
7677.35 1339
7678.17 1330
7679.00 1283
7679.83 1265
7680.65 1380
7681.48 1357
7682.31 1445
7683.14 1533
7683.96 1668
7684.79 1617
7685.62 1632
7686.45 1651
7687.27 1602
7688.10 1574
7688.93 1524
7689.76 1498
7690.58 1450
7691.41 1421
7692.24 1431
7693.07 1431
7693.90 1435
7694.72 1483
7695.55 1602
7696.38 1682
7697.21 1751
7698.04 1773
7698.86 1844
7699.69 1861
7700.52 1801
7701.35 1718
7702.18 1638
7703.01 1607
7703.83 1478
7704.66 1395
7705.49 1438
7706.32 1397
7707.15 1359
7707.98 1316
7708.81 1329
7709.63 1346
7710.46 1306
7711.29 1297
7712.12 1287
7712.95 1246
7713.78 1228
7714.61 1242
7715.44 1234
7716.27 1216
7717.10 1212
7717.93 1265
7718.75 1225
7719.58 1142
7720.41 1200
7721.24 1172
7722.07 1161
7722.90 1188
7723.73 1098
7724.56 1107
7725.39 1185
7726.22 1205
7727.05 1220
7727.88 1278
7728.71 1281
7729.54 1278
7730.37 1281
7731.20 1286
7732.03 1210
7732.86 1165
7733.69 1169
7734.52 1111
7735.35 1062
7736.18 1139
7737.01 1143
7737.84 1046
7738.67 1080
7739.50 1074
7740.33 1019
7741.16 1076
7741.99 1034
7742.82 1048
7743.65 1094
7744.48 1161
7745.31 1331
7746.14 1437
7746.98 1499
7747.81 1594
7748.64 1628
7749.47 1585
7750.30 1511
7751.13 1418
7751.96 1443
7752.79 1356
7753.62 1251
7754.45 1153
7755.29 1078
7756.12 1081
7756.95 1025
7757.78 1082
7758.61 1007
7759.44 989
7760.27 926
7761.11 977
7761.94 951
7762.77 991
7763.60 990
7764.43 936
7765.26 898
7766.10 967
7766.93 990
7767.76 986
7768.59 978
7769.42 968
7770.26 959
7771.09 999
7771.92 974
7772.75 951
7773.58 1019
7774.42 967
7775.25 962
7776.08 966
7776.91 995
7777.75 969
7778.58 993
7779.41 1007
7780.24 981
7781.08 968
7781.91 985
7782.74 1004
7783.57 1044
7784.41 1021
7785.24 1013
7786.07 1068
7786.91 1035
7787.74 1010
7788.57 1072
7789.40 1034
7790.24 1019
7791.07 1063
7791.90 954
7792.74 992
7793.57 1023
7794.40 1051
7795.24 1057
7796.07 1072
7796.90 1107
7797.74 1128
7798.57 1104
7799.40 1083
7800.24 1101
7801.07 1147
7801.91 1243
7802.74 1170
7803.57 1236
7804.41 1231
7805.24 1229
7806.07 1224
7806.91 1241
7807.74 1254
7808.58 1276
7809.41 1239
7810.25 1305
7811.08 1342
7811.91 1273
7812.75 1402
7813.58 1473
7814.42 1533
7815.25 1614
7816.09 1578
7816.92 1577
7817.75 1631
7818.59 1588
7819.42 1680
7820.26 1610
7821.09 1701
7821.93 1780
7822.76 1796
7823.60 1917
7824.43 1877
7825.27 1908
7826.10 1812
7826.94 1749
7827.77 1703
7828.61 1700
7829.44 1560
7830.28 1606
7831.11 1517
7831.95 1551
7832.78 1591
7833.62 1723
7834.46 1775
7835.29 1833
7836.13 1754
7836.96 1661
7837.80 1566
7838.63 1531
7839.47 1503
7840.31 1472
7841.14 1379
7841.98 1297
7842.81 1359
7843.65 1271
7844.48 1279
7845.32 1241
7846.16 1166
7846.99 1218
7847.83 1229
7848.67 1258
7849.50 1197
7850.34 1190
7851.17 1206
7852.01 1280
7852.85 1239
7853.68 1187
7854.52 1227
7855.36 1272
7856.19 1226
7857.03 1239
7857.87 1301
7858.70 1311
7859.54 1375
7860.38 1361
7861.21 1342
7862.05 1322
7862.89 1280
7863.72 1286
7864.56 1270
7865.40 1232
7866.24 1221
7867.07 1270
7867.91 1237
7868.75 1259
7869.59 1270
7870.42 1259
7871.26 1339
7872.10 1370
7872.94 1408
7873.77 1407
7874.61 1453
7875.45 1550
7876.29 1678
7877.12 1845
7877.96 1969
7878.80 2087
7879.64 2074
7880.47 2175
7881.31 2096
7882.15 2086
7882.99 1976
7883.83 1991
7884.66 1936
7885.50 1837
7886.34 1667
7887.18 1588
7888.02 1543
7888.86 1605
7889.69 1661
7890.53 1694
7891.37 1820
7892.21 1841
7893.05 1811
7893.89 1749
7894.73 1776
7895.56 1713
7896.40 1563
7897.24 1451
7898.08 1387
7898.92 1341
7899.76 1318
7900.60 1310
7901.44 1283
7902.28 1289
7903.12 1241
7903.95 1265
7904.79 1197
7905.63 1222
7906.47 1240
7907.31 1248
7908.15 1246
7908.99 1242
7909.83 1178
7910.67 1159
7911.51 1181
7912.35 1209
7913.19 1255
7914.03 1251
7914.87 1264
7915.71 1290
7916.55 1388
7917.39 1495
7918.23 1479
7919.07 1514
7919.91 1507
7920.75 1533
7921.59 1466
7922.43 1429
7923.27 1389
7924.11 1312
7924.95 1250
7925.79 1213
7926.63 1193
7927.47 1105
7928.31 1055
7929.15 1121
7929.99 1124
7930.83 1063
7931.67 1068
7932.51 1098
7933.35 1066
7934.19 1111
7935.04 1080
7935.88 1095
7936.72 1075
7937.56 1115
7938.40 1088
7939.24 1100
7940.08 1084
7940.92 1093
7941.76 1097
7942.60 1096
7943.45 1136
7944.29 1057
7945.13 1103
7945.97 1110
7946.81 1173
7947.65 1159
7948.49 1137
7949.34 1169
7950.18 1186
7951.02 1250
7951.86 1240
7952.70 1379
7953.54 1405
7954.39 1383
7955.23 1509
7956.07 1526
7956.91 1506
7957.75 1415
7958.60 1435
7959.44 1478
7960.28 1383
7961.12 1345
7961.96 1330
7962.81 1299
7963.65 1349
7964.49 1433
7965.33 1493
7966.18 1539
7967.02 1652
7967.86 1774
7968.70 1791
7969.55 1779
7970.39 1702
7971.23 1601
7972.08 1457
7972.92 1371
7973.76 1256
7974.60 1295
7975.45 1220
7976.29 1170
7977.13 1131
7977.98 1123
7978.82 1101
7979.66 1143
7980.51 1145
7981.35 1092
7982.19 1054
7983.04 1073
7983.88 1033
7984.72 1054
7985.57 1039
7986.41 1032
7987.25 968
7988.10 1007
7988.94 1007
7989.78 1006
7990.63 979
7991.47 901
7992.32 920
7993.16 915
7994.00 927
7994.85 887
7995.69 898
7996.54 899
7997.38 883
7998.22 870
7999.07 853
7999.91 862
8000.76 892
8001.60 843
8002.45 852
8003.29 822
8004.13 856
8004.98 852
8005.82 781
8006.67 809
8007.51 806
8008.36 810
8009.20 795
8010.05 814
8010.89 801
8011.74 771
8012.58 780
8013.43 824
8014.27 791
8015.12 768
8015.96 778
8016.81 745
8017.65 790
8018.50 748
8019.34 784
8020.19 806
8021.03 728
8021.88 709
8022.72 777
8023.57 795
8024.41 766
8025.26 772
8026.11 798
8026.95 774
8027.80 744
8028.64 755
8029.49 744
8030.33 783
8031.18 730
8032.03 708
8032.87 750
8033.72 741
8034.56 756
8035.41 732
8036.26 792
8037.10 745
8037.95 756
8038.80 795
8039.64 718
8040.49 776
8041.34 761
8042.18 713
8043.03 783
8043.87 832
8044.72 783
8045.57 742
8046.41 763
8047.26 782
8048.11 761
8048.96 775
8049.80 733
8050.65 715
8051.50 763
8052.34 726
8053.19 728
8054.04 760
8054.88 727
8055.73 721
8056.58 737
8057.43 736
8058.27 689
8059.12 711
8059.97 668
8060.82 655
8061.66 665
8062.51 732
8063.36 741
8064.21 670
8065.05 670
8065.90 646
8066.75 722
8067.60 714
8068.44 706
8069.29 715
8070.14 654
8070.99 635
8071.84 671
8072.68 656
8073.53 673
8074.38 667
8075.23 628
8076.08 645
8076.93 655
8077.77 658
8078.62 677
8079.47 677
8080.32 685
8081.17 681
8082.02 677
8082.87 717
8083.71 687
8084.56 678
8085.41 719
8086.26 750
8087.11 738
8087.96 742
8088.81 703
8089.66 672
8090.51 671
8091.35 678
8092.20 690
8093.05 638
8093.90 676
8094.75 682
8095.60 673
8096.45 640
8097.30 636
8098.15 626
8099.00 644
8099.85 678
8100.70 661
8101.55 644
8102.40 630
8103.25 651
8104.10 723
8104.95 716
8105.80 676
8106.65 671
8107.50 671
8108.35 657
8109.20 671
8110.05 687
8110.90 675
8111.75 673
8112.60 718
8113.45 706
8114.30 666
8115.15 687
8116.00 757
8116.85 705
8117.70 746
8118.55 729
8119.40 751
8120.25 742
8121.10 771
8121.95 765
8122.80 760
8123.65 716
8124.50 769
8125.35 736
8126.20 765
8127.06 796
8127.91 747
8128.76 699
8129.61 759
8130.46 767
8131.31 816
8132.16 907
8133.01 848
8133.86 827
8134.72 844
8135.57 835
8136.42 861
8137.27 827
8138.12 785
8138.97 838
8139.83 808
8140.68 792
8141.53 834
8142.38 800
8143.23 813
8144.08 832
8144.94 886
8145.79 855
8146.64 858
8147.49 861
8148.34 911
8149.20 937
8150.05 920
8150.90 890
8151.75 916
8152.60 946
8153.46 1043
8154.31 1149
8155.16 1149
8156.01 1218
8156.87 1258
8157.72 1197
8158.57 1073
8159.42 1035
8160.28 949
8161.13 911
8161.98 871
8162.84 865
8163.69 860
8164.54 845
8165.39 792
8166.25 805
8167.10 810
8167.95 811
8168.81 786
8169.66 788
8170.51 823
8171.37 762
8172.22 737
8173.07 744
8173.93 764
8174.78 741
8175.63 688
8176.49 733
8177.34 705
8178.19 706
8179.05 654
8179.90 698
8180.76 703
8181.61 652
8182.46 647
8183.32 660
8184.17 664
8185.02 666
8185.88 661
8186.73 672
8187.59 703
8188.44 662
8189.30 681
8190.15 690
8191.00 668
8191.86 684
8192.71 687
8193.57 681
8194.42 686
8195.28 672
8196.13 687
8196.99 671
8197.84 675
8198.69 678
8199.55 665
8200.40 658
8201.26 688
8202.11 674
8202.97 663
8203.82 619
8204.68 619
8205.53 641
8206.39 676
8207.24 645
8208.10 658
8208.95 681
8209.81 674
8210.67 644
8211.52 592
8212.38 649
8213.23 661
8214.09 665
8214.94 705
8215.80 720
8216.65 650
8217.51 705
8218.37 698
8219.22 708
8220.08 690
8220.93 702
8221.79 704
8222.64 684
8223.50 710
8224.36 678
8225.21 708
8226.07 720
8226.92 698
8227.78 646
8228.64 613
8229.49 646
8230.35 660
8231.21 626
8232.06 644
8232.92 618
8233.78 640
8234.63 631
8235.49 602
8236.35 608
8237.20 627
8238.06 628
8238.92 618
8239.77 591
8240.63 621
8241.49 642
8242.34 614
8243.20 639
8244.06 674
8244.91 619
8245.77 623
8246.63 605
8247.49 610
8248.34 564
8249.20 588
8250.06 557
8250.92 561
8251.77 578
8252.63 583
8253.49 552
8254.35 585
8255.20 574
8256.06 587
8256.92 634
8257.78 598
8258.63 597
8259.49 557
8260.35 604
8261.21 567
8262.07 572
8262.92 519
8263.78 590
8264.64 584
8265.50 586
8266.36 590
8267.22 625
8268.07 630
8268.93 592
8269.79 615
8270.65 614
8271.51 649
8272.37 650
8273.22 672
8274.08 620
8274.94 652
8275.80 623
8276.66 626
8277.52 630
8278.38 652
8279.24 645
8280.09 645
8280.95 638
8281.81 675
8282.67 617
8283.53 654
8284.39 637
8285.25 612
8286.11 580
8286.97 586
8287.83 614
8288.69 622
8289.55 637
8290.41 647
8291.26 654
8292.12 639
8292.98 652
8293.84 645
8294.70 636
8295.56 635
8296.42 655
8297.28 693
8298.14 641
8299.00 631
8299.86 659
8300.72 639
8301.58 621
8302.44 660
8303.30 685
8304.16 624
8305.02 593
8305.88 629
8306.74 607
8307.60 626
8308.46 621
8309.33 665
8310.19 646
8311.05 582
8311.91 598
8312.77 584
8313.63 644
8314.49 631
8315.35 613
8316.21 602
8317.07 587
8317.93 587
8318.79 567
8319.65 569
8320.52 541
8321.38 580
8322.24 584
8323.10 576
8323.96 614
8324.82 581
8325.68 590
8326.54 593
8327.41 599
8328.27 583
8329.13 632
8329.99 630
8330.85 611
8331.71 606
8332.57 617
8333.44 601
8334.30 602
8335.16 572
8336.02 649
8336.88 620
8337.75 612
8338.61 633
8339.47 624
8340.33 581
8341.19 637
8342.06 591
8342.92 585
8343.78 639
8344.64 619
8345.50 648
8346.37 658
8347.23 657
8348.09 635
8348.95 634
8349.82 619
8350.68 630
8351.54 606
8352.40 643
8353.27 619
8354.13 656
8354.99 673
8355.86 641
8356.72 629
8357.58 596
8358.45 581
8359.31 628
8360.17 628
8361.03 578
8361.90 597
8362.76 623
8363.62 619
8364.49 610
8365.35 661
8366.21 613
8367.08 660
8367.94 642
8368.80 631
8369.67 637
8370.53 613
8371.40 648
8372.26 587
8373.12 613
8373.99 659
8374.85 648
8375.71 642
8376.58 649
8377.44 662
8378.31 627
8379.17 636
8380.03 670
8380.90 679
8381.76 673
8382.63 691
8383.49 706
8384.36 708
8385.22 707
8386.08 717
8386.95 743
8387.81 739
8388.68 707
8389.54 738
8390.41 689
8391.27 695
8392.14 721
8393.00 698
8393.87 676
8394.73 684
8395.60 704
8396.46 689
8397.33 720
8398.19 720
8399.06 745
8399.92 722
8400.79 715
8401.65 742
8402.52 777
8403.38 750
8404.25 721
8405.11 746
8405.98 740
8406.84 778
8407.71 793
8408.58 738
8409.44 843
8410.31 830
8411.17 828
8412.04 823
8412.90 862
8413.77 853
8414.64 839
8415.50 904
8416.37 859
8417.23 851
8418.10 871
8418.97 885
8419.83 881
8420.70 863
8421.56 871
8422.43 857
8423.30 874
8424.16 922
8425.03 933
8425.90 957
8426.76 979
8427.63 1037
8428.50 1039
8429.36 1084
8430.23 1142
8431.10 1062
8431.96 1066
8432.83 1084
8433.70 1063
8434.56 1100
8435.43 1119
8436.30 1177
8437.16 1186
8438.03 1207
8438.90 1273
8439.77 1340
8440.63 1326
8441.50 1341
8442.37 1391
8443.24 1396
8444.10 1354
8444.97 1395
8445.84 1396
8446.71 1416
8447.57 1390
8448.44 1460
8449.31 1457
8450.18 1568
8451.04 1618
8451.91 1839
8452.78 2245
8453.65 2636
8454.52 3039
8455.38 3567
8456.25 3841
8457.12 3933
8457.99 3946
8458.86 3661
8459.72 3350
8460.59 3025
8461.46 2621
8462.33 2350
8463.20 2101
8464.07 1855
8464.93 1702
8465.80 1545
8466.67 1484
8467.54 1439
8468.41 1388
8469.28 1335
8470.15 1307
8471.02 1279
8471.88 1211
8472.75 1196
8473.62 1169
8474.49 1156
8475.36 1134
8476.23 1207
8477.10 1174
8477.97 1211
8478.84 1229
8479.71 1332
8480.58 1288
8481.44 1369
8482.31 1407
8483.18 1407
8484.05 1435
8484.92 1399
8485.79 1370
8486.66 1339
8487.53 1298
8488.40 1220
8489.27 1186
8490.14 1173
8491.01 1131
8491.88 1191
8492.75 1235
8493.62 1273
8494.49 1255
8495.36 1260
8496.23 1245
8497.10 1217
8497.97 1230
8498.84 1148
8499.71 1154
8500.58 1161
8501.45 1148
8502.32 1105
8503.19 1061
8504.06 1134
8504.93 1113
8505.80 1127
8506.67 1174
8507.55 1184
8508.42 1175
8509.29 1170
8510.16 1179
8511.03 1186
8511.90 1171
8512.77 1185
8513.64 1196
8514.51 1243
8515.38 1217
8516.25 1191
8517.13 1255
8518.00 1254
8518.87 1249
8519.74 1311
8520.61 1357
8521.48 1365
8522.35 1484
8523.23 1607
8524.10 1756
8524.97 1953
8525.84 2081
8526.71 2186
8527.58 2145
8528.46 2041
8529.33 1979
8530.20 1887
8531.07 1864
8531.94 1724
8532.81 1613
8533.69 1589
8534.56 1508
8535.43 1495
8536.30 1491
8537.18 1491
8538.05 1460
8538.92 1370
8539.79 1338
8540.66 1273
8541.54 1265
8542.41 1183
8543.28 1210
8544.15 1177
8545.03 1148
8545.90 1165
8546.77 1173
8547.64 1179
8548.52 1254
8549.39 1300
8550.26 1461
8551.14 1543
8552.01 1668
8552.88 1899
8553.76 2048
8554.63 2165
8555.50 2131
8556.37 2069
8557.25 1979
8558.12 1869
8558.99 1712
8559.87 1583
8560.74 1479
8561.61 1333
8562.49 1241
8563.36 1180
8564.24 1138
8565.11 1200
8565.98 1122
8566.86 1144
8567.73 1133
8568.60 1081
8569.48 1036
8570.35 1034
8571.23 993
8572.10 1010
8572.97 1036
8573.85 1021
8574.72 989
8575.60 1013
8576.47 1016
8577.34 1006
8578.22 973
8579.09 968
8579.97 974
8580.84 991
8581.72 947
8582.59 1000
8583.47 979
8584.34 1009
8585.21 1004
8586.09 1012
8586.96 981
8587.84 1000
8588.71 1019
8589.59 1024
8590.46 1041
8591.34 1032
8592.21 1079
8593.09 1073
8593.96 1062
8594.84 1060
8595.71 1044
8596.59 1055
8597.46 1102
8598.34 1087
8599.22 1084
8600.09 1093
8600.97 1070
8601.84 1142
8602.72 1121
8603.59 1112
8604.47 1140
8605.34 1130
8606.22 1123
8607.10 1113
8607.97 1141
8608.85 1127
8609.72 1155
8610.60 1126
8611.47 1134
8612.35 1115
8613.23 1141
8614.10 1182
8614.98 1201
8615.86 1198
8616.73 1261
8617.61 1323
8618.48 1381
8619.36 1330
8620.24 1396
8621.11 1378
8621.99 1416
8622.87 1437
8623.74 1417
8624.62 1436
8625.50 1447
8626.37 1397
8627.25 1396
8628.13 1387
8629.00 1405
8629.88 1407
8630.76 1375
8631.64 1378
8632.51 1359
8633.39 1382
8634.27 1392
8635.14 1430
8636.02 1461
8636.90 1474
8637.78 1448
8638.65 1438
8639.53 1447
8640.41 1490
8641.29 1534
8642.16 1547
8643.04 1588
8643.92 1634
8644.80 1703
8645.67 1757
8646.55 1851
8647.43 1875
8648.31 1839
8649.18 1889
8650.06 1860
8650.94 1880
8651.82 1851
8652.70 1846
8653.58 1881
8654.45 1868
8655.33 1878
8656.21 1932
8657.09 1973
8657.97 2122
8658.84 2287
8659.72 2561
8660.60 2865
8661.48 3372
8662.36 3894
8663.24 4416
8664.12 4948
8664.99 5280
8665.87 5307
8666.75 5153
8667.63 4855
8668.51 4384
8669.39 4009
8670.27 3606
8671.15 3192
8672.03 2862
8672.91 2783
8673.78 2483
8674.66 2313
8675.54 2261
8676.42 2135
8677.30 2028
8678.18 1945
8679.06 1889
8679.94 1785
8680.82 1735
8681.70 1737
8682.58 1679
8683.46 1656
8684.34 1703
8685.22 1657
8686.10 1661
8686.98 1752
8687.86 1905
8688.74 2071
8689.62 2181
8690.50 2520
8691.38 2784
8692.26 2957
8693.14 3106
8694.02 3129
8694.90 3052
8695.78 2871
8696.66 2786
8697.54 2530
8698.42 2259
8699.30 2161
8700.18 2042
8701.06 2041
8701.94 2049
8702.82 2007
8703.70 1955
8704.58 1796
8705.46 1793
8706.34 1691
8707.23 1556
8708.11 1427
8708.99 1355
8709.87 1300
8710.75 1282
8711.63 1196
8712.51 1173
8713.39 1151
8714.27 1157
8715.16 1160
8716.04 1121
8716.92 1120
8717.80 1118
8718.68 1116
8719.56 1134
8720.44 1138
8721.33 1144
8722.21 1160
8723.09 1156
8723.97 1195
8724.85 1134
8725.73 1213
8726.62 1227
8727.50 1215
8728.38 1258
8729.26 1257
8730.14 1281
8731.03 1259
8731.91 1270
8732.79 1288
8733.67 1273
8734.55 1219
8735.44 1239
8736.32 1257
8737.20 1239
8738.08 1213
8738.97 1217
8739.85 1291
8740.73 1213
8741.61 1189
8742.50 1169
8743.38 1208
8744.26 1194
8745.14 1182
8746.03 1161
8746.91 1201
8747.79 1181
8748.68 1155
8749.56 1179
8750.44 1192
8751.33 1146
8752.21 1208
8753.09 1212
8753.97 1203
8754.86 1262
8755.74 1273
8756.62 1354
8757.51 1363
8758.39 1376
8759.28 1425
8760.16 1423
8761.04 1373
8761.93 1419
8762.81 1421
8763.69 1409
8764.58 1393
8765.46 1361
8766.34 1401
8767.23 1394
8768.11 1369
8769.00 1351
8769.88 1288
8770.76 1310
8771.65 1304
8772.53 1276
8773.42 1219
8774.30 1224
8775.19 1269
8776.07 1264
8776.95 1300
8777.84 1304
8778.72 1335
8779.61 1446
8780.49 1499
8781.38 1589
8782.26 1680
8783.15 1652
8784.03 1640
8784.92 1653
8785.80 1516
8786.69 1442
8787.57 1472
8788.46 1461
8789.34 1370
8790.23 1278
8791.11 1183
8792.00 1188
8792.88 1159
8793.77 1111
8794.65 1075
8795.54 1084
8796.42 1063
8797.31 981
8798.19 1002
8799.08 991
8799.96 941
8800.85 948
8801.74 930
8802.62 911
8803.51 893
8804.39 924
8805.28 899
8806.16 899
8807.05 898
8807.94 930
8808.82 894
8809.71 913
8810.59 896
8811.48 923
8812.37 921
8813.25 876
8814.14 888
8815.03 885
8815.91 908
8816.80 938
8817.68 888
8818.57 941
8819.46 868
8820.34 882
8821.23 898
8822.12 880
8823.00 894
8823.89 854
8824.78 872
8825.66 883
8826.55 880
8827.44 859
8828.33 852
8829.21 873
8830.10 870
8830.99 861
8831.87 847
8832.76 807
8833.65 835
8834.54 864
8835.42 856
8836.31 820
8837.20 828
8838.08 887
8838.97 844
8839.86 842
8840.75 824
8841.64 837
8842.52 866
8843.41 829
8844.30 848
8845.19 823
8846.07 804
8846.96 814
8847.85 847
8848.74 854
8849.63 794
8850.51 820
8851.40 777
8852.29 734
8853.18 792
8854.07 748
8854.96 774
8855.84 751
8856.73 795
8857.62 762
8858.51 749
8859.40 740
8860.29 758
8861.17 750
8862.06 746
8862.95 736
8863.84 754
8864.73 750
8865.62 747
8866.51 719
8867.40 725
8868.29 712
8869.17 715
8870.06 695
8870.95 661
8871.84 729
8872.73 741
8873.62 693
8874.51 693
8875.40 713
8876.29 702
8877.18 702
8878.07 706
8878.96 649
8879.85 658
8880.74 665
8881.63 658
8882.51 607
8883.40 632
8884.29 648
8885.18 626
8886.07 646
8886.96 654
8887.85 636
8888.74 632
8889.63 649
8890.52 602
8891.41 633
8892.30 619
8893.19 629
8894.09 653
8894.98 618
8895.87 602
8896.76 588
8897.65 589
8898.54 603
8899.43 603
8900.32 602
8901.21 586
8902.10 575
8902.99 539
8903.88 585
8904.77 553
8905.66 569
8906.55 563
8907.44 582
8908.34 585
8909.23 561
8910.12 615
8911.01 573
8911.90 594
8912.79 582
8913.68 564
8914.57 619
8915.47 623
8916.36 611
8917.25 598
8918.14 553
8919.03 545
8919.92 570
8920.81 563
8921.71 577
8922.60 569
8923.49 587
8924.38 590
8925.27 605
8926.16 590
8927.06 587
8927.95 560
8928.84 568
8929.73 610
8930.62 590
8931.52 540
8932.41 503
8933.30 546
8934.19 579
8935.09 580
8935.98 553
8936.87 578
8937.76 564
8938.66 550
8939.55 531
8940.44 507
8941.33 557
8942.23 530
8943.12 501
8944.01 532
8944.90 519
8945.80 505
8946.69 507
8947.58 534
8948.48 511
8949.37 529
8950.26 527
8951.16 516
8952.05 556
8952.94 552
8953.84 517
8954.73 531
8955.62 534
8956.52 543
8957.41 576
8958.30 517
8959.20 510
8960.09 540
8960.98 548
8961.88 566
8962.77 560
8963.66 568
8964.56 560
8965.45 573
8966.35 575
8967.24 551
8968.13 554
8969.03 596
8969.92 566
8970.82 595
8971.71 550
8972.60 591
8973.50 574
8974.39 556
8975.29 506
8976.18 499
8977.08 519
8977.97 492
8978.87 494
8979.76 510
8980.65 524
8981.55 497
8982.44 482
8983.34 495
8984.23 519
8985.13 514
8986.02 513
8986.92 498
8987.81 515
8988.71 494
8989.60 522
8990.50 522
8991.39 528
8992.29 532
8993.18 527
8994.08 522
8994.97 520
8995.87 527
8996.76 507
8997.66 476
8998.56 470
8999.45 483
9000.35 480
9001.24 512
9002.14 504
9003.03 493
9003.93 502
9004.83 468
9005.72 489
9006.62 481
9007.51 493
9008.41 493
9009.31 479
9010.20 467
9011.10 474
9011.99 499
9012.89 508
9013.79 507
9014.68 469
9015.58 467
9016.48 468
9017.37 465
9018.27 495
9019.16 469
9020.06 473
9020.96 496
9021.85 448
9022.75 480
9023.65 492
9024.54 509
9025.44 473
9026.34 500
9027.24 488
9028.13 535
9029.03 489
9029.93 479
9030.82 501
9031.72 503
9032.62 462
9033.52 477
9034.41 478
9035.31 493
9036.21 490
9037.10 490
9038.00 503
9038.90 484
9039.80 459
9040.69 484
9041.59 494
9042.49 480
9043.39 491
9044.29 469
9045.18 493
9046.08 476
9046.98 531
9047.88 536
9048.78 493
9049.67 500
9050.57 509
9051.47 517
9052.37 498
9053.27 523
9054.16 469
9055.06 515
9055.96 511
9056.86 488
9057.76 525
9058.66 516
9059.55 487
9060.45 505
9061.35 532
9062.25 525
9063.15 563
9064.05 508
9064.95 509
9065.85 530
9066.74 559
9067.64 528
9068.54 526
9069.44 534
9070.34 537
9071.24 506
9072.14 535
9073.04 516
9073.94 516
9074.84 531
9075.74 494
9076.64 509
9077.53 554
9078.43 538
9079.33 551
9080.23 516
9081.13 519
9082.03 539
9082.93 520
9083.83 571
9084.73 554
9085.63 556
9086.53 531
9087.43 569
9088.33 519
9089.23 533
9090.13 571
9091.03 590
9091.93 597
9092.83 546
9093.73 566
9094.63 558
9095.53 553
9096.43 547
9097.33 504
9098.23 532
9099.13 551
9100.04 525
9100.94 488
9101.84 503
9102.74 503
9103.64 566
9104.54 587
9105.44 535
9106.34 543
9107.24 523
9108.14 505
9109.04 563
9109.94 491
9110.85 494
9111.75 476
9112.65 511
9113.55 470
9114.45 471
9115.35 495
9116.25 495
9117.15 484
9118.06 500
9118.96 483
9119.86 480
9120.76 535
9121.66 557
9122.56 588
9123.46 585
9124.37 551
9125.27 600
9126.17 587
9127.07 526
9127.97 549
9128.88 522
9129.78 497
9130.68 507
9131.58 499
9132.48 488
9133.39 544
9134.29 516
9135.19 496
9136.09 512
9137.00 469
9137.90 483
9138.80 504
9139.70 518
9140.61 491
9141.51 473
9142.41 476
9143.31 466
9144.22 483
9145.12 493
9146.02 503
9146.92 501
9147.83 506
9148.73 506
9149.63 512
9150.54 528
9151.44 505
9152.34 509
9153.25 513
9154.15 526
9155.05 496
9155.96 492
9156.86 502
9157.76 489
9158.67 482
9159.57 516
9160.47 523
9161.38 518
9162.28 501
9163.18 545
9164.09 497
9164.99 501
9165.90 554
9166.80 539
9167.70 498
9168.61 563
9169.51 533
9170.42 555
9171.32 543
9172.22 508
9173.13 542
9174.03 518
9174.94 493
9175.84 483
9176.74 532
9177.65 548
9178.55 503
9179.46 473
9180.36 506
9181.27 539
9182.17 536
9183.08 538
9183.98 479
9184.89 466
9185.79 544
9186.70 524
9187.60 524
9188.51 525
9189.41 547
9190.32 533
9191.22 532
9192.13 514
9193.03 503
9193.94 543
9194.84 546
9195.75 539
9196.65 584
9197.56 626
9198.46 644
9199.37 686
9200.27 663
9201.18 664
9202.08 669
9202.99 687
9203.90 692
9204.80 595
9205.71 591
9206.61 585
9207.52 584
9208.42 567
9209.33 547
9210.24 501
9211.14 522
9212.05 501
9212.95 504
9213.86 483
9214.77 520
9215.67 555
9216.58 532
9217.49 558
9218.39 545
9219.30 516
9220.21 539
9221.11 543
9222.02 495
9222.93 488
9223.83 512
9224.74 532
9225.65 504
9226.55 479
9227.46 454
9228.37 464
9229.27 448
9230.18 497
9231.09 512
9231.99 479
9232.90 506
9233.81 552
9234.72 497
9235.62 511
9236.53 516
9237.44 504
9238.34 531
9239.25 503
9240.16 508
9241.07 521
9241.97 457
9242.88 465
9243.79 505
9244.70 513
9245.61 490
9246.51 470
9247.42 497
9248.33 499
9249.24 503
9250.14 507
9251.05 455
9251.96 458
9252.87 473
9253.78 462
9254.69 476
9255.59 515
9256.50 479
9257.41 506
9258.32 539
9259.23 475
9260.14 495
9261.04 589
9261.95 536
9262.86 486
9263.77 515
9264.68 527
9265.59 521
9266.50 493
9267.40 494
9268.31 500
9269.22 456
9270.13 470
9271.04 511
9271.95 511
9272.86 487
9273.77 486
9274.68 526
9275.59 526
9276.49 537
9277.40 514
9278.31 533
9279.22 508
9280.13 495
9281.04 506
9281.95 504
9282.86 523
9283.77 507
9284.68 523
9285.59 493
9286.50 518
9287.41 470
9288.32 515
9289.23 479
9290.14 487
9291.05 507
9291.96 529
9292.87 511
9293.78 539
9294.69 579
9295.60 537
9296.51 544
9297.42 563
9298.33 607
9299.24 574
9300.15 554
9301.06 546
9301.97 591
9302.88 557
9303.79 561
9304.70 554
9305.61 597
9306.53 609
9307.44 584
9308.35 579
9309.26 605
9310.17 603
9311.08 605
9311.99 606
9312.90 612
9313.81 574
9314.72 554
9315.63 577
9316.55 554
9317.46 551
9318.37 570
9319.28 551
9320.19 574
9321.10 565
9322.01 570
9322.93 529
9323.84 528
9324.75 548
9325.66 555
9326.57 532
9327.48 543
9328.40 565
9329.31 539
9330.22 537
9331.13 551
9332.04 541
9332.96 516
9333.87 527
9334.78 561
9335.69 553
9336.60 584
9337.52 570
9338.43 558
9339.34 549
9340.25 552
9341.17 553
9342.08 544
9342.99 558
9343.90 571
9344.82 544
9345.73 554
9346.64 560
9347.55 546
9348.47 541
9349.38 540
9350.29 563
9351.21 543
9352.12 535
9353.03 544
9353.94 530
9354.86 553
9355.77 537
9356.68 540
9357.60 565
9358.51 550
9359.42 525
9360.34 531
9361.25 534
9362.16 519
9363.08 526
9363.99 530
9364.90 572
9365.82 569
9366.73 555
9367.65 565
9368.56 586
9369.47 556
9370.39 584
9371.30 574
9372.21 589
9373.13 598
9374.04 589
9374.96 595
9375.87 583
9376.79 615
9377.70 634
9378.61 650
9379.53 636
9380.44 626
9381.36 608
9382.27 627
9383.19 644
9384.10 645
9385.01 620
9385.93 637
9386.84 624
9387.76 642
9388.67 737
9389.59 706
9390.50 728
9391.42 731
9392.33 747
9393.25 764
9394.16 711
9395.08 762
9395.99 753
9396.91 715
9397.82 771
9398.74 720
9399.65 735
9400.57 730
9401.48 698
9402.40 628
9403.32 672
9404.23 705
9405.15 678
9406.06 642
9406.98 671
9407.89 703
9408.81 690
9409.73 719
9410.64 689
9411.56 702
9412.47 701
9413.39 692
9414.30 694
9415.22 738
9416.14 697
9417.05 718
9417.97 707
9418.89 722
9419.80 714
9420.72 694
9421.63 680
9422.55 715
9423.47 720
9424.38 722
9425.30 741
9426.22 749
9427.13 731
9428.05 743
9428.97 755
9429.88 741
9430.80 754
9431.72 813
9432.63 869
9433.55 872
9434.47 870
9435.38 896
9436.30 940
9437.22 915
9438.14 933
9439.05 979
9439.97 967
9440.89 1017
9441.81 1034
9442.72 1055
9443.64 1000
9444.56 1001
9445.47 1024
9446.39 1055
9447.31 1063
9448.23 1119
9449.15 1258
9450.06 1380
9450.98 1451
9451.90 1573
9452.82 1680
9453.73 1712
9454.65 1734
9455.57 1693
9456.49 1613
9457.41 1487
9458.32 1373
9459.24 1235
9460.16 1118
9461.08 987
9462.00 948
9462.92 929
9463.83 830
9464.75 800
9465.67 788
9466.59 806
9467.51 782
9468.43 766
9469.35 769
9470.26 782
9471.18 735
9472.10 750
9473.02 794
9473.94 806
9474.86 751
9475.78 711
9476.70 727
9477.62 699
9478.54 740
9479.45 765
9480.37 768
9481.29 765
9482.21 771
9483.13 798
9484.05 760
9484.97 752
9485.89 732
9486.81 765
9487.73 785
9488.65 781
9489.57 773
9490.49 802
9491.41 812
9492.33 757
9493.25 769
9494.17 759
9495.09 772
9496.01 785
9496.93 746
9497.85 745
9498.77 717
9499.69 768
9500.61 731
9501.53 739
9502.45 758
9503.37 732
9504.29 732
9505.21 740
9506.13 754
9507.05 763
9507.97 807
9508.89 804
9509.81 780
9510.73 821
9511.65 827
9512.57 858
9513.49 852
9514.42 866
9515.34 900
9516.26 948
9517.18 953
9518.10 1026
9519.02 1028
9519.94 1024
9520.86 1041
9521.78 1133
9522.71 1203
9523.63 1128
9524.55 1120
9525.47 1114
9526.39 1021
9527.31 1052
9528.23 1032
9529.16 1014
9530.08 1027
9531.00 1063
9531.92 1064
9532.84 1040
9533.76 1038
9534.69 1095
9535.61 1048
9536.53 1023
9537.45 995
9538.37 950
9539.30 953
9540.22 906
9541.14 879
9542.06 921
9542.98 881
9543.91 873
9544.83 881
9545.75 867
9546.67 889
9547.60 843
9548.52 848
9549.44 920
9550.36 898
9551.29 899
9552.21 920
9553.13 957
9554.06 955
9554.98 1010
9555.90 981
9556.82 990
9557.75 990
9558.67 945
9559.59 937
9560.52 940
9561.44 996
9562.36 1012
9563.29 1024
9564.21 997
9565.13 1024
9566.06 1024
9566.98 1015
9567.90 1011
9568.83 1041
9569.75 1045
9570.67 1069
9571.60 1071
9572.52 1056
9573.44 1089
9574.37 1143
9575.29 1142
9576.22 1184
9577.14 1233
9578.06 1236
9578.99 1223
9579.91 1287
9580.84 1248
9581.76 1201
9582.68 1278
9583.61 1237
9584.53 1202
9585.46 1218
9586.38 1237
9587.31 1206
9588.23 1235
9589.15 1204
9590.08 1197
9591.00 1189
9591.93 1170
9592.85 1287
9593.78 1354
9594.70 1419
9595.63 1574
9596.55 1647
9597.48 1791
9598.40 1904
9599.33 1942
9600.25 1992
9601.18 1930
9602.10 1875
9603.03 1826
9603.95 1755
9604.88 1590
9605.80 1454
9606.73 1433
9607.65 1343
9608.58 1291
9609.50 1225
9610.43 1212
9611.35 1166
9612.28 1160
9613.21 1132
9614.13 1188
9615.06 1208
9615.98 1090
9616.91 1110
9617.84 1092
9618.76 1092
9619.69 1080
9620.61 1156
9621.54 1133
9622.47 1127
9623.39 1134
9624.32 1175
9625.24 1173
9626.17 1138
9627.10 1161
9628.02 1190
9628.95 1239
9629.88 1191
9630.80 1159
9631.73 1212
9632.65 1225
9633.58 1197
9634.51 1245
9635.43 1272
9636.36 1310
9637.29 1348
9638.22 1361
9639.14 1384
9640.07 1377
9641.00 1487
9641.92 1523
9642.85 1529
9643.78 1475
9644.70 1499
9645.63 1576
9646.56 1563
9647.49 1547
9648.41 1540
9649.34 1503
9650.27 1486
9651.20 1520
9652.12 1477
9653.05 1445
9653.98 1472
9654.91 1414
9655.83 1447
9656.76 1374
9657.69 1403
9658.62 1409
9659.55 1482
9660.47 1515
9661.40 1451
9662.33 1457
9663.26 1553
9664.19 1517
9665.11 1535
9666.04 1538
9666.97 1558
9667.90 1601
9668.83 1685
9669.75 1707
9670.68 1684
9671.61 1690
9672.54 1701
9673.47 1673
9674.40 1716
9675.33 1721
9676.25 1735
9677.18 1745
9678.11 1731
9679.04 1805
9679.97 1791
9680.90 1863
9681.83 1863
9682.76 1861
9683.69 1781
9684.61 1813
9685.54 1844
9686.47 1898
9687.40 1960
9688.33 1925
9689.26 1996
9690.19 1931
9691.12 1895
9692.05 1942
9692.98 1932
9693.91 1951
9694.84 1920
9695.77 1950
9696.70 2007
9697.63 2077
9698.56 2145
9699.49 2135
9700.42 2176
9701.35 2075
9702.28 2036
9703.21 2009
9704.14 1953
9705.07 1903
9706.00 1935
9706.93 1842
9707.86 1883
9708.79 1812
9709.72 1919
9710.65 1944
9711.58 1946
9712.51 2011
9713.44 2069
9714.37 2153
9715.30 2170
9716.23 2221
9717.16 2167
9718.09 2105
9719.02 1999
9719.95 1932
9720.88 1923
9721.81 1864
9722.75 1768
9723.68 1737
9724.61 1652
9725.54 1625
9726.47 1548
9727.40 1609
9728.33 1597
9729.26 1608
9730.19 1628
9731.13 1562
9732.06 1603
9732.99 1583
9733.92 1594
9734.85 1537
9735.78 1561
9736.71 1555
9737.65 1516
9738.58 1507
9739.51 1496
9740.44 1471
9741.37 1486
9742.30 1485
9743.24 1469
9744.17 1533
9745.10 1490
9746.03 1443
9746.96 1503
9747.90 1511
9748.83 1451
9749.76 1494
9750.69 1508
9751.63 1484
9752.56 1438
9753.49 1385
9754.42 1426
9755.36 1435
9756.29 1473
9757.22 1410
9758.15 1440
9759.09 1374
9760.02 1393
9760.95 1335
9761.88 1399
9762.82 1448
9763.75 1492
9764.68 1492
9765.62 1539
9766.55 1498
9767.48 1565
9768.41 1599
9769.35 1627
9770.28 1613
9771.21 1602
9772.15 1596
9773.08 1516
9774.01 1531
9774.95 1516
9775.88 1515
9776.81 1497
9777.75 1458
9778.68 1475
9779.62 1568
9780.55 1524
9781.48 1556
9782.42 1567
9783.35 1602
9784.28 1637
9785.22 1633
9786.15 1646
9787.09 1583
9788.02 1541
9788.95 1553
9789.89 1523
9790.82 1521
9791.76 1515
9792.69 1543
9793.63 1563
9794.56 1591
9795.49 1724
9796.43 1769
9797.36 1817
9798.30 1873
9799.23 1876
9800.17 1814
9801.10 1839
9802.04 1744
9802.97 1607
9803.91 1515
9804.84 1422
9805.78 1363
9806.71 1248
9807.65 1232
9808.58 1189
9809.52 1128
9810.45 1098
9811.39 1035
9812.32 1047
9813.26 1016
9814.19 1052
9815.13 1050
9816.06 995
9817.00 1028
9817.93 1000
9818.87 965
9819.80 963
9820.74 939
9821.68 980
9822.61 984
9823.55 985
9824.48 1013
9825.42 1007
9826.35 987
9827.29 979
9828.23 988
9829.16 993
9830.10 951
9831.03 991
9831.97 968
9832.91 962
9833.84 995
9834.78 969
9835.72 1052
9836.65 968
9837.59 968
9838.52 959
9839.46 948
9840.40 936
9841.33 957
9842.27 980
9843.21 957
9844.14 945
9845.08 941
9846.02 940
9846.95 949
9847.89 990
9848.83 994
9849.77 990
9850.70 968
9851.64 966
9852.58 956
9853.51 969
9854.45 1006
9855.39 944
9856.33 992
9857.26 1001
9858.20 943
9859.14 956
9860.08 969
9861.01 914
9861.95 887
9862.89 898
9863.83 944
9864.76 904
9865.70 910
9866.64 908
9867.58 927
9868.51 912
9869.45 928
9870.39 936
9871.33 933
9872.27 938
9873.20 913
9874.14 942
9875.08 931
9876.02 944
9876.96 919
9877.90 957
9878.83 937
9879.77 966
9880.71 962
9881.65 923
9882.59 950
9883.53 890
9884.47 889
9885.40 880
9886.34 921
9887.28 928
9888.22 895
9889.16 891
9890.10 910
9891.04 908
9891.98 892
9892.91 869
9893.85 865
9894.79 877
9895.73 868
9896.67 873
9897.61 887
9898.55 880
9899.49 883
9900.43 855
9901.37 819
9902.31 848
9903.25 836
9904.19 876
9905.13 870
9906.07 905
9907.01 864
9907.95 926
9908.89 924
9909.83 915
9910.77 918
9911.71 943
9912.65 918
9913.59 904
9914.53 913
9915.47 973
9916.41 939
9917.35 931
9918.29 961
9919.23 1006
9920.17 1028
9921.11 1068
9922.05 1139
9922.99 1293
9923.93 1397
9924.87 1485
9925.81 1603
9926.75 1665
9927.69 1710
9928.63 1647
9929.57 1582
9930.51 1540
9931.45 1463
9932.39 1378
9933.34 1247
9934.28 1179
9935.22 1118
9936.16 1016
9937.10 923
9938.04 923
9938.98 884
9939.92 893
9940.87 878
9941.81 916
9942.75 885
9943.69 910
9944.63 919
9945.57 890
9946.51 926
9947.46 1018
9948.40 1032
9949.34 1048
9950.28 1072
9951.22 1082
9952.16 1096
9953.11 1034
9954.05 991
9954.99 992
9955.93 969
9956.87 884
9957.82 867
9958.76 838
9959.70 776
9960.64 771
9961.59 822
9962.53 764
9963.47 743
9964.41 751
9965.35 717
9966.30 754
9967.24 721
9968.18 726
9969.13 704
9970.07 710
9971.01 678
9971.95 687
9972.90 652
9973.84 666
9974.78 669
9975.73 641
9976.67 651
9977.61 609
9978.55 641
9979.50 647
9980.44 603
9981.38 609
9982.33 630
9983.27 692
9984.21 681
9985.16 691
9986.10 669
9987.04 623
9987.99 663
9988.93 657
9989.88 689
9990.82 626
9991.76 637
9992.71 701
9993.65 644
9994.59 646
9995.54 665
9996.48 658
9997.43 650
9998.37 693
9999.31 649
10000.26 647
10001.20 627
10002.15 682
10003.09 709
10004.04 627
10004.98 640
10005.92 631
10006.87 684
10007.81 618
10008.76 628
10009.70 635
10010.65 616
10011.59 607
10012.54 647
10013.48 615
10014.43 627
10015.37 627
10016.32 593
10017.26 596
10018.21 598
10019.15 594
10020.10 600
10021.04 611
10021.99 629
10022.93 611
10023.88 584
10024.82 619
10025.77 595
10026.71 643
10027.66 610
10028.60 575
10029.55 593
10030.49 607
10031.44 606
10032.39 589
10033.33 546
10034.28 597
10035.22 633
10036.17 576
10037.11 583
10038.06 577
10039.01 569
10039.95 542
10040.90 611
10041.84 553
10042.79 557
10043.74 536
10044.68 541
10045.63 534
10046.58 569
10047.52 547
10048.47 558
10049.41 554
10050.36 591
10051.31 551
10052.25 569
10053.20 566
10054.15 551
10055.09 567
10056.04 587
10056.99 583
10057.93 541
10058.88 562
10059.83 574
10060.78 572
10061.72 533
10062.67 554
10063.62 566
10064.56 553
10065.51 563
10066.46 542
10067.41 541
10068.35 513
10069.30 520
10070.25 535
10071.20 537
10072.14 508
10073.09 547
10074.04 548
10074.99 548
10075.93 541
10076.88 579
10077.83 577
10078.78 559
10079.72 521
10080.67 546
10081.62 530
10082.57 548
10083.52 519
10084.46 479
10085.41 556
10086.36 556
10087.31 535
10088.26 546
10089.21 543
10090.15 533
10091.10 549
10092.05 573
10093.00 566
10093.95 568
10094.90 578
10095.85 556
10096.79 550
10097.74 533
10098.69 551
10099.64 607
10100.59 557
10101.54 557
10102.49 555
10103.44 570
10104.39 588
10105.33 559
10106.28 578
10107.23 506
10108.18 537
10109.13 552
10110.08 544
10111.03 560
10111.98 513
10112.93 548
10113.88 559
10114.83 554
10115.78 575
10116.73 538
10117.68 540
10118.63 548
10119.58 513
10120.53 553
10121.48 567
10122.43 555
10123.38 536
10124.33 549
10125.28 548
10126.23 539
10127.18 525
10128.13 581
10129.08 576
10130.03 565
10130.98 530
10131.93 554
10132.88 576
10133.83 548
10134.78 547
10135.73 594
10136.68 599
10137.63 573
10138.58 636
10139.53 604
10140.48 619
10141.43 627
10142.38 645
10143.33 616
10144.29 652
10145.24 660
10146.19 642
10147.14 602
10148.09 608
10149.04 622
10149.99 649
10150.94 644
10151.89 629
10152.85 627
10153.80 640
10154.75 650
10155.70 657
10156.65 681
10157.60 637
10158.55 660
10159.51 672
10160.46 677
10161.41 678
10162.36 706
10163.31 713
10164.26 697
10165.22 715
10166.17 727
10167.12 719
10168.07 742
10169.02 781
10169.98 775
10170.93 801
10171.88 808
10172.83 765
10173.79 824
10174.74 820
10175.69 832
10176.64 881
10177.60 841
10178.55 854
10179.50 863
10180.45 899
10181.41 872
10182.36 857
10183.31 863
10184.26 895
10185.22 864
10186.17 845
10187.12 852
10188.08 862
10189.03 884
10189.98 905
10190.93 905
10191.89 862
10192.84 867
10193.79 832
10194.75 859
10195.70 865
10196.65 889
10197.61 878
10198.56 884
10199.51 870
10200.47 951
10201.42 949
10202.38 1006
10203.33 1014
10204.28 1049
10205.24 1102
10206.19 1137
10207.14 1131
10208.10 1130
10209.05 1141
10210.01 1131
10210.96 1074
10211.91 1058
10212.87 1014
10213.82 990
10214.78 972
10215.73 953
10216.69 961
10217.64 962
10218.59 901
10219.55 917
10220.50 878
10221.46 856
10222.41 909
10223.37 893
10224.32 943
10225.28 895
10226.23 901
10227.19 909
10228.14 972
10229.10 982
10230.05 1001
10231.01 1099
10231.96 1155
10232.92 1266
10233.87 1357
10234.83 1383
10235.78 1434
10236.74 1479
10237.69 1477
10238.65 1387
10239.60 1408
10240.56 1351
10241.51 1256
10242.47 1178
10243.42 1087
10244.38 1051
10245.34 1033
10246.29 945
10247.25 891
10248.20 901
10249.16 909
10250.11 897
10251.07 838
10252.03 845
10252.98 841
10253.94 818
10254.89 800
10255.85 789
10256.81 761
10257.76 796
10258.72 755
10259.68 737
10260.63 700
10261.59 722
10262.55 689
10263.50 716
10264.46 711
10265.41 693
10266.37 701
10267.33 762
10268.28 708
10269.24 704
10270.20 735
10271.16 764
10272.11 755
10273.07 744
10274.03 738
10274.98 698
10275.94 695
10276.90 688
10277.85 681
10278.81 659
10279.77 636
10280.73 654
10281.68 655
10282.64 675
10283.60 623
10284.56 632
10285.51 636
10286.47 645
10287.43 667
10288.39 640
10289.34 631
10290.30 696
10291.26 688
10292.22 665
10293.18 643
10294.13 672
10295.09 651
10296.05 688
10297.01 678
10297.97 668
10298.92 654
10299.88 625
10300.84 632
10301.80 662
10302.76 644
10303.72 621
10304.67 599
10305.63 601
10306.59 599
10307.55 631
10308.51 599
10309.47 644
10310.43 645
10311.38 634
10312.34 647
10313.30 658
10314.26 650
10315.22 658
10316.18 648
10317.14 636
10318.10 612
10319.06 638
10320.01 627
10320.97 614
10321.93 578
10322.89 599
10323.85 582
10324.81 601
10325.77 575
10326.73 618
10327.69 597
10328.65 576
10329.61 574
10330.57 571
10331.53 579
10332.49 556
10333.45 595
10334.41 606
10335.37 569
10336.33 533
10337.29 548
10338.25 558
10339.21 519
10340.17 517
10341.13 550
10342.09 521
10343.05 518
10344.01 523
10344.97 517
10345.93 535
10346.89 542
10347.85 558
10348.81 558
10349.77 551
10350.73 579
10351.69 551
10352.65 534
10353.61 518
10354.57 525
10355.53 539
10356.49 512
10357.46 536
10358.42 505
10359.38 483
10360.34 465
10361.30 432
10362.26 519
10363.22 476
10364.18 467
10365.14 500
10366.11 489
10367.07 493
10368.03 511
10368.99 530
10369.95 478
10370.91 494
10371.87 469
10372.84 477
10373.80 507
10374.76 477
10375.72 480
10376.68 470
10377.64 512
10378.61 496
10379.57 462
10380.53 484
10381.49 458
10382.45 442
10383.42 471
10384.38 469
10385.34 475
10386.30 461
10387.27 462
10388.23 463
10389.19 470
10390.15 433
10391.11 457
10392.08 467
10393.04 493
10394.00 470
10394.96 439
10395.93 452
10396.89 441
10397.85 447
10398.82 458
10399.78 429
10400.74 412
10401.70 460
10402.67 461
10403.63 453
10404.59 417
10405.56 430
10406.52 455
10407.48 433
10408.45 426
10409.41 430
10410.37 430
10411.34 460
10412.30 422
10413.26 414
10414.23 435
10415.19 435
10416.15 466
10417.12 465
10418.08 467
10419.04 452
10420.01 464
10420.97 471
10421.94 441
10422.90 446
10423.86 447
10424.83 445
10425.79 439
10426.76 459
10427.72 412
10428.68 454
10429.65 426
10430.61 422
10431.58 413
10432.54 399
10433.51 404
10434.47 458
10435.44 398
10436.40 382
10437.36 371
10438.33 394
10439.29 408
10440.26 375
10441.22 390
10442.19 383
10443.15 392
10444.12 405
10445.08 416
10446.05 413
10447.01 397
10447.98 390
10448.94 406
10449.91 417
10450.87 382
10451.84 390
10452.80 421
10453.77 399
10454.73 410
10455.70 425
10456.67 416
10457.63 406
10458.60 397
10459.56 429
10460.53 407
10461.49 409
10462.46 380
10463.43 394
10464.39 391
10465.36 406
10466.32 393
10467.29 420
10468.25 392
10469.22 409
10470.19 401
10471.15 354
10472.12 388
10473.09 397
10474.05 422
10475.02 400
10475.98 403
10476.95 410
10477.92 416
10478.88 407
10479.85 401
10480.82 433
10481.78 420
10482.75 404
10483.72 395
10484.68 368
10485.65 401
10486.62 382
10487.58 417
10488.55 411
10489.52 390
10490.49 416
10491.45 417
10492.42 469
10493.39 426
10494.35 440
10495.32 441
10496.29 417
10497.26 417
10498.22 409
10499.19 426
10500.16 438
10501.13 432
10502.09 446
10503.06 444
10504.03 411
10505.00 441
10505.96 441
10506.93 427
10507.90 442
10508.87 435
10509.84 395
10510.80 420
10511.77 419
10512.74 381
10513.71 400
10514.68 405
10515.64 414
10516.61 400
10517.58 376
10518.55 386
10519.52 401
10520.49 398
10521.45 431
10522.42 420
10523.39 414
10524.36 400
10525.33 399
10526.30 379
10527.27 367
10528.23 380
10529.20 419
10530.17 416
10531.14 396
10532.11 377
10533.08 396
10534.05 404
10535.02 416
10535.99 426
10536.96 407
10537.93 447
10538.89 462
10539.86 421
10540.83 439
10541.80 417
10542.77 421
10543.74 443
10544.71 431
10545.68 421
10546.65 411
10547.62 403
10548.59 378
10549.56 407
10550.53 436
10551.50 422
10552.47 410
10553.44 397
10554.41 439
10555.38 419
10556.35 448
10557.32 461
10558.29 446
10559.26 415
10560.23 435
10561.20 459
10562.17 470
10563.14 471
10564.11 436
10565.08 466
10566.05 472
10567.02 488
10567.99 481
10568.96 441
10569.93 446
10570.91 475
10571.88 476
10572.85 456
10573.82 479
10574.79 460
10575.76 446
10576.73 440
10577.70 433
10578.67 425
10579.64 448
10580.62 463
10581.59 456
10582.56 462
10583.53 458
10584.50 486
10585.47 469
10586.44 476
10587.42 512
10588.39 483
10589.36 523
10590.33 523
10591.30 494
10592.27 476
10593.25 486
10594.22 537
10595.19 525
10596.16 513
10597.13 507
10598.10 514
10599.08 512
10600.05 544
10601.02 544
10601.99 556
10602.97 543
10603.94 627
10604.91 652
10605.88 654
10606.85 751
10607.83 761
10608.80 789
10609.77 763
10610.74 781
10611.72 752
10612.69 738
10613.66 667
10614.64 672
10615.61 615
10616.58 590
10617.55 612
10618.53 582
10619.50 548
10620.47 531
10621.45 518
10622.42 514
10623.39 514
10624.37 501
10625.34 480
10626.31 489
10627.29 477
10628.26 456
10629.23 493
10630.21 481
10631.18 490
10632.15 477
10633.13 512
10634.10 502
10635.07 474
10636.05 484
10637.02 509
10638.00 518
10638.97 528
10639.94 539
10640.92 530
10641.89 528
10642.87 511
10643.84 545
10644.81 515
10645.79 488
10646.76 491
10647.74 503
10648.71 483
10649.68 458
10650.66 492
10651.63 481
10652.61 479
10653.58 466
10654.56 463
10655.53 452
10656.51 443
10657.48 392
10658.46 416
10659.43 409
10660.41 436
10661.38 436
10662.36 466
10663.33 428
10664.31 403
10665.28 395
10666.26 424
10667.23 406
10668.21 402
10669.18 428
10670.16 437
10671.13 395
10672.11 374
10673.08 405
10674.06 448
10675.03 436
10676.01 459
10676.99 424
10677.96 387
10678.94 428
10679.91 418
10680.89 415
10681.86 403
10682.84 395
10683.82 439
10684.79 440
10685.77 431
10686.74 421
10687.72 421
10688.70 399
10689.67 416
10690.65 425
10691.63 410
10692.60 411
10693.58 416
10694.55 386
10695.53 372
10696.51 368
10697.48 389
10698.46 390
10699.44 378
10700.41 415
10701.39 409
10702.37 388
10703.34 416
10704.32 424
10705.30 393
10706.27 398
10707.25 397
10708.23 372
10709.21 395
10710.18 396
10711.16 421
10712.14 406
10713.11 414
10714.09 397
10715.07 420
10716.05 416
10717.02 381
10718.00 364
10718.98 404
10719.96 395
10720.93 414
10721.91 391
10722.89 418
10723.87 414
10724.85 403
10725.82 386
10726.80 389
10727.78 400
10728.76 385
10729.74 418
10730.71 405
10731.69 435
10732.67 408
10733.65 382
10734.63 389
10735.60 401
10736.58 407
10737.56 386
10738.54 388
10739.52 444
10740.50 413
10741.48 416
10742.45 425
10743.43 409
10744.41 417
10745.39 417
10746.37 416
10747.35 431
10748.33 419
10749.31 383
10750.28 420
10751.26 420
10752.24 407
10753.22 424
10754.20 383
10755.18 408
10756.16 424
10757.14 415
10758.12 387
10759.10 429
10760.08 432
10761.06 439
10762.04 402
10763.01 382
10763.99 385
10764.97 405
10765.95 409
10766.93 395
10767.91 411
10768.89 408
10769.87 425
10770.85 452
10771.83 440
10772.81 439
10773.79 451
10774.77 443
10775.75 483
10776.73 441
10777.71 493
10778.69 484
10779.67 493
10780.65 466
10781.63 479
10782.62 443
10783.60 472
10784.58 478
10785.56 466
10786.54 448
10787.52 480
10788.50 461
10789.48 467
10790.46 480
10791.44 408
10792.42 493
10793.40 435
10794.38 443
10795.37 428
10796.35 444
10797.33 412
10798.31 411
10799.29 419
10800.27 415
10801.25 450
10802.23 434
10803.21 450
10804.20 385
10805.18 425
10806.16 434
10807.14 442
10808.12 419
10809.10 421
10810.09 419
10811.07 412
10812.05 439
10813.03 428
10814.01 417
10815.00 451
10815.98 417
10816.96 431
10817.94 444
10818.92 434
10819.91 477
10820.89 451
10821.87 452
10822.85 452
10823.83 482
10824.82 469
10825.80 513
10826.78 449
10827.76 435
10828.75 476
10829.73 447
10830.71 461
10831.69 440
10832.68 464
10833.66 471
10834.64 471
10835.63 458
10836.61 470
10837.59 458
10838.57 459
10839.56 451
10840.54 503
10841.52 508
10842.51 493
10843.49 492
10844.47 499
10845.46 489
10846.44 490
10847.42 544
10848.41 507
10849.39 532
10850.37 523
10851.36 535
10852.34 552
10853.32 528
10854.31 502
10855.29 552
10856.28 536
10857.26 567
10858.24 539
10859.23 545
10860.21 536
10861.20 522
10862.18 551
10863.16 532
10864.15 510
10865.13 537
10866.12 523
10867.10 522
10868.08 527
10869.07 517
10870.05 539
10871.04 528
10872.02 490
10873.01 527
10873.99 589
10874.98 536
10875.96 546
10876.95 548
10877.93 542
10878.92 549
10879.90 568
10880.89 520
10881.87 528
10882.86 555
10883.84 556
10884.83 581
10885.81 597
10886.80 595
10887.78 618
10888.77 603
10889.75 612
10890.74 641
10891.72 678
10892.71 606
10893.69 623
10894.68 654
10895.66 626
10896.65 656
10897.64 658
10898.62 676
10899.61 673
10900.59 658
10901.58 675
10902.56 680
10903.55 704
10904.54 700
10905.52 683
10906.51 741
10907.49 707
10908.48 702
10909.47 729
10910.45 723
10911.44 799
10912.43 802
10913.41 820
10914.40 808
10915.39 776
10916.37 800
10917.36 808
10918.35 823
10919.33 830
10920.32 827
10921.31 867
10922.29 866
10923.28 861
10924.27 868
10925.25 860
10926.24 832
10927.23 869
10928.21 898
10929.20 910
10930.19 897
10931.18 894
10932.16 920
10933.15 942
10934.14 1000
10935.12 977
10936.11 1003
10937.10 945
10938.09 1029
10939.07 1044
10940.06 1013
10941.05 1051
10942.04 1081
10943.02 1082
10944.01 1096
10945.00 1120
10945.99 1108
10946.98 1150
10947.96 1217
10948.95 1274
10949.94 1280
10950.93 1388
10951.92 1418
10952.90 1578
10953.89 1645
10954.88 1680
10955.87 1760
10956.86 1838
10957.85 1920
10958.83 1903
10959.82 1940
10960.81 1948
10961.80 1900
10962.79 1821
10963.78 1783
10964.77 1697
10965.75 1611
10966.74 1529
10967.73 1409
10968.72 1411
10969.71 1345
10970.70 1297
10971.69 1316
10972.68 1305
10973.67 1314
10974.66 1273
10975.64 1229
10976.63 1258
10977.62 1278
10978.61 1286
10979.60 1279
10980.59 1283
10981.58 1267
10982.57 1314
10983.56 1399
10984.55 1381
10985.54 1372
10986.53 1372
10987.52 1449
10988.51 1500
10989.50 1526
10990.49 1579
10991.48 1636
10992.47 1718
10993.46 1903
10994.45 2018
10995.44 2114
10996.43 2249
10997.42 2416
10998.41 2513
10999.40 2512
11000.39 2608
11001.38 2667
11002.37 2633
11003.36 2451
11004.35 2338
11005.34 2193
11006.33 2006
11007.32 1792
11008.31 1680
11009.30 1526
11010.30 1457
11011.29 1374
11012.28 1251
11013.27 1216
11014.26 1153
11015.25 1131
11016.24 1084
11017.23 1060
11018.22 1023
11019.21 975
11020.21 1008
11021.20 983
11022.19 912
11023.18 951
11024.17 944
11025.16 925
11026.15 879
11027.14 878
11028.14 900
11029.13 899
11030.12 866
11031.11 867
11032.10 907
11033.09 884
11034.09 886
11035.08 878
11036.07 888
11037.06 859
11038.05 894
11039.05 898
11040.04 910
11041.03 892
11042.02 841
11043.02 886
11044.01 872
11045.00 838
11045.99 831
11046.98 822
11047.98 798
11048.97 817
11049.96 817
11050.95 797
11051.95 807
11052.94 788
11053.93 779
11054.93 767
11055.92 768
11056.91 807
11057.90 794
11058.90 842
11059.89 788
11060.88 838
11061.88 857
11062.87 780
11063.86 818
11064.86 840
11065.85 843
11066.84 815
11067.84 841
11068.83 841
11069.82 856
11070.82 817
11071.81 856
11072.80 877
11073.80 846
11074.79 882
11075.78 869
11076.78 834
11077.77 820
11078.77 888
11079.76 874
11080.75 872
11081.75 845
11082.74 811
11083.74 854
11084.73 851
11085.72 813
11086.72 790
11087.71 794
11088.71 777
11089.70 779
11090.70 820
11091.69 754
11092.68 744
11093.68 747
11094.67 762
11095.67 760
11096.66 759
11097.66 753
11098.65 720
11099.65 765
11100.64 762
11101.64 710
11102.63 738
11103.63 783
11104.62 761
11105.62 756
11106.61 738
11107.61 768
11108.60 766
11109.60 735
11110.59 733
11111.59 762
11112.58 753
11113.58 761
11114.57 761
11115.57 738
11116.56 748
11117.56 707
11118.56 724
11119.55 745
11120.55 769
11121.54 781
11122.54 800
11123.54 809
11124.53 806
11125.53 787
11126.52 801
11127.52 826
11128.51 845
11129.51 796
11130.51 810
11131.50 802
11132.50 752
11133.50 763
11134.49 725
11135.49 745
11136.49 676
11137.48 713
11138.48 703
11139.47 724
11140.47 728
11141.47 693
11142.46 703
11143.46 751
11144.46 761
11145.46 763
11146.45 766
11147.45 750
11148.45 782
11149.44 766
11150.44 705
11151.44 717
11152.43 711
11153.43 714
11154.43 721
11155.43 676
11156.42 709
11157.42 714
11158.42 678
11159.42 671
11160.41 626
11161.41 614
11162.41 638
11163.41 636
11164.40 637
11165.40 644
11166.40 610
11167.40 638
11168.39 643
11169.39 622
11170.39 653
11171.39 607
11172.39 641
11173.38 661
11174.38 636
11175.38 634
11176.38 630
11177.38 607
11178.38 648
11179.37 613
11180.37 577
11181.37 616
11182.37 601
11183.37 606
11184.37 595
11185.37 585
11186.36 639
11187.36 598
11188.36 609
11189.36 626
11190.36 624
11191.36 623
11192.36 601
11193.36 607
11194.36 628
11195.35 632
11196.35 624
11197.35 638
11198.35 569
11199.35 600
11200.35 606
11201.35 585
11202.35 607
11203.35 644
11204.35 650
11205.35 656
11206.35 650
11207.35 614
11208.35 637
11209.35 648
11210.35 643
11211.35 670
11212.35 683
11213.35 662
11214.35 648
11215.34 619
11216.35 630
11217.35 625
11218.35 657
11219.35 638
11220.35 621
11221.35 612
11222.35 606
11223.35 665
11224.35 614
11225.35 655
11226.35 652
11227.35 686
11228.35 671
11229.35 666
11230.35 615
11231.35 636
11232.35 681
11233.35 665
11234.35 644
11235.35 652
11236.35 645
11237.36 655
11238.36 675
11239.36 665
11240.36 692
11241.36 691
11242.36 730
11243.36 682
11244.36 684
11245.36 676
11246.37 715
11247.37 701
11248.37 714
11249.37 702
11250.37 720
11251.37 759
11252.38 722
11253.38 729
11254.38 727
11255.38 751
11256.38 771
11257.38 789
11258.39 723
11259.39 767
11260.39 796
11261.39 789
11262.39 792
11263.40 775
11264.40 825
11265.40 848
11266.40 839
11267.40 877
11268.41 890
11269.41 860
11270.41 914
11271.41 938
11272.42 950
11273.42 912
11274.42 994
11275.42 1036
11276.43 1067
11277.43 1069
11278.43 1089
11279.44 1080
11280.44 1075
11281.44 1121
11282.44 1047
11283.45 1025
11284.45 974
11285.45 948
11286.46 912
11287.46 901
11288.46 832
11289.47 838
11290.47 774
11291.47 771
11292.48 722
11293.48 712
11294.48 714
11295.49 749
11296.49 710
11297.49 706
11298.50 689
11299.50 713
11300.51 709
11301.51 692
11302.51 707
11303.52 680
11304.52 742
11305.53 681
11306.53 696
11307.53 680
11308.54 691
11309.54 696
11310.55 703
11311.55 738
11312.55 739
11313.56 763
11314.56 735
11315.57 784
11316.57 777
11317.58 773
11318.58 771
11319.59 806
11320.59 749
11321.59 791
11322.60 802
11323.60 806
11324.61 754
11325.61 756
11326.62 744
11327.62 734
11328.63 719
11329.63 752
11330.64 776
11331.64 751
11332.65 761
11333.65 729
11334.66 793
11335.67 766
11336.67 774
11337.68 760
11338.68 794
11339.69 832
11340.69 796
11341.70 854
11342.70 811
11343.71 842
11344.72 836
11345.72 813
11346.73 802
11347.73 760
11348.74 747
11349.74 766
11350.75 733
11351.76 711
11352.76 721
11353.77 761
11354.78 722
11355.78 702
11356.79 730
11357.79 706
11358.80 676
11359.81 699
11360.81 712
11361.82 725
11362.83 713
11363.83 705
11364.84 719
11365.85 724
11366.85 716
11367.86 717
11368.87 778
11369.87 716
11370.88 694
11371.89 719
11372.89 708
11373.90 737
11374.91 711
11375.92 709
11376.92 710
11377.93 671
11378.94 665
11379.94 748
11380.95 713
11381.96 692
11382.97 722
11383.97 768
11384.98 719
11385.99 733
11387.00 730
11388.00 706
11389.01 716
11390.02 741
11391.03 752
11392.04 746
11393.04 799
11394.05 789
11395.06 746
11396.07 715
11397.08 711
11398.08 746
11399.09 758
11400.10 726
11401.11 748
11402.12 757
11403.12 746
11404.13 741
11405.14 751
11406.15 771
11407.16 791
11408.17 787
11409.18 770
11410.18 777
11411.19 734
11412.20 773
11413.21 782
11414.22 767
11415.23 782
11416.24 826
11417.25 852
11418.25 809
11419.26 784
11420.27 756
11421.28 772
11422.29 784
11423.30 780
11424.31 799
11425.32 806
11426.33 770
11427.34 795
11428.35 825
11429.36 812
11430.37 809
11431.38 807
11432.39 829
11433.39 825
11434.40 799
11435.41 795
11436.42 872
11437.43 845
11438.44 817
11439.45 846
11440.46 882
11441.47 830
11442.48 847
11443.49 807
11444.50 844
11445.51 885
11446.52 849
11447.53 896
11448.55 884
11449.56 840
11450.57 871
11451.58 915
11452.59 890
11453.60 904
11454.61 929
11455.62 939
11456.63 929
11457.64 892
11458.65 896
11459.66 945
11460.67 935
11461.68 952
11462.69 984
11463.71 929
11464.72 1016
11465.73 1030
11466.74 1015
11467.75 1029
11468.76 1037
11469.77 1056
11470.78 1032
11471.80 1016
11472.81 1074
11473.82 1106
11474.83 1111
11475.84 1135
11476.85 1125
11477.86 1127
11478.88 1148
11479.89 1191
11480.90 1241
11481.91 1240
11482.92 1211
11483.93 1251
11484.95 1285
11485.96 1349
11486.97 1350
11487.98 1326
11489.00 1294
11490.01 1316
11491.02 1395
11492.03 1472
11493.04 1437
11494.06 1481
11495.07 1482
11496.08 1520
11497.09 1581
11498.11 1606
11499.12 1647
11500.13 1642
11501.14 1673
11502.16 1739
11503.17 1740
11504.18 1758
11505.20 1770
11506.21 1822
11507.22 1896
11508.23 1935
11509.25 1946
11510.26 2054
11511.27 2144
11512.29 2123
11513.30 2308
11514.31 2360
11515.33 2454
11516.34 2557
11517.35 2649
11518.37 2731
11519.38 2820
11520.39 2947
11521.41 3058
11522.42 3211
11523.43 3250
11524.45 3397
11525.46 3518
11526.47 3694
11527.49 3827
11528.50 4131
11529.52 4325
11530.53 4535
11531.54 4829
11532.56 5161
11533.57 5585
11534.59 5971
11535.60 6333
11536.62 6887
11537.63 7245
11538.64 7408
11539.66 7536
11540.67 7569
11541.69 7476
11542.70 7180
11543.72 6837
11544.73 6443
11545.75 5916
11546.76 5255
11547.77 4729
11548.79 4176
11549.80 3752
11550.82 3331
11551.83 3039
11552.85 2804
11553.86 2531
11554.88 2446
11555.89 2289
11556.91 2206
11557.92 2145
11558.94 2023
11559.95 1956
11560.97 1989
11561.99 1986
11563.00 1898
11564.02 1884
11565.03 1879
11566.05 1874
11567.06 1787
11568.08 1835
11569.09 1811
11570.11 1821
11571.13 1794
11572.14 1770
11573.16 1759
11574.17 1733
11575.19 1688
11576.20 1631
11577.22 1653
11578.24 1610
11579.25 1625
11580.27 1580
11581.29 1538
11582.30 1508
11583.32 1437
11584.33 1420
11585.35 1389
11586.37 1385
11587.38 1349
11588.40 1300
11589.42 1248
11590.43 1286
11591.45 1272
11592.47 1268
11593.48 1198
11594.50 1240
11595.52 1308
11596.53 1263
11597.55 1254
11598.57 1327
11599.58 1318
11600.60 1330
11601.62 1377
11602.64 1417
11603.65 1399
11604.67 1382
11605.69 1406
11606.70 1417
11607.72 1425
11608.74 1464
11609.76 1449
11610.77 1529
11611.79 1556
11612.81 1565
11613.83 1610
11614.84 1668
11615.86 1708
11616.88 1739
11617.90 1762
11618.92 1718
11619.93 1738
11620.95 1775
11621.97 1732
11622.99 1744
11624.01 1710
11625.02 1623
11626.04 1611
11627.06 1571
11628.08 1501
11629.10 1465
11630.11 1435
11631.13 1372
11632.15 1376
11633.17 1354
11634.19 1361
11635.21 1335
11636.23 1291
11637.24 1288
11638.26 1273
11639.28 1251
11640.30 1251
11641.32 1218
11642.34 1210
11643.36 1176
11644.38 1221
11645.39 1181
11646.41 1190
11647.43 1166
11648.45 1189
11649.47 1188
11650.49 1138
11651.51 1211
11652.53 1124
11653.55 1106
11654.57 1071
11655.59 1125
11656.61 1106
11657.63 1082
11658.65 1040
11659.67 1023
11660.69 1055
11661.70 1049
11662.72 993
11663.74 994
11664.76 967
11665.78 942
11666.80 985
11667.82 957
11668.84 938
11669.86 910
11670.88 916
11671.90 915
11672.92 937
11673.95 912
11674.97 916
11675.99 903
11677.01 929
11678.03 934
11679.05 906
11680.07 934
11681.09 924
11682.11 934
11683.13 955
11684.15 897
11685.17 875
11686.19 878
11687.21 917
11688.23 884
11689.25 863
11690.28 853
11691.30 872
11692.32 871
11693.34 878
11694.36 860
11695.38 833
11696.40 878
11697.42 829
11698.44 832
11699.47 793
11700.49 775
11701.51 809
11702.53 799
11703.55 828
11704.57 787
11705.60 765
11706.62 774
11707.64 791
11708.66 796
11709.68 803
11710.70 783
11711.73 777
11712.75 741
11713.77 726
11714.79 741
11715.81 738
11716.84 760
11717.86 716
11718.88 704
11719.90 683
11720.92 682
11721.95 670
11722.97 651
11723.99 681
11725.01 634
11726.04 680
11727.06 683
11728.08 662
11729.11 643
11730.13 652
11731.15 671
11732.17 625
11733.20 614
11734.22 613
11735.24 611
11736.26 636
11737.29 577
11738.31 577
11739.33 593
11740.36 587
11741.38 588
11742.40 608
11743.43 582
11744.45 546
11745.47 584
11746.50 561
11747.52 542
11748.54 525
11749.57 540
11750.59 534
11751.62 555
11752.64 559
11753.66 560
11754.69 544
11755.71 540
11756.73 528
11757.76 536
11758.78 560
11759.81 550
11760.83 595
11761.85 569
11762.88 516
11763.90 549
11764.93 547
11765.95 554
11766.98 584
11768.00 572
11769.02 543
11770.05 568
11771.07 567
11772.10 558
11773.12 532
11774.15 583
11775.17 546
11776.20 543
11777.22 526
11778.25 523
11779.27 539
11780.30 544
11781.32 522
11782.35 542
11783.37 530
11784.40 531
11785.42 542
11786.45 545
11787.47 531
11788.50 530
11789.52 547
11790.55 566
11791.57 560
11792.60 524
11793.62 533
11794.65 538
11795.67 544
11796.70 508
11797.73 516
11798.75 504
11799.78 540
11800.80 528
11801.83 530
11802.85 526
11803.88 526
11804.91 517
11805.93 489
11806.96 518
11807.98 535
11809.01 537
11810.04 517
11811.06 511
11812.09 484
11813.12 540
11814.14 522
11815.17 514
11816.19 539
11817.22 530
11818.25 540
11819.27 497
11820.30 513
11821.33 490
11822.35 551
11823.38 533
11824.41 520
11825.44 502
11826.46 528
11827.49 530
11828.52 542
11829.54 533
11830.57 564
11831.60 531
11832.62 525
11833.65 536
11834.68 499
11835.71 505
11836.73 507
11837.76 516
11838.79 524
11839.82 522
11840.84 506
11841.87 541
11842.90 483
11843.93 510
11844.95 520
11845.98 516
11847.01 517
11848.04 524
11849.07 536
11850.09 537
11851.12 530
11852.15 527
11853.18 547
11854.21 539
11855.23 569
11856.26 542
11857.29 561
11858.32 577
11859.35 568
11860.38 571
11861.40 564
11862.43 601
11863.46 574
11864.49 574
11865.52 613
11866.55 575
11867.58 595
11868.60 565
11869.63 594
11870.66 599
11871.69 582
11872.72 573
11873.75 578
11874.78 597
11875.81 620
11876.84 619
11877.86 627
11878.89 629
11879.92 635
11880.95 649
11881.98 653
11883.01 672
11884.04 652
11885.07 652
11886.10 686
11887.13 662
11888.16 716
11889.19 706
11890.22 685
11891.25 732
11892.28 743
11893.31 761
11894.34 761
11895.37 786
11896.40 804
11897.43 812
11898.46 860
11899.49 878
11900.52 889
11901.55 914
11902.58 924
11903.61 911
11904.64 950
11905.67 1002
11906.70 1002
11907.73 918
11908.76 904
11909.79 939
11910.82 926
11911.85 941
11912.88 860
11913.91 900
11914.94 924
11915.97 885
11917.01 877
11918.04 886
11919.07 901
11920.10 947
11921.13 1041
11922.16 1003
11923.19 1015
11924.22 1090
11925.25 1115
11926.28 1162
11927.32 1181
11928.35 1218
11929.38 1253
11930.41 1332
11931.44 1353
11932.47 1367
11933.50 1335
11934.54 1300
11935.57 1325
11936.60 1271
11937.63 1187
11938.66 1144
11939.70 1082
11940.73 1013
11941.76 938
11942.79 905
11943.82 867
11944.85 785
11945.89 786
11946.92 784
11947.95 770
11948.98 749
11950.02 721
11951.05 715
11952.08 729
11953.11 699
11954.15 730
11955.18 701
11956.21 724
11957.24 689
11958.28 678
11959.31 686
11960.34 690
11961.37 677
11962.41 716
11963.44 704
11964.47 678
11965.51 700
11966.54 665
11967.57 669
11968.60 731
11969.64 690
11970.67 672
11971.70 702
11972.74 662
11973.77 657
11974.80 671
11975.84 665
11976.87 677
11977.90 692
11978.94 697
11979.97 653
11981.00 687
11982.04 691
11983.07 732
11984.11 690
11985.14 680
11986.17 689
11987.21 713
11988.24 713
11989.28 698
11990.31 705
11991.34 692
11992.38 731
11993.41 682
11994.45 716
11995.48 744
11996.51 754
11997.55 743
11998.58 761
11999.62 765
12000.65 740
12001.69 789
12002.72 799
12003.76 761
12004.79 780
12005.82 790
12006.86 785
12007.89 759
12008.93 779
12009.96 833
12011.00 817
12012.03 840
12013.07 851
12014.10 851
12015.14 844
12016.17 882
12017.21 923
12018.24 921
12019.28 899
12020.32 915
12021.35 928
12022.39 973
12023.42 917
12024.46 970
12025.49 980
12026.53 944
12027.56 925
12028.60 977
12029.64 955
12030.67 978
12031.71 1016
12032.74 940
12033.78 972
12034.81 963
12035.85 947
12036.89 954
12037.92 941
12038.96 880
12039.99 858
12041.03 861
12042.07 818
12043.10 833
12044.14 821
12045.18 786
12046.21 773
12047.25 817
12048.29 828
12049.32 818
12050.36 791
12051.40 810
12052.43 823
12053.47 787
12054.51 781
12055.54 778
12056.58 782
12057.62 825
12058.65 823
12059.69 803
12060.73 807
12061.76 757
12062.80 767
12063.84 772
12064.88 782
12065.91 771
12066.95 721
12067.99 734
12069.03 733
12070.06 698
12071.10 728
12072.14 738
12073.18 722
12074.21 683
12075.25 690
12076.29 683
12077.33 694
12078.36 660
12079.40 693
12080.44 708
12081.48 707
12082.52 711
12083.55 696
12084.59 694
12085.63 694
12086.67 679
12087.71 696
12088.74 713
12089.78 705
12090.82 695
12091.86 692
12092.90 700
12093.94 718
12094.98 729
12096.01 747
12097.05 746
12098.09 754
12099.13 736
12100.17 755
12101.21 759
12102.25 799
12103.28 787
12104.32 751
12105.36 770
12106.40 809
12107.44 776
12108.48 781
12109.52 775
12110.56 707
12111.60 699
12112.64 674
12113.68 715
12114.72 656
12115.76 649
12116.79 630
12117.83 620
12118.87 622
12119.91 615
12120.95 614
12121.99 593
12123.03 607
12124.07 572
12125.11 564
12126.15 570
12127.19 606
12128.23 558
12129.27 551
12130.31 548
12131.35 572
12132.39 559
12133.43 577
12134.47 569
12135.51 553
12136.55 571
12137.59 529
12138.63 549
12139.67 582
12140.71 573
12141.76 561
12142.80 548
12143.84 544
12144.88 553
12145.92 568
12146.96 552
12148.00 510
12149.04 501
12150.08 513
12151.12 529
12152.16 520
12153.20 494
12154.25 497
12155.29 481
12156.33 528
12157.37 520
12158.41 493
12159.45 483
12160.49 512
12161.53 506
12162.58 477
12163.62 472
12164.66 513
12165.70 525
12166.74 495
12167.78 484
12168.82 499
12169.87 517
12170.91 515
12171.95 503
12172.99 489
12174.03 485
12175.08 464
12176.12 528
12177.16 476
12178.20 464
12179.24 486
12180.29 509
12181.33 514
12182.37 510
12183.41 505
12184.46 468
12185.50 497
12186.54 486
12187.58 488
12188.63 484
12189.67 472
12190.71 488
12191.75 501
12192.80 434
12193.84 486
12194.88 499
12195.92 522
12196.97 508
12198.01 462
12199.05 494
12200.10 486
12201.14 494
12202.18 469
12203.23 470
12204.27 450
12205.31 528
12206.36 501
12207.40 465
12208.44 468
12209.49 485
12210.53 524
12211.57 475
12212.62 468
12213.66 449
12214.70 446
12215.75 455
12216.79 435
12217.84 434
12218.88 432
12219.92 472
12220.97 460
12222.01 469
12223.06 478
12224.10 452
12225.14 465
12226.19 456
12227.23 476
12228.28 455
12229.32 454
12230.36 447
12231.41 482
12232.45 469
12233.50 450
12234.54 479
12235.59 481
12236.63 457
12237.68 458
12238.72 466
12239.77 472
12240.81 477
12241.86 487
12242.90 501
12243.94 485
12244.99 507
12246.03 483
12247.08 485
12248.13 476
12249.17 479
12250.22 460
12251.26 482
12252.31 473
12253.35 455
12254.40 456
12255.44 432
12256.49 422
12257.53 396
12258.58 421
12259.62 383
12260.67 398
12261.72 400
12262.76 423
12263.81 409
12264.85 423
12265.90 391
12266.94 390
12267.99 374
12269.04 393
12270.08 420
12271.13 430
12272.17 418
12273.22 412
12274.27 382
12275.31 384
12276.36 426
12277.41 401
12278.45 407
12279.50 393
12280.55 398
12281.59 445
12282.64 368
12283.69 387
12284.73 408
12285.78 351
12286.83 407
12287.87 394
12288.92 358
12289.97 340
12291.01 374
12292.06 371
12293.11 380
12294.15 366
12295.20 344
12296.25 369
12297.30 391
12298.34 367
12299.39 388
12300.44 385
12301.48 392
12302.53 392
12303.58 405
12304.63 396
12305.67 405
12306.72 408
12307.77 379
12308.82 363
12309.87 391
12310.91 383
12311.96 364
12313.01 347
12314.06 348
12315.10 358
12316.15 357
12317.20 353
12318.25 370
12319.30 354
12320.34 343
12321.39 347
12322.44 342
12323.49 343
12324.54 338
12325.59 365
12326.63 361
12327.68 354
12328.73 360
12329.78 337
12330.83 383
12331.88 340
12332.93 358
12333.98 361
12335.02 351
12336.07 337
12337.12 365
12338.17 328
12339.22 334
12340.27 342
12341.32 339
12342.37 342
12343.42 361
12344.47 364
12345.51 374
12346.56 330
12347.61 351
12348.66 367
12349.71 348
12350.76 338
12351.81 384
12352.86 348
12353.91 365
12354.96 365
12356.01 371
12357.06 372
12358.11 383
12359.16 367
12360.21 351
12361.26 364
12362.31 373
12363.36 368
12364.41 355
12365.46 362
12366.51 373
12367.56 374
12368.61 394
12369.66 384
12370.71 399
12371.76 396
12372.81 380
12373.86 406
12374.91 366
12375.96 366
12377.01 408
12378.06 368
12379.11 361
12380.17 394
12381.22 371
12382.27 358
12383.32 339
12384.37 336
12385.42 373
12386.47 400
12387.52 365
12388.57 388
12389.62 381
12390.67 370
12391.73 366
12392.78 405
12393.83 374
12394.88 388
12395.93 381
12396.98 415
12398.03 396
12399.09 386
12400.14 383
12401.19 407
12402.24 381
12403.29 369
12404.34 400
12405.40 400
12406.45 389
12407.50 378
12408.55 415
12409.60 391
12410.66 385
12411.71 419
12412.76 420
12413.81 424
12414.86 446
12415.92 428
12416.97 442
12418.02 429
12419.07 433
12420.13 420
12421.18 409
12422.23 438
12423.28 427
12424.34 414
12425.39 426
12426.44 443
12427.49 419
12428.55 452
12429.60 420
12430.65 444
12431.71 466
12432.76 473
12433.81 487
12434.86 462
12435.92 430
12436.97 466
12438.02 472
12439.08 472
12440.13 463
12441.18 465
12442.24 505
12443.29 496
12444.34 498
12445.40 496
12446.45 495
12447.50 497
12448.56 521
12449.61 506
12450.67 516
12451.72 555
12452.77 555
12453.83 560
12454.88 593
12455.94 603
12456.99 606
12458.04 607
12459.10 629
12460.15 682
12461.21 696
12462.26 742
12463.31 747
12464.37 841
12465.42 853
12466.48 881
12467.53 998
12468.59 1015
12469.64 1098
12470.70 1239
12471.75 1342
12472.80 1355
12473.86 1390
12474.91 1466
12475.97 1505
12477.02 1469
12478.08 1494
12479.13 1515
12480.19 1485
12481.24 1419
12482.30 1360
12483.35 1279
12484.41 1188
12485.46 1091
12486.52 1036
12487.57 935
12488.63 871
12489.69 799
12490.74 757
12491.80 785
12492.85 686
12493.91 678
12494.96 668
12496.02 669
12497.07 661
12498.13 651
12499.19 642
12500.24 597
12501.30 623
12502.35 601
12503.41 568
12504.47 578
12505.52 580
12506.58 607
12507.63 573
12508.69 575
12509.75 587
12510.80 587
12511.86 590
12512.91 561
12513.97 573
12515.03 622
12516.08 620
12517.14 577
12518.20 581
12519.25 600
12520.31 579
12521.37 564
12522.42 562
12523.48 544
12524.54 549
12525.59 571
12526.65 557
12527.71 530
12528.77 543
12529.82 581
12530.88 548
12531.94 564
12532.99 567
12534.05 582
12535.11 559
12536.17 579
12537.22 578
12538.28 565
12539.34 581
12540.40 607
12541.45 647
12542.51 636
12543.57 654
12544.63 662
12545.68 669
12546.74 714
12547.80 702
12548.86 699
12549.92 776
12550.97 796
12552.03 813
12553.09 791
12554.15 861
12555.21 840
12556.26 844
12557.32 857
12558.38 828
12559.44 831
12560.50 814
12561.56 817
12562.61 764
12563.67 753
12564.73 739
12565.79 764
12566.85 705
12567.91 665
12568.97 662
12570.02 648
12571.08 634
12572.14 606
12573.20 590
12574.26 565
12575.32 543
12576.38 589
12577.44 603
12578.50 573
12579.56 571
12580.61 609
12581.67 583
12582.73 590
12583.79 579
12584.85 535
12585.91 565
12586.97 611
12588.03 595
12589.09 565
12590.15 591
12591.21 572
12592.27 585
12593.33 576
12594.39 551
12595.45 558
12596.51 544
12597.57 551
12598.63 525
12599.69 530
12600.75 528
12601.81 572
12602.87 544
12603.93 527
12604.99 548
12606.05 540
12607.11 571
12608.17 584
12609.23 538
12610.29 549
12611.35 594
12612.41 563
12613.47 612
12614.53 597
12615.59 597
12616.66 621
12617.72 629
12618.78 593
12619.84 569
12620.90 608
12621.96 643
12623.02 639
12624.08 645
12625.14 651
12626.20 617
12627.26 659
12628.33 634
12629.39 657
12630.45 677
12631.51 678
12632.57 670
12633.63 628
12634.69 616
12635.76 648
12636.82 618
12637.88 594
12638.94 609
12640.00 603
12641.06 547
12642.13 571
12643.19 562
12644.25 558
12645.31 552
12646.37 555
12647.44 550
12648.50 536
12649.56 551
12650.62 556
12651.68 567
12652.75 555
12653.81 556
12654.87 532
12655.93 541
12657.00 537
12658.06 547
12659.12 546
12660.18 562
12661.25 541
12662.31 541
12663.37 537
12664.43 545
12665.50 559
12666.56 590
12667.62 587
12668.69 564
12669.75 615
12670.81 594
12671.88 599
12672.94 593
12674.00 569
12675.06 563
12676.13 585
12677.19 634
12678.25 605
12679.32 591
12680.38 578
12681.44 614
12682.51 619
12683.57 601
12684.64 607
12685.70 598
12686.76 620
12687.83 644
12688.89 625
12689.95 646
12691.02 667
12692.08 683
12693.15 695
12694.21 719
12695.27 699
12696.34 684
12697.40 727
12698.47 737
12699.53 731
12700.59 756
12701.66 765
12702.72 801
12703.79 794
12704.85 812
12705.92 813
12706.98 795
12708.05 804
12709.11 791
12710.18 782
12711.24 859
12712.30 833
12713.37 812
12714.43 780
12715.50 794
12716.56 834
12717.63 855
12718.69 823
12719.76 808
12720.82 820
12721.89 895
12722.95 877
12724.02 870
12725.09 924
12726.15 919
12727.22 949
12728.28 1007
12729.35 1011
12730.41 984
12731.48 1019
12732.54 1029
12733.61 1049
12734.68 1026
12735.74 1031
12736.81 1001
12737.87 1035
12738.94 957
12740.00 957
12741.07 886
12742.14 846
12743.20 822
12744.27 824
12745.33 806
12746.40 730
12747.47 724
12748.53 694
12749.60 705
12750.67 675
12751.73 665
12752.80 658
12753.87 658
12754.93 637
12756.00 652
12757.07 637
12758.13 655
12759.20 623
12760.27 608
12761.33 613
12762.40 595
12763.47 590
12764.53 584
12765.60 607
12766.67 599
12767.73 607
12768.80 582
12769.87 595
12770.94 587
12772.00 575
12773.07 569
12774.14 582
12775.21 546
12776.27 509
12777.34 484
12778.41 529
12779.48 494
12780.54 541
12781.61 506
12782.68 497
12783.75 496
12784.81 474
12785.88 478
12786.95 462
12788.02 476
12789.09 498
12790.15 482
12791.22 491
12792.29 487
12793.36 473
12794.43 482
12795.49 501
12796.56 497
12797.63 488
12798.70 476
12799.77 507
12800.84 480
12801.90 496
12802.97 484
12804.04 516
12805.11 513
12806.18 501
12807.25 511
12808.32 511
12809.39 523
12810.45 518
12811.52 488
12812.59 498
12813.66 536
12814.73 549
12815.80 525
12816.87 548
12817.94 549
12819.01 542
12820.08 570
12821.15 515
12822.21 507
12823.28 532
12824.35 526
12825.42 535
12826.49 535
12827.56 509
12828.63 519
12829.70 484
12830.77 514
12831.84 511
12832.91 511
12833.98 490
12835.05 496
12836.12 493
12837.19 459
12838.26 488
12839.33 483
12840.40 467
12841.47 470
12842.54 437
12843.61 454
12844.68 447
12845.75 434
12846.82 465
12847.89 426
12848.96 455
12850.03 404
12851.10 425
12852.18 423
12853.25 388
12854.32 393
12855.39 388
12856.46 396
12857.53 394
12858.60 412
12859.67 411
12860.74 395
12861.81 382
12862.88 372
12863.96 409
12865.03 401
12866.10 395
12867.17 372
12868.24 416
12869.31 382
12870.38 394
12871.45 402
12872.53 381
12873.60 375
12874.67 402
12875.74 413
12876.81 390
12877.88 380
12878.96 353
12880.03 367
12881.10 395
12882.17 367
12883.24 343
12884.31 373
12885.39 353
12886.46 357
12887.53 362
12888.60 384
12889.68 334
12890.75 351
12891.82 344
12892.89 337
12893.96 313
12895.04 324
12896.11 340
12897.18 343
12898.25 325
12899.33 317
12900.40 335
12901.47 301
12902.54 338
12903.62 333
12904.69 295
12905.76 287
12906.84 309
12907.91 334
12908.98 319
12910.06 278
12911.13 285
12912.20 303
12913.27 310
12914.35 320
12915.42 323
12916.49 301
12917.57 329
12918.64 300
12919.71 277
12920.79 309
12921.86 297
12922.94 322
12924.01 304
12925.08 305
12926.16 263
12927.23 300
12928.30 267
12929.38 269
12930.45 272
12931.53 276
12932.60 291
12933.67 282
12934.75 291
12935.82 291
12936.90 297
12937.97 298
12939.04 283
12940.12 280
12941.19 275
12942.27 259
12943.34 258
12944.42 244
12945.49 273
12946.56 289
12947.64 273
12948.71 278
12949.79 277
12950.86 296
12951.94 280
12953.01 251
12954.09 281
12955.16 292
12956.24 288
12957.31 247
12958.39 269
12959.46 253
12960.54 257
12961.61 256
12962.69 262
12963.76 244
12964.84 250
12965.91 279
12966.99 272
12968.07 247
12969.14 263
12970.22 268
12971.29 277
12972.37 282
12973.44 262
12974.52 268
12975.59 283
12976.67 284
12977.75 265
12978.82 263
12979.90 288
12980.97 281
12982.05 260
12983.13 259
12984.20 235
12985.28 271
12986.35 237
12987.43 285
12988.51 254
12989.58 273
12990.66 275
12991.74 277
12992.81 286
12993.89 261
12994.97 267
12996.04 289
12997.12 279
12998.20 274
12999.27 267
13000.35 261
13001.43 264
13002.50 243
13003.58 290
13004.66 291
13005.73 252
13006.81 266
13007.89 264
13008.97 268
13010.04 260
13011.12 258
13012.20 267
13013.27 281
13014.35 261
13015.43 271
13016.51 250
13017.58 243
13018.66 251
13019.74 266
13020.82 271
13021.89 258
13022.97 243
13024.05 263
13025.13 262
13026.21 262
13027.28 257
13028.36 275
13029.44 285
13030.52 256
13031.60 281
13032.67 274
13033.75 249
13034.83 265
13035.91 283
13036.99 286
13038.07 257
13039.14 269
13040.22 254
13041.30 280
13042.38 288
13043.46 306
13044.54 276
13045.62 264
13046.69 244
13047.77 261
13048.85 250
13049.93 250
13051.01 259
13052.09 297
13053.17 277
13054.25 292
13055.33 292
13056.40 279
13057.48 276
13058.56 252
13059.64 255
13060.72 268
13061.80 310
13062.88 265
13063.96 262
13065.04 277
13066.12 253
13067.20 256
13068.28 285
13069.36 269
13070.44 266
13071.52 286
13072.60 275
13073.68 247
13074.76 246
13075.84 274
13076.92 261
13078.00 248
13079.08 283
13080.16 275
13081.24 266
13082.32 263
13083.40 274
13084.48 261
13085.56 301
13086.64 264
13087.72 247
13088.80 255
13089.88 259
13090.96 256
13092.04 284
13093.12 270
13094.20 262
13095.28 283
13096.36 275
13097.44 268
13098.52 258
13099.61 275
13100.69 256
13101.77 269
13102.85 275
13103.93 266
13105.01 280
13106.09 295
13107.17 288
13108.25 293
13109.34 294
13110.42 299
13111.50 327
13112.58 283
13113.66 279
13114.74 303
13115.82 272
13116.91 322
13117.99 295
13119.07 298
13120.15 301
13121.23 314
13122.31 320
13123.40 296
13124.48 314
13125.56 336
13126.64 310
13127.72 304
13128.81 312
13129.89 323
13130.97 298
13132.05 286
13133.14 312
13134.22 333
13135.30 309
13136.38 298
13137.47 322
13138.55 299
13139.63 276
13140.71 297
13141.80 312
13142.88 279
13143.96 273
13145.04 299
13146.13 277
13147.21 272
13148.29 278
13149.38 269
13150.46 284
13151.54 301
13152.62 316
13153.71 273
13154.79 298
13155.87 280
13156.96 283
13158.04 288
13159.12 306
13160.21 288
13161.29 292
13162.37 279
13163.46 272
13164.54 307
13165.62 305
13166.71 281
13167.79 262
13168.88 275
13169.96 291
13171.04 268
13172.13 277
13173.21 280
13174.30 293
13175.38 250
13176.46 288
13177.55 253
13178.63 265
13179.72 275
13180.80 262
13181.88 273
13182.97 247
13184.05 273
13185.14 262
13186.22 286
13187.31 274
13188.39 267
13189.48 266
13190.56 284
13191.65 248
13192.73 286
13193.81 265
13194.90 282
13195.98 261
13197.07 267
13198.15 302
13199.24 267
13200.32 275
13201.41 284
13202.49 289
13203.58 280
13204.67 284
13205.75 272
13206.84 265
13207.92 279
13209.01 298
13210.09 283
13211.18 288
13212.26 276
13213.35 292
13214.43 317
13215.52 280
13216.61 282
13217.69 294
13218.78 297
13219.86 263
13220.95 276
13222.04 294
13223.12 269
13224.21 290
13225.29 276
13226.38 290
13227.47 283
13228.55 296
13229.64 313
13230.72 279
13231.81 272
13232.90 304
13233.98 308
13235.07 278
13236.16 277
13237.24 302
13238.33 289
13239.42 297
13240.50 296
13241.59 283
13242.68 284
13243.76 324
13244.85 335
13245.94 312
13247.02 324
13248.11 302
13249.20 340
13250.29 322
13251.37 322
13252.46 336
13253.55 328
13254.63 324
13255.72 326
13256.81 311
13257.90 327
13258.98 352
13260.07 342
13261.16 348
13262.25 359
13263.33 392
13264.42 352
13265.51 369
13266.60 355
13267.69 339
13268.77 342
13269.86 364
13270.95 364
13272.04 353
13273.13 381
13274.21 391
13275.30 380
13276.39 383
13277.48 388
13278.57 395
13279.65 394
13280.74 372
13281.83 385
13282.92 418
13284.01 409
13285.10 383
13286.19 374
13287.27 390
13288.36 396
13289.45 418
13290.54 399
13291.63 384
13292.72 419
13293.81 421
13294.90 429
13295.98 407
13297.07 403
13298.16 405
13299.25 396
13300.34 412
13301.43 434
13302.52 444
13303.61 461
13304.70 464
13305.79 448
13306.88 475
13307.97 474
13309.06 445
13310.15 469
13311.24 452
13312.32 480
13313.41 510
13314.50 479
13315.59 472
13316.68 454
13317.77 491
13318.86 516
13319.95 506
13321.04 523
13322.13 496
13323.22 514
13324.31 547
13325.40 552
13326.49 564
13327.58 562
13328.68 557
13329.77 553
13330.86 567
13331.95 580
13333.04 579
13334.13 575
13335.22 571
13336.31 587
13337.40 612
13338.49 592
13339.58 643
13340.67 617
13341.76 616
13342.85 639
13343.94 663
13345.04 683
13346.13 638
13347.22 621
13348.31 604
13349.40 619
13350.49 582
13351.58 600
13352.67 577
13353.77 616
13354.86 641
13355.95 624
13357.04 616
13358.13 642
13359.22 633
13360.31 670
13361.41 672
13362.50 705
13363.59 673
13364.68 695
13365.77 734
13366.87 722
13367.96 721
13369.05 741
13370.14 733
13371.23 690
13372.33 660
13373.42 687
13374.51 660
13375.60 653
13376.69 637
13377.79 602
13378.88 612
13379.97 579
13381.06 554
13382.16 558
13383.25 507
13384.34 493
13385.43 486
13386.53 506
13387.62 494
13388.71 478
13389.81 481
13390.90 461
13391.99 459
13393.08 465
13394.18 460
13395.27 466
13396.36 491
13397.46 477
13398.55 428
13399.64 442
13400.74 424
13401.83 423
13402.92 460
13404.02 437
13405.11 452
13406.20 446
13407.30 470
13408.39 394
13409.48 401
13410.58 415
13411.67 421
13412.77 420
13413.86 439
13414.95 419
13416.05 417
13417.14 449
13418.23 441
13419.33 435
13420.42 411
13421.52 451
13422.61 436
13423.71 424
13424.80 431
13425.89 431
13426.99 433
13428.08 422
13429.18 413
13430.27 450
13431.37 445
13432.46 483
13433.56 466
13434.65 472
13435.74 487
13436.84 446
13437.93 472
13439.03 472
13440.12 457
13441.22 475
13442.31 463
13443.41 491
13444.50 479
13445.60 484
13446.69 532
13447.79 514
13448.88 478
13449.98 503
13451.08 508
13452.17 530
13453.27 539
13454.36 518
13455.46 530
13456.55 497
13457.65 500
13458.74 475
13459.84 535
13460.94 543
13462.03 534
13463.13 559
13464.22 512
13465.32 567
13466.41 536
13467.51 561
13468.61 561
13469.70 535
13470.80 545
13471.90 590
13472.99 572
13474.09 567
13475.18 575
13476.28 593
13477.38 564
13478.47 590
13479.57 592
13480.67 580
13481.76 589
13482.86 593
13483.96 628
13485.05 653
13486.15 645
13487.25 637
13488.34 663
13489.44 621
13490.54 638
13491.63 694
13492.73 655
13493.83 658
13494.93 683
13496.02 682
13497.12 677
13498.22 710
13499.31 726
13500.41 713
13501.51 723
13502.61 742
13503.70 773
13504.80 726
13505.90 734
13507.00 751
13508.09 747
13509.19 727
13510.29 744
13511.39 723
13512.49 742
13513.58 706
13514.68 672
13515.78 712
13516.88 671
13517.98 675
13519.07 667
13520.17 688
13521.27 630
13522.37 632
13523.47 661
13524.57 679
13525.66 653
13526.76 616
13527.86 620
13528.96 616
13530.06 608
13531.16 608
13532.25 618
13533.35 623
13534.45 591
13535.55 598
13536.65 582
13537.75 590
13538.85 555
13539.95 570
13541.05 531
13542.14 521
13543.24 499
13544.34 524
13545.44 482
13546.54 481
13547.64 488
13548.74 496
13549.84 470
13550.94 494
13552.04 467
13553.14 434
13554.24 437
13555.34 434
13556.44 442
13557.54 466
13558.64 456
13559.74 407
13560.84 404
13561.94 437
13563.04 418
13564.13 415
13565.23 457
13566.34 436
13567.44 407
13568.54 450
13569.64 430
13570.74 415
13571.84 394
13572.94 425
13574.04 432
13575.14 393
13576.24 388
13577.34 382
13578.44 386
13579.54 411
13580.64 410
13581.74 416
13582.84 382
13583.94 402
13585.04 402
13586.14 448
13587.24 430
13588.35 426
13589.45 411
13590.55 416
13591.65 402
13592.75 465
13593.85 430
13594.95 424
13596.05 426
13597.15 422
13598.26 421
13599.36 426
13600.46 436
13601.56 424
13602.66 448
13603.76 454
13604.86 451
13605.97 429
13607.07 404
13608.17 424
13609.27 461
13610.37 418
13611.47 460
13612.58 457
13613.68 459
13614.78 432
13615.88 443
13616.98 439
13618.09 432
13619.19 447
13620.29 432
13621.39 433
13622.50 461
13623.60 442
13624.70 419
13625.80 430
13626.91 425
13628.01 445
13629.11 456
13630.21 424
13631.32 443
13632.42 426
13633.52 460
13634.62 466
13635.73 481
13636.83 420
13637.93 435
13639.04 473
13640.14 459
13641.24 438
13642.35 453
13643.45 443
13644.55 447
13645.65 454
13646.76 452
13647.86 455
13648.96 443
13650.07 466
13651.17 472
13652.28 465
13653.38 470
13654.48 469
13655.59 469
13656.69 469
13657.79 442
13658.90 461
13660.00 456
13661.11 447
13662.21 440
13663.31 433
13664.42 447
13665.52 450
13666.63 431
13667.73 421
13668.83 429
13669.94 450
13671.04 479
13672.15 448
13673.25 446
13674.36 445
13675.46 477
13676.56 441
13677.67 478
13678.77 464
13679.88 458
13680.98 466
13682.09 463
13683.19 460
13684.30 496
13685.40 480
13686.51 500
13687.61 502
13688.72 477
13689.82 441
13690.93 476
13692.03 491
13693.14 511
13694.24 511
13695.35 492
13696.45 515
13697.56 515
13698.66 507
13699.77 527
13700.87 536
13701.98 525
13703.09 541
13704.19 510
13705.30 514
13706.40 530
13707.51 547
13708.61 555
13709.72 535
13710.83 537
13711.93 582
13713.04 547
13714.14 537
13715.25 564
13716.36 598
13717.46 579
13718.57 587
13719.67 596
13720.78 587
13721.89 616
13722.99 615
13724.10 639
13725.21 668
13726.31 632
13727.42 649
13728.53 703
13729.63 667
13730.74 715
13731.85 691
13732.95 704
13734.06 663
13735.17 664
13736.27 724
13737.38 734
13738.49 751
13739.59 752
13740.70 770
13741.81 776
13742.92 782
13744.02 840
13745.13 874
13746.24 864
13747.35 883
13748.45 871
13749.56 943
13750.67 935
13751.78 985
13752.88 1019
13753.99 999
13755.10 1023
13756.21 1080
13757.31 1104
13758.42 1094
13759.53 1158
13760.64 1232
13761.75 1235
13762.85 1257
13763.96 1296
13765.07 1314
13766.18 1286
13767.29 1283
13768.39 1311
13769.50 1335
13770.61 1294
13771.72 1353
13772.83 1313
13773.94 1291
13775.04 1234
13776.15 1210
13777.26 1234
13778.37 1205
13779.48 1178
13780.59 1179
13781.70 1109
13782.80 1073
13783.91 1004
13785.02 942
13786.13 953
13787.24 945
13788.35 871
13789.46 904
13790.57 828
13791.68 757
13792.79 750
13793.90 767
13795.00 722
13796.11 673
13797.22 701
13798.33 713
13799.44 675
13800.55 671
13801.66 639
13802.77 625
13803.88 651
13804.99 634
13806.10 649
13807.21 622
13808.32 619
13809.43 619
13810.54 611
13811.65 597
13812.76 583
13813.87 576
13814.98 559
13816.09 585
13817.20 576
13818.31 554
13819.42 576
13820.53 579
13821.64 553
13822.75 539
13823.86 559
13824.97 540
13826.08 560
13827.19 538
13828.30 523
13829.41 524
13830.53 572
13831.64 517
13832.75 555
13833.86 549
13834.97 524
13836.08 566
13837.19 502
13838.30 546
13839.41 539
13840.52 560
13841.64 503
13842.75 521
13843.86 572
13844.97 558
13846.08 505
13847.19 546
13848.30 544
13849.41 557
13850.53 517
13851.64 522
13852.75 594
13853.86 594
13854.97 562
13856.08 548
13857.20 573
13858.31 529
13859.42 561
13860.53 556
13861.64 590
13862.76 540
13863.87 570
13864.98 596
13866.09 550
13867.20 548
13868.32 578
13869.43 582
13870.54 590
13871.65 618
13872.77 628
13873.88 637
13874.99 626
13876.10 636
13877.22 626
13878.33 634
13879.44 616
13880.55 639
13881.67 641
13882.78 662
13883.89 660
13885.01 676
13886.12 676
13887.23 705
13888.34 713
13889.46 764
13890.57 700
13891.68 692
13892.80 735
13893.91 781
13895.02 778
13896.14 733
13897.25 764
13898.36 784
13899.48 772
13900.59 752
13901.70 743
13902.82 755
13903.93 750
13905.05 682
13906.16 682
13907.27 670
13908.39 649
13909.50 638
13910.61 645
13911.73 630
13912.84 578
13913.96 607
13915.07 583
13916.19 549
13917.30 536
13918.41 541
13919.53 540
13920.64 533
13921.76 510
13922.87 543
13923.99 524
13925.10 528
13926.21 528
13927.33 536
13928.44 541
13929.56 521
13930.67 525
13931.79 520
13932.90 523
13934.02 485
13935.13 529
13936.25 517
13937.36 509
13938.48 524
13939.59 479
13940.71 485
13941.82 486
13942.94 488
13944.05 495
13945.17 476
13946.28 456
13947.40 500
13948.52 478
13949.63 493
13950.75 501
13951.86 465
13952.98 465
13954.09 471
13955.21 484
13956.32 499
13957.44 469
13958.56 462
13959.67 458
13960.79 442
13961.90 444
13963.02 472
13964.14 439
13965.25 478
13966.37 417
13967.48 477
13968.60 469
13969.72 484
13970.83 451
13971.95 447
13973.07 485
13974.18 466
13975.30 450
13976.42 442
13977.53 470
13978.65 476
13979.77 451
13980.88 464
13982.00 459
13983.12 471
13984.23 460
13985.35 493
13986.47 478
13987.58 477
13988.70 473
13989.82 466
13990.94 461
13992.05 463
13993.17 444
13994.29 450
13995.40 450
13996.52 499
13997.64 502
13998.76 462
13999.87 446
14000.99 479
14002.11 459
14003.23 449
14004.35 508
14005.46 470
14006.58 471
14007.70 459
14008.82 493
14009.93 482
14011.05 480
14012.17 463
14013.29 459
14014.41 497
14015.52 490
14016.64 466
14017.76 490
14018.88 486
14020.00 483
14021.12 467
14022.23 496
14023.35 509
14024.47 518
14025.59 505
14026.71 508
14027.83 530
14028.95 506
14030.06 523
14031.18 519
14032.30 505
14033.42 526
14034.54 519
14035.66 512
14036.78 543
14037.90 547
14039.02 513
14040.14 546
14041.25 539
14042.37 595
14043.49 599
14044.61 575
14045.73 583
14046.85 585
14047.97 585
14049.09 546
14050.21 599
14051.33 611
14052.45 587
14053.57 650
14054.69 667
14055.81 624
14056.93 657
14058.05 665
14059.17 674
14060.29 644
14061.41 648
14062.53 691
14063.65 714
14064.77 700
14065.89 695
14067.01 717
14068.13 753
14069.25 727
14070.37 759
14071.49 793
14072.61 731
14073.73 785
14074.85 771
14075.97 845
14077.09 816
14078.21 844
14079.33 818
14080.45 770
14081.57 818
14082.69 853
14083.82 825
14084.94 820
14086.06 840
14087.18 833
14088.30 857
14089.42 852
14090.54 890
14091.66 871
14092.78 906
14093.91 891
14095.03 892
14096.15 911
14097.27 914
14098.39 944
14099.51 931
14100.63 912
14101.76 944
14102.88 929
14104.00 909
14105.12 861
14106.24 870
14107.36 854
14108.49 802
14109.61 822
14110.73 763
14111.85 785
14112.97 760
14114.10 747
14115.22 717
14116.34 764
14117.46 704
14118.58 690
14119.71 639
14120.83 662
14121.95 662
14123.07 610
14124.20 646
14125.32 596
14126.44 603
14127.56 570
14128.69 589
14129.81 552
14130.93 535
14132.06 540
14133.18 566
14134.30 539
14135.42 546
14136.55 535
14137.67 540
14138.79 569
14139.92 532
14141.04 554
14142.16 491
14143.29 526
14144.41 528
14145.53 521
14146.66 504
14147.78 496
14148.90 508
14150.03 531
14151.15 501
14152.27 494
14153.40 458
14154.52 506
14155.64 510
14156.77 482
14157.89 475
14159.02 450
14160.14 442
14161.26 471
14162.39 476
14163.51 481
14164.64 463
14165.76 469
14166.88 451
14168.01 424
14169.13 471
14170.26 450
14171.38 487
14172.51 447
14173.63 441
14174.75 421
14175.88 430
14177.00 454
14178.13 453
14179.25 479
14180.38 432
14181.50 452
14182.63 463
14183.75 450
14184.88 424
14186.00 432
14187.13 426
14188.25 430
14189.38 427
14190.50 431
14191.63 428
14192.75 428
14193.88 404
14195.00 393
14196.13 427
14197.25 415
14198.38 410
14199.50 394
14200.63 405
14201.76 407
14202.88 399
14204.01 393
14205.13 371
14206.26 374
14207.38 425
14208.51 440
14209.64 410
14210.76 373
14211.89 380
14213.01 396
14214.14 381
14215.27 406
14216.39 408
14217.52 390
14218.64 330
14219.77 387
14220.90 369
14222.02 381
14223.15 365
14224.28 356
14225.40 388
14226.53 364
14227.66 358
14228.78 348
14229.91 362
14231.04 352
14232.16 392
14233.29 382
14234.42 367
14235.54 349
14236.67 384
14237.80 416
14238.92 380
14240.05 355
14241.18 367
14242.31 398
14243.43 370
14244.56 341
14245.69 353
14246.82 358
14247.94 342
14249.07 363
14250.20 366
14251.33 373
14252.45 355
14253.58 388
14254.71 352
14255.84 359
14256.96 335
14258.09 367
14259.22 359
14260.35 343
14261.47 338
14262.60 337
14263.73 370
14264.86 315
14265.99 347
14267.12 344
14268.24 337
14269.37 305
14270.50 326
14271.63 323
14272.76 337
14273.89 343
14275.01 356
14276.14 356
14277.27 312
14278.40 322
14279.53 326
14280.66 308
14281.79 313
14282.91 313
14284.04 319
14285.17 308
14286.30 276
14287.43 323
14288.56 282
14289.69 289
14290.82 302
14291.95 309
14293.08 302
14294.20 269
14295.33 293
14296.46 295
14297.59 281
14298.72 275
14299.85 297
14300.98 280
14302.11 280
14303.24 282
14304.37 307
14305.50 265
14306.63 265
14307.76 285
14308.89 287
14310.02 273
14311.15 270
14312.28 272
14313.41 279
14314.54 279
14315.67 247
14316.80 283
14317.93 276
14319.06 271
14320.19 280
14321.32 305
14322.45 295
14323.58 273
14324.71 278
14325.84 314
14326.97 277
14328.10 293
14329.23 286
14330.36 278
14331.49 281
14332.62 263
14333.76 279
14334.89 269
14336.02 271
14337.15 255
14338.28 273
14339.41 257
14340.54 268
14341.67 254
14342.80 264
14343.93 258
14345.07 263
14346.20 245
14347.33 267
14348.46 234
14349.59 252
14350.72 256
14351.85 262
14352.99 257
14354.12 263
14355.25 268
14356.38 236
14357.51 249
14358.64 268
14359.78 256
14360.91 267
14362.04 265
14363.17 258
14364.30 255
14365.44 242
14366.57 240
14367.70 274
14368.83 295
14369.96 275
14371.10 265
14372.23 270
14373.36 278
14374.49 287
14375.63 249
14376.76 309
14377.89 264
14379.02 266
14380.16 268
14381.29 276
14382.42 281
14383.55 271
14384.69 302
14385.82 277
14386.95 282
14388.09 282
14389.22 289
14390.35 272
14391.49 277
14392.62 288
14393.75 286
14394.89 309
14396.02 301
14397.15 300
14398.28 298
14399.42 279
14400.55 319
14401.69 307
14402.82 305
14403.95 313
14405.09 322
14406.22 330
14407.35 282
14408.49 319
14409.62 286
14410.75 318
14411.89 309
14413.02 304
14414.16 322
14415.29 308
14416.42 309
14417.56 307
14418.69 295
14419.83 302
14420.96 346
14422.10 346
14423.23 353
14424.36 342
14425.50 369
14426.63 354
14427.77 345
14428.90 374
14430.04 370
14431.17 384
14432.31 366
14433.44 375
14434.58 355
14435.71 368
14436.85 374
14437.98 341
14439.12 369
14440.25 364
14441.39 380
14442.52 387
14443.66 369
14444.79 384
14445.93 371
14447.06 403
14448.20 376
14449.33 365
14450.47 375
14451.60 381
14452.74 381
14453.87 403
14455.01 406
14456.14 410
14457.28 437
14458.42 422
14459.55 441
14460.69 431
14461.82 430
14462.96 431
14464.10 449
14465.23 412
14466.37 435
14467.50 429
14468.64 451
14469.78 420
14470.91 442
14472.05 444
14473.18 468
14474.32 445
14475.46 429
14476.59 395
14477.73 412
14478.87 441
14480.00 380
14481.14 357
14482.28 341
14483.41 365
14484.55 343
14485.69 313
14486.82 297
14487.96 311
14489.10 307
14490.23 329
14491.37 302
14492.51 278
14493.65 296
14494.78 274
14495.92 266
14497.06 274
14498.19 283
14499.33 270
14500.47 262
14501.61 277
14502.74 253
14503.88 277
14505.02 250
14506.16 266
14507.29 279
14508.43 265
14509.57 256
14510.71 268
14511.85 282
14512.98 267
14514.12 257
14515.26 255
14516.40 256
14517.54 260
14518.67 245
14519.81 260
14520.95 243
14522.09 248
14523.23 242
14524.36 258
14525.50 251
14526.64 236
14527.78 232
14528.92 232
14530.06 244
14531.19 240
14532.33 248
14533.47 237
14534.61 222
14535.75 260
14536.89 243
14538.03 265
14539.17 255
14540.31 260
14541.44 253
14542.58 237
14543.72 268
14544.86 244
14546.00 212
14547.14 252
14548.28 277
14549.42 245
14550.56 267
14551.70 236
14552.84 269
14553.98 257
14555.12 252
14556.25 271
14557.39 248
14558.53 264
14559.67 257
14560.81 239
14561.95 279
14563.09 241
14564.23 247
14565.37 251
14566.51 260
14567.65 244
14568.79 270
14569.93 298
14571.07 262
14572.21 245
14573.35 274
14574.49 281
14575.63 263
14576.77 292
14577.92 284
14579.06 269
14580.20 301
14581.34 282
14582.48 279
14583.62 276
14584.76 254
14585.90 251
14587.04 279
14588.18 278
14589.32 276
14590.46 272
14591.60 279
14592.74 285
14593.89 296
14595.03 276
14596.17 255
14597.31 270
14598.45 291
14599.59 290
14600.73 282
14601.87 284
14603.02 272
14604.16 274
14605.30 312
14606.44 271
14607.58 294
14608.72 318
14609.86 305
14611.01 329
14612.15 317
14613.29 322
14614.43 321
14615.57 326
14616.72 312
14617.86 321
14619.00 294
14620.14 292
14621.28 301
14622.43 306
14623.57 315
14624.71 311
14625.85 314
14627.00 317
14628.14 321
14629.28 350
14630.42 353
14631.56 336
14632.71 344
14633.85 354
14634.99 378
14636.14 368
14637.28 362
14638.42 323
14639.56 335
14640.71 317
14641.85 304
14642.99 304
14644.14 347
14645.28 326
14646.42 302
14647.56 301
14648.71 286
14649.85 305
14650.99 259
14652.14 244
14653.28 262
14654.42 256
14655.57 270
14656.71 248
14657.85 260
14659.00 239
14660.14 259
14661.29 264
14662.43 257
14663.57 238
14664.72 226
14665.86 240
14667.00 239
14668.15 221
14669.29 219
14670.44 235
14671.58 221
14672.73 217
14673.87 232
14675.01 226
14676.16 233
14677.30 241
14678.45 223
14679.59 218
14680.74 197
14681.88 204
14683.02 206
14684.17 212
14685.31 231
14686.46 188
14687.60 192
14688.75 203
14689.89 202
14691.04 191
14692.18 194
14693.33 198
14694.47 190
14695.62 218
14696.76 201
14697.91 185
14699.05 204
14700.20 193
14701.34 201
14702.49 213
14703.63 167
14704.78 188
14705.92 192
14707.07 200
14708.22 208
14709.36 186
14710.51 196
14711.65 195
14712.80 176
14713.94 204
14715.09 186
14716.23 200
14717.38 178
14718.53 191
14719.67 207
14720.82 193
14721.96 203
14723.11 207
14724.26 193
14725.40 196
14726.55 183
14727.70 194
14728.84 195
14729.99 203
14731.13 220
14732.28 187
14733.43 216
14734.57 193
14735.72 195
14736.87 183
14738.01 193
14739.16 198
14740.31 215
14741.45 206
14742.60 188
14743.75 174
14744.89 200
14746.04 203
14747.19 206
14748.34 180
14749.48 192
14750.63 207
14751.78 199
14752.92 193
14754.07 175
14755.22 195
14756.37 208
14757.51 179
14758.66 187
14759.81 187
14760.96 184
14762.10 205
14763.25 189
14764.40 171
14765.55 158
14766.70 171
14767.84 185
14768.99 188
14770.14 200
14771.29 190
14772.43 194
14773.58 200
14774.73 172
14775.88 161
14777.03 189
14778.18 195
14779.32 195
14780.47 178
14781.62 193
14782.77 172
14783.92 172
14785.07 181
14786.21 176
14787.36 168
14788.51 181
14789.66 180
14790.81 180
14791.96 172
14793.11 148
14794.26 165
14795.40 167
14796.55 154
14797.70 157
14798.85 181
14800.00 171
14801.15 155
14802.30 180
14803.45 148
14804.60 163
14805.75 144
14806.90 163
14808.05 162
14809.19 153
14810.34 165
14811.49 176
14812.64 167
14813.79 157
14814.94 155
14816.09 154
14817.24 177
14818.39 144
14819.54 146
14820.69 143
14821.84 153
14822.99 139
14824.14 175
14825.29 171
14826.44 147
14827.59 144
14828.74 177
14829.89 174
14831.04 153
14832.19 152
14833.34 163
14834.49 150
14835.64 140
14836.79 153
14837.95 131
14839.10 151
14840.25 143
14841.40 145
14842.55 136
14843.70 158
14844.85 126
14846.00 145
14847.15 142
14848.30 139
14849.45 162
14850.60 161
14851.76 171
14852.91 138
14854.06 132
14855.21 139
14856.36 144
14857.51 156
14858.66 155
14859.81 129
14860.97 136
14862.12 130
14863.27 161
14864.42 144
14865.57 137
14866.72 148
14867.88 154
14869.03 169
14870.18 152
14871.33 162
14872.48 146
14873.64 158
14874.79 133
14875.94 144
14877.09 137
14878.24 144
14879.40 121
14880.55 151
14881.70 145
14882.85 145
14884.00 141
14885.16 142
14886.31 145
14887.46 120
14888.61 140
14889.77 146
14890.92 159
14892.07 140
14893.23 124
14894.38 137
14895.53 146
14896.68 131
14897.84 136
14898.99 131
14900.14 144
14901.30 152
14902.45 165
14903.60 132
14904.75 154
14905.91 130
14907.06 145
14908.21 156
14909.37 139
14910.52 144
14911.67 129
14912.83 164
14913.98 130
14915.14 140
14916.29 134
14917.44 147
14918.60 135
14919.75 144
14920.90 137
14922.06 124
14923.21 133
14924.37 143
14925.52 144
14926.67 126
14927.83 148
14928.98 150
14930.14 139
14931.29 132
14932.44 137
14933.60 117
14934.75 170
14935.91 152
14937.06 144
14938.22 148
14939.37 140
14940.52 138
14941.68 163
14942.83 150
14943.99 156
14945.14 152
14946.30 153
14947.45 168
14948.61 132
14949.76 131
14950.92 145
14952.07 147
14953.23 133
14954.38 136
14955.54 150
14956.69 141
14957.85 141
14959.00 146
14960.16 139
14961.31 156
14962.47 164
14963.62 160
14964.78 152
14965.94 122
14967.09 146
14968.25 141
14969.40 143
14970.56 143
14971.71 152
14972.87 158
14974.03 158
14975.18 125
14976.34 144
14977.49 138
14978.65 155
14979.81 146
14980.96 148
14982.12 128
14983.27 135
14984.43 165
14985.59 142
14986.74 158
14987.90 150
14989.06 157
14990.21 132
14991.37 165
14992.53 134
14993.68 142
14994.84 154
14996.00 122
14997.15 126
14998.31 126
14999.47 134
15000.62 141
15001.78 171
15002.94 131
15004.09 145
15005.25 140
15006.41 142
15007.56 145
15008.72 153
15009.88 135
15011.04 142
15012.19 134
15013.35 137
15014.51 128
15015.67 139
15016.82 149
15017.98 154
15019.14 142
15020.30 143
15021.45 165
15022.61 143
15023.77 141
15024.93 128
15026.08 172
15027.24 141
15028.40 151
15029.56 143
15030.72 138
15031.87 137
15033.03 124
15034.19 139
15035.35 134
15036.51 146
15037.67 143
15038.82 159
15039.98 125
15041.14 125
15042.30 122
15043.46 143
15044.62 123
15045.78 131
15046.93 153
15048.09 144
15049.25 151
15050.41 145
15051.57 123
15052.73 141
15053.89 143
15055.05 158
15056.20 134
15057.36 127
15058.52 150
15059.68 139
15060.84 155
15062.00 141
15063.16 131
15064.32 128
15065.48 123
15066.64 122
15067.80 139
15068.96 146
15070.12 124
15071.28 150
15072.44 134
15073.60 128
15074.76 118
15075.91 144
15077.07 154
15078.23 149
15079.39 131
15080.55 112
15081.71 144
15082.87 127
15084.03 118
15085.19 118
15086.35 128
15087.51 134
15088.68 139
15089.84 137
15091.00 134
15092.16 142
15093.32 136
15094.48 144
15095.64 136
15096.80 143
15097.96 150
15099.12 151
15100.28 132
15101.44 141
15102.60 154
15103.76 123
15104.92 142
15106.08 139
15107.25 150
15108.41 147
15109.57 117
15110.73 143
15111.89 145
15113.05 141
15114.21 148
15115.37 143
15116.54 162
15117.70 129
15118.86 138
15120.02 161
15121.18 155
15122.34 150
15123.50 131
15124.67 143
15125.83 129
15126.99 147
15128.15 153
15129.31 151
15130.47 143
15131.64 159
15132.80 142
15133.96 149
15135.12 131
15136.28 141
15137.45 169
15138.61 144
15139.77 146
15140.93 149
15142.10 136
15143.26 152
15144.42 142
15145.58 159
15146.75 143
15147.91 152
15149.07 166
15150.23 171
15151.40 136
15152.56 151
15153.72 150
15154.88 151
15156.05 155
15157.21 138
15158.37 138
15159.54 169
15160.70 143
15161.86 140
15163.03 176
15164.19 172
15165.35 163
15166.52 143
15167.68 150
15168.84 169
15170.01 184
15171.17 184
15172.33 158
15173.50 169
15174.66 145
15175.82 192
15176.99 187
15178.15 173
15179.31 166
15180.48 206
15181.64 178
15182.81 190
15183.97 188
15185.13 184
15186.30 188
15187.46 182
15188.63 195
15189.79 173
15190.95 202
15192.12 175
15193.28 194
15194.45 177
15195.61 184
15196.78 181
15197.94 198
15199.10 205
15200.27 191
15201.43 213
15202.60 218
15203.76 201
15204.93 188
15206.09 186
15207.26 205
15208.42 215
15209.59 201
15210.75 196
15211.92 211
15213.08 211
15214.25 198
15215.41 216
15216.58 210
15217.74 223
15218.91 212
15220.07 213
15221.24 200
15222.40 203
15223.57 224
15224.74 238
15225.90 232
15227.07 193
15228.23 235
15229.40 258
15230.56 222
15231.73 228
15232.89 239
15234.06 238
15235.23 262
15236.39 240
15237.56 225
15238.72 222
15239.89 215
15241.06 232
15242.22 250
15243.39 241
15244.56 220
15245.72 248
15246.89 270
15248.05 247
15249.22 245
15250.39 236
15251.55 223
15252.72 220
15253.89 212
15255.05 202
15256.22 220
15257.39 215
15258.55 211
15259.72 189
15260.89 212
15262.05 181
15263.22 176
15264.39 206
15265.56 201
15266.72 172
15267.89 204
15269.06 181
15270.22 179
15271.39 173
15272.56 181
15273.73 185
15274.89 196
15276.06 189
15277.23 183
15278.40 169
15279.56 170
15280.73 166
15281.90 186
15283.07 167
15284.23 167
15285.40 175
15286.57 158
15287.74 168
15288.91 180
15290.07 168
15291.24 167
15292.41 167
15293.58 170
15294.75 174
15295.92 172
15297.08 167
15298.25 166
15299.42 154
15300.59 164
15301.76 160
15302.93 185
15304.09 163
15305.26 175
15306.43 183
15307.60 171
15308.77 176
15309.94 158
15311.11 158
15312.28 167
15313.44 199
15314.61 187
15315.78 176
15316.95 196
15318.12 183
15319.29 196
15320.46 182
15321.63 184
15322.80 185
15323.97 181
15325.14 188
15326.30 179
15327.47 160
15328.64 214
15329.81 206
15330.98 215
15332.15 191
15333.32 184
15334.49 200
15335.66 190
15336.83 209
15338.00 191
15339.17 181
15340.34 196
15341.51 191
15342.68 205
15343.85 199
15345.02 218
15346.19 216
15347.36 232
15348.53 214
15349.70 223
15350.87 246
15352.04 228
15353.21 215
15354.38 227
15355.55 247
15356.72 206
15357.90 223
15359.07 226
15360.24 240
15361.41 235
15362.58 208
15363.75 262
15364.92 255
15366.09 236
15367.26 216
15368.43 246
15369.60 250
15370.77 226
15371.95 250
15373.12 236
15374.29 251
15375.46 247
15376.63 267
15377.80 227
15378.97 203
15380.15 238
15381.32 212
15382.49 249
15383.66 234
15384.83 211
15386.00 231
15387.17 218
15388.35 221
15389.52 228
15390.69 235
15391.86 250
15393.03 211
15394.21 200
15395.38 214
15396.55 210
15397.72 214
15398.89 249
15400.07 212
15401.24 214
15402.41 190
15403.58 203
15404.76 229
15405.93 191
15407.10 179
15408.27 193
15409.45 201
15410.62 200
15411.79 188
15412.96 178
15414.14 183
15415.31 174
15416.48 170
15417.66 190
15418.83 186
15420.00 170
15421.17 190
15422.35 173
15423.52 163
15424.69 172
15425.87 185
15427.04 151
15428.21 142
15429.39 166
15430.56 173
15431.73 155
15432.91 138
15434.08 153
15435.25 144
15436.43 167
15437.60 145
15438.77 157
15439.95 175
15441.12 175
15442.30 149
15443.47 148
15444.64 169
15445.82 163
15446.99 161
15448.17 141
15449.34 138
15450.51 164
15451.69 165
15452.86 167
15454.04 165
15455.21 166
15456.39 169
15457.56 159
15458.73 148
15459.91 140
15461.08 158
15462.26 145
15463.43 146
15464.61 156
15465.78 167
15466.96 164
15468.13 155
15469.31 164
15470.48 168
15471.66 160
15472.83 165
15474.01 173
15475.18 153
15476.36 168
15477.53 167
15478.71 150
15479.88 146
15481.06 152
15482.23 165
15483.41 155
15484.58 176
15485.76 178
15486.93 173
15488.11 150
15489.29 166
15490.46 163
15491.64 179
15492.81 166
15493.99 188
15495.16 159
15496.34 154
15497.52 152
15498.69 140
15499.87 164
15501.04 147
15502.22 151
15503.40 175
15504.57 172
15505.75 170
15506.92 172
15508.10 180
15509.28 158
15510.45 147
15511.63 159
15512.81 175
15513.98 153
15515.16 153
15516.34 164
15517.51 184
15518.69 160
15519.87 157
15521.04 164
15522.22 162
15523.40 156
15524.57 151
15525.75 178
15526.93 158
15528.11 158
15529.28 187
15530.46 189
15531.64 177
15532.81 167
15533.99 164
15535.17 190
15536.35 175
15537.52 147
15538.70 176
15539.88 209
15541.06 185
15542.23 188
15543.41 176
15544.59 174
15545.77 177
15546.95 173
15548.12 207
15549.30 193
15550.48 167
15551.66 203
15552.83 211
15554.01 201
15555.19 180
15556.37 177
15557.55 222
15558.73 205
15559.90 205
15561.08 226
15562.26 208
15563.44 206
15564.62 208
15565.80 200
15566.97 200
15568.15 189
15569.33 215
15570.51 206
15571.69 195
15572.87 209
15574.05 221
15575.23 243
15576.40 236
15577.58 209
15578.76 226
15579.94 215
15581.12 226
15582.30 236
15583.48 254
15584.66 272
15585.84 264
15587.02 258
15588.20 274
15589.38 248
15590.56 249
15591.73 249
15592.91 209
15594.09 268
15595.27 258
15596.45 287
15597.63 266
15598.81 287
15599.99 271
15601.17 286
15602.35 271
15603.53 280
15604.71 259
15605.89 311
15607.07 282
15608.25 293
15609.43 281
15610.61 295
15611.79 287
15612.97 289
15614.15 291
15615.33 312
15616.51 335
15617.69 303
15618.88 318
15620.06 346
15621.24 329
15622.42 326
15623.60 341
15624.78 341
15625.96 360
15627.14 338
15628.32 341
15629.50 346
15630.68 353
15631.86 363
15633.05 369
15634.23 348
15635.41 374
15636.59 397
15637.77 394
15638.95 413
15640.13 397
15641.31 386
15642.50 408
15643.68 389
15644.86 388
15646.04 398
15647.22 390
15648.40 393
15649.58 391
15650.77 388
15651.95 362
15653.13 414
15654.31 416
15655.49 392
15656.68 385
15657.86 372
15659.04 385
15660.22 383
15661.40 378
15662.59 399
15663.77 392
15664.95 383
15666.13 354
15667.32 378
15668.50 356
15669.68 379
15670.86 370
15672.05 372
15673.23 372
15674.41 368
15675.59 366
15676.78 329
15677.96 313
15679.14 366
15680.32 325
15681.51 350
15682.69 338
15683.87 350
15685.06 316
15686.24 314
15687.42 350
15688.61 349
15689.79 349
15690.97 333
15692.16 353
15693.34 317
15694.52 328
15695.71 308
15696.89 341
15698.07 322
15699.26 346
15700.44 323
15701.62 335
15702.81 358
15703.99 373
15705.17 357
15706.36 395
15707.54 362
15708.73 360
15709.91 379
15711.09 374
15712.28 360
15713.46 370
15714.65 374
15715.83 384
15717.02 401
15718.20 431
15719.38 418
15720.57 405
15721.75 387
15722.94 409
15724.12 419
15725.31 410
15726.49 426
15727.68 439
15728.86 391
15730.04 413
15731.23 409
15732.41 435
15733.60 442
15734.78 414
15735.97 458
15737.15 436
15738.34 439
15739.52 473
15740.71 465
15741.89 508
15743.08 477
15744.27 485
15745.45 532
15746.64 484
15747.82 491
15749.01 565
15750.19 519
15751.38 502
15752.56 520
15753.75 515
15754.93 560
15756.12 554
15757.31 542
15758.49 529
15759.68 531
15760.86 524
15762.05 543
15763.24 552
15764.42 557
15765.61 509
15766.79 536
15767.98 529
15769.17 475
15770.35 509
15771.54 512
15772.72 467
15773.91 466
15775.10 482
15776.28 448
15777.47 472
15778.66 459
15779.84 443
15781.03 489
15782.22 454
15783.40 456
15784.59 460
15785.78 428
15786.96 402
15788.15 398
15789.34 415
15790.53 415
15791.71 413
15792.90 406
15794.09 391
15795.27 360
15796.46 357
15797.65 377
15798.84 354
15800.02 334
15801.21 334
15802.40 347
15803.59 335
15804.77 321
15805.96 321
15807.15 315
15808.34 323
15809.52 307
15810.71 331
15811.90 324
15813.09 289
15814.28 322
15815.46 309
15816.65 307
15817.84 297
15819.03 310
15820.22 311
15821.40 313
15822.59 299
15823.78 289
15824.97 346
15826.16 316
15827.35 302
15828.53 322
15829.72 289
15830.91 296
15832.10 285
15833.29 273
15834.48 283
15835.67 276
15836.85 262
15838.04 280
15839.23 285
15840.42 260
15841.61 295
15842.80 299
15843.99 288
15845.18 257
15846.37 305
15847.55 294
15848.74 309
15849.93 299
15851.12 297
15852.31 288
15853.50 293
15854.69 329
15855.88 327
15857.07 302
15858.26 302
15859.45 305
15860.64 329
15861.83 313
15863.02 284
15864.21 349
15865.40 307
15866.59 337
15867.78 315
15868.97 325
15870.16 313
15871.35 326
15872.54 323
15873.73 331
15874.92 319
15876.11 348
15877.30 335
15878.49 349
15879.68 338
15880.87 311
15882.06 360
15883.25 337
15884.44 357
15885.63 339
15886.82 316
15888.01 345
15889.20 336
15890.39 344
15891.59 374
15892.78 346
15893.97 388
15895.16 371
15896.35 390
15897.54 402
15898.73 398
15899.92 393
15901.11 416
15902.30 378
15903.50 368
15904.69 394
15905.88 412
15907.07 406
15908.26 403
15909.45 417
15910.64 381
15911.84 418
15913.03 389
15914.22 396
15915.41 411
15916.60 424
15917.79 417
15918.99 394
15920.18 394
15921.37 391
15922.56 415
15923.75 415
15924.95 405
15926.14 396
15927.33 387
15928.52 386
15929.71 402
15930.91 398
15932.10 371
15933.29 329
15934.48 365
15935.68 368
15936.87 370
15938.06 375
15939.25 356
15940.45 359
15941.64 345
15942.83 344
15944.03 347
15945.22 307
15946.41 294
15947.60 329
15948.80 277
15949.99 300
15951.18 297
15952.38 268
15953.57 269
15954.76 262
15955.96 252
15957.15 262
15958.34 259
15959.54 242
15960.73 265
15961.92 254
15963.12 233
15964.31 210
15965.50 224
15966.70 234
15967.89 224
15969.08 219
15970.28 221
15971.47 215
15972.67 221
15973.86 206
15975.05 222
15976.25 224
15977.44 212
15978.64 204
15979.83 218
15981.02 222
15982.22 202
15983.41 210
15984.61 176
15985.80 196
15987.00 215
15988.19 182
15989.38 201
15990.58 179
15991.77 208
15992.97 201
15994.16 197
15995.36 184
15996.55 195
15997.75 166
15998.94 170
16000.14 178
16001.33 182
16002.53 201
16003.72 197
16004.92 185
16006.11 168
16007.31 173
16008.50 192
16009.70 173
16010.89 167
16012.09 172
16013.28 179
16014.48 206
16015.67 204
16016.87 178
16018.07 173
16019.26 182
16020.46 181
16021.65 176
16022.85 156
16024.04 169
16025.24 186
16026.44 176
16027.63 165
16028.83 181
16030.02 197
16031.22 166
16032.42 178
16033.61 178
16034.81 167
16036.00 152
16037.20 194
16038.40 215
16039.59 201
16040.79 166
16041.99 157
16043.18 168
16044.38 162
16045.58 170
16046.77 159
16047.97 169
16049.17 155
16050.36 164
16051.56 171
16052.76 165
16053.95 190
16055.15 192
16056.35 180
16057.54 172
16058.74 182
16059.94 177
16061.14 153
16062.33 170
16063.53 151
16064.73 158
16065.92 160
16067.12 155
16068.32 183
16069.52 178
16070.71 157
16071.91 166
16073.11 171
16074.31 169
16075.50 172
16076.70 169
16077.90 156
16079.10 150
16080.30 142
16081.49 161
16082.69 170
16083.89 165
16085.09 152
16086.29 157
16087.48 156
16088.68 144
16089.88 146
16091.08 161
16092.28 161
16093.48 159
16094.67 151
16095.87 152
16097.07 148
16098.27 168
16099.47 171
16100.67 157
16101.87 135
16103.06 134
16104.26 159
16105.46 128
16106.66 151
16107.86 145
16109.06 149
16110.26 154
16111.46 150
16112.66 139
16113.86 139
16115.05 155
16116.25 156
16117.45 144
16118.65 131
16119.85 148
16121.05 132
16122.25 139
16123.45 139
16124.65 125
16125.85 139
16127.05 137
16128.25 142
16129.45 149
16130.65 124
16131.85 136
16133.05 136
16134.25 137
16135.45 135
16136.65 139
16137.85 128
16139.05 147
16140.25 125
16141.45 132
16142.65 153
16143.85 137
16145.05 125
16146.25 137
16147.45 149
16148.65 133
16149.85 137
16151.05 140
16152.25 145
16153.45 138
16154.65 145
16155.85 140
16157.05 144
16158.25 137
16159.46 144
16160.66 149
16161.86 145
16163.06 145
16164.26 158
16165.46 140
16166.66 129
16167.86 123
16169.06 149
16170.27 155
16171.47 139
16172.67 152
16173.87 142
16175.07 148
16176.27 137
16177.47 132
16178.67 133
16179.88 139
16181.08 162
16182.28 154
16183.48 128
16184.68 141
16185.89 155
16187.09 156
16188.29 135
16189.49 116
16190.69 136
16191.90 144
16193.10 133
16194.30 142
16195.50 147
16196.70 132
16197.91 158
16199.11 132
16200.31 153
16201.51 117
16202.72 133
16203.92 139
16205.12 164
16206.32 153
16207.53 134
16208.73 138
16209.93 156
16211.13 134
16212.34 162
16213.54 165
16214.74 165
16215.95 153
16217.15 147
16218.35 153
16219.55 162
16220.76 165
16221.96 158
16223.16 162
16224.37 155
16225.57 154
16226.77 157
16227.98 148
16229.18 176
16230.38 154
16231.59 166
16232.79 164
16233.99 161
16235.20 156
16236.40 162
16237.61 153
16238.81 169
16240.01 171
16241.22 189
16242.42 188
16243.63 180
16244.83 182
16246.03 175
16247.24 176
16248.44 174
16249.65 194
16250.85 177
16252.05 173
16253.26 189
16254.46 192
16255.67 204
16256.87 211
16258.08 204
16259.28 209
16260.49 224
16261.69 186
16262.89 184
16264.10 189
16265.30 217
16266.51 182
16267.71 196
16268.92 197
16270.12 200
16271.33 208
16272.53 218
16273.74 205
16274.94 188
16276.15 192
16277.35 228
16278.56 220
16279.77 210
16280.97 211
16282.18 202
16283.38 202
16284.59 200
16285.79 210
16287.00 220
16288.20 204
16289.41 186
16290.61 210
16291.82 199
16293.03 223
16294.23 213
16295.44 237
16296.64 216
16297.85 206
16299.06 231
16300.26 238
16301.47 230
16302.67 196
16303.88 231
16305.09 226
16306.29 210
16307.50 225
16308.71 232
16309.91 229
16311.12 219
16312.33 227
16313.53 231
16314.74 245
16315.95 229
16317.15 222
16318.36 223
16319.57 215
16320.77 201
16321.98 174
16323.19 189
16324.39 195
16325.60 194
16326.81 198
16328.01 182
16329.22 200
16330.43 163
16331.64 192
16332.84 184
16334.05 172
16335.26 170
16336.47 164
16337.67 160
16338.88 156
16340.09 185
16341.30 164
16342.50 159
16343.71 162
16344.92 152
16346.13 150
16347.33 161
16348.54 150
16349.75 154
16350.96 132
16352.17 149
16353.37 171
16354.58 170
16355.79 153
16357.00 149
16358.21 133
16359.41 157
16360.62 151
16361.83 169
16363.04 171
16364.25 148
16365.46 154
16366.67 131
16367.87 155
16369.08 141
16370.29 149
16371.50 160
16372.71 148
16373.92 159
16375.13 156
16376.34 150
16377.54 162
16378.75 141
16379.96 149
16381.17 163
16382.38 135
16383.59 148
16384.80 137
16386.01 127
16387.22 150
16388.43 160
16389.64 163
16390.85 146
16392.05 173
16393.26 161
16394.47 134
16395.68 136
16396.89 138
16398.10 140
16399.31 144
16400.52 143
16401.73 153
16402.94 152
16404.15 152
16405.36 151
16406.57 132
16407.78 149
16408.99 150
16410.20 144
16411.41 162
16412.62 124
16413.83 144
16415.04 132
16416.25 160
16417.46 153
16418.67 134
16419.88 132
16421.10 134
16422.31 134
16423.52 133
16424.73 162
16425.94 133
16427.15 128
16428.36 140
16429.57 127
16430.78 137
16431.99 149
16433.20 146
16434.41 124
16435.63 120
16436.84 152
16438.05 138
16439.26 142
16440.47 125
16441.68 121
16442.89 137
16444.10 145
16445.32 146
16446.53 129
16447.74 129
16448.95 130
16450.16 121
16451.37 125
16452.59 141
16453.80 115
16455.01 120
16456.22 132
16457.43 132
16458.64 142
16459.86 102
16461.07 123
16462.28 126
16463.49 136
16464.70 137
16465.92 132
16467.13 133
16468.34 108
16469.55 105
16470.77 125
16471.98 124
16473.19 118
16474.40 103
16475.62 108
16476.83 129
16478.04 104
16479.25 118
16480.47 105
16481.68 133
16482.89 135
16484.11 120
16485.32 102
16486.53 121
16487.74 110
16488.96 108
16490.17 125
16491.38 131
16492.60 113
16493.81 104
16495.02 125
16496.24 108
16497.45 120
16498.66 159
16499.88 108
16501.09 127
16502.30 110
16503.52 109
16504.73 123
16505.94 127
16507.16 110
16508.37 107
16509.59 133
16510.80 124
16512.01 96
16513.23 114
16514.44 112
16515.66 111
16516.87 124
16518.08 115
16519.30 123
16520.51 127
16521.73 107
16522.94 115
16524.16 107
16525.37 121
16526.58 100
16527.80 113
16529.01 117
16530.23 114
16531.44 119
16532.66 119
16533.87 118
16535.09 115
16536.30 124
16537.52 108
16538.73 104
16539.95 107
16541.16 113
16542.38 121
16543.59 125
16544.81 119
16546.02 114
16547.24 111
16548.45 132
16549.67 108
16550.88 109
16552.10 112
16553.31 112
16554.53 136
16555.74 131
16556.96 126
16558.18 107
16559.39 114
16560.61 131
16561.82 117
16563.04 118
16564.25 111
16565.47 109
16566.69 104
16567.90 113
16569.12 121
16570.33 109
16571.55 117
16572.77 120
16573.98 129
16575.20 107
16576.41 113
16577.63 117
16578.85 104
16580.06 116
16581.28 121
16582.50 120
16583.71 120
16584.93 127
16586.15 120
16587.36 118
16588.58 100
16589.80 117
16591.01 113
16592.23 128
16593.45 108
16594.66 110
16595.88 115
16597.10 108
16598.32 110
16599.53 113
16600.75 126
16601.97 106
16603.18 115
16604.40 109
16605.62 103
16606.84 103
16608.05 93
16609.27 117
16610.49 97
16611.71 101
16612.92 97
16614.14 100
16615.36 103
16616.58 122
16617.79 104
16619.01 109
16620.23 100
16621.45 120
16622.67 89
16623.88 110
16625.10 105
16626.32 105
16627.54 116
16628.76 92
16629.97 88
16631.19 124
16632.41 118
16633.63 100
16634.85 109
16636.07 101
16637.29 102
16638.50 97
16639.72 100
16640.94 108
16642.16 103
16643.38 105
16644.60 93
16645.82 102
16647.03 100
16648.25 89
16649.47 93
16650.69 98
16651.91 94
16653.13 95
16654.35 103
16655.57 114
16656.79 106
16658.01 95
16659.23 95
16660.45 100
16661.66 91
16662.88 108
16664.10 94
16665.32 96
16666.54 81
16667.76 102
16668.98 90
16670.20 86
16671.42 115
16672.64 102
16673.86 96
16675.08 99
16676.30 86
16677.52 86
16678.74 85
16679.96 77
16681.18 103
16682.40 95
16683.62 83
16684.84 93
16686.06 91
16687.28 86
16688.50 91
16689.72 115
16690.94 104
16692.16 93
16693.39 81
16694.61 102
16695.83 114
16697.05 101
16698.27 92
16699.49 102
16700.71 105
16701.93 91
16703.15 93
16704.37 104
16705.59 94
16706.81 87
16708.04 86
16709.26 99
16710.48 82
16711.70 102
16712.92 119
16714.14 117
16715.36 88
16716.58 96
16717.81 103
16719.03 101
16720.25 90
16721.47 90
16722.69 98
16723.91 78
16725.14 71
16726.36 96
16727.58 77
16728.80 86
16730.02 88
16731.24 90
16732.47 93
16733.69 87
16734.91 91
16736.13 93
16737.36 89
16738.58 78
16739.80 98
16741.02 89
16742.24 85
16743.47 90
16744.69 97
16745.91 101
16747.13 101
16748.36 99
16749.58 90
16750.80 105
16752.02 98
16753.25 91
16754.47 88
16755.69 100
16756.92 77
16758.14 92
16759.36 82
16760.59 86
16761.81 94
16763.03 80
16764.25 77
16765.48 100
16766.70 87
16767.92 102
16769.15 91
16770.37 91
16771.59 86
16772.82 87
16774.04 71
16775.27 84
16776.49 89
16777.71 103
16778.94 92
16780.16 92
16781.38 104
16782.61 93
16783.83 82
16785.06 99
16786.28 83
16787.50 105
16788.73 84
16789.95 85
16791.18 93
16792.40 92
16793.62 80
16794.85 83
16796.07 81
16797.30 85
16798.52 89
16799.75 83
16800.97 83
16802.19 95
16803.42 103
16804.64 105
16805.87 100
16807.09 96
16808.32 109
16809.54 83
16810.77 87
16811.99 94
16813.22 100
16814.44 97
16815.67 111
16816.89 93
16818.12 108
16819.34 106
16820.57 104
16821.79 106
16823.02 97
16824.24 112
16825.47 87
16826.70 96
16827.92 110
16829.15 100
16830.37 97
16831.60 95
16832.82 110
16834.05 99
16835.27 93
16836.50 94
16837.73 99
16838.95 94
16840.18 115
16841.40 112
16842.63 112
16843.86 94
16845.08 115
16846.31 108
16847.53 106
16848.76 102
16849.99 115
16851.21 108
16852.44 111
16853.67 105
16854.89 98
16856.12 105
16857.35 101
16858.57 130
16859.80 116
16861.03 123
16862.25 111
16863.48 94
16864.71 118
16865.93 106
16867.16 111
16868.39 136
16869.61 119
16870.84 113
16872.07 111
16873.30 147
16874.52 119
16875.75 123
16876.98 119
16878.20 125
16879.43 136
16880.66 112
16881.89 116
16883.11 164
16884.34 146
16885.57 137
16886.80 138
16888.02 141
16889.25 147
16890.48 135
16891.71 135
16892.94 131
16894.16 120
16895.39 131
16896.62 142
16897.85 146
16899.08 121
16900.30 135
16901.53 125
16902.76 134
16903.99 111
16905.22 119
16906.45 118
16907.67 145
16908.90 138
16910.13 147
16911.36 121
16912.59 148
16913.82 155
16915.04 126
16916.27 120
16917.50 122
16918.73 143
16919.96 125
16921.19 131
16922.42 106
16923.65 125
16924.88 138
16926.10 124
16927.33 132
16928.56 133
16929.79 116
16931.02 124
16932.25 137
16933.48 137
16934.71 120
16935.94 119
16937.17 142
16938.40 122
16939.63 131
16940.86 119
16942.09 124
16943.32 118
16944.55 128
16945.78 128
16947.01 143
16948.24 118
16949.47 125
16950.70 123
16951.93 126
16953.16 127
16954.39 112
16955.62 146
16956.85 133
16958.08 139
16959.31 129
16960.54 146
16961.77 145
16963.00 110
16964.23 129
16965.46 126
16966.69 118
16967.92 111
16969.15 123
16970.38 124
16971.61 116
16972.84 117
16974.07 116
16975.30 101
16976.54 124
16977.77 113
16979.00 117
16980.23 103
16981.46 130
16982.69 122
16983.92 143
16985.15 102
16986.38 116
16987.62 112
16988.85 120
16990.08 113
16991.31 108
16992.54 108
16993.77 90
16995.00 121
16996.24 117
16997.47 107
16998.70 99
16999.93 118
17001.16 107
17002.39 105
17003.63 106
17004.86 108
17006.09 99
17007.32 105
17008.55 99
17009.79 89
17011.02 103
17012.25 101
17013.48 108
17014.72 89
17015.95 114
17017.18 103
17018.41 93
17019.64 87
17020.88 91
17022.11 105
17023.34 92
17024.58 111
17025.81 103
17027.04 98
17028.27 99
17029.51 109
17030.74 90
17031.97 109
17033.21 111
17034.44 93
17035.67 96
17036.90 99
17038.14 94
17039.37 105
17040.60 103
17041.84 99
17043.07 108
17044.30 94
17045.54 92
17046.77 105
17048.00 101
17049.24 98
17050.47 80
17051.70 100
17052.94 100
17054.17 102
17055.41 84
17056.64 80
17057.87 96
17059.11 77
17060.34 96
17061.58 76
17062.81 85
17064.04 89
17065.28 77
17066.51 97
17067.75 92
17068.98 100
17070.21 104
17071.45 99
17072.68 92
17073.92 104
17075.15 101
17076.39 90
17077.62 104
17078.86 89
17080.09 99
17081.33 107
17082.56 101
17083.80 96
17085.03 98
17086.26 90
17087.50 102
17088.73 94
17089.97 85
17091.20 89
17092.44 95
17093.68 104
17094.91 79
17096.15 91
17097.38 92
17098.62 87
17099.85 85
17101.09 73
17102.32 81
17103.56 96
17104.79 89
17106.03 80
17107.26 86
17108.50 86
17109.74 91
17110.97 86
17112.21 86
17113.44 91
17114.68 83
17115.92 91
17117.15 75
17118.39 94
17119.62 81
17120.86 79
17122.10 88
17123.33 104
17124.57 85
17125.80 82
17127.04 96
17128.28 87
17129.51 98
17130.75 93
17131.99 109
17133.22 87
17134.46 83
17135.70 93
17136.93 96
17138.17 90
17139.41 101
17140.64 105
17141.88 95
17143.12 86
17144.35 97
17145.59 91
17146.83 98
17148.07 89
17149.30 87
17150.54 98
17151.78 87
17153.02 80
17154.25 84
17155.49 90
17156.73 78
17157.96 75
17159.20 102
17160.44 77
17161.68 84
17162.92 90
17164.15 86
17165.39 92
17166.63 79
17167.87 83
17169.10 99
17170.34 80
17171.58 69
17172.82 106
17174.06 98
17175.29 84
17176.53 89
17177.77 91
17179.01 82
17180.25 71
17181.49 84
17182.72 68
17183.96 77
17185.20 83
17186.44 83
17187.68 95
17188.92 80
17190.15 76
17191.39 66
17192.63 76
17193.87 66
17195.11 95
17196.35 87
17197.59 81
17198.83 63
17200.07 83
17201.30 71
17202.54 76
17203.78 62
17205.02 86
17206.26 81
17207.50 79
17208.74 85
17209.98 95
17211.22 90
17212.46 81
17213.70 90
17214.94 67
17216.18 76
17217.42 87
17218.66 73
17219.90 69
17221.14 78
17222.38 79
17223.62 96
17224.86 100
17226.10 82
17227.34 79
17228.58 79
17229.82 74
17231.06 84
17232.30 88
17233.54 98
17234.78 87
17236.02 74
17237.26 74
17238.50 72
17239.74 71
17240.98 81
17242.22 86
17243.46 75
17244.70 68
17245.94 81
17247.18 80
17248.42 84
17249.66 67
17250.90 77
17252.14 84
17253.39 53
17254.63 70
17255.87 74
17257.11 64
17258.35 75
17259.59 68
17260.83 66
17262.07 82
17263.31 74
17264.56 74
17265.80 81
17267.04 74
17268.28 67
17269.52 72
17270.76 76
17272.00 69
17273.25 64
17274.49 83
17275.73 80
17276.97 67
17278.21 82
17279.45 58
17280.70 81
17281.94 66
17283.18 72
17284.42 76
17285.66 88
17286.91 65
17288.15 74
17289.39 73
17290.63 65
17291.88 79
17293.12 78
17294.36 76
17295.60 78
17296.85 63
17298.09 87
17299.33 83
17300.57 63
17301.82 77
17303.06 71
17304.30 73
17305.54 62
17306.79 66
17308.03 73
17309.27 66
17310.52 54
17311.76 64
17313.00 74
17314.25 61
17315.49 58
17316.73 66
17317.97 73
17319.22 69
17320.46 81
17321.71 71
17322.95 60
17324.19 81
17325.44 82
17326.68 78
17327.92 68
17329.17 59
17330.41 70
17331.65 69
17332.90 57
17334.14 70
17335.39 62
17336.63 77
17337.87 64
17339.12 67
17340.36 69
17341.61 72
17342.85 76
17344.09 56
17345.34 68
17346.58 68
17347.83 69
17349.07 63
17350.32 70
17351.56 71
17352.80 49
17354.05 78
17355.29 73
17356.54 74
17357.78 75
17359.03 73
17360.27 50
17361.52 61
17362.76 62
17364.01 81
17365.25 75
17366.50 61
17367.74 77
17368.99 68
17370.23 91
17371.48 55
17372.72 67
17373.97 66
17375.21 43
17376.46 54
17377.70 74
17378.95 64
17380.19 58
17381.44 64
17382.69 64
17383.93 67
17385.18 58
17386.42 62
17387.67 65
17388.91 57
17390.16 63
17391.41 66
17392.65 62
17393.90 57
17395.14 64
17396.39 73
17397.64 81
17398.88 56
17400.13 56
17401.37 83
17402.62 68
17403.87 68
17405.11 61
17406.36 73
17407.61 59
17408.85 67
17410.10 53
17411.35 78
17412.59 67
17413.84 81
17415.09 83
17416.33 61
17417.58 67
17418.83 63
17420.07 52
17421.32 86
17422.57 55
17423.82 69
17425.06 79
17426.31 76
17427.56 53
17428.80 68
17430.05 65
17431.30 63
17432.55 70
17433.79 81
17435.04 67
17436.29 48
17437.54 63
17438.78 50
17440.03 56
17441.28 66
17442.53 82
17443.77 85
17445.02 67
17446.27 60
17447.52 72
17448.77 93
17450.01 52
17451.26 75
17452.51 74
17453.76 82
17455.01 64
17456.25 67
17457.50 62
17458.75 66
17460.00 66
17461.25 83
17462.50 90
17463.74 67
17464.99 79
17466.24 75
17467.49 57
17468.74 63
17469.99 74
17471.24 78
17472.49 66
17473.73 70
17474.98 77
17476.23 59
17477.48 75
17478.73 65
17479.98 76
17481.23 73
17482.48 59
17483.73 81
17484.98 92
17486.23 73
17487.47 82
17488.72 87
17489.97 89
17491.22 78
17492.47 73
17493.72 75
17494.97 62
17496.22 67
17497.47 65
17498.72 83
17499.97 72
17501.22 67
17502.47 69
17503.72 69
17504.97 67
17506.22 56
17507.47 65
17508.72 73
17509.97 64
17511.22 67
17512.47 66
17513.72 82
17514.97 81
17516.22 80
17517.47 78
17518.72 89
17519.97 67
17521.22 83
17522.47 83
17523.72 65
17524.98 72
17526.23 71
17527.48 85
17528.73 74
17529.98 63
17531.23 92
17532.48 92
17533.73 85
17534.98 64
17536.23 78
17537.48 79
17538.74 69
17539.99 71
17541.24 84
17542.49 99
17543.74 79
17544.99 81
17546.24 81
17547.50 95
17548.75 89
17550.00 90
17551.25 80
17552.50 78
17553.75 79
17555.01 80
17556.26 77
17557.51 78
17558.76 74
17560.01 86
17561.26 87
17562.52 72
17563.77 87
17565.02 71
17566.27 59
17567.53 67
17568.78 77
17570.03 64
17571.28 78
17572.53 89
17573.79 73
17575.04 71
17576.29 68
17577.54 89
17578.80 92
17580.05 81
17581.30 94
17582.56 77
17583.81 88
17585.06 71
17586.31 88
17587.57 94
17588.82 86
17590.07 85
17591.33 75
17592.58 81
17593.83 80
17595.08 82
17596.34 70
17597.59 71
17598.84 70
17600.10 76
17601.35 61
17602.61 77
17603.86 68
17605.11 81
17606.37 71
17607.62 106
17608.87 91
17610.13 81
17611.38 82
17612.63 97
17613.89 95
17615.14 77
17616.40 82
17617.65 75
17618.90 87
17620.16 89
17621.41 86
17622.67 80
17623.92 85
17625.17 108
17626.43 75
17627.68 78
17628.94 80
17630.19 81
17631.45 99
17632.70 80
17633.96 101
17635.21 95
17636.47 86
17637.72 93
17638.97 69
17640.23 103
17641.48 86
17642.74 84
17643.99 77
17645.25 80
17646.50 110
17647.76 92
17649.01 84
17650.27 75
17651.52 93
17652.78 87
17654.04 110
17655.29 88
17656.55 101
17657.80 93
17659.06 97
17660.31 73
17661.57 78
17662.82 91
17664.08 78
17665.33 91
17666.59 95
17667.85 102
17669.10 96
17670.36 96
17671.61 96
17672.87 82
17674.13 81
17675.38 101
17676.64 108
17677.89 85
17679.15 86
17680.41 105
17681.66 90
17682.92 92
17684.18 77
17685.43 78
17686.69 85
17687.95 87
17689.20 86
17690.46 86
17691.71 77
17692.97 75
17694.23 94
17695.49 82
17696.74 84
17698.00 78
17699.26 77
17700.51 97
17701.77 85
17703.03 93
17704.28 81
17705.54 95
17706.80 95
17708.06 101
17709.31 79
17710.57 81
17711.83 85
17713.08 89
17714.34 81
17715.60 104
17716.86 88
17718.11 83
17719.37 91
17720.63 81
17721.89 75
17723.15 90
17724.40 88
17725.66 86
17726.92 96
17728.18 77
17729.43 103
17730.69 82
17731.95 84
17733.21 76
17734.47 81
17735.73 80
17736.98 84
17738.24 76
17739.50 76
17740.76 76
17742.02 87
17743.28 90
17744.53 78
17745.79 89
17747.05 77
17748.31 79
17749.57 75
17750.83 74
17752.09 72
17753.34 84
17754.60 102
17755.86 78
17757.12 77
17758.38 87
17759.64 85
17760.90 83
17762.16 76
17763.42 68
17764.68 79
17765.94 77
17767.19 73
17768.45 58
17769.71 77
17770.97 73
17772.23 87
17773.49 79
17774.75 67
17776.01 69
17777.27 69
17778.53 72
17779.79 68
17781.05 63
17782.31 84
17783.57 87
17784.83 83
17786.09 79
17787.35 69
17788.61 76
17789.87 59
17791.13 85
17792.39 73
17793.65 68
17794.91 58
17796.17 74
17797.43 68
17798.69 61
17799.95 73
17801.21 75
17802.47 71
17803.73 68
17805.00 65
17806.26 68
17807.52 77
17808.78 71
17810.04 73
17811.30 71
17812.56 73
17813.82 76
17815.08 59
17816.34 62
17817.60 65
17818.87 78
17820.13 71
17821.39 62
17822.65 61
17823.91 72
17825.17 61
17826.43 75
17827.69 55
17828.96 71
17830.22 69
17831.48 58
17832.74 67
17834.00 80
17835.26 65
17836.53 65
17837.79 78
17839.05 74
17840.31 66
17841.57 65
17842.84 61
17844.10 70
17845.36 72
17846.62 57
17847.88 64
17849.15 62
17850.41 65
17851.67 58
17852.93 60
17854.20 65
17855.46 72
17856.72 52
17857.98 61
17859.25 63
17860.51 63
17861.77 58
17863.03 66
17864.30 63
17865.56 52
17866.82 68
17868.09 62
17869.35 68
17870.61 58
17871.87 66
17873.14 63
17874.40 64
17875.66 75
17876.93 54
17878.19 60
17879.45 50
17880.72 63
17881.98 55
17883.24 53
17884.51 69
17885.77 78
17887.03 59
17888.30 61
17889.56 47
17890.83 68
17892.09 54
17893.35 58
17894.62 63
17895.88 52
17897.14 67
17898.41 62
17899.67 68
17900.94 64
17902.20 69
17903.46 74
17904.73 63
17905.99 59
17907.26 58
17908.52 54
17909.79 71
17911.05 54
17912.32 52
17913.58 70
17914.84 68
17916.11 55
17917.37 71
17918.64 68
17919.90 74
17921.17 82
17922.43 59
17923.70 54
17924.96 54
17926.23 52
17927.49 59
17928.76 84
17930.02 51
17931.29 55
17932.55 61
17933.82 67
17935.08 70
17936.35 60
17937.61 68
17938.88 64
17940.14 67
17941.41 64
17942.68 63
17943.94 56
17945.21 49
17946.47 53
17947.74 51
17949.00 45
17950.27 73
17951.54 70
17952.80 55
17954.07 70
17955.33 65
17956.60 72
17957.87 77
17959.13 64
17960.40 70
17961.66 64
17962.93 64
17964.20 55
17965.46 57
17966.73 56
17968.00 44
17969.26 65
17970.53 79
17971.80 66
17973.06 67
17974.33 72
17975.60 68
17976.86 65
17978.13 66
17979.40 62
17980.66 56
17981.93 59
17983.20 68
17984.46 65
17985.73 70
17987.00 60
17988.26 56
17989.53 61
17990.80 62
17992.07 54
17993.33 62
17994.60 72
17995.87 78
17997.14 65
17998.40 66
17999.67 57
18000.94 51
18002.21 70
18003.47 67
18004.74 61
18006.01 56
18007.28 75
18008.55 76
18009.81 53
18011.08 42
18012.35 43
18013.62 58
18014.89 51
18016.15 61
18017.42 60
18018.69 66
18019.96 61
18021.23 66
18022.49 49
18023.76 70
18025.03 63
18026.30 72
18027.57 58
18028.84 50
18030.11 59
18031.37 65
18032.64 67
18033.91 55
18035.18 56
18036.45 65
18037.72 74
18038.99 61
18040.26 53
18041.53 53
18042.79 78
18044.06 61
18045.33 64
18046.60 54
18047.87 59
18049.14 65
18050.41 66
18051.68 61
18052.95 64
18054.22 56
18055.49 66
18056.76 64
18058.03 64
18059.30 72
18060.57 63
18061.84 72
18063.11 51
18064.38 74
18065.65 73
18066.92 70
18068.19 61
18069.46 64
18070.73 48
18072.00 61
18073.27 73
18074.54 71
18075.81 76
18077.08 67
18078.35 64
18079.62 53
18080.89 65
18082.16 73
18083.43 70
18084.70 68
18085.97 60
18087.24 65
18088.51 59
18089.78 51
18091.05 50
18092.32 64
18093.59 71
18094.87 61
18096.14 62
18097.41 62
18098.68 56
18099.95 74
18101.22 64
18102.49 81
18103.76 68
18105.03 61
18106.31 66
18107.58 80
18108.85 64
18110.12 63
18111.39 77
18112.66 86
18113.93 68
18115.21 68
18116.48 59
18117.75 72
18119.02 68
18120.29 79
18121.56 75
18122.84 63
18124.11 55
18125.38 64
18126.65 65
18127.92 58
18129.20 72
18130.47 68
18131.74 84
18133.01 59
18134.29 56
18135.56 74
18136.83 69
18138.10 63
18139.38 70
18140.65 64
18141.92 47
18143.19 71
18144.47 64
18145.74 85
18147.01 76
18148.28 60
18149.56 56
18150.83 61
18152.10 56
18153.38 64
18154.65 75
18155.92 57
18157.19 54
18158.47 64
18159.74 66
18161.01 57
18162.29 69
18163.56 62
18164.83 74
18166.11 58
18167.38 67
18168.65 70
18169.93 61
18171.20 66
18172.48 65
18173.75 60
18175.02 52
18176.30 52
18177.57 65
18178.84 69
18180.12 65
18181.39 67
18182.67 67
18183.94 67
18185.21 41
18186.49 63
18187.76 63
18189.04 61
18190.31 69
18191.59 65
18192.86 62
18194.13 62
18195.41 68
18196.68 65
18197.96 60
18199.23 54
18200.51 79
18201.78 57
18203.06 66
18204.33 58
18205.61 59
18206.88 52
18208.16 60
18209.43 54
18210.71 71
18211.98 61
18213.26 50
18214.53 55
18215.81 67
18217.08 66
18218.36 55
18219.63 69
18220.91 60
18222.18 64
18223.46 59
18224.73 67
18226.01 69
18227.28 55
18228.56 67
18229.84 73
18231.11 64
18232.39 65
18233.66 58
18234.94 70
18236.21 65
18237.49 52
18238.77 57
18240.04 54
18241.32 56
18242.59 71
18243.87 60
18245.15 54
18246.42 57
18247.70 61
18248.98 63
18250.25 49
18251.53 71
18252.81 71
18254.08 63
18255.36 61
18256.63 61
18257.91 62
18259.19 62
18260.46 58
18261.74 68
18263.02 66
18264.30 52
18265.57 62
18266.85 61
18268.13 72
18269.40 55
18270.68 62
18271.96 65
18273.23 75
18274.51 62
18275.79 74
18277.07 68
18278.34 74
18279.62 69
18280.90 68
18282.18 66
18283.45 62
18284.73 70
18286.01 62
18287.29 62
18288.56 54
18289.84 59
18291.12 73
18292.40 67
18293.68 61
18294.95 71
18296.23 72
18297.51 52
18298.79 50
18300.07 52
18301.34 65
18302.62 64
18303.90 57
18305.18 73
18306.46 74
18307.74 63
18309.01 72
18310.29 66
18311.57 82
18312.85 67
18314.13 72
18315.41 76
18316.69 70
18317.96 62
18319.24 68
18320.52 81
18321.80 66
18323.08 82
18324.36 85
18325.64 69
18326.92 62
18328.20 78
18329.47 83
18330.75 70
18332.03 68
18333.31 63
18334.59 74
18335.87 59
18337.15 62
18338.43 67
18339.71 59
18340.99 69
18342.27 57
18343.55 66
18344.83 89
18346.11 71
18347.39 66
18348.67 61
18349.95 57
18351.23 61
18352.51 78
18353.79 80
18355.07 57
18356.35 55
18357.63 61
18358.91 61
18360.19 59
18361.47 52
18362.75 71
18364.03 58
18365.31 52
18366.59 72
18367.87 54
18369.15 60
18370.43 69
18371.71 75
18372.99 66
18374.27 55
18375.55 61
18376.83 65
18378.12 61
18379.40 44
18380.68 77
18381.96 57
18383.24 57
18384.52 69
18385.80 59
18387.08 52
18388.36 47
18389.65 66
18390.93 75
18392.21 73
18393.49 70
18394.77 61
18396.05 60
18397.33 57
18398.62 62
18399.90 61
18401.18 78
18402.46 69
18403.74 61
18405.02 69
18406.31 65
18407.59 49
18408.87 58
18410.15 58
18411.43 58
18412.72 59
18414.00 54
18415.28 70
18416.56 57
18417.84 55
18419.13 74
18420.41 54
18421.69 55
18422.97 56
18424.26 68
18425.54 78
18426.82 59
18428.10 68
18429.39 58
18430.67 37
18431.95 54
18433.23 69
18434.52 65
18435.80 58
18437.08 59
18438.37 61
18439.65 69
18440.93 60
18442.22 60
18443.50 63
18444.78 60
18446.06 66
18447.35 56
18448.63 68
18449.91 61
18451.20 53
18452.48 64
18453.76 71
18455.05 60
18456.33 59
18457.62 73
18458.90 75
18460.18 63
18461.47 75
18462.75 58
18464.03 56
18465.32 55
18466.60 59
18467.89 68
18469.17 71
18470.45 58
18471.74 78
18473.02 69
18474.31 62
18475.59 59
18476.88 55
18478.16 57
18479.44 60
18480.73 59
18482.01 77
18483.30 71
18484.58 71
18485.87 68
18487.15 70
18488.44 70
18489.72 55
18491.01 67
18492.29 70
18493.58 70
18494.86 70
18496.15 62
18497.43 67
18498.72 64
18500.00 60
18501.29 72
18502.57 63
18503.86 58
18505.14 65
18506.43 68
18507.71 61
18509.00 57
18510.28 74
18511.57 58
18512.85 50
18514.14 68
18515.42 59
18516.71 71
18518.00 65
18519.28 68
18520.57 62
18521.85 55
18523.14 56
18524.43 66
18525.71 79
18527.00 71
18528.28 74
18529.57 62
18530.86 53
18532.14 54
18533.43 74
18534.71 71
18536.00 72
18537.29 55
18538.57 77
18539.86 69
18541.15 67
18542.43 73
18543.72 70
18545.01 67
18546.29 65
18547.58 77
18548.87 57
18550.15 55
18551.44 65
18552.73 61
18554.01 72
18555.30 51
18556.59 55
18557.88 69
18559.16 71
18560.45 63
18561.74 61
18563.02 60
18564.31 60
18565.60 54
18566.89 70
18568.17 61
18569.46 56
18570.75 52
18572.04 62
18573.32 57
18574.61 61
18575.90 79
18577.19 73
18578.48 58
18579.76 69
18581.05 60
18582.34 66
18583.63 63
18584.92 56
18586.20 58
18587.49 61
18588.78 61
18590.07 59
18591.36 64
18592.64 56
18593.93 79
18595.22 67
18596.51 67
18597.80 63
18599.09 61
18600.38 54
18601.66 73
18602.95 65
18604.24 72
18605.53 89
18606.82 69
18608.11 79
18609.40 68
18610.69 78
18611.98 86
18613.26 85
18614.55 63
18615.84 73
18617.13 77
18618.42 67
18619.71 86
18621.00 75
18622.29 59
18623.58 71
18624.87 66
18626.16 59
18627.45 60
18628.74 58
18630.03 61
18631.32 61
18632.61 70
18633.89 60
18635.18 76
18636.47 73
18637.76 59
18639.05 65
18640.34 63
18641.63 63
18642.92 57
18644.21 76
18645.50 73
18646.79 53
18648.09 57
18649.38 63
18650.67 41
18651.96 74
18653.25 67
18654.54 60
18655.83 69
18657.12 60
18658.41 62
18659.70 62
18660.99 52
18662.28 58
18663.57 60
18664.86 62
18666.15 61
18667.44 51
18668.74 58
18670.03 76
18671.32 62
18672.61 58
18673.90 52
18675.19 59
18676.48 73
18677.77 59
18679.06 51
18680.36 50
18681.65 55
18682.94 63
18684.23 56
18685.52 64
18686.81 52
18688.11 66
18689.40 62
18690.69 65
18691.98 51
18693.27 43
18694.56 66
18695.86 57
18697.15 57
18698.44 48
18699.73 57
18701.02 61
18702.32 67
18703.61 51
18704.90 55
18706.19 60
18707.48 60
18708.78 64
18710.07 48
18711.36 44
18712.65 47
18713.95 54
18715.24 46
18716.53 46
18717.83 53
18719.12 56
18720.41 49
18721.70 54
18723.00 46
18724.29 58
18725.58 50
18726.87 61
18728.17 54
18729.46 46
18730.75 51
18732.05 54
18733.34 66
18734.63 50
18735.93 60
18737.22 68
18738.51 41
18739.81 56
18741.10 59
18742.39 50
18743.69 60
18744.98 47
18746.27 41
18747.57 47
18748.86 76
18750.16 58
18751.45 72
18752.74 62
18754.04 66
18755.33 64
18756.63 55
18757.92 55
18759.21 58
18760.51 70
18761.80 55
18763.10 37
18764.39 50
18765.69 60
18766.98 75
18768.27 66
18769.57 50
18770.86 54
18772.16 43
18773.45 68
18774.75 64
18776.04 63
18777.34 44
18778.63 46
18779.93 46
18781.22 55
18782.52 59
18783.81 40
18785.11 49
18786.40 44
18787.70 80
18788.99 68
18790.29 57
18791.58 52
18792.88 59
18794.17 65
18795.47 58
18796.76 56
18798.06 59
18799.35 61
18800.65 51
18801.94 54
18803.24 51
18804.54 45
18805.83 48
18807.13 50
18808.42 44
18809.72 49
18811.01 48
18812.31 63
18813.61 47
18814.90 49
18816.20 65
18817.49 58
18818.79 52
18820.09 58
18821.38 56
18822.68 61
18823.98 50
18825.27 68
18826.57 59
18827.87 41
18829.16 76
18830.46 47
18831.75 52
18833.05 64
18834.35 52
18835.64 43
18836.94 63
18838.24 54
18839.54 63
18840.83 63
18842.13 57
18843.43 50
18844.72 54
18846.02 59
18847.32 53
18848.61 56
18849.91 52
18851.21 51
18852.51 53
18853.80 55
18855.10 53
18856.40 52
18857.70 56
18858.99 49
18860.29 58
18861.59 62
18862.89 45
18864.18 52
18865.48 57
18866.78 58
18868.08 53
18869.38 67
18870.67 49
18871.97 42
18873.27 39
18874.57 46
18875.87 55
18877.16 51
18878.46 65
18879.76 44
18881.06 53
18882.36 44
18883.66 55
18884.95 64
18886.25 57
18887.55 57
18888.85 57
18890.15 47
18891.45 38
18892.75 52
18894.04 52
18895.34 53
18896.64 42
18897.94 59
18899.24 49
18900.54 61
18901.84 54
18903.14 46
18904.44 59
18905.74 57
18907.03 60
18908.33 62
18909.63 65
18910.93 62
18912.23 60
18913.53 71
18914.83 66
18916.13 42
18917.43 58
18918.73 62
18920.03 57
18921.33 38
18922.63 49
18923.93 61
18925.23 50
18926.53 59
18927.83 32
18929.13 57
18930.43 50
18931.73 46
18933.03 61
18934.33 63
18935.63 41
18936.93 53
18938.23 52
18939.53 50
18940.83 53
18942.13 59
18943.43 58
18944.73 47
18946.03 59
18947.33 50
18948.63 64
18949.93 62
18951.23 54
18952.53 59
18953.84 51
18955.14 51
18956.44 59
18957.74 66
18959.04 52
18960.34 38
18961.64 51
18962.94 66
18964.24 52
18965.54 58
18966.85 57
18968.15 43
18969.45 52
18970.75 42
18972.05 39
18973.35 50
18974.65 46
18975.96 52
18977.26 47
18978.56 47
18979.86 42
18981.16 65
18982.46 54
18983.77 58
18985.07 54
18986.37 42
18987.67 56
18988.97 56
18990.28 43
18991.58 45
18992.88 55
18994.18 54
18995.49 42
18996.79 42
18998.09 54
18999.39 54
19000.69 50
19002.00 56
19003.30 44
19004.60 57
19005.90 52
19007.21 63
19008.51 52
19009.81 46
19011.12 42
19012.42 67
19013.72 40
19015.02 48
19016.33 51
19017.63 48
19018.93 49
19020.24 57
19021.54 53
19022.84 40
19024.15 62
19025.45 44
19026.75 36
19028.06 45
19029.36 47
19030.66 56
19031.97 57
19033.27 42
19034.57 50
19035.88 51
19037.18 50
19038.48 44
19039.79 47
19041.09 55
19042.40 49
19043.70 66
19045.00 50
19046.31 40
19047.61 46
19048.92 57
19050.22 52
19051.52 59
19052.83 39
19054.13 51
19055.44 59
19056.74 55
19058.05 50
19059.35 48
19060.65 52
19061.96 63
19063.26 58
19064.57 64
19065.87 40
19067.18 54
19068.48 49
19069.79 64
19071.09 59
19072.40 52
19073.70 60
19075.01 54
19076.31 55
19077.62 37
19078.92 60
19080.23 47
19081.53 53
19082.84 58
19084.14 44
19085.45 42
19086.75 61
19088.06 72
19089.36 49
19090.67 51
19091.98 51
19093.28 63
19094.59 56
19095.89 52
19097.20 55
19098.50 54
19099.81 58
19101.12 51
19102.42 58
19103.73 68
19105.03 64
19106.34 57
19107.65 75
19108.95 52
19110.26 56
19111.56 53
19112.87 68
19114.18 54
19115.48 60
19116.79 53
19118.10 60
19119.40 62
19120.71 43
19122.02 69
19123.32 55
19124.63 59
19125.94 67
19127.24 60
19128.55 54
19129.86 69
19131.16 58
19132.47 52
19133.78 51
19135.08 57
19136.39 58
19137.70 65
19139.01 45
19140.31 53
19141.62 66
19142.93 67
19144.23 74
19145.54 59
19146.85 65
19148.16 48
19149.46 59
19150.77 47
19152.08 56
19153.39 48
19154.69 50
19156.00 48
19157.31 50
19158.62 69
19159.93 67
19161.23 64
19162.54 60
19163.85 55
19165.16 60
19166.47 64
19167.77 51
19169.08 55
19170.39 63
19171.70 61
19173.01 65
19174.32 51
19175.62 54
19176.93 63
19178.24 51
19179.55 45
19180.86 50
19182.17 60
19183.48 50
19184.78 61
19186.09 54
19187.40 62
19188.71 59
19190.02 47
19191.33 66
19192.64 62
19193.95 55
19195.26 47
19196.56 63
19197.87 47
19199.18 52
19200.49 48
19201.80 51
19203.11 55
19204.42 55
19205.73 58
19207.04 43
19208.35 47
19209.66 51
19210.97 49
19212.28 53
19213.59 49
19214.90 48
19216.21 58
19217.52 56
19218.83 42
19220.14 42
19221.45 50
19222.76 58
19224.07 51
19225.38 46
19226.69 52
19228.00 50
19229.31 49
19230.62 35
19231.93 43
19233.24 55
19234.55 50
19235.86 55
19237.17 55
19238.48 47
19239.79 56
19241.10 49
19242.41 39
19243.72 52
19245.03 56
19246.35 55
19247.66 60
19248.97 67
19250.28 57
19251.59 58
19252.90 61
19254.21 47
19255.52 52
19256.83 50
19258.14 65
19259.46 41
19260.77 63
19262.08 58
19263.39 55
19264.70 56
19266.01 54
19267.32 47
19268.64 62
19269.95 57
19271.26 48
19272.57 51
19273.88 58
19275.20 50
19276.51 52
19277.82 57
19279.13 52
19280.44 52
19281.75 58
19283.07 49
19284.38 59
19285.69 42
19287.00 49
19288.32 61
19289.63 43
19290.94 53
19292.25 57
19293.57 68
19294.88 53
19296.19 50
19297.50 45
19298.82 46
19300.13 52
19301.44 50
19302.75 59
19304.07 52
19305.38 51
19306.69 44
19308.01 49
19309.32 60
19310.63 50
19311.94 45
19313.26 50
19314.57 47
19315.88 43
19317.20 53
19318.51 59
19319.82 62
19321.14 47
19322.45 44
19323.76 57
19325.08 52
19326.39 66
19327.70 49
19329.02 50
19330.33 50
19331.65 40
19332.96 60
19334.27 44
19335.59 29
19336.90 55
19338.22 48
19339.53 50
19340.84 47
19342.16 52
19343.47 49
19344.79 53
19346.10 50
19347.41 59
19348.73 52
19350.04 50
19351.36 62
19352.67 58
19353.99 56
19355.30 44
19356.62 47
19357.93 44
19359.25 47
19360.56 41
19361.87 58
19363.19 53
19364.50 47
19365.82 46
19367.13 55
19368.45 50
19369.76 41
19371.08 59
19372.39 41
19373.71 48
19375.02 48
19376.34 50
19377.66 50
19378.97 51
19380.29 52
19381.60 53
19382.92 58
19384.23 59
19385.55 52
19386.86 50
19388.18 44
19389.50 66
19390.81 49
19392.13 43
19393.44 51
19394.76 49
19396.07 48
19397.39 49
19398.71 39
19400.02 50
19401.34 50
19402.65 50
19403.97 42
19405.29 49
19406.60 44
19407.92 53
19409.24 51
19410.55 59
19411.87 49
19413.19 56
19414.50 42
19415.82 56
19417.14 52
19418.45 53
19419.77 52
19421.09 55
19422.40 38
19423.72 41
19425.04 57
19426.35 50
19427.67 37
19428.99 47
19430.30 42
19431.62 55
19432.94 48
19434.26 42
19435.57 53
19436.89 46
19438.21 49
19439.53 45
19440.84 41
19442.16 52
19443.48 43
19444.80 53
19446.11 62
19447.43 29
19448.75 49
19450.07 58
19451.38 49
19452.70 42
19454.02 49
19455.34 63
19456.66 63
19457.97 60
19459.29 46
19460.61 49
19461.93 53
19463.25 55
19464.57 58
19465.88 53
19467.20 53
19468.52 54
19469.84 53
19471.16 51
19472.48 51
19473.79 47
19475.11 62
19476.43 42
19477.75 68
19479.07 52
19480.39 46
19481.71 63
19483.03 42
19484.34 56
19485.66 57
19486.98 36
19488.30 34
19489.62 55
19490.94 51
19492.26 50
19493.58 50
19494.90 54
19496.22 49
19497.54 50
19498.86 63
19500.18 59
19501.50 41
19502.81 57
19504.13 61
19505.45 47
19506.77 35
19508.09 51
19509.41 53
19510.73 48
19512.05 45
19513.37 46
19514.69 59
19516.01 52
19517.33 45
19518.65 45
19519.97 52
19521.29 50
19522.61 59
19523.93 54
19525.25 44
19526.57 34
19527.89 42
19529.22 67
19530.54 34
19531.86 34
19533.18 58
19534.50 42
19535.82 56
19537.14 35
19538.46 46
19539.78 52
19541.10 50
19542.42 41
19543.74 47
19545.06 58
19546.39 44
19547.71 46
19549.03 58
19550.35 43
19551.67 51
19552.99 39
19554.31 52
19555.63 41
19556.96 39
19558.28 45
19559.60 54
19560.92 49
19562.24 66
19563.56 45
19564.88 53
19566.21 43
19567.53 40
19568.85 47
19570.17 49
19571.49 56
19572.82 55
19574.14 49
19575.46 35
19576.78 38
19578.10 40
19579.43 45
19580.75 50
19582.07 49
19583.39 30
19584.72 43
19586.04 51
19587.36 34
19588.68 50
19590.01 44
19591.33 51
19592.65 47
19593.97 42
19595.30 43
19596.62 60
19597.94 47
19599.26 51
19600.59 41
19601.91 36
19603.23 41
19604.56 51
19605.88 41
19607.20 65
19608.53 48
19609.85 38
19611.17 50
19612.49 51
19613.82 43
19615.14 57
19616.47 57
19617.79 59
19619.11 54
19620.44 42
19621.76 54
19623.08 46
19624.41 46
19625.73 51
19627.05 42
19628.38 40
19629.70 57
19631.03 42
19632.35 45
19633.67 52
19635.00 46
19636.32 54
19637.65 51
19638.97 39
19640.29 57
19641.62 59
19642.94 56
19644.27 45
19645.59 41
19646.92 46
19648.24 43
19649.57 39
19650.89 39
19652.21 40
19653.54 51
19654.86 49
19656.19 49
19657.51 50
19658.84 49
19660.16 49
19661.49 53
19662.81 48
19664.14 44
19665.46 53
19666.79 42
19668.11 58
19669.44 46
19670.76 42
19672.09 50
19673.41 43
19674.74 34
19676.07 55
19677.39 48
19678.72 46
19680.04 54
19681.37 63
19682.69 52
19684.02 47
19685.34 45
19686.67 39
19688.00 53
19689.32 36
19690.65 42
19691.97 45
19693.30 44
19694.63 44
19695.95 42
19697.28 43
19698.60 35
19699.93 63
19701.26 51
19702.58 48
19703.91 48
19705.24 56
19706.56 51
19707.89 44
19709.22 40
19710.54 40
19711.87 58
19713.20 61
19714.52 37
19715.85 41
19717.18 41
19718.50 48
19719.83 44
19721.16 47
19722.48 47
19723.81 46
19725.14 44
19726.47 51
19727.79 36
19729.12 47
19730.45 35
19731.77 48
19733.10 44
19734.43 44
19735.76 54
19737.08 43
19738.41 58
19739.74 54
19741.07 53
19742.39 50
19743.72 54
19745.05 36
19746.38 41
19747.71 45
19749.03 44
19750.36 53
19751.69 40
19753.02 40
19754.35 51
19755.67 55
19757.00 45
19758.33 46
19759.66 57
19760.99 51
19762.31 43
19763.64 44
19764.97 57
19766.30 52
19767.63 46
19768.96 50
19770.29 40
19771.61 47
19772.94 45
19774.27 49
19775.60 41
19776.93 58
19778.26 55
19779.59 56
19780.92 40
19782.25 45
19783.57 55
19784.90 42
19786.23 57
19787.56 44
19788.89 61
19790.22 54
19791.55 60
19792.88 50
19794.21 39
19795.54 54
19796.87 45
19798.20 53
19799.53 47
19800.86 49
19802.19 48
19803.52 44
19804.85 48
19806.18 52
19807.50 42
19808.83 46
19810.16 41
19811.49 51
19812.82 56
19814.15 43
19815.49 45
19816.82 39
19818.15 53
19819.48 52
19820.81 47
19822.14 46
19823.47 46
19824.80 49
19826.13 56
19827.46 48
19828.79 47
19830.12 44
19831.45 61
19832.78 57
19834.11 42
19835.44 44
19836.77 36
19838.10 44
19839.44 37
19840.77 51
19842.10 44
19843.43 36
19844.76 45
19846.09 52
19847.42 52
19848.75 58
19850.08 43
19851.42 45
19852.75 33
19854.08 41
19855.41 33
19856.74 46
19858.07 51
19859.40 44
19860.74 52
19862.07 41
19863.40 47
19864.73 44
19866.06 55
19867.40 35
19868.73 53
19870.06 48
19871.39 57
19872.72 58
19874.06 42
19875.39 47
19876.72 48
19878.05 58
19879.38 50
19880.72 53
19882.05 55
19883.38 36
19884.71 56
19886.05 52
19887.38 37
19888.71 46
19890.04 61
19891.38 63
19892.71 50
19894.04 45
19895.38 46
19896.71 53
19898.04 43
19899.37 51
19900.71 55
19902.04 42
19903.37 41
19904.71 52
19906.04 60
19907.37 36
19908.71 40
19910.04 54
19911.37 58
19912.71 50
19914.04 49
19915.37 58
19916.71 58
19918.04 44
19919.37 64
19920.71 51
19922.04 49
19923.37 49
19924.71 42
19926.04 53
19927.38 36
19928.71 47
19930.04 50
19931.38 60
19932.71 50
19934.05 44
19935.38 49
19936.71 57
19938.05 58
19939.38 54
19940.72 45
19942.05 35
19943.39 43
19944.72 38
19946.06 40
19947.39 37
19948.72 34
19950.06 43
19951.39 59
19952.73 50
19954.06 48
19955.40 43
19956.73 48
19958.07 58
19959.40 52
19960.74 45
19962.07 43
19963.41 63
19964.74 57
19966.08 61
19967.41 41
19968.75 56
19970.08 43
19971.42 57
19972.76 54
19974.09 57
19975.43 59
19976.76 56
19978.10 50
19979.43 41
19980.77 40
19982.10 42
19983.44 49
19984.78 52
19986.11 61
19987.45 40
19988.78 45
19990.12 43
19991.46 72
19992.79 49
19994.13 53
19995.46 53
19996.80 56
19998.14 44
19999.47 61
20000.81 63
20002.15 42
20003.48 44
20004.82 39
20006.16 63
20007.49 50
20008.83 51
20010.17 54
20011.50 57
20012.84 43
20014.18 49
20015.51 54
20016.85 37
20018.19 39
20019.52 50
20020.86 52
20022.20 49
20023.53 48
20024.87 42
20026.21 58
20027.55 42
20028.88 48
20030.22 65
20031.56 58
20032.90 43
20034.23 48
20035.57 50
20036.91 44
20038.25 50
20039.58 56
20040.92 50
20042.26 53
20043.60 58
20044.93 49
20046.27 54
20047.61 48
20048.95 50
20050.29 40
20051.62 53
20052.96 50
20054.30 52
20055.64 61
20056.98 42
20058.32 47
20059.65 54
20060.99 39
20062.33 42
20063.67 48
20065.01 63
20066.35 57
20067.68 48
20069.02 49
20070.36 45
20071.70 64
20073.04 48
20074.38 39
20075.72 51
20077.06 44
20078.40 54
20079.73 60
20081.07 57
20082.41 49
20083.75 66
20085.09 68
20086.43 55
20087.77 31
20089.11 47
20090.45 46
20091.79 47
20093.13 37
20094.47 48
20095.81 47
20097.15 58
20098.48 55
20099.82 53
20101.16 49
20102.50 45
20103.84 44
20105.18 57
20106.52 52
20107.86 45
20109.20 48
20110.54 46
20111.88 75
20113.22 50
20114.56 43
20115.90 49
20117.24 59
20118.58 46
20119.93 33
20121.27 55
20122.61 59
20123.95 53
20125.29 45
20126.63 50
20127.97 39
20129.31 51
20130.65 48
20131.99 54
20133.33 50
20134.67 43
20136.01 56
