# Supplementary material for: MALDI-TOF MS typing enables the classification of brewing yeasts of the genus Saccharomyces to major beer styles
Source: PLoS One. 2017 Aug 9;12(8):e0181694. doi: 10.1371/journal.pone.0181694 (PMC5549903; doi:10.1371/journal.pone.0181694)
Supplement: S7 File — The directory includes 90 raw files and was zipped to “.zip”; the folder has three strains with 30 spectra per strain; S1 Text explains the raw files with an example and Table 1 represents the yeast strains used within the experiment. (ZIP) [file pone.0181694.s010.zip › 19-21/30278-69-Lag-Lag-Lag-YPG-18h-E-E_2016-09-20_2_0_B5_1.dat]

1999.90 1608
2000.32 1624
2000.75 1590
2001.17 1637
2001.59 1686
2002.01 1615
2002.43 1466
2002.86 1450
2003.28 1491
2003.70 1459
2004.12 1458
2004.54 1459
2004.97 1499
2005.39 1460
2005.81 1498
2006.23 1506
2006.66 1421
2007.08 1403
2007.50 1383
2007.92 1425
2008.35 1474
2008.77 1483
2009.19 1462
2009.61 1483
2010.04 1487
2010.46 1591
2010.88 1505
2011.31 1435
2011.73 1419
2012.15 1421
2012.57 1442
2013.00 1410
2013.42 1410
2013.84 1373
2014.27 1407
2014.69 1411
2015.11 1379
2015.54 1362
2015.96 1423
2016.38 1442
2016.81 1478
2017.23 1452
2017.65 1524
2018.08 1564
2018.50 1529
2018.93 1503
2019.35 1466
2019.77 1461
2020.20 1556
2020.62 1498
2021.04 1469
2021.47 1484
2021.89 1457
2022.32 1481
2022.74 1395
2023.17 1481
2023.59 1417
2024.01 1450
2024.44 1424
2024.86 1388
2025.29 1400
2025.71 1397
2026.14 1392
2026.56 1402
2026.98 1416
2027.41 1393
2027.83 1413
2028.26 1357
2028.68 1373
2029.11 1312
2029.53 1323
2029.96 1338
2030.38 1362
2030.81 1349
2031.23 1403
2031.66 1332
2032.08 1366
2032.51 1356
2032.93 1355
2033.36 1389
2033.78 1350
2034.21 1383
2034.63 1472
2035.06 1450
2035.49 1393
2035.91 1396
2036.34 1430
2036.76 1474
2037.19 1400
2037.61 1377
2038.04 1312
2038.47 1388
2038.89 1380
2039.32 1399
2039.74 1385
2040.17 1433
2040.59 1461
2041.02 1419
2041.45 1418
2041.87 1411
2042.30 1524
2042.73 1490
2043.15 1458
2043.58 1453
2044.00 1461
2044.43 1523
2044.86 1511
2045.28 1517
2045.71 1522
2046.14 1496
2046.56 1432
2046.99 1463
2047.42 1398
2047.84 1441
2048.27 1426
2048.70 1393
2049.12 1397
2049.55 1451
2049.98 1505
2050.40 1461
2050.83 1379
2051.26 1447
2051.69 1466
2052.11 1422
2052.54 1490
2052.97 1469
2053.40 1443
2053.82 1447
2054.25 1415
2054.68 1371
2055.10 1434
2055.53 1425
2055.96 1514
2056.39 1579
2056.82 1488
2057.24 1529
2057.67 1579
2058.10 1558
2058.53 1544
2058.95 1533
2059.38 1491
2059.81 1539
2060.24 1512
2060.67 1500
2061.09 1515
2061.52 1525
2061.95 1529
2062.38 1524
2062.81 1513
2063.24 1538
2063.66 1483
2064.09 1569
2064.52 1668
2064.95 1764
2065.38 1741
2065.81 1778
2066.24 1834
2066.66 1862
2067.09 1916
2067.52 1887
2067.95 1719
2068.38 1650
2068.81 1626
2069.24 1569
2069.67 1480
2070.10 1527
2070.52 1561
2070.95 1505
2071.38 1477
2071.81 1441
2072.24 1465
2072.67 1548
2073.10 1522
2073.53 1485
2073.96 1500
2074.39 1454
2074.82 1481
2075.25 1472
2075.68 1488
2076.11 1514
2076.54 1551
2076.97 1544
2077.40 1478
2077.83 1516
2078.26 1539
2078.69 1541
2079.12 1523
2079.55 1523
2079.98 1578
2080.41 1533
2080.84 1550
2081.27 1524
2081.70 1578
2082.13 1591
2082.56 1532
2082.99 1510
2083.42 1586
2083.85 1545
2084.28 1552
2084.71 1486
2085.14 1450
2085.57 1475
2086.00 1509
2086.43 1474
2086.86 1471
2087.29 1402
2087.73 1339
2088.16 1399
2088.59 1307
2089.02 1353
2089.45 1434
2089.88 1465
2090.31 1455
2090.74 1456
2091.17 1473
2091.61 1496
2092.04 1437
2092.47 1439
2092.90 1410
2093.33 1494
2093.76 1424
2094.19 1395
2094.63 1417
2095.06 1338
2095.49 1407
2095.92 1417
2096.35 1367
2096.78 1349
2097.22 1317
2097.65 1424
2098.08 1432
2098.51 1445
2098.94 1420
2099.38 1384
2099.81 1366
2100.24 1373
2100.67 1433
2101.11 1417
2101.54 1435
2101.97 1446
2102.40 1382
2102.83 1439
2103.27 1391
2103.70 1383
2104.13 1429
2104.56 1391
2105.00 1331
2105.43 1386
2105.86 1431
2106.30 1458
2106.73 1441
2107.16 1408
2107.59 1484
2108.03 1509
2108.46 1521
2108.89 1560
2109.33 1564
2109.76 1460
2110.19 1413
2110.63 1409
2111.06 1439
2111.49 1409
2111.93 1447
2112.36 1359
2112.79 1435
2113.23 1502
2113.66 1443
2114.09 1388
2114.53 1352
2114.96 1406
2115.40 1423
2115.83 1379
2116.26 1332
2116.70 1323
2117.13 1323
2117.56 1393
2118.00 1378
2118.43 1422
2118.87 1369
2119.30 1367
2119.73 1375
2120.17 1345
2120.60 1430
2121.04 1445
2121.47 1404
2121.91 1386
2122.34 1378
2122.78 1343
2123.21 1411
2123.64 1415
2124.08 1390
2124.51 1378
2124.95 1404
2125.38 1355
2125.82 1397
2126.25 1345
2126.69 1359
2127.12 1327
2127.56 1336
2127.99 1392
2128.43 1366
2128.86 1496
2129.30 1494
2129.73 1452
2130.17 1517
2130.60 1555
2131.04 1474
2131.47 1501
2131.91 1492
2132.35 1495
2132.78 1451
2133.22 1505
2133.65 1476
2134.09 1496
2134.52 1470
2134.96 1478
2135.40 1465
2135.83 1445
2136.27 1403
2136.70 1390
2137.14 1448
2137.57 1472
2138.01 1475
2138.45 1390
2138.88 1327
2139.32 1363
2139.76 1399
2140.19 1343
2140.63 1409
2141.06 1382
2141.50 1369
2141.94 1354
2142.37 1425
2142.81 1379
2143.25 1358
2143.68 1328
2144.12 1390
2144.56 1350
2144.99 1347
2145.43 1424
2145.87 1403
2146.30 1378
2146.74 1425
2147.18 1378
2147.62 1438
2148.05 1468
2148.49 1525
2148.93 1605
2149.36 1609
2149.80 1638
2150.24 1658
2150.68 1661
2151.11 1683
2151.55 1669
2151.99 1677
2152.43 1678
2152.86 1599
2153.30 1558
2153.74 1557
2154.18 1506
2154.61 1475
2155.05 1460
2155.49 1458
2155.93 1528
2156.37 1467
2156.80 1453
2157.24 1441
2157.68 1450
2158.12 1427
2158.56 1432
2158.99 1386
2159.43 1442
2159.87 1429
2160.31 1457
2160.75 1420
2161.19 1373
2161.62 1452
2162.06 1458
2162.50 1514
2162.94 1495
2163.38 1538
2163.82 1559
2164.26 1670
2164.69 1615
2165.13 1591
2165.57 1609
2166.01 1675
2166.45 1754
2166.89 1833
2167.33 1726
2167.77 1648
2168.21 1663
2168.65 1667
2169.08 1668
2169.52 1662
2169.96 1633
2170.40 1563
2170.84 1555
2171.28 1655
2171.72 1607
2172.16 1579
2172.60 1706
2173.04 1601
2173.48 1591
2173.92 1644
2174.36 1661
2174.80 1716
2175.24 1737
2175.68 1708
2176.12 1751
2176.56 1765
2177.00 1693
2177.44 1696
2177.88 1686
2178.32 1736
2178.76 1639
2179.20 1634
2179.64 1580
2180.08 1574
2180.52 1541
2180.96 1547
2181.40 1609
2181.84 1582
2182.28 1545
2182.72 1448
2183.16 1508
2183.60 1461
2184.04 1495
2184.48 1504
2184.93 1484
2185.37 1356
2185.81 1474
2186.25 1467
2186.69 1498
2187.13 1544
2187.57 1482
2188.01 1480
2188.45 1531
2188.89 1567
2189.34 1503
2189.78 1483
2190.22 1545
2190.66 1516
2191.10 1515
2191.54 1588
2191.98 1594
2192.43 1539
2192.87 1557
2193.31 1594
2193.75 1564
2194.19 1590
2194.63 1659
2195.08 1595
2195.52 1650
2195.96 1612
2196.40 1680
2196.84 1806
2197.29 1709
2197.73 1600
2198.17 1598
2198.61 1621
2199.06 1655
2199.50 1587
2199.94 1536
2200.38 1506
2200.82 1533
2201.27 1492
2201.71 1457
2202.15 1541
2202.59 1440
2203.04 1519
2203.48 1618
2203.92 1570
2204.37 1594
2204.81 1617
2205.25 1488
2205.69 1521
2206.14 1614
2206.58 1596
2207.02 1550
2207.47 1618
2207.91 1603
2208.35 1547
2208.80 1632
2209.24 1640
2209.68 1566
2210.13 1639
2210.57 1697
2211.01 1641
2211.46 1652
2211.90 1727
2212.34 1682
2212.79 1677
2213.23 1708
2213.67 1691
2214.12 1626
2214.56 1639
2215.01 1599
2215.45 1535
2215.89 1517
2216.34 1533
2216.78 1583
2217.23 1525
2217.67 1532
2218.11 1574
2218.56 1524
2219.00 1509
2219.45 1537
2219.89 1548
2220.34 1539
2220.78 1520
2221.22 1546
2221.67 1607
2222.11 1565
2222.56 1590
2223.00 1540
2223.45 1623
2223.89 1684
2224.34 1670
2224.78 1633
2225.23 1712
2225.67 1773
2226.12 1782
2226.56 1796
2227.01 1737
2227.45 1747
2227.90 1651
2228.34 1683
2228.79 1779
2229.23 1785
2229.68 1694
2230.12 1669
2230.57 1710
2231.01 1784
2231.46 1681
2231.90 1699
2232.35 1779
2232.80 1722
2233.24 1785
2233.69 1786
2234.13 1717
2234.58 1695
2235.02 1730
2235.47 1641
2235.92 1693
2236.36 1656
2236.81 1628
2237.25 1603
2237.70 1618
2238.15 1607
2238.59 1687
2239.04 1604
2239.49 1568
2239.93 1579
2240.38 1585
2240.82 1548
2241.27 1581
2241.72 1519
2242.16 1473
2242.61 1461
2243.06 1535
2243.50 1482
2243.95 1498
2244.40 1453
2244.84 1443
2245.29 1475
2245.74 1419
2246.19 1443
2246.63 1452
2247.08 1466
2247.53 1516
2247.97 1554
2248.42 1480
2248.87 1456
2249.32 1477
2249.76 1516
2250.21 1601
2250.66 1591
2251.10 1591
2251.55 1485
2252.00 1562
2252.45 1515
2252.89 1561
2253.34 1646
2253.79 1625
2254.24 1597
2254.69 1601
2255.13 1598
2255.58 1652
2256.03 1616
2256.48 1601
2256.93 1614
2257.37 1526
2257.82 1534
2258.27 1494
2258.72 1506
2259.17 1493
2259.61 1471
2260.06 1591
2260.51 1649
2260.96 1647
2261.41 1758
2261.86 1767
2262.31 1842
2262.75 1828
2263.20 1854
2263.65 1929
2264.10 1893
2264.55 1896
2265.00 1898
2265.45 1883
2265.90 1721
2266.34 1653
2266.79 1703
2267.24 1687
2267.69 1718
2268.14 1673
2268.59 1702
2269.04 1762
2269.49 1821
2269.94 1789
2270.39 1752
2270.84 1704
2271.29 1791
2271.74 1848
2272.18 1810
2272.63 1764
2273.08 1783
2273.53 1775
2273.98 1718
2274.43 1820
2274.88 1901
2275.33 1938
2275.78 2014
2276.23 1985
2276.68 1981
2277.13 2062
2277.58 2056
2278.03 2083
2278.48 1977
2278.93 1891
2279.38 1763
2279.83 1800
2280.28 1694
2280.73 1702
2281.19 1735
2281.64 1700
2282.09 1670
2282.54 1649
2282.99 1578
2283.44 1590
2283.89 1533
2284.34 1542
2284.79 1596
2285.24 1555
2285.69 1570
2286.14 1562
2286.59 1518
2287.04 1559
2287.50 1614
2287.95 1636
2288.40 1677
2288.85 1761
2289.30 1841
2289.75 1971
2290.20 2051
2290.65 2110
2291.11 2186
2291.56 2248
2292.01 2281
2292.46 2210
2292.91 2112
2293.36 2164
2293.82 2129
2294.27 2001
2294.72 1923
2295.17 1938
2295.62 1920
2296.07 1916
2296.53 1771
2296.98 1728
2297.43 1751
2297.88 1739
2298.33 1717
2298.79 1611
2299.24 1656
2299.69 1628
2300.14 1666
2300.60 1602
2301.05 1656
2301.50 1581
2301.95 1466
2302.41 1520
2302.86 1533
2303.31 1473
2303.76 1474
2304.22 1535
2304.67 1480
2305.12 1547
2305.57 1447
2306.03 1539
2306.48 1532
2306.93 1564
2307.39 1571
2307.84 1565
2308.29 1570
2308.75 1668
2309.20 1712
2309.65 1706
2310.11 1808
2310.56 1782
2311.01 1753
2311.47 1720
2311.92 1727
2312.37 1744
2312.83 1704
2313.28 1692
2313.73 1663
2314.19 1661
2314.64 1642
2315.09 1603
2315.55 1591
2316.00 1588
2316.46 1709
2316.91 1726
2317.36 1640
2317.82 1654
2318.27 1615
2318.73 1644
2319.18 1637
2319.63 1683
2320.09 1751
2320.54 1767
2321.00 1736
2321.45 1712
2321.91 1662
2322.36 1746
2322.82 1725
2323.27 1718
2323.72 1802
2324.18 1859
2324.63 1989
2325.09 2132
2325.54 2148
2326.00 2048
2326.45 2085
2326.91 2076
2327.36 2062
2327.82 1933
2328.27 1861
2328.73 1798
2329.18 1810
2329.64 1739
2330.09 1723
2330.55 1672
2331.00 1725
2331.46 1698
2331.92 1694
2332.37 1631
2332.83 1508
2333.28 1634
2333.74 1659
2334.19 1625
2334.65 1603
2335.10 1557
2335.56 1586
2336.02 1589
2336.47 1608
2336.93 1653
2337.38 1623
2337.84 1625
2338.30 1635
2338.75 1668
2339.21 1657
2339.66 1667
2340.12 1738
2340.58 1721
2341.03 1677
2341.49 1644
2341.95 1719
2342.40 1738
2342.86 1667
2343.32 1684
2343.77 1697
2344.23 1725
2344.68 1730
2345.14 1716
2345.60 1761
2346.06 1675
2346.51 1666
2346.97 1648
2347.43 1716
2347.88 1724
2348.34 1691
2348.80 1688
2349.25 1694
2349.71 1755
2350.17 1716
2350.63 1736
2351.08 1724
2351.54 1694
2352.00 1620
2352.46 1702
2352.91 1634
2353.37 1633
2353.83 1570
2354.29 1567
2354.74 1554
2355.20 1556
2355.66 1562
2356.12 1536
2356.57 1524
2357.03 1544
2357.49 1464
2357.95 1585
2358.41 1555
2358.86 1544
2359.32 1649
2359.78 1712
2360.24 1768
2360.70 1849
2361.15 1808
2361.61 1819
2362.07 1808
2362.53 1832
2362.99 1843
2363.45 1793
2363.91 1782
2364.36 1755
2364.82 1716
2365.28 1738
2365.74 1719
2366.20 1713
2366.66 1774
2367.12 1757
2367.57 1800
2368.03 1793
2368.49 1808
2368.95 1835
2369.41 1779
2369.87 1710
2370.33 1650
2370.79 1610
2371.25 1595
2371.71 1567
2372.17 1587
2372.63 1572
2373.09 1506
2373.54 1605
2374.00 1623
2374.46 1622
2374.92 1602
2375.38 1615
2375.84 1608
2376.30 1606
2376.76 1636
2377.22 1656
2377.68 1613
2378.14 1621
2378.60 1626
2379.06 1661
2379.52 1607
2379.98 1635
2380.44 1660
2380.90 1568
2381.36 1567
2381.82 1610
2382.28 1581
2382.74 1601
2383.20 1559
2383.66 1567
2384.12 1644
2384.59 1604
2385.05 1541
2385.51 1662
2385.97 1569
2386.43 1551
2386.89 1503
2387.35 1544
2387.81 1597
2388.27 1617
2388.73 1557
2389.19 1570
2389.65 1600
2390.12 1629
2390.58 1545
2391.04 1549
2391.50 1625
2391.96 1655
2392.42 1635
2392.88 1588
2393.34 1547
2393.81 1571
2394.27 1551
2394.73 1564
2395.19 1609
2395.65 1533
2396.11 1570
2396.57 1587
2397.04 1670
2397.50 1649
2397.96 1705
2398.42 1669
2398.88 1637
2399.35 1673
2399.81 1645
2400.27 1698
2400.73 1646
2401.19 1608
2401.66 1598
2402.12 1549
2402.58 1539
2403.04 1562
2403.51 1576
2403.97 1559
2404.43 1488
2404.89 1544
2405.36 1523
2405.82 1514
2406.28 1586
2406.74 1580
2407.21 1616
2407.67 1630
2408.13 1625
2408.59 1563
2409.06 1546
2409.52 1571
2409.98 1605
2410.45 1512
2410.91 1508
2411.37 1549
2411.84 1508
2412.30 1415
2412.76 1530
2413.23 1560
2413.69 1551
2414.15 1471
2414.62 1410
2415.08 1478
2415.54 1560
2416.01 1590
2416.47 1579
2416.93 1623
2417.40 1671
2417.86 1643
2418.32 1623
2418.79 1691
2419.25 1594
2419.72 1607
2420.18 1649
2420.64 1739
2421.11 1810
2421.57 1791
2422.04 1782
2422.50 1802
2422.96 1770
2423.43 1775
2423.89 1819
2424.36 1782
2424.82 1777
2425.29 1786
2425.75 1780
2426.22 1782
2426.68 1739
2427.15 1611
2427.61 1592
2428.07 1623
2428.54 1626
2429.00 1575
2429.47 1551
2429.93 1569
2430.40 1566
2430.86 1584
2431.33 1501
2431.79 1556
2432.26 1503
2432.72 1526
2433.19 1493
2433.65 1486
2434.12 1666
2434.59 1639
2435.05 1592
2435.52 1590
2435.98 1609
2436.45 1684
2436.91 1656
2437.38 1681
2437.84 1713
2438.31 1768
2438.78 1786
2439.24 1819
2439.71 1827
2440.17 1813
2440.64 1837
2441.10 1873
2441.57 1802
2442.04 1854
2442.50 1848
2442.97 1794
2443.44 1799
2443.90 1755
2444.37 1678
2444.83 1714
2445.30 1622
2445.77 1602
2446.23 1566
2446.70 1585
2447.17 1618
2447.63 1497
2448.10 1481
2448.57 1492
2449.03 1480
2449.50 1531
2449.97 1504
2450.43 1469
2450.90 1480
2451.37 1466
2451.83 1487
2452.30 1530
2452.77 1499
2453.24 1472
2453.70 1498
2454.17 1460
2454.64 1521
2455.10 1488
2455.57 1482
2456.04 1490
2456.51 1545
2456.97 1495
2457.44 1464
2457.91 1446
2458.38 1430
2458.84 1415
2459.31 1483
2459.78 1510
2460.25 1490
2460.72 1551
2461.18 1493
2461.65 1580
2462.12 1569
2462.59 1536
2463.06 1520
2463.52 1567
2463.99 1524
2464.46 1489
2464.93 1478
2465.40 1564
2465.86 1510
2466.33 1510
2466.80 1473
2467.27 1529
2467.74 1573
2468.21 1524
2468.68 1603
2469.14 1540
2469.61 1555
2470.08 1573
2470.55 1628
2471.02 1635
2471.49 1611
2471.96 1532
2472.43 1558
2472.90 1684
2473.36 1579
2473.83 1569
2474.30 1582
2474.77 1589
2475.24 1511
2475.71 1496
2476.18 1524
2476.65 1584
2477.12 1572
2477.59 1568
2478.06 1589
2478.53 1561
2479.00 1643
2479.47 1705
2479.94 1671
2480.41 1673
2480.87 1595
2481.34 1584
2481.81 1484
2482.28 1486
2482.75 1544
2483.22 1493
2483.69 1533
2484.16 1515
2484.63 1527
2485.10 1443
2485.57 1518
2486.05 1561
2486.52 1621
2486.99 1641
2487.46 1617
2487.93 1641
2488.40 1636
2488.87 1675
2489.34 1688
2489.81 1623
2490.28 1566
2490.75 1603
2491.22 1601
2491.69 1553
2492.16 1496
2492.63 1561
2493.10 1506
2493.58 1534
2494.05 1574
2494.52 1575
2494.99 1656
2495.46 1584
2495.93 1623
2496.40 1590
2496.87 1643
2497.34 1596
2497.82 1617
2498.29 1528
2498.76 1535
2499.23 1520
2499.70 1536
2500.17 1491
2500.64 1486
2501.12 1449
2501.59 1416
2502.06 1451
2502.53 1486
2503.00 1498
2503.48 1463
2503.95 1465
2504.42 1459
2504.89 1524
2505.36 1526
2505.84 1515
2506.31 1546
2506.78 1595
2507.25 1580
2507.72 1638
2508.20 1658
2508.67 1576
2509.14 1612
2509.61 1757
2510.09 1751
2510.56 1782
2511.03 1937
2511.50 1900
2511.98 1996
2512.45 1973
2512.92 2061
2513.40 2037
2513.87 1972
2514.34 1896
2514.81 1866
2515.29 1785
2515.76 1746
2516.23 1712
2516.71 1671
2517.18 1646
2517.65 1599
2518.13 1643
2518.60 1699
2519.07 1687
2519.55 1688
2520.02 1754
2520.49 1736
2520.97 1716
2521.44 1712
2521.91 1668
2522.39 1609
2522.86 1659
2523.34 1647
2523.81 1611
2524.28 1593
2524.76 1571
2525.23 1639
2525.70 1594
2526.18 1615
2526.65 1586
2527.13 1641
2527.60 1672
2528.08 1692
2528.55 1712
2529.02 1656
2529.50 1622
2529.97 1684
2530.45 1613
2530.92 1629
2531.40 1651
2531.87 1689
2532.34 1665
2532.82 1701
2533.29 1647
2533.77 1674
2534.24 1715
2534.72 1681
2535.19 1661
2535.67 1688
2536.14 1747
2536.62 1738
2537.09 1759
2537.57 1694
2538.04 1695
2538.52 1630
2538.99 1669
2539.47 1659
2539.94 1705
2540.42 1679
2540.90 1776
2541.37 1730
2541.85 1754
2542.32 1743
2542.80 1666
2543.27 1663
2543.75 1689
2544.22 1659
2544.70 1680
2545.18 1671
2545.65 1728
2546.13 1803
2546.60 1849
2547.08 1869
2547.56 1942
2548.03 1982
2548.51 1934
2548.98 1955
2549.46 2005
2549.94 2007
2550.41 1980
2550.89 1981
2551.37 1883
2551.84 1883
2552.32 1838
2552.80 1795
2553.27 1844
2553.75 1821
2554.23 1850
2554.70 1922
2555.18 1861
2555.66 1878
2556.13 1892
2556.61 1879
2557.09 1829
2557.56 1775
2558.04 1758
2558.52 1832
2558.99 1757
2559.47 1745
2559.95 1702
2560.43 1639
2560.90 1662
2561.38 1611
2561.86 1576
2562.33 1565
2562.81 1548
2563.29 1554
2563.77 1539
2564.25 1493
2564.72 1484
2565.20 1547
2565.68 1564
2566.16 1520
2566.63 1546
2567.11 1511
2567.59 1553
2568.07 1569
2568.55 1523
2569.02 1491
2569.50 1517
2569.98 1478
2570.46 1481
2570.94 1479
2571.41 1498
2571.89 1545
2572.37 1499
2572.85 1506
2573.33 1526
2573.81 1530
2574.28 1517
2574.76 1506
2575.24 1548
2575.72 1550
2576.20 1583
2576.68 1544
2577.16 1626
2577.64 1618
2578.11 1579
2578.59 1590
2579.07 1608
2579.55 1624
2580.03 1629
2580.51 1540
2580.99 1516
2581.47 1534
2581.95 1510
2582.43 1515
2582.91 1561
2583.39 1508
2583.86 1534
2584.34 1527
2584.82 1544
2585.30 1545
2585.78 1565
2586.26 1553
2586.74 1585
2587.22 1599
2587.70 1513
2588.18 1580
2588.66 1608
2589.14 1559
2589.62 1466
2590.10 1519
2590.58 1517
2591.06 1502
2591.54 1589
2592.02 1597
2592.50 1608
2592.98 1560
2593.46 1477
2593.94 1545
2594.42 1474
2594.90 1564
2595.38 1623
2595.86 1563
2596.35 1660
2596.83 1634
2597.31 1633
2597.79 1628
2598.27 1641
2598.75 1588
2599.23 1577
2599.71 1580
2600.19 1542
2600.67 1598
2601.15 1651
2601.63 1575
2602.12 1554
2602.60 1591
2603.08 1546
2603.56 1651
2604.04 1598
2604.52 1552
2605.00 1450
2605.48 1519
2605.97 1556
2606.45 1543
2606.93 1531
2607.41 1562
2607.89 1531
2608.37 1501
2608.86 1507
2609.34 1505
2609.82 1596
2610.30 1573
2610.78 1606
2611.26 1581
2611.75 1567
2612.23 1630
2612.71 1667
2613.19 1610
2613.68 1633
2614.16 1631
2614.64 1644
2615.12 1604
2615.60 1577
2616.09 1556
2616.57 1561
2617.05 1560
2617.53 1504
2618.02 1505
2618.50 1551
2618.98 1558
2619.46 1513
2619.95 1544
2620.43 1529
2620.91 1512
2621.40 1449
2621.88 1397
2622.36 1457
2622.85 1517
2623.33 1477
2623.81 1498
2624.29 1510
2624.78 1473
2625.26 1505
2625.74 1549
2626.23 1550
2626.71 1521
2627.19 1607
2627.68 1536
2628.16 1569
2628.64 1556
2629.13 1651
2629.61 1588
2630.10 1574
2630.58 1602
2631.06 1592
2631.55 1552
2632.03 1580
2632.51 1574
2633.00 1613
2633.48 1650
2633.97 1634
2634.45 1617
2634.94 1631
2635.42 1593
2635.90 1550
2636.39 1567
2636.87 1570
2637.36 1635
2637.84 1616
2638.33 1540
2638.81 1515
2639.29 1572
2639.78 1494
2640.26 1558
2640.75 1530
2641.23 1573
2641.72 1524
2642.20 1528
2642.69 1606
2643.17 1508
2643.66 1563
2644.14 1562
2644.63 1562
2645.11 1589
2645.60 1515
2646.08 1536
2646.57 1551
2647.05 1539
2647.54 1583
2648.02 1566
2648.51 1504
2648.99 1612
2649.48 1656
2649.97 1642
2650.45 1585
2650.94 1540
2651.42 1545
2651.91 1640
2652.39 1646
2652.88 1651
2653.37 1612
2653.85 1628
2654.34 1737
2654.82 1668
2655.31 1650
2655.80 1718
2656.28 1707
2656.77 1651
2657.25 1611
2657.74 1616
2658.23 1561
2658.71 1645
2659.20 1633
2659.69 1593
2660.17 1581
2660.66 1534
2661.14 1542
2661.63 1571
2662.12 1581
2662.60 1575
2663.09 1605
2663.58 1574
2664.06 1665
2664.55 1673
2665.04 1612
2665.53 1629
2666.01 1603
2666.50 1634
2666.99 1614
2667.47 1635
2667.96 1666
2668.45 1723
2668.94 1599
2669.42 1597
2669.91 1618
2670.40 1644
2670.88 1706
2671.37 1814
2671.86 1836
2672.35 1863
2672.83 2005
2673.32 2152
2673.81 2109
2674.30 2099
2674.79 2160
2675.27 2155
2675.76 2200
2676.25 2030
2676.74 2081
2677.23 1977
2677.71 1924
2678.20 1895
2678.69 1841
2679.18 1861
2679.67 1761
2680.15 1751
2680.64 1638
2681.13 1747
2681.62 1743
2682.11 1770
2682.60 1743
2683.08 1767
2683.57 1789
2684.06 1719
2684.55 1746
2685.04 1772
2685.53 1748
2686.02 1720
2686.51 1638
2686.99 1718
2687.48 1804
2687.97 1770
2688.46 1697
2688.95 1748
2689.44 1701
2689.93 1666
2690.42 1649
2690.91 1657
2691.40 1701
2691.89 1604
2692.38 1647
2692.87 1667
2693.35 1624
2693.84 1670
2694.33 1675
2694.82 1753
2695.31 1744
2695.80 1722
2696.29 1667
2696.78 1701
2697.27 1696
2697.76 1735
2698.25 1734
2698.74 1705
2699.23 1672
2699.72 1695
2700.21 1648
2700.70 1646
2701.19 1706
2701.68 1605
2702.17 1718
2702.66 1703
2703.15 1640
2703.64 1689
2704.13 1647
2704.62 1650
2705.12 1675
2705.61 1616
2706.10 1559
2706.59 1563
2707.08 1589
2707.57 1592
2708.06 1598
2708.55 1593
2709.04 1564
2709.53 1587
2710.02 1520
2710.51 1515
2711.01 1514
2711.50 1533
2711.99 1624
2712.48 1556
2712.97 1577
2713.46 1553
2713.95 1562
2714.44 1579
2714.94 1561
2715.43 1568
2715.92 1602
2716.41 1589
2716.90 1555
2717.39 1605
2717.89 1504
2718.38 1594
2718.87 1597
2719.36 1505
2719.85 1532
2720.34 1582
2720.84 1692
2721.33 1695
2721.82 1740
2722.31 1778
2722.80 1715
2723.30 1716
2723.79 1672
2724.28 1708
2724.77 1673
2725.27 1688
2725.76 1565
2726.25 1582
2726.74 1634
2727.24 1595
2727.73 1541
2728.22 1525
2728.71 1569
2729.21 1609
2729.70 1641
2730.19 1624
2730.69 1596
2731.18 1631
2731.67 1642
2732.16 1605
2732.66 1624
2733.15 1621
2733.64 1654
2734.14 1710
2734.63 1726
2735.12 1753
2735.62 1651
2736.11 1612
2736.60 1719
2737.10 1669
2737.59 1686
2738.08 1727
2738.58 1761
2739.07 1721
2739.56 1673
2740.06 1648
2740.55 1692
2741.05 1711
2741.54 1632
2742.03 1620
2742.53 1632
2743.02 1644
2743.52 1613
2744.01 1633
2744.50 1721
2745.00 1560
2745.49 1617
2745.99 1651
2746.48 1640
2746.97 1613
2747.47 1660
2747.96 1699
2748.46 1691
2748.95 1578
2749.45 1664
2749.94 1660
2750.44 1617
2750.93 1680
2751.43 1658
2751.92 1590
2752.42 1584
2752.91 1578
2753.41 1594
2753.90 1646
2754.40 1616
2754.89 1599
2755.39 1606
2755.88 1600
2756.38 1631
2756.87 1643
2757.37 1700
2757.86 1661
2758.36 1675
2758.85 1622
2759.35 1619
2759.84 1637
2760.34 1631
2760.83 1669
2761.33 1591
2761.83 1609
2762.32 1635
2762.82 1619
2763.31 1599
2763.81 1539
2764.30 1599
2764.80 1686
2765.30 1617
2765.79 1668
2766.29 1681
2766.78 1557
2767.28 1553
2767.78 1580
2768.27 1635
2768.77 1611
2769.27 1599
2769.76 1559
2770.26 1592
2770.76 1670
2771.25 1621
2771.75 1636
2772.24 1628
2772.74 1549
2773.24 1609
2773.73 1670
2774.23 1763
2774.73 1745
2775.23 1778
2775.72 1758
2776.22 1767
2776.72 1885
2777.21 1794
2777.71 1741
2778.21 1758
2778.70 1812
2779.20 1738
2779.70 1737
2780.20 1713
2780.69 1765
2781.19 1756
2781.69 1747
2782.19 1705
2782.68 1678
2783.18 1654
2783.68 1632
2784.18 1639
2784.67 1636
2785.17 1559
2785.67 1606
2786.17 1731
2786.67 1756
2787.16 1723
2787.66 1616
2788.16 1728
2788.66 1683
2789.16 1680
2789.65 1710
2790.15 1682
2790.65 1681
2791.15 1683
2791.65 1690
2792.15 1639
2792.64 1632
2793.14 1654
2793.64 1682
2794.14 1725
2794.64 1722
2795.14 1796
2795.64 1848
2796.13 1848
2796.63 1953
2797.13 1975
2797.63 1963
2798.13 1989
2798.63 1955
2799.13 1905
2799.63 1930
2800.13 1914
2800.62 1879
2801.12 1781
2801.62 1731
2802.12 1781
2802.62 1664
2803.12 1611
2803.62 1672
2804.12 1632
2804.62 1696
2805.12 1704
2805.62 1678
2806.12 1710
2806.62 1708
2807.12 1767
2807.62 1815
2808.12 1857
2808.62 1916
2809.12 1853
2809.62 1929
2810.12 1932
2810.62 2087
2811.12 2093
2811.62 2171
2812.12 2108
2812.62 2198
2813.12 2221
2813.62 2176
2814.12 2224
2814.62 2254
2815.12 2156
2815.62 2067
2816.12 2043
2816.62 2010
2817.12 1918
2817.62 1896
2818.12 1868
2818.62 1794
2819.12 1803
2819.63 1736
2820.13 1749
2820.63 1748
2821.13 1720
2821.63 1632
2822.13 1640
2822.63 1591
2823.13 1597
2823.63 1608
2824.13 1656
2824.64 1629
2825.14 1612
2825.64 1646
2826.14 1603
2826.64 1601
2827.14 1637
2827.64 1606
2828.15 1531
2828.65 1541
2829.15 1571
2829.65 1618
2830.15 1585
2830.65 1543
2831.16 1543
2831.66 1584
2832.16 1545
2832.66 1594
2833.16 1585
2833.67 1613
2834.17 1698
2834.67 1696
2835.17 1758
2835.68 1766
2836.18 1711
2836.68 1708
2837.18 1743
2837.68 1677
2838.19 1694
2838.69 1783
2839.19 1681
2839.70 1665
2840.20 1666
2840.70 1744
2841.20 1751
2841.71 1737
2842.21 1716
2842.71 1760
2843.21 1793
2843.72 1681
2844.22 1766
2844.72 1790
2845.23 1694
2845.73 1771
2846.23 1828
2846.74 1798
2847.24 1776
2847.74 1879
2848.25 1992
2848.75 1912
2849.25 1837
2849.76 1934
2850.26 1874
2850.76 1849
2851.27 1833
2851.77 1834
2852.28 1768
2852.78 1735
2853.28 1712
2853.79 1685
2854.29 1730
2854.79 1777
2855.30 1712
2855.80 1715
2856.31 1718
2856.81 1787
2857.31 1797
2857.82 1720
2858.32 1770
2858.83 1789
2859.33 1802
2859.84 1812
2860.34 1848
2860.85 1827
2861.35 1786
2861.85 1811
2862.36 1788
2862.86 1826
2863.37 1726
2863.87 1694
2864.38 1656
2864.88 1723
2865.39 1712
2865.89 1674
2866.40 1651
2866.90 1700
2867.41 1670
2867.91 1629
2868.42 1658
2868.92 1650
2869.43 1660
2869.93 1697
2870.44 1700
2870.94 1711
2871.45 1803
2871.96 1778
2872.46 1807
2872.97 1877
2873.47 1812
2873.98 1826
2874.48 1802
2874.99 1833
2875.49 1844
2876.00 1898
2876.51 1843
2877.01 1830
2877.52 1829
2878.02 1828
2878.53 1805
2879.04 1834
2879.54 1828
2880.05 1824
2880.55 1884
2881.06 1937
2881.57 1903
2882.07 1869
2882.58 1971
2883.09 1960
2883.59 1985
2884.10 1963
2884.61 2001
2885.11 1965
2885.62 1932
2886.13 2030
2886.63 2111
2887.14 2131
2887.65 2074
2888.15 2109
2888.66 2159
2889.17 2227
2889.67 2147
2890.18 2184
2890.69 2186
2891.20 2115
2891.70 2064
2892.21 1948
2892.72 1879
2893.22 1938
2893.73 1942
2894.24 1965
2894.75 1974
2895.25 2078
2895.76 2121
2896.27 2166
2896.78 2168
2897.29 2149
2897.79 2071
2898.30 2170
2898.81 2063
2899.32 1998
2899.82 2099
2900.33 2062
2900.84 2051
2901.35 1918
2901.86 1961
2902.36 1928
2902.87 1940
2903.38 1954
2903.89 1930
2904.40 1922
2904.91 1938
2905.41 1919
2905.92 1951
2906.43 1988
2906.94 1928
2907.45 1916
2907.96 1854
2908.47 1867
2908.97 1837
2909.48 1782
2909.99 1734
2910.50 1785
2911.01 1729
2911.52 1775
2912.03 1805
2912.54 1815
2913.05 1702
2913.55 1720
2914.06 1724
2914.57 1808
2915.08 1771
2915.59 1771
2916.10 1719
2916.61 1716
2917.12 1805
2917.63 1793
2918.14 1822
2918.65 1774
2919.16 1799
2919.67 1814
2920.18 1882
2920.69 1979
2921.20 1928
2921.71 1988
2922.22 1969
2922.73 2073
2923.24 2161
2923.75 2217
2924.26 2218
2924.77 2281
2925.28 2309
2925.79 2344
2926.30 2335
2926.81 2253
2927.32 2241
2927.83 2229
2928.34 2287
2928.85 2096
2929.36 1986
2929.87 1937
2930.38 1869
2930.89 1866
2931.40 1815
2931.91 1747
2932.42 1760
2932.93 1769
2933.45 1800
2933.96 1687
2934.47 1776
2934.98 1691
2935.49 1717
2936.00 1778
2936.51 1880
2937.02 1845
2937.53 1936
2938.04 1976
2938.56 2050
2939.07 2219
2939.58 2269
2940.09 2314
2940.60 2488
2941.11 2660
2941.62 2803
2942.14 2801
2942.65 2777
2943.16 2752
2943.67 2689
2944.18 2621
2944.70 2554
2945.21 2508
2945.72 2421
2946.23 2293
2946.74 2199
2947.26 2079
2947.77 2152
2948.28 2080
2948.79 2021
2949.30 1928
2949.82 1841
2950.33 1884
2950.84 1782
2951.35 1908
2951.87 1775
2952.38 1694
2952.89 1667
2953.40 1729
2953.92 1828
2954.43 1788
2954.94 1706
2955.45 1696
2955.97 1740
2956.48 1748
2956.99 1644
2957.51 1675
2958.02 1722
2958.53 1733
2959.04 1719
2959.56 1672
2960.07 1761
2960.58 1781
2961.10 1788
2961.61 1872
2962.12 1842
2962.64 1867
2963.15 1899
2963.66 1925
2964.18 1994
2964.69 1890
2965.21 1944
2965.72 1867
2966.23 1941
2966.75 1920
2967.26 1911
2967.77 1863
2968.29 1765
2968.80 1837
2969.32 1842
2969.83 1776
2970.34 1790
2970.86 1775
2971.37 1752
2971.89 1818
2972.40 1872
2972.91 1798
2973.43 1810
2973.94 1878
2974.46 1824
2974.97 1850
2975.49 1832
2976.00 1831
2976.52 1812
2977.03 1839
2977.55 1872
2978.06 1911
2978.57 1902
2979.09 1959
2979.60 1926
2980.12 1927
2980.63 2003
2981.15 1985
2981.66 1966
2982.18 1943
2982.69 1991
2983.21 1980
2983.73 1988
2984.24 2003
2984.76 1982
2985.27 1997
2985.79 1957
2986.30 2043
2986.82 2021
2987.33 2037
2987.85 1989
2988.36 2054
2988.88 2105
2989.40 2099
2989.91 2075
2990.43 2084
2990.94 2042
2991.46 2061
2991.97 2048
2992.49 2119
2993.01 2025
2993.52 2072
2994.04 2117
2994.55 2197
2995.07 2173
2995.59 2221
2996.10 2378
2996.62 2399
2997.14 2489
2997.65 2450
2998.17 2541
2998.69 2515
2999.20 2533
2999.72 2597
3000.24 2539
3000.75 2544
3001.27 2620
3001.79 2843
3002.30 2949
3002.82 3130
3003.34 3456
3003.85 3842
3004.37 4192
3004.89 4622
3005.40 4776
3005.92 4834
3006.44 4663
3006.96 4413
3007.47 4133
3007.99 3814
3008.51 3529
3009.03 3210
3009.54 2816
3010.06 2567
3010.58 2336
3011.10 2230
3011.61 2209
3012.13 2128
3012.65 2080
3013.17 2167
3013.68 2239
3014.20 2138
3014.72 2069
3015.24 2065
3015.76 2122
3016.27 2131
3016.79 2159
3017.31 2139
3017.83 2199
3018.35 2174
3018.86 2131
3019.38 2079
3019.90 2036
3020.42 2174
3020.94 2109
3021.46 2115
3021.97 2059
3022.49 2196
3023.01 2172
3023.53 2200
3024.05 2236
3024.57 2256
3025.09 2187
3025.61 2217
3026.12 2120
3026.64 2126
3027.16 2109
3027.68 2087
3028.20 2052
3028.72 2018
3029.24 1972
3029.76 2033
3030.28 1986
3030.80 1948
3031.32 1918
3031.84 1906
3032.35 1953
3032.87 1965
3033.39 1990
3033.91 2062
3034.43 2004
3034.95 2050
3035.47 2101
3035.99 2081
3036.51 2082
3037.03 2110
3037.55 2135
3038.07 2047
3038.59 2050
3039.11 2046
3039.63 1993
3040.15 1961
3040.67 1846
3041.19 1876
3041.71 1864
3042.23 1854
3042.75 1876
3043.27 1855
3043.79 1834
3044.31 1932
3044.83 1894
3045.35 1893
3045.87 1805
3046.40 1862
3046.92 1820
3047.44 1812
3047.96 1885
3048.48 1929
3049.00 1913
3049.52 1847
3050.04 1809
3050.56 1824
3051.08 1798
3051.60 1869
3052.12 1824
3052.65 1779
3053.17 1846
3053.69 1878
3054.21 1876
3054.73 1928
3055.25 1854
3055.77 1835
3056.30 1820
3056.82 1872
3057.34 1779
3057.86 1796
3058.38 1793
3058.90 1817
3059.42 1820
3059.95 1884
3060.47 1929
3060.99 1927
3061.51 1896
3062.03 1893
3062.56 1916
3063.08 1979
3063.60 1942
3064.12 1864
3064.64 1972
3065.17 2119
3065.69 2129
3066.21 2085
3066.73 2129
3067.26 2124
3067.78 2205
3068.30 2235
3068.82 2232
3069.35 2243
3069.87 2184
3070.39 2180
3070.91 2165
3071.44 2215
3071.96 2192
3072.48 2149
3073.01 2165
3073.53 2119
3074.05 2218
3074.57 2206
3075.10 2170
3075.62 2231
3076.14 2257
3076.67 2301
3077.19 2304
3077.71 2353
3078.24 2378
3078.76 2362
3079.28 2485
3079.81 2472
3080.33 2581
3080.85 2617
3081.38 2526
3081.90 2522
3082.42 2640
3082.95 2710
3083.47 2761
3084.00 2578
3084.52 2635
3085.04 2655
3085.57 2556
3086.09 2605
3086.62 2522
3087.14 2600
3087.66 2764
3088.19 2879
3088.71 3182
3089.24 3463
3089.76 3757
3090.29 4110
3090.81 4098
3091.33 4099
3091.86 3942
3092.38 3793
3092.91 3613
3093.43 3489
3093.96 3197
3094.48 3000
3095.01 2936
3095.53 2915
3096.06 2968
3096.58 2872
3097.11 2880
3097.63 2906
3098.16 2907
3098.68 2917
3099.21 2980
3099.73 3097
3100.26 3468
3100.78 3906
3101.31 4428
3101.83 5203
3102.36 6054
3102.88 7240
3103.41 7862
3103.93 8199
3104.46 8184
3104.99 8015
3105.51 7286
3106.04 6484
3106.56 5495
3107.09 4893
3107.61 4366
3108.14 3800
3108.67 3328
3109.19 3233
3109.72 3124
3110.24 3043
3110.77 2985
3111.30 2998
3111.82 3000
3112.35 2885
3112.87 2900
3113.40 2739
3113.93 2712
3114.45 2614
3114.98 2663
3115.51 2437
3116.03 2344
3116.56 2367
3117.09 2340
3117.61 2289
3118.14 2434
3118.67 2343
3119.19 2307
3119.72 2416
3120.25 2487
3120.77 2548
3121.30 2643
3121.83 2621
3122.35 2738
3122.88 2762
3123.41 2733
3123.94 2720
3124.46 2590
3124.99 2579
3125.52 2508
3126.05 2541
3126.57 2402
3127.10 2382
3127.63 2363
3128.16 2384
3128.68 2284
3129.21 2277
3129.74 2408
3130.27 2251
3130.79 2188
3131.32 2119
3131.85 2075
3132.38 2030
3132.91 2148
3133.43 2187
3133.96 2161
3134.49 2196
3135.02 2261
3135.55 2182
3136.07 2129
3136.60 2105
3137.13 2066
3137.66 2066
3138.19 2130
3138.72 2175
3139.24 2090
3139.77 2036
3140.30 2049
3140.83 2011
3141.36 1928
3141.89 1913
3142.42 1893
3142.95 1998
3143.47 2016
3144.00 1963
3144.53 2008
3145.06 2053
3145.59 2028
3146.12 2122
3146.65 2113
3147.18 2157
3147.71 2176
3148.24 2207
3148.76 2262
3149.29 2285
3149.82 2214
3150.35 2223
3150.88 2274
3151.41 2176
3151.94 2123
3152.47 2073
3153.00 2117
3153.53 2154
3154.06 2125
3154.59 2120
3155.12 2133
3155.65 2142
3156.18 2116
3156.71 2114
3157.24 2111
3157.77 2131
3158.30 2196
3158.83 2191
3159.36 2198
3159.89 2202
3160.42 2182
3160.95 2215
3161.48 2132
3162.01 2158
3162.54 2172
3163.07 2015
3163.60 2039
3164.13 2001
3164.66 1996
3165.20 2018
3165.73 1973
3166.26 1900
3166.79 1893
3167.32 1868
3167.85 1892
3168.38 1844
3168.91 1870
3169.44 1932
3169.97 1983
3170.50 1992
3171.04 1966
3171.57 1995
3172.10 2052
3172.63 2063
3173.16 2068
3173.69 2059
3174.22 2123
3174.75 2142
3175.29 2104
3175.82 2118
3176.35 2123
3176.88 2126
3177.41 2085
3177.94 2075
3178.48 2049
3179.01 2042
3179.54 2136
3180.07 1999
3180.60 1910
3181.14 1889
3181.67 1987
3182.20 1930
3182.73 1908
3183.26 1897
3183.80 1883
3184.33 1825
3184.86 1886
3185.39 1873
3185.93 1839
3186.46 1812
3186.99 1794
3187.52 1815
3188.06 1854
3188.59 1876
3189.12 1847
3189.65 1826
3190.19 1853
3190.72 1908
3191.25 1986
3191.79 1943
3192.32 1932
3192.85 1897
3193.38 1893
3193.92 1907
3194.45 1881
3194.98 1962
3195.52 1978
3196.05 1977
3196.58 1970
3197.12 1975
3197.65 1981
3198.18 1929
3198.72 1923
3199.25 1960
3199.78 1960
3200.32 1954
3200.85 2033
3201.39 1944
3201.92 1944
3202.45 2034
3202.99 2080
3203.52 2058
3204.05 2018
3204.59 2032
3205.12 2032
3205.66 2076
3206.19 2116
3206.72 2196
3207.26 2255
3207.79 2242
3208.33 2295
3208.86 2416
3209.40 2394
3209.93 2485
3210.47 2652
3211.00 2620
3211.53 2578
3212.07 2617
3212.60 2617
3213.14 2479
3213.67 2488
3214.21 2419
3214.74 2347
3215.28 2205
3215.81 2152
3216.35 2018
3216.88 2032
3217.42 2064
3217.95 1988
3218.49 1984
3219.02 1914
3219.56 1946
3220.09 1912
3220.63 1935
3221.16 1988
3221.70 2023
3222.23 1906
3222.77 2143
3223.31 2141
3223.84 2135
3224.38 2198
3224.91 2230
3225.45 2279
3225.98 2277
3226.52 2224
3227.06 2293
3227.59 2198
3228.13 2205
3228.66 2173
3229.20 2116
3229.74 2164
3230.27 2249
3230.81 2256
3231.34 2318
3231.88 2245
3232.42 2235
3232.95 2354
3233.49 2334
3234.03 2272
3234.56 2380
3235.10 2310
3235.64 2315
3236.17 2451
3236.71 2478
3237.25 2475
3237.78 2448
3238.32 2439
3238.86 2463
3239.39 2424
3239.93 2436
3240.47 2412
3241.00 2430
3241.54 2372
3242.08 2392
3242.61 2417
3243.15 2441
3243.69 2370
3244.23 2400
3244.76 2431
3245.30 2501
3245.84 2579
3246.38 2551
3246.91 2517
3247.45 2548
3247.99 2655
3248.53 2718
3249.06 2865
3249.60 2922
3250.14 2970
3250.68 3236
3251.21 3660
3251.75 4155
3252.29 4719
3252.83 5303
3253.37 5618
3253.90 5985
3254.44 6055
3254.98 5973
3255.52 5607
3256.06 5239
3256.60 4728
3257.13 4199
3257.67 3906
3258.21 3714
3258.75 3512
3259.29 3538
3259.83 3502
3260.36 3594
3260.90 3705
3261.44 3859
3261.98 3982
3262.52 3934
3263.06 4024
3263.60 4172
3264.14 4328
3264.68 4397
3265.21 4527
3265.75 4541
3266.29 4710
3266.83 4919
3267.37 5005
3267.91 4895
3268.45 4773
3268.99 4662
3269.53 4352
3270.07 4031
3270.61 3801
3271.15 3455
3271.69 3248
3272.23 3202
3272.76 3023
3273.30 2993
3273.84 2963
3274.38 2954
3274.92 2930
3275.46 2924
3276.00 2936
3276.54 2953
3277.08 2981
3277.62 2963
3278.16 2942
3278.70 3057
3279.24 2962
3279.78 3002
3280.32 3018
3280.86 2949
3281.41 2937
3281.95 2905
3282.49 2967
3283.03 2902
3283.57 2880
3284.11 2981
3284.65 3014
3285.19 3000
3285.73 2986
3286.27 3138
3286.81 3213
3287.35 3149
3287.89 3154
3288.43 3115
3288.97 3194
3289.52 3188
3290.06 3285
3290.60 3388
3291.14 3454
3291.68 3742
3292.22 3794
3292.76 4020
3293.30 4142
3293.85 4260
3294.39 4595
3294.93 4728
3295.47 4952
3296.01 5082
3296.55 5071
3297.09 5160
3297.64 5056
3298.18 4831
3298.72 4588
3299.26 4275
3299.80 4129
3300.34 4038
3300.89 3811
3301.43 3561
3301.97 3518
3302.51 3467
3303.06 3442
3303.60 3370
3304.14 3332
3304.68 3356
3305.22 3450
3305.77 3374
3306.31 3407
3306.85 3450
3307.39 3513
3307.94 3522
3308.48 3642
3309.02 3659
3309.56 3843
3310.11 3878
3310.65 3971
3311.19 3983
3311.74 4014
3312.28 3837
3312.82 3902
3313.36 3792
3313.91 3684
3314.45 3658
3314.99 3788
3315.54 3947
3316.08 3970
3316.62 4157
3317.17 4372
3317.71 4601
3318.25 4889
3318.80 5127
3319.34 5358
3319.88 5302
3320.43 5425
3320.97 5584
3321.51 5628
3322.06 5424
3322.60 5347
3323.14 5207
3323.69 5102
3324.23 5036
3324.78 4820
3325.32 4700
3325.86 4630
3326.41 4587
3326.95 4475
3327.50 4601
3328.04 4417
3328.59 4447
3329.13 4423
3329.67 4568
3330.22 4770
3330.76 5035
3331.31 5751
3331.85 6808
3332.40 8539
3332.94 11137
3333.49 14253
3334.03 18258
3334.57 22700
3335.12 26462
3335.66 29051
3336.21 31241
3336.75 32359
3337.30 32326
3337.84 31233
3338.39 29087
3338.93 26389
3339.48 22796
3340.02 19198
3340.57 15821
3341.11 12942
3341.66 10895
3342.20 8988
3342.75 7421
3343.30 6160
3343.84 5390
3344.39 4963
3344.93 4523
3345.48 4313
3346.02 4167
3346.57 3984
3347.11 3968
3347.66 4017
3348.21 3974
3348.75 3953
3349.30 4054
3349.84 4059
3350.39 4041
3350.94 4134
3351.48 4218
3352.03 4293
3352.57 4202
3353.12 4170
3353.67 4114
3354.21 3966
3354.76 3893
3355.31 3814
3355.85 3697
3356.40 3681
3356.95 3574
3357.49 3537
3358.04 3368
3358.59 3359
3359.13 3455
3359.68 3333
3360.23 3231
3360.77 3273
3361.32 3381
3361.87 3303
3362.41 3267
3362.96 3408
3363.51 3377
3364.05 3419
3364.60 3446
3365.15 3428
3365.70 3409
3366.24 3410
3366.79 3365
3367.34 3344
3367.89 3218
3368.43 3361
3368.98 3344
3369.53 3275
3370.08 3323
3370.62 3384
3371.17 3720
3371.72 4126
3372.27 4342
3372.81 4738
3373.36 5116
3373.91 5514
3374.46 5564
3375.01 5503
3375.55 5352
3376.10 5258
3376.65 4919
3377.20 4631
3377.75 4292
3378.30 3974
3378.84 3664
3379.39 3467
3379.94 3259
3380.49 3096
3381.04 3089
3381.59 3049
3382.13 2973
3382.68 2858
3383.23 2840
3383.78 2851
3384.33 2858
3384.88 2696
3385.43 2674
3385.98 2541
3386.52 2538
3387.07 2610
3387.62 2621
3388.17 2455
3388.72 2483
3389.27 2571
3389.82 2610
3390.37 2567
3390.92 2501
3391.47 2527
3392.02 2551
3392.57 2531
3393.12 2467
3393.66 2430
3394.21 2521
3394.76 2492
3395.31 2553
3395.86 2604
3396.41 2570
3396.96 2617
3397.51 2746
3398.06 2704
3398.61 2756
3399.16 2697
3399.71 2743
3400.26 2715
3400.81 2671
3401.36 2550
3401.91 2549
3402.46 2557
3403.01 2492
3403.56 2497
3404.11 2432
3404.66 2340
3405.21 2217
3405.77 2277
3406.32 2264
3406.87 2346
3407.42 2264
3407.97 2320
3408.52 2385
3409.07 2444
3409.62 2562
3410.17 2679
3410.72 2749
3411.27 2861
3411.82 2889
3412.37 2874
3412.93 2895
3413.48 2891
3414.03 2826
3414.58 2766
3415.13 2737
3415.68 2801
3416.23 2691
3416.78 2526
3417.34 2596
3417.89 2556
3418.44 2438
3418.99 2428
3419.54 2430
3420.09 2278
3420.65 2299
3421.20 2253
3421.75 2235
3422.30 2317
3422.85 2415
3423.40 2391
3423.96 2428
3424.51 2468
3425.06 2508
3425.61 2589
3426.17 2478
3426.72 2381
3427.27 2226
3427.82 2268
3428.37 2233
3428.93 2105
3429.48 2052
3430.03 2124
3430.58 2031
3431.14 2065
3431.69 2003
3432.24 1978
3432.79 2106
3433.35 2111
3433.90 2106
3434.45 2092
3435.01 2066
3435.56 2086
3436.11 2091
3436.66 2118
3437.22 2120
3437.77 2219
3438.32 2228
3438.88 2277
3439.43 2183
3439.98 2174
3440.54 2257
3441.09 2209
3441.64 2138
3442.20 2106
3442.75 1992
3443.30 2117
3443.86 2043
3444.41 2088
3444.96 2078
3445.52 2125
3446.07 2098
3446.63 2069
3447.18 1986
3447.73 1979
3448.29 1988
3448.84 2002
3449.40 1995
3449.95 2002
3450.50 1928
3451.06 1935
3451.61 1946
3452.17 1895
3452.72 1918
3453.27 1860
3453.83 1919
3454.38 1940
3454.94 1885
3455.49 1898
3456.05 1934
3456.60 1933
3457.16 1960
3457.71 1862
3458.27 1862
3458.82 1903
3459.38 1960
3459.93 1924
3460.49 1938
3461.04 1986
3461.60 1970
3462.15 2084
3462.71 2020
3463.26 2040
3463.82 2160
3464.37 2216
3464.93 2188
3465.48 2138
3466.04 2123
3466.59 2078
3467.15 2148
3467.70 2154
3468.26 2224
3468.81 2198
3469.37 2298
3469.93 2251
3470.48 2342
3471.04 2417
3471.59 2399
3472.15 2384
3472.70 2369
3473.26 2428
3473.82 2363
3474.37 2440
3474.93 2386
3475.48 2417
3476.04 2395
3476.60 2319
3477.15 2322
3477.71 2408
3478.27 2461
3478.82 2473
3479.38 2501
3479.93 2683
3480.49 2679
3481.05 2811
3481.60 2785
3482.16 2833
3482.72 2867
3483.27 2794
3483.83 2761
3484.39 2831
3484.95 2833
3485.50 2836
3486.06 2729
3486.62 2846
3487.17 2872
3487.73 2919
3488.29 3068
3488.84 3283
3489.40 3722
3489.96 4485
3490.52 5306
3491.07 6012
3491.63 7186
3492.19 8245
3492.75 8762
3493.30 9005
3493.86 9011
3494.42 8312
3494.98 7487
3495.53 6639
3496.09 5706
3496.65 4732
3497.21 4099
3497.77 3800
3498.32 3608
3498.88 3432
3499.44 3380
3500.00 3274
3500.56 3354
3501.11 3421
3501.67 3473
3502.23 3595
3502.79 3813
3503.35 4050
3503.91 4508
3504.46 4755
3505.02 4920
3505.58 4949
3506.14 5005
3506.70 4824
3507.26 4796
3507.81 4519
3508.37 4229
3508.93 4130
3509.49 3862
3510.05 3513
3510.61 3447
3511.17 3244
3511.73 3093
3512.29 3049
3512.85 2956
3513.40 2926
3513.96 2749
3514.52 2689
3515.08 2514
3515.64 2499
3516.20 2384
3516.76 2379
3517.32 2394
3517.88 2325
3518.44 2389
3519.00 2348
3519.56 2420
3520.12 2348
3520.68 2326
3521.24 2326
3521.80 2344
3522.36 2436
3522.92 2339
3523.48 2343
3524.04 2350
3524.60 2355
3525.16 2405
3525.72 2396
3526.28 2291
3526.84 2300
3527.40 2304
3527.96 2401
3528.52 2350
3529.08 2322
3529.64 2274
3530.20 2275
3530.76 2329
3531.32 2365
3531.88 2342
3532.44 2249
3533.00 2231
3533.56 2186
3534.12 2212
3534.68 2316
3535.25 2260
3535.81 2291
3536.37 2283
3536.93 2272
3537.49 2300
3538.05 2288
3538.61 2218
3539.17 2199
3539.73 2262
3540.30 2227
3540.86 2208
3541.42 2303
3541.98 2345
3542.54 2410
3543.10 2461
3543.66 2538
3544.23 2471
3544.79 2514
3545.35 2553
3545.91 2569
3546.47 2478
3547.03 2396
3547.60 2277
3548.16 2254
3548.72 2196
3549.28 2215
3549.84 2151
3550.41 2064
3550.97 2118
3551.53 2096
3552.09 2095
3552.65 2004
3553.22 1983
3553.78 1984
3554.34 1983
3554.90 2064
3555.47 1955
3556.03 1976
3556.59 1935
3557.15 1955
3557.72 2029
3558.28 1967
3558.84 1914
3559.41 1947
3559.97 2034
3560.53 2033
3561.09 2056
3561.66 2033
3562.22 2017
3562.78 2068
3563.35 2095
3563.91 2050
3564.47 2137
3565.04 2139
3565.60 2208
3566.16 2182
3566.73 2126
3567.29 2166
3567.85 2104
3568.42 2095
3568.98 2111
3569.54 1999
3570.11 1988
3570.67 1972
3571.23 1975
3571.80 2050
3572.36 2003
3572.93 2006
3573.49 2130
3574.05 2104
3574.62 2274
3575.18 2373
3575.75 2455
3576.31 2528
3576.87 2707
3577.44 2871
3578.00 2774
3578.57 2830
3579.13 2914
3579.70 2768
3580.26 2703
3580.82 2604
3581.39 2475
3581.95 2339
3582.52 2341
3583.08 2184
3583.65 2191
3584.21 2050
3584.78 2063
3585.34 2011
3585.91 1955
3586.47 1909
3587.04 1909
3587.60 1873
3588.17 1832
3588.73 1849
3589.30 1827
3589.86 1891
3590.43 1893
3590.99 1827
3591.56 1726
3592.12 1777
3592.69 1833
3593.25 1744
3593.82 1775
3594.39 1823
3594.95 1842
3595.52 1814
3596.08 1861
3596.65 1872
3597.21 1887
3597.78 1928
3598.35 1950
3598.91 1981
3599.48 1940
3600.04 1890
3600.61 1862
3601.18 1888
3601.74 1863
3602.31 1865
3602.87 1932
3603.44 1905
3604.01 1925
3604.57 1926
3605.14 1846
3605.71 1876
3606.27 1876
3606.84 1801
3607.41 1797
3607.97 1806
3608.54 1812
3609.11 1818
3609.67 1777
3610.24 1766
3610.81 1785
3611.37 1812
3611.94 1738
3612.51 1867
3613.07 1846
3613.64 1870
3614.21 1948
3614.78 2089
3615.34 2341
3615.91 2642
3616.48 2986
3617.04 3353
3617.61 3736
3618.18 3879
3618.75 4120
3619.31 4135
3619.88 4095
3620.45 4025
3621.02 3705
3621.58 3439
3622.15 3162
3622.72 2944
3623.29 2585
3623.86 2350
3624.42 2184
3624.99 2107
3625.56 2011
3626.13 2030
3626.70 1987
3627.26 1832
3627.83 1814
3628.40 1870
3628.97 1808
3629.54 1832
3630.11 1857
3630.67 1842
3631.24 1899
3631.81 1876
3632.38 1880
3632.95 1842
3633.52 1843
3634.08 1883
3634.65 1822
3635.22 1800
3635.79 1922
3636.36 1854
3636.93 1876
3637.50 1864
3638.07 1983
3638.64 2046
3639.20 2125
3639.77 2248
3640.34 2338
3640.91 2377
3641.48 2538
3642.05 2702
3642.62 2814
3643.19 2694
3643.76 2646
3644.33 2576
3644.90 2512
3645.47 2371
3646.04 2368
3646.61 2310
3647.18 2207
3647.75 2236
3648.32 2260
3648.89 2217
3649.46 2288
3650.03 2300
3650.60 2266
3651.17 2286
3651.74 2343
3652.31 2414
3652.88 2451
3653.45 2674
3654.02 2710
3654.59 2645
3655.16 2673
3655.73 2591
3656.30 2569
3656.87 2694
3657.44 2591
3658.01 2684
3658.58 2651
3659.15 2604
3659.72 2550
3660.29 2574
3660.86 2601
3661.43 2662
3662.00 2661
3662.58 2513
3663.15 2420
3663.72 2391
3664.29 2391
3664.86 2418
3665.43 2416
3666.00 2591
3666.57 2683
3667.14 2775
3667.72 2737
3668.29 2745
3668.86 2579
3669.43 2520
3670.00 2395
3670.57 2340
3671.14 2283
3671.72 2251
3672.29 2221
3672.86 2274
3673.43 2232
3674.00 2122
3674.57 2129
3675.15 2217
3675.72 2238
3676.29 2155
3676.86 2195
3677.43 2157
3678.01 2136
3678.58 2077
3679.15 2091
3679.72 2159
3680.30 2056
3680.87 2090
3681.44 2114
3682.01 2054
3682.58 2022
3683.16 1862
3683.73 1893
3684.30 1913
3684.88 1898
3685.45 1940
3686.02 1861
3686.59 1883
3687.17 1893
3687.74 1946
3688.31 2084
3688.88 2139
3689.46 2164
3690.03 2286
3690.60 2330
3691.18 2296
3691.75 2411
3692.32 2337
3692.90 2259
3693.47 2213
3694.04 2212
3694.62 2026
3695.19 1997
3695.76 1910
3696.34 1876
3696.91 1941
3697.48 1872
3698.06 1890
3698.63 2007
3699.21 1895
3699.78 1831
3700.35 1812
3700.93 1892
3701.50 1834
3702.08 1865
3702.65 1839
3703.22 1920
3703.80 1987
3704.37 1955
3704.95 1924
3705.52 1917
3706.09 1886
3706.67 1827
3707.24 1870
3707.82 1830
3708.39 1824
3708.97 1815
3709.54 1883
3710.12 1930
3710.69 1873
3711.26 1867
3711.84 1876
3712.41 1956
3712.99 1914
3713.56 1883
3714.14 1852
3714.71 1880
3715.29 1821
3715.86 1781
3716.44 1857
3717.01 1868
3717.59 1867
3718.16 1871
3718.74 1899
3719.32 1791
3719.89 1789
3720.47 1816
3721.04 1791
3721.62 1829
3722.19 1789
3722.77 1818
3723.34 1727
3723.92 1741
3724.49 1779
3725.07 1758
3725.65 1698
3726.22 1688
3726.80 1708
3727.37 1703
3727.95 1732
3728.53 1805
3729.10 1915
3729.68 1946
3730.25 2044
3730.83 2253
3731.41 2447
3731.98 2608
3732.56 2651
3733.14 2808
3733.71 3019
3734.29 2929
3734.87 2912
3735.44 2947
3736.02 2783
3736.60 2709
3737.17 2610
3737.75 2429
3738.33 2277
3738.90 2182
3739.48 2114
3740.06 1996
3740.63 1900
3741.21 1975
3741.79 1886
3742.36 1787
3742.94 1720
3743.52 1770
3744.10 1851
3744.67 1809
3745.25 1767
3745.83 1762
3746.40 1754
3746.98 1827
3747.56 1835
3748.14 1818
3748.71 1805
3749.29 1801
3749.87 1825
3750.45 1800
3751.03 1781
3751.60 1794
3752.18 1736
3752.76 1808
3753.34 1780
3753.92 1724
3754.49 1706
3755.07 1713
3755.65 1735
3756.23 1675
3756.81 1734
3757.38 1850
3757.96 1905
3758.54 1929
3759.12 1999
3759.70 1986
3760.28 2040
3760.85 2152
3761.43 2137
3762.01 2107
3762.59 2042
3763.17 2131
3763.75 2179
3764.33 2101
3764.91 2121
3765.48 2195
3766.06 2176
3766.64 2083
3767.22 2064
3767.80 2038
3768.38 2006
3768.96 1953
3769.54 1925
3770.12 1884
3770.70 1882
3771.28 1915
3771.85 1978
3772.43 1989
3773.01 2001
3773.59 1963
3774.17 1975
3774.75 1938
3775.33 1910
3775.91 1922
3776.49 1841
3777.07 1814
3777.65 1873
3778.23 1848
3778.81 1804
3779.39 1867
3779.97 1918
3780.55 1841
3781.13 1884
3781.71 1847
3782.29 1892
3782.87 1837
3783.45 1851
3784.03 1874
3784.61 1834
3785.19 1801
3785.77 1739
3786.35 1785
3786.93 1834
3787.51 1851
3788.10 1826
3788.68 1919
3789.26 1931
3789.84 1940
3790.42 1912
3791.00 1903
3791.58 1896
3792.16 1971
3792.74 1858
3793.32 1998
3793.90 2029
3794.48 2011
3795.07 2018
3795.65 1967
3796.23 2059
3796.81 2000
3797.39 1940
3797.97 2011
3798.55 1976
3799.14 1998
3799.72 2117
3800.30 2248
3800.88 2232
3801.46 2363
3802.04 2463
3802.62 2552
3803.21 2511
3803.79 2586
3804.37 2471
3804.95 2444
3805.53 2476
3806.12 2408
3806.70 2460
3807.28 2631
3807.86 2764
3808.44 2868
3809.03 2910
3809.61 3020
3810.19 3097
3810.77 3018
3811.36 2843
3811.94 2797
3812.52 2730
3813.10 2711
3813.69 2828
3814.27 2693
3814.85 2782
3815.43 2817
3816.02 2854
3816.60 2939
3817.18 2831
3817.77 2830
3818.35 2683
3818.93 2525
3819.51 2457
3820.10 2370
3820.68 2339
3821.26 2415
3821.85 2402
3822.43 2538
3823.01 2517
3823.60 2512
3824.18 2487
3824.76 2450
3825.35 2462
3825.93 2370
3826.51 2322
3827.10 2300
3827.68 2192
3828.27 2132
3828.85 2101
3829.43 2069
3830.02 2089
3830.60 2109
3831.18 2050
3831.77 2129
3832.35 2109
3832.94 2192
3833.52 2150
3834.10 2224
3834.69 2176
3835.27 2156
3835.86 2173
3836.44 2089
3837.03 2146
3837.61 2144
3838.19 2171
3838.78 2095
3839.36 2078
3839.95 2121
3840.53 2118
3841.12 2012
3841.70 2072
3842.29 2200
3842.87 2122
3843.46 2109
3844.04 2203
3844.63 2205
3845.21 2378
3845.80 2460
3846.38 2534
3846.97 2587
3847.55 2610
3848.14 2641
3848.72 2555
3849.31 2373
3849.89 2253
3850.48 2212
3851.06 2157
3851.65 2193
3852.23 2228
3852.82 2177
3853.41 2167
3853.99 2184
3854.58 2183
3855.16 2279
3855.75 2181
3856.33 2229
3856.92 2247
3857.51 2338
3858.09 2511
3858.68 2689
3859.26 2981
3859.85 3556
3860.44 4085
3861.02 4562
3861.61 4848
3862.20 4924
3862.78 4932
3863.37 4850
3863.95 4615
3864.54 4399
3865.13 4031
3865.71 3816
3866.30 3467
3866.89 3058
3867.47 2868
3868.06 2635
3868.65 2468
3869.23 2424
3869.82 2238
3870.41 2233
3870.99 2149
3871.58 2242
3872.17 2227
3872.76 2218
3873.34 2366
3873.93 2326
3874.52 2312
3875.10 2255
3875.69 2284
3876.28 2261
3876.87 2214
3877.45 2082
3878.04 2005
3878.63 1935
3879.22 2027
3879.80 1977
3880.39 1898
3880.98 1975
3881.57 1964
3882.15 1922
3882.74 1867
3883.33 1967
3883.92 1974
3884.51 1861
3885.09 1904
3885.68 1839
3886.27 1815
3886.86 1882
3887.45 1910
3888.04 1959
3888.62 2005
3889.21 2073
3889.80 2092
3890.39 2137
3890.98 2153
3891.57 2209
3892.15 2208
3892.74 2093
3893.33 2056
3893.92 2074
3894.51 2127
3895.10 2092
3895.69 1986
3896.28 2042
3896.86 2003
3897.45 2012
3898.04 2104
3898.63 2096
3899.22 2101
3899.81 2104
3900.40 2155
3900.99 2144
3901.58 2137
3902.17 2074
3902.76 2052
3903.34 2009
3903.93 1949
3904.52 1860
3905.11 1843
3905.70 1864
3906.29 1838
3906.88 1817
3907.47 1824
3908.06 1872
3908.65 1893
3909.24 1780
3909.83 1791
3910.42 1802
3911.01 1751
3911.60 1718
3912.19 1805
3912.78 1756
3913.37 1689
3913.96 1653
3914.55 1646
3915.14 1711
3915.73 1690
3916.32 1771
3916.91 1771
3917.50 1699
3918.09 1672
3918.68 1714
3919.28 1717
3919.87 1703
3920.46 1829
3921.05 1755
3921.64 1723
3922.23 1659
3922.82 1657
3923.41 1694
3924.00 1591
3924.59 1612
3925.18 1605
3925.77 1625
3926.37 1562
3926.96 1537
3927.55 1504
3928.14 1598
3928.73 1603
3929.32 1550
3929.91 1611
3930.51 1655
3931.10 1684
3931.69 1630
3932.28 1601
3932.87 1590
3933.46 1583
3934.05 1580
3934.65 1586
3935.24 1551
3935.83 1573
3936.42 1617
3937.01 1616
3937.61 1621
3938.20 1693
3938.79 1746
3939.38 1714
3939.97 1709
3940.57 1806
3941.16 1810
3941.75 1853
3942.34 1727
3942.94 1731
3943.53 1805
3944.12 1838
3944.71 1732
3945.31 1712
3945.90 1733
3946.49 1654
3947.08 1625
3947.68 1635
3948.27 1619
3948.86 1643
3949.45 1573
3950.05 1614
3950.64 1605
3951.23 1633
3951.83 1614
3952.42 1625
3953.01 1668
3953.61 1606
3954.20 1614
3954.79 1606
3955.39 1583
3955.98 1573
3956.57 1600
3957.17 1705
3957.76 1717
3958.35 1739
3958.95 1730
3959.54 1738
3960.13 1698
3960.73 1780
3961.32 1814
3961.92 1771
3962.51 1792
3963.10 1727
3963.70 1756
3964.29 1750
3964.88 1749
3965.48 1799
3966.07 1792
3966.67 1950
3967.26 2065
3967.86 2056
3968.45 1986
3969.04 2091
3969.64 2103
3970.23 2046
3970.83 1877
3971.42 1832
3972.02 1853
3972.61 1755
3973.21 1702
3973.80 1766
3974.40 1816
3974.99 1837
3975.58 1841
3976.18 1852
3976.77 1870
3977.37 2004
3977.96 2148
3978.56 2099
3979.15 2101
3979.75 2067
3980.35 1974
3980.94 1974
3981.54 2006
3982.13 1897
3982.73 1917
3983.32 1938
3983.92 1809
3984.51 1826
3985.11 1805
3985.70 1828
3986.30 1841
3986.90 1734
3987.49 1810
3988.09 1799
3988.68 1814
3989.28 1770
3989.87 1762
3990.47 1751
3991.07 1734
3991.66 1870
3992.26 1779
3992.85 1807
3993.45 1853
3994.05 1808
3994.64 1802
3995.24 1773
3995.84 1792
3996.43 1850
3997.03 1857
3997.62 1904
3998.22 1873
3998.82 1796
3999.41 1834
4000.01 1813
4000.61 1847
4001.20 1797
4001.80 1856
4002.40 1808
4003.00 1776
4003.59 1760
4004.19 1721
4004.79 1775
4005.38 1794
4005.98 1770
4006.58 1765
4007.17 1782
4007.77 1802
4008.37 1780
4008.97 1784
4009.56 1816
4010.16 1811
4010.76 1768
4011.36 1736
4011.95 1776
4012.55 1747
4013.15 1749
4013.75 1770
4014.34 1838
4014.94 1785
4015.54 1798
4016.14 1952
4016.74 1939
4017.33 1969
4017.93 1989
4018.53 2012
4019.13 2065
4019.73 1950
4020.32 1903
4020.92 1875
4021.52 1827
4022.12 1785
4022.72 1768
4023.32 1772
4023.91 1795
4024.51 1757
4025.11 1814
4025.71 1833
4026.31 1821
4026.91 1858
4027.51 1895
4028.10 1877
4028.70 1957
4029.30 1953
4029.90 1889
4030.50 1934
4031.10 1972
4031.70 1833
4032.30 1784
4032.90 1803
4033.49 1826
4034.09 1811
4034.69 1842
4035.29 1792
4035.89 1808
4036.49 1815
4037.09 1770
4037.69 1764
4038.29 1669
4038.89 1611
4039.49 1610
4040.09 1671
4040.69 1599
4041.29 1531
4041.89 1605
4042.49 1581
4043.09 1563
4043.69 1646
4044.29 1678
4044.89 1595
4045.49 1602
4046.09 1618
4046.69 1669
4047.29 1638
4047.89 1670
4048.49 1674
4049.09 1655
4049.69 1617
4050.29 1606
4050.89 1635
4051.49 1596
4052.09 1601
4052.69 1610
4053.29 1662
4053.89 1592
4054.49 1618
4055.09 1578
4055.69 1571
4056.30 1538
4056.90 1569
4057.50 1599
4058.10 1549
4058.70 1561
4059.30 1571
4059.90 1574
4060.50 1559
4061.10 1588
4061.71 1629
4062.31 1611
4062.91 1582
4063.51 1641
4064.11 1686
4064.71 1750
4065.31 1731
4065.92 1817
4066.52 1890
4067.12 1807
4067.72 1840
4068.32 1812
4068.92 1760
4069.53 1681
4070.13 1641
4070.73 1575
4071.33 1595
4071.93 1572
4072.54 1501
4073.14 1537
4073.74 1546
4074.34 1513
4074.94 1577
4075.55 1581
4076.15 1505
4076.75 1570
4077.35 1525
4077.96 1491
4078.56 1501
4079.16 1462
4079.76 1525
4080.37 1550
4080.97 1508
4081.57 1497
4082.17 1571
4082.78 1560
4083.38 1508
4083.98 1582
4084.59 1503
4085.19 1478
4085.79 1542
4086.39 1474
4087.00 1449
4087.60 1552
4088.20 1487
4088.81 1511
4089.41 1507
4090.01 1490
4090.62 1488
4091.22 1444
4091.82 1486
4092.43 1484
4093.03 1452
4093.63 1533
4094.24 1539
4094.84 1526
4095.45 1567
4096.05 1529
4096.65 1597
4097.26 1537
4097.86 1562
4098.47 1536
4099.07 1557
4099.67 1502
4100.28 1514
4100.88 1553
4101.49 1542
4102.09 1556
4102.69 1511
4103.30 1565
4103.90 1565
4104.51 1627
4105.11 1513
4105.72 1498
4106.32 1521
4106.93 1458
4107.53 1447
4108.13 1462
4108.74 1382
4109.34 1401
4109.95 1435
4110.55 1458
4111.16 1506
4111.76 1436
4112.37 1459
4112.97 1524
4113.58 1489
4114.18 1513
4114.79 1524
4115.39 1515
4116.00 1502
4116.60 1510
4117.21 1518
4117.82 1503
4118.42 1519
4119.03 1558
4119.63 1537
4120.24 1546
4120.84 1484
4121.45 1506
4122.05 1463
4122.66 1452
4123.27 1498
4123.87 1454
4124.48 1468
4125.08 1527
4125.69 1534
4126.30 1478
4126.90 1482
4127.51 1503
4128.11 1510
4128.72 1468
4129.33 1533
4129.93 1460
4130.54 1499
4131.15 1513
4131.75 1537
4132.36 1526
4132.96 1535
4133.57 1610
4134.18 1585
4134.78 1586
4135.39 1684
4136.00 1758
4136.60 1719
4137.21 1757
4137.82 1738
4138.43 1743
4139.03 1697
4139.64 1747
4140.25 1778
4140.85 1815
4141.46 1778
4142.07 1797
4142.68 1727
4143.28 1773
4143.89 1849
4144.50 1840
4145.10 1789
4145.71 1731
4146.32 1770
4146.93 1713
4147.53 1637
4148.14 1686
4148.75 1564
4149.36 1579
4149.97 1625
4150.57 1595
4151.18 1571
4151.79 1546
4152.40 1533
4153.00 1455
4153.61 1486
4154.22 1488
4154.83 1477
4155.44 1470
4156.05 1584
4156.65 1555
4157.26 1517
4157.87 1518
4158.48 1641
4159.09 1660
4159.70 1653
4160.30 1671
4160.91 1701
4161.52 1711
4162.13 1648
4162.74 1570
4163.35 1547
4163.96 1594
4164.56 1548
4165.17 1573
4165.78 1552
4166.39 1525
4167.00 1619
4167.61 1633
4168.22 1669
4168.83 1669
4169.44 1795
4170.05 1770
4170.66 1765
4171.26 1782
4171.87 1892
4172.48 1896
4173.09 1904
4173.70 1954
4174.31 1858
4174.92 1862
4175.53 1935
4176.14 1929
4176.75 1912
4177.36 1826
4177.97 1737
4178.58 1695
4179.19 1670
4179.80 1687
4180.41 1631
4181.02 1655
4181.63 1618
4182.24 1583
4182.85 1583
4183.46 1556
4184.07 1530
4184.68 1551
4185.29 1589
4185.90 1547
4186.51 1628
4187.12 1592
4187.73 1565
4188.34 1540
4188.95 1518
4189.56 1526
4190.18 1581
4190.79 1583
4191.40 1631
4192.01 1568
4192.62 1646
4193.23 1718
4193.84 1761
4194.45 1797
4195.06 1725
4195.67 1750
4196.28 1768
4196.90 1762
4197.51 1712
4198.12 1681
4198.73 1675
4199.34 1687
4199.95 1683
4200.56 1657
4201.18 1608
4201.79 1582
4202.40 1656
4203.01 1564
4203.62 1598
4204.23 1718
4204.85 1755
4205.46 1680
4206.07 1659
4206.68 1685
4207.29 1721
4207.90 1716
4208.52 1720
4209.13 1730
4209.74 1830
4210.35 1859
4210.97 1895
4211.58 1808
4212.19 1832
4212.80 1885
4213.41 1872
4214.03 1876
4214.64 1814
4215.25 1873
4215.86 1787
4216.48 1815
4217.09 1838
4217.70 1961
4218.32 2032
4218.93 2102
4219.54 2123
4220.15 2244
4220.77 2362
4221.38 2440
4221.99 2395
4222.61 2484
4223.22 2540
4223.83 2537
4224.44 2557
4225.06 2464
4225.67 2402
4226.28 2457
4226.90 2673
4227.51 2660
4228.13 2830
4228.74 2891
4229.35 2922
4229.97 2965
4230.58 2776
4231.19 2565
4231.81 2456
4232.42 2385
4233.03 2204
4233.65 2124
4234.26 2146
4234.88 2029
4235.49 1935
4236.10 1964
4236.72 1980
4237.33 1909
4237.95 1891
4238.56 1891
4239.17 1935
4239.79 2017
4240.40 1907
4241.02 2000
4241.63 2050
4242.25 1976
4242.86 2020
4243.48 2057
4244.09 2111
4244.71 2102
4245.32 2069
4245.93 1967
4246.55 2082
4247.16 2015
4247.78 1990
4248.39 1952
4249.01 1996
4249.62 2000
4250.24 2009
4250.85 1955
4251.47 1972
4252.08 1941
4252.70 1872
4253.32 1924
4253.93 1846
4254.55 1934
4255.16 1918
4255.78 1882
4256.39 1942
4257.01 1946
4257.62 1934
4258.24 2052
4258.85 2037
4259.47 2014
4260.09 2033
4260.70 2066
4261.32 2185
4261.93 2219
4262.55 2371
4263.17 2504
4263.78 2477
4264.40 2569
4265.01 2605
4265.63 2451
4266.25 2409
4266.86 2329
4267.48 2260
4268.10 2156
4268.71 2054
4269.33 2118
4269.94 1969
4270.56 1901
4271.18 1896
4271.79 2019
4272.41 2012
4273.03 2020
4273.64 2064
4274.26 2094
4274.88 2058
4275.49 2155
4276.11 2230
4276.73 2406
4277.35 2557
4277.96 2652
4278.58 2665
4279.20 2725
4279.81 2501
4280.43 2403
4281.05 2251
4281.67 2155
4282.28 2083
4282.90 2044
4283.52 1899
4284.14 1936
4284.75 1904
4285.37 1814
4285.99 1772
4286.61 1792
4287.22 1779
4287.84 1803
4288.46 1760
4289.08 1693
4289.70 1820
4290.31 1745
4290.93 1747
4291.55 1795
4292.17 1728
4292.79 1717
4293.40 1690
4294.02 1697
4294.64 1668
4295.26 1706
4295.88 1627
4296.50 1615
4297.11 1661
4297.73 1744
4298.35 1711
4298.97 1687
4299.59 1670
4300.21 1740
4300.83 1725
4301.44 1730
4302.06 1749
4302.68 1781
4303.30 1765
4303.92 1734
4304.54 1776
4305.16 1830
4305.78 1797
4306.40 1804
4307.02 1716
4307.63 1730
4308.25 1772
4308.87 1732
4309.49 1717
4310.11 1726
4310.73 1749
4311.35 1700
4311.97 1766
4312.59 1718
4313.21 1752
4313.83 1799
4314.45 1742
4315.07 1822
4315.69 1794
4316.31 1882
4316.93 1868
4317.55 1838
4318.17 1872
4318.79 1870
4319.41 1885
4320.03 1862
4320.65 1848
4321.27 1812
4321.89 1841
4322.51 1861
4323.13 1895
4323.75 2015
4324.37 2053
4324.99 2058
4325.61 2069
4326.23 2151
4326.85 2168
4327.47 2173
4328.09 2200
4328.71 2250
4329.33 2254
4329.96 2297
4330.58 2345
4331.20 2524
4331.82 2751
4332.44 2871
4333.06 2986
4333.68 3088
4334.30 3146
4334.92 3253
4335.54 3339
4336.17 3346
4336.79 3292
4337.41 3409
4338.03 3474
4338.65 3479
4339.27 3317
4339.89 3219
4340.52 3047
4341.14 2935
4341.76 2882
4342.38 2853
4343.00 2834
4343.62 2939
4344.25 3066
4344.87 3453
4345.49 4013
4346.11 4495
4346.73 5091
4347.36 5413
4347.98 5518
4348.60 5364
4349.22 4849
4349.84 4461
4350.47 3975
4351.09 3602
4351.71 3222
4352.33 3048
4352.96 2932
4353.58 2787
4354.20 2609
4354.82 2484
4355.45 2457
4356.07 2417
4356.69 2364
4357.31 2334
4357.94 2308
4358.56 2347
4359.18 2367
4359.81 2358
4360.43 2281
4361.05 2284
4361.68 2377
4362.30 2275
4362.92 2175
4363.55 2203
4364.17 2100
4364.79 2139
4365.42 2155
4366.04 2184
4366.66 2212
4367.29 2222
4367.91 2176
4368.53 2049
4369.16 2025
4369.78 1958
4370.40 1855
4371.03 1815
4371.65 1803
4372.27 1825
4372.90 1871
4373.52 1932
4374.15 1890
4374.77 1890
4375.39 1873
4376.02 1815
4376.64 1775
4377.27 1859
4377.89 1942
4378.52 1931
4379.14 1968
4379.76 1915
4380.39 1984
4381.01 1964
4381.64 1992
4382.26 1966
4382.89 1975
4383.51 1925
4384.14 1995
4384.76 2074
4385.39 2053
4386.01 2115
4386.64 2044
4387.26 2003
4387.89 1995
4388.51 2113
4389.14 2124
4389.76 2203
4390.39 2248
4391.01 2319
4391.64 2414
4392.26 2501
4392.89 2582
4393.51 2599
4394.14 2428
4394.76 2280
4395.39 2207
4396.01 2140
4396.64 2001
4397.26 2060
4397.89 2030
4398.52 1969
4399.14 2065
4399.77 2020
4400.39 2047
4401.02 2012
4401.65 1984
4402.27 2029
4402.90 1989
4403.52 1884
4404.15 1937
4404.78 1909
4405.40 1841
4406.03 1918
4406.65 1892
4407.28 1845
4407.91 1899
4408.53 1899
4409.16 1844
4409.79 1872
4410.41 1834
4411.04 1856
4411.67 1831
4412.29 1811
4412.92 1750
4413.55 1820
4414.17 1775
4414.80 1812
4415.43 1800
4416.05 1776
4416.68 1762
4417.31 1769
4417.94 1755
4418.56 1755
4419.19 1741
4419.82 1679
4420.44 1716
4421.07 1746
4421.70 1737
4422.33 1705
4422.95 1697
4423.58 1694
4424.21 1663
4424.84 1677
4425.46 1625
4426.09 1689
4426.72 1633
4427.35 1609
4427.97 1544
4428.60 1569
4429.23 1653
4429.86 1606
4430.49 1586
4431.11 1616
4431.74 1613
4432.37 1624
4433.00 1630
4433.63 1495
4434.26 1553
4434.88 1644
4435.51 1618
4436.14 1570
4436.77 1680
4437.40 1652
4438.03 1703
4438.65 1622
4439.28 1592
4439.91 1677
4440.54 1626
4441.17 1567
4441.80 1601
4442.43 1564
4443.06 1553
4443.68 1518
4444.31 1600
4444.94 1624
4445.57 1646
4446.20 1657
4446.83 1714
4447.46 1724
4448.09 1673
4448.72 1690
4449.35 1685
4449.98 1728
4450.61 1709
4451.24 1705
4451.86 1666
4452.49 1603
4453.12 1669
4453.75 1673
4454.38 1724
4455.01 1710
4455.64 1745
4456.27 1820
4456.90 1910
4457.53 1921
4458.16 1977
4458.79 1920
4459.42 1810
4460.05 1789
4460.68 1727
4461.31 1664
4461.94 1603
4462.57 1586
4463.20 1662
4463.83 1503
4464.46 1532
4465.09 1610
4465.72 1607
4466.36 1579
4466.99 1527
4467.62 1607
4468.25 1565
4468.88 1551
4469.51 1516
4470.14 1538
4470.77 1622
4471.40 1556
4472.03 1499
4472.66 1502
4473.29 1465
4473.93 1529
4474.56 1511
4475.19 1519
4475.82 1563
4476.45 1556
4477.08 1521
4477.71 1513
4478.34 1490
4478.98 1487
4479.61 1564
4480.24 1486
4480.87 1519
4481.50 1520
4482.13 1533
4482.76 1559
4483.40 1630
4484.03 1628
4484.66 1624
4485.29 1662
4485.92 1603
4486.56 1699
4487.19 1720
4487.82 1636
4488.45 1685
4489.08 1725
4489.72 1755
4490.35 1719
4490.98 1725
4491.61 1738
4492.25 1700
4492.88 1677
4493.51 1609
4494.14 1587
4494.78 1655
4495.41 1580
4496.04 1611
4496.67 1553
4497.31 1621
4497.94 1709
4498.57 1719
4499.20 1717
4499.84 1708
4500.47 1812
4501.10 1913
4501.74 1962
4502.37 2043
4503.00 2215
4503.64 2186
4504.27 2149
4504.90 2025
4505.53 1936
4506.17 1986
4506.80 1935
4507.43 1870
4508.07 1862
4508.70 1850
4509.34 1811
4509.97 1859
4510.60 1828
4511.24 1729
4511.87 1745
4512.50 1727
4513.14 1741
4513.77 1709
4514.41 1707
4515.04 1747
4515.67 1663
4516.31 1704
4516.94 1744
4517.58 1709
4518.21 1675
4518.84 1642
4519.48 1652
4520.11 1585
4520.75 1731
4521.38 1684
4522.02 1587
4522.65 1664
4523.28 1673
4523.92 1730
4524.55 1745
4525.19 1850
4525.82 1859
4526.46 1986
4527.09 2049
4527.73 2085
4528.36 2336
4529.00 2674
4529.63 3136
4530.27 3714
4530.90 4128
4531.54 4474
4532.17 4776
4532.81 4851
4533.44 4674
4534.08 4398
4534.71 4137
4535.35 3657
4535.99 3286
4536.62 2884
4537.26 2511
4537.89 2280
4538.53 2083
4539.16 1945
4539.80 1909
4540.43 1757
4541.07 1742
4541.71 1701
4542.34 1667
4542.98 1626
4543.61 1679
4544.25 1656
4544.89 1651
4545.52 1598
4546.16 1614
4546.79 1660
4547.43 1668
4548.07 1715
4548.70 1671
4549.34 1575
4549.98 1617
4550.61 1612
4551.25 1606
4551.89 1633
4552.52 1626
4553.16 1703
4553.80 1623
4554.43 1560
4555.07 1630
4555.71 1663
4556.34 1604
4556.98 1678
4557.62 1644
4558.25 1683
4558.89 1694
4559.53 1681
4560.16 1740
4560.80 1739
4561.44 1733
4562.08 1736
4562.71 1704
4563.35 1702
4563.99 1703
4564.63 1725
4565.26 1791
4565.90 1775
4566.54 1834
4567.18 1861
4567.81 1819
4568.45 1914
4569.09 2012
4569.73 2000
4570.36 1990
4571.00 2045
4571.64 1967
4572.28 1956
4572.92 1934
4573.55 1891
4574.19 1928
4574.83 1785
4575.47 1777
4576.11 1764
4576.75 1781
4577.38 1670
4578.02 1681
4578.66 1677
4579.30 1589
4579.94 1599
4580.58 1640
4581.21 1609
4581.85 1690
4582.49 1655
4583.13 1663
4583.77 1689
4584.41 1745
4585.05 1755
4585.69 1809
4586.32 1918
4586.96 1935
4587.60 2065
4588.24 2225
4588.88 2313
4589.52 2265
4590.16 2247
4590.80 2136
4591.44 2120
4592.08 2234
4592.72 2190
4593.36 2167
4594.00 2166
4594.63 2054
4595.27 1987
4595.91 1905
4596.55 1789
4597.19 1758
4597.83 1779
4598.47 1685
4599.11 1807
4599.75 1827
4600.39 1753
4601.03 1833
4601.67 1811
4602.31 1691
4602.95 1754
4603.59 1761
4604.23 1751
4604.87 1813
4605.51 1779
4606.15 1720
4606.79 1708
4607.43 1724
4608.08 1707
4608.72 1786
4609.36 1766
4610.00 1766
4610.64 1730
4611.28 1798
4611.92 1695
4612.56 1696
4613.20 1666
4613.84 1611
4614.48 1579
4615.12 1650
4615.76 1554
4616.41 1531
4617.05 1616
4617.69 1656
4618.33 1553
4618.97 1573
4619.61 1543
4620.25 1423
4620.89 1501
4621.54 1517
4622.18 1459
4622.82 1445
4623.46 1480
4624.10 1546
4624.74 1532
4625.38 1497
4626.03 1560
4626.67 1506
4627.31 1549
4627.95 1534
4628.59 1527
4629.24 1535
4629.88 1596
4630.52 1638
4631.16 1663
4631.80 1757
4632.45 1832
4633.09 1875
4633.73 1867
4634.37 1820
4635.02 1890
4635.66 1842
4636.30 1709
4636.94 1782
4637.58 1781
4638.23 1689
4638.87 1680
4639.51 1679
4640.16 1758
4640.80 1718
4641.44 1664
4642.08 1629
4642.73 1677
4643.37 1596
4644.01 1591
4644.66 1609
4645.30 1660
4645.94 1626
4646.58 1554
4647.23 1601
4647.87 1651
4648.51 1654
4649.16 1614
4649.80 1616
4650.44 1557
4651.09 1648
4651.73 1708
4652.37 1753
4653.02 1736
4653.66 1758
4654.31 1745
4654.95 1673
4655.59 1664
4656.24 1689
4656.88 1692
4657.52 1629
4658.17 1582
4658.81 1541
4659.46 1605
4660.10 1543
4660.75 1571
4661.39 1500
4662.03 1442
4662.68 1428
4663.32 1459
4663.97 1489
4664.61 1453
4665.26 1369
4665.90 1410
4666.54 1434
4667.19 1455
4667.83 1437
4668.48 1415
4669.12 1394
4669.77 1385
4670.41 1417
4671.06 1475
4671.70 1454
4672.35 1427
4672.99 1399
4673.64 1430
4674.28 1381
4674.93 1345
4675.57 1407
4676.22 1455
4676.86 1477
4677.51 1501
4678.15 1501
4678.80 1497
4679.44 1516
4680.09 1536
4680.73 1524
4681.38 1531
4682.03 1543
4682.67 1510
4683.32 1547
4683.96 1522
4684.61 1468
4685.25 1540
4685.90 1586
4686.55 1550
4687.19 1596
4687.84 1577
4688.48 1601
4689.13 1645
4689.78 1727
4690.42 1692
4691.07 1669
4691.72 1690
4692.36 1750
4693.01 1730
4693.65 1761
4694.30 1745
4694.95 1850
4695.59 1827
4696.24 1843
4696.89 1861
4697.53 1895
4698.18 1839
4698.83 1907
4699.47 2102
4700.12 2206
4700.77 2302
4701.41 2263
4702.06 2146
4702.71 2087
4703.36 1969
4704.00 1941
4704.65 1891
4705.30 1763
4705.94 1849
4706.59 1774
4707.24 1669
4707.89 1709
4708.53 1707
4709.18 1688
4709.83 1653
4710.48 1662
4711.12 1686
4711.77 1701
4712.42 1633
4713.07 1674
4713.71 1638
4714.36 1633
4715.01 1691
4715.66 1658
4716.31 1627
4716.95 1617
4717.60 1635
4718.25 1532
4718.90 1609
4719.55 1590
4720.19 1659
4720.84 1686
4721.49 1688
4722.14 1740
4722.79 1830
4723.44 1717
4724.08 1701
4724.73 1665
4725.38 1692
4726.03 1668
4726.68 1679
4727.33 1661
4727.98 1701
4728.63 1732
4729.27 1710
4729.92 1666
4730.57 1584
4731.22 1625
4731.87 1541
4732.52 1550
4733.17 1575
4733.82 1541
4734.47 1432
4735.12 1448
4735.77 1551
4736.41 1545
4737.06 1528
4737.71 1477
4738.36 1517
4739.01 1559
4739.66 1643
4740.31 1639
4740.96 1655
4741.61 1650
4742.26 1637
4742.91 1663
4743.56 1720
4744.21 1606
4744.86 1546
4745.51 1618
4746.16 1583
4746.81 1539
4747.46 1535
4748.11 1582
4748.76 1569
4749.41 1535
4750.06 1594
4750.71 1558
4751.36 1591
4752.01 1681
4752.66 1709
4753.31 1670
4753.96 1681
4754.61 1743
4755.26 1731
4755.92 1724
4756.57 1652
4757.22 1624
4757.87 1686
4758.52 1673
4759.17 1720
4759.82 1788
4760.47 1806
4761.12 1859
4761.77 1916
4762.42 1858
4763.08 1809
4763.73 1817
4764.38 1738
4765.03 1724
4765.68 1708
4766.33 1664
4766.98 1654
4767.64 1607
4768.29 1633
4768.94 1532
4769.59 1626
4770.24 1635
4770.89 1617
4771.54 1486
4772.20 1543
4772.85 1563
4773.50 1555
4774.15 1552
4774.80 1478
4775.46 1592
4776.11 1571
4776.76 1566
4777.41 1545
4778.06 1569
4778.72 1528
4779.37 1513
4780.02 1553
4780.67 1581
4781.33 1618
4781.98 1671
4782.63 1633
4783.28 1597
4783.94 1601
4784.59 1573
4785.24 1598
4785.89 1520
4786.55 1586
4787.20 1618
4787.85 1689
4788.51 1734
4789.16 1655
4789.81 1658
4790.46 1712
4791.12 1654
4791.77 1687
4792.42 1709
4793.08 1688
4793.73 1656
4794.38 1654
4795.04 1652
4795.69 1664
4796.34 1687
4797.00 1666
4797.65 1687
4798.30 1719
4798.96 1775
4799.61 1765
4800.27 1773
4800.92 1841
4801.57 1827
4802.23 1816
4802.88 1877
4803.53 1857
4804.19 1843
4804.84 1898
4805.50 1874
4806.15 1845
4806.81 1771
4807.46 1757
4808.11 1768
4808.77 1770
4809.42 1730
4810.08 1595
4810.73 1668
4811.39 1642
4812.04 1567
4812.69 1659
4813.35 1745
4814.00 1763
4814.66 1788
4815.31 1817
4815.97 1723
4816.62 1769
4817.28 1839
4817.93 1842
4818.59 1855
4819.24 1954
4819.90 1940
4820.55 2014
4821.21 2013
4821.86 2146
4822.52 2114
4823.17 2240
4823.83 2265
4824.48 2259
4825.14 2299
4825.79 2312
4826.45 2246
4827.11 2214
4827.76 2106
4828.42 2073
4829.07 2093
4829.73 2015
4830.38 2038
4831.04 2071
4831.70 2130
4832.35 2192
4833.01 2173
4833.66 2179
4834.32 2259
4834.98 2245
4835.63 2328
4836.29 2266
4836.94 2420
4837.60 2395
4838.26 2481
4838.91 2454
4839.57 2462
4840.23 2407
4840.88 2294
4841.54 2384
4842.20 2327
4842.85 2367
4843.51 2437
4844.17 2401
4844.82 2388
4845.48 2444
4846.14 2380
4846.79 2468
4847.45 2546
4848.11 2514
4848.76 2710
4849.42 2885
4850.08 3048
4850.73 3128
4851.39 3196
4852.05 3298
4852.71 3240
4853.36 2986
4854.02 2844
4854.68 2742
4855.34 2684
4855.99 2658
4856.65 2716
4857.31 2858
4857.97 3020
4858.62 3091
4859.28 3208
4859.94 3220
4860.60 3090
4861.25 2882
4861.91 2800
4862.57 2832
4863.23 2624
4863.89 2633
4864.54 2554
4865.20 2591
4865.86 2526
4866.52 2498
4867.18 2537
4867.84 2606
4868.49 2509
4869.15 2477
4869.81 2512
4870.47 2427
4871.13 2367
4871.79 2315
4872.44 2438
4873.10 2387
4873.76 2398
4874.42 2339
4875.08 2348
4875.74 2397
4876.40 2320
4877.06 2325
4877.72 2392
4878.37 2458
4879.03 2522
4879.69 2541
4880.35 2650
4881.01 2582
4881.67 2485
4882.33 2431
4882.99 2404
4883.65 2363
4884.31 2326
4884.97 2333
4885.63 2272
4886.29 2215
4886.95 2248
4887.61 2216
4888.26 2188
4888.92 2266
4889.58 2187
4890.24 2187
4890.90 2315
4891.56 2283
4892.22 2316
4892.88 2343
4893.54 2343
4894.20 2377
4894.86 2409
4895.52 2271
4896.18 2269
4896.84 2207
4897.51 2191
4898.17 2264
4898.83 2361
4899.49 2405
4900.15 2496
4900.81 2590
4901.47 2555
4902.13 2489
4902.79 2273
4903.45 2180
4904.11 2129
4904.77 2012
4905.43 2049
4906.09 2143
4906.75 2063
4907.41 2022
4908.08 1966
4908.74 2040
4909.40 2001
4910.06 1897
4910.72 1871
4911.38 1892
4912.04 1876
4912.70 1833
4913.37 1911
4914.03 1837
4914.69 1847
4915.35 1763
4916.01 1808
4916.67 1789
4917.33 1781
4918.00 1705
4918.66 1780
4919.32 1739
4919.98 1755
4920.64 1757
4921.31 1765
4921.97 1742
4922.63 1623
4923.29 1606
4923.95 1698
4924.62 1752
4925.28 1737
4925.94 1715
4926.60 1694
4927.26 1702
4927.93 1698
4928.59 1750
4929.25 1736
4929.91 1715
4930.58 1646
4931.24 1654
4931.90 1624
4932.56 1734
4933.23 1701
4933.89 1684
4934.55 1579
4935.22 1549
4935.88 1665
4936.54 1712
4937.20 1684
4937.87 1609
4938.53 1701
4939.19 1739
4939.86 1647
4940.52 1669
4941.18 1651
4941.85 1654
4942.51 1614
4943.17 1621
4943.84 1638
4944.50 1565
4945.16 1583
4945.83 1624
4946.49 1511
4947.15 1565
4947.82 1575
4948.48 1564
4949.15 1577
4949.81 1575
4950.47 1566
4951.14 1567
4951.80 1547
4952.47 1579
4953.13 1630
4953.79 1539
4954.46 1542
4955.12 1612
4955.79 1629
4956.45 1613
4957.11 1565
4957.78 1619
4958.44 1735
4959.11 1749
4959.77 1737
4960.44 1854
4961.10 1940
4961.77 1978
4962.43 2132
4963.10 2160
4963.76 2255
4964.42 2329
4965.09 2301
4965.75 2217
4966.42 2109
4967.08 1994
4967.75 1944
4968.41 1843
4969.08 1690
4969.74 1693
4970.41 1664
4971.08 1595
4971.74 1644
4972.41 1684
4973.07 1680
4973.74 1710
4974.40 1742
4975.07 1733
4975.73 1833
4976.40 1845
4977.06 1847
4977.73 1788
4978.40 1840
4979.06 1792
4979.73 1784
4980.39 1673
4981.06 1660
4981.73 1602
4982.39 1613
4983.06 1617
4983.72 1620
4984.39 1609
4985.06 1640
4985.72 1661
4986.39 1618
4987.05 1587
4987.72 1591
4988.39 1646
4989.05 1629
4989.72 1548
4990.39 1550
4991.05 1584
4991.72 1580
4992.39 1582
4993.05 1531
4993.72 1488
4994.39 1453
4995.05 1443
4995.72 1470
4996.39 1419
4997.05 1444
4997.72 1452
4998.39 1447
4999.06 1432
4999.72 1415
5000.39 1361
5001.06 1342
5001.73 1386
5002.39 1434
5003.06 1436
5003.73 1448
5004.39 1401
5005.06 1407
5005.73 1438
5006.40 1431
5007.07 1369
5007.73 1385
5008.40 1361
5009.07 1445
5009.74 1418
5010.40 1469
5011.07 1382
5011.74 1370
5012.41 1386
5013.08 1362
5013.74 1430
5014.41 1390
5015.08 1381
5015.75 1394
5016.42 1319
5017.09 1301
5017.75 1353
5018.42 1406
5019.09 1372
5019.76 1379
5020.43 1416
5021.10 1427
5021.76 1456
5022.43 1479
5023.10 1466
5023.77 1520
5024.44 1582
5025.11 1512
5025.78 1529
5026.45 1496
5027.12 1469
5027.78 1438
5028.45 1366
5029.12 1376
5029.79 1378
5030.46 1356
5031.13 1292
5031.80 1327
5032.47 1369
5033.14 1341
5033.81 1291
5034.48 1351
5035.15 1350
5035.82 1297
5036.49 1312
5037.16 1381
5037.83 1352
5038.50 1329
5039.16 1306
5039.83 1305
5040.50 1291
5041.17 1341
5041.84 1368
5042.51 1402
5043.18 1387
5043.85 1374
5044.52 1402
5045.20 1361
5045.87 1404
5046.54 1311
5047.21 1332
5047.88 1391
5048.55 1407
5049.22 1306
5049.89 1337
5050.56 1386
5051.23 1372
5051.90 1333
5052.57 1349
5053.24 1376
5053.91 1363
5054.58 1373
5055.25 1307
5055.92 1263
5056.60 1280
5057.27 1372
5057.94 1355
5058.61 1368
5059.28 1339
5059.95 1342
5060.62 1311
5061.29 1306
5061.96 1343
5062.64 1354
5063.31 1350
5063.98 1387
5064.65 1355
5065.32 1378
5065.99 1340
5066.66 1353
5067.34 1346
5068.01 1343
5068.68 1330
5069.35 1376
5070.02 1401
5070.70 1364
5071.37 1361
5072.04 1359
5072.71 1331
5073.38 1416
5074.06 1505
5074.73 1393
5075.40 1318
5076.07 1388
5076.74 1441
5077.42 1502
5078.09 1494
5078.76 1513
5079.43 1543
5080.11 1602
5080.78 1548
5081.45 1570
5082.12 1577
5082.80 1529
5083.47 1503
5084.14 1586
5084.82 1550
5085.49 1563
5086.16 1528
5086.83 1501
5087.51 1525
5088.18 1460
5088.85 1522
5089.53 1550
5090.20 1605
5090.87 1610
5091.55 1640
5092.22 1612
5092.89 1651
5093.57 1654
5094.24 1631
5094.91 1497
5095.59 1466
5096.26 1418
5096.93 1421
5097.61 1479
5098.28 1471
5098.96 1496
5099.63 1453
5100.30 1461
5100.98 1506
5101.65 1558
5102.32 1476
5103.00 1535
5103.67 1557
5104.35 1643
5105.02 1548
5105.70 1519
5106.37 1580
5107.04 1632
5107.72 1530
5108.39 1569
5109.07 1561
5109.74 1530
5110.42 1549
5111.09 1605
5111.77 1517
5112.44 1559
5113.11 1582
5113.79 1553
5114.46 1502
5115.14 1530
5115.81 1547
5116.49 1612
5117.16 1750
5117.84 1919
5118.51 1976
5119.19 2141
5119.86 2273
5120.54 2233
5121.21 2197
5121.89 2137
5122.57 2064
5123.24 2004
5123.92 1952
5124.59 1813
5125.27 1727
5125.94 1703
5126.62 1715
5127.29 1691
5127.97 1650
5128.64 1612
5129.32 1607
5130.00 1652
5130.67 1619
5131.35 1604
5132.02 1566
5132.70 1719
5133.38 1744
5134.05 1631
5134.73 1664
5135.40 1641
5136.08 1556
5136.76 1568
5137.43 1481
5138.11 1553
5138.79 1543
5139.46 1502
5140.14 1543
5140.82 1461
5141.49 1481
5142.17 1466
5142.85 1448
5143.52 1392
5144.20 1425
5144.88 1359
5145.55 1443
5146.23 1468
5146.91 1400
5147.58 1416
5148.26 1439
5148.94 1392
5149.61 1374
5150.29 1296
5150.97 1385
5151.65 1399
5152.32 1380
5153.00 1348
5153.68 1331
5154.36 1358
5155.03 1386
5155.71 1328
5156.39 1328
5157.07 1364
5157.74 1401
5158.42 1396
5159.10 1434
5159.78 1367
5160.45 1400
5161.13 1353
5161.81 1410
5162.49 1398
5163.17 1370
5163.84 1287
5164.52 1330
5165.20 1378
5165.88 1397
5166.56 1465
5167.24 1438
5167.91 1432
5168.59 1382
5169.27 1348
5169.95 1321
5170.63 1374
5171.31 1320
5171.98 1326
5172.66 1335
5173.34 1314
5174.02 1309
5174.70 1298
5175.38 1298
5176.06 1302
5176.74 1288
5177.41 1320
5178.09 1329
5178.77 1355
5179.45 1323
5180.13 1311
5180.81 1314
5181.49 1322
5182.17 1369
5182.85 1299
5183.53 1300
5184.21 1318
5184.89 1381
5185.57 1352
5186.24 1289
5186.92 1251
5187.60 1277
5188.28 1292
5188.96 1255
5189.64 1281
5190.32 1233
5191.00 1282
5191.68 1327
5192.36 1286
5193.04 1265
5193.72 1258
5194.40 1253
5195.08 1317
5195.76 1268
5196.44 1287
5197.12 1256
5197.80 1302
5198.48 1348
5199.16 1299
5199.84 1276
5200.52 1352
5201.21 1384
5201.89 1372
5202.57 1367
5203.25 1297
5203.93 1252
5204.61 1271
5205.29 1316
5205.97 1380
5206.65 1355
5207.33 1329
5208.01 1396
5208.69 1424
5209.37 1399
5210.06 1497
5210.74 1490
5211.42 1584
5212.10 1530
5212.78 1528
5213.46 1458
5214.14 1539
5214.82 1570
5215.51 1528
5216.19 1601
5216.87 1588
5217.55 1587
5218.23 1567
5218.91 1497
5219.60 1524
5220.28 1477
5220.96 1512
5221.64 1527
5222.32 1584
5223.00 1575
5223.69 1588
5224.37 1615
5225.05 1620
5225.73 1650
5226.41 1536
5227.10 1413
5227.78 1494
5228.46 1501
5229.14 1404
5229.83 1416
5230.51 1455
5231.19 1465
5231.87 1422
5232.56 1473
5233.24 1479
5233.92 1444
5234.60 1546
5235.29 1559
5235.97 1622
5236.65 1453
5237.34 1562
5238.02 1507
5238.70 1516
5239.38 1554
5240.07 1519
5240.75 1545
5241.43 1555
5242.12 1556
5242.80 1548
5243.48 1574
5244.17 1548
5244.85 1504
5245.53 1498
5246.22 1431
5246.90 1369
5247.58 1473
5248.27 1493
5248.95 1470
5249.63 1495
5250.32 1585
5251.00 1611
5251.69 1660
5252.37 1690
5253.05 1684
5253.74 1754
5254.42 1808
5255.11 1764
5255.79 1684
5256.47 1655
5257.16 1600
5257.84 1545
5258.53 1509
5259.21 1513
5259.89 1599
5260.58 1625
5261.26 1636
5261.95 1665
5262.63 1759
5263.32 1783
5264.00 1687
5264.69 1734
5265.37 1676
5266.06 1698
5266.74 1625
5267.43 1563
5268.11 1575
5268.79 1619
5269.48 1551
5270.16 1558
5270.85 1576
5271.53 1567
5272.22 1538
5272.91 1471
5273.59 1556
5274.28 1567
5274.96 1536
5275.65 1509
5276.33 1558
5277.02 1520
5277.70 1560
5278.39 1561
5279.07 1562
5279.76 1590
5280.45 1545
5281.13 1573
5281.82 1587
5282.50 1491
5283.19 1599
5283.87 1624
5284.56 1590
5285.25 1540
5285.93 1505
5286.62 1530
5287.30 1510
5287.99 1565
5288.68 1506
5289.36 1486
5290.05 1446
5290.74 1491
5291.42 1510
5292.11 1471
5292.79 1514
5293.48 1541
5294.17 1525
5294.85 1498
5295.54 1533
5296.23 1571
5296.91 1603
5297.60 1643
5298.29 1698
5298.98 1647
5299.66 1668
5300.35 1730
5301.04 1683
5301.72 1767
5302.41 1780
5303.10 1806
5303.78 1887
5304.47 2047
5305.16 2085
5305.85 2195
5306.53 2101
5307.22 2098
5307.91 2069
5308.60 2018
5309.28 2055
5309.97 1957
5310.66 1936
5311.35 2122
5312.03 2135
5312.72 2195
5313.41 2308
5314.10 2433
5314.79 2423
5315.47 2343
5316.16 2298
5316.85 2277
5317.54 2230
5318.23 2170
5318.91 2128
5319.60 2062
5320.29 2013
5320.98 2008
5321.67 1961
5322.36 1981
5323.04 1901
5323.73 1817
5324.42 1691
5325.11 1701
5325.80 1713
5326.49 1679
5327.18 1668
5327.86 1599
5328.55 1645
5329.24 1580
5329.93 1587
5330.62 1658
5331.31 1598
5332.00 1535
5332.69 1546
5333.38 1516
5334.06 1552
5334.75 1515
5335.44 1545
5336.13 1493
5336.82 1479
5337.51 1550
5338.20 1570
5338.89 1608
5339.58 1498
5340.27 1538
5340.96 1526
5341.65 1577
5342.34 1582
5343.03 1654
5343.72 1628
5344.41 1649
5345.10 1675
5345.79 1718
5346.48 1743
5347.17 1877
5347.86 1937
5348.55 2010
5349.24 2142
5349.93 2369
5350.62 2450
5351.31 2569
5352.00 2592
5352.69 2594
5353.38 2451
5354.07 2306
5354.76 2165
5355.45 2057
5356.14 1938
5356.83 1783
5357.52 1676
5358.21 1605
5358.90 1606
5359.59 1543
5360.29 1515
5360.98 1545
5361.67 1552
5362.36 1488
5363.05 1482
5363.74 1486
5364.43 1454
5365.12 1466
5365.81 1431
5366.50 1452
5367.20 1471
5367.89 1436
5368.58 1362
5369.27 1408
5369.96 1336
5370.65 1377
5371.34 1379
5372.04 1379
5372.73 1384
5373.42 1357
5374.11 1422
5374.80 1445
5375.49 1377
5376.19 1384
5376.88 1456
5377.57 1418
5378.26 1464
5378.95 1396
5379.65 1461
5380.34 1411
5381.03 1403
5381.72 1465
5382.42 1408
5383.11 1409
5383.80 1332
5384.49 1406
5385.19 1395
5385.88 1418
5386.57 1446
5387.26 1422
5387.96 1420
5388.65 1562
5389.34 1580
5390.03 1594
5390.73 1586
5391.42 1647
5392.11 1632
5392.80 1609
5393.50 1598
5394.19 1558
5394.88 1532
5395.58 1510
5396.27 1449
5396.96 1536
5397.66 1494
5398.35 1457
5399.04 1429
5399.74 1378
5400.43 1415
5401.12 1396
5401.82 1416
5402.51 1377
5403.20 1385
5403.90 1397
5404.59 1452
5405.29 1380
5405.98 1419
5406.67 1468
5407.37 1456
5408.06 1375
5408.75 1433
5409.45 1455
5410.14 1416
5410.84 1366
5411.53 1420
5412.23 1415
5412.92 1407
5413.61 1418
5414.31 1436
5415.00 1432
5415.70 1407
5416.39 1433
5417.09 1352
5417.78 1373
5418.47 1411
5419.17 1396
5419.86 1399
5420.56 1491
5421.25 1522
5421.95 1545
5422.64 1498
5423.34 1503
5424.03 1519
5424.73 1483
5425.42 1503
5426.12 1462
5426.81 1502
5427.51 1451
5428.20 1456
5428.90 1480
5429.59 1411
5430.29 1507
5430.99 1509
5431.68 1559
5432.38 1573
5433.07 1529
5433.77 1522
5434.46 1529
5435.16 1591
5435.85 1543
5436.55 1590
5437.25 1603
5437.94 1625
5438.64 1586
5439.33 1556
5440.03 1587
5440.73 1639
5441.42 1543
5442.12 1493
5442.81 1511
5443.51 1544
5444.21 1625
5444.90 1656
5445.60 1700
5446.29 1870
5446.99 1942
5447.69 1986
5448.38 1956
5449.08 1961
5449.78 2105
5450.47 2081
5451.17 2039
5451.87 1948
5452.56 1860
5453.26 1863
5453.96 1818
5454.65 1705
5455.35 1639
5456.05 1648
5456.75 1682
5457.44 1710
5458.14 1697
5458.84 1701
5459.53 1762
5460.23 1722
5460.93 1813
5461.63 1816
5462.32 1848
5463.02 1799
5463.72 1826
5464.42 1821
5465.11 1894
5465.81 1862
5466.51 1911
5467.21 1895
5467.90 1876
5468.60 1841
5469.30 1845
5470.00 1886
5470.70 1905
5471.39 1930
5472.09 1944
5472.79 2055
5473.49 2059
5474.19 2100
5474.88 2171
5475.58 2072
5476.28 2087
5476.98 2166
5477.68 2307
5478.38 2537
5479.07 2696
5479.77 2934
5480.47 3264
5481.17 3501
5481.87 3593
5482.57 3536
5483.27 3427
5483.96 3277
5484.66 2987
5485.36 2813
5486.06 2730
5486.76 2609
5487.46 2506
5488.16 2473
5488.86 2386
5489.56 2509
5490.26 2475
5490.96 2463
5491.65 2534
5492.35 2495
5493.05 2507
5493.75 2725
5494.45 2777
5495.15 2831
5495.85 2820
5496.55 2886
5497.25 2821
5497.95 2996
5498.65 3091
5499.35 3440
5500.05 3972
5500.75 4632
5501.45 5231
5502.15 5381
5502.85 5520
5503.55 5284
5504.25 4617
5504.95 4039
5505.65 3548
5506.35 3170
5507.05 2917
5507.75 2751
5508.45 2608
5509.15 2478
5509.85 2477
5510.55 2460
5511.25 2267
5511.95 2255
5512.65 2307
5513.35 2309
5514.05 2276
5514.76 2298
5515.46 2277
5516.16 2250
5516.86 2227
5517.56 2347
5518.26 2228
5518.96 2297
5519.66 2247
5520.36 2272
5521.06 2295
5521.77 2202
5522.47 2186
5523.17 2146
5523.87 2097
5524.57 1966
5525.27 1981
5525.97 1831
5526.67 1836
5527.38 1836
5528.08 1794
5528.78 1760
5529.48 1746
5530.18 1762
5530.88 1772
5531.59 1776
5532.29 1753
5532.99 1770
5533.69 1785
5534.39 1741
5535.10 1759
5535.80 1810
5536.50 1810
5537.20 1761
5537.90 1747
5538.61 1774
5539.31 1725
5540.01 1704
5540.71 1752
5541.42 1763
5542.12 1716
5542.82 1704
5543.52 1626
5544.23 1628
5544.93 1620
5545.63 1639
5546.33 1675
5547.04 1617
5547.74 1619
5548.44 1607
5549.15 1644
5549.85 1590
5550.55 1660
5551.26 1688
5551.96 1714
5552.66 1643
5553.36 1660
5554.07 1644
5554.77 1640
5555.47 1571
5556.18 1560
5556.88 1575
5557.58 1588
5558.29 1594
5558.99 1614
5559.70 1676
5560.40 1637
5561.10 1648
5561.81 1681
5562.51 1722
5563.21 1676
5563.92 1744
5564.62 1759
5565.33 1762
5566.03 1757
5566.73 1727
5567.44 1733
5568.14 1673
5568.85 1606
5569.55 1528
5570.25 1555
5570.96 1574
5571.66 1570
5572.37 1609
5573.07 1593
5573.78 1647
5574.48 1659
5575.19 1685
5575.89 1684
5576.59 1689
5577.30 1619
5578.00 1614
5578.71 1663
5579.41 1644
5580.12 1632
5580.82 1608
5581.53 1601
5582.23 1569
5582.94 1455
5583.64 1502
5584.35 1535
5585.05 1527
5585.76 1485
5586.46 1535
5587.17 1502
5587.88 1535
5588.58 1540
5589.29 1523
5589.99 1514
5590.70 1479
5591.40 1509
5592.11 1487
5592.81 1512
5593.52 1486
5594.23 1432
5594.93 1448
5595.64 1449
5596.34 1422
5597.05 1413
5597.76 1371
5598.46 1450
5599.17 1479
5599.87 1428
5600.58 1447
5601.29 1510
5601.99 1449
5602.70 1529
5603.41 1403
5604.11 1458
5604.82 1492
5605.52 1483
5606.23 1490
5606.94 1419
5607.64 1419
5608.35 1518
5609.06 1475
5609.76 1458
5610.47 1463
5611.18 1390
5611.88 1416
5612.59 1461
5613.30 1429
5614.01 1410
5614.71 1497
5615.42 1481
5616.13 1406
5616.83 1467
5617.54 1456
5618.25 1469
5618.96 1471
5619.66 1445
5620.37 1438
5621.08 1494
5621.79 1552
5622.49 1563
5623.20 1502
5623.91 1540
5624.62 1493
5625.32 1553
5626.03 1517
5626.74 1546
5627.45 1583
5628.16 1578
5628.86 1590
5629.57 1604
5630.28 1703
5630.99 1681
5631.70 1702
5632.40 1700
5633.11 1714
5633.82 1734
5634.53 1664
5635.24 1685
5635.95 1764
5636.65 1790
5637.36 1804
5638.07 1936
5638.78 1944
5639.49 2021
5640.20 2087
5640.91 2150
5641.61 2225
5642.32 2328
5643.03 2253
5643.74 2204
5644.45 2059
5645.16 1912
5645.87 1881
5646.58 1845
5647.29 1752
5648.00 1758
5648.70 1705
5649.41 1722
5650.12 1726
5650.83 1731
5651.54 1769
5652.25 1682
5652.96 1736
5653.67 1774
5654.38 1857
5655.09 1774
5655.80 1826
5656.51 1837
5657.22 1745
5657.93 1744
5658.64 1778
5659.35 1825
5660.06 1794
5660.77 1928
5661.48 2002
5662.19 1901
5662.90 1868
5663.61 1959
5664.32 1998
5665.03 1926
5665.74 1863
5666.45 1779
5667.16 1744
5667.87 1775
5668.58 1767
5669.29 1763
5670.00 1759
5670.71 1842
5671.42 1928
5672.13 1942
5672.84 1963
5673.56 1883
5674.27 1892
5674.98 1823
5675.69 1776
5676.40 1755
5677.11 1685
5677.82 1602
5678.53 1614
5679.24 1682
5679.95 1676
5680.67 1756
5681.38 1731
5682.09 1730
5682.80 1713
5683.51 1688
5684.22 1676
5684.93 1667
5685.65 1609
5686.36 1603
5687.07 1578
5687.78 1587
5688.49 1545
5689.20 1574
5689.92 1685
5690.63 1575
5691.34 1514
5692.05 1566
5692.76 1582
5693.47 1549
5694.19 1584
5694.90 1608
5695.61 1606
5696.32 1486
5697.04 1496
5697.75 1498
5698.46 1524
5699.17 1511
5699.89 1511
5700.60 1474
5701.31 1505
5702.02 1521
5702.74 1460
5703.45 1498
5704.16 1479
5704.87 1444
5705.59 1508
5706.30 1489
5707.01 1559
5707.72 1567
5708.44 1542
5709.15 1577
5709.86 1502
5710.58 1426
5711.29 1550
5712.00 1529
5712.72 1473
5713.43 1475
5714.14 1462
5714.86 1473
5715.57 1471
5716.28 1424
5717.00 1504
5717.71 1472
5718.42 1495
5719.14 1462
5719.85 1499
5720.56 1511
5721.28 1542
5721.99 1549
5722.71 1552
5723.42 1517
5724.13 1581
5724.85 1516
5725.56 1606
5726.28 1644
5726.99 1615
5727.70 1767
5728.42 1818
5729.13 1844
5729.85 1822
5730.56 1754
5731.28 1751
5731.99 1703
5732.70 1606
5733.42 1660
5734.13 1643
5734.85 1597
5735.56 1595
5736.28 1584
5736.99 1612
5737.71 1555
5738.42 1623
5739.14 1520
5739.85 1609
5740.57 1484
5741.28 1555
5742.00 1528
5742.71 1548
5743.43 1553
5744.14 1586
5744.86 1627
5745.57 1605
5746.29 1588
5747.00 1600
5747.72 1604
5748.43 1647
5749.15 1689
5749.87 1664
5750.58 1681
5751.30 1756
5752.01 1871
5752.73 1898
5753.44 1854
5754.16 1970
5754.88 2019
5755.59 1978
5756.31 2019
5757.02 2045
5757.74 2094
5758.46 2121
5759.17 2078
5759.89 2044
5760.60 2083
5761.32 2164
5762.04 2135
5762.75 2186
5763.47 2187
5764.19 2231
5764.90 2296
5765.62 2345
5766.34 2383
5767.05 2462
5767.77 2547
5768.49 2770
5769.20 3178
5769.92 3801
5770.64 4436
5771.35 4940
5772.07 5150
5772.79 5100
5773.50 4720
5774.22 4140
5774.94 3608
5775.65 3203
5776.37 2942
5777.09 2744
5777.81 2527
5778.52 2532
5779.24 2469
5779.96 2498
5780.68 2467
5781.39 2418
5782.11 2458
5782.83 2532
5783.55 2463
5784.26 2496
5784.98 2535
5785.70 2529
5786.42 2663
5787.14 2527
5787.85 2532
5788.57 2544
5789.29 2384
5790.01 2380
5790.73 2331
5791.44 2307
5792.16 2313
5792.88 2309
5793.60 2199
5794.32 2243
5795.03 2176
5795.75 2137
5796.47 2193
5797.19 2157
5797.91 2189
5798.63 2172
5799.35 2353
5800.06 2460
5800.78 2638
5801.50 2779
5802.22 2921
5802.94 2954
5803.66 2754
5804.38 2540
5805.10 2364
5805.82 2164
5806.53 2128
5807.25 2046
5807.97 2094
5808.69 2060
5809.41 2056
5810.13 2079
5810.85 2149
5811.57 2164
5812.29 2052
5813.01 2011
5813.73 1962
5814.45 1927
5815.17 1928
5815.89 1866
5816.61 1873
5817.33 1881
5818.05 1821
5818.77 1816
5819.49 1831
5820.20 1821
5820.92 1857
5821.64 1795
5822.36 1799
5823.09 1799
5823.81 1812
5824.53 1771
5825.25 1691
5825.97 1668
5826.69 1663
5827.41 1732
5828.13 1722
5828.85 1715
5829.57 1681
5830.29 1570
5831.01 1642
5831.73 1609
5832.45 1591
5833.17 1604
5833.89 1619
5834.61 1648
5835.33 1635
5836.05 1580
5836.78 1544
5837.50 1521
5838.22 1475
5838.94 1501
5839.66 1533
5840.38 1570
5841.10 1583
5841.82 1537
5842.54 1561
5843.27 1553
5843.99 1604
5844.71 1563
5845.43 1544
5846.15 1589
5846.87 1534
5847.59 1579
5848.32 1601
5849.04 1546
5849.76 1519
5850.48 1597
5851.20 1515
5851.93 1519
5852.65 1538
5853.37 1538
5854.09 1633
5854.81 1566
5855.54 1564
5856.26 1539
5856.98 1497
5857.70 1519
5858.42 1520
5859.15 1496
5859.87 1449
5860.59 1442
5861.31 1487
5862.04 1528
5862.76 1457
5863.48 1504
5864.20 1511
5864.93 1528
5865.65 1498
5866.37 1519
5867.10 1533
5867.82 1548
5868.54 1570
5869.26 1477
5869.99 1473
5870.71 1443
5871.43 1557
5872.16 1545
5872.88 1497
5873.60 1487
5874.33 1521
5875.05 1487
5875.77 1429
5876.50 1469
5877.22 1474
5877.94 1456
5878.67 1521
5879.39 1540
5880.11 1530
5880.84 1533
5881.56 1637
5882.28 1562
5883.01 1550
5883.73 1579
5884.46 1533
5885.18 1499
5885.90 1533
5886.63 1571
5887.35 1537
5888.08 1546
5888.80 1485
5889.52 1447
5890.25 1522
5890.97 1540
5891.70 1509
5892.42 1525
5893.15 1544
5893.87 1489
5894.59 1534
5895.32 1512
5896.04 1495
5896.77 1507
5897.49 1512
5898.22 1552
5898.94 1573
5899.67 1531
5900.39 1509
5901.12 1520
5901.84 1533
5902.57 1562
5903.29 1535
5904.02 1596
5904.74 1615
5905.47 1597
5906.19 1533
5906.92 1567
5907.64 1561
5908.37 1562
5909.09 1545
5909.82 1542
5910.55 1552
5911.27 1624
5912.00 1618
5912.72 1649
5913.45 1671
5914.17 1633
5914.90 1698
5915.63 1674
5916.35 1663
5917.08 1703
5917.80 1707
5918.53 1706
5919.25 1750
5919.98 1727
5920.71 1713
5921.43 1690
5922.16 1744
5922.89 1729
5923.61 1773
5924.34 1836
5925.06 1852
5925.79 1832
5926.52 1823
5927.24 1860
5927.97 1859
5928.70 1844
5929.42 1848
5930.15 1860
5930.88 1875
5931.60 1907
5932.33 1973
5933.06 1993
5933.78 1981
5934.51 2038
5935.24 2026
5935.97 2080
5936.69 2090
5937.42 2119
5938.15 2139
5938.87 2117
5939.60 2207
5940.33 2257
5941.06 2228
5941.78 2193
5942.51 2188
5943.24 2281
5943.97 2333
5944.69 2408
5945.42 2447
5946.15 2526
5946.88 2616
5947.60 2616
5948.33 2632
5949.06 2619
5949.79 2673
5950.52 2878
5951.24 3070
5951.97 3303
5952.70 3631
5953.43 3850
5954.16 4019
5954.88 4128
5955.61 4050
5956.34 3867
5957.07 3657
5957.80 3538
5958.53 3366
5959.25 3248
5959.98 3167
5960.71 3146
5961.44 3178
5962.17 3194
5962.90 3173
5963.63 3177
5964.36 3362
5965.08 3535
5965.81 3710
5966.54 3889
5967.27 4275
5968.00 4494
5968.73 4570
5969.46 4514
5970.19 4408
5970.92 4180
5971.65 3926
5972.37 3933
5973.10 3695
5973.83 3614
5974.56 3577
5975.29 3518
5976.02 3500
5976.75 3472
5977.48 3560
5978.21 3555
5978.94 3497
5979.67 3624
5980.40 3736
5981.13 3811
5981.86 3815
5982.59 3782
5983.32 3909
5984.05 3934
5984.78 3910
5985.51 3974
5986.24 3990
5986.97 3946
5987.70 3924
5988.43 3923
5989.16 3921
5989.89 3919
5990.62 4139
5991.35 4151
5992.08 3996
5992.81 4184
5993.54 4172
5994.27 4120
5995.00 4166
5995.74 4233
5996.47 4247
5997.20 4179
5997.93 4195
5998.66 4236
5999.39 4199
6000.12 4230
6000.85 4236
6001.58 4051
6002.31 3948
6003.04 3995
6003.78 4000
6004.51 3828
6005.24 3830
6005.97 3895
6006.70 4120
6007.43 4280
6008.16 4515
6008.90 4839
6009.63 5520
6010.36 6242
6011.09 6933
6011.82 7925
6012.55 8829
6013.29 9335
6014.02 9939
6014.75 9994
6015.48 9816
6016.21 9436
6016.95 9011
6017.68 8175
6018.41 7326
6019.14 6626
6019.87 5960
6020.61 5404
6021.34 4848
6022.07 4508
6022.80 4258
6023.54 4045
6024.27 3827
6025.00 3789
6025.73 3755
6026.47 3594
6027.20 3578
6027.93 3560
6028.66 3552
6029.40 3551
6030.13 3565
6030.86 3607
6031.59 3617
6032.33 3611
6033.06 3504
6033.79 3409
6034.53 3290
6035.26 3172
6035.99 3154
6036.73 3135
6037.46 3053
6038.19 3143
6038.93 3100
6039.66 3165
6040.39 3131
6041.13 3199
6041.86 3157
6042.59 3087
6043.33 3094
6044.06 3207
6044.79 3159
6045.53 3170
6046.26 3174
6047.00 3204
6047.73 3337
6048.46 3452
6049.20 3417
6049.93 3334
6050.67 3445
6051.40 3561
6052.13 3638
6052.87 3758
6053.60 3856
6054.34 3818
6055.07 3840
6055.81 3779
6056.54 3605
6057.27 3485
6058.01 3411
6058.74 3287
6059.48 3191
6060.21 3179
6060.95 3239
6061.68 3183
6062.42 3184
6063.15 3115
6063.89 3051
6064.62 3094
6065.36 2993
6066.09 2966
6066.83 2893
6067.56 2970
6068.30 2941
6069.03 2825
6069.77 2851
6070.50 2824
6071.24 2829
6071.97 2860
6072.71 2825
6073.44 2799
6074.18 2772
6074.91 2703
6075.65 2789
6076.39 2703
6077.12 2752
6077.86 2715
6078.59 2630
6079.33 2653
6080.06 2680
6080.80 2641
6081.54 2605
6082.27 2581
6083.01 2593
6083.74 2565
6084.48 2480
6085.22 2444
6085.95 2462
6086.69 2472
6087.42 2503
6088.16 2640
6088.90 2642
6089.63 2580
6090.37 2482
6091.11 2544
6091.84 2664
6092.58 2683
6093.32 2652
6094.05 2698
6094.79 2692
6095.53 2575
6096.26 2490
6097.00 2556
6097.74 2561
6098.47 2427
6099.21 2539
6099.95 2451
6100.69 2478
6101.42 2528
6102.16 2558
6102.90 2468
6103.63 2413
6104.37 2487
6105.11 2498
6105.85 2484
6106.58 2477
6107.32 2488
6108.06 2442
6108.80 2463
6109.53 2486
6110.27 2463
6111.01 2423
6111.75 2505
6112.49 2508
6113.22 2555
6113.96 2613
6114.70 2668
6115.44 2709
6116.17 2737
6116.91 2701
6117.65 2651
6118.39 2756
6119.13 2701
6119.87 2774
6120.60 2611
6121.34 2644
6122.08 2762
6122.82 2740
6123.56 2772
6124.30 2834
6125.03 2736
6125.77 2723
6126.51 2791
6127.25 2722
6127.99 2699
6128.73 2724
6129.47 2756
6130.21 2712
6130.94 2807
6131.68 2754
6132.42 2776
6133.16 2743
6133.90 2780
6134.64 2931
6135.38 2867
6136.12 2930
6136.86 2965
6137.60 3084
6138.34 3111
6139.08 3235
6139.81 3435
6140.55 3403
6141.29 3354
6142.03 3432
6142.77 3379
6143.51 3391
6144.25 3379
6144.99 3365
6145.73 3266
6146.47 3248
6147.21 3233
6147.95 3230
6148.69 3182
6149.43 3229
6150.17 3207
6150.91 3260
6151.65 3225
6152.39 3181
6153.13 3177
6153.87 3254
6154.61 3308
6155.35 3295
6156.09 3340
6156.83 3436
6157.58 3548
6158.32 3493
6159.06 3426
6159.80 3469
6160.54 3438
6161.28 3494
6162.02 3591
6162.76 3721
6163.50 3826
6164.24 4035
6164.98 4150
6165.72 4325
6166.46 4437
6167.21 4788
6167.95 4906
6168.69 4870
6169.43 4846
6170.17 4803
6170.91 4717
6171.65 4670
6172.39 4666
6173.14 4479
6173.88 4525
6174.62 4499
6175.36 4496
6176.10 4431
6176.84 4436
6177.59 4704
6178.33 4691
6179.07 4944
6179.81 5288
6180.55 5803
6181.30 6383
6182.04 7133
6182.78 7932
6183.52 8566
6184.26 8825
6185.01 8876
6185.75 8636
6186.49 8228
6187.23 7623
6187.97 7068
6188.72 6707
6189.46 6267
6190.20 5883
6190.94 5557
6191.69 5427
6192.43 5329
6193.17 5231
6193.92 5287
6194.66 5177
6195.40 5204
6196.14 5171
6196.89 5109
6197.63 5094
6198.37 5163
6199.12 5073
6199.86 5124
6200.60 5104
6201.34 5067
6202.09 5120
6202.83 5217
6203.57 5442
6204.32 5864
6205.06 6429
6205.80 7363
6206.55 8876
6207.29 11063
6208.03 13338
6208.78 15750
6209.52 17620
6210.27 18818
6211.01 18938
6211.75 18090
6212.50 16866
6213.24 15250
6213.98 13302
6214.73 11343
6215.47 9667
6216.22 8293
6216.96 7240
6217.71 6246
6218.45 5632
6219.19 5181
6219.94 4849
6220.68 4659
6221.43 4433
6222.17 4366
6222.92 4395
6223.66 4269
6224.40 4288
6225.15 4272
6225.89 4306
6226.64 4208
6227.38 3986
6228.13 3864
6228.87 3695
6229.62 3553
6230.36 3355
6231.11 3202
6231.85 3204
6232.60 3177
6233.34 3260
6234.09 3228
6234.83 3234
6235.58 3247
6236.32 3330
6237.07 3349
6237.81 3430
6238.56 3606
6239.30 3807
6240.05 4000
6240.80 4317
6241.54 4405
6242.29 4598
6243.03 4509
6243.78 4284
6244.52 4156
6245.27 4073
6246.02 4070
6246.76 4144
6247.51 4099
6248.25 4073
6249.00 4139
6249.75 4134
6250.49 4075
6251.24 3915
6251.98 3786
6252.73 3619
6253.48 3545
6254.22 3558
6254.97 3586
6255.72 3536
6256.46 3502
6257.21 3424
6257.95 3399
6258.70 3374
6259.45 3331
6260.19 3369
6260.94 3378
6261.69 3310
6262.43 3277
6263.18 3251
6263.93 3145
6264.68 3081
6265.42 3082
6266.17 3081
6266.92 3017
6267.66 3080
6268.41 3136
6269.16 3066
6269.91 3059
6270.65 3069
6271.40 3039
6272.15 3036
6272.89 3153
6273.64 3127
6274.39 3117
6275.14 3061
6275.88 3064
6276.63 3195
6277.38 3264
6278.13 3213
6278.88 3222
6279.62 3354
6280.37 3276
6281.12 3237
6281.87 3117
6282.62 3070
6283.36 2994
6284.11 2965
6284.86 2932
6285.61 2874
6286.36 2754
6287.10 2789
6287.85 2637
6288.60 2705
6289.35 2761
6290.10 2661
6290.85 2602
6291.59 2610
6292.34 2544
6293.09 2647
6293.84 2712
6294.59 2658
6295.34 2645
6296.09 2615
6296.84 2640
6297.58 2665
6298.33 2596
6299.08 2647
6299.83 2569
6300.58 2600
6301.33 2600
6302.08 2612
6302.83 2565
6303.58 2566
6304.33 2491
6305.08 2490
6305.83 2581
6306.58 2515
6307.32 2456
6308.07 2598
6308.82 2562
6309.57 2559
6310.32 2561
6311.07 2623
6311.82 2700
6312.57 2776
6313.32 2736
6314.07 2713
6314.82 2752
6315.57 2834
6316.32 2941
6317.07 3031
6317.82 2987
6318.57 3045
6319.32 3010
6320.07 2804
6320.82 2759
6321.57 2647
6322.32 2609
6323.07 2501
6323.82 2510
6324.58 2435
6325.33 2413
6326.08 2398
6326.83 2421
6327.58 2380
6328.33 2367
6329.08 2341
6329.83 2304
6330.58 2319
6331.33 2295
6332.08 2291
6332.83 2203
6333.58 2263
6334.34 2223
6335.09 2279
6335.84 2214
6336.59 2265
6337.34 2297
6338.09 2249
6338.84 2201
6339.59 2210
6340.35 2221
6341.10 2212
6341.85 2253
6342.60 2256
6343.35 2243
6344.10 2235
6344.86 2267
6345.61 2252
6346.36 2266
6347.11 2336
6347.86 2281
6348.62 2265
6349.37 2372
6350.12 2356
6350.87 2441
6351.62 2446
6352.38 2431
6353.13 2519
6353.88 2646
6354.63 2743
6355.38 2655
6356.14 2669
6356.89 2758
6357.64 2706
6358.39 2653
6359.15 2572
6359.90 2527
6360.65 2516
6361.40 2463
6362.16 2513
6362.91 2482
6363.66 2411
6364.42 2475
6365.17 2466
6365.92 2455
6366.67 2669
6367.43 2752
6368.18 2830
6368.93 2917
6369.69 3005
6370.44 2988
6371.19 2818
6371.95 2850
6372.70 2767
6373.45 2662
6374.21 2612
6374.96 2532
6375.71 2548
6376.47 2562
6377.22 2509
6377.98 2598
6378.73 2634
6379.48 2545
6380.24 2582
6380.99 2555
6381.74 2625
6382.50 2634
6383.25 2597
6384.01 2576
6384.76 2523
6385.51 2640
6386.27 2635
6387.02 2523
6387.78 2610
6388.53 2544
6389.29 2522
6390.04 2479
6390.79 2408
6391.55 2422
6392.30 2447
6393.06 2427
6393.81 2403
6394.57 2381
6395.32 2336
6396.08 2353
6396.83 2278
6397.59 2280
6398.34 2320
6399.10 2322
6399.85 2320
6400.61 2266
6401.36 2222
6402.12 2179
6402.87 2202
6403.63 2185
6404.38 2151
6405.14 2161
6405.89 2160
6406.65 2085
6407.40 2218
6408.16 2255
6408.91 2267
6409.67 2297
6410.43 2306
6411.18 2352
6411.94 2378
6412.69 2267
6413.45 2290
6414.20 2271
6414.96 2196
6415.72 2174
6416.47 2258
6417.23 2333
6417.98 2377
6418.74 2400
6419.50 2453
6420.25 2407
6421.01 2301
6421.77 2210
6422.52 2180
6423.28 2160
6424.03 2132
6424.79 2124
6425.55 2117
6426.30 2062
6427.06 2134
6427.82 2154
6428.57 2126
6429.33 2088
6430.09 2136
6430.84 2171
6431.60 2126
6432.36 2183
6433.11 2161
6433.87 2136
6434.63 2175
6435.39 2156
6436.14 2225
6436.90 2207
6437.66 2174
6438.41 2257
6439.17 2261
6439.93 2248
6440.69 2259
6441.44 2239
6442.20 2326
6442.96 2356
6443.72 2340
6444.47 2300
6445.23 2227
6445.99 2292
6446.75 2355
6447.50 2286
6448.26 2284
6449.02 2347
6449.78 2409
6450.54 2420
6451.29 2430
6452.05 2450
6452.81 2441
6453.57 2425
6454.33 2371
6455.08 2432
6455.84 2477
6456.60 2520
6457.36 2506
6458.12 2600
6458.88 2603
6459.64 2527
6460.39 2531
6461.15 2566
6461.91 2485
6462.67 2558
6463.43 2594
6464.19 2624
6464.95 2645
6465.70 2662
6466.46 2662
6467.22 2713
6467.98 2775
6468.74 2679
6469.50 2699
6470.26 2675
6471.02 2674
6471.78 2658
6472.54 2677
6473.30 2740
6474.05 2711
6474.81 2782
6475.57 2727
6476.33 2774
6477.09 2739
6477.85 2818
6478.61 2856
6479.37 2892
6480.13 2972
6480.89 3046
6481.65 3106
6482.41 3014
6483.17 3068
6483.93 3158
6484.69 3180
6485.45 3223
6486.21 3231
6486.97 3268
6487.73 3273
6488.49 3265
6489.25 3328
6490.01 3458
6490.77 3501
6491.53 3556
6492.29 3670
6493.05 3796
6493.81 3783
6494.57 3793
6495.33 3846
6496.10 3855
6496.86 3780
6497.62 3856
6498.38 3811
6499.14 3785
6499.90 3813
6500.66 3845
6501.42 3831
6502.18 3881
6502.94 3976
6503.70 4261
6504.47 4635
6505.23 5302
6505.99 6193
6506.75 7716
6507.51 9466
6508.27 11180
6509.03 12510
6509.79 13318
6510.56 13550
6511.32 12916
6512.08 11931
6512.84 10623
6513.60 9290
6514.36 8123
6515.13 7054
6515.89 6178
6516.65 5599
6517.41 5178
6518.17 4812
6518.94 4713
6519.70 4502
6520.46 4531
6521.22 4493
6521.98 4544
6522.75 4577
6523.51 4619
6524.27 4756
6525.03 4822
6525.79 5037
6526.56 5342
6527.32 5597
6528.08 5720
6528.84 5674
6529.61 5727
6530.37 5666
6531.13 5452
6531.90 5345
6532.66 5368
6533.42 5536
6534.18 5949
6534.95 6657
6535.71 7380
6536.47 8155
6537.24 8647
6538.00 9076
6538.76 8886
6539.53 8431
6540.29 7783
6541.05 7088
6541.82 6320
6542.58 5735
6543.34 5238
6544.11 4928
6544.87 4653
6545.63 4519
6546.40 4370
6547.16 4448
6547.92 4374
6548.69 4348
6549.45 4204
6550.21 4086
6550.98 4016
6551.74 3964
6552.51 3906
6553.27 3759
6554.03 3697
6554.80 3735
6555.56 3694
6556.33 3724
6557.09 3607
6557.85 3712
6558.62 3654
6559.38 3646
6560.15 3611
6560.91 3683
6561.68 3785
6562.44 3818
6563.21 3891
6563.97 3941
6564.74 3911
6565.50 4035
6566.26 3963
6567.03 3944
6567.79 4079
6568.56 3989
6569.32 3990
6570.09 3939
6570.85 3930
6571.62 3920
6572.38 4045
6573.15 4117
6573.91 4185
6574.68 4262
6575.44 4256
6576.21 4378
6576.98 4342
6577.74 4289
6578.51 4318
6579.27 4237
6580.04 4320
6580.80 4401
6581.57 4468
6582.33 4568
6583.10 4719
6583.87 4737
6584.63 4667
6585.40 4638
6586.16 4652
6586.93 4602
6587.70 4521
6588.46 4492
6589.23 4433
6589.99 4451
6590.76 4521
6591.53 4667
6592.29 4817
6593.06 4930
6593.82 5112
6594.59 5391
6595.36 5566
6596.12 5663
6596.89 5659
6597.66 5621
6598.42 5690
6599.19 5392
6599.96 5139
6600.72 4972
6601.49 4810
6602.26 4542
6603.02 4309
6603.79 4161
6604.56 3979
6605.33 3957
6606.09 3810
6606.86 3855
6607.63 3841
6608.39 3807
6609.16 3845
6609.93 3946
6610.70 3956
6611.46 3935
6612.23 3974
6613.00 3820
6613.77 3734
6614.53 3747
6615.30 3692
6616.07 3681
6616.84 3663
6617.60 3647
6618.37 3724
6619.14 3849
6619.91 3988
6620.68 4139
6621.44 4330
6622.21 4550
6622.98 4755
6623.75 4784
6624.52 4808
6625.28 4865
6626.05 4721
6626.82 4491
6627.59 4392
6628.36 4222
6629.13 3981
6629.89 3998
6630.66 3850
6631.43 3753
6632.20 3736
6632.97 3821
6633.74 3971
6634.51 4088
6635.27 4200
6636.04 4269
6636.81 4359
6637.58 4372
6638.35 4440
6639.12 4397
6639.89 4381
6640.66 4343
6641.43 4396
6642.19 4427
6642.96 4357
6643.73 4242
6644.50 4225
6645.27 4075
6646.04 3880
6646.81 3842
6647.58 3701
6648.35 3634
6649.12 3559
6649.89 3418
6650.66 3420
6651.43 3389
6652.20 3367
6652.97 3398
6653.74 3331
6654.51 3381
6655.28 3383
6656.05 3349
6656.82 3337
6657.59 3398
6658.36 3312
6659.13 3334
6659.90 3263
6660.67 3252
6661.44 3234
6662.21 3193
6662.98 3264
6663.75 3244
6664.52 3234
6665.29 3272
6666.06 3245
6666.83 3225
6667.60 3196
6668.37 3197
6669.14 3216
6669.91 3291
6670.68 3326
6671.46 3408
6672.23 3436
6673.00 3454
6673.77 3470
6674.54 3437
6675.31 3453
6676.08 3383
6676.85 3393
6677.62 3365
6678.40 3331
6679.17 3375
6679.94 3367
6680.71 3416
6681.48 3421
6682.25 3532
6683.02 3525
6683.80 3601
6684.57 3710
6685.34 3906
6686.11 3934
6686.88 3995
6687.65 4075
6688.43 4028
6689.20 3899
6689.97 3594
6690.74 3511
6691.51 3442
6692.29 3312
6693.06 3167
6693.83 3104
6694.60 3045
6695.37 2942
6696.15 2984
6696.92 2890
6697.69 2858
6698.46 2942
6699.24 2837
6700.01 2875
6700.78 2881
6701.55 2865
6702.33 2808
6703.10 2807
6703.87 2834
6704.64 2826
6705.42 2808
6706.19 2675
6706.96 2736
6707.74 2710
6708.51 2696
6709.28 2640
6710.06 2595
6710.83 2557
6711.60 2625
6712.37 2664
6713.15 2599
6713.92 2562
6714.69 2589
6715.47 2606
6716.24 2567
6717.01 2586
6717.79 2511
6718.56 2497
6719.34 2514
6720.11 2601
6720.88 2498
6721.66 2532
6722.43 2532
6723.20 2539
6723.98 2597
6724.75 2542
6725.53 2526
6726.30 2481
6727.07 2474
6727.85 2496
6728.62 2524
6729.40 2498
6730.17 2524
6730.95 2408
6731.72 2476
6732.49 2449
6733.27 2495
6734.04 2536
6734.82 2532
6735.59 2516
6736.37 2595
6737.14 2534
6737.92 2586
6738.69 2617
6739.47 2608
6740.24 2597
6741.01 2586
6741.79 2681
6742.56 2666
6743.34 2606
6744.11 2565
6744.89 2647
6745.67 2718
6746.44 2723
6747.22 2760
6747.99 2757
6748.77 2828
6749.54 2797
6750.32 2947
6751.09 2895
6751.87 2992
6752.64 3090
6753.42 3208
6754.19 3169
6754.97 3285
6755.75 3248
6756.52 3099
6757.30 2999
6758.07 2915
6758.85 3021
6759.63 3054
6760.40 2935
6761.18 2908
6761.95 2925
6762.73 2878
6763.51 2872
6764.28 2857
6765.06 2827
6765.83 2739
6766.61 2793
6767.39 2840
6768.16 2881
6768.94 2864
6769.72 2788
6770.49 2724
6771.27 2726
6772.05 2719
6772.82 2732
6773.60 2752
6774.38 2640
6775.15 2545
6775.93 2501
6776.71 2594
6777.48 2558
6778.26 2674
6779.04 2587
6779.82 2617
6780.59 2612
6781.37 2618
6782.15 2590
6782.92 2640
6783.70 2615
6784.48 2528
6785.26 2537
6786.03 2466
6786.81 2398
6787.59 2411
6788.37 2444
6789.14 2457
6789.92 2449
6790.70 2306
6791.48 2375
6792.25 2369
6793.03 2315
6793.81 2338
6794.59 2391
6795.37 2333
6796.14 2317
6796.92 2342
6797.70 2412
6798.48 2422
6799.26 2397
6800.04 2464
6800.81 2372
6801.59 2373
6802.37 2469
6803.15 2467
6803.93 2425
6804.71 2426
6805.48 2545
6806.26 2562
6807.04 2525
6807.82 2533
6808.60 2561
6809.38 2464
6810.16 2449
6810.94 2385
6811.71 2427
6812.49 2407
6813.27 2420
6814.05 2376
6814.83 2452
6815.61 2415
6816.39 2385
6817.17 2464
6817.95 2465
6818.73 2414
6819.51 2387
6820.29 2359
6821.07 2390
6821.84 2472
6822.62 2397
6823.40 2464
6824.18 2430
6824.96 2448
6825.74 2377
6826.52 2370
6827.30 2299
6828.08 2356
6828.86 2319
6829.64 2318
6830.42 2296
6831.20 2324
6831.98 2313
6832.76 2338
6833.54 2349
6834.32 2316
6835.10 2313
6835.88 2378
6836.66 2539
6837.44 2595
6838.22 2725
6839.01 2880
6839.79 2961
6840.57 3025
6841.35 2977
6842.13 2902
6842.91 2815
6843.69 2741
6844.47 2702
6845.25 2669
6846.03 2574
6846.81 2580
6847.59 2625
6848.37 2640
6849.16 2853
6849.94 3113
6850.72 3425
6851.50 3625
6852.28 3753
6853.06 3697
6853.84 3649
6854.62 3578
6855.41 3422
6856.19 3267
6856.97 3041
6857.75 2934
6858.53 2799
6859.31 2760
6860.10 2634
6860.88 2640
6861.66 2647
6862.44 2656
6863.22 2580
6864.00 2623
6864.79 2670
6865.57 2648
6866.35 2563
6867.13 2629
6867.91 2657
6868.70 2665
6869.48 2658
6870.26 2734
6871.04 2664
6871.83 2651
6872.61 2731
6873.39 2689
6874.17 2748
6874.96 2814
6875.74 2840
6876.52 2903
6877.30 2914
6878.09 2941
6878.87 3031
6879.65 3124
6880.43 3332
6881.22 3675
6882.00 3942
6882.78 4325
6883.57 4529
6884.35 4523
6885.13 4459
6885.92 4238
6886.70 4255
6887.48 4385
6888.27 4413
6889.05 4527
6889.83 4649
6890.62 4515
6891.40 4493
6892.18 4167
6892.97 3938
6893.75 3884
6894.53 3740
6895.32 3500
6896.10 3338
6896.88 3379
6897.67 3319
6898.45 3323
6899.24 3291
6900.02 3268
6900.80 3274
6901.59 3266
6902.37 3159
6903.16 3213
6903.94 3190
6904.73 3088
6905.51 3047
6906.29 2996
6907.08 3040
6907.86 2898
6908.65 2848
6909.43 2882
6910.22 2918
6911.00 2863
6911.79 2852
6912.57 2783
6913.35 2785
6914.14 2781
6914.92 2690
6915.71 2712
6916.49 2746
6917.28 2791
6918.06 2716
6918.85 2831
6919.63 2841
6920.42 2837
6921.20 2791
6921.99 2741
6922.78 2788
6923.56 2869
6924.35 2881
6925.13 2862
6925.92 2894
6926.70 2906
6927.49 2899
6928.27 3038
6929.06 3030
6929.84 2964
6930.63 3049
6931.42 3053
6932.20 2962
6932.99 3018
6933.77 3015
6934.56 3050
6935.35 2980
6936.13 2975
6936.92 3081
6937.70 3135
6938.49 3211
6939.28 3260
6940.06 3423
6940.85 3565
6941.63 3692
6942.42 3824
6943.21 3934
6943.99 4066
6944.78 4116
6945.57 4178
6946.35 4238
6947.14 4368
6947.93 4433
6948.71 4514
6949.50 4746
6950.29 4851
6951.07 4744
6951.86 4693
6952.65 4601
6953.44 4404
6954.22 4231
6955.01 4039
6955.80 3970
6956.58 3935
6957.37 3858
6958.16 3872
6958.95 3904
6959.73 3833
6960.52 3829
6961.31 3796
6962.09 3841
6962.88 3896
6963.67 3958
6964.46 4022
6965.25 4156
6966.03 4283
6966.82 4460
6967.61 4546
6968.40 4781
6969.18 4932
6969.97 4920
6970.76 5095
6971.55 5190
6972.34 5238
6973.12 5157
6973.91 5066
6974.70 4950
6975.49 4967
6976.28 4957
6977.07 5031
6977.85 5037
6978.64 5280
6979.43 5414
6980.22 5731
6981.01 6120
6981.80 6867
6982.59 7744
6983.37 9184
6984.16 11120
6984.95 12888
6985.74 14795
6986.53 16468
6987.32 17179
6988.11 16774
6988.90 16353
6989.69 15084
6990.47 13295
6991.26 11717
6992.05 10186
6992.84 8690
6993.63 7488
6994.42 6413
6995.21 5797
6996.00 5187
6996.79 4708
6997.58 4523
6998.37 4184
6999.16 3979
6999.95 4015
7000.74 3930
7001.53 3862
7002.32 3834
7003.11 3744
7003.90 3789
7004.69 3645
7005.48 3440
7006.27 3421
7007.06 3303
7007.85 3251
7008.64 3243
7009.43 3159
7010.22 3150
7011.01 3221
7011.80 3406
7012.59 3468
7013.38 3497
7014.17 3643
7014.96 3533
7015.75 3571
7016.54 3580
7017.33 3377
7018.12 3434
7018.91 3373
7019.70 3361
7020.49 3403
7021.28 3478
7022.07 3498
7022.87 3581
7023.66 3650
7024.45 3837
7025.24 3888
7026.03 3945
7026.82 4021
7027.61 4046
7028.40 3923
7029.19 3889
7029.99 3787
7030.78 3771
7031.57 3646
7032.36 3592
7033.15 3586
7033.94 3482
7034.74 3433
7035.53 3412
7036.32 3530
7037.11 3535
7037.90 3651
7038.69 3636
7039.49 3627
7040.28 3594
7041.07 3610
7041.86 3691
7042.65 3686
7043.45 3752
7044.24 3747
7045.03 3837
7045.82 3890
7046.61 3809
7047.41 3791
7048.20 3814
7048.99 3862
7049.78 3972
7050.58 4334
7051.37 4340
7052.16 4427
7052.95 4429
7053.75 4287
7054.54 4078
7055.33 3977
7056.13 3855
7056.92 3693
7057.71 3667
7058.50 3606
7059.30 3632
7060.09 3586
7060.88 3542
7061.68 3520
7062.47 3465
7063.26 3430
7064.06 3350
7064.85 3325
7065.64 3389
7066.44 3373
7067.23 3245
7068.02 3180
7068.82 3158
7069.61 3097
7070.40 3055
7071.20 3045
7071.99 2998
7072.78 2879
7073.58 2863
7074.37 2879
7075.17 2880
7075.96 2848
7076.75 2778
7077.55 2739
7078.34 2777
7079.14 2785
7079.93 2693
7080.72 2748
7081.52 2783
7082.31 2688
7083.11 2783
7083.90 2787
7084.70 2769
7085.49 2828
7086.28 2935
7087.08 3108
7087.87 3198
7088.67 3326
7089.46 3374
7090.26 3313
7091.05 3283
7091.85 3158
7092.64 2979
7093.44 2898
7094.23 2738
7095.03 2599
7095.82 2599
7096.62 2499
7097.41 2495
7098.21 2449
7099.00 2404
7099.80 2358
7100.59 2357
7101.39 2345
7102.18 2357
7102.98 2358
7103.77 2285
7104.57 2209
7105.37 2200
7106.16 2177
7106.96 2139
7107.75 2161
7108.55 2179
7109.34 2180
7110.14 2132
7110.94 2082
7111.73 2114
7112.53 2106
7113.32 2095
7114.12 2092
7114.92 2070
7115.71 2107
7116.51 2089
7117.30 2115
7118.10 2127
7118.90 2022
7119.69 2068
7120.49 2095
7121.29 2099
7122.08 2102
7122.88 2099
7123.68 2096
7124.47 2042
7125.27 2088
7126.07 2079
7126.86 2126
7127.66 2049
7128.46 2160
7129.25 2125
7130.05 2140
7130.85 2195
7131.64 2165
7132.44 2124
7133.24 2114
7134.04 2143
7134.83 2066
7135.63 2117
7136.43 2040
7137.23 1982
7138.02 1987
7138.82 1989
7139.62 1982
7140.42 1979
7141.21 1855
7142.01 1881
7142.81 1920
7143.61 1914
7144.40 1919
7145.20 1932
7146.00 1935
7146.80 1884
7147.59 1906
7148.39 1890
7149.19 1891
7149.99 1903
7150.79 1924
7151.59 1910
7152.38 1850
7153.18 1812
7153.98 1804
7154.78 1840
7155.58 1849
7156.38 1891
7157.17 1797
7157.97 1874
7158.77 1890
7159.57 1873
7160.37 1856
7161.17 1849
7161.97 1838
7162.76 1852
7163.56 1863
7164.36 1868
7165.16 1867
7165.96 1868
7166.76 1856
7167.56 1759
7168.36 1769
7169.16 1813
7169.96 1813
7170.75 1706
7171.55 1735
7172.35 1760
7173.15 1708
7173.95 1681
7174.75 1715
7175.55 1670
7176.35 1673
7177.15 1651
7177.95 1681
7178.75 1717
7179.55 1699
7180.35 1650
7181.15 1697
7181.95 1679
7182.75 1706
7183.55 1740
7184.35 1741
7185.15 1705
7185.95 1775
7186.75 1854
7187.55 1716
7188.35 1721
7189.15 1719
7189.95 1694
7190.75 1676
7191.55 1627
7192.35 1635
7193.15 1614
7193.95 1665
7194.75 1689
7195.55 1693
7196.35 1678
7197.15 1701
7197.95 1674
7198.76 1626
7199.56 1710
7200.36 1688
7201.16 1714
7201.96 1711
7202.76 1733
7203.56 1675
7204.36 1739
7205.16 1683
7205.96 1701
7206.77 1646
7207.57 1711
7208.37 1682
7209.17 1632
7209.97 1688
7210.77 1771
7211.57 1811
7212.38 1833
7213.18 1841
7213.98 1812
7214.78 1824
7215.58 1811
7216.38 1843
7217.19 1824
7217.99 1870
7218.79 1831
7219.59 1926
7220.39 1904
7221.20 1894
7222.00 1877
7222.80 1920
7223.60 1949
7224.40 1883
7225.21 1870
7226.01 1893
7226.81 1893
7227.61 1884
7228.42 1891
7229.22 1848
7230.02 1916
7230.82 1907
7231.63 1924
7232.43 2006
7233.23 2045
7234.03 2163
7234.84 2220
7235.64 2338
7236.44 2450
7237.25 2627
7238.05 2650
7238.85 2601
7239.65 2540
7240.46 2527
7241.26 2457
7242.06 2409
7242.87 2288
7243.67 2182
7244.47 2135
7245.28 2110
7246.08 2105
7246.88 1985
7247.69 1992
7248.49 2072
7249.30 2002
7250.10 1986
7250.90 2045
7251.71 2065
7252.51 2018
7253.31 2010
7254.12 2052
7254.92 2084
7255.73 2184
7256.53 2155
7257.33 2092
7258.14 2072
7258.94 2104
7259.75 2133
7260.55 2084
7261.35 2031
7262.16 2087
7262.96 2109
7263.77 2108
7264.57 2131
7265.38 2126
7266.18 2149
7266.99 2214
7267.79 2267
7268.59 2267
7269.40 2231
7270.20 2175
7271.01 2184
7271.81 2180
7272.62 2140
7273.42 2149
7274.23 2128
7275.03 2260
7275.84 2196
7276.64 2162
7277.45 2189
7278.25 2254
7279.06 2250
7279.86 2206
7280.67 2381
7281.48 2563
7282.28 2746
7283.09 3005
7283.89 3276
7284.70 3477
7285.50 3643
7286.31 3768
7287.11 3716
7287.92 3546
7288.73 3388
7289.53 3145
7290.34 2965
7291.14 2811
7291.95 2670
7292.76 2558
7293.56 2334
7294.37 2374
7295.17 2307
7295.98 2225
7296.79 2206
7297.59 2195
7298.40 2198
7299.21 2230
7300.01 2177
7300.82 2264
7301.62 2211
7302.43 2213
7303.24 2158
7304.04 2185
7304.85 2231
7305.66 2290
7306.46 2330
7307.27 2323
7308.08 2378
7308.89 2421
7309.69 2526
7310.50 2556
7311.31 2684
7312.11 2807
7312.92 2943
7313.73 2889
7314.53 2756
7315.34 2818
7316.15 2811
7316.96 2875
7317.76 3051
7318.57 3239
7319.38 3570
7320.19 3796
7320.99 3932
7321.80 4051
7322.61 3918
7323.42 3842
7324.22 3601
7325.03 3382
7325.84 3250
7326.65 3091
7327.46 2880
7328.26 2753
7329.07 2611
7329.88 2530
7330.69 2418
7331.50 2388
7332.30 2378
7333.11 2313
7333.92 2336
7334.73 2348
7335.54 2416
7336.35 2405
7337.15 2442
7337.96 2559
7338.77 2497
7339.58 2569
7340.39 2648
7341.20 2643
7342.01 2606
7342.82 2612
7343.62 2514
7344.43 2501
7345.24 2398
7346.05 2327
7346.86 2266
7347.67 2231
7348.48 2176
7349.29 2141
7350.10 2099
7350.91 2044
7351.71 2010
7352.52 2022
7353.33 2037
7354.14 2026
7354.95 2051
7355.76 1968
7356.57 1969
7357.38 1971
7358.19 2008
7359.00 1963
7359.81 1959
7360.62 1955
7361.43 1989
7362.24 1983
7363.05 2010
7363.86 2061
7364.67 2032
7365.48 2098
7366.29 2162
7367.10 2175
7367.91 2117
7368.72 2135
7369.53 2128
7370.34 2133
7371.15 2040
7371.96 2008
7372.77 1945
7373.58 1935
7374.39 1929
7375.20 1980
7376.01 1988
7376.82 1971
7377.63 1981
7378.45 2039
7379.26 2080
7380.07 2218
7380.88 2342
7381.69 2458
7382.50 2480
7383.31 2455
7384.12 2452
7384.93 2319
7385.74 2326
7386.56 2283
7387.37 2138
7388.18 2030
7388.99 1988
7389.80 1955
7390.61 1884
7391.42 1905
7392.24 1857
7393.05 1873
7393.86 1855
7394.67 1856
7395.48 1773
7396.29 1771
7397.10 1763
7397.92 1801
7398.73 1799
7399.54 1815
7400.35 1869
7401.16 1886
7401.98 1877
7402.79 1952
7403.60 1901
7404.41 1872
7405.23 1868
7406.04 1907
7406.85 1796
7407.66 1843
7408.47 1783
7409.29 1777
7410.10 1765
7410.91 1723
7411.72 1736
7412.54 1718
7413.35 1638
7414.16 1663
7414.98 1593
7415.79 1606
7416.60 1555
7417.41 1569
7418.23 1518
7419.04 1519
7419.85 1489
7420.67 1566
7421.48 1519
7422.29 1492
7423.11 1468
7423.92 1432
7424.73 1489
7425.54 1504
7426.36 1494
7427.17 1445
7427.99 1480
7428.80 1460
7429.61 1446
7430.43 1475
7431.24 1485
7432.05 1464
7432.87 1535
7433.68 1469
7434.49 1443
7435.31 1450
7436.12 1462
7436.94 1472
7437.75 1430
7438.56 1464
7439.38 1510
7440.19 1507
7441.01 1524
7441.82 1524
7442.64 1464
7443.45 1476
7444.26 1439
7445.08 1446
7445.89 1486
7446.71 1423
7447.52 1445
7448.34 1466
7449.15 1418
7449.97 1430
7450.78 1447
7451.59 1412
7452.41 1396
7453.22 1430
7454.04 1436
7454.85 1419
7455.67 1397
7456.48 1424
7457.30 1450
7458.11 1426
7458.93 1394
7459.74 1384
7460.56 1432
7461.38 1385
7462.19 1416
7463.01 1354
7463.82 1379
7464.64 1382
7465.45 1381
7466.27 1441
7467.08 1426
7467.90 1454
7468.72 1416
7469.53 1423
7470.35 1394
7471.16 1449
7471.98 1437
7472.79 1444
7473.61 1473
7474.43 1482
7475.24 1497
7476.06 1531
7476.87 1534
7477.69 1499
7478.51 1504
7479.32 1508
7480.14 1466
7480.96 1477
7481.77 1412
7482.59 1472
7483.41 1467
7484.22 1532
7485.04 1487
7485.85 1450
7486.67 1418
7487.49 1352
7488.31 1443
7489.12 1443
7489.94 1450
7490.76 1403
7491.57 1378
7492.39 1406
7493.21 1429
7494.02 1451
7494.84 1440
7495.66 1433
7496.48 1417
7497.29 1444
7498.11 1451
7498.93 1437
7499.74 1380
7500.56 1361
7501.38 1331
7502.20 1335
7503.01 1381
7503.83 1401
7504.65 1407
7505.47 1430
7506.29 1360
7507.10 1409
7507.92 1390
7508.74 1365
7509.56 1389
7510.37 1344
7511.19 1363
7512.01 1415
7512.83 1436
7513.65 1399
7514.47 1453
7515.28 1431
7516.10 1373
7516.92 1367
7517.74 1400
7518.56 1389
7519.38 1394
7520.19 1395
7521.01 1409
7521.83 1417
7522.65 1369
7523.47 1437
7524.29 1367
7525.11 1450
7525.92 1463
7526.74 1414
7527.56 1420
7528.38 1363
7529.20 1392
7530.02 1483
7530.84 1459
7531.66 1459
7532.48 1465
7533.30 1506
7534.12 1522
7534.93 1503
7535.75 1472
7536.57 1495
7537.39 1537
7538.21 1493
7539.03 1528
7539.85 1468
7540.67 1483
7541.49 1469
7542.31 1428
7543.13 1413
7543.95 1499
7544.77 1472
7545.59 1510
7546.41 1536
7547.23 1560
7548.05 1530
7548.87 1513
7549.69 1560
7550.51 1508
7551.33 1525
7552.15 1522
7552.97 1524
7553.79 1525
7554.61 1510
7555.43 1505
7556.25 1531
7557.07 1611
7557.89 1538
7558.71 1590
7559.53 1624
7560.36 1664
7561.18 1725
7562.00 1675
7562.82 1632
7563.64 1704
7564.46 1677
7565.28 1653
7566.10 1650
7566.92 1610
7567.74 1671
7568.56 1713
7569.39 1756
7570.21 1692
7571.03 1692
7571.85 1693
7572.67 1717
7573.49 1741
7574.31 1705
7575.14 1743
7575.96 1749
7576.78 1729
7577.60 1791
7578.42 1806
7579.24 1773
7580.06 1786
7580.89 1799
7581.71 1739
7582.53 1849
7583.35 1843
7584.17 1893
7585.00 1916
7585.82 1938
7586.64 1951
7587.46 1942
7588.29 1942
7589.11 1987
7589.93 2020
7590.75 2005
7591.57 2007
7592.40 2020
7593.22 2019
7594.04 2071
7594.86 2066
7595.69 2106
7596.51 2148
7597.33 2159
7598.15 2184
7598.98 2229
7599.80 2334
7600.62 2342
7601.45 2365
7602.27 2394
7603.09 2495
7603.92 2679
7604.74 2727
7605.56 2718
7606.38 2810
7607.21 2838
7608.03 2861
7608.85 2784
7609.68 2722
7610.50 2659
7611.32 2625
7612.15 2528
7612.97 2436
7613.80 2421
7614.62 2485
7615.44 2420
7616.27 2535
7617.09 2619
7617.91 2713
7618.74 2808
7619.56 2942
7620.39 2957
7621.21 2968
7622.03 2985
7622.86 2885
7623.68 2791
7624.51 2795
7625.33 2711
7626.15 2728
7626.98 2675
7627.80 2808
7628.63 2789
7629.45 2891
7630.28 2998
7631.10 3022
7631.93 3094
7632.75 3133
7633.58 3161
7634.40 3125
7635.22 3093
7636.05 2989
7636.87 2888
7637.70 2721
7638.52 2621
7639.35 2467
7640.17 2444
7641.00 2358
7641.82 2312
7642.65 2263
7643.47 2235
7644.30 2275
7645.13 2344
7645.95 2484
7646.78 2596
7647.60 2653
7648.43 2635
7649.25 2597
7650.08 2544
7650.90 2589
7651.73 2533
7652.55 2390
7653.38 2345
7654.21 2273
7655.03 2195
7655.86 2107
7656.68 2043
7657.51 1973
7658.34 1928
7659.16 1860
7659.99 1860
7660.81 1825
7661.64 1799
7662.47 1894
7663.29 1822
7664.12 1835
7664.95 1863
7665.77 1848
7666.60 1851
7667.42 1826
7668.25 1819
7669.08 1781
7669.90 1820
7670.73 1816
7671.56 1833
7672.38 1801
7673.21 1754
7674.04 1717
7674.87 1714
7675.69 1703
7676.52 1735
7677.35 1765
7678.17 1744
7679.00 1787
7679.83 1766
7680.65 1790
7681.48 1734
7682.31 1799
7683.14 1876
7683.96 1857
7684.79 1974
7685.62 2010
7686.45 2055
7687.27 2049
7688.10 2042
7688.93 2080
7689.76 1995
7690.58 2028
7691.41 1935
7692.24 1858
7693.07 1821
7693.90 1857
7694.72 1869
7695.55 1883
7696.38 1873
7697.21 1919
7698.04 1946
7698.86 1978
7699.69 2079
7700.52 2039
7701.35 2018
7702.18 2060
7703.01 2011
7703.83 1952
7704.66 1883
7705.49 1868
7706.32 1863
7707.15 1816
7707.98 1779
7708.81 1781
7709.63 1747
7710.46 1652
7711.29 1716
7712.12 1718
7712.95 1683
7713.78 1707
7714.61 1710
7715.44 1692
7716.27 1637
7717.10 1684
7717.93 1685
7718.75 1674
7719.58 1600
7720.41 1641
7721.24 1587
7722.07 1594
7722.90 1583
7723.73 1623
7724.56 1638
7725.39 1594
7726.22 1605
7727.05 1656
7727.88 1639
7728.71 1672
7729.54 1673
7730.37 1654
7731.20 1691
7732.03 1635
7732.86 1732
7733.69 1606
7734.52 1653
7735.35 1597
7736.18 1563
7737.01 1607
7737.84 1585
7738.67 1547
7739.50 1469
7740.33 1451
7741.16 1501
7741.99 1519
7742.82 1481
7743.65 1564
7744.48 1623
7745.31 1686
7746.14 1790
7746.98 1901
7747.81 2014
7748.64 2108
7749.47 2186
7750.30 2167
7751.13 2095
7751.96 2088
7752.79 2036
7753.62 1871
7754.45 1758
7755.29 1728
7756.12 1651
7756.95 1622
7757.78 1632
7758.61 1542
7759.44 1545
7760.27 1549
7761.11 1518
7761.94 1484
7762.77 1459
7763.60 1472
7764.43 1453
7765.26 1467
7766.10 1488
7766.93 1437
7767.76 1521
7768.59 1431
7769.42 1394
7770.26 1387
7771.09 1323
7771.92 1394
7772.75 1412
7773.58 1410
7774.42 1350
7775.25 1376
7776.08 1401
7776.91 1447
7777.75 1426
7778.58 1428
7779.41 1435
7780.24 1441
7781.08 1406
7781.91 1394
7782.74 1461
7783.57 1428
7784.41 1505
7785.24 1399
7786.07 1451
7786.91 1460
7787.74 1516
7788.57 1438
7789.40 1528
7790.24 1498
7791.07 1477
7791.90 1470
7792.74 1477
7793.57 1470
7794.40 1462
7795.24 1495
7796.07 1486
7796.90 1515
7797.74 1520
7798.57 1579
7799.40 1581
7800.24 1595
7801.07 1609
7801.91 1592
7802.74 1626
7803.57 1664
7804.41 1583
7805.24 1639
7806.07 1641
7806.91 1606
7807.74 1680
7808.58 1707
7809.41 1742
7810.25 1780
7811.08 1744
7811.91 1742
7812.75 1791
7813.58 1809
7814.42 1912
7815.25 1932
7816.09 1906
7816.92 1917
7817.75 1961
7818.59 1956
7819.42 1930
7820.26 2024
7821.09 2033
7821.93 2015
7822.76 2018
7823.60 2075
7824.43 2152
7825.27 2254
7826.10 2230
7826.94 2151
7827.77 2088
7828.61 2017
7829.44 1987
7830.28 1976
7831.11 1920
7831.95 1965
7832.78 2013
7833.62 2086
7834.46 2094
7835.29 2098
7836.13 2149
7836.96 2199
7837.80 2122
7838.63 2027
7839.47 2031
7840.31 1991
7841.14 1909
7841.98 1874
7842.81 1832
7843.65 1810
7844.48 1792
7845.32 1823
7846.16 1811
7846.99 1782
7847.83 1716
7848.67 1734
7849.50 1666
7850.34 1696
7851.17 1695
7852.01 1680
7852.85 1660
7853.68 1683
7854.52 1679
7855.36 1734
7856.19 1723
7857.03 1692
7857.87 1688
7858.70 1701
7859.54 1718
7860.38 1714
7861.21 1747
7862.05 1774
7862.89 1719
7863.72 1741
7864.56 1769
7865.40 1696
7866.24 1711
7867.07 1715
7867.91 1756
7868.75 1769
7869.59 1741
7870.42 1815
7871.26 1877
7872.10 1890
7872.94 1887
7873.77 1853
7874.61 1924
7875.45 1967
7876.29 2052
7877.12 2138
7877.96 2224
7878.80 2293
7879.64 2396
7880.47 2519
7881.31 2529
7882.15 2568
7882.99 2602
7883.83 2535
7884.66 2633
7885.50 2574
7886.34 2427
7887.18 2345
7888.02 2273
7888.86 2238
7889.69 2219
7890.53 2210
7891.37 2251
7892.21 2277
7893.05 2371
7893.89 2387
7894.73 2309
7895.56 2281
7896.40 2333
7897.24 2264
7898.08 2165
7898.92 2160
7899.76 2077
7900.60 1998
7901.44 1969
7902.28 1975
7903.12 1922
7903.95 1918
7904.79 1816
7905.63 1827
7906.47 1807
7907.31 1856
7908.15 1803
7908.99 1824
7909.83 1857
7910.67 1838
7911.51 1795
7912.35 1924
7913.19 1905
7914.03 1958
7914.87 1982
7915.71 2024
7916.55 2067
7917.39 2060
7918.23 2092
7919.07 2118
7919.91 2171
7920.75 2093
7921.59 2087
7922.43 2010
7923.27 2022
7924.11 1867
7924.95 1858
7925.79 1776
7926.63 1737
7927.47 1695
7928.31 1716
7929.15 1680
7929.99 1628
7930.83 1689
7931.67 1602
7932.51 1680
7933.35 1627
7934.19 1633
7935.04 1658
7935.88 1648
7936.72 1618
7937.56 1585
7938.40 1637
7939.24 1634
7940.08 1667
7940.92 1636
7941.76 1598
7942.60 1620
7943.45 1640
7944.29 1661
7945.13 1686
7945.97 1703
7946.81 1681
7947.65 1667
7948.49 1698
7949.34 1721
7950.18 1762
7951.02 1730
7951.86 1764
7952.70 1811
7953.54 1850
7954.39 1917
7955.23 2039
7956.07 2000
7956.91 2034
7957.75 2093
7958.60 2064
7959.44 2039
7960.28 2015
7961.12 2062
7961.96 1976
7962.81 1985
7963.65 1961
7964.49 1957
7965.33 1991
7966.18 2005
7967.02 2153
7967.86 2213
7968.70 2332
7969.55 2374
7970.39 2373
7971.23 2204
7972.08 2176
7972.92 2101
7973.76 1959
7974.60 1905
7975.45 1849
7976.29 1808
7977.13 1773
7977.98 1775
7978.82 1652
7979.66 1639
7980.51 1630
7981.35 1614
7982.19 1590
7983.04 1540
7983.88 1558
7984.72 1602
7985.57 1609
7986.41 1518
7987.25 1530
7988.10 1523
7988.94 1560
7989.78 1526
7990.63 1499
7991.47 1473
7992.32 1462
7993.16 1465
7994.00 1331
7994.85 1357
7995.69 1356
7996.54 1385
7997.38 1349
7998.22 1296
7999.07 1294
7999.91 1346
8000.76 1309
8001.60 1304
8002.45 1310
8003.29 1312
8004.13 1302
8004.98 1267
8005.82 1208
8006.67 1220
8007.51 1269
8008.36 1267
8009.20 1223
8010.05 1217
8010.89 1173
8011.74 1228
8012.58 1205
8013.43 1163
8014.27 1186
8015.12 1213
8015.96 1204
8016.81 1179
8017.65 1140
8018.50 1117
8019.34 1182
8020.19 1179
8021.03 1134
8021.88 1162
8022.72 1110
8023.57 1135
8024.41 1159
8025.26 1143
8026.11 1136
8026.95 1157
8027.80 1158
8028.64 1144
8029.49 1146
8030.33 1153
8031.18 1183
8032.03 1138
8032.87 1134
8033.72 1227
8034.56 1209
8035.41 1218
8036.26 1170
8037.10 1168
8037.95 1169
8038.80 1155
8039.64 1154
8040.49 1168
8041.34 1195
8042.18 1151
8043.03 1142
8043.87 1168
8044.72 1127
8045.57 1129
8046.41 1127
8047.26 1141
8048.11 1134
8048.96 1122
8049.80 1141
8050.65 1109
8051.50 1152
8052.34 1166
8053.19 1128
8054.04 1120
8054.88 1110
8055.73 1127
8056.58 1090
8057.43 1103
8058.27 1094
8059.12 1079
8059.97 1064
8060.82 1089
8061.66 1106
8062.51 1077
8063.36 1060
8064.21 1037
8065.05 1113
8065.90 1079
8066.75 1051
8067.60 1038
8068.44 1050
8069.29 1027
8070.14 1008
8070.99 1059
8071.84 1020
8072.68 1020
8073.53 1042
8074.38 1069
8075.23 1031
8076.08 1034
8076.93 1020
8077.77 1005
8078.62 993
8079.47 1028
8080.32 1000
8081.17 1016
8082.02 1013
8082.87 992
8083.71 1049
8084.56 1007
8085.41 1020
8086.26 1006
8087.11 1027
8087.96 1028
8088.81 1011
8089.66 998
8090.51 989
8091.35 985
8092.20 985
8093.05 1020
8093.90 1006
8094.75 988
8095.60 974
8096.45 1034
8097.30 1006
8098.15 1006
8099.00 1055
8099.85 1023
8100.70 1022
8101.55 993
8102.40 985
8103.25 997
8104.10 1041
8104.95 1042
8105.80 1023
8106.65 1004
8107.50 1038
8108.35 940
8109.20 965
8110.05 1025
8110.90 1005
8111.75 998
8112.60 1039
8113.45 1037
8114.30 1003
8115.15 970
8116.00 1001
8116.85 994
8117.70 1020
8118.55 1057
8119.40 1089
8120.25 1099
8121.10 1091
8121.95 1083
8122.80 1115
8123.65 1113
8124.50 1156
8125.35 1072
8126.20 1100
8127.06 1078
8127.91 1108
8128.76 1136
8129.61 1087
8130.46 1131
8131.31 1086
8132.16 1124
8133.01 1119
8133.86 1131
8134.72 1166
8135.57 1141
8136.42 1218
8137.27 1205
8138.12 1187
8138.97 1126
8139.83 1097
8140.68 1085
8141.53 1096
8142.38 1071
8143.23 1103
8144.08 1067
8144.94 1089
8145.79 1086
8146.64 1074
8147.49 1080
8148.34 1133
8149.20 1092
8150.05 1075
8150.90 1110
8151.75 1088
8152.60 1141
8153.46 1157
8154.31 1193
8155.16 1183
8156.01 1223
8156.87 1247
8157.72 1274
8158.57 1193
8159.42 1234
8160.28 1219
8161.13 1202
8161.98 1115
8162.84 1085
8163.69 1074
8164.54 1069
8165.39 1029
8166.25 1036
8167.10 1080
8167.95 1084
8168.81 1056
8169.66 1066
8170.51 1051
8171.37 1025
8172.22 1030
8173.07 994
8173.93 1029
8174.78 1017
8175.63 945
8176.49 980
8177.34 986
8178.19 994
8179.05 969
8179.90 959
8180.76 897
8181.61 932
8182.46 909
8183.32 980
8184.17 999
8185.02 947
8185.88 950
8186.73 976
8187.59 920
8188.44 892
8189.30 924
8190.15 948
8191.00 963
8191.86 955
8192.71 955
8193.57 918
8194.42 930
8195.28 946
8196.13 940
8196.99 952
8197.84 939
8198.69 970
8199.55 928
8200.40 974
8201.26 980
8202.11 927
8202.97 926
8203.82 954
8204.68 1014
8205.53 946
8206.39 899
8207.24 916
8208.10 944
8208.95 944
8209.81 928
8210.67 953
8211.52 934
8212.38 995
8213.23 926
8214.09 918
8214.94 923
8215.80 932
8216.65 952
8217.51 917
8218.37 969
8219.22 933
8220.08 951
8220.93 966
8221.79 964
8222.64 1003
8223.50 970
8224.36 1000
8225.21 985
8226.07 973
8226.92 980
8227.78 990
8228.64 995
8229.49 1002
8230.35 944
8231.21 954
8232.06 976
8232.92 967
8233.78 923
8234.63 952
8235.49 900
8236.35 915
8237.20 879
8238.06 905
8238.92 917
8239.77 926
8240.63 902
8241.49 891
8242.34 898
8243.20 921
8244.06 916
8244.91 914
8245.77 921
8246.63 906
8247.49 929
8248.34 912
8249.20 962
8250.06 931
8250.92 905
8251.77 883
8252.63 907
8253.49 915
8254.35 955
8255.20 953
8256.06 916
8256.92 934
8257.78 915
8258.63 900
8259.49 904
8260.35 900
8261.21 940
8262.07 905
8262.92 936
8263.78 919
8264.64 903
8265.50 931
8266.36 959
8267.22 981
8268.07 935
8268.93 952
8269.79 934
8270.65 958
8271.51 959
8272.37 941
8273.22 960
8274.08 950
8274.94 973
8275.80 964
8276.66 980
8277.52 974
8278.38 1007
8279.24 1054
8280.09 1053
8280.95 1051
8281.81 1016
8282.67 1034
8283.53 1032
8284.39 1009
8285.25 1003
8286.11 1015
8286.97 976
8287.83 998
8288.69 965
8289.55 952
8290.41 955
8291.26 980
8292.12 1030
8292.98 1007
8293.84 1007
8294.70 1020
8295.56 1034
8296.42 1055
8297.28 1035
8298.14 1010
8299.00 1044
8299.86 1023
8300.72 994
8301.58 972
8302.44 1014
8303.30 980
8304.16 1007
8305.02 940
8305.88 946
8306.74 964
8307.60 984
8308.46 971
8309.33 943
8310.19 973
8311.05 977
8311.91 981
8312.77 956
8313.63 967
8314.49 932
8315.35 927
8316.21 923
8317.07 915
8317.93 926
8318.79 894
8319.65 939
8320.52 963
8321.38 918
8322.24 929
8323.10 924
8323.96 951
8324.82 950
8325.68 938
8326.54 935
8327.41 981
8328.27 969
8329.13 915
8329.99 937
8330.85 953
8331.71 940
8332.57 923
8333.44 960
8334.30 961
8335.16 939
8336.02 959
8336.88 967
8337.75 982
8338.61 955
8339.47 978
8340.33 966
8341.19 948
8342.06 955
8342.92 961
8343.78 997
8344.64 975
8345.50 1012
8346.37 964
8347.23 991
8348.09 966
8348.95 983
8349.82 1014
8350.68 1038
8351.54 1008
8352.40 1010
8353.27 987
8354.13 995
8354.99 1008
8355.86 989
8356.72 994
8357.58 997
8358.45 991
8359.31 997
8360.17 954
8361.03 977
8361.90 959
8362.76 969
8363.62 993
8364.49 992
8365.35 989
8366.21 935
8367.08 964
8367.94 1000
8368.80 1009
8369.67 990
8370.53 1000
8371.40 978
8372.26 1008
8373.12 938
8373.99 974
8374.85 994
8375.71 1014
8376.58 955
8377.44 999
8378.31 1000
8379.17 1000
8380.03 1021
8380.90 1023
8381.76 1025
8382.63 983
8383.49 1024
8384.36 1075
8385.22 1044
8386.08 1007
8386.95 1074
8387.81 1055
8388.68 1072
8389.54 1065
8390.41 1051
8391.27 1106
8392.14 1086
8393.00 1094
8393.87 1092
8394.73 1100
8395.60 1028
8396.46 1028
8397.33 1084
8398.19 1139
8399.06 1137
8399.92 1118
8400.79 1126
8401.65 1149
8402.52 1088
8403.38 1119
8404.25 1118
8405.11 1095
8405.98 1120
8406.84 1152
8407.71 1138
8408.58 1115
8409.44 1172
8410.31 1218
8411.17 1194
8412.04 1172
8412.90 1233
8413.77 1214
8414.64 1222
8415.50 1191
8416.37 1244
8417.23 1251
8418.10 1196
8418.97 1236
8419.83 1222
8420.70 1302
8421.56 1315
8422.43 1322
8423.30 1306
8424.16 1297
8425.03 1312
8425.90 1377
8426.76 1347
8427.63 1365
8428.50 1368
8429.36 1412
8430.23 1437
8431.10 1437
8431.96 1451
8432.83 1495
8433.70 1511
8434.56 1469
8435.43 1475
8436.30 1526
8437.16 1588
8438.03 1618
8438.90 1602
8439.77 1695
8440.63 1720
8441.50 1781
8442.37 1828
8443.24 1839
8444.10 1977
8444.97 1938
8445.84 1994
8446.71 1943
8447.57 1954
8448.44 2033
8449.31 1990
8450.18 2077
8451.04 2077
8451.91 2125
8452.78 2279
8453.65 2403
8454.52 2592
8455.38 2820
8456.25 3062
8457.12 3288
8457.99 3429
8458.86 3507
8459.72 3390
8460.59 3289
8461.46 3141
8462.33 3005
8463.20 2747
8464.07 2589
8464.93 2505
8465.80 2369
8466.67 2213
8467.54 2080
8468.41 2059
8469.28 1949
8470.15 1813
8471.02 1782
8471.88 1799
8472.75 1766
8473.62 1745
8474.49 1722
8475.36 1726
8476.23 1745
8477.10 1723
8477.97 1762
8478.84 1773
8479.71 1803
8480.58 1845
8481.44 1920
8482.31 1914
8483.18 1925
8484.05 1945
8484.92 1938
8485.79 1905
8486.66 1866
8487.53 1885
8488.40 1908
8489.27 1769
8490.14 1760
8491.01 1768
8491.88 1723
8492.75 1710
8493.62 1659
8494.49 1715
8495.36 1727
8496.23 1714
8497.10 1720
8497.97 1712
8498.84 1701
8499.71 1742
8500.58 1687
8501.45 1705
8502.32 1636
8503.19 1677
8504.06 1648
8504.93 1639
8505.80 1666
8506.67 1619
8507.55 1627
8508.42 1695
8509.29 1692
8510.16 1654
8511.03 1664
8511.90 1721
8512.77 1670
8513.64 1698
8514.51 1766
8515.38 1802
8516.25 1879
8517.13 1773
8518.00 1808
8518.87 1835
8519.74 1839
8520.61 1895
8521.48 1916
8522.35 2013
8523.23 2092
8524.10 2227
8524.97 2417
8525.84 2583
8526.71 2734
8527.58 2782
8528.46 2834
8529.33 2830
8530.20 2787
8531.07 2672
8531.94 2556
8532.81 2419
8533.69 2319
8534.56 2215
8535.43 2126
8536.30 2079
8537.18 2008
8538.05 1970
8538.92 1922
8539.79 1877
8540.66 1821
8541.54 1701
8542.41 1714
8543.28 1723
8544.15 1717
8545.03 1682
8545.90 1663
8546.77 1677
8547.64 1630
8548.52 1648
8549.39 1765
8550.26 1791
8551.14 1838
8552.01 1919
8552.88 1981
8553.76 2138
8554.63 2196
8555.50 2268
8556.37 2320
8557.25 2355
8558.12 2271
8558.99 2196
8559.87 2134
8560.74 1990
8561.61 1866
8562.49 1873
8563.36 1814
8564.24 1765
8565.11 1709
8565.98 1635
8566.86 1627
8567.73 1597
8568.60 1604
8569.48 1546
8570.35 1551
8571.23 1541
8572.10 1547
8572.97 1520
8573.85 1497
8574.72 1467
8575.60 1499
8576.47 1471
8577.34 1482
8578.22 1457
8579.09 1424
8579.97 1470
8580.84 1395
8581.72 1448
8582.59 1429
8583.47 1436
8584.34 1428
8585.21 1413
8586.09 1430
8586.96 1493
8587.84 1472
8588.71 1459
8589.59 1526
8590.46 1488
8591.34 1501
8592.21 1545
8593.09 1587
8593.96 1608
8594.84 1575
8595.71 1573
8596.59 1597
8597.46 1571
8598.34 1609
8599.22 1607
8600.09 1573
8600.97 1535
8601.84 1600
8602.72 1577
8603.59 1564
8604.47 1606
8605.34 1622
8606.22 1672
8607.10 1628
8607.97 1667
8608.85 1646
8609.72 1655
8610.60 1676
8611.47 1713
8612.35 1638
8613.23 1706
8614.10 1671
8614.98 1709
8615.86 1743
8616.73 1715
8617.61 1694
8618.48 1732
8619.36 1744
8620.24 1733
8621.11 1710
8621.99 1767
8622.87 1850
8623.74 1814
8624.62 1844
8625.50 1814
8626.37 1875
8627.25 1879
8628.13 1877
8629.00 1879
8629.88 1940
8630.76 1989
8631.64 1975
8632.51 1963
8633.39 1924
8634.27 1964
8635.14 1970
8636.02 2046
8636.90 2032
8637.78 2044
8638.65 2066
8639.53 2058
8640.41 2000
8641.29 2024
8642.16 2034
8643.04 2044
8643.92 2073
8644.80 2072
8645.67 2199
8646.55 2198
8647.43 2221
8648.31 2282
8649.18 2375
8650.06 2369
8650.94 2365
8651.82 2337
8652.70 2382
8653.58 2420
8654.45 2451
8655.33 2403
8656.21 2450
8657.09 2528
8657.97 2533
8658.84 2633
8659.72 2665
8660.60 2724
8661.48 2771
8662.36 2891
8663.24 2994
8664.12 3196
8664.99 3351
8665.87 3385
8666.75 3489
8667.63 3468
8668.51 3414
8669.39 3569
8670.27 3549
8671.15 3574
8672.03 3623
8672.91 3645
8673.78 3798
8674.66 3798
8675.54 3851
8676.42 3805
8677.30 3792
8678.18 3720
8679.06 3584
8679.94 3403
8680.82 3306
8681.70 3175
8682.58 3010
8683.46 2949
8684.34 2945
8685.22 2939
8686.10 2945
8686.98 2995
8687.86 3059
8688.74 3149
8689.62 3314
8690.50 3670
8691.38 3979
8692.26 4351
8693.14 4538
8694.02 4787
8694.90 4936
8695.78 4920
8696.66 4760
8697.54 4570
8698.42 4239
8699.30 4030
8700.18 3702
8701.06 3480
8701.94 3243
8702.82 3111
8703.70 2908
8704.58 2808
8705.46 2704
8706.34 2554
8707.23 2431
8708.11 2334
8708.99 2319
8709.87 2198
8710.75 2104
8711.63 2044
8712.51 2010
8713.39 2027
8714.27 1934
8715.16 1924
8716.04 1928
8716.92 1921
8717.80 1841
8718.68 1849
8719.56 1793
8720.44 1808
8721.33 1851
8722.21 1862
8723.09 1855
8723.97 1856
8724.85 1931
8725.73 1895
8726.62 1939
8727.50 1882
8728.38 1918
8729.26 1941
8730.14 2000
8731.03 2042
8731.91 2020
8732.79 2043
8733.67 2083
8734.55 2018
8735.44 1952
8736.32 1977
8737.20 1955
8738.08 1957
8738.97 1890
8739.85 1913
8740.73 1857
8741.61 1873
8742.50 1849
8743.38 1870
8744.26 1854
8745.14 1836
8746.03 1842
8746.91 1839
8747.79 1831
8748.68 1809
8749.56 1859
8750.44 1843
8751.33 1871
8752.21 1831
8753.09 1829
8753.97 1918
8754.86 1943
8755.74 1899
8756.62 1978
8757.51 1944
8758.39 1984
8759.28 1994
8760.16 2075
8761.04 2024
8761.93 2069
8762.81 2048
8763.69 2102
8764.58 2099
8765.46 2053
8766.34 2024
8767.23 2049
8768.11 2022
8769.00 2062
8769.88 2075
8770.76 2020
8771.65 1998
8772.53 2085
8773.42 2011
8774.30 2020
8775.19 1945
8776.07 1955
8776.95 2060
8777.84 2092
8778.72 2124
8779.61 2201
8780.49 2300
8781.38 2323
8782.26 2432
8783.15 2526
8784.03 2593
8784.92 2580
8785.80 2590
8786.69 2516
8787.57 2420
8788.46 2388
8789.34 2304
8790.23 2195
8791.11 2139
8792.00 2077
8792.88 1971
8793.77 1941
8794.65 1887
8795.54 1920
8796.42 1900
8797.31 1893
8798.19 1847
8799.08 1845
8799.96 1878
8800.85 1820
8801.74 1874
8802.62 1816
8803.51 1781
8804.39 1728
8805.28 1694
8806.16 1663
8807.05 1658
8807.94 1643
8808.82 1633
8809.71 1561
8810.59 1544
8811.48 1548
8812.37 1572
8813.25 1566
8814.14 1530
8815.03 1560
8815.91 1591
8816.80 1600
8817.68 1623
8818.57 1600
8819.46 1613
8820.34 1631
8821.23 1532
8822.12 1572
8823.00 1539
8823.89 1542
8824.78 1589
8825.66 1536
8826.55 1527
8827.44 1475
8828.33 1464
8829.21 1441
8830.10 1499
8830.99 1511
8831.87 1497
8832.76 1411
8833.65 1506
8834.54 1443
8835.42 1395
8836.31 1430
8837.20 1429
8838.08 1440
8838.97 1384
8839.86 1407
8840.75 1431
8841.64 1476
8842.52 1428
8843.41 1423
8844.30 1419
8845.19 1433
8846.07 1380
8846.96 1381
8847.85 1451
8848.74 1382
8849.63 1327
8850.51 1369
8851.40 1328
8852.29 1263
8853.18 1282
8854.07 1255
8854.96 1219
8855.84 1235
8856.73 1256
8857.62 1303
8858.51 1312
8859.40 1288
8860.29 1287
8861.17 1235
8862.06 1239
8862.95 1284
8863.84 1264
8864.73 1252
8865.62 1247
8866.51 1235
8867.40 1181
8868.29 1224
8869.17 1223
8870.06 1229
8870.95 1177
8871.84 1134
8872.73 1143
8873.62 1151
8874.51 1145
8875.40 1159
8876.29 1129
8877.18 1127
8878.07 1115
8878.96 1129
8879.85 1105
8880.74 1103
8881.63 1113
8882.51 1153
8883.40 1114
8884.29 1106
8885.18 1085
8886.07 1082
8886.96 1127
8887.85 1094
8888.74 1114
8889.63 1130
8890.52 1081
8891.41 1039
8892.30 1088
8893.19 1103
8894.09 997
8894.98 993
8895.87 1037
8896.76 1113
8897.65 1015
8898.54 1030
8899.43 1041
8900.32 1028
8901.21 999
8902.10 1030
8902.99 995
8903.88 980
8904.77 985
8905.66 984
8906.55 973
8907.44 962
8908.34 965
8909.23 975
8910.12 983
8911.01 954
8911.90 1003
8912.79 1011
8913.68 1007
8914.57 1019
8915.47 999
8916.36 971
8917.25 971
8918.14 945
8919.03 953
8919.92 1001
8920.81 974
8921.71 949
8922.60 951
8923.49 924
8924.38 947
8925.27 938
8926.16 932
8927.06 914
8927.95 932
8928.84 965
8929.73 977
8930.62 934
8931.52 912
8932.41 936
8933.30 915
8934.19 876
8935.09 923
8935.98 904
8936.87 925
8937.76 868
8938.66 933
8939.55 910
8940.44 897
8941.33 903
8942.23 932
8943.12 899
8944.01 860
8944.90 860
8945.80 901
8946.69 862
8947.58 877
8948.48 865
8949.37 863
8950.26 875
8951.16 899
8952.05 867
8952.94 823
8953.84 896
8954.73 905
8955.62 864
8956.52 857
8957.41 869
8958.30 900
8959.20 902
8960.09 855
8960.98 857
8961.88 870
8962.77 861
8963.66 862
8964.56 863
8965.45 862
8966.35 887
8967.24 891
8968.13 867
8969.03 909
8969.92 866
8970.82 852
8971.71 843
8972.60 846
8973.50 845
8974.39 902
8975.29 897
8976.18 912
8977.08 893
8977.97 832
8978.87 908
8979.76 879
8980.65 841
8981.55 850
8982.44 844
8983.34 846
8984.23 866
8985.13 820
8986.02 842
8986.92 850
8987.81 898
8988.71 880
8989.60 860
8990.50 840
8991.39 855
8992.29 841
8993.18 847
8994.08 880
8994.97 848
8995.87 845
8996.76 842
8997.66 831
8998.56 850
8999.45 854
9000.35 848
9001.24 831
9002.14 823
9003.03 841
9003.93 820
9004.83 849
9005.72 814
9006.62 835
9007.51 812
9008.41 795
9009.31 806
9010.20 828
9011.10 811
9011.99 800
9012.89 843
9013.79 810
9014.68 791
9015.58 748
9016.48 784
9017.37 810
9018.27 774
9019.16 804
9020.06 775
9020.96 753
9021.85 804
9022.75 794
9023.65 772
9024.54 780
9025.44 769
9026.34 781
9027.24 792
9028.13 816
9029.03 781
9029.93 767
9030.82 778
9031.72 802
9032.62 771
9033.52 761
9034.41 824
9035.31 780
9036.21 771
9037.10 790
9038.00 776
9038.90 796
9039.80 747
9040.69 710
9041.59 783
9042.49 774
9043.39 774
9044.29 808
9045.18 792
9046.08 752
9046.98 776
9047.88 757
9048.78 810
9049.67 808
9050.57 783
9051.47 799
9052.37 810
9053.27 810
9054.16 812
9055.06 827
9055.96 801
9056.86 822
9057.76 813
9058.66 806
9059.55 810
9060.45 802
9061.35 839
9062.25 845
9063.15 834
9064.05 817
9064.95 817
9065.85 839
9066.74 847
9067.64 840
9068.54 854
9069.44 835
9070.34 804
9071.24 812
9072.14 833
9073.04 860
9073.94 829
9074.84 773
9075.74 815
9076.64 821
9077.53 823
9078.43 824
9079.33 812
9080.23 813
9081.13 827
9082.03 849
9082.93 835
9083.83 792
9084.73 815
9085.63 836
9086.53 849
9087.43 823
9088.33 834
9089.23 854
9090.13 864
9091.03 888
9091.93 880
9092.83 916
9093.73 884
9094.63 854
9095.53 881
9096.43 877
9097.33 865
9098.23 878
9099.13 904
9100.04 888
9100.94 869
9101.84 898
9102.74 840
9103.64 851
9104.54 847
9105.44 880
9106.34 865
9107.24 839
9108.14 838
9109.04 829
9109.94 801
9110.85 849
9111.75 840
9112.65 817
9113.55 782
9114.45 813
9115.35 815
9116.25 845
9117.15 771
9118.06 755
9118.96 795
9119.86 836
9120.76 831
9121.66 808
9122.56 809
9123.46 830
9124.37 813
9125.27 801
9126.17 815
9127.07 823
9127.97 817
9128.88 833
9129.78 820
9130.68 786
9131.58 789
9132.48 801
9133.39 799
9134.29 773
9135.19 775
9136.09 830
9137.00 828
9137.90 829
9138.80 791
9139.70 766
9140.61 780
9141.51 802
9142.41 790
9143.31 738
9144.22 770
9145.12 814
9146.02 768
9146.92 773
9147.83 783
9148.73 743
9149.63 779
9150.54 759
9151.44 766
9152.34 735
9153.25 766
9154.15 812
9155.05 739
9155.96 765
9156.86 753
9157.76 773
9158.67 849
9159.57 799
9160.47 783
9161.38 779
9162.28 792
9163.18 819
9164.09 800
9164.99 802
9165.90 789
9166.80 849
9167.70 827
9168.61 804
9169.51 842
9170.42 842
9171.32 866
9172.22 864
9173.13 836
9174.03 853
9174.94 781
9175.84 835
9176.74 820
9177.65 757
9178.55 792
9179.46 808
9180.36 795
9181.27 787
9182.17 767
9183.08 842
9183.98 802
9184.89 800
9185.79 810
9186.70 809
9187.60 788
9188.51 788
9189.41 834
9190.32 863
9191.22 820
9192.13 846
9193.03 833
9193.94 855
9194.84 856
9195.75 864
9196.65 883
9197.56 859
9198.46 894
9199.37 927
9200.27 966
9201.18 949
9202.08 996
9202.99 953
9203.90 918
9204.80 961
9205.71 955
9206.61 883
9207.52 878
9208.42 864
9209.33 930
9210.24 863
9211.14 838
9212.05 863
9212.95 823
9213.86 852
9214.77 826
9215.67 829
9216.58 789
9217.49 807
9218.39 824
9219.30 864
9220.21 854
9221.11 832
9222.02 828
9222.93 844
9223.83 830
9224.74 796
9225.65 795
9226.55 786
9227.46 796
9228.37 820
9229.27 810
9230.18 787
9231.09 796
9231.99 788
9232.90 815
9233.81 771
9234.72 774
9235.62 779
9236.53 772
9237.44 815
9238.34 777
9239.25 787
9240.16 738
9241.07 809
9241.97 824
9242.88 789
9243.79 779
9244.70 804
9245.61 770
9246.51 789
9247.42 771
9248.33 779
9249.24 781
9250.14 764
9251.05 744
9251.96 726
9252.87 769
9253.78 781
9254.69 759
9255.59 768
9256.50 778
9257.41 744
9258.32 742
9259.23 753
9260.14 758
9261.04 798
9261.95 790
9262.86 768
9263.77 768
9264.68 783
9265.59 778
9266.50 777
9267.40 814
9268.31 811
9269.22 841
9270.13 812
9271.04 853
9271.95 836
9272.86 816
9273.77 819
9274.68 782
9275.59 776
9276.49 800
9277.40 797
9278.31 783
9279.22 803
9280.13 792
9281.04 793
9281.95 842
9282.86 792
9283.77 785
9284.68 817
9285.59 806
9286.50 761
9287.41 780
9288.32 828
9289.23 812
9290.14 801
9291.05 801
9291.96 805
9292.87 776
9293.78 815
9294.69 819
9295.60 801
9296.51 825
9297.42 838
9298.33 826
9299.24 843
9300.15 885
9301.06 868
9301.97 871
9302.88 832
9303.79 892
9304.70 827
9305.61 840
9306.53 870
9307.44 906
9308.35 887
9309.26 884
9310.17 896
9311.08 902
9311.99 922
9312.90 945
9313.81 940
9314.72 953
9315.63 912
9316.55 903
9317.46 920
9318.37 923
9319.28 909
9320.19 887
9321.10 952
9322.01 848
9322.93 880
9323.84 865
9324.75 845
9325.66 868
9326.57 865
9327.48 830
9328.40 884
9329.31 890
9330.22 812
9331.13 823
9332.04 822
9332.96 802
9333.87 821
9334.78 824
9335.69 818
9336.60 815
9337.52 854
9338.43 811
9339.34 833
9340.25 838
9341.17 818
9342.08 830
9342.99 802
9343.90 820
9344.82 842
9345.73 826
9346.64 809
9347.55 850
9348.47 864
9349.38 837
9350.29 851
9351.21 818
9352.12 849
9353.03 818
9353.94 845
9354.86 843
9355.77 875
9356.68 816
9357.60 811
9358.51 840
9359.42 840
9360.34 827
9361.25 842
9362.16 855
9363.08 834
9363.99 792
9364.90 812
9365.82 834
9366.73 819
9367.65 811
9368.56 790
9369.47 839
9370.39 828
9371.30 816
9372.21 821
9373.13 803
9374.04 809
9374.96 846
9375.87 861
9376.79 814
9377.70 854
9378.61 836
9379.53 816
9380.44 841
9381.36 904
9382.27 902
9383.19 868
9384.10 854
9385.01 840
9385.93 870
9386.84 877
9387.76 928
9388.67 914
9389.59 925
9390.50 916
9391.42 967
9392.33 953
9393.25 924
9394.16 941
9395.08 961
9395.99 950
9396.91 1000
9397.82 929
9398.74 957
9399.65 931
9400.57 945
9401.48 939
9402.40 964
9403.32 925
9404.23 897
9405.15 886
9406.06 838
9406.98 888
9407.89 882
9408.81 881
9409.73 853
9410.64 882
9411.56 881
9412.47 881
9413.39 869
9414.30 871
9415.22 848
9416.14 881
9417.05 879
9417.97 863
9418.89 855
9419.80 898
9420.72 864
9421.63 873
9422.55 888
9423.47 877
9424.38 919
9425.30 936
9426.22 906
9427.13 849
9428.05 883
9428.97 886
9429.88 897
9430.80 881
9431.72 905
9432.63 863
9433.55 939
9434.47 896
9435.38 919
9436.30 923
9437.22 942
9438.14 924
9439.05 931
9439.97 973
9440.89 969
9441.81 999
9442.72 963
9443.64 943
9444.56 976
9445.47 971
9446.39 1017
9447.31 1048
9448.23 1022
9449.15 1026
9450.06 976
9450.98 998
9451.90 988
9452.82 1028
9453.73 1000
9454.65 1017
9455.57 1053
9456.49 1039
9457.41 1041
9458.32 1005
9459.24 1000
9460.16 963
9461.08 1001
9462.00 1008
9462.92 984
9463.83 977
9464.75 965
9465.67 945
9466.59 938
9467.51 968
9468.43 972
9469.35 946
9470.26 920
9471.18 966
9472.10 988
9473.02 948
9473.94 930
9474.86 963
9475.78 963
9476.70 1017
9477.62 983
9478.54 981
9479.45 962
9480.37 1022
9481.29 1017
9482.21 1015
9483.13 1056
9484.05 1047
9484.97 983
9485.89 1031
9486.81 1027
9487.73 1039
9488.65 1013
9489.57 974
9490.49 988
9491.41 898
9492.33 942
9493.25 969
9494.17 953
9495.09 949
9496.01 915
9496.93 914
9497.85 925
9498.77 913
9499.69 936
9500.61 961
9501.53 937
9502.45 979
9503.37 918
9504.29 954
9505.21 960
9506.13 929
9507.05 954
9507.97 943
9508.89 973
9509.81 1000
9510.73 953
9511.65 989
9512.57 983
9513.49 989
9514.42 1033
9515.34 1063
9516.26 1051
9517.18 1032
9518.10 1059
9519.02 1082
9519.94 1042
9520.86 1083
9521.78 1150
9522.71 1110
9523.63 1144
9524.55 1136
9525.47 1156
9526.39 1158
9527.31 1171
9528.23 1133
9529.16 1109
9530.08 1138
9531.00 1145
9531.92 1120
9532.84 1091
9533.76 1082
9534.69 1056
9535.61 1048
9536.53 1090
9537.45 1088
9538.37 1075
9539.30 1046
9540.22 1080
9541.14 1076
9542.06 1086
9542.98 1058
9543.91 1042
9544.83 1075
9545.75 1088
9546.67 1065
9547.60 1082
9548.52 1097
9549.44 1100
9550.36 1069
9551.29 1049
9552.21 1102
9553.13 1078
9554.06 1105
9554.98 1113
9555.90 1096
9556.82 1114
9557.75 1138
9558.67 1092
9559.59 1078
9560.52 1109
9561.44 1136
9562.36 1139
9563.29 1110
9564.21 1103
9565.13 1118
9566.06 1121
9566.98 1104
9567.90 1104
9568.83 1133
9569.75 1130
9570.67 1176
9571.60 1145
9572.52 1146
9573.44 1141
9574.37 1190
9575.29 1165
9576.22 1176
9577.14 1218
9578.06 1229
9578.99 1244
9579.91 1225
9580.84 1264
9581.76 1255
9582.68 1236
9583.61 1294
9584.53 1289
9585.46 1240
9586.38 1232
9587.31 1236
9588.23 1245
9589.15 1280
9590.08 1266
9591.00 1257
9591.93 1255
9592.85 1228
9593.78 1206
9594.70 1224
9595.63 1271
9596.55 1309
9597.48 1290
9598.40 1321
9599.33 1317
9600.25 1327
9601.18 1342
9602.10 1334
9603.03 1347
9603.95 1352
9604.88 1389
9605.80 1381
9606.73 1388
9607.65 1308
9608.58 1323
9609.50 1324
9610.43 1331
9611.35 1324
9612.28 1345
9613.21 1343
9614.13 1317
9615.06 1293
9615.98 1313
9616.91 1352
9617.84 1377
9618.76 1376
9619.69 1336
9620.61 1337
9621.54 1354
9622.47 1369
9623.39 1374
9624.32 1399
9625.24 1433
9626.17 1419
9627.10 1439
9628.02 1423
9628.95 1441
9629.88 1444
9630.80 1448
9631.73 1470
9632.65 1521
9633.58 1507
9634.51 1562
9635.43 1524
9636.36 1532
9637.29 1533
9638.22 1553
9639.14 1628
9640.07 1622
9641.00 1651
9641.92 1656
9642.85 1691
9643.78 1746
9644.70 1709
9645.63 1737
9646.56 1841
9647.49 1890
9648.41 1851
9649.34 1865
9650.27 1860
9651.20 1842
9652.12 1820
9653.05 1835
9653.98 1817
9654.91 1790
9655.83 1757
9656.76 1833
9657.69 1775
9658.62 1748
9659.55 1745
9660.47 1767
9661.40 1764
9662.33 1790
9663.26 1725
9664.19 1745
9665.11 1767
9666.04 1848
9666.97 1881
9667.90 1833
9668.83 1801
9669.75 1842
9670.68 1833
9671.61 1837
9672.54 1870
9673.47 1894
9674.40 1888
9675.33 1938
9676.25 1970
9677.18 1946
9678.11 1983
9679.04 1939
9679.97 1919
9680.90 1978
9681.83 2032
9682.76 2035
9683.69 2057
9684.61 2046
9685.54 2044
9686.47 2126
9687.40 2140
9688.33 2133
9689.26 2161
9690.19 2155
9691.12 2181
9692.05 2158
9692.98 2183
9693.91 2240
9694.84 2165
9695.77 2292
9696.70 2315
9697.63 2361
9698.56 2464
9699.49 2495
9700.42 2542
9701.35 2629
9702.28 2553
9703.21 2531
9704.14 2457
9705.07 2441
9706.00 2365
9706.93 2356
9707.86 2357
9708.79 2278
9709.72 2224
9710.65 2207
9711.58 2180
9712.51 2193
9713.44 2165
9714.37 2125
9715.30 2076
9716.23 2089
9717.16 2155
9718.09 2161
9719.02 2100
9719.95 2133
9720.88 2120
9721.81 2028
9722.75 1982
9723.68 1945
9724.61 1908
9725.54 1877
9726.47 1854
9727.40 1864
9728.33 1848
9729.26 1813
9730.19 1780
9731.13 1760
9732.06 1805
9732.99 1796
9733.92 1783
9734.85 1736
9735.78 1736
9736.71 1769
9737.65 1788
9738.58 1728
9739.51 1728
9740.44 1706
9741.37 1696
9742.30 1691
9743.24 1698
9744.17 1701
9745.10 1637
9746.03 1679
9746.96 1688
9747.90 1686
9748.83 1625
9749.76 1645
9750.69 1691
9751.63 1650
9752.56 1723
9753.49 1655
9754.42 1633
9755.36 1583
9756.29 1576
9757.22 1630
9758.15 1636
9759.09 1643
9760.02 1592
9760.95 1590
9761.88 1631
9762.82 1668
9763.75 1633
9764.68 1656
9765.62 1663
9766.55 1625
9767.48 1638
9768.41 1730
9769.35 1712
9770.28 1715
9771.21 1697
9772.15 1666
9773.08 1704
9774.01 1724
9774.95 1684
9775.88 1674
9776.81 1676
9777.75 1714
9778.68 1760
9779.62 1764
9780.55 1712
9781.48 1761
9782.42 1784
9783.35 1821
9784.28 1821
9785.22 1793
9786.15 1773
9787.09 1779
9788.02 1761
9788.95 1765
9789.89 1729
9790.82 1690
9791.76 1723
9792.69 1749
9793.63 1698
9794.56 1716
9795.49 1734
9796.43 1747
9797.36 1800
9798.30 1788
9799.23 1771
9800.17 1826
9801.10 1767
9802.04 1807
9802.97 1763
9803.91 1746
9804.84 1686
9805.78 1634
9806.71 1603
9807.65 1574
9808.58 1578
9809.52 1513
9810.45 1480
9811.39 1432
9812.32 1408
9813.26 1396
9814.19 1405
9815.13 1406
9816.06 1407
9817.00 1309
9817.93 1353
9818.87 1367
9819.80 1322
9820.74 1305
9821.68 1308
9822.61 1299
9823.55 1305
9824.48 1303
9825.42 1286
9826.35 1296
9827.29 1296
9828.23 1296
9829.16 1256
9830.10 1251
9831.03 1242
9831.97 1280
9832.91 1283
9833.84 1257
9834.78 1252
9835.72 1248
9836.65 1301
9837.59 1304
9838.52 1300
9839.46 1264
9840.40 1277
9841.33 1272
9842.27 1331
9843.21 1272
9844.14 1307
9845.08 1325
9846.02 1295
9846.95 1281
9847.89 1285
9848.83 1255
9849.77 1230
9850.70 1243
9851.64 1274
9852.58 1322
9853.51 1262
9854.45 1263
9855.39 1270
9856.33 1348
9857.26 1356
9858.20 1319
9859.14 1288
9860.08 1281
9861.01 1264
9861.95 1281
9862.89 1274
9863.83 1269
9864.76 1235
9865.70 1279
9866.64 1245
9867.58 1273
9868.51 1208
9869.45 1241
9870.39 1250
9871.33 1255
9872.27 1237
9873.20 1180
9874.14 1211
9875.08 1225
9876.02 1231
9876.96 1228
9877.90 1233
9878.83 1198
9879.77 1190
9880.71 1250
9881.65 1259
9882.59 1269
9883.53 1223
9884.47 1218
9885.40 1228
9886.34 1180
9887.28 1229
9888.22 1177
9889.16 1185
9890.10 1213
9891.04 1212
9891.98 1215
9892.91 1150
9893.85 1220
9894.79 1170
9895.73 1159
9896.67 1184
9897.61 1166
9898.55 1165
9899.49 1180
9900.43 1161
9901.37 1168
9902.31 1188
9903.25 1149
9904.19 1160
9905.13 1162
9906.07 1150
9907.01 1180
9907.95 1207
9908.89 1222
9909.83 1222
9910.77 1214
9911.71 1190
9912.65 1197
9913.59 1210
9914.53 1246
9915.47 1240
9916.41 1181
9917.35 1205
9918.29 1226
9919.23 1284
9920.17 1282
9921.11 1325
9922.05 1346
9922.99 1377
9923.93 1384
9924.87 1432
9925.81 1531
9926.75 1552
9927.69 1622
9928.63 1630
9929.57 1656
9930.51 1622
9931.45 1599
9932.39 1546
9933.34 1517
9934.28 1472
9935.22 1419
9936.16 1374
9937.10 1355
9938.04 1273
9938.98 1252
9939.92 1261
9940.87 1230
9941.81 1180
9942.75 1175
9943.69 1185
9944.63 1190
9945.57 1275
9946.51 1217
9947.46 1243
9948.40 1282
9949.34 1295
9950.28 1311
9951.22 1341
9952.16 1356
9953.11 1402
9954.05 1367
9954.99 1355
9955.93 1338
9956.87 1296
9957.82 1252
9958.76 1214
9959.70 1203
9960.64 1215
9961.59 1158
9962.53 1189
9963.47 1100
9964.41 1071
9965.35 1120
9966.30 1074
9967.24 1060
9968.18 1062
9969.13 1043
9970.07 1027
9971.01 1018
9971.95 1013
9972.90 1009
9973.84 993
9974.78 956
9975.73 967
9976.67 958
9977.61 996
9978.55 1000
9979.50 1022
9980.44 985
9981.38 979
9982.33 999
9983.27 989
9984.21 1022
9985.16 958
9986.10 994
9987.04 1008
9987.99 1012
9988.93 990
9989.88 942
9990.82 1005
9991.76 1009
9992.71 1000
9993.65 983
9994.59 968
9995.54 961
9996.48 964
9997.43 987
9998.37 992
9999.31 952
10000.26 943
10001.20 970
10002.15 978
10003.09 923
10004.04 951
10004.98 986
10005.92 979
10006.87 983
10007.81 930
10008.76 972
10009.70 933
10010.65 911
10011.59 906
10012.54 957
10013.48 907
10014.43 935
10015.37 961
10016.32 942
10017.26 928
10018.21 952
10019.15 951
10020.10 927
10021.04 953
10021.99 937
10022.93 996
10023.88 957
10024.82 919
10025.77 967
10026.71 921
10027.66 911
10028.60 931
10029.55 913
10030.49 940
10031.44 943
10032.39 962
10033.33 944
10034.28 918
10035.22 926
10036.17 900
10037.11 907
10038.06 936
10039.01 885
10039.95 909
10040.90 901
10041.84 902
10042.79 888
10043.74 878
10044.68 859
10045.63 871
10046.58 856
10047.52 855
10048.47 857
10049.41 868
10050.36 890
10051.31 895
10052.25 845
10053.20 860
10054.15 876
10055.09 865
10056.04 865
10056.99 881
10057.93 864
10058.88 816
10059.83 848
10060.78 878
10061.72 862
10062.67 873
10063.62 828
10064.56 847
10065.51 840
10066.46 832
10067.41 828
10068.35 877
10069.30 876
10070.25 859
10071.20 894
10072.14 855
10073.09 858
10074.04 868
10074.99 891
10075.93 844
10076.88 857
10077.83 854
10078.78 857
10079.72 874
10080.67 837
10081.62 850
10082.57 870
10083.52 837
10084.46 848
10085.41 841
10086.36 808
10087.31 866
10088.26 834
10089.21 817
10090.15 835
10091.10 845
10092.05 833
10093.00 832
10093.95 818
10094.90 835
10095.85 789
10096.79 831
10097.74 819
10098.69 835
10099.64 812
10100.59 806
10101.54 834
10102.49 820
10103.44 844
10104.39 815
10105.33 816
10106.28 840
10107.23 849
10108.18 836
10109.13 821
10110.08 857
10111.03 861
10111.98 825
10112.93 829
10113.88 830
10114.83 824
10115.78 845
10116.73 863
10117.68 826
10118.63 841
10119.58 884
10120.53 867
10121.48 872
10122.43 869
10123.38 880
10124.33 841
10125.28 844
10126.23 868
10127.18 854
10128.13 857
10129.08 874
10130.03 856
10130.98 845
10131.93 853
10132.88 836
10133.83 839
10134.78 857
10135.73 865
10136.68 912
10137.63 936
10138.58 925
10139.53 921
10140.48 898
10141.43 906
10142.38 915
10143.33 906
10144.29 910
10145.24 935
10146.19 869
10147.14 926
10148.09 980
10149.04 985
10149.99 988
10150.94 923
10151.89 923
10152.85 985
10153.80 988
10154.75 976
10155.70 982
10156.65 1013
10157.60 991
10158.55 1027
10159.51 1039
10160.46 1031
10161.41 1078
10162.36 1044
10163.31 1045
10164.26 1046
10165.22 1033
10166.17 1039
10167.12 1067
10168.07 1082
10169.02 1052
10169.98 1107
10170.93 1070
10171.88 1106
10172.83 1146
10173.79 1123
10174.74 1106
10175.69 1163
10176.64 1201
10177.60 1192
10178.55 1199
10179.50 1167
10180.45 1187
10181.41 1202
10182.36 1178
10183.31 1170
10184.26 1244
10185.22 1204
10186.17 1221
10187.12 1213
10188.08 1199
10189.03 1209
10189.98 1252
10190.93 1235
10191.89 1197
10192.84 1218
10193.79 1280
10194.75 1254
10195.70 1246
10196.65 1249
10197.61 1258
10198.56 1275
10199.51 1311
10200.47 1311
10201.42 1309
10202.38 1389
10203.33 1377
10204.28 1396
10205.24 1396
10206.19 1449
10207.14 1501
10208.10 1502
10209.05 1542
10210.01 1575
10210.96 1534
10211.91 1535
10212.87 1489
10213.82 1467
10214.78 1421
10215.73 1386
10216.69 1437
10217.64 1398
10218.59 1406
10219.55 1380
10220.50 1301
10221.46 1318
10222.41 1332
10223.37 1320
10224.32 1261
10225.28 1286
10226.23 1262
10227.19 1285
10228.14 1303
10229.10 1311
10230.05 1317
10231.01 1326
10231.96 1316
10232.92 1387
10233.87 1472
10234.83 1482
10235.78 1512
10236.74 1531
10237.69 1550
10238.65 1577
10239.60 1575
10240.56 1591
10241.51 1586
10242.47 1557
10243.42 1503
10244.38 1451
10245.34 1443
10246.29 1383
10247.25 1337
10248.20 1265
10249.16 1242
10250.11 1272
10251.07 1244
10252.03 1217
10252.98 1203
10253.94 1211
10254.89 1160
10255.85 1166
10256.81 1147
10257.76 1157
10258.72 1131
10259.68 1125
10260.63 1109
10261.59 1103
10262.55 1051
10263.50 1068
10264.46 1037
10265.41 985
10266.37 1031
10267.33 1041
10268.28 1045
10269.24 1024
10270.20 1025
10271.16 998
10272.11 972
10273.07 1001
10274.03 1007
10274.98 1005
10275.94 1009
10276.90 1008
10277.85 959
10278.81 984
10279.77 1002
10280.73 991
10281.68 982
10282.64 938
10283.60 953
10284.56 935
10285.51 928
10286.47 916
10287.43 889
10288.39 933
10289.34 927
10290.30 964
10291.26 934
10292.22 919
10293.18 953
10294.13 897
10295.09 927
10296.05 904
10297.01 904
10297.97 915
10298.92 896
10299.88 925
10300.84 933
10301.80 927
10302.76 918
10303.72 899
10304.67 924
10305.63 895
10306.59 915
10307.55 901
10308.51 901
10309.47 880
10310.43 896
10311.38 888
10312.34 900
10313.30 899
10314.26 861
10315.22 867
10316.18 899
10317.14 882
10318.10 894
10319.06 928
10320.01 897
10320.97 913
10321.93 882
10322.89 901
10323.85 867
10324.81 909
10325.77 876
10326.73 850
10327.69 878
10328.65 858
10329.61 870
10330.57 876
10331.53 873
10332.49 851
10333.45 880
10334.41 880
10335.37 870
10336.33 856
10337.29 864
10338.25 863
10339.21 833
10340.17 781
10341.13 822
10342.09 797
10343.05 786
10344.01 799
10344.97 778
10345.93 815
10346.89 769
10347.85 797
10348.81 785
10349.77 805
10350.73 795
10351.69 804
10352.65 840
10353.61 797
10354.57 789
10355.53 806
10356.49 794
10357.46 761
10358.42 738
10359.38 751
10360.34 796
10361.30 777
10362.26 788
10363.22 770
10364.18 748
10365.14 757
10366.11 728
10367.07 732
10368.03 722
10368.99 727
10369.95 762
10370.91 756
10371.87 732
10372.84 754
10373.80 735
10374.76 738
10375.72 736
10376.68 743
10377.64 717
10378.61 746
10379.57 748
10380.53 701
10381.49 726
10382.45 736
10383.42 731
10384.38 750
10385.34 757
10386.30 716
10387.27 711
10388.23 734
10389.19 753
10390.15 732
10391.11 732
10392.08 714
10393.04 740
10394.00 694
10394.96 692
10395.93 730
10396.89 733
10397.85 743
10398.82 719
10399.78 721
10400.74 733
10401.70 750
10402.67 729
10403.63 714
10404.59 727
10405.56 758
10406.52 724
10407.48 714
10408.45 719
10409.41 757
10410.37 711
10411.34 751
10412.30 693
10413.26 749
10414.23 781
10415.19 745
10416.15 768
10417.12 799
10418.08 790
10419.04 787
10420.01 804
10420.97 766
10421.94 777
10422.90 789
10423.86 786
10424.83 806
10425.79 813
10426.76 787
10427.72 762
10428.68 727
10429.65 706
10430.61 720
10431.58 760
10432.54 746
10433.51 727
10434.47 734
10435.44 711
10436.40 703
10437.36 714
10438.33 690
10439.29 677
10440.26 679
10441.22 678
10442.19 700
10443.15 659
10444.12 684
10445.08 689
10446.05 698
10447.01 680
10447.98 642
10448.94 692
10449.91 727
10450.87 712
10451.84 703
10452.80 713
10453.77 716
10454.73 684
10455.70 678
10456.67 664
10457.63 681
10458.60 693
10459.56 670
10460.53 666
10461.49 697
10462.46 646
10463.43 666
10464.39 702
10465.36 657
10466.32 658
10467.29 661
10468.25 671
10469.22 701
10470.19 653
10471.15 675
10472.12 677
10473.09 687
10474.05 690
10475.02 664
10475.98 665
10476.95 669
10477.92 694
10478.88 719
10479.85 733
10480.82 695
10481.78 702
10482.75 693
10483.72 709
10484.68 692
10485.65 691
10486.62 727
10487.58 712
10488.55 702
10489.52 727
10490.49 726
10491.45 702
10492.42 709
10493.39 679
10494.35 688
10495.32 677
10496.29 658
10497.26 658
10498.22 701
10499.19 689
10500.16 705
10501.13 679
10502.09 689
10503.06 706
10504.03 713
10505.00 682
10505.96 672
10506.93 671
10507.90 691
10508.87 692
10509.84 692
10510.80 669
10511.77 661
10512.74 679
10513.71 660
10514.68 697
10515.64 686
10516.61 672
10517.58 691
10518.55 676
10519.52 659
10520.49 643
10521.45 670
10522.42 696
10523.39 690
10524.36 707
10525.33 668
10526.30 690
10527.27 681
10528.23 671
10529.20 668
10530.17 640
10531.14 675
10532.11 719
10533.08 691
10534.05 701
10535.02 709
10535.99 703
10536.96 718
10537.93 720
10538.89 737
10539.86 710
10540.83 705
10541.80 709
10542.77 730
10543.74 673
10544.71 708
10545.68 720
10546.65 750
10547.62 729
10548.59 701
10549.56 694
10550.53 713
10551.50 699
10552.47 688
10553.44 740
10554.41 693
10555.38 664
10556.35 695
10557.32 699
10558.29 735
10559.26 771
10560.23 728
10561.20 795
10562.17 767
10563.14 724
10564.11 778
10565.08 767
10566.05 775
10567.02 771
10567.99 727
10568.96 748
10569.93 719
10570.91 705
10571.88 736
10572.85 748
10573.82 725
10574.79 714
10575.76 697
10576.73 687
10577.70 711
10578.67 708
10579.64 716
10580.62 730
10581.59 731
10582.56 717
10583.53 693
10584.50 729
10585.47 730
10586.44 701
10587.42 675
10588.39 722
10589.36 726
10590.33 772
10591.30 717
10592.27 736
10593.25 749
10594.22 731
10595.19 739
10596.16 706
10597.13 758
10598.10 729
10599.08 757
10600.05 772
10601.02 721
10601.99 765
10602.97 780
10603.94 763
10604.91 801
10605.88 802
10606.85 805
10607.83 854
10608.80 811
10609.77 850
10610.74 856
10611.72 878
10612.69 906
10613.66 892
10614.64 865
10615.61 856
10616.58 838
10617.55 846
10618.53 837
10619.50 795
10620.47 786
10621.45 804
10622.42 764
10623.39 787
10624.37 783
10625.34 769
10626.31 754
10627.29 764
10628.26 807
10629.23 773
10630.21 726
10631.18 746
10632.15 726
10633.13 713
10634.10 766
10635.07 771
10636.05 766
10637.02 752
10638.00 793
10638.97 793
10639.94 779
10640.92 805
10641.89 809
10642.87 805
10643.84 773
10644.81 754
10645.79 734
10646.76 771
10647.74 726
10648.71 787
10649.68 738
10650.66 728
10651.63 710
10652.61 708
10653.58 701
10654.56 688
10655.53 682
10656.51 669
10657.48 667
10658.46 664
10659.43 683
10660.41 677
10661.38 682
10662.36 690
10663.33 715
10664.31 668
10665.28 643
10666.26 693
10667.23 666
10668.21 676
10669.18 649
10670.16 676
10671.13 678
10672.11 639
10673.08 673
10674.06 677
10675.03 659
10676.01 735
10676.99 701
10677.96 687
10678.94 689
10679.91 716
10680.89 746
10681.86 723
10682.84 700
10683.82 679
10684.79 697
10685.77 706
10686.74 676
10687.72 706
10688.70 683
10689.67 692
10690.65 707
10691.63 665
10692.60 674
10693.58 648
10694.55 677
10695.53 678
10696.51 673
10697.48 667
10698.46 674
10699.44 675
10700.41 653
10701.39 642
10702.37 679
10703.34 661
10704.32 665
10705.30 634
10706.27 665
10707.25 662
10708.23 668
10709.21 668
10710.18 643
10711.16 635
10712.14 632
10713.11 661
10714.09 641
10715.07 652
10716.05 679
10717.02 683
10718.00 715
10718.98 675
10719.96 688
10720.93 672
10721.91 667
10722.89 637
10723.87 649
10724.85 657
10725.82 653
10726.80 655
10727.78 629
10728.76 661
10729.74 666
10730.71 658
10731.69 658
10732.67 669
10733.65 633
10734.63 670
10735.60 679
10736.58 698
10737.56 709
10738.54 668
10739.52 665
10740.50 669
10741.48 651
10742.45 684
10743.43 690
10744.41 695
10745.39 695
10746.37 693
10747.35 680
10748.33 680
10749.31 667
10750.28 686
10751.26 692
10752.24 703
10753.22 708
10754.20 693
10755.18 685
10756.16 658
10757.14 682
10758.12 670
10759.10 684
10760.08 669
10761.06 690
10762.04 675
10763.01 699
10763.99 736
10764.97 739
10765.95 751
10766.93 723
10767.91 711
10768.89 717
10769.87 683
10770.85 710
10771.83 717
10772.81 747
10773.79 751
10774.77 710
10775.75 738
10776.73 748
10777.71 730
10778.69 722
10779.67 774
10780.65 772
10781.63 759
10782.62 778
10783.60 755
10784.58 742
10785.56 755
10786.54 773
10787.52 750
10788.50 736
10789.48 745
10790.46 771
10791.44 755
10792.42 721
10793.40 738
10794.38 742
10795.37 734
10796.35 783
10797.33 752
10798.31 753
10799.29 727
10800.27 744
10801.25 720
10802.23 716
10803.21 700
10804.20 729
10805.18 737
10806.16 701
10807.14 714
10808.12 752
10809.10 725
10810.09 722
10811.07 692
10812.05 777
10813.03 756
10814.01 758
10815.00 728
10815.98 777
10816.96 744
10817.94 746
10818.92 748
10819.91 747
10820.89 768
10821.87 716
10822.85 747
10823.83 747
10824.82 723
10825.80 716
10826.78 760
10827.76 765
10828.75 736
10829.73 752
10830.71 729
10831.69 725
10832.68 694
10833.66 750
10834.64 781
10835.63 729
10836.61 746
10837.59 757
10838.57 745
10839.56 752
10840.54 736
10841.52 787
10842.51 800
10843.49 776
10844.47 807
10845.46 800
10846.44 785
10847.42 799
10848.41 769
10849.39 782
10850.37 775
10851.36 793
10852.34 775
10853.32 850
10854.31 825
10855.29 827
10856.28 836
10857.26 818
10858.24 809
10859.23 805
10860.21 834
10861.20 825
10862.18 861
10863.16 824
10864.15 881
10865.13 858
10866.12 819
10867.10 848
10868.08 891
10869.07 897
10870.05 869
10871.04 863
10872.02 842
10873.01 860
10873.99 840
10874.98 880
10875.96 874
10876.95 883
10877.93 881
10878.92 897
10879.90 870
10880.89 869
10881.87 888
10882.86 944
10883.84 943
10884.83 889
10885.81 916
10886.80 929
10887.78 934
10888.77 920
10889.75 924
10890.74 897
10891.72 911
10892.71 891
10893.69 914
10894.68 963
10895.66 944
10896.65 976
10897.64 948
10898.62 994
10899.61 1006
10900.59 1002
10901.58 1014
10902.56 995
10903.55 1005
10904.54 1066
10905.52 1053
10906.51 1032
10907.49 1035
10908.48 1068
10909.47 1078
10910.45 1048
10911.44 1047
10912.43 1091
10913.41 1137
10914.40 1128
10915.39 1102
10916.37 1139
10917.36 1181
10918.35 1122
10919.33 1163
10920.32 1147
10921.31 1117
10922.29 1125
10923.28 1177
10924.27 1215
10925.25 1217
10926.24 1194
10927.23 1174
10928.21 1219
10929.20 1193
10930.19 1205
10931.18 1218
10932.16 1262
10933.15 1283
10934.14 1283
10935.12 1245
10936.11 1289
10937.10 1298
10938.09 1311
10939.07 1338
10940.06 1275
10941.05 1309
10942.04 1361
10943.02 1362
10944.01 1367
10945.00 1381
10945.99 1362
10946.98 1398
10947.96 1439
10948.95 1520
10949.94 1502
10950.93 1503
10951.92 1550
10952.90 1616
10953.89 1670
10954.88 1705
10955.87 1763
10956.86 1826
10957.85 1867
10958.83 1833
10959.82 1884
10960.81 1919
10961.80 1933
10962.79 1928
10963.78 1947
10964.77 1898
10965.75 1929
10966.74 1890
10967.73 1796
10968.72 1758
10969.71 1732
10970.70 1731
10971.69 1691
10972.68 1621
10973.67 1647
10974.66 1605
10975.64 1577
10976.63 1560
10977.62 1547
10978.61 1595
10979.60 1575
10980.59 1635
10981.58 1578
10982.57 1612
10983.56 1634
10984.55 1571
10985.54 1576
10986.53 1582
10987.52 1609
10988.51 1647
10989.50 1675
10990.49 1711
10991.48 1726
10992.47 1765
10993.46 1916
10994.45 1936
10995.44 1989
10996.43 2062
10997.42 2140
10998.41 2254
10999.40 2289
11000.39 2287
11001.38 2368
11002.37 2410
11003.36 2435
11004.35 2409
11005.34 2400
11006.33 2309
11007.32 2195
11008.31 2182
11009.30 2051
11010.30 2011
11011.29 1933
11012.28 1822
11013.27 1715
11014.26 1654
11015.25 1656
11016.24 1589
11017.23 1473
11018.22 1430
11019.21 1424
11020.21 1417
11021.20 1367
11022.19 1362
11023.18 1308
11024.17 1335
11025.16 1295
11026.15 1284
11027.14 1275
11028.14 1255
11029.13 1255
11030.12 1260
11031.11 1232
11032.10 1226
11033.09 1192
11034.09 1201
11035.08 1244
11036.07 1199
11037.06 1195
11038.05 1245
11039.05 1218
11040.04 1252
11041.03 1196
11042.02 1190
11043.02 1176
11044.01 1207
11045.00 1200
11045.99 1213
11046.98 1239
11047.98 1157
11048.97 1173
11049.96 1204
11050.95 1122
11051.95 1122
11052.94 1112
11053.93 1116
11054.93 1117
11055.92 1130
11056.91 1123
11057.90 1094
11058.90 1102
11059.89 1128
11060.88 1109
11061.88 1099
11062.87 1078
11063.86 1135
11064.86 1159
11065.85 1109
11066.84 1142
11067.84 1149
11068.83 1153
11069.82 1139
11070.82 1142
11071.81 1147
11072.80 1146
11073.80 1113
11074.79 1103
11075.78 1174
11076.78 1103
11077.77 1097
11078.77 1090
11079.76 1102
11080.75 1087
11081.75 1072
11082.74 1119
11083.74 1133
11084.73 1145
11085.72 1089
11086.72 1079
11087.71 1100
11088.71 1052
11089.70 1119
11090.70 1100
11091.69 1098
11092.68 1056
11093.68 1070
11094.67 1019
11095.67 1009
11096.66 1046
11097.66 1045
11098.65 1035
11099.65 1025
11100.64 1021
11101.64 990
11102.63 1031
11103.63 1033
11104.62 1053
11105.62 1020
11106.61 1020
11107.61 980
11108.60 1025
11109.60 1069
11110.59 1016
11111.59 1023
11112.58 1025
11113.58 1007
11114.57 1029
11115.57 1026
11116.56 1012
11117.56 1026
11118.56 1026
11119.55 988
11120.55 1013
11121.54 989
11122.54 999
11123.54 1035
11124.53 1038
11125.53 1005
11126.52 987
11127.52 1065
11128.51 1023
11129.51 986
11130.51 989
11131.50 999
11132.50 985
11133.50 973
11134.49 985
11135.49 947
11136.49 953
11137.48 1004
11138.48 1022
11139.47 1011
11140.47 947
11141.47 983
11142.46 991
11143.46 995
11144.46 1003
11145.46 1014
11146.45 987
11147.45 1001
11148.45 1035
11149.44 1023
11150.44 993
11151.44 1044
11152.43 1056
11153.43 1005
11154.43 984
11155.43 1008
11156.42 1003
11157.42 997
11158.42 971
11159.42 990
11160.41 965
11161.41 994
11162.41 989
11163.41 962
11164.40 945
11165.40 933
11166.40 945
11167.40 942
11168.39 933
11169.39 976
11170.39 957
11171.39 961
11172.39 972
11173.38 941
11174.38 903
11175.38 959
11176.38 957
11177.38 918
11178.38 943
11179.37 942
11180.37 959
11181.37 939
11182.37 921
11183.37 924
11184.37 960
11185.37 911
11186.36 916
11187.36 919
11188.36 923
11189.36 912
11190.36 961
11191.36 944
11192.36 913
11193.36 916
11194.36 953
11195.35 906
11196.35 970
11197.35 948
11198.35 1000
11199.35 945
11200.35 960
11201.35 969
11202.35 966
11203.35 997
11204.35 986
11205.35 1003
11206.35 988
11207.35 1016
11208.35 968
11209.35 955
11210.35 1001
11211.35 1010
11212.35 991
11213.35 999
11214.35 1009
11215.34 986
11216.35 999
11217.35 1009
11218.35 1011
11219.35 1008
11220.35 947
11221.35 967
11222.35 957
11223.35 964
11224.35 1011
11225.35 994
11226.35 1005
11227.35 1016
11228.35 1028
11229.35 987
11230.35 993
11231.35 975
11232.35 1008
11233.35 984
11234.35 1046
11235.35 1038
11236.35 1013
11237.36 1049
11238.36 1033
11239.36 1052
11240.36 1006
11241.36 1018
11242.36 1013
11243.36 1038
11244.36 1020
11245.36 1000
11246.37 1001
11247.37 1041
11248.37 1024
11249.37 1002
11250.37 1048
11251.37 1071
11252.38 1058
11253.38 1102
11254.38 1085
11255.38 1088
11256.38 1070
11257.38 1102
11258.39 1091
11259.39 1077
11260.39 1092
11261.39 1091
11262.39 1107
11263.40 1110
11264.40 1103
11265.40 1113
11266.40 1190
11267.40 1099
11268.41 1133
11269.41 1176
11270.41 1224
11271.41 1220
11272.42 1202
11273.42 1209
11274.42 1212
11275.42 1236
11276.43 1262
11277.43 1271
11278.43 1302
11279.44 1269
11280.44 1281
11281.44 1307
11282.44 1307
11283.45 1301
11284.45 1250
11285.45 1241
11286.46 1202
11287.46 1199
11288.46 1242
11289.47 1157
11290.47 1141
11291.47 1101
11292.48 1115
11293.48 1061
11294.48 1055
11295.49 1029
11296.49 1052
11297.49 1008
11298.50 1016
11299.50 1020
11300.51 989
11301.51 986
11302.51 1006
11303.52 975
11304.52 1009
11305.53 995
11306.53 1020
11307.53 1025
11308.54 982
11309.54 968
11310.55 983
11311.55 1019
11312.55 1028
11313.56 1008
11314.56 1047
11315.57 1057
11316.57 1069
11317.58 1087
11318.58 1087
11319.59 1063
11320.59 1043
11321.59 1073
11322.60 1046
11323.60 1055
11324.61 1081
11325.61 1078
11326.62 1069
11327.62 1048
11328.63 1053
11329.63 1021
11330.64 1035
11331.64 1013
11332.65 1049
11333.65 1052
11334.66 1022
11335.67 1040
11336.67 1021
11337.68 1046
11338.68 1018
11339.69 1020
11340.69 1052
11341.70 1025
11342.70 1073
11343.71 1088
11344.72 1046
11345.72 1073
11346.73 1058
11347.73 1010
11348.74 1027
11349.74 1024
11350.75 990
11351.76 1013
11352.76 1003
11353.77 989
11354.78 985
11355.78 979
11356.79 1005
11357.79 939
11358.80 966
11359.81 981
11360.81 930
11361.82 950
11362.83 952
11363.83 928
11364.84 930
11365.85 926
11366.85 943
11367.86 944
11368.87 952
11369.87 912
11370.88 926
11371.89 924
11372.89 934
11373.90 955
11374.91 923
11375.92 909
11376.92 872
11377.93 918
11378.94 923
11379.94 923
11380.95 900
11381.96 894
11382.97 921
11383.97 949
11384.98 971
11385.99 886
11387.00 890
11388.00 900
11389.01 924
11390.02 934
11391.03 922
11392.04 939
11393.04 951
11394.05 917
11395.06 928
11396.07 884
11397.08 916
11398.08 905
11399.09 897
11400.10 913
11401.11 911
11402.12 945
11403.12 946
11404.13 902
11405.14 895
11406.15 898
11407.16 940
11408.17 947
11409.18 945
11410.18 938
11411.19 920
11412.20 953
11413.21 926
11414.22 932
11415.23 931
11416.24 935
11417.25 932
11418.25 893
11419.26 874
11420.27 874
11421.28 906
11422.29 878
11423.30 883
11424.31 880
11425.32 907
11426.33 916
11427.34 916
11428.35 910
11429.36 893
11430.37 930
11431.38 931
11432.39 916
11433.39 940
11434.40 937
11435.41 971
11436.42 888
11437.43 880
11438.44 903
11439.45 948
11440.46 941
11441.47 951
11442.48 941
11443.49 931
11444.50 942
11445.51 921
11446.52 915
11447.53 948
11448.55 941
11449.56 930
11450.57 911
11451.58 929
11452.59 916
11453.60 955
11454.61 915
11455.62 942
11456.63 919
11457.64 907
11458.65 955
11459.66 943
11460.67 928
11461.68 912
11462.69 920
11463.71 984
11464.72 959
11465.73 930
11466.74 919
11467.75 950
11468.76 926
11469.77 961
11470.78 957
11471.80 992
11472.81 965
11473.82 1002
11474.83 996
11475.84 982
11476.85 970
11477.86 1024
11478.88 1000
11479.89 1007
11480.90 1013
11481.91 1004
11482.92 1024
11483.93 1044
11484.95 1020
11485.96 1003
11486.97 1067
11487.98 1006
11489.00 1044
11490.01 1033
11491.02 1051
11492.03 1046
11493.04 1065
11494.06 1100
11495.07 1113
11496.08 1075
11497.09 1135
11498.11 1104
11499.12 1105
11500.13 1148
11501.14 1189
11502.16 1139
11503.17 1144
11504.18 1157
11505.20 1134
11506.21 1154
11507.22 1211
11508.23 1217
11509.25 1249
11510.26 1235
11511.27 1269
11512.29 1272
11513.30 1313
11514.31 1289
11515.33 1303
11516.34 1349
11517.35 1377
11518.37 1477
11519.38 1457
11520.39 1441
11521.41 1453
11522.42 1522
11523.43 1582
11524.45 1619
11525.46 1646
11526.47 1646
11527.49 1699
11528.50 1770
11529.52 1827
11530.53 1806
11531.54 1950
11532.56 2052
11533.57 2074
11534.59 2116
11535.60 2219
11536.62 2266
11537.63 2394
11538.64 2479
11539.66 2557
11540.67 2607
11541.69 2650
11542.70 2667
11543.72 2676
11544.73 2662
11545.75 2595
11546.76 2492
11547.77 2445
11548.79 2290
11549.80 2209
11550.82 2079
11551.83 1963
11552.85 1897
11553.86 1761
11554.88 1714
11555.89 1648
11556.91 1577
11557.92 1507
11558.94 1504
11559.95 1476
11560.97 1439
11561.99 1381
11563.00 1373
11564.02 1369
11565.03 1355
11566.05 1291
11567.06 1279
11568.08 1291
11569.09 1265
11570.11 1277
11571.13 1278
11572.14 1258
11573.16 1275
11574.17 1264
11575.19 1239
11576.20 1256
11577.22 1256
11578.24 1271
11579.25 1263
11580.27 1241
11581.29 1266
11582.30 1278
11583.32 1218
11584.33 1230
11585.35 1253
11586.37 1277
11587.38 1269
11588.40 1289
11589.42 1310
11590.43 1337
11591.45 1266
11592.47 1294
11593.48 1284
11594.50 1335
11595.52 1338
11596.53 1405
11597.55 1448
11598.57 1461
11599.58 1466
11600.60 1432
11601.62 1503
11602.64 1506
11603.65 1506
11604.67 1499
11605.69 1493
11606.70 1474
11607.72 1433
11608.74 1452
11609.76 1404
11610.77 1359
11611.79 1331
11612.81 1315
11613.83 1311
11614.84 1287
11615.86 1284
11616.88 1317
11617.90 1274
11618.92 1276
11619.93 1243
11620.95 1247
11621.97 1228
11622.99 1164
11624.01 1182
11625.02 1190
11626.04 1168
11627.06 1167
11628.08 1159
11629.10 1143
11630.11 1117
11631.13 1136
11632.15 1116
11633.17 1118
11634.19 1117
11635.21 1121
11636.23 1116
11637.24 1098
11638.26 1044
11639.28 1044
11640.30 1081
11641.32 1027
11642.34 1005
11643.36 997
11644.38 1018
11645.39 1026
11646.41 1012
11647.43 1021
11648.45 999
11649.47 993
11650.49 995
11651.51 989
11652.53 996
11653.55 954
11654.57 971
11655.59 954
11656.61 923
11657.63 964
11658.65 944
11659.67 914
11660.69 939
11661.70 944
11662.72 959
11663.74 971
11664.76 962
11665.78 937
11666.80 940
11667.82 957
11668.84 939
11669.86 899
11670.88 905
11671.90 923
11672.92 923
11673.95 922
11674.97 884
11675.99 911
11677.01 899
11678.03 903
11679.05 922
11680.07 918
11681.09 895
11682.11 899
11683.13 896
11684.15 913
11685.17 916
11686.19 879
11687.21 859
11688.23 881
11689.25 893
11690.28 885
11691.30 899
11692.32 865
11693.34 881
11694.36 892
11695.38 839
11696.40 840
11697.42 861
11698.44 851
11699.47 848
11700.49 845
11701.51 846
11702.53 847
11703.55 820
11704.57 854
11705.60 776
11706.62 784
11707.64 815
11708.66 808
11709.68 793
11710.70 808
11711.73 858
11712.75 831
11713.77 827
11714.79 812
11715.81 796
11716.84 774
11717.86 807
11718.88 833
11719.90 810
11720.92 806
11721.95 763
11722.97 795
11723.99 807
11725.01 772
11726.04 743
11727.06 776
11728.08 765
11729.11 802
11730.13 793
11731.15 768
11732.17 762
11733.20 776
11734.22 793
11735.24 786
11736.26 760
11737.29 753
11738.31 761
11739.33 761
11740.36 750
11741.38 736
11742.40 718
11743.43 757
11744.45 747
11745.47 756
11746.50 756
11747.52 762
11748.54 765
11749.57 751
11750.59 766
11751.62 755
11752.64 737
11753.66 753
11754.69 748
11755.71 753
11756.73 727
11757.76 727
11758.78 732
11759.81 782
11760.83 764
11761.85 733
11762.88 731
11763.90 735
11764.93 736
11765.95 758
11766.98 739
11768.00 781
11769.02 789
11770.05 765
11771.07 767
11772.10 776
11773.12 788
11774.15 753
11775.17 766
11776.20 726
11777.22 772
11778.25 798
11779.27 789
11780.30 788
11781.32 792
11782.35 788
11783.37 789
11784.40 781
11785.42 798
11786.45 741
11787.47 726
11788.50 737
11789.52 752
11790.55 777
11791.57 771
11792.60 784
11793.62 762
11794.65 776
11795.67 754
11796.70 765
11797.73 757
11798.75 781
11799.78 757
11800.80 776
11801.83 772
11802.85 771
11803.88 765
11804.91 759
11805.93 765
11806.96 753
11807.98 772
11809.01 773
11810.04 776
11811.06 754
11812.09 772
11813.12 749
11814.14 755
11815.17 786
11816.19 792
11817.22 781
11818.25 786
11819.27 788
11820.30 798
11821.33 795
11822.35 804
11823.38 789
11824.41 826
11825.44 811
11826.46 848
11827.49 826
11828.52 820
11829.54 850
11830.57 875
11831.60 840
11832.62 813
11833.65 816
11834.68 827
11835.71 866
11836.73 859
11837.76 873
11838.79 856
11839.82 869
11840.84 809
11841.87 846
11842.90 855
11843.93 848
11844.95 823
11845.98 874
11847.01 888
11848.04 889
11849.07 875
11850.09 868
11851.12 873
11852.15 901
11853.18 874
11854.21 874
11855.23 873
11856.26 880
11857.29 913
11858.32 882
11859.35 908
11860.38 905
11861.40 930
11862.43 913
11863.46 943
11864.49 932
11865.52 929
11866.55 929
11867.58 968
11868.60 941
11869.63 984
11870.66 1003
11871.69 988
11872.72 971
11873.75 980
11874.78 1005
11875.81 1014
11876.84 1038
11877.86 1009
11878.89 1001
11879.92 1024
11880.95 1001
11881.98 1054
11883.01 1020
11884.04 1040
11885.07 1056
11886.10 1049
11887.13 1113
11888.16 1078
11889.19 1109
11890.22 1131
11891.25 1120
11892.28 1126
11893.31 1172
11894.34 1173
11895.37 1178
11896.40 1183
11897.43 1219
11898.46 1258
11899.49 1294
11900.52 1313
11901.55 1331
11902.58 1371
11903.61 1379
11904.64 1419
11905.67 1447
11906.70 1468
11907.73 1461
11908.76 1462
11909.79 1457
11910.82 1469
11911.85 1453
11912.88 1451
11913.91 1400
11914.94 1365
11915.97 1343
11917.01 1322
11918.04 1368
11919.07 1329
11920.10 1297
11921.13 1312
11922.16 1301
11923.19 1294
11924.22 1303
11925.25 1291
11926.28 1295
11927.32 1311
11928.35 1326
11929.38 1366
11930.41 1385
11931.44 1352
11932.47 1381
11933.50 1451
11934.54 1408
11935.57 1437
11936.60 1443
11937.63 1386
11938.66 1386
11939.70 1361
11940.73 1318
11941.76 1327
11942.79 1320
11943.82 1272
11944.85 1274
11945.89 1180
11946.92 1212
11947.95 1185
11948.98 1166
11950.02 1158
11951.05 1123
11952.08 1097
11953.11 1085
11954.15 1115
11955.18 1096
11956.21 1090
11957.24 1075
11958.28 1067
11959.31 1007
11960.34 1055
11961.37 1039
11962.41 1035
11963.44 1058
11964.47 1010
11965.51 1047
11966.54 1051
11967.57 1053
11968.60 1021
11969.64 1042
11970.67 1030
11971.70 1050
11972.74 1035
11973.77 1017
11974.80 1017
11975.84 1051
11976.87 1075
11977.90 1046
11978.94 1035
11979.97 1076
11981.00 1082
11982.04 1102
11983.07 1057
11984.11 1046
11985.14 1089
11986.17 1110
11987.21 1127
11988.24 1117
11989.28 1066
11990.31 1036
11991.34 1124
11992.38 1141
11993.41 1115
11994.45 1134
11995.48 1093
11996.51 1112
11997.55 1113
11998.58 1092
11999.62 1114
12000.65 1140
12001.69 1127
12002.72 1165
12003.76 1164
12004.79 1135
12005.82 1158
12006.86 1127
12007.89 1110
12008.93 1138
12009.96 1182
12011.00 1185
12012.03 1183
12013.07 1200
12014.10 1245
12015.14 1196
12016.17 1224
12017.21 1267
12018.24 1280
12019.28 1271
12020.32 1296
12021.35 1229
12022.39 1289
12023.42 1292
12024.46 1284
12025.49 1263
12026.53 1287
12027.56 1297
12028.60 1298
12029.64 1281
12030.67 1239
12031.71 1273
12032.74 1284
12033.78 1301
12034.81 1287
12035.85 1266
12036.89 1280
12037.92 1285
12038.96 1229
12039.99 1270
12041.03 1307
12042.07 1267
12043.10 1298
12044.14 1242
12045.18 1248
12046.21 1181
12047.25 1190
12048.29 1201
12049.32 1178
12050.36 1195
12051.40 1202
12052.43 1184
12053.47 1222
12054.51 1198
12055.54 1228
12056.58 1202
12057.62 1212
12058.65 1214
12059.69 1245
12060.73 1244
12061.76 1192
12062.80 1165
12063.84 1121
12064.88 1142
12065.91 1170
12066.95 1179
12067.99 1172
12069.03 1145
12070.06 1111
12071.10 1130
12072.14 1107
12073.18 1083
12074.21 1097
12075.25 1121
12076.29 1128
12077.33 1072
12078.36 1069
12079.40 1075
12080.44 1064
12081.48 1084
12082.52 1076
12083.55 1052
12084.59 1040
12085.63 1070
12086.67 1036
12087.71 1052
12088.74 1037
12089.78 1048
12090.82 1056
12091.86 1058
12092.90 1081
12093.94 1110
12094.98 1054
12096.01 1075
12097.05 1046
12098.09 1061
12099.13 1068
12100.17 1087
12101.21 1054
12102.25 1065
12103.28 1095
12104.32 1077
12105.36 1084
12106.40 1084
12107.44 1070
12108.48 1043
12109.52 1081
12110.56 1076
12111.60 1048
12112.64 1011
12113.68 1020
12114.72 1008
12115.76 1017
12116.79 996
12117.83 981
12118.87 983
12119.91 938
12120.95 938
12121.99 959
12123.03 925
12124.07 896
12125.11 953
12126.15 946
12127.19 891
12128.23 903
12129.27 883
12130.31 861
12131.35 919
12132.39 869
12133.43 906
12134.47 879
12135.51 906
12136.55 882
12137.59 885
12138.63 903
12139.67 888
12140.71 887
12141.76 856
12142.80 873
12143.84 868
12144.88 876
12145.92 904
12146.96 900
12148.00 857
12149.04 885
12150.08 900
12151.12 883
12152.16 871
12153.20 869
12154.25 899
12155.29 896
12156.33 857
12157.37 864
12158.41 839
12159.45 870
12160.49 830
12161.53 832
12162.58 845
12163.62 823
12164.66 830
12165.70 820
12166.74 827
12167.78 799
12168.82 851
12169.87 827
12170.91 827
12171.95 822
12172.99 840
12174.03 865
12175.08 838
12176.12 815
12177.16 803
12178.20 830
12179.24 809
12180.29 818
12181.33 808
12182.37 800
12183.41 786
12184.46 780
12185.50 801
12186.54 790
12187.58 820
12188.63 826
12189.67 794
12190.71 782
12191.75 750
12192.80 787
12193.84 816
12194.88 775
12195.92 806
12196.97 797
12198.01 806
12199.05 797
12200.10 782
12201.14 772
12202.18 770
12203.23 795
12204.27 827
12205.31 815
12206.36 809
12207.40 814
12208.44 757
12209.49 805
12210.53 783
12211.57 764
12212.62 788
12213.66 789
12214.70 773
12215.75 792
12216.79 773
12217.84 731
12218.88 754
12219.92 782
12220.97 766
12222.01 736
12223.06 747
12224.10 759
12225.14 767
12226.19 734
12227.23 761
12228.28 751
12229.32 788
12230.36 760
12231.41 766
12232.45 810
12233.50 770
12234.54 809
12235.59 784
12236.63 719
12237.68 734
12238.72 726
12239.77 754
12240.81 750
12241.86 716
12242.90 759
12243.94 799
12244.99 752
12246.03 765
12247.08 754
12248.13 771
12249.17 776
12250.22 783
12251.26 758
12252.31 759
12253.35 765
12254.40 765
12255.44 796
12256.49 752
12257.53 739
12258.58 758
12259.62 727
12260.67 728
12261.72 717
12262.76 727
12263.81 704
12264.85 685
12265.90 729
12266.94 705
12267.99 716
12269.04 696
12270.08 704
12271.13 707
12272.17 685
12273.22 671
12274.27 716
12275.31 717
12276.36 686
12277.41 670
12278.45 701
12279.50 693
12280.55 671
12281.59 682
12282.64 678
12283.69 655
12284.73 706
12285.78 719
12286.83 717
12287.87 690
12288.92 687
12289.97 686
12291.01 670
12292.06 664
12293.11 689
12294.15 652
12295.20 683
12296.25 681
12297.30 710
12298.34 704
12299.39 647
12300.44 665
12301.48 723
12302.53 688
12303.58 650
12304.63 694
12305.67 701
12306.72 692
12307.77 726
12308.82 719
12309.87 720
12310.91 664
12311.96 709
12313.01 681
12314.06 705
12315.10 679
12316.15 690
12317.20 676
12318.25 701
12319.30 663
12320.34 673
12321.39 660
12322.44 658
12323.49 686
12324.54 693
12325.59 657
12326.63 667
12327.68 687
12328.73 665
12329.78 691
12330.83 652
12331.88 646
12332.93 632
12333.98 652
12335.02 679
12336.07 680
12337.12 686
12338.17 649
12339.22 623
12340.27 642
12341.32 637
12342.37 654
12343.42 650
12344.47 654
12345.51 643
12346.56 660
12347.61 649
12348.66 683
12349.71 655
12350.76 646
12351.81 650
12352.86 665
12353.91 675
12354.96 652
12356.01 677
12357.06 666
12358.11 664
12359.16 662
12360.21 650
12361.26 648
12362.31 675
12363.36 672
12364.41 673
12365.46 652
12366.51 649
12367.56 666
12368.61 663
12369.66 635
12370.71 658
12371.76 688
12372.81 689
12373.86 683
12374.91 680
12375.96 655
12377.01 661
12378.06 664
12379.11 657
12380.17 686
12381.22 633
12382.27 676
12383.32 643
12384.37 652
12385.42 633
12386.47 703
12387.52 672
12388.57 666
12389.62 642
12390.67 663
12391.73 666
12392.78 680
12393.83 726
12394.88 702
12395.93 661
12396.98 667
12398.03 667
12399.09 664
12400.14 681
12401.19 683
12402.24 655
12403.29 690
12404.34 696
12405.40 698
12406.45 690
12407.50 662
12408.55 644
12409.60 693
12410.66 693
12411.71 665
12412.76 687
12413.81 720
12414.86 704
12415.92 727
12416.97 690
12418.02 696
12419.07 695
12420.13 692
12421.18 668
12422.23 702
12423.28 694
12424.34 681
12425.39 695
12426.44 692
12427.49 741
12428.55 715
12429.60 749
12430.65 735
12431.71 743
12432.76 744
12433.81 736
12434.86 758
12435.92 734
12436.97 760
12438.02 742
12439.08 761
12440.13 759
12441.18 732
12442.24 739
12443.29 773
12444.34 730
12445.40 742
12446.45 778
12447.50 771
12448.56 763
12449.61 781
12450.67 785
12451.72 768
12452.77 808
12453.83 791
12454.88 775
12455.94 817
12456.99 808
12458.04 789
12459.10 848
12460.15 840
12461.21 892
12462.26 875
12463.31 886
12464.37 914
12465.42 936
12466.48 928
12467.53 992
12468.59 993
12469.64 1053
12470.70 1100
12471.75 1152
12472.80 1161
12473.86 1193
12474.91 1255
12475.97 1251
12477.02 1295
12478.08 1287
12479.13 1304
12480.19 1359
12481.24 1340
12482.30 1366
12483.35 1360
12484.41 1348
12485.46 1295
12486.52 1253
12487.57 1242
12488.63 1184
12489.69 1147
12490.74 1118
12491.80 1089
12492.85 1068
12493.91 1032
12494.96 1002
12496.02 958
12497.07 971
12498.13 922
12499.19 925
12500.24 916
12501.30 910
12502.35 933
12503.41 902
12504.47 898
12505.52 881
12506.58 885
12507.63 863
12508.69 872
12509.75 872
12510.80 859
12511.86 847
12512.91 826
12513.97 877
12515.03 853
12516.08 860
12517.14 868
12518.20 847
12519.25 904
12520.31 836
12521.37 857
12522.42 829
12523.48 838
12524.54 848
12525.59 828
12526.65 893
12527.71 850
12528.77 855
12529.82 860
12530.88 851
12531.94 842
12532.99 830
12534.05 841
12535.11 841
12536.17 842
12537.22 853
12538.28 856
12539.34 842
12540.40 891
12541.45 863
12542.51 875
12543.57 904
12544.63 883
12545.68 943
12546.74 914
12547.80 880
12548.86 915
12549.92 927
12550.97 953
12552.03 954
12553.09 952
12554.15 981
12555.21 1003
12556.26 1035
12557.32 1017
12558.38 1001
12559.44 1015
12560.50 1026
12561.56 1009
12562.61 994
12563.67 1001
12564.73 990
12565.79 1003
12566.85 983
12567.91 961
12568.97 928
12570.02 944
12571.08 923
12572.14 938
12573.20 912
12574.26 907
12575.32 899
12576.38 922
12577.44 872
12578.50 890
12579.56 906
12580.61 903
12581.67 887
12582.73 897
12583.79 861
12584.85 875
12585.91 890
12586.97 922
12588.03 877
12589.09 899
12590.15 901
12591.21 898
12592.27 898
12593.33 859
12594.39 895
12595.45 866
12596.51 895
12597.57 835
12598.63 850
12599.69 877
12600.75 893
12601.81 888
12602.87 889
12603.93 923
12604.99 910
12606.05 933
12607.11 900
12608.17 910
12609.23 893
12610.29 948
12611.35 965
12612.41 915
12613.47 923
12614.53 927
12615.59 971
12616.66 909
12617.72 930
12618.78 971
12619.84 983
12620.90 1002
12621.96 988
12623.02 1026
12624.08 1014
12625.14 1002
12626.20 1071
12627.26 1044
12628.33 1074
12629.39 1065
12630.45 1068
12631.51 1054
12632.57 1003
12633.63 1054
12634.69 1062
12635.76 1066
12636.82 1096
12637.88 1094
12638.94 1098
12640.00 1061
12641.06 1012
12642.13 1027
12643.19 979
12644.25 1021
12645.31 945
12646.37 961
12647.44 947
12648.50 918
12649.56 896
12650.62 927
12651.68 931
12652.75 927
12653.81 929
12654.87 907
12655.93 876
12657.00 844
12658.06 910
12659.12 899
12660.18 882
12661.25 883
12662.31 891
12663.37 887
12664.43 913
12665.50 893
12666.56 907
12667.62 915
12668.69 897
12669.75 929
12670.81 923
12671.88 887
12672.94 910
12674.00 964
12675.06 939
12676.13 923
12677.19 886
12678.25 906
12679.32 952
12680.38 910
12681.44 932
12682.51 941
12683.57 923
12684.64 921
12685.70 925
12686.76 941
12687.83 948
12688.89 915
12689.95 925
12691.02 949
12692.08 952
12693.15 928
12694.21 977
12695.27 957
12696.34 969
12697.40 1006
12698.47 988
12699.53 991
12700.59 998
12701.66 1013
12702.72 1028
12703.79 1045
12704.85 1067
12705.92 1020
12706.98 1044
12708.05 1068
12709.11 1052
12710.18 1029
12711.24 1050
12712.30 1070
12713.37 1110
12714.43 1098
12715.50 1083
12716.56 1084
12717.63 1121
12718.69 1099
12719.76 1100
12720.82 1070
12721.89 1111
12722.95 1136
12724.02 1087
12725.09 1089
12726.15 1167
12727.22 1176
12728.28 1196
12729.35 1136
12730.41 1163
12731.48 1146
12732.54 1163
12733.61 1173
12734.68 1189
12735.74 1197
12736.81 1191
12737.87 1214
12738.94 1202
12740.00 1213
12741.07 1173
12742.14 1200
12743.20 1177
12744.27 1189
12745.33 1152
12746.40 1157
12747.47 1128
12748.53 1090
12749.60 1127
12750.67 1113
12751.73 1096
12752.80 1096
12753.87 1109
12754.93 1083
12756.00 1055
12757.07 1068
12758.13 1049
12759.20 1088
12760.27 1091
12761.33 1083
12762.40 1045
12763.47 1014
12764.53 1002
12765.60 1036
12766.67 1031
12767.73 1010
12768.80 1005
12769.87 1042
12770.94 1007
12772.00 981
12773.07 1012
12774.14 1008
12775.21 986
12776.27 992
12777.34 974
12778.41 935
12779.48 933
12780.54 918
12781.61 920
12782.68 964
12783.75 943
12784.81 933
12785.88 936
12786.95 928
12788.02 929
12789.09 902
12790.15 880
12791.22 919
12792.29 860
12793.36 886
12794.43 917
12795.49 873
12796.56 864
12797.63 858
12798.70 879
12799.77 856
12800.84 900
12801.90 886
12802.97 868
12804.04 892
12805.11 889
12806.18 859
12807.25 831
12808.32 885
12809.39 872
12810.45 859
12811.52 893
12812.59 893
12813.66 904
12814.73 916
12815.80 883
12816.87 909
12817.94 895
12819.01 858
12820.08 863
12821.15 890
12822.21 911
12823.28 899
12824.35 882
12825.42 913
12826.49 903
12827.56 914
12828.63 908
12829.70 903
12830.77 881
12831.84 874
12832.91 877
12833.98 885
12835.05 872
12836.12 867
12837.19 914
12838.26 914
12839.33 864
12840.40 838
12841.47 827
12842.54 865
12843.61 835
12844.68 814
12845.75 839
12846.82 781
12847.89 799
12848.96 783
12850.03 784
12851.10 769
12852.18 817
12853.25 796
12854.32 786
12855.39 762
12856.46 780
12857.53 767
12858.60 695
12859.67 738
12860.74 772
12861.81 743
12862.88 782
12863.96 762
12865.03 740
12866.10 726
12867.17 766
12868.24 762
12869.31 723
12870.38 727
12871.45 744
12872.53 727
12873.60 702
12874.67 728
12875.74 755
12876.81 728
12877.88 701
12878.96 729
12880.03 725
12881.10 701
12882.17 691
12883.24 700
12884.31 732
12885.39 737
12886.46 746
12887.53 725
12888.60 702
12889.68 714
12890.75 701
12891.82 701
12892.89 692
12893.96 693
12895.04 664
12896.11 687
12897.18 678
12898.25 705
12899.33 690
12900.40 699
12901.47 670
12902.54 667
12903.62 664
12904.69 668
12905.76 631
12906.84 617
12907.91 616
12908.98 667
12910.06 664
12911.13 648
12912.20 627
12913.27 601
12914.35 660
12915.42 668
12916.49 621
12917.57 664
12918.64 620
12919.71 624
12920.79 642
12921.86 594
12922.94 617
12924.01 636
12925.08 578
12926.16 635
12927.23 638
12928.30 637
12929.38 574
12930.45 620
12931.53 591
12932.60 586
12933.67 635
12934.75 607
12935.82 619
12936.90 597
12937.97 575
12939.04 601
12940.12 591
12941.19 586
12942.27 598
12943.34 601
12944.42 568
12945.49 528
12946.56 555
12947.64 557
12948.71 582
12949.79 613
12950.86 599
12951.94 600
12953.01 592
12954.09 570
12955.16 542
12956.24 547
12957.31 550
12958.39 562
12959.46 542
12960.54 577
12961.61 553
12962.69 570
12963.76 559
12964.84 570
12965.91 571
12966.99 558
12968.07 576
12969.14 568
12970.22 589
12971.29 521
12972.37 581
12973.44 561
12974.52 571
12975.59 564
12976.67 562
12977.75 538
12978.82 548
12979.90 537
12980.97 584
12982.05 575
12983.13 575
12984.20 565
12985.28 582
12986.35 564
12987.43 560
12988.51 553
12989.58 535
12990.66 544
12991.74 567
12992.81 541
12993.89 538
12994.97 537
12996.04 538
12997.12 535
12998.20 545
12999.27 560
13000.35 572
13001.43 549
13002.50 550
13003.58 547
13004.66 576
13005.73 578
13006.81 564
13007.89 530
13008.97 561
13010.04 551
13011.12 568
13012.20 543
13013.27 544
13014.35 571
13015.43 556
13016.51 577
13017.58 556
13018.66 546
13019.74 567
13020.82 569
13021.89 584
13022.97 565
13024.05 572
13025.13 528
13026.21 545
13027.28 596
13028.36 538
13029.44 540
13030.52 570
13031.60 572
13032.67 561
13033.75 590
13034.83 584
13035.91 577
13036.99 582
13038.07 581
13039.14 575
13040.22 570
13041.30 601
13042.38 588
13043.46 591
13044.54 587
13045.62 600
13046.69 585
13047.77 609
13048.85 582
13049.93 557
13051.01 569
13052.09 578
13053.17 578
13054.25 608
13055.33 573
13056.40 597
13057.48 595
13058.56 585
13059.64 562
13060.72 586
13061.80 602
13062.88 598
13063.96 585
13065.04 556
13066.12 527
13067.20 570
13068.28 583
13069.36 563
13070.44 565
13071.52 565
13072.60 554
13073.68 554
13074.76 553
13075.84 554
13076.92 552
13078.00 581
13079.08 559
13080.16 554
13081.24 555
13082.32 553
13083.40 539
13084.48 549
13085.56 564
13086.64 556
13087.72 549
13088.80 568
13089.88 543
13090.96 568
13092.04 558
13093.12 553
13094.20 545
13095.28 537
13096.36 577
13097.44 535
13098.52 546
13099.61 532
13100.69 544
13101.77 556
13102.85 554
13103.93 544
13105.01 588
13106.09 574
13107.17 536
13108.25 595
13109.34 528
13110.42 560
13111.50 543
13112.58 547
13113.66 553
13114.74 579
13115.82 560
13116.91 536
13117.99 532
13119.07 584
13120.15 582
13121.23 551
13122.31 551
13123.40 566
13124.48 547
13125.56 586
13126.64 599
13127.72 569
13128.81 555
13129.89 576
13130.97 560
13132.05 566
13133.14 587
13134.22 575
13135.30 606
13136.38 580
13137.47 580
13138.55 575
13139.63 586
13140.71 602
13141.80 553
13142.88 544
13143.96 525
13145.04 592
13146.13 541
13147.21 568
13148.29 591
13149.38 588
13150.46 577
13151.54 556
13152.62 583
13153.71 594
13154.79 561
13155.87 556
13156.96 587
13158.04 592
13159.12 578
13160.21 592
13161.29 581
13162.37 563
13163.46 573
13164.54 576
13165.62 579
13166.71 539
13167.79 581
13168.88 582
13169.96 607
13171.04 589
13172.13 565
13173.21 588
13174.30 585
13175.38 581
13176.46 570
13177.55 589
13178.63 560
13179.72 587
13180.80 589
13181.88 575
13182.97 570
13184.05 588
13185.14 569
13186.22 556
13187.31 551
13188.39 575
13189.48 595
13190.56 565
13191.65 577
13192.73 563
13193.81 577
13194.90 573
13195.98 593
13197.07 600
13198.15 589
13199.24 613
13200.32 633
13201.41 590
13202.49 568
13203.58 590
13204.67 590
13205.75 598
13206.84 592
13207.92 604
13209.01 590
13210.09 631
13211.18 590
13212.26 591
13213.35 595
13214.43 629
13215.52 601
13216.61 573
13217.69 573
13218.78 564
13219.86 604
13220.95 589
13222.04 612
13223.12 577
13224.21 563
13225.29 598
13226.38 610
13227.47 601
13228.55 590
13229.64 594
13230.72 619
13231.81 604
13232.90 641
13233.98 589
13235.07 600
13236.16 618
13237.24 632
13238.33 607
13239.42 601
13240.50 632
13241.59 652
13242.68 653
13243.76 608
13244.85 659
13245.94 644
13247.02 650
13248.11 615
13249.20 627
13250.29 639
13251.37 669
13252.46 651
13253.55 641
13254.63 647
13255.72 632
13256.81 662
13257.90 622
13258.98 684
13260.07 655
13261.16 672
13262.25 679
13263.33 679
13264.42 681
13265.51 686
13266.60 683
13267.69 698
13268.77 696
13269.86 714
13270.95 693
13272.04 688
13273.13 704
13274.21 709
13275.30 709
13276.39 731
13277.48 743
13278.57 693
13279.65 726
13280.74 732
13281.83 769
13282.92 744
13284.01 760
13285.10 765
13286.19 786
13287.27 783
13288.36 729
13289.45 745
13290.54 761
13291.63 762
13292.72 750
13293.81 749
13294.90 753
13295.98 767
13297.07 758
13298.16 783
13299.25 771
13300.34 781
13301.43 801
13302.52 784
13303.61 809
13304.70 785
13305.79 797
13306.88 846
13307.97 820
13309.06 817
13310.15 816
13311.24 790
13312.32 857
13313.41 836
13314.50 848
13315.59 837
13316.68 870
13317.77 892
13318.86 851
13319.95 875
13321.04 854
13322.13 886
13323.22 854
13324.31 887
13325.40 873
13326.49 911
13327.58 889
13328.68 884
13329.77 879
13330.86 839
13331.95 867
13333.04 916
13334.13 901
13335.22 894
13336.31 903
13337.40 907
13338.49 936
13339.58 915
13340.67 931
13341.76 912
13342.85 928
13343.94 904
13345.04 934
13346.13 947
13347.22 938
13348.31 897
13349.40 894
13350.49 892
13351.58 929
13352.67 934
13353.77 948
13354.86 950
13355.95 957
13357.04 981
13358.13 960
13359.22 958
13360.31 966
13361.41 969
13362.50 956
13363.59 1018
13364.68 1008
13365.77 1031
13366.87 1010
13367.96 994
13369.05 1038
13370.14 1008
13371.23 1008
13372.33 1018
13373.42 1009
13374.51 976
13375.60 999
13376.69 987
13377.79 983
13378.88 973
13379.97 962
13381.06 921
13382.16 952
13383.25 901
13384.34 906
13385.43 841
13386.53 905
13387.62 884
13388.71 900
13389.81 865
13390.90 851
13391.99 826
13393.08 844
13394.18 844
13395.27 809
13396.36 815
13397.46 821
13398.55 818
13399.64 822
13400.74 779
13401.83 821
13402.92 814
13404.02 803
13405.11 775
13406.20 815
13407.30 827
13408.39 796
13409.48 786
13410.58 789
13411.67 796
13412.77 811
13413.86 847
13414.95 807
13416.05 779
13417.14 792
13418.23 813
13419.33 783
13420.42 767
13421.52 787
13422.61 780
13423.71 817
13424.80 798
13425.89 777
13426.99 807
13428.08 800
13429.18 815
13430.27 777
13431.37 751
13432.46 760
13433.56 780
13434.65 807
13435.74 813
13436.84 796
13437.93 818
13439.03 841
13440.12 763
13441.22 807
13442.31 808
13443.41 828
13444.50 829
13445.60 839
13446.69 833
13447.79 832
13448.88 851
13449.98 805
13451.08 830
13452.17 828
13453.27 848
13454.36 840
13455.46 861
13456.55 851
13457.65 838
13458.74 841
13459.84 857
13460.94 832
13462.03 886
13463.13 890
13464.22 880
13465.32 862
13466.41 903
13467.51 918
13468.61 889
13469.70 908
13470.80 893
13471.90 887
13472.99 899
13474.09 893
13475.18 868
13476.28 908
13477.38 888
13478.47 891
13479.57 930
13480.67 918
13481.76 942
13482.86 928
13483.96 946
13485.05 919
13486.15 913
13487.25 915
13488.34 942
13489.44 917
13490.54 922
13491.63 982
13492.73 968
13493.83 940
13494.93 984
13496.02 998
13497.12 1012
13498.22 1031
13499.31 1003
13500.41 999
13501.51 988
13502.61 1016
13503.70 1050
13504.80 1049
13505.90 1041
13507.00 993
13508.09 1033
13509.19 1010
13510.29 985
13511.39 985
13512.49 993
13513.58 1005
13514.68 965
13515.78 932
13516.88 965
13517.98 941
13519.07 976
13520.17 936
13521.27 941
13522.37 889
13523.47 939
13524.57 917
13525.66 896
13526.76 905
13527.86 901
13528.96 932
13530.06 875
13531.16 871
13532.25 853
13533.35 889
13534.45 836
13535.55 898
13536.65 870
13537.75 859
13538.85 834
13539.95 857
13541.05 832
13542.14 835
13543.24 836
13544.34 848
13545.44 855
13546.54 811
13547.64 848
13548.74 769
13549.84 803
13550.94 771
13552.04 806
13553.14 783
13554.24 774
13555.34 780
13556.44 818
13557.54 759
13558.64 751
13559.74 756
13560.84 792
13561.94 781
13563.04 758
13564.13 760
13565.23 757
13566.34 759
13567.44 778
13568.54 774
13569.64 775
13570.74 800
13571.84 789
13572.94 790
13574.04 770
13575.14 771
13576.24 771
13577.34 794
13578.44 775
13579.54 777
13580.64 775
13581.74 764
13582.84 761
13583.94 743
13585.04 744
13586.14 789
13587.24 835
13588.35 778
13589.45 787
13590.55 759
13591.65 743
13592.75 755
13593.85 797
13594.95 788
13596.05 762
13597.15 781
13598.26 775
13599.36 799
13600.46 794
13601.56 775
13602.66 799
13603.76 797
13604.86 782
13605.97 766
13607.07 783
13608.17 800
13609.27 818
13610.37 831
13611.47 815
13612.58 850
13613.68 833
13614.78 826
13615.88 814
13616.98 826
13618.09 848
13619.19 838
13620.29 857
13621.39 794
13622.50 847
13623.60 817
13624.70 829
13625.80 794
13626.91 832
13628.01 853
13629.11 840
13630.21 851
13631.32 828
13632.42 838
13633.52 840
13634.62 866
13635.73 867
13636.83 870
13637.93 843
13639.04 824
13640.14 839
13641.24 822
13642.35 861
13643.45 867
13644.55 866
13645.65 832
13646.76 863
13647.86 845
13648.96 841
13650.07 802
13651.17 884
13652.28 860
13653.38 868
13654.48 818
13655.59 857
13656.69 843
13657.79 841
13658.90 850
13660.00 868
13661.11 820
13662.21 823
13663.31 838
13664.42 866
13665.52 844
13666.63 813
13667.73 838
13668.83 835
13669.94 813
13671.04 804
13672.15 846
13673.25 842
13674.36 867
13675.46 844
13676.56 863
13677.67 810
13678.77 848
13679.88 881
13680.98 857
13682.09 837
13683.19 867
13684.30 876
13685.40 825
13686.51 817
13687.61 840
13688.72 854
13689.82 829
13690.93 872
13692.03 815
13693.14 854
13694.24 851
13695.35 896
13696.45 868
13697.56 864
13698.66 893
13699.77 891
13700.87 891
13701.98 875
13703.09 908
13704.19 853
13705.30 912
13706.40 903
13707.51 937
13708.61 900
13709.72 950
13710.83 912
13711.93 915
13713.04 931
13714.14 969
13715.25 971
13716.36 956
13717.46 954
13718.57 951
13719.67 973
13720.78 973
13721.89 999
13722.99 982
13724.10 1009
13725.21 967
13726.31 980
13727.42 1023
13728.53 1039
13729.63 1030
13730.74 1035
13731.85 1046
13732.95 1081
13734.06 1029
13735.17 1061
13736.27 1074
13737.38 1107
13738.49 1122
13739.59 1088
13740.70 1132
13741.81 1106
13742.92 1121
13744.02 1121
13745.13 1189
13746.24 1194
13747.35 1176
13748.45 1227
13749.56 1259
13750.67 1265
13751.78 1264
13752.88 1280
13753.99 1334
13755.10 1354
13756.21 1347
13757.31 1381
13758.42 1399
13759.53 1385
13760.64 1425
13761.75 1464
13762.85 1452
13763.96 1524
13765.07 1518
13766.18 1556
13767.29 1527
13768.39 1499
13769.50 1566
13770.61 1514
13771.72 1531
13772.83 1560
13773.94 1565
13775.04 1500
13776.15 1542
13777.26 1479
13778.37 1433
13779.48 1393
13780.59 1409
13781.70 1396
13782.80 1370
13783.91 1359
13785.02 1343
13786.13 1294
13787.24 1330
13788.35 1285
13789.46 1249
13790.57 1220
13791.68 1219
13792.79 1174
13793.90 1154
13795.00 1120
13796.11 1112
13797.22 1138
13798.33 1129
13799.44 1070
13800.55 1073
13801.66 1004
13802.77 1008
13803.88 1006
13804.99 1029
13806.10 1009
13807.21 1013
13808.32 963
13809.43 955
13810.54 971
13811.65 981
13812.76 997
13813.87 969
13814.98 1008
13816.09 985
13817.20 974
13818.31 926
13819.42 956
13820.53 923
13821.64 929
13822.75 909
13823.86 926
13824.97 855
13826.08 909
13827.19 916
13828.30 913
13829.41 925
13830.53 900
13831.64 897
13832.75 899
13833.86 877
13834.97 925
13836.08 916
13837.19 925
13838.30 938
13839.41 944
13840.52 914
13841.64 897
13842.75 932
13843.86 917
13844.97 954
13846.08 942
13847.19 926
13848.30 911
13849.41 930
13850.53 902
13851.64 971
13852.75 969
13853.86 928
13854.97 935
13856.08 927
13857.20 973
13858.31 923
13859.42 952
13860.53 964
13861.64 975
13862.76 984
13863.87 938
13864.98 962
13866.09 969
13867.20 969
13868.32 987
13869.43 987
13870.54 961
13871.65 974
13872.77 999
13873.88 995
13874.99 959
13876.10 978
13877.22 1004
13878.33 1009
13879.44 994
13880.55 1007
13881.67 996
13882.78 1023
13883.89 1026
13885.01 1011
13886.12 1042
13887.23 1110
13888.34 1097
13889.46 1064
13890.57 1113
13891.68 1107
13892.80 1127
13893.91 1109
13895.02 1137
13896.14 1130
13897.25 1116
13898.36 1182
13899.48 1139
13900.59 1154
13901.70 1110
13902.82 1111
13903.93 1074
13905.05 1083
13906.16 1115
13907.27 1078
13908.39 1031
13909.50 1011
13910.61 1022
13911.73 1096
13912.84 1035
13913.96 1009
13915.07 992
13916.19 1003
13917.30 976
13918.41 971
13919.53 977
13920.64 919
13921.76 939
13922.87 923
13923.99 948
13925.10 926
13926.21 878
13927.33 882
13928.44 905
13929.56 922
13930.67 905
13931.79 907
13932.90 902
13934.02 878
13935.13 902
13936.25 919
13937.36 930
13938.48 900
13939.59 891
13940.71 890
13941.82 882
13942.94 900
13944.05 894
13945.17 867
13946.28 863
13947.40 864
13948.52 852
13949.63 827
13950.75 820
13951.86 840
13952.98 858
13954.09 831
13955.21 863
13956.32 855
13957.44 814
13958.56 808
13959.67 843
13960.79 832
13961.90 820
13963.02 815
13964.14 816
13965.25 807
13966.37 807
13967.48 800
13968.60 827
13969.72 819
13970.83 847
13971.95 815
13973.07 809
13974.18 854
13975.30 854
13976.42 845
13977.53 802
13978.65 841
13979.77 853
13980.88 835
13982.00 833
13983.12 830
13984.23 838
13985.35 849
13986.47 844
13987.58 828
13988.70 800
13989.82 859
13990.94 824
13992.05 787
13993.17 794
13994.29 805
13995.40 858
13996.52 838
13997.64 833
13998.76 785
13999.87 810
14000.99 821
14002.11 822
14003.23 833
14004.35 818
14005.46 850
14006.58 887
14007.70 844
14008.82 831
14009.93 850
14011.05 873
14012.17 854
14013.29 867
14014.41 864
14015.52 861
14016.64 885
14017.76 872
14018.88 856
14020.00 827
14021.12 821
14022.23 828
14023.35 845
14024.47 821
14025.59 874
14026.71 853
14027.83 853
14028.95 834
14030.06 826
14031.18 851
14032.30 859
14033.42 874
14034.54 882
14035.66 859
14036.78 880
14037.90 868
14039.02 873
14040.14 857
14041.25 879
14042.37 908
14043.49 905
14044.61 908
14045.73 886
14046.85 915
14047.97 899
14049.09 901
14050.21 891
14051.33 902
14052.45 917
14053.57 950
14054.69 907
14055.81 921
14056.93 967
14058.05 933
14059.17 946
14060.29 957
14061.41 981
14062.53 948
14063.65 1010
14064.77 1026
14065.89 1024
14067.01 1003
14068.13 1011
14069.25 1010
14070.37 1001
14071.49 1032
14072.61 1061
14073.73 1077
14074.85 1055
14075.97 1074
14077.09 1074
14078.21 1080
14079.33 1093
14080.45 1081
14081.57 1105
14082.69 1112
14083.82 1070
14084.94 1105
14086.06 1120
14087.18 1097
14088.30 1116
14089.42 1160
14090.54 1149
14091.66 1116
14092.78 1137
14093.91 1152
14095.03 1138
14096.15 1167
14097.27 1124
14098.39 1150
14099.51 1136
14100.63 1145
14101.76 1154
14102.88 1164
14104.00 1138
14105.12 1158
14106.24 1137
14107.36 1124
14108.49 1075
14109.61 1057
14110.73 1098
14111.85 1068
14112.97 1030
14114.10 1046
14115.22 1047
14116.34 996
14117.46 999
14118.58 985
14119.71 1002
14120.83 982
14121.95 961
14123.07 963
14124.20 913
14125.32 924
14126.44 948
14127.56 969
14128.69 940
14129.81 921
14130.93 928
14132.06 925
14133.18 918
14134.30 860
14135.42 885
14136.55 889
14137.67 875
14138.79 869
14139.92 880
14141.04 884
14142.16 852
14143.29 872
14144.41 851
14145.53 850
14146.66 839
14147.78 869
14148.90 898
14150.03 855
14151.15 872
14152.27 852
14153.40 848
14154.52 854
14155.64 823
14156.77 874
14157.89 837
14159.02 810
14160.14 828
14161.26 846
14162.39 881
14163.51 800
14164.64 843
14165.76 893
14166.88 865
14168.01 818
14169.13 820
14170.26 838
14171.38 850
14172.51 806
14173.63 841
14174.75 799
14175.88 781
14177.00 816
14178.13 810
14179.25 809
14180.38 815
14181.50 816
14182.63 830
14183.75 799
14184.88 801
14186.00 802
14187.13 821
14188.25 808
14189.38 821
14190.50 798
14191.63 791
14192.75 802
14193.88 776
14195.00 780
14196.13 749
14197.25 788
14198.38 805
14199.50 797
14200.63 750
14201.76 771
14202.88 787
14204.01 737
14205.13 780
14206.26 751
14207.38 737
14208.51 756
14209.64 737
14210.76 784
14211.89 732
14213.01 751
14214.14 752
14215.27 755
14216.39 754
14217.52 733
14218.64 741
14219.77 760
14220.90 744
14222.02 717
14223.15 718
14224.28 729
14225.40 721
14226.53 719
14227.66 708
14228.78 694
14229.91 725
14231.04 687
14232.16 709
14233.29 745
14234.42 715
14235.54 728
14236.67 734
14237.80 721
14238.92 720
14240.05 670
14241.18 719
14242.31 708
14243.43 700
14244.56 706
14245.69 715
14246.82 708
14247.94 731
14249.07 703
14250.20 676
14251.33 673
14252.45 683
14253.58 743
14254.71 714
14255.84 681
14256.96 692
14258.09 680
14259.22 684
14260.35 664
14261.47 689
14262.60 659
14263.73 646
14264.86 662
14265.99 637
14267.12 669
14268.24 698
14269.37 672
14270.50 695
14271.63 661
14272.76 654
14273.89 623
14275.01 664
14276.14 643
14277.27 650
14278.40 632
14279.53 621
14280.66 630
14281.79 627
14282.91 666
14284.04 657
14285.17 644
14286.30 633
14287.43 650
14288.56 630
14289.69 624
14290.82 633
14291.95 664
14293.08 623
14294.20 614
14295.33 630
14296.46 639
14297.59 609
14298.72 623
14299.85 607
14300.98 622
14302.11 607
14303.24 599
14304.37 632
14305.50 604
14306.63 627
14307.76 620
14308.89 606
14310.02 592
14311.15 615
14312.28 617
14313.41 609
14314.54 612
14315.67 581
14316.80 603
14317.93 613
14319.06 608
14320.19 596
14321.32 585
14322.45 599
14323.58 606
14324.71 591
14325.84 583
14326.97 578
14328.10 569
14329.23 580
14330.36 592
14331.49 567
14332.62 585
14333.76 577
14334.89 567
14336.02 580
14337.15 600
14338.28 584
14339.41 576
14340.54 593
14341.67 587
14342.80 590
14343.93 573
14345.07 560
14346.20 579
14347.33 553
14348.46 576
14349.59 590
14350.72 563
14351.85 546
14352.99 567
14354.12 584
14355.25 586
14356.38 569
14357.51 573
14358.64 560
14359.78 553
14360.91 577
14362.04 571
14363.17 589
14364.30 567
14365.44 547
14366.57 570
14367.70 604
14368.83 566
14369.96 542
14371.10 600
14372.23 571
14373.36 584
14374.49 576
14375.63 595
14376.76 574
14377.89 598
14379.02 573
14380.16 546
14381.29 586
14382.42 571
14383.55 568
14384.69 582
14385.82 599
14386.95 564
14388.09 570
14389.22 594
14390.35 627
14391.49 580
14392.62 562
14393.75 578
14394.89 601
14396.02 580
14397.15 571
14398.28 584
14399.42 599
14400.55 584
14401.69 608
14402.82 611
14403.95 600
14405.09 616
14406.22 591
14407.35 584
14408.49 626
14409.62 627
14410.75 587
14411.89 596
14413.02 596
14414.16 589
14415.29 619
14416.42 614
14417.56 596
14418.69 600
14419.83 601
14420.96 620
14422.10 621
14423.23 595
14424.36 624
14425.50 640
14426.63 651
14427.77 644
14428.90 628
14430.04 643
14431.17 639
14432.31 663
14433.44 643
14434.58 626
14435.71 659
14436.85 677
14437.98 650
14439.12 627
14440.25 664
14441.39 689
14442.52 649
14443.66 669
14444.79 664
14445.93 647
14447.06 658
14448.20 666
14449.33 651
14450.47 643
14451.60 645
14452.74 686
14453.87 669
14455.01 646
14456.14 664
14457.28 674
14458.42 675
14459.55 693
14460.69 656
14461.82 677
14462.96 689
14464.10 693
14465.23 679
14466.37 686
14467.50 692
14468.64 668
14469.78 692
14470.91 719
14472.05 717
14473.18 693
14474.32 726
14475.46 692
14476.59 682
14477.73 697
14478.87 716
14480.00 734
14481.14 662
14482.28 703
14483.41 705
14484.55 701
14485.69 689
14486.82 690
14487.96 701
14489.10 677
14490.23 672
14491.37 714
14492.51 695
14493.65 698
14494.78 667
14495.92 678
14497.06 704
14498.19 681
14499.33 684
14500.47 696
14501.61 676
14502.74 675
14503.88 668
14505.02 674
14506.16 676
14507.29 687
14508.43 675
14509.57 688
14510.71 645
14511.85 681
14512.98 702
14514.12 700
14515.26 663
14516.40 663
14517.54 649
14518.67 660
14519.81 653
14520.95 637
14522.09 613
14523.23 663
14524.36 674
14525.50 653
14526.64 615
14527.78 631
14528.92 651
14530.06 645
14531.19 638
14532.33 647
14533.47 632
14534.61 602
14535.75 628
14536.89 610
14538.03 607
14539.17 660
14540.31 620
14541.44 626
14542.58 643
14543.72 619
14544.86 622
14546.00 616
14547.14 632
14548.28 621
14549.42 637
14550.56 613
14551.70 592
14552.84 647
14553.98 613
14555.12 624
14556.25 592
14557.39 619
14558.53 637
14559.67 613
14560.81 637
14561.95 571
14563.09 610
14564.23 625
14565.37 618
14566.51 637
14567.65 606
14568.79 603
14569.93 599
14571.07 627
14572.21 644
14573.35 631
14574.49 618
14575.63 632
14576.77 641
14577.92 622
14579.06 648
14580.20 634
14581.34 663
14582.48 640
14583.62 634
14584.76 644
14585.90 650
14587.04 659
14588.18 649
14589.32 643
14590.46 683
14591.60 665
14592.74 685
14593.89 686
14595.03 680
14596.17 669
14597.31 650
14598.45 647
14599.59 654
14600.73 663
14601.87 691
14603.02 694
14604.16 674
14605.30 723
14606.44 738
14607.58 724
14608.72 695
14609.86 723
14611.01 736
14612.15 728
14613.29 718
14614.43 733
14615.57 731
14616.72 734
14617.86 727
14619.00 762
14620.14 749
14621.28 735
14622.43 732
14623.57 729
14624.71 757
14625.85 777
14627.00 777
14628.14 790
14629.28 783
14630.42 803
14631.56 796
14632.71 788
14633.85 828
14634.99 817
14636.14 835
14637.28 836
14638.42 822
14639.56 804
14640.71 833
14641.85 839
14642.99 841
14644.14 840
14645.28 821
14646.42 824
14647.56 807
14648.71 788
14649.85 736
14650.99 731
14652.14 746
14653.28 726
14654.42 710
14655.57 708
14656.71 708
14657.85 700
14659.00 691
14660.14 658
14661.29 618
14662.43 636
14663.57 622
14664.72 630
14665.86 600
14667.00 615
14668.15 599
14669.29 577
14670.44 603
14671.58 582
14672.73 550
14673.87 562
14675.01 580
14676.16 583
14677.30 552
14678.45 539
14679.59 561
14680.74 579
14681.88 587
14683.02 548
14684.17 550
14685.31 543
14686.46 555
14687.60 549
14688.75 572
14689.89 537
14691.04 535
14692.18 546
14693.33 523
14694.47 509
14695.62 514
14696.76 523
14697.91 514
14699.05 527
14700.20 540
14701.34 523
14702.49 507
14703.63 519
14704.78 506
14705.92 508
14707.07 510
14708.22 505
14709.36 495
14710.51 515
14711.65 513
14712.80 509
14713.94 530
14715.09 495
14716.23 526
14717.38 509
14718.53 509
14719.67 481
14720.82 515
14721.96 517
14723.11 494
14724.26 478
14725.40 495
14726.55 497
14727.70 472
14728.84 501
14729.99 499
14731.13 515
14732.28 497
14733.43 503
14734.57 508
14735.72 494
14736.87 472
14738.01 494
14739.16 512
14740.31 503
14741.45 491
14742.60 498
14743.75 494
14744.89 476
14746.04 460
14747.19 475
14748.34 516
14749.48 471
14750.63 477
14751.78 488
14752.92 464
14754.07 455
14755.22 485
14756.37 497
14757.51 489
14758.66 473
14759.81 496
14760.96 459
14762.10 462
14763.25 479
14764.40 487
14765.55 484
14766.70 469
14767.84 478
14768.99 454
14770.14 461
14771.29 459
14772.43 488
14773.58 425
14774.73 461
14775.88 455
14777.03 470
14778.18 454
14779.32 455
14780.47 483
14781.62 472
14782.77 477
14783.92 458
14785.07 461
14786.21 458
14787.36 464
14788.51 450
14789.66 452
14790.81 447
14791.96 445
14793.11 448
14794.26 446
14795.40 446
14796.55 438
14797.70 458
14798.85 421
14800.00 406
14801.15 405
14802.30 424
14803.45 440
14804.60 421
14805.75 436
14806.90 432
14808.05 374
14809.19 415
14810.34 455
14811.49 452
14812.64 427
14813.79 413
14814.94 394
14816.09 395
14817.24 412
14818.39 410
14819.54 429
14820.69 406
14821.84 448
14822.99 402
14824.14 394
14825.29 396
14826.44 403
14827.59 411
14828.74 412
14829.89 409
14831.04 401
14832.19 400
14833.34 409
14834.49 425
14835.64 415
14836.79 409
14837.95 398
14839.10 406
14840.25 416
14841.40 392
14842.55 396
14843.70 413
14844.85 420
14846.00 403
14847.15 393
14848.30 411
14849.45 379
14850.60 401
14851.76 421
14852.91 386
14854.06 378
14855.21 375
14856.36 425
14857.51 391
14858.66 375
14859.81 358
14860.97 388
14862.12 378
14863.27 396
14864.42 401
14865.57 406
14866.72 375
14867.88 380
14869.03 394
14870.18 419
14871.33 387
14872.48 385
14873.64 418
14874.79 377
14875.94 365
14877.09 392
14878.24 397
14879.40 357
14880.55 369
14881.70 373
14882.85 372
14884.00 373
14885.16 389
14886.31 363
14887.46 380
14888.61 402
14889.77 362
14890.92 393
14892.07 396
14893.23 384
14894.38 367
14895.53 392
14896.68 385
14897.84 402
14898.99 361
14900.14 365
14901.30 371
14902.45 356
14903.60 390
14904.75 373
14905.91 387
14907.06 392
14908.21 372
14909.37 370
14910.52 364
14911.67 392
14912.83 367
14913.98 393
14915.14 382
14916.29 385
14917.44 379
14918.60 367
14919.75 368
14920.90 387
14922.06 401
14923.21 355
14924.37 376
14925.52 352
14926.67 359
14927.83 403
14928.98 395
14930.14 381
14931.29 351
14932.44 390
14933.60 396
14934.75 398
14935.91 379
14937.06 353
14938.22 378
14939.37 383
14940.52 387
14941.68 366
14942.83 385
14943.99 360
14945.14 356
14946.30 373
14947.45 385
14948.61 372
14949.76 381
14950.92 402
14952.07 397
14953.23 372
14954.38 361
14955.54 392
14956.69 390
14957.85 375
14959.00 397
14960.16 384
14961.31 400
14962.47 382
14963.62 383
14964.78 378
14965.94 388
14967.09 397
14968.25 355
14969.40 377
14970.56 381
14971.71 397
14972.87 384
14974.03 384
14975.18 375
14976.34 402
14977.49 392
14978.65 367
14979.81 375
14980.96 402
14982.12 384
14983.27 347
14984.43 361
14985.59 378
14986.74 363
14987.90 394
14989.06 374
14990.21 400
14991.37 375
14992.53 382
14993.68 403
14994.84 370
14996.00 372
14997.15 351
14998.31 382
14999.47 373
15000.62 360
15001.78 386
15002.94 354
15004.09 375
15005.25 379
15006.41 376
15007.56 362
15008.72 354
15009.88 355
15011.04 358
15012.19 367
15013.35 332
15014.51 362
15015.67 349
15016.82 369
15017.98 326
15019.14 364
15020.30 361
15021.45 364
15022.61 351
15023.77 372
15024.93 367
15026.08 342
15027.24 350
15028.40 357
15029.56 354
15030.72 329
15031.87 360
15033.03 364
15034.19 348
15035.35 351
15036.51 362
15037.67 365
15038.82 368
15039.98 358
15041.14 364
15042.30 356
15043.46 358
15044.62 347
15045.78 380
15046.93 357
15048.09 376
15049.25 375
15050.41 356
15051.57 362
15052.73 357
15053.89 385
15055.05 361
15056.20 367
15057.36 347
15058.52 387
15059.68 371
15060.84 373
15062.00 346
15063.16 340
15064.32 344
15065.48 368
15066.64 364
15067.80 334
15068.96 379
15070.12 377
15071.28 366
15072.44 342
15073.60 336
15074.76 368
15075.91 356
15077.07 357
15078.23 367
15079.39 366
15080.55 386
15081.71 373
15082.87 364
15084.03 371
15085.19 362
15086.35 374
15087.51 348
15088.68 378
15089.84 361
15091.00 378
15092.16 387
15093.32 387
15094.48 361
15095.64 378
15096.80 394
15097.96 375
15099.12 358
15100.28 376
15101.44 372
15102.60 379
15103.76 372
15104.92 370
15106.08 399
15107.25 350
15108.41 359
15109.57 372
15110.73 380
15111.89 352
15113.05 363
15114.21 381
15115.37 378
15116.54 378
15117.70 387
15118.86 371
15120.02 374
15121.18 405
15122.34 377
15123.50 381
15124.67 365
15125.83 381
15126.99 382
15128.15 390
15129.31 369
15130.47 378
15131.64 368
15132.80 387
15133.96 374
15135.12 375
15136.28 390
15137.45 378
15138.61 391
15139.77 399
15140.93 397
15142.10 378
15143.26 406
15144.42 423
15145.58 390
15146.75 390
15147.91 399
15149.07 405
15150.23 397
15151.40 385
15152.56 435
15153.72 407
15154.88 384
15156.05 444
15157.21 408
15158.37 431
15159.54 412
15160.70 411
15161.86 413
15163.03 428
15164.19 430
15165.35 428
15166.52 428
15167.68 453
15168.84 422
15170.01 445
15171.17 424
15172.33 410
15173.50 415
15174.66 429
15175.82 445
15176.99 415
15178.15 434
15179.31 450
15180.48 446
15181.64 431
15182.81 459
15183.97 481
15185.13 479
15186.30 443
15187.46 473
15188.63 476
15189.79 491
15190.95 470
15192.12 460
15193.28 442
15194.45 475
15195.61 481
15196.78 489
15197.94 482
15199.10 477
15200.27 490
15201.43 471
15202.60 489
15203.76 478
15204.93 489
15206.09 468
15207.26 482
15208.42 495
15209.59 482
15210.75 505
15211.92 484
15213.08 527
15214.25 485
15215.41 488
15216.58 510
15217.74 507
15218.91 506
15220.07 482
15221.24 493
15222.40 502
15223.57 532
15224.74 517
15225.90 505
15227.07 506
15228.23 530
15229.40 523
15230.56 533
15231.73 562
15232.89 519
15234.06 523
15235.23 548
15236.39 569
15237.56 539
15238.72 547
15239.89 594
15241.06 558
15242.22 519
15243.39 554
15244.56 548
15245.72 542
15246.89 534
15248.05 545
15249.22 526
15250.39 560
15251.55 530
15252.72 541
15253.89 519
15255.05 515
15256.22 533
15257.39 529
15258.55 507
15259.72 504
15260.89 539
15262.05 507
15263.22 493
15264.39 519
15265.56 501
15266.72 468
15267.89 486
15269.06 492
15270.22 494
15271.39 479
15272.56 479
15273.73 463
15274.89 477
15276.06 465
15277.23 466
15278.40 461
15279.56 448
15280.73 458
15281.90 462
15283.07 470
15284.23 436
15285.40 458
15286.57 445
15287.74 455
15288.91 442
15290.07 454
15291.24 488
15292.41 469
15293.58 444
15294.75 443
15295.92 453
15297.08 470
15298.25 445
15299.42 436
15300.59 442
15301.76 414
15302.93 467
15304.09 444
15305.26 468
15306.43 447
15307.60 459
15308.77 459
15309.94 464
15311.11 426
15312.28 443
15313.44 446
15314.61 473
15315.78 469
15316.95 476
15318.12 463
15319.29 469
15320.46 464
15321.63 445
15322.80 454
15323.97 451
15325.14 458
15326.30 440
15327.47 452
15328.64 457
15329.81 448
15330.98 453
15332.15 445
15333.32 464
15334.49 461
15335.66 503
15336.83 492
15338.00 456
15339.17 475
15340.34 458
15341.51 475
15342.68 502
15343.85 510
15345.02 483
15346.19 449
15347.36 456
15348.53 467
15349.70 465
15350.87 485
15352.04 496
15353.21 489
15354.38 497
15355.55 493
15356.72 508
15357.90 486
15359.07 509
15360.24 543
15361.41 544
15362.58 554
15363.75 536
15364.92 534
15366.09 522
15367.26 534
15368.43 532
15369.60 538
15370.77 528
15371.95 532
15373.12 527
15374.29 532
15375.46 534
15376.63 521
15377.80 548
15378.97 538
15380.15 560
15381.32 550
15382.49 532
15383.66 549
15384.83 519
15386.00 535
15387.17 529
15388.35 497
15389.52 515
15390.69 519
15391.86 528
15393.03 537
15394.21 504
15395.38 548
15396.55 565
15397.72 537
15398.89 515
15400.07 499
15401.24 508
15402.41 501
15403.58 522
15404.76 494
15405.93 499
15407.10 502
15408.27 465
15409.45 470
15410.62 470
15411.79 467
15412.96 495
15414.14 512
15415.31 453
15416.48 462
15417.66 454
15418.83 460
15420.00 463
15421.17 446
15422.35 446
15423.52 417
15424.69 436
15425.87 469
15427.04 442
15428.21 419
15429.39 452
15430.56 458
15431.73 436
15432.91 430
15434.08 466
15435.25 468
15436.43 437
15437.60 439
15438.77 447
15439.95 425
15441.12 412
15442.30 426
15443.47 408
15444.64 404
15445.82 423
15446.99 398
15448.17 426
15449.34 417
15450.51 416
15451.69 400
15452.86 432
15454.04 419
15455.21 413
15456.39 399
15457.56 459
15458.73 423
15459.91 433
15461.08 454
15462.26 410
15463.43 427
15464.61 400
15465.78 425
15466.96 403
15468.13 423
15469.31 405
15470.48 397
15471.66 390
15472.83 432
15474.01 413
15475.18 426
15476.36 409
15477.53 416
15478.71 416
15479.88 426
15481.06 425
15482.23 421
15483.41 428
15484.58 396
15485.76 419
15486.93 431
15488.11 422
15489.29 405
15490.46 421
15491.64 419
15492.81 407
15493.99 428
15495.16 422
15496.34 441
15497.52 440
15498.69 432
15499.87 426
15501.04 437
15502.22 416
15503.40 433
15504.57 427
15505.75 411
15506.92 424
15508.10 456
15509.28 437
15510.45 419
15511.63 420
15512.81 438
15513.98 451
15515.16 421
15516.34 439
15517.51 445
15518.69 416
15519.87 413
15521.04 417
15522.22 411
15523.40 414
15524.57 421
15525.75 433
15526.93 416
15528.11 455
15529.28 446
15530.46 441
15531.64 463
15532.81 442
15533.99 450
15535.17 471
15536.35 420
15537.52 427
15538.70 446
15539.88 457
15541.06 441
15542.23 449
15543.41 451
15544.59 455
15545.77 454
15546.95 421
15548.12 453
15549.30 439
15550.48 449
15551.66 451
15552.83 440
15554.01 454
15555.19 443
15556.37 450
15557.55 455
15558.73 449
15559.90 430
15561.08 466
15562.26 487
15563.44 487
15564.62 475
15565.80 483
15566.97 480
15568.15 481
15569.33 516
15570.51 494
15571.69 477
15572.87 497
15574.05 485
15575.23 498
15576.40 502
15577.58 514
15578.76 514
15579.94 505
15581.12 497
15582.30 495
15583.48 510
15584.66 474
15585.84 483
15587.02 494
15588.20 528
15589.38 534
15590.56 548
15591.73 535
15592.91 511
15594.09 540
15595.27 516
15596.45 546
15597.63 542
15598.81 562
15599.99 548
15601.17 570
15602.35 542
15603.53 560
15604.71 587
15605.89 575
15607.07 552
15608.25 574
15609.43 595
15610.61 585
15611.79 585
15612.97 594
15614.15 577
15615.33 587
15616.51 570
15617.69 606
15618.88 614
15620.06 585
15621.24 611
15622.42 592
15623.60 615
15624.78 613
15625.96 652
15627.14 643
15628.32 610
15629.50 617
15630.68 642
15631.86 648
15633.05 634
15634.23 619
15635.41 617
15636.59 632
15637.77 635
15638.95 669
15640.13 693
15641.31 690
15642.50 690
15643.68 684
15644.86 691
15646.04 657
15647.22 655
15648.40 670
15649.58 661
15650.77 666
15651.95 679
15653.13 694
15654.31 690
15655.49 692
15656.68 692
15657.86 700
15659.04 679
15660.22 706
15661.40 710
15662.59 708
15663.77 705
15664.95 700
15666.13 701
15667.32 702
15668.50 692
15669.68 688
15670.86 692
15672.05 664
15673.23 632
15674.41 681
15675.59 706
15676.78 661
15677.96 636
15679.14 684
15680.32 682
15681.51 682
15682.69 685
15683.87 696
15685.06 653
15686.24 609
15687.42 651
15688.61 667
15689.79 665
15690.97 680
15692.16 674
15693.34 633
15694.52 639
15695.71 643
15696.89 669
15698.07 637
15699.26 680
15700.44 664
15701.62 680
15702.81 673
15703.99 689
15705.17 674
15706.36 709
15707.54 670
15708.73 672
15709.91 708
15711.09 728
15712.28 698
15713.46 725
15714.65 735
15715.83 738
15717.02 741
15718.20 732
15719.38 707
15720.57 729
15721.75 727
15722.94 732
15724.12 753
15725.31 706
15726.49 757
15727.68 781
15728.86 772
15730.04 738
15731.23 779
15732.41 777
15733.60 781
15734.78 778
15735.97 800
15737.15 824
15738.34 797
15739.52 793
15740.71 815
15741.89 789
15743.08 802
15744.27 829
15745.45 850
15746.64 873
15747.82 861
15749.01 874
15750.19 892
15751.38 896
15752.56 881
15753.75 903
15754.93 905
15756.12 930
15757.31 907
15758.49 919
15759.68 941
15760.86 946
15762.05 942
15763.24 951
15764.42 955
15765.61 934
15766.79 923
15767.98 942
15769.17 957
15770.35 931
15771.54 929
15772.72 967
15773.91 926
15775.10 916
15776.28 937
15777.47 931
15778.66 911
15779.84 900
15781.03 926
15782.22 914
15783.40 858
15784.59 852
15785.78 888
15786.96 874
15788.15 846
15789.34 815
15790.53 854
15791.71 859
15792.90 827
15794.09 786
15795.27 762
15796.46 801
15797.65 788
15798.84 778
15800.02 744
15801.21 754
15802.40 783
15803.59 774
15804.77 738
15805.96 757
15807.15 744
15808.34 710
15809.52 736
15810.71 702
15811.90 703
15813.09 721
15814.28 687
15815.46 721
15816.65 702
15817.84 684
15819.03 669
15820.22 706
15821.40 682
15822.59 709
15823.78 714
15824.97 664
15826.16 657
15827.35 680
15828.53 701
15829.72 667
15830.91 651
15832.10 681
15833.29 662
15834.48 708
15835.67 669
15836.85 677
15838.04 670
15839.23 667
15840.42 680
15841.61 666
15842.80 675
15843.99 655
15845.18 668
15846.37 638
15847.55 670
15848.74 670
15849.93 660
15851.12 669
15852.31 676
15853.50 661
15854.69 661
15855.88 672
15857.07 666
15858.26 660
15859.45 658
15860.64 650
15861.83 655
15863.02 648
15864.21 646
15865.40 693
15866.59 687
15867.78 644
15868.97 688
15870.16 659
15871.35 658
15872.54 644
15873.73 662
15874.92 660
15876.11 667
15877.30 717
15878.49 680
15879.68 685
15880.87 677
15882.06 717
15883.25 722
15884.44 654
15885.63 692
15886.82 699
15888.01 677
15889.20 677
15890.39 687
15891.59 710
15892.78 707
15893.97 710
15895.16 727
15896.35 736
15897.54 718
15898.73 712
15899.92 694
15901.11 738
15902.30 765
15903.50 728
15904.69 756
15905.88 738
15907.07 719
15908.26 757
15909.45 751
15910.64 757
15911.84 750
15913.03 752
15914.22 762
15915.41 766
15916.60 788
15917.79 769
15918.99 807
15920.18 765
15921.37 776
15922.56 788
15923.75 790
15924.95 766
15926.14 742
15927.33 751
15928.52 728
15929.71 775
15930.91 738
15932.10 751
15933.29 742
15934.48 713
15935.68 767
15936.87 770
15938.06 742
15939.25 753
15940.45 724
15941.64 692
15942.83 704
15944.03 693
15945.22 703
15946.41 661
15947.60 683
15948.80 650
15949.99 667
15951.18 645
15952.38 650
15953.57 628
15954.76 633
15955.96 607
15957.15 599
15958.34 581
15959.54 569
15960.73 579
15961.92 590
15963.12 590
15964.31 562
15965.50 571
15966.70 564
15967.89 551
15969.08 522
15970.28 514
15971.47 538
15972.67 512
15973.86 515
15975.05 514
15976.25 517
15977.44 504
15978.64 516
15979.83 535
15981.02 498
15982.22 465
15983.41 473
15984.61 527
15985.80 521
15987.00 508
15988.19 452
15989.38 471
15990.58 494
15991.77 486
15992.97 466
15994.16 478
15995.36 459
15996.55 464
15997.75 484
15998.94 467
16000.14 460
16001.33 461
16002.53 486
16003.72 462
16004.92 450
16006.11 470
16007.31 471
16008.50 458
16009.70 442
16010.89 467
16012.09 459
16013.28 479
16014.48 451
16015.67 433
16016.87 448
16018.07 448
16019.26 457
16020.46 460
16021.65 446
16022.85 438
16024.04 440
16025.24 455
16026.44 433
16027.63 407
16028.83 462
16030.02 436
16031.22 417
16032.42 419
16033.61 444
16034.81 420
16036.00 451
16037.20 454
16038.40 468
16039.59 440
16040.79 425
16041.99 427
16043.18 416
16044.38 452
16045.58 425
16046.77 418
16047.97 433
16049.17 429
16050.36 411
16051.56 431
16052.76 411
16053.95 415
16055.15 409
16056.35 425
16057.54 387
16058.74 412
16059.94 399
16061.14 432
16062.33 428
16063.53 420
16064.73 403
16065.92 416
16067.12 399
16068.32 411
16069.52 381
16070.71 387
16071.91 393
16073.11 407
16074.31 407
16075.50 376
16076.70 383
16077.90 386
16079.10 405
16080.30 412
16081.49 384
16082.69 387
16083.89 416
16085.09 381
16086.29 400
16087.48 422
16088.68 400
16089.88 375
16091.08 388
16092.28 378
16093.48 384
16094.67 417
16095.87 370
16097.07 384
16098.27 383
16099.47 380
16100.67 382
16101.87 384
16103.06 351
16104.26 356
16105.46 362
16106.66 369
16107.86 383
16109.06 376
16110.26 379
16111.46 350
16112.66 356
16113.86 367
16115.05 370
16116.25 365
16117.45 360
16118.65 356
16119.85 374
16121.05 362
16122.25 357
16123.45 387
16124.65 367
16125.85 340
16127.05 361
16128.25 344
16129.45 333
16130.65 334
16131.85 328
16133.05 349
16134.25 371
16135.45 354
16136.65 348
16137.85 376
16139.05 348
16140.25 365
16141.45 366
16142.65 342
16143.85 340
16145.05 360
16146.25 371
16147.45 334
16148.65 341
16149.85 350
16151.05 356
16152.25 332
16153.45 339
16154.65 335
16155.85 351
16157.05 343
16158.25 340
16159.46 355
16160.66 343
16161.86 358
16163.06 354
16164.26 388
16165.46 362
16166.66 343
16167.86 339
16169.06 373
16170.27 335
16171.47 343
16172.67 340
16173.87 365
16175.07 331
16176.27 347
16177.47 325
16178.67 326
16179.88 338
16181.08 301
16182.28 329
16183.48 328
16184.68 358
16185.89 343
16187.09 339
16188.29 341
16189.49 333
16190.69 353
16191.90 361
16193.10 329
16194.30 342
16195.50 350
16196.70 350
16197.91 368
16199.11 356
16200.31 345
16201.51 358
16202.72 321
16203.92 331
16205.12 337
16206.32 350
16207.53 354
16208.73 352
16209.93 360
16211.13 339
16212.34 332
16213.54 361
16214.74 350
16215.95 350
16217.15 342
16218.35 392
16219.55 359
16220.76 345
16221.96 343
16223.16 378
16224.37 344
16225.57 349
16226.77 359
16227.98 360
16229.18 362
16230.38 350
16231.59 386
16232.79 343
16233.99 355
16235.20 350
16236.40 376
16237.61 385
16238.81 360
16240.01 382
16241.22 375
16242.42 395
16243.63 381
16244.83 383
16246.03 384
16247.24 374
16248.44 378
16249.65 395
16250.85 362
16252.05 378
16253.26 382
16254.46 410
16255.67 376
16256.87 374
16258.08 386
16259.28 416
16260.49 361
16261.69 380
16262.89 378
16264.10 375
16265.30 366
16266.51 383
16267.71 400
16268.92 392
16270.12 392
16271.33 410
16272.53 415
16273.74 401
16274.94 401
16276.15 394
16277.35 398
16278.56 421
16279.77 403
16280.97 374
16282.18 402
16283.38 399
16284.59 397
16285.79 402
16287.00 408
16288.20 384
16289.41 397
16290.61 380
16291.82 375
16293.03 403
16294.23 411
16295.44 389
16296.64 391
16297.85 392
16299.06 382
16300.26 394
16301.47 393
16302.67 388
16303.88 386
16305.09 407
16306.29 427
16307.50 383
16308.71 382
16309.91 405
16311.12 376
16312.33 378
16313.53 375
16314.74 353
16315.95 382
16317.15 380
16318.36 391
16319.57 377
16320.77 383
16321.98 404
16323.19 377
16324.39 352
16325.60 363
16326.81 390
16328.01 399
16329.22 378
16330.43 354
16331.64 352
16332.84 360
16334.05 354
16335.26 370
16336.47 350
16337.67 348
16338.88 363
16340.09 353
16341.30 378
16342.50 330
16343.71 362
16344.92 352
16346.13 379
16347.33 354
16348.54 359
16349.75 342
16350.96 343
16352.17 342
16353.37 340
16354.58 356
16355.79 371
16357.00 371
16358.21 341
16359.41 345
16360.62 342
16361.83 329
16363.04 320
16364.25 330
16365.46 332
16366.67 328
16367.87 350
16369.08 339
16370.29 335
16371.50 329
16372.71 328
16373.92 300
16375.13 338
16376.34 349
16377.54 343
16378.75 309
16379.96 335
16381.17 337
16382.38 312
16383.59 318
16384.80 322
16386.01 325
16387.22 326
16388.43 304
16389.64 291
16390.85 326
16392.05 312
16393.26 333
16394.47 312
16395.68 323
16396.89 312
16398.10 312
16399.31 321
16400.52 334
16401.73 343
16402.94 325
16404.15 326
16405.36 308
16406.57 320
16407.78 333
16408.99 314
16410.20 323
16411.41 323
16412.62 325
16413.83 349
16415.04 327
16416.25 343
16417.46 326
16418.67 325
16419.88 327
16421.10 325
16422.31 316
16423.52 312
16424.73 344
16425.94 301
16427.15 334
16428.36 307
16429.57 334
16430.78 303
16431.99 311
16433.20 312
16434.41 298
16435.63 323
16436.84 315
16438.05 317
16439.26 323
16440.47 337
16441.68 318
16442.89 316
16444.10 305
16445.32 288
16446.53 306
16447.74 339
16448.95 308
16450.16 318
16451.37 306
16452.59 337
16453.80 318
16455.01 316
16456.22 311
16457.43 333
16458.64 319
16459.86 317
16461.07 316
16462.28 308
16463.49 321
16464.70 307
16465.92 308
16467.13 321
16468.34 346
16469.55 316
16470.77 324
16471.98 294
16473.19 301
16474.40 285
16475.62 323
16476.83 298
16478.04 315
16479.25 319
16480.47 303
16481.68 306
16482.89 300
16484.11 311
16485.32 294
16486.53 291
16487.74 308
16488.96 296
16490.17 296
16491.38 317
16492.60 290
16493.81 327
16495.02 316
16496.24 325
16497.45 284
16498.66 300
16499.88 291
16501.09 293
16502.30 332
16503.52 307
16504.73 317
16505.94 322
16507.16 310
16508.37 301
16509.59 319
16510.80 304
16512.01 288
16513.23 321
16514.44 317
16515.66 318
16516.87 294
16518.08 305
16519.30 326
16520.51 317
16521.73 340
16522.94 317
16524.16 321
16525.37 317
16526.58 304
16527.80 327
16529.01 300
16530.23 325
16531.44 295
16532.66 322
16533.87 307
16535.09 324
16536.30 319
16537.52 319
16538.73 320
16539.95 300
16541.16 316
16542.38 326
16543.59 295
16544.81 297
16546.02 327
16547.24 307
16548.45 315
16549.67 289
16550.88 328
16552.10 328
16553.31 307
16554.53 333
16555.74 302
16556.96 328
16558.18 312
16559.39 327
16560.61 321
16561.82 335
16563.04 310
16564.25 323
16565.47 318
16566.69 322
16567.90 324
16569.12 318
16570.33 308
16571.55 342
16572.77 317
16573.98 346
16575.20 340
16576.41 317
16577.63 358
16578.85 326
16580.06 321
16581.28 301
16582.50 323
16583.71 321
16584.93 339
16586.15 309
16587.36 322
16588.58 318
16589.80 302
16591.01 311
16592.23 313
16593.45 289
16594.66 329
16595.88 322
16597.10 321
16598.32 303
16599.53 323
16600.75 325
16601.97 300
16603.18 309
16604.40 289
16605.62 295
16606.84 304
16608.05 307
16609.27 281
16610.49 302
16611.71 277
16612.92 294
16614.14 289
16615.36 279
16616.58 285
16617.79 301
16619.01 319
16620.23 277
16621.45 287
16622.67 275
16623.88 303
16625.10 306
16626.32 262
16627.54 296
16628.76 308
16629.97 320
16631.19 320
16632.41 293
16633.63 278
16634.85 306
16636.07 312
16637.29 282
16638.50 271
16639.72 291
16640.94 284
16642.16 271
16643.38 278
16644.60 296
16645.82 297
16647.03 283
16648.25 279
16649.47 308
16650.69 274
16651.91 291
16653.13 302
16654.35 301
16655.57 283
16656.79 266
16658.01 277
16659.23 286
16660.45 273
16661.66 289
16662.88 293
16664.10 282
16665.32 285
16666.54 277
16667.76 289
16668.98 291
16670.20 288
16671.42 304
16672.64 310
16673.86 294
16675.08 254
16676.30 277
16677.52 282
16678.74 279
16679.96 276
16681.18 291
16682.40 266
16683.62 292
16684.84 290
16686.06 273
16687.28 272
16688.50 276
16689.72 260
16690.94 263
16692.16 268
16693.39 274
16694.61 285
16695.83 297
16697.05 291
16698.27 270
16699.49 265
16700.71 272
16701.93 287
16703.15 290
16704.37 277
16705.59 257
16706.81 273
16708.04 279
16709.26 261
16710.48 264
16711.70 254
16712.92 286
16714.14 252
16715.36 250
16716.58 275
16717.81 279
16719.03 279
16720.25 296
16721.47 281
16722.69 266
16723.91 275
16725.14 296
16726.36 296
16727.58 274
16728.80 278
16730.02 264
16731.24 270
16732.47 271
16733.69 265
16734.91 267
16736.13 270
16737.36 257
16738.58 276
16739.80 273
16741.02 274
16742.24 262
16743.47 269
16744.69 262
16745.91 274
16747.13 281
16748.36 249
16749.58 286
16750.80 311
16752.02 273
16753.25 253
16754.47 273
16755.69 290
16756.92 298
16758.14 269
16759.36 277
16760.59 290
16761.81 266
16763.03 276
16764.25 256
16765.48 252
16766.70 301
16767.92 267
16769.15 275
16770.37 267
16771.59 271
16772.82 272
16774.04 248
16775.27 274
16776.49 248
16777.71 272
16778.94 280
16780.16 282
16781.38 260
16782.61 281
16783.83 272
16785.06 249
16786.28 288
16787.50 262
16788.73 237
16789.95 267
16791.18 279
16792.40 262
16793.62 289
16794.85 279
16796.07 264
16797.30 280
16798.52 258
16799.75 303
16800.97 283
16802.19 277
16803.42 279
16804.64 257
16805.87 264
16807.09 269
16808.32 272
16809.54 270
16810.77 268
16811.99 257
16813.22 270
16814.44 296
16815.67 294
16816.89 278
16818.12 285
16819.34 272
16820.57 284
16821.79 268
16823.02 286
16824.24 293
16825.47 304
16826.70 298
16827.92 279
16829.15 272
16830.37 288
16831.60 310
16832.82 290
16834.05 303
16835.27 286
16836.50 288
16837.73 293
16838.95 331
16840.18 303
16841.40 296
16842.63 297
16843.86 298
16845.08 284
16846.31 311
16847.53 279
16848.76 294
16849.99 285
16851.21 334
16852.44 305
16853.67 301
16854.89 319
16856.12 290
16857.35 337
16858.57 311
16859.80 313
16861.03 326
16862.25 317
16863.48 303
16864.71 332
16865.93 336
16867.16 350
16868.39 329
16869.61 350
16870.84 354
16872.07 313
16873.30 345
16874.52 361
16875.75 350
16876.98 355
16878.20 388
16879.43 324
16880.66 377
16881.89 365
16883.11 353
16884.34 337
16885.57 334
16886.80 367
16888.02 358
16889.25 373
16890.48 411
16891.71 380
16892.94 374
16894.16 414
16895.39 378
16896.62 404
16897.85 384
16899.08 386
16900.30 357
16901.53 377
16902.76 361
16903.99 399
16905.22 373
16906.45 366
16907.67 366
16908.90 371
16910.13 370
16911.36 357
16912.59 348
16913.82 344
16915.04 358
16916.27 360
16917.50 364
16918.73 363
16919.96 334
16921.19 341
16922.42 363
16923.65 349
16924.88 336
16926.10 335
16927.33 365
16928.56 363
16929.79 354
16931.02 356
16932.25 335
16933.48 347
16934.71 363
16935.94 362
16937.17 337
16938.40 320
16939.63 326
16940.86 342
16942.09 351
16943.32 353
16944.55 350
16945.78 346
16947.01 330
16948.24 352
16949.47 364
16950.70 357
16951.93 366
16953.16 349
16954.39 343
16955.62 327
16956.85 362
16958.08 364
16959.31 355
16960.54 352
16961.77 365
16963.00 367
16964.23 324
16965.46 350
16966.69 351
16967.92 332
16969.15 345
16970.38 353
16971.61 323
16972.84 314
16974.07 317
16975.30 337
16976.54 345
16977.77 313
16979.00 323
16980.23 341
16981.46 335
16982.69 310
16983.92 318
16985.15 309
16986.38 306
16987.62 306
16988.85 318
16990.08 317
16991.31 328
16992.54 314
16993.77 301
16995.00 300
16996.24 298
16997.47 278
16998.70 334
16999.93 303
17001.16 294
17002.39 308
17003.63 293
17004.86 328
17006.09 299
17007.32 307
17008.55 278
17009.79 286
17011.02 296
17012.25 296
17013.48 288
17014.72 302
17015.95 287
17017.18 310
17018.41 300
17019.64 310
17020.88 307
17022.11 288
17023.34 299
17024.58 298
17025.81 290
17027.04 273
17028.27 291
17029.51 276
17030.74 287
17031.97 255
17033.21 280
17034.44 277
17035.67 293
17036.90 282
17038.14 272
17039.37 276
17040.60 263
17041.84 277
17043.07 248
17044.30 274
17045.54 255
17046.77 274
17048.00 277
17049.24 301
17050.47 276
17051.70 264
17052.94 277
17054.17 281
17055.41 276
17056.64 275
17057.87 272
17059.11 269
17060.34 276
17061.58 281
17062.81 263
17064.04 273
17065.28 274
17066.51 257
17067.75 256
17068.98 258
17070.21 264
17071.45 240
17072.68 289
17073.92 274
17075.15 244
17076.39 278
17077.62 279
17078.86 281
17080.09 267
17081.33 256
17082.56 270
17083.80 266
17085.03 255
17086.26 266
17087.50 269
17088.73 253
17089.97 245
17091.20 242
17092.44 260
17093.68 249
17094.91 276
17096.15 266
17097.38 264
17098.62 252
17099.85 278
17101.09 255
17102.32 261
17103.56 260
17104.79 249
17106.03 231
17107.26 259
17108.50 254
17109.74 247
17110.97 262
17112.21 251
17113.44 257
17114.68 242
17115.92 256
17117.15 242
17118.39 259
17119.62 246
17120.86 253
17122.10 240
17123.33 258
17124.57 230
17125.80 257
17127.04 237
17128.28 249
17129.51 248
17130.75 246
17131.99 239
17133.22 250
17134.46 236
17135.70 247
17136.93 264
17138.17 259
17139.41 237
17140.64 245
17141.88 267
17143.12 249
17144.35 233
17145.59 247
17146.83 234
17148.07 240
17149.30 263
17150.54 238
17151.78 235
17153.02 237
17154.25 248
17155.49 235
17156.73 244
17157.96 219
17159.20 232
17160.44 228
17161.68 221
17162.92 228
17164.15 234
17165.39 246
17166.63 224
17167.87 235
17169.10 241
17170.34 213
17171.58 218
17172.82 242
17174.06 267
17175.29 206
17176.53 219
17177.77 221
17179.01 233
17180.25 237
17181.49 247
17182.72 240
17183.96 251
17185.20 209
17186.44 229
17187.68 244
17188.92 234
17190.15 231
17191.39 227
17192.63 234
17193.87 252
17195.11 249
17196.35 227
17197.59 232
17198.83 210
17200.07 226
17201.30 231
17202.54 244
17203.78 232
17205.02 220
17206.26 212
17207.50 199
17208.74 228
17209.98 239
17211.22 233
17212.46 221
17213.70 210
17214.94 236
17216.18 245
17217.42 216
17218.66 235
17219.90 236
17221.14 213
17222.38 205
17223.62 229
17224.86 232
17226.10 232
17227.34 221
17228.58 225
17229.82 204
17231.06 218
17232.30 223
17233.54 224
17234.78 233
17236.02 207
17237.26 217
17238.50 218
17239.74 238
17240.98 220
17242.22 218
17243.46 219
17244.70 223
17245.94 226
17247.18 202
17248.42 197
17249.66 196
17250.90 203
17252.14 214
17253.39 247
17254.63 207
17255.87 220
17257.11 243
17258.35 212
17259.59 220
17260.83 208
17262.07 209
17263.31 229
17264.56 212
17265.80 226
17267.04 208
17268.28 210
17269.52 199
17270.76 228
17272.00 222
17273.25 192
17274.49 235
17275.73 212
17276.97 209
17278.21 232
17279.45 211
17280.70 203
17281.94 220
17283.18 198
17284.42 225
17285.66 213
17286.91 204
17288.15 222
17289.39 214
17290.63 211
17291.88 196
17293.12 189
17294.36 207
17295.60 205
17296.85 221
17298.09 198
17299.33 235
17300.57 202
17301.82 191
17303.06 221
17304.30 214
17305.54 218
17306.79 215
17308.03 220
17309.27 255
17310.52 226
17311.76 220
17313.00 215
17314.25 191
17315.49 220
17316.73 224
17317.97 220
17319.22 227
17320.46 198
17321.71 227
17322.95 210
17324.19 210
17325.44 214
17326.68 213
17327.92 221
17329.17 207
17330.41 196
17331.65 235
17332.90 202
17334.14 199
17335.39 212
17336.63 208
17337.87 211
17339.12 220
17340.36 199
17341.61 175
17342.85 198
17344.09 219
17345.34 200
17346.58 215
17347.83 205
17349.07 197
17350.32 213
17351.56 208
17352.80 221
17354.05 201
17355.29 187
17356.54 207
17357.78 210
17359.03 204
17360.27 194
17361.52 210
17362.76 207
17364.01 201
17365.25 196
17366.50 195
17367.74 216
17368.99 204
17370.23 207
17371.48 215
17372.72 221
17373.97 195
17375.21 230
17376.46 220
17377.70 204
17378.95 199
17380.19 189
17381.44 221
17382.69 187
17383.93 181
17385.18 181
17386.42 214
17387.67 210
17388.91 195
17390.16 202
17391.41 196
17392.65 204
17393.90 208
17395.14 211
17396.39 220
17397.64 204
17398.88 205
17400.13 207
17401.37 210
17402.62 218
17403.87 205
17405.11 218
17406.36 187
17407.61 207
17408.85 210
17410.10 232
17411.35 191
17412.59 215
17413.84 193
17415.09 213
17416.33 206
17417.58 224
17418.83 223
17420.07 213
17421.32 205
17422.57 200
17423.82 220
17425.06 202
17426.31 209
17427.56 230
17428.80 210
17430.05 188
17431.30 189
17432.55 207
17433.79 221
17435.04 207
17436.29 199
17437.54 215
17438.78 227
17440.03 202
17441.28 224
17442.53 237
17443.77 237
17445.02 232
17446.27 229
17447.52 239
17448.77 212
17450.01 232
17451.26 184
17452.51 220
17453.76 218
17455.01 206
17456.25 217
17457.50 226
17458.75 223
17460.00 215
17461.25 223
17462.50 224
17463.74 227
17464.99 243
17466.24 231
17467.49 217
17468.74 218
17469.99 237
17471.24 227
17472.49 207
17473.73 202
17474.98 222
17476.23 193
17477.48 208
17478.73 234
17479.98 218
17481.23 220
17482.48 201
17483.73 239
17484.98 222
17486.23 212
17487.47 242
17488.72 219
17489.97 219
17491.22 198
17492.47 225
17493.72 204
17494.97 217
17496.22 237
17497.47 212
17498.72 228
17499.97 209
17501.22 241
17502.47 238
17503.72 218
17504.97 214
17506.22 231
17507.47 214
17508.72 242
17509.97 222
17511.22 240
17512.47 232
17513.72 198
17514.97 209
17516.22 214
17517.47 233
17518.72 240
17519.97 224
17521.22 231
17522.47 232
17523.72 226
17524.98 238
17526.23 242
17527.48 218
17528.73 212
17529.98 231
17531.23 227
17532.48 208
17533.73 230
17534.98 238
17536.23 220
17537.48 205
17538.74 232
17539.99 233
17541.24 218
17542.49 226
17543.74 235
17544.99 219
17546.24 238
17547.50 232
17548.75 220
17550.00 253
17551.25 221
17552.50 244
17553.75 236
17555.01 234
17556.26 256
17557.51 230
17558.76 279
17560.01 235
17561.26 222
17562.52 248
17563.77 244
17565.02 227
17566.27 245
17567.53 263
17568.78 251
17570.03 228
17571.28 243
17572.53 244
17573.79 235
17575.04 238
17576.29 245
17577.54 235
17578.80 232
17580.05 241
17581.30 256
17582.56 248
17583.81 241
17585.06 252
17586.31 245
17587.57 246
17588.82 235
17590.07 243
17591.33 231
17592.58 255
17593.83 252
17595.08 253
17596.34 257
17597.59 257
17598.84 253
17600.10 267
17601.35 230
17602.61 240
17603.86 249
17605.11 261
17606.37 251
17607.62 225
17608.87 245
17610.13 253
17611.38 228
17612.63 252
17613.89 266
17615.14 265
17616.40 258
17617.65 254
17618.90 275
17620.16 261
17621.41 257
17622.67 275
17623.92 264
17625.17 260
17626.43 260
17627.68 236
17628.94 254
17630.19 273
17631.45 254
17632.70 270
17633.96 275
17635.21 249
17636.47 252
17637.72 256
17638.97 247
17640.23 257
17641.48 259
17642.74 240
17643.99 253
17645.25 262
17646.50 253
17647.76 234
17649.01 259
17650.27 269
17651.52 273
17652.78 266
17654.04 250
17655.29 250
17656.55 268
17657.80 234
17659.06 248
17660.31 258
17661.57 252
17662.82 262
17664.08 259
17665.33 265
17666.59 253
17667.85 254
17669.10 273
17670.36 268
17671.61 246
17672.87 252
17674.13 236
17675.38 244
17676.64 238
17677.89 227
17679.15 256
17680.41 260
17681.66 241
17682.92 227
17684.18 245
17685.43 240
17686.69 268
17687.95 248
17689.20 245
17690.46 262
17691.71 232
17692.97 239
17694.23 230
17695.49 223
17696.74 235
17698.00 255
17699.26 247
17700.51 240
17701.77 235
17703.03 238
17704.28 236
17705.54 217
17706.80 257
17708.06 251
17709.31 243
17710.57 242
17711.83 248
17713.08 244
17714.34 210
17715.60 230
17716.86 248
17718.11 217
17719.37 245
17720.63 225
17721.89 244
17723.15 229
17724.40 207
17725.66 224
17726.92 229
17728.18 229
17729.43 237
17730.69 256
17731.95 240
17733.21 217
17734.47 230
17735.73 235
17736.98 214
17738.24 222
17739.50 211
17740.76 215
17742.02 234
17743.28 227
17744.53 227
17745.79 245
17747.05 227
17748.31 227
17749.57 217
17750.83 244
17752.09 228
17753.34 238
17754.60 209
17755.86 211
17757.12 226
17758.38 233
17759.64 223
17760.90 204
17762.16 222
17763.42 217
17764.68 243
17765.94 227
17767.19 219
17768.45 215
17769.71 203
17770.97 221
17772.23 197
17773.49 235
17774.75 214
17776.01 219
17777.27 227
17778.53 225
17779.79 209
17781.05 232
17782.31 212
17783.57 222
17784.83 224
17786.09 218
17787.35 214
17788.61 210
17789.87 198
17791.13 206
17792.39 223
17793.65 207
17794.91 211
17796.17 206
17797.43 239
17798.69 198
17799.95 200
17801.21 216
17802.47 215
17803.73 216
17805.00 215
17806.26 210
17807.52 213
17808.78 197
17810.04 213
17811.30 229
17812.56 193
17813.82 194
17815.08 172
17816.34 198
17817.60 201
17818.87 219
17820.13 226
17821.39 212
17822.65 234
17823.91 215
17825.17 202
17826.43 211
17827.69 215
17828.96 212
17830.22 210
17831.48 185
17832.74 194
17834.00 211
17835.26 197
17836.53 196
17837.79 216
17839.05 212
17840.31 203
17841.57 215
17842.84 212
17844.10 189
17845.36 205
17846.62 208
17847.88 196
17849.15 212
17850.41 177
17851.67 208
17852.93 186
17854.20 219
17855.46 206
17856.72 200
17857.98 197
17859.25 179
17860.51 183
17861.77 189
17863.03 185
17864.30 187
17865.56 195
17866.82 197
17868.09 201
17869.35 177
17870.61 205
17871.87 178
17873.14 200
17874.40 181
17875.66 189
17876.93 165
17878.19 192
17879.45 200
17880.72 213
17881.98 208
17883.24 169
17884.51 185
17885.77 195
17887.03 207
17888.30 166
17889.56 175
17890.83 214
17892.09 207
17893.35 193
17894.62 166
17895.88 197
17897.14 208
17898.41 208
17899.67 201
17900.94 205
17902.20 188
17903.46 189
17904.73 206
17905.99 221
17907.26 194
17908.52 201
17909.79 204
17911.05 208
17912.32 183
17913.58 182
17914.84 196
17916.11 218
17917.37 193
17918.64 207
17919.90 175
17921.17 193
17922.43 174
17923.70 200
17924.96 188
17926.23 187
17927.49 184
17928.76 190
17930.02 183
17931.29 187
17932.55 187
17933.82 183
17935.08 193
17936.35 193
17937.61 175
17938.88 189
17940.14 209
17941.41 188
17942.68 172
17943.94 175
17945.21 171
17946.47 186
17947.74 179
17949.00 196
17950.27 196
17951.54 193
17952.80 180
17954.07 202
17955.33 193
17956.60 189
17957.87 218
17959.13 201
17960.40 169
17961.66 172
17962.93 192
17964.20 211
17965.46 205
17966.73 182
17968.00 194
17969.26 180
17970.53 201
17971.80 185
17973.06 226
17974.33 180
17975.60 197
17976.86 176
17978.13 192
17979.40 192
17980.66 193
17981.93 181
17983.20 185
17984.46 183
17985.73 176
17987.00 202
17988.26 186
17989.53 206
17990.80 184
17992.07 179
17993.33 188
17994.60 216
17995.87 194
17997.14 179
17998.40 185
17999.67 185
18000.94 189
18002.21 179
18003.47 188
18004.74 183
18006.01 208
18007.28 193
18008.55 200
18009.81 186
18011.08 182
18012.35 181
18013.62 190
18014.89 195
18016.15 185
18017.42 188
18018.69 190
18019.96 187
18021.23 205
18022.49 198
18023.76 188
18025.03 196
18026.30 204
18027.57 202
18028.84 158
18030.11 172
18031.37 194
18032.64 196
18033.91 185
18035.18 176
18036.45 170
18037.72 160
18038.99 193
18040.26 192
18041.53 180
18042.79 167
18044.06 176
18045.33 197
18046.60 192
18047.87 196
18049.14 191
18050.41 161
18051.68 199
18052.95 173
18054.22 184
18055.49 185
18056.76 202
18058.03 195
18059.30 179
18060.57 205
18061.84 203
18063.11 200
18064.38 198
18065.65 186
18066.92 166
18068.19 184
18069.46 176
18070.73 197
18072.00 202
18073.27 195
18074.54 203
18075.81 213
18077.08 186
18078.35 187
18079.62 191
18080.89 184
18082.16 209
18083.43 175
18084.70 169
18085.97 190
18087.24 190
18088.51 182
18089.78 185
18091.05 169
18092.32 180
18093.59 188
18094.87 191
18096.14 184
18097.41 187
18098.68 202
18099.95 179
18101.22 195
18102.49 169
18103.76 189
18105.03 184
18106.31 194
18107.58 170
18108.85 184
18110.12 182
18111.39 194
18112.66 193
18113.93 177
18115.21 182
18116.48 193
18117.75 187
18119.02 193
18120.29 196
18121.56 176
18122.84 184
18124.11 192
18125.38 199
18126.65 187
18127.92 206
18129.20 187
18130.47 200
18131.74 192
18133.01 169
18134.29 178
18135.56 192
18136.83 181
18138.10 209
18139.38 180
18140.65 174
18141.92 191
18143.19 197
18144.47 207
18145.74 179
18147.01 197
18148.28 192
18149.56 189
18150.83 184
18152.10 155
18153.38 168
18154.65 203
18155.92 227
18157.19 197
18158.47 180
18159.74 191
18161.01 197
18162.29 189
18163.56 193
18164.83 171
18166.11 204
18167.38 201
18168.65 183
18169.93 167
18171.20 187
18172.48 185
18173.75 207
18175.02 198
18176.30 172
18177.57 175
18178.84 200
18180.12 187
18181.39 161
18182.67 188
18183.94 198
18185.21 196
18186.49 174
18187.76 172
18189.04 178
18190.31 210
18191.59 183
18192.86 183
18194.13 192
18195.41 169
18196.68 191
18197.96 180
18199.23 215
18200.51 184
18201.78 191
18203.06 175
18204.33 192
18205.61 187
18206.88 203
18208.16 197
18209.43 198
18210.71 206
18211.98 187
18213.26 185
18214.53 195
18215.81 169
18217.08 175
18218.36 183
18219.63 191
18220.91 180
18222.18 176
18223.46 200
18224.73 184
18226.01 184
18227.28 161
18228.56 172
18229.84 178
18231.11 178
18232.39 194
18233.66 171
18234.94 183
18236.21 193
18237.49 198
18238.77 201
18240.04 194
18241.32 195
18242.59 180
18243.87 181
18245.15 181
18246.42 168
18247.70 177
18248.98 198
18250.25 180
18251.53 198
18252.81 193
18254.08 172
18255.36 194
18256.63 181
18257.91 194
18259.19 181
18260.46 199
18261.74 197
18263.02 206
18264.30 189
18265.57 188
18266.85 212
18268.13 192
18269.40 194
18270.68 170
18271.96 201
18273.23 196
18274.51 228
18275.79 176
18277.07 190
18278.34 181
18279.62 185
18280.90 191
18282.18 178
18283.45 205
18284.73 208
18286.01 211
18287.29 217
18288.56 204
18289.84 183
18291.12 194
18292.40 187
18293.68 187
18294.95 186
18296.23 189
18297.51 190
18298.79 191
18300.07 192
18301.34 199
18302.62 196
18303.90 180
18305.18 188
18306.46 189
18307.74 194
18309.01 212
18310.29 215
18311.57 185
18312.85 198
18314.13 194
18315.41 193
18316.69 197
18317.96 221
18319.24 217
18320.52 185
18321.80 210
18323.08 194
18324.36 183
18325.64 223
18326.92 198
18328.20 197
18329.47 188
18330.75 210
18332.03 222
18333.31 176
18334.59 181
18335.87 216
18337.15 207
18338.43 219
18339.71 218
18340.99 195
18342.27 205
18343.55 190
18344.83 210
18346.11 207
18347.39 210
18348.67 226
18349.95 189
18351.23 188
18352.51 181
18353.79 206
18355.07 193
18356.35 208
18357.63 209
18358.91 212
18360.19 202
18361.47 205
18362.75 190
18364.03 197
18365.31 192
18366.59 201
18367.87 192
18369.15 210
18370.43 198
18371.71 181
18372.99 197
18374.27 210
18375.55 188
18376.83 192
18378.12 190
18379.40 166
18380.68 204
18381.96 186
18383.24 195
18384.52 196
18385.80 195
18387.08 183
18388.36 192
18389.65 200
18390.93 179
18392.21 195
18393.49 169
18394.77 205
18396.05 200
18397.33 212
18398.62 184
18399.90 177
18401.18 163
18402.46 201
18403.74 201
18405.02 191
18406.31 177
18407.59 180
18408.87 188
18410.15 180
18411.43 157
18412.72 189
18414.00 197
18415.28 195
18416.56 182
18417.84 168
18419.13 184
18420.41 188
18421.69 213
18422.97 156
18424.26 177
18425.54 179
18426.82 185
18428.10 175
18429.39 161
18430.67 195
18431.95 194
18433.23 187
18434.52 185
18435.80 192
18437.08 182
18438.37 178
18439.65 172
18440.93 197
18442.22 162
18443.50 177
18444.78 203
18446.06 185
18447.35 181
18448.63 186
18449.91 171
18451.20 195
18452.48 173
18453.76 179
18455.05 186
18456.33 180
18457.62 160
18458.90 190
18460.18 198
18461.47 183
18462.75 188
18464.03 184
18465.32 181
18466.60 171
18467.89 212
18469.17 191
18470.45 197
18471.74 191
18473.02 193
18474.31 199
18475.59 183
18476.88 184
18478.16 184
18479.44 192
18480.73 177
18482.01 196
18483.30 160
18484.58 179
18485.87 170
18487.15 180
18488.44 173
18489.72 181
18491.01 188
18492.29 188
18493.58 203
18494.86 177
18496.15 175
18497.43 171
18498.72 202
18500.00 185
18501.29 189
18502.57 177
18503.86 213
18505.14 169
18506.43 182
18507.71 173
18509.00 182
18510.28 191
18511.57 173
18512.85 184
18514.14 159
18515.42 179
18516.71 161
18518.00 192
18519.28 171
18520.57 180
18521.85 168
18523.14 202
18524.43 187
18525.71 186
18527.00 180
18528.28 196
18529.57 192
18530.86 188
18532.14 174
18533.43 187
18534.71 187
18536.00 195
18537.29 194
18538.57 158
18539.86 199
18541.15 183
18542.43 212
18543.72 187
18545.01 185
18546.29 182
18547.58 207
18548.87 197
18550.15 183
18551.44 177
18552.73 178
18554.01 194
18555.30 193
18556.59 203
18557.88 179
18559.16 212
18560.45 192
18561.74 198
18563.02 173
18564.31 204
18565.60 189
18566.89 199
18568.17 196
18569.46 179
18570.75 200
18572.04 205
18573.32 182
18574.61 179
18575.90 199
18577.19 192
18578.48 166
18579.76 177
18581.05 191
18582.34 176
18583.63 209
18584.92 186
18586.20 215
18587.49 194
18588.78 191
18590.07 205
18591.36 192
18592.64 202
18593.93 181
18595.22 197
18596.51 178
18597.80 192
18599.09 185
18600.38 199
18601.66 195
18602.95 212
18604.24 179
18605.53 196
18606.82 201
18608.11 198
18609.40 200
18610.69 187
18611.98 179
18613.26 179
18614.55 217
18615.84 191
18617.13 197
18618.42 182
18619.71 196
18621.00 187
18622.29 205
18623.58 186
18624.87 203
18626.16 200
18627.45 208
18628.74 203
18630.03 197
18631.32 188
18632.61 180
18633.89 207
18635.18 186
18636.47 215
18637.76 171
18639.05 199
18640.34 169
18641.63 192
18642.92 187
18644.21 206
18645.50 185
18646.79 198
18648.09 191
18649.38 192
18650.67 186
18651.96 178
18653.25 183
18654.54 179
18655.83 185
18657.12 169
18658.41 187
18659.70 176
18660.99 181
18662.28 174
18663.57 185
18664.86 190
18666.15 194
18667.44 174
18668.74 175
18670.03 187
18671.32 175
18672.61 193
18673.90 157
18675.19 184
18676.48 178
18677.77 194
18679.06 177
18680.36 167
18681.65 184
18682.94 201
18684.23 172
18685.52 182
18686.81 174
18688.11 171
18689.40 167
18690.69 174
18691.98 168
18693.27 158
18694.56 175
18695.86 170
18697.15 176
18698.44 188
18699.73 190
18701.02 165
18702.32 186
18703.61 166
18704.90 185
18706.19 178
18707.48 185
18708.78 173
18710.07 183
18711.36 172
18712.65 173
18713.95 168
18715.24 163
18716.53 181
18717.83 186
18719.12 173
18720.41 168
18721.70 184
18723.00 162
18724.29 185
18725.58 185
18726.87 184
18728.17 157
18729.46 184
18730.75 180
18732.05 191
18733.34 179
18734.63 181
18735.93 203
18737.22 179
18738.51 175
18739.81 179
18741.10 173
18742.39 157
18743.69 188
18744.98 163
18746.27 170
18747.57 186
18748.86 196
18750.16 175
18751.45 169
18752.74 166
18754.04 186
18755.33 190
18756.63 170
18757.92 166
18759.21 165
18760.51 174
18761.80 158
18763.10 192
18764.39 157
18765.69 193
18766.98 171
18768.27 164
18769.57 169
18770.86 159
18772.16 187
18773.45 183
18774.75 192
18776.04 171
18777.34 171
18778.63 156
18779.93 172
18781.22 165
18782.52 189
18783.81 177
18785.11 175
18786.40 159
18787.70 174
18788.99 170
18790.29 162
18791.58 184
18792.88 169
18794.17 189
18795.47 169
18796.76 170
18798.06 155
18799.35 164
18800.65 167
18801.94 174
18803.24 163
18804.54 180
18805.83 166
18807.13 178
18808.42 183
18809.72 188
18811.01 182
18812.31 180
18813.61 169
18814.90 150
18816.20 193
18817.49 203
18818.79 189
18820.09 169
18821.38 185
18822.68 147
18823.98 180
18825.27 166
18826.57 159
18827.87 150
18829.16 165
18830.46 184
18831.75 174
18833.05 171
18834.35 159
18835.64 180
18836.94 165
18838.24 179
18839.54 164
18840.83 182
18842.13 164
18843.43 174
18844.72 178
18846.02 181
18847.32 175
18848.61 169
18849.91 166
18851.21 165
18852.51 183
18853.80 177
18855.10 170
18856.40 165
18857.70 183
18858.99 165
18860.29 177
18861.59 172
18862.89 152
18864.18 168
18865.48 186
18866.78 163
18868.08 160
18869.38 143
18870.67 163
18871.97 163
18873.27 163
18874.57 173
18875.87 168
18877.16 179
18878.46 171
18879.76 195
18881.06 168
18882.36 175
18883.66 150
18884.95 169
18886.25 175
18887.55 196
18888.85 177
18890.15 164
18891.45 174
18892.75 172
18894.04 168
18895.34 160
18896.64 193
18897.94 181
18899.24 184
18900.54 169
18901.84 171
18903.14 177
18904.44 184
18905.74 180
18907.03 164
18908.33 169
18909.63 161
18910.93 162
18912.23 177
18913.53 175
18914.83 168
18916.13 172
18917.43 178
18918.73 166
18920.03 176
18921.33 178
18922.63 181
18923.93 191
18925.23 159
18926.53 168
18927.83 184
18929.13 191
18930.43 181
18931.73 173
18933.03 181
18934.33 176
18935.63 174
18936.93 163
18938.23 179
18939.53 171
18940.83 187
18942.13 171
18943.43 186
18944.73 163
18946.03 177
18947.33 164
18948.63 187
18949.93 186
18951.23 163
18952.53 165
18953.84 178
18955.14 166
18956.44 174
18957.74 182
18959.04 165
18960.34 179
18961.64 174
18962.94 170
18964.24 163
18965.54 187
18966.85 172
18968.15 192
18969.45 157
18970.75 186
18972.05 170
18973.35 175
18974.65 180
18975.96 164
18977.26 173
18978.56 147
18979.86 169
18981.16 166
18982.46 181
18983.77 168
18985.07 168
18986.37 171
18987.67 172
18988.97 159
18990.28 154
18991.58 188
18992.88 174
18994.18 157
18995.49 164
18996.79 163
18998.09 153
18999.39 168
19000.69 176
19002.00 164
19003.30 178
19004.60 179
19005.90 171
19007.21 178
19008.51 173
19009.81 169
19011.12 170
19012.42 167
19013.72 167
19015.02 175
19016.33 167
19017.63 151
19018.93 159
19020.24 158
19021.54 164
19022.84 154
19024.15 174
19025.45 166
19026.75 170
19028.06 157
19029.36 172
19030.66 178
19031.97 161
19033.27 149
19034.57 157
19035.88 169
19037.18 167
19038.48 162
19039.79 160
19041.09 185
19042.40 150
19043.70 160
19045.00 159
19046.31 159
19047.61 152
19048.92 164
19050.22 167
19051.52 156
19052.83 156
19054.13 158
19055.44 175
19056.74 175
19058.05 171
19059.35 138
19060.65 151
19061.96 156
19063.26 181
19064.57 153
19065.87 159
19067.18 154
19068.48 172
19069.79 163
19071.09 165
19072.40 144
19073.70 170
19075.01 168
19076.31 161
19077.62 166
19078.92 178
19080.23 183
19081.53 153
19082.84 164
19084.14 159
19085.45 169
19086.75 172
19088.06 175
19089.36 150
19090.67 173
19091.98 174
19093.28 186
19094.59 167
19095.89 149
19097.20 173
19098.50 160
19099.81 207
19101.12 172
19102.42 185
19103.73 171
19105.03 197
19106.34 170
19107.65 163
19108.95 152
19110.26 145
19111.56 162
19112.87 152
19114.18 154
19115.48 148
19116.79 178
19118.10 173
19119.40 164
19120.71 164
19122.02 171
19123.32 168
19124.63 182
19125.94 161
19127.24 165
19128.55 171
19129.86 191
19131.16 177
19132.47 159
19133.78 174
19135.08 178
19136.39 178
19137.70 165
19139.01 177
19140.31 171
19141.62 169
19142.93 158
19144.23 157
19145.54 175
19146.85 183
19148.16 157
19149.46 170
19150.77 165
19152.08 154
19153.39 171
19154.69 166
19156.00 161
19157.31 154
19158.62 157
19159.93 178
19161.23 173
19162.54 170
19163.85 162
19165.16 164
19166.47 158
19167.77 162
19169.08 175
19170.39 192
19171.70 186
19173.01 174
19174.32 168
19175.62 165
19176.93 159
19178.24 173
19179.55 173
19180.86 187
19182.17 163
19183.48 176
19184.78 155
19186.09 174
19187.40 171
19188.71 182
19190.02 151
19191.33 170
19192.64 166
19193.95 165
19195.26 165
19196.56 177
19197.87 168
19199.18 161
19200.49 173
19201.80 162
19203.11 156
19204.42 166
19205.73 160
19207.04 152
19208.35 162
19209.66 169
19210.97 165
19212.28 175
19213.59 147
19214.90 171
19216.21 180
19217.52 159
19218.83 152
19220.14 160
19221.45 158
19222.76 159
19224.07 147
19225.38 157
19226.69 168
19228.00 173
19229.31 157
19230.62 144
19231.93 173
19233.24 165
19234.55 166
19235.86 152
19237.17 183
19238.48 169
19239.79 155
19241.10 151
19242.41 161
19243.72 135
19245.03 155
19246.35 171
19247.66 155
19248.97 158
19250.28 156
19251.59 158
19252.90 150
19254.21 166
19255.52 153
19256.83 153
19258.14 138
19259.46 161
19260.77 161
19262.08 152
19263.39 153
19264.70 152
19266.01 160
19267.32 163
19268.64 173
19269.95 143
19271.26 160
19272.57 167
19273.88 157
19275.20 149
19276.51 155
19277.82 158
19279.13 162
19280.44 161
19281.75 170
19283.07 162
19284.38 177
19285.69 165
19287.00 169
19288.32 148
19289.63 172
19290.94 169
19292.25 152
19293.57 164
19294.88 147
19296.19 153
19297.50 156
19298.82 153
19300.13 157
19301.44 170
19302.75 160
19304.07 171
19305.38 160
19306.69 157
19308.01 174
19309.32 155
19310.63 170
19311.94 157
19313.26 159
19314.57 174
19315.88 157
19317.20 151
19318.51 164
19319.82 148
19321.14 151
19322.45 161
19323.76 150
19325.08 162
19326.39 141
19327.70 149
19329.02 159
19330.33 154
19331.65 158
19332.96 162
19334.27 162
19335.59 172
19336.90 175
19338.22 179
19339.53 158
19340.84 139
19342.16 155
19343.47 144
19344.79 170
19346.10 157
19347.41 150
19348.73 178
19350.04 165
19351.36 156
19352.67 159
19353.99 157
19355.30 162
19356.62 162
19357.93 155
19359.25 167
19360.56 159
19361.87 166
19363.19 193
19364.50 164
19365.82 147
19367.13 163
19368.45 167
19369.76 143
19371.08 149
19372.39 160
19373.71 161
19375.02 149
19376.34 152
19377.66 152
19378.97 158
19380.29 151
19381.60 157
19382.92 157
19384.23 161
19385.55 173
19386.86 169
19388.18 162
19389.50 154
19390.81 155
19392.13 184
19393.44 180
19394.76 162
19396.07 149
19397.39 154
19398.71 165
19400.02 167
19401.34 155
19402.65 157
19403.97 164
19405.29 162
19406.60 147
19407.92 162
19409.24 150
19410.55 157
19411.87 174
19413.19 156
19414.50 152
19415.82 151
19417.14 156
19418.45 146
19419.77 172
19421.09 161
19422.40 168
19423.72 172
19425.04 143
19426.35 171
19427.67 167
19428.99 160
19430.30 155
19431.62 165
19432.94 158
19434.26 161
19435.57 177
19436.89 156
19438.21 173
19439.53 144
19440.84 142
19442.16 167
19443.48 162
19444.80 159
19446.11 164
19447.43 165
19448.75 162
19450.07 161
19451.38 141
19452.70 173
19454.02 162
19455.34 167
19456.66 178
19457.97 136
19459.29 154
19460.61 156
19461.93 143
19463.25 148
19464.57 140
19465.88 176
19467.20 168
19468.52 140
19469.84 161
19471.16 159
19472.48 144
19473.79 160
19475.11 155
19476.43 171
19477.75 157
19479.07 155
19480.39 155
19481.71 152
19483.03 155
19484.34 144
19485.66 156
19486.98 164
19488.30 146
19489.62 124
19490.94 151
19492.26 157
19493.58 171
19494.90 149
19496.22 146
19497.54 153
19498.86 146
19500.18 144
19501.50 159
19502.81 157
19504.13 161
19505.45 159
19506.77 157
19508.09 148
19509.41 155
19510.73 157
19512.05 146
19513.37 150
19514.69 153
19516.01 171
19517.33 158
19518.65 157
19519.97 169
19521.29 155
19522.61 152
19523.93 155
19525.25 140
19526.57 148
19527.89 165
19529.22 154
19530.54 143
19531.86 165
19533.18 146
19534.50 164
19535.82 170
19537.14 144
19538.46 155
19539.78 164
19541.10 152
19542.42 158
19543.74 163
19545.06 168
19546.39 134
19547.71 139
19549.03 154
19550.35 162
19551.67 160
19552.99 155
19554.31 148
19555.63 135
19556.96 153
19558.28 164
19559.60 162
19560.92 158
19562.24 160
19563.56 183
19564.88 170
19566.21 140
19567.53 150
19568.85 162
19570.17 173
19571.49 139
19572.82 184
19574.14 145
19575.46 160
19576.78 151
19578.10 143
19579.43 143
19580.75 161
19582.07 168
19583.39 142
19584.72 156
19586.04 140
19587.36 143
19588.68 152
19590.01 151
19591.33 141
19592.65 171
19593.97 160
19595.30 162
19596.62 160
19597.94 160
19599.26 150
19600.59 153
19601.91 149
19603.23 159
19604.56 156
19605.88 170
19607.20 149
19608.53 177
19609.85 158
19611.17 140
19612.49 162
19613.82 172
19615.14 167
19616.47 145
19617.79 181
19619.11 181
19620.44 156
19621.76 163
19623.08 148
19624.41 167
19625.73 158
19627.05 168
19628.38 161
19629.70 160
19631.03 138
19632.35 149
19633.67 163
19635.00 146
19636.32 150
19637.65 174
19638.97 149
19640.29 152
19641.62 149
19642.94 164
19644.27 151
19645.59 163
19646.92 157
19648.24 146
19649.57 172
19650.89 153
19652.21 170
19653.54 147
19654.86 137
19656.19 153
19657.51 171
19658.84 154
19660.16 153
19661.49 153
19662.81 164
19664.14 159
19665.46 133
19666.79 157
19668.11 168
19669.44 164
19670.76 151
19672.09 182
19673.41 166
19674.74 147
19676.07 161
19677.39 172
19678.72 157
19680.04 151
19681.37 156
19682.69 155
19684.02 137
19685.34 130
19686.67 134
19688.00 161
19689.32 163
19690.65 146
19691.97 167
19693.30 165
19694.63 157
19695.95 151
19697.28 160
19698.60 174
19699.93 170
19701.26 151
19702.58 146
19703.91 143
19705.24 155
19706.56 163
19707.89 159
19709.22 151
19710.54 167
19711.87 158
19713.20 163
19714.52 147
19715.85 164
19717.18 153
19718.50 154
19719.83 151
19721.16 152
19722.48 159
19723.81 149
19725.14 170
19726.47 154
19727.79 174
19729.12 143
19730.45 137
19731.77 183
19733.10 150
19734.43 166
19735.76 150
19737.08 152
19738.41 142
19739.74 164
19741.07 166
19742.39 166
19743.72 156
19745.05 169
19746.38 153
19747.71 147
19749.03 159
19750.36 146
19751.69 162
19753.02 137
19754.35 155
19755.67 162
19757.00 164
19758.33 149
19759.66 156
19760.99 172
19762.31 155
19763.64 149
19764.97 156
19766.30 179
19767.63 167
19768.96 158
19770.29 154
19771.61 167
19772.94 155
19774.27 167
19775.60 148
19776.93 152
19778.26 167
19779.59 163
19780.92 147
19782.25 156
19783.57 144
19784.90 164
19786.23 157
19787.56 153
19788.89 149
19790.22 165
19791.55 178
19792.88 144
19794.21 149
19795.54 136
19796.87 164
19798.20 171
19799.53 159
19800.86 156
19802.19 160
19803.52 158
19804.85 155
19806.18 176
19807.50 155
19808.83 162
19810.16 167
19811.49 166
19812.82 158
19814.15 173
19815.49 170
19816.82 171
19818.15 156
19819.48 171
19820.81 155
19822.14 162
19823.47 143
19824.80 168
19826.13 157
19827.46 153
19828.79 138
19830.12 147
19831.45 165
19832.78 161
19834.11 171
19835.44 166
19836.77 170
19838.10 152
19839.44 177
19840.77 156
19842.10 150
19843.43 164
19844.76 170
19846.09 173
19847.42 151
19848.75 151
19850.08 165
19851.42 174
19852.75 152
19854.08 156
19855.41 141
19856.74 170
19858.07 168
19859.40 180
19860.74 165
19862.07 165
19863.40 168
19864.73 163
19866.06 151
19867.40 155
19868.73 141
19870.06 135
19871.39 154
19872.72 143
19874.06 166
19875.39 180
19876.72 171
19878.05 153
19879.38 152
19880.72 154
19882.05 149
19883.38 155
19884.71 154
19886.05 159
19887.38 144
19888.71 148
19890.04 162
19891.38 156
19892.71 166
19894.04 180
19895.38 177
19896.71 154
19898.04 140
19899.37 157
19900.71 166
19902.04 146
19903.37 149
19904.71 166
19906.04 163
19907.37 149
19908.71 139
19910.04 152
19911.37 154
19912.71 157
19914.04 167
19915.37 151
19916.71 142
19918.04 138
19919.37 153
19920.71 153
19922.04 155
19923.37 161
19924.71 152
19926.04 163
19927.38 159
19928.71 173
19930.04 177
19931.38 176
19932.71 164
19934.05 165
19935.38 167
19936.71 148
19938.05 154
19939.38 186
19940.72 160
19942.05 161
19943.39 163
19944.72 165
19946.06 161
19947.39 160
19948.72 145
19950.06 159
19951.39 158
19952.73 163
19954.06 172
19955.40 156
19956.73 158
19958.07 140
19959.40 178
19960.74 151
19962.07 156
19963.41 154
19964.74 155
19966.08 168
19967.41 175
19968.75 176
19970.08 163
19971.42 169
19972.76 155
19974.09 168
19975.43 145
19976.76 166
19978.10 151
19979.43 177
19980.77 169
19982.10 158
19983.44 132
19984.78 151
19986.11 142
19987.45 163
19988.78 170
19990.12 149
19991.46 170
19992.79 144
19994.13 157
19995.46 159
19996.80 174
19998.14 167
19999.47 150
20000.81 159
20002.15 177
20003.48 166
20004.82 173
20006.16 154
20007.49 160
20008.83 188
20010.17 149
20011.50 167
20012.84 157
20014.18 169
20015.51 161
20016.85 177
20018.19 162
20019.52 176
20020.86 146
20022.20 181
20023.53 159
20024.87 157
20026.21 166
20027.55 161
20028.88 160
20030.22 173
20031.56 163
20032.90 158
20034.23 160
20035.57 158
20036.91 156
20038.25 166
20039.58 164
20040.92 146
20042.26 153
20043.60 158
20044.93 176
20046.27 171
20047.61 176
20048.95 171
20050.29 167
20051.62 159
20052.96 163
20054.30 170
20055.64 153
20056.98 165
20058.32 157
20059.65 161
20060.99 157
20062.33 149
20063.67 162
20065.01 176
20066.35 184
20067.68 162
20069.02 172
20070.36 149
20071.70 157
20073.04 159
20074.38 138
20075.72 160
20077.06 160
20078.40 153
20079.73 144
20081.07 160
20082.41 185
20083.75 152
20085.09 183
20086.43 153
20087.77 155
20089.11 159
20090.45 166
20091.79 167
20093.13 168
20094.47 167
20095.81 149
20097.15 166
20098.48 166
20099.82 168
20101.16 174
20102.50 157
20103.84 142
20105.18 172
20106.52 164
20107.86 173
20109.20 169
20110.54 144
20111.88 154
20113.22 153
20114.56 162
20115.90 165
20117.24 165
20118.58 167
20119.93 159
20121.27 154
20122.61 174
20123.95 165
20125.29 172
20126.63 176
20127.97 179
20129.31 179
20130.65 183
20131.99 159
20133.33 169
20134.67 176
20136.01 176
20137.35 162
20138.69 157
