# Supplementary material for: MALDI-TOF MS typing enables the classification of brewing yeasts of the genus Saccharomyces to major beer styles
Source: PLoS One. 2017 Aug 9;12(8):e0181694. doi: 10.1371/journal.pone.0181694 (PMC5549903; doi:10.1371/journal.pone.0181694)
Supplement: S7 File — The directory includes 90 raw files and was zipped to “.zip”; the folder has three strains with 30 spectra per strain; S1 Text explains the raw files with an example and Table 1 represents the yeast strains used within the experiment. (ZIP) [file pone.0181694.s010.zip › 19-21/30278-69-Lag-Lag-Lag-YPG-18h-E-E_2016-10-03_5_0_H3_1.dat]

1998.43 4747
1998.85 4531
1999.27 4397
1999.69 4441
2000.11 4450
2000.54 4420
2000.96 4381
2001.38 4288
2001.80 4161
2002.23 4128
2002.65 4159
2003.07 4304
2003.49 4234
2003.92 4294
2004.34 4350
2004.76 4449
2005.18 4562
2005.61 4378
2006.03 4446
2006.45 4573
2006.87 4528
2007.30 4414
2007.72 4475
2008.14 4496
2008.57 4454
2008.99 4187
2009.41 4161
2009.84 4193
2010.26 4139
2010.68 4101
2011.11 4285
2011.53 4101
2011.95 4189
2012.38 4301
2012.80 4297
2013.22 4278
2013.65 4444
2014.07 4466
2014.49 4514
2014.92 4609
2015.34 4809
2015.77 4777
2016.19 4819
2016.61 4658
2017.04 4730
2017.46 4824
2017.89 4696
2018.31 4783
2018.73 4679
2019.16 4567
2019.58 4408
2020.01 4505
2020.43 4519
2020.85 4432
2021.28 4438
2021.70 4425
2022.13 4394
2022.55 4246
2022.98 4275
2023.40 4194
2023.83 4191
2024.25 4145
2024.68 4386
2025.10 4499
2025.53 4278
2025.95 4288
2026.38 4222
2026.80 4178
2027.23 4312
2027.65 4289
2028.08 4303
2028.50 4156
2028.93 4188
2029.35 4287
2029.78 4330
2030.20 4315
2030.63 4406
2031.05 4503
2031.48 4362
2031.90 4434
2032.33 4316
2032.75 4307
2033.18 4436
2033.61 4455
2034.03 4423
2034.46 4303
2034.88 4329
2035.31 4437
2035.74 4397
2036.16 4562
2036.59 4517
2037.01 4449
2037.44 4491
2037.87 4541
2038.29 4359
2038.72 4407
2039.14 4407
2039.57 4332
2040.00 4376
2040.42 4319
2040.85 4010
2041.28 4090
2041.70 4077
2042.13 4186
2042.56 4211
2042.98 4230
2043.41 4227
2043.84 4169
2044.26 4178
2044.69 4303
2045.12 4176
2045.54 4204
2045.97 4278
2046.40 4310
2046.82 4151
2047.25 4143
2047.68 4191
2048.11 4093
2048.53 4160
2048.96 4085
2049.39 4069
2049.82 4129
2050.24 4300
2050.67 4129
2051.10 4196
2051.53 4187
2051.95 4255
2052.38 4190
2052.81 4143
2053.24 4126
2053.66 4238
2054.09 4279
2054.52 4436
2054.95 4295
2055.38 4353
2055.80 4294
2056.23 4217
2056.66 4300
2057.09 4267
2057.52 4304
2057.94 4207
2058.37 4274
2058.80 4329
2059.23 4291
2059.66 4211
2060.09 4264
2060.51 4247
2060.94 4322
2061.37 4366
2061.80 4357
2062.23 4196
2062.66 4304
2063.09 4500
2063.52 4523
2063.94 4702
2064.37 4811
2064.80 4591
2065.23 4604
2065.66 4595
2066.09 4543
2066.52 4392
2066.95 4317
2067.38 4490
2067.81 4318
2068.24 4216
2068.66 4312
2069.09 4345
2069.52 4310
2069.95 4409
2070.38 4202
2070.81 4132
2071.24 4146
2071.67 4160
2072.10 4213
2072.53 4278
2072.96 4408
2073.39 4400
2073.82 4447
2074.25 4398
2074.68 4476
2075.11 4452
2075.54 4308
2075.97 4350
2076.40 4442
2076.83 4618
2077.26 4580
2077.69 4761
2078.12 4672
2078.55 4544
2078.98 4622
2079.41 4462
2079.84 4518
2080.27 4444
2080.70 4375
2081.14 4362
2081.57 4455
2082.00 4577
2082.43 4370
2082.86 4284
2083.29 4283
2083.72 4287
2084.15 4405
2084.58 4389
2085.01 4221
2085.44 4219
2085.88 4236
2086.31 4098
2086.74 4089
2087.17 4115
2087.60 4040
2088.03 4036
2088.46 4143
2088.89 4188
2089.33 4216
2089.76 4171
2090.19 4238
2090.62 4231
2091.05 4302
2091.48 4282
2091.92 4228
2092.35 4285
2092.78 4157
2093.21 4012
2093.64 4005
2094.07 4197
2094.51 4080
2094.94 3962
2095.37 4091
2095.80 4097
2096.24 4057
2096.67 4007
2097.10 4048
2097.53 3957
2097.96 3942
2098.40 3983
2098.83 4039
2099.26 4080
2099.69 3917
2100.13 3910
2100.56 3847
2100.99 3921
2101.43 3920
2101.86 3910
2102.29 3970
2102.72 4037
2103.16 4000
2103.59 3914
2104.02 4034
2104.46 4280
2104.89 4294
2105.32 4327
2105.76 4336
2106.19 4310
2106.62 4302
2107.05 4263
2107.49 4256
2107.92 4150
2108.36 4159
2108.79 4214
2109.22 4123
2109.66 4148
2110.09 3977
2110.52 3950
2110.96 4011
2111.39 4050
2111.82 3958
2112.26 3895
2112.69 3944
2113.13 3890
2113.56 3924
2113.99 3791
2114.43 3778
2114.86 3981
2115.30 3938
2115.73 3913
2116.16 3928
2116.60 3869
2117.03 3911
2117.47 4006
2117.90 3860
2118.34 4153
2118.77 4174
2119.21 4023
2119.64 3967
2120.07 4019
2120.51 4182
2120.94 4193
2121.38 4221
2121.81 4240
2122.25 4206
2122.68 4085
2123.12 4007
2123.55 4099
2123.99 4125
2124.42 4088
2124.86 4170
2125.29 4183
2125.73 4184
2126.16 4230
2126.60 4100
2127.04 4062
2127.47 4215
2127.91 4225
2128.34 4293
2128.78 4317
2129.21 4261
2129.65 4293
2130.08 4288
2130.52 4274
2130.96 4314
2131.39 4337
2131.83 4293
2132.26 4346
2132.70 4333
2133.14 4214
2133.57 4221
2134.01 4053
2134.44 4138
2134.88 4171
2135.32 4215
2135.75 4234
2136.19 4298
2136.62 4146
2137.06 4055
2137.50 4025
2137.93 4082
2138.37 4118
2138.81 4083
2139.24 4046
2139.68 4047
2140.12 4051
2140.55 3975
2140.99 3988
2141.43 4041
2141.86 3965
2142.30 4020
2142.74 3948
2143.18 4003
2143.61 3954
2144.05 3996
2144.49 3973
2144.92 3899
2145.36 4115
2145.80 4180
2146.24 4336
2146.67 4520
2147.11 4446
2147.55 4772
2147.99 4948
2148.42 4934
2148.86 4783
2149.30 4773
2149.74 4564
2150.17 4515
2150.61 4607
2151.05 4612
2151.49 4499
2151.92 4412
2152.36 4201
2152.80 4209
2153.24 4238
2153.68 4340
2154.11 4421
2154.55 4460
2154.99 4364
2155.43 4261
2155.87 4257
2156.31 4226
2156.74 4347
2157.18 4433
2157.62 4453
2158.06 4287
2158.50 4280
2158.94 4342
2159.38 4178
2159.81 4263
2160.25 4351
2160.69 4376
2161.13 4335
2161.57 4289
2162.01 4230
2162.45 4176
2162.89 4417
2163.33 4545
2163.76 4379
2164.20 4462
2164.64 4463
2165.08 4385
2165.52 4279
2165.96 4405
2166.40 4443
2166.84 4290
2167.28 4269
2167.72 4264
2168.16 4158
2168.60 4258
2169.04 4303
2169.48 4348
2169.92 4400
2170.36 4267
2170.80 4310
2171.24 4169
2171.68 4244
2172.12 4382
2172.56 4262
2173.00 4352
2173.44 4451
2173.88 4472
2174.32 4604
2174.76 4715
2175.20 4691
2175.64 4795
2176.08 4752
2176.52 4630
2176.96 4500
2177.40 4539
2177.84 4667
2178.28 4594
2178.72 4500
2179.16 4415
2179.60 4457
2180.04 4390
2180.48 4353
2180.92 4166
2181.37 4065
2181.81 4049
2182.25 4104
2182.69 4084
2183.13 3991
2183.57 4104
2184.01 4121
2184.45 4203
2184.89 4178
2185.34 4307
2185.78 4200
2186.22 4198
2186.66 4345
2187.10 4384
2187.54 4404
2187.98 4369
2188.43 4333
2188.87 4415
2189.31 4346
2189.75 4270
2190.19 4274
2190.63 4205
2191.08 4278
2191.52 4328
2191.96 4391
2192.40 4627
2192.84 4717
2193.29 4824
2193.73 4881
2194.17 4976
2194.61 4940
2195.05 4917
2195.50 4820
2195.94 4775
2196.38 4909
2196.82 4720
2197.27 4629
2197.71 4665
2198.15 4587
2198.59 4625
2199.04 4525
2199.48 4464
2199.92 4474
2200.37 4265
2200.81 4431
2201.25 4465
2201.69 4585
2202.14 4555
2202.58 4404
2203.02 4430
2203.47 4476
2203.91 4526
2204.35 4494
2204.80 4549
2205.24 4552
2205.68 4568
2206.13 4786
2206.57 4469
2207.01 4357
2207.46 4699
2207.90 4778
2208.34 4653
2208.79 4418
2209.23 4793
2209.67 4887
2210.12 4784
2210.56 4505
2211.01 4514
2211.45 4655
2211.89 4563
2212.34 4433
2212.78 4577
2213.23 4408
2213.67 4384
2214.11 4476
2214.56 4342
2215.00 4099
2215.45 4142
2215.89 4139
2216.34 4146
2216.78 4165
2217.22 4209
2217.67 4261
2218.11 4235
2218.56 4251
2219.00 4376
2219.45 4358
2219.89 4554
2220.34 4637
2220.78 4619
2221.23 4624
2221.67 4757
2222.12 4838
2222.56 4804
2223.01 4925
2223.45 5021
2223.90 4951
2224.34 5002
2224.79 4974
2225.23 4882
2225.68 5059
2226.12 4908
2226.57 4855
2227.01 5031
2227.46 5129
2227.91 5006
2228.35 5063
2228.80 4953
2229.24 4987
2229.69 5173
2230.13 5367
2230.58 5257
2231.03 5419
2231.47 5289
2231.92 5448
2232.36 5187
2232.81 5086
2233.26 5037
2233.70 4984
2234.15 5148
2234.59 5022
2235.04 5002
2235.49 4963
2235.93 4909
2236.38 4991
2236.83 4882
2237.27 4880
2237.72 4812
2238.17 4764
2238.61 4552
2239.06 4481
2239.51 4562
2239.95 4585
2240.40 4443
2240.85 4360
2241.29 4277
2241.74 4216
2242.19 4111
2242.63 4104
2243.08 4088
2243.53 4031
2243.98 4087
2244.42 4027
2244.87 4029
2245.32 4107
2245.76 4089
2246.21 4212
2246.66 4059
2247.11 4146
2247.55 4167
2248.00 4240
2248.45 4361
2248.90 4389
2249.35 4444
2249.79 4511
2250.24 4598
2250.69 4643
2251.14 4566
2251.58 4564
2252.03 4565
2252.48 4843
2252.93 4615
2253.38 4456
2253.82 4479
2254.27 4510
2254.72 4379
2255.17 4187
2255.62 4270
2256.07 4138
2256.51 4056
2256.96 4081
2257.41 4175
2257.86 4178
2258.31 4240
2258.76 4277
2259.21 4327
2259.65 4419
2260.10 4433
2260.55 4459
2261.00 4560
2261.45 4604
2261.90 4458
2262.35 4463
2262.80 4571
2263.25 4574
2263.69 4666
2264.14 4564
2264.59 4577
2265.04 4618
2265.49 4655
2265.94 4695
2266.39 4825
2266.84 4990
2267.29 5065
2267.74 5299
2268.19 5447
2268.64 5543
2269.09 5560
2269.54 5548
2269.99 5502
2270.44 5387
2270.89 5258
2271.34 5016
2271.79 4922
2272.24 4991
2272.69 4925
2273.14 4971
2273.59 5004
2274.04 5134
2274.49 5097
2274.94 5081
2275.39 4994
2275.84 4897
2276.29 4863
2276.74 4876
2277.19 4682
2277.64 4544
2278.09 4582
2278.54 4478
2278.99 4376
2279.44 4306
2279.89 4378
2280.34 4410
2280.79 4437
2281.25 4306
2281.70 4359
2282.15 4381
2282.60 4265
2283.05 4252
2283.50 4160
2283.95 4069
2284.40 3979
2284.85 4228
2285.31 4226
2285.76 4288
2286.21 4530
2286.66 4581
2287.11 4721
2287.56 4953
2288.01 5120
2288.47 5326
2288.92 5461
2289.37 5616
2289.82 5704
2290.27 5786
2290.72 5779
2291.18 5819
2291.63 5716
2292.08 5481
2292.53 5468
2292.98 5467
2293.44 5358
2293.89 5331
2294.34 5202
2294.79 5064
2295.24 5027
2295.70 4799
2296.15 4734
2296.60 4885
2297.05 4683
2297.51 4518
2297.96 4460
2298.41 4329
2298.86 4322
2299.32 4257
2299.77 4190
2300.22 4272
2300.67 4211
2301.13 4094
2301.58 4054
2302.03 4099
2302.49 4236
2302.94 4200
2303.39 4010
2303.85 4073
2304.30 4161
2304.75 4218
2305.20 4203
2305.66 4319
2306.11 4431
2306.56 4544
2307.02 4600
2307.47 4757
2307.93 4841
2308.38 4995
2308.83 5081
2309.29 5056
2309.74 4911
2310.19 5032
2310.65 5078
2311.10 4803
2311.55 4778
2312.01 4698
2312.46 4727
2312.92 4627
2313.37 4459
2313.82 4509
2314.28 4565
2314.73 4656
2315.19 4539
2315.64 4715
2316.10 4713
2316.55 4640
2317.00 4787
2317.46 4763
2317.91 4722
2318.37 4591
2318.82 4916
2319.28 4951
2319.73 4841
2320.19 4824
2320.64 4789
2321.10 4786
2321.55 4656
2322.01 4571
2322.46 4747
2322.92 5044
2323.37 5154
2323.83 5204
2324.28 5149
2324.74 5420
2325.19 5178
2325.65 4958
2326.10 4934
2326.56 4814
2327.01 4757
2327.47 4542
2327.92 4517
2328.38 4561
2328.83 4568
2329.29 4474
2329.74 4426
2330.20 4458
2330.66 4375
2331.11 4367
2331.57 4336
2332.02 4377
2332.48 4296
2332.94 4359
2333.39 4377
2333.85 4382
2334.30 4332
2334.76 4290
2335.22 4363
2335.67 4454
2336.13 4466
2336.58 4402
2337.04 4454
2337.50 4561
2337.95 4578
2338.41 4619
2338.87 4739
2339.32 4745
2339.78 4628
2340.24 4661
2340.69 4790
2341.15 4875
2341.61 4664
2342.06 4687
2342.52 4920
2342.98 4919
2343.43 4898
2343.89 4917
2344.35 4854
2344.81 4869
2345.26 4913
2345.72 5022
2346.18 5163
2346.63 5044
2347.09 5071
2347.55 5113
2348.01 4906
2348.46 4875
2348.92 4963
2349.38 4995
2349.84 4724
2350.29 4611
2350.75 4604
2351.21 4489
2351.67 4479
2352.13 4299
2352.58 4286
2353.04 4345
2353.50 4417
2353.96 4382
2354.41 4311
2354.87 4247
2355.33 4381
2355.79 4343
2356.25 4241
2356.71 4330
2357.16 4508
2357.62 4625
2358.08 4803
2358.54 5075
2359.00 5357
2359.46 5414
2359.91 5469
2360.37 5557
2360.83 5714
2361.29 5368
2361.75 5265
2362.21 5226
2362.67 5190
2363.13 5227
2363.58 5034
2364.04 5222
2364.50 5272
2364.96 5244
2365.42 5118
2365.88 5096
2366.34 4955
2366.80 4946
2367.26 5080
2367.72 4963
2368.18 4726
2368.64 4588
2369.10 4591
2369.55 4440
2370.01 4458
2370.47 4359
2370.93 4406
2371.39 4386
2371.85 4351
2372.31 4208
2372.77 4226
2373.23 4345
2373.69 4379
2374.15 4304
2374.61 4312
2375.07 4281
2375.53 4345
2375.99 4365
2376.45 4377
2376.91 4330
2377.37 4267
2377.83 4527
2378.29 4452
2378.75 4479
2379.21 4478
2379.68 4426
2380.14 4537
2380.60 4513
2381.06 4404
2381.52 4400
2381.98 4638
2382.44 4617
2382.90 4479
2383.36 4416
2383.82 4419
2384.28 4458
2384.74 4439
2385.20 4451
2385.67 4488
2386.13 4522
2386.59 4515
2387.05 4509
2387.51 4621
2387.97 4609
2388.43 4702
2388.89 4582
2389.36 4632
2389.82 4553
2390.28 4522
2390.74 4409
2391.20 4439
2391.66 4291
2392.13 4274
2392.59 4361
2393.05 4434
2393.51 4338
2393.97 4279
2394.43 4336
2394.90 4371
2395.36 4292
2395.82 4529
2396.28 4667
2396.74 4677
2397.21 4626
2397.67 4660
2398.13 4657
2398.59 4724
2399.06 4611
2399.52 4535
2399.98 4397
2400.44 4180
2400.91 4192
2401.37 4209
2401.83 4088
2402.29 4083
2402.76 4060
2403.22 4167
2403.68 4148
2404.14 4147
2404.61 4335
2405.07 4280
2405.53 4314
2406.00 4267
2406.46 4234
2406.92 4381
2407.39 4329
2407.85 4099
2408.31 4052
2408.78 4136
2409.24 4039
2409.70 4008
2410.17 4018
2410.63 3963
2411.09 3963
2411.56 4037
2412.02 4088
2412.48 4142
2412.95 4078
2413.41 4075
2413.87 4043
2414.34 4307
2414.80 4400
2415.27 4436
2415.73 4642
2416.19 4690
2416.66 4697
2417.12 4869
2417.59 4859
2418.05 4888
2418.51 4831
2418.98 4766
2419.44 4638
2419.91 4592
2420.37 4743
2420.84 4723
2421.30 4836
2421.77 4888
2422.23 4890
2422.69 4834
2423.16 4799
2423.62 4814
2424.09 4812
2424.55 4860
2425.02 4655
2425.48 4526
2425.95 4520
2426.41 4427
2426.88 4304
2427.34 4193
2427.81 4197
2428.27 4194
2428.74 4167
2429.20 4130
2429.67 4039
2430.13 4010
2430.60 4014
2431.07 4107
2431.53 4035
2432.00 4154
2432.46 4104
2432.93 4262
2433.39 4330
2433.86 4441
2434.32 4275
2434.79 4330
2435.26 4422
2435.72 4453
2436.19 4695
2436.65 4786
2437.12 4902
2437.59 4990
2438.05 4987
2438.52 5100
2438.98 4998
2439.45 5117
2439.92 5204
2440.38 5182
2440.85 5009
2441.32 4923
2441.78 4786
2442.25 4792
2442.72 4655
2443.18 4485
2443.65 4356
2444.12 4230
2444.58 4236
2445.05 4123
2445.52 4209
2445.98 4302
2446.45 4251
2446.92 4205
2447.38 4179
2447.85 4215
2448.32 4133
2448.78 4044
2449.25 4131
2449.72 4067
2450.19 4079
2450.65 4044
2451.12 3916
2451.59 3976
2452.06 3964
2452.52 4009
2452.99 3845
2453.46 4047
2453.93 4073
2454.39 4039
2454.86 3949
2455.33 3901
2455.80 3993
2456.26 4024
2456.73 4016
2457.20 4259
2457.67 4264
2458.14 4139
2458.60 4066
2459.07 4058
2459.54 4082
2460.01 4123
2460.48 4155
2460.95 4068
2461.41 4051
2461.88 4136
2462.35 4231
2462.82 4223
2463.29 4090
2463.76 4189
2464.22 4283
2464.69 4275
2465.16 4238
2465.63 4328
2466.10 4206
2466.57 4345
2467.04 4337
2467.51 4252
2467.97 4233
2468.44 4414
2468.91 4400
2469.38 4266
2469.85 4253
2470.32 4279
2470.79 4290
2471.26 4166
2471.73 4034
2472.20 3999
2472.67 3964
2473.14 3968
2473.61 4055
2474.07 3989
2474.54 4116
2475.01 4020
2475.48 4104
2475.95 4067
2476.42 4084
2476.89 4208
2477.36 4215
2477.83 4249
2478.30 4155
2478.77 4157
2479.24 4212
2479.71 4173
2480.18 4096
2480.65 4023
2481.12 4149
2481.59 3994
2482.06 3860
2482.53 3976
2483.00 4098
2483.47 4156
2483.95 4257
2484.42 4269
2484.89 4361
2485.36 4440
2485.83 4359
2486.30 4404
2486.77 4400
2487.24 4440
2487.71 4353
2488.18 4368
2488.65 4353
2489.12 4186
2489.59 4113
2490.07 4058
2490.54 4049
2491.01 4081
2491.48 4225
2491.95 4347
2492.42 4349
2492.89 4509
2493.36 4476
2493.84 4443
2494.31 4460
2494.78 4453
2495.25 4547
2495.72 4410
2496.19 4395
2496.66 4324
2497.14 4227
2497.61 4210
2498.08 4081
2498.55 3949
2499.02 4055
2499.50 4019
2499.97 3849
2500.44 3948
2500.91 3880
2501.38 3852
2501.86 4012
2502.33 4031
2502.80 3993
2503.27 3956
2503.74 4019
2504.22 4015
2504.69 4005
2505.16 3984
2505.63 4178
2506.11 4157
2506.58 4287
2507.05 4433
2507.52 4474
2508.00 4482
2508.47 4647
2508.94 4777
2509.42 4946
2509.89 5105
2510.36 5096
2510.83 5266
2511.31 5211
2511.78 5292
2512.25 5336
2512.73 4963
2513.20 4875
2513.67 4749
2514.15 4565
2514.62 4470
2515.09 4335
2515.57 4300
2516.04 4405
2516.51 4476
2516.99 4381
2517.46 4269
2517.94 4416
2518.41 4339
2518.88 4322
2519.36 4290
2519.83 4239
2520.30 4215
2520.78 4166
2521.25 4163
2521.73 4040
2522.20 3923
2522.67 4071
2523.15 4082
2523.62 4113
2524.10 4172
2524.57 4116
2525.05 4073
2525.52 4239
2525.99 4328
2526.47 4225
2526.94 4118
2527.42 4226
2527.89 4135
2528.37 4146
2528.84 4282
2529.32 4367
2529.79 4319
2530.27 4263
2530.74 4272
2531.22 4291
2531.69 4340
2532.17 4265
2532.64 4195
2533.12 4252
2533.59 4169
2534.07 4225
2534.54 4389
2535.02 4380
2535.49 4210
2535.97 4174
2536.44 4283
2536.92 4250
2537.39 4316
2537.87 4449
2538.34 4431
2538.82 4444
2539.30 4417
2539.77 4465
2540.25 4408
2540.72 4404
2541.20 4293
2541.68 4226
2542.15 4095
2542.63 4226
2543.10 4245
2543.58 4128
2544.06 4255
2544.53 4466
2545.01 4688
2545.48 4727
2545.96 4965
2546.44 4881
2546.91 4970
2547.39 5092
2547.87 5168
2548.34 5038
2548.82 4931
2549.30 4947
2549.77 5013
2550.25 4971
2550.73 5065
2551.20 4959
2551.68 4994
2552.16 4942
2552.63 4948
2553.11 4836
2553.59 4713
2554.06 4795
2554.54 4949
2555.02 5008
2555.50 4842
2555.97 4715
2556.45 4606
2556.93 4565
2557.40 4467
2557.88 4389
2558.36 4403
2558.84 4270
2559.31 4109
2559.79 4074
2560.27 4074
2560.75 4016
2561.23 4014
2561.70 3908
2562.18 3897
2562.66 3879
2563.14 3970
2563.61 3952
2564.09 3891
2564.57 3834
2565.05 3905
2565.53 3877
2566.00 3899
2566.48 3809
2566.96 3893
2567.44 4006
2567.92 4016
2568.40 3978
2568.87 3960
2569.35 4002
2569.83 4022
2570.31 4037
2570.79 3903
2571.27 4011
2571.75 4041
2572.22 4036
2572.70 4013
2573.18 4105
2573.66 4032
2574.14 4147
2574.62 4171
2575.10 4139
2575.58 4157
2576.06 4088
2576.54 4075
2577.01 4200
2577.49 4171
2577.97 4039
2578.45 4044
2578.93 4139
2579.41 4115
2579.89 3996
2580.37 3921
2580.85 3869
2581.33 3765
2581.81 3899
2582.29 3862
2582.77 3854
2583.25 3885
2583.73 3938
2584.21 3956
2584.69 4127
2585.17 4122
2585.65 3846
2586.13 3962
2586.61 4071
2587.09 4004
2587.57 3919
2588.05 3771
2588.53 3905
2589.01 3898
2589.49 3978
2589.97 4031
2590.45 4196
2590.93 4163
2591.41 4055
2591.89 4081
2592.37 4019
2592.85 4104
2593.33 4141
2593.81 4222
2594.30 4066
2594.78 3999
2595.26 4106
2595.74 4007
2596.22 4069
2596.70 4071
2597.18 3913
2597.66 4059
2598.14 3993
2598.62 3914
2599.11 4014
2599.59 3892
2600.07 3918
2600.55 4011
2601.03 4047
2601.51 4070
2601.99 4204
2602.48 4120
2602.96 3986
2603.44 4055
2603.92 4091
2604.40 4099
2604.88 4188
2605.37 4217
2605.85 4150
2606.33 4160
2606.81 4186
2607.29 4277
2607.78 4093
2608.26 4225
2608.74 4391
2609.22 4306
2609.70 4386
2610.19 4483
2610.67 4495
2611.15 4517
2611.63 4412
2612.12 4239
2612.60 4323
2613.08 4132
2613.56 4037
2614.05 3937
2614.53 3967
2615.01 3934
2615.49 3943
2615.98 3821
2616.46 3882
2616.94 3867
2617.43 3863
2617.91 4023
2618.39 4028
2618.87 3922
2619.36 3907
2619.84 4104
2620.32 4131
2620.81 4016
2621.29 4105
2621.77 4079
2622.26 4014
2622.74 3901
2623.22 3950
2623.71 4130
2624.19 4096
2624.67 4191
2625.16 4235
2625.64 4142
2626.13 4128
2626.61 4179
2627.09 4202
2627.58 4125
2628.06 4096
2628.55 4204
2629.03 3987
2629.51 3943
2630.00 3986
2630.48 4032
2630.97 3974
2631.45 3939
2631.93 3922
2632.42 3882
2632.90 3898
2633.39 3845
2633.87 3904
2634.36 3846
2634.84 3917
2635.33 3897
2635.81 3823
2636.29 3781
2636.78 3829
2637.26 3895
2637.75 3938
2638.23 3860
2638.72 3901
2639.20 3947
2639.69 4176
2640.17 4157
2640.66 4085
2641.14 4102
2641.63 4114
2642.11 3943
2642.60 4021
2643.08 4116
2643.57 4075
2644.05 4012
2644.54 3974
2645.03 3974
2645.51 3917
2646.00 4030
2646.48 4123
2646.97 4131
2647.45 4045
2647.94 4063
2648.43 3997
2648.91 3973
2649.40 4117
2649.88 4036
2650.37 3914
2650.85 3907
2651.34 3904
2651.83 4040
2652.31 4046
2652.80 3981
2653.29 4003
2653.77 4131
2654.26 4128
2654.74 4107
2655.23 4041
2655.72 4140
2656.20 4140
2656.69 4245
2657.18 4107
2657.66 4048
2658.15 4146
2658.64 4168
2659.12 4117
2659.61 4040
2660.10 3978
2660.58 3984
2661.07 3952
2661.56 3994
2662.05 4103
2662.53 4035
2663.02 4129
2663.51 4117
2663.99 4127
2664.48 4129
2664.97 4250
2665.46 4244
2665.94 4270
2666.43 4127
2666.92 4132
2667.41 4178
2667.89 4111
2668.38 4174
2668.87 4223
2669.36 4175
2669.84 4146
2670.33 4106
2670.82 4071
2671.31 4211
2671.80 4446
2672.28 4558
2672.77 4669
2673.26 4504
2673.75 4598
2674.24 4639
2674.72 4661
2675.21 4619
2675.70 4638
2676.19 4438
2676.68 4404
2677.17 4432
2677.65 4351
2678.14 4380
2678.63 4312
2679.12 4303
2679.61 4449
2680.10 4430
2680.59 4335
2681.07 4151
2681.56 4322
2682.05 4455
2682.54 4473
2683.03 4373
2683.52 4438
2684.01 4406
2684.50 4378
2684.99 4400
2685.47 4156
2685.96 3971
2686.45 4110
2686.94 4084
2687.43 4108
2687.92 4082
2688.41 4015
2688.90 3981
2689.39 4032
2689.88 4109
2690.37 4075
2690.86 4040
2691.35 4343
2691.84 4267
2692.33 4339
2692.82 4251
2693.31 4299
2693.80 4403
2694.29 4344
2694.78 4422
2695.27 4307
2695.76 4407
2696.25 4355
2696.74 4202
2697.23 4219
2697.72 4336
2698.21 4375
2698.70 4418
2699.19 4488
2699.68 4347
2700.17 4430
2700.66 4319
2701.15 4371
2701.64 4187
2702.13 4308
2702.62 4238
2703.11 4201
2703.61 4385
2704.10 4302
2704.59 4286
2705.08 4069
2705.57 4035
2706.06 3970
2706.55 3942
2707.04 3913
2707.53 3838
2708.02 3883
2708.52 3839
2709.01 3826
2709.50 3751
2709.99 3880
2710.48 3919
2710.97 3944
2711.46 4023
2711.96 3981
2712.45 3918
2712.94 3870
2713.43 3771
2713.92 3756
2714.41 3770
2714.91 3931
2715.40 3931
2715.89 3927
2716.38 3681
2716.87 3735
2717.37 3819
2717.86 3835
2718.35 3938
2718.84 3918
2719.33 4004
2719.83 4098
2720.32 4124
2720.81 4149
2721.30 4092
2721.80 4189
2722.29 4121
2722.78 4035
2723.27 4014
2723.77 3918
2724.26 3784
2724.75 3846
2725.24 3888
2725.74 3995
2726.23 4048
2726.72 4127
2727.22 4149
2727.71 4240
2728.20 4248
2728.70 4063
2729.19 4105
2729.68 4124
2730.18 4042
2730.67 4192
2731.16 4339
2731.65 4405
2732.15 4340
2732.64 4510
2733.14 4597
2733.63 4624
2734.12 4458
2734.62 4494
2735.11 4549
2735.60 4519
2736.10 4431
2736.59 4426
2737.08 4505
2737.58 4557
2738.07 4596
2738.57 4450
2739.06 4217
2739.55 4320
2740.05 4182
2740.54 3935
2741.04 3847
2741.53 3797
2742.03 3843
2742.52 3828
2743.01 3931
2743.51 3924
2744.00 3805
2744.50 3747
2744.99 3922
2745.49 3918
2745.98 3861
2746.48 3882
2746.97 3869
2747.47 3943
2747.96 3864
2748.46 3786
2748.95 3875
2749.45 3844
2749.94 3705
2750.44 3839
2750.93 3813
2751.43 3706
2751.92 3731
2752.42 3779
2752.91 3863
2753.41 3894
2753.90 3975
2754.40 3985
2754.89 4040
2755.39 4103
2755.88 3893
2756.38 3915
2756.87 3912
2757.37 3869
2757.87 3950
2758.36 4002
2758.86 4037
2759.35 4165
2759.85 4052
2760.35 4133
2760.84 4082
2761.34 4003
2761.83 3966
2762.33 3958
2762.83 3837
2763.32 3816
2763.82 3895
2764.31 3767
2764.81 3730
2765.31 3748
2765.80 3719
2766.30 3596
2766.80 3733
2767.29 3863
2767.79 3839
2768.29 3842
2768.78 3785
2769.28 3867
2769.78 3876
2770.27 3829
2770.77 3934
2771.27 3955
2771.76 3910
2772.26 3950
2772.76 4089
2773.26 4050
2773.75 4051
2774.25 4240
2774.75 4161
2775.24 4209
2775.74 4023
2776.24 3962
2776.74 4113
2777.23 4096
2777.73 4109
2778.23 4175
2778.73 4050
2779.22 4001
2779.72 3974
2780.22 3944
2780.72 4063
2781.21 3996
2781.71 3868
2782.21 3918
2782.71 3958
2783.21 4060
2783.70 4171
2784.20 4184
2784.70 4230
2785.20 4179
2785.70 4184
2786.20 4130
2786.69 4144
2787.19 4268
2787.69 4362
2788.19 4349
2788.69 4144
2789.19 4176
2789.68 4073
2790.18 4037
2790.68 3990
2791.18 3907
2791.68 3992
2792.18 4101
2792.68 4214
2793.18 4194
2793.67 4399
2794.17 4383
2794.67 4552
2795.17 4657
2795.67 4834
2796.17 4745
2796.67 4805
2797.17 4927
2797.67 4831
2798.17 4714
2798.67 4673
2799.17 4548
2799.66 4442
2800.16 4411
2800.66 4278
2801.16 4099
2801.66 4056
2802.16 3978
2802.66 4158
2803.16 4124
2803.66 4081
2804.16 4000
2804.66 4045
2805.16 4200
2805.66 4505
2806.16 4674
2806.66 4798
2807.16 4817
2807.66 4953
2808.16 5078
2808.66 5079
2809.16 5156
2809.66 5424
2810.16 5457
2810.66 5518
2811.16 5544
2811.66 5554
2812.17 5452
2812.67 5293
2813.17 5288
2813.67 5174
2814.17 5151
2814.67 4830
2815.17 4802
2815.67 4644
2816.17 4510
2816.67 4307
2817.17 4250
2817.67 4232
2818.18 4177
2818.68 4204
2819.18 4030
2819.68 4018
2820.18 3962
2820.68 4104
2821.18 3834
2821.68 3801
2822.19 3946
2822.69 3881
2823.19 3920
2823.69 3852
2824.19 3892
2824.69 3768
2825.20 3822
2825.70 3850
2826.20 3832
2826.70 3877
2827.20 3819
2827.70 3859
2828.21 3789
2828.71 3735
2829.21 3815
2829.71 3850
2830.22 3938
2830.72 3835
2831.22 3996
2831.72 4020
2832.22 4125
2832.73 4169
2833.23 4185
2833.73 4146
2834.23 4288
2834.74 4126
2835.24 4218
2835.74 4233
2836.24 4174
2836.75 4091
2837.25 4132
2837.75 4110
2838.26 4087
2838.76 4071
2839.26 3960
2839.76 4105
2840.27 3954
2840.77 4130
2841.27 4029
2841.78 3933
2842.28 3994
2842.78 3968
2843.29 4006
2843.79 4066
2844.29 3913
2844.80 3975
2845.30 4144
2845.80 4109
2846.31 4198
2846.81 4245
2847.32 4319
2847.82 4271
2848.32 4198
2848.83 4285
2849.33 4283
2849.83 4110
2850.34 4194
2850.84 4199
2851.35 4162
2851.85 4099
2852.35 4108
2852.86 4010
2853.36 3991
2853.87 4016
2854.37 3951
2854.88 3989
2855.38 4104
2855.88 4178
2856.39 4252
2856.89 4319
2857.40 4286
2857.90 4363
2858.41 4430
2858.91 4400
2859.42 4343
2859.92 4305
2860.43 4392
2860.93 4334
2861.44 4280
2861.94 4250
2862.45 4155
2862.95 4208
2863.46 4012
2863.96 3925
2864.47 4007
2864.97 3958
2865.48 3917
2865.98 3982
2866.49 4019
2866.99 3842
2867.50 4058
2868.00 4158
2868.51 4142
2869.02 4184
2869.52 4167
2870.03 4128
2870.53 4233
2871.04 4327
2871.54 4479
2872.05 4436
2872.56 4315
2873.06 4283
2873.57 4219
2874.07 4253
2874.58 4234
2875.09 4115
2875.59 4098
2876.10 4050
2876.61 4043
2877.11 4016
2877.62 4033
2878.12 4014
2878.63 3975
2879.14 4030
2879.64 4214
2880.15 4277
2880.66 4206
2881.16 4247
2881.67 4249
2882.18 4344
2882.68 4376
2883.19 4459
2883.70 4521
2884.20 4455
2884.71 4657
2885.22 4899
2885.73 4969
2886.23 5115
2886.74 5041
2887.25 5080
2887.75 5032
2888.26 4893
2888.77 4921
2889.28 4917
2889.78 4921
2890.29 4750
2890.80 4675
2891.31 4687
2891.81 4580
2892.32 4395
2892.83 4341
2893.34 4383
2893.84 4329
2894.35 4358
2894.86 4537
2895.37 4577
2895.88 4601
2896.38 4523
2896.89 4413
2897.40 4355
2897.91 4247
2898.42 4287
2898.92 4399
2899.43 4447
2899.94 4388
2900.45 4332
2900.96 4387
2901.47 4379
2901.98 4478
2902.48 4461
2902.99 4529
2903.50 4535
2904.01 4523
2904.52 4411
2905.03 4454
2905.54 4429
2906.04 4374
2906.55 4239
2907.06 4223
2907.57 4162
2908.08 4130
2908.59 4088
2909.10 4025
2909.61 4054
2910.12 4146
2910.63 4160
2911.14 4183
2911.64 4019
2912.15 3981
2912.66 4114
2913.17 4077
2913.68 4104
2914.19 4086
2914.70 4140
2915.21 4210
2915.72 4214
2916.23 4200
2916.74 4155
2917.25 4250
2917.76 4390
2918.27 4373
2918.78 4484
2919.29 4608
2919.80 4706
2920.31 4848
2920.82 4834
2921.33 4926
2921.84 4876
2922.35 5025
2922.86 5150
2923.37 5253
2923.88 5371
2924.39 5259
2924.90 5327
2925.41 5245
2925.92 5085
2926.44 4846
2926.95 4781
2927.46 4678
2927.97 4477
2928.48 4267
2928.99 4274
2929.50 4135
2930.01 4055
2930.52 3971
2931.03 3938
2931.54 4012
2932.05 3956
2932.57 3937
2933.08 3903
2933.59 3846
2934.10 4003
2934.61 4130
2935.12 4134
2935.63 4199
2936.15 4195
2936.66 4348
2937.17 4572
2937.68 4761
2938.19 5109
2938.70 5683
2939.22 5936
2939.73 6336
2940.24 6488
2940.75 6453
2941.26 6504
2941.77 6445
2942.29 6304
2942.80 6288
2943.31 6455
2943.82 6175
2944.34 5915
2944.85 5897
2945.36 5758
2945.87 5585
2946.38 5424
2946.90 5326
2947.41 5107
2947.92 4861
2948.43 4679
2948.95 4464
2949.46 4382
2949.97 4386
2950.48 4236
2951.00 4294
2951.51 4310
2952.02 4197
2952.54 4193
2953.05 4135
2953.56 3967
2954.08 4024
2954.59 3981
2955.10 3816
2955.61 3850
2956.13 3932
2956.64 3875
2957.15 3887
2957.67 3955
2958.18 4033
2958.69 3988
2959.21 4144
2959.72 4122
2960.23 4201
2960.75 4302
2961.26 4278
2961.78 4299
2962.29 4426
2962.80 4410
2963.32 4402
2963.83 4249
2964.35 4190
2964.86 4284
2965.37 4244
2965.89 4171
2966.40 4259
2966.92 4264
2967.43 4249
2967.94 4278
2968.46 4272
2968.97 4109
2969.49 4221
2970.00 4099
2970.52 4117
2971.03 4164
2971.54 4141
2972.06 4179
2972.57 4280
2973.09 4261
2973.60 4260
2974.12 4341
2974.63 4236
2975.15 4154
2975.66 4311
2976.18 4419
2976.69 4458
2977.21 4410
2977.72 4354
2978.24 4471
2978.75 4444
2979.27 4611
2979.78 4554
2980.30 4504
2980.81 4562
2981.33 4559
2981.84 4554
2982.36 4629
2982.88 4621
2983.39 4691
2983.91 4574
2984.42 4871
2984.94 4948
2985.45 4761
2985.97 4844
2986.49 4786
2987.00 4799
2987.52 4662
2988.03 4572
2988.55 4589
2989.07 4563
2989.58 4413
2990.10 4512
2990.61 4604
2991.13 4599
2991.65 4633
2992.16 4475
2992.68 4556
2993.20 4682
2993.71 4808
2994.23 5042
2994.75 5214
2995.26 5418
2995.78 5765
2996.30 5854
2996.81 6025
2997.33 6069
2997.85 5981
2998.36 6001
2998.88 5906
2999.40 5720
2999.91 5862
3000.43 6018
3000.95 6312
3001.46 6573
3001.98 6967
3002.50 7977
3003.02 9184
3003.53 10001
3004.05 10679
3004.57 11140
3005.09 10888
3005.60 10048
3006.12 9424
3006.64 8544
3007.16 7630
3007.67 6844
3008.19 6361
3008.71 5845
3009.23 5434
3009.74 5142
3010.26 5081
3010.78 4863
3011.30 4757
3011.82 4872
3012.33 4794
3012.85 4794
3013.37 4885
3013.89 4850
3014.41 4872
3014.93 4867
3015.44 4898
3015.96 4955
3016.48 4971
3017.00 4888
3017.52 4929
3018.04 4802
3018.55 4716
3019.07 4711
3019.59 4753
3020.11 4670
3020.63 4801
3021.15 4803
3021.67 4949
3022.19 5215
3022.71 5365
3023.22 5205
3023.74 5272
3024.26 5243
3024.78 5182
3025.30 5133
3025.82 4940
3026.34 4906
3026.86 4817
3027.38 4733
3027.90 4476
3028.42 4424
3028.94 4454
3029.46 4445
3029.98 4468
3030.49 4330
3031.01 4463
3031.53 4422
3032.05 4476
3032.57 4427
3033.09 4432
3033.61 4559
3034.13 4565
3034.65 4743
3035.17 4729
3035.69 4666
3036.21 4518
3036.73 4457
3037.25 4543
3037.77 4563
3038.29 4439
3038.81 4378
3039.34 4384
3039.86 4280
3040.38 4280
3040.90 4160
3041.42 4259
3041.94 4346
3042.46 4375
3042.98 4328
3043.50 4373
3044.02 4346
3044.54 4402
3045.06 4322
3045.58 4284
3046.10 4342
3046.63 4347
3047.15 4237
3047.67 4305
3048.19 4288
3048.71 4270
3049.23 4238
3049.75 4039
3050.27 4015
3050.79 3944
3051.32 4146
3051.84 4192
3052.36 4005
3052.88 3997
3053.40 3968
3053.92 3995
3054.45 4162
3054.97 4013
3055.49 3994
3056.01 4087
3056.53 4078
3057.05 4093
3057.58 4040
3058.10 4009
3058.62 4038
3059.14 4043
3059.66 4218
3060.19 4333
3060.71 4305
3061.23 4310
3061.75 4371
3062.28 4344
3062.80 4546
3063.32 4659
3063.84 4636
3064.37 4582
3064.89 4600
3065.41 4701
3065.93 4734
3066.46 4702
3066.98 4695
3067.50 4667
3068.02 4764
3068.55 4720
3069.07 4663
3069.59 4729
3070.12 4783
3070.64 4751
3071.16 4646
3071.69 4704
3072.21 4839
3072.73 4893
3073.26 4832
3073.78 4860
3074.30 4917
3074.83 5038
3075.35 5162
3075.87 5159
3076.40 5452
3076.92 5605
3077.44 5566
3077.97 5604
3078.49 5769
3079.01 5835
3079.54 5956
3080.06 6009
3080.59 5853
3081.11 5838
3081.63 5792
3082.16 5914
3082.68 5690
3083.21 5593
3083.73 5526
3084.25 5396
3084.78 5253
3085.30 5169
3085.83 5307
3086.35 5596
3086.88 5769
3087.40 6293
3087.93 6807
3088.45 7421
3088.97 7842
3089.50 8211
3090.02 8062
3090.55 7753
3091.07 7439
3091.60 7180
3092.12 6936
3092.65 6356
3093.17 6404
3093.70 6221
3094.22 6127
3094.75 6237
3095.27 6236
3095.80 6222
3096.32 6346
3096.85 6237
3097.37 6142
3097.90 6190
3098.43 6446
3098.95 6529
3099.48 7096
3100.00 8261
3100.53 9814
3101.05 11846
3101.58 13263
3102.10 14273
3102.63 14822
3103.16 14798
3103.68 13747
3104.21 12696
3104.73 11392
3105.26 9858
3105.79 8445
3106.31 7522
3106.84 7004
3107.36 6670
3107.89 6405
3108.42 6048
3108.94 5902
3109.47 6051
3110.00 6069
3110.52 5809
3111.05 5745
3111.57 5543
3112.10 5486
3112.63 5453
3113.15 5408
3113.68 5181
3114.21 4863
3114.74 4955
3115.26 4895
3115.79 4875
3116.32 4653
3116.84 4688
3117.37 4686
3117.90 4820
3118.42 5123
3118.95 5122
3119.48 5467
3120.01 5610
3120.53 5774
3121.06 5742
3121.59 5648
3122.11 5490
3122.64 5489
3123.17 5389
3123.70 5384
3124.22 5233
3124.75 5285
3125.28 5279
3125.81 5230
3126.34 5172
3126.86 5058
3127.39 4902
3127.92 4906
3128.45 4689
3128.98 4775
3129.50 4743
3130.03 4583
3130.56 4639
3131.09 4575
3131.62 4577
3132.14 4613
3132.67 4581
3133.20 4582
3133.73 4517
3134.26 4517
3134.79 4526
3135.31 4622
3135.84 4483
3136.37 4507
3136.90 4352
3137.43 4266
3137.96 4371
3138.49 4328
3139.02 4176
3139.54 4149
3140.07 4170
3140.60 4027
3141.13 3971
3141.66 4006
3142.19 4063
3142.72 4016
3143.25 4063
3143.78 4181
3144.31 4189
3144.84 4353
3145.37 4593
3145.89 4584
3146.42 4665
3146.95 4670
3147.48 4814
3148.01 4650
3148.54 4706
3149.07 4794
3149.60 4594
3150.13 4632
3150.66 4683
3151.19 4518
3151.72 4398
3152.25 4558
3152.78 4500
3153.31 4489
3153.84 4494
3154.37 4384
3154.90 4504
3155.43 4545
3155.96 4475
3156.49 4654
3157.02 4516
3157.55 4611
3158.08 4477
3158.61 4590
3159.14 4532
3159.68 4386
3160.21 4430
3160.74 4299
3161.27 4345
3161.80 4395
3162.33 4364
3162.86 4264
3163.39 4241
3163.92 4285
3164.45 4238
3164.98 4127
3165.51 4258
3166.05 4143
3166.58 4055
3167.11 3996
3167.64 4063
3168.17 4066
3168.70 4118
3169.23 4092
3169.76 3975
3170.30 4051
3170.83 4172
3171.36 4213
3171.89 4289
3172.42 4204
3172.95 4258
3173.49 4344
3174.02 4198
3174.55 4258
3175.08 4378
3175.61 4230
3176.15 4177
3176.68 4197
3177.21 4075
3177.74 4094
3178.27 4072
3178.81 4128
3179.34 4121
3179.87 4062
3180.40 4110
3180.93 4069
3181.47 4220
3182.00 4058
3182.53 3929
3183.06 4061
3183.60 3975
3184.13 3853
3184.66 3938
3185.20 3978
3185.73 3966
3186.26 4105
3186.79 4116
3187.33 4009
3187.86 4027
3188.39 3933
3188.93 4029
3189.46 4050
3189.99 4101
3190.52 4002
3191.06 3962
3191.59 3945
3192.12 4015
3192.66 4022
3193.19 4007
3193.72 3966
3194.26 4101
3194.79 4039
3195.33 4104
3195.86 4091
3196.39 4119
3196.93 4039
3197.46 4102
3197.99 4141
3198.53 4245
3199.06 4303
3199.60 4342
3200.13 4332
3200.66 4371
3201.20 4294
3201.73 4423
3202.27 4349
3202.80 4211
3203.33 4278
3203.87 4570
3204.40 4453
3204.94 4525
3205.47 4593
3206.01 4672
3206.54 4737
3207.07 4932
3207.61 4983
3208.14 5255
3208.68 5187
3209.21 5259
3209.75 5259
3210.28 5331
3210.82 5275
3211.35 5068
3211.89 4915
3212.42 4897
3212.96 4753
3213.49 4545
3214.03 4362
3214.56 4257
3215.10 4156
3215.63 4159
3216.17 4245
3216.70 4099
3217.24 4106
3217.78 4049
3218.31 4013
3218.85 4143
3219.38 4060
3219.92 4018
3220.45 4105
3220.99 4333
3221.52 4287
3222.06 4389
3222.60 4663
3223.13 4762
3223.67 4742
3224.20 4716
3224.74 4722
3225.28 4788
3225.81 4733
3226.35 4577
3226.88 4489
3227.42 4556
3227.96 4299
3228.49 4232
3229.03 4305
3229.57 4403
3230.10 4320
3230.64 4373
3231.18 4389
3231.71 4463
3232.25 4537
3232.79 4556
3233.32 4458
3233.86 4491
3234.40 4611
3234.93 4700
3235.47 4678
3236.01 4814
3236.54 4808
3237.08 5070
3237.62 5095
3238.15 4964
3238.69 5054
3239.23 4943
3239.77 4763
3240.30 4728
3240.84 4673
3241.38 4658
3241.92 4665
3242.45 4635
3242.99 4632
3243.53 4663
3244.07 4920
3244.60 4836
3245.14 4824
3245.68 4910
3246.22 4978
3246.75 5022
3247.29 4933
3247.83 4971
3248.37 5100
3248.91 5438
3249.44 5817
3249.98 6374
3250.52 7285
3251.06 8470
3251.60 9715
3252.14 10280
3252.67 10606
3253.21 10657
3253.75 10265
3254.29 9430
3254.83 8648
3255.37 8138
3255.90 7432
3256.44 6750
3256.98 6417
3257.52 6244
3258.06 6130
3258.60 6254
3259.14 6257
3259.68 6513
3260.21 6760
3260.75 7015
3261.29 7476
3261.83 7560
3262.37 7660
3262.91 7777
3263.45 7666
3263.99 7504
3264.53 7762
3265.07 8231
3265.61 8687
3266.15 8665
3266.69 8883
3267.23 8410
3267.76 7910
3268.30 7433
3268.84 6867
3269.38 6546
3269.92 6321
3270.46 5961
3271.00 5811
3271.54 5815
3272.08 5620
3272.62 5728
3273.16 5531
3273.70 5501
3274.24 5560
3274.78 5539
3275.32 5638
3275.86 5495
3276.40 5531
3276.94 5603
3277.48 5695
3278.03 5599
3278.57 5689
3279.11 5692
3279.65 5714
3280.19 5764
3280.73 5589
3281.27 5530
3281.81 5533
3282.35 5666
3282.89 5654
3283.43 5719
3283.97 5835
3284.51 5848
3285.05 5882
3285.60 5946
3286.14 5943
3286.68 5865
3287.22 5716
3287.76 6048
3288.30 6148
3288.84 6017
3289.38 6350
3289.93 6829
3290.47 7024
3291.01 7114
3291.55 7346
3292.09 7714
3292.63 8205
3293.18 8613
3293.72 9028
3294.26 9289
3294.80 9540
3295.34 9605
3295.88 9419
3296.43 8999
3296.97 9055
3297.51 8604
3298.05 8103
3298.59 7691
3299.14 7245
3299.68 7159
3300.22 6906
3300.76 6747
3301.31 6667
3301.85 6689
3302.39 6560
3302.93 6311
3303.48 6347
3304.02 6328
3304.56 6199
3305.10 6207
3305.65 6302
3306.19 6267
3306.73 6352
3307.27 6691
3307.82 6851
3308.36 7031
3308.90 7288
3309.45 7227
3309.99 7260
3310.53 7284
3311.07 7075
3311.62 6918
3312.16 6682
3312.70 6772
3313.25 6858
3313.79 6902
3314.33 7057
3314.88 7408
3315.42 7855
3315.97 8277
3316.51 8643
3317.05 9103
3317.60 9385
3318.14 9971
3318.68 10367
3319.23 10253
3319.77 10278
3320.32 10182
3320.86 10209
3321.40 9885
3321.95 9648
3322.49 9263
3323.04 9249
3323.58 9106
3324.12 8861
3324.67 8508
3325.21 8391
3325.76 8396
3326.30 8418
3326.85 8192
3327.39 8300
3327.93 8366
3328.48 8356
3329.02 8439
3329.57 8918
3330.11 9774
3330.66 11266
3331.20 13889
3331.75 18232
3332.29 24495
3332.84 31258
3333.38 36805
3333.93 39788
3334.47 42036
3335.02 43303
3335.56 44143
3336.11 43947
3336.65 43221
3337.20 41704
3337.74 39644
3338.29 35770
3338.83 30464
3339.38 25267
3339.92 20804
3340.47 17176
3341.02 14424
3341.56 12220
3342.11 10542
3342.65 9403
3343.20 8399
3343.74 7911
3344.29 7561
3344.84 7202
3345.38 7223
3345.93 7088
3346.47 7006
3347.02 6819
3347.57 6689
3348.11 6736
3348.66 6681
3349.21 6893
3349.75 7066
3350.30 6923
3350.84 6977
3351.39 7025
3351.94 7073
3352.48 7061
3353.03 6942
3353.58 6851
3354.12 6522
3354.67 6571
3355.22 6406
3355.76 6499
3356.31 6239
3356.86 6078
3357.40 6000
3357.95 5820
3358.50 5869
3359.05 5844
3359.59 5909
3360.14 5908
3360.69 5986
3361.23 6285
3361.78 6335
3362.33 6261
3362.88 6524
3363.42 6381
3363.97 6489
3364.52 6311
3365.07 6064
3365.61 6080
3366.16 5922
3366.71 5865
3367.26 5668
3367.80 5619
3368.35 5658
3368.90 5618
3369.45 5843
3370.00 6224
3370.54 6450
3371.09 7259
3371.64 7880
3372.19 8346
3372.74 8665
3373.28 8823
3373.83 8846
3374.38 8718
3374.93 8168
3375.48 7604
3376.03 7236
3376.57 6908
3377.12 6453
3377.67 6105
3378.22 5897
3378.77 5621
3379.32 5363
3379.87 5272
3380.42 5321
3380.96 5329
3381.51 5264
3382.06 5305
3382.61 5368
3383.16 5157
3383.71 5069
3384.26 5056
3384.81 5008
3385.36 4852
3385.91 4772
3386.45 4799
3387.00 4744
3387.55 4858
3388.10 4735
3388.65 4817
3389.20 4790
3389.75 4664
3390.30 4709
3390.85 4668
3391.40 4718
3391.95 4687
3392.50 4698
3393.05 4673
3393.60 4782
3394.15 4853
3394.70 4900
3395.25 5001
3395.80 5084
3396.35 5065
3396.90 5211
3397.45 5207
3398.00 5179
3398.55 5133
3399.10 5009
3399.65 5065
3400.20 4967
3400.75 4885
3401.30 4743
3401.85 4734
3402.40 4565
3402.95 4435
3403.50 4629
3404.06 4431
3404.61 4234
3405.16 4289
3405.71 4267
3406.26 4151
3406.81 4266
3407.36 4405
3407.91 4369
3408.46 4471
3409.01 4600
3409.56 4779
3410.12 4863
3410.67 4789
3411.22 4895
3411.77 4900
3412.32 5121
3412.87 5085
3413.42 5061
3413.98 4940
3414.53 4994
3415.08 4922
3415.63 5056
3416.18 4998
3416.73 5003
3417.29 4881
3417.84 4761
3418.39 4770
3418.94 4787
3419.49 4681
3420.05 4591
3420.60 4424
3421.15 4527
3421.70 4490
3422.25 4514
3422.81 4657
3423.36 4748
3423.91 4815
3424.46 4671
3425.01 4677
3425.57 4705
3426.12 4567
3426.67 4346
3427.23 4225
3427.78 4093
3428.33 3996
3428.88 4131
3429.44 3974
3429.99 3967
3430.54 3955
3431.09 4082
3431.65 4099
3432.20 4149
3432.75 4157
3433.31 4011
3433.86 4008
3434.41 4227
3434.97 4207
3435.52 4353
3436.07 4451
3436.63 4290
3437.18 4288
3437.73 4337
3438.29 4464
3438.84 4393
3439.39 4369
3439.95 4298
3440.50 4361
3441.05 4259
3441.61 4208
3442.16 4104
3442.72 4129
3443.27 3990
3443.82 4079
3444.38 4158
3444.93 3991
3445.48 4028
3446.04 4188
3446.59 4126
3447.15 3997
3447.70 4012
3448.26 4016
3448.81 4189
3449.36 4069
3449.92 4087
3450.47 3966
3451.03 3971
3451.58 3842
3452.14 3843
3452.69 3913
3453.25 3986
3453.80 4006
3454.36 3952
3454.91 3919
3455.47 3913
3456.02 3945
3456.58 3978
3457.13 3994
3457.69 3970
3458.24 3821
3458.80 4089
3459.35 4178
3459.91 4117
3460.46 4126
3461.02 4190
3461.57 4220
3462.13 4235
3462.68 4384
3463.24 4362
3463.79 4324
3464.35 4350
3464.90 4208
3465.46 4360
3466.02 4470
3466.57 4294
3467.13 4353
3467.68 4530
3468.24 4599
3468.80 4487
3469.35 4581
3469.91 4746
3470.46 4732
3471.02 4758
3471.58 4858
3472.13 4793
3472.69 4925
3473.24 4725
3473.80 4671
3474.36 4625
3474.91 4521
3475.47 4500
3476.03 4697
3476.58 4972
3477.14 5048
3477.70 4830
3478.25 4951
3478.81 5356
3479.37 5317
3479.92 5374
3480.48 5402
3481.04 5392
3481.59 5602
3482.15 5451
3482.71 5537
3483.26 5722
3483.82 5806
3484.38 5787
3484.94 5564
3485.49 5506
3486.05 5481
3486.61 5589
3487.17 5891
3487.72 6078
3488.28 6767
3488.84 8090
3489.40 9899
3489.95 12427
3490.51 15069
3491.07 17727
3491.63 18970
3492.18 19204
3492.74 18255
3493.30 16935
3493.86 14940
3494.42 13023
3494.97 11329
3495.53 9930
3496.09 8750
3496.65 8134
3497.21 7570
3497.76 7279
3498.32 7047
3498.88 6921
3499.44 6887
3500.00 6719
3500.56 6910
3501.11 6914
3501.67 7054
3502.23 7272
3502.79 7497
3503.35 7809
3503.91 7989
3504.47 8045
3505.03 7952
3505.58 7787
3506.14 7328
3506.70 7161
3507.26 6804
3507.82 6530
3508.38 6191
3508.94 5989
3509.50 5835
3510.06 5875
3510.62 5912
3511.17 5672
3511.73 5620
3512.29 5447
3512.85 5093
3513.41 4959
3513.97 4848
3514.53 4782
3515.09 4509
3515.65 4502
3516.21 4507
3516.77 4379
3517.33 4503
3517.89 4543
3518.45 4645
3519.01 4646
3519.57 4742
3520.13 4749
3520.69 5064
3521.25 5153
3521.81 5279
3522.37 5385
3522.93 5408
3523.49 5454
3524.05 5629
3524.61 5438
3525.17 5373
3525.73 5313
3526.29 5250
3526.85 5148
3527.41 4962
3527.97 4748
3528.54 4639
3529.10 4792
3529.66 4632
3530.22 4572
3530.78 4463
3531.34 4305
3531.90 4497
3532.46 4574
3533.02 4361
3533.58 4335
3534.14 4381
3534.71 4390
3535.27 4466
3535.83 4494
3536.39 4431
3536.95 4330
3537.51 4332
3538.07 4260
3538.64 4215
3539.20 4229
3539.76 4291
3540.32 4178
3540.88 4158
3541.44 4265
3542.00 4622
3542.57 4478
3543.13 4489
3543.69 4515
3544.25 4470
3544.81 4395
3545.38 4219
3545.94 4263
3546.50 4342
3547.06 4231
3547.62 4175
3548.19 4151
3548.75 4236
3549.31 4130
3549.87 4167
3550.44 4247
3551.00 4197
3551.56 4059
3552.12 4019
3552.69 4078
3553.25 4052
3553.81 3968
3554.37 3875
3554.94 3906
3555.50 4001
3556.06 3838
3556.63 3937
3557.19 3816
3557.75 3937
3558.31 4026
3558.88 4070
3559.44 4005
3560.00 4071
3560.57 4012
3561.13 4074
3561.69 4202
3562.26 4409
3562.82 4463
3563.38 4422
3563.95 4489
3564.51 4525
3565.07 4649
3565.64 4900
3566.20 4862
3566.77 4665
3567.33 4634
3567.89 4376
3568.46 4252
3569.02 4254
3569.59 4076
3570.15 3932
3570.71 3849
3571.28 4114
3571.84 4049
3572.41 4042
3572.97 4163
3573.53 4282
3574.10 4361
3574.66 4564
3575.23 4672
3575.79 4812
3576.36 4780
3576.92 4846
3577.48 4875
3578.05 4957
3578.61 4653
3579.18 4386
3579.74 4387
3580.31 4241
3580.87 4129
3581.44 4100
3582.00 4081
3582.57 4047
3583.13 3965
3583.70 3855
3584.26 3845
3584.83 3800
3585.39 3776
3585.96 3763
3586.52 3643
3587.09 3577
3587.65 3685
3588.22 3700
3588.79 3683
3589.35 3672
3589.92 3731
3590.48 3752
3591.05 3714
3591.61 3762
3592.18 3678
3592.74 3628
3593.31 3736
3593.88 3733
3594.44 3730
3595.01 3893
3595.57 3919
3596.14 4009
3596.71 4014
3597.27 4041
3597.84 4023
3598.40 3907
3598.97 3849
3599.54 3889
3600.10 3802
3600.67 3832
3601.24 3827
3601.80 3778
3602.37 3764
3602.94 3808
3603.50 3777
3604.07 3666
3604.64 3525
3605.20 3554
3605.77 3520
3606.34 3516
3606.90 3629
3607.47 3528
3608.04 3503
3608.60 3540
3609.17 3497
3609.74 3484
3610.30 3458
3610.87 3442
3611.44 3501
3612.01 3437
3612.57 3448
3613.14 3586
3613.71 3751
3614.28 3838
3614.84 4508
3615.41 4985
3615.98 5425
3616.55 5941
3617.11 6302
3617.68 6455
3618.25 6545
3618.82 6424
3619.39 6120
3619.95 5707
3620.52 5365
3621.09 4892
3621.66 4622
3622.23 4419
3622.79 4301
3623.36 3984
3623.93 3779
3624.50 3681
3625.07 3597
3625.63 3547
3626.20 3608
3626.77 3499
3627.34 3473
3627.91 3576
3628.48 3595
3629.05 3641
3629.61 3522
3630.18 3560
3630.75 3564
3631.32 3469
3631.89 3524
3632.46 3477
3633.03 3494
3633.60 3385
3634.16 3331
3634.73 3552
3635.30 3500
3635.87 3564
3636.44 3514
3637.01 3470
3637.58 3554
3638.15 3542
3638.72 3727
3639.29 3818
3639.86 4178
3640.43 4379
3641.00 4400
3641.57 4487
3642.14 4500
3642.71 4438
3643.27 4276
3643.84 4264
3644.41 4167
3644.98 4176
3645.55 4048
3646.12 3982
3646.69 3849
3647.26 3810
3647.83 3790
3648.40 4019
3648.97 4012
3649.54 4089
3650.12 3969
3650.69 3973
3651.26 4160
3651.83 4152
3652.40 4341
3652.97 4390
3653.54 4533
3654.11 4350
3654.68 4481
3655.25 4507
3655.82 4331
3656.39 4457
3656.96 4352
3657.53 4316
3658.10 4478
3658.67 4737
3659.25 4741
3659.82 4778
3660.39 4697
3660.96 4553
3661.53 4372
3662.10 4220
3662.67 4182
3663.24 4172
3663.81 4135
3664.39 4159
3664.96 4192
3665.53 4351
3666.10 4334
3666.67 4306
3667.24 4227
3667.81 4230
3668.39 4221
3668.96 4173
3669.53 4113
3670.10 4015
3670.67 4212
3671.25 4163
3671.82 4054
3672.39 4053
3672.96 4028
3673.53 4057
3674.11 4177
3674.68 4234
3675.25 4239
3675.82 4254
3676.39 4159
3676.97 4135
3677.54 4094
3678.11 4000
3678.68 3925
3679.26 3982
3679.83 3967
3680.40 4020
3680.97 3746
3681.55 3719
3682.12 3599
3682.69 3672
3683.27 3623
3683.84 3602
3684.41 3694
3684.98 3722
3685.56 3603
3686.13 3672
3686.70 3728
3687.28 3864
3687.85 3981
3688.42 4075
3689.00 4305
3689.57 4419
3690.14 4520
3690.72 4324
3691.29 4449
3691.86 4440
3692.44 4487
3693.01 4284
3693.58 4144
3694.16 3931
3694.73 3897
3695.31 3820
3695.88 3673
3696.45 3638
3697.03 3678
3697.60 3581
3698.18 3589
3698.75 3602
3699.32 3584
3699.90 3504
3700.47 3436
3701.05 3560
3701.62 3596
3702.19 3617
3702.77 3560
3703.34 3619
3703.92 3769
3704.49 3714
3705.07 3752
3705.64 3869
3706.22 3838
3706.79 3936
3707.37 3929
3707.94 4023
3708.51 4018
3709.09 4003
3709.66 3980
3710.24 3874
3710.81 3814
3711.39 3714
3711.96 3718
3712.54 3696
3713.11 3622
3713.69 3609
3714.27 3646
3714.84 3625
3715.42 3714
3715.99 3650
3716.57 3632
3717.14 3531
3717.72 3586
3718.29 3600
3718.87 3481
3719.44 3535
3720.02 3419
3720.60 3557
3721.17 3473
3721.75 3349
3722.32 3427
3722.90 3427
3723.47 3313
3724.05 3362
3724.63 3360
3725.20 3321
3725.78 3391
3726.36 3384
3726.93 3383
3727.51 3475
3728.08 3734
3728.66 3802
3729.24 3931
3729.81 4168
3730.39 4353
3730.97 4657
3731.54 4965
3732.12 5163
3732.70 5224
3733.27 5213
3733.85 5029
3734.43 4796
3735.00 4562
3735.58 4455
3736.16 4301
3736.73 4099
3737.31 3946
3737.89 3924
3738.47 3673
3739.04 3691
3739.62 3710
3740.20 3596
3740.77 3489
3741.35 3444
3741.93 3545
3742.51 3430
3743.08 3371
3743.66 3551
3744.24 3602
3744.82 3667
3745.39 3768
3745.97 3727
3746.55 3875
3747.13 3721
3747.71 3600
3748.28 3582
3748.86 3572
3749.44 3577
3750.02 3440
3750.59 3500
3751.17 3449
3751.75 3389
3752.33 3386
3752.91 3427
3753.49 3395
3754.06 3386
3754.64 3316
3755.22 3332
3755.80 3489
3756.38 3556
3756.96 3589
3757.53 3606
3758.11 3679
3758.69 3836
3759.27 3815
3759.85 3881
3760.43 3965
3761.01 4082
3761.59 4123
3762.17 4160
3762.74 4119
3763.32 3976
3763.90 4020
3764.48 3902
3765.06 3855
3765.64 3892
3766.22 3855
3766.80 3683
3767.38 3551
3767.96 3651
3768.54 3569
3769.12 3548
3769.70 3556
3770.27 3582
3770.85 3589
3771.43 3575
3772.01 3561
3772.59 3440
3773.17 3517
3773.75 3518
3774.33 3379
3774.91 3406
3775.49 3365
3776.07 3341
3776.65 3372
3777.23 3327
3777.81 3304
3778.39 3358
3778.97 3375
3779.55 3424
3780.13 3465
3780.71 3419
3781.29 3470
3781.88 3237
3782.46 3194
3783.04 3242
3783.62 3160
3784.20 3287
3784.78 3329
3785.36 3313
3785.94 3353
3786.52 3507
3787.10 3595
3787.68 3452
3788.26 3323
3788.84 3309
3789.43 3431
3790.01 3308
3790.59 3382
3791.17 3345
3791.75 3341
3792.33 3372
3792.91 3441
3793.49 3504
3794.08 3407
3794.66 3331
3795.24 3340
3795.82 3208
3796.40 3189
3796.98 3183
3797.56 3268
3798.15 3251
3798.73 3424
3799.31 3578
3799.89 3585
3800.47 3664
3801.06 3666
3801.64 3695
3802.22 3826
3802.80 3890
3803.38 3847
3803.97 3785
3804.55 3780
3805.13 3841
3805.71 3974
3806.29 3953
3806.88 4052
3807.46 4228
3808.04 4324
3808.62 4369
3809.21 4363
3809.79 4327
3810.37 4210
3810.95 4107
3811.54 4068
3812.12 4041
3812.70 4005
3813.29 3993
3813.87 3829
3814.45 3838
3815.03 3972
3815.62 3992
3816.20 3979
3816.78 3907
3817.37 3887
3817.95 3770
3818.53 3623
3819.12 3547
3819.70 3702
3820.28 3653
3820.87 3652
3821.45 3789
3822.03 3820
3822.62 3892
3823.20 3786
3823.78 3906
3824.37 3928
3824.95 3786
3825.54 3844
3826.12 3777
3826.70 3607
3827.29 3526
3827.87 3688
3828.46 3700
3829.04 3653
3829.62 3655
3830.21 3844
3830.79 3867
3831.38 3827
3831.96 3802
3832.54 3753
3833.13 3909
3833.71 3818
3834.30 3716
3834.88 3816
3835.47 3766
3836.05 3723
3836.64 3793
3837.22 3782
3837.81 3740
3838.39 3745
3838.98 3727
3839.56 3613
3840.15 3626
3840.73 3620
3841.31 3675
3841.90 3621
3842.49 3678
3843.07 3685
3843.66 4048
3844.24 4168
3844.83 4376
3845.41 4671
3846.00 4572
3846.58 4438
3847.17 4320
3847.75 4285
3848.34 4198
3848.92 4168
3849.51 3910
3850.10 3869
3850.68 3843
3851.27 3819
3851.85 3773
3852.44 3790
3853.02 3884
3853.61 3913
3854.20 3940
3854.78 3921
3855.37 3927
3855.95 3902
3856.54 3972
3857.13 4172
3857.71 4335
3858.30 4901
3858.89 5287
3859.47 5757
3860.06 5938
3860.64 6027
3861.23 6344
3861.82 6397
3862.40 6241
3862.99 5903
3863.58 5525
3864.16 5298
3864.75 5049
3865.34 4939
3865.92 4687
3866.51 4577
3867.10 4411
3867.69 4188
3868.27 4029
3868.86 3988
3869.45 3903
3870.03 3811
3870.62 3906
3871.21 3884
3871.80 3902
3872.38 4022
3872.97 4080
3873.56 4354
3874.15 4218
3874.73 4095
3875.32 4056
3875.91 4105
3876.50 4080
3877.08 3927
3877.67 3855
3878.26 3839
3878.85 3859
3879.43 3852
3880.02 3874
3880.61 3821
3881.20 3768
3881.79 3653
3882.37 3527
3882.96 3553
3883.55 3493
3884.14 3434
3884.73 3527
3885.32 3501
3885.90 3476
3886.49 3434
3887.08 3564
3887.67 3704
3888.26 3807
3888.85 3840
3889.44 4008
3890.02 3962
3890.61 3923
3891.20 3917
3891.79 3899
3892.38 3913
3892.97 3853
3893.56 3811
3894.15 3708
3894.74 3716
3895.32 3671
3895.91 3706
3896.50 3662
3897.09 3583
3897.68 3644
3898.27 3646
3898.86 3533
3899.45 3546
3900.04 3580
3900.63 3617
3901.22 3687
3901.81 3593
3902.40 3494
3902.99 3482
3903.58 3451
3904.17 3417
3904.76 3420
3905.35 3285
3905.94 3408
3906.53 3434
3907.12 3444
3907.71 3497
3908.30 3403
3908.89 3378
3909.48 3425
3910.07 3286
3910.66 3248
3911.25 3234
3911.84 3199
3912.43 3192
3913.02 3153
3913.61 3049
3914.20 3121
3914.79 3251
3915.38 3180
3915.97 3135
3916.56 3283
3917.15 3205
3917.74 3216
3918.33 3302
3918.92 3371
3919.52 3300
3920.11 3219
3920.70 3134
3921.29 3259
3921.88 3241
3922.47 3255
3923.06 3177
3923.65 3236
3924.24 3234
3924.84 3003
3925.43 3024
3926.02 3041
3926.61 3114
3927.20 3039
3927.79 3053
3928.38 3175
3928.98 3128
3929.57 3055
3930.16 2956
3930.75 3024
3931.34 2997
3931.93 3015
3932.53 2936
3933.12 2956
3933.71 2959
3934.30 3014
3934.89 3009
3935.49 3087
3936.08 3042
3936.67 3164
3937.26 3003
3937.86 3018
3938.45 3161
3939.04 3088
3939.63 3227
3940.23 3309
3940.82 3445
3941.41 3482
3942.00 3315
3942.60 3255
3943.19 3326
3943.78 3227
3944.37 3138
3944.97 3236
3945.56 3118
3946.15 3029
3946.75 3039
3947.34 3017
3947.93 3068
3948.52 3080
3949.12 3151
3949.71 3144
3950.30 3174
3950.90 3057
3951.49 3067
3952.08 3003
3952.68 3089
3953.27 3093
3953.86 3187
3954.46 3210
3955.05 3269
3955.65 3334
3956.24 3373
3956.83 3485
3957.43 3575
3958.02 3623
3958.61 3393
3959.21 3407
3959.80 3499
3960.40 3472
3960.99 3459
3961.58 3402
3962.18 3439
3962.77 3405
3963.37 3530
3963.96 3572
3964.55 3598
3965.15 3621
3965.74 3740
3966.34 3925
3966.93 3890
3967.53 3793
3968.12 3745
3968.72 3729
3969.31 3701
3969.91 3602
3970.50 3390
3971.10 3364
3971.69 3246
3972.28 3281
3972.88 3335
3973.47 3364
3974.07 3321
3974.66 3328
3975.26 3423
3975.85 3611
3976.45 3729
3977.05 3750
3977.64 3652
3978.24 3719
3978.83 3590
3979.43 3495
3980.02 3608
3980.62 3556
3981.21 3500
3981.81 3455
3982.40 3483
3983.00 3447
3983.60 3356
3984.19 3467
3984.79 3579
3985.38 3577
3985.98 3466
3986.58 3356
3987.17 3375
3987.77 3461
3988.36 3443
3988.96 3432
3989.56 3428
3990.15 3482
3990.75 3434
3991.34 3484
3991.94 3504
3992.54 3523
3993.13 3644
3993.73 3786
3994.33 3721
3994.92 3789
3995.52 3872
3996.12 3770
3996.71 3880
3997.31 3867
3997.91 3846
3998.50 3864
3999.10 3758
3999.70 3792
4000.29 3814
4000.89 3602
4001.49 3615
4002.09 3625
4002.68 3589
4003.28 3534
4003.88 3437
4004.47 3504
4005.07 3483
4005.67 3491
4006.27 3470
4006.86 3437
4007.46 3377
4008.06 3302
4008.66 3372
4009.25 3332
4009.85 3348
4010.45 3356
4011.05 3402
4011.64 3320
4012.24 3307
4012.84 3355
4013.44 3316
4014.04 3521
4014.63 3685
4015.23 3721
4015.83 3874
4016.43 3823
4017.03 3817
4017.63 3820
4018.22 3832
4018.82 3675
4019.42 3654
4020.02 3534
4020.62 3486
4021.22 3448
4021.81 3311
4022.41 3312
4023.01 3375
4023.61 3520
4024.21 3638
4024.81 3564
4025.41 3279
4026.01 3385
4026.60 3513
4027.20 3600
4027.80 3534
4028.40 3548
4029.00 3583
4029.60 3466
4030.20 3437
4030.80 3537
4031.40 3472
4032.00 3476
4032.60 3435
4033.20 3418
4033.80 3374
4034.39 3459
4034.99 3410
4035.59 3336
4036.19 3368
4036.79 3398
4037.39 3277
4037.99 3255
4038.59 3271
4039.19 3173
4039.79 3158
4040.39 3108
4040.99 3052
4041.59 3143
4042.19 3186
4042.79 3126
4043.39 2994
4043.99 2958
4044.59 2882
4045.19 2997
4045.79 3100
4046.39 3073
4046.99 3013
4047.60 3126
4048.20 3123
4048.80 3038
4049.40 3131
4050.00 3158
4050.60 3214
4051.20 3185
4051.80 3148
4052.40 3110
4053.00 3286
4053.60 3185
4054.20 3112
4054.80 3103
4055.41 2988
4056.01 3062
4056.61 3112
4057.21 3131
4057.81 3005
4058.41 3042
4059.01 3049
4059.61 3045
4060.22 3143
4060.82 3003
4061.42 3107
4062.02 3181
4062.62 3272
4063.22 3562
4063.82 3579
4064.43 3709
4065.03 3758
4065.63 3792
4066.23 3739
4066.83 3676
4067.44 3580
4068.04 3486
4068.64 3313
4069.24 3230
4069.84 3147
4070.45 3055
4071.05 3136
4071.65 3101
4072.25 3098
4072.86 3044
4073.46 2947
4074.06 2900
4074.66 2888
4075.27 2970
4075.87 2893
4076.47 2960
4077.07 2987
4077.68 2855
4078.28 2832
4078.88 2882
4079.48 2836
4080.09 2918
4080.69 2809
4081.29 2860
4081.90 2897
4082.50 2817
4083.10 2870
4083.71 2919
4084.31 2874
4084.91 2924
4085.52 2822
4086.12 2910
4086.72 2953
4087.33 2837
4087.93 2858
4088.53 2931
4089.14 2810
4089.74 2748
4090.34 2735
4090.95 2858
4091.55 2935
4092.15 2920
4092.76 3004
4093.36 2987
4093.97 2988
4094.57 3003
4095.17 3042
4095.78 3037
4096.38 3091
4096.99 3174
4097.59 3045
4098.19 3037
4098.80 3098
4099.40 3160
4100.01 3147
4100.61 3096
4101.22 2989
4101.82 3136
4102.43 3065
4103.03 3000
4103.63 3007
4104.24 2970
4104.84 2872
4105.45 2875
4106.05 2945
4106.66 2862
4107.26 2869
4107.87 2845
4108.47 2869
4109.08 2925
4109.68 2791
4110.29 2724
4110.89 2814
4111.50 2800
4112.10 2894
4112.71 2832
4113.31 2872
4113.92 2830
4114.53 2782
4115.13 2894
4115.74 2872
4116.34 2745
4116.95 2808
4117.55 2949
4118.16 2755
4118.76 2815
4119.37 2832
4119.98 2896
4120.58 2848
4121.19 2883
4121.79 2795
4122.40 2917
4123.01 2883
4123.61 2971
4124.22 2922
4124.82 2864
4125.43 2969
4126.04 2915
4126.64 2863
4127.25 2987
4127.86 2994
4128.46 2929
4129.07 2992
4129.68 2924
4130.28 3044
4130.89 3140
4131.50 3118
4132.10 3264
4132.71 3309
4133.32 3258
4133.92 3298
4134.53 3332
4135.14 3310
4135.74 3384
4136.35 3426
4136.96 3495
4137.56 3449
4138.17 3386
4138.78 3432
4139.39 3466
4139.99 3407
4140.60 3318
4141.21 3297
4141.82 3306
4142.42 3269
4143.03 3259
4143.64 3250
4144.25 3310
4144.85 3252
4145.46 3141
4146.07 3219
4146.68 3178
4147.28 3051
4147.89 2967
4148.50 2938
4149.11 2733
4149.72 2821
4150.32 2801
4150.93 2832
4151.54 2813
4152.15 2852
4152.76 2991
4153.37 2959
4153.97 2944
4154.58 2837
4155.19 2842
4155.80 2786
4156.41 2862
4157.02 2895
4157.62 2937
4158.23 2954
4158.84 3055
4159.45 3027
4160.06 3024
4160.67 3006
4161.28 3108
4161.89 2986
4162.49 2910
4163.10 2972
4163.71 2999
4164.32 3139
4164.93 3273
4165.54 3276
4166.15 3192
4166.76 3310
4167.37 3260
4167.98 3261
4168.59 3544
4169.20 3593
4169.81 3817
4170.42 3951
4171.02 3973
4171.63 4064
4172.24 4109
4172.85 3950
4173.46 3844
4174.07 3671
4174.68 3754
4175.29 3627
4175.90 3346
4176.51 3412
4177.12 3277
4177.73 3083
4178.34 3016
4178.95 3101
4179.56 3130
4180.17 3038
4180.78 3004
4181.39 3031
4182.00 2997
4182.61 2990
4183.23 3043
4183.84 3156
4184.45 3022
4185.06 2998
4185.67 2925
4186.28 2974
4186.89 3019
4187.50 2915
4188.11 3040
4188.72 2831
4189.33 2845
4189.94 2929
4190.55 2942
4191.17 3094
4191.78 3227
4192.39 3345
4193.00 3438
4193.61 3329
4194.22 3387
4194.83 3378
4195.44 3405
4196.06 3432
4196.67 3392
4197.28 3261
4197.89 3230
4198.50 3163
4199.11 3083
4199.72 3199
4200.34 3154
4200.95 3024
4201.56 2980
4202.17 2988
4202.78 3055
4203.40 3027
4204.01 3031
4204.62 3153
4205.23 3108
4205.84 3091
4206.46 3034
4207.07 3146
4207.68 3197
4208.29 3268
4208.90 3248
4209.52 3365
4210.13 3385
4210.74 3388
4211.35 3382
4211.97 3557
4212.58 3510
4213.19 3474
4213.80 3309
4214.42 3258
4215.03 3332
4215.64 3368
4216.26 3294
4216.87 3428
4217.48 3502
4218.09 3649
4218.71 3723
4219.32 3827
4219.93 3893
4220.55 4067
4221.16 4175
4221.77 4398
4222.39 4471
4223.00 4522
4223.61 4579
4224.23 4484
4224.84 4648
4225.45 4736
4226.07 4941
4226.68 5386
4227.30 5755
4227.91 6099
4228.52 6213
4229.14 5974
4229.75 5650
4230.36 5201
4230.98 4854
4231.59 4470
4232.21 4133
4232.82 3954
4233.43 3946
4234.05 3880
4234.66 3609
4235.28 3646
4235.89 3599
4236.51 3510
4237.12 3547
4237.73 3488
4238.35 3424
4238.96 3465
4239.58 3458
4240.19 3460
4240.81 3496
4241.42 3476
4242.04 3437
4242.65 3408
4243.27 3423
4243.88 3466
4244.50 3245
4245.11 3309
4245.73 3358
4246.34 3453
4246.96 3555
4247.57 3595
4248.19 3576
4248.80 3545
4249.42 3485
4250.03 3467
4250.65 3432
4251.26 3406
4251.88 3494
4252.49 3463
4253.11 3398
4253.72 3311
4254.34 3347
4254.96 3384
4255.57 3404
4256.19 3261
4256.80 3246
4257.42 3434
4258.03 3441
4258.65 3526
4259.27 3472
4259.88 3692
4260.50 3848
4261.12 3881
4261.73 4078
4262.35 4270
4262.96 4273
4263.58 4283
4264.20 4514
4264.81 4428
4265.43 4361
4266.05 4055
4266.66 3995
4267.28 3789
4267.90 3665
4268.51 3510
4269.13 3461
4269.75 3462
4270.36 3434
4270.98 3378
4271.60 3436
4272.21 3428
4272.83 3464
4273.45 3488
4274.06 3560
4274.68 3497
4275.30 3644
4275.92 3693
4276.53 3808
4277.15 3902
4277.77 3787
4278.38 3766
4279.00 3703
4279.62 3490
4280.24 3378
4280.85 3390
4281.47 3413
4282.09 3332
4282.71 3213
4283.32 3277
4283.94 3160
4284.56 3089
4285.18 3112
4285.80 3098
4286.41 3104
4287.03 3044
4287.65 3051
4288.27 3043
4288.89 3050
4289.50 3063
4290.12 2972
4290.74 2923
4291.36 2862
4291.98 2955
4292.60 2902
4293.21 2945
4293.83 2956
4294.45 3016
4295.07 3084
4295.69 3050
4296.31 3061
4296.93 3094
4297.54 3135
4298.16 3140
4298.78 3137
4299.40 3182
4300.02 3152
4300.64 3070
4301.26 3073
4301.88 3094
4302.50 3262
4303.12 3155
4303.73 3178
4304.35 3157
4304.97 3313
4305.59 3185
4306.21 3156
4306.83 3116
4307.45 3102
4308.07 3167
4308.69 3181
4309.31 3252
4309.93 3195
4310.55 3065
4311.17 3182
4311.79 3199
4312.41 3244
4313.03 3235
4313.65 3221
4314.27 3258
4314.89 3234
4315.51 3318
4316.13 3330
4316.75 3264
4317.37 3275
4317.99 3343
4318.61 3241
4319.23 3280
4319.85 3352
4320.47 3305
4321.09 3377
4321.71 3330
4322.33 3447
4322.95 3435
4323.57 3468
4324.19 3796
4324.81 3748
4325.43 3846
4326.05 3757
4326.68 3711
4327.30 3663
4327.92 3883
4328.54 3964
4329.16 4002
4329.78 4081
4330.40 4394
4331.02 4618
4331.64 5009
4332.26 5160
4332.89 5412
4333.51 5378
4334.13 5591
4334.75 5445
4335.37 5344
4335.99 5557
4336.61 5691
4337.24 5941
4337.86 5971
4338.48 5766
4339.10 5595
4339.72 5589
4340.34 5284
4340.97 4873
4341.59 4832
4342.21 4841
4342.83 4956
4343.45 5147
4344.08 5598
4344.70 6292
4345.32 7256
4345.94 8185
4346.57 8622
4347.19 8494
4347.81 8360
4348.43 7690
4349.05 6881
4349.68 6323
4350.30 5858
4350.92 5340
4351.54 5068
4352.17 4847
4352.79 4623
4353.41 4373
4354.04 4202
4354.66 4226
4355.28 4112
4355.90 3986
4356.53 3874
4357.15 3949
4357.77 3980
4358.40 3967
4359.02 4033
4359.64 3808
4360.27 3809
4360.89 3760
4361.51 3812
4362.14 3796
4362.76 3666
4363.38 3702
4364.01 3631
4364.63 3656
4365.25 3695
4365.88 3807
4366.50 3797
4367.12 3690
4367.75 3570
4368.37 3584
4369.00 3587
4369.62 3440
4370.24 3408
4370.87 3272
4371.49 3291
4372.12 3284
4372.74 3245
4373.36 3313
4373.99 3249
4374.61 3244
4375.24 3317
4375.86 3521
4376.49 3421
4377.11 3407
4377.73 3512
4378.36 3685
4378.98 3694
4379.61 3610
4380.23 3590
4380.86 3618
4381.48 3555
4382.11 3667
4382.73 3600
4383.36 3537
4383.98 3506
4384.61 3700
4385.23 3555
4385.86 3663
4386.48 3583
4387.11 3653
4387.73 3651
4388.36 3725
4388.98 3712
4389.61 3908
4390.23 4134
4390.86 4222
4391.48 4372
4392.11 4361
4392.74 4350
4393.36 4059
4393.99 3805
4394.61 3751
4395.24 3649
4395.86 3475
4396.49 3490
4397.12 3494
4397.74 3481
4398.37 3534
4398.99 3472
4399.62 3436
4400.25 3513
4400.87 3379
4401.50 3368
4402.12 3400
4402.75 3385
4403.38 3249
4404.00 3220
4404.63 3197
4405.26 3218
4405.88 3305
4406.51 3285
4407.14 3307
4407.76 3317
4408.39 3282
4409.02 3376
4409.64 3370
4410.27 3345
4410.90 3316
4411.52 3271
4412.15 3242
4412.78 3182
4413.40 3132
4414.03 3144
4414.66 3010
4415.29 3092
4415.91 3246
4416.54 3185
4417.17 3083
4417.79 3133
4418.42 3018
4419.05 2876
4419.68 2919
4420.30 2994
4420.93 3010
4421.56 2972
4422.19 2959
4422.81 2936
4423.44 2925
4424.07 2835
4424.70 2862
4425.33 2890
4425.95 2885
4426.58 2743
4427.21 2777
4427.84 2757
4428.47 2882
4429.09 2891
4429.72 2732
4430.35 2787
4430.98 2871
4431.61 2818
4432.23 2697
4432.86 2764
4433.49 2850
4434.12 2791
4434.75 2908
4435.38 2822
4436.01 2824
4436.63 2914
4437.26 2819
4437.89 2887
4438.52 2809
4439.15 2786
4439.78 2714
4440.41 2828
4441.04 2837
4441.67 2805
4442.29 2842
4442.92 2842
4443.55 2828
4444.18 2864
4444.81 2942
4445.44 2848
4446.07 2986
4446.70 2968
4447.33 2912
4447.96 2890
4448.59 2871
4449.22 2962
4449.85 2851
4450.48 2961
4451.11 2908
4451.74 2843
4452.37 2891
4453.00 2816
4453.63 2911
4454.26 2875
4454.89 2943
4455.52 2991
4456.15 3070
4456.78 3125
4457.41 3032
4458.04 2971
4458.67 3067
4459.30 2973
4459.93 2899
4460.56 2859
4461.19 2736
4461.82 2726
4462.45 2770
4463.08 2614
4463.71 2654
4464.34 2563
4464.97 2647
4465.60 2723
4466.23 2718
4466.86 2688
4467.49 2704
4468.12 2650
4468.76 2660
4469.39 2704
4470.02 2711
4470.65 2704
4471.28 2608
4471.91 2525
4472.54 2579
4473.17 2569
4473.80 2566
4474.44 2588
4475.07 2566
4475.70 2522
4476.33 2621
4476.96 2607
4477.59 2602
4478.22 2644
4478.86 2714
4479.49 2798
4480.12 2752
4480.75 2638
4481.38 2794
4482.02 2759
4482.65 2879
4483.28 2860
4483.91 2873
4484.54 2887
4485.18 2960
4485.81 2917
4486.44 2989
4487.07 3029
4487.70 2929
4488.34 2913
4488.97 2934
4489.60 3060
4490.23 2908
4490.87 2910
4491.50 2912
4492.13 2804
4492.76 2862
4493.40 2805
4494.03 2818
4494.66 2718
4495.30 2695
4495.93 2659
4496.56 2680
4497.19 2779
4497.83 2757
4498.46 2904
4499.09 2923
4499.73 3062
4500.36 3171
4500.99 3396
4501.63 3551
4502.26 3654
4502.89 3666
4503.53 3605
4504.16 3389
4504.79 3370
4505.43 3318
4506.06 3321
4506.69 3113
4507.33 3066
4507.96 3036
4508.59 3072
4509.23 3017
4509.86 2998
4510.50 2989
4511.13 2990
4511.76 3040
4512.40 3057
4513.03 3103
4513.67 2955
4514.30 2961
4514.93 2890
4515.57 2764
4516.20 2741
4516.84 2866
4517.47 2905
4518.11 2825
4518.74 2814
4519.37 2797
4520.01 2817
4520.64 2886
4521.28 2863
4521.91 2970
4522.55 2878
4523.18 2915
4523.82 3003
4524.45 3064
4525.09 2992
4525.72 3080
4526.36 3098
4526.99 3357
4527.63 3554
4528.26 3887
4528.90 4489
4529.53 5044
4530.17 5468
4530.80 5715
4531.44 5982
4532.07 6000
4532.71 5535
4533.34 5229
4533.98 4936
4534.62 4732
4535.25 4320
4535.89 3949
4536.52 3615
4537.16 3390
4537.79 3250
4538.43 3121
4539.07 2973
4539.70 2889
4540.34 2801
4540.97 2825
4541.61 2829
4542.25 2848
4542.88 2821
4543.52 2724
4544.15 2782
4544.79 2796
4545.43 2724
4546.06 2695
4546.70 2771
4547.34 2691
4547.97 2740
4548.61 2761
4549.25 2862
4549.88 2809
4550.52 2706
4551.16 2675
4551.79 2681
4552.43 2734
4553.07 2803
4553.70 2744
4554.34 2682
4554.98 2670
4555.61 2588
4556.25 2701
4556.89 2772
4557.53 2800
4558.16 2798
4558.80 2778
4559.44 2789
4560.07 2778
4560.71 2727
4561.35 2718
4561.99 2705
4562.62 2859
4563.26 2793
4563.90 2819
4564.54 2699
4565.18 2839
4565.81 2847
4566.45 2966
4567.09 2969
4567.73 3036
4568.36 3095
4569.00 3087
4569.64 3117
4570.28 3098
4570.92 3080
4571.55 2981
4572.19 2985
4572.83 2932
4573.47 2864
4574.11 2907
4574.75 2850
4575.38 2753
4576.02 2726
4576.66 2647
4577.30 2667
4577.94 2667
4578.58 2611
4579.22 2760
4579.85 2809
4580.49 2706
4581.13 2645
4581.77 2724
4582.41 2781
4583.05 2899
4583.69 2769
4584.33 2838
4584.97 2845
4585.61 2935
4586.24 2987
4586.88 3126
4587.52 3223
4588.16 3253
4588.80 3259
4589.44 3289
4590.08 3223
4590.72 3205
4591.36 3220
4592.00 3094
4592.64 3172
4593.28 3106
4593.92 3027
4594.56 2954
4595.20 2898
4595.84 2817
4596.48 2708
4597.12 2744
4597.76 2843
4598.40 2762
4599.04 2744
4599.68 2757
4600.32 2831
4600.96 2832
4601.60 2896
4602.24 2870
4602.88 2797
4603.52 2843
4604.16 2868
4604.80 2868
4605.44 2804
4606.08 2845
4606.72 2886
4607.36 2775
4608.00 2948
4608.64 2974
4609.28 2931
4609.93 2947
4610.57 2860
4611.21 2842
4611.85 2813
4612.49 2871
4613.13 2864
4613.77 2785
4614.41 2743
4615.05 2714
4615.69 2788
4616.34 2771
4616.98 2750
4617.62 2740
4618.26 2687
4618.90 2727
4619.54 2714
4620.18 2791
4620.83 2674
4621.47 2640
4622.11 2805
4622.75 2784
4623.39 2773
4624.03 2700
4624.68 2610
4625.32 2735
4625.96 2727
4626.60 2681
4627.24 2717
4627.89 2672
4628.53 2747
4629.17 2841
4629.81 2798
4630.45 2746
4631.10 2856
4631.74 2976
4632.38 3095
4633.02 3081
4633.67 3105
4634.31 3252
4634.95 3224
4635.59 3258
4636.24 3252
4636.88 3313
4637.52 3345
4638.17 3387
4638.81 3450
4639.45 3371
4640.09 3366
4640.74 3338
4641.38 3256
4642.02 3190
4642.67 3092
4643.31 3078
4643.95 3001
4644.60 3040
4645.24 2941
4645.88 2722
4646.53 2705
4647.17 2909
4647.81 2862
4648.46 2908
4649.10 3047
4649.74 3164
4650.39 3372
4651.03 3585
4651.67 3868
4652.32 3833
4652.96 3877
4653.61 3805
4654.25 3698
4654.89 3599
4655.54 3411
4656.18 3298
4656.83 3110
4657.47 3006
4658.11 2880
4658.76 2823
4659.40 2788
4660.05 2730
4660.69 2646
4661.33 2594
4661.98 2596
4662.62 2676
4663.27 2579
4663.91 2597
4664.56 2641
4665.20 2538
4665.85 2545
4666.49 2540
4667.14 2575
4667.78 2579
4668.43 2469
4669.07 2630
4669.72 2592
4670.36 2504
4671.01 2519
4671.65 2518
4672.30 2642
4672.94 2583
4673.59 2641
4674.23 2548
4674.88 2603
4675.52 2575
4676.17 2606
4676.81 2692
4677.46 2573
4678.10 2698
4678.75 2707
4679.40 2665
4680.04 2775
4680.69 2845
4681.33 2816
4681.98 2766
4682.62 2747
4683.27 2757
4683.92 2669
4684.56 2632
4685.21 2806
4685.85 2775
4686.50 2881
4687.15 2870
4687.79 2886
4688.44 2951
4689.09 2946
4689.73 2869
4690.38 2962
4691.02 2918
4691.67 2977
4692.32 2884
4692.96 2936
4693.61 2962
4694.26 2968
4694.90 2882
4695.55 2966
4696.20 3020
4696.84 3040
4697.49 3069
4698.14 3150
4698.78 3241
4699.43 3255
4700.08 3268
4700.73 3212
4701.37 3245
4702.02 3198
4702.67 3048
4703.31 2980
4703.96 2924
4704.61 2957
4705.26 2937
4705.90 2899
4706.55 2775
4707.20 2807
4707.85 2858
4708.49 2856
4709.14 2754
4709.79 2770
4710.44 2916
4711.09 2775
4711.73 2873
4712.38 2925
4713.03 2860
4713.68 2951
4714.33 2911
4714.97 2855
4715.62 2875
4716.27 2728
4716.92 2802
4717.57 2936
4718.21 2907
4718.86 2823
4719.51 2835
4720.16 2828
4720.81 2892
4721.46 2903
4722.11 2919
4722.75 2944
4723.40 3057
4724.05 2916
4724.70 2954
4725.35 2996
4726.00 2949
4726.65 2932
4727.30 2948
4727.94 3005
4728.59 3007
4729.24 3000
4729.89 2886
4730.54 2683
4731.19 2739
4731.84 2901
4732.49 2754
4733.14 2762
4733.79 2741
4734.44 2683
4735.09 2804
4735.74 2845
4736.38 2802
4737.03 2843
4737.68 2841
4738.33 2896
4738.98 2897
4739.63 2835
4740.28 2904
4740.93 2951
4741.58 3010
4742.23 3043
4742.88 3026
4743.53 2869
4744.18 2917
4744.83 2835
4745.48 2813
4746.13 2805
4746.78 2778
4747.43 2882
4748.08 2972
4748.73 3040
4749.39 2978
4750.04 3024
4750.69 3214
4751.34 3236
4751.99 3170
4752.64 3271
4753.29 3263
4753.94 3283
4754.59 3121
4755.24 3116
4755.89 3133
4756.54 3050
4757.19 2972
4757.84 3059
4758.50 3108
4759.15 3095
4759.80 3228
4760.45 3391
4761.10 3518
4761.75 3510
4762.40 3431
4763.05 3407
4763.71 3468
4764.36 3136
4765.01 3109
4765.66 3038
4766.31 3098
4766.96 3014
4767.62 3069
4768.27 3151
4768.92 3045
4769.57 3050
4770.22 3028
4770.87 3107
4771.53 3076
4772.18 3030
4772.83 2900
4773.48 3056
4774.13 3066
4774.79 3036
4775.44 3023
4776.09 3008
4776.74 3043
4777.40 3080
4778.05 3017
4778.70 2959
4779.35 3028
4780.01 3011
4780.66 3119
4781.31 3006
4781.96 3026
4782.62 2967
4783.27 2948
4783.92 2971
4784.57 2999
4785.23 2936
4785.88 2956
4786.53 2963
4787.19 2969
4787.84 3140
4788.49 3089
4789.15 3150
4789.80 3175
4790.45 3200
4791.11 3194
4791.76 3160
4792.41 3100
4793.07 3045
4793.72 3117
4794.37 3056
4795.03 3124
4795.68 3089
4796.33 3061
4796.99 3156
4797.64 3258
4798.29 3283
4798.95 3252
4799.60 3356
4800.26 3644
4800.91 3638
4801.56 3755
4802.22 3707
4802.87 3579
4803.53 3428
4804.18 3618
4804.83 3435
4805.49 3268
4806.14 3243
4806.80 3274
4807.45 3286
4808.11 3289
4808.76 3129
4809.42 3042
4810.07 3138
4810.72 3130
4811.38 3171
4812.03 3173
4812.69 3167
4813.34 3258
4814.00 3272
4814.65 3276
4815.31 3405
4815.96 3347
4816.62 3314
4817.27 3374
4817.93 3402
4818.58 3575
4819.24 3552
4819.89 3815
4820.55 3999
4821.20 3966
4821.86 4112
4822.52 4066
4823.17 4189
4823.83 4158
4824.48 4085
4825.14 4044
4825.79 3837
4826.45 3857
4827.10 3720
4827.76 3758
4828.42 3710
4829.07 3718
4829.73 3701
4830.38 3826
4831.04 3778
4831.70 3692
4832.35 3808
4833.01 3828
4833.66 3859
4834.32 4123
4834.98 4112
4835.63 4151
4836.29 4266
4836.95 4282
4837.60 4408
4838.26 4499
4838.92 4364
4839.57 4379
4840.23 4344
4840.89 4353
4841.54 4459
4842.20 4437
4842.86 4347
4843.51 4287
4844.17 4290
4844.83 4249
4845.48 4300
4846.14 4464
4846.80 4329
4847.45 4573
4848.11 4716
4848.77 5060
4849.43 5348
4850.08 5588
4850.74 5735
4851.40 5708
4852.06 5310
4852.71 5185
4853.37 5171
4854.03 4983
4854.69 4842
4855.34 4849
4856.00 5061
4856.66 5284
4857.32 5481
4857.97 5755
4858.63 5936
4859.29 5838
4859.95 5611
4860.61 5500
4861.26 5310
4861.92 4987
4862.58 4795
4863.24 4729
4863.90 4551
4864.55 4456
4865.21 4489
4865.87 4525
4866.53 4690
4867.19 4686
4867.85 4568
4868.51 4518
4869.16 4372
4869.82 4299
4870.48 4309
4871.14 4197
4871.80 4196
4872.46 4106
4873.12 4059
4873.78 4089
4874.43 4124
4875.09 4005
4875.75 4008
4876.41 3929
4877.07 3952
4877.73 4213
4878.39 4125
4879.05 4225
4879.71 4181
4880.37 4141
4881.03 4106
4881.69 3865
4882.34 3796
4883.00 3827
4883.66 3893
4884.32 3641
4884.98 3750
4885.64 3683
4886.30 3728
4886.96 3654
4887.62 3629
4888.28 3669
4888.94 3653
4889.60 3582
4890.26 3861
4890.92 3822
4891.58 3758
4892.24 3652
4892.90 3615
4893.56 3580
4894.22 3529
4894.88 3589
4895.54 3560
4896.20 3551
4896.86 3544
4897.52 3565
4898.19 3557
4898.85 3635
4899.51 3729
4900.17 3786
4900.83 3828
4901.49 3516
4902.15 3529
4902.81 3438
4903.47 3359
4904.13 3302
4904.79 3301
4905.45 3348
4906.12 3319
4906.78 3321
4907.44 3237
4908.10 2992
4908.76 3065
4909.42 3152
4910.08 3101
4910.74 3100
4911.41 3128
4912.07 3090
4912.73 3024
4913.39 2888
4914.05 2932
4914.71 2892
4915.38 3007
4916.04 3038
4916.70 2869
4917.36 2909
4918.02 2896
4918.68 2861
4919.35 2869
4920.01 2942
4920.67 2800
4921.33 2855
4921.99 2969
4922.66 2900
4923.32 2896
4923.98 2776
4924.64 2888
4925.31 2831
4925.97 2827
4926.63 2904
4927.29 2879
4927.96 2926
4928.62 2868
4929.28 2892
4929.94 2726
4930.61 2816
4931.27 2840
4931.93 2861
4932.59 2854
4933.26 2832
4933.92 2857
4934.58 2788
4935.25 2851
4935.91 2844
4936.57 2798
4937.24 2867
4937.90 2841
4938.56 2807
4939.23 2715
4939.89 2756
4940.55 2805
4941.22 2894
4941.88 2824
4942.54 2873
4943.21 2796
4943.87 2749
4944.53 2772
4945.20 2684
4945.86 2709
4946.52 2726
4947.19 2665
4947.85 2717
4948.52 2612
4949.18 2680
4949.84 2665
4950.51 2651
4951.17 2676
4951.84 2718
4952.50 2655
4953.17 2616
4953.83 2701
4954.49 2733
4955.16 2840
4955.82 2759
4956.49 2792
4957.15 2859
4957.82 2950
4958.48 2995
4959.15 3032
4959.81 3284
4960.47 3368
4961.14 3478
4961.80 3494
4962.47 3444
4963.13 3641
4963.80 3578
4964.46 3541
4965.13 3436
4965.79 3385
4966.46 3230
4967.12 3064
4967.79 2970
4968.45 2981
4969.12 2823
4969.79 2827
4970.45 2826
4971.12 2828
4971.78 2700
4972.45 2671
4973.11 2822
4973.78 2853
4974.44 2880
4975.11 2878
4975.78 2976
4976.44 2995
4977.11 3010
4977.77 2927
4978.44 2762
4979.11 2879
4979.77 2829
4980.44 2679
4981.10 2626
4981.77 2651
4982.44 2665
4983.10 2681
4983.77 2687
4984.43 2711
4985.10 2802
4985.77 2776
4986.43 2762
4987.10 2703
4987.77 2726
4988.43 2737
4989.10 2704
4989.77 2706
4990.43 2636
4991.10 2568
4991.77 2604
4992.43 2679
4993.10 2617
4993.77 2568
4994.43 2600
4995.10 2583
4995.77 2486
4996.44 2667
4997.10 2585
4997.77 2481
4998.44 2543
4999.10 2570
4999.77 2497
5000.44 2517
5001.11 2420
5001.77 2496
5002.44 2492
5003.11 2448
5003.78 2410
5004.44 2515
5005.11 2428
5005.78 2589
5006.45 2627
5007.12 2636
5007.78 2516
5008.45 2643
5009.12 2688
5009.79 2621
5010.46 2617
5011.12 2514
5011.79 2459
5012.46 2550
5013.13 2459
5013.80 2494
5014.47 2576
5015.13 2475
5015.80 2463
5016.47 2502
5017.14 2519
5017.81 2661
5018.48 2512
5019.14 2627
5019.81 2639
5020.48 2758
5021.15 2759
5021.82 2946
5022.49 2930
5023.16 2956
5023.83 2907
5024.50 2809
5025.16 2780
5025.83 2724
5026.50 2747
5027.17 2604
5027.84 2503
5028.51 2626
5029.18 2558
5029.85 2381
5030.52 2390
5031.19 2437
5031.86 2435
5032.53 2327
5033.20 2368
5033.87 2426
5034.54 2462
5035.21 2445
5035.88 2471
5036.54 2432
5037.21 2363
5037.88 2409
5038.55 2300
5039.22 2334
5039.89 2394
5040.56 2417
5041.23 2455
5041.90 2570
5042.58 2523
5043.25 2485
5043.92 2554
5044.59 2553
5045.26 2532
5045.93 2464
5046.60 2505
5047.27 2554
5047.94 2551
5048.61 2417
5049.28 2459
5049.95 2426
5050.62 2494
5051.29 2527
5051.96 2387
5052.63 2320
5053.30 2468
5053.98 2476
5054.65 2464
5055.32 2491
5055.99 2445
5056.66 2457
5057.33 2497
5058.00 2401
5058.67 2482
5059.34 2475
5060.02 2414
5060.69 2434
5061.36 2408
5062.03 2514
5062.70 2361
5063.37 2349
5064.04 2441
5064.72 2421
5065.39 2458
5066.06 2353
5066.73 2378
5067.40 2340
5068.08 2366
5068.75 2290
5069.42 2335
5070.09 2431
5070.76 2445
5071.44 2385
5072.11 2333
5072.78 2333
5073.45 2449
5074.12 2410
5074.80 2468
5075.47 2444
5076.14 2488
5076.81 2485
5077.49 2506
5078.16 2591
5078.83 2551
5079.50 2557
5080.18 2562
5080.85 2516
5081.52 2635
5082.20 2559
5082.87 2461
5083.54 2560
5084.21 2573
5084.89 2622
5085.56 2450
5086.23 2390
5086.91 2477
5087.58 2640
5088.25 2787
5088.93 2808
5089.60 2779
5090.27 2774
5090.95 2889
5091.62 2833
5092.29 2861
5092.97 2847
5093.64 2705
5094.31 2593
5094.99 2618
5095.66 2577
5096.34 2593
5097.01 2444
5097.68 2523
5098.36 2461
5099.03 2488
5099.70 2457
5100.38 2486
5101.05 2440
5101.73 2504
5102.40 2496
5103.08 2416
5103.75 2588
5104.42 2628
5105.10 2748
5105.77 2699
5106.45 2540
5107.12 2431
5107.80 2417
5108.47 2451
5109.15 2527
5109.82 2488
5110.49 2459
5111.17 2538
5111.84 2578
5112.52 2587
5113.19 2590
5113.87 2542
5114.54 2532
5115.22 2575
5115.89 2538
5116.57 2697
5117.24 2873
5117.92 2990
5118.59 3173
5119.27 3219
5119.94 3211
5120.62 3113
5121.30 3068
5121.97 2942
5122.65 2832
5123.32 2755
5124.00 2721
5124.67 2742
5125.35 2653
5126.02 2607
5126.70 2630
5127.38 2615
5128.05 2560
5128.73 2626
5129.40 2657
5130.08 2640
5130.76 2641
5131.43 2590
5132.11 2542
5132.78 2437
5133.46 2460
5134.14 2520
5134.81 2454
5135.49 2428
5136.17 2514
5136.84 2554
5137.52 2417
5138.20 2567
5138.87 2589
5139.55 2591
5140.22 2543
5140.90 2435
5141.58 2477
5142.26 2532
5142.93 2483
5143.61 2297
5144.29 2349
5144.96 2320
5145.64 2315
5146.32 2380
5146.99 2423
5147.67 2373
5148.35 2353
5149.03 2400
5149.70 2379
5150.38 2409
5151.06 2313
5151.73 2320
5152.41 2266
5153.09 2334
5153.77 2273
5154.44 2379
5155.12 2377
5155.80 2447
5156.48 2389
5157.16 2383
5157.83 2404
5158.51 2398
5159.19 2412
5159.87 2416
5160.55 2347
5161.22 2317
5161.90 2376
5162.58 2388
5163.26 2386
5163.94 2300
5164.61 2403
5165.29 2473
5165.97 2451
5166.65 2454
5167.33 2416
5168.01 2450
5168.68 2493
5169.36 2317
5170.04 2369
5170.72 2350
5171.40 2335
5172.08 2267
5172.76 2263
5173.44 2278
5174.11 2258
5174.79 2369
5175.47 2322
5176.15 2304
5176.83 2353
5177.51 2462
5178.19 2316
5178.87 2405
5179.55 2357
5180.23 2279
5180.91 2341
5181.58 2333
5182.26 2222
5182.94 2323
5183.62 2436
5184.30 2278
5184.98 2396
5185.66 2284
5186.34 2234
5187.02 2194
5187.70 2189
5188.38 2220
5189.06 2182
5189.74 2239
5190.42 2333
5191.10 2306
5191.78 2332
5192.46 2279
5193.14 2238
5193.82 2244
5194.50 2280
5195.18 2273
5195.86 2243
5196.54 2349
5197.22 2298
5197.90 2417
5198.58 2278
5199.26 2336
5199.94 2275
5200.63 2314
5201.31 2369
5201.99 2344
5202.67 2269
5203.35 2274
5204.03 2311
5204.71 2376
5205.39 2398
5206.07 2304
5206.75 2330
5207.43 2376
5208.11 2448
5208.80 2367
5209.48 2480
5210.16 2458
5210.84 2453
5211.52 2553
5212.20 2424
5212.88 2501
5213.57 2522
5214.25 2489
5214.93 2587
5215.61 2591
5216.29 2620
5216.97 2551
5217.66 2481
5218.34 2441
5219.02 2394
5219.70 2512
5220.38 2556
5221.06 2532
5221.75 2564
5222.43 2580
5223.11 2588
5223.79 2576
5224.47 2548
5225.16 2587
5225.84 2511
5226.52 2420
5227.20 2478
5227.89 2490
5228.57 2442
5229.25 2498
5229.93 2460
5230.62 2393
5231.30 2476
5231.98 2366
5232.66 2416
5233.35 2473
5234.03 2465
5234.71 2624
5235.40 2548
5236.08 2532
5236.76 2566
5237.44 2667
5238.13 2563
5238.81 2559
5239.49 2577
5240.18 2518
5240.86 2595
5241.54 2587
5242.23 2627
5242.91 2614
5243.59 2541
5244.28 2656
5244.96 2594
5245.64 2550
5246.33 2565
5247.01 2553
5247.70 2475
5248.38 2557
5249.06 2658
5249.75 2446
5250.43 2438
5251.11 2495
5251.80 2592
5252.48 2574
5253.17 2484
5253.85 2554
5254.53 2527
5255.22 2595
5255.90 2551
5256.59 2536
5257.27 2445
5257.96 2490
5258.64 2499
5259.32 2526
5260.01 2603
5260.69 2669
5261.38 2607
5262.06 2695
5262.75 2765
5263.43 2816
5264.12 2829
5264.80 2785
5265.49 2727
5266.17 2816
5266.86 2785
5267.54 2639
5268.23 2581
5268.91 2565
5269.60 2713
5270.28 2658
5270.97 2681
5271.65 2546
5272.34 2540
5273.02 2577
5273.71 2478
5274.39 2519
5275.08 2541
5275.76 2495
5276.45 2599
5277.14 2563
5277.82 2494
5278.51 2491
5279.19 2591
5279.88 2651
5280.56 2555
5281.25 2588
5281.94 2729
5282.62 2714
5283.31 2752
5283.99 2742
5284.68 2683
5285.37 2622
5286.05 2514
5286.74 2540
5287.43 2570
5288.11 2532
5288.80 2501
5289.48 2534
5290.17 2551
5290.86 2445
5291.54 2488
5292.23 2512
5292.92 2645
5293.60 2521
5294.29 2533
5294.98 2596
5295.66 2650
5296.35 2762
5297.04 2842
5297.72 2871
5298.41 2987
5299.10 2980
5299.79 3028
5300.47 2966
5301.16 3085
5301.85 3116
5302.53 2997
5303.22 3169
5303.91 3207
5304.60 3313
5305.28 3416
5305.97 3424
5306.66 3316
5307.35 3379
5308.03 3291
5308.72 3186
5309.41 3314
5310.10 3316
5310.78 3334
5311.47 3458
5312.16 3498
5312.85 3728
5313.54 3955
5314.22 4063
5314.91 4121
5315.60 3902
5316.29 3906
5316.98 3913
5317.66 3896
5318.35 3677
5319.04 3544
5319.73 3550
5320.42 3492
5321.11 3513
5321.80 3406
5322.48 3271
5323.17 3132
5323.86 2960
5324.55 2961
5325.24 2915
5325.93 2880
5326.62 2858
5327.30 2842
5327.99 2864
5328.68 2845
5329.37 2785
5330.06 2697
5330.75 2704
5331.44 2793
5332.13 2706
5332.82 2808
5333.51 2860
5334.20 2768
5334.88 2699
5335.57 2748
5336.26 2767
5336.95 2740
5337.64 2709
5338.33 2593
5339.02 2699
5339.71 2706
5340.40 2694
5341.09 2842
5341.78 2897
5342.47 2882
5343.16 2737
5343.85 2840
5344.54 2927
5345.23 2980
5345.92 2993
5346.61 3080
5347.30 3208
5347.99 3453
5348.68 3787
5349.37 4019
5350.06 4293
5350.75 4527
5351.44 4499
5352.13 4508
5352.82 4494
5353.51 4156
5354.20 3882
5354.90 3608
5355.59 3411
5356.28 3175
5356.97 2990
5357.66 2942
5358.35 2847
5359.04 2769
5359.73 2737
5360.42 2757
5361.11 2732
5361.80 2756
5362.49 2675
5363.19 2637
5363.88 2638
5364.57 2625
5365.26 2592
5365.95 2574
5366.64 2512
5367.33 2551
5368.03 2474
5368.72 2363
5369.41 2409
5370.10 2389
5370.79 2454
5371.48 2506
5372.18 2439
5372.87 2458
5373.56 2440
5374.25 2438
5374.94 2579
5375.63 2621
5376.33 2609
5377.02 2700
5377.71 2633
5378.40 2551
5379.10 2514
5379.79 2645
5380.48 2625
5381.17 2621
5381.86 2537
5382.56 2607
5383.25 2620
5383.94 2566
5384.63 2564
5385.33 2596
5386.02 2595
5386.71 2601
5387.40 2665
5388.10 2766
5388.79 2818
5389.48 2832
5390.18 2945
5390.87 2924
5391.56 2850
5392.26 2861
5392.95 2864
5393.64 2815
5394.33 2643
5395.03 2660
5395.72 2600
5396.41 2596
5397.11 2590
5397.80 2554
5398.49 2582
5399.19 2598
5399.88 2458
5400.58 2511
5401.27 2531
5401.96 2628
5402.66 2546
5403.35 2596
5404.04 2681
5404.74 2664
5405.43 2628
5406.13 2532
5406.82 2552
5407.51 2458
5408.21 2602
5408.90 2648
5409.60 2526
5410.29 2495
5410.98 2640
5411.68 2701
5412.37 2633
5413.07 2524
5413.76 2559
5414.46 2571
5415.15 2602
5415.84 2626
5416.54 2694
5417.23 2766
5417.93 2619
5418.62 2733
5419.32 2670
5420.01 2687
5420.71 2763
5421.40 2654
5422.10 2677
5422.79 2662
5423.49 2687
5424.18 2669
5424.88 2735
5425.57 2691
5426.27 2588
5426.96 2615
5427.66 2668
5428.35 2672
5429.05 2738
5429.74 2752
5430.44 2766
5431.14 2720
5431.83 2687
5432.53 2792
5433.22 2804
5433.92 2746
5434.61 2679
5435.31 2701
5436.01 2735
5436.70 2698
5437.40 2686
5438.09 2747
5438.79 2664
5439.49 2753
5440.18 2853
5440.88 2869
5441.57 2735
5442.27 2899
5442.97 2917
5443.66 3097
5444.36 3278
5445.06 3426
5445.75 3537
5446.45 3822
5447.15 3809
5447.84 4087
5448.54 4016
5449.24 3965
5449.93 3878
5450.63 3690
5451.33 3661
5452.02 3569
5452.72 3299
5453.42 3150
5454.11 3099
5454.81 3038
5455.51 3028
5456.20 3093
5456.90 3091
5457.60 2987
5458.30 2955
5458.99 3065
5459.69 3045
5460.39 3068
5461.09 3126
5461.78 3148
5462.48 3148
5463.18 3072
5463.88 3171
5464.57 3052
5465.27 3221
5465.97 3264
5466.67 3150
5467.36 3170
5468.06 3105
5468.76 3038
5469.46 3112
5470.16 3131
5470.85 3269
5471.55 3369
5472.25 3383
5472.95 3449
5473.65 3424
5474.35 3420
5475.04 3554
5475.74 3603
5476.44 3676
5477.14 3614
5477.84 3805
5478.54 4184
5479.23 4412
5479.93 4732
5480.63 5100
5481.33 5249
5482.03 5035
5482.73 5031
5483.43 4633
5484.13 4382
5484.83 4304
5485.52 4127
5486.22 4041
5486.92 4078
5487.62 4003
5488.32 3912
5489.02 3834
5489.72 3825
5490.42 3871
5491.12 3975
5491.82 3916
5492.52 4015
5493.22 4090
5493.92 4189
5494.62 4322
5495.31 4300
5496.01 4285
5496.71 4267
5497.41 4445
5498.11 4625
5498.81 5014
5499.51 5631
5500.21 6332
5500.91 6942
5501.61 7187
5502.31 7439
5503.01 6819
5503.71 6446
5504.41 5837
5505.11 5123
5505.81 4815
5506.51 4414
5507.22 4206
5507.92 3999
5508.62 4071
5509.32 3826
5510.02 3778
5510.72 3606
5511.42 3593
5512.12 3706
5512.82 3642
5513.52 3754
5514.22 3649
5514.92 3618
5515.62 3595
5516.32 3525
5517.03 3536
5517.73 3591
5518.43 3595
5519.13 3498
5519.83 3503
5520.53 3569
5521.23 3590
5521.93 3503
5522.63 3422
5523.34 3409
5524.04 3329
5524.74 3216
5525.44 3087
5526.14 3076
5526.84 2999
5527.55 2948
5528.25 2907
5528.95 3004
5529.65 3001
5530.35 2855
5531.05 2949
5531.76 2998
5532.46 3009
5533.16 2938
5533.86 2825
5534.56 2952
5535.27 2938
5535.97 2921
5536.67 2914
5537.37 3017
5538.08 3000
5538.78 2966
5539.48 2856
5540.18 2870
5540.89 2873
5541.59 2875
5542.29 2814
5542.99 2845
5543.70 2904
5544.40 2887
5545.10 2744
5545.80 2801
5546.51 2941
5547.21 2928
5547.91 2895
5548.62 2851
5549.32 2836
5550.02 2826
5550.73 2837
5551.43 2770
5552.13 2829
5552.84 2935
5553.54 2734
5554.24 2813
5554.95 2708
5555.65 2760
5556.35 2739
5557.06 2693
5557.76 2680
5558.46 2676
5559.17 2791
5559.87 2750
5560.57 2727
5561.28 2713
5561.98 2825
5562.69 2809
5563.39 2898
5564.09 2943
5564.80 3006
5565.50 3027
5566.21 2833
5566.91 2923
5567.61 2886
5568.32 2834
5569.02 2670
5569.73 2733
5570.43 2650
5571.14 2665
5571.84 2713
5572.54 2730
5573.25 2709
5573.95 2719
5574.66 2729
5575.36 2845
5576.07 2843
5576.77 2728
5577.48 2803
5578.18 2797
5578.89 2915
5579.59 2834
5580.30 2794
5581.00 2717
5581.71 2668
5582.41 2636
5583.12 2523
5583.82 2588
5584.53 2559
5585.23 2532
5585.94 2546
5586.64 2599
5587.35 2676
5588.06 2605
5588.76 2684
5589.47 2618
5590.17 2646
5590.88 2562
5591.58 2505
5592.29 2550
5592.99 2509
5593.70 2505
5594.41 2485
5595.11 2514
5595.82 2556
5596.52 2554
5597.23 2546
5597.94 2463
5598.64 2530
5599.35 2469
5600.06 2391
5600.76 2464
5601.47 2567
5602.17 2481
5602.88 2452
5603.59 2488
5604.29 2490
5605.00 2497
5605.71 2436
5606.41 2506
5607.12 2446
5607.83 2415
5608.53 2367
5609.24 2378
5609.95 2413
5610.65 2461
5611.36 2320
5612.07 2407
5612.78 2378
5613.48 2412
5614.19 2379
5614.90 2450
5615.60 2587
5616.31 2498
5617.02 2504
5617.73 2443
5618.43 2432
5619.14 2486
5619.85 2501
5620.56 2408
5621.26 2431
5621.97 2436
5622.68 2463
5623.39 2408
5624.09 2445
5624.80 2413
5625.51 2477
5626.22 2517
5626.93 2476
5627.63 2493
5628.34 2504
5629.05 2623
5629.76 2662
5630.47 2680
5631.17 2701
5631.88 2685
5632.59 2774
5633.30 2777
5634.01 2720
5634.72 2782
5635.42 2877
5636.13 2999
5636.84 2918
5637.55 2895
5638.26 2904
5638.97 3032
5639.68 3099
5640.39 3067
5641.09 3062
5641.80 3089
5642.51 3161
5643.22 3068
5643.93 2966
5644.64 2880
5645.35 2878
5646.06 2800
5646.77 2758
5647.48 2758
5648.19 2745
5648.89 2794
5649.60 2776
5650.31 2752
5651.02 2759
5651.73 2789
5652.44 2788
5653.15 2777
5653.86 2764
5654.57 2865
5655.28 2825
5655.99 2825
5656.70 2877
5657.41 2852
5658.12 2854
5658.83 2821
5659.54 2854
5660.25 2910
5660.96 2843
5661.67 2843
5662.38 2961
5663.09 2980
5663.80 2921
5664.51 2946
5665.22 2933
5665.93 2827
5666.64 2869
5667.35 2815
5668.06 2846
5668.77 2785
5669.48 2949
5670.19 3041
5670.91 3084
5671.62 3119
5672.33 3145
5673.04 3128
5673.75 3184
5674.46 3000
5675.17 2950
5675.88 2862
5676.59 2830
5677.30 2776
5678.01 2739
5678.73 2844
5679.44 2804
5680.15 2890
5680.86 2815
5681.57 2836
5682.28 2773
5682.99 2801
5683.71 2806
5684.42 2713
5685.13 2725
5685.84 2746
5686.55 2736
5687.26 2769
5687.98 2675
5688.69 2720
5689.40 2764
5690.11 2748
5690.82 2708
5691.54 2747
5692.25 2731
5692.96 2728
5693.67 2665
5694.38 2653
5695.10 2636
5695.81 2637
5696.52 2625
5697.23 2662
5697.95 2656
5698.66 2548
5699.37 2601
5700.08 2635
5700.80 2537
5701.51 2534
5702.22 2602
5702.93 2683
5703.65 2624
5704.36 2671
5705.07 2680
5705.78 2784
5706.50 2717
5707.21 2781
5707.92 2783
5708.64 2657
5709.35 2592
5710.06 2584
5710.78 2629
5711.49 2591
5712.20 2651
5712.92 2577
5713.63 2583
5714.34 2619
5715.06 2631
5715.77 2559
5716.48 2580
5717.20 2581
5717.91 2612
5718.62 2643
5719.34 2650
5720.05 2678
5720.77 2712
5721.48 2681
5722.19 2702
5722.91 2697
5723.62 2697
5724.33 2853
5725.05 2866
5725.76 2930
5726.48 3050
5727.19 3053
5727.91 3091
5728.62 2971
5729.33 3050
5730.05 3155
5730.76 2967
5731.48 2884
5732.19 2914
5732.91 2918
5733.62 2903
5734.34 2916
5735.05 2915
5735.77 2942
5736.48 2904
5737.20 2830
5737.91 2925
5738.63 2906
5739.34 2931
5740.06 3039
5740.77 3154
5741.49 3097
5742.20 3036
5742.92 2977
5743.63 2974
5744.35 3106
5745.06 3043
5745.78 3062
5746.49 3191
5747.21 3098
5747.92 3111
5748.64 3215
5749.35 3237
5750.07 3195
5750.79 3282
5751.50 3345
5752.22 3394
5752.93 3429
5753.65 3607
5754.36 3744
5755.08 3805
5755.80 3864
5756.51 3682
5757.23 3737
5757.95 3789
5758.66 3809
5759.38 3793
5760.09 3865
5760.81 3935
5761.53 4124
5762.24 4238
5762.96 4341
5763.68 4406
5764.39 4479
5765.11 4544
5765.83 4695
5766.54 4867
5767.26 5227
5767.98 5740
5768.69 6671
5769.41 8137
5770.13 9589
5770.84 10593
5771.56 11151
5772.28 10983
5772.99 10123
5773.71 8860
5774.43 7786
5775.15 6899
5775.86 6379
5776.58 5587
5777.30 5347
5778.01 5247
5778.73 5052
5779.45 5134
5780.17 4980
5780.88 4960
5781.60 4882
5782.32 4961
5783.04 5026
5783.76 5055
5784.47 5010
5785.19 5042
5785.91 5180
5786.63 5099
5787.34 4986
5788.06 4812
5788.78 4864
5789.50 4728
5790.22 4757
5790.94 4766
5791.65 4863
5792.37 4606
5793.09 4476
5793.81 4397
5794.53 4312
5795.25 4284
5795.96 4206
5796.68 4188
5797.40 4201
5798.12 4304
5798.84 4593
5799.56 4913
5800.28 5284
5800.99 5512
5801.71 5536
5802.43 5524
5803.15 5260
5803.87 4974
5804.59 4748
5805.31 4452
5806.03 4163
5806.75 4054
5807.47 4130
5808.18 4061
5808.90 4016
5809.62 4091
5810.34 4119
5811.06 4080
5811.78 4024
5812.50 4041
5813.22 3981
5813.94 3790
5814.66 3817
5815.38 3694
5816.10 3712
5816.82 3689
5817.54 3615
5818.26 3606
5818.98 3597
5819.70 3709
5820.42 3641
5821.14 3540
5821.86 3557
5822.58 3482
5823.30 3517
5824.02 3440
5824.74 3337
5825.46 3254
5826.18 3347
5826.90 3379
5827.62 3320
5828.34 3374
5829.06 3277
5829.78 3241
5830.50 3337
5831.22 3217
5831.95 3247
5832.67 3147
5833.39 3207
5834.11 3305
5834.83 3249
5835.55 3106
5836.27 3064
5836.99 3177
5837.71 3055
5838.43 3095
5839.15 3002
5839.88 3029
5840.60 3117
5841.32 3023
5842.04 3026
5842.76 3028
5843.48 3062
5844.20 2995
5844.93 2922
5845.65 2893
5846.37 2991
5847.09 2897
5847.81 2922
5848.53 2989
5849.26 2882
5849.98 2926
5850.70 2966
5851.42 2945
5852.14 3050
5852.87 2981
5853.59 2984
5854.31 2963
5855.03 3061
5855.75 3062
5856.48 3006
5857.20 2939
5857.92 2907
5858.64 2871
5859.37 2960
5860.09 2818
5860.81 2813
5861.53 2855
5862.26 2812
5862.98 2919
5863.70 2868
5864.42 2877
5865.15 2844
5865.87 2946
5866.59 2895
5867.31 2825
5868.04 2794
5868.76 2857
5869.48 2743
5870.21 2868
5870.93 2785
5871.65 2847
5872.38 2805
5873.10 2821
5873.82 2836
5874.55 2826
5875.27 2740
5875.99 2771
5876.72 2837
5877.44 2814
5878.16 2808
5878.89 2786
5879.61 2813
5880.33 2815
5881.06 2856
5881.78 2976
5882.51 2863
5883.23 2941
5883.95 2904
5884.68 2921
5885.40 2881
5886.13 2919
5886.85 2988
5887.57 3022
5888.30 2960
5889.02 2971
5889.75 2956
5890.47 2880
5891.20 2916
5891.92 2893
5892.64 2870
5893.37 2919
5894.09 2901
5894.82 2927
5895.54 2930
5896.27 2905
5896.99 2878
5897.72 2933
5898.44 2843
5899.17 2841
5899.89 2913
5900.62 2940
5901.34 2996
5902.07 3070
5902.79 3009
5903.52 3062
5904.24 3051
5904.97 3065
5905.69 3117
5906.42 3132
5907.14 3092
5907.87 3166
5908.59 3135
5909.32 3221
5910.04 3177
5910.77 3179
5911.50 3181
5912.22 3230
5912.95 3153
5913.67 3190
5914.40 3276
5915.12 3314
5915.85 3285
5916.58 3331
5917.30 3348
5918.03 3429
5918.75 3431
5919.48 3408
5920.21 3442
5920.93 3375
5921.66 3361
5922.39 3498
5923.11 3620
5923.84 3590
5924.56 3587
5925.29 3743
5926.02 3575
5926.74 3699
5927.47 3701
5928.20 3699
5928.92 3815
5929.65 3838
5930.38 3880
5931.10 4003
5931.83 4033
5932.56 4006
5933.28 4070
5934.01 4151
5934.74 4155
5935.47 4177
5936.19 4312
5936.92 4371
5937.65 4446
5938.37 4391
5939.10 4434
5939.83 4584
5940.56 4543
5941.28 4560
5942.01 4613
5942.74 4803
5943.47 4787
5944.19 5058
5944.92 4987
5945.65 5029
5946.38 5190
5947.11 5248
5947.83 5369
5948.56 5383
5949.29 5521
5950.02 5665
5950.74 6049
5951.47 6530
5952.20 6794
5952.93 7132
5953.66 7141
5954.39 7272
5955.11 7218
5955.84 7112
5956.57 6916
5957.30 6789
5958.03 6660
5958.76 6553
5959.48 6448
5960.21 6491
5960.94 6530
5961.67 6469
5962.40 6538
5963.13 6624
5963.86 6692
5964.59 6893
5965.31 7166
5966.04 7718
5966.77 8083
5967.50 8245
5968.23 8470
5968.96 8447
5969.69 8209
5970.42 8184
5971.15 8118
5971.88 8003
5972.61 7857
5973.34 7714
5974.06 7499
5974.79 7635
5975.52 7569
5976.25 7705
5976.98 7712
5977.71 7881
5978.44 8062
5979.17 8048
5979.90 8160
5980.63 8340
5981.36 8608
5982.09 8739
5982.82 8798
5983.55 8949
5984.28 8932
5985.01 9026
5985.74 9104
5986.47 9008
5987.20 9294
5987.93 9137
5988.66 9165
5989.39 9330
5990.12 9457
5990.85 9361
5991.58 9450
5992.32 9639
5993.05 9645
5993.78 9803
5994.51 9913
5995.24 10024
5995.97 10166
5996.70 10210
5997.43 10268
5998.16 10267
5998.89 10253
5999.62 10103
6000.35 10124
6001.09 9867
6001.82 9576
6002.55 9450
6003.28 9345
6004.01 9325
6004.74 9446
6005.47 9248
6006.20 9449
6006.94 9973
6007.67 10392
6008.40 11282
6009.13 12688
6009.86 14718
6010.59 17026
6011.33 19597
6012.06 22002
6012.79 23926
6013.52 25526
6014.25 26410
6014.98 26063
6015.72 25479
6016.45 23891
6017.18 21725
6017.91 19678
6018.64 17635
6019.38 15333
6020.11 13616
6020.84 12086
6021.57 10823
6022.31 9962
6023.04 9362
6023.77 8639
6024.50 8254
6025.24 8018
6025.97 7847
6026.70 7645
6027.43 7557
6028.17 7359
6028.90 7486
6029.63 7561
6030.37 7491
6031.10 7306
6031.83 7265
6032.56 7158
6033.30 6920
6034.03 6887
6034.76 6573
6035.50 6540
6036.23 6456
6036.96 6407
6037.70 6477
6038.43 6455
6039.16 6702
6039.90 6702
6040.63 6748
6041.36 6734
6042.10 6846
6042.83 6886
6043.56 6785
6044.30 6885
6045.03 6862
6045.77 6935
6046.50 7145
6047.23 7064
6047.97 7105
6048.70 7255
6049.44 7456
6050.17 7695
6050.90 7945
6051.64 8396
6052.37 8551
6053.11 8710
6053.84 8830
6054.57 8717
6055.31 8634
6056.04 8439
6056.78 8064
6057.51 7858
6058.25 7824
6058.98 7693
6059.72 7553
6060.45 7331
6061.19 7242
6061.92 7204
6062.66 6952
6063.39 6782
6064.13 6863
6064.86 6739
6065.60 6746
6066.33 6700
6067.07 6675
6067.80 6466
6068.54 6481
6069.27 6330
6070.01 6225
6070.74 6269
6071.48 6340
6072.21 6210
6072.95 6079
6073.68 6167
6074.42 6089
6075.15 6097
6075.89 6145
6076.63 6051
6077.36 5911
6078.10 5959
6078.83 5865
6079.57 5852
6080.30 5724
6081.04 5821
6081.78 5588
6082.51 5555
6083.25 5611
6083.98 5557
6084.72 5344
6085.46 5336
6086.19 5344
6086.93 5247
6087.67 5331
6088.40 5321
6089.14 5422
6089.88 5402
6090.61 5521
6091.35 5569
6092.09 5635
6092.82 5601
6093.56 5670
6094.30 5530
6095.03 5461
6095.77 5363
6096.51 5359
6097.24 5397
6097.98 5279
6098.72 5224
6099.45 5149
6100.19 5173
6100.93 5181
6101.67 5070
6102.40 5152
6103.14 5213
6103.88 5134
6104.61 5045
6105.35 5159
6106.09 5047
6106.83 4948
6107.56 5009
6108.30 5089
6109.04 4995
6109.78 5100
6110.51 5217
6111.25 5203
6111.99 5088
6112.73 5149
6113.47 5222
6114.20 5331
6114.94 5518
6115.68 5540
6116.42 5831
6117.16 5617
6117.89 5594
6118.63 5583
6119.37 5607
6120.11 5591
6120.85 5610
6121.59 5539
6122.32 5800
6123.06 5706
6123.80 5862
6124.54 5658
6125.28 5651
6126.02 5768
6126.76 5714
6127.49 5762
6128.23 5762
6128.97 5777
6129.71 5786
6130.45 5799
6131.19 5745
6131.93 5831
6132.67 5871
6133.41 5876
6134.15 5942
6134.88 6049
6135.62 6315
6136.36 6355
6137.10 6435
6137.84 6679
6138.58 6814
6139.32 6902
6140.06 6958
6140.80 7102
6141.54 7115
6142.28 7171
6143.02 7055
6143.76 6988
6144.50 6988
6145.24 6996
6145.98 7009
6146.72 6769
6147.46 6885
6148.20 6706
6148.94 6880
6149.68 7032
6150.42 6958
6151.16 7033
6151.90 7253
6152.64 7068
6153.38 7167
6154.12 7320
6154.86 7274
6155.60 7451
6156.34 7543
6157.08 7616
6157.82 7721
6158.56 7743
6159.30 7719
6160.04 7955
6160.78 8180
6161.52 8225
6162.27 8637
6163.01 8985
6163.75 9182
6164.49 9843
6165.23 10213
6165.97 10392
6166.71 10668
6167.45 10806
6168.19 10652
6168.94 10665
6169.68 10728
6170.42 10338
6171.16 10356
6171.90 10288
6172.64 10115
6173.38 9897
6174.13 10031
6174.87 10153
6175.61 10032
6176.35 10217
6177.09 10399
6177.83 10786
6178.58 11557
6179.32 12561
6180.06 13828
6180.80 15442
6181.54 16884
6182.28 18218
6183.03 19272
6183.77 19781
6184.51 20044
6185.25 19542
6186.00 18397
6186.74 17610
6187.48 16284
6188.22 15029
6188.97 14241
6189.71 13597
6190.45 12899
6191.19 12493
6191.94 12456
6192.68 12172
6193.42 11898
6194.16 11885
6194.91 11865
6195.65 11855
6196.39 11706
6197.13 11653
6197.88 11301
6198.62 11568
6199.36 11505
6200.11 11516
6200.85 11548
6201.59 11712
6202.34 12022
6203.08 12764
6203.82 13895
6204.57 15532
6205.31 17748
6206.05 21226
6206.80 25400
6207.54 29694
6208.28 33979
6209.03 36851
6209.77 38186
6210.52 38726
6211.26 37545
6212.00 35015
6212.75 31640
6213.49 28296
6214.23 24927
6214.98 21597
6215.72 18715
6216.47 16276
6217.21 14548
6217.95 13111
6218.70 11969
6219.44 11048
6220.19 10285
6220.93 10204
6221.68 9881
6222.42 9737
6223.17 9590
6223.91 9679
6224.65 9711
6225.40 9433
6226.14 9163
6226.89 8783
6227.63 8649
6228.38 8263
6229.12 7811
6229.87 7489
6230.61 7361
6231.36 7163
6232.10 7044
6232.85 7043
6233.59 7012
6234.34 6906
6235.08 6860
6235.83 6983
6236.57 6934
6237.32 7344
6238.06 7544
6238.81 8059
6239.56 8505
6240.30 8851
6241.05 9093
6241.79 8915
6242.54 8983
6243.28 9043
6244.03 8763
6244.77 8699
6245.52 8658
6246.27 8885
6247.01 8890
6247.76 8883
6248.50 8782
6249.25 8761
6250.00 8747
6250.74 8424
6251.49 8262
6252.23 8133
6252.98 7941
6253.73 7806
6254.47 7757
6255.22 7438
6255.97 7498
6256.71 7361
6257.46 7356
6258.21 7414
6258.95 7293
6259.70 7309
6260.45 7105
6261.19 7125
6261.94 7084
6262.69 6924
6263.43 6899
6264.18 6784
6264.93 6722
6265.67 6768
6266.42 6647
6267.17 6651
6267.92 6733
6268.66 6698
6269.41 6683
6270.16 6774
6270.90 6761
6271.65 6711
6272.40 6681
6273.15 6777
6273.89 6767
6274.64 6785
6275.39 6682
6276.14 6849
6276.89 6994
6277.63 6920
6278.38 7001
6279.13 6928
6279.88 6790
6280.62 6635
6281.37 6561
6282.12 6409
6282.87 6277
6283.62 6157
6284.36 6098
6285.11 5919
6285.86 5934
6286.61 5841
6287.36 5899
6288.11 5807
6288.85 5732
6289.60 5703
6290.35 5665
6291.10 5472
6291.85 5651
6292.60 5571
6293.35 5661
6294.09 5679
6294.84 5559
6295.59 5613
6296.34 5613
6297.09 5420
6297.84 5549
6298.59 5524
6299.34 5476
6300.09 5463
6300.83 5350
6301.58 5319
6302.33 5365
6303.08 5269
6303.83 5301
6304.58 5391
6305.33 5172
6306.08 5197
6306.83 5199
6307.58 5305
6308.33 5295
6309.08 5290
6309.83 5381
6310.58 5595
6311.33 5455
6312.08 5552
6312.83 5563
6313.58 5689
6314.33 5773
6315.08 5936
6315.83 6215
6316.58 6273
6317.33 6447
6318.08 6308
6318.83 6259
6319.58 6080
6320.33 5959
6321.08 5837
6321.83 5619
6322.58 5560
6323.33 5371
6324.08 5222
6324.83 4926
6325.58 4934
6326.33 5003
6327.08 4921
6327.83 4824
6328.58 4803
6329.33 4631
6330.08 4566
6330.84 4676
6331.59 4583
6332.34 4556
6333.09 4629
6333.84 4649
6334.59 4550
6335.34 4642
6336.09 4561
6336.84 4615
6337.60 4467
6338.35 4541
6339.10 4506
6339.85 4516
6340.60 4456
6341.35 4444
6342.10 4527
6342.86 4518
6343.61 4470
6344.36 4429
6345.11 4431
6345.86 4447
6346.61 4343
6347.37 4332
6348.12 4413
6348.87 4470
6349.62 4620
6350.37 4619
6351.13 4729
6351.88 4810
6352.63 4933
6353.38 5071
6354.14 5098
6354.89 5222
6355.64 5150
6356.39 5088
6357.14 5012
6357.90 5035
6358.65 4874
6359.40 4777
6360.16 4683
6360.91 4584
6361.66 4637
6362.41 4568
6363.17 4510
6363.92 4610
6364.67 4510
6365.42 4619
6366.18 4594
6366.93 4627
6367.68 4749
6368.44 4836
6369.19 4876
6369.94 4900
6370.70 4859
6371.45 4744
6372.20 4620
6372.96 4820
6373.71 4723
6374.46 4538
6375.22 4644
6375.97 4471
6376.72 4409
6377.48 4443
6378.23 4639
6378.99 4625
6379.74 4760
6380.49 4682
6381.25 4627
6382.00 4790
6382.75 4719
6383.51 4515
6384.26 4600
6385.02 4574
6385.77 4545
6386.53 4449
6387.28 4428
6388.03 4402
6388.79 4336
6389.54 4382
6390.30 4385
6391.05 4264
6391.81 4328
6392.56 4293
6393.31 4223
6394.07 4308
6394.82 4305
6395.58 4217
6396.33 4329
6397.09 4263
6397.84 4357
6398.60 4361
6399.35 4232
6400.11 4256
6400.86 4254
6401.62 4173
6402.37 4222
6403.13 4114
6403.88 4042
6404.64 4057
6405.39 4140
6406.15 4023
6406.90 4033
6407.66 4091
6408.42 4196
6409.17 4129
6409.93 4184
6410.68 4175
6411.44 4175
6412.19 4177
6412.95 4123
6413.71 4178
6414.46 4214
6415.22 4157
6415.97 4154
6416.73 4273
6417.48 4322
6418.24 4347
6419.00 4253
6419.75 4154
6420.51 4080
6421.27 4051
6422.02 4170
6422.78 4133
6423.53 4156
6424.29 4197
6425.05 4082
6425.80 4081
6426.56 4109
6427.32 4135
6428.07 4197
6428.83 4149
6429.59 4163
6430.34 4174
6431.10 4147
6431.86 4118
6432.61 4166
6433.37 4216
6434.13 4272
6434.89 4268
6435.64 4257
6436.40 4419
6437.16 4330
6437.91 4354
6438.67 4424
6439.43 4500
6440.19 4473
6440.94 4522
6441.70 4523
6442.46 4469
6443.22 4489
6443.97 4594
6444.73 4608
6445.49 4597
6446.25 4482
6447.00 4467
6447.76 4602
6448.52 4573
6449.28 4768
6450.04 4767
6450.79 4767
6451.55 4705
6452.31 4724
6453.07 4891
6453.83 4896
6454.58 4923
6455.34 4957
6456.10 5049
6456.86 5104
6457.62 5079
6458.38 4973
6459.13 5216
6459.89 5149
6460.65 5155
6461.41 5238
6462.17 5258
6462.93 5390
6463.69 5400
6464.44 5532
6465.20 5536
6465.96 5771
6466.72 5642
6467.48 5591
6468.24 5730
6469.00 5747
6469.76 5677
6470.52 5701
6471.28 5799
6472.03 5738
6472.79 5723
6473.55 5744
6474.31 5773
6475.07 5903
6475.83 5953
6476.59 6068
6477.35 6083
6478.11 6163
6478.87 6320
6479.63 6337
6480.39 6307
6481.15 6450
6481.91 6487
6482.67 6592
6483.43 6773
6484.19 6854
6484.95 6898
6485.71 7045
6486.47 7057
6487.23 7068
6487.99 7086
6488.75 7163
6489.51 7359
6490.27 7474
6491.03 7639
6491.79 7866
6492.55 7960
6493.31 8149
6494.07 8230
6494.83 8190
6495.59 8276
6496.35 8135
6497.11 8307
6497.87 8315
6498.64 8188
6499.40 8227
6500.16 8269
6500.92 8261
6501.68 8493
6502.44 8906
6503.20 9513
6503.96 10675
6504.72 12290
6505.48 14507
6506.25 17670
6507.01 20990
6507.77 24044
6508.53 26262
6509.29 27431
6510.05 27676
6510.81 26622
6511.57 25027
6512.34 22842
6513.10 20356
6513.86 17977
6514.62 15946
6515.38 14367
6516.15 13127
6516.91 12023
6517.67 11073
6518.43 10728
6519.19 10109
6519.95 9894
6520.72 9742
6521.48 9498
6522.24 9667
6523.00 9586
6523.77 9751
6524.53 10167
6525.29 10599
6526.05 10936
6526.81 11478
6527.58 11664
6528.34 11843
6529.10 12144
6529.86 11900
6530.63 11791
6531.39 11650
6532.15 11949
6532.92 12542
6533.68 13758
6534.44 14979
6535.20 16543
6535.97 17771
6536.73 18568
6537.49 19029
6538.26 18613
6539.02 17707
6539.78 16543
6540.55 15260
6541.31 13977
6542.07 12654
6542.84 11665
6543.60 11009
6544.36 10278
6545.13 10018
6545.89 9848
6546.65 9634
6547.42 9524
6548.18 9265
6548.94 8908
6549.71 8776
6550.47 8591
6551.24 8478
6552.00 8364
6552.76 8109
6553.53 8174
6554.29 8217
6555.06 7948
6555.82 7957
6556.58 7798
6557.35 7736
6558.11 7817
6558.88 7728
6559.64 7723
6560.41 7817
6561.17 7934
6561.93 8057
6562.70 8153
6563.46 8292
6564.23 8253
6564.99 8241
6565.76 8194
6566.52 8381
6567.29 8286
6568.05 8389
6568.82 8311
6569.58 8389
6570.35 8435
6571.11 8563
6571.88 8748
6572.64 8765
6573.41 8908
6574.17 8917
6574.94 8943
6575.70 8882
6576.47 8964
6577.23 8958
6578.00 9076
6578.76 9062
6579.53 9258
6580.29 9080
6581.06 9122
6581.83 9207
6582.59 9238
6583.36 9176
6584.12 9249
6584.89 9216
6585.65 9037
6586.42 9123
6587.19 9062
6587.95 9087
6588.72 9114
6589.48 9251
6590.25 9368
6591.02 9588
6591.78 9807
6592.55 10201
6593.32 10554
6594.08 11088
6594.85 11618
6595.61 11798
6596.38 11718
6597.15 11703
6597.91 11344
6598.68 11225
6599.45 11051
6600.21 10466
6600.98 9809
6601.75 9339
6602.51 9068
6603.28 8753
6604.05 8477
6604.82 8337
6605.58 8091
6606.35 7890
6607.12 7896
6607.88 7928
6608.65 7843
6609.42 7660
6610.19 7679
6610.95 7703
6611.72 7595
6612.49 7694
6613.25 7588
6614.02 7516
6614.79 7575
6615.56 7558
6616.32 7453
6617.09 7488
6617.86 7548
6618.63 7680
6619.40 7887
6620.16 8208
6620.93 8541
6621.70 8868
6622.47 9284
6623.24 9580
6624.00 9631
6624.77 9528
6625.54 9433
6626.31 9277
6627.08 8736
6627.84 8506
6628.61 8209
6629.38 7945
6630.15 7814
6630.92 7802
6631.69 7809
6632.46 8069
6633.22 8451
6633.99 8609
6634.76 8672
6635.53 8885
6636.30 9057
6637.07 9061
6637.84 9073
6638.61 9148
6639.37 8945
6640.14 8761
6640.91 8628
6641.68 8509
6642.45 8491
6643.22 8259
6643.99 8015
6644.76 7886
6645.53 7666
6646.30 7401
6647.07 7109
6647.84 7013
6648.61 6835
6649.37 6671
6650.14 6622
6650.91 6587
6651.68 6555
6652.45 6348
6653.22 6237
6653.99 6268
6654.76 6338
6655.53 6373
6656.30 6239
6657.07 6163
6657.84 6154
6658.61 6161
6659.38 6186
6660.15 6168
6660.92 6075
6661.69 6106
6662.46 6101
6663.23 6160
6664.00 6178
6664.77 6137
6665.55 5995
6666.32 5936
6667.09 6003
6667.86 6054
6668.63 6089
6669.40 6246
6670.17 6212
6670.94 6191
6671.71 6343
6672.48 6301
6673.25 6391
6674.02 6518
6674.79 6422
6675.57 6310
6676.34 6308
6677.11 6359
6677.88 6256
6678.65 6354
6679.42 6369
6680.19 6577
6680.96 6469
6681.74 6485
6682.51 6582
6683.28 6644
6684.05 6742
6684.82 6856
6685.59 7003
6686.37 7007
6687.14 7013
6687.91 6917
6688.68 6692
6689.45 6556
6690.22 6353
6691.00 6337
6691.77 6024
6692.54 5775
6693.31 5685
6694.08 5612
6694.86 5513
6695.63 5515
6696.40 5479
6697.17 5418
6697.95 5295
6698.72 5304
6699.49 5246
6700.26 5234
6701.04 5189
6701.81 5212
6702.58 5204
6703.35 5207
6704.13 5287
6704.90 5226
6705.67 4989
6706.44 5112
6707.22 5060
6707.99 4987
6708.76 5062
6709.54 5058
6710.31 4910
6711.08 4961
6711.86 4873
6712.63 4875
6713.40 4887
6714.17 4877
6714.95 4799
6715.72 4848
6716.50 4845
6717.27 4887
6718.04 4821
6718.82 4862
6719.59 4870
6720.36 4697
6721.14 4688
6721.91 4661
6722.68 4614
6723.46 4660
6724.23 4745
6725.01 4703
6725.78 4692
6726.55 4647
6727.33 4676
6728.10 4602
6728.88 4574
6729.65 4479
6730.42 4707
6731.20 4624
6731.97 4600
6732.75 4681
6733.52 4635
6734.30 4608
6735.07 4688
6735.84 4741
6736.62 4712
6737.39 4733
6738.17 4751
6738.94 4710
6739.72 4705
6740.49 4794
6741.27 4835
6742.04 4763
6742.82 4914
6743.59 4882
6744.37 4929
6745.14 4951
6745.92 4959
6746.69 4874
6747.47 4924
6748.24 5000
6749.02 5022
6749.79 5098
6750.57 5254
6751.34 5334
6752.12 5340
6752.90 5452
6753.67 5624
6754.45 5631
6755.22 5620
6756.00 5598
6756.77 5488
6757.55 5349
6758.33 5410
6759.10 5325
6759.88 5303
6760.65 5339
6761.43 5420
6762.20 5344
6762.98 5184
6763.76 5119
6764.53 5036
6765.31 5030
6766.09 5034
6766.86 5027
6767.64 5053
6768.41 4995
6769.19 5048
6769.97 5061
6770.74 4993
6771.52 4980
6772.30 4889
6773.07 4867
6773.85 4790
6774.63 4614
6775.40 4637
6776.18 4612
6776.96 4684
6777.74 4581
6778.51 4716
6779.29 4714
6780.07 4658
6780.84 4684
6781.62 4686
6782.40 4658
6783.17 4447
6783.95 4486
6784.73 4576
6785.51 4560
6786.28 4517
6787.06 4659
6787.84 4540
6788.62 4454
6789.39 4352
6790.17 4279
6790.95 4366
6791.73 4274
6792.51 4300
6793.28 4282
6794.06 4354
6794.84 4397
6795.62 4265
6796.39 4198
6797.17 4289
6797.95 4203
6798.73 4297
6799.51 4414
6800.29 4302
6801.06 4387
6801.84 4288
6802.62 4402
6803.40 4454
6804.18 4448
6804.96 4315
6805.73 4369
6806.51 4389
6807.29 4393
6808.07 4332
6808.85 4421
6809.63 4400
6810.41 4314
6811.18 4361
6811.96 4214
6812.74 4117
6813.52 4225
6814.30 4304
6815.08 4255
6815.86 4313
6816.64 4356
6817.42 4324
6818.20 4472
6818.98 4386
6819.76 4355
6820.53 4374
6821.31 4459
6822.09 4391
6822.87 4435
6823.65 4367
6824.43 4432
6825.21 4413
6825.99 4277
6826.77 4302
6827.55 4283
6828.33 4293
6829.11 4213
6829.89 4334
6830.67 4300
6831.45 4304
6832.23 4266
6833.01 4365
6833.79 4414
6834.57 4401
6835.35 4563
6836.13 4848
6836.91 5064
6837.69 5279
6838.47 5536
6839.25 5832
6840.03 5817
6840.81 5593
6841.59 5525
6842.37 5534
6843.16 5463
6843.94 5266
6844.72 5214
6845.50 5157
6846.28 5267
6847.06 5386
6847.84 5667
6848.62 6113
6849.40 6528
6850.18 6865
6850.96 7364
6851.75 7571
6852.53 7586
6853.31 7604
6854.09 7129
6854.87 6768
6855.65 6431
6856.43 6196
6857.22 5932
6858.00 5634
6858.78 5380
6859.56 5267
6860.34 5113
6861.12 5002
6861.90 5035
6862.69 4965
6863.47 4912
6864.25 4883
6865.03 4874
6865.81 4891
6866.60 4995
6867.38 5017
6868.16 4984
6868.94 4971
6869.72 5026
6870.51 5116
6871.29 4993
6872.07 5009
6872.85 4946
6873.64 5072
6874.42 5102
6875.20 5035
6875.98 5297
6876.77 5253
6877.55 5315
6878.33 5524
6879.11 5653
6879.90 5933
6880.68 6123
6881.46 6544
6882.25 6760
6883.03 6998
6883.81 6967
6884.59 7135
6885.38 7008
6886.16 7016
6886.94 7019
6887.73 7028
6888.51 7198
6889.29 7344
6890.08 7365
6890.86 7150
6891.64 6990
6892.43 6916
6893.21 6687
6893.99 6397
6894.78 6435
6895.56 6271
6896.35 6008
6897.13 5929
6897.91 5875
6898.70 5931
6899.48 5886
6900.26 5861
6901.05 5981
6901.83 5995
6902.62 5904
6903.40 5760
6904.18 5711
6904.97 5860
6905.75 5771
6906.54 5800
6907.32 5814
6908.11 5862
6908.89 5673
6909.67 5697
6910.46 5551
6911.24 5570
6912.03 5571
6912.81 5460
6913.60 5651
6914.38 5621
6915.17 5631
6915.95 5641
6916.74 5703
6917.52 5655
6918.31 5712
6919.09 5717
6919.88 5722
6920.66 5851
6921.45 5736
6922.23 5817
6923.02 5855
6923.80 5904
6924.59 5933
6925.37 5959
6926.16 5959
6926.94 6067
6927.73 6143
6928.51 6263
6929.30 6184
6930.09 6286
6930.87 6306
6931.66 6338
6932.44 6323
6933.23 6418
6934.01 6431
6934.80 6577
6935.59 6556
6936.37 6648
6937.16 6834
6937.94 7200
6938.73 7271
6939.52 7514
6940.30 8066
6941.09 8158
6941.88 8500
6942.66 8732
6943.45 9149
6944.23 9064
6945.02 9321
6945.81 9270
6946.59 9118
6947.38 9279
6948.17 9302
6948.95 9397
6949.74 9439
6950.53 9386
6951.31 9200
6952.10 9113
6952.89 9094
6953.67 8943
6954.46 8793
6955.25 8759
6956.04 8514
6956.82 8528
6957.61 8713
6958.40 8490
6959.18 8555
6959.97 8593
6960.76 8624
6961.55 8739
6962.33 8938
6963.12 8977
6963.91 9344
6964.70 9547
6965.48 9833
6966.27 10325
6967.06 10670
6967.85 11030
6968.63 11323
6969.42 11620
6970.21 11930
6971.00 12035
6971.79 12020
6972.57 12186
6973.36 11991
6974.15 11854
6974.94 11975
6975.73 12297
6976.52 12353
6977.30 12631
6978.09 13221
6978.88 13799
6979.67 14893
6980.46 16469
6981.25 18581
6982.03 21444
6982.82 25059
6983.61 29108
6984.40 33669
6985.19 37714
6985.98 40293
6986.77 41132
6987.55 41019
6988.34 40036
6989.13 37724
6989.92 34342
6990.71 31270
6991.50 27568
6992.29 23968
6993.08 20852
6993.87 18040
6994.66 16048
6995.45 14272
6996.24 12756
6997.02 11828
6997.81 10964
6998.60 10028
6999.39 9761
7000.18 9393
7000.97 9217
7001.76 9148
7002.55 8788
7003.34 8485
7004.13 8358
7004.92 8006
7005.71 7703
7006.50 7473
7007.29 7265
7008.08 7185
7008.87 7140
7009.66 7226
7010.45 7333
7011.24 7464
7012.03 7737
7012.82 7886
7013.61 7933
7014.40 8021
7015.19 8031
7015.98 7884
7016.77 7732
7017.56 7747
7018.35 7644
7019.15 7566
7019.94 7534
7020.73 7788
7021.52 7876
7022.31 7974
7023.10 8198
7023.89 8502
7024.68 8400
7025.47 8510
7026.26 8733
7027.05 8608
7027.85 8396
7028.64 8333
7029.43 8089
7030.22 7888
7031.01 7767
7031.80 7475
7032.59 7374
7033.38 7140
7034.18 7018
7034.97 7092
7035.76 6895
7036.55 6878
7037.34 6946
7038.13 6971
7038.93 7027
7039.72 7172
7040.51 7219
7041.30 7279
7042.09 7228
7042.89 7185
7043.68 7161
7044.47 7310
7045.26 7384
7046.05 7600
7046.85 7348
7047.64 7336
7048.43 7572
7049.22 7865
7050.01 8087
7050.81 8143
7051.60 8237
7052.39 8110
7053.18 8093
7053.98 7814
7054.77 7566
7055.56 7363
7056.36 7132
7057.15 6998
7057.94 6797
7058.73 6681
7059.53 6672
7060.32 6629
7061.11 6615
7061.91 6593
7062.70 6428
7063.49 6594
7064.29 6568
7065.08 6489
7065.87 6453
7066.66 6306
7067.46 6364
7068.25 6269
7069.04 6128
7069.84 6034
7070.63 5889
7071.43 5801
7072.22 5663
7073.01 5676
7073.81 5675
7074.60 5585
7075.39 5453
7076.19 5340
7076.98 5336
7077.78 5300
7078.57 5173
7079.36 5090
7080.16 5140
7080.95 5088
7081.75 5102
7082.54 5103
7083.33 5062
7084.13 5080
7084.92 5203
7085.72 5355
7086.51 5499
7087.31 5447
7088.10 5605
7088.90 5628
7089.69 5622
7090.48 5490
7091.28 5336
7092.07 5244
7092.87 5233
7093.66 5030
7094.46 4930
7095.25 4772
7096.05 4603
7096.84 4678
7097.64 4682
7098.43 4564
7099.23 4438
7100.02 4447
7100.82 4531
7101.61 4480
7102.41 4363
7103.20 4308
7104.00 4348
7104.80 4228
7105.59 4223
7106.39 4177
7107.18 4271
7107.98 4237
7108.77 4074
7109.57 4047
7110.36 4056
7111.16 3982
7111.96 3969
7112.75 4017
7113.55 4011
7114.34 4105
7115.14 4011
7115.94 4060
7116.73 3990
7117.53 4029
7118.32 4043
7119.12 4085
7119.92 4013
7120.71 4010
7121.51 3950
7122.31 3971
7123.10 3920
7123.90 3971
7124.70 4025
7125.49 4061
7126.29 3997
7127.09 3939
7127.88 4050
7128.68 4128
7129.48 4196
7130.27 4086
7131.07 4150
7131.87 4105
7132.66 4140
7133.46 4132
7134.26 4057
7135.06 3990
7135.85 4073
7136.65 4007
7137.45 4041
7138.24 3982
7139.04 3913
7139.84 3796
7140.64 3856
7141.43 3911
7142.23 3832
7143.03 3835
7143.83 3832
7144.62 3869
7145.42 3856
7146.22 3789
7147.02 3741
7147.82 3808
7148.61 3669
7149.41 3767
7150.21 3689
7151.01 3580
7151.81 3683
7152.60 3590
7153.40 3634
7154.20 3626
7155.00 3773
7155.80 3828
7156.59 3863
7157.39 3842
7158.19 3874
7158.99 3724
7159.79 3780
7160.59 3736
7161.39 3688
7162.18 3730
7162.98 3666
7163.78 3589
7164.58 3610
7165.38 3744
7166.18 3676
7166.98 3629
7167.78 3576
7168.57 3573
7169.37 3592
7170.17 3546
7170.97 3540
7171.77 3470
7172.57 3421
7173.37 3398
7174.17 3302
7174.97 3262
7175.77 3377
7176.57 3365
7177.37 3360
7178.17 3309
7178.97 3468
7179.77 3453
7180.56 3410
7181.36 3440
7182.16 3391
7182.96 3499
7183.76 3422
7184.56 3517
7185.36 3459
7186.16 3476
7186.96 3323
7187.76 3340
7188.56 3311
7189.36 3252
7190.16 3219
7190.96 3229
7191.76 3266
7192.57 3385
7193.37 3239
7194.17 3209
7194.97 3215
7195.77 3167
7196.57 3132
7197.37 3222
7198.17 3293
7198.97 3303
7199.77 3253
7200.57 3317
7201.37 3334
7202.17 3472
7202.97 3445
7203.77 3370
7204.58 3400
7205.38 3320
7206.18 3249
7206.98 3362
7207.78 3351
7208.58 3260
7209.38 3281
7210.18 3264
7210.99 3216
7211.79 3234
7212.59 3391
7213.39 3263
7214.19 3359
7214.99 3517
7215.79 3450
7216.60 3374
7217.40 3465
7218.20 3397
7219.00 3517
7219.80 3464
7220.60 3389
7221.41 3486
7222.21 3508
7223.01 3497
7223.81 3436
7224.62 3355
7225.42 3380
7226.22 3438
7227.02 3412
7227.82 3373
7228.63 3508
7229.43 3493
7230.23 3533
7231.03 3548
7231.84 3617
7232.64 3680
7233.44 3751
7234.24 3957
7235.05 4098
7235.85 4093
7236.65 4217
7237.45 4340
7238.26 4258
7239.06 4267
7239.86 4236
7240.67 4143
7241.47 4125
7242.27 4138
7243.08 3985
7243.88 3938
7244.68 3901
7245.49 3838
7246.29 3882
7247.09 3832
7247.90 3771
7248.70 3672
7249.50 3861
7250.31 3834
7251.11 3707
7251.91 3717
7252.72 3780
7253.52 3827
7254.32 3811
7255.13 3810
7255.93 3902
7256.74 3932
7257.54 3960
7258.34 3892
7259.15 3874
7259.95 3848
7260.76 3890
7261.56 3836
7262.36 3914
7263.17 4019
7263.97 3989
7264.78 4113
7265.58 4024
7266.39 4008
7267.19 3929
7268.00 4034
7268.80 4136
7269.60 4209
7270.41 4095
7271.21 4053
7272.02 3983
7272.82 4138
7273.63 4087
7274.43 4029
7275.24 4049
7276.04 4078
7276.85 4123
7277.65 4115
7278.46 4264
7279.26 4349
7280.07 4540
7280.87 4714
7281.68 4969
7282.48 5330
7283.29 5749
7284.09 6083
7284.90 6177
7285.71 6254
7286.51 6330
7287.32 6193
7288.12 6071
7288.93 5775
7289.73 5412
7290.54 5331
7291.35 5085
7292.15 4827
7292.96 4554
7293.76 4441
7294.57 4335
7295.38 4326
7296.18 4234
7296.99 4262
7297.79 4180
7298.60 4165
7299.41 4213
7300.21 4206
7301.02 4281
7301.82 4316
7302.63 4335
7303.44 4226
7304.24 4232
7305.05 4288
7305.86 4391
7306.66 4413
7307.47 4586
7308.28 4709
7309.08 4834
7309.89 4890
7310.70 5062
7311.50 5150
7312.31 5196
7313.12 5185
7313.93 5189
7314.73 5216
7315.54 5171
7316.35 5285
7317.15 5514
7317.96 5743
7318.77 5971
7319.58 6255
7320.38 6563
7321.19 6720
7322.00 6737
7322.81 6850
7323.61 6792
7324.42 6473
7325.23 6245
7326.04 6015
7326.84 5651
7327.65 5351
7328.46 5208
7329.27 5008
7330.08 4825
7330.88 4613
7331.69 4562
7332.50 4528
7333.31 4340
7334.12 4508
7334.92 4426
7335.73 4383
7336.54 4501
7337.35 4494
7338.16 4754
7338.97 4789
7339.78 4785
7340.58 4983
7341.39 5025
7342.20 5071
7343.01 4978
7343.82 4922
7344.63 4684
7345.44 4635
7346.24 4423
7347.05 4356
7347.86 4309
7348.67 4173
7349.48 4119
7350.29 4073
7351.10 4059
7351.91 3927
7352.72 3944
7353.53 3880
7354.34 3747
7355.14 3828
7355.95 3800
7356.76 3759
7357.57 3743
7358.38 3714
7359.19 3829
7360.00 3746
7360.81 3726
7361.62 3776
7362.43 3823
7363.24 3889
7364.05 3879
7364.86 3956
7365.67 3980
7366.48 4044
7367.29 4086
7368.10 4066
7368.91 3986
7369.72 3938
7370.53 3938
7371.34 3870
7372.15 3817
7372.96 3807
7373.77 3780
7374.58 3788
7375.39 3748
7376.20 3790
7377.01 3932
7377.82 3994
7378.63 4131
7379.44 4246
7380.26 4405
7381.07 4587
7381.88 4747
7382.69 4708
7383.50 4717
7384.31 4621
7385.12 4434
7385.93 4440
7386.74 4303
7387.55 4144
7388.36 4032
7389.18 3926
7389.99 3882
7390.80 3727
7391.61 3703
7392.42 3632
7393.23 3606
7394.04 3613
7394.86 3572
7395.67 3540
7396.48 3494
7397.29 3590
7398.10 3640
7398.91 3728
7399.73 3682
7400.54 3640
7401.35 3734
7402.16 3772
7402.97 3713
7403.79 3733
7404.60 3674
7405.41 3676
7406.22 3602
7407.03 3571
7407.85 3427
7408.66 3403
7409.47 3391
7410.28 3369
7411.10 3327
7411.91 3314
7412.72 3228
7413.53 3186
7414.35 3212
7415.16 3125
7415.97 3161
7416.78 3092
7417.60 3118
7418.41 3120
7419.22 3080
7420.03 3033
7420.85 2922
7421.66 2909
7422.47 2931
7423.29 2963
7424.10 2889
7424.91 2866
7425.73 2940
7426.54 3014
7427.35 2939
7428.17 2983
7428.98 3007
7429.79 2984
7430.61 2937
7431.42 2936
7432.23 2867
7433.05 2850
7433.86 2869
7434.67 2872
7435.49 2878
7436.30 2847
7437.12 2807
7437.93 2894
7438.74 2814
7439.56 2828
7440.37 2844
7441.18 2801
7442.00 2823
7442.81 2888
7443.63 2836
7444.44 2742
7445.26 2802
7446.07 2793
7446.88 2802
7447.70 2708
7448.51 2731
7449.33 2849
7450.14 2829
7450.96 2750
7451.77 2619
7452.59 2660
7453.40 2687
7454.22 2730
7455.03 2688
7455.85 2710
7456.66 2720
7457.47 2648
7458.29 2688
7459.10 2645
7459.92 2645
7460.74 2718
7461.55 2686
7462.37 2690
7463.18 2675
7464.00 2672
7464.81 2702
7465.63 2738
7466.44 2817
7467.26 2756
7468.07 2742
7468.89 2740
7469.70 2718
7470.52 2719
7471.34 2670
7472.15 2677
7472.97 2738
7473.78 2703
7474.60 2730
7475.41 2758
7476.23 2766
7477.05 2789
7477.86 2718
7478.68 2681
7479.49 2732
7480.31 2722
7481.13 2694
7481.94 2661
7482.76 2611
7483.58 2693
7484.39 2726
7485.21 2815
7486.03 2783
7486.84 2754
7487.66 2737
7488.48 2636
7489.29 2733
7490.11 2725
7490.93 2652
7491.74 2572
7492.56 2618
7493.38 2675
7494.19 2670
7495.01 2612
7495.83 2668
7496.64 2704
7497.46 2720
7498.28 2678
7499.10 2658
7499.91 2700
7500.73 2686
7501.55 2709
7502.36 2611
7503.18 2622
7504.00 2573
7504.82 2674
7505.63 2598
7506.45 2579
7507.27 2614
7508.09 2570
7508.90 2577
7509.72 2552
7510.54 2455
7511.36 2563
7512.18 2541
7512.99 2505
7513.81 2560
7514.63 2509
7515.45 2465
7516.27 2578
7517.08 2556
7517.90 2504
7518.72 2523
7519.54 2525
7520.36 2538
7521.18 2530
7521.99 2456
7522.81 2500
7523.63 2505
7524.45 2513
7525.27 2603
7526.09 2587
7526.91 2489
7527.72 2559
7528.54 2561
7529.36 2658
7530.18 2616
7531.00 2667
7531.82 2654
7532.64 2587
7533.46 2553
7534.28 2626
7535.10 2588
7535.91 2502
7536.73 2538
7537.55 2556
7538.37 2556
7539.19 2562
7540.01 2490
7540.83 2466
7541.65 2528
7542.47 2579
7543.29 2631
7544.11 2626
7544.93 2586
7545.75 2607
7546.57 2532
7547.39 2574
7548.21 2605
7549.03 2561
7549.85 2578
7550.67 2580
7551.49 2425
7552.31 2420
7553.13 2464
7553.95 2523
7554.77 2619
7555.59 2573
7556.41 2613
7557.23 2552
7558.05 2588
7558.87 2751
7559.69 2782
7560.51 2780
7561.33 2779
7562.15 2776
7562.97 2747
7563.79 2768
7564.61 2697
7565.44 2734
7566.26 2725
7567.08 2720
7567.90 2750
7568.72 2691
7569.54 2700
7570.36 2702
7571.18 2723
7572.00 2783
7572.82 2773
7573.65 2764
7574.47 2803
7575.29 2867
7576.11 2744
7576.93 2746
7577.75 2776
7578.57 2850
7579.40 2834
7580.22 2841
7581.04 2829
7581.86 2843
7582.68 2865
7583.50 2849
7584.33 2857
7585.15 2832
7585.97 2995
7586.79 3061
7587.61 3006
7588.44 2968
7589.26 3010
7590.08 3021
7590.90 2963
7591.72 2949
7592.55 2945
7593.37 3029
7594.19 3053
7595.01 3056
7595.84 3094
7596.66 3148
7597.48 3236
7598.30 3216
7599.13 3227
7599.95 3330
7600.77 3441
7601.59 3441
7602.42 3483
7603.24 3615
7604.06 3714
7604.89 3757
7605.71 3856
7606.53 3848
7607.36 3845
7608.18 3760
7609.00 3781
7609.82 3597
7610.65 3593
7611.47 3498
7612.29 3476
7613.12 3501
7613.94 3554
7614.77 3435
7615.59 3471
7616.41 3563
7617.24 3737
7618.06 3803
7618.88 3821
7619.71 3896
7620.53 3890
7621.35 3911
7622.18 3893
7623.00 3931
7623.83 3851
7624.65 3987
7625.47 3859
7626.30 3830
7627.12 3901
7627.95 3843
7628.77 3817
7629.60 3913
7630.42 3979
7631.24 4083
7632.07 4030
7632.89 3994
7633.72 4028
7634.54 4042
7635.37 3978
7636.19 3854
7637.02 3696
7637.84 3732
7638.67 3585
7639.49 3469
7640.31 3386
7641.14 3442
7641.96 3379
7642.79 3384
7643.61 3487
7644.44 3513
7645.26 3515
7646.09 3701
7646.92 3655
7647.74 3706
7648.57 3845
7649.39 3938
7650.22 3962
7651.04 4073
7651.87 4035
7652.69 3969
7653.52 3836
7654.34 3698
7655.17 3717
7656.00 3511
7656.82 3414
7657.65 3263
7658.47 3243
7659.30 3126
7660.12 3009
7660.95 3041
7661.78 3041
7662.60 3060
7663.43 3086
7664.25 2967
7665.08 2968
7665.91 2965
7666.73 3057
7667.56 2992
7668.39 2931
7669.21 2943
7670.04 3028
7670.87 2861
7671.69 2853
7672.52 2929
7673.35 2888
7674.17 2857
7675.00 2774
7675.83 2826
7676.65 2853
7677.48 2857
7678.31 2879
7679.13 2912
7679.96 2819
7680.79 2891
7681.61 2902
7682.44 2873
7683.27 2995
7684.10 2953
7684.92 3125
7685.75 3066
7686.58 3065
7687.40 3183
7688.23 3280
7689.06 3069
7689.89 3147
7690.71 3058
7691.54 2974
7692.37 3044
7693.20 3069
7694.03 3045
7694.85 2961
7695.68 2980
7696.51 3026
7697.34 3052
7698.16 3105
7698.99 3123
7699.82 3132
7700.65 3132
7701.48 3190
7702.31 3074
7703.13 3027
7703.96 3002
7704.79 2962
7705.62 3015
7706.45 3006
7707.28 2975
7708.10 2947
7708.93 2902
7709.76 2877
7710.59 2847
7711.42 2829
7712.25 2912
7713.08 2879
7713.90 2860
7714.73 2877
7715.56 2845
7716.39 2852
7717.22 2780
7718.05 2811
7718.88 2958
7719.71 2884
7720.54 2853
7721.37 2834
7722.20 2810
7723.02 2897
7723.85 2775
7724.68 2810
7725.51 2810
7726.34 2787
7727.17 2847
7728.00 2940
7728.83 2942
7729.66 2920
7730.49 3011
7731.32 3003
7732.15 2977
7732.98 2916
7733.81 2778
7734.64 2773
7735.47 2828
7736.30 2814
7737.13 2719
7737.96 2801
7738.79 2807
7739.62 2732
7740.45 2726
7741.28 2732
7742.11 2673
7742.94 2847
7743.77 2973
7744.60 3228
7745.43 3386
7746.26 3619
7747.09 3869
7747.92 3931
7748.75 4153
7749.59 4142
7750.42 4002
7751.25 3984
7752.08 3796
7752.91 3645
7753.74 3503
7754.57 3347
7755.40 3188
7756.23 3101
7757.06 3093
7757.90 2985
7758.73 2905
7759.56 2873
7760.39 2825
7761.22 2809
7762.05 2770
7762.88 2712
7763.71 2706
7764.55 2743
7765.38 2708
7766.21 2619
7767.04 2593
7767.87 2662
7768.70 2617
7769.54 2545
7770.37 2592
7771.20 2609
7772.03 2465
7772.86 2478
7773.70 2512
7774.53 2465
7775.36 2505
7776.19 2528
7777.02 2501
7777.86 2490
7778.69 2490
7779.52 2430
7780.35 2519
7781.19 2484
7782.02 2480
7782.85 2592
7783.68 2674
7784.52 2664
7785.35 2676
7786.18 2634
7787.01 2735
7787.85 2763
7788.68 2704
7789.51 2737
7790.35 2718
7791.18 2668
7792.01 2682
7792.84 2745
7793.68 2773
7794.51 2602
7795.34 2676
7796.18 2648
7797.01 2691
7797.84 2771
7798.68 2687
7799.51 2635
7800.34 2736
7801.18 2735
7802.01 2818
7802.84 2849
7803.68 2780
7804.51 2807
7805.35 2839
7806.18 2805
7807.01 2855
7807.85 2870
7808.68 2931
7809.51 2921
7810.35 2974
7811.18 3048
7812.02 2962
7812.85 3052
7813.68 3162
7814.52 3237
7815.35 3149
7816.19 3115
7817.02 3137
7817.86 3245
7818.69 3271
7819.52 3311
7820.36 3360
7821.19 3349
7822.03 3403
7822.86 3459
7823.70 3527
7824.53 3442
7825.37 3498
7826.20 3391
7827.04 3427
7827.87 3472
7828.71 3397
7829.54 3343
7830.38 3266
7831.21 3225
7832.05 3335
7832.88 3289
7833.72 3275
7834.55 3352
7835.39 3300
7836.22 3384
7837.06 3439
7837.89 3423
7838.73 3350
7839.57 3375
7840.40 3262
7841.24 3215
7842.07 3122
7842.91 3111
7843.74 3103
7844.58 3038
7845.42 3016
7846.25 2949
7847.09 2879
7847.92 2846
7848.76 2823
7849.60 2854
7850.43 2895
7851.27 2777
7852.10 2815
7852.94 2773
7853.78 2771
7854.61 2822
7855.45 2927
7856.29 2829
7857.12 2857
7857.96 2915
7858.79 2882
7859.63 2749
7860.47 2814
7861.30 2869
7862.14 2792
7862.98 2873
7863.81 2814
7864.65 2844
7865.49 2847
7866.33 2852
7867.16 2841
7868.00 2941
7868.84 2948
7869.67 2927
7870.51 2870
7871.35 2977
7872.19 2974
7873.02 2975
7873.86 2912
7874.70 3001
7875.54 3049
7876.37 3167
7877.21 3331
7878.05 3376
7878.89 3401
7879.72 3478
7880.56 3681
7881.40 3627
7882.24 3748
7883.07 3773
7883.91 3668
7884.75 3585
7885.59 3588
7886.43 3491
7887.26 3308
7888.10 3258
7888.94 3282
7889.78 3371
7890.62 3317
7891.45 3326
7892.29 3283
7893.13 3329
7893.97 3283
7894.81 3226
7895.65 3247
7896.49 3242
7897.32 3117
7898.16 3153
7899.00 3148
7899.84 3054
7900.68 2974
7901.52 3036
7902.36 3053
7903.20 2993
7904.03 2917
7904.87 2878
7905.71 2771
7906.55 2746
7907.39 2794
7908.23 2829
7909.07 2900
7909.91 2872
7910.75 2862
7911.59 2935
7912.43 2926
7913.27 3084
7914.11 3166
7914.94 3291
7915.78 3349
7916.62 3309
7917.46 3413
7918.30 3416
7919.14 3430
7919.98 3508
7920.82 3334
7921.66 3384
7922.50 3257
7923.34 3189
7924.18 3067
7925.02 3024
7925.86 2930
7926.70 2868
7927.54 2838
7928.38 2814
7929.22 2768
7930.06 2646
7930.90 2747
7931.74 2683
7932.59 2634
7933.43 2631
7934.27 2658
7935.11 2561
7935.95 2567
7936.79 2518
7937.63 2513
7938.47 2572
7939.31 2578
7940.15 2639
7940.99 2651
7941.83 2636
7942.67 2617
7943.52 2599
7944.36 2658
7945.20 2624
7946.04 2640
7946.88 2746
7947.72 2758
7948.56 2758
7949.40 2631
7950.25 2608
7951.09 2714
7951.93 2690
7952.77 2679
7953.61 2795
7954.45 2829
7955.29 2824
7956.14 2816
7956.98 2866
7957.82 2831
7958.66 2839
7959.50 2889
7960.35 2829
7961.19 2828
7962.03 2725
7962.87 2717
7963.71 2788
7964.56 2782
7965.40 2758
7966.24 2873
7967.08 3066
7967.93 2923
7968.77 3048
7969.61 3083
7970.45 2986
7971.29 2976
7972.14 2897
7972.98 2860
7973.82 2760
7974.67 2745
7975.51 2729
7976.35 2642
7977.19 2685
7978.04 2618
7978.88 2642
7979.72 2559
7980.57 2472
7981.41 2516
7982.25 2543
7983.09 2457
7983.94 2402
7984.78 2352
7985.62 2358
7986.47 2430
7987.31 2472
7988.15 2459
7989.00 2276
7989.84 2305
7990.68 2362
7991.53 2303
7992.37 2288
7993.22 2249
7994.06 2262
7994.90 2337
7995.75 2294
7996.59 2205
7997.43 2234
7998.28 2164
7999.12 2184
7999.97 2180
8000.81 2213
8001.65 2139
8002.50 2098
8003.34 2161
8004.19 2097
8005.03 2049
8005.88 2143
8006.72 2162
8007.57 2090
8008.41 2080
8009.25 2045
8010.10 2120
8010.94 2090
8011.79 2113
8012.63 2112
8013.48 2077
8014.32 2031
8015.17 2050
8016.01 1995
8016.86 1964
8017.70 2018
8018.55 2038
8019.39 1961
8020.24 1964
8021.08 1928
8021.93 2002
8022.77 1976
8023.62 1976
8024.46 1947
8025.31 1913
8026.15 1975
8027.00 2013
8027.84 1993
8028.69 2002
8029.54 1988
8030.38 2028
8031.23 2024
8032.07 2172
8032.92 2010
8033.76 1928
8034.61 1938
8035.46 1967
8036.30 1940
8037.15 1863
8037.99 1941
8038.84 1969
8039.69 1997
8040.53 1984
8041.38 1939
8042.22 1968
8043.07 1942
8043.92 1984
8044.76 1978
8045.61 1934
8046.46 1968
8047.30 1946
8048.15 1972
8049.00 1961
8049.84 1937
8050.69 1881
8051.54 1973
8052.38 1933
8053.23 1934
8054.08 1959
8054.92 1840
8055.77 1881
8056.62 1921
8057.46 1818
8058.31 1853
8059.16 1882
8060.01 1875
8060.85 1930
8061.70 1789
8062.55 1897
8063.40 1942
8064.24 1910
8065.09 1888
8065.94 1862
8066.79 1881
8067.63 1867
8068.48 1818
8069.33 1793
8070.18 1759
8071.02 1826
8071.87 1819
8072.72 1823
8073.57 1790
8074.42 1814
8075.26 1777
8076.11 1845
8076.96 1851
8077.81 1797
8078.66 1845
8079.50 1869
8080.35 1798
8081.20 1839
8082.05 1824
8082.90 1810
8083.75 1823
8084.59 1860
8085.44 1763
8086.29 1841
8087.14 1859
8087.99 1825
8088.84 1834
8089.69 1832
8090.53 1755
8091.38 1783
8092.23 1850
8093.08 1785
8093.93 1786
8094.78 1815
8095.63 1782
8096.48 1807
8097.33 1837
8098.18 1790
8099.02 1827
8099.87 1813
8100.72 1763
8101.57 1827
8102.42 1896
8103.27 1872
8104.12 1788
8104.97 1775
8105.82 1856
8106.67 1843
8107.52 1804
8108.37 1888
8109.22 1841
8110.07 1876
8110.92 1837
8111.77 1825
8112.62 1866
8113.47 1857
8114.32 1804
8115.17 1904
8116.02 1903
8116.87 1876
8117.72 1874
8118.57 1860
8119.42 1917
8120.27 1841
8121.12 1820
8121.97 1870
8122.82 1847
8123.67 1927
8124.52 1946
8125.37 2003
8126.22 1930
8127.07 1969
8127.93 2008
8128.78 1892
8129.63 1924
8130.48 1970
8131.33 2035
8132.18 2080
8133.03 2011
8133.88 2104
8134.73 2026
8135.58 2041
8136.44 2081
8137.29 2024
8138.14 2035
8138.99 1957
8139.84 1960
8140.69 1965
8141.54 1935
8142.39 1988
8143.25 1987
8144.10 1985
8144.95 1987
8145.80 1953
8146.65 1993
8147.50 1919
8148.36 1929
8149.21 2026
8150.06 2060
8150.91 2066
8151.76 2042
8152.62 2062
8153.47 2102
8154.32 2129
8155.17 2111
8156.02 1976
8156.88 2040
8157.73 2052
8158.58 2114
8159.43 2083
8160.29 2086
8161.14 2084
8161.99 2020
8162.84 1997
8163.70 1911
8164.55 1955
8165.40 1969
8166.25 1937
8167.11 1963
8167.96 1883
8168.81 1904
8169.67 1826
8170.52 1918
8171.37 1937
8172.23 1904
8173.08 1844
8173.93 1829
8174.78 1798
8175.64 1838
8176.49 1826
8177.34 1841
8178.20 1808
8179.05 1767
8179.90 1834
8180.76 1765
8181.61 1785
8182.47 1766
8183.32 1775
8184.17 1890
8185.03 1855
8185.88 1846
8186.73 1816
8187.59 1819
8188.44 1780
8189.30 1703
8190.15 1717
8191.00 1802
8191.86 1836
8192.71 1789
8193.57 1766
8194.42 1723
8195.27 1763
8196.13 1739
8196.98 1786
8197.84 1778
8198.69 1830
8199.55 1785
8200.40 1785
8201.26 1815
8202.11 1784
8202.96 1768
8203.82 1793
8204.67 1785
8205.53 1845
8206.38 1818
8207.24 1757
8208.09 1762
8208.95 1789
8209.80 1795
8210.66 1816
8211.51 1780
8212.37 1847
8213.22 1858
8214.08 1793
8214.93 1774
8215.79 1827
8216.65 1842
8217.50 1803
8218.36 1819
8219.21 1901
8220.07 1896
8220.92 1927
8221.78 1912
8222.63 1859
8223.49 1886
8224.35 1911
8225.20 1881
8226.06 1930
8226.91 1899
8227.77 1924
8228.63 1923
8229.48 1949
8230.34 1883
8231.19 1868
8232.05 1896
8232.91 1850
8233.76 1735
8234.62 1793
8235.47 1797
8236.33 1722
8237.19 1698
8238.04 1677
8238.90 1808
8239.76 1798
8240.61 1737
8241.47 1736
8242.33 1702
8243.18 1796
8244.04 1842
8244.90 1797
8245.75 1832
8246.61 1846
8247.47 1819
8248.33 1785
8249.18 1847
8250.04 1829
8250.90 1843
8251.75 1845
8252.61 1741
8253.47 1750
8254.33 1781
8255.18 1829
8256.04 1756
8256.90 1753
8257.76 1800
8258.61 1794
8259.47 1760
8260.33 1742
8261.19 1780
8262.04 1740
8262.90 1771
8263.76 1800
8264.62 1832
8265.48 1826
8266.33 1833
8267.19 1835
8268.05 1835
8268.91 1846
8269.77 1848
8270.62 1831
8271.48 1811
8272.34 1825
8273.20 1867
8274.06 1808
8274.92 1791
8275.77 1862
8276.63 1922
8277.49 1876
8278.35 1942
8279.21 2009
8280.07 2019
8280.93 1922
8281.78 1904
8282.64 1988
8283.50 2021
8284.36 1978
8285.22 1934
8286.08 1920
8286.94 1939
8287.80 1942
8288.66 1911
8289.51 1965
8290.37 1955
8291.23 1991
8292.09 1997
8292.95 2019
8293.81 1993
8294.67 2001
8295.53 2008
8296.39 2002
8297.25 2019
8298.11 2011
8298.97 1968
8299.83 1985
8300.69 2004
8301.55 1998
8302.41 1999
8303.27 1992
8304.13 1959
8304.99 1978
8305.85 2042
8306.71 1967
8307.57 1987
8308.43 1942
8309.29 1928
8310.15 1904
8311.01 1924
8311.87 1927
8312.73 1879
8313.59 1890
8314.45 1867
8315.31 1886
8316.17 1929
8317.03 1871
8317.89 1822
8318.75 1870
8319.61 1883
8320.47 1846
8321.33 1884
8322.20 1920
8323.06 1883
8323.92 1966
8324.78 1858
8325.64 1864
8326.50 1891
8327.36 1852
8328.22 1838
8329.08 1836
8329.94 1867
8330.81 1880
8331.67 1913
8332.53 1916
8333.39 1858
8334.25 1882
8335.11 1975
8335.97 1938
8336.84 1869
8337.70 1970
8338.56 1909
8339.42 1928
8340.28 1925
8341.15 1919
8342.01 1994
8342.87 2076
8343.73 1972
8344.59 1991
8345.45 1934
8346.32 1893
8347.18 1964
8348.04 1951
8348.90 1940
8349.77 1998
8350.63 2043
8351.49 1999
8352.35 1992
8353.22 1915
8354.08 1996
8354.94 2018
8355.80 2032
8356.67 2007
8357.53 2013
8358.39 1977
8359.25 1963
8360.12 1971
8360.98 1943
8361.84 1956
8362.71 1997
8363.57 1964
8364.43 2008
8365.29 2050
8366.16 1962
8367.02 2033
8367.88 2060
8368.75 2095
8369.61 1987
8370.47 1960
8371.34 2010
8372.20 2073
8373.06 2083
8373.93 2064
8374.79 2031
8375.65 2065
8376.52 2150
8377.38 2140
8378.25 2103
8379.11 2060
8379.97 2119
8380.84 2155
8381.70 2132
8382.56 2167
8383.43 2161
8384.29 2112
8385.16 2183
8386.02 2253
8386.89 2145
8387.75 2183
8388.61 2239
8389.48 2215
8390.34 2205
8391.21 2233
8392.07 2202
8392.94 2266
8393.80 2323
8394.67 2294
8395.53 2346
8396.39 2310
8397.26 2366
8398.12 2322
8398.99 2342
8399.85 2326
8400.72 2349
8401.58 2396
8402.45 2420
8403.31 2433
8404.18 2463
8405.04 2452
8405.91 2474
8406.77 2493
8407.64 2591
8408.50 2498
8409.37 2547
8410.24 2572
8411.10 2603
8411.97 2599
8412.83 2711
8413.70 2784
8414.56 2718
8415.43 2747
8416.29 2730
8417.16 2813
8418.03 2768
8418.89 2815
8419.76 2856
8420.62 2800
8421.49 2844
8422.36 2947
8423.22 2950
8424.09 3037
8424.95 2967
8425.82 3087
8426.69 3094
8427.55 3200
8428.42 3244
8429.28 3231
8430.15 3192
8431.02 3156
8431.88 3316
8432.75 3382
8433.62 3306
8434.48 3448
8435.35 3532
8436.22 3597
8437.08 3629
8437.95 3715
8438.82 3814
8439.68 3812
8440.55 3949
8441.42 3927
8442.29 4053
8443.15 4128
8444.02 4210
8444.89 4275
8445.75 4184
8446.62 4314
8447.49 4270
8448.36 4474
8449.22 4651
8450.09 4929
8450.96 5175
8451.83 5666
8452.69 6228
8453.56 6795
8454.43 7428
8455.30 8242
8456.16 8603
8457.03 8920
8457.90 9147
8458.77 9075
8459.64 8701
8460.50 8370
8461.37 7909
8462.24 7374
8463.11 6866
8463.98 6467
8464.84 5893
8465.71 5594
8466.58 5218
8467.45 4809
8468.32 4577
8469.19 4301
8470.05 4171
8470.92 3993
8471.79 3860
8472.66 3798
8473.53 3676
8474.40 3665
8475.27 3603
8476.13 3589
8477.00 3584
8477.87 3500
8478.74 3458
8479.61 3499
8480.48 3506
8481.35 3571
8482.22 3693
8483.09 3612
8483.96 3670
8484.82 3726
8485.69 3719
8486.56 3724
8487.43 3700
8488.30 3649
8489.17 3625
8490.04 3605
8490.91 3603
8491.78 3686
8492.65 3768
8493.52 3762
8494.39 3788
8495.26 3731
8496.13 3742
8497.00 3777
8497.87 3773
8498.74 3639
8499.61 3651
8500.48 3574
8501.35 3614
8502.22 3558
8503.09 3497
8503.96 3575
8504.83 3531
8505.70 3591
8506.57 3524
8507.44 3447
8508.31 3462
8509.18 3457
8510.05 3585
8510.92 3675
8511.79 3694
8512.66 3624
8513.53 3683
8514.40 3631
8515.27 3758
8516.15 3706
8517.02 3748
8517.89 3852
8518.76 3978
8519.63 4042
8520.50 4188
8521.37 4327
8522.24 4682
8523.11 4825
8523.98 5143
8524.86 5216
8525.73 5516
8526.60 5728
8527.47 5696
8528.34 5669
8529.21 5596
8530.08 5436
8530.96 5148
8531.83 5024
8532.70 4771
8533.57 4581
8534.44 4555
8535.31 4279
8536.19 4104
8537.06 4101
8537.93 3942
8538.80 3805
8539.67 3783
8540.55 3675
8541.42 3556
8542.29 3421
8543.16 3455
8544.03 3440
8544.91 3345
8545.78 3372
8546.65 3403
8547.52 3445
8548.40 3422
8549.27 3369
8550.14 3503
8551.01 3574
8551.89 3550
8552.76 3665
8553.63 3659
8554.51 3676
8555.38 3736
8556.25 3631
8557.12 3652
8558.00 3705
8558.87 3531
8559.74 3463
8560.62 3381
8561.49 3426
8562.36 3323
8563.24 3240
8564.11 3273
8564.98 3348
8565.86 3262
8566.73 3185
8567.60 3061
8568.48 3055
8569.35 3041
8570.22 3043
8571.10 3032
8571.97 2992
8572.84 2972
8573.72 2854
8574.59 2907
8575.46 2946
8576.34 2903
8577.21 2930
8578.09 2970
8578.96 2974
8579.83 2983
8580.71 2996
8581.58 2949
8582.46 2980
8583.33 2980
8584.21 3004
8585.08 2953
8585.95 2964
8586.83 3054
8587.70 3001
8588.58 3097
8589.45 3059
8590.33 3166
8591.20 3145
8592.08 3108
8592.95 3184
8593.83 3181
8594.70 3275
8595.58 3192
8596.45 3170
8597.33 3191
8598.20 3227
8599.08 3202
8599.95 3235
8600.83 3260
8601.70 3381
8602.58 3310
8603.45 3426
8604.33 3388
8605.20 3339
8606.08 3323
8606.95 3395
8607.83 3391
8608.70 3455
8609.58 3402
8610.45 3402
8611.33 3372
8612.21 3392
8613.08 3426
8613.96 3531
8614.83 3472
8615.71 3526
8616.59 3655
8617.46 3632
8618.34 3499
8619.21 3642
8620.09 3677
8620.97 3748
8621.84 3771
8622.72 3788
8623.59 3860
8624.47 3758
8625.35 3730
8626.22 3799
8627.10 3887
8627.98 3990
8628.85 3993
8629.73 3985
8630.61 4046
8631.48 3971
8632.36 4024
8633.24 4118
8634.11 4148
8634.99 4063
8635.87 4140
8636.74 4238
8637.62 4227
8638.50 4269
8639.37 4409
8640.25 4385
8641.13 4390
8642.01 4501
8642.88 4580
8643.76 4562
8644.64 4584
8645.52 4574
8646.39 4706
8647.27 4824
8648.15 4879
8649.03 5021
8649.90 4862
8650.78 4947
8651.66 5021
8652.54 5092
8653.41 5072
8654.29 5168
8655.17 5252
8656.05 5299
8656.93 5353
8657.80 5468
8658.68 5668
8659.56 5756
8660.44 5966
8661.32 6186
8662.19 6441
8663.07 6641
8663.95 6830
8664.83 7118
8665.71 7223
8666.59 7275
8667.46 7378
8668.34 7434
8669.22 7525
8670.10 7522
8670.98 7716
8671.86 7836
8672.74 7833
8673.62 7950
8674.49 8058
8675.37 8056
8676.25 7992
8677.13 7788
8678.01 7579
8678.89 7413
8679.77 7184
8680.65 7033
8681.53 6878
8682.41 6751
8683.29 6525
8684.16 6442
8685.04 6532
8685.92 6733
8686.80 6803
8687.68 7033
8688.56 7424
8689.44 7739
8690.32 8265
8691.20 8721
8692.08 9042
8692.96 9370
8693.84 9434
8694.72 9320
8695.60 8981
8696.48 8915
8697.36 8630
8698.24 8137
8699.12 7808
8700.00 7544
8700.88 7174
8701.76 6816
8702.64 6485
8703.52 6325
8704.40 6022
8705.28 5723
8706.16 5343
8707.04 5261
8707.92 5084
8708.80 4859
8709.69 4649
8710.57 4568
8711.45 4475
8712.33 4387
8713.21 4289
8714.09 4176
8714.97 4040
8715.85 3976
8716.73 3989
8717.61 3980
8718.49 3995
8719.38 3935
8720.26 3942
8721.14 3948
8722.02 3891
8722.90 3854
8723.78 3862
8724.66 3916
8725.54 3805
8726.43 3980
8727.31 4044
8728.19 4054
8729.07 4116
8729.95 4116
8730.83 4160
8731.72 4130
8732.60 4180
8733.48 4110
8734.36 4170
8735.24 4199
8736.13 4088
8737.01 4038
8737.89 4091
8738.77 4080
8739.65 4090
8740.54 4070
8741.42 3993
8742.30 3977
8743.18 3878
8744.07 3881
8744.95 3824
8745.83 3908
8746.71 3954
8747.60 3941
8748.48 3959
8749.36 3942
8750.24 3941
8751.13 3948
8752.01 4055
8752.89 4021
8753.77 4050
8754.66 4132
8755.54 4126
8756.42 4118
8757.31 4126
8758.19 4150
8759.07 4310
8759.96 4203
8760.84 4284
8761.72 4239
8762.61 4268
8763.49 4246
8764.37 4278
8765.26 4313
8766.14 4211
8767.02 4227
8767.91 4210
8768.79 4168
8769.67 4122
8770.56 4084
8771.44 4196
8772.32 4255
8773.21 4203
8774.09 4222
8774.98 4223
8775.86 4307
8776.74 4370
8777.63 4383
8778.51 4520
8779.40 4611
8780.28 4878
8781.17 5108
8782.05 5177
8782.93 5336
8783.82 5380
8784.70 5300
8785.59 5247
8786.47 5174
8787.36 4961
8788.24 4803
8789.13 4625
8790.01 4481
8790.89 4232
8791.78 4165
8792.66 4067
8793.55 3998
8794.43 3954
8795.32 3856
8796.20 3786
8797.09 3725
8797.97 3775
8798.86 3691
8799.74 3677
8800.63 3589
8801.52 3660
8802.40 3537
8803.29 3496
8804.17 3395
8805.06 3314
8805.94 3195
8806.83 3212
8807.71 3162
8808.60 3222
8809.48 3134
8810.37 3129
8811.26 3106
8812.14 3026
8813.03 2980
8813.91 3016
8814.80 3056
8815.69 3032
8816.57 2997
8817.46 3084
8818.34 3131
8819.23 3016
8820.12 3114
8821.00 3083
8821.89 3018
8822.77 2921
8823.66 2913
8824.55 2883
8825.43 2840
8826.32 2887
8827.21 2913
8828.09 2900
8828.98 2861
8829.87 2797
8830.75 2780
8831.64 2831
8832.53 2804
8833.41 2820
8834.30 2869
8835.19 2757
8836.08 2774
8836.96 2786
8837.85 2756
8838.74 2786
8839.62 2798
8840.51 2812
8841.40 2783
8842.29 2786
8843.17 2748
8844.06 2757
8844.95 2780
8845.84 2738
8846.72 2755
8847.61 2710
8848.50 2739
8849.39 2692
8850.27 2681
8851.16 2651
8852.05 2652
8852.94 2601
8853.82 2526
8854.71 2514
8855.60 2587
8856.49 2657
8857.38 2593
8858.26 2588
8859.15 2539
8860.04 2570
8860.93 2526
8861.82 2528
8862.71 2536
8863.59 2534
8864.48 2588
8865.37 2503
8866.26 2511
8867.15 2499
8868.04 2447
8868.93 2480
8869.81 2409
8870.70 2383
8871.59 2401
8872.48 2371
8873.37 2397
8874.26 2392
8875.15 2366
8876.04 2240
8876.93 2211
8877.81 2289
8878.70 2278
8879.59 2215
8880.48 2197
8881.37 2200
8882.26 2233
8883.15 2181
8884.04 2187
8884.93 2231
8885.82 2236
8886.71 2204
8887.60 2167
8888.49 2200
8889.38 2158
8890.27 2115
8891.16 2134
8892.05 2160
8892.94 2085
8893.83 2097
8894.72 2110
8895.61 2111
8896.50 2077
8897.39 2078
8898.28 2024
8899.17 2083
8900.06 2047
8900.95 2020
8901.84 1958
8902.73 2010
8903.62 1966
8904.51 1965
8905.40 1990
8906.29 1956
8907.18 1984
8908.07 1938
8908.96 1979
8909.85 1991
8910.74 2026
8911.63 1970
8912.52 1940
8913.41 1916
8914.31 1947
8915.20 1933
8916.09 1957
8916.98 1940
8917.87 1905
8918.76 1905
8919.65 1856
8920.54 1909
8921.43 1944
8922.33 1911
8923.22 1872
8924.11 1899
8925.00 1840
8925.89 1844
8926.78 1924
8927.67 1840
8928.57 1842
8929.46 1863
8930.35 1942
8931.24 1864
8932.13 1860
8933.03 1810
8933.92 1820
8934.81 1821
8935.70 1836
8936.59 1834
8937.49 1810
8938.38 1848
8939.27 1868
8940.16 1804
8941.05 1810
8941.95 1821
8942.84 1761
8943.73 1755
8944.62 1798
8945.52 1873
8946.41 1780
8947.30 1736
8948.19 1787
8949.09 1741
8949.98 1716
8950.87 1732
8951.76 1755
8952.66 1773
8953.55 1772
8954.44 1781
8955.34 1708
8956.23 1792
8957.12 1742
8958.02 1674
8958.91 1712
8959.80 1741
8960.69 1787
8961.59 1762
8962.48 1834
8963.37 1800
8964.27 1785
8965.16 1755
8966.05 1815
8966.95 1798
8967.84 1827
8968.74 1736
8969.63 1753
8970.52 1773
8971.42 1776
8972.31 1725
8973.20 1774
8974.10 1802
8974.99 1773
8975.89 1775
8976.78 1726
8977.67 1795
8978.57 1764
8979.46 1757
8980.36 1747
8981.25 1766
8982.15 1740
8983.04 1775
8983.93 1779
8984.83 1713
8985.72 1790
8986.62 1729
8987.51 1706
8988.41 1661
8989.30 1629
8990.20 1625
8991.09 1726
8991.99 1656
8992.88 1694
8993.78 1604
8994.67 1639
8995.57 1613
8996.46 1707
8997.36 1647
8998.25 1626
8999.15 1632
9000.04 1627
9000.94 1652
9001.83 1627
9002.73 1613
9003.62 1631
9004.52 1694
9005.41 1624
9006.31 1578
9007.20 1631
9008.10 1607
9009.00 1579
9009.89 1619
9010.79 1610
9011.68 1637
9012.58 1640
9013.47 1634
9014.37 1615
9015.27 1568
9016.16 1640
9017.06 1606
9017.95 1582
9018.85 1596
9019.75 1646
9020.64 1631
9021.54 1670
9022.43 1600
9023.33 1544
9024.23 1577
9025.12 1573
9026.02 1625
9026.92 1568
9027.81 1549
9028.71 1558
9029.61 1529
9030.50 1602
9031.40 1631
9032.30 1608
9033.19 1604
9034.09 1569
9034.99 1613
9035.88 1509
9036.78 1595
9037.68 1618
9038.58 1638
9039.47 1663
9040.37 1612
9041.27 1572
9042.16 1538
9043.06 1620
9043.96 1613
9044.86 1660
9045.75 1590
9046.65 1578
9047.55 1579
9048.45 1655
9049.34 1614
9050.24 1634
9051.14 1593
9052.04 1679
9052.94 1651
9053.83 1676
9054.73 1653
9055.63 1632
9056.53 1662
9057.43 1605
9058.32 1644
9059.22 1608
9060.12 1578
9061.02 1612
9061.92 1602
9062.81 1605
9063.71 1627
9064.61 1621
9065.51 1646
9066.41 1695
9067.31 1643
9068.21 1596
9069.10 1612
9070.00 1592
9070.90 1589
9071.80 1651
9072.70 1629
9073.60 1633
9074.50 1654
9075.40 1666
9076.29 1569
9077.19 1574
9078.09 1599
9078.99 1611
9079.89 1572
9080.79 1571
9081.69 1560
9082.59 1631
9083.49 1598
9084.39 1620
9085.29 1592
9086.19 1594
9087.09 1658
9087.98 1673
9088.88 1605
9089.78 1565
9090.68 1599
9091.58 1647
9092.48 1623
9093.38 1631
9094.28 1602
9095.18 1639
9096.08 1682
9096.98 1648
9097.88 1661
9098.78 1722
9099.68 1673
9100.58 1662
9101.48 1597
9102.38 1647
9103.28 1643
9104.18 1641
9105.08 1626
9105.99 1618
9106.89 1625
9107.79 1620
9108.69 1568
9109.59 1673
9110.49 1657
9111.39 1592
9112.29 1553
9113.19 1562
9114.09 1647
9114.99 1584
9115.89 1597
9116.79 1654
9117.69 1536
9118.60 1569
9119.50 1622
9120.40 1541
9121.30 1573
9122.20 1619
9123.10 1581
9124.00 1585
9124.90 1560
9125.81 1567
9126.71 1588
9127.61 1622
9128.51 1582
9129.41 1587
9130.31 1515
9131.22 1541
9132.12 1571
9133.02 1601
9133.92 1571
9134.82 1577
9135.72 1506
9136.63 1555
9137.53 1567
9138.43 1610
9139.33 1537
9140.23 1592
9141.14 1567
9142.04 1525
9142.94 1525
9143.84 1503
9144.75 1529
9145.65 1607
9146.55 1513
9147.45 1483
9148.36 1488
9149.26 1515
9150.16 1524
9151.06 1556
9151.97 1558
9152.87 1539
9153.77 1572
9154.67 1643
9155.58 1590
9156.48 1581
9157.38 1625
9158.29 1611
9159.19 1547
9160.09 1582
9161.00 1515
9161.90 1590
9162.80 1566
9163.71 1533
9164.61 1567
9165.51 1556
9166.42 1616
9167.32 1619
9168.22 1599
9169.13 1561
9170.03 1646
9170.93 1661
9171.84 1595
9172.74 1582
9173.64 1680
9174.55 1610
9175.45 1613
9176.36 1611
9177.26 1608
9178.16 1542
9179.07 1563
9179.97 1608
9180.88 1565
9181.78 1544
9182.69 1563
9183.59 1616
9184.49 1609
9185.40 1580
9186.30 1582
9187.21 1612
9188.11 1571
9189.02 1548
9189.92 1548
9190.82 1561
9191.73 1658
9192.63 1726
9193.54 1641
9194.44 1621
9195.35 1632
9196.25 1701
9197.16 1739
9198.06 1714
9198.97 1696
9199.87 1657
9200.78 1726
9201.68 1721
9202.59 1639
9203.49 1685
9204.40 1726
9205.30 1700
9206.21 1647
9207.12 1636
9208.02 1645
9208.93 1624
9209.83 1603
9210.74 1677
9211.64 1609
9212.55 1599
9213.45 1579
9214.36 1621
9215.27 1627
9216.17 1594
9217.08 1605
9217.98 1592
9218.89 1546
9219.80 1604
9220.70 1597
9221.61 1615
9222.51 1573
9223.42 1574
9224.33 1565
9225.23 1542
9226.14 1545
9227.05 1625
9227.95 1582
9228.86 1530
9229.77 1587
9230.67 1631
9231.58 1628
9232.49 1606
9233.39 1641
9234.30 1598
9235.21 1543
9236.11 1514
9237.02 1576
9237.93 1618
9238.83 1628
9239.74 1589
9240.65 1627
9241.55 1633
9242.46 1600
9243.37 1577
9244.28 1660
9245.18 1642
9246.09 1573
9247.00 1585
9247.91 1563
9248.81 1613
9249.72 1575
9250.63 1580
9251.54 1613
9252.44 1609
9253.35 1638
9254.26 1616
9255.17 1591
9256.07 1586
9256.98 1560
9257.89 1604
9258.80 1587
9259.71 1625
9260.61 1593
9261.52 1592
9262.43 1625
9263.34 1604
9264.25 1594
9265.16 1621
9266.06 1581
9266.97 1581
9267.88 1624
9268.79 1561
9269.70 1608
9270.61 1593
9271.51 1590
9272.42 1632
9273.33 1648
9274.24 1658
9275.15 1639
9276.06 1633
9276.97 1583
9277.88 1606
9278.78 1578
9279.69 1582
9280.60 1566
9281.51 1588
9282.42 1529
9283.33 1622
9284.24 1625
9285.15 1596
9286.06 1623
9286.97 1633
9287.88 1675
9288.79 1649
9289.70 1621
9290.60 1606
9291.51 1658
9292.42 1690
9293.33 1636
9294.24 1663
9295.15 1678
9296.06 1662
9296.97 1702
9297.88 1652
9298.79 1715
9299.70 1756
9300.61 1708
9301.52 1677
9302.43 1715
9303.34 1698
9304.25 1686
9305.16 1687
9306.07 1727
9306.98 1794
9307.89 1799
9308.80 1781
9309.71 1776
9310.63 1811
9311.54 1784
9312.45 1817
9313.36 1825
9314.27 1808
9315.18 1819
9316.09 1834
9317.00 1785
9317.91 1752
9318.82 1810
9319.73 1710
9320.64 1714
9321.55 1688
9322.47 1689
9323.38 1731
9324.29 1706
9325.20 1702
9326.11 1765
9327.02 1721
9327.93 1733
9328.84 1673
9329.76 1674
9330.67 1624
9331.58 1690
9332.49 1731
9333.40 1702
9334.31 1657
9335.23 1685
9336.14 1659
9337.05 1613
9337.96 1680
9338.87 1696
9339.78 1692
9340.70 1670
9341.61 1740
9342.52 1762
9343.43 1751
9344.34 1706
9345.26 1697
9346.17 1762
9347.08 1755
9347.99 1692
9348.91 1665
9349.82 1672
9350.73 1737
9351.64 1730
9352.56 1687
9353.47 1707
9354.38 1701
9355.29 1692
9356.21 1707
9357.12 1679
9358.03 1704
9358.94 1718
9359.86 1728
9360.77 1773
9361.68 1708
9362.60 1711
9363.51 1707
9364.42 1724
9365.34 1745
9366.25 1757
9367.16 1752
9368.08 1658
9368.99 1744
9369.90 1745
9370.82 1733
9371.73 1751
9372.64 1735
9373.56 1726
9374.47 1737
9375.38 1773
9376.30 1791
9377.21 1778
9378.12 1733
9379.04 1796
9379.95 1812
9380.87 1762
9381.78 1746
9382.69 1828
9383.61 1840
9384.52 1832
9385.44 1777
9386.35 1864
9387.27 1918
9388.18 1823
9389.09 1887
9390.01 1877
9390.92 1974
9391.84 1957
9392.75 1960
9393.67 1945
9394.58 1959
9395.50 1963
9396.41 1986
9397.32 2005
9398.24 1961
9399.15 1901
9400.07 1946
9400.98 1936
9401.90 1935
9402.81 1931
9403.73 1903
9404.64 1902
9405.56 1873
9406.47 1831
9407.39 1811
9408.30 1825
9409.22 1825
9410.14 1888
9411.05 1921
9411.97 1860
9412.88 1827
9413.80 1802
9414.71 1854
9415.63 1905
9416.54 1867
9417.46 1812
9418.38 1874
9419.29 1897
9420.21 1889
9421.12 1892
9422.04 1919
9422.95 1871
9423.87 1950
9424.79 1928
9425.70 1982
9426.62 2041
9427.54 1919
9428.45 1924
9429.37 1922
9430.28 1933
9431.20 1977
9432.12 1949
9433.03 1949
9433.95 2017
9434.87 2002
9435.78 2055
9436.70 2054
9437.62 2031
9438.53 2051
9439.45 2087
9440.37 2197
9441.28 2207
9442.20 2215
9443.12 2177
9444.03 2210
9444.95 2157
9445.87 2132
9446.79 2213
9447.70 2185
9448.62 2261
9449.54 2198
9450.45 2254
9451.37 2243
9452.29 2235
9453.21 2277
9454.12 2269
9455.04 2213
9455.96 2205
9456.88 2248
9457.79 2331
9458.71 2270
9459.63 2246
9460.55 2247
9461.47 2183
9462.38 2247
9463.30 2204
9464.22 2095
9465.14 2125
9466.06 2172
9466.97 2136
9467.89 2128
9468.81 2133
9469.73 2162
9470.65 2153
9471.56 2165
9472.48 2140
9473.40 2123
9474.32 2088
9475.24 2194
9476.16 2261
9477.08 2199
9477.99 2245
9478.91 2299
9479.83 2328
9480.75 2305
9481.67 2288
9482.59 2342
9483.51 2368
9484.43 2330
9485.34 2360
9486.26 2242
9487.18 2358
9488.10 2342
9489.02 2247
9489.94 2235
9490.86 2311
9491.78 2234
9492.70 2229
9493.62 2174
9494.54 2191
9495.46 2147
9496.38 2140
9497.30 2174
9498.22 2241
9499.13 2261
9500.05 2286
9500.97 2297
9501.89 2277
9502.81 2265
9503.73 2213
9504.65 2350
9505.57 2285
9506.49 2376
9507.41 2304
9508.33 2320
9509.25 2358
9510.17 2351
9511.09 2352
9512.01 2376
9512.93 2431
9513.86 2407
9514.78 2464
9515.70 2560
9516.62 2618
9517.54 2601
9518.46 2681
9519.38 2742
9520.30 2850
9521.22 2872
9522.14 2906
9523.06 2925
9523.98 2883
9524.90 2899
9525.82 2954
9526.75 2923
9527.67 2894
9528.59 2833
9529.51 2896
9530.43 2905
9531.35 2748
9532.27 2693
9533.19 2695
9534.11 2726
9535.04 2625
9535.96 2678
9536.88 2570
9537.80 2594
9538.72 2510
9539.64 2548
9540.57 2563
9541.49 2573
9542.41 2587
9543.33 2610
9544.25 2630
9545.17 2615
9546.10 2593
9547.02 2573
9547.94 2592
9548.86 2664
9549.78 2690
9550.71 2625
9551.63 2660
9552.55 2705
9553.47 2670
9554.40 2687
9555.32 2696
9556.24 2707
9557.16 2634
9558.09 2713
9559.01 2721
9559.93 2728
9560.85 2723
9561.78 2800
9562.70 2778
9563.62 2853
9564.54 2821
9565.47 2793
9566.39 2745
9567.31 2781
9568.24 2734
9569.16 2708
9570.08 2758
9571.00 2754
9571.93 2765
9572.85 2802
9573.77 2777
9574.70 2722
9575.62 2815
9576.54 2832
9577.47 2834
9578.39 2921
9579.31 2895
9580.24 2885
9581.16 2856
9582.09 2791
9583.01 2800
9583.93 2859
9584.86 2868
9585.78 2862
9586.70 2869
9587.63 2909
9588.55 2896
9589.48 2934
9590.40 3029
9591.32 3000
9592.25 2952
9593.17 2989
9594.10 3129
9595.02 3045
9595.95 3018
9596.87 3125
9597.79 3147
9598.72 3158
9599.64 3178
9600.57 3146
9601.49 3216
9602.42 3181
9603.34 3174
9604.27 3193
9605.19 3271
9606.12 3257
9607.04 3202
9607.97 3244
9608.89 3235
9609.82 3217
9610.74 3204
9611.67 3193
9612.59 3156
9613.52 3229
9614.44 3217
9615.37 3287
9616.29 3214
9617.22 3309
9618.14 3261
9619.07 3229
9619.99 3288
9620.92 3327
9621.85 3278
9622.77 3348
9623.70 3428
9624.62 3384
9625.55 3381
9626.47 3442
9627.40 3451
9628.33 3576
9629.25 3575
9630.18 3485
9631.10 3565
9632.03 3652
9632.96 3551
9633.88 3661
9634.81 3746
9635.73 3750
9636.66 3805
9637.59 3907
9638.51 3904
9639.44 3894
9640.37 3914
9641.29 3969
9642.22 3988
9643.15 4092
9644.07 4091
9645.00 4149
9645.93 4201
9646.85 4225
9647.78 4198
9648.71 4246
9649.63 4223
9650.56 4226
9651.49 4233
9652.41 4245
9653.34 4212
9654.27 4146
9655.20 4273
9656.12 4220
9657.05 4158
9657.98 4202
9658.90 4171
9659.83 4087
9660.76 4100
9661.69 4097
9662.61 4140
9663.54 4164
9664.47 4157
9665.40 4203
9666.32 4183
9667.25 4233
9668.18 4266
9669.11 4321
9670.04 4350
9670.96 4209
9671.89 4410
9672.82 4396
9673.75 4419
9674.68 4426
9675.60 4489
9676.53 4638
9677.46 4622
9678.39 4633
9679.32 4609
9680.25 4627
9681.17 4688
9682.10 4701
9683.03 4789
9683.96 4631
9684.89 4683
9685.82 4912
9686.75 4866
9687.67 4842
9688.60 4916
9689.53 4929
9690.46 5066
9691.39 5058
9692.32 5055
9693.25 5128
9694.18 5192
9695.11 5301
9696.03 5382
9696.96 5462
9697.89 5453
9698.82 5529
9699.75 5588
9700.68 5714
9701.61 5525
9702.54 5575
9703.47 5513
9704.40 5481
9705.33 5448
9706.26 5317
9707.19 5311
9708.12 5387
9709.05 5196
9709.98 5349
9710.91 5281
9711.84 5144
9712.77 5258
9713.70 5167
9714.63 5149
9715.56 5130
9716.49 5168
9717.42 5086
9718.35 4986
9719.28 4941
9720.21 4874
9721.14 4783
9722.07 4688
9723.00 4597
9723.93 4421
9724.86 4462
9725.79 4368
9726.72 4269
9727.65 4191
9728.58 4202
9729.51 4124
9730.44 4156
9731.37 4085
9732.31 3984
9733.24 3934
9734.17 3936
9735.10 3881
9736.03 3763
9736.96 3850
9737.89 3828
9738.82 3800
9739.75 3825
9740.69 3748
9741.62 3802
9742.55 3737
9743.48 3602
9744.41 3615
9745.34 3610
9746.27 3638
9747.21 3579
9748.14 3519
9749.07 3510
9750.00 3497
9750.93 3491
9751.86 3460
9752.80 3430
9753.73 3505
9754.66 3468
9755.59 3409
9756.52 3419
9757.46 3433
9758.39 3390
9759.32 3336
9760.25 3344
9761.18 3420
9762.12 3372
9763.05 3377
9763.98 3371
9764.91 3380
9765.85 3413
9766.78 3390
9767.71 3429
9768.64 3411
9769.58 3394
9770.51 3473
9771.44 3511
9772.37 3427
9773.31 3407
9774.24 3500
9775.17 3459
9776.11 3468
9777.04 3517
9777.97 3496
9778.91 3451
9779.84 3500
9780.77 3571
9781.71 3574
9782.64 3536
9783.57 3575
9784.51 3540
9785.44 3456
9786.37 3390
9787.31 3408
9788.24 3456
9789.17 3405
9790.11 3363
9791.04 3478
9791.97 3434
9792.91 3361
9793.84 3331
9794.77 3385
9795.71 3316
9796.64 3272
9797.58 3273
9798.51 3235
9799.44 3220
9800.38 3267
9801.31 3296
9802.25 3211
9803.18 3108
9804.12 3090
9805.05 3134
9805.98 3077
9806.92 3027
9807.85 3000
9808.79 2968
9809.72 2894
9810.66 2874
9811.59 2808
9812.53 2824
9813.46 2748
9814.40 2736
9815.33 2732
9816.27 2724
9817.20 2720
9818.14 2730
9819.07 2662
9820.01 2687
9820.94 2659
9821.88 2625
9822.81 2706
9823.75 2653
9824.68 2637
9825.62 2618
9826.55 2563
9827.49 2574
9828.42 2552
9829.36 2555
9830.29 2554
9831.23 2602
9832.17 2652
9833.10 2561
9834.04 2576
9834.97 2569
9835.91 2520
9836.84 2580
9837.78 2563
9838.72 2522
9839.65 2476
9840.59 2535
9841.52 2531
9842.46 2518
9843.40 2504
9844.33 2549
9845.27 2526
9846.20 2496
9847.14 2492
9848.08 2510
9849.01 2595
9849.95 2506
9850.89 2496
9851.82 2512
9852.76 2516
9853.70 2476
9854.63 2529
9855.57 2500
9856.51 2502
9857.44 2466
9858.38 2525
9859.32 2491
9860.25 2466
9861.19 2513
9862.13 2449
9863.07 2461
9864.00 2501
9864.94 2460
9865.88 2399
9866.81 2436
9867.75 2373
9868.69 2416
9869.63 2464
9870.56 2404
9871.50 2417
9872.44 2427
9873.38 2442
9874.31 2407
9875.25 2412
9876.19 2443
9877.13 2388
9878.07 2376
9879.00 2392
9879.94 2360
9880.88 2386
9881.82 2352
9882.75 2390
9883.69 2345
9884.63 2361
9885.57 2362
9886.51 2333
9887.45 2413
9888.38 2350
9889.32 2329
9890.26 2314
9891.20 2388
9892.14 2308
9893.08 2323
9894.01 2350
9894.95 2309
9895.89 2296
9896.83 2232
9897.77 2276
9898.71 2254
9899.65 2336
9900.59 2282
9901.52 2244
9902.46 2328
9903.40 2367
9904.34 2321
9905.28 2295
9906.22 2276
9907.16 2280
9908.10 2259
9909.04 2269
9909.98 2273
9910.92 2312
9911.86 2302
9912.80 2295
9913.73 2339
9914.67 2257
9915.61 2303
9916.55 2406
9917.49 2397
9918.43 2400
9919.37 2519
9920.31 2507
9921.25 2526
9922.19 2561
9923.13 2672
9924.07 2651
9925.01 2697
9925.95 2770
9926.89 2784
9927.83 2785
9928.77 2890
9929.71 2856
9930.65 2788
9931.59 2755
9932.53 2731
9933.47 2660
9934.41 2646
9935.36 2530
9936.30 2513
9937.24 2454
9938.18 2414
9939.12 2387
9940.06 2390
9941.00 2394
9941.94 2279
9942.88 2333
9943.82 2324
9944.76 2323
9945.70 2321
9946.64 2433
9947.59 2458
9948.53 2400
9949.47 2448
9950.41 2405
9951.35 2449
9952.29 2415
9953.23 2388
9954.17 2376
9955.12 2351
9956.06 2287
9957.00 2276
9957.94 2219
9958.88 2199
9959.82 2182
9960.77 2182
9961.71 2236
9962.65 2137
9963.59 2080
9964.53 2045
9965.48 2013
9966.42 2061
9967.36 2052
9968.30 2003
9969.24 2000
9970.19 1930
9971.13 1984
9972.07 1982
9973.01 2015
9973.95 2014
9974.90 1933
9975.84 1924
9976.78 2000
9977.72 1953
9978.67 1917
9979.61 2005
9980.55 1937
9981.50 1968
9982.44 1962
9983.38 1948
9984.32 1943
9985.27 1944
9986.21 1953
9987.15 1993
9988.10 1916
9989.04 1954
9989.98 1960
9990.92 1933
9991.87 1969
9992.81 1968
9993.75 1914
9994.70 1882
9995.64 1945
9996.58 1948
9997.53 1953
9998.47 1950
9999.41 1909
10000.36 1886
10001.30 1908
10002.25 1928
10003.19 1871
10004.13 1859
10005.08 1899
10006.02 1873
10006.96 1881
10007.91 1923
10008.85 1912
10009.80 1864
10010.74 1843
10011.68 1902
10012.63 1839
10013.57 1868
10014.52 1863
10015.46 1849
10016.41 1847
10017.35 1853
10018.29 1880
10019.24 1885
10020.18 1822
10021.13 1867
10022.07 1858
10023.02 1822
10023.96 1806
10024.91 1833
10025.85 1838
10026.80 1832
10027.74 1825
10028.69 1825
10029.63 1809
10030.58 1746
10031.52 1809
10032.47 1783
10033.41 1766
10034.36 1780
10035.30 1767
10036.25 1770
10037.19 1757
10038.14 1787
10039.08 1776
10040.03 1775
10040.97 1703
10041.92 1704
10042.87 1721
10043.81 1738
10044.76 1713
10045.70 1694
10046.65 1715
10047.59 1707
10048.54 1731
10049.49 1725
10050.43 1691
10051.38 1727
10052.32 1689
10053.27 1730
10054.22 1634
10055.16 1689
10056.11 1700
10057.05 1701
10058.00 1693
10058.95 1721
10059.89 1672
10060.84 1689
10061.79 1699
10062.73 1715
10063.68 1721
10064.63 1690
10065.57 1672
10066.52 1655
10067.47 1659
10068.41 1668
10069.36 1705
10070.31 1705
10071.25 1714
10072.20 1699
10073.15 1726
10074.10 1712
10075.04 1662
10075.99 1660
10076.94 1646
10077.88 1696
10078.83 1699
10079.78 1690
10080.73 1709
10081.67 1690
10082.62 1617
10083.57 1602
10084.52 1672
10085.46 1677
10086.41 1700
10087.36 1690
10088.31 1650
10089.25 1664
10090.20 1663
10091.15 1629
10092.10 1691
10093.05 1624
10093.99 1709
10094.94 1672
10095.89 1671
10096.84 1611
10097.79 1608
10098.73 1702
10099.68 1696
10100.63 1621
10101.58 1616
10102.53 1694
10103.48 1727
10104.42 1700
10105.37 1723
10106.32 1674
10107.27 1701
10108.22 1665
10109.17 1701
10110.12 1658
10111.06 1622
10112.01 1641
10112.96 1650
10113.91 1663
10114.86 1641
10115.81 1638
10116.76 1644
10117.71 1679
10118.66 1648
10119.61 1669
10120.56 1684
10121.50 1665
10122.45 1696
10123.40 1698
10124.35 1651
10125.30 1683
10126.25 1669
10127.20 1671
10128.15 1642
10129.10 1631
10130.05 1642
10131.00 1707
10131.95 1665
10132.90 1661
10133.85 1688
10134.80 1751
10135.75 1725
10136.70 1744
10137.65 1747
10138.60 1788
10139.55 1726
10140.50 1683
10141.45 1686
10142.40 1649
10143.35 1712
10144.30 1752
10145.25 1724
10146.20 1687
10147.15 1785
10148.10 1783
10149.05 1748
10150.00 1764
10150.95 1763
10151.90 1726
10152.86 1781
10153.81 1812
10154.76 1842
10155.71 1820
10156.66 1773
10157.61 1822
10158.56 1816
10159.51 1865
10160.46 1849
10161.41 1828
10162.37 1849
10163.32 1863
10164.27 1884
10165.22 1872
10166.17 1882
10167.12 1940
10168.07 1884
10169.03 1877
10169.98 1943
10170.93 1993
10171.88 1990
10172.83 2011
10173.78 2029
10174.74 1959
10175.69 1982
10176.64 2034
10177.59 2010
10178.54 2046
10179.49 2090
10180.45 2074
10181.40 2081
10182.35 2092
10183.30 2137
10184.26 2062
10185.21 2104
10186.16 2145
10187.11 2127
10188.06 2091
10189.02 2054
10189.97 2037
10190.92 2167
10191.87 2101
10192.83 2145
10193.78 2152
10194.73 2116
10195.69 2047
10196.64 2133
10197.59 2104
10198.54 2177
10199.50 2211
10200.45 2175
10201.40 2183
10202.36 2314
10203.31 2245
10204.26 2224
10205.22 2202
10206.17 2317
10207.12 2297
10208.08 2293
10209.03 2336
10209.98 2340
10210.94 2255
10211.89 2304
10212.84 2369
10213.80 2334
10214.75 2245
10215.70 2228
10216.66 2249
10217.61 2241
10218.56 2140
10219.52 2178
10220.47 2196
10221.43 2124
10222.38 2130
10223.33 2080
10224.29 2081
10225.24 2127
10226.20 2100
10227.15 2191
10228.11 2196
10229.06 2131
10230.01 2158
10230.97 2238
10231.92 2256
10232.88 2283
10233.83 2305
10234.79 2331
10235.74 2351
10236.70 2422
10237.65 2389
10238.60 2453
10239.56 2383
10240.51 2393
10241.47 2329
10242.42 2313
10243.38 2243
10244.33 2198
10245.29 2226
10246.24 2154
10247.20 2153
10248.15 2102
10249.11 2104
10250.07 2078
10251.02 2052
10251.98 2075
10252.93 2052
10253.89 1955
10254.84 2002
10255.80 1981
10256.75 1941
10257.71 1935
10258.67 1883
10259.62 1900
10260.58 1916
10261.53 1922
10262.49 1853
10263.44 1870
10264.40 1828
10265.36 1775
10266.31 1762
10267.27 1793
10268.22 1797
10269.18 1845
10270.14 1792
10271.09 1840
10272.05 1815
10273.01 1789
10273.96 1798
10274.92 1719
10275.87 1753
10276.83 1784
10277.79 1772
10278.74 1745
10279.70 1732
10280.66 1714
10281.61 1788
10282.57 1730
10283.53 1674
10284.49 1738
10285.44 1788
10286.40 1792
10287.36 1707
10288.31 1754
10289.27 1720
10290.23 1744
10291.18 1698
10292.14 1757
10293.10 1726
10294.06 1689
10295.01 1727
10295.97 1713
10296.93 1726
10297.89 1733
10298.84 1711
10299.80 1747
10300.76 1761
10301.72 1738
10302.67 1664
10303.63 1719
10304.59 1716
10305.55 1688
10306.51 1701
10307.46 1724
10308.42 1745
10309.38 1753
10310.34 1701
10311.30 1638
10312.25 1674
10313.21 1643
10314.17 1702
10315.13 1734
10316.09 1708
10317.05 1662
10318.00 1671
10318.96 1746
10319.92 1718
10320.88 1672
10321.84 1687
10322.80 1693
10323.76 1672
10324.71 1649
10325.67 1620
10326.63 1637
10327.59 1642
10328.55 1625
10329.51 1698
10330.47 1710
10331.43 1712
10332.39 1670
10333.35 1642
10334.30 1632
10335.26 1647
10336.22 1655
10337.18 1625
10338.14 1688
10339.10 1621
10340.06 1588
10341.02 1554
10341.98 1581
10342.94 1577
10343.90 1553
10344.86 1572
10345.82 1523
10346.78 1519
10347.74 1601
10348.70 1623
10349.66 1606
10350.62 1606
10351.58 1589
10352.54 1534
10353.50 1560
10354.46 1556
10355.42 1520
10356.38 1512
10357.34 1530
10358.30 1521
10359.26 1535
10360.22 1497
10361.18 1486
10362.14 1538
10363.10 1541
10364.06 1502
10365.02 1487
10365.98 1508
10366.94 1506
10367.90 1519
10368.87 1484
10369.83 1521
10370.79 1571
10371.75 1467
10372.71 1505
10373.67 1587
10374.63 1495
10375.59 1523
10376.55 1489
10377.51 1492
10378.48 1475
10379.44 1488
10380.40 1473
10381.36 1508
10382.32 1437
10383.28 1497
10384.24 1470
10385.21 1478
10386.17 1512
10387.13 1480
10388.09 1508
10389.05 1433
10390.01 1413
10390.98 1438
10391.94 1461
10392.90 1498
10393.86 1442
10394.82 1481
10395.79 1513
10396.75 1514
10397.71 1520
10398.67 1459
10399.63 1454
10400.60 1458
10401.56 1461
10402.52 1478
10403.48 1455
10404.45 1431
10405.41 1439
10406.37 1486
10407.33 1514
10408.30 1498
10409.26 1458
10410.22 1517
10411.18 1539
10412.15 1552
10413.11 1523
10414.07 1547
10415.04 1576
10416.00 1590
10416.96 1546
10417.93 1564
10418.89 1575
10419.85 1580
10420.81 1606
10421.78 1610
10422.74 1560
10423.70 1564
10424.67 1586
10425.63 1567
10426.59 1579
10427.56 1501
10428.52 1482
10429.49 1506
10430.45 1506
10431.41 1509
10432.38 1457
10433.34 1488
10434.30 1439
10435.27 1435
10436.23 1437
10437.20 1448
10438.16 1458
10439.12 1446
10440.09 1424
10441.05 1428
10442.02 1409
10442.98 1402
10443.94 1444
10444.91 1484
10445.87 1434
10446.84 1460
10447.80 1395
10448.77 1365
10449.73 1437
10450.70 1424
10451.66 1428
10452.63 1373
10453.59 1417
10454.55 1384
10455.52 1395
10456.48 1400
10457.45 1470
10458.41 1387
10459.38 1392
10460.34 1415
10461.31 1380
10462.27 1417
10463.24 1439
10464.20 1398
10465.17 1359
10466.14 1415
10467.10 1404
10468.07 1453
10469.03 1395
10470.00 1415
10470.96 1460
10471.93 1454
10472.89 1391
10473.86 1399
10474.82 1423
10475.79 1408
10476.76 1383
10477.72 1421
10478.69 1411
10479.65 1376
10480.62 1403
10481.59 1458
10482.55 1465
10483.52 1402
10484.48 1465
10485.45 1445
10486.42 1434
10487.38 1407
10488.35 1430
10489.32 1430
10490.28 1474
10491.25 1434
10492.21 1408
10493.18 1448
10494.15 1469
10495.11 1450
10496.08 1441
10497.05 1464
10498.01 1395
10498.98 1450
10499.95 1445
10500.92 1455
10501.88 1451
10502.85 1424
10503.82 1448
10504.78 1449
10505.75 1450
10506.72 1395
10507.68 1446
10508.65 1433
10509.62 1455
10510.59 1419
10511.55 1479
10512.52 1495
10513.49 1440
10514.46 1459
10515.42 1440
10516.39 1440
10517.36 1385
10518.33 1401
10519.29 1419
10520.26 1422
10521.23 1384
10522.20 1416
10523.17 1473
10524.13 1490
10525.10 1399
10526.07 1427
10527.04 1434
10528.01 1445
10528.97 1414
10529.94 1504
10530.91 1524
10531.88 1477
10532.85 1435
10533.82 1466
10534.78 1446
10535.75 1491
10536.72 1437
10537.69 1517
10538.66 1502
10539.63 1478
10540.60 1495
10541.56 1509
10542.53 1470
10543.50 1429
10544.47 1466
10545.44 1497
10546.41 1487
10547.38 1515
10548.35 1440
10549.32 1432
10550.29 1449
10551.25 1537
10552.22 1481
10553.19 1461
10554.16 1481
10555.13 1477
10556.10 1556
10557.07 1604
10558.04 1536
10559.01 1581
10559.98 1598
10560.95 1593
10561.92 1596
10562.89 1536
10563.86 1540
10564.83 1500
10565.80 1543
10566.77 1544
10567.74 1579
10568.71 1575
10569.68 1608
10570.65 1575
10571.62 1522
10572.59 1567
10573.56 1561
10574.53 1538
10575.50 1553
10576.47 1525
10577.44 1562
10578.41 1500
10579.38 1537
10580.35 1509
10581.32 1541
10582.29 1571
10583.26 1590
10584.23 1602
10585.21 1576
10586.18 1574
10587.15 1542
10588.12 1541
10589.09 1584
10590.06 1571
10591.03 1601
10592.00 1623
10592.97 1634
10593.94 1578
10594.92 1625
10595.89 1627
10596.86 1675
10597.83 1676
10598.80 1618
10599.77 1679
10600.74 1673
10601.71 1706
10602.69 1712
10603.66 1720
10604.63 1714
10605.60 1778
10606.57 1729
10607.54 1819
10608.52 1813
10609.49 1835
10610.46 1821
10611.43 1834
10612.40 1845
10613.38 1846
10614.35 1854
10615.32 1867
10616.29 1784
10617.27 1845
10618.24 1863
10619.21 1768
10620.18 1705
10621.15 1700
10622.13 1660
10623.10 1712
10624.07 1683
10625.04 1655
10626.02 1653
10626.99 1646
10627.96 1692
10628.94 1586
10629.91 1569
10630.88 1630
10631.85 1669
10632.83 1648
10633.80 1651
10634.77 1727
10635.75 1718
10636.72 1734
10637.69 1698
10638.67 1719
10639.64 1746
10640.61 1725
10641.59 1646
10642.56 1725
10643.53 1722
10644.51 1686
10645.48 1642
10646.45 1657
10647.43 1624
10648.40 1605
10649.37 1572
10650.35 1660
10651.32 1618
10652.30 1628
10653.27 1570
10654.24 1497
10655.22 1533
10656.19 1552
10657.16 1553
10658.14 1551
10659.11 1496
10660.09 1510
10661.06 1504
10662.04 1550
10663.01 1559
10663.98 1465
10664.96 1487
10665.93 1496
10666.91 1540
10667.88 1486
10668.86 1543
10669.83 1514
10670.81 1525
10671.78 1542
10672.76 1539
10673.73 1525
10674.71 1506
10675.68 1511
10676.66 1494
10677.63 1518
10678.61 1471
10679.58 1495
10680.56 1530
10681.53 1546
10682.51 1520
10683.48 1522
10684.46 1532
10685.43 1520
10686.41 1448
10687.38 1505
10688.36 1496
10689.33 1442
10690.31 1459
10691.28 1448
10692.26 1458
10693.24 1436
10694.21 1484
10695.19 1487
10696.16 1468
10697.14 1449
10698.12 1435
10699.09 1443
10700.07 1450
10701.04 1477
10702.02 1438
10703.00 1451
10703.97 1437
10704.95 1398
10705.92 1480
10706.90 1471
10707.88 1478
10708.85 1486
10709.83 1443
10710.81 1461
10711.78 1446
10712.76 1466
10713.74 1490
10714.71 1478
10715.69 1446
10716.67 1452
10717.64 1483
10718.62 1441
10719.60 1461
10720.57 1471
10721.55 1493
10722.53 1446
10723.50 1464
10724.48 1414
10725.46 1413
10726.44 1477
10727.41 1406
10728.39 1416
10729.37 1408
10730.35 1433
10731.32 1420
10732.30 1410
10733.28 1454
10734.26 1507
10735.23 1488
10736.21 1477
10737.19 1423
10738.17 1440
10739.14 1485
10740.12 1447
10741.10 1463
10742.08 1457
10743.06 1480
10744.03 1478
10745.01 1464
10745.99 1496
10746.97 1476
10747.95 1457
10748.92 1472
10749.90 1435
10750.88 1437
10751.86 1440
10752.84 1448
10753.82 1499
10754.79 1455
10755.77 1427
10756.75 1415
10757.73 1443
10758.71 1433
10759.69 1473
10760.67 1507
10761.65 1409
10762.62 1460
10763.60 1486
10764.58 1480
10765.56 1538
10766.54 1491
10767.52 1496
10768.50 1534
10769.48 1484
10770.46 1478
10771.44 1510
10772.42 1453
10773.39 1504
10774.37 1549
10775.35 1488
10776.33 1557
10777.31 1592
10778.29 1529
10779.27 1554
10780.25 1528
10781.23 1522
10782.21 1587
10783.19 1583
10784.17 1597
10785.15 1555
10786.13 1589
10787.11 1572
10788.09 1604
10789.07 1616
10790.05 1593
10791.03 1598
10792.01 1550
10792.99 1523
10793.97 1563
10794.95 1565
10795.93 1516
10796.91 1550
10797.89 1562
10798.87 1486
10799.85 1579
10800.83 1569
10801.82 1528
10802.80 1558
10803.78 1571
10804.76 1535
10805.74 1559
10806.72 1517
10807.70 1560
10808.68 1587
10809.66 1568
10810.64 1588
10811.62 1573
10812.61 1618
10813.59 1601
10814.57 1596
10815.55 1582
10816.53 1603
10817.51 1597
10818.49 1585
10819.47 1534
10820.46 1581
10821.44 1584
10822.42 1598
10823.40 1586
10824.38 1613
10825.36 1598
10826.35 1635
10827.33 1619
10828.31 1642
10829.29 1644
10830.27 1624
10831.25 1633
10832.24 1606
10833.22 1641
10834.20 1626
10835.18 1640
10836.17 1612
10837.15 1611
10838.13 1603
10839.11 1623
10840.09 1660
10841.08 1696
10842.06 1720
10843.04 1686
10844.02 1654
10845.01 1709
10845.99 1660
10846.97 1714
10847.96 1805
10848.94 1728
10849.92 1778
10850.90 1756
10851.89 1747
10852.87 1757
10853.85 1786
10854.84 1782
10855.82 1812
10856.80 1766
10857.78 1793
10858.77 1806
10859.75 1859
10860.73 1824
10861.72 1804
10862.70 1867
10863.68 1838
10864.67 1884
10865.65 1844
10866.64 1842
10867.62 1847
10868.60 1831
10869.59 1783
10870.57 1862
10871.55 1791
10872.54 1901
10873.52 1908
10874.51 1911
10875.49 1868
10876.47 1854
10877.46 1893
10878.44 1902
10879.43 1925
10880.41 1900
10881.39 1906
10882.38 1857
10883.36 1951
10884.35 1972
10885.33 1980
10886.32 1950
10887.30 1978
10888.29 1953
10889.27 1978
10890.25 1959
10891.24 1964
10892.22 2019
10893.21 2002
10894.19 2056
10895.18 2080
10896.16 2033
10897.15 2067
10898.13 2080
10899.12 2114
10900.10 2100
10901.09 2183
10902.07 2203
10903.06 2118
10904.04 2081
10905.03 2130
10906.01 2202
10907.00 2156
10907.99 2201
10908.97 2241
10909.96 2243
10910.94 2208
10911.93 2266
10912.91 2374
10913.90 2317
10914.88 2371
10915.87 2356
10916.86 2351
10917.84 2318
10918.83 2361
10919.81 2344
10920.80 2395
10921.79 2370
10922.77 2340
10923.76 2451
10924.74 2457
10925.73 2486
10926.72 2480
10927.70 2535
10928.69 2462
10929.68 2529
10930.66 2509
10931.65 2573
10932.64 2549
10933.62 2599
10934.61 2661
10935.60 2551
10936.58 2575
10937.57 2625
10938.56 2605
10939.54 2639
10940.53 2660
10941.52 2760
10942.50 2805
10943.49 2855
10944.48 2891
10945.47 2950
10946.45 2893
10947.44 2975
10948.43 3090
10949.41 3112
10950.40 3130
10951.39 3138
10952.38 3151
10953.36 3246
10954.35 3321
10955.34 3402
10956.33 3435
10957.31 3420
10958.30 3519
10959.29 3659
10960.28 3606
10961.27 3647
10962.25 3599
10963.24 3492
10964.23 3468
10965.22 3427
10966.21 3521
10967.19 3415
10968.18 3388
10969.17 3377
10970.16 3315
10971.15 3260
10972.13 3218
10973.12 3170
10974.11 3246
10975.10 3209
10976.09 3128
10977.08 3063
10978.07 3138
10979.05 3092
10980.04 3098
10981.03 3109
10982.02 3167
10983.01 3119
10984.00 3153
10984.99 3117
10985.98 3218
10986.96 3334
10987.95 3323
10988.94 3346
10989.93 3467
10990.92 3470
10991.91 3518
10992.90 3632
10993.89 3691
10994.88 3840
10995.87 3984
10996.86 4022
10997.85 4019
10998.84 4092
10999.83 4187
11000.82 4034
11001.81 4163
11002.79 4056
11003.78 4049
11004.77 4033
11005.76 3898
11006.75 3835
11007.74 3843
11008.73 3609
11009.72 3524
11010.71 3505
11011.70 3424
11012.69 3333
11013.68 3195
11014.67 3167
11015.67 3052
11016.66 3000
11017.65 2921
11018.64 2818
11019.63 2729
11020.62 2740
11021.61 2700
11022.60 2686
11023.59 2622
11024.58 2576
11025.57 2594
11026.56 2537
11027.55 2471
11028.54 2469
11029.53 2484
11030.52 2456
11031.52 2474
11032.51 2439
11033.50 2437
11034.49 2509
11035.48 2455
11036.47 2430
11037.46 2360
11038.45 2431
11039.45 2428
11040.44 2407
11041.43 2347
11042.42 2297
11043.41 2324
11044.40 2327
11045.39 2314
11046.39 2290
11047.38 2308
11048.37 2276
11049.36 2251
11050.35 2224
11051.35 2199
11052.34 2220
11053.33 2259
11054.32 2249
11055.31 2236
11056.31 2261
11057.30 2235
11058.29 2246
11059.28 2199
11060.27 2199
11061.27 2196
11062.26 2196
11063.25 2236
11064.24 2200
11065.24 2160
11066.23 2189
11067.22 2270
11068.21 2254
11069.21 2216
11070.20 2290
11071.19 2335
11072.19 2294
11073.18 2270
11074.17 2166
11075.16 2241
11076.16 2224
11077.15 2148
11078.14 2188
11079.14 2212
11080.13 2159
11081.12 2156
11082.12 2179
11083.11 2157
11084.10 2116
11085.10 2111
11086.09 2144
11087.08 2158
11088.08 2181
11089.07 2139
11090.06 2148
11091.06 2053
11092.05 2098
11093.04 2085
11094.04 2085
11095.03 2019
11096.03 2044
11097.02 2036
11098.01 2022
11099.01 2027
11100.00 2081
11101.00 2021
11101.99 2026
11102.98 2045
11103.98 2030
11104.97 2001
11105.97 2026
11106.96 2008
11107.96 1990
11108.95 1960
11109.95 2003
11110.94 1960
11111.93 1968
11112.93 1983
11113.92 2030
11114.92 1981
11115.91 1989
11116.91 1934
11117.90 1981
11118.90 1971
11119.89 1957
11120.89 1930
11121.88 1934
11122.88 1953
11123.87 1874
11124.87 1946
11125.86 1958
11126.86 1924
11127.85 1927
11128.85 1947
11129.84 1907
11130.84 1961
11131.84 1868
11132.83 1922
11133.83 1904
11134.82 1818
11135.82 1861
11136.81 1900
11137.81 1955
11138.81 1900
11139.80 1896
11140.80 1928
11141.79 1902
11142.79 1893
11143.79 1843
11144.78 1883
11145.78 1914
11146.77 1884
11147.77 1890
11148.77 1886
11149.76 1884
11150.76 1845
11151.75 1895
11152.75 1795
11153.75 1888
11154.74 1882
11155.74 1935
11156.74 1898
11157.73 1836
11158.73 1839
11159.73 1861
11160.72 1861
11161.72 1788
11162.72 1834
11163.71 1859
11164.71 1871
11165.71 1781
11166.71 1804
11167.70 1803
11168.70 1825
11169.70 1792
11170.69 1805
11171.69 1772
11172.69 1777
11173.69 1804
11174.68 1786
11175.68 1824
11176.68 1788
11177.68 1866
11178.67 1859
11179.67 1782
11180.67 1809
11181.67 1809
11182.66 1799
11183.66 1781
11184.66 1807
11185.66 1761
11186.66 1783
11187.65 1751
11188.65 1786
11189.65 1809
11190.65 1853
11191.65 1819
11192.64 1794
11193.64 1765
11194.64 1806
11195.64 1772
11196.64 1783
11197.64 1885
11198.63 1823
11199.63 1766
11200.63 1810
11201.63 1827
11202.63 1823
11203.63 1801
11204.63 1838
11205.63 1851
11206.62 1873
11207.62 1850
11208.62 1871
11209.62 1922
11210.62 1831
11211.62 1879
11212.62 1909
11213.62 1892
11214.62 1878
11215.62 1872
11216.61 1870
11217.61 1890
11218.61 1900
11219.61 1917
11220.61 1846
11221.61 1884
11222.61 1894
11223.61 1806
11224.61 1875
11225.61 1897
11226.61 1889
11227.61 1884
11228.61 1836
11229.61 1831
11230.61 1891
11231.61 1847
11232.61 1879
11233.61 1886
11234.61 1877
11235.61 1859
11236.61 1848
11237.61 1884
11238.61 1954
11239.61 1916
11240.61 1902
11241.61 1928
11242.61 1918
11243.61 1887
11244.61 1921
11245.61 1983
11246.61 1977
11247.61 1918
11248.62 1970
11249.62 1961
11250.62 1965
11251.62 1917
11252.62 1946
11253.62 2017
11254.62 1892
11255.62 1958
11256.62 1981
11257.62 2109
11258.62 2030
11259.63 2024
11260.63 2071
11261.63 2142
11262.63 2111
11263.63 2063
11264.63 2067
11265.63 2102
11266.64 2135
11267.64 2180
11268.64 2229
11269.64 2251
11270.64 2232
11271.64 2258
11272.65 2216
11273.65 2199
11274.65 2275
11275.65 2319
11276.65 2326
11277.65 2300
11278.66 2273
11279.66 2309
11280.66 2207
11281.66 2184
11282.67 2222
11283.67 2208
11284.67 2150
11285.67 2190
11286.67 2136
11287.68 2127
11288.68 2119
11289.68 2079
11290.68 2033
11291.69 2045
11292.69 2027
11293.69 2045
11294.70 2016
11295.70 1945
11296.70 2001
11297.70 2024
11298.71 2031
11299.71 1946
11300.71 1990
11301.72 1932
11302.72 1965
11303.72 1911
11304.72 1938
11305.73 2003
11306.73 2002
11307.73 2039
11308.74 2079
11309.74 2015
11310.74 1984
11311.75 1980
11312.75 2046
11313.76 2037
11314.76 1999
11315.76 2039
11316.77 2046
11317.77 2042
11318.77 2054
11319.78 2076
11320.78 2036
11321.79 2013
11322.79 2096
11323.79 2079
11324.80 2080
11325.80 2140
11326.81 2059
11327.81 2099
11328.81 2091
11329.82 2090
11330.82 2074
11331.83 2082
11332.83 2177
11333.84 2089
11334.84 2176
11335.85 2181
11336.85 2151
11337.85 2159
11338.86 2116
11339.86 2066
11340.87 2067
11341.87 2146
11342.88 2149
11343.88 2206
11344.89 2191
11345.89 2187
11346.90 2084
11347.90 2109
11348.91 2045
11349.91 2056
11350.92 2075
11351.92 2070
11352.93 2061
11353.94 2110
11354.94 2030
11355.95 2027
11356.95 2112
11357.96 2078
11358.96 2109
11359.97 2014
11360.97 2014
11361.98 2031
11362.99 1954
11363.99 2057
11365.00 2007
11366.00 2020
11367.01 1962
11368.02 1987
11369.02 2062
11370.03 2038
11371.03 1983
11372.04 2069
11373.05 1992
11374.05 2044
11375.06 1988
11376.06 2011
11377.07 2041
11378.08 2006
11379.08 2007
11380.09 1995
11381.10 2055
11382.10 2065
11383.11 2067
11384.12 2047
11385.12 2015
11386.13 1932
11387.14 1991
11388.14 2034
11389.15 2060
11390.16 2054
11391.17 1982
11392.17 2017
11393.18 2057
11394.19 2074
11395.19 2108
11396.20 2034
11397.21 2005
11398.22 1979
11399.22 2032
11400.23 2040
11401.24 2067
11402.25 2051
11403.25 2112
11404.26 2159
11405.27 2061
11406.28 2068
11407.28 2024
11408.29 2116
11409.30 2102
11410.31 2122
11411.31 2165
11412.32 2157
11413.33 2176
11414.34 2159
11415.35 2190
11416.35 2151
11417.36 2135
11418.37 2081
11419.38 2155
11420.39 2196
11421.40 2183
11422.40 2151
11423.41 2209
11424.42 2166
11425.43 2228
11426.44 2202
11427.45 2186
11428.46 2163
11429.46 2198
11430.47 2152
11431.48 2191
11432.49 2173
11433.50 2149
11434.51 2272
11435.52 2249
11436.53 2243
11437.54 2200
11438.54 2232
11439.55 2228
11440.56 2246
11441.57 2234
11442.58 2239
11443.59 2233
11444.60 2300
11445.61 2302
11446.62 2240
11447.63 2299
11448.64 2298
11449.65 2320
11450.66 2359
11451.67 2311
11452.68 2316
11453.69 2344
11454.70 2274
11455.71 2354
11456.72 2326
11457.73 2353
11458.74 2333
11459.75 2374
11460.76 2335
11461.77 2398
11462.78 2354
11463.79 2370
11464.80 2449
11465.81 2475
11466.82 2437
11467.83 2404
11468.84 2493
11469.85 2529
11470.86 2526
11471.87 2462
11472.88 2549
11473.89 2518
11474.90 2550
11475.91 2526
11476.92 2572
11477.93 2603
11478.95 2621
11479.96 2689
11480.97 2743
11481.98 2727
11482.99 2662
11484.00 2718
11485.01 2756
11486.02 2860
11487.03 2801
11488.05 2804
11489.06 2819
11490.07 2937
11491.08 2962
11492.09 2940
11493.10 2934
11494.11 3053
11495.13 2956
11496.14 3018
11497.15 3028
11498.16 3036
11499.17 3079
11500.18 3159
11501.20 3226
11502.21 3238
11503.22 3195
11504.23 3292
11505.24 3422
11506.26 3445
11507.27 3524
11508.28 3499
11509.29 3532
11510.30 3631
11511.32 3632
11512.33 3764
11513.34 3889
11514.35 3925
11515.37 3990
11516.38 4071
11517.39 4204
11518.40 4185
11519.42 4421
11520.43 4460
11521.44 4549
11522.45 4749
11523.47 4887
11524.48 5043
11525.49 5110
11526.51 5225
11527.52 5484
11528.53 5708
11529.55 5937
11530.56 6024
11531.57 6293
11532.59 6583
11533.60 6822
11534.61 7014
11535.63 7271
11536.64 7490
11537.65 7645
11538.67 7649
11539.68 7723
11540.69 7754
11541.71 7687
11542.72 7565
11543.73 7385
11544.75 7188
11545.76 6960
11546.78 6866
11547.79 6659
11548.80 6511
11549.82 6135
11550.83 5917
11551.85 5666
11552.86 5557
11553.87 5348
11554.89 5135
11555.90 4883
11556.92 4621
11557.93 4438
11558.95 4358
11559.96 4129
11560.97 4027
11561.99 3973
11563.00 3896
11564.02 3866
11565.03 3766
11566.05 3775
11567.06 3714
11568.08 3661
11569.09 3646
11570.11 3706
11571.12 3711
11572.14 3665
11573.15 3644
11574.17 3730
11575.18 3640
11576.20 3592
11577.21 3594
11578.23 3594
11579.24 3686
11580.26 3696
11581.27 3716
11582.29 3666
11583.30 3662
11584.32 3592
11585.33 3655
11586.35 3608
11587.37 3656
11588.38 3705
11589.40 3704
11590.41 3815
11591.43 3849
11592.44 3892
11593.46 3904
11594.48 3978
11595.49 4099
11596.51 4119
11597.52 4087
11598.54 4137
11599.56 4156
11600.57 4144
11601.59 4250
11602.61 4156
11603.62 4066
11604.64 4061
11605.66 4067
11606.67 4085
11607.69 3952
11608.70 3962
11609.72 3899
11610.74 3827
11611.75 3828
11612.77 3730
11613.79 3657
11614.81 3710
11615.82 3674
11616.84 3642
11617.86 3616
11618.87 3613
11619.89 3470
11620.91 3365
11621.92 3371
11622.94 3388
11623.96 3408
11624.98 3389
11625.99 3314
11627.01 3199
11628.03 3198
11629.05 3262
11630.06 3220
11631.08 3220
11632.10 3193
11633.12 3079
11634.13 3076
11635.15 3042
11636.17 3027
11637.19 3007
11638.20 3002
11639.22 2879
11640.24 2933
11641.26 2922
11642.28 2807
11643.29 2819
11644.31 2878
11645.33 2800
11646.35 2738
11647.37 2678
11648.39 2713
11649.40 2752
11650.42 2705
11651.44 2607
11652.46 2563
11653.48 2543
11654.50 2560
11655.51 2596
11656.53 2598
11657.55 2551
11658.57 2586
11659.59 2545
11660.61 2541
11661.63 2519
11662.65 2461
11663.67 2480
11664.68 2475
11665.70 2455
11666.72 2519
11667.74 2451
11668.76 2467
11669.78 2470
11670.80 2410
11671.82 2405
11672.84 2442
11673.86 2453
11674.88 2410
11675.90 2407
11676.92 2372
11677.94 2380
11678.96 2326
11679.98 2344
11680.99 2286
11682.01 2337
11683.03 2341
11684.05 2363
11685.07 2292
11686.09 2281
11687.11 2286
11688.13 2244
11689.15 2234
11690.17 2222
11691.19 2250
11692.21 2219
11693.24 2235
11694.26 2175
11695.28 2200
11696.30 2254
11697.32 2222
11698.34 2209
11699.36 2180
11700.38 2119
11701.40 2142
11702.42 2088
11703.44 2101
11704.46 2131
11705.48 2110
11706.50 2099
11707.52 2091
11708.54 2016
11709.57 2020
11710.59 2036
11711.61 2041
11712.63 2081
11713.65 2004
11714.67 1984
11715.69 1992
11716.71 1992
11717.73 1951
11718.76 1981
11719.78 1974
11720.80 1909
11721.82 1978
11722.84 1975
11723.86 1946
11724.89 1933
11725.91 1959
11726.93 1960
11727.95 1904
11728.97 1937
11729.99 1870
11731.02 1933
11732.04 1927
11733.06 1919
11734.08 1861
11735.10 1835
11736.13 1838
11737.15 1890
11738.17 1867
11739.19 1852
11740.22 1901
11741.24 1840
11742.26 1815
11743.28 1860
11744.30 1850
11745.33 1827
11746.35 1810
11747.37 1785
11748.40 1732
11749.42 1768
11750.44 1802
11751.46 1786
11752.49 1766
11753.51 1752
11754.53 1762
11755.56 1724
11756.58 1752
11757.60 1720
11758.62 1769
11759.65 1799
11760.67 1771
11761.69 1760
11762.72 1817
11763.74 1731
11764.76 1755
11765.79 1787
11766.81 1796
11767.83 1719
11768.86 1728
11769.88 1746
11770.91 1716
11771.93 1704
11772.95 1767
11773.98 1747
11775.00 1736
11776.02 1791
11777.05 1720
11778.07 1751
11779.10 1719
11780.12 1771
11781.14 1689
11782.17 1759
11783.19 1758
11784.22 1726
11785.24 1792
11786.26 1777
11787.29 1827
11788.31 1736
11789.34 1759
11790.36 1754
11791.39 1732
11792.41 1703
11793.44 1765
11794.46 1853
11795.49 1725
11796.51 1715
11797.54 1757
11798.56 1740
11799.59 1752
11800.61 1699
11801.63 1696
11802.66 1779
11803.69 1718
11804.71 1708
11805.74 1741
11806.76 1729
11807.79 1746
11808.81 1760
11809.84 1729
11810.86 1752
11811.89 1743
11812.91 1727
11813.94 1743
11814.96 1740
11815.99 1739
11817.01 1764
11818.04 1762
11819.07 1808
11820.09 1793
11821.12 1752
11822.14 1857
11823.17 1804
11824.20 1777
11825.22 1809
11826.25 1842
11827.27 1791
11828.30 1764
11829.33 1834
11830.35 1818
11831.38 1846
11832.40 1827
11833.43 1823
11834.46 1839
11835.48 1870
11836.51 1868
11837.54 1865
11838.56 1806
11839.59 1818
11840.62 1819
11841.64 1888
11842.67 1843
11843.70 1891
11844.72 1828
11845.75 1842
11846.78 1856
11847.80 1902
11848.83 1922
11849.86 1839
11850.89 1864
11851.91 1944
11852.94 1968
11853.97 1910
11854.99 1940
11856.02 1926
11857.05 1969
11858.08 1939
11859.10 2067
11860.13 1996
11861.16 1999
11862.19 1918
11863.21 2019
11864.24 2063
11865.27 2051
11866.30 2073
11867.33 2053
11868.35 2117
11869.38 2050
11870.41 2130
11871.44 2068
11872.47 2041
11873.49 2119
11874.52 2154
11875.55 2098
11876.58 2135
11877.61 2174
11878.63 2133
11879.66 2177
11880.69 2164
11881.72 2196
11882.75 2204
11883.78 2232
11884.81 2219
11885.83 2283
11886.86 2257
11887.89 2308
11888.92 2317
11889.95 2401
11890.98 2465
11892.01 2411
11893.04 2482
11894.06 2504
11895.09 2557
11896.12 2630
11897.15 2623
11898.18 2713
11899.21 2688
11900.24 2718
11901.27 2778
11902.30 2795
11903.33 2808
11904.36 2788
11905.39 2829
11906.42 2875
11907.45 2795
11908.48 2761
11909.50 2799
11910.53 2783
11911.56 2788
11912.59 2795
11913.62 2759
11914.65 2704
11915.68 2727
11916.71 2732
11917.74 2719
11918.77 2716
11919.80 2670
11920.83 2683
11921.86 2620
11922.89 2717
11923.92 2721
11924.95 2696
11925.99 2718
11927.02 2770
11928.05 2761
11929.08 2771
11930.11 2799
11931.14 2795
11932.17 2727
11933.20 2803
11934.23 2778
11935.26 2704
11936.29 2715
11937.32 2758
11938.35 2707
11939.38 2618
11940.41 2574
11941.45 2587
11942.48 2531
11943.51 2536
11944.54 2546
11945.57 2448
11946.60 2463
11947.63 2385
11948.66 2379
11949.70 2393
11950.73 2412
11951.76 2350
11952.79 2347
11953.82 2279
11954.85 2296
11955.88 2160
11956.92 2198
11957.95 2251
11958.98 2242
11960.01 2155
11961.04 2198
11962.08 2187
11963.11 2213
11964.14 2262
11965.17 2186
11966.20 2165
11967.24 2250
11968.27 2227
11969.30 2182
11970.33 2215
11971.36 2244
11972.40 2208
11973.43 2242
11974.46 2206
11975.49 2221
11976.53 2214
11977.56 2273
11978.59 2269
11979.62 2188
11980.66 2227
11981.69 2262
11982.72 2286
11983.76 2217
11984.79 2181
11985.82 2274
11986.85 2267
11987.89 2269
11988.92 2223
11989.95 2321
11990.99 2306
11992.02 2277
11993.05 2259
11994.09 2313
11995.12 2317
11996.15 2330
11997.19 2278
11998.22 2339
11999.25 2342
12000.29 2363
12001.32 2419
12002.35 2344
12003.39 2244
12004.42 2336
12005.46 2379
12006.49 2466
12007.52 2460
12008.56 2517
12009.59 2411
12010.63 2370
12011.66 2421
12012.69 2452
12013.73 2554
12014.76 2457
12015.80 2436
12016.83 2475
12017.86 2545
12018.90 2513
12019.93 2538
12020.97 2456
12022.00 2521
12023.04 2504
12024.07 2528
12025.11 2547
12026.14 2563
12027.18 2562
12028.21 2577
12029.25 2618
12030.28 2543
12031.32 2530
12032.35 2532
12033.39 2494
12034.42 2518
12035.46 2532
12036.49 2530
12037.53 2566
12038.56 2550
12039.60 2582
12040.63 2521
12041.67 2470
12042.70 2516
12043.74 2534
12044.77 2566
12045.81 2596
12046.84 2627
12047.88 2599
12048.92 2653
12049.95 2577
12050.99 2587
12052.02 2633
12053.06 2726
12054.09 2587
12055.13 2630
12056.17 2682
12057.20 2698
12058.24 2715
12059.27 2648
12060.31 2700
12061.35 2630
12062.38 2631
12063.42 2621
12064.46 2597
12065.49 2547
12066.53 2580
12067.56 2518
12068.60 2573
12069.64 2506
12070.67 2593
12071.71 2506
12072.75 2449
12073.78 2433
12074.82 2467
12075.86 2423
12076.89 2449
12077.93 2417
12078.97 2409
12080.01 2388
12081.04 2363
12082.08 2382
12083.12 2431
12084.15 2460
12085.19 2436
12086.23 2410
12087.27 2363
12088.30 2366
12089.34 2400
12090.38 2439
12091.41 2392
12092.45 2351
12093.49 2391
12094.53 2419
12095.57 2460
12096.60 2407
12097.64 2494
12098.68 2443
12099.72 2506
12100.75 2510
12101.79 2534
12102.83 2544
12103.87 2440
12104.91 2464
12105.94 2480
12106.98 2410
12108.02 2404
12109.06 2420
12110.10 2389
12111.14 2396
12112.17 2347
12113.21 2286
12114.25 2219
12115.29 2213
12116.33 2263
12117.37 2232
12118.40 2134
12119.44 2144
12120.48 2145
12121.52 2185
12122.56 2125
12123.60 1982
12124.64 2074
12125.68 2094
12126.72 2109
12127.75 2074
12128.79 2074
12129.83 2027
12130.87 2044
12131.91 2052
12132.95 1980
12133.99 1982
12135.03 1999
12136.07 1965
12137.11 1923
12138.15 1943
12139.19 1972
12140.23 1959
12141.27 1954
12142.31 1957
12143.35 1936
12144.38 1869
12145.42 1869
12146.46 1961
12147.50 1959
12148.54 1913
12149.58 1946
12150.62 1979
12151.66 1969
12152.70 1932
12153.74 1903
12154.78 1895
12155.82 1934
12156.87 1844
12157.91 1878
12158.95 1836
12159.99 1877
12161.03 1841
12162.07 1830
12163.11 1819
12164.15 1812
12165.19 1816
12166.23 1854
12167.27 1876
12168.31 1825
12169.35 1803
12170.39 1800
12171.43 1827
12172.47 1819
12173.52 1817
12174.56 1834
12175.60 1815
12176.64 1783
12177.68 1846
12178.72 1806
12179.76 1774
12180.80 1771
12181.85 1808
12182.89 1841
12183.93 1813
12184.97 1773
12186.01 1812
12187.05 1824
12188.09 1759
12189.14 1782
12190.18 1804
12191.22 1807
12192.26 1749
12193.30 1754
12194.34 1783
12195.39 1787
12196.43 1758
12197.47 1814
12198.51 1742
12199.55 1742
12200.60 1773
12201.64 1781
12202.68 1747
12203.72 1744
12204.77 1759
12205.81 1751
12206.85 1764
12207.89 1672
12208.94 1786
12209.98 1771
12211.02 1719
12212.06 1698
12213.11 1717
12214.15 1751
12215.19 1743
12216.23 1709
12217.28 1750
12218.32 1780
12219.36 1747
12220.41 1734
12221.45 1744
12222.49 1764
12223.54 1702
12224.58 1724
12225.62 1657
12226.66 1732
12227.71 1695
12228.75 1686
12229.79 1726
12230.84 1660
12231.88 1694
12232.93 1694
12233.97 1707
12235.01 1682
12236.06 1691
12237.10 1674
12238.14 1725
12239.19 1722
12240.23 1712
12241.28 1682
12242.32 1694
12243.36 1637
12244.41 1674
12245.45 1686
12246.50 1710
12247.54 1747
12248.58 1639
12249.63 1687
12250.67 1674
12251.72 1651
12252.76 1615
12253.80 1594
12254.85 1572
12255.89 1617
12256.94 1677
12257.98 1627
12259.03 1595
12260.07 1642
12261.12 1578
12262.16 1589
12263.21 1590
12264.25 1634
12265.30 1601
12266.34 1586
12267.39 1606
12268.43 1581
12269.48 1558
12270.52 1533
12271.57 1514
12272.61 1545
12273.66 1578
12274.70 1562
12275.75 1630
12276.79 1533
12277.84 1512
12278.88 1545
12279.93 1563
12280.98 1626
12282.02 1577
12283.07 1591
12284.11 1589
12285.16 1543
12286.20 1540
12287.25 1536
12288.30 1586
12289.34 1546
12290.39 1596
12291.43 1563
12292.48 1542
12293.53 1574
12294.57 1584
12295.62 1582
12296.66 1554
12297.71 1527
12298.76 1563
12299.80 1610
12300.85 1554
12301.90 1523
12302.94 1512
12303.99 1528
12305.04 1547
12306.08 1526
12307.13 1569
12308.18 1530
12309.22 1542
12310.27 1572
12311.32 1557
12312.36 1547
12313.41 1538
12314.46 1491
12315.50 1522
12316.55 1494
12317.60 1512
12318.65 1528
12319.69 1525
12320.74 1553
12321.79 1577
12322.83 1510
12323.88 1523
12324.93 1500
12325.98 1514
12327.02 1586
12328.07 1557
12329.12 1509
12330.17 1541
12331.21 1536
12332.26 1487
12333.31 1487
12334.36 1534
12335.41 1487
12336.45 1505
12337.50 1518
12338.55 1509
12339.60 1518
12340.65 1488
12341.69 1504
12342.74 1499
12343.79 1484
12344.84 1483
12345.89 1495
12346.94 1507
12347.98 1534
12349.03 1571
12350.08 1536
12351.13 1448
12352.18 1471
12353.23 1478
12354.28 1467
12355.32 1538
12356.37 1473
12357.42 1533
12358.47 1548
12359.52 1541
12360.57 1511
12361.62 1499
12362.67 1537
12363.72 1559
12364.76 1576
12365.81 1559
12366.86 1552
12367.91 1554
12368.96 1546
12370.01 1534
12371.06 1555
12372.11 1561
12373.16 1544
12374.21 1542
12375.26 1554
12376.31 1519
12377.36 1569
12378.41 1568
12379.46 1541
12380.51 1573
12381.56 1540
12382.61 1562
12383.66 1590
12384.71 1580
12385.76 1553
12386.81 1553
12387.86 1551
12388.91 1526
12389.96 1527
12391.01 1505
12392.06 1564
12393.11 1581
12394.16 1578
12395.21 1598
12396.26 1588
12397.31 1665
12398.36 1620
12399.41 1650
12400.46 1615
12401.51 1568
12402.56 1610
12403.61 1562
12404.66 1629
12405.71 1618
12406.77 1608
12407.82 1531
12408.87 1639
12409.92 1611
12410.97 1580
12412.02 1605
12413.07 1686
12414.12 1643
12415.17 1624
12416.23 1603
12417.28 1657
12418.33 1691
12419.38 1727
12420.43 1712
12421.48 1694
12422.53 1685
12423.59 1724
12424.64 1621
12425.69 1659
12426.74 1676
12427.79 1697
12428.84 1707
12429.90 1744
12430.95 1692
12432.00 1702
12433.05 1735
12434.10 1723
12435.16 1766
12436.21 1717
12437.26 1710
12438.31 1707
12439.37 1749
12440.42 1834
12441.47 1774
12442.52 1817
12443.58 1809
12444.63 1793
12445.68 1847
12446.73 1860
12447.79 1867
12448.84 1873
12449.89 1877
12450.94 1937
12452.00 1971
12453.05 1985
12454.10 1986
12455.16 1987
12456.21 2028
12457.26 2122
12458.31 2155
12459.37 2209
12460.42 2250
12461.47 2266
12462.53 2282
12463.58 2416
12464.63 2451
12465.69 2502
12466.74 2552
12467.79 2662
12468.85 2737
12469.90 2830
12470.95 2819
12472.01 3015
12473.06 3033
12474.12 3076
12475.17 3032
12476.22 3171
12477.28 3124
12478.33 3105
12479.39 3140
12480.44 3208
12481.49 3097
12482.55 3025
12483.60 2966
12484.66 2985
12485.71 2933
12486.76 2813
12487.82 2722
12488.87 2707
12489.93 2726
12490.98 2701
12492.04 2597
12493.09 2538
12494.15 2474
12495.20 2412
12496.25 2347
12497.31 2292
12498.36 2281
12499.42 2172
12500.47 2169
12501.53 2114
12502.58 2119
12503.64 2102
12504.69 2126
12505.75 2147
12506.80 2124
12507.86 2067
12508.91 2033
12509.97 2093
12511.03 2114
12512.08 2031
12513.14 2034
12514.19 2105
12515.25 2110
12516.30 2049
12517.36 2034
12518.41 2023
12519.47 2030
12520.52 2079
12521.58 2054
12522.64 2022
12523.69 2078
12524.75 2103
12525.80 2010
12526.86 2034
12527.92 2048
12528.97 2006
12530.03 2073
12531.08 2033
12532.14 2103
12533.20 2037
12534.25 2105
12535.31 2137
12536.37 2056
12537.42 2182
12538.48 2170
12539.54 2151
12540.59 2148
12541.65 2154
12542.70 2169
12543.76 2177
12544.82 2172
12545.88 2176
12546.93 2211
12547.99 2320
12549.05 2255
12550.10 2296
12551.16 2325
12552.22 2292
12553.27 2299
12554.33 2330
12555.39 2390
12556.45 2363
12557.50 2284
12558.56 2329
12559.62 2344
12560.67 2321
12561.73 2338
12562.79 2312
12563.85 2274
12564.90 2308
12565.96 2316
12567.02 2262
12568.08 2188
12569.14 2226
12570.19 2235
12571.25 2246
12572.31 2234
12573.37 2171
12574.42 2219
12575.48 2139
12576.54 2090
12577.60 2120
12578.66 2138
12579.72 2134
12580.77 2092
12581.83 2070
12582.89 2090
12583.95 2078
12585.01 2144
12586.07 2095
12587.12 2115
12588.18 2065
12589.24 2097
12590.30 2033
12591.36 2021
12592.42 2039
12593.48 2044
12594.53 2054
12595.59 2052
12596.65 2051
12597.71 2108
12598.77 2139
12599.83 2117
12600.89 2099
12601.95 2076
12603.01 2118
12604.07 2104
12605.13 2138
12606.18 2159
12607.24 2131
12608.30 2116
12609.36 2122
12610.42 2151
12611.48 2221
12612.54 2181
12613.60 2169
12614.66 2235
12615.72 2249
12616.78 2346
12617.84 2351
12618.90 2305
12619.96 2342
12621.02 2356
12622.08 2372
12623.14 2405
12624.20 2475
12625.26 2487
12626.32 2475
12627.38 2428
12628.44 2487
12629.50 2585
12630.56 2631
12631.62 2516
12632.68 2591
12633.74 2476
12634.80 2465
12635.86 2452
12636.92 2395
12637.98 2443
12639.04 2370
12640.11 2377
12641.17 2367
12642.23 2333
12643.29 2274
12644.35 2243
12645.41 2258
12646.47 2208
12647.53 2180
12648.59 2124
12649.65 2122
12650.72 2126
12651.78 2096
12652.84 2103
12653.90 2042
12654.96 1995
12656.02 1974
12657.08 1997
12658.14 1962
12659.21 2003
12660.27 2011
12661.33 1938
12662.39 1939
12663.45 1924
12664.51 1916
12665.58 1947
12666.64 1931
12667.70 1970
12668.76 1951
12669.82 2001
12670.89 1947
12671.95 1929
12673.01 1987
12674.07 1977
12675.13 1930
12676.20 1924
12677.26 1998
12678.32 2034
12679.38 1976
12680.45 1922
12681.51 1970
12682.57 1908
12683.63 1900
12684.70 1966
12685.76 1992
12686.82 1953
12687.88 1861
12688.95 1911
12690.01 1965
12691.07 2012
12692.14 2033
12693.20 2007
12694.26 2023
12695.32 1997
12696.39 2027
12697.45 2031
12698.51 1964
12699.58 2077
12700.64 2048
12701.70 2097
12702.77 2048
12703.83 2054
12704.89 2096
12705.96 2131
12707.02 2087
12708.08 2147
12709.15 2113
12710.21 2112
12711.28 2111
12712.34 2081
12713.40 2141
12714.47 2114
12715.53 2152
12716.59 2192
12717.66 2189
12718.72 2137
12719.79 2156
12720.85 2140
12721.92 2155
12722.98 2178
12724.04 2165
12725.11 2169
12726.17 2206
12727.24 2127
12728.30 2143
12729.37 2125
12730.43 2112
12731.49 2118
12732.56 2130
12733.62 2135
12734.69 2143
12735.75 2120
12736.82 2159
12737.88 2090
12738.95 2062
12740.01 2129
12741.08 2121
12742.14 2110
12743.21 2063
12744.27 2102
12745.34 2086
12746.40 2065
12747.47 2080
12748.53 2091
12749.60 2012
12750.66 1987
12751.73 1986
12752.79 2030
12753.86 2034
12754.93 2021
12755.99 1990
12757.06 1925
12758.12 1947
12759.19 2022
12760.25 1856
12761.32 1912
12762.39 1916
12763.45 1894
12764.52 1874
12765.58 1931
12766.65 1867
12767.72 1857
12768.78 1825
12769.85 1820
12770.91 1800
12771.98 1771
12773.05 1848
12774.11 1838
12775.18 1779
12776.25 1828
12777.31 1809
12778.38 1769
12779.45 1767
12780.51 1769
12781.58 1765
12782.65 1790
12783.71 1749
12784.78 1789
12785.85 1778
12786.91 1718
12787.98 1736
12789.05 1783
12790.11 1737
12791.18 1735
12792.25 1690
12793.31 1669
12794.38 1657
12795.45 1663
12796.52 1712
12797.58 1740
12798.65 1720
12799.72 1707
12800.79 1713
12801.85 1658
12802.92 1716
12803.99 1706
12805.06 1734
12806.12 1691
12807.19 1687
12808.26 1654
12809.33 1686
12810.39 1667
12811.46 1644
12812.53 1682
12813.60 1695
12814.67 1692
12815.73 1713
12816.80 1760
12817.87 1750
12818.94 1719
12820.01 1733
12821.08 1721
12822.14 1710
12823.21 1655
12824.28 1651
12825.35 1658
12826.42 1720
12827.49 1634
12828.55 1660
12829.62 1657
12830.69 1669
12831.76 1664
12832.83 1656
12833.90 1706
12834.97 1668
12836.04 1633
12837.11 1585
12838.17 1605
12839.24 1613
12840.31 1582
12841.38 1613
12842.45 1564
12843.52 1517
12844.59 1579
12845.66 1576
12846.73 1561
12847.80 1565
12848.87 1548
12849.94 1533
12851.01 1486
12852.08 1483
12853.14 1514
12854.21 1478
12855.28 1436
12856.35 1437
12857.42 1492
12858.49 1469
12859.56 1478
12860.63 1477
12861.70 1493
12862.77 1506
12863.84 1541
12864.91 1466
12865.98 1456
12867.05 1502
12868.12 1481
12869.19 1488
12870.26 1452
12871.34 1453
12872.41 1422
12873.48 1442
12874.55 1411
12875.62 1404
12876.69 1502
12877.76 1436
12878.83 1432
12879.90 1470
12880.97 1446
12882.04 1440
12883.11 1401
12884.18 1420
12885.25 1399
12886.33 1409
12887.40 1330
12888.47 1324
12889.54 1391
12890.61 1328
12891.68 1394
12892.75 1390
12893.82 1318
12894.89 1359
12895.97 1369
12897.04 1368
12898.11 1365
12899.18 1373
12900.25 1383
12901.32 1353
12902.40 1288
12903.47 1342
12904.54 1379
12905.61 1398
12906.68 1378
12907.75 1340
12908.83 1348
12909.90 1350
12910.97 1288
12912.04 1316
12913.11 1320
12914.19 1282
12915.26 1312
12916.33 1337
12917.40 1319
12918.48 1318
12919.55 1314
12920.62 1313
12921.69 1301
12922.77 1297
12923.84 1313
12924.91 1318
12925.98 1297
12927.06 1292
12928.13 1328
12929.20 1322
12930.27 1255
12931.35 1241
12932.42 1297
12933.49 1305
12934.57 1298
12935.64 1269
12936.71 1273
12937.79 1294
12938.86 1287
12939.93 1239
12941.01 1233
12942.08 1253
12943.15 1280
12944.23 1278
12945.30 1292
12946.37 1233
12947.45 1219
12948.52 1259
12949.59 1291
12950.67 1263
12951.74 1233
12952.81 1217
12953.89 1257
12954.96 1276
12956.04 1246
12957.11 1228
12958.18 1233
12959.26 1238
12960.33 1239
12961.41 1260
12962.48 1255
12963.55 1208
12964.63 1248
12965.70 1223
12966.78 1276
12967.85 1257
12968.93 1185
12970.00 1249
12971.07 1203
12972.15 1183
12973.22 1170
12974.30 1201
12975.37 1203
12976.45 1189
12977.52 1209
12978.60 1202
12979.67 1189
12980.75 1230
12981.82 1218
12982.90 1195
12983.97 1211
12985.05 1246
12986.12 1239
12987.20 1175
12988.27 1196
12989.35 1194
12990.42 1246
12991.50 1199
12992.57 1214
12993.65 1192
12994.73 1244
12995.80 1254
12996.88 1234
12997.95 1203
12999.03 1236
13000.10 1265
13001.18 1216
13002.25 1247
13003.33 1279
13004.41 1279
13005.48 1228
13006.56 1249
13007.63 1214
13008.71 1232
13009.79 1228
13010.86 1254
13011.94 1225
13013.02 1239
13014.09 1326
13015.17 1280
13016.24 1263
13017.32 1245
13018.40 1245
13019.47 1221
13020.55 1244
13021.63 1218
13022.70 1258
13023.78 1276
13024.86 1235
13025.93 1238
13027.01 1222
13028.09 1203
13029.16 1243
13030.24 1227
13031.32 1241
13032.40 1250
13033.47 1265
13034.55 1264
13035.63 1260
13036.70 1245
13037.78 1272
13038.86 1301
13039.94 1250
13041.01 1257
13042.09 1265
13043.17 1271
13044.25 1270
13045.32 1338
13046.40 1257
13047.48 1199
13048.56 1247
13049.63 1258
13050.71 1258
13051.79 1246
13052.87 1237
13053.95 1251
13055.02 1239
13056.10 1260
13057.18 1256
13058.26 1213
13059.34 1240
13060.41 1230
13061.49 1297
13062.57 1274
13063.65 1209
13064.73 1216
13065.81 1195
13066.88 1219
13067.96 1228
13069.04 1244
13070.12 1283
13071.20 1261
13072.28 1274
13073.36 1245
13074.43 1228
13075.51 1235
13076.59 1208
13077.67 1239
13078.75 1209
13079.83 1193
13080.91 1254
13081.99 1276
13083.07 1278
13084.15 1231
13085.23 1235
13086.30 1258
13087.38 1234
13088.46 1230
13089.54 1215
13090.62 1234
13091.70 1225
13092.78 1243
13093.86 1253
13094.94 1258
13096.02 1239
13097.10 1231
13098.18 1242
13099.26 1217
13100.34 1216
13101.42 1233
13102.50 1230
13103.58 1234
13104.66 1224
13105.74 1196
13106.82 1242
13107.90 1287
13108.98 1225
13110.06 1272
13111.14 1238
13112.22 1265
13113.30 1289
13114.38 1245
13115.46 1221
13116.54 1215
13117.62 1226
13118.70 1246
13119.78 1257
13120.86 1221
13121.95 1237
13123.03 1281
13124.11 1269
13125.19 1267
13126.27 1298
13127.35 1305
13128.43 1254
13129.51 1249
13130.59 1274
13131.67 1297
13132.76 1302
13133.84 1268
13134.92 1275
13136.00 1285
13137.08 1277
13138.16 1299
13139.24 1244
13140.32 1229
13141.41 1261
13142.49 1285
13143.57 1278
13144.65 1272
13145.73 1272
13146.81 1299
13147.90 1271
13148.98 1246
13150.06 1278
13151.14 1269
13152.22 1267
13153.31 1266
13154.39 1205
13155.47 1251
13156.55 1251
13157.63 1311
13158.72 1352
13159.80 1313
13160.88 1271
13161.96 1282
13163.05 1297
13164.13 1291
13165.21 1298
13166.29 1299
13167.38 1307
13168.46 1281
13169.54 1274
13170.62 1302
13171.71 1264
13172.79 1219
13173.87 1277
13174.96 1271
13176.04 1328
13177.12 1290
13178.20 1320
13179.29 1295
13180.37 1256
13181.45 1295
13182.54 1299
13183.62 1337
13184.70 1305
13185.79 1301
13186.87 1295
13187.95 1278
13189.04 1255
13190.12 1253
13191.20 1273
13192.29 1297
13193.37 1313
13194.46 1270
13195.54 1241
13196.62 1269
13197.71 1283
13198.79 1300
13199.88 1258
13200.96 1246
13202.04 1290
13203.13 1252
13204.21 1285
13205.30 1263
13206.38 1299
13207.46 1321
13208.55 1360
13209.63 1362
13210.72 1315
13211.80 1315
13212.89 1335
13213.97 1328
13215.05 1339
13216.14 1328
13217.22 1356
13218.31 1330
13219.39 1328
13220.48 1318
13221.56 1349
13222.65 1339
13223.73 1328
13224.82 1313
13225.90 1388
13226.99 1348
13228.07 1346
13229.16 1339
13230.24 1364
13231.33 1374
13232.41 1346
13233.50 1411
13234.58 1405
13235.67 1366
13236.76 1379
13237.84 1393
13238.93 1388
13240.01 1391
13241.10 1410
13242.18 1410
13243.27 1421
13244.35 1414
13245.44 1431
13246.53 1412
13247.61 1443
13248.70 1418
13249.78 1412
13250.87 1439
13251.96 1425
13253.04 1460
13254.13 1443
13255.21 1442
13256.30 1502
13257.39 1446
13258.47 1478
13259.56 1477
13260.65 1508
13261.73 1477
13262.82 1528
13263.91 1504
13264.99 1448
13266.08 1491
13267.17 1519
13268.25 1534
13269.34 1521
13270.43 1544
13271.51 1497
13272.60 1549
13273.69 1572
13274.77 1549
13275.86 1509
13276.95 1573
13278.04 1576
13279.12 1636
13280.21 1554
13281.30 1574
13282.38 1645
13283.47 1581
13284.56 1614
13285.65 1623
13286.73 1634
13287.82 1640
13288.91 1614
13290.00 1671
13291.08 1685
13292.17 1643
13293.26 1661
13294.35 1692
13295.44 1621
13296.52 1671
13297.61 1700
13298.70 1680
13299.79 1720
13300.88 1705
13301.96 1703
13303.05 1722
13304.14 1691
13305.23 1682
13306.32 1734
13307.41 1740
13308.49 1768
13309.58 1766
13310.67 1770
13311.76 1814
13312.85 1751
13313.94 1829
13315.02 1815
13316.11 1821
13317.20 1797
13318.29 1845
13319.38 1790
13320.47 1821
13321.56 1831
13322.65 1836
13323.74 1865
13324.82 1883
13325.91 1850
13327.00 1898
13328.09 1844
13329.18 1919
13330.27 1947
13331.36 1902
13332.45 1899
13333.54 1916
13334.63 1941
13335.72 1949
13336.81 1900
13337.90 1927
13338.99 1954
13340.08 1938
13341.17 1963
13342.26 1954
13343.35 1956
13344.44 1951
13345.53 2006
13346.61 1984
13347.70 1928
13348.79 1975
13349.89 1991
13350.98 2016
13352.07 2024
13353.16 1997
13354.25 1939
13355.34 2034
13356.43 2044
13357.52 1993
13358.61 2073
13359.70 2035
13360.79 2034
13361.88 2064
13362.97 2067
13364.06 2116
13365.15 2063
13366.24 2107
13367.33 2103
13368.42 2036
13369.51 2059
13370.60 2008
13371.70 2055
13372.79 2034
13373.88 2040
13374.97 2076
13376.06 2014
13377.15 1981
13378.24 1974
13379.33 1954
13380.43 1946
13381.52 1937
13382.61 1864
13383.70 1906
13384.79 1902
13385.88 1868
13386.97 1881
13388.07 1847
13389.16 1869
13390.25 1791
13391.34 1842
13392.43 1820
13393.52 1804
13394.62 1742
13395.71 1788
13396.80 1797
13397.89 1802
13398.98 1808
13400.08 1802
13401.17 1782
13402.26 1749
13403.35 1767
13404.45 1734
13405.54 1744
13406.63 1773
13407.72 1699
13408.82 1747
13409.91 1774
13411.00 1735
13412.09 1705
13413.19 1754
13414.28 1738
13415.37 1680
13416.46 1748
13417.56 1733
13418.65 1801
13419.74 1789
13420.84 1793
13421.93 1751
13423.02 1767
13424.11 1770
13425.21 1715
13426.30 1730
13427.39 1737
13428.49 1714
13429.58 1689
13430.67 1794
13431.77 1772
13432.86 1769
13433.95 1767
13435.05 1745
13436.14 1771
13437.24 1795
13438.33 1790
13439.42 1717
13440.52 1843
13441.61 1759
13442.70 1767
13443.80 1818
13444.89 1841
13445.99 1840
13447.08 1847
13448.17 1865
13449.27 1817
13450.36 1866
13451.46 1860
13452.55 1796
13453.64 1879
13454.74 1925
13455.83 1876
13456.93 1899
13458.02 1930
13459.12 1928
13460.21 1899
13461.31 1900
13462.40 1911
13463.50 1923
13464.59 1951
13465.69 1958
13466.78 1970
13467.87 1976
13468.97 1918
13470.06 1945
13471.16 1980
13472.25 1994
13473.35 1971
13474.44 2019
13475.54 2034
13476.64 1981
13477.73 2031
13478.83 1985
13479.92 1970
13481.02 2045
13482.11 2077
13483.21 2077
13484.30 2043
13485.40 2050
13486.49 2134
13487.59 2082
13488.69 2067
13489.78 2082
13490.88 2147
13491.97 2137
13493.07 2122
13494.17 2121
13495.26 2206
13496.36 2218
13497.45 2194
13498.55 2231
13499.65 2196
13500.74 2216
13501.84 2190
13502.93 2222
13504.03 2236
13505.13 2238
13506.22 2261
13507.32 2189
13508.42 2217
13509.51 2199
13510.61 2205
13511.71 2233
13512.80 2193
13513.90 2220
13515.00 2201
13516.09 2148
13517.19 2227
13518.29 2192
13519.38 2143
13520.48 2121
13521.58 2064
13522.68 2098
13523.77 2076
13524.87 2031
13525.97 2033
13527.06 2023
13528.16 2100
13529.26 2019
13530.36 1932
13531.45 1950
13532.55 1921
13533.65 1935
13534.75 1927
13535.84 1934
13536.94 1851
13538.04 1873
13539.14 1875
13540.23 1856
13541.33 1878
13542.43 1850
13543.53 1864
13544.63 1906
13545.72 1859
13546.82 1788
13547.92 1815
13549.02 1860
13550.12 1775
13551.22 1752
13552.31 1735
13553.41 1727
13554.51 1737
13555.61 1745
13556.71 1751
13557.81 1770
13558.90 1722
13560.00 1673
13561.10 1715
13562.20 1740
13563.30 1738
13564.40 1700
13565.50 1730
13566.60 1711
13567.69 1711
13568.79 1697
13569.89 1716
13570.99 1690
13572.09 1650
13573.19 1713
13574.29 1738
13575.39 1706
13576.49 1637
13577.59 1652
13578.69 1610
13579.79 1667
13580.89 1699
13581.98 1688
13583.08 1728
13584.18 1733
13585.28 1699
13586.38 1652
13587.48 1598
13588.58 1676
13589.68 1719
13590.78 1702
13591.88 1727
13592.98 1686
13594.08 1673
13595.18 1674
13596.28 1712
13597.38 1711
13598.48 1695
13599.58 1639
13600.68 1675
13601.78 1756
13602.88 1733
13603.98 1704
13605.08 1683
13606.18 1692
13607.29 1704
13608.39 1750
13609.49 1728
13610.59 1713
13611.69 1726
13612.79 1678
13613.89 1700
13614.99 1714
13616.09 1708
13617.19 1710
13618.29 1745
13619.39 1683
13620.50 1676
13621.60 1636
13622.70 1674
13623.80 1707
13624.90 1657
13626.00 1705
13627.10 1746
13628.20 1718
13629.31 1748
13630.41 1756
13631.51 1709
13632.61 1721
13633.71 1704
13634.81 1715
13635.91 1773
13637.02 1732
13638.12 1694
13639.22 1706
13640.32 1707
13641.42 1745
13642.53 1742
13643.63 1749
13644.73 1687
13645.83 1738
13646.93 1752
13648.04 1679
13649.14 1709
13650.24 1722
13651.34 1730
13652.45 1712
13653.55 1707
13654.65 1704
13655.75 1724
13656.85 1710
13657.96 1735
13659.06 1746
13660.16 1733
13661.27 1743
13662.37 1729
13663.47 1703
13664.57 1709
13665.68 1702
13666.78 1739
13667.88 1762
13668.99 1773
13670.09 1713
13671.19 1724
13672.29 1748
13673.40 1723
13674.50 1764
13675.60 1733
13676.71 1780
13677.81 1771
13678.91 1784
13680.02 1757
13681.12 1772
13682.23 1737
13683.33 1712
13684.43 1823
13685.54 1824
13686.64 1769
13687.74 1798
13688.85 1785
13689.95 1781
13691.06 1754
13692.16 1814
13693.26 1870
13694.37 1840
13695.47 1794
13696.58 1820
13697.68 1860
13698.78 1865
13699.89 1868
13700.99 1854
13702.10 1853
13703.20 1876
13704.31 1866
13705.41 1860
13706.51 1861
13707.62 1921
13708.72 1920
13709.83 1954
13710.93 1894
13712.04 1905
13713.14 1981
13714.25 1947
13715.35 1972
13716.46 1957
13717.56 1996
13718.67 2006
13719.77 2057
13720.88 1983
13721.98 2006
13723.09 2047
13724.19 2018
13725.30 2101
13726.40 2086
13727.51 2080
13728.61 2118
13729.72 2116
13730.83 2130
13731.93 2090
13733.04 2180
13734.14 2179
13735.25 2186
13736.35 2250
13737.46 2199
13738.57 2232
13739.67 2289
13740.78 2225
13741.88 2309
13742.99 2316
13744.09 2327
13745.20 2469
13746.31 2373
13747.41 2480
13748.52 2452
13749.63 2480
13750.73 2524
13751.84 2555
13752.94 2633
13754.05 2631
13755.16 2658
13756.26 2712
13757.37 2707
13758.48 2715
13759.58 2687
13760.69 2667
13761.80 2774
13762.90 2751
13764.01 2733
13765.12 2742
13766.22 2845
13767.33 2789
13768.44 2787
13769.55 2824
13770.65 2925
13771.76 2898
13772.87 2800
13773.97 2746
13775.08 2750
13776.19 2749
13777.30 2664
13778.40 2665
13779.51 2650
13780.62 2542
13781.73 2503
13782.83 2506
13783.94 2464
13785.05 2481
13786.16 2453
13787.26 2379
13788.37 2408
13789.48 2369
13790.59 2349
13791.70 2286
13792.80 2276
13793.91 2234
13795.02 2259
13796.13 2169
13797.24 2111
13798.35 2134
13799.45 2086
13800.56 2096
13801.67 2078
13802.78 2043
13803.89 2018
13805.00 2084
13806.10 2004
13807.21 1978
13808.32 1983
13809.43 2013
13810.54 1995
13811.65 1998
13812.76 1971
13813.86 1938
13814.97 1928
13816.08 1903
13817.19 1884
13818.30 1892
13819.41 1924
13820.52 1958
13821.63 1891
13822.74 1899
13823.85 1850
13824.96 1867
13826.06 1873
13827.17 1924
13828.28 1873
13829.39 1901
13830.50 1863
13831.61 1847
13832.72 1891
13833.83 1924
13834.94 1926
13836.05 1904
13837.16 1888
13838.27 1902
13839.38 1869
13840.49 1869
13841.60 1912
13842.71 1889
13843.82 1877
13844.93 1870
13846.04 1867
13847.15 1929
13848.26 1941
13849.37 1865
13850.48 1891
13851.59 1921
13852.70 1905
13853.81 1931
13854.92 1894
13856.03 1872
13857.14 1868
13858.25 1912
13859.37 1918
13860.48 1864
13861.59 1909
13862.70 1908
13863.81 1947
13864.92 1917
13866.03 1921
13867.14 1933
13868.25 1887
13869.36 1958
13870.47 1980
13871.59 2010
13872.70 1939
13873.81 1922
13874.92 1995
13876.03 1992
13877.14 1985
13878.25 1973
13879.36 2013
13880.48 1978
13881.59 2029
13882.70 1994
13883.81 2114
13884.92 2146
13886.03 2123
13887.15 2139
13888.26 2137
13889.37 2145
13890.48 2137
13891.59 2110
13892.71 2144
13893.82 2170
13894.93 2146
13896.04 2178
13897.15 2163
13898.27 2102
13899.38 2055
13900.49 2103
13901.60 2142
13902.72 2145
13903.83 2086
13904.94 2035
13906.05 2063
13907.17 2034
13908.28 2035
13909.39 2002
13910.50 2010
13911.62 1989
13912.73 1989
13913.84 2025
13914.95 1987
13916.07 1928
13917.18 1933
13918.29 1928
13919.41 1920
13920.52 1890
13921.63 1897
13922.75 1846
13923.86 1814
13924.97 1864
13926.09 1846
13927.20 1931
13928.31 1799
13929.43 1821
13930.54 1870
13931.65 1859
13932.77 1821
13933.88 1891
13934.99 1882
13936.11 1801
13937.22 1829
13938.34 1852
13939.45 1771
13940.56 1748
13941.68 1774
13942.79 1736
13943.91 1772
13945.02 1775
13946.13 1794
13947.25 1834
13948.36 1781
13949.48 1739
13950.59 1790
13951.70 1716
13952.82 1725
13953.93 1748
13955.05 1742
13956.16 1756
13957.28 1716
13958.39 1697
13959.51 1754
13960.62 1742
13961.74 1700
13962.85 1698
13963.97 1677
13965.08 1702
13966.20 1716
13967.31 1743
13968.43 1753
13969.54 1737
13970.66 1777
13971.77 1733
13972.89 1692
13974.00 1703
13975.12 1688
13976.23 1725
13977.35 1729
13978.46 1727
13979.58 1718
13980.69 1686
13981.81 1709
13982.92 1704
13984.04 1763
13985.16 1729
13986.27 1747
13987.39 1773
13988.50 1755
13989.62 1728
13990.74 1736
13991.85 1774
13992.97 1740
13994.08 1775
13995.20 1747
13996.32 1752
13997.43 1710
13998.55 1730
13999.66 1745
14000.78 1730
14001.90 1771
14003.01 1722
14004.13 1734
14005.25 1751
14006.36 1717
14007.48 1696
14008.60 1751
14009.71 1751
14010.83 1765
14011.95 1735
14013.06 1721
14014.18 1697
14015.30 1704
14016.41 1686
14017.53 1814
14018.65 1745
14019.76 1711
14020.88 1733
14022.00 1721
14023.12 1747
14024.23 1714
14025.35 1720
14026.47 1800
14027.59 1759
14028.70 1721
14029.82 1764
14030.94 1806
14032.06 1804
14033.17 1759
14034.29 1749
14035.41 1777
14036.53 1784
14037.64 1793
14038.76 1802
14039.88 1809
14041.00 1822
14042.11 1881
14043.23 1822
14044.35 1869
14045.47 1817
14046.59 1864
14047.71 1908
14048.82 1963
14049.94 1838
14051.06 1913
14052.18 1941
14053.30 1991
14054.42 1975
14055.53 1968
14056.65 1955
14057.77 1970
14058.89 1978
14060.01 1976
14061.13 1997
14062.25 2073
14063.36 2093
14064.48 2057
14065.60 2061
14066.72 2041
14067.84 2180
14068.96 2142
14070.08 2058
14071.20 2125
14072.32 2126
14073.44 2187
14074.55 2111
14075.67 2174
14076.79 2125
14077.91 2158
14079.03 2129
14080.15 2157
14081.27 2185
14082.39 2200
14083.51 2194
14084.63 2192
14085.75 2184
14086.87 2164
14087.99 2284
14089.11 2306
14090.23 2296
14091.35 2287
14092.47 2285
14093.59 2228
14094.71 2224
14095.83 2274
14096.95 2325
14098.07 2271
14099.19 2262
14100.31 2233
14101.43 2337
14102.55 2283
14103.67 2198
14104.79 2189
14105.91 2161
14107.03 2155
14108.15 2168
14109.27 2117
14110.39 2149
14111.51 2127
14112.64 2062
14113.76 2068
14114.88 2002
14116.00 1969
14117.12 2018
14118.24 1976
14119.36 1958
14120.48 2003
14121.60 2008
14122.72 1941
14123.85 1921
14124.97 1906
14126.09 1898
14127.21 1921
14128.33 1940
14129.45 1943
14130.57 1875
14131.70 1835
14132.82 1796
14133.94 1799
14135.06 1882
14136.18 1780
14137.30 1809
14138.43 1863
14139.55 1862
14140.67 1823
14141.79 1811
14142.91 1819
14144.03 1788
14145.16 1755
14146.28 1811
14147.40 1820
14148.52 1865
14149.65 1851
14150.77 1801
14151.89 1778
14153.01 1797
14154.13 1789
14155.26 1757
14156.38 1731
14157.50 1690
14158.62 1767
14159.75 1810
14160.87 1759
14161.99 1769
14163.12 1761
14164.24 1729
14165.36 1723
14166.48 1708
14167.61 1678
14168.73 1715
14169.85 1772
14170.98 1739
14172.10 1751
14173.22 1737
14174.35 1695
14175.47 1706
14176.59 1651
14177.72 1647
14178.84 1676
14179.96 1685
14181.09 1674
14182.21 1672
14183.33 1608
14184.46 1647
14185.58 1702
14186.70 1691
14187.83 1690
14188.95 1694
14190.07 1679
14191.20 1688
14192.32 1635
14193.45 1621
14194.57 1653
14195.69 1630
14196.82 1587
14197.94 1600
14199.07 1565
14200.19 1584
14201.32 1593
14202.44 1592
14203.56 1592
14204.69 1539
14205.81 1615
14206.94 1627
14208.06 1618
14209.19 1546
14210.31 1616
14211.44 1590
14212.56 1572
14213.69 1526
14214.81 1544
14215.93 1519
14217.06 1538
14218.18 1504
14219.31 1541
14220.43 1489
14221.56 1554
14222.68 1545
14223.81 1521
14224.94 1540
14226.06 1485
14227.19 1472
14228.31 1489
14229.44 1516
14230.56 1490
14231.69 1488
14232.81 1472
14233.94 1554
14235.06 1541
14236.19 1477
14237.32 1486
14238.44 1509
14239.57 1511
14240.69 1519
14241.82 1483
14242.94 1496
14244.07 1468
14245.20 1414
14246.32 1483
14247.45 1452
14248.57 1498
14249.70 1506
14250.83 1493
14251.95 1449
14253.08 1429
14254.21 1413
14255.33 1440
14256.46 1429
14257.59 1426
14258.71 1424
14259.84 1429
14260.97 1419
14262.09 1412
14263.22 1420
14264.35 1388
14265.47 1418
14266.60 1427
14267.73 1447
14268.85 1396
14269.98 1387
14271.11 1407
14272.23 1363
14273.36 1366
14274.49 1384
14275.62 1404
14276.74 1372
14277.87 1362
14279.00 1408
14280.12 1371
14281.25 1332
14282.38 1337
14283.51 1380
14284.63 1356
14285.76 1345
14286.89 1334
14288.02 1335
14289.15 1332
14290.27 1336
14291.40 1318
14292.53 1328
14293.66 1315
14294.78 1322
14295.91 1327
14297.04 1329
14298.17 1326
14299.30 1350
14300.42 1325
14301.55 1282
14302.68 1286
14303.81 1282
14304.94 1272
14306.07 1293
14307.19 1276
14308.32 1273
14309.45 1290
14310.58 1267
14311.71 1240
14312.84 1249
14313.97 1294
14315.10 1312
14316.22 1283
14317.35 1289
14318.48 1283
14319.61 1246
14320.74 1268
14321.87 1294
14323.00 1246
14324.13 1267
14325.26 1232
14326.39 1256
14327.51 1217
14328.64 1235
14329.77 1229
14330.90 1213
14332.03 1219
14333.16 1212
14334.29 1269
14335.42 1272
14336.55 1225
14337.68 1223
14338.81 1232
14339.94 1231
14341.07 1255
14342.20 1273
14343.33 1229
14344.46 1248
14345.59 1191
14346.72 1245
14347.85 1273
14348.98 1186
14350.11 1232
14351.24 1247
14352.37 1195
14353.50 1224
14354.63 1227
14355.76 1196
14356.89 1270
14358.02 1251
14359.15 1276
14360.28 1248
14361.41 1206
14362.54 1223
14363.67 1261
14364.80 1218
14365.94 1200
14367.07 1227
14368.20 1243
14369.33 1243
14370.46 1222
14371.59 1242
14372.72 1222
14373.85 1256
14374.98 1213
14376.11 1218
14377.25 1239
14378.38 1244
14379.51 1274
14380.64 1210
14381.77 1261
14382.90 1224
14384.03 1258
14385.16 1248
14386.30 1232
14387.43 1221
14388.56 1250
14389.69 1247
14390.82 1222
14391.95 1239
14393.09 1266
14394.22 1228
14395.35 1231
14396.48 1256
14397.61 1264
14398.75 1273
14399.88 1282
14401.01 1246
14402.14 1231
14403.27 1235
14404.41 1275
14405.54 1284
14406.67 1253
14407.80 1348
14408.94 1297
14410.07 1288
14411.20 1306
14412.33 1250
14413.47 1293
14414.60 1315
14415.73 1322
14416.87 1291
14418.00 1312
14419.13 1324
14420.26 1319
14421.40 1373
14422.53 1332
14423.66 1324
14424.80 1294
14425.93 1324
14427.06 1310
14428.20 1273
14429.33 1295
14430.46 1339
14431.59 1349
14432.73 1334
14433.86 1367
14435.00 1412
14436.13 1338
14437.26 1364
14438.40 1374
14439.53 1338
14440.66 1355
14441.80 1388
14442.93 1350
14444.06 1366
14445.20 1382
14446.33 1382
14447.47 1437
14448.60 1456
14449.73 1441
14450.87 1433
14452.00 1448
14453.14 1458
14454.27 1420
14455.41 1419
14456.54 1399
14457.67 1420
14458.81 1468
14459.94 1431
14461.08 1476
14462.21 1479
14463.35 1457
14464.48 1519
14465.62 1489
14466.75 1485
14467.89 1472
14469.02 1485
14470.15 1537
14471.29 1536
14472.42 1494
14473.56 1463
14474.69 1478
14475.83 1496
14476.96 1545
14478.10 1545
14479.24 1482
14480.37 1501
14481.51 1539
14482.64 1491
14483.78 1496
14484.91 1472
14486.05 1493
14487.18 1474
14488.32 1512
14489.45 1493
14490.59 1521
14491.73 1467
14492.86 1478
14494.00 1453
14495.13 1484
14496.27 1500
14497.40 1507
14498.54 1547
14499.68 1553
14500.81 1529
14501.95 1487
14503.08 1447
14504.22 1400
14505.36 1419
14506.49 1460
14507.63 1479
14508.77 1480
14509.90 1507
14511.04 1451
14512.18 1458
14513.31 1473
14514.45 1475
14515.58 1417
14516.72 1377
14517.86 1406
14519.00 1454
14520.13 1439
14521.27 1473
14522.41 1437
14523.54 1406
14524.68 1378
14525.82 1390
14526.95 1442
14528.09 1411
14529.23 1412
14530.37 1395
14531.50 1396
14532.64 1392
14533.78 1379
14534.91 1354
14536.05 1315
14537.19 1351
14538.33 1351
14539.46 1360
14540.60 1362
14541.74 1374
14542.88 1340
14544.02 1345
14545.15 1310
14546.29 1281
14547.43 1291
14548.57 1331
14549.70 1321
14550.84 1322
14551.98 1329
14553.12 1350
14554.26 1357
14555.39 1323
14556.53 1337
14557.67 1353
14558.81 1334
14559.95 1344
14561.09 1374
14562.22 1332
14563.36 1337
14564.50 1336
14565.64 1342
14566.78 1339
14567.92 1318
14569.06 1351
14570.20 1363
14571.33 1391
14572.47 1329
14573.61 1355
14574.75 1357
14575.89 1396
14577.03 1372
14578.17 1408
14579.31 1396
14580.45 1333
14581.59 1357
14582.72 1398
14583.86 1389
14585.00 1343
14586.14 1408
14587.28 1442
14588.42 1402
14589.56 1415
14590.70 1451
14591.84 1416
14592.98 1424
14594.12 1416
14595.26 1452
14596.40 1431
14597.54 1389
14598.68 1423
14599.82 1455
14600.96 1444
14602.10 1439
14603.24 1449
14604.38 1467
14605.52 1482
14606.66 1448
14607.80 1439
14608.94 1506
14610.08 1548
14611.22 1528
14612.36 1524
14613.50 1487
14614.64 1501
14615.78 1481
14616.92 1516
14618.06 1528
14619.20 1485
14620.34 1559
14621.49 1514
14622.63 1524
14623.77 1605
14624.91 1605
14626.05 1606
14627.19 1548
14628.33 1554
14629.47 1580
14630.61 1560
14631.75 1586
14632.90 1595
14634.04 1624
14635.18 1645
14636.32 1618
14637.46 1612
14638.60 1592
14639.74 1571
14640.88 1557
14642.03 1573
14643.17 1550
14644.31 1594
14645.45 1564
14646.59 1564
14647.73 1512
14648.88 1497
14650.02 1458
14651.16 1476
14652.30 1466
14653.44 1410
14654.59 1459
14655.73 1435
14656.87 1368
14658.01 1438
14659.16 1437
14660.30 1392
14661.44 1373
14662.58 1351
14663.72 1320
14664.87 1297
14666.01 1314
14667.15 1275
14668.29 1277
14669.44 1320
14670.58 1275
14671.72 1288
14672.87 1285
14674.01 1207
14675.15 1272
14676.29 1248
14677.44 1262
14678.58 1219
14679.72 1199
14680.87 1190
14682.01 1208
14683.15 1215
14684.30 1184
14685.44 1213
14686.58 1185
14687.73 1168
14688.87 1168
14690.01 1143
14691.16 1169
14692.30 1163
14693.44 1177
14694.59 1124
14695.73 1175
14696.87 1160
14698.02 1155
14699.16 1149
14700.30 1132
14701.45 1148
14702.59 1133
14703.74 1168
14704.88 1173
14706.02 1149
14707.17 1145
14708.31 1119
14709.46 1121
14710.60 1153
14711.75 1155
14712.89 1167
14714.03 1150
14715.18 1147
14716.32 1128
14717.47 1152
14718.61 1156
14719.76 1124
14720.90 1094
14722.05 1100
14723.19 1058
14724.34 1116
14725.48 1134
14726.63 1133
14727.77 1138
14728.92 1139
14730.06 1103
14731.21 1070
14732.35 1109
14733.50 1043
14734.64 1106
14735.79 1147
14736.93 1131
14738.08 1072
14739.22 1058
14740.37 1123
14741.51 1090
14742.66 1109
14743.80 1130
14744.95 1095
14746.09 1083
14747.24 1089
14748.39 1075
14749.53 1085
14750.68 1092
14751.82 1107
14752.97 1058
14754.11 1093
14755.26 1088
14756.41 1083
14757.55 1056
14758.70 1070
14759.85 1047
14760.99 1088
14762.14 1127
14763.28 1125
14764.43 1092
14765.58 1021
14766.72 1016
14767.87 1089
14769.02 1054
14770.16 1040
14771.31 1061
14772.46 1072
14773.60 1030
14774.75 1078
14775.90 1043
14777.04 1058
14778.19 1087
14779.34 1054
14780.48 1028
14781.63 1034
14782.78 1039
14783.92 1047
14785.07 1031
14786.22 1016
14787.37 1038
14788.51 1043
14789.66 1053
14790.81 1002
14791.96 975
14793.10 1013
14794.25 1008
14795.40 1029
14796.54 1003
14797.69 1013
14798.84 999
14799.99 960
14801.14 1014
14802.28 1008
14803.43 985
14804.58 968
14805.73 960
14806.88 970
14808.02 1002
14809.17 972
14810.32 1014
14811.47 992
14812.62 947
14813.76 1012
14814.91 974
14816.06 954
14817.21 963
14818.36 1006
14819.51 990
14820.65 974
14821.80 961
14822.95 956
14824.10 945
14825.25 921
14826.40 931
14827.55 915
14828.69 961
14829.84 981
14830.99 932
14832.14 964
14833.29 946
14834.44 920
14835.59 915
14836.74 903
14837.89 934
14839.04 936
14840.19 919
14841.33 929
14842.48 940
14843.63 909
14844.78 944
14845.93 932
14847.08 896
14848.23 912
14849.38 938
14850.53 934
14851.68 909
14852.83 888
14853.98 893
14855.13 895
14856.28 921
14857.43 894
14858.58 909
14859.73 918
14860.88 903
14862.03 933
14863.18 886
14864.33 904
14865.48 917
14866.63 904
14867.78 897
14868.93 885
14870.08 906
14871.23 910
14872.38 903
14873.53 904
14874.68 882
14875.83 898
14876.98 879
14878.14 905
14879.29 865
14880.44 877
14881.59 873
14882.74 888
14883.89 909
14885.04 903
14886.19 887
14887.34 891
14888.49 884
14889.64 868
14890.80 925
14891.95 912
14893.10 884
14894.25 864
14895.40 864
14896.55 878
14897.70 879
14898.86 896
14900.01 895
14901.16 891
14902.31 840
14903.46 884
14904.61 869
14905.77 873
14906.92 852
14908.07 856
14909.22 874
14910.37 878
14911.53 880
14912.68 848
14913.83 882
14914.98 910
14916.13 886
14917.29 857
14918.44 864
14919.59 869
14920.74 866
14921.90 883
14923.05 881
14924.20 883
14925.35 865
14926.51 831
14927.66 864
14928.81 869
14929.96 860
14931.12 846
14932.27 854
14933.42 881
14934.57 879
14935.73 873
14936.88 854
14938.03 819
14939.19 871
14940.34 898
14941.49 878
14942.65 901
14943.80 880
14944.95 883
14946.11 903
14947.26 899
14948.41 892
14949.57 910
14950.72 865
14951.87 891
14953.03 923
14954.18 879
14955.33 881
14956.49 871
14957.64 898
14958.80 854
14959.95 895
14961.10 894
14962.26 872
14963.41 877
14964.57 874
14965.72 871
14966.87 874
14968.03 835
14969.18 867
14970.34 904
14971.49 889
14972.65 909
14973.80 906
14974.95 896
14976.11 905
14977.26 895
14978.42 931
14979.57 883
14980.73 858
14981.88 849
14983.04 863
14984.19 834
14985.35 833
14986.50 846
14987.66 862
14988.81 858
14989.97 859
14991.12 907
14992.28 866
14993.43 841
14994.59 892
14995.74 875
14996.90 879
14998.05 883
14999.21 844
15000.36 837
15001.52 848
15002.67 862
15003.83 833
15004.99 818
15006.14 842
15007.30 855
15008.45 825
15009.61 850
15010.76 828
15011.92 815
15013.08 816
15014.23 834
15015.39 818
15016.54 813
15017.70 884
15018.86 862
15020.01 800
15021.17 829
15022.32 852
15023.48 822
15024.64 853
15025.79 865
15026.95 858
15028.11 840
15029.26 886
15030.42 841
15031.58 809
15032.73 793
15033.89 769
15035.05 827
15036.20 850
15037.36 849
15038.52 845
15039.67 828
15040.83 863
15041.99 863
15043.15 828
15044.30 845
15045.46 825
15046.62 835
15047.77 855
15048.93 808
15050.09 825
15051.25 843
15052.40 813
15053.56 845
15054.72 802
15055.88 830
15057.03 832
15058.19 834
15059.35 881
15060.51 819
15061.66 850
15062.82 800
15063.98 815
15065.14 850
15066.30 844
15067.45 793
15068.61 796
15069.77 805
15070.93 854
15072.09 852
15073.24 840
15074.40 845
15075.56 822
15076.72 804
15077.88 829
15079.04 813
15080.20 829
15081.35 859
15082.51 841
15083.67 868
15084.83 846
15085.99 854
15087.15 817
15088.31 829
15089.46 846
15090.62 817
15091.78 833
15092.94 863
15094.10 841
15095.26 851
15096.42 843
15097.58 835
15098.74 839
15099.90 850
15101.06 860
15102.22 860
15103.37 827
15104.53 832
15105.69 866
15106.85 864
15108.01 837
15109.17 846
15110.33 840
15111.49 867
15112.65 886
15113.81 850
15114.97 853
15116.13 884
15117.29 844
15118.45 863
15119.61 834
15120.77 868
15121.93 851
15123.09 861
15124.25 889
15125.41 870
15126.57 847
15127.73 874
15128.89 851
15130.05 849
15131.21 880
15132.37 878
15133.53 922
15134.69 924
15135.86 891
15137.02 857
15138.18 840
15139.34 870
15140.50 915
15141.66 873
15142.82 903
15143.98 904
15145.14 902
15146.30 874
15147.46 892
15148.63 876
15149.79 873
15150.95 923
15152.11 892
15153.27 894
15154.43 912
15155.59 904
15156.75 921
15157.92 938
15159.08 909
15160.24 882
15161.40 901
15162.56 928
15163.72 935
15164.89 916
15166.05 917
15167.21 912
15168.37 928
15169.53 929
15170.69 918
15171.86 914
15173.02 915
15174.18 937
15175.34 957
15176.51 988
15177.67 912
15178.83 952
15179.99 954
15181.15 928
15182.32 939
15183.48 968
15184.64 969
15185.80 939
15186.97 948
15188.13 933
15189.29 947
15190.46 972
15191.62 926
15192.78 968
15193.94 999
15195.11 1020
15196.27 1045
15197.43 1009
15198.60 1007
15199.76 1009
15200.92 981
15202.08 1014
15203.25 1005
15204.41 1027
15205.57 1029
15206.74 1042
15207.90 1040
15209.06 1054
15210.23 1028
15211.39 1012
15212.56 1019
15213.72 1013
15214.88 1033
15216.05 1020
15217.21 1010
15218.37 1047
15219.54 1038
15220.70 1025
15221.87 1008
15223.03 1033
15224.19 1049
15225.36 1024
15226.52 1038
15227.69 1066
15228.85 1023
15230.01 1035
15231.18 1072
15232.34 1099
15233.51 1077
15234.67 1079
15235.84 1067
15237.00 1038
15238.16 1081
15239.33 1159
15240.49 1090
15241.66 1070
15242.82 1061
15243.99 1023
15245.15 1051
15246.32 1010
15247.48 1088
15248.65 1059
15249.81 1048
15250.98 1001
15252.14 1034
15253.31 1025
15254.47 1044
15255.64 1041
15256.80 1025
15257.97 1011
15259.13 1022
15260.30 1014
15261.46 984
15262.63 1004
15263.80 976
15264.96 965
15266.13 974
15267.29 1014
15268.46 996
15269.62 961
15270.79 964
15271.96 965
15273.12 946
15274.29 1023
15275.45 942
15276.62 976
15277.79 967
15278.95 943
15280.12 967
15281.28 928
15282.45 959
15283.62 978
15284.78 931
15285.95 904
15287.12 964
15288.28 924
15289.45 946
15290.62 920
15291.78 927
15292.95 948
15294.12 946
15295.28 941
15296.45 950
15297.62 963
15298.78 944
15299.95 939
15301.12 959
15302.28 959
15303.45 936
15304.62 880
15305.78 930
15306.95 933
15308.12 927
15309.29 950
15310.45 991
15311.62 963
15312.79 961
15313.96 961
15315.12 925
15316.29 957
15317.46 971
15318.63 958
15319.79 978
15320.96 955
15322.13 951
15323.30 943
15324.46 952
15325.63 945
15326.80 967
15327.97 968
15329.14 962
15330.30 946
15331.47 931
15332.64 959
15333.81 984
15334.98 988
15336.14 995
15337.31 992
15338.48 968
15339.65 967
15340.82 947
15341.99 965
15343.16 967
15344.32 957
15345.49 978
15346.66 956
15347.83 1018
15349.00 963
15350.17 994
15351.34 983
15352.51 964
15353.67 1007
15354.84 950
15356.01 967
15357.18 976
15358.35 999
15359.52 997
15360.69 998
15361.86 1008
15363.03 980
15364.20 995
15365.37 1024
15366.54 999
15367.71 965
15368.87 985
15370.04 991
15371.21 1023
15372.38 1031
15373.55 988
15374.72 1045
15375.89 1017
15377.06 988
15378.23 996
15379.40 1017
15380.57 978
15381.74 991
15382.91 1003
15384.08 976
15385.25 1008
15386.42 991
15387.59 972
15388.76 1015
15389.93 969
15391.10 966
15392.27 998
15393.44 944
15394.62 953
15395.79 965
15396.96 1008
15398.13 949
15399.30 951
15400.47 982
15401.64 987
15402.81 957
15403.98 963
15405.15 949
15406.32 982
15407.49 954
15408.66 951
15409.84 911
15411.01 930
15412.18 962
15413.35 933
15414.52 954
15415.69 963
15416.86 946
15418.03 930
15419.21 941
15420.38 941
15421.55 909
15422.72 938
15423.89 931
15425.06 878
15426.24 894
15427.41 916
15428.58 953
15429.75 957
15430.92 916
15432.09 933
15433.27 901
15434.44 920
15435.61 928
15436.78 907
15437.96 863
15439.13 892
15440.30 907
15441.47 928
15442.64 891
15443.82 879
15444.99 922
15446.16 904
15447.33 869
15448.51 929
15449.68 942
15450.85 908
15452.02 892
15453.20 870
15454.37 903
15455.54 874
15456.72 858
15457.89 852
15459.06 890
15460.23 908
15461.41 916
15462.58 874
15463.75 875
15464.93 851
15466.10 904
15467.27 926
15468.45 912
15469.62 896
15470.79 901
15471.97 883
15473.14 889
15474.31 905
15475.49 901
15476.66 883
15477.83 920
15479.01 888
15480.18 859
15481.36 868
15482.53 925
15483.70 894
15484.88 907
15486.05 924
15487.23 918
15488.40 866
15489.57 903
15490.75 915
15491.92 905
15493.10 897
15494.27 878
15495.44 865
15496.62 927
15497.79 960
15498.97 917
15500.14 898
15501.32 908
15502.49 874
15503.67 884
15504.84 946
15506.02 903
15507.19 942
15508.36 928
15509.54 936
15510.71 943
15511.89 912
15513.06 936
15514.24 893
15515.41 921
15516.59 889
15517.77 979
15518.94 992
15520.12 910
15521.29 903
15522.47 930
15523.64 940
15524.82 933
15525.99 923
15527.17 932
15528.34 961
15529.52 940
15530.69 964
15531.87 1003
15533.05 976
15534.22 997
15535.40 1002
15536.57 965
15537.75 943
15538.93 947
15540.10 960
15541.28 976
15542.45 951
15543.63 972
15544.81 1008
15545.98 966
15547.16 983
15548.33 999
15549.51 964
15550.69 991
15551.86 936
15553.04 938
15554.22 948
15555.39 988
15556.57 997
15557.75 1015
15558.92 1013
15560.10 1025
15561.28 1003
15562.45 1060
15563.63 1026
15564.81 1029
15565.99 1023
15567.16 1033
15568.34 996
15569.52 1020
15570.69 1038
15571.87 1052
15573.05 1039
15574.23 1050
15575.40 1049
15576.58 1036
15577.76 1035
15578.93 1073
15580.11 1122
15581.29 1051
15582.47 1053
15583.65 1070
15584.82 1058
15586.00 1109
15587.18 1080
15588.36 1115
15589.53 1116
15590.71 1102
15591.89 1097
15593.07 1126
15594.25 1129
15595.42 1157
15596.60 1151
15597.78 1140
15598.96 1122
15600.14 1162
15601.32 1179
15602.49 1163
15603.67 1207
15604.85 1181
15606.03 1169
15607.21 1191
15608.39 1218
15609.56 1189
15610.74 1166
15611.92 1153
15613.10 1255
15614.28 1235
15615.46 1169
15616.64 1206
15617.82 1197
15619.00 1194
15620.17 1223
15621.35 1251
15622.53 1223
15623.71 1259
15624.89 1223
15626.07 1241
15627.25 1247
15628.43 1287
15629.61 1273
15630.79 1289
15631.97 1280
15633.15 1335
15634.33 1319
15635.51 1332
15636.69 1292
15637.87 1313
15639.05 1353
15640.22 1308
15641.40 1299
15642.58 1323
15643.76 1325
15644.94 1367
15646.12 1338
15647.30 1341
15648.48 1377
15649.66 1339
15650.85 1361
15652.03 1354
15653.21 1357
15654.39 1391
15655.57 1362
15656.75 1352
15657.93 1344
15659.11 1340
15660.29 1338
15661.47 1362
15662.65 1357
15663.83 1365
15665.01 1365
15666.19 1362
15667.37 1339
15668.55 1318
15669.73 1357
15670.92 1354
15672.10 1292
15673.28 1335
15674.46 1332
15675.64 1323
15676.82 1320
15678.00 1304
15679.18 1383
15680.36 1360
15681.55 1342
15682.73 1373
15683.91 1278
15685.09 1325
15686.27 1328
15687.45 1307
15688.63 1347
15689.82 1301
15691.00 1310
15692.18 1317
15693.36 1361
15694.54 1327
15695.73 1304
15696.91 1322
15698.09 1337
15699.27 1338
15700.45 1323
15701.64 1306
15702.82 1329
15704.00 1319
15705.18 1302
15706.36 1303
15707.55 1313
15708.73 1324
15709.91 1347
15711.09 1351
15712.28 1306
15713.46 1326
15714.64 1398
15715.82 1379
15717.01 1410
15718.19 1379
15719.37 1371
15720.55 1370
15721.74 1370
15722.92 1383
15724.10 1396
15725.29 1452
15726.47 1435
15727.65 1399
15728.84 1384
15730.02 1355
15731.20 1418
15732.39 1427
15733.57 1478
15734.75 1482
15735.94 1455
15737.12 1456
15738.30 1486
15739.49 1499
15740.67 1516
15741.85 1484
15743.04 1524
15744.22 1529
15745.40 1513
15746.59 1556
15747.77 1509
15748.96 1544
15750.14 1592
15751.32 1531
15752.51 1514
15753.69 1513
15754.88 1548
15756.06 1564
15757.24 1561
15758.43 1569
15759.61 1548
15760.80 1542
15761.98 1541
15763.17 1587
15764.35 1547
15765.53 1533
15766.72 1549
15767.90 1542
15769.09 1550
15770.27 1538
15771.46 1517
15772.64 1537
15773.83 1504
15775.01 1544
15776.20 1525
15777.38 1499
15778.57 1473
15779.75 1487
15780.94 1521
15782.12 1467
15783.31 1398
15784.49 1417
15785.68 1432
15786.86 1428
15788.05 1371
15789.23 1357
15790.42 1411
15791.60 1364
15792.79 1360
15793.98 1355
15795.16 1327
15796.35 1309
15797.53 1300
15798.72 1344
15799.90 1346
15801.09 1304
15802.28 1318
15803.46 1294
15804.65 1303
15805.83 1315
15807.02 1292
15808.21 1314
15809.39 1307
15810.58 1254
15811.76 1284
15812.95 1250
15814.14 1250
15815.32 1260
15816.51 1217
15817.70 1232
15818.88 1276
15820.07 1256
15821.26 1266
15822.44 1259
15823.63 1245
15824.82 1252
15826.00 1241
15827.19 1234
15828.38 1253
15829.56 1248
15830.75 1234
15831.94 1246
15833.12 1194
15834.31 1182
15835.50 1234
15836.69 1233
15837.87 1203
15839.06 1202
15840.25 1205
15841.44 1189
15842.62 1185
15843.81 1225
15845.00 1180
15846.18 1199
15847.37 1217
15848.56 1187
15849.75 1211
15850.94 1206
15852.12 1206
15853.31 1195
15854.50 1184
15855.69 1190
15856.87 1221
15858.06 1247
15859.25 1207
15860.44 1241
15861.63 1166
15862.81 1229
15864.00 1206
15865.19 1171
15866.38 1217
15867.57 1186
15868.76 1232
15869.94 1238
15871.13 1210
15872.32 1235
15873.51 1224
15874.70 1212
15875.89 1225
15877.08 1234
15878.26 1194
15879.45 1177
15880.64 1201
15881.83 1209
15883.02 1246
15884.21 1241
15885.40 1212
15886.59 1270
15887.78 1274
15888.97 1249
15890.15 1183
15891.34 1247
15892.53 1263
15893.72 1268
15894.91 1230
15896.10 1205
15897.29 1235
15898.48 1254
15899.67 1253
15900.86 1243
15902.05 1246
15903.24 1262
15904.43 1239
15905.62 1276
15906.81 1258
15908.00 1294
15909.19 1293
15910.38 1254
15911.57 1279
15912.76 1246
15913.95 1298
15915.14 1297
15916.33 1285
15917.52 1267
15918.71 1279
15919.90 1248
15921.09 1251
15922.28 1248
15923.47 1251
15924.66 1210
15925.85 1257
15927.04 1243
15928.23 1237
15929.42 1229
15930.61 1267
15931.80 1235
15932.99 1237
15934.18 1221
15935.38 1218
15936.57 1212
15937.76 1206
15938.95 1187
15940.14 1184
15941.33 1193
15942.52 1159
15943.71 1169
15944.90 1164
15946.10 1162
15947.29 1203
15948.48 1130
15949.67 1112
15950.86 1127
15952.05 1109
15953.24 1090
15954.44 1089
15955.63 1099
15956.82 1058
15958.01 1076
15959.20 1085
15960.39 1078
15961.59 1052
15962.78 1018
15963.97 1063
15965.16 1040
15966.35 1028
15967.55 988
15968.74 1005
15969.93 970
15971.12 996
15972.31 1002
15973.51 972
15974.70 981
15975.89 981
15977.08 985
15978.28 939
15979.47 933
15980.66 956
15981.85 954
15983.05 972
15984.24 971
15985.43 930
15986.62 920
15987.82 937
15989.01 979
15990.20 925
15991.40 952
15992.59 927
15993.78 942
15994.98 916
15996.17 919
15997.36 918
15998.55 912
15999.75 942
16000.94 956
16002.13 935
16003.33 911
16004.52 920
16005.72 941
16006.91 921
16008.10 929
16009.30 910
16010.49 861
16011.68 878
16012.88 896
16014.07 899
16015.26 876
16016.46 893
16017.65 869
16018.85 887
16020.04 907
16021.23 922
16022.43 899
16023.62 882
16024.82 909
16026.01 902
16027.21 907
16028.40 896
16029.59 905
16030.79 872
16031.98 880
16033.18 896
16034.37 904
16035.57 905
16036.76 863
16037.96 885
16039.15 892
16040.35 898
16041.54 853
16042.73 868
16043.93 894
16045.12 881
16046.32 847
16047.51 863
16048.71 878
16049.91 866
16051.10 864
16052.30 875
16053.49 859
16054.69 885
16055.88 821
16057.08 902
16058.27 864
16059.47 860
16060.66 867
16061.86 884
16063.05 840
16064.25 812
16065.45 844
16066.64 805
16067.84 844
16069.03 846
16070.23 882
16071.42 848
16072.62 849
16073.82 814
16075.01 840
16076.21 790
16077.41 839
16078.60 804
16079.80 813
16080.99 818
16082.19 807
16083.39 790
16084.58 835
16085.78 833
16086.98 811
16088.17 811
16089.37 809
16090.57 848
16091.76 785
16092.96 873
16094.16 830
16095.35 804
16096.55 802
16097.75 854
16098.94 791
16100.14 788
16101.34 814
16102.53 792
16103.73 807
16104.93 745
16106.13 812
16107.32 792
16108.52 791
16109.72 795
16110.92 782
16112.11 791
16113.31 772
16114.51 787
16115.71 797
16116.90 779
16118.10 793
16119.30 811
16120.50 828
16121.69 816
16122.89 789
16124.09 796
16125.29 784
16126.49 780
16127.68 797
16128.88 772
16130.08 793
16131.28 792
16132.48 779
16133.67 773
16134.87 787
16136.07 811
16137.27 826
16138.47 806
16139.67 795
16140.86 753
16142.06 784
16143.26 805
16144.46 786
16145.66 767
16146.86 789
16148.06 798
16149.26 815
16150.45 777
16151.65 767
16152.85 810
16154.05 746
16155.25 775
16156.45 764
16157.65 790
16158.85 773
16160.05 768
16161.25 794
16162.45 781
16163.64 796
16164.84 810
16166.04 782
16167.24 772
16168.44 780
16169.64 824
16170.84 785
16172.04 808
16173.24 807
16174.44 808
16175.64 795
16176.84 751
16178.04 785
16179.24 779
16180.44 758
16181.64 798
16182.84 830
16184.04 798
16185.24 820
16186.44 824
16187.64 829
16188.84 811
16190.04 789
16191.24 813
16192.44 779
16193.64 786
16194.84 826
16196.04 799
16197.24 783
16198.44 798
16199.65 796
16200.85 819
16202.05 806
16203.25 816
16204.45 829
16205.65 822
16206.85 802
16208.05 818
16209.25 792
16210.45 790
16211.65 800
16212.86 784
16214.06 822
16215.26 794
16216.46 830
16217.66 849
16218.86 844
16220.06 828
16221.27 845
16222.47 809
16223.67 853
16224.87 833
16226.07 832
16227.27 842
16228.48 807
16229.68 831
16230.88 858
16232.08 867
16233.28 856
16234.48 835
16235.69 831
16236.89 866
16238.09 866
16239.29 888
16240.50 896
16241.70 861
16242.90 866
16244.10 897
16245.30 877
16246.51 865
16247.71 859
16248.91 884
16250.11 883
16251.32 884
16252.52 894
16253.72 903
16254.92 880
16256.13 904
16257.33 920
16258.53 880
16259.74 901
16260.94 913
16262.14 914
16263.35 905
16264.55 912
16265.75 864
16266.95 880
16268.16 889
16269.36 854
16270.56 936
16271.77 942
16272.97 890
16274.17 892
16275.38 901
16276.58 939
16277.79 873
16278.99 915
16280.19 944
16281.40 890
16282.60 909
16283.80 916
16285.01 929
16286.21 911
16287.42 904
16288.62 917
16289.82 865
16291.03 890
16292.23 903
16293.44 924
16294.64 854
16295.84 865
16297.05 902
16298.25 879
16299.46 880
16300.66 877
16301.87 873
16303.07 891
16304.27 899
16305.48 899
16306.68 892
16307.89 904
16309.09 896
16310.30 887
16311.50 857
16312.71 877
16313.91 865
16315.12 864
16316.32 879
16317.53 851
16318.73 836
16319.94 882
16321.14 833
16322.35 847
16323.55 867
16324.76 835
16325.96 846
16327.17 807
16328.38 814
16329.58 877
16330.79 849
16331.99 842
16333.20 831
16334.40 810
16335.61 802
16336.81 810
16338.02 796
16339.23 820
16340.43 790
16341.64 785
16342.84 801
16344.05 784
16345.26 764
16346.46 772
16347.67 791
16348.87 774
16350.08 768
16351.29 818
16352.49 818
16353.70 807
16354.91 807
16356.11 753
16357.32 787
16358.53 825
16359.73 805
16360.94 795
16362.15 757
16363.35 796
16364.56 805
16365.77 793
16366.97 766
16368.18 790
16369.39 804
16370.59 767
16371.80 750
16373.01 784
16374.21 766
16375.42 752
16376.63 735
16377.84 817
16379.04 812
16380.25 787
16381.46 785
16382.67 771
16383.87 769
16385.08 754
16386.29 754
16387.50 761
16388.70 756
16389.91 810
16391.12 784
16392.33 772
16393.53 767
16394.74 760
16395.95 749
16397.16 773
16398.37 767
16399.57 766
16400.78 776
16401.99 758
16403.20 775
16404.41 751
16405.62 770
16406.82 785
16408.03 795
16409.24 801
16410.45 794
16411.66 766
16412.87 795
16414.07 767
16415.28 763
16416.49 763
16417.70 766
16418.91 769
16420.12 759
16421.33 741
16422.54 765
16423.75 774
16424.95 740
16426.16 734
16427.37 782
16428.58 807
16429.79 816
16431.00 769
16432.21 790
16433.42 778
16434.63 756
16435.84 741
16437.05 795
16438.26 752
16439.47 754
16440.68 774
16441.88 746
16443.09 804
16444.30 734
16445.51 770
16446.72 764
16447.93 770
16449.14 801
16450.35 781
16451.56 737
16452.77 719
16453.98 775
16455.19 766
16456.40 772
16457.61 750
16458.82 761
16460.03 741
16461.24 739
16462.45 722
16463.67 775
16464.88 732
16466.09 721
16467.30 768
16468.51 778
16469.72 743
16470.93 731
16472.14 736
16473.35 774
16474.56 704
16475.77 708
16476.98 719
16478.19 719
16479.40 718
16480.62 724
16481.83 749
16483.04 754
16484.25 759
16485.46 713
16486.67 730
16487.88 705
16489.09 736
16490.31 755
16491.52 763
16492.73 729
16493.94 729
16495.15 758
16496.36 738
16497.57 741
16498.79 730
16500.00 781
16501.21 739
16502.42 763
16503.63 725
16504.85 757
16506.06 742
16507.27 715
16508.48 722
16509.69 721
16510.91 738
16512.12 742
16513.33 729
16514.54 748
16515.76 725
16516.97 782
16518.18 808
16519.39 772
16520.60 741
16521.82 752
16523.03 758
16524.24 714
16525.46 735
16526.67 756
16527.88 804
16529.09 748
16530.31 758
16531.52 741
16532.73 758
16533.95 758
16535.16 787
16536.37 779
16537.58 764
16538.80 750
16540.01 760
16541.22 766
16542.44 754
16543.65 773
16544.86 781
16546.08 755
16547.29 753
16548.50 787
16549.72 785
16550.93 776
16552.15 774
16553.36 740
16554.57 787
16555.79 798
16557.00 792
16558.21 802
16559.43 821
16560.64 816
16561.86 795
16563.07 810
16564.28 821
16565.50 726
16566.71 764
16567.93 742
16569.14 773
16570.36 789
16571.57 809
16572.78 793
16574.00 765
16575.21 743
16576.43 762
16577.64 775
16578.86 756
16580.07 778
16581.29 796
16582.50 754
16583.72 773
16584.93 779
16586.15 748
16587.36 772
16588.58 787
16589.79 809
16591.01 772
16592.22 727
16593.44 732
16594.65 765
16595.87 760
16597.08 725
16598.30 730
16599.51 766
16600.73 790
16601.94 747
16603.16 731
16604.37 747
16605.59 740
16606.81 740
16608.02 762
16609.24 716
16610.45 706
16611.67 719
16612.89 705
16614.10 722
16615.32 673
16616.53 724
16617.75 740
16618.97 726
16620.18 711
16621.40 717
16622.61 726
16623.83 717
16625.05 699
16626.26 705
16627.48 720
16628.70 704
16629.91 700
16631.13 713
16632.35 702
16633.56 708
16634.78 700
16636.00 708
16637.21 691
16638.43 707
16639.65 725
16640.86 715
16642.08 687
16643.30 679
16644.51 698
16645.73 745
16646.95 699
16648.17 682
16649.38 706
16650.60 696
16651.82 691
16653.03 700
16654.25 685
16655.47 675
16656.69 680
16657.90 670
16659.12 680
16660.34 678
16661.56 669
16662.77 709
16663.99 723
16665.21 717
16666.43 667
16667.65 717
16668.86 716
16670.08 702
16671.30 700
16672.52 712
16673.74 707
16674.95 712
16676.17 708
16677.39 699
16678.61 667
16679.83 687
16681.05 669
16682.26 695
16683.48 674
16684.70 653
16685.92 695
16687.14 722
16688.36 687
16689.58 698
16690.79 731
16692.01 676
16693.23 673
16694.45 683
16695.67 667
16696.89 676
16698.11 697
16699.33 685
16700.55 693
16701.76 678
16702.98 666
16704.20 657
16705.42 686
16706.64 695
16707.86 708
16709.08 681
16710.30 660
16711.52 678
16712.74 679
16713.96 645
16715.18 668
16716.40 682
16717.62 658
16718.84 694
16720.06 692
16721.28 683
16722.50 694
16723.72 659
16724.94 679
16726.16 682
16727.38 663
16728.60 644
16729.82 667
16731.04 686
16732.26 669
16733.48 695
16734.70 657
16735.92 642
16737.14 706
16738.36 698
16739.58 665
16740.80 664
16742.02 673
16743.24 669
16744.46 682
16745.68 651
16746.90 658
16748.12 687
16749.35 695
16750.57 694
16751.79 668
16753.01 664
16754.23 638
16755.45 688
16756.67 687
16757.89 681
16759.11 652
16760.33 677
16761.56 683
16762.78 706
16764.00 631
16765.22 615
16766.44 668
16767.66 679
16768.88 661
16770.11 657
16771.33 650
16772.55 632
16773.77 649
16774.99 630
16776.22 649
16777.44 653
16778.66 654
16779.88 653
16781.10 676
16782.33 611
16783.55 663
16784.77 669
16785.99 645
16787.21 663
16788.44 681
16789.66 655
16790.88 674
16792.10 688
16793.33 673
16794.55 643
16795.77 692
16796.99 696
16798.22 657
16799.44 666
16800.66 655
16801.88 659
16803.11 641
16804.33 665
16805.55 674
16806.78 679
16808.00 623
16809.22 664
16810.44 688
16811.67 683
16812.89 684
16814.11 685
16815.34 680
16816.56 645
16817.78 685
16819.01 679
16820.23 706
16821.45 651
16822.68 696
16823.90 722
16825.13 705
16826.35 686
16827.57 696
16828.80 698
16830.02 697
16831.24 680
16832.47 691
16833.69 711
16834.92 748
16836.14 748
16837.36 688
16838.59 729
16839.81 688
16841.04 723
16842.26 751
16843.48 726
16844.71 689
16845.93 745
16847.16 752
16848.38 758
16849.61 743
16850.83 740
16852.06 729
16853.28 685
16854.51 718
16855.73 738
16856.95 767
16858.18 736
16859.40 730
16860.63 744
16861.85 717
16863.08 745
16864.30 764
16865.53 769
16866.75 753
16867.98 739
16869.21 753
16870.43 755
16871.66 803
16872.88 787
16874.11 848
16875.33 822
16876.56 803
16877.78 765
16879.01 771
16880.23 784
16881.46 825
16882.69 791
16883.91 838
16885.14 800
16886.36 791
16887.59 795
16888.81 768
16890.04 756
16891.27 823
16892.49 828
16893.72 807
16894.94 801
16896.17 830
16897.40 808
16898.62 808
16899.85 806
16901.08 808
16902.30 833
16903.53 820
16904.76 800
16905.98 819
16907.21 779
16908.44 727
16909.66 761
16910.89 824
16912.12 806
16913.34 756
16914.57 790
16915.80 772
16917.02 752
16918.25 736
16919.48 777
16920.70 754
16921.93 751
16923.16 756
16924.39 758
16925.61 777
16926.84 736
16928.07 777
16929.30 772
16930.52 764
16931.75 749
16932.98 775
16934.21 764
16935.43 767
16936.66 756
16937.89 782
16939.12 723
16940.34 761
16941.57 738
16942.80 741
16944.03 742
16945.26 738
16946.48 740
16947.71 781
16948.94 757
16950.17 768
16951.40 756
16952.62 782
16953.85 777
16955.08 800
16956.31 765
16957.54 768
16958.77 743
16959.99 766
16961.22 753
16962.45 706
16963.68 757
16964.91 761
16966.14 763
16967.37 788
16968.60 735
16969.82 729
16971.05 740
16972.28 715
16973.51 706
16974.74 769
16975.97 738
16977.20 723
16978.43 711
16979.66 706
16980.89 721
16982.11 671
16983.34 688
16984.57 731
16985.80 703
16987.03 715
16988.26 768
16989.49 670
16990.72 680
16991.95 720
16993.18 723
16994.41 762
16995.64 732
16996.87 723
16998.10 711
16999.33 704
17000.56 683
17001.79 689
17003.02 693
17004.25 693
17005.48 708
17006.71 707
17007.94 703
17009.17 666
17010.40 713
17011.63 678
17012.86 687
17014.09 687
17015.32 729
17016.55 686
17017.78 684
17019.01 646
17020.25 712
17021.48 678
17022.71 677
17023.94 645
17025.17 682
17026.40 697
17027.63 697
17028.86 699
17030.09 670
17031.32 683
17032.55 703
17033.79 672
17035.02 676
17036.25 686
17037.48 657
17038.71 689
17039.94 660
17041.17 667
17042.41 662
17043.64 657
17044.87 655
17046.10 661
17047.33 681
17048.56 661
17049.80 659
17051.03 658
17052.26 649
17053.49 672
17054.72 688
17055.95 654
17057.19 636
17058.42 648
17059.65 628
17060.88 677
17062.12 662
17063.35 643
17064.58 642
17065.81 651
17067.04 687
17068.28 644
17069.51 646
17070.74 646
17071.97 673
17073.21 640
17074.44 633
17075.67 701
17076.90 674
17078.14 651
17079.37 621
17080.60 644
17081.84 622
17083.07 632
17084.30 628
17085.54 624
17086.77 610
17088.00 599
17089.23 631
17090.47 637
17091.70 652
17092.93 638
17094.17 646
17095.40 657
17096.63 658
17097.87 653
17099.10 601
17100.34 676
17101.57 664
17102.80 632
17104.04 665
17105.27 631
17106.50 597
17107.74 591
17108.97 616
17110.21 651
17111.44 665
17112.67 635
17113.91 576
17115.14 607
17116.38 589
17117.61 627
17118.84 633
17120.08 648
17121.31 639
17122.55 577
17123.78 603
17125.02 638
17126.25 641
17127.48 586
17128.72 616
17129.95 592
17131.19 612
17132.42 601
17133.66 592
17134.89 614
17136.13 614
17137.36 636
17138.60 609
17139.83 626
17141.07 617
17142.30 616
17143.54 597
17144.77 610
17146.01 598
17147.24 615
17148.48 622
17149.71 605
17150.95 619
17152.19 582
17153.42 609
17154.66 606
17155.89 573
17157.13 605
17158.36 610
17159.60 634
17160.83 626
17162.07 587
17163.31 596
17164.54 577
17165.78 607
17167.01 580
17168.25 605
17169.49 614
17170.72 601
17171.96 600
17173.19 598
17174.43 592
17175.67 587
17176.90 589
17178.14 585
17179.38 564
17180.61 576
17181.85 606
17183.09 592
17184.32 638
17185.56 599
17186.80 601
17188.03 591
17189.27 616
17190.51 577
17191.74 606
17192.98 608
17194.22 579
17195.45 597
17196.69 569
17197.93 556
17199.16 596
17200.40 569
17201.64 560
17202.88 573
17204.11 597
17205.35 587
17206.59 575
17207.83 561
17209.06 558
17210.30 581
17211.54 615
17212.78 596
17214.01 574
17215.25 593
17216.49 576
17217.73 562
17218.96 588
17220.20 579
17221.44 595
17222.68 563
17223.92 565
17225.15 564
17226.39 558
17227.63 569
17228.87 588
17230.11 560
17231.35 552
17232.58 579
17233.82 580
17235.06 553
17236.30 574
17237.54 576
17238.78 559
17240.01 527
17241.25 559
17242.49 588
17243.73 581
17244.97 614
17246.21 551
17247.45 567
17248.69 569
17249.93 579
17251.16 572
17252.40 540
17253.64 561
17254.88 570
17256.12 588
17257.36 579
17258.60 561
17259.84 563
17261.08 608
17262.32 571
17263.56 578
17264.80 546
17266.04 562
17267.28 572
17268.51 565
17269.75 557
17270.99 598
17272.23 597
17273.47 550
17274.71 578
17275.95 572
17277.19 565
17278.43 543
17279.67 547
17280.91 526
17282.15 539
17283.39 525
17284.63 540
17285.87 561
17287.11 592
17288.35 565
17289.60 570
17290.84 562
17292.08 539
17293.32 535
17294.56 545
17295.80 559
17297.04 512
17298.28 555
17299.52 548
17300.76 568
17302.00 540
17303.24 564
17304.48 526
17305.72 520
17306.96 539
17308.21 563
17309.45 547
17310.69 569
17311.93 583
17313.17 576
17314.41 529
17315.65 532
17316.89 551
17318.14 541
17319.38 548
17320.62 539
17321.86 565
17323.10 552
17324.34 576
17325.59 569
17326.83 584
17328.07 530
17329.31 524
17330.55 547
17331.79 543
17333.04 570
17334.28 577
17335.52 563
17336.76 553
17338.00 564
17339.25 557
17340.49 524
17341.73 504
17342.97 555
17344.22 548
17345.46 566
17346.70 538
17347.94 573
17349.19 603
17350.43 569
17351.67 536
17352.91 575
17354.16 565
17355.40 517
17356.64 564
17357.88 538
17359.13 524
17360.37 539
17361.61 554
17362.86 565
17364.10 564
17365.34 546
17366.58 538
17367.83 559
17369.07 554
17370.31 555
17371.56 539
17372.80 566
17374.04 532
17375.29 560
17376.53 567
17377.78 547
17379.02 548
17380.26 547
17381.51 570
17382.75 564
17383.99 532
17385.24 537
17386.48 563
17387.72 561
17388.97 535
17390.21 568
17391.46 573
17392.70 545
17393.94 550
17395.19 545
17396.43 529
17397.68 521
17398.92 547
17400.17 545
17401.41 566
17402.65 569
17403.90 571
17405.14 559
17406.39 571
17407.63 542
17408.88 563
17410.12 546
17411.37 535
17412.61 565
17413.86 567
17415.10 569
17416.35 548
17417.59 575
17418.84 574
17420.08 559
17421.33 542
17422.57 527
17423.82 557
17425.06 581
17426.31 547
17427.55 544
17428.80 521
17430.04 537
17431.29 565
17432.53 551
17433.78 526
17435.03 534
17436.27 525
17437.52 584
17438.76 583
17440.01 555
17441.25 551
17442.50 537
17443.75 544
17444.99 545
17446.24 570
17447.48 566
17448.73 559
17449.98 579
17451.22 543
17452.47 559
17453.71 573
17454.96 594
17456.21 533
17457.45 558
17458.70 541
17459.95 547
17461.19 576
17462.44 571
17463.69 565
17464.93 569
17466.18 554
17467.43 551
17468.67 552
17469.92 551
17471.17 573
17472.41 526
17473.66 564
17474.91 546
17476.15 559
17477.40 561
17478.65 577
17479.90 572
17481.14 567
17482.39 575
17483.64 583
17484.88 601
17486.13 575
17487.38 573
17488.63 542
17489.87 607
17491.12 575
17492.37 571
17493.62 569
17494.86 559
17496.11 546
17497.36 582
17498.61 597
17499.86 593
17501.10 544
17502.35 571
17503.60 560
17504.85 568
17506.10 581
17507.34 563
17508.59 580
17509.84 584
17511.09 573
17512.34 562
17513.59 590
17514.83 554
17516.08 604
17517.33 587
17518.58 589
17519.83 558
17521.08 583
17522.33 587
17523.57 598
17524.82 602
17526.07 614
17527.32 587
17528.57 583
17529.82 591
17531.07 569
17532.32 585
17533.57 586
17534.82 580
17536.06 561
17537.31 582
17538.56 609
17539.81 627
17541.06 618
17542.31 591
17543.56 570
17544.81 602
17546.06 594
17547.31 589
17548.56 600
17549.81 588
17551.06 584
17552.31 576
17553.56 581
17554.81 571
17556.06 580
17557.31 596
17558.56 602
17559.81 601
17561.06 599
17562.31 567
17563.56 602
17564.81 598
17566.06 578
17567.31 604
17568.56 588
17569.81 588
17571.06 595
17572.31 621
17573.56 591
17574.81 599
17576.06 594
17577.31 634
17578.56 564
17579.81 599
17581.06 578
17582.31 558
17583.57 588
17584.82 611
17586.07 565
17587.32 585
17588.57 580
17589.82 592
17591.07 585
17592.32 597
17593.57 600
17594.83 553
17596.08 601
17597.33 588
17598.58 595
17599.83 605
17601.08 603
17602.33 598
17603.59 611
17604.84 638
17606.09 621
17607.34 601
17608.59 597
17609.84 614
17611.10 596
17612.35 622
17613.60 601
17614.85 612
17616.10 578
17617.36 593
17618.61 605
17619.86 622
17621.11 629
17622.36 597
17623.62 629
17624.87 593
17626.12 607
17627.37 595
17628.63 628
17629.88 604
17631.13 596
17632.38 580
17633.64 609
17634.89 616
17636.14 607
17637.39 594
17638.65 629
17639.90 561
17641.15 603
17642.41 603
17643.66 626
17644.91 622
17646.17 581
17647.42 604
17648.67 578
17649.92 580
17651.18 605
17652.43 579
17653.68 575
17654.94 583
17656.19 608
17657.44 606
17658.70 543
17659.95 559
17661.21 628
17662.46 578
17663.71 589
17664.97 575
17666.22 600
17667.47 585
17668.73 612
17669.98 569
17671.24 568
17672.49 620
17673.74 604
17675.00 585
17676.25 600
17677.51 564
17678.76 573
17680.02 603
17681.27 575
17682.52 599
17683.78 587
17685.03 601
17686.29 568
17687.54 548
17688.80 590
17690.05 580
17691.31 543
17692.56 549
17693.82 574
17695.07 564
17696.32 581
17697.58 572
17698.83 573
17700.09 559
17701.34 621
17702.60 582
17703.86 586
17705.11 559
17706.37 557
17707.62 556
17708.88 561
17710.13 561
17711.39 587
17712.64 577
17713.90 579
17715.15 571
17716.41 557
17717.66 578
17718.92 563
17720.18 581
17721.43 566
17722.69 581
17723.94 574
17725.20 551
17726.45 551
17727.71 561
17728.97 582
17730.22 547
17731.48 613
17732.74 587
17733.99 568
17735.25 591
17736.50 591
17737.76 583
17739.02 581
17740.27 586
17741.53 554
17742.79 588
17744.04 586
17745.30 582
17746.56 558
17747.81 560
17749.07 585
17750.33 586
17751.58 543
17752.84 590
17754.10 563
17755.35 580
17756.61 570
17757.87 567
17759.12 553
17760.38 538
17761.64 564
17762.90 564
17764.15 577
17765.41 548
17766.67 571
17767.93 580
17769.18 552
17770.44 533
17771.70 555
17772.96 557
17774.21 580
17775.47 590
17776.73 528
17777.99 570
17779.24 563
17780.50 567
17781.76 609
17783.02 587
17784.28 554
17785.53 539
17786.79 550
17788.05 557
17789.31 510
17790.57 550
17791.82 549
17793.08 556
17794.34 569
17795.60 547
17796.86 556
17798.12 526
17799.37 515
17800.63 509
17801.89 524
17803.15 507
17804.41 571
17805.67 553
17806.93 548
17808.19 550
17809.44 537
17810.70 523
17811.96 499
17813.22 542
17814.48 555
17815.74 523
17817.00 532
17818.26 553
17819.52 551
17820.78 526
17822.04 527
17823.29 541
17824.55 521
17825.81 526
17827.07 542
17828.33 537
17829.59 499
17830.85 527
17832.11 533
17833.37 532
17834.63 523
17835.89 524
17837.15 506
17838.41 477
17839.67 505
17840.93 494
17842.19 529
17843.45 549
17844.71 534
17845.97 528
17847.23 538
17848.49 531
17849.75 518
17851.01 509
17852.27 532
17853.53 535
17854.79 514
17856.05 551
17857.31 507
17858.57 508
17859.84 529
17861.10 542
17862.36 540
17863.62 529
17864.88 513
17866.14 496
17867.40 503
17868.66 509
17869.92 482
17871.18 528
17872.44 522
17873.71 536
17874.97 521
17876.23 506
17877.49 549
17878.75 547
17880.01 547
17881.27 498
17882.53 490
17883.80 486
17885.06 516
17886.32 508
17887.58 518
17888.84 519
17890.10 508
17891.37 496
17892.63 477
17893.89 487
17895.15 494
17896.41 508
17897.67 498
17898.94 548
17900.20 485
17901.46 498
17902.72 536
17903.99 512
17905.25 525
17906.51 524
17907.77 497
17909.03 527
17910.30 520
17911.56 512
17912.82 511
17914.08 498
17915.35 533
17916.61 537
17917.87 535
17919.14 502
17920.40 483
17921.66 486
17922.92 540
17924.19 538
17925.45 528
17926.71 514
17927.98 519
17929.24 511
17930.50 527
17931.76 511
17933.03 532
17934.29 560
17935.55 530
17936.82 534
17938.08 507
17939.34 514
17940.61 509
17941.87 515
17943.14 491
17944.40 512
17945.66 546
17946.93 521
17948.19 512
17949.45 521
17950.72 514
17951.98 539
17953.25 503
17954.51 522
17955.77 530
17957.04 490
17958.30 527
17959.57 532
17960.83 549
17962.09 501
17963.36 521
17964.62 507
17965.89 512
17967.15 527
17968.42 514
17969.68 540
17970.95 510
17972.21 505
17973.47 532
17974.74 519
17976.00 471
17977.27 515
17978.53 504
17979.80 537
17981.06 497
17982.33 512
17983.59 509
17984.86 478
17986.12 500
17987.39 507
17988.65 511
17989.92 534
17991.18 517
17992.45 517
17993.71 484
17994.98 520
17996.25 514
17997.51 504
17998.78 526
18000.04 505
18001.31 529
18002.57 520
18003.84 518
18005.10 509
18006.37 508
18007.64 520
18008.90 522
18010.17 506
18011.43 516
18012.70 533
18013.97 493
18015.23 503
18016.50 494
18017.76 528
18019.03 501
18020.30 521
18021.56 515
18022.83 524
18024.10 488
18025.36 506
18026.63 545
18027.90 496
18029.16 507
18030.43 509
18031.70 514
18032.96 517
18034.23 519
18035.50 505
18036.76 525
18038.03 550
18039.30 519
18040.56 495
18041.83 539
18043.10 527
18044.37 512
18045.63 528
18046.90 533
18048.17 510
18049.43 515
18050.70 543
18051.97 512
18053.24 532
18054.50 551
18055.77 543
18057.04 521
18058.31 511
18059.57 542
18060.84 494
18062.11 485
18063.38 518
18064.65 533
18065.91 516
18067.18 515
18068.45 505
18069.72 516
18070.98 520
18072.25 527
18073.52 539
18074.79 531
18076.06 520
18077.33 536
18078.59 541
18079.86 552
18081.13 493
18082.40 491
18083.67 538
18084.94 532
18086.21 498
18087.47 516
18088.74 545
18090.01 530
18091.28 534
18092.55 513
18093.82 527
18095.09 548
18096.36 532
18097.62 529
18098.89 548
18100.16 498
18101.43 565
18102.70 548
18103.97 552
18105.24 502
18106.51 530
18107.78 539
18109.05 521
18110.32 566
18111.59 490
18112.86 555
18114.13 541
18115.40 495
18116.66 517
18117.93 535
18119.20 523
18120.47 518
18121.74 547
18123.01 540
18124.28 536
18125.55 525
18126.82 490
18128.09 537
18129.36 562
18130.63 531
18131.90 551
18133.17 537
18134.44 564
18135.71 529
18136.99 536
18138.26 557
18139.53 535
18140.80 512
18142.07 501
18143.34 523
18144.61 522
18145.88 534
18147.15 534
18148.42 540
18149.69 494
18150.96 536
18152.23 524
18153.50 501
18154.78 541
18156.05 519
18157.32 520
18158.59 516
18159.86 515
18161.13 533
18162.40 515
18163.67 532
18164.94 503
18166.22 512
18167.49 500
18168.76 513
18170.03 519
18171.30 515
18172.57 506
18173.85 534
18175.12 524
18176.39 519
18177.66 504
18178.93 503
18180.20 525
18181.48 499
18182.75 533
18184.02 538
18185.29 537
18186.56 559
18187.84 534
18189.11 522
18190.38 506
18191.65 516
18192.93 523
18194.20 513
18195.47 523
18196.74 550
18198.02 514
18199.29 517
18200.56 516
18201.83 517
18203.11 481
18204.38 535
18205.65 552
18206.92 532
18208.20 506
18209.47 503
18210.74 538
18212.02 511
18213.29 535
18214.56 511
18215.84 542
18217.11 519
18218.38 513
18219.65 501
18220.93 517
18222.20 504
18223.47 502
18224.75 520
18226.02 535
18227.30 542
18228.57 494
18229.84 509
18231.12 501
18232.39 543
18233.66 539
18234.94 557
18236.21 507
18237.48 529
18238.76 519
18240.03 509
18241.31 534
18242.58 536
18243.86 549
18245.13 520
18246.40 513
18247.68 525
18248.95 557
18250.23 484
18251.50 490
18252.77 517
18254.05 549
18255.32 549
18256.60 541
18257.87 538
18259.15 529
18260.42 533
18261.70 524
18262.97 543
18264.25 567
18265.52 519
18266.80 506
18268.07 498
18269.35 513
18270.62 512
18271.90 484
18273.17 519
18274.45 517
18275.72 516
18277.00 538
18278.27 536
18279.55 509
18280.82 549
18282.10 557
18283.37 527
18284.65 526
18285.93 532
18287.20 537
18288.48 538
18289.75 501
18291.03 518
18292.30 511
18293.58 513
18294.86 550
18296.13 535
18297.41 548
18298.68 513
18299.96 533
18301.24 532
18302.51 535
18303.79 495
18305.06 538
18306.34 542
18307.62 558
18308.89 531
18310.17 559
18311.45 547
18312.72 537
18314.00 550
18315.28 550
18316.55 551
18317.83 539
18319.11 548
18320.38 551
18321.66 532
18322.94 553
18324.21 557
18325.49 575
18326.77 539
18328.04 546
18329.32 558
18330.60 557
18331.88 557
18333.15 570
18334.43 543
18335.71 540
18336.98 550
18338.26 520
18339.54 486
18340.82 546
18342.09 550
18343.37 559
18344.65 527
18345.93 525
18347.20 529
18348.48 525
18349.76 516
18351.04 520
18352.32 538
18353.59 573
18354.87 552
18356.15 544
18357.43 567
18358.71 526
18359.98 529
18361.26 508
18362.54 532
18363.82 551
18365.10 504
18366.38 510
18367.65 561
18368.93 543
18370.21 531
18371.49 525
18372.77 552
18374.05 523
18375.33 540
18376.60 558
18377.88 520
18379.16 532
18380.44 499
18381.72 532
18383.00 517
18384.28 543
18385.56 545
18386.84 531
18388.11 516
18389.39 501
18390.67 529
18391.95 527
18393.23 517
18394.51 530
18395.79 532
18397.07 525
18398.35 519
18399.63 553
18400.91 538
18402.19 538
18403.47 512
18404.75 524
18406.03 534
18407.31 516
18408.59 502
18409.87 532
18411.15 509
18412.43 525
18413.71 515
18414.99 529
18416.27 525
18417.55 485
18418.83 529
18420.11 533
18421.39 524
18422.67 515
18423.95 497
18425.23 524
18426.51 500
18427.79 535
18429.07 524
18430.35 511
18431.63 509
18432.91 519
18434.19 545
18435.47 519
18436.75 505
18438.04 497
18439.32 547
18440.60 542
18441.88 530
18443.16 519
18444.44 517
18445.72 486
18447.00 515
18448.28 533
18449.57 534
18450.85 503
18452.13 526
18453.41 506
18454.69 495
18455.97 528
18457.25 540
18458.54 526
18459.82 478
18461.10 523
18462.38 528
18463.66 517
18464.94 511
18466.23 515
18467.51 506
18468.79 541
18470.07 527
18471.35 548
18472.64 544
18473.92 523
18475.20 511
18476.48 544
18477.76 529
18479.05 525
18480.33 540
18481.61 539
18482.89 547
18484.18 546
18485.46 546
18486.74 528
18488.02 519
18489.31 516
18490.59 528
18491.87 518
18493.15 527
18494.44 527
18495.72 537
18497.00 473
18498.29 504
18499.57 524
18500.85 515
18502.13 520
18503.42 527
18504.70 539
18505.98 535
18507.27 542
18508.55 517
18509.83 547
18511.12 542
18512.40 563
18513.68 536
18514.97 535
18516.25 525
18517.54 523
18518.82 495
18520.10 539
18521.39 535
18522.67 554
18523.95 539
18525.24 532
18526.52 532
18527.81 503
18529.09 524
18530.37 544
18531.66 526
18532.94 538
18534.23 561
18535.51 524
18536.79 526
18538.08 549
18539.36 525
18540.65 537
18541.93 521
18543.22 556
18544.50 551
18545.79 538
18547.07 518
18548.36 533
18549.64 556
18550.92 539
18552.21 512
18553.49 551
18554.78 552
18556.06 518
18557.35 544
18558.63 527
18559.92 520
18561.20 535
18562.49 577
18563.77 566
18565.06 547
18566.35 540
18567.63 541
18568.92 537
18570.20 514
18571.49 569
18572.77 549
18574.06 510
18575.34 532
18576.63 549
18577.92 550
18579.20 543
18580.49 539
18581.77 562
18583.06 539
18584.34 534
18585.63 571
18586.92 579
18588.20 529
18589.49 527
18590.77 559
18592.06 562
18593.35 552
18594.63 506
18595.92 531
18597.21 527
18598.49 539
18599.78 545
18601.07 533
18602.35 518
18603.64 520
18604.93 543
18606.21 537
18607.50 549
18608.79 538
18610.07 531
18611.36 567
18612.65 535
18613.93 545
18615.22 513
18616.51 567
18617.79 522
18619.08 529
18620.37 531
18621.66 548
18622.94 541
18624.23 546
18625.52 547
18626.80 521
18628.09 522
18629.38 525
18630.67 541
18631.95 517
18633.24 501
18634.53 559
18635.82 555
18637.11 499
18638.39 539
18639.68 567
18640.97 537
18642.26 512
18643.54 529
18644.83 514
18646.12 556
18647.41 520
18648.70 529
18649.99 534
18651.27 514
18652.56 530
18653.85 534
18655.14 517
18656.43 487
18657.72 508
18659.00 510
18660.29 508
18661.58 516
18662.87 504
18664.16 509
18665.45 525
18666.74 537
18668.02 526
18669.31 526
18670.60 487
18671.89 496
18673.18 497
18674.47 524
18675.76 504
18677.05 513
18678.34 527
18679.63 520
18680.92 515
18682.20 510
18683.49 504
18684.78 513
18686.07 521
18687.36 499
18688.65 523
18689.94 495
18691.23 511
18692.52 518
18693.81 497
18695.10 482
18696.39 528
18697.68 504
18698.97 499
18700.26 485
18701.55 498
18702.84 526
18704.13 524
18705.42 505
18706.71 492
18708.00 480
18709.29 461
18710.58 467
18711.87 485
18713.16 501
18714.45 466
18715.74 491
18717.03 509
18718.32 524
18719.61 489
18720.90 479
18722.20 473
18723.49 476
18724.78 500
18726.07 510
18727.36 498
18728.65 519
18729.94 507
18731.23 508
18732.52 486
18733.81 484
18735.10 517
18736.40 504
18737.69 492
18738.98 473
18740.27 489
18741.56 474
18742.85 499
18744.14 490
18745.43 498
18746.73 475
18748.02 473
18749.31 501
18750.60 488
18751.89 473
18753.18 498
18754.48 555
18755.77 503
18757.06 496
18758.35 497
18759.64 493
18760.94 479
18762.23 508
18763.52 487
18764.81 507
18766.10 500
18767.40 482
18768.69 492
18769.98 482
18771.27 486
18772.57 474
18773.86 503
18775.15 506
18776.44 504
18777.74 474
18779.03 491
18780.32 490
18781.61 494
18782.91 514
18784.20 493
18785.49 484
18786.79 484
18788.08 518
18789.37 525
18790.66 486
18791.96 482
18793.25 503
18794.54 488
18795.84 533
18797.13 496
18798.42 496
18799.72 450
18801.01 489
18802.30 484
18803.60 485
18804.89 475
18806.18 509
18807.48 516
18808.77 482
18810.07 473
18811.36 477
18812.65 501
18813.95 508
18815.24 504
18816.53 480
18817.83 513
18819.12 503
18820.42 493
18821.71 460
18823.00 473
18824.30 502
18825.59 512
18826.89 504
18828.18 465
18829.48 478
18830.77 473
18832.07 504
18833.36 502
18834.65 489
18835.95 479
18837.24 488
18838.54 476
18839.83 491
18841.13 480
18842.42 502
18843.72 474
18845.01 480
18846.31 502
18847.60 487
18848.90 483
18850.19 483
18851.49 487
18852.78 475
18854.08 513
18855.37 485
18856.67 482
18857.96 505
18859.26 519
18860.55 495
18861.85 504
18863.15 473
18864.44 483
18865.74 462
18867.03 487
18868.33 493
18869.62 473
18870.92 489
18872.22 479
18873.51 501
18874.81 473
18876.10 491
18877.40 469
18878.70 495
18879.99 492
18881.29 495
18882.58 462
18883.88 489
18885.18 490
18886.47 484
18887.77 497
18889.07 497
18890.36 499
18891.66 498
18892.95 509
18894.25 476
18895.55 483
18896.84 480
18898.14 487
18899.44 496
18900.73 502
18902.03 510
18903.33 500
18904.63 491
18905.92 488
18907.22 483
18908.52 500
18909.81 462
18911.11 482
18912.41 499
18913.71 494
18915.00 503
18916.30 489
18917.60 515
18918.89 461
18920.19 440
18921.49 448
18922.79 472
18924.09 464
18925.38 472
18926.68 485
18927.98 480
18929.28 489
18930.57 470
18931.87 452
18933.17 472
18934.47 496
18935.77 474
18937.06 494
18938.36 480
18939.66 490
18940.96 462
18942.26 469
18943.55 498
18944.85 483
18946.15 455
18947.45 471
18948.75 511
18950.05 471
18951.35 464
18952.64 473
18953.94 477
18955.24 464
18956.54 459
18957.84 500
18959.14 480
18960.44 474
18961.74 479
18963.03 461
18964.33 482
18965.63 485
18966.93 493
18968.23 472
18969.53 473
18970.83 508
18972.13 491
18973.43 486
18974.73 473
18976.03 490
18977.33 503
18978.62 452
18979.92 466
18981.22 470
18982.52 472
18983.82 454
18985.12 472
18986.42 505
18987.72 479
18989.02 452
18990.32 477
18991.62 493
18992.92 473
18994.22 485
18995.52 476
18996.82 455
18998.12 473
18999.42 462
19000.72 501
19002.02 520
19003.32 489
19004.62 479
19005.92 501
19007.22 440
19008.53 469
19009.83 497
19011.13 459
19012.43 470
19013.73 481
19015.03 484
19016.33 465
19017.63 462
19018.93 475
19020.23 468
19021.53 497
19022.83 480
19024.13 474
19025.44 477
19026.74 484
19028.04 453
19029.34 445
19030.64 493
19031.94 466
19033.24 474
19034.54 462
19035.85 439
19037.15 491
19038.45 471
19039.75 475
19041.05 480
19042.35 475
19043.66 483
19044.96 484
19046.26 461
19047.56 472
19048.86 481
19050.16 474
19051.47 482
19052.77 462
19054.07 438
19055.37 444
19056.67 445
19057.98 466
19059.28 437
19060.58 495
19061.88 479
19063.19 469
19064.49 457
19065.79 480
19067.09 465
19068.40 499
19069.70 475
19071.00 456
19072.30 446
19073.61 460
19074.91 497
19076.21 469
19077.52 479
19078.82 466
19080.12 487
19081.42 474
19082.73 471
19084.03 477
19085.33 467
19086.64 486
19087.94 483
19089.24 483
19090.55 453
19091.85 495
19093.15 464
19094.46 487
19095.76 450
19097.06 471
19098.37 484
19099.67 493
19100.97 468
19102.28 472
19103.58 464
19104.89 472
19106.19 475
19107.49 511
19108.80 480
19110.10 450
19111.40 514
19112.71 499
19114.01 484
19115.32 455
19116.62 477
19117.93 464
19119.23 487
19120.53 482
19121.84 480
19123.14 488
19124.45 486
19125.75 469
19127.06 454
19128.36 464
19129.67 474
19130.97 485
19132.28 503
19133.58 492
19134.88 464
19136.19 491
19137.49 469
19138.80 502
19140.10 473
19141.41 469
19142.71 463
19144.02 493
19145.32 488
19146.63 473
19147.94 460
19149.24 467
19150.55 496
19151.85 479
19153.16 469
19154.46 504
19155.77 489
19157.07 461
19158.38 501
19159.68 486
19160.99 481
19162.30 464
19163.60 500
19164.91 477
19166.21 481
19167.52 463
19168.83 477
19170.13 480
19171.44 481
19172.74 474
19174.05 493
19175.36 483
19176.66 461
19177.97 463
19179.27 436
19180.58 440
19181.89 465
19183.19 435
19184.50 485
19185.81 457
19187.11 458
19188.42 456
19189.73 440
19191.03 471
19192.34 466
19193.65 485
19194.95 502
19196.26 468
19197.57 454
19198.87 457
19200.18 459
19201.49 434
19202.80 456
19204.10 483
19205.41 462
19206.72 438
19208.03 428
19209.33 447
19210.64 444
19211.95 470
19213.25 451
19214.56 429
19215.87 450
19217.18 460
19218.49 452
19219.79 461
19221.10 426
19222.41 462
19223.72 457
19225.02 451
19226.33 480
19227.64 471
19228.95 445
19230.26 470
19231.56 492
19232.87 454
19234.18 452
19235.49 457
19236.80 460
19238.11 461
19239.41 475
19240.72 459
19242.03 511
19243.34 483
19244.65 471
19245.96 462
19247.26 466
19248.57 466
19249.88 457
19251.19 493
19252.50 462
19253.81 450
19255.12 469
19256.43 462
19257.74 441
19259.04 461
19260.35 456
19261.66 463
19262.97 468
19264.28 433
19265.59 453
19266.90 459
19268.21 465
19269.52 433
19270.83 457
19272.14 474
19273.45 471
19274.76 445
19276.07 465
19277.38 462
19278.69 458
19279.99 474
19281.30 504
19282.61 470
19283.92 444
19285.23 461
19286.54 492
19287.85 464
19289.16 457
19290.47 448
19291.78 461
19293.09 470
19294.40 436
19295.72 438
19297.03 425
19298.34 452
19299.65 463
19300.96 443
19302.27 447
19303.58 420
19304.89 445
19306.20 431
19307.51 419
19308.82 444
19310.13 452
19311.44 440
19312.75 446
19314.06 424
19315.37 477
19316.69 445
19318.00 448
19319.31 457
19320.62 466
19321.93 458
19323.24 477
19324.55 437
19325.86 425
19327.18 444
19328.49 433
19329.80 464
19331.11 435
19332.42 452
19333.73 439
19335.04 453
19336.36 443
19337.67 463
19338.98 458
19340.29 444
19341.60 445
19342.91 441
19344.23 427
19345.54 445
19346.85 464
19348.16 433
19349.47 474
19350.79 447
19352.10 450
19353.41 420
19354.72 450
19356.04 460
19357.35 442
19358.66 440
19359.97 443
19361.29 437
19362.60 457
19363.91 449
19365.22 437
19366.54 429
19367.85 454
19369.16 453
19370.47 435
19371.79 431
19373.10 440
19374.41 436
19375.73 435
19377.04 428
19378.35 466
19379.67 469
19380.98 458
19382.29 449
19383.60 425
19384.92 478
19386.23 480
19387.54 451
19388.86 445
19390.17 456
19391.49 481
19392.80 440
19394.11 433
19395.43 454
19396.74 483
19398.05 467
19399.37 451
19400.68 445
19402.00 427
19403.31 462
19404.62 451
19405.94 462
19407.25 453
19408.57 434
19409.88 462
19411.19 449
19412.51 466
19413.82 452
19415.14 420
19416.45 430
19417.77 453
19419.08 464
19420.39 443
19421.71 451
19423.02 464
19424.34 459
19425.65 460
19426.97 417
19428.28 472
19429.60 457
19430.91 436
19432.23 451
19433.54 461
19434.86 453
19436.17 459
19437.49 440
19438.80 441
19440.12 487
19441.43 485
19442.75 474
19444.06 455
19445.38 424
19446.69 433
19448.01 464
19449.32 447
19450.64 448
19451.96 445
19453.27 435
19454.59 449
19455.90 440
19457.22 435
19458.53 448
19459.85 462
19461.17 471
19462.48 449
19463.80 448
19465.11 436
19466.43 452
19467.75 457
19469.06 464
19470.38 440
19471.69 441
19473.01 479
19474.33 424
19475.64 454
19476.96 445
19478.28 450
19479.59 447
19480.91 426
19482.23 467
19483.54 462
19484.86 446
19486.18 416
19487.49 433
19488.81 420
19490.13 420
19491.44 454
19492.76 435
19494.08 466
19495.39 480
19496.71 460
19498.03 421
19499.35 438
19500.66 454
19501.98 487
19503.30 451
19504.61 444
19505.93 438
19507.25 465
19508.57 431
19509.88 442
19511.20 461
19512.52 456
19513.84 450
19515.15 456
19516.47 447
19517.79 421
19519.11 445
19520.43 455
19521.74 452
19523.06 460
19524.38 439
19525.70 454
19527.02 433
19528.33 425
19529.65 464
19530.97 438
19532.29 449
19533.61 447
19534.93 452
19536.24 454
19537.56 433
19538.88 473
19540.20 481
19541.52 459
19542.84 480
19544.16 437
19545.47 487
19546.79 465
19548.11 438
19549.43 430
19550.75 444
19552.07 427
19553.39 434
19554.71 435
19556.03 421
19557.34 450
19558.66 461
19559.98 480
19561.30 457
19562.62 432
19563.94 443
19565.26 418
19566.58 445
19567.90 437
19569.22 458
19570.54 432
19571.86 438
19573.18 453
19574.50 428
19575.82 444
19577.14 442
19578.46 451
19579.78 442
19581.10 436
19582.42 427
19583.74 436
19585.06 435
19586.38 452
19587.70 444
19589.02 431
19590.34 435
19591.66 443
19592.98 441
19594.30 442
19595.62 437
19596.94 430
19598.26 422
19599.58 442
19600.90 404
19602.22 391
19603.54 425
19604.86 477
19606.18 451
19607.50 442
19608.82 457
19610.15 480
19611.47 439
19612.79 436
19614.11 441
19615.43 483
19616.75 445
19618.07 448
19619.39 471
19620.71 446
19622.04 447
19623.36 421
19624.68 441
19626.00 440
19627.32 458
19628.64 464
19629.96 460
19631.29 485
19632.61 443
19633.93 442
19635.25 455
19636.57 436
19637.89 420
19639.22 468
19640.54 442
19641.86 459
19643.18 457
19644.50 446
19645.83 460
19647.15 465
19648.47 465
19649.79 445
19651.12 464
19652.44 464
19653.76 456
19655.08 448
19656.40 442
19657.73 442
19659.05 454
19660.37 436
19661.70 423
19663.02 445
19664.34 442
19665.66 444
19666.99 427
19668.31 446
19669.63 474
19670.95 445
19672.28 447
19673.60 431
19674.92 467
19676.25 443
19677.57 434
19678.89 468
19680.22 490
19681.54 430
19682.86 424
19684.19 454
19685.51 416
19686.83 441
19688.16 436
19689.48 456
19690.80 436
19692.13 443
19693.45 444
19694.78 465
19696.10 445
19697.42 444
19698.75 437
19700.07 418
19701.39 422
19702.72 405
19704.04 449
19705.37 425
19706.69 438
19708.02 447
19709.34 445
19710.66 425
19711.99 449
19713.31 446
19714.64 468
19715.96 448
19717.29 474
19718.61 488
19719.93 464
19721.26 451
19722.58 440
19723.91 477
19725.23 425
19726.56 440
19727.88 423
19729.21 444
19730.53 437
19731.86 450
19733.18 409
19734.51 453
19735.83 453
19737.16 461
19738.48 467
19739.81 486
19741.13 460
19742.46 438
19743.78 472
19745.11 432
19746.44 454
19747.76 422
19749.09 438
19750.41 446
19751.74 455
19753.06 463
19754.39 465
19755.72 440
19757.04 448
19758.37 438
19759.69 433
19761.02 433
19762.34 459
19763.67 476
19765.00 422
19766.32 452
19767.65 434
19768.98 426
19770.30 428
19771.63 418
19772.95 423
19774.28 422
19775.61 433
19776.93 440
19778.26 444
19779.59 441
19780.91 452
19782.24 467
19783.57 487
19784.89 428
19786.22 434
19787.55 471
19788.87 416
19790.20 424
19791.53 460
19792.86 437
19794.18 464
19795.51 436
19796.84 431
19798.16 453
19799.49 434
19800.82 473
19802.15 448
19803.47 455
19804.80 426
19806.13 449
19807.46 456
19808.78 453
19810.11 423
19811.44 454
19812.77 418
19814.09 449
19815.42 418
19816.75 454
19818.08 468
19819.41 460
19820.73 437
19822.06 438
19823.39 467
19824.72 437
19826.05 468
19827.37 439
19828.70 442
19830.03 429
19831.36 438
19832.69 419
19834.02 448
19835.34 433
19836.67 447
19838.00 448
19839.33 465
19840.66 450
19841.99 443
19843.32 458
19844.64 410
19845.97 433
19847.30 479
19848.63 453
19849.96 438
19851.29 472
19852.62 428
19853.95 457
19855.28 468
19856.60 461
19857.93 461
19859.26 439
19860.59 450
19861.92 448
19863.25 474
19864.58 438
19865.91 476
19867.24 413
19868.57 432
19869.90 440
19871.23 450
19872.56 445
19873.89 431
19875.22 467
19876.55 458
19877.88 451
19879.21 459
19880.54 467
19881.87 445
19883.20 456
19884.53 450
19885.86 478
19887.19 470
19888.52 462
19889.85 474
19891.18 427
19892.51 439
19893.84 459
19895.17 474
19896.50 445
19897.83 457
19899.16 446
19900.49 468
19901.82 475
19903.15 443
19904.48 448
19905.81 473
19907.15 432
19908.48 424
19909.81 423
19911.14 465
19912.47 444
19913.80 457
19915.13 450
19916.46 446
19917.79 440
19919.13 450
19920.46 431
19921.79 455
19923.12 452
19924.45 442
19925.78 489
19927.11 428
19928.45 448
19929.78 426
19931.11 444
19932.44 435
19933.77 463
19935.10 432
19936.44 475
19937.77 448
19939.10 441
19940.43 422
19941.76 461
19943.10 444
19944.43 437
19945.76 464
19947.09 437
19948.42 460
19949.76 450
19951.09 467
19952.42 453
19953.75 446
19955.09 469
19956.42 449
19957.75 449
19959.08 472
19960.42 453
19961.75 432
19963.08 452
19964.41 460
19965.75 471
19967.08 454
19968.41 468
19969.75 429
19971.08 483
19972.41 460
19973.74 457
19975.08 430
19976.41 472
19977.74 473
19979.08 443
19980.41 451
19981.74 469
19983.08 461
19984.41 451
19985.74 462
19987.08 435
19988.41 469
19989.75 445
19991.08 461
19992.41 466
19993.75 446
19995.08 443
19996.41 445
19997.75 445
19999.08 443
20000.42 441
20001.75 461
20003.08 458
20004.42 453
20005.75 467
20007.09 461
20008.42 471
20009.75 460
20011.09 472
20012.42 434
20013.76 479
20015.09 466
20016.43 468
20017.76 473
20019.10 444
20020.43 481
20021.76 479
20023.10 482
20024.43 477
20025.77 465
20027.10 438
20028.44 491
20029.77 467
20031.11 478
20032.44 442
20033.78 482
20035.11 483
20036.45 463
20037.78 472
20039.12 468
20040.46 466
20041.79 434
20043.13 460
20044.46 478
20045.80 477
20047.13 462
20048.47 488
20049.80 483
20051.14 462
20052.47 431
20053.81 434
20055.15 440
20056.48 446
20057.82 470
20059.15 468
20060.49 450
20061.83 486
20063.16 458
20064.50 469
20065.83 470
20067.17 482
20068.51 444
20069.84 471
20071.18 473
20072.52 460
20073.85 478
20075.19 503
20076.52 458
20077.86 462
20079.20 469
20080.53 455
20081.87 453
20083.21 486
20084.54 471
20085.88 459
20087.22 474
20088.56 476
20089.89 464
20091.23 497
20092.57 496
20093.90 486
20095.24 485
20096.58 475
20097.91 481
20099.25 483
20100.59 438
20101.93 447
20103.26 491
20104.60 491
20105.94 479
20107.28 455
20108.61 471
20109.95 496
20111.29 454
20112.63 449
20113.96 426
20115.30 473
20116.64 451
20117.98 488
20119.32 483
20120.65 468
20121.99 462
20123.33 474
20124.67 474
20126.01 459
