# Supplementary material for: MALDI-TOF MS typing enables the classification of brewing yeasts of the genus Saccharomyces to major beer styles
Source: PLoS One. 2017 Aug 9;12(8):e0181694. doi: 10.1371/journal.pone.0181694 (PMC5549903; doi:10.1371/journal.pone.0181694)
Supplement: S7 File — The directory includes 90 raw files and was zipped to “.zip”; the folder has three strains with 30 spectra per strain; S1 Text explains the raw files with an example and Table 1 represents the yeast strains used within the experiment. (ZIP) [file pone.0181694.s010.zip › 19-21/30280-128-Lag-Lag-Lag-YPG-18h-E-E_2016-09-27_10_0_C6_1.dat]

1999.34 1441
1999.77 1541
2000.19 1563
2000.61 1524
2001.03 1453
2001.45 1428
2001.88 1402
2002.30 1377
2002.72 1383
2003.14 1348
2003.56 1336
2003.99 1305
2004.41 1259
2004.83 1234
2005.25 1276
2005.68 1330
2006.10 1372
2006.52 1331
2006.94 1313
2007.37 1325
2007.79 1319
2008.21 1346
2008.64 1357
2009.06 1300
2009.48 1262
2009.90 1282
2010.33 1314
2010.75 1338
2011.17 1241
2011.60 1274
2012.02 1282
2012.44 1298
2012.87 1218
2013.29 1182
2013.71 1200
2014.14 1253
2014.56 1290
2014.98 1289
2015.41 1306
2015.83 1327
2016.25 1368
2016.68 1463
2017.10 1524
2017.53 1521
2017.95 1500
2018.37 1596
2018.80 1579
2019.22 1538
2019.65 1517
2020.07 1470
2020.49 1466
2020.92 1428
2021.34 1413
2021.77 1478
2022.19 1429
2022.61 1410
2023.04 1394
2023.46 1276
2023.89 1273
2024.31 1303
2024.74 1289
2025.16 1310
2025.59 1299
2026.01 1280
2026.44 1435
2026.86 1370
2027.29 1320
2027.71 1326
2028.14 1336
2028.56 1398
2028.98 1388
2029.41 1411
2029.84 1380
2030.26 1376
2030.69 1374
2031.11 1426
2031.54 1376
2031.96 1309
2032.39 1398
2032.81 1440
2033.24 1506
2033.66 1405
2034.09 1430
2034.51 1432
2034.94 1341
2035.37 1297
2035.79 1311
2036.22 1368
2036.64 1356
2037.07 1489
2037.49 1498
2037.92 1437
2038.35 1465
2038.77 1500
2039.20 1463
2039.62 1421
2040.05 1455
2040.48 1489
2040.90 1440
2041.33 1391
2041.76 1496
2042.18 1485
2042.61 1395
2043.03 1328
2043.46 1313
2043.89 1314
2044.31 1286
2044.74 1270
2045.17 1293
2045.59 1358
2046.02 1285
2046.45 1320
2046.87 1383
2047.30 1402
2047.73 1353
2048.16 1320
2048.58 1392
2049.01 1340
2049.44 1305
2049.86 1310
2050.29 1274
2050.72 1282
2051.15 1362
2051.57 1273
2052.00 1255
2052.43 1195
2052.86 1236
2053.28 1293
2053.71 1278
2054.14 1235
2054.57 1292
2054.99 1327
2055.42 1354
2055.85 1415
2056.28 1458
2056.70 1483
2057.13 1348
2057.56 1436
2057.99 1515
2058.42 1476
2058.84 1370
2059.27 1384
2059.70 1406
2060.13 1405
2060.56 1281
2060.99 1302
2061.41 1278
2061.84 1268
2062.27 1279
2062.70 1371
2063.13 1292
2063.56 1327
2063.99 1432
2064.41 1508
2064.84 1521
2065.27 1656
2065.70 1608
2066.13 1591
2066.56 1594
2066.99 1605
2067.42 1543
2067.85 1461
2068.27 1517
2068.70 1454
2069.13 1396
2069.56 1273
2069.99 1222
2070.42 1239
2070.85 1156
2071.28 1185
2071.71 1295
2072.14 1313
2072.57 1308
2073.00 1266
2073.43 1257
2073.86 1292
2074.29 1475
2074.72 1420
2075.15 1502
2075.58 1483
2076.01 1415
2076.44 1470
2076.87 1481
2077.30 1501
2077.73 1533
2078.16 1434
2078.59 1412
2079.02 1348
2079.45 1348
2079.88 1397
2080.31 1349
2080.74 1310
2081.17 1331
2081.60 1323
2082.03 1357
2082.46 1382
2082.89 1325
2083.32 1355
2083.75 1386
2084.18 1319
2084.61 1303
2085.04 1287
2085.47 1278
2085.90 1364
2086.34 1457
2086.77 1393
2087.20 1417
2087.63 1335
2088.06 1228
2088.49 1244
2088.92 1224
2089.35 1336
2089.79 1310
2090.22 1309
2090.65 1242
2091.08 1290
2091.51 1222
2091.94 1224
2092.37 1191
2092.81 1274
2093.24 1243
2093.67 1257
2094.10 1166
2094.53 1181
2094.96 1316
2095.40 1347
2095.83 1300
2096.26 1354
2096.69 1257
2097.12 1213
2097.56 1279
2097.99 1303
2098.42 1242
2098.85 1232
2099.29 1207
2099.72 1239
2100.15 1202
2100.58 1232
2101.01 1212
2101.45 1258
2101.88 1174
2102.31 1203
2102.75 1205
2103.18 1186
2103.61 1219
2104.04 1265
2104.48 1263
2104.91 1248
2105.34 1218
2105.77 1233
2106.21 1341
2106.64 1367
2107.07 1364
2107.51 1382
2107.94 1343
2108.37 1360
2108.81 1390
2109.24 1328
2109.67 1315
2110.11 1317
2110.54 1225
2110.97 1268
2111.41 1234
2111.84 1202
2112.27 1243
2112.71 1257
2113.14 1206
2113.58 1202
2114.01 1251
2114.44 1191
2114.88 1146
2115.31 1167
2115.75 1192
2116.18 1113
2116.61 1165
2117.05 1163
2117.48 1155
2117.92 1166
2118.35 1200
2118.78 1183
2119.22 1247
2119.65 1261
2120.09 1234
2120.52 1210
2120.96 1315
2121.39 1240
2121.83 1291
2122.26 1293
2122.69 1262
2123.13 1205
2123.56 1175
2124.00 1393
2124.43 1418
2124.87 1280
2125.30 1322
2125.74 1403
2126.17 1291
2126.61 1301
2127.04 1318
2127.48 1312
2127.91 1353
2128.35 1285
2128.79 1237
2129.22 1291
2129.66 1374
2130.09 1390
2130.53 1410
2130.96 1340
2131.40 1380
2131.83 1423
2132.27 1347
2132.70 1260
2133.14 1264
2133.58 1338
2134.01 1373
2134.45 1416
2134.88 1311
2135.32 1355
2135.76 1420
2136.19 1475
2136.63 1334
2137.06 1322
2137.50 1350
2137.94 1269
2138.37 1302
2138.81 1284
2139.25 1327
2139.68 1357
2140.12 1304
2140.56 1237
2140.99 1278
2141.43 1271
2141.87 1312
2142.30 1286
2142.74 1282
2143.18 1254
2143.61 1319
2144.05 1274
2144.49 1272
2144.92 1257
2145.36 1265
2145.80 1335
2146.23 1332
2146.67 1362
2147.11 1374
2147.55 1336
2147.98 1418
2148.42 1428
2148.86 1503
2149.30 1647
2149.73 1632
2150.17 1568
2150.61 1614
2151.05 1507
2151.48 1671
2151.92 1617
2152.36 1648
2152.80 1532
2153.23 1512
2153.67 1552
2154.11 1436
2154.55 1466
2154.99 1427
2155.42 1396
2155.86 1315
2156.30 1397
2156.74 1435
2157.18 1490
2157.61 1484
2158.05 1409
2158.49 1411
2158.93 1393
2159.37 1421
2159.81 1433
2160.24 1348
2160.68 1444
2161.12 1448
2161.56 1406
2162.00 1427
2162.44 1372
2162.88 1294
2163.32 1424
2163.75 1477
2164.19 1391
2164.63 1443
2165.07 1466
2165.51 1497
2165.95 1441
2166.39 1472
2166.83 1572
2167.27 1402
2167.71 1414
2168.15 1420
2168.59 1441
2169.02 1424
2169.46 1240
2169.90 1305
2170.34 1404
2170.78 1341
2171.22 1379
2171.66 1389
2172.10 1362
2172.54 1364
2172.98 1332
2173.42 1421
2173.86 1397
2174.30 1328
2174.74 1354
2175.18 1457
2175.62 1428
2176.06 1462
2176.50 1392
2176.94 1438
2177.38 1473
2177.82 1434
2178.26 1356
2178.70 1473
2179.14 1552
2179.58 1561
2180.02 1571
2180.47 1527
2180.91 1456
2181.35 1405
2181.79 1370
2182.23 1399
2182.67 1385
2183.11 1411
2183.55 1349
2183.99 1356
2184.43 1303
2184.87 1339
2185.31 1397
2185.76 1277
2186.20 1353
2186.64 1377
2187.08 1368
2187.52 1429
2187.96 1423
2188.40 1459
2188.84 1520
2189.29 1494
2189.73 1591
2190.17 1554
2190.61 1526
2191.05 1513
2191.49 1421
2191.94 1408
2192.38 1489
2192.82 1571
2193.26 1565
2193.70 1657
2194.14 1630
2194.59 1587
2195.03 1693
2195.47 1720
2195.91 1786
2196.36 1827
2196.80 1775
2197.24 1642
2197.68 1652
2198.12 1625
2198.57 1514
2199.01 1553
2199.45 1523
2199.89 1472
2200.34 1412
2200.78 1361
2201.22 1393
2201.66 1382
2202.11 1444
2202.55 1426
2202.99 1386
2203.44 1449
2203.88 1492
2204.32 1505
2204.76 1400
2205.21 1419
2205.65 1439
2206.09 1412
2206.54 1443
2206.98 1434
2207.42 1455
2207.87 1473
2208.31 1430
2208.75 1438
2209.20 1497
2209.64 1473
2210.08 1482
2210.53 1438
2210.97 1464
2211.42 1434
2211.86 1449
2212.30 1496
2212.75 1444
2213.19 1440
2213.63 1425
2214.08 1454
2214.52 1373
2214.97 1378
2215.41 1370
2215.85 1437
2216.30 1346
2216.74 1406
2217.19 1358
2217.63 1372
2218.08 1335
2218.52 1337
2218.97 1276
2219.41 1315
2219.85 1325
2220.30 1359
2220.74 1443
2221.19 1441
2221.63 1406
2222.08 1438
2222.52 1486
2222.97 1444
2223.41 1460
2223.86 1521
2224.30 1570
2224.75 1593
2225.19 1663
2225.64 1652
2226.08 1606
2226.53 1630
2226.97 1598
2227.42 1636
2227.86 1618
2228.31 1689
2228.75 1658
2229.20 1727
2229.65 1688
2230.09 1757
2230.54 1779
2230.98 1829
2231.43 1910
2231.87 1855
2232.32 1968
2232.76 2060
2233.21 2019
2233.66 2010
2234.10 2071
2234.55 2009
2234.99 1949
2235.44 1947
2235.89 1833
2236.33 1851
2236.78 1848
2237.23 1736
2237.67 1722
2238.12 1554
2238.56 1610
2239.01 1666
2239.46 1566
2239.90 1463
2240.35 1380
2240.80 1381
2241.24 1281
2241.69 1346
2242.14 1422
2242.58 1350
2243.03 1293
2243.48 1319
2243.93 1312
2244.37 1287
2244.82 1244
2245.27 1274
2245.71 1259
2246.16 1240
2246.61 1263
2247.05 1239
2247.50 1217
2247.95 1165
2248.40 1211
2248.84 1255
2249.29 1243
2249.74 1327
2250.19 1439
2250.63 1481
2251.08 1519
2251.53 1541
2251.98 1593
2252.43 1592
2252.87 1606
2253.32 1590
2253.77 1618
2254.22 1620
2254.66 1613
2255.11 1512
2255.56 1485
2256.01 1496
2256.46 1528
2256.91 1491
2257.35 1364
2257.80 1349
2258.25 1363
2258.70 1217
2259.15 1253
2259.60 1308
2260.04 1355
2260.49 1353
2260.94 1408
2261.39 1297
2261.84 1298
2262.29 1373
2262.74 1492
2263.19 1433
2263.63 1422
2264.08 1474
2264.53 1325
2264.98 1340
2265.43 1374
2265.88 1427
2266.33 1422
2266.78 1327
2267.23 1376
2267.68 1376
2268.13 1532
2268.58 1579
2269.02 1607
2269.47 1763
2269.92 1815
2270.37 1945
2270.82 1830
2271.27 1910
2271.72 2023
2272.17 2095
2272.62 1955
2273.07 1845
2273.52 1861
2273.97 1778
2274.42 1750
2274.87 1614
2275.32 1659
2275.77 1695
2276.22 1715
2276.67 1741
2277.12 1749
2277.57 1629
2278.02 1643
2278.47 1602
2278.92 1599
2279.37 1479
2279.82 1499
2280.27 1547
2280.73 1435
2281.18 1420
2281.63 1340
2282.08 1291
2282.53 1354
2282.98 1308
2283.43 1338
2283.88 1336
2284.33 1315
2284.78 1342
2285.23 1329
2285.68 1239
2286.14 1224
2286.59 1379
2287.04 1343
2287.49 1357
2287.94 1361
2288.39 1392
2288.84 1487
2289.30 1490
2289.75 1566
2290.20 1640
2290.65 1671
2291.10 1739
2291.55 1785
2292.00 1825
2292.46 1847
2292.91 1850
2293.36 1911
2293.81 1836
2294.26 1769
2294.72 1717
2295.17 1710
2295.62 1678
2296.07 1620
2296.52 1599
2296.98 1545
2297.43 1607
2297.88 1505
2298.33 1394
2298.79 1414
2299.24 1466
2299.69 1411
2300.14 1357
2300.60 1408
2301.05 1310
2301.50 1359
2301.95 1336
2302.41 1338
2302.86 1250
2303.31 1310
2303.76 1294
2304.22 1282
2304.67 1288
2305.12 1253
2305.58 1291
2306.03 1301
2306.48 1374
2306.94 1438
2307.39 1396
2307.84 1383
2308.30 1502
2308.75 1542
2309.20 1600
2309.66 1642
2310.11 1675
2310.56 1636
2311.02 1674
2311.47 1602
2311.92 1627
2312.38 1547
2312.83 1564
2313.28 1522
2313.74 1539
2314.19 1642
2314.65 1622
2315.10 1567
2315.55 1595
2316.01 1604
2316.46 1630
2316.92 1692
2317.37 1695
2317.83 1702
2318.28 1663
2318.73 1664
2319.19 1707
2319.64 1732
2320.10 1743
2320.55 1726
2321.01 1676
2321.46 1642
2321.92 1629
2322.37 1577
2322.82 1557
2323.28 1668
2323.73 1741
2324.19 1713
2324.64 1756
2325.10 1875
2325.55 1946
2326.01 2003
2326.46 1901
2326.92 1821
2327.37 1728
2327.83 1663
2328.29 1685
2328.74 1652
2329.20 1512
2329.65 1517
2330.11 1405
2330.56 1402
2331.02 1399
2331.47 1424
2331.93 1421
2332.38 1412
2332.84 1447
2333.30 1324
2333.75 1290
2334.21 1439
2334.66 1362
2335.12 1314
2335.58 1355
2336.03 1384
2336.49 1306
2336.94 1305
2337.40 1324
2337.86 1317
2338.31 1299
2338.77 1347
2339.22 1288
2339.68 1394
2340.14 1386
2340.59 1350
2341.05 1388
2341.51 1347
2341.96 1379
2342.42 1393
2342.88 1489
2343.33 1420
2343.79 1475
2344.25 1618
2344.70 1680
2345.16 1640
2345.62 1630
2346.08 1586
2346.53 1771
2346.99 1659
2347.45 1498
2347.90 1589
2348.36 1585
2348.82 1598
2349.28 1605
2349.73 1615
2350.19 1495
2350.65 1440
2351.11 1455
2351.56 1428
2352.02 1373
2352.48 1436
2352.94 1371
2353.39 1350
2353.85 1344
2354.31 1382
2354.77 1446
2355.22 1343
2355.68 1378
2356.14 1346
2356.60 1287
2357.06 1425
2357.51 1408
2357.97 1465
2358.43 1449
2358.89 1572
2359.35 1639
2359.81 1696
2360.26 1910
2360.72 2111
2361.18 2285
2361.64 2380
2362.10 2388
2362.56 2346
2363.02 2340
2363.47 2318
2363.93 2183
2364.39 2022
2364.85 2025
2365.31 2048
2365.77 1906
2366.23 1844
2366.69 1886
2367.15 1718
2367.60 1601
2368.06 1604
2368.52 1605
2368.98 1558
2369.44 1455
2369.90 1526
2370.36 1517
2370.82 1422
2371.28 1362
2371.74 1452
2372.20 1451
2372.66 1400
2373.12 1435
2373.58 1423
2374.04 1355
2374.50 1300
2374.96 1372
2375.42 1431
2375.88 1389
2376.34 1367
2376.80 1330
2377.26 1455
2377.72 1372
2378.18 1365
2378.64 1412
2379.10 1465
2379.56 1430
2380.02 1352
2380.48 1471
2380.94 1416
2381.40 1391
2381.86 1336
2382.32 1318
2382.78 1333
2383.24 1352
2383.70 1400
2384.16 1458
2384.62 1385
2385.08 1389
2385.54 1386
2386.00 1320
2386.47 1437
2386.93 1445
2387.39 1397
2387.85 1388
2388.31 1493
2388.77 1480
2389.23 1468
2389.69 1463
2390.15 1525
2390.62 1488
2391.08 1518
2391.54 1452
2392.00 1481
2392.46 1513
2392.92 1458
2393.38 1474
2393.85 1453
2394.31 1378
2394.77 1365
2395.23 1342
2395.69 1309
2396.16 1334
2396.62 1432
2397.08 1531
2397.54 1521
2398.00 1628
2398.47 1696
2398.93 1659
2399.39 1646
2399.85 1670
2400.31 1567
2400.78 1545
2401.24 1591
2401.70 1538
2402.16 1425
2402.63 1401
2403.09 1485
2403.55 1408
2404.01 1327
2404.48 1290
2404.94 1342
2405.40 1322
2405.86 1378
2406.33 1354
2406.79 1323
2407.25 1294
2407.72 1354
2408.18 1398
2408.64 1360
2409.11 1305
2409.57 1263
2410.03 1314
2410.49 1239
2410.96 1184
2411.42 1240
2411.88 1346
2412.35 1259
2412.81 1214
2413.28 1204
2413.74 1125
2414.20 1116
2414.67 1212
2415.13 1349
2415.59 1276
2416.06 1293
2416.52 1273
2416.98 1351
2417.45 1362
2417.91 1366
2418.38 1403
2418.84 1432
2419.30 1499
2419.77 1444
2420.23 1380
2420.70 1342
2421.16 1327
2421.63 1410
2422.09 1427
2422.55 1406
2423.02 1366
2423.48 1395
2423.95 1431
2424.41 1359
2424.88 1410
2425.34 1428
2425.81 1368
2426.27 1333
2426.74 1322
2427.20 1297
2427.67 1279
2428.13 1193
2428.60 1210
2429.06 1254
2429.53 1187
2429.99 1221
2430.46 1148
2430.92 1194
2431.39 1205
2431.85 1144
2432.32 1139
2432.78 1234
2433.25 1271
2433.71 1262
2434.18 1232
2434.64 1330
2435.11 1325
2435.58 1280
2436.04 1256
2436.51 1372
2436.97 1324
2437.44 1330
2437.90 1398
2438.37 1468
2438.84 1474
2439.30 1419
2439.77 1473
2440.23 1495
2440.70 1513
2441.17 1513
2441.63 1527
2442.10 1500
2442.57 1529
2443.03 1494
2443.50 1499
2443.96 1468
2444.43 1431
2444.90 1361
2445.36 1313
2445.83 1332
2446.30 1361
2446.76 1319
2447.23 1332
2447.70 1259
2448.16 1269
2448.63 1283
2449.10 1357
2449.57 1362
2450.03 1317
2450.50 1377
2450.97 1355
2451.43 1341
2451.90 1311
2452.37 1221
2452.84 1257
2453.30 1314
2453.77 1298
2454.24 1259
2454.71 1214
2455.17 1250
2455.64 1286
2456.11 1254
2456.58 1196
2457.04 1332
2457.51 1282
2457.98 1202
2458.45 1301
2458.91 1380
2459.38 1302
2459.85 1254
2460.32 1243
2460.79 1280
2461.25 1266
2461.72 1278
2462.19 1265
2462.66 1344
2463.13 1305
2463.60 1145
2464.06 1209
2464.53 1314
2465.00 1325
2465.47 1326
2465.94 1328
2466.41 1291
2466.87 1317
2467.34 1330
2467.81 1319
2468.28 1371
2468.75 1427
2469.22 1389
2469.69 1341
2470.16 1399
2470.63 1490
2471.09 1447
2471.56 1434
2472.03 1395
2472.50 1542
2472.97 1477
2473.44 1407
2473.91 1425
2474.38 1314
2474.85 1341
2475.32 1301
2475.79 1343
2476.26 1308
2476.73 1261
2477.20 1295
2477.67 1289
2478.14 1300
2478.60 1322
2479.07 1296
2479.54 1253
2480.01 1283
2480.48 1287
2480.95 1193
2481.42 1213
2481.89 1191
2482.36 1148
2482.83 1230
2483.30 1222
2483.77 1172
2484.25 1265
2484.72 1302
2485.19 1342
2485.66 1318
2486.13 1311
2486.60 1379
2487.07 1434
2487.54 1354
2488.01 1448
2488.48 1542
2488.95 1552
2489.42 1488
2489.89 1397
2490.36 1392
2490.83 1344
2491.30 1335
2491.78 1390
2492.25 1368
2492.72 1361
2493.19 1341
2493.66 1359
2494.13 1264
2494.60 1381
2495.07 1386
2495.55 1361
2496.02 1324
2496.49 1379
2496.96 1410
2497.43 1358
2497.90 1352
2498.37 1258
2498.85 1228
2499.32 1228
2499.79 1228
2500.26 1217
2500.73 1259
2501.20 1239
2501.68 1261
2502.15 1229
2502.62 1232
2503.09 1238
2503.56 1250
2504.04 1259
2504.51 1251
2504.98 1268
2505.45 1267
2505.93 1254
2506.40 1319
2506.87 1238
2507.34 1285
2507.82 1330
2508.29 1390
2508.76 1369
2509.23 1398
2509.71 1430
2510.18 1513
2510.65 1504
2511.12 1729
2511.60 1825
2512.07 1937
2512.54 1927
2513.02 1959
2513.49 1894
2513.96 1917
2514.44 1881
2514.91 1858
2515.38 1728
2515.85 1628
2516.33 1605
2516.80 1507
2517.27 1449
2517.75 1413
2518.22 1384
2518.70 1407
2519.17 1482
2519.64 1387
2520.12 1410
2520.59 1417
2521.06 1446
2521.54 1413
2522.01 1409
2522.49 1408
2522.96 1397
2523.43 1365
2523.91 1354
2524.38 1426
2524.86 1443
2525.33 1328
2525.80 1385
2526.28 1393
2526.75 1366
2527.23 1480
2527.70 1404
2528.18 1517
2528.65 1412
2529.12 1434
2529.60 1419
2530.07 1403
2530.55 1444
2531.02 1455
2531.50 1477
2531.97 1444
2532.45 1428
2532.92 1364
2533.40 1433
2533.87 1411
2534.35 1418
2534.82 1361
2535.30 1352
2535.77 1288
2536.25 1300
2536.72 1323
2537.20 1328
2537.67 1302
2538.15 1348
2538.62 1376
2539.10 1389
2539.57 1430
2540.05 1311
2540.53 1373
2541.00 1410
2541.48 1403
2541.95 1340
2542.43 1373
2542.90 1401
2543.38 1399
2543.86 1360
2544.33 1350
2544.81 1401
2545.28 1365
2545.76 1279
2546.24 1397
2546.71 1425
2547.19 1561
2547.66 1572
2548.14 1611
2548.62 1714
2549.09 1659
2549.57 1704
2550.05 1819
2550.52 1762
2551.00 1721
2551.48 1728
2551.95 1585
2552.43 1559
2552.91 1625
2553.38 1555
2553.86 1469
2554.34 1494
2554.81 1571
2555.29 1478
2555.77 1536
2556.24 1509
2556.72 1505
2557.20 1412
2557.68 1388
2558.15 1325
2558.63 1324
2559.11 1241
2559.58 1308
2560.06 1359
2560.54 1268
2561.02 1229
2561.49 1306
2561.97 1312
2562.45 1251
2562.93 1240
2563.41 1273
2563.88 1271
2564.36 1224
2564.84 1260
2565.32 1369
2565.79 1296
2566.27 1236
2566.75 1313
2567.23 1285
2567.71 1250
2568.18 1250
2568.66 1219
2569.14 1291
2569.62 1358
2570.10 1379
2570.58 1294
2571.05 1304
2571.53 1304
2572.01 1281
2572.49 1263
2572.97 1257
2573.45 1284
2573.93 1236
2574.40 1264
2574.88 1330
2575.36 1290
2575.84 1245
2576.32 1208
2576.80 1295
2577.28 1280
2577.76 1213
2578.24 1265
2578.72 1183
2579.19 1305
2579.67 1296
2580.15 1350
2580.63 1308
2581.11 1196
2581.59 1317
2582.07 1292
2582.55 1283
2583.03 1212
2583.51 1251
2583.99 1287
2584.47 1280
2584.95 1220
2585.43 1205
2585.91 1252
2586.39 1299
2586.87 1335
2587.35 1299
2587.83 1268
2588.31 1233
2588.79 1300
2589.27 1307
2589.75 1313
2590.23 1326
2590.71 1368
2591.19 1315
2591.67 1323
2592.15 1281
2592.63 1269
2593.11 1283
2593.59 1254
2594.07 1229
2594.55 1236
2595.03 1240
2595.51 1238
2595.99 1225
2596.47 1112
2596.96 1095
2597.44 1188
2597.92 1165
2598.40 1266
2598.88 1235
2599.36 1194
2599.84 1161
2600.32 1191
2600.80 1201
2601.28 1126
2601.77 1188
2602.25 1209
2602.73 1284
2603.21 1223
2603.69 1116
2604.17 1164
2604.65 1178
2605.14 1162
2605.62 1257
2606.10 1261
2606.58 1338
2607.06 1377
2607.54 1373
2608.03 1355
2608.51 1342
2608.99 1406
2609.47 1414
2609.95 1403
2610.44 1436
2610.92 1445
2611.40 1496
2611.88 1446
2612.37 1383
2612.85 1494
2613.33 1429
2613.81 1436
2614.29 1444
2614.78 1336
2615.26 1316
2615.74 1456
2616.22 1409
2616.71 1374
2617.19 1243
2617.67 1271
2618.16 1276
2618.64 1315
2619.12 1266
2619.60 1300
2620.09 1278
2620.57 1257
2621.05 1240
2621.54 1242
2622.02 1273
2622.50 1262
2622.99 1247
2623.47 1258
2623.95 1272
2624.44 1256
2624.92 1266
2625.40 1329
2625.89 1272
2626.37 1298
2626.85 1338
2627.34 1304
2627.82 1377
2628.30 1343
2628.79 1377
2629.27 1389
2629.76 1394
2630.24 1496
2630.72 1357
2631.21 1392
2631.69 1452
2632.18 1446
2632.66 1403
2633.14 1340
2633.63 1398
2634.11 1434
2634.60 1441
2635.08 1423
2635.57 1354
2636.05 1292
2636.53 1261
2637.02 1307
2637.50 1325
2637.99 1314
2638.47 1292
2638.96 1287
2639.44 1312
2639.93 1369
2640.41 1345
2640.90 1251
2641.38 1319
2641.87 1398
2642.35 1328
2642.84 1334
2643.32 1292
2643.81 1275
2644.29 1377
2644.78 1298
2645.26 1298
2645.75 1237
2646.23 1252
2646.72 1224
2647.20 1188
2647.69 1211
2648.18 1238
2648.66 1224
2649.15 1289
2649.63 1332
2650.12 1285
2650.60 1340
2651.09 1396
2651.58 1277
2652.06 1256
2652.55 1298
2653.03 1344
2653.52 1328
2654.01 1429
2654.49 1556
2654.98 1462
2655.46 1564
2655.95 1655
2656.44 1606
2656.92 1558
2657.41 1563
2657.90 1585
2658.38 1718
2658.87 1662
2659.36 1597
2659.84 1606
2660.33 1653
2660.82 1495
2661.30 1459
2661.79 1490
2662.28 1446
2662.76 1352
2663.25 1277
2663.74 1264
2664.22 1337
2664.71 1415
2665.20 1428
2665.68 1374
2666.17 1333
2666.66 1303
2667.15 1313
2667.63 1309
2668.12 1323
2668.61 1298
2669.10 1348
2669.58 1340
2670.07 1265
2670.56 1309
2671.05 1319
2671.53 1303
2672.02 1334
2672.51 1364
2673.00 1366
2673.48 1323
2673.97 1351
2674.46 1508
2674.95 1436
2675.44 1339
2675.92 1381
2676.41 1469
2676.90 1426
2677.39 1377
2677.88 1413
2678.37 1370
2678.85 1374
2679.34 1326
2679.83 1350
2680.32 1293
2680.81 1334
2681.30 1259
2681.79 1339
2682.27 1249
2682.76 1351
2683.25 1345
2683.74 1296
2684.23 1308
2684.72 1282
2685.21 1281
2685.70 1235
2686.18 1150
2686.67 1219
2687.16 1243
2687.65 1250
2688.14 1212
2688.63 1208
2689.12 1212
2689.61 1273
2690.10 1266
2690.59 1280
2691.08 1337
2691.57 1313
2692.06 1267
2692.55 1371
2693.04 1379
2693.53 1485
2694.02 1358
2694.51 1337
2694.99 1420
2695.48 1388
2695.97 1320
2696.46 1441
2696.95 1435
2697.44 1455
2697.93 1388
2698.42 1436
2698.92 1300
2699.41 1278
2699.90 1237
2700.39 1271
2700.88 1283
2701.37 1226
2701.86 1223
2702.35 1275
2702.84 1270
2703.33 1265
2703.82 1344
2704.31 1310
2704.80 1306
2705.29 1321
2705.78 1318
2706.27 1386
2706.76 1363
2707.25 1393
2707.75 1316
2708.24 1207
2708.73 1325
2709.22 1272
2709.71 1212
2710.20 1282
2710.69 1212
2711.18 1244
2711.68 1251
2712.17 1237
2712.66 1207
2713.15 1186
2713.64 1223
2714.13 1186
2714.62 1230
2715.12 1210
2715.61 1206
2716.10 1207
2716.59 1226
2717.08 1194
2717.57 1138
2718.07 1151
2718.56 1112
2719.05 1182
2719.54 1145
2720.03 1193
2720.53 1207
2721.02 1261
2721.51 1283
2722.00 1287
2722.50 1365
2722.99 1423
2723.48 1367
2723.97 1347
2724.47 1359
2724.96 1357
2725.45 1334
2725.94 1313
2726.44 1245
2726.93 1273
2727.42 1314
2727.91 1308
2728.41 1388
2728.90 1300
2729.39 1421
2729.89 1316
2730.38 1442
2730.87 1497
2731.37 1484
2731.86 1453
2732.35 1450
2732.84 1445
2733.34 1533
2733.83 1588
2734.32 1590
2734.82 1648
2735.31 1677
2735.81 1685
2736.30 1718
2736.79 1713
2737.29 1751
2737.78 1725
2738.27 1614
2738.77 1510
2739.26 1519
2739.75 1517
2740.25 1444
2740.74 1381
2741.24 1420
2741.73 1427
2742.22 1375
2742.72 1226
2743.21 1263
2743.71 1291
2744.20 1197
2744.70 1315
2745.19 1295
2745.68 1248
2746.18 1184
2746.67 1181
2747.17 1209
2747.66 1212
2748.16 1290
2748.65 1220
2749.15 1225
2749.64 1200
2750.14 1245
2750.63 1239
2751.13 1225
2751.62 1238
2752.12 1222
2752.61 1128
2753.11 1197
2753.60 1267
2754.10 1215
2754.59 1236
2755.09 1243
2755.58 1312
2756.08 1335
2756.57 1234
2757.07 1181
2757.56 1270
2758.06 1223
2758.56 1226
2759.05 1294
2759.55 1401
2760.04 1367
2760.54 1315
2761.03 1332
2761.53 1364
2762.03 1332
2762.52 1363
2763.02 1396
2763.51 1383
2764.01 1410
2764.51 1375
2765.00 1320
2765.50 1360
2765.99 1320
2766.49 1289
2766.99 1296
2767.48 1283
2767.98 1243
2768.48 1284
2768.97 1236
2769.47 1302
2769.97 1241
2770.46 1207
2770.96 1272
2771.46 1278
2771.95 1370
2772.45 1364
2772.95 1262
2773.44 1258
2773.94 1208
2774.44 1197
2774.93 1280
2775.43 1292
2775.93 1275
2776.43 1303
2776.92 1330
2777.42 1251
2777.92 1276
2778.41 1299
2778.91 1368
2779.41 1355
2779.91 1344
2780.40 1286
2780.90 1318
2781.40 1236
2781.90 1247
2782.39 1233
2782.89 1254
2783.39 1326
2783.89 1302
2784.39 1301
2784.88 1321
2785.38 1335
2785.88 1337
2786.38 1381
2786.88 1459
2787.37 1441
2787.87 1439
2788.37 1455
2788.87 1540
2789.37 1478
2789.87 1374
2790.36 1356
2790.86 1390
2791.36 1392
2791.86 1297
2792.36 1343
2792.86 1332
2793.36 1240
2793.85 1367
2794.35 1366
2794.85 1374
2795.35 1361
2795.85 1317
2796.35 1358
2796.85 1329
2797.35 1364
2797.85 1353
2798.34 1380
2798.84 1340
2799.34 1374
2799.84 1244
2800.34 1318
2800.84 1292
2801.34 1361
2801.84 1304
2802.34 1292
2802.84 1282
2803.34 1242
2803.84 1173
2804.34 1245
2804.84 1242
2805.34 1245
2805.84 1266
2806.34 1340
2806.84 1294
2807.34 1304
2807.84 1299
2808.34 1293
2808.84 1319
2809.34 1286
2809.84 1354
2810.34 1501
2810.84 1464
2811.34 1503
2811.84 1565
2812.34 1751
2812.84 1867
2813.34 1871
2813.84 1966
2814.34 1910
2814.84 1976
2815.34 1927
2815.84 1878
2816.34 1823
2816.84 1733
2817.34 1611
2817.85 1583
2818.35 1486
2818.85 1445
2819.35 1405
2819.85 1404
2820.35 1307
2820.85 1314
2821.35 1284
2821.85 1273
2822.35 1275
2822.86 1264
2823.36 1257
2823.86 1154
2824.36 1178
2824.86 1161
2825.36 1246
2825.87 1179
2826.37 1163
2826.87 1266
2827.37 1210
2827.87 1202
2828.37 1118
2828.88 1122
2829.38 1162
2829.88 1177
2830.38 1195
2830.88 1146
2831.39 1207
2831.89 1246
2832.39 1194
2832.89 1221
2833.39 1319
2833.90 1339
2834.40 1373
2834.90 1302
2835.40 1382
2835.91 1388
2836.41 1397
2836.91 1313
2837.41 1242
2837.92 1310
2838.42 1317
2838.92 1337
2839.42 1352
2839.93 1361
2840.43 1271
2840.93 1341
2841.44 1299
2841.94 1335
2842.44 1342
2842.95 1304
2843.45 1267
2843.95 1281
2844.45 1255
2844.96 1276
2845.46 1231
2845.96 1309
2846.47 1340
2846.97 1342
2847.48 1338
2847.98 1378
2848.48 1406
2848.99 1388
2849.49 1340
2849.99 1404
2850.50 1374
2851.00 1278
2851.50 1254
2852.01 1300
2852.51 1357
2853.02 1289
2853.52 1272
2854.02 1273
2854.53 1312
2855.03 1277
2855.54 1333
2856.04 1482
2856.55 1477
2857.05 1503
2857.55 1577
2858.06 1582
2858.56 1710
2859.07 1676
2859.57 1645
2860.08 1812
2860.58 1753
2861.09 1571
2861.59 1522
2862.10 1453
2862.60 1346
2863.11 1350
2863.61 1399
2864.12 1369
2864.62 1342
2865.13 1300
2865.63 1345
2866.14 1313
2866.64 1361
2867.15 1311
2867.65 1259
2868.16 1265
2868.66 1371
2869.17 1358
2869.67 1288
2870.18 1328
2870.68 1363
2871.19 1436
2871.69 1429
2872.20 1404
2872.71 1407
2873.21 1488
2873.72 1555
2874.22 1486
2874.73 1488
2875.24 1577
2875.74 1485
2876.25 1430
2876.75 1395
2877.26 1363
2877.77 1319
2878.27 1326
2878.78 1330
2879.28 1247
2879.79 1254
2880.30 1341
2880.80 1333
2881.31 1293
2881.82 1299
2882.32 1393
2882.83 1321
2883.34 1278
2883.84 1324
2884.35 1306
2884.86 1390
2885.36 1381
2885.87 1443
2886.38 1527
2886.88 1524
2887.39 1533
2887.90 1574
2888.41 1544
2888.91 1536
2889.42 1542
2889.93 1504
2890.43 1438
2890.94 1496
2891.45 1461
2891.96 1477
2892.46 1525
2892.97 1617
2893.48 1492
2893.99 1590
2894.49 1574
2895.00 1492
2895.51 1526
2896.02 1558
2896.53 1490
2897.03 1592
2897.54 1526
2898.05 1502
2898.56 1496
2899.07 1499
2899.57 1444
2900.08 1473
2900.59 1512
2901.10 1525
2901.61 1480
2902.11 1491
2902.62 1549
2903.13 1614
2903.64 1687
2904.15 1773
2904.66 1808
2905.16 1861
2905.67 1960
2906.18 1931
2906.69 1895
2907.20 1922
2907.71 1984
2908.22 1861
2908.73 1819
2909.24 1693
2909.74 1553
2910.25 1412
2910.76 1455
2911.27 1452
2911.78 1462
2912.29 1462
2912.80 1398
2913.31 1353
2913.82 1380
2914.33 1306
2914.84 1361
2915.35 1364
2915.86 1354
2916.36 1374
2916.87 1426
2917.38 1409
2917.89 1442
2918.40 1521
2918.91 1603
2919.42 1670
2919.93 1669
2920.44 1771
2920.95 1913
2921.46 2006
2921.97 2009
2922.48 1966
2922.99 2027
2923.50 1947
2924.01 1977
2924.52 1838
2925.03 1813
2925.54 1768
2926.05 1687
2926.57 1595
2927.08 1564
2927.59 1540
2928.10 1493
2928.61 1382
2929.12 1361
2929.63 1371
2930.14 1397
2930.65 1387
2931.16 1323
2931.67 1308
2932.18 1245
2932.69 1274
2933.20 1228
2933.72 1276
2934.23 1307
2934.74 1305
2935.25 1397
2935.76 1415
2936.27 1420
2936.78 1496
2937.29 1523
2937.81 1598
2938.32 1666
2938.83 1741
2939.34 1889
2939.85 2119
2940.36 2392
2940.88 2433
2941.39 2677
2941.90 2773
2942.41 2849
2942.92 2826
2943.43 2765
2943.95 2681
2944.46 2579
2944.97 2412
2945.48 2227
2945.99 2122
2946.51 1971
2947.02 1898
2947.53 1728
2948.04 1717
2948.56 1664
2949.07 1600
2949.58 1466
2950.09 1476
2950.61 1480
2951.12 1447
2951.63 1459
2952.14 1453
2952.66 1399
2953.17 1385
2953.68 1345
2954.19 1345
2954.71 1395
2955.22 1411
2955.73 1423
2956.25 1337
2956.76 1349
2957.27 1319
2957.79 1330
2958.30 1358
2958.81 1361
2959.33 1341
2959.84 1280
2960.35 1318
2960.87 1322
2961.38 1306
2961.89 1321
2962.41 1350
2962.92 1412
2963.43 1375
2963.95 1368
2964.46 1485
2964.97 1473
2965.49 1460
2966.00 1461
2966.52 1423
2967.03 1512
2967.54 1548
2968.06 1578
2968.57 1535
2969.09 1541
2969.60 1561
2970.12 1581
2970.63 1735
2971.14 1660
2971.66 1643
2972.17 1630
2972.69 1489
2973.20 1495
2973.72 1504
2974.23 1477
2974.75 1486
2975.26 1428
2975.77 1487
2976.29 1488
2976.80 1495
2977.32 1493
2977.83 1517
2978.35 1614
2978.86 1618
2979.38 1588
2979.89 1582
2980.41 1562
2980.92 1599
2981.44 1626
2981.95 1571
2982.47 1681
2982.99 1746
2983.50 1707
2984.02 1588
2984.53 1676
2985.05 1662
2985.56 1708
2986.08 1813
2986.59 1742
2987.11 1770
2987.63 1889
2988.14 1818
2988.66 1844
2989.17 1917
2989.69 1882
2990.20 1874
2990.72 1879
2991.24 1797
2991.75 1781
2992.27 1670
2992.79 1765
2993.30 1818
2993.82 1837
2994.33 1823
2994.85 1898
2995.37 1946
2995.88 2072
2996.40 2063
2996.92 2213
2997.43 2348
2997.95 2385
2998.47 2495
2998.98 2544
2999.50 2611
3000.02 2629
3000.53 2598
3001.05 2746
3001.57 2753
3002.08 3089
3002.60 3448
3003.12 3935
3003.64 4793
3004.15 5591
3004.67 6026
3005.19 6736
3005.70 7237
3006.22 7551
3006.74 7201
3007.26 6652
3007.77 6187
3008.29 5308
3008.81 4614
3009.33 4214
3009.84 3730
3010.36 3273
3010.88 2849
3011.40 2463
3011.92 2340
3012.43 2194
3012.95 2070
3013.47 1999
3013.99 1979
3014.50 2041
3015.02 2021
3015.54 1955
3016.06 1835
3016.58 1922
3017.10 1882
3017.61 1877
3018.13 1942
3018.65 1927
3019.17 1850
3019.69 1829
3020.21 1843
3020.73 1842
3021.24 1814
3021.76 1813
3022.28 1839
3022.80 1768
3023.32 1848
3023.84 1853
3024.36 1848
3024.88 1797
3025.39 1809
3025.91 1789
3026.43 1776
3026.95 1740
3027.47 1711
3027.99 1743
3028.51 1653
3029.03 1628
3029.55 1594
3030.07 1657
3030.59 1623
3031.11 1606
3031.63 1532
3032.15 1594
3032.66 1647
3033.18 1627
3033.70 1683
3034.22 1636
3034.74 1587
3035.26 1632
3035.78 1568
3036.30 1650
3036.82 1604
3037.34 1625
3037.86 1589
3038.38 1688
3038.90 1653
3039.42 1632
3039.94 1616
3040.46 1627
3040.98 1633
3041.51 1619
3042.03 1677
3042.55 1556
3043.07 1540
3043.59 1514
3044.11 1488
3044.63 1577
3045.15 1561
3045.67 1573
3046.19 1621
3046.71 1671
3047.23 1594
3047.75 1579
3048.27 1562
3048.79 1623
3049.32 1638
3049.84 1562
3050.36 1541
3050.88 1517
3051.40 1617
3051.92 1643
3052.44 1607
3052.96 1649
3053.49 1619
3054.01 1550
3054.53 1615
3055.05 1581
3055.57 1520
3056.09 1513
3056.62 1584
3057.14 1627
3057.66 1652
3058.18 1575
3058.70 1643
3059.22 1718
3059.75 1695
3060.27 1692
3060.79 1636
3061.31 1631
3061.83 1731
3062.36 1689
3062.88 1662
3063.40 1647
3063.92 1716
3064.45 1845
3064.97 1905
3065.49 1909
3066.01 2024
3066.54 2064
3067.06 2050
3067.58 2111
3068.10 2190
3068.63 2372
3069.15 2369
3069.67 2288
3070.19 2350
3070.72 2306
3071.24 2283
3071.76 2190
3072.29 2170
3072.81 2136
3073.33 2145
3073.85 2088
3074.38 2035
3074.90 2012
3075.42 2061
3075.95 2177
3076.47 2172
3076.99 2138
3077.52 2127
3078.04 2329
3078.57 2490
3079.09 2541
3079.61 2587
3080.14 2651
3080.66 2737
3081.18 2745
3081.71 2688
3082.23 2727
3082.76 2715
3083.28 2713
3083.80 2798
3084.33 2634
3084.85 2512
3085.38 2479
3085.90 2409
3086.42 2392
3086.95 2413
3087.47 2584
3088.00 2918
3088.52 3260
3089.05 3971
3089.57 4374
3090.09 4744
3090.62 5135
3091.14 5381
3091.67 5470
3092.19 5324
3092.72 5014
3093.24 4533
3093.77 4242
3094.29 4070
3094.82 3703
3095.34 3553
3095.87 3451
3096.39 3544
3096.92 3547
3097.44 3510
3097.97 3418
3098.49 3562
3099.02 3619
3099.54 3641
3100.07 3759
3100.59 3979
3101.12 4343
3101.64 5224
3102.17 6042
3102.70 7282
3103.22 7973
3103.75 8592
3104.27 9038
3104.80 8973
3105.32 8374
3105.85 7676
3106.38 6699
3106.90 5687
3107.43 4853
3107.95 4156
3108.48 3556
3109.01 3103
3109.53 2879
3110.06 2710
3110.58 2461
3111.11 2294
3111.64 2329
3112.16 2305
3112.69 2288
3113.22 2088
3113.74 2121
3114.27 2080
3114.80 2053
3115.32 2075
3115.85 2088
3116.38 1954
3116.90 1755
3117.43 1737
3117.96 1754
3118.48 1718
3119.01 1728
3119.54 1754
3120.06 1799
3120.59 1880
3121.12 2021
3121.65 2129
3122.17 2083
3122.70 2130
3123.23 2173
3123.76 2058
3124.28 2031
3124.81 2016
3125.34 2012
3125.87 2060
3126.39 2084
3126.92 2158
3127.45 2166
3127.98 2083
3128.50 1920
3129.03 1978
3129.56 1933
3130.09 1979
3130.62 1935
3131.14 1824
3131.67 1694
3132.20 1787
3132.73 1686
3133.26 1724
3133.78 1707
3134.31 1741
3134.84 1805
3135.37 1736
3135.90 1810
3136.43 1720
3136.95 1776
3137.48 1672
3138.01 1773
3138.54 1716
3139.07 1623
3139.60 1730
3140.13 1641
3140.65 1594
3141.18 1558
3141.71 1490
3142.24 1428
3142.77 1516
3143.30 1596
3143.83 1427
3144.36 1385
3144.89 1476
3145.42 1429
3145.94 1512
3146.47 1521
3147.00 1611
3147.53 1607
3148.06 1604
3148.59 1593
3149.12 1613
3149.65 1614
3150.18 1696
3150.71 1645
3151.24 1647
3151.77 1682
3152.30 1597
3152.83 1661
3153.36 1574
3153.89 1671
3154.42 1560
3154.95 1538
3155.48 1579
3156.01 1527
3156.54 1483
3157.07 1501
3157.60 1636
3158.13 1654
3158.66 1595
3159.19 1503
3159.72 1526
3160.25 1562
3160.78 1524
3161.31 1512
3161.84 1516
3162.37 1490
3162.90 1489
3163.43 1551
3163.97 1565
3164.50 1514
3165.03 1506
3165.56 1490
3166.09 1520
3166.62 1533
3167.15 1482
3167.68 1461
3168.21 1401
3168.74 1325
3169.28 1348
3169.81 1371
3170.34 1326
3170.87 1447
3171.40 1411
3171.93 1438
3172.46 1542
3172.99 1471
3173.53 1487
3174.06 1530
3174.59 1596
3175.12 1545
3175.65 1542
3176.18 1554
3176.72 1605
3177.25 1548
3177.78 1520
3178.31 1633
3178.84 1536
3179.38 1492
3179.91 1554
3180.44 1475
3180.97 1387
3181.50 1399
3182.04 1397
3182.57 1296
3183.10 1272
3183.63 1342
3184.17 1323
3184.70 1344
3185.23 1359
3185.76 1321
3186.30 1303
3186.83 1259
3187.36 1281
3187.89 1296
3188.43 1358
3188.96 1330
3189.49 1319
3190.03 1323
3190.56 1345
3191.09 1357
3191.63 1288
3192.16 1246
3192.69 1295
3193.22 1321
3193.76 1386
3194.29 1322
3194.82 1291
3195.36 1393
3195.89 1301
3196.43 1340
3196.96 1357
3197.49 1343
3198.03 1393
3198.56 1469
3199.09 1500
3199.63 1547
3200.16 1524
3200.69 1560
3201.23 1452
3201.76 1430
3202.30 1472
3202.83 1490
3203.36 1403
3203.90 1433
3204.43 1526
3204.97 1510
3205.50 1518
3206.04 1560
3206.57 1581
3207.10 1553
3207.64 1618
3208.17 1815
3208.71 1839
3209.24 1901
3209.78 2089
3210.31 2150
3210.85 2304
3211.38 2370
3211.91 2247
3212.45 2313
3212.98 2377
3213.52 2390
3214.05 2210
3214.59 2077
3215.12 1836
3215.66 1823
3216.19 1626
3216.73 1546
3217.26 1510
3217.80 1450
3218.34 1396
3218.87 1406
3219.41 1356
3219.94 1350
3220.48 1318
3221.01 1398
3221.55 1398
3222.08 1514
3222.62 1599
3223.15 1674
3223.69 1669
3224.23 1732
3224.76 1864
3225.30 1995
3225.83 2027
3226.37 2034
3226.91 2115
3227.44 2010
3227.98 1868
3228.51 1925
3229.05 1872
3229.59 1748
3230.12 1689
3230.66 1618
3231.20 1718
3231.73 1687
3232.27 1696
3232.81 1640
3233.34 1606
3233.88 1558
3234.41 1647
3234.95 1733
3235.49 1716
3236.02 1716
3236.56 1729
3237.10 1772
3237.64 1784
3238.17 1854
3238.71 1969
3239.25 1899
3239.78 1912
3240.32 1850
3240.86 1897
3241.39 1867
3241.93 1788
3242.47 1748
3243.01 1869
3243.54 1845
3244.08 1734
3244.62 1701
3245.16 1734
3245.69 1722
3246.23 1695
3246.77 1753
3247.31 1836
3247.84 1858
3248.38 1870
3248.92 1958
3249.46 2074
3250.00 2285
3250.53 2644
3251.07 2982
3251.61 3612
3252.15 4262
3252.69 5069
3253.22 5868
3253.76 6143
3254.30 6513
3254.84 6378
3255.38 6132
3255.92 5780
3256.45 5012
3256.99 4329
3257.53 3700
3258.07 3253
3258.61 2819
3259.15 2565
3259.69 2352
3260.23 2301
3260.76 2405
3261.30 2540
3261.84 2430
3262.38 2467
3262.92 2533
3263.46 2640
3264.00 2583
3264.54 2590
3265.08 2626
3265.62 2488
3266.15 2430
3266.69 2284
3267.23 2137
3267.77 2091
3268.31 1936
3268.85 1843
3269.39 1749
3269.93 1706
3270.47 1716
3271.01 1734
3271.55 1811
3272.09 1801
3272.63 1838
3273.17 1964
3273.71 1930
3274.25 1830
3274.79 1829
3275.33 1746
3275.87 1862
3276.41 1855
3276.95 1834
3277.49 1870
3278.03 1853
3278.57 1893
3279.11 1902
3279.65 1910
3280.19 2007
3280.73 1957
3281.27 1910
3281.81 1960
3282.35 1959
3282.89 1888
3283.43 1842
3283.97 1929
3284.52 1966
3285.06 1982
3285.60 1921
3286.14 1857
3286.68 1761
3287.22 1833
3287.76 1942
3288.30 1881
3288.84 1928
3289.38 1978
3289.93 1980
3290.47 1984
3291.01 1958
3291.55 2095
3292.09 2173
3292.63 2417
3293.17 2521
3293.72 2605
3294.26 2752
3294.80 3047
3295.34 3322
3295.88 3512
3296.42 3885
3296.97 4061
3297.51 3970
3298.05 3908
3298.59 3807
3299.13 3629
3299.68 3186
3300.22 3086
3300.76 2866
3301.30 2647
3301.84 2449
3302.39 2450
3302.93 2311
3303.47 2276
3304.01 2211
3304.56 2231
3305.10 2181
3305.64 2035
3306.18 2099
3306.73 2144
3307.27 2156
3307.81 2201
3308.35 2211
3308.90 2353
3309.44 2414
3309.98 2429
3310.52 2529
3311.07 2655
3311.61 2702
3312.15 2558
3312.70 2612
3313.24 2435
3313.78 2460
3314.33 2588
3314.87 2714
3315.41 2792
3315.96 2803
3316.50 2821
3317.04 3019
3317.59 2983
3318.13 3220
3318.67 3547
3319.22 3936
3319.76 4195
3320.30 4285
3320.85 4307
3321.39 4156
3321.94 3957
3322.48 3751
3323.02 3472
3323.57 3347
3324.11 3091
3324.66 2823
3325.20 2807
3325.74 2659
3326.29 2584
3326.83 2466
3327.38 2387
3327.92 2377
3328.47 2434
3329.01 2501
3329.55 2388
3330.10 2351
3330.64 2314
3331.19 2421
3331.73 2717
3332.28 2982
3332.82 3534
3333.37 4336
3333.91 5359
3334.46 6602
3335.00 8189
3335.55 9491
3336.09 10613
3336.64 11497
3337.18 12200
3337.73 12023
3338.27 11456
3338.82 10606
3339.36 9900
3339.91 8449
3340.45 7205
3341.00 6133
3341.54 5081
3342.09 4307
3342.63 3547
3343.18 3155
3343.73 2864
3344.27 2522
3344.82 2328
3345.36 2242
3345.91 2143
3346.45 2000
3347.00 1929
3347.55 2017
3348.09 2032
3348.64 1988
3349.18 1907
3349.73 1891
3350.28 1843
3350.82 1828
3351.37 1758
3351.92 1770
3352.46 1731
3353.01 1708
3353.55 1763
3354.10 1652
3354.65 1703
3355.19 1629
3355.74 1600
3356.29 1622
3356.83 1727
3357.38 1694
3357.93 1697
3358.47 1669
3359.02 1676
3359.57 1669
3360.12 1713
3360.66 1651
3361.21 1762
3361.76 1773
3362.30 1773
3362.85 1792
3363.40 1828
3363.95 1826
3364.49 1821
3365.04 1807
3365.59 1804
3366.14 1775
3366.68 1781
3367.23 1804
3367.78 1794
3368.33 1772
3368.87 1762
3369.42 1682
3369.97 1717
3370.52 1683
3371.06 1765
3371.61 1893
3372.16 1880
3372.71 1980
3373.26 2045
3373.80 2040
3374.35 2113
3374.90 2144
3375.45 2001
3376.00 2013
3376.54 2016
3377.09 1899
3377.64 1854
3378.19 1822
3378.74 1708
3379.29 1689
3379.84 1642
3380.38 1665
3380.93 1617
3381.48 1601
3382.03 1538
3382.58 1611
3383.13 1635
3383.68 1612
3384.23 1641
3384.77 1645
3385.32 1622
3385.87 1460
3386.42 1499
3386.97 1557
3387.52 1579
3388.07 1525
3388.62 1453
3389.17 1502
3389.72 1466
3390.27 1488
3390.82 1458
3391.37 1464
3391.92 1520
3392.46 1522
3393.01 1487
3393.56 1510
3394.11 1539
3394.66 1423
3395.21 1445
3395.76 1467
3396.31 1551
3396.86 1538
3397.41 1585
3397.96 1527
3398.51 1540
3399.06 1606
3399.61 1577
3400.16 1603
3400.71 1620
3401.26 1599
3401.81 1583
3402.37 1572
3402.92 1480
3403.47 1453
3404.02 1419
3404.57 1415
3405.12 1414
3405.67 1370
3406.22 1329
3406.77 1400
3407.32 1379
3407.87 1406
3408.42 1426
3408.97 1384
3409.52 1400
3410.08 1454
3410.63 1504
3411.18 1526
3411.73 1542
3412.28 1557
3412.83 1634
3413.38 1587
3413.93 1634
3414.48 1615
3415.04 1602
3415.59 1730
3416.14 1826
3416.69 1890
3417.24 2061
3417.79 2157
3418.35 2234
3418.90 2311
3419.45 2495
3420.00 2437
3420.55 2307
3421.10 2258
3421.66 2118
3422.21 2014
3422.76 1867
3423.31 1787
3423.86 1700
3424.42 1745
3424.97 1755
3425.52 1798
3426.07 1679
3426.63 1688
3427.18 1642
3427.73 1656
3428.28 1658
3428.84 1523
3429.39 1480
3429.94 1389
3430.49 1453
3431.05 1509
3431.60 1402
3432.15 1435
3432.70 1509
3433.26 1490
3433.81 1555
3434.36 1550
3434.92 1659
3435.47 1618
3436.02 1650
3436.58 1672
3437.13 1696
3437.68 1728
3438.24 1680
3438.79 1772
3439.34 1754
3439.90 1701
3440.45 1599
3441.00 1601
3441.56 1519
3442.11 1481
3442.66 1508
3443.22 1455
3443.77 1434
3444.32 1429
3444.88 1380
3445.43 1430
3445.99 1526
3446.54 1472
3447.09 1467
3447.65 1507
3448.20 1523
3448.76 1490
3449.31 1449
3449.86 1502
3450.42 1465
3450.97 1427
3451.53 1413
3452.08 1317
3452.64 1393
3453.19 1332
3453.75 1274
3454.30 1391
3454.85 1407
3455.41 1428
3455.96 1446
3456.52 1425
3457.07 1400
3457.63 1483
3458.18 1421
3458.74 1414
3459.29 1463
3459.85 1465
3460.40 1467
3460.96 1495
3461.51 1457
3462.07 1487
3462.62 1562
3463.18 1533
3463.73 1606
3464.29 1587
3464.85 1601
3465.40 1526
3465.96 1567
3466.51 1617
3467.07 1593
3467.62 1664
3468.18 1739
3468.73 1766
3469.29 1802
3469.85 1847
3470.40 1843
3470.96 1976
3471.51 2113
3472.07 2101
3472.63 2054
3473.18 2093
3473.74 2037
3474.29 2030
3474.85 1908
3475.41 1926
3475.96 1975
3476.52 1891
3477.08 1875
3477.63 1827
3478.19 1925
3478.75 1972
3479.30 2144
3479.86 2051
3480.42 2071
3480.97 2054
3481.53 2080
3482.09 2071
3482.64 2118
3483.20 2194
3483.76 2119
3484.31 2201
3484.87 2346
3485.43 2478
3485.98 2565
3486.54 2504
3487.10 2498
3487.66 2688
3488.21 2782
3488.77 3092
3489.33 3632
3489.89 4470
3490.44 5581
3491.00 7326
3491.56 8912
3492.12 10474
3492.67 12248
3493.23 13199
3493.79 13140
3494.35 12565
3494.90 11313
3495.46 9995
3496.02 8575
3496.58 7549
3497.14 6038
3497.69 5011
3498.25 4261
3498.81 3835
3499.37 3421
3499.93 3248
3500.49 3183
3501.04 3166
3501.60 3516
3502.16 3510
3502.72 3799
3503.28 4079
3503.84 4523
3504.39 4993
3504.95 5381
3505.51 5762
3506.07 6151
3506.63 6119
3507.19 5921
3507.75 5582
3508.31 5351
3508.86 4696
3509.42 4182
3509.98 3852
3510.54 3478
3511.10 3215
3511.66 2980
3512.22 2661
3512.78 2525
3513.34 2454
3513.90 2378
3514.46 2292
3515.02 2131
3515.58 2009
3516.13 1919
3516.69 1881
3517.25 1807
3517.81 1839
3518.37 1769
3518.93 1727
3519.49 1746
3520.05 1719
3520.61 1754
3521.17 1712
3521.73 1681
3522.29 1715
3522.85 1719
3523.41 1754
3523.97 1713
3524.53 1670
3525.09 1707
3525.65 1715
3526.21 1736
3526.77 1740
3527.33 1737
3527.89 1683
3528.46 1657
3529.02 1736
3529.58 1741
3530.14 1761
3530.70 1870
3531.26 1740
3531.82 1724
3532.38 1698
3532.94 1786
3533.50 1803
3534.06 1769
3534.62 1752
3535.18 1741
3535.75 1810
3536.31 1754
3536.87 1754
3537.43 1772
3537.99 1698
3538.55 1703
3539.11 1681
3539.67 1569
3540.24 1617
3540.80 1565
3541.36 1604
3541.92 1529
3542.48 1685
3543.04 1678
3543.61 1692
3544.17 1736
3544.73 1748
3545.29 1699
3545.85 1699
3546.41 1599
3546.98 1624
3547.54 1639
3548.10 1692
3548.66 1592
3549.23 1619
3549.79 1628
3550.35 1638
3550.91 1541
3551.47 1629
3552.04 1698
3552.60 1629
3553.16 1626
3553.72 1554
3554.29 1627
3554.85 1485
3555.41 1542
3555.97 1550
3556.54 1603
3557.10 1508
3557.66 1428
3558.23 1465
3558.79 1463
3559.35 1511
3559.91 1436
3560.48 1411
3561.04 1462
3561.60 1486
3562.17 1530
3562.73 1576
3563.29 1572
3563.86 1683
3564.42 1740
3564.98 1892
3565.55 1941
3566.11 1885
3566.67 1938
3567.24 1933
3567.80 1928
3568.36 1917
3568.93 1757
3569.49 1808
3570.06 1729
3570.62 1713
3571.18 1680
3571.75 1595
3572.31 1492
3572.88 1517
3573.44 1432
3574.00 1431
3574.57 1504
3575.13 1595
3575.70 1570
3576.26 1632
3576.82 1628
3577.39 1673
3577.95 1720
3578.52 1666
3579.08 1616
3579.65 1622
3580.21 1695
3580.78 1722
3581.34 1597
3581.91 1576
3582.47 1516
3583.04 1448
3583.60 1472
3584.17 1427
3584.73 1483
3585.30 1477
3585.86 1403
3586.43 1359
3586.99 1354
3587.56 1363
3588.12 1326
3588.69 1294
3589.25 1337
3589.82 1308
3590.38 1356
3590.95 1428
3591.51 1419
3592.08 1425
3592.64 1525
3593.21 1449
3593.78 1371
3594.34 1481
3594.91 1412
3595.47 1469
3596.04 1465
3596.60 1514
3597.17 1488
3597.74 1468
3598.30 1431
3598.87 1546
3599.43 1477
3600.00 1391
3600.57 1482
3601.13 1474
3601.70 1350
3602.27 1340
3602.83 1348
3603.40 1384
3603.96 1315
3604.53 1270
3605.10 1218
3605.66 1271
3606.23 1227
3606.80 1257
3607.36 1248
3607.93 1168
3608.50 1162
3609.07 1163
3609.63 1157
3610.20 1172
3610.77 1138
3611.33 1108
3611.90 1093
3612.47 1141
3613.03 1210
3613.60 1191
3614.17 1203
3614.74 1253
3615.30 1338
3615.87 1455
3616.44 1566
3617.01 1699
3617.57 1909
3618.14 2030
3618.71 2073
3619.28 2207
3619.84 2267
3620.41 2350
3620.98 2072
3621.55 2081
3622.12 2064
3622.68 1857
3623.25 1705
3623.82 1542
3624.39 1488
3624.96 1359
3625.52 1344
3626.09 1210
3626.66 1244
3627.23 1197
3627.80 1195
3628.37 1150
3628.93 1215
3629.50 1264
3630.07 1220
3630.64 1241
3631.21 1275
3631.78 1266
3632.34 1270
3632.91 1298
3633.48 1319
3634.05 1248
3634.62 1234
3635.19 1234
3635.76 1202
3636.33 1187
3636.90 1212
3637.47 1205
3638.03 1228
3638.60 1268
3639.17 1302
3639.74 1294
3640.31 1377
3640.88 1454
3641.45 1556
3642.02 1624
3642.59 1662
3643.16 1712
3643.73 1634
3644.30 1631
3644.87 1609
3645.44 1615
3646.01 1578
3646.58 1501
3647.15 1438
3647.72 1415
3648.29 1429
3648.86 1446
3649.43 1406
3650.00 1418
3650.57 1392
3651.14 1442
3651.71 1501
3652.28 1531
3652.85 1489
3653.42 1584
3653.99 1472
3654.56 1524
3655.13 1545
3655.70 1572
3656.27 1537
3656.84 1502
3657.41 1401
3657.98 1421
3658.55 1457
3659.12 1486
3659.69 1611
3660.27 1705
3660.84 1719
3661.41 1647
3661.98 1801
3662.55 1717
3663.12 1563
3663.69 1539
3664.26 1569
3664.83 1577
3665.41 1538
3665.98 1566
3666.55 1556
3667.12 1654
3667.69 1734
3668.26 1596
3668.83 1604
3669.41 1590
3669.98 1576
3670.55 1509
3671.12 1445
3671.69 1393
3672.26 1404
3672.84 1403
3673.41 1385
3673.98 1387
3674.55 1500
3675.12 1527
3675.70 1498
3676.27 1523
3676.84 1528
3677.41 1526
3677.98 1597
3678.56 1680
3679.13 1629
3679.70 1627
3680.27 1604
3680.85 1552
3681.42 1544
3681.99 1479
3682.56 1428
3683.14 1447
3683.71 1412
3684.28 1294
3684.86 1264
3685.43 1279
3686.00 1268
3686.57 1263
3687.15 1278
3687.72 1296
3688.29 1321
3688.87 1507
3689.44 1606
3690.01 1551
3690.59 1599
3691.16 1601
3691.73 1628
3692.31 1664
3692.88 1608
3693.45 1572
3694.03 1462
3694.60 1439
3695.17 1358
3695.75 1385
3696.32 1385
3696.89 1335
3697.47 1292
3698.04 1169
3698.62 1230
3699.19 1216
3699.76 1223
3700.34 1216
3700.91 1380
3701.49 1270
3702.06 1282
3702.63 1323
3703.21 1222
3703.78 1362
3704.36 1359
3704.93 1345
3705.51 1439
3706.08 1475
3706.65 1479
3707.23 1413
3707.80 1351
3708.38 1345
3708.95 1417
3709.53 1402
3710.10 1401
3710.68 1244
3711.25 1290
3711.83 1368
3712.40 1344
3712.98 1344
3713.55 1292
3714.13 1300
3714.70 1320
3715.28 1330
3715.85 1419
3716.43 1393
3717.00 1261
3717.58 1351
3718.15 1400
3718.73 1266
3719.30 1238
3719.88 1327
3720.46 1305
3721.03 1260
3721.61 1293
3722.18 1183
3722.76 1174
3723.33 1158
3723.91 1138
3724.49 1222
3725.06 1215
3725.64 1169
3726.21 1168
3726.79 1267
3727.37 1221
3727.94 1245
3728.52 1185
3729.09 1246
3729.67 1344
3730.25 1369
3730.82 1475
3731.40 1589
3731.98 1700
3732.55 1869
3733.13 2003
3733.71 2064
3734.28 2252
3734.86 2223
3735.44 2161
3736.01 2113
3736.59 2072
3737.17 1908
3737.74 1711
3738.32 1678
3738.90 1549
3739.47 1504
3740.05 1463
3740.63 1407
3741.20 1284
3741.78 1343
3742.36 1242
3742.94 1243
3743.51 1289
3744.09 1252
3744.67 1203
3745.25 1165
3745.82 1188
3746.40 1188
3746.98 1174
3747.56 1138
3748.13 1125
3748.71 1169
3749.29 1187
3749.87 1174
3750.45 1119
3751.02 1199
3751.60 1202
3752.18 1166
3752.76 1201
3753.34 1185
3753.91 1162
3754.49 1191
3755.07 1185
3755.65 1101
3756.23 1125
3756.80 1173
3757.38 1211
3757.96 1231
3758.54 1196
3759.12 1301
3759.70 1347
3760.28 1323
3760.85 1299
3761.43 1350
3762.01 1375
3762.59 1450
3763.17 1506
3763.75 1430
3764.33 1474
3764.91 1413
3765.49 1391
3766.06 1438
3766.64 1381
3767.22 1385
3767.80 1420
3768.38 1308
3768.96 1294
3769.54 1292
3770.12 1273
3770.70 1308
3771.28 1321
3771.86 1371
3772.44 1210
3773.02 1211
3773.60 1280
3774.18 1285
3774.76 1299
3775.34 1290
3775.92 1267
3776.50 1275
3777.08 1197
3777.66 1149
3778.24 1164
3778.82 1123
3779.40 1267
3779.98 1237
3780.56 1199
3781.14 1154
3781.72 1213
3782.30 1178
3782.88 1106
3783.46 1039
3784.04 1038
3784.62 1039
3785.20 1113
3785.78 1109
3786.36 1102
3786.94 1067
3787.52 1089
3788.10 1123
3788.68 1134
3789.26 1139
3789.84 1154
3790.43 1155
3791.01 1125
3791.59 1159
3792.17 1113
3792.75 1139
3793.33 1168
3793.91 1106
3794.49 1088
3795.07 1116
3795.66 1158
3796.24 1092
3796.82 1088
3797.40 1122
3797.98 1123
3798.56 1106
3799.15 1063
3799.73 1068
3800.31 1116
3800.89 1111
3801.47 1157
3802.05 1148
3802.64 1190
3803.22 1244
3803.80 1124
3804.38 1139
3804.96 1151
3805.55 1177
3806.13 1227
3806.71 1328
3807.29 1348
3807.87 1396
3808.46 1494
3809.04 1479
3809.62 1572
3810.20 1604
3810.79 1703
3811.37 1591
3811.95 1540
3812.53 1554
3813.12 1535
3813.70 1498
3814.28 1447
3814.87 1450
3815.45 1453
3816.03 1495
3816.61 1516
3817.20 1426
3817.78 1439
3818.36 1460
3818.95 1463
3819.53 1288
3820.11 1275
3820.70 1315
3821.28 1298
3821.86 1264
3822.45 1192
3823.03 1216
3823.61 1248
3824.20 1336
3824.78 1336
3825.36 1392
3825.95 1354
3826.53 1397
3827.11 1500
3827.70 1422
3828.28 1287
3828.87 1270
3829.45 1257
3830.03 1205
3830.62 1206
3831.20 1324
3831.79 1333
3832.37 1312
3832.95 1288
3833.54 1309
3834.12 1297
3834.71 1286
3835.29 1417
3835.88 1348
3836.46 1379
3837.05 1356
3837.63 1422
3838.21 1476
3838.80 1372
3839.38 1321
3839.97 1375
3840.55 1369
3841.14 1325
3841.72 1385
3842.31 1316
3842.89 1428
3843.48 1410
3844.06 1579
3844.65 1786
3845.23 1912
3845.82 2261
3846.40 2576
3846.99 2610
3847.57 2524
3848.16 2511
3848.74 2403
3849.33 2170
3849.92 2021
3850.50 1817
3851.09 1713
3851.67 1651
3852.26 1561
3852.84 1529
3853.43 1554
3854.02 1535
3854.60 1574
3855.19 1632
3855.77 1567
3856.36 1530
3856.94 1546
3857.53 1627
3858.12 1635
3858.70 1761
3859.29 1909
3859.88 2012
3860.46 2201
3861.05 2400
3861.63 2737
3862.22 2835
3862.81 2819
3863.39 2879
3863.98 2880
3864.57 2681
3865.15 2540
3865.74 2541
3866.33 2300
3866.91 2006
3867.50 1928
3868.09 1875
3868.67 1687
3869.26 1596
3869.85 1496
3870.44 1467
3871.02 1454
3871.61 1479
3872.20 1459
3872.78 1465
3873.37 1637
3873.96 1639
3874.55 1609
3875.13 1601
3875.72 1563
3876.31 1522
3876.90 1487
3877.48 1509
3878.07 1493
3878.66 1475
3879.25 1496
3879.83 1488
3880.42 1493
3881.01 1464
3881.60 1461
3882.19 1435
3882.77 1416
3883.36 1333
3883.95 1377
3884.54 1344
3885.13 1271
3885.71 1291
3886.30 1392
3886.89 1449
3887.48 1489
3888.07 1554
3888.66 1562
3889.24 1604
3889.83 1609
3890.42 1767
3891.01 1789
3891.60 1782
3892.19 1786
3892.78 1747
3893.36 1754
3893.95 1573
3894.54 1589
3895.13 1501
3895.72 1493
3896.31 1514
3896.90 1426
3897.49 1332
3898.08 1333
3898.67 1342
3899.26 1378
3899.84 1438
3900.43 1368
3901.02 1341
3901.61 1347
3902.20 1289
3902.79 1330
3903.38 1260
3903.97 1264
3904.56 1207
3905.15 1311
3905.74 1332
3906.33 1360
3906.92 1365
3907.51 1355
3908.10 1397
3908.69 1414
3909.28 1377
3909.87 1320
3910.46 1395
3911.05 1395
3911.64 1370
3912.23 1273
3912.82 1295
3913.41 1289
3914.00 1214
3914.59 1226
3915.18 1143
3915.77 1205
3916.36 1206
3916.95 1176
3917.54 1157
3918.13 1144
3918.72 1117
3919.32 1103
3919.91 1142
3920.50 1226
3921.09 1163
3921.68 1178
3922.27 1119
3922.86 1122
3923.45 1132
3924.04 1093
3924.63 1058
3925.23 1071
3925.82 1145
3926.41 1098
3927.00 1083
3927.59 1027
3928.18 971
3928.77 997
3929.36 1064
3929.96 993
3930.55 1026
3931.14 1023
3931.73 1060
3932.32 1076
3932.91 1067
3933.51 1025
3934.10 1134
3934.69 1041
3935.28 1026
3935.87 1053
3936.47 1047
3937.06 1051
3937.65 1060
3938.24 1109
3938.83 1014
3939.43 1092
3940.02 1114
3940.61 1142
3941.20 1207
3941.80 1192
3942.39 1185
3942.98 1272
3943.57 1317
3944.17 1232
3944.76 1252
3945.35 1231
3945.94 1198
3946.54 1143
3947.13 1135
3947.72 1077
3948.32 1086
3948.91 1092
3949.50 1073
3950.10 1079
3950.69 1063
3951.28 1051
3951.87 1097
3952.47 1087
3953.06 1055
3953.65 1023
3954.25 1136
3954.84 1192
3955.43 1170
3956.03 1158
3956.62 1177
3957.22 1190
3957.81 1211
3958.40 1282
3959.00 1314
3959.59 1393
3960.18 1358
3960.78 1308
3961.37 1262
3961.97 1220
3962.56 1268
3963.15 1243
3963.75 1196
3964.34 1222
3964.94 1336
3965.53 1324
3966.12 1364
3966.72 1352
3967.31 1334
3967.91 1407
3968.50 1460
3969.10 1392
3969.69 1414
3970.29 1358
3970.88 1362
3971.47 1328
3972.07 1271
3972.66 1232
3973.26 1246
3973.85 1267
3974.45 1200
3975.04 1247
3975.64 1231
3976.23 1351
3976.83 1421
3977.42 1432
3978.02 1474
3978.61 1470
3979.21 1500
3979.80 1549
3980.40 1432
3981.00 1388
3981.59 1322
3982.19 1327
3982.78 1291
3983.38 1228
3983.97 1253
3984.57 1309
3985.16 1407
3985.76 1375
3986.36 1445
3986.95 1407
3987.55 1395
3988.14 1379
3988.74 1379
3989.34 1360
3989.93 1299
3990.53 1293
3991.12 1267
3991.72 1406
3992.32 1406
3992.91 1491
3993.51 1532
3994.10 1623
3994.70 1616
3995.30 1585
3995.89 1620
3996.49 1600
3997.09 1608
3997.68 1592
3998.28 1547
3998.88 1526
3999.47 1586
4000.07 1522
4000.67 1561
4001.26 1472
4001.86 1409
4002.46 1433
4003.06 1326
4003.65 1275
4004.25 1254
4004.85 1238
4005.44 1240
4006.04 1182
4006.64 1221
4007.24 1170
4007.83 1237
4008.43 1218
4009.03 1233
4009.63 1200
4010.22 1227
4010.82 1183
4011.42 1113
4012.02 1129
4012.61 1146
4013.21 1173
4013.81 1114
4014.41 1117
4015.01 1119
4015.60 1050
4016.20 1068
4016.80 1111
4017.40 1131
4018.00 1125
4018.59 1179
4019.19 1207
4019.79 1205
4020.39 1192
4020.99 1114
4021.59 1172
4022.18 1233
4022.78 1206
4023.38 1163
4023.98 1119
4024.58 1156
4025.18 1173
4025.78 1127
4026.37 1135
4026.97 1237
4027.57 1294
4028.17 1332
4028.77 1248
4029.37 1259
4029.97 1271
4030.57 1298
4031.17 1257
4031.76 1243
4032.36 1191
4032.96 1192
4033.56 1180
4034.16 1169
4034.76 1167
4035.36 1250
4035.96 1228
4036.56 1156
4037.16 1195
4037.76 1108
4038.36 1112
4038.96 1113
4039.56 1094
4040.16 1105
4040.76 1088
4041.36 1067
4041.96 1028
4042.56 1007
4043.16 1005
4043.76 967
4044.36 975
4044.96 989
4045.56 1032
4046.16 990
4046.76 1066
4047.36 1137
4047.96 1033
4048.56 1057
4049.16 976
4049.76 1018
4050.36 1049
4050.96 1060
4051.56 1091
4052.16 1076
4052.76 1031
4053.36 1037
4053.97 1099
4054.57 1049
4055.17 1022
4055.77 1095
4056.37 1084
4056.97 1050
4057.57 1088
4058.17 1021
4058.77 1003
4059.37 1053
4059.98 1127
4060.58 1204
4061.18 1106
4061.78 1112
4062.38 1114
4062.98 1148
4063.58 1299
4064.19 1457
4064.79 1505
4065.39 1589
4065.99 1820
4066.59 1884
4067.19 1919
4067.80 1814
4068.40 1794
4069.00 1776
4069.60 1618
4070.20 1533
4070.81 1433
4071.41 1334
4072.01 1202
4072.61 1159
4073.21 1248
4073.82 1117
4074.42 1083
4075.02 1107
4075.62 1111
4076.23 1029
4076.83 1013
4077.43 1052
4078.03 963
4078.64 970
4079.24 969
4079.84 1002
4080.44 973
4081.05 972
4081.65 941
4082.25 918
4082.86 961
4083.46 930
4084.06 940
4084.67 986
4085.27 953
4085.87 957
4086.47 978
4087.08 1026
4087.68 953
4088.28 979
4088.89 998
4089.49 1005
4090.09 971
4090.70 928
4091.30 977
4091.91 1012
4092.51 1051
4093.11 972
4093.72 1043
4094.32 1092
4094.92 1103
4095.53 1064
4096.13 1001
4096.74 1055
4097.34 1082
4097.94 1100
4098.55 1114
4099.15 1103
4099.76 1098
4100.36 1145
4100.97 1076
4101.57 1074
4102.17 1110
4102.78 1091
4103.38 1115
4103.99 1092
4104.59 1048
4105.20 1141
4105.80 1174
4106.41 1141
4107.01 1170
4107.62 1038
4108.22 1042
4108.82 1061
4109.43 1106
4110.03 1108
4110.64 1039
4111.24 1017
4111.85 1012
4112.45 995
4113.06 1051
4113.67 1036
4114.27 1029
4114.88 1080
4115.48 1113
4116.09 1052
4116.69 988
4117.30 1051
4117.90 1069
4118.51 1074
4119.11 988
4119.72 981
4120.33 934
4120.93 949
4121.54 960
4122.14 1011
4122.75 1014
4123.35 973
4123.96 1003
4124.57 912
4125.17 993
4125.78 1002
4126.39 979
4126.99 946
4127.60 982
4128.20 1007
4128.81 989
4129.42 1061
4130.02 1018
4130.63 920
4131.24 1004
4131.84 1031
4132.45 1057
4133.06 1036
4133.66 1049
4134.27 1045
4134.88 1050
4135.48 1064
4136.09 982
4136.70 1064
4137.30 1070
4137.91 1045
4138.52 1088
4139.12 1082
4139.73 1061
4140.34 1096
4140.95 1068
4141.55 1156
4142.16 1191
4142.77 1237
4143.38 1232
4143.98 1210
4144.59 1265
4145.20 1257
4145.81 1301
4146.41 1278
4147.02 1199
4147.63 1192
4148.24 1129
4148.84 1165
4149.45 1053
4150.06 1093
4150.67 1070
4151.28 1045
4151.88 1103
4152.49 1016
4153.10 993
4153.71 1019
4154.32 1053
4154.92 1056
4155.53 1023
4156.14 955
4156.75 966
4157.36 993
4157.97 1078
4158.57 1061
4159.18 1135
4159.79 1202
4160.40 1151
4161.01 1269
4161.62 1150
4162.23 1109
4162.84 1055
4163.44 946
4164.05 1069
4164.66 1120
4165.27 1149
4165.88 1122
4166.49 1168
4167.10 1163
4167.71 1156
4168.32 1167
4168.93 1193
4169.54 1330
4170.15 1415
4170.75 1480
4171.36 1664
4171.97 1709
4172.58 1789
4173.19 1877
4173.80 1838
4174.41 1758
4175.02 1761
4175.63 1651
4176.24 1505
4176.85 1453
4177.46 1378
4178.07 1296
4178.68 1225
4179.29 1199
4179.90 1177
4180.51 1075
4181.12 1094
4181.73 1101
4182.34 1069
4182.95 1121
4183.56 1124
4184.17 1068
4184.78 1056
4185.39 1083
4186.00 1079
4186.61 1047
4187.23 1051
4187.84 1086
4188.45 992
4189.06 967
4189.67 1004
4190.28 1038
4190.89 1066
4191.50 1050
4192.11 1002
4192.72 986
4193.33 1104
4193.94 1157
4194.56 1264
4195.17 1309
4195.78 1262
4196.39 1264
4197.00 1272
4197.61 1215
4198.22 1237
4198.84 1224
4199.45 1281
4200.06 1201
4200.67 1104
4201.28 1020
4201.89 1066
4202.50 1124
4203.12 1077
4203.73 1067
4204.34 1107
4204.95 1102
4205.56 1064
4206.18 1095
4206.79 1144
4207.40 1149
4208.01 1145
4208.62 1208
4209.24 1233
4209.85 1240
4210.46 1202
4211.07 1207
4211.69 1246
4212.30 1236
4212.91 1228
4213.52 1275
4214.14 1255
4214.75 1211
4215.36 1257
4215.97 1155
4216.59 1233
4217.20 1189
4217.81 1242
4218.43 1197
4219.04 1179
4219.65 1150
4220.26 1246
4220.88 1253
4221.49 1237
4222.10 1149
4222.72 1174
4223.33 1182
4223.94 1220
4224.56 1234
4225.17 1279
4225.78 1294
4226.40 1459
4227.01 1622
4227.62 1786
4228.24 1853
4228.85 2058
4229.46 2197
4230.08 2241
4230.69 2169
4231.31 2066
4231.92 1941
4232.53 1859
4233.15 1660
4233.76 1585
4234.38 1569
4234.99 1574
4235.60 1427
4236.22 1360
4236.83 1374
4237.45 1340
4238.06 1236
4238.68 1236
4239.29 1306
4239.90 1203
4240.52 1202
4241.13 1228
4241.75 1201
4242.36 1185
4242.98 1225
4243.59 1262
4244.21 1229
4244.82 1230
4245.44 1186
4246.05 1115
4246.67 1181
4247.28 1133
4247.90 1146
4248.51 1187
4249.13 1218
4249.74 1190
4250.36 1253
4250.97 1225
4251.59 1160
4252.20 1127
4252.82 1121
4253.43 1171
4254.05 1132
4254.66 1109
4255.28 1082
4255.89 1032
4256.51 1099
4257.13 1158
4257.74 1161
4258.36 1110
4258.97 1134
4259.59 1149
4260.21 1196
4260.82 1180
4261.44 1216
4262.05 1354
4262.67 1434
4263.29 1339
4263.90 1475
4264.52 1470
4265.13 1454
4265.75 1417
4266.37 1369
4266.98 1417
4267.60 1370
4268.22 1349
4268.83 1357
4269.45 1328
4270.07 1231
4270.68 1263
4271.30 1285
4271.92 1224
4272.53 1167
4273.15 1161
4273.77 1142
4274.38 1056
4275.00 1144
4275.62 1168
4276.23 1265
4276.85 1268
4277.47 1416
4278.09 1446
4278.70 1404
4279.32 1561
4279.94 1460
4280.56 1422
4281.17 1336
4281.79 1310
4282.41 1261
4283.03 1294
4283.64 1203
4284.26 1075
4284.88 1170
4285.50 1130
4286.11 1083
4286.73 1100
4287.35 1003
4287.97 1000
4288.59 1000
4289.20 995
4289.82 1038
4290.44 954
4291.06 1067
4291.68 1011
4292.29 973
4292.91 937
4293.53 971
4294.15 1063
4294.77 1032
4295.39 1042
4296.00 1043
4296.62 1014
4297.24 1004
4297.86 1038
4298.48 1104
4299.10 1071
4299.72 1054
4300.33 1039
4300.95 1046
4301.57 1090
4302.19 1089
4302.81 1110
4303.43 1134
4304.05 1136
4304.67 1162
4305.29 1151
4305.91 1196
4306.53 1196
4307.14 1183
4307.76 1111
4308.38 1076
4309.00 1144
4309.62 1132
4310.24 1195
4310.86 1191
4311.48 1189
4312.10 1112
4312.72 1245
4313.34 1260
4313.96 1197
4314.58 1214
4315.20 1219
4315.82 1194
4316.44 1221
4317.06 1207
4317.68 1227
4318.30 1192
4318.92 1197
4319.54 1210
4320.16 1249
4320.78 1199
4321.40 1238
4322.02 1246
4322.64 1177
4323.26 1239
4323.88 1313
4324.50 1348
4325.12 1415
4325.74 1413
4326.36 1459
4326.99 1412
4327.61 1526
4328.23 1523
4328.85 1602
4329.47 1652
4330.09 1735
4330.71 1963
4331.33 2260
4331.95 2606
4332.57 3097
4333.19 3451
4333.82 3742
4334.44 3853
4335.06 3859
4335.68 3670
4336.30 3331
4336.92 3021
4337.54 2651
4338.17 2323
4338.79 2133
4339.41 1973
4340.03 1972
4340.65 1912
4341.27 1726
4341.90 1720
4342.52 1703
4343.14 1659
4343.76 1820
4344.38 1917
4345.01 2005
4345.63 2240
4346.25 2441
4346.87 2722
4347.49 2871
4348.12 2848
4348.74 2999
4349.36 2829
4349.98 2710
4350.61 2538
4351.23 2215
4351.85 2069
4352.47 2022
4353.10 1956
4353.72 1855
4354.34 1722
4354.96 1730
4355.59 1595
4356.21 1609
4356.83 1500
4357.46 1456
4358.08 1411
4358.70 1458
4359.32 1435
4359.95 1423
4360.57 1427
4361.19 1375
4361.82 1350
4362.44 1439
4363.06 1365
4363.69 1320
4364.31 1270
4364.93 1318
4365.56 1273
4366.18 1246
4366.80 1202
4367.43 1275
4368.05 1267
4368.67 1259
4369.30 1251
4369.92 1226
4370.55 1279
4371.17 1171
4371.79 1154
4372.42 1201
4373.04 1187
4373.67 1220
4374.29 1184
4374.91 1191
4375.54 1164
4376.16 1227
4376.79 1170
4377.41 1228
4378.04 1309
4378.66 1301
4379.28 1328
4379.91 1316
4380.53 1430
4381.16 1425
4381.78 1435
4382.41 1425
4383.03 1405
4383.66 1386
4384.28 1294
4384.91 1213
4385.53 1283
4386.16 1388
4386.78 1361
4387.41 1407
4388.03 1357
4388.66 1334
4389.28 1323
4389.91 1285
4390.53 1375
4391.16 1332
4391.78 1507
4392.41 1533
4393.03 1576
4393.66 1564
4394.28 1424
4394.91 1439
4395.54 1331
4396.16 1300
4396.79 1321
4397.41 1284
4398.04 1192
4398.66 1215
4399.29 1197
4399.92 1162
4400.54 1200
4401.17 1147
4401.79 1193
4402.42 1156
4403.05 1169
4403.67 1106
4404.30 1174
4404.93 1142
4405.55 1129
4406.18 1161
4406.80 1110
4407.43 1140
4408.06 1094
4408.68 1119
4409.31 1084
4409.94 1126
4410.56 1170
4411.19 1169
4411.82 1127
4412.44 1138
4413.07 1089
4413.70 1085
4414.33 1093
4414.95 1124
4415.58 1140
4416.21 1182
4416.83 1064
4417.46 1108
4418.09 1109
4418.72 1082
4419.34 1077
4419.97 1126
4420.60 1172
4421.22 1108
4421.85 1019
4422.48 1019
4423.11 978
4423.73 971
4424.36 1005
4424.99 973
4425.62 938
4426.25 1005
4426.87 916
4427.50 922
4428.13 946
4428.76 924
4429.39 924
4430.01 998
4430.64 958
4431.27 966
4431.90 974
4432.53 1040
4433.15 1001
4433.78 966
4434.41 1005
4435.04 982
4435.67 992
4436.30 1000
4436.93 976
4437.55 949
4438.18 973
4438.81 961
4439.44 1028
4440.07 1023
4440.70 955
4441.33 1019
4441.96 1014
4442.58 974
4443.21 935
4443.84 1021
4444.47 1057
4445.10 957
4445.73 975
4446.36 1077
4446.99 1111
4447.62 1137
4448.25 1194
4448.88 1212
4449.51 1145
4450.14 1096
4450.76 1126
4451.39 1101
4452.02 1012
4452.65 1078
4453.28 1048
4453.91 1049
4454.54 1071
4455.17 1075
4455.80 1096
4456.43 1132
4457.06 1118
4457.69 1107
4458.32 1142
4458.95 1177
4459.58 1102
4460.21 1076
4460.84 1001
4461.47 975
4462.10 982
4462.73 964
4463.36 910
4464.00 875
4464.63 919
4465.26 910
4465.89 908
4466.52 942
4467.15 925
4467.78 948
4468.41 947
4469.04 948
4469.67 945
4470.30 927
4470.93 911
4471.56 922
4472.20 957
4472.83 959
4473.46 924
4474.09 896
4474.72 951
4475.35 922
4475.98 871
4476.61 881
4477.25 852
4477.88 897
4478.51 906
4479.14 924
4479.77 987
4480.40 994
4481.03 971
4481.67 1013
4482.30 1046
4482.93 983
4483.56 1048
4484.19 1061
4484.83 1047
4485.46 1034
4486.09 1014
4486.72 1021
4487.35 1033
4487.99 1084
4488.62 1065
4489.25 1069
4489.88 1004
4490.52 1037
4491.15 1019
4491.78 1094
4492.41 1080
4493.05 1052
4493.68 948
4494.31 973
4494.94 971
4495.58 993
4496.21 1042
4496.84 1083
4497.47 1034
4498.11 1082
4498.74 1123
4499.37 1128
4500.01 1107
4500.64 1151
4501.27 1191
4501.91 1185
4502.54 1310
4503.17 1339
4503.80 1271
4504.44 1321
4505.07 1327
4505.71 1362
4506.34 1287
4506.97 1234
4507.61 1200
4508.24 1146
4508.87 1219
4509.51 1157
4510.14 1132
4510.77 1095
4511.41 1131
4512.04 1210
4512.68 1226
4513.31 1203
4513.94 1114
4514.58 1134
4515.21 1073
4515.85 1001
4516.48 1087
4517.11 1014
4517.75 1023
4518.38 1074
4519.02 1014
4519.65 1059
4520.29 1010
4520.92 976
4521.55 1019
4522.19 1041
4522.82 1010
4523.46 1055
4524.09 1089
4524.73 1074
4525.36 1053
4526.00 1061
4526.63 1095
4527.27 1133
4527.90 1126
4528.54 1213
4529.17 1245
4529.81 1471
4530.44 1711
4531.08 1956
4531.71 2271
4532.35 2334
4532.98 2377
4533.62 2371
4534.25 2286
4534.89 2144
4535.53 2001
4536.16 1897
4536.80 1740
4537.43 1509
4538.07 1359
4538.70 1283
4539.34 1239
4539.98 1123
4540.61 1061
4541.25 1040
4541.88 1014
4542.52 996
4543.16 1016
4543.79 1066
4544.43 1032
4545.06 974
4545.70 1014
4546.34 987
4546.97 926
4547.61 972
4548.25 988
4548.88 934
4549.52 940
4550.15 982
4550.79 953
4551.43 901
4552.06 899
4552.70 981
4553.34 1014
4553.97 903
4554.61 965
4555.25 1028
4555.89 894
4556.52 954
4557.16 945
4557.80 960
4558.43 935
4559.07 978
4559.71 1030
4560.35 986
4560.98 988
4561.62 968
4562.26 953
4562.89 1044
4563.53 1003
4564.17 1004
4564.81 1014
4565.44 1043
4566.08 1046
4566.72 1064
4567.36 1101
4568.00 1099
4568.63 1063
4569.27 1063
4569.91 1168
4570.55 1144
4571.19 1128
4571.82 1159
4572.46 1126
4573.10 1070
4573.74 1080
4574.38 1097
4575.01 1021
4575.65 1067
4576.29 1043
4576.93 1007
4577.57 1032
4578.21 975
4578.84 959
4579.48 979
4580.12 888
4580.76 980
4581.40 1007
4582.04 987
4582.68 952
4583.32 1010
4583.95 974
4584.59 1012
4585.23 1003
4585.87 1024
4586.51 1125
4587.15 1090
4587.79 1122
4588.43 1151
4589.07 1220
4589.71 1250
4590.35 1287
4590.99 1240
4591.62 1290
4592.26 1281
4592.90 1307
4593.54 1282
4594.18 1312
4594.82 1288
4595.46 1286
4596.10 1203
4596.74 1146
4597.38 1085
4598.02 1064
4598.66 1074
4599.30 1018
4599.94 1019
4600.58 978
4601.22 1032
4601.86 1030
4602.50 1010
4603.14 987
4603.78 965
4604.42 1089
4605.06 1049
4605.70 951
4606.34 1000
4606.98 1006
4607.62 1016
4608.27 929
4608.91 938
4609.55 997
4610.19 955
4610.83 979
4611.47 965
4612.11 969
4612.75 970
4613.39 943
4614.03 968
4614.67 950
4615.31 977
4615.96 1026
4616.60 990
4617.24 992
4617.88 1008
4618.52 996
4619.16 959
4619.80 947
4620.44 1025
4621.09 989
4621.73 892
4622.37 911
4623.01 897
4623.65 907
4624.29 808
4624.94 893
4625.58 905
4626.22 844
4626.86 886
4627.50 898
4628.15 918
4628.79 940
4629.43 876
4630.07 947
4630.71 938
4631.36 952
4632.00 995
4632.64 1047
4633.28 1151
4633.93 1138
4634.57 1110
4635.21 1107
4635.85 1110
4636.50 1097
4637.14 1129
4637.78 1141
4638.42 1142
4639.07 1107
4639.71 1112
4640.35 1109
4640.99 1110
4641.64 1111
4642.28 1152
4642.92 1077
4643.57 1105
4644.21 1093
4644.85 997
4645.50 964
4646.14 972
4646.78 924
4647.43 919
4648.07 968
4648.71 967
4649.36 1011
4650.00 1042
4650.64 1009
4651.29 1100
4651.93 1114
4652.57 1120
4653.22 1153
4653.86 1197
4654.50 1159
4655.15 1172
4655.79 1161
4656.44 1095
4657.08 1097
4657.72 1127
4658.37 1008
4659.01 1082
4659.66 991
4660.30 900
4660.94 927
4661.59 894
4662.23 931
4662.88 955
4663.52 896
4664.17 888
4664.81 874
4665.46 901
4666.10 849
4666.74 874
4667.39 874
4668.03 845
4668.68 901
4669.32 915
4669.97 841
4670.61 875
4671.26 937
4671.90 899
4672.55 875
4673.19 903
4673.84 920
4674.48 966
4675.13 881
4675.77 912
4676.42 903
4677.07 950
4677.71 972
4678.36 958
4679.00 997
4679.65 945
4680.29 921
4680.94 972
4681.58 1033
4682.23 1075
4682.88 1009
4683.52 983
4684.17 984
4684.81 1012
4685.46 999
4686.10 1000
4686.75 1046
4687.40 1033
4688.04 1032
4688.69 1038
4689.34 1135
4689.98 1093
4690.63 1056
4691.27 1127
4691.92 1085
4692.57 1150
4693.21 1142
4693.86 1138
4694.51 1128
4695.15 1111
4695.80 1026
4696.45 1113
4697.09 1105
4697.74 1105
4698.39 1178
4699.03 1202
4699.68 1378
4700.33 1274
4700.97 1256
4701.62 1322
4702.27 1225
4702.92 1224
4703.56 1201
4704.21 1109
4704.86 1173
4705.50 1216
4706.15 1100
4706.80 1231
4707.45 1258
4708.09 1210
4708.74 1182
4709.39 1082
4710.04 1126
4710.68 1105
4711.33 1069
4711.98 1104
4712.63 1099
4713.28 1079
4713.92 1073
4714.57 1117
4715.22 1067
4715.87 1158
4716.52 1094
4717.16 1149
4717.81 1242
4718.46 1214
4719.11 1173
4719.76 1185
4720.41 1170
4721.05 1210
4721.70 1199
4722.35 1234
4723.00 1297
4723.65 1345
4724.30 1290
4724.94 1303
4725.59 1348
4726.24 1525
4726.89 1622
4727.54 1859
4728.19 1962
4728.84 2073
4729.49 1954
4730.14 1810
4730.78 1700
4731.43 1612
4732.08 1420
4732.73 1267
4733.38 1251
4734.03 1262
4734.68 1198
4735.33 1224
4735.98 1251
4736.63 1213
4737.28 1165
4737.93 1171
4738.58 1186
4739.23 1231
4739.88 1266
4740.53 1199
4741.18 1167
4741.83 1178
4742.47 1172
4743.12 1215
4743.77 1134
4744.42 1188
4745.07 1178
4745.72 1149
4746.37 1149
4747.03 1156
4747.68 1214
4748.33 1269
4748.98 1236
4749.63 1162
4750.28 1270
4750.93 1281
4751.58 1419
4752.23 1479
4752.88 1444
4753.53 1476
4754.18 1511
4754.83 1506
4755.48 1440
4756.13 1371
4756.78 1376
4757.43 1361
4758.08 1285
4758.74 1344
4759.39 1315
4760.04 1325
4760.69 1405
4761.34 1449
4761.99 1471
4762.64 1538
4763.29 1524
4763.94 1494
4764.60 1386
4765.25 1298
4765.90 1254
4766.55 1306
4767.20 1338
4767.85 1279
4768.51 1292
4769.16 1216
4769.81 1226
4770.46 1235
4771.11 1247
4771.76 1196
4772.42 1140
4773.07 1148
4773.72 1144
4774.37 1169
4775.02 1190
4775.68 1172
4776.33 1179
4776.98 1129
4777.63 1073
4778.29 1141
4778.94 1139
4779.59 1196
4780.24 1237
4780.89 1178
4781.55 1126
4782.20 1167
4782.85 1142
4783.51 1207
4784.16 1272
4784.81 1204
4785.46 1211
4786.12 1225
4786.77 1186
4787.42 1198
4788.08 1224
4788.73 1216
4789.38 1220
4790.03 1365
4790.69 1388
4791.34 1320
4791.99 1392
4792.65 1521
4793.30 1500
4793.95 1478
4794.61 1408
4795.26 1367
4795.91 1381
4796.57 1366
4797.22 1342
4797.87 1435
4798.53 1522
4799.18 1663
4799.84 1986
4800.49 2062
4801.14 2123
4801.80 2371
4802.45 2531
4803.11 2504
4803.76 2361
4804.41 2201
4805.07 1972
4805.72 1927
4806.38 1734
4807.03 1678
4807.68 1559
4808.34 1521
4808.99 1507
4809.65 1438
4810.30 1377
4810.96 1342
4811.61 1363
4812.27 1371
4812.92 1339
4813.58 1321
4814.23 1375
4814.89 1374
4815.54 1386
4816.19 1367
4816.85 1405
4817.50 1435
4818.16 1361
4818.81 1368
4819.47 1393
4820.13 1443
4820.78 1506
4821.44 1492
4822.09 1571
4822.75 1667
4823.40 1780
4824.06 1716
4824.71 1757
4825.37 1681
4826.02 1719
4826.68 1625
4827.33 1537
4827.99 1514
4828.65 1474
4829.30 1450
4829.96 1484
4830.61 1423
4831.27 1508
4831.93 1446
4832.58 1474
4833.24 1476
4833.89 1564
4834.55 1517
4835.21 1562
4835.86 1582
4836.52 1634
4837.17 1666
4837.83 1643
4838.49 1662
4839.14 1788
4839.80 1722
4840.46 1766
4841.11 1777
4841.77 1842
4842.43 1822
4843.08 1773
4843.74 1707
4844.40 1787
4845.05 1715
4845.71 1812
4846.37 1852
4847.02 1874
4847.68 1826
4848.34 1871
4849.00 1843
4849.65 1873
4850.31 2030
4850.97 2164
4851.62 2162
4852.28 2214
4852.94 2289
4853.60 2237
4854.25 2147
4854.91 2145
4855.57 2132
4856.23 2231
4856.88 2359
4857.54 2483
4858.20 2664
4858.86 2913
4859.52 3117
4860.17 3047
4860.83 2977
4861.49 2849
4862.15 2739
4862.81 2586
4863.46 2356
4864.12 2263
4864.78 2100
4865.44 2089
4866.10 2038
4866.75 2074
4867.41 2176
4868.07 2121
4868.73 2059
4869.39 2049
4870.05 2010
4870.71 1898
4871.36 1930
4872.02 1918
4872.68 1834
4873.34 1834
4874.00 1785
4874.66 1884
4875.32 1758
4875.98 1725
4876.63 1628
4877.29 1594
4877.95 1654
4878.61 1645
4879.27 1604
4879.93 1632
4880.59 1657
4881.25 1596
4881.91 1585
4882.57 1623
4883.23 1485
4883.89 1436
4884.55 1411
4885.21 1478
4885.87 1498
4886.52 1441
4887.18 1469
4887.84 1427
4888.50 1354
4889.16 1328
4889.82 1339
4890.48 1421
4891.14 1331
4891.80 1309
4892.46 1287
4893.12 1453
4893.78 1401
4894.44 1391
4895.10 1418
4895.76 1312
4896.42 1320
4897.09 1344
4897.75 1290
4898.41 1318
4899.07 1374
4899.73 1373
4900.39 1438
4901.05 1403
4901.71 1420
4902.37 1418
4903.03 1393
4903.69 1303
4904.35 1312
4905.01 1306
4905.67 1296
4906.33 1241
4907.00 1215
4907.66 1233
4908.32 1233
4908.98 1175
4909.64 1230
4910.30 1231
4910.96 1185
4911.62 1213
4912.29 1217
4912.95 1188
4913.61 1152
4914.27 1178
4914.93 1176
4915.59 1127
4916.26 1124
4916.92 1099
4917.58 1038
4918.24 1086
4918.90 1092
4919.56 1123
4920.23 1090
4920.89 1138
4921.55 1110
4922.21 1178
4922.87 1237
4923.54 1111
4924.20 1059
4924.86 1063
4925.52 1125
4926.19 1172
4926.85 1177
4927.51 1096
4928.17 1062
4928.84 1095
4929.50 1098
4930.16 1136
4930.82 1037
4931.49 1096
4932.15 1135
4932.81 1136
4933.47 1074
4934.14 1081
4934.80 1083
4935.46 1005
4936.13 1024
4936.79 1073
4937.45 1068
4938.11 991
4938.78 981
4939.44 1041
4940.10 1019
4940.77 1009
4941.43 1063
4942.09 1101
4942.76 1029
4943.42 1059
4944.08 1062
4944.75 1017
4945.41 1060
4946.08 1075
4946.74 1043
4947.40 1028
4948.07 934
4948.73 1040
4949.39 1015
4950.06 1010
4950.72 999
4951.39 1016
4952.05 1041
4952.71 1079
4953.38 1057
4954.04 1040
4954.71 1122
4955.37 1013
4956.04 1001
4956.70 1011
4957.36 1083
4958.03 1105
4958.69 1151
4959.36 1187
4960.02 1419
4960.69 1460
4961.35 1620
4962.02 1788
4962.68 1809
4963.35 1944
4964.01 1992
4964.68 1830
4965.34 1764
4966.01 1717
4966.67 1608
4967.34 1510
4968.00 1329
4968.67 1303
4969.33 1196
4970.00 1122
4970.66 1130
4971.33 1054
4971.99 1042
4972.66 1028
4973.32 1040
4973.99 1051
4974.66 1048
4975.32 1116
4975.99 1095
4976.65 1047
4977.32 1116
4977.98 1101
4978.65 1103
4979.32 1069
4979.98 1011
4980.65 988
4981.31 980
4981.98 1006
4982.65 953
4983.31 955
4983.98 955
4984.64 957
4985.31 973
4985.98 945
4986.64 953
4987.31 944
4987.98 974
4988.64 1009
4989.31 1037
4989.98 987
4990.64 998
4991.31 1039
4991.98 1065
4992.64 1033
4993.31 989
4993.98 982
4994.64 945
4995.31 975
4995.98 949
4996.64 968
4997.31 917
4997.98 888
4998.65 923
4999.31 889
4999.98 845
5000.65 927
5001.31 913
5001.98 878
5002.65 900
5003.32 916
5003.98 909
5004.65 973
5005.32 951
5005.99 865
5006.66 880
5007.32 904
5007.99 845
5008.66 890
5009.33 909
5009.99 874
5010.66 991
5011.33 958
5012.00 908
5012.67 912
5013.33 933
5014.00 964
5014.67 907
5015.34 872
5016.01 919
5016.68 891
5017.34 892
5018.01 855
5018.68 905
5019.35 923
5020.02 952
5020.69 857
5021.36 833
5022.02 865
5022.69 891
5023.36 891
5024.03 886
5024.70 840
5025.37 839
5026.04 925
5026.71 969
5027.38 932
5028.05 837
5028.71 857
5029.38 871
5030.05 872
5030.72 864
5031.39 824
5032.06 830
5032.73 886
5033.40 856
5034.07 857
5034.74 829
5035.41 866
5036.08 813
5036.75 793
5037.42 800
5038.09 858
5038.76 819
5039.43 867
5040.10 915
5040.77 902
5041.44 881
5042.11 942
5042.78 924
5043.45 941
5044.12 954
5044.79 928
5045.46 962
5046.13 912
5046.80 915
5047.47 944
5048.14 885
5048.81 890
5049.48 908
5050.15 891
5050.82 872
5051.49 852
5052.16 882
5052.83 898
5053.51 891
5054.18 899
5054.85 864
5055.52 901
5056.19 912
5056.86 864
5057.53 867
5058.20 894
5058.87 874
5059.55 936
5060.22 849
5060.89 912
5061.56 883
5062.23 886
5062.90 866
5063.57 842
5064.25 834
5064.92 800
5065.59 830
5066.26 839
5066.93 854
5067.60 854
5068.28 896
5068.95 827
5069.62 796
5070.29 805
5070.96 855
5071.64 865
5072.31 842
5072.98 867
5073.65 833
5074.32 851
5075.00 872
5075.67 891
5076.34 859
5077.01 889
5077.69 864
5078.36 891
5079.03 898
5079.70 892
5080.38 908
5081.05 847
5081.72 937
5082.39 965
5083.07 895
5083.74 866
5084.41 913
5085.09 879
5085.76 880
5086.43 871
5087.10 846
5087.78 921
5088.45 916
5089.12 895
5089.80 973
5090.47 1044
5091.14 1059
5091.82 1101
5092.49 1123
5093.16 1121
5093.84 1062
5094.51 1020
5095.18 981
5095.86 986
5096.53 957
5097.21 974
5097.88 912
5098.55 918
5099.23 937
5099.90 896
5100.57 882
5101.25 839
5101.92 876
5102.60 971
5103.27 978
5103.95 933
5104.62 938
5105.29 1029
5105.97 1000
5106.64 943
5107.32 940
5107.99 977
5108.67 948
5109.34 988
5110.01 973
5110.69 937
5111.36 909
5112.04 871
5112.71 917
5113.39 908
5114.06 895
5114.74 944
5115.41 945
5116.09 952
5116.76 921
5117.44 1042
5118.11 1072
5118.79 1190
5119.46 1270
5120.14 1287
5120.81 1409
5121.49 1363
5122.16 1309
5122.84 1283
5123.52 1189
5124.19 1132
5124.87 1097
5125.54 1051
5126.22 1000
5126.89 993
5127.57 956
5128.24 952
5128.92 963
5129.60 1015
5130.27 1001
5130.95 945
5131.62 941
5132.30 888
5132.98 934
5133.65 966
5134.33 990
5135.01 1030
5135.68 1008
5136.36 902
5137.03 968
5137.71 1006
5138.39 964
5139.06 969
5139.74 991
5140.42 1008
5141.09 969
5141.77 946
5142.45 912
5143.12 911
5143.80 943
5144.48 945
5145.15 880
5145.83 891
5146.51 888
5147.18 898
5147.86 848
5148.54 870
5149.22 824
5149.89 867
5150.57 831
5151.25 841
5151.93 887
5152.60 914
5153.28 892
5153.96 818
5154.63 854
5155.31 932
5155.99 909
5156.67 975
5157.35 934
5158.02 959
5158.70 1000
5159.38 968
5160.06 987
5160.73 1013
5161.41 945
5162.09 955
5162.77 952
5163.45 888
5164.12 909
5164.80 1002
5165.48 909
5166.16 884
5166.84 933
5167.52 943
5168.19 918
5168.87 901
5169.55 891
5170.23 917
5170.91 918
5171.59 894
5172.27 852
5172.94 813
5173.62 795
5174.30 757
5174.98 801
5175.66 855
5176.34 836
5177.02 843
5177.70 897
5178.38 896
5179.06 922
5179.73 884
5180.41 860
5181.09 882
5181.77 837
5182.45 820
5183.13 868
5183.81 871
5184.49 874
5185.17 837
5185.85 802
5186.53 821
5187.21 899
5187.89 879
5188.57 867
5189.25 819
5189.93 769
5190.61 822
5191.29 847
5191.97 823
5192.65 838
5193.33 831
5194.01 835
5194.69 824
5195.37 826
5196.05 794
5196.73 815
5197.41 813
5198.09 823
5198.77 822
5199.45 839
5200.13 884
5200.81 861
5201.49 821
5202.17 878
5202.85 871
5203.53 797
5204.21 822
5204.89 822
5205.58 860
5206.26 831
5206.94 822
5207.62 838
5208.30 845
5208.98 859
5209.66 860
5210.34 889
5211.02 875
5211.71 858
5212.39 874
5213.07 875
5213.75 874
5214.43 837
5215.11 912
5215.79 962
5216.48 964
5217.16 906
5217.84 904
5218.52 873
5219.20 901
5219.88 888
5220.57 878
5221.25 907
5221.93 973
5222.61 921
5223.29 954
5223.98 991
5224.66 1009
5225.34 978
5226.02 978
5226.70 1007
5227.39 901
5228.07 887
5228.75 928
5229.43 922
5230.12 877
5230.80 923
5231.48 890
5232.16 881
5232.85 858
5233.53 863
5234.21 898
5234.89 953
5235.58 1026
5236.26 997
5236.94 967
5237.63 998
5238.31 1046
5238.99 1007
5239.67 1128
5240.36 1101
5241.04 1089
5241.72 1125
5242.41 1154
5243.09 1116
5243.77 1081
5244.46 1140
5245.14 1192
5245.82 1083
5246.51 1107
5247.19 1089
5247.88 1030
5248.56 1039
5249.24 993
5249.93 995
5250.61 953
5251.29 962
5251.98 970
5252.66 986
5253.35 1022
5254.03 1032
5254.71 989
5255.40 945
5256.08 885
5256.77 933
5257.45 873
5258.14 837
5258.82 883
5259.50 889
5260.19 890
5260.87 913
5261.56 912
5262.24 945
5262.93 978
5263.61 1000
5264.30 976
5264.98 984
5265.67 1016
5266.35 993
5267.03 978
5267.72 1032
5268.40 1014
5269.09 1035
5269.77 1029
5270.46 1012
5271.14 990
5271.83 934
5272.52 934
5273.20 923
5273.89 940
5274.57 980
5275.26 906
5275.94 916
5276.63 910
5277.31 894
5278.00 921
5278.68 921
5279.37 924
5280.06 930
5280.74 995
5281.43 1045
5282.11 1121
5282.80 1065
5283.48 1061
5284.17 1035
5284.86 1100
5285.54 1051
5286.23 1007
5286.92 995
5287.60 1059
5288.29 986
5288.97 971
5289.66 920
5290.35 939
5291.03 967
5291.72 953
5292.41 962
5293.09 977
5293.78 974
5294.47 979
5295.15 1011
5295.84 1018
5296.53 1106
5297.21 1169
5297.90 1076
5298.59 1112
5299.27 1137
5299.96 1216
5300.65 1117
5301.33 1062
5302.02 1131
5302.71 1166
5303.40 1191
5304.08 1271
5304.77 1396
5305.46 1440
5306.15 1615
5306.83 1702
5307.52 1729
5308.21 1722
5308.90 1729
5309.58 1662
5310.27 1576
5310.96 1498
5311.65 1623
5312.33 1703
5313.02 1738
5313.71 1965
5314.40 2213
5315.09 2375
5315.77 2559
5316.46 2581
5317.15 2651
5317.84 2543
5318.53 2412
5319.21 2298
5319.90 2204
5320.59 2014
5321.28 1831
5321.97 1646
5322.66 1497
5323.35 1476
5324.03 1369
5324.72 1289
5325.41 1150
5326.10 1166
5326.79 1121
5327.48 1104
5328.17 1001
5328.86 1063
5329.54 1070
5330.23 1013
5330.92 987
5331.61 1008
5332.30 969
5332.99 984
5333.68 1004
5334.37 937
5335.06 922
5335.75 879
5336.44 898
5337.12 982
5337.81 922
5338.50 836
5339.19 981
5339.88 977
5340.57 924
5341.26 922
5341.95 908
5342.64 956
5343.33 945
5344.02 998
5344.71 1005
5345.40 999
5346.09 1089
5346.78 1014
5347.47 979
5348.16 1078
5348.85 1098
5349.54 1161
5350.23 1219
5350.92 1288
5351.61 1309
5352.30 1303
5352.99 1328
5353.68 1312
5354.37 1240
5355.07 1151
5355.76 1155
5356.45 1054
5357.14 1060
5357.83 1099
5358.52 979
5359.21 918
5359.90 978
5360.59 1021
5361.28 987
5361.97 1055
5362.66 1047
5363.36 1067
5364.05 1108
5364.74 1083
5365.43 1077
5366.12 1009
5366.81 1000
5367.50 986
5368.19 972
5368.89 928
5369.58 898
5370.27 933
5370.96 893
5371.65 898
5372.34 860
5373.04 881
5373.73 897
5374.42 850
5375.11 863
5375.80 864
5376.49 867
5377.19 938
5377.88 944
5378.57 870
5379.26 872
5379.96 862
5380.65 875
5381.34 952
5382.03 926
5382.72 931
5383.42 898
5384.11 889
5384.80 858
5385.49 918
5386.19 908
5386.88 894
5387.57 936
5388.26 942
5388.96 938
5389.65 999
5390.34 1058
5391.04 1004
5391.73 1040
5392.42 1102
5393.12 1127
5393.81 1062
5394.50 1051
5395.19 1072
5395.89 1059
5396.58 1036
5397.27 1043
5397.97 1012
5398.66 1016
5399.35 993
5400.05 977
5400.74 893
5401.43 876
5402.13 840
5402.82 897
5403.52 852
5404.21 900
5404.90 908
5405.60 887
5406.29 894
5406.98 879
5407.68 929
5408.37 874
5409.07 940
5409.76 910
5410.45 869
5411.15 925
5411.84 920
5412.54 873
5413.23 964
5413.93 938
5414.62 928
5415.32 938
5416.01 892
5416.70 949
5417.40 981
5418.09 956
5418.79 997
5419.48 998
5420.18 1004
5420.87 1040
5421.57 1040
5422.26 1058
5422.96 1066
5423.65 1074
5424.35 1081
5425.04 1050
5425.74 1020
5426.43 1053
5427.13 1144
5427.82 1026
5428.52 1085
5429.21 1094
5429.91 1174
5430.60 1149
5431.30 1095
5432.00 1083
5432.69 1046
5433.39 1080
5434.08 1089
5434.78 1073
5435.47 1085
5436.17 1083
5436.86 1151
5437.56 1148
5438.26 1160
5438.95 1158
5439.65 1148
5440.34 1138
5441.04 1097
5441.74 1082
5442.43 1128
5443.13 1149
5443.83 1134
5444.52 1157
5445.22 1150
5445.91 1258
5446.61 1375
5447.31 1443
5448.00 1552
5448.70 1606
5449.40 1721
5450.09 1755
5450.79 1671
5451.49 1553
5452.18 1547
5452.88 1424
5453.58 1357
5454.27 1252
5454.97 1254
5455.67 1128
5456.37 1104
5457.06 1186
5457.76 1153
5458.46 1180
5459.15 1304
5459.85 1263
5460.55 1249
5461.25 1198
5461.94 1240
5462.64 1243
5463.34 1247
5464.04 1266
5464.73 1261
5465.43 1267
5466.13 1239
5466.83 1303
5467.53 1339
5468.22 1251
5468.92 1224
5469.62 1266
5470.32 1240
5471.01 1279
5471.71 1303
5472.41 1343
5473.11 1358
5473.81 1379
5474.51 1365
5475.20 1420
5475.90 1476
5476.60 1447
5477.30 1495
5478.00 1533
5478.70 1702
5479.39 1920
5480.09 2121
5480.79 2517
5481.49 2779
5482.19 2976
5482.89 3075
5483.59 2843
5484.29 2627
5484.98 2415
5485.68 2296
5486.38 2042
5487.08 1846
5487.78 1754
5488.48 1686
5489.18 1711
5489.88 1737
5490.58 1670
5491.28 1693
5491.98 1781
5492.68 1687
5493.37 1743
5494.07 1873
5494.77 1947
5495.47 1876
5496.17 1855
5496.87 1918
5497.57 1884
5498.27 2021
5498.97 2165
5499.67 2498
5500.37 2910
5501.07 3346
5501.77 4080
5502.47 4589
5503.17 4564
5503.87 4499
5504.57 4211
5505.27 3654
5505.97 3052
5506.67 2532
5507.37 2178
5508.07 1913
5508.77 1708
5509.47 1664
5510.17 1669
5510.87 1559
5511.58 1540
5512.28 1524
5512.98 1484
5513.68 1509
5514.38 1548
5515.08 1550
5515.78 1598
5516.48 1591
5517.18 1542
5517.88 1604
5518.58 1460
5519.28 1509
5519.99 1434
5520.69 1388
5521.39 1424
5522.09 1462
5522.79 1440
5523.49 1439
5524.19 1413
5524.90 1351
5525.60 1235
5526.30 1180
5527.00 1230
5527.70 1180
5528.40 1185
5529.10 1105
5529.81 1094
5530.51 1129
5531.21 1072
5531.91 1059
5532.61 1083
5533.32 1127
5534.02 1156
5534.72 1191
5535.42 1239
5536.12 1249
5536.83 1226
5537.53 1212
5538.23 1145
5538.93 1245
5539.64 1259
5540.34 1211
5541.04 1211
5541.74 1230
5542.45 1152
5543.15 1171
5543.85 1102
5544.55 1211
5545.26 1196
5545.96 1076
5546.66 1110
5547.36 1069
5548.07 1067
5548.77 1131
5549.47 1139
5550.18 1058
5550.88 1113
5551.58 1157
5552.29 1080
5552.99 1133
5553.69 1114
5554.40 1103
5555.10 1087
5555.80 1059
5556.51 1117
5557.21 1050
5557.91 1012
5558.62 1032
5559.32 1060
5560.02 1049
5560.73 1037
5561.43 1116
5562.14 1107
5562.84 1134
5563.54 1154
5564.25 1188
5564.95 1169
5565.65 1219
5566.36 1243
5567.06 1253
5567.77 1158
5568.47 1183
5569.18 1108
5569.88 1138
5570.58 1100
5571.29 1071
5571.99 1075
5572.70 1095
5573.40 1042
5574.11 1061
5574.81 1142
5575.52 1078
5576.22 1144
5576.93 1120
5577.63 1082
5578.33 1119
5579.04 1066
5579.74 1012
5580.45 1049
5581.15 1040
5581.86 1098
5582.56 1051
5583.27 996
5583.97 1017
5584.68 1008
5585.39 1094
5586.09 1050
5586.80 1003
5587.50 1031
5588.21 1045
5588.91 1023
5589.62 1007
5590.32 988
5591.03 1047
5591.73 928
5592.44 878
5593.15 905
5593.85 928
5594.56 978
5595.26 962
5595.97 951
5596.68 925
5597.38 933
5598.09 936
5598.79 958
5599.50 942
5600.21 943
5600.91 925
5601.62 1031
5602.33 917
5603.03 925
5603.74 945
5604.44 933
5605.15 958
5605.86 925
5606.56 909
5607.27 968
5607.98 944
5608.68 970
5609.39 921
5610.10 928
5610.80 884
5611.51 897
5612.22 925
5612.93 946
5613.63 898
5614.34 914
5615.05 917
5615.75 919
5616.46 953
5617.17 947
5617.88 927
5618.58 946
5619.29 942
5620.00 932
5620.71 946
5621.41 928
5622.12 907
5622.83 932
5623.54 912
5624.24 919
5624.95 992
5625.66 909
5626.37 884
5627.08 946
5627.78 1015
5628.49 984
5629.20 922
5629.91 982
5630.62 970
5631.32 999
5632.03 983
5632.74 1064
5633.45 1038
5634.16 1007
5634.86 1035
5635.57 1080
5636.28 1089
5636.99 1139
5637.70 1148
5638.41 1211
5639.12 1250
5639.82 1228
5640.53 1240
5641.24 1309
5641.95 1265
5642.66 1234
5643.37 1241
5644.08 1182
5644.79 1163
5645.50 1107
5646.21 1126
5646.91 1043
5647.62 1019
5648.33 1095
5649.04 1054
5649.75 1069
5650.46 1066
5651.17 1094
5651.88 1052
5652.59 1045
5653.30 1130
5654.01 1130
5654.72 1121
5655.43 1118
5656.14 1130
5656.85 1079
5657.56 1095
5658.27 1102
5658.98 1225
5659.69 1129
5660.40 1164
5661.11 1228
5661.82 1185
5662.53 1171
5663.24 1164
5663.95 1131
5664.66 1067
5665.37 1107
5666.08 1113
5666.79 1097
5667.50 1151
5668.21 1116
5668.92 1105
5669.63 1161
5670.34 1263
5671.05 1263
5671.76 1371
5672.47 1426
5673.18 1457
5673.89 1465
5674.61 1399
5675.32 1388
5676.03 1254
5676.74 1195
5677.45 1200
5678.16 1127
5678.87 1041
5679.58 1044
5680.29 1091
5681.01 1094
5681.72 1064
5682.43 1106
5683.14 1095
5683.85 1103
5684.56 1142
5685.27 1078
5685.99 1042
5686.70 1068
5687.41 1045
5688.12 1067
5688.83 1083
5689.54 1082
5690.26 1108
5690.97 1121
5691.68 1059
5692.39 1129
5693.10 1114
5693.82 1080
5694.53 1061
5695.24 1105
5695.95 1043
5696.67 1053
5697.38 1094
5698.09 1063
5698.80 1056
5699.51 1023
5700.23 1115
5700.94 1101
5701.65 1102
5702.36 1004
5703.08 1015
5703.79 1099
5704.50 1083
5705.22 1114
5705.93 1126
5706.64 1158
5707.35 1151
5708.07 1113
5708.78 1149
5709.49 1153
5710.21 1167
5710.92 1149
5711.63 1184
5712.35 1162
5713.06 1094
5713.77 1113
5714.49 1107
5715.20 1137
5715.91 1141
5716.63 1110
5717.34 1130
5718.05 1137
5718.77 1077
5719.48 1139
5720.19 1156
5720.91 1146
5721.62 1186
5722.34 1208
5723.05 1220
5723.76 1196
5724.48 1272
5725.19 1254
5725.91 1249
5726.62 1281
5727.33 1219
5728.05 1247
5728.76 1265
5729.48 1258
5730.19 1339
5730.91 1334
5731.62 1306
5732.34 1291
5733.05 1257
5733.76 1279
5734.48 1308
5735.19 1341
5735.91 1337
5736.62 1365
5737.34 1333
5738.05 1435
5738.77 1416
5739.48 1391
5740.20 1369
5740.91 1393
5741.63 1419
5742.34 1490
5743.06 1470
5743.77 1570
5744.49 1615
5745.20 1520
5745.92 1485
5746.63 1649
5747.35 1652
5748.07 1667
5748.78 1760
5749.50 1727
5750.21 1787
5750.93 1771
5751.64 1808
5752.36 1779
5753.07 1829
5753.79 1854
5754.51 1898
5755.22 1938
5755.94 2024
5756.65 1974
5757.37 1973
5758.09 2036
5758.80 2111
5759.52 2211
5760.24 2333
5760.95 2360
5761.67 2505
5762.38 2620
5763.10 2839
5763.82 2984
5764.53 3013
5765.25 3213
5765.97 3171
5766.68 3287
5767.40 3565
5768.12 3945
5768.83 4678
5769.55 5890
5770.27 7825
5770.98 10236
5771.70 12400
5772.42 13997
5773.13 14047
5773.85 12833
5774.57 11185
5775.29 8907
5776.00 6962
5776.72 5707
5777.44 4910
5778.16 4312
5778.87 3887
5779.59 3681
5780.31 3582
5781.03 3504
5781.74 3503
5782.46 3475
5783.18 3550
5783.90 3556
5784.61 3745
5785.33 3942
5786.05 4015
5786.77 3936
5787.48 3863
5788.20 3776
5788.92 3576
5789.64 3349
5790.36 3247
5791.08 3058
5791.79 2942
5792.51 2768
5793.23 2705
5793.95 2612
5794.67 2507
5795.38 2425
5796.10 2313
5796.82 2223
5797.54 2212
5798.26 2137
5798.98 2084
5799.70 1999
5800.41 2005
5801.13 2074
5801.85 2064
5802.57 2071
5803.29 2049
5804.01 1965
5804.73 1955
5805.45 1930
5806.17 1796
5806.89 1856
5807.60 1881
5808.32 1855
5809.04 2007
5809.76 1995
5810.48 2185
5811.20 2289
5811.92 2395
5812.64 2419
5813.36 2344
5814.08 2201
5814.80 2050
5815.52 1906
5816.24 1828
5816.96 1722
5817.68 1651
5818.40 1655
5819.12 1661
5819.84 1666
5820.56 1609
5821.28 1596
5822.00 1695
5822.72 1679
5823.44 1686
5824.16 1747
5824.88 1707
5825.60 1662
5826.32 1621
5827.04 1658
5827.76 1638
5828.48 1682
5829.20 1619
5829.92 1549
5830.64 1608
5831.36 1664
5832.08 1599
5832.80 1570
5833.52 1602
5834.25 1554
5834.97 1549
5835.69 1485
5836.41 1539
5837.13 1521
5837.85 1475
5838.57 1483
5839.29 1472
5840.01 1472
5840.73 1486
5841.46 1436
5842.18 1497
5842.90 1474
5843.62 1441
5844.34 1423
5845.06 1477
5845.78 1489
5846.51 1555
5847.23 1502
5847.95 1456
5848.67 1381
5849.39 1349
5850.11 1399
5850.84 1408
5851.56 1427
5852.28 1477
5853.00 1522
5853.72 1502
5854.45 1497
5855.17 1549
5855.89 1522
5856.61 1480
5857.33 1474
5858.06 1532
5858.78 1532
5859.50 1430
5860.22 1409
5860.95 1401
5861.67 1380
5862.39 1365
5863.11 1317
5863.84 1333
5864.56 1362
5865.28 1394
5866.01 1338
5866.73 1345
5867.45 1321
5868.17 1406
5868.90 1366
5869.62 1316
5870.34 1331
5871.07 1313
5871.79 1355
5872.51 1332
5873.24 1241
5873.96 1156
5874.68 1179
5875.41 1153
5876.13 1117
5876.85 1158
5877.58 1238
5878.30 1188
5879.02 1225
5879.75 1145
5880.47 1196
5881.19 1221
5881.92 1277
5882.64 1288
5883.37 1231
5884.09 1250
5884.81 1234
5885.54 1271
5886.26 1317
5886.99 1328
5887.71 1188
5888.43 1185
5889.16 1203
5889.88 1287
5890.61 1267
5891.33 1230
5892.05 1231
5892.78 1133
5893.50 1248
5894.23 1250
5894.95 1223
5895.68 1228
5896.40 1249
5897.13 1242
5897.85 1222
5898.58 1258
5899.30 1284
5900.03 1300
5900.75 1307
5901.48 1308
5902.20 1277
5902.93 1282
5903.65 1302
5904.38 1364
5905.10 1354
5905.83 1328
5906.55 1319
5907.28 1306
5908.00 1309
5908.73 1352
5909.45 1384
5910.18 1445
5910.90 1398
5911.63 1409
5912.36 1383
5913.08 1385
5913.81 1465
5914.53 1469
5915.26 1381
5915.98 1365
5916.71 1448
5917.44 1444
5918.16 1516
5918.89 1499
5919.61 1504
5920.34 1472
5921.07 1472
5921.79 1493
5922.52 1508
5923.25 1482
5923.97 1489
5924.70 1493
5925.42 1607
5926.15 1575
5926.88 1635
5927.60 1626
5928.33 1712
5929.06 1670
5929.78 1670
5930.51 1814
5931.24 1667
5931.96 1689
5932.69 1719
5933.42 1734
5934.15 1809
5934.87 1818
5935.60 1752
5936.33 1809
5937.05 1874
5937.78 1909
5938.51 1964
5939.24 2007
5939.96 2044
5940.69 2059
5941.42 2164
5942.14 2106
5942.87 2145
5943.60 2147
5944.33 2291
5945.06 2193
5945.78 2278
5946.51 2378
5947.24 2361
5947.97 2457
5948.69 2476
5949.42 2566
5950.15 2591
5950.88 2656
5951.61 2787
5952.33 2886
5953.06 3109
5953.79 3301
5954.52 3455
5955.25 3539
5955.98 3518
5956.70 3527
5957.43 3513
5958.16 3427
5958.89 3432
5959.62 3374
5960.35 3208
5961.07 3394
5961.80 3435
5962.53 3393
5963.26 3400
5963.99 3409
5964.72 3548
5965.45 3795
5966.18 4070
5966.90 4383
5967.63 4723
5968.36 5105
5969.09 5356
5969.82 5329
5970.55 5279
5971.28 5114
5972.01 4764
5972.74 4681
5973.47 4480
5974.20 4440
5974.93 4438
5975.66 4584
5976.39 4523
5977.12 4564
5977.84 4428
5978.57 4600
5979.30 4602
5980.03 4818
5980.76 5122
5981.49 5355
5982.22 5510
5982.95 5540
5983.68 5680
5984.41 5885
5985.14 5983
5985.87 5896
5986.60 6027
5987.33 6029
5988.06 5841
5988.79 5924
5989.53 5881
5990.26 5940
5990.99 5870
5991.72 5987
5992.45 6119
5993.18 6219
5993.91 6334
5994.64 6413
5995.37 6569
5996.10 6659
5996.83 6698
5997.56 6861
5998.29 6922
5999.02 7015
5999.75 7077
6000.49 7058
6001.22 6938
6001.95 6794
6002.68 6607
6003.41 6540
6004.14 6374
6004.87 6121
6005.60 6124
6006.34 6062
6007.07 5993
6007.80 6094
6008.53 6507
6009.26 7113
6009.99 8183
6010.72 9628
6011.46 11827
6012.19 14448
6012.92 17583
6013.65 20454
6014.38 23010
6015.12 24501
6015.85 24902
6016.58 24573
6017.31 23163
6018.04 21087
6018.78 18573
6019.51 15859
6020.24 13526
6020.97 11502
6021.70 9565
6022.44 8174
6023.17 7094
6023.90 6184
6024.63 5629
6025.37 5200
6026.10 4875
6026.83 4764
6027.56 4549
6028.30 4459
6029.03 4364
6029.76 4135
6030.50 4103
6031.23 4140
6031.96 4056
6032.69 3938
6033.43 3859
6034.16 3576
6034.89 3470
6035.63 3278
6036.36 3172
6037.09 3133
6037.83 3115
6038.56 3111
6039.29 3290
6040.03 3360
6040.76 3446
6041.49 3504
6042.23 3574
6042.96 3642
6043.69 3778
6044.43 3623
6045.16 3671
6045.90 3842
6046.63 3860
6047.36 3844
6048.10 3819
6048.83 3821
6049.57 4022
6050.30 4000
6051.03 4153
6051.77 4401
6052.50 4574
6053.24 4792
6053.97 4968
6054.70 5059
6055.44 5253
6056.17 5117
6056.91 4908
6057.64 4798
6058.38 4497
6059.11 4464
6059.85 4469
6060.58 4407
6061.32 4338
6062.05 4290
6062.79 4223
6063.52 4229
6064.26 4146
6064.99 4105
6065.72 3963
6066.46 3883
6067.20 3914
6067.93 3793
6068.67 3718
6069.40 3719
6070.14 3649
6070.87 3672
6071.61 3602
6072.34 3570
6073.08 3579
6073.81 3566
6074.55 3494
6075.28 3553
6076.02 3479
6076.76 3576
6077.49 3478
6078.23 3388
6078.96 3357
6079.70 3380
6080.43 3337
6081.17 3318
6081.91 3328
6082.64 3258
6083.38 3188
6084.11 3141
6084.85 3070
6085.59 2951
6086.32 2854
6087.06 2942
6087.80 2948
6088.53 2947
6089.27 2887
6090.00 2950
6090.74 3002
6091.48 3120
6092.21 3078
6092.95 3106
6093.69 3234
6094.42 3049
6095.16 3134
6095.90 3166
6096.63 3042
6097.37 3020
6098.11 2910
6098.85 2852
6099.58 2871
6100.32 2903
6101.06 2903
6101.79 2882
6102.53 2824
6103.27 2826
6104.01 2844
6104.74 2788
6105.48 2833
6106.22 2812
6106.96 2829
6107.69 2857
6108.43 2817
6109.17 2797
6109.91 2876
6110.64 2855
6111.38 2919
6112.12 2935
6112.86 2985
6113.59 2957
6114.33 3036
6115.07 3003
6115.81 3045
6116.55 3213
6117.28 3334
6118.02 3362
6118.76 3344
6119.50 3354
6120.24 3257
6120.98 3169
6121.71 3141
6122.45 3234
6123.19 3190
6123.93 3364
6124.67 3382
6125.41 3421
6126.15 3415
6126.88 3443
6127.62 3484
6128.36 3412
6129.10 3403
6129.84 3458
6130.58 3387
6131.32 3402
6132.06 3402
6132.80 3371
6133.53 3511
6134.27 3462
6135.01 3543
6135.75 3744
6136.49 3722
6137.23 3966
6137.97 4302
6138.71 4568
6139.45 4802
6140.19 5184
6140.93 5260
6141.67 5480
6142.41 5677
6143.15 5516
6143.89 5563
6144.63 5273
6145.37 4928
6146.11 4682
6146.85 4595
6147.59 4503
6148.33 4318
6149.07 4051
6149.81 3979
6150.55 3863
6151.29 3849
6152.03 3959
6152.77 3966
6153.51 3901
6154.25 3959
6154.99 3987
6155.73 4034
6156.47 4064
6157.21 4118
6157.95 4154
6158.69 4206
6159.43 4308
6160.17 4251
6160.91 4236
6161.65 4381
6162.39 4490
6163.13 4507
6163.88 4668
6164.62 4927
6165.36 5205
6166.10 5481
6166.84 5909
6167.58 6134
6168.32 6324
6169.06 6523
6169.80 6642
6170.55 6648
6171.29 6595
6172.03 6463
6172.77 6281
6173.51 6031
6174.25 5963
6174.99 5924
6175.74 5925
6176.48 5817
6177.22 5750
6177.96 5961
6178.70 6179
6179.44 6401
6180.19 7140
6180.93 8219
6181.67 9706
6182.41 11785
6183.15 14239
6183.90 16515
6184.64 17989
6185.38 19017
6186.12 18907
6186.87 18091
6187.61 16492
6188.35 14731
6189.09 12929
6189.84 11422
6190.58 10044
6191.32 8939
6192.06 8354
6192.81 7779
6193.55 7465
6194.29 7306
6195.03 7080
6195.78 6937
6196.52 6820
6197.26 6805
6198.01 6767
6198.75 6637
6199.49 6562
6200.23 6508
6200.98 6480
6201.72 6424
6202.46 6383
6203.21 6267
6203.95 6318
6204.69 6601
6205.44 6964
6206.18 8121
6206.92 10155
6207.67 12961
6208.41 16868
6209.15 21655
6209.90 25884
6210.64 29285
6211.39 30950
6212.13 30918
6212.87 29769
6213.62 26952
6214.36 23640
6215.11 20028
6215.85 16510
6216.59 13712
6217.34 11364
6218.08 9466
6218.83 8090
6219.57 7039
6220.31 6058
6221.06 5739
6221.80 5461
6222.55 5147
6223.29 5105
6224.04 5001
6224.78 4871
6225.53 4691
6226.27 4671
6227.02 4547
6227.76 4318
6228.50 4020
6229.25 3809
6229.99 3570
6230.74 3509
6231.48 3311
6232.23 3255
6232.97 3183
6233.72 3254
6234.46 3268
6235.21 3297
6235.96 3326
6236.70 3390
6237.45 3572
6238.19 3550
6238.94 3758
6239.68 4135
6240.43 4672
6241.17 5098
6241.92 5370
6242.66 5477
6243.41 5546
6244.16 5361
6244.90 5130
6245.65 4840
6246.39 4619
6247.14 4700
6247.88 4735
6248.63 4636
6249.38 4624
6250.12 4557
6250.87 4531
6251.62 4388
6252.36 4206
6253.11 3999
6253.85 3890
6254.60 3855
6255.35 3781
6256.09 3756
6256.84 3712
6257.59 3715
6258.33 3729
6259.08 3623
6259.83 3593
6260.57 3546
6261.32 3482
6262.07 3629
6262.81 3522
6263.56 3488
6264.31 3386
6265.05 3317
6265.80 3312
6266.55 3239
6267.30 3292
6268.04 3200
6268.79 3122
6269.54 3169
6270.28 3226
6271.03 3268
6271.78 3284
6272.53 3318
6273.27 3255
6274.02 3429
6274.77 3295
6275.52 3228
6276.26 3216
6277.01 3298
6277.76 3336
6278.51 3495
6279.25 3497
6280.00 3512
6280.75 3597
6281.50 3556
6282.25 3506
6282.99 3309
6283.74 3264
6284.49 3214
6285.24 3001
6285.99 2918
6286.74 2832
6287.48 2777
6288.23 2808
6288.98 2793
6289.73 2699
6290.48 2645
6291.23 2714
6291.97 2626
6292.72 2534
6293.47 2488
6294.22 2510
6294.97 2466
6295.72 2514
6296.47 2500
6297.22 2460
6297.96 2424
6298.71 2417
6299.46 2325
6300.21 2297
6300.96 2321
6301.71 2299
6302.46 2171
6303.21 2132
6303.96 2270
6304.71 2223
6305.46 2166
6306.21 2180
6306.96 2192
6307.71 2221
6308.45 2135
6309.20 2189
6309.95 2278
6310.70 2326
6311.45 2341
6312.20 2429
6312.95 2411
6313.70 2407
6314.45 2471
6315.20 2438
6315.95 2405
6316.70 2381
6317.45 2412
6318.20 2436
6318.95 2434
6319.70 2489
6320.45 2400
6321.20 2339
6321.95 2196
6322.70 2107
6323.46 2112
6324.21 2071
6324.96 2060
6325.71 1960
6326.46 2050
6327.21 2090
6327.96 2104
6328.71 2138
6329.46 2087
6330.21 2066
6330.96 2056
6331.71 2038
6332.46 2089
6333.21 2005
6333.97 1956
6334.72 1945
6335.47 1936
6336.22 1957
6336.97 1939
6337.72 1897
6338.47 1921
6339.22 1874
6339.98 1926
6340.73 1870
6341.48 1952
6342.23 1907
6342.98 1832
6343.73 1809
6344.49 1817
6345.24 1813
6345.99 1822
6346.74 1830
6347.49 1888
6348.24 1866
6349.00 1886
6349.75 1938
6350.50 2013
6351.25 2091
6352.01 2072
6352.76 2128
6353.51 2310
6354.26 2459
6355.01 2452
6355.77 2426
6356.52 2462
6357.27 2484
6358.02 2439
6358.78 2246
6359.53 2218
6360.28 2104
6361.03 2084
6361.79 2058
6362.54 1998
6363.29 1909
6364.05 1892
6364.80 1953
6365.55 1911
6366.30 1949
6367.06 1992
6367.81 2074
6368.56 2174
6369.32 2201
6370.07 2283
6370.82 2284
6371.58 2312
6372.33 2187
6373.08 2007
6373.84 1994
6374.59 1919
6375.34 1853
6376.10 1854
6376.85 1853
6377.60 1895
6378.36 1840
6379.11 1860
6379.87 1890
6380.62 1939
6381.37 1917
6382.13 2020
6382.88 1974
6383.64 1963
6384.39 2005
6385.14 1991
6385.90 1914
6386.65 1911
6387.41 1824
6388.16 1772
6388.91 1809
6389.67 1822
6390.42 1782
6391.18 1776
6391.93 1741
6392.69 1752
6393.44 1747
6394.20 1667
6394.95 1678
6395.71 1672
6396.46 1692
6397.21 1715
6397.97 1713
6398.72 1708
6399.48 1656
6400.23 1651
6400.99 1662
6401.74 1670
6402.50 1697
6403.26 1607
6404.01 1644
6404.77 1588
6405.52 1572
6406.28 1555
6407.03 1620
6407.79 1516
6408.54 1529
6409.30 1584
6410.05 1574
6410.81 1587
6411.56 1623
6412.32 1599
6413.08 1640
6413.83 1637
6414.59 1598
6415.34 1616
6416.10 1600
6416.86 1709
6417.61 1630
6418.37 1626
6419.12 1636
6419.88 1668
6420.64 1655
6421.39 1595
6422.15 1592
6422.91 1620
6423.66 1628
6424.42 1624
6425.17 1644
6425.93 1598
6426.69 1565
6427.44 1637
6428.20 1629
6428.96 1605
6429.71 1581
6430.47 1654
6431.23 1591
6431.98 1587
6432.74 1559
6433.50 1605
6434.26 1614
6435.01 1650
6435.77 1681
6436.53 1750
6437.28 1700
6438.04 1738
6438.80 1761
6439.56 1801
6440.31 1806
6441.07 1795
6441.83 1858
6442.59 1873
6443.34 1857
6444.10 1827
6444.86 1819
6445.62 1846
6446.37 1887
6447.13 1894
6447.89 1910
6448.65 1931
6449.40 2014
6450.16 1975
6450.92 2015
6451.68 2059
6452.44 2006
6453.19 2046
6453.95 2009
6454.71 1943
6455.47 1968
6456.23 2034
6456.99 2015
6457.74 2108
6458.50 2047
6459.26 2057
6460.02 2078
6460.78 2086
6461.54 2039
6462.30 2100
6463.05 2120
6463.81 2183
6464.57 2299
6465.33 2340
6466.09 2450
6466.85 2523
6467.61 2536
6468.37 2546
6469.13 2540
6469.88 2465
6470.64 2558
6471.40 2511
6472.16 2477
6472.92 2504
6473.68 2480
6474.44 2445
6475.20 2455
6475.96 2507
6476.72 2593
6477.48 2585
6478.24 2615
6479.00 2619
6479.76 2761
6480.52 2734
6481.28 2841
6482.04 2893
6482.80 2917
6483.56 3040
6484.32 3029
6485.08 3165
6485.84 3136
6486.60 3137
6487.36 3228
6488.12 3233
6488.88 3244
6489.64 3284
6490.40 3328
6491.16 3409
6491.92 3522
6492.68 3612
6493.44 3664
6494.20 3791
6494.96 3804
6495.72 3811
6496.48 3763
6497.24 3783
6498.00 3680
6498.76 3593
6499.52 3541
6500.28 3608
6501.05 3669
6501.81 3539
6502.57 3592
6503.33 3699
6504.09 3908
6504.85 4162
6505.61 5108
6506.37 6489
6507.13 8953
6507.90 12459
6508.66 16292
6509.42 20233
6510.18 23014
6510.94 24287
6511.70 23865
6512.46 22365
6513.23 19670
6513.99 16742
6514.75 13697
6515.51 11285
6516.27 9182
6517.03 7558
6517.80 6372
6518.56 5560
6519.32 4864
6520.08 4413
6520.84 4064
6521.61 3997
6522.37 3865
6523.13 3821
6523.89 3768
6524.66 3954
6525.42 4151
6526.18 4081
6526.94 4135
6527.71 4477
6528.47 4633
6529.23 4661
6529.99 4642
6530.76 4535
6531.52 4370
6532.28 4114
6533.04 3876
6533.81 3617
6534.57 3495
6535.33 3489
6536.10 3453
6536.86 3428
6537.62 3373
6538.38 3466
6539.15 3424
6539.91 3410
6540.67 3368
6541.44 3310
6542.20 3179
6542.96 3123
6543.73 3090
6544.49 3154
6545.25 3216
6546.02 3248
6546.78 3510
6547.55 3591
6548.31 3686
6549.07 3840
6549.84 3876
6550.60 3795
6551.36 3754
6552.13 3688
6552.89 3666
6553.66 3709
6554.42 3688
6555.18 3645
6555.95 3685
6556.71 3698
6557.48 3754
6558.24 3737
6559.01 3765
6559.77 3886
6560.53 3812
6561.30 3881
6562.06 3883
6562.83 3988
6563.59 3949
6564.36 4105
6565.12 4033
6565.89 3958
6566.65 4014
6567.42 4029
6568.18 3948
6568.95 4016
6569.71 4066
6570.48 3944
6571.24 3979
6572.01 3979
6572.77 3983
6573.54 4020
6574.30 4131
6575.07 4071
6575.83 4096
6576.60 4149
6577.36 4080
6578.13 4064
6578.89 4114
6579.66 4253
6580.42 4202
6581.19 4192
6581.96 4224
6582.72 4285
6583.49 4327
6584.25 4439
6585.02 4474
6585.78 4496
6586.55 4488
6587.32 4411
6588.08 4442
6588.85 4466
6589.61 4342
6590.38 4476
6591.15 4648
6591.91 4954
6592.68 5275
6593.45 5611
6594.21 6302
6594.98 6935
6595.74 7393
6596.51 7789
6597.28 8052
6598.04 8205
6598.81 8137
6599.58 7712
6600.34 7468
6601.11 7156
6601.88 6439
6602.64 5806
6603.41 5353
6604.18 4956
6604.95 4644
6605.71 4314
6606.48 4174
6607.25 4092
6608.01 4075
6608.78 3966
6609.55 3883
6610.32 3959
6611.08 3912
6611.85 3959
6612.62 4011
6613.38 3951
6614.15 3934
6614.92 3779
6615.69 3755
6616.46 3681
6617.22 3655
6617.99 3670
6618.76 3732
6619.53 3892
6620.29 3972
6621.06 4151
6621.83 4405
6622.60 4608
6623.37 4856
6624.13 5114
6624.90 5236
6625.67 5319
6626.44 5272
6627.21 5169
6627.98 5117
6628.74 4782
6629.51 4515
6630.28 4341
6631.05 4196
6631.82 4186
6632.59 4280
6633.35 4349
6634.12 4538
6634.89 4926
6635.66 5183
6636.43 5423
6637.20 5791
6637.97 5983
6638.74 6110
6639.51 6149
6640.27 6533
6641.04 6848
6641.81 7288
6642.58 7704
6643.35 7840
6644.12 7979
6644.89 7923
6645.66 7614
6646.43 7028
6647.20 6332
6647.97 5789
6648.74 5156
6649.51 4787
6650.28 4372
6651.05 4100
6651.82 3756
6652.58 3633
6653.35 3557
6654.12 3478
6654.89 3492
6655.66 3372
6656.43 3252
6657.20 3286
6657.97 3182
6658.74 3140
6659.51 3150
6660.28 3113
6661.05 3008
6661.83 2955
6662.60 2903
6663.37 2881
6664.14 2830
6664.91 2859
6665.68 2920
6666.45 2871
6667.22 2762
6667.99 2920
6668.76 2836
6669.53 2874
6670.30 2882
6671.07 2999
6671.84 3139
6672.61 3115
6673.38 3220
6674.16 3275
6674.93 3253
6675.70 3140
6676.47 3100
6677.24 3145
6678.01 3129
6678.78 3137
6679.55 3270
6680.33 3279
6681.10 3265
6681.87 3349
6682.64 3437
6683.41 3362
6684.18 3381
6684.95 3481
6685.73 3659
6686.50 3749
6687.27 3884
6688.04 3799
6688.81 3548
6689.58 3657
6690.36 3526
6691.13 3248
6691.90 3201
6692.67 3124
6693.44 3010
6694.22 2914
6694.99 2785
6695.76 2784
6696.53 2788
6697.31 2803
6698.08 2784
6698.85 2694
6699.62 2629
6700.40 2591
6701.17 2608
6701.94 2555
6702.71 2627
6703.49 2643
6704.26 2606
6705.03 2606
6705.80 2486
6706.58 2502
6707.35 2470
6708.12 2410
6708.90 2501
6709.67 2497
6710.44 2435
6711.22 2405
6711.99 2359
6712.76 2340
6713.54 2363
6714.31 2414
6715.08 2369
6715.86 2384
6716.63 2454
6717.40 2427
6718.18 2494
6718.95 2536
6719.72 2486
6720.50 2511
6721.27 2538
6722.04 2537
6722.82 2525
6723.59 2581
6724.37 2492
6725.14 2491
6725.91 2500
6726.69 2497
6727.46 2393
6728.24 2325
6729.01 2325
6729.78 2359
6730.56 2372
6731.33 2308
6732.11 2321
6732.88 2295
6733.66 2236
6734.43 2289
6735.20 2395
6735.98 2319
6736.75 2336
6737.53 2381
6738.30 2375
6739.08 2499
6739.85 2460
6740.63 2507
6741.40 2533
6742.18 2521
6742.95 2484
6743.73 2517
6744.50 2514
6745.28 2467
6746.05 2690
6746.83 2569
6747.60 2606
6748.38 2700
6749.15 2775
6749.93 2878
6750.70 2921
6751.48 2995
6752.25 3029
6753.03 3032
6753.81 3148
6754.58 3263
6755.36 3294
6756.13 3227
6756.91 3256
6757.68 3136
6758.46 3104
6759.24 3088
6760.01 3005
6760.79 2901
6761.56 2923
6762.34 2927
6763.12 2926
6763.89 2951
6764.67 2928
6765.44 2940
6766.22 3069
6767.00 3149
6767.77 3295
6768.55 3386
6769.33 3403
6770.10 3421
6770.88 3396
6771.66 3297
6772.43 3063
6773.21 2981
6773.99 2852
6774.76 2772
6775.54 2611
6776.32 2584
6777.09 2596
6777.87 2544
6778.65 2390
6779.42 2340
6780.20 2326
6780.98 2395
6781.76 2355
6782.53 2487
6783.31 2350
6784.09 2342
6784.87 2342
6785.64 2341
6786.42 2349
6787.20 2336
6787.98 2279
6788.75 2279
6789.53 2324
6790.31 2192
6791.09 2149
6791.86 2082
6792.64 2099
6793.42 2118
6794.20 2046
6794.98 1993
6795.75 2007
6796.53 2016
6797.31 2023
6798.09 2023
6798.87 2055
6799.64 2028
6800.42 2111
6801.20 2072
6801.98 2117
6802.76 2190
6803.54 2183
6804.31 2119
6805.09 2152
6805.87 2150
6806.65 2072
6807.43 2204
6808.21 2120
6808.99 2117
6809.76 2159
6810.54 2143
6811.32 2176
6812.10 2144
6812.88 2065
6813.66 2124
6814.44 2147
6815.22 2119
6816.00 2140
6816.78 2069
6817.55 2114
6818.33 2127
6819.11 2185
6819.89 2203
6820.67 2109
6821.45 2139
6822.23 2131
6823.01 2142
6823.79 2209
6824.57 2169
6825.35 2114
6826.13 2166
6826.91 2183
6827.69 2171
6828.47 2070
6829.25 2147
6830.03 2105
6830.81 2118
6831.59 2095
6832.37 2055
6833.15 2094
6833.93 2118
6834.71 2154
6835.49 2326
6836.27 2540
6837.05 2838
6837.83 3527
6838.61 4390
6839.39 5280
6840.17 6011
6840.95 6397
6841.73 6723
6842.51 6471
6843.29 6086
6844.08 5558
6844.86 4945
6845.64 4340
6846.42 3740
6847.20 3352
6847.98 3111
6848.76 3028
6849.54 2924
6850.32 3068
6851.10 3233
6851.89 3381
6852.67 3562
6853.45 3632
6854.23 3600
6855.01 3435
6855.79 3261
6856.57 3033
6857.35 2834
6858.14 2678
6858.92 2457
6859.70 2358
6860.48 2251
6861.26 2120
6862.04 2119
6862.83 2108
6863.61 2106
6864.39 2033
6865.17 2085
6865.95 2096
6866.74 2144
6867.52 2159
6868.30 2244
6869.08 2263
6869.86 2262
6870.65 2193
6871.43 2247
6872.21 2246
6872.99 2311
6873.78 2291
6874.56 2332
6875.34 2355
6876.12 2477
6876.91 2510
6877.69 2530
6878.47 2487
6879.25 2592
6880.04 2756
6880.82 2816
6881.60 2988
6882.39 3141
6883.17 3304
6883.95 3507
6884.74 3699
6885.52 3710
6886.30 3542
6887.08 3562
6887.87 3656
6888.65 3744
6889.43 3928
6890.22 4102
6891.00 4294
6891.78 4284
6892.57 4207
6893.35 3973
6894.14 3734
6894.92 3517
6895.70 3306
6896.49 3062
6897.27 2935
6898.05 2810
6898.84 2793
6899.62 2760
6900.41 2637
6901.19 2685
6901.97 2727
6902.76 2747
6903.54 2857
6904.33 2749
6905.11 2689
6905.89 2729
6906.68 2693
6907.46 2622
6908.25 2590
6909.03 2472
6909.82 2439
6910.60 2528
6911.39 2477
6912.17 2372
6912.96 2463
6913.74 2493
6914.52 2485
6915.31 2450
6916.09 2607
6916.88 2504
6917.66 2558
6918.45 2489
6919.23 2460
6920.02 2463
6920.80 2552
6921.59 2532
6922.37 2585
6923.16 2544
6923.95 2469
6924.73 2632
6925.52 2603
6926.30 2608
6927.09 2762
6927.87 2760
6928.66 2737
6929.44 2814
6930.23 2870
6931.01 2925
6931.80 2930
6932.59 2916
6933.37 2768
6934.16 2799
6934.94 2838
6935.73 2824
6936.52 2884
6937.30 2903
6938.09 2935
6938.87 3121
6939.66 3135
6940.45 3375
6941.23 3615
6942.02 4011
6942.81 4369
6943.59 4736
6944.38 4851
6945.16 4937
6945.95 5194
6946.74 5251
6947.52 5089
6948.31 4945
6949.10 5076
6949.88 5125
6950.67 5062
6951.46 4989
6952.25 4893
6953.03 4630
6953.82 4525
6954.61 4278
6955.39 4215
6956.18 4369
6956.97 4289
6957.75 4222
6958.54 4224
6959.33 4288
6960.12 4260
6960.90 4240
6961.69 4157
6962.48 4206
6963.27 4230
6964.05 4298
6964.84 4367
6965.63 4506
6966.42 4695
6967.20 5012
6967.99 5255
6968.78 5539
6969.57 5993
6970.36 6246
6971.14 6519
6971.93 6802
6972.72 6885
6973.51 6882
6974.30 6871
6975.08 6777
6975.87 6795
6976.66 6553
6977.45 6638
6978.24 6599
6979.03 6898
6979.81 7087
6980.60 7331
6981.39 7907
6982.18 9088
6982.97 10896
6983.76 13419
6984.55 17352
6985.34 22450
6986.12 27906
6986.91 32458
6987.70 35271
6988.49 36294
6989.28 35722
6990.07 33692
6990.86 30708
6991.65 26835
6992.44 22269
6993.23 18475
6994.01 15011
6994.80 12189
6995.59 9988
6996.38 8534
6997.17 7435
6997.96 6470
6998.75 5748
6999.54 5359
7000.33 5021
7001.12 4749
7001.91 4608
7002.70 4463
7003.49 4287
7004.28 4157
7005.07 4020
7005.86 3693
7006.65 3511
7007.44 3194
7008.23 3024
7009.02 2875
7009.81 2832
7010.60 2818
7011.39 2862
7012.18 3007
7012.97 3274
7013.76 3434
7014.55 3615
7015.34 3749
7016.13 3861
7016.92 3917
7017.71 3942
7018.50 3673
7019.29 3538
7020.08 3420
7020.88 3365
7021.67 3309
7022.46 3423
7023.25 3509
7024.04 3710
7024.83 3812
7025.62 4064
7026.41 4069
7027.20 4190
7027.99 4371
7028.79 4295
7029.58 4343
7030.37 4352
7031.16 4194
7031.95 4017
7032.74 3836
7033.53 3658
7034.33 3459
7035.12 3412
7035.91 3375
7036.70 3419
7037.49 3378
7038.28 3352
7039.08 3332
7039.87 3392
7040.66 3482
7041.45 3446
7042.24 3462
7043.04 3416
7043.83 3379
7044.62 3315
7045.41 3244
7046.20 3407
7047.00 3418
7047.79 3446
7048.58 3549
7049.37 3616
7050.17 3876
7050.96 4051
7051.75 4287
7052.54 4427
7053.34 4604
7054.13 4376
7054.92 4278
7055.71 3999
7056.51 3756
7057.30 3713
7058.09 3578
7058.89 3507
7059.68 3535
7060.47 3600
7061.26 3580
7062.06 3542
7062.85 3475
7063.64 3461
7064.44 3346
7065.23 3286
7066.02 3233
7066.82 3146
7067.61 3064
7068.40 3105
7069.20 3042
7069.99 2932
7070.78 2819
7071.58 2751
7072.37 2737
7073.17 2779
7073.96 2661
7074.75 2674
7075.55 2499
7076.34 2475
7077.13 2454
7077.93 2395
7078.72 2456
7079.52 2388
7080.31 2325
7081.10 2305
7081.90 2303
7082.69 2267
7083.49 2231
7084.28 2259
7085.08 2289
7085.87 2226
7086.67 2205
7087.46 2146
7088.25 2146
7089.05 2118
7089.84 2179
7090.64 2080
7091.43 2036
7092.23 2110
7093.02 2075
7093.82 2035
7094.61 2022
7095.41 1986
7096.20 1906
7097.00 1883
7097.79 1850
7098.59 1831
7099.38 1791
7100.18 1791
7100.97 1814
7101.77 1811
7102.56 1781
7103.36 1764
7104.15 1855
7104.95 1764
7105.75 1762
7106.54 1763
7107.34 1738
7108.13 1691
7108.93 1752
7109.72 1666
7110.52 1685
7111.32 1687
7112.11 1641
7112.91 1670
7113.70 1704
7114.50 1667
7115.30 1645
7116.09 1710
7116.89 1736
7117.68 1682
7118.48 1652
7119.28 1639
7120.07 1614
7120.87 1598
7121.67 1656
7122.46 1650
7123.26 1605
7124.06 1632
7124.85 1566
7125.65 1564
7126.45 1637
7127.24 1599
7128.04 1629
7128.84 1652
7129.63 1731
7130.43 1806
7131.23 1838
7132.02 1883
7132.82 1912
7133.62 1902
7134.41 1937
7135.21 1875
7136.01 1808
7136.81 1745
7137.60 1681
7138.40 1678
7139.20 1668
7140.00 1606
7140.79 1561
7141.59 1478
7142.39 1552
7143.19 1571
7143.98 1522
7144.78 1517
7145.58 1490
7146.38 1527
7147.18 1507
7147.97 1455
7148.77 1542
7149.57 1493
7150.37 1477
7151.17 1384
7151.96 1361
7152.76 1367
7153.56 1465
7154.36 1486
7155.16 1492
7155.95 1488
7156.75 1606
7157.55 1564
7158.35 1649
7159.15 1628
7159.95 1716
7160.75 1687
7161.54 1626
7162.34 1605
7163.14 1544
7163.94 1444
7164.74 1450
7165.54 1453
7166.34 1445
7167.14 1379
7167.93 1358
7168.73 1415
7169.53 1439
7170.33 1378
7171.13 1377
7171.93 1347
7172.73 1344
7173.53 1377
7174.33 1367
7175.13 1434
7175.93 1424
7176.73 1374
7177.53 1374
7178.33 1359
7179.13 1329
7179.93 1350
7180.73 1378
7181.53 1374
7182.32 1343
7183.12 1342
7183.92 1382
7184.72 1424
7185.52 1430
7186.32 1418
7187.12 1395
7187.92 1316
7188.72 1310
7189.53 1302
7190.33 1294
7191.13 1251
7191.93 1218
7192.73 1249
7193.53 1188
7194.33 1188
7195.13 1161
7195.93 1193
7196.73 1195
7197.53 1186
7198.33 1138
7199.13 1178
7199.93 1209
7200.73 1252
7201.53 1275
7202.33 1222
7203.14 1283
7203.94 1241
7204.74 1267
7205.54 1228
7206.34 1268
7207.14 1274
7207.94 1241
7208.74 1241
7209.55 1187
7210.35 1232
7211.15 1213
7211.95 1269
7212.75 1279
7213.55 1211
7214.35 1244
7215.16 1262
7215.96 1318
7216.76 1307
7217.56 1216
7218.36 1270
7219.16 1246
7219.97 1283
7220.77 1311
7221.57 1295
7222.37 1330
7223.17 1295
7223.98 1316
7224.78 1297
7225.58 1318
7226.38 1297
7227.19 1285
7227.99 1236
7228.79 1329
7229.59 1321
7230.40 1333
7231.20 1362
7232.00 1346
7232.80 1406
7233.61 1370
7234.41 1416
7235.21 1482
7236.01 1588
7236.82 1792
7237.62 1858
7238.42 1995
7239.23 2021
7240.03 1957
7240.83 1920
7241.63 1760
7242.44 1661
7243.24 1615
7244.04 1540
7244.85 1483
7245.65 1480
7246.45 1403
7247.26 1399
7248.06 1364
7248.86 1356
7249.67 1342
7250.47 1308
7251.28 1283
7252.08 1365
7252.88 1366
7253.69 1340
7254.49 1279
7255.29 1292
7256.10 1325
7256.90 1251
7257.71 1226
7258.51 1262
7259.31 1320
7260.12 1289
7260.92 1325
7261.73 1306
7262.53 1357
7263.34 1337
7264.14 1288
7264.94 1287
7265.75 1305
7266.55 1361
7267.36 1360
7268.16 1381
7268.97 1359
7269.77 1333
7270.58 1306
7271.38 1338
7272.19 1417
7272.99 1377
7273.80 1387
7274.60 1393
7275.41 1315
7276.21 1403
7277.02 1474
7277.82 1443
7278.63 1490
7279.43 1531
7280.24 1493
7281.04 1498
7281.85 1612
7282.65 1802
7283.46 1988
7284.26 2286
7285.07 2540
7285.87 2955
7286.68 3090
7287.49 3217
7288.29 3130
7289.10 2948
7289.90 2699
7290.71 2513
7291.52 2201
7292.32 2038
7293.13 1873
7293.93 1712
7294.74 1603
7295.55 1626
7296.35 1615
7297.16 1537
7297.96 1463
7298.77 1465
7299.58 1431
7300.38 1483
7301.19 1496
7302.00 1494
7302.80 1557
7303.61 1505
7304.42 1527
7305.22 1563
7306.03 1545
7306.84 1571
7307.64 1554
7308.45 1547
7309.26 1592
7310.06 1597
7310.87 1577
7311.68 1614
7312.48 1645
7313.29 1666
7314.10 1632
7314.90 1673
7315.71 1692
7316.52 1738
7317.33 1720
7318.13 1768
7318.94 1937
7319.75 2153
7320.56 2344
7321.36 2610
7322.17 2871
7322.98 3023
7323.79 3016
7324.59 2894
7325.40 2782
7326.21 2570
7327.02 2355
7327.83 2150
7328.63 1992
7329.44 1929
7330.25 1803
7331.06 1698
7331.87 1624
7332.67 1587
7333.48 1554
7334.29 1564
7335.10 1521
7335.91 1572
7336.72 1584
7337.52 1571
7338.33 1518
7339.14 1538
7339.95 1659
7340.76 1750
7341.57 1716
7342.38 1740
7343.18 1780
7343.99 1752
7344.80 1699
7345.61 1758
7346.42 1637
7347.23 1620
7348.04 1547
7348.85 1506
7349.66 1470
7350.46 1471
7351.27 1473
7352.08 1438
7352.89 1442
7353.70 1476
7354.51 1531
7355.32 1486
7356.13 1445
7356.94 1438
7357.75 1422
7358.56 1513
7359.37 1565
7360.18 1667
7360.99 1746
7361.80 1741
7362.61 1789
7363.42 1846
7364.23 1836
7365.04 1825
7365.85 1866
7366.66 1768
7367.47 1746
7368.28 1676
7369.09 1648
7369.90 1587
7370.71 1599
7371.52 1559
7372.33 1536
7373.14 1509
7373.95 1518
7374.76 1477
7375.57 1479
7376.38 1469
7377.19 1547
7378.00 1600
7378.81 1584
7379.62 1628
7380.43 1742
7381.24 1874
7382.06 1991
7382.87 2092
7383.68 2208
7384.49 2179
7385.30 2224
7386.11 2172
7386.92 2048
7387.73 1890
7388.54 1769
7389.36 1637
7390.17 1603
7390.98 1505
7391.79 1420
7392.60 1409
7393.41 1398
7394.22 1385
7395.04 1385
7395.85 1346
7396.66 1324
7397.47 1310
7398.28 1295
7399.09 1337
7399.91 1356
7400.72 1296
7401.53 1361
7402.34 1320
7403.15 1374
7403.97 1353
7404.78 1375
7405.59 1339
7406.40 1329
7407.21 1273
7408.03 1255
7408.84 1187
7409.65 1213
7410.46 1248
7411.28 1256
7412.09 1273
7412.90 1197
7413.71 1217
7414.53 1227
7415.34 1205
7416.15 1158
7416.96 1201
7417.78 1243
7418.59 1209
7419.40 1184
7420.22 1168
7421.03 1143
7421.84 1085
7422.66 1172
7423.47 1181
7424.28 1095
7425.09 1113
7425.91 1170
7426.72 1159
7427.53 1203
7428.35 1158
7429.16 1234
7429.98 1219
7430.79 1233
7431.60 1196
7432.42 1176
7433.23 1130
7434.04 1192
7434.86 1198
7435.67 1192
7436.48 1150
7437.30 1157
7438.11 1159
7438.93 1139
7439.74 1181
7440.55 1209
7441.37 1240
7442.18 1239
7443.00 1204
7443.81 1201
7444.63 1203
7445.44 1113
7446.25 1166
7447.07 1150
7447.88 1140
7448.70 1122
7449.51 1058
7450.33 1047
7451.14 1089
7451.96 1079
7452.77 1041
7453.59 1049
7454.40 1051
7455.22 1019
7456.03 1055
7456.85 1071
7457.66 1064
7458.48 1082
7459.29 1074
7460.11 1061
7460.92 1119
7461.74 1074
7462.55 1036
7463.37 1019
7464.18 1035
7465.00 1000
7465.81 995
7466.63 1017
7467.44 1016
7468.26 1003
7469.08 1004
7469.89 994
7470.71 995
7471.52 1025
7472.34 1027
7473.15 1026
7473.97 978
7474.79 1000
7475.60 970
7476.42 955
7477.23 983
7478.05 989
7478.87 988
7479.68 968
7480.50 998
7481.32 1030
7482.13 1008
7482.95 979
7483.76 1070
7484.58 1079
7485.40 1051
7486.21 1030
7487.03 1072
7487.85 1009
7488.66 1027
7489.48 1014
7490.30 994
7491.11 1031
7491.93 973
7492.75 994
7493.57 1016
7494.38 1050
7495.20 1054
7496.02 999
7496.83 939
7497.65 963
7498.47 969
7499.29 1028
7500.10 1025
7500.92 966
7501.74 945
7502.55 911
7503.37 939
7504.19 977
7505.01 956
7505.83 1010
7506.64 963
7507.46 971
7508.28 965
7509.10 1028
7509.91 1022
7510.73 1003
7511.55 1019
7512.37 1009
7513.19 1000
7514.00 1033
7514.82 1038
7515.64 1040
7516.46 979
7517.28 921
7518.10 950
7518.91 979
7519.73 1005
7520.55 1030
7521.37 996
7522.19 964
7523.01 989
7523.82 1037
7524.64 1012
7525.46 1062
7526.28 1095
7527.10 1107
7527.92 1128
7528.74 1129
7529.56 1132
7530.38 1184
7531.19 1099
7532.01 1068
7532.83 1055
7533.65 1043
7534.47 1098
7535.29 1101
7536.11 1072
7536.93 1022
7537.75 1001
7538.57 982
7539.39 1004
7540.21 978
7541.03 991
7541.85 940
7542.67 938
7543.48 1002
7544.30 1062
7545.12 1011
7545.94 916
7546.76 920
7547.58 981
7548.40 968
7549.22 951
7550.04 996
7550.86 976
7551.68 1012
7552.50 942
7553.32 945
7554.14 927
7554.97 978
7555.79 982
7556.61 942
7557.43 938
7558.25 984
7559.07 946
7559.89 935
7560.71 1000
7561.53 940
7562.35 941
7563.17 973
7563.99 965
7564.81 969
7565.63 998
7566.45 972
7567.28 952
7568.10 948
7568.92 948
7569.74 988
7570.56 938
7571.38 953
7572.20 929
7573.02 936
7573.84 962
7574.67 960
7575.49 1009
7576.31 1023
7577.13 1023
7577.95 1064
7578.77 945
7579.60 904
7580.42 958
7581.24 983
7582.06 1001
7582.88 972
7583.70 1002
7584.53 1016
7585.35 979
7586.17 978
7586.99 1054
7587.81 1054
7588.64 1089
7589.46 1066
7590.28 1106
7591.10 1088
7591.93 1062
7592.75 1095
7593.57 1054
7594.39 1122
7595.22 1130
7596.04 1093
7596.86 1156
7597.68 1124
7598.51 1088
7599.33 1136
7600.15 1124
7600.97 1112
7601.80 1155
7602.62 1162
7603.44 1110
7604.27 1199
7605.09 1145
7605.91 1239
7606.73 1222
7607.56 1264
7608.38 1263
7609.20 1272
7610.03 1223
7610.85 1231
7611.67 1188
7612.50 1142
7613.32 1259
7614.15 1231
7614.97 1225
7615.79 1241
7616.62 1238
7617.44 1306
7618.26 1332
7619.09 1423
7619.91 1476
7620.73 1576
7621.56 1562
7622.38 1572
7623.21 1575
7624.03 1498
7624.85 1455
7625.68 1448
7626.50 1435
7627.33 1497
7628.15 1511
7628.98 1438
7629.80 1515
7630.62 1511
7631.45 1569
7632.27 1643
7633.10 1718
7633.92 1780
7634.75 1766
7635.57 1725
7636.40 1672
7637.22 1610
7638.05 1515
7638.87 1431
7639.70 1338
7640.52 1280
7641.35 1229
7642.17 1211
7643.00 1194
7643.82 1222
7644.65 1182
7645.47 1190
7646.30 1217
7647.12 1300
7647.95 1359
7648.77 1371
7649.60 1465
7650.42 1580
7651.25 1640
7652.08 1683
7652.90 1725
7653.73 1784
7654.55 1707
7655.38 1569
7656.20 1497
7657.03 1424
7657.86 1354
7658.68 1378
7659.51 1251
7660.33 1165
7661.16 1139
7661.99 1115
7662.81 1080
7663.64 1048
7664.46 1023
7665.29 1066
7666.12 1033
7666.94 1041
7667.77 1047
7668.60 1063
7669.42 1038
7670.25 1049
7671.08 1079
7671.90 1013
7672.73 1043
7673.56 1004
7674.38 986
7675.21 985
7676.04 966
7676.86 988
7677.69 992
7678.52 1031
7679.34 928
7680.17 950
7681.00 1049
7681.83 1064
7682.65 1013
7683.48 963
7684.31 1085
7685.13 1133
7685.96 1088
7686.79 1115
7687.62 1090
7688.44 1082
7689.27 1095
7690.10 1123
7690.93 1133
7691.76 1123
7692.58 1123
7693.41 1074
7694.24 1094
7695.07 1126
7695.89 1176
7696.72 1196
7697.55 1233
7698.38 1278
7699.21 1271
7700.03 1301
7700.86 1340
7701.69 1295
7702.52 1204
7703.35 1211
7704.18 1186
7705.00 1172
7705.83 1096
7706.66 1116
7707.49 1105
7708.32 1093
7709.15 1031
7709.98 1022
7710.80 1028
7711.63 1118
7712.46 1119
7713.29 1094
7714.12 1101
7714.95 1062
7715.78 987
7716.61 1040
7717.44 1089
7718.27 1091
7719.09 1019
7719.92 1056
7720.75 1061
7721.58 1096
7722.41 1056
7723.24 1034
7724.07 969
7724.90 1046
7725.73 1086
7726.56 1055
7727.39 1051
7728.22 1097
7729.05 1142
7729.88 1155
7730.71 1220
7731.54 1204
7732.37 1214
7733.20 1220
7734.03 1211
7734.86 1138
7735.69 1103
7736.52 1068
7737.35 1008
7738.18 1069
7739.01 1094
7739.84 1012
7740.67 981
7741.50 1032
7742.33 982
7743.16 1007
7743.99 1012
7744.82 1030
7745.65 1128
7746.48 1168
7747.31 1292
7748.14 1348
7748.98 1481
7749.81 1578
7750.64 1591
7751.47 1506
7752.30 1450
7753.13 1411
7753.96 1328
7754.79 1277
7755.62 1218
7756.45 1133
7757.29 1121
7758.12 1066
7758.95 1030
7759.78 992
7760.61 966
7761.44 961
7762.27 965
7763.11 954
7763.94 938
7764.77 958
7765.60 968
7766.43 895
7767.26 946
7768.10 930
7768.93 960
7769.76 943
7770.59 934
7771.42 903
7772.26 977
7773.09 977
7773.92 946
7774.75 940
7775.58 953
7776.42 983
7777.25 974
7778.08 928
7778.91 946
7779.75 968
7780.58 967
7781.41 941
7782.24 955
7783.08 988
7783.91 950
7784.74 946
7785.57 939
7786.41 964
7787.24 951
7788.07 948
7788.91 967
7789.74 983
7790.57 886
7791.40 896
7792.24 987
7793.07 977
7793.90 988
7794.74 957
7795.57 949
7796.40 975
7797.24 1003
7798.07 970
7798.90 1022
7799.74 1035
7800.57 1063
7801.40 1054
7802.24 1065
7803.07 1021
7803.91 1011
7804.74 1023
7805.57 1089
7806.41 1031
7807.24 1066
7808.07 1115
7808.91 1059
7809.74 1061
7810.58 1137
7811.41 1131
7812.25 1115
7813.08 1183
7813.91 1178
7814.75 1226
7815.58 1331
7816.42 1392
7817.25 1432
7818.09 1513
7818.92 1484
7819.75 1533
7820.59 1520
7821.42 1443
7822.26 1471
7823.09 1464
7823.93 1488
7824.76 1555
7825.60 1567
7826.43 1503
7827.27 1524
7828.10 1471
7828.94 1370
7829.77 1315
7830.61 1362
7831.44 1311
7832.28 1267
7833.11 1276
7833.95 1275
7834.78 1318
7835.62 1337
7836.46 1384
7837.29 1395
7838.13 1324
7838.96 1244
7839.80 1249
7840.63 1170
7841.47 1218
7842.31 1182
7843.14 1159
7843.98 1166
7844.81 1143
7845.65 1063
7846.48 1110
7847.32 1068
7848.16 997
7848.99 979
7849.83 1006
7850.67 1051
7851.50 1013
7852.34 980
7853.17 986
7854.01 1059
7854.85 1038
7855.68 971
7856.52 967
7857.36 977
7858.19 1017
7859.03 1050
7859.87 995
7860.70 1050
7861.54 1035
7862.38 1049
7863.21 1024
7864.05 982
7864.89 1047
7865.73 985
7866.56 997
7867.40 1011
7868.24 999
7869.07 1080
7869.91 1062
7870.75 1129
7871.59 1040
7872.42 1055
7873.26 1015
7874.10 1080
7874.94 1092
7875.77 1070
7876.61 1133
7877.45 1165
7878.29 1152
7879.12 1197
7879.96 1252
7880.80 1307
7881.64 1335
7882.47 1381
7883.31 1357
7884.15 1413
7884.99 1392
7885.83 1380
7886.67 1316
7887.50 1253
7888.34 1180
7889.18 1186
7890.02 1247
7890.86 1186
7891.69 1200
7892.53 1198
7893.37 1228
7894.21 1257
7895.05 1278
7895.89 1245
7896.73 1264
7897.57 1171
7898.40 1093
7899.24 1130
7900.08 1129
7900.92 1064
7901.76 1058
7902.60 1060
7903.44 993
7904.28 994
7905.12 1015
7905.95 1041
7906.79 989
7907.63 1011
7908.47 972
7909.31 1009
7910.15 1004
7910.99 1018
7911.83 999
7912.67 993
7913.51 988
7914.35 1036
7915.19 1049
7916.03 1092
7916.87 1210
7917.71 1271
7918.55 1316
7919.39 1364
7920.23 1402
7921.07 1359
7921.91 1385
7922.75 1392
7923.59 1320
7924.43 1227
7925.27 1149
7926.11 1056
7926.95 1037
7927.79 1052
7928.63 1016
7929.47 972
7930.31 953
7931.15 987
7931.99 944
7932.83 921
7933.67 887
7934.51 934
7935.35 930
7936.19 882
7937.04 855
7937.88 859
7938.72 939
7939.56 911
7940.40 930
7941.24 913
7942.08 937
7942.92 962
7943.76 966
7944.60 963
7945.45 945
7946.29 891
7947.13 905
7947.97 919
7948.81 924
7949.65 948
7950.49 960
7951.34 905
7952.18 905
7953.02 946
7953.86 898
7954.70 984
7955.54 1014
7956.39 988
7957.23 955
7958.07 1022
7958.91 1007
7959.75 1027
7960.60 1010
7961.44 1006
7962.28 999
7963.12 957
7963.96 933
7964.81 978
7965.65 941
7966.49 965
7967.33 1010
7968.18 1074
7969.02 1093
7969.86 1212
7970.70 1170
7971.55 1174
7972.39 1139
7973.23 1038
7974.08 1001
7974.92 1003
7975.76 953
7976.60 903
7977.45 931
7978.29 908
7979.13 916
7979.98 882
7980.82 899
7981.66 918
7982.51 877
7983.35 831
7984.19 891
7985.04 887
7985.88 889
7986.72 865
7987.57 877
7988.41 865
7989.25 835
7990.10 831
7990.94 850
7991.78 810
7992.63 810
7993.47 802
7994.32 802
7995.16 776
7996.00 774
7996.85 810
7997.69 776
7998.53 727
7999.38 802
8000.22 761
8001.07 710
8001.91 718
8002.76 744
8003.60 769
8004.44 748
8005.29 762
8006.13 717
8006.98 747
8007.82 768
8008.67 756
8009.51 746
8010.36 750
8011.20 712
8012.05 731
8012.89 741
8013.74 735
8014.58 764
8015.43 772
8016.27 783
8017.12 727
8017.96 729
8018.81 745
8019.65 753
8020.50 750
8021.34 731
8022.19 673
8023.03 712
8023.88 769
8024.72 736
8025.57 704
8026.41 711
8027.26 699
8028.11 711
8028.95 699
8029.80 717
8030.64 740
8031.49 718
8032.33 697
8033.18 744
8034.03 760
8034.87 704
8035.72 766
8036.56 767
8037.41 750
8038.26 737
8039.10 768
8039.95 743
8040.80 743
8041.64 726
8042.49 706
8043.33 735
8044.18 760
8045.03 789
8045.87 822
8046.72 767
8047.57 768
8048.41 754
8049.26 792
8050.11 740
8050.95 739
8051.80 752
8052.65 774
8053.49 764
8054.34 758
8055.19 772
8056.04 768
8056.88 712
8057.73 709
8058.58 688
8059.42 668
8060.27 644
8061.12 692
8061.97 678
8062.81 692
8063.66 664
8064.51 700
8065.36 722
8066.20 711
8067.05 710
8067.90 678
8068.75 682
8069.60 681
8070.44 701
8071.29 699
8072.14 717
8072.99 711
8073.84 721
8074.68 753
8075.53 722
8076.38 687
8077.23 636
8078.08 679
8078.92 709
8079.77 690
8080.62 668
8081.47 704
8082.32 689
8083.17 674
8084.02 662
8084.86 684
8085.71 682
8086.56 670
8087.41 644
8088.26 611
8089.11 666
8089.96 680
8090.81 701
8091.65 669
8092.50 670
8093.35 673
8094.20 689
8095.05 680
8095.90 694
8096.75 694
8097.60 676
8098.45 663
8099.30 643
8100.15 636
8101.00 658
8101.85 666
8102.70 657
8103.54 667
8104.39 710
8105.24 696
8106.09 690
8106.94 700
8107.79 654
8108.64 653
8109.49 694
8110.34 696
8111.19 738
8112.04 708
8112.89 715
8113.74 665
8114.59 664
8115.44 664
8116.29 723
8117.14 721
8117.99 714
8118.84 686
8119.70 698
8120.55 734
8121.40 740
8122.25 709
8123.10 735
8123.95 763
8124.80 734
8125.65 726
8126.50 701
8127.35 742
8128.20 748
8129.05 746
8129.90 719
8130.76 742
8131.61 754
8132.46 769
8133.31 851
8134.16 815
8135.01 866
8135.86 887
8136.71 772
8137.56 781
8138.42 795
8139.27 807
8140.12 802
8140.97 811
8141.82 741
8142.67 731
8143.53 773
8144.38 785
8145.23 784
8146.08 752
8146.93 778
8147.78 819
8148.64 855
8149.49 851
8150.34 829
8151.19 832
8152.05 808
8152.90 914
8153.75 910
8154.60 898
8155.45 923
8156.31 969
8157.16 988
8158.01 1057
8158.86 1108
8159.72 1049
8160.57 1056
8161.42 975
8162.27 979
8163.13 916
8163.98 874
8164.83 815
8165.69 788
8166.54 745
8167.39 807
8168.24 759
8169.10 764
8169.95 784
8170.80 779
8171.66 758
8172.51 815
8173.36 754
8174.22 773
8175.07 747
8175.92 738
8176.78 730
8177.63 678
8178.48 713
8179.34 705
8180.19 694
8181.04 701
8181.90 718
8182.75 662
8183.61 702
8184.46 692
8185.31 727
8186.17 697
8187.02 703
8187.87 653
8188.73 692
8189.58 701
8190.44 685
8191.29 701
8192.15 719
8193.00 694
8193.85 711
8194.71 734
8195.56 745
8196.42 757
8197.27 711
8198.13 717
8198.98 732
8199.84 727
8200.69 739
8201.55 738
8202.40 735
8203.25 713
8204.11 707
8204.96 703
8205.82 700
8206.67 690
8207.53 716
8208.38 731
8209.24 720
8210.09 761
8210.95 721
8211.81 735
8212.66 767
8213.52 784
8214.37 788
8215.23 776
8216.08 770
8216.94 743
8217.79 795
8218.65 828
8219.50 806
8220.36 782
8221.22 794
8222.07 840
8222.93 801
8223.78 771
8224.64 779
8225.50 825
8226.35 837
8227.21 822
8228.06 758
8228.92 773
8229.78 792
8230.63 792
8231.49 758
8232.34 729
8233.20 738
8234.06 730
8234.91 763
8235.77 766
8236.63 763
8237.48 704
8238.34 729
8239.20 635
8240.05 691
8240.91 638
8241.77 668
8242.62 662
8243.48 673
8244.34 721
8245.19 661
8246.05 673
8246.91 658
8247.77 654
8248.62 625
8249.48 613
8250.34 658
8251.20 628
8252.05 621
8252.91 657
8253.77 705
8254.62 670
8255.48 647
8256.34 634
8257.20 601
8258.06 622
8258.91 646
8259.77 644
8260.63 643
8261.49 687
8262.34 629
8263.20 639
8264.06 687
8264.92 652
8265.78 641
8266.63 616
8267.49 668
8268.35 677
8269.21 684
8270.07 668
8270.93 670
8271.78 650
8272.64 637
8273.50 681
8274.36 663
8275.22 665
8276.08 694
8276.93 707
8277.79 664
8278.65 698
8279.51 695
8280.37 689
8281.23 680
8282.09 652
8282.95 660
8283.81 693
8284.66 687
8285.52 654
8286.38 688
8287.24 674
8288.10 654
8288.96 640
8289.82 686
8290.68 686
8291.54 698
8292.40 650
8293.26 678
8294.12 689
8294.98 708
8295.84 667
8296.70 655
8297.56 696
8298.42 705
8299.28 676
8300.13 689
8300.99 693
8301.85 697
8302.71 747
8303.57 717
8304.43 719
8305.29 705
8306.16 665
8307.02 638
8307.88 640
8308.74 704
8309.60 716
8310.46 655
8311.32 644
8312.18 695
8313.04 654
8313.90 660
8314.76 675
8315.62 656
8316.48 671
8317.34 681
8318.20 659
8319.06 669
8319.92 648
8320.78 673
8321.65 673
8322.51 637
8323.37 676
8324.23 685
8325.09 711
8325.95 664
8326.81 670
8327.67 667
8328.53 673
8329.40 684
8330.26 663
8331.12 666
8331.98 690
8332.84 691
8333.70 666
8334.57 639
8335.43 700
8336.29 683
8337.15 715
8338.01 699
8338.87 661
8339.74 667
8340.60 686
8341.46 714
8342.32 684
8343.18 727
8344.05 687
8344.91 718
8345.77 724
8346.63 716
8347.49 694
8348.36 687
8349.22 770
8350.08 727
8350.94 737
8351.81 726
8352.67 736
8353.53 695
8354.39 719
8355.26 690
8356.12 756
8356.98 709
8357.85 721
8358.71 726
8359.57 704
8360.43 733
8361.30 724
8362.16 654
8363.02 737
8363.89 743
8364.75 706
8365.61 736
8366.48 739
8367.34 745
8368.20 709
8369.07 703
8369.93 694
8370.79 782
8371.66 754
8372.52 734
8373.38 694
8374.25 713
8375.11 723
8375.98 741
8376.84 711
8377.70 734
8378.57 762
8379.43 703
8380.30 717
8381.16 757
8382.02 721
8382.89 702
8383.75 786
8384.62 779
8385.48 799
8386.34 717
8387.21 831
8388.07 802
8388.94 735
8389.80 778
8390.67 770
8391.53 752
8392.40 796
8393.26 787
8394.13 754
8394.99 791
8395.85 856
8396.72 808
8397.58 785
8398.45 812
8399.31 805
8400.18 820
8401.04 838
8401.91 857
8402.77 870
8403.64 843
8404.50 801
8405.37 827
8406.24 860
8407.10 910
8407.97 872
8408.83 844
8409.70 921
8410.56 925
8411.43 943
8412.29 910
8413.16 948
8414.03 971
8414.89 1028
8415.76 1026
8416.62 952
8417.49 945
8418.35 960
8419.22 956
8420.09 960
8420.95 915
8421.82 989
8422.69 982
8423.55 976
8424.42 1029
8425.28 1019
8426.15 1046
8427.02 1028
8427.88 1114
8428.75 1187
8429.62 1139
8430.48 1166
8431.35 1189
8432.22 1180
8433.08 1178
8433.95 1258
8434.82 1225
8435.68 1251
8436.55 1219
8437.42 1250
8438.28 1291
8439.15 1333
8440.02 1311
8440.89 1309
8441.75 1376
8442.62 1442
8443.49 1460
8444.35 1489
8445.22 1525
8446.09 1444
8446.96 1437
8447.82 1443
8448.69 1508
8449.56 1545
8450.43 1533
8451.29 1614
8452.16 1720
8453.03 1817
8453.90 2101
8454.76 2468
8455.63 2969
8456.50 3457
8457.37 3883
8458.24 4177
8459.10 4418
8459.97 4481
8460.84 4142
8461.71 3806
8462.58 3356
8463.45 3021
8464.31 2612
8465.18 2377
8466.05 2029
8466.92 1915
8467.79 1732
8468.66 1538
8469.52 1453
8470.39 1437
8471.26 1364
8472.13 1310
8473.00 1265
8473.87 1258
8474.74 1178
8475.61 1156
8476.47 1203
8477.34 1125
8478.21 1162
8479.08 1112
8479.95 1137
8480.82 1139
8481.69 1127
8482.56 1204
8483.43 1244
8484.30 1285
8485.17 1256
8486.04 1226
8486.91 1254
8487.78 1311
8488.64 1191
8489.51 1177
8490.38 1136
8491.25 1144
8492.12 1154
8492.99 1127
8493.86 1146
8494.73 1165
8495.60 1164
8496.47 1176
8497.34 1140
8498.21 1129
8499.08 1167
8499.95 1110
8500.82 1111
8501.69 1166
8502.56 1201
8503.43 1145
8504.30 1141
8505.17 1182
8506.05 1165
8506.92 1158
8507.79 1155
8508.66 1174
8509.53 1128
8510.40 1138
8511.27 1161
8512.14 1194
8513.01 1226
8513.88 1260
8514.75 1195
8515.62 1226
8516.49 1276
8517.37 1270
8518.24 1249
8519.11 1284
8519.98 1327
8520.85 1351
8521.72 1381
8522.59 1376
8523.46 1497
8524.33 1558
8525.21 1714
8526.08 1866
8526.95 1991
8527.82 2154
8528.69 2229
8529.56 2190
8530.44 2243
8531.31 2158
8532.18 2014
8533.05 1866
8533.92 1762
8534.80 1660
8535.67 1580
8536.54 1528
8537.41 1445
8538.28 1395
8539.16 1409
8540.03 1370
8540.90 1341
8541.77 1337
8542.64 1228
8543.52 1295
8544.39 1257
8545.26 1191
8546.13 1184
8547.01 1108
8547.88 1150
8548.75 1170
8549.62 1145
8550.50 1118
8551.37 1102
8552.24 1195
8553.12 1219
8553.99 1285
8554.86 1357
8555.73 1303
8556.61 1408
8557.48 1479
8558.35 1456
8559.23 1394
8560.10 1311
8560.97 1281
8561.85 1252
8562.72 1182
8563.59 1186
8564.47 1109
8565.34 1143
8566.21 1111
8567.09 1085
8567.96 1076
8568.83 1104
8569.71 1092
8570.58 1063
8571.46 987
8572.33 1008
8573.20 1048
8574.08 1014
8574.95 985
8575.83 1006
8576.70 1011
8577.57 1012
8578.45 1021
8579.32 1081
8580.20 1011
8581.07 1058
8581.94 1013
8582.82 1010
8583.69 1004
8584.57 1002
8585.44 1033
8586.32 1041
8587.19 1044
8588.07 1073
8588.94 1066
8589.82 1049
8590.69 1079
8591.57 1026
8592.44 1091
8593.32 1104
8594.19 1157
8595.07 1137
8595.94 1160
8596.82 1164
8597.69 1212
8598.57 1149
8599.44 1152
8600.32 1137
8601.19 1182
8602.07 1180
8602.94 1212
8603.82 1165
8604.69 1201
8605.57 1308
8606.44 1299
8607.32 1219
8608.20 1209
8609.07 1248
8609.95 1338
8610.82 1309
8611.70 1270
8612.57 1327
8613.45 1359
8614.33 1302
8615.20 1320
8616.08 1343
8616.95 1340
8617.83 1392
8618.71 1431
8619.58 1407
8620.46 1498
8621.34 1529
8622.21 1604
8623.09 1635
8623.97 1645
8624.84 1577
8625.72 1588
8626.59 1584
8627.47 1569
8628.35 1626
8629.22 1629
8630.10 1596
8630.98 1614
8631.86 1623
8632.73 1655
8633.61 1642
8634.49 1655
8635.36 1611
8636.24 1642
8637.12 1699
8637.99 1714
8638.87 1801
8639.75 1742
8640.63 1741
8641.50 1769
8642.38 1811
8643.26 1803
8644.14 1880
8645.01 1981
8645.89 1974
8646.77 2027
8647.65 2060
8648.52 2107
8649.40 2128
8650.28 2160
8651.16 2227
8652.04 2230
8652.91 2205
8653.79 2172
8654.67 2197
8655.55 2238
8656.43 2286
8657.30 2296
8658.18 2315
8659.06 2412
8659.94 2587
8660.82 2826
8661.70 3206
8662.57 3650
8663.45 4050
8664.33 4784
8665.21 5507
8666.09 5888
8666.97 6121
8667.85 6303
8668.72 6272
8669.60 5960
8670.48 5563
8671.36 4990
8672.24 4419
8673.12 3920
8674.00 3536
8674.88 3409
8675.76 3111
8676.63 2987
8677.51 2807
8678.39 2693
8679.27 2543
8680.15 2408
8681.03 2302
8681.91 2237
8682.79 2106
8683.67 2029
8684.55 2036
8685.43 1992
8686.31 2029
8687.19 1955
8688.07 2017
8688.95 2060
8689.83 2241
8690.71 2360
8691.59 2612
8692.47 2861
8693.35 3102
8694.23 3344
8695.11 3484
8695.99 3577
8696.87 3512
8697.75 3369
8698.63 3093
8699.51 2846
8700.39 2779
8701.27 2596
8702.15 2531
8703.03 2429
8703.91 2421
8704.79 2390
8705.67 2304
8706.55 2198
8707.43 2075
8708.31 2025
8709.19 1898
8710.07 1830
8710.96 1675
8711.84 1594
8712.72 1511
8713.60 1462
8714.48 1473
8715.36 1464
8716.24 1381
8717.12 1384
8718.00 1371
8718.89 1374
8719.77 1393
8720.65 1345
8721.53 1336
8722.41 1407
8723.29 1326
8724.17 1340
8725.06 1393
8725.94 1427
8726.82 1354
8727.70 1391
8728.58 1377
8729.46 1389
8730.35 1404
8731.23 1427
8732.11 1475
8732.99 1553
8733.87 1432
8734.76 1437
8735.64 1395
8736.52 1457
8737.40 1463
8738.29 1423
8739.17 1462
8740.05 1452
8740.93 1423
8741.81 1435
8742.70 1454
8743.58 1454
8744.46 1462
8745.34 1432
8746.23 1403
8747.11 1400
8747.99 1406
8748.88 1419
8749.76 1410
8750.64 1389
8751.52 1404
8752.41 1433
8753.29 1465
8754.17 1459
8755.06 1412
8755.94 1505
8756.82 1487
8757.71 1607
8758.59 1697
8759.47 1671
8760.36 1723
8761.24 1768
8762.12 1673
8763.01 1713
8763.89 1650
8764.77 1599
8765.66 1627
8766.54 1613
8767.42 1581
8768.31 1583
8769.19 1573
8770.08 1583
8770.96 1556
8771.84 1587
8772.73 1568
8773.61 1541
8774.50 1511
8775.38 1538
8776.26 1556
8777.15 1503
8778.03 1490
8778.92 1554
8779.80 1672
8780.69 1732
8781.57 1790
8782.46 1907
8783.34 1980
8784.22 1985
8785.11 2022
8785.99 2044
8786.88 2042
8787.76 1920
8788.65 1867
8789.53 1794
8790.42 1668
8791.30 1594
8792.19 1509
8793.07 1485
8793.96 1434
8794.84 1328
8795.73 1306
8796.61 1249
8797.50 1267
8798.38 1228
8799.27 1159
8800.15 1188
8801.04 1143
8801.93 1138
8802.81 1139
8803.70 1079
8804.58 1106
8805.47 1085
8806.35 1053
8807.24 1040
8808.12 1064
8809.01 1050
8809.90 1035
8810.78 1049
8811.67 1054
8812.55 1069
8813.44 1003
8814.33 1100
8815.21 1035
8816.10 1029
8816.98 1018
8817.87 1060
8818.76 1028
8819.64 997
8820.53 1007
8821.42 1022
8822.30 1037
8823.19 980
8824.08 955
8824.96 978
8825.85 970
8826.74 972
8827.62 983
8828.51 941
8829.40 1017
8830.28 974
8831.17 937
8832.06 937
8832.94 941
8833.83 992
8834.72 977
8835.61 939
8836.49 934
8837.38 972
8838.27 970
8839.16 1013
8840.04 969
8840.93 932
8841.82 940
8842.70 915
8843.59 851
8844.48 899
8845.37 872
8846.26 928
8847.14 931
8848.03 913
8848.92 881
8849.81 858
8850.69 869
8851.58 848
8852.47 907
8853.36 937
8854.25 879
8855.13 869
8856.02 903
8856.91 901
8857.80 881
8858.69 910
8859.58 865
8860.46 802
8861.35 904
8862.24 924
8863.13 880
8864.02 905
8864.91 926
8865.80 854
8866.68 880
8867.57 888
8868.46 932
8869.35 932
8870.24 888
8871.13 825
8872.02 802
8872.91 872
8873.80 884
8874.69 894
8875.57 862
8876.46 829
8877.35 879
8878.24 871
8879.13 868
8880.02 876
8880.91 925
8881.80 831
8882.69 835
8883.58 765
8884.47 793
8885.36 750
8886.25 754
8887.14 760
8888.03 741
8888.92 773
8889.81 778
8890.70 755
8891.59 716
8892.48 730
8893.37 728
8894.26 696
8895.15 698
8896.04 712
8896.93 672
8897.82 674
8898.71 669
8899.60 723
8900.49 719
8901.38 678
8902.27 656
8903.16 652
8904.05 652
8904.94 663
8905.83 691
8906.72 687
8907.61 705
8908.50 666
8909.40 691
8910.29 646
8911.18 683
8912.07 673
8912.96 679
8913.85 665
8914.74 690
8915.63 637
8916.52 645
8917.42 652
8918.31 677
8919.20 653
8920.09 655
8920.98 640
8921.87 698
8922.76 685
8923.66 632
8924.55 654
8925.44 657
8926.33 673
8927.22 689
8928.11 658
8929.01 660
8929.90 621
8930.79 626
8931.68 635
8932.57 619
8933.47 648
8934.36 644
8935.25 631
8936.14 624
8937.03 606
8937.93 641
8938.82 646
8939.71 621
8940.60 586
8941.50 609
8942.39 609
8943.28 663
8944.17 657
8945.07 632
8945.96 621
8946.85 621
8947.75 611
8948.64 637
8949.53 660
8950.42 644
8951.32 638
8952.21 636
8953.10 616
8954.00 618
8954.89 672
8955.78 636
8956.68 600
8957.57 619
8958.46 619
8959.36 642
8960.25 597
8961.14 598
8962.04 641
8962.93 653
8963.82 622
8964.72 629
8965.61 589
8966.50 634
8967.40 655
8968.29 636
8969.19 597
8970.08 610
8970.97 627
8971.87 674
8972.76 667
8973.66 633
8974.55 636
8975.44 620
8976.34 613
8977.23 567
8978.13 600
8979.02 615
8979.91 612
8980.81 635
8981.70 625
8982.60 621
8983.49 612
8984.39 590
8985.28 605
8986.18 588
8987.07 591
8987.97 635
8988.86 566
8989.76 598
8990.65 626
8991.55 607
8992.44 608
8993.34 614
8994.23 614
8995.13 648
8996.02 584
8996.92 621
8997.81 607
8998.71 594
8999.60 585
9000.50 570
9001.39 593
9002.29 597
9003.18 601
9004.08 608
9004.98 603
9005.87 553
9006.77 586
9007.66 593
9008.56 591
9009.45 607
9010.35 580
9011.25 560
9012.14 572
9013.04 613
9013.93 587
9014.83 575
9015.73 566
9016.62 594
9017.52 608
9018.42 597
9019.31 628
9020.21 554
9021.10 565
9022.00 611
9022.90 615
9023.79 585
9024.69 556
9025.59 620
9026.48 638
9027.38 631
9028.28 634
9029.17 641
9030.07 622
9030.97 618
9031.87 625
9032.76 575
9033.66 585
9034.56 563
9035.45 604
9036.35 596
9037.25 578
9038.15 555
9039.04 575
9039.94 571
9040.84 569
9041.73 571
9042.63 568
9043.53 599
9044.43 582
9045.33 615
9046.22 636
9047.12 627
9048.02 614
9048.92 611
9049.81 593
9050.71 633
9051.61 578
9052.51 592
9053.41 599
9054.30 571
9055.20 567
9056.10 592
9057.00 594
9057.90 580
9058.80 624
9059.69 629
9060.59 579
9061.49 624
9062.39 588
9063.29 597
9064.19 634
9065.08 634
9065.98 661
9066.88 684
9067.78 625
9068.68 616
9069.58 664
9070.48 617
9071.38 614
9072.27 628
9073.17 635
9074.07 626
9074.97 614
9075.87 607
9076.77 599
9077.67 594
9078.57 609
9079.47 640
9080.37 608
9081.27 570
9082.17 628
9083.07 617
9083.97 639
9084.87 604
9085.76 611
9086.66 608
9087.56 630
9088.46 620
9089.36 636
9090.26 657
9091.16 645
9092.06 620
9092.96 620
9093.86 622
9094.76 635
9095.66 614
9096.56 642
9097.46 610
9098.36 617
9099.26 588
9100.17 628
9101.07 560
9101.97 584
9102.87 594
9103.77 604
9104.67 605
9105.57 578
9106.47 601
9107.37 599
9108.27 611
9109.17 581
9110.07 623
9110.97 628
9111.87 586
9112.77 600
9113.68 596
9114.58 589
9115.48 576
9116.38 605
9117.28 594
9118.18 594
9119.08 561
9119.98 588
9120.89 566
9121.79 584
9122.69 596
9123.59 608
9124.49 640
9125.39 612
9126.29 625
9127.20 633
9128.10 630
9129.00 600
9129.90 620
9130.80 601
9131.71 608
9132.61 620
9133.51 609
9134.41 576
9135.31 626
9136.22 583
9137.12 592
9138.02 544
9138.92 571
9139.83 621
9140.73 605
9141.63 600
9142.53 621
9143.43 572
9144.34 556
9145.24 570
9146.14 560
9147.05 559
9147.95 558
9148.85 622
9149.75 575
9150.66 586
9151.56 615
9152.46 607
9153.37 590
9154.27 586
9155.17 612
9156.07 573
9156.98 571
9157.88 576
9158.78 603
9159.69 552
9160.59 579
9161.49 613
9162.40 630
9163.30 630
9164.20 595
9165.11 573
9166.01 545
9166.92 571
9167.82 583
9168.72 579
9169.63 537
9170.53 616
9171.43 595
9172.34 604
9173.24 620
9174.15 624
9175.05 594
9175.95 629
9176.86 618
9177.76 624
9178.67 605
9179.57 545
9180.48 573
9181.38 596
9182.28 557
9183.19 571
9184.09 593
9185.00 610
9185.90 615
9186.81 631
9187.71 625
9188.62 633
9189.52 631
9190.43 652
9191.33 631
9192.24 651
9193.14 623
9194.05 611
9194.95 640
9195.86 618
9196.76 656
9197.67 664
9198.57 676
9199.48 665
9200.38 705
9201.29 689
9202.19 675
9203.10 672
9204.00 678
9204.91 677
9205.81 728
9206.72 648
9207.63 634
9208.53 651
9209.44 656
9210.34 604
9211.25 612
9212.15 610
9213.06 593
9213.97 611
9214.87 613
9215.78 607
9216.68 669
9217.59 621
9218.50 606
9219.40 607
9220.31 570
9221.22 614
9222.12 640
9223.03 622
9223.94 651
9224.84 632
9225.75 623
9226.65 609
9227.56 617
9228.47 590
9229.37 592
9230.28 635
9231.19 605
9232.10 606
9233.00 589
9233.91 615
9234.82 557
9235.72 598
9236.63 616
9237.54 631
9238.44 577
9239.35 563
9240.26 598
9241.17 600
9242.07 587
9242.98 579
9243.89 576
9244.80 596
9245.70 605
9246.61 621
9247.52 629
9248.43 664
9249.33 603
9250.24 612
9251.15 608
9252.06 618
9252.97 612
9253.87 623
9254.78 621
9255.69 598
9256.60 629
9257.51 610
9258.41 618
9259.32 607
9260.23 635
9261.14 693
9262.05 650
9262.96 688
9263.86 689
9264.77 716
9265.68 732
9266.59 771
9267.50 778
9268.41 679
9269.32 702
9270.22 670
9271.13 666
9272.04 639
9272.95 628
9273.86 631
9274.77 626
9275.68 580
9276.59 643
9277.50 676
9278.40 671
9279.31 647
9280.22 636
9281.13 618
9282.04 632
9282.95 627
9283.86 667
9284.77 653
9285.68 623
9286.59 648
9287.50 633
9288.41 639
9289.32 642
9290.23 603
9291.14 616
9292.05 616
9292.96 639
9293.87 621
9294.78 628
9295.69 630
9296.60 596
9297.51 590
9298.42 635
9299.33 680
9300.24 690
9301.15 679
9302.06 679
9302.97 668
9303.88 688
9304.79 703
9305.70 655
9306.61 644
9307.52 650
9308.43 669
9309.34 663
9310.25 672
9311.16 697
9312.07 673
9312.98 639
9313.90 684
9314.81 707
9315.72 667
9316.63 648
9317.54 688
9318.45 669
9319.36 657
9320.27 619
9321.18 695
9322.10 711
9323.01 662
9323.92 671
9324.83 668
9325.74 635
9326.65 645
9327.56 647
9328.48 640
9329.39 644
9330.30 639
9331.21 614
9332.12 695
9333.03 676
9333.95 651
9334.86 662
9335.77 671
9336.68 678
9337.59 620
9338.51 659
9339.42 683
9340.33 657
9341.24 668
9342.15 652
9343.07 683
9343.98 681
9344.89 680
9345.80 683
9346.72 669
9347.63 672
9348.54 670
9349.45 690
9350.37 706
9351.28 688
9352.19 683
9353.11 663
9354.02 656
9354.93 693
9355.84 676
9356.76 671
9357.67 614
9358.58 668
9359.50 692
9360.41 689
9361.32 677
9362.24 648
9363.15 675
9364.06 667
9364.98 656
9365.89 708
9366.80 666
9367.72 684
9368.63 669
9369.54 706
9370.46 714
9371.37 695
9372.28 673
9373.20 691
9374.11 696
9375.03 711
9375.94 742
9376.85 761
9377.77 745
9378.68 747
9379.60 752
9380.51 693
9381.42 783
9382.34 726
9383.25 715
9384.17 716
9385.08 763
9386.00 787
9386.91 746
9387.82 751
9388.74 760
9389.65 844
9390.57 851
9391.48 784
9392.40 815
9393.31 831
9394.23 855
9395.14 851
9396.06 850
9396.97 848
9397.89 852
9398.80 879
9399.72 920
9400.63 845
9401.55 882
9402.46 840
9403.38 813
9404.29 859
9405.21 880
9406.12 816
9407.04 887
9407.95 877
9408.87 902
9409.79 874
9410.70 875
9411.62 887
9412.53 879
9413.45 870
9414.36 911
9415.28 884
9416.20 874
9417.11 911
9418.03 861
9418.94 863
9419.86 870
9420.78 900
9421.69 863
9422.61 856
9423.52 879
9424.44 912
9425.36 926
9426.27 955
9427.19 953
9428.11 950
9429.02 962
9429.94 992
9430.86 939
9431.77 1031
9432.69 1053
9433.61 1078
9434.52 1074
9435.44 1077
9436.36 1138
9437.27 1145
9438.19 1130
9439.11 1126
9440.02 1174
9440.94 1269
9441.86 1289
9442.78 1261
9443.69 1271
9444.61 1321
9445.53 1339
9446.44 1376
9447.36 1356
9448.28 1418
9449.20 1412
9450.11 1477
9451.03 1536
9451.95 1686
9452.87 1842
9453.78 2015
9454.70 2190
9455.62 2136
9456.54 2176
9457.46 2193
9458.37 2110
9459.29 2027
9460.21 1852
9461.13 1705
9462.05 1577
9462.96 1432
9463.88 1302
9464.80 1231
9465.72 1169
9466.64 1118
9467.56 1041
9468.47 1012
9469.39 973
9470.31 988
9471.23 982
9472.15 988
9473.07 927
9473.98 928
9474.90 978
9475.82 976
9476.74 924
9477.66 936
9478.58 941
9479.50 937
9480.42 916
9481.34 930
9482.26 958
9483.17 950
9484.09 975
9485.01 1016
9485.93 991
9486.85 936
9487.77 1014
9488.69 996
9489.61 981
9490.53 958
9491.45 983
9492.37 954
9493.29 976
9494.21 949
9495.13 962
9496.05 952
9496.97 974
9497.89 931
9498.81 909
9499.73 937
9500.65 935
9501.57 936
9502.49 984
9503.41 1016
9504.33 991
9505.25 999
9506.17 1000
9507.09 1040
9508.01 1072
9508.93 1031
9509.85 1063
9510.77 1061
9511.69 1077
9512.61 1103
9513.53 1043
9514.45 1077
9515.37 1098
9516.29 1108
9517.21 1174
9518.13 1215
9519.05 1284
9519.98 1387
9520.90 1390
9521.82 1404
9522.74 1473
9523.66 1476
9524.58 1498
9525.50 1517
9526.42 1470
9527.34 1454
9528.27 1427
9529.19 1436
9530.11 1449
9531.03 1406
9531.95 1398
9532.87 1411
9533.79 1413
9534.72 1419
9535.64 1390
9536.56 1345
9537.48 1416
9538.40 1367
9539.32 1355
9540.25 1303
9541.17 1323
9542.09 1240
9543.01 1187
9543.93 1161
9544.86 1184
9545.78 1148
9546.70 1125
9547.62 1095
9548.55 1120
9549.47 1165
9550.39 1217
9551.31 1159
9552.24 1147
9553.16 1191
9554.08 1200
9555.00 1203
9555.93 1231
9556.85 1231
9557.77 1168
9558.69 1179
9559.62 1163
9560.54 1218
9561.46 1191
9562.39 1212
9563.31 1223
9564.23 1233
9565.15 1243
9566.08 1255
9567.00 1217
9567.92 1143
9568.85 1218
9569.77 1251
9570.69 1287
9571.62 1249
9572.54 1282
9573.46 1282
9574.39 1242
9575.31 1313
9576.23 1350
9577.16 1338
9578.08 1406
9579.01 1440
9579.93 1432
9580.85 1480
9581.78 1528
9582.70 1469
9583.63 1525
9584.55 1537
9585.47 1516
9586.40 1520
9587.32 1533
9588.25 1519
9589.17 1539
9590.09 1472
9591.02 1462
9591.94 1524
9592.87 1592
9593.79 1613
9594.72 1624
9595.64 1679
9596.57 1828
9597.49 1972
9598.42 2073
9599.34 2191
9600.26 2298
9601.19 2369
9602.11 2401
9603.04 2406
9603.96 2381
9604.89 2243
9605.81 2184
9606.74 2124
9607.66 1960
9608.59 1840
9609.51 1782
9610.44 1725
9611.37 1710
9612.29 1598
9613.22 1510
9614.14 1501
9615.07 1520
9615.99 1493
9616.92 1480
9617.84 1446
9618.77 1423
9619.70 1521
9620.62 1510
9621.55 1504
9622.47 1450
9623.40 1491
9624.32 1486
9625.25 1504
9626.18 1536
9627.10 1562
9628.03 1560
9628.95 1538
9629.88 1503
9630.81 1544
9631.73 1588
9632.66 1591
9633.59 1555
9634.51 1550
9635.44 1608
9636.37 1536
9637.29 1684
9638.22 1625
9639.15 1665
9640.07 1715
9641.00 1764
9641.93 1791
9642.85 1830
9643.78 1865
9644.71 1912
9645.63 1911
9646.56 1931
9647.49 1882
9648.41 1969
9649.34 2027
9650.27 1977
9651.20 1929
9652.12 1820
9653.05 1843
9653.98 1900
9654.91 1821
9655.83 1828
9656.76 1857
9657.69 1803
9658.62 1828
9659.54 1841
9660.47 1799
9661.40 1831
9662.33 1890
9663.25 1842
9664.18 1878
9665.11 1874
9666.04 1928
9666.97 1958
9667.89 1993
9668.82 1913
9669.75 1989
9670.68 2024
9671.61 2012
9672.53 2048
9673.46 2041
9674.39 2058
9675.32 2053
9676.25 2102
9677.18 2186
9678.11 2150
9679.03 2161
9679.96 2145
9680.89 2261
9681.82 2269
9682.75 2325
9683.68 2344
9684.61 2407
9685.54 2338
9686.46 2334
9687.39 2347
9688.32 2345
9689.25 2326
9690.18 2324
9691.11 2296
9692.04 2325
9692.97 2329
9693.90 2260
9694.83 2284
9695.76 2358
9696.69 2453
9697.61 2474
9698.54 2485
9699.47 2497
9700.40 2576
9701.33 2628
9702.26 2634
9703.19 2634
9704.12 2586
9705.05 2513
9705.98 2561
9706.91 2512
9707.84 2387
9708.77 2377
9709.70 2402
9710.63 2391
9711.56 2427
9712.49 2497
9713.42 2558
9714.35 2649
9715.28 2691
9716.21 2753
9717.14 2766
9718.07 2727
9719.00 2734
9719.94 2692
9720.87 2674
9721.80 2569
9722.73 2449
9723.66 2268
9724.59 2255
9725.52 2193
9726.45 2038
9727.38 1995
9728.31 1956
9729.24 1926
9730.17 1887
9731.10 1881
9732.04 1890
9732.97 1867
9733.90 1853
9734.83 1970
9735.76 1944
9736.69 1869
9737.62 1856
9738.55 1791
9739.49 1766
9740.42 1685
9741.35 1741
9742.28 1646
9743.21 1563
9744.14 1539
9745.08 1599
9746.01 1538
9746.94 1546
9747.87 1501
9748.80 1486
9749.74 1503
9750.67 1507
9751.60 1535
9752.53 1436
9753.46 1463
9754.40 1493
9755.33 1409
9756.26 1356
9757.19 1378
9758.13 1388
9759.06 1329
9759.99 1384
9760.92 1379
9761.85 1383
9762.79 1383
9763.72 1409
9764.65 1387
9765.59 1329
9766.52 1341
9767.45 1349
9768.38 1391
9769.32 1381
9770.25 1398
9771.18 1417
9772.12 1437
9773.05 1335
9773.98 1371
9774.92 1444
9775.85 1448
9776.78 1402
9777.71 1336
9778.65 1328
9779.58 1347
9780.52 1406
9781.45 1306
9782.38 1303
9783.32 1357
9784.25 1327
9785.18 1395
9786.12 1356
9787.05 1373
9787.98 1356
9788.92 1371
9789.85 1333
9790.79 1359
9791.72 1357
9792.65 1333
9793.59 1327
9794.52 1301
9795.46 1330
9796.39 1299
9797.32 1305
9798.26 1331
9799.19 1300
9800.13 1404
9801.06 1396
9802.00 1344
9802.93 1386
9803.87 1369
9804.80 1300
9805.73 1257
9806.67 1249
9807.60 1216
9808.54 1210
9809.47 1230
9810.41 1161
9811.34 1148
9812.28 1099
9813.21 1109
9814.15 1063
9815.08 1075
9816.02 1070
9816.95 1073
9817.89 1073
9818.82 1055
9819.76 1061
9820.69 1032
9821.63 1081
9822.57 1124
9823.50 1094
9824.44 1065
9825.37 1010
9826.31 1014
9827.24 1022
9828.18 1002
9829.11 1033
9830.05 1052
9830.99 1040
9831.92 1012
9832.86 989
9833.79 957
9834.73 999
9835.67 990
9836.60 1028
9837.54 1038
9838.47 997
9839.41 1034
9840.35 1039
9841.28 1068
9842.22 1057
9843.16 1007
9844.09 1056
9845.03 1042
9845.97 1062
9846.90 1090
9847.84 1075
9848.78 1021
9849.71 1019
9850.65 1093
9851.59 1064
9852.52 1033
9853.46 1050
9854.40 1041
9855.33 1006
9856.27 1015
9857.21 1050
9858.14 985
9859.08 1036
9860.02 1007
9860.96 993
9861.89 1001
9862.83 978
9863.77 926
9864.71 942
9865.64 942
9866.58 906
9867.52 925
9868.46 967
9869.39 940
9870.33 928
9871.27 923
9872.21 920
9873.15 941
9874.08 916
9875.02 908
9875.96 894
9876.90 917
9877.83 923
9878.77 929
9879.71 947
9880.65 951
9881.59 885
9882.53 883
9883.46 921
9884.40 946
9885.34 926
9886.28 915
9887.22 884
9888.16 880
9889.10 891
9890.03 878
9890.97 907
9891.91 893
9892.85 934
9893.79 946
9894.73 908
9895.67 920
9896.61 932
9897.54 887
9898.48 899
9899.42 846
9900.36 881
9901.30 858
9902.24 886
9903.18 931
9904.12 848
9905.06 853
9906.00 854
9906.94 878
9907.88 913
9908.82 922
9909.76 909
9910.70 937
9911.63 896
9912.57 958
9913.51 935
9914.45 930
9915.39 927
9916.33 912
9917.27 927
9918.21 933
9919.15 907
9920.09 969
9921.03 948
9921.97 1031
9922.91 1060
9923.85 1124
9924.79 1197
9925.74 1251
9926.68 1357
9927.62 1383
9928.56 1468
9929.50 1536
9930.44 1497
9931.38 1444
9932.32 1427
9933.26 1347
9934.20 1305
9935.14 1259
9936.08 1191
9937.02 1107
9937.96 1013
9938.90 1036
9939.85 989
9940.79 958
9941.73 932
9942.67 930
9943.61 939
9944.55 927
9945.49 906
9946.43 884
9947.38 902
9948.32 896
9949.26 932
9950.20 931
9951.14 996
9952.08 914
9953.02 952
9953.97 950
9954.91 950
9955.85 972
9956.79 966
9957.73 927
9958.68 882
9959.62 870
9960.56 832
9961.50 799
9962.44 840
9963.39 820
9964.33 768
9965.27 799
9966.21 759
9967.15 734
9968.10 766
9969.04 739
9969.98 751
9970.92 696
9971.87 707
9972.81 685
9973.75 718
9974.69 728
9975.64 683
9976.58 709
9977.52 716
9978.47 712
9979.41 712
9980.35 728
9981.29 708
9982.24 694
9983.18 706
9984.12 710
9985.07 706
9986.01 680
9986.95 714
9987.90 735
9988.84 747
9989.78 705
9990.73 765
9991.67 749
9992.61 720
9993.56 685
9994.50 708
9995.44 727
9996.39 719
9997.33 708
9998.27 762
9999.22 700
10000.16 727
10001.11 770
10002.05 734
10002.99 735
10003.94 713
10004.88 693
10005.83 678
10006.77 743
10007.72 724
10008.66 760
10009.60 745
10010.55 690
10011.49 715
10012.44 680
10013.38 747
10014.33 714
10015.27 708
10016.21 705
10017.16 731
10018.10 696
10019.05 746
10019.99 689
10020.94 708
10021.88 650
10022.83 665
10023.77 684
10024.72 653
10025.66 738
10026.61 723
10027.55 681
10028.50 683
10029.44 704
10030.39 649
10031.33 677
10032.28 727
10033.23 683
10034.17 675
10035.12 650
10036.06 685
10037.01 696
10037.95 627
10038.90 676
10039.84 671
10040.79 673
10041.74 640
10042.68 650
10043.63 724
10044.57 682
10045.52 694
10046.47 685
10047.41 672
10048.36 663
10049.30 622
10050.25 644
10051.20 686
10052.14 683
10053.09 654
10054.04 676
10054.98 682
10055.93 659
10056.88 664
10057.82 669
10058.77 689
10059.72 684
10060.66 636
10061.61 650
10062.56 664
10063.50 681
10064.45 653
10065.40 666
10066.34 641
10067.29 624
10068.24 625
10069.18 625
10070.13 619
10071.08 631
10072.03 679
10072.97 647
10073.92 646
10074.87 626
10075.82 643
10076.76 616
10077.71 660
10078.66 654
10079.61 642
10080.55 648
10081.50 656
10082.45 645
10083.40 654
10084.34 645
10085.29 621
10086.24 605
10087.19 616
10088.14 649
10089.08 672
10090.03 667
10090.98 636
10091.93 619
10092.88 600
10093.83 596
10094.77 624
10095.72 644
10096.67 640
10097.62 662
10098.57 680
10099.52 639
10100.46 657
10101.41 618
10102.36 663
10103.31 641
10104.26 623
10105.21 625
10106.16 677
10107.11 714
10108.05 660
10109.00 612
10109.95 604
10110.90 663
10111.85 634
10112.80 615
10113.75 630
10114.70 637
10115.65 665
10116.60 648
10117.55 671
10118.50 623
10119.45 659
10120.39 665
10121.34 651
10122.29 668
10123.24 640
10124.19 644
10125.14 668
10126.09 626
10127.04 639
10127.99 643
10128.94 645
10129.89 655
10130.84 636
10131.79 608
10132.74 586
10133.69 644
10134.64 663
10135.59 631
10136.54 652
10137.49 675
10138.44 653
10139.39 698
10140.34 661
10141.30 644
10142.25 690
10143.20 651
10144.15 697
10145.10 626
10146.05 621
10147.00 667
10147.95 668
10148.90 661
10149.85 679
10150.80 647
10151.75 670
10152.70 675
10153.66 659
10154.61 659
10155.56 711
10156.51 717
10157.46 709
10158.41 655
10159.36 684
10160.31 735
10161.27 674
10162.22 751
10163.17 713
10164.12 695
10165.07 673
10166.02 704
10166.98 700
10167.93 698
10168.88 681
10169.83 725
10170.78 737
10171.73 733
10172.69 704
10173.64 728
10174.59 736
10175.54 702
10176.50 744
10177.45 741
10178.40 709
10179.35 722
10180.30 781
10181.26 775
10182.21 746
10183.16 725
10184.11 767
10185.07 773
10186.02 754
10186.97 736
10187.92 739
10188.88 765
10189.83 768
10190.78 761
10191.74 761
10192.69 744
10193.64 725
10194.59 814
10195.55 794
10196.50 775
10197.45 785
10198.41 780
10199.36 789
10200.31 776
10201.27 788
10202.22 806
10203.17 810
10204.13 809
10205.08 846
10206.03 845
10206.99 839
10207.94 824
10208.89 852
10209.85 839
10210.80 877
10211.76 865
10212.71 868
10213.66 866
10214.62 808
10215.57 863
10216.53 863
10217.48 846
10218.43 790
10219.39 870
10220.34 810
10221.30 824
10222.25 819
10223.21 819
10224.16 802
10225.11 795
10226.07 801
10227.02 815
10227.98 831
10228.93 839
10229.89 863
10230.84 867
10231.80 923
10232.75 886
10233.71 958
10234.66 1006
10235.62 1038
10236.57 1053
10237.53 1131
10238.48 1183
10239.44 1127
10240.39 1082
10241.35 1097
10242.30 1111
10243.26 1067
10244.21 1017
10245.17 961
10246.12 922
10247.08 870
10248.03 912
10248.99 817
10249.94 812
10250.90 811
10251.86 800
10252.81 764
10253.77 723
10254.72 783
10255.68 848
10256.63 768
10257.59 754
10258.55 729
10259.50 728
10260.46 738
10261.41 740
10262.37 718
10263.33 712
10264.28 736
10265.24 707
10266.20 706
10267.15 681
10268.11 721
10269.07 734
10270.02 706
10270.98 656
10271.94 709
10272.89 730
10273.85 710
10274.81 688
10275.76 670
10276.72 671
10277.68 691
10278.63 687
10279.59 665
10280.55 619
10281.50 638
10282.46 693
10283.42 695
10284.38 670
10285.33 625
10286.29 650
10287.25 676
10288.20 645
10289.16 662
10290.12 646
10291.08 683
10292.03 660
10292.99 673
10293.95 694
10294.91 718
10295.86 709
10296.82 680
10297.78 698
10298.74 724
10299.70 700
10300.65 731
10301.61 730
10302.57 680
10303.53 685
10304.49 696
10305.44 684
10306.40 665
10307.36 712
10308.32 706
10309.28 684
10310.24 667
10311.19 708
10312.15 710
10313.11 738
10314.07 771
10315.03 712
10315.99 709
10316.95 732
10317.90 741
10318.86 744
10319.82 752
10320.78 728
10321.74 747
10322.70 730
10323.66 717
10324.62 710
10325.58 713
10326.54 682
10327.49 681
10328.45 675
10329.41 674
10330.37 683
10331.33 677
10332.29 668
10333.25 683
10334.21 666
10335.17 665
10336.13 686
10337.09 657
10338.05 636
10339.01 647
10339.97 667
10340.93 606
10341.89 612
10342.85 625
10343.81 685
10344.77 629
10345.73 617
10346.69 614
10347.65 664
10348.61 693
10349.57 629
10350.53 647
10351.49 634
10352.45 667
10353.41 654
10354.37 647
10355.33 598
10356.29 608
10357.25 643
10358.21 641
10359.17 573
10360.13 557
10361.09 558
10362.06 576
10363.02 604
10363.98 560
10364.94 561
10365.90 585
10366.86 568
10367.82 574
10368.78 580
10369.74 620
10370.70 613
10371.67 609
10372.63 580
10373.59 577
10374.55 588
10375.51 574
10376.47 591
10377.43 569
10378.40 570
10379.36 587
10380.32 609
10381.28 591
10382.24 625
10383.20 582
10384.17 594
10385.13 659
10386.09 650
10387.05 646
10388.01 587
10388.98 581
10389.94 593
10390.90 588
10391.86 563
10392.82 552
10393.79 562
10394.75 551
10395.71 535
10396.67 536
10397.64 541
10398.60 547
10399.56 580
10400.52 546
10401.49 545
10402.45 558
10403.41 551
10404.37 588
10405.34 532
10406.30 525
10407.26 526
10408.23 540
10409.19 561
10410.15 584
10411.11 522
10412.08 557
10413.04 541
10414.00 564
10414.97 552
10415.93 547
10416.89 515
10417.86 555
10418.82 555
10419.78 553
10420.75 520
10421.71 528
10422.68 543
10423.64 563
10424.60 535
10425.57 533
10426.53 524
10427.49 515
10428.46 550
10429.42 538
10430.39 522
10431.35 518
10432.31 561
10433.28 537
10434.24 512
10435.21 501
10436.17 526
10437.13 521
10438.10 542
10439.06 493
10440.03 502
10440.99 475
10441.96 526
10442.92 499
10443.89 526
10444.85 524
10445.82 498
10446.78 481
10447.74 485
10448.71 501
10449.67 517
10450.64 528
10451.60 534
10452.57 513
10453.53 535
10454.50 504
10455.46 511
10456.43 556
10457.39 532
10458.36 541
10459.33 536
10460.29 510
10461.26 526
10462.22 525
10463.19 517
10464.15 510
10465.12 542
10466.08 528
10467.05 556
10468.01 548
10468.98 522
10469.95 530
10470.91 527
10471.88 513
10472.84 496
10473.81 522
10474.78 540
10475.74 557
10476.71 543
10477.67 542
10478.64 556
10479.61 548
10480.57 540
10481.54 540
10482.51 570
10483.47 521
10484.44 541
10485.41 550
10486.37 528
10487.34 538
10488.30 519
10489.27 558
10490.24 549
10491.20 544
10492.17 503
10493.14 554
10494.11 552
10495.07 548
10496.04 542
10497.01 561
10497.97 543
10498.94 519
10499.91 558
10500.88 567
10501.84 527
10502.81 554
10503.78 588
10504.74 606
10505.71 563
10506.68 536
10507.65 547
10508.61 569
10509.58 560
10510.55 547
10511.52 552
10512.49 555
10513.45 567
10514.42 551
10515.39 523
10516.36 487
10517.32 547
10518.29 548
10519.26 531
10520.23 548
10521.20 555
10522.17 524
10523.13 510
10524.10 523
10525.07 533
10526.04 499
10527.01 491
10527.98 487
10528.94 503
10529.91 524
10530.88 526
10531.85 552
10532.82 555
10533.79 547
10534.76 530
10535.72 540
10536.69 541
10537.66 552
10538.63 533
10539.60 562
10540.57 564
10541.54 575
10542.51 549
10543.48 517
10544.45 523
10545.42 567
10546.38 548
10547.35 575
10548.32 537
10549.29 509
10550.26 567
10551.23 581
10552.20 537
10553.17 556
10554.14 575
10555.11 572
10556.08 566
10557.05 542
10558.02 544
10558.99 568
10559.96 546
10560.93 586
10561.90 563
10562.87 611
10563.84 645
10564.81 599
10565.78 589
10566.75 602
10567.72 619
10568.69 568
10569.66 577
10570.63 604
10571.60 666
10572.57 648
10573.54 580
10574.51 588
10575.48 613
10576.46 602
10577.43 623
10578.40 593
10579.37 573
10580.34 580
10581.31 598
10582.28 608
10583.25 614
10584.22 593
10585.19 623
10586.16 621
10587.14 627
10588.11 632
10589.08 616
10590.05 645
10591.02 662
10591.99 719
10592.96 698
10593.94 665
10594.91 719
10595.88 678
10596.85 704
10597.82 700
10598.79 729
10599.77 746
10600.74 723
10601.71 722
10602.68 696
10603.65 745
10604.62 801
10605.60 823
10606.57 878
10607.54 860
10608.51 886
10609.49 942
10610.46 1021
10611.43 1023
10612.40 1029
10613.37 1030
10614.35 1030
10615.32 971
10616.29 939
10617.26 922
10618.24 879
10619.21 873
10620.18 826
10621.16 808
10622.13 778
10623.10 708
10624.07 680
10625.05 662
10626.02 690
10626.99 683
10627.97 668
10628.94 656
10629.91 655
10630.89 640
10631.86 661
10632.83 687
10633.80 654
10634.78 593
10635.75 633
10636.73 712
10637.70 696
10638.67 670
10639.65 687
10640.62 685
10641.59 705
10642.57 726
10643.54 735
10644.51 720
10645.49 695
10646.46 656
10647.44 661
10648.41 668
10649.38 646
10650.36 638
10651.33 622
10652.31 618
10653.28 628
10654.25 635
10655.23 575
10656.20 609
10657.18 597
10658.15 589
10659.13 571
10660.10 579
10661.08 568
10662.05 546
10663.03 549
10664.00 563
10664.97 555
10665.95 536
10666.92 551
10667.90 566
10668.87 564
10669.85 576
10670.82 550
10671.80 553
10672.77 574
10673.75 593
10674.72 551
10675.70 582
10676.68 524
10677.65 520
10678.63 545
10679.60 544
10680.58 574
10681.55 556
10682.53 543
10683.50 577
10684.48 578
10685.45 597
10686.43 596
10687.41 577
10688.38 569
10689.36 583
10690.33 609
10691.31 606
10692.29 569
10693.26 575
10694.24 555
10695.21 551
10696.19 545
10697.17 552
10698.14 535
10699.12 545
10700.10 567
10701.07 568
10702.05 518
10703.02 528
10704.00 544
10704.98 582
10705.95 526
10706.93 506
10707.91 546
10708.88 555
10709.86 543
10710.84 532
10711.82 546
10712.79 594
10713.77 547
10714.75 530
10715.72 525
10716.70 539
10717.68 488
10718.65 560
10719.63 585
10720.61 575
10721.59 565
10722.56 546
10723.54 546
10724.52 559
10725.50 533
10726.47 523
10727.45 531
10728.43 533
10729.41 548
10730.38 553
10731.36 538
10732.34 525
10733.32 491
10734.30 578
10735.27 570
10736.25 528
10737.23 537
10738.21 579
10739.19 529
10740.16 511
10741.14 527
10742.12 566
10743.10 545
10744.08 555
10745.06 584
10746.03 547
10747.01 550
10747.99 519
10748.97 534
10749.95 517
10750.93 552
10751.91 546
10752.88 567
10753.86 507
10754.84 505
10755.82 526
10756.80 548
10757.78 520
10758.76 561
10759.74 545
10760.72 516
10761.70 524
10762.67 546
10763.65 523
10764.63 504
10765.61 535
10766.59 534
10767.57 541
10768.55 600
10769.53 551
10770.51 546
10771.49 527
10772.47 540
10773.45 528
10774.43 529
10775.41 564
10776.39 547
10777.37 570
10778.35 588
10779.33 559
10780.31 566
10781.29 579
10782.27 555
10783.25 604
10784.23 568
10785.21 604
10786.19 593
10787.17 550
10788.15 558
10789.13 557
10790.11 543
10791.09 572
10792.07 539
10793.05 567
10794.03 562
10795.01 562
10795.99 583
10796.97 573
10797.96 575
10798.94 550
10799.92 545
10800.90 586
10801.88 569
10802.86 587
10803.84 556
10804.82 551
10805.80 546
10806.79 554
10807.77 553
10808.75 536
10809.73 603
10810.71 590
10811.69 556
10812.67 530
10813.65 572
10814.64 561
10815.62 568
10816.60 535
10817.58 626
10818.56 642
10819.54 595
10820.53 571
10821.51 562
10822.49 605
10823.47 613
10824.45 615
10825.44 637
10826.42 624
10827.40 578
10828.38 607
10829.37 631
10830.35 629
10831.33 601
10832.31 587
10833.29 640
10834.28 646
10835.26 640
10836.24 645
10837.22 653
10838.21 656
10839.19 647
10840.17 624
10841.16 620
10842.14 619
10843.12 634
10844.10 615
10845.09 652
10846.07 646
10847.05 675
10848.04 697
10849.02 696
10850.00 681
10850.99 704
10851.97 734
10852.95 711
10853.94 761
10854.92 749
10855.90 733
10856.89 721
10857.87 721
10858.85 756
10859.84 736
10860.82 741
10861.80 745
10862.79 725
10863.77 741
10864.76 728
10865.74 732
10866.72 732
10867.71 710
10868.69 719
10869.68 739
10870.66 706
10871.64 682
10872.63 718
10873.61 746
10874.60 708
10875.58 700
10876.56 755
10877.55 782
10878.53 735
10879.52 733
10880.50 739
10881.49 708
10882.47 714
10883.46 739
10884.44 758
10885.43 777
10886.41 739
10887.40 765
10888.38 732
10889.37 746
10890.35 760
10891.34 774
10892.32 826
10893.31 815
10894.29 785
10895.28 872
10896.26 835
10897.25 822
10898.23 805
10899.22 812
10900.20 859
10901.19 817
10902.17 881
10903.16 880
10904.15 867
10905.13 872
10906.12 881
10907.10 881
10908.09 898
10909.07 917
10910.06 956
10911.05 937
10912.03 945
10913.02 937
10914.00 958
10914.99 975
10915.98 938
10916.96 1040
10917.95 982
10918.94 1034
10919.92 1042
10920.91 1045
10921.89 1026
10922.88 1026
10923.87 1066
10924.85 1079
10925.84 1080
10926.83 1084
10927.81 1051
10928.80 1065
10929.79 1076
10930.77 1053
10931.76 1103
10932.75 1141
10933.74 1104
10934.72 1135
10935.71 1133
10936.70 1179
10937.68 1165
10938.67 1167
10939.66 1176
10940.65 1225
10941.63 1224
10942.62 1245
10943.61 1268
10944.59 1286
10945.58 1278
10946.57 1327
10947.56 1288
10948.54 1356
10949.53 1432
10950.52 1484
10951.51 1454
10952.50 1529
10953.48 1578
10954.47 1607
10955.46 1703
10956.45 1879
10957.44 1937
10958.42 1973
10959.41 2055
10960.40 2136
10961.39 2064
10962.38 2083
10963.36 2083
10964.35 2157
10965.34 2019
10966.33 1945
10967.32 1851
10968.31 1820
10969.30 1743
10970.28 1696
10971.27 1671
10972.26 1551
10973.25 1486
10974.24 1554
10975.23 1470
10976.22 1467
10977.21 1400
10978.19 1394
10979.18 1457
10980.17 1422
10981.16 1422
10982.15 1470
10983.14 1439
10984.13 1478
10985.12 1527
10986.11 1540
10987.10 1516
10988.09 1555
10989.08 1566
10990.07 1584
10991.06 1627
10992.04 1687
10993.03 1810
10994.02 1865
10995.01 1932
10996.00 2023
10996.99 2158
10997.98 2364
10998.97 2465
10999.96 2621
11000.95 2779
11001.94 2734
11002.93 2725
11003.92 2714
11004.91 2657
11005.90 2559
11006.89 2391
11007.88 2279
11008.87 2211
11009.87 2053
11010.86 1900
11011.85 1785
11012.84 1643
11013.83 1527
11014.82 1447
11015.81 1361
11016.80 1349
11017.79 1220
11018.78 1230
11019.77 1185
11020.76 1166
11021.75 1127
11022.74 1077
11023.74 1113
11024.73 1081
11025.72 1106
11026.71 1057
11027.70 997
11028.69 1004
11029.68 1051
11030.67 1074
11031.67 1044
11032.66 1076
11033.65 991
11034.64 1023
11035.63 1015
11036.62 1034
11037.61 993
11038.61 953
11039.60 990
11040.59 1004
11041.58 1011
11042.57 970
11043.56 992
11044.56 963
11045.55 939
11046.54 917
11047.53 929
11048.53 979
11049.52 898
11050.51 897
11051.50 920
11052.49 917
11053.49 898
11054.48 922
11055.47 917
11056.46 888
11057.46 899
11058.45 920
11059.44 929
11060.43 946
11061.43 950
11062.42 955
11063.41 977
11064.41 955
11065.40 970
11066.39 1005
11067.38 978
11068.38 1007
11069.37 952
11070.36 938
11071.36 948
11072.35 989
11073.34 981
11074.34 1004
11075.33 1017
11076.32 943
11077.32 947
11078.31 972
11079.30 981
11080.30 948
11081.29 981
11082.28 984
11083.28 998
11084.27 954
11085.27 962
11086.26 934
11087.25 955
11088.25 900
11089.24 896
11090.24 909
11091.23 884
11092.22 870
11093.22 890
11094.21 851
11095.21 848
11096.20 901
11097.19 886
11098.19 886
11099.18 882
11100.18 855
11101.17 853
11102.17 805
11103.16 839
11104.16 872
11105.15 839
11106.15 846
11107.14 837
11108.13 840
11109.13 809
11110.12 794
11111.12 851
11112.11 853
11113.11 816
11114.10 796
11115.10 844
11116.09 796
11117.09 758
11118.09 807
11119.08 828
11120.08 810
11121.07 798
11122.07 807
11123.06 815
11124.06 732
11125.05 791
11126.05 828
11127.04 800
11128.04 826
11129.04 784
11130.03 796
11131.03 769
11132.02 767
11133.02 773
11134.02 800
11135.01 761
11136.01 781
11137.00 807
11138.00 772
11139.00 744
11139.99 725
11140.99 792
11141.98 760
11142.98 765
11143.98 759
11144.97 749
11145.97 756
11146.97 775
11147.96 752
11148.96 819
11149.96 797
11150.95 772
11151.95 803
11152.95 804
11153.94 770
11154.94 760
11155.94 735
11156.93 711
11157.93 717
11158.93 753
11159.93 759
11160.92 680
11161.92 693
11162.92 705
11163.92 685
11164.91 683
11165.91 691
11166.91 711
11167.90 710
11168.90 645
11169.90 686
11170.90 690
11171.90 713
11172.89 757
11173.89 706
11174.89 667
11175.89 671
11176.88 637
11177.88 666
11178.88 664
11179.88 663
11180.88 690
11181.87 682
11182.87 696
11183.87 659
11184.87 683
11185.87 688
11186.87 640
11187.86 654
11188.86 646
11189.86 685
11190.86 677
11191.86 681
11192.86 690
11193.86 685
11194.85 658
11195.85 675
11196.85 649
11197.85 680
11198.85 684
11199.85 717
11200.85 685
11201.85 680
11202.84 682
11203.84 660
11204.84 685
11205.84 679
11206.84 668
11207.84 687
11208.84 708
11209.84 683
11210.84 686
11211.84 677
11212.84 700
11213.84 726
11214.84 695
11215.84 726
11216.84 667
11217.84 727
11218.84 733
11219.84 671
11220.84 713
11221.84 718
11222.84 684
11223.84 639
11224.84 654
11225.84 695
11226.84 705
11227.84 729
11228.84 728
11229.84 695
11230.84 747
11231.84 765
11232.84 710
11233.84 746
11234.84 731
11235.84 739
11236.84 737
11237.84 740
11238.84 729
11239.84 718
11240.84 726
11241.84 737
11242.84 697
11243.84 726
11244.84 768
11245.85 776
11246.85 731
11247.85 746
11248.85 754
11249.85 784
11250.85 784
11251.85 735
11252.85 761
11253.86 782
11254.86 823
11255.86 842
11256.86 811
11257.86 808
11258.86 812
11259.86 831
11260.87 826
11261.87 790
11262.87 791
11263.87 823
11264.87 785
11265.87 831
11266.88 900
11267.88 885
11268.88 879
11269.88 920
11270.88 916
11271.89 939
11272.89 958
11273.89 911
11274.89 935
11275.90 959
11276.90 990
11277.90 947
11278.90 951
11279.90 922
11280.91 983
11281.91 985
11282.91 1009
11283.92 953
11284.92 941
11285.92 936
11286.92 920
11287.93 893
11288.93 885
11289.93 864
11290.94 835
11291.94 825
11292.94 803
11293.94 830
11294.95 827
11295.95 800
11296.95 811
11297.96 799
11298.96 809
11299.96 791
11300.97 797
11301.97 801
11302.97 803
11303.98 805
11304.98 792
11305.98 766
11306.99 792
11307.99 800
11309.00 819
11310.00 788
11311.00 826
11312.01 821
11313.01 800
11314.02 813
11315.02 846
11316.02 803
11317.03 815
11318.03 861
11319.04 847
11320.04 833
11321.04 834
11322.05 853
11323.05 840
11324.06 826
11325.06 852
11326.07 854
11327.07 916
11328.08 897
11329.08 865
11330.09 871
11331.09 876
11332.10 885
11333.10 899
11334.10 893
11335.11 932
11336.11 972
11337.12 964
11338.12 916
11339.13 969
11340.14 1043
11341.14 1063
11342.15 1000
11343.15 1016
11344.16 1011
11345.16 1019
11346.17 1052
11347.17 1020
11348.18 1006
11349.18 988
11350.19 992
11351.19 961
11352.20 932
11353.21 931
11354.21 922
11355.22 901
11356.22 965
11357.23 961
11358.24 892
11359.24 930
11360.25 917
11361.25 933
11362.26 909
11363.27 872
11364.27 849
11365.28 911
11366.28 891
11367.29 904
11368.30 914
11369.30 888
11370.31 909
11371.32 900
11372.32 910
11373.33 899
11374.34 888
11375.34 892
11376.35 921
11377.36 893
11378.36 902
11379.37 944
11380.38 911
11381.38 898
11382.39 929
11383.40 926
11384.41 935
11385.41 877
11386.42 959
11387.43 927
11388.43 943
11389.44 934
11390.45 942
11391.46 965
11392.46 966
11393.47 974
11394.48 993
11395.49 977
11396.49 954
11397.50 972
11398.51 963
11399.52 1003
11400.53 1009
11401.53 1015
11402.54 1030
11403.55 985
11404.56 984
11405.57 1033
11406.57 1014
11407.58 1054
11408.59 1019
11409.60 1044
11410.61 1049
11411.61 1061
11412.62 1054
11413.63 1050
11414.64 1072
11415.65 1071
11416.66 1105
11417.67 1094
11418.67 1099
11419.68 1074
11420.69 1066
11421.70 1089
11422.71 1063
11423.72 1084
11424.73 1135
11425.74 1097
11426.74 1151
11427.75 1112
11428.76 1113
11429.77 1097
11430.78 1113
11431.79 1161
11432.80 1151
11433.81 1116
11434.82 1119
11435.83 1119
11436.84 1150
11437.85 1154
11438.86 1165
11439.87 1167
11440.88 1143
11441.88 1169
11442.89 1223
11443.90 1218
11444.91 1194
11445.92 1200
11446.93 1226
11447.94 1180
11448.95 1214
11449.96 1247
11450.97 1212
11451.98 1252
11452.99 1206
11454.00 1227
11455.01 1214
11456.02 1317
11457.04 1284
11458.05 1338
11459.06 1276
11460.07 1303
11461.08 1350
11462.09 1332
11463.10 1336
11464.11 1343
11465.12 1383
11466.13 1375
11467.14 1429
11468.15 1423
11469.16 1402
11470.17 1440
11471.18 1475
11472.20 1548
11473.21 1463
11474.22 1531
11475.23 1557
11476.24 1514
11477.25 1554
11478.26 1585
11479.27 1607
11480.28 1600
11481.30 1640
11482.31 1724
11483.32 1666
11484.33 1716
11485.34 1738
11486.35 1727
11487.37 1773
11488.38 1844
11489.39 1823
11490.40 1877
11491.41 1956
11492.42 1973
11493.44 2006
11494.45 2009
11495.46 2103
11496.47 2092
11497.48 2127
11498.50 2161
11499.51 2185
11500.52 2229
11501.53 2314
11502.55 2345
11503.56 2369
11504.57 2404
11505.58 2518
11506.60 2565
11507.61 2649
11508.62 2655
11509.63 2720
11510.65 2810
11511.66 2873
11512.67 2964
11513.68 3026
11514.70 3074
11515.71 3229
11516.72 3366
11517.74 3430
11518.75 3585
11519.76 3717
11520.78 3923
11521.79 4091
11522.80 4183
11523.81 4392
11524.83 4580
11525.84 4721
11526.85 4904
11527.87 5049
11528.88 5330
11529.90 5537
11530.91 5726
11531.92 6109
11532.94 6556
11533.95 6888
11534.96 7356
11535.98 7875
11536.99 8402
11538.01 8873
11539.02 9431
11540.03 9830
11541.05 10143
11542.06 10326
11543.08 10218
11544.09 10074
11545.10 9870
11546.12 9267
11547.13 8803
11548.15 8302
11549.16 7527
11550.18 7060
11551.19 6440
11552.20 5881
11553.22 5224
11554.23 4788
11555.25 4483
11556.26 4118
11557.28 3703
11558.29 3542
11559.31 3312
11560.32 3167
11561.34 3022
11562.35 2893
11563.37 2829
11564.38 2786
11565.40 2732
11566.41 2705
11567.43 2664
11568.44 2612
11569.46 2536
11570.47 2492
11571.49 2467
11572.50 2410
11573.52 2380
11574.53 2336
11575.55 2264
11576.57 2292
11577.58 2204
11578.60 2153
11579.61 2182
11580.63 2162
11581.64 2080
11582.66 2066
11583.68 1999
11584.69 1935
11585.71 1923
11586.72 1887
11587.74 1909
11588.76 1851
11589.77 1764
11590.79 1784
11591.81 1771
11592.82 1709
11593.84 1762
11594.85 1708
11595.87 1809
11596.89 1806
11597.90 1798
11598.92 1820
11599.94 1803
11600.95 1829
11601.97 1788
11602.99 1836
11604.00 1864
11605.02 1882
11606.04 1912
11607.05 1916
11608.07 1930
11609.09 1960
11610.11 1976
11611.12 2023
11612.14 2063
11613.16 2107
11614.17 2144
11615.19 2160
11616.21 2224
11617.23 2237
11618.24 2342
11619.26 2331
11620.28 2392
11621.30 2451
11622.31 2469
11623.33 2441
11624.35 2431
11625.37 2417
11626.38 2357
11627.40 2312
11628.42 2207
11629.44 2152
11630.46 2119
11631.47 2124
11632.49 2066
11633.51 1980
11634.53 2001
11635.55 1961
11636.56 1891
11637.58 1842
11638.60 1777
11639.62 1772
11640.64 1798
11641.66 1817
11642.67 1751
11643.69 1764
11644.71 1724
11645.73 1719
11646.75 1733
11647.77 1705
11648.79 1631
11649.80 1636
11650.82 1634
11651.84 1562
11652.86 1590
11653.88 1536
11654.90 1529
11655.92 1521
11656.94 1525
11657.96 1497
11658.98 1472
11660.00 1437
11661.01 1453
11662.03 1453
11663.05 1455
11664.07 1370
11665.09 1375
11666.11 1359
11667.13 1361
11668.15 1317
11669.17 1306
11670.19 1293
11671.21 1325
11672.23 1355
11673.25 1261
11674.27 1224
11675.29 1256
11676.31 1255
11677.33 1265
11678.35 1245
11679.37 1240
11680.39 1221
11681.41 1217
11682.43 1239
11683.45 1204
11684.47 1192
11685.49 1217
11686.51 1195
11687.53 1133
11688.55 1163
11689.57 1199
11690.59 1214
11691.61 1182
11692.63 1159
11693.66 1178
11694.68 1129
11695.70 1114
11696.72 1148
11697.74 1129
11698.76 1074
11699.78 1038
11700.80 1091
11701.82 1095
11702.84 1077
11703.86 1034
11704.89 1039
11705.91 1028
11706.93 1020
11707.95 1030
11708.97 1005
11709.99 1009
11711.01 1041
11712.04 1040
11713.06 1041
11714.08 965
11715.10 958
11716.12 965
11717.14 1008
11718.17 959
11719.19 989
11720.21 955
11721.23 924
11722.25 914
11723.28 918
11724.30 915
11725.32 892
11726.34 863
11727.36 909
11728.39 883
11729.41 871
11730.43 905
11731.45 872
11732.48 857
11733.50 888
11734.52 867
11735.54 834
11736.57 855
11737.59 840
11738.61 823
11739.63 815
11740.66 839
11741.68 810
11742.70 826
11743.72 809
11744.75 791
11745.77 768
11746.79 786
11747.82 757
11748.84 769
11749.86 746
11750.89 752
11751.91 744
11752.93 744
11753.96 748
11754.98 709
11756.00 741
11757.03 713
11758.05 702
11759.07 708
11760.10 700
11761.12 696
11762.14 708
11763.17 724
11764.19 760
11765.22 719
11766.24 729
11767.26 702
11768.29 713
11769.31 716
11770.34 706
11771.36 694
11772.38 708
11773.41 664
11774.43 714
11775.46 724
11776.48 706
11777.51 710
11778.53 693
11779.55 696
11780.58 670
11781.60 704
11782.63 680
11783.65 742
11784.68 710
11785.70 677
11786.73 699
11787.75 714
11788.78 698
11789.80 700
11790.83 716
11791.85 669
11792.88 657
11793.90 681
11794.93 686
11795.95 670
11796.98 680
11798.00 696
11799.03 699
11800.05 668
11801.08 649
11802.10 680
11803.13 670
11804.15 684
11805.18 675
11806.21 684
11807.23 682
11808.26 691
11809.28 662
11810.31 648
11811.33 669
11812.36 699
11813.39 680
11814.41 681
11815.44 639
11816.46 666
11817.49 672
11818.52 673
11819.54 627
11820.57 638
11821.59 681
11822.62 645
11823.65 697
11824.67 676
11825.70 694
11826.73 668
11827.75 697
11828.78 725
11829.81 704
11830.83 644
11831.86 651
11832.89 647
11833.91 649
11834.94 671
11835.97 672
11836.99 647
11838.02 670
11839.05 678
11840.08 638
11841.10 650
11842.13 655
11843.16 656
11844.18 636
11845.21 657
11846.24 663
11847.27 665
11848.29 660
11849.32 652
11850.35 662
11851.38 656
11852.40 651
11853.43 683
11854.46 720
11855.49 703
11856.51 675
11857.54 644
11858.57 683
11859.60 700
11860.63 713
11861.65 712
11862.68 688
11863.71 707
11864.74 701
11865.77 724
11866.80 724
11867.82 740
11868.85 695
11869.88 724
11870.91 735
11871.94 697
11872.97 744
11873.99 757
11875.02 753
11876.05 762
11877.08 740
11878.11 785
11879.14 760
11880.17 771
11881.20 803
11882.22 789
11883.25 777
11884.28 784
11885.31 798
11886.34 834
11887.37 830
11888.40 834
11889.43 863
11890.46 828
11891.49 868
11892.52 849
11893.55 873
11894.57 897
11895.60 946
11896.63 918
11897.66 929
11898.69 885
11899.72 888
11900.75 929
11901.78 926
11902.81 1041
11903.84 1046
11904.87 1057
11905.90 1024
11906.93 1028
11907.96 1052
11908.99 1072
11910.02 1070
11911.05 1078
11912.08 1002
11913.11 1050
11914.14 1070
11915.17 1036
11916.20 1004
11917.23 1018
11918.26 1030
11919.29 1049
11920.33 1061
11921.36 1068
11922.39 1077
11923.42 1008
11924.45 1129
11925.48 1186
11926.51 1217
11927.54 1249
11928.57 1310
11929.60 1391
11930.63 1387
11931.66 1437
11932.70 1394
11933.73 1379
11934.76 1434
11935.79 1479
11936.82 1377
11937.85 1397
11938.88 1376
11939.91 1304
11940.95 1258
11941.98 1205
11943.01 1145
11944.04 1121
11945.07 1048
11946.10 1036
11947.14 960
11948.17 928
11949.20 913
11950.23 927
11951.26 888
11952.29 858
11953.33 874
11954.36 818
11955.39 807
11956.42 825
11957.46 835
11958.49 793
11959.52 842
11960.55 823
11961.58 820
11962.62 851
11963.65 829
11964.68 814
11965.71 816
11966.75 805
11967.78 781
11968.81 839
11969.84 774
11970.88 827
11971.91 807
11972.94 815
11973.98 795
11975.01 814
11976.04 813
11977.07 840
11978.11 782
11979.14 769
11980.17 781
11981.21 768
11982.24 793
11983.27 799
11984.31 786
11985.34 796
11986.37 802
11987.41 808
11988.44 855
11989.47 841
11990.51 836
11991.54 791
11992.58 827
11993.61 854
11994.64 816
11995.68 843
11996.71 849
11997.74 826
11998.78 863
11999.81 847
12000.85 846
12001.88 848
12002.91 874
12003.95 875
12004.98 863
12006.02 906
12007.05 859
12008.09 846
12009.12 869
12010.15 900
12011.19 906
12012.22 934
12013.26 888
12014.29 905
12015.33 957
12016.36 924
12017.40 901
12018.43 926
12019.47 977
12020.50 912
12021.54 932
12022.57 916
12023.61 932
12024.64 900
12025.68 935
12026.71 938
12027.75 935
12028.78 937
12029.82 961
12030.85 973
12031.89 929
12032.92 980
12033.96 935
12034.99 929
12036.03 913
12037.07 938
12038.10 974
12039.14 994
12040.17 993
12041.21 949
12042.24 947
12043.28 1005
12044.32 958
12045.35 948
12046.39 983
12047.42 912
12048.46 963
12049.50 984
12050.53 981
12051.57 966
12052.61 980
12053.64 988
12054.68 1019
12055.71 994
12056.75 983
12057.79 1047
12058.82 1037
12059.86 1037
12060.90 1022
12061.93 1008
12062.97 1052
12064.01 1021
12065.04 985
12066.08 991
12067.12 1011
12068.15 988
12069.19 970
12070.23 955
12071.27 940
12072.30 939
12073.34 916
12074.38 921
12075.41 939
12076.45 923
12077.49 946
12078.53 969
12079.56 926
12080.60 916
12081.64 934
12082.68 938
12083.71 936
12084.75 949
12085.79 985
12086.83 977
12087.86 977
12088.90 929
12089.94 956
12090.98 960
12092.02 1008
12093.05 1013
12094.09 956
12095.13 939
12096.17 991
12097.21 1032
12098.25 1001
12099.28 1007
12100.32 1012
12101.36 1062
12102.40 1070
12103.44 1055
12104.48 1044
12105.51 1073
12106.55 1071
12107.59 1063
12108.63 1082
12109.67 1087
12110.71 1099
12111.75 1019
12112.79 995
12113.82 967
12114.86 945
12115.90 916
12116.94 891
12117.98 872
12119.02 858
12120.06 849
12121.10 883
12122.14 845
12123.18 824
12124.22 818
12125.25 817
12126.29 811
12127.33 798
12128.37 793
12129.41 766
12130.45 738
12131.49 726
12132.53 762
12133.57 800
12134.61 764
12135.65 756
12136.69 753
12137.73 776
12138.77 775
12139.81 799
12140.85 761
12141.89 729
12142.93 795
12143.97 775
12145.01 753
12146.05 764
12147.09 788
12148.13 758
12149.17 724
12150.21 752
12151.25 751
12152.29 733
12153.34 749
12154.38 734
12155.42 704
12156.46 722
12157.50 704
12158.54 740
12159.58 723
12160.62 678
12161.66 724
12162.70 706
12163.74 691
12164.78 668
12165.83 729
12166.87 731
12167.91 695
12168.95 752
12169.99 743
12171.03 704
12172.07 725
12173.11 737
12174.16 718
12175.20 690
12176.24 699
12177.28 715
12178.32 722
12179.36 721
12180.41 702
12181.45 741
12182.49 722
12183.53 758
12184.57 747
12185.62 737
12186.66 739
12187.70 738
12188.74 714
12189.78 749
12190.83 713
12191.87 707
12192.91 734
12193.95 713
12195.00 731
12196.04 687
12197.08 720
12198.12 732
12199.17 713
12200.21 700
12201.25 732
12202.29 685
12203.34 732
12204.38 709
12205.42 730
12206.46 722
12207.51 756
12208.55 760
12209.59 711
12210.64 678
12211.68 694
12212.72 701
12213.77 696
12214.81 749
12215.85 702
12216.90 723
12217.94 685
12218.98 692
12220.03 724
12221.07 734
12222.11 701
12223.16 718
12224.20 720
12225.24 697
12226.29 698
12227.33 722
12228.37 690
12229.42 721
12230.46 704
12231.51 659
12232.55 714
12233.59 741
12234.64 705
12235.68 717
12236.73 730
12237.77 682
12238.82 728
12239.86 744
12240.90 709
12241.95 733
12242.99 703
12244.04 689
12245.08 706
12246.13 720
12247.17 708
12248.22 725
12249.26 706
12250.31 690
12251.35 694
12252.39 693
12253.44 720
12254.48 659
12255.53 679
12256.57 654
12257.62 676
12258.66 632
12259.71 652
12260.75 651
12261.80 666
12262.85 655
12263.89 638
12264.94 609
12265.98 611
12267.03 633
12268.07 606
12269.12 586
12270.16 615
12271.21 595
12272.25 611
12273.30 583
12274.35 599
12275.39 557
12276.44 603
12277.48 553
12278.53 595
12279.58 617
12280.62 563
12281.67 576
12282.71 579
12283.76 565
12284.81 584
12285.85 563
12286.90 581
12287.95 601
12288.99 628
12290.04 586
12291.08 590
12292.13 582
12293.18 563
12294.22 602
12295.27 639
12296.32 595
12297.36 600
12298.41 595
12299.46 566
12300.50 564
12301.55 588
12302.60 622
12303.65 571
12304.69 568
12305.74 568
12306.79 549
12307.83 585
12308.88 586
12309.93 595
12310.98 576
12312.02 570
12313.07 575
12314.12 590
12315.17 579
12316.21 549
12317.26 567
12318.31 580
12319.36 564
12320.40 560
12321.45 584
12322.50 582
12323.55 595
12324.60 570
12325.64 583
12326.69 558
12327.74 547
12328.79 569
12329.84 563
12330.88 558
12331.93 546
12332.98 548
12334.03 567
12335.08 573
12336.13 585
12337.17 581
12338.22 572
12339.27 588
12340.32 558
12341.37 578
12342.42 592
12343.47 557
12344.51 582
12345.56 565
12346.61 548
12347.66 583
12348.71 593
12349.76 596
12350.81 574
12351.86 509
12352.91 565
12353.95 553
12355.00 623
12356.05 583
12357.10 581
12358.15 593
12359.20 599
12360.25 584
12361.30 584
12362.35 604
12363.40 593
12364.45 601
12365.50 562
12366.55 572
12367.60 568
12368.65 589
12369.70 572
12370.75 577
12371.80 609
12372.85 581
12373.90 599
12374.95 590
12376.00 599
12377.05 595
12378.10 554
12379.15 580
12380.20 646
12381.25 656
12382.30 604
12383.35 578
12384.40 582
12385.45 590
12386.50 547
12387.55 574
12388.60 581
12389.65 573
12390.70 614
12391.75 594
12392.80 584
12393.86 570
12394.91 604
12395.96 596
12397.01 622
12398.06 640
12399.11 618
12400.16 643
12401.21 561
12402.26 569
12403.32 622
12404.37 636
12405.42 620
12406.47 606
12407.52 609
12408.57 588
12409.62 572
12410.68 599
12411.73 605
12412.78 613
12413.83 601
12414.88 633
12415.93 607
12416.99 591
12418.04 645
12419.09 677
12420.14 683
12421.19 626
12422.25 620
12423.30 664
12424.35 659
12425.40 632
12426.45 653
12427.51 641
12428.56 690
12429.61 673
12430.66 673
12431.72 664
12432.77 662
12433.82 698
12434.87 704
12435.93 730
12436.98 715
12438.03 685
12439.08 690
12440.14 701
12441.19 686
12442.24 696
12443.30 738
12444.35 748
12445.40 736
12446.45 744
12447.51 757
12448.56 761
12449.61 750
12450.67 780
12451.72 848
12452.77 819
12453.83 824
12454.88 860
12455.93 872
12456.99 855
12458.04 910
12459.10 938
12460.15 978
12461.20 1008
12462.26 1051
12463.31 1086
12464.36 1096
12465.42 1164
12466.47 1217
12467.53 1310
12468.58 1416
12469.63 1444
12470.69 1546
12471.74 1594
12472.80 1700
12473.85 1843
12474.90 1899
12475.96 1963
12477.01 2059
12478.07 2146
12479.12 2116
12480.18 2158
12481.23 2174
12482.29 2102
12483.34 2065
12484.40 2005
12485.45 1945
12486.50 1855
12487.56 1772
12488.61 1625
12489.67 1527
12490.72 1455
12491.78 1359
12492.83 1275
12493.89 1245
12494.94 1186
12496.00 1063
12497.05 1055
12498.11 998
12499.17 960
12500.22 970
12501.28 955
12502.33 933
12503.39 901
12504.44 922
12505.50 915
12506.55 863
12507.61 863
12508.67 878
12509.72 866
12510.78 915
12511.83 896
12512.89 887
12513.94 856
12515.00 848
12516.06 830
12517.11 839
12518.17 827
12519.22 825
12520.28 812
12521.34 864
12522.39 857
12523.45 859
12524.51 848
12525.56 859
12526.62 823
12527.68 833
12528.73 835
12529.79 840
12530.85 837
12531.90 855
12532.96 883
12534.02 886
12535.07 903
12536.13 815
12537.19 847
12538.24 864
12539.30 892
12540.36 907
12541.41 898
12542.47 935
12543.53 913
12544.59 965
12545.64 1003
12546.70 991
12547.76 1028
12548.82 1027
12549.87 1021
12550.93 1049
12551.99 1075
12553.05 1169
12554.10 1155
12555.16 1200
12556.22 1181
12557.28 1251
12558.33 1217
12559.39 1237
12560.45 1254
12561.51 1246
12562.57 1229
12563.62 1225
12564.68 1183
12565.74 1133
12566.80 1130
12567.86 1102
12568.91 1089
12569.97 1032
12571.03 1028
12572.09 999
12573.15 1008
12574.21 986
12575.26 944
12576.32 947
12577.38 904
12578.44 932
12579.50 883
12580.56 885
12581.62 886
12582.68 867
12583.73 853
12584.79 901
12585.85 850
12586.91 870
12587.97 869
12589.03 819
12590.09 814
12591.15 795
12592.21 824
12593.27 857
12594.33 828
12595.38 780
12596.44 795
12597.50 791
12598.56 789
12599.62 805
12600.68 819
12601.74 813
12602.80 818
12603.86 822
12604.92 839
12605.98 822
12607.04 791
12608.10 812
12609.16 807
12610.22 823
12611.28 817
12612.34 841
12613.40 853
12614.46 823
12615.52 842
12616.58 816
12617.64 853
12618.70 880
12619.76 896
12620.82 877
12621.88 871
12622.94 903
12624.00 917
12625.07 915
12626.13 949
12627.19 939
12628.25 948
12629.31 981
12630.37 952
12631.43 940
12632.49 953
12633.55 927
12634.61 902
12635.67 933
12636.73 938
12637.80 943
12638.86 929
12639.92 928
12640.98 912
12642.04 858
12643.10 872
12644.16 875
12645.23 827
12646.29 850
12647.35 862
12648.41 842
12649.47 825
12650.53 764
12651.59 747
12652.66 785
12653.72 778
12654.78 781
12655.84 765
12656.90 757
12657.97 795
12659.03 776
12660.09 748
12661.15 745
12662.21 738
12663.28 741
12664.34 761
12665.40 749
12666.46 722
12667.53 742
12668.59 724
12669.65 718
12670.71 737
12671.78 719
12672.84 766
12673.90 772
12674.96 711
12676.03 747
12677.09 769
12678.15 732
12679.22 740
12680.28 740
12681.34 756
12682.40 781
12683.47 780
12684.53 755
12685.59 752
12686.66 766
12687.72 743
12688.78 762
12689.85 737
12690.91 795
12691.97 792
12693.04 774
12694.10 789
12695.16 799
12696.23 771
12697.29 802
12698.35 813
12699.42 814
12700.48 829
12701.55 863
12702.61 850
12703.67 885
12704.74 856
12705.80 820
12706.87 883
12707.93 873
12708.99 924
12710.06 885
12711.12 892
12712.19 923
12713.25 919
12714.32 897
12715.38 895
12716.44 894
12717.51 911
12718.57 934
12719.64 877
12720.70 893
12721.77 912
12722.83 892
12723.90 843
12724.96 866
12726.03 886
12727.09 898
12728.16 901
12729.22 965
12730.29 955
12731.35 963
12732.42 987
12733.48 922
12734.55 939
12735.61 965
12736.68 964
12737.74 955
12738.81 934
12739.87 973
12740.94 937
12742.00 949
12743.07 945
12744.14 914
12745.20 868
12746.27 860
12747.33 825
12748.40 828
12749.46 760
12750.53 764
12751.60 815
12752.66 744
12753.73 745
12754.79 726
12755.86 755
12756.93 760
12757.99 739
12759.06 697
12760.12 722
12761.19 737
12762.26 708
12763.32 687
12764.39 694
12765.46 715
12766.52 704
12767.59 699
12768.66 702
12769.72 688
12770.79 692
12771.86 698
12772.92 695
12773.99 670
12775.06 673
12776.12 648
12777.19 666
12778.26 679
12779.33 646
12780.39 647
12781.46 668
12782.53 645
12783.59 672
12784.66 609
12785.73 622
12786.80 673
12787.86 647
12788.93 609
12790.00 598
12791.07 608
12792.13 618
12793.20 613
12794.27 591
12795.34 642
12796.40 611
12797.47 612
12798.54 581
12799.61 574
12800.68 542
12801.74 579
12802.81 589
12803.88 585
12804.95 613
12806.02 595
12807.09 585
12808.15 543
12809.22 601
12810.29 569
12811.36 604
12812.43 589
12813.50 570
12814.56 602
12815.63 596
12816.70 562
12817.77 609
12818.84 594
12819.91 594
12820.98 591
12822.04 591
12823.11 597
12824.18 591
12825.25 612
12826.32 608
12827.39 581
12828.46 590
12829.53 579
12830.60 593
12831.67 604
12832.74 603
12833.81 581
12834.87 581
12835.94 546
12837.01 539
12838.08 536
12839.15 575
12840.22 551
12841.29 535
12842.36 522
12843.43 553
12844.50 536
12845.57 534
12846.64 534
12847.71 571
12848.78 524
12849.85 556
12850.92 565
12851.99 499
12853.06 523
12854.13 568
12855.20 536
12856.27 526
12857.34 507
12858.41 519
12859.48 537
12860.55 497
12861.62 498
12862.69 514
12863.77 538
12864.84 510
12865.91 510
12866.98 474
12868.05 482
12869.12 512
12870.19 527
12871.26 504
12872.33 477
12873.40 485
12874.47 515
12875.54 487
12876.62 489
12877.69 538
12878.76 538
12879.83 474
12880.90 484
12881.97 480
12883.04 473
12884.12 463
12885.19 463
12886.26 481
12887.33 479
12888.40 490
12889.47 496
12890.54 473
12891.62 462
12892.69 458
12893.76 449
12894.83 475
12895.90 470
12896.98 459
12898.05 469
12899.12 500
12900.19 496
12901.26 459
12902.34 465
12903.41 476
12904.48 428
12905.55 440
12906.63 465
12907.70 448
12908.77 438
12909.84 456
12910.92 436
12911.99 455
12913.06 451
12914.13 477
12915.21 458
12916.28 434
12917.35 461
12918.42 451
12919.50 444
12920.57 437
12921.64 446
12922.72 444
12923.79 462
12924.86 447
12925.94 434
12927.01 421
12928.08 405
12929.16 405
12930.23 412
12931.30 442
12932.38 411
12933.45 438
12934.52 472
12935.60 416
12936.67 398
12937.74 427
12938.82 466
12939.89 428
12940.97 414
12942.04 432
12943.11 438
12944.19 458
12945.26 422
12946.34 400
12947.41 417
12948.48 434
12949.56 446
12950.63 412
12951.71 440
12952.78 421
12953.85 432
12954.93 429
12956.00 418
12957.08 394
12958.15 437
12959.23 429
12960.30 432
12961.38 422
12962.45 439
12963.53 435
12964.60 443
12965.68 422
12966.75 417
12967.83 421
12968.90 416
12969.98 431
12971.05 449
12972.13 406
12973.20 394
12974.28 436
12975.35 434
12976.43 421
12977.50 435
12978.58 431
12979.65 457
12980.73 415
12981.80 403
12982.88 430
12983.95 427
12985.03 427
12986.11 423
12987.18 427
12988.26 415
12989.33 435
12990.41 475
12991.48 457
12992.56 423
12993.64 429
12994.71 448
12995.79 457
12996.86 416
12997.94 399
12999.02 446
13000.09 441
13001.17 447
13002.25 427
13003.32 452
13004.40 439
13005.48 435
13006.55 426
13007.63 436
13008.71 443
13009.78 454
13010.86 446
13011.94 432
13013.01 412
13014.09 401
13015.17 409
13016.24 413
13017.32 411
13018.40 446
13019.47 446
13020.55 428
13021.63 412
13022.71 441
13023.78 416
13024.86 401
13025.94 411
13027.01 467
13028.09 453
13029.17 421
13030.25 454
13031.32 452
13032.40 441
13033.48 440
13034.56 454
13035.64 435
13036.71 404
13037.79 432
13038.87 417
13039.95 424
13041.02 387
13042.10 422
13043.18 446
13044.26 455
13045.34 438
13046.41 411
13047.49 470
13048.57 450
13049.65 455
13050.73 450
13051.81 412
13052.88 411
13053.96 409
13055.04 431
13056.12 417
13057.20 439
13058.28 410
13059.36 411
13060.44 451
13061.51 426
13062.59 408
13063.67 415
13064.75 416
13065.83 441
13066.91 448
13067.99 431
13069.07 439
13070.15 431
13071.23 431
13072.30 444
13073.38 420
13074.46 429
13075.54 449
13076.62 433
13077.70 431
13078.78 412
13079.86 427
13080.94 419
13082.02 414
13083.10 410
13084.18 460
13085.26 430
13086.34 430
13087.42 415
13088.50 415
13089.58 404
13090.66 423
13091.74 439
13092.82 481
13093.90 404
13094.98 431
13096.06 448
13097.14 432
13098.22 444
13099.30 466
13100.38 456
13101.46 406
13102.54 408
13103.62 444
13104.70 429
13105.78 400
13106.86 476
13107.94 457
13109.03 437
13110.11 401
13111.19 430
13112.27 439
13113.35 455
13114.43 447
13115.51 478
13116.59 481
13117.67 502
13118.75 477
13119.84 480
13120.92 481
13122.00 453
13123.08 470
13124.16 501
13125.24 474
13126.32 483
13127.41 475
13128.49 480
13129.57 481
13130.65 501
13131.73 489
13132.81 474
13133.90 473
13134.98 461
13136.06 460
13137.14 452
13138.22 476
13139.30 478
13140.39 485
13141.47 484
13142.55 470
13143.63 450
13144.72 475
13145.80 437
13146.88 428
13147.96 468
13149.04 460
13150.13 462
13151.21 474
13152.29 467
13153.38 445
13154.46 450
13155.54 448
13156.62 461
13157.71 490
13158.79 460
13159.87 473
13160.95 497
13162.04 474
13163.12 526
13164.20 475
13165.29 462
13166.37 474
13167.45 476
13168.54 483
13169.62 445
13170.70 427
13171.79 460
13172.87 466
13173.95 432
13175.04 446
13176.12 472
13177.20 449
13178.29 443
13179.37 470
13180.45 473
13181.54 463
13182.62 478
13183.71 489
13184.79 464
13185.87 477
13186.96 452
13188.04 431
13189.13 459
13190.21 446
13191.29 446
13192.38 489
13193.46 479
13194.55 474
13195.63 445
13196.72 454
13197.80 459
13198.88 444
13199.97 448
13201.05 472
13202.14 472
13203.22 475
13204.31 502
13205.39 474
13206.48 480
13207.56 451
13208.65 434
13209.73 461
13210.82 457
13211.90 444
13212.99 446
13214.07 474
13215.16 464
13216.24 469
13217.33 443
13218.41 439
13219.50 412
13220.58 461
13221.67 458
13222.75 422
13223.84 417
13224.92 460
13226.01 471
13227.10 445
13228.18 461
13229.27 457
13230.35 439
13231.44 457
13232.52 451
13233.61 485
13234.70 431
13235.78 477
13236.87 462
13237.95 467
13239.04 448
13240.13 444
13241.21 493
13242.30 489
13243.39 480
13244.47 467
13245.56 512
13246.64 493
13247.73 503
13248.82 490
13249.90 494
13250.99 463
13252.08 501
13253.16 497
13254.25 497
13255.34 462
13256.42 475
13257.51 480
13258.60 480
13259.69 507
13260.77 492
13261.86 500
13262.95 506
13264.03 467
13265.12 491
13266.21 510
13267.30 519
13268.38 516
13269.47 529
13270.56 537
13271.64 512
13272.73 542
13273.82 522
13274.91 544
13275.99 540
13277.08 558
13278.17 554
13279.26 540
13280.35 549
13281.43 565
13282.52 550
13283.61 544
13284.70 544
13285.79 550
13286.87 578
13287.96 569
13289.05 586
13290.14 588
13291.23 594
13292.31 555
13293.40 552
13294.49 571
13295.58 591
13296.67 588
13297.76 581
13298.85 582
13299.93 573
13301.02 599
13302.11 566
13303.20 566
13304.29 576
13305.38 652
13306.47 619
13307.56 645
13308.64 647
13309.73 640
13310.82 641
13311.91 625
13313.00 620
13314.09 621
13315.18 630
13316.27 642
13317.36 637
13318.45 632
13319.54 692
13320.63 692
13321.72 664
13322.81 697
13323.89 694
13324.98 706
13326.07 683
13327.16 709
13328.25 737
13329.34 699
13330.43 749
13331.52 708
13332.61 739
13333.70 760
13334.79 746
13335.88 765
13336.97 768
13338.06 805
13339.15 807
13340.24 766
13341.33 771
13342.42 781
13343.52 819
13344.61 800
13345.70 812
13346.79 838
13347.88 809
13348.97 803
13350.06 783
13351.15 783
13352.24 778
13353.33 781
13354.42 796
13355.51 814
13356.60 785
13357.69 807
13358.79 797
13359.88 805
13360.97 809
13362.06 795
13363.15 888
13364.24 859
13365.33 844
13366.42 854
13367.51 842
13368.61 886
13369.70 884
13370.79 946
13371.88 924
13372.97 922
13374.06 900
13375.16 869
13376.25 875
13377.34 871
13378.43 850
13379.52 874
13380.61 794
13381.71 825
13382.80 822
13383.89 748
13384.98 744
13386.08 721
13387.17 757
13388.26 737
13389.35 679
13390.44 616
13391.54 673
13392.63 673
13393.72 664
13394.81 664
13395.91 701
13397.00 679
13398.09 658
13399.18 663
13400.28 665
13401.37 653
13402.46 614
13403.56 627
13404.65 654
13405.74 663
13406.83 672
13407.93 658
13409.02 646
13410.11 632
13411.21 653
13412.30 633
13413.39 637
13414.49 648
13415.58 633
13416.67 633
13417.77 672
13418.86 621
13419.95 646
13421.05 653
13422.14 669
13423.23 651
13424.33 670
13425.42 632
13426.52 662
13427.61 655
13428.70 639
13429.80 688
13430.89 681
13431.98 689
13433.08 679
13434.17 665
13435.27 684
13436.36 704
13437.46 689
13438.55 719
13439.64 682
13440.74 715
13441.83 696
13442.93 711
13444.02 696
13445.12 703
13446.21 705
13447.31 712
13448.40 759
13449.50 747
13450.59 740
13451.68 739
13452.78 758
13453.87 741
13454.97 767
13456.06 782
13457.16 775
13458.25 773
13459.35 785
13460.44 781
13461.54 816
13462.64 803
13463.73 827
13464.83 762
13465.92 808
13467.02 848
13468.11 826
13469.21 836
13470.30 876
13471.40 826
13472.49 849
13473.59 866
13474.69 844
13475.78 865
13476.88 837
13477.97 905
13479.07 882
13480.17 910
13481.26 868
13482.36 888
13483.45 887
13484.55 939
13485.65 940
13486.74 946
13487.84 942
13488.93 941
13490.03 943
13491.13 932
13492.22 959
13493.32 1001
13494.42 1010
13495.51 974
13496.61 1020
13497.71 1023
13498.80 1006
13499.90 1045
13501.00 1030
13502.09 1046
13503.19 1052
13504.29 1075
13505.38 1062
13506.48 1071
13507.58 1055
13508.68 1028
13509.77 976
13510.87 1045
13511.97 1044
13513.07 1041
13514.16 1039
13515.26 1050
13516.36 984
13517.45 1002
13518.55 966
13519.65 957
13520.75 1018
13521.85 939
13522.94 931
13524.04 912
13525.14 935
13526.24 959
13527.33 942
13528.43 921
13529.53 883
13530.63 901
13531.73 920
13532.82 922
13533.92 900
13535.02 855
13536.12 898
13537.22 889
13538.32 892
13539.41 826
13540.51 822
13541.61 823
13542.71 793
13543.81 804
13544.91 788
13546.00 817
13547.10 789
13548.20 737
13549.30 730
13550.40 750
13551.50 720
13552.60 713
13553.70 718
13554.80 694
13555.89 711
13556.99 699
13558.09 698
13559.19 653
13560.29 665
13561.39 659
13562.49 674
13563.59 703
13564.69 727
13565.79 715
13566.89 707
13567.99 670
13569.09 664
13570.19 705
13571.29 669
13572.39 658
13573.49 649
13574.59 664
13575.69 666
13576.79 630
13577.88 626
13578.98 678
13580.08 637
13581.19 611
13582.29 629
13583.39 658
13584.49 645
13585.59 658
13586.69 679
13587.79 683
13588.89 650
13589.99 669
13591.09 643
13592.19 608
13593.29 606
13594.39 638
13595.49 682
13596.59 678
13597.69 666
13598.79 667
13599.89 665
13600.99 659
13602.09 652
13603.20 644
13604.30 651
13605.40 642
13606.50 659
13607.60 649
13608.70 667
13609.80 631
13610.90 662
13612.01 651
13613.11 605
13614.21 635
13615.31 643
13616.41 678
13617.51 672
13618.61 664
13619.72 661
13620.82 657
13621.92 661
13623.02 674
13624.12 668
13625.22 660
13626.33 658
13627.43 663
13628.53 669
13629.63 637
13630.73 650
13631.84 687
13632.94 707
13634.04 669
13635.14 654
13636.25 677
13637.35 686
13638.45 680
13639.55 717
13640.65 699
13641.76 675
13642.86 665
13643.96 652
13645.07 682
13646.17 620
13647.27 650
13648.37 642
13649.48 663
13650.58 636
13651.68 678
13652.79 650
13653.89 622
13654.99 606
13656.09 653
13657.20 643
13658.30 661
13659.40 657
13660.51 644
13661.61 648
13662.71 636
13663.82 637
13664.92 620
13666.02 592
13667.13 625
13668.23 643
13669.34 665
13670.44 654
13671.54 647
13672.65 656
13673.75 679
13674.85 663
13675.96 635
13677.06 630
13678.17 623
13679.27 656
13680.37 647
13681.48 639
13682.58 628
13683.69 639
13684.79 662
13685.89 626
13687.00 632
13688.10 647
13689.21 631
13690.31 643
13691.42 626
13692.52 614
13693.63 673
13694.73 668
13695.84 606
13696.94 624
13698.05 644
13699.15 635
13700.25 667
13701.36 688
13702.46 675
13703.57 677
13704.67 668
13705.78 681
13706.89 718
13707.99 702
13709.10 694
13710.20 750
13711.31 724
13712.41 672
13713.52 690
13714.62 702
13715.73 736
13716.83 743
13717.94 737
13719.04 760
13720.15 763
13721.26 736
13722.36 762
13723.47 791
13724.57 793
13725.68 751
13726.79 782
13727.89 802
13729.00 821
13730.10 803
13731.21 812
13732.32 805
13733.42 825
13734.53 861
13735.63 806
13736.74 857
13737.85 838
13738.95 810
13740.06 850
13741.17 832
13742.27 880
13743.38 920
13744.49 865
13745.59 925
13746.70 926
13747.81 925
13748.91 981
13750.02 1015
13751.13 1019
13752.23 1033
13753.34 1038
13754.45 1042
13755.56 1017
13756.66 1151
13757.77 1211
13758.88 1177
13759.98 1201
13761.09 1169
13762.20 1258
13763.31 1303
13764.41 1307
13765.52 1303
13766.63 1341
13767.74 1393
13768.84 1402
13769.95 1363
13771.06 1331
13772.17 1351
13773.28 1359
13774.38 1344
13775.49 1344
13776.60 1347
13777.71 1320
13778.82 1254
13779.92 1230
13781.03 1264
13782.14 1279
13783.25 1181
13784.36 1128
13785.46 1096
13786.57 1073
13787.68 1001
13788.79 1004
13789.90 979
13791.01 939
13792.12 920
13793.22 852
13794.33 877
13795.44 832
13796.55 819
13797.66 844
13798.77 794
13799.88 774
13800.99 744
13802.10 754
13803.20 790
13804.31 768
13805.42 737
13806.53 707
13807.64 699
13808.75 662
13809.86 681
13810.97 708
13812.08 665
13813.19 638
13814.30 645
13815.41 669
13816.52 656
13817.63 678
13818.74 645
13819.84 633
13820.95 679
13822.06 661
13823.17 656
13824.28 615
13825.39 630
13826.50 642
13827.61 634
13828.72 610
13829.83 646
13830.94 646
13832.05 627
13833.16 625
13834.28 615
13835.39 621
13836.50 622
13837.61 648
13838.72 678
13839.83 629
13840.94 619
13842.05 641
13843.16 658
13844.27 635
13845.38 626
13846.49 650
13847.60 634
13848.71 652
13849.82 649
13850.93 649
13852.05 625
13853.16 630
13854.27 641
13855.38 660
13856.49 622
13857.60 661
13858.71 683
13859.82 684
13860.94 693
13862.05 656
13863.16 676
13864.27 716
13865.38 665
13866.49 654
13867.60 662
13868.72 666
13869.83 662
13870.94 674
13872.05 732
13873.16 702
13874.27 678
13875.39 703
13876.50 712
13877.61 723
13878.72 746
13879.83 695
13880.95 752
13882.06 760
13883.17 722
13884.28 754
13885.40 702
13886.51 752
13887.62 755
13888.73 744
13889.85 784
13890.96 801
13892.07 760
13893.18 788
13894.30 769
13895.41 810
13896.52 816
13897.63 832
13898.75 828
13899.86 833
13900.97 817
13902.09 800
13903.20 808
13904.31 818
13905.43 767
13906.54 734
13907.65 768
13908.77 730
13909.88 742
13910.99 762
13912.11 710
13913.22 649
13914.33 674
13915.45 656
13916.56 677
13917.67 678
13918.79 645
13919.90 662
13921.01 633
13922.13 632
13923.24 643
13924.36 609
13925.47 614
13926.58 641
13927.70 615
13928.81 598
13929.93 620
13931.04 607
13932.15 631
13933.27 643
13934.38 610
13935.50 647
13936.61 622
13937.73 606
13938.84 631
13939.95 610
13941.07 615
13942.18 579
13943.30 571
13944.41 613
13945.53 601
13946.64 577
13947.76 610
13948.87 579
13949.99 589
13951.10 588
13952.22 588
13953.33 582
13954.45 581
13955.56 570
13956.68 580
13957.79 585
13958.91 561
13960.02 571
13961.14 576
13962.25 593
13963.37 542
13964.49 575
13965.60 609
13966.72 587
13967.83 560
13968.95 597
13970.06 547
13971.18 548
13972.30 583
13973.41 588
13974.53 593
13975.64 568
13976.76 600
13977.88 602
13978.99 573
13980.11 582
13981.22 594
13982.34 571
13983.46 592
13984.57 633
13985.69 585
13986.80 612
13987.92 588
13989.04 603
13990.15 565
13991.27 616
13992.39 599
13993.50 619
13994.62 600
13995.74 572
13996.85 573
13997.97 579
13999.09 560
14000.21 566
14001.32 574
14002.44 572
14003.56 579
14004.67 559
14005.79 569
14006.91 590
14008.02 568
14009.14 588
14010.26 589
14011.38 608
14012.49 600
14013.61 611
14014.73 615
14015.85 598
14016.96 611
14018.08 599
14019.20 573
14020.32 581
14021.44 597
14022.55 578
14023.67 606
14024.79 606
14025.91 627
14027.02 595
14028.14 595
14029.26 586
14030.38 589
14031.50 595
14032.62 593
14033.73 592
14034.85 605
14035.97 609
14037.09 590
14038.21 639
14039.33 651
14040.44 656
14041.56 646
14042.68 655
14043.80 639
14044.92 617
14046.04 681
14047.16 686
14048.27 705
14049.39 690
14050.51 675
14051.63 683
14052.75 717
14053.87 737
14054.99 719
14056.11 708
14057.23 710
14058.35 738
14059.47 749
14060.59 766
14061.70 747
14062.82 753
14063.94 775
14065.06 821
14066.18 834
14067.30 824
14068.42 794
14069.54 804
14070.66 819
14071.78 889
14072.90 889
14074.02 855
14075.14 841
14076.26 882
14077.38 902
14078.50 870
14079.62 901
14080.74 906
14081.86 866
14082.98 865
14084.10 882
14085.22 880
14086.34 876
14087.46 890
14088.58 891
14089.70 899
14090.82 889
14091.94 924
14093.07 922
14094.19 942
14095.31 947
14096.43 979
14097.55 971
14098.67 968
14099.79 995
14100.91 989
14102.03 1010
14103.15 982
14104.27 972
14105.39 968
14106.52 979
14107.64 1000
14108.76 970
14109.88 908
14111.00 912
14112.12 936
14113.24 911
14114.37 897
14115.49 835
14116.61 831
14117.73 903
14118.85 812
14119.97 785
14121.10 803
14122.22 808
14123.34 800
14124.46 769
14125.58 729
14126.70 702
14127.83 742
14128.95 755
14130.07 721
14131.19 709
14132.32 683
14133.44 653
14134.56 651
14135.68 698
14136.80 699
14137.93 692
14139.05 673
14140.17 642
14141.29 652
14142.42 663
14143.54 663
14144.66 661
14145.78 634
14146.91 624
14148.03 653
14149.15 655
14150.28 650
14151.40 598
14152.52 601
14153.65 617
14154.77 624
14155.89 628
14157.01 624
14158.14 633
14159.26 616
14160.38 625
14161.51 571
14162.63 591
14163.75 618
14164.88 632
14166.00 594
14167.12 621
14168.25 601
14169.37 613
14170.50 582
14171.62 560
14172.74 578
14173.87 562
14174.99 564
14176.12 565
14177.24 553
14178.36 553
14179.49 571
14180.61 572
14181.74 569
14182.86 584
14183.98 589
14185.11 548
14186.23 552
14187.36 573
14188.48 543
14189.61 546
14190.73 559
14191.85 546
14192.98 528
14194.10 534
14195.23 536
14196.35 572
14197.48 529
14198.60 539
14199.73 550
14200.85 555
14201.98 503
14203.10 546
14204.23 538
14205.35 541
14206.48 523
14207.60 545
14208.73 534
14209.85 541
14210.98 530
14212.10 513
14213.23 517
14214.36 530
14215.48 506
14216.61 530
14217.73 523
14218.86 513
14219.98 522
14221.11 505
14222.23 505
14223.36 507
14224.49 509
14225.61 502
14226.74 512
14227.86 534
14228.99 503
14230.12 491
14231.24 506
14232.37 470
14233.49 483
14234.62 516
14235.75 479
14236.87 479
14238.00 509
14239.13 469
14240.25 506
14241.38 507
14242.51 464
14243.63 455
14244.76 482
14245.89 472
14247.01 498
14248.14 476
14249.27 485
14250.39 452
14251.52 475
14252.65 484
14253.77 491
14254.90 475
14256.03 477
14257.15 458
14258.28 456
14259.41 474
14260.54 473
14261.66 475
14262.79 455
14263.92 477
14265.05 452
14266.17 485
14267.30 452
14268.43 457
14269.56 484
14270.68 464
14271.81 478
14272.94 464
14274.07 456
14275.20 451
14276.32 452
14277.45 426
14278.58 436
14279.71 417
14280.83 428
14281.96 431
14283.09 422
14284.22 408
14285.35 432
14286.48 414
14287.60 445
14288.73 423
14289.86 403
14290.99 416
14292.12 434
14293.25 427
14294.38 395
14295.50 396
14296.63 422
14297.76 436
14298.89 434
14300.02 431
14301.15 450
14302.28 396
14303.41 439
14304.53 424
14305.66 421
14306.79 443
14307.92 426
14309.05 409
14310.18 411
14311.31 400
14312.44 429
14313.57 414
14314.70 381
14315.83 392
14316.96 386
14318.09 404
14319.22 397
14320.35 417
14321.48 393
14322.60 402
14323.73 363
14324.86 370
14325.99 373
14327.12 397
14328.25 405
14329.38 396
14330.51 386
14331.64 390
14332.77 372
14333.90 395
14335.03 362
14336.17 388
14337.30 370
14338.43 376
14339.56 427
14340.69 373
14341.82 360
14342.95 385
14344.08 387
14345.21 358
14346.34 369
14347.47 390
14348.60 365
14349.73 356
14350.86 373
14351.99 373
14353.12 386
14354.26 391
14355.39 357
14356.52 355
14357.65 349
14358.78 355
14359.91 355
14361.04 360
14362.17 367
14363.30 373
14364.44 367
14365.57 386
14366.70 375
14367.83 360
14368.96 375
14370.09 377
14371.23 366
14372.36 374
14373.49 345
14374.62 369
14375.75 388
14376.88 380
14378.02 364
14379.15 364
14380.28 383
14381.41 390
14382.54 387
14383.68 368
14384.81 375
14385.94 382
14387.07 375
14388.21 403
14389.34 390
14390.47 402
14391.60 373
14392.73 407
14393.87 430
14395.00 391
14396.13 382
14397.27 380
14398.40 352
14399.53 413
14400.66 376
14401.80 398
14402.93 401
14404.06 356
14405.19 400
14406.33 389
14407.46 410
14408.59 378
14409.73 399
14410.86 419
14411.99 424
14413.13 382
14414.26 391
14415.39 434
14416.53 422
14417.66 416
14418.79 433
14419.93 416
14421.06 429
14422.19 428
14423.33 425
14424.46 453
14425.60 451
14426.73 449
14427.86 426
14429.00 448
14430.13 456
14431.27 495
14432.40 451
14433.53 457
14434.67 442
14435.80 463
14436.94 454
14438.07 440
14439.21 480
14440.34 459
14441.47 466
14442.61 462
14443.74 460
14444.88 484
14446.01 527
14447.15 550
14448.28 505
14449.42 495
14450.55 491
14451.69 510
14452.82 487
14453.96 504
14455.09 530
14456.23 535
14457.36 539
14458.50 506
14459.63 518
14460.77 563
14461.90 585
14463.04 578
14464.17 559
14465.31 560
14466.44 589
14467.58 578
14468.71 589
14469.85 577
14470.98 594
14472.12 600
14473.26 563
14474.39 563
14475.53 591
14476.66 581
14477.80 573
14478.93 550
14480.07 527
14481.21 539
14482.34 545
14483.48 539
14484.61 508
14485.75 476
14486.89 475
14488.02 469
14489.16 437
14490.30 414
14491.43 420
14492.57 439
14493.70 431
14494.84 422
14495.98 413
14497.11 393
14498.25 392
14499.39 418
14500.52 378
14501.66 389
14502.80 394
14503.93 380
14505.07 395
14506.21 383
14507.35 380
14508.48 388
14509.62 361
14510.76 370
14511.89 375
14513.03 360
14514.17 376
14515.31 395
14516.44 367
14517.58 367
14518.72 362
14519.86 364
14520.99 395
14522.13 355
14523.27 372
14524.41 352
14525.54 365
14526.68 369
14527.82 356
14528.96 355
14530.09 361
14531.23 380
14532.37 357
14533.51 370
14534.65 355
14535.78 415
14536.92 386
14538.06 389
14539.20 366
14540.34 403
14541.48 373
14542.61 376
14543.75 374
14544.89 379
14546.03 388
14547.17 336
14548.31 371
14549.45 396
14550.58 383
14551.72 379
14552.86 393
14554.00 353
14555.14 383
14556.28 360
14557.42 358
14558.56 368
14559.70 393
14560.83 389
14561.97 402
14563.11 394
14564.25 399
14565.39 387
14566.53 433
14567.67 376
14568.81 408
14569.95 423
14571.09 400
14572.23 389
14573.37 413
14574.51 403
14575.65 370
14576.79 393
14577.93 368
14579.07 394
14580.21 401
14581.35 412
14582.49 385
14583.63 404
14584.77 418
14585.91 384
14587.05 389
14588.19 409
14589.33 410
14590.47 435
14591.61 406
14592.75 418
14593.89 427
14595.03 377
14596.17 428
14597.31 412
14598.45 388
14599.59 421
14600.73 418
14601.87 427
14603.01 448
14604.15 406
14605.29 411
14606.43 405
14607.58 433
14608.72 427
14609.86 411
14611.00 399
14612.14 426
14613.28 467
14614.42 433
14615.56 425
14616.70 445
14617.85 455
14618.99 471
14620.13 457
14621.27 453
14622.41 426
14623.55 429
14624.69 453
14625.84 463
14626.98 464
14628.12 459
14629.26 470
14630.40 488
14631.54 473
14632.69 474
14633.83 487
14634.97 493
14636.11 487
14637.25 523
14638.40 480
14639.54 503
14640.68 492
14641.82 507
14642.97 471
14644.11 492
14645.25 475
14646.39 438
14647.54 437
14648.68 410
14649.82 440
14650.96 416
14652.11 425
14653.25 394
14654.39 407
14655.53 395
14656.68 427
14657.82 398
14658.96 386
14660.11 386
14661.25 362
14662.39 414
14663.53 389
14664.68 388
14665.82 393
14666.96 407
14668.11 378
14669.25 396
14670.39 374
14671.54 365
14672.68 351
14673.82 345
14674.97 366
14676.11 372
14677.26 362
14678.40 355
14679.54 370
14680.69 317
14681.83 341
14682.97 326
14684.12 316
14685.26 325
14686.41 351
14687.55 328
14688.69 360
14689.84 357
14690.98 336
14692.13 328
14693.27 364
14694.42 332
14695.56 335
14696.70 354
14697.85 316
14698.99 319
14700.14 306
14701.28 327
14702.43 353
14703.57 330
14704.72 310
14705.86 351
14707.01 358
14708.15 326
14709.30 373
14710.44 335
14711.58 321
14712.73 329
14713.87 371
14715.02 330
14716.17 329
14717.31 335
14718.46 336
14719.60 312
14720.75 340
14721.89 312
14723.04 317
14724.18 328
14725.33 341
14726.47 343
14727.62 329
14728.76 332
14729.91 346
14731.06 338
14732.20 313
14733.35 322
14734.49 329
14735.64 330
14736.79 345
14737.93 326
14739.08 331
14740.22 356
14741.37 326
14742.52 324
14743.66 347
14744.81 320
14745.95 332
14747.10 338
14748.25 338
14749.39 330
14750.54 298
14751.69 331
14752.83 341
14753.98 343
14755.13 332
14756.27 324
14757.42 335
14758.57 306
14759.71 337
14760.86 321
14762.01 341
14763.15 320
14764.30 345
14765.45 349
14766.60 312
14767.74 308
14768.89 308
14770.04 282
14771.18 308
14772.33 332
14773.48 325
14774.63 327
14775.77 297
14776.92 336
14778.07 332
14779.22 300
14780.36 296
14781.51 318
14782.66 317
14783.81 315
14784.96 317
14786.10 311
14787.25 298
14788.40 316
14789.55 328
14790.70 313
14791.84 327
14792.99 273
14794.14 296
14795.29 273
14796.44 299
14797.58 310
14798.73 269
14799.88 307
14801.03 274
14802.18 306
14803.33 286
14804.48 298
14805.62 248
14806.77 267
14807.92 261
14809.07 283
14810.22 285
14811.37 281
14812.52 269
14813.67 267
14814.81 312
14815.96 309
14817.11 284
14818.26 268
14819.41 276
14820.56 299
14821.71 305
14822.86 284
14824.01 298
14825.16 293
14826.31 308
14827.46 295
14828.61 285
14829.76 280
14830.91 277
14832.06 274
14833.20 278
14834.35 295
14835.50 282
14836.65 285
14837.80 294
14838.95 287
14840.10 263
14841.25 274
14842.40 272
14843.55 285
14844.70 270
14845.85 257
14847.00 276
14848.15 295
14849.31 306
14850.46 271
14851.61 274
14852.76 257
14853.91 293
14855.06 298
14856.21 273
14857.36 284
14858.51 279
14859.66 276
14860.81 293
14861.96 284
14863.11 295
14864.26 293
14865.41 293
14866.57 281
14867.72 266
14868.87 260
14870.02 286
14871.17 288
14872.32 273
14873.47 281
14874.62 282
14875.77 300
14876.93 291
14878.08 266
14879.23 252
14880.38 305
14881.53 258
14882.68 277
14883.84 278
14884.99 268
14886.14 280
14887.29 278
14888.44 298
14889.59 270
14890.75 294
14891.90 280
14893.05 277
14894.20 280
14895.35 288
14896.51 243
14897.66 263
14898.81 259
14899.96 264
14901.12 256
14902.27 291
14903.42 252
14904.57 281
14905.73 276
14906.88 273
14908.03 277
14909.18 279
14910.34 288
14911.49 277
14912.64 270
14913.79 240
14914.95 257
14916.10 254
14917.25 275
14918.41 260
14919.56 264
14920.71 259
14921.87 266
14923.02 238
14924.17 271
14925.33 270
14926.48 237
14927.63 261
14928.79 239
14929.94 236
14931.09 281
14932.25 263
14933.40 241
14934.55 270
14935.71 255
14936.86 271
14938.01 262
14939.17 260
14940.32 235
14941.48 256
14942.63 259
14943.78 261
14944.94 257
14946.09 269
14947.25 286
14948.40 261
14949.55 275
14950.71 274
14951.86 271
14953.02 284
14954.17 250
14955.33 254
14956.48 295
14957.63 266
14958.79 292
14959.94 292
14961.10 279
14962.25 258
14963.41 260
14964.56 266
14965.72 281
14966.87 264
14968.03 277
14969.18 290
14970.34 270
14971.49 255
14972.65 274
14973.80 237
14974.96 241
14976.11 272
14977.27 258
14978.42 247
14979.58 275
14980.73 268
14981.89 256
14983.05 257
14984.20 284
14985.36 276
14986.51 270
14987.67 260
14988.82 257
14989.98 272
14991.13 245
14992.29 255
14993.45 262
14994.60 265
14995.76 254
14996.91 248
14998.07 256
14999.23 249
15000.38 235
15001.54 235
15002.70 252
15003.85 273
15005.01 255
15006.16 255
15007.32 244
15008.48 262
15009.63 240
15010.79 256
15011.95 256
15013.10 246
15014.26 245
15015.42 268
15016.57 277
15017.73 220
15018.89 232
15020.04 253
15021.20 245
15022.36 238
15023.52 227
15024.67 244
15025.83 258
15026.99 240
15028.14 248
15029.30 265
15030.46 260
15031.62 261
15032.77 269
15033.93 265
15035.09 295
15036.25 280
15037.40 253
15038.56 234
15039.72 254
15040.88 246
15042.03 256
15043.19 277
15044.35 235
15045.51 255
15046.67 235
15047.82 228
15048.98 250
15050.14 254
15051.30 223
15052.46 225
15053.61 242
15054.77 244
15055.93 252
15057.09 247
15058.25 238
15059.41 237
15060.56 227
15061.72 233
15062.88 277
15064.04 223
15065.20 213
15066.36 233
15067.52 231
15068.68 206
15069.83 207
15070.99 214
15072.15 237
15073.31 224
15074.47 229
15075.63 251
15076.79 223
15077.95 218
15079.11 217
15080.27 242
15081.43 228
15082.58 204
15083.74 226
15084.90 230
15086.06 236
15087.22 233
15088.38 231
15089.54 221
15090.70 217
15091.86 246
15093.02 257
15094.18 224
15095.34 231
15096.50 244
15097.66 238
15098.82 255
15099.98 236
15101.14 220
15102.30 254
15103.46 208
15104.62 234
15105.78 244
15106.94 254
15108.10 199
15109.26 235
15110.42 269
15111.58 240
15112.74 227
15113.90 229
15115.06 238
15116.22 239
15117.39 222
15118.55 251
15119.71 233
15120.87 236
15122.03 234
15123.19 242
15124.35 255
15125.51 242
15126.67 253
15127.83 238
15128.99 234
15130.16 250
15131.32 234
15132.48 227
15133.64 235
15134.80 228
15135.96 248
15137.12 268
15138.28 227
15139.45 249
15140.61 284
15141.77 252
15142.93 247
15144.09 258
15145.25 271
15146.42 238
15147.58 243
15148.74 253
15149.90 275
15151.06 237
15152.23 231
15153.39 250
15154.55 231
15155.71 207
15156.87 254
15158.04 261
15159.20 259
15160.36 230
15161.52 237
15162.69 257
15163.85 232
15165.01 248
15166.17 253
15167.34 264
15168.50 252
15169.66 238
15170.82 282
15171.99 250
15173.15 249
15174.31 266
15175.48 246
15176.64 274
15177.80 242
15178.96 272
15180.13 260
15181.29 259
15182.45 245
15183.62 245
15184.78 243
15185.94 254
15187.11 268
15188.27 269
15189.43 251
15190.60 247
15191.76 262
15192.92 262
15194.09 250
15195.25 256
15196.42 263
15197.58 259
15198.74 237
15199.91 263
15201.07 281
15202.23 264
15203.40 235
15204.56 253
15205.73 266
15206.89 265
15208.05 268
15209.22 270
15210.38 258
15211.55 243
15212.71 233
15213.88 291
15215.04 268
15216.21 258
15217.37 257
15218.53 249
15219.70 266
15220.86 262
15222.03 263
15223.19 278
15224.36 277
15225.52 274
15226.69 279
15227.85 261
15229.02 243
15230.18 274
15231.35 290
15232.51 280
15233.68 257
15234.84 267
15236.01 279
15237.17 301
15238.34 273
15239.50 291
15240.67 318
15241.83 285
15243.00 297
15244.17 302
15245.33 287
15246.50 258
15247.66 283
15248.83 300
15249.99 271
15251.16 263
15252.33 278
15253.49 273
15254.66 271
15255.82 260
15256.99 285
15258.16 299
15259.32 289
15260.49 272
15261.65 294
15262.82 272
15263.99 275
15265.15 250
15266.32 283
15267.49 254
15268.65 261
15269.82 278
15270.98 267
15272.15 266
15273.32 247
15274.48 259
15275.65 277
15276.82 261
15277.99 268
15279.15 268
15280.32 245
15281.49 240
15282.65 244
15283.82 265
15284.99 253
15286.15 255
15287.32 259
15288.49 280
15289.66 269
15290.82 237
15291.99 251
15293.16 276
15294.33 264
15295.49 269
15296.66 262
15297.83 263
15299.00 270
15300.16 284
15301.33 270
15302.50 279
15303.67 261
15304.83 251
15306.00 280
15307.17 299
15308.34 272
15309.51 252
15310.67 273
15311.84 235
15313.01 264
15314.18 269
15315.35 260
15316.52 261
15317.68 262
15318.85 256
15320.02 253
15321.19 262
15322.36 274
15323.53 272
15324.69 271
15325.86 273
15327.03 272
15328.20 280
15329.37 259
15330.54 270
15331.71 268
15332.88 248
15334.05 251
15335.21 259
15336.38 266
15337.55 259
15338.72 282
15339.89 258
15341.06 262
15342.23 263
15343.40 251
15344.57 261
15345.74 258
15346.91 274
15348.08 269
15349.25 279
15350.42 285
15351.58 270
15352.75 273
15353.92 252
15355.09 256
15356.26 273
15357.43 282
15358.60 273
15359.77 279
15360.94 297
15362.11 306
15363.28 281
15364.45 267
15365.62 247
15366.79 271
15367.96 265
15369.13 285
15370.31 261
15371.48 287
15372.65 270
15373.82 263
15374.99 265
15376.16 244
15377.33 260
15378.50 280
15379.67 263
15380.84 265
15382.01 260
15383.18 288
15384.35 278
15385.52 255
15386.69 269
15387.87 281
15389.04 286
15390.21 259
15391.38 270
15392.55 271
15393.72 244
15394.89 274
15396.06 264
15397.24 283
15398.41 264
15399.58 257
15400.75 283
15401.92 246
15403.09 240
15404.26 253
15405.44 257
15406.61 251
15407.78 256
15408.95 276
15410.12 255
15411.30 254
15412.47 246
15413.64 267
15414.81 261
15415.98 230
15417.16 234
15418.33 268
15419.50 266
15420.67 248
15421.84 245
15423.02 249
15424.19 227
15425.36 235
15426.53 252
15427.71 243
15428.88 232
15430.05 257
15431.22 257
15432.40 249
15433.57 245
15434.74 239
15435.92 272
15437.09 241
15438.26 256
15439.43 236
15440.61 249
15441.78 235
15442.95 231
15444.13 225
15445.30 254
15446.47 215
15447.65 244
15448.82 264
15449.99 261
15451.17 253
15452.34 242
15453.51 249
15454.69 241
15455.86 243
15457.03 239
15458.21 265
15459.38 241
15460.56 248
15461.73 228
15462.90 228
15464.08 218
15465.25 250
15466.43 227
15467.60 233
15468.77 242
15469.95 267
15471.12 265
15472.30 217
15473.47 231
15474.64 253
15475.82 241
15476.99 246
15478.17 243
15479.34 256
15480.52 267
15481.69 252
15482.87 232
15484.04 248
15485.22 221
15486.39 240
15487.56 236
15488.74 247
15489.91 249
15491.09 235
15492.26 250
15493.44 246
15494.61 236
15495.79 214
15496.96 226
15498.14 233
15499.32 249
15500.49 250
15501.67 233
15502.84 248
15504.02 264
15505.19 234
15506.37 243
15507.54 241
15508.72 248
15509.89 279
15511.07 265
15512.25 245
15513.42 232
15514.60 230
15515.77 252
15516.95 251
15518.13 236
15519.30 257
15520.48 238
15521.65 210
15522.83 255
15524.01 256
15525.18 259
15526.36 245
15527.53 251
15528.71 233
15529.89 248
15531.06 246
15532.24 259
15533.42 258
15534.59 263
15535.77 248
15536.95 269
15538.12 231
15539.30 250
15540.48 254
15541.65 282
15542.83 279
15544.01 255
15545.18 274
15546.36 249
15547.54 267
15548.72 287
15549.89 235
15551.07 282
15552.25 279
15553.42 262
15554.60 256
15555.78 269
15556.96 254
15558.13 261
15559.31 252
15560.49 281
15561.67 286
15562.84 275
15564.02 266
15565.20 246
15566.38 264
15567.56 248
15568.73 272
15569.91 291
15571.09 300
15572.27 286
15573.45 270
15574.62 265
15575.80 277
15576.98 283
15578.16 287
15579.34 272
15580.52 322
15581.69 278
15582.87 284
15584.05 297
15585.23 291
15586.41 315
15587.59 322
15588.76 299
15589.94 328
15591.12 291
15592.30 337
15593.48 307
15594.66 292
15595.84 331
15597.02 307
15598.20 323
15599.37 340
15600.55 299
15601.73 294
15602.91 346
15604.09 335
15605.27 298
15606.45 338
15607.63 344
15608.81 328
15609.99 326
15611.17 334
15612.35 353
15613.53 337
15614.71 360
15615.89 358
15617.07 366
15618.25 363
15619.43 345
15620.60 346
15621.78 364
15622.96 344
15624.14 370
15625.32 379
15626.50 352
15627.68 388
15628.87 357
15630.05 376
15631.23 372
15632.41 369
15633.59 391
15634.77 395
15635.95 377
15637.13 418
15638.31 389
15639.49 412
15640.67 421
15641.85 413
15643.03 412
15644.21 384
15645.39 407
15646.57 384
15647.75 393
15648.93 401
15650.12 420
15651.30 394
15652.48 407
15653.66 429
15654.84 430
15656.02 423
15657.20 405
15658.38 428
15659.56 428
15660.75 404
15661.93 409
15663.11 443
15664.29 420
15665.47 419
15666.65 415
15667.84 409
15669.02 418
15670.20 390
15671.38 419
15672.56 382
15673.74 379
15674.93 400
15676.11 382
15677.29 378
15678.47 354
15679.65 380
15680.84 365
15682.02 365
15683.20 404
15684.38 390
15685.56 375
15686.75 369
15687.93 378
15689.11 330
15690.29 346
15691.48 341
15692.66 341
15693.84 359
15695.02 349
15696.21 379
15697.39 383
15698.57 363
15699.76 371
15700.94 357
15702.12 349
15703.30 369
15704.49 348
15705.67 407
15706.85 379
15708.04 362
15709.22 356
15710.40 377
15711.59 335
15712.77 385
15713.95 363
15715.14 338
15716.32 367
15717.50 366
15718.69 378
15719.87 369
15721.05 380
15722.24 400
15723.42 377
15724.61 399
15725.79 397
15726.97 386
15728.16 396
15729.34 377
15730.53 385
15731.71 391
15732.89 371
15734.08 398
15735.26 415
15736.45 422
15737.63 392
15738.81 413
15740.00 438
15741.18 435
15742.37 410
15743.55 412
15744.74 408
15745.92 410
15747.11 377
15748.29 391
15749.48 419
15750.66 410
15751.84 438
15753.03 413
15754.21 432
15755.40 426
15756.58 439
15757.77 449
15758.95 429
15760.14 451
15761.32 444
15762.51 409
15763.70 436
15764.88 461
15766.07 456
15767.25 449
15768.44 433
15769.62 447
15770.81 419
15771.99 464
15773.18 420
15774.36 441
15775.55 441
15776.74 406
15777.92 432
15779.11 440
15780.29 437
15781.48 448
15782.67 409
15783.85 418
15785.04 399
15786.22 405
15787.41 417
15788.60 375
15789.78 373
15790.97 368
15792.15 348
15793.34 355
15794.53 377
15795.71 355
15796.90 362
15798.09 355
15799.27 354
15800.46 343
15801.65 357
15802.83 350
15804.02 339
15805.21 365
15806.39 360
15807.58 358
15808.77 336
15809.95 329
15811.14 349
15812.33 353
15813.52 330
15814.70 338
15815.89 331
15817.08 366
15818.26 339
15819.45 317
15820.64 336
15821.83 324
15823.01 330
15824.20 312
15825.39 292
15826.58 336
15827.76 304
15828.95 306
15830.14 320
15831.33 313
15832.52 352
15833.70 313
15834.89 316
15836.08 294
15837.27 306
15838.46 307
15839.64 284
15840.83 293
15842.02 320
15843.21 311
15844.40 306
15845.58 297
15846.77 315
15847.96 338
15849.15 324
15850.34 319
15851.53 300
15852.72 321
15853.90 322
15855.09 313
15856.28 305
15857.47 310
15858.66 327
15859.85 349
15861.04 331
15862.23 327
15863.41 299
15864.60 298
15865.79 326
15866.98 328
15868.17 329
15869.36 331
15870.55 340
15871.74 311
15872.93 309
15874.12 295
15875.31 342
15876.50 324
15877.69 319
15878.88 324
15880.06 335
15881.25 312
15882.44 336
15883.63 328
15884.82 329
15886.01 339
15887.20 321
15888.39 363
15889.58 352
15890.77 339
15891.96 356
15893.15 354
15894.34 331
15895.53 344
15896.72 372
15897.91 338
15899.10 324
15900.30 377
15901.49 333
15902.68 341
15903.87 361
15905.06 381
15906.25 364
15907.44 362
15908.63 363
15909.82 348
15911.01 390
15912.20 351
15913.39 363
15914.58 329
15915.77 331
15916.96 361
15918.16 377
15919.35 350
15920.54 354
15921.73 382
15922.92 391
15924.11 399
15925.30 374
15926.49 374
15927.69 393
15928.88 370
15930.07 360
15931.26 359
15932.45 358
15933.64 350
15934.84 378
15936.03 378
15937.22 342
15938.41 341
15939.60 378
15940.79 365
15941.99 348
15943.18 329
15944.37 318
15945.56 328
15946.75 313
15947.95 289
15949.14 316
15950.33 322
15951.52 328
15952.72 293
15953.91 310
15955.10 311
15956.29 289
15957.49 266
15958.68 298
15959.87 303
15961.06 288
15962.26 270
15963.45 282
15964.64 283
15965.83 274
15967.03 260
15968.22 265
15969.41 259
15970.61 259
15971.80 261
15972.99 253
15974.19 256
15975.38 229
15976.57 250
15977.76 255
15978.96 254
15980.15 249
15981.34 278
15982.54 301
15983.73 249
15984.93 279
15986.12 258
15987.31 263
15988.51 259
15989.70 270
15990.89 264
15992.09 273
15993.28 252
15994.48 240
15995.67 260
15996.86 246
15998.06 243
15999.25 258
16000.45 262
16001.64 250
16002.83 263
16004.03 236
16005.22 255
16006.42 256
16007.61 254
16008.81 230
16010.00 234
16011.19 235
16012.39 235
16013.58 245
16014.78 258
16015.97 233
16017.17 250
16018.36 237
16019.56 226
16020.75 266
16021.95 233
16023.14 237
16024.34 246
16025.53 247
16026.73 230
16027.92 272
16029.12 243
16030.31 236
16031.51 225
16032.70 242
16033.90 249
16035.09 250
16036.29 252
16037.48 243
16038.68 252
16039.88 239
16041.07 255
16042.27 243
16043.46 263
16044.66 231
16045.85 261
16047.05 242
16048.25 258
16049.44 220
16050.64 239
16051.83 246
16053.03 252
16054.23 222
16055.42 241
16056.62 267
16057.82 249
16059.01 245
16060.21 225
16061.40 237
16062.60 218
16063.80 231
16064.99 223
16066.19 228
16067.39 225
16068.58 236
16069.78 228
16070.98 251
16072.17 233
16073.37 243
16074.57 237
16075.76 230
16076.96 234
16078.16 226
16079.36 244
16080.55 216
16081.75 225
16082.95 195
16084.14 217
16085.34 225
16086.54 210
16087.74 217
16088.93 228
16090.13 241
16091.33 244
16092.53 196
16093.72 223
16094.92 213
16096.12 239
16097.32 241
16098.51 206
16099.71 225
16100.91 213
16102.11 213
16103.31 213
16104.50 233
16105.70 226
16106.90 239
16108.10 206
16109.30 249
16110.49 251
16111.69 250
16112.89 235
16114.09 223
16115.29 229
16116.49 216
16117.68 221
16118.88 236
16120.08 230
16121.28 215
16122.48 245
16123.68 221
16124.88 230
16126.08 224
16127.27 217
16128.47 244
16129.67 212
16130.87 225
16132.07 210
16133.27 246
16134.47 211
16135.67 199
16136.87 221
16138.07 228
16139.27 232
16140.46 230
16141.66 227
16142.86 242
16144.06 239
16145.26 231
16146.46 217
16147.66 208
16148.86 239
16150.06 219
16151.26 243
16152.46 238
16153.66 238
16154.86 224
16156.06 234
16157.26 220
16158.46 245
16159.66 227
16160.86 250
16162.06 230
16163.26 235
16164.46 243
16165.66 245
16166.86 244
16168.06 212
16169.26 220
16170.46 221
16171.66 241
16172.86 243
16174.06 220
16175.26 221
16176.47 239
16177.67 232
16178.87 235
16180.07 212
16181.27 246
16182.47 242
16183.67 221
16184.87 222
16186.07 228
16187.27 251
16188.47 233
16189.68 246
16190.88 242
16192.08 235
16193.28 203
16194.48 227
16195.68 247
16196.88 251
16198.08 213
16199.29 253
16200.49 233
16201.69 244
16202.89 240
16204.09 238
16205.29 233
16206.50 238
16207.70 253
16208.90 248
16210.10 244
16211.30 227
16212.51 255
16213.71 241
16214.91 249
16216.11 223
16217.31 250
16218.52 257
16219.72 264
16220.92 247
16222.12 252
16223.33 258
16224.53 238
16225.73 250
16226.93 246
16228.14 256
16229.34 238
16230.54 275
16231.74 260
16232.95 289
16234.15 265
16235.35 258
16236.56 269
16237.76 291
16238.96 273
16240.16 286
16241.37 292
16242.57 271
16243.77 269
16244.98 288
16246.18 301
16247.38 287
16248.59 299
16249.79 277
16250.99 266
16252.20 294
16253.40 292
16254.60 279
16255.81 292
16257.01 296
16258.22 285
16259.42 305
16260.62 302
16261.83 317
16263.03 326
16264.23 314
16265.44 311
16266.64 286
16267.85 290
16269.05 294
16270.25 286
16271.46 302
16272.66 323
16273.87 309
16275.07 297
16276.28 297
16277.48 291
16278.69 324
16279.89 302
16281.09 306
16282.30 330
16283.50 305
16284.71 322
16285.91 332
16287.12 305
16288.32 293
16289.53 331
16290.73 301
16291.94 306
16293.14 321
16294.35 319
16295.55 334
16296.76 328
16297.96 359
16299.17 331
16300.37 330
16301.58 316
16302.78 330
16303.99 319
16305.19 339
16306.40 327
16307.61 340
16308.81 349
16310.02 336
16311.22 353
16312.43 323
16313.63 322
16314.84 346
16316.05 331
16317.25 311
16318.46 318
16319.66 329
16320.87 325
16322.08 323
16323.28 289
16324.49 320
16325.69 326
16326.90 328
16328.11 312
16329.31 273
16330.52 276
16331.73 274
16332.93 268
16334.14 272
16335.35 285
16336.55 273
16337.76 278
16338.97 273
16340.17 254
16341.38 275
16342.59 251
16343.79 272
16345.00 273
16346.21 251
16347.41 239
16348.62 248
16349.83 267
16351.03 263
16352.24 241
16353.45 271
16354.66 264
16355.86 259
16357.07 229
16358.28 247
16359.49 239
16360.69 240
16361.90 268
16363.11 262
16364.32 259
16365.52 240
16366.73 248
16367.94 245
16369.15 232
16370.35 236
16371.56 244
16372.77 229
16373.98 235
16375.19 220
16376.39 224
16377.60 244
16378.81 235
16380.02 230
16381.23 242
16382.44 259
16383.64 222
16384.85 234
16386.06 228
16387.27 235
16388.48 225
16389.69 222
16390.90 227
16392.10 219
16393.31 227
16394.52 237
16395.73 235
16396.94 241
16398.15 247
16399.36 205
16400.57 222
16401.77 254
16402.98 229
16404.19 236
16405.40 256
16406.61 252
16407.82 244
16409.03 245
16410.24 237
16411.45 232
16412.66 236
16413.87 227
16415.08 234
16416.29 241
16417.50 236
16418.71 243
16419.92 233
16421.12 222
16422.33 245
16423.54 258
16424.75 246
16425.96 225
16427.17 250
16428.38 249
16429.59 253
16430.80 240
16432.01 231
16433.22 210
16434.43 229
16435.64 221
16436.86 235
16438.07 222
16439.28 250
16440.49 231
16441.70 226
16442.91 227
16444.12 229
16445.33 252
16446.54 233
16447.75 212
16448.96 248
16450.17 229
16451.38 227
16452.59 221
16453.80 224
16455.02 228
16456.23 215
16457.44 249
16458.65 272
16459.86 222
16461.07 231
16462.28 215
16463.49 225
16464.70 231
16465.92 220
16467.13 215
16468.34 251
16469.55 231
16470.76 226
16471.97 212
16473.19 214
16474.40 195
16475.61 219
16476.82 221
16478.03 207
16479.24 223
16480.46 231
16481.67 213
16482.88 233
16484.09 206
16485.30 220
16486.52 238
16487.73 193
16488.94 231
16490.15 226
16491.37 218
16492.58 216
16493.79 220
16495.00 209
16496.21 208
16497.43 175
16498.64 205
16499.85 207
16501.07 190
16502.28 224
16503.49 218
16504.70 219
16505.92 184
16507.13 214
16508.34 210
16509.56 192
16510.77 209
16511.98 197
16513.19 184
16514.41 209
16515.62 202
16516.83 195
16518.05 207
16519.26 227
16520.47 218
16521.69 213
16522.90 219
16524.11 184
16525.33 210
16526.54 232
16527.76 229
16528.97 217
16530.18 217
16531.40 211
16532.61 221
16533.82 207
16535.04 234
16536.25 255
16537.47 214
16538.68 212
16539.89 207
16541.11 219
16542.32 207
16543.54 204
16544.75 203
16545.97 202
16547.18 217
16548.39 238
16549.61 210
16550.82 201
16552.04 190
16553.25 218
16554.47 219
16555.68 201
16556.90 206
16558.11 199
16559.33 244
16560.54 225
16561.76 224
16562.97 230
16564.19 212
16565.40 216
16566.62 222
16567.83 187
16569.05 200
16570.26 203
16571.48 219
16572.69 218
16573.91 220
16575.12 209
16576.34 200
16577.55 207
16578.77 206
16579.98 216
16581.20 210
16582.42 200
16583.63 224
16584.85 223
16586.06 212
16587.28 203
16588.49 194
16589.71 190
16590.93 211
16592.14 206
16593.36 207
16594.57 225
16595.79 235
16597.01 209
16598.22 208
16599.44 220
16600.66 228
16601.87 235
16603.09 220
16604.30 210
16605.52 215
16606.74 221
16607.95 214
16609.17 208
16610.39 217
16611.60 232
16612.82 223
16614.04 216
16615.25 190
16616.47 189
16617.69 174
16618.91 223
16620.12 234
16621.34 189
16622.56 173
16623.77 195
16624.99 198
16626.21 201
16627.43 185
16628.64 190
16629.86 188
16631.08 225
16632.30 193
16633.51 178
16634.73 183
16635.95 213
16637.17 175
16638.38 189
16639.60 205
16640.82 180
16642.04 191
16643.26 191
16644.47 220
16645.69 194
16646.91 189
16648.13 221
16649.35 201
16650.56 192
16651.78 207
16653.00 199
16654.22 198
16655.44 195
16656.65 213
16657.87 205
16659.09 188
16660.31 189
16661.53 187
16662.75 208
16663.97 176
16665.18 186
16666.40 195
16667.62 203
16668.84 191
16670.06 179
16671.28 218
16672.50 184
16673.72 201
16674.94 182
16676.15 187
16677.37 175
16678.59 200
16679.81 197
16681.03 194
16682.25 199
16683.47 208
16684.69 222
16685.91 213
16687.13 195
16688.35 212
16689.57 221
16690.79 211
16692.01 202
16693.23 198
16694.45 201
16695.67 216
16696.89 184
16698.11 179
16699.33 199
16700.55 185
16701.77 189
16702.99 174
16704.21 182
16705.43 199
16706.65 169
16707.87 162
16709.09 200
16710.31 193
16711.53 172
16712.75 185
16713.97 171
16715.19 181
16716.41 175
16717.63 185
16718.85 157
16720.07 205
16721.29 194
16722.51 192
16723.73 205
16724.95 188
16726.18 179
16727.40 197
16728.62 185
16729.84 173
16731.06 181
16732.28 204
16733.50 190
16734.72 156
16735.94 178
16737.17 161
16738.39 184
16739.61 193
16740.83 188
16742.05 172
16743.27 168
16744.49 184
16745.72 210
16746.94 191
16748.16 194
16749.38 206
16750.60 196
16751.83 219
16753.05 184
16754.27 187
16755.49 170
16756.71 165
16757.94 198
16759.16 187
16760.38 173
16761.60 187
16762.82 192
16764.05 178
16765.27 174
16766.49 187
16767.71 178
16768.94 196
16770.16 201
16771.38 168
16772.60 199
16773.83 183
16775.05 186
16776.27 169
16777.49 184
16778.72 197
16779.94 210
16781.16 197
16782.39 186
16783.61 195
16784.83 177
16786.06 195
16787.28 188
16788.50 179
16789.73 186
16790.95 215
16792.17 199
16793.40 191
16794.62 201
16795.84 183
16797.07 190
16798.29 216
16799.51 188
16800.74 193
16801.96 205
16803.18 182
16804.41 202
16805.63 168
16806.86 165
16808.08 160
16809.30 185
16810.53 184
16811.75 165
16812.98 178
16814.20 175
16815.42 191
16816.65 212
16817.87 174
16819.10 193
16820.32 196
16821.54 218
16822.77 205
16823.99 199
16825.22 206
16826.44 187
16827.67 177
16828.89 191
16830.12 195
16831.34 176
16832.57 195
16833.79 181
16835.02 208
16836.24 175
16837.47 199
16838.69 200
16839.92 194
16841.14 201
16842.37 200
16843.59 216
16844.82 209
16846.04 219
16847.27 224
16848.49 205
16849.72 198
16850.94 227
16852.17 210
16853.39 206
16854.62 198
16855.85 198
16857.07 213
16858.30 207
16859.52 193
16860.75 207
16861.97 212
16863.20 212
16864.43 215
16865.65 201
16866.88 212
16868.10 221
16869.33 236
16870.56 221
16871.78 219
16873.01 198
16874.24 206
16875.46 207
16876.69 226
16877.92 232
16879.14 213
16880.37 217
16881.59 228
16882.82 231
16884.05 193
16885.27 233
16886.50 209
16887.73 221
16888.96 213
16890.18 205
16891.41 211
16892.64 231
16893.86 202
16895.09 224
16896.32 254
16897.54 230
16898.77 227
16900.00 231
16901.23 234
16902.45 228
16903.68 213
16904.91 223
16906.14 204
16907.36 215
16908.59 208
16909.82 206
16911.05 228
16912.27 225
16913.50 223
16914.73 223
16915.96 201
16917.19 213
16918.41 202
16919.64 219
16920.87 222
16922.10 218
16923.33 230
16924.55 207
16925.78 210
16927.01 215
16928.24 208
16929.47 213
16930.69 207
16931.92 184
16933.15 217
16934.38 219
16935.61 204
16936.84 218
16938.07 221
16939.29 210
16940.52 219
16941.75 205
16942.98 213
16944.21 217
16945.44 222
16946.67 220
16947.90 227
16949.13 211
16950.35 231
16951.58 200
16952.81 210
16954.04 199
16955.27 214
16956.50 221
16957.73 228
16958.96 217
16960.19 209
16961.42 226
16962.65 202
16963.88 215
16965.11 223
16966.34 219
16967.57 194
16968.80 210
16970.03 219
16971.26 223
16972.49 204
16973.72 208
16974.95 230
16976.18 225
16977.41 212
16978.64 224
16979.87 218
16981.10 188
16982.33 209
16983.56 218
16984.79 212
16986.02 204
16987.25 219
16988.48 194
16989.71 208
16990.94 225
16992.17 208
16993.40 209
16994.63 204
16995.86 190
16997.09 211
16998.32 204
16999.55 200
17000.79 205
17002.02 197
17003.25 185
17004.48 187
17005.71 194
17006.94 181
17008.17 185
17009.40 169
17010.63 187
17011.87 207
17013.10 208
17014.33 193
17015.56 205
17016.79 209
17018.02 199
17019.25 202
17020.49 191
17021.72 194
17022.95 200
17024.18 205
17025.41 228
17026.64 212
17027.88 182
17029.11 194
17030.34 199
17031.57 197
17032.80 208
17034.04 212
17035.27 186
17036.50 194
17037.73 213
17038.97 210
17040.20 217
17041.43 222
17042.66 206
17043.90 196
17045.13 209
17046.36 185
17047.59 196
17048.83 183
17050.06 183
17051.29 194
17052.52 197
17053.76 176
17054.99 196
17056.22 193
17057.46 195
17058.69 177
17059.92 161
17061.15 184
17062.39 190
17063.62 197
17064.85 184
17066.09 186
17067.32 206
17068.55 188
17069.79 207
17071.02 212
17072.25 207
17073.49 196
17074.72 203
17075.96 174
17077.19 188
17078.42 187
17079.66 184
17080.89 190
17082.12 203
17083.36 200
17084.59 216
17085.83 196
17087.06 186
17088.29 185
17089.53 193
17090.76 205
17092.00 192
17093.23 205
17094.46 177
17095.70 191
17096.93 168
17098.17 188
17099.40 170
17100.64 183
17101.87 198
17103.11 186
17104.34 179
17105.58 172
17106.81 186
17108.05 189
17109.28 185
17110.51 196
17111.75 217
17112.98 185
17114.22 196
17115.45 182
17116.69 201
17117.93 194
17119.16 189
17120.40 194
17121.63 198
17122.87 203
17124.10 201
17125.34 176
17126.57 188
17127.81 183
17129.04 189
17130.28 182
17131.51 208
17132.75 180
17133.99 172
17135.22 179
17136.46 190
17137.69 206
17138.93 209
17140.17 191
17141.40 206
17142.64 183
17143.87 173
17145.11 167
17146.35 197
17147.58 194
17148.82 204
17150.05 192
17151.29 206
17152.53 176
17153.76 176
17155.00 183
17156.24 179
17157.47 213
17158.71 193
17159.95 191
17161.18 184
17162.42 184
17163.66 183
17164.89 162
17166.13 190
17167.37 180
17168.60 171
17169.84 188
17171.08 171
17172.32 203
17173.55 175
17174.79 184
17176.03 189
17177.26 177
17178.50 180
17179.74 192
17180.98 198
17182.21 184
17183.45 174
17184.69 165
17185.93 190
17187.16 198
17188.40 180
17189.64 172
17190.88 172
17192.12 173
17193.35 191
17194.59 189
17195.83 199
17197.07 188
17198.31 189
17199.54 172
17200.78 200
17202.02 194
17203.26 194
17204.50 168
17205.73 170
17206.97 163
17208.21 156
17209.45 174
17210.69 171
17211.93 189
17213.17 168
17214.40 183
17215.64 149
17216.88 186
17218.12 167
17219.36 172
17220.60 161
17221.84 172
17223.08 198
17224.31 197
17225.55 177
17226.79 168
17228.03 185
17229.27 186
17230.51 177
17231.75 173
17232.99 164
17234.23 165
17235.47 188
17236.71 149
17237.95 173
17239.19 182
17240.43 174
17241.66 182
17242.90 195
17244.14 162
17245.38 156
17246.62 189
17247.86 175
17249.10 166
17250.34 167
17251.58 188
17252.82 144
17254.06 177
17255.30 184
17256.54 160
17257.78 168
17259.02 157
17260.26 180
17261.50 185
17262.74 184
17263.99 176
17265.23 182
17266.47 170
17267.71 165
17268.95 168
17270.19 162
17271.43 157
17272.67 173
17273.91 154
17275.15 164
17276.39 163
17277.63 149
17278.87 168
17280.11 152
17281.36 168
17282.60 161
17283.84 190
17285.08 158
17286.32 169
17287.56 156
17288.80 157
17290.04 163
17291.29 174
17292.53 164
17293.77 162
17295.01 166
17296.25 166
17297.49 168
17298.73 171
17299.98 161
17301.22 158
17302.46 181
17303.70 178
17304.94 164
17306.19 173
17307.43 158
17308.67 156
17309.91 187
17311.15 166
17312.40 160
17313.64 164
17314.88 157
17316.12 166
17317.37 152
17318.61 154
17319.85 159
17321.09 169
17322.33 158
17323.58 140
17324.82 151
17326.06 167
17327.31 149
17328.55 147
17329.79 162
17331.03 184
17332.28 167
17333.52 160
17334.76 158
17336.01 161
17337.25 165
17338.49 153
17339.73 165
17340.98 178
17342.22 163
17343.46 158
17344.71 186
17345.95 156
17347.19 164
17348.44 172
17349.68 160
17350.92 158
17352.17 160
17353.41 164
17354.66 151
17355.90 155
17357.14 141
17358.39 156
17359.63 157
17360.87 173
17362.12 151
17363.36 164
17364.61 148
17365.85 136
17367.09 157
17368.34 175
17369.58 162
17370.83 160
17372.07 148
17373.32 157
17374.56 170
17375.80 163
17377.05 172
17378.29 170
17379.54 152
17380.78 150
17382.03 153
17383.27 148
17384.52 140
17385.76 158
17387.01 174
17388.25 155
17389.50 147
17390.74 179
17391.99 170
17393.23 170
17394.48 160
17395.72 171
17396.97 177
17398.21 173
17399.46 156
17400.70 159
17401.95 162
17403.19 169
17404.44 163
17405.68 162
17406.93 155
17408.18 138
17409.42 179
17410.67 161
17411.91 155
17413.16 166
17414.40 173
17415.65 156
17416.90 176
17418.14 167
17419.39 158
17420.63 155
17421.88 176
17423.13 142
17424.37 178
17425.62 173
17426.86 184
17428.11 152
17429.36 163
17430.60 169
17431.85 157
17433.10 159
17434.34 165
17435.59 163
17436.84 164
17438.08 159
17439.33 161
17440.58 176
17441.82 161
17443.07 179
17444.32 178
17445.56 173
17446.81 199
17448.06 167
17449.30 195
17450.55 178
17451.80 170
17453.05 170
17454.29 171
17455.54 149
17456.79 157
17458.04 165
17459.28 177
17460.53 185
17461.78 158
17463.03 160
17464.27 169
17465.52 180
17466.77 165
17468.02 192
17469.26 183
17470.51 169
17471.76 198
17473.01 179
17474.25 185
17475.50 167
17476.75 159
17478.00 184
17479.25 172
17480.50 181
17481.74 155
17482.99 182
17484.24 184
17485.49 193
17486.74 165
17487.99 178
17489.23 179
17490.48 170
17491.73 213
17492.98 172
17494.23 166
17495.48 196
17496.73 200
17497.97 174
17499.22 192
17500.47 191
17501.72 193
17502.97 176
17504.22 179
17505.47 169
17506.72 189
17507.97 191
17509.22 210
17510.46 201
17511.71 165
17512.96 174
17514.21 184
17515.46 201
17516.71 205
17517.96 209
17519.21 194
17520.46 206
17521.71 208
17522.96 216
17524.21 203
17525.46 201
17526.71 199
17527.96 194
17529.21 182
17530.46 215
17531.71 205
17532.96 187
17534.21 185
17535.46 203
17536.71 208
17537.96 199
17539.21 204
17540.46 192
17541.71 204
17542.96 180
17544.21 199
17545.46 183
17546.71 204
17547.96 216
17549.21 217
17550.46 224
17551.71 215
17552.97 193
17554.22 203
17555.47 202
17556.72 187
17557.97 197
17559.22 192
17560.47 224
17561.72 211
17562.97 186
17564.22 176
17565.48 187
17566.73 206
17567.98 191
17569.23 190
17570.48 188
17571.73 230
17572.98 202
17574.24 195
17575.49 189
17576.74 212
17577.99 193
17579.24 208
17580.49 226
17581.75 192
17583.00 171
17584.25 193
17585.50 193
17586.75 191
17588.00 195
17589.26 185
17590.51 208
17591.76 189
17593.01 179
17594.27 167
17595.52 185
17596.77 177
17598.02 188
17599.27 164
17600.53 213
17601.78 198
17603.03 183
17604.28 190
17605.54 203
17606.79 192
17608.04 201
17609.30 216
17610.55 180
17611.80 184
17613.05 203
17614.31 193
17615.56 182
17616.81 195
17618.07 195
17619.32 208
17620.57 192
17621.83 197
17623.08 193
17624.33 215
17625.59 201
17626.84 180
17628.09 179
17629.35 196
17630.60 226
17631.85 198
17633.11 211
17634.36 198
17635.61 192
17636.87 212
17638.12 193
17639.38 181
17640.63 199
17641.88 190
17643.14 203
17644.39 188
17645.65 214
17646.90 197
17648.15 189
17649.41 202
17650.66 201
17651.92 165
17653.17 161
17654.42 196
17655.68 196
17656.93 200
17658.19 169
17659.44 179
17660.70 192
17661.95 204
17663.21 194
17664.46 196
17665.72 199
17666.97 199
17668.23 207
17669.48 197
17670.74 195
17671.99 195
17673.25 187
17674.50 190
17675.76 174
17677.01 164
17678.27 191
17679.52 180
17680.78 181
17682.03 204
17683.29 189
17684.54 204
17685.80 188
17687.05 192
17688.31 176
17689.57 187
17690.82 178
17692.08 195
17693.33 199
17694.59 192
17695.84 186
17697.10 205
17698.36 213
17699.61 202
17700.87 197
17702.12 170
17703.38 205
17704.64 193
17705.89 204
17707.15 188
17708.40 181
17709.66 212
17710.92 211
17712.17 196
17713.43 229
17714.69 212
17715.94 190
17717.20 212
17718.46 191
17719.71 197
17720.97 210
17722.23 204
17723.48 206
17724.74 205
17726.00 217
17727.25 210
17728.51 190
17729.77 209
17731.03 202
17732.28 212
17733.54 196
17734.80 220
17736.05 200
17737.31 218
17738.57 214
17739.83 218
17741.08 222
17742.34 207
17743.60 204
17744.86 206
17746.11 210
17747.37 223
17748.63 204
17749.89 193
17751.15 196
17752.40 194
17753.66 192
17754.92 206
17756.18 200
17757.43 200
17758.69 179
17759.95 197
17761.21 180
17762.47 189
17763.73 185
17764.98 212
17766.24 189
17767.50 203
17768.76 177
17770.02 176
17771.28 174
17772.53 160
17773.79 180
17775.05 186
17776.31 190
17777.57 188
17778.83 183
17780.09 166
17781.35 186
17782.60 180
17783.86 194
17785.12 204
17786.38 172
17787.64 180
17788.90 180
17790.16 209
17791.42 181
17792.68 184
17793.94 171
17795.20 165
17796.46 172
17797.72 170
17798.97 165
17800.23 150
17801.49 183
17802.75 168
17804.01 166
17805.27 159
17806.53 166
17807.79 175
17809.05 170
17810.31 176
17811.57 171
17812.83 172
17814.09 164
17815.35 169
17816.61 189
17817.87 198
17819.13 173
17820.39 171
17821.65 171
17822.91 159
17824.17 198
17825.43 173
17826.69 190
17827.96 182
17829.22 175
17830.48 145
17831.74 176
17833.00 166
17834.26 158
17835.52 164
17836.78 187
17838.04 174
17839.30 156
17840.56 164
17841.82 159
17843.09 162
17844.35 192
17845.61 174
17846.87 169
17848.13 162
17849.39 156
17850.65 154
17851.91 163
17853.18 166
17854.44 176
17855.70 173
17856.96 175
17858.22 152
17859.48 155
17860.74 157
17862.01 173
17863.27 181
17864.53 163
17865.79 147
17867.05 158
17868.32 149
17869.58 168
17870.84 156
17872.10 161
17873.36 198
17874.63 176
17875.89 167
17877.15 158
17878.41 159
17879.68 147
17880.94 151
17882.20 160
17883.46 154
17884.73 167
17885.99 165
17887.25 153
17888.51 144
17889.78 150
17891.04 154
17892.30 145
17893.56 157
17894.83 168
17896.09 167
17897.35 165
17898.62 165
17899.88 150
17901.14 143
17902.41 158
17903.67 154
17904.93 164
17906.20 145
17907.46 160
17908.72 158
17909.99 171
17911.25 173
17912.51 154
17913.78 180
17915.04 159
17916.30 178
17917.57 185
17918.83 175
17920.09 152
17921.36 154
17922.62 156
17923.89 165
17925.15 161
17926.41 192
17927.68 173
17928.94 172
17930.21 155
17931.47 159
17932.73 179
17934.00 165
17935.26 143
17936.53 171
17937.79 158
17939.06 139
17940.32 162
17941.59 149
17942.85 149
17944.11 165
17945.38 177
17946.64 147
17947.91 180
17949.17 179
17950.44 163
17951.70 156
17952.97 185
17954.23 168
17955.50 158
17956.76 184
17958.03 182
17959.29 165
17960.56 153
17961.82 170
17963.09 150
17964.35 150
17965.62 159
17966.89 171
17968.15 166
17969.42 154
17970.68 172
17971.95 188
17973.21 163
17974.48 163
17975.74 163
17977.01 179
17978.28 165
17979.54 125
17980.81 147
17982.07 175
17983.34 169
17984.61 162
17985.87 175
17987.14 169
17988.40 174
17989.67 186
17990.94 173
17992.20 164
17993.47 163
17994.74 179
17996.00 167
17997.27 177
17998.54 147
17999.80 167
18001.07 171
18002.34 156
18003.60 161
18004.87 156
18006.14 160
18007.40 184
18008.67 172
18009.94 168
18011.20 167
18012.47 164
18013.74 177
18015.00 166
18016.27 171
18017.54 168
18018.81 187
18020.07 175
18021.34 150
18022.61 184
18023.88 183
18025.14 186
18026.41 181
18027.68 184
18028.95 181
18030.21 188
18031.48 179
18032.75 190
18034.02 186
18035.28 177
18036.55 175
18037.82 182
18039.09 192
18040.36 180
18041.62 179
18042.89 184
18044.16 186
18045.43 211
18046.70 182
18047.97 189
18049.23 186
18050.50 178
18051.77 193
18053.04 206
18054.31 203
18055.58 183
18056.84 191
18058.11 172
18059.38 182
18060.65 190
18061.92 176
18063.19 187
18064.46 189
18065.73 178
18067.00 188
18068.26 168
18069.53 197
18070.80 188
18072.07 181
18073.34 168
18074.61 200
18075.88 178
18077.15 218
18078.42 210
18079.69 172
18080.96 153
18082.23 176
18083.50 162
18084.77 166
18086.03 156
18087.30 184
18088.57 180
18089.84 178
18091.11 183
18092.38 172
18093.65 191
18094.92 186
18096.19 197
18097.46 171
18098.73 185
18100.00 185
18101.27 180
18102.54 178
18103.81 174
18105.08 192
18106.35 157
18107.63 158
18108.90 177
18110.17 164
18111.44 152
18112.71 195
18113.98 185
18115.25 191
18116.52 178
18117.79 211
18119.06 183
18120.33 195
18121.60 173
18122.87 175
18124.14 175
18125.42 171
18126.69 165
18127.96 161
18129.23 196
18130.50 166
18131.77 169
18133.04 185
18134.31 181
18135.58 177
18136.86 177
18138.13 167
18139.40 171
18140.67 190
18141.94 182
18143.21 167
18144.49 191
18145.76 185
18147.03 165
18148.30 176
18149.57 166
18150.84 189
18152.12 179
18153.39 184
18154.66 178
18155.93 183
18157.20 179
18158.48 190
18159.75 178
18161.02 200
18162.29 207
18163.57 184
18164.84 167
18166.11 190
18167.38 182
18168.66 169
18169.93 183
18171.20 176
18172.47 162
18173.75 169
18175.02 199
18176.29 178
18177.56 196
18178.84 178
18180.11 182
18181.38 186
18182.66 188
18183.93 168
18185.20 201
18186.48 186
18187.75 192
18189.02 170
18190.30 168
18191.57 197
18192.84 173
18194.12 179
18195.39 146
18196.66 164
18197.94 196
18199.21 180
18200.48 172
18201.76 169
18203.03 172
18204.30 164
18205.58 161
18206.85 198
18208.13 182
18209.40 172
18210.67 208
18211.95 162
18213.22 158
18214.50 168
18215.77 170
18217.04 160
18218.32 184
18219.59 163
18220.87 170
18222.14 182
18223.42 169
18224.69 164
18225.97 175
18227.24 170
18228.51 176
18229.79 177
18231.06 166
18232.34 182
18233.61 168
18234.89 166
18236.16 158
18237.44 162
18238.71 174
18239.99 193
18241.26 192
18242.54 166
18243.81 179
18245.09 154
18246.36 155
18247.64 154
18248.91 169
18250.19 171
18251.47 185
18252.74 180
18254.02 168
18255.29 162
18256.57 188
18257.84 171
18259.12 179
18260.39 172
18261.67 163
18262.95 167
18264.22 176
18265.50 165
18266.77 157
18268.05 170
18269.33 152
18270.60 181
18271.88 159
18273.15 173
18274.43 180
18275.71 185
18276.98 174
18278.26 164
18279.54 169
18280.81 168
18282.09 164
18283.37 171
18284.64 177
18285.92 165
18287.20 157
18288.47 171
18289.75 180
18291.03 157
18292.30 175
18293.58 162
18294.86 175
18296.13 159
18297.41 171
18298.69 163
18299.96 184
18301.24 201
18302.52 161
18303.80 166
18305.07 177
18306.35 168
18307.63 165
18308.91 177
18310.18 167
18311.46 192
18312.74 199
18314.02 165
18315.29 165
18316.57 166
18317.85 156
18319.13 177
18320.40 164
18321.68 171
18322.96 168
18324.24 170
18325.52 162
18326.79 156
18328.07 172
18329.35 170
18330.63 177
18331.91 177
18333.19 165
18334.46 176
18335.74 185
18337.02 160
18338.30 189
18339.58 156
18340.86 157
18342.13 183
18343.41 185
18344.69 184
18345.97 191
18347.25 183
18348.53 166
18349.81 155
18351.09 187
18352.36 173
18353.64 174
18354.92 176
18356.20 165
18357.48 167
18358.76 167
18360.04 171
18361.32 157
18362.60 187
18363.88 177
18365.16 178
18366.44 168
18367.72 176
18369.00 185
18370.27 172
18371.55 156
18372.83 173
18374.11 174
18375.39 153
18376.67 159
18377.95 171
18379.23 152
18380.51 161
18381.79 142
18383.07 185
18384.35 167
18385.63 157
18386.91 172
18388.19 167
18389.47 154
18390.75 158
18392.03 158
18393.31 156
18394.60 175
18395.88 166
18397.16 192
18398.44 161
18399.72 162
18401.00 178
18402.28 175
18403.56 166
18404.84 183
18406.12 170
18407.40 167
18408.68 148
18409.96 178
18411.24 172
18412.53 166
18413.81 162
18415.09 153
18416.37 168
18417.65 178
18418.93 161
18420.21 159
18421.49 170
18422.78 162
18424.06 141
18425.34 171
18426.62 180
18427.90 180
18429.18 168
18430.46 150
18431.75 157
18433.03 160
18434.31 178
18435.59 165
18436.87 164
18438.16 166
18439.44 163
18440.72 167
18442.00 167
18443.28 166
18444.57 182
18445.85 185
18447.13 157
18448.41 162
18449.70 177
18450.98 182
18452.26 160
18453.54 152
18454.83 166
18456.11 193
18457.39 192
18458.67 191
18459.96 183
18461.24 192
18462.52 187
18463.80 185
18465.09 167
18466.37 178
18467.65 196
18468.94 181
18470.22 164
18471.50 172
18472.78 174
18474.07 187
18475.35 166
18476.63 161
18477.92 183
18479.20 151
18480.48 187
18481.77 171
18483.05 166
18484.34 187
18485.62 168
18486.90 195
18488.19 190
18489.47 180
18490.75 179
18492.04 170
18493.32 188
18494.61 193
18495.89 174
18497.17 193
18498.46 175
18499.74 180
18501.03 183
18502.31 173
18503.59 186
18504.88 172
18506.16 204
18507.45 202
18508.73 207
18510.02 209
18511.30 181
18512.58 191
18513.87 204
18515.15 185
18516.44 189
18517.72 220
18519.01 220
18520.29 217
18521.58 194
18522.86 210
18524.15 217
18525.43 201
18526.72 189
18528.00 211
18529.29 204
18530.57 195
18531.86 178
18533.14 177
18534.43 182
18535.71 187
18537.00 186
18538.28 194
18539.57 193
18540.86 185
18542.14 188
18543.43 179
18544.71 181
18546.00 192
18547.28 201
18548.57 213
18549.85 192
18551.14 190
18552.43 172
18553.71 163
18555.00 179
18556.28 181
18557.57 193
18558.86 190
18560.14 177
18561.43 167
18562.72 166
18564.00 166
18565.29 154
18566.57 161
18567.86 172
18569.15 162
18570.43 195
18571.72 169
18573.01 171
18574.29 182
18575.58 174
18576.87 190
18578.15 180
18579.44 179
18580.73 172
18582.01 163
18583.30 171
18584.59 166
18585.88 179
18587.16 179
18588.45 171
18589.74 173
18591.02 156
18592.31 144
18593.60 163
18594.89 183
18596.17 189
18597.46 175
18598.75 183
18600.04 172
18601.32 187
18602.61 171
18603.90 182
18605.19 175
18606.47 175
18607.76 154
18609.05 165
18610.34 174
18611.63 173
18612.91 162
18614.20 176
18615.49 191
18616.78 163
18618.07 191
18619.35 179
18620.64 173
18621.93 195
18623.22 188
18624.51 173
18625.80 164
18627.09 170
18628.37 172
18629.66 166
18630.95 154
18632.24 169
18633.53 155
18634.82 162
18636.11 180
18637.39 173
18638.68 175
18639.97 173
18641.26 173
18642.55 153
18643.84 166
18645.13 175
18646.42 164
18647.71 165
18649.00 157
18650.29 155
18651.58 167
18652.86 164
18654.15 147
18655.44 148
18656.73 154
18658.02 167
18659.31 163
18660.60 154
18661.89 166
18663.18 174
18664.47 171
18665.76 157
18667.05 155
18668.34 148
18669.63 160
18670.92 178
18672.21 160
18673.50 177
18674.79 159
18676.08 164
18677.37 179
18678.66 167
18679.95 136
18681.24 165
18682.53 148
18683.82 171
18685.11 148
18686.40 173
18687.69 157
18688.99 160
18690.28 152
18691.57 161
18692.86 164
18694.15 146
18695.44 147
18696.73 141
18698.02 141
18699.31 157
18700.60 165
18701.89 166
18703.19 170
18704.48 162
18705.77 151
18707.06 161
18708.35 156
18709.64 171
18710.93 152
18712.22 137
18713.52 148
18714.81 137
18716.10 153
18717.39 141
18718.68 147
18719.97 159
18721.27 145
18722.56 181
18723.85 150
18725.14 161
18726.43 170
18727.72 155
18729.02 138
18730.31 143
18731.60 162
18732.89 147
18734.19 153
18735.48 170
18736.77 147
18738.06 154
18739.35 155
18740.65 150
18741.94 158
18743.23 130
18744.52 147
18745.82 132
18747.11 161
18748.40 164
18749.70 148
18750.99 133
18752.28 144
18753.57 135
18754.87 169
18756.16 137
18757.45 128
18758.75 152
18760.04 128
18761.33 142
18762.63 140
18763.92 151
18765.21 157
18766.50 146
18767.80 161
18769.09 154
18770.38 132
18771.68 155
18772.97 141
18774.27 151
18775.56 142
18776.85 130
18778.15 158
18779.44 140
18780.73 165
18782.03 152
18783.32 140
18784.62 139
18785.91 141
18787.20 156
18788.50 141
18789.79 142
18791.09 157
18792.38 166
18793.67 156
18794.97 147
18796.26 136
18797.56 151
18798.85 154
18800.15 162
18801.44 154
18802.74 148
18804.03 141
18805.32 148
18806.62 144
18807.91 150
18809.21 143
18810.50 149
18811.80 153
18813.09 165
18814.39 146
18815.68 162
18816.98 133
18818.27 139
18819.57 158
18820.86 158
18822.16 143
18823.45 148
18824.75 126
18826.05 144
18827.34 149
18828.64 153
18829.93 147
18831.23 130
18832.52 142
18833.82 140
18835.11 150
18836.41 142
18837.71 145
18839.00 128
18840.30 160
18841.59 157
18842.89 136
18844.18 135
18845.48 142
18846.78 153
18848.07 152
18849.37 143
18850.67 150
18851.96 165
18853.26 138
18854.55 151
18855.85 132
18857.15 123
18858.44 135
18859.74 143
18861.04 136
18862.33 128
18863.63 149
18864.93 137
18866.22 134
18867.52 127
18868.82 142
18870.11 135
18871.41 148
18872.71 133
18874.00 138
18875.30 137
18876.60 150
18877.90 165
18879.19 139
18880.49 128
18881.79 145
18883.09 145
18884.38 146
18885.68 123
18886.98 139
18888.27 135
18889.57 133
18890.87 150
18892.17 147
18893.47 136
18894.76 168
18896.06 137
18897.36 153
18898.66 143
18899.95 144
18901.25 148
18902.55 146
18903.85 145
18905.15 134
18906.44 117
18907.74 123
18909.04 127
18910.34 140
18911.64 134
18912.94 161
18914.23 150
18915.53 142
18916.83 135
18918.13 127
18919.43 126
18920.73 139
18922.03 144
18923.32 174
18924.62 141
18925.92 141
18927.22 173
18928.52 165
18929.82 168
18931.12 153
18932.42 147
18933.72 128
18935.01 152
18936.31 155
18937.61 146
18938.91 154
18940.21 153
18941.51 154
18942.81 141
18944.11 131
18945.41 134
18946.71 140
18948.01 131
18949.31 142
18950.61 149
18951.91 148
18953.21 136
18954.51 125
18955.81 142
18957.11 148
18958.41 141
18959.71 126
18961.01 130
18962.31 153
18963.61 149
18964.91 134
18966.21 131
18967.51 132
18968.81 148
18970.11 147
18971.41 130
18972.71 143
18974.01 136
18975.31 140
18976.61 145
18977.91 132
18979.21 140
18980.51 144
18981.81 147
18983.11 141
18984.41 139
18985.71 134
18987.02 154
18988.32 149
18989.62 129
18990.92 134
18992.22 156
18993.52 143
18994.82 133
18996.12 143
18997.42 130
18998.73 141
19000.03 164
19001.33 142
19002.63 137
19003.93 142
19005.23 135
19006.53 149
19007.84 135
19009.14 138
19010.44 129
19011.74 142
19013.04 174
19014.34 144
19015.65 134
19016.95 122
19018.25 123
19019.55 152
19020.85 148
19022.16 140
19023.46 132
19024.76 131
19026.06 130
19027.37 142
19028.67 135
19029.97 157
19031.27 131
19032.57 139
19033.88 132
19035.18 134
19036.48 130
19037.79 153
19039.09 160
19040.39 149
19041.69 138
19043.00 142
19044.30 139
19045.60 131
19046.90 144
19048.21 153
19049.51 155
19050.81 142
19052.12 153
19053.42 152
19054.72 139
19056.03 154
19057.33 138
19058.63 120
19059.94 140
19061.24 145
19062.54 147
19063.85 139
19065.15 138
19066.45 151
19067.76 145
19069.06 129
19070.37 137
19071.67 137
19072.97 152
19074.28 149
19075.58 153
19076.88 147
19078.19 140
19079.49 144
19080.80 145
19082.10 138
19083.41 126
19084.71 154
19086.01 145
19087.32 172
19088.62 142
19089.93 175
19091.23 148
19092.54 139
19093.84 140
19095.14 148
19096.45 137
19097.75 156
19099.06 162
19100.36 143
19101.67 118
19102.97 135
19104.28 138
19105.58 152
19106.89 152
19108.19 166
19109.50 147
19110.80 158
19112.11 146
19113.41 139
19114.72 152
19116.02 162
19117.33 161
19118.64 154
19119.94 130
19121.25 132
19122.55 168
19123.86 134
19125.16 148
19126.47 153
19127.77 150
19129.08 154
19130.39 155
19131.69 151
19133.00 167
19134.30 163
19135.61 139
19136.92 141
19138.22 136
19139.53 142
19140.83 150
19142.14 157
19143.45 136
19144.75 143
19146.06 139
19147.37 161
19148.67 154
19149.98 145
19151.28 135
19152.59 146
19153.90 161
19155.20 158
19156.51 157
19157.82 155
19159.12 152
19160.43 135
19161.74 144
19163.05 139
19164.35 152
19165.66 160
19166.97 149
19168.27 147
19169.58 157
19170.89 145
19172.19 143
19173.50 157
19174.81 136
19176.12 136
19177.42 154
19178.73 142
19180.04 133
19181.35 142
19182.65 146
19183.96 145
19185.27 143
19186.58 144
19187.89 162
19189.19 156
19190.50 138
19191.81 162
19193.12 174
19194.42 175
19195.73 148
19197.04 135
19198.35 143
19199.66 136
19200.97 131
19202.27 137
19203.58 140
19204.89 117
19206.20 136
19207.51 128
19208.82 140
19210.12 152
19211.43 145
19212.74 140
19214.05 138
19215.36 143
19216.67 146
19217.98 126
19219.28 167
19220.59 141
19221.90 167
19223.21 150
19224.52 138
19225.83 161
19227.14 141
19228.45 138
19229.76 136
19231.07 158
19232.38 133
19233.68 148
19234.99 146
19236.30 144
19237.61 129
19238.92 142
19240.23 124
19241.54 134
19242.85 157
19244.16 155
19245.47 153
19246.78 137
19248.09 116
19249.40 129
19250.71 145
19252.02 144
19253.33 148
19254.64 137
19255.95 151
19257.26 123
19258.57 126
19259.88 152
19261.19 149
19262.50 153
19263.81 145
19265.12 134
19266.43 136
19267.74 132
19269.05 134
19270.36 145
19271.67 140
19272.99 150
19274.30 140
19275.61 139
19276.92 130
19278.23 151
19279.54 135
19280.85 153
19282.16 146
19283.47 111
19284.78 133
19286.09 152
19287.41 126
19288.72 143
19290.03 168
19291.34 123
19292.65 134
19293.96 119
19295.27 137
19296.58 124
19297.90 132
19299.21 146
19300.52 127
19301.83 130
19303.14 124
19304.45 133
19305.77 135
19307.08 122
19308.39 127
19309.70 144
19311.01 139
19312.33 141
19313.64 110
19314.95 157
19316.26 126
19317.57 140
19318.89 131
19320.20 144
19321.51 139
19322.82 133
19324.14 152
19325.45 126
19326.76 125
19328.07 129
19329.39 158
19330.70 150
19332.01 126
19333.32 122
19334.64 117
19335.95 154
19337.26 120
19338.58 133
19339.89 113
19341.20 137
19342.51 139
19343.83 146
19345.14 130
19346.45 137
19347.77 121
19349.08 141
19350.39 132
19351.71 122
19353.02 132
19354.33 171
19355.65 149
19356.96 135
19358.27 139
19359.59 131
19360.90 120
19362.21 129
19363.53 123
19364.84 129
19366.16 143
19367.47 145
19368.78 144
19370.10 140
19371.41 140
19372.73 127
19374.04 143
19375.35 135
19376.67 142
19377.98 130
19379.30 138
19380.61 154
19381.93 148
19383.24 141
19384.55 133
19385.87 134
19387.18 124
19388.50 134
19389.81 159
19391.13 131
19392.44 143
19393.76 152
19395.07 152
19396.39 137
19397.70 153
19399.02 154
19400.33 125
19401.65 130
19402.96 131
19404.28 136
19405.59 123
19406.91 114
19408.22 145
19409.54 148
19410.85 130
19412.17 118
19413.48 131
19414.80 138
19416.11 147
19417.43 130
19418.75 122
19420.06 167
19421.38 141
19422.69 142
19424.01 136
19425.32 131
19426.64 150
19427.96 153
19429.27 115
19430.59 146
19431.90 138
19433.22 125
19434.54 129
19435.85 120
19437.17 128
19438.49 140
19439.80 153
19441.12 117
19442.43 146
19443.75 133
19445.07 133
19446.38 142
19447.70 133
19449.02 122
19450.33 144
19451.65 140
19452.97 152
19454.28 130
19455.60 136
19456.92 139
19458.23 140
19459.55 142
19460.87 138
19462.19 133
19463.50 124
19464.82 125
19466.14 143
19467.45 139
19468.77 119
19470.09 133
19471.41 155
19472.72 157
19474.04 145
19475.36 119
19476.68 136
19477.99 127
19479.31 136
19480.63 138
19481.95 136
19483.27 123
19484.58 126
19485.90 146
19487.22 141
19488.54 123
19489.85 123
19491.17 132
19492.49 133
19493.81 136
19495.13 118
19496.45 128
19497.76 126
19499.08 133
19500.40 133
19501.72 156
19503.04 129
19504.36 146
19505.67 130
19506.99 148
19508.31 136
19509.63 136
19510.95 140
19512.27 131
19513.59 130
19514.91 141
19516.22 122
19517.54 134
19518.86 125
19520.18 140
19521.50 155
19522.82 125
19524.14 119
19525.46 140
19526.78 143
19528.10 106
19529.42 132
19530.74 113
19532.06 122
19533.37 119
19534.69 131
19536.01 115
19537.33 128
19538.65 133
19539.97 126
19541.29 125
19542.61 118
19543.93 126
19545.25 127
19546.57 123
19547.89 122
19549.21 140
19550.53 115
19551.85 127
19553.17 147
19554.49 141
19555.81 138
19557.13 152
19558.45 140
19559.77 131
19561.09 145
19562.41 115
19563.74 112
19565.06 128
19566.38 130
19567.70 130
19569.02 148
19570.34 125
19571.66 133
19572.98 125
19574.30 136
19575.62 130
19576.94 129
19578.26 134
19579.59 130
19580.91 141
19582.23 143
19583.55 123
19584.87 133
19586.19 131
19587.51 140
19588.83 162
19590.16 134
19591.48 139
19592.80 134
19594.12 141
19595.44 128
19596.76 143
19598.08 150
19599.41 123
19600.73 116
19602.05 136
19603.37 136
19604.69 133
19606.02 141
19607.34 155
19608.66 140
19609.98 122
19611.30 136
19612.63 129
19613.95 147
19615.27 146
19616.59 145
19617.91 146
19619.24 143
19620.56 117
19621.88 140
19623.20 133
19624.53 136
19625.85 147
19627.17 128
19628.50 142
19629.82 136
19631.14 141
19632.46 123
19633.79 128
19635.11 120
19636.43 125
19637.76 118
19639.08 137
19640.40 129
19641.72 136
19643.05 116
19644.37 143
19645.69 124
19647.02 134
19648.34 142
19649.66 131
19650.99 120
19652.31 124
19653.64 136
19654.96 120
19656.28 120
19657.61 127
19658.93 139
19660.25 144
19661.58 147
19662.90 119
19664.23 122
19665.55 119
19666.87 123
19668.20 126
19669.52 134
19670.85 139
19672.17 134
19673.49 136
19674.82 142
19676.14 132
19677.47 131
19678.79 131
19680.12 103
19681.44 115
19682.76 131
19684.09 120
19685.41 130
19686.74 139
19688.06 133
19689.39 136
19690.71 133
19692.04 147
19693.36 133
19694.69 122
19696.01 123
19697.34 134
19698.66 120
19699.99 139
19701.31 132
19702.64 123
19703.96 132
19705.29 129
19706.61 138
19707.94 133
19709.26 128
19710.59 152
19711.92 119
19713.24 121
19714.57 119
19715.89 147
19717.22 151
19718.54 124
19719.87 112
19721.20 118
19722.52 116
19723.85 138
19725.17 144
19726.50 136
19727.83 116
19729.15 121
19730.48 120
19731.80 133
19733.13 146
19734.46 124
19735.78 139
19737.11 119
19738.44 120
19739.76 119
19741.09 129
19742.41 136
19743.74 134
19745.07 126
19746.39 152
19747.72 138
19749.05 128
19750.37 133
19751.70 119
19753.03 139
19754.36 129
19755.68 146
19757.01 141
19758.34 138
19759.66 120
19760.99 135
19762.32 134
19763.65 124
19764.97 144
19766.30 124
19767.63 128
19768.95 115
19770.28 135
19771.61 134
19772.94 124
19774.27 125
19775.59 125
19776.92 126
19778.25 144
19779.58 128
19780.90 158
19782.23 115
19783.56 120
19784.89 132
19786.22 125
19787.54 121
19788.87 117
19790.20 127
19791.53 129
19792.86 126
19794.18 139
19795.51 126
19796.84 125
19798.17 137
19799.50 136
19800.83 138
19802.16 120
19803.48 122
19804.81 133
19806.14 119
19807.47 123
19808.80 107
19810.13 155
19811.46 146
19812.79 111
19814.11 121
19815.44 125
19816.77 127
19818.10 125
19819.43 127
19820.76 119
19822.09 126
19823.42 121
19824.75 135
19826.08 128
19827.41 111
19828.74 122
19830.07 123
19831.39 133
19832.72 131
19834.05 124
19835.38 120
19836.71 122
19838.04 120
19839.37 121
19840.70 131
19842.03 124
19843.36 134
19844.69 116
19846.02 140
19847.35 118
19848.68 119
19850.01 116
19851.34 126
19852.67 110
19854.00 130
19855.33 148
19856.66 124
19857.99 125
19859.33 119
19860.66 133
19861.99 137
19863.32 112
19864.65 135
19865.98 140
19867.31 137
19868.64 126
19869.97 124
19871.30 146
19872.63 126
19873.96 128
19875.29 134
19876.63 127
19877.96 128
19879.29 137
19880.62 138
19881.95 130
19883.28 129
19884.61 123
19885.94 142
19887.28 129
19888.61 111
19889.94 126
19891.27 117
19892.60 127
19893.93 149
19895.26 125
19896.60 123
19897.93 120
19899.26 135
19900.59 133
19901.92 114
19903.26 134
19904.59 130
19905.92 135
19907.25 127
19908.58 118
19909.92 127
19911.25 129
19912.58 116
19913.91 120
19915.24 119
19916.58 129
19917.91 123
19919.24 123
19920.57 133
19921.91 136
19923.24 120
19924.57 121
19925.91 139
19927.24 97
19928.57 115
19929.90 131
19931.24 152
19932.57 123
19933.90 151
19935.24 126
19936.57 126
19937.90 127
19939.23 126
19940.57 137
19941.90 120
19943.23 105
19944.57 138
19945.90 142
19947.23 147
19948.57 120
19949.90 146
19951.23 139
19952.57 132
19953.90 135
19955.24 136
19956.57 122
19957.90 115
19959.24 132
19960.57 142
19961.90 134
19963.24 147
19964.57 144
19965.91 159
19967.24 131
19968.58 127
19969.91 132
19971.24 133
19972.58 123
19973.91 130
19975.25 127
19976.58 118
19977.92 144
19979.25 141
19980.58 142
19981.92 148
19983.25 132
19984.59 144
19985.92 142
19987.26 122
19988.59 135
19989.93 163
19991.26 156
19992.60 122
19993.93 128
19995.27 147
19996.60 145
19997.94 132
19999.27 136
20000.61 148
20001.94 127
20003.28 137
20004.61 152
20005.95 143
20007.28 138
20008.62 147
20009.96 139
20011.29 137
20012.63 123
20013.96 126
20015.30 126
20016.63 124
20017.97 124
20019.30 141
20020.64 123
20021.98 125
20023.31 128
20024.65 137
20025.98 143
20027.32 118
20028.66 144
20029.99 142
20031.33 133
20032.67 132
20034.00 124
20035.34 130
20036.67 121
20038.01 126
20039.35 160
20040.68 148
20042.02 136
20043.36 133
20044.69 143
20046.03 130
20047.37 145
20048.70 153
20050.04 146
20051.38 136
20052.71 119
20054.05 137
20055.39 147
20056.73 145
20058.06 135
20059.40 128
20060.74 141
20062.07 138
20063.41 153
20064.75 147
20066.09 135
20067.42 124
20068.76 133
20070.10 126
20071.44 151
20072.77 126
20074.11 132
20075.45 130
20076.79 122
20078.13 124
20079.46 142
20080.80 127
20082.14 129
20083.48 133
20084.81 135
20086.15 132
20087.49 138
20088.83 143
20090.17 119
20091.51 133
20092.84 131
20094.18 138
20095.52 129
20096.86 119
20098.20 139
20099.54 138
20100.87 122
20102.21 137
20103.55 116
20104.89 136
20106.23 113
20107.57 134
20108.91 120
20110.25 164
20111.58 112
20112.92 118
20114.26 141
20115.60 123
20116.94 129
20118.28 133
20119.62 157
20120.96 147
20122.30 145
20123.64 138
20124.98 154
20126.31 133
20127.65 131
20128.99 141
