# Supplementary material for: MALDI-TOF MS typing enables the classification of brewing yeasts of the genus Saccharomyces to major beer styles
Source: PLoS One. 2017 Aug 9;12(8):e0181694. doi: 10.1371/journal.pone.0181694 (PMC5549903; doi:10.1371/journal.pone.0181694)
Supplement: S7 File — The directory includes 90 raw files and was zipped to “.zip”; the folder has three strains with 30 spectra per strain; S1 Text explains the raw files with an example and Table 1 represents the yeast strains used within the experiment. (ZIP) [file pone.0181694.s010.zip › 19-21/30278-69-Lag-Lag-Lag-YPG-18h-E-E_2016-09-22_6_0_B4_1.dat]

1999.90 2623
2000.32 2547
2000.75 2571
2001.17 2542
2001.59 2548
2002.01 2513
2002.43 2496
2002.86 2535
2003.28 2534
2003.70 2580
2004.12 2665
2004.54 2553
2004.97 2666
2005.39 2609
2005.81 2630
2006.23 2656
2006.66 2681
2007.08 2633
2007.50 2716
2007.92 2565
2008.35 2694
2008.77 2830
2009.19 2766
2009.61 2687
2010.04 2712
2010.46 2819
2010.88 2678
2011.31 2650
2011.73 2662
2012.15 2620
2012.57 2516
2013.00 2550
2013.42 2427
2013.84 2451
2014.27 2420
2014.69 2482
2015.11 2510
2015.54 2605
2015.96 2721
2016.38 2764
2016.81 2770
2017.23 2859
2017.65 2899
2018.08 2873
2018.50 2908
2018.93 2828
2019.35 2840
2019.77 2795
2020.20 2763
2020.62 2882
2021.04 2842
2021.47 2741
2021.89 2680
2022.32 2694
2022.74 2784
2023.17 2683
2023.59 2672
2024.01 2624
2024.44 2651
2024.86 2701
2025.29 2745
2025.71 2615
2026.14 2649
2026.56 2611
2026.98 2636
2027.41 2613
2027.83 2596
2028.26 2457
2028.68 2454
2029.11 2424
2029.53 2390
2029.96 2375
2030.38 2382
2030.81 2385
2031.23 2428
2031.66 2325
2032.08 2401
2032.51 2423
2032.93 2429
2033.36 2505
2033.78 2536
2034.21 2565
2034.63 2704
2035.06 2628
2035.49 2817
2035.91 2798
2036.34 2796
2036.76 2995
2037.19 3036
2037.61 2972
2038.04 2960
2038.47 2844
2038.89 2844
2039.32 2880
2039.74 2913
2040.17 2886
2040.59 2763
2041.02 2685
2041.45 2566
2041.87 2586
2042.30 2572
2042.73 2587
2043.15 2514
2043.58 2433
2044.00 2561
2044.43 2509
2044.86 2413
2045.28 2498
2045.71 2568
2046.14 2512
2046.56 2556
2046.99 2602
2047.42 2538
2047.84 2567
2048.27 2582
2048.70 2583
2049.12 2495
2049.55 2583
2049.98 2560
2050.40 2495
2050.83 2548
2051.26 2452
2051.69 2435
2052.11 2421
2052.54 2410
2052.97 2459
2053.40 2373
2053.82 2277
2054.25 2417
2054.68 2422
2055.10 2398
2055.53 2385
2055.96 2390
2056.39 2441
2056.82 2564
2057.24 2524
2057.67 2421
2058.10 2508
2058.53 2463
2058.95 2508
2059.38 2546
2059.81 2488
2060.24 2519
2060.67 2613
2061.09 2659
2061.52 2607
2061.95 2514
2062.38 2632
2062.81 2750
2063.24 2778
2063.66 2799
2064.09 2789
2064.52 2900
2064.95 2843
2065.38 2903
2065.81 2984
2066.24 2829
2066.66 2846
2067.09 2860
2067.52 2726
2067.95 2790
2068.38 2747
2068.81 2715
2069.24 2631
2069.67 2506
2070.10 2530
2070.52 2472
2070.95 2465
2071.38 2405
2071.81 2341
2072.24 2446
2072.67 2526
2073.10 2544
2073.53 2558
2073.96 2722
2074.39 2673
2074.82 2649
2075.25 2718
2075.68 2664
2076.11 2756
2076.54 2808
2076.97 2814
2077.40 2793
2077.83 2713
2078.26 2805
2078.69 2892
2079.12 2895
2079.55 2877
2079.98 2873
2080.41 2821
2080.84 2847
2081.27 2858
2081.70 2940
2082.13 2947
2082.56 2857
2082.99 2886
2083.42 2903
2083.85 2748
2084.28 2760
2084.71 2812
2085.14 2754
2085.57 2775
2086.00 2803
2086.43 2825
2086.86 2790
2087.29 2831
2087.73 2780
2088.16 2789
2088.59 2645
2089.02 2603
2089.45 2671
2089.88 2648
2090.31 2630
2090.74 2580
2091.17 2531
2091.61 2647
2092.04 2611
2092.47 2563
2092.90 2489
2093.33 2567
2093.76 2523
2094.19 2513
2094.63 2652
2095.06 2575
2095.49 2622
2095.92 2600
2096.35 2574
2096.78 2584
2097.22 2479
2097.65 2456
2098.08 2458
2098.51 2513
2098.94 2497
2099.38 2506
2099.81 2521
2100.24 2451
2100.67 2499
2101.11 2500
2101.54 2412
2101.97 2358
2102.40 2445
2102.83 2479
2103.27 2516
2103.70 2469
2104.13 2519
2104.56 2513
2105.00 2489
2105.43 2588
2105.86 2690
2106.30 2713
2106.73 2662
2107.16 2709
2107.59 2760
2108.03 2708
2108.46 2737
2108.89 2782
2109.33 2679
2109.76 2631
2110.19 2591
2110.63 2702
2111.06 2771
2111.49 2623
2111.93 2564
2112.36 2517
2112.79 2632
2113.23 2609
2113.66 2499
2114.09 2474
2114.53 2487
2114.96 2403
2115.40 2449
2115.83 2410
2116.26 2463
2116.70 2464
2117.13 2433
2117.56 2347
2118.00 2354
2118.43 2342
2118.87 2346
2119.30 2338
2119.73 2411
2120.17 2465
2120.60 2489
2121.04 2469
2121.47 2501
2121.91 2426
2122.34 2427
2122.78 2524
2123.21 2569
2123.64 2588
2124.08 2582
2124.51 2651
2124.95 2559
2125.38 2656
2125.82 2634
2126.25 2623
2126.69 2735
2127.12 2692
2127.56 2943
2127.99 3107
2128.43 3119
2128.86 3337
2129.30 3457
2129.73 3548
2130.17 3562
2130.60 3479
2131.04 3648
2131.47 3629
2131.91 3590
2132.35 3441
2132.78 3336
2133.22 3201
2133.65 3128
2134.09 2903
2134.52 2862
2134.96 2872
2135.40 2789
2135.83 2757
2136.27 2757
2136.70 2662
2137.14 2598
2137.57 2641
2138.01 2523
2138.45 2551
2138.88 2415
2139.32 2451
2139.76 2539
2140.19 2470
2140.63 2453
2141.06 2571
2141.50 2588
2141.94 2585
2142.37 2598
2142.81 2693
2143.25 2626
2143.68 2581
2144.12 2659
2144.56 2789
2144.99 2766
2145.43 2802
2145.87 2712
2146.30 2701
2146.74 2836
2147.18 2896
2147.62 2968
2148.05 3000
2148.49 3160
2148.93 3287
2149.36 3297
2149.80 3509
2150.24 3625
2150.68 3599
2151.11 3622
2151.55 3550
2151.99 3429
2152.43 3257
2152.86 3350
2153.30 3189
2153.74 3194
2154.18 3094
2154.61 3107
2155.05 3030
2155.49 2903
2155.93 2852
2156.37 2924
2156.80 2850
2157.24 3000
2157.68 3211
2158.12 3280
2158.56 3354
2158.99 3353
2159.43 3426
2159.87 3402
2160.31 3506
2160.75 3498
2161.19 3455
2161.62 3410
2162.06 3406
2162.50 3393
2162.94 3376
2163.38 3372
2163.82 3382
2164.26 3363
2164.69 3270
2165.13 3130
2165.57 3158
2166.01 3159
2166.45 3033
2166.89 3079
2167.33 3051
2167.77 2955
2168.21 2984
2168.65 2906
2169.08 2991
2169.52 3081
2169.96 2937
2170.40 2929
2170.84 2951
2171.28 3072
2171.72 3153
2172.16 3170
2172.60 3235
2173.04 3277
2173.48 3358
2173.92 3297
2174.36 3313
2174.80 3378
2175.24 3337
2175.68 3332
2176.12 3270
2176.56 3376
2177.00 3372
2177.44 3439
2177.88 3363
2178.32 3305
2178.76 3292
2179.20 3413
2179.64 3355
2180.08 3303
2180.52 3262
2180.96 3297
2181.40 3237
2181.84 3082
2182.28 3014
2182.72 2989
2183.16 2864
2183.60 2812
2184.04 2684
2184.48 2614
2184.93 2712
2185.37 2659
2185.81 2752
2186.25 2894
2186.69 2912
2187.13 2965
2187.57 3125
2188.01 3272
2188.45 3285
2188.89 3406
2189.34 3425
2189.78 3385
2190.22 3333
2190.66 3355
2191.10 3383
2191.54 3318
2191.98 3278
2192.43 3142
2192.87 3246
2193.31 3240
2193.75 3230
2194.19 3286
2194.63 3319
2195.08 3332
2195.52 3465
2195.96 3522
2196.40 3612
2196.84 3526
2197.29 3420
2197.73 3419
2198.17 3382
2198.61 3384
2199.06 3215
2199.50 3193
2199.94 3220
2200.38 3115
2200.82 3070
2201.27 2944
2201.71 2907
2202.15 2880
2202.59 2933
2203.04 2950
2203.48 2836
2203.92 2967
2204.37 2941
2204.81 2926
2205.25 2961
2205.69 3063
2206.14 2964
2206.58 3132
2207.02 3017
2207.47 3004
2207.91 3043
2208.35 3129
2208.80 3150
2209.24 3129
2209.68 3178
2210.13 3221
2210.57 3133
2211.01 3146
2211.46 3151
2211.90 3212
2212.34 3177
2212.79 3126
2213.23 3183
2213.67 3171
2214.12 3175
2214.56 3112
2215.01 3074
2215.45 2868
2215.89 2919
2216.34 2907
2216.78 2796
2217.23 2812
2217.67 2815
2218.11 2833
2218.56 2874
2219.00 2922
2219.45 2949
2219.89 2979
2220.34 3068
2220.78 3214
2221.22 3277
2221.67 3337
2222.11 3262
2222.56 3291
2223.00 3311
2223.45 3435
2223.89 3563
2224.34 3538
2224.78 3542
2225.23 3472
2225.67 3500
2226.12 3453
2226.56 3550
2227.01 3521
2227.45 3462
2227.90 3485
2228.34 3497
2228.79 3455
2229.23 3606
2229.68 3717
2230.12 3693
2230.57 3667
2231.01 3650
2231.46 3796
2231.90 3843
2232.35 3797
2232.80 3715
2233.24 3654
2233.69 3668
2234.13 3573
2234.58 3404
2235.02 3470
2235.47 3428
2235.92 3372
2236.36 3357
2236.81 3280
2237.25 3279
2237.70 3267
2238.15 3236
2238.59 3239
2239.04 3128
2239.49 3200
2239.93 3147
2240.38 3053
2240.82 2983
2241.27 2999
2241.72 2960
2242.16 2950
2242.61 2850
2243.06 2814
2243.50 2909
2243.95 2832
2244.40 2958
2244.84 2968
2245.29 2865
2245.74 2877
2246.19 2838
2246.63 2793
2247.08 2963
2247.53 3036
2247.97 3041
2248.42 3051
2248.87 3036
2249.32 3066
2249.76 3149
2250.21 3143
2250.66 3265
2251.10 3323
2251.55 3303
2252.00 3232
2252.45 3223
2252.89 3176
2253.34 3278
2253.79 3206
2254.24 3107
2254.69 3023
2255.13 3066
2255.58 3078
2256.03 2964
2256.48 2912
2256.93 2962
2257.37 2910
2257.82 3010
2258.27 2928
2258.72 2888
2259.17 2970
2259.61 3070
2260.06 3120
2260.51 3206
2260.96 3299
2261.41 3257
2261.86 3291
2262.31 3295
2262.75 3256
2263.20 3296
2263.65 3408
2264.10 3397
2264.55 3495
2265.00 3448
2265.45 3394
2265.90 3503
2266.34 3530
2266.79 3552
2267.24 3606
2267.69 3493
2268.14 3575
2268.59 3569
2269.04 3540
2269.49 3833
2269.94 3834
2270.39 3736
2270.84 3909
2271.29 3984
2271.74 4069
2272.18 4138
2272.63 4261
2273.08 4394
2273.53 4846
2273.98 5345
2274.43 6055
2274.88 6550
2275.33 7264
2275.78 7921
2276.23 8361
2276.68 8608
2277.13 8833
2277.58 8736
2278.03 8117
2278.48 7592
2278.93 7065
2279.38 6355
2279.83 5741
2280.28 5335
2280.73 4754
2281.19 4473
2281.64 4110
2282.09 3886
2282.54 3659
2282.99 3562
2283.44 3512
2283.89 3382
2284.34 3410
2284.79 3396
2285.24 3408
2285.69 3358
2286.14 3351
2286.59 3441
2287.04 3452
2287.50 3599
2287.95 3985
2288.40 4468
2288.85 4954
2289.30 5596
2289.75 6214
2290.20 6704
2290.65 7027
2291.11 7139
2291.56 7215
2292.01 7097
2292.46 6840
2292.91 6550
2293.36 6112
2293.82 5674
2294.27 5369
2294.72 5025
2295.17 4586
2295.62 4431
2296.07 4097
2296.53 3836
2296.98 3745
2297.43 3665
2297.88 3541
2298.33 3491
2298.79 3567
2299.24 3488
2299.69 3321
2300.14 3471
2300.60 3439
2301.05 3328
2301.50 3298
2301.95 3388
2302.41 3235
2302.86 3302
2303.31 3340
2303.76 3278
2304.22 3311
2304.67 3454
2305.12 3320
2305.57 3382
2306.03 3434
2306.48 3420
2306.93 3499
2307.39 3452
2307.84 3519
2308.29 3481
2308.75 3621
2309.20 3796
2309.65 3662
2310.11 3708
2310.56 3743
2311.01 3672
2311.47 3702
2311.92 3743
2312.37 3761
2312.83 3638
2313.28 3585
2313.73 3711
2314.19 3790
2314.64 3715
2315.09 3640
2315.55 3560
2316.00 3570
2316.46 3704
2316.91 3606
2317.36 3538
2317.82 3594
2318.27 3699
2318.73 3678
2319.18 3825
2319.63 3809
2320.09 3775
2320.54 3749
2321.00 3690
2321.45 3732
2321.91 3732
2322.36 3477
2322.82 3499
2323.27 3503
2323.72 3555
2324.18 3500
2324.63 3373
2325.09 3387
2325.54 3367
2326.00 3501
2326.45 3397
2326.91 3381
2327.36 3562
2327.82 3529
2328.27 3497
2328.73 3483
2329.18 3546
2329.64 3527
2330.09 3492
2330.55 3502
2331.00 3331
2331.46 3311
2331.92 3394
2332.37 3311
2332.83 3241
2333.28 3051
2333.74 3177
2334.19 3171
2334.65 3149
2335.10 3108
2335.56 3106
2336.02 3175
2336.47 3119
2336.93 3044
2337.38 3095
2337.84 3106
2338.30 3160
2338.75 3222
2339.21 3218
2339.66 3254
2340.12 3178
2340.58 3126
2341.03 3016
2341.49 3068
2341.95 2974
2342.40 3023
2342.86 3044
2343.32 3089
2343.77 2972
2344.23 3044
2344.68 3004
2345.14 3016
2345.60 2990
2346.06 3004
2346.51 2897
2346.97 2918
2347.43 3066
2347.88 3077
2348.34 3060
2348.80 3097
2349.25 3086
2349.71 3207
2350.17 3323
2350.63 3230
2351.08 3138
2351.54 3153
2352.00 3220
2352.46 3301
2352.91 3195
2353.37 3195
2353.83 3163
2354.29 3176
2354.74 3177
2355.20 3159
2355.66 3089
2356.12 3074
2356.57 3126
2357.03 3085
2357.49 3080
2357.95 3180
2358.41 3207
2358.86 3185
2359.32 3208
2359.78 3347
2360.24 3418
2360.70 3459
2361.15 3376
2361.61 3529
2362.07 3531
2362.53 3519
2362.99 3478
2363.45 3547
2363.91 3559
2364.36 3646
2364.82 3725
2365.28 3651
2365.74 3640
2366.20 3681
2366.66 3690
2367.12 3726
2367.57 3604
2368.03 3584
2368.49 3502
2368.95 3500
2369.41 3415
2369.87 3396
2370.33 3446
2370.79 3472
2371.25 3454
2371.71 3449
2372.17 3504
2372.63 3438
2373.09 3679
2373.54 3824
2374.00 3944
2374.46 4058
2374.92 4115
2375.38 4100
2375.84 4138
2376.30 4084
2376.76 4105
2377.22 3984
2377.68 3760
2378.14 3588
2378.60 3678
2379.06 3689
2379.52 3659
2379.98 3739
2380.44 3594
2380.90 3540
2381.36 3451
2381.82 3429
2382.28 3356
2382.74 3229
2383.20 3240
2383.66 3118
2384.12 3062
2384.59 3047
2385.05 3052
2385.51 3005
2385.97 2964
2386.43 3019
2386.89 3051
2387.35 3065
2387.81 3138
2388.27 3277
2388.73 3351
2389.19 3425
2389.65 3537
2390.12 3507
2390.58 3589
2391.04 3636
2391.50 3627
2391.96 3603
2392.42 3702
2392.88 3604
2393.34 3566
2393.81 3568
2394.27 3509
2394.73 3570
2395.19 3456
2395.65 3475
2396.11 3560
2396.57 3633
2397.04 3456
2397.50 3611
2397.96 3682
2398.42 3586
2398.88 3604
2399.35 3760
2399.81 3716
2400.27 3620
2400.73 3605
2401.19 3765
2401.66 3617
2402.12 3481
2402.58 3509
2403.04 3445
2403.51 3519
2403.97 3398
2404.43 3428
2404.89 3445
2405.36 3522
2405.82 3492
2406.28 3571
2406.74 3545
2407.21 3673
2407.67 3499
2408.13 3502
2408.59 3501
2409.06 3366
2409.52 3215
2409.98 3314
2410.45 3260
2410.91 3265
2411.37 3224
2411.84 3191
2412.30 3291
2412.76 3336
2413.23 3321
2413.69 3298
2414.15 3336
2414.62 3394
2415.08 3307
2415.54 3446
2416.01 3331
2416.47 3417
2416.93 3539
2417.40 3666
2417.86 3653
2418.32 3770
2418.79 3929
2419.25 3973
2419.72 4073
2420.18 4157
2420.64 4191
2421.11 4156
2421.57 4151
2422.04 4110
2422.50 4004
2422.96 3853
2423.43 3863
2423.89 3951
2424.36 3817
2424.82 3851
2425.29 3634
2425.75 3499
2426.22 3471
2426.68 3305
2427.15 3339
2427.61 3255
2428.07 3164
2428.54 3171
2429.00 3065
2429.47 3105
2429.93 3067
2430.40 3058
2430.86 3108
2431.33 3188
2431.79 3078
2432.26 3187
2432.72 3323
2433.19 3382
2433.65 3286
2434.12 3386
2434.59 3453
2435.05 3541
2435.52 3563
2435.98 3598
2436.45 3550
2436.91 3464
2437.38 3507
2437.84 3471
2438.31 3610
2438.78 3807
2439.24 3716
2439.71 3797
2440.17 3957
2440.64 3953
2441.10 4018
2441.57 4029
2442.04 4042
2442.50 3969
2442.97 3873
2443.44 3811
2443.90 3702
2444.37 3645
2444.83 3581
2445.30 3415
2445.77 3284
2446.23 3308
2446.70 3327
2447.17 3257
2447.63 3152
2448.10 3027
2448.57 3094
2449.03 3175
2449.50 3119
2449.97 3115
2450.43 3079
2450.90 3196
2451.37 3134
2451.83 3023
2452.30 2949
2452.77 3061
2453.24 3045
2453.70 3137
2454.17 3093
2454.64 3128
2455.10 3072
2455.57 3166
2456.04 3157
2456.51 2997
2456.97 3036
2457.44 3130
2457.91 3133
2458.38 3137
2458.84 3142
2459.31 3167
2459.78 3191
2460.25 3275
2460.72 3272
2461.18 3374
2461.65 3222
2462.12 3313
2462.59 3298
2463.06 3105
2463.52 3160
2463.99 3275
2464.46 3187
2464.93 3235
2465.40 3271
2465.86 3270
2466.33 3320
2466.80 3341
2467.27 3459
2467.74 3394
2468.21 3616
2468.68 3531
2469.14 3556
2469.61 3556
2470.08 3524
2470.55 3558
2471.02 3384
2471.49 3337
2471.96 3311
2472.43 3236
2472.90 3281
2473.36 3300
2473.83 3347
2474.30 3326
2474.77 3429
2475.24 3427
2475.71 3449
2476.18 3494
2476.65 3567
2477.12 3661
2477.59 3498
2478.06 3406
2478.53 3475
2479.00 3413
2479.47 3487
2479.94 3494
2480.41 3339
2480.87 3255
2481.34 3256
2481.81 3143
2482.28 3139
2482.75 3082
2483.22 3068
2483.69 2953
2484.16 3006
2484.63 2965
2485.10 3048
2485.57 3203
2486.05 3243
2486.52 3205
2486.99 3180
2487.46 3230
2487.93 3269
2488.40 3219
2488.87 3262
2489.34 3323
2489.81 3321
2490.28 3224
2490.75 3252
2491.22 3128
2491.69 3127
2492.16 3195
2492.63 3123
2493.10 3197
2493.58 3297
2494.05 3380
2494.52 3440
2494.99 3470
2495.46 3612
2495.93 3593
2496.40 3610
2496.87 3553
2497.34 3705
2497.82 3651
2498.29 3544
2498.76 3464
2499.23 3295
2499.70 3298
2500.17 3294
2500.64 3210
2501.12 3161
2501.59 3191
2502.06 3128
2502.53 3114
2503.00 3152
2503.48 3092
2503.95 3109
2504.42 3220
2504.89 3157
2505.36 3205
2505.84 3169
2506.31 3231
2506.78 3384
2507.25 3419
2507.72 3434
2508.20 3422
2508.67 3573
2509.14 3767
2509.61 3909
2510.09 4150
2510.56 4302
2511.03 4522
2511.50 4749
2511.98 5005
2512.45 4975
2512.92 4845
2513.40 4940
2513.87 4737
2514.34 4566
2514.81 4385
2515.29 4311
2515.76 4140
2516.23 3870
2516.71 3787
2517.18 3601
2517.65 3581
2518.13 3548
2518.60 3403
2519.07 3393
2519.55 3400
2520.02 3286
2520.49 3189
2520.97 3224
2521.44 3229
2521.91 3120
2522.39 3152
2522.86 3202
2523.34 3206
2523.81 3197
2524.28 3288
2524.76 3383
2525.23 3236
2525.70 3230
2526.18 3281
2526.65 3293
2527.13 3218
2527.60 3148
2528.08 3191
2528.55 3315
2529.02 3295
2529.50 3348
2529.97 3362
2530.45 3317
2530.92 3262
2531.40 3310
2531.87 3427
2532.34 3424
2532.82 3481
2533.29 3656
2533.77 3537
2534.24 3552
2534.72 3563
2535.19 3505
2535.67 3437
2536.14 3561
2536.62 3577
2537.09 3660
2537.57 3650
2538.04 3563
2538.52 3620
2538.99 3703
2539.47 3644
2539.94 3556
2540.42 3527
2540.90 3622
2541.37 3512
2541.85 3548
2542.32 3565
2542.80 3473
2543.27 3465
2543.75 3576
2544.22 3691
2544.70 3870
2545.18 4060
2545.65 4434
2546.13 4611
2546.60 4796
2547.08 5161
2547.56 5439
2548.03 5597
2548.51 5736
2548.98 5673
2549.46 5645
2549.94 5438
2550.41 5116
2550.89 5110
2551.37 4929
2551.84 4722
2552.32 4520
2552.80 4508
2553.27 4409
2553.75 4295
2554.23 4227
2554.70 4158
2555.18 4229
2555.66 4116
2556.13 4025
2556.61 3960
2557.09 3855
2557.56 3783
2558.04 3780
2558.52 3758
2558.99 3694
2559.47 3681
2559.95 3645
2560.43 3642
2560.90 3628
2561.38 3530
2561.86 3540
2562.33 3528
2562.81 3433
2563.29 3474
2563.77 3459
2564.25 3370
2564.72 3394
2565.20 3363
2565.68 3253
2566.16 3297
2566.63 3487
2567.11 3339
2567.59 3349
2568.07 3307
2568.55 3384
2569.02 3370
2569.50 3287
2569.98 3272
2570.46 3241
2570.94 3272
2571.41 3245
2571.89 3175
2572.37 3280
2572.85 3267
2573.33 3322
2573.81 3325
2574.28 3304
2574.76 3373
2575.24 3358
2575.72 3412
2576.20 3331
2576.68 3399
2577.16 3417
2577.64 3257
2578.11 3279
2578.59 3266
2579.07 3196
2579.55 3243
2580.03 3306
2580.51 3235
2580.99 3263
2581.47 3286
2581.95 3293
2582.43 3196
2582.91 3158
2583.39 3175
2583.86 3294
2584.34 3224
2584.82 3323
2585.30 3318
2585.78 3342
2586.26 3345
2586.74 3300
2587.22 3351
2587.70 3371
2588.18 3383
2588.66 3384
2589.14 3252
2589.62 3260
2590.10 3253
2590.58 3182
2591.06 3247
2591.54 3368
2592.02 3347
2592.50 3298
2592.98 3354
2593.46 3407
2593.94 3347
2594.42 3438
2594.90 3421
2595.38 3473
2595.86 3560
2596.35 3637
2596.83 3729
2597.31 3573
2597.79 3463
2598.27 3553
2598.75 3564
2599.23 3550
2599.71 3601
2600.19 3557
2600.67 3508
2601.15 3471
2601.63 3462
2602.12 3470
2602.60 3457
2603.08 3418
2603.56 3456
2604.04 3496
2604.52 3389
2605.00 3511
2605.48 3446
2605.97 3445
2606.45 3439
2606.93 3491
2607.41 3516
2607.89 3485
2608.37 3500
2608.86 3471
2609.34 3386
2609.82 3399
2610.30 3480
2610.78 3535
2611.26 3470
2611.75 3475
2612.23 3467
2612.71 3455
2613.19 3456
2613.68 3298
2614.16 3318
2614.64 3458
2615.12 3314
2615.60 3270
2616.09 3362
2616.57 3415
2617.05 3394
2617.53 3292
2618.02 3506
2618.50 3407
2618.98 3297
2619.46 3365
2619.95 3437
2620.43 3538
2620.91 3401
2621.40 3632
2621.88 3626
2622.36 3667
2622.85 3694
2623.33 3684
2623.81 3686
2624.29 3659
2624.78 3723
2625.26 3640
2625.74 3684
2626.23 3665
2626.71 3529
2627.19 3427
2627.68 3458
2628.16 3357
2628.64 3342
2629.13 3394
2629.61 3406
2630.10 3457
2630.58 3445
2631.06 3497
2631.55 3595
2632.03 3501
2632.51 3637
2633.00 3595
2633.48 3745
2633.97 3768
2634.45 3641
2634.94 3589
2635.42 3683
2635.90 3706
2636.39 3670
2636.87 3625
2637.36 3714
2637.84 3731
2638.33 3731
2638.81 3736
2639.29 3704
2639.78 3748
2640.26 3757
2640.75 3752
2641.23 3762
2641.72 3716
2642.20 3558
2642.69 3492
2643.17 3516
2643.66 3523
2644.14 3559
2644.63 3457
2645.11 3488
2645.60 3561
2646.08 3523
2646.57 3507
2647.05 3550
2647.54 3593
2648.02 3509
2648.51 3517
2648.99 3691
2649.48 3705
2649.97 3668
2650.45 3738
2650.94 3798
2651.42 3820
2651.91 3906
2652.39 3814
2652.88 3872
2653.37 3860
2653.85 3756
2654.34 3576
2654.82 3710
2655.31 3661
2655.80 3541
2656.28 3508
2656.77 3481
2657.25 3483
2657.74 3497
2658.23 3354
2658.71 3452
2659.20 3581
2659.69 3579
2660.17 3690
2660.66 3829
2661.14 4028
2661.63 4139
2662.12 4266
2662.60 4200
2663.09 4295
2663.58 4402
2664.06 4381
2664.55 4232
2665.04 4263
2665.53 4351
2666.01 4230
2666.50 4058
2666.99 4129
2667.47 4004
2667.96 3975
2668.45 3823
2668.94 3673
2669.42 3640
2669.91 3541
2670.40 3431
2670.88 3461
2671.37 3456
2671.86 3544
2672.35 3536
2672.83 3624
2673.32 3698
2673.81 3817
2674.30 3963
2674.79 4045
2675.27 4043
2675.76 3995
2676.25 4014
2676.74 3995
2677.23 3773
2677.71 3825
2678.20 3897
2678.69 3728
2679.18 3721
2679.67 3630
2680.15 3632
2680.64 3575
2681.13 3598
2681.62 3608
2682.11 3753
2682.60 3866
2683.08 3690
2683.57 3717
2684.06 3705
2684.55 3619
2685.04 3685
2685.53 3660
2686.02 3733
2686.51 3683
2686.99 3648
2687.48 3594
2687.97 3649
2688.46 3733
2688.95 3762
2689.44 3779
2689.93 3749
2690.42 3698
2690.91 3807
2691.40 3860
2691.89 3964
2692.38 3949
2692.87 3971
2693.35 4103
2693.84 4119
2694.33 4162
2694.82 4236
2695.31 4340
2695.80 4263
2696.29 4345
2696.78 4388
2697.27 4321
2697.76 4388
2698.25 4293
2698.74 4212
2699.23 4276
2699.72 4230
2700.21 4087
2700.70 3926
2701.19 3922
2701.68 3974
2702.17 3880
2702.66 3759
2703.15 3754
2703.64 3721
2704.13 3669
2704.62 3577
2705.12 3556
2705.61 3563
2706.10 3436
2706.59 3410
2707.08 3381
2707.57 3317
2708.06 3361
2708.55 3330
2709.04 3269
2709.53 3235
2710.02 3331
2710.51 3333
2711.01 3379
2711.50 3565
2711.99 3627
2712.48 3622
2712.97 3619
2713.46 3726
2713.95 3722
2714.44 3689
2714.94 3540
2715.43 3524
2715.92 3479
2716.41 3488
2716.90 3460
2717.39 3312
2717.89 3263
2718.38 3312
2718.87 3355
2719.36 3320
2719.85 3191
2720.34 3254
2720.84 3532
2721.33 3661
2721.82 3802
2722.31 3884
2722.80 3891
2723.30 4170
2723.79 4096
2724.28 3961
2724.77 3950
2725.27 3976
2725.76 3936
2726.25 3721
2726.74 3675
2727.24 3690
2727.73 3710
2728.22 3654
2728.71 3625
2729.21 3773
2729.70 3745
2730.19 3768
2730.69 3964
2731.18 3943
2731.67 3993
2732.16 3899
2732.66 4017
2733.15 4066
2733.64 4063
2734.14 4032
2734.63 4102
2735.12 4048
2735.62 4131
2736.11 4134
2736.60 4155
2737.10 4152
2737.59 4073
2738.08 4322
2738.58 4278
2739.07 4249
2739.56 4276
2740.06 4126
2740.55 4018
2741.05 4149
2741.54 4031
2742.03 3900
2742.53 3745
2743.02 3718
2743.52 3676
2744.01 3626
2744.50 3645
2745.00 3635
2745.49 3571
2745.99 3663
2746.48 3657
2746.97 3709
2747.47 3622
2747.96 3589
2748.46 3693
2748.95 3586
2749.45 3598
2749.94 3666
2750.44 3618
2750.93 3602
2751.43 3610
2751.92 3587
2752.42 3615
2752.91 3555
2753.41 3596
2753.90 3580
2754.40 3689
2754.89 3737
2755.39 3669
2755.88 3689
2756.38 3670
2756.87 3707
2757.37 3801
2757.86 3690
2758.36 3765
2758.85 3749
2759.35 3749
2759.84 3878
2760.34 3827
2760.83 3949
2761.33 3974
2761.83 3954
2762.32 4231
2762.82 4110
2763.31 4157
2763.81 4251
2764.30 4160
2764.80 4203
2765.30 4171
2765.79 4223
2766.29 4227
2766.78 4082
2767.28 4170
2767.78 4042
2768.27 4044
2768.77 3992
2769.27 4011
2769.76 3938
2770.26 3876
2770.76 3967
2771.25 3857
2771.75 3801
2772.24 3880
2772.74 3903
2773.24 3880
2773.73 3870
2774.23 3932
2774.73 3993
2775.23 4014
2775.72 4024
2776.22 4017
2776.72 3954
2777.21 3923
2777.71 4042
2778.21 3956
2778.70 3924
2779.20 3952
2779.70 3965
2780.20 4044
2780.69 4037
2781.19 4058
2781.69 4066
2782.19 4112
2782.68 4117
2783.18 4178
2783.68 4209
2784.18 4119
2784.67 4103
2785.17 4124
2785.67 4049
2786.17 4000
2786.67 3929
2787.16 3898
2787.66 3821
2788.16 3875
2788.66 3766
2789.16 3597
2789.65 3581
2790.15 3516
2790.65 3558
2791.15 3547
2791.65 3602
2792.15 3499
2792.64 3459
2793.14 3537
2793.64 3431
2794.14 3531
2794.64 3522
2795.14 3528
2795.64 3511
2796.13 3584
2796.63 3750
2797.13 3767
2797.63 3882
2798.13 3924
2798.63 3883
2799.13 3945
2799.63 3938
2800.13 3959
2800.62 3978
2801.12 3772
2801.62 3878
2802.12 3887
2802.62 3962
2803.12 4029
2803.62 4190
2804.12 4356
2804.62 4488
2805.12 4741
2805.62 4755
2806.12 4672
2806.62 4713
2807.12 4763
2807.62 4838
2808.12 4809
2808.62 4639
2809.12 4575
2809.62 4481
2810.12 4416
2810.62 4324
2811.12 4213
2811.62 4314
2812.12 4340
2812.62 4321
2813.12 4255
2813.62 4204
2814.12 4107
2814.62 4119
2815.12 4093
2815.62 4001
2816.12 4036
2816.62 3974
2817.12 3996
2817.62 4045
2818.12 3933
2818.62 3991
2819.12 3881
2819.63 3922
2820.13 3972
2820.63 3834
2821.13 3768
2821.63 3659
2822.13 3793
2822.63 3663
2823.13 3732
2823.63 3699
2824.13 3593
2824.64 3540
2825.14 3545
2825.64 3480
2826.14 3572
2826.64 3610
2827.14 3466
2827.64 3533
2828.15 3467
2828.65 3453
2829.15 3469
2829.65 3450
2830.15 3353
2830.65 3396
2831.16 3374
2831.66 3323
2832.16 3337
2832.66 3284
2833.16 3339
2833.67 3357
2834.17 3397
2834.67 3494
2835.17 3466
2835.68 3490
2836.18 3477
2836.68 3588
2837.18 3621
2837.68 3619
2838.19 3631
2838.69 3622
2839.19 3508
2839.70 3479
2840.20 3606
2840.70 3527
2841.20 3619
2841.71 3569
2842.21 3463
2842.71 3482
2843.21 3609
2843.72 3602
2844.22 3646
2844.72 3645
2845.23 3652
2845.73 3603
2846.23 3775
2846.74 3698
2847.24 3644
2847.74 3742
2848.25 3699
2848.75 3594
2849.25 3579
2849.76 3578
2850.26 3642
2850.76 3574
2851.27 3460
2851.77 3522
2852.28 3346
2852.78 3474
2853.28 3532
2853.79 3466
2854.29 3451
2854.79 3445
2855.30 3488
2855.80 3511
2856.31 3532
2856.81 3626
2857.31 3533
2857.82 3582
2858.32 3612
2858.83 3663
2859.33 3607
2859.84 3639
2860.34 3718
2860.85 3705
2861.35 3684
2861.85 3561
2862.36 3455
2862.86 3497
2863.37 3513
2863.87 3426
2864.38 3460
2864.88 3453
2865.39 3404
2865.89 3496
2866.40 3442
2866.90 3526
2867.41 3591
2867.91 3751
2868.42 3876
2868.92 3996
2869.43 4214
2869.93 4315
2870.44 4201
2870.94 4087
2871.45 4006
2871.96 3942
2872.46 3923
2872.97 3817
2873.47 3792
2873.98 3744
2874.48 3679
2874.99 3753
2875.49 3747
2876.00 3882
2876.51 3859
2877.01 3913
2877.52 3986
2878.02 3752
2878.53 3868
2879.04 3934
2879.54 3755
2880.05 3850
2880.55 3880
2881.06 3858
2881.57 3883
2882.07 3697
2882.58 3657
2883.09 3645
2883.59 3625
2884.10 3534
2884.61 3564
2885.11 3460
2885.62 3486
2886.13 3472
2886.63 3437
2887.14 3400
2887.65 3503
2888.15 3584
2888.66 3567
2889.17 3490
2889.67 3633
2890.18 3613
2890.69 3790
2891.20 3754
2891.70 3745
2892.21 3771
2892.72 3805
2893.22 3830
2893.73 3837
2894.24 3883
2894.75 3977
2895.25 3913
2895.76 3885
2896.27 3872
2896.78 3941
2897.29 3992
2897.79 4028
2898.30 3930
2898.81 3973
2899.32 3972
2899.82 3900
2900.33 3844
2900.84 3850
2901.35 3840
2901.86 3947
2902.36 4000
2902.87 3883
2903.38 3911
2903.89 3916
2904.40 3988
2904.91 3832
2905.41 3790
2905.92 3897
2906.43 3954
2906.94 3902
2907.45 3876
2907.96 3802
2908.47 3777
2908.97 3758
2909.48 3618
2909.99 3658
2910.50 3668
2911.01 3622
2911.52 3452
2912.03 3494
2912.54 3599
2913.05 3549
2913.55 3492
2914.06 3539
2914.57 3708
2915.08 3714
2915.59 3669
2916.10 3884
2916.61 3718
2917.12 3791
2917.63 3963
2918.14 3934
2918.65 4156
2919.16 4135
2919.67 3989
2920.18 4016
2920.69 4007
2921.20 4066
2921.71 4112
2922.22 4059
2922.73 4082
2923.24 4149
2923.75 4117
2924.26 4107
2924.77 4052
2925.28 4059
2925.79 4105
2926.30 3925
2926.81 3889
2927.32 3858
2927.83 3925
2928.34 3864
2928.85 3932
2929.36 4037
2929.87 4076
2930.38 3851
2930.89 3843
2931.40 3902
2931.91 3916
2932.42 3970
2932.93 3810
2933.45 3730
2933.96 3807
2934.47 3812
2934.98 3852
2935.49 3914
2936.00 4043
2936.51 3950
2937.02 4113
2937.53 4213
2938.04 4255
2938.56 4498
2939.07 4673
2939.58 4738
2940.09 4761
2940.60 4869
2941.11 4931
2941.62 4949
2942.14 4807
2942.65 4766
2943.16 4666
2943.67 4506
2944.18 4596
2944.70 4480
2945.21 4439
2945.72 4475
2946.23 4437
2946.74 4329
2947.26 4322
2947.77 4342
2948.28 4279
2948.79 4178
2949.30 4164
2949.82 4113
2950.33 3952
2950.84 3848
2951.35 3789
2951.87 3826
2952.38 3813
2952.89 3762
2953.40 3846
2953.92 3761
2954.43 3658
2954.94 3659
2955.45 3748
2955.97 3808
2956.48 3712
2956.99 3732
2957.51 3756
2958.02 3819
2958.53 3839
2959.04 3784
2959.56 3810
2960.07 3898
2960.58 3996
2961.10 3998
2961.61 4153
2962.12 4170
2962.64 4080
2963.15 4162
2963.66 4226
2964.18 4317
2964.69 4023
2965.21 4087
2965.72 3967
2966.23 3934
2966.75 3876
2967.26 3745
2967.77 3867
2968.29 3741
2968.80 3643
2969.32 3809
2969.83 3834
2970.34 3735
2970.86 3767
2971.37 3735
2971.89 3845
2972.40 3930
2972.91 4104
2973.43 4267
2973.94 4251
2974.46 4250
2974.97 4200
2975.49 4170
2976.00 4254
2976.52 4293
2977.03 4172
2977.55 4104
2978.06 4043
2978.57 3914
2979.09 3916
2979.60 3913
2980.12 3852
2980.63 3919
2981.15 3947
2981.66 3921
2982.18 3931
2982.69 3981
2983.21 3908
2983.73 3834
2984.24 3970
2984.76 3970
2985.27 4102
2985.79 4111
2986.30 4145
2986.82 4282
2987.33 4248
2987.85 4211
2988.36 4212
2988.88 4292
2989.40 4555
2989.91 4622
2990.43 4711
2990.94 4807
2991.46 5170
2991.97 5322
2992.49 5274
2993.01 5254
2993.52 5116
2994.04 4987
2994.55 5171
2995.07 5071
2995.59 4860
2996.10 4884
2996.62 4927
2997.14 4948
2997.65 4937
2998.17 4830
2998.69 4798
2999.20 4787
2999.72 4638
3000.24 4635
3000.75 4581
3001.27 4587
3001.79 4589
3002.30 4708
3002.82 4967
3003.34 5165
3003.85 5550
3004.37 5879
3004.89 6146
3005.40 6500
3005.92 6506
3006.44 6404
3006.96 6230
3007.47 5948
3007.99 5575
3008.51 5118
3009.03 4944
3009.54 4544
3010.06 4335
3010.58 4175
3011.10 4028
3011.61 4009
3012.13 3890
3012.65 3892
3013.17 3887
3013.68 3792
3014.20 3762
3014.72 3873
3015.24 3935
3015.76 3973
3016.27 4059
3016.79 4129
3017.31 4049
3017.83 4066
3018.35 4174
3018.86 4135
3019.38 4147
3019.90 4027
3020.42 4032
3020.94 3951
3021.46 3983
3021.97 4109
3022.49 4086
3023.01 4082
3023.53 4057
3024.05 4165
3024.57 4339
3025.09 4277
3025.61 4293
3026.12 4292
3026.64 4251
3027.16 4163
3027.68 4130
3028.20 4108
3028.72 4061
3029.24 4094
3029.76 4072
3030.28 4116
3030.80 4091
3031.32 4057
3031.84 4083
3032.35 4126
3032.87 4284
3033.39 4558
3033.91 4670
3034.43 4728
3034.95 4860
3035.47 5001
3035.99 4733
3036.51 4840
3037.03 4794
3037.55 4741
3038.07 4581
3038.59 4551
3039.11 4381
3039.63 4232
3040.15 4234
3040.67 4197
3041.19 4080
3041.71 3886
3042.23 3829
3042.75 3781
3043.27 3826
3043.79 3824
3044.31 3815
3044.83 3879
3045.35 3895
3045.87 3960
3046.40 3917
3046.92 3900
3047.44 3927
3047.96 3936
3048.48 3865
3049.00 3897
3049.52 3880
3050.04 3933
3050.56 3815
3051.08 3907
3051.60 3940
3052.12 3910
3052.65 3986
3053.17 3857
3053.69 3844
3054.21 3753
3054.73 3728
3055.25 3678
3055.77 3725
3056.30 3662
3056.82 3632
3057.34 3726
3057.86 3640
3058.38 3707
3058.90 3760
3059.42 3848
3059.95 3861
3060.47 3922
3060.99 3967
3061.51 4075
3062.03 4057
3062.56 4128
3063.08 4230
3063.60 4289
3064.12 4260
3064.64 4323
3065.17 4235
3065.69 4277
3066.21 4208
3066.73 4116
3067.26 4045
3067.78 3915
3068.30 3899
3068.82 3885
3069.35 3872
3069.87 3917
3070.39 3880
3070.91 3871
3071.44 3923
3071.96 3869
3072.48 3902
3073.01 4011
3073.53 4004
3074.05 4289
3074.57 4241
3075.10 4265
3075.62 4173
3076.14 4259
3076.67 4342
3077.19 4419
3077.71 4484
3078.24 4630
3078.76 4692
3079.28 4884
3079.81 4763
3080.33 4857
3080.85 4918
3081.38 4805
3081.90 4813
3082.42 4786
3082.95 4927
3083.47 4829
3084.00 4905
3084.52 4808
3085.04 4749
3085.57 4746
3086.09 4776
3086.62 4695
3087.14 4721
3087.66 4672
3088.19 4750
3088.71 4929
3089.24 5094
3089.76 5223
3090.29 5332
3090.81 5301
3091.33 5129
3091.86 5229
3092.38 4988
3092.91 4786
3093.43 4727
3093.96 4537
3094.48 4490
3095.01 4292
3095.53 4420
3096.06 4369
3096.58 4313
3097.11 4243
3097.63 4190
3098.16 4051
3098.68 4149
3099.21 4310
3099.73 4419
3100.26 4572
3100.78 4839
3101.31 5237
3101.83 5837
3102.36 6237
3102.88 6829
3103.41 7227
3103.93 7363
3104.46 7275
3104.99 6734
3105.51 6507
3106.04 5949
3106.56 5439
3107.09 5107
3107.61 4810
3108.14 4620
3108.67 4494
3109.19 4352
3109.72 4323
3110.24 4220
3110.77 4382
3111.30 4109
3111.82 4011
3112.35 4043
3112.87 3980
3113.40 3933
3113.93 4001
3114.45 3969
3114.98 3973
3115.51 4022
3116.03 4042
3116.56 3999
3117.09 4014
3117.61 4025
3118.14 4085
3118.67 4135
3119.19 4213
3119.72 4260
3120.25 4484
3120.77 4573
3121.30 4648
3121.83 4789
3122.35 4756
3122.88 4840
3123.41 4786
3123.94 4662
3124.46 4670
3124.99 4516
3125.52 4475
3126.05 4392
3126.57 4277
3127.10 4146
3127.63 4309
3128.16 4219
3128.68 4060
3129.21 3924
3129.74 3961
3130.27 3928
3130.79 3870
3131.32 3757
3131.85 3718
3132.38 3765
3132.91 3673
3133.43 3685
3133.96 3715
3134.49 3719
3135.02 3767
3135.55 3741
3136.07 3761
3136.60 3834
3137.13 3704
3137.66 3671
3138.19 3640
3138.72 3616
3139.24 3643
3139.77 3771
3140.30 3750
3140.83 3699
3141.36 3631
3141.89 3624
3142.42 3666
3142.95 3680
3143.47 3658
3144.00 3654
3144.53 3730
3145.06 3765
3145.59 3813
3146.12 4015
3146.65 4070
3147.18 4024
3147.71 4094
3148.24 4168
3148.76 4244
3149.29 4261
3149.82 4251
3150.35 4157
3150.88 4180
3151.41 4228
3151.94 4238
3152.47 4215
3153.00 4199
3153.53 4147
3154.06 4209
3154.59 4231
3155.12 4199
3155.65 4179
3156.18 4299
3156.71 4494
3157.24 4401
3157.77 4483
3158.30 4562
3158.83 4709
3159.36 4751
3159.89 4959
3160.42 5055
3160.95 5155
3161.48 5167
3162.01 5105
3162.54 5049
3163.07 4924
3163.60 4839
3164.13 4741
3164.66 4584
3165.20 4313
3165.73 4310
3166.26 4181
3166.79 4031
3167.32 3951
3167.85 3984
3168.38 3887
3168.91 3836
3169.44 3872
3169.97 3844
3170.50 3791
3171.04 3915
3171.57 4103
3172.10 4156
3172.63 4201
3173.16 4215
3173.69 4339
3174.22 4418
3174.75 4446
3175.29 4441
3175.82 4357
3176.35 4278
3176.88 4265
3177.41 4168
3177.94 4082
3178.48 3950
3179.01 3862
3179.54 3842
3180.07 3881
3180.60 3817
3181.14 3783
3181.67 3815
3182.20 3789
3182.73 3829
3183.26 3728
3183.80 3800
3184.33 3766
3184.86 3789
3185.39 3873
3185.93 3812
3186.46 3808
3186.99 3838
3187.52 3920
3188.06 3866
3188.59 3899
3189.12 3928
3189.65 3896
3190.19 3948
3190.72 3987
3191.25 4039
3191.79 3881
3192.32 4023
3192.85 4014
3193.38 4022
3193.92 3983
3194.45 3980
3194.98 4084
3195.52 4086
3196.05 3995
3196.58 4010
3197.12 3940
3197.65 4006
3198.18 4140
3198.72 4257
3199.25 4144
3199.78 4160
3200.32 4102
3200.85 4122
3201.39 4051
3201.92 4053
3202.45 4020
3202.99 3975
3203.52 3914
3204.05 3938
3204.59 3844
3205.12 3861
3205.66 3809
3206.19 3889
3206.72 3811
3207.26 3854
3207.79 3916
3208.33 3969
3208.86 4104
3209.40 4224
3209.93 4393
3210.47 4416
3211.00 4603
3211.53 4592
3212.07 4448
3212.60 4557
3213.14 4489
3213.67 4597
3214.21 4682
3214.74 4477
3215.28 4361
3215.81 4291
3216.35 4306
3216.88 4105
3217.42 4100
3217.95 4025
3218.49 4057
3219.02 4041
3219.56 4004
3220.09 3973
3220.63 4229
3221.16 4177
3221.70 4340
3222.23 4644
3222.77 4987
3223.31 5288
3223.84 5538
3224.38 5753
3224.91 5695
3225.45 5716
3225.98 5704
3226.52 5504
3227.06 5467
3227.59 5042
3228.13 4763
3228.66 4642
3229.20 4489
3229.74 4270
3230.27 4181
3230.81 4092
3231.34 4099
3231.88 4038
3232.42 3906
3232.95 3964
3233.49 4063
3234.03 4051
3234.56 4203
3235.10 4231
3235.64 4153
3236.17 4303
3236.71 4262
3237.25 4323
3237.78 4275
3238.32 4375
3238.86 4306
3239.39 4296
3239.93 4281
3240.47 4093
3241.00 4126
3241.54 3988
3242.08 3990
3242.61 3825
3243.15 3763
3243.69 3849
3244.23 3826
3244.76 3797
3245.30 3756
3245.84 3837
3246.38 3787
3246.91 3904
3247.45 3965
3247.99 3993
3248.53 4031
3249.06 4133
3249.60 4241
3250.14 4379
3250.68 4626
3251.21 4784
3251.75 5197
3252.29 5417
3252.83 5658
3253.37 5981
3253.90 6044
3254.44 5908
3254.98 5844
3255.52 5661
3256.06 5491
3256.60 5244
3257.13 5056
3257.67 4856
3258.21 4748
3258.75 4669
3259.29 4659
3259.83 4730
3260.36 4708
3260.90 4814
3261.44 5022
3261.98 5117
3262.52 5287
3263.06 5363
3263.60 5423
3264.14 5553
3264.68 5579
3265.21 5595
3265.75 5580
3266.29 5556
3266.83 5560
3267.37 5539
3267.91 5496
3268.45 5311
3268.99 5193
3269.53 4946
3270.07 4798
3270.61 4635
3271.15 4504
3271.69 4599
3272.23 4458
3272.76 4385
3273.30 4484
3273.84 4518
3274.38 4502
3274.92 4655
3275.46 4588
3276.00 4624
3276.54 4672
3277.08 4941
3277.62 4857
3278.16 4906
3278.70 4902
3279.24 4934
3279.78 4844
3280.32 4780
3280.86 4960
3281.41 4910
3281.95 4837
3282.49 4672
3283.03 4805
3283.57 4785
3284.11 4721
3284.65 4758
3285.19 4872
3285.73 4820
3286.27 5007
3286.81 5104
3287.35 5046
3287.89 4909
3288.43 4932
3288.97 5013
3289.52 4877
3290.06 4892
3290.60 5015
3291.14 5061
3291.68 5198
3292.22 5356
3292.76 5451
3293.30 5719
3293.85 6040
3294.39 6132
3294.93 6183
3295.47 6451
3296.01 6497
3296.55 6584
3297.09 6530
3297.64 6403
3298.18 6176
3298.72 5809
3299.26 5670
3299.80 5664
3300.34 5416
3300.89 5328
3301.43 5219
3301.97 5141
3302.51 5157
3303.06 4966
3303.60 4935
3304.14 4854
3304.68 4830
3305.22 4792
3305.77 4670
3306.31 4560
3306.85 4545
3307.39 4552
3307.94 4543
3308.48 4513
3309.02 4590
3309.56 4635
3310.11 4635
3310.65 4717
3311.19 4621
3311.74 4727
3312.28 4678
3312.82 4764
3313.36 4835
3313.91 4721
3314.45 4701
3314.99 4648
3315.54 4700
3316.08 4731
3316.62 4835
3317.17 5038
3317.71 5187
3318.25 5501
3318.80 5765
3319.34 5828
3319.88 5898
3320.43 6136
3320.97 6151
3321.51 6223
3322.06 6172
3322.60 6031
3323.14 5940
3323.69 5929
3324.23 5726
3324.78 5675
3325.32 5533
3325.86 5437
3326.41 5408
3326.95 5382
3327.50 5223
3328.04 5215
3328.59 5203
3329.13 5262
3329.67 5360
3330.22 5494
3330.76 5768
3331.31 6349
3331.85 7154
3332.40 8452
3332.94 10411
3333.49 12724
3334.03 15511
3334.57 18700
3335.12 21739
3335.66 24153
3336.21 25643
3336.75 26054
3337.30 25692
3337.84 24337
3338.39 22460
3338.93 19775
3339.48 17413
3340.02 14949
3340.57 12644
3341.11 10775
3341.66 9180
3342.20 7965
3342.75 7130
3343.30 6473
3343.84 6125
3344.39 5704
3344.93 5499
3345.48 5453
3346.02 5380
3346.57 5467
3347.11 5430
3347.66 5418
3348.21 5431
3348.75 5430
3349.30 5327
3349.84 5198
3350.39 5053
3350.94 4975
3351.48 4669
3352.03 4558
3352.57 4516
3353.12 4389
3353.67 4503
3354.21 4364
3354.76 4244
3355.31 4192
3355.85 4191
3356.40 4297
3356.95 4264
3357.49 4199
3358.04 4208
3358.59 4209
3359.13 4028
3359.68 4142
3360.23 4147
3360.77 4098
3361.32 4010
3361.87 4192
3362.41 4185
3362.96 4135
3363.51 4119
3364.05 4185
3364.60 4276
3365.15 4325
3365.70 4263
3366.24 4220
3366.79 4197
3367.34 4168
3367.89 4183
3368.43 4142
3368.98 4164
3369.53 4245
3370.08 4375
3370.62 4496
3371.17 4534
3371.72 4815
3372.27 4896
3372.81 5220
3373.36 5431
3373.91 5622
3374.46 5630
3375.01 5536
3375.55 5470
3376.10 5330
3376.65 5121
3377.20 4964
3377.75 4752
3378.30 4410
3378.84 4323
3379.39 4149
3379.94 3979
3380.49 4103
3381.04 4036
3381.59 3930
3382.13 3783
3382.68 3880
3383.23 3873
3383.78 3666
3384.33 3711
3384.88 3854
3385.43 3926
3385.98 3841
3386.52 3894
3387.07 3860
3387.62 3849
3388.17 3884
3388.72 3929
3389.27 3978
3389.82 4016
3390.37 4000
3390.92 4168
3391.47 4091
3392.02 3910
3392.57 3934
3393.12 3958
3393.66 4022
3394.21 3872
3394.76 3762
3395.31 3763
3395.86 3828
3396.41 3947
3396.96 4010
3397.51 4038
3398.06 4012
3398.61 4009
3399.16 3941
3399.71 4014
3400.26 3980
3400.81 3865
3401.36 3951
3401.91 3826
3402.46 3794
3403.01 3776
3403.56 3823
3404.11 3699
3404.66 3711
3405.21 3672
3405.77 3683
3406.32 3620
3406.87 3581
3407.42 3717
3407.97 3758
3408.52 3682
3409.07 3672
3409.62 3763
3410.17 3831
3410.72 3820
3411.27 3931
3411.82 3915
3412.37 3899
3412.93 3922
3413.48 3964
3414.03 4059
3414.58 4035
3415.13 3856
3415.68 3814
3416.23 3789
3416.78 3754
3417.34 3674
3417.89 3737
3418.44 3672
3418.99 3615
3419.54 3611
3420.09 3605
3420.65 3630
3421.20 3630
3421.75 3582
3422.30 3755
3422.85 3741
3423.40 3668
3423.96 3758
3424.51 3616
3425.06 3729
3425.61 3654
3426.17 3640
3426.72 3521
3427.27 3529
3427.82 3391
3428.37 3386
3428.93 3315
3429.48 3301
3430.03 3259
3430.58 3327
3431.14 3366
3431.69 3380
3432.24 3412
3432.79 3445
3433.35 3513
3433.90 3392
3434.45 3460
3435.01 3472
3435.56 3523
3436.11 3556
3436.66 3591
3437.22 3572
3437.77 3575
3438.32 3620
3438.88 3568
3439.43 3620
3439.98 3596
3440.54 3467
3441.09 3515
3441.64 3630
3442.20 3523
3442.75 3563
3443.30 3548
3443.86 3460
3444.41 3499
3444.96 3381
3445.52 3416
3446.07 3393
3446.63 3373
3447.18 3377
3447.73 3528
3448.29 3362
3448.84 3348
3449.40 3378
3449.95 3554
3450.50 3508
3451.06 3405
3451.61 3474
3452.17 3404
3452.72 3446
3453.27 3485
3453.83 3575
3454.38 3581
3454.94 3473
3455.49 3440
3456.05 3572
3456.60 3608
3457.16 3507
3457.71 3502
3458.27 3519
3458.82 3549
3459.38 3491
3459.93 3589
3460.49 3594
3461.04 3505
3461.60 3489
3462.15 3441
3462.71 3377
3463.26 3484
3463.82 3498
3464.37 3461
3464.93 3538
3465.48 3543
3466.04 3635
3466.59 3561
3467.15 3574
3467.70 3659
3468.26 3626
3468.81 3697
3469.37 3688
3469.93 3721
3470.48 3757
3471.04 3868
3471.59 3880
3472.15 3895
3472.70 4017
3473.26 3806
3473.82 3793
3474.37 3805
3474.93 3722
3475.48 3776
3476.04 3786
3476.60 3881
3477.15 3983
3477.71 4082
3478.27 4160
3478.82 4213
3479.38 4364
3479.93 4548
3480.49 4583
3481.05 4551
3481.60 4472
3482.16 4356
3482.72 4388
3483.27 4274
3483.83 4177
3484.39 4185
3484.95 4198
3485.50 4181
3486.06 4032
3486.62 4119
3487.17 4145
3487.73 4234
3488.29 4359
3488.84 4506
3489.40 4863
3489.96 5297
3490.52 5819
3491.07 6381
3491.63 7166
3492.19 7703
3492.75 8075
3493.30 8146
3493.86 7689
3494.42 7392
3494.98 6834
3495.53 6092
3496.09 5819
3496.65 5397
3497.21 5194
3497.77 4999
3498.32 5093
3498.88 5029
3499.44 5067
3500.00 5129
3500.56 5113
3501.11 5219
3501.67 5293
3502.23 5461
3502.79 5442
3503.35 5501
3503.91 5733
3504.46 5972
3505.02 6038
3505.58 6016
3506.14 6016
3506.70 5994
3507.26 5744
3507.81 5746
3508.37 5717
3508.93 5492
3509.49 5091
3510.05 5022
3510.61 4930
3511.17 4755
3511.73 4633
3512.29 4490
3512.85 4288
3513.40 4170
3513.96 4117
3514.52 3993
3515.08 3792
3515.64 3893
3516.20 3750
3516.76 3696
3517.32 3779
3517.88 3885
3518.44 3845
3519.00 3912
3519.56 3889
3520.12 3785
3520.68 3768
3521.24 3783
3521.80 3733
3522.36 3768
3522.92 3823
3523.48 3872
3524.04 3945
3524.60 3987
3525.16 4100
3525.72 4080
3526.28 4214
3526.84 4256
3527.40 4312
3527.96 4321
3528.52 4208
3529.08 4143
3529.64 4131
3530.20 4056
3530.76 4001
3531.32 3988
3531.88 3847
3532.44 3829
3533.00 3885
3533.56 4004
3534.12 3923
3534.68 3946
3535.25 3998
3535.81 4063
3536.37 4079
3536.93 4166
3537.49 4260
3538.05 4265
3538.61 4210
3539.17 4211
3539.73 4149
3540.30 4133
3540.86 4147
3541.42 4043
3541.98 4103
3542.54 4093
3543.10 4031
3543.66 4046
3544.23 4155
3544.79 4085
3545.35 4145
3545.91 4085
3546.47 4090
3547.03 4062
3547.60 4110
3548.16 4216
3548.72 4167
3549.28 4025
3549.84 4010
3550.41 4045
3550.97 4041
3551.53 4042
3552.09 3856
3552.65 3863
3553.22 3803
3553.78 3693
3554.34 3749
3554.90 3737
3555.47 3683
3556.03 3638
3556.59 3616
3557.15 3545
3557.72 3599
3558.28 3698
3558.84 3704
3559.41 3769
3559.97 3858
3560.53 3891
3561.09 3900
3561.66 3856
3562.22 3825
3562.78 3836
3563.35 3828
3563.91 3760
3564.47 3783
3565.04 3711
3565.60 3694
3566.16 3872
3566.73 3835
3567.29 3655
3567.85 3642
3568.42 3633
3568.98 3514
3569.54 3572
3570.11 3650
3570.67 3558
3571.23 3517
3571.80 3521
3572.36 3516
3572.93 3475
3573.49 3534
3574.05 3610
3574.62 3688
3575.18 3705
3575.75 3812
3576.31 3964
3576.87 3918
3577.44 4020
3578.00 4086
3578.57 4049
3579.13 4087
3579.70 3971
3580.26 3940
3580.82 3808
3581.39 3744
3581.95 3862
3582.52 3906
3583.08 3773
3583.65 3816
3584.21 3576
3584.78 3683
3585.34 3767
3585.91 3741
3586.47 3699
3587.04 3683
3587.60 3491
3588.17 3584
3588.73 3647
3589.30 3615
3589.86 3585
3590.43 3574
3590.99 3515
3591.56 3471
3592.12 3502
3592.69 3646
3593.25 3695
3593.82 3770
3594.39 3973
3594.95 4078
3595.52 4213
3596.08 4198
3596.65 4308
3597.21 4514
3597.78 4513
3598.35 4597
3598.91 4569
3599.48 4452
3600.04 4291
3600.61 4287
3601.18 4123
3601.74 4033
3602.31 4045
3602.87 4024
3603.44 4029
3604.01 3987
3604.57 4011
3605.14 3835
3605.71 3889
3606.27 3900
3606.84 3819
3607.41 3744
3607.97 3637
3608.54 3718
3609.11 3629
3609.67 3517
3610.24 3436
3610.81 3355
3611.37 3381
3611.94 3389
3612.51 3493
3613.07 3454
3613.64 3441
3614.21 3609
3614.78 3768
3615.34 4089
3615.91 4362
3616.48 4788
3617.04 5169
3617.61 5479
3618.18 5794
3618.75 6073
3619.31 6048
3619.88 5815
3620.45 5577
3621.02 5472
3621.58 4983
3622.15 4612
3622.72 4338
3623.29 4205
3623.86 3972
3624.42 3770
3624.99 3674
3625.56 3590
3626.13 3507
3626.70 3388
3627.26 3375
3627.83 3367
3628.40 3421
3628.97 3378
3629.54 3349
3630.11 3307
3630.67 3262
3631.24 3344
3631.81 3408
3632.38 3309
3632.95 3277
3633.52 3323
3634.08 3244
3634.65 3268
3635.22 3259
3635.79 3331
3636.36 3264
3636.93 3292
3637.50 3340
3638.07 3185
3638.64 3149
3639.20 3228
3639.77 3183
3640.34 3302
3640.91 3305
3641.48 3328
3642.05 3402
3642.62 3454
3643.19 3477
3643.76 3400
3644.33 3505
3644.90 3440
3645.47 3394
3646.04 3519
3646.61 3484
3647.18 3450
3647.75 3524
3648.32 3383
3648.89 3430
3649.46 3419
3650.03 3411
3650.60 3395
3651.17 3417
3651.74 3490
3652.31 3406
3652.88 3353
3653.45 3397
3654.02 3410
3654.59 3374
3655.16 3502
3655.73 3519
3656.30 3533
3656.87 3480
3657.44 3505
3658.01 3445
3658.58 3463
3659.15 3608
3659.72 3579
3660.29 3568
3660.86 3470
3661.43 3473
3662.00 3427
3662.58 3340
3663.15 3455
3663.72 3318
3664.29 3292
3664.86 3394
3665.43 3305
3666.00 3337
3666.57 3297
3667.14 3360
3667.72 3266
3668.29 3323
3668.86 3317
3669.43 3326
3670.00 3320
3670.57 3290
3671.14 3341
3671.72 3433
3672.29 3371
3672.86 3544
3673.43 3717
3674.00 3702
3674.57 3657
3675.15 3886
3675.72 3874
3676.29 3875
3676.86 3912
3677.43 3832
3678.01 3863
3678.58 3734
3679.15 3706
3679.72 3583
3680.30 3538
3680.87 3616
3681.44 3445
3682.01 3318
3682.58 3259
3683.16 3321
3683.73 3426
3684.30 3404
3684.88 3320
3685.45 3276
3686.02 3277
3686.59 3210
3687.17 3214
3687.74 3251
3688.31 3256
3688.88 3307
3689.46 3448
3690.03 3501
3690.60 3483
3691.18 3473
3691.75 3476
3692.32 3383
3692.90 3485
3693.47 3446
3694.04 3427
3694.62 3450
3695.19 3511
3695.76 3493
3696.34 3406
3696.91 3438
3697.48 3279
3698.06 3180
3698.63 3227
3699.21 3274
3699.78 3233
3700.35 3213
3700.93 3218
3701.50 3216
3702.08 3245
3702.65 3367
3703.22 3275
3703.80 3381
3704.37 3542
3704.95 3555
3705.52 3516
3706.09 3596
3706.67 3712
3707.24 3669
3707.82 3745
3708.39 3790
3708.97 3803
3709.54 3718
3710.12 3777
3710.69 3708
3711.26 3765
3711.84 3733
3712.41 3598
3712.99 3643
3713.56 3605
3714.14 3471
3714.71 3431
3715.29 3415
3715.86 3396
3716.44 3284
3717.01 3219
3717.59 3280
3718.16 3271
3718.74 3195
3719.32 3198
3719.89 3213
3720.47 3315
3721.04 3253
3721.62 3192
3722.19 3166
3722.77 3260
3723.34 3308
3723.92 3201
3724.49 3260
3725.07 3279
3725.65 3183
3726.22 3226
3726.80 3187
3727.37 3199
3727.95 3296
3728.53 3361
3729.10 3416
3729.68 3579
3730.25 3779
3730.83 4001
3731.41 4349
3731.98 4604
3732.56 4879
3733.14 4937
3733.71 5152
3734.29 5149
3734.87 4948
3735.44 4821
3736.02 4625
3736.60 4436
3737.17 4347
3737.75 4170
3738.33 3956
3738.90 3901
3739.48 3691
3740.06 3542
3740.63 3469
3741.21 3529
3741.79 3461
3742.36 3442
3742.94 3433
3743.52 3438
3744.10 3384
3744.67 3287
3745.25 3334
3745.83 3348
3746.40 3372
3746.98 3317
3747.56 3260
3748.14 3300
3748.71 3343
3749.29 3413
3749.87 3368
3750.45 3444
3751.03 3424
3751.60 3541
3752.18 3505
3752.76 3453
3753.34 3477
3753.92 3461
3754.49 3489
3755.07 3404
3755.65 3528
3756.23 3591
3756.81 3563
3757.38 3515
3757.96 3368
3758.54 3388
3759.12 3564
3759.70 3675
3760.28 3687
3760.85 3754
3761.43 3866
3762.01 3850
3762.59 4014
3763.17 3978
3763.75 3962
3764.33 4049
3764.91 4090
3765.48 4047
3766.06 3915
3766.64 3975
3767.22 3899
3767.80 3738
3768.38 3708
3768.96 3623
3769.54 3561
3770.12 3523
3770.70 3488
3771.28 3462
3771.85 3449
3772.43 3406
3773.01 3351
3773.59 3358
3774.17 3392
3774.75 3263
3775.33 3262
3775.91 3319
3776.49 3376
3777.07 3327
3777.65 3271
3778.23 3330
3778.81 3303
3779.39 3365
3779.97 3309
3780.55 3297
3781.13 3301
3781.71 3248
3782.29 3283
3782.87 3254
3783.45 3182
3784.03 3251
3784.61 3218
3785.19 3258
3785.77 3278
3786.35 3395
3786.93 3400
3787.51 3410
3788.10 3386
3788.68 3458
3789.26 3399
3789.84 3386
3790.42 3442
3791.00 3481
3791.58 3527
3792.16 3511
3792.74 3532
3793.32 3374
3793.90 3312
3794.48 3405
3795.07 3307
3795.65 3190
3796.23 3231
3796.81 3158
3797.39 3168
3797.97 3186
3798.55 3129
3799.14 3086
3799.72 3097
3800.30 3197
3800.88 3326
3801.46 3274
3802.04 3336
3802.62 3284
3803.21 3384
3803.79 3415
3804.37 3443
3804.95 3530
3805.53 3498
3806.12 3590
3806.70 3646
3807.28 3619
3807.86 3736
3808.44 3827
3809.03 3882
3809.61 3810
3810.19 3928
3810.77 3922
3811.36 3956
3811.94 3735
3812.52 3623
3813.10 3543
3813.69 3582
3814.27 3592
3814.85 3524
3815.43 3458
3816.02 3524
3816.60 3594
3817.18 3569
3817.77 3514
3818.35 3531
3818.93 3503
3819.51 3445
3820.10 3470
3820.68 3366
3821.26 3401
3821.85 3382
3822.43 3351
3823.01 3262
3823.60 3301
3824.18 3382
3824.76 3417
3825.35 3499
3825.93 3485
3826.51 3345
3827.10 3292
3827.68 3271
3828.27 3312
3828.85 3255
3829.43 3210
3830.02 3224
3830.60 3316
3831.18 3317
3831.77 3226
3832.35 3247
3832.94 3328
3833.52 3419
3834.10 3363
3834.69 3554
3835.27 3651
3835.86 3637
3836.44 3727
3837.03 3712
3837.61 3648
3838.19 3571
3838.78 3683
3839.36 3622
3839.95 3491
3840.53 3478
3841.12 3398
3841.70 3487
3842.29 3391
3842.87 3412
3843.46 3388
3844.04 3322
3844.63 3456
3845.21 3509
3845.80 3507
3846.38 3443
3846.97 3488
3847.55 3578
3848.14 3547
3848.72 3534
3849.31 3622
3849.89 3602
3850.48 3478
3851.06 3558
3851.65 3612
3852.23 3577
3852.82 3656
3853.41 3730
3853.99 3742
3854.58 3699
3855.16 3697
3855.75 3786
3856.33 3742
3856.92 3796
3857.51 4061
3858.09 4313
3858.68 4522
3859.26 5030
3859.85 5677
3860.44 6262
3861.02 6708
3861.61 7028
3862.20 7493
3862.78 7240
3863.37 6928
3863.95 6573
3864.54 6141
3865.13 5702
3865.71 5256
3866.30 4970
3866.89 4502
3867.47 4204
3868.06 3950
3868.65 3678
3869.23 3662
3869.82 3564
3870.41 3455
3870.99 3491
3871.58 3371
3872.17 3442
3872.76 3451
3873.34 3586
3873.93 3570
3874.52 3541
3875.10 3448
3875.69 3498
3876.28 3407
3876.87 3370
3877.45 3369
3878.04 3277
3878.63 3378
3879.22 3356
3879.80 3276
3880.39 3327
3880.98 3307
3881.57 3261
3882.15 3267
3882.74 3261
3883.33 3154
3883.92 3174
3884.51 3277
3885.09 3265
3885.68 3224
3886.27 3293
3886.86 3272
3887.45 3346
3888.04 3456
3888.62 3409
3889.21 3449
3889.80 3533
3890.39 3576
3890.98 3609
3891.57 3598
3892.15 3613
3892.74 3614
3893.33 3634
3893.92 3566
3894.51 3629
3895.10 3609
3895.69 3494
3896.28 3557
3896.86 3510
3897.45 3555
3898.04 3708
3898.63 3650
3899.22 3650
3899.81 3712
3900.40 3682
3900.99 3660
3901.58 3559
3902.17 3643
3902.76 3510
3903.34 3475
3903.93 3370
3904.52 3324
3905.11 3304
3905.70 3264
3906.29 3221
3906.88 3169
3907.47 3236
3908.06 3348
3908.65 3210
3909.24 3169
3909.83 3094
3910.42 3022
3911.01 3049
3911.60 3090
3912.19 3137
3912.78 3121
3913.37 3115
3913.96 3094
3914.55 3098
3915.14 3234
3915.73 3348
3916.32 3323
3916.91 3311
3917.50 3271
3918.09 3322
3918.68 3177
3919.28 3182
3919.87 3164
3920.46 3231
3921.05 3180
3921.64 3269
3922.23 3294
3922.82 3282
3923.41 3305
3924.00 3452
3924.59 3375
3925.18 3376
3925.77 3275
3926.37 3253
3926.96 3273
3927.55 3120
3928.14 3151
3928.73 3232
3929.32 3228
3929.91 3202
3930.51 3264
3931.10 3200
3931.69 3148
3932.28 3130
3932.87 3056
3933.46 3139
3934.05 3103
3934.65 3160
3935.24 3125
3935.83 3201
3936.42 3246
3937.01 3295
3937.61 3322
3938.20 3356
3938.79 3340
3939.38 3425
3939.97 3499
3940.57 3610
3941.16 3637
3941.75 3845
3942.34 3850
3942.94 3910
3943.53 3911
3944.12 3880
3944.71 3822
3945.31 3691
3945.90 3647
3946.49 3517
3947.08 3358
3947.68 3192
3948.27 3259
3948.86 3160
3949.45 3148
3950.05 3204
3950.64 3102
3951.23 3130
3951.83 3087
3952.42 3045
3953.01 3060
3953.61 3145
3954.20 3099
3954.79 3094
3955.39 3171
3955.98 3153
3956.57 3229
3957.17 3412
3957.76 3361
3958.35 3364
3958.95 3305
3959.54 3396
3960.13 3260
3960.73 3207
3961.32 3175
3961.92 3082
3962.51 3037
3963.10 3102
3963.70 3155
3964.29 3134
3964.88 3175
3965.48 3129
3966.07 3216
3966.67 3187
3967.26 3300
3967.86 3456
3968.45 3431
3969.04 3422
3969.64 3329
3970.23 3375
3970.83 3400
3971.42 3357
3972.02 3315
3972.61 3260
3973.21 3188
3973.80 3248
3974.40 3145
3974.99 3212
3975.58 3066
3976.18 2993
3976.77 3139
3977.37 3152
3977.96 3191
3978.56 3203
3979.15 3256
3979.75 3100
3980.35 3116
3980.94 3296
3981.54 3385
3982.13 3216
3982.73 3228
3983.32 3224
3983.92 3229
3984.51 3346
3985.11 3278
3985.70 3354
3986.30 3409
3986.90 3398
3987.49 3379
3988.09 3311
3988.68 3259
3989.28 3170
3989.87 3195
3990.47 3238
3991.07 3139
3991.66 3232
3992.26 3243
3992.85 3262
3993.45 3298
3994.05 3397
3994.64 3421
3995.24 3599
3995.84 3469
3996.43 3495
3997.03 3479
3997.62 3519
3998.22 3505
3998.82 3499
3999.41 3392
4000.01 3327
4000.61 3363
4001.20 3337
4001.80 3403
4002.40 3378
4003.00 3397
4003.59 3531
4004.19 3542
4004.79 3600
4005.38 3679
4005.98 3632
4006.58 3580
4007.17 3459
4007.77 3418
4008.37 3416
4008.97 3389
4009.56 3366
4010.16 3225
4010.76 3212
4011.36 3214
4011.95 3220
4012.55 3209
4013.15 3203
4013.75 3175
4014.34 3297
4014.94 3244
4015.54 3268
4016.14 3298
4016.74 3358
4017.33 3368
4017.93 3416
4018.53 3420
4019.13 3410
4019.73 3387
4020.32 3422
4020.92 3440
4021.52 3490
4022.12 3434
4022.72 3449
4023.32 3454
4023.91 3605
4024.51 3775
4025.11 3915
4025.71 4152
4026.31 4259
4026.91 4615
4027.51 4980
4028.10 5221
4028.70 5394
4029.30 5440
4029.90 5231
4030.50 5217
4031.10 4983
4031.70 4813
4032.30 4685
4032.90 4496
4033.49 4272
4034.09 4146
4034.69 3976
4035.29 3890
4035.89 3904
4036.49 3739
4037.09 3641
4037.69 3525
4038.29 3398
4038.89 3475
4039.49 3345
4040.09 3249
4040.69 3191
4041.29 3202
4041.89 3171
4042.49 3137
4043.09 3162
4043.69 3236
4044.29 3144
4044.89 3123
4045.49 3143
4046.09 3225
4046.69 3288
4047.29 3378
4047.89 3411
4048.49 3429
4049.09 3486
4049.69 3464
4050.29 3552
4050.89 3577
4051.49 3604
4052.09 3592
4052.69 3604
4053.29 3677
4053.89 3570
4054.49 3543
4055.09 3477
4055.69 3529
4056.30 3455
4056.90 3492
4057.50 3484
4058.10 3409
4058.70 3443
4059.30 3547
4059.90 3575
4060.50 3595
4061.10 3798
4061.71 3917
4062.31 3985
4062.91 4009
4063.51 3970
4064.11 4025
4064.71 3999
4065.31 3995
4065.92 4020
4066.52 3910
4067.12 3862
4067.72 3843
4068.32 3650
4068.92 3529
4069.53 3461
4070.13 3424
4070.73 3336
4071.33 3306
4071.93 3244
4072.54 3290
4073.14 3213
4073.74 3085
4074.34 3005
4074.94 2991
4075.55 3004
4076.15 2966
4076.75 3116
4077.35 3094
4077.96 3188
4078.56 3191
4079.16 3290
4079.76 3267
4080.37 3343
4080.97 3479
4081.57 3506
4082.17 3621
4082.78 3481
4083.38 3432
4083.98 3474
4084.59 3486
4085.19 3514
4085.79 3404
4086.39 3404
4087.00 3439
4087.60 3426
4088.20 3459
4088.81 3407
4089.41 3487
4090.01 3418
4090.62 3367
4091.22 3325
4091.82 3346
4092.43 3322
4093.03 3212
4093.63 3166
4094.24 3086
4094.84 3089
4095.45 3096
4096.05 3137
4096.65 3160
4097.26 3173
4097.86 3244
4098.47 3170
4099.07 3121
4099.67 3161
4100.28 3219
4100.88 3077
4101.49 2986
4102.09 3009
4102.69 3072
4103.30 2978
4103.90 2918
4104.51 2939
4105.11 2928
4105.72 2886
4106.32 2970
4106.93 2936
4107.53 2911
4108.13 2874
4108.74 2895
4109.34 2897
4109.95 2942
4110.55 2911
4111.16 2859
4111.76 2961
4112.37 2971
4112.97 2905
4113.58 2950
4114.18 3008
4114.79 3093
4115.39 3149
4116.00 3116
4116.60 3158
4117.21 3269
4117.82 3288
4118.42 3252
4119.03 3159
4119.63 3299
4120.24 3308
4120.84 3187
4121.45 3212
4122.05 3246
4122.66 3150
4123.27 3221
4123.87 3176
4124.48 3151
4125.08 3149
4125.69 3064
4126.30 3085
4126.90 3090
4127.51 3107
4128.11 3050
4128.72 2968
4129.33 2982
4129.93 2962
4130.54 2903
4131.15 2962
4131.75 2982
4132.36 2962
4132.96 2988
4133.57 3072
4134.18 3088
4134.78 3073
4135.39 3103
4136.00 3250
4136.60 3238
4137.21 3301
4137.82 3241
4138.43 3342
4139.03 3360
4139.64 3336
4140.25 3378
4140.85 3303
4141.46 3502
4142.07 3524
4142.68 3602
4143.28 3674
4143.89 3669
4144.50 3645
4145.10 3556
4145.71 3491
4146.32 3387
4146.93 3409
4147.53 3339
4148.14 3260
4148.75 3271
4149.36 3213
4149.97 3140
4150.57 3146
4151.18 3069
4151.79 3037
4152.40 2921
4153.00 2857
4153.61 2786
4154.22 2827
4154.83 2858
4155.44 2783
4156.05 2848
4156.65 2740
4157.26 2792
4157.87 2744
4158.48 2769
4159.09 2808
4159.70 2854
4160.30 2843
4160.91 2850
4161.52 2898
4162.13 2924
4162.74 2900
4163.35 2958
4163.96 2942
4164.56 2959
4165.17 2968
4165.78 2929
4166.39 3029
4167.00 2981
4167.61 3052
4168.22 3023
4168.83 2956
4169.44 2943
4170.05 2925
4170.66 2968
4171.26 2962
4171.87 3063
4172.48 3056
4173.09 3059
4173.70 3125
4174.31 3158
4174.92 3248
4175.53 3337
4176.14 3252
4176.75 3279
4177.36 3307
4177.97 3356
4178.58 3290
4179.19 3227
4179.80 3102
4180.41 3089
4181.02 3009
4181.63 3003
4182.24 2986
4182.85 2918
4183.46 2895
4184.07 2910
4184.68 2901
4185.29 2836
4185.90 2935
4186.51 2940
4187.12 2858
4187.73 2917
4188.34 2874
4188.95 2829
4189.56 2788
4190.18 2880
4190.79 2920
4191.40 2956
4192.01 2941
4192.62 3074
4193.23 3089
4193.84 3145
4194.45 3145
4195.06 3147
4195.67 3150
4196.28 3127
4196.90 3104
4197.51 3028
4198.12 3032
4198.73 2954
4199.34 2935
4199.95 2862
4200.56 2902
4201.18 3013
4201.79 3064
4202.40 2962
4203.01 2937
4203.62 2946
4204.23 3037
4204.85 2965
4205.46 2977
4206.07 2836
4206.68 3051
4207.29 3069
4207.90 3101
4208.52 3020
4209.13 2945
4209.74 3049
4210.35 3024
4210.97 3073
4211.58 3084
4212.19 3061
4212.80 3059
4213.41 3076
4214.03 3026
4214.64 3120
4215.25 3153
4215.86 3135
4216.48 3107
4217.09 3156
4217.70 3222
4218.32 3236
4218.93 3366
4219.54 3521
4220.15 3495
4220.77 3580
4221.38 3567
4221.99 3490
4222.61 3352
4223.22 3281
4223.83 3320
4224.44 3320
4225.06 3261
4225.67 3204
4226.28 3239
4226.90 3397
4227.51 3492
4228.13 3613
4228.74 3647
4229.35 3735
4229.97 3597
4230.58 3583
4231.19 3645
4231.81 3538
4232.42 3493
4233.03 3383
4233.65 3397
4234.26 3423
4234.88 3538
4235.49 3510
4236.10 3545
4236.72 3628
4237.33 3382
4237.95 3388
4238.56 3359
4239.17 3299
4239.79 3172
4240.40 3150
4241.02 3008
4241.63 2994
4242.25 3007
4242.86 3062
4243.48 3079
4244.09 3145
4244.71 3082
4245.32 3017
4245.93 3072
4246.55 3133
4247.16 3140
4247.78 3216
4248.39 3240
4249.01 3263
4249.62 3363
4250.24 3379
4250.85 3447
4251.47 3525
4252.08 3499
4252.70 3483
4253.32 3466
4253.93 3422
4254.55 3271
4255.16 3204
4255.78 3220
4256.39 3180
4257.01 3241
4257.62 3166
4258.24 3126
4258.85 3058
4259.47 3094
4260.09 3175
4260.70 3246
4261.32 3453
4261.93 3488
4262.55 3599
4263.17 3650
4263.78 3765
4264.40 3812
4265.01 3847
4265.63 3958
4266.25 3837
4266.86 3852
4267.48 3790
4268.10 3661
4268.71 3650
4269.33 3569
4269.94 3503
4270.56 3455
4271.18 3327
4271.79 3272
4272.41 3250
4273.03 3192
4273.64 3141
4274.26 3172
4274.88 3126
4275.49 3178
4276.11 3248
4276.73 3195
4277.35 3264
4277.96 3349
4278.58 3456
4279.20 3398
4279.81 3392
4280.43 3311
4281.05 3314
4281.67 3249
4282.28 3179
4282.90 3136
4283.52 3055
4284.14 2882
4284.75 2965
4285.37 2861
4285.99 2860
4286.61 2809
4287.22 2819
4287.84 2801
4288.46 2808
4289.08 2913
4289.70 2883
4290.31 2918
4290.93 2867
4291.55 2925
4292.17 2830
4292.79 2877
4293.40 2981
4294.02 2970
4294.64 2895
4295.26 2857
4295.88 2908
4296.50 2953
4297.11 2880
4297.73 2880
4298.35 2957
4298.97 2920
4299.59 2927
4300.21 2985
4300.83 3077
4301.44 3059
4302.06 3068
4302.68 2982
4303.30 3010
4303.92 3018
4304.54 3063
4305.16 3064
4305.78 3058
4306.40 2951
4307.02 2909
4307.63 2868
4308.25 2843
4308.87 2821
4309.49 2774
4310.11 2787
4310.73 2789
4311.35 2787
4311.97 2721
4312.59 2679
4313.21 2762
4313.83 2868
4314.45 2842
4315.07 2767
4315.69 2776
4316.31 2776
4316.93 2832
4317.55 2907
4318.17 2800
4318.79 2803
4319.41 2757
4320.03 2825
4320.65 2807
4321.27 2822
4321.89 2872
4322.51 2873
4323.13 2866
4323.75 2825
4324.37 2914
4324.99 2951
4325.61 2990
4326.23 3003
4326.85 3005
4327.47 3024
4328.09 3017
4328.71 3065
4329.33 3116
4329.96 3159
4330.58 3231
4331.20 3247
4331.82 3342
4332.44 3322
4333.06 3339
4333.68 3407
4334.30 3542
4334.92 3579
4335.54 3584
4336.17 3724
4336.79 3952
4337.41 3959
4338.03 3925
4338.65 4097
4339.27 4173
4339.89 3889
4340.52 3766
4341.14 3658
4341.76 3616
4342.38 3494
4343.00 3376
4343.62 3376
4344.25 3583
4344.87 3768
4345.49 3866
4346.11 4169
4346.73 4316
4347.36 4428
4347.98 4355
4348.60 4260
4349.22 4169
4349.84 3942
4350.47 3874
4351.09 3778
4351.71 3625
4352.33 3566
4352.96 3580
4353.58 3403
4354.20 3202
4354.82 3229
4355.45 3222
4356.07 3198
4356.69 3271
4357.31 3235
4357.94 3287
4358.56 3162
4359.18 3225
4359.81 3182
4360.43 3093
4361.05 3130
4361.68 3102
4362.30 3025
4362.92 2993
4363.55 2956
4364.17 2934
4364.79 3046
4365.42 3066
4366.04 2990
4366.66 2978
4367.29 3033
4367.91 3002
4368.53 2842
4369.16 2819
4369.78 2825
4370.40 2783
4371.03 2773
4371.65 2796
4372.27 2846
4372.90 2885
4373.52 2896
4374.15 2980
4374.77 2975
4375.39 2971
4376.02 3020
4376.64 2971
4377.27 2912
4377.89 2954
4378.52 2921
4379.14 2935
4379.76 2869
4380.39 2818
4381.01 2789
4381.64 2859
4382.26 2819
4382.89 2839
4383.51 2823
4384.14 2778
4384.76 2738
4385.39 2733
4386.01 2790
4386.64 2710
4387.26 2677
4387.89 2615
4388.51 2643
4389.14 2651
4389.76 2637
4390.39 2730
4391.01 2617
4391.64 2640
4392.26 2598
4392.89 2610
4393.51 2562
4394.14 2572
4394.76 2578
4395.39 2612
4396.01 2626
4396.64 2582
4397.26 2560
4397.89 2493
4398.52 2490
4399.14 2540
4399.77 2506
4400.39 2563
4401.02 2458
4401.65 2484
4402.27 2515
4402.90 2555
4403.52 2612
4404.15 2559
4404.78 2584
4405.40 2623
4406.03 2624
4406.65 2663
4407.28 2663
4407.91 2666
4408.53 2660
4409.16 2730
4409.79 2674
4410.41 2821
4411.04 2887
4411.67 2931
4412.29 3029
4412.92 3051
4413.55 3125
4414.17 3121
4414.80 3077
4415.43 3135
4416.05 3123
4416.68 3009
4417.31 3012
4417.94 2885
4418.56 2814
4419.19 2786
4419.82 2688
4420.44 2721
4421.07 2667
4421.70 2694
4422.33 2700
4422.95 2694
4423.58 2593
4424.21 2601
4424.84 2586
4425.46 2560
4426.09 2543
4426.72 2519
4427.35 2473
4427.97 2464
4428.60 2528
4429.23 2434
4429.86 2403
4430.49 2431
4431.11 2471
4431.74 2497
4432.37 2424
4433.00 2414
4433.63 2496
4434.26 2509
4434.88 2541
4435.51 2557
4436.14 2551
4436.77 2508
4437.40 2456
4438.03 2543
4438.65 2514
4439.28 2435
4439.91 2413
4440.54 2467
4441.17 2504
4441.80 2493
4442.43 2440
4443.06 2403
4443.68 2508
4444.31 2456
4444.94 2523
4445.57 2651
4446.20 2761
4446.83 2695
4447.46 2628
4448.09 2558
4448.72 2730
4449.35 2658
4449.98 2613
4450.61 2577
4451.24 2605
4451.86 2611
4452.49 2631
4453.12 2625
4453.75 2657
4454.38 2650
4455.01 2624
4455.64 2609
4456.27 2651
4456.90 2632
4457.53 2820
4458.16 2765
4458.79 2661
4459.42 2693
4460.05 2574
4460.68 2603
4461.31 2535
4461.94 2511
4462.57 2408
4463.20 2434
4463.83 2460
4464.46 2478
4465.09 2467
4465.72 2443
4466.36 2412
4466.99 2423
4467.62 2469
4468.25 2539
4468.88 2568
4469.51 2682
4470.14 2641
4470.77 2685
4471.40 2657
4472.03 2628
4472.66 2619
4473.29 2627
4473.93 2598
4474.56 2608
4475.19 2589
4475.82 2650
4476.45 2502
4477.08 2537
4477.71 2512
4478.34 2545
4478.98 2599
4479.61 2529
4480.24 2490
4480.87 2521
4481.50 2500
4482.13 2515
4482.76 2540
4483.40 2629
4484.03 2653
4484.66 2607
4485.29 2632
4485.92 2601
4486.56 2632
4487.19 2659
4487.82 2730
4488.45 2658
4489.08 2634
4489.72 2709
4490.35 2837
4490.98 2797
4491.61 2658
4492.25 2731
4492.88 2720
4493.51 2716
4494.14 2856
4494.78 2752
4495.41 2691
4496.04 2723
4496.67 2762
4497.31 2776
4497.94 2838
4498.57 2908
4499.20 3030
4499.84 3321
4500.47 3659
4501.10 4082
4501.74 4619
4502.37 5102
4503.00 5182
4503.64 5326
4504.27 5337
4504.90 5173
4505.53 4866
4506.17 4426
4506.80 4180
4507.43 3926
4508.07 3717
4508.70 3480
4509.34 3216
4509.97 3180
4510.60 3050
4511.24 2995
4511.87 2919
4512.50 2900
4513.14 2908
4513.77 3002
4514.41 2953
4515.04 2975
4515.67 2917
4516.31 2875
4516.94 2777
4517.58 2749
4518.21 2769
4518.84 2643
4519.48 2715
4520.11 2699
4520.75 2734
4521.38 2754
4522.02 2754
4522.65 2776
4523.28 2789
4523.92 2838
4524.55 2780
4525.19 2896
4525.82 2937
4526.46 2997
4527.09 3071
4527.73 3175
4528.36 3227
4529.00 3488
4529.63 3756
4530.27 4007
4530.90 4325
4531.54 4604
4532.17 4690
4532.81 4526
4533.44 4501
4534.08 4354
4534.71 4053
4535.35 3873
4535.99 3626
4536.62 3533
4537.26 3448
4537.89 3360
4538.53 3235
4539.16 3212
4539.80 3152
4540.43 3197
4541.07 3132
4541.71 3185
4542.34 3138
4542.98 3082
4543.61 3107
4544.25 2969
4544.89 2855
4545.52 2887
4546.16 2873
4546.79 2918
4547.43 2824
4548.07 2802
4548.70 2810
4549.34 2931
4549.98 2901
4550.61 2841
4551.25 2752
4551.89 2737
4552.52 2737
4553.16 2638
4553.80 2656
4554.43 2711
4555.07 2668
4555.71 2611
4556.34 2643
4556.98 2616
4557.62 2647
4558.25 2685
4558.89 2700
4559.53 2742
4560.16 2748
4560.80 2702
4561.44 2797
4562.08 2675
4562.71 2597
4563.35 2706
4563.99 2737
4564.63 2735
4565.26 2722
4565.90 2700
4566.54 2768
4567.18 2783
4567.81 2866
4568.45 2892
4569.09 2874
4569.73 2877
4570.36 2958
4571.00 2972
4571.64 2963
4572.28 2971
4572.92 2973
4573.55 2939
4574.19 3098
4574.83 3013
4575.47 2922
4576.11 2854
4576.75 2835
4577.38 2809
4578.02 2739
4578.66 2741
4579.30 2772
4579.94 2710
4580.58 2615
4581.21 2610
4581.85 2575
4582.49 2619
4583.13 2629
4583.77 2585
4584.41 2573
4585.05 2545
4585.69 2642
4586.32 2512
4586.96 2597
4587.60 2673
4588.24 2695
4588.88 2672
4589.52 2549
4590.16 2595
4590.80 2657
4591.44 2577
4592.08 2526
4592.72 2652
4593.36 2586
4594.00 2451
4594.63 2423
4595.27 2454
4595.91 2454
4596.55 2453
4597.19 2456
4597.83 2510
4598.47 2612
4599.11 2609
4599.75 2489
4600.39 2595
4601.03 2577
4601.67 2583
4602.31 2621
4602.95 2682
4603.59 2743
4604.23 2828
4604.87 2900
4605.51 2856
4606.15 2892
4606.79 2843
4607.43 2787
4608.08 2790
4608.72 2804
4609.36 2826
4610.00 2794
4610.64 2800
4611.28 2778
4611.92 2860
4612.56 2933
4613.20 2847
4613.84 2918
4614.48 2931
4615.12 3025
4615.76 3004
4616.41 2988
4617.05 3015
4617.69 2942
4618.33 2893
4618.97 2818
4619.61 2750
4620.25 2605
4620.89 2506
4621.54 2517
4622.18 2382
4622.82 2427
4623.46 2443
4624.10 2434
4624.74 2471
4625.38 2371
4626.03 2324
4626.67 2532
4627.31 2539
4627.95 2480
4628.59 2346
4629.24 2448
4629.88 2452
4630.52 2463
4631.16 2477
4631.80 2494
4632.45 2599
4633.09 2480
4633.73 2421
4634.37 2481
4635.02 2494
4635.66 2550
4636.30 2586
4636.94 2519
4637.58 2554
4638.23 2530
4638.87 2600
4639.51 2606
4640.16 2673
4640.80 2710
4641.44 2717
4642.08 2580
4642.73 2514
4643.37 2500
4644.01 2508
4644.66 2548
4645.30 2597
4645.94 2506
4646.58 2551
4647.23 2503
4647.87 2449
4648.51 2568
4649.16 2663
4649.80 2665
4650.44 2676
4651.09 2645
4651.73 2616
4652.37 2601
4653.02 2613
4653.66 2659
4654.31 2652
4654.95 2583
4655.59 2601
4656.24 2586
4656.88 2449
4657.52 2444
4658.17 2437
4658.81 2392
4659.46 2369
4660.10 2369
4660.75 2349
4661.39 2416
4662.03 2449
4662.68 2468
4663.32 2369
4663.97 2336
4664.61 2338
4665.26 2265
4665.90 2255
4666.54 2317
4667.19 2295
4667.83 2268
4668.48 2319
4669.12 2317
4669.77 2323
4670.41 2410
4671.06 2365
4671.70 2420
4672.35 2363
4672.99 2444
4673.64 2389
4674.28 2364
4674.93 2357
4675.57 2381
4676.22 2374
4676.86 2503
4677.51 2463
4678.15 2354
4678.80 2426
4679.44 2505
4680.09 2515
4680.73 2449
4681.38 2538
4682.03 2545
4682.67 2477
4683.32 2469
4683.96 2468
4684.61 2569
4685.25 2657
4685.90 2632
4686.55 2543
4687.19 2569
4687.84 2546
4688.48 2475
4689.13 2533
4689.78 2501
4690.42 2535
4691.07 2641
4691.72 2616
4692.36 2644
4693.01 2603
4693.65 2552
4694.30 2538
4694.95 2494
4695.59 2556
4696.24 2538
4696.89 2635
4697.53 2566
4698.18 2605
4698.83 2559
4699.47 2655
4700.12 2654
4700.77 2705
4701.41 2761
4702.06 2709
4702.71 2606
4703.36 2558
4704.00 2453
4704.65 2508
4705.30 2528
4705.94 2496
4706.59 2465
4707.24 2416
4707.89 2453
4708.53 2416
4709.18 2436
4709.83 2468
4710.48 2442
4711.12 2452
4711.77 2434
4712.42 2443
4713.07 2379
4713.71 2485
4714.36 2460
4715.01 2433
4715.66 2425
4716.31 2411
4716.95 2453
4717.60 2505
4718.25 2567
4718.90 2507
4719.55 2512
4720.19 2535
4720.84 2540
4721.49 2524
4722.14 2563
4722.79 2512
4723.44 2522
4724.08 2518
4724.73 2499
4725.38 2453
4726.03 2429
4726.68 2371
4727.33 2327
4727.98 2446
4728.63 2445
4729.27 2415
4729.92 2413
4730.57 2314
4731.22 2393
4731.87 2352
4732.52 2401
4733.17 2346
4733.82 2328
4734.47 2375
4735.12 2342
4735.77 2321
4736.41 2340
4737.06 2388
4737.71 2404
4738.36 2508
4739.01 2562
4739.66 2516
4740.31 2611
4740.96 2642
4741.61 2639
4742.26 2555
4742.91 2509
4743.56 2565
4744.21 2422
4744.86 2457
4745.51 2516
4746.16 2466
4746.81 2485
4747.46 2518
4748.11 2585
4748.76 2655
4749.41 2619
4750.06 2708
4750.71 2805
4751.36 2806
4752.01 2847
4752.66 2995
4753.31 2938
4753.96 2840
4754.61 2832
4755.26 2739
4755.92 2644
4756.57 2657
4757.22 2596
4757.87 2528
4758.52 2474
4759.17 2522
4759.82 2482
4760.47 2528
4761.12 2609
4761.77 2636
4762.42 2547
4763.08 2615
4763.73 2601
4764.38 2571
4765.03 2577
4765.68 2597
4766.33 2501
4766.98 2582
4767.64 2631
4768.29 2645
4768.94 2687
4769.59 2777
4770.24 2820
4770.89 2760
4771.54 2779
4772.20 2814
4772.85 2813
4773.50 2720
4774.15 2652
4774.80 2589
4775.46 2532
4776.11 2452
4776.76 2409
4777.41 2417
4778.06 2366
4778.72 2428
4779.37 2402
4780.02 2358
4780.67 2423
4781.33 2470
4781.98 2463
4782.63 2432
4783.28 2516
4783.94 2488
4784.59 2473
4785.24 2472
4785.89 2454
4786.55 2546
4787.20 2587
4787.85 2710
4788.51 2696
4789.16 2716
4789.81 2671
4790.46 2622
4791.12 2693
4791.77 2729
4792.42 2664
4793.08 2580
4793.73 2644
4794.38 2662
4795.04 2626
4795.69 2608
4796.34 2630
4797.00 2628
4797.65 2573
4798.30 2621
4798.96 2609
4799.61 2614
4800.27 2653
4800.92 2631
4801.57 2708
4802.23 2732
4802.88 2808
4803.53 2780
4804.19 2687
4804.84 2667
4805.50 2667
4806.15 2724
4806.81 2609
4807.46 2595
4808.11 2564
4808.77 2622
4809.42 2704
4810.08 2681
4810.73 2704
4811.39 2623
4812.04 2597
4812.69 2659
4813.35 2712
4814.00 2716
4814.66 2730
4815.31 2738
4815.97 2789
4816.62 2908
4817.28 2887
4817.93 2979
4818.59 2965
4819.24 2903
4819.90 2904
4820.55 2897
4821.21 3005
4821.86 2963
4822.52 2951
4823.17 2993
4823.83 2987
4824.48 2915
4825.14 2863
4825.79 2795
4826.45 2796
4827.11 2817
4827.76 2765
4828.42 2720
4829.07 2727
4829.73 2741
4830.38 2720
4831.04 2701
4831.70 2731
4832.35 2900
4833.01 2909
4833.66 2935
4834.32 2980
4834.98 3019
4835.63 2972
4836.29 3096
4836.94 3169
4837.60 3171
4838.26 3101
4838.91 3134
4839.57 3133
4840.23 3172
4840.88 3140
4841.54 3173
4842.20 3030
4842.85 2952
4843.51 2999
4844.17 3159
4844.82 3152
4845.48 3000
4846.14 3024
4846.79 3103
4847.45 3194
4848.11 3138
4848.76 3219
4849.42 3333
4850.08 3356
4850.73 3414
4851.39 3382
4852.05 3323
4852.71 3342
4853.36 3279
4854.02 3195
4854.68 3135
4855.34 3304
4855.99 3382
4856.65 3412
4857.31 3439
4857.97 3606
4858.62 3731
4859.28 3777
4859.94 3597
4860.60 3670
4861.25 3505
4861.91 3419
4862.57 3272
4863.23 3189
4863.89 3148
4864.54 3201
4865.20 3073
4865.86 3148
4866.52 3120
4867.18 3147
4867.84 3095
4868.49 3095
4869.15 3128
4869.81 3144
4870.47 3128
4871.13 3165
4871.79 3249
4872.44 3246
4873.10 3310
4873.76 3359
4874.42 3349
4875.08 3338
4875.74 3288
4876.40 3270
4877.06 3208
4877.72 3151
4878.37 3199
4879.03 3137
4879.69 3260
4880.35 3195
4881.01 3138
4881.67 3029
4882.33 3056
4882.99 2938
4883.65 2971
4884.31 2931
4884.97 2896
4885.63 2873
4886.29 2800
4886.95 2730
4887.61 2710
4888.26 2702
4888.92 2683
4889.58 2570
4890.24 2594
4890.90 2708
4891.56 2668
4892.22 2641
4892.88 2727
4893.54 2649
4894.20 2525
4894.86 2517
4895.52 2464
4896.18 2483
4896.84 2498
4897.51 2550
4898.17 2646
4898.83 2680
4899.49 2738
4900.15 2929
4900.81 2959
4901.47 3069
4902.13 3071
4902.79 2984
4903.45 2910
4904.11 2819
4904.77 2875
4905.43 2786
4906.09 2646
4906.75 2633
4907.41 2753
4908.08 2705
4908.74 2720
4909.40 2642
4910.06 2697
4910.72 2744
4911.38 2698
4912.04 2654
4912.70 2589
4913.37 2492
4914.03 2476
4914.69 2435
4915.35 2417
4916.01 2388
4916.67 2410
4917.33 2373
4918.00 2235
4918.66 2289
4919.32 2321
4919.98 2273
4920.64 2238
4921.31 2268
4921.97 2291
4922.63 2318
4923.29 2316
4923.95 2307
4924.62 2279
4925.28 2248
4925.94 2256
4926.60 2293
4927.26 2256
4927.93 2261
4928.59 2331
4929.25 2307
4929.91 2317
4930.58 2280
4931.24 2313
4931.90 2382
4932.56 2381
4933.23 2355
4933.89 2352
4934.55 2454
4935.22 2521
4935.88 2511
4936.54 2479
4937.20 2438
4937.87 2466
4938.53 2415
4939.19 2466
4939.86 2362
4940.52 2353
4941.18 2372
4941.85 2414
4942.51 2391
4943.17 2338
4943.84 2333
4944.50 2347
4945.16 2341
4945.83 2352
4946.49 2355
4947.15 2372
4947.82 2303
4948.48 2236
4949.15 2229
4949.81 2199
4950.47 2199
4951.14 2268
4951.80 2246
4952.47 2181
4953.13 2253
4953.79 2152
4954.46 2110
4955.12 2194
4955.79 2251
4956.45 2285
4957.11 2325
4957.78 2361
4958.44 2413
4959.11 2505
4959.77 2541
4960.44 2689
4961.10 2653
4961.77 2617
4962.43 2662
4963.10 2738
4963.76 2744
4964.42 2750
4965.09 2776
4965.75 2662
4966.42 2598
4967.08 2419
4967.75 2397
4968.41 2430
4969.08 2375
4969.74 2423
4970.41 2342
4971.08 2367
4971.74 2383
4972.41 2360
4973.07 2447
4973.74 2427
4974.40 2483
4975.07 2471
4975.73 2509
4976.40 2471
4977.06 2510
4977.73 2467
4978.40 2471
4979.06 2367
4979.73 2376
4980.39 2343
4981.06 2368
4981.73 2232
4982.39 2227
4983.06 2265
4983.72 2278
4984.39 2300
4985.06 2339
4985.72 2239
4986.39 2231
4987.05 2257
4987.72 2193
4988.39 2213
4989.05 2175
4989.72 2153
4990.39 2191
4991.05 2200
4991.72 2233
4992.39 2238
4993.05 2299
4993.72 2296
4994.39 2263
4995.05 2269
4995.72 2214
4996.39 2251
4997.05 2363
4997.72 2325
4998.39 2348
4999.06 2289
4999.72 2215
5000.39 2223
5001.06 2187
5001.73 2128
5002.39 2215
5003.06 2212
5003.73 2222
5004.39 2234
5005.06 2293
5005.73 2290
5006.40 2191
5007.07 2195
5007.73 2270
5008.40 2271
5009.07 2275
5009.74 2342
5010.40 2350
5011.07 2420
5011.74 2340
5012.41 2364
5013.08 2403
5013.74 2387
5014.41 2446
5015.08 2387
5015.75 2347
5016.42 2333
5017.09 2379
5017.75 2379
5018.42 2440
5019.09 2537
5019.76 2623
5020.43 2646
5021.10 2630
5021.76 2762
5022.43 2884
5023.10 2837
5023.77 2881
5024.44 2841
5025.11 2773
5025.78 2704
5026.45 2602
5027.12 2565
5027.78 2540
5028.45 2511
5029.12 2353
5029.79 2399
5030.46 2376
5031.13 2309
5031.80 2292
5032.47 2313
5033.14 2288
5033.81 2340
5034.48 2314
5035.15 2307
5035.82 2230
5036.49 2298
5037.16 2284
5037.83 2261
5038.50 2210
5039.16 2231
5039.83 2225
5040.50 2212
5041.17 2231
5041.84 2235
5042.51 2317
5043.18 2300
5043.85 2233
5044.52 2310
5045.20 2318
5045.87 2313
5046.54 2318
5047.21 2327
5047.88 2418
5048.55 2403
5049.22 2355
5049.89 2383
5050.56 2401
5051.23 2437
5051.90 2441
5052.57 2396
5053.24 2367
5053.91 2487
5054.58 2527
5055.25 2471
5055.92 2454
5056.60 2496
5057.27 2409
5057.94 2321
5058.61 2342
5059.28 2323
5059.95 2407
5060.62 2411
5061.29 2288
5061.96 2377
5062.64 2334
5063.31 2325
5063.98 2288
5064.65 2344
5065.32 2335
5065.99 2334
5066.66 2356
5067.34 2337
5068.01 2353
5068.68 2350
5069.35 2355
5070.02 2408
5070.70 2359
5071.37 2414
5072.04 2356
5072.71 2415
5073.38 2352
5074.06 2394
5074.73 2387
5075.40 2442
5076.07 2427
5076.74 2473
5077.42 2575
5078.09 2440
5078.76 2402
5079.43 2526
5080.11 2563
5080.78 2594
5081.45 2535
5082.12 2571
5082.80 2493
5083.47 2406
5084.14 2513
5084.82 2511
5085.49 2412
5086.16 2551
5086.83 2627
5087.51 2650
5088.18 2947
5088.85 3137
5089.53 3314
5090.20 3664
5090.87 3888
5091.55 4006
5092.22 3972
5092.89 4034
5093.57 3823
5094.24 3569
5094.91 3323
5095.59 3206
5096.26 3059
5096.93 2989
5097.61 2880
5098.28 2673
5098.96 2619
5099.63 2558
5100.30 2566
5100.98 2580
5101.65 2582
5102.32 2507
5103.00 2476
5103.67 2630
5104.35 2754
5105.02 2729
5105.70 2702
5106.37 2749
5107.04 2707
5107.72 2698
5108.39 2596
5109.07 2469
5109.74 2467
5110.42 2414
5111.09 2458
5111.77 2480
5112.44 2443
5113.11 2518
5113.79 2489
5114.46 2520
5115.14 2525
5115.81 2597
5116.49 2718
5117.16 2930
5117.84 3079
5118.51 3356
5119.19 3546
5119.86 3763
5120.54 3702
5121.21 3743
5121.89 3697
5122.57 3565
5123.24 3254
5123.92 3146
5124.59 2895
5125.27 2808
5125.94 2828
5126.62 2680
5127.29 2604
5127.97 2692
5128.64 2643
5129.32 2578
5130.00 2561
5130.67 2693
5131.35 2693
5132.02 2635
5132.70 2668
5133.38 2632
5134.05 2542
5134.73 2487
5135.40 2558
5136.08 2497
5136.76 2596
5137.43 2565
5138.11 2622
5138.79 2627
5139.46 2606
5140.14 2602
5140.82 2513
5141.49 2546
5142.17 2511
5142.85 2569
5143.52 2548
5144.20 2457
5144.88 2436
5145.55 2442
5146.23 2476
5146.91 2440
5147.58 2404
5148.26 2423
5148.94 2464
5149.61 2408
5150.29 2389
5150.97 2413
5151.65 2358
5152.32 2278
5153.00 2292
5153.68 2330
5154.36 2337
5155.03 2394
5155.71 2550
5156.39 2603
5157.07 2677
5157.74 2755
5158.42 2805
5159.10 2810
5159.78 2780
5160.45 2754
5161.13 2644
5161.81 2591
5162.49 2583
5163.17 2558
5163.84 2507
5164.52 2489
5165.20 2459
5165.88 2442
5166.56 2462
5167.24 2446
5167.91 2474
5168.59 2507
5169.27 2423
5169.95 2384
5170.63 2415
5171.31 2339
5171.98 2252
5172.66 2245
5173.34 2195
5174.02 2225
5174.70 2254
5175.38 2235
5176.06 2231
5176.74 2243
5177.41 2246
5178.09 2299
5178.77 2297
5179.45 2370
5180.13 2425
5180.81 2417
5181.49 2394
5182.17 2408
5182.85 2342
5183.53 2322
5184.21 2369
5184.89 2263
5185.57 2257
5186.24 2207
5186.92 2257
5187.60 2249
5188.28 2271
5188.96 2182
5189.64 2140
5190.32 2226
5191.00 2173
5191.68 2144
5192.36 2107
5193.04 2118
5193.72 2153
5194.40 2131
5195.08 2166
5195.76 2155
5196.44 2161
5197.12 2202
5197.80 2221
5198.48 2228
5199.16 2263
5199.84 2289
5200.52 2236
5201.21 2257
5201.89 2211
5202.57 2220
5203.25 2225
5203.93 2321
5204.61 2240
5205.29 2213
5205.97 2173
5206.65 2200
5207.33 2270
5208.01 2232
5208.69 2211
5209.37 2260
5210.06 2279
5210.74 2232
5211.42 2208
5212.10 2169
5212.78 2170
5213.46 2210
5214.14 2135
5214.82 2140
5215.51 2113
5216.19 2101
5216.87 2133
5217.55 2156
5218.23 2195
5218.91 2219
5219.60 2200
5220.28 2202
5220.96 2158
5221.64 2152
5222.32 2248
5223.00 2270
5223.69 2250
5224.37 2262
5225.05 2188
5225.73 2137
5226.41 2135
5227.10 2098
5227.78 2087
5228.46 2084
5229.14 2078
5229.83 2084
5230.51 2091
5231.19 2093
5231.87 2131
5232.56 2208
5233.24 2155
5233.92 2162
5234.60 2265
5235.29 2333
5235.97 2307
5236.65 2392
5237.34 2485
5238.02 2461
5238.70 2490
5239.38 2608
5240.07 2643
5240.75 2577
5241.43 2590
5242.12 2604
5242.80 2571
5243.48 2534
5244.17 2584
5244.85 2472
5245.53 2596
5246.22 2619
5246.90 2668
5247.58 2796
5248.27 2908
5248.95 2781
5249.63 2843
5250.32 2847
5251.00 2702
5251.69 2689
5252.37 2548
5253.05 2511
5253.74 2396
5254.42 2233
5255.11 2186
5255.79 2136
5256.47 2174
5257.16 2173
5257.84 2123
5258.53 2143
5259.21 2181
5259.89 2148
5260.58 2250
5261.26 2290
5261.95 2350
5262.63 2366
5263.32 2301
5264.00 2310
5264.69 2407
5265.37 2395
5266.06 2454
5266.74 2337
5267.43 2244
5268.11 2252
5268.79 2240
5269.48 2249
5270.16 2363
5270.85 2252
5271.53 2254
5272.22 2241
5272.91 2242
5273.59 2202
5274.28 2138
5274.96 2113
5275.65 2185
5276.33 2144
5277.02 2181
5277.70 2059
5278.39 2290
5279.07 2264
5279.76 2299
5280.45 2363
5281.13 2294
5281.82 2338
5282.50 2383
5283.19 2370
5283.87 2326
5284.56 2263
5285.25 2334
5285.93 2353
5286.62 2281
5287.30 2269
5287.99 2292
5288.68 2232
5289.36 2277
5290.05 2263
5290.74 2345
5291.42 2222
5292.11 2270
5292.79 2344
5293.48 2383
5294.17 2313
5294.85 2240
5295.54 2299
5296.23 2327
5296.91 2431
5297.60 2428
5298.29 2406
5298.98 2436
5299.66 2454
5300.35 2367
5301.04 2510
5301.72 2478
5302.41 2517
5303.10 2540
5303.78 2471
5304.47 2492
5305.16 2509
5305.85 2500
5306.53 2448
5307.22 2497
5307.91 2424
5308.60 2392
5309.28 2407
5309.97 2442
5310.66 2473
5311.35 2573
5312.03 2584
5312.72 2531
5313.41 2524
5314.10 2595
5314.79 2649
5315.47 2685
5316.16 2654
5316.85 2563
5317.54 2602
5318.23 2574
5318.91 2623
5319.60 2535
5320.29 2547
5320.98 2512
5321.67 2449
5322.36 2435
5323.04 2348
5323.73 2305
5324.42 2252
5325.11 2241
5325.80 2168
5326.49 2180
5327.18 2288
5327.86 2279
5328.55 2277
5329.24 2299
5329.93 2229
5330.62 2295
5331.31 2268
5332.00 2272
5332.69 2197
5333.38 2197
5334.06 2175
5334.75 2164
5335.44 2256
5336.13 2284
5336.82 2252
5337.51 2211
5338.20 2147
5338.89 2149
5339.58 2169
5340.27 2135
5340.96 2155
5341.65 2139
5342.34 2083
5343.03 2113
5343.72 2096
5344.41 2222
5345.10 2281
5345.79 2313
5346.48 2355
5347.17 2512
5347.86 2624
5348.55 2623
5349.24 2643
5349.93 2737
5350.62 2892
5351.31 2814
5352.00 2875
5352.69 2871
5353.38 2718
5354.07 2617
5354.76 2592
5355.45 2469
5356.14 2424
5356.83 2362
5357.52 2307
5358.21 2212
5358.90 2218
5359.59 2212
5360.29 2299
5360.98 2433
5361.67 2459
5362.36 2420
5363.05 2414
5363.74 2376
5364.43 2315
5365.12 2361
5365.81 2310
5366.50 2321
5367.20 2165
5367.89 2162
5368.58 2214
5369.27 2108
5369.96 2072
5370.65 2124
5371.34 2087
5372.04 2162
5372.73 2194
5373.42 2185
5374.11 2204
5374.80 2147
5375.49 2136
5376.19 2131
5376.88 2154
5377.57 2145
5378.26 2193
5378.95 2126
5379.65 2154
5380.34 2168
5381.03 2111
5381.72 2082
5382.42 2058
5383.11 2112
5383.80 2037
5384.49 2101
5385.19 2121
5385.88 2058
5386.57 2140
5387.26 2187
5387.96 2189
5388.65 2252
5389.34 2306
5390.03 2239
5390.73 2241
5391.42 2308
5392.11 2271
5392.80 2343
5393.50 2259
5394.19 2185
5394.88 2192
5395.58 2137
5396.27 2166
5396.96 2160
5397.66 2104
5398.35 2177
5399.04 2123
5399.74 2115
5400.43 2120
5401.12 2120
5401.82 2138
5402.51 2068
5403.20 2063
5403.90 2032
5404.59 2123
5405.29 2082
5405.98 2109
5406.67 2071
5407.37 2096
5408.06 2166
5408.75 2151
5409.45 2077
5410.14 2081
5410.84 2117
5411.53 2121
5412.23 2137
5412.92 2194
5413.61 2186
5414.31 2149
5415.00 2176
5415.70 2173
5416.39 2157
5417.09 2204
5417.78 2206
5418.47 2133
5419.17 2287
5419.86 2314
5420.56 2291
5421.25 2285
5421.95 2331
5422.64 2308
5423.34 2272
5424.03 2296
5424.73 2312
5425.42 2198
5426.12 2182
5426.81 2178
5427.51 2170
5428.20 2116
5428.90 2136
5429.59 2123
5430.29 2069
5430.99 2128
5431.68 2169
5432.38 2136
5433.07 2142
5433.77 2166
5434.46 2127
5435.16 2132
5435.85 2102
5436.55 2170
5437.25 2179
5437.94 2163
5438.64 2181
5439.33 2183
5440.03 2225
5440.73 2188
5441.42 2236
5442.12 2252
5442.81 2290
5443.51 2311
5444.21 2342
5444.90 2393
5445.60 2503
5446.29 2608
5446.99 2741
5447.69 2846
5448.38 2855
5449.08 2884
5449.78 2885
5450.47 2827
5451.17 2825
5451.87 2773
5452.56 2779
5453.26 2690
5453.96 2714
5454.65 2691
5455.35 2697
5456.05 2662
5456.75 2628
5457.44 2596
5458.14 2572
5458.84 2568
5459.53 2509
5460.23 2582
5460.93 2616
5461.63 2716
5462.32 2801
5463.02 2996
5463.72 3159
5464.42 3314
5465.11 3218
5465.81 3135
5466.51 3079
5467.21 3010
5467.90 2854
5468.60 2785
5469.30 2637
5470.00 2486
5470.70 2406
5471.39 2406
5472.09 2427
5472.79 2392
5473.49 2320
5474.19 2406
5474.88 2388
5475.58 2383
5476.28 2413
5476.98 2458
5477.68 2533
5478.38 2694
5479.07 2778
5479.77 2923
5480.47 3087
5481.17 3116
5481.87 3171
5482.57 3182
5483.27 3091
5483.96 2927
5484.66 2966
5485.36 2819
5486.06 2629
5486.76 2688
5487.46 2702
5488.16 2728
5488.86 2590
5489.56 2529
5490.26 2655
5490.96 2677
5491.65 2718
5492.35 2726
5493.05 2783
5493.75 2930
5494.45 2863
5495.15 2921
5495.85 3016
5496.55 2929
5497.25 3020
5497.95 3095
5498.65 3195
5499.35 3481
5500.05 3739
5500.75 3911
5501.45 4136
5502.15 4165
5502.85 4034
5503.55 3945
5504.25 3698
5504.95 3515
5505.65 3334
5506.35 3267
5507.05 3126
5507.75 3067
5508.45 3078
5509.15 2872
5509.85 2826
5510.55 2800
5511.25 2687
5511.95 2734
5512.65 2740
5513.35 2683
5514.05 2631
5514.76 2668
5515.46 2656
5516.16 2621
5516.86 2630
5517.56 2697
5518.26 2620
5518.96 2759
5519.66 2705
5520.36 2768
5521.06 2787
5521.77 2745
5522.47 2758
5523.17 2626
5523.87 2562
5524.57 2531
5525.27 2406
5525.97 2441
5526.67 2398
5527.38 2299
5528.08 2289
5528.78 2274
5529.48 2295
5530.18 2350
5530.88 2316
5531.59 2240
5532.29 2346
5532.99 2336
5533.69 2330
5534.39 2259
5535.10 2309
5535.80 2384
5536.50 2405
5537.20 2433
5537.90 2477
5538.61 2493
5539.31 2568
5540.01 2545
5540.71 2479
5541.42 2500
5542.12 2472
5542.82 2392
5543.52 2261
5544.23 2229
5544.93 2268
5545.63 2258
5546.33 2367
5547.04 2362
5547.74 2331
5548.44 2334
5549.15 2308
5549.85 2309
5550.55 2284
5551.26 2297
5551.96 2244
5552.66 2200
5553.36 2186
5554.07 2157
5554.77 2225
5555.47 2197
5556.18 2108
5556.88 2136
5557.58 2174
5558.29 2161
5558.99 2141
5559.70 2230
5560.40 2226
5561.10 2247
5561.81 2330
5562.51 2412
5563.21 2432
5563.92 2378
5564.62 2445
5565.33 2531
5566.03 2486
5566.73 2453
5567.44 2373
5568.14 2350
5568.85 2306
5569.55 2301
5570.25 2271
5570.96 2286
5571.66 2225
5572.37 2177
5573.07 2137
5573.78 2184
5574.48 2204
5575.19 2241
5575.89 2311
5576.59 2427
5577.30 2367
5578.00 2342
5578.71 2303
5579.41 2271
5580.12 2275
5580.82 2266
5581.53 2187
5582.23 2209
5582.94 2229
5583.64 2211
5584.35 2243
5585.05 2291
5585.76 2215
5586.46 2287
5587.17 2289
5587.88 2246
5588.58 2298
5589.29 2295
5589.99 2240
5590.70 2191
5591.40 2168
5592.11 2150
5592.81 2160
5593.52 2158
5594.23 2034
5594.93 2062
5595.64 2131
5596.34 2053
5597.05 2013
5597.76 1998
5598.46 2000
5599.17 2104
5599.87 1946
5600.58 1963
5601.29 1987
5601.99 1943
5602.70 1948
5603.41 1983
5604.11 2009
5604.82 2053
5605.52 1957
5606.23 1955
5606.94 1961
5607.64 1966
5608.35 1975
5609.06 1976
5609.76 1976
5610.47 1930
5611.18 2009
5611.88 1926
5612.59 1866
5613.30 1972
5614.01 1909
5614.71 1930
5615.42 1944
5616.13 1963
5616.83 1912
5617.54 1876
5618.25 1952
5618.96 1946
5619.66 1986
5620.37 1951
5621.08 1943
5621.79 2013
5622.49 1933
5623.20 1872
5623.91 1950
5624.62 1963
5625.32 2015
5626.03 2009
5626.74 1991
5627.45 2024
5628.16 2006
5628.86 2059
5629.57 1977
5630.28 2017
5630.99 2041
5631.70 1978
5632.40 1982
5633.11 1994
5633.82 2074
5634.53 2072
5635.24 2130
5635.95 2053
5636.65 2117
5637.36 2128
5638.07 2172
5638.78 2236
5639.49 2260
5640.20 2321
5640.91 2219
5641.61 2185
5642.32 2204
5643.03 2209
5643.74 2167
5644.45 2100
5645.16 2045
5645.87 2041
5646.58 1972
5647.29 1956
5648.00 2011
5648.70 2058
5649.41 2137
5650.12 2110
5650.83 2176
5651.54 2161
5652.25 2127
5652.96 2120
5653.67 2129
5654.38 2039
5655.09 2159
5655.80 2201
5656.51 2168
5657.22 2214
5657.93 2297
5658.64 2303
5659.35 2259
5660.06 2324
5660.77 2250
5661.48 2237
5662.19 2144
5662.90 2113
5663.61 2173
5664.32 2204
5665.03 2168
5665.74 2168
5666.45 2112
5667.16 2142
5667.87 2186
5668.58 2252
5669.29 2218
5670.00 2266
5670.71 2282
5671.42 2270
5672.13 2290
5672.84 2187
5673.56 2233
5674.27 2204
5674.98 2063
5675.69 2094
5676.40 2035
5677.11 1975
5677.82 1968
5678.53 2083
5679.24 2106
5679.95 2149
5680.67 2093
5681.38 2126
5682.09 2113
5682.80 2133
5683.51 2070
5684.22 2108
5684.93 2090
5685.65 2011
5686.36 1990
5687.07 1935
5687.78 1980
5688.49 1907
5689.20 1947
5689.92 1994
5690.63 2016
5691.34 2010
5692.05 2002
5692.76 2036
5693.47 2023
5694.19 2005
5694.90 1994
5695.61 1991
5696.32 1972
5697.04 1911
5697.75 1868
5698.46 1946
5699.17 1948
5699.89 1934
5700.60 1955
5701.31 1946
5702.02 1870
5702.74 1803
5703.45 1815
5704.16 1901
5704.87 1882
5705.59 1942
5706.30 2005
5707.01 2046
5707.72 1932
5708.44 2011
5709.15 2019
5709.86 1963
5710.58 1915
5711.29 1827
5712.00 1829
5712.72 1822
5713.43 1854
5714.14 1887
5714.86 1853
5715.57 1869
5716.28 1851
5717.00 1853
5717.71 1791
5718.42 1910
5719.14 1932
5719.85 1888
5720.56 1985
5721.28 1966
5721.99 2030
5722.71 2064
5723.42 2092
5724.13 2072
5724.85 2131
5725.56 2075
5726.28 2069
5726.99 2069
5727.70 2059
5728.42 2064
5729.13 2116
5729.85 2087
5730.56 2079
5731.28 2042
5731.99 1977
5732.70 2092
5733.42 2030
5734.13 1992
5734.85 2014
5735.56 1985
5736.28 2008
5736.99 2093
5737.71 2123
5738.42 2037
5739.14 2006
5739.85 2056
5740.57 1986
5741.28 1988
5742.00 1985
5742.71 1987
5743.43 1960
5744.14 1905
5744.86 1857
5745.57 1924
5746.29 1949
5747.00 1924
5747.72 1959
5748.43 2002
5749.15 2008
5749.87 2019
5750.58 2062
5751.30 2110
5752.01 2156
5752.73 2155
5753.44 2248
5754.16 2320
5754.88 2376
5755.59 2459
5756.31 2428
5757.02 2356
5757.74 2407
5758.46 2323
5759.17 2367
5759.89 2352
5760.60 2327
5761.32 2342
5762.04 2332
5762.75 2379
5763.47 2405
5764.19 2538
5764.90 2458
5765.62 2517
5766.34 2506
5767.05 2572
5767.77 2622
5768.49 2695
5769.20 2790
5769.92 2994
5770.64 3238
5771.35 3369
5772.07 3312
5772.79 3257
5773.50 3104
5774.22 2934
5774.94 2745
5775.65 2569
5776.37 2476
5777.09 2517
5777.81 2537
5778.52 2584
5779.24 2622
5779.96 2614
5780.68 2645
5781.39 2571
5782.11 2603
5782.83 2549
5783.55 2463
5784.26 2467
5784.98 2446
5785.70 2357
5786.42 2340
5787.14 2315
5787.85 2290
5788.57 2198
5789.29 2185
5790.01 2188
5790.73 2177
5791.44 2198
5792.16 2200
5792.88 2283
5793.60 2253
5794.32 2122
5795.03 2100
5795.75 2181
5796.47 2190
5797.19 2204
5797.91 2232
5798.63 2250
5799.35 2300
5800.06 2336
5800.78 2429
5801.50 2482
5802.22 2490
5802.94 2413
5803.66 2376
5804.38 2328
5805.10 2342
5805.82 2364
5806.53 2374
5807.25 2451
5807.97 2451
5808.69 2477
5809.41 2468
5810.13 2448
5810.85 2446
5811.57 2329
5812.29 2256
5813.01 2260
5813.73 2223
5814.45 2157
5815.17 2067
5815.89 2044
5816.61 2123
5817.33 2096
5818.05 2083
5818.77 2100
5819.49 2050
5820.20 2076
5820.92 2096
5821.64 2075
5822.36 2081
5823.09 2114
5823.81 2138
5824.53 2144
5825.25 2135
5825.97 2166
5826.69 2111
5827.41 2069
5828.13 2012
5828.85 2090
5829.57 2009
5830.29 2048
5831.01 1972
5831.73 1991
5832.45 2023
5833.17 2017
5833.89 1977
5834.61 2006
5835.33 2011
5836.05 1982
5836.78 1986
5837.50 2007
5838.22 2029
5838.94 1974
5839.66 1998
5840.38 1971
5841.10 2010
5841.82 2035
5842.54 2049
5843.27 2079
5843.99 2046
5844.71 2026
5845.43 2018
5846.15 2026
5846.87 1965
5847.59 1958
5848.32 2033
5849.04 2082
5849.76 2114
5850.48 2122
5851.20 2005
5851.93 2018
5852.65 2012
5853.37 2050
5854.09 2046
5854.81 2105
5855.54 2072
5856.26 2042
5856.98 2042
5857.70 1974
5858.42 1998
5859.15 1954
5859.87 1913
5860.59 1919
5861.31 2006
5862.04 1965
5862.76 1979
5863.48 1930
5864.20 1947
5864.93 1921
5865.65 1969
5866.37 1974
5867.10 1988
5867.82 1983
5868.54 2029
5869.26 2002
5869.99 2071
5870.71 2046
5871.43 2166
5872.16 2020
5872.88 2164
5873.60 2114
5874.33 2039
5875.05 1940
5875.77 2006
5876.50 2005
5877.22 1989
5877.94 2048
5878.67 1958
5879.39 1980
5880.11 1959
5880.84 1948
5881.56 1989
5882.28 2040
5883.01 1969
5883.73 1979
5884.46 2000
5885.18 2069
5885.90 2098
5886.63 1971
5887.35 2014
5888.08 2055
5888.80 2073
5889.52 2058
5890.25 2013
5890.97 2001
5891.70 2036
5892.42 1986
5893.15 1965
5893.87 1995
5894.59 2002
5895.32 2009
5896.04 2026
5896.77 2010
5897.49 1922
5898.22 1889
5898.94 2006
5899.67 2065
5900.39 2022
5901.12 2051
5901.84 2007
5902.57 2034
5903.29 2034
5904.02 2106
5904.74 2032
5905.47 2047
5906.19 2075
5906.92 1995
5907.64 2042
5908.37 2087
5909.09 2096
5909.82 2114
5910.55 2151
5911.27 2072
5912.00 2100
5912.72 2101
5913.45 2108
5914.17 2115
5914.90 2095
5915.63 2131
5916.35 2168
5917.08 2156
5917.80 2216
5918.53 2171
5919.25 2156
5919.98 2210
5920.71 2173
5921.43 2230
5922.16 2213
5922.89 2243
5923.61 2294
5924.34 2321
5925.06 2366
5925.79 2354
5926.52 2379
5927.24 2378
5927.97 2418
5928.70 2404
5929.42 2439
5930.15 2337
5930.88 2394
5931.60 2488
5932.33 2451
5933.06 2455
5933.78 2515
5934.51 2628
5935.24 2536
5935.97 2608
5936.69 2643
5937.42 2675
5938.15 2718
5938.87 2661
5939.60 2751
5940.33 2875
5941.06 2869
5941.78 2819
5942.51 2850
5943.24 2933
5943.97 2948
5944.69 2970
5945.42 2989
5946.15 3061
5946.88 3117
5947.60 3155
5948.33 3237
5949.06 3259
5949.79 3270
5950.52 3371
5951.24 3493
5951.97 3623
5952.70 3813
5953.43 4027
5954.16 4091
5954.88 4063
5955.61 3968
5956.34 3985
5957.07 3826
5957.80 3779
5958.53 3760
5959.25 3722
5959.98 3716
5960.71 3734
5961.44 3791
5962.17 3808
5962.90 3754
5963.63 3798
5964.36 3907
5965.08 3996
5965.81 4128
5966.54 4395
5967.27 4516
5968.00 4621
5968.73 4621
5969.46 4665
5970.19 4572
5970.92 4653
5971.65 4541
5972.37 4408
5973.10 4285
5973.83 4278
5974.56 4295
5975.29 4289
5976.02 4300
5976.75 4233
5977.48 4289
5978.21 4435
5978.94 4508
5979.67 4474
5980.40 4492
5981.13 4690
5981.86 4832
5982.59 4914
5983.32 4895
5984.05 4942
5984.78 4860
5985.51 4927
5986.24 4912
5986.97 4869
5987.70 4957
5988.43 4969
5989.16 5118
5989.89 5226
5990.62 5314
5991.35 5396
5992.08 5544
5992.81 5642
5993.54 5716
5994.27 5701
5995.00 5723
5995.74 5843
5996.47 5798
5997.20 5814
5997.93 5799
5998.66 5827
5999.39 5820
6000.12 5677
6000.85 5616
6001.58 5466
6002.31 5455
6003.04 5363
6003.78 5368
6004.51 5240
6005.24 5184
6005.97 5046
6006.70 5131
6007.43 5162
6008.16 5233
6008.90 5560
6009.63 6136
6010.36 7103
6011.09 8219
6011.82 9626
6012.55 11344
6013.29 13091
6014.02 14227
6014.75 14787
6015.48 14770
6016.21 14448
6016.95 13442
6017.68 12095
6018.41 10750
6019.14 9346
6019.87 8070
6020.61 7135
6021.34 6427
6022.07 5738
6022.80 5302
6023.54 4818
6024.27 4653
6025.00 4478
6025.73 4242
6026.47 4121
6027.20 4102
6027.93 4178
6028.66 4168
6029.40 4185
6030.13 4218
6030.86 4329
6031.59 4208
6032.33 4073
6033.06 3945
6033.79 3798
6034.53 3680
6035.26 3665
6035.99 3596
6036.73 3599
6037.46 3549
6038.19 3575
6038.93 3686
6039.66 3718
6040.39 3730
6041.13 3725
6041.86 3717
6042.59 3760
6043.33 3825
6044.06 3792
6044.79 3797
6045.53 3801
6046.26 3900
6047.00 3938
6047.73 3948
6048.46 4036
6049.20 4112
6049.93 4152
6050.67 4380
6051.40 4638
6052.13 4751
6052.87 4953
6053.60 5030
6054.34 5051
6055.07 5010
6055.81 4878
6056.54 4735
6057.27 4514
6058.01 4451
6058.74 4331
6059.48 4232
6060.21 4135
6060.95 4050
6061.68 3936
6062.42 3954
6063.15 3924
6063.89 3884
6064.62 3880
6065.36 3801
6066.09 3734
6066.83 3715
6067.56 3647
6068.30 3597
6069.03 3612
6069.77 3530
6070.50 3438
6071.24 3486
6071.97 3484
6072.71 3411
6073.44 3383
6074.18 3339
6074.91 3333
6075.65 3313
6076.39 3271
6077.12 3297
6077.86 3295
6078.59 3300
6079.33 3244
6080.06 3197
6080.80 3213
6081.54 3162
6082.27 3167
6083.01 3119
6083.74 3086
6084.48 3118
6085.22 3045
6085.95 3115
6086.69 3121
6087.42 3170
6088.16 3147
6088.90 3241
6089.63 3390
6090.37 3449
6091.11 3525
6091.84 3548
6092.58 3468
6093.32 3460
6094.05 3361
6094.79 3322
6095.53 3248
6096.26 3154
6097.00 2997
6097.74 3015
6098.47 2933
6099.21 2906
6099.95 2936
6100.69 2902
6101.42 2914
6102.16 2876
6102.90 2894
6103.63 2909
6104.37 2887
6105.11 2976
6105.85 2982
6106.58 2935
6107.32 2929
6108.06 2813
6108.80 2867
6109.53 2896
6110.27 2817
6111.01 2862
6111.75 2858
6112.49 2871
6113.22 2867
6113.96 2872
6114.70 2914
6115.44 3006
6116.17 3053
6116.91 3076
6117.65 3163
6118.39 3111
6119.13 3061
6119.87 2990
6120.60 3010
6121.34 3073
6122.08 2959
6122.82 3004
6123.56 3054
6124.30 2990
6125.03 3039
6125.77 3008
6126.51 3009
6127.25 3117
6127.99 3055
6128.73 3088
6129.47 3141
6130.21 3102
6130.94 3090
6131.68 3046
6132.42 3119
6133.16 3015
6133.90 3160
6134.64 3194
6135.38 3161
6136.12 3162
6136.86 3211
6137.60 3362
6138.34 3456
6139.08 3397
6139.81 3507
6140.55 3681
6141.29 3614
6142.03 3654
6142.77 3628
6143.51 3636
6144.25 3573
6144.99 3682
6145.73 3630
6146.47 3570
6147.21 3518
6147.95 3565
6148.69 3575
6149.43 3528
6150.17 3496
6150.91 3609
6151.65 3567
6152.39 3649
6153.13 3612
6153.87 3555
6154.61 3800
6155.35 3872
6156.09 3750
6156.83 3865
6157.58 3832
6158.32 3883
6159.06 3987
6159.80 4036
6160.54 4086
6161.28 4114
6162.02 4198
6162.76 4252
6163.50 4359
6164.24 4618
6164.98 4826
6165.72 5004
6166.46 5126
6167.21 5209
6167.95 5295
6168.69 5377
6169.43 5386
6170.17 5449
6170.91 5336
6171.65 5328
6172.39 5203
6173.14 5181
6173.88 5173
6174.62 5118
6175.36 5125
6176.10 5190
6176.84 5022
6177.59 5053
6178.33 5256
6179.07 5446
6179.81 5839
6180.55 6451
6181.30 7129
6182.04 7897
6182.78 8444
6183.52 8871
6184.26 9245
6185.01 9111
6185.75 8875
6186.49 8393
6187.23 7728
6187.97 7142
6188.72 6615
6189.46 6204
6190.20 5849
6190.94 5709
6191.69 5621
6192.43 5576
6193.17 5556
6193.92 5487
6194.66 5523
6195.40 5438
6196.14 5455
6196.89 5338
6197.63 5331
6198.37 5253
6199.12 5259
6199.86 5208
6200.60 5185
6201.34 5190
6202.09 5257
6202.83 5412
6203.57 5585
6204.32 6077
6205.06 6852
6205.80 7982
6206.55 9626
6207.29 11812
6208.03 13954
6208.78 16230
6209.52 18103
6210.27 18902
6211.01 18830
6211.75 18121
6212.50 16458
6213.24 14529
6213.98 12397
6214.73 10450
6215.47 8963
6216.22 7632
6216.96 6652
6217.71 5974
6218.45 5332
6219.19 5040
6219.94 4698
6220.68 4577
6221.43 4413
6222.17 4262
6222.92 4189
6223.66 4205
6224.40 4086
6225.15 3948
6225.89 3806
6226.64 3693
6227.38 3551
6228.13 3436
6228.87 3368
6229.62 3218
6230.36 3163
6231.11 3222
6231.85 3153
6232.60 3058
6233.34 3055
6234.09 3143
6234.83 3215
6235.58 3278
6236.32 3423
6237.07 3302
6237.81 3378
6238.56 3371
6239.30 3315
6240.05 3436
6240.80 3479
6241.54 3517
6242.29 3588
6243.03 3622
6243.78 3586
6244.52 3673
6245.27 3811
6246.02 3909
6246.76 4022
6247.51 4135
6248.25 4195
6249.00 4190
6249.75 4170
6250.49 4076
6251.24 4093
6251.98 3967
6252.73 3935
6253.48 3902
6254.22 3725
6254.97 3672
6255.72 3622
6256.46 3650
6257.21 3567
6257.95 3569
6258.70 3483
6259.45 3413
6260.19 3367
6260.94 3319
6261.69 3382
6262.43 3264
6263.18 3251
6263.93 3147
6264.68 3222
6265.42 3079
6266.17 3051
6266.92 3056
6267.66 3101
6268.41 3137
6269.16 3097
6269.91 3156
6270.65 3155
6271.40 3115
6272.15 3171
6272.89 3140
6273.64 3208
6274.39 3290
6275.14 3224
6275.88 3281
6276.63 3277
6277.38 3324
6278.13 3476
6278.88 3434
6279.62 3403
6280.37 3374
6281.12 3244
6281.87 3158
6282.62 3106
6283.36 3110
6284.11 2997
6284.86 2892
6285.61 2949
6286.36 2912
6287.10 2864
6287.85 2844
6288.60 2842
6289.35 2742
6290.10 2755
6290.85 2684
6291.59 2758
6292.34 2634
6293.09 2662
6293.84 2762
6294.59 2830
6295.34 2796
6296.09 2754
6296.84 2751
6297.58 2832
6298.33 2931
6299.08 2810
6299.83 2746
6300.58 2683
6301.33 2633
6302.08 2600
6302.83 2547
6303.58 2555
6304.33 2484
6305.08 2602
6305.83 2536
6306.58 2573
6307.32 2589
6308.07 2498
6308.82 2494
6309.57 2530
6310.32 2539
6311.07 2536
6311.82 2464
6312.57 2512
6313.32 2484
6314.07 2447
6314.82 2482
6315.57 2557
6316.32 2543
6317.07 2606
6317.82 2639
6318.57 2530
6319.32 2506
6320.07 2485
6320.82 2431
6321.57 2425
6322.32 2430
6323.07 2338
6323.82 2339
6324.58 2338
6325.33 2354
6326.08 2354
6326.83 2387
6327.58 2370
6328.33 2352
6329.08 2379
6329.83 2328
6330.58 2380
6331.33 2367
6332.08 2431
6332.83 2346
6333.58 2440
6334.34 2475
6335.09 2381
6335.84 2371
6336.59 2435
6337.34 2462
6338.09 2444
6338.84 2458
6339.59 2410
6340.35 2314
6341.10 2392
6341.85 2320
6342.60 2369
6343.35 2386
6344.10 2458
6344.86 2447
6345.61 2425
6346.36 2537
6347.11 2601
6347.86 2534
6348.62 2568
6349.37 2686
6350.12 2721
6350.87 2694
6351.62 2681
6352.38 2746
6353.13 2774
6353.88 2852
6354.63 2912
6355.38 2866
6356.14 2725
6356.89 2672
6357.64 2725
6358.39 2647
6359.15 2597
6359.90 2520
6360.65 2446
6361.40 2461
6362.16 2420
6362.91 2440
6363.66 2421
6364.42 2421
6365.17 2484
6365.92 2542
6366.67 2599
6367.43 2726
6368.18 2831
6368.93 2812
6369.69 2872
6370.44 2741
6371.19 2736
6371.95 2691
6372.70 2574
6373.45 2506
6374.21 2445
6374.96 2374
6375.71 2395
6376.47 2390
6377.22 2400
6377.98 2374
6378.73 2322
6379.48 2360
6380.24 2437
6380.99 2422
6381.74 2450
6382.50 2443
6383.25 2484
6384.01 2528
6384.76 2475
6385.51 2489
6386.27 2431
6387.02 2505
6387.78 2465
6388.53 2344
6389.29 2285
6390.04 2361
6390.79 2384
6391.55 2305
6392.30 2312
6393.06 2365
6393.81 2367
6394.57 2303
6395.32 2322
6396.08 2410
6396.83 2435
6397.59 2459
6398.34 2463
6399.10 2426
6399.85 2365
6400.61 2365
6401.36 2361
6402.12 2396
6402.87 2317
6403.63 2260
6404.38 2258
6405.14 2380
6405.89 2278
6406.65 2324
6407.40 2244
6408.16 2282
6408.91 2390
6409.67 2368
6410.43 2349
6411.18 2376
6411.94 2302
6412.69 2345
6413.45 2326
6414.20 2338
6414.96 2434
6415.72 2397
6416.47 2295
6417.23 2322
6417.98 2311
6418.74 2293
6419.50 2281
6420.25 2275
6421.01 2232
6421.77 2173
6422.52 2188
6423.28 2188
6424.03 2227
6424.79 2242
6425.55 2208
6426.30 2236
6427.06 2217
6427.82 2282
6428.57 2304
6429.33 2324
6430.09 2278
6430.84 2222
6431.60 2335
6432.36 2376
6433.11 2366
6433.87 2326
6434.63 2288
6435.39 2320
6436.14 2402
6436.90 2413
6437.66 2388
6438.41 2360
6439.17 2465
6439.93 2500
6440.69 2513
6441.44 2538
6442.20 2460
6442.96 2472
6443.72 2496
6444.47 2508
6445.23 2463
6445.99 2579
6446.75 2523
6447.50 2522
6448.26 2545
6449.02 2555
6449.78 2617
6450.54 2681
6451.29 2683
6452.05 2669
6452.81 2709
6453.57 2723
6454.33 2774
6455.08 2722
6455.84 2801
6456.60 2934
6457.36 2839
6458.12 2776
6458.88 2841
6459.64 2851
6460.39 2844
6461.15 2814
6461.91 2787
6462.67 2776
6463.43 2825
6464.19 2797
6464.95 2910
6465.70 2941
6466.46 2939
6467.22 2988
6467.98 3072
6468.74 2970
6469.50 2944
6470.26 2953
6471.02 3022
6471.78 2961
6472.54 2925
6473.30 3036
6474.05 3068
6474.81 3050
6475.57 3024
6476.33 3056
6477.09 3115
6477.85 3196
6478.61 3226
6479.37 3287
6480.13 3329
6480.89 3305
6481.65 3402
6482.41 3471
6483.17 3561
6483.93 3497
6484.69 3579
6485.45 3571
6486.21 3647
6486.97 3614
6487.73 3596
6488.49 3655
6489.25 3668
6490.01 3709
6490.77 3765
6491.53 3844
6492.29 3951
6493.05 4074
6493.81 4062
6494.57 4064
6495.33 4063
6496.10 4087
6496.86 4057
6497.62 3955
6498.38 3993
6499.14 3999
6499.90 4044
6500.66 4060
6501.42 4017
6502.18 4093
6502.94 4217
6503.70 4365
6504.47 4746
6505.23 5596
6505.99 6603
6506.75 7946
6507.51 9702
6508.27 11369
6509.03 12585
6509.79 13106
6510.56 12979
6511.32 12279
6512.08 11094
6512.84 9863
6513.60 8556
6514.36 7530
6515.13 6737
6515.89 5975
6516.65 5461
6517.41 4951
6518.17 4743
6518.94 4584
6519.70 4462
6520.46 4448
6521.22 4458
6521.98 4533
6522.75 4521
6523.51 4631
6524.27 4692
6525.03 4816
6525.79 5128
6526.56 5339
6527.32 5726
6528.08 5839
6528.84 6041
6529.61 6006
6530.37 6004
6531.13 5845
6531.90 5668
6532.66 5594
6533.42 5946
6534.18 6338
6534.95 6951
6535.71 7756
6536.47 8456
6537.24 8869
6538.00 8841
6538.76 8678
6539.53 7985
6540.29 7147
6541.05 6649
6541.82 5994
6542.58 5529
6543.34 5107
6544.11 4793
6544.87 4560
6545.63 4580
6546.40 4571
6547.16 4458
6547.92 4368
6548.69 4312
6549.45 4208
6550.21 4204
6550.98 4164
6551.74 3989
6552.51 3852
6553.27 3788
6554.03 3826
6554.80 3917
6555.56 3810
6556.33 3697
6557.09 3735
6557.85 3761
6558.62 3887
6559.38 3723
6560.15 3838
6560.91 3876
6561.68 3927
6562.44 3960
6563.21 4014
6563.97 4058
6564.74 4023
6565.50 3988
6566.26 4024
6567.03 4045
6567.79 4054
6568.56 4169
6569.32 4162
6570.09 4116
6570.85 4094
6571.62 4185
6572.38 4160
6573.15 4220
6573.91 4275
6574.68 4375
6575.44 4518
6576.21 4453
6576.98 4429
6577.74 4372
6578.51 4315
6579.27 4361
6580.04 4406
6580.80 4432
6581.57 4442
6582.33 4513
6583.10 4579
6583.87 4567
6584.63 4553
6585.40 4625
6586.16 4526
6586.93 4510
6587.70 4440
6588.46 4409
6589.23 4365
6589.99 4301
6590.76 4385
6591.53 4657
6592.29 4819
6593.06 5044
6593.82 5319
6594.59 5586
6595.36 5698
6596.12 5916
6596.89 5881
6597.66 5934
6598.42 5717
6599.19 5519
6599.96 5272
6600.72 4989
6601.49 4750
6602.26 4508
6603.02 4242
6603.79 4093
6604.56 3954
6605.33 3931
6606.09 3869
6606.86 3957
6607.63 3888
6608.39 3861
6609.16 3795
6609.93 3763
6610.70 3820
6611.46 3871
6612.23 3753
6613.00 3707
6613.77 3723
6614.53 3596
6615.30 3529
6616.07 3525
6616.84 3556
6617.60 3529
6618.37 3657
6619.14 3715
6619.91 3986
6620.68 4148
6621.44 4380
6622.21 4733
6622.98 4974
6623.75 4996
6624.52 5072
6625.28 5047
6626.05 4867
6626.82 4680
6627.59 4369
6628.36 4174
6629.13 3996
6629.89 3866
6630.66 3709
6631.43 3691
6632.20 3626
6632.97 3686
6633.74 3825
6634.51 3995
6635.27 4059
6636.04 4161
6636.81 4107
6637.58 4191
6638.35 4164
6639.12 4134
6639.89 4080
6640.66 4129
6641.43 4177
6642.19 4207
6642.96 4119
6643.73 4152
6644.50 4109
6645.27 3953
6646.04 3731
6646.81 3653
6647.58 3474
6648.35 3364
6649.12 3315
6649.89 3251
6650.66 3219
6651.43 3153
6652.20 3119
6652.97 3045
6653.74 3058
6654.51 3108
6655.28 3043
6656.05 3064
6656.82 3053
6657.59 3114
6658.36 3052
6659.13 3072
6659.90 3076
6660.67 3114
6661.44 2992
6662.21 3014
6662.98 2939
6663.75 3006
6664.52 3000
6665.29 2975
6666.06 2969
6666.83 2991
6667.60 2964
6668.37 2991
6669.14 3075
6669.91 3090
6670.68 3139
6671.46 3147
6672.23 3165
6673.00 3143
6673.77 3090
6674.54 3086
6675.31 3098
6676.08 3100
6676.85 3113
6677.62 3099
6678.40 3039
6679.17 2985
6679.94 3019
6680.71 3018
6681.48 3086
6682.25 3086
6683.02 3161
6683.80 3262
6684.57 3372
6685.34 3445
6686.11 3569
6686.88 3466
6687.65 3438
6688.43 3408
6689.20 3263
6689.97 3129
6690.74 3053
6691.51 2891
6692.29 2878
6693.06 2833
6693.83 2746
6694.60 2632
6695.37 2592
6696.15 2554
6696.92 2591
6697.69 2578
6698.46 2652
6699.24 2645
6700.01 2618
6700.78 2656
6701.55 2647
6702.33 2543
6703.10 2518
6703.87 2493
6704.64 2477
6705.42 2481
6706.19 2568
6706.96 2519
6707.74 2514
6708.51 2422
6709.28 2394
6710.06 2369
6710.83 2338
6711.60 2338
6712.37 2351
6713.15 2304
6713.92 2318
6714.69 2308
6715.47 2289
6716.24 2354
6717.01 2224
6717.79 2229
6718.56 2292
6719.34 2263
6720.11 2256
6720.88 2241
6721.66 2210
6722.43 2229
6723.20 2250
6723.98 2261
6724.75 2279
6725.53 2256
6726.30 2299
6727.07 2276
6727.85 2186
6728.62 2245
6729.40 2233
6730.17 2215
6730.95 2225
6731.72 2213
6732.49 2217
6733.27 2218
6734.04 2250
6734.82 2243
6735.59 2211
6736.37 2202
6737.14 2208
6737.92 2257
6738.69 2250
6739.47 2289
6740.24 2310
6741.01 2270
6741.79 2269
6742.56 2241
6743.34 2334
6744.11 2344
6744.89 2320
6745.67 2382
6746.44 2437
6747.22 2426
6747.99 2390
6748.77 2440
6749.54 2486
6750.32 2453
6751.09 2524
6751.87 2594
6752.64 2644
6753.42 2697
6754.19 2739
6754.97 2767
6755.75 2744
6756.52 2635
6757.30 2586
6758.07 2525
6758.85 2471
6759.63 2556
6760.40 2521
6761.18 2501
6761.95 2508
6762.73 2483
6763.51 2492
6764.28 2494
6765.06 2445
6765.83 2386
6766.61 2335
6767.39 2380
6768.16 2500
6768.94 2416
6769.72 2468
6770.49 2430
6771.27 2414
6772.05 2426
6772.82 2316
6773.60 2288
6774.38 2316
6775.15 2320
6775.93 2307
6776.71 2277
6777.48 2256
6778.26 2266
6779.04 2227
6779.82 2194
6780.59 2226
6781.37 2181
6782.15 2168
6782.92 2165
6783.70 2128
6784.48 2114
6785.26 2116
6786.03 2082
6786.81 2091
6787.59 2078
6788.37 2049
6789.14 2047
6789.92 2078
6790.70 2043
6791.48 1979
6792.25 1944
6793.03 1994
6793.81 1931
6794.59 1978
6795.37 1957
6796.14 2030
6796.92 2042
6797.70 2045
6798.48 2055
6799.26 2136
6800.04 2101
6800.81 2051
6801.59 2033
6802.37 1966
6803.15 2053
6803.93 2005
6804.71 2048
6805.48 2065
6806.26 2063
6807.04 2038
6807.82 2002
6808.60 1959
6809.38 1966
6810.16 1980
6810.94 1929
6811.71 1908
6812.49 1901
6813.27 1905
6814.05 1974
6814.83 2030
6815.61 1975
6816.39 2029
6817.17 2030
6817.95 1982
6818.73 2012
6819.51 2059
6820.29 1976
6821.07 1916
6821.84 1978
6822.62 1983
6823.40 2005
6824.18 1987
6824.96 1933
6825.74 1960
6826.52 1927
6827.30 1995
6828.08 1983
6828.86 1936
6829.64 1933
6830.42 1964
6831.20 1929
6831.98 1986
6832.76 1917
6833.54 1976
6834.32 2040
6835.10 2047
6835.88 2031
6836.66 2104
6837.44 2241
6838.22 2367
6839.01 2443
6839.79 2500
6840.57 2543
6841.35 2498
6842.13 2496
6842.91 2419
6843.69 2340
6844.47 2292
6845.25 2227
6846.03 2241
6846.81 2247
6847.59 2317
6848.37 2410
6849.16 2606
6849.94 2744
6850.72 2929
6851.50 3123
6852.28 3108
6853.06 3066
6853.84 2991
6854.62 2939
6855.41 2747
6856.19 2599
6856.97 2543
6857.75 2420
6858.53 2335
6859.31 2320
6860.10 2264
6860.88 2224
6861.66 2269
6862.44 2209
6863.22 2221
6864.00 2208
6864.79 2199
6865.57 2255
6866.35 2204
6867.13 2258
6867.91 2272
6868.70 2289
6869.48 2380
6870.26 2411
6871.04 2375
6871.83 2477
6872.61 2517
6873.39 2415
6874.17 2477
6874.96 2498
6875.74 2475
6876.52 2480
6877.30 2452
6878.09 2519
6878.87 2604
6879.65 2692
6880.43 2770
6881.22 2889
6882.00 3091
6882.78 3239
6883.57 3338
6884.35 3318
6885.13 3264
6885.92 3135
6886.70 3206
6887.48 3227
6888.27 3262
6889.05 3286
6889.83 3403
6890.62 3299
6891.40 3273
6892.18 3215
6892.97 3008
6893.75 2966
6894.53 2893
6895.32 2821
6896.10 2852
6896.88 2755
6897.67 2765
6898.45 2737
6899.24 2734
6900.02 2798
6900.80 2781
6901.59 2651
6902.37 2736
6903.16 2754
6903.94 2715
6904.73 2672
6905.51 2679
6906.29 2551
6907.08 2538
6907.86 2636
6908.65 2574
6909.43 2521
6910.22 2541
6911.00 2544
6911.79 2560
6912.57 2554
6913.35 2552
6914.14 2528
6914.92 2612
6915.71 2596
6916.49 2613
6917.28 2620
6918.06 2616
6918.85 2644
6919.63 2738
6920.42 2692
6921.20 2630
6921.99 2680
6922.78 2664
6923.56 2719
6924.35 2754
6925.13 2781
6925.92 2755
6926.70 2801
6927.49 2825
6928.27 2894
6929.06 2872
6929.84 2837
6930.63 2878
6931.42 2964
6932.20 2921
6932.99 2914
6933.77 2873
6934.56 2957
6935.35 3026
6936.13 2980
6936.92 2968
6937.70 3004
6938.49 3134
6939.28 3201
6940.06 3310
6940.85 3507
6941.63 3636
6942.42 3683
6943.21 3791
6943.99 4006
6944.78 4132
6945.57 4147
6946.35 4177
6947.14 4190
6947.93 4258
6948.71 4261
6949.50 4160
6950.29 4135
6951.07 4133
6951.86 4019
6952.65 3818
6953.44 3799
6954.22 3814
6955.01 3704
6955.80 3664
6956.58 3568
6957.37 3640
6958.16 3606
6958.95 3627
6959.73 3672
6960.52 3711
6961.31 3641
6962.09 3688
6962.88 3843
6963.67 3781
6964.46 3971
6965.25 4039
6966.03 4137
6966.82 4360
6967.61 4556
6968.40 4648
6969.18 4848
6969.97 5001
6970.76 5024
6971.55 5134
6972.34 5136
6973.12 5050
6973.91 5074
6974.70 4990
6975.49 4953
6976.28 4913
6977.07 5034
6977.85 5227
6978.64 5205
6979.43 5491
6980.22 5818
6981.01 6285
6981.80 7142
6982.59 8290
6983.37 9928
6984.16 11849
6984.95 14110
6985.74 16018
6986.53 17250
6987.32 17699
6988.11 17155
6988.90 15984
6989.69 14475
6990.47 12713
6991.26 10877
6992.05 9111
6992.84 7800
6993.63 6681
6994.42 5800
6995.21 5176
6996.00 4611
6996.79 4388
6997.58 4121
6998.37 3842
6999.16 3679
6999.95 3485
7000.74 3410
7001.53 3448
7002.32 3385
7003.11 3248
7003.90 3230
7004.69 3178
7005.48 3063
7006.27 2959
7007.06 2924
7007.85 2891
7008.64 2857
7009.43 2984
7010.22 3023
7011.01 3057
7011.80 3302
7012.59 3396
7013.38 3407
7014.17 3495
7014.96 3590
7015.75 3569
7016.54 3480
7017.33 3446
7018.12 3386
7018.91 3274
7019.70 3269
7020.49 3428
7021.28 3339
7022.07 3435
7022.87 3696
7023.66 3731
7024.45 3819
7025.24 3879
7026.03 3914
7026.82 4069
7027.61 4063
7028.40 4040
7029.19 3927
7029.99 3934
7030.78 3780
7031.57 3638
7032.36 3450
7033.15 3354
7033.94 3272
7034.74 3204
7035.53 3190
7036.32 3174
7037.11 3172
7037.90 3108
7038.69 3192
7039.49 3237
7040.28 3281
7041.07 3234
7041.86 3324
7042.65 3311
7043.45 3334
7044.24 3243
7045.03 3289
7045.82 3315
7046.61 3219
7047.41 3309
7048.20 3296
7048.99 3428
7049.78 3466
7050.58 3536
7051.37 3501
7052.16 3604
7052.95 3607
7053.75 3471
7054.54 3328
7055.33 3299
7056.13 3200
7056.92 3103
7057.71 3050
7058.50 3109
7059.30 3069
7060.09 3016
7060.88 3163
7061.68 3083
7062.47 3064
7063.26 3025
7064.06 3026
7064.85 3064
7065.64 2991
7066.44 2955
7067.23 2944
7068.02 2928
7068.82 2952
7069.61 2862
7070.40 2872
7071.20 2791
7071.99 2889
7072.78 2841
7073.58 2801
7074.37 2755
7075.17 2726
7075.96 2690
7076.75 2666
7077.55 2623
7078.34 2709
7079.14 2756
7079.93 2715
7080.72 2702
7081.52 2683
7082.31 2660
7083.11 2594
7083.90 2698
7084.70 2691
7085.49 2724
7086.28 2804
7087.08 2965
7087.87 3045
7088.67 3079
7089.46 3154
7090.26 3132
7091.05 3018
7091.85 2973
7092.64 2926
7093.44 2857
7094.23 2778
7095.03 2755
7095.82 2768
7096.62 2860
7097.41 2668
7098.21 2652
7099.00 2592
7099.80 2609
7100.59 2565
7101.39 2555
7102.18 2566
7102.98 2433
7103.77 2347
7104.57 2302
7105.37 2346
7106.16 2298
7106.96 2211
7107.75 2178
7108.55 2134
7109.34 2149
7110.14 2057
7110.94 2013
7111.73 2081
7112.53 2023
7113.32 2044
7114.12 2016
7114.92 2058
7115.71 2103
7116.51 2131
7117.30 2095
7118.10 2115
7118.90 2224
7119.69 2199
7120.49 2132
7121.29 2152
7122.08 2150
7122.88 2168
7123.68 2134
7124.47 2127
7125.27 2160
7126.07 2082
7126.86 2127
7127.66 2122
7128.46 2186
7129.25 2080
7130.05 2092
7130.85 2081
7131.64 2108
7132.44 2115
7133.24 2082
7134.04 2096
7134.83 2137
7135.63 2019
7136.43 2003
7137.23 2058
7138.02 2011
7138.82 2000
7139.62 1983
7140.42 1971
7141.21 1901
7142.01 1896
7142.81 1899
7143.61 1865
7144.40 1881
7145.20 1865
7146.00 1914
7146.80 1888
7147.59 1899
7148.39 1907
7149.19 1904
7149.99 1892
7150.79 1915
7151.59 1894
7152.38 1902
7153.18 1896
7153.98 1884
7154.78 1907
7155.58 1957
7156.38 1958
7157.17 1850
7157.97 1919
7158.77 1907
7159.57 1851
7160.37 1776
7161.17 1867
7161.97 1851
7162.76 1825
7163.56 1786
7164.36 1823
7165.16 1860
7165.96 1838
7166.76 1873
7167.56 1841
7168.36 1800
7169.16 1819
7169.96 1803
7170.75 1852
7171.55 1795
7172.35 1769
7173.15 1736
7173.95 1769
7174.75 1704
7175.55 1698
7176.35 1709
7177.15 1650
7177.95 1720
7178.75 1725
7179.55 1720
7180.35 1690
7181.15 1739
7181.95 1805
7182.75 1752
7183.55 1742
7184.35 1723
7185.15 1806
7185.95 1750
7186.75 1794
7187.55 1682
7188.35 1662
7189.15 1661
7189.95 1729
7190.75 1665
7191.55 1654
7192.35 1618
7193.15 1650
7193.95 1670
7194.75 1625
7195.55 1607
7196.35 1613
7197.15 1655
7197.95 1677
7198.76 1654
7199.56 1647
7200.36 1717
7201.16 1745
7201.96 1716
7202.76 1677
7203.56 1696
7204.36 1671
7205.16 1660
7205.96 1699
7206.77 1656
7207.57 1651
7208.37 1617
7209.17 1616
7209.97 1633
7210.77 1664
7211.57 1615
7212.38 1643
7213.18 1606
7213.98 1650
7214.78 1590
7215.58 1583
7216.38 1590
7217.19 1530
7217.99 1612
7218.79 1616
7219.59 1626
7220.39 1618
7221.20 1534
7222.00 1577
7222.80 1654
7223.60 1676
7224.40 1665
7225.21 1696
7226.01 1659
7226.81 1677
7227.61 1673
7228.42 1664
7229.22 1638
7230.02 1595
7230.82 1635
7231.63 1621
7232.43 1616
7233.23 1645
7234.03 1687
7234.84 1767
7235.64 1785
7236.44 1811
7237.25 1853
7238.05 1916
7238.85 1862
7239.65 1885
7240.46 1910
7241.26 1800
7242.06 1770
7242.87 1711
7243.67 1630
7244.47 1642
7245.28 1665
7246.08 1664
7246.88 1653
7247.69 1649
7248.49 1693
7249.30 1622
7250.10 1625
7250.90 1585
7251.71 1623
7252.51 1622
7253.31 1622
7254.12 1626
7254.92 1598
7255.73 1624
7256.53 1647
7257.33 1665
7258.14 1656
7258.94 1664
7259.75 1669
7260.55 1657
7261.35 1625
7262.16 1610
7262.96 1596
7263.77 1621
7264.57 1625
7265.38 1641
7266.18 1654
7266.99 1606
7267.79 1642
7268.59 1656
7269.40 1619
7270.20 1669
7271.01 1620
7271.81 1608
7272.62 1642
7273.42 1608
7274.23 1605
7275.03 1663
7275.84 1738
7276.64 1648
7277.45 1681
7278.25 1682
7279.06 1731
7279.86 1647
7280.67 1682
7281.48 1744
7282.28 1821
7283.09 1771
7283.89 1815
7284.70 1891
7285.50 1939
7286.31 1948
7287.11 1863
7287.92 1823
7288.73 1758
7289.53 1789
7290.34 1717
7291.14 1651
7291.95 1681
7292.76 1619
7293.56 1526
7294.37 1586
7295.17 1519
7295.98 1530
7296.79 1608
7297.59 1635
7298.40 1593
7299.21 1691
7300.01 1663
7300.82 1602
7301.62 1646
7302.43 1543
7303.24 1532
7304.04 1659
7304.85 1647
7305.66 1557
7306.46 1551
7307.27 1609
7308.08 1601
7308.89 1671
7309.69 1761
7310.50 1790
7311.31 1762
7312.11 1774
7312.92 1790
7313.73 1722
7314.53 1736
7315.34 1815
7316.15 1809
7316.96 1918
7317.76 2025
7318.57 2246
7319.38 2335
7320.19 2361
7320.99 2369
7321.80 2273
7322.61 2246
7323.42 2183
7324.22 2045
7325.03 1899
7325.84 1819
7326.65 1775
7327.46 1748
7328.26 1681
7329.07 1656
7329.88 1620
7330.69 1617
7331.50 1539
7332.30 1584
7333.11 1625
7333.92 1589
7334.73 1602
7335.54 1633
7336.35 1661
7337.15 1638
7337.96 1628
7338.77 1611
7339.58 1666
7340.39 1621
7341.20 1624
7342.01 1615
7342.82 1586
7343.62 1567
7344.43 1580
7345.24 1555
7346.05 1544
7346.86 1509
7347.67 1497
7348.48 1530
7349.29 1466
7350.10 1467
7350.91 1475
7351.71 1470
7352.52 1460
7353.33 1433
7354.14 1458
7354.95 1412
7355.76 1422
7356.57 1435
7357.38 1408
7358.19 1465
7359.00 1452
7359.81 1422
7360.62 1376
7361.43 1437
7362.24 1436
7363.05 1491
7363.86 1537
7364.67 1485
7365.48 1504
7366.29 1518
7367.10 1466
7367.91 1458
7368.72 1431
7369.53 1470
7370.34 1477
7371.15 1461
7371.96 1461
7372.77 1413
7373.58 1405
7374.39 1395
7375.20 1401
7376.01 1423
7376.82 1428
7377.63 1420
7378.45 1437
7379.26 1459
7380.07 1497
7380.88 1507
7381.69 1542
7382.50 1581
7383.31 1609
7384.12 1562
7384.93 1516
7385.74 1504
7386.56 1496
7387.37 1436
7388.18 1476
7388.99 1485
7389.80 1445
7390.61 1464
7391.42 1429
7392.24 1432
7393.05 1391
7393.86 1384
7394.67 1336
7395.48 1384
7396.29 1351
7397.10 1384
7397.92 1389
7398.73 1402
7399.54 1451
7400.35 1499
7401.16 1468
7401.98 1441
7402.79 1473
7403.60 1493
7404.41 1434
7405.23 1464
7406.04 1445
7406.85 1495
7407.66 1463
7408.47 1397
7409.29 1396
7410.10 1421
7410.91 1483
7411.72 1472
7412.54 1400
7413.35 1423
7414.16 1412
7414.98 1423
7415.79 1380
7416.60 1427
7417.41 1339
7418.23 1318
7419.04 1353
7419.85 1331
7420.67 1389
7421.48 1359
7422.29 1345
7423.11 1346
7423.92 1295
7424.73 1333
7425.54 1335
7426.36 1359
7427.17 1328
7427.99 1341
7428.80 1313
7429.61 1282
7430.43 1262
7431.24 1336
7432.05 1262
7432.87 1297
7433.68 1274
7434.49 1304
7435.31 1260
7436.12 1257
7436.94 1275
7437.75 1287
7438.56 1267
7439.38 1262
7440.19 1266
7441.01 1299
7441.82 1280
7442.64 1266
7443.45 1305
7444.26 1382
7445.08 1294
7445.89 1331
7446.71 1310
7447.52 1287
7448.34 1282
7449.15 1290
7449.97 1311
7450.78 1294
7451.59 1295
7452.41 1271
7453.22 1297
7454.04 1242
7454.85 1292
7455.67 1264
7456.48 1229
7457.30 1237
7458.11 1263
7458.93 1254
7459.74 1285
7460.56 1277
7461.38 1236
7462.19 1307
7463.01 1280
7463.82 1257
7464.64 1239
7465.45 1254
7466.27 1266
7467.08 1333
7467.90 1324
7468.72 1300
7469.53 1311
7470.35 1342
7471.16 1348
7471.98 1342
7472.79 1313
7473.61 1339
7474.43 1357
7475.24 1347
7476.06 1284
7476.87 1351
7477.69 1330
7478.51 1331
7479.32 1313
7480.14 1343
7480.96 1332
7481.77 1341
7482.59 1331
7483.41 1332
7484.22 1310
7485.04 1317
7485.85 1343
7486.67 1348
7487.49 1324
7488.31 1373
7489.12 1377
7489.94 1312
7490.76 1299
7491.57 1244
7492.39 1239
7493.21 1330
7494.02 1365
7494.84 1304
7495.66 1301
7496.48 1341
7497.29 1371
7498.11 1305
7498.93 1300
7499.74 1319
7500.56 1340
7501.38 1281
7502.20 1261
7503.01 1309
7503.83 1329
7504.65 1355
7505.47 1329
7506.29 1285
7507.10 1333
7507.92 1337
7508.74 1329
7509.56 1349
7510.37 1362
7511.19 1322
7512.01 1352
7512.83 1346
7513.65 1356
7514.47 1355
7515.28 1329
7516.10 1321
7516.92 1296
7517.74 1318
7518.56 1284
7519.38 1245
7520.19 1308
7521.01 1329
7521.83 1281
7522.65 1265
7523.47 1273
7524.29 1270
7525.11 1298
7525.92 1286
7526.74 1383
7527.56 1408
7528.38 1412
7529.20 1428
7530.02 1414
7530.84 1347
7531.66 1306
7532.48 1311
7533.30 1344
7534.12 1351
7534.93 1315
7535.75 1316
7536.57 1354
7537.39 1348
7538.21 1370
7539.03 1364
7539.85 1334
7540.67 1359
7541.49 1356
7542.31 1302
7543.13 1304
7543.95 1305
7544.77 1259
7545.59 1271
7546.41 1325
7547.23 1347
7548.05 1347
7548.87 1306
7549.69 1356
7550.51 1300
7551.33 1312
7552.15 1309
7552.97 1280
7553.79 1343
7554.61 1354
7555.43 1398
7556.25 1399
7557.07 1402
7557.89 1411
7558.71 1412
7559.53 1388
7560.36 1440
7561.18 1442
7562.00 1493
7562.82 1512
7563.64 1514
7564.46 1492
7565.28 1461
7566.10 1418
7566.92 1413
7567.74 1373
7568.56 1388
7569.39 1394
7570.21 1413
7571.03 1402
7571.85 1371
7572.67 1366
7573.49 1475
7574.31 1443
7575.14 1401
7575.96 1419
7576.78 1442
7577.60 1400
7578.42 1414
7579.24 1387
7580.06 1388
7580.89 1408
7581.71 1437
7582.53 1422
7583.35 1427
7584.17 1468
7585.00 1454
7585.82 1446
7586.64 1436
7587.46 1475
7588.29 1487
7589.11 1504
7589.93 1472
7590.75 1546
7591.57 1524
7592.40 1499
7593.22 1552
7594.04 1504
7594.86 1533
7595.69 1537
7596.51 1541
7597.33 1643
7598.15 1587
7598.98 1618
7599.80 1645
7600.62 1697
7601.45 1643
7602.27 1669
7603.09 1708
7603.92 1740
7604.74 1813
7605.56 1818
7606.38 1777
7607.21 1798
7608.03 1753
7608.85 1753
7609.68 1759
7610.50 1711
7611.32 1748
7612.15 1729
7612.97 1757
7613.80 1781
7614.62 1733
7615.44 1777
7616.27 1772
7617.09 1830
7617.91 1886
7618.74 1949
7619.56 1932
7620.39 1920
7621.21 1922
7622.03 1913
7622.86 1893
7623.68 1788
7624.51 1812
7625.33 1838
7626.15 1761
7626.98 1784
7627.80 1852
7628.63 1795
7629.45 1848
7630.28 1814
7631.10 1910
7631.93 1933
7632.75 1964
7633.58 1944
7634.40 1909
7635.22 1967
7636.05 1877
7636.87 1780
7637.70 1764
7638.52 1702
7639.35 1670
7640.17 1621
7641.00 1594
7641.82 1585
7642.65 1632
7643.47 1601
7644.30 1680
7645.13 1667
7645.95 1714
7646.78 1706
7647.60 1692
7648.43 1731
7649.25 1680
7650.08 1758
7650.90 1738
7651.73 1673
7652.55 1640
7653.38 1657
7654.21 1601
7655.03 1590
7655.86 1553
7656.68 1508
7657.51 1475
7658.34 1484
7659.16 1456
7659.99 1439
7660.81 1438
7661.64 1455
7662.47 1415
7663.29 1394
7664.12 1419
7664.95 1427
7665.77 1388
7666.60 1403
7667.42 1413
7668.25 1355
7669.08 1431
7669.90 1404
7670.73 1408
7671.56 1373
7672.38 1372
7673.21 1302
7674.04 1334
7674.87 1410
7675.69 1335
7676.52 1284
7677.35 1344
7678.17 1342
7679.00 1319
7679.83 1341
7680.65 1341
7681.48 1298
7682.31 1332
7683.14 1327
7683.96 1409
7684.79 1398
7685.62 1375
7686.45 1405
7687.27 1434
7688.10 1403
7688.93 1407
7689.76 1419
7690.58 1367
7691.41 1387
7692.24 1384
7693.07 1442
7693.90 1407
7694.72 1370
7695.55 1340
7696.38 1400
7697.21 1381
7698.04 1438
7698.86 1424
7699.69 1455
7700.52 1507
7701.35 1447
7702.18 1466
7703.01 1444
7703.83 1392
7704.66 1408
7705.49 1352
7706.32 1336
7707.15 1354
7707.98 1334
7708.81 1372
7709.63 1353
7710.46 1374
7711.29 1355
7712.12 1403
7712.95 1356
7713.78 1298
7714.61 1325
7715.44 1330
7716.27 1321
7717.10 1332
7717.93 1324
7718.75 1315
7719.58 1270
7720.41 1240
7721.24 1285
7722.07 1311
7722.90 1277
7723.73 1259
7724.56 1239
7725.39 1284
7726.22 1304
7727.05 1330
7727.88 1351
7728.71 1364
7729.54 1395
7730.37 1351
7731.20 1328
7732.03 1302
7732.86 1327
7733.69 1334
7734.52 1343
7735.35 1320
7736.18 1280
7737.01 1270
7737.84 1294
7738.67 1308
7739.50 1238
7740.33 1245
7741.16 1225
7741.99 1272
7742.82 1261
7743.65 1264
7744.48 1362
7745.31 1330
7746.14 1432
7746.98 1489
7747.81 1562
7748.64 1559
7749.47 1618
7750.30 1542
7751.13 1552
7751.96 1606
7752.79 1485
7753.62 1446
7754.45 1394
7755.29 1330
7756.12 1288
7756.95 1299
7757.78 1298
7758.61 1326
7759.44 1261
7760.27 1233
7761.11 1263
7761.94 1241
7762.77 1250
7763.60 1238
7764.43 1213
7765.26 1268
7766.10 1251
7766.93 1309
7767.76 1326
7768.59 1332
7769.42 1398
7770.26 1325
7771.09 1302
7771.92 1286
7772.75 1262
7773.58 1228
7774.42 1259
7775.25 1284
7776.08 1241
7776.91 1174
7777.75 1189
7778.58 1252
7779.41 1240
7780.24 1213
7781.08 1221
7781.91 1222
7782.74 1238
7783.57 1234
7784.41 1249
7785.24 1238
7786.07 1244
7786.91 1299
7787.74 1270
7788.57 1189
7789.40 1192
7790.24 1251
7791.07 1262
7791.90 1260
7792.74 1260
7793.57 1245
7794.40 1284
7795.24 1185
7796.07 1183
7796.90 1263
7797.74 1269
7798.57 1246
7799.40 1243
7800.24 1261
7801.07 1285
7801.91 1278
7802.74 1272
7803.57 1278
7804.41 1306
7805.24 1301
7806.07 1287
7806.91 1323
7807.74 1299
7808.58 1359
7809.41 1308
7810.25 1303
7811.08 1335
7811.91 1362
7812.75 1400
7813.58 1391
7814.42 1392
7815.25 1445
7816.09 1480
7816.92 1495
7817.75 1469
7818.59 1478
7819.42 1517
7820.26 1485
7821.09 1501
7821.93 1505
7822.76 1508
7823.60 1534
7824.43 1552
7825.27 1558
7826.10 1503
7826.94 1493
7827.77 1484
7828.61 1480
7829.44 1480
7830.28 1464
7831.11 1394
7831.95 1366
7832.78 1439
7833.62 1446
7834.46 1519
7835.29 1518
7836.13 1542
7836.96 1506
7837.80 1451
7838.63 1421
7839.47 1413
7840.31 1412
7841.14 1370
7841.98 1426
7842.81 1388
7843.65 1329
7844.48 1362
7845.32 1365
7846.16 1341
7846.99 1404
7847.83 1352
7848.67 1304
7849.50 1264
7850.34 1298
7851.17 1324
7852.01 1330
7852.85 1304
7853.68 1353
7854.52 1299
7855.36 1327
7856.19 1333
7857.03 1251
7857.87 1330
7858.70 1353
7859.54 1318
7860.38 1337
7861.21 1323
7862.05 1370
7862.89 1351
7863.72 1354
7864.56 1326
7865.40 1349
7866.24 1335
7867.07 1317
7867.91 1264
7868.75 1336
7869.59 1357
7870.42 1393
7871.26 1380
7872.10 1431
7872.94 1420
7873.77 1403
7874.61 1445
7875.45 1430
7876.29 1540
7877.12 1484
7877.96 1575
7878.80 1571
7879.64 1696
7880.47 1756
7881.31 1820
7882.15 1887
7882.99 1876
7883.83 1858
7884.66 1873
7885.50 1807
7886.34 1712
7887.18 1653
7888.02 1606
7888.86 1620
7889.69 1591
7890.53 1569
7891.37 1565
7892.21 1604
7893.05 1619
7893.89 1547
7894.73 1567
7895.56 1546
7896.40 1492
7897.24 1459
7898.08 1492
7898.92 1416
7899.76 1399
7900.60 1344
7901.44 1416
7902.28 1349
7903.12 1371
7903.95 1372
7904.79 1376
7905.63 1366
7906.47 1354
7907.31 1346
7908.15 1322
7908.99 1301
7909.83 1351
7910.67 1341
7911.51 1345
7912.35 1386
7913.19 1438
7914.03 1471
7914.87 1553
7915.71 1524
7916.55 1567
7917.39 1598
7918.23 1693
7919.07 1712
7919.91 1753
7920.75 1707
7921.59 1678
7922.43 1642
7923.27 1574
7924.11 1538
7924.95 1506
7925.79 1477
7926.63 1436
7927.47 1384
7928.31 1337
7929.15 1367
7929.99 1330
7930.83 1352
7931.67 1308
7932.51 1317
7933.35 1298
7934.19 1304
7935.04 1347
7935.88 1258
7936.72 1333
7937.56 1314
7938.40 1253
7939.24 1332
7940.08 1336
7940.92 1350
7941.76 1296
7942.60 1325
7943.45 1407
7944.29 1445
7945.13 1387
7945.97 1424
7946.81 1444
7947.65 1470
7948.49 1457
7949.34 1447
7950.18 1467
7951.02 1440
7951.86 1430
7952.70 1448
7953.54 1461
7954.39 1442
7955.23 1456
7956.07 1464
7956.91 1520
7957.75 1568
7958.60 1566
7959.44 1541
7960.28 1493
7961.12 1515
7961.96 1519
7962.81 1495
7963.65 1479
7964.49 1449
7965.33 1471
7966.18 1542
7967.02 1566
7967.86 1593
7968.70 1632
7969.55 1651
7970.39 1663
7971.23 1669
7972.08 1706
7972.92 1673
7973.76 1599
7974.60 1621
7975.45 1601
7976.29 1611
7977.13 1559
7977.98 1549
7978.82 1542
7979.66 1501
7980.51 1463
7981.35 1459
7982.19 1381
7983.04 1369
7983.88 1361
7984.72 1388
7985.57 1355
7986.41 1323
7987.25 1307
7988.10 1326
7988.94 1265
7989.78 1298
7990.63 1278
7991.47 1268
7992.32 1290
7993.16 1224
7994.00 1205
7994.85 1215
7995.69 1205
7996.54 1187
7997.38 1184
7998.22 1282
7999.07 1264
7999.91 1249
8000.76 1263
8001.60 1288
8002.45 1265
8003.29 1267
8004.13 1234
8004.98 1186
8005.82 1170
8006.67 1168
8007.51 1199
8008.36 1189
8009.20 1285
8010.05 1269
8010.89 1283
8011.74 1251
8012.58 1262
8013.43 1336
8014.27 1286
8015.12 1255
8015.96 1269
8016.81 1226
8017.65 1186
8018.50 1178
8019.34 1179
8020.19 1173
8021.03 1124
8021.88 1137
8022.72 1130
8023.57 1133
8024.41 1118
8025.26 1104
8026.11 1106
8026.95 1073
8027.80 1101
8028.64 1123
8029.49 1105
8030.33 1093
8031.18 1065
8032.03 1098
8032.87 1093
8033.72 1118
8034.56 1081
8035.41 1143
8036.26 1129
8037.10 1175
8037.95 1135
8038.80 1120
8039.64 1078
8040.49 1098
8041.34 1093
8042.18 1084
8043.03 1109
8043.87 1079
8044.72 1079
8045.57 1068
8046.41 1080
8047.26 1115
8048.11 1080
8048.96 1083
8049.80 1106
8050.65 1096
8051.50 1070
8052.34 1123
8053.19 1103
8054.04 1089
8054.88 1042
8055.73 1044
8056.58 1098
8057.43 1091
8058.27 1101
8059.12 1080
8059.97 1066
8060.82 1071
8061.66 1040
8062.51 1034
8063.36 1053
8064.21 1102
8065.05 1024
8065.90 1040
8066.75 1053
8067.60 1060
8068.44 1070
8069.29 1083
8070.14 1060
8070.99 1058
8071.84 1069
8072.68 1046
8073.53 1012
8074.38 1024
8075.23 1042
8076.08 1037
8076.93 1053
8077.77 1079
8078.62 1058
8079.47 1033
8080.32 1000
8081.17 1018
8082.02 1006
8082.87 1046
8083.71 1028
8084.56 1033
8085.41 977
8086.26 984
8087.11 1079
8087.96 1022
8088.81 1032
8089.66 997
8090.51 1024
8091.35 1100
8092.20 1038
8093.05 1005
8093.90 1011
8094.75 1017
8095.60 1044
8096.45 1031
8097.30 1048
8098.15 1075
8099.00 1063
8099.85 1046
8100.70 1006
8101.55 1004
8102.40 1006
8103.25 1034
8104.10 1051
8104.95 1088
8105.80 1040
8106.65 1067
8107.50 1022
8108.35 1023
8109.20 1040
8110.05 1012
8110.90 1006
8111.75 1044
8112.60 1068
8113.45 1059
8114.30 1007
8115.15 1049
8116.00 1021
8116.85 1033
8117.70 1079
8118.55 1039
8119.40 1062
8120.25 1031
8121.10 1080
8121.95 1069
8122.80 1074
8123.65 1098
8124.50 1060
8125.35 1101
8126.20 1036
8127.06 1025
8127.91 1075
8128.76 1048
8129.61 1014
8130.46 1007
8131.31 1038
8132.16 1068
8133.01 1081
8133.86 1093
8134.72 1129
8135.57 1112
8136.42 1119
8137.27 1060
8138.12 1062
8138.97 1084
8139.83 1063
8140.68 1043
8141.53 1082
8142.38 1065
8143.23 1070
8144.08 1076
8144.94 1097
8145.79 1074
8146.64 1062
8147.49 1007
8148.34 1048
8149.20 1045
8150.05 1047
8150.90 1046
8151.75 1068
8152.60 1109
8153.46 1038
8154.31 1043
8155.16 1073
8156.01 1109
8156.87 1129
8157.72 1128
8158.57 1088
8159.42 1126
8160.28 1088
8161.13 1108
8161.98 1113
8162.84 1069
8163.69 1064
8164.54 1018
8165.39 951
8166.25 957
8167.10 978
8167.95 963
8168.81 967
8169.66 1005
8170.51 954
8171.37 964
8172.22 1014
8173.07 988
8173.93 919
8174.78 954
8175.63 991
8176.49 1008
8177.34 985
8178.19 953
8179.05 1008
8179.90 946
8180.76 951
8181.61 974
8182.46 934
8183.32 972
8184.17 967
8185.02 973
8185.88 990
8186.73 997
8187.59 1009
8188.44 962
8189.30 985
8190.15 984
8191.00 978
8191.86 952
8192.71 974
8193.57 955
8194.42 991
8195.28 957
8196.13 939
8196.99 1004
8197.84 973
8198.69 1002
8199.55 1021
8200.40 997
8201.26 1006
8202.11 990
8202.97 986
8203.82 973
8204.68 977
8205.53 977
8206.39 988
8207.24 969
8208.10 965
8208.95 936
8209.81 965
8210.67 984
8211.52 1001
8212.38 975
8213.23 981
8214.09 976
8214.94 996
8215.80 975
8216.65 969
8217.51 978
8218.37 947
8219.22 976
8220.08 964
8220.93 1015
8221.79 971
8222.64 1033
8223.50 966
8224.36 963
8225.21 933
8226.07 974
8226.92 1004
8227.78 984
8228.64 960
8229.49 974
8230.35 991
8231.21 969
8232.06 955
8232.92 943
8233.78 989
8234.63 971
8235.49 958
8236.35 973
8237.20 922
8238.06 974
8238.92 970
8239.77 950
8240.63 946
8241.49 961
8242.34 982
8243.20 944
8244.06 928
8244.91 947
8245.77 989
8246.63 988
8247.49 935
8248.34 1015
8249.20 976
8250.06 970
8250.92 1007
8251.77 998
8252.63 928
8253.49 986
8254.35 997
8255.20 1008
8256.06 1003
8256.92 994
8257.78 1014
8258.63 1012
8259.49 1013
8260.35 974
8261.21 1036
8262.07 1017
8262.92 994
8263.78 1047
8264.64 1034
8265.50 1037
8266.36 1011
8267.22 1026
8268.07 1055
8268.93 992
8269.79 992
8270.65 1061
8271.51 1085
8272.37 1065
8273.22 1102
8274.08 1073
8274.94 1077
8275.80 1052
8276.66 1024
8277.52 1063
8278.38 1119
8279.24 1104
8280.09 1134
8280.95 1163
8281.81 1199
8282.67 1130
8283.53 1183
8284.39 1112
8285.25 1102
8286.11 1121
8286.97 1100
8287.83 1109
8288.69 1120
8289.55 1103
8290.41 1086
8291.26 1174
8292.12 1139
8292.98 1083
8293.84 1164
8294.70 1182
8295.56 1208
8296.42 1184
8297.28 1156
8298.14 1110
8299.00 1130
8299.86 1140
8300.72 1119
8301.58 1138
8302.44 1127
8303.30 1109
8304.16 1139
8305.02 1126
8305.88 1070
8306.74 1115
8307.60 1152
8308.46 1099
8309.33 1087
8310.19 1065
8311.05 1099
8311.91 1122
8312.77 1065
8313.63 1099
8314.49 1110
8315.35 1088
8316.21 1156
8317.07 1124
8317.93 1111
8318.79 1115
8319.65 1091
8320.52 1120
8321.38 1095
8322.24 1103
8323.10 1090
8323.96 1107
8324.82 1110
8325.68 1101
8326.54 1107
8327.41 1100
8328.27 1104
8329.13 1072
8329.99 1067
8330.85 1100
8331.71 1073
8332.57 1131
8333.44 1138
8334.30 1090
8335.16 1089
8336.02 1108
8336.88 1097
8337.75 1122
8338.61 1096
8339.47 1107
8340.33 1144
8341.19 1113
8342.06 1109
8342.92 1131
8343.78 1155
8344.64 1167
8345.50 1241
8346.37 1203
8347.23 1252
8348.09 1274
8348.95 1254
8349.82 1294
8350.68 1300
8351.54 1336
8352.40 1294
8353.27 1295
8354.13 1255
8354.99 1195
8355.86 1200
8356.72 1197
8357.58 1213
8358.45 1164
8359.31 1195
8360.17 1139
8361.03 1138
8361.90 1158
8362.76 1132
8363.62 1172
8364.49 1162
8365.35 1176
8366.21 1181
8367.08 1189
8367.94 1167
8368.80 1176
8369.67 1170
8370.53 1154
8371.40 1211
8372.26 1204
8373.12 1215
8373.99 1195
8374.85 1221
8375.71 1208
8376.58 1166
8377.44 1185
8378.31 1249
8379.17 1296
8380.03 1267
8380.90 1269
8381.76 1328
8382.63 1319
8383.49 1343
8384.36 1366
8385.22 1391
8386.08 1425
8386.95 1482
8387.81 1484
8388.68 1477
8389.54 1520
8390.41 1439
8391.27 1421
8392.14 1419
8393.00 1368
8393.87 1406
8394.73 1393
8395.60 1391
8396.46 1392
8397.33 1466
8398.19 1466
8399.06 1458
8399.92 1504
8400.79 1578
8401.65 1612
8402.52 1660
8403.38 1648
8404.25 1618
8405.11 1574
8405.98 1552
8406.84 1514
8407.71 1516
8408.58 1439
8409.44 1383
8410.31 1408
8411.17 1409
8412.04 1448
8412.90 1487
8413.77 1483
8414.64 1397
8415.50 1443
8416.37 1412
8417.23 1426
8418.10 1504
8418.97 1468
8419.83 1536
8420.70 1478
8421.56 1531
8422.43 1590
8423.30 1619
8424.16 1647
8425.03 1656
8425.90 1731
8426.76 1796
8427.63 1748
8428.50 1781
8429.36 1803
8430.23 1711
8431.10 1682
8431.96 1648
8432.83 1666
8433.70 1639
8434.56 1587
8435.43 1551
8436.30 1572
8437.16 1603
8438.03 1628
8438.90 1655
8439.77 1672
8440.63 1663
8441.50 1649
8442.37 1717
8443.24 1759
8444.10 1703
8444.97 1742
8445.84 1770
8446.71 1747
8447.57 1761
8448.44 1760
8449.31 1829
8450.18 1825
8451.04 1857
8451.91 1946
8452.78 1984
8453.65 2271
8454.52 2500
8455.38 2689
8456.25 2934
8457.12 3110
8457.99 3170
8458.86 3192
8459.72 3173
8460.59 2984
8461.46 2745
8462.33 2553
8463.20 2361
8464.07 2219
8464.93 2097
8465.80 1967
8466.67 1897
8467.54 1834
8468.41 1789
8469.28 1688
8470.15 1646
8471.02 1664
8471.88 1618
8472.75 1549
8473.62 1532
8474.49 1540
8475.36 1557
8476.23 1529
8477.10 1526
8477.97 1531
8478.84 1566
8479.71 1577
8480.58 1557
8481.44 1553
8482.31 1540
8483.18 1593
8484.05 1589
8484.92 1559
8485.79 1584
8486.66 1546
8487.53 1521
8488.40 1519
8489.27 1499
8490.14 1503
8491.01 1528
8491.88 1540
8492.75 1485
8493.62 1559
8494.49 1523
8495.36 1533
8496.23 1537
8497.10 1571
8497.97 1577
8498.84 1556
8499.71 1527
8500.58 1519
8501.45 1459
8502.32 1451
8503.19 1477
8504.06 1512
8504.93 1494
8505.80 1467
8506.67 1519
8507.55 1514
8508.42 1502
8509.29 1453
8510.16 1473
8511.03 1496
8511.90 1511
8512.77 1599
8513.64 1601
8514.51 1611
8515.38 1612
8516.25 1644
8517.13 1637
8518.00 1552
8518.87 1626
8519.74 1703
8520.61 1724
8521.48 1756
8522.35 1759
8523.23 1903
8524.10 2072
8524.97 2184
8525.84 2286
8526.71 2396
8527.58 2387
8528.46 2426
8529.33 2422
8530.20 2395
8531.07 2239
8531.94 2083
8532.81 2030
8533.69 1914
8534.56 1806
8535.43 1753
8536.30 1743
8537.18 1647
8538.05 1577
8538.92 1530
8539.79 1543
8540.66 1507
8541.54 1484
8542.41 1412
8543.28 1430
8544.15 1447
8545.03 1458
8545.90 1441
8546.77 1428
8547.64 1421
8548.52 1481
8549.39 1476
8550.26 1500
8551.14 1558
8552.01 1588
8552.88 1642
8553.76 1637
8554.63 1600
8555.50 1629
8556.37 1691
8557.25 1652
8558.12 1633
8558.99 1577
8559.87 1548
8560.74 1496
8561.61 1487
8562.49 1421
8563.36 1477
8564.24 1420
8565.11 1353
8565.98 1384
8566.86 1368
8567.73 1383
8568.60 1322
8569.48 1346
8570.35 1376
8571.23 1340
8572.10 1345
8572.97 1378
8573.85 1414
8574.72 1336
8575.60 1325
8576.47 1347
8577.34 1264
8578.22 1299
8579.09 1323
8579.97 1295
8580.84 1326
8581.72 1350
8582.59 1351
8583.47 1368
8584.34 1376
8585.21 1391
8586.09 1337
8586.96 1384
8587.84 1424
8588.71 1378
8589.59 1355
8590.46 1367
8591.34 1388
8592.21 1353
8593.09 1403
8593.96 1404
8594.84 1377
8595.71 1347
8596.59 1368
8597.46 1390
8598.34 1455
8599.22 1460
8600.09 1512
8600.97 1505
8601.84 1529
8602.72 1535
8603.59 1531
8604.47 1547
8605.34 1547
8606.22 1559
8607.10 1516
8607.97 1522
8608.85 1488
8609.72 1508
8610.60 1509
8611.47 1518
8612.35 1524
8613.23 1544
8614.10 1548
8614.98 1543
8615.86 1546
8616.73 1564
8617.61 1615
8618.48 1619
8619.36 1627
8620.24 1651
8621.11 1684
8621.99 1626
8622.87 1663
8623.74 1638
8624.62 1751
8625.50 1742
8626.37 1775
8627.25 1798
8628.13 1855
8629.00 1803
8629.88 1776
8630.76 1839
8631.64 1820
8632.51 1891
8633.39 1841
8634.27 1789
8635.14 1857
8636.02 1822
8636.90 1849
8637.78 1891
8638.65 1962
8639.53 1941
8640.41 1976
8641.29 2019
8642.16 1985
8643.04 2009
8643.92 2100
8644.80 2028
8645.67 2095
8646.55 2047
8647.43 2110
8648.31 2166
8649.18 2155
8650.06 2089
8650.94 2196
8651.82 2209
8652.70 2231
8653.58 2215
8654.45 2237
8655.33 2201
8656.21 2316
8657.09 2405
8657.97 2379
8658.84 2402
8659.72 2507
8660.60 2590
8661.48 2580
8662.36 2604
8663.24 2763
8664.12 2932
8664.99 3052
8665.87 3080
8666.75 3103
8667.63 3092
8668.51 3142
8669.39 3170
8670.27 3308
8671.15 3350
8672.03 3488
8672.91 3706
8673.78 3940
8674.66 4073
8675.54 4182
8676.42 4244
8677.30 4170
8678.18 4010
8679.06 3848
8679.94 3580
8680.82 3479
8681.70 3273
8682.58 3047
8683.46 2862
8684.34 2698
8685.22 2662
8686.10 2592
8686.98 2670
8687.86 2729
8688.74 2841
8689.62 2956
8690.50 3182
8691.38 3460
8692.26 3748
8693.14 3887
8694.02 4059
8694.90 3947
8695.78 3888
8696.66 3697
8697.54 3509
8698.42 3368
8699.30 3090
8700.18 2929
8701.06 2903
8701.94 2777
8702.82 2673
8703.70 2527
8704.58 2465
8705.46 2407
8706.34 2296
8707.23 2215
8708.11 2107
8708.99 2031
8709.87 1971
8710.75 1951
8711.63 1832
8712.51 1797
8713.39 1788
8714.27 1739
8715.16 1677
8716.04 1694
8716.92 1733
8717.80 1656
8718.68 1614
8719.56 1609
8720.44 1670
8721.33 1617
8722.21 1653
8723.09 1646
8723.97 1621
8724.85 1646
8725.73 1638
8726.62 1598
8727.50 1636
8728.38 1675
8729.26 1664
8730.14 1729
8731.03 1725
8731.91 1732
8732.79 1744
8733.67 1684
8734.55 1656
8735.44 1646
8736.32 1702
8737.20 1686
8738.08 1615
8738.97 1660
8739.85 1655
8740.73 1709
8741.61 1612
8742.50 1594
8743.38 1591
8744.26 1588
8745.14 1588
8746.03 1619
8746.91 1598
8747.79 1563
8748.68 1520
8749.56 1608
8750.44 1558
8751.33 1533
8752.21 1590
8753.09 1601
8753.97 1570
8754.86 1566
8755.74 1673
8756.62 1652
8757.51 1652
8758.39 1679
8759.28 1637
8760.16 1668
8761.04 1607
8761.93 1583
8762.81 1625
8763.69 1633
8764.58 1591
8765.46 1556
8766.34 1551
8767.23 1511
8768.11 1581
8769.00 1574
8769.88 1529
8770.76 1571
8771.65 1537
8772.53 1531
8773.42 1519
8774.30 1521
8775.19 1524
8776.07 1519
8776.95 1487
8777.84 1478
8778.72 1446
8779.61 1484
8780.49 1473
8781.38 1481
8782.26 1517
8783.15 1547
8784.03 1537
8784.92 1469
8785.80 1478
8786.69 1433
8787.57 1461
8788.46 1454
8789.34 1451
8790.23 1449
8791.11 1428
8792.00 1417
8792.88 1339
8793.77 1359
8794.65 1357
8795.54 1347
8796.42 1368
8797.31 1338
8798.19 1365
8799.08 1305
8799.96 1316
8800.85 1317
8801.74 1316
8802.62 1297
8803.51 1255
8804.39 1299
8805.28 1238
8806.16 1274
8807.05 1285
8807.94 1313
8808.82 1328
8809.71 1337
8810.59 1279
8811.48 1203
8812.37 1266
8813.25 1257
8814.14 1229
8815.03 1207
8815.91 1217
8816.80 1258
8817.68 1258
8818.57 1309
8819.46 1301
8820.34 1306
8821.23 1312
8822.12 1300
8823.00 1258
8823.89 1235
8824.78 1204
8825.66 1202
8826.55 1196
8827.44 1247
8828.33 1217
8829.21 1222
8830.10 1209
8830.99 1122
8831.87 1137
8832.76 1134
8833.65 1149
8834.54 1093
8835.42 1096
8836.31 1142
8837.20 1105
8838.08 1134
8838.97 1112
8839.86 1094
8840.75 1060
8841.64 1043
8842.52 1129
8843.41 1092
8844.30 1129
8845.19 1077
8846.07 1069
8846.96 1076
8847.85 1105
8848.74 1080
8849.63 1046
8850.51 994
8851.40 999
8852.29 1031
8853.18 1044
8854.07 1026
8854.96 1047
8855.84 1027
8856.73 1003
8857.62 1015
8858.51 1047
8859.40 983
8860.29 967
8861.17 989
8862.06 1003
8862.95 1046
8863.84 1064
8864.73 1084
8865.62 1039
8866.51 1035
8867.40 1001
8868.29 988
8869.17 1006
8870.06 966
8870.95 949
8871.84 1028
8872.73 953
8873.62 925
8874.51 924
8875.40 938
8876.29 948
8877.18 943
8878.07 971
8878.96 976
8879.85 982
8880.74 909
8881.63 905
8882.51 942
8883.40 965
8884.29 940
8885.18 944
8886.07 907
8886.96 953
8887.85 913
8888.74 941
8889.63 960
8890.52 974
8891.41 960
8892.30 969
8893.19 948
8894.09 932
8894.98 940
8895.87 905
8896.76 962
8897.65 935
8898.54 891
8899.43 920
8900.32 919
8901.21 973
8902.10 904
8902.99 915
8903.88 903
8904.77 917
8905.66 913
8906.55 891
8907.44 901
8908.34 861
8909.23 909
8910.12 882
8911.01 866
8911.90 929
8912.79 866
8913.68 860
8914.57 902
8915.47 889
8916.36 874
8917.25 871
8918.14 910
8919.03 872
8919.92 845
8920.81 848
8921.71 843
8922.60 843
8923.49 843
8924.38 860
8925.27 894
8926.16 829
8927.06 830
8927.95 837
8928.84 814
8929.73 860
8930.62 843
8931.52 869
8932.41 854
8933.30 878
8934.19 832
8935.09 852
8935.98 801
8936.87 800
8937.76 817
8938.66 830
8939.55 822
8940.44 802
8941.33 811
8942.23 816
8943.12 836
8944.01 821
8944.90 847
8945.80 826
8946.69 859
8947.58 861
8948.48 830
8949.37 816
8950.26 830
8951.16 855
8952.05 865
8952.94 861
8953.84 838
8954.73 854
8955.62 832
8956.52 847
8957.41 859
8958.30 876
8959.20 858
8960.09 910
8960.98 913
8961.88 857
8962.77 873
8963.66 857
8964.56 842
8965.45 834
8966.35 851
8967.24 866
8968.13 872
8969.03 807
8969.92 815
8970.82 859
8971.71 839
8972.60 886
8973.50 820
8974.39 819
8975.29 858
8976.18 861
8977.08 854
8977.97 818
8978.87 837
8979.76 842
8980.65 853
8981.55 818
8982.44 816
8983.34 798
8984.23 752
8985.13 818
8986.02 790
8986.92 830
8987.81 827
8988.71 832
8989.60 800
8990.50 798
8991.39 859
8992.29 831
8993.18 831
8994.08 847
8994.97 817
8995.87 817
8996.76 802
8997.66 857
8998.56 827
8999.45 820
9000.35 842
9001.24 825
9002.14 832
9003.03 800
9003.93 795
9004.83 798
9005.72 807
9006.62 826
9007.51 812
9008.41 804
9009.31 829
9010.20 794
9011.10 778
9011.99 795
9012.89 840
9013.79 848
9014.68 805
9015.58 784
9016.48 773
9017.37 778
9018.27 773
9019.16 806
9020.06 835
9020.96 806
9021.85 802
9022.75 783
9023.65 784
9024.54 793
9025.44 789
9026.34 811
9027.24 777
9028.13 812
9029.03 827
9029.93 821
9030.82 770
9031.72 777
9032.62 781
9033.52 780
9034.41 780
9035.31 821
9036.21 797
9037.10 801
9038.00 774
9038.90 814
9039.80 865
9040.69 825
9041.59 829
9042.49 802
9043.39 778
9044.29 803
9045.18 835
9046.08 824
9046.98 839
9047.88 819
9048.78 831
9049.67 820
9050.57 801
9051.47 791
9052.37 811
9053.27 819
9054.16 840
9055.06 844
9055.96 842
9056.86 860
9057.76 894
9058.66 878
9059.55 864
9060.45 883
9061.35 840
9062.25 838
9063.15 868
9064.05 858
9064.95 856
9065.85 843
9066.74 832
9067.64 848
9068.54 853
9069.44 857
9070.34 878
9071.24 811
9072.14 852
9073.04 841
9073.94 849
9074.84 826
9075.74 825
9076.64 826
9077.53 814
9078.43 827
9079.33 848
9080.23 842
9081.13 858
9082.03 831
9082.93 837
9083.83 853
9084.73 826
9085.63 901
9086.53 897
9087.43 859
9088.33 868
9089.23 865
9090.13 866
9091.03 861
9091.93 831
9092.83 848
9093.73 866
9094.63 868
9095.53 878
9096.43 872
9097.33 849
9098.23 810
9099.13 824
9100.04 809
9100.94 819
9101.84 817
9102.74 814
9103.64 830
9104.54 818
9105.44 827
9106.34 845
9107.24 849
9108.14 800
9109.04 839
9109.94 807
9110.85 833
9111.75 865
9112.65 839
9113.55 815
9114.45 826
9115.35 802
9116.25 803
9117.15 830
9118.06 833
9118.96 844
9119.86 810
9120.76 844
9121.66 859
9122.56 857
9123.46 888
9124.37 860
9125.27 863
9126.17 851
9127.07 837
9127.97 836
9128.88 838
9129.78 847
9130.68 836
9131.58 825
9132.48 835
9133.39 822
9134.29 818
9135.19 807
9136.09 831
9137.00 893
9137.90 873
9138.80 838
9139.70 837
9140.61 820
9141.51 815
9142.41 823
9143.31 834
9144.22 799
9145.12 799
9146.02 797
9146.92 793
9147.83 829
9148.73 851
9149.63 811
9150.54 848
9151.44 839
9152.34 846
9153.25 850
9154.15 826
9155.05 862
9155.96 850
9156.86 807
9157.76 839
9158.67 831
9159.57 864
9160.47 857
9161.38 811
9162.28 809
9163.18 819
9164.09 836
9164.99 857
9165.90 855
9166.80 843
9167.70 863
9168.61 873
9169.51 855
9170.42 843
9171.32 829
9172.22 890
9173.13 839
9174.03 850
9174.94 872
9175.84 827
9176.74 865
9177.65 866
9178.55 847
9179.46 833
9180.36 823
9181.27 828
9182.17 847
9183.08 831
9183.98 829
9184.89 835
9185.79 845
9186.70 856
9187.60 812
9188.51 840
9189.41 856
9190.32 915
9191.22 898
9192.13 874
9193.03 830
9193.94 857
9194.84 903
9195.75 912
9196.65 872
9197.56 916
9198.46 910
9199.37 977
9200.27 1003
9201.18 977
9202.08 983
9202.99 964
9203.90 984
9204.80 961
9205.71 954
9206.61 904
9207.52 859
9208.42 843
9209.33 861
9210.24 864
9211.14 850
9212.05 833
9212.95 806
9213.86 806
9214.77 833
9215.67 831
9216.58 851
9217.49 836
9218.39 885
9219.30 852
9220.21 859
9221.11 845
9222.02 863
9222.93 870
9223.83 822
9224.74 829
9225.65 842
9226.55 865
9227.46 817
9228.37 822
9229.27 864
9230.18 839
9231.09 839
9231.99 846
9232.90 856
9233.81 850
9234.72 796
9235.62 865
9236.53 876
9237.44 794
9238.34 815
9239.25 852
9240.16 828
9241.07 831
9241.97 790
9242.88 823
9243.79 827
9244.70 808
9245.61 813
9246.51 835
9247.42 786
9248.33 826
9249.24 826
9250.14 814
9251.05 783
9251.96 784
9252.87 771
9253.78 802
9254.69 835
9255.59 790
9256.50 797
9257.41 836
9258.32 829
9259.23 796
9260.14 803
9261.04 812
9261.95 831
9262.86 821
9263.77 824
9264.68 826
9265.59 842
9266.50 826
9267.40 826
9268.31 849
9269.22 792
9270.13 799
9271.04 834
9271.95 848
9272.86 811
9273.77 785
9274.68 801
9275.59 843
9276.49 837
9277.40 797
9278.31 838
9279.22 819
9280.13 812
9281.04 827
9281.95 811
9282.86 793
9283.77 836
9284.68 841
9285.59 802
9286.50 805
9287.41 801
9288.32 818
9289.23 813
9290.14 802
9291.05 832
9291.96 827
9292.87 828
9293.78 839
9294.69 879
9295.60 861
9296.51 903
9297.42 921
9298.33 937
9299.24 895
9300.15 860
9301.06 914
9301.97 911
9302.88 895
9303.79 920
9304.70 914
9305.61 882
9306.53 860
9307.44 890
9308.35 899
9309.26 912
9310.17 873
9311.08 907
9311.99 932
9312.90 919
9313.81 902
9314.72 913
9315.63 883
9316.55 856
9317.46 908
9318.37 851
9319.28 865
9320.19 856
9321.10 896
9322.01 877
9322.93 846
9323.84 838
9324.75 837
9325.66 814
9326.57 843
9327.48 840
9328.40 826
9329.31 825
9330.22 850
9331.13 836
9332.04 796
9332.96 807
9333.87 820
9334.78 827
9335.69 765
9336.60 827
9337.52 815
9338.43 786
9339.34 785
9340.25 813
9341.17 846
9342.08 814
9342.99 798
9343.90 758
9344.82 802
9345.73 804
9346.64 807
9347.55 813
9348.47 802
9349.38 809
9350.29 798
9351.21 804
9352.12 812
9353.03 829
9353.94 821
9354.86 819
9355.77 808
9356.68 859
9357.60 801
9358.51 817
9359.42 807
9360.34 825
9361.25 807
9362.16 853
9363.08 835
9363.99 827
9364.90 826
9365.82 813
9366.73 786
9367.65 783
9368.56 811
9369.47 820
9370.39 792
9371.30 809
9372.21 812
9373.13 815
9374.04 846
9374.96 821
9375.87 828
9376.79 880
9377.70 817
9378.61 824
9379.53 806
9380.44 824
9381.36 858
9382.27 837
9383.19 862
9384.10 852
9385.01 838
9385.93 854
9386.84 826
9387.76 830
9388.67 893
9389.59 868
9390.50 905
9391.42 871
9392.33 891
9393.25 862
9394.16 877
9395.08 895
9395.99 883
9396.91 902
9397.82 903
9398.74 910
9399.65 884
9400.57 835
9401.48 860
9402.40 875
9403.32 871
9404.23 825
9405.15 847
9406.06 810
9406.98 818
9407.89 853
9408.81 823
9409.73 856
9410.64 872
9411.56 864
9412.47 824
9413.39 830
9414.30 861
9415.22 864
9416.14 876
9417.05 831
9417.97 820
9418.89 824
9419.80 826
9420.72 826
9421.63 843
9422.55 895
9423.47 881
9424.38 847
9425.30 853
9426.22 844
9427.13 876
9428.05 863
9428.97 845
9429.88 878
9430.80 853
9431.72 855
9432.63 879
9433.55 878
9434.47 853
9435.38 851
9436.30 895
9437.22 890
9438.14 877
9439.05 886
9439.97 927
9440.89 913
9441.81 903
9442.72 920
9443.64 926
9444.56 890
9445.47 873
9446.39 915
9447.31 887
9448.23 904
9449.15 887
9450.06 886
9450.98 935
9451.90 941
9452.82 887
9453.73 891
9454.65 959
9455.57 880
9456.49 920
9457.41 899
9458.32 928
9459.24 909
9460.16 897
9461.08 915
9462.00 879
9462.92 869
9463.83 907
9464.75 889
9465.67 872
9466.59 876
9467.51 878
9468.43 906
9469.35 865
9470.26 862
9471.18 875
9472.10 846
9473.02 862
9473.94 863
9474.86 857
9475.78 834
9476.70 860
9477.62 935
9478.54 935
9479.45 927
9480.37 926
9481.29 903
9482.21 893
9483.13 920
9484.05 931
9484.97 943
9485.89 948
9486.81 926
9487.73 909
9488.65 906
9489.57 886
9490.49 904
9491.41 885
9492.33 913
9493.25 921
9494.17 876
9495.09 882
9496.01 917
9496.93 875
9497.85 874
9498.77 884
9499.69 876
9500.61 914
9501.53 895
9502.45 893
9503.37 881
9504.29 876
9505.21 924
9506.13 923
9507.05 899
9507.97 959
9508.89 926
9509.81 905
9510.73 865
9511.65 887
9512.57 894
9513.49 903
9514.42 924
9515.34 902
9516.26 946
9517.18 933
9518.10 944
9519.02 981
9519.94 933
9520.86 946
9521.78 969
9522.71 992
9523.63 1001
9524.55 1006
9525.47 985
9526.39 992
9527.31 1019
9528.23 977
9529.16 991
9530.08 930
9531.00 970
9531.92 988
9532.84 996
9533.76 997
9534.69 987
9535.61 953
9536.53 948
9537.45 977
9538.37 927
9539.30 956
9540.22 935
9541.14 967
9542.06 970
9542.98 968
9543.91 990
9544.83 1015
9545.75 1009
9546.67 992
9547.60 988
9548.52 1012
9549.44 987
9550.36 1045
9551.29 1015
9552.21 1010
9553.13 1023
9554.06 993
9554.98 1010
9555.90 1038
9556.82 1038
9557.75 1064
9558.67 1064
9559.59 1049
9560.52 1027
9561.44 1052
9562.36 1032
9563.29 1019
9564.21 1086
9565.13 1078
9566.06 1066
9566.98 1123
9567.90 1109
9568.83 1098
9569.75 1064
9570.67 1081
9571.60 1095
9572.52 1091
9573.44 1113
9574.37 1160
9575.29 1168
9576.22 1135
9577.14 1137
9578.06 1143
9578.99 1185
9579.91 1172
9580.84 1217
9581.76 1213
9582.68 1184
9583.61 1181
9584.53 1213
9585.46 1228
9586.38 1203
9587.31 1161
9588.23 1176
9589.15 1171
9590.08 1179
9591.00 1190
9591.93 1183
9592.85 1186
9593.78 1229
9594.70 1222
9595.63 1191
9596.55 1189
9597.48 1277
9598.40 1315
9599.33 1297
9600.25 1291
9601.18 1338
9602.10 1340
9603.03 1362
9603.95 1352
9604.88 1291
9605.80 1311
9606.73 1298
9607.65 1272
9608.58 1278
9609.50 1298
9610.43 1302
9611.35 1339
9612.28 1348
9613.21 1370
9614.13 1357
9615.06 1308
9615.98 1316
9616.91 1346
9617.84 1354
9618.76 1395
9619.69 1392
9620.61 1345
9621.54 1354
9622.47 1378
9623.39 1327
9624.32 1374
9625.24 1350
9626.17 1349
9627.10 1359
9628.02 1383
9628.95 1366
9629.88 1330
9630.80 1330
9631.73 1382
9632.65 1449
9633.58 1426
9634.51 1426
9635.43 1523
9636.36 1536
9637.29 1532
9638.22 1511
9639.14 1512
9640.07 1506
9641.00 1518
9641.92 1604
9642.85 1672
9643.78 1702
9644.70 1708
9645.63 1694
9646.56 1642
9647.49 1675
9648.41 1697
9649.34 1725
9650.27 1663
9651.20 1662
9652.12 1647
9653.05 1668
9653.98 1637
9654.91 1609
9655.83 1583
9656.76 1595
9657.69 1650
9658.62 1640
9659.55 1634
9660.47 1635
9661.40 1629
9662.33 1632
9663.26 1639
9664.19 1686
9665.11 1664
9666.04 1649
9666.97 1724
9667.90 1758
9668.83 1737
9669.75 1687
9670.68 1711
9671.61 1798
9672.54 1820
9673.47 1754
9674.40 1775
9675.33 1811
9676.25 1800
9677.18 1807
9678.11 1801
9679.04 1810
9679.97 1849
9680.90 1861
9681.83 1917
9682.76 1878
9683.69 1816
9684.61 1820
9685.54 1821
9686.47 1926
9687.40 1915
9688.33 1907
9689.26 1903
9690.19 1937
9691.12 1852
9692.05 1904
9692.98 1989
9693.91 1934
9694.84 1995
9695.77 2045
9696.70 2070
9697.63 2186
9698.56 2208
9699.49 2317
9700.42 2340
9701.35 2333
9702.28 2318
9703.21 2296
9704.14 2274
9705.07 2245
9706.00 2229
9706.93 2199
9707.86 2146
9708.79 2090
9709.72 2145
9710.65 2103
9711.58 2060
9712.51 2078
9713.44 2151
9714.37 2134
9715.30 2170
9716.23 2198
9717.16 2261
9718.09 2224
9719.02 2182
9719.95 2142
9720.88 2116
9721.81 2032
9722.75 1972
9723.68 1895
9724.61 1803
9725.54 1734
9726.47 1672
9727.40 1685
9728.33 1698
9729.26 1597
9730.19 1572
9731.13 1601
9732.06 1616
9732.99 1584
9733.92 1623
9734.85 1556
9735.78 1649
9736.71 1622
9737.65 1603
9738.58 1587
9739.51 1531
9740.44 1546
9741.37 1513
9742.30 1521
9743.24 1458
9744.17 1501
9745.10 1461
9746.03 1474
9746.96 1433
9747.90 1421
9748.83 1452
9749.76 1454
9750.69 1387
9751.63 1410
9752.56 1446
9753.49 1400
9754.42 1358
9755.36 1373
9756.29 1328
9757.22 1341
9758.15 1322
9759.09 1314
9760.02 1332
9760.95 1375
9761.88 1381
9762.82 1386
9763.75 1401
9764.68 1358
9765.62 1330
9766.55 1387
9767.48 1352
9768.41 1355
9769.35 1288
9770.28 1312
9771.21 1351
9772.15 1371
9773.08 1372
9774.01 1362
9774.95 1345
9775.88 1384
9776.81 1369
9777.75 1413
9778.68 1413
9779.62 1389
9780.55 1390
9781.48 1376
9782.42 1350
9783.35 1396
9784.28 1424
9785.22 1440
9786.15 1438
9787.09 1420
9788.02 1373
9788.95 1326
9789.89 1320
9790.82 1301
9791.76 1285
9792.69 1353
9793.63 1304
9794.56 1310
9795.49 1283
9796.43 1308
9797.36 1306
9798.30 1309
9799.23 1352
9800.17 1301
9801.10 1281
9802.04 1287
9802.97 1270
9803.91 1291
9804.84 1298
9805.78 1272
9806.71 1219
9807.65 1211
9808.58 1180
9809.52 1166
9810.45 1158
9811.39 1132
9812.32 1158
9813.26 1142
9814.19 1149
9815.13 1135
9816.06 1100
9817.00 1092
9817.93 1132
9818.87 1064
9819.80 1073
9820.74 1075
9821.68 1087
9822.61 1097
9823.55 1087
9824.48 1059
9825.42 1084
9826.35 1072
9827.29 1068
9828.23 1067
9829.16 1057
9830.10 1003
9831.03 1068
9831.97 1071
9832.91 1037
9833.84 1043
9834.78 1033
9835.72 1046
9836.65 1035
9837.59 1030
9838.52 1020
9839.46 1028
9840.40 1025
9841.33 991
9842.27 1018
9843.21 1045
9844.14 1040
9845.08 1035
9846.02 1010
9846.95 991
9847.89 1015
9848.83 1050
9849.77 1038
9850.70 1040
9851.64 1062
9852.58 1054
9853.51 1085
9854.45 1068
9855.39 1047
9856.33 1033
9857.26 1034
9858.20 1040
9859.14 1028
9860.08 1011
9861.01 1069
9861.95 1054
9862.89 1040
9863.83 1037
9864.76 1051
9865.70 1024
9866.64 1040
9867.58 1013
9868.51 1008
9869.45 1017
9870.39 1016
9871.33 1074
9872.27 1002
9873.20 1003
9874.14 1032
9875.08 1003
9876.02 1053
9876.96 1013
9877.90 1019
9878.83 1027
9879.77 1005
9880.71 978
9881.65 1009
9882.59 991
9883.53 973
9884.47 944
9885.40 956
9886.34 990
9887.28 963
9888.22 1027
9889.16 975
9890.10 968
9891.04 959
9891.98 974
9892.91 962
9893.85 963
9894.79 955
9895.73 988
9896.67 950
9897.61 944
9898.55 947
9899.49 936
9900.43 988
9901.37 963
9902.31 909
9903.25 929
9904.19 936
9905.13 967
9906.07 989
9907.01 948
9907.95 991
9908.89 988
9909.83 976
9910.77 930
9911.71 923
9912.65 996
9913.59 989
9914.53 993
9915.47 997
9916.41 988
9917.35 983
9918.29 1002
9919.23 994
9920.17 1019
9921.11 1040
9922.05 1055
9922.99 1095
9923.93 1090
9924.87 1156
9925.81 1164
9926.75 1273
9927.69 1255
9928.63 1299
9929.57 1247
9930.51 1289
9931.45 1247
9932.39 1163
9933.34 1155
9934.28 1141
9935.22 1117
9936.16 1033
9937.10 1022
9938.04 1030
9938.98 992
9939.92 972
9940.87 942
9941.81 924
9942.75 952
9943.69 978
9944.63 961
9945.57 943
9946.51 929
9947.46 937
9948.40 973
9949.34 978
9950.28 970
9951.22 970
9952.16 1019
9953.11 1015
9954.05 1020
9954.99 996
9955.93 996
9956.87 963
9957.82 970
9958.76 979
9959.70 974
9960.64 913
9961.59 931
9962.53 933
9963.47 907
9964.41 878
9965.35 840
9966.30 865
9967.24 835
9968.18 834
9969.13 840
9970.07 882
9971.01 873
9971.95 857
9972.90 854
9973.84 842
9974.78 848
9975.73 862
9976.67 876
9977.61 810
9978.55 790
9979.50 824
9980.44 841
9981.38 840
9982.33 840
9983.27 845
9984.21 841
9985.16 843
9986.10 898
9987.04 877
9987.99 857
9988.93 860
9989.88 821
9990.82 823
9991.76 836
9992.71 876
9993.65 865
9994.59 824
9995.54 831
9996.48 867
9997.43 817
9998.37 828
9999.31 796
10000.26 800
10001.20 823
10002.15 824
10003.09 816
10004.04 824
10004.98 803
10005.92 806
10006.87 826
10007.81 803
10008.76 825
10009.70 778
10010.65 790
10011.59 821
10012.54 806
10013.48 825
10014.43 882
10015.37 822
10016.32 822
10017.26 789
10018.21 828
10019.15 835
10020.10 776
10021.04 791
10021.99 818
10022.93 806
10023.88 806
10024.82 819
10025.77 778
10026.71 798
10027.66 795
10028.60 820
10029.55 789
10030.49 794
10031.44 788
10032.39 807
10033.33 760
10034.28 791
10035.22 770
10036.17 769
10037.11 761
10038.06 780
10039.01 796
10039.95 772
10040.90 800
10041.84 765
10042.79 797
10043.74 772
10044.68 772
10045.63 769
10046.58 783
10047.52 758
10048.47 748
10049.41 793
10050.36 744
10051.31 767
10052.25 762
10053.20 738
10054.15 764
10055.09 767
10056.04 781
10056.99 801
10057.93 769
10058.88 774
10059.83 728
10060.78 753
10061.72 769
10062.67 772
10063.62 759
10064.56 729
10065.51 728
10066.46 713
10067.41 751
10068.35 760
10069.30 734
10070.25 732
10071.20 770
10072.14 753
10073.09 791
10074.04 771
10074.99 754
10075.93 777
10076.88 779
10077.83 763
10078.78 775
10079.72 789
10080.67 734
10081.62 732
10082.57 740
10083.52 766
10084.46 785
10085.41 756
10086.36 752
10087.31 756
10088.26 733
10089.21 744
10090.15 770
10091.10 750
10092.05 763
10093.00 773
10093.95 759
10094.90 734
10095.85 756
10096.79 743
10097.74 730
10098.69 745
10099.64 765
10100.59 731
10101.54 750
10102.49 772
10103.44 742
10104.39 735
10105.33 748
10106.28 757
10107.23 763
10108.18 757
10109.13 741
10110.08 740
10111.03 787
10111.98 749
10112.93 753
10113.88 782
10114.83 775
10115.78 747
10116.73 737
10117.68 761
10118.63 754
10119.58 765
10120.53 743
10121.48 758
10122.43 770
10123.38 774
10124.33 761
10125.28 753
10126.23 791
10127.18 774
10128.13 755
10129.08 760
10130.03 788
10130.98 781
10131.93 760
10132.88 755
10133.83 757
10134.78 770
10135.73 776
10136.68 808
10137.63 768
10138.58 786
10139.53 765
10140.48 773
10141.43 787
10142.38 766
10143.33 789
10144.29 767
10145.24 754
10146.19 767
10147.14 762
10148.09 785
10149.04 802
10149.99 790
10150.94 804
10151.89 780
10152.85 761
10153.80 814
10154.75 809
10155.70 772
10156.65 788
10157.60 805
10158.55 840
10159.51 775
10160.46 811
10161.41 815
10162.36 824
10163.31 843
10164.26 800
10165.22 781
10166.17 792
10167.12 837
10168.07 817
10169.02 806
10169.98 818
10170.93 866
10171.88 824
10172.83 837
10173.79 852
10174.74 830
10175.69 849
10176.64 857
10177.60 881
10178.55 873
10179.50 885
10180.45 878
10181.41 881
10182.36 889
10183.31 860
10184.26 869
10185.22 901
10186.17 888
10187.12 894
10188.08 878
10189.03 858
10189.98 898
10190.93 856
10191.89 884
10192.84 905
10193.79 916
10194.75 908
10195.70 922
10196.65 900
10197.61 895
10198.56 935
10199.51 919
10200.47 935
10201.42 942
10202.38 902
10203.33 949
10204.28 994
10205.24 962
10206.19 980
10207.14 1003
10208.10 1058
10209.05 1006
10210.01 966
10210.96 969
10211.91 945
10212.87 985
10213.82 976
10214.78 987
10215.73 964
10216.69 942
10217.64 926
10218.59 891
10219.55 902
10220.50 897
10221.46 873
10222.41 876
10223.37 883
10224.32 865
10225.28 877
10226.23 891
10227.19 902
10228.14 900
10229.10 891
10230.05 909
10231.01 896
10231.96 948
10232.92 972
10233.87 969
10234.83 1018
10235.78 1042
10236.74 996
10237.69 1046
10238.65 1052
10239.60 1028
10240.56 1000
10241.51 1051
10242.47 1013
10243.42 996
10244.38 990
10245.34 941
10246.29 932
10247.25 921
10248.20 937
10249.16 892
10250.11 893
10251.07 889
10252.03 850
10252.98 833
10253.94 860
10254.89 816
10255.85 842
10256.81 804
10257.76 808
10258.72 824
10259.68 815
10260.63 807
10261.59 820
10262.55 808
10263.50 842
10264.46 775
10265.41 771
10266.37 794
10267.33 788
10268.28 849
10269.24 806
10270.20 771
10271.16 786
10272.11 812
10273.07 812
10274.03 832
10274.98 803
10275.94 814
10276.90 766
10277.85 787
10278.81 807
10279.77 773
10280.73 778
10281.68 769
10282.64 753
10283.60 777
10284.56 768
10285.51 741
10286.47 749
10287.43 775
10288.39 768
10289.34 773
10290.30 780
10291.26 769
10292.22 779
10293.18 781
10294.13 796
10295.09 784
10296.05 800
10297.01 768
10297.97 755
10298.92 760
10299.88 783
10300.84 788
10301.80 786
10302.76 737
10303.72 760
10304.67 750
10305.63 789
10306.59 781
10307.55 742
10308.51 772
10309.47 735
10310.43 715
10311.38 762
10312.34 760
10313.30 769
10314.26 772
10315.22 769
10316.18 754
10317.14 769
10318.10 760
10319.06 751
10320.01 740
10320.97 701
10321.93 766
10322.89 735
10323.85 768
10324.81 780
10325.77 753
10326.73 764
10327.69 790
10328.65 805
10329.61 761
10330.57 780
10331.53 790
10332.49 769
10333.45 755
10334.41 759
10335.37 747
10336.33 744
10337.29 755
10338.25 751
10339.21 736
10340.17 728
10341.13 710
10342.09 687
10343.05 705
10344.01 709
10344.97 716
10345.93 721
10346.89 713
10347.85 716
10348.81 717
10349.77 740
10350.73 721
10351.69 720
10352.65 743
10353.61 734
10354.57 752
10355.53 743
10356.49 734
10357.46 728
10358.42 689
10359.38 691
10360.34 685
10361.30 682
10362.26 682
10363.22 691
10364.18 690
10365.14 700
10366.11 705
10367.07 705
10368.03 708
10368.99 702
10369.95 710
10370.91 675
10371.87 674
10372.84 700
10373.80 686
10374.76 717
10375.72 703
10376.68 712
10377.64 705
10378.61 711
10379.57 716
10380.53 720
10381.49 735
10382.45 710
10383.42 692
10384.38 696
10385.34 703
10386.30 686
10387.27 676
10388.23 724
10389.19 683
10390.15 687
10391.11 657
10392.08 700
10393.04 686
10394.00 714
10394.96 681
10395.93 684
10396.89 670
10397.85 689
10398.82 730
10399.78 711
10400.74 689
10401.70 690
10402.67 699
10403.63 671
10404.59 653
10405.56 687
10406.52 682
10407.48 692
10408.45 696
10409.41 703
10410.37 713
10411.34 673
10412.30 704
10413.26 717
10414.23 683
10415.19 712
10416.15 707
10417.12 727
10418.08 713
10419.04 742
10420.01 713
10420.97 711
10421.94 750
10422.90 756
10423.86 735
10424.83 731
10425.79 777
10426.76 719
10427.72 737
10428.68 744
10429.65 718
10430.61 700
10431.58 707
10432.54 711
10433.51 711
10434.47 694
10435.44 674
10436.40 693
10437.36 666
10438.33 708
10439.29 706
10440.26 696
10441.22 705
10442.19 687
10443.15 680
10444.12 692
10445.08 688
10446.05 685
10447.01 691
10447.98 667
10448.94 693
10449.91 709
10450.87 683
10451.84 671
10452.80 670
10453.77 680
10454.73 685
10455.70 701
10456.67 713
10457.63 655
10458.60 692
10459.56 663
10460.53 699
10461.49 679
10462.46 673
10463.43 704
10464.39 753
10465.36 713
10466.32 695
10467.29 682
10468.25 682
10469.22 687
10470.19 700
10471.15 714
10472.12 704
10473.09 690
10474.05 718
10475.02 727
10475.98 717
10476.95 739
10477.92 706
10478.88 718
10479.85 757
10480.82 752
10481.78 743
10482.75 755
10483.72 766
10484.68 715
10485.65 729
10486.62 754
10487.58 718
10488.55 748
10489.52 744
10490.49 723
10491.45 739
10492.42 751
10493.39 766
10494.35 717
10495.32 714
10496.29 734
10497.26 708
10498.22 711
10499.19 700
10500.16 726
10501.13 744
10502.09 777
10503.06 771
10504.03 754
10505.00 734
10505.96 717
10506.93 694
10507.90 713
10508.87 739
10509.84 746
10510.80 744
10511.77 729
10512.74 714
10513.71 740
10514.68 718
10515.64 687
10516.61 737
10517.58 744
10518.55 711
10519.52 705
10520.49 684
10521.45 685
10522.42 673
10523.39 723
10524.36 702
10525.33 705
10526.30 698
10527.27 718
10528.23 736
10529.20 717
10530.17 694
10531.14 691
10532.11 695
10533.08 739
10534.05 721
10535.02 735
10535.99 706
10536.96 732
10537.93 697
10538.89 707
10539.86 698
10540.83 697
10541.80 721
10542.77 705
10543.74 687
10544.71 713
10545.68 696
10546.65 718
10547.62 731
10548.59 736
10549.56 763
10550.53 731
10551.50 741
10552.47 725
10553.44 707
10554.41 747
10555.38 748
10556.35 766
10557.32 761
10558.29 761
10559.26 771
10560.23 769
10561.20 760
10562.17 780
10563.14 765
10564.11 749
10565.08 767
10566.05 741
10567.02 731
10567.99 798
10568.96 787
10569.93 779
10570.91 730
10571.88 791
10572.85 743
10573.82 734
10574.79 740
10575.76 735
10576.73 744
10577.70 748
10578.67 738
10579.64 752
10580.62 753
10581.59 753
10582.56 723
10583.53 734
10584.50 750
10585.47 719
10586.44 731
10587.42 747
10588.39 761
10589.36 759
10590.33 727
10591.30 760
10592.27 779
10593.25 784
10594.22 789
10595.19 760
10596.16 794
10597.13 765
10598.10 759
10599.08 771
10600.05 815
10601.02 812
10601.99 788
10602.97 776
10603.94 790
10604.91 801
10605.88 841
10606.85 884
10607.83 888
10608.80 882
10609.77 895
10610.74 880
10611.72 871
10612.69 855
10613.66 893
10614.64 856
10615.61 829
10616.58 816
10617.55 826
10618.53 822
10619.50 798
10620.47 821
10621.45 798
10622.42 781
10623.39 753
10624.37 747
10625.34 719
10626.31 724
10627.29 715
10628.26 706
10629.23 724
10630.21 708
10631.18 733
10632.15 772
10633.13 728
10634.10 704
10635.07 722
10636.05 759
10637.02 765
10638.00 779
10638.97 783
10639.94 778
10640.92 823
10641.89 794
10642.87 772
10643.84 770
10644.81 800
10645.79 747
10646.76 752
10647.74 746
10648.71 722
10649.68 731
10650.66 712
10651.63 732
10652.61 711
10653.58 718
10654.56 703
10655.53 688
10656.51 666
10657.48 707
10658.46 700
10659.43 658
10660.41 696
10661.38 694
10662.36 665
10663.33 626
10664.31 662
10665.28 700
10666.26 625
10667.23 678
10668.21 659
10669.18 674
10670.16 697
10671.13 678
10672.11 695
10673.08 665
10674.06 684
10675.03 657
10676.01 669
10676.99 684
10677.96 705
10678.94 685
10679.91 724
10680.89 721
10681.86 695
10682.84 701
10683.82 679
10684.79 697
10685.77 705
10686.74 700
10687.72 679
10688.70 671
10689.67 683
10690.65 680
10691.63 702
10692.60 708
10693.58 692
10694.55 699
10695.53 679
10696.51 669
10697.48 625
10698.46 691
10699.44 680
10700.41 677
10701.39 666
10702.37 647
10703.34 655
10704.32 694
10705.30 655
10706.27 639
10707.25 647
10708.23 682
10709.21 711
10710.18 673
10711.16 690
10712.14 680
10713.11 672
10714.09 677
10715.07 680
10716.05 657
10717.02 675
10718.00 660
10718.98 658
10719.96 671
10720.93 682
10721.91 648
10722.89 677
10723.87 694
10724.85 641
10725.82 694
10726.80 677
10727.78 664
10728.76 674
10729.74 661
10730.71 660
10731.69 662
10732.67 665
10733.65 654
10734.63 664
10735.60 638
10736.58 688
10737.56 677
10738.54 677
10739.52 673
10740.50 674
10741.48 692
10742.45 690
10743.43 681
10744.41 668
10745.39 672
10746.37 656
10747.35 674
10748.33 646
10749.31 677
10750.28 660
10751.26 670
10752.24 703
10753.22 677
10754.20 668
10755.18 686
10756.16 694
10757.14 662
10758.12 679
10759.10 657
10760.08 666
10761.06 667
10762.04 682
10763.01 690
10763.99 676
10764.97 675
10765.95 703
10766.93 698
10767.91 666
10768.89 663
10769.87 679
10770.85 728
10771.83 674
10772.81 707
10773.79 723
10774.77 706
10775.75 711
10776.73 687
10777.71 657
10778.69 680
10779.67 679
10780.65 683
10781.63 719
10782.62 742
10783.60 755
10784.58 702
10785.56 749
10786.54 742
10787.52 725
10788.50 742
10789.48 731
10790.46 707
10791.44 703
10792.42 735
10793.40 735
10794.38 708
10795.37 717
10796.35 749
10797.33 747
10798.31 730
10799.29 730
10800.27 696
10801.25 692
10802.23 709
10803.21 724
10804.20 706
10805.18 732
10806.16 704
10807.14 677
10808.12 714
10809.10 741
10810.09 702
10811.07 683
10812.05 719
10813.03 710
10814.01 714
10815.00 708
10815.98 675
10816.96 697
10817.94 712
10818.92 729
10819.91 713
10820.89 725
10821.87 712
10822.85 700
10823.83 727
10824.82 707
10825.80 730
10826.78 710
10827.76 704
10828.75 722
10829.73 737
10830.71 742
10831.69 725
10832.68 725
10833.66 724
10834.64 741
10835.63 753
10836.61 762
10837.59 728
10838.57 737
10839.56 760
10840.54 744
10841.52 739
10842.51 731
10843.49 756
10844.47 762
10845.46 786
10846.44 771
10847.42 741
10848.41 781
10849.39 782
10850.37 801
10851.36 767
10852.34 793
10853.32 806
10854.31 802
10855.29 828
10856.28 820
10857.26 805
10858.24 812
10859.23 776
10860.21 830
10861.20 843
10862.18 843
10863.16 808
10864.15 829
10865.13 776
10866.12 810
10867.10 782
10868.08 821
10869.07 830
10870.05 767
10871.04 792
10872.02 815
10873.01 819
10873.99 805
10874.98 819
10875.96 826
10876.95 817
10877.93 836
10878.92 801
10879.90 839
10880.89 872
10881.87 848
10882.86 839
10883.84 837
10884.83 830
10885.81 885
10886.80 866
10887.78 878
10888.77 870
10889.75 907
10890.74 931
10891.72 868
10892.71 914
10893.69 919
10894.68 895
10895.66 902
10896.65 889
10897.64 911
10898.62 962
10899.61 920
10900.59 958
10901.58 961
10902.56 953
10903.55 935
10904.54 970
10905.52 982
10906.51 971
10907.49 970
10908.48 1000
10909.47 1009
10910.45 972
10911.44 1003
10912.43 1024
10913.41 956
10914.40 973
10915.39 1027
10916.37 988
10917.36 1001
10918.35 1065
10919.33 1034
10920.32 1020
10921.31 1075
10922.29 1072
10923.28 1118
10924.27 1033
10925.25 1065
10926.24 1064
10927.23 1097
10928.21 1077
10929.20 1052
10930.19 1032
10931.18 1070
10932.16 1106
10933.15 1095
10934.14 1070
10935.12 1100
10936.11 1102
10937.10 1097
10938.09 1106
10939.07 1150
10940.06 1162
10941.05 1163
10942.04 1132
10943.02 1139
10944.01 1133
10945.00 1150
10945.99 1200
10946.98 1209
10947.96 1261
10948.95 1288
10949.94 1264
10950.93 1276
10951.92 1301
10952.90 1341
10953.89 1402
10954.88 1418
10955.87 1482
10956.86 1503
10957.85 1560
10958.83 1543
10959.82 1557
10960.81 1558
10961.80 1606
10962.79 1544
10963.78 1594
10964.77 1522
10965.75 1504
10966.74 1472
10967.73 1454
10968.72 1442
10969.71 1388
10970.70 1375
10971.69 1337
10972.68 1292
10973.67 1265
10974.66 1270
10975.64 1238
10976.63 1252
10977.62 1262
10978.61 1326
10979.60 1347
10980.59 1281
10981.58 1289
10982.57 1303
10983.56 1305
10984.55 1268
10985.54 1292
10986.53 1332
10987.52 1342
10988.51 1332
10989.50 1378
10990.49 1388
10991.48 1408
10992.47 1459
10993.46 1481
10994.45 1506
10995.44 1607
10996.43 1689
10997.42 1729
10998.41 1775
10999.40 1831
11000.39 1850
11001.38 1969
11002.37 2001
11003.36 1918
11004.35 1865
11005.34 1824
11006.33 1816
11007.32 1723
11008.31 1603
11009.30 1528
11010.30 1439
11011.29 1412
11012.28 1357
11013.27 1256
11014.26 1230
11015.25 1213
11016.24 1184
11017.23 1153
11018.22 1071
11019.21 1098
11020.21 1107
11021.20 1091
11022.19 1050
11023.18 1056
11024.17 1035
11025.16 1027
11026.15 1066
11027.14 992
11028.14 979
11029.13 1029
11030.12 1069
11031.11 1045
11032.10 1021
11033.09 1050
11034.09 1024
11035.08 1023
11036.07 1023
11037.06 1045
11038.05 1014
11039.05 1036
11040.04 1031
11041.03 1010
11042.02 1003
11043.02 1008
11044.01 992
11045.00 1000
11045.99 940
11046.98 960
11047.98 951
11048.97 968
11049.96 939
11050.95 911
11051.95 937
11052.94 924
11053.93 926
11054.93 879
11055.92 898
11056.91 927
11057.90 932
11058.90 927
11059.89 893
11060.88 901
11061.88 956
11062.87 938
11063.86 925
11064.86 927
11065.85 901
11066.84 911
11067.84 907
11068.83 907
11069.82 910
11070.82 907
11071.81 919
11072.80 896
11073.80 946
11074.79 959
11075.78 931
11076.78 946
11077.77 932
11078.77 909
11079.76 917
11080.75 900
11081.75 914
11082.74 874
11083.74 894
11084.73 905
11085.72 899
11086.72 871
11087.71 871
11088.71 870
11089.70 878
11090.70 873
11091.69 880
11092.68 878
11093.68 906
11094.67 851
11095.67 887
11096.66 848
11097.66 804
11098.65 799
11099.65 857
11100.64 846
11101.64 823
11102.63 873
11103.63 857
11104.62 834
11105.62 833
11106.61 866
11107.61 841
11108.60 840
11109.60 836
11110.59 826
11111.59 799
11112.58 818
11113.58 786
11114.57 824
11115.57 813
11116.56 795
11117.56 812
11118.56 821
11119.55 809
11120.55 822
11121.54 784
11122.54 788
11123.54 788
11124.53 789
11125.53 814
11126.52 838
11127.52 799
11128.51 756
11129.51 800
11130.51 805
11131.50 802
11132.50 773
11133.50 803
11134.49 771
11135.49 776
11136.49 777
11137.48 762
11138.48 760
11139.47 771
11140.47 773
11141.47 762
11142.46 789
11143.46 780
11144.46 759
11145.46 755
11146.45 749
11147.45 779
11148.45 785
11149.44 767
11150.44 782
11151.44 766
11152.43 787
11153.43 802
11154.43 810
11155.43 802
11156.42 801
11157.42 780
11158.42 766
11159.42 766
11160.41 760
11161.41 766
11162.41 767
11163.41 781
11164.40 766
11165.40 777
11166.40 768
11167.40 776
11168.39 799
11169.39 766
11170.39 758
11171.39 757
11172.39 742
11173.38 749
11174.38 768
11175.38 753
11176.38 764
11177.38 754
11178.38 749
11179.37 736
11180.37 744
11181.37 723
11182.37 716
11183.37 722
11184.37 729
11185.37 755
11186.36 748
11187.36 755
11188.36 793
11189.36 797
11190.36 792
11191.36 743
11192.36 735
11193.36 739
11194.36 755
11195.35 756
11196.35 753
11197.35 763
11198.35 730
11199.35 760
11200.35 787
11201.35 764
11202.35 796
11203.35 782
11204.35 745
11205.35 775
11206.35 783
11207.35 758
11208.35 766
11209.35 764
11210.35 776
11211.35 783
11212.35 788
11213.35 787
11214.35 769
11215.34 754
11216.35 737
11217.35 754
11218.35 758
11219.35 738
11220.35 752
11221.35 752
11222.35 764
11223.35 794
11224.35 759
11225.35 753
11226.35 798
11227.35 753
11228.35 772
11229.35 728
11230.35 756
11231.35 789
11232.35 763
11233.35 747
11234.35 788
11235.35 766
11236.35 774
11237.36 742
11238.36 768
11239.36 767
11240.36 772
11241.36 756
11242.36 766
11243.36 764
11244.36 752
11245.36 777
11246.37 775
11247.37 787
11248.37 779
11249.37 770
11250.37 780
11251.37 745
11252.38 768
11253.38 801
11254.38 779
11255.38 791
11256.38 816
11257.38 844
11258.39 827
11259.39 748
11260.39 766
11261.39 764
11262.39 770
11263.40 804
11264.40 795
11265.40 794
11266.40 820
11267.40 841
11268.41 860
11269.41 849
11270.41 840
11271.41 836
11272.42 891
11273.42 902
11274.42 900
11275.42 900
11276.43 944
11277.43 932
11278.43 894
11279.44 914
11280.44 918
11281.44 887
11282.44 904
11283.45 838
11284.45 872
11285.45 874
11286.46 870
11287.46 864
11288.46 830
11289.47 843
11290.47 829
11291.47 782
11292.48 762
11293.48 769
11294.48 792
11295.49 820
11296.49 812
11297.49 774
11298.50 811
11299.50 758
11300.51 739
11301.51 777
11302.51 760
11303.52 776
11304.52 745
11305.53 781
11306.53 752
11307.53 738
11308.54 793
11309.54 758
11310.55 738
11311.55 806
11312.55 823
11313.56 798
11314.56 759
11315.57 771
11316.57 785
11317.58 803
11318.58 804
11319.59 812
11320.59 816
11321.59 815
11322.60 791
11323.60 813
11324.61 789
11325.61 819
11326.62 802
11327.62 829
11328.63 809
11329.63 778
11330.64 817
11331.64 778
11332.65 766
11333.65 778
11334.66 790
11335.67 803
11336.67 799
11337.68 783
11338.68 792
11339.69 823
11340.69 815
11341.70 811
11342.70 811
11343.71 830
11344.72 831
11345.72 808
11346.73 814
11347.73 812
11348.74 787
11349.74 780
11350.75 785
11351.76 790
11352.76 744
11353.77 742
11354.78 757
11355.78 703
11356.79 738
11357.79 737
11358.80 781
11359.81 761
11360.81 728
11361.82 755
11362.83 722
11363.83 722
11364.84 714
11365.85 747
11366.85 724
11367.86 707
11368.87 724
11369.87 771
11370.88 722
11371.89 782
11372.89 749
11373.90 766
11374.91 754
11375.92 750
11376.92 743
11377.93 737
11378.94 733
11379.94 705
11380.95 739
11381.96 732
11382.97 752
11383.97 704
11384.98 710
11385.99 737
11387.00 780
11388.00 731
11389.01 752
11390.02 761
11391.03 714
11392.04 739
11393.04 755
11394.05 766
11395.06 720
11396.07 721
11397.08 734
11398.08 726
11399.09 762
11400.10 736
11401.11 745
11402.12 719
11403.12 712
11404.13 713
11405.14 702
11406.15 739
11407.16 735
11408.17 736
11409.18 735
11410.18 735
11411.19 745
11412.20 763
11413.21 739
11414.22 728
11415.23 755
11416.24 750
11417.25 745
11418.25 726
11419.26 743
11420.27 722
11421.28 747
11422.29 739
11423.30 725
11424.31 750
11425.32 759
11426.33 791
11427.34 736
11428.35 713
11429.36 728
11430.37 752
11431.38 694
11432.39 714
11433.39 704
11434.40 744
11435.41 719
11436.42 759
11437.43 715
11438.44 748
11439.45 753
11440.46 773
11441.47 747
11442.48 767
11443.49 720
11444.50 737
11445.51 768
11446.52 754
11447.53 786
11448.55 754
11449.56 756
11450.57 743
11451.58 756
11452.59 750
11453.60 783
11454.61 782
11455.62 781
11456.63 765
11457.64 752
11458.65 754
11459.66 779
11460.67 744
11461.68 750
11462.69 731
11463.71 767
11464.72 797
11465.73 773
11466.74 779
11467.75 773
11468.76 783
11469.77 792
11470.78 787
11471.80 790
11472.81 775
11473.82 776
11474.83 796
11475.84 813
11476.85 825
11477.86 790
11478.88 799
11479.89 825
11480.90 800
11481.91 783
11482.92 770
11483.93 780
11484.95 802
11485.96 797
11486.97 796
11487.98 800
11489.00 811
11490.01 800
11491.02 831
11492.03 826
11493.04 850
11494.06 822
11495.07 867
11496.08 840
11497.09 808
11498.11 837
11499.12 848
11500.13 832
11501.14 844
11502.16 832
11503.17 876
11504.18 873
11505.20 891
11506.21 851
11507.22 872
11508.23 907
11509.25 880
11510.26 902
11511.27 924
11512.29 896
11513.30 922
11514.31 964
11515.33 958
11516.34 988
11517.35 1013
11518.37 989
11519.38 1028
11520.39 1022
11521.41 1087
11522.42 1061
11523.43 1099
11524.45 1120
11525.46 1085
11526.47 1136
11527.49 1199
11528.50 1171
11529.52 1169
11530.53 1201
11531.54 1240
11532.56 1298
11533.57 1369
11534.59 1411
11535.60 1444
11536.62 1527
11537.63 1571
11538.64 1621
11539.66 1622
11540.67 1650
11541.69 1713
11542.70 1715
11543.72 1695
11544.73 1700
11545.75 1628
11546.76 1581
11547.77 1467
11548.79 1388
11549.80 1320
11550.82 1299
11551.83 1207
11552.85 1132
11553.86 1118
11554.88 1063
11555.89 991
11556.91 1005
11557.92 948
11558.94 969
11559.95 918
11560.97 921
11561.99 888
11563.00 873
11564.02 883
11565.03 884
11566.05 896
11567.06 877
11568.08 872
11569.09 868
11570.11 864
11571.13 873
11572.14 857
11573.16 858
11574.17 855
11575.19 864
11576.20 859
11577.22 859
11578.24 902
11579.25 872
11580.27 886
11581.29 842
11582.30 838
11583.32 873
11584.33 872
11585.35 877
11586.37 844
11587.38 886
11588.40 861
11589.42 842
11590.43 861
11591.45 842
11592.47 832
11593.48 840
11594.50 854
11595.52 875
11596.53 929
11597.55 916
11598.57 944
11599.58 926
11600.60 921
11601.62 905
11602.64 891
11603.65 910
11604.67 940
11605.69 899
11606.70 930
11607.72 908
11608.74 934
11609.76 926
11610.77 936
11611.79 900
11612.81 874
11613.83 869
11614.84 893
11615.86 876
11616.88 868
11617.90 847
11618.92 836
11619.93 853
11620.95 861
11621.97 872
11622.99 796
11624.01 841
11625.02 865
11626.04 843
11627.06 828
11628.08 824
11629.10 809
11630.11 820
11631.13 804
11632.15 782
11633.17 784
11634.19 778
11635.21 785
11636.23 756
11637.24 811
11638.26 848
11639.28 816
11640.30 787
11641.32 745
11642.34 755
11643.36 747
11644.38 743
11645.39 789
11646.41 748
11647.43 744
11648.45 747
11649.47 750
11650.49 738
11651.51 749
11652.53 745
11653.55 756
11654.57 750
11655.59 734
11656.61 718
11657.63 736
11658.65 728
11659.67 720
11660.69 727
11661.70 714
11662.72 691
11663.74 706
11664.76 690
11665.78 706
11666.80 713
11667.82 716
11668.84 702
11669.86 739
11670.88 717
11671.90 684
11672.92 653
11673.95 660
11674.97 727
11675.99 701
11677.01 728
11678.03 704
11679.05 725
11680.07 720
11681.09 697
11682.11 679
11683.13 682
11684.15 697
11685.17 712
11686.19 716
11687.21 676
11688.23 711
11689.25 705
11690.28 703
11691.30 699
11692.32 689
11693.34 671
11694.36 676
11695.38 664
11696.40 640
11697.42 696
11698.44 717
11699.47 663
11700.49 669
11701.51 668
11702.53 668
11703.55 673
11704.57 630
11705.60 644
11706.62 666
11707.64 678
11708.66 663
11709.68 668
11710.70 649
11711.73 647
11712.75 637
11713.77 642
11714.79 670
11715.81 681
11716.84 669
11717.86 663
11718.88 677
11719.90 669
11720.92 671
11721.95 640
11722.97 656
11723.99 645
11725.01 674
11726.04 660
11727.06 679
11728.08 620
11729.11 657
11730.13 699
11731.15 691
11732.17 661
11733.20 649
11734.22 698
11735.24 654
11736.26 648
11737.29 658
11738.31 657
11739.33 668
11740.36 667
11741.38 663
11742.40 668
11743.43 661
11744.45 635
11745.47 642
11746.50 626
11747.52 656
11748.54 628
11749.57 676
11750.59 656
11751.62 631
11752.64 663
11753.66 651
11754.69 652
11755.71 662
11756.73 635
11757.76 642
11758.78 656
11759.81 619
11760.83 625
11761.85 634
11762.88 652
11763.90 673
11764.93 644
11765.95 651
11766.98 675
11768.00 640
11769.02 644
11770.05 635
11771.07 679
11772.10 678
11773.12 694
11774.15 674
11775.17 651
11776.20 684
11777.22 677
11778.25 706
11779.27 682
11780.30 675
11781.32 663
11782.35 671
11783.37 699
11784.40 699
11785.42 679
11786.45 718
11787.47 690
11788.50 699
11789.52 662
11790.55 667
11791.57 664
11792.60 706
11793.62 696
11794.65 692
11795.67 700
11796.70 680
11797.73 657
11798.75 666
11799.78 666
11800.80 664
11801.83 696
11802.85 707
11803.88 697
11804.91 708
11805.93 693
11806.96 671
11807.98 686
11809.01 700
11810.04 715
11811.06 682
11812.09 670
11813.12 711
11814.14 705
11815.17 673
11816.19 676
11817.22 693
11818.25 679
11819.27 713
11820.30 691
11821.33 655
11822.35 685
11823.38 713
11824.41 728
11825.44 709
11826.46 711
11827.49 741
11828.52 765
11829.54 733
11830.57 752
11831.60 705
11832.62 721
11833.65 740
11834.68 744
11835.71 755
11836.73 763
11837.76 742
11838.79 758
11839.82 749
11840.84 746
11841.87 780
11842.90 770
11843.93 727
11844.95 723
11845.98 776
11847.01 759
11848.04 768
11849.07 720
11850.09 751
11851.12 777
11852.15 780
11853.18 777
11854.21 753
11855.23 813
11856.26 808
11857.29 803
11858.32 844
11859.35 832
11860.38 821
11861.40 800
11862.43 817
11863.46 805
11864.49 838
11865.52 870
11866.55 840
11867.58 835
11868.60 818
11869.63 827
11870.66 867
11871.69 878
11872.72 834
11873.75 827
11874.78 834
11875.81 851
11876.84 879
11877.86 854
11878.89 876
11879.92 888
11880.95 868
11881.98 891
11883.01 904
11884.04 876
11885.07 857
11886.10 922
11887.13 960
11888.16 913
11889.19 888
11890.22 935
11891.25 939
11892.28 968
11893.31 970
11894.34 963
11895.37 998
11896.40 1041
11897.43 1041
11898.46 1111
11899.49 1109
11900.52 1139
11901.55 1144
11902.58 1211
11903.61 1221
11904.64 1204
11905.67 1215
11906.70 1183
11907.73 1194
11908.76 1198
11909.79 1163
11910.82 1200
11911.85 1154
11912.88 1162
11913.91 1158
11914.94 1123
11915.97 1130
11917.01 1089
11918.04 1059
11919.07 1031
11920.10 1036
11921.13 1037
11922.16 1051
11923.19 1063
11924.22 1073
11925.25 1048
11926.28 1085
11927.32 1108
11928.35 1107
11929.38 1100
11930.41 1133
11931.44 1163
11932.47 1165
11933.50 1166
11934.54 1162
11935.57 1182
11936.60 1172
11937.63 1187
11938.66 1165
11939.70 1110
11940.73 1079
11941.76 1090
11942.79 1058
11943.82 1005
11944.85 1013
11945.89 1021
11946.92 1003
11947.95 948
11948.98 966
11950.02 974
11951.05 952
11952.08 968
11953.11 895
11954.15 919
11955.18 926
11956.21 932
11957.24 894
11958.28 912
11959.31 890
11960.34 890
11961.37 918
11962.41 907
11963.44 880
11964.47 901
11965.51 888
11966.54 896
11967.57 909
11968.60 942
11969.64 909
11970.67 881
11971.70 924
11972.74 950
11973.77 934
11974.80 980
11975.84 939
11976.87 947
11977.90 912
11978.94 909
11979.97 945
11981.00 952
11982.04 968
11983.07 927
11984.11 912
11985.14 984
11986.17 992
11987.21 999
11988.24 980
11989.28 959
11990.31 930
11991.34 929
11992.38 982
11993.41 967
11994.45 969
11995.48 972
11996.51 1016
11997.55 1000
11998.58 993
11999.62 1022
12000.65 988
12001.69 1019
12002.72 1025
12003.76 1032
12004.79 1046
12005.82 992
12006.86 1004
12007.89 1031
12008.93 1023
12009.96 1043
12011.00 1048
12012.03 1070
12013.07 1068
12014.10 1092
12015.14 1069
12016.17 1067
12017.21 1080
12018.24 1086
12019.28 1044
12020.32 1107
12021.35 1124
12022.39 1099
12023.42 1071
12024.46 1094
12025.49 1109
12026.53 1143
12027.56 1128
12028.60 1082
12029.64 1096
12030.67 1144
12031.71 1088
12032.74 1121
12033.78 1099
12034.81 1124
12035.85 1123
12036.89 1122
12037.92 1130
12038.96 1142
12039.99 1130
12041.03 1151
12042.07 1108
12043.10 1079
12044.14 1093
12045.18 1147
12046.21 1143
12047.25 1137
12048.29 1156
12049.32 1156
12050.36 1136
12051.40 1171
12052.43 1162
12053.47 1180
12054.51 1209
12055.54 1229
12056.58 1234
12057.62 1274
12058.65 1270
12059.69 1279
12060.73 1259
12061.76 1229
12062.80 1216
12063.84 1235
12064.88 1222
12065.91 1239
12066.95 1204
12067.99 1202
12069.03 1164
12070.06 1159
12071.10 1164
12072.14 1119
12073.18 1077
12074.21 1049
12075.25 1072
12076.29 1020
12077.33 1082
12078.36 1048
12079.40 996
12080.44 991
12081.48 1027
12082.52 1011
12083.55 999
12084.59 977
12085.63 1014
12086.67 1012
12087.71 1016
12088.74 1044
12089.78 1052
12090.82 1025
12091.86 1020
12092.90 1037
12093.94 1044
12094.98 1078
12096.01 1058
12097.05 1035
12098.09 1080
12099.13 1059
12100.17 1085
12101.21 1124
12102.25 1089
12103.28 1051
12104.32 1087
12105.36 1085
12106.40 1119
12107.44 1082
12108.48 1103
12109.52 1081
12110.56 1107
12111.60 1035
12112.64 1020
12113.68 1030
12114.72 977
12115.76 968
12116.79 899
12117.83 942
12118.87 912
12119.91 907
12120.95 850
12121.99 863
12123.03 857
12124.07 866
12125.11 872
12126.15 866
12127.19 845
12128.23 848
12129.27 811
12130.31 842
12131.35 795
12132.39 831
12133.43 835
12134.47 811
12135.51 829
12136.55 811
12137.59 803
12138.63 788
12139.67 829
12140.71 813
12141.76 808
12142.80 799
12143.84 801
12144.88 809
12145.92 783
12146.96 778
12148.00 780
12149.04 807
12150.08 797
12151.12 784
12152.16 777
12153.20 798
12154.25 798
12155.29 769
12156.33 783
12157.37 759
12158.41 798
12159.45 790
12160.49 775
12161.53 709
12162.58 707
12163.62 745
12164.66 745
12165.70 730
12166.74 738
12167.78 733
12168.82 769
12169.87 770
12170.91 756
12171.95 758
12172.99 746
12174.03 747
12175.08 740
12176.12 707
12177.16 743
12178.20 741
12179.24 742
12180.29 735
12181.33 689
12182.37 701
12183.41 712
12184.46 714
12185.50 723
12186.54 703
12187.58 724
12188.63 715
12189.67 749
12190.71 683
12191.75 704
12192.80 703
12193.84 724
12194.88 732
12195.92 720
12196.97 719
12198.01 692
12199.05 679
12200.10 700
12201.14 707
12202.18 687
12203.23 698
12204.27 693
12205.31 683
12206.36 708
12207.40 686
12208.44 680
12209.49 704
12210.53 696
12211.57 652
12212.62 667
12213.66 697
12214.70 677
12215.75 654
12216.79 686
12217.84 693
12218.88 653
12219.92 677
12220.97 651
12222.01 686
12223.06 679
12224.10 670
12225.14 655
12226.19 618
12227.23 631
12228.28 631
12229.32 640
12230.36 615
12231.41 634
12232.45 645
12233.50 644
12234.54 645
12235.59 618
12236.63 637
12237.68 634
12238.72 644
12239.77 671
12240.81 671
12241.86 627
12242.90 664
12243.94 654
12244.99 670
12246.03 647
12247.08 650
12248.13 668
12249.17 658
12250.22 636
12251.26 639
12252.31 636
12253.35 616
12254.40 638
12255.44 647
12256.49 593
12257.53 591
12258.58 582
12259.62 600
12260.67 646
12261.72 633
12262.76 632
12263.81 640
12264.85 603
12265.90 610
12266.94 622
12267.99 605
12269.04 606
12270.08 632
12271.13 589
12272.17 609
12273.22 606
12274.27 607
12275.31 608
12276.36 581
12277.41 612
12278.45 611
12279.50 600
12280.55 611
12281.59 571
12282.64 585
12283.69 614
12284.73 607
12285.78 604
12286.83 613
12287.87 597
12288.92 592
12289.97 604
12291.01 606
12292.06 595
12293.11 584
12294.15 607
12295.20 607
12296.25 595
12297.30 631
12298.34 598
12299.39 612
12300.44 580
12301.48 598
12302.53 609
12303.58 613
12304.63 616
12305.67 596
12306.72 603
12307.77 586
12308.82 609
12309.87 603
12310.91 590
12311.96 599
12313.01 618
12314.06 607
12315.10 637
12316.15 597
12317.20 591
12318.25 599
12319.30 587
12320.34 595
12321.39 590
12322.44 557
12323.49 593
12324.54 585
12325.59 590
12326.63 573
12327.68 552
12328.73 578
12329.78 586
12330.83 541
12331.88 535
12332.93 550
12333.98 584
12335.02 553
12336.07 556
12337.12 546
12338.17 565
12339.22 586
12340.27 575
12341.32 582
12342.37 579
12343.42 576
12344.47 574
12345.51 555
12346.56 567
12347.61 541
12348.66 574
12349.71 564
12350.76 543
12351.81 526
12352.86 537
12353.91 564
12354.96 572
12356.01 574
12357.06 548
12358.11 590
12359.16 559
12360.21 564
12361.26 544
12362.31 544
12363.36 575
12364.41 594
12365.46 528
12366.51 540
12367.56 536
12368.61 518
12369.66 567
12370.71 551
12371.76 567
12372.81 556
12373.86 573
12374.91 524
12375.96 525
12377.01 565
12378.06 557
12379.11 553
12380.17 578
12381.22 595
12382.27 519
12383.32 526
12384.37 572
12385.42 581
12386.47 578
12387.52 533
12388.57 569
12389.62 550
12390.67 596
12391.73 568
12392.78 576
12393.83 577
12394.88 561
12395.93 593
12396.98 582
12398.03 554
12399.09 585
12400.14 546
12401.19 544
12402.24 533
12403.29 551
12404.34 556
12405.40 542
12406.45 550
12407.50 558
12408.55 583
12409.60 580
12410.66 573
12411.71 580
12412.76 595
12413.81 573
12414.86 580
12415.92 584
12416.97 577
12418.02 579
12419.07 586
12420.13 578
12421.18 606
12422.23 559
12423.28 579
12424.34 563
12425.39 595
12426.44 601
12427.49 602
12428.55 604
12429.60 568
12430.65 576
12431.71 593
12432.76 591
12433.81 588
12434.86 579
12435.92 605
12436.97 607
12438.02 597
12439.08 581
12440.13 584
12441.18 600
12442.24 612
12443.29 557
12444.34 587
12445.40 591
12446.45 589
12447.50 620
12448.56 597
12449.61 616
12450.67 608
12451.72 612
12452.77 590
12453.83 576
12454.88 603
12455.94 607
12456.99 588
12458.04 608
12459.10 617
12460.15 617
12461.21 628
12462.26 637
12463.31 604
12464.37 600
12465.42 634
12466.48 617
12467.53 637
12468.59 652
12469.64 676
12470.70 626
12471.75 638
12472.80 662
12473.86 687
12474.91 668
12475.97 705
12477.02 702
12478.08 734
12479.13 709
12480.19 730
12481.24 702
12482.30 705
12483.35 713
12484.41 731
12485.46 719
12486.52 709
12487.57 674
12488.63 681
12489.69 725
12490.74 688
12491.80 667
12492.85 650
12493.91 674
12494.96 677
12496.02 663
12497.07 647
12498.13 636
12499.19 662
12500.24 650
12501.30 623
12502.35 653
12503.41 643
12504.47 654
12505.52 651
12506.58 634
12507.63 645
12508.69 629
12509.75 645
12510.80 667
12511.86 674
12512.91 660
12513.97 648
12515.03 693
12516.08 672
12517.14 662
12518.20 675
12519.25 666
12520.31 617
12521.37 636
12522.42 669
12523.48 675
12524.54 703
12525.59 645
12526.65 688
12527.71 669
12528.77 656
12529.82 639
12530.88 657
12531.94 654
12532.99 676
12534.05 673
12535.11 659
12536.17 640
12537.22 671
12538.28 669
12539.34 658
12540.40 670
12541.45 660
12542.51 663
12543.57 654
12544.63 668
12545.68 688
12546.74 679
12547.80 679
12548.86 700
12549.92 719
12550.97 712
12552.03 681
12553.09 672
12554.15 724
12555.21 706
12556.26 712
12557.32 692
12558.38 717
12559.44 728
12560.50 703
12561.56 683
12562.61 677
12563.67 706
12564.73 725
12565.79 667
12566.85 664
12567.91 661
12568.97 684
12570.02 649
12571.08 695
12572.14 683
12573.20 693
12574.26 650
12575.32 666
12576.38 656
12577.44 658
12578.50 663
12579.56 668
12580.61 671
12581.67 641
12582.73 692
12583.79 668
12584.85 699
12585.91 666
12586.97 665
12588.03 643
12589.09 672
12590.15 665
12591.21 653
12592.27 700
12593.33 666
12594.39 662
12595.45 680
12596.51 657
12597.57 683
12598.63 732
12599.69 673
12600.75 696
12601.81 674
12602.87 726
12603.93 699
12604.99 715
12606.05 717
12607.11 725
12608.17 726
12609.23 721
12610.29 713
12611.35 728
12612.41 713
12613.47 707
12614.53 735
12615.59 719
12616.66 762
12617.72 762
12618.78 751
12619.84 737
12620.90 780
12621.96 764
12623.02 784
12624.08 803
12625.14 790
12626.20 773
12627.26 772
12628.33 839
12629.39 842
12630.45 833
12631.51 834
12632.57 835
12633.63 828
12634.69 831
12635.76 874
12636.82 844
12637.88 834
12638.94 853
12640.00 852
12641.06 857
12642.13 818
12643.19 779
12644.25 770
12645.31 786
12646.37 765
12647.44 747
12648.50 741
12649.56 777
12650.62 797
12651.68 743
12652.75 760
12653.81 739
12654.87 735
12655.93 753
12657.00 753
12658.06 780
12659.12 751
12660.18 768
12661.25 788
12662.31 763
12663.37 720
12664.43 712
12665.50 740
12666.56 775
12667.62 784
12668.69 752
12669.75 775
12670.81 810
12671.88 786
12672.94 772
12674.00 776
12675.06 789
12676.13 784
12677.19 807
12678.25 825
12679.32 766
12680.38 803
12681.44 794
12682.51 780
12683.57 811
12684.64 786
12685.70 817
12686.76 822
12687.83 846
12688.89 813
12689.95 813
12691.02 763
12692.08 842
12693.15 854
12694.21 862
12695.27 831
12696.34 843
12697.40 849
12698.47 883
12699.53 891
12700.59 892
12701.66 907
12702.72 894
12703.79 910
12704.85 960
12705.92 910
12706.98 935
12708.05 933
12709.11 926
12710.18 949
12711.24 973
12712.30 974
12713.37 961
12714.43 965
12715.50 983
12716.56 979
12717.63 983
12718.69 973
12719.76 948
12720.82 944
12721.89 956
12722.95 1012
12724.02 995
12725.09 1000
12726.15 995
12727.22 986
12728.28 1058
12729.35 1079
12730.41 1074
12731.48 1096
12732.54 1111
12733.61 1101
12734.68 1113
12735.74 1093
12736.81 1106
12737.87 1120
12738.94 1119
12740.00 1067
12741.07 1071
12742.14 1104
12743.20 1045
12744.27 1045
12745.33 1010
12746.40 997
12747.47 984
12748.53 967
12749.60 971
12750.67 940
12751.73 873
12752.80 858
12753.87 885
12754.93 882
12756.00 883
12757.07 846
12758.13 800
12759.20 831
12760.27 818
12761.33 825
12762.40 815
12763.47 813
12764.53 809
12765.60 793
12766.67 804
12767.73 772
12768.80 813
12769.87 794
12770.94 784
12772.00 809
12773.07 785
12774.14 758
12775.21 766
12776.27 725
12777.34 785
12778.41 790
12779.48 743
12780.54 750
12781.61 725
12782.68 761
12783.75 754
12784.81 732
12785.88 744
12786.95 750
12788.02 711
12789.09 704
12790.15 712
12791.22 678
12792.29 725
12793.36 706
12794.43 694
12795.49 711
12796.56 713
12797.63 709
12798.70 707
12799.77 724
12800.84 719
12801.90 718
12802.97 708
12804.04 705
12805.11 698
12806.18 678
12807.25 680
12808.32 675
12809.39 699
12810.45 687
12811.52 705
12812.59 735
12813.66 730
12814.73 708
12815.80 705
12816.87 717
12817.94 678
12819.01 703
12820.08 715
12821.15 734
12822.21 700
12823.28 694
12824.35 696
12825.42 710
12826.49 724
12827.56 727
12828.63 688
12829.70 713
12830.77 706
12831.84 677
12832.91 718
12833.98 703
12835.05 704
12836.12 704
12837.19 720
12838.26 693
12839.33 706
12840.40 657
12841.47 664
12842.54 712
12843.61 675
12844.68 648
12845.75 668
12846.82 639
12847.89 661
12848.96 649
12850.03 638
12851.10 636
12852.18 649
12853.25 673
12854.32 685
12855.39 652
12856.46 640
12857.53 648
12858.60 658
12859.67 646
12860.74 647
12861.81 618
12862.88 632
12863.96 635
12865.03 610
12866.10 621
12867.17 607
12868.24 623
12869.31 603
12870.38 637
12871.45 622
12872.53 605
12873.60 612
12874.67 611
12875.74 605
12876.81 607
12877.88 618
12878.96 630
12880.03 611
12881.10 584
12882.17 615
12883.24 579
12884.31 583
12885.39 603
12886.46 615
12887.53 580
12888.60 596
12889.68 592
12890.75 585
12891.82 599
12892.89 577
12893.96 577
12895.04 593
12896.11 576
12897.18 580
12898.25 558
12899.33 588
12900.40 556
12901.47 589
12902.54 535
12903.62 561
12904.69 542
12905.76 582
12906.84 557
12907.91 524
12908.98 537
12910.06 542
12911.13 519
12912.20 575
12913.27 532
12914.35 531
12915.42 546
12916.49 525
12917.57 549
12918.64 560
12919.71 548
12920.79 535
12921.86 532
12922.94 548
12924.01 551
12925.08 516
12926.16 516
12927.23 525
12928.30 539
12929.38 583
12930.45 542
12931.53 535
12932.60 534
12933.67 508
12934.75 539
12935.82 521
12936.90 530
12937.97 537
12939.04 559
12940.12 550
12941.19 531
12942.27 530
12943.34 518
12944.42 545
12945.49 523
12946.56 546
12947.64 500
12948.71 522
12949.79 518
12950.86 520
12951.94 502
12953.01 515
12954.09 520
12955.16 522
12956.24 492
12957.31 508
12958.39 523
12959.46 519
12960.54 526
12961.61 507
12962.69 499
12963.76 495
12964.84 497
12965.91 514
12966.99 496
12968.07 522
12969.14 521
12970.22 505
12971.29 528
12972.37 509
12973.44 516
12974.52 490
12975.59 533
12976.67 527
12977.75 504
12978.82 524
12979.90 499
12980.97 507
12982.05 511
12983.13 549
12984.20 523
12985.28 518
12986.35 523
12987.43 517
12988.51 505
12989.58 501
12990.66 518
12991.74 507
12992.81 497
12993.89 489
12994.97 498
12996.04 504
12997.12 509
12998.20 489
12999.27 542
13000.35 517
13001.43 496
13002.50 520
13003.58 528
13004.66 504
13005.73 495
13006.81 497
13007.89 495
13008.97 517
13010.04 484
13011.12 523
13012.20 509
13013.27 512
13014.35 541
13015.43 502
13016.51 495
13017.58 511
13018.66 517
13019.74 535
13020.82 534
13021.89 497
13022.97 527
13024.05 501
13025.13 541
13026.21 519
13027.28 514
13028.36 517
13029.44 523
13030.52 507
13031.60 520
13032.67 555
13033.75 543
13034.83 524
13035.91 504
13036.99 512
13038.07 496
13039.14 515
13040.22 497
13041.30 517
13042.38 544
13043.46 530
13044.54 500
13045.62 516
13046.69 522
13047.77 515
13048.85 499
13049.93 519
13051.01 520
13052.09 517
13053.17 517
13054.25 533
13055.33 519
13056.40 529
13057.48 546
13058.56 528
13059.64 502
13060.72 521
13061.80 518
13062.88 500
13063.96 529
13065.04 517
13066.12 508
13067.20 527
13068.28 532
13069.36 527
13070.44 511
13071.52 506
13072.60 520
13073.68 534
13074.76 540
13075.84 529
13076.92 524
13078.00 524
13079.08 515
13080.16 515
13081.24 505
13082.32 531
13083.40 513
13084.48 552
13085.56 516
13086.64 532
13087.72 527
13088.80 510
13089.88 512
13090.96 503
13092.04 499
13093.12 504
13094.20 522
13095.28 497
13096.36 527
13097.44 523
13098.52 527
13099.61 523
13100.69 502
13101.77 491
13102.85 512
13103.93 519
13105.01 555
13106.09 503
13107.17 531
13108.25 522
13109.34 532
13110.42 549
13111.50 535
13112.58 507
13113.66 539
13114.74 536
13115.82 538
13116.91 513
13117.99 517
13119.07 517
13120.15 553
13121.23 539
13122.31 506
13123.40 515
13124.48 527
13125.56 533
13126.64 547
13127.72 541
13128.81 534
13129.89 543
13130.97 535
13132.05 544
13133.14 509
13134.22 550
13135.30 534
13136.38 494
13137.47 540
13138.55 546
13139.63 542
13140.71 550
13141.80 530
13142.88 533
13143.96 537
13145.04 555
13146.13 524
13147.21 534
13148.29 544
13149.38 563
13150.46 539
13151.54 574
13152.62 534
13153.71 554
13154.79 530
13155.87 522
13156.96 503
13158.04 541
13159.12 563
13160.21 550
13161.29 543
13162.37 559
13163.46 564
13164.54 563
13165.62 552
13166.71 538
13167.79 541
13168.88 533
13169.96 533
13171.04 542
13172.13 547
13173.21 543
13174.30 548
13175.38 556
13176.46 579
13177.55 538
13178.63 530
13179.72 549
13180.80 537
13181.88 535
13182.97 545
13184.05 557
13185.14 519
13186.22 523
13187.31 551
13188.39 561
13189.48 558
13190.56 549
13191.65 536
13192.73 557
13193.81 532
13194.90 547
13195.98 544
13197.07 578
13198.15 564
13199.24 585
13200.32 539
13201.41 559
13202.49 581
13203.58 589
13204.67 561
13205.75 566
13206.84 562
13207.92 566
13209.01 552
13210.09 544
13211.18 534
13212.26 554
13213.35 566
13214.43 574
13215.52 548
13216.61 561
13217.69 588
13218.78 575
13219.86 568
13220.95 551
13222.04 541
13223.12 552
13224.21 566
13225.29 587
13226.38 559
13227.47 581
13228.55 573
13229.64 600
13230.72 586
13231.81 569
13232.90 587
13233.98 606
13235.07 599
13236.16 577
13237.24 568
13238.33 588
13239.42 614
13240.50 645
13241.59 627
13242.68 606
13243.76 593
13244.85 628
13245.94 613
13247.02 616
13248.11 608
13249.20 614
13250.29 616
13251.37 640
13252.46 626
13253.55 637
13254.63 641
13255.72 616
13256.81 634
13257.90 619
13258.98 656
13260.07 655
13261.16 651
13262.25 627
13263.33 650
13264.42 673
13265.51 685
13266.60 633
13267.69 633
13268.77 671
13269.86 678
13270.95 672
13272.04 670
13273.13 652
13274.21 665
13275.30 666
13276.39 684
13277.48 673
13278.57 670
13279.65 699
13280.74 717
13281.83 709
13282.92 695
13284.01 692
13285.10 710
13286.19 684
13287.27 705
13288.36 667
13289.45 714
13290.54 687
13291.63 700
13292.72 717
13293.81 676
13294.90 709
13295.98 747
13297.07 771
13298.16 738
13299.25 752
13300.34 747
13301.43 757
13302.52 742
13303.61 764
13304.70 768
13305.79 757
13306.88 776
13307.97 781
13309.06 763
13310.15 754
13311.24 751
13312.32 813
13313.41 798
13314.50 789
13315.59 781
13316.68 793
13317.77 807
13318.86 800
13319.95 820
13321.04 789
13322.13 803
13323.22 820
13324.31 801
13325.40 805
13326.49 817
13327.58 806
13328.68 788
13329.77 813
13330.86 791
13331.95 814
13333.04 811
13334.13 827
13335.22 816
13336.31 806
13337.40 814
13338.49 875
13339.58 872
13340.67 847
13341.76 842
13342.85 824
13343.94 846
13345.04 840
13346.13 865
13347.22 880
13348.31 878
13349.40 904
13350.49 865
13351.58 867
13352.67 858
13353.77 823
13354.86 880
13355.95 882
13357.04 906
13358.13 876
13359.22 852
13360.31 886
13361.41 908
13362.50 936
13363.59 935
13364.68 896
13365.77 936
13366.87 924
13367.96 934
13369.05 955
13370.14 930
13371.23 950
13372.33 940
13373.42 959
13374.51 914
13375.60 914
13376.69 942
13377.79 907
13378.88 887
13379.97 871
13381.06 867
13382.16 869
13383.25 847
13384.34 844
13385.43 823
13386.53 835
13387.62 822
13388.71 784
13389.81 804
13390.90 767
13391.99 763
13393.08 726
13394.18 751
13395.27 767
13396.36 779
13397.46 780
13398.55 774
13399.64 734
13400.74 734
13401.83 779
13402.92 743
13404.02 742
13405.11 741
13406.20 750
13407.30 779
13408.39 742
13409.48 750
13410.58 763
13411.67 780
13412.77 772
13413.86 733
13414.95 695
13416.05 738
13417.14 692
13418.23 730
13419.33 735
13420.42 724
13421.52 743
13422.61 776
13423.71 790
13424.80 792
13425.89 752
13426.99 756
13428.08 777
13429.18 759
13430.27 758
13431.37 772
13432.46 733
13433.56 761
13434.65 746
13435.74 735
13436.84 762
13437.93 756
13439.03 736
13440.12 737
13441.22 764
13442.31 774
13443.41 792
13444.50 794
13445.60 775
13446.69 768
13447.79 757
13448.88 771
13449.98 751
13451.08 782
13452.17 760
13453.27 769
13454.36 776
13455.46 781
13456.55 758
13457.65 792
13458.74 818
13459.84 797
13460.94 807
13462.03 810
13463.13 810
13464.22 807
13465.32 813
13466.41 826
13467.51 822
13468.61 815
13469.70 831
13470.80 819
13471.90 798
13472.99 836
13474.09 803
13475.18 822
13476.28 823
13477.38 838
13478.47 812
13479.57 825
13480.67 838
13481.76 869
13482.86 915
13483.96 879
13485.05 875
13486.15 939
13487.25 899
13488.34 891
13489.44 868
13490.54 872
13491.63 920
13492.73 889
13493.83 894
13494.93 916
13496.02 903
13497.12 929
13498.22 934
13499.31 932
13500.41 910
13501.51 905
13502.61 933
13503.70 945
13504.80 933
13505.90 954
13507.00 975
13508.09 964
13509.19 954
13510.29 995
13511.39 948
13512.49 950
13513.58 940
13514.68 948
13515.78 942
13516.88 936
13517.98 921
13519.07 944
13520.17 903
13521.27 913
13522.37 900
13523.47 850
13524.57 863
13525.66 867
13526.76 875
13527.86 851
13528.96 856
13530.06 867
13531.16 835
13532.25 794
13533.35 824
13534.45 800
13535.55 775
13536.65 780
13537.75 798
13538.85 794
13539.95 765
13541.05 800
13542.14 781
13543.24 768
13544.34 724
13545.44 762
13546.54 707
13547.64 710
13548.74 730
13549.84 715
13550.94 735
13552.04 724
13553.14 723
13554.24 689
13555.34 721
13556.44 684
13557.54 677
13558.64 710
13559.74 685
13560.84 643
13561.94 701
13563.04 713
13564.13 669
13565.23 710
13566.34 701
13567.44 685
13568.54 697
13569.64 691
13570.74 704
13571.84 685
13572.94 690
13574.04 662
13575.14 699
13576.24 706
13577.34 676
13578.44 671
13579.54 683
13580.64 672
13581.74 670
13582.84 641
13583.94 679
13585.04 669
13586.14 677
13587.24 665
13588.35 685
13589.45 675
13590.55 679
13591.65 662
13592.75 656
13593.85 658
13594.95 672
13596.05 705
13597.15 682
13598.26 658
13599.36 662
13600.46 702
13601.56 737
13602.66 675
13603.76 676
13604.86 679
13605.97 681
13607.07 681
13608.17 689
13609.27 672
13610.37 681
13611.47 682
13612.58 702
13613.68 657
13614.78 679
13615.88 674
13616.98 676
13618.09 713
13619.19 704
13620.29 651
13621.39 662
13622.50 681
13623.60 673
13624.70 666
13625.80 686
13626.91 682
13628.01 676
13629.11 670
13630.21 695
13631.32 677
13632.42 673
13633.52 655
13634.62 652
13635.73 687
13636.83 644
13637.93 643
13639.04 661
13640.14 673
13641.24 679
13642.35 688
13643.45 680
13644.55 664
13645.65 678
13646.76 683
13647.86 651
13648.96 696
13650.07 647
13651.17 665
13652.28 672
13653.38 659
13654.48 686
13655.59 680
13656.69 678
13657.79 691
13658.90 697
13660.00 681
13661.11 697
13662.21 663
13663.31 694
13664.42 664
13665.52 679
13666.63 652
13667.73 690
13668.83 681
13669.94 648
13671.04 656
13672.15 667
13673.25 678
13674.36 660
13675.46 665
13676.56 664
13677.67 705
13678.77 668
13679.88 650
13680.98 675
13682.09 659
13683.19 679
13684.30 683
13685.40 679
13686.51 702
13687.61 671
13688.72 675
13689.82 687
13690.93 700
13692.03 722
13693.14 687
13694.24 690
13695.35 665
13696.45 689
13697.56 720
13698.66 735
13699.77 722
13700.87 716
13701.98 701
13703.09 753
13704.19 755
13705.30 753
13706.40 728
13707.51 707
13708.61 777
13709.72 760
13710.83 745
13711.93 753
13713.04 750
13714.14 755
13715.25 737
13716.36 760
13717.46 777
13718.57 789
13719.67 774
13720.78 775
13721.89 822
13722.99 789
13724.10 830
13725.21 818
13726.31 832
13727.42 855
13728.53 834
13729.63 832
13730.74 836
13731.85 855
13732.95 833
13734.06 856
13735.17 851
13736.27 870
13737.38 877
13738.49 918
13739.59 872
13740.70 893
13741.81 902
13742.92 922
13744.02 920
13745.13 889
13746.24 932
13747.35 947
13748.45 964
13749.56 993
13750.67 994
13751.78 1001
13752.88 994
13753.99 1022
13755.10 1044
13756.21 1045
13757.31 1089
13758.42 1140
13759.53 1142
13760.64 1164
13761.75 1156
13762.85 1133
13763.96 1185
13765.07 1190
13766.18 1161
13767.29 1157
13768.39 1190
13769.50 1195
13770.61 1212
13771.72 1246
13772.83 1212
13773.94 1208
13775.04 1182
13776.15 1159
13777.26 1123
13778.37 1113
13779.48 1109
13780.59 1094
13781.70 1087
13782.80 1089
13783.91 1026
13785.02 989
13786.13 968
13787.24 958
13788.35 971
13789.46 942
13790.57 914
13791.68 900
13792.79 880
13793.90 841
13795.00 845
13796.11 836
13797.22 847
13798.33 804
13799.44 823
13800.55 817
13801.66 783
13802.77 756
13803.88 740
13804.99 760
13806.10 762
13807.21 762
13808.32 758
13809.43 747
13810.54 730
13811.65 722
13812.76 685
13813.87 720
13814.98 731
13816.09 744
13817.20 748
13818.31 748
13819.42 739
13820.53 727
13821.64 715
13822.75 757
13823.86 729
13824.97 703
13826.08 715
13827.19 693
13828.30 708
13829.41 718
13830.53 717
13831.64 719
13832.75 714
13833.86 717
13834.97 715
13836.08 729
13837.19 701
13838.30 731
13839.41 729
13840.52 728
13841.64 692
13842.75 711
13843.86 696
13844.97 708
13846.08 709
13847.19 729
13848.30 715
13849.41 715
13850.53 729
13851.64 720
13852.75 712
13853.86 696
13854.97 728
13856.08 743
13857.20 735
13858.31 736
13859.42 731
13860.53 723
13861.64 705
13862.76 695
13863.87 717
13864.98 761
13866.09 750
13867.20 721
13868.32 721
13869.43 729
13870.54 707
13871.65 719
13872.77 701
13873.88 750
13874.99 723
13876.10 731
13877.22 730
13878.33 720
13879.44 718
13880.55 752
13881.67 751
13882.78 773
13883.89 787
13885.01 786
13886.12 778
13887.23 797
13888.34 784
13889.46 803
13890.57 783
13891.68 787
13892.80 789
13893.91 816
13895.02 833
13896.14 813
13897.25 830
13898.36 816
13899.48 818
13900.59 801
13901.70 815
13902.82 813
13903.93 809
13905.05 794
13906.16 800
13907.27 785
13908.39 769
13909.50 783
13910.61 740
13911.73 720
13912.84 736
13913.96 733
13915.07 732
13916.19 717
13917.30 708
13918.41 732
13919.53 723
13920.64 681
13921.76 704
13922.87 684
13923.99 684
13925.10 699
13926.21 649
13927.33 657
13928.44 638
13929.56 669
13930.67 671
13931.79 676
13932.90 691
13934.02 675
13935.13 645
13936.25 681
13937.36 689
13938.48 658
13939.59 665
13940.71 658
13941.82 676
13942.94 682
13944.05 661
13945.17 672
13946.28 653
13947.40 655
13948.52 678
13949.63 676
13950.75 655
13951.86 595
13952.98 632
13954.09 612
13955.21 614
13956.32 605
13957.44 652
13958.56 627
13959.67 649
13960.79 617
13961.90 620
13963.02 618
13964.14 670
13965.25 652
13966.37 602
13967.48 624
13968.60 611
13969.72 613
13970.83 643
13971.95 633
13973.07 644
13974.18 656
13975.30 671
13976.42 632
13977.53 651
13978.65 627
13979.77 606
13980.88 594
13982.00 613
13983.12 657
13984.23 638
13985.35 624
13986.47 644
13987.58 632
13988.70 628
13989.82 632
13990.94 628
13992.05 616
13993.17 641
13994.29 654
13995.40 661
13996.52 627
13997.64 611
13998.76 650
13999.87 632
14000.99 649
14002.11 639
14003.23 654
14004.35 675
14005.46 645
14006.58 700
14007.70 663
14008.82 649
14009.93 642
14011.05 662
14012.17 661
14013.29 649
14014.41 667
14015.52 681
14016.64 681
14017.76 659
14018.88 654
14020.00 673
14021.12 647
14022.23 652
14023.35 632
14024.47 633
14025.59 660
14026.71 683
14027.83 642
14028.95 653
14030.06 641
14031.18 641
14032.30 651
14033.42 658
14034.54 641
14035.66 596
14036.78 654
14037.90 691
14039.02 642
14040.14 681
14041.25 663
14042.37 680
14043.49 715
14044.61 710
14045.73 667
14046.85 668
14047.97 696
14049.09 706
14050.21 662
14051.33 689
14052.45 731
14053.57 723
14054.69 703
14055.81 718
14056.93 705
14058.05 701
14059.17 724
14060.29 710
14061.41 749
14062.53 719
14063.65 743
14064.77 763
14065.89 771
14067.01 775
14068.13 822
14069.25 781
14070.37 806
14071.49 774
14072.61 793
14073.73 782
14074.85 794
14075.97 834
14077.09 843
14078.21 798
14079.33 813
14080.45 815
14081.57 797
14082.69 830
14083.82 833
14084.94 801
14086.06 817
14087.18 844
14088.30 862
14089.42 838
14090.54 771
14091.66 832
14092.78 822
14093.91 851
14095.03 828
14096.15 843
14097.27 853
14098.39 878
14099.51 839
14100.63 852
14101.76 858
14102.88 825
14104.00 861
14105.12 830
14106.24 795
14107.36 809
14108.49 817
14109.61 800
14110.73 814
14111.85 793
14112.97 794
14114.10 775
14115.22 765
14116.34 782
14117.46 732
14118.58 752
14119.71 692
14120.83 735
14121.95 732
14123.07 718
14124.20 706
14125.32 703
14126.44 684
14127.56 710
14128.69 671
14129.81 680
14130.93 686
14132.06 693
14133.18 679
14134.30 663
14135.42 675
14136.55 664
14137.67 678
14138.79 667
14139.92 647
14141.04 659
14142.16 657
14143.29 666
14144.41 687
14145.53 652
14146.66 667
14147.78 634
14148.90 645
14150.03 663
14151.15 627
14152.27 632
14153.40 654
14154.52 658
14155.64 653
14156.77 637
14157.89 591
14159.02 614
14160.14 609
14161.26 639
14162.39 629
14163.51 625
14164.64 646
14165.76 670
14166.88 653
14168.01 625
14169.13 633
14170.26 674
14171.38 643
14172.51 593
14173.63 605
14174.75 605
14175.88 628
14177.00 633
14178.13 636
14179.25 622
14180.38 629
14181.50 651
14182.63 632
14183.75 628
14184.88 620
14186.00 622
14187.13 619
14188.25 617
14189.38 583
14190.50 619
14191.63 609
14192.75 639
14193.88 592
14195.00 584
14196.13 631
14197.25 567
14198.38 582
14199.50 590
14200.63 588
14201.76 601
14202.88 604
14204.01 566
14205.13 578
14206.26 607
14207.38 582
14208.51 606
14209.64 609
14210.76 586
14211.89 595
14213.01 560
14214.14 577
14215.27 581
14216.39 577
14217.52 585
14218.64 589
14219.77 593
14220.90 628
14222.02 589
14223.15 544
14224.28 571
14225.40 557
14226.53 570
14227.66 570
14228.78 577
14229.91 565
14231.04 580
14232.16 587
14233.29 559
14234.42 571
14235.54 573
14236.67 621
14237.80 595
14238.92 574
14240.05 568
14241.18 521
14242.31 543
14243.43 598
14244.56 548
14245.69 571
14246.82 567
14247.94 530
14249.07 541
14250.20 546
14251.33 586
14252.45 577
14253.58 557
14254.71 524
14255.84 556
14256.96 526
14258.09 548
14259.22 535
14260.35 535
14261.47 508
14262.60 563
14263.73 516
14264.86 550
14265.99 540
14267.12 536
14268.24 544
14269.37 522
14270.50 531
14271.63 530
14272.76 495
14273.89 519
14275.01 530
14276.14 512
14277.27 539
14278.40 505
14279.53 530
14280.66 509
14281.79 511
14282.91 521
14284.04 513
14285.17 495
14286.30 481
14287.43 498
14288.56 522
14289.69 522
14290.82 490
14291.95 505
14293.08 495
14294.20 517
14295.33 491
14296.46 508
14297.59 511
14298.72 500
14299.85 490
14300.98 487
14302.11 499
14303.24 511
14304.37 497
14305.50 494
14306.63 481
14307.76 507
14308.89 496
14310.02 504
14311.15 517
14312.28 495
14313.41 502
14314.54 491
14315.67 507
14316.80 520
14317.93 475
14319.06 471
14320.19 469
14321.32 490
14322.45 486
14323.58 494
14324.71 488
14325.84 495
14326.97 497
14328.10 486
14329.23 478
14330.36 491
14331.49 504
14332.62 495
14333.76 467
14334.89 500
14336.02 480
14337.15 490
14338.28 517
14339.41 467
14340.54 460
14341.67 467
14342.80 468
14343.93 491
14345.07 490
14346.20 508
14347.33 509
14348.46 502
14349.59 505
14350.72 474
14351.85 489
14352.99 493
14354.12 495
14355.25 494
14356.38 488
14357.51 493
14358.64 490
14359.78 492
14360.91 512
14362.04 510
14363.17 483
14364.30 469
14365.44 464
14366.57 490
14367.70 488
14368.83 506
14369.96 496
14371.10 496
14372.23 500
14373.36 488
14374.49 477
14375.63 532
14376.76 497
14377.89 491
14379.02 479
14380.16 459
14381.29 469
14382.42 493
14383.55 472
14384.69 482
14385.82 507
14386.95 494
14388.09 473
14389.22 515
14390.35 485
14391.49 490
14392.62 503
14393.75 480
14394.89 474
14396.02 504
14397.15 494
14398.28 524
14399.42 495
14400.55 527
14401.69 524
14402.82 516
14403.95 491
14405.09 498
14406.22 509
14407.35 526
14408.49 508
14409.62 522
14410.75 511
14411.89 496
14413.02 516
14414.16 530
14415.29 509
14416.42 501
14417.56 488
14418.69 483
14419.83 513
14420.96 530
14422.10 509
14423.23 506
14424.36 518
14425.50 513
14426.63 526
14427.77 523
14428.90 536
14430.04 531
14431.17 540
14432.31 525
14433.44 530
14434.58 515
14435.71 537
14436.85 545
14437.98 518
14439.12 527
14440.25 532
14441.39 544
14442.52 535
14443.66 523
14444.79 532
14445.93 556
14447.06 587
14448.20 554
14449.33 562
14450.47 561
14451.60 557
14452.74 535
14453.87 535
14455.01 554
14456.14 545
14457.28 571
14458.42 575
14459.55 561
14460.69 556
14461.82 572
14462.96 561
14464.10 561
14465.23 572
14466.37 589
14467.50 620
14468.64 566
14469.78 572
14470.91 594
14472.05 583
14473.18 593
14474.32 604
14475.46 623
14476.59 627
14477.73 622
14478.87 593
14480.00 606
14481.14 615
14482.28 615
14483.41 605
14484.55 579
14485.69 583
14486.82 602
14487.96 578
14489.10 561
14490.23 539
14491.37 553
14492.51 581
14493.65 570
14494.78 571
14495.92 569
14497.06 531
14498.19 560
14499.33 555
14500.47 577
14501.61 577
14502.74 587
14503.88 580
14505.02 584
14506.16 582
14507.29 597
14508.43 572
14509.57 575
14510.71 586
14511.85 562
14512.98 552
14514.12 556
14515.26 580
14516.40 575
14517.54 563
14518.67 590
14519.81 554
14520.95 579
14522.09 536
14523.23 561
14524.36 583
14525.50 556
14526.64 515
14527.78 520
14528.92 537
14530.06 567
14531.19 557
14532.33 540
14533.47 531
14534.61 545
14535.75 505
14536.89 530
14538.03 539
14539.17 541
14540.31 541
14541.44 527
14542.58 526
14543.72 537
14544.86 545
14546.00 585
14547.14 557
14548.28 570
14549.42 537
14550.56 528
14551.70 524
14552.84 553
14553.98 530
14555.12 515
14556.25 527
14557.39 520
14558.53 531
14559.67 547
14560.81 542
14561.95 518
14563.09 537
14564.23 567
14565.37 542
14566.51 546
14567.65 525
14568.79 536
14569.93 532
14571.07 557
14572.21 550
14573.35 565
14574.49 563
14575.63 544
14576.77 569
14577.92 559
14579.06 573
14580.20 552
14581.34 550
14582.48 552
14583.62 559
14584.76 570
14585.90 573
14587.04 580
14588.18 584
14589.32 593
14590.46 627
14591.60 631
14592.74 577
14593.89 588
14595.03 573
14596.17 581
14597.31 588
14598.45 612
14599.59 582
14600.73 605
14601.87 616
14603.02 599
14604.16 597
14605.30 620
14606.44 609
14607.58 621
14608.72 619
14609.86 639
14611.01 640
14612.15 656
14613.29 614
14614.43 621
14615.57 657
14616.72 610
14617.86 672
14619.00 649
14620.14 670
14621.28 682
14622.43 673
14623.57 707
14624.71 682
14625.85 671
14627.00 689
14628.14 705
14629.28 701
14630.42 710
14631.56 735
14632.71 744
14633.85 730
14634.99 724
14636.14 731
14637.28 759
14638.42 752
14639.56 728
14640.71 768
14641.85 709
14642.99 708
14644.14 709
14645.28 691
14646.42 678
14647.56 685
14648.71 682
14649.85 668
14650.99 647
14652.14 632
14653.28 606
14654.42 620
14655.57 605
14656.71 599
14657.85 596
14659.00 578
14660.14 560
14661.29 549
14662.43 552
14663.57 535
14664.72 544
14665.86 517
14667.00 543
14668.15 556
14669.29 524
14670.44 541
14671.58 546
14672.73 527
14673.87 519
14675.01 489
14676.16 502
14677.30 487
14678.45 493
14679.59 489
14680.74 477
14681.88 471
14683.02 490
14684.17 503
14685.31 470
14686.46 457
14687.60 485
14688.75 474
14689.89 465
14691.04 482
14692.18 477
14693.33 480
14694.47 492
14695.62 478
14696.76 446
14697.91 452
14699.05 482
14700.20 467
14701.34 464
14702.49 443
14703.63 458
14704.78 466
14705.92 461
14707.07 478
14708.22 481
14709.36 460
14710.51 458
14711.65 442
14712.80 448
14713.94 473
14715.09 484
14716.23 448
14717.38 478
14718.53 438
14719.67 445
14720.82 438
14721.96 457
14723.11 469
14724.26 440
14725.40 457
14726.55 470
14727.70 461
14728.84 477
14729.99 484
14731.13 456
14732.28 447
14733.43 424
14734.57 440
14735.72 447
14736.87 431
14738.01 429
14739.16 443
14740.31 453
14741.45 467
14742.60 442
14743.75 445
14744.89 464
14746.04 467
14747.19 469
14748.34 444
14749.48 442
14750.63 467
14751.78 479
14752.92 428
14754.07 408
14755.22 444
14756.37 443
14757.51 406
14758.66 382
14759.81 426
14760.96 405
14762.10 442
14763.25 431
14764.40 414
14765.55 417
14766.70 458
14767.84 428
14768.99 441
14770.14 404
14771.29 395
14772.43 422
14773.58 407
14774.73 406
14775.88 426
14777.03 452
14778.18 417
14779.32 415
14780.47 396
14781.62 385
14782.77 398
14783.92 424
14785.07 405
14786.21 388
14787.36 403
14788.51 418
14789.66 387
14790.81 409
14791.96 405
14793.11 404
14794.26 443
14795.40 429
14796.55 408
14797.70 390
14798.85 405
14800.00 391
14801.15 435
14802.30 379
14803.45 394
14804.60 395
14805.75 375
14806.90 388
14808.05 397
14809.19 388
14810.34 392
14811.49 379
14812.64 408
14813.79 393
14814.94 380
14816.09 401
14817.24 393
14818.39 405
14819.54 384
14820.69 393
14821.84 400
14822.99 389
14824.14 401
14825.29 367
14826.44 399
14827.59 374
14828.74 406
14829.89 390
14831.04 397
14832.19 365
14833.34 374
14834.49 369
14835.64 367
14836.79 382
14837.95 401
14839.10 407
14840.25 381
14841.40 346
14842.55 356
14843.70 392
14844.85 383
14846.00 398
14847.15 395
14848.30 360
14849.45 369
14850.60 367
14851.76 348
14852.91 374
14854.06 373
14855.21 387
14856.36 372
14857.51 356
14858.66 358
14859.81 373
14860.97 382
14862.12 392
14863.27 372
14864.42 377
14865.57 363
14866.72 350
14867.88 368
14869.03 360
14870.18 371
14871.33 369
14872.48 391
14873.64 379
14874.79 366
14875.94 377
14877.09 389
14878.24 377
14879.40 367
14880.55 397
14881.70 366
14882.85 357
14884.00 370
14885.16 366
14886.31 368
14887.46 355
14888.61 378
14889.77 353
14890.92 374
14892.07 361
14893.23 370
14894.38 359
14895.53 360
14896.68 368
14897.84 379
14898.99 370
14900.14 365
14901.30 364
14902.45 365
14903.60 371
14904.75 365
14905.91 336
14907.06 338
14908.21 326
14909.37 377
14910.52 380
14911.67 355
14912.83 358
14913.98 368
14915.14 376
14916.29 345
14917.44 365
14918.60 365
14919.75 379
14920.90 347
14922.06 377
14923.21 386
14924.37 350
14925.52 368
14926.67 374
14927.83 368
14928.98 356
14930.14 371
14931.29 362
14932.44 374
14933.60 390
14934.75 385
14935.91 365
14937.06 383
14938.22 381
14939.37 369
14940.52 359
14941.68 383
14942.83 362
14943.99 341
14945.14 365
14946.30 364
14947.45 366
14948.61 373
14949.76 366
14950.92 349
14952.07 364
14953.23 341
14954.38 376
14955.54 389
14956.69 391
14957.85 378
14959.00 358
14960.16 362
14961.31 366
14962.47 375
14963.62 363
14964.78 338
14965.94 368
14967.09 379
14968.25 346
14969.40 365
14970.56 377
14971.71 360
14972.87 375
14974.03 369
14975.18 365
14976.34 372
14977.49 344
14978.65 364
14979.81 374
14980.96 374
14982.12 355
14983.27 372
14984.43 382
14985.59 376
14986.74 378
14987.90 363
14989.06 369
14990.21 390
14991.37 365
14992.53 355
14993.68 356
14994.84 335
14996.00 372
14997.15 352
14998.31 369
14999.47 354
15000.62 359
15001.78 383
15002.94 368
15004.09 370
15005.25 363
15006.41 333
15007.56 337
15008.72 347
15009.88 347
15011.04 375
15012.19 334
15013.35 355
15014.51 333
15015.67 336
15016.82 343
15017.98 362
15019.14 358
15020.30 350
15021.45 325
15022.61 331
15023.77 357
15024.93 356
15026.08 367
15027.24 380
15028.40 350
15029.56 351
15030.72 350
15031.87 368
15033.03 335
15034.19 357
15035.35 340
15036.51 358
15037.67 351
15038.82 369
15039.98 359
15041.14 334
15042.30 369
15043.46 362
15044.62 342
15045.78 358
15046.93 353
15048.09 354
15049.25 358
15050.41 347
15051.57 350
15052.73 347
15053.89 366
15055.05 341
15056.20 353
15057.36 362
15058.52 365
15059.68 356
15060.84 359
15062.00 368
15063.16 388
15064.32 349
15065.48 370
15066.64 360
15067.80 360
15068.96 359
15070.12 359
15071.28 357
15072.44 335
15073.60 394
15074.76 381
15075.91 370
15077.07 359
15078.23 359
15079.39 347
15080.55 350
15081.71 370
15082.87 369
15084.03 366
15085.19 350
15086.35 347
15087.51 349
15088.68 346
15089.84 353
15091.00 354
15092.16 351
15093.32 340
15094.48 366
15095.64 354
15096.80 381
15097.96 375
15099.12 357
15100.28 340
15101.44 346
15102.60 352
15103.76 359
15104.92 359
15106.08 349
15107.25 350
15108.41 413
15109.57 383
15110.73 337
15111.89 358
15113.05 341
15114.21 377
15115.37 367
15116.54 374
15117.70 376
15118.86 378
15120.02 366
15121.18 353
15122.34 360
15123.50 350
15124.67 363
15125.83 348
15126.99 371
15128.15 359
15129.31 373
15130.47 378
15131.64 390
15132.80 374
15133.96 349
15135.12 384
15136.28 370
15137.45 364
15138.61 377
15139.77 369
15140.93 376
15142.10 381
15143.26 391
15144.42 383
15145.58 362
15146.75 375
15147.91 380
15149.07 374
15150.23 362
15151.40 390
15152.56 371
15153.72 383
15154.88 382
15156.05 383
15157.21 388
15158.37 382
15159.54 391
15160.70 391
15161.86 384
15163.03 391
15164.19 392
15165.35 371
15166.52 407
15167.68 412
15168.84 405
15170.01 393
15171.17 404
15172.33 403
15173.50 396
15174.66 376
15175.82 396
15176.99 403
15178.15 383
15179.31 428
15180.48 389
15181.64 368
15182.81 379
15183.97 415
15185.13 412
15186.30 405
15187.46 424
15188.63 422
15189.79 407
15190.95 396
15192.12 413
15193.28 418
15194.45 384
15195.61 428
15196.78 415
15197.94 424
15199.10 442
15200.27 403
15201.43 420
15202.60 420
15203.76 436
15204.93 419
15206.09 409
15207.26 415
15208.42 440
15209.59 388
15210.75 427
15211.92 434
15213.08 401
15214.25 410
15215.41 407
15216.58 429
15217.74 433
15218.91 437
15220.07 441
15221.24 435
15222.40 451
15223.57 454
15224.74 419
15225.90 423
15227.07 437
15228.23 432
15229.40 420
15230.56 433
15231.73 444
15232.89 424
15234.06 409
15235.23 439
15236.39 453
15237.56 458
15238.72 456
15239.89 452
15241.06 464
15242.22 450
15243.39 441
15244.56 436
15245.72 466
15246.89 463
15248.05 434
15249.22 435
15250.39 438
15251.55 444
15252.72 435
15253.89 445
15255.05 428
15256.22 417
15257.39 439
15258.55 412
15259.72 439
15260.89 407
15262.05 404
15263.22 404
15264.39 406
15265.56 415
15266.72 403
15267.89 380
15269.06 410
15270.22 422
15271.39 393
15272.56 402
15273.73 394
15274.89 401
15276.06 379
15277.23 374
15278.40 386
15279.56 393
15280.73 371
15281.90 394
15283.07 393
15284.23 393
15285.40 384
15286.57 394
15287.74 376
15288.91 404
15290.07 393
15291.24 404
15292.41 398
15293.58 419
15294.75 423
15295.92 411
15297.08 387
15298.25 386
15299.42 410
15300.59 406
15301.76 382
15302.93 370
15304.09 401
15305.26 400
15306.43 374
15307.60 365
15308.77 389
15309.94 379
15311.11 406
15312.28 374
15313.44 381
15314.61 404
15315.78 375
15316.95 405
15318.12 399
15319.29 395
15320.46 420
15321.63 420
15322.80 388
15323.97 392
15325.14 399
15326.30 384
15327.47 402
15328.64 398
15329.81 388
15330.98 368
15332.15 407
15333.32 417
15334.49 410
15335.66 418
15336.83 396
15338.00 393
15339.17 373
15340.34 384
15341.51 375
15342.68 398
15343.85 417
15345.02 410
15346.19 411
15347.36 407
15348.53 411
15349.70 407
15350.87 383
15352.04 403
15353.21 406
15354.38 374
15355.55 370
15356.72 415
15357.90 424
15359.07 402
15360.24 434
15361.41 422
15362.58 398
15363.75 409
15364.92 401
15366.09 386
15367.26 426
15368.43 417
15369.60 430
15370.77 428
15371.95 419
15373.12 396
15374.29 417
15375.46 422
15376.63 403
15377.80 403
15378.97 419
15380.15 410
15381.32 418
15382.49 409
15383.66 434
15384.83 414
15386.00 412
15387.17 401
15388.35 399
15389.52 383
15390.69 424
15391.86 406
15393.03 417
15394.21 405
15395.38 407
15396.55 398
15397.72 399
15398.89 406
15400.07 418
15401.24 406
15402.41 397
15403.58 389
15404.76 406
15405.93 403
15407.10 397
15408.27 397
15409.45 398
15410.62 390
15411.79 365
15412.96 401
15414.14 395
15415.31 390
15416.48 373
15417.66 387
15418.83 379
15420.00 396
15421.17 387
15422.35 381
15423.52 387
15424.69 381
15425.87 368
15427.04 376
15428.21 383
15429.39 373
15430.56 380
15431.73 397
15432.91 362
15434.08 362
15435.25 366
15436.43 371
15437.60 353
15438.77 351
15439.95 351
15441.12 365
15442.30 369
15443.47 372
15444.64 389
15445.82 373
15446.99 375
15448.17 381
15449.34 363
15450.51 368
15451.69 376
15452.86 360
15454.04 373
15455.21 359
15456.39 377
15457.56 364
15458.73 369
15459.91 370
15461.08 386
15462.26 387
15463.43 371
15464.61 369
15465.78 369
15466.96 373
15468.13 365
15469.31 392
15470.48 394
15471.66 368
15472.83 370
15474.01 363
15475.18 357
15476.36 369
15477.53 357
15478.71 361
15479.88 359
15481.06 353
15482.23 363
15483.41 367
15484.58 384
15485.76 356
15486.93 390
15488.11 368
15489.29 356
15490.46 347
15491.64 357
15492.81 355
15493.99 372
15495.16 381
15496.34 383
15497.52 358
15498.69 374
15499.87 365
15501.04 374
15502.22 359
15503.40 375
15504.57 381
15505.75 389
15506.92 372
15508.10 354
15509.28 363
15510.45 396
15511.63 383
15512.81 353
15513.98 356
15515.16 373
15516.34 392
15517.51 359
15518.69 386
15519.87 363
15521.04 361
15522.22 378
15523.40 386
15524.57 376
15525.75 369
15526.93 414
15528.11 406
15529.28 396
15530.46 359
15531.64 376
15532.81 386
15533.99 402
15535.17 392
15536.35 360
15537.52 378
15538.70 388
15539.88 371
15541.06 368
15542.23 391
15543.41 390
15544.59 405
15545.77 381
15546.95 405
15548.12 389
15549.30 385
15550.48 420
15551.66 402
15552.83 405
15554.01 406
15555.19 390
15556.37 393
15557.55 417
15558.73 407
15559.90 399
15561.08 383
15562.26 377
15563.44 382
15564.62 402
15565.80 411
15566.97 409
15568.15 424
15569.33 406
15570.51 416
15571.69 408
15572.87 400
15574.05 389
15575.23 398
15576.40 403
15577.58 403
15578.76 399
15579.94 384
15581.12 384
15582.30 423
15583.48 409
15584.66 434
15585.84 432
15587.02 417
15588.20 411
15589.38 402
15590.56 424
15591.73 433
15592.91 438
15594.09 430
15595.27 431
15596.45 415
15597.63 437
15598.81 436
15599.99 441
15601.17 456
15602.35 441
15603.53 439
15604.71 437
15605.89 438
15607.07 463
15608.25 469
15609.43 452
15610.61 459
15611.79 432
15612.97 452
15614.15 488
15615.33 480
15616.51 481
15617.69 444
15618.88 446
15620.06 466
15621.24 454
15622.42 463
15623.60 490
15624.78 496
15625.96 498
15627.14 486
15628.32 501
15629.50 499
15630.68 482
15631.86 461
15633.05 486
15634.23 470
15635.41 476
15636.59 489
15637.77 520
15638.95 502
15640.13 507
15641.31 511
15642.50 496
15643.68 505
15644.86 513
15646.04 525
15647.22 516
15648.40 484
15649.58 488
15650.77 523
15651.95 526
15653.13 513
15654.31 515
15655.49 492
15656.68 516
15657.86 495
15659.04 530
15660.22 499
15661.40 524
15662.59 508
15663.77 476
15664.95 516
15666.13 498
15667.32 506
15668.50 508
15669.68 516
15670.86 509
15672.05 510
15673.23 504
15674.41 478
15675.59 512
15676.78 486
15677.96 502
15679.14 495
15680.32 479
15681.51 502
15682.69 510
15683.87 514
15685.06 479
15686.24 494
15687.42 475
15688.61 514
15689.79 504
15690.97 468
15692.16 503
15693.34 507
15694.52 529
15695.71 515
15696.89 515
15698.07 505
15699.26 488
15700.44 480
15701.62 486
15702.81 490
15703.99 486
15705.17 470
15706.36 476
15707.54 479
15708.73 492
15709.91 514
15711.09 480
15712.28 483
15713.46 519
15714.65 497
15715.83 503
15717.02 490
15718.20 534
15719.38 530
15720.57 492
15721.75 530
15722.94 520
15724.12 523
15725.31 534
15726.49 532
15727.68 520
15728.86 511
15730.04 521
15731.23 524
15732.41 528
15733.60 546
15734.78 549
15735.97 550
15737.15 561
15738.34 531
15739.52 536
15740.71 554
15741.89 549
15743.08 547
15744.27 560
15745.45 557
15746.64 574
15747.82 588
15749.01 586
15750.19 555
15751.38 599
15752.56 620
15753.75 583
15754.93 606
15756.12 582
15757.31 619
15758.49 584
15759.68 619
15760.86 606
15762.05 610
15763.24 618
15764.42 612
15765.61 643
15766.79 630
15767.98 617
15769.17 605
15770.35 596
15771.54 628
15772.72 606
15773.91 601
15775.10 605
15776.28 613
15777.47 581
15778.66 602
15779.84 571
15781.03 573
15782.22 561
15783.40 591
15784.59 564
15785.78 560
15786.96 528
15788.15 553
15789.34 538
15790.53 546
15791.71 566
15792.90 539
15794.09 545
15795.27 524
15796.46 510
15797.65 509
15798.84 519
15800.02 533
15801.21 536
15802.40 538
15803.59 502
15804.77 467
15805.96 517
15807.15 519
15808.34 506
15809.52 455
15810.71 506
15811.90 472
15813.09 481
15814.28 470
15815.46 461
15816.65 497
15817.84 497
15819.03 488
15820.22 465
15821.40 454
15822.59 484
15823.78 494
15824.97 479
15826.16 467
15827.35 461
15828.53 458
15829.72 467
15830.91 478
15832.10 487
15833.29 489
15834.48 479
15835.67 490
15836.85 474
15838.04 497
15839.23 474
15840.42 457
15841.61 440
15842.80 472
15843.99 482
15845.18 496
15846.37 464
15847.55 486
15848.74 484
15849.93 442
15851.12 470
15852.31 484
15853.50 493
15854.69 462
15855.88 477
15857.07 468
15858.26 458
15859.45 453
15860.64 494
15861.83 450
15863.02 484
15864.21 477
15865.40 468
15866.59 459
15867.78 470
15868.97 490
15870.16 481
15871.35 480
15872.54 490
15873.73 498
15874.92 466
15876.11 502
15877.30 487
15878.49 454
15879.68 468
15880.87 467
15882.06 493
15883.25 493
15884.44 527
15885.63 503
15886.82 507
15888.01 487
15889.20 500
15890.39 487
15891.59 514
15892.78 499
15893.97 486
15895.16 479
15896.35 479
15897.54 514
15898.73 490
15899.92 509
15901.11 477
15902.30 502
15903.50 501
15904.69 498
15905.88 534
15907.07 512
15908.26 532
15909.45 525
15910.64 511
15911.84 529
15913.03 528
15914.22 506
15915.41 509
15916.60 546
15917.79 535
15918.99 519
15920.18 531
15921.37 529
15922.56 531
15923.75 516
15924.95 506
15926.14 520
15927.33 526
15928.52 527
15929.71 549
15930.91 525
15932.10 537
15933.29 522
15934.48 528
15935.68 519
15936.87 514
15938.06 512
15939.25 505
15940.45 519
15941.64 491
15942.83 484
15944.03 459
15945.22 494
15946.41 490
15947.60 481
15948.80 459
15949.99 442
15951.18 468
15952.38 466
15953.57 439
15954.76 445
15955.96 446
15957.15 455
15958.34 435
15959.54 439
15960.73 422
15961.92 420
15963.12 403
15964.31 420
15965.50 422
15966.70 405
15967.89 393
15969.08 415
15970.28 399
15971.47 418
15972.67 414
15973.86 398
15975.05 410
15976.25 411
15977.44 406
15978.64 378
15979.83 388
15981.02 408
15982.22 392
15983.41 416
15984.61 402
15985.80 372
15987.00 374
15988.19 377
15989.38 358
15990.58 375
15991.77 366
15992.97 375
15994.16 395
15995.36 388
15996.55 368
15997.75 354
15998.94 374
16000.14 354
16001.33 372
16002.53 364
16003.72 356
16004.92 359
16006.11 369
16007.31 388
16008.50 358
16009.70 342
16010.89 370
16012.09 374
16013.28 374
16014.48 394
16015.67 375
16016.87 363
16018.07 355
16019.26 385
16020.46 373
16021.65 358
16022.85 363
16024.04 376
16025.24 355
16026.44 348
16027.63 345
16028.83 365
16030.02 351
16031.22 351
16032.42 360
16033.61 359
16034.81 346
16036.00 342
16037.20 357
16038.40 345
16039.59 380
16040.79 360
16041.99 367
16043.18 358
16044.38 354
16045.58 329
16046.77 337
16047.97 353
16049.17 336
16050.36 361
16051.56 362
16052.76 340
16053.95 367
16055.15 357
16056.35 335
16057.54 330
16058.74 357
16059.94 348
16061.14 363
16062.33 329
16063.53 351
16064.73 343
16065.92 311
16067.12 309
16068.32 333
16069.52 321
16070.71 352
16071.91 336
16073.11 343
16074.31 334
16075.50 327
16076.70 336
16077.90 331
16079.10 323
16080.30 317
16081.49 329
16082.69 313
16083.89 354
16085.09 309
16086.29 305
16087.48 339
16088.68 340
16089.88 334
16091.08 350
16092.28 300
16093.48 351
16094.67 329
16095.87 324
16097.07 319
16098.27 309
16099.47 328
16100.67 317
16101.87 336
16103.06 315
16104.26 328
16105.46 349
16106.66 308
16107.86 340
16109.06 317
16110.26 315
16111.46 320
16112.66 319
16113.86 319
16115.05 324
16116.25 317
16117.45 333
16118.65 330
16119.85 318
16121.05 315
16122.25 341
16123.45 323
16124.65 311
16125.85 297
16127.05 325
16128.25 322
16129.45 313
16130.65 322
16131.85 311
16133.05 310
16134.25 309
16135.45 323
16136.65 323
16137.85 329
16139.05 317
16140.25 318
16141.45 307
16142.65 337
16143.85 333
16145.05 306
16146.25 316
16147.45 335
16148.65 303
16149.85 296
16151.05 306
16152.25 289
16153.45 303
16154.65 312
16155.85 299
16157.05 297
16158.25 304
16159.46 312
16160.66 302
16161.86 281
16163.06 296
16164.26 306
16165.46 306
16166.66 318
16167.86 307
16169.06 307
16170.27 325
16171.47 345
16172.67 319
16173.87 315
16175.07 306
16176.27 305
16177.47 319
16178.67 320
16179.88 323
16181.08 318
16182.28 305
16183.48 331
16184.68 295
16185.89 316
16187.09 312
16188.29 334
16189.49 311
16190.69 311
16191.90 325
16193.10 327
16194.30 306
16195.50 304
16196.70 326
16197.91 329
16199.11 343
16200.31 314
16201.51 348
16202.72 332
16203.92 317
16205.12 302
16206.32 331
16207.53 361
16208.73 347
16209.93 344
16211.13 299
16212.34 330
16213.54 348
16214.74 320
16215.95 328
16217.15 322
16218.35 344
16219.55 338
16220.76 323
16221.96 320
16223.16 357
16224.37 342
16225.57 307
16226.77 320
16227.98 322
16229.18 326
16230.38 349
16231.59 316
16232.79 333
16233.99 311
16235.20 316
16236.40 338
16237.61 327
16238.81 310
16240.01 331
16241.22 320
16242.42 364
16243.63 347
16244.83 332
16246.03 334
16247.24 329
16248.44 322
16249.65 321
16250.85 320
16252.05 347
16253.26 338
16254.46 362
16255.67 340
16256.87 341
16258.08 332
16259.28 344
16260.49 324
16261.69 358
16262.89 344
16264.10 340
16265.30 334
16266.51 334
16267.71 322
16268.92 342
16270.12 332
16271.33 360
16272.53 347
16273.74 354
16274.94 335
16276.15 344
16277.35 335
16278.56 353
16279.77 366
16280.97 333
16282.18 356
16283.38 345
16284.59 373
16285.79 345
16287.00 346
16288.20 362
16289.41 352
16290.61 335
16291.82 331
16293.03 314
16294.23 330
16295.44 358
16296.64 336
16297.85 372
16299.06 365
16300.26 384
16301.47 345
16302.67 340
16303.88 369
16305.09 354
16306.29 347
16307.50 347
16308.71 335
16309.91 336
16311.12 335
16312.33 314
16313.53 334
16314.74 328
16315.95 333
16317.15 345
16318.36 328
16319.57 371
16320.77 374
16321.98 337
16323.19 335
16324.39 329
16325.60 346
16326.81 334
16328.01 360
16329.22 363
16330.43 355
16331.64 348
16332.84 318
16334.05 317
16335.26 323
16336.47 316
16337.67 329
16338.88 320
16340.09 306
16341.30 327
16342.50 330
16343.71 331
16344.92 335
16346.13 317
16347.33 307
16348.54 310
16349.75 330
16350.96 328
16352.17 311
16353.37 318
16354.58 326
16355.79 316
16357.00 329
16358.21 335
16359.41 331
16360.62 305
16361.83 311
16363.04 334
16364.25 334
16365.46 315
16366.67 324
16367.87 307
16369.08 337
16370.29 310
16371.50 318
16372.71 323
16373.92 309
16375.13 294
16376.34 273
16377.54 298
16378.75 312
16379.96 306
16381.17 303
16382.38 299
16383.59 307
16384.80 302
16386.01 298
16387.22 298
16388.43 288
16389.64 308
16390.85 299
16392.05 306
16393.26 297
16394.47 290
16395.68 298
16396.89 306
16398.10 316
16399.31 304
16400.52 276
16401.73 280
16402.94 313
16404.15 302
16405.36 304
16406.57 306
16407.78 333
16408.99 317
16410.20 310
16411.41 315
16412.62 308
16413.83 315
16415.04 300
16416.25 301
16417.46 286
16418.67 297
16419.88 327
16421.10 322
16422.31 323
16423.52 329
16424.73 310
16425.94 321
16427.15 331
16428.36 337
16429.57 310
16430.78 297
16431.99 313
16433.20 322
16434.41 322
16435.63 301
16436.84 332
16438.05 307
16439.26 310
16440.47 320
16441.68 319
16442.89 304
16444.10 311
16445.32 332
16446.53 326
16447.74 324
16448.95 311
16450.16 324
16451.37 318
16452.59 314
16453.80 303
16455.01 299
16456.22 296
16457.43 326
16458.64 304
16459.86 318
16461.07 312
16462.28 323
16463.49 305
16464.70 293
16465.92 317
16467.13 305
16468.34 316
16469.55 305
16470.77 316
16471.98 330
16473.19 304
16474.40 301
16475.62 327
16476.83 323
16478.04 302
16479.25 302
16480.47 304
16481.68 304
16482.89 308
16484.11 294
16485.32 306
16486.53 311
16487.74 292
16488.96 325
16490.17 319
16491.38 317
16492.60 318
16493.81 287
16495.02 311
16496.24 320
16497.45 324
16498.66 331
16499.88 284
16501.09 289
16502.30 318
16503.52 316
16504.73 326
16505.94 327
16507.16 306
16508.37 320
16509.59 312
16510.80 309
16512.01 315
16513.23 311
16514.44 310
16515.66 296
16516.87 318
16518.08 284
16519.30 323
16520.51 301
16521.73 319
16522.94 287
16524.16 307
16525.37 323
16526.58 319
16527.80 299
16529.01 316
16530.23 310
16531.44 312
16532.66 331
16533.87 303
16535.09 290
16536.30 303
16537.52 319
16538.73 335
16539.95 307
16541.16 273
16542.38 340
16543.59 341
16544.81 325
16546.02 329
16547.24 335
16548.45 320
16549.67 332
16550.88 333
16552.10 345
16553.31 358
16554.53 349
16555.74 344
16556.96 349
16558.18 336
16559.39 340
16560.61 339
16561.82 342
16563.04 348
16564.25 358
16565.47 344
16566.69 330
16567.90 355
16569.12 342
16570.33 360
16571.55 356
16572.77 353
16573.98 310
16575.20 334
16576.41 340
16577.63 346
16578.85 358
16580.06 334
16581.28 339
16582.50 348
16583.71 342
16584.93 370
16586.15 367
16587.36 335
16588.58 353
16589.80 357
16591.01 359
16592.23 358
16593.45 334
16594.66 331
16595.88 327
16597.10 324
16598.32 342
16599.53 352
16600.75 333
16601.97 318
16603.18 324
16604.40 314
16605.62 340
16606.84 326
16608.05 323
16609.27 319
16610.49 321
16611.71 328
16612.92 307
16614.14 317
16615.36 301
16616.58 306
16617.79 316
16619.01 310
16620.23 318
16621.45 315
16622.67 323
16623.88 308
16625.10 328
16626.32 308
16627.54 296
16628.76 302
16629.97 305
16631.19 319
16632.41 313
16633.63 329
16634.85 329
16636.07 309
16637.29 309
16638.50 276
16639.72 297
16640.94 327
16642.16 284
16643.38 299
16644.60 309
16645.82 299
16647.03 322
16648.25 339
16649.47 319
16650.69 284
16651.91 303
16653.13 306
16654.35 304
16655.57 287
16656.79 308
16658.01 298
16659.23 308
16660.45 287
16661.66 296
16662.88 300
16664.10 311
16665.32 302
16666.54 304
16667.76 292
16668.98 282
16670.20 320
16671.42 314
16672.64 299
16673.86 276
16675.08 289
16676.30 282
16677.52 258
16678.74 274
16679.96 281
16681.18 312
16682.40 307
16683.62 307
16684.84 281
16686.06 281
16687.28 299
16688.50 314
16689.72 329
16690.94 281
16692.16 281
16693.39 293
16694.61 278
16695.83 291
16697.05 292
16698.27 311
16699.49 300
16700.71 285
16701.93 267
16703.15 293
16704.37 299
16705.59 294
16706.81 302
16708.04 291
16709.26 295
16710.48 303
16711.70 318
16712.92 284
16714.14 295
16715.36 298
16716.58 292
16717.81 279
16719.03 279
16720.25 304
16721.47 289
16722.69 287
16723.91 293
16725.14 271
16726.36 275
16727.58 298
16728.80 295
16730.02 298
16731.24 279
16732.47 303
16733.69 297
16734.91 282
16736.13 286
16737.36 281
16738.58 294
16739.80 271
16741.02 310
16742.24 287
16743.47 287
16744.69 295
16745.91 298
16747.13 269
16748.36 291
16749.58 288
16750.80 303
16752.02 283
16753.25 246
16754.47 283
16755.69 288
16756.92 287
16758.14 278
16759.36 268
16760.59 274
16761.81 277
16763.03 277
16764.25 283
16765.48 261
16766.70 269
16767.92 284
16769.15 285
16770.37 319
16771.59 297
16772.82 305
16774.04 300
16775.27 289
16776.49 291
16777.71 283
16778.94 271
16780.16 290
16781.38 286
16782.61 280
16783.83 295
16785.06 290
16786.28 274
16787.50 285
16788.73 270
16789.95 274
16791.18 265
16792.40 279
16793.62 276
16794.85 287
16796.07 292
16797.30 295
16798.52 304
16799.75 297
16800.97 289
16802.19 279
16803.42 297
16804.64 276
16805.87 283
16807.09 286
16808.32 276
16809.54 291
16810.77 294
16811.99 295
16813.22 294
16814.44 275
16815.67 289
16816.89 276
16818.12 299
16819.34 295
16820.57 276
16821.79 294
16823.02 299
16824.24 317
16825.47 293
16826.70 294
16827.92 293
16829.15 268
16830.37 256
16831.60 298
16832.82 342
16834.05 300
16835.27 279
16836.50 275
16837.73 294
16838.95 287
16840.18 291
16841.40 279
16842.63 313
16843.86 288
16845.08 273
16846.31 326
16847.53 320
16848.76 309
16849.99 327
16851.21 309
16852.44 283
16853.67 277
16854.89 287
16856.12 310
16857.35 311
16858.57 328
16859.80 315
16861.03 314
16862.25 303
16863.48 290
16864.71 291
16865.93 329
16867.16 324
16868.39 314
16869.61 287
16870.84 318
16872.07 332
16873.30 327
16874.52 320
16875.75 311
16876.98 329
16878.20 293
16879.43 303
16880.66 297
16881.89 350
16883.11 326
16884.34 323
16885.57 335
16886.80 328
16888.02 352
16889.25 353
16890.48 355
16891.71 343
16892.94 323
16894.16 327
16895.39 351
16896.62 335
16897.85 323
16899.08 328
16900.30 320
16901.53 328
16902.76 327
16903.99 335
16905.22 342
16906.45 311
16907.67 320
16908.90 317
16910.13 309
16911.36 327
16912.59 304
16913.82 290
16915.04 309
16916.27 319
16917.50 284
16918.73 311
16919.96 281
16921.19 313
16922.42 315
16923.65 312
16924.88 301
16926.10 320
16927.33 305
16928.56 326
16929.79 316
16931.02 309
16932.25 303
16933.48 311
16934.71 308
16935.94 302
16937.17 299
16938.40 309
16939.63 292
16940.86 314
16942.09 323
16943.32 337
16944.55 324
16945.78 300
16947.01 309
16948.24 313
16949.47 303
16950.70 306
16951.93 292
16953.16 304
16954.39 320
16955.62 290
16956.85 297
16958.08 312
16959.31 302
16960.54 316
16961.77 318
16963.00 300
16964.23 301
16965.46 297
16966.69 298
16967.92 321
16969.15 320
16970.38 297
16971.61 320
16972.84 295
16974.07 307
16975.30 294
16976.54 298
16977.77 315
16979.00 264
16980.23 292
16981.46 304
16982.69 293
16983.92 294
16985.15 280
16986.38 295
16987.62 299
16988.85 280
16990.08 300
16991.31 291
16992.54 282
16993.77 278
16995.00 288
16996.24 279
16997.47 282
16998.70 272
16999.93 287
17001.16 297
17002.39 266
17003.63 306
17004.86 315
17006.09 281
17007.32 300
17008.55 295
17009.79 292
17011.02 268
17012.25 281
17013.48 275
17014.72 300
17015.95 292
17017.18 266
17018.41 274
17019.64 271
17020.88 280
17022.11 279
17023.34 285
17024.58 278
17025.81 291
17027.04 276
17028.27 277
17029.51 299
17030.74 267
17031.97 265
17033.21 266
17034.44 274
17035.67 284
17036.90 283
17038.14 267
17039.37 274
17040.60 269
17041.84 267
17043.07 295
17044.30 277
17045.54 293
17046.77 282
17048.00 276
17049.24 287
17050.47 266
17051.70 274
17052.94 279
17054.17 306
17055.41 298
17056.64 277
17057.87 277
17059.11 289
17060.34 274
17061.58 282
17062.81 279
17064.04 287
17065.28 275
17066.51 269
17067.75 261
17068.98 276
17070.21 242
17071.45 278
17072.68 269
17073.92 267
17075.15 279
17076.39 265
17077.62 266
17078.86 257
17080.09 282
17081.33 281
17082.56 272
17083.80 266
17085.03 265
17086.26 259
17087.50 263
17088.73 258
17089.97 275
17091.20 272
17092.44 267
17093.68 261
17094.91 268
17096.15 267
17097.38 274
17098.62 279
17099.85 280
17101.09 259
17102.32 242
17103.56 254
17104.79 263
17106.03 279
17107.26 265
17108.50 281
17109.74 258
17110.97 247
17112.21 282
17113.44 256
17114.68 263
17115.92 284
17117.15 270
17118.39 264
17119.62 271
17120.86 259
17122.10 272
17123.33 271
17124.57 271
17125.80 256
17127.04 259
17128.28 255
17129.51 244
17130.75 278
17131.99 264
17133.22 270
17134.46 261
17135.70 256
17136.93 273
17138.17 251
17139.41 252
17140.64 260
17141.88 265
17143.12 247
17144.35 239
17145.59 237
17146.83 277
17148.07 252
17149.30 245
17150.54 244
17151.78 247
17153.02 236
17154.25 259
17155.49 272
17156.73 260
17157.96 273
17159.20 268
17160.44 247
17161.68 252
17162.92 234
17164.15 229
17165.39 278
17166.63 254
17167.87 248
17169.10 267
17170.34 239
17171.58 244
17172.82 243
17174.06 242
17175.29 240
17176.53 266
17177.77 251
17179.01 257
17180.25 240
17181.49 259
17182.72 250
17183.96 273
17185.20 240
17186.44 255
17187.68 244
17188.92 247
17190.15 243
17191.39 244
17192.63 265
17193.87 246
17195.11 245
17196.35 254
17197.59 249
17198.83 242
17200.07 227
17201.30 212
17202.54 256
17203.78 238
17205.02 244
17206.26 254
17207.50 229
17208.74 249
17209.98 251
17211.22 265
17212.46 240
17213.70 254
17214.94 265
17216.18 237
17217.42 238
17218.66 237
17219.90 248
17221.14 255
17222.38 237
17223.62 262
17224.86 226
17226.10 231
17227.34 228
17228.58 237
17229.82 238
17231.06 210
17232.30 235
17233.54 254
17234.78 227
17236.02 228
17237.26 240
17238.50 270
17239.74 257
17240.98 235
17242.22 237
17243.46 225
17244.70 258
17245.94 244
17247.18 252
17248.42 231
17249.66 230
17250.90 243
17252.14 251
17253.39 244
17254.63 232
17255.87 268
17257.11 271
17258.35 255
17259.59 263
17260.83 262
17262.07 239
17263.31 246
17264.56 242
17265.80 235
17267.04 257
17268.28 264
17269.52 275
17270.76 233
17272.00 245
17273.25 241
17274.49 250
17275.73 238
17276.97 238
17278.21 234
17279.45 251
17280.70 266
17281.94 245
17283.18 260
17284.42 244
17285.66 236
17286.91 250
17288.15 246
17289.39 225
17290.63 230
17291.88 233
17293.12 240
17294.36 255
17295.60 247
17296.85 240
17298.09 255
17299.33 265
17300.57 253
17301.82 229
17303.06 226
17304.30 251
17305.54 272
17306.79 269
17308.03 237
17309.27 252
17310.52 251
17311.76 262
17313.00 247
17314.25 237
17315.49 274
17316.73 263
17317.97 248
17319.22 247
17320.46 236
17321.71 259
17322.95 254
17324.19 241
17325.44 267
17326.68 237
17327.92 211
17329.17 253
17330.41 261
17331.65 233
17332.90 250
17334.14 246
17335.39 243
17336.63 227
17337.87 250
17339.12 242
17340.36 261
17341.61 243
17342.85 236
17344.09 254
17345.34 239
17346.58 240
17347.83 242
17349.07 255
17350.32 261
17351.56 258
17352.80 246
17354.05 259
17355.29 245
17356.54 236
17357.78 232
17359.03 226
17360.27 244
17361.52 218
17362.76 241
17364.01 232
17365.25 222
17366.50 227
17367.74 243
17368.99 235
17370.23 260
17371.48 248
17372.72 241
17373.97 264
17375.21 283
17376.46 275
17377.70 242
17378.95 223
17380.19 237
17381.44 254
17382.69 233
17383.93 229
17385.18 253
17386.42 255
17387.67 242
17388.91 234
17390.16 234
17391.41 253
17392.65 251
17393.90 247
17395.14 222
17396.39 264
17397.64 253
17398.88 251
17400.13 237
17401.37 244
17402.62 264
17403.87 239
17405.11 243
17406.36 223
17407.61 243
17408.85 246
17410.10 272
17411.35 246
17412.59 245
17413.84 270
17415.09 277
17416.33 256
17417.58 271
17418.83 250
17420.07 275
17421.32 259
17422.57 250
17423.82 240
17425.06 236
17426.31 232
17427.56 247
17428.80 235
17430.05 236
17431.30 235
17432.55 234
17433.79 248
17435.04 250
17436.29 259
17437.54 254
17438.78 267
17440.03 244
17441.28 225
17442.53 266
17443.77 243
17445.02 234
17446.27 263
17447.52 271
17448.77 246
17450.01 236
17451.26 257
17452.51 244
17453.76 254
17455.01 248
17456.25 270
17457.50 262
17458.75 246
17460.00 250
17461.25 229
17462.50 238
17463.74 230
17464.99 239
17466.24 256
17467.49 256
17468.74 239
17469.99 255
17471.24 242
17472.49 240
17473.73 254
17474.98 267
17476.23 273
17477.48 255
17478.73 236
17479.98 245
17481.23 266
17482.48 257
17483.73 268
17484.98 267
17486.23 241
17487.47 239
17488.72 248
17489.97 264
17491.22 284
17492.47 268
17493.72 277
17494.97 270
17496.22 258
17497.47 257
17498.72 267
17499.97 273
17501.22 274
17502.47 275
17503.72 272
17504.97 261
17506.22 269
17507.47 263
17508.72 269
17509.97 274
17511.22 288
17512.47 278
17513.72 254
17514.97 254
17516.22 261
17517.47 284
17518.72 267
17519.97 263
17521.22 259
17522.47 265
17523.72 276
17524.98 295
17526.23 261
17527.48 278
17528.73 261
17529.98 279
17531.23 304
17532.48 265
17533.73 264
17534.98 289
17536.23 286
17537.48 287
17538.74 281
17539.99 291
17541.24 289
17542.49 286
17543.74 283
17544.99 273
17546.24 288
17547.50 291
17548.75 297
17550.00 304
17551.25 304
17552.50 291
17553.75 283
17555.01 289
17556.26 284
17557.51 263
17558.76 291
17560.01 282
17561.26 263
17562.52 300
17563.77 274
17565.02 256
17566.27 286
17567.53 282
17568.78 271
17570.03 287
17571.28 297
17572.53 321
17573.79 279
17575.04 289
17576.29 289
17577.54 295
17578.80 279
17580.05 284
17581.30 282
17582.56 288
17583.81 298
17585.06 291
17586.31 290
17587.57 314
17588.82 314
17590.07 299
17591.33 318
17592.58 307
17593.83 310
17595.08 278
17596.34 285
17597.59 288
17598.84 283
17600.10 274
17601.35 294
17602.61 310
17603.86 299
17605.11 295
17606.37 287
17607.62 269
17608.87 296
17610.13 308
17611.38 315
17612.63 294
17613.89 281
17615.14 301
17616.40 308
17617.65 277
17618.90 282
17620.16 281
17621.41 311
17622.67 311
17623.92 272
17625.17 269
17626.43 298
17627.68 313
17628.94 300
17630.19 331
17631.45 299
17632.70 289
17633.96 318
17635.21 280
17636.47 292
17637.72 306
17638.97 319
17640.23 307
17641.48 313
17642.74 301
17643.99 281
17645.25 304
17646.50 282
17647.76 266
17649.01 304
17650.27 288
17651.52 288
17652.78 289
17654.04 297
17655.29 298
17656.55 274
17657.80 285
17659.06 293
17660.31 283
17661.57 266
17662.82 268
17664.08 262
17665.33 285
17666.59 267
17667.85 288
17669.10 292
17670.36 271
17671.61 280
17672.87 275
17674.13 280
17675.38 284
17676.64 261
17677.89 245
17679.15 262
17680.41 260
17681.66 282
17682.92 273
17684.18 266
17685.43 277
17686.69 278
17687.95 275
17689.20 269
17690.46 276
17691.71 266
17692.97 266
17694.23 268
17695.49 262
17696.74 277
17698.00 237
17699.26 238
17700.51 250
17701.77 244
17703.03 269
17704.28 293
17705.54 257
17706.80 263
17708.06 265
17709.31 250
17710.57 245
17711.83 252
17713.08 238
17714.34 266
17715.60 255
17716.86 266
17718.11 275
17719.37 240
17720.63 233
17721.89 258
17723.15 263
17724.40 250
17725.66 260
17726.92 252
17728.18 247
17729.43 246
17730.69 275
17731.95 272
17733.21 258
17734.47 248
17735.73 244
17736.98 233
17738.24 251
17739.50 245
17740.76 234
17742.02 252
17743.28 238
17744.53 223
17745.79 236
17747.05 232
17748.31 234
17749.57 253
17750.83 240
17752.09 242
17753.34 230
17754.60 246
17755.86 240
17757.12 265
17758.38 262
17759.64 245
17760.90 250
17762.16 252
17763.42 238
17764.68 225
17765.94 239
17767.19 247
17768.45 239
17769.71 240
17770.97 246
17772.23 230
17773.49 240
17774.75 253
17776.01 239
17777.27 244
17778.53 242
17779.79 226
17781.05 239
17782.31 242
17783.57 241
17784.83 235
17786.09 212
17787.35 252
17788.61 244
17789.87 231
17791.13 251
17792.39 244
17793.65 222
17794.91 234
17796.17 245
17797.43 259
17798.69 234
17799.95 227
17801.21 229
17802.47 244
17803.73 242
17805.00 225
17806.26 245
17807.52 242
17808.78 217
17810.04 230
17811.30 251
17812.56 231
17813.82 245
17815.08 237
17816.34 240
17817.60 229
17818.87 222
17820.13 230
17821.39 244
17822.65 229
17823.91 235
17825.17 227
17826.43 236
17827.69 257
17828.96 210
17830.22 212
17831.48 243
17832.74 223
17834.00 213
17835.26 249
17836.53 215
17837.79 245
17839.05 219
17840.31 237
17841.57 223
17842.84 220
17844.10 235
17845.36 229
17846.62 228
17847.88 245
17849.15 233
17850.41 254
17851.67 235
17852.93 209
17854.20 228
17855.46 244
17856.72 206
17857.98 200
17859.25 220
17860.51 235
17861.77 240
17863.03 207
17864.30 222
17865.56 246
17866.82 242
17868.09 222
17869.35 223
17870.61 253
17871.87 233
17873.14 251
17874.40 225
17875.66 226
17876.93 232
17878.19 226
17879.45 230
17880.72 219
17881.98 208
17883.24 229
17884.51 241
17885.77 255
17887.03 229
17888.30 205
17889.56 236
17890.83 226
17892.09 233
17893.35 225
17894.62 214
17895.88 215
17897.14 234
17898.41 199
17899.67 233
17900.94 234
17902.20 243
17903.46 243
17904.73 216
17905.99 194
17907.26 217
17908.52 226
17909.79 216
17911.05 216
17912.32 229
17913.58 233
17914.84 235
17916.11 224
17917.37 210
17918.64 215
17919.90 224
17921.17 216
17922.43 200
17923.70 223
17924.96 240
17926.23 237
17927.49 226
17928.76 226
17930.02 209
17931.29 248
17932.55 214
17933.82 204
17935.08 222
17936.35 215
17937.61 211
17938.88 223
17940.14 223
17941.41 222
17942.68 229
17943.94 220
17945.21 233
17946.47 219
17947.74 241
17949.00 213
17950.27 226
17951.54 208
17952.80 222
17954.07 226
17955.33 220
17956.60 233
17957.87 224
17959.13 229
17960.40 237
17961.66 237
17962.93 223
17964.20 221
17965.46 213
17966.73 202
17968.00 229
17969.26 228
17970.53 220
17971.80 245
17973.06 214
17974.33 201
17975.60 211
17976.86 233
17978.13 216
17979.40 223
17980.66 223
17981.93 208
17983.20 210
17984.46 230
17985.73 213
17987.00 211
17988.26 229
17989.53 222
17990.80 210
17992.07 217
17993.33 229
17994.60 237
17995.87 219
17997.14 231
17998.40 202
17999.67 226
18000.94 221
18002.21 220
18003.47 201
18004.74 199
18006.01 214
18007.28 206
18008.55 205
18009.81 220
18011.08 249
18012.35 202
18013.62 231
18014.89 211
18016.15 214
18017.42 199
18018.69 231
18019.96 236
18021.23 224
18022.49 226
18023.76 209
18025.03 216
18026.30 224
18027.57 217
18028.84 208
18030.11 220
18031.37 228
18032.64 213
18033.91 226
18035.18 230
18036.45 223
18037.72 224
18038.99 218
18040.26 223
18041.53 215
18042.79 213
18044.06 224
18045.33 220
18046.60 208
18047.87 228
18049.14 218
18050.41 224
18051.68 211
18052.95 221
18054.22 203
18055.49 208
18056.76 186
18058.03 207
18059.30 205
18060.57 204
18061.84 228
18063.11 225
18064.38 228
18065.65 195
18066.92 227
18068.19 225
18069.46 225
18070.73 212
18072.00 229
18073.27 218
18074.54 233
18075.81 220
18077.08 210
18078.35 210
18079.62 238
18080.89 241
18082.16 235
18083.43 220
18084.70 213
18085.97 231
18087.24 227
18088.51 230
18089.78 230
18091.05 243
18092.32 209
18093.59 217
18094.87 220
18096.14 219
18097.41 211
18098.68 235
18099.95 221
18101.22 204
18102.49 226
18103.76 212
18105.03 208
18106.31 206
18107.58 220
18108.85 212
18110.12 218
18111.39 205
18112.66 201
18113.93 215
18115.21 205
18116.48 237
18117.75 232
18119.02 221
18120.29 192
18121.56 199
18122.84 229
18124.11 231
18125.38 220
18126.65 227
18127.92 212
18129.20 216
18130.47 227
18131.74 217
18133.01 225
18134.29 203
18135.56 221
18136.83 222
18138.10 227
18139.38 218
18140.65 234
18141.92 237
18143.19 223
18144.47 217
18145.74 221
18147.01 210
18148.28 223
18149.56 207
18150.83 221
18152.10 217
18153.38 222
18154.65 221
18155.92 194
18157.19 219
18158.47 223
18159.74 244
18161.01 220
18162.29 221
18163.56 218
18164.83 224
18166.11 233
18167.38 223
18168.65 221
18169.93 213
18171.20 214
18172.48 209
18173.75 198
18175.02 200
18176.30 214
18177.57 209
18178.84 229
18180.12 227
18181.39 229
18182.67 234
18183.94 228
18185.21 204
18186.49 217
18187.76 211
18189.04 218
18190.31 221
18191.59 226
18192.86 236
18194.13 220
18195.41 229
18196.68 205
18197.96 232
18199.23 230
18200.51 252
18201.78 230
18203.06 218
18204.33 209
18205.61 215
18206.88 204
18208.16 217
18209.43 228
18210.71 226
18211.98 211
18213.26 213
18214.53 201
18215.81 222
18217.08 225
18218.36 208
18219.63 215
18220.91 218
18222.18 200
18223.46 223
18224.73 225
18226.01 232
18227.28 234
18228.56 216
18229.84 214
18231.11 203
18232.39 213
18233.66 211
18234.94 221
18236.21 219
18237.49 229
18238.77 235
18240.04 226
18241.32 230
18242.59 221
18243.87 214
18245.15 222
18246.42 231
18247.70 223
18248.98 227
18250.25 219
18251.53 211
18252.81 204
18254.08 224
18255.36 226
18256.63 215
18257.91 239
18259.19 222
18260.46 208
18261.74 213
18263.02 206
18264.30 229
18265.57 220
18266.85 200
18268.13 217
18269.40 225
18270.68 231
18271.96 222
18273.23 250
18274.51 240
18275.79 241
18277.07 238
18278.34 230
18279.62 232
18280.90 228
18282.18 234
18283.45 235
18284.73 231
18286.01 214
18287.29 230
18288.56 229
18289.84 233
18291.12 236
18292.40 240
18293.68 215
18294.95 220
18296.23 234
18297.51 218
18298.79 205
18300.07 241
18301.34 237
18302.62 230
18303.90 225
18305.18 215
18306.46 236
18307.74 230
18309.01 198
18310.29 205
18311.57 224
18312.85 228
18314.13 224
18315.41 223
18316.69 231
18317.96 233
18319.24 233
18320.52 243
18321.80 225
18323.08 228
18324.36 236
18325.64 238
18326.92 233
18328.20 218
18329.47 235
18330.75 240
18332.03 238
18333.31 218
18334.59 235
18335.87 237
18337.15 229
18338.43 222
18339.71 201
18340.99 206
18342.27 203
18343.55 240
18344.83 226
18346.11 230
18347.39 229
18348.67 211
18349.95 227
18351.23 244
18352.51 216
18353.79 208
18355.07 228
18356.35 215
18357.63 211
18358.91 217
18360.19 238
18361.47 240
18362.75 244
18364.03 224
18365.31 218
18366.59 200
18367.87 233
18369.15 235
18370.43 239
18371.71 229
18372.99 240
18374.27 221
18375.55 222
18376.83 217
18378.12 217
18379.40 196
18380.68 213
18381.96 234
18383.24 207
18384.52 231
18385.80 227
18387.08 214
18388.36 219
18389.65 196
18390.93 212
18392.21 205
18393.49 226
18394.77 237
18396.05 223
18397.33 199
18398.62 212
18399.90 228
18401.18 226
18402.46 203
18403.74 238
18405.02 220
18406.31 217
18407.59 237
18408.87 206
18410.15 214
18411.43 213
18412.72 235
18414.00 220
18415.28 229
18416.56 215
18417.84 223
18419.13 233
18420.41 210
18421.69 210
18422.97 205
18424.26 224
18425.54 222
18426.82 223
18428.10 225
18429.39 211
18430.67 218
18431.95 240
18433.23 218
18434.52 213
18435.80 228
18437.08 201
18438.37 225
18439.65 223
18440.93 212
18442.22 228
18443.50 221
18444.78 213
18446.06 239
18447.35 234
18448.63 217
18449.91 218
18451.20 210
18452.48 218
18453.76 225
18455.05 214
18456.33 226
18457.62 220
18458.90 223
18460.18 215
18461.47 221
18462.75 222
18464.03 208
18465.32 212
18466.60 222
18467.89 210
18469.17 219
18470.45 225
18471.74 219
18473.02 220
18474.31 204
18475.59 225
18476.88 246
18478.16 225
18479.44 212
18480.73 217
18482.01 241
18483.30 211
18484.58 200
18485.87 222
18487.15 219
18488.44 212
18489.72 220
18491.01 208
18492.29 232
18493.58 241
18494.86 208
18496.15 217
18497.43 222
18498.72 212
18500.00 215
18501.29 212
18502.57 203
18503.86 211
18505.14 197
18506.43 234
18507.71 209
18509.00 204
18510.28 189
18511.57 206
18512.85 207
18514.14 219
18515.42 212
18516.71 224
18518.00 226
18519.28 228
18520.57 224
18521.85 222
18523.14 228
18524.43 207
18525.71 218
18527.00 213
18528.28 227
18529.57 211
18530.86 209
18532.14 209
18533.43 218
18534.71 214
18536.00 209
18537.29 216
18538.57 200
18539.86 219
18541.15 208
18542.43 212
18543.72 230
18545.01 223
18546.29 230
18547.58 216
18548.87 212
18550.15 191
18551.44 219
18552.73 228
18554.01 224
18555.30 233
18556.59 223
18557.88 215
18559.16 216
18560.45 213
18561.74 196
18563.02 204
18564.31 224
18565.60 222
18566.89 231
18568.17 201
18569.46 215
18570.75 218
18572.04 205
18573.32 209
18574.61 211
18575.90 229
18577.19 215
18578.48 225
18579.76 214
18581.05 213
18582.34 247
18583.63 235
18584.92 225
18586.20 230
18587.49 229
18588.78 231
18590.07 213
18591.36 223
18592.64 202
18593.93 207
18595.22 207
18596.51 228
18597.80 234
18599.09 223
18600.38 222
18601.66 246
18602.95 215
18604.24 239
18605.53 213
18606.82 219
18608.11 237
18609.40 217
18610.69 222
18611.98 225
18613.26 226
18614.55 219
18615.84 239
18617.13 213
18618.42 212
18619.71 233
18621.00 221
18622.29 198
18623.58 231
18624.87 249
18626.16 232
18627.45 230
18628.74 209
18630.03 245
18631.32 238
18632.61 227
18633.89 214
18635.18 218
18636.47 204
18637.76 222
18639.05 228
18640.34 211
18641.63 206
18642.92 200
18644.21 190
18645.50 200
18646.79 229
18648.09 223
18649.38 220
18650.67 219
18651.96 204
18653.25 215
18654.54 210
18655.83 199
18657.12 213
18658.41 211
18659.70 208
18660.99 206
18662.28 212
18663.57 221
18664.86 239
18666.15 196
18667.44 195
18668.74 211
18670.03 225
18671.32 201
18672.61 203
18673.90 216
18675.19 229
18676.48 192
18677.77 203
18679.06 207
18680.36 200
18681.65 218
18682.94 173
18684.23 204
18685.52 211
18686.81 212
18688.11 217
18689.40 245
18690.69 194
18691.98 205
18693.27 211
18694.56 233
18695.86 215
18697.15 191
18698.44 212
18699.73 197
18701.02 196
18702.32 223
18703.61 196
18704.90 227
18706.19 226
18707.48 223
18708.78 207
18710.07 214
18711.36 183
18712.65 199
18713.95 197
18715.24 203
18716.53 209
18717.83 187
18719.12 196
18720.41 195
18721.70 194
18723.00 192
18724.29 198
18725.58 200
18726.87 206
18728.17 195
18729.46 219
18730.75 215
18732.05 220
18733.34 211
18734.63 203
18735.93 200
18737.22 185
18738.51 206
18739.81 211
18741.10 197
18742.39 204
18743.69 207
18744.98 204
18746.27 208
18747.57 216
18748.86 234
18750.16 204
18751.45 219
18752.74 221
18754.04 213
18755.33 211
18756.63 208
18757.92 233
18759.21 208
18760.51 200
18761.80 173
18763.10 179
18764.39 195
18765.69 203
18766.98 204
18768.27 193
18769.57 213
18770.86 209
18772.16 210
18773.45 216
18774.75 219
18776.04 210
18777.34 206
18778.63 204
18779.93 198
18781.22 192
18782.52 205
18783.81 180
18785.11 198
18786.40 207
18787.70 201
18788.99 196
18790.29 209
18791.58 219
18792.88 207
18794.17 209
18795.47 197
18796.76 192
18798.06 206
18799.35 217
18800.65 212
18801.94 185
18803.24 211
18804.54 204
18805.83 207
18807.13 208
18808.42 186
18809.72 185
18811.01 218
18812.31 217
18813.61 207
18814.90 199
18816.20 211
18817.49 213
18818.79 188
18820.09 201
18821.38 180
18822.68 191
18823.98 214
18825.27 215
18826.57 179
18827.87 207
18829.16 209
18830.46 194
18831.75 189
18833.05 210
18834.35 205
18835.64 186
18836.94 174
18838.24 214
18839.54 212
18840.83 229
18842.13 208
18843.43 208
18844.72 214
18846.02 203
18847.32 208
18848.61 227
18849.91 217
18851.21 176
18852.51 191
18853.80 199
18855.10 204
18856.40 228
18857.70 215
18858.99 217
18860.29 205
18861.59 212
18862.89 188
18864.18 208
18865.48 218
18866.78 203
18868.08 213
18869.38 207
18870.67 189
18871.97 217
18873.27 203
18874.57 211
18875.87 210
18877.16 209
18878.46 204
18879.76 197
18881.06 190
18882.36 199
18883.66 186
18884.95 204
18886.25 207
18887.55 199
18888.85 202
18890.15 188
18891.45 206
18892.75 203
18894.04 176
18895.34 182
18896.64 198
18897.94 199
18899.24 195
18900.54 194
18901.84 197
18903.14 202
18904.44 212
18905.74 187
18907.03 194
18908.33 181
18909.63 193
18910.93 202
18912.23 210
18913.53 214
18914.83 189
18916.13 196
18917.43 197
18918.73 206
18920.03 184
18921.33 205
18922.63 186
18923.93 199
18925.23 185
18926.53 177
18927.83 205
18929.13 209
18930.43 229
18931.73 213
18933.03 199
18934.33 187
18935.63 194
18936.93 208
18938.23 200
18939.53 191
18940.83 196
18942.13 200
18943.43 206
18944.73 203
18946.03 200
18947.33 208
18948.63 221
18949.93 212
18951.23 203
18952.53 195
18953.84 191
18955.14 219
18956.44 188
18957.74 191
18959.04 182
18960.34 184
18961.64 201
18962.94 203
18964.24 192
18965.54 219
18966.85 201
18968.15 192
18969.45 205
18970.75 187
18972.05 198
18973.35 198
18974.65 189
18975.96 183
18977.26 216
18978.56 230
18979.86 216
18981.16 210
18982.46 191
18983.77 202
18985.07 223
18986.37 217
18987.67 219
18988.97 199
18990.28 220
18991.58 200
18992.88 211
18994.18 191
18995.49 190
18996.79 192
18998.09 192
18999.39 181
19000.69 210
19002.00 214
19003.30 220
19004.60 205
19005.90 207
19007.21 192
19008.51 220
19009.81 195
19011.12 202
19012.42 195
19013.72 192
19015.02 206
19016.33 192
19017.63 210
19018.93 182
19020.24 174
19021.54 194
19022.84 212
19024.15 198
19025.45 186
19026.75 177
19028.06 193
19029.36 211
19030.66 196
19031.97 187
19033.27 191
19034.57 202
19035.88 206
19037.18 196
19038.48 196
19039.79 187
19041.09 212
19042.40 209
19043.70 208
19045.00 211
19046.31 201
19047.61 198
19048.92 197
19050.22 191
19051.52 186
19052.83 181
19054.13 200
19055.44 194
19056.74 192
19058.05 195
19059.35 196
19060.65 193
19061.96 186
19063.26 197
19064.57 188
19065.87 205
19067.18 206
19068.48 189
19069.79 193
19071.09 178
19072.40 191
19073.70 189
19075.01 181
19076.31 187
19077.62 177
19078.92 181
19080.23 192
19081.53 199
19082.84 178
19084.14 175
19085.45 192
19086.75 174
19088.06 189
19089.36 192
19090.67 184
19091.98 200
19093.28 184
19094.59 192
19095.89 183
19097.20 208
19098.50 192
19099.81 200
19101.12 200
19102.42 180
19103.73 208
19105.03 201
19106.34 192
19107.65 175
19108.95 186
19110.26 187
19111.56 190
19112.87 186
19114.18 192
19115.48 184
19116.79 188
19118.10 210
19119.40 182
19120.71 171
19122.02 188
19123.32 201
19124.63 193
19125.94 179
19127.24 187
19128.55 226
19129.86 198
19131.16 180
19132.47 175
19133.78 195
19135.08 184
19136.39 176
19137.70 200
19139.01 193
19140.31 188
19141.62 200
19142.93 202
19144.23 201
19145.54 179
19146.85 190
19148.16 199
19149.46 189
19150.77 201
19152.08 179
19153.39 198
19154.69 199
19156.00 186
19157.31 192
19158.62 210
19159.93 209
19161.23 194
19162.54 178
19163.85 179
19165.16 202
19166.47 201
19167.77 184
19169.08 212
19170.39 192
19171.70 199
19173.01 186
19174.32 188
19175.62 192
19176.93 203
19178.24 195
19179.55 187
19180.86 169
19182.17 185
19183.48 176
19184.78 181
19186.09 180
19187.40 200
19188.71 195
19190.02 190
19191.33 188
19192.64 191
19193.95 178
19195.26 198
19196.56 194
19197.87 208
19199.18 198
19200.49 183
19201.80 185
19203.11 188
19204.42 181
19205.73 186
19207.04 187
19208.35 207
19209.66 183
19210.97 203
19212.28 176
19213.59 189
19214.90 191
19216.21 185
19217.52 220
19218.83 200
19220.14 190
19221.45 172
19222.76 178
19224.07 192
19225.38 184
19226.69 191
19228.00 189
19229.31 187
19230.62 185
19231.93 184
19233.24 194
19234.55 184
19235.86 187
19237.17 195
19238.48 185
19239.79 202
19241.10 177
19242.41 180
19243.72 206
19245.03 183
19246.35 189
19247.66 179
19248.97 188
19250.28 202
19251.59 182
19252.90 199
19254.21 208
19255.52 214
19256.83 194
19258.14 188
19259.46 190
19260.77 192
19262.08 191
19263.39 200
19264.70 188
19266.01 190
19267.32 196
19268.64 194
19269.95 184
19271.26 176
19272.57 196
19273.88 177
19275.20 194
19276.51 192
19277.82 188
19279.13 204
19280.44 185
19281.75 193
19283.07 207
19284.38 183
19285.69 174
19287.00 164
19288.32 163
19289.63 194
19290.94 187
19292.25 179
19293.57 176
19294.88 194
19296.19 196
19297.50 171
19298.82 181
19300.13 186
19301.44 177
19302.75 174
19304.07 182
19305.38 195
19306.69 188
19308.01 185
19309.32 184
19310.63 198
19311.94 201
19313.26 196
19314.57 180
19315.88 196
19317.20 183
19318.51 191
19319.82 177
19321.14 189
19322.45 173
19323.76 180
19325.08 188
19326.39 178
19327.70 181
19329.02 189
19330.33 210
19331.65 210
19332.96 201
19334.27 194
19335.59 192
19336.90 200
19338.22 172
19339.53 207
19340.84 203
19342.16 193
19343.47 185
19344.79 182
19346.10 181
19347.41 166
19348.73 189
19350.04 171
19351.36 180
19352.67 180
19353.99 170
19355.30 164
19356.62 194
19357.93 191
19359.25 180
19360.56 189
19361.87 178
19363.19 179
19364.50 182
19365.82 190
19367.13 180
19368.45 186
19369.76 178
19371.08 183
19372.39 194
19373.71 200
19375.02 174
19376.34 183
19377.66 183
19378.97 171
19380.29 200
19381.60 198
19382.92 187
19384.23 184
19385.55 188
19386.86 175
19388.18 189
19389.50 172
19390.81 172
19392.13 184
19393.44 179
19394.76 195
19396.07 179
19397.39 172
19398.71 181
19400.02 197
19401.34 184
19402.65 191
19403.97 187
19405.29 181
19406.60 175
19407.92 187
19409.24 184
19410.55 200
19411.87 186
19413.19 190
19414.50 185
19415.82 171
19417.14 183
19418.45 185
19419.77 187
19421.09 188
19422.40 191
19423.72 190
19425.04 176
19426.35 181
19427.67 186
19428.99 175
19430.30 181
19431.62 168
19432.94 195
19434.26 179
19435.57 180
19436.89 198
19438.21 205
19439.53 212
19440.84 178
19442.16 184
19443.48 174
19444.80 194
19446.11 178
19447.43 187
19448.75 183
19450.07 178
19451.38 190
19452.70 193
19454.02 173
19455.34 184
19456.66 191
19457.97 174
19459.29 160
19460.61 171
19461.93 173
19463.25 188
19464.57 186
19465.88 187
19467.20 178
19468.52 185
19469.84 191
19471.16 174
19472.48 187
19473.79 186
19475.11 180
19476.43 176
19477.75 168
19479.07 193
19480.39 183
19481.71 167
19483.03 163
19484.34 175
19485.66 168
19486.98 184
19488.30 199
19489.62 192
19490.94 184
19492.26 189
19493.58 181
19494.90 191
19496.22 176
19497.54 183
19498.86 180
19500.18 160
19501.50 177
19502.81 167
19504.13 177
19505.45 182
19506.77 167
19508.09 183
19509.41 181
19510.73 171
19512.05 188
19513.37 180
19514.69 186
19516.01 177
19517.33 176
19518.65 190
19519.97 189
19521.29 164
19522.61 191
19523.93 199
19525.25 178
19526.57 175
19527.89 173
19529.22 188
19530.54 184
19531.86 182
19533.18 186
19534.50 159
19535.82 196
19537.14 182
19538.46 186
19539.78 167
19541.10 179
19542.42 192
19543.74 179
19545.06 185
19546.39 196
19547.71 199
19549.03 191
19550.35 165
19551.67 163
19552.99 188
19554.31 185
19555.63 171
19556.96 178
19558.28 180
19559.60 192
19560.92 182
19562.24 187
19563.56 184
19564.88 166
19566.21 170
19567.53 181
19568.85 193
19570.17 157
19571.49 187
19572.82 184
19574.14 201
19575.46 182
19576.78 159
19578.10 190
19579.43 184
19580.75 170
19582.07 176
19583.39 185
19584.72 175
19586.04 181
19587.36 175
19588.68 174
19590.01 183
19591.33 180
19592.65 183
19593.97 179
19595.30 188
19596.62 167
19597.94 179
19599.26 188
19600.59 185
19601.91 150
19603.23 178
19604.56 186
19605.88 197
19607.20 179
19608.53 181
19609.85 179
19611.17 179
19612.49 183
19613.82 183
19615.14 181
19616.47 163
19617.79 166
19619.11 163
19620.44 188
19621.76 181
19623.08 181
19624.41 180
19625.73 179
19627.05 185
19628.38 192
19629.70 180
19631.03 184
19632.35 176
19633.67 179
19635.00 179
19636.32 183
19637.65 168
19638.97 175
19640.29 191
19641.62 184
19642.94 176
19644.27 179
19645.59 169
19646.92 174
19648.24 188
19649.57 170
19650.89 173
19652.21 195
19653.54 169
19654.86 173
19656.19 172
19657.51 190
19658.84 198
19660.16 186
19661.49 172
19662.81 187
19664.14 189
19665.46 172
19666.79 177
19668.11 183
19669.44 178
19670.76 214
19672.09 182
19673.41 199
19674.74 198
19676.07 206
19677.39 196
19678.72 186
19680.04 190
19681.37 194
19682.69 189
19684.02 187
19685.34 187
19686.67 201
19688.00 179
19689.32 173
19690.65 185
19691.97 187
19693.30 188
19694.63 183
19695.95 193
19697.28 201
19698.60 194
19699.93 193
19701.26 201
19702.58 183
19703.91 197
19705.24 182
19706.56 197
19707.89 191
19709.22 179
19710.54 195
19711.87 205
19713.20 177
19714.52 176
19715.85 188
19717.18 176
19718.50 148
19719.83 173
19721.16 177
19722.48 176
19723.81 164
19725.14 177
19726.47 169
19727.79 162
19729.12 187
19730.45 177
19731.77 186
19733.10 187
19734.43 191
19735.76 177
19737.08 199
19738.41 193
19739.74 173
19741.07 160
19742.39 170
19743.72 178
19745.05 192
19746.38 174
19747.71 184
19749.03 184
19750.36 185
19751.69 184
19753.02 157
19754.35 174
19755.67 194
19757.00 170
19758.33 201
19759.66 178
19760.99 168
19762.31 187
19763.64 167
19764.97 178
19766.30 193
19767.63 190
19768.96 174
19770.29 190
19771.61 181
19772.94 187
19774.27 176
19775.60 179
19776.93 194
19778.26 184
19779.59 192
19780.92 184
19782.25 170
19783.57 189
19784.90 185
19786.23 184
19787.56 174
19788.89 207
19790.22 179
19791.55 187
19792.88 193
19794.21 176
19795.54 175
19796.87 196
19798.20 172
19799.53 164
19800.86 165
19802.19 192
19803.52 184
19804.85 175
19806.18 185
19807.50 172
19808.83 188
19810.16 173
19811.49 192
19812.82 183
19814.15 191
19815.49 181
19816.82 178
19818.15 172
19819.48 174
19820.81 185
19822.14 150
19823.47 181
19824.80 195
19826.13 183
19827.46 192
19828.79 189
19830.12 165
19831.45 166
19832.78 179
19834.11 186
19835.44 195
19836.77 195
19838.10 179
19839.44 186
19840.77 184
19842.10 192
19843.43 174
19844.76 191
19846.09 172
19847.42 192
19848.75 178
19850.08 176
19851.42 193
19852.75 179
19854.08 185
19855.41 193
19856.74 178
19858.07 194
19859.40 180
19860.74 196
19862.07 178
19863.40 162
19864.73 193
19866.06 183
19867.40 176
19868.73 182
19870.06 169
19871.39 178
19872.72 177
19874.06 169
19875.39 181
19876.72 177
19878.05 172
19879.38 173
19880.72 177
19882.05 159
19883.38 181
19884.71 180
19886.05 166
19887.38 178
19888.71 193
19890.04 197
19891.38 199
19892.71 197
19894.04 169
19895.38 182
19896.71 194
19898.04 194
19899.37 192
19900.71 173
19902.04 173
19903.37 180
19904.71 196
19906.04 197
19907.37 187
19908.71 180
19910.04 197
19911.37 179
19912.71 178
19914.04 188
19915.37 210
19916.71 185
19918.04 171
19919.37 175
19920.71 173
19922.04 193
19923.37 186
19924.71 170
19926.04 168
19927.38 179
19928.71 188
19930.04 203
19931.38 199
19932.71 171
19934.05 165
19935.38 179
19936.71 176
19938.05 171
19939.38 173
19940.72 193
19942.05 204
19943.39 190
19944.72 189
19946.06 173
19947.39 165
19948.72 195
19950.06 195
19951.39 160
19952.73 175
19954.06 161
19955.40 178
19956.73 196
19958.07 191
19959.40 203
19960.74 196
19962.07 187
19963.41 171
19964.74 177
19966.08 168
19967.41 196
19968.75 202
19970.08 166
19971.42 158
19972.76 175
19974.09 179
19975.43 189
19976.76 178
19978.10 183
19979.43 188
19980.77 180
19982.10 191
19983.44 198
19984.78 183
19986.11 189
19987.45 184
19988.78 213
19990.12 214
19991.46 166
19992.79 177
19994.13 194
19995.46 185
19996.80 182
19998.14 186
19999.47 195
20000.81 182
20002.15 185
20003.48 201
20004.82 164
20006.16 169
20007.49 204
20008.83 191
20010.17 168
20011.50 175
20012.84 182
20014.18 177
20015.51 163
20016.85 161
20018.19 182
20019.52 192
20020.86 204
20022.20 186
20023.53 171
20024.87 176
20026.21 163
20027.55 183
20028.88 191
20030.22 173
20031.56 184
20032.90 186
20034.23 169
20035.57 167
20036.91 165
20038.25 183
20039.58 172
20040.92 170
20042.26 182
20043.60 175
20044.93 198
20046.27 193
20047.61 186
20048.95 184
20050.29 185
20051.62 190
20052.96 180
20054.30 182
20055.64 189
20056.98 186
20058.32 186
20059.65 199
20060.99 179
20062.33 173
20063.67 183
20065.01 193
20066.35 163
20067.68 181
20069.02 192
20070.36 189
20071.70 174
20073.04 178
20074.38 176
20075.72 191
20077.06 192
20078.40 194
20079.73 182
20081.07 149
20082.41 195
20083.75 193
20085.09 199
20086.43 180
20087.77 176
20089.11 183
20090.45 195
20091.79 160
20093.13 158
20094.47 169
20095.81 184
20097.15 196
20098.48 179
20099.82 175
20101.16 177
20102.50 183
20103.84 177
20105.18 174
20106.52 170
20107.86 186
20109.20 191
20110.54 177
20111.88 167
20113.22 162
20114.56 173
20115.90 175
20117.24 198
20118.58 167
20119.93 164
20121.27 194
20122.61 176
20123.95 188
20125.29 176
20126.63 171
20127.97 179
20129.31 182
20130.65 186
20131.99 189
20133.33 182
20134.67 190
20136.01 181
