# Supplementary material for: MALDI-TOF MS typing enables the classification of brewing yeasts of the genus Saccharomyces to major beer styles
Source: PLoS One. 2017 Aug 9;12(8):e0181694. doi: 10.1371/journal.pone.0181694 (PMC5549903; doi:10.1371/journal.pone.0181694)
Supplement: S7 File — The directory includes 90 raw files and was zipped to “.zip”; the folder has three strains with 30 spectra per strain; S1 Text explains the raw files with an example and Table 1 represents the yeast strains used within the experiment. (ZIP) [file pone.0181694.s010.zip › 19-21/30280-128-Lag-Lag-Lag-YPG-18h-E-E_2016-09-20_1_0_C3_1.dat]

1999.90 2271
2000.32 2313
2000.75 2336
2001.17 2363
2001.59 2271
2002.01 2159
2002.43 2033
2002.86 2032
2003.28 1986
2003.70 1943
2004.12 1869
2004.54 1898
2004.97 1839
2005.39 1826
2005.81 1877
2006.23 1796
2006.66 1848
2007.08 1968
2007.50 1916
2007.92 1920
2008.35 1941
2008.77 1856
2009.19 1980
2009.61 1943
2010.04 1845
2010.46 1847
2010.88 1879
2011.31 1849
2011.73 1814
2012.15 1818
2012.57 1848
2013.00 1823
2013.42 1847
2013.84 1843
2014.27 1838
2014.69 1825
2015.11 1868
2015.54 1925
2015.96 1996
2016.38 1975
2016.81 1994
2017.23 1994
2017.65 2046
2018.08 2103
2018.50 2171
2018.93 2154
2019.35 2126
2019.77 2047
2020.20 1982
2020.62 1989
2021.04 1984
2021.47 1980
2021.89 1933
2022.32 1874
2022.74 1943
2023.17 1910
2023.59 1922
2024.01 1906
2024.44 1905
2024.86 1940
2025.29 1898
2025.71 1847
2026.14 1865
2026.56 1836
2026.98 1809
2027.41 1873
2027.83 1832
2028.26 1823
2028.68 1858
2029.11 1905
2029.53 1841
2029.96 1900
2030.38 1880
2030.81 1792
2031.23 1784
2031.66 1790
2032.08 1827
2032.51 1804
2032.93 1864
2033.36 1845
2033.78 1826
2034.21 1779
2034.63 1801
2035.06 1760
2035.49 1857
2035.91 1870
2036.34 1844
2036.76 1826
2037.19 1899
2037.61 1862
2038.04 1826
2038.47 1895
2038.89 1911
2039.32 1863
2039.74 1789
2040.17 1872
2040.59 1938
2041.02 1911
2041.45 1880
2041.87 1885
2042.30 1945
2042.73 1960
2043.15 1959
2043.58 1913
2044.00 1960
2044.43 2007
2044.86 1998
2045.28 1961
2045.71 2013
2046.14 1993
2046.56 1930
2046.99 1860
2047.42 1908
2047.84 1965
2048.27 1955
2048.70 1857
2049.12 1867
2049.55 1951
2049.98 1916
2050.40 1926
2050.83 1885
2051.26 1922
2051.69 1814
2052.11 1853
2052.54 1853
2052.97 1891
2053.40 1847
2053.82 1782
2054.25 1696
2054.68 1848
2055.10 1938
2055.53 1978
2055.96 1976
2056.39 2073
2056.82 2240
2057.24 2324
2057.67 2342
2058.10 2247
2058.53 2205
2058.95 2148
2059.38 2166
2059.81 2066
2060.24 2000
2060.67 2072
2061.09 2071
2061.52 1959
2061.95 1963
2062.38 1925
2062.81 1980
2063.24 2040
2063.66 2097
2064.09 2145
2064.52 2179
2064.95 2303
2065.38 2491
2065.81 2619
2066.24 2633
2066.66 2623
2067.09 2481
2067.52 2452
2067.95 2390
2068.38 2144
2068.81 2058
2069.24 2061
2069.67 1897
2070.10 1917
2070.52 1897
2070.95 1898
2071.38 1851
2071.81 1841
2072.24 1869
2072.67 1881
2073.10 1913
2073.53 1856
2073.96 1969
2074.39 1959
2074.82 1992
2075.25 2055
2075.68 2024
2076.11 1968
2076.54 1960
2076.97 1985
2077.40 1875
2077.83 1955
2078.26 1959
2078.69 2011
2079.12 1940
2079.55 1980
2079.98 2061
2080.41 2006
2080.84 1998
2081.27 1989
2081.70 1957
2082.13 2057
2082.56 2044
2082.99 1956
2083.42 1922
2083.85 1884
2084.28 1918
2084.71 1910
2085.14 1904
2085.57 1896
2086.00 1794
2086.43 1904
2086.86 1819
2087.29 1848
2087.73 1881
2088.16 1803
2088.59 1840
2089.02 1820
2089.45 1795
2089.88 1809
2090.31 1807
2090.74 1822
2091.17 1794
2091.61 1801
2092.04 1794
2092.47 1886
2092.90 1766
2093.33 1771
2093.76 1831
2094.19 1813
2094.63 1751
2095.06 1885
2095.49 1790
2095.92 1821
2096.35 1818
2096.78 1816
2097.22 1769
2097.65 1840
2098.08 1809
2098.51 1776
2098.94 1800
2099.38 1780
2099.81 1878
2100.24 1800
2100.67 1750
2101.11 1756
2101.54 1807
2101.97 1772
2102.40 1799
2102.83 1834
2103.27 1811
2103.70 1733
2104.13 1748
2104.56 1786
2105.00 1821
2105.43 1830
2105.86 1924
2106.30 1932
2106.73 1873
2107.16 1889
2107.59 1905
2108.03 1833
2108.46 1865
2108.89 1847
2109.33 1920
2109.76 1883
2110.19 1792
2110.63 1761
2111.06 1788
2111.49 1766
2111.93 1781
2112.36 1778
2112.79 1769
2113.23 1779
2113.66 1793
2114.09 1816
2114.53 1781
2114.96 1747
2115.40 1718
2115.83 1728
2116.26 1757
2116.70 1705
2117.13 1776
2117.56 1733
2118.00 1717
2118.43 1725
2118.87 1750
2119.30 1806
2119.73 1826
2120.17 1793
2120.60 1822
2121.04 1812
2121.47 1723
2121.91 1745
2122.34 1808
2122.78 1799
2123.21 1845
2123.64 1817
2124.08 1856
2124.51 1787
2124.95 1810
2125.38 1789
2125.82 1752
2126.25 1751
2126.69 1851
2127.12 1850
2127.56 1880
2127.99 1911
2128.43 1907
2128.86 1981
2129.30 1990
2129.73 2034
2130.17 1974
2130.60 2063
2131.04 2058
2131.47 2048
2131.91 1932
2132.35 1986
2132.78 1874
2133.22 1912
2133.65 1925
2134.09 1892
2134.52 1883
2134.96 1903
2135.40 1832
2135.83 1852
2136.27 1866
2136.70 1915
2137.14 1936
2137.57 1892
2138.01 1899
2138.45 1855
2138.88 1797
2139.32 1843
2139.76 1830
2140.19 1803
2140.63 1878
2141.06 1817
2141.50 1855
2141.94 1842
2142.37 1822
2142.81 1783
2143.25 1790
2143.68 1756
2144.12 1786
2144.56 1784
2144.99 1818
2145.43 1796
2145.87 1807
2146.30 1702
2146.74 1788
2147.18 1870
2147.62 1862
2148.05 1868
2148.49 1947
2148.93 1908
2149.36 1934
2149.80 1991
2150.24 2154
2150.68 2140
2151.11 2119
2151.55 2050
2151.99 2021
2152.43 2019
2152.86 2065
2153.30 2071
2153.74 1974
2154.18 1907
2154.61 1924
2155.05 1971
2155.49 1940
2155.93 1919
2156.37 1988
2156.80 1924
2157.24 1812
2157.68 1890
2158.12 1879
2158.56 1856
2158.99 1942
2159.43 1844
2159.87 1898
2160.31 1887
2160.75 1878
2161.19 1895
2161.62 1878
2162.06 1968
2162.50 1907
2162.94 1876
2163.38 1852
2163.82 1923
2164.26 1914
2164.69 2071
2165.13 2168
2165.57 2268
2166.01 2374
2166.45 2295
2166.89 2207
2167.33 2238
2167.77 2257
2168.21 2222
2168.65 2119
2169.08 2058
2169.52 2087
2169.96 2047
2170.40 2125
2170.84 2080
2171.28 2088
2171.72 1994
2172.16 2009
2172.60 2098
2173.04 2109
2173.48 2008
2173.92 2040
2174.36 2143
2174.80 2151
2175.24 2234
2175.68 2117
2176.12 2118
2176.56 2141
2177.00 2124
2177.44 2041
2177.88 2114
2178.32 2152
2178.76 2175
2179.20 2063
2179.64 2076
2180.08 2104
2180.52 1991
2180.96 1984
2181.40 1922
2181.84 2071
2182.28 1968
2182.72 1917
2183.16 1926
2183.60 1900
2184.04 1823
2184.48 1817
2184.93 1859
2185.37 1885
2185.81 1923
2186.25 1869
2186.69 1959
2187.13 1929
2187.57 1932
2188.01 1963
2188.45 2066
2188.89 1982
2189.34 1971
2189.78 1930
2190.22 1944
2190.66 1937
2191.10 1975
2191.54 1987
2191.98 1917
2192.43 1880
2192.87 1991
2193.31 2016
2193.75 2084
2194.19 2204
2194.63 2233
2195.08 2241
2195.52 2251
2195.96 2385
2196.40 2301
2196.84 2284
2197.29 2194
2197.73 2251
2198.17 2129
2198.61 2080
2199.06 2026
2199.50 2034
2199.94 2003
2200.38 1955
2200.82 1916
2201.27 1922
2201.71 1893
2202.15 1864
2202.59 1907
2203.04 1921
2203.48 1832
2203.92 1895
2204.37 2018
2204.81 2083
2205.25 2030
2205.69 1963
2206.14 1992
2206.58 2032
2207.02 2069
2207.47 2047
2207.91 2053
2208.35 2053
2208.80 2162
2209.24 2254
2209.68 2118
2210.13 2155
2210.57 2070
2211.01 2182
2211.46 2174
2211.90 2165
2212.34 2169
2212.79 2033
2213.23 2048
2213.67 2029
2214.12 1983
2214.56 2018
2215.01 2014
2215.45 1957
2215.89 1951
2216.34 1952
2216.78 1969
2217.23 1989
2217.67 1975
2218.11 1975
2218.56 1920
2219.00 1882
2219.45 1955
2219.89 1990
2220.34 1965
2220.78 1974
2221.22 2041
2221.67 2076
2222.11 2029
2222.56 2075
2223.00 2094
2223.45 2105
2223.89 2071
2224.34 2067
2224.78 2094
2225.23 2120
2225.67 2125
2226.12 2049
2226.56 2124
2227.01 2189
2227.45 2163
2227.90 2268
2228.34 2198
2228.79 2227
2229.23 2319
2229.68 2255
2230.12 2294
2230.57 2282
2231.01 2223
2231.46 2244
2231.90 2334
2232.35 2375
2232.80 2343
2233.24 2275
2233.69 2285
2234.13 2189
2234.58 2120
2235.02 2185
2235.47 2138
2235.92 2119
2236.36 2113
2236.81 2098
2237.25 1983
2237.70 1979
2238.15 2005
2238.59 1975
2239.04 2048
2239.49 2079
2239.93 2058
2240.38 2082
2240.82 1993
2241.27 1958
2241.72 2013
2242.16 1988
2242.61 2000
2243.06 1893
2243.50 1980
2243.95 1955
2244.40 1923
2244.84 1859
2245.29 1832
2245.74 1830
2246.19 1881
2246.63 1810
2247.08 1835
2247.53 1819
2247.97 1883
2248.42 1856
2248.87 1829
2249.32 1904
2249.76 1824
2250.21 1918
2250.66 1987
2251.10 1980
2251.55 2039
2252.00 2059
2252.45 2103
2252.89 2128
2253.34 2153
2253.79 2212
2254.24 2245
2254.69 2159
2255.13 2230
2255.58 2266
2256.03 2191
2256.48 2137
2256.93 2100
2257.37 2084
2257.82 2113
2258.27 2078
2258.72 1941
2259.17 1917
2259.61 1927
2260.06 1891
2260.51 1937
2260.96 2013
2261.41 2041
2261.86 2169
2262.31 2223
2262.75 2241
2263.20 2237
2263.65 2229
2264.10 2263
2264.55 2297
2265.00 2226
2265.45 2125
2265.90 1974
2266.34 1950
2266.79 1956
2267.24 1900
2267.69 1939
2268.14 1940
2268.59 2043
2269.04 2065
2269.49 2166
2269.94 2212
2270.39 2201
2270.84 2234
2271.29 2234
2271.74 2232
2272.18 2235
2272.63 2280
2273.08 2297
2273.53 2260
2273.98 2398
2274.43 2438
2274.88 2536
2275.33 2693
2275.78 2762
2276.23 2859
2276.68 2928
2277.13 2876
2277.58 2822
2278.03 2870
2278.48 2853
2278.93 2714
2279.38 2597
2279.83 2485
2280.28 2335
2280.73 2193
2281.19 2106
2281.64 2104
2282.09 2095
2282.54 2070
2282.99 2024
2283.44 2018
2283.89 1987
2284.34 1944
2284.79 1951
2285.24 1919
2285.69 1889
2286.14 1939
2286.59 1978
2287.04 1894
2287.50 1944
2287.95 1992
2288.40 2119
2288.85 2183
2289.30 2233
2289.75 2359
2290.20 2530
2290.65 2549
2291.11 2582
2291.56 2492
2292.01 2616
2292.46 2592
2292.91 2601
2293.36 2629
2293.82 2425
2294.27 2449
2294.72 2405
2295.17 2279
2295.62 2366
2296.07 2200
2296.53 2207
2296.98 2032
2297.43 2047
2297.88 2098
2298.33 2088
2298.79 1989
2299.24 1945
2299.69 1936
2300.14 1924
2300.60 1946
2301.05 1929
2301.50 1878
2301.95 1835
2302.41 1883
2302.86 1873
2303.31 1820
2303.76 1797
2304.22 1821
2304.67 1857
2305.12 1861
2305.57 1790
2306.03 1898
2306.48 1892
2306.93 1937
2307.39 1960
2307.84 1938
2308.29 1937
2308.75 2036
2309.20 2026
2309.65 2070
2310.11 2069
2310.56 2131
2311.01 2199
2311.47 2192
2311.92 2164
2312.37 2191
2312.83 2150
2313.28 2026
2313.73 2011
2314.19 2061
2314.64 2187
2315.09 2132
2315.55 2116
2316.00 2097
2316.46 2077
2316.91 2031
2317.36 2070
2317.82 2016
2318.27 2104
2318.73 2069
2319.18 2128
2319.63 2106
2320.09 2119
2320.54 2134
2321.00 2110
2321.45 2122
2321.91 2083
2322.36 2131
2322.82 2093
2323.27 2144
2323.72 2298
2324.18 2436
2324.63 2587
2325.09 2816
2325.54 2902
2326.00 3010
2326.45 2936
2326.91 2894
2327.36 2820
2327.82 2530
2328.27 2441
2328.73 2342
2329.18 2322
2329.64 2289
2330.09 2089
2330.55 2078
2331.00 2070
2331.46 2005
2331.92 1961
2332.37 1941
2332.83 2014
2333.28 1926
2333.74 1962
2334.19 2003
2334.65 1947
2335.10 1928
2335.56 1888
2336.02 1879
2336.47 1952
2336.93 1957
2337.38 1941
2337.84 2017
2338.30 2024
2338.75 1964
2339.21 2000
2339.66 1983
2340.12 1896
2340.58 1917
2341.03 1889
2341.49 1881
2341.95 1910
2342.40 1927
2342.86 1895
2343.32 1983
2343.77 1932
2344.23 1909
2344.68 1918
2345.14 1972
2345.60 2043
2346.06 2044
2346.51 1979
2346.97 2028
2347.43 2123
2347.88 1983
2348.34 2086
2348.80 2071
2349.25 2092
2349.71 2065
2350.17 2107
2350.63 2021
2351.08 2037
2351.54 2023
2352.00 1927
2352.46 2002
2352.91 1937
2353.37 1959
2353.83 1916
2354.29 1961
2354.74 1894
2355.20 1905
2355.66 1876
2356.12 1926
2356.57 1839
2357.03 1828
2357.49 1893
2357.95 1950
2358.41 1944
2358.86 2040
2359.32 2118
2359.78 2191
2360.24 2347
2360.70 2444
2361.15 2482
2361.61 2485
2362.07 2545
2362.53 2542
2362.99 2521
2363.45 2435
2363.91 2405
2364.36 2252
2364.82 2291
2365.28 2261
2365.74 2289
2366.20 2156
2366.66 2167
2367.12 2138
2367.57 2096
2368.03 2110
2368.49 2108
2368.95 2006
2369.41 2059
2369.87 2016
2370.33 2006
2370.79 1959
2371.25 1927
2371.71 1931
2372.17 1884
2372.63 1902
2373.09 1939
2373.54 1963
2374.00 2046
2374.46 2100
2374.92 2092
2375.38 2161
2375.84 2211
2376.30 2140
2376.76 2133
2377.22 2094
2377.68 2157
2378.14 2095
2378.60 2030
2379.06 2128
2379.52 1981
2379.98 2013
2380.44 2067
2380.90 2030
2381.36 2042
2381.82 1980
2382.28 1998
2382.74 2036
2383.20 2049
2383.66 2011
2384.12 1972
2384.59 1970
2385.05 1934
2385.51 1936
2385.97 1936
2386.43 1941
2386.89 1918
2387.35 1872
2387.81 1986
2388.27 1986
2388.73 1983
2389.19 2044
2389.65 2045
2390.12 2059
2390.58 2122
2391.04 2104
2391.50 2112
2391.96 2080
2392.42 2034
2392.88 2033
2393.34 2071
2393.81 2080
2394.27 1996
2394.73 1957
2395.19 1946
2395.65 1993
2396.11 2131
2396.57 2080
2397.04 2144
2397.50 2180
2397.96 2377
2398.42 2322
2398.88 2276
2399.35 2303
2399.81 2334
2400.27 2262
2400.73 2207
2401.19 2159
2401.66 2174
2402.12 2067
2402.58 2008
2403.04 1981
2403.51 1930
2403.97 1861
2404.43 1920
2404.89 2001
2405.36 1896
2405.82 1854
2406.28 1875
2406.74 1903
2407.21 1946
2407.67 1905
2408.13 1929
2408.59 1863
2409.06 1843
2409.52 1837
2409.98 1788
2410.45 1812
2410.91 1775
2411.37 1768
2411.84 1859
2412.30 1863
2412.76 1812
2413.23 1827
2413.69 1843
2414.15 1827
2414.62 1862
2415.08 1879
2415.54 1902
2416.01 1895
2416.47 1927
2416.93 1998
2417.40 1931
2417.86 1899
2418.32 1991
2418.79 2043
2419.25 2048
2419.72 2024
2420.18 1933
2420.64 1991
2421.11 1938
2421.57 1926
2422.04 2013
2422.50 2020
2422.96 2004
2423.43 1965
2423.89 2098
2424.36 2150
2424.82 2077
2425.29 2064
2425.75 2066
2426.22 2042
2426.68 2003
2427.15 1991
2427.61 1984
2428.07 1930
2428.54 1911
2429.00 1934
2429.47 1899
2429.93 1822
2430.40 1808
2430.86 1772
2431.33 1843
2431.79 1782
2432.26 1717
2432.72 1800
2433.19 1869
2433.65 1891
2434.12 1859
2434.59 1852
2435.05 1848
2435.52 1942
2435.98 1971
2436.45 1964
2436.91 2023
2437.38 2046
2437.84 2066
2438.31 2056
2438.78 2028
2439.24 2056
2439.71 2100
2440.17 2087
2440.64 2120
2441.10 2178
2441.57 2178
2442.04 2157
2442.50 2161
2442.97 2091
2443.44 2064
2443.90 2140
2444.37 2089
2444.83 2068
2445.30 1969
2445.77 1913
2446.23 1843
2446.70 1857
2447.17 1854
2447.63 1799
2448.10 1821
2448.57 1839
2449.03 1827
2449.50 1871
2449.97 1928
2450.43 1921
2450.90 1942
2451.37 1897
2451.83 1938
2452.30 1884
2452.77 1881
2453.24 1863
2453.70 1853
2454.17 1790
2454.64 1836
2455.10 1811
2455.57 1849
2456.04 1855
2456.51 1835
2456.97 1808
2457.44 1870
2457.91 1875
2458.38 1923
2458.84 1870
2459.31 1798
2459.78 1862
2460.25 1866
2460.72 1898
2461.18 1816
2461.65 1868
2462.12 1858
2462.59 1769
2463.06 1795
2463.52 1816
2463.99 1888
2464.46 1875
2464.93 1856
2465.40 1877
2465.86 1902
2466.33 1872
2466.80 1892
2467.27 1860
2467.74 1977
2468.21 1963
2468.68 1938
2469.14 1966
2469.61 2124
2470.08 2172
2470.55 2106
2471.02 2166
2471.49 2152
2471.96 2199
2472.43 2196
2472.90 2092
2473.36 2053
2473.83 2014
2474.30 2071
2474.77 1982
2475.24 1967
2475.71 1964
2476.18 1947
2476.65 1999
2477.12 1880
2477.59 1939
2478.06 2003
2478.53 1947
2479.00 1924
2479.47 1891
2479.94 1900
2480.41 1967
2480.87 1933
2481.34 1858
2481.81 1870
2482.28 1792
2482.75 1762
2483.22 1756
2483.69 1827
2484.16 1884
2484.63 1887
2485.10 1913
2485.57 1984
2486.05 1996
2486.52 2093
2486.99 2106
2487.46 2194
2487.93 2187
2488.40 2194
2488.87 2192
2489.34 2210
2489.81 2170
2490.28 2118
2490.75 2072
2491.22 1965
2491.69 1993
2492.16 1998
2492.63 1907
2493.10 1916
2493.58 1967
2494.05 2004
2494.52 1996
2494.99 2032
2495.46 1930
2495.93 1950
2496.40 1933
2496.87 1950
2497.34 1922
2497.82 1953
2498.29 1904
2498.76 1884
2499.23 1829
2499.70 1888
2500.17 1808
2500.64 1820
2501.12 1778
2501.59 1773
2502.06 1797
2502.53 1812
2503.00 1840
2503.48 1803
2503.95 1726
2504.42 1827
2504.89 1765
2505.36 1723
2505.84 1779
2506.31 1807
2506.78 1852
2507.25 1771
2507.72 1848
2508.20 1960
2508.67 1959
2509.14 2027
2509.61 2079
2510.09 2092
2510.56 2232
2511.03 2273
2511.50 2348
2511.98 2477
2512.45 2499
2512.92 2481
2513.40 2494
2513.87 2491
2514.34 2436
2514.81 2337
2515.29 2290
2515.76 2181
2516.23 2183
2516.71 2217
2517.18 2166
2517.65 2029
2518.13 2067
2518.60 2088
2519.07 2111
2519.55 2085
2520.02 2115
2520.49 2089
2520.97 2011
2521.44 1997
2521.91 2000
2522.39 2033
2522.86 1988
2523.34 1943
2523.81 1943
2524.28 1954
2524.76 2003
2525.23 2070
2525.70 2043
2526.18 2130
2526.65 2212
2527.13 2322
2527.60 2274
2528.08 2272
2528.55 2320
2529.02 2340
2529.50 2257
2529.97 2213
2530.45 2187
2530.92 2174
2531.40 2116
2531.87 2059
2532.34 2039
2532.82 1973
2533.29 1950
2533.77 1963
2534.24 2025
2534.72 2002
2535.19 2044
2535.67 1962
2536.14 1954
2536.62 2027
2537.09 1994
2537.57 1983
2538.04 2034
2538.52 2063
2538.99 2131
2539.47 2177
2539.94 2087
2540.42 2160
2540.90 2226
2541.37 2156
2541.85 2152
2542.32 1987
2542.80 2052
2543.27 2048
2543.75 1963
2544.22 2008
2544.70 1963
2545.18 2029
2545.65 2176
2546.13 2163
2546.60 2180
2547.08 2198
2547.56 2275
2548.03 2367
2548.51 2310
2548.98 2302
2549.46 2370
2549.94 2368
2550.41 2423
2550.89 2355
2551.37 2310
2551.84 2247
2552.32 2266
2552.80 2116
2553.27 2152
2553.75 2163
2554.23 2114
2554.70 2078
2555.18 2037
2555.66 2068
2556.13 2048
2556.61 2030
2557.09 2048
2557.56 2032
2558.04 2012
2558.52 1943
2558.99 2015
2559.47 1969
2559.95 1932
2560.43 1932
2560.90 1954
2561.38 1954
2561.86 1886
2562.33 1816
2562.81 1901
2563.29 1914
2563.77 1813
2564.25 1880
2564.72 1817
2565.20 1846
2565.68 1890
2566.16 1928
2566.63 1870
2567.11 1896
2567.59 1981
2568.07 1855
2568.55 1887
2569.02 1903
2569.50 1841
2569.98 1758
2570.46 1740
2570.94 1726
2571.41 1715
2571.89 1829
2572.37 1839
2572.85 1759
2573.33 1776
2573.81 1852
2574.28 1885
2574.76 1878
2575.24 1848
2575.72 1829
2576.20 1780
2576.68 1830
2577.16 1906
2577.64 1852
2578.11 1817
2578.59 1919
2579.07 1857
2579.55 1843
2580.03 1872
2580.51 1841
2580.99 1847
2581.47 1933
2581.95 1844
2582.43 1816
2582.91 1783
2583.39 1812
2583.86 1851
2584.34 1826
2584.82 1779
2585.30 1774
2585.78 1811
2586.26 1830
2586.74 1843
2587.22 1833
2587.70 1757
2588.18 1823
2588.66 1859
2589.14 1813
2589.62 1854
2590.10 1917
2590.58 1812
2591.06 1803
2591.54 1725
2592.02 1752
2592.50 1833
2592.98 1840
2593.46 1790
2593.94 1725
2594.42 1716
2594.90 1757
2595.38 1820
2595.86 1824
2596.35 1696
2596.83 1764
2597.31 1843
2597.79 1793
2598.27 1850
2598.75 1820
2599.23 1803
2599.71 1914
2600.19 1887
2600.67 1907
2601.15 1819
2601.63 1809
2602.12 1851
2602.60 1872
2603.08 1783
2603.56 1870
2604.04 1829
2604.52 1769
2605.00 1809
2605.48 1815
2605.97 1897
2606.45 1926
2606.93 1888
2607.41 1845
2607.89 1814
2608.37 1820
2608.86 1780
2609.34 1782
2609.82 1886
2610.30 1859
2610.78 1843
2611.26 1830
2611.75 1955
2612.23 1940
2612.71 1976
2613.19 2005
2613.68 1976
2614.16 1959
2614.64 1890
2615.12 1962
2615.60 1976
2616.09 1868
2616.57 1842
2617.05 1870
2617.53 1849
2618.02 1910
2618.50 1880
2618.98 1920
2619.46 1912
2619.95 1943
2620.43 1846
2620.91 1841
2621.40 1848
2621.88 1904
2622.36 1859
2622.85 1860
2623.33 1834
2623.81 1847
2624.29 1836
2624.78 1824
2625.26 1851
2625.74 1863
2626.23 1891
2626.71 1936
2627.19 2013
2627.68 1946
2628.16 1943
2628.64 1991
2629.13 2007
2629.61 2137
2630.10 2126
2630.58 2192
2631.06 2276
2631.55 2274
2632.03 2257
2632.51 2255
2633.00 2284
2633.48 2245
2633.97 2164
2634.45 2116
2634.94 1999
2635.42 2012
2635.90 1912
2636.39 1949
2636.87 1971
2637.36 1915
2637.84 1868
2638.33 1897
2638.81 1952
2639.29 1970
2639.78 1941
2640.26 1960
2640.75 1938
2641.23 1945
2641.72 2042
2642.20 1941
2642.69 1926
2643.17 1939
2643.66 1956
2644.14 1941
2644.63 1990
2645.11 1871
2645.60 1866
2646.08 1895
2646.57 1923
2647.05 1831
2647.54 1828
2648.02 1841
2648.51 1845
2648.99 1876
2649.48 1929
2649.97 1892
2650.45 2003
2650.94 1903
2651.42 1925
2651.91 1957
2652.39 1946
2652.88 1932
2653.37 2020
2653.85 2067
2654.34 2136
2654.82 2217
2655.31 2359
2655.80 2329
2656.28 2346
2656.77 2351
2657.25 2369
2657.74 2211
2658.23 2203
2658.71 2151
2659.20 2099
2659.69 2081
2660.17 2000
2660.66 1934
2661.14 1903
2661.63 1839
2662.12 1925
2662.60 1870
2663.09 1884
2663.58 1987
2664.06 1979
2664.55 2073
2665.04 1942
2665.53 1973
2666.01 1928
2666.50 1913
2666.99 1976
2667.47 1956
2667.96 2046
2668.45 1999
2668.94 2012
2669.42 2016
2669.91 2047
2670.40 2055
2670.88 2009
2671.37 2053
2671.86 2098
2672.35 2166
2672.83 2165
2673.32 2238
2673.81 2318
2674.30 2376
2674.79 2263
2675.27 2305
2675.76 2349
2676.25 2307
2676.74 2223
2677.23 2210
2677.71 2106
2678.20 2116
2678.69 2098
2679.18 2026
2679.67 1956
2680.15 1928
2680.64 1966
2681.13 1950
2681.62 1880
2682.11 1897
2682.60 1908
2683.08 1897
2683.57 1972
2684.06 1941
2684.55 1910
2685.04 1931
2685.53 1901
2686.02 1835
2686.51 1758
2686.99 1853
2687.48 1805
2687.97 1755
2688.46 1739
2688.95 1781
2689.44 1851
2689.93 1853
2690.42 1806
2690.91 1855
2691.40 1872
2691.89 1840
2692.38 1832
2692.87 1942
2693.35 1894
2693.84 2002
2694.33 1964
2694.82 1970
2695.31 1998
2695.80 2017
2696.29 1993
2696.78 2036
2697.27 1947
2697.76 1842
2698.25 1902
2698.74 1901
2699.23 1939
2699.72 1856
2700.21 1948
2700.70 1984
2701.19 1928
2701.68 1896
2702.17 1938
2702.66 1886
2703.15 1860
2703.64 1928
2704.13 1977
2704.62 2007
2705.12 1988
2705.61 1921
2706.10 1946
2706.59 1874
2707.08 1885
2707.57 1819
2708.06 1815
2708.55 1891
2709.04 1842
2709.53 1763
2710.02 1801
2710.51 1826
2711.01 1869
2711.50 1856
2711.99 1792
2712.48 1782
2712.97 1883
2713.46 1788
2713.95 1838
2714.44 1915
2714.94 1897
2715.43 1853
2715.92 1800
2716.41 1758
2716.90 1740
2717.39 1742
2717.89 1734
2718.38 1712
2718.87 1716
2719.36 1826
2719.85 1824
2720.34 1835
2720.84 1898
2721.33 1886
2721.82 1954
2722.31 2056
2722.80 2018
2723.30 1997
2723.79 1955
2724.28 1916
2724.77 1960
2725.27 1891
2725.76 1860
2726.25 1896
2726.74 1822
2727.24 1925
2727.73 1865
2728.22 1852
2728.71 1875
2729.21 1948
2729.70 1916
2730.19 1828
2730.69 1861
2731.18 1889
2731.67 1928
2732.16 1835
2732.66 1857
2733.15 1914
2733.64 1938
2734.14 1980
2734.63 1985
2735.12 2034
2735.62 2085
2736.11 2102
2736.60 2059
2737.10 2048
2737.59 2043
2738.08 2036
2738.58 2066
2739.07 2072
2739.56 2093
2740.06 1977
2740.55 1969
2741.05 1834
2741.54 1953
2742.03 1985
2742.53 1978
2743.02 1922
2743.52 1882
2744.01 1934
2744.50 1882
2745.00 1946
2745.49 1997
2745.99 1963
2746.48 1988
2746.97 1962
2747.47 2004
2747.96 1961
2748.46 1991
2748.95 2024
2749.45 1969
2749.94 1987
2750.44 1921
2750.93 2011
2751.43 1887
2751.92 1977
2752.42 1937
2752.91 1861
2753.41 1931
2753.90 1873
2754.40 1897
2754.89 1923
2755.39 1832
2755.88 1898
2756.38 1928
2756.87 1896
2757.37 1892
2757.86 1961
2758.36 1898
2758.85 2031
2759.35 1898
2759.84 1898
2760.34 2012
2760.83 2085
2761.33 2107
2761.83 2125
2762.32 2111
2762.82 2092
2763.31 2091
2763.81 2071
2764.30 2052
2764.80 2081
2765.30 2059
2765.79 2028
2766.29 2005
2766.78 1970
2767.28 2034
2767.78 2024
2768.27 1969
2768.77 1981
2769.27 1911
2769.76 1962
2770.26 1962
2770.76 1890
2771.25 1938
2771.75 1859
2772.24 1980
2772.74 1984
2773.24 1923
2773.73 1993
2774.23 1984
2774.73 1979
2775.23 2040
2775.72 2187
2776.22 2238
2776.72 2172
2777.21 2141
2777.71 2153
2778.21 2135
2778.70 2144
2779.20 2163
2779.70 2055
2780.20 2033
2780.69 2002
2781.19 1926
2781.69 1913
2782.19 1868
2782.68 1844
2783.18 1828
2783.68 1856
2784.18 1808
2784.67 1870
2785.17 1900
2785.67 1895
2786.17 1837
2786.67 1850
2787.16 1825
2787.66 1901
2788.16 1902
2788.66 1920
2789.16 1893
2789.65 1912
2790.15 1816
2790.65 1839
2791.15 1841
2791.65 1778
2792.15 1824
2792.64 1788
2793.14 1824
2793.64 1785
2794.14 1796
2794.64 1862
2795.14 1973
2795.64 1907
2796.13 1928
2796.63 2012
2797.13 1964
2797.63 1920
2798.13 1910
2798.63 1937
2799.13 1996
2799.63 1946
2800.13 1913
2800.62 1860
2801.12 1844
2801.62 1860
2802.12 1897
2802.62 1832
2803.12 1791
2803.62 1857
2804.12 1838
2804.62 1876
2805.12 1850
2805.62 1846
2806.12 1899
2806.62 1874
2807.12 1925
2807.62 1921
2808.12 1929
2808.62 1973
2809.12 2083
2809.62 2119
2810.12 2251
2810.62 2359
2811.12 2531
2811.62 2795
2812.12 2934
2812.62 3124
2813.12 3209
2813.62 3457
2814.12 3444
2814.62 3372
2815.12 3348
2815.62 3100
2816.12 3006
2816.62 2888
2817.12 2644
2817.62 2518
2818.12 2507
2818.62 2261
2819.12 2218
2819.63 2115
2820.13 1973
2820.63 2015
2821.13 1968
2821.63 1877
2822.13 1947
2822.63 1903
2823.13 1931
2823.63 1884
2824.13 1948
2824.64 1917
2825.14 1962
2825.64 1938
2826.14 1852
2826.64 1827
2827.14 1900
2827.64 1897
2828.15 1866
2828.65 1843
2829.15 1809
2829.65 1848
2830.15 1814
2830.65 1905
2831.16 1809
2831.66 1756
2832.16 1745
2832.66 1816
2833.16 1783
2833.67 1890
2834.17 1923
2834.67 1935
2835.17 1953
2835.68 1915
2836.18 1939
2836.68 1990
2837.18 2015
2837.68 2013
2838.19 2007
2838.69 2090
2839.19 2138
2839.70 2028
2840.20 2016
2840.70 2102
2841.20 2161
2841.71 2079
2842.21 2228
2842.71 2194
2843.21 2144
2843.72 1988
2844.22 2005
2844.72 2080
2845.23 2077
2845.73 2059
2846.23 2042
2846.74 2024
2847.24 2028
2847.74 2107
2848.25 2185
2848.75 2223
2849.25 2194
2849.76 2243
2850.26 2230
2850.76 2210
2851.27 2209
2851.77 2158
2852.28 2123
2852.78 2060
2853.28 2064
2853.79 2061
2854.29 2031
2854.79 1973
2855.30 2017
2855.80 2052
2856.31 2081
2856.81 2104
2857.31 2149
2857.82 2222
2858.32 2211
2858.83 2204
2859.33 2186
2859.84 2209
2860.34 2168
2860.85 2200
2861.35 2148
2861.85 2169
2862.36 2120
2862.86 2050
2863.37 1966
2863.87 1976
2864.38 1907
2864.88 1868
2865.39 1873
2865.89 1887
2866.40 1887
2866.90 1823
2867.41 1852
2867.91 1829
2868.42 1834
2868.92 1833
2869.43 1907
2869.93 2031
2870.44 2096
2870.94 2149
2871.45 2235
2871.96 2279
2872.46 2356
2872.97 2374
2873.47 2456
2873.98 2416
2874.48 2369
2874.99 2404
2875.49 2399
2876.00 2409
2876.51 2303
2877.01 2252
2877.52 2185
2878.02 2219
2878.53 2115
2879.04 2180
2879.54 2092
2880.05 2069
2880.55 2108
2881.06 2189
2881.57 2133
2882.07 2202
2882.58 2240
2883.09 2200
2883.59 2209
2884.10 2287
2884.61 2255
2885.11 2336
2885.62 2498
2886.13 2502
2886.63 2500
2887.14 2468
2887.65 2623
2888.15 2629
2888.66 2538
2889.17 2426
2889.67 2287
2890.18 2338
2890.69 2315
2891.20 2273
2891.70 2262
2892.21 2214
2892.72 2162
2893.22 2254
2893.73 2182
2894.24 2223
2894.75 2271
2895.25 2288
2895.76 2347
2896.27 2286
2896.78 2314
2897.29 2382
2897.79 2389
2898.30 2382
2898.81 2227
2899.32 2308
2899.82 2277
2900.33 2246
2900.84 2215
2901.35 2213
2901.86 2238
2902.36 2211
2902.87 2321
2903.38 2363
2903.89 2306
2904.40 2404
2904.91 2414
2905.41 2372
2905.92 2307
2906.43 2338
2906.94 2398
2907.45 2326
2907.96 2299
2908.47 2225
2908.97 2208
2909.48 2147
2909.99 2154
2910.50 2088
2911.01 2067
2911.52 2047
2912.03 2049
2912.54 2064
2913.05 2076
2913.55 2118
2914.06 2127
2914.57 2165
2915.08 2095
2915.59 2185
2916.10 2192
2916.61 2086
2917.12 2074
2917.63 2120
2918.14 2110
2918.65 2134
2919.16 2058
2919.67 2137
2920.18 2153
2920.69 2243
2921.20 2324
2921.71 2275
2922.22 2322
2922.73 2314
2923.24 2315
2923.75 2350
2924.26 2334
2924.77 2237
2925.28 2269
2925.79 2237
2926.30 2291
2926.81 2078
2927.32 2082
2927.83 2156
2928.34 2106
2928.85 2148
2929.36 2211
2929.87 2178
2930.38 2191
2930.89 2186
2931.40 2119
2931.91 2075
2932.42 2083
2932.93 2126
2933.45 2118
2933.96 2025
2934.47 2089
2934.98 2131
2935.49 2159
2936.00 2159
2936.51 2113
2937.02 2141
2937.53 2369
2938.04 2514
2938.56 2801
2939.07 3246
2939.58 3738
2940.09 4065
2940.60 4519
2941.11 4994
2941.62 5156
2942.14 5335
2942.65 5415
2943.16 5110
2943.67 4748
2944.18 4605
2944.70 4268
2945.21 3919
2945.72 3483
2946.23 3171
2946.74 2865
2947.26 2666
2947.77 2537
2948.28 2430
2948.79 2233
2949.30 2224
2949.82 2237
2950.33 2169
2950.84 2175
2951.35 2084
2951.87 2035
2952.38 1988
2952.89 2052
2953.40 2049
2953.92 1965
2954.43 1932
2954.94 1953
2955.45 1900
2955.97 1862
2956.48 1906
2956.99 1987
2957.51 1919
2958.02 1842
2958.53 1915
2959.04 1990
2959.56 1960
2960.07 1883
2960.58 2006
2961.10 2027
2961.61 1988
2962.12 2005
2962.64 2063
2963.15 2074
2963.66 2117
2964.18 2116
2964.69 2112
2965.21 2164
2965.72 2177
2966.23 2253
2966.75 2179
2967.26 2128
2967.77 2193
2968.29 2213
2968.80 2308
2969.32 2263
2969.83 2179
2970.34 2176
2970.86 2165
2971.37 2233
2971.89 2229
2972.40 2204
2972.91 2227
2973.43 2235
2973.94 2266
2974.46 2229
2974.97 2146
2975.49 2128
2976.00 2199
2976.52 2305
2977.03 2238
2977.55 2276
2978.06 2343
2978.57 2340
2979.09 2352
2979.60 2459
2980.12 2552
2980.63 2534
2981.15 2502
2981.66 2523
2982.18 2481
2982.69 2450
2983.21 2483
2983.73 2479
2984.24 2556
2984.76 2533
2985.27 2529
2985.79 2520
2986.30 2559
2986.82 2552
2987.33 2526
2987.85 2663
2988.36 2706
2988.88 2684
2989.40 2584
2989.91 2627
2990.43 2635
2990.94 2605
2991.46 2633
2991.97 2652
2992.49 2674
2993.01 2612
2993.52 2710
2994.04 2809
2994.55 2786
2995.07 2878
2995.59 2954
2996.10 3051
2996.62 3158
2997.14 3233
2997.65 3314
2998.17 3399
2998.69 3443
2999.20 3504
2999.72 3497
3000.24 3448
3000.75 3497
3001.27 3609
3001.79 3939
3002.30 4294
3002.82 5098
3003.34 5871
3003.85 6777
3004.37 7666
3004.89 8672
3005.40 8952
3005.92 9205
3006.44 9048
3006.96 8230
3007.47 7501
3007.99 6633
3008.51 5926
3009.03 5262
3009.54 4524
3010.06 4010
3010.58 3502
3011.10 3269
3011.61 3075
3012.13 3013
3012.65 3021
3013.17 2910
3013.68 2861
3014.20 2862
3014.72 2775
3015.24 2723
3015.76 2682
3016.27 2714
3016.79 2772
3017.31 2778
3017.83 2799
3018.35 2804
3018.86 2735
3019.38 2799
3019.90 2686
3020.42 2614
3020.94 2660
3021.46 2657
3021.97 2622
3022.49 2619
3023.01 2607
3023.53 2600
3024.05 2789
3024.57 2758
3025.09 2736
3025.61 2664
3026.12 2748
3026.64 2697
3027.16 2654
3027.68 2524
3028.20 2474
3028.72 2456
3029.24 2512
3029.76 2500
3030.28 2460
3030.80 2357
3031.32 2375
3031.84 2435
3032.35 2440
3032.87 2375
3033.39 2391
3033.91 2418
3034.43 2343
3034.95 2400
3035.47 2335
3035.99 2348
3036.51 2378
3037.03 2428
3037.55 2447
3038.07 2396
3038.59 2413
3039.11 2380
3039.63 2397
3040.15 2382
3040.67 2318
3041.19 2277
3041.71 2278
3042.23 2363
3042.75 2339
3043.27 2308
3043.79 2347
3044.31 2341
3044.83 2465
3045.35 2440
3045.87 2389
3046.40 2508
3046.92 2509
3047.44 2472
3047.96 2393
3048.48 2383
3049.00 2378
3049.52 2378
3050.04 2315
3050.56 2334
3051.08 2309
3051.60 2418
3052.12 2303
3052.65 2275
3053.17 2327
3053.69 2356
3054.21 2271
3054.73 2314
3055.25 2330
3055.77 2229
3056.30 2309
3056.82 2355
3057.34 2400
3057.86 2377
3058.38 2435
3058.90 2356
3059.42 2471
3059.95 2393
3060.47 2454
3060.99 2400
3061.51 2360
3062.03 2373
3062.56 2386
3063.08 2472
3063.60 2504
3064.12 2514
3064.64 2572
3065.17 2691
3065.69 2767
3066.21 2819
3066.73 3058
3067.26 3055
3067.78 3125
3068.30 3209
3068.82 3137
3069.35 3201
3069.87 3122
3070.39 3120
3070.91 3094
3071.44 2927
3071.96 2906
3072.48 2992
3073.01 2974
3073.53 2869
3074.05 2972
3074.57 2874
3075.10 2890
3075.62 2905
3076.14 2929
3076.67 2935
3077.19 2993
3077.71 3181
3078.24 3310
3078.76 3211
3079.28 3306
3079.81 3362
3080.33 3364
3080.85 3396
3081.38 3301
3081.90 3507
3082.42 3658
3082.95 3756
3083.47 3689
3084.00 3652
3084.52 3553
3085.04 3556
3085.57 3480
3086.09 3531
3086.62 3534
3087.14 3760
3087.66 4067
3088.19 4375
3088.71 5304
3089.24 5960
3089.76 6702
3090.29 7353
3090.81 7755
3091.33 7573
3091.86 7453
3092.38 6836
3092.91 6265
3093.43 5727
3093.96 5203
3094.48 4833
3095.01 4650
3095.53 4312
3096.06 4207
3096.58 4197
3097.11 4103
3097.63 4080
3098.16 4177
3098.68 4143
3099.21 4331
3099.73 4646
3100.26 5043
3100.78 5606
3101.31 6740
3101.83 8246
3102.36 9644
3102.88 10962
3103.41 12087
3103.93 12701
3104.46 12799
3104.99 12139
3105.51 11028
3106.04 9666
3106.56 8396
3107.09 6912
3107.61 5997
3108.14 5313
3108.67 4656
3109.19 4375
3109.72 4153
3110.24 3977
3110.77 3959
3111.30 4027
3111.82 3755
3112.35 3772
3112.87 3626
3113.40 3501
3113.93 3443
3114.45 3316
3114.98 3292
3115.51 3269
3116.03 3044
3116.56 3017
3117.09 2956
3117.61 2909
3118.14 2871
3118.67 3001
3119.19 2996
3119.72 2952
3120.25 3011
3120.77 3138
3121.30 3288
3121.83 3352
3122.35 3412
3122.88 3422
3123.41 3491
3123.94 3528
3124.46 3442
3124.99 3568
3125.52 3464
3126.05 3555
3126.57 3558
3127.10 3652
3127.63 3730
3128.16 3676
3128.68 3522
3129.21 3454
3129.74 3313
3130.27 3277
3130.79 3125
3131.32 2963
3131.85 2970
3132.38 2924
3132.91 2809
3133.43 2863
3133.96 2840
3134.49 2877
3135.02 2768
3135.55 2825
3136.07 2873
3136.60 2715
3137.13 2765
3137.66 2636
3138.19 2679
3138.72 2597
3139.24 2482
3139.77 2487
3140.30 2503
3140.83 2490
3141.36 2444
3141.89 2367
3142.42 2347
3142.95 2375
3143.47 2402
3144.00 2309
3144.53 2323
3145.06 2413
3145.59 2453
3146.12 2443
3146.65 2534
3147.18 2552
3147.71 2627
3148.24 2693
3148.76 2722
3149.29 2746
3149.82 2838
3150.35 2852
3150.88 2871
3151.41 2759
3151.94 2673
3152.47 2690
3153.00 2629
3153.53 2646
3154.06 2599
3154.59 2581
3155.12 2670
3155.65 2596
3156.18 2571
3156.71 2651
3157.24 2776
3157.77 2796
3158.30 2819
3158.83 2771
3159.36 2755
3159.89 2719
3160.42 2714
3160.95 2763
3161.48 2751
3162.01 2722
3162.54 2689
3163.07 2620
3163.60 2646
3164.13 2691
3164.66 2583
3165.20 2469
3165.73 2495
3166.26 2440
3166.79 2380
3167.32 2263
3167.85 2319
3168.38 2330
3168.91 2275
3169.44 2236
3169.97 2261
3170.50 2307
3171.04 2342
3171.57 2458
3172.10 2489
3172.63 2551
3173.16 2651
3173.69 2774
3174.22 2879
3174.75 2903
3175.29 2908
3175.82 2947
3176.35 2875
3176.88 2859
3177.41 2796
3177.94 2774
3178.48 2622
3179.01 2572
3179.54 2396
3180.07 2368
3180.60 2197
3181.14 2313
3181.67 2356
3182.20 2208
3182.73 2234
3183.26 2196
3183.80 2113
3184.33 2154
3184.86 2153
3185.39 2129
3185.93 2044
3186.46 2104
3186.99 2154
3187.52 2151
3188.06 2175
3188.59 2178
3189.12 2238
3189.65 2247
3190.19 2216
3190.72 2205
3191.25 2249
3191.79 2182
3192.32 2106
3192.85 2182
3193.38 2226
3193.92 2196
3194.45 2159
3194.98 2135
3195.52 2155
3196.05 2219
3196.58 2264
3197.12 2293
3197.65 2273
3198.18 2410
3198.72 2350
3199.25 2273
3199.78 2340
3200.32 2428
3200.85 2451
3201.39 2400
3201.92 2333
3202.45 2284
3202.99 2370
3203.52 2296
3204.05 2305
3204.59 2284
3205.12 2189
3205.66 2265
3206.19 2327
3206.72 2351
3207.26 2506
3207.79 2533
3208.33 2765
3208.86 2909
3209.40 2988
3209.93 3200
3210.47 3302
3211.00 3374
3211.53 3354
3212.07 3411
3212.60 3409
3213.14 3239
3213.67 3159
3214.21 2997
3214.74 2897
3215.28 2788
3215.81 2684
3216.35 2502
3216.88 2370
3217.42 2365
3217.95 2306
3218.49 2159
3219.02 2156
3219.56 2206
3220.09 2216
3220.63 2275
3221.16 2329
3221.70 2347
3222.23 2374
3222.77 2438
3223.31 2569
3223.84 2699
3224.38 2783
3224.91 2885
3225.45 2967
3225.98 2798
3226.52 2818
3227.06 2706
3227.59 2675
3228.13 2639
3228.66 2443
3229.20 2431
3229.74 2379
3230.27 2401
3230.81 2453
3231.34 2373
3231.88 2384
3232.42 2418
3232.95 2528
3233.49 2451
3234.03 2393
3234.56 2454
3235.10 2438
3235.64 2498
3236.17 2510
3236.71 2664
3237.25 2718
3237.78 2878
3238.32 2793
3238.86 2764
3239.39 2793
3239.93 2846
3240.47 2768
3241.00 2816
3241.54 2719
3242.08 2672
3242.61 2757
3243.15 2725
3243.69 2686
3244.23 2776
3244.76 2716
3245.30 2700
3245.84 2749
3246.38 2819
3246.91 2827
3247.45 2893
3247.99 2933
3248.53 3001
3249.06 3049
3249.60 3166
3250.14 3506
3250.68 3895
3251.21 4570
3251.75 5394
3252.29 6626
3252.83 7698
3253.37 8445
3253.90 8776
3254.44 8376
3254.98 7895
3255.52 7371
3256.06 6490
3256.60 5682
3257.13 5099
3257.67 4456
3258.21 3881
3258.75 3651
3259.29 3559
3259.83 3462
3260.36 3499
3260.90 3646
3261.44 3830
3261.98 3906
3262.52 3993
3263.06 4193
3263.60 4199
3264.14 4077
3264.68 3937
3265.21 3699
3265.75 3641
3266.29 3622
3266.83 3405
3267.37 3312
3267.91 3059
3268.45 3023
3268.99 2889
3269.53 2801
3270.07 2757
3270.61 2795
3271.15 2802
3271.69 2803
3272.23 2995
3272.76 2913
3273.30 2903
3273.84 2900
3274.38 2925
3274.92 2985
3275.46 2933
3276.00 2896
3276.54 2896
3277.08 2913
3277.62 2904
3278.16 2861
3278.70 2978
3279.24 2931
3279.78 2915
3280.32 2940
3280.86 2885
3281.41 2876
3281.95 2991
3282.49 3026
3283.03 2995
3283.57 3017
3284.11 3073
3284.65 3014
3285.19 3057
3285.73 3069
3286.27 3169
3286.81 3255
3287.35 3136
3287.89 3138
3288.43 3315
3288.97 3310
3289.52 3279
3290.06 3331
3290.60 3351
3291.14 3335
3291.68 3446
3292.22 3472
3292.76 3547
3293.30 3664
3293.85 3939
3294.39 4280
3294.93 4647
3295.47 4867
3296.01 5104
3296.55 5362
3297.09 5554
3297.64 5589
3298.18 5535
3298.72 5082
3299.26 4725
3299.80 4510
3300.34 4236
3300.89 4042
3301.43 3776
3301.97 3672
3302.51 3593
3303.06 3531
3303.60 3393
3304.14 3393
3304.68 3368
3305.22 3184
3305.77 3238
3306.31 3285
3306.85 3325
3307.39 3498
3307.94 3520
3308.48 3547
3309.02 3674
3309.56 3866
3310.11 4013
3310.65 4121
3311.19 4149
3311.74 4044
3312.28 3969
3312.82 3890
3313.36 3854
3313.91 3876
3314.45 3904
3314.99 3903
3315.54 3958
3316.08 4284
3316.62 4428
3317.17 4597
3317.71 5010
3318.25 5364
3318.80 5668
3319.34 5932
3319.88 6017
3320.43 6258
3320.97 6235
3321.51 5850
3322.06 5374
3322.60 5092
3323.14 4854
3323.69 4525
3324.23 4163
3324.78 3929
3325.32 3760
3325.86 3576
3326.41 3544
3326.95 3541
3327.50 3469
3328.04 3329
3328.59 3347
3329.13 3143
3329.67 3204
3330.22 3148
3330.76 3116
3331.31 3282
3331.85 3370
3332.40 3579
3332.94 4077
3333.49 4838
3334.03 5324
3334.57 6163
3335.12 7015
3335.66 7512
3336.21 8056
3336.75 8088
3337.30 7969
3337.84 7733
3338.39 7162
3338.93 6834
3339.48 6333
3340.02 5588
3340.57 4758
3341.11 4348
3341.66 4004
3342.20 3535
3342.75 3370
3343.30 3161
3343.84 3055
3344.39 2811
3344.93 2737
3345.48 2771
3346.02 2797
3346.57 2707
3347.11 2700
3347.66 2758
3348.21 2741
3348.75 2815
3349.30 2825
3349.84 2840
3350.39 2865
3350.94 2862
3351.48 2833
3352.03 2732
3352.57 2838
3353.12 2830
3353.67 2697
3354.21 2633
3354.76 2653
3355.31 2631
3355.85 2570
3356.40 2589
3356.95 2558
3357.49 2454
3358.04 2489
3358.59 2492
3359.13 2507
3359.68 2492
3360.23 2418
3360.77 2472
3361.32 2457
3361.87 2381
3362.41 2542
3362.96 2440
3363.51 2508
3364.05 2446
3364.60 2416
3365.15 2493
3365.70 2419
3366.24 2502
3366.79 2386
3367.34 2423
3367.89 2414
3368.43 2456
3368.98 2384
3369.53 2456
3370.08 2504
3370.62 2328
3371.17 2363
3371.72 2500
3372.27 2534
3372.81 2626
3373.36 2683
3373.91 2585
3374.46 2664
3375.01 2687
3375.55 2697
3376.10 2738
3376.65 2615
3377.20 2522
3377.75 2553
3378.30 2543
3378.84 2449
3379.39 2397
3379.94 2427
3380.49 2377
3381.04 2441
3381.59 2365
3382.13 2468
3382.68 2499
3383.23 2445
3383.78 2372
3384.33 2418
3384.88 2371
3385.43 2324
3385.98 2303
3386.52 2269
3387.07 2191
3387.62 2212
3388.17 2318
3388.72 2331
3389.27 2297
3389.82 2275
3390.37 2345
3390.92 2365
3391.47 2376
3392.02 2301
3392.57 2257
3393.12 2311
3393.66 2179
3394.21 2222
3394.76 2237
3395.31 2267
3395.86 2231
3396.41 2245
3396.96 2160
3397.51 2237
3398.06 2278
3398.61 2254
3399.16 2244
3399.71 2280
3400.26 2267
3400.81 2260
3401.36 2243
3401.91 2254
3402.46 2077
3403.01 2178
3403.56 2187
3404.11 2227
3404.66 2253
3405.21 2215
3405.77 2181
3406.32 2238
3406.87 2168
3407.42 2208
3407.97 2202
3408.52 2227
3409.07 2246
3409.62 2178
3410.17 2200
3410.72 2206
3411.27 2237
3411.82 2260
3412.37 2296
3412.93 2360
3413.48 2339
3414.03 2355
3414.58 2370
3415.13 2350
3415.68 2426
3416.23 2447
3416.78 2725
3417.34 2999
3417.89 3072
3418.44 3331
3418.99 3301
3419.54 3292
3420.09 3183
3420.65 3245
3421.20 3131
3421.75 2899
3422.30 2774
3422.85 2753
3423.40 2743
3423.96 2801
3424.51 2803
3425.06 2791
3425.61 2771
3426.17 2718
3426.72 2626
3427.27 2562
3427.82 2516
3428.37 2461
3428.93 2438
3429.48 2402
3430.03 2258
3430.58 2268
3431.14 2250
3431.69 2217
3432.24 2268
3432.79 2263
3433.35 2247
3433.90 2295
3434.45 2317
3435.01 2316
3435.56 2328
3436.11 2360
3436.66 2411
3437.22 2424
3437.77 2493
3438.32 2389
3438.88 2443
3439.43 2465
3439.98 2432
3440.54 2376
3441.09 2341
3441.64 2348
3442.20 2275
3442.75 2302
3443.30 2239
3443.86 2263
3444.41 2172
3444.96 2141
3445.52 2170
3446.07 2229
3446.63 2199
3447.18 2138
3447.73 2239
3448.29 2246
3448.84 2190
3449.40 2225
3449.95 2214
3450.50 2105
3451.06 2171
3451.61 2176
3452.17 2203
3452.72 2099
3453.27 2082
3453.83 2126
3454.38 2110
3454.94 2143
3455.49 2070
3456.05 2110
3456.60 2240
3457.16 2200
3457.71 2168
3458.27 2229
3458.82 2206
3459.38 2195
3459.93 2241
3460.49 2252
3461.04 2291
3461.60 2337
3462.15 2293
3462.71 2339
3463.26 2469
3463.82 2437
3464.37 2390
3464.93 2373
3465.48 2349
3466.04 2488
3466.59 2403
3467.15 2537
3467.70 2535
3468.26 2581
3468.81 2644
3469.37 2776
3469.93 2917
3470.48 2911
3471.04 2978
3471.59 3157
3472.15 3160
3472.70 3095
3473.26 3143
3473.82 3008
3474.37 2979
3474.93 2925
3475.48 2851
3476.04 2828
3476.60 2787
3477.15 2865
3477.71 2913
3478.27 2961
3478.82 2920
3479.38 3042
3479.93 3197
3480.49 3221
3481.05 3156
3481.60 3124
3482.16 3244
3482.72 3267
3483.27 3354
3483.83 3441
3484.39 3479
3484.95 3601
3485.50 3648
3486.06 3623
3486.62 3664
3487.17 3808
3487.73 3873
3488.29 4238
3488.84 4803
3489.40 5659
3489.96 6791
3490.52 8569
3491.07 10787
3491.63 13152
3492.19 15398
3492.75 16553
3493.30 16916
3493.86 16373
3494.42 14992
3494.98 13158
3495.53 11147
3496.09 9105
3496.65 7750
3497.21 6472
3497.77 5735
3498.32 5136
3498.88 4813
3499.44 4568
3500.00 4680
3500.56 4726
3501.11 4784
3501.67 5168
3502.23 5645
3502.79 6057
3503.35 6679
3503.91 7484
3504.46 8273
3505.02 8756
3505.58 8892
3506.14 8944
3506.70 8578
3507.26 8278
3507.81 7796
3508.37 7065
3508.93 6441
3509.49 5758
3510.05 5340
3510.61 5023
3511.17 4772
3511.73 4658
3512.29 4457
3512.85 4293
3513.40 4093
3513.96 3955
3514.52 3744
3515.08 3488
3515.64 3355
3516.20 3275
3516.76 3055
3517.32 2980
3517.88 2911
3518.44 2876
3519.00 2755
3519.56 2762
3520.12 2734
3520.68 2706
3521.24 2624
3521.80 2605
3522.36 2650
3522.92 2696
3523.48 2781
3524.04 2762
3524.60 2765
3525.16 2756
3525.72 2693
3526.28 2798
3526.84 2720
3527.40 2765
3527.96 2728
3528.52 2807
3529.08 2756
3529.64 2747
3530.20 2779
3530.76 2868
3531.32 2804
3531.88 2771
3532.44 2869
3533.00 2720
3533.56 2682
3534.12 2783
3534.68 2737
3535.25 2813
3535.81 2698
3536.37 2723
3536.93 2765
3537.49 2720
3538.05 2684
3538.61 2764
3539.17 2619
3539.73 2599
3540.30 2618
3540.86 2695
3541.42 2733
3541.98 2658
3542.54 2745
3543.10 2742
3543.66 2796
3544.23 2818
3544.79 2765
3545.35 2738
3545.91 2745
3546.47 2705
3547.03 2652
3547.60 2698
3548.16 2608
3548.72 2539
3549.28 2586
3549.84 2520
3550.41 2505
3550.97 2510
3551.53 2464
3552.09 2471
3552.65 2530
3553.22 2401
3553.78 2355
3554.34 2338
3554.90 2311
3555.47 2274
3556.03 2282
3556.59 2255
3557.15 2211
3557.72 2237
3558.28 2188
3558.84 2313
3559.41 2291
3559.97 2276
3560.53 2246
3561.09 2257
3561.66 2294
3562.22 2314
3562.78 2365
3563.35 2440
3563.91 2545
3564.47 2514
3565.04 2741
3565.60 2818
3566.16 2714
3566.73 2756
3567.29 2773
3567.85 2699
3568.42 2665
3568.98 2566
3569.54 2456
3570.11 2484
3570.67 2351
3571.23 2337
3571.80 2301
3572.36 2284
3572.93 2200
3573.49 2182
3574.05 2340
3574.62 2315
3575.18 2401
3575.75 2410
3576.31 2365
3576.87 2474
3577.44 2605
3578.00 2668
3578.57 2642
3579.13 2620
3579.70 2620
3580.26 2588
3580.82 2599
3581.39 2487
3581.95 2407
3582.52 2284
3583.08 2351
3583.65 2422
3584.21 2421
3584.78 2288
3585.34 2263
3585.91 2314
3586.47 2193
3587.04 2166
3587.60 2168
3588.17 2102
3588.73 2114
3589.30 2209
3589.86 2128
3590.43 2105
3590.99 2245
3591.56 2151
3592.12 2119
3592.69 2162
3593.25 2241
3593.82 2220
3594.39 2228
3594.95 2092
3595.52 2114
3596.08 2184
3596.65 2209
3597.21 2165
3597.78 2104
3598.35 2219
3598.91 2157
3599.48 2153
3600.04 2120
3600.61 2131
3601.18 2118
3601.74 2124
3602.31 2060
3602.87 2036
3603.44 2133
3604.01 2133
3604.57 2136
3605.14 2153
3605.71 2088
3606.27 2031
3606.84 2042
3607.41 2127
3607.97 2060
3608.54 1987
3609.11 1970
3609.67 1963
3610.24 1921
3610.81 1904
3611.37 1916
3611.94 1995
3612.51 1997
3613.07 2016
3613.64 2149
3614.21 2217
3614.78 2400
3615.34 2800
3615.91 3081
3616.48 3498
3617.04 3962
3617.61 4522
3618.18 4848
3618.75 4873
3619.31 5068
3619.88 5039
3620.45 4648
3621.02 4335
3621.58 3940
3622.15 3672
3622.72 3327
3623.29 2985
3623.86 2742
3624.42 2577
3624.99 2398
3625.56 2225
3626.13 2129
3626.70 2105
3627.26 2067
3627.83 2004
3628.40 2020
3628.97 2042
3629.54 1949
3630.11 1957
3630.67 1975
3631.24 1990
3631.81 1990
3632.38 2030
3632.95 1966
3633.52 2004
3634.08 2064
3634.65 1997
3635.22 1992
3635.79 1997
3636.36 2022
3636.93 1995
3637.50 2061
3638.07 2000
3638.64 2111
3639.20 2191
3639.77 2267
3640.34 2415
3640.91 2571
3641.48 2647
3642.05 2761
3642.62 2869
3643.19 2875
3643.76 2848
3644.33 2762
3644.90 2638
3645.47 2721
3646.04 2711
3646.61 2469
3647.18 2485
3647.75 2489
3648.32 2515
3648.89 2544
3649.46 2525
3650.03 2585
3650.60 2540
3651.17 2613
3651.74 2643
3652.31 2646
3652.88 2749
3653.45 2716
3654.02 2827
3654.59 2794
3655.16 2778
3655.73 2620
3656.30 2541
3656.87 2451
3657.44 2574
3658.01 2623
3658.58 2673
3659.15 2723
3659.72 2821
3660.29 2922
3660.86 2865
3661.43 2811
3662.00 2745
3662.58 2726
3663.15 2598
3663.72 2612
3664.29 2682
3664.86 2691
3665.43 2717
3666.00 2969
3666.57 3013
3667.14 3051
3667.72 2987
3668.29 2927
3668.86 2891
3669.43 2728
3670.00 2492
3670.57 2374
3671.14 2365
3671.72 2371
3672.29 2323
3672.86 2318
3673.43 2270
3674.00 2262
3674.57 2393
3675.15 2431
3675.72 2462
3676.29 2474
3676.86 2508
3677.43 2508
3678.01 2446
3678.58 2508
3679.15 2462
3679.72 2615
3680.30 2450
3680.87 2374
3681.44 2329
3682.01 2315
3682.58 2228
3683.16 2143
3683.73 2120
3684.30 2059
3684.88 2084
3685.45 2041
3686.02 2045
3686.59 2041
3687.17 2080
3687.74 2113
3688.31 2193
3688.88 2232
3689.46 2306
3690.03 2478
3690.60 2440
3691.18 2539
3691.75 2502
3692.32 2465
3692.90 2509
3693.47 2357
3694.04 2235
3694.62 2215
3695.19 2177
3695.76 2089
3696.34 2103
3696.91 2040
3697.48 2083
3698.06 2068
3698.63 2047
3699.21 2128
3699.78 2087
3700.35 2089
3700.93 2091
3701.50 2095
3702.08 2148
3702.65 2087
3703.22 2112
3703.80 2131
3704.37 2167
3704.95 2164
3705.52 2123
3706.09 2166
3706.67 2149
3707.24 2092
3707.82 2094
3708.39 2155
3708.97 2149
3709.54 2105
3710.12 2151
3710.69 2145
3711.26 2110
3711.84 2098
3712.41 2115
3712.99 2106
3713.56 2088
3714.14 2125
3714.71 2008
3715.29 2099
3715.86 2096
3716.44 2058
3717.01 2059
3717.59 2115
3718.16 2081
3718.74 2101
3719.32 2107
3719.89 1922
3720.47 2062
3721.04 2098
3721.62 1938
3722.19 1992
3722.77 2075
3723.34 2007
3723.92 1996
3724.49 1983
3725.07 1931
3725.65 1957
3726.22 1898
3726.80 1926
3727.37 2035
3727.95 1967
3728.53 2007
3729.10 2123
3729.68 2350
3730.25 2513
3730.83 2724
3731.41 3148
3731.98 3626
3732.56 3891
3733.14 4326
3733.71 4446
3734.29 4412
3734.87 4287
3735.44 4246
3736.02 4033
3736.60 3660
3737.17 3350
3737.75 3239
3738.33 2882
3738.90 2614
3739.48 2526
3740.06 2447
3740.63 2257
3741.21 2129
3741.79 2100
3742.36 2018
3742.94 1939
3743.52 1890
3744.10 1936
3744.67 1856
3745.25 1830
3745.83 1876
3746.40 1910
3746.98 1957
3747.56 2002
3748.14 1882
3748.71 1926
3749.29 1907
3749.87 1943
3750.45 1965
3751.03 1907
3751.60 1889
3752.18 1957
3752.76 1969
3753.34 1946
3753.92 1977
3754.49 1974
3755.07 1922
3755.65 2006
3756.23 1915
3756.81 1911
3757.38 2078
3757.96 2056
3758.54 2088
3759.12 2211
3759.70 2284
3760.28 2353
3760.85 2401
3761.43 2455
3762.01 2476
3762.59 2610
3763.17 2566
3763.75 2551
3764.33 2556
3764.91 2546
3765.48 2481
3766.06 2405
3766.64 2396
3767.22 2359
3767.80 2379
3768.38 2333
3768.96 2294
3769.54 2278
3770.12 2304
3770.70 2233
3771.28 2292
3771.85 2366
3772.43 2383
3773.01 2307
3773.59 2201
3774.17 2157
3774.75 2188
3775.33 2069
3775.91 2135
3776.49 2146
3777.07 2064
3777.65 1996
3778.23 2016
3778.81 2106
3779.39 2074
3779.97 2081
3780.55 2021
3781.13 2036
3781.71 2057
3782.29 2075
3782.87 1995
3783.45 2008
3784.03 1942
3784.61 1996
3785.19 2013
3785.77 2041
3786.35 2090
3786.93 2116
3787.51 2109
3788.10 2118
3788.68 2111
3789.26 2077
3789.84 2062
3790.42 2054
3791.00 2026
3791.58 2108
3792.16 2082
3792.74 2143
3793.32 2215
3793.90 2139
3794.48 2077
3795.07 2162
3795.65 2122
3796.23 2117
3796.81 2157
3797.39 2104
3797.97 2118
3798.55 2154
3799.14 2161
3799.72 2186
3800.30 2216
3800.88 2249
3801.46 2300
3802.04 2301
3802.62 2332
3803.21 2327
3803.79 2290
3804.37 2289
3804.95 2418
3805.53 2429
3806.12 2509
3806.70 2642
3807.28 2788
3807.86 3118
3808.44 3532
3809.03 3592
3809.61 3728
3810.19 3519
3810.77 3284
3811.36 3422
3811.94 3325
3812.52 3199
3813.10 3165
3813.69 3131
3814.27 3149
3814.85 3174
3815.43 3351
3816.02 3271
3816.60 3308
3817.18 3235
3817.77 3136
3818.35 2936
3818.93 2802
3819.51 2688
3820.10 2528
3820.68 2508
3821.26 2557
3821.85 2523
3822.43 2638
3823.01 2633
3823.60 2594
3824.18 2662
3824.76 2687
3825.35 2588
3825.93 2557
3826.51 2538
3827.10 2484
3827.68 2456
3828.27 2339
3828.85 2328
3829.43 2411
3830.02 2364
3830.60 2351
3831.18 2415
3831.77 2370
3832.35 2401
3832.94 2487
3833.52 2450
3834.10 2519
3834.69 2529
3835.27 2537
3835.86 2506
3836.44 2495
3837.03 2591
3837.61 2600
3838.19 2573
3838.78 2479
3839.36 2601
3839.95 2584
3840.53 2583
3841.12 2634
3841.70 2600
3842.29 2676
3842.87 2766
3843.46 2912
3844.04 3172
3844.63 3646
3845.21 4229
3845.80 4712
3846.38 5058
3846.97 5434
3847.55 5432
3848.14 5019
3848.72 4545
3849.31 3883
3849.89 3614
3850.48 3507
3851.06 3231
3851.65 3166
3852.23 3059
3852.82 3080
3853.41 2904
3853.99 3019
3854.58 3020
3855.16 2976
3855.75 2989
3856.33 2992
3856.92 3118
3857.51 3336
3858.09 3407
3858.68 3753
3859.26 4282
3859.85 4874
3860.44 5246
3861.02 5880
3861.61 6188
3862.20 6499
3862.78 6488
3863.37 6367
3863.95 6125
3864.54 5763
3865.13 5322
3865.71 4764
3866.30 4158
3866.89 3737
3867.47 3399
3868.06 3211
3868.65 3040
3869.23 2830
3869.82 2672
3870.41 2618
3870.99 2588
3871.58 2576
3872.17 2645
3872.76 2647
3873.34 2697
3873.93 2735
3874.52 2686
3875.10 2624
3875.69 2661
3876.28 2525
3876.87 2559
3877.45 2387
3878.04 2258
3878.63 2269
3879.22 2240
3879.80 2262
3880.39 2255
3880.98 2271
3881.57 2254
3882.15 2222
3882.74 2216
3883.33 2256
3883.92 2247
3884.51 2216
3885.09 2219
3885.68 2159
3886.27 2239
3886.86 2355
3887.45 2385
3888.04 2443
3888.62 2557
3889.21 2658
3889.80 2814
3890.39 2734
3890.98 2865
3891.57 2898
3892.15 2857
3892.74 2767
3893.33 2711
3893.92 2674
3894.51 2601
3895.10 2555
3895.69 2576
3896.28 2493
3896.86 2441
3897.45 2432
3898.04 2414
3898.63 2431
3899.22 2502
3899.81 2477
3900.40 2435
3900.99 2366
3901.58 2362
3902.17 2438
3902.76 2408
3903.34 2335
3903.93 2292
3904.52 2179
3905.11 2237
3905.70 2226
3906.29 2204
3906.88 2273
3907.47 2288
3908.06 2284
3908.65 2398
3909.24 2384
3909.83 2240
3910.42 2263
3911.01 2248
3911.60 2174
3912.19 2180
3912.78 2105
3913.37 2084
3913.96 2088
3914.55 2023
3915.14 2008
3915.73 2047
3916.32 1975
3916.91 2020
3917.50 1936
3918.09 1945
3918.68 1954
3919.28 1981
3919.87 1993
3920.46 1959
3921.05 1930
3921.64 1947
3922.23 1960
3922.82 1942
3923.41 1877
3924.00 1869
3924.59 1903
3925.18 1870
3925.77 1831
3926.37 1952
3926.96 1845
3927.55 1863
3928.14 1826
3928.73 1754
3929.32 1817
3929.91 1800
3930.51 1701
3931.10 1657
3931.69 1729
3932.28 1784
3932.87 1787
3933.46 1784
3934.05 1878
3934.65 1852
3935.24 1808
3935.83 1828
3936.42 1869
3937.01 1923
3937.61 1884
3938.20 1977
3938.79 2057
3939.38 2052
3939.97 2036
3940.57 2147
3941.16 2080
3941.75 2143
3942.34 2098
3942.94 2174
3943.53 2093
3944.12 2077
3944.71 2042
3945.31 2006
3945.90 2054
3946.49 1945
3947.08 1890
3947.68 1835
3948.27 1809
3948.86 1782
3949.45 1833
3950.05 1828
3950.64 1858
3951.23 1819
3951.83 1883
3952.42 1878
3953.01 1862
3953.61 1827
3954.20 1888
3954.79 1905
3955.39 1905
3955.98 1870
3956.57 1935
3957.17 2097
3957.76 2037
3958.35 2079
3958.95 2063
3959.54 2091
3960.13 2014
3960.73 1992
3961.32 1983
3961.92 2010
3962.51 2088
3963.10 2070
3963.70 2085
3964.29 2053
3964.88 2092
3965.48 2184
3966.07 2193
3966.67 2197
3967.26 2191
3967.86 2227
3968.45 2290
3969.04 2261
3969.64 2124
3970.23 2070
3970.83 2096
3971.42 2033
3972.02 2035
3972.61 1984
3973.21 1988
3973.80 1995
3974.40 2004
3974.99 2080
3975.58 2115
3976.18 2187
3976.77 2299
3977.37 2383
3977.96 2408
3978.56 2395
3979.15 2447
3979.75 2393
3980.35 2359
3980.94 2227
3981.54 2131
3982.13 2114
3982.73 2079
3983.32 2194
3983.92 2135
3984.51 2075
3985.11 2156
3985.70 2180
3986.30 2228
3986.90 2171
3987.49 2159
3988.09 2187
3988.68 2183
3989.28 2142
3989.87 2173
3990.47 2168
3991.07 2178
3991.66 2210
3992.26 2143
3992.85 2328
3993.45 2467
3994.05 2492
3994.64 2550
3995.24 2484
3995.84 2471
3996.43 2445
3997.03 2407
3997.62 2307
3998.22 2301
3998.82 2215
3999.41 2290
4000.01 2175
4000.61 2173
4001.20 2108
4001.80 2067
4002.40 2035
4003.00 2010
4003.59 1983
4004.19 1926
4004.79 1913
4005.38 1926
4005.98 1872
4006.58 1886
4007.17 1869
4007.77 1947
4008.37 1923
4008.97 1897
4009.56 1970
4010.16 1974
4010.76 1967
4011.36 1911
4011.95 1914
4012.55 1939
4013.15 2032
4013.75 1978
4014.34 1895
4014.94 1889
4015.54 1895
4016.14 1905
4016.74 1907
4017.33 1957
4017.93 1927
4018.53 1939
4019.13 1956
4019.73 1942
4020.32 1877
4020.92 1928
4021.52 1945
4022.12 1920
4022.72 1916
4023.32 1929
4023.91 2038
4024.51 2097
4025.11 2058
4025.71 2070
4026.31 2078
4026.91 2208
4027.51 2280
4028.10 2368
4028.70 2410
4029.30 2436
4029.90 2403
4030.50 2401
4031.10 2287
4031.70 2247
4032.30 2222
4032.90 2075
4033.49 2070
4034.09 2036
4034.69 1940
4035.29 1892
4035.89 1912
4036.49 1952
4037.09 1927
4037.69 1837
4038.29 1837
4038.89 1727
4039.49 1714
4040.09 1744
4040.69 1760
4041.29 1698
4041.89 1719
4042.49 1680
4043.09 1595
4043.69 1643
4044.29 1686
4044.89 1715
4045.49 1753
4046.09 1731
4046.69 1763
4047.29 1724
4047.89 1767
4048.49 1820
4049.09 1891
4049.69 1782
4050.29 1798
4050.89 1779
4051.49 1833
4052.09 1836
4052.69 1747
4053.29 1857
4053.89 1798
4054.49 1752
4055.09 1806
4055.69 1809
4056.30 1816
4056.90 1810
4057.50 1728
4058.10 1672
4058.70 1787
4059.30 1767
4059.90 1771
4060.50 1814
4061.10 1814
4061.71 1884
4062.31 1962
4062.91 2012
4063.51 2164
4064.11 2246
4064.71 2445
4065.31 2650
4065.92 2797
4066.52 2805
4067.12 2691
4067.72 2695
4068.32 2668
4068.92 2518
4069.53 2318
4070.13 2140
4070.73 2130
4071.33 2018
4071.93 1892
4072.54 1945
4073.14 1861
4073.74 1840
4074.34 1722
4074.94 1712
4075.55 1775
4076.15 1774
4076.75 1786
4077.35 1811
4077.96 1789
4078.56 1755
4079.16 1722
4079.76 1791
4080.37 1740
4080.97 1708
4081.57 1768
4082.17 1747
4082.78 1785
4083.38 1701
4083.98 1738
4084.59 1747
4085.19 1698
4085.79 1727
4086.39 1647
4087.00 1672
4087.60 1701
4088.20 1662
4088.81 1679
4089.41 1635
4090.01 1706
4090.62 1760
4091.22 1654
4091.82 1716
4092.43 1767
4093.03 1799
4093.63 1756
4094.24 1834
4094.84 1766
4095.45 1870
4096.05 1769
4096.65 1793
4097.26 1832
4097.86 1787
4098.47 1804
4099.07 1837
4099.67 1808
4100.28 1862
4100.88 1845
4101.49 1783
4102.09 1846
4102.69 1887
4103.30 1851
4103.90 1856
4104.51 1860
4105.11 1828
4105.72 1778
4106.32 1818
4106.93 1733
4107.53 1812
4108.13 1706
4108.74 1770
4109.34 1699
4109.95 1685
4110.55 1730
4111.16 1767
4111.76 1748
4112.37 1717
4112.97 1698
4113.58 1672
4114.18 1736
4114.79 1779
4115.39 1732
4116.00 1703
4116.60 1702
4117.21 1699
4117.82 1647
4118.42 1685
4119.03 1696
4119.63 1734
4120.24 1702
4120.84 1627
4121.45 1659
4122.05 1665
4122.66 1672
4123.27 1693
4123.87 1670
4124.48 1663
4125.08 1727
4125.69 1750
4126.30 1642
4126.90 1726
4127.51 1708
4128.11 1702
4128.72 1713
4129.33 1673
4129.93 1666
4130.54 1634
4131.15 1723
4131.75 1701
4132.36 1681
4132.96 1735
4133.57 1745
4134.18 1778
4134.78 1740
4135.39 1770
4136.00 1776
4136.60 1802
4137.21 1878
4137.82 1836
4138.43 1876
4139.03 1887
4139.64 1961
4140.25 2005
4140.85 2008
4141.46 2073
4142.07 2158
4142.68 2240
4143.28 2243
4143.89 2289
4144.50 2356
4145.10 2277
4145.71 2238
4146.32 2179
4146.93 2145
4147.53 2106
4148.14 1960
4148.75 1966
4149.36 1916
4149.97 1914
4150.57 1867
4151.18 1824
4151.79 1849
4152.40 1798
4153.00 1786
4153.61 1741
4154.22 1780
4154.83 1767
4155.44 1742
4156.05 1749
4156.65 1813
4157.26 1808
4157.87 1904
4158.48 2045
4159.09 2139
4159.70 2182
4160.30 2269
4160.91 2132
4161.52 2213
4162.13 2108
4162.74 1939
4163.35 1943
4163.96 1925
4164.56 1977
4165.17 1896
4165.78 1909
4166.39 1934
4167.00 2005
4167.61 1974
4168.22 1996
4168.83 2080
4169.44 2158
4170.05 2287
4170.66 2445
4171.26 2580
4171.87 2706
4172.48 2751
4173.09 2744
4173.70 2749
4174.31 2679
4174.92 2657
4175.53 2496
4176.14 2395
4176.75 2331
4177.36 2279
4177.97 2139
4178.58 2063
4179.19 2047
4179.80 1981
4180.41 1994
4181.02 1976
4181.63 1895
4182.24 1881
4182.85 1887
4183.46 1885
4184.07 1893
4184.68 1945
4185.29 1973
4185.90 1961
4186.51 1984
4187.12 2003
4187.73 1849
4188.34 1846
4188.95 1921
4189.56 1846
4190.18 1875
4190.79 1905
4191.40 1923
4192.01 2003
4192.62 2042
4193.23 2142
4193.84 2183
4194.45 2232
4195.06 2235
4195.67 2269
4196.28 2178
4196.90 2190
4197.51 2195
4198.12 2107
4198.73 2085
4199.34 2108
4199.95 2064
4200.56 1968
4201.18 1930
4201.79 1951
4202.40 1923
4203.01 1812
4203.62 1905
4204.23 1924
4204.85 1894
4205.46 1898
4206.07 1989
4206.68 1996
4207.29 1989
4207.90 2078
4208.52 2056
4209.13 2057
4209.74 1995
4210.35 2049
4210.97 2116
4211.58 2139
4212.19 2215
4212.80 2216
4213.41 2190
4214.03 2119
4214.64 2109
4215.25 2102
4215.86 2107
4216.48 2139
4217.09 2198
4217.70 2263
4218.32 2262
4218.93 2382
4219.54 2449
4220.15 2441
4220.77 2454
4221.38 2424
4221.99 2449
4222.61 2413
4223.22 2309
4223.83 2261
4224.44 2383
4225.06 2363
4225.67 2532
4226.28 2679
4226.90 2948
4227.51 3260
4228.13 3616
4228.74 3973
4229.35 4025
4229.97 3951
4230.58 3800
4231.19 3499
4231.81 3135
4232.42 2925
4233.03 2802
4233.65 2634
4234.26 2535
4234.88 2515
4235.49 2468
4236.10 2428
4236.72 2312
4237.33 2265
4237.95 2231
4238.56 2211
4239.17 2288
4239.79 2224
4240.40 2267
4241.02 2238
4241.63 2227
4242.25 2351
4242.86 2270
4243.48 2372
4244.09 2371
4244.71 2358
4245.32 2396
4245.93 2434
4246.55 2392
4247.16 2341
4247.78 2185
4248.39 2259
4249.01 2361
4249.62 2306
4250.24 2300
4250.85 2144
4251.47 2125
4252.08 2154
4252.70 2168
4253.32 2110
4253.93 2053
4254.55 2041
4255.16 2028
4255.78 2065
4256.39 2126
4257.01 2078
4257.62 2155
4258.24 2173
4258.85 2162
4259.47 2192
4260.09 2270
4260.70 2336
4261.32 2436
4261.93 2526
4262.55 2679
4263.17 2814
4263.78 2839
4264.40 2907
4265.01 2915
4265.63 2837
4266.25 2718
4266.86 2650
4267.48 2543
4268.10 2438
4268.71 2413
4269.33 2260
4269.94 2258
4270.56 2250
4271.18 2246
4271.79 2276
4272.41 2107
4273.03 2115
4273.64 2271
4274.26 2305
4274.88 2340
4275.49 2472
4276.11 2598
4276.73 2772
4277.35 3077
4277.96 3057
4278.58 3115
4279.20 3206
4279.81 3079
4280.43 2936
4281.05 2694
4281.67 2475
4282.28 2381
4282.90 2332
4283.52 2225
4284.14 2189
4284.75 2094
4285.37 2038
4285.99 2011
4286.61 1904
4287.22 1966
4287.84 1969
4288.46 1937
4289.08 1915
4289.70 1913
4290.31 1990
4290.93 1897
4291.55 1889
4292.17 1934
4292.79 1870
4293.40 1886
4294.02 1946
4294.64 1958
4295.26 1853
4295.88 1873
4296.50 1921
4297.11 2010
4297.73 1939
4298.35 1905
4298.97 1906
4299.59 1990
4300.21 2020
4300.83 1999
4301.44 1998
4302.06 2031
4302.68 2053
4303.30 2078
4303.92 2137
4304.54 2142
4305.16 2163
4305.78 2138
4306.40 2061
4307.02 2116
4307.63 2254
4308.25 2119
4308.87 2106
4309.49 2145
4310.11 2091
4310.73 2145
4311.35 2096
4311.97 2108
4312.59 2086
4313.21 2099
4313.83 2053
4314.45 2154
4315.07 2152
4315.69 2117
4316.31 2148
4316.93 2132
4317.55 2024
4318.17 2104
4318.79 2053
4319.41 2089
4320.03 2041
4320.65 2057
4321.27 2106
4321.89 2078
4322.51 2176
4323.13 2252
4323.75 2375
4324.37 2490
4324.99 2453
4325.61 2507
4326.23 2572
4326.85 2643
4327.47 2603
4328.09 2671
4328.71 2846
4329.33 3004
4329.96 3131
4330.58 3567
4331.20 4191
4331.82 4968
4332.44 5702
4333.06 6259
4333.68 6582
4334.30 6546
4334.92 6217
4335.54 5524
4336.17 4916
4336.79 4348
4337.41 3910
4338.03 3582
4338.65 3409
4339.27 3143
4339.89 2989
4340.52 2944
4341.14 2961
4341.76 2814
4342.38 2789
4343.00 2841
4343.62 3026
4344.25 3229
4344.87 3587
4345.49 4095
4346.11 4581
4346.73 4824
4347.36 5035
4347.98 5058
4348.60 4755
4349.22 4540
4349.84 4271
4350.47 3899
4351.09 3623
4351.71 3421
4352.33 3383
4352.96 3138
4353.58 2988
4354.20 2787
4354.82 2719
4355.45 2522
4356.07 2510
4356.69 2473
4357.31 2366
4357.94 2423
4358.56 2416
4359.18 2405
4359.81 2301
4360.43 2379
4361.05 2345
4361.68 2353
4362.30 2286
4362.92 2306
4363.55 2296
4364.17 2257
4364.79 2281
4365.42 2257
4366.04 2183
4366.66 2224
4367.29 2235
4367.91 2143
4368.53 2113
4369.16 2072
4369.78 2090
4370.40 2082
4371.03 2027
4371.65 2030
4372.27 2038
4372.90 2065
4373.52 2068
4374.15 2053
4374.77 2007
4375.39 2050
4376.02 2078
4376.64 1961
4377.27 2014
4377.89 2067
4378.52 2119
4379.14 2130
4379.76 2071
4380.39 2119
4381.01 2127
4381.64 2092
4382.26 2141
4382.89 2127
4383.51 2107
4384.14 2159
4384.76 2136
4385.39 2156
4386.01 2140
4386.64 2224
4387.26 2237
4387.89 2118
4388.51 2147
4389.14 2179
4389.76 2195
4390.39 2200
4391.01 2245
4391.64 2244
4392.26 2250
4392.89 2230
4393.51 2163
4394.14 2114
4394.76 2089
4395.39 2043
4396.01 2035
4396.64 2023
4397.26 1937
4397.89 1986
4398.52 2027
4399.14 2012
4399.77 1883
4400.39 1933
4401.02 1966
4401.65 1956
4402.27 1962
4402.90 1994
4403.52 2011
4404.15 1915
4404.78 1890
4405.40 1920
4406.03 1952
4406.65 1939
4407.28 1907
4407.91 1888
4408.53 1876
4409.16 1911
4409.79 1816
4410.41 1857
4411.04 1878
4411.67 1879
4412.29 1907
4412.92 1775
4413.55 1811
4414.17 1871
4414.80 1833
4415.43 1787
4416.05 1859
4416.68 1842
4417.31 1944
4417.94 1919
4418.56 1842
4419.19 1895
4419.82 1832
4420.44 1827
4421.07 1887
4421.70 1881
4422.33 1779
4422.95 1756
4423.58 1709
4424.21 1726
4424.84 1720
4425.46 1734
4426.09 1714
4426.72 1699
4427.35 1695
4427.97 1653
4428.60 1631
4429.23 1662
4429.86 1674
4430.49 1646
4431.11 1639
4431.74 1644
4432.37 1662
4433.00 1646
4433.63 1676
4434.26 1629
4434.88 1589
4435.51 1695
4436.14 1637
4436.77 1683
4437.40 1667
4438.03 1622
4438.65 1659
4439.28 1707
4439.91 1726
4440.54 1701
4441.17 1614
4441.80 1717
4442.43 1680
4443.06 1660
4443.68 1688
4444.31 1662
4444.94 1736
4445.57 1796
4446.20 1793
4446.83 1822
4447.46 1961
4448.09 1892
4448.72 1854
4449.35 1865
4449.98 1846
4450.61 1828
4451.24 1752
4451.86 1703
4452.49 1787
4453.12 1745
4453.75 1743
4454.38 1814
4455.01 1777
4455.64 1873
4456.27 1888
4456.90 1944
4457.53 1968
4458.16 1958
4458.79 1865
4459.42 1920
4460.05 1806
4460.68 1747
4461.31 1728
4461.94 1702
4462.57 1596
4463.20 1578
4463.83 1621
4464.46 1601
4465.09 1540
4465.72 1563
4466.36 1599
4466.99 1582
4467.62 1584
4468.25 1739
4468.88 1620
4469.51 1555
4470.14 1650
4470.77 1663
4471.40 1664
4472.03 1647
4472.66 1639
4473.29 1655
4473.93 1582
4474.56 1542
4475.19 1647
4475.82 1616
4476.45 1595
4477.08 1598
4477.71 1637
4478.34 1629
4478.98 1586
4479.61 1630
4480.24 1611
4480.87 1677
4481.50 1601
4482.13 1685
4482.76 1699
4483.40 1635
4484.03 1723
4484.66 1784
4485.29 1740
4485.92 1745
4486.56 1707
4487.19 1767
4487.82 1824
4488.45 1840
4489.08 1791
4489.72 1728
4490.35 1729
4490.98 1782
4491.61 1774
4492.25 1780
4492.88 1686
4493.51 1676
4494.14 1630
4494.78 1637
4495.41 1647
4496.04 1727
4496.67 1697
4497.31 1802
4497.94 1801
4498.57 1863
4499.20 1791
4499.84 1872
4500.47 1899
4501.10 2021
4501.74 2098
4502.37 2136
4503.00 2118
4503.64 2141
4504.27 2199
4504.90 2212
4505.53 2208
4506.17 2091
4506.80 1998
4507.43 1966
4508.07 1925
4508.70 1934
4509.34 1895
4509.97 1834
4510.60 1861
4511.24 1909
4511.87 1925
4512.50 1873
4513.14 1838
4513.77 1864
4514.41 1862
4515.04 1833
4515.67 1753
4516.31 1729
4516.94 1714
4517.58 1711
4518.21 1813
4518.84 1829
4519.48 1803
4520.11 1856
4520.75 1796
4521.38 1800
4522.02 1822
4522.65 1876
4523.28 1837
4523.92 1863
4524.55 1884
4525.19 1959
4525.82 1940
4526.46 1996
4527.09 2064
4527.73 2171
4528.36 2532
4529.00 2861
4529.63 3244
4530.27 3723
4530.90 4247
4531.54 4719
4532.17 4831
4532.81 4909
4533.44 4748
4534.08 4372
4534.71 4070
4535.35 3611
4535.99 3199
4536.62 2883
4537.26 2554
4537.89 2387
4538.53 2131
4539.16 2089
4539.80 1963
4540.43 1854
4541.07 1797
4541.71 1741
4542.34 1741
4542.98 1725
4543.61 1711
4544.25 1741
4544.89 1726
4545.52 1739
4546.16 1722
4546.79 1680
4547.43 1659
4548.07 1605
4548.70 1670
4549.34 1566
4549.98 1594
4550.61 1525
4551.25 1545
4551.89 1557
4552.52 1607
4553.16 1661
4553.80 1655
4554.43 1662
4555.07 1620
4555.71 1689
4556.34 1701
4556.98 1710
4557.62 1663
4558.25 1672
4558.89 1726
4559.53 1778
4560.16 1810
4560.80 1866
4561.44 1847
4562.08 1850
4562.71 1839
4563.35 1873
4563.99 1920
4564.63 1852
4565.26 1889
4565.90 1832
4566.54 1841
4567.18 1825
4567.81 1937
4568.45 2012
4569.09 1979
4569.73 2027
4570.36 2073
4571.00 2051
4571.64 2068
4572.28 1970
4572.92 1998
4573.55 1972
4574.19 1930
4574.83 2004
4575.47 1957
4576.11 1809
4576.75 1835
4577.38 1855
4578.02 1806
4578.66 1811
4579.30 1790
4579.94 1742
4580.58 1732
4581.21 1816
4581.85 1749
4582.49 1746
4583.13 1767
4583.77 1752
4584.41 1817
4585.05 1836
4585.69 1909
4586.32 1914
4586.96 1912
4587.60 1972
4588.24 2039
4588.88 2045
4589.52 2042
4590.16 2073
4590.80 2216
4591.44 2187
4592.08 2149
4592.72 2249
4593.36 2293
4594.00 2238
4594.63 2240
4595.27 2142
4595.91 1956
4596.55 1879
4597.19 1913
4597.83 1804
4598.47 1808
4599.11 1949
4599.75 1891
4600.39 1918
4601.03 1889
4601.67 1898
4602.31 1815
4602.95 1818
4603.59 1840
4604.23 1803
4604.87 1766
4605.51 1813
4606.15 1900
4606.79 1788
4607.43 1740
4608.08 1710
4608.72 1661
4609.36 1734
4610.00 1761
4610.64 1686
4611.28 1753
4611.92 1806
4612.56 1719
4613.20 1705
4613.84 1688
4614.48 1705
4615.12 1673
4615.76 1740
4616.41 1729
4617.05 1671
4617.69 1654
4618.33 1701
4618.97 1632
4619.61 1645
4620.25 1593
4620.89 1595
4621.54 1667
4622.18 1623
4622.82 1572
4623.46 1576
4624.10 1572
4624.74 1565
4625.38 1579
4626.03 1574
4626.67 1568
4627.31 1583
4627.95 1606
4628.59 1610
4629.24 1687
4629.88 1723
4630.52 1795
4631.16 1848
4631.80 1832
4632.45 1952
4633.09 2059
4633.73 2044
4634.37 2062
4635.02 2036
4635.66 1870
4636.30 1915
4636.94 1920
4637.58 1829
4638.23 1802
4638.87 1830
4639.51 1780
4640.16 1683
4640.80 1726
4641.44 1750
4642.08 1722
4642.73 1766
4643.37 1696
4644.01 1663
4644.66 1731
4645.30 1703
4645.94 1742
4646.58 1740
4647.23 1687
4647.87 1740
4648.51 1740
4649.16 1721
4649.80 1758
4650.44 1805
4651.09 1795
4651.73 1773
4652.37 1805
4653.02 1839
4653.66 1788
4654.31 1850
4654.95 1765
4655.59 1754
4656.24 1811
4656.88 1771
4657.52 1729
4658.17 1671
4658.81 1684
4659.46 1711
4660.10 1649
4660.75 1649
4661.39 1636
4662.03 1674
4662.68 1766
4663.32 1654
4663.97 1601
4664.61 1590
4665.26 1564
4665.90 1558
4666.54 1540
4667.19 1542
4667.83 1577
4668.48 1533
4669.12 1512
4669.77 1537
4670.41 1493
4671.06 1515
4671.70 1556
4672.35 1567
4672.99 1632
4673.64 1622
4674.28 1563
4674.93 1621
4675.57 1623
4676.22 1667
4676.86 1677
4677.51 1698
4678.15 1682
4678.80 1617
4679.44 1679
4680.09 1756
4680.73 1826
4681.38 1726
4682.03 1765
4682.67 1787
4683.32 1720
4683.96 1773
4684.61 1794
4685.25 1796
4685.90 1780
4686.55 1766
4687.19 1809
4687.84 1831
4688.48 1888
4689.13 1894
4689.78 1854
4690.42 1936
4691.07 2008
4691.72 2003
4692.36 2035
4693.01 1918
4693.65 2007
4694.30 1979
4694.95 1916
4695.59 1989
4696.24 2008
4696.89 2000
4697.53 2084
4698.18 2120
4698.83 2184
4699.47 2293
4700.12 2309
4700.77 2521
4701.41 2399
4702.06 2350
4702.71 2206
4703.36 2051
4704.00 2034
4704.65 2078
4705.30 2126
4705.94 2126
4706.59 2108
4707.24 2108
4707.89 2007
4708.53 1964
4709.18 2029
4709.83 2056
4710.48 1957
4711.12 1941
4711.77 2017
4712.42 1997
4713.07 2029
4713.71 1992
4714.36 2011
4715.01 1978
4715.66 1964
4716.31 1921
4716.95 1920
4717.60 1944
4718.25 1962
4718.90 2014
4719.55 2063
4720.19 2113
4720.84 2211
4721.49 2216
4722.14 2218
4722.79 2211
4723.44 2209
4724.08 2165
4724.73 2215
4725.38 2342
4726.03 2541
4726.68 2725
4727.33 3049
4727.98 2993
4728.63 2970
4729.27 2948
4729.92 2842
4730.57 2646
4731.22 2384
4731.87 2261
4732.52 2139
4733.17 2063
4733.82 2014
4734.47 1970
4735.12 2031
4735.77 2003
4736.41 1928
4737.06 1905
4737.71 1941
4738.36 1963
4739.01 1924
4739.66 1973
4740.31 1988
4740.96 1952
4741.61 1988
4742.26 2045
4742.91 2075
4743.56 2050
4744.21 2034
4744.86 2072
4745.51 2057
4746.16 2028
4746.81 2003
4747.46 2021
4748.11 2081
4748.76 2124
4749.41 2098
4750.06 2120
4750.71 2125
4751.36 2198
4752.01 2290
4752.66 2377
4753.31 2319
4753.96 2357
4754.61 2323
4755.26 2271
4755.92 2151
4756.57 2111
4757.22 2089
4757.87 2178
4758.52 2133
4759.17 2173
4759.82 2224
4760.47 2445
4761.12 2483
4761.77 2565
4762.42 2480
4763.08 2417
4763.73 2354
4764.38 2187
4765.03 2120
4765.68 2169
4766.33 2183
4766.98 2070
4767.64 2151
4768.29 2063
4768.94 1950
4769.59 1978
4770.24 1974
4770.89 2038
4771.54 1993
4772.20 1894
4772.85 1879
4773.50 1882
4774.15 1891
4774.80 1849
4775.46 1842
4776.11 1901
4776.76 1959
4777.41 1870
4778.06 1951
4778.72 1976
4779.37 1997
4780.02 1982
4780.67 1910
4781.33 1932
4781.98 1999
4782.63 1934
4783.28 1873
4783.94 1919
4784.59 1961
4785.24 1988
4785.89 1984
4786.55 1954
4787.20 1958
4787.85 2157
4788.51 2252
4789.16 2198
4789.81 2222
4790.46 2361
4791.12 2408
4791.77 2505
4792.42 2355
4793.08 2327
4793.73 2180
4794.38 2208
4795.04 2259
4795.69 2265
4796.34 2247
4797.00 2243
4797.65 2320
4798.30 2458
4798.96 2634
4799.61 2903
4800.27 3083
4800.92 3421
4801.57 3510
4802.23 3597
4802.88 3566
4803.53 3403
4804.19 3063
4804.84 2969
4805.50 2730
4806.15 2598
4806.81 2475
4807.46 2416
4808.11 2305
4808.77 2237
4809.42 2267
4810.08 2228
4810.73 2110
4811.39 2168
4812.04 2141
4812.69 2066
4813.35 2091
4814.00 2189
4814.66 2203
4815.31 2178
4815.97 2146
4816.62 2179
4817.28 2213
4817.93 2242
4818.59 2281
4819.24 2250
4819.90 2261
4820.55 2386
4821.21 2488
4821.86 2465
4822.52 2531
4823.17 2618
4823.83 2608
4824.48 2632
4825.14 2629
4825.79 2511
4826.45 2476
4827.11 2411
4827.76 2421
4828.42 2347
4829.07 2260
4829.73 2408
4830.38 2350
4831.04 2294
4831.70 2413
4832.35 2389
4833.01 2428
4833.66 2455
4834.32 2561
4834.98 2506
4835.63 2594
4836.29 2590
4836.94 2586
4837.60 2582
4838.26 2647
4838.91 2726
4839.57 2689
4840.23 2702
4840.88 2733
4841.54 2741
4842.20 2723
4842.85 2737
4843.51 2674
4844.17 2637
4844.82 2663
4845.48 2729
4846.14 2781
4846.79 2819
4847.45 2723
4848.11 2825
4848.76 2893
4849.42 3039
4850.08 3058
4850.73 3148
4851.39 3199
4852.05 3142
4852.71 3074
4853.36 3045
4854.02 2914
4854.68 2931
4855.34 2925
4855.99 3046
4856.65 3162
4857.31 3302
4857.97 3561
4858.62 3552
4859.28 3558
4859.94 3599
4860.60 3531
4861.25 3470
4861.91 3284
4862.57 3061
4863.23 3000
4863.89 3000
4864.54 2879
4865.20 2946
4865.86 2950
4866.52 2894
4867.18 2866
4867.84 2946
4868.49 2935
4869.15 2873
4869.81 2777
4870.47 2688
4871.13 2703
4871.79 2693
4872.44 2690
4873.10 2619
4873.76 2570
4874.42 2654
4875.08 2640
4875.74 2665
4876.40 2548
4877.06 2530
4877.72 2581
4878.37 2543
4879.03 2653
4879.69 2741
4880.35 2724
4881.01 2597
4881.67 2536
4882.33 2429
4882.99 2419
4883.65 2544
4884.31 2419
4884.97 2480
4885.63 2386
4886.29 2440
4886.95 2416
4887.61 2363
4888.26 2372
4888.92 2354
4889.58 2313
4890.24 2331
4890.90 2305
4891.56 2447
4892.22 2411
4892.88 2483
4893.54 2488
4894.20 2388
4894.86 2412
4895.52 2422
4896.18 2379
4896.84 2343
4897.51 2319
4898.17 2418
4898.83 2557
4899.49 2696
4900.15 2806
4900.81 2734
4901.47 2744
4902.13 2656
4902.79 2454
4903.45 2378
4904.11 2352
4904.77 2246
4905.43 2189
4906.09 2262
4906.75 2137
4907.41 2149
4908.08 2134
4908.74 2120
4909.40 2150
4910.06 2105
4910.72 2052
4911.38 2001
4912.04 2067
4912.70 2082
4913.37 1970
4914.03 1991
4914.69 2017
4915.35 1896
4916.01 1904
4916.67 1887
4917.33 1913
4918.00 1874
4918.66 1883
4919.32 1863
4919.98 1876
4920.64 1944
4921.31 1864
4921.97 1879
4922.63 1901
4923.29 1884
4923.95 1881
4924.62 1838
4925.28 1815
4925.94 1866
4926.60 1866
4927.26 1904
4927.93 1884
4928.59 1850
4929.25 1868
4929.91 1865
4930.58 1907
4931.24 1878
4931.90 1905
4932.56 1859
4933.23 1845
4933.89 1765
4934.55 1792
4935.22 1797
4935.88 1807
4936.54 1846
4937.20 1819
4937.87 1809
4938.53 1852
4939.19 1810
4939.86 1846
4940.52 1840
4941.18 1803
4941.85 1793
4942.51 1803
4943.17 1809
4943.84 1840
4944.50 1855
4945.16 1837
4945.83 1863
4946.49 1744
4947.15 1749
4947.82 1792
4948.48 1781
4949.15 1772
4949.81 1720
4950.47 1739
4951.14 1794
4951.80 1853
4952.47 1786
4953.13 1829
4953.79 1837
4954.46 1860
4955.12 1805
4955.79 1852
4956.45 1946
4957.11 1906
4957.78 1955
4958.44 2100
4959.11 2334
4959.77 2565
4960.44 2755
4961.10 2974
4961.77 3201
4962.43 3262
4963.10 3350
4963.76 3326
4964.42 3299
4965.09 3120
4965.75 2930
4966.42 2815
4967.08 2570
4967.75 2408
4968.41 2245
4969.08 2095
4969.74 1948
4970.41 1908
4971.08 1854
4971.74 1889
4972.41 1906
4973.07 1914
4973.74 1949
4974.40 1953
4975.07 2016
4975.73 2078
4976.40 2110
4977.06 2123
4977.73 2084
4978.40 2002
4979.06 1914
4979.73 1942
4980.39 1839
4981.06 1834
4981.73 1730
4982.39 1707
4983.06 1691
4983.72 1722
4984.39 1728
4985.06 1688
4985.72 1706
4986.39 1750
4987.05 1791
4987.72 1811
4988.39 1838
4989.05 1796
4989.72 1801
4990.39 1775
4991.05 1835
4991.72 1755
4992.39 1814
4993.05 1763
4993.72 1789
4994.39 1746
4995.05 1657
4995.72 1645
4996.39 1698
4997.05 1725
4997.72 1728
4998.39 1688
4999.06 1686
4999.72 1641
5000.39 1637
5001.06 1672
5001.73 1618
5002.39 1565
5003.06 1559
5003.73 1639
5004.39 1638
5005.06 1637
5005.73 1565
5006.40 1524
5007.07 1590
5007.73 1556
5008.40 1594
5009.07 1601
5009.74 1585
5010.40 1604
5011.07 1542
5011.74 1539
5012.41 1558
5013.08 1596
5013.74 1576
5014.41 1549
5015.08 1516
5015.75 1495
5016.42 1535
5017.09 1461
5017.75 1492
5018.42 1508
5019.09 1514
5019.76 1518
5020.43 1519
5021.10 1579
5021.76 1547
5022.43 1571
5023.10 1533
5023.77 1505
5024.44 1548
5025.11 1577
5025.78 1572
5026.45 1579
5027.12 1550
5027.78 1503
5028.45 1535
5029.12 1556
5029.79 1530
5030.46 1539
5031.13 1518
5031.80 1547
5032.47 1534
5033.14 1543
5033.81 1504
5034.48 1499
5035.15 1517
5035.82 1486
5036.49 1468
5037.16 1533
5037.83 1493
5038.50 1574
5039.16 1558
5039.83 1458
5040.50 1498
5041.17 1483
5041.84 1553
5042.51 1510
5043.18 1554
5043.85 1544
5044.52 1553
5045.20 1485
5045.87 1518
5046.54 1525
5047.21 1465
5047.88 1504
5048.55 1469
5049.22 1495
5049.89 1510
5050.56 1520
5051.23 1495
5051.90 1535
5052.57 1509
5053.24 1533
5053.91 1505
5054.58 1507
5055.25 1451
5055.92 1485
5056.60 1453
5057.27 1545
5057.94 1505
5058.61 1450
5059.28 1513
5059.95 1518
5060.62 1474
5061.29 1501
5061.96 1455
5062.64 1456
5063.31 1516
5063.98 1526
5064.65 1421
5065.32 1425
5065.99 1444
5066.66 1443
5067.34 1447
5068.01 1453
5068.68 1422
5069.35 1468
5070.02 1492
5070.70 1484
5071.37 1513
5072.04 1532
5072.71 1489
5073.38 1518
5074.06 1557
5074.73 1518
5075.40 1536
5076.07 1536
5076.74 1565
5077.42 1538
5078.09 1633
5078.76 1568
5079.43 1611
5080.11 1645
5080.78 1639
5081.45 1626
5082.12 1577
5082.80 1632
5083.47 1603
5084.14 1617
5084.82 1622
5085.49 1598
5086.16 1702
5086.83 1650
5087.51 1679
5088.18 1666
5088.85 1690
5089.53 1749
5090.20 1793
5090.87 1829
5091.55 1832
5092.22 1865
5092.89 1797
5093.57 1740
5094.24 1776
5094.91 1765
5095.59 1714
5096.26 1628
5096.93 1702
5097.61 1689
5098.28 1619
5098.96 1566
5099.63 1558
5100.30 1719
5100.98 1681
5101.65 1741
5102.32 1712
5103.00 1650
5103.67 1723
5104.35 1789
5105.02 1868
5105.70 1843
5106.37 1793
5107.04 1772
5107.72 1788
5108.39 1801
5109.07 1699
5109.74 1718
5110.42 1673
5111.09 1689
5111.77 1654
5112.44 1657
5113.11 1688
5113.79 1697
5114.46 1777
5115.14 1748
5115.81 1725
5116.49 1852
5117.16 2021
5117.84 2188
5118.51 2323
5119.19 2439
5119.86 2586
5120.54 2564
5121.21 2523
5121.89 2357
5122.57 2248
5123.24 2211
5123.92 2026
5124.59 1925
5125.27 1916
5125.94 1799
5126.62 1764
5127.29 1801
5127.97 1791
5128.64 1700
5129.32 1746
5130.00 1770
5130.67 1813
5131.35 1782
5132.02 1679
5132.70 1709
5133.38 1710
5134.05 1748
5134.73 1767
5135.40 1819
5136.08 1800
5136.76 1747
5137.43 1708
5138.11 1760
5138.79 1795
5139.46 1837
5140.14 1740
5140.82 1727
5141.49 1766
5142.17 1771
5142.85 1736
5143.52 1738
5144.20 1675
5144.88 1683
5145.55 1634
5146.23 1529
5146.91 1510
5147.58 1554
5148.26 1609
5148.94 1559
5149.61 1553
5150.29 1583
5150.97 1513
5151.65 1572
5152.32 1582
5153.00 1522
5153.68 1483
5154.36 1541
5155.03 1543
5155.71 1559
5156.39 1611
5157.07 1666
5157.74 1680
5158.42 1645
5159.10 1677
5159.78 1654
5160.45 1641
5161.13 1654
5161.81 1599
5162.49 1576
5163.17 1548
5163.84 1521
5164.52 1570
5165.20 1608
5165.88 1532
5166.56 1561
5167.24 1545
5167.91 1604
5168.59 1582
5169.27 1507
5169.95 1525
5170.63 1521
5171.31 1496
5171.98 1493
5172.66 1459
5173.34 1439
5174.02 1418
5174.70 1461
5175.38 1488
5176.06 1538
5176.74 1591
5177.41 1600
5178.09 1537
5178.77 1532
5179.45 1510
5180.13 1547
5180.81 1526
5181.49 1510
5182.17 1501
5182.85 1529
5183.53 1516
5184.21 1453
5184.89 1475
5185.57 1491
5186.24 1457
5186.92 1446
5187.60 1479
5188.28 1451
5188.96 1464
5189.64 1444
5190.32 1468
5191.00 1465
5191.68 1430
5192.36 1460
5193.04 1491
5193.72 1460
5194.40 1426
5195.08 1346
5195.76 1449
5196.44 1425
5197.12 1453
5197.80 1409
5198.48 1404
5199.16 1492
5199.84 1476
5200.52 1453
5201.21 1522
5201.89 1458
5202.57 1428
5203.25 1450
5203.93 1426
5204.61 1407
5205.29 1438
5205.97 1482
5206.65 1524
5207.33 1495
5208.01 1509
5208.69 1525
5209.37 1574
5210.06 1583
5210.74 1602
5211.42 1577
5212.10 1608
5212.78 1640
5213.46 1601
5214.14 1584
5214.82 1668
5215.51 1646
5216.19 1697
5216.87 1602
5217.55 1622
5218.23 1694
5218.91 1681
5219.60 1612
5220.28 1565
5220.96 1630
5221.64 1722
5222.32 1734
5223.00 1707
5223.69 1765
5224.37 1827
5225.05 1825
5225.73 1755
5226.41 1753
5227.10 1635
5227.78 1599
5228.46 1559
5229.14 1557
5229.83 1601
5230.51 1592
5231.19 1626
5231.87 1631
5232.56 1659
5233.24 1617
5233.92 1671
5234.60 1669
5235.29 1690
5235.97 1727
5236.65 1683
5237.34 1705
5238.02 1722
5238.70 1762
5239.38 1838
5240.07 1826
5240.75 1772
5241.43 1807
5242.12 1829
5242.80 1788
5243.48 1801
5244.17 1859
5244.85 1868
5245.53 1834
5246.22 1757
5246.90 1728
5247.58 1686
5248.27 1737
5248.95 1753
5249.63 1728
5250.32 1618
5251.00 1704
5251.69 1692
5252.37 1765
5253.05 1778
5253.74 1840
5254.42 1890
5255.11 1855
5255.79 1795
5256.47 1712
5257.16 1717
5257.84 1682
5258.53 1643
5259.21 1650
5259.89 1757
5260.58 1835
5261.26 1799
5261.95 1873
5262.63 1902
5263.32 1890
5264.00 1963
5264.69 1935
5265.37 1921
5266.06 1862
5266.74 1850
5267.43 1831
5268.11 1778
5268.79 1787
5269.48 1780
5270.16 1741
5270.85 1716
5271.53 1683
5272.22 1750
5272.91 1768
5273.59 1758
5274.28 1764
5274.96 1692
5275.65 1652
5276.33 1664
5277.02 1635
5277.70 1702
5278.39 1661
5279.07 1711
5279.76 1750
5280.45 1834
5281.13 1828
5281.82 1819
5282.50 1800
5283.19 1916
5283.87 1853
5284.56 1809
5285.25 1777
5285.93 1784
5286.62 1734
5287.30 1727
5287.99 1725
5288.68 1693
5289.36 1718
5290.05 1690
5290.74 1714
5291.42 1695
5292.11 1607
5292.79 1704
5293.48 1752
5294.17 1818
5294.85 1814
5295.54 1770
5296.23 1849
5296.91 1933
5297.60 1931
5298.29 1961
5298.98 1932
5299.66 1969
5300.35 2058
5301.04 2099
5301.72 2111
5302.41 2173
5303.10 2213
5303.78 2391
5304.47 2409
5305.16 2561
5305.85 2775
5306.53 2805
5307.22 2799
5307.91 2899
5308.60 2722
5309.28 2592
5309.97 2578
5310.66 2579
5311.35 2674
5312.03 2915
5312.72 3089
5313.41 3389
5314.10 3708
5314.79 4005
5315.47 4113
5316.16 4204
5316.85 4275
5317.54 4071
5318.23 3617
5318.91 3322
5319.60 3111
5320.29 2959
5320.98 2902
5321.67 2702
5322.36 2511
5323.04 2300
5323.73 2198
5324.42 2044
5325.11 1953
5325.80 1951
5326.49 1906
5327.18 1906
5327.86 1862
5328.55 1854
5329.24 1818
5329.93 1676
5330.62 1705
5331.31 1747
5332.00 1667
5332.69 1701
5333.38 1626
5334.06 1625
5334.75 1640
5335.44 1627
5336.13 1622
5336.82 1651
5337.51 1676
5338.20 1629
5338.89 1638
5339.58 1606
5340.27 1683
5340.96 1718
5341.65 1709
5342.34 1649
5343.03 1686
5343.72 1686
5344.41 1782
5345.10 1762
5345.79 1833
5346.48 1847
5347.17 1877
5347.86 1906
5348.55 2068
5349.24 2150
5349.93 2156
5350.62 2159
5351.31 2305
5352.00 2278
5352.69 2192
5353.38 2042
5354.07 2096
5354.76 2104
5355.45 2019
5356.14 1934
5356.83 1794
5357.52 1793
5358.21 1690
5358.90 1688
5359.59 1706
5360.29 1770
5360.98 1715
5361.67 1764
5362.36 1788
5363.05 1755
5363.74 1777
5364.43 1734
5365.12 1708
5365.81 1679
5366.50 1603
5367.20 1626
5367.89 1567
5368.58 1598
5369.27 1546
5369.96 1594
5370.65 1619
5371.34 1675
5372.04 1557
5372.73 1630
5373.42 1598
5374.11 1561
5374.80 1576
5375.49 1613
5376.19 1588
5376.88 1577
5377.57 1586
5378.26 1565
5378.95 1603
5379.65 1596
5380.34 1524
5381.03 1555
5381.72 1577
5382.42 1567
5383.11 1537
5383.80 1546
5384.49 1593
5385.19 1608
5385.88 1529
5386.57 1648
5387.26 1674
5387.96 1619
5388.65 1680
5389.34 1795
5390.03 1826
5390.73 1902
5391.42 1821
5392.11 1902
5392.80 1873
5393.50 1860
5394.19 1816
5394.88 1759
5395.58 1787
5396.27 1769
5396.96 1787
5397.66 1745
5398.35 1703
5399.04 1639
5399.74 1623
5400.43 1626
5401.12 1653
5401.82 1615
5402.51 1576
5403.20 1560
5403.90 1597
5404.59 1603
5405.29 1551
5405.98 1585
5406.67 1646
5407.37 1576
5408.06 1600
5408.75 1569
5409.45 1576
5410.14 1583
5410.84 1574
5411.53 1547
5412.23 1521
5412.92 1606
5413.61 1621
5414.31 1625
5415.00 1643
5415.70 1621
5416.39 1683
5417.09 1653
5417.78 1668
5418.47 1651
5419.17 1676
5419.86 1672
5420.56 1736
5421.25 1800
5421.95 1752
5422.64 1685
5423.34 1722
5424.03 1704
5424.73 1713
5425.42 1705
5426.12 1701
5426.81 1797
5427.51 1768
5428.20 1777
5428.90 1774
5429.59 1790
5430.29 1836
5430.99 1796
5431.68 1791
5432.38 1767
5433.07 1772
5433.77 1752
5434.46 1755
5435.16 1854
5435.85 1934
5436.55 1891
5437.25 1868
5437.94 1943
5438.64 1983
5439.33 1993
5440.03 1946
5440.73 1893
5441.42 1894
5442.12 1865
5442.81 1808
5443.51 1903
5444.21 1978
5444.90 1957
5445.60 2018
5446.29 2096
5446.99 2220
5447.69 2266
5448.38 2290
5449.08 2414
5449.78 2413
5450.47 2295
5451.17 2230
5451.87 2236
5452.56 2164
5453.26 2054
5453.96 2028
5454.65 1969
5455.35 1942
5456.05 1917
5456.75 1947
5457.44 1976
5458.14 2012
5458.84 2015
5459.53 1970
5460.23 2034
5460.93 2038
5461.63 2055
5462.32 2071
5463.02 2091
5463.72 2108
5464.42 2186
5465.11 2147
5465.81 2118
5466.51 2119
5467.21 2177
5467.90 2177
5468.60 2110
5469.30 2137
5470.00 2169
5470.70 2215
5471.39 2230
5472.09 2155
5472.79 2274
5473.49 2319
5474.19 2375
5474.88 2559
5475.58 2477
5476.28 2535
5476.98 2635
5477.68 2782
5478.38 3061
5479.07 3317
5479.77 3577
5480.47 4032
5481.17 4437
5481.87 4568
5482.57 4574
5483.27 4242
5483.96 3934
5484.66 3516
5485.36 3258
5486.06 3110
5486.76 3098
5487.46 3041
5488.16 3033
5488.86 2859
5489.56 2928
5490.26 2967
5490.96 2951
5491.65 2982
5492.35 2984
5493.05 3122
5493.75 3208
5494.45 3130
5495.15 3188
5495.85 3277
5496.55 3271
5497.25 3326
5497.95 3474
5498.65 3782
5499.35 4250
5500.05 5094
5500.75 6014
5501.45 6761
5502.15 6933
5502.85 6857
5503.55 6510
5504.25 5762
5504.95 4924
5505.65 4374
5506.35 3774
5507.05 3454
5507.75 3147
5508.45 2974
5509.15 2906
5509.85 2794
5510.55 2824
5511.25 2764
5511.95 2598
5512.65 2563
5513.35 2550
5514.05 2582
5514.76 2541
5515.46 2590
5516.16 2558
5516.86 2570
5517.56 2501
5518.26 2509
5518.96 2560
5519.66 2499
5520.36 2508
5521.06 2453
5521.77 2361
5522.47 2331
5523.17 2274
5523.87 2197
5524.57 2094
5525.27 2028
5525.97 1996
5526.67 1973
5527.38 2077
5528.08 2072
5528.78 2015
5529.48 1923
5530.18 1917
5530.88 1981
5531.59 1966
5532.29 1986
5532.99 2010
5533.69 1990
5534.39 2021
5535.10 2029
5535.80 2063
5536.50 2097
5537.20 2083
5537.90 2044
5538.61 2006
5539.31 2128
5540.01 2130
5540.71 2148
5541.42 2117
5542.12 2088
5542.82 2042
5543.52 2009
5544.23 1982
5544.93 1882
5545.63 1933
5546.33 1944
5547.04 1942
5547.74 1986
5548.44 1966
5549.15 1974
5549.85 2012
5550.55 1972
5551.26 1914
5551.96 1907
5552.66 1910
5553.36 1911
5554.07 1876
5554.77 1935
5555.47 1848
5556.18 1887
5556.88 1887
5557.58 1843
5558.29 1870
5558.99 1933
5559.70 1907
5560.40 1957
5561.10 1909
5561.81 2055
5562.51 2112
5563.21 2155
5563.92 2164
5564.62 2177
5565.33 2193
5566.03 2153
5566.73 2092
5567.44 2004
5568.14 1963
5568.85 1981
5569.55 1921
5570.25 1807
5570.96 1772
5571.66 1783
5572.37 1828
5573.07 1860
5573.78 1903
5574.48 1914
5575.19 1897
5575.89 1948
5576.59 1914
5577.30 1942
5578.00 1895
5578.71 1938
5579.41 1914
5580.12 1937
5580.82 1868
5581.53 1813
5582.23 1766
5582.94 1767
5583.64 1778
5584.35 1767
5585.05 1728
5585.76 1797
5586.46 1735
5587.17 1735
5587.88 1733
5588.58 1796
5589.29 1748
5589.99 1740
5590.70 1717
5591.40 1736
5592.11 1720
5592.81 1723
5593.52 1741
5594.23 1740
5594.93 1719
5595.64 1635
5596.34 1728
5597.05 1795
5597.76 1756
5598.46 1709
5599.17 1744
5599.87 1696
5600.58 1604
5601.29 1645
5601.99 1629
5602.70 1625
5603.41 1673
5604.11 1746
5604.82 1770
5605.52 1789
5606.23 1701
5606.94 1683
5607.64 1697
5608.35 1657
5609.06 1686
5609.76 1646
5610.47 1644
5611.18 1739
5611.88 1801
5612.59 1656
5613.30 1697
5614.01 1716
5614.71 1691
5615.42 1719
5616.13 1692
5616.83 1688
5617.54 1710
5618.25 1749
5618.96 1752
5619.66 1734
5620.37 1714
5621.08 1658
5621.79 1705
5622.49 1750
5623.20 1749
5623.91 1737
5624.62 1704
5625.32 1747
5626.03 1740
5626.74 1732
5627.45 1780
5628.16 1828
5628.86 1841
5629.57 1757
5630.28 1712
5630.99 1824
5631.70 1896
5632.40 1871
5633.11 1790
5633.82 1858
5634.53 1943
5635.24 1939
5635.95 2016
5636.65 2054
5637.36 2164
5638.07 2291
5638.78 2307
5639.49 2357
5640.20 2486
5640.91 2562
5641.61 2594
5642.32 2607
5643.03 2601
5643.74 2497
5644.45 2332
5645.16 2273
5645.87 2207
5646.58 2080
5647.29 2014
5648.00 2004
5648.70 1934
5649.41 1898
5650.12 1939
5650.83 1984
5651.54 1923
5652.25 2012
5652.96 2038
5653.67 2094
5654.38 2091
5655.09 2044
5655.80 2034
5656.51 2114
5657.22 2055
5657.93 2156
5658.64 2142
5659.35 2220
5660.06 2215
5660.77 2272
5661.48 2329
5662.19 2238
5662.90 2212
5663.61 2229
5664.32 2167
5665.03 2118
5665.74 2137
5666.45 2061
5667.16 1996
5667.87 1988
5668.58 2043
5669.29 2022
5670.00 2120
5670.71 2230
5671.42 2319
5672.13 2392
5672.84 2420
5673.56 2339
5674.27 2249
5674.98 2128
5675.69 2136
5676.40 2025
5677.11 1923
5677.82 1947
5678.53 1992
5679.24 1997
5679.95 2018
5680.67 2046
5681.38 2014
5682.09 1974
5682.80 1966
5683.51 1982
5684.22 1924
5684.93 1884
5685.65 1924
5686.36 1917
5687.07 1931
5687.78 1868
5688.49 1865
5689.20 1897
5689.92 1929
5690.63 1866
5691.34 1978
5692.05 1939
5692.76 1920
5693.47 1877
5694.19 1918
5694.90 1919
5695.61 1893
5696.32 1908
5697.04 1863
5697.75 1833
5698.46 1804
5699.17 1877
5699.89 1884
5700.60 1892
5701.31 1829
5702.02 1870
5702.74 1888
5703.45 1928
5704.16 1992
5704.87 1958
5705.59 1984
5706.30 1977
5707.01 2026
5707.72 2029
5708.44 1958
5709.15 1975
5709.86 1936
5710.58 1958
5711.29 1942
5712.00 1919
5712.72 1928
5713.43 1945
5714.14 1921
5714.86 1887
5715.57 1942
5716.28 1970
5717.00 1962
5717.71 1950
5718.42 1986
5719.14 2029
5719.85 2060
5720.56 2002
5721.28 2081
5721.99 2107
5722.71 2047
5723.42 2040
5724.13 2081
5724.85 2191
5725.56 2134
5726.28 2132
5726.99 2149
5727.70 2208
5728.42 2150
5729.13 2199
5729.85 2205
5730.56 2156
5731.28 2213
5731.99 2274
5732.70 2185
5733.42 2094
5734.13 2177
5734.85 2196
5735.56 2287
5736.28 2314
5736.99 2339
5737.71 2324
5738.42 2317
5739.14 2319
5739.85 2387
5740.57 2322
5741.28 2404
5742.00 2405
5742.71 2471
5743.43 2581
5744.14 2573
5744.86 2542
5745.57 2557
5746.29 2737
5747.00 2708
5747.72 2715
5748.43 2786
5749.15 2905
5749.87 2913
5750.58 2990
5751.30 2883
5752.01 2946
5752.73 2957
5753.44 3072
5754.16 3178
5754.88 3187
5755.59 3302
5756.31 3367
5757.02 3384
5757.74 3513
5758.46 3579
5759.17 3687
5759.89 3832
5760.60 4064
5761.32 4191
5762.04 4484
5762.75 4819
5763.47 4917
5764.19 4992
5764.90 5182
5765.62 5197
5766.34 5440
5767.05 5878
5767.77 6797
5768.49 8110
5769.20 10271
5769.92 13128
5770.64 15931
5771.35 18302
5772.07 19033
5772.79 18643
5773.50 16822
5774.22 14300
5774.94 11997
5775.65 9974
5776.37 8535
5777.09 7556
5777.81 6783
5778.52 6403
5779.24 6215
5779.96 6098
5780.68 5894
5781.39 5808
5782.11 5820
5782.83 5824
5783.55 5975
5784.26 6196
5784.98 6276
5785.70 6448
5786.42 6292
5787.14 6079
5787.85 5876
5788.57 5842
5789.29 5621
5790.01 5450
5790.73 5265
5791.44 5045
5792.16 4763
5792.88 4586
5793.60 4399
5794.32 4195
5795.03 4106
5795.75 3920
5796.47 3744
5797.19 3716
5797.91 3632
5798.63 3599
5799.35 3508
5800.06 3484
5800.78 3438
5801.50 3459
5802.22 3403
5802.94 3326
5803.66 3328
5804.38 3313
5805.10 3222
5805.82 3148
5806.53 3165
5807.25 3138
5807.97 3286
5808.69 3311
5809.41 3447
5810.13 3523
5810.85 3596
5811.57 3771
5812.29 3674
5813.01 3511
5813.73 3334
5814.45 3252
5815.17 3093
5815.89 2971
5816.61 2899
5817.33 2816
5818.05 2786
5818.77 2749
5819.49 2773
5820.20 2770
5820.92 2726
5821.64 2660
5822.36 2653
5823.09 2739
5823.81 2697
5824.53 2729
5825.25 2768
5825.97 2773
5826.69 2681
5827.41 2694
5828.13 2702
5828.85 2612
5829.57 2567
5830.29 2584
5831.01 2608
5831.73 2547
5832.45 2419
5833.17 2530
5833.89 2560
5834.61 2550
5835.33 2478
5836.05 2384
5836.78 2460
5837.50 2367
5838.22 2405
5838.94 2402
5839.66 2318
5840.38 2321
5841.10 2306
5841.82 2312
5842.54 2372
5843.27 2414
5843.99 2427
5844.71 2381
5845.43 2358
5846.15 2305
5846.87 2308
5847.59 2293
5848.32 2254
5849.04 2362
5849.76 2330
5850.48 2285
5851.20 2307
5851.93 2352
5852.65 2317
5853.37 2223
5854.09 2297
5854.81 2293
5855.54 2293
5856.26 2278
5856.98 2197
5857.70 2230
5858.42 2249
5859.15 2171
5859.87 2133
5860.59 2096
5861.31 2144
5862.04 2136
5862.76 2059
5863.48 2135
5864.20 2131
5864.93 2091
5865.65 2143
5866.37 2061
5867.10 2134
5867.82 2089
5868.54 2018
5869.26 2012
5869.99 2000
5870.71 2023
5871.43 1965
5872.16 1949
5872.88 1982
5873.60 1904
5874.33 1864
5875.05 1816
5875.77 1792
5876.50 1873
5877.22 1798
5877.94 1758
5878.67 1799
5879.39 1864
5880.11 1829
5880.84 1849
5881.56 1830
5882.28 1878
5883.01 1914
5883.73 1954
5884.46 1882
5885.18 1879
5885.90 1892
5886.63 1820
5887.35 1874
5888.08 1895
5888.80 1835
5889.52 1842
5890.25 1811
5890.97 1802
5891.70 1784
5892.42 1841
5893.15 1830
5893.87 1811
5894.59 1840
5895.32 1867
5896.04 1866
5896.77 1871
5897.49 1832
5898.22 1829
5898.94 1832
5899.67 1868
5900.39 1856
5901.12 1869
5901.84 1895
5902.57 1945
5903.29 1949
5904.02 1931
5904.74 1945
5905.47 1919
5906.19 1914
5906.92 1906
5907.64 1948
5908.37 1966
5909.09 1979
5909.82 1981
5910.55 1947
5911.27 1942
5912.00 1956
5912.72 2006
5913.45 1967
5914.17 1982
5914.90 1991
5915.63 1968
5916.35 2016
5917.08 2124
5917.80 2118
5918.53 2111
5919.25 2077
5919.98 1973
5920.71 2003
5921.43 2034
5922.16 2032
5922.89 1980
5923.61 1991
5924.34 2056
5925.06 2086
5925.79 2125
5926.52 2125
5927.24 2178
5927.97 2199
5928.70 2190
5929.42 2174
5930.15 2207
5930.88 2271
5931.60 2269
5932.33 2340
5933.06 2308
5933.78 2282
5934.51 2345
5935.24 2352
5935.97 2343
5936.69 2432
5937.42 2419
5938.15 2451
5938.87 2524
5939.60 2545
5940.33 2534
5941.06 2580
5941.78 2617
5942.51 2701
5943.24 2750
5943.97 2749
5944.69 2796
5945.42 2823
5946.15 2855
5946.88 2901
5947.60 3051
5948.33 3077
5949.06 3119
5949.79 3140
5950.52 3320
5951.24 3392
5951.97 3447
5952.70 3616
5953.43 3848
5954.16 3999
5954.88 3986
5955.61 4085
5956.34 3973
5957.07 3948
5957.80 3918
5958.53 3873
5959.25 3869
5959.98 3784
5960.71 3837
5961.44 3920
5962.17 3934
5962.90 3877
5963.63 4086
5964.36 4205
5965.08 4323
5965.81 4645
5966.54 5074
5967.27 5606
5968.00 5819
5968.73 5872
5969.46 5850
5970.19 5606
5970.92 5387
5971.65 5305
5972.37 5091
5973.10 5073
5973.83 4895
5974.56 4822
5975.29 4874
5976.02 4795
5976.75 4855
5977.48 4940
5978.21 4960
5978.94 5146
5979.67 5438
5980.40 5573
5981.13 5740
5981.86 5843
5982.59 5984
5983.32 5982
5984.05 5998
5984.78 6095
5985.51 6251
5986.24 6103
5986.97 6118
5987.70 6228
5988.43 6238
5989.16 6211
5989.89 6213
5990.62 6282
5991.35 6234
5992.08 6301
5992.81 6425
5993.54 6441
5994.27 6638
5995.00 6662
5995.74 6774
5996.47 6835
5997.20 6950
5997.93 7021
5998.66 6938
5999.39 6901
6000.12 6857
6000.85 6523
6001.58 6546
6002.31 6438
6003.04 6290
6003.78 6214
6004.51 6042
6005.24 5967
6005.97 6011
6006.70 6160
6007.43 6521
6008.16 7170
6008.90 7921
6009.63 9024
6010.36 10720
6011.09 12648
6011.82 14665
6012.55 16871
6013.29 18625
6014.02 19765
6014.75 20007
6015.48 19881
6016.21 18934
6016.95 17418
6017.68 15623
6018.41 13979
6019.14 12143
6019.87 10473
6020.61 9264
6021.34 8200
6022.07 7184
6022.80 6413
6023.54 5872
6024.27 5589
6025.00 5332
6025.73 5089
6026.47 4950
6027.20 4874
6027.93 4765
6028.66 4659
6029.40 4589
6030.13 4533
6030.86 4439
6031.59 4413
6032.33 4237
6033.06 3995
6033.79 3837
6034.53 3849
6035.26 3702
6035.99 3697
6036.73 3752
6037.46 3822
6038.19 3785
6038.93 3880
6039.66 4003
6040.39 4122
6041.13 4122
6041.86 4147
6042.59 4125
6043.33 4201
6044.06 4287
6044.79 4239
6045.53 4311
6046.26 4356
6047.00 4301
6047.73 4326
6048.46 4532
6049.20 4565
6049.93 4593
6050.67 4763
6051.40 4975
6052.13 5075
6052.87 5281
6053.60 5396
6054.34 5505
6055.07 5455
6055.81 5331
6056.54 5092
6057.27 4977
6058.01 4906
6058.74 4842
6059.48 4656
6060.21 4620
6060.95 4722
6061.68 4601
6062.42 4499
6063.15 4485
6063.89 4366
6064.62 4409
6065.36 4244
6066.09 4240
6066.83 4215
6067.56 4104
6068.30 4131
6069.03 4183
6069.77 4106
6070.50 4042
6071.24 4001
6071.97 3961
6072.71 3935
6073.44 3983
6074.18 3974
6074.91 3919
6075.65 3919
6076.39 3833
6077.12 3909
6077.86 3856
6078.59 3796
6079.33 3777
6080.06 3732
6080.80 3744
6081.54 3653
6082.27 3546
6083.01 3578
6083.74 3576
6084.48 3535
6085.22 3447
6085.95 3366
6086.69 3397
6087.42 3393
6088.16 3435
6088.90 3447
6089.63 3596
6090.37 3664
6091.11 3719
6091.84 3765
6092.58 3741
6093.32 3661
6094.05 3685
6094.79 3675
6095.53 3665
6096.26 3588
6097.00 3459
6097.74 3477
6098.47 3333
6099.21 3408
6099.95 3424
6100.69 3434
6101.42 3336
6102.16 3235
6102.90 3242
6103.63 3248
6104.37 3342
6105.11 3322
6105.85 3344
6106.58 3335
6107.32 3324
6108.06 3407
6108.80 3362
6109.53 3327
6110.27 3357
6111.01 3408
6111.75 3526
6112.49 3477
6113.22 3570
6113.96 3581
6114.70 3606
6115.44 3678
6116.17 3755
6116.91 3794
6117.65 3860
6118.39 3820
6119.13 3832
6119.87 3740
6120.60 3822
6121.34 3931
6122.08 3855
6122.82 3914
6123.56 3928
6124.30 3909
6125.03 3937
6125.77 3952
6126.51 3923
6127.25 3966
6127.99 3895
6128.73 3931
6129.47 3950
6130.21 3917
6130.94 3985
6131.68 3922
6132.42 3977
6133.16 4073
6133.90 4147
6134.64 4199
6135.38 4326
6136.12 4460
6136.86 4736
6137.60 4811
6138.34 5034
6139.08 5243
6139.81 5465
6140.55 5609
6141.29 5654
6142.03 5521
6142.77 5506
6143.51 5433
6144.25 5302
6144.99 5298
6145.73 5169
6146.47 4947
6147.21 4790
6147.95 4759
6148.69 4657
6149.43 4546
6150.17 4659
6150.91 4673
6151.65 4754
6152.39 4576
6153.13 4532
6153.87 4721
6154.61 4842
6155.35 4885
6156.09 4795
6156.83 4945
6157.58 5005
6158.32 4923
6159.06 5017
6159.80 5075
6160.54 5015
6161.28 5064
6162.02 5331
6162.76 5510
6163.50 5631
6164.24 5931
6164.98 6359
6165.72 6726
6166.46 7018
6167.21 7137
6167.95 7258
6168.69 7430
6169.43 7520
6170.17 7335
6170.91 7212
6171.65 7064
6172.39 6967
6173.14 6808
6173.88 6724
6174.62 6597
6175.36 6510
6176.10 6554
6176.84 6702
6177.59 6815
6178.33 7222
6179.07 7829
6179.81 8708
6180.55 10204
6181.30 12064
6182.04 14115
6182.78 15886
6183.52 17490
6184.26 18137
6185.01 18011
6185.75 17688
6186.49 16534
6187.23 14821
6187.97 13427
6188.72 12069
6189.46 10847
6190.20 10124
6190.94 9417
6191.69 8810
6192.43 8604
6193.17 8442
6193.92 8202
6194.66 8046
6195.40 7999
6196.14 7969
6196.89 7815
6197.63 7708
6198.37 7730
6199.12 7631
6199.86 7689
6200.60 7602
6201.34 7451
6202.09 7484
6202.83 7610
6203.57 7813
6204.32 8349
6205.06 9352
6205.80 10891
6206.55 13480
6207.29 17310
6208.03 21378
6208.78 25348
6209.52 28558
6210.27 30487
6211.01 30668
6211.75 29734
6212.50 27315
6213.24 24154
6213.98 20892
6214.73 18079
6215.47 15237
6216.22 12847
6216.96 11070
6217.71 9618
6218.45 8518
6219.19 7789
6219.94 7223
6220.68 6903
6221.43 6644
6222.17 6514
6222.92 6448
6223.66 6450
6224.40 6430
6225.15 6486
6225.89 6437
6226.64 6203
6227.38 5929
6228.13 5702
6228.87 5291
6229.62 4954
6230.36 4825
6231.11 4764
6231.85 4677
6232.60 4676
6233.34 4628
6234.09 4785
6234.83 4619
6235.58 4718
6236.32 4818
6237.07 4887
6237.81 5130
6238.56 5561
6239.30 6081
6240.05 6828
6240.80 7318
6241.54 7844
6242.29 7941
6243.03 7708
6243.78 7418
6244.52 7259
6245.27 6968
6246.02 6632
6246.76 6430
6247.51 6460
6248.25 6367
6249.00 6255
6249.75 6255
6250.49 6018
6251.24 5823
6251.98 5494
6252.73 5396
6253.48 5298
6254.22 5196
6254.97 4999
6255.72 4993
6256.46 5005
6257.21 4945
6257.95 4915
6258.70 4887
6259.45 4779
6260.19 4817
6260.94 4898
6261.69 4719
6262.43 4606
6263.18 4570
6263.93 4437
6264.68 4405
6265.42 4423
6266.17 4299
6266.92 4159
6267.66 4222
6268.41 4258
6269.16 4160
6269.91 4199
6270.65 4318
6271.40 4345
6272.15 4364
6272.89 4326
6273.64 4409
6274.39 4395
6275.14 4304
6275.88 4385
6276.63 4468
6277.38 4696
6278.13 4640
6278.88 4629
6279.62 4709
6280.37 4803
6281.12 4764
6281.87 4728
6282.62 4602
6283.36 4456
6284.11 4263
6284.86 4052
6285.61 3906
6286.36 3827
6287.10 3750
6287.85 3660
6288.60 3642
6289.35 3700
6290.10 3634
6290.85 3636
6291.59 3550
6292.34 3488
6293.09 3436
6293.84 3362
6294.59 3459
6295.34 3446
6296.09 3391
6296.84 3309
6297.58 3314
6298.33 3368
6299.08 3255
6299.83 3253
6300.58 3293
6301.33 3205
6302.08 3173
6302.83 3183
6303.58 3209
6304.33 3135
6305.08 3080
6305.83 3140
6306.58 3155
6307.32 3122
6308.07 3121
6308.82 3176
6309.57 3231
6310.32 3278
6311.07 3333
6311.82 3422
6312.57 3440
6313.32 3557
6314.07 3593
6314.82 3608
6315.57 3619
6316.32 3599
6317.07 3731
6317.82 3742
6318.57 3705
6319.32 3636
6320.07 3497
6320.82 3403
6321.57 3241
6322.32 3134
6323.07 3096
6323.82 2990
6324.58 3027
6325.33 3100
6326.08 2986
6326.83 2974
6327.58 2949
6328.33 3000
6329.08 2898
6329.83 2824
6330.58 2804
6331.33 2815
6332.08 2854
6332.83 2806
6333.58 2754
6334.34 2809
6335.09 2689
6335.84 2722
6336.59 2701
6337.34 2764
6338.09 2774
6338.84 2766
6339.59 2766
6340.35 2741
6341.10 2776
6341.85 2726
6342.60 2701
6343.35 2603
6344.10 2648
6344.86 2656
6345.61 2659
6346.36 2675
6347.11 2829
6347.86 2829
6348.62 2936
6349.37 2973
6350.12 2926
6350.87 3028
6351.62 3165
6352.38 3253
6353.13 3383
6353.88 3390
6354.63 3529
6355.38 3528
6356.14 3553
6356.89 3424
6357.64 3285
6358.39 3245
6359.15 3186
6359.90 3167
6360.65 3108
6361.40 2959
6362.16 2845
6362.91 2847
6363.66 2938
6364.42 2940
6365.17 2968
6365.92 3084
6366.67 3141
6367.43 3283
6368.18 3575
6368.93 3754
6369.69 3722
6370.44 3634
6371.19 3622
6371.95 3464
6372.70 3224
6373.45 3092
6374.21 2987
6374.96 2910
6375.71 2833
6376.47 2826
6377.22 2811
6377.98 2855
6378.73 2788
6379.48 2849
6380.24 2864
6380.99 2959
6381.74 2961
6382.50 2949
6383.25 2916
6384.01 2942
6384.76 2884
6385.51 2788
6386.27 2784
6387.02 2779
6387.78 2682
6388.53 2523
6389.29 2579
6390.04 2616
6390.79 2535
6391.55 2462
6392.30 2423
6393.06 2446
6393.81 2511
6394.57 2524
6395.32 2481
6396.08 2489
6396.83 2483
6397.59 2505
6398.34 2490
6399.10 2459
6399.85 2405
6400.61 2337
6401.36 2414
6402.12 2435
6402.87 2308
6403.63 2347
6404.38 2369
6405.14 2298
6405.89 2291
6406.65 2347
6407.40 2291
6408.16 2385
6408.91 2354
6409.67 2353
6410.43 2388
6411.18 2366
6411.94 2360
6412.69 2376
6413.45 2335
6414.20 2301
6414.96 2342
6415.72 2312
6416.47 2320
6417.23 2304
6417.98 2396
6418.74 2286
6419.50 2316
6420.25 2333
6421.01 2284
6421.77 2331
6422.52 2311
6423.28 2332
6424.03 2327
6424.79 2251
6425.55 2197
6426.30 2233
6427.06 2264
6427.82 2293
6428.57 2240
6429.33 2248
6430.09 2236
6430.84 2195
6431.60 2213
6432.36 2300
6433.11 2333
6433.87 2273
6434.63 2349
6435.39 2365
6436.14 2363
6436.90 2373
6437.66 2361
6438.41 2429
6439.17 2426
6439.93 2447
6440.69 2482
6441.44 2392
6442.20 2522
6442.96 2541
6443.72 2556
6444.47 2488
6445.23 2570
6445.99 2649
6446.75 2573
6447.50 2527
6448.26 2544
6449.02 2587
6449.78 2586
6450.54 2642
6451.29 2697
6452.05 2645
6452.81 2642
6453.57 2624
6454.33 2583
6455.08 2651
6455.84 2618
6456.60 2673
6457.36 2697
6458.12 2620
6458.88 2700
6459.64 2712
6460.39 2745
6461.15 2674
6461.91 2685
6462.67 2718
6463.43 2815
6464.19 2904
6464.95 2995
6465.70 2963
6466.46 3007
6467.22 3036
6467.98 3013
6468.74 3008
6469.50 2965
6470.26 3046
6471.02 2940
6471.78 2920
6472.54 2948
6473.30 2999
6474.05 2936
6474.81 2963
6475.57 3078
6476.33 3106
6477.09 3058
6477.85 3118
6478.61 3174
6479.37 3262
6480.13 3269
6480.89 3356
6481.65 3423
6482.41 3529
6483.17 3484
6483.93 3461
6484.69 3672
6485.45 3661
6486.21 3632
6486.97 3623
6487.73 3675
6488.49 3750
6489.25 3717
6490.01 3775
6490.77 3940
6491.53 3987
6492.29 4092
6493.05 4113
6493.81 4073
6494.57 4116
6495.33 4073
6496.10 4048
6496.86 4063
6497.62 4093
6498.38 4058
6499.14 3963
6499.90 3904
6500.66 4022
6501.42 4155
6502.18 4144
6502.94 4263
6503.70 4624
6504.47 5100
6505.23 6303
6505.99 8114
6506.75 10555
6507.51 13636
6508.27 16619
6509.03 18717
6509.79 19657
6510.56 19564
6511.32 18588
6512.08 16937
6512.84 14819
6513.60 12921
6514.36 10797
6515.13 9161
6515.89 7885
6516.65 6860
6517.41 6012
6518.17 5424
6518.94 4977
6519.70 4765
6520.46 4482
6521.22 4470
6521.98 4421
6522.75 4439
6523.51 4593
6524.27 4753
6525.03 4959
6525.79 5066
6526.56 5296
6527.32 5351
6528.08 5413
6528.84 5448
6529.61 5375
6530.37 5252
6531.13 5069
6531.90 4834
6532.66 4525
6533.42 4364
6534.18 4288
6534.95 4331
6535.71 4245
6536.47 4241
6537.24 4202
6538.00 4202
6538.76 4223
6539.53 4192
6540.29 4083
6541.05 4050
6541.82 3967
6542.58 3899
6543.34 3923
6544.11 3903
6544.87 4080
6545.63 4151
6546.40 4245
6547.16 4373
6547.92 4494
6548.69 4598
6549.45 4560
6550.21 4557
6550.98 4493
6551.74 4339
6552.51 4313
6553.27 4295
6554.03 4285
6554.80 4253
6555.56 4295
6556.33 4286
6557.09 4351
6557.85 4408
6558.62 4401
6559.38 4400
6560.15 4530
6560.91 4635
6561.68 4696
6562.44 4692
6563.21 4757
6563.97 4851
6564.74 4863
6565.50 4828
6566.26 4920
6567.03 4914
6567.79 4922
6568.56 4871
6569.32 4793
6570.09 4910
6570.85 4938
6571.62 4922
6572.38 4933
6573.15 4873
6573.91 4877
6574.68 4866
6575.44 4946
6576.21 4932
6576.98 4903
6577.74 4986
6578.51 5049
6579.27 5126
6580.04 5187
6580.80 5323
6581.57 5277
6582.33 5437
6583.10 5439
6583.87 5475
6584.63 5568
6585.40 5583
6586.16 5518
6586.93 5489
6587.70 5365
6588.46 5369
6589.23 5488
6589.99 5638
6590.76 5876
6591.53 6253
6592.29 6585
6593.06 7156
6593.82 7627
6594.59 8204
6595.36 8475
6596.12 8834
6596.89 9032
6597.66 8942
6598.42 8985
6599.19 8515
6599.96 8312
6600.72 7866
6601.49 7412
6602.26 6931
6603.02 6497
6603.79 6096
6604.56 5702
6605.33 5496
6606.09 5311
6606.86 5256
6607.63 5175
6608.39 5187
6609.16 5089
6609.93 5219
6610.70 5140
6611.46 5034
6612.23 5027
6613.00 4986
6613.77 4871
6614.53 4902
6615.30 4925
6616.07 4908
6616.84 4925
6617.60 4985
6618.37 5057
6619.14 5218
6619.91 5338
6620.68 5550
6621.44 5896
6622.21 6146
6622.98 6329
6623.75 6392
6624.52 6493
6625.28 6460
6626.05 6384
6626.82 6314
6627.59 6063
6628.36 5836
6629.13 5700
6629.89 5581
6630.66 5516
6631.43 5558
6632.20 5652
6632.97 5870
6633.74 6122
6634.51 6370
6635.27 6687
6636.04 6958
6636.81 7032
6637.58 7304
6638.35 7692
6639.12 7858
6639.89 8352
6640.66 8859
6641.43 9149
6642.19 9532
6642.96 9617
6643.73 9340
6644.50 8975
6645.27 8558
6646.04 8036
6646.81 7371
6647.58 6790
6648.35 6227
6649.12 5844
6649.89 5398
6650.66 5041
6651.43 4887
6652.20 4798
6652.97 4695
6653.74 4549
6654.51 4414
6655.28 4460
6656.05 4367
6656.82 4226
6657.59 4174
6658.36 4042
6659.13 4024
6659.90 3974
6660.67 3960
6661.44 4026
6662.21 3900
6662.98 3787
6663.75 3855
6664.52 3896
6665.29 3911
6666.06 3789
6666.83 3754
6667.60 3788
6668.37 3827
6669.14 3854
6669.91 3959
6670.68 4108
6671.46 4090
6672.23 4184
6673.00 4210
6673.77 4274
6674.54 4198
6675.31 4178
6676.08 4145
6676.85 4177
6677.62 4147
6678.40 4171
6679.17 4291
6679.94 4268
6680.71 4269
6681.48 4336
6682.25 4426
6683.02 4422
6683.80 4478
6684.57 4567
6685.34 4669
6686.11 4705
6686.88 4712
6687.65 4669
6688.43 4593
6689.20 4447
6689.97 4322
6690.74 4251
6691.51 4062
6692.29 4036
6693.06 4035
6693.83 3827
6694.60 3731
6695.37 3687
6696.15 3651
6696.92 3561
6697.69 3553
6698.46 3651
6699.24 3664
6700.01 3616
6700.78 3540
6701.55 3595
6702.33 3563
6703.10 3550
6703.87 3510
6704.64 3419
6705.42 3383
6706.19 3342
6706.96 3291
6707.74 3225
6708.51 3213
6709.28 3233
6710.06 3248
6710.83 3242
6711.60 3156
6712.37 3226
6713.15 3241
6713.92 3186
6714.69 3198
6715.47 3227
6716.24 3189
6717.01 3142
6717.79 3263
6718.56 3344
6719.34 3335
6720.11 3263
6720.88 3288
6721.66 3306
6722.43 3260
6723.20 3157
6723.98 3188
6724.75 3124
6725.53 3127
6726.30 3075
6727.07 3100
6727.85 3011
6728.62 3003
6729.40 3047
6730.17 2924
6730.95 3003
6731.72 3081
6732.49 2988
6733.27 3037
6734.04 2960
6734.82 3035
6735.59 3104
6736.37 3149
6737.14 3199
6737.92 3094
6738.69 3090
6739.47 3157
6740.24 3127
6741.01 3202
6741.79 3229
6742.56 3206
6743.34 3243
6744.11 3242
6744.89 3253
6745.67 3247
6746.44 3344
6747.22 3295
6747.99 3411
6748.77 3465
6749.54 3526
6750.32 3583
6751.09 3588
6751.87 3627
6752.64 3712
6753.42 3827
6754.19 3742
6754.97 3830
6755.75 3825
6756.52 3791
6757.30 3709
6758.07 3646
6758.85 3635
6759.63 3523
6760.40 3578
6761.18 3556
6761.95 3543
6762.73 3511
6763.51 3559
6764.28 3631
6765.06 3699
6765.83 3637
6766.61 3721
6767.39 3829
6768.16 3890
6768.94 3913
6769.72 3870
6770.49 3905
6771.27 3831
6772.05 3681
6772.82 3602
6773.60 3485
6774.38 3489
6775.15 3398
6775.93 3288
6776.71 3302
6777.48 3313
6778.26 3285
6779.04 3204
6779.82 3199
6780.59 3333
6781.37 3335
6782.15 3257
6782.92 3186
6783.70 3132
6784.48 3086
6785.26 3123
6786.03 3099
6786.81 3141
6787.59 3149
6788.37 3129
6789.14 3035
6789.92 2994
6790.70 2975
6791.48 2998
6792.25 2840
6793.03 2882
6793.81 2870
6794.59 2814
6795.37 2755
6796.14 2830
6796.92 2853
6797.70 2918
6798.48 2906
6799.26 2875
6800.04 2968
6800.81 2970
6801.59 3029
6802.37 3017
6803.15 2966
6803.93 2971
6804.71 2999
6805.48 2986
6806.26 3045
6807.04 3020
6807.82 3037
6808.60 2960
6809.38 2959
6810.16 3003
6810.94 2833
6811.71 2775
6812.49 2811
6813.27 2905
6814.05 2846
6814.83 2854
6815.61 2916
6816.39 2856
6817.17 2881
6817.95 2975
6818.73 2870
6819.51 2885
6820.29 2972
6821.07 2962
6821.84 2939
6822.62 2875
6823.40 2861
6824.18 2870
6824.96 2899
6825.74 2803
6826.52 2784
6827.30 2799
6828.08 2757
6828.86 2801
6829.64 2832
6830.42 2746
6831.20 2803
6831.98 2778
6832.76 2808
6833.54 2875
6834.32 2903
6835.10 3074
6835.88 3424
6836.66 3959
6837.44 4657
6838.22 5397
6839.01 6049
6839.79 6450
6840.57 6592
6841.35 6615
6842.13 6229
6842.91 5892
6843.69 5415
6844.47 4833
6845.25 4403
6846.03 3987
6846.81 3812
6847.59 3608
6848.37 3561
6849.16 3618
6849.94 3830
6850.72 3870
6851.50 4182
6852.28 4211
6853.06 4168
6853.84 4160
6854.62 4010
6855.41 3897
6856.19 3664
6856.97 3520
6857.75 3422
6858.53 3292
6859.31 3227
6860.10 3033
6860.88 2848
6861.66 2906
6862.44 2774
6863.22 2786
6864.00 2775
6864.79 2857
6865.57 2834
6866.35 2838
6867.13 2919
6867.91 2988
6868.70 2939
6869.48 2957
6870.26 3058
6871.04 2973
6871.83 2949
6872.61 2965
6873.39 3023
6874.17 3081
6874.96 3155
6875.74 3175
6876.52 3296
6877.30 3298
6878.09 3371
6878.87 3437
6879.65 3515
6880.43 3678
6881.22 3933
6882.00 4018
6882.78 4301
6883.57 4410
6884.35 4404
6885.13 4417
6885.92 4409
6886.70 4537
6887.48 4614
6888.27 4820
6889.05 5059
6889.83 5098
6890.62 5249
6891.40 5124
6892.18 4866
6892.97 4613
6893.75 4482
6894.53 4217
6895.32 4030
6896.10 3897
6896.88 3848
6897.67 3741
6898.45 3643
6899.24 3551
6900.02 3591
6900.80 3513
6901.59 3522
6902.37 3618
6903.16 3421
6903.94 3448
6904.73 3388
6905.51 3358
6906.29 3376
6907.08 3374
6907.86 3284
6908.65 3265
6909.43 3281
6910.22 3302
6911.00 3196
6911.79 3178
6912.57 3189
6913.35 3208
6914.14 3213
6914.92 3167
6915.71 3252
6916.49 3247
6917.28 3170
6918.06 3145
6918.85 3146
6919.63 3179
6920.42 3250
6921.20 3286
6921.99 3275
6922.78 3262
6923.56 3284
6924.35 3398
6925.13 3391
6925.92 3363
6926.70 3405
6927.49 3534
6928.27 3692
6929.06 3741
6929.84 3648
6930.63 3676
6931.42 3557
6932.20 3541
6932.99 3555
6933.77 3565
6934.56 3579
6935.35 3650
6936.13 3582
6936.92 3645
6937.70 3842
6938.49 3896
6939.28 4107
6940.06 4301
6940.85 4520
6941.63 4808
6942.42 5152
6943.21 5361
6943.99 5516
6944.78 5654
6945.57 5650
6946.35 5703
6947.14 5738
6947.93 5922
6948.71 5950
6949.50 6040
6950.29 6209
6951.07 6030
6951.86 6059
6952.65 5985
6953.44 5640
6954.22 5412
6955.01 5220
6955.80 5147
6956.58 4982
6957.37 4967
6958.16 4942
6958.95 4987
6959.73 4972
6960.52 4923
6961.31 5053
6962.09 5105
6962.88 5034
6963.67 5151
6964.46 5282
6965.25 5429
6966.03 5712
6966.82 5969
6967.61 6153
6968.40 6574
6969.18 6891
6969.97 7040
6970.76 7192
6971.55 7353
6972.34 7393
6973.12 7236
6973.91 7203
6974.70 7201
6975.49 7197
6976.28 7091
6977.07 7034
6977.85 7337
6978.64 7651
6979.43 7820
6980.22 8193
6981.01 9163
6981.80 10606
6982.59 12775
6983.37 15750
6984.16 19578
6984.95 23511
6985.74 27327
6986.53 30143
6987.32 31574
6988.11 31445
6988.90 30126
6989.69 27840
6990.47 24819
6991.26 21463
6992.05 18266
6992.84 15536
6993.63 13038
6994.42 10970
6995.21 9511
6996.00 8345
6996.79 7438
6997.58 6897
6998.37 6256
6999.16 5865
6999.95 5591
7000.74 5441
7001.53 5372
7002.32 5304
7003.11 5104
7003.90 4958
7004.69 4837
7005.48 4639
7006.27 4412
7007.06 4215
7007.85 3945
7008.64 3823
7009.43 3797
7010.22 3873
7011.01 3896
7011.80 4071
7012.59 4213
7013.38 4308
7014.17 4476
7014.96 4508
7015.75 4611
7016.54 4628
7017.33 4536
7018.12 4452
7018.91 4386
7019.70 4240
7020.49 4290
7021.28 4374
7022.07 4550
7022.87 4625
7023.66 4906
7024.45 5101
7025.24 5330
7026.03 5475
7026.82 5618
7027.61 5723
7028.40 5692
7029.19 5592
7029.99 5601
7030.78 5473
7031.57 5239
7032.36 5083
7033.15 4845
7033.94 4662
7034.74 4493
7035.53 4380
7036.32 4388
7037.11 4465
7037.90 4464
7038.69 4473
7039.49 4476
7040.28 4460
7041.07 4425
7041.86 4400
7042.65 4290
7043.45 4394
7044.24 4420
7045.03 4423
7045.82 4414
7046.61 4464
7047.41 4425
7048.20 4512
7048.99 4706
7049.78 4871
7050.58 5077
7051.37 5316
7052.16 5461
7052.95 5365
7053.75 5289
7054.54 5060
7055.33 4954
7056.13 4739
7056.92 4637
7057.71 4477
7058.50 4503
7059.30 4476
7060.09 4507
7060.88 4546
7061.68 4539
7062.47 4490
7063.26 4292
7064.06 4163
7064.85 4071
7065.64 4113
7066.44 4038
7067.23 3851
7068.02 3772
7068.82 3762
7069.61 3706
7070.40 3619
7071.20 3524
7071.99 3508
7072.78 3415
7073.58 3367
7074.37 3297
7075.17 3226
7075.96 3147
7076.75 3187
7077.55 3081
7078.34 3048
7079.14 3027
7079.93 3066
7080.72 3141
7081.52 3015
7082.31 2998
7083.11 2955
7083.90 2902
7084.70 2951
7085.49 2908
7086.28 2817
7087.08 2894
7087.87 2973
7088.67 2938
7089.46 2915
7090.26 2845
7091.05 2800
7091.85 2781
7092.64 2790
7093.44 2760
7094.23 2701
7095.03 2691
7095.82 2646
7096.62 2569
7097.41 2570
7098.21 2628
7099.00 2509
7099.80 2436
7100.59 2522
7101.39 2517
7102.18 2514
7102.98 2549
7103.77 2500
7104.57 2440
7105.37 2399
7106.16 2424
7106.96 2407
7107.75 2403
7108.55 2351
7109.34 2351
7110.14 2331
7110.94 2286
7111.73 2340
7112.53 2297
7113.32 2365
7114.12 2386
7114.92 2384
7115.71 2339
7116.51 2386
7117.30 2344
7118.10 2299
7118.90 2303
7119.69 2316
7120.49 2276
7121.29 2249
7122.08 2260
7122.88 2235
7123.68 2238
7124.47 2283
7125.27 2238
7126.07 2276
7126.86 2278
7127.66 2255
7128.46 2332
7129.25 2385
7130.05 2366
7130.85 2371
7131.64 2477
7132.44 2431
7133.24 2488
7134.04 2408
7134.83 2389
7135.63 2288
7136.43 2237
7137.23 2220
7138.02 2241
7138.82 2193
7139.62 2110
7140.42 2156
7141.21 2117
7142.01 2093
7142.81 2113
7143.61 2136
7144.40 2075
7145.20 2030
7146.00 1975
7146.80 2010
7147.59 1909
7148.39 1914
7149.19 1988
7149.99 1945
7150.79 1973
7151.59 1928
7152.38 2005
7153.18 1967
7153.98 1918
7154.78 1999
7155.58 2024
7156.38 2062
7157.17 2040
7157.97 2064
7158.77 2118
7159.57 2096
7160.37 2018
7161.17 1980
7161.97 1949
7162.76 1995
7163.56 1919
7164.36 1927
7165.16 1923
7165.96 1944
7166.76 1875
7167.56 1910
7168.36 1893
7169.16 1881
7169.96 1876
7170.75 1901
7171.55 1835
7172.35 1816
7173.15 1791
7173.95 1786
7174.75 1775
7175.55 1772
7176.35 1761
7177.15 1788
7177.95 1827
7178.75 1792
7179.55 1768
7180.35 1737
7181.15 1802
7181.95 1832
7182.75 1779
7183.55 1828
7184.35 1903
7185.15 1850
7185.95 1802
7186.75 1869
7187.55 1767
7188.35 1721
7189.15 1724
7189.95 1708
7190.75 1717
7191.55 1680
7192.35 1661
7193.15 1722
7193.95 1677
7194.75 1684
7195.55 1655
7196.35 1683
7197.15 1730
7197.95 1696
7198.76 1693
7199.56 1701
7200.36 1714
7201.16 1727
7201.96 1727
7202.76 1634
7203.56 1649
7204.36 1645
7205.16 1689
7205.96 1652
7206.77 1675
7207.57 1680
7208.37 1644
7209.17 1724
7209.97 1702
7210.77 1727
7211.57 1778
7212.38 1784
7213.18 1822
7213.98 1802
7214.78 1831
7215.58 1876
7216.38 1846
7217.19 1824
7217.99 1834
7218.79 1793
7219.59 1851
7220.39 1844
7221.20 1898
7222.00 1883
7222.80 1913
7223.60 1920
7224.40 1934
7225.21 1886
7226.01 1852
7226.81 1885
7227.61 1879
7228.42 1863
7229.22 1881
7230.02 1884
7230.82 1903
7231.63 1954
7232.43 1987
7233.23 2054
7234.03 2068
7234.84 2149
7235.64 2245
7236.44 2418
7237.25 2639
7238.05 2714
7238.85 2631
7239.65 2615
7240.46 2467
7241.26 2387
7242.06 2285
7242.87 2156
7243.67 2049
7244.47 1957
7245.28 1922
7246.08 1901
7246.88 1900
7247.69 1879
7248.49 1893
7249.30 1841
7250.10 1853
7250.90 1753
7251.71 1740
7252.51 1809
7253.31 1797
7254.12 1831
7254.92 1793
7255.73 1792
7256.53 1804
7257.33 1845
7258.14 1737
7258.94 1793
7259.75 1790
7260.55 1794
7261.35 1793
7262.16 1827
7262.96 1791
7263.77 1753
7264.57 1755
7265.38 1805
7266.18 1856
7266.99 1802
7267.79 1820
7268.59 1854
7269.40 1919
7270.20 1879
7271.01 1927
7271.81 1857
7272.62 1842
7273.42 1928
7274.23 1898
7275.03 1905
7275.84 1970
7276.64 1981
7277.45 1964
7278.25 1939
7279.06 2071
7279.86 2106
7280.67 2209
7281.48 2384
7282.28 2589
7283.09 2844
7283.89 3133
7284.70 3514
7285.50 3703
7286.31 3811
7287.11 3825
7287.92 3768
7288.73 3461
7289.53 3237
7290.34 3012
7291.14 2782
7291.95 2598
7292.76 2435
7293.56 2256
7294.37 2186
7295.17 2116
7295.98 2064
7296.79 2009
7297.59 1983
7298.40 1957
7299.21 1960
7300.01 1948
7300.82 1967
7301.62 2032
7302.43 2046
7303.24 2022
7304.04 2050
7304.85 2067
7305.66 2075
7306.46 2039
7307.27 2077
7308.08 2068
7308.89 2092
7309.69 2073
7310.50 2105
7311.31 2094
7312.11 2068
7312.92 2163
7313.73 2146
7314.53 2162
7315.34 2150
7316.15 2185
7316.96 2291
7317.76 2436
7318.57 2511
7319.38 2740
7320.19 2993
7320.99 3200
7321.80 3284
7322.61 3288
7323.42 3292
7324.22 3251
7325.03 3170
7325.84 3045
7326.65 2839
7327.46 2600
7328.26 2413
7329.07 2340
7329.88 2297
7330.69 2159
7331.50 2117
7332.30 2052
7333.11 2078
7333.92 2044
7334.73 2017
7335.54 1995
7336.35 1998
7337.15 2026
7337.96 2074
7338.77 2073
7339.58 2129
7340.39 2148
7341.20 2193
7342.01 2156
7342.82 2143
7343.62 2163
7344.43 2138
7345.24 2092
7346.05 1998
7346.86 2012
7347.67 1985
7348.48 1898
7349.29 1911
7350.10 1912
7350.91 1883
7351.71 1878
7352.52 1874
7353.33 1826
7354.14 1840
7354.95 1853
7355.76 1882
7356.57 1874
7357.38 1948
7358.19 2003
7359.00 2042
7359.81 2062
7360.62 2075
7361.43 2149
7362.24 2199
7363.05 2191
7363.86 2190
7364.67 2186
7365.48 2139
7366.29 2150
7367.10 2085
7367.91 2064
7368.72 1959
7369.53 1892
7370.34 1980
7371.15 2007
7371.96 1908
7372.77 1904
7373.58 1926
7374.39 1939
7375.20 1874
7376.01 1911
7376.82 1909
7377.63 1969
7378.45 2019
7379.26 2052
7380.07 2161
7380.88 2274
7381.69 2355
7382.50 2405
7383.31 2402
7384.12 2401
7384.93 2364
7385.74 2372
7386.56 2219
7387.37 2152
7388.18 2083
7388.99 2003
7389.80 1954
7390.61 1943
7391.42 1876
7392.24 1835
7393.05 1758
7393.86 1741
7394.67 1728
7395.48 1754
7396.29 1735
7397.10 1720
7397.92 1696
7398.73 1666
7399.54 1779
7400.35 1831
7401.16 1807
7401.98 1782
7402.79 1750
7403.60 1736
7404.41 1731
7405.23 1690
7406.04 1655
7406.85 1659
7407.66 1612
7408.47 1644
7409.29 1596
7410.10 1592
7410.91 1573
7411.72 1624
7412.54 1581
7413.35 1556
7414.16 1564
7414.98 1539
7415.79 1546
7416.60 1518
7417.41 1532
7418.23 1485
7419.04 1464
7419.85 1476
7420.67 1466
7421.48 1517
7422.29 1495
7423.11 1504
7423.92 1503
7424.73 1510
7425.54 1534
7426.36 1498
7427.17 1528
7427.99 1452
7428.80 1456
7429.61 1522
7430.43 1526
7431.24 1541
7432.05 1519
7432.87 1520
7433.68 1499
7434.49 1423
7435.31 1478
7436.12 1463
7436.94 1499
7437.75 1457
7438.56 1445
7439.38 1463
7440.19 1508
7441.01 1533
7441.82 1521
7442.64 1445
7443.45 1483
7444.26 1443
7445.08 1482
7445.89 1446
7446.71 1430
7447.52 1414
7448.34 1448
7449.15 1410
7449.97 1383
7450.78 1387
7451.59 1437
7452.41 1432
7453.22 1364
7454.04 1443
7454.85 1464
7455.67 1428
7456.48 1421
7457.30 1443
7458.11 1435
7458.93 1408
7459.74 1408
7460.56 1470
7461.38 1454
7462.19 1427
7463.01 1409
7463.82 1406
7464.64 1410
7465.45 1392
7466.27 1390
7467.08 1412
7467.90 1419
7468.72 1428
7469.53 1431
7470.35 1419
7471.16 1426
7471.98 1452
7472.79 1427
7473.61 1414
7474.43 1403
7475.24 1406
7476.06 1483
7476.87 1507
7477.69 1513
7478.51 1483
7479.32 1476
7480.14 1426
7480.96 1359
7481.77 1403
7482.59 1441
7483.41 1405
7484.22 1391
7485.04 1427
7485.85 1428
7486.67 1446
7487.49 1430
7488.31 1401
7489.12 1447
7489.94 1397
7490.76 1371
7491.57 1411
7492.39 1411
7493.21 1404
7494.02 1403
7494.84 1415
7495.66 1393
7496.48 1383
7497.29 1399
7498.11 1385
7498.93 1411
7499.74 1400
7500.56 1380
7501.38 1401
7502.20 1356
7503.01 1381
7503.83 1398
7504.65 1424
7505.47 1428
7506.29 1399
7507.10 1383
7507.92 1422
7508.74 1369
7509.56 1357
7510.37 1391
7511.19 1459
7512.01 1429
7512.83 1454
7513.65 1417
7514.47 1419
7515.28 1443
7516.10 1367
7516.92 1369
7517.74 1400
7518.56 1424
7519.38 1406
7520.19 1490
7521.01 1439
7521.83 1451
7522.65 1444
7523.47 1445
7524.29 1476
7525.11 1476
7525.92 1469
7526.74 1499
7527.56 1473
7528.38 1455
7529.20 1497
7530.02 1458
7530.84 1492
7531.66 1539
7532.48 1546
7533.30 1543
7534.12 1517
7534.93 1532
7535.75 1553
7536.57 1590
7537.39 1551
7538.21 1493
7539.03 1538
7539.85 1517
7540.67 1508
7541.49 1467
7542.31 1476
7543.13 1523
7543.95 1492
7544.77 1520
7545.59 1486
7546.41 1499
7547.23 1474
7548.05 1484
7548.87 1488
7549.69 1475
7550.51 1456
7551.33 1466
7552.15 1511
7552.97 1526
7553.79 1483
7554.61 1487
7555.43 1489
7556.25 1502
7557.07 1495
7557.89 1504
7558.71 1503
7559.53 1523
7560.36 1547
7561.18 1544
7562.00 1630
7562.82 1581
7563.64 1626
7564.46 1595
7565.28 1598
7566.10 1583
7566.92 1608
7567.74 1603
7568.56 1606
7569.39 1613
7570.21 1614
7571.03 1625
7571.85 1645
7572.67 1631
7573.49 1615
7574.31 1694
7575.14 1726
7575.96 1719
7576.78 1645
7577.60 1729
7578.42 1776
7579.24 1746
7580.06 1755
7580.89 1751
7581.71 1725
7582.53 1775
7583.35 1712
7584.17 1727
7585.00 1773
7585.82 1818
7586.64 1843
7587.46 1798
7588.29 1823
7589.11 1892
7589.93 1875
7590.75 1889
7591.57 1911
7592.40 1945
7593.22 1875
7594.04 1875
7594.86 1873
7595.69 1956
7596.51 1898
7597.33 1908
7598.15 1964
7598.98 1995
7599.80 2011
7600.62 2084
7601.45 2123
7602.27 2094
7603.09 2120
7603.92 2241
7604.74 2245
7605.56 2206
7606.38 2206
7607.21 2152
7608.03 2276
7608.85 2175
7609.68 2194
7610.50 2167
7611.32 2148
7612.15 2116
7612.97 2209
7613.80 2199
7614.62 2245
7615.44 2323
7616.27 2478
7617.09 2550
7617.91 2646
7618.74 2663
7619.56 2843
7620.39 2895
7621.21 2926
7622.03 2894
7622.86 2853
7623.68 2798
7624.51 2753
7625.33 2740
7626.15 2706
7626.98 2712
7627.80 2673
7628.63 2749
7629.45 2861
7630.28 2922
7631.10 3128
7631.93 3251
7632.75 3255
7633.58 3293
7634.40 3369
7635.22 3303
7636.05 3163
7636.87 2995
7637.70 2840
7638.52 2641
7639.35 2490
7640.17 2382
7641.00 2329
7641.82 2268
7642.65 2180
7643.47 2133
7644.30 2175
7645.13 2203
7645.95 2288
7646.78 2336
7647.60 2313
7648.43 2393
7649.25 2451
7650.08 2584
7650.90 2666
7651.73 2689
7652.55 2627
7653.38 2539
7654.21 2462
7655.03 2349
7655.86 2246
7656.68 2166
7657.51 2068
7658.34 2011
7659.16 1928
7659.99 1895
7660.81 1885
7661.64 1828
7662.47 1853
7663.29 1817
7664.12 1779
7664.95 1728
7665.77 1778
7666.60 1769
7667.42 1778
7668.25 1744
7669.08 1733
7669.90 1729
7670.73 1750
7671.56 1723
7672.38 1763
7673.21 1777
7674.04 1653
7674.87 1677
7675.69 1687
7676.52 1645
7677.35 1655
7678.17 1690
7679.00 1666
7679.83 1672
7680.65 1678
7681.48 1703
7682.31 1677
7683.14 1666
7683.96 1676
7684.79 1736
7685.62 1751
7686.45 1802
7687.27 1810
7688.10 1814
7688.93 1788
7689.76 1735
7690.58 1773
7691.41 1754
7692.24 1772
7693.07 1781
7693.90 1792
7694.72 1805
7695.55 1896
7696.38 1828
7697.21 1963
7698.04 2019
7698.86 2026
7699.69 2048
7700.52 2057
7701.35 1977
7702.18 1953
7703.01 1989
7703.83 1914
7704.66 1889
7705.49 1840
7706.32 1808
7707.15 1722
7707.98 1766
7708.81 1704
7709.63 1665
7710.46 1654
7711.29 1621
7712.12 1700
7712.95 1634
7713.78 1641
7714.61 1574
7715.44 1638
7716.27 1588
7717.10 1624
7717.93 1609
7718.75 1594
7719.58 1579
7720.41 1578
7721.24 1597
7722.07 1611
7722.90 1613
7723.73 1575
7724.56 1635
7725.39 1584
7726.22 1584
7727.05 1658
7727.88 1694
7728.71 1677
7729.54 1662
7730.37 1686
7731.20 1728
7732.03 1768
7732.86 1646
7733.69 1702
7734.52 1662
7735.35 1604
7736.18 1578
7737.01 1547
7737.84 1511
7738.67 1501
7739.50 1527
7740.33 1550
7741.16 1490
7741.99 1520
7742.82 1518
7743.65 1526
7744.48 1591
7745.31 1659
7746.14 1721
7746.98 1784
7747.81 1958
7748.64 2033
7749.47 2132
7750.30 2113
7751.13 2051
7751.96 1935
7752.79 1920
7753.62 1788
7754.45 1707
7755.29 1688
7756.12 1652
7756.95 1525
7757.78 1497
7758.61 1554
7759.44 1524
7760.27 1465
7761.11 1478
7761.94 1486
7762.77 1385
7763.60 1436
7764.43 1422
7765.26 1501
7766.10 1455
7766.93 1473
7767.76 1450
7768.59 1478
7769.42 1456
7770.26 1409
7771.09 1436
7771.92 1381
7772.75 1358
7773.58 1446
7774.42 1435
7775.25 1418
7776.08 1458
7776.91 1461
7777.75 1461
7778.58 1461
7779.41 1487
7780.24 1457
7781.08 1478
7781.91 1478
7782.74 1506
7783.57 1440
7784.41 1412
7785.24 1444
7786.07 1472
7786.91 1477
7787.74 1514
7788.57 1486
7789.40 1492
7790.24 1484
7791.07 1487
7791.90 1495
7792.74 1459
7793.57 1560
7794.40 1532
7795.24 1509
7796.07 1540
7796.90 1591
7797.74 1601
7798.57 1593
7799.40 1549
7800.24 1576
7801.07 1588
7801.91 1599
7802.74 1625
7803.57 1678
7804.41 1666
7805.24 1704
7806.07 1789
7806.91 1687
7807.74 1658
7808.58 1714
7809.41 1735
7810.25 1763
7811.08 1758
7811.91 1802
7812.75 1833
7813.58 1884
7814.42 1936
7815.25 2013
7816.09 2057
7816.92 2123
7817.75 2139
7818.59 2088
7819.42 2123
7820.26 2128
7821.09 2127
7821.93 2202
7822.76 2235
7823.60 2286
7824.43 2311
7825.27 2321
7826.10 2365
7826.94 2326
7827.77 2289
7828.61 2203
7829.44 2179
7830.28 2081
7831.11 2032
7831.95 2061
7832.78 2148
7833.62 2111
7834.46 2162
7835.29 2128
7836.13 2193
7836.96 2218
7837.80 2056
7838.63 2085
7839.47 2040
7840.31 2035
7841.14 1929
7841.98 1913
7842.81 1904
7843.65 1861
7844.48 1790
7845.32 1768
7846.16 1722
7846.99 1746
7847.83 1724
7848.67 1729
7849.50 1737
7850.34 1682
7851.17 1650
7852.01 1680
7852.85 1707
7853.68 1649
7854.52 1703
7855.36 1686
7856.19 1666
7857.03 1661
7857.87 1728
7858.70 1733
7859.54 1730
7860.38 1742
7861.21 1836
7862.05 1776
7862.89 1818
7863.72 1762
7864.56 1770
7865.40 1781
7866.24 1790
7867.07 1779
7867.91 1757
7868.75 1789
7869.59 1748
7870.42 1807
7871.26 1812
7872.10 1785
7872.94 1831
7873.77 1884
7874.61 1948
7875.45 1946
7876.29 1985
7877.12 2148
7877.96 2237
7878.80 2303
7879.64 2428
7880.47 2587
7881.31 2724
7882.15 2684
7882.99 2725
7883.83 2691
7884.66 2501
7885.50 2461
7886.34 2462
7887.18 2314
7888.02 2220
7888.86 2204
7889.69 2248
7890.53 2256
7891.37 2248
7892.21 2259
7893.05 2377
7893.89 2415
7894.73 2318
7895.56 2303
7896.40 2256
7897.24 2206
7898.08 2123
7898.92 2001
7899.76 1957
7900.60 1947
7901.44 1879
7902.28 1870
7903.12 1831
7903.95 1771
7904.79 1781
7905.63 1796
7906.47 1758
7907.31 1759
7908.15 1725
7908.99 1712
7909.83 1688
7910.67 1686
7911.51 1771
7912.35 1711
7913.19 1715
7914.03 1742
7914.87 1804
7915.71 1882
7916.55 1954
7917.39 1990
7918.23 2063
7919.07 2075
7919.91 2016
7920.75 2101
7921.59 2006
7922.43 1978
7923.27 1889
7924.11 1876
7924.95 1781
7925.79 1695
7926.63 1681
7927.47 1607
7928.31 1578
7929.15 1587
7929.99 1562
7930.83 1542
7931.67 1549
7932.51 1559
7933.35 1543
7934.19 1550
7935.04 1550
7935.88 1521
7936.72 1521
7937.56 1506
7938.40 1545
7939.24 1505
7940.08 1512
7940.92 1529
7941.76 1498
7942.60 1472
7943.45 1568
7944.29 1598
7945.13 1481
7945.97 1531
7946.81 1576
7947.65 1588
7948.49 1528
7949.34 1570
7950.18 1563
7951.02 1588
7951.86 1603
7952.70 1624
7953.54 1672
7954.39 1650
7955.23 1694
7956.07 1749
7956.91 1784
7957.75 1803
7958.60 1812
7959.44 1773
7960.28 1802
7961.12 1726
7961.96 1746
7962.81 1704
7963.65 1702
7964.49 1677
7965.33 1636
7966.18 1607
7967.02 1692
7967.86 1746
7968.70 1768
7969.55 1774
7970.39 1752
7971.23 1767
7972.08 1711
7972.92 1683
7973.76 1667
7974.60 1586
7975.45 1515
7976.29 1517
7977.13 1514
7977.98 1509
7978.82 1473
7979.66 1489
7980.51 1459
7981.35 1481
7982.19 1449
7983.04 1397
7983.88 1371
7984.72 1397
7985.57 1413
7986.41 1378
7987.25 1371
7988.10 1424
7988.94 1376
7989.78 1323
7990.63 1331
7991.47 1327
7992.32 1258
7993.16 1272
7994.00 1303
7994.85 1295
7995.69 1270
7996.54 1299
7997.38 1304
7998.22 1249
7999.07 1250
7999.91 1237
8000.76 1243
8001.60 1209
8002.45 1237
8003.29 1270
8004.13 1203
8004.98 1172
8005.82 1144
8006.67 1172
8007.51 1205
8008.36 1215
8009.20 1185
8010.05 1183
8010.89 1162
8011.74 1160
8012.58 1182
8013.43 1217
8014.27 1179
8015.12 1140
8015.96 1152
8016.81 1139
8017.65 1138
8018.50 1168
8019.34 1116
8020.19 1124
8021.03 1141
8021.88 1154
8022.72 1152
8023.57 1087
8024.41 1117
8025.26 1136
8026.11 1111
8026.95 1132
8027.80 1110
8028.64 1117
8029.49 1130
8030.33 1106
8031.18 1105
8032.03 1164
8032.87 1163
8033.72 1143
8034.56 1143
8035.41 1121
8036.26 1100
8037.10 1126
8037.95 1128
8038.80 1110
8039.64 1170
8040.49 1111
8041.34 1150
8042.18 1138
8043.03 1140
8043.87 1131
8044.72 1128
8045.57 1155
8046.41 1183
8047.26 1149
8048.11 1143
8048.96 1140
8049.80 1184
8050.65 1146
8051.50 1102
8052.34 1148
8053.19 1149
8054.04 1059
8054.88 1088
8055.73 1105
8056.58 1070
8057.43 1090
8058.27 1103
8059.12 1099
8059.97 1067
8060.82 1061
8061.66 1053
8062.51 1048
8063.36 1045
8064.21 1022
8065.05 1070
8065.90 1032
8066.75 1038
8067.60 1030
8068.44 1092
8069.29 1052
8070.14 1027
8070.99 1048
8071.84 1076
8072.68 1039
8073.53 1034
8074.38 1041
8075.23 1022
8076.08 1018
8076.93 1053
8077.77 1043
8078.62 1046
8079.47 981
8080.32 987
8081.17 1006
8082.02 1015
8082.87 1054
8083.71 1030
8084.56 1072
8085.41 1055
8086.26 1078
8087.11 1052
8087.96 1008
8088.81 1043
8089.66 1077
8090.51 1072
8091.35 1081
8092.20 1073
8093.05 1044
8093.90 1050
8094.75 1070
8095.60 1064
8096.45 1041
8097.30 995
8098.15 1046
8099.00 1089
8099.85 1080
8100.70 1012
8101.55 1039
8102.40 1077
8103.25 1115
8104.10 1092
8104.95 1053
8105.80 1038
8106.65 1070
8107.50 1005
8108.35 1025
8109.20 996
8110.05 1027
8110.90 1065
8111.75 1066
8112.60 1084
8113.45 1096
8114.30 1090
8115.15 1103
8116.00 1042
8116.85 1084
8117.70 1143
8118.55 1109
8119.40 1105
8120.25 1141
8121.10 1110
8121.95 1114
8122.80 1189
8123.65 1133
8124.50 1166
8125.35 1154
8126.20 1160
8127.06 1185
8127.91 1202
8128.76 1181
8129.61 1185
8130.46 1219
8131.31 1186
8132.16 1241
8133.01 1213
8133.86 1223
8134.72 1284
8135.57 1223
8136.42 1254
8137.27 1287
8138.12 1291
8138.97 1221
8139.83 1191
8140.68 1244
8141.53 1258
8142.38 1261
8143.23 1223
8144.08 1232
8144.94 1275
8145.79 1263
8146.64 1290
8147.49 1264
8148.34 1288
8149.20 1337
8150.05 1346
8150.90 1323
8151.75 1345
8152.60 1304
8153.46 1337
8154.31 1385
8155.16 1447
8156.01 1554
8156.87 1547
8157.72 1558
8158.57 1522
8159.42 1537
8160.28 1513
8161.13 1454
8161.98 1364
8162.84 1324
8163.69 1354
8164.54 1293
8165.39 1242
8166.25 1210
8167.10 1184
8167.95 1192
8168.81 1169
8169.66 1167
8170.51 1172
8171.37 1192
8172.22 1171
8173.07 1200
8173.93 1191
8174.78 1139
8175.63 1162
8176.49 1124
8177.34 1113
8178.19 1127
8179.05 1081
8179.90 1106
8180.76 1071
8181.61 1085
8182.46 1099
8183.32 1085
8184.17 1063
8185.02 1067
8185.88 1046
8186.73 1051
8187.59 1081
8188.44 1079
8189.30 1036
8190.15 1014
8191.00 1061
8191.86 1062
8192.71 1048
8193.57 1037
8194.42 1070
8195.28 1056
8196.13 1091
8196.99 1069
8197.84 1071
8198.69 1098
8199.55 1013
8200.40 1053
8201.26 1065
8202.11 1036
8202.97 1054
8203.82 1048
8204.68 1003
8205.53 1076
8206.39 1070
8207.24 1025
8208.10 1045
8208.95 1034
8209.81 1063
8210.67 1022
8211.52 1063
8212.38 996
8213.23 1034
8214.09 1071
8214.94 1103
8215.80 1049
8216.65 1070
8217.51 1110
8218.37 1083
8219.22 1054
8220.08 1124
8220.93 1113
8221.79 1097
8222.64 1107
8223.50 1187
8224.36 1132
8225.21 1091
8226.07 1091
8226.92 1121
8227.78 1116
8228.64 1092
8229.49 1039
8230.35 1024
8231.21 1052
8232.06 1083
8232.92 1030
8233.78 1005
8234.63 1061
8235.49 1028
8236.35 1038
8237.20 993
8238.06 980
8238.92 1014
8239.77 1001
8240.63 965
8241.49 999
8242.34 1012
8243.20 1006
8244.06 1004
8244.91 992
8245.77 976
8246.63 970
8247.49 1022
8248.34 954
8249.20 953
8250.06 996
8250.92 923
8251.77 973
8252.63 969
8253.49 949
8254.35 968
8255.20 1004
8256.06 945
8256.92 1017
8257.78 978
8258.63 977
8259.49 978
8260.35 951
8261.21 1006
8262.07 990
8262.92 994
8263.78 948
8264.64 998
8265.50 1027
8266.36 1036
8267.22 991
8268.07 999
8268.93 1030
8269.79 1020
8270.65 947
8271.51 1028
8272.37 1040
8273.22 1053
8274.08 1072
8274.94 1064
8275.80 995
8276.66 986
8277.52 1039
8278.38 1022
8279.24 1001
8280.09 1004
8280.95 1036
8281.81 1019
8282.67 1057
8283.53 1007
8284.39 980
8285.25 1018
8286.11 1036
8286.97 1020
8287.83 982
8288.69 994
8289.55 995
8290.41 975
8291.26 1011
8292.12 1014
8292.98 1011
8293.84 1051
8294.70 1006
8295.56 1016
8296.42 1036
8297.28 1011
8298.14 1014
8299.00 1037
8299.86 1035
8300.72 1029
8301.58 1000
8302.44 1039
8303.30 1057
8304.16 1006
8305.02 1038
8305.88 1030
8306.74 1044
8307.60 1056
8308.46 1043
8309.33 1014
8310.19 955
8311.05 1008
8311.91 981
8312.77 972
8313.63 1002
8314.49 989
8315.35 976
8316.21 1030
8317.07 998
8317.93 1004
8318.79 1004
8319.65 991
8320.52 996
8321.38 999
8322.24 982
8323.10 988
8323.96 1016
8324.82 1009
8325.68 993
8326.54 995
8327.41 1017
8328.27 954
8329.13 947
8329.99 944
8330.85 986
8331.71 968
8332.57 984
8333.44 954
8334.30 962
8335.16 993
8336.02 1015
8336.88 1036
8337.75 1027
8338.61 984
8339.47 1035
8340.33 1026
8341.19 1010
8342.06 1022
8342.92 1021
8343.78 1031
8344.64 1048
8345.50 1067
8346.37 1068
8347.23 1056
8348.09 1027
8348.95 1052
8349.82 1038
8350.68 1040
8351.54 1040
8352.40 1047
8353.27 1004
8354.13 1050
8354.99 1003
8355.86 1022
8356.72 1039
8357.58 994
8358.45 1026
8359.31 1044
8360.17 1029
8361.03 992
8361.90 987
8362.76 1036
8363.62 1085
8364.49 1047
8365.35 1066
8366.21 1032
8367.08 1042
8367.94 1053
8368.80 1024
8369.67 1064
8370.53 1032
8371.40 1059
8372.26 1110
8373.12 1062
8373.99 1033
8374.85 1059
8375.71 1052
8376.58 1070
8377.44 1145
8378.31 1072
8379.17 1108
8380.03 1057
8380.90 1086
8381.76 1125
8382.63 1115
8383.49 1114
8384.36 1124
8385.22 1134
8386.08 1144
8386.95 1128
8387.81 1152
8388.68 1148
8389.54 1163
8390.41 1153
8391.27 1138
8392.14 1151
8393.00 1163
8393.87 1172
8394.73 1137
8395.60 1198
8396.46 1171
8397.33 1142
8398.19 1170
8399.06 1196
8399.92 1217
8400.79 1212
8401.65 1179
8402.52 1234
8403.38 1227
8404.25 1234
8405.11 1182
8405.98 1222
8406.84 1224
8407.71 1268
8408.58 1314
8409.44 1301
8410.31 1313
8411.17 1286
8412.04 1300
8412.90 1340
8413.77 1392
8414.64 1366
8415.50 1368
8416.37 1352
8417.23 1368
8418.10 1421
8418.97 1401
8419.83 1376
8420.70 1419
8421.56 1455
8422.43 1441
8423.30 1470
8424.16 1489
8425.03 1475
8425.90 1465
8426.76 1537
8427.63 1534
8428.50 1548
8429.36 1608
8430.23 1613
8431.10 1673
8431.96 1697
8432.83 1689
8433.70 1669
8434.56 1638
8435.43 1761
8436.30 1723
8437.16 1708
8438.03 1742
8438.90 1835
8439.77 1880
8440.63 1916
8441.50 1911
8442.37 1936
8443.24 1961
8444.10 1973
8444.97 2031
8445.84 2067
8446.71 2085
8447.57 2046
8448.44 2123
8449.31 2149
8450.18 2178
8451.04 2228
8451.91 2454
8452.78 2667
8453.65 3096
8454.52 3463
8455.38 3877
8456.25 4263
8457.12 4594
8457.99 4886
8458.86 4863
8459.72 4833
8460.59 4633
8461.46 4378
8462.33 3966
8463.20 3656
8464.07 3264
8464.93 3008
8465.80 2737
8466.67 2463
8467.54 2387
8468.41 2289
8469.28 2253
8470.15 2174
8471.02 1975
8471.88 1926
8472.75 1886
8473.62 1853
8474.49 1805
8475.36 1788
8476.23 1793
8477.10 1741
8477.97 1756
8478.84 1801
8479.71 1857
8480.58 1855
8481.44 1892
8482.31 1917
8483.18 1916
8484.05 1954
8484.92 1939
8485.79 1904
8486.66 1881
8487.53 1903
8488.40 1856
8489.27 1808
8490.14 1785
8491.01 1791
8491.88 1792
8492.75 1786
8493.62 1830
8494.49 1849
8495.36 1812
8496.23 1850
8497.10 1815
8497.97 1815
8498.84 1880
8499.71 1824
8500.58 1764
8501.45 1744
8502.32 1795
8503.19 1749
8504.06 1747
8504.93 1713
8505.80 1646
8506.67 1741
8507.55 1742
8508.42 1784
8509.29 1810
8510.16 1804
8511.03 1824
8511.90 1825
8512.77 1847
8513.64 1876
8514.51 1843
8515.38 1901
8516.25 1945
8517.13 1947
8518.00 1965
8518.87 2029
8519.74 2011
8520.61 2054
8521.48 2115
8522.35 2261
8523.23 2300
8524.10 2447
8524.97 2535
8525.84 2743
8526.71 2983
8527.58 2967
8528.46 3045
8529.33 3005
8530.20 2951
8531.07 2822
8531.94 2715
8532.81 2609
8533.69 2580
8534.56 2396
8535.43 2335
8536.30 2368
8537.18 2206
8538.05 2125
8538.92 2086
8539.79 2015
8540.66 2016
8541.54 2004
8542.41 1999
8543.28 1954
8544.15 1866
8545.03 1829
8545.90 1792
8546.77 1808
8547.64 1784
8548.52 1801
8549.39 1836
8550.26 1854
8551.14 1930
8552.01 2060
8552.88 2137
8553.76 2267
8554.63 2414
8555.50 2497
8556.37 2493
8557.25 2546
8558.12 2514
8558.99 2396
8559.87 2331
8560.74 2240
8561.61 2168
8562.49 2014
8563.36 1926
8564.24 1946
8565.11 1790
8565.98 1808
8566.86 1727
8567.73 1701
8568.60 1665
8569.48 1652
8570.35 1634
8571.23 1603
8572.10 1637
8572.97 1608
8573.85 1608
8574.72 1617
8575.60 1581
8576.47 1578
8577.34 1558
8578.22 1571
8579.09 1558
8579.97 1580
8580.84 1573
8581.72 1570
8582.59 1559
8583.47 1543
8584.34 1583
8585.21 1595
8586.09 1531
8586.96 1566
8587.84 1613
8588.71 1624
8589.59 1605
8590.46 1649
8591.34 1571
8592.21 1614
8593.09 1617
8593.96 1672
8594.84 1686
8595.71 1740
8596.59 1716
8597.46 1711
8598.34 1708
8599.22 1743
8600.09 1778
8600.97 1761
8601.84 1778
8602.72 1771
8603.59 1721
8604.47 1753
8605.34 1822
8606.22 1854
8607.10 1841
8607.97 1772
8608.85 1808
8609.72 1839
8610.60 1887
8611.47 1788
8612.35 1862
8613.23 1874
8614.10 1895
8614.98 1923
8615.86 1937
8616.73 2058
8617.61 2083
8618.48 2015
8619.36 2089
8620.24 2028
8621.11 2076
8621.99 2112
8622.87 2194
8623.74 2210
8624.62 2194
8625.50 2172
8626.37 2190
8627.25 2183
8628.13 2240
8629.00 2258
8629.88 2244
8630.76 2271
8631.64 2224
8632.51 2297
8633.39 2302
8634.27 2272
8635.14 2267
8636.02 2272
8636.90 2240
8637.78 2241
8638.65 2295
8639.53 2339
8640.41 2427
8641.29 2352
8642.16 2366
8643.04 2417
8643.92 2461
8644.80 2625
8645.67 2723
8646.55 2691
8647.43 2703
8648.31 2703
8649.18 2782
8650.06 2851
8650.94 2860
8651.82 2860
8652.70 2830
8653.58 2885
8654.45 2837
8655.33 2974
8656.21 2966
8657.09 3052
8657.97 3207
8658.84 3415
8659.72 3614
8660.60 3832
8661.48 4308
8662.36 4722
8663.24 5216
8664.12 5620
8664.99 6182
8665.87 6583
8666.75 6721
8667.63 6666
8668.51 6543
8669.39 6341
8670.27 5938
8671.15 5655
8672.03 5159
8672.91 4702
8673.78 4298
8674.66 3977
8675.54 3716
8676.42 3504
8677.30 3326
8678.18 3161
8679.06 3088
8679.94 2922
8680.82 2802
8681.70 2696
8682.58 2570
8683.46 2540
8684.34 2586
8685.22 2539
8686.10 2531
8686.98 2647
8687.86 2669
8688.74 2831
8689.62 3006
8690.50 3148
8691.38 3377
8692.26 3580
8693.14 3867
8694.02 3998
8694.90 4081
8695.78 4023
8696.66 3999
8697.54 3872
8698.42 3732
8699.30 3541
8700.18 3257
8701.06 3121
8701.94 3039
8702.82 2925
8703.70 2756
8704.58 2667
8705.46 2590
8706.34 2555
8707.23 2454
8708.11 2349
8708.99 2241
8709.87 2167
8710.75 2090
8711.63 2045
8712.51 1933
8713.39 1915
8714.27 1898
8715.16 1869
8716.04 1806
8716.92 1776
8717.80 1800
8718.68 1827
8719.56 1774
8720.44 1765
8721.33 1770
8722.21 1789
8723.09 1850
8723.97 1843
8724.85 1847
8725.73 1816
8726.62 1824
8727.50 1882
8728.38 1940
8729.26 1945
8730.14 1913
8731.03 1931
8731.91 1923
8732.79 1915
8733.67 1970
8734.55 1992
8735.44 1892
8736.32 1899
8737.20 1843
8738.08 1881
8738.97 1874
8739.85 1874
8740.73 1841
8741.61 1814
8742.50 1872
8743.38 1839
8744.26 1802
8745.14 1789
8746.03 1822
8746.91 1770
8747.79 1792
8748.68 1792
8749.56 1750
8750.44 1738
8751.33 1726
8752.21 1724
8753.09 1783
8753.97 1750
8754.86 1796
8755.74 1799
8756.62 1815
8757.51 1811
8758.39 1772
8759.28 1815
8760.16 1827
8761.04 1842
8761.93 1818
8762.81 1821
8763.69 1852
8764.58 1851
8765.46 1795
8766.34 1822
8767.23 1843
8768.11 1876
8769.00 1822
8769.88 1845
8770.76 1871
8771.65 1829
8772.53 1829
8773.42 1802
8774.30 1795
8775.19 1775
8776.07 1771
8776.95 1787
8777.84 1735
8778.72 1754
8779.61 1860
8780.49 1872
8781.38 1975
8782.26 2035
8783.15 2054
8784.03 2020
8784.92 1982
8785.80 2018
8786.69 1991
8787.57 1996
8788.46 1894
8789.34 1903
8790.23 1832
8791.11 1742
8792.00 1731
8792.88 1717
8793.77 1638
8794.65 1628
8795.54 1591
8796.42 1586
8797.31 1562
8798.19 1499
8799.08 1525
8799.96 1521
8800.85 1513
8801.74 1488
8802.62 1452
8803.51 1475
8804.39 1387
8805.28 1377
8806.16 1388
8807.05 1399
8807.94 1372
8808.82 1359
8809.71 1370
8810.59 1352
8811.48 1389
8812.37 1370
8813.25 1343
8814.14 1355
8815.03 1312
8815.91 1362
8816.80 1364
8817.68 1354
8818.57 1342
8819.46 1329
8820.34 1304
8821.23 1298
8822.12 1349
8823.00 1316
8823.89 1311
8824.78 1290
8825.66 1273
8826.55 1244
8827.44 1280
8828.33 1248
8829.21 1279
8830.10 1289
8830.99 1268
8831.87 1240
8832.76 1248
8833.65 1271
8834.54 1251
8835.42 1253
8836.31 1267
8837.20 1243
8838.08 1255
8838.97 1274
8839.86 1267
8840.75 1251
8841.64 1204
8842.52 1228
8843.41 1231
8844.30 1266
8845.19 1226
8846.07 1218
8846.96 1189
8847.85 1198
8848.74 1169
8849.63 1189
8850.51 1205
8851.40 1206
8852.29 1197
8853.18 1195
8854.07 1151
8854.96 1181
8855.84 1213
8856.73 1179
8857.62 1159
8858.51 1139
8859.40 1190
8860.29 1175
8861.17 1156
8862.06 1160
8862.95 1141
8863.84 1134
8864.73 1159
8865.62 1182
8866.51 1155
8867.40 1145
8868.29 1134
8869.17 1176
8870.06 1141
8870.95 1113
8871.84 1087
8872.73 1114
8873.62 1084
8874.51 1105
8875.40 1089
8876.29 1093
8877.18 1085
8878.07 1104
8878.96 1114
8879.85 1089
8880.74 1066
8881.63 1108
8882.51 1071
8883.40 1052
8884.29 1050
8885.18 1068
8886.07 1020
8886.96 1034
8887.85 1044
8888.74 1019
8889.63 1032
8890.52 1063
8891.41 1027
8892.30 1006
8893.19 1029
8894.09 1014
8894.98 985
8895.87 1001
8896.76 1009
8897.65 1027
8898.54 1001
8899.43 1008
8900.32 973
8901.21 980
8902.10 960
8902.99 992
8903.88 999
8904.77 960
8905.66 1007
8906.55 969
8907.44 968
8908.34 937
8909.23 957
8910.12 973
8911.01 981
8911.90 999
8912.79 977
8913.68 962
8914.57 970
8915.47 914
8916.36 951
8917.25 947
8918.14 997
8919.03 977
8919.92 978
8920.81 958
8921.71 947
8922.60 943
8923.49 958
8924.38 939
8925.27 938
8926.16 900
8927.06 920
8927.95 931
8928.84 929
8929.73 977
8930.62 942
8931.52 890
8932.41 929
8933.30 910
8934.19 921
8935.09 931
8935.98 910
8936.87 923
8937.76 880
8938.66 902
8939.55 905
8940.44 878
8941.33 895
8942.23 885
8943.12 924
8944.01 903
8944.90 929
8945.80 898
8946.69 888
8947.58 839
8948.48 884
8949.37 898
8950.26 894
8951.16 898
8952.05 867
8952.94 892
8953.84 911
8954.73 908
8955.62 881
8956.52 896
8957.41 919
8958.30 906
8959.20 907
8960.09 911
8960.98 912
8961.88 873
8962.77 880
8963.66 916
8964.56 918
8965.45 926
8966.35 913
8967.24 894
8968.13 897
8969.03 944
8969.92 938
8970.82 911
8971.71 915
8972.60 964
8973.50 909
8974.39 923
8975.29 910
8976.18 879
8977.08 883
8977.97 924
8978.87 889
8979.76 873
8980.65 872
8981.55 852
8982.44 867
8983.34 862
8984.23 876
8985.13 855
8986.02 848
8986.92 847
8987.81 824
8988.71 883
8989.60 839
8990.50 866
8991.39 880
8992.29 885
8993.18 861
8994.08 844
8994.97 897
8995.87 883
8996.76 850
8997.66 865
8998.56 904
8999.45 910
9000.35 877
9001.24 844
9002.14 889
9003.03 868
9003.93 917
9004.83 874
9005.72 847
9006.62 864
9007.51 877
9008.41 860
9009.31 855
9010.20 866
9011.10 831
9011.99 832
9012.89 843
9013.79 833
9014.68 862
9015.58 853
9016.48 877
9017.37 858
9018.27 844
9019.16 871
9020.06 817
9020.96 795
9021.85 839
9022.75 844
9023.65 855
9024.54 888
9025.44 891
9026.34 870
9027.24 860
9028.13 873
9029.03 930
9029.93 873
9030.82 895
9031.72 850
9032.62 825
9033.52 843
9034.41 847
9035.31 823
9036.21 820
9037.10 793
9038.00 822
9038.90 826
9039.80 833
9040.69 859
9041.59 857
9042.49 849
9043.39 859
9044.29 869
9045.18 868
9046.08 834
9046.98 855
9047.88 866
9048.78 844
9049.67 822
9050.57 847
9051.47 846
9052.37 800
9053.27 859
9054.16 827
9055.06 842
9055.96 896
9056.86 888
9057.76 853
9058.66 845
9059.55 893
9060.45 859
9061.35 869
9062.25 895
9063.15 947
9064.05 938
9064.95 885
9065.85 878
9066.74 871
9067.64 897
9068.54 878
9069.44 882
9070.34 870
9071.24 896
9072.14 891
9073.04 872
9073.94 852
9074.84 893
9075.74 891
9076.64 916
9077.53 881
9078.43 848
9079.33 863
9080.23 875
9081.13 922
9082.03 902
9082.93 931
9083.83 922
9084.73 885
9085.63 933
9086.53 921
9087.43 925
9088.33 943
9089.23 902
9090.13 889
9091.03 896
9091.93 930
9092.83 922
9093.73 895
9094.63 936
9095.53 915
9096.43 912
9097.33 919
9098.23 945
9099.13 906
9100.04 902
9100.94 898
9101.84 924
9102.74 889
9103.64 903
9104.54 928
9105.44 881
9106.34 831
9107.24 863
9108.14 882
9109.04 896
9109.94 875
9110.85 869
9111.75 868
9112.65 844
9113.55 846
9114.45 845
9115.35 869
9116.25 895
9117.15 874
9118.06 865
9118.96 892
9119.86 879
9120.76 877
9121.66 910
9122.56 918
9123.46 905
9124.37 950
9125.27 940
9126.17 891
9127.07 948
9127.97 959
9128.88 916
9129.78 894
9130.68 908
9131.58 905
9132.48 919
9133.39 891
9134.29 869
9135.19 852
9136.09 880
9137.00 870
9137.90 844
9138.80 893
9139.70 866
9140.61 904
9141.51 902
9142.41 865
9143.31 870
9144.22 918
9145.12 886
9146.02 891
9146.92 894
9147.83 857
9148.73 855
9149.63 885
9150.54 886
9151.44 861
9152.34 860
9153.25 844
9154.15 821
9155.05 845
9155.96 855
9156.86 877
9157.76 852
9158.67 875
9159.57 829
9160.47 876
9161.38 915
9162.28 850
9163.18 842
9164.09 868
9164.99 888
9165.90 884
9166.80 912
9167.70 928
9168.61 921
9169.51 893
9170.42 894
9171.32 929
9172.22 896
9173.13 943
9174.03 911
9174.94 868
9175.84 870
9176.74 884
9177.65 863
9178.55 870
9179.46 837
9180.36 870
9181.27 842
9182.17 848
9183.08 862
9183.98 865
9184.89 899
9185.79 877
9186.70 839
9187.60 907
9188.51 917
9189.41 886
9190.32 902
9191.22 866
9192.13 926
9193.03 948
9193.94 923
9194.84 949
9195.75 929
9196.65 953
9197.56 937
9198.46 982
9199.37 1008
9200.27 1050
9201.18 1041
9202.08 1035
9202.99 1012
9203.90 1022
9204.80 1044
9205.71 1020
9206.61 978
9207.52 979
9208.42 958
9209.33 936
9210.24 948
9211.14 924
9212.05 878
9212.95 886
9213.86 863
9214.77 880
9215.67 893
9216.58 857
9217.49 893
9218.39 857
9219.30 918
9220.21 880
9221.11 893
9222.02 891
9222.93 887
9223.83 870
9224.74 882
9225.65 873
9226.55 879
9227.46 845
9228.37 812
9229.27 836
9230.18 891
9231.09 883
9231.99 852
9232.90 855
9233.81 818
9234.72 856
9235.62 875
9236.53 826
9237.44 828
9238.34 842
9239.25 871
9240.16 858
9241.07 846
9241.97 840
9242.88 859
9243.79 854
9244.70 874
9245.61 851
9246.51 861
9247.42 843
9248.33 902
9249.24 823
9250.14 853
9251.05 839
9251.96 862
9252.87 849
9253.78 821
9254.69 862
9255.59 901
9256.50 907
9257.41 871
9258.32 893
9259.23 881
9260.14 901
9261.04 889
9261.95 900
9262.86 896
9263.77 875
9264.68 885
9265.59 876
9266.50 879
9267.40 885
9268.31 875
9269.22 895
9270.13 854
9271.04 854
9271.95 874
9272.86 855
9273.77 836
9274.68 853
9275.59 881
9276.49 856
9277.40 866
9278.31 919
9279.22 890
9280.13 881
9281.04 885
9281.95 873
9282.86 900
9283.77 883
9284.68 867
9285.59 872
9286.50 866
9287.41 876
9288.32 909
9289.23 890
9290.14 861
9291.05 877
9291.96 872
9292.87 881
9293.78 892
9294.69 903
9295.60 915
9296.51 920
9297.42 893
9298.33 895
9299.24 903
9300.15 929
9301.06 938
9301.97 952
9302.88 931
9303.79 913
9304.70 984
9305.61 964
9306.53 970
9307.44 979
9308.35 999
9309.26 1004
9310.17 982
9311.08 996
9311.99 1014
9312.90 1002
9313.81 971
9314.72 1002
9315.63 1000
9316.55 999
9317.46 1010
9318.37 1039
9319.28 975
9320.19 965
9321.10 934
9322.01 941
9322.93 923
9323.84 906
9324.75 937
9325.66 947
9326.57 910
9327.48 896
9328.40 908
9329.31 947
9330.22 932
9331.13 905
9332.04 920
9332.96 986
9333.87 943
9334.78 916
9335.69 886
9336.60 915
9337.52 919
9338.43 949
9339.34 951
9340.25 951
9341.17 961
9342.08 950
9342.99 942
9343.90 920
9344.82 914
9345.73 976
9346.64 974
9347.55 934
9348.47 910
9349.38 933
9350.29 925
9351.21 906
9352.12 957
9353.03 971
9353.94 951
9354.86 926
9355.77 930
9356.68 944
9357.60 959
9358.51 935
9359.42 957
9360.34 969
9361.25 969
9362.16 964
9363.08 941
9363.99 954
9364.90 933
9365.82 903
9366.73 925
9367.65 966
9368.56 972
9369.47 970
9370.39 998
9371.30 949
9372.21 944
9373.13 957
9374.04 983
9374.96 982
9375.87 1005
9376.79 1011
9377.70 1006
9378.61 1009
9379.53 1012
9380.44 1027
9381.36 1017
9382.27 1012
9383.19 1000
9384.10 1034
9385.01 1097
9385.93 1110
9386.84 1133
9387.76 1133
9388.67 1115
9389.59 1076
9390.50 1146
9391.42 1133
9392.33 1194
9393.25 1173
9394.16 1205
9395.08 1173
9395.99 1143
9396.91 1128
9397.82 1173
9398.74 1170
9399.65 1200
9400.57 1190
9401.48 1190
9402.40 1204
9403.32 1176
9404.23 1149
9405.15 1127
9406.06 1149
9406.98 1132
9407.89 1177
9408.81 1170
9409.73 1147
9410.64 1165
9411.56 1141
9412.47 1177
9413.39 1166
9414.30 1127
9415.22 1154
9416.14 1179
9417.05 1202
9417.97 1191
9418.89 1189
9419.80 1193
9420.72 1161
9421.63 1157
9422.55 1185
9423.47 1168
9424.38 1216
9425.30 1232
9426.22 1265
9427.13 1221
9428.05 1224
9428.97 1261
9429.88 1262
9430.80 1207
9431.72 1259
9432.63 1338
9433.55 1378
9434.47 1331
9435.38 1363
9436.30 1386
9437.22 1434
9438.14 1437
9439.05 1482
9439.97 1456
9440.89 1549
9441.81 1540
9442.72 1565
9443.64 1551
9444.56 1577
9445.47 1530
9446.39 1594
9447.31 1606
9448.23 1662
9449.15 1734
9450.06 1771
9450.98 1938
9451.90 1969
9452.82 2084
9453.73 2080
9454.65 2141
9455.57 2166
9456.49 2229
9457.41 2228
9458.32 2162
9459.24 2066
9460.16 1961
9461.08 1910
9462.00 1724
9462.92 1703
9463.83 1589
9464.75 1533
9465.67 1457
9466.59 1358
9467.51 1343
9468.43 1294
9469.35 1289
9470.26 1251
9471.18 1230
9472.10 1239
9473.02 1273
9473.94 1245
9474.86 1234
9475.78 1168
9476.70 1193
9477.62 1155
9478.54 1232
9479.45 1256
9480.37 1214
9481.29 1226
9482.21 1262
9483.13 1257
9484.05 1225
9484.97 1224
9485.89 1255
9486.81 1281
9487.73 1279
9488.65 1235
9489.57 1263
9490.49 1235
9491.41 1230
9492.33 1272
9493.25 1273
9494.17 1317
9495.09 1249
9496.01 1254
9496.93 1242
9497.85 1205
9498.77 1202
9499.69 1195
9500.61 1210
9501.53 1235
9502.45 1254
9503.37 1260
9504.29 1307
9505.21 1287
9506.13 1269
9507.05 1231
9507.97 1293
9508.89 1299
9509.81 1325
9510.73 1367
9511.65 1351
9512.57 1336
9513.49 1360
9514.42 1351
9515.34 1402
9516.26 1451
9517.18 1440
9518.10 1509
9519.02 1529
9519.94 1573
9520.86 1565
9521.78 1618
9522.71 1670
9523.63 1739
9524.55 1732
9525.47 1752
9526.39 1711
9527.31 1687
9528.23 1683
9529.16 1649
9530.08 1666
9531.00 1656
9531.92 1643
9532.84 1660
9533.76 1669
9534.69 1645
9535.61 1656
9536.53 1586
9537.45 1589
9538.37 1622
9539.30 1578
9540.22 1517
9541.14 1512
9542.06 1500
9542.98 1484
9543.91 1409
9544.83 1423
9545.75 1452
9546.67 1427
9547.60 1426
9548.52 1392
9549.44 1428
9550.36 1404
9551.29 1429
9552.21 1475
9553.13 1426
9554.06 1409
9554.98 1452
9555.90 1475
9556.82 1474
9557.75 1533
9558.67 1501
9559.59 1469
9560.52 1452
9561.44 1526
9562.36 1547
9563.29 1557
9564.21 1546
9565.13 1495
9566.06 1498
9566.98 1558
9567.90 1519
9568.83 1568
9569.75 1508
9570.67 1551
9571.60 1587
9572.52 1538
9573.44 1598
9574.37 1614
9575.29 1670
9576.22 1651
9577.14 1743
9578.06 1697
9578.99 1737
9579.91 1767
9580.84 1810
9581.76 1791
9582.68 1815
9583.61 1821
9584.53 1826
9585.46 1813
9586.38 1760
9587.31 1751
9588.23 1721
9589.15 1744
9590.08 1757
9591.00 1716
9591.93 1774
9592.85 1785
9593.78 1809
9594.70 1849
9595.63 1919
9596.55 2046
9597.48 2104
9598.40 2123
9599.33 2270
9600.25 2295
9601.18 2319
9602.10 2343
9603.03 2351
9603.95 2371
9604.88 2345
9605.80 2290
9606.73 2191
9607.65 2139
9608.58 2048
9609.50 1985
9610.43 1966
9611.35 1862
9612.28 1867
9613.21 1708
9614.13 1715
9615.06 1727
9615.98 1703
9616.91 1726
9617.84 1680
9618.76 1653
9619.69 1672
9620.61 1661
9621.54 1650
9622.47 1630
9623.39 1644
9624.32 1700
9625.24 1690
9626.17 1740
9627.10 1738
9628.02 1736
9628.95 1743
9629.88 1749
9630.80 1725
9631.73 1753
9632.65 1773
9633.58 1805
9634.51 1786
9635.43 1787
9636.36 1849
9637.29 1820
9638.22 1907
9639.14 1840
9640.07 1943
9641.00 1986
9641.92 1961
9642.85 2002
9643.78 1960
9644.70 2019
9645.63 2036
9646.56 2014
9647.49 2005
9648.41 2031
9649.34 2029
9650.27 2068
9651.20 2052
9652.12 1964
9653.05 1949
9653.98 2017
9654.91 2041
9655.83 2063
9656.76 2009
9657.69 1975
9658.62 1999
9659.55 2011
9660.47 2020
9661.40 2076
9662.33 2032
9663.26 2073
9664.19 2107
9665.11 2040
9666.04 2083
9666.97 2093
9667.90 2157
9668.83 2175
9669.75 2189
9670.68 2190
9671.61 2251
9672.54 2191
9673.47 2207
9674.40 2285
9675.33 2243
9676.25 2246
9677.18 2304
9678.11 2310
9679.04 2278
9679.97 2302
9680.90 2343
9681.83 2323
9682.76 2338
9683.69 2373
9684.61 2328
9685.54 2385
9686.47 2405
9687.40 2432
9688.33 2409
9689.26 2388
9690.19 2349
9691.12 2359
9692.05 2380
9692.98 2447
9693.91 2454
9694.84 2391
9695.77 2461
9696.70 2460
9697.63 2500
9698.56 2475
9699.49 2574
9700.42 2615
9701.35 2547
9702.28 2604
9703.21 2652
9704.14 2583
9705.07 2540
9706.00 2573
9706.93 2465
9707.86 2512
9708.79 2443
9709.72 2434
9710.65 2416
9711.58 2388
9712.51 2439
9713.44 2462
9714.37 2438
9715.30 2485
9716.23 2478
9717.16 2450
9718.09 2445
9719.02 2416
9719.95 2397
9720.88 2310
9721.81 2312
9722.75 2337
9723.68 2274
9724.61 2174
9725.54 2197
9726.47 2191
9727.40 2031
9728.33 1988
9729.26 2003
9730.19 2001
9731.13 2021
9732.06 1958
9732.99 1993
9733.92 2007
9734.85 1943
9735.78 2012
9736.71 1978
9737.65 1967
9738.58 1934
9739.51 1926
9740.44 1938
9741.37 1950
9742.30 1908
9743.24 1865
9744.17 1852
9745.10 1907
9746.03 1868
9746.96 1871
9747.90 1870
9748.83 1850
9749.76 1866
9750.69 1820
9751.63 1823
9752.56 1790
9753.49 1825
9754.42 1792
9755.36 1771
9756.29 1778
9757.22 1789
9758.15 1810
9759.09 1798
9760.02 1779
9760.95 1778
9761.88 1762
9762.82 1764
9763.75 1781
9764.68 1806
9765.62 1786
9766.55 1789
9767.48 1832
9768.41 1871
9769.35 1868
9770.28 1870
9771.21 1914
9772.15 1872
9773.08 1884
9774.01 1871
9774.95 1903
9775.88 1843
9776.81 1841
9777.75 1825
9778.68 1819
9779.62 1858
9780.55 1862
9781.48 1817
9782.42 1798
9783.35 1786
9784.28 1840
9785.22 1866
9786.15 1826
9787.09 1811
9788.02 1813
9788.95 1875
9789.89 1844
9790.82 1824
9791.76 1788
9792.69 1809
9793.63 1768
9794.56 1765
9795.49 1808
9796.43 1789
9797.36 1849
9798.30 1847
9799.23 1915
9800.17 1892
9801.10 1929
9802.04 1904
9802.97 1873
9803.91 1833
9804.84 1707
9805.78 1748
9806.71 1775
9807.65 1713
9808.58 1653
9809.52 1602
9810.45 1594
9811.39 1599
9812.32 1498
9813.26 1538
9814.19 1520
9815.13 1478
9816.06 1444
9817.00 1443
9817.93 1437
9818.87 1412
9819.80 1434
9820.74 1408
9821.68 1380
9822.61 1420
9823.55 1420
9824.48 1393
9825.42 1422
9826.35 1389
9827.29 1427
9828.23 1404
9829.16 1394
9830.10 1361
9831.03 1351
9831.97 1397
9832.91 1374
9833.84 1394
9834.78 1400
9835.72 1430
9836.65 1401
9837.59 1374
9838.52 1371
9839.46 1354
9840.40 1395
9841.33 1443
9842.27 1383
9843.21 1366
9844.14 1362
9845.08 1428
9846.02 1395
9846.95 1353
9847.89 1377
9848.83 1444
9849.77 1407
9850.70 1419
9851.64 1434
9852.58 1387
9853.51 1406
9854.45 1402
9855.39 1420
9856.33 1405
9857.26 1396
9858.20 1335
9859.14 1381
9860.08 1369
9861.01 1384
9861.95 1351
9862.89 1322
9863.83 1388
9864.76 1438
9865.70 1375
9866.64 1365
9867.58 1294
9868.51 1319
9869.45 1342
9870.39 1350
9871.33 1353
9872.27 1388
9873.20 1367
9874.14 1308
9875.08 1324
9876.02 1330
9876.96 1304
9877.90 1334
9878.83 1321
9879.77 1339
9880.71 1371
9881.65 1389
9882.59 1337
9883.53 1333
9884.47 1347
9885.40 1345
9886.34 1329
9887.28 1346
9888.22 1314
9889.16 1295
9890.10 1333
9891.04 1335
9891.98 1306
9892.91 1312
9893.85 1318
9894.79 1335
9895.73 1324
9896.67 1287
9897.61 1320
9898.55 1305
9899.49 1319
9900.43 1328
9901.37 1364
9902.31 1335
9903.25 1375
9904.19 1326
9905.13 1308
9906.07 1321
9907.01 1347
9907.95 1315
9908.89 1334
9909.83 1344
9910.77 1384
9911.71 1376
9912.65 1339
9913.59 1391
9914.53 1391
9915.47 1368
9916.41 1390
9917.35 1404
9918.29 1408
9919.23 1426
9920.17 1475
9921.11 1563
9922.05 1594
9922.99 1623
9923.93 1680
9924.87 1754
9925.81 1873
9926.75 1877
9927.69 1944
9928.63 1995
9929.57 1986
9930.51 1998
9931.45 2012
9932.39 2003
9933.34 1896
9934.28 1870
9935.22 1798
9936.16 1679
9937.10 1627
9938.04 1537
9938.98 1494
9939.92 1446
9940.87 1373
9941.81 1379
9942.75 1361
9943.69 1371
9944.63 1345
9945.57 1339
9946.51 1396
9947.46 1404
9948.40 1400
9949.34 1427
9950.28 1440
9951.22 1505
9952.16 1449
9953.11 1460
9954.05 1448
9954.99 1493
9955.93 1438
9956.87 1404
9957.82 1380
9958.76 1323
9959.70 1351
9960.64 1276
9961.59 1268
9962.53 1217
9963.47 1185
9964.41 1147
9965.35 1175
9966.30 1205
9967.24 1166
9968.18 1149
9969.13 1087
9970.07 1098
9971.01 1103
9971.95 1124
9972.90 1076
9973.84 1059
9974.78 1112
9975.73 1109
9976.67 1099
9977.61 1099
9978.55 1056
9979.50 1075
9980.44 1064
9981.38 1098
9982.33 1073
9983.27 1071
9984.21 1082
9985.16 1142
9986.10 1086
9987.04 1030
9987.99 1092
9988.93 1081
9989.88 1073
9990.82 1078
9991.76 1059
9992.71 1077
9993.65 1039
9994.59 1081
9995.54 1102
9996.48 1084
9997.43 1101
9998.37 1099
9999.31 1063
10000.26 1072
10001.20 1055
10002.15 1098
10003.09 1102
10004.04 1092
10004.98 1083
10005.92 1085
10006.87 1106
10007.81 1074
10008.76 1060
10009.70 1068
10010.65 1060
10011.59 1075
10012.54 1122
10013.48 1078
10014.43 1044
10015.37 1041
10016.32 1047
10017.26 1044
10018.21 1029
10019.15 1034
10020.10 1062
10021.04 1036
10021.99 1028
10022.93 1036
10023.88 1067
10024.82 1031
10025.77 1006
10026.71 1024
10027.66 1012
10028.60 995
10029.55 1037
10030.49 1054
10031.44 1014
10032.39 1020
10033.33 1034
10034.28 1007
10035.22 972
10036.17 997
10037.11 1017
10038.06 1002
10039.01 986
10039.95 975
10040.90 1008
10041.84 1001
10042.79 966
10043.74 976
10044.68 971
10045.63 970
10046.58 956
10047.52 1021
10048.47 971
10049.41 963
10050.36 970
10051.31 970
10052.25 1002
10053.20 948
10054.15 1009
10055.09 1019
10056.04 995
10056.99 955
10057.93 946
10058.88 995
10059.83 980
10060.78 947
10061.72 919
10062.67 972
10063.62 983
10064.56 989
10065.51 1001
10066.46 973
10067.41 993
10068.35 1002
10069.30 970
10070.25 962
10071.20 945
10072.14 954
10073.09 952
10074.04 948
10074.99 937
10075.93 952
10076.88 959
10077.83 932
10078.78 921
10079.72 968
10080.67 975
10081.62 895
10082.57 958
10083.52 988
10084.46 946
10085.41 919
10086.36 939
10087.31 927
10088.26 935
10089.21 945
10090.15 943
10091.10 953
10092.05 896
10093.00 909
10093.95 950
10094.90 935
10095.85 943
10096.79 989
10097.74 944
10098.69 955
10099.64 919
10100.59 951
10101.54 976
10102.49 961
10103.44 930
10104.39 918
10105.33 958
10106.28 978
10107.23 991
10108.18 949
10109.13 953
10110.08 954
10111.03 919
10111.98 955
10112.93 994
10113.88 986
10114.83 971
10115.78 894
10116.73 951
10117.68 892
10118.63 923
10119.58 945
10120.53 934
10121.48 940
10122.43 948
10123.38 934
10124.33 928
10125.28 922
10126.23 971
10127.18 967
10128.13 938
10129.08 980
10130.03 971
10130.98 971
10131.93 968
10132.88 961
10133.83 962
10134.78 998
10135.73 975
10136.68 975
10137.63 965
10138.58 1005
10139.53 1024
10140.48 988
10141.43 999
10142.38 992
10143.33 1007
10144.29 996
10145.24 987
10146.19 997
10147.14 1046
10148.09 1005
10149.04 1008
10149.99 1021
10150.94 1047
10151.89 1051
10152.85 1043
10153.80 1078
10154.75 1036
10155.70 1033
10156.65 1045
10157.60 1127
10158.55 1082
10159.51 1093
10160.46 1101
10161.41 1082
10162.36 1078
10163.31 1141
10164.26 1118
10165.22 1146
10166.17 1116
10167.12 1156
10168.07 1174
10169.02 1126
10169.98 1171
10170.93 1165
10171.88 1132
10172.83 1190
10173.79 1187
10174.74 1176
10175.69 1251
10176.64 1270
10177.60 1272
10178.55 1291
10179.50 1238
10180.45 1220
10181.41 1280
10182.36 1289
10183.31 1299
10184.26 1286
10185.22 1292
10186.17 1289
10187.12 1325
10188.08 1320
10189.03 1317
10189.98 1325
10190.93 1296
10191.89 1307
10192.84 1285
10193.79 1290
10194.75 1314
10195.70 1310
10196.65 1289
10197.61 1282
10198.56 1331
10199.51 1313
10200.47 1323
10201.42 1323
10202.38 1412
10203.33 1409
10204.28 1420
10205.24 1446
10206.19 1461
10207.14 1434
10208.10 1518
10209.05 1545
10210.01 1544
10210.96 1530
10211.91 1521
10212.87 1482
10213.82 1475
10214.78 1461
10215.73 1481
10216.69 1443
10217.64 1386
10218.59 1347
10219.55 1373
10220.50 1346
10221.46 1346
10222.41 1344
10223.37 1332
10224.32 1299
10225.28 1269
10226.23 1312
10227.19 1353
10228.14 1361
10229.10 1386
10230.05 1424
10231.01 1392
10231.96 1438
10232.92 1505
10233.87 1530
10234.83 1571
10235.78 1581
10236.74 1626
10237.69 1663
10238.65 1695
10239.60 1706
10240.56 1679
10241.51 1716
10242.47 1646
10243.42 1627
10244.38 1552
10245.34 1521
10246.29 1484
10247.25 1394
10248.20 1317
10249.16 1311
10250.11 1340
10251.07 1305
10252.03 1291
10252.98 1221
10253.94 1211
10254.89 1229
10255.85 1208
10256.81 1211
10257.76 1175
10258.72 1179
10259.68 1153
10260.63 1158
10261.59 1159
10262.55 1107
10263.50 1101
10264.46 1112
10265.41 1051
10266.37 1110
10267.33 1097
10268.28 1062
10269.24 1074
10270.20 1085
10271.16 1070
10272.11 1071
10273.07 1079
10274.03 1135
10274.98 1103
10275.94 1081
10276.90 1078
10277.85 1106
10278.81 1081
10279.77 1070
10280.73 1057
10281.68 1063
10282.64 1062
10283.60 1050
10284.56 1012
10285.51 1010
10286.47 987
10287.43 976
10288.39 1026
10289.34 1016
10290.30 1012
10291.26 1008
10292.22 1004
10293.18 1000
10294.13 1015
10295.09 1048
10296.05 1087
10297.01 1102
10297.97 1032
10298.92 1067
10299.88 1069
10300.84 1023
10301.80 1005
10302.76 1011
10303.72 989
10304.67 1028
10305.63 1028
10306.59 975
10307.55 944
10308.51 967
10309.47 983
10310.43 971
10311.38 979
10312.34 970
10313.30 989
10314.26 982
10315.22 1008
10316.18 1023
10317.14 1025
10318.10 1071
10319.06 1038
10320.01 1057
10320.97 1012
10321.93 1009
10322.89 1008
10323.85 1029
10324.81 994
10325.77 978
10326.73 985
10327.69 963
10328.65 942
10329.61 984
10330.57 968
10331.53 974
10332.49 979
10333.45 966
10334.41 939
10335.37 923
10336.33 924
10337.29 932
10338.25 924
10339.21 909
10340.17 953
10341.13 899
10342.09 900
10343.05 890
10344.01 852
10344.97 890
10345.93 904
10346.89 903
10347.85 915
10348.81 928
10349.77 893
10350.73 906
10351.69 886
10352.65 879
10353.61 866
10354.57 853
10355.53 851
10356.49 874
10357.46 849
10358.42 894
10359.38 884
10360.34 878
10361.30 853
10362.26 834
10363.22 851
10364.18 847
10365.14 864
10366.11 838
10367.07 802
10368.03 826
10368.99 839
10369.95 856
10370.91 841
10371.87 853
10372.84 818
10373.80 803
10374.76 839
10375.72 824
10376.68 797
10377.64 821
10378.61 831
10379.57 804
10380.53 800
10381.49 800
10382.45 779
10383.42 815
10384.38 830
10385.34 839
10386.30 827
10387.27 803
10388.23 808
10389.19 781
10390.15 761
10391.11 763
10392.08 779
10393.04 813
10394.00 758
10394.96 765
10395.93 765
10396.89 804
10397.85 801
10398.82 783
10399.78 824
10400.74 784
10401.70 794
10402.67 788
10403.63 764
10404.59 765
10405.56 799
10406.52 815
10407.48 755
10408.45 778
10409.41 768
10410.37 802
10411.34 770
10412.30 721
10413.26 747
10414.23 791
10415.19 782
10416.15 747
10417.12 760
10418.08 772
10419.04 773
10420.01 755
10420.97 744
10421.94 769
10422.90 795
10423.86 788
10424.83 782
10425.79 784
10426.76 782
10427.72 770
10428.68 754
10429.65 724
10430.61 741
10431.58 764
10432.54 736
10433.51 737
10434.47 736
10435.44 709
10436.40 716
10437.36 707
10438.33 715
10439.29 728
10440.26 762
10441.22 692
10442.19 752
10443.15 771
10444.12 730
10445.08 725
10446.05 732
10447.01 757
10447.98 713
10448.94 699
10449.91 752
10450.87 700
10451.84 723
10452.80 725
10453.77 704
10454.73 721
10455.70 713
10456.67 726
10457.63 714
10458.60 738
10459.56 721
10460.53 711
10461.49 720
10462.46 740
10463.43 688
10464.39 709
10465.36 749
10466.32 737
10467.29 727
10468.25 720
10469.22 700
10470.19 733
10471.15 740
10472.12 737
10473.09 738
10474.05 708
10475.02 741
10475.98 736
10476.95 740
10477.92 732
10478.88 733
10479.85 746
10480.82 718
10481.78 719
10482.75 730
10483.72 766
10484.68 754
10485.65 750
10486.62 785
10487.58 745
10488.55 724
10489.52 742
10490.49 746
10491.45 727
10492.42 759
10493.39 732
10494.35 790
10495.32 743
10496.29 765
10497.26 764
10498.22 757
10499.19 766
10500.16 795
10501.13 799
10502.09 768
10503.06 762
10504.03 766
10505.00 806
10505.96 815
10506.93 782
10507.90 808
10508.87 785
10509.84 805
10510.80 785
10511.77 736
10512.74 723
10513.71 735
10514.68 754
10515.64 779
10516.61 764
10517.58 762
10518.55 774
10519.52 750
10520.49 736
10521.45 729
10522.42 760
10523.39 759
10524.36 736
10525.33 793
10526.30 769
10527.27 748
10528.23 724
10529.20 754
10530.17 749
10531.14 765
10532.11 730
10533.08 767
10534.05 798
10535.02 780
10535.99 752
10536.96 735
10537.93 747
10538.89 764
10539.86 763
10540.83 740
10541.80 781
10542.77 767
10543.74 759
10544.71 784
10545.68 768
10546.65 782
10547.62 776
10548.59 768
10549.56 740
10550.53 767
10551.50 804
10552.47 760
10553.44 778
10554.41 756
10555.38 776
10556.35 805
10557.32 777
10558.29 787
10559.26 834
10560.23 832
10561.20 808
10562.17 827
10563.14 900
10564.11 836
10565.08 812
10566.05 875
10567.02 864
10567.99 820
10568.96 835
10569.93 858
10570.91 848
10571.88 854
10572.85 877
10573.82 884
10574.79 855
10575.76 832
10576.73 827
10577.70 835
10578.67 828
10579.64 833
10580.62 798
10581.59 830
10582.56 847
10583.53 838
10584.50 804
10585.47 846
10586.44 837
10587.42 865
10588.39 858
10589.36 880
10590.33 884
10591.30 873
10592.27 920
10593.25 894
10594.22 858
10595.19 945
10596.16 908
10597.13 908
10598.10 915
10599.08 933
10600.05 927
10601.02 954
10601.99 960
10602.97 1001
10603.94 983
10604.91 997
10605.88 1024
10606.85 1061
10607.83 1099
10608.80 1142
10609.77 1135
10610.74 1148
10611.72 1130
10612.69 1176
10613.66 1164
10614.64 1168
10615.61 1158
10616.58 1152
10617.55 1146
10618.53 1108
10619.50 1035
10620.47 1034
10621.45 1000
10622.42 1006
10623.39 962
10624.37 936
10625.34 949
10626.31 904
10627.29 868
10628.26 848
10629.23 877
10630.21 878
10631.18 897
10632.15 853
10633.13 856
10634.10 865
10635.07 867
10636.05 852
10637.02 872
10638.00 897
10638.97 873
10639.94 895
10640.92 924
10641.89 929
10642.87 934
10643.84 921
10644.81 930
10645.79 901
10646.76 881
10647.74 902
10648.71 879
10649.68 870
10650.66 888
10651.63 855
10652.61 842
10653.58 835
10654.56 844
10655.53 837
10656.51 817
10657.48 808
10658.46 806
10659.43 819
10660.41 800
10661.38 823
10662.36 765
10663.33 800
10664.31 805
10665.28 770
10666.26 779
10667.23 771
10668.21 740
10669.18 745
10670.16 765
10671.13 734
10672.11 767
10673.08 783
10674.06 759
10675.03 763
10676.01 782
10676.99 771
10677.96 782
10678.94 767
10679.91 797
10680.89 803
10681.86 801
10682.84 805
10683.82 808
10684.79 800
10685.77 838
10686.74 827
10687.72 794
10688.70 805
10689.67 856
10690.65 806
10691.63 807
10692.60 796
10693.58 778
10694.55 786
10695.53 805
10696.51 778
10697.48 787
10698.46 750
10699.44 757
10700.41 761
10701.39 744
10702.37 769
10703.34 805
10704.32 766
10705.30 746
10706.27 744
10707.25 762
10708.23 756
10709.21 742
10710.18 782
10711.16 751
10712.14 711
10713.11 730
10714.09 756
10715.07 774
10716.05 751
10717.02 751
10718.00 746
10718.98 765
10719.96 765
10720.93 766
10721.91 738
10722.89 744
10723.87 758
10724.85 752
10725.82 768
10726.80 759
10727.78 731
10728.76 743
10729.74 743
10730.71 756
10731.69 776
10732.67 761
10733.65 757
10734.63 805
10735.60 784
10736.58 786
10737.56 766
10738.54 746
10739.52 749
10740.50 728
10741.48 773
10742.45 774
10743.43 805
10744.41 780
10745.39 759
10746.37 762
10747.35 753
10748.33 735
10749.31 780
10750.28 766
10751.26 776
10752.24 748
10753.22 769
10754.20 783
10755.18 760
10756.16 795
10757.14 767
10758.12 760
10759.10 735
10760.08 754
10761.06 745
10762.04 779
10763.01 743
10763.99 770
10764.97 803
10765.95 793
10766.93 766
10767.91 782
10768.89 788
10769.87 799
10770.85 822
10771.83 805
10772.81 835
10773.79 810
10774.77 796
10775.75 786
10776.73 815
10777.71 802
10778.69 830
10779.67 865
10780.65 846
10781.63 813
10782.62 816
10783.60 855
10784.58 852
10785.56 826
10786.54 819
10787.52 831
10788.50 832
10789.48 866
10790.46 852
10791.44 828
10792.42 785
10793.40 872
10794.38 803
10795.37 797
10796.35 813
10797.33 774
10798.31 764
10799.29 810
10800.27 796
10801.25 808
10802.23 786
10803.21 775
10804.20 770
10805.18 770
10806.16 828
10807.14 807
10808.12 776
10809.10 779
10810.09 782
10811.07 816
10812.05 806
10813.03 771
10814.01 782
10815.00 795
10815.98 788
10816.96 790
10817.94 789
10818.92 798
10819.91 814
10820.89 843
10821.87 809
10822.85 848
10823.83 845
10824.82 875
10825.80 844
10826.78 808
10827.76 820
10828.75 837
10829.73 868
10830.71 816
10831.69 848
10832.68 829
10833.66 873
10834.64 858
10835.63 899
10836.61 858
10837.59 863
10838.57 855
10839.56 890
10840.54 853
10841.52 851
10842.51 877
10843.49 902
10844.47 887
10845.46 909
10846.44 909
10847.42 895
10848.41 922
10849.39 893
10850.37 908
10851.36 946
10852.34 977
10853.32 939
10854.31 953
10855.29 975
10856.28 976
10857.26 988
10858.24 1019
10859.23 1003
10860.21 948
10861.20 1010
10862.18 980
10863.16 945
10864.15 965
10865.13 987
10866.12 954
10867.10 983
10868.08 958
10869.07 960
10870.05 978
10871.04 949
10872.02 940
10873.01 921
10873.99 972
10874.98 987
10875.96 987
10876.95 938
10877.93 1007
10878.92 1004
10879.90 993
10880.89 1001
10881.87 1011
10882.86 1017
10883.84 1052
10884.83 987
10885.81 1047
10886.80 1013
10887.78 1055
10888.77 1074
10889.75 1023
10890.74 1074
10891.72 1043
10892.71 1121
10893.69 1087
10894.68 1071
10895.66 1102
10896.65 1139
10897.64 1100
10898.62 1122
10899.61 1122
10900.59 1127
10901.58 1112
10902.56 1132
10903.55 1189
10904.54 1166
10905.52 1166
10906.51 1184
10907.49 1168
10908.48 1223
10909.47 1208
10910.45 1205
10911.44 1232
10912.43 1266
10913.41 1275
10914.40 1265
10915.39 1267
10916.37 1284
10917.36 1294
10918.35 1290
10919.33 1302
10920.32 1312
10921.31 1313
10922.29 1374
10923.28 1348
10924.27 1357
10925.25 1371
10926.24 1371
10927.23 1366
10928.21 1400
10929.20 1398
10930.19 1429
10931.18 1429
10932.16 1411
10933.15 1435
10934.14 1475
10935.12 1453
10936.11 1528
10937.10 1525
10938.09 1508
10939.07 1554
10940.06 1515
10941.05 1568
10942.04 1609
10943.02 1619
10944.01 1609
10945.00 1627
10945.99 1685
10946.98 1751
10947.96 1756
10948.95 1836
10949.94 1813
10950.93 1848
10951.92 1881
10952.90 1912
10953.89 1959
10954.88 1996
10955.87 2066
10956.86 2138
10957.85 2220
10958.83 2275
10959.82 2328
10960.81 2356
10961.80 2422
10962.79 2357
10963.78 2343
10964.77 2350
10965.75 2279
10966.74 2246
10967.73 2238
10968.72 2169
10969.71 2113
10970.70 2091
10971.69 2048
10972.68 1965
10973.67 1884
10974.66 1873
10975.64 1893
10976.63 1866
10977.62 1811
10978.61 1916
10979.60 1865
10980.59 1880
10981.58 1882
10982.57 1876
10983.56 1855
10984.55 1918
10985.54 1951
10986.53 1980
10987.52 1963
10988.51 1963
10989.50 2059
10990.49 2097
10991.48 2123
10992.47 2191
10993.46 2331
10994.45 2312
10995.44 2364
10996.43 2467
10997.42 2555
10998.41 2606
10999.40 2754
11000.39 2758
11001.38 2777
11002.37 2837
11003.36 2837
11004.35 2923
11005.34 2904
11006.33 2865
11007.32 2751
11008.31 2640
11009.30 2539
11010.30 2403
11011.29 2292
11012.28 2177
11013.27 2061
11014.26 1976
11015.25 1915
11016.24 1819
11017.23 1752
11018.22 1623
11019.21 1590
11020.21 1595
11021.20 1591
11022.19 1538
11023.18 1531
11024.17 1477
11025.16 1440
11026.15 1478
11027.14 1469
11028.14 1392
11029.13 1400
11030.12 1425
11031.11 1447
11032.10 1410
11033.09 1401
11034.09 1389
11035.08 1343
11036.07 1423
11037.06 1429
11038.05 1388
11039.05 1365
11040.04 1338
11041.03 1373
11042.02 1387
11043.02 1384
11044.01 1329
11045.00 1345
11045.99 1368
11046.98 1368
11047.98 1274
11048.97 1284
11049.96 1319
11050.95 1341
11051.95 1312
11052.94 1329
11053.93 1296
11054.93 1282
11055.92 1254
11056.91 1289
11057.90 1292
11058.90 1301
11059.89 1309
11060.88 1265
11061.88 1288
11062.87 1278
11063.86 1317
11064.86 1300
11065.85 1336
11066.84 1307
11067.84 1317
11068.83 1314
11069.82 1350
11070.82 1356
11071.81 1320
11072.80 1377
11073.80 1331
11074.79 1340
11075.78 1399
11076.78 1410
11077.77 1374
11078.77 1371
11079.76 1338
11080.75 1327
11081.75 1316
11082.74 1352
11083.74 1338
11084.73 1321
11085.72 1322
11086.72 1332
11087.71 1323
11088.71 1308
11089.70 1327
11090.70 1283
11091.69 1263
11092.68 1309
11093.68 1311
11094.67 1216
11095.67 1234
11096.66 1250
11097.66 1235
11098.65 1164
11099.65 1156
11100.64 1158
11101.64 1174
11102.63 1177
11103.63 1161
11104.62 1189
11105.62 1197
11106.61 1160
11107.61 1125
11108.60 1134
11109.60 1152
11110.59 1164
11111.59 1181
11112.58 1178
11113.58 1150
11114.57 1181
11115.57 1148
11116.56 1189
11117.56 1205
11118.56 1151
11119.55 1125
11120.55 1134
11121.54 1134
11122.54 1152
11123.54 1176
11124.53 1192
11125.53 1134
11126.52 1130
11127.52 1189
11128.51 1193
11129.51 1218
11130.51 1149
11131.50 1192
11132.50 1165
11133.50 1195
11134.49 1154
11135.49 1137
11136.49 1132
11137.48 1122
11138.48 1087
11139.47 1115
11140.47 1143
11141.47 1127
11142.46 1136
11143.46 1135
11144.46 1167
11145.46 1108
11146.45 1154
11147.45 1131
11148.45 1175
11149.44 1145
11150.44 1128
11151.44 1133
11152.43 1144
11153.43 1178
11154.43 1161
11155.43 1142
11156.42 1142
11157.42 1099
11158.42 1086
11159.42 1133
11160.41 1096
11161.41 1034
11162.41 1050
11163.41 1104
11164.40 1052
11165.40 1053
11166.40 1028
11167.40 1066
11168.39 1086
11169.39 1054
11170.39 1060
11171.39 1053
11172.39 1091
11173.38 1085
11174.38 1058
11175.38 1097
11176.38 1063
11177.38 1040
11178.38 1017
11179.37 1048
11180.37 1041
11181.37 1017
11182.37 1007
11183.37 1011
11184.37 986
11185.37 1050
11186.36 1028
11187.36 1050
11188.36 1032
11189.36 1038
11190.36 1063
11191.36 1062
11192.36 1023
11193.36 1018
11194.36 1056
11195.35 1053
11196.35 1017
11197.35 1022
11198.35 1031
11199.35 1054
11200.35 1059
11201.35 1071
11202.35 1064
11203.35 1038
11204.35 1083
11205.35 1065
11206.35 1052
11207.35 1033
11208.35 1095
11209.35 1075
11210.35 1088
11211.35 1043
11212.35 1030
11213.35 1075
11214.35 1069
11215.34 1093
11216.35 1034
11217.35 1060
11218.35 1113
11219.35 1120
11220.35 1068
11221.35 1053
11222.35 1035
11223.35 1063
11224.35 1053
11225.35 1052
11226.35 1075
11227.35 1093
11228.35 1065
11229.35 1095
11230.35 1070
11231.35 1075
11232.35 1114
11233.35 1115
11234.35 1084
11235.35 1131
11236.35 1130
11237.36 1103
11238.36 1127
11239.36 1142
11240.36 1129
11241.36 1172
11242.36 1168
11243.36 1153
11244.36 1130
11245.36 1196
11246.37 1204
11247.37 1187
11248.37 1142
11249.37 1157
11250.37 1149
11251.37 1183
11252.38 1198
11253.38 1226
11254.38 1278
11255.38 1225
11256.38 1212
11257.38 1233
11258.39 1222
11259.39 1230
11260.39 1244
11261.39 1252
11262.39 1273
11263.40 1293
11264.40 1311
11265.40 1274
11266.40 1290
11267.40 1317
11268.41 1360
11269.41 1361
11270.41 1374
11271.41 1374
11272.42 1418
11273.42 1446
11274.42 1391
11275.42 1482
11276.43 1476
11277.43 1479
11278.43 1511
11279.44 1501
11280.44 1520
11281.44 1563
11282.44 1547
11283.45 1543
11284.45 1476
11285.45 1462
11286.46 1448
11287.46 1466
11288.46 1399
11289.47 1395
11290.47 1387
11291.47 1346
11292.48 1337
11293.48 1264
11294.48 1270
11295.49 1289
11296.49 1287
11297.49 1256
11298.50 1243
11299.50 1234
11300.51 1203
11301.51 1210
11302.51 1225
11303.52 1210
11304.52 1202
11305.53 1191
11306.53 1155
11307.53 1132
11308.54 1143
11309.54 1221
11310.55 1195
11311.55 1204
11312.55 1242
11313.56 1223
11314.56 1247
11315.57 1286
11316.57 1262
11317.58 1298
11318.58 1296
11319.59 1264
11320.59 1294
11321.59 1264
11322.60 1259
11323.60 1289
11324.61 1293
11325.61 1291
11326.62 1247
11327.62 1255
11328.63 1239
11329.63 1275
11330.64 1309
11331.64 1283
11332.65 1245
11333.65 1292
11334.66 1324
11335.67 1295
11336.67 1281
11337.68 1309
11338.68 1297
11339.69 1348
11340.69 1296
11341.70 1362
11342.70 1362
11343.71 1376
11344.72 1437
11345.72 1349
11346.73 1360
11347.73 1367
11348.74 1374
11349.74 1388
11350.75 1400
11351.76 1336
11352.76 1324
11353.77 1294
11354.78 1301
11355.78 1306
11356.79 1337
11357.79 1358
11358.80 1298
11359.81 1232
11360.81 1247
11361.82 1262
11362.83 1326
11363.83 1325
11364.84 1286
11365.85 1281
11366.85 1274
11367.86 1301
11368.87 1273
11369.87 1321
11370.88 1268
11371.89 1264
11372.89 1286
11373.90 1311
11374.91 1282
11375.92 1254
11376.92 1285
11377.93 1242
11378.94 1237
11379.94 1321
11380.95 1332
11381.96 1339
11382.97 1329
11383.97 1296
11384.98 1345
11385.99 1308
11387.00 1331
11388.00 1340
11389.01 1340
11390.02 1347
11391.03 1351
11392.04 1327
11393.04 1360
11394.05 1315
11395.06 1328
11396.07 1365
11397.08 1330
11398.08 1378
11399.09 1390
11400.10 1361
11401.11 1365
11402.12 1409
11403.12 1400
11404.13 1433
11405.14 1358
11406.15 1382
11407.16 1394
11408.17 1416
11409.18 1413
11410.18 1421
11411.19 1414
11412.20 1471
11413.21 1456
11414.22 1470
11415.23 1450
11416.24 1478
11417.25 1503
11418.25 1483
11419.26 1503
11420.27 1472
11421.28 1412
11422.29 1495
11423.30 1491
11424.31 1497
11425.32 1523
11426.33 1499
11427.34 1498
11428.35 1506
11429.36 1542
11430.37 1499
11431.38 1473
11432.39 1512
11433.39 1489
11434.40 1514
11435.41 1509
11436.42 1501
11437.43 1486
11438.44 1530
11439.45 1534
11440.46 1563
11441.47 1500
11442.48 1582
11443.49 1607
11444.50 1581
11445.51 1560
11446.52 1586
11447.53 1627
11448.55 1619
11449.56 1630
11450.57 1613
11451.58 1616
11452.59 1617
11453.60 1601
11454.61 1674
11455.62 1633
11456.63 1646
11457.64 1709
11458.65 1692
11459.66 1687
11460.67 1710
11461.68 1680
11462.69 1762
11463.71 1767
11464.72 1762
11465.73 1747
11466.74 1798
11467.75 1800
11468.76 1896
11469.77 1832
11470.78 1811
11471.80 1854
11472.81 1946
11473.82 1934
11474.83 1933
11475.84 1970
11476.85 1962
11477.86 2054
11478.88 1994
11479.89 2013
11480.90 2090
11481.91 2098
11482.92 2119
11483.93 2148
11484.95 2144
11485.96 2281
11486.97 2322
11487.98 2281
11489.00 2322
11490.01 2332
11491.02 2384
11492.03 2455
11493.04 2439
11494.06 2474
11495.07 2557
11496.08 2565
11497.09 2631
11498.11 2690
11499.12 2719
11500.13 2765
11501.14 2789
11502.16 2808
11503.17 2896
11504.18 2861
11505.20 3003
11506.21 3040
11507.22 3114
11508.23 3097
11509.25 3122
11510.26 3289
11511.27 3394
11512.29 3453
11513.30 3540
11514.31 3608
11515.33 3724
11516.34 3881
11517.35 4065
11518.37 4097
11519.38 4301
11520.39 4384
11521.41 4503
11522.42 4657
11523.43 4902
11524.45 5060
11525.46 5256
11526.47 5458
11527.49 5728
11528.50 5873
11529.52 6108
11530.53 6283
11531.54 6613
11532.56 6961
11533.57 7238
11534.59 7677
11535.60 7940
11536.62 8242
11537.63 8508
11538.64 8881
11539.66 9191
11540.67 9531
11541.69 9770
11542.70 9976
11543.72 9989
11544.73 9928
11545.75 9761
11546.76 9601
11547.77 9331
11548.79 8805
11549.80 8295
11550.82 7715
11551.83 7266
11552.85 6655
11553.86 6121
11554.88 5679
11555.89 5212
11556.91 4773
11557.92 4548
11558.94 4267
11559.95 4006
11560.97 3833
11561.99 3722
11563.00 3594
11564.02 3441
11565.03 3329
11566.05 3287
11567.06 3193
11568.08 3154
11569.09 3133
11570.11 3078
11571.13 3068
11572.14 3084
11573.16 2993
11574.17 2970
11575.19 2924
11576.20 2880
11577.22 2864
11578.24 2771
11579.25 2784
11580.27 2792
11581.29 2763
11582.30 2708
11583.32 2559
11584.33 2566
11585.35 2502
11586.37 2559
11587.38 2471
11588.40 2432
11589.42 2394
11590.43 2414
11591.45 2348
11592.47 2299
11593.48 2311
11594.50 2329
11595.52 2281
11596.53 2281
11597.55 2331
11598.57 2269
11599.58 2286
11600.60 2309
11601.62 2313
11602.64 2349
11603.65 2405
11604.67 2310
11605.69 2396
11606.70 2434
11607.72 2449
11608.74 2461
11609.76 2525
11610.77 2566
11611.79 2531
11612.81 2562
11613.83 2569
11614.84 2599
11615.86 2616
11616.88 2686
11617.90 2692
11618.92 2694
11619.93 2668
11620.95 2746
11621.97 2781
11622.99 2791
11624.01 2743
11625.02 2822
11626.04 2831
11627.06 2747
11628.08 2694
11629.10 2653
11630.11 2654
11631.13 2604
11632.15 2518
11633.17 2459
11634.19 2422
11635.21 2377
11636.23 2354
11637.24 2334
11638.26 2311
11639.28 2202
11640.30 2222
11641.32 2273
11642.34 2208
11643.36 2197
11644.38 2215
11645.39 2183
11646.41 2108
11647.43 2115
11648.45 2102
11649.47 2081
11650.49 2078
11651.51 2061
11652.53 2034
11653.55 2023
11654.57 1960
11655.59 1961
11656.61 1983
11657.63 1921
11658.65 1909
11659.67 1952
11660.69 1878
11661.70 1829
11662.72 1850
11663.74 1801
11664.76 1795
11665.78 1697
11666.80 1726
11667.82 1724
11668.84 1695
11669.86 1700
11670.88 1659
11671.90 1702
11672.92 1675
11673.95 1606
11674.97 1653
11675.99 1622
11677.01 1546
11678.03 1552
11679.05 1574
11680.07 1581
11681.09 1564
11682.11 1576
11683.13 1589
11684.15 1576
11685.17 1591
11686.19 1534
11687.21 1575
11688.23 1548
11689.25 1544
11690.28 1582
11691.30 1533
11692.32 1502
11693.34 1547
11694.36 1526
11695.38 1556
11696.40 1476
11697.42 1501
11698.44 1504
11699.47 1431
11700.49 1432
11701.51 1412
11702.53 1429
11703.55 1418
11704.57 1392
11705.60 1375
11706.62 1391
11707.64 1356
11708.66 1359
11709.68 1335
11710.70 1377
11711.73 1342
11712.75 1307
11713.77 1286
11714.79 1289
11715.81 1302
11716.84 1285
11717.86 1289
11718.88 1250
11719.90 1206
11720.92 1237
11721.95 1242
11722.97 1238
11723.99 1214
11725.01 1190
11726.04 1226
11727.06 1246
11728.08 1226
11729.11 1198
11730.13 1161
11731.15 1143
11732.17 1173
11733.20 1199
11734.22 1140
11735.24 1136
11736.26 1153
11737.29 1142
11738.31 1105
11739.33 1136
11740.36 1124
11741.38 1049
11742.40 1030
11743.43 1055
11744.45 1082
11745.47 1085
11746.50 1061
11747.52 1069
11748.54 1043
11749.57 1022
11750.59 1058
11751.62 1013
11752.64 1051
11753.66 998
11754.69 1005
11755.71 1015
11756.73 1031
11757.76 971
11758.78 1017
11759.81 997
11760.83 982
11761.85 1021
11762.88 966
11763.90 995
11764.93 1019
11765.95 967
11766.98 972
11768.00 975
11769.02 978
11770.05 977
11771.07 1002
11772.10 990
11773.12 1006
11774.15 979
11775.17 976
11776.20 976
11777.22 975
11778.25 979
11779.27 954
11780.30 932
11781.32 959
11782.35 972
11783.37 960
11784.40 940
11785.42 933
11786.45 945
11787.47 921
11788.50 929
11789.52 971
11790.55 919
11791.57 913
11792.60 916
11793.62 926
11794.65 902
11795.67 925
11796.70 948
11797.73 934
11798.75 922
11799.78 898
11800.80 925
11801.83 950
11802.85 907
11803.88 927
11804.91 913
11805.93 916
11806.96 929
11807.98 943
11809.01 946
11810.04 948
11811.06 913
11812.09 907
11813.12 911
11814.14 900
11815.17 899
11816.19 923
11817.22 923
11818.25 884
11819.27 860
11820.30 912
11821.33 899
11822.35 920
11823.38 925
11824.41 922
11825.44 906
11826.46 929
11827.49 940
11828.52 909
11829.54 930
11830.57 932
11831.60 920
11832.62 945
11833.65 912
11834.68 900
11835.71 924
11836.73 933
11837.76 918
11838.79 899
11839.82 908
11840.84 901
11841.87 891
11842.90 899
11843.93 926
11844.95 906
11845.98 933
11847.01 917
11848.04 928
11849.07 902
11850.09 902
11851.12 924
11852.15 880
11853.18 887
11854.21 918
11855.23 895
11856.26 886
11857.29 897
11858.32 873
11859.35 916
11860.38 901
11861.40 924
11862.43 928
11863.46 954
11864.49 974
11865.52 957
11866.55 942
11867.58 890
11868.60 924
11869.63 958
11870.66 924
11871.69 950
11872.72 928
11873.75 947
11874.78 967
11875.81 928
11876.84 993
11877.86 997
11878.89 985
11879.92 1015
11880.95 995
11881.98 1017
11883.01 1014
11884.04 1030
11885.07 998
11886.10 993
11887.13 1017
11888.16 1015
11889.19 1027
11890.22 1013
11891.25 1052
11892.28 1078
11893.31 1029
11894.34 1061
11895.37 1092
11896.40 1081
11897.43 1120
11898.46 1140
11899.49 1168
11900.52 1144
11901.55 1179
11902.58 1166
11903.61 1168
11904.64 1188
11905.67 1234
11906.70 1245
11907.73 1238
11908.76 1224
11909.79 1238
11910.82 1214
11911.85 1239
11912.88 1242
11913.91 1240
11914.94 1281
11915.97 1273
11917.01 1275
11918.04 1252
11919.07 1251
11920.10 1256
11921.13 1281
11922.16 1307
11923.19 1308
11924.22 1313
11925.25 1297
11926.28 1353
11927.32 1395
11928.35 1393
11929.38 1397
11930.41 1439
11931.44 1422
11932.47 1479
11933.50 1471
11934.54 1471
11935.57 1505
11936.60 1488
11937.63 1505
11938.66 1490
11939.70 1456
11940.73 1424
11941.76 1419
11942.79 1442
11943.82 1392
11944.85 1296
11945.89 1218
11946.92 1219
11947.95 1198
11948.98 1214
11950.02 1205
11951.05 1154
11952.08 1163
11953.11 1150
11954.15 1142
11955.18 1098
11956.21 1077
11957.24 1102
11958.28 1084
11959.31 1056
11960.34 1053
11961.37 1071
11962.41 1041
11963.44 1070
11964.47 1045
11965.51 1048
11966.54 1015
11967.57 1029
11968.60 1042
11969.64 1041
11970.67 1042
11971.70 1066
11972.74 1039
11973.77 1055
11974.80 1072
11975.84 1042
11976.87 1043
11977.90 1048
11978.94 1076
11979.97 1021
11981.00 1058
11982.04 1008
11983.07 1060
11984.11 1085
11985.14 1078
11986.17 1081
11987.21 1040
11988.24 1108
11989.28 1074
11990.31 1125
11991.34 1109
11992.38 1072
11993.41 1073
11994.45 1086
11995.48 1103
11996.51 1078
11997.55 1041
11998.58 1085
11999.62 1117
12000.65 1107
12001.69 1092
12002.72 1098
12003.76 1138
12004.79 1116
12005.82 1078
12006.86 1127
12007.89 1113
12008.93 1136
12009.96 1124
12011.00 1137
12012.03 1163
12013.07 1169
12014.10 1164
12015.14 1149
12016.17 1186
12017.21 1142
12018.24 1208
12019.28 1195
12020.32 1238
12021.35 1181
12022.39 1194
12023.42 1210
12024.46 1220
12025.49 1239
12026.53 1207
12027.56 1240
12028.60 1230
12029.64 1216
12030.67 1236
12031.71 1267
12032.74 1240
12033.78 1299
12034.81 1258
12035.85 1245
12036.89 1203
12037.92 1236
12038.96 1270
12039.99 1220
12041.03 1196
12042.07 1245
12043.10 1215
12044.14 1197
12045.18 1239
12046.21 1177
12047.25 1191
12048.29 1163
12049.32 1145
12050.36 1144
12051.40 1179
12052.43 1151
12053.47 1157
12054.51 1134
12055.54 1154
12056.58 1152
12057.62 1134
12058.65 1140
12059.69 1124
12060.73 1086
12061.76 1083
12062.80 1121
12063.84 1084
12064.88 1098
12065.91 1120
12066.95 1121
12067.99 1128
12069.03 1098
12070.06 1097
12071.10 1092
12072.14 1094
12073.18 1040
12074.21 1047
12075.25 1043
12076.29 1063
12077.33 1050
12078.36 1055
12079.40 1056
12080.44 1058
12081.48 1084
12082.52 1086
12083.55 1075
12084.59 1030
12085.63 1024
12086.67 1018
12087.71 1040
12088.74 1050
12089.78 1061
12090.82 1045
12091.86 1088
12092.90 1099
12093.94 1052
12094.98 1101
12096.01 1090
12097.05 1052
12098.09 1049
12099.13 1029
12100.17 1049
12101.21 1045
12102.25 1080
12103.28 1114
12104.32 1118
12105.36 1069
12106.40 1094
12107.44 1110
12108.48 1076
12109.52 1066
12110.56 1056
12111.60 1100
12112.64 1059
12113.68 1042
12114.72 1040
12115.76 1012
12116.79 1005
12117.83 989
12118.87 1013
12119.91 995
12120.95 954
12121.99 910
12123.03 944
12124.07 943
12125.11 930
12126.15 915
12127.19 941
12128.23 941
12129.27 953
12130.31 927
12131.35 911
12132.39 911
12133.43 925
12134.47 935
12135.51 910
12136.55 964
12137.59 936
12138.63 918
12139.67 921
12140.71 899
12141.76 905
12142.80 914
12143.84 915
12144.88 959
12145.92 948
12146.96 926
12148.00 909
12149.04 913
12150.08 928
12151.12 884
12152.16 911
12153.20 896
12154.25 887
12155.29 861
12156.33 918
12157.37 895
12158.41 901
12159.45 898
12160.49 917
12161.53 860
12162.58 887
12163.62 868
12164.66 913
12165.70 940
12166.74 889
12167.78 898
12168.82 898
12169.87 890
12170.91 846
12171.95 881
12172.99 872
12174.03 919
12175.08 865
12176.12 910
12177.16 867
12178.20 884
12179.24 918
12180.29 905
12181.33 906
12182.37 876
12183.41 887
12184.46 879
12185.50 860
12186.54 891
12187.58 921
12188.63 876
12189.67 872
12190.71 828
12191.75 864
12192.80 851
12193.84 869
12194.88 846
12195.92 869
12196.97 861
12198.01 866
12199.05 851
12200.10 866
12201.14 856
12202.18 850
12203.23 871
12204.27 886
12205.31 864
12206.36 868
12207.40 858
12208.44 819
12209.49 850
12210.53 838
12211.57 850
12212.62 838
12213.66 811
12214.70 807
12215.75 852
12216.79 833
12217.84 842
12218.88 846
12219.92 835
12220.97 867
12222.01 868
12223.06 875
12224.10 860
12225.14 894
12226.19 856
12227.23 819
12228.28 824
12229.32 837
12230.36 858
12231.41 852
12232.45 840
12233.50 854
12234.54 871
12235.59 884
12236.63 879
12237.68 846
12238.72 866
12239.77 867
12240.81 861
12241.86 841
12242.90 834
12243.94 864
12244.99 889
12246.03 884
12247.08 861
12248.13 834
12249.17 857
12250.22 866
12251.26 820
12252.31 843
12253.35 844
12254.40 869
12255.44 844
12256.49 825
12257.53 805
12258.58 799
12259.62 821
12260.67 821
12261.72 798
12262.76 775
12263.81 738
12264.85 760
12265.90 822
12266.94 755
12267.99 753
12269.04 769
12270.08 773
12271.13 723
12272.17 748
12273.22 749
12274.27 785
12275.31 746
12276.36 767
12277.41 766
12278.45 753
12279.50 765
12280.55 733
12281.59 760
12282.64 751
12283.69 757
12284.73 721
12285.78 762
12286.83 766
12287.87 764
12288.92 761
12289.97 746
12291.01 759
12292.06 758
12293.11 757
12294.15 769
12295.20 740
12296.25 741
12297.30 730
12298.34 732
12299.39 745
12300.44 750
12301.48 748
12302.53 738
12303.58 751
12304.63 723
12305.67 757
12306.72 757
12307.77 721
12308.82 718
12309.87 730
12310.91 742
12311.96 718
12313.01 736
12314.06 767
12315.10 760
12316.15 743
12317.20 734
12318.25 721
12319.30 738
12320.34 709
12321.39 718
12322.44 721
12323.49 718
12324.54 683
12325.59 704
12326.63 748
12327.68 725
12328.73 711
12329.78 695
12330.83 749
12331.88 713
12332.93 729
12333.98 720
12335.02 711
12336.07 700
12337.12 692
12338.17 708
12339.22 745
12340.27 691
12341.32 725
12342.37 726
12343.42 722
12344.47 730
12345.51 706
12346.56 696
12347.61 746
12348.66 738
12349.71 704
12350.76 779
12351.81 711
12352.86 751
12353.91 743
12354.96 728
12356.01 719
12357.06 739
12358.11 761
12359.16 751
12360.21 778
12361.26 772
12362.31 730
12363.36 731
12364.41 741
12365.46 732
12366.51 751
12367.56 736
12368.61 786
12369.66 777
12370.71 774
12371.76 753
12372.81 742
12373.86 760
12374.91 783
12375.96 776
12377.01 764
12378.06 781
12379.11 772
12380.17 779
12381.22 807
12382.27 788
12383.32 795
12384.37 772
12385.42 784
12386.47 775
12387.52 755
12388.57 762
12389.62 721
12390.67 785
12391.73 795
12392.78 784
12393.83 826
12394.88 769
12395.93 772
12396.98 789
12398.03 790
12399.09 796
12400.14 791
12401.19 792
12402.24 801
12403.29 776
12404.34 788
12405.40 792
12406.45 826
12407.50 818
12408.55 830
12409.60 812
12410.66 813
12411.71 827
12412.76 821
12413.81 797
12414.86 820
12415.92 870
12416.97 886
12418.02 877
12419.07 842
12420.13 883
12421.18 862
12422.23 888
12423.28 872
12424.34 907
12425.39 921
12426.44 850
12427.49 848
12428.55 891
12429.60 897
12430.65 893
12431.71 917
12432.76 913
12433.81 908
12434.86 879
12435.92 908
12436.97 899
12438.02 918
12439.08 895
12440.13 965
12441.18 949
12442.24 962
12443.29 1002
12444.34 975
12445.40 991
12446.45 1021
12447.50 1011
12448.56 967
12449.61 1017
12450.67 974
12451.72 1031
12452.77 1025
12453.83 1044
12454.88 1082
12455.94 1109
12456.99 1162
12458.04 1130
12459.10 1188
12460.15 1205
12461.21 1263
12462.26 1274
12463.31 1359
12464.37 1411
12465.42 1474
12466.48 1486
12467.53 1599
12468.59 1642
12469.64 1710
12470.70 1736
12471.75 1851
12472.80 1900
12473.86 1940
12474.91 2012
12475.97 2100
12477.02 2178
12478.08 2230
12479.13 2226
12480.19 2308
12481.24 2364
12482.30 2395
12483.35 2382
12484.41 2352
12485.46 2351
12486.52 2276
12487.57 2186
12488.63 2077
12489.69 1998
12490.74 1866
12491.80 1769
12492.85 1708
12493.91 1621
12494.96 1541
12496.02 1470
12497.07 1407
12498.13 1303
12499.19 1325
12500.24 1282
12501.30 1253
12502.35 1234
12503.41 1260
12504.47 1193
12505.52 1183
12506.58 1201
12507.63 1196
12508.69 1172
12509.75 1114
12510.80 1164
12511.86 1167
12512.91 1105
12513.97 1123
12515.03 1117
12516.08 1135
12517.14 1114
12518.20 1134
12519.25 1116
12520.31 1133
12521.37 1140
12522.42 1139
12523.48 1111
12524.54 1084
12525.59 1100
12526.65 1127
12527.71 1093
12528.77 1098
12529.82 1095
12530.88 1094
12531.94 1104
12532.99 1116
12534.05 1083
12535.11 1101
12536.17 1083
12537.22 1110
12538.28 1110
12539.34 1119
12540.40 1117
12541.45 1180
12542.51 1163
12543.57 1165
12544.63 1212
12545.68 1214
12546.74 1243
12547.80 1242
12548.86 1285
12549.92 1312
12550.97 1382
12552.03 1326
12553.09 1358
12554.15 1414
12555.21 1430
12556.26 1458
12557.32 1460
12558.38 1451
12559.44 1443
12560.50 1506
12561.56 1462
12562.61 1483
12563.67 1491
12564.73 1448
12565.79 1464
12566.85 1441
12567.91 1442
12568.97 1408
12570.02 1336
12571.08 1267
12572.14 1235
12573.20 1268
12574.26 1232
12575.32 1210
12576.38 1221
12577.44 1207
12578.50 1167
12579.56 1118
12580.61 1113
12581.67 1127
12582.73 1120
12583.79 1136
12584.85 1097
12585.91 1076
12586.97 1072
12588.03 1087
12589.09 1090
12590.15 1061
12591.21 1048
12592.27 1096
12593.33 1080
12594.39 1052
12595.45 1050
12596.51 1044
12597.57 1023
12598.63 1049
12599.69 1065
12600.75 1067
12601.81 1081
12602.87 1053
12603.93 1067
12604.99 1043
12606.05 1014
12607.11 1055
12608.17 1075
12609.23 1049
12610.29 1034
12611.35 1058
12612.41 1111
12613.47 1049
12614.53 1064
12615.59 1104
12616.66 1129
12617.72 1086
12618.78 1081
12619.84 1090
12620.90 1100
12621.96 1128
12623.02 1125
12624.08 1111
12625.14 1139
12626.20 1117
12627.26 1129
12628.33 1170
12629.39 1148
12630.45 1231
12631.51 1225
12632.57 1164
12633.63 1160
12634.69 1202
12635.76 1186
12636.82 1182
12637.88 1163
12638.94 1137
12640.00 1185
12641.06 1135
12642.13 1140
12643.19 1134
12644.25 1114
12645.31 1092
12646.37 1093
12647.44 1065
12648.50 1070
12649.56 1047
12650.62 1025
12651.68 1032
12652.75 1009
12653.81 1044
12654.87 1037
12655.93 1024
12657.00 980
12658.06 1011
12659.12 999
12660.18 1022
12661.25 1008
12662.31 990
12663.37 1007
12664.43 959
12665.50 966
12666.56 998
12667.62 977
12668.69 972
12669.75 939
12670.81 948
12671.88 986
12672.94 990
12674.00 969
12675.06 1018
12676.13 996
12677.19 981
12678.25 1009
12679.32 981
12680.38 980
12681.44 967
12682.51 1012
12683.57 1026
12684.64 975
12685.70 1029
12686.76 1033
12687.83 1014
12688.89 1036
12689.95 1060
12691.02 1030
12692.08 1039
12693.15 1043
12694.21 1060
12695.27 1020
12696.34 1053
12697.40 1098
12698.47 1084
12699.53 1102
12700.59 1098
12701.66 1110
12702.72 1073
12703.79 1099
12704.85 1142
12705.92 1159
12706.98 1159
12708.05 1149
12709.11 1154
12710.18 1179
12711.24 1217
12712.30 1228
12713.37 1223
12714.43 1181
12715.50 1183
12716.56 1166
12717.63 1159
12718.69 1191
12719.76 1203
12720.82 1227
12721.89 1213
12722.95 1216
12724.02 1206
12725.09 1217
12726.15 1267
12727.22 1301
12728.28 1289
12729.35 1281
12730.41 1262
12731.48 1300
12732.54 1295
12733.61 1289
12734.68 1335
12735.74 1365
12736.81 1387
12737.87 1337
12738.94 1330
12740.00 1258
12741.07 1298
12742.14 1285
12743.20 1252
12744.27 1252
12745.33 1277
12746.40 1220
12747.47 1188
12748.53 1146
12749.60 1138
12750.67 1090
12751.73 1096
12752.80 1098
12753.87 1038
12754.93 1033
12756.00 1022
12757.07 1009
12758.13 1017
12759.20 1015
12760.27 994
12761.33 976
12762.40 954
12763.47 1012
12764.53 961
12765.60 963
12766.67 959
12767.73 947
12768.80 946
12769.87 949
12770.94 941
12772.00 915
12773.07 924
12774.14 928
12775.21 937
12776.27 948
12777.34 920
12778.41 830
12779.48 897
12780.54 849
12781.61 859
12782.68 867
12783.75 903
12784.81 873
12785.88 874
12786.95 796
12788.02 861
12789.09 867
12790.15 863
12791.22 833
12792.29 851
12793.36 815
12794.43 809
12795.49 833
12796.56 791
12797.63 831
12798.70 820
12799.77 808
12800.84 768
12801.90 784
12802.97 799
12804.04 792
12805.11 814
12806.18 792
12807.25 780
12808.32 811
12809.39 822
12810.45 795
12811.52 819
12812.59 803
12813.66 807
12814.73 816
12815.80 796
12816.87 777
12817.94 848
12819.01 859
12820.08 810
12821.15 796
12822.21 832
12823.28 808
12824.35 800
12825.42 839
12826.49 836
12827.56 778
12828.63 798
12829.70 838
12830.77 797
12831.84 777
12832.91 757
12833.98 764
12835.05 788
12836.12 820
12837.19 771
12838.26 796
12839.33 809
12840.40 821
12841.47 790
12842.54 775
12843.61 746
12844.68 755
12845.75 783
12846.82 735
12847.89 769
12848.96 756
12850.03 718
12851.10 716
12852.18 740
12853.25 737
12854.32 714
12855.39 701
12856.46 735
12857.53 728
12858.60 678
12859.67 680
12860.74 724
12861.81 698
12862.88 727
12863.96 731
12865.03 721
12866.10 716
12867.17 714
12868.24 682
12869.31 656
12870.38 670
12871.45 664
12872.53 729
12873.60 714
12874.67 705
12875.74 662
12876.81 674
12877.88 662
12878.96 669
12880.03 680
12881.10 683
12882.17 680
12883.24 634
12884.31 675
12885.39 671
12886.46 651
12887.53 654
12888.60 648
12889.68 682
12890.75 653
12891.82 691
12892.89 663
12893.96 661
12895.04 651
12896.11 642
12897.18 668
12898.25 675
12899.33 639
12900.40 670
12901.47 635
12902.54 639
12903.62 596
12904.69 642
12905.76 648
12906.84 625
12907.91 602
12908.98 624
12910.06 623
12911.13 665
12912.20 645
12913.27 585
12914.35 614
12915.42 577
12916.49 593
12917.57 600
12918.64 622
12919.71 611
12920.79 583
12921.86 594
12922.94 584
12924.01 577
12925.08 577
12926.16 583
12927.23 585
12928.30 556
12929.38 579
12930.45 594
12931.53 560
12932.60 568
12933.67 564
12934.75 609
12935.82 566
12936.90 597
12937.97 560
12939.04 585
12940.12 563
12941.19 564
12942.27 554
12943.34 567
12944.42 541
12945.49 531
12946.56 564
12947.64 603
12948.71 593
12949.79 535
12950.86 574
12951.94 558
12953.01 571
12954.09 539
12955.16 589
12956.24 549
12957.31 576
12958.39 526
12959.46 545
12960.54 572
12961.61 559
12962.69 554
12963.76 559
12964.84 546
12965.91 524
12966.99 563
12968.07 543
12969.14 601
12970.22 559
12971.29 540
12972.37 505
12973.44 563
12974.52 551
12975.59 557
12976.67 510
12977.75 532
12978.82 529
12979.90 533
12980.97 554
12982.05 521
12983.13 536
12984.20 542
12985.28 601
12986.35 546
12987.43 561
12988.51 524
12989.58 539
12990.66 559
12991.74 602
12992.81 581
12993.89 544
12994.97 548
12996.04 551
12997.12 551
12998.20 549
12999.27 551
13000.35 553
13001.43 550
13002.50 569
13003.58 550
13004.66 527
13005.73 576
13006.81 576
13007.89 565
13008.97 556
13010.04 552
13011.12 550
13012.20 551
13013.27 575
13014.35 537
13015.43 585
13016.51 584
13017.58 577
13018.66 547
13019.74 586
13020.82 560
13021.89 564
13022.97 545
13024.05 561
13025.13 549
13026.21 580
13027.28 585
13028.36 565
13029.44 555
13030.52 541
13031.60 574
13032.67 557
13033.75 566
13034.83 558
13035.91 575
13036.99 594
13038.07 592
13039.14 564
13040.22 572
13041.30 543
13042.38 577
13043.46 575
13044.54 580
13045.62 577
13046.69 534
13047.77 559
13048.85 577
13049.93 590
13051.01 560
13052.09 578
13053.17 547
13054.25 542
13055.33 560
13056.40 594
13057.48 558
13058.56 565
13059.64 572
13060.72 578
13061.80 570
13062.88 560
13063.96 545
13065.04 594
13066.12 593
13067.20 556
13068.28 578
13069.36 531
13070.44 553
13071.52 534
13072.60 592
13073.68 555
13074.76 558
13075.84 557
13076.92 552
13078.00 536
13079.08 549
13080.16 528
13081.24 576
13082.32 565
13083.40 560
13084.48 578
13085.56 569
13086.64 558
13087.72 554
13088.80 569
13089.88 545
13090.96 535
13092.04 568
13093.12 554
13094.20 539
13095.28 517
13096.36 595
13097.44 580
13098.52 575
13099.61 563
13100.69 573
13101.77 565
13102.85 574
13103.93 550
13105.01 545
13106.09 542
13107.17 569
13108.25 579
13109.34 585
13110.42 574
13111.50 567
13112.58 551
13113.66 570
13114.74 585
13115.82 582
13116.91 592
13117.99 589
13119.07 570
13120.15 610
13121.23 613
13122.31 558
13123.40 594
13124.48 592
13125.56 599
13126.64 643
13127.72 587
13128.81 619
13129.89 608
13130.97 611
13132.05 615
13133.14 635
13134.22 595
13135.30 578
13136.38 609
13137.47 616
13138.55 598
13139.63 611
13140.71 618
13141.80 629
13142.88 606
13143.96 587
13145.04 579
13146.13 542
13147.21 595
13148.29 564
13149.38 585
13150.46 603
13151.54 586
13152.62 586
13153.71 583
13154.79 582
13155.87 575
13156.96 562
13158.04 573
13159.12 600
13160.21 560
13161.29 589
13162.37 565
13163.46 560
13164.54 572
13165.62 567
13166.71 567
13167.79 593
13168.88 592
13169.96 558
13171.04 533
13172.13 589
13173.21 601
13174.30 574
13175.38 566
13176.46 551
13177.55 567
13178.63 606
13179.72 573
13180.80 574
13181.88 567
13182.97 553
13184.05 575
13185.14 566
13186.22 578
13187.31 547
13188.39 579
13189.48 595
13190.56 539
13191.65 574
13192.73 567
13193.81 558
13194.90 560
13195.98 574
13197.07 589
13198.15 569
13199.24 549
13200.32 561
13201.41 576
13202.49 570
13203.58 557
13204.67 582
13205.75 574
13206.84 572
13207.92 556
13209.01 543
13210.09 569
13211.18 552
13212.26 582
13213.35 559
13214.43 564
13215.52 551
13216.61 545
13217.69 562
13218.78 555
13219.86 544
13220.95 557
13222.04 566
13223.12 559
13224.21 568
13225.29 556
13226.38 534
13227.47 575
13228.55 570
13229.64 587
13230.72 587
13231.81 552
13232.90 563
13233.98 567
13235.07 592
13236.16 556
13237.24 571
13238.33 578
13239.42 560
13240.50 533
13241.59 581
13242.68 561
13243.76 569
13244.85 566
13245.94 602
13247.02 574
13248.11 601
13249.20 568
13250.29 588
13251.37 589
13252.46 550
13253.55 559
13254.63 582
13255.72 582
13256.81 561
13257.90 576
13258.98 607
13260.07 591
13261.16 613
13262.25 639
13263.33 616
13264.42 629
13265.51 612
13266.60 620
13267.69 613
13268.77 606
13269.86 651
13270.95 636
13272.04 633
13273.13 604
13274.21 648
13275.30 654
13276.39 647
13277.48 639
13278.57 634
13279.65 651
13280.74 659
13281.83 641
13282.92 659
13284.01 625
13285.10 651
13286.19 680
13287.27 673
13288.36 667
13289.45 682
13290.54 645
13291.63 650
13292.72 673
13293.81 670
13294.90 684
13295.98 693
13297.07 700
13298.16 683
13299.25 704
13300.34 744
13301.43 674
13302.52 705
13303.61 717
13304.70 694
13305.79 675
13306.88 699
13307.97 740
13309.06 681
13310.15 710
13311.24 735
13312.32 763
13313.41 736
13314.50 739
13315.59 750
13316.68 728
13317.77 764
13318.86 739
13319.95 740
13321.04 705
13322.13 726
13323.22 742
13324.31 723
13325.40 732
13326.49 766
13327.58 798
13328.68 798
13329.77 782
13330.86 782
13331.95 790
13333.04 797
13334.13 792
13335.22 782
13336.31 817
13337.40 803
13338.49 854
13339.58 814
13340.67 802
13341.76 815
13342.85 813
13343.94 846
13345.04 819
13346.13 853
13347.22 827
13348.31 811
13349.40 827
13350.49 843
13351.58 827
13352.67 850
13353.77 811
13354.86 905
13355.95 863
13357.04 835
13358.13 848
13359.22 847
13360.31 854
13361.41 872
13362.50 911
13363.59 838
13364.68 858
13365.77 881
13366.87 903
13367.96 885
13369.05 869
13370.14 854
13371.23 891
13372.33 917
13373.42 895
13374.51 883
13375.60 873
13376.69 862
13377.79 872
13378.88 843
13379.97 845
13381.06 820
13382.16 826
13383.25 846
13384.34 796
13385.43 796
13386.53 761
13387.62 764
13388.71 769
13389.81 735
13390.90 741
13391.99 736
13393.08 727
13394.18 735
13395.27 717
13396.36 714
13397.46 726
13398.55 760
13399.64 724
13400.74 715
13401.83 719
13402.92 693
13404.02 731
13405.11 759
13406.20 747
13407.30 717
13408.39 716
13409.48 715
13410.58 709
13411.67 725
13412.77 736
13413.86 700
13414.95 709
13416.05 690
13417.14 701
13418.23 726
13419.33 698
13420.42 709
13421.52 706
13422.61 695
13423.71 700
13424.80 712
13425.89 719
13426.99 749
13428.08 717
13429.18 745
13430.27 744
13431.37 720
13432.46 710
13433.56 745
13434.65 738
13435.74 724
13436.84 719
13437.93 733
13439.03 737
13440.12 736
13441.22 738
13442.31 743
13443.41 774
13444.50 737
13445.60 758
13446.69 757
13447.79 772
13448.88 768
13449.98 784
13451.08 781
13452.17 739
13453.27 795
13454.36 801
13455.46 769
13456.55 783
13457.65 793
13458.74 812
13459.84 820
13460.94 788
13462.03 781
13463.13 834
13464.22 839
13465.32 838
13466.41 845
13467.51 813
13468.61 806
13469.70 836
13470.80 853
13471.90 843
13472.99 810
13474.09 813
13475.18 874
13476.28 854
13477.38 859
13478.47 889
13479.57 869
13480.67 872
13481.76 854
13482.86 884
13483.96 833
13485.05 877
13486.15 873
13487.25 889
13488.34 909
13489.44 866
13490.54 893
13491.63 885
13492.73 949
13493.83 891
13494.93 903
13496.02 962
13497.12 926
13498.22 921
13499.31 926
13500.41 949
13501.51 982
13502.61 993
13503.70 1006
13504.80 932
13505.90 955
13507.00 959
13508.09 959
13509.19 972
13510.29 942
13511.39 930
13512.49 941
13513.58 934
13514.68 946
13515.78 963
13516.88 960
13517.98 969
13519.07 938
13520.17 919
13521.27 875
13522.37 939
13523.47 932
13524.57 903
13525.66 925
13526.76 874
13527.86 889
13528.96 858
13530.06 876
13531.16 872
13532.25 903
13533.35 866
13534.45 881
13535.55 865
13536.65 838
13537.75 812
13538.85 847
13539.95 838
13541.05 833
13542.14 809
13543.24 792
13544.34 810
13545.44 806
13546.54 815
13547.64 801
13548.74 791
13549.84 794
13550.94 769
13552.04 758
13553.14 774
13554.24 732
13555.34 739
13556.44 782
13557.54 720
13558.64 710
13559.74 710
13560.84 751
13561.94 723
13563.04 713
13564.13 709
13565.23 738
13566.34 705
13567.44 714
13568.54 742
13569.64 770
13570.74 725
13571.84 688
13572.94 703
13574.04 705
13575.14 715
13576.24 668
13577.34 680
13578.44 711
13579.54 693
13580.64 704
13581.74 728
13582.84 741
13583.94 721
13585.04 721
13586.14 709
13587.24 729
13588.35 721
13589.45 714
13590.55 690
13591.65 708
13592.75 740
13593.85 731
13594.95 711
13596.05 703
13597.15 713
13598.26 728
13599.36 704
13600.46 688
13601.56 719
13602.66 730
13603.76 736
13604.86 752
13605.97 749
13607.07 712
13608.17 729
13609.27 745
13610.37 733
13611.47 737
13612.58 727
13613.68 751
13614.78 772
13615.88 745
13616.98 771
13618.09 745
13619.19 757
13620.29 735
13621.39 731
13622.50 772
13623.60 743
13624.70 738
13625.80 766
13626.91 753
13628.01 743
13629.11 768
13630.21 754
13631.32 777
13632.42 741
13633.52 729
13634.62 756
13635.73 730
13636.83 711
13637.93 745
13639.04 750
13640.14 765
13641.24 747
13642.35 802
13643.45 759
13644.55 737
13645.65 755
13646.76 753
13647.86 773
13648.96 742
13650.07 744
13651.17 752
13652.28 772
13653.38 749
13654.48 733
13655.59 742
13656.69 770
13657.79 781
13658.90 748
13660.00 728
13661.11 736
13662.21 716
13663.31 761
13664.42 733
13665.52 743
13666.63 762
13667.73 737
13668.83 743
13669.94 713
13671.04 758
13672.15 744
13673.25 764
13674.36 740
13675.46 766
13676.56 741
13677.67 703
13678.77 768
13679.88 729
13680.98 748
13682.09 712
13683.19 737
13684.30 729
13685.40 728
13686.51 787
13687.61 760
13688.72 759
13689.82 712
13690.93 750
13692.03 762
13693.14 757
13694.24 784
13695.35 767
13696.45 771
13697.56 797
13698.66 741
13699.77 790
13700.87 764
13701.98 786
13703.09 789
13704.19 811
13705.30 788
13706.40 809
13707.51 789
13708.61 808
13709.72 796
13710.83 818
13711.93 828
13713.04 830
13714.14 811
13715.25 846
13716.36 837
13717.46 832
13718.57 854
13719.67 858
13720.78 889
13721.89 867
13722.99 878
13724.10 875
13725.21 903
13726.31 910
13727.42 921
13728.53 917
13729.63 905
13730.74 905
13731.85 901
13732.95 949
13734.06 946
13735.17 968
13736.27 952
13737.38 982
13738.49 1018
13739.59 993
13740.70 991
13741.81 983
13742.92 1028
13744.02 1042
13745.13 1026
13746.24 1049
13747.35 1039
13748.45 1066
13749.56 1102
13750.67 1117
13751.78 1118
13752.88 1094
13753.99 1130
13755.10 1150
13756.21 1165
13757.31 1210
13758.42 1243
13759.53 1236
13760.64 1267
13761.75 1255
13762.85 1306
13763.96 1328
13765.07 1363
13766.18 1311
13767.29 1356
13768.39 1358
13769.50 1346
13770.61 1388
13771.72 1393
13772.83 1427
13773.94 1402
13775.04 1386
13776.15 1400
13777.26 1354
13778.37 1377
13779.48 1365
13780.59 1294
13781.70 1302
13782.80 1296
13783.91 1265
13785.02 1240
13786.13 1250
13787.24 1226
13788.35 1180
13789.46 1193
13790.57 1144
13791.68 1118
13792.79 1084
13793.90 1025
13795.00 1028
13796.11 982
13797.22 974
13798.33 986
13799.44 968
13800.55 972
13801.66 924
13802.77 923
13803.88 947
13804.99 915
13806.10 928
13807.21 886
13808.32 895
13809.43 875
13810.54 869
13811.65 842
13812.76 907
13813.87 858
13814.98 865
13816.09 854
13817.20 838
13818.31 829
13819.42 857
13820.53 890
13821.64 891
13822.75 889
13823.86 857
13824.97 898
13826.08 852
13827.19 815
13828.30 849
13829.41 805
13830.53 845
13831.64 853
13832.75 836
13833.86 852
13834.97 841
13836.08 871
13837.19 853
13838.30 848
13839.41 865
13840.52 850
13841.64 884
13842.75 852
13843.86 859
13844.97 843
13846.08 856
13847.19 871
13848.30 863
13849.41 850
13850.53 856
13851.64 862
13852.75 898
13853.86 847
13854.97 867
13856.08 880
13857.20 906
13858.31 896
13859.42 876
13860.53 908
13861.64 876
13862.76 916
13863.87 903
13864.98 912
13866.09 895
13867.20 891
13868.32 936
13869.43 916
13870.54 902
13871.65 877
13872.77 928
13873.88 916
13874.99 928
13876.10 947
13877.22 932
13878.33 951
13879.44 945
13880.55 945
13881.67 983
13882.78 1019
13883.89 984
13885.01 1029
13886.12 987
13887.23 1025
13888.34 1034
13889.46 1029
13890.57 1014
13891.68 1053
13892.80 1097
13893.91 1082
13895.02 1095
13896.14 1082
13897.25 1112
13898.36 1140
13899.48 1117
13900.59 1098
13901.70 1144
13902.82 1112
13903.93 1110
13905.05 1075
13906.16 1088
13907.27 1074
13908.39 1079
13909.50 1052
13910.61 1064
13911.73 1025
13912.84 965
13913.96 962
13915.07 953
13916.19 945
13917.30 935
13918.41 921
13919.53 939
13920.64 876
13921.76 908
13922.87 907
13923.99 888
13925.10 863
13926.21 895
13927.33 873
13928.44 862
13929.56 857
13930.67 865
13931.79 858
13932.90 847
13934.02 827
13935.13 859
13936.25 876
13937.36 834
13938.48 846
13939.59 832
13940.71 807
13941.82 807
13942.94 797
13944.05 846
13945.17 838
13946.28 794
13947.40 827
13948.52 820
13949.63 819
13950.75 766
13951.86 780
13952.98 784
13954.09 767
13955.21 778
13956.32 760
13957.44 800
13958.56 802
13959.67 803
13960.79 802
13961.90 768
13963.02 749
13964.14 777
13965.25 784
13966.37 819
13967.48 823
13968.60 777
13969.72 792
13970.83 777
13971.95 762
13973.07 798
13974.18 782
13975.30 810
13976.42 801
13977.53 790
13978.65 807
13979.77 787
13980.88 826
13982.00 798
13983.12 773
13984.23 787
13985.35 778
13986.47 804
13987.58 798
13988.70 783
13989.82 772
13990.94 842
13992.05 770
13993.17 792
13994.29 763
13995.40 774
13996.52 768
13997.64 756
13998.76 777
13999.87 786
14000.99 811
14002.11 764
14003.23 822
14004.35 792
14005.46 773
14006.58 798
14007.70 800
14008.82 824
14009.93 794
14011.05 775
14012.17 786
14013.29 798
14014.41 778
14015.52 778
14016.64 793
14017.76 811
14018.88 798
14020.00 826
14021.12 837
14022.23 824
14023.35 804
14024.47 833
14025.59 763
14026.71 793
14027.83 801
14028.95 803
14030.06 801
14031.18 819
14032.30 846
14033.42 845
14034.54 864
14035.66 826
14036.78 818
14037.90 831
14039.02 863
14040.14 865
14041.25 855
14042.37 837
14043.49 876
14044.61 889
14045.73 884
14046.85 860
14047.97 853
14049.09 926
14050.21 929
14051.33 934
14052.45 908
14053.57 888
14054.69 933
14055.81 962
14056.93 928
14058.05 928
14059.17 942
14060.29 957
14061.41 954
14062.53 971
14063.65 932
14064.77 954
14065.89 976
14067.01 963
14068.13 1007
14069.25 994
14070.37 1043
14071.49 1049
14072.61 1081
14073.73 1045
14074.85 1084
14075.97 1082
14077.09 1090
14078.21 1105
14079.33 1088
14080.45 1091
14081.57 1059
14082.69 1048
14083.82 1087
14084.94 1120
14086.06 1091
14087.18 1155
14088.30 1104
14089.42 1130
14090.54 1152
14091.66 1144
14092.78 1169
14093.91 1178
14095.03 1152
14096.15 1153
14097.27 1114
14098.39 1162
14099.51 1156
14100.63 1143
14101.76 1163
14102.88 1174
14104.00 1159
14105.12 1209
14106.24 1196
14107.36 1155
14108.49 1166
14109.61 1179
14110.73 1193
14111.85 1135
14112.97 1130
14114.10 1108
14115.22 1085
14116.34 1083
14117.46 1079
14118.58 1078
14119.71 1080
14120.83 1024
14121.95 1038
14123.07 1053
14124.20 1022
14125.32 984
14126.44 971
14127.56 956
14128.69 923
14129.81 938
14130.93 922
14132.06 927
14133.18 924
14134.30 916
14135.42 879
14136.55 872
14137.67 875
14138.79 877
14139.92 868
14141.04 844
14142.16 859
14143.29 870
14144.41 896
14145.53 842
14146.66 857
14147.78 810
14148.90 847
14150.03 834
14151.15 859
14152.27 833
14153.40 785
14154.52 813
14155.64 792
14156.77 849
14157.89 828
14159.02 842
14160.14 830
14161.26 824
14162.39 802
14163.51 815
14164.64 801
14165.76 819
14166.88 816
14168.01 777
14169.13 752
14170.26 788
14171.38 807
14172.51 803
14173.63 756
14174.75 771
14175.88 784
14177.00 790
14178.13 783
14179.25 742
14180.38 757
14181.50 754
14182.63 759
14183.75 759
14184.88 731
14186.00 783
14187.13 755
14188.25 752
14189.38 751
14190.50 717
14191.63 711
14192.75 749
14193.88 762
14195.00 757
14196.13 764
14197.25 769
14198.38 734
14199.50 706
14200.63 723
14201.76 704
14202.88 740
14204.01 754
14205.13 707
14206.26 703
14207.38 693
14208.51 714
14209.64 718
14210.76 713
14211.89 746
14213.01 725
14214.14 736
14215.27 702
14216.39 694
14217.52 706
14218.64 735
14219.77 717
14220.90 694
14222.02 671
14223.15 647
14224.28 679
14225.40 711
14226.53 680
14227.66 683
14228.78 687
14229.91 678
14231.04 665
14232.16 636
14233.29 640
14234.42 697
14235.54 678
14236.67 654
14237.80 669
14238.92 665
14240.05 668
14241.18 644
14242.31 663
14243.43 656
14244.56 661
14245.69 672
14246.82 694
14247.94 674
14249.07 649
14250.20 644
14251.33 639
14252.45 661
14253.58 639
14254.71 646
14255.84 649
14256.96 625
14258.09 616
14259.22 657
14260.35 631
14261.47 632
14262.60 652
14263.73 616
14264.86 642
14265.99 615
14267.12 610
14268.24 644
14269.37 605
14270.50 626
14271.63 623
14272.76 583
14273.89 603
14275.01 616
14276.14 612
14277.27 568
14278.40 565
14279.53 570
14280.66 567
14281.79 564
14282.91 574
14284.04 576
14285.17 611
14286.30 603
14287.43 596
14288.56 588
14289.69 531
14290.82 572
14291.95 579
14293.08 558
14294.20 549
14295.33 538
14296.46 565
14297.59 528
14298.72 546
14299.85 554
14300.98 575
14302.11 591
14303.24 575
14304.37 518
14305.50 526
14306.63 522
14307.76 493
14308.89 561
14310.02 534
14311.15 532
14312.28 543
14313.41 531
14314.54 563
14315.67 529
14316.80 534
14317.93 521
14319.06 556
14320.19 549
14321.32 518
14322.45 529
14323.58 513
14324.71 530
14325.84 515
14326.97 560
14328.10 519
14329.23 537
14330.36 527
14331.49 517
14332.62 496
14333.76 529
14334.89 525
14336.02 522
14337.15 528
14338.28 500
14339.41 532
14340.54 510
14341.67 516
14342.80 506
14343.93 499
14345.07 520
14346.20 532
14347.33 537
14348.46 532
14349.59 529
14350.72 524
14351.85 530
14352.99 510
14354.12 527
14355.25 486
14356.38 522
14357.51 462
14358.64 483
14359.78 498
14360.91 518
14362.04 526
14363.17 518
14364.30 534
14365.44 522
14366.57 519
14367.70 503
14368.83 520
14369.96 509
14371.10 527
14372.23 512
14373.36 517
14374.49 517
14375.63 510
14376.76 501
14377.89 520
14379.02 509
14380.16 518
14381.29 518
14382.42 528
14383.55 534
14384.69 517
14385.82 532
14386.95 548
14388.09 542
14389.22 520
14390.35 533
14391.49 501
14392.62 510
14393.75 527
14394.89 529
14396.02 530
14397.15 521
14398.28 548
14399.42 558
14400.55 538
14401.69 501
14402.82 536
14403.95 556
14405.09 547
14406.22 553
14407.35 570
14408.49 562
14409.62 537
14410.75 551
14411.89 528
14413.02 520
14414.16 521
14415.29 547
14416.42 545
14417.56 568
14418.69 579
14419.83 576
14420.96 578
14422.10 596
14423.23 575
14424.36 566
14425.50 592
14426.63 616
14427.77 551
14428.90 576
14430.04 585
14431.17 613
14432.31 622
14433.44 617
14434.58 599
14435.71 605
14436.85 615
14437.98 640
14439.12 629
14440.25 592
14441.39 633
14442.52 620
14443.66 622
14444.79 647
14445.93 629
14447.06 622
14448.20 621
14449.33 644
14450.47 619
14451.60 645
14452.74 651
14453.87 647
14455.01 651
14456.14 672
14457.28 704
14458.42 685
14459.55 695
14460.69 723
14461.82 686
14462.96 669
14464.10 697
14465.23 688
14466.37 723
14467.50 698
14468.64 696
14469.78 733
14470.91 701
14472.05 718
14473.18 727
14474.32 720
14475.46 702
14476.59 702
14477.73 728
14478.87 699
14480.00 691
14481.14 693
14482.28 702
14483.41 693
14484.55 684
14485.69 649
14486.82 659
14487.96 644
14489.10 631
14490.23 609
14491.37 591
14492.51 598
14493.65 569
14494.78 565
14495.92 561
14497.06 552
14498.19 560
14499.33 546
14500.47 577
14501.61 540
14502.74 519
14503.88 560
14505.02 500
14506.16 514
14507.29 525
14508.43 542
14509.57 523
14510.71 482
14511.85 518
14512.98 480
14514.12 509
14515.26 517
14516.40 516
14517.54 489
14518.67 491
14519.81 470
14520.95 478
14522.09 478
14523.23 508
14524.36 520
14525.50 492
14526.64 475
14527.78 459
14528.92 454
14530.06 483
14531.19 505
14532.33 504
14533.47 489
14534.61 509
14535.75 496
14536.89 487
14538.03 498
14539.17 479
14540.31 505
14541.44 491
14542.58 513
14543.72 525
14544.86 515
14546.00 488
14547.14 522
14548.28 481
14549.42 470
14550.56 506
14551.70 484
14552.84 466
14553.98 485
14555.12 484
14556.25 481
14557.39 525
14558.53 499
14559.67 473
14560.81 495
14561.95 469
14563.09 516
14564.23 498
14565.37 523
14566.51 506
14567.65 499
14568.79 493
14569.93 477
14571.07 499
14572.21 492
14573.35 527
14574.49 526
14575.63 518
14576.77 522
14577.92 510
14579.06 509
14580.20 500
14581.34 512
14582.48 532
14583.62 512
14584.76 516
14585.90 537
14587.04 517
14588.18 530
14589.32 535
14590.46 520
14591.60 522
14592.74 501
14593.89 527
14595.03 514
14596.17 518
14597.31 534
14598.45 538
14599.59 542
14600.73 560
14601.87 496
14603.02 544
14604.16 512
14605.30 524
14606.44 533
14607.58 528
14608.72 517
14609.86 525
14611.01 555
14612.15 540
14613.29 548
14614.43 524
14615.57 538
14616.72 543
14617.86 581
14619.00 552
14620.14 551
14621.28 540
14622.43 538
14623.57 568
14624.71 538
14625.85 560
14627.00 570
14628.14 566
14629.28 576
14630.42 610
14631.56 592
14632.71 585
14633.85 569
14634.99 589
14636.14 552
14637.28 599
14638.42 572
14639.56 579
14640.71 591
14641.85 591
14642.99 556
14644.14 555
14645.28 554
14646.42 576
14647.56 569
14648.71 544
14649.85 567
14650.99 526
14652.14 550
14653.28 514
14654.42 521
14655.57 507
14656.71 493
14657.85 495
14659.00 507
14660.14 509
14661.29 471
14662.43 476
14663.57 471
14664.72 475
14665.86 474
14667.00 509
14668.15 482
14669.29 494
14670.44 450
14671.58 458
14672.73 442
14673.87 458
14675.01 457
14676.16 459
14677.30 456
14678.45 452
14679.59 445
14680.74 434
14681.88 462
14683.02 421
14684.17 451
14685.31 451
14686.46 441
14687.60 404
14688.75 474
14689.89 424
14691.04 441
14692.18 427
14693.33 425
14694.47 433
14695.62 436
14696.76 399
14697.91 408
14699.05 413
14700.20 416
14701.34 431
14702.49 427
14703.63 413
14704.78 399
14705.92 420
14707.07 405
14708.22 413
14709.36 408
14710.51 422
14711.65 416
14712.80 426
14713.94 404
14715.09 423
14716.23 436
14717.38 428
14718.53 437
14719.67 418
14720.82 454
14721.96 410
14723.11 411
14724.26 381
14725.40 403
14726.55 394
14727.70 389
14728.84 412
14729.99 411
14731.13 411
14732.28 430
14733.43 416
14734.57 378
14735.72 402
14736.87 403
14738.01 432
14739.16 397
14740.31 399
14741.45 385
14742.60 390
14743.75 409
14744.89 389
14746.04 400
14747.19 427
14748.34 395
14749.48 399
14750.63 403
14751.78 407
14752.92 408
14754.07 404
14755.22 408
14756.37 399
14757.51 400
14758.66 427
14759.81 403
14760.96 380
14762.10 391
14763.25 390
14764.40 419
14765.55 402
14766.70 409
14767.84 403
14768.99 400
14770.14 404
14771.29 383
14772.43 427
14773.58 405
14774.73 411
14775.88 393
14777.03 402
14778.18 365
14779.32 375
14780.47 374
14781.62 387
14782.77 368
14783.92 377
14785.07 367
14786.21 382
14787.36 406
14788.51 403
14789.66 373
14790.81 349
14791.96 367
14793.11 354
14794.26 394
14795.40 398
14796.55 393
14797.70 370
14798.85 381
14800.00 371
14801.15 408
14802.30 374
14803.45 377
14804.60 392
14805.75 384
14806.90 379
14808.05 360
14809.19 372
14810.34 345
14811.49 366
14812.64 371
14813.79 376
14814.94 370
14816.09 374
14817.24 349
14818.39 371
14819.54 362
14820.69 379
14821.84 357
14822.99 369
14824.14 361
14825.29 360
14826.44 353
14827.59 364
14828.74 365
14829.89 348
14831.04 365
14832.19 337
14833.34 354
14834.49 383
14835.64 384
14836.79 363
14837.95 336
14839.10 342
14840.25 367
14841.40 352
14842.55 339
14843.70 360
14844.85 347
14846.00 361
14847.15 353
14848.30 361
14849.45 323
14850.60 361
14851.76 360
14852.91 382
14854.06 342
14855.21 324
14856.36 303
14857.51 353
14858.66 364
14859.81 345
14860.97 347
14862.12 365
14863.27 337
14864.42 328
14865.57 339
14866.72 336
14867.88 376
14869.03 322
14870.18 338
14871.33 303
14872.48 351
14873.64 341
14874.79 368
14875.94 335
14877.09 346
14878.24 356
14879.40 354
14880.55 332
14881.70 325
14882.85 340
14884.00 348
14885.16 333
14886.31 335
14887.46 348
14888.61 310
14889.77 331
14890.92 327
14892.07 347
14893.23 357
14894.38 355
14895.53 345
14896.68 346
14897.84 338
14898.99 348
14900.14 343
14901.30 321
14902.45 346
14903.60 362
14904.75 350
14905.91 324
14907.06 308
14908.21 343
14909.37 353
14910.52 317
14911.67 324
14912.83 307
14913.98 362
14915.14 325
14916.29 324
14917.44 330
14918.60 332
14919.75 346
14920.90 339
14922.06 314
14923.21 316
14924.37 323
14925.52 307
14926.67 341
14927.83 331
14928.98 355
14930.14 327
14931.29 353
14932.44 313
14933.60 344
14934.75 336
14935.91 351
14937.06 335
14938.22 342
14939.37 345
14940.52 308
14941.68 330
14942.83 330
14943.99 318
14945.14 284
14946.30 364
14947.45 338
14948.61 313
14949.76 314
14950.92 330
14952.07 370
14953.23 347
14954.38 338
14955.54 341
14956.69 352
14957.85 333
14959.00 336
14960.16 327
14961.31 327
14962.47 341
14963.62 334
14964.78 331
14965.94 336
14967.09 321
14968.25 330
14969.40 341
14970.56 348
14971.71 334
14972.87 316
14974.03 340
14975.18 320
14976.34 333
14977.49 318
14978.65 343
14979.81 325
14980.96 360
14982.12 361
14983.27 341
14984.43 326
14985.59 339
14986.74 325
14987.90 326
14989.06 314
14990.21 331
14991.37 340
14992.53 331
14993.68 339
14994.84 318
14996.00 354
14997.15 327
14998.31 336
14999.47 342
15000.62 340
15001.78 326
15002.94 326
15004.09 295
15005.25 333
15006.41 334
15007.56 292
15008.72 317
15009.88 300
15011.04 307
15012.19 325
15013.35 341
15014.51 279
15015.67 307
15016.82 321
15017.98 329
15019.14 333
15020.30 321
15021.45 318
15022.61 334
15023.77 342
15024.93 324
15026.08 322
15027.24 302
15028.40 332
15029.56 347
15030.72 331
15031.87 325
15033.03 357
15034.19 329
15035.35 324
15036.51 301
15037.67 330
15038.82 323
15039.98 298
15041.14 322
15042.30 324
15043.46 288
15044.62 298
15045.78 318
15046.93 341
15048.09 328
15049.25 309
15050.41 324
15051.57 298
15052.73 336
15053.89 309
15055.05 324
15056.20 307
15057.36 313
15058.52 288
15059.68 306
15060.84 294
15062.00 283
15063.16 316
15064.32 308
15065.48 323
15066.64 317
15067.80 327
15068.96 311
15070.12 315
15071.28 322
15072.44 344
15073.60 306
15074.76 309
15075.91 319
15077.07 287
15078.23 305
15079.39 300
15080.55 314
15081.71 308
15082.87 300
15084.03 292
15085.19 302
15086.35 338
15087.51 344
15088.68 310
15089.84 329
15091.00 301
15092.16 336
15093.32 338
15094.48 315
15095.64 303
15096.80 320
15097.96 314
15099.12 337
15100.28 311
15101.44 305
15102.60 347
15103.76 315
15104.92 328
15106.08 299
15107.25 311
15108.41 311
15109.57 314
15110.73 303
15111.89 312
15113.05 303
15114.21 333
15115.37 327
15116.54 326
15117.70 309
15118.86 298
15120.02 314
15121.18 344
15122.34 345
15123.50 313
15124.67 324
15125.83 318
15126.99 332
15128.15 318
15129.31 326
15130.47 312
15131.64 342
15132.80 349
15133.96 330
15135.12 317
15136.28 331
15137.45 341
15138.61 343
15139.77 348
15140.93 327
15142.10 323
15143.26 335
15144.42 314
15145.58 296
15146.75 322
15147.91 330
15149.07 342
15150.23 343
15151.40 328
15152.56 339
15153.72 319
15154.88 346
15156.05 321
15157.21 340
15158.37 327
15159.54 330
15160.70 317
15161.86 350
15163.03 335
15164.19 339
15165.35 330
15166.52 357
15167.68 356
15168.84 340
15170.01 344
15171.17 363
15172.33 338
15173.50 344
15174.66 363
15175.82 323
15176.99 350
15178.15 354
15179.31 383
15180.48 369
15181.64 367
15182.81 350
15183.97 358
15185.13 349
15186.30 361
15187.46 330
15188.63 333
15189.79 368
15190.95 353
15192.12 392
15193.28 349
15194.45 338
15195.61 392
15196.78 384
15197.94 373
15199.10 381
15200.27 361
15201.43 375
15202.60 353
15203.76 367
15204.93 361
15206.09 358
15207.26 369
15208.42 364
15209.59 380
15210.75 390
15211.92 408
15213.08 386
15214.25 378
15215.41 353
15216.58 375
15217.74 381
15218.91 384
15220.07 351
15221.24 385
15222.40 386
15223.57 409
15224.74 391
15225.90 372
15227.07 371
15228.23 409
15229.40 397
15230.56 405
15231.73 381
15232.89 370
15234.06 392
15235.23 401
15236.39 411
15237.56 413
15238.72 400
15239.89 391
15241.06 409
15242.22 456
15243.39 414
15244.56 408
15245.72 414
15246.89 409
15248.05 416
15249.22 429
15250.39 385
15251.55 395
15252.72 408
15253.89 418
15255.05 371
15256.22 405
15257.39 399
15258.55 383
15259.72 416
15260.89 412
15262.05 388
15263.22 412
15264.39 371
15265.56 373
15266.72 353
15267.89 366
15269.06 380
15270.22 398
15271.39 394
15272.56 363
15273.73 352
15274.89 352
15276.06 378
15277.23 357
15278.40 378
15279.56 355
15280.73 368
15281.90 360
15283.07 345
15284.23 335
15285.40 346
15286.57 373
15287.74 359
15288.91 365
15290.07 363
15291.24 366
15292.41 370
15293.58 358
15294.75 334
15295.92 362
15297.08 393
15298.25 370
15299.42 338
15300.59 378
15301.76 357
15302.93 347
15304.09 348
15305.26 337
15306.43 351
15307.60 364
15308.77 379
15309.94 348
15311.11 349
15312.28 354
15313.44 354
15314.61 336
15315.78 343
15316.95 355
15318.12 366
15319.29 360
15320.46 346
15321.63 366
15322.80 359
15323.97 343
15325.14 347
15326.30 357
15327.47 329
15328.64 361
15329.81 378
15330.98 373
15332.15 363
15333.32 359
15334.49 372
15335.66 365
15336.83 375
15338.00 343
15339.17 364
15340.34 348
15341.51 347
15342.68 361
15343.85 386
15345.02 361
15346.19 366
15347.36 364
15348.53 380
15349.70 370
15350.87 362
15352.04 380
15353.21 388
15354.38 386
15355.55 368
15356.72 382
15357.90 394
15359.07 389
15360.24 375
15361.41 389
15362.58 377
15363.75 402
15364.92 366
15366.09 376
15367.26 378
15368.43 393
15369.60 353
15370.77 366
15371.95 371
15373.12 407
15374.29 380
15375.46 381
15376.63 378
15377.80 378
15378.97 375
15380.15 385
15381.32 379
15382.49 390
15383.66 391
15384.83 380
15386.00 366
15387.17 364
15388.35 344
15389.52 351
15390.69 376
15391.86 374
15393.03 375
15394.21 349
15395.38 358
15396.55 370
15397.72 360
15398.89 350
15400.07 345
15401.24 381
15402.41 362
15403.58 369
15404.76 374
15405.93 372
15407.10 348
15408.27 375
15409.45 338
15410.62 338
15411.79 351
15412.96 380
15414.14 366
15415.31 360
15416.48 345
15417.66 330
15418.83 366
15420.00 342
15421.17 371
15422.35 338
15423.52 349
15424.69 350
15425.87 337
15427.04 338
15428.21 356
15429.39 334
15430.56 350
15431.73 348
15432.91 326
15434.08 351
15435.25 335
15436.43 354
15437.60 333
15438.77 339
15439.95 339
15441.12 366
15442.30 317
15443.47 322
15444.64 338
15445.82 336
15446.99 333
15448.17 347
15449.34 359
15450.51 334
15451.69 337
15452.86 341
15454.04 330
15455.21 339
15456.39 332
15457.56 343
15458.73 363
15459.91 348
15461.08 344
15462.26 326
15463.43 349
15464.61 313
15465.78 332
15466.96 338
15468.13 350
15469.31 349
15470.48 335
15471.66 342
15472.83 353
15474.01 352
15475.18 336
15476.36 347
15477.53 327
15478.71 353
15479.88 357
15481.06 332
15482.23 348
15483.41 354
15484.58 364
15485.76 351
15486.93 359
15488.11 342
15489.29 344
15490.46 352
15491.64 365
15492.81 365
15493.99 346
15495.16 327
15496.34 352
15497.52 353
15498.69 348
15499.87 338
15501.04 336
15502.22 342
15503.40 360
15504.57 368
15505.75 362
15506.92 341
15508.10 336
15509.28 360
15510.45 356
15511.63 368
15512.81 343
15513.98 370
15515.16 389
15516.34 386
15517.51 351
15518.69 393
15519.87 348
15521.04 360
15522.22 384
15523.40 363
15524.57 374
15525.75 354
15526.93 381
15528.11 389
15529.28 380
15530.46 362
15531.64 397
15532.81 430
15533.99 375
15535.17 369
15536.35 390
15537.52 392
15538.70 379
15539.88 391
15541.06 399
15542.23 377
15543.41 404
15544.59 397
15545.77 410
15546.95 403
15548.12 381
15549.30 416
15550.48 387
15551.66 397
15552.83 411
15554.01 422
15555.19 412
15556.37 378
15557.55 382
15558.73 404
15559.90 426
15561.08 436
15562.26 416
15563.44 421
15564.62 410
15565.80 425
15566.97 418
15568.15 389
15569.33 401
15570.51 421
15571.69 441
15572.87 411
15574.05 447
15575.23 441
15576.40 422
15577.58 422
15578.76 419
15579.94 446
15581.12 474
15582.30 466
15583.48 474
15584.66 471
15585.84 459
15587.02 472
15588.20 469
15589.38 499
15590.56 464
15591.73 478
15592.91 481
15594.09 497
15595.27 448
15596.45 476
15597.63 488
15598.81 491
15599.99 473
15601.17 492
15602.35 499
15603.53 513
15604.71 481
15605.89 515
15607.07 544
15608.25 526
15609.43 589
15610.61 561
15611.79 521
15612.97 524
15614.15 560
15615.33 566
15616.51 576
15617.69 538
15618.88 576
15620.06 573
15621.24 532
15622.42 539
15623.60 552
15624.78 578
15625.96 600
15627.14 575
15628.32 589
15629.50 601
15630.68 598
15631.86 617
15633.05 606
15634.23 611
15635.41 593
15636.59 629
15637.77 633
15638.95 575
15640.13 607
15641.31 625
15642.50 638
15643.68 624
15644.86 624
15646.04 611
15647.22 613
15648.40 651
15649.58 660
15650.77 634
15651.95 634
15653.13 631
15654.31 642
15655.49 635
15656.68 602
15657.86 644
15659.04 639
15660.22 662
15661.40 625
15662.59 654
15663.77 671
15664.95 653
15666.13 627
15667.32 631
15668.50 633
15669.68 625
15670.86 645
15672.05 653
15673.23 639
15674.41 628
15675.59 620
15676.78 652
15677.96 643
15679.14 619
15680.32 613
15681.51 628
15682.69 596
15683.87 597
15685.06 616
15686.24 610
15687.42 620
15688.61 605
15689.79 629
15690.97 604
15692.16 582
15693.34 624
15694.52 592
15695.71 545
15696.89 574
15698.07 578
15699.26 623
15700.44 611
15701.62 600
15702.81 608
15703.99 585
15705.17 613
15706.36 615
15707.54 600
15708.73 610
15709.91 626
15711.09 655
15712.28 638
15713.46 622
15714.65 619
15715.83 627
15717.02 663
15718.20 648
15719.38 643
15720.57 674
15721.75 690
15722.94 646
15724.12 708
15725.31 695
15726.49 693
15727.68 669
15728.86 730
15730.04 702
15731.23 693
15732.41 708
15733.60 720
15734.78 712
15735.97 678
15737.15 738
15738.34 748
15739.52 705
15740.71 739
15741.89 691
15743.08 749
15744.27 750
15745.45 752
15746.64 751
15747.82 790
15749.01 760
15750.19 766
15751.38 794
15752.56 787
15753.75 803
15754.93 791
15756.12 795
15757.31 805
15758.49 789
15759.68 801
15760.86 833
15762.05 787
15763.24 827
15764.42 835
15765.61 851
15766.79 828
15767.98 822
15769.17 811
15770.35 820
15771.54 821
15772.72 836
15773.91 752
15775.10 786
15776.28 804
15777.47 784
15778.66 782
15779.84 774
15781.03 792
15782.22 758
15783.40 717
15784.59 728
15785.78 719
15786.96 725
15788.15 736
15789.34 733
15790.53 750
15791.71 723
15792.90 704
15794.09 697
15795.27 695
15796.46 663
15797.65 675
15798.84 672
15800.02 651
15801.21 653
15802.40 625
15803.59 630
15804.77 663
15805.96 651
15807.15 616
15808.34 617
15809.52 603
15810.71 568
15811.90 594
15813.09 572
15814.28 559
15815.46 553
15816.65 556
15817.84 570
15819.03 564
15820.22 555
15821.40 574
15822.59 542
15823.78 563
15824.97 544
15826.16 582
15827.35 597
15828.53 570
15829.72 558
15830.91 546
15832.10 550
15833.29 517
15834.48 567
15835.67 562
15836.85 543
15838.04 560
15839.23 550
15840.42 533
15841.61 550
15842.80 542
15843.99 548
15845.18 517
15846.37 554
15847.55 573
15848.74 536
15849.93 530
15851.12 550
15852.31 537
15853.50 517
15854.69 499
15855.88 503
15857.07 545
15858.26 505
15859.45 517
15860.64 537
15861.83 546
15863.02 531
15864.21 542
15865.40 534
15866.59 526
15867.78 496
15868.97 513
15870.16 549
15871.35 559
15872.54 547
15873.73 540
15874.92 522
15876.11 533
15877.30 531
15878.49 509
15879.68 578
15880.87 528
15882.06 574
15883.25 550
15884.44 571
15885.63 533
15886.82 538
15888.01 527
15889.20 563
15890.39 555
15891.59 542
15892.78 570
15893.97 538
15895.16 528
15896.35 563
15897.54 545
15898.73 557
15899.92 585
15901.11 578
15902.30 573
15903.50 570
15904.69 586
15905.88 604
15907.07 554
15908.26 553
15909.45 569
15910.64 574
15911.84 595
15913.03 571
15914.22 590
15915.41 558
15916.60 564
15917.79 585
15918.99 562
15920.18 583
15921.37 563
15922.56 571
15923.75 571
15924.95 589
15926.14 556
15927.33 549
15928.52 547
15929.71 575
15930.91 543
15932.10 580
15933.29 551
15934.48 520
15935.68 533
15936.87 573
15938.06 529
15939.25 511
15940.45 529
15941.64 546
15942.83 538
15944.03 503
15945.22 512
15946.41 488
15947.60 493
15948.80 470
15949.99 500
15951.18 500
15952.38 468
15953.57 473
15954.76 475
15955.96 498
15957.15 460
15958.34 444
15959.54 438
15960.73 457
15961.92 430
15963.12 448
15964.31 436
15965.50 432
15966.70 430
15967.89 434
15969.08 436
15970.28 411
15971.47 442
15972.67 408
15973.86 411
15975.05 418
15976.25 427
15977.44 385
15978.64 405
15979.83 408
15981.02 425
15982.22 405
15983.41 398
15984.61 398
15985.80 406
15987.00 387
15988.19 363
15989.38 378
15990.58 373
15991.77 371
15992.97 368
15994.16 394
15995.36 385
15996.55 376
15997.75 396
15998.94 370
16000.14 361
16001.33 383
16002.53 379
16003.72 374
16004.92 379
16006.11 385
16007.31 395
16008.50 353
16009.70 371
16010.89 340
16012.09 389
16013.28 370
16014.48 380
16015.67 359
16016.87 367
16018.07 367
16019.26 356
16020.46 343
16021.65 344
16022.85 348
16024.04 351
16025.24 361
16026.44 351
16027.63 364
16028.83 373
16030.02 359
16031.22 364
16032.42 335
16033.61 344
16034.81 353
16036.00 363
16037.20 349
16038.40 345
16039.59 369
16040.79 366
16041.99 336
16043.18 338
16044.38 333
16045.58 363
16046.77 332
16047.97 341
16049.17 329
16050.36 355
16051.56 341
16052.76 354
16053.95 336
16055.15 355
16056.35 342
16057.54 372
16058.74 373
16059.94 338
16061.14 361
16062.33 363
16063.53 366
16064.73 343
16065.92 328
16067.12 333
16068.32 350
16069.52 333
16070.71 348
16071.91 341
16073.11 345
16074.31 309
16075.50 336
16076.70 348
16077.90 332
16079.10 341
16080.30 339
16081.49 336
16082.69 325
16083.89 349
16085.09 347
16086.29 346
16087.48 338
16088.68 356
16089.88 318
16091.08 332
16092.28 299
16093.48 346
16094.67 320
16095.87 345
16097.07 336
16098.27 327
16099.47 325
16100.67 317
16101.87 321
16103.06 342
16104.26 324
16105.46 321
16106.66 332
16107.86 320
16109.06 330
16110.26 319
16111.46 322
16112.66 343
16113.86 334
16115.05 334
16116.25 320
16117.45 318
16118.65 338
16119.85 308
16121.05 310
16122.25 332
16123.45 314
16124.65 328
16125.85 335
16127.05 352
16128.25 307
16129.45 333
16130.65 326
16131.85 313
16133.05 343
16134.25 328
16135.45 308
16136.65 333
16137.85 328
16139.05 333
16140.25 312
16141.45 340
16142.65 307
16143.85 316
16145.05 319
16146.25 321
16147.45 309
16148.65 326
16149.85 327
16151.05 327
16152.25 327
16153.45 302
16154.65 315
16155.85 293
16157.05 300
16158.25 323
16159.46 317
16160.66 328
16161.86 314
16163.06 345
16164.26 330
16165.46 352
16166.66 329
16167.86 325
16169.06 320
16170.27 326
16171.47 339
16172.67 340
16173.87 328
16175.07 326
16176.27 327
16177.47 317
16178.67 318
16179.88 337
16181.08 333
16182.28 322
16183.48 339
16184.68 325
16185.89 326
16187.09 326
16188.29 341
16189.49 324
16190.69 331
16191.90 300
16193.10 343
16194.30 343
16195.50 340
16196.70 319
16197.91 322
16199.11 340
16200.31 328
16201.51 337
16202.72 352
16203.92 340
16205.12 361
16206.32 350
16207.53 344
16208.73 362
16209.93 335
16211.13 361
16212.34 329
16213.54 352
16214.74 362
16215.95 355
16217.15 358
16218.35 348
16219.55 350
16220.76 355
16221.96 343
16223.16 358
16224.37 352
16225.57 340
16226.77 354
16227.98 344
16229.18 382
16230.38 366
16231.59 370
16232.79 383
16233.99 364
16235.20 364
16236.40 353
16237.61 378
16238.81 361
16240.01 400
16241.22 371
16242.42 361
16243.63 369
16244.83 400
16246.03 373
16247.24 376
16248.44 367
16249.65 401
16250.85 391
16252.05 388
16253.26 381
16254.46 388
16255.67 414
16256.87 425
16258.08 403
16259.28 375
16260.49 396
16261.69 388
16262.89 419
16264.10 410
16265.30 415
16266.51 386
16267.71 412
16268.92 388
16270.12 406
16271.33 429
16272.53 444
16273.74 433
16274.94 432
16276.15 435
16277.35 421
16278.56 417
16279.77 413
16280.97 448
16282.18 453
16283.38 445
16284.59 439
16285.79 438
16287.00 410
16288.20 423
16289.41 443
16290.61 430
16291.82 457
16293.03 438
16294.23 431
16295.44 430
16296.64 414
16297.85 418
16299.06 453
16300.26 450
16301.47 456
16302.67 428
16303.88 440
16305.09 421
16306.29 422
16307.50 442
16308.71 441
16309.91 459
16311.12 468
16312.33 422
16313.53 434
16314.74 447
16315.95 430
16317.15 428
16318.36 429
16319.57 466
16320.77 438
16321.98 435
16323.19 414
16324.39 411
16325.60 426
16326.81 425
16328.01 436
16329.22 428
16330.43 395
16331.64 408
16332.84 405
16334.05 425
16335.26 395
16336.47 390
16337.67 394
16338.88 400
16340.09 387
16341.30 368
16342.50 392
16343.71 392
16344.92 393
16346.13 385
16347.33 370
16348.54 365
16349.75 354
16350.96 365
16352.17 356
16353.37 380
16354.58 351
16355.79 355
16357.00 369
16358.21 339
16359.41 344
16360.62 355
16361.83 369
16363.04 350
16364.25 337
16365.46 344
16366.67 366
16367.87 351
16369.08 358
16370.29 353
16371.50 349
16372.71 345
16373.92 308
16375.13 326
16376.34 366
16377.54 343
16378.75 358
16379.96 330
16381.17 327
16382.38 351
16383.59 351
16384.80 333
16386.01 328
16387.22 341
16388.43 334
16389.64 350
16390.85 338
16392.05 357
16393.26 299
16394.47 337
16395.68 314
16396.89 340
16398.10 319
16399.31 324
16400.52 331
16401.73 340
16402.94 329
16404.15 341
16405.36 342
16406.57 330
16407.78 343
16408.99 325
16410.20 332
16411.41 330
16412.62 324
16413.83 309
16415.04 337
16416.25 334
16417.46 321
16418.67 310
16419.88 327
16421.10 346
16422.31 337
16423.52 317
16424.73 333
16425.94 330
16427.15 311
16428.36 344
16429.57 316
16430.78 309
16431.99 293
16433.20 341
16434.41 330
16435.63 323
16436.84 335
16438.05 320
16439.26 308
16440.47 312
16441.68 322
16442.89 332
16444.10 331
16445.32 305
16446.53 340
16447.74 330
16448.95 314
16450.16 300
16451.37 319
16452.59 311
16453.80 327
16455.01 300
16456.22 302
16457.43 283
16458.64 296
16459.86 314
16461.07 324
16462.28 309
16463.49 318
16464.70 337
16465.92 300
16467.13 300
16468.34 268
16469.55 322
16470.77 298
16471.98 308
16473.19 300
16474.40 301
16475.62 299
16476.83 268
16478.04 290
16479.25 303
16480.47 318
16481.68 294
16482.89 314
16484.11 300
16485.32 280
16486.53 267
16487.74 318
16488.96 284
16490.17 275
16491.38 297
16492.60 293
16493.81 302
16495.02 295
16496.24 303
16497.45 299
16498.66 309
16499.88 270
16501.09 276
16502.30 277
16503.52 291
16504.73 295
16505.94 300
16507.16 275
16508.37 274
16509.59 275
16510.80 263
16512.01 300
16513.23 278
16514.44 280
16515.66 281
16516.87 284
16518.08 259
16519.30 282
16520.51 287
16521.73 284
16522.94 283
16524.16 296
16525.37 282
16526.58 264
16527.80 289
16529.01 286
16530.23 274
16531.44 273
16532.66 286
16533.87 271
16535.09 282
16536.30 265
16537.52 267
16538.73 259
16539.95 247
16541.16 274
16542.38 281
16543.59 271
16544.81 297
16546.02 302
16547.24 299
16548.45 281
16549.67 262
16550.88 293
16552.10 285
16553.31 278
16554.53 273
16555.74 276
16556.96 275
16558.18 292
16559.39 301
16560.61 277
16561.82 260
16563.04 269
16564.25 283
16565.47 274
16566.69 282
16567.90 275
16569.12 305
16570.33 299
16571.55 273
16572.77 299
16573.98 307
16575.20 302
16576.41 279
16577.63 283
16578.85 300
16580.06 303
16581.28 286
16582.50 279
16583.71 270
16584.93 271
16586.15 284
16587.36 279
16588.58 281
16589.80 281
16591.01 290
16592.23 293
16593.45 268
16594.66 263
16595.88 268
16597.10 294
16598.32 288
16599.53 267
16600.75 287
16601.97 287
16603.18 290
16604.40 251
16605.62 274
16606.84 265
16608.05 282
16609.27 250
16610.49 259
16611.71 236
16612.92 258
16614.14 259
16615.36 278
16616.58 243
16617.79 260
16619.01 280
16620.23 250
16621.45 266
16622.67 274
16623.88 277
16625.10 258
16626.32 258
16627.54 258
16628.76 273
16629.97 237
16631.19 261
16632.41 253
16633.63 269
16634.85 247
16636.07 249
16637.29 271
16638.50 258
16639.72 239
16640.94 260
16642.16 247
16643.38 262
16644.60 284
16645.82 262
16647.03 260
16648.25 241
16649.47 246
16650.69 247
16651.91 255
16653.13 257
16654.35 250
16655.57 282
16656.79 268
16658.01 241
16659.23 261
16660.45 276
16661.66 255
16662.88 262
16664.10 273
16665.32 270
16666.54 262
16667.76 250
16668.98 273
16670.20 254
16671.42 269
16672.64 262
16673.86 250
16675.08 259
16676.30 237
16677.52 250
16678.74 280
16679.96 243
16681.18 252
16682.40 237
16683.62 255
16684.84 252
16686.06 239
16687.28 233
16688.50 240
16689.72 251
16690.94 260
16692.16 264
16693.39 227
16694.61 221
16695.83 238
16697.05 231
16698.27 206
16699.49 242
16700.71 250
16701.93 256
16703.15 244
16704.37 251
16705.59 233
16706.81 246
16708.04 241
16709.26 246
16710.48 241
16711.70 236
16712.92 252
16714.14 240
16715.36 253
16716.58 248
16717.81 250
16719.03 247
16720.25 241
16721.47 252
16722.69 247
16723.91 240
16725.14 256
16726.36 258
16727.58 247
16728.80 234
16730.02 259
16731.24 226
16732.47 231
16733.69 245
16734.91 234
16736.13 233
16737.36 245
16738.58 262
16739.80 245
16741.02 223
16742.24 245
16743.47 256
16744.69 235
16745.91 245
16747.13 251
16748.36 237
16749.58 235
16750.80 248
16752.02 236
16753.25 231
16754.47 250
16755.69 252
16756.92 235
16758.14 222
16759.36 230
16760.59 251
16761.81 235
16763.03 234
16764.25 241
16765.48 248
16766.70 251
16767.92 238
16769.15 254
16770.37 236
16771.59 257
16772.82 246
16774.04 246
16775.27 235
16776.49 216
16777.71 227
16778.94 235
16780.16 244
16781.38 230
16782.61 234
16783.83 264
16785.06 248
16786.28 255
16787.50 233
16788.73 242
16789.95 246
16791.18 253
16792.40 246
16793.62 234
16794.85 248
16796.07 244
16797.30 239
16798.52 241
16799.75 240
16800.97 256
16802.19 239
16803.42 246
16804.64 234
16805.87 223
16807.09 240
16808.32 236
16809.54 250
16810.77 227
16811.99 233
16813.22 233
16814.44 242
16815.67 241
16816.89 250
16818.12 227
16819.34 236
16820.57 247
16821.79 234
16823.02 240
16824.24 242
16825.47 233
16826.70 235
16827.92 264
16829.15 234
16830.37 250
16831.60 273
16832.82 239
16834.05 248
16835.27 261
16836.50 249
16837.73 251
16838.95 252
16840.18 241
16841.40 252
16842.63 270
16843.86 273
16845.08 264
16846.31 241
16847.53 260
16848.76 285
16849.99 261
16851.21 258
16852.44 252
16853.67 272
16854.89 265
16856.12 288
16857.35 279
16858.57 258
16859.80 259
16861.03 273
16862.25 277
16863.48 278
16864.71 277
16865.93 274
16867.16 281
16868.39 289
16869.61 270
16870.84 277
16872.07 303
16873.30 272
16874.52 285
16875.75 286
16876.98 284
16878.20 302
16879.43 306
16880.66 282
16881.89 270
16883.11 304
16884.34 310
16885.57 305
16886.80 286
16888.02 314
16889.25 300
16890.48 312
16891.71 300
16892.94 298
16894.16 314
16895.39 319
16896.62 305
16897.85 292
16899.08 296
16900.30 307
16901.53 293
16902.76 273
16903.99 273
16905.22 294
16906.45 299
16907.67 320
16908.90 303
16910.13 295
16911.36 302
16912.59 276
16913.82 274
16915.04 280
16916.27 278
16917.50 299
16918.73 299
16919.96 303
16921.19 294
16922.42 293
16923.65 308
16924.88 287
16926.10 284
16927.33 298
16928.56 276
16929.79 296
16931.02 288
16932.25 289
16933.48 291
16934.71 302
16935.94 282
16937.17 276
16938.40 282
16939.63 299
16940.86 291
16942.09 286
16943.32 300
16944.55 275
16945.78 280
16947.01 280
16948.24 303
16949.47 289
16950.70 302
16951.93 288
16953.16 301
16954.39 289
16955.62 295
16956.85 284
16958.08 301
16959.31 298
16960.54 296
16961.77 295
16963.00 295
16964.23 308
16965.46 287
16966.69 316
16967.92 307
16969.15 306
16970.38 288
16971.61 332
16972.84 287
16974.07 271
16975.30 280
16976.54 314
16977.77 295
16979.00 274
16980.23 298
16981.46 273
16982.69 303
16983.92 288
16985.15 277
16986.38 273
16987.62 277
16988.85 277
16990.08 271
16991.31 263
16992.54 258
16993.77 265
16995.00 253
16996.24 262
16997.47 249
16998.70 254
16999.93 298
17001.16 295
17002.39 266
17003.63 286
17004.86 278
17006.09 291
17007.32 249
17008.55 252
17009.79 260
17011.02 274
17012.25 273
17013.48 269
17014.72 254
17015.95 266
17017.18 279
17018.41 265
17019.64 247
17020.88 264
17022.11 257
17023.34 259
17024.58 268
17025.81 263
17027.04 281
17028.27 257
17029.51 272
17030.74 266
17031.97 240
17033.21 272
17034.44 266
17035.67 281
17036.90 252
17038.14 249
17039.37 255
17040.60 258
17041.84 266
17043.07 242
17044.30 233
17045.54 227
17046.77 272
17048.00 258
17049.24 252
17050.47 246
17051.70 239
17052.94 272
17054.17 226
17055.41 246
17056.64 254
17057.87 261
17059.11 285
17060.34 255
17061.58 265
17062.81 253
17064.04 258
17065.28 237
17066.51 226
17067.75 255
17068.98 251
17070.21 274
17071.45 246
17072.68 266
17073.92 258
17075.15 249
17076.39 247
17077.62 257
17078.86 251
17080.09 252
17081.33 251
17082.56 238
17083.80 229
17085.03 261
17086.26 233
17087.50 233
17088.73 238
17089.97 249
17091.20 254
17092.44 242
17093.68 240
17094.91 249
17096.15 251
17097.38 255
17098.62 240
17099.85 258
17101.09 267
17102.32 258
17103.56 271
17104.79 264
17106.03 237
17107.26 254
17108.50 271
17109.74 269
17110.97 235
17112.21 261
17113.44 232
17114.68 260
17115.92 251
17117.15 232
17118.39 261
17119.62 240
17120.86 222
17122.10 258
17123.33 250
17124.57 234
17125.80 251
17127.04 236
17128.28 236
17129.51 218
17130.75 243
17131.99 257
17133.22 267
17134.46 230
17135.70 251
17136.93 238
17138.17 234
17139.41 206
17140.64 236
17141.88 243
17143.12 247
17144.35 250
17145.59 242
17146.83 268
17148.07 251
17149.30 232
17150.54 214
17151.78 245
17153.02 250
17154.25 236
17155.49 239
17156.73 252
17157.96 228
17159.20 243
17160.44 241
17161.68 227
17162.92 227
17164.15 249
17165.39 246
17166.63 221
17167.87 238
17169.10 240
17170.34 234
17171.58 219
17172.82 240
17174.06 230
17175.29 231
17176.53 233
17177.77 228
17179.01 229
17180.25 240
17181.49 233
17182.72 236
17183.96 234
17185.20 235
17186.44 243
17187.68 221
17188.92 229
17190.15 235
17191.39 226
17192.63 220
17193.87 238
17195.11 220
17196.35 216
17197.59 230
17198.83 233
17200.07 225
17201.30 241
17202.54 232
17203.78 222
17205.02 207
17206.26 200
17207.50 221
17208.74 193
17209.98 220
17211.22 217
17212.46 208
17213.70 207
17214.94 194
17216.18 224
17217.42 216
17218.66 222
17219.90 236
17221.14 213
17222.38 207
17223.62 212
17224.86 225
17226.10 210
17227.34 224
17228.58 245
17229.82 232
17231.06 182
17232.30 213
17233.54 218
17234.78 239
17236.02 228
17237.26 236
17238.50 221
17239.74 227
17240.98 231
17242.22 219
17243.46 212
17244.70 210
17245.94 253
17247.18 235
17248.42 227
17249.66 198
17250.90 232
17252.14 216
17253.39 188
17254.63 211
17255.87 209
17257.11 212
17258.35 225
17259.59 222
17260.83 202
17262.07 217
17263.31 202
17264.56 204
17265.80 212
17267.04 215
17268.28 206
17269.52 214
17270.76 191
17272.00 195
17273.25 206
17274.49 236
17275.73 223
17276.97 204
17278.21 207
17279.45 210
17280.70 179
17281.94 222
17283.18 226
17284.42 213
17285.66 215
17286.91 202
17288.15 207
17289.39 202
17290.63 217
17291.88 207
17293.12 218
17294.36 217
17295.60 222
17296.85 206
17298.09 212
17299.33 182
17300.57 220
17301.82 227
17303.06 223
17304.30 214
17305.54 202
17306.79 218
17308.03 213
17309.27 215
17310.52 207
17311.76 218
17313.00 183
17314.25 190
17315.49 193
17316.73 192
17317.97 216
17319.22 196
17320.46 215
17321.71 211
17322.95 201
17324.19 201
17325.44 207
17326.68 189
17327.92 181
17329.17 204
17330.41 222
17331.65 185
17332.90 176
17334.14 190
17335.39 193
17336.63 186
17337.87 191
17339.12 184
17340.36 189
17341.61 205
17342.85 197
17344.09 214
17345.34 225
17346.58 196
17347.83 197
17349.07 212
17350.32 211
17351.56 182
17352.80 217
17354.05 202
17355.29 180
17356.54 199
17357.78 227
17359.03 199
17360.27 204
17361.52 192
17362.76 223
17364.01 217
17365.25 199
17366.50 212
17367.74 222
17368.99 204
17370.23 191
17371.48 199
17372.72 193
17373.97 196
17375.21 213
17376.46 197
17377.70 208
17378.95 194
17380.19 209
17381.44 211
17382.69 194
17383.93 180
17385.18 199
17386.42 225
17387.67 211
17388.91 202
17390.16 200
17391.41 204
17392.65 183
17393.90 192
17395.14 198
17396.39 208
17397.64 217
17398.88 215
17400.13 207
17401.37 187
17402.62 172
17403.87 209
17405.11 197
17406.36 197
17407.61 180
17408.85 219
17410.10 211
17411.35 198
17412.59 199
17413.84 185
17415.09 200
17416.33 164
17417.58 192
17418.83 210
17420.07 214
17421.32 205
17422.57 205
17423.82 193
17425.06 211
17426.31 187
17427.56 212
17428.80 199
17430.05 185
17431.30 202
17432.55 211
17433.79 223
17435.04 197
17436.29 207
17437.54 212
17438.78 221
17440.03 216
17441.28 207
17442.53 191
17443.77 185
17445.02 193
17446.27 195
17447.52 209
17448.77 205
17450.01 202
17451.26 200
17452.51 196
17453.76 175
17455.01 190
17456.25 204
17457.50 188
17458.75 218
17460.00 219
17461.25 217
17462.50 209
17463.74 197
17464.99 209
17466.24 200
17467.49 205
17468.74 199
17469.99 216
17471.24 218
17472.49 192
17473.73 222
17474.98 205
17476.23 204
17477.48 221
17478.73 227
17479.98 210
17481.23 204
17482.48 210
17483.73 214
17484.98 201
17486.23 179
17487.47 217
17488.72 205
17489.97 199
17491.22 208
17492.47 210
17493.72 199
17494.97 213
17496.22 188
17497.47 195
17498.72 222
17499.97 214
17501.22 197
17502.47 215
17503.72 213
17504.97 209
17506.22 227
17507.47 200
17508.72 197
17509.97 191
17511.22 205
17512.47 206
17513.72 203
17514.97 205
17516.22 212
17517.47 207
17518.72 181
17519.97 199
17521.22 226
17522.47 211
17523.72 207
17524.98 208
17526.23 213
17527.48 222
17528.73 209
17529.98 241
17531.23 213
17532.48 220
17533.73 215
17534.98 229
17536.23 195
17537.48 198
17538.74 227
17539.99 207
17541.24 218
17542.49 224
17543.74 215
17544.99 228
17546.24 223
17547.50 205
17548.75 237
17550.00 211
17551.25 223
17552.50 230
17553.75 226
17555.01 200
17556.26 216
17557.51 234
17558.76 207
17560.01 219
17561.26 189
17562.52 232
17563.77 212
17565.02 211
17566.27 199
17567.53 232
17568.78 211
17570.03 197
17571.28 208
17572.53 218
17573.79 219
17575.04 213
17576.29 237
17577.54 232
17578.80 214
17580.05 218
17581.30 219
17582.56 206
17583.81 195
17585.06 213
17586.31 238
17587.57 205
17588.82 219
17590.07 207
17591.33 231
17592.58 229
17593.83 210
17595.08 226
17596.34 222
17597.59 221
17598.84 217
17600.10 220
17601.35 219
17602.61 230
17603.86 215
17605.11 232
17606.37 199
17607.62 198
17608.87 218
17610.13 230
17611.38 214
17612.63 218
17613.89 214
17615.14 203
17616.40 194
17617.65 194
17618.90 207
17620.16 186
17621.41 220
17622.67 213
17623.92 231
17625.17 202
17626.43 211
17627.68 228
17628.94 224
17630.19 214
17631.45 216
17632.70 218
17633.96 216
17635.21 220
17636.47 229
17637.72 248
17638.97 204
17640.23 220
17641.48 227
17642.74 240
17643.99 208
17645.25 224
17646.50 220
17647.76 224
17649.01 226
17650.27 221
17651.52 254
17652.78 222
17654.04 221
17655.29 208
17656.55 237
17657.80 224
17659.06 220
17660.31 232
17661.57 226
17662.82 238
17664.08 216
17665.33 226
17666.59 190
17667.85 211
17669.10 236
17670.36 203
17671.61 221
17672.87 197
17674.13 200
17675.38 220
17676.64 214
17677.89 212
17679.15 214
17680.41 217
17681.66 192
17682.92 216
17684.18 236
17685.43 210
17686.69 219
17687.95 228
17689.20 223
17690.46 212
17691.71 196
17692.97 207
17694.23 223
17695.49 190
17696.74 193
17698.00 223
17699.26 235
17700.51 215
17701.77 211
17703.03 223
17704.28 220
17705.54 233
17706.80 210
17708.06 210
17709.31 226
17710.57 205
17711.83 231
17713.08 216
17714.34 225
17715.60 219
17716.86 206
17718.11 210
17719.37 198
17720.63 222
17721.89 226
17723.15 236
17724.40 214
17725.66 226
17726.92 215
17728.18 229
17729.43 225
17730.69 201
17731.95 237
17733.21 202
17734.47 238
17735.73 232
17736.98 218
17738.24 221
17739.50 238
17740.76 219
17742.02 235
17743.28 219
17744.53 221
17745.79 206
17747.05 198
17748.31 205
17749.57 210
17750.83 239
17752.09 231
17753.34 213
17754.60 219
17755.86 215
17757.12 221
17758.38 216
17759.64 222
17760.90 196
17762.16 207
17763.42 218
17764.68 207
17765.94 219
17767.19 211
17768.45 223
17769.71 213
17770.97 207
17772.23 226
17773.49 214
17774.75 206
17776.01 203
17777.27 214
17778.53 201
17779.79 197
17781.05 186
17782.31 201
17783.57 216
17784.83 203
17786.09 182
17787.35 189
17788.61 210
17789.87 198
17791.13 198
17792.39 206
17793.65 219
17794.91 197
17796.17 216
17797.43 202
17798.69 199
17799.95 201
17801.21 233
17802.47 225
17803.73 210
17805.00 183
17806.26 177
17807.52 193
17808.78 194
17810.04 197
17811.30 207
17812.56 204
17813.82 193
17815.08 186
17816.34 179
17817.60 203
17818.87 200
17820.13 211
17821.39 193
17822.65 209
17823.91 198
17825.17 202
17826.43 196
17827.69 185
17828.96 204
17830.22 198
17831.48 187
17832.74 196
17834.00 195
17835.26 193
17836.53 195
17837.79 195
17839.05 200
17840.31 212
17841.57 198
17842.84 204
17844.10 186
17845.36 202
17846.62 203
17847.88 208
17849.15 207
17850.41 188
17851.67 184
17852.93 198
17854.20 198
17855.46 222
17856.72 206
17857.98 209
17859.25 181
17860.51 211
17861.77 187
17863.03 178
17864.30 193
17865.56 198
17866.82 186
17868.09 177
17869.35 186
17870.61 180
17871.87 183
17873.14 188
17874.40 192
17875.66 207
17876.93 192
17878.19 195
17879.45 191
17880.72 205
17881.98 190
17883.24 196
17884.51 196
17885.77 192
17887.03 205
17888.30 184
17889.56 191
17890.83 195
17892.09 191
17893.35 182
17894.62 178
17895.88 205
17897.14 203
17898.41 201
17899.67 191
17900.94 188
17902.20 191
17903.46 200
17904.73 206
17905.99 187
17907.26 191
17908.52 193
17909.79 201
17911.05 171
17912.32 190
17913.58 176
17914.84 226
17916.11 194
17917.37 188
17918.64 173
17919.90 179
17921.17 190
17922.43 175
17923.70 181
17924.96 180
17926.23 187
17927.49 190
17928.76 188
17930.02 161
17931.29 195
17932.55 185
17933.82 183
17935.08 207
17936.35 196
17937.61 166
17938.88 183
17940.14 186
17941.41 199
17942.68 191
17943.94 191
17945.21 177
17946.47 176
17947.74 203
17949.00 174
17950.27 197
17951.54 189
17952.80 203
17954.07 197
17955.33 198
17956.60 182
17957.87 176
17959.13 218
17960.40 180
17961.66 200
17962.93 202
17964.20 191
17965.46 171
17966.73 194
17968.00 175
17969.26 182
17970.53 204
17971.80 184
17973.06 203
17974.33 196
17975.60 187
17976.86 187
17978.13 187
17979.40 172
17980.66 180
17981.93 193
17983.20 208
17984.46 200
17985.73 189
17987.00 175
17988.26 189
17989.53 180
17990.80 189
17992.07 212
17993.33 201
17994.60 179
17995.87 193
17997.14 182
17998.40 171
17999.67 202
18000.94 189
18002.21 167
18003.47 207
18004.74 183
18006.01 180
18007.28 198
18008.55 165
18009.81 187
18011.08 194
18012.35 211
18013.62 188
18014.89 171
18016.15 191
18017.42 185
18018.69 190
18019.96 195
18021.23 207
18022.49 185
18023.76 197
18025.03 180
18026.30 210
18027.57 184
18028.84 189
18030.11 206
18031.37 195
18032.64 196
18033.91 208
18035.18 204
18036.45 177
18037.72 192
18038.99 178
18040.26 200
18041.53 199
18042.79 192
18044.06 196
18045.33 221
18046.60 186
18047.87 214
18049.14 212
18050.41 198
18051.68 194
18052.95 185
18054.22 221
18055.49 206
18056.76 183
18058.03 200
18059.30 213
18060.57 207
18061.84 232
18063.11 173
18064.38 199
18065.65 199
18066.92 197
18068.19 184
18069.46 195
18070.73 172
18072.00 203
18073.27 187
18074.54 216
18075.81 202
18077.08 211
18078.35 220
18079.62 181
18080.89 187
18082.16 183
18083.43 205
18084.70 166
18085.97 187
18087.24 198
18088.51 187
18089.78 179
18091.05 199
18092.32 191
18093.59 193
18094.87 200
18096.14 205
18097.41 190
18098.68 174
18099.95 174
18101.22 166
18102.49 184
18103.76 172
18105.03 209
18106.31 218
18107.58 197
18108.85 185
18110.12 188
18111.39 192
18112.66 212
18113.93 208
18115.21 190
18116.48 217
18117.75 198
18119.02 194
18120.29 170
18121.56 199
18122.84 194
18124.11 189
18125.38 194
18126.65 191
18127.92 197
18129.20 203
18130.47 203
18131.74 206
18133.01 188
18134.29 207
18135.56 207
18136.83 195
18138.10 215
18139.38 198
18140.65 199
18141.92 186
18143.19 200
18144.47 172
18145.74 193
18147.01 203
18148.28 185
18149.56 191
18150.83 184
18152.10 189
18153.38 193
18154.65 192
18155.92 179
18157.19 176
18158.47 187
18159.74 219
18161.01 166
18162.29 187
18163.56 190
18164.83 205
18166.11 190
18167.38 189
18168.65 173
18169.93 197
18171.20 180
18172.48 203
18173.75 210
18175.02 177
18176.30 174
18177.57 190
18178.84 213
18180.12 188
18181.39 186
18182.67 181
18183.94 186
18185.21 182
18186.49 179
18187.76 156
18189.04 195
18190.31 181
18191.59 202
18192.86 187
18194.13 179
18195.41 204
18196.68 191
18197.96 193
18199.23 177
18200.51 190
18201.78 194
18203.06 205
18204.33 173
18205.61 198
18206.88 193
18208.16 209
18209.43 194
18210.71 175
18211.98 177
18213.26 199
18214.53 193
18215.81 194
18217.08 195
18218.36 190
18219.63 185
18220.91 189
18222.18 210
18223.46 193
18224.73 176
18226.01 189
18227.28 197
18228.56 171
18229.84 172
18231.11 197
18232.39 186
18233.66 166
18234.94 202
18236.21 179
18237.49 182
18238.77 189
18240.04 191
18241.32 212
18242.59 181
18243.87 196
18245.15 183
18246.42 170
18247.70 200
18248.98 197
18250.25 201
18251.53 204
18252.81 195
18254.08 179
18255.36 201
18256.63 188
18257.91 204
18259.19 224
18260.46 206
18261.74 206
18263.02 202
18264.30 189
18265.57 203
18266.85 196
18268.13 197
18269.40 216
18270.68 214
18271.96 192
18273.23 202
18274.51 197
18275.79 183
18277.07 190
18278.34 217
18279.62 214
18280.90 189
18282.18 188
18283.45 199
18284.73 208
18286.01 188
18287.29 199
18288.56 184
18289.84 201
18291.12 206
18292.40 195
18293.68 202
18294.95 191
18296.23 188
18297.51 203
18298.79 181
18300.07 181
18301.34 190
18302.62 194
18303.90 177
18305.18 213
18306.46 209
18307.74 185
18309.01 216
18310.29 199
18311.57 202
18312.85 226
18314.13 204
18315.41 205
18316.69 203
18317.96 225
18319.24 193
18320.52 189
18321.80 203
18323.08 201
18324.36 194
18325.64 192
18326.92 209
18328.20 213
18329.47 192
18330.75 178
18332.03 222
18333.31 187
18334.59 179
18335.87 206
18337.15 197
18338.43 199
18339.71 206
18340.99 210
18342.27 210
18343.55 213
18344.83 215
18346.11 204
18347.39 204
18348.67 195
18349.95 190
18351.23 189
18352.51 197
18353.79 198
18355.07 227
18356.35 215
18357.63 191
18358.91 186
18360.19 192
18361.47 184
18362.75 198
18364.03 202
18365.31 187
18366.59 184
18367.87 188
18369.15 218
18370.43 190
18371.71 189
18372.99 194
18374.27 196
18375.55 201
18376.83 182
18378.12 186
18379.40 207
18380.68 190
18381.96 196
18383.24 194
18384.52 201
18385.80 183
18387.08 180
18388.36 192
18389.65 183
18390.93 193
18392.21 184
18393.49 197
18394.77 172
18396.05 183
18397.33 182
18398.62 189
18399.90 195
18401.18 201
18402.46 188
18403.74 190
18405.02 187
18406.31 171
18407.59 192
18408.87 175
18410.15 190
18411.43 181
18412.72 196
18414.00 165
18415.28 179
18416.56 194
18417.84 206
18419.13 172
18420.41 184
18421.69 186
18422.97 193
18424.26 207
18425.54 177
18426.82 189
18428.10 201
18429.39 202
18430.67 203
18431.95 203
18433.23 196
18434.52 182
18435.80 198
18437.08 190
18438.37 185
18439.65 180
18440.93 204
18442.22 190
18443.50 205
18444.78 175
18446.06 189
18447.35 206
18448.63 202
18449.91 193
18451.20 205
18452.48 217
18453.76 196
18455.05 193
18456.33 202
18457.62 191
18458.90 188
18460.18 206
18461.47 215
18462.75 185
18464.03 170
18465.32 195
18466.60 188
18467.89 176
18469.17 173
18470.45 188
18471.74 219
18473.02 186
18474.31 188
18475.59 183
18476.88 183
18478.16 196
18479.44 180
18480.73 188
18482.01 215
18483.30 201
18484.58 207
18485.87 207
18487.15 202
18488.44 183
18489.72 203
18491.01 186
18492.29 199
18493.58 202
18494.86 208
18496.15 189
18497.43 192
18498.72 192
18500.00 193
18501.29 208
18502.57 203
18503.86 209
18505.14 181
18506.43 167
18507.71 205
18509.00 221
18510.28 201
18511.57 201
18512.85 206
18514.14 213
18515.42 203
18516.71 193
18518.00 214
18519.28 220
18520.57 201
18521.85 181
18523.14 209
18524.43 209
18525.71 210
18527.00 197
18528.28 214
18529.57 188
18530.86 198
18532.14 195
18533.43 213
18534.71 192
18536.00 194
18537.29 208
18538.57 226
18539.86 207
18541.15 190
18542.43 210
18543.72 193
18545.01 215
18546.29 216
18547.58 212
18548.87 211
18550.15 211
18551.44 222
18552.73 209
18554.01 190
18555.30 215
18556.59 205
18557.88 198
18559.16 201
18560.45 196
18561.74 221
18563.02 198
18564.31 183
18565.60 172
18566.89 218
18568.17 208
18569.46 206
18570.75 201
18572.04 188
18573.32 191
18574.61 201
18575.90 178
18577.19 186
18578.48 189
18579.76 189
18581.05 204
18582.34 213
18583.63 204
18584.92 188
18586.20 213
18587.49 188
18588.78 190
18590.07 202
18591.36 202
18592.64 203
18593.93 207
18595.22 209
18596.51 209
18597.80 219
18599.09 212
18600.38 227
18601.66 207
18602.95 197
18604.24 194
18605.53 220
18606.82 202
18608.11 228
18609.40 196
18610.69 234
18611.98 216
18613.26 204
18614.55 202
18615.84 204
18617.13 215
18618.42 222
18619.71 205
18621.00 212
18622.29 188
18623.58 203
18624.87 198
18626.16 201
18627.45 196
18628.74 176
18630.03 194
18631.32 186
18632.61 195
18633.89 228
18635.18 214
18636.47 188
18637.76 191
18639.05 198
18640.34 179
18641.63 193
18642.92 196
18644.21 205
18645.50 214
18646.79 224
18648.09 191
18649.38 183
18650.67 186
18651.96 191
18653.25 195
18654.54 203
18655.83 195
18657.12 194
18658.41 200
18659.70 184
18660.99 189
18662.28 184
18663.57 182
18664.86 193
18666.15 191
18667.44 178
18668.74 182
18670.03 177
18671.32 188
18672.61 201
18673.90 213
18675.19 188
18676.48 200
18677.77 196
18679.06 174
18680.36 179
18681.65 196
18682.94 199
18684.23 190
18685.52 192
18686.81 191
18688.11 190
18689.40 170
18690.69 186
18691.98 190
18693.27 199
18694.56 190
18695.86 186
18697.15 187
18698.44 168
18699.73 193
18701.02 190
18702.32 202
18703.61 177
18704.90 183
18706.19 186
18707.48 195
18708.78 175
18710.07 198
18711.36 199
18712.65 183
18713.95 191
18715.24 166
18716.53 175
18717.83 183
18719.12 184
18720.41 160
18721.70 181
18723.00 183
18724.29 194
18725.58 175
18726.87 187
18728.17 172
18729.46 189
18730.75 199
18732.05 188
18733.34 177
18734.63 173
18735.93 179
18737.22 180
18738.51 169
18739.81 151
18741.10 182
18742.39 186
18743.69 166
18744.98 183
18746.27 163
18747.57 178
18748.86 181
18750.16 181
18751.45 183
18752.74 174
18754.04 175
18755.33 188
18756.63 184
18757.92 182
18759.21 197
18760.51 186
18761.80 187
18763.10 165
18764.39 165
18765.69 167
18766.98 169
18768.27 169
18769.57 192
18770.86 178
18772.16 185
18773.45 171
18774.75 195
18776.04 184
18777.34 181
18778.63 178
18779.93 180
18781.22 173
18782.52 170
18783.81 181
18785.11 173
18786.40 153
18787.70 173
18788.99 188
18790.29 172
18791.58 174
18792.88 193
18794.17 189
18795.47 176
18796.76 183
18798.06 188
18799.35 182
18800.65 174
18801.94 193
18803.24 170
18804.54 176
18805.83 162
18807.13 182
18808.42 200
18809.72 172
18811.01 194
18812.31 190
18813.61 177
18814.90 178
18816.20 181
18817.49 184
18818.79 194
18820.09 177
18821.38 176
18822.68 193
18823.98 171
18825.27 176
18826.57 173
18827.87 187
18829.16 177
18830.46 198
18831.75 173
18833.05 193
18834.35 182
18835.64 174
18836.94 179
18838.24 164
18839.54 168
18840.83 167
18842.13 165
18843.43 178
18844.72 163
18846.02 176
18847.32 176
18848.61 172
18849.91 162
18851.21 160
18852.51 177
18853.80 161
18855.10 167
18856.40 177
18857.70 185
18858.99 167
18860.29 160
18861.59 168
18862.89 179
18864.18 172
18865.48 171
18866.78 180
18868.08 158
18869.38 177
18870.67 163
18871.97 181
18873.27 164
18874.57 169
18875.87 174
18877.16 184
18878.46 160
18879.76 181
18881.06 182
18882.36 178
18883.66 182
18884.95 182
18886.25 167
18887.55 187
18888.85 168
18890.15 163
18891.45 147
18892.75 156
18894.04 184
18895.34 190
18896.64 156
18897.94 183
18899.24 186
18900.54 181
18901.84 177
18903.14 165
18904.44 163
18905.74 164
18907.03 174
18908.33 162
18909.63 151
18910.93 158
18912.23 171
18913.53 182
18914.83 159
18916.13 168
18917.43 178
18918.73 169
18920.03 167
18921.33 178
18922.63 164
18923.93 168
18925.23 181
18926.53 180
18927.83 178
18929.13 148
18930.43 162
18931.73 169
18933.03 184
18934.33 166
18935.63 165
18936.93 174
18938.23 157
18939.53 168
18940.83 175
18942.13 181
18943.43 170
18944.73 184
18946.03 163
18947.33 177
18948.63 158
18949.93 178
18951.23 175
18952.53 180
18953.84 166
18955.14 167
18956.44 165
18957.74 194
18959.04 158
18960.34 173
18961.64 151
18962.94 178
18964.24 167
18965.54 164
18966.85 158
18968.15 156
18969.45 175
18970.75 148
18972.05 186
18973.35 191
18974.65 177
18975.96 168
18977.26 166
18978.56 180
18979.86 166
18981.16 154
18982.46 159
18983.77 180
18985.07 182
18986.37 182
18987.67 174
18988.97 166
18990.28 173
18991.58 177
18992.88 144
18994.18 167
18995.49 193
18996.79 185
18998.09 155
18999.39 147
19000.69 157
19002.00 157
19003.30 177
19004.60 168
19005.90 179
19007.21 181
19008.51 181
19009.81 159
19011.12 168
19012.42 176
19013.72 154
19015.02 154
19016.33 166
19017.63 167
19018.93 188
19020.24 173
19021.54 184
19022.84 169
19024.15 163
19025.45 181
19026.75 157
19028.06 154
19029.36 162
19030.66 184
19031.97 164
19033.27 166
19034.57 140
19035.88 162
19037.18 173
19038.48 174
19039.79 156
19041.09 163
19042.40 173
19043.70 187
19045.00 187
19046.31 174
19047.61 160
19048.92 156
19050.22 177
19051.52 163
19052.83 163
19054.13 140
19055.44 168
19056.74 173
19058.05 161
19059.35 161
19060.65 175
19061.96 182
19063.26 166
19064.57 164
19065.87 151
19067.18 177
19068.48 175
19069.79 168
19071.09 153
19072.40 170
19073.70 183
19075.01 170
19076.31 166
19077.62 161
19078.92 162
19080.23 172
19081.53 178
19082.84 181
19084.14 148
19085.45 177
19086.75 175
19088.06 180
19089.36 180
19090.67 185
19091.98 192
19093.28 154
19094.59 168
19095.89 155
19097.20 144
19098.50 169
19099.81 172
19101.12 167
19102.42 169
19103.73 171
19105.03 175
19106.34 182
19107.65 172
19108.95 159
19110.26 178
19111.56 198
19112.87 190
19114.18 180
19115.48 173
19116.79 180
19118.10 166
19119.40 165
19120.71 157
19122.02 171
19123.32 181
19124.63 195
19125.94 177
19127.24 178
19128.55 193
19129.86 182
19131.16 184
19132.47 166
19133.78 172
19135.08 185
19136.39 188
19137.70 172
19139.01 180
19140.31 188
19141.62 210
19142.93 182
19144.23 182
19145.54 180
19146.85 189
19148.16 189
19149.46 197
19150.77 166
19152.08 150
19153.39 194
19154.69 177
19156.00 186
19157.31 197
19158.62 173
19159.93 165
19161.23 182
19162.54 171
19163.85 187
19165.16 181
19166.47 199
19167.77 195
19169.08 173
19170.39 170
19171.70 153
19173.01 181
19174.32 173
19175.62 169
19176.93 170
19178.24 179
19179.55 157
19180.86 187
19182.17 192
19183.48 186
19184.78 182
19186.09 170
19187.40 181
19188.71 182
19190.02 165
19191.33 169
19192.64 166
19193.95 155
19195.26 186
19196.56 175
19197.87 166
19199.18 163
19200.49 188
19201.80 166
19203.11 166
19204.42 185
19205.73 161
19207.04 169
19208.35 158
19209.66 178
19210.97 179
19212.28 162
19213.59 163
19214.90 166
19216.21 150
19217.52 188
19218.83 179
19220.14 172
19221.45 153
19222.76 157
19224.07 167
19225.38 177
19226.69 159
19228.00 172
19229.31 162
19230.62 145
19231.93 150
19233.24 179
19234.55 145
19235.86 170
19237.17 163
19238.48 164
19239.79 175
19241.10 161
19242.41 164
19243.72 151
19245.03 140
19246.35 183
19247.66 178
19248.97 171
19250.28 182
19251.59 163
19252.90 182
19254.21 169
19255.52 172
19256.83 156
19258.14 152
19259.46 175
19260.77 185
19262.08 177
19263.39 164
19264.70 156
19266.01 157
19267.32 159
19268.64 167
19269.95 159
19271.26 152
19272.57 166
19273.88 153
19275.20 152
19276.51 178
19277.82 168
19279.13 169
19280.44 155
19281.75 169
19283.07 167
19284.38 151
19285.69 147
19287.00 164
19288.32 151
19289.63 167
19290.94 163
19292.25 172
19293.57 157
19294.88 157
19296.19 167
19297.50 169
19298.82 148
19300.13 164
19301.44 178
19302.75 169
19304.07 147
19305.38 151
19306.69 171
19308.01 162
19309.32 153
19310.63 147
19311.94 155
19313.26 154
19314.57 161
19315.88 157
19317.20 144
19318.51 154
19319.82 170
19321.14 179
19322.45 168
19323.76 170
19325.08 166
19326.39 155
19327.70 162
19329.02 169
19330.33 162
19331.65 174
19332.96 164
19334.27 161
19335.59 162
19336.90 155
19338.22 175
19339.53 158
19340.84 144
19342.16 146
19343.47 152
19344.79 175
19346.10 164
19347.41 159
19348.73 149
19350.04 154
19351.36 153
19352.67 160
19353.99 168
19355.30 152
19356.62 143
19357.93 150
19359.25 164
19360.56 162
19361.87 139
19363.19 176
19364.50 152
19365.82 178
19367.13 141
19368.45 160
19369.76 169
19371.08 151
19372.39 168
19373.71 150
19375.02 170
19376.34 180
19377.66 171
19378.97 164
19380.29 154
19381.60 151
19382.92 155
19384.23 159
19385.55 158
19386.86 145
19388.18 155
19389.50 140
19390.81 158
19392.13 148
19393.44 166
19394.76 163
19396.07 166
19397.39 146
19398.71 148
19400.02 158
19401.34 168
19402.65 165
19403.97 168
19405.29 157
19406.60 145
19407.92 155
19409.24 156
19410.55 151
19411.87 132
19413.19 170
19414.50 159
19415.82 143
19417.14 165
19418.45 168
19419.77 161
19421.09 164
19422.40 152
19423.72 160
19425.04 163
19426.35 161
19427.67 169
19428.99 145
19430.30 149
19431.62 145
19432.94 159
19434.26 156
19435.57 162
19436.89 164
19438.21 175
19439.53 155
19440.84 144
19442.16 158
19443.48 150
19444.80 155
19446.11 157
19447.43 157
19448.75 154
19450.07 157
19451.38 142
19452.70 137
19454.02 163
19455.34 158
19456.66 155
19457.97 159
19459.29 141
19460.61 159
19461.93 157
19463.25 162
19464.57 158
19465.88 166
19467.20 153
19468.52 157
19469.84 147
19471.16 157
19472.48 162
19473.79 146
19475.11 173
19476.43 144
19477.75 157
19479.07 158
19480.39 161
19481.71 147
19483.03 162
19484.34 155
19485.66 178
19486.98 164
19488.30 167
19489.62 169
19490.94 158
19492.26 155
19493.58 157
19494.90 150
19496.22 157
19497.54 179
19498.86 152
19500.18 153
19501.50 148
19502.81 147
19504.13 152
19505.45 162
19506.77 150
19508.09 158
19509.41 151
19510.73 157
19512.05 145
19513.37 143
19514.69 168
19516.01 147
19517.33 145
19518.65 145
19519.97 157
19521.29 147
19522.61 146
19523.93 147
19525.25 150
19526.57 180
19527.89 174
19529.22 174
19530.54 179
19531.86 168
19533.18 154
19534.50 156
19535.82 144
19537.14 160
19538.46 153
19539.78 150
19541.10 146
19542.42 151
19543.74 173
19545.06 184
19546.39 182
19547.71 171
19549.03 141
19550.35 155
19551.67 163
19552.99 140
19554.31 143
19555.63 153
19556.96 149
19558.28 147
19559.60 158
19560.92 159
19562.24 161
19563.56 151
19564.88 146
19566.21 150
19567.53 146
19568.85 173
19570.17 186
19571.49 165
19572.82 144
19574.14 165
19575.46 160
19576.78 177
19578.10 139
19579.43 137
19580.75 149
19582.07 151
19583.39 154
19584.72 152
19586.04 148
19587.36 158
19588.68 152
19590.01 163
19591.33 139
19592.65 147
19593.97 164
19595.30 156
19596.62 161
19597.94 151
19599.26 170
19600.59 160
19601.91 156
19603.23 131
19604.56 161
19605.88 166
19607.20 173
19608.53 162
19609.85 147
19611.17 137
19612.49 170
19613.82 167
19615.14 155
19616.47 146
19617.79 132
19619.11 155
19620.44 148
19621.76 145
19623.08 145
19624.41 152
19625.73 140
19627.05 150
19628.38 133
19629.70 128
19631.03 150
19632.35 169
19633.67 149
19635.00 153
19636.32 150
19637.65 149
19638.97 166
19640.29 147
19641.62 146
19642.94 164
19644.27 147
19645.59 151
19646.92 167
19648.24 152
19649.57 151
19650.89 142
19652.21 156
19653.54 150
19654.86 148
19656.19 149
19657.51 136
19658.84 149
19660.16 164
19661.49 171
19662.81 157
19664.14 134
19665.46 150
19666.79 154
19668.11 141
19669.44 168
19670.76 169
19672.09 157
19673.41 161
19674.74 161
19676.07 162
19677.39 134
19678.72 152
19680.04 162
19681.37 143
19682.69 159
19684.02 143
19685.34 136
19686.67 142
19688.00 150
19689.32 148
19690.65 129
19691.97 170
19693.30 160
19694.63 161
19695.95 137
19697.28 168
19698.60 151
19699.93 135
19701.26 155
19702.58 124
19703.91 147
19705.24 155
19706.56 154
19707.89 142
19709.22 155
19710.54 155
19711.87 157
19713.20 157
19714.52 149
19715.85 157
19717.18 166
19718.50 148
19719.83 138
19721.16 144
19722.48 138
19723.81 162
19725.14 151
19726.47 148
19727.79 151
19729.12 137
19730.45 150
19731.77 162
19733.10 150
19734.43 144
19735.76 163
19737.08 154
19738.41 157
19739.74 147
19741.07 143
19742.39 153
19743.72 168
19745.05 170
19746.38 157
19747.71 150
19749.03 174
19750.36 155
19751.69 148
19753.02 146
19754.35 165
19755.67 157
19757.00 146
19758.33 172
19759.66 126
19760.99 147
19762.31 141
19763.64 170
19764.97 142
19766.30 158
19767.63 168
19768.96 147
19770.29 145
19771.61 148
19772.94 145
19774.27 145
19775.60 137
19776.93 166
19778.26 156
19779.59 149
19780.92 159
19782.25 162
19783.57 142
19784.90 153
19786.23 159
19787.56 166
19788.89 161
19790.22 144
19791.55 137
19792.88 146
19794.21 164
19795.54 149
19796.87 166
19798.20 129
19799.53 159
19800.86 147
19802.19 165
19803.52 147
19804.85 145
19806.18 155
19807.50 160
19808.83 166
19810.16 129
19811.49 148
19812.82 141
19814.15 143
19815.49 160
19816.82 156
19818.15 132
19819.48 145
19820.81 150
19822.14 150
19823.47 146
19824.80 154
19826.13 144
19827.46 137
19828.79 157
19830.12 143
19831.45 153
19832.78 137
19834.11 138
19835.44 163
19836.77 121
19838.10 148
19839.44 163
19840.77 147
19842.10 139
19843.43 153
19844.76 167
19846.09 158
19847.42 147
19848.75 158
19850.08 156
19851.42 150
19852.75 139
19854.08 137
19855.41 154
19856.74 152
19858.07 141
19859.40 181
19860.74 144
19862.07 157
19863.40 151
19864.73 167
19866.06 139
19867.40 157
19868.73 167
19870.06 143
19871.39 186
19872.72 136
19874.06 169
19875.39 149
19876.72 147
19878.05 137
19879.38 158
19880.72 155
19882.05 148
19883.38 130
19884.71 161
19886.05 151
19887.38 157
19888.71 155
19890.04 135
19891.38 141
19892.71 139
19894.04 160
19895.38 157
19896.71 155
19898.04 140
19899.37 165
19900.71 127
19902.04 150
19903.37 133
19904.71 146
19906.04 136
19907.37 146
19908.71 146
19910.04 133
19911.37 159
19912.71 157
19914.04 157
19915.37 156
19916.71 159
19918.04 140
19919.37 159
19920.71 165
19922.04 144
19923.37 136
19924.71 161
19926.04 164
19927.38 151
19928.71 153
19930.04 139
19931.38 132
19932.71 149
19934.05 146
19935.38 133
19936.71 170
19938.05 139
19939.38 160
19940.72 173
19942.05 176
19943.39 147
19944.72 151
19946.06 137
19947.39 159
19948.72 133
19950.06 153
19951.39 166
19952.73 147
19954.06 142
19955.40 139
19956.73 152
19958.07 160
19959.40 157
19960.74 130
19962.07 142
19963.41 145
19964.74 157
19966.08 150
19967.41 187
19968.75 159
19970.08 149
19971.42 151
19972.76 139
19974.09 147
19975.43 154
19976.76 163
19978.10 165
19979.43 148
19980.77 130
19982.10 157
19983.44 156
19984.78 169
19986.11 153
19987.45 166
19988.78 162
19990.12 181
19991.46 163
19992.79 163
19994.13 169
19995.46 166
19996.80 145
19998.14 151
19999.47 167
20000.81 157
20002.15 160
20003.48 148
20004.82 165
20006.16 164
20007.49 181
20008.83 170
20010.17 154
20011.50 165
20012.84 148
20014.18 164
20015.51 160
20016.85 135
20018.19 136
20019.52 149
20020.86 149
20022.20 161
20023.53 156
20024.87 139
20026.21 146
20027.55 176
20028.88 162
20030.22 154
20031.56 156
20032.90 168
20034.23 170
20035.57 150
20036.91 161
20038.25 150
20039.58 161
20040.92 141
20042.26 159
20043.60 155
20044.93 163
20046.27 149
20047.61 184
20048.95 165
20050.29 168
20051.62 176
20052.96 170
20054.30 166
20055.64 154
20056.98 170
20058.32 147
20059.65 151
20060.99 155
20062.33 172
20063.67 177
20065.01 150
20066.35 148
20067.68 183
20069.02 143
20070.36 140
20071.70 153
20073.04 179
20074.38 154
20075.72 180
20077.06 177
20078.40 178
20079.73 153
20081.07 150
20082.41 172
20083.75 164
20085.09 150
20086.43 163
20087.77 179
20089.11 166
20090.45 163
20091.79 176
20093.13 175
20094.47 164
20095.81 153
20097.15 162
20098.48 150
20099.82 159
20101.16 153
20102.50 169
20103.84 167
20105.18 150
20106.52 158
20107.86 169
20109.20 152
20110.54 158
20111.88 163
20113.22 176
20114.56 139
20115.90 158
20117.24 166
20118.58 160
20119.93 160
20121.27 166
20122.61 166
20123.95 138
20125.29 164
20126.63 163
20127.97 143
20129.31 156
20130.65 162
20131.99 165
20133.33 163
20134.67 165
20136.01 177
20137.35 168
20138.69 138
