# Supplementary material for: MALDI-TOF MS typing enables the classification of brewing yeasts of the genus Saccharomyces to major beer styles
Source: PLoS One. 2017 Aug 9;12(8):e0181694. doi: 10.1371/journal.pone.0181694 (PMC5549903; doi:10.1371/journal.pone.0181694)
Supplement: S7 File — The directory includes 90 raw files and was zipped to “.zip”; the folder has three strains with 30 spectra per strain; S1 Text explains the raw files with an example and Table 1 represents the yeast strains used within the experiment. (ZIP) [file pone.0181694.s010.zip › 19-21/30279-120-Lag-Lag-Lag-YPG-18h-E-E_2016-09-21_4_0_B11_1.dat]

1999.90 2008
2000.32 2065
2000.75 2048
2001.17 2039
2001.59 2056
2002.01 2106
2002.43 1974
2002.86 1964
2003.28 2014
2003.70 2027
2004.12 1990
2004.54 1978
2004.97 1901
2005.39 1961
2005.81 2022
2006.23 1974
2006.66 1916
2007.08 2002
2007.50 1973
2007.92 2002
2008.35 1959
2008.77 2021
2009.19 1965
2009.61 1972
2010.04 2026
2010.46 2005
2010.88 1932
2011.31 1961
2011.73 1826
2012.15 1856
2012.57 1883
2013.00 1896
2013.42 1833
2013.84 1801
2014.27 1910
2014.69 1928
2015.11 1917
2015.54 1958
2015.96 1942
2016.38 1987
2016.81 2005
2017.23 2022
2017.65 2011
2018.08 2144
2018.50 2047
2018.93 2035
2019.35 2104
2019.77 2012
2020.20 2150
2020.62 2137
2021.04 2068
2021.47 2024
2021.89 1956
2022.32 1975
2022.74 1972
2023.17 2048
2023.59 1994
2024.01 1942
2024.44 1888
2024.86 1951
2025.29 1921
2025.71 1909
2026.14 1936
2026.56 1856
2026.98 1876
2027.41 1824
2027.83 1820
2028.26 1922
2028.68 1900
2029.11 1891
2029.53 1798
2029.96 1918
2030.38 1970
2030.81 1998
2031.23 1809
2031.66 1799
2032.08 1874
2032.51 1918
2032.93 1994
2033.36 1995
2033.78 2011
2034.21 2052
2034.63 2042
2035.06 2016
2035.49 1976
2035.91 1954
2036.34 2017
2036.76 1932
2037.19 1960
2037.61 1985
2038.04 1988
2038.47 1972
2038.89 1977
2039.32 1971
2039.74 1914
2040.17 1971
2040.59 2014
2041.02 1914
2041.45 1994
2041.87 1971
2042.30 1871
2042.73 1938
2043.15 1901
2043.58 1915
2044.00 1896
2044.43 1964
2044.86 1904
2045.28 1874
2045.71 1960
2046.14 1910
2046.56 1935
2046.99 2018
2047.42 2005
2047.84 1841
2048.27 1882
2048.70 2012
2049.12 1932
2049.55 1969
2049.98 1906
2050.40 1955
2050.83 2069
2051.26 2030
2051.69 1978
2052.11 1873
2052.54 1829
2052.97 1935
2053.40 1902
2053.82 1853
2054.25 1916
2054.68 1882
2055.10 1949
2055.53 1986
2055.96 1925
2056.39 1951
2056.82 1931
2057.24 2019
2057.67 1908
2058.10 1982
2058.53 2000
2058.95 1957
2059.38 1994
2059.81 2035
2060.24 1984
2060.67 2015
2061.09 1973
2061.52 1944
2061.95 1944
2062.38 1868
2062.81 1994
2063.24 2050
2063.66 2037
2064.09 2029
2064.52 2001
2064.95 2134
2065.38 2107
2065.81 2095
2066.24 2185
2066.66 2235
2067.09 2151
2067.52 2212
2067.95 2063
2068.38 2074
2068.81 1974
2069.24 1923
2069.67 1963
2070.10 1829
2070.52 1899
2070.95 1887
2071.38 1881
2071.81 1793
2072.24 1885
2072.67 1913
2073.10 1967
2073.53 2070
2073.96 1999
2074.39 2076
2074.82 2072
2075.25 2091
2075.68 1997
2076.11 2035
2076.54 2040
2076.97 1997
2077.40 1913
2077.83 2050
2078.26 2078
2078.69 2034
2079.12 1994
2079.55 2051
2079.98 2090
2080.41 2032
2080.84 2002
2081.27 2111
2081.70 2091
2082.13 2062
2082.56 2009
2082.99 1968
2083.42 1974
2083.85 1972
2084.28 1910
2084.71 1885
2085.14 1957
2085.57 1997
2086.00 1908
2086.43 1849
2086.86 1905
2087.29 1955
2087.73 1947
2088.16 1954
2088.59 1935
2089.02 1977
2089.45 2029
2089.88 2085
2090.31 1979
2090.74 2029
2091.17 1940
2091.61 1872
2092.04 1954
2092.47 1945
2092.90 1963
2093.33 1970
2093.76 1986
2094.19 1887
2094.63 1851
2095.06 1805
2095.49 1897
2095.92 1897
2096.35 1856
2096.78 1776
2097.22 1814
2097.65 1910
2098.08 1850
2098.51 1850
2098.94 1846
2099.38 1861
2099.81 1790
2100.24 1854
2100.67 1864
2101.11 1887
2101.54 1853
2101.97 1801
2102.40 1783
2102.83 1823
2103.27 1863
2103.70 1846
2104.13 1844
2104.56 1907
2105.00 1887
2105.43 1958
2105.86 1933
2106.30 1939
2106.73 1959
2107.16 2009
2107.59 2036
2108.03 2011
2108.46 2048
2108.89 2001
2109.33 1917
2109.76 1981
2110.19 1931
2110.63 1932
2111.06 1886
2111.49 1860
2111.93 1843
2112.36 1823
2112.79 1814
2113.23 1810
2113.66 1858
2114.09 1830
2114.53 1870
2114.96 1720
2115.40 1727
2115.83 1773
2116.26 1756
2116.70 1790
2117.13 1815
2117.56 1790
2118.00 1801
2118.43 1807
2118.87 1797
2119.30 1840
2119.73 1872
2120.17 1897
2120.60 1940
2121.04 1947
2121.47 1932
2121.91 1899
2122.34 1918
2122.78 1948
2123.21 1945
2123.64 1914
2124.08 1994
2124.51 1940
2124.95 1965
2125.38 1867
2125.82 1917
2126.25 1941
2126.69 1954
2127.12 2003
2127.56 2016
2127.99 2041
2128.43 2127
2128.86 2151
2129.30 2142
2129.73 2168
2130.17 2251
2130.60 2306
2131.04 2270
2131.47 2214
2131.91 2231
2132.35 2191
2132.78 2228
2133.22 2194
2133.65 2108
2134.09 2030
2134.52 2025
2134.96 2067
2135.40 2073
2135.83 2094
2136.27 2068
2136.70 2017
2137.14 2072
2137.57 2030
2138.01 2074
2138.45 1942
2138.88 1961
2139.32 2033
2139.76 1961
2140.19 1947
2140.63 1851
2141.06 1860
2141.50 1909
2141.94 1852
2142.37 1789
2142.81 1789
2143.25 1823
2143.68 1843
2144.12 1857
2144.56 1804
2144.99 1765
2145.43 1747
2145.87 1784
2146.30 1914
2146.74 1867
2147.18 1830
2147.62 1855
2148.05 1951
2148.49 2027
2148.93 2060
2149.36 2093
2149.80 2147
2150.24 2186
2150.68 2191
2151.11 2180
2151.55 2159
2151.99 2210
2152.43 2164
2152.86 2117
2153.30 2014
2153.74 2073
2154.18 2050
2154.61 1922
2155.05 2027
2155.49 2046
2155.93 1995
2156.37 2018
2156.80 2016
2157.24 1925
2157.68 1904
2158.12 2007
2158.56 2056
2158.99 2026
2159.43 2035
2159.87 2108
2160.31 2152
2160.75 2067
2161.19 2037
2161.62 2033
2162.06 2018
2162.50 2009
2162.94 2079
2163.38 2116
2163.82 2047
2164.26 2071
2164.69 2093
2165.13 1986
2165.57 1940
2166.01 2025
2166.45 2063
2166.89 2072
2167.33 2103
2167.77 2077
2168.21 2070
2168.65 2090
2169.08 2055
2169.52 2131
2169.96 2086
2170.40 2096
2170.84 2178
2171.28 2160
2171.72 2111
2172.16 2062
2172.60 2040
2173.04 2035
2173.48 2094
2173.92 2042
2174.36 2136
2174.80 2100
2175.24 2083
2175.68 2113
2176.12 2133
2176.56 2280
2177.00 2255
2177.44 2208
2177.88 2170
2178.32 2151
2178.76 2191
2179.20 2247
2179.64 2228
2180.08 2209
2180.52 2202
2180.96 2190
2181.40 2125
2181.84 2092
2182.28 2138
2182.72 2048
2183.16 2016
2183.60 2045
2184.04 1906
2184.48 1890
2184.93 1946
2185.37 1996
2185.81 1907
2186.25 1913
2186.69 1984
2187.13 2099
2187.57 2078
2188.01 2028
2188.45 2070
2188.89 1966
2189.34 2021
2189.78 2099
2190.22 2115
2190.66 2036
2191.10 2080
2191.54 2065
2191.98 2021
2192.43 2019
2192.87 2072
2193.31 2060
2193.75 2031
2194.19 2115
2194.63 2128
2195.08 2162
2195.52 2119
2195.96 2174
2196.40 2121
2196.84 2203
2197.29 2216
2197.73 2111
2198.17 2115
2198.61 2107
2199.06 2116
2199.50 2048
2199.94 2013
2200.38 1993
2200.82 1975
2201.27 1885
2201.71 1857
2202.15 1887
2202.59 2005
2203.04 1988
2203.48 2054
2203.92 2063
2204.37 2145
2204.81 2147
2205.25 2160
2205.69 2012
2206.14 2140
2206.58 2153
2207.02 2195
2207.47 2174
2207.91 2153
2208.35 2171
2208.80 2166
2209.24 2143
2209.68 2104
2210.13 2126
2210.57 2126
2211.01 2055
2211.46 2126
2211.90 2075
2212.34 2067
2212.79 2018
2213.23 2143
2213.67 2111
2214.12 2090
2214.56 2035
2215.01 2070
2215.45 2089
2215.89 2057
2216.34 2041
2216.78 2029
2217.23 2043
2217.67 2080
2218.11 2000
2218.56 2060
2219.00 2058
2219.45 2068
2219.89 2034
2220.34 2159
2220.78 2188
2221.22 2116
2221.67 2112
2222.11 2096
2222.56 2086
2223.00 2170
2223.45 2244
2223.89 2227
2224.34 2196
2224.78 2185
2225.23 2259
2225.67 2223
2226.12 2224
2226.56 2297
2227.01 2350
2227.45 2246
2227.90 2307
2228.34 2390
2228.79 2328
2229.23 2356
2229.68 2386
2230.12 2396
2230.57 2452
2231.01 2480
2231.46 2563
2231.90 2524
2232.35 2406
2232.80 2391
2233.24 2471
2233.69 2442
2234.13 2435
2234.58 2319
2235.02 2249
2235.47 2147
2235.92 2266
2236.36 2281
2236.81 2227
2237.25 2194
2237.70 2197
2238.15 2120
2238.59 2112
2239.04 2121
2239.49 2118
2239.93 2168
2240.38 2171
2240.82 2125
2241.27 2087
2241.72 1991
2242.16 2012
2242.61 1948
2243.06 1924
2243.50 2004
2243.95 1955
2244.40 1908
2244.84 1994
2245.29 1953
2245.74 1944
2246.19 1931
2246.63 1997
2247.08 1979
2247.53 1969
2247.97 1906
2248.42 1946
2248.87 2021
2249.32 1979
2249.76 2000
2250.21 2011
2250.66 2019
2251.10 2031
2251.55 2040
2252.00 2127
2252.45 2102
2252.89 2096
2253.34 2117
2253.79 2067
2254.24 2067
2254.69 2075
2255.13 2048
2255.58 2064
2256.03 2005
2256.48 1943
2256.93 1966
2257.37 1988
2257.82 1991
2258.27 1987
2258.72 1972
2259.17 2013
2259.61 2033
2260.06 2085
2260.51 2055
2260.96 2087
2261.41 2147
2261.86 2233
2262.31 2259
2262.75 2192
2263.20 2167
2263.65 2218
2264.10 2166
2264.55 2192
2265.00 2110
2265.45 2171
2265.90 2175
2266.34 2139
2266.79 2192
2267.24 2105
2267.69 2157
2268.14 2178
2268.59 2225
2269.04 2285
2269.49 2235
2269.94 2251
2270.39 2258
2270.84 2262
2271.29 2332
2271.74 2284
2272.18 2399
2272.63 2399
2273.08 2430
2273.53 2451
2273.98 2566
2274.43 2550
2274.88 2522
2275.33 2618
2275.78 2645
2276.23 2819
2276.68 2822
2277.13 2735
2277.58 2725
2278.03 2719
2278.48 2674
2278.93 2524
2279.38 2488
2279.83 2422
2280.28 2404
2280.73 2245
2281.19 2200
2281.64 2184
2282.09 2199
2282.54 2219
2282.99 2092
2283.44 2103
2283.89 2042
2284.34 2063
2284.79 2184
2285.24 2052
2285.69 2089
2286.14 2132
2286.59 2135
2287.04 2123
2287.50 2211
2287.95 2327
2288.40 2364
2288.85 2598
2289.30 2747
2289.75 2779
2290.20 2913
2290.65 3075
2291.11 3024
2291.56 3059
2292.01 3102
2292.46 3089
2292.91 2927
2293.36 2821
2293.82 2793
2294.27 2777
2294.72 2691
2295.17 2620
2295.62 2566
2296.07 2452
2296.53 2393
2296.98 2297
2297.43 2283
2297.88 2324
2298.33 2282
2298.79 2131
2299.24 2211
2299.69 2154
2300.14 2155
2300.60 2090
2301.05 2005
2301.50 1983
2301.95 1983
2302.41 1890
2302.86 1927
2303.31 1914
2303.76 1961
2304.22 1943
2304.67 1965
2305.12 2010
2305.57 1946
2306.03 2000
2306.48 2081
2306.93 2094
2307.39 2171
2307.84 2169
2308.29 2152
2308.75 2198
2309.20 2313
2309.65 2374
2310.11 2314
2310.56 2318
2311.01 2259
2311.47 2271
2311.92 2286
2312.37 2304
2312.83 2305
2313.28 2255
2313.73 2250
2314.19 2217
2314.64 2197
2315.09 2168
2315.55 2140
2316.00 2225
2316.46 2185
2316.91 2181
2317.36 2271
2317.82 2276
2318.27 2271
2318.73 2260
2319.18 2286
2319.63 2293
2320.09 2277
2320.54 2365
2321.00 2280
2321.45 2322
2321.91 2320
2322.36 2320
2322.82 2260
2323.27 2194
2323.72 2293
2324.18 2317
2324.63 2243
2325.09 2288
2325.54 2388
2326.00 2371
2326.45 2453
2326.91 2334
2327.36 2278
2327.82 2367
2328.27 2362
2328.73 2312
2329.18 2236
2329.64 2102
2330.09 2135
2330.55 2169
2331.00 2136
2331.46 2114
2331.92 2148
2332.37 2124
2332.83 2064
2333.28 2036
2333.74 2075
2334.19 2063
2334.65 2067
2335.10 2027
2335.56 2101
2336.02 2114
2336.47 2105
2336.93 2128
2337.38 2020
2337.84 2066
2338.30 2090
2338.75 2015
2339.21 2021
2339.66 2096
2340.12 2090
2340.58 2147
2341.03 2138
2341.49 2133
2341.95 2132
2342.40 2183
2342.86 2188
2343.32 2154
2343.77 2081
2344.23 2153
2344.68 2132
2345.14 2109
2345.60 2171
2346.06 2185
2346.51 2188
2346.97 2251
2347.43 2274
2347.88 2276
2348.34 2244
2348.80 2261
2349.25 2329
2349.71 2385
2350.17 2397
2350.63 2287
2351.08 2214
2351.54 2314
2352.00 2309
2352.46 2250
2352.91 2191
2353.37 2078
2353.83 2104
2354.29 2118
2354.74 2070
2355.20 2049
2355.66 2122
2356.12 2027
2356.57 2037
2357.03 2098
2357.49 2062
2357.95 2145
2358.41 2216
2358.86 2213
2359.32 2230
2359.78 2278
2360.24 2364
2360.70 2410
2361.15 2283
2361.61 2304
2362.07 2327
2362.53 2325
2362.99 2329
2363.45 2277
2363.91 2347
2364.36 2270
2364.82 2280
2365.28 2302
2365.74 2308
2366.20 2322
2366.66 2406
2367.12 2357
2367.57 2320
2368.03 2354
2368.49 2320
2368.95 2201
2369.41 2273
2369.87 2142
2370.33 2137
2370.79 2035
2371.25 2156
2371.71 2088
2372.17 2080
2372.63 2152
2373.09 2195
2373.54 2258
2374.00 2280
2374.46 2277
2374.92 2334
2375.38 2344
2375.84 2358
2376.30 2293
2376.76 2325
2377.22 2369
2377.68 2311
2378.14 2336
2378.60 2213
2379.06 2252
2379.52 2306
2379.98 2278
2380.44 2238
2380.90 2212
2381.36 2299
2381.82 2257
2382.28 2149
2382.74 2226
2383.20 2183
2383.66 2231
2384.12 2196
2384.59 2190
2385.05 2150
2385.51 2188
2385.97 2264
2386.43 2194
2386.89 2159
2387.35 2159
2387.81 2171
2388.27 2182
2388.73 2251
2389.19 2264
2389.65 2315
2390.12 2364
2390.58 2304
2391.04 2439
2391.50 2396
2391.96 2314
2392.42 2232
2392.88 2266
2393.34 2206
2393.81 2146
2394.27 2205
2394.73 2196
2395.19 2182
2395.65 2128
2396.11 2146
2396.57 2195
2397.04 2077
2397.50 2076
2397.96 2115
2398.42 2200
2398.88 2210
2399.35 2148
2399.81 2175
2400.27 2157
2400.73 2139
2401.19 2147
2401.66 2059
2402.12 2057
2402.58 2001
2403.04 2003
2403.51 2051
2403.97 2116
2404.43 2052
2404.89 2102
2405.36 2135
2405.82 2053
2406.28 2016
2406.74 2073
2407.21 2130
2407.67 2080
2408.13 2024
2408.59 2043
2409.06 2140
2409.52 2013
2409.98 2004
2410.45 1952
2410.91 2038
2411.37 2080
2411.84 2077
2412.30 2071
2412.76 2066
2413.23 2020
2413.69 2086
2414.15 2134
2414.62 2081
2415.08 2230
2415.54 2278
2416.01 2335
2416.47 2397
2416.93 2325
2417.40 2371
2417.86 2435
2418.32 2483
2418.79 2443
2419.25 2487
2419.72 2428
2420.18 2442
2420.64 2448
2421.11 2362
2421.57 2335
2422.04 2379
2422.50 2357
2422.96 2360
2423.43 2289
2423.89 2215
2424.36 2281
2424.82 2174
2425.29 2244
2425.75 2260
2426.22 2278
2426.68 2219
2427.15 2113
2427.61 2078
2428.07 2103
2428.54 2092
2429.00 2059
2429.47 2053
2429.93 2106
2430.40 2120
2430.86 2029
2431.33 2000
2431.79 2064
2432.26 2063
2432.72 2115
2433.19 2102
2433.65 2158
2434.12 2167
2434.59 2209
2435.05 2142
2435.52 2263
2435.98 2284
2436.45 2394
2436.91 2403
2437.38 2431
2437.84 2277
2438.31 2344
2438.78 2419
2439.24 2416
2439.71 2470
2440.17 2447
2440.64 2338
2441.10 2421
2441.57 2416
2442.04 2347
2442.50 2277
2442.97 2233
2443.44 2241
2443.90 2122
2444.37 2199
2444.83 2146
2445.30 2011
2445.77 1994
2446.23 1962
2446.70 2071
2447.17 2067
2447.63 1994
2448.10 2001
2448.57 2009
2449.03 1909
2449.50 1978
2449.97 2051
2450.43 2114
2450.90 2044
2451.37 2076
2451.83 2062
2452.30 1999
2452.77 2071
2453.24 2128
2453.70 2041
2454.17 1977
2454.64 1927
2455.10 2071
2455.57 1983
2456.04 2031
2456.51 1995
2456.97 2028
2457.44 2036
2457.91 1995
2458.38 2045
2458.84 2071
2459.31 1962
2459.78 1896
2460.25 1971
2460.72 2119
2461.18 2031
2461.65 1978
2462.12 1950
2462.59 1996
2463.06 1965
2463.52 1883
2463.99 2011
2464.46 1952
2464.93 1991
2465.40 2012
2465.86 1973
2466.33 2042
2466.80 2112
2467.27 2070
2467.74 2026
2468.21 2067
2468.68 2104
2469.14 2020
2469.61 1988
2470.08 1966
2470.55 2089
2471.02 2075
2471.49 2009
2471.96 2012
2472.43 2095
2472.90 2046
2473.36 2007
2473.83 1977
2474.30 2019
2474.77 2058
2475.24 2047
2475.71 1996
2476.18 2080
2476.65 2106
2477.12 2025
2477.59 2048
2478.06 2075
2478.53 2035
2479.00 2058
2479.47 2065
2479.94 2041
2480.41 2041
2480.87 2085
2481.34 2002
2481.81 2004
2482.28 2046
2482.75 1991
2483.22 1925
2483.69 1993
2484.16 2074
2484.63 2027
2485.10 2139
2485.57 2159
2486.05 2178
2486.52 2216
2486.99 2260
2487.46 2348
2487.93 2339
2488.40 2358
2488.87 2296
2489.34 2293
2489.81 2303
2490.28 2299
2490.75 2233
2491.22 2256
2491.69 2212
2492.16 2156
2492.63 2196
2493.10 2284
2493.58 2280
2494.05 2306
2494.52 2219
2494.99 2263
2495.46 2204
2495.93 2211
2496.40 2274
2496.87 2212
2497.34 2200
2497.82 2243
2498.29 2102
2498.76 2063
2499.23 2070
2499.70 2092
2500.17 2040
2500.64 1956
2501.12 1897
2501.59 1882
2502.06 1891
2502.53 1933
2503.00 1951
2503.48 1962
2503.95 1946
2504.42 2140
2504.89 2069
2505.36 2112
2505.84 2141
2506.31 2157
2506.78 2117
2507.25 2174
2507.72 2267
2508.20 2238
2508.67 2218
2509.14 2337
2509.61 2346
2510.09 2438
2510.56 2550
2511.03 2568
2511.50 2590
2511.98 2590
2512.45 2671
2512.92 2669
2513.40 2604
2513.87 2519
2514.34 2537
2514.81 2558
2515.29 2434
2515.76 2385
2516.23 2339
2516.71 2287
2517.18 2306
2517.65 2321
2518.13 2359
2518.60 2363
2519.07 2309
2519.55 2292
2520.02 2326
2520.49 2268
2520.97 2316
2521.44 2258
2521.91 2245
2522.39 2200
2522.86 2221
2523.34 2204
2523.81 2201
2524.28 2218
2524.76 2175
2525.23 2235
2525.70 2265
2526.18 2333
2526.65 2380
2527.13 2415
2527.60 2366
2528.08 2390
2528.55 2449
2529.02 2509
2529.50 2422
2529.97 2439
2530.45 2462
2530.92 2412
2531.40 2450
2531.87 2457
2532.34 2424
2532.82 2368
2533.29 2335
2533.77 2251
2534.24 2352
2534.72 2344
2535.19 2334
2535.67 2358
2536.14 2265
2536.62 2162
2537.09 2250
2537.57 2261
2538.04 2228
2538.52 2289
2538.99 2285
2539.47 2217
2539.94 2233
2540.42 2274
2540.90 2200
2541.37 2235
2541.85 2274
2542.32 2200
2542.80 2233
2543.27 2241
2543.75 2302
2544.22 2237
2544.70 2253
2545.18 2317
2545.65 2262
2546.13 2371
2546.60 2497
2547.08 2508
2547.56 2518
2548.03 2558
2548.51 2535
2548.98 2525
2549.46 2621
2549.94 2559
2550.41 2530
2550.89 2600
2551.37 2550
2551.84 2460
2552.32 2477
2552.80 2495
2553.27 2455
2553.75 2341
2554.23 2295
2554.70 2383
2555.18 2495
2555.66 2451
2556.13 2353
2556.61 2324
2557.09 2399
2557.56 2346
2558.04 2337
2558.52 2377
2558.99 2301
2559.47 2305
2559.95 2265
2560.43 2214
2560.90 2263
2561.38 2191
2561.86 2187
2562.33 2179
2562.81 2125
2563.29 2119
2563.77 2043
2564.25 2006
2564.72 2055
2565.20 2062
2565.68 1915
2566.16 1945
2566.63 2031
2567.11 1929
2567.59 1976
2568.07 2049
2568.55 2073
2569.02 2025
2569.50 2021
2569.98 2057
2570.46 2020
2570.94 2021
2571.41 2005
2571.89 1938
2572.37 1945
2572.85 2023
2573.33 2004
2573.81 2039
2574.28 2016
2574.76 2112
2575.24 2088
2575.72 2090
2576.20 2104
2576.68 1995
2577.16 2128
2577.64 2112
2578.11 2123
2578.59 2225
2579.07 2117
2579.55 2125
2580.03 2100
2580.51 2118
2580.99 2160
2581.47 2197
2581.95 2079
2582.43 2062
2582.91 2057
2583.39 2063
2583.86 2029
2584.34 2052
2584.82 2000
2585.30 2097
2585.78 2002
2586.26 1960
2586.74 2020
2587.22 2049
2587.70 2040
2588.18 2052
2588.66 2064
2589.14 2030
2589.62 2002
2590.10 2021
2590.58 1990
2591.06 1978
2591.54 1957
2592.02 2044
2592.50 1979
2592.98 1927
2593.46 1944
2593.94 2077
2594.42 2034
2594.90 1952
2595.38 1955
2595.86 1985
2596.35 1949
2596.83 1913
2597.31 1930
2597.79 1969
2598.27 1953
2598.75 1991
2599.23 2022
2599.71 2027
2600.19 2100
2600.67 2064
2601.15 2024
2601.63 2031
2602.12 2140
2602.60 2159
2603.08 2165
2603.56 2106
2604.04 2251
2604.52 2196
2605.00 2071
2605.48 2050
2605.97 2124
2606.45 2216
2606.93 2073
2607.41 1991
2607.89 1996
2608.37 2086
2608.86 1979
2609.34 1998
2609.82 2027
2610.30 2034
2610.78 2102
2611.26 2017
2611.75 2090
2612.23 2099
2612.71 2103
2613.19 2115
2613.68 2032
2614.16 1970
2614.64 2070
2615.12 2151
2615.60 2219
2616.09 2090
2616.57 2109
2617.05 2043
2617.53 2110
2618.02 2158
2618.50 2173
2618.98 2259
2619.46 2123
2619.95 2115
2620.43 2035
2620.91 2080
2621.40 2072
2621.88 2033
2622.36 2100
2622.85 1995
2623.33 2018
2623.81 2103
2624.29 2128
2624.78 2116
2625.26 2130
2625.74 2160
2626.23 2223
2626.71 2226
2627.19 2203
2627.68 2183
2628.16 2165
2628.64 2197
2629.13 2291
2629.61 2328
2630.10 2289
2630.58 2346
2631.06 2389
2631.55 2368
2632.03 2423
2632.51 2273
2633.00 2265
2633.48 2280
2633.97 2360
2634.45 2273
2634.94 2277
2635.42 2203
2635.90 2174
2636.39 2112
2636.87 2121
2637.36 2106
2637.84 2077
2638.33 2088
2638.81 2108
2639.29 2136
2639.78 2127
2640.26 2160
2640.75 2069
2641.23 2144
2641.72 2156
2642.20 2147
2642.69 2144
2643.17 2125
2643.66 2161
2644.14 2072
2644.63 2041
2645.11 2066
2645.60 2039
2646.08 2121
2646.57 2077
2647.05 2079
2647.54 2182
2648.02 2137
2648.51 2125
2648.99 2226
2649.48 2223
2649.97 2213
2650.45 2165
2650.94 2219
2651.42 2180
2651.91 2094
2652.39 2177
2652.88 2199
2653.37 2214
2653.85 2187
2654.34 2240
2654.82 2215
2655.31 2242
2655.80 2261
2656.28 2266
2656.77 2298
2657.25 2257
2657.74 2173
2658.23 2176
2658.71 2216
2659.20 2254
2659.69 2147
2660.17 2186
2660.66 2232
2661.14 2140
2661.63 2130
2662.12 2067
2662.60 2026
2663.09 2073
2663.58 2185
2664.06 2210
2664.55 2132
2665.04 2111
2665.53 2140
2666.01 2155
2666.50 2111
2666.99 2111
2667.47 2150
2667.96 2139
2668.45 2131
2668.94 2124
2669.42 2202
2669.91 2134
2670.40 2100
2670.88 2201
2671.37 2257
2671.86 2304
2672.35 2367
2672.83 2612
2673.32 2627
2673.81 2645
2674.30 2706
2674.79 2862
2675.27 2894
2675.76 2880
2676.25 2817
2676.74 2772
2677.23 2629
2677.71 2683
2678.20 2579
2678.69 2372
2679.18 2370
2679.67 2318
2680.15 2245
2680.64 2243
2681.13 2231
2681.62 2153
2682.11 2195
2682.60 2291
2683.08 2302
2683.57 2304
2684.06 2288
2684.55 2319
2685.04 2274
2685.53 2184
2686.02 2173
2686.51 2144
2686.99 2220
2687.48 2165
2687.97 2166
2688.46 2194
2688.95 2209
2689.44 2192
2689.93 2200
2690.42 2219
2690.91 2222
2691.40 2262
2691.89 2356
2692.38 2297
2692.87 2267
2693.35 2259
2693.84 2222
2694.33 2304
2694.82 2292
2695.31 2332
2695.80 2362
2696.29 2273
2696.78 2284
2697.27 2289
2697.76 2246
2698.25 2171
2698.74 2223
2699.23 2189
2699.72 2218
2700.21 2175
2700.70 2269
2701.19 2251
2701.68 2231
2702.17 2235
2702.66 2190
2703.15 2206
2703.64 2194
2704.13 2230
2704.62 2137
2705.12 2167
2705.61 2194
2706.10 2222
2706.59 2183
2707.08 2154
2707.57 2120
2708.06 2117
2708.55 2097
2709.04 2045
2709.53 2088
2710.02 2107
2710.51 2094
2711.01 2126
2711.50 2172
2711.99 2139
2712.48 2133
2712.97 2159
2713.46 2156
2713.95 2089
2714.44 2060
2714.94 2064
2715.43 2098
2715.92 2034
2716.41 2117
2716.90 2012
2717.39 1994
2717.89 2028
2718.38 1999
2718.87 2057
2719.36 2024
2719.85 2079
2720.34 2078
2720.84 2043
2721.33 2083
2721.82 2142
2722.31 2283
2722.80 2201
2723.30 2217
2723.79 2220
2724.28 2078
2724.77 2074
2725.27 2065
2725.76 2102
2726.25 2066
2726.74 2040
2727.24 2064
2727.73 2038
2728.22 2058
2728.71 2045
2729.21 2099
2729.70 2152
2730.19 2123
2730.69 2207
2731.18 2156
2731.67 2227
2732.16 2192
2732.66 2200
2733.15 2186
2733.64 2248
2734.14 2305
2734.63 2289
2735.12 2277
2735.62 2319
2736.11 2300
2736.60 2353
2737.10 2351
2737.59 2414
2738.08 2394
2738.58 2266
2739.07 2323
2739.56 2326
2740.06 2269
2740.55 2204
2741.05 2224
2741.54 2214
2742.03 2162
2742.53 2151
2743.02 2209
2743.52 2224
2744.01 2113
2744.50 2126
2745.00 2135
2745.49 2112
2745.99 2123
2746.48 2196
2746.97 2174
2747.47 2157
2747.96 2106
2748.46 2238
2748.95 2186
2749.45 2137
2749.94 2063
2750.44 2067
2750.93 2113
2751.43 2089
2751.92 1995
2752.42 2015
2752.91 2078
2753.41 2170
2753.90 2056
2754.40 2089
2754.89 2080
2755.39 2083
2755.88 2078
2756.38 2115
2756.87 2105
2757.37 2122
2757.86 2106
2758.36 2125
2758.85 2120
2759.35 2127
2759.84 2166
2760.34 2189
2760.83 2224
2761.33 2231
2761.83 2255
2762.32 2223
2762.82 2221
2763.31 2212
2763.81 2158
2764.30 2164
2764.80 2189
2765.30 2141
2765.79 2201
2766.29 2102
2766.78 2077
2767.28 2081
2767.78 2091
2768.27 2073
2768.77 2158
2769.27 2095
2769.76 2118
2770.26 2061
2770.76 2188
2771.25 2120
2771.75 2151
2772.24 2208
2772.74 2266
2773.24 2331
2773.73 2265
2774.23 2337
2774.73 2463
2775.23 2521
2775.72 2535
2776.22 2566
2776.72 2552
2777.21 2501
2777.71 2496
2778.21 2477
2778.70 2472
2779.20 2391
2779.70 2322
2780.20 2332
2780.69 2302
2781.19 2240
2781.69 2145
2782.19 2052
2782.68 2153
2783.18 2148
2783.68 2067
2784.18 2210
2784.67 2124
2785.17 2021
2785.67 2160
2786.17 2085
2786.67 2090
2787.16 2114
2787.66 2183
2788.16 2209
2788.66 2228
2789.16 2111
2789.65 2230
2790.15 2220
2790.65 2182
2791.15 2201
2791.65 2144
2792.15 2103
2792.64 2139
2793.14 2134
2793.64 2150
2794.14 2185
2794.64 2226
2795.14 2304
2795.64 2220
2796.13 2332
2796.63 2382
2797.13 2330
2797.63 2316
2798.13 2387
2798.63 2417
2799.13 2398
2799.63 2315
2800.13 2311
2800.62 2329
2801.12 2272
2801.62 2187
2802.12 2116
2802.62 2083
2803.12 2088
2803.62 2069
2804.12 2092
2804.62 2161
2805.12 2221
2805.62 2200
2806.12 2261
2806.62 2345
2807.12 2317
2807.62 2394
2808.12 2340
2808.62 2268
2809.12 2376
2809.62 2523
2810.12 2460
2810.62 2531
2811.12 2547
2811.62 2458
2812.12 2476
2812.62 2508
2813.12 2533
2813.62 2544
2814.12 2530
2814.62 2471
2815.12 2488
2815.62 2465
2816.12 2371
2816.62 2271
2817.12 2227
2817.62 2271
2818.12 2227
2818.62 2166
2819.12 2156
2819.63 2221
2820.13 2161
2820.63 2111
2821.13 2142
2821.63 2122
2822.13 2150
2822.63 2040
2823.13 1969
2823.63 2082
2824.13 2109
2824.64 2108
2825.14 2096
2825.64 1973
2826.14 2078
2826.64 2045
2827.14 1979
2827.64 2013
2828.15 2064
2828.65 2011
2829.15 1973
2829.65 1989
2830.15 2083
2830.65 2002
2831.16 2010
2831.66 2010
2832.16 2030
2832.66 1964
2833.16 2101
2833.67 2194
2834.17 2259
2834.67 2180
2835.17 2207
2835.68 2211
2836.18 2292
2836.68 2355
2837.18 2315
2837.68 2277
2838.19 2233
2838.69 2255
2839.19 2271
2839.70 2346
2840.20 2301
2840.70 2264
2841.20 2265
2841.71 2227
2842.21 2235
2842.71 2243
2843.21 2200
2843.72 2286
2844.22 2238
2844.72 2337
2845.23 2362
2845.73 2286
2846.23 2295
2846.74 2332
2847.24 2345
2847.74 2324
2848.25 2446
2848.75 2437
2849.25 2451
2849.76 2358
2850.26 2346
2850.76 2298
2851.27 2222
2851.77 2240
2852.28 2196
2852.78 2217
2853.28 2150
2853.79 2043
2854.29 1996
2854.79 2002
2855.30 2090
2855.80 2171
2856.31 2162
2856.81 2060
2857.31 2091
2857.82 2211
2858.32 2147
2858.83 2253
2859.33 2317
2859.84 2258
2860.34 2217
2860.85 2232
2861.35 2207
2861.85 2236
2862.36 2226
2862.86 2179
2863.37 2176
2863.87 2217
2864.38 2172
2864.88 2150
2865.39 2115
2865.89 2069
2866.40 2010
2866.90 2038
2867.41 2020
2867.91 2078
2868.42 2136
2868.92 2125
2869.43 2119
2869.93 2147
2870.44 2203
2870.94 2230
2871.45 2253
2871.96 2377
2872.46 2347
2872.97 2251
2873.47 2401
2873.98 2315
2874.48 2369
2874.99 2349
2875.49 2397
2876.00 2305
2876.51 2323
2877.01 2311
2877.52 2268
2878.02 2231
2878.53 2293
2879.04 2260
2879.54 2277
2880.05 2291
2880.55 2271
2881.06 2236
2881.57 2268
2882.07 2227
2882.58 2094
2883.09 2237
2883.59 2243
2884.10 2198
2884.61 2230
2885.11 2211
2885.62 2305
2886.13 2190
2886.63 2287
2887.14 2263
2887.65 2253
2888.15 2316
2888.66 2339
2889.17 2449
2889.67 2373
2890.18 2420
2890.69 2356
2891.20 2322
2891.70 2347
2892.21 2311
2892.72 2346
2893.22 2361
2893.73 2305
2894.24 2313
2894.75 2275
2895.25 2325
2895.76 2345
2896.27 2311
2896.78 2312
2897.29 2371
2897.79 2342
2898.30 2378
2898.81 2310
2899.32 2404
2899.82 2386
2900.33 2247
2900.84 2271
2901.35 2315
2901.86 2260
2902.36 2325
2902.87 2290
2903.38 2259
2903.89 2216
2904.40 2237
2904.91 2257
2905.41 2286
2905.92 2238
2906.43 2293
2906.94 2298
2907.45 2216
2907.96 2166
2908.47 2124
2908.97 2143
2909.48 2200
2909.99 2123
2910.50 2140
2911.01 2130
2911.52 2119
2912.03 2069
2912.54 2206
2913.05 2232
2913.55 2168
2914.06 2153
2914.57 2136
2915.08 2109
2915.59 2118
2916.10 2245
2916.61 2194
2917.12 2187
2917.63 2202
2918.14 2150
2918.65 2176
2919.16 2232
2919.67 2266
2920.18 2185
2920.69 2170
2921.20 2258
2921.71 2261
2922.22 2316
2922.73 2332
2923.24 2334
2923.75 2304
2924.26 2441
2924.77 2486
2925.28 2516
2925.79 2451
2926.30 2332
2926.81 2400
2927.32 2411
2927.83 2347
2928.34 2262
2928.85 2295
2929.36 2295
2929.87 2281
2930.38 2282
2930.89 2237
2931.40 2155
2931.91 2134
2932.42 2027
2932.93 2081
2933.45 2150
2933.96 2122
2934.47 2132
2934.98 2088
2935.49 2268
2936.00 2255
2936.51 2218
2937.02 2227
2937.53 2393
2938.04 2631
2938.56 2632
2939.07 2682
2939.58 2834
2940.09 2894
2940.60 3035
2941.11 3023
2941.62 3160
2942.14 3122
2942.65 3226
2943.16 3288
2943.67 3258
2944.18 3057
2944.70 2979
2945.21 2960
2945.72 2950
2946.23 2824
2946.74 2710
2947.26 2646
2947.77 2474
2948.28 2488
2948.79 2439
2949.30 2384
2949.82 2339
2950.33 2221
2950.84 2252
2951.35 2198
2951.87 2183
2952.38 2089
2952.89 2160
2953.40 2149
2953.92 2115
2954.43 2124
2954.94 2063
2955.45 2117
2955.97 2150
2956.48 2134
2956.99 2115
2957.51 2182
2958.02 2229
2958.53 2198
2959.04 2157
2959.56 2154
2960.07 2246
2960.58 2219
2961.10 2269
2961.61 2266
2962.12 2308
2962.64 2282
2963.15 2368
2963.66 2300
2964.18 2295
2964.69 2335
2965.21 2344
2965.72 2446
2966.23 2415
2966.75 2306
2967.26 2278
2967.77 2268
2968.29 2398
2968.80 2318
2969.32 2278
2969.83 2283
2970.34 2320
2970.86 2221
2971.37 2278
2971.89 2345
2972.40 2324
2972.91 2300
2973.43 2295
2973.94 2296
2974.46 2348
2974.97 2373
2975.49 2340
2976.00 2330
2976.52 2352
2977.03 2274
2977.55 2336
2978.06 2248
2978.57 2275
2979.09 2328
2979.60 2297
2980.12 2275
2980.63 2314
2981.15 2361
2981.66 2364
2982.18 2311
2982.69 2431
2983.21 2437
2983.73 2368
2984.24 2547
2984.76 2594
2985.27 2615
2985.79 2632
2986.30 2674
2986.82 2667
2987.33 2688
2987.85 2675
2988.36 2755
2988.88 2807
2989.40 2776
2989.91 2674
2990.43 2685
2990.94 2651
2991.46 2685
2991.97 2738
2992.49 2752
2993.01 2749
2993.52 2679
2994.04 2751
2994.55 2820
2995.07 2864
2995.59 2830
2996.10 3069
2996.62 3159
2997.14 3164
2997.65 3117
2998.17 3254
2998.69 3237
2999.20 3277
2999.72 3396
3000.24 3354
3000.75 3307
3001.27 3513
3001.79 3760
3002.30 3942
3002.82 4340
3003.34 4855
3003.85 5294
3004.37 5942
3004.89 6587
3005.40 6810
3005.92 6951
3006.44 6921
3006.96 6780
3007.47 6123
3007.99 5696
3008.51 5006
3009.03 4540
3009.54 4103
3010.06 3742
3010.58 3299
3011.10 3104
3011.61 3042
3012.13 2859
3012.65 2683
3013.17 2776
3013.68 2834
3014.20 2765
3014.72 2687
3015.24 2645
3015.76 2647
3016.27 2718
3016.79 2627
3017.31 2754
3017.83 2766
3018.35 2769
3018.86 2636
3019.38 2614
3019.90 2704
3020.42 2699
3020.94 2714
3021.46 2631
3021.97 2640
3022.49 2613
3023.01 2598
3023.53 2593
3024.05 2678
3024.57 2710
3025.09 2637
3025.61 2690
3026.12 2614
3026.64 2683
3027.16 2578
3027.68 2595
3028.20 2541
3028.72 2529
3029.24 2473
3029.76 2499
3030.28 2543
3030.80 2493
3031.32 2457
3031.84 2419
3032.35 2396
3032.87 2452
3033.39 2500
3033.91 2425
3034.43 2432
3034.95 2470
3035.47 2456
3035.99 2380
3036.51 2447
3037.03 2431
3037.55 2394
3038.07 2451
3038.59 2416
3039.11 2477
3039.63 2426
3040.15 2385
3040.67 2238
3041.19 2240
3041.71 2314
3042.23 2387
3042.75 2348
3043.27 2351
3043.79 2251
3044.31 2254
3044.83 2357
3045.35 2370
3045.87 2299
3046.40 2254
3046.92 2249
3047.44 2173
3047.96 2222
3048.48 2242
3049.00 2251
3049.52 2313
3050.04 2188
3050.56 2304
3051.08 2252
3051.60 2211
3052.12 2242
3052.65 2127
3053.17 2160
3053.69 2192
3054.21 2232
3054.73 2188
3055.25 2276
3055.77 2277
3056.30 2206
3056.82 2183
3057.34 2252
3057.86 2265
3058.38 2258
3058.90 2225
3059.42 2267
3059.95 2331
3060.47 2291
3060.99 2357
3061.51 2308
3062.03 2287
3062.56 2273
3063.08 2427
3063.60 2468
3064.12 2404
3064.64 2477
3065.17 2584
3065.69 2528
3066.21 2611
3066.73 2584
3067.26 2652
3067.78 2643
3068.30 2628
3068.82 2709
3069.35 2602
3069.87 2669
3070.39 2568
3070.91 2481
3071.44 2552
3071.96 2559
3072.48 2585
3073.01 2574
3073.53 2562
3074.05 2613
3074.57 2640
3075.10 2637
3075.62 2645
3076.14 2681
3076.67 2705
3077.19 2723
3077.71 2734
3078.24 2808
3078.76 2810
3079.28 2976
3079.81 2926
3080.33 3009
3080.85 3057
3081.38 3180
3081.90 3166
3082.42 3176
3082.95 3197
3083.47 3285
3084.00 3254
3084.52 3247
3085.04 3251
3085.57 3242
3086.09 3257
3086.62 3235
3087.14 3303
3087.66 3537
3088.19 3752
3088.71 3901
3089.24 4183
3089.76 4297
3090.29 4470
3090.81 4562
3091.33 4682
3091.86 4494
3092.38 4399
3092.91 4298
3093.43 4140
3093.96 3809
3094.48 3677
3095.01 3667
3095.53 3567
3096.06 3495
3096.58 3473
3097.11 3440
3097.63 3436
3098.16 3447
3098.68 3462
3099.21 3671
3099.73 4039
3100.26 4289
3100.78 4801
3101.31 5731
3101.83 6440
3102.36 7279
3102.88 7949
3103.41 8672
3103.93 8882
3104.46 8852
3104.99 8380
3105.51 7688
3106.04 7041
3106.56 6219
3107.09 5312
3107.61 4720
3108.14 4232
3108.67 3825
3109.19 3576
3109.72 3402
3110.24 3365
3110.77 3244
3111.30 3243
3111.82 3182
3112.35 3169
3112.87 3037
3113.40 2999
3113.93 2994
3114.45 2877
3114.98 2846
3115.51 2755
3116.03 2769
3116.56 2833
3117.09 2705
3117.61 2644
3118.14 2670
3118.67 2640
3119.19 2701
3119.72 2839
3120.25 2911
3120.77 2898
3121.30 2978
3121.83 2999
3122.35 3081
3122.88 3129
3123.41 3175
3123.94 3044
3124.46 2969
3124.99 3006
3125.52 2914
3126.05 2840
3126.57 2712
3127.10 2725
3127.63 2718
3128.16 2707
3128.68 2693
3129.21 2726
3129.74 2682
3130.27 2610
3130.79 2612
3131.32 2548
3131.85 2491
3132.38 2522
3132.91 2467
3133.43 2514
3133.96 2445
3134.49 2421
3135.02 2413
3135.55 2399
3136.07 2448
3136.60 2417
3137.13 2392
3137.66 2367
3138.19 2285
3138.72 2314
3139.24 2350
3139.77 2241
3140.30 2253
3140.83 2357
3141.36 2301
3141.89 2174
3142.42 2200
3142.95 2149
3143.47 2215
3144.00 2221
3144.53 2273
3145.06 2315
3145.59 2348
3146.12 2479
3146.65 2461
3147.18 2465
3147.71 2570
3148.24 2707
3148.76 2685
3149.29 2697
3149.82 2747
3150.35 2731
3150.88 2726
3151.41 2666
3151.94 2576
3152.47 2616
3153.00 2542
3153.53 2484
3154.06 2441
3154.59 2394
3155.12 2421
3155.65 2414
3156.18 2448
3156.71 2459
3157.24 2513
3157.77 2599
3158.30 2504
3158.83 2426
3159.36 2519
3159.89 2490
3160.42 2577
3160.95 2564
3161.48 2548
3162.01 2505
3162.54 2549
3163.07 2569
3163.60 2497
3164.13 2439
3164.66 2479
3165.20 2417
3165.73 2440
3166.26 2375
3166.79 2307
3167.32 2320
3167.85 2296
3168.38 2345
3168.91 2287
3169.44 2321
3169.97 2234
3170.50 2328
3171.04 2349
3171.57 2412
3172.10 2524
3172.63 2551
3173.16 2572
3173.69 2690
3174.22 2815
3174.75 2764
3175.29 2841
3175.82 2911
3176.35 2763
3176.88 2743
3177.41 2612
3177.94 2475
3178.48 2467
3179.01 2432
3179.54 2342
3180.07 2286
3180.60 2312
3181.14 2290
3181.67 2294
3182.20 2242
3182.73 2174
3183.26 2193
3183.80 2201
3184.33 2184
3184.86 2160
3185.39 2178
3185.93 2160
3186.46 2168
3186.99 2099
3187.52 2097
3188.06 2085
3188.59 2153
3189.12 2094
3189.65 2143
3190.19 2068
3190.72 2187
3191.25 2171
3191.79 2167
3192.32 2217
3192.85 2204
3193.38 2222
3193.92 2283
3194.45 2303
3194.98 2282
3195.52 2235
3196.05 2319
3196.58 2356
3197.12 2361
3197.65 2275
3198.18 2245
3198.72 2357
3199.25 2446
3199.78 2364
3200.32 2341
3200.85 2396
3201.39 2351
3201.92 2411
3202.45 2414
3202.99 2366
3203.52 2435
3204.05 2532
3204.59 2521
3205.12 2488
3205.66 2475
3206.19 2581
3206.72 2776
3207.26 2814
3207.79 2751
3208.33 2918
3208.86 3066
3209.40 3232
3209.93 3253
3210.47 3284
3211.00 3325
3211.53 3386
3212.07 3371
3212.60 3302
3213.14 3111
3213.67 3104
3214.21 2903
3214.74 2791
3215.28 2619
3215.81 2486
3216.35 2471
3216.88 2439
3217.42 2348
3217.95 2311
3218.49 2266
3219.02 2295
3219.56 2297
3220.09 2319
3220.63 2317
3221.16 2378
3221.70 2509
3222.23 2516
3222.77 2568
3223.31 2643
3223.84 2887
3224.38 2789
3224.91 2778
3225.45 2790
3225.98 2719
3226.52 2784
3227.06 2673
3227.59 2605
3228.13 2600
3228.66 2553
3229.20 2497
3229.74 2494
3230.27 2377
3230.81 2352
3231.34 2359
3231.88 2459
3232.42 2495
3232.95 2413
3233.49 2427
3234.03 2457
3234.56 2393
3235.10 2445
3235.64 2557
3236.17 2630
3236.71 2514
3237.25 2537
3237.78 2628
3238.32 2685
3238.86 2555
3239.39 2629
3239.93 2609
3240.47 2617
3241.00 2608
3241.54 2644
3242.08 2592
3242.61 2638
3243.15 2659
3243.69 2610
3244.23 2518
3244.76 2582
3245.30 2623
3245.84 2583
3246.38 2677
3246.91 2642
3247.45 2709
3247.99 2773
3248.53 2773
3249.06 2917
3249.60 2928
3250.14 3110
3250.68 3284
3251.21 3536
3251.75 3781
3252.29 4052
3252.83 4322
3253.37 4570
3253.90 4741
3254.44 4572
3254.98 4515
3255.52 4388
3256.06 4355
3256.60 4101
3257.13 3940
3257.67 3766
3258.21 3577
3258.75 3616
3259.29 3502
3259.83 3468
3260.36 3670
3260.90 3688
3261.44 3816
3261.98 3973
3262.52 3956
3263.06 4053
3263.60 4253
3264.14 4332
3264.68 4268
3265.21 4306
3265.75 4463
3266.29 4563
3266.83 4555
3267.37 4536
3267.91 4379
3268.45 4454
3268.99 4220
3269.53 3959
3270.07 3830
3270.61 3637
3271.15 3396
3271.69 3275
3272.23 3175
3272.76 3119
3273.30 2975
3273.84 2972
3274.38 3003
3274.92 2983
3275.46 3036
3276.00 3062
3276.54 3077
3277.08 3176
3277.62 3138
3278.16 3171
3278.70 3108
3279.24 3058
3279.78 3029
3280.32 3072
3280.86 3102
3281.41 3144
3281.95 3114
3282.49 3044
3283.03 3038
3283.57 3072
3284.11 3090
3284.65 3160
3285.19 3141
3285.73 3148
3286.27 3288
3286.81 3199
3287.35 3266
3287.89 3276
3288.43 3429
3288.97 3365
3289.52 3284
3290.06 3335
3290.60 3262
3291.14 3339
3291.68 3532
3292.22 3708
3292.76 3904
3293.30 4124
3293.85 4352
3294.39 4597
3294.93 4841
3295.47 4789
3296.01 4967
3296.55 5099
3297.09 5134
3297.64 5024
3298.18 4876
3298.72 4669
3299.26 4455
3299.80 4316
3300.34 4002
3300.89 3832
3301.43 3797
3301.97 3615
3302.51 3570
3303.06 3461
3303.60 3466
3304.14 3509
3304.68 3456
3305.22 3324
3305.77 3310
3306.31 3356
3306.85 3268
3307.39 3282
3307.94 3334
3308.48 3410
3309.02 3380
3309.56 3448
3310.11 3524
3310.65 3365
3311.19 3506
3311.74 3485
3312.28 3496
3312.82 3517
3313.36 3529
3313.91 3506
3314.45 3485
3314.99 3660
3315.54 3832
3316.08 3846
3316.62 3995
3317.17 4239
3317.71 4466
3318.25 4629
3318.80 4668
3319.34 4951
3319.88 4941
3320.43 4967
3320.97 5016
3321.51 5000
3322.06 4950
3322.60 4790
3323.14 4577
3323.69 4598
3324.23 4628
3324.78 4441
3325.32 4310
3325.86 4419
3326.41 4404
3326.95 4274
3327.50 4219
3328.04 4182
3328.59 4155
3329.13 4310
3329.67 4408
3330.22 4680
3330.76 5140
3331.31 5957
3331.85 7112
3332.40 8598
3332.94 10365
3333.49 12578
3334.03 15138
3334.57 17631
3335.12 19543
3335.66 21213
3336.21 22119
3336.75 22386
3337.30 22064
3337.84 21105
3338.39 19358
3338.93 17332
3339.48 15134
3340.02 12907
3340.57 10960
3341.11 9176
3341.66 7636
3342.20 6370
3342.75 5454
3343.30 4882
3343.84 4371
3344.39 3945
3344.93 3742
3345.48 3509
3346.02 3542
3346.57 3449
3347.11 3368
3347.66 3333
3348.21 3294
3348.75 3326
3349.30 3245
3349.84 3182
3350.39 3191
3350.94 3047
3351.48 3004
3352.03 3024
3352.57 3048
3353.12 2940
3353.67 2863
3354.21 2905
3354.76 2952
3355.31 2901
3355.85 2849
3356.40 2937
3356.95 2886
3357.49 2797
3358.04 2811
3358.59 2908
3359.13 2889
3359.68 2850
3360.23 2831
3360.77 2874
3361.32 2822
3361.87 2945
3362.41 3069
3362.96 2994
3363.51 3117
3364.05 3106
3364.60 3035
3365.15 3011
3365.70 3028
3366.24 2990
3366.79 2901
3367.34 2874
3367.89 2712
3368.43 2721
3368.98 2784
3369.53 2784
3370.08 2765
3370.62 2856
3371.17 2908
3371.72 3042
3372.27 3185
3372.81 3236
3373.36 3193
3373.91 3222
3374.46 3334
3375.01 3381
3375.55 3248
3376.10 3122
3376.65 3171
3377.20 2990
3377.75 2914
3378.30 2834
3378.84 2664
3379.39 2564
3379.94 2602
3380.49 2493
3381.04 2458
3381.59 2421
3382.13 2467
3382.68 2464
3383.23 2450
3383.78 2448
3384.33 2391
3384.88 2387
3385.43 2364
3385.98 2331
3386.52 2309
3387.07 2320
3387.62 2358
3388.17 2290
3388.72 2331
3389.27 2259
3389.82 2283
3390.37 2279
3390.92 2288
3391.47 2257
3392.02 2346
3392.57 2333
3393.12 2328
3393.66 2332
3394.21 2305
3394.76 2403
3395.31 2495
3395.86 2516
3396.41 2521
3396.96 2562
3397.51 2687
3398.06 2691
3398.61 2741
3399.16 2731
3399.71 2712
3400.26 2729
3400.81 2722
3401.36 2705
3401.91 2627
3402.46 2523
3403.01 2514
3403.56 2483
3404.11 2446
3404.66 2312
3405.21 2303
3405.77 2323
3406.32 2300
3406.87 2344
3407.42 2255
3407.97 2263
3408.52 2284
3409.07 2249
3409.62 2162
3410.17 2302
3410.72 2274
3411.27 2410
3411.82 2413
3412.37 2383
3412.93 2345
3413.48 2427
3414.03 2372
3414.58 2438
3415.13 2451
3415.68 2452
3416.23 2489
3416.78 2460
3417.34 2556
3417.89 2569
3418.44 2495
3418.99 2475
3419.54 2428
3420.09 2483
3420.65 2416
3421.20 2489
3421.75 2547
3422.30 2457
3422.85 2496
3423.40 2537
3423.96 2549
3424.51 2601
3425.06 2719
3425.61 2745
3426.17 2675
3426.72 2542
3427.27 2494
3427.82 2356
3428.37 2364
3428.93 2352
3429.48 2292
3430.03 2234
3430.58 2156
3431.14 2155
3431.69 2177
3432.24 2197
3432.79 2252
3433.35 2204
3433.90 2127
3434.45 2145
3435.01 2179
3435.56 2216
3436.11 2266
3436.66 2257
3437.22 2335
3437.77 2347
3438.32 2323
3438.88 2305
3439.43 2228
3439.98 2264
3440.54 2230
3441.09 2221
3441.64 2238
3442.20 2346
3442.75 2252
3443.30 2225
3443.86 2152
3444.41 2234
3444.96 2218
3445.52 2206
3446.07 2215
3446.63 2181
3447.18 2214
3447.73 2180
3448.29 2179
3448.84 2167
3449.40 2297
3449.95 2181
3450.50 2152
3451.06 2085
3451.61 2163
3452.17 2108
3452.72 2135
3453.27 2126
3453.83 2155
3454.38 2157
3454.94 2113
3455.49 2105
3456.05 2118
3456.60 2180
3457.16 2181
3457.71 2274
3458.27 2273
3458.82 2237
3459.38 2245
3459.93 2299
3460.49 2313
3461.04 2390
3461.60 2413
3462.15 2397
3462.71 2475
3463.26 2454
3463.82 2476
3464.37 2500
3464.93 2453
3465.48 2448
3466.04 2414
3466.59 2401
3467.15 2485
3467.70 2408
3468.26 2438
3468.81 2455
3469.37 2516
3469.93 2592
3470.48 2636
3471.04 2662
3471.59 2740
3472.15 2752
3472.70 2925
3473.26 2789
3473.82 2774
3474.37 2754
3474.93 2756
3475.48 2735
3476.04 2838
3476.60 2799
3477.15 2694
3477.71 2699
3478.27 2800
3478.82 2914
3479.38 2961
3479.93 2900
3480.49 2948
3481.05 2948
3481.60 3058
3482.16 3046
3482.72 2958
3483.27 3043
3483.83 3045
3484.39 3110
3484.95 3203
3485.50 3130
3486.06 3183
3486.62 3284
3487.17 3369
3487.73 3531
3488.29 3875
3488.84 4301
3489.40 4775
3489.96 5584
3490.52 6410
3491.07 7207
3491.63 7962
3492.19 8720
3492.75 9126
3493.30 9340
3493.86 9134
3494.42 8523
3494.98 7665
3495.53 6790
3496.09 6094
3496.65 5438
3497.21 4892
3497.77 4517
3498.32 4284
3498.88 4197
3499.44 4093
3500.00 4081
3500.56 4046
3501.11 4177
3501.67 4390
3502.23 4528
3502.79 4718
3503.35 4975
3503.91 5337
3504.46 5501
3505.02 5713
3505.58 5719
3506.14 5837
3506.70 5657
3507.26 5419
3507.81 5246
3508.37 4862
3508.93 4566
3509.49 4223
3510.05 3929
3510.61 3721
3511.17 3480
3511.73 3221
3512.29 3101
3512.85 3062
3513.40 2918
3513.96 2737
3514.52 2688
3515.08 2711
3515.64 2717
3516.20 2606
3516.76 2605
3517.32 2624
3517.88 2588
3518.44 2501
3519.00 2435
3519.56 2506
3520.12 2498
3520.68 2567
3521.24 2569
3521.80 2633
3522.36 2621
3522.92 2607
3523.48 2494
3524.04 2546
3524.60 2622
3525.16 2625
3525.72 2692
3526.28 2604
3526.84 2616
3527.40 2591
3527.96 2489
3528.52 2456
3529.08 2513
3529.64 2489
3530.20 2516
3530.76 2491
3531.32 2542
3531.88 2615
3532.44 2630
3533.00 2639
3533.56 2681
3534.12 2742
3534.68 2668
3535.25 2695
3535.81 2730
3536.37 2692
3536.93 2671
3537.49 2571
3538.05 2593
3538.61 2565
3539.17 2551
3539.73 2437
3540.30 2486
3540.86 2453
3541.42 2382
3541.98 2386
3542.54 2391
3543.10 2339
3543.66 2372
3544.23 2368
3544.79 2429
3545.35 2442
3545.91 2440
3546.47 2398
3547.03 2360
3547.60 2339
3548.16 2336
3548.72 2279
3549.28 2292
3549.84 2310
3550.41 2278
3550.97 2237
3551.53 2249
3552.09 2272
3552.65 2206
3553.22 2323
3553.78 2251
3554.34 2133
3554.90 2186
3555.47 2194
3556.03 2204
3556.59 2112
3557.15 2146
3557.72 2178
3558.28 2168
3558.84 2261
3559.41 2286
3559.97 2218
3560.53 2302
3561.09 2369
3561.66 2384
3562.22 2466
3562.78 2410
3563.35 2397
3563.91 2452
3564.47 2458
3565.04 2482
3565.60 2493
3566.16 2478
3566.73 2455
3567.29 2384
3567.85 2459
3568.42 2485
3568.98 2415
3569.54 2404
3570.11 2369
3570.67 2332
3571.23 2399
3571.80 2416
3572.36 2521
3572.93 2524
3573.49 2627
3574.05 2739
3574.62 2957
3575.18 3181
3575.75 3511
3576.31 3632
3576.87 3806
3577.44 3927
3578.00 3841
3578.57 3856
3579.13 3925
3579.70 3801
3580.26 3609
3580.82 3410
3581.39 3144
3581.95 2953
3582.52 2838
3583.08 2806
3583.65 2584
3584.21 2414
3584.78 2319
3585.34 2308
3585.91 2230
3586.47 2192
3587.04 2173
3587.60 2134
3588.17 2100
3588.73 2101
3589.30 2141
3589.86 2188
3590.43 2047
3590.99 2095
3591.56 2095
3592.12 2137
3592.69 2173
3593.25 2137
3593.82 2124
3594.39 2165
3594.95 2087
3595.52 2124
3596.08 2180
3596.65 2234
3597.21 2286
3597.78 2259
3598.35 2302
3598.91 2355
3599.48 2322
3600.04 2165
3600.61 2233
3601.18 2253
3601.74 2197
3602.31 2180
3602.87 2248
3603.44 2282
3604.01 2161
3604.57 2204
3605.14 2302
3605.71 2324
3606.27 2335
3606.84 2306
3607.41 2229
3607.97 2266
3608.54 2256
3609.11 2172
3609.67 2168
3610.24 2156
3610.81 2169
3611.37 2092
3611.94 2065
3612.51 2089
3613.07 2119
3613.64 2254
3614.21 2362
3614.78 2430
3615.34 2545
3615.91 2821
3616.48 2974
3617.04 3228
3617.61 3394
3618.18 3426
3618.75 3570
3619.31 3571
3619.88 3435
3620.45 3338
3621.02 3216
3621.58 3059
3622.15 2895
3622.72 2718
3623.29 2603
3623.86 2410
3624.42 2315
3624.99 2203
3625.56 2192
3626.13 2192
3626.70 2043
3627.26 2063
3627.83 2080
3628.40 2040
3628.97 2061
3629.54 2037
3630.11 2081
3630.67 2143
3631.24 2218
3631.81 2201
3632.38 2195
3632.95 2227
3633.52 2253
3634.08 2305
3634.65 2264
3635.22 2151
3635.79 2141
3636.36 2146
3636.93 2167
3637.50 2150
3638.07 2107
3638.64 2147
3639.20 2154
3639.77 2183
3640.34 2295
3640.91 2317
3641.48 2384
3642.05 2488
3642.62 2408
3643.19 2405
3643.76 2416
3644.33 2351
3644.90 2415
3645.47 2438
3646.04 2247
3646.61 2200
3647.18 2248
3647.75 2270
3648.32 2342
3648.89 2236
3649.46 2224
3650.03 2296
3650.60 2199
3651.17 2316
3651.74 2338
3652.31 2355
3652.88 2466
3653.45 2437
3654.02 2432
3654.59 2432
3655.16 2355
3655.73 2478
3656.30 2443
3656.87 2375
3657.44 2430
3658.01 2427
3658.58 2383
3659.15 2338
3659.72 2463
3660.29 2506
3660.86 2525
3661.43 2559
3662.00 2454
3662.58 2397
3663.15 2411
3663.72 2366
3664.29 2362
3664.86 2356
3665.43 2359
3666.00 2292
3666.57 2400
3667.14 2319
3667.72 2258
3668.29 2260
3668.86 2243
3669.43 2268
3670.00 2286
3670.57 2199
3671.14 2212
3671.72 2224
3672.29 2241
3672.86 2283
3673.43 2309
3674.00 2363
3674.57 2421
3675.15 2471
3675.72 2430
3676.29 2392
3676.86 2423
3677.43 2439
3678.01 2483
3678.58 2518
3679.15 2404
3679.72 2379
3680.30 2404
3680.87 2319
3681.44 2249
3682.01 2296
3682.58 2239
3683.16 2139
3683.73 2024
3684.30 2088
3684.88 2136
3685.45 2096
3686.02 2066
3686.59 2092
3687.17 2112
3687.74 2207
3688.31 2302
3688.88 2260
3689.46 2323
3690.03 2407
3690.60 2439
3691.18 2433
3691.75 2431
3692.32 2452
3692.90 2380
3693.47 2217
3694.04 2230
3694.62 2188
3695.19 2186
3695.76 2138
3696.34 2160
3696.91 2074
3697.48 2037
3698.06 2134
3698.63 2128
3699.21 2039
3699.78 2064
3700.35 2124
3700.93 2115
3701.50 2155
3702.08 2193
3702.65 2188
3703.22 2323
3703.80 2338
3704.37 2274
3704.95 2366
3705.52 2269
3706.09 2319
3706.67 2426
3707.24 2340
3707.82 2388
3708.39 2357
3708.97 2387
3709.54 2285
3710.12 2286
3710.69 2290
3711.26 2168
3711.84 2240
3712.41 2173
3712.99 2203
3713.56 2194
3714.14 2133
3714.71 2142
3715.29 2054
3715.86 2044
3716.44 2021
3717.01 2109
3717.59 1971
3718.16 1935
3718.74 1983
3719.32 1986
3719.89 1928
3720.47 1976
3721.04 1963
3721.62 1979
3722.19 1925
3722.77 1902
3723.34 1888
3723.92 1953
3724.49 1838
3725.07 1842
3725.65 1922
3726.22 1896
3726.80 1979
3727.37 2021
3727.95 1995
3728.53 2080
3729.10 2097
3729.68 2128
3730.25 2265
3730.83 2326
3731.41 2502
3731.98 2589
3732.56 2595
3733.14 2667
3733.71 2745
3734.29 2811
3734.87 2695
3735.44 2760
3736.02 2573
3736.60 2528
3737.17 2504
3737.75 2339
3738.33 2312
3738.90 2228
3739.48 2179
3740.06 2153
3740.63 2070
3741.21 2142
3741.79 2063
3742.36 2028
3742.94 2003
3743.52 1961
3744.10 1968
3744.67 1956
3745.25 1930
3745.83 1866
3746.40 1990
3746.98 1970
3747.56 1929
3748.14 1906
3748.71 1829
3749.29 1899
3749.87 2030
3750.45 2008
3751.03 1879
3751.60 1889
3752.18 1905
3752.76 1874
3753.34 1869
3753.92 1938
3754.49 1850
3755.07 1861
3755.65 1852
3756.23 1839
3756.81 1868
3757.38 1943
3757.96 1996
3758.54 2041
3759.12 2036
3759.70 2058
3760.28 2087
3760.85 2152
3761.43 2094
3762.01 2237
3762.59 2227
3763.17 2336
3763.75 2350
3764.33 2313
3764.91 2221
3765.48 2234
3766.06 2193
3766.64 2131
3767.22 2218
3767.80 2237
3768.38 2170
3768.96 2144
3769.54 2151
3770.12 2151
3770.70 2082
3771.28 2102
3771.85 2122
3772.43 2027
3773.01 2057
3773.59 2079
3774.17 2108
3774.75 2064
3775.33 2006
3775.91 2051
3776.49 2005
3777.07 2001
3777.65 2070
3778.23 2021
3778.81 1957
3779.39 1954
3779.97 1933
3780.55 1986
3781.13 1922
3781.71 1808
3782.29 1847
3782.87 1812
3783.45 1786
3784.03 1809
3784.61 1806
3785.19 1820
3785.77 1848
3786.35 1786
3786.93 1877
3787.51 1952
3788.10 1886
3788.68 1881
3789.26 1868
3789.84 1924
3790.42 1992
3791.00 1960
3791.58 1887
3792.16 1838
3792.74 1909
3793.32 1890
3793.90 1954
3794.48 1989
3795.07 1969
3795.65 1908
3796.23 1948
3796.81 1928
3797.39 2002
3797.97 1951
3798.55 1955
3799.14 1987
3799.72 1977
3800.30 1935
3800.88 2031
3801.46 2020
3802.04 2039
3802.62 2093
3803.21 2179
3803.79 2205
3804.37 2114
3804.95 2069
3805.53 2178
3806.12 2215
3806.70 2267
3807.28 2385
3807.86 2354
3808.44 2442
3809.03 2538
3809.61 2503
3810.19 2437
3810.77 2429
3811.36 2466
3811.94 2408
3812.52 2359
3813.10 2350
3813.69 2279
3814.27 2199
3814.85 2221
3815.43 2218
3816.02 2172
3816.60 2209
3817.18 2142
3817.77 2194
3818.35 2103
3818.93 2039
3819.51 2024
3820.10 2013
3820.68 2054
3821.26 2044
3821.85 2091
3822.43 2117
3823.01 2106
3823.60 2081
3824.18 2065
3824.76 2060
3825.35 1990
3825.93 2024
3826.51 2009
3827.10 2027
3827.68 2073
3828.27 2029
3828.85 1969
3829.43 1994
3830.02 2010
3830.60 1954
3831.18 2026
3831.77 2024
3832.35 2039
3832.94 2034
3833.52 2036
3834.10 1998
3834.69 2058
3835.27 2150
3835.86 2179
3836.44 2100
3837.03 2114
3837.61 2106
3838.19 2075
3838.78 2172
3839.36 2086
3839.95 2045
3840.53 1968
3841.12 2056
3841.70 2033
3842.29 1992
3842.87 1894
3843.46 2000
3844.04 1987
3844.63 1992
3845.21 2083
3845.80 2125
3846.38 2126
3846.97 2124
3847.55 2101
3848.14 2086
3848.72 2119
3849.31 2169
3849.89 2065
3850.48 2029
3851.06 2053
3851.65 2081
3852.23 2163
3852.82 2170
3853.41 2141
3853.99 2141
3854.58 2062
3855.16 2123
3855.75 2045
3856.33 2018
3856.92 2055
3857.51 2190
3858.09 2312
3858.68 2423
3859.26 2514
3859.85 2644
3860.44 2790
3861.02 2949
3861.61 3052
3862.20 3128
3862.78 3112
3863.37 3146
3863.95 2996
3864.54 2846
3865.13 2713
3865.71 2598
3866.30 2549
3866.89 2454
3867.47 2337
3868.06 2145
3868.65 2067
3869.23 2044
3869.82 2000
3870.41 2020
3870.99 2036
3871.58 2018
3872.17 2041
3872.76 2063
3873.34 2016
3873.93 2057
3874.52 2066
3875.10 2031
3875.69 2072
3876.28 2019
3876.87 2049
3877.45 2030
3878.04 2000
3878.63 1953
3879.22 1940
3879.80 2015
3880.39 2014
3880.98 1906
3881.57 1970
3882.15 1917
3882.74 1889
3883.33 1855
3883.92 1951
3884.51 1914
3885.09 1933
3885.68 1969
3886.27 2007
3886.86 2024
3887.45 2094
3888.04 2141
3888.62 2147
3889.21 2266
3889.80 2418
3890.39 2337
3890.98 2485
3891.57 2420
3892.15 2370
3892.74 2377
3893.33 2320
3893.92 2371
3894.51 2292
3895.10 2212
3895.69 2206
3896.28 2110
3896.86 2062
3897.45 2083
3898.04 2144
3898.63 2096
3899.22 2054
3899.81 2030
3900.40 2080
3900.99 2009
3901.58 2019
3902.17 2044
3902.76 1993
3903.34 1934
3903.93 1912
3904.52 1945
3905.11 1955
3905.70 1923
3906.29 1947
3906.88 2000
3907.47 2064
3908.06 2051
3908.65 2078
3909.24 1972
3909.83 1942
3910.42 1899
3911.01 1937
3911.60 1914
3912.19 1875
3912.78 1831
3913.37 1801
3913.96 1828
3914.55 1777
3915.14 1749
3915.73 1858
3916.32 1824
3916.91 1802
3917.50 1790
3918.09 1760
3918.68 1831
3919.28 1823
3919.87 1792
3920.46 1801
3921.05 1843
3921.64 1799
3922.23 1794
3922.82 1760
3923.41 1771
3924.00 1788
3924.59 1813
3925.18 1781
3925.77 1726
3926.37 1708
3926.96 1719
3927.55 1723
3928.14 1730
3928.73 1710
3929.32 1758
3929.91 1783
3930.51 1746
3931.10 1694
3931.69 1692
3932.28 1737
3932.87 1769
3933.46 1761
3934.05 1704
3934.65 1679
3935.24 1686
3935.83 1656
3936.42 1628
3937.01 1625
3937.61 1709
3938.20 1744
3938.79 1753
3939.38 1841
3939.97 1757
3940.57 1822
3941.16 1854
3941.75 1900
3942.34 1923
3942.94 1875
3943.53 1893
3944.12 1969
3944.71 1851
3945.31 1884
3945.90 1808
3946.49 1753
3947.08 1749
3947.68 1793
3948.27 1752
3948.86 1765
3949.45 1741
3950.05 1771
3950.64 1759
3951.23 1745
3951.83 1735
3952.42 1763
3953.01 1827
3953.61 1823
3954.20 1843
3954.79 1896
3955.39 1898
3955.98 1860
3956.57 1867
3957.17 1921
3957.76 1954
3958.35 1960
3958.95 1936
3959.54 2038
3960.13 1997
3960.73 2003
3961.32 2019
3961.92 1973
3962.51 2100
3963.10 2107
3963.70 2077
3964.29 2107
3964.88 2254
3965.48 2177
3966.07 2170
3966.67 2337
3967.26 2313
3967.86 2303
3968.45 2215
3969.04 2142
3969.64 2159
3970.23 2053
3970.83 2056
3971.42 1997
3972.02 1877
3972.61 1849
3973.21 1882
3973.80 1949
3974.40 1874
3974.99 1826
3975.58 1884
3976.18 1844
3976.77 1886
3977.37 1944
3977.96 1929
3978.56 1931
3979.15 1955
3979.75 1936
3980.35 1917
3980.94 1895
3981.54 1912
3982.13 1857
3982.73 1902
3983.32 1878
3983.92 1881
3984.51 1891
3985.11 2014
3985.70 1926
3986.30 1947
3986.90 2019
3987.49 1994
3988.09 1954
3988.68 1860
3989.28 1887
3989.87 1985
3990.47 2017
3991.07 1998
3991.66 2090
3992.26 2089
3992.85 2042
3993.45 2148
3994.05 2135
3994.64 2183
3995.24 2206
3995.84 2254
3996.43 2156
3997.03 2130
3997.62 2177
3998.22 2173
3998.82 2180
3999.41 2168
4000.01 2096
4000.61 2145
4001.20 2063
4001.80 1982
4002.40 2015
4003.00 2003
4003.59 1977
4004.19 2035
4004.79 1983
4005.38 1983
4005.98 1959
4006.58 1934
4007.17 1967
4007.77 1927
4008.37 1952
4008.97 1894
4009.56 1914
4010.16 1912
4010.76 1867
4011.36 1869
4011.95 1833
4012.55 1828
4013.15 1904
4013.75 1871
4014.34 1834
4014.94 1863
4015.54 1848
4016.14 1881
4016.74 1936
4017.33 1988
4017.93 1966
4018.53 1914
4019.13 1878
4019.73 1948
4020.32 1972
4020.92 1942
4021.52 1948
4022.12 1960
4022.72 1942
4023.32 1917
4023.91 1819
4024.51 1882
4025.11 1902
4025.71 1852
4026.31 1999
4026.91 2030
4027.51 1998
4028.10 2013
4028.70 2110
4029.30 2058
4029.90 2033
4030.50 1993
4031.10 1998
4031.70 1961
4032.30 1975
4032.90 1992
4033.49 1976
4034.09 1927
4034.69 1907
4035.29 1893
4035.89 1839
4036.49 1855
4037.09 1873
4037.69 1887
4038.29 1764
4038.89 1764
4039.49 1786
4040.09 1744
4040.69 1663
4041.29 1747
4041.89 1848
4042.49 1674
4043.09 1713
4043.69 1719
4044.29 1756
4044.89 1709
4045.49 1688
4046.09 1700
4046.69 1687
4047.29 1693
4047.89 1748
4048.49 1793
4049.09 1772
4049.69 1864
4050.29 1870
4050.89 1835
4051.49 1812
4052.09 1857
4052.69 1910
4053.29 1787
4053.89 1797
4054.49 1792
4055.09 1797
4055.69 1724
4056.30 1687
4056.90 1703
4057.50 1770
4058.10 1763
4058.70 1698
4059.30 1738
4059.90 1768
4060.50 1766
4061.10 1731
4061.71 1759
4062.31 1802
4062.91 1846
4063.51 1880
4064.11 1979
4064.71 2051
4065.31 1920
4065.92 2053
4066.52 2006
4067.12 1998
4067.72 1946
4068.32 1995
4068.92 1853
4069.53 1892
4070.13 1808
4070.73 1679
4071.33 1705
4071.93 1698
4072.54 1615
4073.14 1570
4073.74 1586
4074.34 1673
4074.94 1619
4075.55 1605
4076.15 1594
4076.75 1606
4077.35 1679
4077.96 1612
4078.56 1580
4079.16 1577
4079.76 1542
4080.37 1604
4080.97 1582
4081.57 1542
4082.17 1522
4082.78 1524
4083.38 1593
4083.98 1607
4084.59 1594
4085.19 1594
4085.79 1641
4086.39 1562
4087.00 1592
4087.60 1598
4088.20 1569
4088.81 1608
4089.41 1591
4090.01 1618
4090.62 1626
4091.22 1703
4091.82 1645
4092.43 1627
4093.03 1623
4093.63 1556
4094.24 1627
4094.84 1670
4095.45 1674
4096.05 1686
4096.65 1676
4097.26 1658
4097.86 1775
4098.47 1738
4099.07 1679
4099.67 1649
4100.28 1695
4100.88 1752
4101.49 1686
4102.09 1648
4102.69 1625
4103.30 1585
4103.90 1616
4104.51 1658
4105.11 1694
4105.72 1664
4106.32 1629
4106.93 1712
4107.53 1716
4108.13 1697
4108.74 1661
4109.34 1677
4109.95 1733
4110.55 1642
4111.16 1629
4111.76 1579
4112.37 1564
4112.97 1587
4113.58 1589
4114.18 1591
4114.79 1695
4115.39 1707
4116.00 1627
4116.60 1678
4117.21 1684
4117.82 1672
4118.42 1658
4119.03 1690
4119.63 1624
4120.24 1586
4120.84 1663
4121.45 1711
4122.05 1725
4122.66 1644
4123.27 1675
4123.87 1691
4124.48 1691
4125.08 1748
4125.69 1672
4126.30 1691
4126.90 1707
4127.51 1649
4128.11 1638
4128.72 1647
4129.33 1661
4129.93 1669
4130.54 1711
4131.15 1735
4131.75 1696
4132.36 1757
4132.96 1842
4133.57 1895
4134.18 1890
4134.78 1925
4135.39 1984
4136.00 1920
4136.60 2004
4137.21 2055
4137.82 1923
4138.43 1916
4139.03 2032
4139.64 2033
4140.25 2033
4140.85 2050
4141.46 1996
4142.07 2019
4142.68 2017
4143.28 1991
4143.89 1991
4144.50 1986
4145.10 1910
4145.71 1941
4146.32 1828
4146.93 1826
4147.53 1792
4148.14 1773
4148.75 1686
4149.36 1643
4149.97 1633
4150.57 1670
4151.18 1664
4151.79 1645
4152.40 1664
4153.00 1587
4153.61 1617
4154.22 1624
4154.83 1601
4155.44 1632
4156.05 1622
4156.65 1668
4157.26 1621
4157.87 1655
4158.48 1648
4159.09 1638
4159.70 1703
4160.30 1756
4160.91 1726
4161.52 1700
4162.13 1669
4162.74 1672
4163.35 1697
4163.96 1765
4164.56 1793
4165.17 1860
4165.78 1856
4166.39 1861
4167.00 1835
4167.61 1835
4168.22 1873
4168.83 1922
4169.44 1972
4170.05 2008
4170.66 2049
4171.26 2012
4171.87 2106
4172.48 2045
4173.09 2007
4173.70 2094
4174.31 2100
4174.92 2104
4175.53 2059
4176.14 2085
4176.75 2058
4177.36 2049
4177.97 2114
4178.58 2017
4179.19 1882
4179.80 1868
4180.41 1882
4181.02 1882
4181.63 1807
4182.24 1825
4182.85 1798
4183.46 1730
4184.07 1761
4184.68 1697
4185.29 1656
4185.90 1702
4186.51 1705
4187.12 1758
4187.73 1744
4188.34 1619
4188.95 1727
4189.56 1763
4190.18 1793
4190.79 1765
4191.40 1813
4192.01 1903
4192.62 2000
4193.23 2018
4193.84 2107
4194.45 2115
4195.06 2164
4195.67 2183
4196.28 2169
4196.90 2115
4197.51 2004
4198.12 2018
4198.73 1908
4199.34 1894
4199.95 1907
4200.56 1817
4201.18 1848
4201.79 1786
4202.40 1723
4203.01 1758
4203.62 1765
4204.23 1721
4204.85 1711
4205.46 1731
4206.07 1698
4206.68 1696
4207.29 1753
4207.90 1811
4208.52 1849
4209.13 1853
4209.74 1838
4210.35 1865
4210.97 1910
4211.58 1926
4212.19 1934
4212.80 1989
4213.41 2031
4214.03 2024
4214.64 2008
4215.25 2067
4215.86 2011
4216.48 2004
4217.09 2002
4217.70 2032
4218.32 2128
4218.93 2189
4219.54 2177
4220.15 2177
4220.77 2205
4221.38 2261
4221.99 2250
4222.61 2309
4223.22 2336
4223.83 2302
4224.44 2232
4225.06 2353
4225.67 2517
4226.28 2503
4226.90 2544
4227.51 2672
4228.13 2790
4228.74 2832
4229.35 2837
4229.97 2771
4230.58 2669
4231.19 2554
4231.81 2324
4232.42 2299
4233.03 2249
4233.65 2098
4234.26 2030
4234.88 2032
4235.49 2032
4236.10 2096
4236.72 1981
4237.33 2004
4237.95 2025
4238.56 1918
4239.17 1900
4239.79 1922
4240.40 1855
4241.02 1900
4241.63 1944
4242.25 1953
4242.86 1950
4243.48 1975
4244.09 1957
4244.71 1941
4245.32 1994
4245.93 1983
4246.55 1980
4247.16 1947
4247.78 1966
4248.39 2053
4249.01 1995
4249.62 1973
4250.24 1994
4250.85 1857
4251.47 1952
4252.08 1948
4252.70 1925
4253.32 1880
4253.93 1896
4254.55 1845
4255.16 1866
4255.78 1849
4256.39 1835
4257.01 1920
4257.62 1879
4258.24 1896
4258.85 1886
4259.47 1937
4260.09 1917
4260.70 2056
4261.32 2174
4261.93 2211
4262.55 2257
4263.17 2358
4263.78 2340
4264.40 2357
4265.01 2305
4265.63 2310
4266.25 2277
4266.86 2172
4267.48 2066
4268.10 2081
4268.71 2063
4269.33 2018
4269.94 1970
4270.56 1958
4271.18 1957
4271.79 1899
4272.41 1936
4273.03 1896
4273.64 1894
4274.26 1868
4274.88 1962
4275.49 1995
4276.11 2013
4276.73 2097
4277.35 2082
4277.96 2133
4278.58 2095
4279.20 2076
4279.81 2002
4280.43 1985
4281.05 1893
4281.67 1844
4282.28 1824
4282.90 1822
4283.52 1762
4284.14 1709
4284.75 1726
4285.37 1712
4285.99 1660
4286.61 1631
4287.22 1598
4287.84 1662
4288.46 1656
4289.08 1698
4289.70 1631
4290.31 1662
4290.93 1631
4291.55 1668
4292.17 1608
4292.79 1611
4293.40 1602
4294.02 1607
4294.64 1636
4295.26 1728
4295.88 1652
4296.50 1649
4297.11 1744
4297.73 1702
4298.35 1660
4298.97 1720
4299.59 1672
4300.21 1689
4300.83 1701
4301.44 1723
4302.06 1769
4302.68 1763
4303.30 1754
4303.92 1800
4304.54 1749
4305.16 1855
4305.78 1823
4306.40 1819
4307.02 1721
4307.63 1707
4308.25 1755
4308.87 1779
4309.49 1735
4310.11 1665
4310.73 1705
4311.35 1656
4311.97 1699
4312.59 1718
4313.21 1757
4313.83 1734
4314.45 1716
4315.07 1632
4315.69 1665
4316.31 1763
4316.93 1773
4317.55 1736
4318.17 1681
4318.79 1721
4319.41 1687
4320.03 1745
4320.65 1758
4321.27 1735
4321.89 1737
4322.51 1782
4323.13 1848
4323.75 1843
4324.37 1855
4324.99 1936
4325.61 1990
4326.23 1953
4326.85 2003
4327.47 2078
4328.09 2160
4328.71 2161
4329.33 2086
4329.96 2242
4330.58 2355
4331.20 2326
4331.82 2522
4332.44 2595
4333.06 2550
4333.68 2598
4334.30 2666
4334.92 2615
4335.54 2608
4336.17 2564
4336.79 2643
4337.41 2684
4338.03 2638
4338.65 2677
4339.27 2625
4339.89 2596
4340.52 2534
4341.14 2516
4341.76 2436
4342.38 2455
4343.00 2442
4343.62 2495
4344.25 2719
4344.87 2900
4345.49 2987
4346.11 3230
4346.73 3464
4347.36 3595
4347.98 3546
4348.60 3389
4349.22 3083
4349.84 3035
4350.47 2854
4351.09 2660
4351.71 2537
4352.33 2463
4352.96 2423
4353.58 2352
4354.20 2209
4354.82 2139
4355.45 2116
4356.07 2117
4356.69 2024
4357.31 1916
4357.94 1922
4358.56 1951
4359.18 1957
4359.81 1993
4360.43 1961
4361.05 1992
4361.68 1998
4362.30 1895
4362.92 1903
4363.55 1917
4364.17 1932
4364.79 1975
4365.42 1960
4366.04 1863
4366.66 1934
4367.29 1852
4367.91 1857
4368.53 1896
4369.16 1815
4369.78 1803
4370.40 1809
4371.03 1762
4371.65 1748
4372.27 1692
4372.90 1728
4373.52 1764
4374.15 1737
4374.77 1799
4375.39 1781
4376.02 1736
4376.64 1756
4377.27 1821
4377.89 1790
4378.52 1808
4379.14 1772
4379.76 1717
4380.39 1839
4381.01 1859
4381.64 1809
4382.26 1876
4382.89 1804
4383.51 1782
4384.14 1759
4384.76 1781
4385.39 1742
4386.01 1732
4386.64 1765
4387.26 1717
4387.89 1740
4388.51 1720
4389.14 1719
4389.76 1694
4390.39 1655
4391.01 1716
4391.64 1731
4392.26 1667
4392.89 1735
4393.51 1645
4394.14 1662
4394.76 1673
4395.39 1700
4396.01 1669
4396.64 1714
4397.26 1699
4397.89 1652
4398.52 1654
4399.14 1626
4399.77 1656
4400.39 1617
4401.02 1612
4401.65 1613
4402.27 1619
4402.90 1598
4403.52 1554
4404.15 1635
4404.78 1684
4405.40 1644
4406.03 1570
4406.65 1652
4407.28 1647
4407.91 1663
4408.53 1657
4409.16 1658
4409.79 1652
4410.41 1623
4411.04 1628
4411.67 1624
4412.29 1594
4412.92 1643
4413.55 1648
4414.17 1643
4414.80 1633
4415.43 1615
4416.05 1597
4416.68 1670
4417.31 1659
4417.94 1592
4418.56 1607
4419.19 1618
4419.82 1556
4420.44 1544
4421.07 1567
4421.70 1595
4422.33 1570
4422.95 1528
4423.58 1554
4424.21 1502
4424.84 1525
4425.46 1538
4426.09 1468
4426.72 1469
4427.35 1445
4427.97 1451
4428.60 1541
4429.23 1461
4429.86 1481
4430.49 1511
4431.11 1518
4431.74 1543
4432.37 1454
4433.00 1496
4433.63 1504
4434.26 1520
4434.88 1524
4435.51 1488
4436.14 1524
4436.77 1545
4437.40 1522
4438.03 1513
4438.65 1537
4439.28 1527
4439.91 1507
4440.54 1506
4441.17 1485
4441.80 1492
4442.43 1491
4443.06 1535
4443.68 1545
4444.31 1534
4444.94 1578
4445.57 1591
4446.20 1584
4446.83 1669
4447.46 1652
4448.09 1577
4448.72 1632
4449.35 1639
4449.98 1647
4450.61 1614
4451.24 1544
4451.86 1579
4452.49 1533
4453.12 1507
4453.75 1572
4454.38 1572
4455.01 1653
4455.64 1648
4456.27 1717
4456.90 1743
4457.53 1701
4458.16 1733
4458.79 1697
4459.42 1617
4460.05 1622
4460.68 1542
4461.31 1553
4461.94 1525
4462.57 1474
4463.20 1521
4463.83 1440
4464.46 1459
4465.09 1449
4465.72 1474
4466.36 1492
4466.99 1443
4467.62 1446
4468.25 1535
4468.88 1548
4469.51 1518
4470.14 1510
4470.77 1471
4471.40 1479
4472.03 1533
4472.66 1483
4473.29 1455
4473.93 1473
4474.56 1494
4475.19 1494
4475.82 1457
4476.45 1480
4477.08 1520
4477.71 1469
4478.34 1482
4478.98 1514
4479.61 1455
4480.24 1513
4480.87 1520
4481.50 1520
4482.13 1576
4482.76 1581
4483.40 1605
4484.03 1639
4484.66 1599
4485.29 1617
4485.92 1633
4486.56 1690
4487.19 1590
4487.82 1641
4488.45 1652
4489.08 1697
4489.72 1658
4490.35 1598
4490.98 1597
4491.61 1585
4492.25 1528
4492.88 1559
4493.51 1545
4494.14 1517
4494.78 1596
4495.41 1607
4496.04 1527
4496.67 1595
4497.31 1628
4497.94 1596
4498.57 1676
4499.20 1666
4499.84 1706
4500.47 1828
4501.10 1980
4501.74 1963
4502.37 1981
4503.00 2068
4503.64 2077
4504.27 2061
4504.90 2011
4505.53 1939
4506.17 1967
4506.80 1865
4507.43 1820
4508.07 1738
4508.70 1762
4509.34 1722
4509.97 1735
4510.60 1728
4511.24 1665
4511.87 1620
4512.50 1708
4513.14 1687
4513.77 1603
4514.41 1628
4515.04 1555
4515.67 1631
4516.31 1667
4516.94 1596
4517.58 1640
4518.21 1594
4518.84 1547
4519.48 1593
4520.11 1649
4520.75 1641
4521.38 1590
4522.02 1651
4522.65 1604
4523.28 1629
4523.92 1672
4524.55 1702
4525.19 1668
4525.82 1718
4526.46 1766
4527.09 1860
4527.73 1981
4528.36 2019
4529.00 2116
4529.63 2347
4530.27 2486
4530.90 2654
4531.54 2735
4532.17 2769
4532.81 2719
4533.44 2702
4534.08 2610
4534.71 2398
4535.35 2333
4535.99 2164
4536.62 2032
4537.26 1902
4537.89 1793
4538.53 1748
4539.16 1761
4539.80 1667
4540.43 1652
4541.07 1615
4541.71 1589
4542.34 1557
4542.98 1524
4543.61 1533
4544.25 1507
4544.89 1491
4545.52 1545
4546.16 1550
4546.79 1484
4547.43 1514
4548.07 1466
4548.70 1436
4549.34 1494
4549.98 1506
4550.61 1540
4551.25 1474
4551.89 1495
4552.52 1520
4553.16 1460
4553.80 1519
4554.43 1607
4555.07 1611
4555.71 1582
4556.34 1561
4556.98 1583
4557.62 1572
4558.25 1559
4558.89 1596
4559.53 1559
4560.16 1592
4560.80 1595
4561.44 1552
4562.08 1576
4562.71 1608
4563.35 1564
4563.99 1590
4564.63 1554
4565.26 1563
4565.90 1641
4566.54 1619
4567.18 1614
4567.81 1712
4568.45 1629
4569.09 1667
4569.73 1714
4570.36 1680
4571.00 1641
4571.64 1581
4572.28 1664
4572.92 1654
4573.55 1595
4574.19 1624
4574.83 1643
4575.47 1604
4576.11 1579
4576.75 1626
4577.38 1585
4578.02 1599
4578.66 1679
4579.30 1636
4579.94 1531
4580.58 1574
4581.21 1574
4581.85 1539
4582.49 1539
4583.13 1541
4583.77 1593
4584.41 1625
4585.05 1672
4585.69 1654
4586.32 1657
4586.96 1703
4587.60 1705
4588.24 1717
4588.88 1774
4589.52 1795
4590.16 1840
4590.80 1850
4591.44 1850
4592.08 1868
4592.72 1869
4593.36 1880
4594.00 1910
4594.63 1835
4595.27 1820
4595.91 1740
4596.55 1661
4597.19 1627
4597.83 1631
4598.47 1695
4599.11 1688
4599.75 1579
4600.39 1567
4601.03 1654
4601.67 1726
4602.31 1688
4602.95 1654
4603.59 1741
4604.23 1672
4604.87 1748
4605.51 1725
4606.15 1696
4606.79 1663
4607.43 1690
4608.08 1713
4608.72 1708
4609.36 1665
4610.00 1649
4610.64 1693
4611.28 1668
4611.92 1621
4612.56 1651
4613.20 1605
4613.84 1585
4614.48 1555
4615.12 1551
4615.76 1545
4616.41 1530
4617.05 1453
4617.69 1514
4618.33 1519
4618.97 1524
4619.61 1496
4620.25 1525
4620.89 1475
4621.54 1476
4622.18 1421
4622.82 1449
4623.46 1462
4624.10 1457
4624.74 1536
4625.38 1445
4626.03 1472
4626.67 1483
4627.31 1457
4627.95 1502
4628.59 1538
4629.24 1556
4629.88 1511
4630.52 1555
4631.16 1579
4631.80 1617
4632.45 1643
4633.09 1599
4633.73 1625
4634.37 1621
4635.02 1645
4635.66 1687
4636.30 1771
4636.94 1821
4637.58 1841
4638.23 1865
4638.87 1845
4639.51 1913
4640.16 1869
4640.80 1863
4641.44 1824
4642.08 1722
4642.73 1740
4643.37 1705
4644.01 1662
4644.66 1605
4645.30 1665
4645.94 1642
4646.58 1603
4647.23 1557
4647.87 1571
4648.51 1616
4649.16 1542
4649.80 1567
4650.44 1631
4651.09 1698
4651.73 1703
4652.37 1711
4653.02 1697
4653.66 1773
4654.31 1695
4654.95 1682
4655.59 1603
4656.24 1559
4656.88 1543
4657.52 1615
4658.17 1514
4658.81 1439
4659.46 1533
4660.10 1567
4660.75 1499
4661.39 1481
4662.03 1553
4662.68 1554
4663.32 1454
4663.97 1489
4664.61 1483
4665.26 1435
4665.90 1459
4666.54 1397
4667.19 1422
4667.83 1458
4668.48 1452
4669.12 1482
4669.77 1423
4670.41 1451
4671.06 1424
4671.70 1467
4672.35 1425
4672.99 1358
4673.64 1496
4674.28 1568
4674.93 1547
4675.57 1511
4676.22 1536
4676.86 1561
4677.51 1524
4678.15 1584
4678.80 1577
4679.44 1572
4680.09 1533
4680.73 1521
4681.38 1497
4682.03 1551
4682.67 1559
4683.32 1591
4683.96 1602
4684.61 1596
4685.25 1583
4685.90 1547
4686.55 1599
4687.19 1546
4687.84 1563
4688.48 1613
4689.13 1647
4689.78 1680
4690.42 1673
4691.07 1634
4691.72 1622
4692.36 1658
4693.01 1687
4693.65 1621
4694.30 1620
4694.95 1574
4695.59 1640
4696.24 1702
4696.89 1747
4697.53 1645
4698.18 1705
4698.83 1748
4699.47 1699
4700.12 1748
4700.77 1766
4701.41 1690
4702.06 1683
4702.71 1666
4703.36 1554
4704.00 1587
4704.65 1632
4705.30 1625
4705.94 1580
4706.59 1678
4707.24 1676
4707.89 1710
4708.53 1600
4709.18 1621
4709.83 1623
4710.48 1660
4711.12 1645
4711.77 1595
4712.42 1594
4713.07 1588
4713.71 1588
4714.36 1579
4715.01 1583
4715.66 1631
4716.31 1659
4716.95 1623
4717.60 1606
4718.25 1622
4718.90 1641
4719.55 1649
4720.19 1668
4720.84 1693
4721.49 1720
4722.14 1755
4722.79 1778
4723.44 1747
4724.08 1755
4724.73 1658
4725.38 1619
4726.03 1665
4726.68 1699
4727.33 1681
4727.98 1679
4728.63 1729
4729.27 1684
4729.92 1595
4730.57 1620
4731.22 1585
4731.87 1613
4732.52 1604
4733.17 1577
4733.82 1522
4734.47 1565
4735.12 1588
4735.77 1621
4736.41 1566
4737.06 1620
4737.71 1582
4738.36 1586
4739.01 1610
4739.66 1599
4740.31 1692
4740.96 1757
4741.61 1713
4742.26 1699
4742.91 1661
4743.56 1597
4744.21 1666
4744.86 1638
4745.51 1639
4746.16 1636
4746.81 1611
4747.46 1678
4748.11 1636
4748.76 1734
4749.41 1761
4750.06 1760
4750.71 1775
4751.36 1775
4752.01 1808
4752.66 1784
4753.31 1776
4753.96 1856
4754.61 1830
4755.26 1826
4755.92 1758
4756.57 1760
4757.22 1785
4757.87 1830
4758.52 1825
4759.17 1775
4759.82 1936
4760.47 2036
4761.12 2104
4761.77 2144
4762.42 2067
4763.08 2123
4763.73 2074
4764.38 1997
4765.03 1932
4765.68 1847
4766.33 1767
4766.98 1683
4767.64 1781
4768.29 1777
4768.94 1738
4769.59 1720
4770.24 1735
4770.89 1748
4771.54 1766
4772.20 1692
4772.85 1694
4773.50 1715
4774.15 1754
4774.80 1745
4775.46 1723
4776.11 1713
4776.76 1677
4777.41 1692
4778.06 1684
4778.72 1690
4779.37 1686
4780.02 1703
4780.67 1709
4781.33 1694
4781.98 1705
4782.63 1656
4783.28 1690
4783.94 1680
4784.59 1749
4785.24 1666
4785.89 1640
4786.55 1678
4787.20 1700
4787.85 1736
4788.51 1716
4789.16 1755
4789.81 1757
4790.46 1777
4791.12 1780
4791.77 1727
4792.42 1737
4793.08 1723
4793.73 1754
4794.38 1816
4795.04 1771
4795.69 1778
4796.34 1723
4797.00 1784
4797.65 1776
4798.30 1803
4798.96 1784
4799.61 1903
4800.27 1928
4800.92 1982
4801.57 1938
4802.23 2034
4802.88 2078
4803.53 1986
4804.19 1862
4804.84 1885
4805.50 1910
4806.15 1812
4806.81 1775
4807.46 1783
4808.11 1723
4808.77 1789
4809.42 1792
4810.08 1736
4810.73 1764
4811.39 1661
4812.04 1745
4812.69 1697
4813.35 1728
4814.00 1787
4814.66 1754
4815.31 1846
4815.97 1845
4816.62 1827
4817.28 1821
4817.93 1824
4818.59 1826
4819.24 1851
4819.90 1847
4820.55 1836
4821.21 1914
4821.86 1954
4822.52 1999
4823.17 2030
4823.83 2057
4824.48 2051
4825.14 2031
4825.79 2092
4826.45 2075
4827.11 1965
4827.76 1977
4828.42 1996
4829.07 1980
4829.73 1988
4830.38 2019
4831.04 1973
4831.70 1958
4832.35 2017
4833.01 2028
4833.66 2030
4834.32 2077
4834.98 2113
4835.63 2221
4836.29 2244
4836.94 2204
4837.60 2325
4838.26 2401
4838.91 2459
4839.57 2331
4840.23 2276
4840.88 2289
4841.54 2356
4842.20 2356
4842.85 2271
4843.51 2335
4844.17 2309
4844.82 2299
4845.48 2314
4846.14 2285
4846.79 2382
4847.45 2537
4848.11 2630
4848.76 2726
4849.42 2809
4850.08 2953
4850.73 3017
4851.39 3081
4852.05 2953
4852.71 2876
4853.36 2807
4854.02 2739
4854.68 2683
4855.34 2711
4855.99 2796
4856.65 2826
4857.31 2870
4857.97 2853
4858.62 2970
4859.28 2999
4859.94 2951
4860.60 2929
4861.25 2853
4861.91 2675
4862.57 2601
4863.23 2591
4863.89 2546
4864.54 2533
4865.20 2526
4865.86 2548
4866.52 2429
4867.18 2488
4867.84 2503
4868.49 2403
4869.15 2364
4869.81 2371
4870.47 2308
4871.13 2222
4871.79 2147
4872.44 2176
4873.10 2152
4873.76 2165
4874.42 2204
4875.08 2233
4875.74 2063
4876.40 2072
4877.06 2180
4877.72 2103
4878.37 2056
4879.03 2080
4879.69 2147
4880.35 2192
4881.01 2087
4881.67 2080
4882.33 2006
4882.99 2017
4883.65 1981
4884.31 2022
4884.97 1979
4885.63 1899
4886.29 1879
4886.95 2009
4887.61 2072
4888.26 2023
4888.92 1958
4889.58 2029
4890.24 2088
4890.90 2031
4891.56 1968
4892.22 2016
4892.88 1962
4893.54 2035
4894.20 1933
4894.86 1810
4895.52 1849
4896.18 1829
4896.84 1852
4897.51 1836
4898.17 1763
4898.83 1892
4899.49 1850
4900.15 1861
4900.81 1877
4901.47 1854
4902.13 1848
4902.79 1818
4903.45 1787
4904.11 1786
4904.77 1739
4905.43 1757
4906.09 1756
4906.75 1727
4907.41 1690
4908.08 1709
4908.74 1712
4909.40 1725
4910.06 1643
4910.72 1640
4911.38 1675
4912.04 1646
4912.70 1577
4913.37 1583
4914.03 1626
4914.69 1564
4915.35 1524
4916.01 1549
4916.67 1531
4917.33 1507
4918.00 1516
4918.66 1485
4919.32 1514
4919.98 1470
4920.64 1513
4921.31 1501
4921.97 1488
4922.63 1457
4923.29 1511
4923.95 1507
4924.62 1549
4925.28 1533
4925.94 1509
4926.60 1545
4927.26 1490
4927.93 1517
4928.59 1509
4929.25 1521
4929.91 1452
4930.58 1539
4931.24 1563
4931.90 1586
4932.56 1543
4933.23 1531
4933.89 1540
4934.55 1557
4935.22 1578
4935.88 1520
4936.54 1503
4937.20 1551
4937.87 1580
4938.53 1535
4939.19 1503
4939.86 1532
4940.52 1495
4941.18 1510
4941.85 1468
4942.51 1512
4943.17 1482
4943.84 1515
4944.50 1467
4945.16 1453
4945.83 1444
4946.49 1370
4947.15 1433
4947.82 1437
4948.48 1452
4949.15 1485
4949.81 1486
4950.47 1486
4951.14 1458
4951.80 1486
4952.47 1418
4953.13 1413
4953.79 1443
4954.46 1447
4955.12 1419
4955.79 1440
4956.45 1469
4957.11 1560
4957.78 1530
4958.44 1551
4959.11 1553
4959.77 1629
4960.44 1651
4961.10 1672
4961.77 1701
4962.43 1759
4963.10 1796
4963.76 1752
4964.42 1861
4965.09 1750
4965.75 1679
4966.42 1762
4967.08 1698
4967.75 1659
4968.41 1550
4969.08 1571
4969.74 1575
4970.41 1587
4971.08 1514
4971.74 1517
4972.41 1520
4973.07 1626
4973.74 1608
4974.40 1600
4975.07 1622
4975.73 1685
4976.40 1704
4977.06 1702
4977.73 1632
4978.40 1573
4979.06 1579
4979.73 1501
4980.39 1504
4981.06 1469
4981.73 1456
4982.39 1469
4983.06 1421
4983.72 1409
4984.39 1483
4985.06 1471
4985.72 1448
4986.39 1441
4987.05 1535
4987.72 1471
4988.39 1470
4989.05 1433
4989.72 1406
4990.39 1473
4991.05 1482
4991.72 1454
4992.39 1443
4993.05 1408
4993.72 1423
4994.39 1451
4995.05 1417
4995.72 1375
4996.39 1445
4997.05 1427
4997.72 1421
4998.39 1391
4999.06 1320
4999.72 1354
5000.39 1328
5001.06 1338
5001.73 1370
5002.39 1325
5003.06 1310
5003.73 1320
5004.39 1347
5005.06 1327
5005.73 1378
5006.40 1389
5007.07 1427
5007.73 1379
5008.40 1406
5009.07 1483
5009.74 1434
5010.40 1444
5011.07 1452
5011.74 1365
5012.41 1457
5013.08 1482
5013.74 1447
5014.41 1460
5015.08 1412
5015.75 1401
5016.42 1345
5017.09 1379
5017.75 1430
5018.42 1419
5019.09 1423
5019.76 1450
5020.43 1454
5021.10 1460
5021.76 1525
5022.43 1522
5023.10 1520
5023.77 1497
5024.44 1547
5025.11 1546
5025.78 1534
5026.45 1493
5027.12 1466
5027.78 1418
5028.45 1429
5029.12 1412
5029.79 1421
5030.46 1396
5031.13 1345
5031.80 1342
5032.47 1297
5033.14 1302
5033.81 1294
5034.48 1326
5035.15 1330
5035.82 1363
5036.49 1351
5037.16 1314
5037.83 1322
5038.50 1333
5039.16 1314
5039.83 1318
5040.50 1377
5041.17 1314
5041.84 1332
5042.51 1328
5043.18 1326
5043.85 1327
5044.52 1336
5045.20 1376
5045.87 1335
5046.54 1294
5047.21 1328
5047.88 1347
5048.55 1342
5049.22 1331
5049.89 1330
5050.56 1354
5051.23 1353
5051.90 1396
5052.57 1282
5053.24 1319
5053.91 1331
5054.58 1363
5055.25 1342
5055.92 1338
5056.60 1405
5057.27 1419
5057.94 1355
5058.61 1278
5059.28 1351
5059.95 1308
5060.62 1328
5061.29 1321
5061.96 1323
5062.64 1345
5063.31 1355
5063.98 1349
5064.65 1365
5065.32 1380
5065.99 1362
5066.66 1335
5067.34 1333
5068.01 1344
5068.68 1269
5069.35 1325
5070.02 1336
5070.70 1326
5071.37 1291
5072.04 1310
5072.71 1345
5073.38 1355
5074.06 1400
5074.73 1376
5075.40 1328
5076.07 1396
5076.74 1333
5077.42 1385
5078.09 1416
5078.76 1391
5079.43 1460
5080.11 1446
5080.78 1428
5081.45 1391
5082.12 1313
5082.80 1403
5083.47 1418
5084.14 1385
5084.82 1426
5085.49 1439
5086.16 1427
5086.83 1402
5087.51 1416
5088.18 1446
5088.85 1490
5089.53 1575
5090.20 1676
5090.87 1636
5091.55 1614
5092.22 1637
5092.89 1602
5093.57 1586
5094.24 1583
5094.91 1566
5095.59 1495
5096.26 1498
5096.93 1511
5097.61 1454
5098.28 1417
5098.96 1387
5099.63 1332
5100.30 1318
5100.98 1341
5101.65 1379
5102.32 1379
5103.00 1379
5103.67 1417
5104.35 1402
5105.02 1459
5105.70 1457
5106.37 1398
5107.04 1441
5107.72 1436
5108.39 1355
5109.07 1363
5109.74 1384
5110.42 1386
5111.09 1458
5111.77 1427
5112.44 1467
5113.11 1463
5113.79 1428
5114.46 1378
5115.14 1397
5115.81 1449
5116.49 1532
5117.16 1508
5117.84 1606
5118.51 1714
5119.19 1810
5119.86 1790
5120.54 1724
5121.21 1646
5121.89 1682
5122.57 1662
5123.24 1634
5123.92 1550
5124.59 1483
5125.27 1510
5125.94 1461
5126.62 1405
5127.29 1465
5127.97 1461
5128.64 1436
5129.32 1453
5130.00 1470
5130.67 1450
5131.35 1456
5132.02 1417
5132.70 1463
5133.38 1446
5134.05 1433
5134.73 1444
5135.40 1474
5136.08 1461
5136.76 1436
5137.43 1365
5138.11 1458
5138.79 1505
5139.46 1469
5140.14 1550
5140.82 1549
5141.49 1454
5142.17 1409
5142.85 1348
5143.52 1397
5144.20 1392
5144.88 1369
5145.55 1334
5146.23 1339
5146.91 1328
5147.58 1318
5148.26 1363
5148.94 1369
5149.61 1314
5150.29 1310
5150.97 1331
5151.65 1335
5152.32 1315
5153.00 1333
5153.68 1332
5154.36 1382
5155.03 1361
5155.71 1294
5156.39 1368
5157.07 1377
5157.74 1417
5158.42 1430
5159.10 1404
5159.78 1395
5160.45 1378
5161.13 1355
5161.81 1333
5162.49 1372
5163.17 1367
5163.84 1382
5164.52 1332
5165.20 1306
5165.88 1351
5166.56 1305
5167.24 1303
5167.91 1342
5168.59 1328
5169.27 1303
5169.95 1302
5170.63 1311
5171.31 1264
5171.98 1253
5172.66 1209
5173.34 1221
5174.02 1283
5174.70 1277
5175.38 1264
5176.06 1297
5176.74 1298
5177.41 1351
5178.09 1288
5178.77 1368
5179.45 1408
5180.13 1343
5180.81 1307
5181.49 1336
5182.17 1311
5182.85 1304
5183.53 1288
5184.21 1284
5184.89 1258
5185.57 1328
5186.24 1242
5186.92 1194
5187.60 1192
5188.28 1235
5188.96 1299
5189.64 1257
5190.32 1285
5191.00 1259
5191.68 1231
5192.36 1253
5193.04 1271
5193.72 1260
5194.40 1241
5195.08 1274
5195.76 1281
5196.44 1265
5197.12 1231
5197.80 1248
5198.48 1312
5199.16 1321
5199.84 1243
5200.52 1237
5201.21 1234
5201.89 1262
5202.57 1331
5203.25 1356
5203.93 1329
5204.61 1315
5205.29 1260
5205.97 1229
5206.65 1302
5207.33 1343
5208.01 1298
5208.69 1266
5209.37 1292
5210.06 1367
5210.74 1307
5211.42 1309
5212.10 1362
5212.78 1377
5213.46 1296
5214.14 1315
5214.82 1371
5215.51 1401
5216.19 1390
5216.87 1390
5217.55 1437
5218.23 1361
5218.91 1329
5219.60 1317
5220.28 1294
5220.96 1358
5221.64 1366
5222.32 1414
5223.00 1376
5223.69 1412
5224.37 1422
5225.05 1400
5225.73 1399
5226.41 1369
5227.10 1358
5227.78 1320
5228.46 1264
5229.14 1336
5229.83 1302
5230.51 1261
5231.19 1325
5231.87 1338
5232.56 1261
5233.24 1251
5233.92 1360
5234.60 1357
5235.29 1366
5235.97 1367
5236.65 1367
5237.34 1364
5238.02 1444
5238.70 1374
5239.38 1356
5240.07 1344
5240.75 1376
5241.43 1431
5242.12 1348
5242.80 1391
5243.48 1355
5244.17 1425
5244.85 1387
5245.53 1379
5246.22 1327
5246.90 1333
5247.58 1266
5248.27 1285
5248.95 1362
5249.63 1311
5250.32 1325
5251.00 1357
5251.69 1327
5252.37 1292
5253.05 1275
5253.74 1303
5254.42 1327
5255.11 1308
5255.79 1258
5256.47 1279
5257.16 1302
5257.84 1324
5258.53 1277
5259.21 1303
5259.89 1322
5260.58 1315
5261.26 1307
5261.95 1394
5262.63 1468
5263.32 1496
5264.00 1393
5264.69 1424
5265.37 1428
5266.06 1451
5266.74 1384
5267.43 1380
5268.11 1418
5268.79 1393
5269.48 1420
5270.16 1388
5270.85 1366
5271.53 1338
5272.22 1347
5272.91 1334
5273.59 1342
5274.28 1326
5274.96 1364
5275.65 1358
5276.33 1355
5277.02 1386
5277.70 1336
5278.39 1327
5279.07 1352
5279.76 1379
5280.45 1387
5281.13 1474
5281.82 1483
5282.50 1439
5283.19 1407
5283.87 1375
5284.56 1392
5285.25 1387
5285.93 1384
5286.62 1356
5287.30 1374
5287.99 1435
5288.68 1379
5289.36 1381
5290.05 1336
5290.74 1366
5291.42 1360
5292.11 1368
5292.79 1360
5293.48 1469
5294.17 1459
5294.85 1463
5295.54 1470
5296.23 1477
5296.91 1572
5297.60 1569
5298.29 1541
5298.98 1595
5299.66 1652
5300.35 1646
5301.04 1649
5301.72 1653
5302.41 1657
5303.10 1672
5303.78 1701
5304.47 1738
5305.16 1686
5305.85 1680
5306.53 1704
5307.22 1696
5307.91 1638
5308.60 1685
5309.28 1654
5309.97 1698
5310.66 1702
5311.35 1719
5312.03 1835
5312.72 1904
5313.41 1940
5314.10 2002
5314.79 2059
5315.47 2065
5316.16 2088
5316.85 2044
5317.54 1978
5318.23 1931
5318.91 1865
5319.60 1878
5320.29 1844
5320.98 1821
5321.67 1792
5322.36 1667
5323.04 1687
5323.73 1607
5324.42 1570
5325.11 1497
5325.80 1516
5326.49 1474
5327.18 1446
5327.86 1402
5328.55 1452
5329.24 1455
5329.93 1454
5330.62 1475
5331.31 1443
5332.00 1431
5332.69 1385
5333.38 1528
5334.06 1507
5334.75 1527
5335.44 1487
5336.13 1430
5336.82 1444
5337.51 1478
5338.20 1443
5338.89 1433
5339.58 1463
5340.27 1488
5340.96 1487
5341.65 1447
5342.34 1523
5343.03 1537
5343.72 1549
5344.41 1522
5345.10 1601
5345.79 1603
5346.48 1690
5347.17 1680
5347.86 1767
5348.55 1856
5349.24 1924
5349.93 1951
5350.62 2010
5351.31 2069
5352.00 1985
5352.69 2017
5353.38 1975
5354.07 1902
5354.76 1843
5355.45 1700
5356.14 1697
5356.83 1632
5357.52 1548
5358.21 1483
5358.90 1464
5359.59 1472
5360.29 1478
5360.98 1434
5361.67 1498
5362.36 1512
5363.05 1447
5363.74 1458
5364.43 1411
5365.12 1440
5365.81 1492
5366.50 1399
5367.20 1357
5367.89 1391
5368.58 1396
5369.27 1414
5369.96 1391
5370.65 1387
5371.34 1390
5372.04 1333
5372.73 1325
5373.42 1400
5374.11 1350
5374.80 1459
5375.49 1482
5376.19 1444
5376.88 1417
5377.57 1353
5378.26 1380
5378.95 1451
5379.65 1412
5380.34 1406
5381.03 1389
5381.72 1367
5382.42 1370
5383.11 1349
5383.80 1331
5384.49 1357
5385.19 1344
5385.88 1384
5386.57 1416
5387.26 1447
5387.96 1429
5388.65 1477
5389.34 1613
5390.03 1522
5390.73 1564
5391.42 1598
5392.11 1525
5392.80 1531
5393.50 1519
5394.19 1484
5394.88 1492
5395.58 1448
5396.27 1407
5396.96 1401
5397.66 1419
5398.35 1472
5399.04 1380
5399.74 1354
5400.43 1353
5401.12 1348
5401.82 1423
5402.51 1381
5403.20 1401
5403.90 1420
5404.59 1424
5405.29 1396
5405.98 1397
5406.67 1463
5407.37 1409
5408.06 1431
5408.75 1403
5409.45 1353
5410.14 1417
5410.84 1445
5411.53 1465
5412.23 1445
5412.92 1432
5413.61 1465
5414.31 1521
5415.00 1513
5415.70 1484
5416.39 1499
5417.09 1504
5417.78 1506
5418.47 1549
5419.17 1604
5419.86 1511
5420.56 1459
5421.25 1534
5421.95 1557
5422.64 1545
5423.34 1506
5424.03 1472
5424.73 1453
5425.42 1499
5426.12 1466
5426.81 1417
5427.51 1464
5428.20 1445
5428.90 1455
5429.59 1432
5430.29 1510
5430.99 1551
5431.68 1568
5432.38 1529
5433.07 1570
5433.77 1496
5434.46 1504
5435.16 1545
5435.85 1554
5436.55 1531
5437.25 1566
5437.94 1641
5438.64 1580
5439.33 1632
5440.03 1572
5440.73 1550
5441.42 1566
5442.12 1640
5442.81 1717
5443.51 1814
5444.21 1826
5444.90 1920
5445.60 1986
5446.29 2092
5446.99 2273
5447.69 2360
5448.38 2386
5449.08 2397
5449.78 2363
5450.47 2282
5451.17 2162
5451.87 2104
5452.56 1984
5453.26 1884
5453.96 1821
5454.65 1753
5455.35 1718
5456.05 1690
5456.75 1720
5457.44 1673
5458.14 1695
5458.84 1702
5459.53 1742
5460.23 1743
5460.93 1752
5461.63 1736
5462.32 1775
5463.02 1779
5463.72 1785
5464.42 1822
5465.11 1823
5465.81 1749
5466.51 1758
5467.21 1747
5467.90 1727
5468.60 1744
5469.30 1770
5470.00 1782
5470.70 1757
5471.39 1822
5472.09 1803
5472.79 1853
5473.49 1924
5474.19 1882
5474.88 1953
5475.58 1975
5476.28 2056
5476.98 2135
5477.68 2197
5478.38 2347
5479.07 2455
5479.77 2689
5480.47 2846
5481.17 2873
5481.87 2930
5482.57 2836
5483.27 2679
5483.96 2533
5484.66 2470
5485.36 2370
5486.06 2266
5486.76 2187
5487.46 2161
5488.16 2189
5488.86 2253
5489.56 2205
5490.26 2144
5490.96 2226
5491.65 2187
5492.35 2199
5493.05 2232
5493.75 2317
5494.45 2316
5495.15 2371
5495.85 2456
5496.55 2512
5497.25 2446
5497.95 2598
5498.65 2784
5499.35 3085
5500.05 3432
5500.75 3739
5501.45 3876
5502.15 4056
5502.85 3921
5503.55 3741
5504.25 3375
5504.95 3027
5505.65 2735
5506.35 2439
5507.05 2279
5507.75 2212
5508.45 2090
5509.15 2051
5509.85 2065
5510.55 2091
5511.25 2014
5511.95 1975
5512.65 1929
5513.35 1991
5514.05 1984
5514.76 2043
5515.46 1994
5516.16 1970
5516.86 1979
5517.56 1870
5518.26 1883
5518.96 1905
5519.66 1918
5520.36 1853
5521.06 1803
5521.77 1835
5522.47 1817
5523.17 1777
5523.87 1716
5524.57 1683
5525.27 1685
5525.97 1653
5526.67 1706
5527.38 1561
5528.08 1559
5528.78 1581
5529.48 1577
5530.18 1543
5530.88 1585
5531.59 1562
5532.29 1596
5532.99 1607
5533.69 1588
5534.39 1556
5535.10 1546
5535.80 1531
5536.50 1510
5537.20 1570
5537.90 1556
5538.61 1559
5539.31 1545
5540.01 1554
5540.71 1513
5541.42 1506
5542.12 1513
5542.82 1490
5543.52 1475
5544.23 1482
5544.93 1541
5545.63 1483
5546.33 1483
5547.04 1555
5547.74 1483
5548.44 1506
5549.15 1534
5549.85 1511
5550.55 1534
5551.26 1541
5551.96 1484
5552.66 1496
5553.36 1464
5554.07 1490
5554.77 1423
5555.47 1443
5556.18 1536
5556.88 1483
5557.58 1450
5558.29 1493
5558.99 1483
5559.70 1493
5560.40 1476
5561.10 1441
5561.81 1519
5562.51 1559
5563.21 1564
5563.92 1504
5564.62 1482
5565.33 1470
5566.03 1492
5566.73 1505
5567.44 1550
5568.14 1496
5568.85 1483
5569.55 1450
5570.25 1486
5570.96 1428
5571.66 1492
5572.37 1499
5573.07 1456
5573.78 1478
5574.48 1522
5575.19 1494
5575.89 1470
5576.59 1469
5577.30 1539
5578.00 1524
5578.71 1520
5579.41 1517
5580.12 1433
5580.82 1481
5581.53 1477
5582.23 1409
5582.94 1383
5583.64 1373
5584.35 1469
5585.05 1372
5585.76 1393
5586.46 1406
5587.17 1389
5587.88 1352
5588.58 1397
5589.29 1409
5589.99 1433
5590.70 1409
5591.40 1369
5592.11 1349
5592.81 1366
5593.52 1404
5594.23 1381
5594.93 1378
5595.64 1367
5596.34 1350
5597.05 1349
5597.76 1362
5598.46 1358
5599.17 1379
5599.87 1368
5600.58 1329
5601.29 1314
5601.99 1320
5602.70 1317
5603.41 1340
5604.11 1344
5604.82 1374
5605.52 1353
5606.23 1317
5606.94 1343
5607.64 1316
5608.35 1339
5609.06 1340
5609.76 1352
5610.47 1360
5611.18 1332
5611.88 1362
5612.59 1412
5613.30 1373
5614.01 1378
5614.71 1424
5615.42 1340
5616.13 1334
5616.83 1370
5617.54 1387
5618.25 1360
5618.96 1360
5619.66 1388
5620.37 1374
5621.08 1354
5621.79 1379
5622.49 1341
5623.20 1395
5623.91 1394
5624.62 1368
5625.32 1363
5626.03 1353
5626.74 1346
5627.45 1378
5628.16 1400
5628.86 1427
5629.57 1429
5630.28 1440
5630.99 1434
5631.70 1390
5632.40 1429
5633.11 1434
5633.82 1460
5634.53 1396
5635.24 1446
5635.95 1439
5636.65 1446
5637.36 1443
5638.07 1533
5638.78 1536
5639.49 1510
5640.20 1522
5640.91 1563
5641.61 1549
5642.32 1510
5643.03 1492
5643.74 1459
5644.45 1431
5645.16 1405
5645.87 1416
5646.58 1472
5647.29 1489
5648.00 1482
5648.70 1446
5649.41 1429
5650.12 1391
5650.83 1487
5651.54 1536
5652.25 1539
5652.96 1428
5653.67 1469
5654.38 1469
5655.09 1504
5655.80 1511
5656.51 1493
5657.22 1516
5657.93 1571
5658.64 1611
5659.35 1609
5660.06 1598
5660.77 1570
5661.48 1564
5662.19 1633
5662.90 1637
5663.61 1579
5664.32 1551
5665.03 1542
5665.74 1498
5666.45 1539
5667.16 1541
5667.87 1525
5668.58 1542
5669.29 1606
5670.00 1677
5670.71 1679
5671.42 1748
5672.13 1718
5672.84 1711
5673.56 1684
5674.27 1660
5674.98 1640
5675.69 1560
5676.40 1536
5677.11 1529
5677.82 1480
5678.53 1439
5679.24 1503
5679.95 1473
5680.67 1468
5681.38 1484
5682.09 1517
5682.80 1531
5683.51 1492
5684.22 1530
5684.93 1538
5685.65 1533
5686.36 1511
5687.07 1509
5687.78 1520
5688.49 1522
5689.20 1482
5689.92 1442
5690.63 1494
5691.34 1467
5692.05 1456
5692.76 1489
5693.47 1497
5694.19 1484
5694.90 1408
5695.61 1359
5696.32 1376
5697.04 1339
5697.75 1418
5698.46 1430
5699.17 1431
5699.89 1342
5700.60 1392
5701.31 1399
5702.02 1425
5702.74 1407
5703.45 1390
5704.16 1395
5704.87 1425
5705.59 1398
5706.30 1429
5707.01 1414
5707.72 1438
5708.44 1411
5709.15 1416
5709.86 1379
5710.58 1391
5711.29 1350
5712.00 1383
5712.72 1382
5713.43 1351
5714.14 1351
5714.86 1330
5715.57 1377
5716.28 1331
5717.00 1351
5717.71 1332
5718.42 1389
5719.14 1334
5719.85 1372
5720.56 1361
5721.28 1374
5721.99 1399
5722.71 1435
5723.42 1408
5724.13 1467
5724.85 1460
5725.56 1479
5726.28 1520
5726.99 1539
5727.70 1494
5728.42 1495
5729.13 1518
5729.85 1528
5730.56 1487
5731.28 1532
5731.99 1509
5732.70 1436
5733.42 1478
5734.13 1405
5734.85 1352
5735.56 1365
5736.28 1453
5736.99 1411
5737.71 1450
5738.42 1414
5739.14 1360
5739.85 1352
5740.57 1389
5741.28 1349
5742.00 1381
5742.71 1467
5743.43 1430
5744.14 1422
5744.86 1435
5745.57 1449
5746.29 1432
5747.00 1407
5747.72 1412
5748.43 1424
5749.15 1456
5749.87 1469
5750.58 1527
5751.30 1529
5752.01 1467
5752.73 1517
5753.44 1518
5754.16 1635
5754.88 1632
5755.59 1584
5756.31 1623
5757.02 1582
5757.74 1562
5758.46 1561
5759.17 1589
5759.89 1618
5760.60 1603
5761.32 1590
5762.04 1617
5762.75 1604
5763.47 1675
5764.19 1702
5764.90 1639
5765.62 1681
5766.34 1708
5767.05 1837
5767.77 1944
5768.49 2029
5769.20 2179
5769.92 2359
5770.64 2686
5771.35 2713
5772.07 2636
5772.79 2576
5773.50 2540
5774.22 2260
5774.94 2098
5775.65 1966
5776.37 1860
5777.09 1730
5777.81 1709
5778.52 1734
5779.24 1770
5779.96 1764
5780.68 1706
5781.39 1774
5782.11 1792
5782.83 1738
5783.55 1753
5784.26 1758
5784.98 1753
5785.70 1779
5786.42 1813
5787.14 1766
5787.85 1753
5788.57 1785
5789.29 1689
5790.01 1665
5790.73 1609
5791.44 1625
5792.16 1595
5792.88 1601
5793.60 1675
5794.32 1658
5795.03 1719
5795.75 1718
5796.47 1724
5797.19 1648
5797.91 1649
5798.63 1738
5799.35 1783
5800.06 1738
5800.78 1823
5801.50 1838
5802.22 1929
5802.94 1821
5803.66 1763
5804.38 1691
5805.10 1647
5805.82 1580
5806.53 1597
5807.25 1630
5807.97 1616
5808.69 1652
5809.41 1630
5810.13 1591
5810.85 1571
5811.57 1631
5812.29 1590
5813.01 1608
5813.73 1588
5814.45 1584
5815.17 1548
5815.89 1506
5816.61 1497
5817.33 1495
5818.05 1509
5818.77 1587
5819.49 1639
5820.20 1598
5820.92 1584
5821.64 1528
5822.36 1560
5823.09 1552
5823.81 1537
5824.53 1550
5825.25 1519
5825.97 1509
5826.69 1471
5827.41 1533
5828.13 1500
5828.85 1490
5829.57 1513
5830.29 1470
5831.01 1472
5831.73 1519
5832.45 1505
5833.17 1520
5833.89 1489
5834.61 1565
5835.33 1623
5836.05 1524
5836.78 1480
5837.50 1529
5838.22 1568
5838.94 1557
5839.66 1490
5840.38 1470
5841.10 1482
5841.82 1452
5842.54 1525
5843.27 1517
5843.99 1521
5844.71 1520
5845.43 1539
5846.15 1475
5846.87 1498
5847.59 1485
5848.32 1467
5849.04 1476
5849.76 1492
5850.48 1504
5851.20 1514
5851.93 1479
5852.65 1529
5853.37 1537
5854.09 1508
5854.81 1588
5855.54 1529
5856.26 1597
5856.98 1574
5857.70 1571
5858.42 1534
5859.15 1480
5859.87 1496
5860.59 1510
5861.31 1566
5862.04 1532
5862.76 1497
5863.48 1528
5864.20 1581
5864.93 1588
5865.65 1639
5866.37 1548
5867.10 1563
5867.82 1573
5868.54 1559
5869.26 1530
5869.99 1555
5870.71 1594
5871.43 1554
5872.16 1608
5872.88 1622
5873.60 1575
5874.33 1640
5875.05 1602
5875.77 1548
5876.50 1550
5877.22 1589
5877.94 1605
5878.67 1608
5879.39 1680
5880.11 1631
5880.84 1677
5881.56 1666
5882.28 1690
5883.01 1791
5883.73 1742
5884.46 1780
5885.18 1747
5885.90 1724
5886.63 1708
5887.35 1759
5888.08 1769
5888.80 1743
5889.52 1769
5890.25 1727
5890.97 1760
5891.70 1751
5892.42 1749
5893.15 1757
5893.87 1748
5894.59 1774
5895.32 1717
5896.04 1696
5896.77 1772
5897.49 1762
5898.22 1716
5898.94 1754
5899.67 1776
5900.39 1829
5901.12 1774
5901.84 1833
5902.57 1872
5903.29 1863
5904.02 1923
5904.74 1936
5905.47 1895
5906.19 1929
5906.92 1916
5907.64 2005
5908.37 1965
5909.09 1954
5909.82 1957
5910.55 2026
5911.27 2073
5912.00 2020
5912.72 2066
5913.45 2054
5914.17 2129
5914.90 2069
5915.63 2161
5916.35 2184
5917.08 2189
5917.80 2190
5918.53 2216
5919.25 2262
5919.98 2253
5920.71 2276
5921.43 2306
5922.16 2273
5922.89 2281
5923.61 2390
5924.34 2417
5925.06 2401
5925.79 2467
5926.52 2490
5927.24 2464
5927.97 2498
5928.70 2528
5929.42 2526
5930.15 2623
5930.88 2586
5931.60 2611
5932.33 2668
5933.06 2749
5933.78 2722
5934.51 2780
5935.24 2927
5935.97 3007
5936.69 2938
5937.42 2938
5938.15 2979
5938.87 3094
5939.60 3085
5940.33 3153
5941.06 3113
5941.78 3183
5942.51 3209
5943.24 3265
5943.97 3343
5944.69 3399
5945.42 3509
5946.15 3582
5946.88 3542
5947.60 3680
5948.33 3776
5949.06 3763
5949.79 3924
5950.52 4003
5951.24 4251
5951.97 4451
5952.70 4691
5953.43 4889
5954.16 4923
5954.88 4882
5955.61 4894
5956.34 4857
5957.07 4776
5957.80 4654
5958.53 4545
5959.25 4573
5959.98 4589
5960.71 4564
5961.44 4601
5962.17 4605
5962.90 4689
5963.63 4784
5964.36 4874
5965.08 5089
5965.81 5118
5966.54 5356
5967.27 5488
5968.00 5542
5968.73 5752
5969.46 5778
5970.19 5705
5970.92 5670
5971.65 5763
5972.37 5745
5973.10 5755
5973.83 5690
5974.56 5708
5975.29 5709
5976.02 5658
5976.75 5715
5977.48 5882
5978.21 5943
5978.94 5968
5979.67 6191
5980.40 6496
5981.13 6648
5981.86 6812
5982.59 6765
5983.32 6972
5984.05 6921
5984.78 7074
5985.51 7035
5986.24 7023
5986.97 7152
5987.70 7129
5988.43 7157
5989.16 7038
5989.89 7061
5990.62 7111
5991.35 7175
5992.08 7351
5992.81 7441
5993.54 7498
5994.27 7739
5995.00 7798
5995.74 7938
5996.47 8132
5997.20 8299
5997.93 8274
5998.66 8351
5999.39 8243
6000.12 8111
6000.85 8089
6001.58 7908
6002.31 7865
6003.04 7781
6003.78 7486
6004.51 7502
6005.24 7392
6005.97 7428
6006.70 7605
6007.43 7858
6008.16 8395
6008.90 9048
6009.63 10267
6010.36 11997
6011.09 14319
6011.82 16735
6012.55 18884
6013.29 21159
6014.02 22462
6014.75 23067
6015.48 22980
6016.21 21829
6016.95 19843
6017.68 17835
6018.41 15687
6019.14 13573
6019.87 11386
6020.61 9863
6021.34 8699
6022.07 7600
6022.80 6765
6023.54 6338
6024.27 5919
6025.00 5724
6025.73 5498
6026.47 5238
6027.20 5185
6027.93 5138
6028.66 5193
6029.40 5219
6030.13 5054
6030.86 4954
6031.59 4817
6032.33 4798
6033.06 4630
6033.79 4455
6034.53 4264
6035.26 4197
6035.99 4202
6036.73 4148
6037.46 4284
6038.19 4226
6038.93 4362
6039.66 4421
6040.39 4470
6041.13 4569
6041.86 4464
6042.59 4619
6043.33 4606
6044.06 4625
6044.79 4705
6045.53 4806
6046.26 4887
6047.00 4902
6047.73 4901
6048.46 4858
6049.20 5004
6049.93 5137
6050.67 5324
6051.40 5555
6052.13 5575
6052.87 5814
6053.60 5949
6054.34 6040
6055.07 5971
6055.81 5834
6056.54 5769
6057.27 5649
6058.01 5423
6058.74 5444
6059.48 5390
6060.21 5358
6060.95 5358
6061.68 5340
6062.42 5204
6063.15 5115
6063.89 5180
6064.62 5156
6065.36 5023
6066.09 4896
6066.83 4866
6067.56 4713
6068.30 4629
6069.03 4622
6069.77 4536
6070.50 4485
6071.24 4561
6071.97 4427
6072.71 4492
6073.44 4399
6074.18 4394
6074.91 4364
6075.65 4351
6076.39 4307
6077.12 4367
6077.86 4344
6078.59 4283
6079.33 4299
6080.06 4210
6080.80 4137
6081.54 4010
6082.27 3943
6083.01 3896
6083.74 3766
6084.48 3714
6085.22 3687
6085.95 3664
6086.69 3681
6087.42 3621
6088.16 3711
6088.90 3670
6089.63 3681
6090.37 3712
6091.11 3706
6091.84 3654
6092.58 3724
6093.32 3739
6094.05 3692
6094.79 3654
6095.53 3676
6096.26 3566
6097.00 3552
6097.74 3593
6098.47 3479
6099.21 3446
6099.95 3415
6100.69 3370
6101.42 3413
6102.16 3367
6102.90 3377
6103.63 3361
6104.37 3309
6105.11 3312
6105.85 3343
6106.58 3378
6107.32 3312
6108.06 3331
6108.80 3374
6109.53 3370
6110.27 3376
6111.01 3438
6111.75 3572
6112.49 3555
6113.22 3539
6113.96 3563
6114.70 3699
6115.44 3822
6116.17 3858
6116.91 3852
6117.65 3933
6118.39 3833
6119.13 3911
6119.87 3842
6120.60 3817
6121.34 3885
6122.08 3913
6122.82 3854
6123.56 3834
6124.30 3908
6125.03 3946
6125.77 3983
6126.51 3884
6127.25 3880
6127.99 3899
6128.73 3888
6129.47 3957
6130.21 3994
6130.94 3967
6131.68 4080
6132.42 4042
6133.16 4124
6133.90 4145
6134.64 4212
6135.38 4358
6136.12 4504
6136.86 4552
6137.60 4635
6138.34 4873
6139.08 4988
6139.81 5052
6140.55 5022
6141.29 5067
6142.03 5069
6142.77 5087
6143.51 5112
6144.25 5100
6144.99 5082
6145.73 5035
6146.47 5025
6147.21 4937
6147.95 4834
6148.69 4944
6149.43 4939
6150.17 4927
6150.91 4950
6151.65 5025
6152.39 4950
6153.13 4928
6153.87 5136
6154.61 5141
6155.35 5258
6156.09 5381
6156.83 5430
6157.58 5470
6158.32 5462
6159.06 5534
6159.80 5635
6160.54 5615
6161.28 5895
6162.02 6052
6162.76 6214
6163.50 6468
6164.24 6896
6164.98 7200
6165.72 7386
6166.46 7757
6167.21 8078
6167.95 8238
6168.69 8138
6169.43 8098
6170.17 8015
6170.91 7778
6171.65 7638
6172.39 7511
6173.14 7305
6173.88 7172
6174.62 7209
6175.36 7083
6176.10 7180
6176.84 7256
6177.59 7454
6178.33 7939
6179.07 8597
6179.81 9178
6180.55 10227
6181.30 11465
6182.04 12833
6182.78 13973
6183.52 14762
6184.26 15249
6185.01 14834
6185.75 14279
6186.49 13468
6187.23 12476
6187.97 11560
6188.72 10602
6189.46 9826
6190.20 9347
6190.94 9025
6191.69 8764
6192.43 8687
6193.17 8647
6193.92 8473
6194.66 8347
6195.40 8204
6196.14 8319
6196.89 8304
6197.63 8097
6198.37 8042
6199.12 8113
6199.86 7978
6200.60 7964
6201.34 8003
6202.09 8018
6202.83 8338
6203.57 8964
6204.32 10013
6205.06 11486
6205.80 13418
6206.55 16317
6207.29 19700
6208.03 23402
6208.78 26807
6209.52 28872
6210.27 29837
6211.01 29852
6211.75 28571
6212.50 25960
6213.24 22991
6213.98 19907
6214.73 16473
6215.47 13660
6216.22 11649
6216.96 9946
6217.71 8662
6218.45 7662
6219.19 6929
6219.94 6416
6220.68 6175
6221.43 5883
6222.17 5764
6222.92 5736
6223.66 5505
6224.40 5349
6225.15 5249
6225.89 5157
6226.64 4976
6227.38 4768
6228.13 4544
6228.87 4388
6229.62 4244
6230.36 4027
6231.11 4032
6231.85 4015
6232.60 4012
6233.34 4063
6234.09 4095
6234.83 4277
6235.58 4245
6236.32 4238
6237.07 4386
6237.81 4444
6238.56 4637
6239.30 4760
6240.05 4890
6240.80 5103
6241.54 5247
6242.29 5236
6243.03 5184
6243.78 5070
6244.52 5068
6245.27 5048
6246.02 5192
6246.76 5185
6247.51 5107
6248.25 5221
6249.00 5217
6249.75 5131
6250.49 5099
6251.24 5033
6251.98 4936
6252.73 4807
6253.48 4780
6254.22 4719
6254.97 4671
6255.72 4655
6256.46 4675
6257.21 4639
6257.95 4519
6258.70 4563
6259.45 4489
6260.19 4422
6260.94 4411
6261.69 4334
6262.43 4317
6263.18 4202
6263.93 4222
6264.68 4196
6265.42 4129
6266.17 4068
6266.92 4047
6267.66 4058
6268.41 4062
6269.16 4148
6269.91 4158
6270.65 4142
6271.40 4274
6272.15 4415
6272.89 4348
6273.64 4202
6274.39 4264
6275.14 4306
6275.88 4202
6276.63 4196
6277.38 4112
6278.13 4021
6278.88 4047
6279.62 3981
6280.37 3909
6281.12 3796
6281.87 3679
6282.62 3596
6283.36 3553
6284.11 3577
6284.86 3443
6285.61 3416
6286.36 3311
6287.10 3386
6287.85 3365
6288.60 3284
6289.35 3285
6290.10 3263
6290.85 3230
6291.59 3129
6292.34 3109
6293.09 3101
6293.84 3089
6294.59 3145
6295.34 3058
6296.09 3055
6296.84 2948
6297.58 2967
6298.33 2986
6299.08 2976
6299.83 2954
6300.58 2910
6301.33 2819
6302.08 2805
6302.83 2839
6303.58 2867
6304.33 2806
6305.08 2811
6305.83 2847
6306.58 2795
6307.32 2787
6308.07 2758
6308.82 2794
6309.57 2872
6310.32 2846
6311.07 2889
6311.82 2886
6312.57 2947
6313.32 2938
6314.07 2925
6314.82 3064
6315.57 3099
6316.32 3085
6317.07 3181
6317.82 3113
6318.57 3086
6319.32 3057
6320.07 3077
6320.82 2935
6321.57 2807
6322.32 2789
6323.07 2787
6323.82 2730
6324.58 2633
6325.33 2625
6326.08 2580
6326.83 2567
6327.58 2587
6328.33 2602
6329.08 2579
6329.83 2572
6330.58 2552
6331.33 2552
6332.08 2580
6332.83 2514
6333.58 2480
6334.34 2546
6335.09 2534
6335.84 2531
6336.59 2542
6337.34 2511
6338.09 2540
6338.84 2506
6339.59 2541
6340.35 2509
6341.10 2518
6341.85 2463
6342.60 2464
6343.35 2498
6344.10 2507
6344.86 2481
6345.61 2507
6346.36 2567
6347.11 2489
6347.86 2537
6348.62 2558
6349.37 2594
6350.12 2557
6350.87 2623
6351.62 2696
6352.38 2714
6353.13 2836
6353.88 2871
6354.63 2901
6355.38 2941
6356.14 2954
6356.89 2824
6357.64 2813
6358.39 2735
6359.15 2630
6359.90 2558
6360.65 2576
6361.40 2590
6362.16 2516
6362.91 2548
6363.66 2565
6364.42 2509
6365.17 2571
6365.92 2588
6366.67 2669
6367.43 2727
6368.18 2806
6368.93 2825
6369.69 2850
6370.44 2822
6371.19 2751
6371.95 2672
6372.70 2529
6373.45 2472
6374.21 2399
6374.96 2460
6375.71 2374
6376.47 2357
6377.22 2445
6377.98 2432
6378.73 2408
6379.48 2375
6380.24 2463
6380.99 2530
6381.74 2473
6382.50 2446
6383.25 2424
6384.01 2366
6384.76 2369
6385.51 2431
6386.27 2373
6387.02 2288
6387.78 2266
6388.53 2298
6389.29 2246
6390.04 2258
6390.79 2276
6391.55 2220
6392.30 2238
6393.06 2240
6393.81 2254
6394.57 2260
6395.32 2324
6396.08 2244
6396.83 2310
6397.59 2282
6398.34 2248
6399.10 2282
6399.85 2296
6400.61 2252
6401.36 2261
6402.12 2193
6402.87 2225
6403.63 2196
6404.38 2159
6405.14 2184
6405.89 2119
6406.65 2196
6407.40 2141
6408.16 2227
6408.91 2249
6409.67 2207
6410.43 2215
6411.18 2191
6411.94 2213
6412.69 2234
6413.45 2207
6414.20 2202
6414.96 2208
6415.72 2234
6416.47 2223
6417.23 2179
6417.98 2183
6418.74 2196
6419.50 2224
6420.25 2231
6421.01 2240
6421.77 2214
6422.52 2211
6423.28 2189
6424.03 2210
6424.79 2227
6425.55 2233
6426.30 2227
6427.06 2192
6427.82 2197
6428.57 2268
6429.33 2215
6430.09 2263
6430.84 2209
6431.60 2199
6432.36 2245
6433.11 2259
6433.87 2295
6434.63 2318
6435.39 2290
6436.14 2332
6436.90 2361
6437.66 2403
6438.41 2422
6439.17 2383
6439.93 2403
6440.69 2413
6441.44 2433
6442.20 2490
6442.96 2534
6443.72 2406
6444.47 2468
6445.23 2434
6445.99 2461
6446.75 2468
6447.50 2535
6448.26 2594
6449.02 2596
6449.78 2547
6450.54 2507
6451.29 2569
6452.05 2628
6452.81 2646
6453.57 2584
6454.33 2633
6455.08 2621
6455.84 2698
6456.60 2598
6457.36 2732
6458.12 2795
6458.88 2716
6459.64 2790
6460.39 2770
6461.15 2775
6461.91 2815
6462.67 2848
6463.43 2963
6464.19 2973
6464.95 3004
6465.70 3096
6466.46 3147
6467.22 3184
6467.98 3154
6468.74 3140
6469.50 3133
6470.26 3137
6471.02 3083
6471.78 3156
6472.54 3234
6473.30 3149
6474.05 3249
6474.81 3180
6475.57 3224
6476.33 3345
6477.09 3286
6477.85 3355
6478.61 3407
6479.37 3488
6480.13 3516
6480.89 3439
6481.65 3530
6482.41 3598
6483.17 3666
6483.93 3706
6484.69 3699
6485.45 3782
6486.21 3867
6486.97 3862
6487.73 3857
6488.49 4000
6489.25 4033
6490.01 4081
6490.77 4174
6491.53 4297
6492.29 4306
6493.05 4377
6493.81 4646
6494.57 4670
6495.33 4637
6496.10 4596
6496.86 4603
6497.62 4523
6498.38 4508
6499.14 4612
6499.90 4600
6500.66 4608
6501.42 4617
6502.18 4786
6502.94 4919
6503.70 5207
6504.47 5763
6505.23 6498
6505.99 7647
6506.75 9011
6507.51 10621
6508.27 12035
6509.03 12853
6509.79 13322
6510.56 13111
6511.32 12257
6512.08 11160
6512.84 10081
6513.60 9008
6514.36 7948
6515.13 7053
6515.89 6412
6516.65 5993
6517.41 5581
6518.17 5474
6518.94 5262
6519.70 5182
6520.46 5183
6521.22 5245
6521.98 5245
6522.75 5369
6523.51 5481
6524.27 5661
6525.03 5824
6525.79 6099
6526.56 6479
6527.32 6750
6528.08 7024
6528.84 7202
6529.61 7168
6530.37 7131
6531.13 7106
6531.90 6857
6532.66 6957
6533.42 7419
6534.18 8158
6534.95 9015
6535.71 9910
6536.47 10799
6537.24 11381
6538.00 11626
6538.76 11318
6539.53 10468
6540.29 9523
6541.05 8545
6541.82 7532
6542.58 6726
6543.34 6087
6544.11 5481
6544.87 5161
6545.63 4983
6546.40 4753
6547.16 4697
6547.92 4749
6548.69 4640
6549.45 4599
6550.21 4510
6550.98 4484
6551.74 4455
6552.51 4434
6553.27 4418
6554.03 4478
6554.80 4508
6555.56 4444
6556.33 4515
6557.09 4467
6557.85 4392
6558.62 4413
6559.38 4435
6560.15 4609
6560.91 4548
6561.68 4614
6562.44 4698
6563.21 4770
6563.97 4835
6564.74 4853
6565.50 4870
6566.26 4789
6567.03 4886
6567.79 4910
6568.56 4856
6569.32 4823
6570.09 4928
6570.85 4916
6571.62 4950
6572.38 4952
6573.15 4969
6573.91 4999
6574.68 5174
6575.44 5295
6576.21 5243
6576.98 5279
6577.74 5260
6578.51 5297
6579.27 5274
6580.04 5239
6580.80 5181
6581.57 5220
6582.33 5195
6583.10 5264
6583.87 5269
6584.63 5312
6585.40 5282
6586.16 5215
6586.93 5139
6587.70 5243
6588.46 5225
6589.23 5275
6589.99 5471
6590.76 5598
6591.53 5877
6592.29 6324
6593.06 6685
6593.82 7139
6594.59 7621
6595.36 7966
6596.12 8043
6596.89 8082
6597.66 7892
6598.42 7612
6599.19 7134
6599.96 6557
6600.72 6082
6601.49 5615
6602.26 5201
6603.02 4918
6603.79 4751
6604.56 4613
6605.33 4423
6606.09 4295
6606.86 4256
6607.63 4148
6608.39 4201
6609.16 4196
6609.93 4168
6610.70 4010
6611.46 4150
6612.23 4206
6613.00 4159
6613.77 3965
6614.53 3908
6615.30 3844
6616.07 3874
6616.84 3927
6617.60 3969
6618.37 4006
6619.14 3965
6619.91 4109
6620.68 4248
6621.44 4423
6622.21 4410
6622.98 4556
6623.75 4693
6624.52 4731
6625.28 4705
6626.05 4610
6626.82 4496
6627.59 4297
6628.36 4216
6629.13 4189
6629.89 4145
6630.66 4136
6631.43 4099
6632.20 4236
6632.97 4410
6633.74 4582
6634.51 4770
6635.27 4865
6636.04 5104
6636.81 5091
6637.58 5105
6638.35 5209
6639.12 5158
6639.89 5052
6640.66 5062
6641.43 5027
6642.19 4994
6642.96 5075
6643.73 4955
6644.50 4745
6645.27 4564
6646.04 4374
6646.81 4149
6647.58 4013
6648.35 3853
6649.12 3721
6649.89 3596
6650.66 3527
6651.43 3481
6652.20 3446
6652.97 3420
6653.74 3401
6654.51 3327
6655.28 3303
6656.05 3351
6656.82 3326
6657.59 3242
6658.36 3253
6659.13 3226
6659.90 3250
6660.67 3259
6661.44 3256
6662.21 3254
6662.98 3220
6663.75 3219
6664.52 3227
6665.29 3186
6666.06 3150
6666.83 3137
6667.60 3158
6668.37 3143
6669.14 3231
6669.91 3222
6670.68 3230
6671.46 3231
6672.23 3271
6673.00 3351
6673.77 3393
6674.54 3267
6675.31 3286
6676.08 3314
6676.85 3414
6677.62 3325
6678.40 3324
6679.17 3354
6679.94 3323
6680.71 3409
6681.48 3396
6682.25 3433
6683.02 3514
6683.80 3559
6684.57 3649
6685.34 3725
6686.11 3823
6686.88 3846
6687.65 3843
6688.43 3738
6689.20 3632
6689.97 3461
6690.74 3294
6691.51 3196
6692.29 3125
6693.06 3057
6693.83 3019
6694.60 2938
6695.37 2933
6696.15 2856
6696.92 2904
6697.69 2889
6698.46 2826
6699.24 2843
6700.01 2821
6700.78 2829
6701.55 2765
6702.33 2769
6703.10 2715
6703.87 2691
6704.64 2725
6705.42 2763
6706.19 2715
6706.96 2736
6707.74 2711
6708.51 2702
6709.28 2680
6710.06 2615
6710.83 2616
6711.60 2618
6712.37 2608
6713.15 2564
6713.92 2580
6714.69 2544
6715.47 2549
6716.24 2566
6717.01 2560
6717.79 2547
6718.56 2472
6719.34 2493
6720.11 2460
6720.88 2483
6721.66 2474
6722.43 2400
6723.20 2452
6723.98 2523
6724.75 2481
6725.53 2445
6726.30 2450
6727.07 2440
6727.85 2498
6728.62 2481
6729.40 2402
6730.17 2400
6730.95 2403
6731.72 2440
6732.49 2442
6733.27 2475
6734.04 2539
6734.82 2532
6735.59 2499
6736.37 2480
6737.14 2482
6737.92 2487
6738.69 2521
6739.47 2597
6740.24 2623
6741.01 2525
6741.79 2605
6742.56 2634
6743.34 2604
6744.11 2563
6744.89 2512
6745.67 2487
6746.44 2680
6747.22 2648
6747.99 2627
6748.77 2721
6749.54 2696
6750.32 2824
6751.09 2875
6751.87 2892
6752.64 3027
6753.42 3133
6754.19 3142
6754.97 3251
6755.75 3144
6756.52 2978
6757.30 2987
6758.07 2908
6758.85 2912
6759.63 2895
6760.40 2844
6761.18 2831
6761.95 2861
6762.73 2823
6763.51 2748
6764.28 2751
6765.06 2694
6765.83 2630
6766.61 2709
6767.39 2730
6768.16 2698
6768.94 2659
6769.72 2701
6770.49 2673
6771.27 2655
6772.05 2563
6772.82 2558
6773.60 2547
6774.38 2546
6775.15 2559
6775.93 2523
6776.71 2459
6777.48 2433
6778.26 2565
6779.04 2488
6779.82 2468
6780.59 2484
6781.37 2485
6782.15 2489
6782.92 2381
6783.70 2453
6784.48 2426
6785.26 2448
6786.03 2389
6786.81 2423
6787.59 2407
6788.37 2453
6789.14 2362
6789.92 2353
6790.70 2392
6791.48 2363
6792.25 2277
6793.03 2248
6793.81 2282
6794.59 2305
6795.37 2319
6796.14 2266
6796.92 2211
6797.70 2191
6798.48 2223
6799.26 2290
6800.04 2301
6800.81 2289
6801.59 2226
6802.37 2301
6803.15 2378
6803.93 2340
6804.71 2304
6805.48 2362
6806.26 2320
6807.04 2390
6807.82 2340
6808.60 2354
6809.38 2309
6810.16 2292
6810.94 2298
6811.71 2288
6812.49 2298
6813.27 2317
6814.05 2316
6814.83 2358
6815.61 2327
6816.39 2344
6817.17 2327
6817.95 2322
6818.73 2360
6819.51 2317
6820.29 2310
6821.07 2395
6821.84 2369
6822.62 2406
6823.40 2367
6824.18 2384
6824.96 2414
6825.74 2342
6826.52 2312
6827.30 2337
6828.08 2349
6828.86 2379
6829.64 2340
6830.42 2281
6831.20 2381
6831.98 2337
6832.76 2399
6833.54 2409
6834.32 2551
6835.10 2622
6835.88 2758
6836.66 2912
6837.44 3101
6838.22 3312
6839.01 3618
6839.79 3734
6840.57 3776
6841.35 3701
6842.13 3477
6842.91 3403
6843.69 3213
6844.47 3067
6845.25 2917
6846.03 2908
6846.81 3039
6847.59 3158
6848.37 3466
6849.16 3988
6849.94 4454
6850.72 5026
6851.50 5328
6852.28 5486
6853.06 5272
6853.84 5022
6854.62 4744
6855.41 4305
6856.19 4010
6856.97 3663
6857.75 3409
6858.53 3120
6859.31 2924
6860.10 2822
6860.88 2728
6861.66 2633
6862.44 2603
6863.22 2606
6864.00 2550
6864.79 2650
6865.57 2594
6866.35 2673
6867.13 2683
6867.91 2749
6868.70 2745
6869.48 2760
6870.26 2728
6871.04 2691
6871.83 2656
6872.61 2696
6873.39 2782
6874.17 2827
6874.96 2814
6875.74 2890
6876.52 2869
6877.30 2879
6878.09 2999
6878.87 3067
6879.65 3154
6880.43 3302
6881.22 3472
6882.00 3561
6882.78 3687
6883.57 3842
6884.35 3802
6885.13 3771
6885.92 3871
6886.70 4016
6887.48 4162
6888.27 4372
6889.05 4534
6889.83 4718
6890.62 4562
6891.40 4459
6892.18 4345
6892.97 4090
6893.75 3966
6894.53 3793
6895.32 3665
6896.10 3587
6896.88 3585
6897.67 3481
6898.45 3469
6899.24 3495
6900.02 3549
6900.80 3491
6901.59 3439
6902.37 3486
6903.16 3515
6903.94 3526
6904.73 3587
6905.51 3493
6906.29 3476
6907.08 3453
6907.86 3437
6908.65 3353
6909.43 3313
6910.22 3289
6911.00 3309
6911.79 3289
6912.57 3291
6913.35 3263
6914.14 3249
6914.92 3267
6915.71 3230
6916.49 3259
6917.28 3339
6918.06 3330
6918.85 3324
6919.63 3214
6920.42 3267
6921.20 3296
6921.99 3277
6922.78 3327
6923.56 3458
6924.35 3468
6925.13 3427
6925.92 3539
6926.70 3590
6927.49 3653
6928.27 3610
6929.06 3526
6929.84 3570
6930.63 3537
6931.42 3581
6932.20 3528
6932.99 3498
6933.77 3605
6934.56 3653
6935.35 3680
6936.13 3703
6936.92 3814
6937.70 3955
6938.49 4090
6939.28 4390
6940.06 4506
6940.85 4676
6941.63 4952
6942.42 5148
6943.21 5358
6943.99 5479
6944.78 5519
6945.57 5573
6946.35 5584
6947.14 5567
6947.93 5471
6948.71 5538
6949.50 5550
6950.29 5542
6951.07 5292
6951.86 5220
6952.65 5091
6953.44 5067
6954.22 4993
6955.01 4872
6955.80 4842
6956.58 4843
6957.37 4854
6958.16 4846
6958.95 4888
6959.73 4992
6960.52 5015
6961.31 4996
6962.09 5036
6962.88 5180
6963.67 5231
6964.46 5329
6965.25 5569
6966.03 5760
6966.82 6069
6967.61 6365
6968.40 6537
6969.18 6750
6969.97 6947
6970.76 7208
6971.55 7256
6972.34 7125
6973.12 7093
6973.91 6923
6974.70 7045
6975.49 7127
6976.28 7254
6977.07 7230
6977.85 7346
6978.64 7678
6979.43 8019
6980.22 8748
6981.01 9619
6981.80 11151
6982.59 13050
6983.37 15720
6984.16 18913
6984.95 21825
6985.74 24654
6986.53 26427
6987.32 26838
6988.11 26100
6988.90 24480
6989.69 22027
6990.47 19013
6991.26 15959
6992.05 13394
6992.84 11084
6993.63 9511
6994.42 8195
6995.21 7083
6996.00 6377
6996.79 5694
6997.58 5196
6998.37 5053
6999.16 4856
6999.95 4616
7000.74 4503
7001.53 4346
7002.32 4327
7003.11 4289
7003.90 3969
7004.69 3894
7005.48 3789
7006.27 3611
7007.06 3518
7007.85 3364
7008.64 3352
7009.43 3395
7010.22 3342
7011.01 3553
7011.80 3764
7012.59 3986
7013.38 3993
7014.17 4060
7014.96 4121
7015.75 4114
7016.54 3961
7017.33 3871
7018.12 3759
7018.91 3645
7019.70 3620
7020.49 3659
7021.28 3810
7022.07 3913
7022.87 3920
7023.66 4012
7024.45 4016
7025.24 4106
7026.03 4109
7026.82 4026
7027.61 4032
7028.40 4019
7029.19 3950
7029.99 3941
7030.78 3798
7031.57 3741
7032.36 3696
7033.15 3652
7033.94 3582
7034.74 3685
7035.53 3790
7036.32 3772
7037.11 3844
7037.90 3897
7038.69 3996
7039.49 3916
7040.28 3838
7041.07 3861
7041.86 3741
7042.65 3777
7043.45 3747
7044.24 3687
7045.03 3758
7045.82 3772
7046.61 3806
7047.41 3903
7048.20 3993
7048.99 3989
7049.78 4195
7050.58 4225
7051.37 4207
7052.16 4099
7052.95 3985
7053.75 3915
7054.54 3817
7055.33 3654
7056.13 3546
7056.92 3454
7057.71 3477
7058.50 3375
7059.30 3293
7060.09 3295
7060.88 3260
7061.68 3230
7062.47 3220
7063.26 3178
7064.06 3170
7064.85 3114
7065.64 3151
7066.44 3112
7067.23 3030
7068.02 2945
7068.82 2970
7069.61 2841
7070.40 2804
7071.20 2804
7071.99 2818
7072.78 2786
7073.58 2739
7074.37 2697
7075.17 2676
7075.96 2621
7076.75 2670
7077.55 2568
7078.34 2505
7079.14 2481
7079.93 2507
7080.72 2482
7081.52 2529
7082.31 2481
7083.11 2483
7083.90 2439
7084.70 2424
7085.49 2454
7086.28 2503
7087.08 2520
7087.87 2550
7088.67 2528
7089.46 2484
7090.26 2515
7091.05 2442
7091.85 2454
7092.64 2402
7093.44 2330
7094.23 2351
7095.03 2242
7095.82 2140
7096.62 2140
7097.41 2110
7098.21 2065
7099.00 2162
7099.80 2117
7100.59 2106
7101.39 2160
7102.18 2123
7102.98 2064
7103.77 2029
7104.57 2060
7105.37 2079
7106.16 2032
7106.96 2017
7107.75 1971
7108.55 1998
7109.34 1916
7110.14 1960
7110.94 1992
7111.73 1998
7112.53 1967
7113.32 1977
7114.12 1966
7114.92 1950
7115.71 2016
7116.51 1958
7117.30 2036
7118.10 1995
7118.90 1920
7119.69 1958
7120.49 1906
7121.29 1977
7122.08 1963
7122.88 1965
7123.68 1967
7124.47 1923
7125.27 1957
7126.07 1958
7126.86 1929
7127.66 1943
7128.46 1953
7129.25 1993
7130.05 2026
7130.85 2014
7131.64 2032
7132.44 2061
7133.24 1993
7134.04 2002
7134.83 1966
7135.63 1968
7136.43 1936
7137.23 1891
7138.02 1847
7138.82 1881
7139.62 1877
7140.42 1852
7141.21 1847
7142.01 1814
7142.81 1837
7143.61 1870
7144.40 1832
7145.20 1858
7146.00 1798
7146.80 1789
7147.59 1775
7148.39 1773
7149.19 1758
7149.99 1765
7150.79 1785
7151.59 1758
7152.38 1706
7153.18 1736
7153.98 1759
7154.78 1767
7155.58 1781
7156.38 1822
7157.17 1789
7157.97 1874
7158.77 1818
7159.57 1816
7160.37 1807
7161.17 1750
7161.97 1748
7162.76 1790
7163.56 1793
7164.36 1762
7165.16 1751
7165.96 1727
7166.76 1748
7167.56 1750
7168.36 1769
7169.16 1679
7169.96 1688
7170.75 1697
7171.55 1621
7172.35 1646
7173.15 1595
7173.95 1640
7174.75 1584
7175.55 1584
7176.35 1557
7177.15 1606
7177.95 1598
7178.75 1623
7179.55 1655
7180.35 1625
7181.15 1672
7181.95 1683
7182.75 1700
7183.55 1767
7184.35 1802
7185.15 1726
7185.95 1718
7186.75 1665
7187.55 1599
7188.35 1584
7189.15 1571
7189.95 1569
7190.75 1578
7191.55 1503
7192.35 1528
7193.15 1564
7193.95 1500
7194.75 1524
7195.55 1520
7196.35 1514
7197.15 1537
7197.95 1553
7198.76 1507
7199.56 1599
7200.36 1560
7201.16 1532
7201.96 1516
7202.76 1515
7203.56 1522
7204.36 1556
7205.16 1536
7205.96 1519
7206.77 1545
7207.57 1573
7208.37 1504
7209.17 1506
7209.97 1464
7210.77 1537
7211.57 1590
7212.38 1556
7213.18 1515
7213.98 1597
7214.78 1635
7215.58 1559
7216.38 1597
7217.19 1539
7217.99 1587
7218.79 1646
7219.59 1635
7220.39 1554
7221.20 1560
7222.00 1668
7222.80 1609
7223.60 1603
7224.40 1587
7225.21 1599
7226.01 1636
7226.81 1619
7227.61 1578
7228.42 1560
7229.22 1568
7230.02 1598
7230.82 1640
7231.63 1610
7232.43 1613
7233.23 1614
7234.03 1656
7234.84 1715
7235.64 1806
7236.44 1887
7237.25 1903
7238.05 1902
7238.85 1878
7239.65 1903
7240.46 1885
7241.26 1821
7242.06 1790
7242.87 1762
7243.67 1758
7244.47 1755
7245.28 1711
7246.08 1657
7246.88 1635
7247.69 1723
7248.49 1729
7249.30 1740
7250.10 1747
7250.90 1687
7251.71 1742
7252.51 1691
7253.31 1770
7254.12 1790
7254.92 1818
7255.73 1839
7256.53 1734
7257.33 1771
7258.14 1791
7258.94 1798
7259.75 1847
7260.55 1825
7261.35 1811
7262.16 1830
7262.96 1868
7263.77 1885
7264.57 1912
7265.38 1869
7266.18 1927
7266.99 1969
7267.79 1996
7268.59 1948
7269.40 1972
7270.20 1963
7271.01 1974
7271.81 1957
7272.62 1943
7273.42 1965
7274.23 1975
7275.03 1972
7275.84 1985
7276.64 1941
7277.45 2013
7278.25 2014
7279.06 2059
7279.86 2251
7280.67 2337
7281.48 2437
7282.28 2563
7283.09 2788
7283.89 3102
7284.70 3328
7285.50 3442
7286.31 3458
7287.11 3481
7287.92 3318
7288.73 3017
7289.53 2892
7290.34 2623
7291.14 2517
7291.95 2283
7292.76 2204
7293.56 2203
7294.37 2142
7295.17 2067
7295.98 1987
7296.79 2019
7297.59 2015
7298.40 2053
7299.21 2031
7300.01 2021
7300.82 2094
7301.62 2076
7302.43 2105
7303.24 2086
7304.04 2130
7304.85 2197
7305.66 2175
7306.46 2192
7307.27 2294
7308.08 2304
7308.89 2342
7309.69 2464
7310.50 2536
7311.31 2594
7312.11 2600
7312.92 2620
7313.73 2582
7314.53 2552
7315.34 2479
7316.15 2549
7316.96 2588
7317.76 2858
7318.57 2979
7319.38 3164
7320.19 3393
7320.99 3497
7321.80 3463
7322.61 3494
7323.42 3346
7324.22 3248
7325.03 3034
7325.84 2888
7326.65 2688
7327.46 2541
7328.26 2462
7329.07 2338
7329.88 2303
7330.69 2259
7331.50 2161
7332.30 2164
7333.11 2192
7333.92 2183
7334.73 2216
7335.54 2157
7336.35 2125
7337.15 2119
7337.96 2155
7338.77 2212
7339.58 2225
7340.39 2256
7341.20 2272
7342.01 2229
7342.82 2249
7343.62 2309
7344.43 2230
7345.24 2173
7346.05 2196
7346.86 2172
7347.67 2085
7348.48 2123
7349.29 2138
7350.10 2092
7350.91 2044
7351.71 2048
7352.52 2026
7353.33 2015
7354.14 2000
7354.95 2067
7355.76 1980
7356.57 1981
7357.38 2101
7358.19 2110
7359.00 2182
7359.81 2225
7360.62 2244
7361.43 2243
7362.24 2370
7363.05 2402
7363.86 2381
7364.67 2349
7365.48 2360
7366.29 2340
7367.10 2362
7367.91 2213
7368.72 2223
7369.53 2228
7370.34 2161
7371.15 2137
7371.96 2098
7372.77 2097
7373.58 2125
7374.39 2031
7375.20 1993
7376.01 2046
7376.82 2170
7377.63 2203
7378.45 2291
7379.26 2361
7380.07 2452
7380.88 2500
7381.69 2647
7382.50 2671
7383.31 2654
7384.12 2657
7384.93 2523
7385.74 2454
7386.56 2344
7387.37 2280
7388.18 2110
7388.99 2071
7389.80 1995
7390.61 1944
7391.42 1866
7392.24 1826
7393.05 1786
7393.86 1772
7394.67 1774
7395.48 1771
7396.29 1774
7397.10 1769
7397.92 1737
7398.73 1786
7399.54 1781
7400.35 1849
7401.16 1902
7401.98 1892
7402.79 1873
7403.60 1871
7404.41 1873
7405.23 1860
7406.04 1833
7406.85 1832
7407.66 1834
7408.47 1788
7409.29 1715
7410.10 1677
7410.91 1645
7411.72 1672
7412.54 1625
7413.35 1584
7414.16 1594
7414.98 1605
7415.79 1569
7416.60 1588
7417.41 1558
7418.23 1554
7419.04 1543
7419.85 1505
7420.67 1520
7421.48 1543
7422.29 1495
7423.11 1494
7423.92 1457
7424.73 1497
7425.54 1450
7426.36 1516
7427.17 1448
7427.99 1510
7428.80 1552
7429.61 1507
7430.43 1502
7431.24 1474
7432.05 1493
7432.87 1467
7433.68 1490
7434.49 1507
7435.31 1539
7436.12 1474
7436.94 1450
7437.75 1490
7438.56 1467
7439.38 1466
7440.19 1472
7441.01 1479
7441.82 1474
7442.64 1468
7443.45 1485
7444.26 1466
7445.08 1469
7445.89 1471
7446.71 1493
7447.52 1408
7448.34 1435
7449.15 1416
7449.97 1431
7450.78 1452
7451.59 1393
7452.41 1407
7453.22 1368
7454.04 1399
7454.85 1403
7455.67 1403
7456.48 1406
7457.30 1351
7458.11 1352
7458.93 1377
7459.74 1322
7460.56 1326
7461.38 1348
7462.19 1360
7463.01 1373
7463.82 1384
7464.64 1392
7465.45 1321
7466.27 1366
7467.08 1331
7467.90 1395
7468.72 1412
7469.53 1403
7470.35 1374
7471.16 1379
7471.98 1414
7472.79 1446
7473.61 1347
7474.43 1456
7475.24 1411
7476.06 1422
7476.87 1387
7477.69 1340
7478.51 1371
7479.32 1371
7480.14 1301
7480.96 1338
7481.77 1380
7482.59 1406
7483.41 1399
7484.22 1392
7485.04 1330
7485.85 1322
7486.67 1301
7487.49 1310
7488.31 1313
7489.12 1331
7489.94 1355
7490.76 1338
7491.57 1361
7492.39 1328
7493.21 1282
7494.02 1333
7494.84 1350
7495.66 1368
7496.48 1360
7497.29 1313
7498.11 1299
7498.93 1366
7499.74 1297
7500.56 1249
7501.38 1298
7502.20 1272
7503.01 1262
7503.83 1297
7504.65 1278
7505.47 1297
7506.29 1336
7507.10 1332
7507.92 1282
7508.74 1284
7509.56 1301
7510.37 1277
7511.19 1269
7512.01 1280
7512.83 1286
7513.65 1263
7514.47 1242
7515.28 1227
7516.10 1265
7516.92 1213
7517.74 1233
7518.56 1245
7519.38 1218
7520.19 1261
7521.01 1321
7521.83 1298
7522.65 1315
7523.47 1262
7524.29 1298
7525.11 1333
7525.92 1317
7526.74 1331
7527.56 1374
7528.38 1366
7529.20 1314
7530.02 1343
7530.84 1351
7531.66 1345
7532.48 1335
7533.30 1315
7534.12 1294
7534.93 1316
7535.75 1314
7536.57 1326
7537.39 1363
7538.21 1353
7539.03 1362
7539.85 1322
7540.67 1333
7541.49 1365
7542.31 1338
7543.13 1302
7543.95 1335
7544.77 1304
7545.59 1327
7546.41 1342
7547.23 1363
7548.05 1356
7548.87 1367
7549.69 1285
7550.51 1301
7551.33 1331
7552.15 1307
7552.97 1382
7553.79 1410
7554.61 1330
7555.43 1357
7556.25 1369
7557.07 1337
7557.89 1374
7558.71 1381
7559.53 1341
7560.36 1374
7561.18 1381
7562.00 1419
7562.82 1412
7563.64 1354
7564.46 1406
7565.28 1409
7566.10 1437
7566.92 1358
7567.74 1404
7568.56 1372
7569.39 1368
7570.21 1397
7571.03 1397
7571.85 1391
7572.67 1341
7573.49 1352
7574.31 1378
7575.14 1365
7575.96 1407
7576.78 1429
7577.60 1447
7578.42 1413
7579.24 1404
7580.06 1408
7580.89 1411
7581.71 1455
7582.53 1421
7583.35 1450
7584.17 1491
7585.00 1441
7585.82 1467
7586.64 1481
7587.46 1487
7588.29 1501
7589.11 1475
7589.93 1527
7590.75 1530
7591.57 1513
7592.40 1536
7593.22 1565
7594.04 1520
7594.86 1553
7595.69 1600
7596.51 1606
7597.33 1671
7598.15 1631
7598.98 1609
7599.80 1648
7600.62 1694
7601.45 1748
7602.27 1752
7603.09 1814
7603.92 1863
7604.74 1864
7605.56 1858
7606.38 1883
7607.21 1861
7608.03 1901
7608.85 1815
7609.68 1852
7610.50 1762
7611.32 1739
7612.15 1737
7612.97 1696
7613.80 1698
7614.62 1685
7615.44 1720
7616.27 1755
7617.09 1789
7617.91 1863
7618.74 1847
7619.56 1913
7620.39 1916
7621.21 1868
7622.03 1836
7622.86 1760
7623.68 1828
7624.51 1791
7625.33 1843
7626.15 1846
7626.98 1782
7627.80 1824
7628.63 1801
7629.45 1874
7630.28 1856
7631.10 1948
7631.93 1947
7632.75 2001
7633.58 2033
7634.40 1941
7635.22 1883
7636.05 1853
7636.87 1841
7637.70 1761
7638.52 1672
7639.35 1625
7640.17 1587
7641.00 1579
7641.82 1634
7642.65 1615
7643.47 1584
7644.30 1569
7645.13 1640
7645.95 1707
7646.78 1728
7647.60 1765
7648.43 1767
7649.25 1819
7650.08 1790
7650.90 1766
7651.73 1746
7652.55 1757
7653.38 1701
7654.21 1656
7655.03 1606
7655.86 1551
7656.68 1541
7657.51 1461
7658.34 1421
7659.16 1419
7659.99 1416
7660.81 1434
7661.64 1395
7662.47 1361
7663.29 1406
7664.12 1349
7664.95 1370
7665.77 1364
7666.60 1352
7667.42 1332
7668.25 1357
7669.08 1355
7669.90 1402
7670.73 1381
7671.56 1385
7672.38 1385
7673.21 1289
7674.04 1306
7674.87 1316
7675.69 1332
7676.52 1322
7677.35 1310
7678.17 1295
7679.00 1272
7679.83 1282
7680.65 1321
7681.48 1278
7682.31 1328
7683.14 1404
7683.96 1456
7684.79 1452
7685.62 1479
7686.45 1461
7687.27 1492
7688.10 1433
7688.93 1430
7689.76 1474
7690.58 1387
7691.41 1368
7692.24 1385
7693.07 1416
7693.90 1343
7694.72 1379
7695.55 1417
7696.38 1382
7697.21 1382
7698.04 1389
7698.86 1413
7699.69 1403
7700.52 1412
7701.35 1463
7702.18 1430
7703.01 1371
7703.83 1397
7704.66 1318
7705.49 1323
7706.32 1335
7707.15 1328
7707.98 1291
7708.81 1298
7709.63 1330
7710.46 1301
7711.29 1313
7712.12 1304
7712.95 1304
7713.78 1289
7714.61 1344
7715.44 1344
7716.27 1283
7717.10 1313
7717.93 1261
7718.75 1273
7719.58 1266
7720.41 1281
7721.24 1288
7722.07 1259
7722.90 1213
7723.73 1213
7724.56 1220
7725.39 1255
7726.22 1249
7727.05 1258
7727.88 1295
7728.71 1278
7729.54 1307
7730.37 1330
7731.20 1291
7732.03 1242
7732.86 1292
7733.69 1230
7734.52 1294
7735.35 1263
7736.18 1240
7737.01 1222
7737.84 1225
7738.67 1195
7739.50 1206
7740.33 1204
7741.16 1218
7741.99 1204
7742.82 1248
7743.65 1189
7744.48 1219
7745.31 1252
7746.14 1334
7746.98 1367
7747.81 1332
7748.64 1386
7749.47 1402
7750.30 1384
7751.13 1330
7751.96 1312
7752.79 1294
7753.62 1317
7754.45 1284
7755.29 1243
7756.12 1210
7756.95 1196
7757.78 1255
7758.61 1211
7759.44 1266
7760.27 1228
7761.11 1202
7761.94 1181
7762.77 1212
7763.60 1194
7764.43 1202
7765.26 1223
7766.10 1187
7766.93 1217
7767.76 1180
7768.59 1195
7769.42 1196
7770.26 1152
7771.09 1158
7771.92 1214
7772.75 1159
7773.58 1196
7774.42 1171
7775.25 1179
7776.08 1188
7776.91 1156
7777.75 1197
7778.58 1242
7779.41 1199
7780.24 1205
7781.08 1242
7781.91 1200
7782.74 1156
7783.57 1190
7784.41 1188
7785.24 1193
7786.07 1233
7786.91 1207
7787.74 1226
7788.57 1199
7789.40 1148
7790.24 1167
7791.07 1224
7791.90 1212
7792.74 1194
7793.57 1218
7794.40 1212
7795.24 1223
7796.07 1252
7796.90 1227
7797.74 1229
7798.57 1268
7799.40 1281
7800.24 1236
7801.07 1227
7801.91 1222
7802.74 1289
7803.57 1248
7804.41 1300
7805.24 1291
7806.07 1304
7806.91 1324
7807.74 1305
7808.58 1321
7809.41 1332
7810.25 1367
7811.08 1389
7811.91 1431
7812.75 1463
7813.58 1469
7814.42 1493
7815.25 1537
7816.09 1608
7816.92 1609
7817.75 1613
7818.59 1621
7819.42 1576
7820.26 1595
7821.09 1543
7821.93 1579
7822.76 1645
7823.60 1595
7824.43 1588
7825.27 1609
7826.10 1556
7826.94 1533
7827.77 1572
7828.61 1507
7829.44 1473
7830.28 1453
7831.11 1442
7831.95 1452
7832.78 1439
7833.62 1443
7834.46 1567
7835.29 1569
7836.13 1553
7836.96 1547
7837.80 1573
7838.63 1546
7839.47 1458
7840.31 1467
7841.14 1485
7841.98 1411
7842.81 1448
7843.65 1386
7844.48 1414
7845.32 1350
7846.16 1334
7846.99 1299
7847.83 1256
7848.67 1265
7849.50 1260
7850.34 1233
7851.17 1282
7852.01 1311
7852.85 1284
7853.68 1284
7854.52 1279
7855.36 1289
7856.19 1204
7857.03 1208
7857.87 1222
7858.70 1230
7859.54 1248
7860.38 1297
7861.21 1286
7862.05 1222
7862.89 1248
7863.72 1264
7864.56 1257
7865.40 1233
7866.24 1204
7867.07 1268
7867.91 1282
7868.75 1276
7869.59 1237
7870.42 1269
7871.26 1311
7872.10 1292
7872.94 1342
7873.77 1322
7874.61 1321
7875.45 1389
7876.29 1394
7877.12 1386
7877.96 1494
7878.80 1556
7879.64 1499
7880.47 1545
7881.31 1612
7882.15 1607
7882.99 1544
7883.83 1570
7884.66 1544
7885.50 1500
7886.34 1499
7887.18 1488
7888.02 1452
7888.86 1453
7889.69 1361
7890.53 1424
7891.37 1425
7892.21 1414
7893.05 1435
7893.89 1426
7894.73 1423
7895.56 1443
7896.40 1424
7897.24 1363
7898.08 1402
7898.92 1378
7899.76 1334
7900.60 1341
7901.44 1304
7902.28 1383
7903.12 1360
7903.95 1321
7904.79 1326
7905.63 1331
7906.47 1311
7907.31 1323
7908.15 1322
7908.99 1350
7909.83 1378
7910.67 1384
7911.51 1361
7912.35 1411
7913.19 1437
7914.03 1520
7914.87 1612
7915.71 1657
7916.55 1707
7917.39 1816
7918.23 1924
7919.07 2011
7919.91 1998
7920.75 1992
7921.59 1927
7922.43 1830
7923.27 1807
7924.11 1673
7924.95 1543
7925.79 1472
7926.63 1410
7927.47 1382
7928.31 1367
7929.15 1292
7929.99 1252
7930.83 1231
7931.67 1274
7932.51 1322
7933.35 1273
7934.19 1277
7935.04 1260
7935.88 1216
7936.72 1247
7937.56 1180
7938.40 1266
7939.24 1229
7940.08 1228
7940.92 1238
7941.76 1205
7942.60 1266
7943.45 1323
7944.29 1364
7945.13 1378
7945.97 1354
7946.81 1347
7947.65 1329
7948.49 1307
7949.34 1296
7950.18 1302
7951.02 1300
7951.86 1248
7952.70 1315
7953.54 1325
7954.39 1352
7955.23 1329
7956.07 1336
7956.91 1337
7957.75 1350
7958.60 1329
7959.44 1314
7960.28 1324
7961.12 1279
7961.96 1281
7962.81 1297
7963.65 1285
7964.49 1300
7965.33 1336
7966.18 1360
7967.02 1396
7967.86 1472
7968.70 1482
7969.55 1506
7970.39 1457
7971.23 1368
7972.08 1363
7972.92 1323
7973.76 1289
7974.60 1256
7975.45 1190
7976.29 1218
7977.13 1179
7977.98 1194
7978.82 1212
7979.66 1222
7980.51 1174
7981.35 1197
7982.19 1179
7983.04 1209
7983.88 1144
7984.72 1153
7985.57 1183
7986.41 1140
7987.25 1166
7988.10 1180
7988.94 1115
7989.78 1112
7990.63 1125
7991.47 1109
7992.32 1097
7993.16 1064
7994.00 1096
7994.85 1108
7995.69 1108
7996.54 1049
7997.38 1078
7998.22 1060
7999.07 1043
7999.91 1070
8000.76 1077
8001.60 1050
8002.45 1047
8003.29 1085
8004.13 1045
8004.98 1021
8005.82 1009
8006.67 1004
8007.51 1010
8008.36 1012
8009.20 1010
8010.05 980
8010.89 1025
8011.74 985
8012.58 978
8013.43 997
8014.27 991
8015.12 984
8015.96 993
8016.81 970
8017.65 954
8018.50 971
8019.34 1010
8020.19 970
8021.03 930
8021.88 962
8022.72 985
8023.57 968
8024.41 967
8025.26 951
8026.11 1016
8026.95 978
8027.80 963
8028.64 1001
8029.49 993
8030.33 1005
8031.18 993
8032.03 1004
8032.87 1023
8033.72 999
8034.56 1032
8035.41 1025
8036.26 1006
8037.10 994
8037.95 1017
8038.80 989
8039.64 984
8040.49 969
8041.34 977
8042.18 1011
8043.03 1040
8043.87 1013
8044.72 1006
8045.57 989
8046.41 1033
8047.26 1025
8048.11 1011
8048.96 967
8049.80 961
8050.65 1035
8051.50 1026
8052.34 989
8053.19 972
8054.04 965
8054.88 949
8055.73 943
8056.58 957
8057.43 941
8058.27 988
8059.12 957
8059.97 932
8060.82 968
8061.66 934
8062.51 910
8063.36 924
8064.21 961
8065.05 917
8065.90 955
8066.75 897
8067.60 908
8068.44 919
8069.29 945
8070.14 948
8070.99 939
8071.84 943
8072.68 921
8073.53 924
8074.38 903
8075.23 882
8076.08 872
8076.93 911
8077.77 907
8078.62 938
8079.47 911
8080.32 928
8081.17 965
8082.02 961
8082.87 915
8083.71 920
8084.56 930
8085.41 948
8086.26 923
8087.11 897
8087.96 891
8088.81 902
8089.66 893
8090.51 931
8091.35 898
8092.20 917
8093.05 975
8093.90 974
8094.75 926
8095.60 847
8096.45 879
8097.30 905
8098.15 939
8099.00 944
8099.85 901
8100.70 923
8101.55 933
8102.40 857
8103.25 908
8104.10 846
8104.95 876
8105.80 925
8106.65 912
8107.50 944
8108.35 931
8109.20 907
8110.05 935
8110.90 924
8111.75 928
8112.60 922
8113.45 903
8114.30 937
8115.15 937
8116.00 906
8116.85 957
8117.70 935
8118.55 973
8119.40 977
8120.25 960
8121.10 941
8121.95 961
8122.80 902
8123.65 939
8124.50 974
8125.35 962
8126.20 947
8127.06 938
8127.91 959
8128.76 1014
8129.61 993
8130.46 968
8131.31 948
8132.16 970
8133.01 971
8133.86 973
8134.72 974
8135.57 986
8136.42 978
8137.27 979
8138.12 1003
8138.97 980
8139.83 1005
8140.68 972
8141.53 939
8142.38 974
8143.23 977
8144.08 975
8144.94 980
8145.79 962
8146.64 950
8147.49 960
8148.34 941
8149.20 987
8150.05 960
8150.90 970
8151.75 970
8152.60 979
8153.46 1025
8154.31 970
8155.16 1020
8156.01 1023
8156.87 1046
8157.72 1082
8158.57 1035
8159.42 1032
8160.28 1007
8161.13 1004
8161.98 993
8162.84 976
8163.69 929
8164.54 952
8165.39 971
8166.25 935
8167.10 910
8167.95 939
8168.81 914
8169.66 917
8170.51 948
8171.37 934
8172.22 879
8173.07 896
8173.93 898
8174.78 874
8175.63 881
8176.49 896
8177.34 917
8178.19 927
8179.05 889
8179.90 899
8180.76 876
8181.61 909
8182.46 860
8183.32 837
8184.17 857
8185.02 848
8185.88 852
8186.73 910
8187.59 900
8188.44 905
8189.30 830
8190.15 865
8191.00 870
8191.86 866
8192.71 846
8193.57 888
8194.42 887
8195.28 861
8196.13 922
8196.99 888
8197.84 891
8198.69 920
8199.55 873
8200.40 848
8201.26 858
8202.11 894
8202.97 850
8203.82 903
8204.68 917
8205.53 892
8206.39 874
8207.24 891
8208.10 887
8208.95 897
8209.81 869
8210.67 860
8211.52 890
8212.38 927
8213.23 895
8214.09 873
8214.94 899
8215.80 915
8216.65 922
8217.51 912
8218.37 935
8219.22 936
8220.08 961
8220.93 970
8221.79 999
8222.64 949
8223.50 948
8224.36 1001
8225.21 1000
8226.07 988
8226.92 943
8227.78 970
8228.64 951
8229.49 938
8230.35 968
8231.21 932
8232.06 905
8232.92 895
8233.78 926
8234.63 901
8235.49 890
8236.35 878
8237.20 874
8238.06 883
8238.92 859
8239.77 871
8240.63 827
8241.49 856
8242.34 902
8243.20 934
8244.06 885
8244.91 913
8245.77 878
8246.63 908
8247.49 910
8248.34 883
8249.20 892
8250.06 901
8250.92 904
8251.77 924
8252.63 904
8253.49 892
8254.35 861
8255.20 879
8256.06 896
8256.92 891
8257.78 847
8258.63 859
8259.49 898
8260.35 882
8261.21 846
8262.07 875
8262.92 856
8263.78 867
8264.64 867
8265.50 899
8266.36 922
8267.22 933
8268.07 910
8268.93 923
8269.79 887
8270.65 902
8271.51 903
8272.37 889
8273.22 937
8274.08 913
8274.94 904
8275.80 895
8276.66 920
8277.52 944
8278.38 931
8279.24 964
8280.09 975
8280.95 972
8281.81 974
8282.67 928
8283.53 901
8284.39 897
8285.25 906
8286.11 906
8286.97 901
8287.83 902
8288.69 930
8289.55 891
8290.41 893
8291.26 892
8292.12 895
8292.98 948
8293.84 911
8294.70 930
8295.56 953
8296.42 996
8297.28 959
8298.14 942
8299.00 905
8299.86 919
8300.72 944
8301.58 913
8302.44 929
8303.30 930
8304.16 928
8305.02 929
8305.88 919
8306.74 898
8307.60 889
8308.46 926
8309.33 919
8310.19 929
8311.05 933
8311.91 892
8312.77 936
8313.63 929
8314.49 933
8315.35 935
8316.21 909
8317.07 944
8317.93 897
8318.79 927
8319.65 888
8320.52 894
8321.38 924
8322.24 897
8323.10 891
8323.96 938
8324.82 891
8325.68 889
8326.54 917
8327.41 949
8328.27 937
8329.13 888
8329.99 930
8330.85 920
8331.71 958
8332.57 944
8333.44 926
8334.30 922
8335.16 923
8336.02 945
8336.88 926
8337.75 925
8338.61 938
8339.47 934
8340.33 950
8341.19 924
8342.06 956
8342.92 910
8343.78 976
8344.64 970
8345.50 958
8346.37 951
8347.23 952
8348.09 959
8348.95 965
8349.82 966
8350.68 977
8351.54 958
8352.40 956
8353.27 960
8354.13 967
8354.99 1022
8355.86 998
8356.72 967
8357.58 948
8358.45 943
8359.31 954
8360.17 971
8361.03 954
8361.90 954
8362.76 958
8363.62 976
8364.49 1023
8365.35 998
8366.21 956
8367.08 1000
8367.94 998
8368.80 991
8369.67 970
8370.53 964
8371.40 996
8372.26 1003
8373.12 1008
8373.99 975
8374.85 996
8375.71 1016
8376.58 1004
8377.44 996
8378.31 1021
8379.17 1034
8380.03 1047
8380.90 1086
8381.76 1049
8382.63 1023
8383.49 1022
8384.36 1064
8385.22 1070
8386.08 1090
8386.95 1114
8387.81 1094
8388.68 1056
8389.54 1065
8390.41 1096
8391.27 1089
8392.14 1086
8393.00 1116
8393.87 1140
8394.73 1131
8395.60 1094
8396.46 1111
8397.33 1137
8398.19 1167
8399.06 1172
8399.92 1154
8400.79 1166
8401.65 1181
8402.52 1152
8403.38 1152
8404.25 1194
8405.11 1208
8405.98 1205
8406.84 1204
8407.71 1190
8408.58 1223
8409.44 1213
8410.31 1212
8411.17 1259
8412.04 1300
8412.90 1282
8413.77 1347
8414.64 1321
8415.50 1324
8416.37 1336
8417.23 1336
8418.10 1319
8418.97 1352
8419.83 1336
8420.70 1399
8421.56 1410
8422.43 1417
8423.30 1386
8424.16 1409
8425.03 1416
8425.90 1424
8426.76 1467
8427.63 1456
8428.50 1513
8429.36 1504
8430.23 1560
8431.10 1594
8431.96 1536
8432.83 1572
8433.70 1624
8434.56 1647
8435.43 1658
8436.30 1661
8437.16 1695
8438.03 1725
8438.90 1808
8439.77 1825
8440.63 1928
8441.50 1910
8442.37 1917
8443.24 1911
8444.10 2006
8444.97 1947
8445.84 2022
8446.71 1932
8447.57 1951
8448.44 1983
8449.31 2020
8450.18 2102
8451.04 2160
8451.91 2312
8452.78 2572
8453.65 2917
8454.52 3273
8455.38 3821
8456.25 4237
8457.12 4472
8457.99 4584
8458.86 4455
8459.72 4200
8460.59 3947
8461.46 3578
8462.33 3209
8463.20 2899
8464.07 2597
8464.93 2391
8465.80 2249
8466.67 2059
8467.54 1945
8468.41 1841
8469.28 1818
8470.15 1791
8471.02 1758
8471.88 1709
8472.75 1689
8473.62 1619
8474.49 1608
8475.36 1631
8476.23 1628
8477.10 1619
8477.97 1616
8478.84 1621
8479.71 1617
8480.58 1644
8481.44 1674
8482.31 1661
8483.18 1717
8484.05 1777
8484.92 1807
8485.79 1792
8486.66 1741
8487.53 1702
8488.40 1661
8489.27 1661
8490.14 1628
8491.01 1645
8491.88 1639
8492.75 1646
8493.62 1661
8494.49 1674
8495.36 1661
8496.23 1675
8497.10 1654
8497.97 1683
8498.84 1682
8499.71 1643
8500.58 1651
8501.45 1628
8502.32 1628
8503.19 1640
8504.06 1615
8504.93 1643
8505.80 1683
8506.67 1694
8507.55 1692
8508.42 1772
8509.29 1775
8510.16 1789
8511.03 1783
8511.90 1814
8512.77 1796
8513.64 1782
8514.51 1839
8515.38 1878
8516.25 1888
8517.13 1898
8518.00 1917
8518.87 1947
8519.74 1980
8520.61 1987
8521.48 2075
8522.35 2165
8523.23 2342
8524.10 2433
8524.97 2668
8525.84 2833
8526.71 3029
8527.58 3044
8528.46 3037
8529.33 2994
8530.20 2838
8531.07 2616
8531.94 2465
8532.81 2330
8533.69 2177
8534.56 2111
8535.43 2053
8536.30 1924
8537.18 1890
8538.05 1907
8538.92 1806
8539.79 1802
8540.66 1778
8541.54 1742
8542.41 1690
8543.28 1691
8544.15 1719
8545.03 1646
8545.90 1660
8546.77 1667
8547.64 1627
8548.52 1681
8549.39 1666
8550.26 1743
8551.14 1797
8552.01 1884
8552.88 1960
8553.76 2038
8554.63 2038
8555.50 2083
8556.37 2118
8557.25 2073
8558.12 1972
8558.99 1913
8559.87 1848
8560.74 1816
8561.61 1664
8562.49 1621
8563.36 1605
8564.24 1590
8565.11 1569
8565.98 1501
8566.86 1506
8567.73 1536
8568.60 1481
8569.48 1519
8570.35 1440
8571.23 1435
8572.10 1448
8572.97 1401
8573.85 1423
8574.72 1432
8575.60 1430
8576.47 1415
8577.34 1420
8578.22 1408
8579.09 1390
8579.97 1418
8580.84 1409
8581.72 1434
8582.59 1437
8583.47 1442
8584.34 1448
8585.21 1483
8586.09 1451
8586.96 1484
8587.84 1501
8588.71 1561
8589.59 1519
8590.46 1540
8591.34 1538
8592.21 1555
8593.09 1547
8593.96 1588
8594.84 1568
8595.71 1532
8596.59 1535
8597.46 1574
8598.34 1592
8599.22 1573
8600.09 1611
8600.97 1550
8601.84 1562
8602.72 1585
8603.59 1615
8604.47 1649
8605.34 1657
8606.22 1668
8607.10 1608
8607.97 1621
8608.85 1638
8609.72 1645
8610.60 1631
8611.47 1606
8612.35 1669
8613.23 1655
8614.10 1661
8614.98 1715
8615.86 1679
8616.73 1734
8617.61 1696
8618.48 1758
8619.36 1754
8620.24 1758
8621.11 1835
8621.99 1847
8622.87 1844
8623.74 1737
8624.62 1786
8625.50 1821
8626.37 1803
8627.25 1907
8628.13 1937
8629.00 1916
8629.88 1891
8630.76 1822
8631.64 1881
8632.51 1881
8633.39 1904
8634.27 1948
8635.14 1920
8636.02 1910
8636.90 1943
8637.78 1952
8638.65 1992
8639.53 1997
8640.41 2005
8641.29 2050
8642.16 2030
8643.04 2068
8643.92 2107
8644.80 2088
8645.67 2112
8646.55 2141
8647.43 2186
8648.31 2231
8649.18 2226
8650.06 2230
8650.94 2183
8651.82 2204
8652.70 2306
8653.58 2331
8654.45 2288
8655.33 2302
8656.21 2312
8657.09 2373
8657.97 2370
8658.84 2443
8659.72 2464
8660.60 2627
8661.48 2685
8662.36 2846
8663.24 2884
8664.12 2979
8664.99 3106
8665.87 3159
8666.75 3173
8667.63 3192
8668.51 3165
8669.39 3100
8670.27 3014
8671.15 3153
8672.03 3267
8672.91 3367
8673.78 3479
8674.66 3505
8675.54 3644
8676.42 3651
8677.30 3520
8678.18 3406
8679.06 3273
8679.94 3044
8680.82 2935
8681.70 2873
8682.58 2669
8683.46 2582
8684.34 2570
8685.22 2610
8686.10 2606
8686.98 2611
8687.86 2750
8688.74 2854
8689.62 3056
8690.50 3295
8691.38 3698
8692.26 3937
8693.14 4132
8694.02 4278
8694.90 4195
8695.78 4004
8696.66 3784
8697.54 3529
8698.42 3265
8699.30 3055
8700.18 2891
8701.06 2662
8701.94 2567
8702.82 2388
8703.70 2337
8704.58 2265
8705.46 2237
8706.34 2172
8707.23 2010
8708.11 1961
8708.99 1909
8709.87 1786
8710.75 1757
8711.63 1735
8712.51 1697
8713.39 1686
8714.27 1671
8715.16 1639
8716.04 1566
8716.92 1575
8717.80 1577
8718.68 1551
8719.56 1579
8720.44 1568
8721.33 1552
8722.21 1565
8723.09 1598
8723.97 1584
8724.85 1559
8725.73 1636
8726.62 1646
8727.50 1642
8728.38 1645
8729.26 1681
8730.14 1695
8731.03 1695
8731.91 1691
8732.79 1691
8733.67 1688
8734.55 1653
8735.44 1640
8736.32 1641
8737.20 1625
8738.08 1651
8738.97 1564
8739.85 1592
8740.73 1598
8741.61 1571
8742.50 1594
8743.38 1579
8744.26 1602
8745.14 1567
8746.03 1531
8746.91 1533
8747.79 1586
8748.68 1579
8749.56 1586
8750.44 1572
8751.33 1585
8752.21 1582
8753.09 1572
8753.97 1612
8754.86 1641
8755.74 1639
8756.62 1624
8757.51 1579
8758.39 1587
8759.28 1665
8760.16 1654
8761.04 1614
8761.93 1620
8762.81 1640
8763.69 1597
8764.58 1592
8765.46 1621
8766.34 1566
8767.23 1560
8768.11 1554
8769.00 1529
8769.88 1528
8770.76 1515
8771.65 1557
8772.53 1549
8773.42 1547
8774.30 1497
8775.19 1502
8776.07 1529
8776.95 1489
8777.84 1462
8778.72 1445
8779.61 1505
8780.49 1534
8781.38 1557
8782.26 1546
8783.15 1562
8784.03 1578
8784.92 1506
8785.80 1484
8786.69 1495
8787.57 1544
8788.46 1486
8789.34 1467
8790.23 1469
8791.11 1429
8792.00 1452
8792.88 1420
8793.77 1403
8794.65 1379
8795.54 1334
8796.42 1326
8797.31 1350
8798.19 1311
8799.08 1243
8799.96 1294
8800.85 1293
8801.74 1243
8802.62 1267
8803.51 1249
8804.39 1216
8805.28 1243
8806.16 1240
8807.05 1222
8807.94 1215
8808.82 1219
8809.71 1264
8810.59 1213
8811.48 1244
8812.37 1181
8813.25 1123
8814.14 1188
8815.03 1202
8815.91 1132
8816.80 1170
8817.68 1210
8818.57 1203
8819.46 1182
8820.34 1194
8821.23 1236
8822.12 1156
8823.00 1145
8823.89 1155
8824.78 1152
8825.66 1154
8826.55 1155
8827.44 1113
8828.33 1079
8829.21 1089
8830.10 1111
8830.99 1118
8831.87 1105
8832.76 1100
8833.65 1083
8834.54 1085
8835.42 1058
8836.31 1054
8837.20 1103
8838.08 1020
8838.97 1071
8839.86 1042
8840.75 1038
8841.64 1077
8842.52 1078
8843.41 1039
8844.30 1024
8845.19 1058
8846.07 1061
8846.96 1046
8847.85 1041
8848.74 1039
8849.63 1005
8850.51 1013
8851.40 980
8852.29 974
8853.18 963
8854.07 1002
8854.96 956
8855.84 964
8856.73 990
8857.62 994
8858.51 977
8859.40 963
8860.29 973
8861.17 993
8862.06 956
8862.95 975
8863.84 931
8864.73 942
8865.62 971
8866.51 980
8867.40 965
8868.29 991
8869.17 955
8870.06 977
8870.95 968
8871.84 944
8872.73 964
8873.62 961
8874.51 955
8875.40 925
8876.29 938
8877.18 929
8878.07 931
8878.96 953
8879.85 889
8880.74 906
8881.63 893
8882.51 907
8883.40 909
8884.29 873
8885.18 896
8886.07 922
8886.96 894
8887.85 918
8888.74 905
8889.63 901
8890.52 903
8891.41 891
8892.30 859
8893.19 883
8894.09 905
8894.98 862
8895.87 882
8896.76 873
8897.65 864
8898.54 833
8899.43 877
8900.32 854
8901.21 862
8902.10 850
8902.99 835
8903.88 867
8904.77 846
8905.66 825
8906.55 859
8907.44 883
8908.34 876
8909.23 829
8910.12 853
8911.01 887
8911.90 864
8912.79 821
8913.68 855
8914.57 860
8915.47 881
8916.36 855
8917.25 871
8918.14 819
8919.03 850
8919.92 826
8920.81 827
8921.71 824
8922.60 848
8923.49 851
8924.38 787
8925.27 808
8926.16 830
8927.06 811
8927.95 818
8928.84 808
8929.73 822
8930.62 801
8931.52 830
8932.41 824
8933.30 867
8934.19 810
8935.09 807
8935.98 812
8936.87 796
8937.76 835
8938.66 840
8939.55 793
8940.44 799
8941.33 822
8942.23 816
8943.12 806
8944.01 821
8944.90 839
8945.80 772
8946.69 809
8947.58 816
8948.48 805
8949.37 822
8950.26 819
8951.16 802
8952.05 841
8952.94 816
8953.84 793
8954.73 788
8955.62 833
8956.52 813
8957.41 777
8958.30 813
8959.20 829
8960.09 792
8960.98 849
8961.88 841
8962.77 814
8963.66 811
8964.56 790
8965.45 804
8966.35 820
8967.24 837
8968.13 836
8969.03 835
8969.92 832
8970.82 816
8971.71 806
8972.60 818
8973.50 852
8974.39 786
8975.29 827
8976.18 813
8977.08 835
8977.97 808
8978.87 758
8979.76 798
8980.65 800
8981.55 788
8982.44 785
8983.34 803
8984.23 803
8985.13 752
8986.02 786
8986.92 808
8987.81 788
8988.71 815
8989.60 804
8990.50 813
8991.39 811
8992.29 786
8993.18 813
8994.08 796
8994.97 837
8995.87 791
8996.76 770
8997.66 792
8998.56 814
8999.45 804
9000.35 770
9001.24 776
9002.14 793
9003.03 792
9003.93 770
9004.83 779
9005.72 799
9006.62 760
9007.51 765
9008.41 780
9009.31 760
9010.20 774
9011.10 766
9011.99 795
9012.89 797
9013.79 769
9014.68 728
9015.58 764
9016.48 801
9017.37 757
9018.27 745
9019.16 750
9020.06 761
9020.96 775
9021.85 741
9022.75 737
9023.65 735
9024.54 702
9025.44 745
9026.34 723
9027.24 757
9028.13 751
9029.03 755
9029.93 791
9030.82 757
9031.72 744
9032.62 763
9033.52 759
9034.41 769
9035.31 766
9036.21 748
9037.10 777
9038.00 780
9038.90 769
9039.80 782
9040.69 747
9041.59 766
9042.49 749
9043.39 768
9044.29 757
9045.18 759
9046.08 776
9046.98 745
9047.88 780
9048.78 736
9049.67 748
9050.57 777
9051.47 764
9052.37 795
9053.27 770
9054.16 765
9055.06 739
9055.96 749
9056.86 779
9057.76 762
9058.66 745
9059.55 741
9060.45 730
9061.35 771
9062.25 780
9063.15 773
9064.05 796
9064.95 774
9065.85 791
9066.74 804
9067.64 810
9068.54 809
9069.44 778
9070.34 805
9071.24 794
9072.14 776
9073.04 747
9073.94 790
9074.84 776
9075.74 789
9076.64 777
9077.53 772
9078.43 767
9079.33 804
9080.23 780
9081.13 745
9082.03 751
9082.93 765
9083.83 733
9084.73 757
9085.63 765
9086.53 776
9087.43 750
9088.33 743
9089.23 791
9090.13 768
9091.03 767
9091.93 801
9092.83 787
9093.73 752
9094.63 770
9095.53 781
9096.43 766
9097.33 770
9098.23 773
9099.13 781
9100.04 770
9100.94 768
9101.84 766
9102.74 801
9103.64 803
9104.54 750
9105.44 789
9106.34 757
9107.24 727
9108.14 787
9109.04 794
9109.94 786
9110.85 749
9111.75 777
9112.65 765
9113.55 754
9114.45 808
9115.35 780
9116.25 801
9117.15 782
9118.06 790
9118.96 797
9119.86 761
9120.76 761
9121.66 778
9122.56 806
9123.46 801
9124.37 791
9125.27 799
9126.17 793
9127.07 779
9127.97 809
9128.88 794
9129.78 767
9130.68 760
9131.58 787
9132.48 788
9133.39 788
9134.29 751
9135.19 703
9136.09 758
9137.00 760
9137.90 773
9138.80 788
9139.70 762
9140.61 761
9141.51 778
9142.41 764
9143.31 766
9144.22 743
9145.12 789
9146.02 765
9146.92 756
9147.83 759
9148.73 767
9149.63 795
9150.54 769
9151.44 749
9152.34 775
9153.25 766
9154.15 765
9155.05 783
9155.96 764
9156.86 742
9157.76 747
9158.67 757
9159.57 763
9160.47 768
9161.38 751
9162.28 731
9163.18 759
9164.09 799
9164.99 807
9165.90 814
9166.80 803
9167.70 759
9168.61 719
9169.51 773
9170.42 790
9171.32 764
9172.22 812
9173.13 793
9174.03 805
9174.94 791
9175.84 776
9176.74 792
9177.65 769
9178.55 774
9179.46 803
9180.36 769
9181.27 789
9182.17 786
9183.08 771
9183.98 782
9184.89 725
9185.79 755
9186.70 800
9187.60 768
9188.51 804
9189.41 765
9190.32 770
9191.22 820
9192.13 796
9193.03 779
9193.94 803
9194.84 817
9195.75 826
9196.65 846
9197.56 850
9198.46 832
9199.37 888
9200.27 894
9201.18 869
9202.08 897
9202.99 886
9203.90 928
9204.80 868
9205.71 842
9206.61 828
9207.52 851
9208.42 809
9209.33 804
9210.24 795
9211.14 821
9212.05 805
9212.95 815
9213.86 785
9214.77 813
9215.67 800
9216.58 840
9217.49 812
9218.39 786
9219.30 834
9220.21 810
9221.11 788
9222.02 813
9222.93 789
9223.83 782
9224.74 782
9225.65 782
9226.55 795
9227.46 755
9228.37 792
9229.27 792
9230.18 779
9231.09 781
9231.99 771
9232.90 761
9233.81 784
9234.72 769
9235.62 752
9236.53 753
9237.44 757
9238.34 773
9239.25 754
9240.16 755
9241.07 749
9241.97 732
9242.88 783
9243.79 781
9244.70 739
9245.61 742
9246.51 737
9247.42 756
9248.33 755
9249.24 770
9250.14 770
9251.05 761
9251.96 788
9252.87 774
9253.78 762
9254.69 754
9255.59 767
9256.50 766
9257.41 789
9258.32 785
9259.23 753
9260.14 788
9261.04 801
9261.95 777
9262.86 805
9263.77 781
9264.68 766
9265.59 756
9266.50 772
9267.40 770
9268.31 785
9269.22 789
9270.13 779
9271.04 797
9271.95 764
9272.86 778
9273.77 777
9274.68 769
9275.59 803
9276.49 806
9277.40 798
9278.31 798
9279.22 789
9280.13 805
9281.04 800
9281.95 780
9282.86 794
9283.77 783
9284.68 773
9285.59 758
9286.50 758
9287.41 773
9288.32 752
9289.23 770
9290.14 778
9291.05 802
9291.96 802
9292.87 788
9293.78 818
9294.69 827
9295.60 802
9296.51 786
9297.42 780
9298.33 827
9299.24 830
9300.15 835
9301.06 802
9301.97 814
9302.88 862
9303.79 881
9304.70 835
9305.61 816
9306.53 842
9307.44 826
9308.35 851
9309.26 849
9310.17 855
9311.08 885
9311.99 873
9312.90 887
9313.81 932
9314.72 871
9315.63 861
9316.55 818
9317.46 834
9318.37 887
9319.28 852
9320.19 812
9321.10 872
9322.01 871
9322.93 869
9323.84 836
9324.75 814
9325.66 826
9326.57 857
9327.48 840
9328.40 873
9329.31 834
9330.22 839
9331.13 829
9332.04 827
9332.96 842
9333.87 825
9334.78 825
9335.69 856
9336.60 839
9337.52 816
9338.43 804
9339.34 854
9340.25 854
9341.17 875
9342.08 871
9342.99 859
9343.90 875
9344.82 919
9345.73 886
9346.64 849
9347.55 897
9348.47 900
9349.38 903
9350.29 876
9351.21 884
9352.12 885
9353.03 888
9353.94 899
9354.86 887
9355.77 874
9356.68 828
9357.60 867
9358.51 862
9359.42 877
9360.34 897
9361.25 889
9362.16 904
9363.08 891
9363.99 919
9364.90 894
9365.82 895
9366.73 932
9367.65 906
9368.56 870
9369.47 933
9370.39 897
9371.30 920
9372.21 951
9373.13 930
9374.04 939
9374.96 948
9375.87 930
9376.79 943
9377.70 941
9378.61 938
9379.53 959
9380.44 953
9381.36 933
9382.27 957
9383.19 987
9384.10 967
9385.01 975
9385.93 984
9386.84 1010
9387.76 967
9388.67 1049
9389.59 1080
9390.50 1090
9391.42 1079
9392.33 1057
9393.25 1086
9394.16 1099
9395.08 1065
9395.99 1070
9396.91 1067
9397.82 1079
9398.74 1082
9399.65 1069
9400.57 1018
9401.48 1048
9402.40 1049
9403.32 1053
9404.23 1037
9405.15 1009
9406.06 1026
9406.98 1000
9407.89 973
9408.81 1010
9409.73 994
9410.64 1023
9411.56 1050
9412.47 1034
9413.39 999
9414.30 1011
9415.22 1006
9416.14 984
9417.05 1028
9417.97 1018
9418.89 1032
9419.80 1043
9420.72 1046
9421.63 1047
9422.55 1059
9423.47 1063
9424.38 1055
9425.30 1078
9426.22 1092
9427.13 1061
9428.05 1054
9428.97 1094
9429.88 1096
9430.80 1093
9431.72 1097
9432.63 1133
9433.55 1111
9434.47 1111
9435.38 1146
9436.30 1131
9437.22 1202
9438.14 1245
9439.05 1179
9439.97 1214
9440.89 1242
9441.81 1273
9442.72 1295
9443.64 1303
9444.56 1308
9445.47 1311
9446.39 1293
9447.31 1196
9448.23 1233
9449.15 1226
9450.06 1201
9450.98 1252
9451.90 1256
9452.82 1262
9453.73 1252
9454.65 1248
9455.57 1235
9456.49 1238
9457.41 1222
9458.32 1224
9459.24 1215
9460.16 1192
9461.08 1204
9462.00 1198
9462.92 1173
9463.83 1150
9464.75 1150
9465.67 1174
9466.59 1163
9467.51 1147
9468.43 1142
9469.35 1134
9470.26 1135
9471.18 1125
9472.10 1138
9473.02 1132
9473.94 1179
9474.86 1177
9475.78 1171
9476.70 1213
9477.62 1228
9478.54 1238
9479.45 1225
9480.37 1274
9481.29 1320
9482.21 1303
9483.13 1378
9484.05 1339
9484.97 1346
9485.89 1321
9486.81 1274
9487.73 1277
9488.65 1250
9489.57 1244
9490.49 1188
9491.41 1178
9492.33 1206
9493.25 1227
9494.17 1232
9495.09 1245
9496.01 1243
9496.93 1202
9497.85 1259
9498.77 1243
9499.69 1214
9500.61 1257
9501.53 1267
9502.45 1251
9503.37 1310
9504.29 1343
9505.21 1330
9506.13 1316
9507.05 1322
9507.97 1346
9508.89 1395
9509.81 1380
9510.73 1325
9511.65 1333
9512.57 1359
9513.49 1362
9514.42 1394
9515.34 1382
9516.26 1444
9517.18 1483
9518.10 1543
9519.02 1663
9519.94 1737
9520.86 1852
9521.78 1867
9522.71 1921
9523.63 1987
9524.55 1914
9525.47 1899
9526.39 1860
9527.31 1781
9528.23 1708
9529.16 1675
9530.08 1596
9531.00 1544
9531.92 1482
9532.84 1449
9533.76 1477
9534.69 1465
9535.61 1448
9536.53 1428
9537.45 1402
9538.37 1403
9539.30 1380
9540.22 1357
9541.14 1376
9542.06 1335
9542.98 1330
9543.91 1337
9544.83 1348
9545.75 1381
9546.67 1392
9547.60 1346
9548.52 1347
9549.44 1432
9550.36 1402
9551.29 1398
9552.21 1390
9553.13 1411
9554.06 1414
9554.98 1396
9555.90 1386
9556.82 1416
9557.75 1415
9558.67 1431
9559.59 1433
9560.52 1458
9561.44 1468
9562.36 1429
9563.29 1421
9564.21 1418
9565.13 1481
9566.06 1492
9566.98 1460
9567.90 1444
9568.83 1398
9569.75 1427
9570.67 1451
9571.60 1436
9572.52 1438
9573.44 1438
9574.37 1509
9575.29 1500
9576.22 1498
9577.14 1457
9578.06 1533
9578.99 1602
9579.91 1562
9580.84 1536
9581.76 1522
9582.68 1557
9583.61 1577
9584.53 1549
9585.46 1551
9586.38 1583
9587.31 1615
9588.23 1594
9589.15 1576
9590.08 1572
9591.00 1581
9591.93 1590
9592.85 1643
9593.78 1641
9594.70 1624
9595.63 1664
9596.55 1703
9597.48 1713
9598.40 1723
9599.33 1771
9600.25 1790
9601.18 1818
9602.10 1809
9603.03 1757
9603.95 1780
9604.88 1726
9605.80 1766
9606.73 1793
9607.65 1704
9608.58 1687
9609.50 1717
9610.43 1659
9611.35 1652
9612.28 1695
9613.21 1721
9614.13 1668
9615.06 1669
9615.98 1673
9616.91 1629
9617.84 1682
9618.76 1710
9619.69 1661
9620.61 1639
9621.54 1736
9622.47 1730
9623.39 1776
9624.32 1772
9625.24 1729
9626.17 1746
9627.10 1781
9628.02 1765
9628.95 1759
9629.88 1840
9630.80 1778
9631.73 1811
9632.65 1855
9633.58 1893
9634.51 1924
9635.43 1891
9636.36 1859
9637.29 1905
9638.22 1940
9639.14 1960
9640.07 1984
9641.00 1988
9641.92 2016
9642.85 2094
9643.78 2092
9644.70 2137
9645.63 2140
9646.56 2216
9647.49 2209
9648.41 2186
9649.34 2216
9650.27 2223
9651.20 2209
9652.12 2201
9653.05 2144
9653.98 2143
9654.91 2113
9655.83 2146
9656.76 2134
9657.69 2158
9658.62 2131
9659.55 2113
9660.47 2093
9661.40 2091
9662.33 2153
9663.26 2103
9664.19 2158
9665.11 2168
9666.04 2164
9666.97 2186
9667.90 2218
9668.83 2216
9669.75 2258
9670.68 2271
9671.61 2294
9672.54 2323
9673.47 2358
9674.40 2334
9675.33 2393
9676.25 2402
9677.18 2451
9678.11 2410
9679.04 2412
9679.97 2433
9680.90 2508
9681.83 2485
9682.76 2478
9683.69 2498
9684.61 2533
9685.54 2492
9686.47 2488
9687.40 2511
9688.33 2595
9689.26 2558
9690.19 2516
9691.12 2586
9692.05 2594
9692.98 2581
9693.91 2607
9694.84 2710
9695.77 2757
9696.70 2905
9697.63 2943
9698.56 3003
9699.49 3139
9700.42 3147
9701.35 3112
9702.28 3092
9703.21 3011
9704.14 2933
9705.07 2891
9706.00 2813
9706.93 2675
9707.86 2571
9708.79 2544
9709.72 2508
9710.65 2471
9711.58 2449
9712.51 2473
9713.44 2521
9714.37 2567
9715.30 2600
9716.23 2585
9717.16 2561
9718.09 2552
9719.02 2513
9719.95 2419
9720.88 2383
9721.81 2341
9722.75 2239
9723.68 2164
9724.61 2129
9725.54 2076
9726.47 2010
9727.40 2000
9728.33 1982
9729.26 1973
9730.19 2018
9731.13 2015
9732.06 1986
9732.99 1949
9733.92 1973
9734.85 1944
9735.78 1962
9736.71 1918
9737.65 1896
9738.58 1878
9739.51 1860
9740.44 1818
9741.37 1815
9742.30 1810
9743.24 1789
9744.17 1778
9745.10 1717
9746.03 1747
9746.96 1714
9747.90 1651
9748.83 1718
9749.76 1668
9750.69 1672
9751.63 1742
9752.56 1734
9753.49 1698
9754.42 1677
9755.36 1669
9756.29 1608
9757.22 1667
9758.15 1686
9759.09 1640
9760.02 1641
9760.95 1686
9761.88 1635
9762.82 1608
9763.75 1683
9764.68 1745
9765.62 1718
9766.55 1660
9767.48 1647
9768.41 1638
9769.35 1691
9770.28 1724
9771.21 1698
9772.15 1661
9773.08 1736
9774.01 1669
9774.95 1668
9775.88 1714
9776.81 1708
9777.75 1698
9778.68 1705
9779.62 1752
9780.55 1792
9781.48 1804
9782.42 1757
9783.35 1756
9784.28 1760
9785.22 1725
9786.15 1686
9787.09 1681
9788.02 1654
9788.95 1622
9789.89 1549
9790.82 1609
9791.76 1560
9792.69 1504
9793.63 1553
9794.56 1560
9795.49 1528
9796.43 1591
9797.36 1585
9798.30 1552
9799.23 1557
9800.17 1567
9801.10 1531
9802.04 1496
9802.97 1490
9803.91 1477
9804.84 1438
9805.78 1435
9806.71 1434
9807.65 1393
9808.58 1385
9809.52 1382
9810.45 1331
9811.39 1320
9812.32 1323
9813.26 1292
9814.19 1270
9815.13 1268
9816.06 1275
9817.00 1272
9817.93 1275
9818.87 1280
9819.80 1229
9820.74 1227
9821.68 1280
9822.61 1258
9823.55 1239
9824.48 1197
9825.42 1253
9826.35 1227
9827.29 1213
9828.23 1207
9829.16 1203
9830.10 1243
9831.03 1230
9831.97 1238
9832.91 1215
9833.84 1220
9834.78 1236
9835.72 1230
9836.65 1203
9837.59 1222
9838.52 1204
9839.46 1205
9840.40 1194
9841.33 1174
9842.27 1195
9843.21 1205
9844.14 1239
9845.08 1201
9846.02 1198
9846.95 1173
9847.89 1166
9848.83 1233
9849.77 1232
9850.70 1192
9851.64 1202
9852.58 1216
9853.51 1196
9854.45 1203
9855.39 1178
9856.33 1149
9857.26 1165
9858.20 1239
9859.14 1184
9860.08 1186
9861.01 1183
9861.95 1179
9862.89 1163
9863.83 1182
9864.76 1185
9865.70 1202
9866.64 1123
9867.58 1127
9868.51 1167
9869.45 1184
9870.39 1132
9871.33 1131
9872.27 1139
9873.20 1136
9874.14 1159
9875.08 1204
9876.02 1151
9876.96 1189
9877.90 1132
9878.83 1115
9879.77 1123
9880.71 1132
9881.65 1142
9882.59 1130
9883.53 1139
9884.47 1101
9885.40 1135
9886.34 1108
9887.28 1107
9888.22 1081
9889.16 1079
9890.10 1101
9891.04 1078
9891.98 1104
9892.91 1081
9893.85 1124
9894.79 1105
9895.73 1107
9896.67 1124
9897.61 1089
9898.55 1060
9899.49 1089
9900.43 1104
9901.37 1075
9902.31 1057
9903.25 1084
9904.19 1122
9905.13 1110
9906.07 1079
9907.01 1085
9907.95 1105
9908.89 1105
9909.83 1114
9910.77 1096
9911.71 1124
9912.65 1119
9913.59 1094
9914.53 1088
9915.47 1099
9916.41 1120
9917.35 1071
9918.29 1081
9919.23 1178
9920.17 1186
9921.11 1185
9922.05 1229
9922.99 1267
9923.93 1300
9924.87 1308
9925.81 1321
9926.75 1448
9927.69 1404
9928.63 1402
9929.57 1446
9930.51 1417
9931.45 1396
9932.39 1367
9933.34 1325
9934.28 1250
9935.22 1219
9936.16 1204
9937.10 1161
9938.04 1143
9938.98 1159
9939.92 1133
9940.87 1091
9941.81 1149
9942.75 1111
9943.69 1118
9944.63 1136
9945.57 1155
9946.51 1182
9947.46 1236
9948.40 1275
9949.34 1361
9950.28 1398
9951.22 1398
9952.16 1362
9953.11 1404
9954.05 1404
9954.99 1301
9955.93 1272
9956.87 1223
9957.82 1198
9958.76 1151
9959.70 1137
9960.64 1101
9961.59 1040
9962.53 1049
9963.47 1056
9964.41 1047
9965.35 1009
9966.30 984
9967.24 1004
9968.18 964
9969.13 960
9970.07 925
9971.01 966
9971.95 910
9972.90 924
9973.84 910
9974.78 916
9975.73 933
9976.67 940
9977.61 902
9978.55 951
9979.50 968
9980.44 952
9981.38 927
9982.33 916
9983.27 968
9984.21 987
9985.16 964
9986.10 926
9987.04 908
9987.99 951
9988.93 939
9989.88 922
9990.82 942
9991.76 946
9992.71 944
9993.65 958
9994.59 982
9995.54 921
9996.48 908
9997.43 881
9998.37 919
9999.31 920
10000.26 913
10001.20 905
10002.15 908
10003.09 922
10004.04 913
10004.98 917
10005.92 917
10006.87 898
10007.81 884
10008.76 899
10009.70 918
10010.65 895
10011.59 915
10012.54 923
10013.48 928
10014.43 880
10015.37 906
10016.32 932
10017.26 908
10018.21 911
10019.15 907
10020.10 925
10021.04 906
10021.99 919
10022.93 928
10023.88 913
10024.82 905
10025.77 911
10026.71 903
10027.66 916
10028.60 933
10029.55 925
10030.49 902
10031.44 872
10032.39 892
10033.33 864
10034.28 877
10035.22 907
10036.17 912
10037.11 887
10038.06 868
10039.01 874
10039.95 858
10040.90 864
10041.84 884
10042.79 851
10043.74 818
10044.68 839
10045.63 827
10046.58 840
10047.52 843
10048.47 864
10049.41 874
10050.36 886
10051.31 857
10052.25 838
10053.20 829
10054.15 843
10055.09 815
10056.04 847
10056.99 789
10057.93 809
10058.88 831
10059.83 836
10060.78 837
10061.72 827
10062.67 845
10063.62 832
10064.56 822
10065.51 846
10066.46 842
10067.41 800
10068.35 827
10069.30 813
10070.25 823
10071.20 837
10072.14 841
10073.09 828
10074.04 818
10074.99 807
10075.93 786
10076.88 792
10077.83 809
10078.78 809
10079.72 804
10080.67 808
10081.62 816
10082.57 827
10083.52 805
10084.46 819
10085.41 821
10086.36 804
10087.31 798
10088.26 795
10089.21 798
10090.15 792
10091.10 800
10092.05 802
10093.00 804
10093.95 795
10094.90 819
10095.85 820
10096.79 800
10097.74 798
10098.69 794
10099.64 787
10100.59 795
10101.54 803
10102.49 782
10103.44 779
10104.39 806
10105.33 808
10106.28 800
10107.23 789
10108.18 807
10109.13 824
10110.08 808
10111.03 811
10111.98 822
10112.93 787
10113.88 789
10114.83 819
10115.78 825
10116.73 785
10117.68 804
10118.63 792
10119.58 783
10120.53 771
10121.48 792
10122.43 802
10123.38 824
10124.33 795
10125.28 810
10126.23 796
10127.18 783
10128.13 790
10129.08 809
10130.03 800
10130.98 815
10131.93 811
10132.88 831
10133.83 828
10134.78 778
10135.73 824
10136.68 830
10137.63 860
10138.58 859
10139.53 837
10140.48 813
10141.43 806
10142.38 841
10143.33 844
10144.29 802
10145.24 840
10146.19 822
10147.14 797
10148.09 842
10149.04 851
10149.99 834
10150.94 850
10151.89 858
10152.85 879
10153.80 873
10154.75 878
10155.70 893
10156.65 847
10157.60 871
10158.55 856
10159.51 888
10160.46 906
10161.41 866
10162.36 863
10163.31 919
10164.26 900
10165.22 875
10166.17 911
10167.12 866
10168.07 902
10169.02 902
10169.98 942
10170.93 945
10171.88 925
10172.83 950
10173.79 941
10174.74 954
10175.69 944
10176.64 957
10177.60 944
10178.55 956
10179.50 948
10180.45 964
10181.41 1025
10182.36 998
10183.31 975
10184.26 961
10185.22 971
10186.17 1008
10187.12 967
10188.08 948
10189.03 985
10189.98 985
10190.93 982
10191.89 973
10192.84 1011
10193.79 1014
10194.75 983
10195.70 1002
10196.65 993
10197.61 1008
10198.56 1016
10199.51 1060
10200.47 1035
10201.42 1012
10202.38 1057
10203.33 1049
10204.28 1066
10205.24 1091
10206.19 1072
10207.14 1103
10208.10 1079
10209.05 1087
10210.01 1067
10210.96 1080
10211.91 1045
10212.87 1082
10213.82 1053
10214.78 1023
10215.73 1037
10216.69 1020
10217.64 1042
10218.59 999
10219.55 968
10220.50 1016
10221.46 1006
10222.41 990
10223.37 1009
10224.32 1027
10225.28 1030
10226.23 1003
10227.19 1003
10228.14 1017
10229.10 1013
10230.05 1034
10231.01 1108
10231.96 1159
10232.92 1214
10233.87 1206
10234.83 1225
10235.78 1284
10236.74 1298
10237.69 1367
10238.65 1351
10239.60 1308
10240.56 1244
10241.51 1239
10242.47 1209
10243.42 1195
10244.38 1115
10245.34 1064
10246.29 1064
10247.25 1011
10248.20 1026
10249.16 987
10250.11 984
10251.07 982
10252.03 965
10252.98 967
10253.94 941
10254.89 900
10255.85 920
10256.81 908
10257.76 921
10258.72 881
10259.68 889
10260.63 876
10261.59 858
10262.55 877
10263.50 877
10264.46 842
10265.41 862
10266.37 857
10267.33 893
10268.28 917
10269.24 889
10270.20 888
10271.16 839
10272.11 866
10273.07 866
10274.03 841
10274.98 836
10275.94 850
10276.90 810
10277.85 810
10278.81 836
10279.77 800
10280.73 852
10281.68 811
10282.64 799
10283.60 796
10284.56 810
10285.51 834
10286.47 840
10287.43 869
10288.39 855
10289.34 818
10290.30 841
10291.26 832
10292.22 808
10293.18 860
10294.13 862
10295.09 850
10296.05 829
10297.01 845
10297.97 870
10298.92 878
10299.88 850
10300.84 864
10301.80 838
10302.76 848
10303.72 832
10304.67 843
10305.63 852
10306.59 825
10307.55 833
10308.51 846
10309.47 842
10310.43 839
10311.38 803
10312.34 820
10313.30 813
10314.26 848
10315.22 842
10316.18 838
10317.14 836
10318.10 806
10319.06 827
10320.01 853
10320.97 822
10321.93 827
10322.89 770
10323.85 814
10324.81 813
10325.77 839
10326.73 835
10327.69 831
10328.65 802
10329.61 822
10330.57 858
10331.53 813
10332.49 766
10333.45 819
10334.41 841
10335.37 824
10336.33 791
10337.29 790
10338.25 805
10339.21 783
10340.17 766
10341.13 807
10342.09 788
10343.05 795
10344.01 771
10344.97 782
10345.93 755
10346.89 776
10347.85 791
10348.81 768
10349.77 763
10350.73 762
10351.69 767
10352.65 748
10353.61 786
10354.57 784
10355.53 741
10356.49 717
10357.46 755
10358.42 704
10359.38 725
10360.34 738
10361.30 702
10362.26 704
10363.22 687
10364.18 722
10365.14 709
10366.11 740
10367.07 737
10368.03 706
10368.99 721
10369.95 736
10370.91 739
10371.87 733
10372.84 734
10373.80 757
10374.76 723
10375.72 694
10376.68 719
10377.64 726
10378.61 722
10379.57 705
10380.53 740
10381.49 712
10382.45 700
10383.42 727
10384.38 716
10385.34 733
10386.30 732
10387.27 725
10388.23 691
10389.19 695
10390.15 710
10391.11 733
10392.08 717
10393.04 701
10394.00 701
10394.96 718
10395.93 730
10396.89 726
10397.85 709
10398.82 714
10399.78 740
10400.74 713
10401.70 726
10402.67 703
10403.63 686
10404.59 695
10405.56 716
10406.52 735
10407.48 695
10408.45 692
10409.41 683
10410.37 706
10411.34 715
10412.30 705
10413.26 717
10414.23 723
10415.19 723
10416.15 702
10417.12 729
10418.08 714
10419.04 775
10420.01 750
10420.97 722
10421.94 747
10422.90 751
10423.86 733
10424.83 751
10425.79 732
10426.76 706
10427.72 687
10428.68 733
10429.65 698
10430.61 714
10431.58 729
10432.54 689
10433.51 700
10434.47 684
10435.44 651
10436.40 693
10437.36 692
10438.33 680
10439.29 686
10440.26 682
10441.22 694
10442.19 668
10443.15 656
10444.12 659
10445.08 664
10446.05 637
10447.01 651
10447.98 659
10448.94 660
10449.91 678
10450.87 667
10451.84 661
10452.80 694
10453.77 697
10454.73 652
10455.70 655
10456.67 683
10457.63 686
10458.60 682
10459.56 638
10460.53 669
10461.49 698
10462.46 686
10463.43 678
10464.39 650
10465.36 657
10466.32 690
10467.29 676
10468.25 673
10469.22 681
10470.19 683
10471.15 673
10472.12 687
10473.09 668
10474.05 676
10475.02 677
10475.98 688
10476.95 726
10477.92 720
10478.88 691
10479.85 706
10480.82 705
10481.78 682
10482.75 697
10483.72 696
10484.68 704
10485.65 706
10486.62 687
10487.58 684
10488.55 686
10489.52 690
10490.49 674
10491.45 698
10492.42 690
10493.39 653
10494.35 679
10495.32 709
10496.29 680
10497.26 651
10498.22 700
10499.19 684
10500.16 659
10501.13 664
10502.09 700
10503.06 693
10504.03 685
10505.00 659
10505.96 683
10506.93 712
10507.90 668
10508.87 658
10509.84 658
10510.80 661
10511.77 646
10512.74 669
10513.71 636
10514.68 655
10515.64 661
10516.61 643
10517.58 660
10518.55 682
10519.52 691
10520.49 696
10521.45 713
10522.42 693
10523.39 701
10524.36 643
10525.33 650
10526.30 650
10527.27 680
10528.23 665
10529.20 712
10530.17 699
10531.14 696
10532.11 698
10533.08 700
10534.05 703
10535.02 712
10535.99 690
10536.96 729
10537.93 726
10538.89 721
10539.86 726
10540.83 712
10541.80 664
10542.77 694
10543.74 712
10544.71 700
10545.68 686
10546.65 700
10547.62 692
10548.59 698
10549.56 718
10550.53 726
10551.50 704
10552.47 701
10553.44 690
10554.41 693
10555.38 695
10556.35 713
10557.32 734
10558.29 727
10559.26 713
10560.23 716
10561.20 738
10562.17 756
10563.14 740
10564.11 760
10565.08 746
10566.05 722
10567.02 719
10567.99 684
10568.96 709
10569.93 766
10570.91 744
10571.88 714
10572.85 704
10573.82 720
10574.79 719
10575.76 744
10576.73 724
10577.70 694
10578.67 721
10579.64 707
10580.62 690
10581.59 720
10582.56 709
10583.53 722
10584.50 718
10585.47 687
10586.44 676
10587.42 744
10588.39 748
10589.36 724
10590.33 708
10591.30 758
10592.27 737
10593.25 741
10594.22 737
10595.19 750
10596.16 768
10597.13 768
10598.10 744
10599.08 736
10600.05 733
10601.02 745
10601.99 752
10602.97 766
10603.94 769
10604.91 779
10605.88 790
10606.85 797
10607.83 810
10608.80 829
10609.77 824
10610.74 808
10611.72 817
10612.69 825
10613.66 816
10614.64 825
10615.61 811
10616.58 830
10617.55 820
10618.53 808
10619.50 783
10620.47 793
10621.45 802
10622.42 781
10623.39 765
10624.37 784
10625.34 796
10626.31 804
10627.29 761
10628.26 780
10629.23 765
10630.21 762
10631.18 781
10632.15 802
10633.13 781
10634.10 807
10635.07 855
10636.05 839
10637.02 860
10638.00 874
10638.97 839
10639.94 844
10640.92 889
10641.89 884
10642.87 895
10643.84 853
10644.81 879
10645.79 895
10646.76 840
10647.74 798
10648.71 776
10649.68 786
10650.66 732
10651.63 745
10652.61 747
10653.58 741
10654.56 718
10655.53 688
10656.51 707
10657.48 710
10658.46 702
10659.43 699
10660.41 713
10661.38 714
10662.36 678
10663.33 730
10664.31 756
10665.28 696
10666.26 713
10667.23 722
10668.21 709
10669.18 711
10670.16 742
10671.13 687
10672.11 709
10673.08 709
10674.06 724
10675.03 700
10676.01 715
10676.99 726
10677.96 746
10678.94 727
10679.91 718
10680.89 715
10681.86 730
10682.84 689
10683.82 707
10684.79 727
10685.77 696
10686.74 689
10687.72 704
10688.70 724
10689.67 714
10690.65 698
10691.63 714
10692.60 678
10693.58 711
10694.55 667
10695.53 669
10696.51 668
10697.48 660
10698.46 664
10699.44 718
10700.41 695
10701.39 674
10702.37 665
10703.34 680
10704.32 719
10705.30 718
10706.27 701
10707.25 691
10708.23 701
10709.21 725
10710.18 715
10711.16 701
10712.14 691
10713.11 678
10714.09 700
10715.07 666
10716.05 675
10717.02 706
10718.00 676
10718.98 701
10719.96 742
10720.93 694
10721.91 698
10722.89 683
10723.87 698
10724.85 682
10725.82 701
10726.80 710
10727.78 716
10728.76 710
10729.74 682
10730.71 684
10731.69 681
10732.67 686
10733.65 709
10734.63 676
10735.60 709
10736.58 708
10737.56 682
10738.54 683
10739.52 737
10740.50 707
10741.48 718
10742.45 715
10743.43 701
10744.41 656
10745.39 704
10746.37 703
10747.35 692
10748.33 681
10749.31 704
10750.28 703
10751.26 699
10752.24 736
10753.22 732
10754.20 699
10755.18 679
10756.16 693
10757.14 704
10758.12 695
10759.10 674
10760.08 691
10761.06 706
10762.04 727
10763.01 728
10763.99 723
10764.97 727
10765.95 709
10766.93 697
10767.91 687
10768.89 716
10769.87 691
10770.85 721
10771.83 712
10772.81 730
10773.79 728
10774.77 717
10775.75 695
10776.73 695
10777.71 712
10778.69 692
10779.67 690
10780.65 690
10781.63 685
10782.62 706
10783.60 718
10784.58 701
10785.56 741
10786.54 758
10787.52 731
10788.50 736
10789.48 711
10790.46 744
10791.44 726
10792.42 725
10793.40 742
10794.38 765
10795.37 758
10796.35 746
10797.33 761
10798.31 752
10799.29 746
10800.27 730
10801.25 772
10802.23 771
10803.21 753
10804.20 749
10805.18 750
10806.16 727
10807.14 762
10808.12 772
10809.10 773
10810.09 758
10811.07 726
10812.05 743
10813.03 727
10814.01 787
10815.00 788
10815.98 780
10816.96 814
10817.94 796
10818.92 755
10819.91 784
10820.89 793
10821.87 779
10822.85 787
10823.83 819
10824.82 800
10825.80 786
10826.78 792
10827.76 800
10828.75 816
10829.73 811
10830.71 800
10831.69 816
10832.68 827
10833.66 817
10834.64 844
10835.63 799
10836.61 817
10837.59 845
10838.57 831
10839.56 812
10840.54 824
10841.52 795
10842.51 836
10843.49 837
10844.47 862
10845.46 862
10846.44 888
10847.42 891
10848.41 881
10849.39 885
10850.37 871
10851.36 884
10852.34 915
10853.32 915
10854.31 910
10855.29 901
10856.28 917
10857.26 919
10858.24 959
10859.23 945
10860.21 924
10861.20 954
10862.18 982
10863.16 950
10864.15 972
10865.13 979
10866.12 976
10867.10 937
10868.08 965
10869.07 960
10870.05 942
10871.04 971
10872.02 960
10873.01 955
10873.99 937
10874.98 943
10875.96 949
10876.95 965
10877.93 942
10878.92 976
10879.90 975
10880.89 970
10881.87 971
10882.86 974
10883.84 1010
10884.83 999
10885.81 1032
10886.80 1029
10887.78 1034
10888.77 1051
10889.75 1015
10890.74 1024
10891.72 1052
10892.71 1087
10893.69 1082
10894.68 1107
10895.66 1064
10896.65 1068
10897.64 1061
10898.62 1099
10899.61 1092
10900.59 1086
10901.58 1142
10902.56 1137
10903.55 1097
10904.54 1101
10905.52 1185
10906.51 1159
10907.49 1190
10908.48 1195
10909.47 1148
10910.45 1164
10911.44 1150
10912.43 1202
10913.41 1238
10914.40 1225
10915.39 1231
10916.37 1272
10917.36 1228
10918.35 1248
10919.33 1288
10920.32 1278
10921.31 1305
10922.29 1281
10923.28 1256
10924.27 1272
10925.25 1316
10926.24 1318
10927.23 1302
10928.21 1287
10929.20 1360
10930.19 1341
10931.18 1348
10932.16 1308
10933.15 1278
10934.14 1318
10935.12 1370
10936.11 1387
10937.10 1376
10938.09 1420
10939.07 1410
10940.06 1435
10941.05 1459
10942.04 1459
10943.02 1466
10944.01 1503
10945.00 1527
10945.99 1520
10946.98 1510
10947.96 1519
10948.95 1597
10949.94 1616
10950.93 1689
10951.92 1725
10952.90 1755
10953.89 1805
10954.88 1817
10955.87 1837
10956.86 1910
10957.85 1958
10958.83 2047
10959.82 2078
10960.81 2096
10961.80 2069
10962.79 2034
10963.78 2006
10964.77 1973
10965.75 1913
10966.74 1834
10967.73 1776
10968.72 1724
10969.71 1694
10970.70 1648
10971.69 1658
10972.68 1641
10973.67 1622
10974.66 1595
10975.64 1614
10976.63 1581
10977.62 1547
10978.61 1559
10979.60 1524
10980.59 1609
10981.58 1616
10982.57 1584
10983.56 1622
10984.55 1661
10985.54 1635
10986.53 1634
10987.52 1668
10988.51 1725
10989.50 1724
10990.49 1748
10991.48 1797
10992.47 1862
10993.46 1889
10994.45 1969
10995.44 2070
10996.43 2185
10997.42 2247
10998.41 2405
10999.40 2429
11000.39 2499
11001.38 2512
11002.37 2455
11003.36 2472
11004.35 2364
11005.34 2247
11006.33 2185
11007.32 2050
11008.31 1956
11009.30 1852
11010.30 1763
11011.29 1684
11012.28 1664
11013.27 1566
11014.26 1530
11015.25 1454
11016.24 1421
11017.23 1391
11018.22 1363
11019.21 1331
11020.21 1324
11021.20 1305
11022.19 1324
11023.18 1301
11024.17 1284
11025.16 1300
11026.15 1269
11027.14 1269
11028.14 1286
11029.13 1246
11030.12 1222
11031.11 1215
11032.10 1202
11033.09 1175
11034.09 1216
11035.08 1216
11036.07 1198
11037.06 1199
11038.05 1190
11039.05 1185
11040.04 1184
11041.03 1178
11042.02 1127
11043.02 1141
11044.01 1134
11045.00 1134
11045.99 1121
11046.98 1110
11047.98 1116
11048.97 1140
11049.96 1093
11050.95 1101
11051.95 1124
11052.94 1096
11053.93 1111
11054.93 1073
11055.92 1090
11056.91 1142
11057.90 1119
11058.90 1079
11059.89 1085
11060.88 1126
11061.88 1101
11062.87 1111
11063.86 1089
11064.86 1088
11065.85 1102
11066.84 1085
11067.84 1058
11068.83 1090
11069.82 1129
11070.82 1114
11071.81 1108
11072.80 1105
11073.80 1123
11074.79 1107
11075.78 1066
11076.78 1048
11077.77 1074
11078.77 1081
11079.76 1058
11080.75 1098
11081.75 1103
11082.74 1093
11083.74 1064
11084.73 1068
11085.72 1032
11086.72 1047
11087.71 1034
11088.71 1028
11089.70 1007
11090.70 1028
11091.69 1009
11092.68 1009
11093.68 1026
11094.67 1044
11095.67 1007
11096.66 951
11097.66 997
11098.65 1011
11099.65 1008
11100.64 997
11101.64 977
11102.63 954
11103.63 958
11104.62 956
11105.62 1000
11106.61 958
11107.61 967
11108.60 981
11109.60 926
11110.59 932
11111.59 967
11112.58 979
11113.58 934
11114.57 957
11115.57 947
11116.56 923
11117.56 906
11118.56 914
11119.55 902
11120.55 868
11121.54 928
11122.54 929
11123.54 935
11124.53 877
11125.53 864
11126.52 899
11127.52 945
11128.51 905
11129.51 900
11130.51 899
11131.50 896
11132.50 898
11133.50 863
11134.49 849
11135.49 859
11136.49 849
11137.48 882
11138.48 872
11139.47 875
11140.47 848
11141.47 872
11142.46 865
11143.46 889
11144.46 846
11145.46 848
11146.45 857
11147.45 852
11148.45 855
11149.44 839
11150.44 872
11151.44 869
11152.43 859
11153.43 839
11154.43 845
11155.43 865
11156.42 885
11157.42 842
11158.42 834
11159.42 842
11160.41 828
11161.41 812
11162.41 821
11163.41 826
11164.40 829
11165.40 828
11166.40 807
11167.40 842
11168.39 806
11169.39 794
11170.39 787
11171.39 802
11172.39 818
11173.38 800
11174.38 811
11175.38 793
11176.38 791
11177.38 850
11178.38 828
11179.37 799
11180.37 792
11181.37 797
11182.37 830
11183.37 832
11184.37 822
11185.37 816
11186.36 809
11187.36 796
11188.36 856
11189.36 821
11190.36 810
11191.36 807
11192.36 815
11193.36 832
11194.36 779
11195.35 783
11196.35 788
11197.35 801
11198.35 800
11199.35 821
11200.35 845
11201.35 801
11202.35 821
11203.35 828
11204.35 819
11205.35 831
11206.35 815
11207.35 818
11208.35 779
11209.35 805
11210.35 795
11211.35 838
11212.35 837
11213.35 842
11214.35 820
11215.34 827
11216.35 811
11217.35 786
11218.35 801
11219.35 797
11220.35 823
11221.35 836
11222.35 827
11223.35 778
11224.35 807
11225.35 792
11226.35 787
11227.35 805
11228.35 808
11229.35 811
11230.35 824
11231.35 815
11232.35 846
11233.35 836
11234.35 808
11235.35 809
11236.35 804
11237.36 814
11238.36 843
11239.36 826
11240.36 815
11241.36 838
11242.36 816
11243.36 808
11244.36 837
11245.36 820
11246.37 844
11247.37 880
11248.37 828
11249.37 829
11250.37 842
11251.37 845
11252.38 833
11253.38 826
11254.38 820
11255.38 854
11256.38 851
11257.38 841
11258.39 836
11259.39 855
11260.39 850
11261.39 845
11262.39 843
11263.40 854
11264.40 864
11265.40 852
11266.40 879
11267.40 888
11268.41 863
11269.41 903
11270.41 900
11271.41 910
11272.42 938
11273.42 922
11274.42 909
11275.42 900
11276.43 940
11277.43 942
11278.43 959
11279.44 934
11280.44 896
11281.44 870
11282.44 917
11283.45 937
11284.45 897
11285.45 841
11286.46 894
11287.46 871
11288.46 833
11289.47 845
11290.47 828
11291.47 860
11292.48 832
11293.48 838
11294.48 791
11295.49 812
11296.49 822
11297.49 810
11298.50 833
11299.50 840
11300.51 818
11301.51 850
11302.51 810
11303.52 819
11304.52 829
11305.53 799
11306.53 827
11307.53 846
11308.54 818
11309.54 809
11310.55 837
11311.55 815
11312.55 824
11313.56 875
11314.56 850
11315.57 862
11316.57 868
11317.58 885
11318.58 930
11319.59 886
11320.59 882
11321.59 856
11322.60 881
11323.60 875
11324.61 884
11325.61 851
11326.62 874
11327.62 881
11328.63 893
11329.63 896
11330.64 863
11331.64 865
11332.65 898
11333.65 864
11334.66 893
11335.67 896
11336.67 871
11337.68 908
11338.68 953
11339.69 916
11340.69 935
11341.70 990
11342.70 979
11343.71 964
11344.72 909
11345.72 931
11346.73 909
11347.73 917
11348.74 918
11349.74 870
11350.75 852
11351.76 867
11352.76 845
11353.77 848
11354.78 822
11355.78 845
11356.79 829
11357.79 837
11358.80 833
11359.81 823
11360.81 801
11361.82 837
11362.83 801
11363.83 798
11364.84 776
11365.85 805
11366.85 833
11367.86 856
11368.87 814
11369.87 804
11370.88 820
11371.89 782
11372.89 793
11373.90 824
11374.91 814
11375.92 803
11376.92 789
11377.93 766
11378.94 752
11379.94 806
11380.95 808
11381.96 788
11382.97 802
11383.97 787
11384.98 771
11385.99 812
11387.00 793
11388.00 831
11389.01 806
11390.02 802
11391.03 778
11392.04 783
11393.04 772
11394.05 792
11395.06 794
11396.07 759
11397.08 758
11398.08 800
11399.09 794
11400.10 825
11401.11 813
11402.12 788
11403.12 817
11404.13 773
11405.14 803
11406.15 816
11407.16 821
11408.17 802
11409.18 786
11410.18 809
11411.19 810
11412.20 812
11413.21 797
11414.22 761
11415.23 780
11416.24 766
11417.25 791
11418.25 791
11419.26 774
11420.27 766
11421.28 770
11422.29 803
11423.30 812
11424.31 768
11425.32 782
11426.33 791
11427.34 773
11428.35 802
11429.36 790
11430.37 827
11431.38 818
11432.39 850
11433.39 786
11434.40 800
11435.41 802
11436.42 810
11437.43 810
11438.44 824
11439.45 791
11440.46 789
11441.47 800
11442.48 791
11443.49 794
11444.50 762
11445.51 797
11446.52 799
11447.53 805
11448.55 812
11449.56 806
11450.57 843
11451.58 789
11452.59 812
11453.60 808
11454.61 807
11455.62 810
11456.63 822
11457.64 825
11458.65 787
11459.66 817
11460.67 803
11461.68 823
11462.69 808
11463.71 824
11464.72 831
11465.73 829
11466.74 832
11467.75 830
11468.76 829
11469.77 826
11470.78 839
11471.80 842
11472.81 864
11473.82 842
11474.83 879
11475.84 861
11476.85 823
11477.86 832
11478.88 867
11479.89 867
11480.90 824
11481.91 849
11482.92 882
11483.93 842
11484.95 873
11485.96 861
11486.97 858
11487.98 898
11489.00 850
11490.01 864
11491.02 890
11492.03 842
11493.04 858
11494.06 877
11495.07 891
11496.08 915
11497.09 915
11498.11 914
11499.12 916
11500.13 903
11501.14 913
11502.16 934
11503.17 955
11504.18 954
11505.20 955
11506.21 962
11507.22 953
11508.23 980
11509.25 1007
11510.26 978
11511.27 1014
11512.29 991
11513.30 1006
11514.31 1006
11515.33 1032
11516.34 1032
11517.35 1092
11518.37 1105
11519.38 1121
11520.39 1139
11521.41 1162
11522.42 1148
11523.43 1188
11524.45 1246
11525.46 1186
11526.47 1274
11527.49 1254
11528.50 1296
11529.52 1305
11530.53 1339
11531.54 1397
11532.56 1457
11533.57 1463
11534.59 1527
11535.60 1592
11536.62 1683
11537.63 1793
11538.64 1809
11539.66 1857
11540.67 1832
11541.69 1807
11542.70 1815
11543.72 1753
11544.73 1683
11545.75 1628
11546.76 1560
11547.77 1457
11548.79 1393
11549.80 1340
11550.82 1285
11551.83 1223
11552.85 1203
11553.86 1156
11554.88 1117
11555.89 1056
11556.91 1020
11557.92 1041
11558.94 1021
11559.95 995
11560.97 995
11561.99 980
11563.00 966
11564.02 950
11565.03 917
11566.05 931
11567.06 929
11568.08 897
11569.09 909
11570.11 902
11571.13 917
11572.14 895
11573.16 881
11574.17 909
11575.19 884
11576.20 905
11577.22 923
11578.24 893
11579.25 871
11580.27 912
11581.29 912
11582.30 934
11583.32 940
11584.33 926
11585.35 902
11586.37 922
11587.38 944
11588.40 956
11589.42 914
11590.43 944
11591.45 933
11592.47 956
11593.48 969
11594.50 1004
11595.52 963
11596.53 988
11597.55 1023
11598.57 1050
11599.58 1055
11600.60 1080
11601.62 1071
11602.64 1119
11603.65 1054
11604.67 1046
11605.69 1072
11606.70 1049
11607.72 1018
11608.74 981
11609.76 992
11610.77 999
11611.79 984
11612.81 937
11613.83 915
11614.84 954
11615.86 908
11616.88 888
11617.90 927
11618.92 917
11619.93 904
11620.95 895
11621.97 898
11622.99 891
11624.01 920
11625.02 895
11626.04 917
11627.06 919
11628.08 909
11629.10 856
11630.11 837
11631.13 854
11632.15 882
11633.17 887
11634.19 862
11635.21 878
11636.23 875
11637.24 834
11638.26 857
11639.28 806
11640.30 854
11641.32 829
11642.34 798
11643.36 834
11644.38 799
11645.39 831
11646.41 813
11647.43 786
11648.45 821
11649.47 803
11650.49 800
11651.51 828
11652.53 796
11653.55 816
11654.57 790
11655.59 762
11656.61 813
11657.63 803
11658.65 784
11659.67 805
11660.69 785
11661.70 768
11662.72 764
11663.74 747
11664.76 787
11665.78 796
11666.80 752
11667.82 746
11668.84 800
11669.86 758
11670.88 772
11671.90 735
11672.92 747
11673.95 755
11674.97 735
11675.99 752
11677.01 787
11678.03 747
11679.05 721
11680.07 769
11681.09 744
11682.11 727
11683.13 712
11684.15 698
11685.17 737
11686.19 744
11687.21 746
11688.23 751
11689.25 735
11690.28 751
11691.30 728
11692.32 744
11693.34 724
11694.36 731
11695.38 757
11696.40 731
11697.42 765
11698.44 753
11699.47 706
11700.49 718
11701.51 731
11702.53 693
11703.55 714
11704.57 708
11705.60 705
11706.62 709
11707.64 691
11708.66 720
11709.68 703
11710.70 717
11711.73 725
11712.75 713
11713.77 708
11714.79 695
11715.81 713
11716.84 690
11717.86 690
11718.88 693
11719.90 683
11720.92 689
11721.95 668
11722.97 687
11723.99 681
11725.01 706
11726.04 702
11727.06 676
11728.08 687
11729.11 688
11730.13 682
11731.15 703
11732.17 680
11733.20 690
11734.22 697
11735.24 702
11736.26 711
11737.29 693
11738.31 686
11739.33 711
11740.36 702
11741.38 688
11742.40 661
11743.43 676
11744.45 675
11745.47 714
11746.50 693
11747.52 680
11748.54 672
11749.57 659
11750.59 674
11751.62 673
11752.64 651
11753.66 681
11754.69 687
11755.71 688
11756.73 684
11757.76 683
11758.78 687
11759.81 713
11760.83 719
11761.85 712
11762.88 688
11763.90 714
11764.93 694
11765.95 671
11766.98 682
11768.00 697
11769.02 702
11770.05 699
11771.07 720
11772.10 690
11773.12 715
11774.15 692
11775.17 721
11776.20 703
11777.22 729
11778.25 765
11779.27 743
11780.30 681
11781.32 691
11782.35 721
11783.37 697
11784.40 711
11785.42 737
11786.45 729
11787.47 734
11788.50 734
11789.52 705
11790.55 736
11791.57 735
11792.60 724
11793.62 748
11794.65 737
11795.67 729
11796.70 729
11797.73 718
11798.75 721
11799.78 738
11800.80 732
11801.83 725
11802.85 705
11803.88 734
11804.91 755
11805.93 773
11806.96 746
11807.98 727
11809.01 733
11810.04 746
11811.06 744
11812.09 767
11813.12 730
11814.14 737
11815.17 741
11816.19 742
11817.22 778
11818.25 754
11819.27 731
11820.30 725
11821.33 756
11822.35 760
11823.38 771
11824.41 775
11825.44 766
11826.46 747
11827.49 771
11828.52 799
11829.54 766
11830.57 795
11831.60 801
11832.62 749
11833.65 791
11834.68 780
11835.71 813
11836.73 819
11837.76 820
11838.79 784
11839.82 789
11840.84 795
11841.87 823
11842.90 815
11843.93 835
11844.95 841
11845.98 832
11847.01 811
11848.04 873
11849.07 851
11850.09 858
11851.12 846
11852.15 841
11853.18 874
11854.21 877
11855.23 867
11856.26 875
11857.29 862
11858.32 899
11859.35 899
11860.38 907
11861.40 907
11862.43 891
11863.46 885
11864.49 907
11865.52 929
11866.55 930
11867.58 888
11868.60 953
11869.63 951
11870.66 953
11871.69 922
11872.72 934
11873.75 933
11874.78 947
11875.81 890
11876.84 948
11877.86 953
11878.89 972
11879.92 1020
11880.95 981
11881.98 963
11883.01 982
11884.04 974
11885.07 982
11886.10 985
11887.13 998
11888.16 1048
11889.19 1040
11890.22 1050
11891.25 1081
11892.28 1071
11893.31 1099
11894.34 1151
11895.37 1126
11896.40 1148
11897.43 1182
11898.46 1203
11899.49 1237
11900.52 1308
11901.55 1320
11902.58 1344
11903.61 1334
11904.64 1370
11905.67 1350
11906.70 1357
11907.73 1369
11908.76 1338
11909.79 1323
11910.82 1298
11911.85 1298
11912.88 1259
11913.91 1239
11914.94 1232
11915.97 1180
11917.01 1175
11918.04 1186
11919.07 1160
11920.10 1152
11921.13 1155
11922.16 1173
11923.19 1136
11924.22 1144
11925.25 1172
11926.28 1164
11927.32 1178
11928.35 1251
11929.38 1256
11930.41 1286
11931.44 1256
11932.47 1253
11933.50 1287
11934.54 1284
11935.57 1288
11936.60 1253
11937.63 1216
11938.66 1222
11939.70 1166
11940.73 1178
11941.76 1138
11942.79 1137
11943.82 1106
11944.85 1059
11945.89 1034
11946.92 1070
11947.95 997
11948.98 992
11950.02 987
11951.05 985
11952.08 979
11953.11 971
11954.15 977
11955.18 959
11956.21 970
11957.24 942
11958.28 958
11959.31 970
11960.34 937
11961.37 979
11962.41 988
11963.44 972
11964.47 958
11965.51 969
11966.54 981
11967.57 984
11968.60 987
11969.64 995
11970.67 1019
11971.70 984
11972.74 1010
11973.77 985
11974.80 993
11975.84 942
11976.87 999
11977.90 1033
11978.94 1000
11979.97 1018
11981.00 1003
11982.04 988
11983.07 1000
11984.11 1019
11985.14 1003
11986.17 1013
11987.21 1056
11988.24 1025
11989.28 1022
11990.31 1030
11991.34 1080
11992.38 1084
11993.41 1041
11994.45 1042
11995.48 1056
11996.51 1082
11997.55 1106
11998.58 1087
11999.62 1098
12000.65 1070
12001.69 1053
12002.72 1092
12003.76 1089
12004.79 1084
12005.82 1112
12006.86 1083
12007.89 1125
12008.93 1110
12009.96 1125
12011.00 1166
12012.03 1124
12013.07 1127
12014.10 1186
12015.14 1157
12016.17 1147
12017.21 1131
12018.24 1143
12019.28 1185
12020.32 1141
12021.35 1135
12022.39 1182
12023.42 1181
12024.46 1183
12025.49 1167
12026.53 1128
12027.56 1130
12028.60 1166
12029.64 1171
12030.67 1131
12031.71 1126
12032.74 1140
12033.78 1109
12034.81 1153
12035.85 1125
12036.89 1125
12037.92 1166
12038.96 1126
12039.99 1150
12041.03 1158
12042.07 1183
12043.10 1177
12044.14 1176
12045.18 1140
12046.21 1173
12047.25 1158
12048.29 1200
12049.32 1166
12050.36 1217
12051.40 1252
12052.43 1226
12053.47 1248
12054.51 1259
12055.54 1295
12056.58 1297
12057.62 1256
12058.65 1275
12059.69 1283
12060.73 1261
12061.76 1268
12062.80 1224
12063.84 1181
12064.88 1192
12065.91 1154
12066.95 1145
12067.99 1148
12069.03 1150
12070.06 1127
12071.10 1166
12072.14 1125
12073.18 1095
12074.21 1092
12075.25 1082
12076.29 1111
12077.33 1116
12078.36 1091
12079.40 1084
12080.44 1085
12081.48 1060
12082.52 1080
12083.55 1053
12084.59 1039
12085.63 1064
12086.67 1054
12087.71 1050
12088.74 1062
12089.78 1105
12090.82 1102
12091.86 1097
12092.90 1083
12093.94 1085
12094.98 1111
12096.01 1118
12097.05 1128
12098.09 1125
12099.13 1118
12100.17 1192
12101.21 1180
12102.25 1230
12103.28 1183
12104.32 1163
12105.36 1165
12106.40 1153
12107.44 1131
12108.48 1156
12109.52 1113
12110.56 1092
12111.60 1097
12112.64 1061
12113.68 990
12114.72 1054
12115.76 1050
12116.79 1040
12117.83 1012
12118.87 974
12119.91 952
12120.95 928
12121.99 936
12123.03 941
12124.07 954
12125.11 920
12126.15 875
12127.19 886
12128.23 894
12129.27 875
12130.31 892
12131.35 890
12132.39 887
12133.43 873
12134.47 878
12135.51 851
12136.55 885
12137.59 885
12138.63 849
12139.67 850
12140.71 884
12141.76 871
12142.80 898
12143.84 886
12144.88 893
12145.92 853
12146.96 870
12148.00 841
12149.04 846
12150.08 856
12151.12 848
12152.16 849
12153.20 859
12154.25 846
12155.29 871
12156.33 855
12157.37 820
12158.41 836
12159.45 807
12160.49 793
12161.53 816
12162.58 824
12163.62 859
12164.66 854
12165.70 819
12166.74 844
12167.78 832
12168.82 824
12169.87 854
12170.91 838
12171.95 803
12172.99 851
12174.03 849
12175.08 837
12176.12 818
12177.16 851
12178.20 834
12179.24 824
12180.29 803
12181.33 778
12182.37 819
12183.41 811
12184.46 796
12185.50 825
12186.54 829
12187.58 805
12188.63 795
12189.67 802
12190.71 765
12191.75 757
12192.80 802
12193.84 798
12194.88 811
12195.92 812
12196.97 782
12198.01 815
12199.05 808
12200.10 796
12201.14 823
12202.18 802
12203.23 850
12204.27 791
12205.31 791
12206.36 785
12207.40 797
12208.44 815
12209.49 822
12210.53 761
12211.57 782
12212.62 776
12213.66 747
12214.70 777
12215.75 800
12216.79 795
12217.84 788
12218.88 771
12219.92 785
12220.97 749
12222.01 759
12223.06 787
12224.10 762
12225.14 787
12226.19 745
12227.23 777
12228.28 778
12229.32 778
12230.36 771
12231.41 776
12232.45 761
12233.50 767
12234.54 756
12235.59 741
12236.63 770
12237.68 759
12238.72 752
12239.77 766
12240.81 787
12241.86 782
12242.90 742
12243.94 725
12244.99 756
12246.03 767
12247.08 767
12248.13 781
12249.17 777
12250.22 711
12251.26 750
12252.31 767
12253.35 741
12254.40 742
12255.44 752
12256.49 744
12257.53 730
12258.58 710
12259.62 736
12260.67 740
12261.72 724
12262.76 736
12263.81 704
12264.85 719
12265.90 713
12266.94 717
12267.99 711
12269.04 716
12270.08 718
12271.13 725
12272.17 698
12273.22 691
12274.27 693
12275.31 748
12276.36 700
12277.41 697
12278.45 717
12279.50 715
12280.55 682
12281.59 696
12282.64 716
12283.69 704
12284.73 725
12285.78 699
12286.83 696
12287.87 686
12288.92 705
12289.97 704
12291.01 715
12292.06 705
12293.11 706
12294.15 671
12295.20 697
12296.25 684
12297.30 705
12298.34 712
12299.39 683
12300.44 694
12301.48 695
12302.53 690
12303.58 712
12304.63 688
12305.67 658
12306.72 704
12307.77 718
12308.82 696
12309.87 690
12310.91 659
12311.96 663
12313.01 664
12314.06 678
12315.10 684
12316.15 664
12317.20 691
12318.25 686
12319.30 680
12320.34 661
12321.39 687
12322.44 672
12323.49 710
12324.54 654
12325.59 662
12326.63 688
12327.68 668
12328.73 685
12329.78 668
12330.83 662
12331.88 672
12332.93 653
12333.98 665
12335.02 687
12336.07 693
12337.12 694
12338.17 690
12339.22 678
12340.27 687
12341.32 697
12342.37 688
12343.42 686
12344.47 664
12345.51 680
12346.56 658
12347.61 638
12348.66 665
12349.71 666
12350.76 684
12351.81 693
12352.86 675
12353.91 685
12354.96 698
12356.01 686
12357.06 665
12358.11 681
12359.16 684
12360.21 691
12361.26 691
12362.31 684
12363.36 676
12364.41 706
12365.46 729
12366.51 704
12367.56 700
12368.61 699
12369.66 692
12370.71 685
12371.76 687
12372.81 706
12373.86 721
12374.91 693
12375.96 725
12377.01 706
12378.06 700
12379.11 721
12380.17 715
12381.22 690
12382.27 704
12383.32 698
12384.37 670
12385.42 707
12386.47 685
12387.52 689
12388.57 728
12389.62 720
12390.67 740
12391.73 725
12392.78 728
12393.83 714
12394.88 705
12395.93 722
12396.98 729
12398.03 731
12399.09 753
12400.14 726
12401.19 737
12402.24 739
12403.29 732
12404.34 727
12405.40 730
12406.45 741
12407.50 751
12408.55 743
12409.60 758
12410.66 755
12411.71 756
12412.76 765
12413.81 770
12414.86 757
12415.92 774
12416.97 763
12418.02 808
12419.07 771
12420.13 741
12421.18 748
12422.23 786
12423.28 765
12424.34 749
12425.39 754
12426.44 791
12427.49 794
12428.55 799
12429.60 786
12430.65 787
12431.71 770
12432.76 789
12433.81 796
12434.86 779
12435.92 808
12436.97 802
12438.02 809
12439.08 799
12440.13 811
12441.18 804
12442.24 831
12443.29 839
12444.34 855
12445.40 790
12446.45 836
12447.50 833
12448.56 863
12449.61 870
12450.67 854
12451.72 851
12452.77 836
12453.83 859
12454.88 902
12455.94 893
12456.99 911
12458.04 959
12459.10 938
12460.15 946
12461.21 954
12462.26 1011
12463.31 1011
12464.37 1039
12465.42 1039
12466.48 1073
12467.53 1157
12468.59 1175
12469.64 1238
12470.70 1320
12471.75 1354
12472.80 1433
12473.86 1448
12474.91 1524
12475.97 1583
12477.02 1623
12478.08 1615
12479.13 1603
12480.19 1578
12481.24 1560
12482.30 1555
12483.35 1490
12484.41 1409
12485.46 1378
12486.52 1312
12487.57 1281
12488.63 1230
12489.69 1192
12490.74 1137
12491.80 1123
12492.85 1086
12493.91 1028
12494.96 1023
12496.02 1024
12497.07 994
12498.13 927
12499.19 946
12500.24 931
12501.30 939
12502.35 908
12503.41 949
12504.47 942
12505.52 948
12506.58 928
12507.63 946
12508.69 889
12509.75 896
12510.80 894
12511.86 921
12512.91 950
12513.97 947
12515.03 906
12516.08 910
12517.14 907
12518.20 895
12519.25 916
12520.31 891
12521.37 880
12522.42 879
12523.48 895
12524.54 896
12525.59 911
12526.65 891
12527.71 896
12528.77 879
12529.82 897
12530.88 886
12531.94 886
12532.99 914
12534.05 899
12535.11 897
12536.17 920
12537.22 942
12538.28 926
12539.34 908
12540.40 925
12541.45 934
12542.51 982
12543.57 986
12544.63 988
12545.68 992
12546.74 962
12547.80 1009
12548.86 1021
12549.92 1020
12550.97 1028
12552.03 1052
12553.09 1086
12554.15 1066
12555.21 1085
12556.26 1074
12557.32 1084
12558.38 1056
12559.44 1047
12560.50 1056
12561.56 1065
12562.61 1058
12563.67 1039
12564.73 1045
12565.79 1047
12566.85 1019
12567.91 1031
12568.97 961
12570.02 973
12571.08 968
12572.14 983
12573.20 943
12574.26 939
12575.32 961
12576.38 949
12577.44 970
12578.50 937
12579.56 958
12580.61 980
12581.67 982
12582.73 988
12583.79 931
12584.85 947
12585.91 964
12586.97 949
12588.03 929
12589.09 946
12590.15 958
12591.21 930
12592.27 920
12593.33 955
12594.39 959
12595.45 917
12596.51 934
12597.57 951
12598.63 928
12599.69 927
12600.75 929
12601.81 927
12602.87 918
12603.93 939
12604.99 937
12606.05 962
12607.11 971
12608.17 953
12609.23 966
12610.29 996
12611.35 989
12612.41 958
12613.47 976
12614.53 967
12615.59 981
12616.66 1008
12617.72 994
12618.78 968
12619.84 1010
12620.90 1044
12621.96 1055
12623.02 1034
12624.08 1028
12625.14 1078
12626.20 1123
12627.26 1098
12628.33 1086
12629.39 1108
12630.45 1107
12631.51 1134
12632.57 1158
12633.63 1105
12634.69 1062
12635.76 1056
12636.82 1096
12637.88 1071
12638.94 1043
12640.00 1039
12641.06 1033
12642.13 1011
12643.19 999
12644.25 989
12645.31 943
12646.37 962
12647.44 959
12648.50 915
12649.56 917
12650.62 930
12651.68 919
12652.75 928
12653.81 912
12654.87 924
12655.93 905
12657.00 920
12658.06 882
12659.12 890
12660.18 896
12661.25 884
12662.31 881
12663.37 892
12664.43 886
12665.50 916
12666.56 892
12667.62 902
12668.69 912
12669.75 877
12670.81 914
12671.88 899
12672.94 912
12674.00 939
12675.06 924
12676.13 956
12677.19 944
12678.25 925
12679.32 935
12680.38 954
12681.44 919
12682.51 927
12683.57 912
12684.64 915
12685.70 954
12686.76 951
12687.83 944
12688.89 953
12689.95 949
12691.02 976
12692.08 947
12693.15 952
12694.21 956
12695.27 937
12696.34 931
12697.40 976
12698.47 968
12699.53 991
12700.59 993
12701.66 1006
12702.72 1007
12703.79 977
12704.85 1027
12705.92 1016
12706.98 1044
12708.05 1065
12709.11 1038
12710.18 1052
12711.24 1045
12712.30 1076
12713.37 1071
12714.43 1037
12715.50 1073
12716.56 1027
12717.63 1049
12718.69 1034
12719.76 1018
12720.82 1043
12721.89 1057
12722.95 1067
12724.02 1100
12725.09 1101
12726.15 1041
12727.22 1072
12728.28 1104
12729.35 1086
12730.41 1102
12731.48 1122
12732.54 1136
12733.61 1121
12734.68 1096
12735.74 1089
12736.81 1107
12737.87 1136
12738.94 1082
12740.00 1053
12741.07 1045
12742.14 1034
12743.20 1026
12744.27 992
12745.33 976
12746.40 980
12747.47 1002
12748.53 993
12749.60 972
12750.67 964
12751.73 933
12752.80 925
12753.87 912
12754.93 902
12756.00 900
12757.07 892
12758.13 911
12759.20 924
12760.27 890
12761.33 883
12762.40 883
12763.47 844
12764.53 824
12765.60 849
12766.67 851
12767.73 848
12768.80 850
12769.87 859
12770.94 858
12772.00 824
12773.07 800
12774.14 823
12775.21 838
12776.27 800
12777.34 809
12778.41 822
12779.48 834
12780.54 804
12781.61 765
12782.68 764
12783.75 759
12784.81 794
12785.88 790
12786.95 785
12788.02 798
12789.09 795
12790.15 782
12791.22 785
12792.29 775
12793.36 763
12794.43 786
12795.49 760
12796.56 753
12797.63 767
12798.70 774
12799.77 806
12800.84 744
12801.90 758
12802.97 762
12804.04 785
12805.11 787
12806.18 758
12807.25 759
12808.32 775
12809.39 805
12810.45 774
12811.52 776
12812.59 780
12813.66 769
12814.73 798
12815.80 805
12816.87 778
12817.94 784
12819.01 788
12820.08 826
12821.15 800
12822.21 805
12823.28 789
12824.35 792
12825.42 786
12826.49 760
12827.56 753
12828.63 788
12829.70 775
12830.77 778
12831.84 760
12832.91 765
12833.98 767
12835.05 752
12836.12 740
12837.19 776
12838.26 771
12839.33 764
12840.40 746
12841.47 741
12842.54 760
12843.61 736
12844.68 699
12845.75 699
12846.82 728
12847.89 721
12848.96 714
12850.03 677
12851.10 702
12852.18 709
12853.25 709
12854.32 697
12855.39 676
12856.46 687
12857.53 714
12858.60 699
12859.67 682
12860.74 665
12861.81 683
12862.88 671
12863.96 675
12865.03 666
12866.10 702
12867.17 673
12868.24 672
12869.31 677
12870.38 676
12871.45 708
12872.53 674
12873.60 662
12874.67 681
12875.74 687
12876.81 654
12877.88 665
12878.96 639
12880.03 644
12881.10 654
12882.17 644
12883.24 639
12884.31 631
12885.39 648
12886.46 643
12887.53 656
12888.60 649
12889.68 622
12890.75 639
12891.82 645
12892.89 619
12893.96 656
12895.04 634
12896.11 619
12897.18 607
12898.25 612
12899.33 635
12900.40 610
12901.47 597
12902.54 613
12903.62 618
12904.69 602
12905.76 593
12906.84 585
12907.91 608
12908.98 572
12910.06 613
12911.13 632
12912.20 612
12913.27 626
12914.35 627
12915.42 618
12916.49 613
12917.57 597
12918.64 624
12919.71 611
12920.79 607
12921.86 602
12922.94 599
12924.01 587
12925.08 544
12926.16 583
12927.23 613
12928.30 587
12929.38 583
12930.45 579
12931.53 592
12932.60 594
12933.67 590
12934.75 589
12935.82 588
12936.90 581
12937.97 599
12939.04 586
12940.12 573
12941.19 580
12942.27 571
12943.34 583
12944.42 569
12945.49 584
12946.56 563
12947.64 552
12948.71 580
12949.79 567
12950.86 573
12951.94 562
12953.01 553
12954.09 570
12955.16 572
12956.24 591
12957.31 568
12958.39 562
12959.46 569
12960.54 541
12961.61 565
12962.69 565
12963.76 565
12964.84 533
12965.91 567
12966.99 571
12968.07 557
12969.14 588
12970.22 593
12971.29 591
12972.37 580
12973.44 569
12974.52 579
12975.59 544
12976.67 586
12977.75 579
12978.82 553
12979.90 557
12980.97 580
12982.05 588
12983.13 572
12984.20 538
12985.28 551
12986.35 569
12987.43 577
12988.51 574
12989.58 572
12990.66 563
12991.74 556
12992.81 558
12993.89 582
12994.97 572
12996.04 562
12997.12 548
12998.20 578
12999.27 576
13000.35 552
13001.43 582
13002.50 598
13003.58 582
13004.66 567
13005.73 553
13006.81 571
13007.89 586
13008.97 609
13010.04 587
13011.12 555
13012.20 568
13013.27 599
13014.35 603
13015.43 590
13016.51 585
13017.58 567
13018.66 584
13019.74 556
13020.82 587
13021.89 571
13022.97 614
13024.05 600
13025.13 590
13026.21 600
13027.28 606
13028.36 601
13029.44 582
13030.52 572
13031.60 564
13032.67 589
13033.75 576
13034.83 593
13035.91 587
13036.99 582
13038.07 590
13039.14 585
13040.22 584
13041.30 582
13042.38 588
13043.46 587
13044.54 578
13045.62 590
13046.69 593
13047.77 555
13048.85 582
13049.93 625
13051.01 580
13052.09 570
13053.17 606
13054.25 575
13055.33 589
13056.40 579
13057.48 567
13058.56 552
13059.64 581
13060.72 578
13061.80 592
13062.88 586
13063.96 584
13065.04 565
13066.12 576
13067.20 581
13068.28 583
13069.36 587
13070.44 608
13071.52 587
13072.60 597
13073.68 573
13074.76 557
13075.84 596
13076.92 596
13078.00 579
13079.08 584
13080.16 584
13081.24 575
13082.32 603
13083.40 565
13084.48 590
13085.56 592
13086.64 616
13087.72 567
13088.80 578
13089.88 581
13090.96 605
13092.04 558
13093.12 549
13094.20 573
13095.28 585
13096.36 596
13097.44 580
13098.52 568
13099.61 576
13100.69 582
13101.77 556
13102.85 583
13103.93 596
13105.01 584
13106.09 604
13107.17 605
13108.25 608
13109.34 572
13110.42 589
13111.50 592
13112.58 585
13113.66 618
13114.74 580
13115.82 590
13116.91 613
13117.99 630
13119.07 631
13120.15 609
13121.23 619
13122.31 623
13123.40 623
13124.48 645
13125.56 652
13126.64 622
13127.72 656
13128.81 664
13129.89 646
13130.97 641
13132.05 617
13133.14 616
13134.22 627
13135.30 644
13136.38 617
13137.47 615
13138.55 601
13139.63 618
13140.71 623
13141.80 603
13142.88 625
13143.96 641
13145.04 633
13146.13 614
13147.21 590
13148.29 591
13149.38 603
13150.46 643
13151.54 600
13152.62 598
13153.71 634
13154.79 619
13155.87 621
13156.96 604
13158.04 617
13159.12 601
13160.21 606
13161.29 628
13162.37 616
13163.46 611
13164.54 633
13165.62 634
13166.71 629
13167.79 631
13168.88 602
13169.96 631
13171.04 617
13172.13 629
13173.21 628
13174.30 617
13175.38 641
13176.46 665
13177.55 636
13178.63 610
13179.72 607
13180.80 621
13181.88 630
13182.97 623
13184.05 616
13185.14 646
13186.22 620
13187.31 621
13188.39 628
13189.48 631
13190.56 601
13191.65 637
13192.73 634
13193.81 651
13194.90 676
13195.98 644
13197.07 636
13198.15 664
13199.24 653
13200.32 647
13201.41 643
13202.49 647
13203.58 640
13204.67 647
13205.75 659
13206.84 639
13207.92 655
13209.01 665
13210.09 661
13211.18 633
13212.26 649
13213.35 666
13214.43 644
13215.52 651
13216.61 652
13217.69 671
13218.78 684
13219.86 654
13220.95 676
13222.04 666
13223.12 667
13224.21 661
13225.29 658
13226.38 650
13227.47 666
13228.55 661
13229.64 667
13230.72 680
13231.81 664
13232.90 660
13233.98 676
13235.07 704
13236.16 659
13237.24 633
13238.33 639
13239.42 685
13240.50 694
13241.59 690
13242.68 697
13243.76 702
13244.85 681
13245.94 664
13247.02 703
13248.11 734
13249.20 718
13250.29 686
13251.37 695
13252.46 684
13253.55 713
13254.63 710
13255.72 718
13256.81 696
13257.90 686
13258.98 721
13260.07 709
13261.16 721
13262.25 739
13263.33 721
13264.42 733
13265.51 743
13266.60 725
13267.69 733
13268.77 730
13269.86 725
13270.95 738
13272.04 726
13273.13 759
13274.21 728
13275.30 733
13276.39 777
13277.48 752
13278.57 777
13279.65 773
13280.74 773
13281.83 775
13282.92 769
13284.01 778
13285.10 754
13286.19 754
13287.27 761
13288.36 802
13289.45 765
13290.54 799
13291.63 806
13292.72 788
13293.81 799
13294.90 812
13295.98 857
13297.07 823
13298.16 827
13299.25 822
13300.34 816
13301.43 816
13302.52 842
13303.61 834
13304.70 833
13305.79 840
13306.88 866
13307.97 881
13309.06 854
13310.15 839
13311.24 866
13312.32 852
13313.41 879
13314.50 848
13315.59 826
13316.68 874
13317.77 861
13318.86 860
13319.95 889
13321.04 922
13322.13 910
13323.22 867
13324.31 884
13325.40 902
13326.49 881
13327.58 884
13328.68 914
13329.77 950
13330.86 937
13331.95 906
13333.04 974
13334.13 956
13335.22 967
13336.31 956
13337.40 960
13338.49 956
13339.58 962
13340.67 959
13341.76 991
13342.85 987
13343.94 993
13345.04 989
13346.13 1000
13347.22 997
13348.31 992
13349.40 988
13350.49 1009
13351.58 1006
13352.67 974
13353.77 975
13354.86 1028
13355.95 1001
13357.04 1034
13358.13 1077
13359.22 1058
13360.31 1061
13361.41 1033
13362.50 1048
13363.59 1075
13364.68 1101
13365.77 1120
13366.87 1098
13367.96 1135
13369.05 1115
13370.14 1104
13371.23 1113
13372.33 1085
13373.42 1072
13374.51 1059
13375.60 1084
13376.69 1055
13377.79 1056
13378.88 1014
13379.97 982
13381.06 990
13382.16 966
13383.25 962
13384.34 949
13385.43 961
13386.53 930
13387.62 955
13388.71 909
13389.81 912
13390.90 933
13391.99 904
13393.08 906
13394.18 924
13395.27 868
13396.36 877
13397.46 890
13398.55 894
13399.64 883
13400.74 898
13401.83 893
13402.92 866
13404.02 847
13405.11 854
13406.20 853
13407.30 857
13408.39 883
13409.48 851
13410.58 862
13411.67 866
13412.77 852
13413.86 839
13414.95 832
13416.05 894
13417.14 885
13418.23 894
13419.33 879
13420.42 877
13421.52 872
13422.61 863
13423.71 884
13424.80 879
13425.89 876
13426.99 923
13428.08 933
13429.18 907
13430.27 883
13431.37 850
13432.46 927
13433.56 932
13434.65 914
13435.74 913
13436.84 937
13437.93 888
13439.03 916
13440.12 900
13441.22 904
13442.31 918
13443.41 926
13444.50 972
13445.60 928
13446.69 941
13447.79 941
13448.88 927
13449.98 962
13451.08 945
13452.17 935
13453.27 940
13454.36 973
13455.46 987
13456.55 979
13457.65 968
13458.74 979
13459.84 986
13460.94 989
13462.03 981
13463.13 1032
13464.22 1051
13465.32 1017
13466.41 1007
13467.51 1011
13468.61 1026
13469.70 1026
13470.80 986
13471.90 1022
13472.99 1009
13474.09 1017
13475.18 1035
13476.28 1031
13477.38 1029
13478.47 1049
13479.57 1050
13480.67 1052
13481.76 1045
13482.86 1027
13483.96 1053
13485.05 1063
13486.15 1065
13487.25 1058
13488.34 1045
13489.44 1083
13490.54 1068
13491.63 1089
13492.73 1087
13493.83 1098
13494.93 1088
13496.02 1106
13497.12 1119
13498.22 1126
13499.31 1185
13500.41 1160
13501.51 1157
13502.61 1176
13503.70 1209
13504.80 1193
13505.90 1178
13507.00 1191
13508.09 1185
13509.19 1136
13510.29 1172
13511.39 1151
13512.49 1144
13513.58 1140
13514.68 1158
13515.78 1126
13516.88 1090
13517.98 1075
13519.07 1080
13520.17 1077
13521.27 1067
13522.37 1026
13523.47 1049
13524.57 1031
13525.66 1040
13526.76 1005
13527.86 1007
13528.96 1011
13530.06 1024
13531.16 999
13532.25 986
13533.35 978
13534.45 961
13535.55 976
13536.65 959
13537.75 942
13538.85 963
13539.95 916
13541.05 938
13542.14 896
13543.24 938
13544.34 911
13545.44 915
13546.54 898
13547.64 911
13548.74 871
13549.84 840
13550.94 847
13552.04 878
13553.14 882
13554.24 886
13555.34 830
13556.44 847
13557.54 863
13558.64 835
13559.74 830
13560.84 892
13561.94 854
13563.04 815
13564.13 845
13565.23 864
13566.34 858
13567.44 833
13568.54 818
13569.64 865
13570.74 838
13571.84 850
13572.94 867
13574.04 851
13575.14 832
13576.24 852
13577.34 830
13578.44 867
13579.54 873
13580.64 834
13581.74 854
13582.84 869
13583.94 874
13585.04 833
13586.14 812
13587.24 844
13588.35 872
13589.45 848
13590.55 827
13591.65 845
13592.75 849
13593.85 845
13594.95 880
13596.05 858
13597.15 882
13598.26 872
13599.36 843
13600.46 843
13601.56 836
13602.66 847
13603.76 831
13604.86 871
13605.97 845
13607.07 862
13608.17 873
13609.27 850
13610.37 850
13611.47 859
13612.58 867
13613.68 830
13614.78 892
13615.88 856
13616.98 833
13618.09 864
13619.19 861
13620.29 879
13621.39 890
13622.50 888
13623.60 849
13624.70 818
13625.80 840
13626.91 877
13628.01 891
13629.11 860
13630.21 847
13631.32 854
13632.42 853
13633.52 850
13634.62 849
13635.73 858
13636.83 859
13637.93 885
13639.04 863
13640.14 855
13641.24 855
13642.35 841
13643.45 879
13644.55 847
13645.65 835
13646.76 872
13647.86 819
13648.96 863
13650.07 876
13651.17 869
13652.28 857
13653.38 887
13654.48 859
13655.59 851
13656.69 850
13657.79 874
13658.90 869
13660.00 837
13661.11 828
13662.21 860
13663.31 865
13664.42 853
13665.52 890
13666.63 883
13667.73 869
13668.83 881
13669.94 862
13671.04 865
13672.15 857
13673.25 902
13674.36 872
13675.46 847
13676.56 874
13677.67 902
13678.77 902
13679.88 883
13680.98 860
13682.09 892
13683.19 865
13684.30 915
13685.40 910
13686.51 917
13687.61 916
13688.72 918
13689.82 907
13690.93 895
13692.03 913
13693.14 906
13694.24 937
13695.35 924
13696.45 910
13697.56 926
13698.66 935
13699.77 920
13700.87 927
13701.98 891
13703.09 935
13704.19 963
13705.30 981
13706.40 934
13707.51 968
13708.61 946
13709.72 1017
13710.83 978
13711.93 948
13713.04 957
13714.14 967
13715.25 954
13716.36 977
13717.46 1034
13718.57 989
13719.67 965
13720.78 1015
13721.89 1027
13722.99 1081
13724.10 1024
13725.21 1054
13726.31 1052
13727.42 1053
13728.53 1047
13729.63 1091
13730.74 1077
13731.85 1062
13732.95 1109
13734.06 1108
13735.17 1128
13736.27 1158
13737.38 1150
13738.49 1143
13739.59 1159
13740.70 1140
13741.81 1154
13742.92 1166
13744.02 1200
13745.13 1130
13746.24 1167
13747.35 1214
13748.45 1208
13749.56 1222
13750.67 1249
13751.78 1262
13752.88 1307
13753.99 1343
13755.10 1355
13756.21 1369
13757.31 1344
13758.42 1396
13759.53 1427
13760.64 1462
13761.75 1476
13762.85 1538
13763.96 1527
13765.07 1523
13766.18 1537
13767.29 1536
13768.39 1551
13769.50 1600
13770.61 1615
13771.72 1645
13772.83 1659
13773.94 1615
13775.04 1604
13776.15 1590
13777.26 1539
13778.37 1553
13779.48 1536
13780.59 1514
13781.70 1459
13782.80 1428
13783.91 1421
13785.02 1363
13786.13 1368
13787.24 1307
13788.35 1317
13789.46 1229
13790.57 1167
13791.68 1154
13792.79 1154
13793.90 1129
13795.00 1125
13796.11 1093
13797.22 1055
13798.33 1103
13799.44 1058
13800.55 1071
13801.66 1038
13802.77 1021
13803.88 1025
13804.99 996
13806.10 1033
13807.21 1003
13808.32 990
13809.43 985
13810.54 969
13811.65 970
13812.76 972
13813.87 983
13814.98 958
13816.09 918
13817.20 976
13818.31 934
13819.42 944
13820.53 971
13821.64 956
13822.75 928
13823.86 922
13824.97 940
13826.08 910
13827.19 919
13828.30 922
13829.41 925
13830.53 959
13831.64 931
13832.75 964
13833.86 994
13834.97 969
13836.08 928
13837.19 910
13838.30 941
13839.41 929
13840.52 954
13841.64 934
13842.75 947
13843.86 963
13844.97 989
13846.08 984
13847.19 980
13848.30 944
13849.41 975
13850.53 954
13851.64 931
13852.75 944
13853.86 950
13854.97 924
13856.08 932
13857.20 932
13858.31 931
13859.42 966
13860.53 940
13861.64 962
13862.76 933
13863.87 934
13864.98 992
13866.09 955
13867.20 949
13868.32 920
13869.43 946
13870.54 921
13871.65 967
13872.77 958
13873.88 943
13874.99 951
13876.10 946
13877.22 924
13878.33 986
13879.44 962
13880.55 984
13881.67 992
13882.78 991
13883.89 1001
13885.01 1036
13886.12 995
13887.23 996
13888.34 1021
13889.46 1000
13890.57 1045
13891.68 1025
13892.80 1014
13893.91 1060
13895.02 1040
13896.14 1012
13897.25 993
13898.36 1017
13899.48 1048
13900.59 1019
13901.70 1066
13902.82 1053
13903.93 1002
13905.05 997
13906.16 991
13907.27 1005
13908.39 991
13909.50 958
13910.61 956
13911.73 973
13912.84 959
13913.96 882
13915.07 901
13916.19 890
13917.30 896
13918.41 894
13919.53 882
13920.64 884
13921.76 882
13922.87 882
13923.99 867
13925.10 846
13926.21 871
13927.33 862
13928.44 852
13929.56 875
13930.67 843
13931.79 862
13932.90 905
13934.02 861
13935.13 821
13936.25 816
13937.36 834
13938.48 874
13939.59 855
13940.71 844
13941.82 800
13942.94 825
13944.05 841
13945.17 860
13946.28 837
13947.40 829
13948.52 833
13949.63 859
13950.75 783
13951.86 808
13952.98 824
13954.09 832
13955.21 832
13956.32 826
13957.44 812
13958.56 787
13959.67 786
13960.79 809
13961.90 799
13963.02 793
13964.14 811
13965.25 833
13966.37 823
13967.48 781
13968.60 801
13969.72 823
13970.83 792
13971.95 796
13973.07 789
13974.18 791
13975.30 821
13976.42 826
13977.53 811
13978.65 812
13979.77 831
13980.88 824
13982.00 856
13983.12 847
13984.23 816
13985.35 823
13986.47 831
13987.58 816
13988.70 796
13989.82 816
13990.94 825
13992.05 793
13993.17 811
13994.29 806
13995.40 841
13996.52 844
13997.64 837
13998.76 820
13999.87 778
14000.99 806
14002.11 814
14003.23 815
14004.35 819
14005.46 830
14006.58 818
14007.70 821
14008.82 802
14009.93 816
14011.05 800
14012.17 829
14013.29 814
14014.41 819
14015.52 812
14016.64 834
14017.76 821
14018.88 811
14020.00 816
14021.12 813
14022.23 829
14023.35 834
14024.47 821
14025.59 795
14026.71 810
14027.83 835
14028.95 840
14030.06 840
14031.18 817
14032.30 864
14033.42 879
14034.54 844
14035.66 870
14036.78 845
14037.90 849
14039.02 896
14040.14 869
14041.25 865
14042.37 855
14043.49 874
14044.61 881
14045.73 876
14046.85 832
14047.97 868
14049.09 854
14050.21 869
14051.33 884
14052.45 876
14053.57 897
14054.69 927
14055.81 913
14056.93 907
14058.05 928
14059.17 961
14060.29 940
14061.41 954
14062.53 962
14063.65 956
14064.77 953
14065.89 990
14067.01 976
14068.13 956
14069.25 964
14070.37 990
14071.49 973
14072.61 984
14073.73 1018
14074.85 1040
14075.97 1044
14077.09 1016
14078.21 1006
14079.33 1020
14080.45 1023
14081.57 1005
14082.69 977
14083.82 984
14084.94 961
14086.06 992
14087.18 969
14088.30 1014
14089.42 1007
14090.54 986
14091.66 992
14092.78 972
14093.91 975
14095.03 998
14096.15 962
14097.27 982
14098.39 988
14099.51 997
14100.63 982
14101.76 985
14102.88 1038
14104.00 968
14105.12 976
14106.24 955
14107.36 941
14108.49 921
14109.61 901
14110.73 916
14111.85 878
14112.97 887
14114.10 858
14115.22 872
14116.34 885
14117.46 864
14118.58 855
14119.71 863
14120.83 865
14121.95 863
14123.07 830
14124.20 809
14125.32 821
14126.44 791
14127.56 810
14128.69 788
14129.81 785
14130.93 810
14132.06 809
14133.18 785
14134.30 773
14135.42 768
14136.55 761
14137.67 780
14138.79 763
14139.92 800
14141.04 745
14142.16 751
14143.29 775
14144.41 763
14145.53 755
14146.66 763
14147.78 751
14148.90 766
14150.03 755
14151.15 788
14152.27 761
14153.40 758
14154.52 761
14155.64 741
14156.77 759
14157.89 745
14159.02 745
14160.14 747
14161.26 751
14162.39 769
14163.51 751
14164.64 761
14165.76 785
14166.88 750
14168.01 758
14169.13 732
14170.26 726
14171.38 736
14172.51 749
14173.63 757
14174.75 765
14175.88 727
14177.00 756
14178.13 733
14179.25 732
14180.38 719
14181.50 737
14182.63 734
14183.75 739
14184.88 712
14186.00 743
14187.13 741
14188.25 753
14189.38 701
14190.50 742
14191.63 702
14192.75 710
14193.88 718
14195.00 700
14196.13 687
14197.25 700
14198.38 701
14199.50 712
14200.63 703
14201.76 711
14202.88 701
14204.01 734
14205.13 718
14206.26 695
14207.38 688
14208.51 690
14209.64 706
14210.76 687
14211.89 658
14213.01 689
14214.14 677
14215.27 643
14216.39 659
14217.52 673
14218.64 656
14219.77 651
14220.90 664
14222.02 672
14223.15 668
14224.28 677
14225.40 685
14226.53 654
14227.66 650
14228.78 638
14229.91 634
14231.04 654
14232.16 639
14233.29 662
14234.42 658
14235.54 657
14236.67 599
14237.80 646
14238.92 679
14240.05 655
14241.18 637
14242.31 628
14243.43 620
14244.56 642
14245.69 661
14246.82 641
14247.94 626
14249.07 642
14250.20 652
14251.33 646
14252.45 635
14253.58 645
14254.71 672
14255.84 608
14256.96 617
14258.09 614
14259.22 619
14260.35 632
14261.47 624
14262.60 629
14263.73 607
14264.86 587
14265.99 610
14267.12 619
14268.24 606
14269.37 621
14270.50 624
14271.63 605
14272.76 596
14273.89 578
14275.01 595
14276.14 657
14277.27 626
14278.40 605
14279.53 609
14280.66 618
14281.79 592
14282.91 595
14284.04 609
14285.17 585
14286.30 596
14287.43 588
14288.56 614
14289.69 620
14290.82 612
14291.95 596
14293.08 582
14294.20 592
14295.33 576
14296.46 583
14297.59 573
14298.72 581
14299.85 612
14300.98 571
14302.11 602
14303.24 572
14304.37 568
14305.50 576
14306.63 591
14307.76 574
14308.89 578
14310.02 580
14311.15 582
14312.28 565
14313.41 559
14314.54 578
14315.67 558
14316.80 546
14317.93 566
14319.06 558
14320.19 532
14321.32 560
14322.45 578
14323.58 582
14324.71 550
14325.84 539
14326.97 537
14328.10 540
14329.23 550
14330.36 562
14331.49 547
14332.62 542
14333.76 561
14334.89 530
14336.02 540
14337.15 544
14338.28 510
14339.41 555
14340.54 556
14341.67 527
14342.80 560
14343.93 548
14345.07 539
14346.20 552
14347.33 542
14348.46 540
14349.59 524
14350.72 518
14351.85 552
14352.99 537
14354.12 555
14355.25 557
14356.38 559
14357.51 544
14358.64 533
14359.78 572
14360.91 543
14362.04 527
14363.17 540
14364.30 545
14365.44 553
14366.57 550
14367.70 561
14368.83 554
14369.96 535
14371.10 528
14372.23 533
14373.36 554
14374.49 535
14375.63 545
14376.76 532
14377.89 544
14379.02 551
14380.16 552
14381.29 524
14382.42 550
14383.55 534
14384.69 537
14385.82 545
14386.95 548
14388.09 549
14389.22 533
14390.35 528
14391.49 543
14392.62 545
14393.75 536
14394.89 553
14396.02 555
14397.15 564
14398.28 560
14399.42 572
14400.55 554
14401.69 549
14402.82 556
14403.95 560
14405.09 551
14406.22 548
14407.35 529
14408.49 554
14409.62 541
14410.75 520
14411.89 497
14413.02 530
14414.16 572
14415.29 560
14416.42 532
14417.56 550
14418.69 542
14419.83 543
14420.96 564
14422.10 602
14423.23 554
14424.36 583
14425.50 586
14426.63 568
14427.77 584
14428.90 583
14430.04 580
14431.17 572
14432.31 581
14433.44 578
14434.58 551
14435.71 569
14436.85 576
14437.98 579
14439.12 569
14440.25 587
14441.39 587
14442.52 585
14443.66 573
14444.79 558
14445.93 570
14447.06 587
14448.20 585
14449.33 570
14450.47 585
14451.60 573
14452.74 570
14453.87 591
14455.01 590
14456.14 578
14457.28 595
14458.42 593
14459.55 609
14460.69 597
14461.82 613
14462.96 632
14464.10 609
14465.23 601
14466.37 632
14467.50 589
14468.64 611
14469.78 632
14470.91 627
14472.05 610
14473.18 604
14474.32 621
14475.46 623
14476.59 631
14477.73 617
14478.87 628
14480.00 611
14481.14 618
14482.28 643
14483.41 615
14484.55 624
14485.69 621
14486.82 616
14487.96 636
14489.10 611
14490.23 579
14491.37 606
14492.51 606
14493.65 595
14494.78 610
14495.92 571
14497.06 588
14498.19 596
14499.33 630
14500.47 629
14501.61 600
14502.74 581
14503.88 609
14505.02 611
14506.16 627
14507.29 618
14508.43 644
14509.57 632
14510.71 649
14511.85 633
14512.98 619
14514.12 624
14515.26 615
14516.40 586
14517.54 593
14518.67 612
14519.81 584
14520.95 600
14522.09 588
14523.23 570
14524.36 573
14525.50 585
14526.64 580
14527.78 579
14528.92 596
14530.06 588
14531.19 582
14532.33 611
14533.47 579
14534.61 587
14535.75 601
14536.89 602
14538.03 605
14539.17 569
14540.31 599
14541.44 604
14542.58 569
14543.72 577
14544.86 586
14546.00 570
14547.14 590
14548.28 578
14549.42 598
14550.56 594
14551.70 579
14552.84 558
14553.98 590
14555.12 575
14556.25 586
14557.39 598
14558.53 554
14559.67 605
14560.81 587
14561.95 585
14563.09 599
14564.23 586
14565.37 571
14566.51 593
14567.65 584
14568.79 585
14569.93 591
14571.07 597
14572.21 608
14573.35 599
14574.49 594
14575.63 598
14576.77 608
14577.92 600
14579.06 570
14580.20 610
14581.34 639
14582.48 605
14583.62 589
14584.76 615
14585.90 610
14587.04 616
14588.18 655
14589.32 592
14590.46 602
14591.60 620
14592.74 628
14593.89 617
14595.03 648
14596.17 641
14597.31 663
14598.45 657
14599.59 626
14600.73 626
14601.87 667
14603.02 622
14604.16 625
14605.30 633
14606.44 627
14607.58 657
14608.72 654
14609.86 665
14611.01 667
14612.15 651
14613.29 654
14614.43 668
14615.57 671
14616.72 658
14617.86 692
14619.00 663
14620.14 713
14621.28 702
14622.43 688
14623.57 708
14624.71 714
14625.85 702
14627.00 714
14628.14 692
14629.28 727
14630.42 770
14631.56 744
14632.71 755
14633.85 755
14634.99 767
14636.14 768
14637.28 768
14638.42 724
14639.56 718
14640.71 753
14641.85 752
14642.99 728
14644.14 715
14645.28 714
14646.42 713
14647.56 725
14648.71 672
14649.85 676
14650.99 665
14652.14 653
14653.28 669
14654.42 670
14655.57 621
14656.71 623
14657.85 613
14659.00 615
14660.14 618
14661.29 611
14662.43 589
14663.57 609
14664.72 589
14665.86 564
14667.00 574
14668.15 567
14669.29 578
14670.44 595
14671.58 535
14672.73 549
14673.87 554
14675.01 535
14676.16 576
14677.30 541
14678.45 533
14679.59 558
14680.74 543
14681.88 531
14683.02 528
14684.17 500
14685.31 525
14686.46 539
14687.60 545
14688.75 535
14689.89 533
14691.04 534
14692.18 515
14693.33 508
14694.47 520
14695.62 510
14696.76 514
14697.91 501
14699.05 519
14700.20 531
14701.34 522
14702.49 508
14703.63 499
14704.78 512
14705.92 489
14707.07 506
14708.22 513
14709.36 501
14710.51 519
14711.65 532
14712.80 542
14713.94 525
14715.09 514
14716.23 515
14717.38 500
14718.53 468
14719.67 488
14720.82 518
14721.96 531
14723.11 527
14724.26 510
14725.40 499
14726.55 512
14727.70 493
14728.84 489
14729.99 502
14731.13 523
14732.28 497
14733.43 485
14734.57 490
14735.72 491
14736.87 537
14738.01 505
14739.16 471
14740.31 471
14741.45 516
14742.60 484
14743.75 496
14744.89 502
14746.04 485
14747.19 480
14748.34 483
14749.48 506
14750.63 501
14751.78 508
14752.92 498
14754.07 503
14755.22 476
14756.37 462
14757.51 464
14758.66 496
14759.81 476
14760.96 450
14762.10 467
14763.25 474
14764.40 474
14765.55 460
14766.70 501
14767.84 471
14768.99 456
14770.14 481
14771.29 478
14772.43 483
14773.58 497
14774.73 472
14775.88 465
14777.03 440
14778.18 452
14779.32 441
14780.47 463
14781.62 448
14782.77 468
14783.92 463
14785.07 479
14786.21 435
14787.36 426
14788.51 442
14789.66 445
14790.81 442
14791.96 460
14793.11 458
14794.26 448
14795.40 460
14796.55 449
14797.70 429
14798.85 450
14800.00 450
14801.15 450
14802.30 439
14803.45 418
14804.60 434
14805.75 427
14806.90 439
14808.05 450
14809.19 444
14810.34 438
14811.49 408
14812.64 414
14813.79 430
14814.94 428
14816.09 417
14817.24 428
14818.39 442
14819.54 442
14820.69 416
14821.84 405
14822.99 417
14824.14 399
14825.29 421
14826.44 434
14827.59 410
14828.74 420
14829.89 403
14831.04 425
14832.19 407
14833.34 422
14834.49 407
14835.64 405
14836.79 444
14837.95 408
14839.10 412
14840.25 408
14841.40 415
14842.55 418
14843.70 410
14844.85 430
14846.00 408
14847.15 399
14848.30 403
14849.45 392
14850.60 378
14851.76 391
14852.91 412
14854.06 384
14855.21 409
14856.36 405
14857.51 409
14858.66 417
14859.81 438
14860.97 409
14862.12 372
14863.27 380
14864.42 376
14865.57 383
14866.72 380
14867.88 400
14869.03 409
14870.18 408
14871.33 393
14872.48 387
14873.64 394
14874.79 398
14875.94 404
14877.09 403
14878.24 390
14879.40 392
14880.55 428
14881.70 395
14882.85 400
14884.00 407
14885.16 400
14886.31 401
14887.46 416
14888.61 394
14889.77 416
14890.92 411
14892.07 402
14893.23 398
14894.38 407
14895.53 411
14896.68 397
14897.84 383
14898.99 409
14900.14 413
14901.30 395
14902.45 379
14903.60 399
14904.75 420
14905.91 383
14907.06 392
14908.21 374
14909.37 404
14910.52 366
14911.67 375
14912.83 396
14913.98 391
14915.14 389
14916.29 417
14917.44 383
14918.60 395
14919.75 397
14920.90 395
14922.06 395
14923.21 422
14924.37 396
14925.52 395
14926.67 366
14927.83 387
14928.98 386
14930.14 391
14931.29 385
14932.44 390
14933.60 379
14934.75 372
14935.91 370
14937.06 338
14938.22 397
14939.37 392
14940.52 399
14941.68 369
14942.83 371
14943.99 369
14945.14 400
14946.30 419
14947.45 384
14948.61 388
14949.76 389
14950.92 402
14952.07 411
14953.23 399
14954.38 362
14955.54 392
14956.69 403
14957.85 406
14959.00 381
14960.16 387
14961.31 411
14962.47 364
14963.62 372
14964.78 411
14965.94 410
14967.09 385
14968.25 399
14969.40 398
14970.56 380
14971.71 387
14972.87 397
14974.03 393
14975.18 393
14976.34 373
14977.49 386
14978.65 399
14979.81 388
14980.96 390
14982.12 370
14983.27 398
14984.43 397
14985.59 402
14986.74 365
14987.90 395
14989.06 364
14990.21 396
14991.37 391
14992.53 374
14993.68 389
14994.84 391
14996.00 387
14997.15 387
14998.31 379
14999.47 398
15000.62 414
15001.78 392
15002.94 366
15004.09 400
15005.25 377
15006.41 379
15007.56 388
15008.72 397
15009.88 384
15011.04 380
15012.19 401
15013.35 393
15014.51 398
15015.67 394
15016.82 376
15017.98 391
15019.14 409
15020.30 376
15021.45 377
15022.61 381
15023.77 384
15024.93 364
15026.08 375
15027.24 370
15028.40 359
15029.56 384
15030.72 384
15031.87 364
15033.03 369
15034.19 384
15035.35 374
15036.51 397
15037.67 363
15038.82 366
15039.98 376
15041.14 369
15042.30 380
15043.46 370
15044.62 362
15045.78 373
15046.93 363
15048.09 384
15049.25 361
15050.41 363
15051.57 382
15052.73 384
15053.89 386
15055.05 403
15056.20 366
15057.36 389
15058.52 365
15059.68 388
15060.84 369
15062.00 373
15063.16 372
15064.32 355
15065.48 361
15066.64 359
15067.80 385
15068.96 383
15070.12 375
15071.28 392
15072.44 389
15073.60 381
15074.76 374
15075.91 385
15077.07 391
15078.23 372
15079.39 365
15080.55 368
15081.71 388
15082.87 370
15084.03 374
15085.19 368
15086.35 347
15087.51 392
15088.68 374
15089.84 385
15091.00 370
15092.16 381
15093.32 387
15094.48 353
15095.64 361
15096.80 383
15097.96 379
15099.12 372
15100.28 372
15101.44 390
15102.60 368
15103.76 362
15104.92 376
15106.08 370
15107.25 368
15108.41 374
15109.57 365
15110.73 374
15111.89 371
15113.05 372
15114.21 374
15115.37 381
15116.54 374
15117.70 391
15118.86 348
15120.02 363
15121.18 370
15122.34 380
15123.50 394
15124.67 379
15125.83 347
15126.99 383
15128.15 374
15129.31 404
15130.47 377
15131.64 398
15132.80 409
15133.96 395
15135.12 373
15136.28 379
15137.45 370
15138.61 404
15139.77 396
15140.93 394
15142.10 389
15143.26 388
15144.42 411
15145.58 398
15146.75 379
15147.91 412
15149.07 429
15150.23 397
15151.40 408
15152.56 389
15153.72 376
15154.88 405
15156.05 411
15157.21 399
15158.37 384
15159.54 407
15160.70 381
15161.86 415
15163.03 390
15164.19 386
15165.35 375
15166.52 391
15167.68 402
15168.84 401
15170.01 393
15171.17 417
15172.33 394
15173.50 385
15174.66 434
15175.82 415
15176.99 417
15178.15 411
15179.31 455
15180.48 434
15181.64 428
15182.81 417
15183.97 423
15185.13 416
15186.30 433
15187.46 429
15188.63 422
15189.79 414
15190.95 450
15192.12 448
15193.28 436
15194.45 446
15195.61 416
15196.78 415
15197.94 427
15199.10 431
15200.27 430
15201.43 433
15202.60 443
15203.76 430
15204.93 460
15206.09 429
15207.26 420
15208.42 435
15209.59 426
15210.75 431
15211.92 447
15213.08 462
15214.25 417
15215.41 457
15216.58 447
15217.74 442
15218.91 438
15220.07 425
15221.24 427
15222.40 450
15223.57 448
15224.74 454
15225.90 462
15227.07 460
15228.23 476
15229.40 462
15230.56 476
15231.73 445
15232.89 456
15234.06 437
15235.23 463
15236.39 467
15237.56 480
15238.72 438
15239.89 473
15241.06 472
15242.22 456
15243.39 452
15244.56 472
15245.72 468
15246.89 464
15248.05 459
15249.22 423
15250.39 459
15251.55 463
15252.72 460
15253.89 452
15255.05 450
15256.22 428
15257.39 440
15258.55 460
15259.72 456
15260.89 466
15262.05 445
15263.22 439
15264.39 463
15265.56 436
15266.72 457
15267.89 443
15269.06 448
15270.22 442
15271.39 423
15272.56 424
15273.73 424
15274.89 427
15276.06 409
15277.23 412
15278.40 412
15279.56 430
15280.73 424
15281.90 414
15283.07 415
15284.23 425
15285.40 433
15286.57 424
15287.74 429
15288.91 450
15290.07 423
15291.24 405
15292.41 417
15293.58 429
15294.75 430
15295.92 432
15297.08 451
15298.25 407
15299.42 412
15300.59 424
15301.76 404
15302.93 412
15304.09 423
15305.26 442
15306.43 427
15307.60 427
15308.77 426
15309.94 454
15311.11 429
15312.28 442
15313.44 440
15314.61 431
15315.78 425
15316.95 429
15318.12 418
15319.29 422
15320.46 426
15321.63 427
15322.80 416
15323.97 422
15325.14 414
15326.30 404
15327.47 444
15328.64 452
15329.81 417
15330.98 431
15332.15 435
15333.32 424
15334.49 440
15335.66 455
15336.83 432
15338.00 449
15339.17 462
15340.34 454
15341.51 428
15342.68 458
15343.85 449
15345.02 461
15346.19 439
15347.36 450
15348.53 449
15349.70 434
15350.87 465
15352.04 450
15353.21 461
15354.38 471
15355.55 453
15356.72 475
15357.90 429
15359.07 445
15360.24 472
15361.41 455
15362.58 471
15363.75 501
15364.92 467
15366.09 469
15367.26 482
15368.43 477
15369.60 484
15370.77 461
15371.95 468
15373.12 465
15374.29 467
15375.46 465
15376.63 463
15377.80 487
15378.97 462
15380.15 469
15381.32 447
15382.49 425
15383.66 476
15384.83 469
15386.00 460
15387.17 482
15388.35 456
15389.52 430
15390.69 459
15391.86 451
15393.03 444
15394.21 431
15395.38 417
15396.55 430
15397.72 436
15398.89 446
15400.07 453
15401.24 426
15402.41 428
15403.58 435
15404.76 441
15405.93 419
15407.10 426
15408.27 436
15409.45 428
15410.62 423
15411.79 422
15412.96 415
15414.14 418
15415.31 426
15416.48 419
15417.66 388
15418.83 401
15420.00 411
15421.17 411
15422.35 408
15423.52 425
15424.69 428
15425.87 412
15427.04 413
15428.21 386
15429.39 420
15430.56 424
15431.73 411
15432.91 417
15434.08 396
15435.25 418
15436.43 431
15437.60 391
15438.77 400
15439.95 411
15441.12 406
15442.30 403
15443.47 413
15444.64 425
15445.82 409
15446.99 418
15448.17 410
15449.34 406
15450.51 420
15451.69 393
15452.86 395
15454.04 414
15455.21 419
15456.39 411
15457.56 436
15458.73 395
15459.91 394
15461.08 398
15462.26 394
15463.43 411
15464.61 413
15465.78 408
15466.96 395
15468.13 414
15469.31 425
15470.48 420
15471.66 402
15472.83 407
15474.01 385
15475.18 380
15476.36 383
15477.53 405
15478.71 396
15479.88 407
15481.06 395
15482.23 413
15483.41 410
15484.58 387
15485.76 397
15486.93 409
15488.11 408
15489.29 414
15490.46 415
15491.64 401
15492.81 396
15493.99 408
15495.16 428
15496.34 401
15497.52 424
15498.69 419
15499.87 430
15501.04 387
15502.22 424
15503.40 431
15504.57 403
15505.75 406
15506.92 406
15508.10 417
15509.28 400
15510.45 401
15511.63 390
15512.81 424
15513.98 410
15515.16 439
15516.34 400
15517.51 423
15518.69 437
15519.87 408
15521.04 436
15522.22 417
15523.40 418
15524.57 441
15525.75 423
15526.93 422
15528.11 404
15529.28 428
15530.46 419
15531.64 414
15532.81 436
15533.99 412
15535.17 426
15536.35 465
15537.52 418
15538.70 422
15539.88 411
15541.06 422
15542.23 436
15543.41 449
15544.59 431
15545.77 449
15546.95 432
15548.12 424
15549.30 424
15550.48 422
15551.66 420
15552.83 417
15554.01 436
15555.19 425
15556.37 461
15557.55 449
15558.73 480
15559.90 441
15561.08 427
15562.26 434
15563.44 448
15564.62 424
15565.80 434
15566.97 433
15568.15 424
15569.33 437
15570.51 466
15571.69 459
15572.87 450
15574.05 473
15575.23 432
15576.40 448
15577.58 458
15578.76 457
15579.94 466
15581.12 440
15582.30 475
15583.48 460
15584.66 476
15585.84 472
15587.02 446
15588.20 469
15589.38 466
15590.56 488
15591.73 483
15592.91 473
15594.09 470
15595.27 498
15596.45 496
15597.63 464
15598.81 491
15599.99 467
15601.17 482
15602.35 507
15603.53 493
15604.71 477
15605.89 462
15607.07 507
15608.25 527
15609.43 506
15610.61 518
15611.79 508
15612.97 506
15614.15 496
15615.33 518
15616.51 499
15617.69 516
15618.88 528
15620.06 502
15621.24 525
15622.42 515
15623.60 526
15624.78 521
15625.96 522
15627.14 511
15628.32 548
15629.50 528
15630.68 513
15631.86 543
15633.05 534
15634.23 556
15635.41 565
15636.59 560
15637.77 575
15638.95 598
15640.13 539
15641.31 548
15642.50 561
15643.68 561
15644.86 550
15646.04 569
15647.22 551
15648.40 573
15649.58 579
15650.77 581
15651.95 587
15653.13 577
15654.31 574
15655.49 577
15656.68 566
15657.86 581
15659.04 602
15660.22 566
15661.40 572
15662.59 572
15663.77 576
15664.95 563
15666.13 592
15667.32 567
15668.50 552
15669.68 571
15670.86 561
15672.05 587
15673.23 561
15674.41 563
15675.59 568
15676.78 541
15677.96 548
15679.14 512
15680.32 536
15681.51 548
15682.69 559
15683.87 550
15685.06 531
15686.24 526
15687.42 512
15688.61 522
15689.79 530
15690.97 531
15692.16 544
15693.34 533
15694.52 506
15695.71 509
15696.89 542
15698.07 534
15699.26 551
15700.44 544
15701.62 527
15702.81 513
15703.99 540
15705.17 551
15706.36 567
15707.54 530
15708.73 545
15709.91 527
15711.09 550
15712.28 521
15713.46 549
15714.65 567
15715.83 545
15717.02 528
15718.20 539
15719.38 543
15720.57 526
15721.75 556
15722.94 559
15724.12 562
15725.31 552
15726.49 561
15727.68 533
15728.86 525
15730.04 542
15731.23 561
15732.41 549
15733.60 555
15734.78 569
15735.97 558
15737.15 556
15738.34 550
15739.52 535
15740.71 525
15741.89 565
15743.08 590
15744.27 583
15745.45 580
15746.64 574
15747.82 563
15749.01 548
15750.19 583
15751.38 557
15752.56 592
15753.75 611
15754.93 575
15756.12 593
15757.31 631
15758.49 602
15759.68 577
15760.86 598
15762.05 611
15763.24 591
15764.42 590
15765.61 612
15766.79 579
15767.98 582
15769.17 545
15770.35 584
15771.54 582
15772.72 566
15773.91 582
15775.10 546
15776.28 532
15777.47 556
15778.66 562
15779.84 567
15781.03 554
15782.22 567
15783.40 534
15784.59 536
15785.78 519
15786.96 541
15788.15 526
15789.34 522
15790.53 536
15791.71 542
15792.90 520
15794.09 532
15795.27 528
15796.46 526
15797.65 518
15798.84 514
15800.02 515
15801.21 518
15802.40 516
15803.59 509
15804.77 492
15805.96 511
15807.15 502
15808.34 493
15809.52 497
15810.71 501
15811.90 489
15813.09 506
15814.28 477
15815.46 495
15816.65 488
15817.84 500
15819.03 490
15820.22 495
15821.40 488
15822.59 510
15823.78 488
15824.97 462
15826.16 465
15827.35 483
15828.53 501
15829.72 503
15830.91 489
15832.10 487
15833.29 490
15834.48 501
15835.67 477
15836.85 501
15838.04 490
15839.23 478
15840.42 507
15841.61 499
15842.80 481
15843.99 472
15845.18 481
15846.37 468
15847.55 463
15848.74 505
15849.93 502
15851.12 476
15852.31 477
15853.50 496
15854.69 493
15855.88 480
15857.07 475
15858.26 507
15859.45 492
15860.64 479
15861.83 488
15863.02 480
15864.21 503
15865.40 490
15866.59 484
15867.78 501
15868.97 499
15870.16 491
15871.35 531
15872.54 538
15873.73 496
15874.92 511
15876.11 502
15877.30 513
15878.49 525
15879.68 522
15880.87 515
15882.06 518
15883.25 505
15884.44 479
15885.63 499
15886.82 490
15888.01 506
15889.20 528
15890.39 500
15891.59 493
15892.78 513
15893.97 516
15895.16 501
15896.35 491
15897.54 522
15898.73 531
15899.92 515
15901.11 511
15902.30 500
15903.50 486
15904.69 547
15905.88 555
15907.07 538
15908.26 540
15909.45 536
15910.64 545
15911.84 525
15913.03 546
15914.22 517
15915.41 562
15916.60 550
15917.79 539
15918.99 571
15920.18 546
15921.37 550
15922.56 550
15923.75 546
15924.95 543
15926.14 559
15927.33 561
15928.52 558
15929.71 565
15930.91 555
15932.10 541
15933.29 515
15934.48 539
15935.68 545
15936.87 520
15938.06 517
15939.25 540
15940.45 514
15941.64 517
15942.83 514
15944.03 497
15945.22 521
15946.41 501
15947.60 490
15948.80 479
15949.99 480
15951.18 474
15952.38 480
15953.57 475
15954.76 453
15955.96 450
15957.15 459
15958.34 471
15959.54 451
15960.73 458
15961.92 429
15963.12 426
15964.31 422
15965.50 432
15966.70 440
15967.89 421
15969.08 451
15970.28 450
15971.47 445
15972.67 417
15973.86 404
15975.05 424
15976.25 428
15977.44 453
15978.64 428
15979.83 425
15981.02 420
15982.22 416
15983.41 434
15984.61 408
15985.80 419
15987.00 419
15988.19 405
15989.38 415
15990.58 407
15991.77 416
15992.97 411
15994.16 412
15995.36 425
15996.55 403
15997.75 392
15998.94 419
16000.14 412
16001.33 406
16002.53 406
16003.72 376
16004.92 378
16006.11 388
16007.31 401
16008.50 394
16009.70 398
16010.89 405
16012.09 400
16013.28 379
16014.48 383
16015.67 384
16016.87 393
16018.07 392
16019.26 388
16020.46 376
16021.65 380
16022.85 398
16024.04 429
16025.24 433
16026.44 390
16027.63 390
16028.83 413
16030.02 419
16031.22 374
16032.42 400
16033.61 389
16034.81 375
16036.00 388
16037.20 384
16038.40 390
16039.59 379
16040.79 386
16041.99 375
16043.18 384
16044.38 377
16045.58 406
16046.77 372
16047.97 356
16049.17 388
16050.36 377
16051.56 381
16052.76 384
16053.95 383
16055.15 379
16056.35 386
16057.54 393
16058.74 384
16059.94 387
16061.14 394
16062.33 362
16063.53 373
16064.73 375
16065.92 361
16067.12 352
16068.32 367
16069.52 375
16070.71 391
16071.91 388
16073.11 361
16074.31 372
16075.50 381
16076.70 404
16077.90 395
16079.10 385
16080.30 378
16081.49 361
16082.69 365
16083.89 370
16085.09 380
16086.29 353
16087.48 377
16088.68 360
16089.88 365
16091.08 344
16092.28 358
16093.48 342
16094.67 361
16095.87 340
16097.07 355
16098.27 344
16099.47 371
16100.67 360
16101.87 358
16103.06 338
16104.26 344
16105.46 362
16106.66 353
16107.86 366
16109.06 338
16110.26 334
16111.46 350
16112.66 338
16113.86 340
16115.05 358
16116.25 344
16117.45 336
16118.65 355
16119.85 357
16121.05 345
16122.25 359
16123.45 381
16124.65 367
16125.85 330
16127.05 334
16128.25 351
16129.45 345
16130.65 336
16131.85 347
16133.05 325
16134.25 325
16135.45 340
16136.65 330
16137.85 345
16139.05 367
16140.25 357
16141.45 355
16142.65 351
16143.85 351
16145.05 377
16146.25 344
16147.45 353
16148.65 346
16149.85 346
16151.05 345
16152.25 341
16153.45 355
16154.65 357
16155.85 346
16157.05 350
16158.25 343
16159.46 330
16160.66 341
16161.86 346
16163.06 335
16164.26 344
16165.46 337
16166.66 344
16167.86 352
16169.06 323
16170.27 336
16171.47 340
16172.67 370
16173.87 354
16175.07 337
16176.27 334
16177.47 350
16178.67 347
16179.88 357
16181.08 353
16182.28 371
16183.48 350
16184.68 344
16185.89 347
16187.09 350
16188.29 357
16189.49 344
16190.69 353
16191.90 344
16193.10 374
16194.30 356
16195.50 351
16196.70 350
16197.91 356
16199.11 361
16200.31 374
16201.51 366
16202.72 353
16203.92 339
16205.12 344
16206.32 351
16207.53 353
16208.73 356
16209.93 388
16211.13 375
16212.34 373
16213.54 342
16214.74 348
16215.95 355
16217.15 364
16218.35 365
16219.55 344
16220.76 366
16221.96 396
16223.16 380
16224.37 354
16225.57 348
16226.77 367
16227.98 356
16229.18 342
16230.38 353
16231.59 373
16232.79 372
16233.99 372
16235.20 358
16236.40 360
16237.61 368
16238.81 381
16240.01 364
16241.22 380
16242.42 383
16243.63 365
16244.83 368
16246.03 386
16247.24 354
16248.44 372
16249.65 362
16250.85 386
16252.05 395
16253.26 360
16254.46 375
16255.67 387
16256.87 395
16258.08 390
16259.28 362
16260.49 382
16261.69 403
16262.89 372
16264.10 378
16265.30 383
16266.51 407
16267.71 362
16268.92 392
16270.12 395
16271.33 391
16272.53 377
16273.74 382
16274.94 399
16276.15 380
16277.35 378
16278.56 370
16279.77 375
16280.97 402
16282.18 374
16283.38 386
16284.59 376
16285.79 380
16287.00 389
16288.20 401
16289.41 400
16290.61 373
16291.82 384
16293.03 383
16294.23 369
16295.44 401
16296.64 379
16297.85 388
16299.06 378
16300.26 376
16301.47 373
16302.67 387
16303.88 390
16305.09 379
16306.29 379
16307.50 366
16308.71 383
16309.91 364
16311.12 385
16312.33 378
16313.53 395
16314.74 398
16315.95 376
16317.15 380
16318.36 361
16319.57 381
16320.77 381
16321.98 353
16323.19 389
16324.39 384
16325.60 384
16326.81 371
16328.01 372
16329.22 349
16330.43 319
16331.64 355
16332.84 366
16334.05 372
16335.26 376
16336.47 358
16337.67 348
16338.88 337
16340.09 336
16341.30 333
16342.50 343
16343.71 335
16344.92 339
16346.13 352
16347.33 339
16348.54 343
16349.75 344
16350.96 346
16352.17 341
16353.37 353
16354.58 358
16355.79 320
16357.00 351
16358.21 332
16359.41 340
16360.62 331
16361.83 340
16363.04 345
16364.25 343
16365.46 327
16366.67 362
16367.87 337
16369.08 340
16370.29 328
16371.50 350
16372.71 357
16373.92 323
16375.13 338
16376.34 329
16377.54 300
16378.75 333
16379.96 331
16381.17 333
16382.38 354
16383.59 317
16384.80 340
16386.01 336
16387.22 324
16388.43 332
16389.64 345
16390.85 357
16392.05 318
16393.26 341
16394.47 340
16395.68 327
16396.89 346
16398.10 323
16399.31 322
16400.52 338
16401.73 335
16402.94 321
16404.15 320
16405.36 313
16406.57 320
16407.78 322
16408.99 329
16410.20 328
16411.41 350
16412.62 315
16413.83 324
16415.04 340
16416.25 332
16417.46 334
16418.67 339
16419.88 314
16421.10 313
16422.31 334
16423.52 338
16424.73 341
16425.94 339
16427.15 330
16428.36 335
16429.57 310
16430.78 330
16431.99 324
16433.20 315
16434.41 328
16435.63 336
16436.84 336
16438.05 324
16439.26 325
16440.47 314
16441.68 303
16442.89 328
16444.10 323
16445.32 319
16446.53 311
16447.74 321
16448.95 327
16450.16 327
16451.37 325
16452.59 333
16453.80 326
16455.01 336
16456.22 311
16457.43 337
16458.64 339
16459.86 333
16461.07 328
16462.28 325
16463.49 313
16464.70 334
16465.92 345
16467.13 330
16468.34 328
16469.55 313
16470.77 325
16471.98 317
16473.19 330
16474.40 293
16475.62 321
16476.83 337
16478.04 330
16479.25 303
16480.47 303
16481.68 322
16482.89 320
16484.11 325
16485.32 323
16486.53 322
16487.74 334
16488.96 324
16490.17 319
16491.38 310
16492.60 316
16493.81 315
16495.02 317
16496.24 333
16497.45 319
16498.66 303
16499.88 343
16501.09 318
16502.30 314
16503.52 316
16504.73 327
16505.94 320
16507.16 318
16508.37 320
16509.59 332
16510.80 322
16512.01 301
16513.23 323
16514.44 340
16515.66 314
16516.87 311
16518.08 302
16519.30 324
16520.51 331
16521.73 327
16522.94 285
16524.16 339
16525.37 328
16526.58 337
16527.80 333
16529.01 330
16530.23 320
16531.44 323
16532.66 332
16533.87 313
16535.09 310
16536.30 314
16537.52 340
16538.73 317
16539.95 336
16541.16 324
16542.38 314
16543.59 333
16544.81 326
16546.02 350
16547.24 335
16548.45 341
16549.67 343
16550.88 323
16552.10 330
16553.31 350
16554.53 313
16555.74 318
16556.96 342
16558.18 327
16559.39 320
16560.61 328
16561.82 358
16563.04 323
16564.25 327
16565.47 328
16566.69 310
16567.90 336
16569.12 333
16570.33 320
16571.55 317
16572.77 332
16573.98 339
16575.20 321
16576.41 309
16577.63 326
16578.85 321
16580.06 339
16581.28 335
16582.50 337
16583.71 328
16584.93 312
16586.15 324
16587.36 330
16588.58 333
16589.80 317
16591.01 326
16592.23 323
16593.45 324
16594.66 331
16595.88 303
16597.10 315
16598.32 323
16599.53 309
16600.75 327
16601.97 316
16603.18 295
16604.40 310
16605.62 301
16606.84 309
16608.05 334
16609.27 320
16610.49 325
16611.71 310
16612.92 293
16614.14 277
16615.36 310
16616.58 310
16617.79 285
16619.01 318
16620.23 317
16621.45 313
16622.67 320
16623.88 302
16625.10 307
16626.32 299
16627.54 308
16628.76 320
16629.97 310
16631.19 313
16632.41 318
16633.63 301
16634.85 286
16636.07 295
16637.29 275
16638.50 313
16639.72 308
16640.94 308
16642.16 322
16643.38 312
16644.60 316
16645.82 321
16647.03 299
16648.25 310
16649.47 311
16650.69 315
16651.91 303
16653.13 292
16654.35 291
16655.57 298
16656.79 300
16658.01 300
16659.23 293
16660.45 317
16661.66 307
16662.88 316
16664.10 283
16665.32 312
16666.54 299
16667.76 316
16668.98 307
16670.20 308
16671.42 309
16672.64 307
16673.86 322
16675.08 309
16676.30 306
16677.52 297
16678.74 330
16679.96 311
16681.18 302
16682.40 290
16683.62 292
16684.84 282
16686.06 281
16687.28 280
16688.50 297
16689.72 314
16690.94 302
16692.16 307
16693.39 295
16694.61 293
16695.83 305
16697.05 305
16698.27 300
16699.49 307
16700.71 308
16701.93 334
16703.15 302
16704.37 300
16705.59 304
16706.81 316
16708.04 279
16709.26 306
16710.48 293
16711.70 312
16712.92 305
16714.14 309
16715.36 314
16716.58 299
16717.81 312
16719.03 287
16720.25 295
16721.47 289
16722.69 304
16723.91 305
16725.14 298
16726.36 307
16727.58 305
16728.80 315
16730.02 326
16731.24 299
16732.47 302
16733.69 300
16734.91 278
16736.13 307
16737.36 293
16738.58 307
16739.80 289
16741.02 288
16742.24 279
16743.47 306
16744.69 307
16745.91 304
16747.13 302
16748.36 319
16749.58 289
16750.80 292
16752.02 307
16753.25 319
16754.47 308
16755.69 296
16756.92 310
16758.14 295
16759.36 304
16760.59 297
16761.81 294
16763.03 305
16764.25 280
16765.48 276
16766.70 294
16767.92 279
16769.15 288
16770.37 291
16771.59 283
16772.82 303
16774.04 306
16775.27 310
16776.49 293
16777.71 294
16778.94 302
16780.16 291
16781.38 307
16782.61 294
16783.83 294
16785.06 299
16786.28 285
16787.50 270
16788.73 289
16789.95 288
16791.18 305
16792.40 310
16793.62 298
16794.85 303
16796.07 292
16797.30 312
16798.52 320
16799.75 308
16800.97 302
16802.19 298
16803.42 289
16804.64 285
16805.87 317
16807.09 304
16808.32 305
16809.54 326
16810.77 313
16811.99 316
16813.22 322
16814.44 324
16815.67 321
16816.89 318
16818.12 303
16819.34 292
16820.57 287
16821.79 304
16823.02 302
16824.24 315
16825.47 321
16826.70 305
16827.92 315
16829.15 308
16830.37 322
16831.60 320
16832.82 312
16834.05 319
16835.27 305
16836.50 311
16837.73 306
16838.95 314
16840.18 325
16841.40 319
16842.63 295
16843.86 304
16845.08 309
16846.31 330
16847.53 319
16848.76 322
16849.99 330
16851.21 340
16852.44 329
16853.67 333
16854.89 333
16856.12 339
16857.35 320
16858.57 320
16859.80 334
16861.03 339
16862.25 349
16863.48 340
16864.71 345
16865.93 369
16867.16 321
16868.39 331
16869.61 343
16870.84 347
16872.07 333
16873.30 349
16874.52 346
16875.75 350
16876.98 338
16878.20 344
16879.43 360
16880.66 358
16881.89 334
16883.11 347
16884.34 369
16885.57 336
16886.80 359
16888.02 359
16889.25 364
16890.48 370
16891.71 356
16892.94 354
16894.16 362
16895.39 377
16896.62 366
16897.85 367
16899.08 356
16900.30 345
16901.53 379
16902.76 362
16903.99 359
16905.22 364
16906.45 349
16907.67 346
16908.90 357
16910.13 323
16911.36 350
16912.59 343
16913.82 358
16915.04 346
16916.27 347
16917.50 331
16918.73 354
16919.96 333
16921.19 335
16922.42 332
16923.65 303
16924.88 329
16926.10 311
16927.33 354
16928.56 357
16929.79 327
16931.02 328
16932.25 318
16933.48 335
16934.71 324
16935.94 319
16937.17 314
16938.40 312
16939.63 338
16940.86 330
16942.09 318
16943.32 338
16944.55 318
16945.78 320
16947.01 328
16948.24 310
16949.47 314
16950.70 333
16951.93 340
16953.16 311
16954.39 351
16955.62 339
16956.85 315
16958.08 317
16959.31 305
16960.54 329
16961.77 307
16963.00 309
16964.23 329
16965.46 331
16966.69 321
16967.92 316
16969.15 332
16970.38 328
16971.61 306
16972.84 330
16974.07 324
16975.30 340
16976.54 320
16977.77 315
16979.00 308
16980.23 329
16981.46 303
16982.69 304
16983.92 340
16985.15 309
16986.38 297
16987.62 302
16988.85 315
16990.08 321
16991.31 313
16992.54 309
16993.77 297
16995.00 328
16996.24 313
16997.47 314
16998.70 312
16999.93 333
17001.16 293
17002.39 296
17003.63 289
17004.86 319
17006.09 322
17007.32 308
17008.55 316
17009.79 317
17011.02 312
17012.25 277
17013.48 309
17014.72 304
17015.95 315
17017.18 313
17018.41 307
17019.64 300
17020.88 302
17022.11 293
17023.34 315
17024.58 297
17025.81 306
17027.04 322
17028.27 302
17029.51 303
17030.74 306
17031.97 309
17033.21 325
17034.44 304
17035.67 316
17036.90 295
17038.14 306
17039.37 303
17040.60 301
17041.84 307
17043.07 288
17044.30 289
17045.54 294
17046.77 302
17048.00 289
17049.24 287
17050.47 307
17051.70 296
17052.94 300
17054.17 320
17055.41 297
17056.64 310
17057.87 289
17059.11 283
17060.34 284
17061.58 270
17062.81 291
17064.04 299
17065.28 271
17066.51 280
17067.75 292
17068.98 286
17070.21 280
17071.45 285
17072.68 301
17073.92 280
17075.15 323
17076.39 293
17077.62 290
17078.86 288
17080.09 278
17081.33 276
17082.56 290
17083.80 281
17085.03 279
17086.26 297
17087.50 290
17088.73 260
17089.97 267
17091.20 295
17092.44 285
17093.68 266
17094.91 270
17096.15 279
17097.38 286
17098.62 275
17099.85 280
17101.09 264
17102.32 260
17103.56 264
17104.79 306
17106.03 281
17107.26 265
17108.50 279
17109.74 266
17110.97 292
17112.21 288
17113.44 274
17114.68 273
17115.92 272
17117.15 285
17118.39 277
17119.62 293
17120.86 285
17122.10 274
17123.33 281
17124.57 284
17125.80 282
17127.04 272
17128.28 287
17129.51 286
17130.75 260
17131.99 270
17133.22 281
17134.46 287
17135.70 273
17136.93 280
17138.17 272
17139.41 280
17140.64 272
17141.88 306
17143.12 272
17144.35 279
17145.59 259
17146.83 277
17148.07 276
17149.30 275
17150.54 273
17151.78 274
17153.02 285
17154.25 278
17155.49 254
17156.73 277
17157.96 252
17159.20 262
17160.44 251
17161.68 274
17162.92 272
17164.15 288
17165.39 283
17166.63 276
17167.87 275
17169.10 286
17170.34 262
17171.58 274
17172.82 266
17174.06 278
17175.29 297
17176.53 249
17177.77 272
17179.01 261
17180.25 275
17181.49 287
17182.72 265
17183.96 255
17185.20 278
17186.44 251
17187.68 252
17188.92 252
17190.15 280
17191.39 264
17192.63 247
17193.87 269
17195.11 265
17196.35 286
17197.59 283
17198.83 268
17200.07 254
17201.30 263
17202.54 249
17203.78 272
17205.02 266
17206.26 272
17207.50 275
17208.74 248
17209.98 252
17211.22 265
17212.46 267
17213.70 280
17214.94 281
17216.18 295
17217.42 255
17218.66 273
17219.90 261
17221.14 258
17222.38 281
17223.62 279
17224.86 259
17226.10 278
17227.34 282
17228.58 275
17229.82 254
17231.06 261
17232.30 270
17233.54 239
17234.78 267
17236.02 240
17237.26 257
17238.50 244
17239.74 252
17240.98 250
17242.22 269
17243.46 245
17244.70 258
17245.94 267
17247.18 265
17248.42 248
17249.66 266
17250.90 259
17252.14 259
17253.39 275
17254.63 234
17255.87 262
17257.11 270
17258.35 263
17259.59 257
17260.83 256
17262.07 245
17263.31 264
17264.56 239
17265.80 260
17267.04 257
17268.28 264
17269.52 253
17270.76 269
17272.00 271
17273.25 257
17274.49 241
17275.73 255
17276.97 266
17278.21 255
17279.45 249
17280.70 258
17281.94 261
17283.18 253
17284.42 258
17285.66 254
17286.91 242
17288.15 229
17289.39 231
17290.63 266
17291.88 240
17293.12 282
17294.36 229
17295.60 271
17296.85 262
17298.09 245
17299.33 245
17300.57 251
17301.82 261
17303.06 249
17304.30 249
17305.54 242
17306.79 265
17308.03 254
17309.27 241
17310.52 266
17311.76 262
17313.00 244
17314.25 267
17315.49 258
17316.73 239
17317.97 245
17319.22 265
17320.46 248
17321.71 233
17322.95 254
17324.19 238
17325.44 258
17326.68 250
17327.92 263
17329.17 267
17330.41 247
17331.65 245
17332.90 267
17334.14 254
17335.39 270
17336.63 251
17337.87 263
17339.12 266
17340.36 243
17341.61 260
17342.85 255
17344.09 243
17345.34 237
17346.58 257
17347.83 255
17349.07 232
17350.32 253
17351.56 247
17352.80 239
17354.05 247
17355.29 250
17356.54 252
17357.78 263
17359.03 263
17360.27 236
17361.52 244
17362.76 259
17364.01 243
17365.25 251
17366.50 258
17367.74 244
17368.99 256
17370.23 251
17371.48 245
17372.72 250
17373.97 265
17375.21 245
17376.46 268
17377.70 282
17378.95 266
17380.19 262
17381.44 258
17382.69 264
17383.93 245
17385.18 236
17386.42 227
17387.67 261
17388.91 259
17390.16 250
17391.41 249
17392.65 257
17393.90 240
17395.14 255
17396.39 248
17397.64 254
17398.88 239
17400.13 229
17401.37 233
17402.62 251
17403.87 248
17405.11 246
17406.36 255
17407.61 250
17408.85 255
17410.10 267
17411.35 248
17412.59 259
17413.84 265
17415.09 257
17416.33 264
17417.58 259
17418.83 258
17420.07 269
17421.32 229
17422.57 264
17423.82 245
17425.06 255
17426.31 252
17427.56 252
17428.80 261
17430.05 253
17431.30 265
17432.55 241
17433.79 251
17435.04 242
17436.29 246
17437.54 239
17438.78 246
17440.03 233
17441.28 240
17442.53 258
17443.77 256
17445.02 280
17446.27 250
17447.52 258
17448.77 259
17450.01 266
17451.26 269
17452.51 278
17453.76 263
17455.01 266
17456.25 242
17457.50 265
17458.75 275
17460.00 260
17461.25 249
17462.50 239
17463.74 257
17464.99 262
17466.24 259
17467.49 273
17468.74 251
17469.99 274
17471.24 264
17472.49 268
17473.73 271
17474.98 257
17476.23 260
17477.48 245
17478.73 236
17479.98 241
17481.23 254
17482.48 267
17483.73 237
17484.98 264
17486.23 260
17487.47 254
17488.72 275
17489.97 277
17491.22 259
17492.47 257
17493.72 261
17494.97 249
17496.22 260
17497.47 256
17498.72 252
17499.97 271
17501.22 276
17502.47 255
17503.72 249
17504.97 272
17506.22 265
17507.47 291
17508.72 258
17509.97 238
17511.22 286
17512.47 277
17513.72 272
17514.97 258
17516.22 265
17517.47 271
17518.72 256
17519.97 274
17521.22 256
17522.47 272
17523.72 271
17524.98 296
17526.23 262
17527.48 261
17528.73 283
17529.98 273
17531.23 269
17532.48 257
17533.73 271
17534.98 257
17536.23 257
17537.48 275
17538.74 277
17539.99 261
17541.24 276
17542.49 275
17543.74 289
17544.99 261
17546.24 257
17547.50 278
17548.75 271
17550.00 265
17551.25 270
17552.50 272
17553.75 271
17555.01 258
17556.26 282
17557.51 273
17558.76 252
17560.01 268
17561.26 280
17562.52 246
17563.77 268
17565.02 271
17566.27 267
17567.53 264
17568.78 287
17570.03 284
17571.28 277
17572.53 282
17573.79 282
17575.04 295
17576.29 279
17577.54 273
17578.80 290
17580.05 268
17581.30 280
17582.56 286
17583.81 256
17585.06 280
17586.31 297
17587.57 280
17588.82 269
17590.07 271
17591.33 294
17592.58 275
17593.83 288
17595.08 287
17596.34 248
17597.59 285
17598.84 299
17600.10 268
17601.35 260
17602.61 269
17603.86 299
17605.11 278
17606.37 277
17607.62 268
17608.87 280
17610.13 277
17611.38 287
17612.63 284
17613.89 301
17615.14 297
17616.40 288
17617.65 295
17618.90 280
17620.16 291
17621.41 283
17622.67 275
17623.92 279
17625.17 277
17626.43 289
17627.68 278
17628.94 281
17630.19 282
17631.45 287
17632.70 293
17633.96 292
17635.21 281
17636.47 276
17637.72 285
17638.97 270
17640.23 258
17641.48 275
17642.74 261
17643.99 268
17645.25 278
17646.50 278
17647.76 269
17649.01 264
17650.27 285
17651.52 266
17652.78 277
17654.04 294
17655.29 268
17656.55 266
17657.80 248
17659.06 261
17660.31 273
17661.57 246
17662.82 282
17664.08 269
17665.33 281
17666.59 274
17667.85 266
17669.10 271
17670.36 306
17671.61 282
17672.87 266
17674.13 251
17675.38 252
17676.64 260
17677.89 263
17679.15 255
17680.41 270
17681.66 290
17682.92 277
17684.18 247
17685.43 243
17686.69 246
17687.95 249
17689.20 299
17690.46 273
17691.71 265
17692.97 261
17694.23 257
17695.49 270
17696.74 243
17698.00 234
17699.26 255
17700.51 271
17701.77 272
17703.03 236
17704.28 239
17705.54 272
17706.80 270
17708.06 294
17709.31 262
17710.57 256
17711.83 229
17713.08 249
17714.34 263
17715.60 253
17716.86 260
17718.11 272
17719.37 254
17720.63 248
17721.89 254
17723.15 248
17724.40 241
17725.66 246
17726.92 263
17728.18 254
17729.43 253
17730.69 249
17731.95 258
17733.21 241
17734.47 257
17735.73 269
17736.98 266
17738.24 279
17739.50 267
17740.76 270
17742.02 253
17743.28 255
17744.53 263
17745.79 269
17747.05 258
17748.31 257
17749.57 260
17750.83 242
17752.09 256
17753.34 250
17754.60 257
17755.86 259
17757.12 268
17758.38 262
17759.64 263
17760.90 243
17762.16 257
17763.42 280
17764.68 262
17765.94 248
17767.19 263
17768.45 257
17769.71 240
17770.97 237
17772.23 243
17773.49 255
17774.75 268
17776.01 243
17777.27 235
17778.53 230
17779.79 243
17781.05 240
17782.31 232
17783.57 240
17784.83 249
17786.09 254
17787.35 228
17788.61 251
17789.87 245
17791.13 263
17792.39 252
17793.65 258
17794.91 269
17796.17 233
17797.43 222
17798.69 253
17799.95 256
17801.21 243
17802.47 267
17803.73 243
17805.00 247
17806.26 247
17807.52 231
17808.78 241
17810.04 255
17811.30 244
17812.56 232
17813.82 232
17815.08 236
17816.34 230
17817.60 233
17818.87 242
17820.13 241
17821.39 252
17822.65 244
17823.91 247
17825.17 247
17826.43 235
17827.69 221
17828.96 246
17830.22 249
17831.48 248
17832.74 247
17834.00 255
17835.26 243
17836.53 229
17837.79 243
17839.05 248
17840.31 250
17841.57 223
17842.84 249
17844.10 245
17845.36 260
17846.62 236
17847.88 236
17849.15 252
17850.41 240
17851.67 260
17852.93 244
17854.20 230
17855.46 235
17856.72 239
17857.98 246
17859.25 224
17860.51 223
17861.77 232
17863.03 220
17864.30 217
17865.56 248
17866.82 240
17868.09 235
17869.35 236
17870.61 231
17871.87 235
17873.14 206
17874.40 236
17875.66 267
17876.93 241
17878.19 224
17879.45 226
17880.72 254
17881.98 238
17883.24 235
17884.51 227
17885.77 242
17887.03 235
17888.30 260
17889.56 232
17890.83 244
17892.09 248
17893.35 221
17894.62 234
17895.88 242
17897.14 249
17898.41 247
17899.67 236
17900.94 242
17902.20 249
17903.46 231
17904.73 247
17905.99 233
17907.26 239
17908.52 229
17909.79 234
17911.05 220
17912.32 239
17913.58 248
17914.84 244
17916.11 250
17917.37 241
17918.64 226
17919.90 262
17921.17 240
17922.43 250
17923.70 246
17924.96 237
17926.23 253
17927.49 242
17928.76 236
17930.02 232
17931.29 229
17932.55 256
17933.82 242
17935.08 223
17936.35 231
17937.61 243
17938.88 250
17940.14 247
17941.41 248
17942.68 227
17943.94 252
17945.21 233
17946.47 225
17947.74 230
17949.00 235
17950.27 231
17951.54 250
17952.80 243
17954.07 236
17955.33 227
17956.60 233
17957.87 242
17959.13 216
17960.40 227
17961.66 245
17962.93 237
17964.20 250
17965.46 228
17966.73 219
17968.00 233
17969.26 238
17970.53 234
17971.80 236
17973.06 232
17974.33 236
17975.60 232
17976.86 254
17978.13 244
17979.40 223
17980.66 231
17981.93 220
17983.20 249
17984.46 238
17985.73 251
17987.00 229
17988.26 211
17989.53 237
17990.80 253
17992.07 249
17993.33 238
17994.60 239
17995.87 233
17997.14 240
17998.40 221
17999.67 241
18000.94 239
18002.21 264
18003.47 239
18004.74 230
18006.01 231
18007.28 245
18008.55 222
18009.81 233
18011.08 237
18012.35 242
18013.62 213
18014.89 238
18016.15 247
18017.42 241
18018.69 249
18019.96 230
18021.23 226
18022.49 226
18023.76 259
18025.03 245
18026.30 236
18027.57 247
18028.84 236
18030.11 246
18031.37 246
18032.64 240
18033.91 251
18035.18 239
18036.45 241
18037.72 225
18038.99 233
18040.26 246
18041.53 238
18042.79 251
18044.06 220
18045.33 226
18046.60 241
18047.87 225
18049.14 222
18050.41 223
18051.68 242
18052.95 246
18054.22 238
18055.49 225
18056.76 230
18058.03 242
18059.30 241
18060.57 252
18061.84 220
18063.11 259
18064.38 234
18065.65 233
18066.92 249
18068.19 235
18069.46 228
18070.73 241
18072.00 254
18073.27 229
18074.54 249
18075.81 232
18077.08 255
18078.35 258
18079.62 243
18080.89 230
18082.16 238
18083.43 245
18084.70 227
18085.97 235
18087.24 221
18088.51 256
18089.78 241
18091.05 231
18092.32 237
18093.59 239
18094.87 242
18096.14 233
18097.41 257
18098.68 251
18099.95 256
18101.22 243
18102.49 232
18103.76 220
18105.03 220
18106.31 220
18107.58 260
18108.85 253
18110.12 216
18111.39 247
18112.66 235
18113.93 255
18115.21 244
18116.48 247
18117.75 245
18119.02 252
18120.29 257
18121.56 233
18122.84 231
18124.11 262
18125.38 251
18126.65 244
18127.92 238
18129.20 241
18130.47 259
18131.74 246
18133.01 234
18134.29 226
18135.56 257
18136.83 256
18138.10 255
18139.38 241
18140.65 234
18141.92 246
18143.19 253
18144.47 233
18145.74 236
18147.01 236
18148.28 232
18149.56 231
18150.83 236
18152.10 218
18153.38 225
18154.65 252
18155.92 254
18157.19 244
18158.47 239
18159.74 227
18161.01 253
18162.29 243
18163.56 255
18164.83 222
18166.11 239
18167.38 221
18168.65 228
18169.93 233
18171.20 233
18172.48 236
18173.75 255
18175.02 239
18176.30 227
18177.57 252
18178.84 251
18180.12 249
18181.39 231
18182.67 232
18183.94 235
18185.21 232
18186.49 253
18187.76 226
18189.04 244
18190.31 243
18191.59 234
18192.86 243
18194.13 242
18195.41 234
18196.68 245
18197.96 228
18199.23 233
18200.51 256
18201.78 243
18203.06 222
18204.33 222
18205.61 213
18206.88 247
18208.16 263
18209.43 230
18210.71 242
18211.98 239
18213.26 237
18214.53 230
18215.81 223
18217.08 227
18218.36 239
18219.63 245
18220.91 247
18222.18 247
18223.46 231
18224.73 251
18226.01 258
18227.28 246
18228.56 244
18229.84 246
18231.11 257
18232.39 228
18233.66 228
18234.94 223
18236.21 244
18237.49 246
18238.77 227
18240.04 241
18241.32 250
18242.59 242
18243.87 233
18245.15 243
18246.42 217
18247.70 236
18248.98 250
18250.25 240
18251.53 256
18252.81 224
18254.08 232
18255.36 236
18256.63 241
18257.91 245
18259.19 230
18260.46 245
18261.74 236
18263.02 232
18264.30 243
18265.57 238
18266.85 237
18268.13 250
18269.40 242
18270.68 245
18271.96 238
18273.23 241
18274.51 221
18275.79 226
18277.07 239
18278.34 235
18279.62 226
18280.90 258
18282.18 243
18283.45 250
18284.73 236
18286.01 243
18287.29 247
18288.56 224
18289.84 225
18291.12 235
18292.40 235
18293.68 247
18294.95 237
18296.23 245
18297.51 251
18298.79 237
18300.07 244
18301.34 248
18302.62 251
18303.90 227
18305.18 222
18306.46 246
18307.74 252
18309.01 256
18310.29 252
18311.57 243
18312.85 239
18314.13 250
18315.41 220
18316.69 247
18317.96 257
18319.24 247
18320.52 239
18321.80 247
18323.08 238
18324.36 243
18325.64 233
18326.92 256
18328.20 247
18329.47 233
18330.75 232
18332.03 242
18333.31 228
18334.59 209
18335.87 240
18337.15 242
18338.43 235
18339.71 230
18340.99 246
18342.27 230
18343.55 227
18344.83 254
18346.11 241
18347.39 248
18348.67 248
18349.95 252
18351.23 224
18352.51 253
18353.79 234
18355.07 265
18356.35 233
18357.63 239
18358.91 237
18360.19 231
18361.47 237
18362.75 230
18364.03 243
18365.31 234
18366.59 252
18367.87 245
18369.15 248
18370.43 255
18371.71 232
18372.99 228
18374.27 218
18375.55 233
18376.83 246
18378.12 243
18379.40 246
18380.68 218
18381.96 230
18383.24 236
18384.52 246
18385.80 244
18387.08 239
18388.36 238
18389.65 246
18390.93 247
18392.21 220
18393.49 247
18394.77 242
18396.05 241
18397.33 264
18398.62 246
18399.90 218
18401.18 225
18402.46 214
18403.74 248
18405.02 235
18406.31 237
18407.59 222
18408.87 224
18410.15 233
18411.43 236
18412.72 233
18414.00 251
18415.28 244
18416.56 238
18417.84 239
18419.13 224
18420.41 212
18421.69 263
18422.97 248
18424.26 239
18425.54 221
18426.82 233
18428.10 250
18429.39 256
18430.67 218
18431.95 222
18433.23 230
18434.52 248
18435.80 241
18437.08 226
18438.37 218
18439.65 232
18440.93 227
18442.22 231
18443.50 222
18444.78 230
18446.06 250
18447.35 252
18448.63 242
18449.91 229
18451.20 253
18452.48 234
18453.76 238
18455.05 227
18456.33 234
18457.62 240
18458.90 234
18460.18 240
18461.47 235
18462.75 236
18464.03 228
18465.32 247
18466.60 239
18467.89 243
18469.17 256
18470.45 232
18471.74 238
18473.02 220
18474.31 221
18475.59 247
18476.88 254
18478.16 241
18479.44 245
18480.73 241
18482.01 227
18483.30 261
18484.58 232
18485.87 221
18487.15 229
18488.44 236
18489.72 224
18491.01 220
18492.29 229
18493.58 244
18494.86 241
18496.15 233
18497.43 236
18498.72 221
18500.00 228
18501.29 231
18502.57 241
18503.86 252
18505.14 247
18506.43 232
18507.71 226
18509.00 239
18510.28 223
18511.57 239
18512.85 237
18514.14 224
18515.42 241
18516.71 272
18518.00 250
18519.28 236
18520.57 242
18521.85 235
18523.14 225
18524.43 241
18525.71 225
18527.00 231
18528.28 238
18529.57 229
18530.86 249
18532.14 251
18533.43 230
18534.71 241
18536.00 247
18537.29 237
18538.57 214
18539.86 236
18541.15 253
18542.43 220
18543.72 242
18545.01 245
18546.29 211
18547.58 224
18548.87 241
18550.15 216
18551.44 237
18552.73 261
18554.01 249
18555.30 240
18556.59 226
18557.88 250
18559.16 253
18560.45 250
18561.74 256
18563.02 255
18564.31 229
18565.60 241
18566.89 253
18568.17 253
18569.46 240
18570.75 251
18572.04 264
18573.32 223
18574.61 216
18575.90 230
18577.19 245
18578.48 244
18579.76 252
18581.05 242
18582.34 232
18583.63 247
18584.92 259
18586.20 228
18587.49 226
18588.78 253
18590.07 251
18591.36 249
18592.64 268
18593.93 264
18595.22 220
18596.51 230
18597.80 250
18599.09 246
18600.38 258
18601.66 234
18602.95 232
18604.24 231
18605.53 231
18606.82 260
18608.11 253
18609.40 273
18610.69 251
18611.98 238
18613.26 234
18614.55 250
18615.84 238
18617.13 233
18618.42 246
18619.71 230
18621.00 255
18622.29 253
18623.58 243
18624.87 245
18626.16 215
18627.45 241
18628.74 235
18630.03 242
18631.32 258
18632.61 250
18633.89 250
18635.18 249
18636.47 225
18637.76 242
18639.05 240
18640.34 243
18641.63 244
18642.92 222
18644.21 236
18645.50 217
18646.79 214
18648.09 231
18649.38 224
18650.67 230
18651.96 238
18653.25 238
18654.54 236
18655.83 243
18657.12 244
18658.41 218
18659.70 203
18660.99 237
18662.28 233
18663.57 223
18664.86 260
18666.15 219
18667.44 212
18668.74 214
18670.03 225
18671.32 217
18672.61 222
18673.90 232
18675.19 231
18676.48 229
18677.77 215
18679.06 214
18680.36 221
18681.65 223
18682.94 204
18684.23 209
18685.52 228
18686.81 241
18688.11 241
18689.40 246
18690.69 210
18691.98 212
18693.27 218
18694.56 229
18695.86 215
18697.15 199
18698.44 207
18699.73 225
18701.02 233
18702.32 227
18703.61 241
18704.90 224
18706.19 234
18707.48 243
18708.78 218
18710.07 248
18711.36 247
18712.65 231
18713.95 234
18715.24 237
18716.53 212
18717.83 216
18719.12 212
18720.41 229
18721.70 213
18723.00 239
18724.29 228
18725.58 221
18726.87 233
18728.17 212
18729.46 227
18730.75 208
18732.05 214
18733.34 248
18734.63 227
18735.93 219
18737.22 229
18738.51 230
18739.81 247
18741.10 220
18742.39 221
18743.69 217
18744.98 242
18746.27 227
18747.57 214
18748.86 227
18750.16 215
18751.45 249
18752.74 234
18754.04 213
18755.33 205
18756.63 226
18757.92 211
18759.21 210
18760.51 207
18761.80 214
18763.10 219
18764.39 200
18765.69 223
18766.98 218
18768.27 227
18769.57 220
18770.86 204
18772.16 211
18773.45 199
18774.75 226
18776.04 222
18777.34 233
18778.63 221
18779.93 218
18781.22 237
18782.52 208
18783.81 212
18785.11 228
18786.40 220
18787.70 222
18788.99 244
18790.29 222
18791.58 209
18792.88 226
18794.17 213
18795.47 210
18796.76 222
18798.06 224
18799.35 218
18800.65 207
18801.94 214
18803.24 215
18804.54 207
18805.83 226
18807.13 222
18808.42 223
18809.72 221
18811.01 217
18812.31 215
18813.61 225
18814.90 221
18816.20 225
18817.49 203
18818.79 207
18820.09 218
18821.38 209
18822.68 220
18823.98 213
18825.27 231
18826.57 211
18827.87 233
18829.16 219
18830.46 230
18831.75 224
18833.05 216
18834.35 216
18835.64 220
18836.94 208
18838.24 194
18839.54 242
18840.83 204
18842.13 231
18843.43 233
18844.72 229
18846.02 219
18847.32 207
18848.61 243
18849.91 241
18851.21 234
18852.51 219
18853.80 211
18855.10 229
18856.40 231
18857.70 213
18858.99 219
18860.29 218
18861.59 223
18862.89 241
18864.18 239
18865.48 211
18866.78 202
18868.08 221
18869.38 234
18870.67 222
18871.97 227
18873.27 221
18874.57 207
18875.87 229
18877.16 218
18878.46 211
18879.76 206
18881.06 214
18882.36 230
18883.66 222
18884.95 212
18886.25 212
18887.55 228
18888.85 220
18890.15 219
18891.45 209
18892.75 226
18894.04 213
18895.34 225
18896.64 231
18897.94 209
18899.24 216
18900.54 247
18901.84 238
18903.14 206
18904.44 219
18905.74 219
18907.03 215
18908.33 214
18909.63 224
18910.93 219
18912.23 217
18913.53 244
18914.83 226
18916.13 205
18917.43 208
18918.73 236
18920.03 237
18921.33 228
18922.63 219
18923.93 237
18925.23 214
18926.53 195
18927.83 218
18929.13 232
18930.43 227
18931.73 213
18933.03 215
18934.33 226
18935.63 216
18936.93 204
18938.23 239
18939.53 206
18940.83 205
18942.13 229
18943.43 218
18944.73 222
18946.03 214
18947.33 198
18948.63 206
18949.93 226
18951.23 217
18952.53 210
18953.84 219
18955.14 227
18956.44 206
18957.74 213
18959.04 217
18960.34 219
18961.64 210
18962.94 190
18964.24 216
18965.54 209
18966.85 210
18968.15 209
18969.45 205
18970.75 194
18972.05 209
18973.35 212
18974.65 208
18975.96 229
18977.26 186
18978.56 209
18979.86 222
18981.16 208
18982.46 213
18983.77 221
18985.07 212
18986.37 217
18987.67 200
18988.97 216
18990.28 221
18991.58 209
18992.88 202
18994.18 204
18995.49 225
18996.79 230
18998.09 224
18999.39 221
19000.69 243
19002.00 236
19003.30 203
19004.60 231
19005.90 221
19007.21 210
19008.51 222
19009.81 208
19011.12 213
19012.42 224
19013.72 223
19015.02 223
19016.33 198
19017.63 204
19018.93 226
19020.24 219
19021.54 230
19022.84 219
19024.15 213
19025.45 211
19026.75 222
19028.06 204
19029.36 208
19030.66 205
19031.97 214
19033.27 196
19034.57 210
19035.88 228
19037.18 219
19038.48 199
19039.79 217
19041.09 204
19042.40 211
19043.70 216
19045.00 213
19046.31 200
19047.61 211
19048.92 227
19050.22 214
19051.52 221
19052.83 193
19054.13 213
19055.44 219
19056.74 213
19058.05 209
19059.35 212
19060.65 214
19061.96 217
19063.26 222
19064.57 210
19065.87 221
19067.18 208
19068.48 208
19069.79 219
19071.09 200
19072.40 205
19073.70 226
19075.01 234
19076.31 207
19077.62 210
19078.92 210
19080.23 197
19081.53 200
19082.84 210
19084.14 212
19085.45 224
19086.75 210
19088.06 223
19089.36 224
19090.67 206
19091.98 223
19093.28 211
19094.59 223
19095.89 219
19097.20 234
19098.50 193
19099.81 221
19101.12 218
19102.42 224
19103.73 195
19105.03 211
19106.34 196
19107.65 210
19108.95 216
19110.26 218
19111.56 227
19112.87 226
19114.18 240
19115.48 210
19116.79 225
19118.10 240
19119.40 199
19120.71 211
19122.02 209
19123.32 212
19124.63 216
19125.94 216
19127.24 219
19128.55 217
19129.86 224
19131.16 201
19132.47 197
19133.78 203
19135.08 208
19136.39 204
19137.70 238
19139.01 214
19140.31 212
19141.62 218
19142.93 214
19144.23 222
19145.54 216
19146.85 215
19148.16 203
19149.46 226
19150.77 233
19152.08 211
19153.39 217
19154.69 205
19156.00 215
19157.31 210
19158.62 210
19159.93 225
19161.23 219
19162.54 216
19163.85 204
19165.16 200
19166.47 202
19167.77 218
19169.08 199
19170.39 216
19171.70 220
19173.01 215
19174.32 215
19175.62 219
19176.93 219
19178.24 227
19179.55 218
19180.86 214
19182.17 193
19183.48 201
19184.78 208
19186.09 210
19187.40 231
19188.71 217
19190.02 227
19191.33 201
19192.64 217
19193.95 223
19195.26 223
19196.56 188
19197.87 196
19199.18 200
19200.49 199
19201.80 210
19203.11 216
19204.42 219
19205.73 209
19207.04 202
19208.35 204
19209.66 199
19210.97 205
19212.28 205
19213.59 208
19214.90 207
19216.21 205
19217.52 218
19218.83 215
19220.14 203
19221.45 198
19222.76 197
19224.07 214
19225.38 221
19226.69 195
19228.00 210
19229.31 218
19230.62 207
19231.93 217
19233.24 206
19234.55 215
19235.86 209
19237.17 235
19238.48 219
19239.79 247
19241.10 223
19242.41 220
19243.72 221
19245.03 203
19246.35 204
19247.66 228
19248.97 205
19250.28 207
19251.59 219
19252.90 200
19254.21 222
19255.52 215
19256.83 206
19258.14 211
19259.46 223
19260.77 202
19262.08 202
19263.39 209
19264.70 195
19266.01 193
19267.32 211
19268.64 220
19269.95 212
19271.26 207
19272.57 217
19273.88 188
19275.20 192
19276.51 233
19277.82 213
19279.13 210
19280.44 201
19281.75 205
19283.07 205
19284.38 207
19285.69 210
19287.00 210
19288.32 217
19289.63 209
19290.94 212
19292.25 188
19293.57 204
19294.88 198
19296.19 218
19297.50 205
19298.82 175
19300.13 209
19301.44 223
19302.75 185
19304.07 211
19305.38 198
19306.69 206
19308.01 219
19309.32 207
19310.63 196
19311.94 205
19313.26 215
19314.57 205
19315.88 194
19317.20 197
19318.51 215
19319.82 200
19321.14 223
19322.45 219
19323.76 220
19325.08 205
19326.39 194
19327.70 197
19329.02 201
19330.33 211
19331.65 200
19332.96 206
19334.27 213
19335.59 209
19336.90 205
19338.22 199
19339.53 203
19340.84 230
19342.16 208
19343.47 208
19344.79 204
19346.10 226
19347.41 207
19348.73 199
19350.04 210
19351.36 201
19352.67 189
19353.99 189
19355.30 214
19356.62 211
19357.93 206
19359.25 191
19360.56 206
19361.87 197
19363.19 202
19364.50 219
19365.82 208
19367.13 219
19368.45 222
19369.76 209
19371.08 192
19372.39 206
19373.71 193
19375.02 210
19376.34 203
19377.66 212
19378.97 211
19380.29 214
19381.60 203
19382.92 208
19384.23 202
19385.55 204
19386.86 184
19388.18 190
19389.50 211
19390.81 207
19392.13 205
19393.44 203
19394.76 219
19396.07 215
19397.39 199
19398.71 199
19400.02 192
19401.34 201
19402.65 198
19403.97 193
19405.29 183
19406.60 212
19407.92 213
19409.24 209
19410.55 221
19411.87 193
19413.19 208
19414.50 195
19415.82 213
19417.14 200
19418.45 201
19419.77 213
19421.09 205
19422.40 212
19423.72 212
19425.04 211
19426.35 197
19427.67 208
19428.99 210
19430.30 236
19431.62 200
19432.94 208
19434.26 230
19435.57 222
19436.89 225
19438.21 220
19439.53 204
19440.84 216
19442.16 213
19443.48 210
19444.80 220
19446.11 198
19447.43 205
19448.75 212
19450.07 214
19451.38 213
19452.70 204
19454.02 223
19455.34 211
19456.66 211
19457.97 208
19459.29 209
19460.61 219
19461.93 197
19463.25 201
19464.57 202
19465.88 205
19467.20 212
19468.52 206
19469.84 203
19471.16 201
19472.48 195
19473.79 205
19475.11 234
19476.43 210
19477.75 213
19479.07 216
19480.39 227
19481.71 217
19483.03 211
19484.34 201
19485.66 198
19486.98 209
19488.30 206
19489.62 202
19490.94 227
19492.26 226
19493.58 221
19494.90 218
19496.22 196
19497.54 231
19498.86 219
19500.18 224
19501.50 218
19502.81 190
19504.13 202
19505.45 212
19506.77 214
19508.09 208
19509.41 224
19510.73 182
19512.05 205
19513.37 219
19514.69 200
19516.01 223
19517.33 206
19518.65 202
19519.97 208
19521.29 197
19522.61 211
19523.93 204
19525.25 215
19526.57 215
19527.89 205
19529.22 198
19530.54 207
19531.86 212
19533.18 198
19534.50 207
19535.82 192
19537.14 194
19538.46 209
19539.78 213
19541.10 201
19542.42 223
19543.74 204
19545.06 211
19546.39 228
19547.71 213
19549.03 192
19550.35 220
19551.67 204
19552.99 214
19554.31 203
19555.63 213
19556.96 190
19558.28 199
19559.60 204
19560.92 200
19562.24 207
19563.56 206
19564.88 209
19566.21 206
19567.53 183
19568.85 200
19570.17 193
19571.49 202
19572.82 227
19574.14 198
19575.46 187
19576.78 214
19578.10 225
19579.43 205
19580.75 199
19582.07 212
19583.39 224
19584.72 224
19586.04 209
19587.36 198
19588.68 205
19590.01 202
19591.33 203
19592.65 224
19593.97 211
19595.30 211
19596.62 209
19597.94 204
19599.26 206
19600.59 203
19601.91 230
19603.23 213
19604.56 207
19605.88 214
19607.20 213
19608.53 196
19609.85 205
19611.17 204
19612.49 221
19613.82 222
19615.14 201
19616.47 210
19617.79 219
19619.11 209
19620.44 217
19621.76 216
19623.08 225
19624.41 216
19625.73 213
19627.05 210
19628.38 185
19629.70 199
19631.03 210
19632.35 206
19633.67 209
19635.00 203
19636.32 206
19637.65 226
19638.97 211
19640.29 213
19641.62 223
19642.94 232
19644.27 213
19645.59 216
19646.92 216
19648.24 228
19649.57 199
19650.89 222
19652.21 204
19653.54 222
19654.86 218
19656.19 210
19657.51 196
19658.84 197
19660.16 221
19661.49 202
19662.81 225
19664.14 193
19665.46 202
19666.79 215
19668.11 210
19669.44 220
19670.76 214
19672.09 220
19673.41 217
19674.74 211
19676.07 214
19677.39 212
19678.72 227
19680.04 214
19681.37 199
19682.69 199
19684.02 206
19685.34 204
19686.67 207
19688.00 208
19689.32 208
19690.65 208
19691.97 216
19693.30 205
19694.63 220
19695.95 195
19697.28 204
19698.60 206
19699.93 228
19701.26 204
19702.58 205
19703.91 216
19705.24 237
19706.56 236
19707.89 217
19709.22 216
19710.54 189
19711.87 198
19713.20 216
19714.52 205
19715.85 212
19717.18 206
19718.50 205
19719.83 222
19721.16 205
19722.48 198
19723.81 206
19725.14 213
19726.47 223
19727.79 209
19729.12 184
19730.45 210
19731.77 209
19733.10 188
19734.43 208
19735.76 202
19737.08 194
19738.41 204
19739.74 211
19741.07 203
19742.39 226
19743.72 194
19745.05 205
19746.38 198
19747.71 193
19749.03 206
19750.36 204
19751.69 210
19753.02 195
19754.35 194
19755.67 197
19757.00 211
19758.33 203
19759.66 201
19760.99 204
19762.31 206
19763.64 203
19764.97 210
19766.30 198
19767.63 200
19768.96 201
19770.29 200
19771.61 204
19772.94 205
19774.27 223
19775.60 216
19776.93 207
19778.26 191
19779.59 200
19780.92 203
19782.25 212
19783.57 182
19784.90 208
19786.23 210
19787.56 211
19788.89 207
19790.22 221
19791.55 205
19792.88 209
19794.21 224
19795.54 211
19796.87 200
19798.20 215
19799.53 219
19800.86 220
19802.19 211
19803.52 207
19804.85 203
19806.18 208
19807.50 203
19808.83 198
19810.16 203
19811.49 179
19812.82 194
19814.15 213
19815.49 211
19816.82 212
19818.15 211
19819.48 192
19820.81 212
19822.14 193
19823.47 208
19824.80 225
19826.13 207
19827.46 208
19828.79 207
19830.12 199
19831.45 216
19832.78 209
19834.11 211
19835.44 202
19836.77 207
19838.10 227
19839.44 221
19840.77 208
19842.10 216
19843.43 218
19844.76 207
19846.09 226
19847.42 215
19848.75 202
19850.08 222
19851.42 214
19852.75 192
19854.08 193
19855.41 210
19856.74 213
19858.07 213
19859.40 194
19860.74 201
19862.07 212
19863.40 238
19864.73 223
19866.06 203
19867.40 235
19868.73 222
19870.06 222
19871.39 199
19872.72 217
19874.06 215
19875.39 208
19876.72 206
19878.05 205
19879.38 189
19880.72 219
19882.05 230
19883.38 214
19884.71 196
19886.05 206
19887.38 204
19888.71 214
19890.04 210
19891.38 208
19892.71 214
19894.04 201
19895.38 211
19896.71 195
19898.04 207
19899.37 215
19900.71 204
19902.04 203
19903.37 216
19904.71 212
19906.04 227
19907.37 203
19908.71 205
19910.04 194
19911.37 211
19912.71 208
19914.04 186
19915.37 209
19916.71 215
19918.04 221
19919.37 217
19920.71 211
19922.04 190
19923.37 198
19924.71 219
19926.04 198
19927.38 202
19928.71 215
19930.04 219
19931.38 219
19932.71 196
19934.05 193
19935.38 220
19936.71 226
19938.05 213
19939.38 184
19940.72 217
19942.05 237
19943.39 205
19944.72 197
19946.06 215
19947.39 203
19948.72 222
19950.06 224
19951.39 218
19952.73 202
19954.06 224
19955.40 215
19956.73 197
19958.07 199
19959.40 184
19960.74 216
19962.07 219
19963.41 222
19964.74 215
19966.08 226
19967.41 231
19968.75 238
19970.08 219
19971.42 219
19972.76 214
19974.09 225
19975.43 214
19976.76 208
19978.10 210
19979.43 230
19980.77 208
19982.10 218
19983.44 206
19984.78 196
19986.11 202
19987.45 214
19988.78 209
19990.12 219
19991.46 215
19992.79 212
19994.13 214
19995.46 222
19996.80 218
19998.14 215
19999.47 222
20000.81 215
20002.15 221
20003.48 216
20004.82 204
20006.16 223
20007.49 198
20008.83 208
20010.17 212
20011.50 250
20012.84 225
20014.18 214
20015.51 210
20016.85 212
20018.19 212
20019.52 223
20020.86 220
20022.20 229
20023.53 212
20024.87 212
20026.21 205
20027.55 202
20028.88 213
20030.22 233
20031.56 223
20032.90 222
20034.23 231
20035.57 221
20036.91 200
20038.25 210
20039.58 204
20040.92 214
20042.26 221
20043.60 210
20044.93 186
20046.27 218
20047.61 211
20048.95 191
20050.29 202
20051.62 188
20052.96 195
20054.30 231
20055.64 202
20056.98 207
20058.32 212
20059.65 231
20060.99 217
20062.33 192
20063.67 199
20065.01 206
20066.35 213
20067.68 234
20069.02 199
20070.36 225
20071.70 207
20073.04 198
20074.38 216
20075.72 216
20077.06 210
20078.40 206
20079.73 218
20081.07 219
20082.41 193
20083.75 205
20085.09 214
20086.43 200
20087.77 215
20089.11 208
20090.45 217
20091.79 214
20093.13 213
20094.47 219
20095.81 222
20097.15 207
20098.48 211
20099.82 216
20101.16 199
20102.50 197
20103.84 211
20105.18 223
20106.52 218
20107.86 201
20109.20 183
20110.54 200
20111.88 212
20113.22 243
20114.56 220
20115.90 215
20117.24 200
20118.58 211
20119.93 232
20121.27 230
20122.61 216
20123.95 216
20125.29 213
20126.63 195
20127.97 208
20129.31 228
20130.65 225
20131.99 233
20133.33 207
20134.67 211
20136.01 225
20137.35 221
20138.69 207
