# Supplementary material for: MALDI-TOF MS typing enables the classification of brewing yeasts of the genus Saccharomyces to major beer styles
Source: PLoS One. 2017 Aug 9;12(8):e0181694. doi: 10.1371/journal.pone.0181694 (PMC5549903; doi:10.1371/journal.pone.0181694)
Supplement: S7 File — The directory includes 90 raw files and was zipped to “.zip”; the folder has three strains with 30 spectra per strain; S1 Text explains the raw files with an example and Table 1 represents the yeast strains used within the experiment. (ZIP) [file pone.0181694.s010.zip › 19-21/30280-128-Lag-Lag-Lag-YPG-18h-E-E_2016-09-23_7_0_C2_1.dat]

1999.90 1479
2000.32 1480
2000.75 1430
2001.17 1375
2001.59 1373
2002.01 1353
2002.43 1257
2002.86 1260
2003.28 1174
2003.70 1138
2004.12 1104
2004.54 1044
2004.97 1046
2005.39 1068
2005.81 1110
2006.23 1083
2006.66 1103
2007.08 1069
2007.50 1061
2007.92 1116
2008.35 1055
2008.77 1058
2009.19 1061
2009.61 1107
2010.04 1149
2010.46 1113
2010.88 1171
2011.31 1181
2011.73 1118
2012.15 1045
2012.57 1057
2013.00 998
2013.42 1011
2013.84 1091
2014.27 1014
2014.69 995
2015.11 1093
2015.54 1181
2015.96 1124
2016.38 1152
2016.81 1234
2017.23 1223
2017.65 1202
2018.08 1255
2018.50 1277
2018.93 1291
2019.35 1290
2019.77 1255
2020.20 1199
2020.62 1167
2021.04 1138
2021.47 1185
2021.89 1152
2022.32 1087
2022.74 1123
2023.17 1119
2023.59 1189
2024.01 1105
2024.44 1096
2024.86 1042
2025.29 1073
2025.71 1043
2026.14 1060
2026.56 1072
2026.98 1058
2027.41 1022
2027.83 1034
2028.26 1068
2028.68 1040
2029.11 1004
2029.53 978
2029.96 981
2030.38 1027
2030.81 1050
2031.23 1031
2031.66 1069
2032.08 1086
2032.51 1062
2032.93 1032
2033.36 1041
2033.78 1053
2034.21 1055
2034.63 1040
2035.06 1050
2035.49 980
2035.91 1041
2036.34 1116
2036.76 1088
2037.19 1087
2037.61 1149
2038.04 1114
2038.47 1072
2038.89 1048
2039.32 1074
2039.74 1060
2040.17 1083
2040.59 1113
2041.02 1105
2041.45 1079
2041.87 1054
2042.30 1054
2042.73 1082
2043.15 1107
2043.58 1086
2044.00 1097
2044.43 1124
2044.86 1054
2045.28 1117
2045.71 1158
2046.14 1092
2046.56 1075
2046.99 1061
2047.42 1068
2047.84 1040
2048.27 1056
2048.70 1105
2049.12 1068
2049.55 1033
2049.98 1058
2050.40 1059
2050.83 1106
2051.26 1043
2051.69 1060
2052.11 1095
2052.54 1037
2052.97 1065
2053.40 1055
2053.82 1044
2054.25 1064
2054.68 1093
2055.10 1187
2055.53 1258
2055.96 1172
2056.39 1345
2056.82 1284
2057.24 1407
2057.67 1408
2058.10 1412
2058.53 1339
2058.95 1184
2059.38 1280
2059.81 1334
2060.24 1258
2060.67 1207
2061.09 1111
2061.52 1117
2061.95 1157
2062.38 1137
2062.81 1183
2063.24 1267
2063.66 1272
2064.09 1298
2064.52 1457
2064.95 1536
2065.38 1602
2065.81 1530
2066.24 1627
2066.66 1536
2067.09 1450
2067.52 1509
2067.95 1396
2068.38 1260
2068.81 1159
2069.24 1118
2069.67 1114
2070.10 998
2070.52 1025
2070.95 1091
2071.38 1052
2071.81 1065
2072.24 1088
2072.67 1173
2073.10 1160
2073.53 1143
2073.96 1132
2074.39 1179
2074.82 1131
2075.25 1176
2075.68 1152
2076.11 1210
2076.54 1212
2076.97 1147
2077.40 1168
2077.83 1219
2078.26 1169
2078.69 1068
2079.12 1115
2079.55 1096
2079.98 1142
2080.41 1114
2080.84 1099
2081.27 1111
2081.70 1190
2082.13 1171
2082.56 1060
2082.99 1096
2083.42 1124
2083.85 1167
2084.28 1098
2084.71 1143
2085.14 1110
2085.57 1052
2086.00 1031
2086.43 1057
2086.86 1048
2087.29 1001
2087.73 1029
2088.16 1036
2088.59 1021
2089.02 1000
2089.45 1019
2089.88 1047
2090.31 1104
2090.74 1053
2091.17 1036
2091.61 1033
2092.04 1046
2092.47 1014
2092.90 1017
2093.33 1020
2093.76 1040
2094.19 1037
2094.63 1029
2095.06 1034
2095.49 1036
2095.92 1018
2096.35 1049
2096.78 1007
2097.22 1027
2097.65 1027
2098.08 993
2098.51 1051
2098.94 1047
2099.38 1003
2099.81 973
2100.24 1045
2100.67 1035
2101.11 990
2101.54 1017
2101.97 1020
2102.40 959
2102.83 978
2103.27 1044
2103.70 1039
2104.13 992
2104.56 1010
2105.00 1009
2105.43 1066
2105.86 1073
2106.30 1035
2106.73 1109
2107.16 1100
2107.59 1072
2108.03 1144
2108.46 1136
2108.89 1086
2109.33 1023
2109.76 1044
2110.19 1050
2110.63 1057
2111.06 1038
2111.49 977
2111.93 1012
2112.36 955
2112.79 1013
2113.23 975
2113.66 1039
2114.09 1063
2114.53 1029
2114.96 1024
2115.40 1015
2115.83 1002
2116.26 1026
2116.70 963
2117.13 975
2117.56 988
2118.00 1025
2118.43 951
2118.87 926
2119.30 937
2119.73 969
2120.17 1106
2120.60 975
2121.04 993
2121.47 998
2121.91 988
2122.34 1025
2122.78 1021
2123.21 1050
2123.64 992
2124.08 1052
2124.51 1053
2124.95 1020
2125.38 990
2125.82 1063
2126.25 1098
2126.69 1038
2127.12 1091
2127.56 1068
2127.99 1024
2128.43 1031
2128.86 1095
2129.30 1149
2129.73 1052
2130.17 1067
2130.60 1130
2131.04 1183
2131.47 1094
2131.91 1050
2132.35 1141
2132.78 1099
2133.22 1117
2133.65 1112
2134.09 1079
2134.52 1112
2134.96 1088
2135.40 1125
2135.83 1177
2136.27 1082
2136.70 1139
2137.14 1162
2137.57 1096
2138.01 1073
2138.45 1059
2138.88 1044
2139.32 1028
2139.76 1032
2140.19 989
2140.63 1017
2141.06 1023
2141.50 993
2141.94 1020
2142.37 1039
2142.81 1076
2143.25 1047
2143.68 926
2144.12 1038
2144.56 995
2144.99 1066
2145.43 1036
2145.87 1033
2146.30 1000
2146.74 986
2147.18 1124
2147.62 1073
2148.05 1054
2148.49 1185
2148.93 1268
2149.36 1158
2149.80 1151
2150.24 1162
2150.68 1111
2151.11 1146
2151.55 1216
2151.99 1270
2152.43 1202
2152.86 1192
2153.30 1197
2153.74 1108
2154.18 1217
2154.61 1138
2155.05 1034
2155.49 1079
2155.93 1129
2156.37 1165
2156.80 1142
2157.24 1188
2157.68 1180
2158.12 1157
2158.56 1157
2158.99 1142
2159.43 1151
2159.87 1086
2160.31 1137
2160.75 1112
2161.19 1109
2161.62 1153
2162.06 1156
2162.50 1087
2162.94 1153
2163.38 1194
2163.82 1233
2164.26 1208
2164.69 1291
2165.13 1348
2165.57 1391
2166.01 1360
2166.45 1417
2166.89 1406
2167.33 1325
2167.77 1215
2168.21 1261
2168.65 1236
2169.08 1158
2169.52 1237
2169.96 1233
2170.40 1272
2170.84 1246
2171.28 1273
2171.72 1244
2172.16 1217
2172.60 1206
2173.04 1244
2173.48 1241
2173.92 1245
2174.36 1221
2174.80 1234
2175.24 1258
2175.68 1227
2176.12 1337
2176.56 1327
2177.00 1291
2177.44 1216
2177.88 1206
2178.32 1302
2178.76 1289
2179.20 1177
2179.64 1143
2180.08 1180
2180.52 1164
2180.96 1183
2181.40 1222
2181.84 1117
2182.28 1121
2182.72 1135
2183.16 1023
2183.60 1061
2184.04 1109
2184.48 1131
2184.93 1138
2185.37 1110
2185.81 1091
2186.25 1005
2186.69 1093
2187.13 1084
2187.57 1126
2188.01 1122
2188.45 1098
2188.89 1118
2189.34 1134
2189.78 1215
2190.22 1107
2190.66 1076
2191.10 1181
2191.54 1178
2191.98 1081
2192.43 1148
2192.87 1197
2193.31 1208
2193.75 1346
2194.19 1379
2194.63 1464
2195.08 1496
2195.52 1517
2195.96 1456
2196.40 1456
2196.84 1309
2197.29 1370
2197.73 1274
2198.17 1283
2198.61 1248
2199.06 1240
2199.50 1221
2199.94 1190
2200.38 1160
2200.82 1120
2201.27 1131
2201.71 1136
2202.15 1153
2202.59 1172
2203.04 1172
2203.48 1184
2203.92 1142
2204.37 1220
2204.81 1248
2205.25 1215
2205.69 1275
2206.14 1232
2206.58 1198
2207.02 1220
2207.47 1219
2207.91 1288
2208.35 1195
2208.80 1298
2209.24 1341
2209.68 1298
2210.13 1265
2210.57 1285
2211.01 1317
2211.46 1265
2211.90 1334
2212.34 1274
2212.79 1224
2213.23 1188
2213.67 1158
2214.12 1115
2214.56 1198
2215.01 1153
2215.45 1135
2215.89 1182
2216.34 1198
2216.78 1111
2217.23 1128
2217.67 1155
2218.11 1128
2218.56 1125
2219.00 1116
2219.45 1161
2219.89 1151
2220.34 1254
2220.78 1230
2221.22 1257
2221.67 1145
2222.11 1139
2222.56 1178
2223.00 1241
2223.45 1268
2223.89 1256
2224.34 1321
2224.78 1351
2225.23 1322
2225.67 1258
2226.12 1260
2226.56 1246
2227.01 1366
2227.45 1354
2227.90 1322
2228.34 1274
2228.79 1287
2229.23 1376
2229.68 1367
2230.12 1328
2230.57 1414
2231.01 1473
2231.46 1411
2231.90 1376
2232.35 1440
2232.80 1435
2233.24 1370
2233.69 1408
2234.13 1370
2234.58 1382
2235.02 1376
2235.47 1261
2235.92 1222
2236.36 1204
2236.81 1156
2237.25 1155
2237.70 1189
2238.15 1181
2238.59 1167
2239.04 1176
2239.49 1237
2239.93 1261
2240.38 1264
2240.82 1137
2241.27 1132
2241.72 1158
2242.16 1137
2242.61 1129
2243.06 1109
2243.50 1023
2243.95 1089
2244.40 1098
2244.84 1077
2245.29 1016
2245.74 1034
2246.19 1052
2246.63 1075
2247.08 1080
2247.53 1024
2247.97 1019
2248.42 1058
2248.87 1094
2249.32 1016
2249.76 1067
2250.21 1118
2250.66 1121
2251.10 1138
2251.55 1184
2252.00 1209
2252.45 1234
2252.89 1315
2253.34 1274
2253.79 1269
2254.24 1332
2254.69 1325
2255.13 1348
2255.58 1314
2256.03 1268
2256.48 1224
2256.93 1227
2257.37 1205
2257.82 1149
2258.27 1149
2258.72 1151
2259.17 1084
2259.61 1149
2260.06 1202
2260.51 1236
2260.96 1314
2261.41 1340
2261.86 1310
2262.31 1397
2262.75 1374
2263.20 1349
2263.65 1357
2264.10 1315
2264.55 1300
2265.00 1241
2265.45 1202
2265.90 1126
2266.34 1141
2266.79 1151
2267.24 1192
2267.69 1144
2268.14 1176
2268.59 1165
2269.04 1238
2269.49 1316
2269.94 1279
2270.39 1349
2270.84 1341
2271.29 1322
2271.74 1297
2272.18 1327
2272.63 1399
2273.08 1412
2273.53 1483
2273.98 1475
2274.43 1483
2274.88 1546
2275.33 1700
2275.78 1760
2276.23 1755
2276.68 1832
2277.13 1794
2277.58 1806
2278.03 1655
2278.48 1562
2278.93 1606
2279.38 1476
2279.83 1400
2280.28 1347
2280.73 1310
2281.19 1222
2281.64 1170
2282.09 1153
2282.54 1183
2282.99 1179
2283.44 1135
2283.89 1128
2284.34 1200
2284.79 1190
2285.24 1137
2285.69 1155
2286.14 1092
2286.59 1128
2287.04 1143
2287.50 1168
2287.95 1214
2288.40 1284
2288.85 1347
2289.30 1364
2289.75 1453
2290.20 1501
2290.65 1523
2291.11 1522
2291.56 1572
2292.01 1562
2292.46 1567
2292.91 1452
2293.36 1433
2293.82 1494
2294.27 1380
2294.72 1322
2295.17 1321
2295.62 1288
2296.07 1290
2296.53 1249
2296.98 1241
2297.43 1224
2297.88 1169
2298.33 1195
2298.79 1260
2299.24 1205
2299.69 1206
2300.14 1175
2300.60 1076
2301.05 1101
2301.50 1126
2301.95 1107
2302.41 1019
2302.86 1074
2303.31 1048
2303.76 1107
2304.22 1069
2304.67 1040
2305.12 1064
2305.57 1055
2306.03 1049
2306.48 1069
2306.93 1173
2307.39 1196
2307.84 1174
2308.29 1220
2308.75 1252
2309.20 1287
2309.65 1291
2310.11 1327
2310.56 1279
2311.01 1291
2311.47 1311
2311.92 1347
2312.37 1373
2312.83 1257
2313.28 1206
2313.73 1247
2314.19 1246
2314.64 1213
2315.09 1182
2315.55 1305
2316.00 1230
2316.46 1176
2316.91 1243
2317.36 1230
2317.82 1301
2318.27 1314
2318.73 1292
2319.18 1293
2319.63 1240
2320.09 1326
2320.54 1320
2321.00 1293
2321.45 1242
2321.91 1308
2322.36 1347
2322.82 1312
2323.27 1408
2323.72 1540
2324.18 1617
2324.63 1802
2325.09 1839
2325.54 1897
2326.00 1857
2326.45 1740
2326.91 1673
2327.36 1540
2327.82 1498
2328.27 1375
2328.73 1339
2329.18 1216
2329.64 1184
2330.09 1127
2330.55 1121
2331.00 1223
2331.46 1213
2331.92 1163
2332.37 1167
2332.83 1185
2333.28 1134
2333.74 1065
2334.19 1119
2334.65 1193
2335.10 1135
2335.56 1096
2336.02 1141
2336.47 1151
2336.93 1109
2337.38 1172
2337.84 1152
2338.30 1156
2338.75 1110
2339.21 1134
2339.66 1080
2340.12 1025
2340.58 1089
2341.03 1082
2341.49 1092
2341.95 1102
2342.40 1048
2342.86 1149
2343.32 1054
2343.77 1051
2344.23 1087
2344.68 1128
2345.14 1202
2345.60 1137
2346.06 1103
2346.51 1203
2346.97 1245
2347.43 1169
2347.88 1194
2348.34 1282
2348.80 1353
2349.25 1297
2349.71 1211
2350.17 1135
2350.63 1094
2351.08 1111
2351.54 1122
2352.00 1114
2352.46 1168
2352.91 1159
2353.37 1113
2353.83 1072
2354.29 1108
2354.74 1010
2355.20 976
2355.66 1018
2356.12 1093
2356.57 1119
2357.03 1126
2357.49 1070
2357.95 1175
2358.41 1194
2358.86 1199
2359.32 1255
2359.78 1331
2360.24 1391
2360.70 1440
2361.15 1469
2361.61 1533
2362.07 1525
2362.53 1534
2362.99 1493
2363.45 1470
2363.91 1360
2364.36 1394
2364.82 1337
2365.28 1294
2365.74 1267
2366.20 1277
2366.66 1246
2367.12 1278
2367.57 1266
2368.03 1237
2368.49 1172
2368.95 1207
2369.41 1104
2369.87 1084
2370.33 1201
2370.79 1172
2371.25 1118
2371.71 1112
2372.17 1143
2372.63 1201
2373.09 1227
2373.54 1272
2374.00 1365
2374.46 1356
2374.92 1292
2375.38 1361
2375.84 1354
2376.30 1365
2376.76 1323
2377.22 1257
2377.68 1297
2378.14 1260
2378.60 1231
2379.06 1272
2379.52 1249
2379.98 1218
2380.44 1248
2380.90 1221
2381.36 1190
2381.82 1182
2382.28 1217
2382.74 1190
2383.20 1144
2383.66 1093
2384.12 1240
2384.59 1260
2385.05 1241
2385.51 1190
2385.97 1128
2386.43 1122
2386.89 1222
2387.35 1179
2387.81 1115
2388.27 1128
2388.73 1134
2389.19 1175
2389.65 1272
2390.12 1268
2390.58 1204
2391.04 1199
2391.50 1301
2391.96 1271
2392.42 1249
2392.88 1317
2393.34 1182
2393.81 1182
2394.27 1222
2394.73 1215
2395.19 1243
2395.65 1271
2396.11 1290
2396.57 1309
2397.04 1242
2397.50 1318
2397.96 1421
2398.42 1508
2398.88 1422
2399.35 1396
2399.81 1380
2400.27 1399
2400.73 1387
2401.19 1272
2401.66 1205
2402.12 1154
2402.58 1078
2403.04 1137
2403.51 1115
2403.97 1122
2404.43 1134
2404.89 1106
2405.36 1110
2405.82 1058
2406.28 1033
2406.74 1092
2407.21 1100
2407.67 1040
2408.13 1035
2408.59 1139
2409.06 1085
2409.52 1027
2409.98 1055
2410.45 986
2410.91 1054
2411.37 1022
2411.84 1090
2412.30 1047
2412.76 1042
2413.23 970
2413.69 1062
2414.15 1170
2414.62 1197
2415.08 1122
2415.54 1115
2416.01 1158
2416.47 1129
2416.93 1115
2417.40 1214
2417.86 1183
2418.32 1048
2418.79 1164
2419.25 1195
2419.72 1125
2420.18 1104
2420.64 1097
2421.11 1133
2421.57 1212
2422.04 1163
2422.50 1157
2422.96 1133
2423.43 1157
2423.89 1232
2424.36 1266
2424.82 1267
2425.29 1217
2425.75 1195
2426.22 1143
2426.68 1122
2427.15 1129
2427.61 1158
2428.07 1074
2428.54 1036
2429.00 1088
2429.47 1083
2429.93 939
2430.40 1007
2430.86 989
2431.33 958
2431.79 1013
2432.26 1007
2432.72 1050
2433.19 1085
2433.65 1114
2434.12 1100
2434.59 1078
2435.05 1119
2435.52 1096
2435.98 1128
2436.45 1242
2436.91 1197
2437.38 1171
2437.84 1228
2438.31 1238
2438.78 1252
2439.24 1264
2439.71 1272
2440.17 1247
2440.64 1282
2441.10 1293
2441.57 1278
2442.04 1279
2442.50 1397
2442.97 1283
2443.44 1187
2443.90 1227
2444.37 1261
2444.83 1216
2445.30 1189
2445.77 1177
2446.23 1144
2446.70 1118
2447.17 1053
2447.63 1097
2448.10 1058
2448.57 1072
2449.03 1109
2449.50 1157
2449.97 1103
2450.43 1091
2450.90 1088
2451.37 1158
2451.83 1111
2452.30 1091
2452.77 1081
2453.24 1052
2453.70 1114
2454.17 1098
2454.64 1046
2455.10 1143
2455.57 1137
2456.04 1136
2456.51 1049
2456.97 1044
2457.44 1095
2457.91 1109
2458.38 1112
2458.84 1034
2459.31 1045
2459.78 1164
2460.25 1093
2460.72 1102
2461.18 1092
2461.65 1057
2462.12 1029
2462.59 1002
2463.06 1060
2463.52 1061
2463.99 1063
2464.46 1063
2464.93 1133
2465.40 1113
2465.86 1037
2466.33 1109
2466.80 1111
2467.27 1092
2467.74 1142
2468.21 1187
2468.68 1159
2469.14 1153
2469.61 1277
2470.08 1284
2470.55 1290
2471.02 1341
2471.49 1308
2471.96 1272
2472.43 1329
2472.90 1240
2473.36 1228
2473.83 1206
2474.30 1235
2474.77 1231
2475.24 1131
2475.71 1150
2476.18 1185
2476.65 1196
2477.12 1145
2477.59 1106
2478.06 1130
2478.53 1262
2479.00 1175
2479.47 1117
2479.94 1159
2480.41 1100
2480.87 1045
2481.34 997
2481.81 968
2482.28 1000
2482.75 994
2483.22 943
2483.69 1037
2484.16 1072
2484.63 1045
2485.10 1114
2485.57 1166
2486.05 1184
2486.52 1192
2486.99 1220
2487.46 1210
2487.93 1250
2488.40 1319
2488.87 1296
2489.34 1246
2489.81 1263
2490.28 1188
2490.75 1182
2491.22 1135
2491.69 1113
2492.16 1134
2492.63 1196
2493.10 1126
2493.58 1160
2494.05 1115
2494.52 1157
2494.99 1214
2495.46 1187
2495.93 1174
2496.40 1237
2496.87 1180
2497.34 1147
2497.82 1098
2498.29 1105
2498.76 1121
2499.23 1077
2499.70 1030
2500.17 1012
2500.64 977
2501.12 983
2501.59 1026
2502.06 990
2502.53 1026
2503.00 1063
2503.48 1008
2503.95 1031
2504.42 1107
2504.89 1039
2505.36 1034
2505.84 1031
2506.31 1095
2506.78 1131
2507.25 1039
2507.72 1125
2508.20 1137
2508.67 1097
2509.14 1114
2509.61 1271
2510.09 1319
2510.56 1341
2511.03 1388
2511.50 1405
2511.98 1394
2512.45 1424
2512.92 1451
2513.40 1446
2513.87 1496
2514.34 1426
2514.81 1212
2515.29 1291
2515.76 1314
2516.23 1218
2516.71 1244
2517.18 1204
2517.65 1152
2518.13 1197
2518.60 1238
2519.07 1219
2519.55 1279
2520.02 1258
2520.49 1268
2520.97 1227
2521.44 1127
2521.91 1166
2522.39 1180
2522.86 1212
2523.34 1128
2523.81 1164
2524.28 1196
2524.76 1277
2525.23 1278
2525.70 1215
2526.18 1313
2526.65 1365
2527.13 1413
2527.60 1316
2528.08 1362
2528.55 1293
2529.02 1316
2529.50 1312
2529.97 1315
2530.45 1270
2530.92 1244
2531.40 1261
2531.87 1213
2532.34 1190
2532.82 1161
2533.29 1210
2533.77 1160
2534.24 1100
2534.72 1146
2535.19 1153
2535.67 1105
2536.14 1147
2536.62 1109
2537.09 1200
2537.57 1214
2538.04 1106
2538.52 1182
2538.99 1289
2539.47 1275
2539.94 1262
2540.42 1203
2540.90 1273
2541.37 1236
2541.85 1304
2542.32 1273
2542.80 1265
2543.27 1251
2543.75 1233
2544.22 1230
2544.70 1189
2545.18 1206
2545.65 1347
2546.13 1268
2546.60 1368
2547.08 1413
2547.56 1348
2548.03 1297
2548.51 1380
2548.98 1370
2549.46 1453
2549.94 1399
2550.41 1423
2550.89 1338
2551.37 1286
2551.84 1363
2552.32 1247
2552.80 1227
2553.27 1229
2553.75 1193
2554.23 1223
2554.70 1168
2555.18 1155
2555.66 1171
2556.13 1149
2556.61 1213
2557.09 1114
2557.56 1114
2558.04 1149
2558.52 1129
2558.99 1152
2559.47 1148
2559.95 1114
2560.43 1101
2560.90 1162
2561.38 1137
2561.86 1112
2562.33 1056
2562.81 1149
2563.29 1106
2563.77 1040
2564.25 1115
2564.72 1021
2565.20 1053
2565.68 1103
2566.16 1156
2566.63 1114
2567.11 1070
2567.59 1085
2568.07 1105
2568.55 1017
2569.02 1029
2569.50 1006
2569.98 1038
2570.46 1044
2570.94 996
2571.41 958
2571.89 1040
2572.37 1094
2572.85 1040
2573.33 1001
2573.81 1008
2574.28 1067
2574.76 1045
2575.24 1030
2575.72 1061
2576.20 1057
2576.68 1071
2577.16 1049
2577.64 1040
2578.11 1035
2578.59 1030
2579.07 1092
2579.55 990
2580.03 1062
2580.51 1126
2580.99 1018
2581.47 988
2581.95 1000
2582.43 1015
2582.91 1016
2583.39 984
2583.86 972
2584.34 996
2584.82 983
2585.30 1018
2585.78 978
2586.26 1039
2586.74 1121
2587.22 1128
2587.70 1130
2588.18 1108
2588.66 1056
2589.14 1065
2589.62 1057
2590.10 1020
2590.58 1082
2591.06 1038
2591.54 1022
2592.02 1062
2592.50 1066
2592.98 1061
2593.46 1073
2593.94 1037
2594.42 1016
2594.90 1047
2595.38 1036
2595.86 992
2596.35 1008
2596.83 1014
2597.31 1007
2597.79 1086
2598.27 1097
2598.75 1054
2599.23 1072
2599.71 1022
2600.19 1098
2600.67 1073
2601.15 1091
2601.63 1045
2602.12 1061
2602.60 1097
2603.08 1105
2603.56 1087
2604.04 1116
2604.52 1048
2605.00 1117
2605.48 1125
2605.97 1105
2606.45 1035
2606.93 1037
2607.41 1004
2607.89 1108
2608.37 1095
2608.86 1068
2609.34 1113
2609.82 1112
2610.30 1081
2610.78 1121
2611.26 1170
2611.75 1135
2612.23 1142
2612.71 1164
2613.19 1171
2613.68 1156
2614.16 1148
2614.64 1099
2615.12 1071
2615.60 1128
2616.09 1193
2616.57 1120
2617.05 1086
2617.53 1100
2618.02 1088
2618.50 1068
2618.98 1069
2619.46 1045
2619.95 1048
2620.43 1051
2620.91 1155
2621.40 1070
2621.88 1001
2622.36 1021
2622.85 1012
2623.33 1066
2623.81 1009
2624.29 982
2624.78 1081
2625.26 1137
2625.74 1075
2626.23 1119
2626.71 1178
2627.19 1182
2627.68 1177
2628.16 1172
2628.64 1272
2629.13 1248
2629.61 1272
2630.10 1420
2630.58 1445
2631.06 1405
2631.55 1351
2632.03 1332
2632.51 1330
2633.00 1355
2633.48 1312
2633.97 1362
2634.45 1361
2634.94 1235
2635.42 1192
2635.90 1177
2636.39 1182
2636.87 1152
2637.36 1100
2637.84 1141
2638.33 1124
2638.81 1132
2639.29 1133
2639.78 1056
2640.26 1085
2640.75 1159
2641.23 1184
2641.72 1191
2642.20 1161
2642.69 1172
2643.17 1195
2643.66 1201
2644.14 1136
2644.63 1162
2645.11 1143
2645.60 1176
2646.08 1127
2646.57 1091
2647.05 1057
2647.54 1053
2648.02 1042
2648.51 1080
2648.99 1094
2649.48 1058
2649.97 1094
2650.45 1192
2650.94 1182
2651.42 1178
2651.91 1192
2652.39 1291
2652.88 1307
2653.37 1389
2653.85 1450
2654.34 1522
2654.82 1522
2655.31 1547
2655.80 1520
2656.28 1502
2656.77 1489
2657.25 1463
2657.74 1341
2658.23 1324
2658.71 1282
2659.20 1228
2659.69 1107
2660.17 1098
2660.66 1135
2661.14 1201
2661.63 1111
2662.12 1175
2662.60 1162
2663.09 1143
2663.58 1137
2664.06 1089
2664.55 1098
2665.04 1114
2665.53 1130
2666.01 1046
2666.50 1019
2666.99 1118
2667.47 1158
2667.96 1142
2668.45 1146
2668.94 1207
2669.42 1244
2669.91 1240
2670.40 1182
2670.88 1262
2671.37 1242
2671.86 1296
2672.35 1382
2672.83 1402
2673.32 1413
2673.81 1481
2674.30 1531
2674.79 1478
2675.27 1496
2675.76 1454
2676.25 1406
2676.74 1446
2677.23 1360
2677.71 1256
2678.20 1259
2678.69 1211
2679.18 1090
2679.67 1093
2680.15 1128
2680.64 1138
2681.13 1106
2681.62 1081
2682.11 1085
2682.60 1029
2683.08 1120
2683.57 1163
2684.06 1106
2684.55 1080
2685.04 1073
2685.53 1106
2686.02 1066
2686.51 987
2686.99 980
2687.48 1012
2687.97 1027
2688.46 1043
2688.95 1062
2689.44 1032
2689.93 972
2690.42 1099
2690.91 1107
2691.40 1056
2691.89 1112
2692.38 1114
2692.87 1167
2693.35 1134
2693.84 1100
2694.33 1090
2694.82 1070
2695.31 1103
2695.80 1114
2696.29 1147
2696.78 1140
2697.27 1083
2697.76 1101
2698.25 1115
2698.74 1082
2699.23 1126
2699.72 1053
2700.21 1110
2700.70 1143
2701.19 1120
2701.68 1090
2702.17 1161
2702.66 1183
2703.15 1097
2703.64 1124
2704.13 1133
2704.62 1098
2705.12 1109
2705.61 1078
2706.10 1132
2706.59 1101
2707.08 1034
2707.57 1025
2708.06 1072
2708.55 1110
2709.04 1080
2709.53 1031
2710.02 1055
2710.51 1104
2711.01 1099
2711.50 1107
2711.99 1065
2712.48 1080
2712.97 1003
2713.46 1055
2713.95 1058
2714.44 1053
2714.94 1072
2715.43 1125
2715.92 1094
2716.41 1078
2716.90 1029
2717.39 1022
2717.89 1057
2718.38 1017
2718.87 1013
2719.36 1025
2719.85 1034
2720.34 1062
2720.84 1167
2721.33 1107
2721.82 1130
2722.31 1199
2722.80 1215
2723.30 1193
2723.79 1153
2724.28 1131
2724.77 1243
2725.27 1107
2725.76 1033
2726.25 1053
2726.74 1042
2727.24 1008
2727.73 1041
2728.22 1106
2728.71 1139
2729.21 1162
2729.70 1067
2730.19 1139
2730.69 1142
2731.18 1110
2731.67 1126
2732.16 1136
2732.66 1115
2733.15 1131
2733.64 1096
2734.14 1148
2734.63 1170
2735.12 1228
2735.62 1246
2736.11 1269
2736.60 1247
2737.10 1272
2737.59 1303
2738.08 1271
2738.58 1230
2739.07 1222
2739.56 1244
2740.06 1171
2740.55 1132
2741.05 1174
2741.54 1126
2742.03 1072
2742.53 1089
2743.02 1044
2743.52 1019
2744.01 1106
2744.50 1120
2745.00 1121
2745.49 1144
2745.99 1136
2746.48 1174
2746.97 1243
2747.47 1215
2747.96 1232
2748.46 1160
2748.95 1190
2749.45 1164
2749.94 1156
2750.44 1063
2750.93 1154
2751.43 1148
2751.92 1107
2752.42 1082
2752.91 1152
2753.41 1132
2753.90 1095
2754.40 1066
2754.89 1111
2755.39 1132
2755.88 1121
2756.38 1139
2756.87 1127
2757.37 1052
2757.86 1097
2758.36 1150
2758.85 1145
2759.35 1179
2759.84 1093
2760.34 1196
2760.83 1224
2761.33 1223
2761.83 1270
2762.32 1269
2762.82 1277
2763.31 1335
2763.81 1323
2764.30 1244
2764.80 1219
2765.30 1184
2765.79 1116
2766.29 1109
2766.78 1154
2767.28 1128
2767.78 1188
2768.27 1207
2768.77 1097
2769.27 1030
2769.76 1109
2770.26 1090
2770.76 1102
2771.25 1107
2771.75 1063
2772.24 1072
2772.74 1115
2773.24 1138
2773.73 1191
2774.23 1220
2774.73 1204
2775.23 1204
2775.72 1285
2776.22 1272
2776.72 1350
2777.21 1352
2777.71 1334
2778.21 1300
2778.70 1289
2779.20 1190
2779.70 1184
2780.20 1200
2780.69 1167
2781.19 1067
2781.69 1125
2782.19 1104
2782.68 1073
2783.18 1095
2783.68 1065
2784.18 974
2784.67 1033
2785.17 1115
2785.67 1099
2786.17 1099
2786.67 1110
2787.16 1076
2787.66 1049
2788.16 1065
2788.66 1058
2789.16 1039
2789.65 1073
2790.15 1108
2790.65 1063
2791.15 1044
2791.65 1030
2792.15 1108
2792.64 1157
2793.14 1122
2793.64 1015
2794.14 1098
2794.64 1121
2795.14 1104
2795.64 1042
2796.13 1083
2796.63 1115
2797.13 1138
2797.63 1148
2798.13 1114
2798.63 1157
2799.13 1067
2799.63 1048
2800.13 1095
2800.62 1150
2801.12 1105
2801.62 1077
2802.12 1079
2802.62 1079
2803.12 1097
2803.62 1138
2804.12 1134
2804.62 1121
2805.12 1101
2805.62 1077
2806.12 1106
2806.62 1078
2807.12 1106
2807.62 1145
2808.12 1236
2808.62 1284
2809.12 1288
2809.62 1272
2810.12 1421
2810.62 1386
2811.12 1529
2811.62 1706
2812.12 1827
2812.62 1867
2813.12 1929
2813.62 1973
2814.12 1971
2814.62 1867
2815.12 1851
2815.62 1823
2816.12 1653
2816.62 1570
2817.12 1493
2817.62 1451
2818.12 1402
2818.62 1235
2819.12 1262
2819.63 1272
2820.13 1205
2820.63 1121
2821.13 1205
2821.63 1184
2822.13 1125
2822.63 1096
2823.13 1147
2823.63 1128
2824.13 1143
2824.64 1103
2825.14 1071
2825.64 1094
2826.14 1118
2826.64 1153
2827.14 1089
2827.64 1074
2828.15 1009
2828.65 1063
2829.15 1082
2829.65 1032
2830.15 1019
2830.65 995
2831.16 986
2831.66 972
2832.16 1017
2832.66 1051
2833.16 1142
2833.67 1063
2834.17 1067
2834.67 1079
2835.17 1169
2835.68 1102
2836.18 1123
2836.68 1190
2837.18 1235
2837.68 1190
2838.19 1197
2838.69 1134
2839.19 1160
2839.70 1178
2840.20 1222
2840.70 1214
2841.20 1145
2841.71 1215
2842.21 1225
2842.71 1181
2843.21 1184
2843.72 1119
2844.22 1176
2844.72 1219
2845.23 1235
2845.73 1225
2846.23 1157
2846.74 1280
2847.24 1284
2847.74 1313
2848.25 1296
2848.75 1308
2849.25 1349
2849.76 1298
2850.26 1237
2850.76 1271
2851.27 1312
2851.77 1217
2852.28 1160
2852.78 1151
2853.28 1132
2853.79 1175
2854.29 1126
2854.79 1176
2855.30 1156
2855.80 1291
2856.31 1340
2856.81 1282
2857.31 1306
2857.82 1354
2858.32 1306
2858.83 1276
2859.33 1321
2859.84 1309
2860.34 1260
2860.85 1300
2861.35 1197
2861.85 1174
2862.36 1212
2862.86 1118
2863.37 1091
2863.87 1151
2864.38 1159
2864.88 1046
2865.39 1014
2865.89 1082
2866.40 1086
2866.90 1087
2867.41 1086
2867.91 1146
2868.42 1181
2868.92 1146
2869.43 1218
2869.93 1210
2870.44 1335
2870.94 1283
2871.45 1316
2871.96 1437
2872.46 1459
2872.97 1440
2873.47 1483
2873.98 1450
2874.48 1433
2874.99 1486
2875.49 1482
2876.00 1367
2876.51 1343
2877.01 1296
2877.52 1322
2878.02 1279
2878.53 1251
2879.04 1247
2879.54 1187
2880.05 1247
2880.55 1250
2881.06 1284
2881.57 1345
2882.07 1374
2882.58 1340
2883.09 1359
2883.59 1429
2884.10 1384
2884.61 1455
2885.11 1510
2885.62 1547
2886.13 1550
2886.63 1558
2887.14 1591
2887.65 1579
2888.15 1529
2888.66 1417
2889.17 1460
2889.67 1415
2890.18 1381
2890.69 1354
2891.20 1337
2891.70 1319
2892.21 1293
2892.72 1320
2893.22 1311
2893.73 1414
2894.24 1321
2894.75 1367
2895.25 1401
2895.76 1421
2896.27 1446
2896.78 1405
2897.29 1475
2897.79 1450
2898.30 1338
2898.81 1377
2899.32 1325
2899.82 1329
2900.33 1362
2900.84 1403
2901.35 1317
2901.86 1319
2902.36 1340
2902.87 1377
2903.38 1420
2903.89 1363
2904.40 1384
2904.91 1416
2905.41 1333
2905.92 1419
2906.43 1383
2906.94 1317
2907.45 1387
2907.96 1292
2908.47 1270
2908.97 1231
2909.48 1239
2909.99 1225
2910.50 1228
2911.01 1214
2911.52 1185
2912.03 1202
2912.54 1227
2913.05 1204
2913.55 1204
2914.06 1227
2914.57 1243
2915.08 1257
2915.59 1175
2916.10 1223
2916.61 1217
2917.12 1210
2917.63 1255
2918.14 1203
2918.65 1266
2919.16 1249
2919.67 1230
2920.18 1337
2920.69 1333
2921.20 1308
2921.71 1389
2922.22 1402
2922.73 1406
2923.24 1361
2923.75 1347
2924.26 1308
2924.77 1280
2925.28 1334
2925.79 1326
2926.30 1173
2926.81 1251
2927.32 1220
2927.83 1229
2928.34 1259
2928.85 1295
2929.36 1264
2929.87 1271
2930.38 1232
2930.89 1215
2931.40 1216
2931.91 1201
2932.42 1281
2932.93 1193
2933.45 1170
2933.96 1175
2934.47 1211
2934.98 1206
2935.49 1287
2936.00 1226
2936.51 1363
2937.02 1403
2937.53 1639
2938.04 1806
2938.56 1993
2939.07 2106
2939.58 2408
2940.09 2635
2940.60 2943
2941.11 3083
2941.62 3164
2942.14 3139
2942.65 3087
2943.16 2847
2943.67 2701
2944.18 2512
2944.70 2291
2945.21 2084
2945.72 1836
2946.23 1668
2946.74 1525
2947.26 1402
2947.77 1399
2948.28 1301
2948.79 1291
2949.30 1290
2949.82 1201
2950.33 1204
2950.84 1195
2951.35 1147
2951.87 1170
2952.38 1175
2952.89 1127
2953.40 1130
2953.92 1116
2954.43 1097
2954.94 1045
2955.45 1143
2955.97 1099
2956.48 1047
2956.99 1080
2957.51 1095
2958.02 1078
2958.53 1068
2959.04 1153
2959.56 1141
2960.07 1184
2960.58 1223
2961.10 1242
2961.61 1194
2962.12 1190
2962.64 1262
2963.15 1294
2963.66 1274
2964.18 1313
2964.69 1252
2965.21 1213
2965.72 1305
2966.23 1322
2966.75 1319
2967.26 1272
2967.77 1315
2968.29 1352
2968.80 1405
2969.32 1395
2969.83 1366
2970.34 1313
2970.86 1229
2971.37 1262
2971.89 1301
2972.40 1263
2972.91 1342
2973.43 1265
2973.94 1239
2974.46 1299
2974.97 1322
2975.49 1241
2976.00 1328
2976.52 1353
2977.03 1339
2977.55 1370
2978.06 1364
2978.57 1417
2979.09 1368
2979.60 1459
2980.12 1442
2980.63 1439
2981.15 1452
2981.66 1479
2982.18 1519
2982.69 1547
2983.21 1574
2983.73 1613
2984.24 1454
2984.76 1470
2985.27 1517
2985.79 1653
2986.30 1702
2986.82 1641
2987.33 1657
2987.85 1674
2988.36 1719
2988.88 1666
2989.40 1802
2989.91 1744
2990.43 1805
2990.94 1671
2991.46 1700
2991.97 1745
2992.49 1809
2993.01 1765
2993.52 1711
2994.04 1807
2994.55 1891
2995.07 1916
2995.59 1986
2996.10 2081
2996.62 2108
2997.14 2092
2997.65 2243
2998.17 2388
2998.69 2341
2999.20 2290
2999.72 2249
3000.24 2275
3000.75 2463
3001.27 2827
3001.79 3232
3002.30 3900
3002.82 4702
3003.34 5601
3003.85 6652
3004.37 7597
3004.89 8303
3005.40 8744
3005.92 8329
3006.44 7956
3006.96 7180
3007.47 6550
3007.99 5471
3008.51 4680
3009.03 3848
3009.54 3116
3010.06 2703
3010.58 2458
3011.10 2188
3011.61 2070
3012.13 1873
3012.65 1922
3013.17 1811
3013.68 1807
3014.20 1861
3014.72 1829
3015.24 1788
3015.76 1758
3016.27 1716
3016.79 1750
3017.31 1834
3017.83 1787
3018.35 1752
3018.86 1773
3019.38 1746
3019.90 1663
3020.42 1628
3020.94 1612
3021.46 1650
3021.97 1693
3022.49 1735
3023.01 1767
3023.53 1803
3024.05 1831
3024.57 1807
3025.09 1769
3025.61 1719
3026.12 1635
3026.64 1702
3027.16 1661
3027.68 1627
3028.20 1562
3028.72 1504
3029.24 1500
3029.76 1488
3030.28 1468
3030.80 1461
3031.32 1457
3031.84 1445
3032.35 1427
3032.87 1464
3033.39 1431
3033.91 1455
3034.43 1486
3034.95 1476
3035.47 1478
3035.99 1455
3036.51 1467
3037.03 1499
3037.55 1415
3038.07 1391
3038.59 1421
3039.11 1441
3039.63 1381
3040.15 1376
3040.67 1490
3041.19 1442
3041.71 1393
3042.23 1484
3042.75 1495
3043.27 1443
3043.79 1436
3044.31 1459
3044.83 1540
3045.35 1502
3045.87 1404
3046.40 1433
3046.92 1458
3047.44 1392
3047.96 1417
3048.48 1384
3049.00 1406
3049.52 1391
3050.04 1397
3050.56 1378
3051.08 1355
3051.60 1436
3052.12 1454
3052.65 1323
3053.17 1280
3053.69 1310
3054.21 1381
3054.73 1443
3055.25 1384
3055.77 1435
3056.30 1432
3056.82 1436
3057.34 1342
3057.86 1394
3058.38 1430
3058.90 1368
3059.42 1353
3059.95 1467
3060.47 1488
3060.99 1394
3061.51 1401
3062.03 1477
3062.56 1517
3063.08 1497
3063.60 1556
3064.12 1504
3064.64 1569
3065.17 1587
3065.69 1500
3066.21 1608
3066.73 1635
3067.26 1665
3067.78 1709
3068.30 1678
3068.82 1657
3069.35 1634
3069.87 1722
3070.39 1611
3070.91 1608
3071.44 1683
3071.96 1727
3072.48 1658
3073.01 1690
3073.53 1676
3074.05 1710
3074.57 1693
3075.10 1661
3075.62 1758
3076.14 1740
3076.67 1748
3077.19 1812
3077.71 1928
3078.24 1949
3078.76 1881
3079.28 2032
3079.81 2161
3080.33 2085
3080.85 2200
3081.38 2144
3081.90 2169
3082.42 2126
3082.95 2156
3083.47 2190
3084.00 2181
3084.52 2000
3085.04 2155
3085.57 2145
3086.09 2231
3086.62 2539
3087.14 2827
3087.66 3218
3088.19 3833
3088.71 4392
3089.24 4779
3089.76 5125
3090.29 5370
3090.81 5414
3091.33 5290
3091.86 4813
3092.38 4373
3092.91 3818
3093.43 3444
3093.96 3139
3094.48 2830
3095.01 2697
3095.53 2650
3096.06 2604
3096.58 2527
3097.11 2476
3097.63 2434
3098.16 2610
3098.68 2886
3099.21 3099
3099.73 3494
3100.26 4218
3100.78 5179
3101.31 6100
3101.83 7348
3102.36 8117
3102.88 9181
3103.41 9530
3103.93 9410
3104.46 8913
3104.99 7972
3105.51 6904
3106.04 5733
3106.56 4675
3107.09 3912
3107.61 3524
3108.14 2985
3108.67 2726
3109.19 2561
3109.72 2459
3110.24 2404
3110.77 2344
3111.30 2249
3111.82 2195
3112.35 2030
3112.87 2035
3113.40 2047
3113.93 2008
3114.45 1912
3114.98 1859
3115.51 1807
3116.03 1843
3116.56 1779
3117.09 1869
3117.61 1717
3118.14 1625
3118.67 1720
3119.19 1858
3119.72 1942
3120.25 1889
3120.77 1946
3121.30 2046
3121.83 2079
3122.35 2161
3122.88 2165
3123.41 2109
3123.94 2097
3124.46 2064
3124.99 2080
3125.52 2134
3126.05 2161
3126.57 2196
3127.10 2211
3127.63 2149
3128.16 2126
3128.68 2185
3129.21 2068
3129.74 1999
3130.27 1913
3130.79 1873
3131.32 1838
3131.85 1720
3132.38 1678
3132.91 1646
3133.43 1641
3133.96 1645
3134.49 1603
3135.02 1633
3135.55 1652
3136.07 1666
3136.60 1609
3137.13 1539
3137.66 1560
3138.19 1500
3138.72 1435
3139.24 1438
3139.77 1420
3140.30 1398
3140.83 1442
3141.36 1444
3141.89 1364
3142.42 1362
3142.95 1435
3143.47 1401
3144.00 1428
3144.53 1412
3145.06 1415
3145.59 1423
3146.12 1466
3146.65 1522
3147.18 1558
3147.71 1511
3148.24 1626
3148.76 1717
3149.29 1649
3149.82 1608
3150.35 1637
3150.88 1641
3151.41 1614
3151.94 1529
3152.47 1572
3153.00 1583
3153.53 1626
3154.06 1578
3154.59 1530
3155.12 1527
3155.65 1486
3156.18 1527
3156.71 1588
3157.24 1589
3157.77 1600
3158.30 1625
3158.83 1676
3159.36 1662
3159.89 1607
3160.42 1630
3160.95 1646
3161.48 1556
3162.01 1573
3162.54 1583
3163.07 1586
3163.60 1545
3164.13 1533
3164.66 1449
3165.20 1513
3165.73 1463
3166.26 1350
3166.79 1385
3167.32 1379
3167.85 1322
3168.38 1322
3168.91 1302
3169.44 1343
3169.97 1496
3170.50 1547
3171.04 1513
3171.57 1598
3172.10 1704
3172.63 1782
3173.16 1797
3173.69 1907
3174.22 1965
3174.75 1972
3175.29 1966
3175.82 2025
3176.35 1881
3176.88 1732
3177.41 1750
3177.94 1553
3178.48 1489
3179.01 1465
3179.54 1431
3180.07 1463
3180.60 1403
3181.14 1355
3181.67 1305
3182.20 1296
3182.73 1312
3183.26 1203
3183.80 1224
3184.33 1265
3184.86 1312
3185.39 1351
3185.93 1327
3186.46 1284
3186.99 1260
3187.52 1194
3188.06 1258
3188.59 1313
3189.12 1265
3189.65 1316
3190.19 1249
3190.72 1276
3191.25 1257
3191.79 1308
3192.32 1259
3192.85 1254
3193.38 1283
3193.92 1297
3194.45 1278
3194.98 1298
3195.52 1368
3196.05 1387
3196.58 1441
3197.12 1460
3197.65 1531
3198.18 1442
3198.72 1483
3199.25 1525
3199.78 1466
3200.32 1453
3200.85 1444
3201.39 1391
3201.92 1407
3202.45 1421
3202.99 1351
3203.52 1362
3204.05 1371
3204.59 1331
3205.12 1365
3205.66 1433
3206.19 1477
3206.72 1538
3207.26 1582
3207.79 1784
3208.33 1870
3208.86 1815
3209.40 1868
3209.93 1923
3210.47 1937
3211.00 1968
3211.53 1949
3212.07 1910
3212.60 1921
3213.14 1738
3213.67 1708
3214.21 1605
3214.74 1584
3215.28 1522
3215.81 1415
3216.35 1397
3216.88 1399
3217.42 1331
3217.95 1347
3218.49 1313
3219.02 1323
3219.56 1356
3220.09 1332
3220.63 1375
3221.16 1433
3221.70 1485
3222.23 1552
3222.77 1696
3223.31 1685
3223.84 1721
3224.38 1800
3224.91 1845
3225.45 1803
3225.98 1801
3226.52 1713
3227.06 1671
3227.59 1618
3228.13 1648
3228.66 1550
3229.20 1623
3229.74 1478
3230.27 1540
3230.81 1533
3231.34 1509
3231.88 1580
3232.42 1596
3232.95 1624
3233.49 1523
3234.03 1557
3234.56 1522
3235.10 1674
3235.64 1732
3236.17 1772
3236.71 1852
3237.25 1793
3237.78 1850
3238.32 1891
3238.86 1837
3239.39 1763
3239.93 1794
3240.47 1740
3241.00 1727
3241.54 1762
3242.08 1679
3242.61 1665
3243.15 1698
3243.69 1747
3244.23 1675
3244.76 1810
3245.30 1748
3245.84 1732
3246.38 1724
3246.91 1850
3247.45 1933
3247.99 1890
3248.53 2029
3249.06 2376
3249.60 2583
3250.14 2986
3250.68 3548
3251.21 4383
3251.75 5099
3252.29 5552
3252.83 5987
3253.37 6227
3253.90 6100
3254.44 5629
3254.98 5059
3255.52 4427
3256.06 3857
3256.60 3229
3257.13 2880
3257.67 2584
3258.21 2336
3258.75 2255
3259.29 2321
3259.83 2364
3260.36 2528
3260.90 2705
3261.44 2790
3261.98 2913
3262.52 2951
3263.06 2979
3263.60 2890
3264.14 2725
3264.68 2606
3265.21 2493
3265.75 2319
3266.29 2118
3266.83 2091
3267.37 1984
3267.91 1818
3268.45 1758
3268.99 1711
3269.53 1664
3270.07 1712
3270.61 1781
3271.15 1741
3271.69 1816
3272.23 1924
3272.76 1906
3273.30 1904
3273.84 1857
3274.38 1826
3274.92 1898
3275.46 1854
3276.00 1746
3276.54 1845
3277.08 1944
3277.62 1993
3278.16 1776
3278.70 1767
3279.24 1876
3279.78 1852
3280.32 1850
3280.86 1891
3281.41 1809
3281.95 1807
3282.49 1895
3283.03 1848
3283.57 1849
3284.11 1895
3284.65 1945
3285.19 1998
3285.73 2022
3286.27 2115
3286.81 2119
3287.35 2051
3287.89 2061
3288.43 2145
3288.97 2101
3289.52 2154
3290.06 2233
3290.60 2287
3291.14 2248
3291.68 2380
3292.22 2462
3292.76 2707
3293.30 2879
3293.85 3016
3294.39 3505
3294.93 3847
3295.47 4123
3296.01 4451
3296.55 4476
3297.09 4391
3297.64 4168
3298.18 4065
3298.72 3822
3299.26 3404
3299.80 3117
3300.34 2895
3300.89 2724
3301.43 2493
3301.97 2393
3302.51 2339
3303.06 2244
3303.60 2352
3304.14 2309
3304.68 2194
3305.22 2212
3305.77 2259
3306.31 2332
3306.85 2312
3307.39 2450
3307.94 2528
3308.48 2558
3309.02 2707
3309.56 2785
3310.11 2938
3310.65 2909
3311.19 2783
3311.74 2842
3312.28 2772
3312.82 2726
3313.36 2782
3313.91 2742
3314.45 2747
3314.99 2875
3315.54 3060
3316.08 3259
3316.62 3562
3317.17 3930
3317.71 4159
3318.25 4676
3318.80 4909
3319.34 5051
3319.88 4962
3320.43 4984
3320.97 4732
3321.51 4414
3322.06 4009
3322.60 3632
3323.14 3236
3323.69 2955
3324.23 2705
3324.78 2633
3325.32 2553
3325.86 2449
3326.41 2319
3326.95 2407
3327.50 2310
3328.04 2199
3328.59 2246
3329.13 2238
3329.67 2340
3330.22 2389
3330.76 2536
3331.31 2892
3331.85 3426
3332.40 4004
3332.94 4883
3333.49 5918
3334.03 7121
3334.57 8252
3335.12 9015
3335.66 9470
3336.21 9694
3336.75 9475
3337.30 9043
3337.84 8479
3338.39 7582
3338.93 6687
3339.48 5929
3340.02 4941
3340.57 4166
3341.11 3670
3341.66 3153
3342.20 2718
3342.75 2449
3343.30 2223
3343.84 2021
3344.39 1994
3344.93 1945
3345.48 1890
3346.02 1858
3346.57 1848
3347.11 1843
3347.66 1809
3348.21 1934
3348.75 1876
3349.30 1791
3349.84 1734
3350.39 1737
3350.94 1722
3351.48 1767
3352.03 1746
3352.57 1687
3353.12 1607
3353.67 1605
3354.21 1697
3354.76 1597
3355.31 1605
3355.85 1644
3356.40 1496
3356.95 1546
3357.49 1568
3358.04 1509
3358.59 1571
3359.13 1550
3359.68 1501
3360.23 1533
3360.77 1550
3361.32 1589
3361.87 1601
3362.41 1527
3362.96 1619
3363.51 1666
3364.05 1677
3364.60 1636
3365.15 1690
3365.70 1622
3366.24 1590
3366.79 1584
3367.34 1588
3367.89 1644
3368.43 1646
3368.98 1642
3369.53 1668
3370.08 1680
3370.62 1680
3371.17 1711
3371.72 1815
3372.27 1941
3372.81 1945
3373.36 1949
3373.91 2074
3374.46 2064
3375.01 2066
3375.55 1986
3376.10 1895
3376.65 1862
3377.20 1803
3377.75 1653
3378.30 1553
3378.84 1549
3379.39 1539
3379.94 1385
3380.49 1450
3381.04 1434
3381.59 1460
3382.13 1396
3382.68 1422
3383.23 1417
3383.78 1395
3384.33 1426
3384.88 1416
3385.43 1363
3385.98 1394
3386.52 1364
3387.07 1366
3387.62 1445
3388.17 1448
3388.72 1377
3389.27 1405
3389.82 1485
3390.37 1528
3390.92 1443
3391.47 1518
3392.02 1482
3392.57 1435
3393.12 1423
3393.66 1399
3394.21 1382
3394.76 1380
3395.31 1372
3395.86 1444
3396.41 1389
3396.96 1447
3397.51 1453
3398.06 1492
3398.61 1453
3399.16 1498
3399.71 1452
3400.26 1436
3400.81 1457
3401.36 1416
3401.91 1434
3402.46 1436
3403.01 1359
3403.56 1358
3404.11 1444
3404.66 1426
3405.21 1425
3405.77 1351
3406.32 1370
3406.87 1344
3407.42 1304
3407.97 1377
3408.52 1392
3409.07 1518
3409.62 1522
3410.17 1488
3410.72 1489
3411.27 1530
3411.82 1579
3412.37 1588
3412.93 1543
3413.48 1589
3414.03 1615
3414.58 1681
3415.13 1730
3415.68 1814
3416.23 1922
3416.78 2132
3417.34 2274
3417.89 2378
3418.44 2418
3418.99 2305
3419.54 2323
3420.09 2186
3420.65 2005
3421.20 1877
3421.75 1753
3422.30 1784
3422.85 1757
3423.40 1686
3423.96 1689
3424.51 1643
3425.06 1671
3425.61 1559
3426.17 1598
3426.72 1564
3427.27 1426
3427.82 1460
3428.37 1495
3428.93 1410
3429.48 1348
3430.03 1326
3430.58 1387
3431.14 1401
3431.69 1361
3432.24 1359
3432.79 1269
3433.35 1397
3433.90 1493
3434.45 1520
3435.01 1458
3435.56 1485
3436.11 1524
3436.66 1547
3437.22 1564
3437.77 1537
3438.32 1557
3438.88 1558
3439.43 1512
3439.98 1593
3440.54 1564
3441.09 1428
3441.64 1437
3442.20 1437
3442.75 1444
3443.30 1444
3443.86 1364
3444.41 1393
3444.96 1356
3445.52 1392
3446.07 1386
3446.63 1335
3447.18 1376
3447.73 1408
3448.29 1370
3448.84 1352
3449.40 1323
3449.95 1289
3450.50 1262
3451.06 1298
3451.61 1246
3452.17 1250
3452.72 1242
3453.27 1226
3453.83 1289
3454.38 1253
3454.94 1283
3455.49 1299
3456.05 1296
3456.60 1314
3457.16 1339
3457.71 1352
3458.27 1344
3458.82 1348
3459.38 1328
3459.93 1319
3460.49 1303
3461.04 1396
3461.60 1417
3462.15 1388
3462.71 1454
3463.26 1558
3463.82 1501
3464.37 1511
3464.93 1578
3465.48 1531
3466.04 1581
3466.59 1576
3467.15 1579
3467.70 1621
3468.26 1697
3468.81 1809
3469.37 1798
3469.93 1848
3470.48 1906
3471.04 1915
3471.59 1983
3472.15 1971
3472.70 1947
3473.26 1919
3473.82 1926
3474.37 1800
3474.93 1786
3475.48 1888
3476.04 1777
3476.60 1822
3477.15 1882
3477.71 1888
3478.27 1869
3478.82 1899
3479.38 1954
3479.93 2028
3480.49 2006
3481.05 2089
3481.60 2142
3482.16 2165
3482.72 2227
3483.27 2276
3483.83 2257
3484.39 2299
3484.95 2352
3485.50 2504
3486.06 2537
3486.62 2517
3487.17 2826
3487.73 3264
3488.29 3925
3488.84 4931
3489.40 6411
3489.96 7946
3490.52 9578
3491.07 11237
3491.63 12382
3492.19 13149
3492.75 13040
3493.30 12327
3493.86 10892
3494.42 9346
3494.98 7840
3495.53 6514
3496.09 5372
3496.65 4436
3497.21 3891
3497.77 3585
3498.32 3420
3498.88 3385
3499.44 3341
3500.00 3459
3500.56 3825
3501.11 4290
3501.67 4944
3502.23 5725
3502.79 6679
3503.35 7665
3503.91 8226
3504.46 9040
3505.02 9460
3505.58 9375
3506.14 9150
3506.70 8606
3507.26 7966
3507.81 6910
3508.37 6210
3508.93 5325
3509.49 4771
3510.05 4218
3510.61 3969
3511.17 3679
3511.73 3327
3512.29 3169
3512.85 2922
3513.40 2769
3513.96 2619
3514.52 2459
3515.08 2236
3515.64 2193
3516.20 2102
3516.76 2010
3517.32 1926
3517.88 1875
3518.44 1842
3519.00 1747
3519.56 1798
3520.12 1764
3520.68 1698
3521.24 1729
3521.80 1796
3522.36 1664
3522.92 1777
3523.48 1785
3524.04 1724
3524.60 1668
3525.16 1708
3525.72 1782
3526.28 1739
3526.84 1829
3527.40 1860
3527.96 1854
3528.52 1825
3529.08 1833
3529.64 1848
3530.20 1809
3530.76 1927
3531.32 1923
3531.88 1863
3532.44 1897
3533.00 1916
3533.56 1884
3534.12 1918
3534.68 1881
3535.25 1967
3535.81 1893
3536.37 1916
3536.93 1894
3537.49 1800
3538.05 1818
3538.61 1843
3539.17 1824
3539.73 1864
3540.30 1862
3540.86 1847
3541.42 1970
3541.98 1994
3542.54 1954
3543.10 2020
3543.66 1986
3544.23 2090
3544.79 2102
3545.35 1986
3545.91 1873
3546.47 1893
3547.03 1824
3547.60 1760
3548.16 1700
3548.72 1659
3549.28 1722
3549.84 1689
3550.41 1584
3550.97 1508
3551.53 1602
3552.09 1590
3552.65 1523
3553.22 1516
3553.78 1497
3554.34 1470
3554.90 1358
3555.47 1396
3556.03 1414
3556.59 1461
3557.15 1441
3557.72 1468
3558.28 1410
3558.84 1445
3559.41 1473
3559.97 1429
3560.53 1568
3561.09 1545
3561.66 1516
3562.22 1615
3562.78 1647
3563.35 1668
3563.91 1751
3564.47 1828
3565.04 1915
3565.60 1827
3566.16 1782
3566.73 1759
3567.29 1735
3567.85 1733
3568.42 1694
3568.98 1623
3569.54 1566
3570.11 1475
3570.67 1517
3571.23 1495
3571.80 1499
3572.36 1457
3572.93 1479
3573.49 1462
3574.05 1596
3574.62 1720
3575.18 1648
3575.75 1812
3576.31 1832
3576.87 1891
3577.44 1877
3578.00 1812
3578.57 1797
3579.13 1896
3579.70 1825
3580.26 1753
3580.82 1746
3581.39 1643
3581.95 1671
3582.52 1630
3583.08 1609
3583.65 1562
3584.21 1578
3584.78 1505
3585.34 1444
3585.91 1425
3586.47 1502
3587.04 1371
3587.60 1370
3588.17 1366
3588.73 1378
3589.30 1373
3589.86 1314
3590.43 1324
3590.99 1447
3591.56 1420
3592.12 1353
3592.69 1419
3593.25 1339
3593.82 1317
3594.39 1344
3594.95 1378
3595.52 1396
3596.08 1330
3596.65 1275
3597.21 1314
3597.78 1343
3598.35 1316
3598.91 1341
3599.48 1265
3600.04 1299
3600.61 1252
3601.18 1315
3601.74 1347
3602.31 1250
3602.87 1243
3603.44 1334
3604.01 1334
3604.57 1338
3605.14 1337
3605.71 1349
3606.27 1295
3606.84 1230
3607.41 1256
3607.97 1279
3608.54 1238
3609.11 1225
3609.67 1311
3610.24 1229
3610.81 1181
3611.37 1207
3611.94 1226
3612.51 1301
3613.07 1374
3613.64 1514
3614.21 1736
3614.78 1943
3615.34 2194
3615.91 2614
3616.48 2865
3617.04 3119
3617.61 3149
3618.18 3317
3618.75 3389
3619.31 3327
3619.88 3169
3620.45 2865
3621.02 2669
3621.58 2399
3622.15 2132
3622.72 1819
3623.29 1688
3623.86 1538
3624.42 1415
3624.99 1407
3625.56 1292
3626.13 1266
3626.70 1244
3627.26 1278
3627.83 1291
3628.40 1270
3628.97 1249
3629.54 1257
3630.11 1279
3630.67 1297
3631.24 1262
3631.81 1304
3632.38 1314
3632.95 1348
3633.52 1329
3634.08 1225
3634.65 1234
3635.22 1341
3635.79 1306
3636.36 1269
3636.93 1319
3637.50 1365
3638.07 1378
3638.64 1481
3639.20 1583
3639.77 1698
3640.34 1816
3640.91 1901
3641.48 1868
3642.05 1908
3642.62 1941
3643.19 1916
3643.76 1836
3644.33 1803
3644.90 1675
3645.47 1679
3646.04 1687
3646.61 1617
3647.18 1688
3647.75 1647
3648.32 1608
3648.89 1588
3649.46 1663
3650.03 1792
3650.60 1764
3651.17 1752
3651.74 1882
3652.31 1899
3652.88 1903
3653.45 1795
3654.02 1843
3654.59 1813
3655.16 1731
3655.73 1750
3656.30 1785
3656.87 1755
3657.44 1827
3658.01 1848
3658.58 1846
3659.15 1841
3659.72 1924
3660.29 1976
3660.86 1896
3661.43 1844
3662.00 1841
3662.58 1784
3663.15 1720
3663.72 1831
3664.29 1961
3664.86 2060
3665.43 2159
3666.00 2249
3666.57 2151
3667.14 2022
3667.72 1983
3668.29 1919
3668.86 1856
3669.43 1697
3670.00 1607
3670.57 1642
3671.14 1468
3671.72 1449
3672.29 1505
3672.86 1481
3673.43 1561
3674.00 1517
3674.57 1509
3675.15 1524
3675.72 1509
3676.29 1514
3676.86 1528
3677.43 1599
3678.01 1659
3678.58 1679
3679.15 1689
3679.72 1571
3680.30 1607
3680.87 1532
3681.44 1504
3682.01 1389
3682.58 1355
3683.16 1344
3683.73 1323
3684.30 1325
3684.88 1296
3685.45 1318
3686.02 1289
3686.59 1330
3687.17 1439
3687.74 1461
3688.31 1488
3688.88 1533
3689.46 1593
3690.03 1622
3690.60 1648
3691.18 1715
3691.75 1643
3692.32 1581
3692.90 1533
3693.47 1450
3694.04 1376
3694.62 1427
3695.19 1370
3695.76 1381
3696.34 1317
3696.91 1271
3697.48 1289
3698.06 1307
3698.63 1325
3699.21 1362
3699.78 1346
3700.35 1288
3700.93 1323
3701.50 1320
3702.08 1432
3702.65 1412
3703.22 1414
3703.80 1350
3704.37 1331
3704.95 1305
3705.52 1345
3706.09 1388
3706.67 1362
3707.24 1327
3707.82 1376
3708.39 1347
3708.97 1354
3709.54 1314
3710.12 1307
3710.69 1350
3711.26 1278
3711.84 1266
3712.41 1289
3712.99 1252
3713.56 1195
3714.14 1209
3714.71 1292
3715.29 1292
3715.86 1318
3716.44 1366
3717.01 1339
3717.59 1399
3718.16 1298
3718.74 1353
3719.32 1334
3719.89 1214
3720.47 1193
3721.04 1228
3721.62 1257
3722.19 1211
3722.77 1219
3723.34 1261
3723.92 1276
3724.49 1182
3725.07 1218
3725.65 1262
3726.22 1153
3726.80 1214
3727.37 1279
3727.95 1340
3728.53 1436
3729.10 1532
3729.68 1753
3730.25 1958
3730.83 2155
3731.41 2381
3731.98 2600
3732.56 2944
3733.14 2938
3733.71 2884
3734.29 2775
3734.87 2802
3735.44 2631
3736.02 2383
3736.60 2202
3737.17 2013
3737.75 1750
3738.33 1634
3738.90 1590
3739.48 1368
3740.06 1317
3740.63 1270
3741.21 1302
3741.79 1252
3742.36 1179
3742.94 1210
3743.52 1190
3744.10 1161
3744.67 1156
3745.25 1178
3745.83 1154
3746.40 1216
3746.98 1210
3747.56 1148
3748.14 1131
3748.71 1002
3749.29 1088
3749.87 1151
3750.45 1123
3751.03 1102
3751.60 1131
3752.18 1137
3752.76 1035
3753.34 1121
3753.92 1193
3754.49 1166
3755.07 1181
3755.65 1209
3756.23 1211
3756.81 1217
3757.38 1240
3757.96 1334
3758.54 1372
3759.12 1431
3759.70 1575
3760.28 1518
3760.85 1473
3761.43 1591
3762.01 1598
3762.59 1542
3763.17 1588
3763.75 1540
3764.33 1461
3764.91 1448
3765.48 1454
3766.06 1545
3766.64 1483
3767.22 1532
3767.80 1438
3768.38 1528
3768.96 1555
3769.54 1524
3770.12 1501
3770.70 1474
3771.28 1413
3771.85 1422
3772.43 1389
3773.01 1343
3773.59 1274
3774.17 1264
3774.75 1256
3775.33 1248
3775.91 1289
3776.49 1245
3777.07 1189
3777.65 1304
3778.23 1255
3778.81 1262
3779.39 1297
3779.97 1258
3780.55 1239
3781.13 1222
3781.71 1142
3782.29 1162
3782.87 1235
3783.45 1193
3784.03 1134
3784.61 1179
3785.19 1134
3785.77 1164
3786.35 1220
3786.93 1223
3787.51 1231
3788.10 1272
3788.68 1216
3789.26 1274
3789.84 1230
3790.42 1256
3791.00 1272
3791.58 1270
3792.16 1283
3792.74 1280
3793.32 1305
3793.90 1296
3794.48 1368
3795.07 1297
3795.65 1309
3796.23 1300
3796.81 1290
3797.39 1329
3797.97 1253
3798.55 1362
3799.14 1300
3799.72 1290
3800.30 1377
3800.88 1455
3801.46 1416
3802.04 1439
3802.62 1545
3803.21 1500
3803.79 1507
3804.37 1562
3804.95 1647
3805.53 1712
3806.12 1943
3806.70 2025
3807.28 2203
3807.86 2327
3808.44 2335
3809.03 2393
3809.61 2433
3810.19 2240
3810.77 2097
3811.36 2111
3811.94 2142
3812.52 2099
3813.10 2116
3813.69 2142
3814.27 2232
3814.85 2222
3815.43 2290
3816.02 2239
3816.60 2078
3817.18 2033
3817.77 1796
3818.35 1754
3818.93 1724
3819.51 1595
3820.10 1687
3820.68 1617
3821.26 1628
3821.85 1669
3822.43 1676
3823.01 1682
3823.60 1670
3824.18 1677
3824.76 1745
3825.35 1738
3825.93 1606
3826.51 1496
3827.10 1538
3827.68 1498
3828.27 1506
3828.85 1435
3829.43 1537
3830.02 1393
3830.60 1391
3831.18 1426
3831.77 1415
3832.35 1484
3832.94 1495
3833.52 1473
3834.10 1481
3834.69 1512
3835.27 1542
3835.86 1557
3836.44 1635
3837.03 1512
3837.61 1534
3838.19 1616
3838.78 1541
3839.36 1523
3839.95 1544
3840.53 1552
3841.12 1561
3841.70 1680
3842.29 1839
3842.87 2109
3843.46 2485
3844.04 2716
3844.63 2998
3845.21 3488
3845.80 3566
3846.38 3510
3846.97 3262
3847.55 2829
3848.14 2578
3848.72 2371
3849.31 2182
3849.89 2038
3850.48 1959
3851.06 1974
3851.65 1914
3852.23 1863
3852.82 1965
3853.41 1953
3853.99 1929
3854.58 1859
3855.16 1948
3855.75 1957
3856.33 2089
3856.92 2194
3857.51 2317
3858.09 2618
3858.68 3113
3859.26 3469
3859.85 3869
3860.44 4252
3861.02 4461
3861.61 4580
3862.20 4695
3862.78 4422
3863.37 4205
3863.95 3832
3864.54 3361
3865.13 2986
3865.71 2649
3866.30 2379
3866.89 2192
3867.47 2018
3868.06 1825
3868.65 1676
3869.23 1619
3869.82 1655
3870.41 1662
3870.99 1689
3871.58 1643
3872.17 1690
3872.76 1679
3873.34 1751
3873.93 1729
3874.52 1694
3875.10 1625
3875.69 1484
3876.28 1545
3876.87 1448
3877.45 1410
3878.04 1388
3878.63 1379
3879.22 1372
3879.80 1356
3880.39 1413
3880.98 1329
3881.57 1346
3882.15 1362
3882.74 1342
3883.33 1338
3883.92 1293
3884.51 1211
3885.09 1352
3885.68 1480
3886.27 1495
3886.86 1570
3887.45 1618
3888.04 1739
3888.62 1752
3889.21 1770
3889.80 1823
3890.39 1960
3890.98 1848
3891.57 1793
3892.15 1728
3892.74 1719
3893.33 1681
3893.92 1598
3894.51 1636
3895.10 1593
3895.69 1515
3896.28 1416
3896.86 1424
3897.45 1488
3898.04 1484
3898.63 1580
3899.22 1615
3899.81 1547
3900.40 1529
3900.99 1509
3901.58 1495
3902.17 1521
3902.76 1441
3903.34 1400
3903.93 1386
3904.52 1393
3905.11 1330
3905.70 1385
3906.29 1417
3906.88 1428
3907.47 1457
3908.06 1461
3908.65 1507
3909.24 1496
3909.83 1396
3910.42 1428
3911.01 1313
3911.60 1349
3912.19 1309
3912.78 1286
3913.37 1292
3913.96 1242
3914.55 1235
3915.14 1249
3915.73 1245
3916.32 1171
3916.91 1197
3917.50 1207
3918.09 1218
3918.68 1206
3919.28 1256
3919.87 1214
3920.46 1156
3921.05 1126
3921.64 1132
3922.23 1101
3922.82 1160
3923.41 1189
3924.00 1204
3924.59 1109
3925.18 1103
3925.77 1139
3926.37 1141
3926.96 1125
3927.55 1069
3928.14 1123
3928.73 1105
3929.32 1101
3929.91 1069
3930.51 1043
3931.10 1021
3931.69 1004
3932.28 1096
3932.87 1006
3933.46 1018
3934.05 1064
3934.65 1099
3935.24 1093
3935.83 1157
3936.42 1133
3937.01 1102
3937.61 1124
3938.20 1211
3938.79 1307
3939.38 1262
3939.97 1321
3940.57 1325
3941.16 1322
3941.75 1379
3942.34 1281
3942.94 1368
3943.53 1320
3944.12 1254
3944.71 1276
3945.31 1206
3945.90 1150
3946.49 1127
3947.08 1117
3947.68 1120
3948.27 1115
3948.86 1099
3949.45 1097
3950.05 1092
3950.64 1126
3951.23 1113
3951.83 1095
3952.42 1134
3953.01 1080
3953.61 1096
3954.20 1131
3954.79 1114
3955.39 1141
3955.98 1179
3956.57 1157
3957.17 1157
3957.76 1236
3958.35 1259
3958.95 1311
3959.54 1282
3960.13 1272
3960.73 1291
3961.32 1273
3961.92 1175
3962.51 1264
3963.10 1250
3963.70 1271
3964.29 1280
3964.88 1420
3965.48 1408
3966.07 1442
3966.67 1481
3967.26 1467
3967.86 1513
3968.45 1453
3969.04 1467
3969.64 1430
3970.23 1355
3970.83 1286
3971.42 1173
3972.02 1256
3972.61 1221
3973.21 1313
3973.80 1373
3974.40 1437
3974.99 1491
3975.58 1591
3976.18 1704
3976.77 1755
3977.37 1817
3977.96 1739
3978.56 1566
3979.15 1595
3979.75 1481
3980.35 1453
3980.94 1359
3981.54 1355
3982.13 1322
3982.73 1321
3983.32 1443
3983.92 1310
3984.51 1355
3985.11 1396
3985.70 1405
3986.30 1392
3986.90 1299
3987.49 1331
3988.09 1321
3988.68 1388
3989.28 1403
3989.87 1386
3990.47 1386
3991.07 1436
3991.66 1456
3992.26 1447
3992.85 1452
3993.45 1533
3994.05 1432
3994.64 1510
3995.24 1497
3995.84 1590
3996.43 1555
3997.03 1465
3997.62 1404
3998.22 1409
3998.82 1357
3999.41 1298
4000.01 1312
4000.61 1239
4001.20 1254
4001.80 1212
4002.40 1178
4003.00 1178
4003.59 1226
4004.19 1171
4004.79 1182
4005.38 1210
4005.98 1224
4006.58 1189
4007.17 1163
4007.77 1190
4008.37 1154
4008.97 1149
4009.56 1156
4010.16 1186
4010.76 1126
4011.36 1158
4011.95 1103
4012.55 1124
4013.15 1190
4013.75 1075
4014.34 1120
4014.94 1188
4015.54 1173
4016.14 1145
4016.74 1103
4017.33 1163
4017.93 1256
4018.53 1220
4019.13 1199
4019.73 1171
4020.32 1216
4020.92 1227
4021.52 1225
4022.12 1234
4022.72 1206
4023.32 1197
4023.91 1313
4024.51 1328
4025.11 1342
4025.71 1358
4026.31 1505
4026.91 1601
4027.51 1597
4028.10 1611
4028.70 1580
4029.30 1603
4029.90 1528
4030.50 1480
4031.10 1487
4031.70 1383
4032.30 1381
4032.90 1357
4033.49 1381
4034.09 1326
4034.69 1339
4035.29 1260
4035.89 1231
4036.49 1134
4037.09 1140
4037.69 1075
4038.29 1066
4038.89 994
4039.49 1032
4040.09 1060
4040.69 1030
4041.29 988
4041.89 1016
4042.49 1051
4043.09 1006
4043.69 1007
4044.29 1028
4044.89 1026
4045.49 1126
4046.09 1113
4046.69 1032
4047.29 1071
4047.89 1083
4048.49 1069
4049.09 1083
4049.69 1106
4050.29 1152
4050.89 1087
4051.49 1054
4052.09 1050
4052.69 1078
4053.29 1011
4053.89 1048
4054.49 1065
4055.09 1072
4055.69 1068
4056.30 1073
4056.90 1047
4057.50 1068
4058.10 1050
4058.70 1081
4059.30 1106
4059.90 1104
4060.50 1083
4061.10 1119
4061.71 1162
4062.31 1311
4062.91 1382
4063.51 1517
4064.11 1672
4064.71 1658
4065.31 1671
4065.92 1670
4066.52 1658
4067.12 1673
4067.72 1630
4068.32 1376
4068.92 1392
4069.53 1388
4070.13 1295
4070.73 1170
4071.33 1095
4071.93 1091
4072.54 1046
4073.14 1042
4073.74 1069
4074.34 1054
4074.94 1083
4075.55 1113
4076.15 976
4076.75 1049
4077.35 1011
4077.96 998
4078.56 1064
4079.16 980
4079.76 1019
4080.37 1057
4080.97 1073
4081.57 1031
4082.17 1091
4082.78 1035
4083.38 956
4083.98 928
4084.59 984
4085.19 979
4085.79 958
4086.39 897
4087.00 968
4087.60 965
4088.20 968
4088.81 923
4089.41 987
4090.01 972
4090.62 926
4091.22 976
4091.82 1014
4092.43 1020
4093.03 984
4093.63 996
4094.24 1060
4094.84 1070
4095.45 1072
4096.05 1129
4096.65 1035
4097.26 1023
4097.86 1038
4098.47 1052
4099.07 1092
4099.67 1096
4100.28 1077
4100.88 1073
4101.49 1032
4102.09 1128
4102.69 1097
4103.30 1087
4103.90 1095
4104.51 1079
4105.11 1053
4105.72 1036
4106.32 1080
4106.93 1148
4107.53 1087
4108.13 1045
4108.74 984
4109.34 972
4109.95 1007
4110.55 1026
4111.16 980
4111.76 987
4112.37 1011
4112.97 981
4113.58 1000
4114.18 1063
4114.79 998
4115.39 960
4116.00 959
4116.60 989
4117.21 938
4117.82 985
4118.42 987
4119.03 1035
4119.63 961
4120.24 943
4120.84 1037
4121.45 1030
4122.05 1001
4122.66 980
4123.27 990
4123.87 979
4124.48 965
4125.08 959
4125.69 934
4126.30 971
4126.90 949
4127.51 994
4128.11 988
4128.72 978
4129.33 959
4129.93 1032
4130.54 962
4131.15 1009
4131.75 1006
4132.36 1035
4132.96 983
4133.57 957
4134.18 1078
4134.78 1103
4135.39 1101
4136.00 1179
4136.60 1120
4137.21 1096
4137.82 1103
4138.43 1138
4139.03 1202
4139.64 1211
4140.25 1224
4140.85 1314
4141.46 1331
4142.07 1333
4142.68 1291
4143.28 1344
4143.89 1341
4144.50 1372
4145.10 1369
4145.71 1316
4146.32 1226
4146.93 1231
4147.53 1198
4148.14 1171
4148.75 1117
4149.36 1119
4149.97 1138
4150.57 1119
4151.18 1036
4151.79 1061
4152.40 1001
4153.00 1024
4153.61 1015
4154.22 1020
4154.83 1077
4155.44 1153
4156.05 1203
4156.65 1186
4157.26 1269
4157.87 1329
4158.48 1330
4159.09 1334
4159.70 1357
4160.30 1313
4160.91 1272
4161.52 1210
4162.13 1144
4162.74 1132
4163.35 1137
4163.96 1152
4164.56 1126
4165.17 1125
4165.78 1121
4166.39 1161
4167.00 1210
4167.61 1340
4168.22 1359
4168.83 1479
4169.44 1516
4170.05 1608
4170.66 1688
4171.26 1768
4171.87 1793
4172.48 1723
4173.09 1644
4173.70 1692
4174.31 1667
4174.92 1629
4175.53 1486
4176.14 1471
4176.75 1416
4177.36 1321
4177.97 1220
4178.58 1278
4179.19 1166
4179.80 1150
4180.41 1161
4181.02 1102
4181.63 1189
4182.24 1150
4182.85 1231
4183.46 1210
4184.07 1228
4184.68 1215
4185.29 1139
4185.90 1106
4186.51 1131
4187.12 1114
4187.73 1054
4188.34 1136
4188.95 1074
4189.56 1056
4190.18 1084
4190.79 1166
4191.40 1271
4192.01 1265
4192.62 1356
4193.23 1414
4193.84 1451
4194.45 1482
4195.06 1416
4195.67 1384
4196.28 1381
4196.90 1291
4197.51 1250
4198.12 1255
4198.73 1293
4199.34 1155
4199.95 1109
4200.56 1132
4201.18 1137
4201.79 1089
4202.40 1061
4203.01 1153
4203.62 1169
4204.23 1159
4204.85 1164
4205.46 1239
4206.07 1184
4206.68 1274
4207.29 1197
4207.90 1267
4208.52 1247
4209.13 1210
4209.74 1284
4210.35 1324
4210.97 1344
4211.58 1334
4212.19 1270
4212.80 1244
4213.41 1329
4214.03 1242
4214.64 1308
4215.25 1276
4215.86 1312
4216.48 1362
4217.09 1402
4217.70 1448
4218.32 1395
4218.93 1361
4219.54 1455
4220.15 1413
4220.77 1460
4221.38 1438
4221.99 1432
4222.61 1476
4223.22 1409
4223.83 1453
4224.44 1608
4225.06 1805
4225.67 2017
4226.28 2256
4226.90 2478
4227.51 2617
4228.13 2655
4228.74 2641
4229.35 2651
4229.97 2470
4230.58 2151
4231.19 1913
4231.81 1815
4232.42 1747
4233.03 1674
4233.65 1586
4234.26 1524
4234.88 1526
4235.49 1535
4236.10 1451
4236.72 1451
4237.33 1438
4237.95 1446
4238.56 1474
4239.17 1454
4239.79 1358
4240.40 1417
4241.02 1426
4241.63 1438
4242.25 1487
4242.86 1603
4243.48 1595
4244.09 1573
4244.71 1515
4245.32 1487
4245.93 1490
4246.55 1530
4247.16 1493
4247.78 1407
4248.39 1368
4249.01 1361
4249.62 1433
4250.24 1362
4250.85 1356
4251.47 1260
4252.08 1276
4252.70 1267
4253.32 1273
4253.93 1226
4254.55 1224
4255.16 1241
4255.78 1256
4256.39 1298
4257.01 1263
4257.62 1311
4258.24 1267
4258.85 1333
4259.47 1381
4260.09 1395
4260.70 1545
4261.32 1685
4261.93 1621
4262.55 1718
4263.17 1834
4263.78 1826
4264.40 1752
4265.01 1719
4265.63 1562
4266.25 1534
4266.86 1425
4267.48 1451
4268.10 1439
4268.71 1398
4269.33 1362
4269.94 1458
4270.56 1357
4271.18 1345
4271.79 1297
4272.41 1366
4273.03 1413
4273.64 1486
4274.26 1533
4274.88 1630
4275.49 1706
4276.11 1809
4276.73 1909
4277.35 1959
4277.96 1981
4278.58 1931
4279.20 1874
4279.81 1735
4280.43 1610
4281.05 1473
4281.67 1447
4282.28 1385
4282.90 1259
4283.52 1205
4284.14 1141
4284.75 1179
4285.37 1185
4285.99 1129
4286.61 1165
4287.22 1132
4287.84 1112
4288.46 1118
4289.08 1048
4289.70 1066
4290.31 1010
4290.93 1105
4291.55 1124
4292.17 1116
4292.79 1087
4293.40 1103
4294.02 1097
4294.64 1080
4295.26 1077
4295.88 1104
4296.50 1155
4297.11 1102
4297.73 1187
4298.35 1143
4298.97 1158
4299.59 1167
4300.21 1178
4300.83 1228
4301.44 1269
4302.06 1208
4302.68 1223
4303.30 1289
4303.92 1277
4304.54 1250
4305.16 1249
4305.78 1212
4306.40 1205
4307.02 1277
4307.63 1244
4308.25 1251
4308.87 1278
4309.49 1289
4310.11 1273
4310.73 1216
4311.35 1262
4311.97 1252
4312.59 1287
4313.21 1201
4313.83 1280
4314.45 1282
4315.07 1257
4315.69 1229
4316.31 1296
4316.93 1240
4317.55 1223
4318.17 1200
4318.79 1207
4319.41 1260
4320.03 1197
4320.65 1291
4321.27 1242
4321.89 1303
4322.51 1424
4323.13 1450
4323.75 1498
4324.37 1574
4324.99 1564
4325.61 1496
4326.23 1569
4326.85 1648
4327.47 1670
4328.09 1832
4328.71 2175
4329.33 2446
4329.96 2856
4330.58 3377
4331.20 4003
4331.82 4278
4332.44 4493
4333.06 4606
4333.68 4301
4334.30 4004
4334.92 3512
4335.54 3064
4336.17 2641
4336.79 2454
4337.41 2203
4338.03 2004
4338.65 2051
4339.27 1919
4339.89 1805
4340.52 1804
4341.14 1812
4341.76 1837
4342.38 2028
4343.00 2124
4343.62 2365
4344.25 2608
4344.87 3022
4345.49 3233
4346.11 3436
4346.73 3500
4347.36 3321
4347.98 3140
4348.60 2844
4349.22 2697
4349.84 2538
4350.47 2277
4351.09 2255
4351.71 2163
4352.33 1985
4352.96 1953
4353.58 1794
4354.20 1645
4354.82 1605
4355.45 1509
4356.07 1498
4356.69 1523
4357.31 1516
4357.94 1494
4358.56 1450
4359.18 1464
4359.81 1500
4360.43 1469
4361.05 1481
4361.68 1471
4362.30 1318
4362.92 1413
4363.55 1406
4364.17 1430
4364.79 1337
4365.42 1326
4366.04 1314
4366.66 1320
4367.29 1379
4367.91 1252
4368.53 1258
4369.16 1278
4369.78 1261
4370.40 1293
4371.03 1251
4371.65 1277
4372.27 1302
4372.90 1278
4373.52 1290
4374.15 1307
4374.77 1292
4375.39 1336
4376.02 1262
4376.64 1294
4377.27 1306
4377.89 1385
4378.52 1394
4379.14 1324
4379.76 1285
4380.39 1377
4381.01 1353
4381.64 1339
4382.26 1361
4382.89 1400
4383.51 1347
4384.14 1332
4384.76 1350
4385.39 1349
4386.01 1457
4386.64 1377
4387.26 1366
4387.89 1379
4388.51 1347
4389.14 1522
4389.76 1536
4390.39 1462
4391.01 1511
4391.64 1510
4392.26 1546
4392.89 1395
4393.51 1375
4394.14 1301
4394.76 1266
4395.39 1256
4396.01 1164
4396.64 1200
4397.26 1143
4397.89 1148
4398.52 1148
4399.14 1210
4399.77 1142
4400.39 1175
4401.02 1161
4401.65 1091
4402.27 1136
4402.90 1203
4403.52 1175
4404.15 1134
4404.78 1129
4405.40 1210
4406.03 1174
4406.65 1084
4407.28 1044
4407.91 1104
4408.53 1117
4409.16 1061
4409.79 1142
4410.41 1138
4411.04 1005
4411.67 1053
4412.29 1063
4412.92 1111
4413.55 1085
4414.17 1061
4414.80 1115
4415.43 1129
4416.05 1135
4416.68 1129
4417.31 1146
4417.94 1148
4418.56 1109
4419.19 1067
4419.82 1020
4420.44 1022
4421.07 1129
4421.70 1095
4422.33 1093
4422.95 992
4423.58 1005
4424.21 1012
4424.84 985
4425.46 1025
4426.09 968
4426.72 929
4427.35 970
4427.97 965
4428.60 965
4429.23 958
4429.86 1021
4430.49 977
4431.11 988
4431.74 1018
4432.37 1007
4433.00 992
4433.63 1029
4434.26 985
4434.88 1039
4435.51 945
4436.14 943
4436.77 995
4437.40 1029
4438.03 1032
4438.65 1033
4439.28 1006
4439.91 966
4440.54 1026
4441.17 1016
4441.80 1030
4442.43 1038
4443.06 1095
4443.68 1105
4444.31 1153
4444.94 1241
4445.57 1273
4446.20 1293
4446.83 1352
4447.46 1301
4448.09 1269
4448.72 1302
4449.35 1307
4449.98 1165
4450.61 1233
4451.24 1163
4451.86 1179
4452.49 1168
4453.12 1179
4453.75 1262
4454.38 1307
4455.01 1402
4455.64 1501
4456.27 1513
4456.90 1495
4457.53 1465
4458.16 1334
4458.79 1234
4459.42 1129
4460.05 1134
4460.68 1131
4461.31 1025
4461.94 1044
4462.57 1046
4463.20 993
4463.83 943
4464.46 975
4465.09 1025
4465.72 1038
4466.36 1024
4466.99 1105
4467.62 1055
4468.25 1070
4468.88 1043
4469.51 1094
4470.14 1050
4470.77 1009
4471.40 1008
4472.03 1030
4472.66 994
4473.29 981
4473.93 944
4474.56 955
4475.19 926
4475.82 982
4476.45 952
4477.08 972
4477.71 960
4478.34 1013
4478.98 966
4479.61 988
4480.24 975
4480.87 974
4481.50 960
4482.13 1010
4482.76 1011
4483.40 995
4484.03 1029
4484.66 1094
4485.29 1051
4485.92 1073
4486.56 1098
4487.19 1082
4487.82 1107
4488.45 1132
4489.08 1052
4489.72 1079
4490.35 1072
4490.98 1010
4491.61 1081
4492.25 1095
4492.88 1084
4493.51 1131
4494.14 1058
4494.78 1094
4495.41 1067
4496.04 1075
4496.67 1122
4497.31 1178
4497.94 1248
4498.57 1257
4499.20 1338
4499.84 1366
4500.47 1392
4501.10 1495
4501.74 1580
4502.37 1574
4503.00 1582
4503.64 1548
4504.27 1505
4504.90 1467
4505.53 1415
4506.17 1400
4506.80 1342
4507.43 1348
4508.07 1376
4508.70 1379
4509.34 1377
4509.97 1296
4510.60 1348
4511.24 1381
4511.87 1358
4512.50 1343
4513.14 1263
4513.77 1196
4514.41 1210
4515.04 1206
4515.67 1175
4516.31 1123
4516.94 1108
4517.58 1081
4518.21 1138
4518.84 1190
4519.48 1210
4520.11 1166
4520.75 1197
4521.38 1138
4522.02 1230
4522.65 1260
4523.28 1248
4523.92 1210
4524.55 1258
4525.19 1392
4525.82 1454
4526.46 1606
4527.09 1843
4527.73 2045
4528.36 2415
4529.00 2706
4529.63 3178
4530.27 3474
4530.90 3690
4531.54 3864
4532.17 3658
4532.81 3619
4533.44 3204
4534.08 2870
4534.71 2544
4535.35 2141
4535.99 1896
4536.62 1795
4537.26 1542
4537.89 1437
4538.53 1288
4539.16 1273
4539.80 1217
4540.43 1136
4541.07 1129
4541.71 1171
4542.34 1149
4542.98 1087
4543.61 1072
4544.25 1074
4544.89 1081
4545.52 1004
4546.16 917
4546.79 931
4547.43 915
4548.07 954
4548.70 960
4549.34 911
4549.98 914
4550.61 934
4551.25 910
4551.89 959
4552.52 1000
4553.16 1049
4553.80 981
4554.43 963
4555.07 1051
4555.71 1027
4556.34 1018
4556.98 1068
4557.62 1100
4558.25 1139
4558.89 1195
4559.53 1142
4560.16 1199
4560.80 1224
4561.44 1203
4562.08 1233
4562.71 1211
4563.35 1184
4563.99 1231
4564.63 1172
4565.26 1258
4565.90 1228
4566.54 1338
4567.18 1340
4567.81 1353
4568.45 1282
4569.09 1323
4569.73 1327
4570.36 1302
4571.00 1302
4571.64 1272
4572.28 1251
4572.92 1239
4573.55 1240
4574.19 1215
4574.83 1231
4575.47 1145
4576.11 1129
4576.75 1171
4577.38 1126
4578.02 1160
4578.66 1114
4579.30 1147
4579.94 1109
4580.58 1125
4581.21 1164
4581.85 1173
4582.49 1231
4583.13 1196
4583.77 1291
4584.41 1286
4585.05 1334
4585.69 1425
4586.32 1598
4586.96 1613
4587.60 1596
4588.24 1688
4588.88 1702
4589.52 1697
4590.16 1799
4590.80 1804
4591.44 1805
4592.08 1896
4592.72 1783
4593.36 1643
4594.00 1507
4594.63 1460
4595.27 1333
4595.91 1299
4596.55 1224
4597.19 1197
4597.83 1234
4598.47 1312
4599.11 1234
4599.75 1234
4600.39 1229
4601.03 1250
4601.67 1282
4602.31 1228
4602.95 1216
4603.59 1208
4604.23 1188
4604.87 1112
4605.51 1201
4606.15 1139
4606.79 1149
4607.43 1107
4608.08 1136
4608.72 1149
4609.36 1170
4610.00 1130
4610.64 1153
4611.28 1124
4611.92 1135
4612.56 1111
4613.20 1068
4613.84 1091
4614.48 1113
4615.12 1031
4615.76 1058
4616.41 1070
4617.05 1042
4617.69 1019
4618.33 993
4618.97 978
4619.61 930
4620.25 1006
4620.89 983
4621.54 931
4622.18 951
4622.82 969
4623.46 941
4624.10 906
4624.74 999
4625.38 1010
4626.03 1043
4626.67 975
4627.31 991
4627.95 1000
4628.59 1057
4629.24 1134
4629.88 1165
4630.52 1251
4631.16 1242
4631.80 1276
4632.45 1234
4633.09 1218
4633.73 1251
4634.37 1190
4635.02 1189
4635.66 1151
4636.30 1178
4636.94 1142
4637.58 1126
4638.23 1144
4638.87 1121
4639.51 1156
4640.16 1099
4640.80 1094
4641.44 1168
4642.08 1165
4642.73 1106
4643.37 1043
4644.01 1062
4644.66 1082
4645.30 1177
4645.94 1151
4646.58 1172
4647.23 1057
4647.87 1061
4648.51 1096
4649.16 1086
4649.80 1113
4650.44 1091
4651.09 1174
4651.73 1147
4652.37 1123
4653.02 1179
4653.66 1161
4654.31 1182
4654.95 1187
4655.59 1236
4656.24 1154
4656.88 1060
4657.52 1021
4658.17 989
4658.81 1050
4659.46 1004
4660.10 993
4660.75 979
4661.39 962
4662.03 977
4662.68 1004
4663.32 1009
4663.97 960
4664.61 941
4665.26 926
4665.90 930
4666.54 951
4667.19 937
4667.83 899
4668.48 917
4669.12 920
4669.77 912
4670.41 962
4671.06 967
4671.70 954
4672.35 980
4672.99 955
4673.64 922
4674.28 940
4674.93 898
4675.57 977
4676.22 964
4676.86 944
4677.51 967
4678.15 982
4678.80 1010
4679.44 1042
4680.09 1009
4680.73 1065
4681.38 1033
4682.03 1054
4682.67 1039
4683.32 1041
4683.96 1070
4684.61 1129
4685.25 1134
4685.90 1057
4686.55 1097
4687.19 1102
4687.84 1182
4688.48 1175
4689.13 1240
4689.78 1268
4690.42 1243
4691.07 1299
4691.72 1279
4692.36 1323
4693.01 1278
4693.65 1312
4694.30 1286
4694.95 1270
4695.59 1333
4696.24 1353
4696.89 1426
4697.53 1627
4698.18 1686
4698.83 1736
4699.47 1788
4700.12 1852
4700.77 1721
4701.41 1631
4702.06 1499
4702.71 1471
4703.36 1442
4704.00 1446
4704.65 1467
4705.30 1442
4705.94 1398
4706.59 1376
4707.24 1351
4707.89 1304
4708.53 1264
4709.18 1233
4709.83 1256
4710.48 1274
4711.12 1227
4711.77 1269
4712.42 1328
4713.07 1328
4713.71 1286
4714.36 1294
4715.01 1215
4715.66 1187
4716.31 1201
4716.95 1295
4717.60 1310
4718.25 1270
4718.90 1367
4719.55 1410
4720.19 1370
4720.84 1411
4721.49 1426
4722.14 1442
4722.79 1498
4723.44 1507
4724.08 1603
4724.73 1849
4725.38 2072
4726.03 2119
4726.68 2113
4727.33 2121
4727.98 1959
4728.63 1945
4729.27 1734
4729.92 1530
4730.57 1485
4731.22 1408
4731.87 1290
4732.52 1235
4733.17 1244
4733.82 1234
4734.47 1202
4735.12 1218
4735.77 1179
4736.41 1166
4737.06 1180
4737.71 1207
4738.36 1186
4739.01 1217
4739.66 1247
4740.31 1287
4740.96 1231
4741.61 1256
4742.26 1228
4742.91 1251
4743.56 1276
4744.21 1241
4744.86 1256
4745.51 1170
4746.16 1246
4746.81 1279
4747.46 1255
4748.11 1248
4748.76 1261
4749.41 1357
4750.06 1396
4750.71 1320
4751.36 1409
4752.01 1398
4752.66 1457
4753.31 1413
4753.96 1378
4754.61 1339
4755.26 1296
4755.92 1263
4756.57 1291
4757.22 1347
4757.87 1417
4758.52 1507
4759.17 1588
4759.82 1662
4760.47 1628
4761.12 1690
4761.77 1681
4762.42 1573
4763.08 1521
4763.73 1479
4764.38 1430
4765.03 1418
4765.68 1367
4766.33 1349
4766.98 1337
4767.64 1254
4768.29 1298
4768.94 1296
4769.59 1227
4770.24 1154
4770.89 1144
4771.54 1160
4772.20 1200
4772.85 1170
4773.50 1167
4774.15 1154
4774.80 1178
4775.46 1154
4776.11 1215
4776.76 1138
4777.41 1163
4778.06 1193
4778.72 1246
4779.37 1266
4780.02 1185
4780.67 1144
4781.33 1205
4781.98 1162
4782.63 1175
4783.28 1168
4783.94 1127
4784.59 1213
4785.24 1257
4785.89 1261
4786.55 1244
4787.20 1342
4787.85 1428
4788.51 1586
4789.16 1505
4789.81 1497
4790.46 1539
4791.12 1508
4791.77 1466
4792.42 1536
4793.08 1509
4793.73 1505
4794.38 1439
4795.04 1523
4795.69 1566
4796.34 1672
4797.00 1817
4797.65 2034
4798.30 2284
4798.96 2520
4799.61 2741
4800.27 2793
4800.92 2702
4801.57 2600
4802.23 2520
4802.88 2279
4803.53 2089
4804.19 1877
4804.84 1737
4805.50 1707
4806.15 1581
4806.81 1493
4807.46 1498
4808.11 1455
4808.77 1386
4809.42 1419
4810.08 1398
4810.73 1435
4811.39 1496
4812.04 1490
4812.69 1481
4813.35 1496
4814.00 1482
4814.66 1527
4815.31 1612
4815.97 1508
4816.62 1505
4817.28 1576
4817.93 1512
4818.59 1551
4819.24 1612
4819.90 1801
4820.55 1804
4821.21 1860
4821.86 1933
4822.52 1917
4823.17 1926
4823.83 1896
4824.48 1883
4825.14 1846
4825.79 1719
4826.45 1623
4827.11 1595
4827.76 1536
4828.42 1465
4829.07 1533
4829.73 1641
4830.38 1621
4831.04 1595
4831.70 1619
4832.35 1607
4833.01 1670
4833.66 1739
4834.32 1749
4834.98 1814
4835.63 1777
4836.29 1846
4836.94 1867
4837.60 1871
4838.26 1954
4838.91 1923
4839.57 1904
4840.23 1926
4840.88 1944
4841.54 1977
4842.20 1867
4842.85 1880
4843.51 1947
4844.17 1935
4844.82 1948
4845.48 1877
4846.14 1913
4846.79 2004
4847.45 2097
4848.11 2151
4848.76 2374
4849.42 2440
4850.08 2445
4850.73 2436
4851.39 2485
4852.05 2406
4852.71 2264
4853.36 2205
4854.02 2283
4854.68 2353
4855.34 2605
4855.99 2769
4856.65 3017
4857.31 3295
4857.97 3391
4858.62 3411
4859.28 3282
4859.94 3029
4860.60 2788
4861.25 2575
4861.91 2311
4862.57 2253
4863.23 2190
4863.89 2159
4864.54 2248
4865.20 2210
4865.86 2225
4866.52 2298
4867.18 2287
4867.84 2160
4868.49 2171
4869.15 2132
4869.81 2152
4870.47 2084
4871.13 2032
4871.79 2016
4872.44 1885
4873.10 1971
4873.76 1934
4874.42 1940
4875.08 1863
4875.74 1815
4876.40 1772
4877.06 1901
4877.72 1856
4878.37 1877
4879.03 1883
4879.69 1912
4880.35 1800
4881.01 1672
4881.67 1661
4882.33 1719
4882.99 1659
4883.65 1712
4884.31 1716
4884.97 1696
4885.63 1593
4886.29 1576
4886.95 1630
4887.61 1671
4888.26 1663
4888.92 1509
4889.58 1590
4890.24 1563
4890.90 1624
4891.56 1636
4892.22 1666
4892.88 1610
4893.54 1515
4894.20 1501
4894.86 1564
4895.52 1573
4896.18 1708
4896.84 1716
4897.51 1785
4898.17 1899
4898.83 1878
4899.49 1937
4900.15 1873
4900.81 1726
4901.47 1624
4902.13 1500
4902.79 1530
4903.45 1511
4904.11 1388
4904.77 1384
4905.43 1326
4906.09 1446
4906.75 1377
4907.41 1378
4908.08 1372
4908.74 1304
4909.40 1321
4910.06 1225
4910.72 1232
4911.38 1320
4912.04 1224
4912.70 1257
4913.37 1305
4914.03 1248
4914.69 1232
4915.35 1164
4916.01 1152
4916.67 1122
4917.33 1143
4918.00 1133
4918.66 1122
4919.32 1112
4919.98 1093
4920.64 1059
4921.31 1127
4921.97 1048
4922.63 1135
4923.29 1158
4923.95 1091
4924.62 1194
4925.28 1201
4925.94 1220
4926.60 1119
4927.26 1123
4927.93 1062
4928.59 1095
4929.25 1145
4929.91 1130
4930.58 1132
4931.24 1149
4931.90 1156
4932.56 1182
4933.23 1170
4933.89 1090
4934.55 1094
4935.22 1103
4935.88 1151
4936.54 1099
4937.20 1049
4937.87 1057
4938.53 1098
4939.19 1110
4939.86 1108
4940.52 1109
4941.18 1067
4941.85 1124
4942.51 1076
4943.17 1120
4943.84 1138
4944.50 1076
4945.16 1091
4945.83 1117
4946.49 1113
4947.15 1110
4947.82 1138
4948.48 1077
4949.15 1092
4949.81 1135
4950.47 1069
4951.14 1091
4951.80 1069
4952.47 1065
4953.13 1062
4953.79 1093
4954.46 1152
4955.12 1150
4955.79 1228
4956.45 1275
4957.11 1381
4957.78 1516
4958.44 1735
4959.11 2041
4959.77 2093
4960.44 2203
4961.10 2299
4961.77 2410
4962.43 2463
4963.10 2441
4963.76 2403
4964.42 2169
4965.09 1985
4965.75 1836
4966.42 1534
4967.08 1449
4967.75 1414
4968.41 1307
4969.08 1171
4969.74 1196
4970.41 1212
4971.08 1175
4971.74 1129
4972.41 1200
4973.07 1315
4973.74 1271
4974.40 1280
4975.07 1283
4975.73 1332
4976.40 1309
4977.06 1258
4977.73 1217
4978.40 1209
4979.06 1179
4979.73 1132
4980.39 1070
4981.06 1064
4981.73 1072
4982.39 1023
4983.06 967
4983.72 984
4984.39 1041
4985.06 1095
4985.72 1116
4986.39 1044
4987.05 1052
4987.72 1082
4988.39 1128
4989.05 1046
4989.72 1135
4990.39 1139
4991.05 1071
4991.72 1053
4992.39 1164
4993.05 1058
4993.72 977
4994.39 1030
4995.05 1056
4995.72 1099
4996.39 1052
4997.05 1016
4997.72 1050
4998.39 996
4999.06 1012
4999.72 977
5000.39 1029
5001.06 993
5001.73 936
5002.39 930
5003.06 912
5003.73 902
5004.39 969
5005.06 894
5005.73 956
5006.40 906
5007.07 993
5007.73 981
5008.40 967
5009.07 950
5009.74 925
5010.40 925
5011.07 920
5011.74 907
5012.41 955
5013.08 946
5013.74 924
5014.41 918
5015.08 880
5015.75 880
5016.42 861
5017.09 932
5017.75 945
5018.42 869
5019.09 827
5019.76 834
5020.43 889
5021.10 904
5021.76 902
5022.43 951
5023.10 937
5023.77 889
5024.44 903
5025.11 934
5025.78 892
5026.45 899
5027.12 892
5027.78 866
5028.45 878
5029.12 910
5029.79 916
5030.46 907
5031.13 874
5031.80 843
5032.47 890
5033.14 858
5033.81 856
5034.48 903
5035.15 913
5035.82 899
5036.49 909
5037.16 879
5037.83 853
5038.50 831
5039.16 915
5039.83 927
5040.50 945
5041.17 970
5041.84 911
5042.51 898
5043.18 908
5043.85 876
5044.52 885
5045.20 883
5045.87 892
5046.54 902
5047.21 853
5047.88 890
5048.55 912
5049.22 891
5049.89 902
5050.56 848
5051.23 906
5051.90 969
5052.57 930
5053.24 887
5053.91 901
5054.58 931
5055.25 898
5055.92 856
5056.60 854
5057.27 919
5057.94 883
5058.61 879
5059.28 831
5059.95 863
5060.62 840
5061.29 877
5061.96 898
5062.64 856
5063.31 839
5063.98 845
5064.65 841
5065.32 872
5065.99 848
5066.66 882
5067.34 842
5068.01 830
5068.68 873
5069.35 873
5070.02 864
5070.70 880
5071.37 910
5072.04 928
5072.71 888
5073.38 903
5074.06 937
5074.73 921
5075.40 891
5076.07 930
5076.74 935
5077.42 886
5078.09 949
5078.76 1023
5079.43 969
5080.11 947
5080.78 974
5081.45 989
5082.12 977
5082.80 961
5083.47 949
5084.14 961
5084.82 987
5085.49 975
5086.16 936
5086.83 1002
5087.51 1055
5088.18 1046
5088.85 1075
5089.53 1067
5090.20 1082
5090.87 1121
5091.55 1108
5092.22 1094
5092.89 1007
5093.57 1021
5094.24 1053
5094.91 994
5095.59 987
5096.26 927
5096.93 906
5097.61 958
5098.28 980
5098.96 993
5099.63 972
5100.30 1008
5100.98 1023
5101.65 1050
5102.32 1029
5103.00 1058
5103.67 1072
5104.35 1085
5105.02 1041
5105.70 1001
5106.37 1068
5107.04 1030
5107.72 966
5108.39 961
5109.07 966
5109.74 995
5110.42 1064
5111.09 1032
5111.77 1026
5112.44 1014
5113.11 997
5113.79 1019
5114.46 1069
5115.14 1116
5115.81 1268
5116.49 1352
5117.16 1652
5117.84 1737
5118.51 1763
5119.19 1666
5119.86 1686
5120.54 1663
5121.21 1568
5121.89 1456
5122.57 1342
5123.24 1198
5123.92 1098
5124.59 1092
5125.27 1103
5125.94 1082
5126.62 1028
5127.29 1061
5127.97 1015
5128.64 1088
5129.32 1026
5130.00 1028
5130.67 1122
5131.35 1109
5132.02 1059
5132.70 1055
5133.38 1082
5134.05 1095
5134.73 1024
5135.40 1063
5136.08 1064
5136.76 1089
5137.43 1099
5138.11 1108
5138.79 1143
5139.46 1126
5140.14 1048
5140.82 1021
5141.49 982
5142.17 1031
5142.85 1015
5143.52 932
5144.20 915
5144.88 952
5145.55 960
5146.23 1015
5146.91 911
5147.58 889
5148.26 906
5148.94 873
5149.61 890
5150.29 902
5150.97 843
5151.65 894
5152.32 954
5153.00 951
5153.68 903
5154.36 885
5155.03 933
5155.71 997
5156.39 1025
5157.07 1045
5157.74 1030
5158.42 1013
5159.10 948
5159.78 971
5160.45 957
5161.13 918
5161.81 906
5162.49 953
5163.17 904
5163.84 932
5164.52 965
5165.20 964
5165.88 975
5166.56 913
5167.24 888
5167.91 951
5168.59 910
5169.27 933
5169.95 842
5170.63 836
5171.31 858
5171.98 853
5172.66 930
5173.34 891
5174.02 935
5174.70 924
5175.38 964
5176.06 967
5176.74 877
5177.41 889
5178.09 943
5178.77 921
5179.45 917
5180.13 957
5180.81 957
5181.49 928
5182.17 915
5182.85 868
5183.53 835
5184.21 850
5184.89 831
5185.57 902
5186.24 886
5186.92 846
5187.60 870
5188.28 839
5188.96 858
5189.64 868
5190.32 851
5191.00 849
5191.68 830
5192.36 783
5193.04 806
5193.72 811
5194.40 820
5195.08 818
5195.76 847
5196.44 840
5197.12 832
5197.80 827
5198.48 866
5199.16 825
5199.84 894
5200.52 829
5201.21 854
5201.89 864
5202.57 848
5203.25 814
5203.93 842
5204.61 832
5205.29 846
5205.97 880
5206.65 889
5207.33 873
5208.01 909
5208.69 893
5209.37 908
5210.06 939
5210.74 881
5211.42 941
5212.10 936
5212.78 968
5213.46 1027
5214.14 1124
5214.82 1049
5215.51 1021
5216.19 1008
5216.87 974
5217.55 1008
5218.23 970
5218.91 978
5219.60 995
5220.28 1047
5220.96 1068
5221.64 1107
5222.32 1131
5223.00 1066
5223.69 1106
5224.37 1106
5225.05 1037
5225.73 1044
5226.41 968
5227.10 968
5227.78 979
5228.46 944
5229.14 937
5229.83 945
5230.51 957
5231.19 944
5231.87 993
5232.56 954
5233.24 983
5233.92 976
5234.60 1026
5235.29 968
5235.97 1039
5236.65 1011
5237.34 1034
5238.02 1008
5238.70 1033
5239.38 1077
5240.07 1011
5240.75 1081
5241.43 1103
5242.12 1071
5242.80 1012
5243.48 984
5244.17 994
5244.85 1012
5245.53 970
5246.22 953
5246.90 939
5247.58 1014
5248.27 1029
5248.95 1005
5249.63 1052
5250.32 1103
5251.00 1090
5251.69 1076
5252.37 1115
5253.05 1058
5253.74 1008
5254.42 983
5255.11 1009
5255.79 919
5256.47 923
5257.16 919
5257.84 949
5258.53 1056
5259.21 1055
5259.89 1114
5260.58 1136
5261.26 1164
5261.95 1113
5262.63 1070
5263.32 1105
5264.00 1063
5264.69 1056
5265.37 1065
5266.06 1055
5266.74 1005
5267.43 1045
5268.11 1061
5268.79 1031
5269.48 990
5270.16 1012
5270.85 1028
5271.53 992
5272.22 974
5272.91 949
5273.59 905
5274.28 940
5274.96 954
5275.65 917
5276.33 926
5277.02 986
5277.70 971
5278.39 1064
5279.07 1012
5279.76 1019
5280.45 1067
5281.13 1065
5281.82 1015
5282.50 1037
5283.19 1065
5283.87 1053
5284.56 1062
5285.25 990
5285.93 953
5286.62 1010
5287.30 1003
5287.99 1044
5288.68 1012
5289.36 950
5290.05 967
5290.74 1039
5291.42 1096
5292.11 1060
5292.79 1028
5293.48 1029
5294.17 1064
5294.85 1106
5295.54 1141
5296.23 1203
5296.91 1184
5297.60 1159
5298.29 1269
5298.98 1247
5299.66 1206
5300.35 1280
5301.04 1363
5301.72 1508
5302.41 1587
5303.10 1761
5303.78 1849
5304.47 1941
5305.16 1975
5305.85 1982
5306.53 1981
5307.22 1771
5307.91 1719
5308.60 1783
5309.28 1819
5309.97 1946
5310.66 2126
5311.35 2431
5312.03 2717
5312.72 2929
5313.41 3101
5314.10 3212
5314.79 3174
5315.47 3030
5316.16 2875
5316.85 2780
5317.54 2596
5318.23 2340
5318.91 2004
5319.60 2012
5320.29 1852
5320.98 1657
5321.67 1456
5322.36 1456
5323.04 1348
5323.73 1240
5324.42 1262
5325.11 1168
5325.80 1106
5326.49 1118
5327.18 1109
5327.86 1055
5328.55 1055
5329.24 1063
5329.93 1045
5330.62 1041
5331.31 998
5332.00 1012
5332.69 916
5333.38 898
5334.06 883
5334.75 880
5335.44 877
5336.13 894
5336.82 906
5337.51 954
5338.20 978
5338.89 1014
5339.58 977
5340.27 956
5340.96 974
5341.65 1006
5342.34 1101
5343.03 1088
5343.72 1061
5344.41 1098
5345.10 1116
5345.79 1153
5346.48 1235
5347.17 1259
5347.86 1286
5348.55 1398
5349.24 1412
5349.93 1474
5350.62 1407
5351.31 1404
5352.00 1351
5352.69 1337
5353.38 1178
5354.07 1186
5354.76 1182
5355.45 1196
5356.14 1074
5356.83 1019
5357.52 1109
5358.21 1057
5358.90 1101
5359.59 1079
5360.29 1038
5360.98 1053
5361.67 1030
5362.36 1016
5363.05 989
5363.74 1028
5364.43 1032
5365.12 962
5365.81 960
5366.50 940
5367.20 969
5367.89 925
5368.58 920
5369.27 953
5369.96 961
5370.65 1016
5371.34 1008
5372.04 933
5372.73 975
5373.42 951
5374.11 979
5374.80 950
5375.49 968
5376.19 969
5376.88 947
5377.57 957
5378.26 919
5378.95 963
5379.65 922
5380.34 888
5381.03 892
5381.72 900
5382.42 901
5383.11 932
5383.80 944
5384.49 979
5385.19 973
5385.88 998
5386.57 1048
5387.26 1078
5387.96 1081
5388.65 1092
5389.34 1115
5390.03 1105
5390.73 1112
5391.42 1138
5392.11 1099
5392.80 1108
5393.50 1086
5394.19 1075
5394.88 1029
5395.58 982
5396.27 973
5396.96 935
5397.66 922
5398.35 924
5399.04 959
5399.74 960
5400.43 945
5401.12 1003
5401.82 955
5402.51 885
5403.20 908
5403.90 926
5404.59 938
5405.29 900
5405.98 940
5406.67 990
5407.37 971
5408.06 964
5408.75 957
5409.45 977
5410.14 1017
5410.84 951
5411.53 916
5412.23 997
5412.92 960
5413.61 997
5414.31 971
5415.00 1003
5415.70 1043
5416.39 1054
5417.09 1064
5417.78 1103
5418.47 1108
5419.17 1075
5419.86 1136
5420.56 1104
5421.25 1106
5421.95 1142
5422.64 1146
5423.34 1074
5424.03 1095
5424.73 1036
5425.42 1082
5426.12 1035
5426.81 1046
5427.51 1099
5428.20 1107
5428.90 1064
5429.59 1108
5430.29 1100
5430.99 1059
5431.68 1073
5432.38 1133
5433.07 1202
5433.77 1157
5434.46 1177
5435.16 1233
5435.85 1312
5436.55 1323
5437.25 1307
5437.94 1256
5438.64 1219
5439.33 1172
5440.03 1153
5440.73 1103
5441.42 1141
5442.12 1065
5442.81 1168
5443.51 1295
5444.21 1295
5444.90 1400
5445.60 1500
5446.29 1567
5446.99 1671
5447.69 1638
5448.38 1607
5449.08 1584
5449.78 1532
5450.47 1483
5451.17 1322
5451.87 1335
5452.56 1283
5453.26 1229
5453.96 1239
5454.65 1188
5455.35 1178
5456.05 1244
5456.75 1297
5457.44 1288
5458.14 1275
5458.84 1293
5459.53 1334
5460.23 1425
5460.93 1439
5461.63 1353
5462.32 1382
5463.02 1429
5463.72 1409
5464.42 1442
5465.11 1365
5465.81 1377
5466.51 1417
5467.21 1404
5467.90 1401
5468.60 1375
5469.30 1321
5470.00 1355
5470.70 1469
5471.39 1544
5472.09 1644
5472.79 1573
5473.49 1618
5474.19 1619
5474.88 1733
5475.58 1794
5476.28 1976
5476.98 2287
5477.68 2574
5478.38 3025
5479.07 3492
5479.77 3864
5480.47 3857
5481.17 3698
5481.87 3362
5482.57 2967
5483.27 2591
5483.96 2447
5484.66 2269
5485.36 2096
5486.06 2003
5486.76 1998
5487.46 1997
5488.16 1970
5488.86 1954
5489.56 2001
5490.26 1967
5490.96 2084
5491.65 2202
5492.35 2201
5493.05 2255
5493.75 2354
5494.45 2345
5495.15 2324
5495.85 2390
5496.55 2532
5497.25 2900
5497.95 3679
5498.65 4541
5499.35 5295
5500.05 5976
5500.75 6011
5501.45 5839
5502.15 5239
5502.85 4418
5503.55 3629
5504.25 3047
5504.95 2639
5505.65 2289
5506.35 2154
5507.05 2053
5507.75 1929
5508.45 1785
5509.15 1799
5509.85 1753
5510.55 1784
5511.25 1746
5511.95 1751
5512.65 1723
5513.35 1753
5514.05 1777
5514.76 1746
5515.46 1693
5516.16 1655
5516.86 1710
5517.56 1677
5518.26 1714
5518.96 1658
5519.66 1665
5520.36 1586
5521.06 1579
5521.77 1549
5522.47 1504
5523.17 1398
5523.87 1340
5524.57 1360
5525.27 1311
5525.97 1310
5526.67 1261
5527.38 1239
5528.08 1259
5528.78 1261
5529.48 1228
5530.18 1281
5530.88 1276
5531.59 1230
5532.29 1292
5532.99 1271
5533.69 1313
5534.39 1276
5535.10 1269
5535.80 1289
5536.50 1292
5537.20 1277
5537.90 1304
5538.61 1279
5539.31 1325
5540.01 1307
5540.71 1222
5541.42 1180
5542.12 1239
5542.82 1206
5543.52 1187
5544.23 1111
5544.93 1176
5545.63 1181
5546.33 1159
5547.04 1206
5547.74 1180
5548.44 1212
5549.15 1213
5549.85 1216
5550.55 1222
5551.26 1238
5551.96 1281
5552.66 1204
5553.36 1203
5554.07 1241
5554.77 1236
5555.47 1151
5556.18 1173
5556.88 1225
5557.58 1208
5558.29 1244
5558.99 1245
5559.70 1266
5560.40 1309
5561.10 1312
5561.81 1300
5562.51 1415
5563.21 1448
5563.92 1415
5564.62 1354
5565.33 1309
5566.03 1322
5566.73 1303
5567.44 1197
5568.14 1086
5568.85 1150
5569.55 1104
5570.25 1112
5570.96 1164
5571.66 1121
5572.37 1171
5573.07 1260
5573.78 1254
5574.48 1271
5575.19 1279
5575.89 1279
5576.59 1174
5577.30 1201
5578.00 1228
5578.71 1109
5579.41 1071
5580.12 1046
5580.82 1058
5581.53 1031
5582.23 987
5582.94 1038
5583.64 1124
5584.35 1122
5585.05 1095
5585.76 1062
5586.46 1121
5587.17 1106
5587.88 1099
5588.58 1031
5589.29 1022
5589.99 984
5590.70 1005
5591.40 1055
5592.11 1057
5592.81 1020
5593.52 1043
5594.23 1037
5594.93 1070
5595.64 949
5596.34 1016
5597.05 1014
5597.76 1019
5598.46 979
5599.17 988
5599.87 955
5600.58 929
5601.29 929
5601.99 951
5602.70 1020
5603.41 972
5604.11 992
5604.82 1042
5605.52 1013
5606.23 971
5606.94 952
5607.64 936
5608.35 950
5609.06 1021
5609.76 941
5610.47 934
5611.18 998
5611.88 981
5612.59 905
5613.30 938
5614.01 1025
5614.71 1059
5615.42 1066
5616.13 1029
5616.83 972
5617.54 989
5618.25 1023
5618.96 972
5619.66 974
5620.37 986
5621.08 961
5621.79 940
5622.49 986
5623.20 1031
5623.91 1017
5624.62 994
5625.32 1001
5626.03 1021
5626.74 1070
5627.45 1011
5628.16 1025
5628.86 1067
5629.57 1096
5630.28 1053
5630.99 1126
5631.70 1166
5632.40 1073
5633.11 1179
5633.82 1175
5634.53 1278
5635.24 1292
5635.95 1419
5636.65 1371
5637.36 1434
5638.07 1474
5638.78 1496
5639.49 1533
5640.20 1570
5640.91 1625
5641.61 1481
5642.32 1389
5643.03 1317
5643.74 1298
5644.45 1188
5645.16 1108
5645.87 1118
5646.58 1193
5647.29 1170
5648.00 1150
5648.70 1154
5649.41 1105
5650.12 1159
5650.83 1144
5651.54 1206
5652.25 1195
5652.96 1182
5653.67 1227
5654.38 1193
5655.09 1162
5655.80 1181
5656.51 1245
5657.22 1300
5657.93 1329
5658.64 1331
5659.35 1344
5660.06 1321
5660.77 1313
5661.48 1289
5662.19 1312
5662.90 1229
5663.61 1217
5664.32 1152
5665.03 1213
5665.74 1213
5666.45 1184
5667.16 1177
5667.87 1209
5668.58 1368
5669.29 1431
5670.00 1452
5670.71 1523
5671.42 1594
5672.13 1531
5672.84 1501
5673.56 1383
5674.27 1306
5674.98 1174
5675.69 1184
5676.40 1159
5677.11 1151
5677.82 1142
5678.53 1144
5679.24 1120
5679.95 1161
5680.67 1175
5681.38 1135
5682.09 1103
5682.80 1116
5683.51 1107
5684.22 1071
5684.93 1125
5685.65 1058
5686.36 1168
5687.07 1114
5687.78 1143
5688.49 1068
5689.20 1162
5689.92 1135
5690.63 1117
5691.34 1182
5692.05 1238
5692.76 1121
5693.47 1078
5694.19 1076
5694.90 1096
5695.61 1104
5696.32 1056
5697.04 1026
5697.75 1103
5698.46 1093
5699.17 1088
5699.89 1024
5700.60 1084
5701.31 1154
5702.02 1122
5702.74 1122
5703.45 1129
5704.16 1115
5704.87 1157
5705.59 1126
5706.30 1207
5707.01 1127
5707.72 1153
5708.44 1171
5709.15 1138
5709.86 1096
5710.58 1105
5711.29 1154
5712.00 1145
5712.72 1113
5713.43 1096
5714.14 1086
5714.86 1122
5715.57 1143
5716.28 1127
5717.00 1206
5717.71 1128
5718.42 1162
5719.14 1168
5719.85 1132
5720.56 1212
5721.28 1247
5721.99 1163
5722.71 1128
5723.42 1310
5724.13 1300
5724.85 1311
5725.56 1266
5726.28 1270
5726.99 1269
5727.70 1320
5728.42 1274
5729.13 1329
5729.85 1274
5730.56 1274
5731.28 1275
5731.99 1261
5732.70 1263
5733.42 1302
5734.13 1367
5734.85 1391
5735.56 1335
5736.28 1242
5736.99 1248
5737.71 1348
5738.42 1401
5739.14 1388
5739.85 1395
5740.57 1450
5741.28 1457
5742.00 1461
5742.71 1442
5743.43 1488
5744.14 1498
5744.86 1475
5745.57 1579
5746.29 1589
5747.00 1713
5747.72 1721
5748.43 1728
5749.15 1736
5749.87 1835
5750.58 1813
5751.30 1783
5752.01 1701
5752.73 1802
5753.44 1891
5754.16 1951
5754.88 1991
5755.59 2051
5756.31 2154
5757.02 2221
5757.74 2144
5758.46 2319
5759.17 2524
5759.89 2643
5760.60 2746
5761.32 2852
5762.04 3024
5762.75 3121
5763.47 3142
5764.19 3295
5764.90 3559
5765.62 4119
5766.34 5170
5767.05 6570
5767.77 8841
5768.49 11266
5769.20 13623
5769.92 14697
5770.64 14571
5771.35 12978
5772.07 11123
5772.79 9084
5773.50 6952
5774.22 5676
5774.94 4753
5775.65 4111
5776.37 3834
5777.09 3657
5777.81 3649
5778.52 3570
5779.24 3560
5779.96 3547
5780.68 3569
5781.39 3661
5782.11 3910
5782.83 4016
5783.55 4092
5784.26 4052
5784.98 3954
5785.70 3868
5786.42 3567
5787.14 3346
5787.85 3249
5788.57 3217
5789.29 3082
5790.01 2936
5790.73 2779
5791.44 2624
5792.16 2528
5792.88 2418
5793.60 2304
5794.32 2132
5795.03 2263
5795.75 2178
5796.47 2161
5797.19 2019
5797.91 2011
5798.63 1958
5799.35 1985
5800.06 1977
5800.78 1988
5801.50 1909
5802.22 1898
5802.94 1929
5803.66 1895
5804.38 1847
5805.10 1902
5805.82 1974
5806.53 2021
5807.25 2162
5807.97 2262
5808.69 2376
5809.41 2387
5810.13 2463
5810.85 2402
5811.57 2186
5812.29 1980
5813.01 1834
5813.73 1818
5814.45 1697
5815.17 1649
5815.89 1566
5816.61 1641
5817.33 1563
5818.05 1590
5818.77 1624
5819.49 1654
5820.20 1649
5820.92 1615
5821.64 1642
5822.36 1554
5823.09 1650
5823.81 1612
5824.53 1601
5825.25 1655
5825.97 1630
5826.69 1679
5827.41 1641
5828.13 1543
5828.85 1548
5829.57 1551
5830.29 1490
5831.01 1531
5831.73 1527
5832.45 1458
5833.17 1450
5833.89 1473
5834.61 1414
5835.33 1370
5836.05 1380
5836.78 1371
5837.50 1425
5838.22 1380
5838.94 1432
5839.66 1444
5840.38 1463
5841.10 1515
5841.82 1546
5842.54 1517
5843.27 1524
5843.99 1465
5844.71 1486
5845.43 1424
5846.15 1364
5846.87 1385
5847.59 1355
5848.32 1435
5849.04 1417
5849.76 1447
5850.48 1460
5851.20 1388
5851.93 1403
5852.65 1419
5853.37 1405
5854.09 1436
5854.81 1446
5855.54 1414
5856.26 1387
5856.98 1336
5857.70 1360
5858.42 1278
5859.15 1290
5859.87 1283
5860.59 1276
5861.31 1307
5862.04 1367
5862.76 1335
5863.48 1269
5864.20 1272
5864.93 1249
5865.65 1286
5866.37 1223
5867.10 1169
5867.82 1172
5868.54 1169
5869.26 1157
5869.99 1201
5870.71 1125
5871.43 1106
5872.16 1115
5872.88 1131
5873.60 1103
5874.33 1058
5875.05 1064
5875.77 1041
5876.50 1069
5877.22 1093
5877.94 1105
5878.67 1081
5879.39 1132
5880.11 1181
5880.84 1187
5881.56 1161
5882.28 1174
5883.01 1124
5883.73 1191
5884.46 1224
5885.18 1212
5885.90 1164
5886.63 1153
5887.35 1108
5888.08 1108
5888.80 1120
5889.52 1109
5890.25 1142
5890.97 1117
5891.70 1037
5892.42 1141
5893.15 1143
5893.87 1072
5894.59 1121
5895.32 1083
5896.04 1092
5896.77 1061
5897.49 1073
5898.22 1102
5898.94 1193
5899.67 1184
5900.39 1162
5901.12 1225
5901.84 1225
5902.57 1209
5903.29 1203
5904.02 1241
5904.74 1265
5905.47 1221
5906.19 1185
5906.92 1169
5907.64 1237
5908.37 1248
5909.09 1173
5909.82 1187
5910.55 1172
5911.27 1242
5912.00 1302
5912.72 1267
5913.45 1246
5914.17 1229
5914.90 1204
5915.63 1232
5916.35 1290
5917.08 1262
5917.80 1238
5918.53 1251
5919.25 1222
5919.98 1268
5920.71 1296
5921.43 1295
5922.16 1299
5922.89 1314
5923.61 1326
5924.34 1363
5925.06 1338
5925.79 1400
5926.52 1387
5927.24 1376
5927.97 1450
5928.70 1431
5929.42 1422
5930.15 1428
5930.88 1452
5931.60 1440
5932.33 1386
5933.06 1432
5933.78 1524
5934.51 1595
5935.24 1638
5935.97 1669
5936.69 1699
5937.42 1686
5938.15 1665
5938.87 1723
5939.60 1749
5940.33 1685
5941.06 1759
5941.78 1800
5942.51 1871
5943.24 1937
5943.97 1955
5944.69 1968
5945.42 2050
5946.15 2029
5946.88 2041
5947.60 2132
5948.33 2189
5949.06 2347
5949.79 2467
5950.52 2719
5951.24 2929
5951.97 3058
5952.70 3238
5953.43 3187
5954.16 3141
5954.88 3040
5955.61 3093
5956.34 2952
5957.07 2859
5957.80 2804
5958.53 2846
5959.25 2918
5959.98 2761
5960.71 2822
5961.44 2845
5962.17 3037
5962.90 3333
5963.63 3676
5964.36 4160
5965.08 4717
5965.81 5231
5966.54 5379
5967.27 5237
5968.00 4970
5968.73 4707
5969.46 4499
5970.19 4182
5970.92 3926
5971.65 3757
5972.37 3737
5973.10 3630
5973.83 3695
5974.56 3669
5975.29 3649
5976.02 3692
5976.75 3709
5977.48 3920
5978.21 4071
5978.94 4278
5979.67 4478
5980.40 4594
5981.13 4656
5981.86 4718
5982.59 4748
5983.32 4748
5984.05 4653
5984.78 4660
5985.51 4642
5986.24 4572
5986.97 4617
5987.70 4520
5988.43 4542
5989.16 4524
5989.89 4668
5990.62 4752
5991.35 4769
5992.08 4896
5992.81 5006
5993.54 5189
5994.27 5368
5995.00 5348
5995.74 5481
5996.47 5585
5997.20 5590
5997.93 5528
5998.66 5463
5999.39 5436
6000.12 5358
6000.85 5133
6001.58 5094
6002.31 4939
6003.04 4893
6003.78 4792
6004.51 4743
6005.24 4817
6005.97 4977
6006.70 5368
6007.43 5891
6008.16 7120
6008.90 8726
6009.63 11004
6010.36 13821
6011.09 17006
6011.82 19970
6012.55 22291
6013.29 23357
6014.02 23065
6014.75 22133
6015.48 20031
6016.21 17694
6016.95 15353
6017.68 12918
6018.41 10767
6019.14 8885
6019.87 7465
6020.61 6387
6021.34 5448
6022.07 4853
6022.80 4479
6023.54 4196
6024.27 4000
6025.00 3812
6025.73 3780
6026.47 3683
6027.20 3718
6027.93 3627
6028.66 3617
6029.40 3551
6030.13 3501
6030.86 3185
6031.59 3033
6032.33 2905
6033.06 2713
6033.79 2668
6034.53 2619
6035.26 2551
6035.99 2592
6036.73 2725
6037.46 2787
6038.19 2838
6038.93 2840
6039.66 3032
6040.39 3172
6041.13 3108
6041.86 3110
6042.59 3188
6043.33 3146
6044.06 3189
6044.79 3174
6045.53 3208
6046.26 3225
6047.00 3297
6047.73 3425
6048.46 3550
6049.20 3745
6049.93 3972
6050.67 4365
6051.40 4532
6052.13 4618
6052.87 4586
6053.60 4432
6054.34 4316
6055.07 4046
6055.81 3806
6056.54 3600
6057.27 3458
6058.01 3432
6058.74 3406
6059.48 3349
6060.21 3380
6060.95 3275
6061.68 3189
6062.42 3141
6063.15 3137
6063.89 3073
6064.62 3069
6065.36 2972
6066.09 3015
6066.83 2956
6067.56 2916
6068.30 2869
6069.03 2785
6069.77 2734
6070.50 2703
6071.24 2719
6071.97 2770
6072.71 2732
6073.44 2715
6074.18 2730
6074.91 2713
6075.65 2677
6076.39 2671
6077.12 2636
6077.86 2629
6078.59 2559
6079.33 2517
6080.06 2508
6080.80 2424
6081.54 2344
6082.27 2393
6083.01 2312
6083.74 2263
6084.48 2271
6085.22 2275
6085.95 2269
6086.69 2288
6087.42 2428
6088.16 2474
6088.90 2524
6089.63 2540
6090.37 2557
6091.11 2570
6091.84 2502
6092.58 2388
6093.32 2446
6094.05 2423
6094.79 2268
6095.53 2201
6096.26 2135
6097.00 2133
6097.74 2098
6098.47 2164
6099.21 2155
6099.95 2102
6100.69 2067
6101.42 2057
6102.16 2037
6102.90 2034
6103.63 1960
6104.37 1993
6105.11 1997
6105.85 1998
6106.58 1957
6107.32 2015
6108.06 2018
6108.80 2021
6109.53 2053
6110.27 2145
6111.01 2165
6111.75 2142
6112.49 2173
6113.22 2202
6113.96 2231
6114.70 2295
6115.44 2272
6116.17 2313
6116.91 2322
6117.65 2225
6118.39 2302
6119.13 2247
6119.87 2220
6120.60 2241
6121.34 2313
6122.08 2309
6122.82 2372
6123.56 2408
6124.30 2510
6125.03 2462
6125.77 2395
6126.51 2451
6127.25 2371
6127.99 2341
6128.73 2313
6129.47 2265
6130.21 2271
6130.94 2361
6131.68 2347
6132.42 2365
6133.16 2431
6133.90 2504
6134.64 2575
6135.38 2697
6136.12 2796
6136.86 2913
6137.60 3048
6138.34 3133
6139.08 3182
6139.81 3217
6140.55 3111
6141.29 3132
6142.03 3069
6142.77 3068
6143.51 3066
6144.25 2930
6144.99 2956
6145.73 2897
6146.47 2898
6147.21 2810
6147.95 2843
6148.69 2819
6149.43 2760
6150.17 2809
6150.91 2898
6151.65 2934
6152.39 2951
6153.13 3053
6153.87 3106
6154.61 3162
6155.35 3172
6156.09 3166
6156.83 3161
6157.58 3262
6158.32 3175
6159.06 3250
6159.80 3377
6160.54 3395
6161.28 3469
6162.02 3663
6162.76 4007
6163.50 4345
6164.24 4524
6164.98 4848
6165.72 4943
6166.46 5033
6167.21 5026
6167.95 5054
6168.69 4945
6169.43 4807
6170.17 4668
6170.91 4594
6171.65 4457
6172.39 4406
6173.14 4289
6173.88 4285
6174.62 4368
6175.36 4439
6176.10 4504
6176.84 4840
6177.59 5458
6178.33 6382
6179.07 7823
6179.81 9615
6180.55 11406
6181.30 13101
6182.04 14251
6182.78 14804
6183.52 14504
6184.26 13535
6185.01 12313
6185.75 10824
6186.49 9629
6187.23 8398
6187.97 7396
6188.72 6900
6189.46 6384
6190.20 5921
6190.94 5604
6191.69 5394
6192.43 5363
6193.17 5312
6193.92 5184
6194.66 5149
6195.40 5147
6196.14 5072
6196.89 4986
6197.63 4997
6198.37 4953
6199.12 4896
6199.86 4916
6200.60 4809
6201.34 4861
6202.09 5062
6202.83 5697
6203.57 6797
6204.32 8601
6205.06 11367
6205.80 15006
6206.55 18973
6207.29 22706
6208.03 25132
6208.78 26221
6209.52 25767
6210.27 23811
6211.01 21572
6211.75 18646
6212.50 15785
6213.24 12942
6213.98 10652
6214.73 8844
6215.47 7237
6216.22 6271
6216.96 5652
6217.71 5222
6218.45 4752
6219.19 4578
6219.94 4436
6220.68 4296
6221.43 4286
6222.17 4315
6222.92 4107
6223.66 4080
6224.40 3919
6225.15 3724
6225.89 3523
6226.64 3299
6227.38 3010
6228.13 2938
6228.87 2855
6229.62 2786
6230.36 2763
6231.11 2799
6231.85 2875
6232.60 2850
6233.34 2980
6234.09 3040
6234.83 3072
6235.58 3279
6236.32 3624
6237.07 4094
6237.81 4591
6238.56 5091
6239.30 5442
6240.05 5581
6240.80 5425
6241.54 5287
6242.29 4799
6243.03 4668
6243.78 4453
6244.52 4480
6245.27 4397
6246.02 4316
6246.76 4303
6247.51 4230
6248.25 4056
6249.00 3995
6249.75 3662
6250.49 3550
6251.24 3440
6251.98 3368
6252.73 3320
6253.48 3333
6254.22 3227
6254.97 3131
6255.72 3156
6256.46 3088
6257.21 3060
6257.95 3132
6258.70 3115
6259.45 2985
6260.19 2871
6260.94 2961
6261.69 2863
6262.43 2782
6263.18 2752
6263.93 2780
6264.68 2726
6265.42 2644
6266.17 2659
6266.92 2711
6267.66 2726
6268.41 2698
6269.16 2693
6269.91 2697
6270.65 2733
6271.40 2729
6272.15 2782
6272.89 2820
6273.64 2752
6274.39 2812
6275.14 2922
6275.88 3033
6276.63 3060
6277.38 3199
6278.13 3207
6278.88 3284
6279.62 3268
6280.37 3034
6281.12 2901
6281.87 2755
6282.62 2618
6283.36 2582
6284.11 2504
6284.86 2407
6285.61 2376
6286.36 2367
6287.10 2372
6287.85 2383
6288.60 2378
6289.35 2208
6290.10 2178
6290.85 2229
6291.59 2140
6292.34 2118
6293.09 2124
6293.84 2156
6294.59 2162
6295.34 2128
6296.09 2073
6296.84 2059
6297.58 2024
6298.33 1926
6299.08 1916
6299.83 1912
6300.58 1860
6301.33 1894
6302.08 1868
6302.83 1816
6303.58 1818
6304.33 1843
6305.08 1850
6305.83 1931
6306.58 1903
6307.32 1901
6308.07 1953
6308.82 2027
6309.57 2107
6310.32 2136
6311.07 2158
6311.82 2179
6312.57 2192
6313.32 2150
6314.07 2129
6314.82 2204
6315.57 2183
6316.32 2232
6317.07 2180
6317.82 2036
6318.57 2025
6319.32 1908
6320.07 1850
6320.82 1892
6321.57 1828
6322.32 1807
6323.07 1851
6323.82 1852
6324.58 1798
6325.33 1866
6326.08 1873
6326.83 1818
6327.58 1850
6328.33 1870
6329.08 1855
6329.83 1814
6330.58 1847
6331.33 1825
6332.08 1861
6332.83 1830
6333.58 1790
6334.34 1824
6335.09 1747
6335.84 1685
6336.59 1726
6337.34 1654
6338.09 1710
6338.84 1730
6339.59 1747
6340.35 1698
6341.10 1693
6341.85 1720
6342.60 1726
6343.35 1694
6344.10 1683
6344.86 1753
6345.61 1831
6346.36 1867
6347.11 1848
6347.86 1914
6348.62 2010
6349.37 2060
6350.12 2234
6350.87 2365
6351.62 2487
6352.38 2525
6353.13 2615
6353.88 2553
6354.63 2420
6355.38 2309
6356.14 2323
6356.89 2209
6357.64 2047
6358.39 2020
6359.15 1995
6359.90 1935
6360.65 1878
6361.40 1882
6362.16 1925
6362.91 1951
6363.66 2006
6364.42 2186
6365.17 2391
6365.92 2542
6366.67 2762
6367.43 2833
6368.18 2808
6368.93 2589
6369.69 2439
6370.44 2263
6371.19 2024
6371.95 1955
6372.70 1904
6373.45 1938
6374.21 1822
6374.96 1797
6375.71 1844
6376.47 1783
6377.22 1829
6377.98 1943
6378.73 1926
6379.48 1967
6380.24 1961
6380.99 2017
6381.74 1968
6382.50 1951
6383.25 1870
6384.01 1792
6384.76 1763
6385.51 1741
6386.27 1764
6387.02 1722
6387.78 1636
6388.53 1613
6389.29 1618
6390.04 1601
6390.79 1599
6391.55 1592
6392.30 1590
6393.06 1602
6393.81 1609
6394.57 1612
6395.32 1562
6396.08 1611
6396.83 1572
6397.59 1509
6398.34 1536
6399.10 1529
6399.85 1510
6400.61 1478
6401.36 1466
6402.12 1482
6402.87 1372
6403.63 1426
6404.38 1429
6405.14 1414
6405.89 1455
6406.65 1526
6407.40 1551
6408.16 1501
6408.91 1534
6409.67 1545
6410.43 1517
6411.18 1514
6411.94 1477
6412.69 1437
6413.45 1441
6414.20 1452
6414.96 1460
6415.72 1511
6416.47 1496
6417.23 1520
6417.98 1551
6418.74 1500
6419.50 1438
6420.25 1440
6421.01 1455
6421.77 1414
6422.52 1432
6423.28 1467
6424.03 1485
6424.79 1431
6425.55 1386
6426.30 1416
6427.06 1449
6427.82 1370
6428.57 1405
6429.33 1365
6430.09 1375
6430.84 1462
6431.60 1459
6432.36 1521
6433.11 1472
6433.87 1469
6434.63 1441
6435.39 1433
6436.14 1455
6436.90 1479
6437.66 1482
6438.41 1518
6439.17 1599
6439.93 1633
6440.69 1592
6441.44 1612
6442.20 1512
6442.96 1556
6443.72 1564
6444.47 1582
6445.23 1582
6445.99 1611
6446.75 1582
6447.50 1636
6448.26 1665
6449.02 1645
6449.78 1612
6450.54 1615
6451.29 1618
6452.05 1688
6452.81 1628
6453.57 1700
6454.33 1720
6455.08 1743
6455.84 1724
6456.60 1718
6457.36 1744
6458.12 1732
6458.88 1755
6459.64 1746
6460.39 1756
6461.15 1753
6461.91 1834
6462.67 1848
6463.43 1928
6464.19 1937
6464.95 2007
6465.70 1930
6466.46 1905
6467.22 1904
6467.98 1870
6468.74 1910
6469.50 1868
6470.26 1849
6471.02 1867
6471.78 1845
6472.54 1867
6473.30 1884
6474.05 1882
6474.81 1937
6475.57 1981
6476.33 2026
6477.09 2089
6477.85 2116
6478.61 2096
6479.37 2094
6480.13 2103
6480.89 2209
6481.65 2220
6482.41 2329
6483.17 2334
6483.93 2360
6484.69 2412
6485.45 2455
6486.21 2406
6486.97 2421
6487.73 2443
6488.49 2581
6489.25 2584
6490.01 2644
6490.77 2677
6491.53 2726
6492.29 2739
6493.05 2754
6493.81 2683
6494.57 2690
6495.33 2700
6496.10 2622
6496.86 2641
6497.62 2616
6498.38 2687
6499.14 2669
6499.90 2696
6500.66 2679
6501.42 2848
6502.18 3199
6502.94 3757
6503.70 5034
6504.47 6982
6505.23 9711
6505.99 12475
6506.75 14796
6507.51 16371
6508.27 16764
6509.03 15943
6509.79 14785
6510.56 12918
6511.32 10888
6512.08 8923
6512.84 7420
6513.60 6105
6514.36 5021
6515.13 4285
6515.89 3740
6516.65 3410
6517.41 3280
6518.17 3137
6518.94 3030
6519.70 2966
6520.46 2916
6521.22 2993
6521.98 3061
6522.75 3156
6523.51 3407
6524.27 3613
6525.03 3938
6525.79 4249
6526.56 4426
6527.32 4441
6528.08 4296
6528.84 4080
6529.61 3865
6530.37 3679
6531.13 3419
6531.90 3174
6532.66 3034
6533.42 2952
6534.18 2876
6534.95 2897
6535.71 2837
6536.47 2745
6537.24 2704
6538.00 2605
6538.76 2613
6539.53 2520
6540.29 2592
6541.05 2596
6541.82 2602
6542.58 2657
6543.34 2882
6544.11 2930
6544.87 2915
6545.63 3117
6546.40 3205
6547.16 3147
6547.92 3008
6548.69 3003
6549.45 2994
6550.21 2871
6550.98 2847
6551.74 2800
6552.51 2879
6553.27 2908
6554.03 2907
6554.80 2937
6555.56 2883
6556.33 2980
6557.09 2978
6557.85 3043
6558.62 3056
6559.38 3082
6560.15 3171
6560.91 3250
6561.68 3247
6562.44 3222
6563.21 3323
6563.97 3284
6564.74 3312
6565.50 3318
6566.26 3340
6567.03 3296
6567.79 3258
6568.56 3235
6569.32 3225
6570.09 3267
6570.85 3331
6571.62 3293
6572.38 3382
6573.15 3314
6573.91 3318
6574.68 3306
6575.44 3436
6576.21 3462
6576.98 3554
6577.74 3649
6578.51 3647
6579.27 3746
6580.04 3813
6580.80 4024
6581.57 4101
6582.33 4050
6583.10 4059
6583.87 4099
6584.63 3960
6585.40 3929
6586.16 3855
6586.93 3920
6587.70 3959
6588.46 3985
6589.23 4340
6589.99 4725
6590.76 5146
6591.53 5947
6592.29 6787
6593.06 7488
6593.82 7924
6594.59 8172
6595.36 8262
6596.12 8189
6596.89 7829
6597.66 7548
6598.42 6907
6599.19 6202
6599.96 5627
6600.72 5088
6601.49 4683
6602.26 4266
6603.02 4003
6603.79 3856
6604.56 3705
6605.33 3619
6606.09 3605
6606.86 3593
6607.63 3666
6608.39 3647
6609.16 3687
6609.93 3613
6610.70 3521
6611.46 3486
6612.23 3423
6613.00 3437
6613.77 3390
6614.53 3385
6615.30 3334
6616.07 3391
6616.84 3429
6617.60 3641
6618.37 3925
6619.14 4186
6619.91 4437
6620.68 4841
6621.44 5019
6622.21 5261
6622.98 5324
6623.75 5317
6624.52 5063
6625.28 4879
6626.05 4639
6626.82 4389
6627.59 4262
6628.36 4077
6629.13 3985
6629.89 4043
6630.66 4206
6631.43 4380
6632.20 4667
6632.97 4862
6633.74 5132
6634.51 5282
6635.27 5414
6636.04 5588
6636.81 5831
6637.58 6351
6638.35 6901
6639.12 7575
6639.89 8216
6640.66 8708
6641.43 9039
6642.19 8813
6642.96 8344
6643.73 7537
6644.50 6795
6645.27 6121
6646.04 5380
6646.81 4744
6647.58 4236
6648.35 3845
6649.12 3645
6649.89 3399
6650.66 3346
6651.43 3189
6652.20 3028
6652.97 2975
6653.74 2875
6654.51 2839
6655.28 2831
6656.05 2754
6656.82 2812
6657.59 2756
6658.36 2796
6659.13 2728
6659.90 2679
6660.67 2733
6661.44 2678
6662.21 2697
6662.98 2658
6663.75 2616
6664.52 2714
6665.29 2716
6666.06 2702
6666.83 2829
6667.60 2887
6668.37 2983
6669.14 3193
6669.91 3265
6670.68 3275
6671.46 3260
6672.23 3139
6673.00 3056
6673.77 3023
6674.54 3054
6675.31 3087
6676.08 3146
6676.85 3193
6677.62 3296
6678.40 3314
6679.17 3323
6679.94 3240
6680.71 3403
6681.48 3614
6682.25 3691
6683.02 3762
6683.80 3960
6684.57 4137
6685.34 4089
6686.11 3963
6686.88 3742
6687.65 3524
6688.43 3209
6689.20 3017
6689.97 3004
6690.74 2818
6691.51 2779
6692.29 2680
6693.06 2608
6693.83 2504
6694.60 2466
6695.37 2509
6696.15 2515
6696.92 2496
6697.69 2479
6698.46 2500
6699.24 2463
6700.01 2424
6700.78 2390
6701.55 2397
6702.33 2393
6703.10 2307
6703.87 2342
6704.64 2311
6705.42 2244
6706.19 2184
6706.96 2238
6707.74 2207
6708.51 2223
6709.28 2160
6710.06 2130
6710.83 2126
6711.60 2103
6712.37 2095
6713.15 2041
6713.92 2053
6714.69 2104
6715.47 2046
6716.24 2088
6717.01 2101
6717.79 2158
6718.56 2093
6719.34 2064
6720.11 2081
6720.88 2035
6721.66 2057
6722.43 2001
6723.20 2148
6723.98 2049
6724.75 1934
6725.53 1978
6726.30 1998
6727.07 1996
6727.85 1999
6728.62 2014
6729.40 2031
6730.17 2013
6730.95 1970
6731.72 1974
6732.49 2109
6733.27 2004
6734.04 2043
6734.82 2097
6735.59 2165
6736.37 2213
6737.14 2148
6737.92 2194
6738.69 2244
6739.47 2244
6740.24 2250
6741.01 2241
6741.79 2254
6742.56 2257
6743.34 2331
6744.11 2335
6744.89 2423
6745.67 2355
6746.44 2375
6747.22 2463
6747.99 2509
6748.77 2614
6749.54 2729
6750.32 2830
6751.09 2907
6751.87 3077
6752.64 3171
6753.42 3128
6754.19 3076
6754.97 2981
6755.75 2886
6756.52 2835
6757.30 2738
6758.07 2701
6758.85 2684
6759.63 2678
6760.40 2621
6761.18 2645
6761.95 2666
6762.73 2671
6763.51 2745
6764.28 2760
6765.06 2902
6765.83 2998
6766.61 3115
6767.39 3129
6768.16 3018
6768.94 2756
6769.72 2625
6770.49 2551
6771.27 2526
6772.05 2463
6772.82 2297
6773.60 2271
6774.38 2303
6775.15 2253
6775.93 2268
6776.71 2251
6777.48 2273
6778.26 2260
6779.04 2261
6779.82 2333
6780.59 2260
6781.37 2210
6782.15 2175
6782.92 2153
6783.70 2186
6784.48 2133
6785.26 2184
6786.03 2147
6786.81 2040
6787.59 2091
6788.37 1977
6789.14 1967
6789.92 1979
6790.70 1946
6791.48 1922
6792.25 1807
6793.03 1815
6793.81 1920
6794.59 1930
6795.37 1919
6796.14 1842
6796.92 1874
6797.70 1901
6798.48 2001
6799.26 1971
6800.04 1979
6800.81 2024
6801.59 1907
6802.37 1903
6803.15 1926
6803.93 1964
6804.71 2001
6805.48 1937
6806.26 1922
6807.04 1844
6807.82 1874
6808.60 1868
6809.38 1874
6810.16 1851
6810.94 1808
6811.71 1834
6812.49 1927
6813.27 1878
6814.05 1812
6814.83 1841
6815.61 1801
6816.39 1809
6817.17 1750
6817.95 1779
6818.73 1775
6819.51 1871
6820.29 1900
6821.07 1793
6821.84 1749
6822.62 1738
6823.40 1758
6824.18 1789
6824.96 1819
6825.74 1791
6826.52 1717
6827.30 1752
6828.08 1729
6828.86 1734
6829.64 1757
6830.42 1770
6831.20 1752
6831.98 1851
6832.76 1977
6833.54 2125
6834.32 2523
6835.10 3154
6835.88 3836
6836.66 4452
6837.44 4929
6838.22 5263
6839.01 5224
6839.79 4948
6840.57 4545
6841.35 4127
6842.13 3699
6842.91 3179
6843.69 2817
6844.47 2643
6845.25 2450
6846.03 2388
6846.81 2393
6847.59 2635
6848.37 2804
6849.16 2990
6849.94 3056
6850.72 3001
6851.50 2994
6852.28 2885
6853.06 2640
6853.84 2598
6854.62 2450
6855.41 2195
6856.19 2155
6856.97 2046
6857.75 2001
6858.53 1950
6859.31 1916
6860.10 1917
6860.88 1857
6861.66 1917
6862.44 1912
6863.22 1942
6864.00 1935
6864.79 1989
6865.57 2077
6866.35 2097
6867.13 2072
6867.91 2141
6868.70 2110
6869.48 2122
6870.26 2102
6871.04 2162
6871.83 2189
6872.61 2246
6873.39 2206
6874.17 2336
6874.96 2363
6875.74 2427
6876.52 2515
6877.30 2597
6878.09 2871
6878.87 3133
6879.65 3503
6880.43 3675
6881.22 3821
6882.00 3872
6882.78 3846
6883.57 3721
6884.35 3676
6885.13 3914
6885.92 4221
6886.70 4513
6887.48 4730
6888.27 4760
6889.05 4642
6889.83 4263
6890.62 4048
6891.40 3755
6892.18 3390
6892.97 3109
6893.75 2919
6894.53 2863
6895.32 2814
6896.10 2723
6896.88 2704
6897.67 2657
6898.45 2539
6899.24 2601
6900.02 2605
6900.80 2451
6901.59 2477
6902.37 2425
6903.16 2407
6903.94 2418
6904.73 2329
6905.51 2315
6906.29 2344
6907.08 2257
6907.86 2248
6908.65 2203
6909.43 2174
6910.22 2190
6911.00 2108
6911.79 2095
6912.57 2152
6913.35 2157
6914.14 2178
6914.92 2171
6915.71 2108
6916.49 2134
6917.28 2156
6918.06 2105
6918.85 2095
6919.63 2138
6920.42 2115
6921.20 2060
6921.99 2116
6922.78 2207
6923.56 2235
6924.35 2313
6925.13 2382
6925.92 2367
6926.70 2406
6927.49 2336
6928.27 2404
6929.06 2380
6929.84 2336
6930.63 2292
6931.42 2353
6932.20 2378
6932.99 2342
6933.77 2348
6934.56 2382
6935.35 2397
6936.13 2531
6936.92 2660
6937.70 2825
6938.49 3038
6939.28 3274
6940.06 3497
6940.85 3764
6941.63 3917
6942.42 3982
6943.21 4056
6943.99 4052
6944.78 4045
6945.57 4199
6946.35 4353
6947.14 4295
6947.93 4359
6948.71 4350
6949.50 4275
6950.29 4109
6951.07 3772
6951.86 3652
6952.65 3707
6953.44 3605
6954.22 3494
6955.01 3427
6955.80 3353
6956.58 3378
6957.37 3385
6958.16 3370
6958.95 3364
6959.73 3366
6960.52 3354
6961.31 3561
6962.09 3538
6962.88 3645
6963.67 3858
6964.46 4047
6965.25 4313
6966.03 4445
6966.82 4772
6967.61 5076
6968.40 5254
6969.18 5192
6969.97 5241
6970.76 5101
6971.55 5107
6972.34 5106
6973.12 5071
6973.91 4972
6974.70 4940
6975.49 5037
6976.28 5148
6977.07 5355
6977.85 5638
6978.64 6055
6979.43 7124
6980.22 8818
6981.01 11283
6981.80 14970
6982.59 19385
6983.37 23746
6984.16 27164
6984.95 29067
6985.74 28869
6986.53 27337
6987.32 24810
6988.11 21582
6988.90 18230
6989.69 14895
6990.47 12287
6991.26 10067
6992.05 8320
6992.84 6973
6993.63 5977
6994.42 5161
6995.21 4772
6996.00 4276
6996.79 3957
6997.58 3809
6998.37 3780
6999.16 3665
6999.95 3601
7000.74 3533
7001.53 3428
7002.32 3307
7003.11 2970
7003.90 2860
7004.69 2742
7005.48 2559
7006.27 2453
7007.06 2469
7007.85 2434
7008.64 2516
7009.43 2723
7010.22 2964
7011.01 3105
7011.80 3227
7012.59 3309
7013.38 3269
7014.17 3350
7014.96 3345
7015.75 3136
7016.54 3054
7017.33 3038
7018.12 3028
7018.91 3118
7019.70 3298
7020.49 3413
7021.28 3502
7022.07 3927
7022.87 3976
7023.66 4030
7024.45 4147
7025.24 4258
7026.03 4362
7026.82 4358
7027.61 4290
7028.40 4139
7029.19 3943
7029.99 3637
7030.78 3455
7031.57 3367
7032.36 3180
7033.15 3149
7033.94 3095
7034.74 3170
7035.53 3287
7036.32 3216
7037.11 3261
7037.90 3244
7038.69 3151
7039.49 3185
7040.28 3088
7041.07 3023
7041.86 3020
7042.65 3025
7043.45 3007
7044.24 3063
7045.03 3109
7045.82 3296
7046.61 3498
7047.41 3692
7048.20 4009
7048.99 4275
7049.78 4347
7050.58 4415
7051.37 4305
7052.16 3995
7052.95 3682
7053.75 3600
7054.54 3464
7055.33 3456
7056.13 3385
7056.92 3456
7057.71 3618
7058.50 3615
7059.30 3545
7060.09 3486
7060.88 3370
7061.68 3200
7062.47 3182
7063.26 3151
7064.06 2967
7064.85 2880
7065.64 2847
7066.44 2759
7067.23 2638
7068.02 2633
7068.82 2613
7069.61 2453
7070.40 2451
7071.20 2376
7071.99 2392
7072.78 2349
7073.58 2293
7074.37 2213
7075.17 2190
7075.96 2179
7076.75 2160
7077.55 2205
7078.34 2128
7079.14 2152
7079.93 2135
7080.72 2056
7081.52 2127
7082.31 2025
7083.11 1956
7083.90 2029
7084.70 1987
7085.49 1989
7086.28 2014
7087.08 2019
7087.87 2026
7088.67 1931
7089.46 1889
7090.26 1891
7091.05 1883
7091.85 1784
7092.64 1781
7093.44 1788
7094.23 1803
7095.03 1757
7095.82 1745
7096.62 1748
7097.41 1713
7098.21 1658
7099.00 1677
7099.80 1795
7100.59 1780
7101.39 1746
7102.18 1706
7102.98 1680
7103.77 1609
7104.57 1647
7105.37 1581
7106.16 1567
7106.96 1548
7107.75 1535
7108.55 1586
7109.34 1546
7110.14 1540
7110.94 1563
7111.73 1567
7112.53 1564
7113.32 1560
7114.12 1551
7114.92 1519
7115.71 1523
7116.51 1569
7117.30 1563
7118.10 1576
7118.90 1557
7119.69 1534
7120.49 1515
7121.29 1468
7122.08 1564
7122.88 1510
7123.68 1509
7124.47 1446
7125.27 1539
7126.07 1591
7126.86 1600
7127.66 1632
7128.46 1690
7129.25 1741
7130.05 1733
7130.85 1698
7131.64 1674
7132.44 1687
7133.24 1596
7134.04 1570
7134.83 1577
7135.63 1571
7136.43 1518
7137.23 1442
7138.02 1463
7138.82 1446
7139.62 1363
7140.42 1314
7141.21 1358
7142.01 1351
7142.81 1341
7143.61 1337
7144.40 1319
7145.20 1335
7146.00 1330
7146.80 1267
7147.59 1300
7148.39 1239
7149.19 1216
7149.99 1286
7150.79 1315
7151.59 1285
7152.38 1314
7153.18 1398
7153.98 1402
7154.78 1427
7155.58 1477
7156.38 1475
7157.17 1455
7157.97 1450
7158.77 1378
7159.57 1335
7160.37 1323
7161.17 1305
7161.97 1322
7162.76 1294
7163.56 1272
7164.36 1251
7165.16 1277
7165.96 1282
7166.76 1278
7167.56 1218
7168.36 1237
7169.16 1251
7169.96 1196
7170.75 1241
7171.55 1188
7172.35 1209
7173.15 1183
7173.95 1120
7174.75 1176
7175.55 1116
7176.35 1097
7177.15 1108
7177.95 1119
7178.75 1185
7179.55 1180
7180.35 1193
7181.15 1216
7181.95 1274
7182.75 1287
7183.55 1248
7184.35 1278
7185.15 1253
7185.95 1216
7186.75 1162
7187.55 1175
7188.35 1121
7189.15 1141
7189.95 1094
7190.75 1107
7191.55 1104
7192.35 1090
7193.15 1078
7193.95 1099
7194.75 1066
7195.55 1024
7196.35 1088
7197.15 1128
7197.95 1123
7198.76 1086
7199.56 1096
7200.36 1139
7201.16 1053
7201.96 1063
7202.76 1078
7203.56 1152
7204.36 1094
7205.16 1057
7205.96 1074
7206.77 1103
7207.57 1121
7208.37 1121
7209.17 1154
7209.97 1176
7210.77 1205
7211.57 1297
7212.38 1243
7213.18 1166
7213.98 1212
7214.78 1213
7215.58 1192
7216.38 1172
7217.19 1219
7217.99 1249
7218.79 1209
7219.59 1201
7220.39 1227
7221.20 1220
7222.00 1163
7222.80 1195
7223.60 1203
7224.40 1251
7225.21 1217
7226.01 1219
7226.81 1236
7227.61 1237
7228.42 1257
7229.22 1281
7230.02 1307
7230.82 1370
7231.63 1471
7232.43 1530
7233.23 1753
7234.03 1808
7234.84 1932
7235.64 2047
7236.44 1998
7237.25 1959
7238.05 1859
7238.85 1677
7239.65 1530
7240.46 1485
7241.26 1449
7242.06 1385
7242.87 1337
7243.67 1297
7244.47 1292
7245.28 1304
7246.08 1207
7246.88 1232
7247.69 1237
7248.49 1204
7249.30 1157
7250.10 1176
7250.90 1177
7251.71 1174
7252.51 1158
7253.31 1162
7254.12 1183
7254.92 1195
7255.73 1195
7256.53 1172
7257.33 1161
7258.14 1127
7258.94 1163
7259.75 1182
7260.55 1177
7261.35 1190
7262.16 1180
7262.96 1182
7263.77 1243
7264.57 1167
7265.38 1186
7266.18 1209
7266.99 1197
7267.79 1208
7268.59 1224
7269.40 1228
7270.20 1210
7271.01 1249
7271.81 1245
7272.62 1218
7273.42 1232
7274.23 1250
7275.03 1292
7275.84 1281
7276.64 1295
7277.45 1395
7278.25 1390
7279.06 1510
7279.86 1703
7280.67 2046
7281.48 2311
7282.28 2605
7283.09 2851
7283.89 3020
7284.70 2955
7285.50 2687
7286.31 2552
7287.11 2357
7287.92 2093
7288.73 1917
7289.53 1758
7290.34 1622
7291.14 1469
7291.95 1412
7292.76 1333
7293.56 1338
7294.37 1348
7295.17 1291
7295.98 1280
7296.79 1294
7297.59 1300
7298.40 1327
7299.21 1392
7300.01 1377
7300.82 1359
7301.62 1446
7302.43 1401
7303.24 1400
7304.04 1361
7304.85 1371
7305.66 1332
7306.46 1431
7307.27 1383
7308.08 1416
7308.89 1502
7309.69 1443
7310.50 1434
7311.31 1440
7312.11 1442
7312.92 1405
7313.73 1460
7314.53 1550
7315.34 1732
7316.15 1897
7316.96 2161
7317.76 2543
7318.57 2645
7319.38 2816
7320.19 2768
7320.99 2776
7321.80 2597
7322.61 2448
7323.42 2281
7324.22 2105
7325.03 1922
7325.84 1702
7326.65 1571
7327.46 1566
7328.26 1418
7329.07 1422
7329.88 1387
7330.69 1370
7331.50 1366
7332.30 1385
7333.11 1326
7333.92 1377
7334.73 1471
7335.54 1415
7336.35 1435
7337.15 1515
7337.96 1566
7338.77 1554
7339.58 1526
7340.39 1543
7341.20 1544
7342.01 1521
7342.82 1472
7343.62 1509
7344.43 1445
7345.24 1368
7346.05 1355
7346.86 1314
7347.67 1253
7348.48 1286
7349.29 1251
7350.10 1254
7350.91 1216
7351.71 1240
7352.52 1275
7353.33 1221
7354.14 1279
7354.95 1313
7355.76 1407
7356.57 1504
7357.38 1615
7358.19 1566
7359.00 1630
7359.81 1652
7360.62 1664
7361.43 1704
7362.24 1646
7363.05 1549
7363.86 1501
7364.67 1464
7365.48 1518
7366.29 1426
7367.10 1454
7367.91 1375
7368.72 1353
7369.53 1276
7370.34 1284
7371.15 1275
7371.96 1308
7372.77 1286
7373.58 1236
7374.39 1288
7375.20 1345
7376.01 1434
7376.82 1512
7377.63 1640
7378.45 1706
7379.26 1920
7380.07 1993
7380.88 1978
7381.69 2001
7382.50 1889
7383.31 1808
7384.12 1633
7384.93 1566
7385.74 1525
7386.56 1461
7387.37 1342
7388.18 1286
7388.99 1243
7389.80 1271
7390.61 1171
7391.42 1154
7392.24 1136
7393.05 1146
7393.86 1148
7394.67 1160
7395.48 1138
7396.29 1166
7397.10 1226
7397.92 1234
7398.73 1293
7399.54 1261
7400.35 1203
7401.16 1163
7401.98 1175
7402.79 1161
7403.60 1159
7404.41 1155
7405.23 1112
7406.04 1092
7406.85 1066
7407.66 1047
7408.47 1040
7409.29 1112
7410.10 1059
7410.91 1052
7411.72 1104
7412.54 1023
7413.35 1089
7414.16 1042
7414.98 981
7415.79 995
7416.60 980
7417.41 1008
7418.23 1048
7419.04 1034
7419.85 1029
7420.67 1019
7421.48 968
7422.29 1028
7423.11 1008
7423.92 1030
7424.73 1018
7425.54 999
7426.36 1014
7427.17 1001
7427.99 986
7428.80 1008
7429.61 1017
7430.43 968
7431.24 918
7432.05 950
7432.87 953
7433.68 962
7434.49 996
7435.31 1032
7436.12 1056
7436.94 1069
7437.75 1072
7438.56 1026
7439.38 1000
7440.19 1064
7441.01 1019
7441.82 999
7442.64 982
7443.45 985
7444.26 946
7445.08 963
7445.89 940
7446.71 942
7447.52 911
7448.34 935
7449.15 978
7449.97 901
7450.78 914
7451.59 929
7452.41 919
7453.22 959
7454.04 973
7454.85 993
7455.67 927
7456.48 938
7457.30 1018
7458.11 974
7458.93 923
7459.74 935
7460.56 927
7461.38 896
7462.19 873
7463.01 884
7463.82 904
7464.64 903
7465.45 863
7466.27 884
7467.08 897
7467.90 889
7468.72 914
7469.53 862
7470.35 838
7471.16 916
7471.98 924
7472.79 940
7473.61 919
7474.43 932
7475.24 918
7476.06 888
7476.87 889
7477.69 923
7478.51 899
7479.32 874
7480.14 940
7480.96 878
7481.77 890
7482.59 885
7483.41 881
7484.22 849
7485.04 945
7485.85 906
7486.67 838
7487.49 870
7488.31 865
7489.12 831
7489.94 842
7490.76 850
7491.57 917
7492.39 918
7493.21 853
7494.02 904
7494.84 898
7495.66 954
7496.48 983
7497.29 935
7498.11 881
7498.93 897
7499.74 944
7500.56 937
7501.38 899
7502.20 881
7503.01 895
7503.83 924
7504.65 863
7505.47 877
7506.29 928
7507.10 933
7507.92 926
7508.74 907
7509.56 932
7510.37 879
7511.19 934
7512.01 931
7512.83 896
7513.65 914
7514.47 923
7515.28 959
7516.10 937
7516.92 903
7517.74 870
7518.56 877
7519.38 938
7520.19 923
7521.01 912
7521.83 981
7522.65 1004
7523.47 1004
7524.29 992
7525.11 1024
7525.92 997
7526.74 982
7527.56 951
7528.38 923
7529.20 1021
7530.02 1077
7530.84 1028
7531.66 1025
7532.48 1013
7533.30 946
7534.12 995
7534.93 962
7535.75 976
7536.57 983
7537.39 939
7538.21 984
7539.03 935
7539.85 920
7540.67 890
7541.49 925
7542.31 935
7543.13 925
7543.95 946
7544.77 975
7545.59 955
7546.41 949
7547.23 945
7548.05 992
7548.87 975
7549.69 990
7550.51 974
7551.33 980
7552.15 918
7552.97 905
7553.79 957
7554.61 962
7555.43 937
7556.25 940
7557.07 965
7557.89 972
7558.71 1008
7559.53 994
7560.36 1017
7561.18 1049
7562.00 1007
7562.82 979
7563.64 1022
7564.46 1017
7565.28 995
7566.10 994
7566.92 1040
7567.74 1035
7568.56 1037
7569.39 1020
7570.21 1077
7571.03 1065
7571.85 1040
7572.67 1115
7573.49 1106
7574.31 1067
7575.14 1057
7575.96 1101
7576.78 1128
7577.60 1128
7578.42 1119
7579.24 1062
7580.06 1107
7580.89 1121
7581.71 1109
7582.53 1102
7583.35 1169
7584.17 1173
7585.00 1216
7585.82 1220
7586.64 1244
7587.46 1186
7588.29 1281
7589.11 1298
7589.93 1327
7590.75 1253
7591.57 1253
7592.40 1302
7593.22 1320
7594.04 1330
7594.86 1356
7595.69 1370
7596.51 1316
7597.33 1332
7598.15 1357
7598.98 1368
7599.80 1397
7600.62 1431
7601.45 1462
7602.27 1526
7603.09 1530
7603.92 1518
7604.74 1581
7605.56 1608
7606.38 1564
7607.21 1526
7608.03 1533
7608.85 1499
7609.68 1464
7610.50 1450
7611.32 1444
7612.15 1524
7612.97 1594
7613.80 1682
7614.62 1842
7615.44 1991
7616.27 2137
7617.09 2155
7617.91 2171
7618.74 2199
7619.56 2181
7620.39 2147
7621.21 2106
7622.03 2054
7622.86 2008
7623.68 1987
7624.51 1939
7625.33 1986
7626.15 1992
7626.98 2088
7627.80 2280
7628.63 2403
7629.45 2572
7630.28 2719
7631.10 2746
7631.93 2592
7632.75 2514
7633.58 2335
7634.40 2199
7635.22 2038
7636.05 1872
7636.87 1647
7637.70 1583
7638.52 1546
7639.35 1468
7640.17 1457
7641.00 1496
7641.82 1503
7642.65 1516
7643.47 1603
7644.30 1669
7645.13 1753
7645.95 1730
7646.78 1835
7647.60 1891
7648.43 1930
7649.25 1969
7650.08 1997
7650.90 1871
7651.73 1789
7652.55 1622
7653.38 1575
7654.21 1504
7655.03 1397
7655.86 1296
7656.68 1258
7657.51 1271
7658.34 1199
7659.16 1163
7659.99 1185
7660.81 1142
7661.64 1155
7662.47 1151
7663.29 1185
7664.12 1127
7664.95 1137
7665.77 1203
7666.60 1188
7667.42 1132
7668.25 1144
7669.08 1167
7669.90 1131
7670.73 1092
7671.56 1103
7672.38 1096
7673.21 1064
7674.04 1074
7674.87 1064
7675.69 1083
7676.52 1074
7677.35 1065
7678.17 1092
7679.00 1095
7679.83 1134
7680.65 1096
7681.48 1180
7682.31 1206
7683.14 1247
7683.96 1282
7684.79 1279
7685.62 1319
7686.45 1267
7687.27 1214
7688.10 1182
7688.93 1135
7689.76 1134
7690.58 1191
7691.41 1178
7692.24 1191
7693.07 1237
7693.90 1302
7694.72 1374
7695.55 1425
7696.38 1452
7697.21 1549
7698.04 1495
7698.86 1473
7699.69 1382
7700.52 1316
7701.35 1282
7702.18 1148
7703.01 1160
7703.83 1141
7704.66 1098
7705.49 1080
7706.32 1156
7707.15 1105
7707.98 1058
7708.81 1075
7709.63 1085
7710.46 1066
7711.29 1018
7712.12 1084
7712.95 1047
7713.78 1043
7714.61 1002
7715.44 1003
7716.27 1061
7717.10 990
7717.93 1015
7718.75 987
7719.58 952
7720.41 980
7721.24 1016
7722.07 1018
7722.90 1062
7723.73 1019
7724.56 1049
7725.39 1063
7726.22 1126
7727.05 1193
7727.88 1216
7728.71 1135
7729.54 1130
7730.37 1080
7731.20 1153
7732.03 1073
7732.86 1060
7733.69 1014
7734.52 1004
7735.35 1013
7736.18 993
7737.01 940
7737.84 944
7738.67 967
7739.50 952
7740.33 954
7741.16 933
7741.99 1009
7742.82 1066
7743.65 1172
7744.48 1262
7745.31 1333
7746.14 1476
7746.98 1513
7747.81 1512
7748.64 1508
7749.47 1427
7750.30 1325
7751.13 1203
7751.96 1137
7752.79 1066
7753.62 1020
7754.45 967
7755.29 950
7756.12 923
7756.95 936
7757.78 897
7758.61 931
7759.44 935
7760.27 890
7761.11 898
7761.94 874
7762.77 863
7763.60 864
7764.43 951
7765.26 912
7766.10 850
7766.93 904
7767.76 933
7768.59 878
7769.42 883
7770.26 884
7771.09 864
7771.92 910
7772.75 928
7773.58 916
7774.42 892
7775.25 885
7776.08 950
7776.91 931
7777.75 896
7778.58 905
7779.41 871
7780.24 910
7781.08 906
7781.91 916
7782.74 872
7783.57 919
7784.41 932
7785.24 925
7786.07 921
7786.91 892
7787.74 908
7788.57 944
7789.40 891
7790.24 894
7791.07 938
7791.90 883
7792.74 941
7793.57 945
7794.40 924
7795.24 914
7796.07 1027
7796.90 997
7797.74 976
7798.57 1000
7799.40 1010
7800.24 1013
7801.07 1019
7801.91 1081
7802.74 1007
7803.57 1053
7804.41 1061
7805.24 1048
7806.07 1059
7806.91 1062
7807.74 1133
7808.58 1139
7809.41 1198
7810.25 1194
7811.08 1314
7811.91 1303
7812.75 1371
7813.58 1457
7814.42 1424
7815.25 1482
7816.09 1433
7816.92 1427
7817.75 1455
7818.59 1553
7819.42 1573
7820.26 1552
7821.09 1623
7821.93 1673
7822.76 1669
7823.60 1626
7824.43 1625
7825.27 1627
7826.10 1497
7826.94 1430
7827.77 1397
7828.61 1407
7829.44 1415
7830.28 1366
7831.11 1453
7831.95 1495
7832.78 1547
7833.62 1551
7834.46 1558
7835.29 1490
7836.13 1421
7836.96 1368
7837.80 1358
7838.63 1288
7839.47 1217
7840.31 1278
7841.14 1220
7841.98 1143
7842.81 1159
7843.65 1159
7844.48 1100
7845.32 1098
7846.16 1132
7846.99 1124
7847.83 1100
7848.67 1068
7849.50 1108
7850.34 1115
7851.17 1110
7852.01 1112
7852.85 1088
7853.68 1053
7854.52 1103
7855.36 1108
7856.19 1055
7857.03 1130
7857.87 1063
7858.70 1077
7859.54 1119
7860.38 1101
7861.21 1053
7862.05 1089
7862.89 1057
7863.72 1060
7864.56 1036
7865.40 1023
7866.24 1093
7867.07 1103
7867.91 1086
7868.75 1086
7869.59 1122
7870.42 1118
7871.26 1074
7872.10 1176
7872.94 1220
7873.77 1247
7874.61 1343
7875.45 1444
7876.29 1512
7877.12 1591
7877.96 1609
7878.80 1603
7879.64 1649
7880.47 1631
7881.31 1560
7882.15 1573
7882.99 1564
7883.83 1473
7884.66 1424
7885.50 1307
7886.34 1326
7887.18 1277
7888.02 1252
7888.86 1361
7889.69 1420
7890.53 1391
7891.37 1473
7892.21 1475
7893.05 1427
7893.89 1356
7894.73 1231
7895.56 1222
7896.40 1145
7897.24 1129
7898.08 1143
7898.92 1142
7899.76 1137
7900.60 1051
7901.44 1047
7902.28 1003
7903.12 1061
7903.95 1029
7904.79 1082
7905.63 1079
7906.47 1061
7907.31 1073
7908.15 1034
7908.99 1025
7909.83 1028
7910.67 1076
7911.51 1037
7912.35 1140
7913.19 1184
7914.03 1255
7914.87 1315
7915.71 1384
7916.55 1427
7917.39 1436
7918.23 1449
7919.07 1414
7919.91 1386
7920.75 1292
7921.59 1261
7922.43 1205
7923.27 1171
7924.11 1060
7924.95 999
7925.79 996
7926.63 1011
7927.47 959
7928.31 944
7929.15 941
7929.99 927
7930.83 848
7931.67 907
7932.51 942
7933.35 896
7934.19 898
7935.04 956
7935.88 922
7936.72 910
7937.56 910
7938.40 909
7939.24 962
7940.08 952
7940.92 997
7941.76 990
7942.60 962
7943.45 960
7944.29 964
7945.13 957
7945.97 973
7946.81 1011
7947.65 998
7948.49 974
7949.34 940
7950.18 1040
7951.02 1066
7951.86 1111
7952.70 1140
7953.54 1202
7954.39 1213
7955.23 1173
7956.07 1152
7956.91 1203
7957.75 1111
7958.60 1019
7959.44 1080
7960.28 1129
7961.12 1102
7961.96 1069
7962.81 1121
7963.65 1193
7964.49 1344
7965.33 1389
7966.18 1518
7967.02 1578
7967.86 1462
7968.70 1412
7969.55 1322
7970.39 1274
7971.23 1149
7972.08 1088
7972.92 1071
7973.76 1032
7974.60 1053
7975.45 982
7976.29 961
7977.13 920
7977.98 914
7978.82 962
7979.66 964
7980.51 873
7981.35 895
7982.19 920
7983.04 889
7983.88 855
7984.72 843
7985.57 869
7986.41 856
7987.25 866
7988.10 834
7988.94 848
7989.78 839
7990.63 851
7991.47 813
7992.32 814
7993.16 790
7994.00 748
7994.85 798
7995.69 769
7996.54 737
7997.38 747
7998.22 757
7999.07 763
7999.91 742
8000.76 785
8001.60 791
8002.45 721
8003.29 715
8004.13 720
8004.98 732
8005.82 711
8006.67 675
8007.51 693
8008.36 757
8009.20 730
8010.05 696
8010.89 728
8011.74 690
8012.58 680
8013.43 694
8014.27 687
8015.12 714
8015.96 667
8016.81 649
8017.65 697
8018.50 702
8019.34 714
8020.19 704
8021.03 641
8021.88 678
8022.72 655
8023.57 688
8024.41 657
8025.26 698
8026.11 691
8026.95 714
8027.80 694
8028.64 705
8029.49 715
8030.33 733
8031.18 690
8032.03 699
8032.87 727
8033.72 687
8034.56 701
8035.41 685
8036.26 729
8037.10 688
8037.95 688
8038.80 697
8039.64 693
8040.49 662
8041.34 671
8042.18 700
8043.03 672
8043.87 656
8044.72 677
8045.57 717
8046.41 677
8047.26 710
8048.11 700
8048.96 713
8049.80 684
8050.65 701
8051.50 692
8052.34 707
8053.19 686
8054.04 656
8054.88 648
8055.73 669
8056.58 657
8057.43 627
8058.27 653
8059.12 631
8059.97 627
8060.82 689
8061.66 655
8062.51 650
8063.36 621
8064.21 605
8065.05 623
8065.90 613
8066.75 654
8067.60 600
8068.44 600
8069.29 619
8070.14 598
8070.99 647
8071.84 593
8072.68 599
8073.53 620
8074.38 645
8075.23 599
8076.08 631
8076.93 644
8077.77 623
8078.62 652
8079.47 629
8080.32 640
8081.17 662
8082.02 612
8082.87 619
8083.71 610
8084.56 581
8085.41 628
8086.26 647
8087.11 640
8087.96 646
8088.81 623
8089.66 592
8090.51 608
8091.35 591
8092.20 631
8093.05 583
8093.90 612
8094.75 655
8095.60 647
8096.45 650
8097.30 581
8098.15 610
8099.00 587
8099.85 617
8100.70 630
8101.55 640
8102.40 657
8103.25 652
8104.10 600
8104.95 573
8105.80 648
8106.65 671
8107.50 652
8108.35 647
8109.20 617
8110.05 602
8110.90 604
8111.75 648
8112.60 658
8113.45 609
8114.30 618
8115.15 638
8116.00 728
8116.85 654
8117.70 634
8118.55 678
8119.40 683
8120.25 649
8121.10 656
8121.95 707
8122.80 716
8123.65 673
8124.50 712
8125.35 729
8126.20 690
8127.06 746
8127.91 703
8128.76 751
8129.61 823
8130.46 838
8131.31 826
8132.16 863
8133.01 819
8133.86 800
8134.72 808
8135.57 770
8136.42 795
8137.27 758
8138.12 750
8138.97 742
8139.83 716
8140.68 724
8141.53 753
8142.38 789
8143.23 815
8144.08 800
8144.94 840
8145.79 850
8146.64 819
8147.49 854
8148.34 842
8149.20 888
8150.05 878
8150.90 938
8151.75 1052
8152.60 1066
8153.46 1128
8154.31 1208
8155.16 1212
8156.01 1175
8156.87 1079
8157.72 1006
8158.57 911
8159.42 880
8160.28 838
8161.13 844
8161.98 794
8162.84 805
8163.69 807
8164.54 752
8165.39 795
8166.25 739
8167.10 766
8167.95 811
8168.81 746
8169.66 749
8170.51 751
8171.37 721
8172.22 723
8173.07 730
8173.93 733
8174.78 689
8175.63 672
8176.49 658
8177.34 644
8178.19 624
8179.05 615
8179.90 647
8180.76 643
8181.61 666
8182.46 630
8183.32 641
8184.17 605
8185.02 605
8185.88 624
8186.73 627
8187.59 615
8188.44 592
8189.30 629
8190.15 631
8191.00 629
8191.86 686
8192.71 666
8193.57 681
8194.42 680
8195.28 685
8196.13 670
8196.99 635
8197.84 647
8198.69 633
8199.55 616
8200.40 597
8201.26 633
8202.11 643
8202.97 656
8203.82 620
8204.68 634
8205.53 647
8206.39 615
8207.24 609
8208.10 628
8208.95 668
8209.81 662
8210.67 645
8211.52 653
8212.38 683
8213.23 686
8214.09 688
8214.94 725
8215.80 711
8216.65 696
8217.51 669
8218.37 700
8219.22 671
8220.08 654
8220.93 679
8221.79 649
8222.64 646
8223.50 666
8224.36 680
8225.21 631
8226.07 642
8226.92 635
8227.78 638
8228.64 604
8229.49 628
8230.35 652
8231.21 649
8232.06 628
8232.92 609
8233.78 672
8234.63 659
8235.49 627
8236.35 619
8237.20 619
8238.06 595
8238.92 597
8239.77 607
8240.63 594
8241.49 593
8242.34 584
8243.20 556
8244.06 580
8244.91 581
8245.77 535
8246.63 570
8247.49 584
8248.34 559
8249.20 578
8250.06 574
8250.92 584
8251.77 580
8252.63 542
8253.49 534
8254.35 546
8255.20 552
8256.06 575
8256.92 545
8257.78 549
8258.63 499
8259.49 554
8260.35 586
8261.21 520
8262.07 548
8262.92 537
8263.78 585
8264.64 557
8265.50 599
8266.36 605
8267.22 612
8268.07 561
8268.93 575
8269.79 599
8270.65 540
8271.51 568
8272.37 638
8273.22 617
8274.08 552
8274.94 574
8275.80 615
8276.66 582
8277.52 626
8278.38 632
8279.24 602
8280.09 605
8280.95 579
8281.81 585
8282.67 554
8283.53 580
8284.39 586
8285.25 601
8286.11 578
8286.97 558
8287.83 582
8288.69 599
8289.55 610
8290.41 607
8291.26 621
8292.12 599
8292.98 622
8293.84 615
8294.70 662
8295.56 617
8296.42 615
8297.28 611
8298.14 636
8299.00 583
8299.86 593
8300.72 599
8301.58 580
8302.44 600
8303.30 649
8304.16 613
8305.02 579
8305.88 579
8306.74 577
8307.60 570
8308.46 620
8309.33 599
8310.19 583
8311.05 602
8311.91 619
8312.77 583
8313.63 545
8314.49 563
8315.35 600
8316.21 583
8317.07 553
8317.93 575
8318.79 616
8319.65 589
8320.52 563
8321.38 567
8322.24 561
8323.10 553
8323.96 574
8324.82 550
8325.68 491
8326.54 534
8327.41 592
8328.27 587
8329.13 560
8329.99 563
8330.85 592
8331.71 647
8332.57 589
8333.44 587
8334.30 544
8335.16 544
8336.02 634
8336.88 581
8337.75 553
8338.61 553
8339.47 602
8340.33 607
8341.19 567
8342.06 548
8342.92 603
8343.78 681
8344.64 652
8345.50 651
8346.37 643
8347.23 607
8348.09 606
8348.95 622
8349.82 608
8350.68 626
8351.54 675
8352.40 628
8353.27 613
8354.13 607
8354.99 577
8355.86 613
8356.72 623
8357.58 598
8358.45 569
8359.31 616
8360.17 620
8361.03 601
8361.90 601
8362.76 574
8363.62 602
8364.49 640
8365.35 604
8366.21 653
8367.08 599
8367.94 601
8368.80 605
8369.67 619
8370.53 625
8371.40 632
8372.26 627
8373.12 608
8373.99 624
8374.85 605
8375.71 618
8376.58 610
8377.44 637
8378.31 641
8379.17 649
8380.03 660
8380.90 675
8381.76 641
8382.63 652
8383.49 660
8384.36 666
8385.22 683
8386.08 685
8386.95 664
8387.81 706
8388.68 665
8389.54 691
8390.41 694
8391.27 673
8392.14 675
8393.00 662
8393.87 682
8394.73 698
8395.60 695
8396.46 697
8397.33 708
8398.19 715
8399.06 719
8399.92 708
8400.79 665
8401.65 763
8402.52 713
8403.38 778
8404.25 718
8405.11 748
8405.98 748
8406.84 779
8407.71 801
8408.58 846
8409.44 833
8410.31 874
8411.17 830
8412.04 843
8412.90 862
8413.77 849
8414.64 856
8415.50 853
8416.37 880
8417.23 873
8418.10 869
8418.97 861
8419.83 893
8420.70 893
8421.56 888
8422.43 892
8423.30 928
8424.16 947
8425.03 976
8425.90 1000
8426.76 983
8427.63 1026
8428.50 1057
8429.36 1068
8430.23 1052
8431.10 1067
8431.96 1053
8432.83 1093
8433.70 1119
8434.56 1158
8435.43 1198
8436.30 1203
8437.16 1248
8438.03 1219
8438.90 1209
8439.77 1325
8440.63 1293
8441.50 1302
8442.37 1289
8443.24 1367
8444.10 1403
8444.97 1372
8445.84 1370
8446.71 1408
8447.57 1474
8448.44 1559
8449.31 1731
8450.18 1854
8451.04 2310
8451.91 2739
8452.78 3242
8453.65 3774
8454.52 4038
8455.38 4177
8456.25 4123
8457.12 3850
8457.99 3508
8458.86 3032
8459.72 2678
8460.59 2378
8461.46 2047
8462.33 1943
8463.20 1767
8464.07 1599
8464.93 1491
8465.80 1447
8466.67 1376
8467.54 1311
8468.41 1230
8469.28 1228
8470.15 1216
8471.02 1159
8471.88 1157
8472.75 1120
8473.62 1115
8474.49 1093
8475.36 1148
8476.23 1183
8477.10 1186
8477.97 1147
8478.84 1264
8479.71 1278
8480.58 1294
8481.44 1274
8482.31 1347
8483.18 1377
8484.05 1300
8484.92 1223
8485.79 1180
8486.66 1136
8487.53 1142
8488.40 1148
8489.27 1135
8490.14 1097
8491.01 1085
8491.88 1108
8492.75 1168
8493.62 1150
8494.49 1139
8495.36 1097
8496.23 1132
8497.10 1088
8497.97 1023
8498.84 1071
8499.71 1049
8500.58 1065
8501.45 1058
8502.32 1038
8503.19 1027
8504.06 1030
8504.93 1104
8505.80 1091
8506.67 1132
8507.55 1096
8508.42 1121
8509.29 1095
8510.16 1115
8511.03 1173
8511.90 1145
8512.77 1109
8513.64 1148
8514.51 1151
8515.38 1138
8516.25 1191
8517.13 1204
8518.00 1204
8518.87 1278
8519.74 1383
8520.61 1474
8521.48 1627
8522.35 1769
8523.23 1919
8524.10 2102
8524.97 2159
8525.84 2163
8526.71 2133
8527.58 2001
8528.46 1850
8529.33 1713
8530.20 1648
8531.07 1559
8531.94 1481
8532.81 1447
8533.69 1357
8534.56 1366
8535.43 1339
8536.30 1282
8537.18 1276
8538.05 1216
8538.92 1179
8539.79 1146
8540.66 1099
8541.54 1090
8542.41 1086
8543.28 1066
8544.15 1121
8545.03 1089
8545.90 1073
8546.77 1121
8547.64 1123
8548.52 1218
8549.39 1273
8550.26 1361
8551.14 1504
8552.01 1605
8552.88 1654
8553.76 1642
8554.63 1660
8555.50 1618
8556.37 1505
8557.25 1432
8558.12 1335
8558.99 1266
8559.87 1181
8560.74 1170
8561.61 1055
8562.49 1020
8563.36 1030
8564.24 1018
8565.11 972
8565.98 942
8566.86 933
8567.73 970
8568.60 1003
8569.48 954
8570.35 940
8571.23 908
8572.10 947
8572.97 921
8573.85 882
8574.72 888
8575.60 895
8576.47 877
8577.34 944
8578.22 891
8579.09 895
8579.97 861
8580.84 900
8581.72 898
8582.59 903
8583.47 916
8584.34 925
8585.21 942
8586.09 961
8586.96 930
8587.84 968
8588.71 1035
8589.59 986
8590.46 1001
8591.34 994
8592.21 990
8593.09 938
8593.96 1008
8594.84 1011
8595.71 1044
8596.59 1085
8597.46 1031
8598.34 1039
8599.22 1048
8600.09 1113
8600.97 1061
8601.84 1072
8602.72 1102
8603.59 1109
8604.47 1097
8605.34 1068
8606.22 1087
8607.10 1070
8607.97 1093
8608.85 1064
8609.72 1082
8610.60 1116
8611.47 1156
8612.35 1121
8613.23 1201
8614.10 1220
8614.98 1238
8615.86 1258
8616.73 1234
8617.61 1272
8618.48 1327
8619.36 1344
8620.24 1350
8621.11 1355
8621.99 1390
8622.87 1432
8623.74 1376
8624.62 1336
8625.50 1339
8626.37 1429
8627.25 1444
8628.13 1406
8629.00 1397
8629.88 1438
8630.76 1449
8631.64 1408
8632.51 1391
8633.39 1434
8634.27 1419
8635.14 1471
8636.02 1429
8636.90 1443
8637.78 1498
8638.65 1515
8639.53 1517
8640.41 1570
8641.29 1577
8642.16 1656
8643.04 1712
8643.92 1750
8644.80 1811
8645.67 1775
8646.55 1859
8647.43 1882
8648.31 1842
8649.18 1900
8650.06 1852
8650.94 1828
8651.82 1866
8652.70 1853
8653.58 1904
8654.45 1983
8655.33 2022
8656.21 2206
8657.09 2405
8657.97 2638
8658.84 3179
8659.72 3594
8660.60 4134
8661.48 4753
8662.36 5304
8663.24 5661
8664.12 5677
8664.99 5429
8665.87 5076
8666.75 4691
8667.63 4313
8668.51 3766
8669.39 3318
8670.27 3035
8671.15 2827
8672.03 2630
8672.91 2558
8673.78 2416
8674.66 2281
8675.54 2153
8676.42 2030
8677.30 1969
8678.18 1885
8679.06 1800
8679.94 1720
8680.82 1715
8681.70 1655
8682.58 1621
8683.46 1623
8684.34 1738
8685.22 1746
8686.10 1851
8686.98 2048
8687.86 2273
8688.74 2585
8689.62 2843
8690.50 3017
8691.38 3154
8692.26 3169
8693.14 3103
8694.02 2986
8694.90 2750
8695.78 2592
8696.66 2374
8697.54 2305
8698.42 2221
8699.30 2155
8700.18 2199
8701.06 2140
8701.94 1995
8702.82 1943
8703.70 1853
8704.58 1720
8705.46 1609
8706.34 1549
8707.23 1473
8708.11 1380
8708.99 1298
8709.87 1244
8710.75 1193
8711.63 1133
8712.51 1133
8713.39 1108
8714.27 1152
8715.16 1105
8716.04 1091
8716.92 1122
8717.80 1121
8718.68 1132
8719.56 1123
8720.44 1167
8721.33 1167
8722.21 1180
8723.09 1138
8723.97 1146
8724.85 1144
8725.73 1258
8726.62 1243
8727.50 1256
8728.38 1310
8729.26 1304
8730.14 1252
8731.03 1213
8731.91 1252
8732.79 1209
8733.67 1204
8734.55 1151
8735.44 1204
8736.32 1189
8737.20 1129
8738.08 1108
8738.97 1139
8739.85 1164
8740.73 1140
8741.61 1116
8742.50 1166
8743.38 1169
8744.26 1200
8745.14 1129
8746.03 1155
8746.91 1082
8747.79 1117
8748.68 1097
8749.56 1091
8750.44 1081
8751.33 1117
8752.21 1123
8753.09 1125
8753.97 1172
8754.86 1183
8755.74 1217
8756.62 1237
8757.51 1307
8758.39 1291
8759.28 1254
8760.16 1302
8761.04 1246
8761.93 1272
8762.81 1300
8763.69 1312
8764.58 1262
8765.46 1296
8766.34 1254
8767.23 1260
8768.11 1229
8769.00 1196
8769.88 1195
8770.76 1225
8771.65 1200
8772.53 1078
8773.42 1192
8774.30 1160
8775.19 1156
8776.07 1215
8776.95 1340
8777.84 1426
8778.72 1518
8779.61 1574
8780.49 1549
8781.38 1595
8782.26 1494
8783.15 1438
8784.03 1422
8784.92 1369
8785.80 1304
8786.69 1238
8787.57 1191
8788.46 1180
8789.34 1128
8790.23 1080
8791.11 1025
8792.00 985
8792.88 950
8793.77 954
8794.65 945
8795.54 963
8796.42 925
8797.31 929
8798.19 882
8799.08 920
8799.96 878
8800.85 861
8801.74 860
8802.62 862
8803.51 862
8804.39 809
8805.28 836
8806.16 806
8807.05 815
8807.94 847
8808.82 809
8809.71 844
8810.59 848
8811.48 835
8812.37 777
8813.25 805
8814.14 823
8815.03 840
8815.91 800
8816.80 749
8817.68 820
8818.57 835
8819.46 793
8820.34 816
8821.23 776
8822.12 808
8823.00 752
8823.89 764
8824.78 766
8825.66 742
8826.55 778
8827.44 749
8828.33 736
8829.21 721
8830.10 773
8830.99 728
8831.87 734
8832.76 778
8833.65 762
8834.54 785
8835.42 790
8836.31 782
8837.20 735
8838.08 751
8838.97 766
8839.86 769
8840.75 729
8841.64 758
8842.52 742
8843.41 740
8844.30 721
8845.19 723
8846.07 721
8846.96 719
8847.85 738
8848.74 740
8849.63 701
8850.51 676
8851.40 702
8852.29 704
8853.18 733
8854.07 749
8854.96 748
8855.84 720
8856.73 679
8857.62 671
8858.51 672
8859.40 715
8860.29 709
8861.17 705
8862.06 695
8862.95 713
8863.84 712
8864.73 693
8865.62 674
8866.51 658
8867.40 658
8868.29 673
8869.17 687
8870.06 678
8870.95 687
8871.84 680
8872.73 667
8873.62 698
8874.51 699
8875.40 692
8876.29 657
8877.18 676
8878.07 638
8878.96 632
8879.85 609
8880.74 615
8881.63 659
8882.51 666
8883.40 586
8884.29 620
8885.18 668
8886.07 645
8886.96 574
8887.85 587
8888.74 589
8889.63 588
8890.52 578
8891.41 553
8892.30 537
8893.19 611
8894.09 583
8894.98 589
8895.87 557
8896.76 538
8897.65 581
8898.54 583
8899.43 560
8900.32 551
8901.21 552
8902.10 548
8902.99 561
8903.88 550
8904.77 552
8905.66 513
8906.55 518
8907.44 555
8908.34 565
8909.23 636
8910.12 576
8911.01 576
8911.90 565
8912.79 578
8913.68 558
8914.57 558
8915.47 564
8916.36 552
8917.25 533
8918.14 588
8919.03 601
8919.92 551
8920.81 553
8921.71 578
8922.60 578
8923.49 558
8924.38 506
8925.27 542
8926.16 540
8927.06 513
8927.95 542
8928.84 540
8929.73 504
8930.62 515
8931.52 497
8932.41 523
8933.30 499
8934.19 471
8935.09 484
8935.98 512
8936.87 502
8937.76 533
8938.66 505
8939.55 548
8940.44 498
8941.33 498
8942.23 503
8943.12 545
8944.01 559
8944.90 521
8945.80 488
8946.69 486
8947.58 494
8948.48 514
8949.37 485
8950.26 536
8951.16 563
8952.05 533
8952.94 474
8953.84 480
8954.73 501
8955.62 500
8956.52 551
8957.41 521
8958.30 517
8959.20 497
8960.09 553
8960.98 550
8961.88 524
8962.77 502
8963.66 552
8964.56 561
8965.45 546
8966.35 543
8967.24 575
8968.13 559
8969.03 546
8969.92 546
8970.82 552
8971.71 538
8972.60 537
8973.50 503
8974.39 501
8975.29 474
8976.18 485
8977.08 510
8977.97 473
8978.87 484
8979.76 513
8980.65 485
8981.55 499
8982.44 544
8983.34 503
8984.23 517
8985.13 482
8986.02 495
8986.92 534
8987.81 520
8988.71 499
8989.60 507
8990.50 515
8991.39 484
8992.29 532
8993.18 532
8994.08 503
8994.97 484
8995.87 480
8996.76 485
8997.66 492
8998.56 482
8999.45 499
9000.35 446
9001.24 460
9002.14 454
9003.03 462
9003.93 478
9004.83 484
9005.72 478
9006.62 483
9007.51 485
9008.41 460
9009.31 425
9010.20 454
9011.10 507
9011.99 517
9012.89 452
9013.79 479
9014.68 501
9015.58 481
9016.48 456
9017.37 479
9018.27 519
9019.16 512
9020.06 504
9020.96 503
9021.85 506
9022.75 488
9023.65 501
9024.54 509
9025.44 436
9026.34 490
9027.24 474
9028.13 476
9029.03 463
9029.93 447
9030.82 445
9031.72 483
9032.62 526
9033.52 488
9034.41 462
9035.31 480
9036.21 469
9037.10 481
9038.00 458
9038.90 440
9039.80 480
9040.69 471
9041.59 517
9042.49 501
9043.39 502
9044.29 484
9045.18 482
9046.08 485
9046.98 519
9047.88 491
9048.78 439
9049.67 467
9050.57 495
9051.47 500
9052.37 462
9053.27 487
9054.16 509
9055.06 514
9055.96 539
9056.86 533
9057.76 529
9058.66 512
9059.55 503
9060.45 501
9061.35 514
9062.25 491
9063.15 533
9064.05 496
9064.95 489
9065.85 490
9066.74 529
9067.64 504
9068.54 530
9069.44 491
9070.34 517
9071.24 508
9072.14 511
9073.04 501
9073.94 482
9074.84 477
9075.74 492
9076.64 492
9077.53 504
9078.43 505
9079.33 512
9080.23 511
9081.13 515
9082.03 518
9082.93 531
9083.83 540
9084.73 537
9085.63 521
9086.53 503
9087.43 501
9088.33 510
9089.23 513
9090.13 540
9091.03 537
9091.93 533
9092.83 508
9093.73 524
9094.63 493
9095.53 483
9096.43 492
9097.33 510
9098.23 506
9099.13 543
9100.04 522
9100.94 523
9101.84 527
9102.74 506
9103.64 506
9104.54 530
9105.44 512
9106.34 476
9107.24 510
9108.14 502
9109.04 496
9109.94 494
9110.85 486
9111.75 463
9112.65 514
9113.55 492
9114.45 482
9115.35 483
9116.25 508
9117.15 502
9118.06 502
9118.96 530
9119.86 546
9120.76 577
9121.66 577
9122.56 576
9123.46 554
9124.37 546
9125.27 562
9126.17 554
9127.07 535
9127.97 521
9128.88 545
9129.78 528
9130.68 521
9131.58 543
9132.48 495
9133.39 494
9134.29 511
9135.19 500
9136.09 505
9137.00 488
9137.90 471
9138.80 482
9139.70 509
9140.61 507
9141.51 509
9142.41 490
9143.31 475
9144.22 483
9145.12 477
9146.02 460
9146.92 483
9147.83 484
9148.73 485
9149.63 466
9150.54 469
9151.44 488
9152.34 480
9153.25 478
9154.15 467
9155.05 496
9155.96 510
9156.86 514
9157.76 497
9158.67 510
9159.57 532
9160.47 511
9161.38 515
9162.28 510
9163.18 508
9164.09 525
9164.99 535
9165.90 547
9166.80 539
9167.70 518
9168.61 521
9169.51 534
9170.42 521
9171.32 520
9172.22 504
9173.13 518
9174.03 528
9174.94 498
9175.84 498
9176.74 496
9177.65 499
9178.55 479
9179.46 496
9180.36 468
9181.27 538
9182.17 535
9183.08 512
9183.98 505
9184.89 475
9185.79 513
9186.70 522
9187.60 541
9188.51 512
9189.41 508
9190.32 544
9191.22 518
9192.13 528
9193.03 551
9193.94 608
9194.84 620
9195.75 606
9196.65 650
9197.56 649
9198.46 635
9199.37 664
9200.27 665
9201.18 637
9202.08 612
9202.99 629
9203.90 581
9204.80 574
9205.71 572
9206.61 575
9207.52 567
9208.42 508
9209.33 521
9210.24 500
9211.14 521
9212.05 505
9212.95 512
9213.86 477
9214.77 521
9215.67 560
9216.58 525
9217.49 532
9218.39 484
9219.30 501
9220.21 507
9221.11 509
9222.02 495
9222.93 535
9223.83 478
9224.74 490
9225.65 488
9226.55 527
9227.46 494
9228.37 515
9229.27 495
9230.18 483
9231.09 525
9231.99 520
9232.90 529
9233.81 492
9234.72 471
9235.62 483
9236.53 488
9237.44 469
9238.34 484
9239.25 501
9240.16 482
9241.07 452
9241.97 495
9242.88 511
9243.79 475
9244.70 464
9245.61 505
9246.51 518
9247.42 494
9248.33 505
9249.24 491
9250.14 520
9251.05 521
9251.96 491
9252.87 492
9253.78 476
9254.69 487
9255.59 521
9256.50 526
9257.41 501
9258.32 537
9259.23 579
9260.14 561
9261.04 535
9261.95 532
9262.86 535
9263.77 572
9264.68 528
9265.59 521
9266.50 513
9267.40 539
9268.31 501
9269.22 513
9270.13 492
9271.04 491
9271.95 474
9272.86 490
9273.77 495
9274.68 507
9275.59 492
9276.49 520
9277.40 527
9278.31 499
9279.22 499
9280.13 459
9281.04 526
9281.95 532
9282.86 497
9283.77 463
9284.68 480
9285.59 496
9286.50 521
9287.41 520
9288.32 507
9289.23 524
9290.14 493
9291.05 495
9291.96 497
9292.87 516
9293.78 535
9294.69 560
9295.60 532
9296.51 573
9297.42 537
9298.33 572
9299.24 576
9300.15 547
9301.06 542
9301.97 540
9302.88 599
9303.79 542
9304.70 543
9305.61 595
9306.53 577
9307.44 584
9308.35 593
9309.26 608
9310.17 612
9311.08 582
9311.99 551
9312.90 565
9313.81 568
9314.72 571
9315.63 557
9316.55 556
9317.46 554
9318.37 608
9319.28 548
9320.19 521
9321.10 522
9322.01 515
9322.93 510
9323.84 519
9324.75 516
9325.66 534
9326.57 508
9327.48 570
9328.40 495
9329.31 528
9330.22 555
9331.13 540
9332.04 530
9332.96 540
9333.87 525
9334.78 520
9335.69 534
9336.60 547
9337.52 522
9338.43 485
9339.34 516
9340.25 552
9341.17 575
9342.08 586
9342.99 566
9343.90 593
9344.82 566
9345.73 569
9346.64 544
9347.55 541
9348.47 553
9349.38 550
9350.29 563
9351.21 552
9352.12 544
9353.03 598
9353.94 580
9354.86 557
9355.77 578
9356.68 565
9357.60 535
9358.51 563
9359.42 543
9360.34 562
9361.25 545
9362.16 560
9363.08 579
9363.99 572
9364.90 520
9365.82 525
9366.73 552
9367.65 544
9368.56 588
9369.47 561
9370.39 552
9371.30 558
9372.21 545
9373.13 567
9374.04 586
9374.96 580
9375.87 572
9376.79 615
9377.70 628
9378.61 615
9379.53 616
9380.44 582
9381.36 607
9382.27 651
9383.19 666
9384.10 674
9385.01 637
9385.93 707
9386.84 702
9387.76 690
9388.67 653
9389.59 702
9390.50 762
9391.42 754
9392.33 773
9393.25 767
9394.16 735
9395.08 717
9395.99 767
9396.91 771
9397.82 786
9398.74 731
9399.65 687
9400.57 663
9401.48 716
9402.40 669
9403.32 684
9404.23 693
9405.15 704
9406.06 673
9406.98 672
9407.89 686
9408.81 678
9409.73 698
9410.64 715
9411.56 701
9412.47 740
9413.39 763
9414.30 695
9415.22 687
9416.14 704
9417.05 689
9417.97 730
9418.89 746
9419.80 733
9420.72 728
9421.63 767
9422.55 733
9423.47 766
9424.38 754
9425.30 780
9426.22 751
9427.13 773
9428.05 796
9428.97 810
9429.88 847
9430.80 863
9431.72 881
9432.63 864
9433.55 939
9434.47 968
9435.38 957
9436.30 982
9437.22 1009
9438.14 1085
9439.05 1072
9439.97 1037
9440.89 1078
9441.81 1068
9442.72 1055
9443.64 1083
9444.56 1099
9445.47 1170
9446.39 1280
9447.31 1384
9448.23 1501
9449.15 1582
9450.06 1747
9450.98 1864
9451.90 1934
9452.82 1921
9453.73 1826
9454.65 1722
9455.57 1580
9456.49 1430
9457.41 1341
9458.32 1219
9459.24 1095
9460.16 1044
9461.08 968
9462.00 876
9462.92 887
9463.83 849
9464.75 852
9465.67 829
9466.59 798
9467.51 837
9468.43 800
9469.35 781
9470.26 789
9471.18 787
9472.10 771
9473.02 767
9473.94 793
9474.86 781
9475.78 722
9476.70 758
9477.62 800
9478.54 804
9479.45 801
9480.37 797
9481.29 787
9482.21 826
9483.13 763
9484.05 775
9484.97 779
9485.89 802
9486.81 799
9487.73 793
9488.65 809
9489.57 786
9490.49 830
9491.41 770
9492.33 787
9493.25 769
9494.17 758
9495.09 745
9496.01 765
9496.93 741
9497.85 786
9498.77 781
9499.69 807
9500.61 788
9501.53 784
9502.45 774
9503.37 787
9504.29 836
9505.21 828
9506.13 828
9507.05 838
9507.97 863
9508.89 889
9509.81 858
9510.73 894
9511.65 891
9512.57 955
9513.49 1023
9514.42 1025
9515.34 1030
9516.26 1151
9517.18 1146
9518.10 1183
9519.02 1232
9519.94 1220
9520.86 1189
9521.78 1212
9522.71 1234
9523.63 1195
9524.55 1206
9525.47 1169
9526.39 1163
9527.31 1176
9528.23 1145
9529.16 1167
9530.08 1190
9531.00 1173
9531.92 1154
9532.84 1143
9533.76 1128
9534.69 1081
9535.61 1026
9536.53 986
9537.45 1002
9538.37 969
9539.30 903
9540.22 928
9541.14 978
9542.06 905
9542.98 910
9543.91 946
9544.83 935
9545.75 925
9546.67 945
9547.60 939
9548.52 946
9549.44 935
9550.36 924
9551.29 971
9552.21 988
9553.13 988
9554.06 995
9554.98 986
9555.90 993
9556.82 1026
9557.75 1012
9558.67 996
9559.59 1079
9560.52 1049
9561.44 1040
9562.36 1008
9563.29 1041
9564.21 1035
9565.13 1028
9566.06 1057
9566.98 1101
9567.90 1072
9568.83 1065
9569.75 1059
9570.67 1106
9571.60 1169
9572.52 1151
9573.44 1186
9574.37 1253
9575.29 1258
9576.22 1248
9577.14 1296
9578.06 1331
9578.99 1380
9579.91 1315
9580.84 1317
9581.76 1321
9582.68 1285
9583.61 1282
9584.53 1278
9585.46 1239
9586.38 1216
9587.31 1283
9588.23 1261
9589.15 1344
9590.08 1332
9591.00 1433
9591.93 1506
9592.85 1600
9593.78 1753
9594.70 1885
9595.63 1997
9596.55 2146
9597.48 2183
9598.40 2191
9599.33 2167
9600.25 2152
9601.18 2019
9602.10 1906
9603.03 1812
9603.95 1693
9604.88 1578
9605.80 1461
9606.73 1391
9607.65 1354
9608.58 1300
9609.50 1247
9610.43 1230
9611.35 1238
9612.28 1213
9613.21 1226
9614.13 1208
9615.06 1215
9615.98 1198
9616.91 1162
9617.84 1208
9618.76 1188
9619.69 1204
9620.61 1178
9621.54 1226
9622.47 1238
9623.39 1238
9624.32 1252
9625.24 1251
9626.17 1294
9627.10 1301
9628.02 1262
9628.95 1298
9629.88 1276
9630.80 1318
9631.73 1314
9632.65 1314
9633.58 1383
9634.51 1420
9635.43 1455
9636.36 1484
9637.29 1478
9638.22 1537
9639.14 1530
9640.07 1591
9641.00 1635
9641.92 1641
9642.85 1643
9643.78 1634
9644.70 1628
9645.63 1643
9646.56 1652
9647.49 1565
9648.41 1596
9649.34 1587
9650.27 1589
9651.20 1553
9652.12 1514
9653.05 1491
9653.98 1544
9654.91 1513
9655.83 1486
9656.76 1503
9657.69 1475
9658.62 1509
9659.55 1572
9660.47 1562
9661.40 1542
9662.33 1582
9663.26 1670
9664.19 1652
9665.11 1637
9666.04 1679
9666.97 1705
9667.90 1790
9668.83 1780
9669.75 1797
9670.68 1861
9671.61 1813
9672.54 1851
9673.47 1895
9674.40 1903
9675.33 1902
9676.25 1890
9677.18 1912
9678.11 1988
9679.04 1987
9679.97 2000
9680.90 1988
9681.83 2030
9682.76 2018
9683.69 1997
9684.61 2000
9685.54 2012
9686.47 1996
9687.40 2028
9688.33 2029
9689.26 2037
9690.19 2048
9691.12 2087
9692.05 2067
9692.98 2113
9693.91 2153
9694.84 2168
9695.77 2214
9696.70 2283
9697.63 2311
9698.56 2327
9699.49 2329
9700.42 2294
9701.35 2209
9702.28 2152
9703.21 2066
9704.14 2014
9705.07 1956
9706.00 1959
9706.93 2022
9707.86 2061
9708.79 2173
9709.72 2194
9710.65 2235
9711.58 2335
9712.51 2354
9713.44 2391
9714.37 2409
9715.30 2351
9716.23 2313
9717.16 2242
9718.09 2162
9719.02 2059
9719.95 2052
9720.88 1935
9721.81 1817
9722.75 1739
9723.68 1655
9724.61 1703
9725.54 1673
9726.47 1636
9727.40 1623
9728.33 1623
9729.26 1616
9730.19 1666
9731.13 1624
9732.06 1659
9732.99 1645
9733.92 1631
9734.85 1555
9735.78 1562
9736.71 1556
9737.65 1537
9738.58 1465
9739.51 1418
9740.44 1420
9741.37 1384
9742.30 1438
9743.24 1395
9744.17 1367
9745.10 1352
9746.03 1355
9746.96 1377
9747.90 1382
9748.83 1319
9749.76 1328
9750.69 1302
9751.63 1283
9752.56 1280
9753.49 1235
9754.42 1240
9755.36 1240
9756.29 1253
9757.22 1238
9758.15 1229
9759.09 1223
9760.02 1239
9760.95 1232
9761.88 1231
9762.82 1259
9763.75 1282
9764.68 1309
9765.62 1317
9766.55 1355
9767.48 1299
9768.41 1328
9769.35 1288
9770.28 1315
9771.21 1288
9772.15 1286
9773.08 1260
9774.01 1287
9774.95 1280
9775.88 1265
9776.81 1233
9777.75 1269
9778.68 1282
9779.62 1355
9780.55 1400
9781.48 1374
9782.42 1369
9783.35 1387
9784.28 1342
9785.22 1298
9786.15 1257
9787.09 1252
9788.02 1260
9788.95 1243
9789.89 1269
9790.82 1265
9791.76 1227
9792.69 1291
9793.63 1384
9794.56 1362
9795.49 1380
9796.43 1385
9797.36 1431
9798.30 1444
9799.23 1396
9800.17 1369
9801.10 1269
9802.04 1181
9802.97 1172
9803.91 1126
9804.84 1077
9805.78 1056
9806.71 1037
9807.65 1034
9808.58 988
9809.52 958
9810.45 955
9811.39 954
9812.32 980
9813.26 908
9814.19 888
9815.13 886
9816.06 882
9817.00 902
9817.93 925
9818.87 903
9819.80 917
9820.74 887
9821.68 897
9822.61 863
9823.55 842
9824.48 868
9825.42 887
9826.35 865
9827.29 855
9828.23 873
9829.16 846
9830.10 875
9831.03 875
9831.97 857
9832.91 810
9833.84 824
9834.78 887
9835.72 821
9836.65 830
9837.59 867
9838.52 858
9839.46 813
9840.40 832
9841.33 814
9842.27 821
9843.21 811
9844.14 921
9845.08 902
9846.02 911
9846.95 910
9847.89 895
9848.83 910
9849.77 900
9850.70 866
9851.64 832
9852.58 876
9853.51 854
9854.45 875
9855.39 881
9856.33 865
9857.26 836
9858.20 849
9859.14 889
9860.08 831
9861.01 831
9861.95 847
9862.89 817
9863.83 810
9864.76 842
9865.70 819
9866.64 794
9867.58 816
9868.51 798
9869.45 834
9870.39 837
9871.33 787
9872.27 834
9873.20 807
9874.14 809
9875.08 858
9876.02 890
9876.96 874
9877.90 840
9878.83 845
9879.77 827
9880.71 816
9881.65 779
9882.59 796
9883.53 808
9884.47 798
9885.40 800
9886.34 806
9887.28 768
9888.22 812
9889.16 815
9890.10 818
9891.04 776
9891.98 814
9892.91 761
9893.85 776
9894.79 792
9895.73 790
9896.67 797
9897.61 784
9898.55 765
9899.49 761
9900.43 778
9901.37 832
9902.31 787
9903.25 845
9904.19 833
9905.13 846
9906.07 818
9907.01 854
9907.95 806
9908.89 857
9909.83 837
9910.77 854
9911.71 852
9912.65 826
9913.59 841
9914.53 835
9915.47 887
9916.41 978
9917.35 935
9918.29 1009
9919.23 1051
9920.17 1176
9921.11 1242
9922.05 1389
9922.99 1458
9923.93 1467
9924.87 1509
9925.81 1580
9926.75 1497
9927.69 1498
9928.63 1436
9929.57 1358
9930.51 1288
9931.45 1154
9932.39 1072
9933.34 1029
9934.28 964
9935.22 925
9936.16 873
9937.10 864
9938.04 860
9938.98 839
9939.92 858
9940.87 782
9941.81 814
9942.75 834
9943.69 869
9944.63 930
9945.57 969
9946.51 924
9947.46 947
9948.40 1011
9949.34 996
9950.28 990
9951.22 916
9952.16 889
9953.11 905
9954.05 890
9954.99 853
9955.93 787
9956.87 777
9957.82 771
9958.76 731
9959.70 769
9960.64 730
9961.59 727
9962.53 706
9963.47 681
9964.41 649
9965.35 667
9966.30 672
9967.24 678
9968.18 630
9969.13 652
9970.07 601
9971.01 647
9971.95 627
9972.90 625
9973.84 616
9974.78 621
9975.73 634
9976.67 619
9977.61 610
9978.55 630
9979.50 637
9980.44 599
9981.38 633
9982.33 633
9983.27 635
9984.21 623
9985.16 628
9986.10 604
9987.04 624
9987.99 636
9988.93 651
9989.88 642
9990.82 628
9991.76 648
9992.71 621
9993.65 612
9994.59 622
9995.54 623
9996.48 600
9997.43 641
9998.37 636
9999.31 612
10000.26 641
10001.20 647
10002.15 626
10003.09 614
10004.04 614
10004.98 596
10005.92 590
10006.87 611
10007.81 562
10008.76 606
10009.70 593
10010.65 599
10011.59 575
10012.54 583
10013.48 619
10014.43 611
10015.37 576
10016.32 590
10017.26 564
10018.21 575
10019.15 605
10020.10 560
10021.04 579
10021.99 574
10022.93 564
10023.88 564
10024.82 563
10025.77 573
10026.71 597
10027.66 587
10028.60 627
10029.55 589
10030.49 576
10031.44 560
10032.39 536
10033.33 546
10034.28 540
10035.22 539
10036.17 543
10037.11 568
10038.06 556
10039.01 561
10039.95 540
10040.90 564
10041.84 556
10042.79 540
10043.74 542
10044.68 575
10045.63 544
10046.58 521
10047.52 537
10048.47 562
10049.41 539
10050.36 536
10051.31 536
10052.25 546
10053.20 571
10054.15 537
10055.09 565
10056.04 592
10056.99 566
10057.93 560
10058.88 573
10059.83 523
10060.78 555
10061.72 537
10062.67 567
10063.62 516
10064.56 522
10065.51 556
10066.46 521
10067.41 537
10068.35 565
10069.30 574
10070.25 540
10071.20 536
10072.14 532
10073.09 572
10074.04 526
10074.99 554
10075.93 571
10076.88 528
10077.83 566
10078.78 539
10079.72 541
10080.67 552
10081.62 535
10082.57 498
10083.52 519
10084.46 517
10085.41 517
10086.36 500
10087.31 520
10088.26 496
10089.21 532
10090.15 533
10091.10 536
10092.05 545
10093.00 527
10093.95 550
10094.90 553
10095.85 569
10096.79 556
10097.74 564
10098.69 553
10099.64 542
10100.59 552
10101.54 576
10102.49 543
10103.44 514
10104.39 549
10105.33 578
10106.28 543
10107.23 529
10108.18 535
10109.13 544
10110.08 539
10111.03 514
10111.98 535
10112.93 533
10113.88 589
10114.83 536
10115.78 522
10116.73 555
10117.68 539
10118.63 552
10119.58 571
10120.53 585
10121.48 567
10122.43 565
10123.38 573
10124.33 538
10125.28 575
10126.23 573
10127.18 569
10128.13 593
10129.08 572
10130.03 558
10130.98 592
10131.93 598
10132.88 532
10133.83 568
10134.78 564
10135.73 592
10136.68 591
10137.63 559
10138.58 605
10139.53 603
10140.48 634
10141.43 632
10142.38 627
10143.33 591
10144.29 583
10145.24 588
10146.19 591
10147.14 591
10148.09 574
10149.04 631
10149.99 615
10150.94 594
10151.89 601
10152.85 619
10153.80 574
10154.75 603
10155.70 611
10156.65 606
10157.60 632
10158.55 628
10159.51 643
10160.46 668
10161.41 644
10162.36 656
10163.31 664
10164.26 725
10165.22 677
10166.17 660
10167.12 741
10168.07 676
10169.02 736
10169.98 720
10170.93 713
10171.88 721
10172.83 715
10173.79 784
10174.74 739
10175.69 718
10176.64 766
10177.60 794
10178.55 764
10179.50 753
10180.45 785
10181.41 804
10182.36 765
10183.31 775
10184.26 713
10185.22 729
10186.17 755
10187.12 732
10188.08 759
10189.03 774
10189.98 793
10190.93 798
10191.89 744
10192.84 743
10193.79 770
10194.75 798
10195.70 833
10196.65 799
10197.61 817
10198.56 818
10199.51 856
10200.47 844
10201.42 860
10202.38 909
10203.33 933
10204.28 906
10205.24 1013
10206.19 1009
10207.14 978
10208.10 928
10209.05 892
10210.01 975
10210.96 917
10211.91 877
10212.87 857
10213.82 833
10214.78 834
10215.73 854
10216.69 811
10217.64 834
10218.59 815
10219.55 802
10220.50 790
10221.46 768
10222.41 750
10223.37 818
10224.32 819
10225.28 838
10226.23 819
10227.19 904
10228.14 968
10229.10 1055
10230.05 1118
10231.01 1149
10231.96 1226
10232.92 1237
10233.87 1307
10234.83 1351
10235.78 1282
10236.74 1314
10237.69 1277
10238.65 1233
10239.60 1078
10240.56 1055
10241.51 973
10242.47 921
10243.42 938
10244.38 878
10245.34 860
10246.29 828
10247.25 822
10248.20 828
10249.16 786
10250.11 787
10251.07 774
10252.03 769
10252.98 764
10253.94 725
10254.89 718
10255.85 684
10256.81 695
10257.76 651
10258.72 677
10259.68 669
10260.63 681
10261.59 659
10262.55 623
10263.50 650
10264.46 628
10265.41 649
10266.37 659
10267.33 668
10268.28 668
10269.24 645
10270.20 640
10271.16 639
10272.11 638
10273.07 649
10274.03 632
10274.98 635
10275.94 637
10276.90 630
10277.85 622
10278.81 621
10279.77 623
10280.73 587
10281.68 578
10282.64 610
10283.60 629
10284.56 623
10285.51 604
10286.47 572
10287.43 594
10288.39 622
10289.34 651
10290.30 632
10291.26 681
10292.22 666
10293.18 631
10294.13 627
10295.09 650
10296.05 656
10297.01 616
10297.97 598
10298.92 605
10299.88 591
10300.84 590
10301.80 627
10302.76 614
10303.72 601
10304.67 606
10305.63 594
10306.59 619
10307.55 627
10308.51 597
10309.47 643
10310.43 678
10311.38 648
10312.34 648
10313.30 669
10314.26 644
10315.22 633
10316.18 593
10317.14 625
10318.10 603
10319.06 617
10320.01 614
10320.97 579
10321.93 576
10322.89 599
10323.85 586
10324.81 606
10325.77 582
10326.73 528
10327.69 565
10328.65 577
10329.61 558
10330.57 563
10331.53 580
10332.49 571
10333.45 554
10334.41 561
10335.37 541
10336.33 537
10337.29 555
10338.25 531
10339.21 545
10340.17 544
10341.13 534
10342.09 538
10343.05 523
10344.01 540
10344.97 541
10345.93 562
10346.89 545
10347.85 548
10348.81 555
10349.77 547
10350.73 534
10351.69 522
10352.65 504
10353.61 496
10354.57 487
10355.53 492
10356.49 501
10357.46 495
10358.42 476
10359.38 508
10360.34 490
10361.30 473
10362.26 460
10363.22 468
10364.18 507
10365.14 514
10366.11 474
10367.07 467
10368.03 468
10368.99 451
10369.95 457
10370.91 479
10371.87 471
10372.84 486
10373.80 493
10374.76 461
10375.72 460
10376.68 481
10377.64 502
10378.61 484
10379.57 481
10380.53 469
10381.49 502
10382.45 480
10383.42 467
10384.38 467
10385.34 472
10386.30 500
10387.27 470
10388.23 463
10389.19 451
10390.15 438
10391.11 463
10392.08 448
10393.04 441
10394.00 435
10394.96 445
10395.93 442
10396.89 436
10397.85 474
10398.82 469
10399.78 459
10400.74 420
10401.70 440
10402.67 417
10403.63 459
10404.59 438
10405.56 420
10406.52 421
10407.48 439
10408.45 440
10409.41 424
10410.37 434
10411.34 432
10412.30 409
10413.26 419
10414.23 443
10415.19 422
10416.15 446
10417.12 448
10418.08 436
10419.04 432
10420.01 408
10420.97 423
10421.94 450
10422.90 406
10423.86 442
10424.83 432
10425.79 395
10426.76 423
10427.72 414
10428.68 400
10429.65 420
10430.61 438
10431.58 405
10432.54 418
10433.51 426
10434.47 437
10435.44 415
10436.40 387
10437.36 402
10438.33 398
10439.29 422
10440.26 397
10441.22 426
10442.19 414
10443.15 411
10444.12 388
10445.08 439
10446.05 420
10447.01 402
10447.98 404
10448.94 403
10449.91 439
10450.87 406
10451.84 437
10452.80 429
10453.77 427
10454.73 410
10455.70 390
10456.67 423
10457.63 406
10458.60 410
10459.56 436
10460.53 428
10461.49 425
10462.46 428
10463.43 442
10464.39 367
10465.36 363
10466.32 403
10467.29 441
10468.25 413
10469.22 392
10470.19 381
10471.15 400
10472.12 393
10473.09 385
10474.05 390
10475.02 386
10475.98 414
10476.95 437
10477.92 410
10478.88 422
10479.85 368
10480.82 415
10481.78 422
10482.75 427
10483.72 441
10484.68 434
10485.65 425
10486.62 396
10487.58 412
10488.55 454
10489.52 451
10490.49 411
10491.45 425
10492.42 418
10493.39 421
10494.35 442
10495.32 474
10496.29 423
10497.26 449
10498.22 427
10499.19 439
10500.16 477
10501.13 460
10502.09 442
10503.06 454
10504.03 473
10505.00 444
10505.96 428
10506.93 398
10507.90 418
10508.87 418
10509.84 400
10510.80 427
10511.77 442
10512.74 412
10513.71 410
10514.68 409
10515.64 417
10516.61 408
10517.58 400
10518.55 386
10519.52 444
10520.49 404
10521.45 408
10522.42 414
10523.39 407
10524.36 411
10525.33 435
10526.30 405
10527.27 420
10528.23 457
10529.20 420
10530.17 399
10531.14 422
10532.11 419
10533.08 419
10534.05 424
10535.02 403
10535.99 419
10536.96 438
10537.93 414
10538.89 431
10539.86 448
10540.83 412
10541.80 437
10542.77 419
10543.74 401
10544.71 422
10545.68 409
10546.65 395
10547.62 436
10548.59 430
10549.56 419
10550.53 417
10551.50 417
10552.47 442
10553.44 451
10554.41 442
10555.38 465
10556.35 472
10557.32 425
10558.29 441
10559.26 469
10560.23 481
10561.20 476
10562.17 499
10563.14 464
10564.11 456
10565.08 471
10566.05 490
10567.02 472
10567.99 470
10568.96 475
10569.93 497
10570.91 467
10571.88 483
10572.85 443
10573.82 456
10574.79 458
10575.76 510
10576.73 514
10577.70 481
10578.67 449
10579.64 482
10580.62 491
10581.59 501
10582.56 491
10583.53 524
10584.50 521
10585.47 478
10586.44 523
10587.42 535
10588.39 559
10589.36 548
10590.33 554
10591.30 579
10592.27 541
10593.25 513
10594.22 510
10595.19 551
10596.16 554
10597.13 574
10598.10 590
10599.08 609
10600.05 651
10601.02 695
10601.99 692
10602.97 714
10603.94 734
10604.91 840
10605.88 871
10606.85 892
10607.83 865
10608.80 849
10609.77 848
10610.74 823
10611.72 795
10612.69 773
10613.66 704
10614.64 661
10615.61 652
10616.58 619
10617.55 607
10618.53 593
10619.50 566
10620.47 587
10621.45 618
10622.42 533
10623.39 505
10624.37 548
10625.34 550
10626.31 532
10627.29 528
10628.26 497
10629.23 504
10630.21 512
10631.18 515
10632.15 505
10633.13 517
10634.10 552
10635.07 545
10636.05 549
10637.02 575
10638.00 569
10638.97 582
10639.94 560
10640.92 551
10641.89 569
10642.87 556
10643.84 529
10644.81 575
10645.79 545
10646.76 504
10647.74 507
10648.71 490
10649.68 495
10650.66 478
10651.63 481
10652.61 499
10653.58 475
10654.56 463
10655.53 450
10656.51 480
10657.48 446
10658.46 414
10659.43 408
10660.41 429
10661.38 415
10662.36 431
10663.33 436
10664.31 440
10665.28 451
10666.26 444
10667.23 448
10668.21 435
10669.18 425
10670.16 441
10671.13 460
10672.11 439
10673.08 449
10674.06 442
10675.03 456
10676.01 468
10676.99 431
10677.96 468
10678.94 449
10679.91 430
10680.89 473
10681.86 467
10682.84 473
10683.82 465
10684.79 442
10685.77 469
10686.74 472
10687.72 426
10688.70 430
10689.67 447
10690.65 453
10691.63 422
10692.60 418
10693.58 412
10694.55 399
10695.53 401
10696.51 403
10697.48 435
10698.46 401
10699.44 443
10700.41 412
10701.39 401
10702.37 428
10703.34 435
10704.32 391
10705.30 425
10706.27 435
10707.25 475
10708.23 417
10709.21 418
10710.18 427
10711.16 445
10712.14 410
10713.11 413
10714.09 418
10715.07 441
10716.05 425
10717.02 427
10718.00 455
10718.98 438
10719.96 428
10720.93 426
10721.91 432
10722.89 440
10723.87 421
10724.85 417
10725.82 426
10726.80 407
10727.78 401
10728.76 403
10729.74 421
10730.71 416
10731.69 427
10732.67 412
10733.65 402
10734.63 414
10735.60 415
10736.58 460
10737.56 405
10738.54 436
10739.52 403
10740.50 406
10741.48 428
10742.45 433
10743.43 428
10744.41 426
10745.39 429
10746.37 429
10747.35 441
10748.33 428
10749.31 421
10750.28 421
10751.26 412
10752.24 418
10753.22 415
10754.20 427
10755.18 448
10756.16 428
10757.14 416
10758.12 435
10759.10 414
10760.08 413
10761.06 415
10762.04 414
10763.01 406
10763.99 418
10764.97 416
10765.95 439
10766.93 416
10767.91 419
10768.89 444
10769.87 450
10770.85 415
10771.83 430
10772.81 467
10773.79 480
10774.77 488
10775.75 426
10776.73 459
10777.71 482
10778.69 474
10779.67 491
10780.65 470
10781.63 491
10782.62 476
10783.60 448
10784.58 469
10785.56 464
10786.54 457
10787.52 451
10788.50 452
10789.48 481
10790.46 466
10791.44 438
10792.42 418
10793.40 446
10794.38 441
10795.37 444
10796.35 450
10797.33 445
10798.31 444
10799.29 438
10800.27 458
10801.25 436
10802.23 442
10803.21 431
10804.20 435
10805.18 412
10806.16 443
10807.14 449
10808.12 445
10809.10 464
10810.09 453
10811.07 430
10812.05 466
10813.03 447
10814.01 475
10815.00 448
10815.98 468
10816.96 480
10817.94 483
10818.92 493
10819.91 477
10820.89 500
10821.87 476
10822.85 472
10823.83 497
10824.82 491
10825.80 484
10826.78 478
10827.76 494
10828.75 489
10829.73 493
10830.71 487
10831.69 488
10832.68 484
10833.66 503
10834.64 513
10835.63 497
10836.61 486
10837.59 504
10838.57 490
10839.56 504
10840.54 524
10841.52 518
10842.51 519
10843.49 522
10844.47 517
10845.46 510
10846.44 573
10847.42 573
10848.41 557
10849.39 545
10850.37 557
10851.36 572
10852.34 561
10853.32 591
10854.31 565
10855.29 573
10856.28 598
10857.26 565
10858.24 583
10859.23 567
10860.21 581
10861.20 560
10862.18 595
10863.16 565
10864.15 566
10865.13 554
10866.12 573
10867.10 566
10868.08 571
10869.07 552
10870.05 583
10871.04 583
10872.02 580
10873.01 587
10873.99 592
10874.98 619
10875.96 615
10876.95 627
10877.93 591
10878.92 631
10879.90 627
10880.89 626
10881.87 623
10882.86 603
10883.84 608
10884.83 637
10885.81 660
10886.80 648
10887.78 677
10888.77 679
10889.75 697
10890.74 654
10891.72 673
10892.71 678
10893.69 677
10894.68 650
10895.66 682
10896.65 672
10897.64 693
10898.62 689
10899.61 680
10900.59 682
10901.58 681
10902.56 715
10903.55 732
10904.54 783
10905.52 795
10906.51 813
10907.49 847
10908.48 819
10909.47 843
10910.45 836
10911.44 795
10912.43 847
10913.41 875
10914.40 924
10915.39 905
10916.37 951
10917.36 909
10918.35 877
10919.33 881
10920.32 927
10921.31 902
10922.29 932
10923.28 896
10924.27 908
10925.25 932
10926.24 991
10927.23 977
10928.21 989
10929.20 995
10930.19 987
10931.18 975
10932.16 987
10933.15 997
10934.14 1037
10935.12 1054
10936.11 1054
10937.10 1088
10938.09 1096
10939.07 1120
10940.06 1140
10941.05 1155
10942.04 1111
10943.02 1173
10944.01 1210
10945.00 1309
10945.99 1340
10946.98 1396
10947.96 1467
10948.95 1513
10949.94 1585
10950.93 1651
10951.92 1793
10952.90 1863
10953.89 1887
10954.88 2000
10955.87 2027
10956.86 2029
10957.85 2054
10958.83 2062
10959.82 1966
10960.81 1907
10961.80 1895
10962.79 1790
10963.78 1802
10964.77 1699
10965.75 1608
10966.74 1544
10967.73 1495
10968.72 1420
10969.71 1428
10970.70 1397
10971.69 1413
10972.68 1405
10973.67 1333
10974.66 1325
10975.64 1368
10976.63 1411
10977.62 1365
10978.61 1369
10979.60 1430
10980.59 1452
10981.58 1447
10982.57 1479
10983.56 1539
10984.55 1545
10985.54 1570
10986.53 1594
10987.52 1624
10988.51 1733
10989.50 1824
10990.49 1962
10991.48 2050
10992.47 2223
10993.46 2367
10994.45 2536
10995.44 2721
10996.43 2765
10997.42 2768
10998.41 2815
10999.40 2820
11000.39 2731
11001.38 2693
11002.37 2571
11003.36 2346
11004.35 2187
11005.34 1980
11006.33 1839
11007.32 1692
11008.31 1558
11009.30 1493
11010.30 1406
11011.29 1351
11012.28 1243
11013.27 1197
11014.26 1189
11015.25 1123
11016.24 1103
11017.23 1077
11018.22 1044
11019.21 1010
11020.21 967
11021.20 1021
11022.19 1023
11023.18 992
11024.17 969
11025.16 974
11026.15 940
11027.14 940
11028.14 982
11029.13 957
11030.12 958
11031.11 980
11032.10 978
11033.09 940
11034.09 909
11035.08 929
11036.07 959
11037.06 964
11038.05 982
11039.05 941
11040.04 927
11041.03 913
11042.02 860
11043.02 880
11044.01 890
11045.00 846
11045.99 836
11046.98 854
11047.98 844
11048.97 834
11049.96 838
11050.95 834
11051.95 803
11052.94 840
11053.93 827
11054.93 792
11055.92 845
11056.91 847
11057.90 809
11058.90 820
11059.89 839
11060.88 865
11061.88 834
11062.87 844
11063.86 898
11064.86 952
11065.85 915
11066.84 860
11067.84 884
11068.83 889
11069.82 891
11070.82 854
11071.81 847
11072.80 870
11073.80 895
11074.79 894
11075.78 902
11076.78 888
11077.77 860
11078.77 864
11079.76 852
11080.75 848
11081.75 816
11082.74 843
11083.74 834
11084.73 857
11085.72 807
11086.72 783
11087.71 764
11088.71 791
11089.70 790
11090.70 747
11091.69 777
11092.68 774
11093.68 813
11094.67 735
11095.67 749
11096.66 772
11097.66 752
11098.65 746
11099.65 747
11100.64 714
11101.64 743
11102.63 690
11103.63 704
11104.62 723
11105.62 726
11106.61 732
11107.61 729
11108.60 727
11109.60 711
11110.59 726
11111.59 690
11112.58 674
11113.58 680
11114.57 716
11115.57 705
11116.56 718
11117.56 734
11118.56 692
11119.55 717
11120.55 737
11121.54 774
11122.54 763
11123.54 782
11124.53 759
11125.53 773
11126.52 740
11127.52 740
11128.51 697
11129.51 751
11130.51 710
11131.50 701
11132.50 676
11133.50 730
11134.49 716
11135.49 713
11136.49 704
11137.48 641
11138.48 666
11139.47 673
11140.47 693
11141.47 722
11142.46 718
11143.46 699
11144.46 688
11145.46 749
11146.45 751
11147.45 706
11148.45 702
11149.44 697
11150.44 693
11151.44 697
11152.43 653
11153.43 651
11154.43 685
11155.43 678
11156.42 633
11157.42 608
11158.42 625
11159.42 634
11160.41 639
11161.41 656
11162.41 629
11163.41 592
11164.40 615
11165.40 613
11166.40 616
11167.40 637
11168.39 661
11169.39 607
11170.39 602
11171.39 612
11172.39 590
11173.38 574
11174.38 649
11175.38 595
11176.38 593
11177.38 547
11178.38 562
11179.37 582
11180.37 578
11181.37 586
11182.37 601
11183.37 600
11184.37 590
11185.37 582
11186.36 614
11187.36 586
11188.36 579
11189.36 580
11190.36 596
11191.36 600
11192.36 583
11193.36 612
11194.36 621
11195.35 608
11196.35 579
11197.35 589
11198.35 620
11199.35 592
11200.35 605
11201.35 613
11202.35 606
11203.35 643
11204.35 640
11205.35 627
11206.35 609
11207.35 599
11208.35 597
11209.35 589
11210.35 591
11211.35 580
11212.35 616
11213.35 613
11214.35 604
11215.34 624
11216.35 627
11217.35 622
11218.35 635
11219.35 621
11220.35 600
11221.35 610
11222.35 604
11223.35 612
11224.35 624
11225.35 605
11226.35 595
11227.35 595
11228.35 594
11229.35 606
11230.35 594
11231.35 614
11232.35 596
11233.35 622
11234.35 642
11235.35 622
11236.35 600
11237.36 623
11238.36 629
11239.36 640
11240.36 630
11241.36 679
11242.36 622
11243.36 616
11244.36 643
11245.36 697
11246.37 675
11247.37 687
11248.37 657
11249.37 667
11250.37 711
11251.37 710
11252.38 682
11253.38 703
11254.38 696
11255.38 692
11256.38 721
11257.38 731
11258.39 726
11259.39 721
11260.39 735
11261.39 714
11262.39 730
11263.40 789
11264.40 816
11265.40 803
11266.40 839
11267.40 796
11268.41 858
11269.41 867
11270.41 891
11271.41 924
11272.42 917
11273.42 923
11274.42 944
11275.42 950
11276.43 965
11277.43 991
11278.43 957
11279.44 918
11280.44 907
11281.44 881
11282.44 798
11283.45 790
11284.45 784
11285.45 777
11286.46 748
11287.46 720
11288.46 691
11289.47 696
11290.47 654
11291.47 710
11292.48 706
11293.48 685
11294.48 685
11295.49 709
11296.49 668
11297.49 674
11298.50 662
11299.50 701
11300.51 714
11301.51 641
11302.51 657
11303.52 649
11304.52 662
11305.53 657
11306.53 661
11307.53 668
11308.54 712
11309.54 732
11310.55 663
11311.55 700
11312.55 709
11313.56 673
11314.56 734
11315.57 737
11316.57 773
11317.58 771
11318.58 725
11319.59 732
11320.59 757
11321.59 717
11322.60 728
11323.60 745
11324.61 753
11325.61 749
11326.62 777
11327.62 747
11328.63 783
11329.63 774
11330.64 756
11331.64 741
11332.65 781
11333.65 783
11334.66 798
11335.67 792
11336.67 840
11337.68 827
11338.68 857
11339.69 861
11340.69 812
11341.70 834
11342.70 825
11343.71 841
11344.72 791
11345.72 773
11346.73 739
11347.73 757
11348.74 765
11349.74 744
11350.75 716
11351.76 670
11352.76 719
11353.77 701
11354.78 707
11355.78 686
11356.79 727
11357.79 714
11358.80 716
11359.81 726
11360.81 717
11361.82 702
11362.83 717
11363.83 721
11364.84 701
11365.85 685
11366.85 721
11367.86 711
11368.87 750
11369.87 725
11370.88 697
11371.89 681
11372.89 725
11373.90 716
11374.91 704
11375.92 699
11376.92 724
11377.93 736
11378.94 723
11379.94 695
11380.95 688
11381.96 721
11382.97 722
11383.97 730
11384.98 724
11385.99 739
11387.00 690
11388.00 721
11389.01 747
11390.02 781
11391.03 711
11392.04 697
11393.04 741
11394.05 770
11395.06 784
11396.07 724
11397.08 750
11398.08 778
11399.09 772
11400.10 785
11401.11 803
11402.12 773
11403.12 757
11404.13 778
11405.14 803
11406.15 776
11407.16 799
11408.17 806
11409.18 783
11410.18 823
11411.19 788
11412.20 828
11413.21 856
11414.22 823
11415.23 815
11416.24 812
11417.25 843
11418.25 815
11419.26 776
11420.27 824
11421.28 811
11422.29 849
11423.30 823
11424.31 846
11425.32 859
11426.33 832
11427.34 855
11428.35 853
11429.36 842
11430.37 839
11431.38 844
11432.39 857
11433.39 862
11434.40 856
11435.41 870
11436.42 888
11437.43 903
11438.44 885
11439.45 861
11440.46 853
11441.47 899
11442.48 890
11443.49 877
11444.50 857
11445.51 892
11446.52 920
11447.53 893
11448.55 893
11449.56 901
11450.57 929
11451.58 933
11452.59 920
11453.60 950
11454.61 945
11455.62 962
11456.63 994
11457.64 985
11458.65 983
11459.66 976
11460.67 1010
11461.68 1045
11462.69 1016
11463.71 979
11464.72 1012
11465.73 1060
11466.74 1080
11467.75 1077
11468.76 1075
11469.77 1086
11470.78 1133
11471.80 1085
11472.81 1097
11473.82 1132
11474.83 1148
11475.84 1167
11476.85 1135
11477.86 1187
11478.88 1229
11479.89 1279
11480.90 1290
11481.91 1315
11482.92 1334
11483.93 1366
11484.95 1344
11485.96 1386
11486.97 1380
11487.98 1402
11489.00 1481
11490.01 1500
11491.02 1528
11492.03 1550
11493.04 1515
11494.06 1584
11495.07 1632
11496.08 1704
11497.09 1701
11498.11 1747
11499.12 1786
11500.13 1772
11501.14 1825
11502.16 1816
11503.17 1920
11504.18 1941
11505.20 1909
11506.21 1981
11507.22 2081
11508.23 2160
11509.25 2279
11510.26 2334
11511.27 2411
11512.29 2506
11513.30 2609
11514.31 2763
11515.33 2844
11516.34 2990
11517.35 3050
11518.37 3224
11519.38 3287
11520.39 3396
11521.41 3553
11522.42 3613
11523.43 3768
11524.45 4043
11525.46 4301
11526.47 4481
11527.49 4750
11528.50 5187
11529.52 5578
11530.53 5983
11531.54 6415
11532.56 6825
11533.57 7256
11534.59 7787
11535.60 7945
11536.62 8218
11537.63 8454
11538.64 8381
11539.66 8141
11540.67 7880
11541.69 7538
11542.70 6913
11543.72 6389
11544.73 5742
11545.75 5206
11546.76 4712
11547.77 4174
11548.79 3886
11549.80 3490
11550.82 3171
11551.83 2852
11552.85 2676
11553.86 2551
11554.88 2485
11555.89 2408
11556.91 2295
11557.92 2192
11558.94 2149
11559.95 2073
11560.97 2037
11561.99 2081
11563.00 2070
11564.02 2045
11565.03 2049
11566.05 2016
11567.06 1998
11568.08 2026
11569.09 1945
11570.11 1944
11571.13 1937
11572.14 1867
11573.16 1797
11574.17 1844
11575.19 1767
11576.20 1697
11577.22 1689
11578.24 1642
11579.25 1590
11580.27 1533
11581.29 1494
11582.30 1492
11583.32 1391
11584.33 1392
11585.35 1387
11586.37 1353
11587.38 1327
11588.40 1305
11589.42 1313
11590.43 1314
11591.45 1313
11592.47 1338
11593.48 1380
11594.50 1380
11595.52 1368
11596.53 1392
11597.55 1401
11598.57 1414
11599.58 1427
11600.60 1405
11601.62 1463
11602.64 1431
11603.65 1450
11604.67 1451
11605.69 1522
11606.70 1538
11607.72 1599
11608.74 1590
11609.76 1589
11610.77 1642
11611.79 1736
11612.81 1788
11613.83 1799
11614.84 1789
11615.86 1805
11616.88 1820
11617.90 1834
11618.92 1852
11619.93 1821
11620.95 1739
11621.97 1745
11622.99 1710
11624.01 1639
11625.02 1613
11626.04 1593
11627.06 1565
11628.08 1529
11629.10 1529
11630.11 1468
11631.13 1425
11632.15 1378
11633.17 1382
11634.19 1393
11635.21 1325
11636.23 1344
11637.24 1330
11638.26 1308
11639.28 1352
11640.30 1315
11641.32 1282
11642.34 1269
11643.36 1229
11644.38 1235
11645.39 1257
11646.41 1257
11647.43 1237
11648.45 1183
11649.47 1195
11650.49 1199
11651.51 1122
11652.53 1174
11653.55 1186
11654.57 1156
11655.59 1107
11656.61 1118
11657.63 1085
11658.65 1099
11659.67 1070
11660.69 1076
11661.70 1094
11662.72 1081
11663.74 1042
11664.76 1020
11665.78 1003
11666.80 964
11667.82 973
11668.84 969
11669.86 966
11670.88 948
11671.90 912
11672.92 938
11673.95 959
11674.97 939
11675.99 945
11677.01 953
11678.03 948
11679.05 928
11680.07 969
11681.09 956
11682.11 929
11683.13 932
11684.15 994
11685.17 948
11686.19 920
11687.21 941
11688.23 935
11689.25 898
11690.28 897
11691.30 924
11692.32 884
11693.34 856
11694.36 836
11695.38 835
11696.40 886
11697.42 858
11698.44 843
11699.47 834
11700.49 825
11701.51 795
11702.53 838
11703.55 836
11704.57 838
11705.60 820
11706.62 807
11707.64 834
11708.66 769
11709.68 792
11710.70 782
11711.73 764
11712.75 738
11713.77 793
11714.79 767
11715.81 734
11716.84 717
11717.86 701
11718.88 688
11719.90 679
11720.92 693
11721.95 724
11722.97 706
11723.99 708
11725.01 704
11726.04 744
11727.06 702
11728.08 691
11729.11 690
11730.13 701
11731.15 704
11732.17 663
11733.20 667
11734.22 676
11735.24 649
11736.26 627
11737.29 637
11738.31 631
11739.33 641
11740.36 621
11741.38 597
11742.40 598
11743.43 565
11744.45 629
11745.47 593
11746.50 580
11747.52 587
11748.54 584
11749.57 574
11750.59 582
11751.62 574
11752.64 600
11753.66 557
11754.69 582
11755.71 546
11756.73 589
11757.76 571
11758.78 582
11759.81 574
11760.83 610
11761.85 575
11762.88 551
11763.90 570
11764.93 577
11765.95 562
11766.98 586
11768.00 602
11769.02 557
11770.05 534
11771.07 543
11772.10 570
11773.12 559
11774.15 554
11775.17 547
11776.20 585
11777.22 552
11778.25 560
11779.27 593
11780.30 562
11781.32 582
11782.35 580
11783.37 586
11784.40 541
11785.42 556
11786.45 564
11787.47 607
11788.50 565
11789.52 548
11790.55 568
11791.57 563
11792.60 542
11793.62 578
11794.65 570
11795.67 549
11796.70 549
11797.73 534
11798.75 559
11799.78 540
11800.80 535
11801.83 543
11802.85 559
11803.88 536
11804.91 540
11805.93 534
11806.96 525
11807.98 527
11809.01 550
11810.04 555
11811.06 552
11812.09 503
11813.12 557
11814.14 536
11815.17 534
11816.19 543
11817.22 548
11818.25 537
11819.27 549
11820.30 548
11821.33 564
11822.35 508
11823.38 517
11824.41 547
11825.44 549
11826.46 549
11827.49 565
11828.52 529
11829.54 574
11830.57 565
11831.60 558
11832.62 579
11833.65 548
11834.68 542
11835.71 540
11836.73 563
11837.76 550
11838.79 533
11839.82 558
11840.84 532
11841.87 553
11842.90 575
11843.93 571
11844.95 588
11845.98 576
11847.01 551
11848.04 546
11849.07 561
11850.09 571
11851.12 596
11852.15 593
11853.18 607
11854.21 533
11855.23 587
11856.26 630
11857.29 593
11858.32 578
11859.35 602
11860.38 604
11861.40 574
11862.43 619
11863.46 577
11864.49 573
11865.52 580
11866.55 593
11867.58 596
11868.60 587
11869.63 588
11870.66 596
11871.69 602
11872.72 618
11873.75 644
11874.78 618
11875.81 686
11876.84 707
11877.86 713
11878.89 687
11879.92 673
11880.95 726
11881.98 694
11883.01 723
11884.04 753
11885.07 738
11886.10 736
11887.13 738
11888.16 745
11889.19 752
11890.22 799
11891.25 829
11892.28 841
11893.31 873
11894.34 865
11895.37 838
11896.40 855
11897.43 879
11898.46 907
11899.49 959
11900.52 971
11901.55 1001
11902.58 995
11903.61 994
11904.64 1050
11905.67 1034
11906.70 1009
11907.73 1028
11908.76 995
11909.79 958
11910.82 994
11911.85 980
11912.88 940
11913.91 963
11914.94 982
11915.97 998
11917.01 1027
11918.04 1042
11919.07 995
11920.10 1053
11921.13 1110
11922.16 1134
11923.19 1202
11924.22 1243
11925.25 1377
11926.28 1356
11927.32 1375
11928.35 1405
11929.38 1442
11930.41 1465
11931.44 1427
11932.47 1410
11933.50 1388
11934.54 1323
11935.57 1287
11936.60 1191
11937.63 1130
11938.66 1047
11939.70 1019
11940.73 968
11941.76 910
11942.79 881
11943.82 811
11944.85 819
11945.89 781
11946.92 724
11947.95 778
11948.98 757
11950.02 762
11951.05 695
11952.08 694
11953.11 722
11954.15 691
11955.18 723
11956.21 691
11957.24 688
11958.28 725
11959.31 701
11960.34 686
11961.37 666
11962.41 700
11963.44 697
11964.47 693
11965.51 688
11966.54 691
11967.57 690
11968.60 701
11969.64 653
11970.67 654
11971.70 674
11972.74 685
11973.77 679
11974.80 694
11975.84 658
11976.87 655
11977.90 653
11978.94 669
11979.97 683
11981.00 677
11982.04 650
11983.07 658
11984.11 711
11985.14 659
11986.17 611
11987.21 672
11988.24 707
11989.28 675
11990.31 678
11991.34 697
11992.38 709
11993.41 687
11994.45 695
11995.48 706
11996.51 701
11997.55 702
11998.58 735
11999.62 745
12000.65 770
12001.69 717
12002.72 767
12003.76 762
12004.79 745
12005.82 771
12006.86 766
12007.89 758
12008.93 774
12009.96 795
12011.00 807
12012.03 784
12013.07 758
12014.10 784
12015.14 793
12016.17 808
12017.21 848
12018.24 851
12019.28 817
12020.32 826
12021.35 877
12022.39 846
12023.42 839
12024.46 847
12025.49 899
12026.53 862
12027.56 844
12028.60 861
12029.64 882
12030.67 843
12031.71 821
12032.74 807
12033.78 826
12034.81 802
12035.85 840
12036.89 813
12037.92 789
12038.96 809
12039.99 794
12041.03 777
12042.07 791
12043.10 780
12044.14 808
12045.18 796
12046.21 799
12047.25 794
12048.29 825
12049.32 831
12050.36 795
12051.40 803
12052.43 838
12053.47 843
12054.51 798
12055.54 776
12056.58 761
12057.62 787
12058.65 809
12059.69 846
12060.73 828
12061.76 811
12062.80 788
12063.84 785
12064.88 749
12065.91 787
12066.95 729
12067.99 718
12069.03 748
12070.06 719
12071.10 735
12072.14 719
12073.18 756
12074.21 704
12075.25 686
12076.29 707
12077.33 766
12078.36 723
12079.40 722
12080.44 700
12081.48 754
12082.52 725
12083.55 756
12084.59 722
12085.63 731
12086.67 783
12087.71 774
12088.74 806
12089.78 727
12090.82 770
12091.86 783
12092.90 804
12093.94 841
12094.98 819
12096.01 854
12097.05 835
12098.09 831
12099.13 843
12100.17 878
12101.21 842
12102.25 856
12103.28 869
12104.32 839
12105.36 832
12106.40 816
12107.44 813
12108.48 769
12109.52 761
12110.56 735
12111.60 720
12112.64 725
12113.68 708
12114.72 698
12115.76 652
12116.79 634
12117.83 634
12118.87 636
12119.91 636
12120.95 597
12121.99 638
12123.03 601
12124.07 596
12125.11 597
12126.15 585
12127.19 599
12128.23 564
12129.27 561
12130.31 585
12131.35 620
12132.39 575
12133.43 610
12134.47 562
12135.51 618
12136.55 606
12137.59 581
12138.63 567
12139.67 560
12140.71 585
12141.76 573
12142.80 564
12143.84 553
12144.88 560
12145.92 590
12146.96 570
12148.00 549
12149.04 535
12150.08 547
12151.12 574
12152.16 510
12153.20 582
12154.25 526
12155.29 529
12156.33 529
12157.37 525
12158.41 510
12159.45 502
12160.49 546
12161.53 551
12162.58 549
12163.62 539
12164.66 529
12165.70 536
12166.74 546
12167.78 522
12168.82 528
12169.87 535
12170.91 535
12171.95 519
12172.99 493
12174.03 510
12175.08 504
12176.12 530
12177.16 544
12178.20 518
12179.24 533
12180.29 518
12181.33 536
12182.37 551
12183.41 539
12184.46 546
12185.50 527
12186.54 535
12187.58 560
12188.63 512
12189.67 533
12190.71 546
12191.75 539
12192.80 545
12193.84 545
12194.88 540
12195.92 497
12196.97 520
12198.01 533
12199.05 537
12200.10 532
12201.14 514
12202.18 528
12203.23 523
12204.27 524
12205.31 543
12206.36 515
12207.40 511
12208.44 512
12209.49 509
12210.53 525
12211.57 489
12212.62 487
12213.66 451
12214.70 517
12215.75 520
12216.79 516
12217.84 527
12218.88 461
12219.92 507
12220.97 517
12222.01 497
12223.06 502
12224.10 484
12225.14 497
12226.19 548
12227.23 534
12228.28 497
12229.32 532
12230.36 536
12231.41 551
12232.45 526
12233.50 523
12234.54 488
12235.59 517
12236.63 511
12237.68 547
12238.72 562
12239.77 563
12240.81 560
12241.86 603
12242.90 561
12243.94 532
12244.99 538
12246.03 533
12247.08 531
12248.13 524
12249.17 545
12250.22 537
12251.26 515
12252.31 502
12253.35 478
12254.40 466
12255.44 487
12256.49 468
12257.53 465
12258.58 456
12259.62 459
12260.67 496
12261.72 462
12262.76 475
12263.81 472
12264.85 470
12265.90 459
12266.94 460
12267.99 474
12269.04 445
12270.08 426
12271.13 433
12272.17 434
12273.22 433
12274.27 401
12275.31 437
12276.36 445
12277.41 419
12278.45 426
12279.50 411
12280.55 460
12281.59 443
12282.64 431
12283.69 439
12284.73 480
12285.78 442
12286.83 460
12287.87 458
12288.92 459
12289.97 408
12291.01 454
12292.06 462
12293.11 468
12294.15 421
12295.20 456
12296.25 455
12297.30 420
12298.34 430
12299.39 438
12300.44 439
12301.48 423
12302.53 446
12303.58 428
12304.63 383
12305.67 382
12306.72 435
12307.77 438
12308.82 402
12309.87 399
12310.91 437
12311.96 425
12313.01 415
12314.06 404
12315.10 436
12316.15 437
12317.20 423
12318.25 402
12319.30 411
12320.34 426
12321.39 417
12322.44 372
12323.49 412
12324.54 415
12325.59 396
12326.63 422
12327.68 399
12328.73 399
12329.78 412
12330.83 393
12331.88 411
12332.93 408
12333.98 407
12335.02 400
12336.07 407
12337.12 395
12338.17 399
12339.22 421
12340.27 399
12341.32 395
12342.37 399
12343.42 400
12344.47 394
12345.51 373
12346.56 367
12347.61 388
12348.66 394
12349.71 401
12350.76 397
12351.81 405
12352.86 421
12353.91 427
12354.96 435
12356.01 433
12357.06 414
12358.11 440
12359.16 437
12360.21 413
12361.26 427
12362.31 444
12363.36 419
12364.41 433
12365.46 413
12366.51 407
12367.56 448
12368.61 405
12369.66 449
12370.71 425
12371.76 444
12372.81 443
12373.86 430
12374.91 450
12375.96 447
12377.01 442
12378.06 438
12379.11 427
12380.17 426
12381.22 444
12382.27 427
12383.32 461
12384.37 432
12385.42 424
12386.47 436
12387.52 428
12388.57 420
12389.62 433
12390.67 457
12391.73 471
12392.78 421
12393.83 468
12394.88 482
12395.93 429
12396.98 445
12398.03 430
12399.09 440
12400.14 416
12401.19 451
12402.24 451
12403.29 463
12404.34 440
12405.40 461
12406.45 444
12407.50 465
12408.55 449
12409.60 473
12410.66 476
12411.71 448
12412.76 484
12413.81 499
12414.86 495
12415.92 458
12416.97 481
12418.02 483
12419.07 517
12420.13 490
12421.18 507
12422.23 507
12423.28 496
12424.34 489
12425.39 538
12426.44 543
12427.49 515
12428.55 523
12429.60 543
12430.65 560
12431.71 552
12432.76 545
12433.81 537
12434.86 562
12435.92 572
12436.97 547
12438.02 561
12439.08 566
12440.13 559
12441.18 553
12442.24 572
12443.29 579
12444.34 575
12445.40 611
12446.45 622
12447.50 644
12448.56 639
12449.61 697
12450.67 709
12451.72 688
12452.77 706
12453.83 703
12454.88 720
12455.94 763
12456.99 826
12458.04 831
12459.10 853
12460.15 894
12461.21 963
12462.26 1036
12463.31 1073
12464.37 1208
12465.42 1282
12466.48 1366
12467.53 1421
12468.59 1586
12469.64 1591
12470.70 1691
12471.75 1746
12472.80 1821
12473.86 1879
12474.91 1896
12475.97 1843
12477.02 1871
12478.08 1845
12479.13 1766
12480.19 1689
12481.24 1638
12482.30 1518
12483.35 1407
12484.41 1281
12485.46 1215
12486.52 1122
12487.57 1047
12488.63 1022
12489.69 950
12490.74 883
12491.80 841
12492.85 857
12493.91 815
12494.96 710
12496.02 765
12497.07 769
12498.13 754
12499.19 726
12500.24 719
12501.30 736
12502.35 697
12503.41 712
12504.47 728
12505.52 779
12506.58 731
12507.63 715
12508.69 713
12509.75 696
12510.80 703
12511.86 664
12512.91 676
12513.97 669
12515.03 682
12516.08 725
12517.14 668
12518.20 667
12519.25 668
12520.31 693
12521.37 666
12522.42 621
12523.48 646
12524.54 636
12525.59 693
12526.65 687
12527.71 637
12528.77 661
12529.82 670
12530.88 658
12531.94 702
12532.99 670
12534.05 702
12535.11 695
12536.17 678
12537.22 726
12538.28 722
12539.34 700
12540.40 746
12541.45 777
12542.51 797
12543.57 809
12544.63 851
12545.68 850
12546.74 855
12547.80 927
12548.86 945
12549.92 959
12550.97 935
12552.03 960
12553.09 968
12554.15 962
12555.21 1020
12556.26 979
12557.32 982
12558.38 950
12559.44 938
12560.50 935
12561.56 945
12562.61 853
12563.67 830
12564.73 815
12565.79 795
12566.85 792
12567.91 764
12568.97 728
12570.02 692
12571.08 693
12572.14 714
12573.20 698
12574.26 668
12575.32 692
12576.38 707
12577.44 679
12578.50 638
12579.56 648
12580.61 640
12581.67 677
12582.73 643
12583.79 646
12584.85 649
12585.91 624
12586.97 629
12588.03 621
12589.09 635
12590.15 614
12591.21 634
12592.27 644
12593.33 661
12594.39 631
12595.45 625
12596.51 604
12597.57 637
12598.63 640
12599.69 594
12600.75 615
12601.81 623
12602.87 645
12603.93 647
12604.99 616
12606.05 650
12607.11 655
12608.17 640
12609.23 665
12610.29 656
12611.35 674
12612.41 691
12613.47 704
12614.53 714
12615.59 704
12616.66 711
12617.72 709
12618.78 728
12619.84 715
12620.90 717
12621.96 748
12623.02 766
12624.08 798
12625.14 783
12626.20 790
12627.26 759
12628.33 779
12629.39 795
12630.45 783
12631.51 790
12632.57 748
12633.63 740
12634.69 718
12635.76 694
12636.82 709
12637.88 669
12638.94 692
12640.00 699
12641.06 657
12642.13 632
12643.19 636
12644.25 657
12645.31 630
12646.37 643
12647.44 663
12648.50 648
12649.56 611
12650.62 633
12651.68 644
12652.75 641
12653.81 618
12654.87 637
12655.93 654
12657.00 613
12658.06 626
12659.12 612
12660.18 653
12661.25 645
12662.31 654
12663.37 668
12664.43 632
12665.50 640
12666.56 602
12667.62 615
12668.69 615
12669.75 619
12670.81 647
12671.88 652
12672.94 631
12674.00 633
12675.06 660
12676.13 634
12677.19 643
12678.25 631
12679.32 617
12680.38 671
12681.44 700
12682.51 654
12683.57 657
12684.64 676
12685.70 653
12686.76 704
12687.83 707
12688.89 704
12689.95 707
12691.02 706
12692.08 692
12693.15 704
12694.21 735
12695.27 760
12696.34 778
12697.40 794
12698.47 829
12699.53 799
12700.59 791
12701.66 824
12702.72 868
12703.79 868
12704.85 848
12705.92 855
12706.98 862
12708.05 828
12709.11 832
12710.18 844
12711.24 870
12712.30 888
12713.37 842
12714.43 866
12715.50 832
12716.56 858
12717.63 848
12718.69 875
12719.76 896
12720.82 893
12721.89 914
12722.95 955
12724.02 988
12725.09 979
12726.15 1001
12727.22 1030
12728.28 1014
12729.35 1060
12730.41 1006
12731.48 1052
12732.54 1070
12733.61 1057
12734.68 1043
12735.74 988
12736.81 984
12737.87 924
12738.94 902
12740.00 865
12741.07 854
12742.14 814
12743.20 822
12744.27 791
12745.33 754
12746.40 749
12747.47 711
12748.53 684
12749.60 674
12750.67 706
12751.73 658
12752.80 617
12753.87 649
12754.93 677
12756.00 606
12757.07 650
12758.13 659
12759.20 667
12760.27 628
12761.33 612
12762.40 626
12763.47 576
12764.53 622
12765.60 584
12766.67 622
12767.73 599
12768.80 582
12769.87 601
12770.94 557
12772.00 556
12773.07 568
12774.14 562
12775.21 568
12776.27 562
12777.34 519
12778.41 552
12779.48 562
12780.54 517
12781.61 529
12782.68 529
12783.75 525
12784.81 540
12785.88 479
12786.95 509
12788.02 487
12789.09 523
12790.15 475
12791.22 469
12792.29 504
12793.36 455
12794.43 505
12795.49 513
12796.56 492
12797.63 493
12798.70 484
12799.77 508
12800.84 490
12801.90 493
12802.97 497
12804.04 481
12805.11 479
12806.18 489
12807.25 523
12808.32 520
12809.39 499
12810.45 509
12811.52 494
12812.59 497
12813.66 553
12814.73 510
12815.80 489
12816.87 492
12817.94 492
12819.01 503
12820.08 505
12821.15 538
12822.21 512
12823.28 535
12824.35 549
12825.42 524
12826.49 525
12827.56 508
12828.63 503
12829.70 502
12830.77 485
12831.84 449
12832.91 468
12833.98 489
12835.05 491
12836.12 446
12837.19 460
12838.26 477
12839.33 458
12840.40 473
12841.47 468
12842.54 464
12843.61 455
12844.68 427
12845.75 440
12846.82 450
12847.89 425
12848.96 455
12850.03 435
12851.10 431
12852.18 406
12853.25 444
12854.32 406
12855.39 438
12856.46 426
12857.53 401
12858.60 439
12859.67 439
12860.74 414
12861.81 422
12862.88 391
12863.96 370
12865.03 379
12866.10 402
12867.17 405
12868.24 379
12869.31 386
12870.38 415
12871.45 372
12872.53 423
12873.60 387
12874.67 390
12875.74 411
12876.81 371
12877.88 380
12878.96 410
12880.03 406
12881.10 397
12882.17 380
12883.24 385
12884.31 375
12885.39 424
12886.46 387
12887.53 381
12888.60 344
12889.68 375
12890.75 357
12891.82 369
12892.89 349
12893.96 365
12895.04 388
12896.11 376
12897.18 342
12898.25 348
12899.33 350
12900.40 362
12901.47 345
12902.54 344
12903.62 364
12904.69 346
12905.76 368
12906.84 358
12907.91 338
12908.98 342
12910.06 341
12911.13 364
12912.20 348
12913.27 313
12914.35 321
12915.42 317
12916.49 366
12917.57 365
12918.64 351
12919.71 337
12920.79 351
12921.86 367
12922.94 329
12924.01 345
12925.08 354
12926.16 356
12927.23 341
12928.30 333
12929.38 337
12930.45 286
12931.53 322
12932.60 318
12933.67 327
12934.75 296
12935.82 314
12936.90 318
12937.97 324
12939.04 304
12940.12 287
12941.19 321
12942.27 309
12943.34 311
12944.42 308
12945.49 297
12946.56 311
12947.64 325
12948.71 299
12949.79 310
12950.86 319
12951.94 309
12953.01 313
12954.09 312
12955.16 292
12956.24 297
12957.31 309
12958.39 306
12959.46 284
12960.54 286
12961.61 310
12962.69 302
12963.76 311
12964.84 303
12965.91 282
12966.99 292
12968.07 340
12969.14 324
12970.22 312
12971.29 302
12972.37 298
12973.44 311
12974.52 298
12975.59 315
12976.67 316
12977.75 315
12978.82 300
12979.90 300
12980.97 297
12982.05 317
12983.13 302
12984.20 334
12985.28 323
12986.35 317
12987.43 322
12988.51 317
12989.58 309
12990.66 290
12991.74 297
12992.81 298
12993.89 297
12994.97 305
12996.04 289
12997.12 296
12998.20 313
12999.27 282
13000.35 302
13001.43 304
13002.50 291
13003.58 305
13004.66 302
13005.73 329
13006.81 285
13007.89 328
13008.97 311
13010.04 302
13011.12 303
13012.20 305
13013.27 308
13014.35 308
13015.43 317
13016.51 316
13017.58 307
13018.66 333
13019.74 318
13020.82 323
13021.89 301
13022.97 296
13024.05 325
13025.13 316
13026.21 314
13027.28 344
13028.36 303
13029.44 315
13030.52 289
13031.60 301
13032.67 328
13033.75 315
13034.83 321
13035.91 302
13036.99 333
13038.07 327
13039.14 317
13040.22 321
13041.30 330
13042.38 315
13043.46 308
13044.54 320
13045.62 308
13046.69 302
13047.77 316
13048.85 304
13049.93 313
13051.01 280
13052.09 305
13053.17 318
13054.25 314
13055.33 315
13056.40 307
13057.48 318
13058.56 317
13059.64 310
13060.72 284
13061.80 329
13062.88 294
13063.96 322
13065.04 291
13066.12 310
13067.20 295
13068.28 310
13069.36 294
13070.44 312
13071.52 286
13072.60 296
13073.68 296
13074.76 286
13075.84 307
13076.92 304
13078.00 294
13079.08 322
13080.16 291
13081.24 278
13082.32 306
13083.40 294
13084.48 296
13085.56 293
13086.64 312
13087.72 303
13088.80 304
13089.88 320
13090.96 323
13092.04 295
13093.12 323
13094.20 310
13095.28 316
13096.36 325
13097.44 296
13098.52 301
13099.61 280
13100.69 323
13101.77 315
13102.85 313
13103.93 313
13105.01 345
13106.09 321
13107.17 345
13108.25 320
13109.34 327
13110.42 333
13111.50 344
13112.58 341
13113.66 354
13114.74 356
13115.82 351
13116.91 384
13117.99 341
13119.07 355
13120.15 352
13121.23 369
13122.31 358
13123.40 345
13124.48 366
13125.56 386
13126.64 351
13127.72 341
13128.81 362
13129.89 382
13130.97 355
13132.05 367
13133.14 351
13134.22 336
13135.30 365
13136.38 348
13137.47 352
13138.55 321
13139.63 335
13140.71 337
13141.80 367
13142.88 318
13143.96 302
13145.04 327
13146.13 331
13147.21 292
13148.29 298
13149.38 329
13150.46 343
13151.54 342
13152.62 334
13153.71 336
13154.79 340
13155.87 371
13156.96 354
13158.04 356
13159.12 319
13160.21 313
13161.29 346
13162.37 357
13163.46 351
13164.54 327
13165.62 337
13166.71 315
13167.79 348
13168.88 347
13169.96 352
13171.04 314
13172.13 333
13173.21 329
13174.30 327
13175.38 316
13176.46 294
13177.55 314
13178.63 337
13179.72 349
13180.80 337
13181.88 324
13182.97 352
13184.05 339
13185.14 329
13186.22 332
13187.31 349
13188.39 329
13189.48 333
13190.56 348
13191.65 314
13192.73 310
13193.81 347
13194.90 345
13195.98 335
13197.07 312
13198.15 320
13199.24 356
13200.32 322
13201.41 303
13202.49 334
13203.58 333
13204.67 307
13205.75 323
13206.84 343
13207.92 323
13209.01 326
13210.09 339
13211.18 348
13212.26 317
13213.35 346
13214.43 339
13215.52 355
13216.61 340
13217.69 327
13218.78 326
13219.86 331
13220.95 343
13222.04 320
13223.12 341
13224.21 320
13225.29 345
13226.38 345
13227.47 356
13228.55 327
13229.64 365
13230.72 352
13231.81 342
13232.90 380
13233.98 363
13235.07 360
13236.16 354
13237.24 347
13238.33 345
13239.42 340
13240.50 359
13241.59 360
13242.68 354
13243.76 370
13244.85 359
13245.94 362
13247.02 380
13248.11 375
13249.20 383
13250.29 382
13251.37 384
13252.46 391
13253.55 374
13254.63 364
13255.72 368
13256.81 369
13257.90 399
13258.98 408
13260.07 424
13261.16 388
13262.25 391
13263.33 400
13264.42 389
13265.51 406
13266.60 415
13267.69 415
13268.77 385
13269.86 401
13270.95 403
13272.04 398
13273.13 420
13274.21 397
13275.30 420
13276.39 437
13277.48 407
13278.57 439
13279.65 421
13280.74 464
13281.83 445
13282.92 465
13284.01 420
13285.10 453
13286.19 468
13287.27 457
13288.36 439
13289.45 443
13290.54 411
13291.63 460
13292.72 475
13293.81 469
13294.90 520
13295.98 450
13297.07 520
13298.16 493
13299.25 478
13300.34 466
13301.43 499
13302.52 510
13303.61 508
13304.70 495
13305.79 504
13306.88 515
13307.97 508
13309.06 499
13310.15 503
13311.24 527
13312.32 538
13313.41 546
13314.50 558
13315.59 537
13316.68 519
13317.77 582
13318.86 593
13319.95 566
13321.04 574
13322.13 611
13323.22 598
13324.31 587
13325.40 623
13326.49 599
13327.58 627
13328.68 613
13329.77 657
13330.86 685
13331.95 671
13333.04 688
13334.13 705
13335.22 703
13336.31 714
13337.40 730
13338.49 719
13339.58 715
13340.67 731
13341.76 700
13342.85 710
13343.94 738
13345.04 730
13346.13 670
13347.22 705
13348.31 709
13349.40 698
13350.49 714
13351.58 718
13352.67 724
13353.77 726
13354.86 752
13355.95 757
13357.04 754
13358.13 744
13359.22 771
13360.31 803
13361.41 750
13362.50 824
13363.59 800
13364.68 842
13365.77 855
13366.87 863
13367.96 833
13369.05 811
13370.14 828
13371.23 768
13372.33 761
13373.42 722
13374.51 733
13375.60 722
13376.69 699
13377.79 679
13378.88 700
13379.97 671
13381.06 629
13382.16 625
13383.25 600
13384.34 590
13385.43 578
13386.53 549
13387.62 564
13388.71 547
13389.81 532
13390.90 508
13391.99 536
13393.08 500
13394.18 499
13395.27 532
13396.36 527
13397.46 513
13398.55 503
13399.64 518
13400.74 493
13401.83 513
13402.92 483
13404.02 488
13405.11 473
13406.20 498
13407.30 493
13408.39 493
13409.48 500
13410.58 507
13411.67 505
13412.77 497
13413.86 501
13414.95 492
13416.05 497
13417.14 460
13418.23 479
13419.33 502
13420.42 498
13421.52 517
13422.61 495
13423.71 506
13424.80 501
13425.89 495
13426.99 495
13428.08 525
13429.18 509
13430.27 503
13431.37 525
13432.46 560
13433.56 529
13434.65 537
13435.74 529
13436.84 562
13437.93 519
13439.03 560
13440.12 551
13441.22 561
13442.31 552
13443.41 524
13444.50 595
13445.60 552
13446.69 587
13447.79 568
13448.88 577
13449.98 567
13451.08 570
13452.17 587
13453.27 614
13454.36 602
13455.46 593
13456.55 629
13457.65 606
13458.74 634
13459.84 625
13460.94 631
13462.03 628
13463.13 637
13464.22 625
13465.32 636
13466.41 653
13467.51 637
13468.61 617
13469.70 673
13470.80 682
13471.90 687
13472.99 703
13474.09 663
13475.18 672
13476.28 698
13477.38 707
13478.47 709
13479.57 745
13480.67 701
13481.76 727
13482.86 730
13483.96 739
13485.05 767
13486.15 745
13487.25 743
13488.34 778
13489.44 772
13490.54 770
13491.63 767
13492.73 842
13493.83 851
13494.93 829
13496.02 817
13497.12 851
13498.22 885
13499.31 854
13500.41 852
13501.51 875
13502.61 892
13503.70 856
13504.80 855
13505.90 873
13507.00 883
13508.09 858
13509.19 872
13510.29 862
13511.39 787
13512.49 795
13513.58 807
13514.68 812
13515.78 789
13516.88 774
13517.98 794
13519.07 770
13520.17 756
13521.27 774
13522.37 755
13523.47 773
13524.57 777
13525.66 795
13526.76 762
13527.86 757
13528.96 763
13530.06 759
13531.16 725
13532.25 668
13533.35 726
13534.45 694
13535.55 691
13536.65 655
13537.75 679
13538.85 639
13539.95 689
13541.05 631
13542.14 613
13543.24 613
13544.34 597
13545.44 601
13546.54 575
13547.64 559
13548.74 515
13549.84 557
13550.94 556
13552.04 529
13553.14 509
13554.24 511
13555.34 491
13556.44 469
13557.54 520
13558.64 527
13559.74 493
13560.84 481
13561.94 505
13563.04 489
13564.13 488
13565.23 482
13566.34 519
13567.44 494
13568.54 493
13569.64 479
13570.74 506
13571.84 510
13572.94 501
13574.04 462
13575.14 482
13576.24 476
13577.34 482
13578.44 468
13579.54 466
13580.64 463
13581.74 468
13582.84 487
13583.94 446
13585.04 481
13586.14 439
13587.24 459
13588.35 490
13589.45 464
13590.55 475
13591.65 476
13592.75 486
13593.85 473
13594.95 493
13596.05 487
13597.15 468
13598.26 479
13599.36 480
13600.46 482
13601.56 524
13602.66 506
13603.76 466
13604.86 450
13605.97 460
13607.07 467
13608.17 457
13609.27 507
13610.37 511
13611.47 503
13612.58 481
13613.68 490
13614.78 532
13615.88 516
13616.98 478
13618.09 491
13619.19 510
13620.29 484
13621.39 473
13622.50 462
13623.60 461
13624.70 483
13625.80 496
13626.91 498
13628.01 501
13629.11 477
13630.21 504
13631.32 489
13632.42 486
13633.52 479
13634.62 480
13635.73 485
13636.83 483
13637.93 475
13639.04 472
13640.14 464
13641.24 497
13642.35 510
13643.45 478
13644.55 511
13645.65 502
13646.76 506
13647.86 486
13648.96 482
13650.07 478
13651.17 491
13652.28 483
13653.38 488
13654.48 483
13655.59 489
13656.69 479
13657.79 473
13658.90 464
13660.00 482
13661.11 485
13662.21 499
13663.31 454
13664.42 457
13665.52 504
13666.63 497
13667.73 489
13668.83 475
13669.94 493
13671.04 490
13672.15 469
13673.25 486
13674.36 496
13675.46 477
13676.56 514
13677.67 510
13678.77 517
13679.88 495
13680.98 524
13682.09 517
13683.19 536
13684.30 500
13685.40 540
13686.51 517
13687.61 532
13688.72 498
13689.82 541
13690.93 522
13692.03 551
13693.14 561
13694.24 537
13695.35 561
13696.45 579
13697.56 563
13698.66 559
13699.77 550
13700.87 525
13701.98 587
13703.09 551
13704.19 556
13705.30 560
13706.40 565
13707.51 570
13708.61 610
13709.72 584
13710.83 614
13711.93 607
13713.04 636
13714.14 653
13715.25 649
13716.36 667
13717.46 641
13718.57 684
13719.67 688
13720.78 713
13721.89 680
13722.99 685
13724.10 724
13725.21 682
13726.31 727
13727.42 702
13728.53 723
13729.63 748
13730.74 777
13731.85 773
13732.95 743
13734.06 796
13735.17 778
13736.27 798
13737.38 811
13738.49 813
13739.59 842
13740.70 881
13741.81 878
13742.92 925
13744.02 948
13745.13 957
13746.24 950
13747.35 954
13748.45 1015
13749.56 1078
13750.67 1063
13751.78 1095
13752.88 1147
13753.99 1159
13755.10 1181
13756.21 1266
13757.31 1297
13758.42 1327
13759.53 1331
13760.64 1361
13761.75 1380
13762.85 1369
13763.96 1397
13765.07 1387
13766.18 1454
13767.29 1431
13768.39 1453
13769.50 1440
13770.61 1388
13771.72 1382
13772.83 1345
13773.94 1350
13775.04 1328
13776.15 1258
13777.26 1257
13778.37 1213
13779.48 1128
13780.59 1110
13781.70 1076
13782.80 1079
13783.91 976
13785.02 1006
13786.13 931
13787.24 914
13788.35 875
13789.46 828
13790.57 756
13791.68 749
13792.79 783
13793.90 723
13795.00 739
13796.11 675
13797.22 682
13798.33 669
13799.44 710
13800.55 686
13801.66 647
13802.77 659
13803.88 678
13804.99 673
13806.10 665
13807.21 671
13808.32 606
13809.43 617
13810.54 614
13811.65 616
13812.76 606
13813.87 602
13814.98 600
13816.09 609
13817.20 580
13818.31 603
13819.42 621
13820.53 605
13821.64 589
13822.75 552
13823.86 576
13824.97 571
13826.08 590
13827.19 559
13828.30 555
13829.41 600
13830.53 564
13831.64 551
13832.75 580
13833.86 559
13834.97 574
13836.08 548
13837.19 558
13838.30 590
13839.41 587
13840.52 588
13841.64 592
13842.75 582
13843.86 565
13844.97 594
13846.08 566
13847.19 598
13848.30 555
13849.41 574
13850.53 603
13851.64 606
13852.75 596
13853.86 596
13854.97 592
13856.08 579
13857.20 610
13858.31 586
13859.42 593
13860.53 596
13861.64 606
13862.76 616
13863.87 598
13864.98 629
13866.09 638
13867.20 630
13868.32 621
13869.43 602
13870.54 646
13871.65 646
13872.77 625
13873.88 645
13874.99 641
13876.10 699
13877.22 687
13878.33 691
13879.44 706
13880.55 729
13881.67 703
13882.78 732
13883.89 725
13885.01 776
13886.12 806
13887.23 780
13888.34 752
13889.46 806
13890.57 803
13891.68 788
13892.80 850
13893.91 838
13895.02 825
13896.14 850
13897.25 794
13898.36 789
13899.48 784
13900.59 772
13901.70 717
13902.82 732
13903.93 749
13905.05 747
13906.16 676
13907.27 649
13908.39 648
13909.50 650
13910.61 640
13911.73 627
13912.84 602
13913.96 587
13915.07 602
13916.19 605
13917.30 599
13918.41 591
13919.53 573
13920.64 579
13921.76 585
13922.87 553
13923.99 550
13925.10 565
13926.21 578
13927.33 552
13928.44 572
13929.56 556
13930.67 554
13931.79 541
13932.90 549
13934.02 538
13935.13 540
13936.25 574
13937.36 547
13938.48 544
13939.59 518
13940.71 547
13941.82 550
13942.94 546
13944.05 523
13945.17 471
13946.28 504
13947.40 499
13948.52 533
13949.63 517
13950.75 497
13951.86 511
13952.98 525
13954.09 485
13955.21 490
13956.32 505
13957.44 466
13958.56 499
13959.67 477
13960.79 476
13961.90 505
13963.02 488
13964.14 493
13965.25 520
13966.37 493
13967.48 494
13968.60 501
13969.72 498
13970.83 524
13971.95 516
13973.07 507
13974.18 462
13975.30 515
13976.42 503
13977.53 528
13978.65 519
13979.77 494
13980.88 521
13982.00 500
13983.12 495
13984.23 480
13985.35 475
13986.47 477
13987.58 479
13988.70 470
13989.82 528
13990.94 507
13992.05 501
13993.17 487
13994.29 508
13995.40 503
13996.52 508
13997.64 510
13998.76 510
13999.87 495
14000.99 511
14002.11 509
14003.23 515
14004.35 517
14005.46 512
14006.58 515
14007.70 479
14008.82 526
14009.93 510
14011.05 544
14012.17 506
14013.29 490
14014.41 510
14015.52 536
14016.64 491
14017.76 494
14018.88 487
14020.00 543
14021.12 549
14022.23 498
14023.35 508
14024.47 531
14025.59 558
14026.71 527
14027.83 527
14028.95 530
14030.06 565
14031.18 543
14032.30 566
14033.42 566
14034.54 542
14035.66 547
14036.78 596
14037.90 585
14039.02 572
14040.14 600
14041.25 597
14042.37 626
14043.49 597
14044.61 613
14045.73 625
14046.85 598
14047.97 630
14049.09 645
14050.21 658
14051.33 661
14052.45 662
14053.57 674
14054.69 680
14055.81 652
14056.93 662
14058.05 690
14059.17 724
14060.29 702
14061.41 760
14062.53 771
14063.65 749
14064.77 766
14065.89 782
14067.01 785
14068.13 801
14069.25 781
14070.37 805
14071.49 817
14072.61 828
14073.73 819
14074.85 836
14075.97 815
14077.09 820
14078.21 829
14079.33 793
14080.45 853
14081.57 849
14082.69 883
14083.82 875
14084.94 858
14086.06 855
14087.18 934
14088.30 942
14089.42 867
14090.54 900
14091.66 957
14092.78 974
14093.91 881
14095.03 955
14096.15 955
14097.27 956
14098.39 956
14099.51 955
14100.63 935
14101.76 938
14102.88 883
14104.00 952
14105.12 903
14106.24 879
14107.36 840
14108.49 808
14109.61 827
14110.73 766
14111.85 774
14112.97 776
14114.10 772
14115.22 697
14116.34 716
14117.46 729
14118.58 697
14119.71 700
14120.83 667
14121.95 687
14123.07 679
14124.20 650
14125.32 634
14126.44 628
14127.56 627
14128.69 629
14129.81 650
14130.93 607
14132.06 613
14133.18 578
14134.30 536
14135.42 561
14136.55 557
14137.67 547
14138.79 565
14139.92 544
14141.04 527
14142.16 536
14143.29 525
14144.41 548
14145.53 522
14146.66 506
14147.78 504
14148.90 540
14150.03 517
14151.15 499
14152.27 497
14153.40 480
14154.52 509
14155.64 497
14156.77 496
14157.89 522
14159.02 509
14160.14 485
14161.26 483
14162.39 516
14163.51 493
14164.64 500
14165.76 479
14166.88 483
14168.01 464
14169.13 468
14170.26 471
14171.38 491
14172.51 466
14173.63 470
14174.75 459
14175.88 466
14177.00 480
14178.13 460
14179.25 456
14180.38 471
14181.50 469
14182.63 462
14183.75 473
14184.88 453
14186.00 455
14187.13 464
14188.25 438
14189.38 438
14190.50 456
14191.63 439
14192.75 464
14193.88 442
14195.00 437
14196.13 401
14197.25 422
14198.38 456
14199.50 444
14200.63 475
14201.76 427
14202.88 445
14204.01 397
14205.13 416
14206.26 441
14207.38 454
14208.51 446
14209.64 452
14210.76 415
14211.89 408
14213.01 398
14214.14 428
14215.27 417
14216.39 435
14217.52 437
14218.64 402
14219.77 434
14220.90 394
14222.02 434
14223.15 410
14224.28 396
14225.40 410
14226.53 418
14227.66 409
14228.78 408
14229.91 393
14231.04 386
14232.16 393
14233.29 407
14234.42 397
14235.54 377
14236.67 393
14237.80 391
14238.92 415
14240.05 388
14241.18 402
14242.31 377
14243.43 383
14244.56 424
14245.69 400
14246.82 388
14247.94 379
14249.07 377
14250.20 390
14251.33 384
14252.45 380
14253.58 393
14254.71 373
14255.84 384
14256.96 368
14258.09 381
14259.22 362
14260.35 376
14261.47 351
14262.60 374
14263.73 379
14264.86 355
14265.99 342
14267.12 366
14268.24 370
14269.37 392
14270.50 346
14271.63 352
14272.76 345
14273.89 341
14275.01 327
14276.14 352
14277.27 338
14278.40 333
14279.53 337
14280.66 341
14281.79 336
14282.91 312
14284.04 312
14285.17 333
14286.30 308
14287.43 323
14288.56 335
14289.69 324
14290.82 322
14291.95 313
14293.08 303
14294.20 315
14295.33 291
14296.46 309
14297.59 281
14298.72 317
14299.85 306
14300.98 316
14302.11 295
14303.24 306
14304.37 322
14305.50 307
14306.63 345
14307.76 289
14308.89 294
14310.02 301
14311.15 293
14312.28 285
14313.41 311
14314.54 301
14315.67 307
14316.80 297
14317.93 298
14319.06 302
14320.19 290
14321.32 297
14322.45 291
14323.58 312
14324.71 297
14325.84 301
14326.97 316
14328.10 285
14329.23 271
14330.36 279
14331.49 284
14332.62 306
14333.76 258
14334.89 280
14336.02 268
14337.15 281
14338.28 292
14339.41 278
14340.54 314
14341.67 297
14342.80 289
14343.93 288
14345.07 269
14346.20 276
14347.33 284
14348.46 272
14349.59 269
14350.72 287
14351.85 303
14352.99 313
14354.12 306
14355.25 286
14356.38 267
14357.51 279
14358.64 291
14359.78 286
14360.91 283
14362.04 314
14363.17 272
14364.30 305
14365.44 276
14366.57 309
14367.70 297
14368.83 313
14369.96 287
14371.10 294
14372.23 294
14373.36 270
14374.49 277
14375.63 289
14376.76 314
14377.89 315
14379.02 298
14380.16 311
14381.29 308
14382.42 291
14383.55 312
14384.69 309
14385.82 302
14386.95 297
14388.09 296
14389.22 305
14390.35 309
14391.49 333
14392.62 323
14393.75 301
14394.89 303
14396.02 344
14397.15 310
14398.28 326
14399.42 311
14400.55 302
14401.69 314
14402.82 316
14403.95 317
14405.09 316
14406.22 308
14407.35 314
14408.49 325
14409.62 324
14410.75 359
14411.89 330
14413.02 351
14414.16 347
14415.29 375
14416.42 349
14417.56 360
14418.69 321
14419.83 357
14420.96 367
14422.10 333
14423.23 363
14424.36 388
14425.50 377
14426.63 372
14427.77 391
14428.90 381
14430.04 358
14431.17 372
14432.31 390
14433.44 382
14434.58 387
14435.71 398
14436.85 407
14437.98 383
14439.12 376
14440.25 369
14441.39 405
14442.52 418
14443.66 416
14444.79 420
14445.93 400
14447.06 442
14448.20 431
14449.33 400
14450.47 417
14451.60 463
14452.74 439
14453.87 443
14455.01 466
14456.14 455
14457.28 471
14458.42 470
14459.55 482
14460.69 488
14461.82 494
14462.96 492
14464.10 512
14465.23 492
14466.37 517
14467.50 486
14468.64 479
14469.78 487
14470.91 496
14472.05 455
14473.18 456
14474.32 470
14475.46 460
14476.59 447
14477.73 424
14478.87 392
14480.00 364
14481.14 384
14482.28 379
14483.41 375
14484.55 352
14485.69 350
14486.82 338
14487.96 357
14489.10 331
14490.23 316
14491.37 321
14492.51 334
14493.65 322
14494.78 281
14495.92 305
14497.06 300
14498.19 309
14499.33 310
14500.47 310
14501.61 306
14502.74 322
14503.88 302
14505.02 294
14506.16 307
14507.29 299
14508.43 258
14509.57 281
14510.71 287
14511.85 271
14512.98 299
14514.12 275
14515.26 270
14516.40 282
14517.54 321
14518.67 277
14519.81 322
14520.95 288
14522.09 289
14523.23 274
14524.36 272
14525.50 260
14526.64 272
14527.78 255
14528.92 254
14530.06 282
14531.19 261
14532.33 276
14533.47 274
14534.61 315
14535.75 282
14536.89 275
14538.03 289
14539.17 289
14540.31 270
14541.44 282
14542.58 283
14543.72 272
14544.86 275
14546.00 275
14547.14 272
14548.28 266
14549.42 281
14550.56 286
14551.70 270
14552.84 296
14553.98 280
14555.12 302
14556.25 302
14557.39 271
14558.53 282
14559.67 277
14560.81 295
14561.95 277
14563.09 303
14564.23 295
14565.37 273
14566.51 288
14567.65 277
14568.79 289
14569.93 286
14571.07 303
14572.21 301
14573.35 291
14574.49 286
14575.63 286
14576.77 277
14577.92 279
14579.06 293
14580.20 298
14581.34 308
14582.48 279
14583.62 305
14584.76 292
14585.90 299
14587.04 305
14588.18 323
14589.32 320
14590.46 324
14591.60 328
14592.74 334
14593.89 307
14595.03 301
14596.17 320
14597.31 307
14598.45 318
14599.59 308
14600.73 314
14601.87 304
14603.02 320
14604.16 309
14605.30 356
14606.44 359
14607.58 350
14608.72 317
14609.86 339
14611.01 363
14612.15 340
14613.29 345
14614.43 354
14615.57 374
14616.72 354
14617.86 375
14619.00 370
14620.14 345
14621.28 362
14622.43 389
14623.57 416
14624.71 400
14625.85 374
14627.00 392
14628.14 390
14629.28 389
14630.42 400
14631.56 392
14632.71 390
14633.85 427
14634.99 373
14636.14 404
14637.28 406
14638.42 384
14639.56 364
14640.71 369
14641.85 355
14642.99 333
14644.14 344
14645.28 335
14646.42 330
14647.56 340
14648.71 331
14649.85 323
14650.99 333
14652.14 303
14653.28 296
14654.42 301
14655.57 261
14656.71 292
14657.85 282
14659.00 312
14660.14 292
14661.29 254
14662.43 280
14663.57 285
14664.72 246
14665.86 278
14667.00 250
14668.15 262
14669.29 259
14670.44 262
14671.58 263
14672.73 245
14673.87 272
14675.01 235
14676.16 238
14677.30 240
14678.45 255
14679.59 253
14680.74 243
14681.88 251
14683.02 243
14684.17 246
14685.31 259
14686.46 246
14687.60 239
14688.75 244
14689.89 251
14691.04 250
14692.18 226
14693.33 226
14694.47 233
14695.62 236
14696.76 236
14697.91 242
14699.05 251
14700.20 248
14701.34 232
14702.49 236
14703.63 247
14704.78 230
14705.92 215
14707.07 239
14708.22 225
14709.36 228
14710.51 237
14711.65 255
14712.80 224
14713.94 241
14715.09 246
14716.23 233
14717.38 238
14718.53 219
14719.67 237
14720.82 232
14721.96 235
14723.11 226
14724.26 210
14725.40 246
14726.55 208
14727.70 220
14728.84 210
14729.99 232
14731.13 216
14732.28 218
14733.43 244
14734.57 226
14735.72 209
14736.87 221
14738.01 243
14739.16 208
14740.31 204
14741.45 209
14742.60 235
14743.75 208
14744.89 200
14746.04 209
14747.19 231
14748.34 223
14749.48 210
14750.63 209
14751.78 214
14752.92 216
14754.07 248
14755.22 219
14756.37 210
14757.51 259
14758.66 223
14759.81 217
14760.96 213
14762.10 210
14763.25 206
14764.40 204
14765.55 207
14766.70 194
14767.84 209
14768.99 194
14770.14 195
14771.29 224
14772.43 232
14773.58 211
14774.73 214
14775.88 220
14777.03 228
14778.18 196
14779.32 210
14780.47 218
14781.62 213
14782.77 188
14783.92 193
14785.07 184
14786.21 194
14787.36 194
14788.51 206
14789.66 181
14790.81 196
14791.96 206
14793.11 216
14794.26 195
14795.40 185
14796.55 195
14797.70 199
14798.85 186
14800.00 188
14801.15 210
14802.30 188
14803.45 228
14804.60 196
14805.75 210
14806.90 190
14808.05 197
14809.19 197
14810.34 203
14811.49 211
14812.64 185
14813.79 223
14814.94 212
14816.09 192
14817.24 183
14818.39 202
14819.54 196
14820.69 201
14821.84 204
14822.99 194
14824.14 197
14825.29 196
14826.44 190
14827.59 184
14828.74 194
14829.89 162
14831.04 212
14832.19 195
14833.34 189
14834.49 166
14835.64 193
14836.79 191
14837.95 193
14839.10 165
14840.25 206
14841.40 180
14842.55 191
14843.70 168
14844.85 161
14846.00 182
14847.15 161
14848.30 181
14849.45 168
14850.60 173
14851.76 183
14852.91 187
14854.06 180
14855.21 185
14856.36 205
14857.51 177
14858.66 191
14859.81 185
14860.97 183
14862.12 187
14863.27 181
14864.42 163
14865.57 163
14866.72 176
14867.88 179
14869.03 157
14870.18 180
14871.33 171
14872.48 185
14873.64 179
14874.79 187
14875.94 164
14877.09 159
14878.24 175
14879.40 183
14880.55 176
14881.70 157
14882.85 179
14884.00 171
14885.16 166
14886.31 158
14887.46 160
14888.61 184
14889.77 174
14890.92 164
14892.07 180
14893.23 170
14894.38 169
14895.53 170
14896.68 157
14897.84 175
14898.99 177
14900.14 172
14901.30 148
14902.45 168
14903.60 153
14904.75 168
14905.91 148
14907.06 168
14908.21 168
14909.37 182
14910.52 158
14911.67 177
14912.83 161
14913.98 146
14915.14 166
14916.29 163
14917.44 163
14918.60 169
14919.75 191
14920.90 174
14922.06 163
14923.21 164
14924.37 175
14925.52 155
14926.67 187
14927.83 148
14928.98 159
14930.14 185
14931.29 171
14932.44 148
14933.60 143
14934.75 161
14935.91 164
14937.06 164
14938.22 165
14939.37 183
14940.52 153
14941.68 163
14942.83 159
14943.99 178
14945.14 139
14946.30 154
14947.45 187
14948.61 173
14949.76 188
14950.92 158
14952.07 180
14953.23 199
14954.38 198
14955.54 164
14956.69 173
14957.85 162
14959.00 193
14960.16 198
14961.31 171
14962.47 151
14963.62 156
14964.78 160
14965.94 182
14967.09 176
14968.25 163
14969.40 172
14970.56 173
14971.71 157
14972.87 162
14974.03 176
14975.18 149
14976.34 190
14977.49 187
14978.65 161
14979.81 140
14980.96 165
14982.12 164
14983.27 170
14984.43 148
14985.59 173
14986.74 158
14987.90 167
14989.06 182
14990.21 158
14991.37 154
14992.53 154
14993.68 201
14994.84 177
14996.00 173
14997.15 136
14998.31 165
14999.47 173
15000.62 164
15001.78 154
15002.94 156
15004.09 176
15005.25 159
15006.41 161
15007.56 172
15008.72 162
15009.88 162
15011.04 179
15012.19 165
15013.35 173
15014.51 131
15015.67 158
15016.82 181
15017.98 173
15019.14 152
15020.30 179
15021.45 137
15022.61 164
15023.77 145
15024.93 163
15026.08 150
15027.24 159
15028.40 184
15029.56 149
15030.72 167
15031.87 148
15033.03 180
15034.19 151
15035.35 171
15036.51 166
15037.67 157
15038.82 167
15039.98 152
15041.14 164
15042.30 161
15043.46 149
15044.62 156
15045.78 168
15046.93 162
15048.09 151
15049.25 155
15050.41 155
15051.57 140
15052.73 168
15053.89 152
15055.05 155
15056.20 167
15057.36 175
15058.52 152
15059.68 182
15060.84 162
15062.00 160
15063.16 151
15064.32 158
15065.48 141
15066.64 149
15067.80 162
15068.96 147
15070.12 153
15071.28 152
15072.44 155
15073.60 137
15074.76 158
15075.91 133
15077.07 163
15078.23 159
15079.39 148
15080.55 188
15081.71 155
15082.87 156
15084.03 152
15085.19 174
15086.35 151
15087.51 150
15088.68 174
15089.84 186
15091.00 154
15092.16 165
15093.32 151
15094.48 151
15095.64 163
15096.80 156
15097.96 194
15099.12 150
15100.28 149
15101.44 151
15102.60 163
15103.76 155
15104.92 159
15106.08 176
15107.25 166
15108.41 159
15109.57 152
15110.73 146
15111.89 153
15113.05 153
15114.21 151
15115.37 136
15116.54 149
15117.70 166
15118.86 152
15120.02 146
15121.18 142
15122.34 160
15123.50 184
15124.67 163
15125.83 148
15126.99 171
15128.15 158
15129.31 144
15130.47 174
15131.64 168
15132.80 172
15133.96 171
15135.12 151
15136.28 149
15137.45 168
15138.61 166
15139.77 187
15140.93 164
15142.10 157
15143.26 167
15144.42 180
15145.58 174
15146.75 185
15147.91 138
15149.07 176
15150.23 164
15151.40 179
15152.56 161
15153.72 167
15154.88 172
15156.05 163
15157.21 163
15158.37 170
15159.54 147
15160.70 175
15161.86 178
15163.03 195
15164.19 186
15165.35 163
15166.52 178
15167.68 177
15168.84 171
15170.01 170
15171.17 172
15172.33 181
15173.50 180
15174.66 193
15175.82 179
15176.99 185
15178.15 182
15179.31 199
15180.48 179
15181.64 178
15182.81 178
15183.97 177
15185.13 196
15186.30 196
15187.46 185
15188.63 204
15189.79 197
15190.95 197
15192.12 204
15193.28 194
15194.45 190
15195.61 181
15196.78 197
15197.94 198
15199.10 197
15200.27 209
15201.43 211
15202.60 207
15203.76 189
15204.93 185
15206.09 180
15207.26 188
15208.42 185
15209.59 191
15210.75 188
15211.92 190
15213.08 200
15214.25 215
15215.41 204
15216.58 199
15217.74 208
15218.91 204
15220.07 226
15221.24 192
15222.40 232
15223.57 211
15224.74 211
15225.90 210
15227.07 225
15228.23 205
15229.40 236
15230.56 211
15231.73 240
15232.89 236
15234.06 207
15235.23 236
15236.39 233
15237.56 230
15238.72 235
15239.89 226
15241.06 222
15242.22 238
15243.39 224
15244.56 224
15245.72 230
15246.89 225
15248.05 227
15249.22 228
15250.39 206
15251.55 204
15252.72 205
15253.89 205
15255.05 217
15256.22 209
15257.39 183
15258.55 208
15259.72 211
15260.89 206
15262.05 193
15263.22 201
15264.39 187
15265.56 208
15266.72 211
15267.89 187
15269.06 183
15270.22 171
15271.39 180
15272.56 189
15273.73 185
15274.89 188
15276.06 181
15277.23 171
15278.40 186
15279.56 181
15280.73 184
15281.90 182
15283.07 197
15284.23 184
15285.40 183
15286.57 171
15287.74 162
15288.91 176
15290.07 174
15291.24 182
15292.41 184
15293.58 207
15294.75 193
15295.92 216
15297.08 194
15298.25 184
15299.42 173
15300.59 174
15301.76 175
15302.93 180
15304.09 176
15305.26 174
15306.43 194
15307.60 190
15308.77 185
15309.94 190
15311.11 179
15312.28 173
15313.44 202
15314.61 176
15315.78 192
15316.95 177
15318.12 194
15319.29 191
15320.46 201
15321.63 184
15322.80 183
15323.97 184
15325.14 184
15326.30 198
15327.47 181
15328.64 199
15329.81 194
15330.98 197
15332.15 191
15333.32 181
15334.49 185
15335.66 201
15336.83 185
15338.00 190
15339.17 203
15340.34 184
15341.51 181
15342.68 200
15343.85 214
15345.02 189
15346.19 192
15347.36 203
15348.53 212
15349.70 211
15350.87 192
15352.04 201
15353.21 218
15354.38 187
15355.55 218
15356.72 227
15357.90 203
15359.07 225
15360.24 203
15361.41 217
15362.58 241
15363.75 231
15364.92 210
15366.09 238
15367.26 225
15368.43 243
15369.60 209
15370.77 218
15371.95 212
15373.12 223
15374.29 197
15375.46 198
15376.63 198
15377.80 210
15378.97 225
15380.15 207
15381.32 214
15382.49 198
15383.66 229
15384.83 224
15386.00 209
15387.17 215
15388.35 194
15389.52 220
15390.69 204
15391.86 181
15393.03 225
15394.21 228
15395.38 234
15396.55 181
15397.72 228
15398.89 188
15400.07 205
15401.24 202
15402.41 197
15403.58 198
15404.76 178
15405.93 179
15407.10 184
15408.27 194
15409.45 178
15410.62 172
15411.79 178
15412.96 191
15414.14 210
15415.31 192
15416.48 172
15417.66 182
15418.83 175
15420.00 177
15421.17 171
15422.35 161
15423.52 158
15424.69 149
15425.87 159
15427.04 165
15428.21 153
15429.39 184
15430.56 195
15431.73 178
15432.91 170
15434.08 145
15435.25 176
15436.43 161
15437.60 161
15438.77 195
15439.95 166
15441.12 178
15442.30 162
15443.47 178
15444.64 164
15445.82 172
15446.99 181
15448.17 162
15449.34 163
15450.51 172
15451.69 176
15452.86 159
15454.04 186
15455.21 165
15456.39 177
15457.56 192
15458.73 166
15459.91 161
15461.08 161
15462.26 151
15463.43 174
15464.61 171
15465.78 157
15466.96 174
15468.13 169
15469.31 174
15470.48 196
15471.66 171
15472.83 159
15474.01 187
15475.18 164
15476.36 171
15477.53 183
15478.71 182
15479.88 170
15481.06 189
15482.23 168
15483.41 176
15484.58 158
15485.76 164
15486.93 174
15488.11 169
15489.29 173
15490.46 178
15491.64 174
15492.81 157
15493.99 148
15495.16 177
15496.34 179
15497.52 178
15498.69 179
15499.87 189
15501.04 179
15502.22 169
15503.40 173
15504.57 178
15505.75 172
15506.92 168
15508.10 172
15509.28 187
15510.45 188
15511.63 162
15512.81 176
15513.98 190
15515.16 187
15516.34 177
15517.51 181
15518.69 183
15519.87 165
15521.04 195
15522.22 171
15523.40 168
15524.57 160
15525.75 178
15526.93 199
15528.11 176
15529.28 186
15530.46 190
15531.64 171
15532.81 191
15533.99 174
15535.17 204
15536.35 199
15537.52 176
15538.70 186
15539.88 169
15541.06 194
15542.23 186
15543.41 183
15544.59 174
15545.77 178
15546.95 193
15548.12 189
15549.30 183
15550.48 204
15551.66 202
15552.83 193
15554.01 203
15555.19 190
15556.37 214
15557.55 218
15558.73 214
15559.90 215
15561.08 197
15562.26 195
15563.44 205
15564.62 216
15565.80 203
15566.97 198
15568.15 218
15569.33 203
15570.51 207
15571.69 205
15572.87 200
15574.05 227
15575.23 231
15576.40 196
15577.58 208
15578.76 223
15579.94 225
15581.12 235
15582.30 249
15583.48 222
15584.66 218
15585.84 241
15587.02 259
15588.20 240
15589.38 244
15590.56 252
15591.73 267
15592.91 259
15594.09 214
15595.27 261
15596.45 257
15597.63 238
15598.81 276
15599.99 269
15601.17 268
15602.35 259
15603.53 281
15604.71 274
15605.89 299
15607.07 295
15608.25 307
15609.43 300
15610.61 305
15611.79 309
15612.97 298
15614.15 295
15615.33 290
15616.51 303
15617.69 301
15618.88 331
15620.06 322
15621.24 332
15622.42 326
15623.60 312
15624.78 350
15625.96 313
15627.14 330
15628.32 315
15629.50 343
15630.68 332
15631.86 355
15633.05 364
15634.23 381
15635.41 357
15636.59 340
15637.77 359
15638.95 366
15640.13 369
15641.31 358
15642.50 381
15643.68 394
15644.86 376
15646.04 401
15647.22 379
15648.40 381
15649.58 387
15650.77 341
15651.95 369
15653.13 370
15654.31 338
15655.49 359
15656.68 368
15657.86 365
15659.04 373
15660.22 360
15661.40 398
15662.59 382
15663.77 346
15664.95 357
15666.13 325
15667.32 332
15668.50 370
15669.68 367
15670.86 331
15672.05 320
15673.23 310
15674.41 321
15675.59 315
15676.78 342
15677.96 298
15679.14 315
15680.32 331
15681.51 318
15682.69 312
15683.87 332
15685.06 307
15686.24 313
15687.42 353
15688.61 310
15689.79 313
15690.97 289
15692.16 320
15693.34 305
15694.52 313
15695.71 324
15696.89 326
15698.07 328
15699.26 330
15700.44 313
15701.62 302
15702.81 305
15703.99 293
15705.17 313
15706.36 314
15707.54 318
15708.73 322
15709.91 355
15711.09 338
15712.28 337
15713.46 337
15714.65 332
15715.83 321
15717.02 348
15718.20 339
15719.38 324
15720.57 360
15721.75 362
15722.94 355
15724.12 354
15725.31 358
15726.49 349
15727.68 368
15728.86 336
15730.04 380
15731.23 359
15732.41 380
15733.60 359
15734.78 390
15735.97 380
15737.15 369
15738.34 357
15739.52 372
15740.71 419
15741.89 400
15743.08 422
15744.27 473
15745.45 445
15746.64 395
15747.82 405
15749.01 431
15750.19 419
15751.38 443
15752.56 435
15753.75 417
15754.93 434
15756.12 405
15757.31 427
15758.49 442
15759.68 454
15760.86 446
15762.05 448
15763.24 450
15764.42 441
15765.61 433
15766.79 400
15767.98 417
15769.17 393
15770.35 427
15771.54 366
15772.72 399
15773.91 405
15775.10 409
15776.28 356
15777.47 369
15778.66 398
15779.84 394
15781.03 403
15782.22 364
15783.40 373
15784.59 366
15785.78 391
15786.96 367
15788.15 353
15789.34 350
15790.53 341
15791.71 359
15792.90 360
15794.09 328
15795.27 314
15796.46 327
15797.65 328
15798.84 295
15800.02 284
15801.21 281
15802.40 305
15803.59 318
15804.77 277
15805.96 278
15807.15 293
15808.34 295
15809.52 255
15810.71 284
15811.90 270
15813.09 275
15814.28 297
15815.46 290
15816.65 284
15817.84 253
15819.03 256
15820.22 308
15821.40 300
15822.59 304
15823.78 262
15824.97 275
15826.16 281
15827.35 263
15828.53 264
15829.72 265
15830.91 243
15832.10 258
15833.29 264
15834.48 273
15835.67 258
15836.85 278
15838.04 257
15839.23 262
15840.42 267
15841.61 284
15842.80 272
15843.99 269
15845.18 269
15846.37 262
15847.55 263
15848.74 279
15849.93 276
15851.12 275
15852.31 299
15853.50 292
15854.69 277
15855.88 253
15857.07 274
15858.26 259
15859.45 273
15860.64 259
15861.83 274
15863.02 277
15864.21 285
15865.40 277
15866.59 293
15867.78 285
15868.97 265
15870.16 266
15871.35 270
15872.54 292
15873.73 269
15874.92 277
15876.11 299
15877.30 300
15878.49 275
15879.68 300
15880.87 328
15882.06 308
15883.25 319
15884.44 326
15885.63 290
15886.82 290
15888.01 295
15889.20 333
15890.39 306
15891.59 319
15892.78 330
15893.97 319
15895.16 323
15896.35 331
15897.54 337
15898.73 349
15899.92 355
15901.11 349
15902.30 322
15903.50 308
15904.69 324
15905.88 340
15907.07 363
15908.26 371
15909.45 337
15910.64 351
15911.84 364
15913.03 360
15914.22 359
15915.41 352
15916.60 311
15917.79 337
15918.99 365
15920.18 345
15921.37 346
15922.56 349
15923.75 369
15924.95 342
15926.14 354
15927.33 334
15928.52 354
15929.71 363
15930.91 341
15932.10 352
15933.29 358
15934.48 342
15935.68 363
15936.87 344
15938.06 325
15939.25 307
15940.45 318
15941.64 331
15942.83 314
15944.03 296
15945.22 301
15946.41 296
15947.60 250
15948.80 259
15949.99 269
15951.18 247
15952.38 226
15953.57 248
15954.76 231
15955.96 229
15957.15 234
15958.34 248
15959.54 221
15960.73 228
15961.92 213
15963.12 211
15964.31 211
15965.50 213
15966.70 209
15967.89 217
15969.08 211
15970.28 211
15971.47 188
15972.67 190
15973.86 215
15975.05 226
15976.25 215
15977.44 177
15978.64 180
15979.83 198
15981.02 192
15982.22 209
15983.41 176
15984.61 172
15985.80 204
15987.00 205
15988.19 184
15989.38 181
15990.58 196
15991.77 186
15992.97 190
15994.16 199
15995.36 183
15996.55 188
15997.75 207
15998.94 194
16000.14 169
16001.33 178
16002.53 163
16003.72 224
16004.92 195
16006.11 169
16007.31 175
16008.50 208
16009.70 187
16010.89 183
16012.09 194
16013.28 189
16014.48 207
16015.67 174
16016.87 168
16018.07 174
16019.26 192
16020.46 203
16021.65 187
16022.85 180
16024.04 155
16025.24 177
16026.44 200
16027.63 192
16028.83 170
16030.02 183
16031.22 176
16032.42 183
16033.61 185
16034.81 171
16036.00 176
16037.20 178
16038.40 184
16039.59 184
16040.79 166
16041.99 172
16043.18 166
16044.38 195
16045.58 184
16046.77 145
16047.97 149
16049.17 185
16050.36 167
16051.56 155
16052.76 170
16053.95 162
16055.15 193
16056.35 165
16057.54 174
16058.74 160
16059.94 183
16061.14 175
16062.33 173
16063.53 147
16064.73 167
16065.92 179
16067.12 175
16068.32 165
16069.52 187
16070.71 166
16071.91 190
16073.11 165
16074.31 161
16075.50 168
16076.70 166
16077.90 151
16079.10 152
16080.30 178
16081.49 141
16082.69 176
16083.89 177
16085.09 171
16086.29 156
16087.48 168
16088.68 180
16089.88 151
16091.08 153
16092.28 150
16093.48 179
16094.67 171
16095.87 148
16097.07 133
16098.27 152
16099.47 140
16100.67 161
16101.87 165
16103.06 150
16104.26 168
16105.46 166
16106.66 168
16107.86 145
16109.06 160
16110.26 164
16111.46 152
16112.66 141
16113.86 149
16115.05 158
16116.25 184
16117.45 147
16118.65 153
16119.85 141
16121.05 153
16122.25 145
16123.45 147
16124.65 145
16125.85 148
16127.05 161
16128.25 147
16129.45 147
16130.65 142
16131.85 130
16133.05 155
16134.25 162
16135.45 158
16136.65 150
16137.85 154
16139.05 165
16140.25 140
16141.45 155
16142.65 160
16143.85 158
16145.05 149
16146.25 155
16147.45 158
16148.65 174
16149.85 179
16151.05 167
16152.25 179
16153.45 159
16154.65 157
16155.85 153
16157.05 145
16158.25 155
16159.46 142
16160.66 151
16161.86 162
16163.06 157
16164.26 145
16165.46 166
16166.66 153
16167.86 142
16169.06 166
16170.27 184
16171.47 156
16172.67 160
16173.87 169
16175.07 164
16176.27 161
16177.47 172
16178.67 152
16179.88 151
16181.08 153
16182.28 184
16183.48 160
16184.68 159
16185.89 147
16187.09 168
16188.29 199
16189.49 160
16190.69 164
16191.90 158
16193.10 164
16194.30 186
16195.50 174
16196.70 183
16197.91 166
16199.11 171
16200.31 162
16201.51 167
16202.72 167
16203.92 165
16205.12 179
16206.32 175
16207.53 158
16208.73 174
16209.93 186
16211.13 190
16212.34 182
16213.54 152
16214.74 188
16215.95 188
16217.15 183
16218.35 171
16219.55 170
16220.76 194
16221.96 197
16223.16 189
16224.37 196
16225.57 173
16226.77 176
16227.98 182
16229.18 190
16230.38 190
16231.59 180
16232.79 189
16233.99 186
16235.20 196
16236.40 185
16237.61 195
16238.81 199
16240.01 195
16241.22 207
16242.42 221
16243.63 204
16244.83 224
16246.03 220
16247.24 217
16248.44 212
16249.65 220
16250.85 230
16252.05 231
16253.26 243
16254.46 242
16255.67 232
16256.87 239
16258.08 244
16259.28 236
16260.49 219
16261.69 227
16262.89 246
16264.10 222
16265.30 251
16266.51 260
16267.71 238
16268.92 236
16270.12 208
16271.33 247
16272.53 246
16273.74 259
16274.94 244
16276.15 243
16277.35 221
16278.56 246
16279.77 218
16280.97 233
16282.18 253
16283.38 227
16284.59 238
16285.79 247
16287.00 254
16288.20 243
16289.41 236
16290.61 248
16291.82 256
16293.03 280
16294.23 245
16295.44 244
16296.64 262
16297.85 276
16299.06 248
16300.26 250
16301.47 269
16302.67 278
16303.88 258
16305.09 271
16306.29 259
16307.50 258
16308.71 283
16309.91 250
16311.12 257
16312.33 256
16313.53 246
16314.74 246
16315.95 248
16317.15 229
16318.36 233
16319.57 254
16320.77 232
16321.98 227
16323.19 223
16324.39 201
16325.60 205
16326.81 207
16328.01 221
16329.22 227
16330.43 197
16331.64 186
16332.84 183
16334.05 184
16335.26 182
16336.47 202
16337.67 177
16338.88 170
16340.09 180
16341.30 199
16342.50 202
16343.71 182
16344.92 177
16346.13 193
16347.33 172
16348.54 176
16349.75 172
16350.96 168
16352.17 182
16353.37 189
16354.58 165
16355.79 175
16357.00 174
16358.21 170
16359.41 192
16360.62 184
16361.83 177
16363.04 173
16364.25 184
16365.46 169
16366.67 168
16367.87 186
16369.08 162
16370.29 161
16371.50 163
16372.71 185
16373.92 153
16375.13 174
16376.34 161
16377.54 169
16378.75 154
16379.96 161
16381.17 142
16382.38 158
16383.59 179
16384.80 171
16386.01 166
16387.22 152
16388.43 158
16389.64 171
16390.85 188
16392.05 162
16393.26 146
16394.47 162
16395.68 171
16396.89 171
16398.10 149
16399.31 173
16400.52 165
16401.73 151
16402.94 168
16404.15 146
16405.36 186
16406.57 179
16407.78 164
16408.99 179
16410.20 171
16411.41 165
16412.62 163
16413.83 173
16415.04 136
16416.25 153
16417.46 145
16418.67 179
16419.88 158
16421.10 166
16422.31 169
16423.52 142
16424.73 164
16425.94 155
16427.15 174
16428.36 163
16429.57 165
16430.78 164
16431.99 149
16433.20 168
16434.41 147
16435.63 162
16436.84 169
16438.05 167
16439.26 150
16440.47 166
16441.68 174
16442.89 136
16444.10 154
16445.32 152
16446.53 138
16447.74 144
16448.95 130
16450.16 149
16451.37 141
16452.59 154
16453.80 142
16455.01 145
16456.22 153
16457.43 154
16458.64 142
16459.86 157
16461.07 152
16462.28 145
16463.49 146
16464.70 120
16465.92 137
16467.13 121
16468.34 120
16469.55 122
16470.77 131
16471.98 138
16473.19 143
16474.40 126
16475.62 148
16476.83 131
16478.04 134
16479.25 134
16480.47 128
16481.68 144
16482.89 158
16484.11 159
16485.32 137
16486.53 138
16487.74 133
16488.96 125
16490.17 121
16491.38 136
16492.60 139
16493.81 148
16495.02 135
16496.24 137
16497.45 133
16498.66 128
16499.88 139
16501.09 135
16502.30 148
16503.52 135
16504.73 158
16505.94 128
16507.16 143
16508.37 144
16509.59 139
16510.80 129
16512.01 133
16513.23 132
16514.44 141
16515.66 135
16516.87 122
16518.08 144
16519.30 131
16520.51 124
16521.73 127
16522.94 129
16524.16 143
16525.37 125
16526.58 140
16527.80 132
16529.01 132
16530.23 133
16531.44 138
16532.66 148
16533.87 149
16535.09 135
16536.30 135
16537.52 130
16538.73 124
16539.95 120
16541.16 131
16542.38 147
16543.59 138
16544.81 135
16546.02 136
16547.24 149
16548.45 155
16549.67 134
16550.88 147
16552.10 135
16553.31 122
16554.53 129
16555.74 122
16556.96 143
16558.18 128
16559.39 121
16560.61 150
16561.82 123
16563.04 135
16564.25 141
16565.47 142
16566.69 141
16567.90 125
16569.12 145
16570.33 135
16571.55 121
16572.77 136
16573.98 138
16575.20 145
16576.41 127
16577.63 136
16578.85 145
16580.06 133
16581.28 148
16582.50 161
16583.71 142
16584.93 134
16586.15 135
16587.36 136
16588.58 139
16589.80 124
16591.01 153
16592.23 136
16593.45 132
16594.66 117
16595.88 130
16597.10 140
16598.32 151
16599.53 119
16600.75 130
16601.97 130
16603.18 143
16604.40 146
16605.62 128
16606.84 118
16608.05 112
16609.27 152
16610.49 122
16611.71 132
16612.92 125
16614.14 123
16615.36 127
16616.58 126
16617.79 123
16619.01 114
16620.23 123
16621.45 147
16622.67 129
16623.88 126
16625.10 121
16626.32 107
16627.54 114
16628.76 123
16629.97 111
16631.19 114
16632.41 112
16633.63 113
16634.85 117
16636.07 119
16637.29 114
16638.50 129
16639.72 134
16640.94 121
16642.16 104
16643.38 109
16644.60 118
16645.82 133
16647.03 114
16648.25 108
16649.47 128
16650.69 117
16651.91 114
16653.13 112
16654.35 107
16655.57 124
16656.79 117
16658.01 113
16659.23 119
16660.45 129
16661.66 120
16662.88 116
16664.10 124
16665.32 120
16666.54 116
16667.76 106
16668.98 126
16670.20 120
16671.42 117
16672.64 122
16673.86 132
16675.08 124
16676.30 118
16677.52 98
16678.74 126
16679.96 130
16681.18 102
16682.40 120
16683.62 121
16684.84 117
16686.06 121
16687.28 127
16688.50 103
16689.72 119
16690.94 109
16692.16 113
16693.39 133
16694.61 99
16695.83 105
16697.05 120
16698.27 109
16699.49 108
16700.71 123
16701.93 114
16703.15 101
16704.37 119
16705.59 123
16706.81 102
16708.04 97
16709.26 110
16710.48 120
16711.70 135
16712.92 132
16714.14 109
16715.36 108
16716.58 116
16717.81 104
16719.03 110
16720.25 105
16721.47 118
16722.69 124
16723.91 109
16725.14 111
16726.36 132
16727.58 113
16728.80 128
16730.02 113
16731.24 111
16732.47 107
16733.69 103
16734.91 123
16736.13 110
16737.36 114
16738.58 122
16739.80 108
16741.02 120
16742.24 103
16743.47 119
16744.69 104
16745.91 103
16747.13 115
16748.36 106
16749.58 110
16750.80 115
16752.02 110
16753.25 103
16754.47 99
16755.69 124
16756.92 123
16758.14 97
16759.36 111
16760.59 104
16761.81 110
16763.03 111
16764.25 101
16765.48 104
16766.70 89
16767.92 112
16769.15 137
16770.37 114
16771.59 100
16772.82 113
16774.04 107
16775.27 122
16776.49 100
16777.71 145
16778.94 126
16780.16 109
16781.38 119
16782.61 107
16783.83 104
16785.06 111
16786.28 113
16787.50 130
16788.73 108
16789.95 124
16791.18 107
16792.40 130
16793.62 114
16794.85 103
16796.07 115
16797.30 127
16798.52 96
16799.75 91
16800.97 119
16802.19 110
16803.42 121
16804.64 121
16805.87 113
16807.09 122
16808.32 115
16809.54 127
16810.77 114
16811.99 108
16813.22 114
16814.44 131
16815.67 106
16816.89 114
16818.12 121
16819.34 111
16820.57 125
16821.79 112
16823.02 110
16824.24 120
16825.47 115
16826.70 127
16827.92 133
16829.15 154
16830.37 131
16831.60 125
16832.82 134
16834.05 111
16835.27 131
16836.50 124
16837.73 132
16838.95 126
16840.18 136
16841.40 137
16842.63 132
16843.86 135
16845.08 138
16846.31 126
16847.53 135
16848.76 133
16849.99 122
16851.21 120
16852.44 132
16853.67 125
16854.89 138
16856.12 148
16857.35 139
16858.57 148
16859.80 146
16861.03 131
16862.25 136
16863.48 129
16864.71 142
16865.93 162
16867.16 158
16868.39 127
16869.61 138
16870.84 139
16872.07 145
16873.30 161
16874.52 142
16875.75 120
16876.98 151
16878.20 145
16879.43 158
16880.66 133
16881.89 131
16883.11 155
16884.34 162
16885.57 161
16886.80 170
16888.02 146
16889.25 169
16890.48 199
16891.71 177
16892.94 155
16894.16 130
16895.39 155
16896.62 162
16897.85 138
16899.08 135
16900.30 145
16901.53 158
16902.76 179
16903.99 156
16905.22 140
16906.45 153
16907.67 157
16908.90 160
16910.13 152
16911.36 147
16912.59 144
16913.82 160
16915.04 154
16916.27 155
16917.50 170
16918.73 156
16919.96 158
16921.19 155
16922.42 159
16923.65 134
16924.88 146
16926.10 153
16927.33 139
16928.56 155
16929.79 146
16931.02 163
16932.25 152
16933.48 161
16934.71 146
16935.94 144
16937.17 147
16938.40 151
16939.63 154
16940.86 153
16942.09 145
16943.32 165
16944.55 157
16945.78 152
16947.01 135
16948.24 159
16949.47 154
16950.70 152
16951.93 161
16953.16 131
16954.39 149
16955.62 140
16956.85 140
16958.08 148
16959.31 164
16960.54 149
16961.77 141
16963.00 139
16964.23 160
16965.46 148
16966.69 142
16967.92 148
16969.15 129
16970.38 133
16971.61 130
16972.84 154
16974.07 140
16975.30 160
16976.54 129
16977.77 155
16979.00 143
16980.23 114
16981.46 129
16982.69 142
16983.92 154
16985.15 140
16986.38 129
16987.62 122
16988.85 127
16990.08 117
16991.31 139
16992.54 137
16993.77 149
16995.00 132
16996.24 131
16997.47 131
16998.70 125
16999.93 130
17001.16 129
17002.39 119
17003.63 113
17004.86 121
17006.09 113
17007.32 143
17008.55 115
17009.79 130
17011.02 143
17012.25 124
17013.48 123
17014.72 112
17015.95 124
17017.18 120
17018.41 118
17019.64 106
17020.88 113
17022.11 107
17023.34 129
17024.58 114
17025.81 147
17027.04 130
17028.27 115
17029.51 125
17030.74 134
17031.97 148
17033.21 130
17034.44 114
17035.67 144
17036.90 141
17038.14 120
17039.37 131
17040.60 110
17041.84 132
17043.07 116
17044.30 121
17045.54 111
17046.77 132
17048.00 115
17049.24 130
17050.47 129
17051.70 117
17052.94 110
17054.17 137
17055.41 135
17056.64 117
17057.87 111
17059.11 123
17060.34 121
17061.58 115
17062.81 128
17064.04 119
17065.28 106
17066.51 104
17067.75 113
17068.98 112
17070.21 116
17071.45 111
17072.68 99
17073.92 104
17075.15 108
17076.39 121
17077.62 117
17078.86 124
17080.09 99
17081.33 115
17082.56 127
17083.80 116
17085.03 123
17086.26 124
17087.50 113
17088.73 96
17089.97 106
17091.20 127
17092.44 119
17093.68 116
17094.91 118
17096.15 111
17097.38 122
17098.62 121
17099.85 112
17101.09 102
17102.32 120
17103.56 111
17104.79 126
17106.03 120
17107.26 96
17108.50 112
17109.74 126
17110.97 117
17112.21 99
17113.44 115
17114.68 113
17115.92 108
17117.15 96
17118.39 111
17119.62 112
17120.86 128
17122.10 110
17123.33 100
17124.57 117
17125.80 109
17127.04 121
17128.28 105
17129.51 101
17130.75 115
17131.99 119
17133.22 117
17134.46 124
17135.70 104
17136.93 117
17138.17 106
17139.41 119
17140.64 110
17141.88 100
17143.12 123
17144.35 108
17145.59 99
17146.83 106
17148.07 120
17149.30 102
17150.54 97
17151.78 115
17153.02 107
17154.25 89
17155.49 121
17156.73 110
17157.96 96
17159.20 110
17160.44 114
17161.68 120
17162.92 86
17164.15 97
17165.39 115
17166.63 112
17167.87 104
17169.10 126
17170.34 123
17171.58 111
17172.82 88
17174.06 115
17175.29 134
17176.53 104
17177.77 100
17179.01 108
17180.25 108
17181.49 100
17182.72 107
17183.96 98
17185.20 110
17186.44 102
17187.68 94
17188.92 96
17190.15 97
17191.39 97
17192.63 118
17193.87 107
17195.11 89
17196.35 94
17197.59 88
17198.83 108
17200.07 104
17201.30 100
17202.54 98
17203.78 100
17205.02 82
17206.26 101
17207.50 100
17208.74 92
17209.98 104
17211.22 102
17212.46 110
17213.70 86
17214.94 102
17216.18 95
17217.42 100
17218.66 71
17219.90 90
17221.14 98
17222.38 87
17223.62 96
17224.86 106
17226.10 111
17227.34 103
17228.58 92
17229.82 122
17231.06 97
17232.30 87
17233.54 83
17234.78 109
17236.02 90
17237.26 83
17238.50 90
17239.74 88
17240.98 92
17242.22 69
17243.46 85
17244.70 101
17245.94 97
17247.18 90
17248.42 92
17249.66 74
17250.90 92
17252.14 89
17253.39 94
17254.63 102
17255.87 105
17257.11 96
17258.35 88
17259.59 99
17260.83 88
17262.07 88
17263.31 94
17264.56 100
17265.80 85
17267.04 101
17268.28 99
17269.52 86
17270.76 92
17272.00 90
17273.25 75
17274.49 97
17275.73 111
17276.97 86
17278.21 80
17279.45 90
17280.70 113
17281.94 106
17283.18 103
17284.42 96
17285.66 100
17286.91 89
17288.15 87
17289.39 85
17290.63 97
17291.88 121
17293.12 100
17294.36 88
17295.60 95
17296.85 98
17298.09 76
17299.33 91
17300.57 78
17301.82 85
17303.06 87
17304.30 116
17305.54 90
17306.79 71
17308.03 88
17309.27 96
17310.52 93
17311.76 84
17313.00 92
17314.25 103
17315.49 92
17316.73 82
17317.97 96
17319.22 91
17320.46 98
17321.71 88
17322.95 92
17324.19 100
17325.44 87
17326.68 88
17327.92 87
17329.17 87
17330.41 92
17331.65 110
17332.90 61
17334.14 80
17335.39 71
17336.63 90
17337.87 70
17339.12 80
17340.36 87
17341.61 88
17342.85 69
17344.09 72
17345.34 74
17346.58 96
17347.83 91
17349.07 79
17350.32 93
17351.56 76
17352.80 76
17354.05 86
17355.29 79
17356.54 83
17357.78 99
17359.03 95
17360.27 103
17361.52 80
17362.76 86
17364.01 86
17365.25 76
17366.50 89
17367.74 86
17368.99 74
17370.23 76
17371.48 79
17372.72 97
17373.97 93
17375.21 84
17376.46 95
17377.70 89
17378.95 91
17380.19 90
17381.44 74
17382.69 76
17383.93 101
17385.18 87
17386.42 80
17387.67 95
17388.91 108
17390.16 92
17391.41 87
17392.65 93
17393.90 84
17395.14 72
17396.39 103
17397.64 82
17398.88 80
17400.13 108
17401.37 73
17402.62 99
17403.87 84
17405.11 91
17406.36 89
17407.61 75
17408.85 70
17410.10 94
17411.35 100
17412.59 81
17413.84 79
17415.09 91
17416.33 96
17417.58 84
17418.83 95
17420.07 98
17421.32 86
17422.57 80
17423.82 93
17425.06 76
17426.31 78
17427.56 108
17428.80 104
17430.05 87
17431.30 88
17432.55 71
17433.79 83
17435.04 74
17436.29 73
17437.54 88
17438.78 98
17440.03 90
17441.28 85
17442.53 86
17443.77 93
17445.02 89
17446.27 95
17447.52 75
17448.77 91
17450.01 79
17451.26 89
17452.51 82
17453.76 97
17455.01 67
17456.25 96
17457.50 96
17458.75 98
17460.00 97
17461.25 93
17462.50 89
17463.74 86
17464.99 98
17466.24 93
17467.49 101
17468.74 80
17469.99 99
17471.24 82
17472.49 108
17473.73 113
17474.98 90
17476.23 97
17477.48 93
17478.73 107
17479.98 105
17481.23 79
17482.48 99
17483.73 106
17484.98 115
17486.23 115
17487.47 93
17488.72 99
17489.97 92
17491.22 100
17492.47 106
17493.72 97
17494.97 98
17496.22 98
17497.47 97
17498.72 110
17499.97 104
17501.22 98
17502.47 105
17503.72 90
17504.97 80
17506.22 102
17507.47 94
17508.72 95
17509.97 100
17511.22 100
17512.47 104
17513.72 95
17514.97 85
17516.22 107
17517.47 89
17518.72 83
17519.97 97
17521.22 116
17522.47 91
17523.72 78
17524.98 102
17526.23 104
17527.48 96
17528.73 99
17529.98 109
17531.23 115
17532.48 87
17533.73 87
17534.98 93
17536.23 109
17537.48 104
17538.74 95
17539.99 113
17541.24 93
17542.49 103
17543.74 109
17544.99 115
17546.24 104
17547.50 107
17548.75 102
17550.00 109
17551.25 82
17552.50 110
17553.75 105
17555.01 113
17556.26 109
17557.51 99
17558.76 101
17560.01 110
17561.26 101
17562.52 107
17563.77 116
17565.02 109
17566.27 95
17567.53 95
17568.78 110
17570.03 106
17571.28 101
17572.53 97
17573.79 98
17575.04 111
17576.29 112
17577.54 98
17578.80 106
17580.05 114
17581.30 91
17582.56 97
17583.81 99
17585.06 101
17586.31 108
17587.57 96
17588.82 89
17590.07 108
17591.33 85
17592.58 112
17593.83 86
17595.08 99
17596.34 79
17597.59 98
17598.84 92
17600.10 112
17601.35 96
17602.61 98
17603.86 113
17605.11 97
17606.37 115
17607.62 83
17608.87 101
17610.13 80
17611.38 99
17612.63 84
17613.89 94
17615.14 95
17616.40 103
17617.65 88
17618.90 101
17620.16 100
17621.41 95
17622.67 89
17623.92 86
17625.17 109
17626.43 86
17627.68 94
17628.94 89
17630.19 104
17631.45 89
17632.70 96
17633.96 116
17635.21 100
17636.47 96
17637.72 95
17638.97 116
17640.23 102
17641.48 92
17642.74 98
17643.99 103
17645.25 88
17646.50 117
17647.76 97
17649.01 107
17650.27 93
17651.52 101
17652.78 115
17654.04 110
17655.29 81
17656.55 114
17657.80 94
17659.06 109
17660.31 104
17661.57 87
17662.82 105
17664.08 100
17665.33 102
17666.59 85
17667.85 90
17669.10 97
17670.36 97
17671.61 98
17672.87 108
17674.13 83
17675.38 108
17676.64 102
17677.89 113
17679.15 81
17680.41 91
17681.66 111
17682.92 87
17684.18 96
17685.43 84
17686.69 101
17687.95 91
17689.20 101
17690.46 96
17691.71 99
17692.97 91
17694.23 106
17695.49 102
17696.74 107
17698.00 111
17699.26 97
17700.51 98
17701.77 106
17703.03 110
17704.28 102
17705.54 104
17706.80 86
17708.06 106
17709.31 105
17710.57 107
17711.83 106
17713.08 118
17714.34 109
17715.60 93
17716.86 93
17718.11 101
17719.37 115
17720.63 91
17721.89 108
17723.15 76
17724.40 112
17725.66 89
17726.92 112
17728.18 88
17729.43 102
17730.69 104
17731.95 115
17733.21 110
17734.47 115
17735.73 115
17736.98 109
17738.24 102
17739.50 89
17740.76 109
17742.02 94
17743.28 104
17744.53 103
17745.79 121
17747.05 98
17748.31 110
17749.57 106
17750.83 102
17752.09 98
17753.34 95
17754.60 86
17755.86 98
17757.12 102
17758.38 102
17759.64 103
17760.90 104
17762.16 111
17763.42 111
17764.68 109
17765.94 85
17767.19 97
17768.45 106
17769.71 94
17770.97 88
17772.23 89
17773.49 100
17774.75 96
17776.01 99
17777.27 95
17778.53 96
17779.79 80
17781.05 72
17782.31 75
17783.57 107
17784.83 107
17786.09 96
17787.35 76
17788.61 79
17789.87 88
17791.13 79
17792.39 96
17793.65 79
17794.91 111
17796.17 76
17797.43 85
17798.69 87
17799.95 81
17801.21 87
17802.47 92
17803.73 90
17805.00 92
17806.26 80
17807.52 82
17808.78 80
17810.04 82
17811.30 90
17812.56 75
17813.82 82
17815.08 76
17816.34 117
17817.60 93
17818.87 103
17820.13 89
17821.39 90
17822.65 87
17823.91 88
17825.17 89
17826.43 81
17827.69 103
17828.96 84
17830.22 79
17831.48 86
17832.74 100
17834.00 86
17835.26 88
17836.53 76
17837.79 100
17839.05 92
17840.31 98
17841.57 88
17842.84 84
17844.10 92
17845.36 89
17846.62 97
17847.88 80
17849.15 86
17850.41 82
17851.67 93
17852.93 79
17854.20 84
17855.46 71
17856.72 97
17857.98 85
17859.25 89
17860.51 86
17861.77 91
17863.03 99
17864.30 89
17865.56 85
17866.82 92
17868.09 69
17869.35 81
17870.61 99
17871.87 80
17873.14 86
17874.40 104
17875.66 95
17876.93 101
17878.19 91
17879.45 76
17880.72 73
17881.98 84
17883.24 85
17884.51 66
17885.77 82
17887.03 80
17888.30 80
17889.56 76
17890.83 73
17892.09 84
17893.35 93
17894.62 94
17895.88 77
17897.14 96
17898.41 96
17899.67 93
17900.94 87
17902.20 77
17903.46 85
17904.73 83
17905.99 103
17907.26 73
17908.52 77
17909.79 86
17911.05 94
17912.32 85
17913.58 82
17914.84 102
17916.11 87
17917.37 74
17918.64 72
17919.90 87
17921.17 84
17922.43 82
17923.70 85
17924.96 86
17926.23 94
17927.49 69
17928.76 72
17930.02 90
17931.29 70
17932.55 87
17933.82 74
17935.08 79
17936.35 74
17937.61 71
17938.88 91
17940.14 88
17941.41 91
17942.68 86
17943.94 96
17945.21 75
17946.47 92
17947.74 72
17949.00 88
17950.27 75
17951.54 71
17952.80 74
17954.07 82
17955.33 85
17956.60 95
17957.87 96
17959.13 100
17960.40 76
17961.66 82
17962.93 96
17964.20 93
17965.46 94
17966.73 83
17968.00 84
17969.26 77
17970.53 99
17971.80 69
17973.06 91
17974.33 62
17975.60 87
17976.86 86
17978.13 94
17979.40 85
17980.66 81
17981.93 91
17983.20 88
17984.46 85
17985.73 71
17987.00 71
17988.26 68
17989.53 93
17990.80 98
17992.07 83
17993.33 72
17994.60 97
17995.87 89
17997.14 66
17998.40 89
17999.67 86
18000.94 87
18002.21 72
18003.47 83
18004.74 77
18006.01 97
18007.28 84
18008.55 82
18009.81 78
18011.08 96
18012.35 73
18013.62 90
18014.89 88
18016.15 79
18017.42 101
18018.69 82
18019.96 80
18021.23 77
18022.49 94
18023.76 80
18025.03 105
18026.30 81
18027.57 89
18028.84 92
18030.11 82
18031.37 82
18032.64 81
18033.91 89
18035.18 95
18036.45 79
18037.72 73
18038.99 72
18040.26 82
18041.53 97
18042.79 78
18044.06 90
18045.33 87
18046.60 95
18047.87 84
18049.14 105
18050.41 90
18051.68 97
18052.95 83
18054.22 90
18055.49 84
18056.76 71
18058.03 83
18059.30 79
18060.57 100
18061.84 80
18063.11 94
18064.38 86
18065.65 79
18066.92 90
18068.19 94
18069.46 85
18070.73 104
18072.00 90
18073.27 80
18074.54 66
18075.81 77
18077.08 99
18078.35 94
18079.62 83
18080.89 67
18082.16 83
18083.43 82
18084.70 98
18085.97 78
18087.24 103
18088.51 91
18089.78 95
18091.05 103
18092.32 94
18093.59 79
18094.87 83
18096.14 92
18097.41 93
18098.68 110
18099.95 85
18101.22 86
18102.49 87
18103.76 80
18105.03 88
18106.31 98
18107.58 93
18108.85 86
18110.12 87
18111.39 79
18112.66 91
18113.93 81
18115.21 89
18116.48 80
18117.75 78
18119.02 85
18120.29 102
18121.56 90
18122.84 89
18124.11 83
18125.38 96
18126.65 92
18127.92 99
18129.20 94
18130.47 102
18131.74 73
18133.01 85
18134.29 92
18135.56 84
18136.83 86
18138.10 88
18139.38 94
18140.65 85
18141.92 86
18143.19 95
18144.47 97
18145.74 75
18147.01 95
18148.28 98
18149.56 99
18150.83 74
18152.10 97
18153.38 95
18154.65 88
18155.92 91
18157.19 90
18158.47 89
18159.74 86
18161.01 91
18162.29 91
18163.56 86
18164.83 65
18166.11 94
18167.38 95
18168.65 110
18169.93 99
18171.20 93
18172.48 93
18173.75 83
18175.02 97
18176.30 86
18177.57 82
18178.84 90
18180.12 88
18181.39 91
18182.67 88
18183.94 98
18185.21 105
18186.49 79
18187.76 82
18189.04 71
18190.31 97
18191.59 91
18192.86 73
18194.13 86
18195.41 86
18196.68 104
18197.96 86
18199.23 84
18200.51 94
18201.78 85
18203.06 60
18204.33 88
18205.61 81
18206.88 96
18208.16 75
18209.43 92
18210.71 80
18211.98 73
18213.26 80
18214.53 87
18215.81 76
18217.08 86
18218.36 88
18219.63 84
18220.91 88
18222.18 86
18223.46 77
18224.73 77
18226.01 96
18227.28 85
18228.56 96
18229.84 92
18231.11 84
18232.39 68
18233.66 86
18234.94 96
18236.21 90
18237.49 84
18238.77 97
18240.04 91
18241.32 90
18242.59 100
18243.87 73
18245.15 87
18246.42 68
18247.70 104
18248.98 99
18250.25 86
18251.53 66
18252.81 79
18254.08 93
18255.36 74
18256.63 94
18257.91 90
18259.19 87
18260.46 91
18261.74 80
18263.02 87
18264.30 86
18265.57 82
18266.85 91
18268.13 116
18269.40 89
18270.68 77
18271.96 87
18273.23 79
18274.51 83
18275.79 100
18277.07 97
18278.34 86
18279.62 80
18280.90 95
18282.18 91
18283.45 74
18284.73 76
18286.01 92
18287.29 96
18288.56 85
18289.84 69
18291.12 97
18292.40 78
18293.68 68
18294.95 89
18296.23 94
18297.51 93
18298.79 85
18300.07 83
18301.34 104
18302.62 106
18303.90 85
18305.18 105
18306.46 90
18307.74 95
18309.01 110
18310.29 92
18311.57 104
18312.85 77
18314.13 97
18315.41 93
18316.69 93
18317.96 86
18319.24 93
18320.52 110
18321.80 87
18323.08 96
18324.36 105
18325.64 102
18326.92 89
18328.20 99
18329.47 99
18330.75 97
18332.03 70
18333.31 97
18334.59 117
18335.87 88
18337.15 93
18338.43 93
18339.71 92
18340.99 89
18342.27 93
18343.55 102
18344.83 87
18346.11 83
18347.39 93
18348.67 101
18349.95 98
18351.23 93
18352.51 84
18353.79 82
18355.07 104
18356.35 104
18357.63 102
18358.91 99
18360.19 101
18361.47 100
18362.75 82
18364.03 85
18365.31 73
18366.59 75
18367.87 89
18369.15 97
18370.43 88
18371.71 95
18372.99 79
18374.27 82
18375.55 99
18376.83 82
18378.12 80
18379.40 84
18380.68 87
18381.96 90
18383.24 87
18384.52 105
18385.80 87
18387.08 97
18388.36 106
18389.65 90
18390.93 92
18392.21 85
18393.49 92
18394.77 88
18396.05 73
18397.33 81
18398.62 73
18399.90 99
18401.18 81
18402.46 82
18403.74 87
18405.02 82
18406.31 80
18407.59 73
18408.87 70
18410.15 80
18411.43 82
18412.72 72
18414.00 64
18415.28 79
18416.56 75
18417.84 76
18419.13 77
18420.41 97
18421.69 73
18422.97 84
18424.26 81
18425.54 101
18426.82 85
18428.10 82
18429.39 73
18430.67 85
18431.95 69
18433.23 73
18434.52 80
18435.80 82
18437.08 89
18438.37 87
18439.65 86
18440.93 75
18442.22 75
18443.50 76
18444.78 83
18446.06 77
18447.35 88
18448.63 83
18449.91 86
18451.20 81
18452.48 73
18453.76 91
18455.05 86
18456.33 69
18457.62 64
18458.90 82
18460.18 83
18461.47 94
18462.75 84
18464.03 79
18465.32 89
18466.60 114
18467.89 80
18469.17 78
18470.45 74
18471.74 81
18473.02 101
18474.31 107
18475.59 81
18476.88 82
18478.16 102
18479.44 81
18480.73 87
18482.01 99
18483.30 87
18484.58 90
18485.87 107
18487.15 97
18488.44 76
18489.72 74
18491.01 86
18492.29 88
18493.58 83
18494.86 75
18496.15 81
18497.43 86
18498.72 90
18500.00 111
18501.29 84
18502.57 92
18503.86 98
18505.14 96
18506.43 90
18507.71 77
18509.00 96
18510.28 99
18511.57 98
18512.85 89
18514.14 81
18515.42 94
18516.71 98
18518.00 94
18519.28 100
18520.57 74
18521.85 95
18523.14 90
18524.43 96
18525.71 95
18527.00 85
18528.28 88
18529.57 98
18530.86 107
18532.14 96
18533.43 77
18534.71 90
18536.00 109
18537.29 89
18538.57 90
18539.86 91
18541.15 98
18542.43 91
18543.72 99
18545.01 92
18546.29 84
18547.58 96
18548.87 83
18550.15 92
18551.44 99
18552.73 85
18554.01 102
18555.30 92
18556.59 83
18557.88 76
18559.16 100
18560.45 105
18561.74 100
18563.02 98
18564.31 107
18565.60 98
18566.89 86
18568.17 87
18569.46 91
18570.75 80
18572.04 83
18573.32 93
18574.61 85
18575.90 85
18577.19 102
18578.48 92
18579.76 108
18581.05 94
18582.34 109
18583.63 83
18584.92 85
18586.20 80
18587.49 76
18588.78 83
18590.07 79
18591.36 99
18592.64 84
18593.93 82
18595.22 96
18596.51 107
18597.80 98
18599.09 104
18600.38 95
18601.66 84
18602.95 82
18604.24 88
18605.53 90
18606.82 105
18608.11 91
18609.40 88
18610.69 104
18611.98 96
18613.26 94
18614.55 84
18615.84 90
18617.13 105
18618.42 97
18619.71 99
18621.00 82
18622.29 84
18623.58 93
18624.87 99
18626.16 96
18627.45 84
18628.74 92
18630.03 89
18631.32 99
18632.61 74
18633.89 84
18635.18 98
18636.47 83
18637.76 94
18639.05 96
18640.34 96
18641.63 97
18642.92 87
18644.21 79
18645.50 75
18646.79 74
18648.09 98
18649.38 99
18650.67 97
18651.96 86
18653.25 77
18654.54 106
18655.83 78
18657.12 107
18658.41 76
18659.70 92
18660.99 77
18662.28 82
18663.57 95
18664.86 85
18666.15 90
18667.44 96
18668.74 85
18670.03 81
18671.32 73
18672.61 70
18673.90 87
18675.19 85
18676.48 90
18677.77 82
18679.06 81
18680.36 80
18681.65 91
18682.94 87
18684.23 86
18685.52 77
18686.81 71
18688.11 86
18689.40 81
18690.69 83
18691.98 79
18693.27 83
18694.56 88
18695.86 90
18697.15 90
18698.44 92
18699.73 85
18701.02 83
18702.32 87
18703.61 88
18704.90 78
18706.19 67
18707.48 99
18708.78 74
18710.07 81
18711.36 75
18712.65 80
18713.95 79
18715.24 87
18716.53 67
18717.83 77
18719.12 80
18720.41 89
18721.70 70
18723.00 83
18724.29 71
18725.58 79
18726.87 87
18728.17 61
18729.46 76
18730.75 64
18732.05 84
18733.34 64
18734.63 67
18735.93 69
18737.22 83
18738.51 83
18739.81 79
18741.10 74
18742.39 92
18743.69 65
18744.98 69
18746.27 87
18747.57 66
18748.86 70
18750.16 73
18751.45 80
18752.74 69
18754.04 83
18755.33 73
18756.63 70
18757.92 89
18759.21 75
18760.51 80
18761.80 72
18763.10 75
18764.39 75
18765.69 76
18766.98 78
18768.27 72
18769.57 85
18770.86 74
18772.16 69
18773.45 72
18774.75 76
18776.04 79
18777.34 67
18778.63 73
18779.93 76
18781.22 69
18782.52 84
18783.81 74
18785.11 82
18786.40 69
18787.70 53
18788.99 83
18790.29 75
18791.58 68
18792.88 60
18794.17 73
18795.47 84
18796.76 74
18798.06 83
18799.35 82
18800.65 80
18801.94 83
18803.24 65
18804.54 71
18805.83 62
18807.13 78
18808.42 79
18809.72 75
18811.01 94
18812.31 75
18813.61 87
18814.90 85
18816.20 72
18817.49 67
18818.79 64
18820.09 72
18821.38 81
18822.68 76
18823.98 72
18825.27 71
18826.57 83
18827.87 65
18829.16 84
18830.46 80
18831.75 69
18833.05 81
18834.35 71
18835.64 74
18836.94 64
18838.24 81
18839.54 78
18840.83 82
18842.13 74
18843.43 88
18844.72 84
18846.02 83
18847.32 69
18848.61 62
18849.91 72
18851.21 71
18852.51 78
18853.80 83
18855.10 77
18856.40 82
18857.70 72
18858.99 94
18860.29 67
18861.59 82
18862.89 74
18864.18 80
18865.48 72
18866.78 71
18868.08 77
18869.38 85
18870.67 81
18871.97 66
18873.27 79
18874.57 77
18875.87 90
18877.16 70
18878.46 85
18879.76 79
18881.06 65
18882.36 78
18883.66 79
18884.95 94
18886.25 83
18887.55 80
18888.85 77
18890.15 65
18891.45 59
18892.75 80
18894.04 81
18895.34 85
18896.64 79
18897.94 80
18899.24 77
18900.54 66
18901.84 79
18903.14 62
18904.44 77
18905.74 86
18907.03 66
18908.33 58
18909.63 63
18910.93 70
18912.23 66
18913.53 71
18914.83 78
18916.13 52
18917.43 87
18918.73 63
18920.03 74
18921.33 88
18922.63 79
18923.93 79
18925.23 78
18926.53 70
18927.83 62
18929.13 80
18930.43 71
18931.73 70
18933.03 67
18934.33 56
18935.63 77
18936.93 69
18938.23 77
18939.53 61
18940.83 83
18942.13 80
18943.43 75
18944.73 78
18946.03 75
18947.33 78
18948.63 88
18949.93 75
18951.23 72
18952.53 78
18953.84 79
18955.14 63
18956.44 68
18957.74 71
18959.04 69
18960.34 68
18961.64 64
18962.94 69
18964.24 82
18965.54 67
18966.85 75
18968.15 65
18969.45 64
18970.75 75
18972.05 57
18973.35 67
18974.65 67
18975.96 67
18977.26 77
18978.56 76
18979.86 82
18981.16 70
18982.46 79
18983.77 76
18985.07 65
18986.37 64
18987.67 61
18988.97 71
18990.28 85
18991.58 70
18992.88 70
18994.18 72
18995.49 64
18996.79 78
18998.09 92
18999.39 74
19000.69 67
19002.00 76
19003.30 66
19004.60 74
19005.90 61
19007.21 67
19008.51 69
19009.81 70
19011.12 59
19012.42 70
19013.72 75
19015.02 73
19016.33 58
19017.63 72
19018.93 74
19020.24 64
19021.54 80
19022.84 65
19024.15 69
19025.45 78
19026.75 78
19028.06 71
19029.36 69
19030.66 55
19031.97 74
19033.27 67
19034.57 85
19035.88 81
19037.18 81
19038.48 89
19039.79 78
19041.09 54
19042.40 76
19043.70 79
19045.00 61
19046.31 65
19047.61 75
19048.92 76
19050.22 78
19051.52 87
19052.83 83
19054.13 74
19055.44 62
19056.74 90
19058.05 91
19059.35 73
19060.65 65
19061.96 73
19063.26 76
19064.57 64
19065.87 70
19067.18 71
19068.48 76
19069.79 73
19071.09 77
19072.40 68
19073.70 95
19075.01 72
19076.31 74
19077.62 66
19078.92 65
19080.23 69
19081.53 71
19082.84 75
19084.14 64
19085.45 82
19086.75 73
19088.06 71
19089.36 72
19090.67 74
19091.98 66
19093.28 84
19094.59 79
19095.89 77
19097.20 68
19098.50 75
19099.81 70
19101.12 71
19102.42 78
19103.73 64
19105.03 85
19106.34 76
19107.65 71
19108.95 78
19110.26 84
19111.56 66
19112.87 85
19114.18 80
19115.48 89
19116.79 95
19118.10 75
19119.40 79
19120.71 78
19122.02 53
19123.32 76
19124.63 83
19125.94 80
19127.24 72
19128.55 65
19129.86 92
19131.16 68
19132.47 70
19133.78 75
19135.08 82
19136.39 83
19137.70 84
19139.01 75
19140.31 82
19141.62 83
19142.93 81
19144.23 89
19145.54 73
19146.85 86
19148.16 81
19149.46 67
19150.77 70
19152.08 68
19153.39 83
19154.69 71
19156.00 84
19157.31 72
19158.62 76
19159.93 97
19161.23 84
19162.54 74
19163.85 73
19165.16 63
19166.47 72
19167.77 70
19169.08 74
19170.39 77
19171.70 65
19173.01 78
19174.32 74
19175.62 72
19176.93 78
19178.24 87
19179.55 90
19180.86 75
19182.17 74
19183.48 66
19184.78 64
19186.09 76
19187.40 75
19188.71 66
19190.02 83
19191.33 70
19192.64 84
19193.95 62
19195.26 74
19196.56 78
19197.87 72
19199.18 89
19200.49 65
19201.80 63
19203.11 68
19204.42 62
19205.73 75
19207.04 82
19208.35 73
19209.66 66
19210.97 61
19212.28 70
19213.59 74
19214.90 80
19216.21 72
19217.52 74
19218.83 82
19220.14 73
19221.45 69
19222.76 77
19224.07 66
19225.38 85
19226.69 63
19228.00 77
19229.31 63
19230.62 62
19231.93 73
19233.24 76
19234.55 69
19235.86 84
19237.17 73
19238.48 76
19239.79 80
19241.10 61
19242.41 71
19243.72 72
19245.03 71
19246.35 75
19247.66 69
19248.97 64
19250.28 64
19251.59 76
19252.90 84
19254.21 51
19255.52 66
19256.83 76
19258.14 76
19259.46 63
19260.77 59
19262.08 73
19263.39 56
19264.70 61
19266.01 77
19267.32 85
19268.64 66
19269.95 65
19271.26 75
19272.57 71
19273.88 45
19275.20 77
19276.51 84
19277.82 71
19279.13 81
19280.44 59
19281.75 59
19283.07 50
19284.38 73
19285.69 80
19287.00 75
19288.32 62
19289.63 62
19290.94 75
19292.25 78
19293.57 72
19294.88 76
19296.19 68
19297.50 79
19298.82 57
19300.13 71
19301.44 63
19302.75 70
19304.07 73
19305.38 63
19306.69 73
19308.01 71
19309.32 71
19310.63 62
19311.94 77
19313.26 71
19314.57 72
19315.88 67
19317.20 73
19318.51 74
19319.82 75
19321.14 76
19322.45 61
19323.76 67
19325.08 66
19326.39 70
19327.70 69
19329.02 79
19330.33 72
19331.65 76
19332.96 64
19334.27 59
19335.59 46
19336.90 64
19338.22 83
19339.53 69
19340.84 61
19342.16 50
19343.47 57
19344.79 76
19346.10 74
19347.41 67
19348.73 74
19350.04 76
19351.36 70
19352.67 66
19353.99 69
19355.30 67
19356.62 63
19357.93 74
19359.25 67
19360.56 71
19361.87 56
19363.19 82
19364.50 68
19365.82 76
19367.13 53
19368.45 65
19369.76 90
19371.08 76
19372.39 73
19373.71 74
19375.02 73
19376.34 69
19377.66 75
19378.97 52
19380.29 60
19381.60 68
19382.92 63
19384.23 77
19385.55 66
19386.86 56
19388.18 64
19389.50 68
19390.81 61
19392.13 44
19393.44 62
19394.76 66
19396.07 55
19397.39 67
19398.71 73
19400.02 71
19401.34 73
19402.65 83
19403.97 76
19405.29 70
19406.60 77
19407.92 70
19409.24 61
19410.55 73
19411.87 64
19413.19 61
19414.50 58
19415.82 68
19417.14 70
19418.45 78
19419.77 82
19421.09 55
19422.40 68
19423.72 74
19425.04 57
19426.35 71
19427.67 61
19428.99 73
19430.30 58
19431.62 63
19432.94 68
19434.26 62
19435.57 79
19436.89 61
19438.21 76
19439.53 66
19440.84 54
19442.16 58
19443.48 76
19444.80 72
19446.11 63
19447.43 67
19448.75 66
19450.07 76
19451.38 54
19452.70 67
19454.02 70
19455.34 86
19456.66 90
19457.97 76
19459.29 82
19460.61 58
19461.93 59
19463.25 62
19464.57 68
19465.88 73
19467.20 66
19468.52 79
19469.84 60
19471.16 62
19472.48 70
19473.79 62
19475.11 62
19476.43 63
19477.75 77
19479.07 65
19480.39 68
19481.71 57
19483.03 69
19484.34 84
19485.66 62
19486.98 69
19488.30 60
19489.62 70
19490.94 67
19492.26 48
19493.58 72
19494.90 73
19496.22 91
19497.54 82
19498.86 60
19500.18 59
19501.50 69
19502.81 74
19504.13 59
19505.45 59
19506.77 64
19508.09 68
19509.41 73
19510.73 54
19512.05 58
19513.37 60
19514.69 79
19516.01 84
19517.33 65
19518.65 57
19519.97 67
19521.29 70
19522.61 62
19523.93 74
19525.25 72
19526.57 84
19527.89 66
19529.22 64
19530.54 66
19531.86 65
19533.18 66
19534.50 83
19535.82 62
19537.14 61
19538.46 57
19539.78 56
19541.10 49
19542.42 50
19543.74 67
19545.06 65
19546.39 77
19547.71 67
19549.03 65
19550.35 68
19551.67 74
19552.99 64
19554.31 69
19555.63 63
19556.96 70
19558.28 55
19559.60 69
19560.92 68
19562.24 81
19563.56 60
19564.88 66
19566.21 68
19567.53 69
19568.85 78
19570.17 68
19571.49 90
19572.82 73
19574.14 64
19575.46 83
19576.78 90
19578.10 67
19579.43 63
19580.75 60
19582.07 73
19583.39 62
19584.72 60
19586.04 68
19587.36 54
19588.68 62
19590.01 60
19591.33 63
19592.65 56
19593.97 61
19595.30 69
19596.62 62
19597.94 69
19599.26 62
19600.59 50
19601.91 70
19603.23 56
19604.56 58
19605.88 60
19607.20 72
19608.53 54
19609.85 57
19611.17 73
19612.49 60
19613.82 57
19615.14 70
19616.47 66
19617.79 61
19619.11 62
19620.44 57
19621.76 53
19623.08 65
19624.41 69
19625.73 70
19627.05 70
19628.38 54
19629.70 74
19631.03 74
19632.35 68
19633.67 61
19635.00 69
19636.32 75
19637.65 67
19638.97 59
19640.29 52
19641.62 57
19642.94 60
19644.27 55
19645.59 80
19646.92 62
19648.24 72
19649.57 68
19650.89 70
19652.21 66
19653.54 64
19654.86 62
19656.19 66
19657.51 66
19658.84 66
19660.16 60
19661.49 68
19662.81 69
19664.14 63
19665.46 69
19666.79 60
19668.11 63
19669.44 53
19670.76 74
19672.09 66
19673.41 94
19674.74 74
19676.07 62
19677.39 75
19678.72 64
19680.04 69
19681.37 83
19682.69 67
19684.02 61
19685.34 56
19686.67 85
19688.00 70
19689.32 64
19690.65 64
19691.97 66
19693.30 65
19694.63 65
19695.95 71
19697.28 68
19698.60 70
19699.93 66
19701.26 75
19702.58 67
19703.91 71
19705.24 66
19706.56 71
19707.89 57
19709.22 76
19710.54 66
19711.87 67
19713.20 68
19714.52 81
19715.85 69
19717.18 56
19718.50 63
19719.83 54
19721.16 70
19722.48 69
19723.81 65
19725.14 88
19726.47 70
19727.79 76
19729.12 63
19730.45 55
19731.77 58
19733.10 53
19734.43 67
19735.76 80
19737.08 61
19738.41 69
19739.74 48
19741.07 67
19742.39 65
19743.72 72
19745.05 71
19746.38 78
19747.71 71
19749.03 66
19750.36 67
19751.69 66
19753.02 63
19754.35 61
19755.67 69
19757.00 46
19758.33 70
19759.66 64
19760.99 57
19762.31 57
19763.64 52
19764.97 63
19766.30 72
19767.63 79
19768.96 68
19770.29 77
19771.61 73
19772.94 62
19774.27 78
19775.60 64
19776.93 72
19778.26 74
19779.59 62
19780.92 65
19782.25 61
19783.57 58
19784.90 77
19786.23 72
19787.56 74
19788.89 54
19790.22 59
19791.55 60
19792.88 64
19794.21 69
19795.54 73
19796.87 69
19798.20 58
19799.53 62
19800.86 61
19802.19 71
19803.52 58
19804.85 69
19806.18 55
19807.50 73
19808.83 56
19810.16 74
19811.49 62
19812.82 60
19814.15 67
19815.49 64
19816.82 61
19818.15 50
19819.48 66
19820.81 71
19822.14 54
19823.47 55
19824.80 64
19826.13 79
19827.46 78
19828.79 63
19830.12 55
19831.45 65
19832.78 70
19834.11 55
19835.44 61
19836.77 59
19838.10 65
19839.44 56
19840.77 68
19842.10 53
19843.43 57
19844.76 68
19846.09 60
19847.42 56
19848.75 64
19850.08 63
19851.42 59
19852.75 56
19854.08 56
19855.41 71
19856.74 60
19858.07 55
19859.40 53
19860.74 68
19862.07 54
19863.40 56
19864.73 63
19866.06 66
19867.40 66
19868.73 62
19870.06 68
19871.39 58
19872.72 52
19874.06 56
19875.39 73
19876.72 74
19878.05 70
19879.38 72
19880.72 67
19882.05 71
19883.38 72
19884.71 62
19886.05 47
19887.38 60
19888.71 66
19890.04 67
19891.38 59
19892.71 60
19894.04 72
19895.38 80
19896.71 69
19898.04 67
19899.37 60
19900.71 70
19902.04 66
19903.37 68
19904.71 60
19906.04 65
19907.37 53
19908.71 59
19910.04 44
19911.37 59
19912.71 42
19914.04 68
19915.37 80
19916.71 65
19918.04 65
19919.37 60
19920.71 71
19922.04 70
19923.37 72
19924.71 65
19926.04 63
19927.38 47
19928.71 68
19930.04 80
19931.38 73
19932.71 58
19934.05 52
19935.38 69
19936.71 60
19938.05 53
19939.38 60
19940.72 69
19942.05 66
19943.39 66
19944.72 61
19946.06 55
19947.39 62
19948.72 69
19950.06 68
19951.39 90
19952.73 81
19954.06 97
19955.40 90
19956.73 80
19958.07 69
19959.40 74
19960.74 71
19962.07 70
19963.41 64
19964.74 70
19966.08 65
19967.41 71
19968.75 75
19970.08 69
19971.42 72
19972.76 78
19974.09 65
19975.43 66
19976.76 59
19978.10 62
19979.43 67
19980.77 62
19982.10 64
19983.44 64
19984.78 76
19986.11 79
19987.45 76
19988.78 49
19990.12 77
19991.46 75
19992.79 68
19994.13 66
19995.46 68
19996.80 54
19998.14 63
19999.47 75
20000.81 71
20002.15 72
20003.48 55
20004.82 75
20006.16 62
20007.49 71
20008.83 71
20010.17 84
20011.50 64
20012.84 66
20014.18 65
20015.51 71
20016.85 61
20018.19 75
20019.52 75
20020.86 77
20022.20 50
20023.53 72
20024.87 66
20026.21 69
20027.55 57
20028.88 93
20030.22 68
20031.56 70
20032.90 59
20034.23 81
20035.57 65
20036.91 66
20038.25 66
20039.58 63
20040.92 71
20042.26 77
20043.60 78
20044.93 71
20046.27 70
20047.61 57
20048.95 75
20050.29 74
20051.62 75
20052.96 58
20054.30 71
20055.64 65
20056.98 60
20058.32 61
20059.65 90
20060.99 67
20062.33 76
20063.67 86
20065.01 78
20066.35 70
20067.68 64
20069.02 78
20070.36 66
20071.70 82
20073.04 65
20074.38 71
20075.72 70
20077.06 61
20078.40 56
20079.73 70
20081.07 70
20082.41 60
20083.75 67
20085.09 71
20086.43 62
20087.77 74
20089.11 67
20090.45 64
20091.79 66
20093.13 58
20094.47 74
20095.81 62
20097.15 69
20098.48 64
20099.82 72
20101.16 70
20102.50 60
20103.84 70
20105.18 80
20106.52 71
20107.86 41
20109.20 77
20110.54 67
20111.88 64
20113.22 68
20114.56 85
20115.90 74
20117.24 63
20118.58 65
20119.93 68
20121.27 89
20122.61 78
20123.95 71
20125.29 68
20126.63 59
20127.97 74
20129.31 88
20130.65 50
20131.99 76
20133.33 74
20134.67 70
20136.01 73
