# Supplementary material for: MALDI-TOF MS typing enables the classification of brewing yeasts of the genus Saccharomyces to major beer styles
Source: PLoS One. 2017 Aug 9;12(8):e0181694. doi: 10.1371/journal.pone.0181694 (PMC5549903; doi:10.1371/journal.pone.0181694)
Supplement: S7 File — The directory includes 90 raw files and was zipped to “.zip”; the folder has three strains with 30 spectra per strain; S1 Text explains the raw files with an example and Table 1 represents the yeast strains used within the experiment. (ZIP) [file pone.0181694.s010.zip › 19-21/30279-120-Lag-Lag-Lag-YPG-18h-E-E_2016-09-27_10_0_B11_1.dat]

1999.34 1591
1999.77 1562
2000.19 1649
2000.61 1624
2001.03 1602
2001.45 1590
2001.88 1511
2002.30 1517
2002.72 1475
2003.14 1436
2003.56 1492
2003.99 1403
2004.41 1386
2004.83 1417
2005.25 1387
2005.68 1430
2006.10 1492
2006.52 1504
2006.94 1532
2007.37 1568
2007.79 1587
2008.21 1524
2008.64 1430
2009.06 1476
2009.48 1555
2009.90 1539
2010.33 1512
2010.75 1503
2011.17 1506
2011.60 1416
2012.02 1440
2012.44 1430
2012.87 1360
2013.29 1436
2013.71 1429
2014.14 1392
2014.56 1388
2014.98 1402
2015.41 1495
2015.83 1483
2016.25 1445
2016.68 1444
2017.10 1475
2017.53 1461
2017.95 1529
2018.37 1509
2018.80 1493
2019.22 1537
2019.65 1550
2020.07 1539
2020.49 1581
2020.92 1538
2021.34 1490
2021.77 1542
2022.19 1499
2022.61 1428
2023.04 1426
2023.46 1472
2023.89 1393
2024.31 1404
2024.74 1456
2025.16 1399
2025.59 1523
2026.01 1465
2026.44 1376
2026.86 1489
2027.29 1525
2027.71 1471
2028.14 1465
2028.56 1446
2028.98 1453
2029.41 1460
2029.84 1426
2030.26 1443
2030.69 1446
2031.11 1462
2031.54 1504
2031.96 1549
2032.39 1568
2032.81 1539
2033.24 1560
2033.66 1558
2034.09 1485
2034.51 1484
2034.94 1430
2035.37 1414
2035.79 1508
2036.22 1500
2036.64 1512
2037.07 1478
2037.49 1504
2037.92 1546
2038.35 1472
2038.77 1510
2039.20 1550
2039.62 1620
2040.05 1611
2040.48 1627
2040.90 1631
2041.33 1543
2041.76 1593
2042.18 1609
2042.61 1475
2043.03 1424
2043.46 1368
2043.89 1397
2044.31 1438
2044.74 1465
2045.17 1551
2045.59 1516
2046.02 1452
2046.45 1408
2046.87 1497
2047.30 1513
2047.73 1465
2048.16 1457
2048.58 1575
2049.01 1504
2049.44 1449
2049.86 1379
2050.29 1445
2050.72 1419
2051.15 1522
2051.57 1407
2052.00 1354
2052.43 1463
2052.86 1436
2053.28 1400
2053.71 1343
2054.14 1411
2054.57 1400
2054.99 1354
2055.42 1513
2055.85 1580
2056.28 1581
2056.70 1568
2057.13 1569
2057.56 1608
2057.99 1645
2058.42 1741
2058.84 1652
2059.27 1572
2059.70 1571
2060.13 1511
2060.56 1493
2060.99 1471
2061.41 1404
2061.84 1492
2062.27 1547
2062.70 1590
2063.13 1569
2063.56 1586
2063.99 1734
2064.41 1689
2064.84 1766
2065.27 1891
2065.70 1894
2066.13 1964
2066.56 1913
2066.99 1801
2067.42 1674
2067.85 1610
2068.27 1590
2068.70 1585
2069.13 1525
2069.56 1589
2069.99 1575
2070.42 1413
2070.85 1460
2071.28 1469
2071.71 1383
2072.14 1426
2072.57 1475
2073.00 1526
2073.43 1613
2073.86 1628
2074.29 1558
2074.72 1589
2075.15 1617
2075.58 1576
2076.01 1527
2076.44 1601
2076.87 1640
2077.30 1546
2077.73 1567
2078.16 1555
2078.59 1535
2079.02 1438
2079.45 1574
2079.88 1533
2080.31 1494
2080.74 1526
2081.17 1508
2081.60 1412
2082.03 1445
2082.46 1475
2082.89 1400
2083.32 1394
2083.75 1374
2084.18 1461
2084.61 1532
2085.04 1518
2085.47 1442
2085.90 1532
2086.34 1566
2086.77 1535
2087.20 1515
2087.63 1490
2088.06 1514
2088.49 1455
2088.92 1462
2089.35 1411
2089.79 1562
2090.22 1545
2090.65 1511
2091.08 1451
2091.51 1476
2091.94 1507
2092.37 1447
2092.81 1429
2093.24 1321
2093.67 1349
2094.10 1418
2094.53 1354
2094.96 1354
2095.40 1397
2095.83 1412
2096.26 1396
2096.69 1343
2097.12 1408
2097.56 1393
2097.99 1361
2098.42 1361
2098.85 1306
2099.29 1276
2099.72 1324
2100.15 1359
2100.58 1242
2101.01 1257
2101.45 1310
2101.88 1328
2102.31 1359
2102.75 1341
2103.18 1401
2103.61 1378
2104.04 1422
2104.48 1420
2104.91 1451
2105.34 1479
2105.77 1523
2106.21 1435
2106.64 1401
2107.07 1478
2107.51 1496
2107.94 1403
2108.37 1347
2108.81 1376
2109.24 1323
2109.67 1397
2110.11 1428
2110.54 1368
2110.97 1310
2111.41 1402
2111.84 1373
2112.27 1352
2112.71 1398
2113.14 1343
2113.58 1310
2114.01 1339
2114.44 1325
2114.88 1274
2115.31 1309
2115.75 1327
2116.18 1446
2116.61 1330
2117.05 1270
2117.48 1274
2117.92 1333
2118.35 1281
2118.78 1249
2119.22 1285
2119.65 1374
2120.09 1405
2120.52 1376
2120.96 1392
2121.39 1388
2121.83 1397
2122.26 1439
2122.69 1455
2123.13 1417
2123.56 1473
2124.00 1453
2124.43 1502
2124.87 1468
2125.30 1397
2125.74 1418
2126.17 1414
2126.61 1447
2127.04 1414
2127.48 1472
2127.91 1446
2128.35 1296
2128.79 1302
2129.22 1420
2129.66 1465
2130.09 1487
2130.53 1452
2130.96 1413
2131.40 1435
2131.83 1481
2132.27 1452
2132.70 1495
2133.14 1505
2133.58 1458
2134.01 1434
2134.45 1486
2134.88 1460
2135.32 1481
2135.76 1503
2136.19 1542
2136.63 1510
2137.06 1551
2137.50 1488
2137.94 1525
2138.37 1538
2138.81 1483
2139.25 1391
2139.68 1462
2140.12 1455
2140.56 1415
2140.99 1398
2141.43 1454
2141.87 1371
2142.30 1399
2142.74 1410
2143.18 1331
2143.61 1362
2144.05 1338
2144.49 1396
2144.92 1371
2145.36 1332
2145.80 1364
2146.23 1357
2146.67 1393
2147.11 1365
2147.55 1437
2147.98 1526
2148.42 1558
2148.86 1556
2149.30 1613
2149.73 1608
2150.17 1664
2150.61 1622
2151.05 1702
2151.48 1541
2151.92 1594
2152.36 1504
2152.80 1527
2153.23 1426
2153.67 1455
2154.11 1539
2154.55 1581
2154.99 1465
2155.42 1483
2155.86 1566
2156.30 1547
2156.74 1567
2157.18 1547
2157.61 1543
2158.05 1528
2158.49 1535
2158.93 1584
2159.37 1564
2159.81 1491
2160.24 1594
2160.68 1551
2161.12 1535
2161.56 1460
2162.00 1474
2162.44 1501
2162.88 1437
2163.32 1529
2163.75 1547
2164.19 1558
2164.63 1514
2165.07 1574
2165.51 1512
2165.95 1561
2166.39 1477
2166.83 1457
2167.27 1429
2167.71 1541
2168.15 1441
2168.59 1453
2169.02 1516
2169.46 1502
2169.90 1521
2170.34 1512
2170.78 1550
2171.22 1588
2171.66 1527
2172.10 1582
2172.54 1600
2172.98 1541
2173.42 1513
2173.86 1533
2174.30 1622
2174.74 1641
2175.18 1575
2175.62 1563
2176.06 1662
2176.50 1716
2176.94 1622
2177.38 1651
2177.82 1691
2178.26 1577
2178.70 1610
2179.14 1713
2179.58 1717
2180.02 1546
2180.47 1540
2180.91 1504
2181.35 1514
2181.79 1453
2182.23 1419
2182.67 1398
2183.11 1397
2183.55 1421
2183.99 1380
2184.43 1311
2184.87 1413
2185.31 1399
2185.76 1458
2186.20 1501
2186.64 1474
2187.08 1469
2187.52 1467
2187.96 1550
2188.40 1753
2188.84 1587
2189.29 1647
2189.73 1616
2190.17 1627
2190.61 1633
2191.05 1621
2191.49 1522
2191.94 1501
2192.38 1593
2192.82 1543
2193.26 1616
2193.70 1616
2194.14 1709
2194.59 1663
2195.03 1687
2195.47 1679
2195.91 1795
2196.36 1715
2196.80 1655
2197.24 1644
2197.68 1533
2198.12 1514
2198.57 1607
2199.01 1502
2199.45 1492
2199.89 1515
2200.34 1512
2200.78 1481
2201.22 1571
2201.66 1566
2202.11 1594
2202.55 1567
2202.99 1568
2203.44 1583
2203.88 1605
2204.32 1624
2204.76 1665
2205.21 1667
2205.65 1645
2206.09 1619
2206.54 1675
2206.98 1593
2207.42 1606
2207.87 1689
2208.31 1660
2208.75 1550
2209.20 1596
2209.64 1618
2210.08 1768
2210.53 1653
2210.97 1558
2211.42 1589
2211.86 1654
2212.30 1560
2212.75 1670
2213.19 1649
2213.63 1666
2214.08 1589
2214.52 1533
2214.97 1573
2215.41 1538
2215.85 1528
2216.30 1570
2216.74 1555
2217.19 1452
2217.63 1444
2218.08 1486
2218.52 1479
2218.97 1565
2219.41 1550
2219.85 1463
2220.30 1611
2220.74 1666
2221.19 1711
2221.63 1675
2222.08 1650
2222.52 1733
2222.97 1707
2223.41 1711
2223.86 1695
2224.30 1767
2224.75 1716
2225.19 1736
2225.64 1775
2226.08 1678
2226.53 1724
2226.97 1772
2227.42 1840
2227.86 1760
2228.31 1763
2228.75 1730
2229.20 1806
2229.65 1803
2230.09 1837
2230.54 1811
2230.98 1920
2231.43 2020
2231.87 1951
2232.32 1955
2232.76 1986
2233.21 1952
2233.66 1877
2234.10 1907
2234.55 1856
2234.99 1946
2235.44 1836
2235.89 1807
2236.33 1649
2236.78 1711
2237.23 1720
2237.67 1742
2238.12 1724
2238.56 1626
2239.01 1529
2239.46 1510
2239.90 1529
2240.35 1459
2240.80 1505
2241.24 1450
2241.69 1340
2242.14 1407
2242.58 1406
2243.03 1413
2243.48 1396
2243.93 1437
2244.37 1401
2244.82 1407
2245.27 1375
2245.71 1438
2246.16 1432
2246.61 1408
2247.05 1322
2247.50 1346
2247.95 1386
2248.40 1475
2248.84 1422
2249.29 1447
2249.74 1502
2250.19 1491
2250.63 1533
2251.08 1612
2251.53 1552
2251.98 1552
2252.43 1514
2252.87 1542
2253.32 1532
2253.77 1556
2254.22 1485
2254.66 1448
2255.11 1392
2255.56 1409
2256.01 1388
2256.46 1439
2256.91 1337
2257.35 1429
2257.80 1363
2258.25 1384
2258.70 1316
2259.15 1404
2259.60 1350
2260.04 1300
2260.49 1361
2260.94 1402
2261.39 1426
2261.84 1379
2262.29 1407
2262.74 1501
2263.19 1564
2263.63 1559
2264.08 1515
2264.53 1540
2264.98 1579
2265.43 1517
2265.88 1493
2266.33 1552
2266.78 1640
2267.23 1708
2267.68 1644
2268.13 1742
2268.58 1756
2269.02 1790
2269.47 1928
2269.92 1969
2270.37 2090
2270.82 2090
2271.27 2025
2271.72 2101
2272.17 1958
2272.62 2006
2273.07 1843
2273.52 1770
2273.97 1814
2274.42 1790
2274.87 1764
2275.32 1854
2275.77 1842
2276.22 1744
2276.67 1712
2277.12 1739
2277.57 1779
2278.02 1727
2278.47 1639
2278.92 1611
2279.37 1564
2279.82 1566
2280.27 1596
2280.73 1515
2281.18 1486
2281.63 1415
2282.08 1440
2282.53 1373
2282.98 1432
2283.43 1459
2283.88 1408
2284.33 1415
2284.78 1541
2285.23 1434
2285.68 1422
2286.14 1419
2286.59 1437
2287.04 1504
2287.49 1490
2287.94 1485
2288.39 1572
2288.84 1736
2289.30 1820
2289.75 1846
2290.20 2025
2290.65 2061
2291.10 2164
2291.55 2195
2292.00 2165
2292.46 2175
2292.91 2255
2293.36 2301
2293.81 2257
2294.26 2118
2294.72 2074
2295.17 2063
2295.62 2008
2296.07 2054
2296.52 1964
2296.98 1808
2297.43 1852
2297.88 1755
2298.33 1680
2298.79 1610
2299.24 1521
2299.69 1535
2300.14 1569
2300.60 1441
2301.05 1457
2301.50 1476
2301.95 1383
2302.41 1450
2302.86 1345
2303.31 1369
2303.76 1373
2304.22 1393
2304.67 1437
2305.12 1503
2305.58 1474
2306.03 1413
2306.48 1495
2306.94 1417
2307.39 1517
2307.84 1565
2308.30 1592
2308.75 1648
2309.20 1698
2309.66 1635
2310.11 1689
2310.56 1700
2311.02 1794
2311.47 1737
2311.92 1706
2312.38 1673
2312.83 1738
2313.28 1644
2313.74 1669
2314.19 1689
2314.65 1660
2315.10 1678
2315.55 1650
2316.01 1638
2316.46 1752
2316.92 1671
2317.37 1728
2317.83 1756
2318.28 1775
2318.73 1815
2319.19 1815
2319.64 1788
2320.10 1774
2320.55 1852
2321.01 1800
2321.46 1709
2321.92 1794
2322.37 1765
2322.82 1700
2323.28 1787
2323.73 1880
2324.19 2002
2324.64 2002
2325.10 2044
2325.55 2057
2326.01 2048
2326.46 2189
2326.92 2115
2327.37 1931
2327.83 1798
2328.29 1733
2328.74 1725
2329.20 1665
2329.65 1623
2330.11 1669
2330.56 1728
2331.02 1631
2331.47 1647
2331.93 1567
2332.38 1561
2332.84 1621
2333.30 1615
2333.75 1526
2334.21 1546
2334.66 1495
2335.12 1524
2335.58 1617
2336.03 1557
2336.49 1585
2336.94 1582
2337.40 1523
2337.86 1497
2338.31 1502
2338.77 1517
2339.22 1470
2339.68 1431
2340.14 1502
2340.59 1447
2341.05 1443
2341.51 1449
2341.96 1447
2342.42 1427
2342.88 1431
2343.33 1515
2343.79 1505
2344.25 1504
2344.70 1560
2345.16 1591
2345.62 1583
2346.08 1542
2346.53 1566
2346.99 1593
2347.45 1583
2347.90 1679
2348.36 1646
2348.82 1671
2349.28 1679
2349.73 1616
2350.19 1637
2350.65 1559
2351.11 1604
2351.56 1575
2352.02 1502
2352.48 1565
2352.94 1530
2353.39 1490
2353.85 1438
2354.31 1467
2354.77 1494
2355.22 1525
2355.68 1470
2356.14 1384
2356.60 1494
2357.06 1494
2357.51 1419
2357.97 1402
2358.43 1451
2358.89 1521
2359.35 1487
2359.81 1623
2360.26 1691
2360.72 1592
2361.18 1606
2361.64 1505
2362.10 1491
2362.56 1540
2363.02 1548
2363.47 1595
2363.93 1644
2364.39 1612
2364.85 1711
2365.31 1614
2365.77 1650
2366.23 1655
2366.69 1663
2367.15 1725
2367.60 1765
2368.06 1677
2368.52 1731
2368.98 1634
2369.44 1532
2369.90 1570
2370.36 1629
2370.82 1603
2371.28 1521
2371.74 1447
2372.20 1485
2372.66 1500
2373.12 1520
2373.58 1524
2374.04 1526
2374.50 1496
2374.96 1594
2375.42 1636
2375.88 1548
2376.34 1515
2376.80 1517
2377.26 1490
2377.72 1502
2378.18 1544
2378.64 1614
2379.10 1541
2379.56 1534
2380.02 1504
2380.48 1564
2380.94 1468
2381.40 1470
2381.86 1449
2382.32 1454
2382.78 1542
2383.24 1479
2383.70 1546
2384.16 1577
2384.62 1559
2385.08 1464
2385.54 1562
2386.00 1551
2386.47 1520
2386.93 1524
2387.39 1564
2387.85 1490
2388.31 1538
2388.77 1524
2389.23 1481
2389.69 1655
2390.15 1623
2390.62 1540
2391.08 1531
2391.54 1589
2392.00 1536
2392.46 1523
2392.92 1563
2393.38 1553
2393.85 1484
2394.31 1527
2394.77 1469
2395.23 1449
2395.69 1454
2396.16 1433
2396.62 1534
2397.08 1553
2397.54 1596
2398.00 1587
2398.47 1616
2398.93 1585
2399.39 1499
2399.85 1482
2400.31 1468
2400.78 1513
2401.24 1446
2401.70 1374
2402.16 1364
2402.63 1334
2403.09 1373
2403.55 1436
2404.01 1359
2404.48 1395
2404.94 1429
2405.40 1370
2405.86 1343
2406.33 1426
2406.79 1477
2407.25 1481
2407.72 1400
2408.18 1436
2408.64 1398
2409.11 1433
2409.57 1368
2410.03 1449
2410.49 1365
2410.96 1348
2411.42 1341
2411.88 1368
2412.35 1286
2412.81 1336
2413.28 1410
2413.74 1419
2414.20 1386
2414.67 1431
2415.13 1398
2415.59 1430
2416.06 1463
2416.52 1534
2416.98 1588
2417.45 1669
2417.91 1686
2418.38 1703
2418.84 1680
2419.30 1717
2419.77 1705
2420.23 1688
2420.70 1722
2421.16 1606
2421.63 1574
2422.09 1563
2422.55 1515
2423.02 1432
2423.48 1410
2423.95 1457
2424.41 1517
2424.88 1449
2425.34 1460
2425.81 1417
2426.27 1392
2426.74 1348
2427.20 1318
2427.67 1353
2428.13 1398
2428.60 1383
2429.06 1384
2429.53 1379
2429.99 1298
2430.46 1308
2430.92 1364
2431.39 1344
2431.85 1393
2432.32 1393
2432.78 1416
2433.25 1443
2433.71 1419
2434.18 1427
2434.64 1457
2435.11 1428
2435.58 1477
2436.04 1553
2436.51 1461
2436.97 1430
2437.44 1584
2437.90 1561
2438.37 1556
2438.84 1569
2439.30 1544
2439.77 1544
2440.23 1610
2440.70 1575
2441.17 1648
2441.63 1602
2442.10 1572
2442.57 1473
2443.03 1500
2443.50 1522
2443.96 1494
2444.43 1440
2444.90 1445
2445.36 1453
2445.83 1393
2446.30 1354
2446.76 1365
2447.23 1499
2447.70 1489
2448.16 1472
2448.63 1418
2449.10 1374
2449.57 1363
2450.03 1412
2450.50 1432
2450.97 1353
2451.43 1375
2451.90 1364
2452.37 1387
2452.84 1406
2453.30 1373
2453.77 1315
2454.24 1298
2454.71 1388
2455.17 1382
2455.64 1352
2456.11 1398
2456.58 1378
2457.04 1430
2457.51 1392
2457.98 1427
2458.45 1361
2458.91 1346
2459.38 1367
2459.85 1368
2460.32 1338
2460.79 1369
2461.25 1446
2461.72 1354
2462.19 1297
2462.66 1357
2463.13 1311
2463.60 1332
2464.06 1409
2464.53 1427
2465.00 1526
2465.47 1496
2465.94 1406
2466.41 1402
2466.87 1505
2467.34 1378
2467.81 1443
2468.28 1437
2468.75 1364
2469.22 1368
2469.69 1368
2470.16 1328
2470.63 1382
2471.09 1400
2471.56 1343
2472.03 1301
2472.50 1270
2472.97 1257
2473.44 1300
2473.91 1279
2474.38 1314
2474.85 1347
2475.32 1336
2475.79 1404
2476.26 1350
2476.73 1307
2477.20 1403
2477.67 1370
2478.14 1371
2478.60 1370
2479.07 1334
2479.54 1295
2480.01 1290
2480.48 1357
2480.95 1311
2481.42 1287
2481.89 1324
2482.36 1338
2482.83 1280
2483.30 1313
2483.77 1321
2484.25 1362
2484.72 1497
2485.19 1465
2485.66 1438
2486.13 1481
2486.60 1532
2487.07 1549
2487.54 1611
2488.01 1480
2488.48 1483
2488.95 1442
2489.42 1548
2489.89 1509
2490.36 1515
2490.83 1505
2491.30 1535
2491.78 1463
2492.25 1464
2492.72 1453
2493.19 1462
2493.66 1489
2494.13 1458
2494.60 1427
2495.07 1474
2495.55 1589
2496.02 1560
2496.49 1569
2496.96 1501
2497.43 1559
2497.90 1495
2498.37 1421
2498.85 1434
2499.32 1405
2499.79 1407
2500.26 1391
2500.73 1335
2501.20 1342
2501.68 1336
2502.15 1306
2502.62 1392
2503.09 1378
2503.56 1342
2504.04 1364
2504.51 1354
2504.98 1383
2505.45 1394
2505.93 1461
2506.40 1401
2506.87 1447
2507.34 1528
2507.82 1502
2508.29 1605
2508.76 1603
2509.23 1433
2509.71 1588
2510.18 1762
2510.65 1765
2511.12 1849
2511.60 1930
2512.07 1903
2512.54 1860
2513.02 1875
2513.49 1996
2513.96 1927
2514.44 1913
2514.91 1808
2515.38 1780
2515.85 1647
2516.33 1593
2516.80 1563
2517.27 1585
2517.75 1547
2518.22 1553
2518.70 1512
2519.17 1553
2519.64 1674
2520.12 1687
2520.59 1644
2521.06 1556
2521.54 1591
2522.01 1526
2522.49 1503
2522.96 1532
2523.43 1457
2523.91 1487
2524.38 1438
2524.86 1400
2525.33 1412
2525.80 1411
2526.28 1418
2526.75 1448
2527.23 1449
2527.70 1435
2528.18 1416
2528.65 1391
2529.12 1488
2529.60 1575
2530.07 1516
2530.55 1497
2531.02 1462
2531.50 1531
2531.97 1488
2532.45 1482
2532.92 1490
2533.40 1492
2533.87 1443
2534.35 1508
2534.82 1513
2535.30 1532
2535.77 1489
2536.25 1432
2536.72 1488
2537.20 1461
2537.67 1540
2538.15 1527
2538.62 1495
2539.10 1557
2539.57 1488
2540.05 1526
2540.53 1596
2541.00 1538
2541.48 1552
2541.95 1472
2542.43 1495
2542.90 1527
2543.38 1388
2543.86 1424
2544.33 1430
2544.81 1526
2545.28 1486
2545.76 1479
2546.24 1503
2546.71 1497
2547.19 1559
2547.66 1713
2548.14 1658
2548.62 1755
2549.09 1830
2549.57 1825
2550.05 1881
2550.52 1806
2551.00 1886
2551.48 1942
2551.95 1903
2552.43 1794
2552.91 1787
2553.38 1851
2553.86 1829
2554.34 1683
2554.81 1706
2555.29 1712
2555.77 1688
2556.24 1623
2556.72 1591
2557.20 1460
2557.68 1406
2558.15 1476
2558.63 1402
2559.11 1388
2559.58 1408
2560.06 1440
2560.54 1378
2561.02 1456
2561.49 1353
2561.97 1390
2562.45 1364
2562.93 1370
2563.41 1330
2563.88 1329
2564.36 1331
2564.84 1319
2565.32 1443
2565.79 1369
2566.27 1370
2566.75 1354
2567.23 1287
2567.71 1335
2568.18 1465
2568.66 1387
2569.14 1380
2569.62 1331
2570.10 1335
2570.58 1333
2571.05 1355
2571.53 1371
2572.01 1395
2572.49 1403
2572.97 1435
2573.45 1383
2573.93 1371
2574.40 1335
2574.88 1307
2575.36 1469
2575.84 1401
2576.32 1398
2576.80 1399
2577.28 1402
2577.76 1410
2578.24 1475
2578.72 1444
2579.19 1414
2579.67 1503
2580.15 1430
2580.63 1520
2581.11 1551
2581.59 1521
2582.07 1390
2582.55 1483
2583.03 1434
2583.51 1410
2583.99 1395
2584.47 1427
2584.95 1418
2585.43 1381
2585.91 1395
2586.39 1319
2586.87 1390
2587.35 1382
2587.83 1406
2588.31 1393
2588.79 1365
2589.27 1384
2589.75 1379
2590.23 1378
2590.71 1338
2591.19 1378
2591.67 1384
2592.15 1378
2592.63 1370
2593.11 1474
2593.59 1395
2594.07 1283
2594.55 1320
2595.03 1304
2595.51 1269
2595.99 1409
2596.47 1335
2596.96 1283
2597.44 1360
2597.92 1360
2598.40 1297
2598.88 1308
2599.36 1354
2599.84 1328
2600.32 1315
2600.80 1393
2601.28 1388
2601.77 1460
2602.25 1487
2602.73 1492
2603.21 1569
2603.69 1495
2604.17 1455
2604.65 1451
2605.14 1434
2605.62 1441
2606.10 1451
2606.58 1437
2607.06 1457
2607.54 1474
2608.03 1367
2608.51 1416
2608.99 1420
2609.47 1409
2609.95 1453
2610.44 1448
2610.92 1427
2611.40 1387
2611.88 1384
2612.37 1400
2612.85 1440
2613.33 1332
2613.81 1427
2614.29 1352
2614.78 1297
2615.26 1328
2615.74 1332
2616.22 1408
2616.71 1368
2617.19 1352
2617.67 1311
2618.16 1320
2618.64 1398
2619.12 1464
2619.60 1412
2620.09 1379
2620.57 1341
2621.05 1445
2621.54 1462
2622.02 1444
2622.50 1425
2622.99 1482
2623.47 1567
2623.95 1544
2624.44 1475
2624.92 1510
2625.40 1576
2625.89 1479
2626.37 1506
2626.85 1515
2627.34 1413
2627.82 1578
2628.30 1492
2628.79 1466
2629.27 1475
2629.76 1497
2630.24 1469
2630.72 1517
2631.21 1518
2631.69 1556
2632.18 1528
2632.66 1544
2633.14 1516
2633.63 1529
2634.11 1445
2634.60 1406
2635.08 1368
2635.57 1336
2636.05 1409
2636.53 1396
2637.02 1357
2637.50 1354
2637.99 1331
2638.47 1335
2638.96 1387
2639.44 1404
2639.93 1339
2640.41 1371
2640.90 1355
2641.38 1286
2641.87 1355
2642.35 1429
2642.84 1405
2643.32 1434
2643.81 1305
2644.29 1273
2644.78 1334
2645.26 1309
2645.75 1402
2646.23 1405
2646.72 1394
2647.20 1389
2647.69 1474
2648.18 1498
2648.66 1459
2649.15 1413
2649.63 1417
2650.12 1407
2650.60 1436
2651.09 1395
2651.58 1424
2652.06 1440
2652.55 1411
2653.03 1457
2653.52 1441
2654.01 1452
2654.49 1506
2654.98 1501
2655.46 1495
2655.95 1432
2656.44 1506
2656.92 1534
2657.41 1490
2657.90 1453
2658.38 1361
2658.87 1381
2659.36 1396
2659.84 1440
2660.33 1333
2660.82 1330
2661.30 1325
2661.79 1311
2662.28 1380
2662.76 1416
2663.25 1367
2663.74 1388
2664.22 1381
2664.71 1352
2665.20 1346
2665.68 1351
2666.17 1359
2666.66 1438
2667.15 1379
2667.63 1309
2668.12 1375
2668.61 1411
2669.10 1338
2669.58 1425
2670.07 1330
2670.56 1330
2671.05 1370
2671.53 1358
2672.02 1435
2672.51 1417
2673.00 1483
2673.48 1548
2673.97 1685
2674.46 1641
2674.95 1568
2675.44 1635
2675.92 1667
2676.41 1620
2676.90 1646
2677.39 1618
2677.88 1600
2678.37 1491
2678.85 1526
2679.34 1498
2679.83 1439
2680.32 1483
2680.81 1466
2681.30 1451
2681.79 1368
2682.27 1387
2682.76 1455
2683.25 1419
2683.74 1419
2684.23 1477
2684.72 1466
2685.21 1358
2685.70 1421
2686.18 1420
2686.67 1406
2687.16 1431
2687.65 1364
2688.14 1387
2688.63 1328
2689.12 1366
2689.61 1421
2690.10 1454
2690.59 1509
2691.08 1473
2691.57 1488
2692.06 1526
2692.55 1492
2693.04 1554
2693.53 1486
2694.02 1468
2694.51 1494
2694.99 1514
2695.48 1516
2695.97 1528
2696.46 1478
2696.95 1517
2697.44 1516
2697.93 1413
2698.42 1362
2698.92 1412
2699.41 1494
2699.90 1448
2700.39 1467
2700.88 1494
2701.37 1451
2701.86 1488
2702.35 1473
2702.84 1536
2703.33 1429
2703.82 1428
2704.31 1499
2704.80 1465
2705.29 1516
2705.78 1512
2706.27 1481
2706.76 1432
2707.25 1457
2707.75 1446
2708.24 1408
2708.73 1438
2709.22 1383
2709.71 1402
2710.20 1379
2710.69 1320
2711.18 1353
2711.68 1400
2712.17 1388
2712.66 1341
2713.15 1377
2713.64 1390
2714.13 1431
2714.62 1453
2715.12 1397
2715.61 1441
2716.10 1343
2716.59 1298
2717.08 1400
2717.57 1393
2718.07 1417
2718.56 1460
2719.05 1497
2719.54 1454
2720.03 1393
2720.53 1517
2721.02 1592
2721.51 1555
2722.00 1633
2722.50 1574
2722.99 1579
2723.48 1617
2723.97 1570
2724.47 1518
2724.96 1472
2725.45 1514
2725.94 1405
2726.44 1424
2726.93 1492
2727.42 1427
2727.91 1462
2728.41 1441
2728.90 1494
2729.39 1439
2729.89 1452
2730.38 1487
2730.87 1464
2731.37 1430
2731.86 1478
2732.35 1480
2732.84 1480
2733.34 1485
2733.83 1534
2734.32 1633
2734.82 1594
2735.31 1589
2735.81 1575
2736.30 1507
2736.79 1518
2737.29 1578
2737.78 1509
2738.27 1560
2738.77 1635
2739.26 1670
2739.75 1642
2740.25 1569
2740.74 1580
2741.24 1526
2741.73 1557
2742.22 1553
2742.72 1482
2743.21 1471
2743.71 1464
2744.20 1418
2744.70 1407
2745.19 1409
2745.68 1428
2746.18 1417
2746.67 1345
2747.17 1340
2747.66 1406
2748.16 1422
2748.65 1370
2749.15 1363
2749.64 1342
2750.14 1319
2750.63 1383
2751.13 1287
2751.62 1369
2752.12 1331
2752.61 1294
2753.11 1303
2753.60 1377
2754.10 1381
2754.59 1430
2755.09 1401
2755.58 1500
2756.08 1488
2756.57 1466
2757.07 1470
2757.56 1431
2758.06 1434
2758.56 1445
2759.05 1442
2759.55 1421
2760.04 1495
2760.54 1444
2761.03 1401
2761.53 1421
2762.03 1439
2762.52 1487
2763.02 1538
2763.51 1433
2764.01 1403
2764.51 1402
2765.00 1374
2765.50 1439
2765.99 1403
2766.49 1302
2766.99 1330
2767.48 1320
2767.98 1299
2768.48 1302
2768.97 1305
2769.47 1349
2769.97 1335
2770.46 1327
2770.96 1362
2771.46 1422
2771.95 1443
2772.45 1410
2772.95 1388
2773.44 1364
2773.94 1309
2774.44 1353
2774.93 1433
2775.43 1417
2775.93 1397
2776.43 1375
2776.92 1427
2777.42 1478
2777.92 1482
2778.41 1464
2778.91 1435
2779.41 1408
2779.91 1493
2780.40 1542
2780.90 1511
2781.40 1469
2781.90 1306
2782.39 1411
2782.89 1475
2783.39 1433
2783.89 1359
2784.39 1386
2784.88 1379
2785.38 1422
2785.88 1429
2786.38 1502
2786.88 1527
2787.37 1407
2787.87 1505
2788.37 1538
2788.87 1497
2789.37 1454
2789.87 1491
2790.36 1500
2790.86 1413
2791.36 1434
2791.86 1366
2792.36 1476
2792.86 1524
2793.36 1426
2793.85 1333
2794.35 1414
2794.85 1425
2795.35 1398
2795.85 1462
2796.35 1530
2796.85 1517
2797.35 1506
2797.85 1453
2798.34 1423
2798.84 1471
2799.34 1499
2799.84 1520
2800.34 1459
2800.84 1407
2801.34 1352
2801.84 1354
2802.34 1459
2802.84 1501
2803.34 1413
2803.84 1351
2804.34 1322
2804.84 1429
2805.34 1405
2805.84 1406
2806.34 1451
2806.84 1507
2807.34 1535
2807.84 1539
2808.34 1592
2808.84 1719
2809.34 1666
2809.84 1672
2810.34 1753
2810.84 1816
2811.34 1819
2811.84 1743
2812.34 1723
2812.84 1697
2813.34 1562
2813.84 1589
2814.34 1584
2814.84 1560
2815.34 1489
2815.84 1491
2816.34 1415
2816.84 1502
2817.34 1483
2817.85 1404
2818.35 1427
2818.85 1394
2819.35 1448
2819.85 1410
2820.35 1453
2820.85 1466
2821.35 1410
2821.85 1303
2822.35 1371
2822.86 1394
2823.36 1271
2823.86 1320
2824.36 1432
2824.86 1389
2825.36 1371
2825.87 1363
2826.37 1381
2826.87 1319
2827.37 1303
2827.87 1327
2828.37 1356
2828.88 1316
2829.38 1319
2829.88 1263
2830.38 1237
2830.88 1295
2831.39 1337
2831.89 1272
2832.39 1302
2832.89 1350
2833.39 1352
2833.90 1329
2834.40 1366
2834.90 1372
2835.40 1346
2835.91 1308
2836.41 1397
2836.91 1462
2837.41 1350
2837.92 1325
2838.42 1413
2838.92 1416
2839.42 1357
2839.93 1446
2840.43 1299
2840.93 1325
2841.44 1411
2841.94 1295
2842.44 1387
2842.95 1395
2843.45 1397
2843.95 1330
2844.45 1338
2844.96 1417
2845.46 1430
2845.96 1451
2846.47 1446
2846.97 1508
2847.48 1541
2847.98 1568
2848.48 1534
2848.99 1505
2849.49 1512
2849.99 1453
2850.50 1509
2851.00 1476
2851.50 1479
2852.01 1434
2852.51 1450
2853.02 1395
2853.52 1339
2854.02 1339
2854.53 1367
2855.03 1389
2855.54 1256
2856.04 1361
2856.55 1372
2857.05 1302
2857.55 1270
2858.06 1321
2858.56 1364
2859.07 1374
2859.57 1398
2860.08 1312
2860.58 1382
2861.09 1396
2861.59 1427
2862.10 1363
2862.60 1421
2863.11 1528
2863.61 1456
2864.12 1425
2864.62 1483
2865.13 1412
2865.63 1488
2866.14 1437
2866.64 1418
2867.15 1411
2867.65 1409
2868.16 1475
2868.66 1449
2869.17 1384
2869.67 1480
2870.18 1485
2870.68 1529
2871.19 1520
2871.69 1539
2872.20 1533
2872.71 1618
2873.21 1705
2873.72 1599
2874.22 1512
2874.73 1580
2875.24 1529
2875.74 1391
2876.25 1410
2876.75 1446
2877.26 1426
2877.77 1462
2878.27 1467
2878.78 1399
2879.28 1279
2879.79 1453
2880.30 1425
2880.80 1366
2881.31 1283
2881.82 1372
2882.32 1463
2882.83 1355
2883.34 1262
2883.84 1366
2884.35 1369
2884.86 1481
2885.36 1515
2885.87 1544
2886.38 1466
2886.88 1492
2887.39 1442
2887.90 1527
2888.41 1587
2888.91 1626
2889.42 1716
2889.93 1721
2890.43 1647
2890.94 1633
2891.45 1625
2891.96 1584
2892.46 1538
2892.97 1598
2893.48 1577
2893.99 1661
2894.49 1723
2895.00 1708
2895.51 1694
2896.02 1703
2896.53 1694
2897.03 1689
2897.54 1664
2898.05 1730
2898.56 1714
2899.07 1502
2899.57 1560
2900.08 1605
2900.59 1522
2901.10 1584
2901.61 1574
2902.11 1528
2902.62 1530
2903.13 1477
2903.64 1485
2904.15 1467
2904.66 1620
2905.16 1586
2905.67 1538
2906.18 1497
2906.69 1533
2907.20 1534
2907.71 1515
2908.22 1578
2908.73 1456
2909.24 1355
2909.74 1386
2910.25 1354
2910.76 1430
2911.27 1451
2911.78 1421
2912.29 1421
2912.80 1388
2913.31 1342
2913.82 1480
2914.33 1462
2914.84 1378
2915.35 1415
2915.86 1422
2916.36 1372
2916.87 1476
2917.38 1477
2917.89 1383
2918.40 1453
2918.91 1412
2919.42 1523
2919.93 1460
2920.44 1366
2920.95 1452
2921.46 1401
2921.97 1362
2922.48 1463
2922.99 1510
2923.50 1566
2924.01 1530
2924.52 1458
2925.03 1439
2925.54 1484
2926.05 1422
2926.57 1409
2927.08 1450
2927.59 1409
2928.10 1354
2928.61 1381
2929.12 1459
2929.63 1349
2930.14 1303
2930.65 1385
2931.16 1357
2931.67 1276
2932.18 1333
2932.69 1339
2933.20 1295
2933.72 1375
2934.23 1436
2934.74 1389
2935.25 1350
2935.76 1371
2936.27 1355
2936.78 1450
2937.29 1522
2937.81 1533
2938.32 1476
2938.83 1557
2939.34 1500
2939.85 1546
2940.36 1541
2940.88 1526
2941.39 1484
2941.90 1542
2942.41 1602
2942.92 1540
2943.43 1533
2943.95 1465
2944.46 1464
2944.97 1562
2945.48 1567
2945.99 1593
2946.51 1498
2947.02 1495
2947.53 1453
2948.04 1427
2948.56 1443
2949.07 1465
2949.58 1410
2950.09 1457
2950.61 1356
2951.12 1426
2951.63 1447
2952.14 1451
2952.66 1454
2953.17 1405
2953.68 1385
2954.19 1421
2954.71 1444
2955.22 1396
2955.73 1436
2956.25 1446
2956.76 1464
2957.27 1476
2957.79 1475
2958.30 1558
2958.81 1567
2959.33 1558
2959.84 1548
2960.35 1595
2960.87 1604
2961.38 1646
2961.89 1574
2962.41 1571
2962.92 1533
2963.43 1573
2963.95 1600
2964.46 1532
2964.97 1507
2965.49 1546
2966.00 1475
2966.52 1465
2967.03 1407
2967.54 1455
2968.06 1486
2968.57 1511
2969.09 1478
2969.60 1495
2970.12 1520
2970.63 1474
2971.14 1442
2971.66 1539
2972.17 1513
2972.69 1473
2973.20 1487
2973.72 1533
2974.23 1592
2974.75 1555
2975.26 1572
2975.77 1623
2976.29 1614
2976.80 1605
2977.32 1634
2977.83 1663
2978.35 1592
2978.86 1502
2979.38 1623
2979.89 1679
2980.41 1655
2980.92 1630
2981.44 1652
2981.95 1722
2982.47 1687
2982.99 1798
2983.50 1824
2984.02 1851
2984.53 1855
2985.05 1996
2985.56 2002
2986.08 1991
2986.59 1989
2987.11 2061
2987.63 2044
2988.14 2070
2988.66 2061
2989.17 2200
2989.69 2155
2990.20 2088
2990.72 2103
2991.24 2070
2991.75 2005
2992.27 2050
2992.79 2139
2993.30 2011
2993.82 1974
2994.33 2066
2994.85 2164
2995.37 2203
2995.88 2136
2996.40 2292
2996.92 2417
2997.43 2575
2997.95 2639
2998.47 2623
2998.98 2683
2999.50 2745
3000.02 2807
3000.53 2663
3001.05 2779
3001.57 3008
3002.08 3179
3002.60 3623
3003.12 4206
3003.64 5007
3004.15 5773
3004.67 6711
3005.19 7087
3005.70 7489
3006.22 7255
3006.74 7053
3007.26 6629
3007.77 5821
3008.29 5254
3008.81 4641
3009.33 4073
3009.84 3539
3010.36 3054
3010.88 2796
3011.40 2539
3011.92 2401
3012.43 2284
3012.95 2322
3013.47 2214
3013.99 2183
3014.50 2161
3015.02 2121
3015.54 2158
3016.06 2160
3016.58 2114
3017.10 2096
3017.61 1974
3018.13 2052
3018.65 1990
3019.17 1957
3019.69 2032
3020.21 2037
3020.73 1985
3021.24 1948
3021.76 2043
3022.28 2033
3022.80 2059
3023.32 2107
3023.84 2244
3024.36 2082
3024.88 2124
3025.39 2230
3025.91 2109
3026.43 1894
3026.95 1989
3027.47 1978
3027.99 1889
3028.51 1831
3029.03 1861
3029.55 1775
3030.07 1793
3030.59 1760
3031.11 1821
3031.63 1812
3032.15 1739
3032.66 1768
3033.18 1712
3033.70 1741
3034.22 1716
3034.74 1729
3035.26 1682
3035.78 1670
3036.30 1697
3036.82 1656
3037.34 1769
3037.86 1803
3038.38 1724
3038.90 1718
3039.42 1691
3039.94 1708
3040.46 1762
3040.98 1684
3041.51 1727
3042.03 1743
3042.55 1737
3043.07 1753
3043.59 1790
3044.11 1790
3044.63 1766
3045.15 1662
3045.67 1620
3046.19 1654
3046.71 1606
3047.23 1693
3047.75 1644
3048.27 1635
3048.79 1688
3049.32 1743
3049.84 1679
3050.36 1663
3050.88 1591
3051.40 1652
3051.92 1672
3052.44 1666
3052.96 1677
3053.49 1564
3054.01 1601
3054.53 1729
3055.05 1747
3055.57 1733
3056.09 1698
3056.62 1679
3057.14 1743
3057.66 1704
3058.18 1735
3058.70 1824
3059.22 1872
3059.75 1801
3060.27 1790
3060.79 1670
3061.31 1653
3061.83 1830
3062.36 1871
3062.88 1821
3063.40 1785
3063.92 1917
3064.45 1956
3064.97 1996
3065.49 2053
3066.01 2097
3066.54 2148
3067.06 2211
3067.58 2334
3068.10 2429
3068.63 2347
3069.15 2447
3069.67 2359
3070.19 2287
3070.72 2166
3071.24 2162
3071.76 2161
3072.29 2129
3072.81 1951
3073.33 1902
3073.85 1989
3074.38 1984
3074.90 2048
3075.42 2096
3075.95 2140
3076.47 2138
3076.99 2197
3077.52 2253
3078.04 2245
3078.57 2494
3079.09 2612
3079.61 2607
3080.14 2625
3080.66 2673
3081.18 2733
3081.71 2788
3082.23 2852
3082.76 2727
3083.28 2634
3083.80 2775
3084.33 2746
3084.85 2637
3085.38 2541
3085.90 2600
3086.42 2624
3086.95 2668
3087.47 2891
3088.00 3059
3088.52 3233
3089.05 3701
3089.57 4124
3090.09 4401
3090.62 4696
3091.14 4677
3091.67 4616
3092.19 4291
3092.72 4025
3093.24 3779
3093.77 3676
3094.29 3451
3094.82 3260
3095.34 3234
3095.87 3061
3096.39 3160
3096.92 3298
3097.44 3334
3097.97 3347
3098.49 3212
3099.02 3227
3099.54 3334
3100.07 3599
3100.59 4083
3101.12 4940
3101.64 5718
3102.17 6868
3102.70 8248
3103.22 9120
3103.75 9396
3104.27 9571
3104.80 9214
3105.32 8452
3105.85 7521
3106.38 6671
3106.90 5574
3107.43 4649
3107.95 4221
3108.48 3519
3109.01 3130
3109.53 2918
3110.06 2744
3110.58 2663
3111.11 2607
3111.64 2531
3112.16 2529
3112.69 2487
3113.22 2361
3113.74 2226
3114.27 2221
3114.80 2251
3115.32 2238
3115.85 2169
3116.38 2020
3116.90 2002
3117.43 2053
3117.96 2001
3118.48 1987
3119.01 2008
3119.54 2095
3120.06 2066
3120.59 2059
3121.12 2153
3121.65 2267
3122.17 2246
3122.70 2309
3123.23 2292
3123.76 2159
3124.28 2214
3124.81 2141
3125.34 2112
3125.87 2060
3126.39 2024
3126.92 1994
3127.45 1834
3127.98 1886
3128.50 1913
3129.03 1862
3129.56 1693
3130.09 1744
3130.62 1758
3131.14 1694
3131.67 1717
3132.20 1722
3132.73 1745
3133.26 1677
3133.78 1670
3134.31 1753
3134.84 1712
3135.37 1615
3135.90 1667
3136.43 1645
3136.95 1580
3137.48 1692
3138.01 1685
3138.54 1615
3139.07 1559
3139.60 1603
3140.13 1628
3140.65 1638
3141.18 1583
3141.71 1584
3142.24 1617
3142.77 1650
3143.30 1539
3143.83 1528
3144.36 1692
3144.89 1657
3145.42 1680
3145.94 1708
3146.47 1641
3147.00 1678
3147.53 1649
3148.06 1773
3148.59 1714
3149.12 1714
3149.65 1768
3150.18 1793
3150.71 1826
3151.24 1739
3151.77 1727
3152.30 1772
3152.83 1714
3153.36 1770
3153.89 1674
3154.42 1680
3154.95 1775
3155.48 1684
3156.01 1674
3156.54 1554
3157.07 1620
3157.60 1689
3158.13 1669
3158.66 1633
3159.19 1548
3159.72 1623
3160.25 1646
3160.78 1601
3161.31 1642
3161.84 1662
3162.37 1651
3162.90 1660
3163.43 1642
3163.97 1670
3164.50 1668
3165.03 1723
3165.56 1648
3166.09 1558
3166.62 1560
3167.15 1481
3167.68 1503
3168.21 1514
3168.74 1616
3169.28 1534
3169.81 1550
3170.34 1562
3170.87 1475
3171.40 1536
3171.93 1608
3172.46 1584
3172.99 1545
3173.53 1608
3174.06 1705
3174.59 1729
3175.12 1714
3175.65 1740
3176.18 1640
3176.72 1620
3177.25 1609
3177.78 1637
3178.31 1558
3178.84 1608
3179.38 1581
3179.91 1567
3180.44 1547
3180.97 1574
3181.50 1480
3182.04 1434
3182.57 1410
3183.10 1384
3183.63 1424
3184.17 1333
3184.70 1362
3185.23 1442
3185.76 1379
3186.30 1383
3186.83 1430
3187.36 1461
3187.89 1429
3188.43 1395
3188.96 1438
3189.49 1443
3190.03 1451
3190.56 1451
3191.09 1402
3191.63 1426
3192.16 1458
3192.69 1424
3193.22 1408
3193.76 1342
3194.29 1370
3194.82 1431
3195.36 1530
3195.89 1419
3196.43 1379
3196.96 1384
3197.49 1383
3198.03 1412
3198.56 1476
3199.09 1467
3199.63 1494
3200.16 1582
3200.69 1541
3201.23 1661
3201.76 1661
3202.30 1620
3202.83 1609
3203.36 1603
3203.90 1582
3204.43 1595
3204.97 1620
3205.50 1523
3206.04 1483
3206.57 1637
3207.10 1676
3207.64 1739
3208.17 1765
3208.71 1791
3209.24 1871
3209.78 1937
3210.31 1911
3210.85 1953
3211.38 1926
3211.91 1856
3212.45 1942
3212.98 1954
3213.52 1890
3214.05 1831
3214.59 1830
3215.12 1734
3215.66 1691
3216.19 1681
3216.73 1645
3217.26 1602
3217.80 1497
3218.34 1493
3218.87 1453
3219.41 1542
3219.94 1513
3220.48 1538
3221.01 1552
3221.55 1553
3222.08 1641
3222.62 1631
3223.15 1822
3223.69 1846
3224.23 1928
3224.76 1900
3225.30 1906
3225.83 1960
3226.37 1983
3226.91 1955
3227.44 1898
3227.98 1886
3228.51 1849
3229.05 1824
3229.59 1802
3230.12 1762
3230.66 1748
3231.20 1875
3231.73 1756
3232.27 1806
3232.81 1724
3233.34 1759
3233.88 1906
3234.41 1877
3234.95 1898
3235.49 1964
3236.02 2030
3236.56 2133
3237.10 2184
3237.64 2164
3238.17 2166
3238.71 2146
3239.25 2056
3239.78 2023
3240.32 2105
3240.86 2019
3241.39 2161
3241.93 1981
3242.47 1915
3243.01 2006
3243.54 2025
3244.08 2006
3244.62 1985
3245.16 2008
3245.69 2141
3246.23 2168
3246.77 2115
3247.31 2157
3247.84 2160
3248.38 2240
3248.92 2237
3249.46 2309
3250.00 2449
3250.53 2522
3251.07 2890
3251.61 3290
3252.15 3786
3252.69 4292
3253.22 4688
3253.76 4944
3254.30 5072
3254.84 4911
3255.38 4598
3255.92 4316
3256.45 3809
3256.99 3600
3257.53 3276
3258.07 3083
3258.61 3029
3259.15 2958
3259.69 2972
3260.23 2894
3260.76 2993
3261.30 3152
3261.84 3340
3262.38 3574
3262.92 3843
3263.46 4016
3264.00 3902
3264.54 4013
3265.08 4300
3265.62 4357
3266.15 4716
3266.69 4920
3267.23 4925
3267.77 5072
3268.31 4910
3268.85 4603
3269.39 4223
3269.93 3983
3270.47 3649
3271.01 3261
3271.55 2843
3272.09 2636
3272.63 2635
3273.17 2541
3273.71 2433
3274.25 2337
3274.79 2344
3275.33 2383
3275.87 2358
3276.41 2247
3276.95 2368
3277.49 2456
3278.03 2350
3278.57 2328
3279.11 2308
3279.65 2338
3280.19 2343
3280.73 2349
3281.27 2363
3281.81 2477
3282.35 2490
3282.89 2388
3283.43 2265
3283.97 2301
3284.52 2362
3285.06 2236
3285.60 2230
3286.14 2252
3286.68 2386
3287.22 2248
3287.76 2282
3288.30 2256
3288.84 2261
3289.38 2421
3289.93 2327
3290.47 2416
3291.01 2460
3291.55 2556
3292.09 2674
3292.63 2757
3293.17 2725
3293.72 3020
3294.26 3330
3294.80 3504
3295.34 3820
3295.88 4061
3296.42 4161
3296.97 4186
3297.51 4238
3298.05 4068
3298.59 3826
3299.13 3697
3299.68 3377
3300.22 3141
3300.76 3009
3301.30 2815
3301.84 2651
3302.39 2608
3302.93 2551
3303.47 2577
3304.01 2513
3304.56 2489
3305.10 2353
3305.64 2504
3306.18 2375
3306.73 2309
3307.27 2335
3307.81 2295
3308.35 2389
3308.90 2468
3309.44 2612
3309.98 2589
3310.52 2633
3311.07 2714
3311.61 2682
3312.15 2697
3312.70 2677
3313.24 2633
3313.78 2605
3314.33 2636
3314.87 2590
3315.41 2644
3315.96 2833
3316.50 2891
3317.04 2904
3317.59 3141
3318.13 3251
3318.67 3223
3319.22 3347
3319.76 3524
3320.30 3476
3320.85 3482
3321.39 3426
3321.94 3421
3322.48 3353
3323.02 3077
3323.57 3125
3324.11 3052
3324.66 3008
3325.20 2857
3325.74 2918
3326.29 2888
3326.83 2877
3327.38 2757
3327.92 2830
3328.47 2726
3329.01 2744
3329.55 2714
3330.10 2716
3330.64 2784
3331.19 3007
3331.73 3306
3332.28 3842
3332.82 4778
3333.37 5930
3333.91 7497
3334.46 9024
3335.00 10474
3335.55 11755
3336.09 12766
3336.64 13091
3337.18 13052
3337.73 12614
3338.27 11865
3338.82 10573
3339.36 9323
3339.91 8002
3340.45 6830
3341.00 5828
3341.54 4935
3342.09 4069
3342.63 3559
3343.18 3118
3343.73 2900
3344.27 2604
3344.82 2536
3345.36 2349
3345.91 2303
3346.45 2415
3347.00 2395
3347.55 2274
3348.09 2235
3348.64 2291
3349.18 2202
3349.73 2138
3350.28 2088
3350.82 2064
3351.37 2000
3351.92 1980
3352.46 2015
3353.01 1943
3353.55 1902
3354.10 1991
3354.65 1955
3355.19 1919
3355.74 1959
3356.29 1835
3356.83 1930
3357.38 1836
3357.93 1904
3358.47 1862
3359.02 1980
3359.57 1965
3360.12 1792
3360.66 1918
3361.21 1885
3361.76 1962
3362.30 2020
3362.85 2057
3363.40 2062
3363.95 2106
3364.49 2057
3365.04 2007
3365.59 2027
3366.14 1926
3366.68 1923
3367.23 1932
3367.78 1937
3368.33 1947
3368.87 1863
3369.42 1950
3369.97 1967
3370.52 1878
3371.06 1960
3371.61 2044
3372.16 2116
3372.71 2275
3373.26 2320
3373.80 2440
3374.35 2583
3374.90 2535
3375.45 2475
3376.00 2369
3376.54 2307
3377.09 2166
3377.64 2109
3378.19 1979
3378.74 1902
3379.29 1936
3379.84 1799
3380.38 1826
3380.93 1720
3381.48 1744
3382.03 1736
3382.58 1715
3383.13 1724
3383.68 1712
3384.23 1719
3384.77 1706
3385.32 1669
3385.87 1606
3386.42 1561
3386.97 1613
3387.52 1604
3388.07 1636
3388.62 1642
3389.17 1587
3389.72 1574
3390.27 1565
3390.82 1575
3391.37 1620
3391.92 1591
3392.46 1576
3393.01 1585
3393.56 1600
3394.11 1638
3394.66 1697
3395.21 1661
3395.76 1716
3396.31 1729
3396.86 1741
3397.41 1698
3397.96 1814
3398.51 1759
3399.06 1733
3399.61 1695
3400.16 1807
3400.71 1772
3401.26 1703
3401.81 1660
3402.37 1669
3402.92 1594
3403.47 1606
3404.02 1489
3404.57 1466
3405.12 1500
3405.67 1541
3406.22 1468
3406.77 1441
3407.32 1499
3407.87 1544
3408.42 1457
3408.97 1533
3409.52 1509
3410.08 1642
3410.63 1652
3411.18 1652
3411.73 1772
3412.28 1728
3412.83 1717
3413.38 1815
3413.93 1731
3414.48 1807
3415.04 1797
3415.59 1727
3416.14 1734
3416.69 1826
3417.24 1791
3417.79 1849
3418.35 1845
3418.90 1858
3419.45 1864
3420.00 1815
3420.55 1901
3421.10 1771
3421.66 1743
3422.21 1793
3422.76 1828
3423.31 1892
3423.86 1937
3424.42 2030
3424.97 1974
3425.52 2038
3426.07 2150
3426.63 1974
3427.18 1875
3427.73 1807
3428.28 1732
3428.84 1752
3429.39 1689
3429.94 1538
3430.49 1546
3431.05 1576
3431.60 1564
3432.15 1605
3432.70 1595
3433.26 1570
3433.81 1651
3434.36 1685
3434.92 1642
3435.47 1708
3436.02 1667
3436.58 1694
3437.13 1663
3437.68 1593
3438.24 1681
3438.79 1697
3439.34 1775
3439.90 1660
3440.45 1644
3441.00 1639
3441.56 1539
3442.11 1589
3442.66 1583
3443.22 1621
3443.77 1636
3444.32 1634
3444.88 1660
3445.43 1607
3445.99 1651
3446.54 1625
3447.09 1591
3447.65 1526
3448.20 1601
3448.76 1545
3449.31 1592
3449.86 1663
3450.42 1525
3450.97 1581
3451.53 1613
3452.08 1585
3452.64 1604
3453.19 1529
3453.75 1532
3454.30 1556
3454.85 1525
3455.41 1562
3455.96 1544
3456.52 1600
3457.07 1632
3457.63 1561
3458.18 1566
3458.74 1564
3459.29 1682
3459.85 1691
3460.40 1647
3460.96 1682
3461.51 1684
3462.07 1739
3462.62 1753
3463.18 1775
3463.73 1768
3464.29 1754
3464.85 1727
3465.40 1849
3465.96 1852
3466.51 1868
3467.07 1847
3467.62 1870
3468.18 1716
3468.73 1854
3469.29 1926
3469.85 1981
3470.40 2091
3470.96 2185
3471.51 2215
3472.07 2210
3472.63 2145
3473.18 2218
3473.74 2243
3474.29 2230
3474.85 2196
3475.41 2166
3475.96 2132
3476.52 2048
3477.08 1996
3477.63 2046
3478.19 2033
3478.75 2129
3479.30 2214
3479.86 2173
3480.42 2197
3480.97 2251
3481.53 2360
3482.09 2422
3482.64 2420
3483.20 2554
3483.76 2536
3484.31 2507
3484.87 2623
3485.43 2771
3485.98 2922
3486.54 2929
3487.10 2885
3487.66 3074
3488.21 3085
3488.77 3329
3489.33 3952
3489.89 4835
3490.44 6098
3491.00 7626
3491.56 9513
3492.12 10879
3492.67 11885
3493.23 12203
3493.79 11817
3494.35 11238
3494.90 9938
3495.46 8642
3496.02 7154
3496.58 6078
3497.14 5200
3497.69 4275
3498.25 3937
3498.81 3566
3499.37 3411
3499.93 3293
3500.49 3174
3501.04 3236
3501.60 3474
3502.16 3548
3502.72 3731
3503.28 4072
3503.84 4342
3504.39 4586
3504.95 4774
3505.51 4919
3506.07 5063
3506.63 4779
3507.19 4797
3507.75 4448
3508.31 4082
3508.86 3817
3509.42 3575
3509.98 3248
3510.54 2992
3511.10 2815
3511.66 2727
3512.22 2658
3512.78 2646
3513.34 2429
3513.90 2251
3514.46 2193
3515.02 2061
3515.58 1997
3516.13 1868
3516.69 1833
3517.25 1849
3517.81 1919
3518.37 1796
3518.93 1815
3519.49 1795
3520.05 1773
3520.61 1865
3521.17 1821
3521.73 1822
3522.29 1928
3522.85 1854
3523.41 1878
3523.97 1874
3524.53 1859
3525.09 1901
3525.65 1892
3526.21 1901
3526.77 1865
3527.33 1833
3527.89 1867
3528.46 1931
3529.02 1924
3529.58 1906
3530.14 1872
3530.70 1932
3531.26 1884
3531.82 1945
3532.38 1854
3532.94 1965
3533.50 1996
3534.06 1919
3534.62 1955
3535.18 1956
3535.75 1924
3536.31 1951
3536.87 1926
3537.43 1920
3537.99 1867
3538.55 1802
3539.11 1783
3539.67 1835
3540.24 1797
3540.80 1682
3541.36 1651
3541.92 1787
3542.48 1788
3543.04 1745
3543.61 1723
3544.17 1739
3544.73 1812
3545.29 1780
3545.85 1785
3546.41 1752
3546.98 1795
3547.54 1702
3548.10 1745
3548.66 1724
3549.23 1729
3549.79 1685
3550.35 1678
3550.91 1642
3551.47 1565
3552.04 1549
3552.60 1493
3553.16 1493
3553.72 1485
3554.29 1451
3554.85 1449
3555.41 1586
3555.97 1540
3556.54 1480
3557.10 1533
3557.66 1581
3558.23 1573
3558.79 1515
3559.35 1534
3559.91 1571
3560.48 1445
3561.04 1541
3561.60 1594
3562.17 1582
3562.73 1601
3563.29 1640
3563.86 1685
3564.42 1594
3564.98 1637
3565.55 1678
3566.11 1690
3566.67 1746
3567.24 1723
3567.80 1658
3568.36 1524
3568.93 1537
3569.49 1574
3570.06 1511
3570.62 1601
3571.18 1587
3571.75 1545
3572.31 1589
3572.88 1617
3573.44 1732
3574.00 1814
3574.57 2003
3575.13 2117
3575.70 2413
3576.26 2722
3576.82 2849
3577.39 2907
3577.95 3089
3578.52 3039
3579.08 3026
3579.65 2939
3580.21 2714
3580.78 2557
3581.34 2360
3581.91 2236
3582.47 2123
3583.04 2016
3583.60 1939
3584.17 1770
3584.73 1732
3585.30 1685
3585.86 1641
3586.43 1631
3586.99 1526
3587.56 1452
3588.12 1482
3588.69 1420
3589.25 1507
3589.82 1499
3590.38 1497
3590.95 1462
3591.51 1415
3592.08 1504
3592.64 1486
3593.21 1509
3593.78 1473
3594.34 1481
3594.91 1498
3595.47 1488
3596.04 1561
3596.60 1618
3597.17 1610
3597.74 1608
3598.30 1631
3598.87 1625
3599.43 1490
3600.00 1519
3600.57 1566
3601.13 1520
3601.70 1546
3602.27 1486
3602.83 1489
3603.40 1457
3603.96 1395
3604.53 1434
3605.10 1407
3605.66 1355
3606.23 1417
3606.80 1441
3607.36 1392
3607.93 1417
3608.50 1363
3609.07 1359
3609.63 1370
3610.20 1298
3610.77 1246
3611.33 1279
3611.90 1330
3612.47 1309
3613.03 1339
3613.60 1320
3614.17 1392
3614.74 1406
3615.30 1446
3615.87 1420
3616.44 1369
3617.01 1419
3617.57 1429
3618.14 1504
3618.71 1618
3619.28 1554
3619.84 1547
3620.41 1606
3620.98 1570
3621.55 1550
3622.12 1510
3622.68 1491
3623.25 1451
3623.82 1414
3624.39 1412
3624.96 1400
3625.52 1327
3626.09 1331
3626.66 1352
3627.23 1399
3627.80 1364
3628.37 1336
3628.93 1369
3629.50 1348
3630.07 1349
3630.64 1306
3631.21 1298
3631.78 1316
3632.34 1336
3632.91 1372
3633.48 1381
3634.05 1350
3634.62 1366
3635.19 1351
3635.76 1304
3636.33 1402
3636.90 1351
3637.47 1356
3638.03 1369
3638.60 1379
3639.17 1457
3639.74 1437
3640.31 1488
3640.88 1521
3641.45 1602
3642.02 1599
3642.59 1606
3643.16 1633
3643.73 1708
3644.30 1755
3644.87 1713
3645.44 1565
3646.01 1445
3646.58 1483
3647.15 1450
3647.72 1498
3648.29 1402
3648.86 1329
3649.43 1320
3650.00 1415
3650.57 1381
3651.14 1478
3651.71 1492
3652.28 1636
3652.85 1577
3653.42 1601
3653.99 1666
3654.56 1636
3655.13 1580
3655.70 1651
3656.27 1459
3656.84 1475
3657.41 1501
3657.98 1505
3658.55 1565
3659.12 1557
3659.69 1592
3660.27 1536
3660.84 1614
3661.41 1630
3661.98 1603
3662.55 1571
3663.12 1599
3663.69 1571
3664.26 1532
3664.83 1619
3665.41 1706
3665.98 1800
3666.55 1806
3667.12 1939
3667.69 1849
3668.26 1831
3668.83 1747
3669.41 1648
3669.98 1552
3670.55 1482
3671.12 1453
3671.69 1461
3672.26 1473
3672.84 1549
3673.41 1559
3673.98 1593
3674.55 1700
3675.12 1761
3675.70 1751
3676.27 1645
3676.84 1670
3677.41 1683
3677.98 1648
3678.56 1663
3679.13 1673
3679.70 1693
3680.27 1727
3680.85 1617
3681.42 1584
3681.99 1533
3682.56 1476
3683.14 1485
3683.71 1430
3684.28 1496
3684.86 1380
3685.43 1432
3686.00 1447
3686.57 1434
3687.15 1380
3687.72 1484
3688.29 1585
3688.87 1574
3689.44 1621
3690.01 1683
3690.59 1660
3691.16 1671
3691.73 1691
3692.31 1671
3692.88 1621
3693.45 1557
3694.03 1452
3694.60 1412
3695.17 1426
3695.75 1361
3696.32 1357
3696.89 1410
3697.47 1381
3698.04 1359
3698.62 1343
3699.19 1357
3699.76 1305
3700.34 1439
3700.91 1444
3701.49 1459
3702.06 1417
3702.63 1424
3703.21 1546
3703.78 1528
3704.36 1589
3704.93 1530
3705.51 1489
3706.08 1547
3706.65 1599
3707.23 1558
3707.80 1553
3708.38 1575
3708.95 1616
3709.53 1597
3710.10 1542
3710.68 1461
3711.25 1512
3711.83 1443
3712.40 1360
3712.98 1421
3713.55 1394
3714.13 1334
3714.70 1326
3715.28 1354
3715.85 1403
3716.43 1370
3717.00 1309
3717.58 1320
3718.15 1286
3718.73 1330
3719.30 1313
3719.88 1254
3720.46 1316
3721.03 1292
3721.61 1295
3722.18 1327
3722.76 1287
3723.33 1354
3723.91 1354
3724.49 1234
3725.06 1316
3725.64 1247
3726.21 1202
3726.79 1249
3727.37 1342
3727.94 1299
3728.52 1344
3729.09 1354
3729.67 1381
3730.25 1443
3730.82 1461
3731.40 1473
3731.98 1469
3732.55 1537
3733.13 1578
3733.71 1498
3734.28 1575
3734.86 1585
3735.44 1481
3736.01 1537
3736.59 1511
3737.17 1446
3737.74 1395
3738.32 1365
3738.90 1362
3739.47 1330
3740.05 1295
3740.63 1357
3741.20 1336
3741.78 1335
3742.36 1319
3742.94 1246
3743.51 1253
3744.09 1278
3744.67 1301
3745.25 1203
3745.82 1247
3746.40 1264
3746.98 1292
3747.56 1254
3748.13 1289
3748.71 1270
3749.29 1255
3749.87 1275
3750.45 1213
3751.02 1260
3751.60 1272
3752.18 1223
3752.76 1297
3753.34 1279
3753.91 1163
3754.49 1244
3755.07 1284
3755.65 1344
3756.23 1305
3756.80 1305
3757.38 1304
3757.96 1323
3758.54 1359
3759.12 1344
3759.70 1331
3760.28 1333
3760.85 1377
3761.43 1271
3762.01 1364
3762.59 1415
3763.17 1416
3763.75 1395
3764.33 1305
3764.91 1296
3765.49 1300
3766.06 1348
3766.64 1312
3767.22 1301
3767.80 1374
3768.38 1315
3768.96 1276
3769.54 1398
3770.12 1335
3770.70 1376
3771.28 1301
3771.86 1350
3772.44 1346
3773.02 1369
3773.60 1320
3774.18 1243
3774.76 1381
3775.34 1243
3775.92 1191
3776.50 1303
3777.08 1331
3777.66 1234
3778.24 1292
3778.82 1304
3779.40 1306
3779.98 1340
3780.56 1359
3781.14 1328
3781.72 1330
3782.30 1224
3782.88 1317
3783.46 1261
3784.04 1274
3784.62 1250
3785.20 1185
3785.78 1189
3786.36 1128
3786.94 1271
3787.52 1315
3788.10 1268
3788.68 1219
3789.26 1207
3789.84 1275
3790.43 1313
3791.01 1245
3791.59 1280
3792.17 1248
3792.75 1205
3793.33 1237
3793.91 1321
3794.49 1235
3795.07 1234
3795.66 1320
3796.24 1351
3796.82 1312
3797.40 1281
3797.98 1296
3798.56 1253
3799.15 1253
3799.73 1288
3800.31 1351
3800.89 1309
3801.47 1315
3802.05 1401
3802.64 1454
3803.22 1422
3803.80 1482
3804.38 1449
3804.96 1470
3805.55 1354
3806.13 1382
3806.71 1452
3807.29 1536
3807.87 1580
3808.46 1573
3809.04 1625
3809.62 1640
3810.20 1712
3810.79 1705
3811.37 1713
3811.95 1718
3812.53 1642
3813.12 1530
3813.70 1580
3814.28 1632
3814.87 1634
3815.45 1674
3816.03 1693
3816.61 1651
3817.20 1554
3817.78 1564
3818.36 1522
3818.95 1460
3819.53 1477
3820.11 1357
3820.70 1298
3821.28 1371
3821.86 1378
3822.45 1398
3823.03 1391
3823.61 1394
3824.20 1480
3824.78 1485
3825.36 1473
3825.95 1423
3826.53 1378
3827.11 1329
3827.70 1417
3828.28 1357
3828.87 1295
3829.45 1324
3830.03 1288
3830.62 1260
3831.20 1225
3831.79 1279
3832.37 1319
3832.95 1357
3833.54 1372
3834.12 1354
3834.71 1275
3835.29 1338
3835.88 1406
3836.46 1410
3837.05 1314
3837.63 1300
3838.21 1347
3838.80 1286
3839.38 1263
3839.97 1244
3840.55 1308
3841.14 1251
3841.72 1174
3842.31 1241
3842.89 1346
3843.48 1305
3844.06 1297
3844.65 1277
3845.23 1360
3845.82 1341
3846.40 1355
3846.99 1368
3847.57 1290
3848.16 1334
3848.74 1386
3849.33 1332
3849.92 1300
3850.50 1326
3851.09 1352
3851.67 1344
3852.26 1320
3852.84 1321
3853.43 1312
3854.02 1299
3854.60 1308
3855.19 1278
3855.77 1239
3856.36 1288
3856.94 1339
3857.53 1266
3858.12 1187
3858.70 1234
3859.29 1306
3859.88 1272
3860.46 1257
3861.05 1335
3861.63 1384
3862.22 1403
3862.81 1383
3863.39 1427
3863.98 1420
3864.57 1415
3865.15 1390
3865.74 1436
3866.33 1422
3866.91 1352
3867.50 1291
3868.09 1274
3868.67 1305
3869.26 1257
3869.85 1164
3870.44 1185
3871.02 1256
3871.61 1272
3872.20 1241
3872.78 1223
3873.37 1246
3873.96 1290
3874.55 1367
3875.13 1333
3875.72 1347
3876.31 1278
3876.90 1362
3877.48 1287
3878.07 1299
3878.66 1338
3879.25 1344
3879.83 1325
3880.42 1304
3881.01 1253
3881.60 1169
3882.19 1268
3882.77 1223
3883.36 1155
3883.95 1254
3884.54 1219
3885.13 1230
3885.71 1221
3886.30 1274
3886.89 1344
3887.48 1307
3888.07 1398
3888.66 1454
3889.24 1410
3889.83 1423
3890.42 1514
3891.01 1526
3891.60 1489
3892.19 1532
3892.78 1492
3893.36 1497
3893.95 1459
3894.54 1424
3895.13 1370
3895.72 1401
3896.31 1366
3896.90 1300
3897.49 1215
3898.08 1240
3898.67 1205
3899.26 1249
3899.84 1281
3900.43 1209
3901.02 1283
3901.61 1211
3902.20 1207
3902.79 1255
3903.38 1260
3903.97 1240
3904.56 1229
3905.15 1263
3905.74 1290
3906.33 1350
3906.92 1377
3907.51 1398
3908.10 1389
3908.69 1341
3909.28 1368
3909.87 1327
3910.46 1301
3911.05 1331
3911.64 1298
3912.23 1236
3912.82 1246
3913.41 1271
3914.00 1207
3914.59 1261
3915.18 1255
3915.77 1194
3916.36 1237
3916.95 1227
3917.54 1220
3918.13 1240
3918.72 1301
3919.32 1256
3919.91 1289
3920.50 1258
3921.09 1321
3921.68 1317
3922.27 1329
3922.86 1285
3923.45 1172
3924.04 1200
3924.63 1206
3925.23 1177
3925.82 1218
3926.41 1185
3927.00 1200
3927.59 1161
3928.18 1121
3928.77 1131
3929.36 1108
3929.96 1179
3930.55 1182
3931.14 1161
3931.73 1139
3932.32 1141
3932.91 1100
3933.51 1119
3934.10 1119
3934.69 1248
3935.28 1159
3935.87 1174
3936.47 1208
3937.06 1144
3937.65 1162
3938.24 1173
3938.83 1183
3939.43 1222
3940.02 1228
3940.61 1219
3941.20 1223
3941.80 1277
3942.39 1368
3942.98 1320
3943.57 1351
3944.17 1298
3944.76 1328
3945.35 1299
3945.94 1219
3946.54 1300
3947.13 1242
3947.72 1171
3948.32 1184
3948.91 1209
3949.50 1206
3950.10 1187
3950.69 1202
3951.28 1153
3951.87 1174
3952.47 1174
3953.06 1181
3953.65 1139
3954.25 1194
3954.84 1242
3955.43 1312
3956.03 1238
3956.62 1269
3957.22 1293
3957.81 1343
3958.40 1353
3959.00 1388
3959.59 1373
3960.18 1324
3960.78 1320
3961.37 1378
3961.97 1402
3962.56 1378
3963.15 1348
3963.75 1402
3964.34 1377
3964.94 1442
3965.53 1511
3966.12 1543
3966.72 1559
3967.31 1545
3967.91 1659
3968.50 1653
3969.10 1564
3969.69 1496
3970.29 1520
3970.88 1435
3971.47 1486
3972.07 1441
3972.66 1340
3973.26 1351
3973.85 1326
3974.45 1357
3975.04 1368
3975.64 1312
3976.23 1326
3976.83 1339
3977.42 1487
3978.02 1534
3978.61 1476
3979.21 1442
3979.80 1324
3980.40 1327
3981.00 1348
3981.59 1346
3982.19 1294
3982.78 1355
3983.38 1309
3983.97 1333
3984.57 1356
3985.16 1348
3985.76 1410
3986.36 1409
3986.95 1380
3987.55 1406
3988.14 1364
3988.74 1400
3989.34 1447
3989.93 1438
3990.53 1357
3991.12 1362
3991.72 1366
3992.32 1362
3992.91 1435
3993.51 1428
3994.10 1486
3994.70 1446
3995.30 1448
3995.89 1447
3996.49 1475
3997.09 1518
3997.68 1516
3998.28 1463
3998.88 1418
3999.47 1442
4000.07 1458
4000.67 1575
4001.26 1484
4001.86 1336
4002.46 1351
4003.06 1384
4003.65 1416
4004.25 1369
4004.85 1281
4005.44 1251
4006.04 1366
4006.64 1382
4007.24 1322
4007.83 1309
4008.43 1331
4009.03 1295
4009.63 1302
4010.22 1295
4010.82 1204
4011.42 1264
4012.02 1249
4012.61 1167
4013.21 1207
4013.81 1254
4014.41 1232
4015.01 1243
4015.60 1221
4016.20 1250
4016.80 1229
4017.40 1220
4018.00 1303
4018.59 1375
4019.19 1364
4019.79 1338
4020.39 1383
4020.99 1383
4021.59 1252
4022.18 1389
4022.78 1375
4023.38 1318
4023.98 1328
4024.58 1225
4025.18 1276
4025.78 1248
4026.37 1316
4026.97 1311
4027.57 1413
4028.17 1450
4028.77 1363
4029.37 1364
4029.97 1335
4030.57 1326
4031.17 1339
4031.76 1342
4032.36 1318
4032.96 1380
4033.56 1341
4034.16 1438
4034.76 1422
4035.36 1412
4035.96 1425
4036.56 1305
4037.16 1379
4037.76 1383
4038.36 1248
4038.96 1218
4039.56 1218
4040.16 1221
4040.76 1179
4041.36 1168
4041.96 1168
4042.56 1188
4043.16 1212
4043.76 1227
4044.36 1160
4044.96 1107
4045.56 1064
4046.16 1110
4046.76 1102
4047.36 1184
4047.96 1172
4048.56 1136
4049.16 1127
4049.76 1096
4050.36 1119
4050.96 1132
4051.56 1159
4052.16 1131
4052.76 1126
4053.36 1193
4053.97 1109
4054.57 1094
4055.17 1135
4055.77 1101
4056.37 1126
4056.97 1128
4057.57 1144
4058.17 1154
4058.77 1121
4059.37 1156
4059.98 1185
4060.58 1145
4061.18 1180
4061.78 1167
4062.38 1183
4062.98 1162
4063.58 1144
4064.19 1179
4064.79 1233
4065.39 1232
4065.99 1236
4066.59 1201
4067.19 1223
4067.80 1190
4068.40 1198
4069.00 1228
4069.60 1197
4070.20 1115
4070.81 1055
4071.41 1083
4072.01 1026
4072.61 1056
4073.21 1082
4073.82 1075
4074.42 1037
4075.02 1063
4075.62 1057
4076.23 1056
4076.83 1075
4077.43 1172
4078.03 1071
4078.64 1090
4079.24 1160
4079.84 1082
4080.44 1097
4081.05 1082
4081.65 1090
4082.25 1073
4082.86 1085
4083.46 1031
4084.06 1060
4084.67 1117
4085.27 1088
4085.87 1069
4086.47 1059
4087.08 1037
4087.68 1043
4088.28 1065
4088.89 1079
4089.49 1107
4090.09 1130
4090.70 1039
4091.30 1033
4091.91 1093
4092.51 1084
4093.11 1055
4093.72 1132
4094.32 1188
4094.92 1111
4095.53 1104
4096.13 1077
4096.74 1059
4097.34 1172
4097.94 1192
4098.55 1173
4099.15 1153
4099.76 1127
4100.36 1149
4100.97 1180
4101.57 1121
4102.17 1180
4102.78 1167
4103.38 1142
4103.99 1217
4104.59 1193
4105.20 1153
4105.80 1142
4106.41 1105
4107.01 1119
4107.62 1176
4108.22 1104
4108.82 1046
4109.43 1090
4110.03 1126
4110.64 1060
4111.24 1105
4111.85 1105
4112.45 1125
4113.06 1072
4113.67 1096
4114.27 1056
4114.88 1015
4115.48 1007
4116.09 1052
4116.69 1067
4117.30 1039
4117.90 1131
4118.51 1101
4119.11 1135
4119.72 1115
4120.33 1111
4120.93 1136
4121.54 1169
4122.14 1145
4122.75 1119
4123.35 1096
4123.96 1083
4124.57 1142
4125.17 1144
4125.78 1090
4126.39 1091
4126.99 1112
4127.60 1072
4128.20 1130
4128.81 1125
4129.42 1066
4130.02 1057
4130.63 1056
4131.24 1121
4131.84 1137
4132.45 1181
4133.06 1275
4133.66 1184
4134.27 1246
4134.88 1232
4135.48 1245
4136.09 1285
4136.70 1369
4137.30 1293
4137.91 1277
4138.52 1278
4139.12 1258
4139.73 1234
4140.34 1240
4140.95 1230
4141.55 1214
4142.16 1221
4142.77 1248
4143.38 1254
4143.98 1268
4144.59 1282
4145.20 1209
4145.81 1187
4146.41 1199
4147.02 1225
4147.63 1168
4148.24 1143
4148.84 1146
4149.45 1078
4150.06 1067
4150.67 1106
4151.28 1069
4151.88 1012
4152.49 1067
4153.10 1077
4153.71 1086
4154.32 1153
4154.92 1112
4155.53 1090
4156.14 1092
4156.75 1096
4157.36 1139
4157.97 1155
4158.57 1209
4159.18 1160
4159.79 1152
4160.40 1185
4161.01 1250
4161.62 1281
4162.23 1153
4162.84 1167
4163.44 1233
4164.05 1169
4164.66 1141
4165.27 1154
4165.88 1220
4166.49 1224
4167.10 1216
4167.71 1240
4168.32 1170
4168.93 1221
4169.54 1283
4170.15 1271
4170.75 1259
4171.36 1270
4171.97 1217
4172.58 1285
4173.19 1269
4173.80 1231
4174.41 1213
4175.02 1153
4175.63 1208
4176.24 1269
4176.85 1227
4177.46 1185
4178.07 1183
4178.68 1172
4179.29 1173
4179.90 1209
4180.51 1192
4181.12 1158
4181.73 1069
4182.34 1097
4182.95 1103
4183.56 1116
4184.17 1098
4184.78 1176
4185.39 1208
4186.00 1175
4186.61 1178
4187.23 1162
4187.84 1192
4188.45 1162
4189.06 1190
4189.67 1139
4190.28 1123
4190.89 1195
4191.50 1182
4192.11 1238
4192.72 1340
4193.33 1384
4193.94 1388
4194.56 1396
4195.17 1487
4195.78 1490
4196.39 1500
4197.00 1415
4197.61 1486
4198.22 1450
4198.84 1368
4199.45 1293
4200.06 1324
4200.67 1326
4201.28 1195
4201.89 1176
4202.50 1180
4203.12 1172
4203.73 1156
4204.34 1111
4204.95 1117
4205.56 1160
4206.18 1221
4206.79 1250
4207.40 1238
4208.01 1265
4208.62 1272
4209.24 1236
4209.85 1234
4210.46 1303
4211.07 1285
4211.69 1337
4212.30 1341
4212.91 1424
4213.52 1406
4214.14 1447
4214.75 1435
4215.36 1460
4215.97 1416
4216.59 1384
4217.20 1331
4217.81 1381
4218.43 1248
4219.04 1409
4219.65 1408
4220.26 1377
4220.88 1444
4221.49 1348
4222.10 1377
4222.72 1380
4223.33 1389
4223.94 1419
4224.56 1402
4225.17 1453
4225.78 1522
4226.40 1715
4227.01 1826
4227.62 1896
4228.24 2015
4228.85 2205
4229.46 2308
4230.08 2309
4230.69 2233
4231.31 2168
4231.92 1937
4232.53 1777
4233.15 1681
4233.76 1509
4234.38 1548
4234.99 1541
4235.60 1464
4236.22 1511
4236.83 1456
4237.45 1361
4238.06 1414
4238.68 1459
4239.29 1376
4239.90 1457
4240.52 1471
4241.13 1369
4241.75 1368
4242.36 1403
4242.98 1515
4243.59 1432
4244.21 1433
4244.82 1413
4245.44 1392
4246.05 1332
4246.67 1391
4247.28 1437
4247.90 1362
4248.51 1338
4249.13 1363
4249.74 1372
4250.36 1324
4250.97 1315
4251.59 1375
4252.20 1295
4252.82 1365
4253.43 1331
4254.05 1309
4254.66 1353
4255.28 1344
4255.89 1336
4256.51 1321
4257.13 1277
4257.74 1299
4258.36 1266
4258.97 1324
4259.59 1310
4260.21 1349
4260.82 1452
4261.44 1455
4262.05 1477
4262.67 1592
4263.29 1692
4263.90 1805
4264.52 1722
4265.13 1649
4265.75 1713
4266.37 1721
4266.98 1632
4267.60 1575
4268.22 1616
4268.83 1454
4269.45 1433
4270.07 1469
4270.68 1320
4271.30 1376
4271.92 1357
4272.53 1304
4273.15 1299
4273.77 1335
4274.38 1291
4275.00 1326
4275.62 1350
4276.23 1369
4276.85 1403
4277.47 1382
4278.09 1382
4278.70 1322
4279.32 1443
4279.94 1344
4280.56 1317
4281.17 1341
4281.79 1236
4282.41 1167
4283.03 1195
4283.64 1197
4284.26 1245
4284.88 1205
4285.50 1225
4286.11 1195
4286.73 1172
4287.35 1119
4287.97 1151
4288.59 1208
4289.20 1153
4289.82 1154
4290.44 1157
4291.06 1147
4291.68 1177
4292.29 1184
4292.91 1211
4293.53 1215
4294.15 1185
4294.77 1166
4295.39 1234
4296.00 1210
4296.62 1250
4297.24 1279
4297.86 1260
4298.48 1202
4299.10 1231
4299.72 1294
4300.33 1312
4300.95 1221
4301.57 1206
4302.19 1273
4302.81 1214
4303.43 1160
4304.05 1167
4304.67 1246
4305.29 1252
4305.91 1257
4306.53 1288
4307.14 1204
4307.76 1190
4308.38 1182
4309.00 1223
4309.62 1234
4310.24 1248
4310.86 1267
4311.48 1222
4312.10 1220
4312.72 1253
4313.34 1301
4313.96 1256
4314.58 1302
4315.20 1313
4315.82 1283
4316.44 1281
4317.06 1262
4317.68 1344
4318.30 1257
4318.92 1283
4319.54 1293
4320.16 1197
4320.78 1319
4321.40 1441
4322.02 1359
4322.64 1380
4323.26 1327
4323.88 1353
4324.50 1367
4325.12 1438
4325.74 1565
4326.36 1501
4326.99 1500
4327.61 1590
4328.23 1625
4328.85 1654
4329.47 1653
4330.09 1751
4330.71 1906
4331.33 1950
4331.95 1965
4332.57 2092
4333.19 2145
4333.82 2353
4334.44 2443
4335.06 2427
4335.68 2406
4336.30 2373
4336.92 2463
4337.54 2521
4338.17 2475
4338.79 2572
4339.41 2447
4340.03 2432
4340.65 2369
4341.27 2243
4341.90 2275
4342.52 2254
4343.14 2154
4343.76 2125
4344.38 2317
4345.01 2471
4345.63 2834
4346.25 3235
4346.87 3718
4347.49 4005
4348.12 4048
4348.74 3829
4349.36 3483
4349.98 3309
4350.61 2993
4351.23 2791
4351.85 2520
4352.47 2279
4353.10 2149
4353.72 2128
4354.34 1975
4354.96 1913
4355.59 1789
4356.21 1697
4356.83 1654
4357.46 1653
4358.08 1698
4358.70 1558
4359.32 1571
4359.95 1615
4360.57 1564
4361.19 1543
4361.82 1580
4362.44 1557
4363.06 1590
4363.69 1587
4364.31 1540
4364.93 1550
4365.56 1531
4366.18 1500
4366.80 1577
4367.43 1549
4368.05 1467
4368.67 1397
4369.30 1370
4369.92 1424
4370.55 1362
4371.17 1343
4371.79 1376
4372.42 1314
4373.04 1281
4373.67 1309
4374.29 1320
4374.91 1314
4375.54 1354
4376.16 1402
4376.79 1335
4377.41 1321
4378.04 1418
4378.66 1393
4379.28 1383
4379.91 1435
4380.53 1521
4381.16 1468
4381.78 1472
4382.41 1392
4383.03 1398
4383.66 1381
4384.28 1349
4384.91 1368
4385.53 1370
4386.16 1407
4386.78 1333
4387.41 1336
4388.03 1332
4388.66 1311
4389.28 1249
4389.91 1316
4390.53 1336
4391.16 1276
4391.78 1180
4392.41 1252
4393.03 1295
4393.66 1269
4394.28 1253
4394.91 1249
4395.54 1263
4396.16 1259
4396.79 1288
4397.41 1279
4398.04 1332
4398.66 1310
4399.29 1338
4399.92 1272
4400.54 1326
4401.17 1279
4401.79 1272
4402.42 1333
4403.05 1317
4403.67 1297
4404.30 1280
4404.93 1342
4405.55 1256
4406.18 1158
4406.80 1185
4407.43 1235
4408.06 1248
4408.68 1274
4409.31 1235
4409.94 1233
4410.56 1223
4411.19 1135
4411.82 1184
4412.44 1209
4413.07 1267
4413.70 1223
4414.33 1262
4414.95 1256
4415.58 1205
4416.21 1146
4416.83 1132
4417.46 1165
4418.09 1149
4418.72 1076
4419.34 1103
4419.97 1097
4420.60 1142
4421.22 1097
4421.85 1200
4422.48 1226
4423.11 1146
4423.73 1224
4424.36 1078
4424.99 1074
4425.62 1098
4426.25 1101
4426.87 1082
4427.50 1127
4428.13 1107
4428.76 1143
4429.39 1076
4430.01 1056
4430.64 1070
4431.27 1088
4431.90 1114
4432.53 1130
4433.15 1107
4433.78 1071
4434.41 1066
4435.04 1116
4435.67 1105
4436.30 1133
4436.93 1119
4437.55 1181
4438.18 1222
4438.81 1173
4439.44 1162
4440.07 1092
4440.70 1147
4441.33 1130
4441.96 1157
4442.58 1166
4443.21 1168
4443.84 1148
4444.47 1150
4445.10 1143
4445.73 1139
4446.36 1159
4446.99 1211
4447.62 1189
4448.25 1213
4448.88 1229
4449.51 1247
4450.14 1282
4450.76 1194
4451.39 1188
4452.02 1175
4452.65 1195
4453.28 1259
4453.91 1216
4454.54 1218
4455.17 1267
4455.80 1280
4456.43 1334
4457.06 1499
4457.69 1466
4458.32 1459
4458.95 1443
4459.58 1321
4460.21 1231
4460.84 1221
4461.47 1180
4462.10 1149
4462.73 1159
4463.36 1171
4464.00 1149
4464.63 1085
4465.26 1111
4465.89 1110
4466.52 1136
4467.15 1092
4467.78 1127
4468.41 1132
4469.04 1176
4469.67 1167
4470.30 1133
4470.93 1054
4471.56 1123
4472.20 1103
4472.83 1061
4473.46 1044
4474.09 1047
4474.72 1065
4475.35 1098
4475.98 1031
4476.61 1028
4477.25 1026
4477.88 1111
4478.51 1156
4479.14 1160
4479.77 1196
4480.40 1235
4481.03 1184
4481.67 1199
4482.30 1198
4482.93 1220
4483.56 1210
4484.19 1259
4484.83 1271
4485.46 1182
4486.09 1191
4486.72 1153
4487.35 1197
4487.99 1225
4488.62 1228
4489.25 1122
4489.88 1133
4490.52 1152
4491.15 1143
4491.78 1169
4492.41 1236
4493.05 1099
4493.68 1133
4494.31 1156
4494.94 1179
4495.58 1140
4496.21 1191
4496.84 1211
4497.47 1195
4498.11 1218
4498.74 1236
4499.37 1224
4500.01 1315
4500.64 1370
4501.27 1489
4501.91 1579
4502.54 1594
4503.17 1690
4503.80 1596
4504.44 1638
4505.07 1562
4505.71 1476
4506.34 1508
4506.97 1433
4507.61 1444
4508.24 1367
4508.87 1326
4509.51 1264
4510.14 1331
4510.77 1258
4511.41 1311
4512.04 1201
4512.68 1173
4513.31 1182
4513.94 1274
4514.58 1210
4515.21 1126
4515.85 1157
4516.48 1140
4517.11 1221
4517.75 1139
4518.38 1133
4519.02 1055
4519.65 1042
4520.29 1125
4520.92 1142
4521.55 1090
4522.19 1128
4522.82 1093
4523.46 1147
4524.09 1146
4524.73 1122
4525.36 1142
4526.00 1133
4526.63 1126
4527.27 1126
4527.90 1114
4528.54 1164
4529.17 1177
4529.81 1195
4530.44 1222
4531.08 1162
4531.71 1224
4532.35 1228
4532.98 1224
4533.62 1202
4534.25 1128
4534.89 1169
4535.53 1160
4536.16 1145
4536.80 1154
4537.43 1079
4538.07 1147
4538.70 1109
4539.34 1112
4539.98 1056
4540.61 1088
4541.25 1114
4541.88 1109
4542.52 1063
4543.16 1097
4543.79 1120
4544.43 1073
4545.06 1110
4545.70 1061
4546.34 1148
4546.97 1131
4547.61 1074
4548.25 1065
4548.88 1031
4549.52 986
4550.15 1061
4550.79 1110
4551.43 1101
4552.06 1068
4552.70 1128
4553.34 1145
4553.97 1167
4554.61 1123
4555.25 1116
4555.89 1126
4556.52 1129
4557.16 1137
4557.80 1075
4558.43 1039
4559.07 1084
4559.71 1074
4560.35 1039
4560.98 1055
4561.62 1015
4562.26 992
4562.89 1016
4563.53 1078
4564.17 1082
4564.81 1046
4565.44 1009
4566.08 997
4566.72 1078
4567.36 1074
4568.00 1137
4568.63 1110
4569.27 1033
4569.91 1136
4570.55 1111
4571.19 1100
4571.82 1113
4572.46 1103
4573.10 1020
4573.74 1012
4574.38 1025
4575.01 1033
4575.65 1074
4576.29 1036
4576.93 1028
4577.57 1126
4578.21 1065
4578.84 1074
4579.48 1148
4580.12 1093
4580.76 1061
4581.40 1027
4582.04 1121
4582.68 1163
4583.32 1135
4583.95 1098
4584.59 1103
4585.23 1120
4585.87 1167
4586.51 1168
4587.15 1239
4587.79 1284
4588.43 1327
4589.07 1393
4589.71 1407
4590.35 1441
4590.99 1474
4591.62 1477
4592.26 1548
4592.90 1639
4593.54 1647
4594.18 1602
4594.82 1588
4595.46 1471
4596.10 1392
4596.74 1346
4597.38 1265
4598.02 1219
4598.66 1183
4599.30 1167
4599.94 1166
4600.58 1191
4601.22 1215
4601.86 1178
4602.50 1206
4603.14 1222
4603.78 1235
4604.42 1190
4605.06 1146
4605.70 1152
4606.34 1163
4606.98 1147
4607.62 1151
4608.27 1158
4608.91 1209
4609.55 1199
4610.19 1204
4610.83 1184
4611.47 1113
4612.11 1173
4612.75 1171
4613.39 1225
4614.03 1135
4614.67 1182
4615.31 1182
4615.96 1148
4616.60 1160
4617.24 1128
4617.88 1077
4618.52 1146
4619.16 1105
4619.80 1116
4620.44 1073
4621.09 1149
4621.73 1154
4622.37 1128
4623.01 1177
4623.65 1183
4624.29 1162
4624.94 1119
4625.58 1110
4626.22 1185
4626.86 1192
4627.50 1181
4628.15 1198
4628.79 1184
4629.43 1146
4630.07 1193
4630.71 1216
4631.36 1218
4632.00 1309
4632.64 1434
4633.28 1455
4633.93 1486
4634.57 1389
4635.21 1476
4635.85 1483
4636.50 1481
4637.14 1535
4637.78 1453
4638.42 1559
4639.07 1590
4639.71 1603
4640.35 1631
4640.99 1582
4641.64 1589
4642.28 1529
4642.92 1426
4643.57 1427
4644.21 1320
4644.85 1303
4645.50 1294
4646.14 1193
4646.78 1190
4647.43 1252
4648.07 1275
4648.71 1214
4649.36 1166
4650.00 1175
4650.64 1162
4651.29 1104
4651.93 1204
4652.57 1250
4653.22 1281
4653.86 1148
4654.50 1175
4655.15 1122
4655.79 1071
4656.44 1140
4657.08 1130
4657.72 1121
4658.37 1144
4659.01 1160
4659.66 1124
4660.30 1125
4660.94 1082
4661.59 1037
4662.23 1080
4662.88 1121
4663.52 1120
4664.17 1137
4664.81 1099
4665.46 1087
4666.10 1093
4666.74 1010
4667.39 1040
4668.03 1045
4668.68 1025
4669.32 1038
4669.97 1029
4670.61 1004
4671.26 1020
4671.90 1027
4672.55 1126
4673.19 1093
4673.84 1039
4674.48 1080
4675.13 1115
4675.77 1108
4676.42 1086
4677.07 1074
4677.71 1186
4678.36 1176
4679.00 1233
4679.65 1170
4680.29 1175
4680.94 1209
4681.58 1179
4682.23 1171
4682.88 1149
4683.52 1186
4684.17 1126
4684.81 1173
4685.46 1120
4686.10 1154
4686.75 1231
4687.40 1116
4688.04 1170
4688.69 1252
4689.34 1200
4689.98 1207
4690.63 1252
4691.27 1289
4691.92 1318
4692.57 1401
4693.21 1350
4693.86 1358
4694.51 1404
4695.15 1297
4695.80 1301
4696.45 1332
4697.09 1368
4697.74 1335
4698.39 1373
4699.03 1443
4699.68 1480
4700.33 1480
4700.97 1447
4701.62 1426
4702.27 1477
4702.92 1443
4703.56 1340
4704.21 1256
4704.86 1247
4705.50 1252
4706.15 1235
4706.80 1191
4707.45 1189
4708.09 1160
4708.74 1222
4709.39 1237
4710.04 1219
4710.68 1206
4711.33 1203
4711.98 1225
4712.63 1186
4713.28 1206
4713.92 1280
4714.57 1296
4715.22 1235
4715.87 1238
4716.52 1191
4717.16 1207
4717.81 1219
4718.46 1289
4719.11 1228
4719.76 1255
4720.41 1374
4721.05 1475
4721.70 1401
4722.35 1360
4723.00 1460
4723.65 1416
4724.30 1363
4724.94 1360
4725.59 1366
4726.24 1396
4726.89 1379
4727.54 1362
4728.19 1325
4728.84 1323
4729.49 1352
4730.14 1283
4730.78 1314
4731.43 1272
4732.08 1246
4732.73 1187
4733.38 1191
4734.03 1268
4734.68 1262
4735.33 1216
4735.98 1293
4736.63 1206
4737.28 1230
4737.93 1152
4738.58 1195
4739.23 1307
4739.88 1276
4740.53 1231
4741.18 1315
4741.83 1360
4742.47 1315
4743.12 1348
4743.77 1303
4744.42 1257
4745.07 1273
4745.72 1267
4746.37 1244
4747.03 1257
4747.68 1229
4748.33 1272
4748.98 1241
4749.63 1233
4750.28 1273
4750.93 1359
4751.58 1367
4752.23 1367
4752.88 1327
4753.53 1341
4754.18 1464
4754.83 1461
4755.48 1419
4756.13 1429
4756.78 1359
4757.43 1358
4758.08 1351
4758.74 1347
4759.39 1273
4760.04 1339
4760.69 1425
4761.34 1493
4761.99 1537
4762.64 1508
4763.29 1512
4763.94 1532
4764.60 1469
4765.25 1327
4765.90 1239
4766.55 1271
4767.20 1353
4767.85 1290
4768.51 1301
4769.16 1259
4769.81 1198
4770.46 1246
4771.11 1337
4771.76 1269
4772.42 1237
4773.07 1250
4773.72 1231
4774.37 1307
4775.02 1253
4775.68 1255
4776.33 1350
4776.98 1269
4777.63 1301
4778.29 1262
4778.94 1202
4779.59 1256
4780.24 1326
4780.89 1252
4781.55 1294
4782.20 1282
4782.85 1220
4783.51 1233
4784.16 1285
4784.81 1278
4785.46 1204
4786.12 1263
4786.77 1182
4787.42 1198
4788.08 1202
4788.73 1244
4789.38 1315
4790.03 1260
4790.69 1309
4791.34 1332
4791.99 1360
4792.65 1330
4793.30 1349
4793.95 1334
4794.61 1355
4795.26 1341
4795.91 1368
4796.57 1372
4797.22 1396
4797.87 1379
4798.53 1407
4799.18 1371
4799.84 1462
4800.49 1567
4801.14 1605
4801.80 1650
4802.45 1712
4803.11 1585
4803.76 1579
4804.41 1530
4805.07 1570
4805.72 1493
4806.38 1485
4807.03 1443
4807.68 1385
4808.34 1364
4808.99 1323
4809.65 1404
4810.30 1348
4810.96 1390
4811.61 1407
4812.27 1414
4812.92 1398
4813.58 1452
4814.23 1421
4814.89 1441
4815.54 1510
4816.19 1390
4816.85 1479
4817.50 1489
4818.16 1518
4818.81 1544
4819.47 1532
4820.13 1581
4820.78 1663
4821.44 1658
4822.09 1713
4822.75 1819
4823.40 1847
4824.06 1872
4824.71 1829
4825.37 1974
4826.02 1896
4826.68 1818
4827.33 1759
4827.99 1707
4828.65 1683
4829.30 1647
4829.96 1653
4830.61 1686
4831.27 1662
4831.93 1651
4832.58 1750
4833.24 1746
4833.89 1741
4834.55 1695
4835.21 1730
4835.86 1944
4836.52 1817
4837.17 1844
4837.83 1851
4838.49 1857
4839.14 1944
4839.80 1932
4840.46 1942
4841.11 2008
4841.77 1996
4842.43 2009
4843.08 2007
4843.74 1945
4844.40 1956
4845.05 2063
4845.71 2037
4846.37 2173
4847.02 2153
4847.68 2232
4848.34 2229
4849.00 2309
4849.65 2432
4850.31 2652
4850.97 2927
4851.62 3004
4852.28 2884
4852.94 2938
4853.60 2834
4854.25 2539
4854.91 2408
4855.57 2553
4856.23 2523
4856.88 2627
4857.54 2936
4858.20 3135
4858.86 3298
4859.52 3330
4860.17 3392
4860.83 3272
4861.49 3117
4862.15 2977
4862.81 2702
4863.46 2566
4864.12 2440
4864.78 2450
4865.44 2375
4866.10 2385
4866.75 2346
4867.41 2473
4868.07 2455
4868.73 2444
4869.39 2435
4870.05 2444
4870.71 2315
4871.36 2299
4872.02 2278
4872.68 2191
4873.34 2083
4874.00 2077
4874.66 2058
4875.32 2026
4875.98 1980
4876.63 1922
4877.29 2009
4877.95 1926
4878.61 1933
4879.27 1996
4879.93 2049
4880.59 1996
4881.25 2015
4881.91 1951
4882.57 1833
4883.23 1732
4883.89 1704
4884.55 1807
4885.21 1779
4885.87 1663
4886.52 1739
4887.18 1788
4887.84 1739
4888.50 1681
4889.16 1650
4889.82 1726
4890.48 1694
4891.14 1719
4891.80 1682
4892.46 1637
4893.12 1730
4893.78 1637
4894.44 1597
4895.10 1609
4895.76 1480
4896.42 1509
4897.09 1533
4897.75 1467
4898.41 1480
4899.07 1514
4899.73 1557
4900.39 1554
4901.05 1568
4901.71 1551
4902.37 1554
4903.03 1533
4903.69 1474
4904.35 1417
4905.01 1381
4905.67 1362
4906.33 1389
4907.00 1341
4907.66 1366
4908.32 1355
4908.98 1342
4909.64 1368
4910.30 1302
4910.96 1315
4911.62 1350
4912.29 1351
4912.95 1327
4913.61 1262
4914.27 1295
4914.93 1310
4915.59 1340
4916.26 1277
4916.92 1331
4917.58 1318
4918.24 1325
4918.90 1320
4919.56 1284
4920.23 1295
4920.89 1211
4921.55 1316
4922.21 1315
4922.87 1246
4923.54 1253
4924.20 1237
4924.86 1223
4925.52 1200
4926.19 1160
4926.85 1224
4927.51 1213
4928.17 1213
4928.84 1224
4929.50 1194
4930.16 1239
4930.82 1256
4931.49 1246
4932.15 1253
4932.81 1219
4933.47 1169
4934.14 1127
4934.80 1140
4935.46 1140
4936.13 1190
4936.79 1207
4937.45 1176
4938.11 1154
4938.78 1197
4939.44 1188
4940.10 1129
4940.77 1111
4941.43 1170
4942.09 1159
4942.76 1148
4943.42 1183
4944.08 1174
4944.75 1129
4945.41 1151
4946.08 1164
4946.74 1121
4947.40 1121
4948.07 1073
4948.73 1133
4949.39 1075
4950.06 1055
4950.72 1046
4951.39 1127
4952.05 1117
4952.71 1130
4953.38 1102
4954.04 1109
4954.71 1093
4955.37 1071
4956.04 1050
4956.70 1132
4957.36 1151
4958.03 1086
4958.69 1060
4959.36 1114
4960.02 1156
4960.69 1148
4961.35 1211
4962.02 1197
4962.68 1231
4963.35 1342
4964.01 1362
4964.68 1379
4965.34 1363
4966.01 1421
4966.67 1320
4967.34 1299
4968.00 1295
4968.67 1278
4969.33 1150
4970.00 1224
4970.66 1157
4971.33 1120
4971.99 1159
4972.66 1108
4973.32 1226
4973.99 1206
4974.66 1211
4975.32 1222
4975.99 1289
4976.65 1344
4977.32 1395
4977.98 1329
4978.65 1294
4979.32 1238
4979.98 1278
4980.65 1233
4981.31 1178
4981.98 1162
4982.65 1077
4983.31 1073
4983.98 1060
4984.64 1056
4985.31 1029
4985.98 1051
4986.64 1061
4987.31 1035
4987.98 1064
4988.64 998
4989.31 1002
4989.98 1048
4990.64 1057
4991.31 1121
4991.98 1045
4992.64 1046
4993.31 1030
4993.98 1010
4994.64 994
4995.31 1040
4995.98 1030
4996.64 1036
4997.31 1051
4997.98 1061
4998.65 1035
4999.31 978
4999.98 985
5000.65 1023
5001.31 970
5001.98 933
5002.65 953
5003.32 1022
5003.98 1021
5004.65 1033
5005.32 992
5005.99 970
5006.66 1016
5007.32 986
5007.99 1047
5008.66 1099
5009.33 1073
5009.99 1022
5010.66 1047
5011.33 1056
5012.00 1058
5012.67 1000
5013.33 1000
5014.00 1017
5014.67 1045
5015.34 1047
5016.01 1059
5016.68 1028
5017.34 1062
5018.01 1017
5018.68 975
5019.35 980
5020.02 1031
5020.69 1025
5021.36 977
5022.02 1053
5022.69 987
5023.36 1038
5024.03 1023
5024.70 1058
5025.37 1024
5026.04 969
5026.71 978
5027.38 1048
5028.05 988
5028.71 909
5029.38 970
5030.05 923
5030.72 962
5031.39 954
5032.06 974
5032.73 1003
5033.40 1001
5034.07 958
5034.74 973
5035.41 931
5036.08 976
5036.75 992
5037.42 995
5038.09 974
5038.76 1008
5039.43 987
5040.10 951
5040.77 946
5041.44 1010
5042.11 1000
5042.78 1049
5043.45 1014
5044.12 986
5044.79 1024
5045.46 1011
5046.13 988
5046.80 1022
5047.47 999
5048.14 1008
5048.81 1055
5049.48 961
5050.15 1018
5050.82 1038
5051.49 1007
5052.16 970
5052.83 1020
5053.51 992
5054.18 967
5054.85 998
5055.52 978
5056.19 1011
5056.86 988
5057.53 1030
5058.20 963
5058.87 948
5059.55 949
5060.22 1021
5060.89 1018
5061.56 964
5062.23 904
5062.90 966
5063.57 945
5064.25 962
5064.92 997
5065.59 957
5066.26 1034
5066.93 955
5067.60 951
5068.28 901
5068.95 938
5069.62 966
5070.29 962
5070.96 1024
5071.64 975
5072.31 956
5072.98 940
5073.65 979
5074.32 992
5075.00 937
5075.67 999
5076.34 1030
5077.01 1023
5077.69 1096
5078.36 1077
5079.03 1054
5079.70 1097
5080.38 1098
5081.05 1124
5081.72 1054
5082.39 984
5083.07 973
5083.74 985
5084.41 990
5085.09 1031
5085.76 1021
5086.43 1072
5087.10 1044
5087.78 1053
5088.45 1080
5089.12 1173
5089.80 1219
5090.47 1186
5091.14 1211
5091.82 1228
5092.49 1273
5093.16 1253
5093.84 1306
5094.51 1219
5095.18 1193
5095.86 1149
5096.53 1166
5097.21 1098
5097.88 1036
5098.55 1010
5099.23 1011
5099.90 1024
5100.57 1038
5101.25 984
5101.92 1008
5102.60 1065
5103.27 1120
5103.95 1074
5104.62 1099
5105.29 1131
5105.97 1113
5106.64 1209
5107.32 1160
5107.99 1086
5108.67 1059
5109.34 1053
5110.01 1083
5110.69 1046
5111.36 1062
5112.04 1090
5112.71 1058
5113.39 1100
5114.06 1016
5114.74 1024
5115.41 1075
5116.09 1087
5116.76 1154
5117.44 1182
5118.11 1218
5118.79 1302
5119.46 1410
5120.14 1457
5120.81 1472
5121.49 1411
5122.16 1426
5122.84 1364
5123.52 1270
5124.19 1315
5124.87 1286
5125.54 1217
5126.22 1160
5126.89 1182
5127.57 1083
5128.24 1163
5128.92 1109
5129.60 1068
5130.27 1124
5130.95 1090
5131.62 1102
5132.30 1085
5132.98 1094
5133.65 1087
5134.33 1128
5135.01 1087
5135.68 1032
5136.36 1031
5137.03 1075
5137.71 1126
5138.39 1071
5139.06 1080
5139.74 1030
5140.42 1008
5141.09 1063
5141.77 1009
5142.45 1029
5143.12 1038
5143.80 1013
5144.48 1002
5145.15 979
5145.83 980
5146.51 974
5147.18 1008
5147.86 963
5148.54 985
5149.22 955
5149.89 979
5150.57 973
5151.25 941
5151.93 926
5152.60 954
5153.28 986
5153.96 988
5154.63 1028
5155.31 948
5155.99 935
5156.67 966
5157.35 1030
5158.02 984
5158.70 1049
5159.38 1025
5160.06 988
5160.73 1039
5161.41 1035
5162.09 988
5162.77 960
5163.45 934
5164.12 955
5164.80 980
5165.48 1033
5166.16 993
5166.84 1023
5167.52 1036
5168.19 1057
5168.87 1074
5169.55 1020
5170.23 988
5170.91 972
5171.59 918
5172.27 924
5172.94 968
5173.62 929
5174.30 921
5174.98 915
5175.66 961
5176.34 877
5177.02 963
5177.70 934
5178.38 947
5179.06 998
5179.73 988
5180.41 932
5181.09 948
5181.77 977
5182.45 992
5183.13 977
5183.81 1046
5184.49 983
5185.17 975
5185.85 956
5186.53 924
5187.21 968
5187.89 959
5188.57 998
5189.25 983
5189.93 915
5190.61 924
5191.29 974
5191.97 969
5192.65 951
5193.33 950
5194.01 907
5194.69 967
5195.37 964
5196.05 940
5196.73 978
5197.41 960
5198.09 986
5198.77 955
5199.45 990
5200.13 975
5200.81 952
5201.49 941
5202.17 968
5202.85 948
5203.53 978
5204.21 985
5204.89 959
5205.58 922
5206.26 940
5206.94 997
5207.62 1004
5208.30 1017
5208.98 1033
5209.66 1033
5210.34 1092
5211.02 1037
5211.71 1016
5212.39 1085
5213.07 1040
5213.75 1033
5214.43 1068
5215.11 1121
5215.79 1092
5216.48 1105
5217.16 1168
5217.84 1098
5218.52 1033
5219.20 1053
5219.88 1052
5220.57 1040
5221.25 1055
5221.93 1135
5222.61 1148
5223.29 1123
5223.98 1124
5224.66 1205
5225.34 1166
5226.02 1150
5226.70 1109
5227.39 1090
5228.07 1070
5228.75 1123
5229.43 1023
5230.12 1033
5230.80 1037
5231.48 1006
5232.16 1018
5232.85 1000
5233.53 1027
5234.21 1051
5234.89 1042
5235.58 1057
5236.26 1096
5236.94 1081
5237.63 1072
5238.31 1058
5238.99 1060
5239.67 1057
5240.36 1112
5241.04 1096
5241.72 1134
5242.41 1089
5243.09 1123
5243.77 1112
5244.46 1089
5245.14 1097
5245.82 1101
5246.51 1080
5247.19 1077
5247.88 1069
5248.56 1088
5249.24 1063
5249.93 1111
5250.61 1095
5251.29 1052
5251.98 1075
5252.66 1148
5253.35 1139
5254.03 1167
5254.71 1104
5255.40 1033
5256.08 1044
5256.77 1055
5257.45 996
5258.14 1019
5258.82 1080
5259.50 1039
5260.19 1004
5260.87 1118
5261.56 1078
5262.24 1148
5262.93 1193
5263.61 1141
5264.30 1095
5264.98 1123
5265.67 1166
5266.35 1176
5267.03 1154
5267.72 1147
5268.40 1101
5269.09 1083
5269.77 1106
5270.46 1140
5271.14 1104
5271.83 1107
5272.52 1136
5273.20 1008
5273.89 1043
5274.57 1038
5275.26 1070
5275.94 1045
5276.63 1017
5277.31 1109
5278.00 1063
5278.68 1035
5279.37 1063
5280.06 1084
5280.74 1073
5281.43 1048
5282.11 1124
5282.80 1178
5283.48 1084
5284.17 1086
5284.86 1089
5285.54 1107
5286.23 1098
5286.92 1048
5287.60 1046
5288.29 1026
5288.97 1027
5289.66 1067
5290.35 1023
5291.03 1046
5291.72 1050
5292.41 1049
5293.09 1092
5293.78 1045
5294.47 1102
5295.15 1097
5295.84 1101
5296.53 1157
5297.21 1157
5297.90 1097
5298.59 1155
5299.27 1171
5299.96 1163
5300.65 1116
5301.33 1217
5302.02 1224
5302.71 1279
5303.40 1305
5304.08 1339
5304.77 1390
5305.46 1363
5306.15 1322
5306.83 1360
5307.52 1471
5308.21 1324
5308.90 1281
5309.58 1284
5310.27 1285
5310.96 1327
5311.65 1303
5312.33 1370
5313.02 1335
5313.71 1373
5314.40 1396
5315.09 1390
5315.77 1360
5316.46 1325
5317.15 1299
5317.84 1277
5318.53 1298
5319.21 1309
5319.90 1328
5320.59 1393
5321.28 1514
5321.97 1469
5322.66 1518
5323.35 1426
5324.03 1322
5324.72 1247
5325.41 1183
5326.10 1170
5326.79 1178
5327.48 1153
5328.17 1175
5328.86 1068
5329.54 1083
5330.23 1086
5330.92 1175
5331.61 1091
5332.30 998
5332.99 1026
5333.68 1016
5334.37 1001
5335.06 1054
5335.75 1100
5336.44 1032
5337.12 1019
5337.81 982
5338.50 1003
5339.19 1004
5339.88 1012
5340.57 1093
5341.26 1073
5341.95 1077
5342.64 1069
5343.33 1016
5344.02 1032
5344.71 1064
5345.40 1031
5346.09 1068
5346.78 1088
5347.47 1058
5348.16 1020
5348.85 1087
5349.54 1139
5350.23 1130
5350.92 1187
5351.61 1180
5352.30 1109
5352.99 1094
5353.68 1104
5354.37 1100
5355.07 1077
5355.76 1033
5356.45 1039
5357.14 1059
5357.83 1043
5358.52 994
5359.21 1023
5359.90 1028
5360.59 1002
5361.28 1032
5361.97 1116
5362.66 1056
5363.36 1047
5364.05 1070
5364.74 1052
5365.43 1000
5366.12 1063
5366.81 1034
5367.50 975
5368.19 997
5368.89 1056
5369.58 1044
5370.27 982
5370.96 1011
5371.65 1033
5372.34 1003
5373.04 991
5373.73 1001
5374.42 989
5375.11 1005
5375.80 1045
5376.49 1074
5377.19 1043
5377.88 1000
5378.57 1029
5379.26 990
5379.96 993
5380.65 965
5381.34 1028
5382.03 1016
5382.72 988
5383.42 1011
5384.11 974
5384.80 968
5385.49 932
5386.19 1012
5386.88 1017
5387.57 1129
5388.26 1046
5388.96 1037
5389.65 1101
5390.34 1114
5391.04 1130
5391.73 1184
5392.42 1157
5393.12 1165
5393.81 1145
5394.50 1138
5395.19 1153
5395.89 1078
5396.58 1115
5397.27 1036
5397.97 1016
5398.66 1074
5399.35 1045
5400.05 1031
5400.74 1045
5401.43 999
5402.13 989
5402.82 1037
5403.52 1027
5404.21 1066
5404.90 1168
5405.60 1065
5406.29 1085
5406.98 1128
5407.68 1163
5408.37 1127
5409.07 1140
5409.76 1102
5410.45 1116
5411.15 1115
5411.84 1097
5412.54 1090
5413.23 1110
5413.93 1052
5414.62 1076
5415.32 1114
5416.01 1145
5416.70 1106
5417.40 1150
5418.09 1190
5418.79 1163
5419.48 1160
5420.18 1223
5420.87 1183
5421.57 1216
5422.26 1159
5422.96 1246
5423.65 1219
5424.35 1145
5425.04 1156
5425.74 1205
5426.43 1185
5427.13 1187
5427.82 1180
5428.52 1179
5429.21 1162
5429.91 1143
5430.60 1183
5431.30 1210
5432.00 1256
5432.69 1275
5433.39 1217
5434.08 1252
5434.78 1248
5435.47 1220
5436.17 1249
5436.86 1254
5437.56 1265
5438.26 1354
5438.95 1411
5439.65 1313
5440.34 1346
5441.04 1292
5441.74 1341
5442.43 1234
5443.13 1329
5443.83 1347
5444.52 1460
5445.22 1610
5445.91 1606
5446.61 1789
5447.31 2021
5448.00 2232
5448.70 2236
5449.40 2295
5450.09 2299
5450.79 2184
5451.49 2140
5452.18 2087
5452.88 1890
5453.58 1722
5454.27 1601
5454.97 1585
5455.67 1375
5456.37 1350
5457.06 1377
5457.76 1408
5458.46 1373
5459.15 1395
5459.85 1364
5460.55 1406
5461.25 1470
5461.94 1476
5462.64 1513
5463.34 1437
5464.04 1503
5464.73 1525
5465.43 1419
5466.13 1463
5466.83 1497
5467.53 1504
5468.22 1500
5468.92 1474
5469.62 1399
5470.32 1469
5471.01 1526
5471.71 1568
5472.41 1645
5473.11 1652
5473.81 1753
5474.51 1699
5475.20 1830
5475.90 1824
5476.60 1897
5477.30 1887
5478.00 1814
5478.70 1945
5479.39 2231
5480.09 2501
5480.79 2819
5481.49 3050
5482.19 3166
5482.89 3152
5483.59 3007
5484.29 2738
5484.98 2535
5485.68 2342
5486.38 2168
5487.08 2123
5487.78 2121
5488.48 2092
5489.18 1999
5489.88 1966
5490.58 2062
5491.28 2007
5491.98 2008
5492.68 2101
5493.37 2057
5494.07 2181
5494.77 2224
5495.47 2243
5496.17 2276
5496.87 2274
5497.57 2273
5498.27 2222
5498.97 2468
5499.67 2780
5500.37 3278
5501.07 3831
5501.77 4420
5502.47 4738
5503.17 4795
5503.87 4519
5504.57 4059
5505.27 3500
5505.97 3033
5506.67 2656
5507.37 2286
5508.07 2063
5508.77 1991
5509.47 1827
5510.17 1824
5510.87 1868
5511.58 1767
5512.28 1696
5512.98 1740
5513.68 1756
5514.38 1755
5515.08 1779
5515.78 1713
5516.48 1777
5517.18 1760
5517.88 1736
5518.58 1677
5519.28 1659
5519.99 1658
5520.69 1663
5521.39 1623
5522.09 1576
5522.79 1506
5523.49 1555
5524.19 1499
5524.90 1434
5525.60 1448
5526.30 1382
5527.00 1343
5527.70 1323
5528.40 1406
5529.10 1289
5529.81 1340
5530.51 1325
5531.21 1318
5531.91 1337
5532.61 1369
5533.32 1299
5534.02 1368
5534.72 1375
5535.42 1341
5536.12 1341
5536.83 1321
5537.53 1279
5538.23 1332
5538.93 1297
5539.64 1311
5540.34 1360
5541.04 1306
5541.74 1299
5542.45 1293
5543.15 1240
5543.85 1217
5544.55 1218
5545.26 1275
5545.96 1250
5546.66 1202
5547.36 1217
5548.07 1203
5548.77 1224
5549.47 1246
5550.18 1256
5550.88 1183
5551.58 1266
5552.29 1262
5552.99 1262
5553.69 1260
5554.40 1176
5555.10 1252
5555.80 1260
5556.51 1214
5557.21 1188
5557.91 1227
5558.62 1191
5559.32 1214
5560.02 1211
5560.73 1221
5561.43 1217
5562.14 1246
5562.84 1192
5563.54 1230
5564.25 1282
5564.95 1251
5565.65 1244
5566.36 1237
5567.06 1250
5567.77 1301
5568.47 1294
5569.18 1269
5569.88 1202
5570.58 1182
5571.29 1146
5571.99 1211
5572.70 1248
5573.40 1242
5574.11 1252
5574.81 1202
5575.52 1232
5576.22 1279
5576.93 1249
5577.63 1253
5578.33 1222
5579.04 1187
5579.74 1153
5580.45 1166
5581.15 1143
5581.86 1177
5582.56 1151
5583.27 1145
5583.97 1079
5584.68 1133
5585.39 1078
5586.09 1101
5586.80 1161
5587.50 1196
5588.21 1060
5588.91 1165
5589.62 1135
5590.32 1101
5591.03 1113
5591.73 1092
5592.44 1110
5593.15 1110
5593.85 1113
5594.56 1147
5595.26 1122
5595.97 1113
5596.68 1109
5597.38 1137
5598.09 1105
5598.79 1053
5599.50 1029
5600.21 1038
5600.91 1091
5601.62 1060
5602.33 1078
5603.03 1147
5603.74 1068
5604.44 1072
5605.15 1091
5605.86 1109
5606.56 1076
5607.27 1034
5607.98 1065
5608.68 1092
5609.39 1103
5610.10 1071
5610.80 1071
5611.51 1074
5612.22 1039
5612.93 1022
5613.63 1121
5614.34 1029
5615.05 1024
5615.75 1053
5616.46 1127
5617.17 1053
5617.88 1097
5618.58 1174
5619.29 1150
5620.00 1151
5620.71 1213
5621.41 1170
5622.12 1156
5622.83 1130
5623.54 1109
5624.24 1149
5624.95 1126
5625.66 1088
5626.37 1180
5627.08 1183
5627.78 1140
5628.49 1172
5629.20 1234
5629.91 1297
5630.62 1249
5631.32 1242
5632.03 1194
5632.74 1233
5633.45 1326
5634.16 1303
5634.86 1316
5635.57 1323
5636.28 1342
5636.99 1301
5637.70 1399
5638.41 1438
5639.12 1491
5639.82 1430
5640.53 1525
5641.24 1498
5641.95 1533
5642.66 1621
5643.37 1611
5644.08 1535
5644.79 1413
5645.50 1388
5646.21 1359
5646.91 1374
5647.62 1294
5648.33 1274
5649.04 1288
5649.75 1323
5650.46 1291
5651.17 1347
5651.88 1273
5652.59 1334
5653.30 1297
5654.01 1321
5654.72 1277
5655.43 1309
5656.14 1321
5656.85 1257
5657.56 1304
5658.27 1375
5658.98 1370
5659.69 1397
5660.40 1417
5661.11 1501
5661.82 1519
5662.53 1465
5663.24 1517
5663.95 1482
5664.66 1435
5665.37 1357
5666.08 1412
5666.79 1392
5667.50 1339
5668.21 1386
5668.92 1336
5669.63 1333
5670.34 1386
5671.05 1448
5671.76 1538
5672.47 1640
5673.18 1735
5673.89 1710
5674.61 1621
5675.32 1507
5676.03 1466
5676.74 1373
5677.45 1377
5678.16 1306
5678.87 1287
5679.58 1258
5680.29 1282
5681.01 1314
5681.72 1312
5682.43 1268
5683.14 1331
5683.85 1311
5684.56 1300
5685.27 1287
5685.99 1242
5686.70 1268
5687.41 1229
5688.12 1267
5688.83 1232
5689.54 1215
5690.26 1200
5690.97 1163
5691.68 1163
5692.39 1164
5693.10 1145
5693.82 1128
5694.53 1132
5695.24 1190
5695.95 1172
5696.67 1166
5697.38 1115
5698.09 1083
5698.80 1125
5699.51 1071
5700.23 1151
5700.94 1170
5701.65 1165
5702.36 1186
5703.08 1181
5703.79 1197
5704.50 1232
5705.22 1215
5705.93 1203
5706.64 1183
5707.35 1190
5708.07 1147
5708.78 1166
5709.49 1205
5710.21 1120
5710.92 1137
5711.63 1107
5712.35 1107
5713.06 1133
5713.77 1187
5714.49 1083
5715.20 1104
5715.91 1041
5716.63 1079
5717.34 1139
5718.05 1166
5718.77 1090
5719.48 1079
5720.19 1126
5720.91 1186
5721.62 1120
5722.34 1086
5723.05 1113
5723.76 1111
5724.48 1129
5725.19 1103
5725.91 1116
5726.62 1173
5727.33 1265
5728.05 1242
5728.76 1289
5729.48 1283
5730.19 1335
5730.91 1352
5731.62 1245
5732.34 1157
5733.05 1166
5733.76 1184
5734.48 1137
5735.19 1111
5735.91 1070
5736.62 1093
5737.34 1081
5738.05 1054
5738.77 1027
5739.48 1025
5740.20 1097
5740.91 1005
5741.63 1034
5742.34 1024
5743.06 1086
5743.77 1026
5744.49 1021
5745.20 980
5745.92 1012
5746.63 1005
5747.35 1026
5748.07 1031
5748.78 1055
5749.50 1079
5750.21 1087
5750.93 1075
5751.64 1127
5752.36 1080
5753.07 1109
5753.79 1136
5754.51 1108
5755.22 1126
5755.94 1092
5756.65 1156
5757.37 1192
5758.09 1187
5758.80 1174
5759.52 1164
5760.24 1158
5760.95 1156
5761.67 1165
5762.38 1165
5763.10 1126
5763.82 1158
5764.53 1184
5765.25 1171
5765.97 1110
5766.68 1195
5767.40 1236
5768.12 1209
5768.83 1202
5769.55 1283
5770.27 1429
5770.98 1499
5771.70 1518
5772.42 1636
5773.13 1716
5773.85 1666
5774.57 1533
5775.29 1409
5776.00 1327
5776.72 1261
5777.44 1240
5778.16 1154
5778.87 1177
5779.59 1253
5780.31 1213
5781.03 1185
5781.74 1183
5782.46 1186
5783.18 1177
5783.90 1193
5784.61 1219
5785.33 1176
5786.05 1205
5786.77 1260
5787.48 1171
5788.20 1142
5788.92 1217
5789.64 1213
5790.36 1174
5791.08 1117
5791.79 1151
5792.51 1184
5793.23 1188
5793.95 1122
5794.67 1165
5795.38 1191
5796.10 1159
5796.82 1142
5797.54 1156
5798.26 1141
5798.98 1118
5799.70 1136
5800.41 1133
5801.13 1124
5801.85 1167
5802.57 1147
5803.29 1142
5804.01 1144
5804.73 1126
5805.45 1075
5806.17 1107
5806.89 1082
5807.60 1105
5808.32 1113
5809.04 1082
5809.76 1110
5810.48 1109
5811.20 1131
5811.92 1100
5812.64 1121
5813.36 1092
5814.08 1097
5814.80 1063
5815.52 1103
5816.24 1046
5816.96 1068
5817.68 1060
5818.40 1066
5819.12 1052
5819.84 1069
5820.56 1047
5821.28 1065
5822.00 1129
5822.72 1101
5823.44 1102
5824.16 1127
5824.88 1169
5825.60 1122
5826.32 1123
5827.04 1148
5827.76 1109
5828.48 1136
5829.20 1147
5829.92 1094
5830.64 1123
5831.36 1116
5832.08 1107
5832.80 1073
5833.52 1073
5834.25 1098
5834.97 1132
5835.69 1140
5836.41 1170
5837.13 1144
5837.85 1144
5838.57 1132
5839.29 1118
5840.01 1095
5840.73 1150
5841.46 1166
5842.18 1119
5842.90 1128
5843.62 1164
5844.34 1120
5845.06 1103
5845.78 1159
5846.51 1101
5847.23 1066
5847.95 1098
5848.67 1086
5849.39 1121
5850.11 1127
5850.84 1165
5851.56 1141
5852.28 1205
5853.00 1218
5853.72 1141
5854.45 1169
5855.17 1204
5855.89 1204
5856.61 1186
5857.33 1266
5858.06 1209
5858.78 1240
5859.50 1225
5860.22 1238
5860.95 1256
5861.67 1217
5862.39 1221
5863.11 1214
5863.84 1106
5864.56 1145
5865.28 1140
5866.01 1177
5866.73 1180
5867.45 1215
5868.17 1256
5868.90 1157
5869.62 1143
5870.34 1193
5871.07 1251
5871.79 1246
5872.51 1256
5873.24 1228
5873.96 1256
5874.68 1224
5875.41 1269
5876.13 1265
5876.85 1210
5877.58 1255
5878.30 1253
5879.02 1262
5879.75 1328
5880.47 1283
5881.19 1378
5881.92 1382
5882.64 1369
5883.37 1318
5884.09 1306
5884.81 1382
5885.54 1431
5886.26 1410
5886.99 1355
5887.71 1394
5888.43 1428
5889.16 1374
5889.88 1423
5890.61 1425
5891.33 1396
5892.05 1409
5892.78 1390
5893.50 1374
5894.23 1383
5894.95 1434
5895.68 1398
5896.40 1415
5897.13 1430
5897.85 1380
5898.58 1366
5899.30 1445
5900.03 1409
5900.75 1498
5901.48 1537
5902.20 1435
5902.93 1536
5903.65 1573
5904.38 1505
5905.10 1562
5905.83 1613
5906.55 1609
5907.28 1546
5908.00 1605
5908.73 1660
5909.45 1689
5910.18 1692
5910.90 1667
5911.63 1657
5912.36 1669
5913.08 1730
5913.81 1685
5914.53 1632
5915.26 1680
5915.98 1695
5916.71 1749
5917.44 1782
5918.16 1755
5918.89 1788
5919.61 1788
5920.34 1869
5921.07 1838
5921.79 1874
5922.52 1911
5923.25 1819
5923.97 1898
5924.70 2018
5925.42 1949
5926.15 2026
5926.88 1979
5927.60 2052
5928.33 2055
5929.06 2049
5929.78 2081
5930.51 2250
5931.24 2272
5931.96 2167
5932.69 2191
5933.42 2237
5934.15 2334
5934.87 2287
5935.60 2295
5936.33 2371
5937.05 2384
5937.78 2519
5938.51 2502
5939.24 2544
5939.96 2499
5940.69 2592
5941.42 2672
5942.14 2781
5942.87 2765
5943.60 2839
5944.33 2916
5945.06 2977
5945.78 3019
5946.51 3109
5947.24 3089
5947.97 3098
5948.69 3177
5949.42 3242
5950.15 3237
5950.88 3436
5951.61 3611
5952.33 3896
5953.06 4312
5953.79 4548
5954.52 4649
5955.25 4789
5955.98 4750
5956.70 4641
5957.43 4477
5958.16 4261
5958.89 4277
5959.62 4224
5960.35 4012
5961.07 3997
5961.80 3959
5962.53 4081
5963.26 4139
5963.99 4115
5964.72 4174
5965.45 4375
5966.18 4587
5966.90 4826
5967.63 5093
5968.36 5360
5969.09 5523
5969.82 5588
5970.55 5564
5971.28 5552
5972.01 5397
5972.74 5130
5973.47 5150
5974.20 5237
5974.93 5040
5975.66 5047
5976.39 5047
5977.12 5078
5977.84 5128
5978.57 5209
5979.30 5303
5980.03 5529
5980.76 5597
5981.49 5899
5982.22 5980
5982.95 6292
5983.68 6439
5984.41 6377
5985.14 6541
5985.87 6676
5986.60 6640
5987.33 6588
5988.06 6617
5988.79 6425
5989.53 6568
5990.26 6569
5990.99 6394
5991.72 6631
5992.45 6641
5993.18 6766
5993.91 6723
5994.64 6883
5995.37 6915
5996.10 7266
5996.83 7333
5997.56 7571
5998.29 7512
5999.02 7409
5999.75 7446
6000.49 7598
6001.22 7445
6001.95 7374
6002.68 7123
6003.41 6983
6004.14 6786
6004.87 6792
6005.60 6686
6006.34 6669
6007.07 6643
6007.80 6931
6008.53 7079
6009.26 7708
6009.99 8937
6010.72 10296
6011.46 12227
6012.19 14394
6012.92 17001
6013.65 19689
6014.38 21609
6015.12 23004
6015.85 23155
6016.58 22649
6017.31 21075
6018.04 18679
6018.78 16604
6019.51 14308
6020.24 12394
6020.97 10567
6021.70 9007
6022.44 7767
6023.17 7027
6023.90 6232
6024.63 5991
6025.37 5569
6026.10 5231
6026.83 5111
6027.56 4979
6028.30 4971
6029.03 4921
6029.76 4995
6030.50 4943
6031.23 4821
6031.96 4790
6032.69 4714
6033.43 4672
6034.16 4447
6034.89 4153
6035.63 3976
6036.36 3856
6037.09 3923
6037.83 3884
6038.56 3932
6039.29 4123
6040.03 4066
6040.76 4135
6041.49 4171
6042.23 4219
6042.96 4282
6043.69 4318
6044.43 4325
6045.16 4303
6045.90 4398
6046.63 4528
6047.36 4495
6048.10 4483
6048.83 4602
6049.57 4784
6050.30 4791
6051.03 4949
6051.77 5194
6052.50 5361
6053.24 5583
6053.97 5820
6054.70 5880
6055.44 5994
6056.17 5962
6056.91 5744
6057.64 5481
6058.38 5353
6059.11 5224
6059.85 5157
6060.58 4893
6061.32 4830
6062.05 4855
6062.79 4743
6063.52 4777
6064.26 4707
6064.99 4775
6065.72 4677
6066.46 4487
6067.20 4406
6067.93 4300
6068.67 4288
6069.40 4213
6070.14 4124
6070.87 4067
6071.61 4048
6072.34 4001
6073.08 3947
6073.81 3925
6074.55 3881
6075.28 3917
6076.02 4015
6076.76 3834
6077.49 3873
6078.23 3826
6078.96 3784
6079.70 3780
6080.43 3804
6081.17 3706
6081.91 3718
6082.64 3712
6083.38 3576
6084.11 3525
6084.85 3461
6085.59 3382
6086.32 3436
6087.06 3414
6087.80 3409
6088.53 3386
6089.27 3341
6090.00 3347
6090.74 3471
6091.48 3515
6092.21 3517
6092.95 3530
6093.69 3533
6094.42 3488
6095.16 3533
6095.90 3505
6096.63 3438
6097.37 3386
6098.11 3329
6098.85 3307
6099.58 3363
6100.32 3281
6101.06 3260
6101.79 3148
6102.53 3181
6103.27 3188
6104.01 3160
6104.74 3141
6105.48 3173
6106.22 3223
6106.96 3151
6107.69 3050
6108.43 3191
6109.17 3168
6109.91 3147
6110.64 3144
6111.38 3149
6112.12 3230
6112.86 3255
6113.59 3295
6114.33 3338
6115.07 3423
6115.81 3466
6116.55 3607
6117.28 3624
6118.02 3629
6118.76 3692
6119.50 3673
6120.24 3650
6120.98 3526
6121.71 3524
6122.45 3552
6123.19 3613
6123.93 3615
6124.67 3547
6125.41 3707
6126.15 3804
6126.88 3706
6127.62 3622
6128.36 3671
6129.10 3622
6129.84 3684
6130.58 3517
6131.32 3525
6132.06 3651
6132.80 3769
6133.53 3689
6134.27 3790
6135.01 3875
6135.75 3961
6136.49 3976
6137.23 4219
6137.97 4416
6138.71 4616
6139.45 4746
6140.19 4941
6140.93 5166
6141.67 5192
6142.41 5047
6143.15 5102
6143.89 4965
6144.63 4982
6145.37 4785
6146.11 4611
6146.85 4668
6147.59 4575
6148.33 4484
6149.07 4426
6149.81 4391
6150.55 4383
6151.29 4402
6152.03 4434
6152.77 4491
6153.51 4410
6154.25 4459
6154.99 4496
6155.73 4528
6156.47 4547
6157.21 4647
6157.95 4669
6158.69 4703
6159.43 4733
6160.17 4722
6160.91 4928
6161.65 5003
6162.39 5016
6163.13 5131
6163.88 5433
6164.62 5843
6165.36 6030
6166.10 6437
6166.84 6684
6167.58 6728
6168.32 6911
6169.06 6939
6169.80 6928
6170.55 7092
6171.29 6927
6172.03 6818
6172.77 6633
6173.51 6432
6174.25 6501
6174.99 6386
6175.74 6310
6176.48 6293
6177.22 6317
6177.96 6483
6178.70 6548
6179.44 6962
6180.19 7578
6180.93 8383
6181.67 9723
6182.41 11105
6183.15 12496
6183.90 13469
6184.64 14302
6185.38 14764
6186.12 14422
6186.87 13754
6187.61 12667
6188.35 11549
6189.09 10494
6189.84 9647
6190.58 8825
6191.32 8523
6192.06 8225
6192.81 7765
6193.55 7886
6194.29 7830
6195.03 7681
6195.78 7506
6196.52 7491
6197.26 7392
6198.01 7207
6198.75 7081
6199.49 7165
6200.23 7085
6200.98 7006
6201.72 7000
6202.46 7030
6203.21 7074
6203.95 7460
6204.69 7852
6205.44 8570
6206.18 9962
6206.92 12285
6207.67 15554
6208.41 19278
6209.15 23541
6209.90 26972
6210.64 29270
6211.39 29938
6212.13 29322
6212.87 27507
6213.62 24804
6214.36 21769
6215.11 18337
6215.85 15222
6216.59 12575
6217.34 10509
6218.08 8951
6218.83 7904
6219.57 6928
6220.31 6293
6221.06 5912
6221.80 5740
6222.55 5638
6223.29 5314
6224.04 5220
6224.78 5206
6225.53 4991
6226.27 4864
6227.02 4668
6227.76 4448
6228.50 4178
6229.25 4037
6229.99 3826
6230.74 3656
6231.48 3599
6232.23 3536
6232.97 3558
6233.72 3645
6234.46 3643
6235.21 3605
6235.96 3658
6236.70 3780
6237.45 3868
6238.19 3947
6238.94 4002
6239.68 4326
6240.43 4613
6241.17 4895
6241.92 5089
6242.66 5312
6243.41 5148
6244.16 4850
6244.90 4790
6245.65 4745
6246.39 4686
6247.14 4737
6247.88 4886
6248.63 4873
6249.38 4840
6250.12 4934
6250.87 4838
6251.62 4692
6252.36 4651
6253.11 4472
6253.85 4303
6254.60 4176
6255.35 4089
6256.09 4121
6256.84 4107
6257.59 4022
6258.33 4015
6259.08 3981
6259.83 3931
6260.57 3971
6261.32 3849
6262.07 3815
6262.81 3775
6263.56 3672
6264.31 3733
6265.05 3630
6265.80 3671
6266.55 3563
6267.30 3478
6268.04 3441
6268.79 3390
6269.54 3392
6270.28 3495
6271.03 3436
6271.78 3510
6272.53 3456
6273.27 3382
6274.02 3313
6274.77 3379
6275.52 3320
6276.26 3423
6277.01 3390
6277.76 3343
6278.51 3405
6279.25 3333
6280.00 3294
6280.75 3312
6281.50 3218
6282.25 3170
6282.99 3118
6283.74 3079
6284.49 2990
6285.24 3023
6285.99 2971
6286.74 2994
6287.48 2942
6288.23 2852
6288.98 2855
6289.73 2868
6290.48 2785
6291.23 2785
6291.97 2744
6292.72 2797
6293.47 2735
6294.22 2701
6294.97 2695
6295.72 2606
6296.47 2535
6297.22 2548
6297.96 2463
6298.71 2485
6299.46 2435
6300.21 2429
6300.96 2434
6301.71 2372
6302.46 2398
6303.21 2320
6303.96 2297
6304.71 2279
6305.46 2298
6306.21 2272
6306.96 2283
6307.71 2373
6308.45 2313
6309.20 2410
6309.95 2430
6310.70 2456
6311.45 2548
6312.20 2501
6312.95 2616
6313.70 2511
6314.45 2520
6315.20 2607
6315.95 2608
6316.70 2668
6317.45 2749
6318.20 2747
6318.95 2676
6319.70 2701
6320.45 2681
6321.20 2636
6321.95 2419
6322.70 2398
6323.46 2421
6324.21 2276
6324.96 2288
6325.71 2216
6326.46 2192
6327.21 2204
6327.96 2223
6328.71 2250
6329.46 2217
6330.21 2239
6330.96 2186
6331.71 2232
6332.46 2232
6333.21 2158
6333.97 2162
6334.72 2096
6335.47 2078
6336.22 2152
6336.97 2113
6337.72 2149
6338.47 2102
6339.22 2087
6339.98 2195
6340.73 2150
6341.48 2160
6342.23 2188
6342.98 2167
6343.73 2138
6344.49 2132
6345.24 2070
6345.99 2069
6346.74 2148
6347.49 2163
6348.24 2144
6349.00 2176
6349.75 2172
6350.50 2218
6351.25 2321
6352.01 2320
6352.76 2364
6353.51 2345
6354.26 2504
6355.01 2591
6355.77 2645
6356.52 2616
6357.27 2574
6358.02 2515
6358.78 2423
6359.53 2398
6360.28 2294
6361.03 2265
6361.79 2232
6362.54 2155
6363.29 2127
6364.05 2192
6364.80 2167
6365.55 2230
6366.30 2216
6367.06 2308
6367.81 2338
6368.56 2478
6369.32 2642
6370.07 2654
6370.82 2666
6371.58 2550
6372.33 2513
6373.08 2391
6373.84 2267
6374.59 2251
6375.34 2177
6376.10 2111
6376.85 2174
6377.60 2105
6378.36 2133
6379.11 2257
6379.87 2286
6380.62 2229
6381.37 2260
6382.13 2298
6382.88 2260
6383.64 2284
6384.39 2221
6385.14 2247
6385.90 2191
6386.65 2174
6387.41 2116
6388.16 2086
6388.91 2061
6389.67 2022
6390.42 1970
6391.18 1984
6391.93 1953
6392.69 1889
6393.44 1964
6394.20 1892
6394.95 1923
6395.71 1970
6396.46 1970
6397.21 1960
6397.97 1941
6398.72 1865
6399.48 1904
6400.23 1982
6400.99 1939
6401.74 1930
6402.50 1902
6403.26 1871
6404.01 1912
6404.77 1873
6405.52 1866
6406.28 1855
6407.03 1915
6407.79 1918
6408.54 1866
6409.30 1907
6410.05 1925
6410.81 2041
6411.56 2058
6412.32 2013
6413.08 2063
6413.83 2008
6414.59 1905
6415.34 1938
6416.10 1920
6416.86 1948
6417.61 1968
6418.37 1990
6419.12 2008
6419.88 1933
6420.64 1911
6421.39 1892
6422.15 1898
6422.91 1810
6423.66 1879
6424.42 1900
6425.17 1877
6425.93 1909
6426.69 1888
6427.44 1927
6428.20 1882
6428.96 1940
6429.71 1930
6430.47 1889
6431.23 1897
6431.98 1864
6432.74 2000
6433.50 1972
6434.26 1980
6435.01 1952
6435.77 2029
6436.53 2013
6437.28 2036
6438.04 2033
6438.80 2063
6439.56 2125
6440.31 2134
6441.07 2167
6441.83 2119
6442.59 2160
6443.34 2120
6444.10 2180
6444.86 2265
6445.62 2225
6446.37 2203
6447.13 2092
6447.89 2128
6448.65 2169
6449.40 2247
6450.16 2259
6450.92 2300
6451.68 2337
6452.44 2272
6453.19 2320
6453.95 2322
6454.71 2297
6455.47 2381
6456.23 2368
6456.99 2357
6457.74 2427
6458.50 2392
6459.26 2368
6460.02 2366
6460.78 2339
6461.54 2407
6462.30 2466
6463.05 2622
6463.81 2647
6464.57 2642
6465.33 2722
6466.09 2778
6466.85 2833
6467.61 2841
6468.37 2813
6469.13 2867
6469.88 2891
6470.64 2858
6471.40 2887
6472.16 2926
6472.92 2884
6473.68 2831
6474.44 2894
6475.20 2903
6475.96 2931
6476.72 2996
6477.48 3024
6478.24 3064
6479.00 3093
6479.76 3180
6480.52 3280
6481.28 3382
6482.04 3352
6482.80 3423
6483.56 3443
6484.32 3478
6485.08 3491
6485.84 3461
6486.60 3500
6487.36 3509
6488.12 3727
6488.88 3647
6489.64 3742
6490.40 3771
6491.16 3867
6491.92 4047
6492.68 4224
6493.44 4266
6494.20 4404
6494.96 4419
6495.72 4468
6496.48 4464
6497.24 4438
6498.00 4443
6498.76 4438
6499.52 4517
6500.28 4510
6501.05 4450
6501.81 4444
6502.57 4473
6503.33 4625
6504.09 4754
6504.85 5055
6505.61 5547
6506.37 6756
6507.13 8313
6507.90 10077
6508.66 11963
6509.42 13919
6510.18 15063
6510.94 15294
6511.70 14985
6512.46 13899
6513.23 12557
6513.99 10976
6514.75 9503
6515.51 8361
6516.27 7388
6517.03 6532
6517.80 6099
6518.56 5764
6519.32 5460
6520.08 5337
6520.84 5291
6521.61 5245
6522.37 5232
6523.13 5345
6523.89 5357
6524.66 5505
6525.42 5792
6526.18 6094
6526.94 6442
6527.71 6769
6528.47 7238
6529.23 7439
6529.99 7366
6530.76 7355
6531.52 7306
6532.28 7158
6533.04 7030
6533.81 7250
6534.57 7741
6535.33 8817
6536.10 10139
6536.86 11640
6537.62 12922
6538.38 13678
6539.15 13514
6539.91 13019
6540.67 12149
6541.44 10631
6542.20 9361
6542.96 8227
6543.73 7083
6544.49 6353
6545.25 5871
6546.02 5522
6546.78 5209
6547.55 5061
6548.31 5022
6549.07 4878
6549.84 4808
6550.60 4660
6551.36 4725
6552.13 4573
6552.89 4577
6553.66 4482
6554.42 4394
6555.18 4309
6555.95 4277
6556.71 4277
6557.48 4267
6558.24 4227
6559.01 4161
6559.77 4349
6560.53 4374
6561.30 4455
6562.06 4519
6562.83 4584
6563.59 4655
6564.36 4757
6565.12 4844
6565.89 4763
6566.65 4832
6567.42 4860
6568.18 4792
6568.95 4743
6569.71 4723
6570.48 4648
6571.24 4683
6572.01 4687
6572.77 4740
6573.54 4828
6574.30 5016
6575.07 5046
6575.83 5102
6576.60 5166
6577.36 5220
6578.13 5219
6578.89 5199
6579.66 5204
6580.42 5067
6581.19 5134
6581.96 5101
6582.72 5170
6583.49 5178
6584.25 5128
6585.02 5198
6585.78 5140
6586.55 5250
6587.32 5244
6588.08 5221
6588.85 5217
6589.61 5294
6590.38 5328
6591.15 5369
6591.91 5690
6592.68 6046
6593.45 6534
6594.21 7009
6594.98 7634
6595.74 8156
6596.51 8456
6597.28 8674
6598.04 8512
6598.81 8205
6599.58 7648
6600.34 7216
6601.11 6483
6601.88 6081
6602.64 5585
6603.41 5102
6604.18 4835
6604.95 4610
6605.71 4504
6606.48 4383
6607.25 4225
6608.01 4129
6608.78 4188
6609.55 4134
6610.32 4077
6611.08 4174
6611.85 4005
6612.62 4039
6613.38 4050
6614.15 3917
6614.92 3958
6615.69 3915
6616.46 3884
6617.22 3822
6617.99 3875
6618.76 3884
6619.53 3903
6620.29 3956
6621.06 4050
6621.83 4250
6622.60 4444
6623.37 4706
6624.13 4745
6624.90 4757
6625.67 4749
6626.44 4677
6627.21 4621
6627.98 4434
6628.74 4306
6629.51 4143
6630.28 3931
6631.05 3835
6631.82 3889
6632.59 4041
6633.35 4119
6634.12 4211
6634.89 4532
6635.66 4807
6636.43 4988
6637.20 5184
6637.97 5214
6638.74 5141
6639.51 5104
6640.27 5186
6641.04 5114
6641.81 5077
6642.58 5034
6643.35 5061
6644.12 4952
6644.89 4856
6645.66 4675
6646.43 4572
6647.20 4264
6647.97 4006
6648.74 3836
6649.51 3666
6650.28 3694
6651.05 3629
6651.82 3498
6652.58 3519
6653.35 3412
6654.12 3348
6654.89 3322
6655.66 3368
6656.43 3363
6657.20 3305
6657.97 3344
6658.74 3203
6659.51 3219
6660.28 3188
6661.05 3098
6661.83 3146
6662.60 3141
6663.37 3096
6664.14 3084
6664.91 3125
6665.68 3235
6666.45 3185
6667.22 3080
6667.99 3093
6668.76 3120
6669.53 3174
6670.30 3272
6671.07 3255
6671.84 3298
6672.61 3337
6673.38 3438
6674.16 3386
6674.93 3436
6675.70 3426
6676.47 3370
6677.24 3289
6678.01 3318
6678.78 3346
6679.55 3402
6680.33 3432
6681.10 3532
6681.87 3478
6682.64 3562
6683.41 3586
6684.18 3425
6684.95 3623
6685.73 3883
6686.50 3967
6687.27 4186
6688.04 4265
6688.81 4162
6689.58 4006
6690.36 3822
6691.13 3616
6691.90 3474
6692.67 3224
6693.44 3150
6694.22 3058
6694.99 2992
6695.76 2895
6696.53 2911
6697.31 2869
6698.08 2899
6698.85 2878
6699.62 2848
6700.40 2829
6701.17 2902
6701.94 2829
6702.71 2776
6703.49 2808
6704.26 2775
6705.03 2732
6705.80 2703
6706.58 2764
6707.35 2692
6708.12 2704
6708.90 2657
6709.67 2640
6710.44 2609
6711.22 2685
6711.99 2638
6712.76 2656
6713.54 2657
6714.31 2527
6715.08 2541
6715.86 2516
6716.63 2536
6717.40 2636
6718.18 2514
6718.95 2614
6719.72 2664
6720.50 2579
6721.27 2662
6722.04 2597
6722.82 2650
6723.59 2609
6724.37 2745
6725.14 2708
6725.91 2666
6726.69 2627
6727.46 2619
6728.24 2597
6729.01 2618
6729.78 2596
6730.56 2588
6731.33 2680
6732.11 2563
6732.88 2565
6733.66 2536
6734.43 2478
6735.20 2585
6735.98 2635
6736.75 2634
6737.53 2601
6738.30 2676
6739.08 2633
6739.85 2705
6740.63 2741
6741.40 2651
6742.18 2618
6742.95 2653
6743.73 2721
6744.50 2711
6745.28 2704
6746.05 2746
6746.83 2805
6747.60 2807
6748.38 2764
6749.15 2876
6749.93 2878
6750.70 2937
6751.48 3004
6752.25 3148
6753.03 3242
6753.81 3446
6754.58 3573
6755.36 3602
6756.13 3616
6756.91 3516
6757.68 3438
6758.46 3294
6759.24 3152
6760.01 3103
6760.79 3061
6761.56 3038
6762.34 3029
6763.12 2996
6763.89 2899
6764.67 2898
6765.44 2896
6766.22 2892
6767.00 2959
6767.77 2829
6768.55 2829
6769.33 2939
6770.10 2919
6770.88 2839
6771.66 2799
6772.43 2703
6773.21 2724
6773.99 2613
6774.76 2591
6775.54 2524
6776.32 2493
6777.09 2515
6777.87 2424
6778.65 2460
6779.42 2464
6780.20 2429
6780.98 2375
6781.76 2492
6782.53 2424
6783.31 2433
6784.09 2420
6784.87 2418
6785.64 2413
6786.42 2387
6787.20 2407
6787.98 2413
6788.75 2335
6789.53 2357
6790.31 2370
6791.09 2259
6791.86 2269
6792.64 2259
6793.42 2254
6794.20 2209
6794.98 2172
6795.75 2149
6796.53 2225
6797.31 2190
6798.09 2172
6798.87 2197
6799.64 2189
6800.42 2290
6801.20 2270
6801.98 2265
6802.76 2251
6803.54 2173
6804.31 2235
6805.09 2225
6805.87 2302
6806.65 2356
6807.43 2324
6808.21 2318
6808.99 2336
6809.76 2267
6810.54 2265
6811.32 2248
6812.10 2245
6812.88 2298
6813.66 2179
6814.44 2203
6815.22 2272
6816.00 2307
6816.78 2283
6817.55 2216
6818.33 2250
6819.11 2194
6819.89 2186
6820.67 2341
6821.45 2330
6822.23 2261
6823.01 2303
6823.79 2295
6824.57 2267
6825.35 2333
6826.13 2366
6826.91 2287
6827.69 2230
6828.47 2174
6829.25 2190
6830.03 2223
6830.81 2210
6831.59 2146
6832.37 2175
6833.15 2201
6833.93 2165
6834.71 2162
6835.49 2304
6836.27 2338
6837.05 2505
6837.83 2643
6838.61 2812
6839.39 3099
6840.17 3289
6840.95 3310
6841.73 3338
6842.51 3199
6843.29 3137
6844.08 2942
6844.86 2843
6845.64 2795
6846.42 2597
6847.20 2526
6847.98 2662
6848.76 2864
6849.54 3146
6850.32 3547
6851.10 4085
6851.89 4289
6852.67 4596
6853.45 4749
6854.23 4576
6855.01 4376
6855.79 4142
6856.57 3781
6857.35 3525
6858.14 3186
6858.92 3008
6859.70 2842
6860.48 2645
6861.26 2597
6862.04 2539
6862.83 2459
6863.61 2459
6864.39 2515
6865.17 2481
6865.95 2410
6866.74 2375
6867.52 2424
6868.30 2587
6869.08 2580
6869.86 2511
6870.65 2531
6871.43 2558
6872.21 2471
6872.99 2481
6873.78 2541
6874.56 2548
6875.34 2653
6876.12 2723
6876.91 2690
6877.69 2714
6878.47 2806
6879.25 2887
6880.04 2953
6880.82 2994
6881.60 3065
6882.39 3351
6883.17 3520
6883.95 3662
6884.74 3747
6885.52 3630
6886.30 3714
6887.08 3681
6887.87 3822
6888.65 4041
6889.43 4470
6890.22 4752
6891.00 4882
6891.78 4863
6892.57 4753
6893.35 4384
6894.14 4114
6894.92 3919
6895.70 3717
6896.49 3540
6897.27 3385
6898.05 3336
6898.84 3242
6899.62 3222
6900.41 3237
6901.19 3289
6901.97 3295
6902.76 3248
6903.54 3318
6904.33 3347
6905.11 3321
6905.89 3266
6906.68 3192
6907.46 3113
6908.25 3105
6909.03 3037
6909.82 3075
6910.60 3055
6911.39 2999
6912.17 3012
6912.96 2900
6913.74 2977
6914.52 3037
6915.31 3008
6916.09 3048
6916.88 3011
6917.66 3123
6918.45 3020
6919.23 2927
6920.02 3024
6920.80 3058
6921.59 3049
6922.37 3027
6923.16 3108
6923.95 3100
6924.73 3099
6925.52 3224
6926.30 3290
6927.09 3356
6927.87 3303
6928.66 3334
6929.44 3433
6930.23 3460
6931.01 3421
6931.80 3468
6932.59 3413
6933.37 3520
6934.16 3515
6934.94 3478
6935.73 3514
6936.52 3577
6937.30 3656
6938.09 3749
6938.87 3941
6939.66 4069
6940.45 4159
6941.23 4581
6942.02 4878
6942.81 5124
6943.59 5397
6944.38 5530
6945.16 5660
6945.95 5862
6946.74 5863
6947.52 5783
6948.31 5843
6949.10 6038
6949.88 6090
6950.67 6164
6951.46 6105
6952.25 6094
6953.03 5869
6953.82 5671
6954.61 5394
6955.39 5111
6956.18 5054
6956.97 5102
6957.75 5049
6958.54 4975
6959.33 5053
6960.12 5081
6960.90 5000
6961.69 4886
6962.48 5012
6963.27 5150
6964.05 5218
6964.84 5263
6965.63 5530
6966.42 5694
6967.20 5952
6967.99 6438
6968.78 6695
6969.57 6884
6970.36 7149
6971.14 7321
6971.93 7371
6972.72 7372
6973.51 7492
6974.30 7461
6975.08 7547
6975.87 7549
6976.66 7357
6977.45 7316
6978.24 7504
6979.03 7657
6979.81 7989
6980.60 8410
6981.39 9222
6982.18 10287
6982.97 11823
6983.76 14309
6984.55 17745
6985.34 21778
6986.12 25467
6986.91 28723
6987.70 30702
6988.49 31289
6989.28 30326
6990.07 28152
6990.86 25337
6991.65 22003
6992.44 18566
6993.23 15329
6994.01 12772
6994.80 10645
6995.59 8900
6996.38 7809
6997.17 6810
6997.96 6199
6998.75 5687
6999.54 5294
7000.33 5005
7001.12 4720
7001.91 4692
7002.70 4610
7003.49 4532
7004.28 4320
7005.07 4194
7005.86 3996
7006.65 3806
7007.44 3649
7008.23 3525
7009.02 3358
7009.81 3267
7010.60 3325
7011.39 3327
7012.18 3615
7012.97 3710
7013.76 3878
7014.55 4000
7015.34 4156
7016.13 4250
7016.92 4236
7017.71 4102
7018.50 4114
7019.29 3989
7020.08 3851
7020.88 3787
7021.67 3869
7022.46 4043
7023.25 4097
7024.04 4315
7024.83 4360
7025.62 4456
7026.41 4498
7027.20 4456
7027.99 4365
7028.79 4290
7029.58 4185
7030.37 4087
7031.16 3932
7031.95 3854
7032.74 3714
7033.53 3653
7034.33 3633
7035.12 3646
7035.91 3664
7036.70 3675
7037.49 3807
7038.28 3983
7039.08 4050
7039.87 4072
7040.66 3983
7041.45 3959
7042.24 4009
7043.04 3908
7043.83 3921
7044.62 3820
7045.41 3759
7046.20 3733
7047.00 3844
7047.79 3754
7048.58 3821
7049.37 3886
7050.17 3918
7050.96 4188
7051.75 4365
7052.54 4344
7053.34 4355
7054.13 4251
7054.92 4149
7055.71 3966
7056.51 3845
7057.30 3733
7058.09 3627
7058.89 3533
7059.68 3490
7060.47 3477
7061.26 3415
7062.06 3314
7062.85 3374
7063.64 3453
7064.44 3379
7065.23 3398
7066.02 3288
7066.82 3257
7067.61 3311
7068.40 3187
7069.20 3011
7069.99 3023
7070.78 2986
7071.58 2873
7072.37 2975
7073.17 2864
7073.96 2734
7074.75 2775
7075.55 2757
7076.34 2663
7077.13 2603
7077.93 2562
7078.72 2569
7079.52 2507
7080.31 2437
7081.10 2542
7081.90 2454
7082.69 2453
7083.49 2425
7084.28 2451
7085.08 2481
7085.87 2438
7086.67 2388
7087.46 2423
7088.25 2357
7089.05 2402
7089.84 2412
7090.64 2396
7091.43 2315
7092.23 2327
7093.02 2328
7093.82 2189
7094.61 2160
7095.41 2209
7096.20 2197
7097.00 2159
7097.79 2131
7098.59 2042
7099.38 2046
7100.18 2097
7100.97 2053
7101.77 1994
7102.56 2010
7103.36 2071
7104.15 2003
7104.95 1968
7105.75 1997
7106.54 1932
7107.34 1956
7108.13 1919
7108.93 1913
7109.72 1934
7110.52 1895
7111.32 1913
7112.11 1932
7112.91 1902
7113.70 1887
7114.50 1844
7115.30 1877
7116.09 1855
7116.89 1954
7117.68 1916
7118.48 1868
7119.28 1837
7120.07 1887
7120.87 1863
7121.67 1902
7122.46 1849
7123.26 1833
7124.06 1887
7124.85 1865
7125.65 1790
7126.45 1829
7127.24 1799
7128.04 1794
7128.84 1841
7129.63 1960
7130.43 1942
7131.23 2034
7132.02 2013
7132.82 2047
7133.62 1985
7134.41 1965
7135.21 1945
7136.01 1867
7136.81 1831
7137.60 1823
7138.40 1756
7139.20 1694
7140.00 1782
7140.79 1708
7141.59 1666
7142.39 1677
7143.19 1785
7143.98 1731
7144.78 1679
7145.58 1764
7146.38 1687
7147.18 1663
7147.97 1710
7148.77 1598
7149.57 1625
7150.37 1681
7151.17 1568
7151.96 1553
7152.76 1576
7153.56 1619
7154.36 1625
7155.16 1593
7155.95 1685
7156.75 1706
7157.55 1688
7158.35 1749
7159.15 1761
7159.95 1728
7160.75 1694
7161.54 1711
7162.34 1655
7163.14 1660
7163.94 1634
7164.74 1610
7165.54 1576
7166.34 1533
7167.14 1593
7167.93 1575
7168.73 1542
7169.53 1572
7170.33 1562
7171.13 1552
7171.93 1655
7172.73 1551
7173.53 1536
7174.33 1538
7175.13 1479
7175.93 1485
7176.73 1426
7177.53 1421
7178.33 1439
7179.13 1454
7179.93 1455
7180.73 1457
7181.53 1510
7182.32 1551
7183.12 1576
7183.92 1593
7184.72 1552
7185.52 1633
7186.32 1635
7187.12 1585
7187.92 1480
7188.72 1449
7189.53 1484
7190.33 1466
7191.13 1410
7191.93 1420
7192.73 1390
7193.53 1424
7194.33 1382
7195.13 1426
7195.93 1380
7196.73 1365
7197.53 1367
7198.33 1328
7199.13 1346
7199.93 1356
7200.73 1405
7201.53 1406
7202.33 1453
7203.14 1404
7203.94 1398
7204.74 1390
7205.54 1395
7206.34 1398
7207.14 1384
7207.94 1427
7208.74 1360
7209.55 1335
7210.35 1320
7211.15 1344
7211.95 1373
7212.75 1368
7213.55 1392
7214.35 1380
7215.16 1383
7215.96 1349
7216.76 1382
7217.56 1408
7218.36 1430
7219.16 1431
7219.97 1464
7220.77 1456
7221.57 1433
7222.37 1419
7223.17 1475
7223.98 1423
7224.78 1418
7225.58 1448
7226.38 1481
7227.19 1401
7227.99 1383
7228.79 1377
7229.59 1408
7230.40 1423
7231.20 1403
7232.00 1432
7232.80 1469
7233.61 1426
7234.41 1425
7235.21 1495
7236.01 1560
7236.82 1553
7237.62 1646
7238.42 1680
7239.23 1710
7240.03 1716
7240.83 1727
7241.63 1615
7242.44 1593
7243.24 1526
7244.04 1532
7244.85 1513
7245.65 1459
7246.45 1455
7247.26 1435
7248.06 1437
7248.86 1509
7249.67 1474
7250.47 1451
7251.28 1490
7252.08 1476
7252.88 1446
7253.69 1499
7254.49 1514
7255.29 1554
7256.10 1550
7256.90 1606
7257.71 1641
7258.51 1535
7259.31 1550
7260.12 1499
7260.92 1441
7261.73 1477
7262.53 1472
7263.34 1397
7264.14 1432
7264.94 1509
7265.75 1487
7266.55 1475
7267.36 1457
7268.16 1444
7268.97 1443
7269.77 1566
7270.58 1504
7271.38 1536
7272.19 1538
7272.99 1519
7273.80 1453
7274.60 1426
7275.41 1454
7276.21 1438
7277.02 1492
7277.82 1590
7278.63 1531
7279.43 1506
7280.24 1551
7281.04 1583
7281.85 1646
7282.65 1716
7283.46 1838
7284.26 2131
7285.07 2338
7285.87 2465
7286.68 2543
7287.49 2489
7288.29 2499
7289.10 2389
7289.90 2178
7290.71 2003
7291.52 1899
7292.32 1850
7293.13 1744
7293.93 1645
7294.74 1635
7295.55 1585
7296.35 1554
7297.16 1528
7297.96 1560
7298.77 1529
7299.58 1483
7300.38 1450
7301.19 1507
7302.00 1556
7302.80 1569
7303.61 1505
7304.42 1487
7305.22 1562
7306.03 1564
7306.84 1612
7307.64 1586
7308.45 1689
7309.26 1736
7310.06 1721
7310.87 1724
7311.68 1829
7312.48 1871
7313.29 1866
7314.10 1867
7314.90 1883
7315.71 1868
7316.52 1889
7317.33 1899
7318.13 1946
7318.94 2074
7319.75 2240
7320.56 2470
7321.36 2562
7322.17 2618
7322.98 2598
7323.79 2417
7324.59 2300
7325.40 2229
7326.21 2139
7327.02 2040
7327.83 1924
7328.63 1815
7329.44 1742
7330.25 1666
7331.06 1675
7331.87 1730
7332.67 1678
7333.48 1740
7334.29 1726
7335.10 1683
7335.91 1708
7336.72 1671
7337.52 1646
7338.33 1747
7339.14 1720
7339.95 1702
7340.76 1699
7341.57 1738
7342.38 1704
7343.18 1674
7343.99 1640
7344.80 1630
7345.61 1654
7346.42 1602
7347.23 1638
7348.04 1553
7348.85 1527
7349.66 1562
7350.46 1555
7351.27 1614
7352.08 1584
7352.89 1510
7353.70 1572
7354.51 1564
7355.32 1613
7356.13 1624
7356.94 1571
7357.75 1554
7358.56 1571
7359.37 1586
7360.18 1620
7360.99 1678
7361.80 1744
7362.61 1782
7363.42 1738
7364.23 1799
7365.04 1812
7365.85 1830
7366.66 1862
7367.47 1883
7368.28 1833
7369.09 1793
7369.90 1769
7370.71 1766
7371.52 1754
7372.33 1676
7373.14 1641
7373.95 1679
7374.76 1560
7375.57 1613
7376.38 1558
7377.19 1589
7378.00 1570
7378.81 1589
7379.62 1718
7380.43 1824
7381.24 1960
7382.06 2080
7382.87 2084
7383.68 2106
7384.49 2132
7385.30 2084
7386.11 2058
7386.92 1898
7387.73 1805
7388.54 1804
7389.36 1701
7390.17 1635
7390.98 1594
7391.79 1523
7392.60 1518
7393.41 1452
7394.22 1403
7395.04 1409
7395.85 1336
7396.66 1391
7397.47 1386
7398.28 1376
7399.09 1366
7399.91 1448
7400.72 1516
7401.53 1540
7402.34 1549
7403.15 1586
7403.97 1598
7404.78 1693
7405.59 1640
7406.40 1602
7407.21 1509
7408.03 1496
7408.84 1490
7409.65 1397
7410.46 1382
7411.28 1337
7412.09 1317
7412.90 1285
7413.71 1299
7414.53 1334
7415.34 1271
7416.15 1288
7416.96 1246
7417.78 1283
7418.59 1286
7419.40 1245
7420.22 1238
7421.03 1211
7421.84 1230
7422.66 1272
7423.47 1243
7424.28 1210
7425.09 1195
7425.91 1197
7426.72 1184
7427.53 1218
7428.35 1210
7429.16 1250
7429.98 1260
7430.79 1198
7431.60 1289
7432.42 1263
7433.23 1213
7434.04 1271
7434.86 1237
7435.67 1188
7436.48 1255
7437.30 1304
7438.11 1274
7438.93 1263
7439.74 1296
7440.55 1236
7441.37 1252
7442.18 1278
7443.00 1264
7443.81 1204
7444.63 1262
7445.44 1252
7446.25 1263
7447.07 1183
7447.88 1166
7448.70 1203
7449.51 1244
7450.33 1211
7451.14 1182
7451.96 1194
7452.77 1152
7453.59 1199
7454.40 1186
7455.22 1218
7456.03 1176
7456.85 1200
7457.66 1215
7458.48 1127
7459.29 1197
7460.11 1217
7460.92 1207
7461.74 1195
7462.55 1209
7463.37 1189
7464.18 1153
7465.00 1184
7465.81 1206
7466.63 1191
7467.44 1238
7468.26 1204
7469.08 1247
7469.89 1227
7470.71 1204
7471.52 1190
7472.34 1223
7473.15 1258
7473.97 1200
7474.79 1232
7475.60 1203
7476.42 1149
7477.23 1169
7478.05 1130
7478.87 1165
7479.68 1170
7480.50 1143
7481.32 1147
7482.13 1151
7482.95 1213
7483.76 1167
7484.58 1152
7485.40 1191
7486.21 1211
7487.03 1168
7487.85 1156
7488.66 1160
7489.48 1181
7490.30 1116
7491.11 1102
7491.93 1112
7492.75 1079
7493.57 1055
7494.38 1105
7495.20 1105
7496.02 1124
7496.83 1180
7497.65 1094
7498.47 1111
7499.29 1113
7500.10 1139
7500.92 1108
7501.74 1114
7502.55 1105
7503.37 1152
7504.19 1132
7505.01 1119
7505.83 1128
7506.64 1066
7507.46 1104
7508.28 1065
7509.10 1133
7509.91 1135
7510.73 1083
7511.55 1084
7512.37 1082
7513.19 1059
7514.00 1108
7514.82 1106
7515.64 1095
7516.46 1093
7517.28 1059
7518.10 1097
7518.91 1101
7519.73 1064
7520.55 1092
7521.37 1070
7522.19 1122
7523.01 1102
7523.82 1067
7524.64 1049
7525.46 1108
7526.28 1111
7527.10 1104
7527.92 1116
7528.74 1103
7529.56 1094
7530.38 1086
7531.19 1090
7532.01 1082
7532.83 1073
7533.65 1084
7534.47 1152
7535.29 1153
7536.11 1102
7536.93 1112
7537.75 1079
7538.57 1079
7539.39 1106
7540.21 1094
7541.03 1052
7541.85 1113
7542.67 1082
7543.48 1071
7544.30 1099
7545.12 1092
7545.94 1078
7546.76 1101
7547.58 1109
7548.40 1100
7549.22 1073
7550.04 1091
7550.86 1058
7551.68 1027
7552.50 1056
7553.32 1023
7554.14 1052
7554.97 1066
7555.79 1106
7556.61 1118
7557.43 1111
7558.25 1041
7559.07 1096
7559.89 1147
7560.71 1096
7561.53 1161
7562.35 1135
7563.17 1172
7563.99 1129
7564.81 1135
7565.63 1146
7566.45 1130
7567.28 1134
7568.10 1131
7568.92 1114
7569.74 1168
7570.56 1119
7571.38 1213
7572.20 1196
7573.02 1163
7573.84 1068
7574.67 1161
7575.49 1134
7576.31 1120
7577.13 1139
7577.95 1111
7578.77 1118
7579.60 1101
7580.42 1172
7581.24 1124
7582.06 1172
7582.88 1178
7583.70 1170
7584.53 1157
7585.35 1156
7586.17 1167
7586.99 1207
7587.81 1170
7588.64 1221
7589.46 1277
7590.28 1195
7591.10 1250
7591.93 1244
7592.75 1263
7593.57 1271
7594.39 1261
7595.22 1311
7596.04 1321
7596.86 1279
7597.68 1336
7598.51 1342
7599.33 1399
7600.15 1387
7600.97 1408
7601.80 1368
7602.62 1403
7603.44 1389
7604.27 1435
7605.09 1458
7605.91 1526
7606.73 1609
7607.56 1556
7608.38 1496
7609.20 1498
7610.03 1539
7610.85 1509
7611.67 1464
7612.50 1438
7613.32 1455
7614.15 1425
7614.97 1424
7615.79 1377
7616.62 1478
7617.44 1506
7618.26 1584
7619.09 1599
7619.91 1568
7620.73 1731
7621.56 1709
7622.38 1722
7623.21 1667
7624.03 1622
7624.85 1595
7625.68 1654
7626.50 1665
7627.33 1629
7628.15 1619
7628.98 1694
7629.80 1686
7630.62 1665
7631.45 1745
7632.27 1721
7633.10 1823
7633.92 1834
7634.75 1828
7635.57 1772
7636.40 1727
7637.22 1664
7638.05 1558
7638.87 1576
7639.70 1529
7640.52 1429
7641.35 1366
7642.17 1412
7643.00 1404
7643.82 1382
7644.65 1469
7645.47 1426
7646.30 1428
7647.12 1500
7647.95 1429
7648.77 1486
7649.60 1478
7650.42 1440
7651.25 1513
7652.08 1456
7652.90 1493
7653.73 1387
7654.55 1397
7655.38 1396
7656.20 1340
7657.03 1328
7657.86 1276
7658.68 1283
7659.51 1204
7660.33 1214
7661.16 1216
7661.99 1160
7662.81 1176
7663.64 1160
7664.46 1230
7665.29 1237
7666.12 1194
7666.94 1232
7667.77 1264
7668.60 1237
7669.42 1228
7670.25 1208
7671.08 1181
7671.90 1227
7672.73 1235
7673.56 1196
7674.38 1194
7675.21 1197
7676.04 1154
7676.86 1174
7677.69 1151
7678.52 1145
7679.34 1178
7680.17 1148
7681.00 1126
7681.83 1075
7682.65 1100
7683.48 1174
7684.31 1180
7685.13 1176
7685.96 1226
7686.79 1250
7687.62 1273
7688.44 1262
7689.27 1273
7690.10 1233
7690.93 1205
7691.76 1186
7692.58 1175
7693.41 1205
7694.24 1137
7695.07 1139
7695.89 1171
7696.72 1173
7697.55 1149
7698.38 1161
7699.21 1222
7700.03 1201
7700.86 1164
7701.69 1122
7702.52 1192
7703.35 1173
7704.18 1166
7705.00 1178
7705.83 1135
7706.66 1114
7707.49 1088
7708.32 1049
7709.15 1074
7709.98 1057
7710.80 1073
7711.63 1060
7712.46 1110
7713.29 1065
7714.12 1096
7714.95 1103
7715.78 1065
7716.61 1081
7717.44 1064
7718.27 1068
7719.09 1018
7719.92 1016
7720.75 1073
7721.58 1112
7722.41 1060
7723.24 1066
7724.07 1103
7724.90 1045
7725.73 1074
7726.56 1051
7727.39 1051
7728.22 1072
7729.05 1095
7729.88 1117
7730.71 1171
7731.54 1168
7732.37 1179
7733.20 1102
7734.03 1158
7734.86 1119
7735.69 1131
7736.52 1154
7737.35 1117
7738.18 1056
7739.01 1080
7739.84 1049
7740.67 1017
7741.50 1040
7742.33 974
7743.16 1038
7743.99 992
7744.82 1060
7745.65 1054
7746.48 1043
7747.31 1034
7748.14 1067
7748.98 1077
7749.81 1106
7750.64 1108
7751.47 1051
7752.30 1069
7753.13 1061
7753.96 1045
7754.79 1074
7755.62 1029
7756.45 1052
7757.29 1032
7758.12 1010
7758.95 1034
7759.78 1050
7760.61 1062
7761.44 1063
7762.27 1020
7763.11 1031
7763.94 1029
7764.77 1035
7765.60 940
7766.43 993
7767.26 1037
7768.10 1069
7768.93 1043
7769.76 1040
7770.59 1059
7771.42 1034
7772.26 1053
7773.09 1034
7773.92 1037
7774.75 1040
7775.58 1069
7776.42 1019
7777.25 1047
7778.08 998
7778.91 1042
7779.75 1004
7780.58 1073
7781.41 1127
7782.24 1152
7783.08 1048
7783.91 1028
7784.74 1073
7785.57 1105
7786.41 1030
7787.24 1102
7788.07 1123
7788.91 1123
7789.74 1061
7790.57 1093
7791.40 1115
7792.24 1115
7793.07 1108
7793.90 1104
7794.74 1081
7795.57 1068
7796.40 1110
7797.24 1125
7798.07 1119
7798.90 1097
7799.74 1153
7800.57 1171
7801.40 1175
7802.24 1176
7803.07 1159
7803.91 1125
7804.74 1174
7805.57 1206
7806.41 1165
7807.24 1167
7808.07 1210
7808.91 1176
7809.74 1198
7810.58 1240
7811.41 1284
7812.25 1337
7813.08 1309
7813.91 1438
7814.75 1407
7815.58 1501
7816.42 1540
7817.25 1569
7818.09 1560
7818.92 1662
7819.75 1629
7820.59 1590
7821.42 1651
7822.26 1638
7823.09 1689
7823.93 1618
7824.76 1707
7825.60 1726
7826.43 1679
7827.27 1665
7828.10 1688
7828.94 1577
7829.77 1550
7830.61 1555
7831.44 1544
7832.28 1457
7833.11 1503
7833.95 1539
7834.78 1617
7835.62 1595
7836.46 1662
7837.29 1710
7838.13 1673
7838.96 1635
7839.80 1626
7840.63 1545
7841.47 1552
7842.31 1483
7843.14 1488
7843.98 1432
7844.81 1391
7845.65 1354
7846.48 1356
7847.32 1322
7848.16 1290
7848.99 1278
7849.83 1245
7850.67 1254
7851.50 1283
7852.34 1231
7853.17 1206
7854.01 1244
7854.85 1261
7855.68 1267
7856.52 1240
7857.36 1188
7858.19 1219
7859.03 1254
7859.87 1238
7860.70 1249
7861.54 1212
7862.38 1157
7863.21 1224
7864.05 1288
7864.89 1223
7865.73 1230
7866.56 1262
7867.40 1244
7868.24 1270
7869.07 1236
7869.91 1244
7870.75 1280
7871.59 1286
7872.42 1329
7873.26 1291
7874.10 1309
7874.94 1364
7875.77 1370
7876.61 1433
7877.45 1449
7878.29 1491
7879.12 1578
7879.96 1673
7880.80 1646
7881.64 1606
7882.47 1699
7883.31 1674
7884.15 1663
7884.99 1638
7885.83 1546
7886.67 1502
7887.50 1489
7888.34 1437
7889.18 1447
7890.02 1450
7890.86 1406
7891.69 1427
7892.53 1481
7893.37 1499
7894.21 1564
7895.05 1575
7895.89 1529
7896.73 1479
7897.57 1437
7898.40 1380
7899.24 1376
7900.08 1381
7900.92 1358
7901.76 1332
7902.60 1286
7903.44 1311
7904.28 1271
7905.12 1255
7905.95 1225
7906.79 1254
7907.63 1241
7908.47 1239
7909.31 1242
7910.15 1230
7910.99 1262
7911.83 1309
7912.67 1340
7913.51 1369
7914.35 1426
7915.19 1446
7916.03 1522
7916.87 1600
7917.71 1738
7918.55 1713
7919.39 1746
7920.23 1779
7921.07 1758
7921.91 1703
7922.75 1605
7923.59 1588
7924.43 1505
7925.27 1405
7926.11 1370
7926.95 1323
7927.79 1214
7928.63 1205
7929.47 1167
7930.31 1268
7931.15 1175
7931.99 1218
7932.83 1191
7933.67 1173
7934.51 1147
7935.35 1137
7936.19 1172
7937.04 1170
7937.88 1098
7938.72 1103
7939.56 1144
7940.40 1159
7941.24 1101
7942.08 1108
7942.92 1145
7943.76 1196
7944.60 1153
7945.45 1153
7946.29 1171
7947.13 1130
7947.97 1200
7948.81 1163
7949.65 1221
7950.49 1166
7951.34 1189
7952.18 1238
7953.02 1230
7953.86 1216
7954.70 1235
7955.54 1341
7956.39 1320
7957.23 1335
7958.07 1361
7958.91 1390
7959.75 1330
7960.60 1341
7961.44 1267
7962.28 1269
7963.12 1221
7963.96 1246
7964.81 1250
7965.65 1242
7966.49 1205
7967.33 1237
7968.18 1336
7969.02 1416
7969.86 1460
7970.70 1463
7971.55 1453
7972.39 1388
7973.23 1375
7974.08 1281
7974.92 1241
7975.76 1217
7976.60 1190
7977.45 1204
7978.29 1131
7979.13 1115
7979.98 1091
7980.82 1126
7981.66 1134
7982.51 1078
7983.35 1051
7984.19 1076
7985.04 1016
7985.88 1059
7986.72 1084
7987.57 1022
7988.41 1019
7989.25 1007
7990.10 991
7990.94 988
7991.78 1020
7992.63 1035
7993.47 1014
7994.32 951
7995.16 947
7996.00 945
7996.85 939
7997.69 949
7998.53 910
7999.38 902
8000.22 988
8001.07 957
8001.91 898
8002.76 875
8003.60 928
8004.44 937
8005.29 895
8006.13 900
8006.98 898
8007.82 921
8008.67 887
8009.51 884
8010.36 848
8011.20 881
8012.05 906
8012.89 879
8013.74 890
8014.58 906
8015.43 880
8016.27 847
8017.12 855
8017.96 811
8018.81 825
8019.65 831
8020.50 860
8021.34 827
8022.19 776
8023.03 818
8023.88 861
8024.72 859
8025.57 881
8026.41 858
8027.26 843
8028.11 869
8028.95 852
8029.80 822
8030.64 822
8031.49 816
8032.33 844
8033.18 891
8034.03 857
8034.87 861
8035.72 808
8036.56 824
8037.41 842
8038.26 824
8039.10 865
8039.95 827
8040.80 806
8041.64 834
8042.49 881
8043.33 866
8044.18 844
8045.03 837
8045.87 877
8046.72 920
8047.57 852
8048.41 879
8049.26 950
8050.11 890
8050.95 848
8051.80 862
8052.65 880
8053.49 879
8054.34 872
8055.19 891
8056.04 852
8056.88 755
8057.73 815
8058.58 840
8059.42 791
8060.27 828
8061.12 835
8061.97 774
8062.81 779
8063.66 807
8064.51 778
8065.36 779
8066.20 793
8067.05 781
8067.90 755
8068.75 793
8069.60 848
8070.44 777
8071.29 781
8072.14 755
8072.99 813
8073.84 821
8074.68 823
8075.53 750
8076.38 763
8077.23 775
8078.08 761
8078.92 810
8079.77 771
8080.62 760
8081.47 741
8082.32 727
8083.17 746
8084.02 740
8084.86 755
8085.71 760
8086.56 732
8087.41 810
8088.26 807
8089.11 798
8089.96 793
8090.81 782
8091.65 781
8092.50 786
8093.35 760
8094.20 812
8095.05 763
8095.90 787
8096.75 802
8097.60 790
8098.45 794
8099.30 712
8100.15 761
8101.00 729
8101.85 741
8102.70 768
8103.54 759
8104.39 761
8105.24 754
8106.09 757
8106.94 801
8107.79 805
8108.64 803
8109.49 743
8110.34 771
8111.19 769
8112.04 753
8112.89 758
8113.74 793
8114.59 772
8115.44 775
8116.29 816
8117.14 835
8117.99 829
8118.84 778
8119.70 829
8120.55 819
8121.40 802
8122.25 844
8123.10 832
8123.95 842
8124.80 798
8125.65 825
8126.50 787
8127.35 840
8128.20 802
8129.05 869
8129.90 824
8130.76 844
8131.61 880
8132.46 867
8133.31 858
8134.16 917
8135.01 898
8135.86 906
8136.71 913
8137.56 937
8138.42 888
8139.27 878
8140.12 854
8140.97 858
8141.82 844
8142.67 866
8143.53 890
8144.38 850
8145.23 824
8146.08 883
8146.93 899
8147.78 882
8148.64 859
8149.49 872
8150.34 920
8151.19 912
8152.05 890
8152.90 905
8153.75 858
8154.60 954
8155.45 1008
8156.31 998
8157.16 1018
8158.01 998
8158.86 1006
8159.72 1001
8160.57 993
8161.42 940
8162.27 969
8163.13 888
8163.98 881
8164.83 850
8165.69 851
8166.54 825
8167.39 797
8168.24 792
8169.10 826
8169.95 776
8170.80 803
8171.66 791
8172.51 823
8173.36 820
8174.22 785
8175.07 806
8175.92 799
8176.78 831
8177.63 810
8178.48 816
8179.34 809
8180.19 775
8181.04 789
8181.90 784
8182.75 788
8183.61 762
8184.46 759
8185.31 760
8186.17 774
8187.02 740
8187.87 760
8188.73 723
8189.58 734
8190.44 775
8191.29 735
8192.15 766
8193.00 731
8193.85 767
8194.71 729
8195.56 762
8196.42 757
8197.27 770
8198.13 739
8198.98 786
8199.84 743
8200.69 738
8201.55 803
8202.40 802
8203.25 766
8204.11 751
8204.96 739
8205.82 714
8206.67 696
8207.53 732
8208.38 753
8209.24 729
8210.09 749
8210.95 777
8211.81 770
8212.66 762
8213.52 773
8214.37 808
8215.23 797
8216.08 785
8216.94 823
8217.79 804
8218.65 769
8219.50 792
8220.36 848
8221.22 810
8222.07 850
8222.93 873
8223.78 857
8224.64 841
8225.50 825
8226.35 803
8227.21 828
8228.06 808
8228.92 815
8229.78 788
8230.63 812
8231.49 817
8232.34 775
8233.20 767
8234.06 787
8234.91 791
8235.77 763
8236.63 752
8237.48 730
8238.34 717
8239.20 721
8240.05 730
8240.91 716
8241.77 697
8242.62 741
8243.48 750
8244.34 747
8245.19 747
8246.05 738
8246.91 727
8247.77 766
8248.62 703
8249.48 698
8250.34 746
8251.20 744
8252.05 783
8252.91 757
8253.77 732
8254.62 748
8255.48 731
8256.34 716
8257.20 719
8258.06 740
8258.91 776
8259.77 757
8260.63 774
8261.49 753
8262.34 781
8263.20 743
8264.06 754
8264.92 736
8265.78 746
8266.63 724
8267.49 729
8268.35 785
8269.21 814
8270.07 808
8270.93 814
8271.78 754
8272.64 735
8273.50 788
8274.36 758
8275.22 786
8276.08 816
8276.93 820
8277.79 786
8278.65 788
8279.51 810
8280.37 826
8281.23 871
8282.09 912
8282.95 879
8283.81 857
8284.66 814
8285.52 860
8286.38 844
8287.24 817
8288.10 842
8288.96 816
8289.82 762
8290.68 812
8291.54 822
8292.40 821
8293.26 805
8294.12 836
8294.98 803
8295.84 819
8296.70 861
8297.56 841
8298.42 830
8299.28 866
8300.13 826
8300.99 822
8301.85 807
8302.71 802
8303.57 809
8304.43 805
8305.29 825
8306.16 819
8307.02 795
8307.88 768
8308.74 779
8309.60 794
8310.46 815
8311.32 768
8312.18 780
8313.04 767
8313.90 782
8314.76 769
8315.62 801
8316.48 792
8317.34 745
8318.20 752
8319.06 748
8319.92 764
8320.78 721
8321.65 737
8322.51 745
8323.37 771
8324.23 766
8325.09 733
8325.95 738
8326.81 783
8327.67 789
8328.53 777
8329.40 790
8330.26 744
8331.12 768
8331.98 766
8332.84 737
8333.70 747
8334.57 730
8335.43 768
8336.29 789
8337.15 756
8338.01 771
8338.87 755
8339.74 770
8340.60 784
8341.46 777
8342.32 746
8343.18 747
8344.05 784
8344.91 814
8345.77 780
8346.63 765
8347.49 794
8348.36 794
8349.22 783
8350.08 811
8350.94 778
8351.81 803
8352.67 820
8353.53 836
8354.39 784
8355.26 830
8356.12 832
8356.98 833
8357.85 820
8358.71 820
8359.57 810
8360.43 777
8361.30 759
8362.16 802
8363.02 816
8363.89 821
8364.75 789
8365.61 781
8366.48 798
8367.34 775
8368.20 792
8369.07 830
8369.93 836
8370.79 832
8371.66 870
8372.52 867
8373.38 807
8374.25 831
8375.11 820
8375.98 818
8376.84 845
8377.70 819
8378.57 796
8379.43 830
8380.30 862
8381.16 829
8382.02 832
8382.89 868
8383.75 884
8384.62 865
8385.48 848
8386.34 840
8387.21 844
8388.07 868
8388.94 850
8389.80 885
8390.67 902
8391.53 923
8392.40 944
8393.26 937
8394.13 893
8394.99 896
8395.85 908
8396.72 896
8397.58 881
8398.45 903
8399.31 883
8400.18 912
8401.04 958
8401.91 991
8402.77 921
8403.64 918
8404.50 944
8405.37 955
8406.24 938
8407.10 988
8407.97 974
8408.83 962
8409.70 983
8410.56 1007
8411.43 1006
8412.29 1019
8413.16 1034
8414.03 1014
8414.89 1097
8415.76 1067
8416.62 1103
8417.49 1061
8418.35 1051
8419.22 1090
8420.09 1092
8420.95 1043
8421.82 1083
8422.69 1098
8423.55 1149
8424.42 1135
8425.28 1196
8426.15 1192
8427.02 1129
8427.88 1176
8428.75 1199
8429.62 1197
8430.48 1269
8431.35 1276
8432.22 1233
8433.08 1285
8433.95 1291
8434.82 1295
8435.68 1289
8436.55 1351
8437.42 1319
8438.28 1364
8439.15 1485
8440.02 1481
8440.89 1558
8441.75 1583
8442.62 1585
8443.49 1739
8444.35 1715
8445.22 1684
8446.09 1704
8446.96 1786
8447.82 1758
8448.69 1731
8449.56 1723
8450.43 1772
8451.29 1890
8452.16 1907
8453.03 2012
8453.90 2223
8454.76 2542
8455.63 2847
8456.50 3264
8457.37 3584
8458.24 3923
8459.10 3976
8459.97 3886
8460.84 3765
8461.71 3497
8462.58 3209
8463.45 2878
8464.31 2571
8465.18 2352
8466.05 2106
8466.92 1936
8467.79 1902
8468.66 1747
8469.52 1677
8470.39 1595
8471.26 1482
8472.13 1379
8473.00 1417
8473.87 1432
8474.74 1450
8475.61 1325
8476.47 1311
8477.34 1363
8478.21 1366
8479.08 1345
8479.95 1320
8480.82 1331
8481.69 1310
8482.56 1370
8483.43 1431
8484.30 1392
8485.17 1419
8486.04 1414
8486.91 1461
8487.78 1390
8488.64 1346
8489.51 1366
8490.38 1366
8491.25 1355
8492.12 1299
8492.99 1311
8493.86 1332
8494.73 1336
8495.60 1388
8496.47 1395
8497.34 1385
8498.21 1401
8499.08 1387
8499.95 1366
8500.82 1295
8501.69 1273
8502.56 1338
8503.43 1346
8504.30 1329
8505.17 1244
8506.05 1287
8506.92 1265
8507.79 1282
8508.66 1369
8509.53 1342
8510.40 1341
8511.27 1383
8512.14 1423
8513.01 1333
8513.88 1374
8514.75 1408
8515.62 1421
8516.49 1424
8517.37 1456
8518.24 1467
8519.11 1483
8519.98 1474
8520.85 1561
8521.72 1551
8522.59 1604
8523.46 1670
8524.33 1763
8525.21 1960
8526.08 2132
8526.95 2235
8527.82 2261
8528.69 2395
8529.56 2288
8530.44 2326
8531.31 2266
8532.18 2093
8533.05 2013
8533.92 1844
8534.80 1694
8535.67 1671
8536.54 1609
8537.41 1545
8538.28 1515
8539.16 1471
8540.03 1440
8540.90 1350
8541.77 1331
8542.64 1290
8543.52 1285
8544.39 1272
8545.26 1201
8546.13 1203
8547.01 1232
8547.88 1243
8548.75 1223
8549.62 1217
8550.50 1248
8551.37 1282
8552.24 1326
8553.12 1308
8553.99 1346
8554.86 1359
8555.73 1391
8556.61 1399
8557.48 1417
8558.35 1413
8559.23 1364
8560.10 1394
8560.97 1374
8561.85 1329
8562.72 1313
8563.59 1274
8564.47 1255
8565.34 1225
8566.21 1241
8567.09 1276
8567.96 1213
8568.83 1222
8569.71 1189
8570.58 1178
8571.46 1172
8572.33 1139
8573.20 1176
8574.08 1171
8574.95 1161
8575.83 1091
8576.70 1114
8577.57 1147
8578.45 1135
8579.32 1127
8580.20 1179
8581.07 1160
8581.94 1148
8582.82 1124
8583.69 1163
8584.57 1150
8585.44 1167
8586.32 1174
8587.19 1182
8588.07 1176
8588.94 1191
8589.82 1221
8590.69 1201
8591.57 1226
8592.44 1174
8593.32 1203
8594.19 1261
8595.07 1272
8595.94 1267
8596.82 1263
8597.69 1234
8598.57 1288
8599.44 1304
8600.32 1259
8601.19 1262
8602.07 1273
8602.94 1273
8603.82 1311
8604.69 1279
8605.57 1281
8606.44 1317
8607.32 1307
8608.20 1388
8609.07 1288
8609.95 1269
8610.82 1328
8611.70 1370
8612.57 1323
8613.45 1340
8614.33 1384
8615.20 1408
8616.08 1384
8616.95 1401
8617.83 1382
8618.71 1404
8619.58 1417
8620.46 1395
8621.34 1405
8622.21 1529
8623.09 1558
8623.97 1525
8624.84 1551
8625.72 1585
8626.59 1572
8627.47 1604
8628.35 1597
8629.22 1596
8630.10 1625
8630.98 1597
8631.86 1596
8632.73 1625
8633.61 1623
8634.49 1682
8635.36 1678
8636.24 1718
8637.12 1738
8637.99 1704
8638.87 1725
8639.75 1747
8640.63 1794
8641.50 1798
8642.38 1758
8643.26 1786
8644.14 1823
8645.01 1886
8645.89 1947
8646.77 1949
8647.65 1934
8648.52 1997
8649.40 2099
8650.28 2088
8651.16 2136
8652.04 2121
8652.91 2168
8653.79 2150
8654.67 2155
8655.55 2225
8656.43 2268
8657.30 2239
8658.18 2273
8659.06 2249
8659.94 2348
8660.82 2431
8661.70 2564
8662.57 2643
8663.45 2753
8664.33 2951
8665.21 3053
8666.09 3219
8666.97 3275
8667.85 3307
8668.72 3329
8669.60 3329
8670.48 3302
8671.36 3389
8672.24 3382
8673.12 3420
8674.00 3537
8674.88 3554
8675.76 3611
8676.63 3727
8677.51 3629
8678.39 3536
8679.27 3384
8680.15 3214
8681.03 3196
8681.91 3040
8682.79 2867
8683.67 2716
8684.55 2620
8685.43 2546
8686.31 2452
8687.19 2548
8688.07 2689
8688.95 2749
8689.83 3007
8690.71 3278
8691.59 3617
8692.47 4066
8693.35 4389
8694.23 4569
8695.11 4782
8695.99 4775
8696.87 4555
8697.75 4375
8698.63 4024
8699.51 3699
8700.39 3415
8701.27 3227
8702.15 2949
8703.03 2760
8703.91 2641
8704.79 2448
8705.67 2317
8706.55 2246
8707.43 2108
8708.31 2051
8709.19 2003
8710.07 1869
8710.96 1814
8711.84 1747
8712.72 1612
8713.60 1616
8714.48 1594
8715.36 1571
8716.24 1511
8717.12 1529
8718.00 1479
8718.89 1468
8719.77 1467
8720.65 1472
8721.53 1441
8722.41 1413
8723.29 1452
8724.17 1451
8725.06 1465
8725.94 1477
8726.82 1469
8727.70 1483
8728.58 1461
8729.46 1511
8730.35 1532
8731.23 1497
8732.11 1492
8732.99 1516
8733.87 1561
8734.76 1530
8735.64 1552
8736.52 1531
8737.40 1576
8738.29 1497
8739.17 1451
8740.05 1471
8740.93 1480
8741.81 1471
8742.70 1421
8743.58 1387
8744.46 1408
8745.34 1461
8746.23 1434
8747.11 1408
8747.99 1424
8748.88 1395
8749.76 1419
8750.64 1412
8751.52 1421
8752.41 1479
8753.29 1471
8754.17 1501
8755.06 1519
8755.94 1519
8756.82 1605
8757.71 1554
8758.59 1558
8759.47 1548
8760.36 1579
8761.24 1586
8762.12 1591
8763.01 1609
8763.89 1600
8764.77 1537
8765.66 1478
8766.54 1419
8767.42 1451
8768.31 1471
8769.19 1560
8770.08 1484
8770.96 1444
8771.84 1425
8772.73 1475
8773.61 1409
8774.50 1419
8775.38 1406
8776.26 1429
8777.15 1447
8778.03 1390
8778.92 1357
8779.80 1393
8780.69 1302
8781.57 1307
8782.46 1319
8783.34 1302
8784.22 1289
8785.11 1286
8785.99 1274
8786.88 1282
8787.76 1331
8788.65 1381
8789.53 1361
8790.42 1386
8791.30 1350
8792.19 1298
8793.07 1312
8793.96 1349
8794.84 1300
8795.73 1268
8796.61 1242
8797.50 1270
8798.38 1224
8799.27 1199
8800.15 1213
8801.04 1210
8801.93 1197
8802.81 1163
8803.70 1168
8804.58 1163
8805.47 1166
8806.35 1172
8807.24 1161
8808.12 1133
8809.01 1136
8809.90 1127
8810.78 1072
8811.67 1136
8812.55 1090
8813.44 1076
8814.33 1106
8815.21 1109
8816.10 1041
8816.98 1092
8817.87 1159
8818.76 1152
8819.64 1142
8820.53 1131
8821.42 1117
8822.30 1088
8823.19 1132
8824.08 1133
8824.96 1088
8825.85 1099
8826.74 1010
8827.62 1029
8828.51 987
8829.40 1053
8830.28 1029
8831.17 969
8832.06 976
8832.94 956
8833.83 948
8834.72 991
8835.61 957
8836.49 964
8837.38 929
8838.27 977
8839.16 943
8840.04 921
8840.93 921
8841.82 936
8842.70 941
8843.59 903
8844.48 894
8845.37 902
8846.26 958
8847.14 866
8848.03 864
8848.92 900
8849.81 896
8850.69 895
8851.58 901
8852.47 863
8853.36 893
8854.25 861
8855.13 831
8856.02 836
8856.91 848
8857.80 818
8858.69 874
8859.58 852
8860.46 838
8861.35 832
8862.24 822
8863.13 840
8864.02 848
8864.91 900
8865.80 888
8866.68 844
8867.57 864
8868.46 822
8869.35 848
8870.24 844
8871.13 855
8872.02 811
8872.91 816
8873.80 827
8874.69 802
8875.57 796
8876.46 804
8877.35 790
8878.24 794
8879.13 770
8880.02 776
8880.91 778
8881.80 762
8882.69 801
8883.58 799
8884.47 757
8885.36 791
8886.25 809
8887.14 802
8888.03 750
8888.92 761
8889.81 775
8890.70 798
8891.59 791
8892.48 727
8893.37 768
8894.26 740
8895.15 777
8896.04 674
8896.93 737
8897.82 768
8898.71 784
8899.60 708
8900.49 715
8901.38 739
8902.27 700
8903.16 733
8904.05 729
8904.94 716
8905.83 680
8906.72 738
8907.61 740
8908.50 680
8909.40 716
8910.29 685
8911.18 723
8912.07 720
8912.96 683
8913.85 733
8914.74 695
8915.63 729
8916.52 712
8917.42 689
8918.31 694
8919.20 724
8920.09 695
8920.98 696
8921.87 697
8922.76 685
8923.66 696
8924.55 727
8925.44 708
8926.33 662
8927.22 667
8928.11 680
8929.01 666
8929.90 679
8930.79 659
8931.68 651
8932.57 669
8933.47 671
8934.36 675
8935.25 654
8936.14 646
8937.03 645
8937.93 645
8938.82 650
8939.71 645
8940.60 653
8941.50 669
8942.39 621
8943.28 623
8944.17 668
8945.07 588
8945.96 613
8946.85 632
8947.75 650
8948.64 649
8949.53 611
8950.42 660
8951.32 657
8952.21 653
8953.10 631
8954.00 670
8954.89 655
8955.78 653
8956.68 615
8957.57 615
8958.46 656
8959.36 651
8960.25 667
8961.14 654
8962.04 629
8962.93 645
8963.82 648
8964.72 664
8965.61 661
8966.50 620
8967.40 670
8968.29 677
8969.19 619
8970.08 644
8970.97 670
8971.87 660
8972.76 648
8973.66 683
8974.55 681
8975.44 637
8976.34 666
8977.23 667
8978.13 634
8979.02 628
8979.91 634
8980.81 628
8981.70 662
8982.60 633
8983.49 622
8984.39 646
8985.28 638
8986.18 632
8987.07 642
8987.97 600
8988.86 631
8989.76 624
8990.65 663
8991.55 672
8992.44 655
8993.34 619
8994.23 639
8995.13 662
8996.02 623
8996.92 648
8997.81 634
8998.71 617
8999.60 632
9000.50 612
9001.39 604
9002.29 602
9003.18 644
9004.08 664
9004.98 598
9005.87 577
9006.77 592
9007.66 588
9008.56 587
9009.45 597
9010.35 591
9011.25 591
9012.14 628
9013.04 605
9013.93 602
9014.83 594
9015.73 603
9016.62 642
9017.52 641
9018.42 617
9019.31 591
9020.21 608
9021.10 608
9022.00 607
9022.90 633
9023.79 620
9024.69 563
9025.59 577
9026.48 605
9027.38 612
9028.28 587
9029.17 616
9030.07 627
9030.97 608
9031.87 587
9032.76 602
9033.66 577
9034.56 622
9035.45 615
9036.35 627
9037.25 590
9038.15 599
9039.04 581
9039.94 593
9040.84 624
9041.73 628
9042.63 664
9043.53 652
9044.43 620
9045.33 616
9046.22 610
9047.12 615
9048.02 640
9048.92 626
9049.81 626
9050.71 606
9051.61 613
9052.51 619
9053.41 600
9054.30 639
9055.20 629
9056.10 633
9057.00 605
9057.90 633
9058.80 609
9059.69 624
9060.59 631
9061.49 656
9062.39 628
9063.29 593
9064.19 615
9065.08 610
9065.98 640
9066.88 645
9067.78 641
9068.68 656
9069.58 622
9070.48 597
9071.38 608
9072.27 617
9073.17 616
9074.07 648
9074.97 636
9075.87 617
9076.77 621
9077.67 632
9078.57 638
9079.47 669
9080.37 648
9081.27 621
9082.17 616
9083.07 636
9083.97 639
9084.87 622
9085.76 645
9086.66 643
9087.56 680
9088.46 658
9089.36 633
9090.26 646
9091.16 624
9092.06 683
9092.96 652
9093.86 616
9094.76 616
9095.66 618
9096.56 626
9097.46 616
9098.36 656
9099.26 618
9100.17 658
9101.07 718
9101.97 645
9102.87 626
9103.77 641
9104.67 644
9105.57 630
9106.47 632
9107.37 616
9108.27 624
9109.17 644
9110.07 663
9110.97 638
9111.87 607
9112.77 625
9113.68 575
9114.58 618
9115.48 643
9116.38 618
9117.28 625
9118.18 617
9119.08 630
9119.98 598
9120.89 608
9121.79 630
9122.69 645
9123.59 642
9124.49 639
9125.39 620
9126.29 637
9127.20 652
9128.10 622
9129.00 635
9129.90 621
9130.80 638
9131.71 669
9132.61 659
9133.51 644
9134.41 626
9135.31 632
9136.22 589
9137.12 601
9138.02 626
9138.92 619
9139.83 619
9140.73 601
9141.63 620
9142.53 648
9143.43 644
9144.34 629
9145.24 622
9146.14 626
9147.05 629
9147.95 633
9148.85 635
9149.75 605
9150.66 623
9151.56 603
9152.46 588
9153.37 652
9154.27 619
9155.17 610
9156.07 620
9156.98 611
9157.88 626
9158.78 620
9159.69 633
9160.59 646
9161.49 625
9162.40 636
9163.30 581
9164.20 625
9165.11 611
9166.01 601
9166.92 587
9167.82 608
9168.72 604
9169.63 623
9170.53 645
9171.43 646
9172.34 630
9173.24 711
9174.15 686
9175.05 670
9175.95 648
9176.86 591
9177.76 623
9178.67 599
9179.57 593
9180.48 636
9181.38 613
9182.28 579
9183.19 597
9184.09 622
9185.00 648
9185.90 622
9186.81 622
9187.71 642
9188.62 607
9189.52 633
9190.43 618
9191.33 621
9192.24 588
9193.14 630
9194.05 657
9194.95 658
9195.86 647
9196.76 605
9197.67 671
9198.57 686
9199.48 685
9200.38 706
9201.29 680
9202.19 704
9203.10 678
9204.00 670
9204.91 675
9205.81 659
9206.72 708
9207.63 672
9208.53 652
9209.44 647
9210.34 668
9211.25 630
9212.15 631
9213.06 614
9213.97 633
9214.87 651
9215.78 669
9216.68 639
9217.59 629
9218.50 637
9219.40 615
9220.31 637
9221.22 673
9222.12 670
9223.03 636
9223.94 662
9224.84 655
9225.75 614
9226.65 615
9227.56 614
9228.47 630
9229.37 646
9230.28 591
9231.19 613
9232.10 641
9233.00 649
9233.91 658
9234.82 652
9235.72 638
9236.63 608
9237.54 597
9238.44 606
9239.35 631
9240.26 645
9241.17 600
9242.07 595
9242.98 666
9243.89 632
9244.80 673
9245.70 631
9246.61 616
9247.52 613
9248.43 614
9249.33 618
9250.24 595
9251.15 657
9252.06 634
9252.97 609
9253.87 622
9254.78 630
9255.69 640
9256.60 625
9257.51 614
9258.41 610
9259.32 596
9260.23 638
9261.14 631
9262.05 599
9262.96 586
9263.86 642
9264.77 626
9265.68 640
9266.59 615
9267.50 597
9268.41 628
9269.32 651
9270.22 643
9271.13 613
9272.04 594
9272.95 631
9273.86 614
9274.77 595
9275.68 641
9276.59 623
9277.50 618
9278.40 637
9279.31 646
9280.22 651
9281.13 617
9282.04 628
9282.95 658
9283.86 642
9284.77 592
9285.68 640
9286.59 594
9287.50 627
9288.41 645
9289.32 657
9290.23 632
9291.14 635
9292.05 673
9292.96 667
9293.87 670
9294.78 672
9295.69 689
9296.60 667
9297.51 678
9298.42 678
9299.33 695
9300.24 678
9301.15 675
9302.06 664
9302.97 697
9303.88 675
9304.79 730
9305.70 708
9306.61 700
9307.52 697
9308.43 722
9309.34 719
9310.25 742
9311.16 760
9312.07 714
9312.98 767
9313.90 803
9314.81 766
9315.72 734
9316.63 749
9317.54 712
9318.45 719
9319.36 726
9320.27 700
9321.18 688
9322.10 701
9323.01 695
9323.92 735
9324.83 721
9325.74 722
9326.65 692
9327.56 699
9328.48 715
9329.39 711
9330.30 691
9331.21 680
9332.12 702
9333.03 689
9333.95 712
9334.86 692
9335.77 674
9336.68 711
9337.59 708
9338.51 727
9339.42 710
9340.33 718
9341.24 681
9342.15 718
9343.07 726
9343.98 702
9344.89 704
9345.80 692
9346.72 737
9347.63 701
9348.54 726
9349.45 721
9350.37 676
9351.28 714
9352.19 707
9353.11 723
9354.02 718
9354.93 745
9355.84 708
9356.76 688
9357.67 706
9358.58 748
9359.50 734
9360.41 717
9361.32 724
9362.24 729
9363.15 722
9364.06 740
9364.98 749
9365.89 752
9366.80 718
9367.72 717
9368.63 717
9369.54 758
9370.46 723
9371.37 744
9372.28 781
9373.20 702
9374.11 757
9375.03 716
9375.94 753
9376.85 755
9377.77 750
9378.68 746
9379.60 775
9380.51 813
9381.42 771
9382.34 792
9383.25 774
9384.17 777
9385.08 758
9386.00 794
9386.91 795
9387.82 765
9388.74 800
9389.65 850
9390.57 884
9391.48 861
9392.40 897
9393.31 900
9394.23 844
9395.14 867
9396.06 883
9396.97 914
9397.89 884
9398.80 893
9399.72 838
9400.63 887
9401.55 870
9402.46 838
9403.38 837
9404.29 805
9405.21 805
9406.12 826
9407.04 771
9407.95 747
9408.87 849
9409.79 823
9410.70 791
9411.62 814
9412.53 817
9413.45 840
9414.36 827
9415.28 844
9416.20 844
9417.11 849
9418.03 827
9418.94 800
9419.86 808
9420.78 854
9421.69 873
9422.61 828
9423.52 850
9424.44 859
9425.36 870
9426.27 866
9427.19 919
9428.11 894
9429.02 885
9429.94 888
9430.86 912
9431.77 939
9432.69 896
9433.61 888
9434.52 916
9435.44 884
9436.36 909
9437.27 885
9438.19 936
9439.11 936
9440.02 960
9440.94 1064
9441.86 1118
9442.78 1090
9443.69 1191
9444.61 1200
9445.53 1173
9446.44 1132
9447.36 1138
9448.28 1088
9449.20 1075
9450.11 1040
9451.03 1106
9451.95 1042
9452.87 1029
9453.78 1054
9454.70 1012
9455.62 1065
9456.54 1034
9457.46 1065
9458.37 1023
9459.29 997
9460.21 1014
9461.13 982
9462.05 964
9462.96 921
9463.88 906
9464.80 889
9465.72 911
9466.64 910
9467.56 911
9468.47 964
9469.39 963
9470.31 905
9471.23 900
9472.15 917
9473.07 928
9473.98 945
9474.90 899
9475.82 947
9476.74 945
9477.66 948
9478.58 964
9479.50 949
9480.42 1004
9481.34 998
9482.26 1014
9483.17 1056
9484.09 1033
9485.01 1029
9485.93 1091
9486.85 1068
9487.77 1016
9488.69 1032
9489.61 982
9490.53 987
9491.45 936
9492.37 937
9493.29 928
9494.21 918
9495.13 914
9496.05 919
9496.97 955
9497.89 1006
9498.81 933
9499.73 921
9500.65 914
9501.57 946
9502.49 972
9503.41 974
9504.33 978
9505.25 981
9506.17 1004
9507.09 1040
9508.01 1053
9508.93 1021
9509.85 1002
9510.77 1023
9511.69 985
9512.61 1020
9513.53 1020
9514.45 1053
9515.37 1038
9516.29 1086
9517.21 1139
9518.13 1131
9519.05 1167
9519.98 1213
9520.90 1220
9521.82 1276
9522.74 1255
9523.66 1347
9524.58 1342
9525.50 1389
9526.42 1364
9527.34 1328
9528.27 1317
9529.19 1286
9530.11 1222
9531.03 1224
9531.95 1181
9532.87 1187
9533.79 1163
9534.72 1158
9535.64 1128
9536.56 1106
9537.48 1093
9538.40 1069
9539.32 1087
9540.25 1087
9541.17 1113
9542.09 1063
9543.01 1053
9543.93 1069
9544.86 1032
9545.78 1068
9546.70 1130
9547.62 1062
9548.55 1094
9549.47 1098
9550.39 1081
9551.31 1073
9552.24 1123
9553.16 1115
9554.08 1169
9555.00 1155
9555.93 1150
9556.85 1134
9557.77 1159
9558.69 1181
9559.62 1206
9560.54 1155
9561.46 1189
9562.39 1210
9563.31 1168
9564.23 1125
9565.15 1167
9566.08 1192
9567.00 1215
9567.92 1205
9568.85 1211
9569.77 1183
9570.69 1195
9571.62 1187
9572.54 1181
9573.46 1240
9574.39 1231
9575.31 1234
9576.23 1253
9577.16 1255
9578.08 1290
9579.01 1309
9579.93 1336
9580.85 1345
9581.78 1375
9582.70 1304
9583.63 1311
9584.55 1289
9585.47 1359
9586.40 1370
9587.32 1410
9588.25 1384
9589.17 1352
9590.09 1411
9591.02 1428
9591.94 1410
9592.87 1419
9593.79 1409
9594.72 1431
9595.64 1366
9596.57 1471
9597.49 1519
9598.42 1558
9599.34 1579
9600.26 1569
9601.19 1590
9602.11 1622
9603.04 1664
9603.96 1603
9604.89 1573
9605.81 1593
9606.74 1630
9607.66 1626
9608.59 1547
9609.51 1551
9610.44 1515
9611.37 1560
9612.29 1509
9613.22 1491
9614.14 1482
9615.07 1489
9615.99 1524
9616.92 1516
9617.84 1488
9618.77 1504
9619.70 1498
9620.62 1515
9621.55 1482
9622.47 1512
9623.40 1553
9624.32 1636
9625.25 1545
9626.18 1547
9627.10 1543
9628.03 1551
9628.95 1639
9629.88 1717
9630.81 1661
9631.73 1678
9632.66 1709
9633.59 1704
9634.51 1703
9635.44 1692
9636.37 1708
9637.29 1732
9638.22 1802
9639.15 1833
9640.07 1805
9641.00 1869
9641.93 1963
9642.85 1911
9643.78 1937
9644.71 1985
9645.63 2010
9646.56 1999
9647.49 2080
9648.41 2123
9649.34 2104
9650.27 2047
9651.20 2092
9652.12 2065
9653.05 2062
9653.98 2017
9654.91 2079
9655.83 2014
9656.76 2046
9657.69 2054
9658.62 2073
9659.54 2054
9660.47 1964
9661.40 2016
9662.33 2006
9663.25 2035
9664.18 2017
9665.11 2058
9666.04 2036
9666.97 2072
9667.89 2072
9668.82 2119
9669.75 2124
9670.68 2140
9671.61 2176
9672.53 2247
9673.46 2158
9674.39 2196
9675.32 2219
9676.25 2250
9677.18 2327
9678.11 2309
9679.03 2358
9679.96 2321
9680.89 2338
9681.82 2362
9682.75 2388
9683.68 2444
9684.61 2397
9685.54 2399
9686.46 2453
9687.39 2515
9688.32 2499
9689.25 2489
9690.18 2519
9691.11 2533
9692.04 2527
9692.97 2526
9693.90 2567
9694.83 2561
9695.76 2645
9696.69 2748
9697.61 2753
9698.54 2788
9699.47 2798
9700.40 2947
9701.33 3001
9702.26 3054
9703.19 3022
9704.12 3037
9705.05 2961
9705.98 2854
9706.91 2834
9707.84 2769
9708.77 2692
9709.70 2628
9710.63 2534
9711.56 2602
9712.49 2684
9713.42 2778
9714.35 2700
9715.28 2750
9716.21 2708
9717.14 2761
9718.07 2777
9719.00 2764
9719.94 2682
9720.87 2706
9721.80 2638
9722.73 2496
9723.66 2422
9724.59 2288
9725.52 2266
9726.45 2210
9727.38 2143
9728.31 2113
9729.24 2077
9730.17 2036
9731.10 2048
9732.04 1992
9732.97 1972
9733.90 2011
9734.83 2069
9735.76 2012
9736.69 2017
9737.62 1976
9738.55 1959
9739.49 1892
9740.42 1839
9741.35 1844
9742.28 1840
9743.21 1756
9744.14 1707
9745.08 1739
9746.01 1759
9746.94 1706
9747.87 1655
9748.80 1688
9749.74 1663
9750.67 1650
9751.60 1645
9752.53 1593
9753.46 1602
9754.40 1602
9755.33 1547
9756.26 1555
9757.19 1571
9758.13 1514
9759.06 1553
9759.99 1531
9760.92 1514
9761.85 1509
9762.79 1513
9763.72 1509
9764.65 1510
9765.59 1545
9766.52 1552
9767.45 1532
9768.38 1529
9769.32 1531
9770.25 1516
9771.18 1488
9772.12 1510
9773.05 1537
9773.98 1571
9774.92 1501
9775.85 1534
9776.78 1469
9777.71 1536
9778.65 1561
9779.58 1591
9780.52 1583
9781.45 1570
9782.38 1562
9783.32 1619
9784.25 1562
9785.18 1556
9786.12 1582
9787.05 1547
9787.98 1532
9788.92 1537
9789.85 1526
9790.79 1489
9791.72 1479
9792.65 1499
9793.59 1406
9794.52 1427
9795.46 1487
9796.39 1459
9797.32 1444
9798.26 1423
9799.19 1445
9800.13 1441
9801.06 1502
9802.00 1467
9802.93 1416
9803.87 1462
9804.80 1391
9805.73 1387
9806.67 1346
9807.60 1356
9808.54 1289
9809.47 1280
9810.41 1265
9811.34 1273
9812.28 1242
9813.21 1213
9814.15 1208
9815.08 1207
9816.02 1197
9816.95 1157
9817.89 1180
9818.82 1167
9819.76 1191
9820.69 1146
9821.63 1148
9822.57 1166
9823.50 1114
9824.44 1144
9825.37 1148
9826.31 1102
9827.24 1134
9828.18 1148
9829.11 1141
9830.05 1098
9830.99 1110
9831.92 1107
9832.86 1101
9833.79 1086
9834.73 1080
9835.67 1126
9836.60 1091
9837.54 1114
9838.47 1110
9839.41 1146
9840.35 1106
9841.28 1085
9842.22 1131
9843.16 1101
9844.09 1111
9845.03 1133
9845.97 1102
9846.90 1119
9847.84 1085
9848.78 1090
9849.71 1087
9850.65 1024
9851.59 1090
9852.52 1116
9853.46 1147
9854.40 1108
9855.33 1051
9856.27 1045
9857.21 1089
9858.14 1094
9859.08 1070
9860.02 1052
9860.96 1074
9861.89 1065
9862.83 1006
9863.77 1005
9864.71 1003
9865.64 1029
9866.58 1046
9867.52 1021
9868.46 1014
9869.39 1059
9870.33 1018
9871.27 1046
9872.21 1018
9873.15 1020
9874.08 1007
9875.02 1044
9875.96 1052
9876.90 996
9877.83 1026
9878.77 998
9879.71 970
9880.65 975
9881.59 1034
9882.53 1009
9883.46 974
9884.40 1015
9885.34 1032
9886.28 978
9887.22 978
9888.16 988
9889.10 1029
9890.03 961
9890.97 966
9891.91 985
9892.85 976
9893.79 956
9894.73 949
9895.67 934
9896.61 988
9897.54 976
9898.48 961
9899.42 978
9900.36 962
9901.30 954
9902.24 954
9903.18 927
9904.12 918
9905.06 929
9906.00 928
9906.94 932
9907.88 952
9908.82 928
9909.76 967
9910.70 967
9911.63 950
9912.57 952
9913.51 952
9914.45 945
9915.39 969
9916.33 979
9917.27 947
9918.21 974
9919.15 979
9920.09 1016
9921.03 1076
9921.97 1018
9922.91 1035
9923.85 1080
9924.79 1080
9925.74 1180
9926.68 1212
9927.62 1267
9928.56 1254
9929.50 1312
9930.44 1291
9931.38 1283
9932.32 1213
9933.26 1261
9934.20 1244
9935.14 1201
9936.08 1114
9937.02 1086
9937.96 1064
9938.90 996
9939.85 981
9940.79 1010
9941.73 1021
9942.67 941
9943.61 970
9944.55 971
9945.49 993
9946.43 1068
9947.38 1095
9948.32 1088
9949.26 1133
9950.20 1127
9951.14 1128
9952.08 1174
9953.02 1209
9953.97 1265
9954.91 1229
9955.85 1166
9956.79 1137
9957.73 1126
9958.68 1091
9959.62 1074
9960.56 1022
9961.50 996
9962.44 964
9963.39 931
9964.33 928
9965.27 856
9966.21 805
9967.15 855
9968.10 878
9969.04 834
9969.98 837
9970.92 805
9971.87 867
9972.81 854
9973.75 837
9974.69 808
9975.64 775
9976.58 826
9977.52 802
9978.47 823
9979.41 810
9980.35 824
9981.29 758
9982.24 782
9983.18 799
9984.12 804
9985.07 862
9986.01 879
9986.95 822
9987.90 803
9988.84 841
9989.78 799
9990.73 786
9991.67 810
9992.61 806
9993.56 804
9994.50 800
9995.44 801
9996.39 797
9997.33 816
9998.27 830
9999.22 788
10000.16 807
10001.11 790
10002.05 800
10002.99 781
10003.94 785
10004.88 780
10005.83 789
10006.77 745
10007.72 794
10008.66 794
10009.60 741
10010.55 765
10011.49 767
10012.44 783
10013.38 782
10014.33 773
10015.27 743
10016.21 752
10017.16 762
10018.10 773
10019.05 752
10019.99 783
10020.94 753
10021.88 759
10022.83 774
10023.77 759
10024.72 738
10025.66 769
10026.61 792
10027.55 773
10028.50 811
10029.44 763
10030.39 784
10031.33 772
10032.28 749
10033.23 721
10034.17 730
10035.12 758
10036.06 753
10037.01 736
10037.95 744
10038.90 770
10039.84 772
10040.79 755
10041.74 754
10042.68 707
10043.63 708
10044.57 739
10045.52 699
10046.47 709
10047.41 690
10048.36 700
10049.30 715
10050.25 702
10051.20 668
10052.14 734
10053.09 729
10054.04 740
10054.98 735
10055.93 691
10056.88 716
10057.82 696
10058.77 705
10059.72 685
10060.66 722
10061.61 709
10062.56 722
10063.50 689
10064.45 696
10065.40 743
10066.34 710
10067.29 710
10068.24 688
10069.18 742
10070.13 753
10071.08 743
10072.03 683
10072.97 708
10073.92 699
10074.87 712
10075.82 682
10076.76 704
10077.71 695
10078.66 739
10079.61 683
10080.55 686
10081.50 664
10082.45 680
10083.40 686
10084.34 649
10085.29 671
10086.24 661
10087.19 695
10088.14 676
10089.08 679
10090.03 685
10090.98 651
10091.93 677
10092.88 706
10093.83 680
10094.77 717
10095.72 695
10096.67 682
10097.62 704
10098.57 692
10099.52 679
10100.46 703
10101.41 700
10102.36 684
10103.31 706
10104.26 684
10105.21 690
10106.16 636
10107.11 663
10108.05 673
10109.00 671
10109.95 695
10110.90 713
10111.85 721
10112.80 703
10113.75 696
10114.70 631
10115.65 654
10116.60 691
10117.55 697
10118.50 701
10119.45 721
10120.39 681
10121.34 672
10122.29 700
10123.24 679
10124.19 668
10125.14 701
10126.09 698
10127.04 681
10127.99 669
10128.94 670
10129.89 687
10130.84 696
10131.79 737
10132.74 696
10133.69 694
10134.64 697
10135.59 700
10136.54 672
10137.49 729
10138.44 755
10139.39 716
10140.34 762
10141.30 681
10142.25 717
10143.20 740
10144.15 737
10145.10 711
10146.05 758
10147.00 767
10147.95 753
10148.90 714
10149.85 746
10150.80 743
10151.75 739
10152.70 780
10153.66 780
10154.61 815
10155.56 797
10156.51 796
10157.46 763
10158.41 805
10159.36 833
10160.31 811
10161.27 809
10162.22 868
10163.17 825
10164.12 834
10165.07 830
10166.02 826
10166.98 826
10167.93 846
10168.88 840
10169.83 851
10170.78 846
10171.73 821
10172.69 834
10173.64 852
10174.59 854
10175.54 884
10176.50 881
10177.45 859
10178.40 871
10179.35 874
10180.30 940
10181.26 900
10182.21 943
10183.16 946
10184.11 925
10185.07 913
10186.02 917
10186.97 917
10187.92 922
10188.88 912
10189.83 923
10190.78 968
10191.74 923
10192.69 923
10193.64 928
10194.59 967
10195.55 945
10196.50 936
10197.45 968
10198.41 943
10199.36 990
10200.31 971
10201.27 963
10202.22 1003
10203.17 1042
10204.13 978
10205.08 1046
10206.03 1072
10206.99 1058
10207.94 1083
10208.89 1102
10209.85 1063
10210.80 1127
10211.76 1048
10212.71 1092
10213.66 1059
10214.62 1078
10215.57 1054
10216.53 1026
10217.48 1007
10218.43 979
10219.39 955
10220.34 972
10221.30 945
10222.25 935
10223.21 934
10224.16 917
10225.11 950
10226.07 922
10227.02 954
10227.98 972
10228.93 950
10229.89 946
10230.84 931
10231.80 987
10232.75 1035
10233.71 1067
10234.66 1155
10235.62 1178
10236.57 1157
10237.53 1144
10238.48 1178
10239.44 1194
10240.39 1171
10241.35 1111
10242.30 1091
10243.26 1086
10244.21 1128
10245.17 1053
10246.12 1025
10247.08 1044
10248.03 971
10248.99 916
10249.94 925
10250.90 911
10251.86 938
10252.81 885
10253.77 886
10254.72 866
10255.68 853
10256.63 866
10257.59 842
10258.55 837
10259.50 828
10260.46 784
10261.41 782
10262.37 786
10263.33 756
10264.28 804
10265.24 786
10266.20 764
10267.15 758
10268.11 752
10269.07 794
10270.02 785
10270.98 763
10271.94 765
10272.89 796
10273.85 791
10274.81 779
10275.76 764
10276.72 748
10277.68 749
10278.63 710
10279.59 729
10280.55 725
10281.50 714
10282.46 720
10283.42 739
10284.38 762
10285.33 729
10286.29 714
10287.25 749
10288.20 709
10289.16 714
10290.12 722
10291.08 730
10292.03 699
10292.99 702
10293.95 702
10294.91 738
10295.86 767
10296.82 728
10297.78 717
10298.74 700
10299.70 699
10300.65 700
10301.61 730
10302.57 751
10303.53 719
10304.49 716
10305.44 751
10306.40 735
10307.36 734
10308.32 720
10309.28 743
10310.24 706
10311.19 718
10312.15 702
10313.11 683
10314.07 715
10315.03 725
10315.99 723
10316.95 715
10317.90 740
10318.86 742
10319.82 755
10320.78 727
10321.74 735
10322.70 736
10323.66 720
10324.62 707
10325.58 691
10326.54 667
10327.49 680
10328.45 708
10329.41 705
10330.37 712
10331.33 707
10332.29 669
10333.25 679
10334.21 664
10335.17 710
10336.13 714
10337.09 705
10338.05 655
10339.01 654
10339.97 656
10340.93 658
10341.89 664
10342.85 628
10343.81 647
10344.77 625
10345.73 629
10346.69 672
10347.65 678
10348.61 667
10349.57 645
10350.53 674
10351.49 662
10352.45 674
10353.41 650
10354.37 635
10355.33 639
10356.29 634
10357.25 649
10358.21 613
10359.17 636
10360.13 606
10361.09 620
10362.06 654
10363.02 627
10363.98 647
10364.94 612
10365.90 660
10366.86 612
10367.82 612
10368.78 608
10369.74 597
10370.70 610
10371.67 574
10372.63 611
10373.59 639
10374.55 624
10375.51 643
10376.47 657
10377.43 662
10378.40 647
10379.36 650
10380.32 646
10381.28 616
10382.24 597
10383.20 614
10384.17 607
10385.13 616
10386.09 636
10387.05 618
10388.01 607
10388.98 633
10389.94 617
10390.90 599
10391.86 599
10392.82 608
10393.79 609
10394.75 611
10395.71 610
10396.67 578
10397.64 584
10398.60 610
10399.56 597
10400.52 604
10401.49 605
10402.45 601
10403.41 593
10404.37 598
10405.34 600
10406.30 592
10407.26 607
10408.23 624
10409.19 591
10410.15 602
10411.11 601
10412.08 612
10413.04 578
10414.00 625
10414.97 584
10415.93 597
10416.89 604
10417.86 644
10418.82 673
10419.78 634
10420.75 658
10421.71 656
10422.68 667
10423.64 657
10424.60 622
10425.57 628
10426.53 625
10427.49 637
10428.46 628
10429.42 618
10430.39 623
10431.35 615
10432.31 594
10433.28 608
10434.24 591
10435.21 547
10436.17 578
10437.13 592
10438.10 573
10439.06 585
10440.03 562
10440.99 601
10441.96 568
10442.92 577
10443.89 538
10444.85 532
10445.82 574
10446.78 613
10447.74 548
10448.71 578
10449.67 532
10450.64 566
10451.60 577
10452.57 564
10453.53 594
10454.50 567
10455.46 569
10456.43 579
10457.39 590
10458.36 556
10459.33 555
10460.29 578
10461.26 550
10462.22 562
10463.19 549
10464.15 555
10465.12 546
10466.08 557
10467.05 570
10468.01 553
10468.98 553
10469.95 581
10470.91 575
10471.88 590
10472.84 584
10473.81 573
10474.78 545
10475.74 583
10476.71 558
10477.67 585
10478.64 586
10479.61 584
10480.57 598
10481.54 594
10482.51 636
10483.47 622
10484.44 625
10485.41 610
10486.37 593
10487.34 604
10488.30 605
10489.27 606
10490.24 593
10491.20 602
10492.17 577
10493.14 573
10494.11 548
10495.07 586
10496.04 606
10497.01 578
10497.97 558
10498.94 583
10499.91 533
10500.88 564
10501.84 546
10502.81 571
10503.78 547
10504.74 574
10505.71 581
10506.68 577
10507.65 581
10508.61 563
10509.58 575
10510.55 590
10511.52 608
10512.49 588
10513.45 576
10514.42 571
10515.39 589
10516.36 585
10517.32 602
10518.29 592
10519.26 586
10520.23 591
10521.20 560
10522.17 567
10523.13 556
10524.10 546
10525.07 569
10526.04 600
10527.01 594
10527.98 617
10528.94 587
10529.91 609
10530.88 579
10531.85 589
10532.82 564
10533.79 568
10534.76 589
10535.72 600
10536.69 624
10537.66 617
10538.63 591
10539.60 633
10540.57 605
10541.54 616
10542.51 626
10543.48 631
10544.45 650
10545.42 595
10546.38 617
10547.35 555
10548.32 606
10549.29 639
10550.26 583
10551.23 615
10552.20 587
10553.17 618
10554.14 593
10555.11 616
10556.08 613
10557.05 630
10558.02 603
10558.99 616
10559.96 613
10560.93 641
10561.90 648
10562.87 618
10563.84 642
10564.81 669
10565.78 631
10566.75 653
10567.72 625
10568.69 672
10569.66 638
10570.63 609
10571.60 618
10572.57 622
10573.54 642
10574.51 614
10575.48 622
10576.46 606
10577.43 603
10578.40 619
10579.37 576
10580.34 627
10581.31 623
10582.28 615
10583.25 621
10584.22 605
10585.19 601
10586.16 598
10587.14 599
10588.11 621
10589.08 597
10590.05 661
10591.02 668
10591.99 669
10592.96 682
10593.94 662
10594.91 673
10595.88 667
10596.85 660
10597.82 653
10598.79 688
10599.77 663
10600.74 645
10601.71 686
10602.68 680
10603.65 682
10604.62 660
10605.60 655
10606.57 666
10607.54 674
10608.51 697
10609.49 715
10610.46 737
10611.43 752
10612.40 742
10613.37 756
10614.35 780
10615.32 750
10616.29 753
10617.26 758
10618.24 748
10619.21 719
10620.18 724
10621.16 726
10622.13 718
10623.10 708
10624.07 703
10625.05 671
10626.02 683
10626.99 685
10627.97 739
10628.94 691
10629.91 658
10630.89 658
10631.86 695
10632.83 674
10633.80 685
10634.78 768
10635.75 736
10636.73 761
10637.70 736
10638.67 752
10639.65 806
10640.62 807
10641.59 828
10642.57 843
10643.54 825
10644.51 846
10645.49 798
10646.46 799
10647.44 799
10648.41 732
10649.38 736
10650.36 721
10651.33 669
10652.31 681
10653.28 717
10654.25 670
10655.23 637
10656.20 646
10657.18 634
10658.15 609
10659.13 626
10660.10 646
10661.08 673
10662.05 639
10663.03 631
10664.00 593
10664.97 611
10665.95 615
10666.92 619
10667.90 632
10668.87 618
10669.85 574
10670.82 616
10671.80 612
10672.77 626
10673.75 635
10674.72 621
10675.70 614
10676.68 574
10677.65 581
10678.63 638
10679.60 604
10680.58 615
10681.55 615
10682.53 649
10683.50 635
10684.48 619
10685.45 609
10686.43 616
10687.41 569
10688.38 596
10689.36 611
10690.33 606
10691.31 592
10692.29 579
10693.26 615
10694.24 575
10695.21 577
10696.19 595
10697.17 603
10698.14 581
10699.12 592
10700.10 568
10701.07 599
10702.05 596
10703.02 602
10704.00 581
10704.98 603
10705.95 614
10706.93 576
10707.91 564
10708.88 578
10709.86 618
10710.84 586
10711.82 565
10712.79 621
10713.77 593
10714.75 562
10715.72 590
10716.70 578
10717.68 597
10718.65 587
10719.63 607
10720.61 610
10721.59 612
10722.56 600
10723.54 590
10724.52 592
10725.50 594
10726.47 589
10727.45 587
10728.43 610
10729.41 596
10730.38 594
10731.36 584
10732.34 589
10733.32 550
10734.30 610
10735.27 589
10736.25 582
10737.23 616
10738.21 611
10739.19 557
10740.16 603
10741.14 610
10742.12 630
10743.10 633
10744.08 629
10745.06 621
10746.03 619
10747.01 634
10747.99 612
10748.97 610
10749.95 581
10750.93 578
10751.91 610
10752.88 616
10753.86 591
10754.84 604
10755.82 582
10756.80 582
10757.78 593
10758.76 607
10759.74 619
10760.72 655
10761.70 621
10762.67 584
10763.65 610
10764.63 583
10765.61 585
10766.59 629
10767.57 627
10768.55 598
10769.53 606
10770.51 589
10771.49 602
10772.47 607
10773.45 615
10774.43 645
10775.41 618
10776.39 652
10777.37 635
10778.35 647
10779.33 618
10780.31 625
10781.29 634
10782.27 635
10783.25 615
10784.23 611
10785.21 687
10786.19 658
10787.17 630
10788.15 639
10789.13 627
10790.11 639
10791.09 660
10792.07 644
10793.05 646
10794.03 589
10795.01 614
10795.99 624
10796.97 653
10797.96 682
10798.94 674
10799.92 613
10800.90 637
10801.88 615
10802.86 630
10803.84 643
10804.82 608
10805.80 626
10806.79 611
10807.77 656
10808.75 620
10809.73 643
10810.71 646
10811.69 628
10812.67 648
10813.65 651
10814.64 634
10815.62 646
10816.60 644
10817.58 655
10818.56 655
10819.54 673
10820.53 708
10821.51 623
10822.49 645
10823.47 653
10824.45 683
10825.44 658
10826.42 666
10827.40 682
10828.38 663
10829.37 652
10830.35 668
10831.33 688
10832.31 666
10833.29 693
10834.28 688
10835.26 693
10836.24 697
10837.22 720
10838.21 692
10839.19 702
10840.17 696
10841.16 740
10842.14 728
10843.12 728
10844.10 698
10845.09 718
10846.07 728
10847.05 718
10848.04 749
10849.02 733
10850.00 715
10850.99 711
10851.97 736
10852.95 742
10853.94 754
10854.92 793
10855.90 799
10856.89 780
10857.87 827
10858.85 829
10859.84 798
10860.82 776
10861.80 803
10862.79 789
10863.77 814
10864.76 817
10865.74 808
10866.72 861
10867.71 841
10868.69 807
10869.68 844
10870.66 807
10871.64 806
10872.63 808
10873.61 859
10874.60 822
10875.58 855
10876.56 846
10877.55 858
10878.53 822
10879.52 873
10880.50 840
10881.49 865
10882.47 832
10883.46 868
10884.44 887
10885.43 886
10886.41 876
10887.40 869
10888.38 880
10889.37 860
10890.35 904
10891.34 890
10892.32 970
10893.31 914
10894.29 932
10895.28 971
10896.26 986
10897.25 944
10898.23 947
10899.22 915
10900.20 985
10901.19 962
10902.17 1020
10903.16 1003
10904.15 1034
10905.13 1019
10906.12 1061
10907.10 1024
10908.09 1031
10909.07 1037
10910.06 1047
10911.05 1074
10912.03 1030
10913.02 1118
10914.00 1144
10914.99 1135
10915.98 1082
10916.96 1092
10917.95 1126
10918.94 1159
10919.92 1149
10920.91 1177
10921.89 1178
10922.88 1173
10923.87 1223
10924.85 1190
10925.84 1203
10926.83 1214
10927.81 1215
10928.80 1194
10929.79 1179
10930.77 1215
10931.76 1211
10932.75 1248
10933.74 1278
10934.72 1241
10935.71 1293
10936.70 1286
10937.68 1262
10938.67 1283
10939.66 1284
10940.65 1355
10941.63 1365
10942.62 1322
10943.61 1394
10944.59 1373
10945.58 1393
10946.57 1447
10947.56 1424
10948.54 1492
10949.53 1506
10950.52 1532
10951.51 1573
10952.50 1559
10953.48 1662
10954.47 1773
10955.46 1819
10956.45 1756
10957.44 1920
10958.42 1897
10959.41 1968
10960.40 2019
10961.39 2078
10962.38 2056
10963.36 1985
10964.35 1940
10965.34 1942
10966.33 1892
10967.32 1844
10968.31 1799
10969.30 1790
10970.28 1753
10971.27 1691
10972.26 1625
10973.25 1590
10974.24 1641
10975.23 1596
10976.22 1533
10977.21 1520
10978.19 1547
10979.18 1588
10980.17 1553
10981.16 1534
10982.15 1487
10983.14 1585
10984.13 1533
10985.12 1555
10986.11 1597
10987.10 1579
10988.09 1622
10989.08 1626
10990.07 1685
10991.06 1672
10992.04 1734
10993.03 1863
10994.02 1839
10995.01 1955
10996.00 2061
10996.99 2172
10997.98 2252
10998.97 2333
10999.96 2507
11000.95 2540
11001.94 2555
11002.93 2494
11003.92 2572
11004.91 2540
11005.90 2462
11006.89 2326
11007.88 2235
11008.87 2057
11009.87 2017
11010.86 1960
11011.85 1855
11012.84 1703
11013.83 1594
11014.82 1521
11015.81 1502
11016.80 1416
11017.79 1359
11018.78 1327
11019.77 1332
11020.76 1297
11021.75 1233
11022.74 1211
11023.74 1195
11024.73 1184
11025.72 1175
11026.71 1188
11027.70 1201
11028.69 1155
11029.68 1138
11030.67 1121
11031.67 1132
11032.66 1149
11033.65 1149
11034.64 1142
11035.63 1179
11036.62 1066
11037.61 1092
11038.61 1124
11039.60 1083
11040.59 1098
11041.58 1086
11042.57 1054
11043.56 1094
11044.56 1068
11045.55 1078
11046.54 1042
11047.53 1056
11048.53 1035
11049.52 991
11050.51 1008
11051.50 1001
11052.49 1026
11053.49 989
11054.48 1023
11055.47 1022
11056.46 1019
11057.46 1045
11058.45 1024
11059.44 983
11060.43 984
11061.43 1008
11062.42 1022
11063.41 992
11064.41 1030
11065.40 1019
11066.39 965
11067.38 997
11068.38 990
11069.37 1056
11070.36 1021
11071.36 1026
11072.35 1042
11073.34 1031
11074.34 1050
11075.33 1021
11076.32 1020
11077.32 1062
11078.31 1028
11079.30 1001
11080.30 1004
11081.29 996
11082.28 1016
11083.28 982
11084.27 1006
11085.27 975
11086.26 973
11087.25 954
11088.25 996
11089.24 966
11090.24 997
11091.23 967
11092.22 946
11093.22 981
11094.21 985
11095.21 936
11096.20 900
11097.19 956
11098.19 916
11099.18 910
11100.18 895
11101.17 942
11102.17 915
11103.16 935
11104.16 900
11105.15 847
11106.15 881
11107.14 870
11108.13 912
11109.13 900
11110.12 906
11111.12 856
11112.11 856
11113.11 893
11114.10 860
11115.10 879
11116.09 862
11117.09 837
11118.09 847
11119.08 846
11120.08 866
11121.07 865
11122.07 850
11123.06 891
11124.06 872
11125.05 850
11126.05 809
11127.04 879
11128.04 837
11129.04 852
11130.03 824
11131.03 833
11132.02 839
11133.02 815
11134.02 822
11135.01 865
11136.01 773
11137.00 759
11138.00 764
11139.00 767
11139.99 782
11140.99 802
11141.98 834
11142.98 806
11143.98 812
11144.97 797
11145.97 810
11146.97 764
11147.96 778
11148.96 828
11149.96 837
11150.95 834
11151.95 815
11152.95 815
11153.94 796
11154.94 799
11155.94 796
11156.93 824
11157.93 805
11158.93 795
11159.93 793
11160.92 801
11161.92 750
11162.92 796
11163.92 799
11164.91 795
11165.91 781
11166.91 771
11167.90 754
11168.90 729
11169.90 771
11170.90 775
11171.90 750
11172.89 724
11173.89 725
11174.89 745
11175.89 742
11176.88 789
11177.88 786
11178.88 735
11179.88 757
11180.88 759
11181.87 753
11182.87 789
11183.87 786
11184.87 793
11185.87 766
11186.87 761
11187.86 727
11188.86 743
11189.86 766
11190.86 759
11191.86 754
11192.86 741
11193.86 753
11194.85 762
11195.85 772
11196.85 785
11197.85 803
11198.85 795
11199.85 780
11200.85 799
11201.85 811
11202.84 782
11203.84 810
11204.84 788
11205.84 767
11206.84 788
11207.84 770
11208.84 780
11209.84 795
11210.84 762
11211.84 799
11212.84 807
11213.84 808
11214.84 789
11215.84 811
11216.84 812
11217.84 831
11218.84 832
11219.84 802
11220.84 790
11221.84 764
11222.84 806
11223.84 794
11224.84 825
11225.84 803
11226.84 820
11227.84 809
11228.84 829
11229.84 777
11230.84 777
11231.84 808
11232.84 795
11233.84 783
11234.84 820
11235.84 801
11236.84 800
11237.84 800
11238.84 795
11239.84 803
11240.84 805
11241.84 804
11242.84 807
11243.84 811
11244.84 789
11245.85 844
11246.85 810
11247.85 801
11248.85 802
11249.85 801
11250.85 801
11251.85 811
11252.85 813
11253.86 841
11254.86 822
11255.86 869
11256.86 895
11257.86 871
11258.86 894
11259.86 860
11260.87 860
11261.87 863
11262.87 895
11263.87 896
11264.87 896
11265.87 927
11266.88 900
11267.88 924
11268.88 909
11269.88 963
11270.88 967
11271.89 982
11272.89 947
11273.89 996
11274.89 978
11275.90 976
11276.90 1025
11277.90 1069
11278.90 1068
11279.90 1077
11280.91 1051
11281.91 1025
11282.91 1008
11283.92 1020
11284.92 1023
11285.92 1031
11286.92 936
11287.93 933
11288.93 933
11289.93 918
11290.94 883
11291.94 905
11292.94 874
11293.94 861
11294.95 864
11295.95 864
11296.95 876
11297.96 841
11298.96 794
11299.96 851
11300.97 847
11301.97 852
11302.97 808
11303.98 837
11304.98 816
11305.98 797
11306.99 765
11307.99 803
11309.00 802
11310.00 788
11311.00 847
11312.01 801
11313.01 838
11314.02 845
11315.02 873
11316.02 848
11317.03 885
11318.03 902
11319.04 904
11320.04 865
11321.04 916
11322.05 908
11323.05 902
11324.06 886
11325.06 912
11326.07 906
11327.07 927
11328.08 899
11329.08 899
11330.09 879
11331.09 827
11332.10 828
11333.10 842
11334.10 891
11335.11 871
11336.11 874
11337.12 847
11338.12 877
11339.13 890
11340.14 917
11341.14 942
11342.15 929
11343.15 960
11344.16 880
11345.16 912
11346.17 903
11347.17 937
11348.18 941
11349.18 927
11350.19 864
11351.19 857
11352.20 836
11353.21 844
11354.21 837
11355.22 797
11356.22 791
11357.23 785
11358.24 774
11359.24 784
11360.25 763
11361.25 755
11362.26 786
11363.27 788
11364.27 749
11365.28 769
11366.28 772
11367.29 736
11368.30 763
11369.30 755
11370.31 748
11371.32 717
11372.32 733
11373.33 715
11374.34 765
11375.34 708
11376.35 676
11377.36 703
11378.36 698
11379.37 678
11380.38 695
11381.38 690
11382.39 687
11383.40 719
11384.41 686
11385.41 666
11386.42 668
11387.43 693
11388.43 668
11389.44 648
11390.45 655
11391.46 681
11392.46 645
11393.47 664
11394.48 691
11395.49 656
11396.49 651
11397.50 662
11398.51 632
11399.52 647
11400.53 653
11401.53 657
11402.54 662
11403.55 650
11404.56 665
11405.57 658
11406.57 664
11407.58 660
11408.59 654
11409.60 667
11410.61 648
11411.61 634
11412.62 632
11413.63 653
11414.64 658
11415.65 656
11416.66 650
11417.67 660
11418.67 651
11419.68 652
11420.69 645
11421.70 683
11422.71 615
11423.72 622
11424.73 624
11425.74 606
11426.74 633
11427.75 649
11428.76 634
11429.77 614
11430.78 634
11431.79 627
11432.80 637
11433.81 621
11434.82 632
11435.83 622
11436.84 613
11437.85 623
11438.86 634
11439.87 656
11440.88 636
11441.88 639
11442.89 627
11443.90 627
11444.91 629
11445.92 625
11446.93 657
11447.94 614
11448.95 616
11449.96 628
11450.97 612
11451.98 603
11452.99 609
11454.00 647
11455.01 594
11456.02 595
11457.04 567
11458.05 562
11459.06 631
11460.07 604
11461.08 604
11462.09 584
11463.10 575
11464.11 575
11465.12 590
11466.13 608
11467.14 595
11468.15 625
11469.16 584
11470.17 595
11471.18 567
11472.20 652
11473.21 573
11474.22 606
11475.23 597
11476.24 582
11477.25 598
11478.26 579
11479.27 579
11480.28 597
11481.30 632
11482.31 580
11483.32 581
11484.33 582
11485.34 598
11486.35 586
11487.37 600
11488.38 565
11489.39 589
11490.40 585
11491.41 621
11492.42 608
11493.44 591
11494.45 580
11495.46 576
11496.47 595
11497.48 588
11498.50 592
11499.51 592
11500.52 615
11501.53 601
11502.55 629
11503.56 591
11504.57 589
11505.58 620
11506.60 604
11507.61 618
11508.62 592
11509.63 642
11510.65 647
11511.66 641
11512.67 593
11513.68 595
11514.70 639
11515.71 655
11516.72 667
11517.74 653
11518.75 673
11519.76 638
11520.78 664
11521.79 670
11522.80 700
11523.81 702
11524.83 698
11525.84 685
11526.85 698
11527.87 704
11528.88 723
11529.90 748
11530.91 771
11531.92 744
11532.94 832
11533.95 781
11534.96 802
11535.98 847
11536.99 906
11538.01 900
11539.02 881
11540.03 894
11541.05 915
11542.06 934
11543.08 925
11544.09 927
11545.10 903
11546.12 891
11547.13 896
11548.15 845
11549.16 806
11550.18 768
11551.19 769
11552.20 734
11553.22 708
11554.23 681
11555.25 670
11556.26 667
11557.28 625
11558.29 643
11559.31 611
11560.32 599
11561.34 560
11562.35 589
11563.37 578
11564.38 562
11565.40 579
11566.41 578
11567.43 536
11568.44 563
11569.46 579
11570.47 562
11571.49 580
11572.50 572
11573.52 601
11574.53 552
11575.55 551
11576.57 523
11577.58 570
11578.60 585
11579.61 559
11580.63 579
11581.64 576
11582.66 577
11583.68 558
11584.69 554
11585.71 590
11586.72 562
11587.74 578
11588.76 589
11589.77 573
11590.79 564
11591.81 544
11592.82 582
11593.84 572
11594.85 564
11595.87 553
11596.89 575
11597.90 549
11598.92 608
11599.94 576
11600.95 579
11601.97 575
11602.99 603
11604.00 596
11605.02 584
11606.04 559
11607.05 605
11608.07 581
11609.09 578
11610.11 572
11611.12 567
11612.14 572
11613.16 570
11614.17 579
11615.19 564
11616.21 575
11617.23 582
11618.24 562
11619.26 589
11620.28 573
11621.30 553
11622.31 574
11623.33 567
11624.35 563
11625.37 560
11626.38 560
11627.40 583
11628.42 566
11629.44 546
11630.46 562
11631.47 551
11632.49 550
11633.51 542
11634.53 549
11635.55 543
11636.56 518
11637.58 530
11638.60 542
11639.62 567
11640.64 553
11641.66 515
11642.67 543
11643.69 539
11644.71 544
11645.73 503
11646.75 520
11647.77 539
11648.79 535
11649.80 553
11650.82 511
11651.84 524
11652.86 547
11653.88 521
11654.90 528
11655.92 517
11656.94 515
11657.96 542
11658.98 558
11660.00 532
11661.01 546
11662.03 555
11663.05 525
11664.07 535
11665.09 538
11666.11 545
11667.13 514
11668.15 555
11669.17 535
11670.19 552
11671.21 543
11672.23 489
11673.25 515
11674.27 503
11675.29 505
11676.31 506
11677.33 541
11678.35 585
11679.37 557
11680.39 519
11681.41 523
11682.43 528
11683.45 513
11684.47 509
11685.49 480
11686.51 519
11687.53 513
11688.55 526
11689.57 532
11690.59 507
11691.61 510
11692.63 495
11693.66 481
11694.68 518
11695.70 498
11696.72 514
11697.74 518
11698.76 508
11699.78 488
11700.80 529
11701.82 517
11702.84 536
11703.86 529
11704.89 520
11705.91 514
11706.93 497
11707.95 502
11708.97 518
11709.99 517
11711.01 515
11712.04 522
11713.06 504
11714.08 497
11715.10 478
11716.12 520
11717.14 494
11718.17 529
11719.19 527
11720.21 508
11721.23 529
11722.25 507
11723.28 530
11724.30 515
11725.32 525
11726.34 505
11727.36 533
11728.39 549
11729.41 534
11730.43 550
11731.45 521
11732.48 541
11733.50 540
11734.52 513
11735.54 572
11736.57 534
11737.59 544
11738.61 532
11739.63 536
11740.66 555
11741.68 539
11742.70 528
11743.72 560
11744.75 582
11745.77 546
11746.79 548
11747.82 532
11748.84 531
11749.86 544
11750.89 523
11751.91 533
11752.93 556
11753.96 558
11754.98 534
11756.00 562
11757.03 516
11758.05 556
11759.07 551
11760.10 535
11761.12 557
11762.14 564
11763.17 580
11764.19 575
11765.22 566
11766.24 567
11767.26 568
11768.29 618
11769.31 580
11770.34 541
11771.36 556
11772.38 571
11773.41 559
11774.43 568
11775.46 595
11776.48 566
11777.51 557
11778.53 573
11779.55 576
11780.58 580
11781.60 593
11782.63 572
11783.65 554
11784.68 566
11785.70 578
11786.73 621
11787.75 598
11788.78 582
11789.80 604
11790.83 643
11791.85 596
11792.88 614
11793.90 618
11794.93 623
11795.95 598
11796.98 638
11798.00 566
11799.03 610
11800.05 618
11801.08 628
11802.10 613
11803.13 643
11804.15 609
11805.18 583
11806.21 607
11807.23 616
11808.26 636
11809.28 601
11810.31 629
11811.33 619
11812.36 691
11813.39 603
11814.41 656
11815.44 626
11816.46 596
11817.49 623
11818.52 634
11819.54 655
11820.57 649
11821.59 663
11822.62 634
11823.65 634
11824.67 648
11825.70 667
11826.73 697
11827.75 703
11828.78 724
11829.81 688
11830.83 659
11831.86 687
11832.89 682
11833.91 704
11834.94 688
11835.97 670
11836.99 700
11838.02 717
11839.05 718
11840.08 762
11841.10 737
11842.13 717
11843.16 726
11844.18 728
11845.21 739
11846.24 678
11847.27 708
11848.29 735
11849.32 760
11850.35 712
11851.38 730
11852.40 769
11853.43 763
11854.46 789
11855.49 762
11856.51 754
11857.54 785
11858.57 790
11859.60 766
11860.63 780
11861.65 819
11862.68 830
11863.71 832
11864.74 863
11865.77 838
11866.80 836
11867.82 801
11868.85 820
11869.88 822
11870.91 854
11871.94 844
11872.97 848
11873.99 848
11875.02 843
11876.05 829
11877.08 858
11878.11 882
11879.14 851
11880.17 888
11881.20 890
11882.22 891
11883.25 937
11884.28 913
11885.31 920
11886.34 956
11887.37 969
11888.40 984
11889.43 976
11890.46 989
11891.49 1025
11892.52 1032
11893.55 1003
11894.57 1028
11895.60 1025
11896.63 1044
11897.66 1138
11898.69 1170
11899.72 1184
11900.75 1227
11901.78 1262
11902.81 1268
11903.84 1353
11904.87 1349
11905.90 1360
11906.93 1387
11907.96 1335
11908.99 1315
11910.02 1296
11911.05 1304
11912.08 1266
11913.11 1241
11914.14 1174
11915.17 1216
11916.20 1180
11917.23 1168
11918.26 1188
11919.29 1139
11920.33 1139
11921.36 1087
11922.39 1124
11923.42 1100
11924.45 1115
11925.48 1133
11926.51 1136
11927.54 1183
11928.57 1167
11929.60 1210
11930.63 1195
11931.66 1213
11932.70 1211
11933.73 1214
11934.76 1135
11935.79 1217
11936.82 1207
11937.85 1211
11938.88 1178
11939.91 1149
11940.95 1123
11941.98 1128
11943.01 1099
11944.04 1082
11945.07 1056
11946.10 1066
11947.14 989
11948.17 942
11949.20 953
11950.23 887
11951.26 894
11952.29 898
11953.33 910
11954.36 879
11955.39 868
11956.42 921
11957.46 898
11958.49 853
11959.52 905
11960.55 874
11961.58 858
11962.62 894
11963.65 819
11964.68 882
11965.71 893
11966.75 911
11967.78 900
11968.81 896
11969.84 855
11970.88 874
11971.91 903
11972.94 907
11973.98 885
11975.01 886
11976.04 914
11977.07 930
11978.11 916
11979.14 899
11980.17 895
11981.21 919
11982.24 914
11983.27 896
11984.31 935
11985.34 906
11986.37 918
11987.41 897
11988.44 903
11989.47 880
11990.51 911
11991.54 932
11992.58 944
11993.61 922
11994.64 949
11995.68 951
11996.71 961
11997.74 961
11998.78 950
11999.81 943
12000.85 953
12001.88 992
12002.91 962
12003.95 962
12004.98 962
12006.02 994
12007.05 944
12008.09 1006
12009.12 1033
12010.15 1009
12011.19 1045
12012.22 1027
12013.26 1026
12014.29 1039
12015.33 1088
12016.36 1077
12017.40 1096
12018.43 1076
12019.47 1098
12020.50 1058
12021.54 1111
12022.57 1092
12023.61 1112
12024.64 1085
12025.68 1065
12026.71 1070
12027.75 1103
12028.78 1081
12029.82 1151
12030.85 1149
12031.89 1163
12032.92 1129
12033.96 1103
12034.99 1067
12036.03 1054
12037.07 1101
12038.10 1114
12039.14 1093
12040.17 1114
12041.21 1147
12042.24 1081
12043.28 1117
12044.32 1056
12045.35 1059
12046.39 1079
12047.42 1105
12048.46 1110
12049.50 1166
12050.53 1115
12051.57 1125
12052.61 1181
12053.64 1183
12054.68 1214
12055.71 1200
12056.75 1194
12057.79 1221
12058.82 1234
12059.86 1216
12060.90 1211
12061.93 1206
12062.97 1175
12064.01 1176
12065.04 1231
12066.08 1223
12067.12 1157
12068.15 1183
12069.19 1126
12070.23 1109
12071.27 1056
12072.30 1060
12073.34 1092
12074.38 1051
12075.41 1020
12076.45 1008
12077.49 1004
12078.53 984
12079.56 1005
12080.60 968
12081.64 973
12082.68 988
12083.71 993
12084.75 957
12085.79 1028
12086.83 1011
12087.86 1028
12088.90 1028
12089.94 1015
12090.98 1000
12092.02 1043
12093.05 1025
12094.09 1020
12095.13 1082
12096.17 1059
12097.21 1081
12098.25 1055
12099.28 1133
12100.32 1125
12101.36 1128
12102.40 1103
12103.44 1123
12104.48 1122
12105.51 1078
12106.55 1135
12107.59 1138
12108.63 1084
12109.67 1074
12110.71 1073
12111.75 1087
12112.79 1047
12113.82 970
12114.86 959
12115.90 970
12116.94 931
12117.98 910
12119.02 922
12120.06 882
12121.10 868
12122.14 860
12123.18 873
12124.22 884
12125.25 889
12126.29 850
12127.33 795
12128.37 796
12129.41 811
12130.45 821
12131.49 782
12132.53 779
12133.57 804
12134.61 788
12135.65 822
12136.69 769
12137.73 756
12138.77 782
12139.81 812
12140.85 819
12141.89 814
12142.93 824
12143.97 831
12145.01 807
12146.05 795
12147.09 811
12148.13 824
12149.17 762
12150.21 798
12151.25 758
12152.29 728
12153.34 754
12154.38 786
12155.42 779
12156.46 776
12157.50 783
12158.54 730
12159.58 741
12160.62 727
12161.66 752
12162.70 736
12163.74 743
12164.78 734
12165.83 740
12166.87 722
12167.91 724
12168.95 730
12169.99 738
12171.03 723
12172.07 726
12173.11 739
12174.16 760
12175.20 754
12176.24 756
12177.28 767
12178.32 766
12179.36 743
12180.41 780
12181.45 724
12182.49 718
12183.53 738
12184.57 783
12185.62 732
12186.66 723
12187.70 740
12188.74 757
12189.78 754
12190.83 726
12191.87 762
12192.91 771
12193.95 712
12195.00 698
12196.04 725
12197.08 735
12198.12 730
12199.17 754
12200.21 752
12201.25 731
12202.29 723
12203.34 693
12204.38 705
12205.42 724
12206.46 761
12207.51 761
12208.55 714
12209.59 726
12210.64 680
12211.68 717
12212.72 741
12213.77 757
12214.81 734
12215.85 711
12216.90 659
12217.94 669
12218.98 713
12220.03 695
12221.07 722
12222.11 726
12223.16 741
12224.20 680
12225.24 666
12226.29 700
12227.33 724
12228.37 684
12229.42 714
12230.46 704
12231.51 722
12232.55 689
12233.59 677
12234.64 677
12235.68 710
12236.73 714
12237.77 711
12238.82 718
12239.86 717
12240.90 690
12241.95 715
12242.99 727
12244.04 694
12245.08 681
12246.13 695
12247.17 695
12248.22 688
12249.26 688
12250.31 708
12251.35 693
12252.39 659
12253.44 694
12254.48 691
12255.53 701
12256.57 677
12257.62 693
12258.66 644
12259.71 683
12260.75 663
12261.80 654
12262.85 684
12263.89 656
12264.94 658
12265.98 650
12267.03 589
12268.07 594
12269.12 618
12270.16 641
12271.21 647
12272.25 602
12273.30 640
12274.35 647
12275.39 607
12276.44 615
12277.48 575
12278.53 605
12279.58 586
12280.62 584
12281.67 612
12282.71 601
12283.76 599
12284.81 581
12285.85 630
12286.90 607
12287.95 599
12288.99 598
12290.04 628
12291.08 612
12292.13 597
12293.18 592
12294.22 607
12295.27 650
12296.32 586
12297.36 583
12298.41 577
12299.46 618
12300.50 608
12301.55 566
12302.60 592
12303.65 604
12304.69 605
12305.74 593
12306.79 604
12307.83 586
12308.88 589
12309.93 586
12310.98 592
12312.02 607
12313.07 635
12314.12 617
12315.17 593
12316.21 585
12317.26 579
12318.31 606
12319.36 583
12320.40 581
12321.45 649
12322.50 570
12323.55 607
12324.60 603
12325.64 605
12326.69 589
12327.74 592
12328.79 578
12329.84 588
12330.88 600
12331.93 581
12332.98 588
12334.03 601
12335.08 579
12336.13 615
12337.17 639
12338.22 574
12339.27 590
12340.32 572
12341.37 568
12342.42 572
12343.47 596
12344.51 578
12345.56 535
12346.61 557
12347.66 612
12348.71 595
12349.76 598
12350.81 598
12351.86 611
12352.91 614
12353.95 609
12355.00 600
12356.05 581
12357.10 605
12358.15 601
12359.20 625
12360.25 616
12361.30 604
12362.35 585
12363.40 607
12364.45 604
12365.50 596
12366.55 603
12367.60 585
12368.65 627
12369.70 631
12370.75 650
12371.80 583
12372.85 583
12373.90 607
12374.95 605
12376.00 596
12377.05 655
12378.10 624
12379.15 636
12380.20 633
12381.25 622
12382.30 622
12383.35 631
12384.40 644
12385.45 669
12386.50 611
12387.55 614
12388.60 616
12389.65 610
12390.70 614
12391.75 640
12392.80 607
12393.86 623
12394.91 658
12395.96 624
12397.01 610
12398.06 595
12399.11 614
12400.16 631
12401.21 689
12402.26 653
12403.32 644
12404.37 652
12405.42 634
12406.47 651
12407.52 647
12408.57 663
12409.62 654
12410.68 686
12411.73 644
12412.78 615
12413.83 637
12414.88 701
12415.93 700
12416.99 688
12418.04 697
12419.09 684
12420.14 701
12421.19 688
12422.25 662
12423.30 635
12424.35 710
12425.40 678
12426.45 667
12427.51 673
12428.56 709
12429.61 702
12430.66 691
12431.72 699
12432.77 693
12433.82 726
12434.87 769
12435.93 707
12436.98 709
12438.03 710
12439.08 701
12440.14 749
12441.19 725
12442.24 732
12443.30 768
12444.35 770
12445.40 743
12446.45 771
12447.51 778
12448.56 777
12449.61 810
12450.67 806
12451.72 812
12452.77 798
12453.83 791
12454.88 832
12455.93 826
12456.99 835
12458.04 837
12459.10 860
12460.15 914
12461.20 919
12462.26 959
12463.31 926
12464.36 990
12465.42 1052
12466.47 1090
12467.53 1120
12468.58 1110
12469.63 1197
12470.69 1315
12471.74 1385
12472.80 1409
12473.85 1480
12474.90 1550
12475.96 1572
12477.01 1670
12478.07 1608
12479.12 1635
12480.18 1685
12481.23 1673
12482.29 1632
12483.34 1595
12484.40 1637
12485.45 1549
12486.50 1453
12487.56 1411
12488.61 1333
12489.67 1281
12490.72 1233
12491.78 1230
12492.83 1149
12493.89 1101
12494.94 1054
12496.00 1032
12497.05 1033
12498.11 923
12499.17 924
12500.22 914
12501.28 918
12502.33 928
12503.39 898
12504.44 917
12505.50 941
12506.55 929
12507.61 878
12508.67 893
12509.72 869
12510.78 885
12511.83 872
12512.89 822
12513.94 855
12515.00 878
12516.06 865
12517.11 842
12518.17 839
12519.22 859
12520.28 879
12521.34 868
12522.39 850
12523.45 839
12524.51 842
12525.56 838
12526.62 853
12527.68 856
12528.73 825
12529.79 810
12530.85 818
12531.90 822
12532.96 835
12534.02 831
12535.07 806
12536.13 825
12537.19 865
12538.24 853
12539.30 837
12540.36 851
12541.41 866
12542.47 895
12543.53 869
12544.59 881
12545.64 883
12546.70 879
12547.76 911
12548.82 939
12549.87 933
12550.93 985
12551.99 978
12553.05 975
12554.10 945
12555.16 983
12556.22 989
12557.28 990
12558.33 1040
12559.39 1003
12560.45 1016
12561.51 987
12562.57 975
12563.62 978
12564.68 951
12565.74 995
12566.80 972
12567.86 922
12568.91 936
12569.97 905
12571.03 919
12572.09 870
12573.15 893
12574.21 901
12575.26 902
12576.32 884
12577.38 913
12578.44 895
12579.50 893
12580.56 867
12581.62 875
12582.68 877
12583.73 892
12584.79 844
12585.85 827
12586.91 864
12587.97 863
12589.03 900
12590.09 908
12591.15 903
12592.21 889
12593.27 884
12594.33 878
12595.38 857
12596.44 865
12597.50 883
12598.56 940
12599.62 863
12600.68 867
12601.74 875
12602.80 863
12603.86 874
12604.92 894
12605.98 904
12607.04 869
12608.10 859
12609.16 897
12610.22 903
12611.28 884
12612.34 896
12613.40 905
12614.46 958
12615.52 937
12616.58 904
12617.64 948
12618.70 971
12619.76 935
12620.82 967
12621.88 960
12622.94 981
12624.00 1010
12625.07 1024
12626.13 996
12627.19 1045
12628.25 1110
12629.31 1071
12630.37 1092
12631.43 1073
12632.49 1053
12633.55 1127
12634.61 1061
12635.67 1029
12636.73 1016
12637.80 1039
12638.86 999
12639.92 993
12640.98 955
12642.04 945
12643.10 952
12644.16 948
12645.23 900
12646.29 871
12647.35 886
12648.41 850
12649.47 852
12650.53 863
12651.59 778
12652.66 855
12653.72 886
12654.78 864
12655.84 840
12656.90 838
12657.97 841
12659.03 824
12660.09 834
12661.15 874
12662.21 854
12663.28 853
12664.34 839
12665.40 796
12666.46 850
12667.53 855
12668.59 870
12669.65 843
12670.71 880
12671.78 867
12672.84 832
12673.90 851
12674.96 835
12676.03 826
12677.09 883
12678.15 852
12679.22 848
12680.28 844
12681.34 884
12682.40 859
12683.47 902
12684.53 848
12685.59 892
12686.66 874
12687.72 878
12688.78 866
12689.85 870
12690.91 882
12691.97 841
12693.04 867
12694.10 863
12695.16 880
12696.23 948
12697.29 896
12698.35 890
12699.42 859
12700.48 932
12701.55 967
12702.61 979
12703.67 935
12704.74 972
12705.80 951
12706.87 953
12707.93 974
12708.99 975
12710.06 941
12711.12 982
12712.19 997
12713.25 980
12714.32 969
12715.38 969
12716.44 984
12717.51 983
12718.57 1002
12719.64 1000
12720.70 980
12721.77 979
12722.83 998
12723.90 979
12724.96 974
12726.03 1000
12727.09 1043
12728.16 1048
12729.22 1014
12730.29 1065
12731.35 1049
12732.42 1086
12733.48 1103
12734.55 1103
12735.61 1119
12736.68 1051
12737.74 1037
12738.81 1057
12739.87 1085
12740.94 1074
12742.00 1008
12743.07 1002
12744.14 1013
12745.20 977
12746.27 970
12747.33 945
12748.40 944
12749.46 931
12750.53 890
12751.60 877
12752.66 888
12753.73 883
12754.79 861
12755.86 873
12756.93 827
12757.99 824
12759.06 812
12760.12 824
12761.19 844
12762.26 785
12763.32 815
12764.39 886
12765.46 793
12766.52 787
12767.59 809
12768.66 798
12769.72 746
12770.79 738
12771.86 760
12772.92 766
12773.99 769
12775.06 746
12776.12 746
12777.19 736
12778.26 719
12779.33 738
12780.39 758
12781.46 725
12782.53 693
12783.59 691
12784.66 719
12785.73 712
12786.80 705
12787.86 721
12788.93 735
12790.00 729
12791.07 708
12792.13 716
12793.20 700
12794.27 679
12795.34 708
12796.40 725
12797.47 673
12798.54 668
12799.61 685
12800.68 710
12801.74 715
12802.81 698
12803.88 711
12804.95 758
12806.02 730
12807.09 680
12808.15 697
12809.22 699
12810.29 703
12811.36 718
12812.43 727
12813.50 744
12814.56 720
12815.63 735
12816.70 708
12817.77 705
12818.84 696
12819.91 707
12820.98 678
12822.04 686
12823.11 711
12824.18 743
12825.25 718
12826.32 698
12827.39 649
12828.46 657
12829.53 680
12830.60 738
12831.67 718
12832.74 694
12833.81 675
12834.87 725
12835.94 701
12837.01 710
12838.08 692
12839.15 668
12840.22 680
12841.29 643
12842.36 670
12843.43 658
12844.50 653
12845.57 652
12846.64 639
12847.71 618
12848.78 633
12849.85 640
12850.92 618
12851.99 616
12853.06 641
12854.13 630
12855.20 619
12856.27 616
12857.34 580
12858.41 594
12859.48 605
12860.55 618
12861.62 619
12862.69 589
12863.77 611
12864.84 616
12865.91 586
12866.98 616
12868.05 572
12869.12 585
12870.19 588
12871.26 582
12872.33 569
12873.40 581
12874.47 576
12875.54 600
12876.62 571
12877.69 544
12878.76 566
12879.83 580
12880.90 567
12881.97 554
12883.04 562
12884.12 572
12885.19 550
12886.26 584
12887.33 564
12888.40 582
12889.47 563
12890.54 573
12891.62 551
12892.69 556
12893.76 546
12894.83 553
12895.90 544
12896.98 553
12898.05 546
12899.12 506
12900.19 527
12901.26 541
12902.34 545
12903.41 530
12904.48 532
12905.55 536
12906.63 524
12907.70 527
12908.77 571
12909.84 542
12910.92 537
12911.99 552
12913.06 545
12914.13 543
12915.21 530
12916.28 507
12917.35 533
12918.42 541
12919.50 526
12920.57 524
12921.64 512
12922.72 495
12923.79 487
12924.86 518
12925.94 511
12927.01 523
12928.08 509
12929.16 527
12930.23 500
12931.30 494
12932.38 526
12933.45 487
12934.52 489
12935.60 537
12936.67 508
12937.74 484
12938.82 472
12939.89 518
12940.97 524
12942.04 490
12943.11 504
12944.19 506
12945.26 484
12946.34 497
12947.41 499
12948.48 466
12949.56 500
12950.63 463
12951.71 489
12952.78 500
12953.85 484
12954.93 499
12956.00 493
12957.08 517
12958.15 497
12959.23 523
12960.30 521
12961.38 495
12962.45 487
12963.53 510
12964.60 480
12965.68 475
12966.75 491
12967.83 499
12968.90 469
12969.98 487
12971.05 471
12972.13 461
12973.20 467
12974.28 478
12975.35 485
12976.43 469
12977.50 474
12978.58 464
12979.65 495
12980.73 499
12981.80 491
12982.88 522
12983.95 480
12985.03 479
12986.11 492
12987.18 475
12988.26 504
12989.33 466
12990.41 478
12991.48 511
12992.56 483
12993.64 466
12994.71 485
12995.79 497
12996.86 544
12997.94 523
12999.02 514
13000.09 520
13001.17 524
13002.25 526
13003.32 478
13004.40 500
13005.48 476
13006.55 497
13007.63 470
13008.71 450
13009.78 485
13010.86 482
13011.94 514
13013.01 506
13014.09 476
13015.17 491
13016.24 509
13017.32 510
13018.40 509
13019.47 478
13020.55 502
13021.63 517
13022.71 467
13023.78 483
13024.86 483
13025.94 524
13027.01 478
13028.09 467
13029.17 480
13030.25 503
13031.32 497
13032.40 503
13033.48 519
13034.56 501
13035.64 498
13036.71 511
13037.79 486
13038.87 499
13039.95 506
13041.02 498
13042.10 471
13043.18 484
13044.26 494
13045.34 498
13046.41 518
13047.49 481
13048.57 470
13049.65 501
13050.73 503
13051.81 474
13052.88 521
13053.96 521
13055.04 497
13056.12 508
13057.20 515
13058.28 502
13059.36 503
13060.44 500
13061.51 495
13062.59 474
13063.67 505
13064.75 535
13065.83 513
13066.91 515
13067.99 483
13069.07 492
13070.15 472
13071.23 483
13072.30 517
13073.38 516
13074.46 500
13075.54 467
13076.62 503
13077.70 496
13078.78 483
13079.86 501
13080.94 498
13082.02 498
13083.10 500
13084.18 485
13085.26 484
13086.34 494
13087.42 481
13088.50 523
13089.58 506
13090.66 500
13091.74 490
13092.82 508
13093.90 511
13094.98 504
13096.06 493
13097.14 498
13098.22 524
13099.30 505
13100.38 490
13101.46 523
13102.54 490
13103.62 517
13104.70 505
13105.78 515
13106.86 499
13107.94 472
13109.03 516
13110.11 514
13111.19 514
13112.27 551
13113.35 520
13114.43 528
13115.51 526
13116.59 538
13117.67 534
13118.75 522
13119.84 572
13120.92 544
13122.00 536
13123.08 560
13124.16 560
13125.24 521
13126.32 531
13127.41 535
13128.49 544
13129.57 540
13130.65 586
13131.73 569
13132.81 547
13133.90 534
13134.98 526
13136.06 544
13137.14 546
13138.22 565
13139.30 574
13140.39 559
13141.47 573
13142.55 555
13143.63 542
13144.72 561
13145.80 557
13146.88 522
13147.96 566
13149.04 539
13150.13 550
13151.21 529
13152.29 545
13153.38 545
13154.46 560
13155.54 534
13156.62 503
13157.71 540
13158.79 568
13159.87 544
13160.95 523
13162.04 538
13163.12 573
13164.20 573
13165.29 512
13166.37 554
13167.45 541
13168.54 518
13169.62 523
13170.70 530
13171.79 540
13172.87 517
13173.95 493
13175.04 509
13176.12 526
13177.20 527
13178.29 523
13179.37 567
13180.45 557
13181.54 529
13182.62 554
13183.71 565
13184.79 541
13185.87 552
13186.96 572
13188.04 539
13189.13 549
13190.21 567
13191.29 544
13192.38 550
13193.46 582
13194.55 576
13195.63 540
13196.72 557
13197.80 573
13198.88 572
13199.97 555
13201.05 558
13202.14 560
13203.22 555
13204.31 552
13205.39 540
13206.48 577
13207.56 587
13208.65 595
13209.73 568
13210.82 577
13211.90 572
13212.99 562
13214.07 532
13215.16 536
13216.24 555
13217.33 567
13218.41 558
13219.50 549
13220.58 586
13221.67 583
13222.75 561
13223.84 555
13224.92 575
13226.01 609
13227.10 595
13228.18 612
13229.27 568
13230.35 590
13231.44 588
13232.52 585
13233.61 586
13234.70 570
13235.78 583
13236.87 608
13237.95 605
13239.04 589
13240.13 561
13241.21 584
13242.30 584
13243.39 610
13244.47 600
13245.56 652
13246.64 677
13247.73 653
13248.82 622
13249.90 586
13250.99 612
13252.08 629
13253.16 603
13254.25 624
13255.34 603
13256.42 649
13257.51 625
13258.60 622
13259.69 668
13260.77 646
13261.86 630
13262.95 645
13264.03 622
13265.12 611
13266.21 635
13267.30 673
13268.38 672
13269.47 636
13270.56 677
13271.64 665
13272.73 676
13273.82 672
13274.91 707
13275.99 703
13277.08 686
13278.17 692
13279.26 697
13280.35 711
13281.43 704
13282.52 713
13283.61 723
13284.70 709
13285.79 727
13286.87 727
13287.96 754
13289.05 746
13290.14 735
13291.23 740
13292.31 736
13293.40 744
13294.49 738
13295.58 754
13296.67 774
13297.76 770
13298.85 801
13299.93 801
13301.02 805
13302.11 781
13303.20 791
13304.29 763
13305.38 797
13306.47 798
13307.56 797
13308.64 821
13309.73 836
13310.82 866
13311.91 825
13313.00 825
13314.09 836
13315.18 838
13316.27 846
13317.36 866
13318.45 929
13319.54 821
13320.63 842
13321.72 901
13322.81 889
13323.89 875
13324.98 845
13326.07 894
13327.16 921
13328.25 891
13329.34 906
13330.43 896
13331.52 927
13332.61 904
13333.70 937
13334.79 961
13335.88 887
13336.97 918
13338.06 999
13339.15 938
13340.24 933
13341.33 962
13342.42 950
13343.52 957
13344.61 965
13345.70 988
13346.79 993
13347.88 1001
13348.97 996
13350.06 1010
13351.15 971
13352.24 974
13353.33 1010
13354.42 1055
13355.51 1006
13356.60 1034
13357.69 1094
13358.79 1063
13359.88 1059
13360.97 1036
13362.06 1041
13363.15 1043
13364.24 1071
13365.33 1084
13366.42 1078
13367.51 1109
13368.61 1063
13369.70 1106
13370.79 1154
13371.88 1153
13372.97 1102
13374.06 1112
13375.16 1113
13376.25 1080
13377.34 1071
13378.43 1050
13379.52 1067
13380.61 1043
13381.71 990
13382.80 965
13383.89 955
13384.98 928
13386.08 953
13387.17 956
13388.26 948
13389.35 897
13390.44 877
13391.54 879
13392.63 857
13393.72 874
13394.81 873
13395.91 878
13397.00 857
13398.09 892
13399.18 834
13400.28 823
13401.37 800
13402.46 838
13403.56 836
13404.65 850
13405.74 859
13406.83 818
13407.93 845
13409.02 824
13410.11 838
13411.21 809
13412.30 803
13413.39 858
13414.49 865
13415.58 813
13416.67 854
13417.77 837
13418.86 831
13419.95 821
13421.05 838
13422.14 866
13423.23 855
13424.33 845
13425.42 853
13426.52 865
13427.61 850
13428.70 860
13429.80 833
13430.89 864
13431.98 855
13433.08 843
13434.17 842
13435.27 894
13436.36 896
13437.46 918
13438.55 872
13439.64 817
13440.74 894
13441.83 938
13442.93 903
13444.02 900
13445.12 915
13446.21 946
13447.31 937
13448.40 918
13449.50 907
13450.59 917
13451.68 912
13452.78 914
13453.87 971
13454.97 973
13456.06 958
13457.16 987
13458.25 992
13459.35 991
13460.44 1017
13461.54 1009
13462.64 987
13463.73 991
13464.83 1040
13465.92 1017
13467.02 969
13468.11 1014
13469.21 1088
13470.30 1034
13471.40 989
13472.49 1023
13473.59 1046
13474.69 1058
13475.78 1027
13476.88 1026
13477.97 1031
13479.07 1044
13480.17 1072
13481.26 1089
13482.36 1108
13483.45 1107
13484.55 1049
13485.65 1090
13486.74 1100
13487.84 1073
13488.93 1069
13490.03 1147
13491.13 1158
13492.22 1122
13493.32 1175
13494.42 1145
13495.51 1179
13496.61 1159
13497.71 1192
13498.80 1191
13499.90 1211
13501.00 1255
13502.09 1214
13503.19 1209
13504.29 1188
13505.38 1214
13506.48 1238
13507.58 1245
13508.68 1229
13509.77 1243
13510.87 1292
13511.97 1227
13513.07 1168
13514.16 1135
13515.26 1172
13516.36 1180
13517.45 1126
13518.55 1106
13519.65 1108
13520.75 1135
13521.85 1111
13522.94 1095
13524.04 1061
13525.14 1045
13526.24 1051
13527.33 1066
13528.43 1014
13529.53 970
13530.63 976
13531.73 1011
13532.82 991
13533.92 970
13535.02 997
13536.12 951
13537.22 945
13538.32 941
13539.41 909
13540.51 936
13541.61 909
13542.71 897
13543.81 890
13544.91 873
13546.00 814
13547.10 857
13548.20 863
13549.30 805
13550.40 855
13551.50 856
13552.60 852
13553.70 846
13554.80 822
13555.89 811
13556.99 826
13558.09 800
13559.19 820
13560.29 788
13561.39 831
13562.49 822
13563.59 838
13564.69 804
13565.79 804
13566.89 796
13567.99 777
13569.09 812
13570.19 846
13571.29 826
13572.39 830
13573.49 832
13574.59 807
13575.69 768
13576.79 820
13577.88 789
13578.98 796
13580.08 796
13581.19 809
13582.29 827
13583.39 801
13584.49 829
13585.59 825
13586.69 802
13587.79 852
13588.89 819
13589.99 798
13591.09 798
13592.19 832
13593.29 815
13594.39 821
13595.49 817
13596.59 815
13597.69 854
13598.79 816
13599.89 832
13600.99 847
13602.09 808
13603.20 840
13604.30 864
13605.40 789
13606.50 844
13607.60 791
13608.70 826
13609.80 808
13610.90 850
13612.01 849
13613.11 869
13614.21 851
13615.31 814
13616.41 828
13617.51 812
13618.61 847
13619.72 820
13620.82 871
13621.92 858
13623.02 854
13624.12 820
13625.22 824
13626.33 848
13627.43 830
13628.53 779
13629.63 851
13630.73 859
13631.84 823
13632.94 838
13634.04 841
13635.14 864
13636.25 851
13637.35 854
13638.45 805
13639.55 806
13640.65 803
13641.76 847
13642.86 792
13643.96 850
13645.07 827
13646.17 837
13647.27 835
13648.37 834
13649.48 819
13650.58 816
13651.68 765
13652.79 807
13653.89 833
13654.99 826
13656.09 843
13657.20 802
13658.30 835
13659.40 812
13660.51 827
13661.61 817
13662.71 828
13663.82 799
13664.92 816
13666.02 807
13667.13 847
13668.23 801
13669.34 812
13670.44 796
13671.54 806
13672.65 796
13673.75 783
13674.85 849
13675.96 801
13677.06 834
13678.17 768
13679.27 827
13680.37 846
13681.48 811
13682.58 839
13683.69 835
13684.79 833
13685.89 822
13687.00 838
13688.10 839
13689.21 834
13690.31 805
13691.42 847
13692.52 845
13693.63 855
13694.73 878
13695.84 834
13696.94 831
13698.05 800
13699.15 839
13700.25 869
13701.36 838
13702.46 851
13703.57 869
13704.67 868
13705.78 854
13706.89 871
13707.99 889
13709.10 896
13710.20 890
13711.31 869
13712.41 915
13713.52 903
13714.62 931
13715.73 908
13716.83 919
13717.94 947
13719.04 964
13720.15 908
13721.26 941
13722.36 976
13723.47 986
13724.57 986
13725.68 1006
13726.79 1016
13727.89 1038
13729.00 993
13730.10 977
13731.21 1018
13732.32 1048
13733.42 1045
13734.53 1016
13735.63 1066
13736.74 1078
13737.85 1090
13738.95 1070
13740.06 1124
13741.17 1106
13742.27 1106
13743.38 1145
13744.49 1116
13745.59 1150
13746.70 1195
13747.81 1163
13748.91 1186
13750.02 1225
13751.13 1193
13752.23 1240
13753.34 1226
13754.45 1311
13755.56 1282
13756.66 1346
13757.77 1398
13758.88 1407
13759.98 1419
13761.09 1417
13762.20 1369
13763.31 1435
13764.41 1483
13765.52 1491
13766.63 1544
13767.74 1528
13768.84 1565
13769.95 1576
13771.06 1553
13772.17 1600
13773.28 1583
13774.38 1618
13775.49 1587
13776.60 1572
13777.71 1628
13778.82 1561
13779.92 1572
13781.03 1495
13782.14 1467
13783.25 1542
13784.36 1426
13785.46 1357
13786.57 1349
13787.68 1323
13788.79 1292
13789.90 1232
13791.01 1252
13792.12 1200
13793.22 1187
13794.33 1130
13795.44 1123
13796.55 1106
13797.66 1083
13798.77 1051
13799.88 1016
13800.99 996
13802.10 987
13803.20 1028
13804.31 1013
13805.42 973
13806.53 957
13807.64 929
13808.75 946
13809.86 934
13810.97 965
13812.08 908
13813.19 908
13814.30 946
13815.41 942
13816.52 920
13817.63 875
13818.74 950
13819.84 938
13820.95 918
13822.06 927
13823.17 915
13824.28 916
13825.39 899
13826.50 914
13827.61 888
13828.72 874
13829.83 867
13830.94 873
13832.05 887
13833.16 887
13834.28 883
13835.39 908
13836.50 969
13837.61 930
13838.72 906
13839.83 914
13840.94 897
13842.05 892
13843.16 918
13844.27 911
13845.38 904
13846.49 872
13847.60 911
13848.71 919
13849.82 912
13850.93 929
13852.05 974
13853.16 1016
13854.27 978
13855.38 959
13856.49 965
13857.60 974
13858.71 965
13859.82 942
13860.94 963
13862.05 963
13863.16 926
13864.27 937
13865.38 953
13866.49 950
13867.60 936
13868.72 987
13869.83 985
13870.94 968
13872.05 954
13873.16 1021
13874.27 965
13875.39 1004
13876.50 1020
13877.61 997
13878.72 1002
13879.83 997
13880.95 1020
13882.06 1043
13883.17 1046
13884.28 1053
13885.40 1045
13886.51 1062
13887.62 1114
13888.73 1096
13889.85 1103
13890.96 1113
13892.07 1119
13893.18 1152
13894.30 1219
13895.41 1194
13896.52 1239
13897.63 1208
13898.75 1117
13899.86 1154
13900.97 1148
13902.09 1163
13903.20 1160
13904.31 1103
13905.43 1107
13906.54 1139
13907.65 1090
13908.77 1131
13909.88 1109
13910.99 1096
13912.11 1051
13913.22 1030
13914.33 1009
13915.45 995
13916.56 959
13917.67 955
13918.79 959
13919.90 940
13921.01 895
13922.13 909
13923.24 926
13924.36 893
13925.47 884
13926.58 879
13927.70 920
13928.81 916
13929.93 880
13931.04 919
13932.15 925
13933.27 936
13934.38 880
13935.50 919
13936.61 885
13937.73 859
13938.84 876
13939.95 907
13941.07 869
13942.18 887
13943.30 901
13944.41 909
13945.53 888
13946.64 867
13947.76 880
13948.87 890
13949.99 825
13951.10 824
13952.22 837
13953.33 843
13954.45 834
13955.56 840
13956.68 804
13957.79 777
13958.91 808
13960.02 802
13961.14 817
13962.25 779
13963.37 815
13964.49 820
13965.60 826
13966.72 802
13967.83 807
13968.95 812
13970.06 816
13971.18 823
13972.30 828
13973.41 827
13974.53 816
13975.64 815
13976.76 821
13977.88 817
13978.99 839
13980.11 848
13981.22 832
13982.34 805
13983.46 819
13984.57 809
13985.69 809
13986.80 852
13987.92 832
13989.04 810
13990.15 777
13991.27 830
13992.39 815
13993.50 797
13994.62 854
13995.74 831
13996.85 816
13997.97 838
13999.09 828
14000.21 837
14001.32 849
14002.44 857
14003.56 823
14004.67 824
14005.79 841
14006.91 821
14008.02 846
14009.14 851
14010.26 851
14011.38 853
14012.49 877
14013.61 830
14014.73 805
14015.85 841
14016.96 804
14018.08 809
14019.20 839
14020.32 824
14021.44 858
14022.55 808
14023.67 843
14024.79 836
14025.91 851
14027.02 894
14028.14 858
14029.26 818
14030.38 855
14031.50 866
14032.62 838
14033.73 849
14034.85 824
14035.97 852
14037.09 839
14038.21 851
14039.33 828
14040.44 836
14041.56 885
14042.68 881
14043.80 853
14044.92 890
14046.04 864
14047.16 885
14048.27 882
14049.39 861
14050.51 902
14051.63 925
14052.75 947
14053.87 924
14054.99 948
14056.11 968
14057.23 963
14058.35 978
14059.47 927
14060.59 921
14061.70 957
14062.82 965
14063.94 986
14065.06 985
14066.18 1026
14067.30 1039
14068.42 1002
14069.54 964
14070.66 1002
14071.78 1030
14072.90 1040
14074.02 1038
14075.14 1023
14076.26 1069
14077.38 1070
14078.50 1031
14079.62 1044
14080.74 1060
14081.86 1030
14082.98 1058
14084.10 1067
14085.22 1065
14086.34 1078
14087.46 1016
14088.58 1040
14089.70 1001
14090.82 1032
14091.94 1011
14093.07 1025
14094.19 1003
14095.31 1003
14096.43 1009
14097.55 995
14098.67 1031
14099.79 1016
14100.91 1049
14102.03 1039
14103.15 1002
14104.27 996
14105.39 1031
14106.52 1003
14107.64 981
14108.76 1009
14109.88 1019
14111.00 978
14112.12 922
14113.24 956
14114.37 927
14115.49 935
14116.61 978
14117.73 929
14118.85 900
14119.97 863
14121.10 919
14122.22 881
14123.34 833
14124.46 839
14125.58 825
14126.70 840
14127.83 823
14128.95 855
14130.07 814
14131.19 801
14132.32 822
14133.44 835
14134.56 796
14135.68 799
14136.80 784
14137.93 775
14139.05 826
14140.17 816
14141.29 748
14142.42 771
14143.54 779
14144.66 799
14145.78 787
14146.91 811
14148.03 792
14149.15 741
14150.28 735
14151.40 767
14152.52 747
14153.65 729
14154.77 772
14155.89 757
14157.01 720
14158.14 798
14159.26 750
14160.38 745
14161.51 754
14162.63 748
14163.75 763
14164.88 751
14166.00 744
14167.12 732
14168.25 775
14169.37 786
14170.50 788
14171.62 838
14172.74 779
14173.87 758
14174.99 750
14176.12 737
14177.24 730
14178.36 743
14179.49 765
14180.61 763
14181.74 754
14182.86 744
14183.98 738
14185.11 696
14186.23 745
14187.36 744
14188.48 728
14189.61 707
14190.73 704
14191.85 717
14192.98 721
14194.10 698
14195.23 659
14196.35 673
14197.48 677
14198.60 679
14199.73 680
14200.85 691
14201.98 700
14203.10 701
14204.23 671
14205.35 683
14206.48 709
14207.60 674
14208.73 682
14209.85 690
14210.98 712
14212.10 674
14213.23 638
14214.36 694
14215.48 681
14216.61 686
14217.73 654
14218.86 672
14219.98 655
14221.11 645
14222.23 673
14223.36 677
14224.49 666
14225.61 655
14226.74 650
14227.86 647
14228.99 686
14230.12 684
14231.24 677
14232.37 635
14233.49 622
14234.62 643
14235.75 643
14236.87 649
14238.00 667
14239.13 675
14240.25 686
14241.38 636
14242.51 643
14243.63 638
14244.76 618
14245.89 629
14247.01 673
14248.14 669
14249.27 634
14250.39 621
14251.52 645
14252.65 653
14253.77 636
14254.90 610
14256.03 595
14257.15 608
14258.28 629
14259.41 595
14260.54 605
14261.66 615
14262.79 576
14263.92 580
14265.05 582
14266.17 602
14267.30 566
14268.43 619
14269.56 619
14270.68 576
14271.81 570
14272.94 553
14274.07 556
14275.20 554
14276.32 560
14277.45 565
14278.58 582
14279.71 564
14280.83 568
14281.96 553
14283.09 547
14284.22 562
14285.35 538
14286.48 564
14287.60 546
14288.73 555
14289.86 558
14290.99 558
14292.12 578
14293.25 547
14294.38 520
14295.50 551
14296.63 550
14297.76 566
14298.89 571
14300.02 523
14301.15 507
14302.28 547
14303.41 545
14304.53 532
14305.66 518
14306.79 512
14307.92 510
14309.05 535
14310.18 525
14311.31 506
14312.44 506
14313.57 529
14314.70 520
14315.83 523
14316.96 519
14318.09 531
14319.22 524
14320.35 521
14321.48 514
14322.60 509
14323.73 486
14324.86 533
14325.99 499
14327.12 531
14328.25 515
14329.38 526
14330.51 510
14331.64 510
14332.77 531
14333.90 534
14335.03 509
14336.17 504
14337.30 512
14338.43 499
14339.56 486
14340.69 494
14341.82 483
14342.95 489
14344.08 486
14345.21 486
14346.34 527
14347.47 505
14348.60 498
14349.73 519
14350.86 514
14351.99 512
14353.12 498
14354.26 537
14355.39 504
14356.52 484
14357.65 521
14358.78 501
14359.91 501
14361.04 469
14362.17 497
14363.30 480
14364.44 482
14365.57 457
14366.70 511
14367.83 498
14368.96 517
14370.09 509
14371.23 494
14372.36 480
14373.49 461
14374.62 503
14375.75 515
14376.88 521
14378.02 509
14379.15 482
14380.28 514
14381.41 513
14382.54 496
14383.68 471
14384.81 505
14385.94 502
14387.07 497
14388.21 545
14389.34 549
14390.47 522
14391.60 520
14392.73 545
14393.87 499
14395.00 494
14396.13 510
14397.27 518
14398.40 507
14399.53 536
14400.66 542
14401.80 547
14402.93 516
14404.06 488
14405.19 522
14406.33 525
14407.46 519
14408.59 505
14409.73 525
14410.86 542
14411.99 548
14413.13 568
14414.26 548
14415.39 557
14416.53 528
14417.66 545
14418.79 534
14419.93 535
14421.06 558
14422.19 527
14423.33 562
14424.46 569
14425.60 575
14426.73 580
14427.86 561
14429.00 562
14430.13 551
14431.27 525
14432.40 531
14433.53 520
14434.67 568
14435.80 561
14436.94 573
14438.07 567
14439.21 563
14440.34 580
14441.47 568
14442.61 574
14443.74 555
14444.88 599
14446.01 594
14447.15 553
14448.28 574
14449.42 567
14450.55 565
14451.69 588
14452.82 604
14453.96 550
14455.09 591
14456.23 608
14457.36 585
14458.50 549
14459.63 581
14460.77 589
14461.90 610
14463.04 566
14464.17 580
14465.31 588
14466.44 607
14467.58 581
14468.71 615
14469.85 592
14470.98 592
14472.12 595
14473.26 612
14474.39 603
14475.53 597
14476.66 613
14477.80 620
14478.93 612
14480.07 613
14481.21 604
14482.34 579
14483.48 605
14484.61 609
14485.75 631
14486.89 598
14488.02 585
14489.16 624
14490.30 613
14491.43 606
14492.57 556
14493.70 599
14494.84 608
14495.98 600
14497.11 581
14498.25 629
14499.39 616
14500.52 600
14501.66 596
14502.80 616
14503.93 653
14505.07 637
14506.21 606
14507.35 579
14508.48 595
14509.62 601
14510.76 616
14511.89 597
14513.03 597
14514.17 595
14515.31 617
14516.44 595
14517.58 571
14518.72 548
14519.86 572
14520.99 582
14522.13 577
14523.27 551
14524.41 574
14525.54 541
14526.68 571
14527.82 561
14528.96 527
14530.09 537
14531.23 521
14532.37 547
14533.51 541
14534.65 540
14535.78 559
14536.92 521
14538.06 513
14539.20 512
14540.34 519
14541.48 531
14542.61 546
14543.75 535
14544.89 546
14546.03 512
14547.17 518
14548.31 561
14549.45 533
14550.58 550
14551.72 565
14552.86 527
14554.00 544
14555.14 546
14556.28 516
14557.42 511
14558.56 552
14559.70 548
14560.83 542
14561.97 539
14563.11 545
14564.25 538
14565.39 523
14566.53 544
14567.67 547
14568.81 545
14569.95 571
14571.09 525
14572.23 558
14573.37 569
14574.51 563
14575.65 545
14576.79 561
14577.93 546
14579.07 537
14580.21 518
14581.35 575
14582.49 553
14583.63 546
14584.77 554
14585.91 581
14587.05 579
14588.19 566
14589.33 563
14590.47 554
14591.61 594
14592.75 580
14593.89 577
14595.03 591
14596.17 604
14597.31 610
14598.45 624
14599.59 574
14600.73 582
14601.87 585
14603.01 615
14604.15 621
14605.29 591
14606.43 637
14607.58 648
14608.72 655
14609.86 603
14611.00 608
14612.14 621
14613.28 598
14614.42 647
14615.56 646
14616.70 647
14617.85 636
14618.99 625
14620.13 650
14621.27 665
14622.41 653
14623.55 668
14624.69 726
14625.84 666
14626.98 647
14628.12 665
14629.26 686
14630.40 715
14631.54 728
14632.69 762
14633.83 743
14634.97 747
14636.11 723
14637.25 688
14638.40 730
14639.54 725
14640.68 714
14641.82 698
14642.97 685
14644.11 681
14645.25 652
14646.39 663
14647.54 653
14648.68 675
14649.82 639
14650.96 659
14652.11 657
14653.25 608
14654.39 609
14655.53 589
14656.68 568
14657.82 592
14658.96 572
14660.11 553
14661.25 582
14662.39 555
14663.53 508
14664.68 500
14665.82 527
14666.96 522
14668.11 534
14669.25 520
14670.39 560
14671.54 539
14672.68 509
14673.82 528
14674.97 513
14676.11 474
14677.26 465
14678.40 513
14679.54 497
14680.69 481
14681.83 478
14682.97 513
14684.12 491
14685.26 485
14686.41 501
14687.55 473
14688.69 454
14689.84 468
14690.98 472
14692.13 482
14693.27 462
14694.42 479
14695.56 431
14696.70 460
14697.85 472
14698.99 464
14700.14 454
14701.28 433
14702.43 476
14703.57 453
14704.72 448
14705.86 468
14707.01 443
14708.15 449
14709.30 461
14710.44 482
14711.58 414
14712.73 421
14713.87 461
14715.02 446
14716.17 421
14717.31 435
14718.46 465
14719.60 456
14720.75 457
14721.89 456
14723.04 440
14724.18 437
14725.33 455
14726.47 464
14727.62 456
14728.76 444
14729.91 428
14731.06 462
14732.20 454
14733.35 440
14734.49 447
14735.64 454
14736.79 450
14737.93 430
14739.08 431
14740.22 425
14741.37 423
14742.52 413
14743.66 448
14744.81 426
14745.95 426
14747.10 422
14748.25 455
14749.39 427
14750.54 429
14751.69 426
14752.83 400
14753.98 430
14755.13 425
14756.27 400
14757.42 385
14758.57 414
14759.71 453
14760.86 426
14762.01 387
14763.15 408
14764.30 428
14765.45 433
14766.60 404
14767.74 380
14768.89 413
14770.04 402
14771.18 428
14772.33 394
14773.48 404
14774.63 398
14775.77 429
14776.92 411
14778.07 417
14779.22 390
14780.36 409
14781.51 391
14782.66 404
14783.81 386
14784.96 393
14786.10 393
14787.25 381
14788.40 414
14789.55 383
14790.70 406
14791.84 398
14792.99 384
14794.14 384
14795.29 383
14796.44 354
14797.58 376
14798.73 371
14799.88 365
14801.03 358
14802.18 372
14803.33 352
14804.48 376
14805.62 380
14806.77 368
14807.92 341
14809.07 350
14810.22 355
14811.37 388
14812.52 376
14813.67 375
14814.81 362
14815.96 364
14817.11 364
14818.26 372
14819.41 374
14820.56 358
14821.71 384
14822.86 376
14824.01 350
14825.16 361
14826.31 341
14827.46 384
14828.61 363
14829.76 368
14830.91 329
14832.06 373
14833.20 393
14834.35 341
14835.50 344
14836.65 319
14837.80 327
14838.95 347
14840.10 352
14841.25 356
14842.40 326
14843.55 344
14844.70 334
14845.85 351
14847.00 359
14848.15 356
14849.31 386
14850.46 371
14851.61 357
14852.76 344
14853.91 353
14855.06 350
14856.21 323
14857.36 328
14858.51 316
14859.66 356
14860.81 333
14861.96 341
14863.11 322
14864.26 345
14865.41 354
14866.57 346
14867.72 334
14868.87 347
14870.02 338
14871.17 356
14872.32 329
14873.47 314
14874.62 377
14875.77 345
14876.93 338
14878.08 345
14879.23 331
14880.38 314
14881.53 337
14882.68 351
14883.84 335
14884.99 351
14886.14 351
14887.29 337
14888.44 322
14889.59 361
14890.75 342
14891.90 357
14893.05 341
14894.20 328
14895.35 317
14896.51 332
14897.66 322
14898.81 342
14899.96 325
14901.12 335
14902.27 344
14903.42 340
14904.57 354
14905.73 317
14906.88 331
14908.03 340
14909.18 356
14910.34 333
14911.49 315
14912.64 328
14913.79 348
14914.95 320
14916.10 325
14917.25 322
14918.41 308
14919.56 327
14920.71 311
14921.87 320
14923.02 331
14924.17 322
14925.33 335
14926.48 320
14927.63 331
14928.79 309
14929.94 294
14931.09 318
14932.25 318
14933.40 338
14934.55 308
14935.71 330
14936.86 360
14938.01 306
14939.17 313
14940.32 319
14941.48 341
14942.63 324
14943.78 357
14944.94 343
14946.09 299
14947.25 311
14948.40 320
14949.55 311
14950.71 343
14951.86 329
14953.02 316
14954.17 320
14955.33 328
14956.48 324
14957.63 326
14958.79 325
14959.94 297
14961.10 301
14962.25 332
14963.41 337
14964.56 369
14965.72 352
14966.87 334
14968.03 316
14969.18 335
14970.34 359
14971.49 328
14972.65 318
14973.80 330
14974.96 356
14976.11 356
14977.27 335
14978.42 335
14979.58 349
14980.73 332
14981.89 335
14983.05 327
14984.20 318
14985.36 318
14986.51 341
14987.67 349
14988.82 311
14989.98 308
14991.13 333
14992.29 323
14993.45 300
14994.60 311
14995.76 305
14996.91 324
14998.07 311
14999.23 337
15000.38 310
15001.54 313
15002.70 324
15003.85 328
15005.01 318
15006.16 304
15007.32 310
15008.48 310
15009.63 307
15010.79 303
15011.95 330
15013.10 329
15014.26 311
15015.42 299
15016.57 285
15017.73 297
15018.89 316
15020.04 296
15021.20 315
15022.36 292
15023.52 303
15024.67 302
15025.83 291
15026.99 300
15028.14 314
15029.30 305
15030.46 295
15031.62 315
15032.77 278
15033.93 311
15035.09 313
15036.25 313
15037.40 307
15038.56 296
15039.72 313
15040.88 285
15042.03 285
15043.19 311
15044.35 312
15045.51 302
15046.67 338
15047.82 331
15048.98 297
15050.14 311
15051.30 287
15052.46 318
15053.61 324
15054.77 296
15055.93 281
15057.09 328
15058.25 316
15059.41 342
15060.56 308
15061.72 308
15062.88 314
15064.04 310
15065.20 324
15066.36 325
15067.52 320
15068.68 308
15069.83 307
15070.99 329
15072.15 319
15073.31 293
15074.47 303
15075.63 308
15076.79 338
15077.95 318
15079.11 304
15080.27 292
15081.43 300
15082.58 329
15083.74 298
15084.90 315
15086.06 315
15087.22 292
15088.38 336
15089.54 321
15090.70 302
15091.86 296
15093.02 295
15094.18 332
15095.34 318
15096.50 292
15097.66 321
15098.82 294
15099.98 298
15101.14 306
15102.30 304
15103.46 343
15104.62 329
15105.78 327
15106.94 357
15108.10 332
15109.26 344
15110.42 338
15111.58 311
15112.74 305
15113.90 306
15115.06 306
15116.22 330
15117.39 302
15118.55 330
15119.71 338
15120.87 306
15122.03 341
15123.19 349
15124.35 296
15125.51 282
15126.67 346
15127.83 340
15128.99 343
15130.16 307
15131.32 315
15132.48 298
15133.64 319
15134.80 329
15135.96 332
15137.12 317
15138.28 320
15139.45 326
15140.61 340
15141.77 334
15142.93 339
15144.09 320
15145.25 341
15146.42 326
15147.58 339
15148.74 336
15149.90 337
15151.06 333
15152.23 320
15153.39 337
15154.55 368
15155.71 344
15156.87 372
15158.04 335
15159.20 351
15160.36 356
15161.52 362
15162.69 357
15163.85 345
15165.01 348
15166.17 358
15167.34 347
15168.50 351
15169.66 355
15170.82 333
15171.99 340
15173.15 350
15174.31 361
15175.48 348
15176.64 375
15177.80 396
15178.96 384
15180.13 364
15181.29 357
15182.45 348
15183.62 366
15184.78 374
15185.94 370
15187.11 365
15188.27 384
15189.43 353
15190.60 369
15191.76 363
15192.92 337
15194.09 365
15195.25 383
15196.42 406
15197.58 423
15198.74 405
15199.91 403
15201.07 394
15202.23 380
15203.40 416
15204.56 391
15205.73 400
15206.89 377
15208.05 373
15209.22 369
15210.38 378
15211.55 378
15212.71 396
15213.88 405
15215.04 394
15216.21 370
15217.37 382
15218.53 399
15219.70 403
15220.86 403
15222.03 401
15223.19 425
15224.36 412
15225.52 400
15226.69 416
15227.85 405
15229.02 400
15230.18 431
15231.35 408
15232.51 399
15233.68 403
15234.84 401
15236.01 423
15237.17 423
15238.34 434
15239.50 421
15240.67 434
15241.83 423
15243.00 427
15244.17 417
15245.33 423
15246.50 430
15247.66 442
15248.83 448
15249.99 417
15251.16 426
15252.33 396
15253.49 427
15254.66 405
15255.82 387
15256.99 400
15258.16 424
15259.32 402
15260.49 374
15261.65 385
15262.82 413
15263.99 395
15265.15 376
15266.32 365
15267.49 374
15268.65 359
15269.82 371
15270.98 393
15272.15 390
15273.32 355
15274.48 378
15275.65 378
15276.82 360
15277.99 369
15279.15 408
15280.32 370
15281.49 385
15282.65 378
15283.82 371
15284.99 355
15286.15 383
15287.32 373
15288.49 393
15289.66 367
15290.82 371
15291.99 384
15293.16 381
15294.33 375
15295.49 354
15296.66 359
15297.83 401
15299.00 382
15300.16 380
15301.33 397
15302.50 380
15303.67 399
15304.83 386
15306.00 374
15307.17 365
15308.34 389
15309.51 379
15310.67 382
15311.84 347
15313.01 374
15314.18 373
15315.35 345
15316.52 377
15317.68 355
15318.85 369
15320.02 364
15321.19 387
15322.36 364
15323.53 380
15324.69 386
15325.86 366
15327.03 395
15328.20 389
15329.37 376
15330.54 397
15331.71 403
15332.88 369
15334.05 378
15335.21 410
15336.38 398
15337.55 385
15338.72 370
15339.89 382
15341.06 392
15342.23 390
15343.40 364
15344.57 404
15345.74 362
15346.91 395
15348.08 433
15349.25 387
15350.42 398
15351.58 396
15352.75 392
15353.92 391
15355.09 374
15356.26 394
15357.43 404
15358.60 408
15359.77 389
15360.94 404
15362.11 411
15363.28 404
15364.45 383
15365.62 407
15366.79 409
15367.96 387
15369.13 432
15370.31 407
15371.48 405
15372.65 377
15373.82 411
15374.99 410
15376.16 374
15377.33 401
15378.50 388
15379.67 411
15380.84 391
15382.01 406
15383.18 406
15384.35 364
15385.52 395
15386.69 371
15387.87 374
15389.04 354
15390.21 361
15391.38 399
15392.55 390
15393.72 398
15394.89 395
15396.06 405
15397.24 384
15398.41 373
15399.58 385
15400.75 374
15401.92 362
15403.09 345
15404.26 394
15405.44 363
15406.61 390
15407.78 354
15408.95 364
15410.12 364
15411.30 339
15412.47 345
15413.64 352
15414.81 335
15415.98 330
15417.16 345
15418.33 337
15419.50 351
15420.67 355
15421.84 348
15423.02 336
15424.19 351
15425.36 338
15426.53 353
15427.71 378
15428.88 344
15430.05 342
15431.22 333
15432.40 330
15433.57 332
15434.74 323
15435.92 337
15437.09 353
15438.26 339
15439.43 352
15440.61 350
15441.78 358
15442.95 332
15444.13 342
15445.30 371
15446.47 328
15447.65 324
15448.82 339
15449.99 335
15451.17 347
15452.34 315
15453.51 327
15454.69 348
15455.86 321
15457.03 361
15458.21 350
15459.38 354
15460.56 319
15461.73 335
15462.90 322
15464.08 321
15465.25 350
15466.43 331
15467.60 327
15468.77 342
15469.95 364
15471.12 341
15472.30 335
15473.47 343
15474.64 315
15475.82 339
15476.99 374
15478.17 332
15479.34 327
15480.52 347
15481.69 322
15482.87 366
15484.04 368
15485.22 359
15486.39 342
15487.56 341
15488.74 326
15489.91 338
15491.09 328
15492.26 368
15493.44 360
15494.61 346
15495.79 375
15496.96 363
15498.14 363
15499.32 341
15500.49 329
15501.67 342
15502.84 326
15504.02 326
15505.19 335
15506.37 342
15507.54 334
15508.72 327
15509.89 331
15511.07 331
15512.25 326
15513.42 355
15514.60 353
15515.77 368
15516.95 357
15518.13 372
15519.30 359
15520.48 346
15521.65 327
15522.83 348
15524.01 360
15525.18 327
15526.36 355
15527.53 383
15528.71 345
15529.89 364
15531.06 380
15532.24 379
15533.42 371
15534.59 353
15535.77 357
15536.95 350
15538.12 366
15539.30 404
15540.48 370
15541.65 373
15542.83 354
15544.01 378
15545.18 397
15546.36 380
15547.54 367
15548.72 370
15549.89 373
15551.07 403
15552.25 381
15553.42 397
15554.60 391
15555.78 399
15556.96 393
15558.13 377
15559.31 399
15560.49 405
15561.67 382
15562.84 395
15564.02 429
15565.20 400
15566.38 393
15567.56 392
15568.73 411
15569.91 401
15571.09 387
15572.27 429
15573.45 420
15574.62 400
15575.80 413
15576.98 390
15578.16 398
15579.34 407
15580.52 441
15581.69 423
15582.87 428
15584.05 401
15585.23 414
15586.41 432
15587.59 417
15588.76 448
15589.94 436
15591.12 438
15592.30 451
15593.48 427
15594.66 465
15595.84 455
15597.02 484
15598.20 469
15599.37 453
15600.55 475
15601.73 477
15602.91 444
15604.09 450
15605.27 487
15606.45 473
15607.63 495
15608.81 473
15609.99 486
15611.17 468
15612.35 477
15613.53 507
15614.71 478
15615.89 501
15617.07 503
15618.25 487
15619.43 528
15620.60 511
15621.78 512
15622.96 511
15624.14 515
15625.32 531
15626.50 548
15627.68 526
15628.87 546
15630.05 561
15631.23 529
15632.41 555
15633.59 550
15634.77 564
15635.95 545
15637.13 551
15638.31 556
15639.49 556
15640.67 558
15641.85 546
15643.03 543
15644.21 552
15645.39 580
15646.57 529
15647.75 576
15648.93 542
15650.12 585
15651.30 606
15652.48 570
15653.66 570
15654.84 566
15656.02 536
15657.20 604
15658.38 567
15659.56 599
15660.75 606
15661.93 553
15663.11 533
15664.29 546
15665.47 588
15666.65 538
15667.84 556
15669.02 567
15670.20 576
15671.38 607
15672.56 551
15673.74 555
15674.93 547
15676.11 553
15677.29 581
15678.47 541
15679.65 567
15680.84 578
15682.02 596
15683.20 529
15684.38 554
15685.56 531
15686.75 548
15687.93 527
15689.11 528
15690.29 515
15691.48 525
15692.66 499
15693.84 532
15695.02 531
15696.21 493
15697.39 530
15698.57 521
15699.76 549
15700.94 509
15702.12 485
15703.30 506
15704.49 505
15705.67 517
15706.85 519
15708.04 511
15709.22 510
15710.40 510
15711.59 542
15712.77 516
15713.95 520
15715.14 515
15716.32 542
15717.50 525
15718.69 520
15719.87 523
15721.05 580
15722.24 557
15723.42 525
15724.61 516
15725.79 554
15726.97 571
15728.16 563
15729.34 526
15730.53 546
15731.71 562
15732.89 555
15734.08 554
15735.26 572
15736.45 551
15737.63 573
15738.81 566
15740.00 592
15741.18 575
15742.37 554
15743.55 589
15744.74 581
15745.92 591
15747.11 587
15748.29 610
15749.48 596
15750.66 626
15751.84 610
15753.03 630
15754.21 619
15755.40 599
15756.58 611
15757.77 651
15758.95 673
15760.14 650
15761.32 618
15762.51 613
15763.70 653
15764.88 613
15766.07 608
15767.25 617
15768.44 654
15769.62 616
15770.81 600
15771.99 565
15773.18 557
15774.36 609
15775.55 606
15776.74 564
15777.92 597
15779.11 564
15780.29 583
15781.48 555
15782.67 566
15783.85 560
15785.04 543
15786.22 564
15787.41 536
15788.60 561
15789.78 567
15790.97 562
15792.15 573
15793.34 567
15794.53 534
15795.71 549
15796.90 530
15798.09 527
15799.27 518
15800.46 503
15801.65 509
15802.83 497
15804.02 475
15805.21 494
15806.39 497
15807.58 472
15808.77 484
15809.95 466
15811.14 467
15812.33 474
15813.52 466
15814.70 479
15815.89 462
15817.08 466
15818.26 477
15819.45 469
15820.64 496
15821.83 467
15823.01 460
15824.20 470
15825.39 441
15826.58 467
15827.76 476
15828.95 463
15830.14 452
15831.33 488
15832.52 501
15833.70 498
15834.89 449
15836.08 462
15837.27 483
15838.46 487
15839.64 470
15840.83 477
15842.02 459
15843.21 438
15844.40 450
15845.58 476
15846.77 504
15847.96 495
15849.15 472
15850.34 469
15851.53 465
15852.72 454
15853.90 463
15855.09 507
15856.28 449
15857.47 473
15858.66 462
15859.85 465
15861.04 470
15862.23 497
15863.41 483
15864.60 465
15865.79 454
15866.98 474
15868.17 478
15869.36 468
15870.55 482
15871.74 448
15872.93 465
15874.12 438
15875.31 443
15876.50 462
15877.69 477
15878.88 472
15880.06 484
15881.25 445
15882.44 493
15883.63 469
15884.82 477
15886.01 481
15887.20 486
15888.39 476
15889.58 501
15890.77 501
15891.96 525
15893.15 503
15894.34 454
15895.53 484
15896.72 503
15897.91 507
15899.10 463
15900.30 474
15901.49 495
15902.68 496
15903.87 494
15905.06 494
15906.25 493
15907.44 479
15908.63 516
15909.82 503
15911.01 531
15912.20 514
15913.39 515
15914.58 500
15915.77 476
15916.96 491
15918.16 529
15919.35 524
15920.54 500
15921.73 531
15922.92 524
15924.11 488
15925.30 492
15926.49 520
15927.69 489
15928.88 519
15930.07 490
15931.26 497
15932.45 498
15933.64 523
15934.84 475
15936.03 514
15937.22 527
15938.41 487
15939.60 455
15940.79 450
15941.99 455
15943.18 446
15944.37 423
15945.56 420
15946.75 441
15947.95 433
15949.14 452
15950.33 415
15951.52 449
15952.72 407
15953.91 394
15955.10 409
15956.29 407
15957.49 370
15958.68 383
15959.87 417
15961.06 414
15962.26 385
15963.45 381
15964.64 384
15965.83 378
15967.03 388
15968.22 387
15969.41 397
15970.61 391
15971.80 383
15972.99 378
15974.19 384
15975.38 349
15976.57 366
15977.76 366
15978.96 365
15980.15 331
15981.34 342
15982.54 364
15983.73 334
15984.93 354
15986.12 313
15987.31 360
15988.51 350
15989.70 313
15990.89 312
15992.09 336
15993.28 338
15994.48 359
15995.67 364
15996.86 324
15998.06 333
15999.25 325
16000.45 319
16001.64 326
16002.83 334
16004.03 337
16005.22 354
16006.42 349
16007.61 335
16008.81 305
16010.00 338
16011.19 352
16012.39 352
16013.58 340
16014.78 320
16015.97 315
16017.17 313
16018.36 344
16019.56 323
16020.75 350
16021.95 339
16023.14 349
16024.34 322
16025.53 332
16026.73 330
16027.92 323
16029.12 332
16030.31 330
16031.51 334
16032.70 352
16033.90 344
16035.09 324
16036.29 355
16037.48 319
16038.68 325
16039.88 337
16041.07 318
16042.27 288
16043.46 303
16044.66 309
16045.85 334
16047.05 306
16048.25 316
16049.44 299
16050.64 280
16051.83 290
16053.03 299
16054.23 313
16055.42 319
16056.62 337
16057.82 324
16059.01 335
16060.21 318
16061.40 311
16062.60 303
16063.80 309
16064.99 292
16066.19 307
16067.39 286
16068.58 294
16069.78 333
16070.98 314
16072.17 327
16073.37 301
16074.57 303
16075.76 310
16076.96 304
16078.16 277
16079.36 266
16080.55 294
16081.75 294
16082.95 289
16084.14 284
16085.34 310
16086.54 283
16087.74 300
16088.93 289
16090.13 296
16091.33 289
16092.53 270
16093.72 292
16094.92 286
16096.12 292
16097.32 303
16098.51 279
16099.71 282
16100.91 291
16102.11 273
16103.31 275
16104.50 290
16105.70 285
16106.90 277
16108.10 299
16109.30 283
16110.49 299
16111.69 280
16112.89 293
16114.09 308
16115.29 279
16116.49 264
16117.68 266
16118.88 268
16120.08 279
16121.28 275
16122.48 269
16123.68 276
16124.88 268
16126.08 290
16127.27 252
16128.47 293
16129.67 283
16130.87 298
16132.07 277
16133.27 277
16134.47 267
16135.67 258
16136.87 245
16138.07 247
16139.27 278
16140.46 254
16141.66 276
16142.86 285
16144.06 295
16145.26 263
16146.46 301
16147.66 270
16148.86 284
16150.06 264
16151.26 278
16152.46 286
16153.66 284
16154.86 263
16156.06 279
16157.26 280
16158.46 291
16159.66 308
16160.86 269
16162.06 270
16163.26 263
16164.46 268
16165.66 263
16166.86 260
16168.06 283
16169.26 294
16170.46 260
16171.66 295
16172.86 297
16174.06 281
16175.26 261
16176.47 278
16177.67 275
16178.87 274
16180.07 290
16181.27 275
16182.47 305
16183.67 252
16184.87 293
16186.07 277
16187.27 292
16188.47 280
16189.68 283
16190.88 271
16192.08 295
16193.28 307
16194.48 307
16195.68 300
16196.88 296
16198.08 283
16199.29 299
16200.49 292
16201.69 303
16202.89 305
16204.09 266
16205.29 299
16206.50 287
16207.70 304
16208.90 299
16210.10 288
16211.30 313
16212.51 285
16213.71 293
16214.91 280
16216.11 298
16217.31 302
16218.52 341
16219.72 303
16220.92 332
16222.12 297
16223.33 306
16224.53 284
16225.73 304
16226.93 287
16228.14 297
16229.34 305
16230.54 320
16231.74 315
16232.95 318
16234.15 318
16235.35 277
16236.56 307
16237.76 292
16238.96 320
16240.16 338
16241.37 328
16242.57 320
16243.77 314
16244.98 321
16246.18 307
16247.38 303
16248.59 344
16249.79 335
16250.99 310
16252.20 309
16253.40 321
16254.60 316
16255.81 340
16257.01 333
16258.22 323
16259.42 350
16260.62 347
16261.83 322
16263.03 335
16264.23 339
16265.44 352
16266.64 377
16267.85 363
16269.05 355
16270.25 339
16271.46 363
16272.66 338
16273.87 334
16275.07 374
16276.28 326
16277.48 323
16278.69 331
16279.89 347
16281.09 357
16282.30 311
16283.50 333
16284.71 349
16285.91 377
16287.12 339
16288.32 343
16289.53 367
16290.73 355
16291.94 334
16293.14 347
16294.35 321
16295.55 320
16296.76 330
16297.96 346
16299.17 343
16300.37 347
16301.58 348
16302.78 337
16303.99 351
16305.19 338
16306.40 355
16307.61 374
16308.81 350
16310.02 359
16311.22 351
16312.43 322
16313.63 359
16314.84 338
16316.05 349
16317.25 300
16318.46 322
16319.66 337
16320.87 326
16322.08 320
16323.28 299
16324.49 321
16325.69 311
16326.90 331
16328.11 284
16329.31 298
16330.52 304
16331.73 318
16332.93 301
16334.14 317
16335.35 327
16336.55 303
16337.76 298
16338.97 320
16340.17 301
16341.38 285
16342.59 286
16343.79 297
16345.00 288
16346.21 304
16347.41 299
16348.62 285
16349.83 278
16351.03 272
16352.24 304
16353.45 283
16354.66 289
16355.86 290
16357.07 310
16358.28 308
16359.49 305
16360.69 295
16361.90 255
16363.11 294
16364.32 295
16365.52 288
16366.73 279
16367.94 299
16369.15 276
16370.35 278
16371.56 283
16372.77 290
16373.98 267
16375.19 279
16376.39 248
16377.60 254
16378.81 287
16380.02 301
16381.23 299
16382.44 281
16383.64 283
16384.85 285
16386.06 295
16387.27 235
16388.48 263
16389.69 266
16390.90 288
16392.10 271
16393.31 289
16394.52 257
16395.73 296
16396.94 298
16398.15 288
16399.36 282
16400.57 271
16401.77 296
16402.98 265
16404.19 274
16405.40 272
16406.61 290
16407.82 281
16409.03 287
16410.24 267
16411.45 283
16412.66 294
16413.87 258
16415.08 257
16416.29 275
16417.50 269
16418.71 271
16419.92 293
16421.12 285
16422.33 276
16423.54 269
16424.75 285
16425.96 266
16427.17 279
16428.38 243
16429.59 279
16430.80 278
16432.01 281
16433.22 274
16434.43 289
16435.64 293
16436.86 273
16438.07 266
16439.28 273
16440.49 270
16441.70 252
16442.91 272
16444.12 263
16445.33 262
16446.54 277
16447.75 272
16448.96 268
16450.17 270
16451.38 252
16452.59 266
16453.80 267
16455.02 285
16456.23 255
16457.44 243
16458.65 270
16459.86 234
16461.07 254
16462.28 265
16463.49 272
16464.70 273
16465.92 268
16467.13 269
16468.34 295
16469.55 256
16470.76 276
16471.97 239
16473.19 263
16474.40 248
16475.61 247
16476.82 284
16478.03 273
16479.24 264
16480.46 245
16481.67 273
16482.88 270
16484.09 277
16485.30 263
16486.52 278
16487.73 278
16488.94 276
16490.15 249
16491.37 254
16492.58 255
16493.79 235
16495.00 262
16496.21 234
16497.43 264
16498.64 257
16499.85 253
16501.07 257
16502.28 268
16503.49 271
16504.70 275
16505.92 260
16507.13 267
16508.34 260
16509.56 293
16510.77 267
16511.98 294
16513.19 278
16514.41 272
16515.62 289
16516.83 294
16518.05 264
16519.26 241
16520.47 262
16521.69 289
16522.90 264
16524.11 255
16525.33 269
16526.54 276
16527.76 256
16528.97 256
16530.18 283
16531.40 262
16532.61 267
16533.82 287
16535.04 294
16536.25 278
16537.47 278
16538.68 297
16539.89 284
16541.11 272
16542.32 262
16543.54 288
16544.75 269
16545.97 278
16547.18 271
16548.39 290
16549.61 306
16550.82 271
16552.04 283
16553.25 288
16554.47 285
16555.68 263
16556.90 287
16558.11 291
16559.33 293
16560.54 265
16561.76 278
16562.97 274
16564.19 285
16565.40 270
16566.62 294
16567.83 302
16569.05 281
16570.26 289
16571.48 274
16572.69 259
16573.91 296
16575.12 294
16576.34 301
16577.55 293
16578.77 275
16579.98 276
16581.20 261
16582.42 316
16583.63 244
16584.85 277
16586.06 281
16587.28 268
16588.49 271
16589.71 283
16590.93 280
16592.14 255
16593.36 271
16594.57 247
16595.79 261
16597.01 254
16598.22 292
16599.44 277
16600.66 265
16601.87 259
16603.09 283
16604.30 286
16605.52 298
16606.74 261
16607.95 268
16609.17 274
16610.39 253
16611.60 277
16612.82 250
16614.04 239
16615.25 252
16616.47 256
16617.69 233
16618.91 250
16620.12 241
16621.34 256
16622.56 261
16623.77 269
16624.99 264
16626.21 254
16627.43 251
16628.64 230
16629.86 252
16631.08 236
16632.30 234
16633.51 244
16634.73 245
16635.95 246
16637.17 257
16638.38 246
16639.60 251
16640.82 249
16642.04 268
16643.26 260
16644.47 233
16645.69 275
16646.91 216
16648.13 231
16649.35 256
16650.56 232
16651.78 231
16653.00 264
16654.22 224
16655.44 259
16656.65 246
16657.87 259
16659.09 269
16660.31 251
16661.53 228
16662.75 261
16663.97 265
16665.18 236
16666.40 228
16667.62 219
16668.84 214
16670.06 245
16671.28 249
16672.50 245
16673.72 215
16674.94 242
16676.15 275
16677.37 254
16678.59 227
16679.81 233
16681.03 223
16682.25 266
16683.47 225
16684.69 257
16685.91 259
16687.13 230
16688.35 272
16689.57 216
16690.79 236
16692.01 256
16693.23 246
16694.45 229
16695.67 242
16696.89 236
16698.11 216
16699.33 241
16700.55 258
16701.77 237
16702.99 245
16704.21 239
16705.43 235
16706.65 238
16707.87 222
16709.09 237
16710.31 243
16711.53 245
16712.75 253
16713.97 236
16715.19 229
16716.41 231
16717.63 231
16718.85 237
16720.07 232
16721.29 250
16722.51 248
16723.73 238
16724.95 239
16726.18 224
16727.40 241
16728.62 247
16729.84 240
16731.06 221
16732.28 239
16733.50 229
16734.72 249
16735.94 243
16737.17 225
16738.39 229
16739.61 215
16740.83 232
16742.05 259
16743.27 239
16744.49 250
16745.72 241
16746.94 221
16748.16 232
16749.38 234
16750.60 221
16751.83 252
16753.05 233
16754.27 225
16755.49 249
16756.71 220
16757.94 213
16759.16 230
16760.38 220
16761.60 219
16762.82 228
16764.05 240
16765.27 244
16766.49 230
16767.71 241
16768.94 263
16770.16 234
16771.38 246
16772.60 221
16773.83 244
16775.05 221
16776.27 231
16777.49 255
16778.72 229
16779.94 244
16781.16 242
16782.39 225
16783.61 223
16784.83 243
16786.06 242
16787.28 237
16788.50 241
16789.73 248
16790.95 255
16792.17 231
16793.40 232
16794.62 240
16795.84 247
16797.07 233
16798.29 243
16799.51 245
16800.74 246
16801.96 245
16803.18 243
16804.41 232
16805.63 273
16806.86 257
16808.08 258
16809.30 228
16810.53 249
16811.75 262
16812.98 227
16814.20 249
16815.42 261
16816.65 246
16817.87 252
16819.10 244
16820.32 260
16821.54 269
16822.77 247
16823.99 258
16825.22 235
16826.44 222
16827.67 248
16828.89 247
16830.12 249
16831.34 254
16832.57 253
16833.79 268
16835.02 273
16836.24 278
16837.47 269
16838.69 265
16839.92 265
16841.14 277
16842.37 262
16843.59 275
16844.82 280
16846.04 286
16847.27 267
16848.49 291
16849.72 308
16850.94 290
16852.17 305
16853.39 289
16854.62 285
16855.85 275
16857.07 275
16858.30 306
16859.52 286
16860.75 298
16861.97 301
16863.20 301
16864.43 277
16865.65 309
16866.88 289
16868.10 295
16869.33 323
16870.56 329
16871.78 293
16873.01 304
16874.24 326
16875.46 344
16876.69 330
16877.92 322
16879.14 337
16880.37 343
16881.59 325
16882.82 314
16884.05 308
16885.27 312
16886.50 330
16887.73 320
16888.96 330
16890.18 322
16891.41 335
16892.64 303
16893.86 331
16895.09 334
16896.32 347
16897.54 328
16898.77 290
16900.00 300
16901.23 333
16902.45 333
16903.68 321
16904.91 311
16906.14 338
16907.36 300
16908.59 310
16909.82 306
16911.05 308
16912.27 310
16913.50 296
16914.73 293
16915.96 290
16917.19 306
16918.41 285
16919.64 311
16920.87 303
16922.10 294
16923.33 305
16924.55 271
16925.78 293
16927.01 257
16928.24 283
16929.47 274
16930.69 275
16931.92 284
16933.15 292
16934.38 295
16935.61 284
16936.84 293
16938.07 289
16939.29 274
16940.52 289
16941.75 270
16942.98 267
16944.21 279
16945.44 260
16946.67 272
16947.90 268
16949.13 281
16950.35 259
16951.58 278
16952.81 296
16954.04 253
16955.27 258
16956.50 265
16957.73 276
16958.96 269
16960.19 277
16961.42 280
16962.65 293
16963.88 263
16965.11 289
16966.34 276
16967.57 273
16968.80 265
16970.03 293
16971.26 284
16972.49 270
16973.72 276
16974.95 280
16976.18 260
16977.41 240
16978.64 252
16979.87 265
16981.10 303
16982.33 261
16983.56 272
16984.79 258
16986.02 265
16987.25 247
16988.48 224
16989.71 245
16990.94 278
16992.17 275
16993.40 255
16994.63 256
16995.86 269
16997.09 245
16998.32 244
16999.55 240
17000.79 259
17002.02 273
17003.25 256
17004.48 240
17005.71 267
17006.94 277
17008.17 253
17009.40 258
17010.63 233
17011.87 247
17013.10 253
17014.33 243
17015.56 241
17016.79 245
17018.02 243
17019.25 252
17020.49 242
17021.72 246
17022.95 254
17024.18 231
17025.41 239
17026.64 243
17027.88 244
17029.11 247
17030.34 247
17031.57 241
17032.80 232
17034.04 245
17035.27 237
17036.50 251
17037.73 258
17038.97 244
17040.20 244
17041.43 263
17042.66 251
17043.90 238
17045.13 221
17046.36 226
17047.59 232
17048.83 232
17050.06 244
17051.29 245
17052.52 234
17053.76 217
17054.99 213
17056.22 230
17057.46 237
17058.69 238
17059.92 230
17061.15 233
17062.39 226
17063.62 211
17064.85 201
17066.09 227
17067.32 226
17068.55 251
17069.79 233
17071.02 249
17072.25 227
17073.49 217
17074.72 229
17075.96 217
17077.19 202
17078.42 221
17079.66 212
17080.89 229
17082.12 218
17083.36 224
17084.59 213
17085.83 202
17087.06 212
17088.29 215
17089.53 228
17090.76 222
17092.00 235
17093.23 221
17094.46 227
17095.70 211
17096.93 206
17098.17 219
17099.40 217
17100.64 225
17101.87 225
17103.11 231
17104.34 227
17105.58 237
17106.81 232
17108.05 216
17109.28 222
17110.51 209
17111.75 224
17112.98 233
17114.22 224
17115.45 205
17116.69 220
17117.93 184
17119.16 197
17120.40 206
17121.63 235
17122.87 207
17124.10 228
17125.34 227
17126.57 227
17127.81 217
17129.04 200
17130.28 234
17131.51 226
17132.75 220
17133.99 210
17135.22 201
17136.46 222
17137.69 211
17138.93 220
17140.17 216
17141.40 209
17142.64 194
17143.87 200
17145.11 216
17146.35 208
17147.58 224
17148.82 221
17150.05 205
17151.29 216
17152.53 218
17153.76 233
17155.00 206
17156.24 215
17157.47 225
17158.71 225
17159.95 216
17161.18 214
17162.42 215
17163.66 184
17164.89 201
17166.13 224
17167.37 215
17168.60 217
17169.84 184
17171.08 203
17172.32 212
17173.55 216
17174.79 213
17176.03 218
17177.26 224
17178.50 209
17179.74 193
17180.98 194
17182.21 214
17183.45 211
17184.69 219
17185.93 200
17187.16 198
17188.40 191
17189.64 199
17190.88 200
17192.12 207
17193.35 214
17194.59 208
17195.83 206
17197.07 196
17198.31 209
17199.54 209
17200.78 216
17202.02 186
17203.26 211
17204.50 231
17205.73 182
17206.97 198
17208.21 209
17209.45 205
17210.69 203
17211.93 210
17213.17 200
17214.40 208
17215.64 202
17216.88 182
17218.12 198
17219.36 199
17220.60 196
17221.84 207
17223.08 212
17224.31 210
17225.55 213
17226.79 166
17228.03 180
17229.27 183
17230.51 205
17231.75 216
17232.99 200
17234.23 193
17235.47 171
17236.71 193
17237.95 210
17239.19 173
17240.43 184
17241.66 197
17242.90 172
17244.14 175
17245.38 196
17246.62 205
17247.86 201
17249.10 184
17250.34 189
17251.58 179
17252.82 179
17254.06 189
17255.30 199
17256.54 199
17257.78 193
17259.02 194
17260.26 189
17261.50 196
17262.74 182
17263.99 168
17265.23 184
17266.47 212
17267.71 172
17268.95 168
17270.19 191
17271.43 193
17272.67 200
17273.91 167
17275.15 182
17276.39 183
17277.63 201
17278.87 217
17280.11 205
17281.36 198
17282.60 177
17283.84 178
17285.08 198
17286.32 193
17287.56 181
17288.80 181
17290.04 196
17291.29 181
17292.53 185
17293.77 205
17295.01 193
17296.25 188
17297.49 205
17298.73 180
17299.98 165
17301.22 185
17302.46 180
17303.70 181
17304.94 190
17306.19 184
17307.43 202
17308.67 212
17309.91 199
17311.15 177
17312.40 169
17313.64 178
17314.88 193
17316.12 176
17317.37 180
17318.61 198
17319.85 166
17321.09 177
17322.33 169
17323.58 196
17324.82 181
17326.06 215
17327.31 205
17328.55 187
17329.79 189
17331.03 188
17332.28 198
17333.52 188
17334.76 169
17336.01 193
17337.25 181
17338.49 190
17339.73 191
17340.98 164
17342.22 174
17343.46 163
17344.71 178
17345.95 197
17347.19 203
17348.44 206
17349.68 201
17350.92 184
17352.17 194
17353.41 191
17354.66 230
17355.90 195
17357.14 189
17358.39 172
17359.63 166
17360.87 196
17362.12 181
17363.36 171
17364.61 177
17365.85 201
17367.09 162
17368.34 176
17369.58 175
17370.83 203
17372.07 194
17373.32 181
17374.56 172
17375.80 178
17377.05 175
17378.29 168
17379.54 184
17380.78 165
17382.03 187
17383.27 180
17384.52 179
17385.76 179
17387.01 192
17388.25 169
17389.50 198
17390.74 181
17391.99 188
17393.23 186
17394.48 178
17395.72 202
17396.97 203
17398.21 191
17399.46 159
17400.70 181
17401.95 186
17403.19 170
17404.44 206
17405.68 185
17406.93 204
17408.18 176
17409.42 169
17410.67 188
17411.91 176
17413.16 199
17414.40 208
17415.65 188
17416.90 192
17418.14 187
17419.39 183
17420.63 163
17421.88 187
17423.13 195
17424.37 199
17425.62 178
17426.86 205
17428.11 196
17429.36 179
17430.60 196
17431.85 180
17433.10 172
17434.34 188
17435.59 201
17436.84 184
17438.08 169
17439.33 190
17440.58 183
17441.82 175
17443.07 195
17444.32 187
17445.56 184
17446.81 178
17448.06 176
17449.30 171
17450.55 178
17451.80 178
17453.05 171
17454.29 197
17455.54 216
17456.79 179
17458.04 204
17459.28 192
17460.53 199
17461.78 197
17463.03 184
17464.27 189
17465.52 184
17466.77 192
17468.02 181
17469.26 184
17470.51 181
17471.76 206
17473.01 209
17474.25 208
17475.50 200
17476.75 186
17478.00 173
17479.25 199
17480.50 213
17481.74 198
17482.99 192
17484.24 163
17485.49 188
17486.74 197
17487.99 216
17489.23 178
17490.48 194
17491.73 208
17492.98 191
17494.23 198
17495.48 169
17496.73 198
17497.97 204
17499.22 194
17500.47 188
17501.72 184
17502.97 186
17504.22 201
17505.47 181
17506.72 179
17507.97 207
17509.22 219
17510.46 208
17511.71 206
17512.96 193
17514.21 201
17515.46 196
17516.71 204
17517.96 207
17519.21 182
17520.46 203
17521.71 209
17522.96 219
17524.21 205
17525.46 178
17526.71 193
17527.96 203
17529.21 187
17530.46 191
17531.71 206
17532.96 215
17534.21 179
17535.46 191
17536.71 194
17537.96 210
17539.21 198
17540.46 183
17541.71 202
17542.96 201
17544.21 193
17545.46 197
17546.71 213
17547.96 203
17549.21 221
17550.46 197
17551.71 211
17552.97 195
17554.22 195
17555.47 210
17556.72 205
17557.97 215
17559.22 207
17560.47 221
17561.72 202
17562.97 214
17564.22 229
17565.48 236
17566.73 211
17567.98 225
17569.23 215
17570.48 197
17571.73 197
17572.98 215
17574.24 221
17575.49 227
17576.74 228
17577.99 214
17579.24 218
17580.49 207
17581.75 207
17583.00 201
17584.25 206
17585.50 213
17586.75 202
17588.00 206
17589.26 248
17590.51 223
17591.76 218
17593.01 207
17594.27 220
17595.52 216
17596.77 230
17598.02 218
17599.27 202
17600.53 213
17601.78 211
17603.03 224
17604.28 200
17605.54 206
17606.79 216
17608.04 212
17609.30 196
17610.55 201
17611.80 204
17613.05 209
17614.31 215
17615.56 204
17616.81 229
17618.07 225
17619.32 240
17620.57 224
17621.83 205
17623.08 203
17624.33 227
17625.59 213
17626.84 217
17628.09 211
17629.35 242
17630.60 230
17631.85 229
17633.11 193
17634.36 234
17635.61 221
17636.87 203
17638.12 200
17639.38 223
17640.63 238
17641.88 223
17643.14 230
17644.39 224
17645.65 209
17646.90 219
17648.15 207
17649.41 197
17650.66 233
17651.92 215
17653.17 214
17654.42 222
17655.68 213
17656.93 198
17658.19 211
17659.44 210
17660.70 217
17661.95 203
17663.21 192
17664.46 188
17665.72 193
17666.97 216
17668.23 183
17669.48 200
17670.74 191
17671.99 198
17673.25 188
17674.50 194
17675.76 204
17677.01 208
17678.27 196
17679.52 191
17680.78 224
17682.03 208
17683.29 193
17684.54 203
17685.80 194
17687.05 209
17688.31 203
17689.57 178
17690.82 175
17692.08 196
17693.33 193
17694.59 189
17695.84 187
17697.10 204
17698.36 198
17699.61 182
17700.87 185
17702.12 183
17703.38 181
17704.64 193
17705.89 180
17707.15 207
17708.40 195
17709.66 204
17710.92 203
17712.17 230
17713.43 201
17714.69 179
17715.94 193
17717.20 195
17718.46 201
17719.71 205
17720.97 211
17722.23 184
17723.48 187
17724.74 185
17726.00 185
17727.25 189
17728.51 201
17729.77 207
17731.03 181
17732.28 170
17733.54 179
17734.80 189
17736.05 204
17737.31 182
17738.57 176
17739.83 172
17741.08 195
17742.34 186
17743.60 181
17744.86 167
17746.11 180
17747.37 180
17748.63 209
17749.89 188
17751.15 169
17752.40 169
17753.66 194
17754.92 196
17756.18 186
17757.43 183
17758.69 210
17759.95 175
17761.21 197
17762.47 200
17763.73 196
17764.98 198
17766.24 191
17767.50 193
17768.76 197
17770.02 187
17771.28 188
17772.53 207
17773.79 198
17775.05 187
17776.31 167
17777.57 170
17778.83 190
17780.09 194
17781.35 191
17782.60 171
17783.86 183
17785.12 202
17786.38 190
17787.64 172
17788.90 153
17790.16 179
17791.42 181
17792.68 191
17793.94 193
17795.20 179
17796.46 161
17797.72 182
17798.97 152
17800.23 164
17801.49 169
17802.75 169
17804.01 184
17805.27 178
17806.53 169
17807.79 164
17809.05 179
17810.31 154
17811.57 150
17812.83 159
17814.09 175
17815.35 175
17816.61 179
17817.87 173
17819.13 176
17820.39 163
17821.65 172
17822.91 167
17824.17 176
17825.43 170
17826.69 174
17827.96 164
17829.22 161
17830.48 196
17831.74 163
17833.00 171
17834.26 159
17835.52 166
17836.78 148
17838.04 154
17839.30 176
17840.56 178
17841.82 154
17843.09 153
17844.35 174
17845.61 175
17846.87 171
17848.13 190
17849.39 183
17850.65 185
17851.91 182
17853.18 161
17854.44 181
17855.70 156
17856.96 177
17858.22 166
17859.48 165
17860.74 174
17862.01 174
17863.27 187
17864.53 173
17865.79 185
17867.05 159
17868.32 150
17869.58 165
17870.84 163
17872.10 139
17873.36 173
17874.63 142
17875.89 176
17877.15 156
17878.41 162
17879.68 146
17880.94 158
17882.20 187
17883.46 154
17884.73 151
17885.99 174
17887.25 169
17888.51 180
17889.78 182
17891.04 154
17892.30 167
17893.56 197
17894.83 160
17896.09 169
17897.35 162
17898.62 165
17899.88 175
17901.14 170
17902.41 156
17903.67 158
17904.93 168
17906.20 171
17907.46 163
17908.72 181
17909.99 174
17911.25 191
17912.51 169
17913.78 177
17915.04 161
17916.30 168
17917.57 178
17918.83 183
17920.09 168
17921.36 168
17922.62 176
17923.89 178
17925.15 181
17926.41 151
17927.68 185
17928.94 174
17930.21 186
17931.47 163
17932.73 162
17934.00 185
17935.26 162
17936.53 181
17937.79 162
17939.06 176
17940.32 168
17941.59 174
17942.85 175
17944.11 172
17945.38 162
17946.64 170
17947.91 194
17949.17 174
17950.44 161
17951.70 161
17952.97 183
17954.23 181
17955.50 179
17956.76 173
17958.03 168
17959.29 141
17960.56 181
17961.82 163
17963.09 173
17964.35 174
17965.62 178
17966.89 170
17968.15 187
17969.42 168
17970.68 168
17971.95 168
17973.21 160
17974.48 181
17975.74 167
17977.01 196
17978.28 196
17979.54 180
17980.81 178
17982.07 156
17983.34 180
17984.61 168
17985.87 169
17987.14 166
17988.40 150
17989.67 177
17990.94 178
17992.20 179
17993.47 150
17994.74 150
17996.00 167
17997.27 172
17998.54 160
17999.80 160
18001.07 149
18002.34 186
18003.60 158
18004.87 160
18006.14 148
18007.40 171
18008.67 180
18009.94 155
18011.20 135
18012.47 185
18013.74 180
18015.00 175
18016.27 163
18017.54 142
18018.81 173
18020.07 178
18021.34 182
18022.61 168
18023.88 156
18025.14 146
18026.41 159
18027.68 168
18028.95 190
18030.21 161
18031.48 164
18032.75 168
18034.02 165
18035.28 176
18036.55 168
18037.82 168
18039.09 155
18040.36 169
18041.62 154
18042.89 172
18044.16 181
18045.43 193
18046.70 179
18047.97 168
18049.23 182
18050.50 175
18051.77 175
18053.04 171
18054.31 171
18055.58 163
18056.84 165
18058.11 161
18059.38 178
18060.65 186
18061.92 174
18063.19 174
18064.46 166
18065.73 179
18067.00 166
18068.26 185
18069.53 174
18070.80 170
18072.07 153
18073.34 174
18074.61 174
18075.88 197
18077.15 171
18078.42 182
18079.69 158
18080.96 158
18082.23 184
18083.50 185
18084.77 176
18086.03 171
18087.30 186
18088.57 188
18089.84 183
18091.11 135
18092.38 160
18093.65 191
18094.92 168
18096.19 152
18097.46 180
18098.73 160
18100.00 172
18101.27 169
18102.54 159
18103.81 160
18105.08 162
18106.35 174
18107.63 178
18108.90 165
18110.17 145
18111.44 156
18112.71 164
18113.98 186
18115.25 179
18116.52 186
18117.79 171
18119.06 190
18120.33 157
18121.60 159
18122.87 155
18124.14 166
18125.42 181
18126.69 182
18127.96 170
18129.23 152
18130.50 204
18131.77 199
18133.04 176
18134.31 151
18135.58 192
18136.86 175
18138.13 149
18139.40 142
18140.67 167
18141.94 145
18143.21 167
18144.49 183
18145.76 172
18147.03 134
18148.30 164
18149.57 198
18150.84 166
18152.12 143
18153.39 175
18154.66 199
18155.93 187
18157.20 169
18158.48 167
18159.75 175
18161.02 154
18162.29 165
18163.57 180
18164.84 150
18166.11 173
18167.38 156
18168.66 170
18169.93 168
18171.20 159
18172.47 172
18173.75 188
18175.02 181
18176.29 190
18177.56 179
18178.84 187
18180.11 165
18181.38 161
18182.66 163
18183.93 169
18185.20 151
18186.48 163
18187.75 161
18189.02 153
18190.30 188
18191.57 156
18192.84 147
18194.12 160
18195.39 174
18196.66 160
18197.94 176
18199.21 153
18200.48 159
18201.76 161
18203.03 154
18204.30 170
18205.58 169
18206.85 182
18208.13 154
18209.40 162
18210.67 157
18211.95 181
18213.22 164
18214.50 185
18215.77 185
18217.04 173
18218.32 160
18219.59 159
18220.87 168
18222.14 171
18223.42 169
18224.69 164
18225.97 174
18227.24 151
18228.51 159
18229.79 175
18231.06 186
18232.34 185
18233.61 175
18234.89 177
18236.16 178
18237.44 163
18238.71 175
18239.99 166
18241.26 162
18242.54 158
18243.81 160
18245.09 165
18246.36 176
18247.64 162
18248.91 155
18250.19 183
18251.47 164
18252.74 164
18254.02 168
18255.29 173
18256.57 185
18257.84 188
18259.12 176
18260.39 172
18261.67 162
18262.95 168
18264.22 174
18265.50 167
18266.77 161
18268.05 179
18269.33 174
18270.60 158
18271.88 168
18273.15 182
18274.43 191
18275.71 161
18276.98 195
18278.26 174
18279.54 175
18280.81 185
18282.09 175
18283.37 200
18284.64 162
18285.92 162
18287.20 183
18288.47 163
18289.75 174
18291.03 182
18292.30 169
18293.58 185
18294.86 165
18296.13 162
18297.41 184
18298.69 161
18299.96 165
18301.24 193
18302.52 187
18303.80 186
18305.07 175
18306.35 188
18307.63 201
18308.91 174
18310.18 174
18311.46 179
18312.74 173
18314.02 180
18315.29 197
18316.57 186
18317.85 182
18319.13 162
18320.40 178
18321.68 172
18322.96 192
18324.24 179
18325.52 198
18326.79 180
18328.07 168
18329.35 174
18330.63 185
18331.91 184
18333.19 177
18334.46 173
18335.74 175
18337.02 177
18338.30 165
18339.58 183
18340.86 186
18342.13 182
18343.41 181
18344.69 190
18345.97 189
18347.25 167
18348.53 179
18349.81 194
18351.09 176
18352.36 162
18353.64 187
18354.92 171
18356.20 175
18357.48 181
18358.76 194
18360.04 179
18361.32 170
18362.60 151
18363.88 163
18365.16 174
18366.44 147
18367.72 154
18369.00 180
18370.27 169
18371.55 163
18372.83 177
18374.11 172
18375.39 176
18376.67 168
18377.95 182
18379.23 155
18380.51 163
18381.79 173
18383.07 182
18384.35 183
18385.63 163
18386.91 158
18388.19 175
18389.47 154
18390.75 158
18392.03 159
18393.31 177
18394.60 174
18395.88 153
18397.16 165
18398.44 157
18399.72 164
18401.00 171
18402.28 158
18403.56 168
18404.84 164
18406.12 166
18407.40 164
18408.68 156
18409.96 152
18411.24 171
18412.53 143
18413.81 168
18415.09 159
18416.37 166
18417.65 176
18418.93 143
18420.21 171
18421.49 181
18422.78 163
18424.06 152
18425.34 170
18426.62 202
18427.90 178
18429.18 179
18430.46 162
18431.75 162
18433.03 161
18434.31 167
18435.59 168
18436.87 151
18438.16 155
18439.44 150
18440.72 166
18442.00 176
18443.28 176
18444.57 166
18445.85 164
18447.13 165
18448.41 163
18449.70 180
18450.98 167
18452.26 163
18453.54 180
18454.83 166
18456.11 156
18457.39 163
18458.67 171
18459.96 175
18461.24 170
18462.52 183
18463.80 163
18465.09 170
18466.37 159
18467.65 160
18468.94 154
18470.22 160
18471.50 155
18472.78 177
18474.07 171
18475.35 183
18476.63 166
18477.92 172
18479.20 183
18480.48 168
18481.77 181
18483.05 171
18484.34 171
18485.62 139
18486.90 178
18488.19 163
18489.47 152
18490.75 155
18492.04 159
18493.32 173
18494.61 160
18495.89 161
18497.17 156
18498.46 156
18499.74 159
18501.03 158
18502.31 151
18503.59 173
18504.88 173
18506.16 167
18507.45 168
18508.73 194
18510.02 148
18511.30 179
18512.58 164
18513.87 172
18515.15 174
18516.44 183
18517.72 189
18519.01 176
18520.29 185
18521.58 160
18522.86 159
18524.15 170
18525.43 177
18526.72 171
18528.00 170
18529.29 164
18530.57 170
18531.86 175
18533.14 159
18534.43 157
18535.71 185
18537.00 162
18538.28 168
18539.57 165
18540.86 162
18542.14 183
18543.43 178
18544.71 178
18546.00 175
18547.28 167
18548.57 169
18549.85 172
18551.14 166
18552.43 145
18553.71 159
18555.00 185
18556.28 180
18557.57 187
18558.86 170
18560.14 154
18561.43 162
18562.72 151
18564.00 194
18565.29 178
18566.57 162
18567.86 169
18569.15 162
18570.43 166
18571.72 165
18573.01 156
18574.29 183
18575.58 168
18576.87 168
18578.15 178
18579.44 168
18580.73 180
18582.01 174
18583.30 181
18584.59 176
18585.88 174
18587.16 181
18588.45 183
18589.74 169
18591.02 164
18592.31 172
18593.60 176
18594.89 170
18596.17 173
18597.46 160
18598.75 179
18600.04 192
18601.32 175
18602.61 162
18603.90 166
18605.19 184
18606.47 177
18607.76 183
18609.05 172
18610.34 183
18611.63 174
18612.91 169
18614.20 169
18615.49 185
18616.78 174
18618.07 170
18619.35 174
18620.64 199
18621.93 178
18623.22 174
18624.51 181
18625.80 182
18627.09 179
18628.37 184
18629.66 167
18630.95 166
18632.24 178
18633.53 185
18634.82 180
18636.11 174
18637.39 184
18638.68 190
18639.97 189
18641.26 165
18642.55 178
18643.84 167
18645.13 177
18646.42 174
18647.71 165
18649.00 169
18650.29 159
18651.58 175
18652.86 151
18654.15 162
18655.44 158
18656.73 160
18658.02 179
18659.31 165
18660.60 167
18661.89 166
18663.18 172
18664.47 180
18665.76 177
18667.05 165
18668.34 151
18669.63 165
18670.92 160
18672.21 158
18673.50 177
18674.79 150
18676.08 170
18677.37 151
18678.66 177
18679.95 142
18681.24 165
18682.53 184
18683.82 176
18685.11 150
18686.40 166
18687.69 176
18688.99 155
18690.28 186
18691.57 162
18692.86 159
18694.15 164
18695.44 171
18696.73 163
18698.02 141
18699.31 169
18700.60 156
18701.89 182
18703.19 167
18704.48 164
18705.77 161
18707.06 159
18708.35 126
18709.64 161
18710.93 165
18712.22 183
18713.52 175
18714.81 176
18716.10 158
18717.39 173
18718.68 164
18719.97 143
18721.27 143
18722.56 175
18723.85 150
18725.14 141
18726.43 160
18727.72 135
18729.02 157
18730.31 155
18731.60 175
18732.89 128
18734.19 161
18735.48 158
18736.77 179
18738.06 156
18739.35 152
18740.65 155
18741.94 161
18743.23 177
18744.52 155
18745.82 162
18747.11 134
18748.40 164
18749.70 147
18750.99 159
18752.28 148
18753.57 160
18754.87 158
18756.16 156
18757.45 128
18758.75 154
18760.04 157
18761.33 162
18762.63 143
18763.92 147
18765.21 153
18766.50 148
18767.80 189
18769.09 147
18770.38 168
18771.68 161
18772.97 190
18774.27 165
18775.56 168
18776.85 165
18778.15 149
18779.44 178
18780.73 148
18782.03 154
18783.32 155
18784.62 167
18785.91 136
18787.20 129
18788.50 149
18789.79 173
18791.09 169
18792.38 157
18793.67 153
18794.97 151
18796.26 177
18797.56 165
18798.85 149
18800.15 156
18801.44 155
18802.74 162
18804.03 155
18805.32 137
18806.62 157
18807.91 167
18809.21 172
18810.50 143
18811.80 166
18813.09 163
18814.39 166
18815.68 155
18816.98 163
18818.27 155
18819.57 177
18820.86 166
18822.16 145
18823.45 163
18824.75 149
18826.05 153
18827.34 150
18828.64 158
18829.93 136
18831.23 166
18832.52 170
18833.82 158
18835.11 160
18836.41 157
18837.71 155
18839.00 160
18840.30 144
18841.59 163
18842.89 155
18844.18 143
18845.48 157
18846.78 162
18848.07 164
18849.37 148
18850.67 167
18851.96 150
18853.26 152
18854.55 155
18855.85 177
18857.15 179
18858.44 170
18859.74 162
18861.04 173
18862.33 160
18863.63 144
18864.93 150
18866.22 163
18867.52 137
18868.82 139
18870.11 169
18871.41 153
18872.71 159
18874.00 144
18875.30 151
18876.60 152
18877.90 176
18879.19 153
18880.49 153
18881.79 158
18883.09 141
18884.38 162
18885.68 168
18886.98 171
18888.27 134
18889.57 171
18890.87 156
18892.17 150
18893.47 137
18894.76 164
18896.06 155
18897.36 165
18898.66 157
18899.95 152
18901.25 149
18902.55 135
18903.85 147
18905.15 139
18906.44 139
18907.74 135
18909.04 152
18910.34 153
18911.64 151
18912.94 151
18914.23 152
18915.53 141
18916.83 147
18918.13 161
18919.43 161
18920.73 161
18922.03 148
18923.32 147
18924.62 152
18925.92 143
18927.22 156
18928.52 147
18929.82 140
18931.12 148
18932.42 151
18933.72 155
18935.01 117
18936.31 128
18937.61 152
18938.91 163
18940.21 162
18941.51 165
18942.81 154
18944.11 140
18945.41 153
18946.71 151
18948.01 155
18949.31 154
18950.61 188
18951.91 155
18953.21 172
18954.51 163
18955.81 138
18957.11 161
18958.41 160
18959.71 166
18961.01 149
18962.31 145
18963.61 150
18964.91 150
18966.21 144
18967.51 178
18968.81 157
18970.11 161
18971.41 141
18972.71 148
18974.01 141
18975.31 151
18976.61 143
18977.91 143
18979.21 133
18980.51 147
18981.81 150
18983.11 168
18984.41 138
18985.71 135
18987.02 152
18988.32 155
18989.62 134
18990.92 138
18992.22 151
18993.52 158
18994.82 148
18996.12 138
18997.42 139
18998.73 153
19000.03 155
19001.33 145
19002.63 148
19003.93 150
19005.23 174
19006.53 153
19007.84 147
19009.14 133
19010.44 155
19011.74 139
19013.04 137
19014.34 164
19015.65 158
19016.95 146
19018.25 152
19019.55 144
19020.85 146
19022.16 173
19023.46 162
19024.76 164
19026.06 144
19027.37 167
19028.67 165
19029.97 135
19031.27 155
19032.57 143
19033.88 152
19035.18 145
19036.48 138
19037.79 155
19039.09 145
19040.39 166
19041.69 158
19043.00 149
19044.30 136
19045.60 155
19046.90 139
19048.21 149
19049.51 131
19050.81 140
19052.12 149
19053.42 136
19054.72 138
19056.03 155
19057.33 170
19058.63 144
19059.94 149
19061.24 135
19062.54 160
19063.85 157
19065.15 143
19066.45 151
19067.76 140
19069.06 141
19070.37 154
19071.67 141
19072.97 145
19074.28 165
19075.58 158
19076.88 153
19078.19 135
19079.49 142
19080.80 137
19082.10 149
19083.41 138
19084.71 154
19086.01 144
19087.32 141
19088.62 151
19089.93 147
19091.23 155
19092.54 172
19093.84 137
19095.14 150
19096.45 137
19097.75 137
19099.06 147
19100.36 160
19101.67 156
19102.97 147
19104.28 144
19105.58 153
19106.89 147
19108.19 157
19109.50 166
19110.80 150
19112.11 193
19113.41 165
19114.72 157
19116.02 147
19117.33 156
19118.64 159
19119.94 168
19121.25 180
19122.55 157
19123.86 161
19125.16 167
19126.47 158
19127.77 185
19129.08 162
19130.39 164
19131.69 174
19133.00 173
19134.30 160
19135.61 166
19136.92 139
19138.22 160
19139.53 146
19140.83 151
19142.14 150
19143.45 168
19144.75 152
19146.06 156
19147.37 154
19148.67 146
19149.98 153
19151.28 160
19152.59 156
19153.90 153
19155.20 140
19156.51 163
19157.82 155
19159.12 174
19160.43 150
19161.74 170
19163.05 152
19164.35 180
19165.66 143
19166.97 136
19168.27 155
19169.58 147
19170.89 172
19172.19 147
19173.50 158
19174.81 144
19176.12 140
19177.42 145
19178.73 137
19180.04 148
19181.35 149
19182.65 139
19183.96 144
19185.27 159
19186.58 162
19187.89 144
19189.19 146
19190.50 146
19191.81 143
19193.12 151
19194.42 140
19195.73 144
19197.04 143
19198.35 154
19199.66 142
19200.97 159
19202.27 135
19203.58 157
19204.89 148
19206.20 145
19207.51 157
19208.82 161
19210.12 146
19211.43 151
19212.74 145
19214.05 145
19215.36 150
19216.67 134
19217.98 134
19219.28 140
19220.59 131
19221.90 136
19223.21 150
19224.52 155
19225.83 148
19227.14 131
19228.45 151
19229.76 137
19231.07 143
19232.38 135
19233.68 149
19234.99 150
19236.30 157
19237.61 141
19238.92 140
19240.23 163
19241.54 159
19242.85 174
19244.16 148
19245.47 161
19246.78 144
19248.09 146
19249.40 160
19250.71 145
19252.02 160
19253.33 149
19254.64 173
19255.95 148
19257.26 137
19258.57 136
19259.88 142
19261.19 149
19262.50 156
19263.81 155
19265.12 173
19266.43 164
19267.74 143
19269.05 150
19270.36 159
19271.67 148
19272.99 139
19274.30 142
19275.61 158
19276.92 144
19278.23 150
19279.54 163
19280.85 159
19282.16 136
19283.47 144
19284.78 149
19286.09 140
19287.41 139
19288.72 153
19290.03 137
19291.34 143
19292.65 154
19293.96 154
19295.27 152
19296.58 139
19297.90 140
19299.21 144
19300.52 150
19301.83 136
19303.14 144
19304.45 144
19305.77 142
19307.08 164
19308.39 156
19309.70 139
19311.01 156
19312.33 142
19313.64 154
19314.95 138
19316.26 147
19317.57 138
19318.89 163
19320.20 134
19321.51 163
19322.82 153
19324.14 136
19325.45 154
19326.76 139
19328.07 133
19329.39 148
19330.70 146
19332.01 158
19333.32 152
19334.64 137
19335.95 128
19337.26 150
19338.58 148
19339.89 158
19341.20 149
19342.51 138
19343.83 124
19345.14 133
19346.45 145
19347.77 148
19349.08 133
19350.39 141
19351.71 145
19353.02 131
19354.33 161
19355.65 141
19356.96 150
19358.27 148
19359.59 145
19360.90 147
19362.21 150
19363.53 128
19364.84 152
19366.16 146
19367.47 158
19368.78 147
19370.10 139
19371.41 123
19372.73 136
19374.04 129
19375.35 136
19376.67 140
19377.98 160
19379.30 137
19380.61 141
19381.93 129
19383.24 142
19384.55 145
19385.87 152
19387.18 148
19388.50 142
19389.81 143
19391.13 136
19392.44 123
19393.76 140
19395.07 128
19396.39 149
19397.70 145
19399.02 130
19400.33 144
19401.65 142
19402.96 142
19404.28 141
19405.59 138
19406.91 156
19408.22 136
19409.54 153
19410.85 139
19412.17 128
19413.48 138
19414.80 126
19416.11 150
19417.43 151
19418.75 140
19420.06 163
19421.38 161
19422.69 140
19424.01 133
19425.32 135
19426.64 137
19427.96 139
19429.27 141
19430.59 132
19431.90 155
19433.22 146
19434.54 151
19435.85 143
19437.17 145
19438.49 127
19439.80 156
19441.12 168
19442.43 134
19443.75 144
19445.07 143
19446.38 143
19447.70 134
19449.02 138
19450.33 141
19451.65 143
19452.97 136
19454.28 149
19455.60 154
19456.92 150
19458.23 145
19459.55 138
19460.87 144
19462.19 145
19463.50 126
19464.82 154
19466.14 143
19467.45 153
19468.77 140
19470.09 142
19471.41 148
19472.72 142
19474.04 144
19475.36 150
19476.68 153
19477.99 139
19479.31 165
19480.63 152
19481.95 143
19483.27 160
19484.58 147
19485.90 133
19487.22 144
19488.54 142
19489.85 143
19491.17 120
19492.49 143
19493.81 160
19495.13 137
19496.45 144
19497.76 138
19499.08 151
19500.40 146
19501.72 146
19503.04 137
19504.36 144
19505.67 141
19506.99 158
19508.31 135
19509.63 142
19510.95 127
19512.27 145
19513.59 147
19514.91 143
19516.22 135
19517.54 139
19518.86 164
19520.18 164
19521.50 141
19522.82 137
19524.14 138
19525.46 142
19526.78 149
19528.10 159
19529.42 142
19530.74 135
19532.06 155
19533.37 144
19534.69 161
19536.01 170
19537.33 166
19538.65 158
19539.97 125
19541.29 135
19542.61 155
19543.93 136
19545.25 131
19546.57 150
19547.89 135
19549.21 159
19550.53 148
19551.85 153
19553.17 169
19554.49 151
19555.81 152
19557.13 167
19558.45 144
19559.77 143
19561.09 151
19562.41 158
19563.74 158
19565.06 135
19566.38 148
19567.70 150
19569.02 156
19570.34 155
19571.66 143
19572.98 129
19574.30 131
19575.62 135
19576.94 138
19578.26 137
19579.59 137
19580.91 174
19582.23 153
19583.55 137
19584.87 140
19586.19 155
19587.51 146
19588.83 154
19590.16 149
19591.48 139
19592.80 139
19594.12 154
19595.44 149
19596.76 157
19598.08 156
19599.41 135
19600.73 148
19602.05 157
19603.37 149
19604.69 132
19606.02 157
19607.34 142
19608.66 134
19609.98 159
19611.30 154
19612.63 125
19613.95 146
19615.27 158
19616.59 144
19617.91 143
19619.24 164
19620.56 149
19621.88 139
19623.20 153
19624.53 150
19625.85 171
19627.17 140
19628.50 144
19629.82 145
19631.14 157
19632.46 137
19633.79 132
19635.11 155
19636.43 149
19637.76 148
19639.08 149
19640.40 167
19641.72 133
19643.05 151
19644.37 154
19645.69 165
19647.02 159
19648.34 149
19649.66 132
19650.99 144
19652.31 136
19653.64 144
19654.96 146
19656.28 159
19657.61 158
19658.93 134
19660.25 147
19661.58 162
19662.90 141
19664.23 128
19665.55 158
19666.87 157
19668.20 155
19669.52 143
19670.85 140
19672.17 146
19673.49 148
19674.82 157
19676.14 154
19677.47 146
19678.79 155
19680.12 175
19681.44 141
19682.76 125
19684.09 129
19685.41 169
19686.74 134
19688.06 162
19689.39 146
19690.71 172
19692.04 139
19693.36 144
19694.69 161
19696.01 136
19697.34 142
19698.66 159
19699.99 156
19701.31 149
19702.64 129
19703.96 151
19705.29 167
19706.61 180
19707.94 157
19709.26 153
19710.59 160
19711.92 144
19713.24 157
19714.57 154
19715.89 160
19717.22 155
19718.54 163
19719.87 146
19721.20 141
19722.52 140
19723.85 144
19725.17 154
19726.50 130
19727.83 172
19729.15 129
19730.48 151
19731.80 145
19733.13 156
19734.46 155
19735.78 149
19737.11 157
19738.44 136
19739.76 129
19741.09 141
19742.41 146
19743.74 146
19745.07 155
19746.39 138
19747.72 133
19749.05 165
19750.37 151
19751.70 144
19753.03 144
19754.36 156
19755.68 143
19757.01 140
19758.34 129
19759.66 145
19760.99 161
19762.32 148
19763.65 152
19764.97 158
19766.30 137
19767.63 146
19768.95 142
19770.28 149
19771.61 162
19772.94 134
19774.27 152
19775.59 158
19776.92 127
19778.25 144
19779.58 143
19780.90 146
19782.23 145
19783.56 131
19784.89 153
19786.22 145
19787.54 144
19788.87 152
19790.20 150
19791.53 139
19792.86 156
19794.18 145
19795.51 140
19796.84 149
19798.17 149
19799.50 145
19800.83 144
19802.16 152
19803.48 138
19804.81 167
19806.14 156
19807.47 141
19808.80 135
19810.13 145
19811.46 140
19812.79 151
19814.11 156
19815.44 145
19816.77 150
19818.10 159
19819.43 151
19820.76 139
19822.09 139
19823.42 126
19824.75 149
19826.08 158
19827.41 149
19828.74 143
19830.07 158
19831.39 134
19832.72 145
19834.05 161
19835.38 129
19836.71 132
19838.04 166
19839.37 145
19840.70 131
19842.03 141
19843.36 142
19844.69 147
19846.02 157
19847.35 151
19848.68 139
19850.01 135
19851.34 157
19852.67 160
19854.00 142
19855.33 129
19856.66 137
19857.99 143
19859.33 144
19860.66 127
19861.99 146
19863.32 143
19864.65 147
19865.98 148
19867.31 146
19868.64 142
19869.97 142
19871.30 142
19872.63 148
19873.96 157
19875.29 157
19876.63 148
19877.96 152
19879.29 151
19880.62 129
19881.95 144
19883.28 154
19884.61 138
19885.94 149
19887.28 152
19888.61 157
19889.94 174
19891.27 144
19892.60 142
19893.93 140
19895.26 155
19896.60 151
19897.93 158
19899.26 152
19900.59 146
19901.92 135
19903.26 159
19904.59 116
19905.92 131
19907.25 149
19908.58 131
19909.92 155
19911.25 143
19912.58 149
19913.91 147
19915.24 156
19916.58 154
19917.91 155
19919.24 152
19920.57 156
19921.91 143
19923.24 150
19924.57 148
19925.91 145
19927.24 136
19928.57 137
19929.90 142
19931.24 144
19932.57 149
19933.90 144
19935.24 147
19936.57 156
19937.90 150
19939.23 139
19940.57 160
19941.90 153
19943.23 156
19944.57 152
19945.90 140
19947.23 167
19948.57 167
19949.90 146
19951.23 153
19952.57 162
19953.90 146
19955.24 154
19956.57 130
19957.90 137
19959.24 146
19960.57 175
19961.90 159
19963.24 146
19964.57 160
19965.91 168
19967.24 157
19968.58 151
19969.91 156
19971.24 167
19972.58 141
19973.91 133
19975.25 163
19976.58 185
19977.92 178
19979.25 167
19980.58 173
19981.92 163
19983.25 167
19984.59 155
19985.92 157
19987.26 164
19988.59 157
19989.93 162
19991.26 170
19992.60 162
19993.93 156
19995.27 150
19996.60 168
19997.94 153
19999.27 140
20000.61 164
20001.94 166
20003.28 142
20004.61 141
20005.95 158
20007.28 164
20008.62 149
20009.96 141
20011.29 142
20012.63 144
20013.96 144
20015.30 159
20016.63 173
20017.97 150
20019.30 146
20020.64 153
20021.98 142
20023.31 160
20024.65 159
20025.98 147
20027.32 158
20028.66 143
20029.99 131
20031.33 175
20032.67 153
20034.00 136
20035.34 169
20036.67 158
20038.01 148
20039.35 145
20040.68 136
20042.02 142
20043.36 155
20044.69 150
20046.03 151
20047.37 171
20048.70 142
20050.04 157
20051.38 154
20052.71 154
20054.05 131
20055.39 168
20056.73 157
20058.06 152
20059.40 153
20060.74 161
20062.07 151
20063.41 152
20064.75 134
20066.09 147
20067.42 142
20068.76 152
20070.10 167
20071.44 174
20072.77 163
20074.11 144
20075.45 139
20076.79 144
20078.13 152
20079.46 164
20080.80 159
20082.14 145
20083.48 143
20084.81 160
20086.15 166
20087.49 151
20088.83 143
20090.17 143
20091.51 176
20092.84 159
20094.18 151
20095.52 151
20096.86 169
20098.20 173
20099.54 170
20100.87 169
20102.21 145
20103.55 176
20104.89 171
20106.23 181
20107.57 154
20108.91 166
20110.25 161
20111.58 163
20112.92 150
20114.26 158
20115.60 168
20116.94 146
20118.28 153
20119.62 149
20120.96 137
20122.30 141
20123.64 161
20124.98 155
20126.31 161
20127.65 164
20128.99 178
