# Supplementary material for: MALDI-TOF MS typing enables the classification of brewing yeasts of the genus Saccharomyces to major beer styles
Source: PLoS One. 2017 Aug 9;12(8):e0181694. doi: 10.1371/journal.pone.0181694 (PMC5549903; doi:10.1371/journal.pone.0181694)
Supplement: S7 File — The directory includes 90 raw files and was zipped to “.zip”; the folder has three strains with 30 spectra per strain; S1 Text explains the raw files with an example and Table 1 represents the yeast strains used within the experiment. (ZIP) [file pone.0181694.s010.zip › 19-21/30278-69-Lag-Lag-Lag-YPG-18h-E-E_2016-09-22_6_0_B5_1.dat]

1999.90 1396
2000.32 1414
2000.75 1454
2001.17 1450
2001.59 1504
2002.01 1400
2002.43 1438
2002.86 1440
2003.28 1408
2003.70 1438
2004.12 1455
2004.54 1489
2004.97 1425
2005.39 1456
2005.81 1529
2006.23 1440
2006.66 1462
2007.08 1504
2007.50 1439
2007.92 1449
2008.35 1539
2008.77 1593
2009.19 1587
2009.61 1592
2010.04 1540
2010.46 1596
2010.88 1462
2011.31 1526
2011.73 1472
2012.15 1388
2012.57 1457
2013.00 1432
2013.42 1371
2013.84 1406
2014.27 1407
2014.69 1425
2015.11 1451
2015.54 1451
2015.96 1549
2016.38 1481
2016.81 1555
2017.23 1632
2017.65 1618
2018.08 1589
2018.50 1590
2018.93 1604
2019.35 1586
2019.77 1593
2020.20 1657
2020.62 1647
2021.04 1596
2021.47 1580
2021.89 1541
2022.32 1548
2022.74 1500
2023.17 1499
2023.59 1478
2024.01 1513
2024.44 1511
2024.86 1511
2025.29 1448
2025.71 1491
2026.14 1506
2026.56 1441
2026.98 1399
2027.41 1426
2027.83 1482
2028.26 1438
2028.68 1366
2029.11 1320
2029.53 1291
2029.96 1328
2030.38 1334
2030.81 1368
2031.23 1363
2031.66 1389
2032.08 1323
2032.51 1330
2032.93 1387
2033.36 1332
2033.78 1441
2034.21 1466
2034.63 1539
2035.06 1479
2035.49 1565
2035.91 1601
2036.34 1658
2036.76 1608
2037.19 1722
2037.61 1652
2038.04 1618
2038.47 1665
2038.89 1693
2039.32 1621
2039.74 1559
2040.17 1553
2040.59 1585
2041.02 1467
2041.45 1487
2041.87 1463
2042.30 1419
2042.73 1467
2043.15 1427
2043.58 1492
2044.00 1418
2044.43 1432
2044.86 1376
2045.28 1434
2045.71 1440
2046.14 1387
2046.56 1382
2046.99 1396
2047.42 1387
2047.84 1415
2048.27 1372
2048.70 1403
2049.12 1370
2049.55 1405
2049.98 1398
2050.40 1455
2050.83 1407
2051.26 1414
2051.69 1446
2052.11 1396
2052.54 1278
2052.97 1388
2053.40 1346
2053.82 1352
2054.25 1310
2054.68 1332
2055.10 1382
2055.53 1389
2055.96 1377
2056.39 1429
2056.82 1446
2057.24 1370
2057.67 1391
2058.10 1432
2058.53 1414
2058.95 1374
2059.38 1382
2059.81 1379
2060.24 1431
2060.67 1525
2061.09 1491
2061.52 1478
2061.95 1550
2062.38 1589
2062.81 1591
2063.24 1643
2063.66 1709
2064.09 1660
2064.52 1579
2064.95 1612
2065.38 1661
2065.81 1701
2066.24 1759
2066.66 1635
2067.09 1577
2067.52 1549
2067.95 1451
2068.38 1542
2068.81 1529
2069.24 1461
2069.67 1388
2070.10 1376
2070.52 1333
2070.95 1356
2071.38 1385
2071.81 1383
2072.24 1398
2072.67 1379
2073.10 1466
2073.53 1419
2073.96 1451
2074.39 1506
2074.82 1496
2075.25 1459
2075.68 1573
2076.11 1614
2076.54 1583
2076.97 1585
2077.40 1561
2077.83 1529
2078.26 1618
2078.69 1648
2079.12 1598
2079.55 1605
2079.98 1605
2080.41 1608
2080.84 1640
2081.27 1615
2081.70 1568
2082.13 1552
2082.56 1595
2082.99 1673
2083.42 1531
2083.85 1561
2084.28 1617
2084.71 1621
2085.14 1490
2085.57 1518
2086.00 1623
2086.43 1567
2086.86 1519
2087.29 1589
2087.73 1580
2088.16 1501
2088.59 1508
2089.02 1574
2089.45 1528
2089.88 1393
2090.31 1424
2090.74 1398
2091.17 1452
2091.61 1387
2092.04 1378
2092.47 1445
2092.90 1480
2093.33 1539
2093.76 1536
2094.19 1499
2094.63 1429
2095.06 1462
2095.49 1525
2095.92 1556
2096.35 1479
2096.78 1486
2097.22 1403
2097.65 1379
2098.08 1402
2098.51 1337
2098.94 1384
2099.38 1393
2099.81 1415
2100.24 1355
2100.67 1351
2101.11 1417
2101.54 1386
2101.97 1366
2102.40 1397
2102.83 1429
2103.27 1443
2103.70 1479
2104.13 1418
2104.56 1403
2105.00 1456
2105.43 1446
2105.86 1489
2106.30 1565
2106.73 1559
2107.16 1535
2107.59 1526
2108.03 1543
2108.46 1590
2108.89 1547
2109.33 1549
2109.76 1501
2110.19 1493
2110.63 1500
2111.06 1465
2111.49 1504
2111.93 1499
2112.36 1475
2112.79 1476
2113.23 1475
2113.66 1410
2114.09 1373
2114.53 1376
2114.96 1395
2115.40 1456
2115.83 1478
2116.26 1394
2116.70 1320
2117.13 1344
2117.56 1368
2118.00 1368
2118.43 1374
2118.87 1325
2119.30 1332
2119.73 1336
2120.17 1380
2120.60 1311
2121.04 1339
2121.47 1334
2121.91 1442
2122.34 1448
2122.78 1413
2123.21 1368
2123.64 1416
2124.08 1423
2124.51 1453
2124.95 1450
2125.38 1495
2125.82 1486
2126.25 1444
2126.69 1464
2127.12 1658
2127.56 1638
2127.99 1773
2128.43 1837
2128.86 1925
2129.30 1890
2129.73 1950
2130.17 2057
2130.60 2083
2131.04 2135
2131.47 2007
2131.91 1943
2132.35 1897
2132.78 1934
2133.22 1745
2133.65 1717
2134.09 1635
2134.52 1703
2134.96 1666
2135.40 1583
2135.83 1569
2136.27 1522
2136.70 1518
2137.14 1467
2137.57 1397
2138.01 1516
2138.45 1444
2138.88 1452
2139.32 1460
2139.76 1425
2140.19 1437
2140.63 1449
2141.06 1468
2141.50 1439
2141.94 1471
2142.37 1548
2142.81 1567
2143.25 1517
2143.68 1500
2144.12 1585
2144.56 1522
2144.99 1509
2145.43 1530
2145.87 1598
2146.30 1541
2146.74 1585
2147.18 1596
2147.62 1665
2148.05 1704
2148.49 1763
2148.93 1809
2149.36 1809
2149.80 1901
2150.24 1922
2150.68 1990
2151.11 2036
2151.55 1953
2151.99 1951
2152.43 1908
2152.86 1903
2153.30 1841
2153.74 1771
2154.18 1678
2154.61 1656
2155.05 1664
2155.49 1670
2155.93 1618
2156.37 1708
2156.80 1670
2157.24 1673
2157.68 1768
2158.12 1937
2158.56 1967
2158.99 1943
2159.43 2025
2159.87 2095
2160.31 1965
2160.75 1972
2161.19 1967
2161.62 1939
2162.06 2048
2162.50 1957
2162.94 2051
2163.38 1957
2163.82 1880
2164.26 1877
2164.69 1916
2165.13 1874
2165.57 1820
2166.01 1875
2166.45 1840
2166.89 1718
2167.33 1677
2167.77 1718
2168.21 1668
2168.65 1626
2169.08 1608
2169.52 1641
2169.96 1719
2170.40 1696
2170.84 1657
2171.28 1742
2171.72 1828
2172.16 1820
2172.60 1884
2173.04 1878
2173.48 1902
2173.92 1911
2174.36 1892
2174.80 1901
2175.24 1934
2175.68 1965
2176.12 1925
2176.56 1812
2177.00 1798
2177.44 1901
2177.88 2022
2178.32 1991
2178.76 1973
2179.20 1935
2179.64 1944
2180.08 1971
2180.52 1942
2180.96 1896
2181.40 1759
2181.84 1822
2182.28 1754
2182.72 1747
2183.16 1663
2183.60 1670
2184.04 1664
2184.48 1585
2184.93 1614
2185.37 1563
2185.81 1626
2186.25 1655
2186.69 1688
2187.13 1663
2187.57 1676
2188.01 1767
2188.45 1909
2188.89 1884
2189.34 1968
2189.78 1964
2190.22 2011
2190.66 2028
2191.10 1849
2191.54 1772
2191.98 1815
2192.43 1952
2192.87 1936
2193.31 1881
2193.75 1892
2194.19 1893
2194.63 1976
2195.08 1924
2195.52 2023
2195.96 2030
2196.40 1983
2196.84 2037
2197.29 2099
2197.73 2063
2198.17 1970
2198.61 1977
2199.06 1896
2199.50 1935
2199.94 1885
2200.38 1833
2200.82 1733
2201.27 1714
2201.71 1641
2202.15 1680
2202.59 1691
2203.04 1587
2203.48 1658
2203.92 1655
2204.37 1697
2204.81 1772
2205.25 1792
2205.69 1699
2206.14 1772
2206.58 1773
2207.02 1802
2207.47 1817
2207.91 1814
2208.35 1859
2208.80 1873
2209.24 1911
2209.68 1823
2210.13 1804
2210.57 1783
2211.01 1832
2211.46 1762
2211.90 1752
2212.34 1875
2212.79 1819
2213.23 1726
2213.67 1735
2214.12 1791
2214.56 1773
2215.01 1725
2215.45 1625
2215.89 1639
2216.34 1633
2216.78 1666
2217.23 1691
2217.67 1670
2218.11 1666
2218.56 1599
2219.00 1584
2219.45 1654
2219.89 1691
2220.34 1690
2220.78 1763
2221.22 1826
2221.67 1871
2222.11 1802
2222.56 1964
2223.00 1948
2223.45 1947
2223.89 2002
2224.34 1972
2224.78 1951
2225.23 2008
2225.67 2101
2226.12 2108
2226.56 1994
2227.01 1992
2227.45 1990
2227.90 2061
2228.34 1950
2228.79 1900
2229.23 1983
2229.68 2080
2230.12 2072
2230.57 2088
2231.01 2092
2231.46 2061
2231.90 2129
2232.35 2193
2232.80 2225
2233.24 2100
2233.69 2066
2234.13 2011
2234.58 1982
2235.02 1996
2235.47 1970
2235.92 1840
2236.36 1825
2236.81 1850
2237.25 1862
2237.70 1888
2238.15 1897
2238.59 1904
2239.04 1835
2239.49 1772
2239.93 1710
2240.38 1730
2240.82 1732
2241.27 1742
2241.72 1732
2242.16 1626
2242.61 1642
2243.06 1658
2243.50 1672
2243.95 1683
2244.40 1665
2244.84 1643
2245.29 1651
2245.74 1674
2246.19 1694
2246.63 1729
2247.08 1751
2247.53 1757
2247.97 1738
2248.42 1733
2248.87 1794
2249.32 1901
2249.76 1894
2250.21 1866
2250.66 1894
2251.10 1856
2251.55 1880
2252.00 1871
2252.45 1870
2252.89 1885
2253.34 1924
2253.79 1917
2254.24 1885
2254.69 1847
2255.13 1783
2255.58 1766
2256.03 1793
2256.48 1770
2256.93 1644
2257.37 1684
2257.82 1601
2258.27 1623
2258.72 1701
2259.17 1753
2259.61 1813
2260.06 1806
2260.51 1778
2260.96 1843
2261.41 1838
2261.86 1855
2262.31 1921
2262.75 2002
2263.20 2003
2263.65 1989
2264.10 2037
2264.55 2042
2265.00 2024
2265.45 2018
2265.90 1988
2266.34 2123
2266.79 2052
2267.24 2049
2267.69 2126
2268.14 2129
2268.59 2138
2269.04 2228
2269.49 2136
2269.94 2217
2270.39 2267
2270.84 2322
2271.29 2293
2271.74 2278
2272.18 2428
2272.63 2571
2273.08 2676
2273.53 2849
2273.98 3048
2274.43 3428
2274.88 3858
2275.33 4323
2275.78 4953
2276.23 5347
2276.68 5543
2277.13 5684
2277.58 5782
2278.03 5642
2278.48 5277
2278.93 4798
2279.38 4288
2279.83 3844
2280.28 3526
2280.73 3148
2281.19 2876
2281.64 2527
2282.09 2296
2282.54 2190
2282.99 2201
2283.44 2251
2283.89 2164
2284.34 1998
2284.79 2009
2285.24 2013
2285.69 2037
2286.14 2018
2286.59 1998
2287.04 2109
2287.50 2210
2287.95 2494
2288.40 2771
2288.85 3161
2289.30 3376
2289.75 3799
2290.20 4219
2290.65 4486
2291.11 4643
2291.56 4667
2292.01 4678
2292.46 4564
2292.91 4223
2293.36 3998
2293.82 3817
2294.27 3500
2294.72 3236
2295.17 2959
2295.62 2780
2296.07 2559
2296.53 2365
2296.98 2352
2297.43 2297
2297.88 2132
2298.33 2111
2298.79 2063
2299.24 1988
2299.69 1972
2300.14 1928
2300.60 1933
2301.05 1873
2301.50 1906
2301.95 2019
2302.41 1976
2302.86 1889
2303.31 1963
2303.76 2054
2304.22 1985
2304.67 1960
2305.12 1962
2305.57 2085
2306.03 1964
2306.48 2016
2306.93 2069
2307.39 2051
2307.84 2045
2308.29 2108
2308.75 2185
2309.20 2154
2309.65 2110
2310.11 2123
2310.56 2244
2311.01 2229
2311.47 2219
2311.92 2214
2312.37 2225
2312.83 2170
2313.28 2189
2313.73 2073
2314.19 2148
2314.64 2152
2315.09 2113
2315.55 2184
2316.00 2215
2316.46 2142
2316.91 2131
2317.36 2203
2317.82 2198
2318.27 2109
2318.73 2098
2319.18 2169
2319.63 2182
2320.09 2217
2320.54 2160
2321.00 2153
2321.45 2077
2321.91 2146
2322.36 2135
2322.82 2147
2323.27 2047
2323.72 2008
2324.18 1988
2324.63 2038
2325.09 2077
2325.54 2043
2326.00 2052
2326.45 2071
2326.91 2170
2327.36 2192
2327.82 2162
2328.27 2119
2328.73 2116
2329.18 2146
2329.64 2056
2330.09 2060
2330.55 2036
2331.00 2032
2331.46 1998
2331.92 1926
2332.37 1902
2332.83 1874
2333.28 1850
2333.74 1848
2334.19 1974
2334.65 1909
2335.10 1836
2335.56 1931
2336.02 1943
2336.47 1849
2336.93 1854
2337.38 1813
2337.84 1830
2338.30 1972
2338.75 1893
2339.21 1934
2339.66 1848
2340.12 1821
2340.58 1782
2341.03 1810
2341.49 1855
2341.95 1745
2342.40 1740
2342.86 1761
2343.32 1694
2343.77 1744
2344.23 1740
2344.68 1710
2345.14 1622
2345.60 1662
2346.06 1637
2346.51 1635
2346.97 1697
2347.43 1785
2347.88 1748
2348.34 1793
2348.80 1817
2349.25 1850
2349.71 1852
2350.17 1828
2350.63 1817
2351.08 1862
2351.54 1862
2352.00 1885
2352.46 1885
2352.91 1874
2353.37 1765
2353.83 1868
2354.29 1772
2354.74 1721
2355.20 1753
2355.66 1816
2356.12 1786
2356.57 1837
2357.03 1892
2357.49 1873
2357.95 1782
2358.41 1836
2358.86 1771
2359.32 1731
2359.78 1815
2360.24 1850
2360.70 1863
2361.15 1917
2361.61 1940
2362.07 1982
2362.53 2022
2362.99 2068
2363.45 1948
2363.91 1983
2364.36 2089
2364.82 2165
2365.28 2217
2365.74 2209
2366.20 2238
2366.66 2103
2367.12 2214
2367.57 2197
2368.03 2126
2368.49 2119
2368.95 2044
2369.41 2023
2369.87 1933
2370.33 1988
2370.79 1957
2371.25 1968
2371.71 1928
2372.17 1962
2372.63 2067
2373.09 2149
2373.54 2176
2374.00 2095
2374.46 2272
2374.92 2352
2375.38 2252
2375.84 2339
2376.30 2323
2376.76 2239
2377.22 2192
2377.68 2161
2378.14 2137
2378.60 2106
2379.06 2085
2379.52 2158
2379.98 2093
2380.44 2092
2380.90 1954
2381.36 1985
2381.82 1972
2382.28 2059
2382.74 2051
2383.20 1971
2383.66 1851
2384.12 1815
2384.59 1730
2385.05 1769
2385.51 1790
2385.97 1779
2386.43 1687
2386.89 1692
2387.35 1808
2387.81 1808
2388.27 1873
2388.73 1999
2389.19 2115
2389.65 1980
2390.12 1963
2390.58 2075
2391.04 2081
2391.50 2119
2391.96 2064
2392.42 2097
2392.88 2039
2393.34 2031
2393.81 2033
2394.27 2065
2394.73 2068
2395.19 2093
2395.65 1969
2396.11 2014
2396.57 1986
2397.04 2111
2397.50 2116
2397.96 2194
2398.42 2191
2398.88 2193
2399.35 2231
2399.81 2219
2400.27 2147
2400.73 2046
2401.19 2007
2401.66 2020
2402.12 2022
2402.58 2031
2403.04 2025
2403.51 2055
2403.97 2083
2404.43 1977
2404.89 2006
2405.36 2025
2405.82 2072
2406.28 2022
2406.74 2031
2407.21 2002
2407.67 2062
2408.13 2075
2408.59 1973
2409.06 2054
2409.52 1984
2409.98 1955
2410.45 1944
2410.91 1858
2411.37 1775
2411.84 1890
2412.30 1812
2412.76 1928
2413.23 1915
2413.69 1917
2414.15 1975
2414.62 1878
2415.08 1951
2415.54 1966
2416.01 1985
2416.47 1990
2416.93 2076
2417.40 2078
2417.86 2162
2418.32 2231
2418.79 2338
2419.25 2325
2419.72 2416
2420.18 2455
2420.64 2522
2421.11 2484
2421.57 2425
2422.04 2401
2422.50 2384
2422.96 2445
2423.43 2474
2423.89 2399
2424.36 2293
2424.82 2245
2425.29 2242
2425.75 2158
2426.22 2158
2426.68 2151
2427.15 2108
2427.61 2013
2428.07 2004
2428.54 1934
2429.00 1868
2429.47 1860
2429.93 1864
2430.40 1879
2430.86 1831
2431.33 1814
2431.79 1877
2432.26 1802
2432.72 1886
2433.19 1944
2433.65 1963
2434.12 2060
2434.59 1988
2435.05 2098
2435.52 2075
2435.98 2132
2436.45 2119
2436.91 2037
2437.38 2100
2437.84 2219
2438.31 2232
2438.78 2207
2439.24 2264
2439.71 2325
2440.17 2418
2440.64 2477
2441.10 2424
2441.57 2387
2442.04 2393
2442.50 2394
2442.97 2350
2443.44 2261
2443.90 2187
2444.37 2125
2444.83 2086
2445.30 2045
2445.77 2028
2446.23 2035
2446.70 1936
2447.17 1928
2447.63 1909
2448.10 1820
2448.57 1860
2449.03 1927
2449.50 1820
2449.97 1879
2450.43 1874
2450.90 1840
2451.37 1861
2451.83 1892
2452.30 1840
2452.77 1854
2453.24 1860
2453.70 1838
2454.17 1840
2454.64 1810
2455.10 1822
2455.57 1873
2456.04 1832
2456.51 1884
2456.97 1875
2457.44 1864
2457.91 1824
2458.38 1868
2458.84 1917
2459.31 1940
2459.78 1893
2460.25 1882
2460.72 1855
2461.18 1855
2461.65 1880
2462.12 1787
2462.59 1846
2463.06 1853
2463.52 1807
2463.99 1882
2464.46 1951
2464.93 1969
2465.40 1920
2465.86 1875
2466.33 1913
2466.80 2012
2467.27 1958
2467.74 2074
2468.21 2019
2468.68 1977
2469.14 2046
2469.61 2096
2470.08 2036
2470.55 2119
2471.02 2094
2471.49 2082
2471.96 1973
2472.43 1955
2472.90 1951
2473.36 1961
2473.83 2059
2474.30 2084
2474.77 2019
2475.24 2030
2475.71 2023
2476.18 2044
2476.65 2050
2477.12 2018
2477.59 2000
2478.06 2027
2478.53 2065
2479.00 2090
2479.47 1980
2479.94 1903
2480.41 1936
2480.87 1982
2481.34 1961
2481.81 2004
2482.28 1925
2482.75 1791
2483.22 1807
2483.69 1810
2484.16 1821
2484.63 1882
2485.10 1828
2485.57 1824
2486.05 1813
2486.52 1849
2486.99 1941
2487.46 1972
2487.93 1925
2488.40 1942
2488.87 1915
2489.34 1889
2489.81 1917
2490.28 1879
2490.75 1899
2491.22 1961
2491.69 1914
2492.16 1883
2492.63 1909
2493.10 1910
2493.58 1989
2494.05 2033
2494.52 1989
2494.99 1973
2495.46 1966
2495.93 2032
2496.40 2075
2496.87 2137
2497.34 2111
2497.82 2110
2498.29 2052
2498.76 2028
2499.23 2054
2499.70 1996
2500.17 1936
2500.64 1944
2501.12 1969
2501.59 1928
2502.06 1927
2502.53 1821
2503.00 1777
2503.48 1800
2503.95 1924
2504.42 1846
2504.89 1911
2505.36 1949
2505.84 1995
2506.31 1984
2506.78 2057
2507.25 2010
2507.72 2037
2508.20 2060
2508.67 2124
2509.14 2215
2509.61 2403
2510.09 2520
2510.56 2652
2511.03 2785
2511.50 2802
2511.98 3004
2512.45 3043
2512.92 3054
2513.40 3095
2513.87 3096
2514.34 2904
2514.81 2783
2515.29 2585
2515.76 2505
2516.23 2297
2516.71 2193
2517.18 2248
2517.65 2203
2518.13 2013
2518.60 2033
2519.07 2046
2519.55 2002
2520.02 1992
2520.49 1977
2520.97 2016
2521.44 1982
2521.91 1916
2522.39 1893
2522.86 1991
2523.34 2009
2523.81 2029
2524.28 2041
2524.76 1899
2525.23 2003
2525.70 2035
2526.18 1935
2526.65 1983
2527.13 2001
2527.60 1926
2528.08 1969
2528.55 1988
2529.02 1924
2529.50 2025
2529.97 1967
2530.45 1927
2530.92 2022
2531.40 2063
2531.87 2121
2532.34 2113
2532.82 2130
2533.29 2088
2533.77 2134
2534.24 2086
2534.72 2108
2535.19 2102
2535.67 2219
2536.14 2200
2536.62 2276
2537.09 2291
2537.57 2252
2538.04 2285
2538.52 2303
2538.99 2225
2539.47 2212
2539.94 2214
2540.42 2222
2540.90 2198
2541.37 2173
2541.85 2126
2542.32 2141
2542.80 2129
2543.27 2254
2543.75 2245
2544.22 2339
2544.70 2365
2545.18 2545
2545.65 2627
2546.13 2787
2546.60 3115
2547.08 3241
2547.56 3323
2548.03 3422
2548.51 3428
2548.98 3539
2549.46 3454
2549.94 3378
2550.41 3208
2550.89 3053
2551.37 2929
2551.84 2902
2552.32 2902
2552.80 2814
2553.27 2765
2553.75 2715
2554.23 2689
2554.70 2648
2555.18 2632
2555.66 2566
2556.13 2489
2556.61 2466
2557.09 2471
2557.56 2321
2558.04 2342
2558.52 2272
2558.99 2249
2559.47 2321
2559.95 2271
2560.43 2269
2560.90 2199
2561.38 2251
2561.86 2126
2562.33 2065
2562.81 2135
2563.29 2090
2563.77 2095
2564.25 2091
2564.72 2118
2565.20 2082
2565.68 2015
2566.16 1981
2566.63 2052
2567.11 2071
2567.59 2058
2568.07 2033
2568.55 2063
2569.02 1946
2569.50 1988
2569.98 1991
2570.46 1933
2570.94 2033
2571.41 2004
2571.89 1935
2572.37 1937
2572.85 1860
2573.33 1875
2573.81 1851
2574.28 1989
2574.76 2008
2575.24 2010
2575.72 2071
2576.20 2050
2576.68 2038
2577.16 2029
2577.64 1967
2578.11 1947
2578.59 1960
2579.07 2004
2579.55 1977
2580.03 1982
2580.51 1960
2580.99 1908
2581.47 2026
2581.95 2004
2582.43 1923
2582.91 1862
2583.39 1901
2583.86 1951
2584.34 1981
2584.82 1983
2585.30 2056
2585.78 2024
2586.26 2057
2586.74 2024
2587.22 2067
2587.70 2079
2588.18 2043
2588.66 1995
2589.14 2026
2589.62 1947
2590.10 1924
2590.58 1938
2591.06 1925
2591.54 1971
2592.02 2028
2592.50 2027
2592.98 2069
2593.46 2071
2593.94 2025
2594.42 2067
2594.90 2160
2595.38 2137
2595.86 2098
2596.35 2103
2596.83 2120
2597.31 2166
2597.79 2213
2598.27 2181
2598.75 2223
2599.23 2131
2599.71 2143
2600.19 2067
2600.67 2170
2601.15 2086
2601.63 2046
2602.12 1990
2602.60 2046
2603.08 2085
2603.56 2102
2604.04 2099
2604.52 2131
2605.00 2178
2605.48 2136
2605.97 2095
2606.45 2123
2606.93 2170
2607.41 2213
2607.89 2154
2608.37 2128
2608.86 2112
2609.34 2099
2609.82 2147
2610.30 2167
2610.78 2094
2611.26 2023
2611.75 2118
2612.23 2024
2612.71 2123
2613.19 2112
2613.68 2005
2614.16 2008
2614.64 2038
2615.12 1974
2615.60 2036
2616.09 2046
2616.57 2032
2617.05 2106
2617.53 2037
2618.02 2127
2618.50 2119
2618.98 2172
2619.46 2214
2619.95 2093
2620.43 2105
2620.91 2158
2621.40 2230
2621.88 2243
2622.36 2149
2622.85 2281
2623.33 2340
2623.81 2348
2624.29 2325
2624.78 2360
2625.26 2368
2625.74 2327
2626.23 2256
2626.71 2117
2627.19 2162
2627.68 2147
2628.16 2082
2628.64 2127
2629.13 2143
2629.61 2108
2630.10 2200
2630.58 2217
2631.06 2130
2631.55 2233
2632.03 2281
2632.51 2280
2633.00 2280
2633.48 2185
2633.97 2185
2634.45 2227
2634.94 2234
2635.42 2218
2635.90 2155
2636.39 2146
2636.87 2246
2637.36 2286
2637.84 2251
2638.33 2249
2638.81 2386
2639.29 2413
2639.78 2252
2640.26 2338
2640.75 2286
2641.23 2269
2641.72 2277
2642.20 2250
2642.69 2196
2643.17 2105
2643.66 2199
2644.14 2053
2644.63 2047
2645.11 2071
2645.60 2128
2646.08 2123
2646.57 2165
2647.05 2149
2647.54 2173
2648.02 2175
2648.51 2223
2648.99 2221
2649.48 2272
2649.97 2406
2650.45 2365
2650.94 2375
2651.42 2340
2651.91 2418
2652.39 2485
2652.88 2442
2653.37 2350
2653.85 2383
2654.34 2331
2654.82 2357
2655.31 2242
2655.80 2235
2656.28 2231
2656.77 2179
2657.25 2218
2657.74 2128
2658.23 2120
2658.71 2195
2659.20 2238
2659.69 2285
2660.17 2331
2660.66 2397
2661.14 2480
2661.63 2612
2662.12 2668
2662.60 2648
2663.09 2634
2663.58 2747
2664.06 2761
2664.55 2709
2665.04 2744
2665.53 2686
2666.01 2534
2666.50 2536
2666.99 2572
2667.47 2457
2667.96 2476
2668.45 2445
2668.94 2340
2669.42 2240
2669.91 2184
2670.40 2230
2670.88 2181
2671.37 2210
2671.86 2194
2672.35 2158
2672.83 2284
2673.32 2288
2673.81 2352
2674.30 2493
2674.79 2543
2675.27 2519
2675.76 2626
2676.25 2521
2676.74 2481
2677.23 2610
2677.71 2468
2678.20 2438
2678.69 2408
2679.18 2383
2679.67 2262
2680.15 2348
2680.64 2377
2681.13 2294
2681.62 2343
2682.11 2278
2682.60 2334
2683.08 2301
2683.57 2326
2684.06 2308
2684.55 2262
2685.04 2210
2685.53 2252
2686.02 2231
2686.51 2242
2686.99 2244
2687.48 2287
2687.97 2253
2688.46 2321
2688.95 2281
2689.44 2355
2689.93 2367
2690.42 2373
2690.91 2389
2691.40 2374
2691.89 2437
2692.38 2419
2692.87 2475
2693.35 2471
2693.84 2525
2694.33 2580
2694.82 2642
2695.31 2684
2695.80 2697
2696.29 2699
2696.78 2694
2697.27 2776
2697.76 2782
2698.25 2633
2698.74 2575
2699.23 2582
2699.72 2568
2700.21 2610
2700.70 2505
2701.19 2511
2701.68 2437
2702.17 2388
2702.66 2399
2703.15 2307
2703.64 2256
2704.13 2248
2704.62 2312
2705.12 2180
2705.61 2218
2706.10 2150
2706.59 2128
2707.08 2164
2707.57 2179
2708.06 2103
2708.55 2050
2709.04 1996
2709.53 2019
2710.02 2100
2710.51 2228
2711.01 2209
2711.50 2179
2711.99 2219
2712.48 2295
2712.97 2249
2713.46 2240
2713.95 2293
2714.44 2362
2714.94 2348
2715.43 2292
2715.92 2260
2716.41 2167
2716.90 2189
2717.39 2148
2717.89 2112
2718.38 1981
2718.87 2118
2719.36 2098
2719.85 2079
2720.34 2143
2720.84 2190
2721.33 2244
2721.82 2342
2722.31 2358
2722.80 2447
2723.30 2483
2723.79 2587
2724.28 2659
2724.77 2463
2725.27 2443
2725.76 2451
2726.25 2462
2726.74 2454
2727.24 2354
2727.73 2329
2728.22 2366
2728.71 2327
2729.21 2251
2729.70 2385
2730.19 2367
2730.69 2454
2731.18 2446
2731.67 2409
2732.16 2442
2732.66 2572
2733.15 2564
2733.64 2524
2734.14 2511
2734.63 2550
2735.12 2602
2735.62 2584
2736.11 2545
2736.60 2685
2737.10 2744
2737.59 2726
2738.08 2679
2738.58 2681
2739.07 2629
2739.56 2586
2740.06 2653
2740.55 2486
2741.05 2496
2741.54 2449
2742.03 2455
2742.53 2279
2743.02 2270
2743.52 2262
2744.01 2312
2744.50 2324
2745.00 2270
2745.49 2293
2745.99 2329
2746.48 2345
2746.97 2287
2747.47 2279
2747.96 2259
2748.46 2255
2748.95 2267
2749.45 2285
2749.94 2290
2750.44 2298
2750.93 2313
2751.43 2279
2751.92 2276
2752.42 2304
2752.91 2183
2753.41 2247
2753.90 2288
2754.40 2257
2754.89 2393
2755.39 2270
2755.88 2309
2756.38 2279
2756.87 2342
2757.37 2338
2757.86 2326
2758.36 2341
2758.85 2399
2759.35 2496
2759.84 2477
2760.34 2384
2760.83 2513
2761.33 2430
2761.83 2446
2762.32 2562
2762.82 2607
2763.31 2601
2763.81 2552
2764.30 2581
2764.80 2741
2765.30 2653
2765.79 2645
2766.29 2684
2766.78 2651
2767.28 2671
2767.78 2590
2768.27 2594
2768.77 2567
2769.27 2475
2769.76 2498
2770.26 2476
2770.76 2457
2771.25 2517
2771.75 2510
2772.24 2387
2772.74 2340
2773.24 2436
2773.73 2469
2774.23 2498
2774.73 2499
2775.23 2541
2775.72 2543
2776.22 2578
2776.72 2619
2777.21 2588
2777.71 2528
2778.21 2512
2778.70 2582
2779.20 2537
2779.70 2550
2780.20 2586
2780.69 2577
2781.19 2559
2781.69 2625
2782.19 2644
2782.68 2653
2783.18 2679
2783.68 2631
2784.18 2646
2784.67 2602
2785.17 2567
2785.67 2626
2786.17 2651
2786.67 2591
2787.16 2463
2787.66 2387
2788.16 2397
2788.66 2314
2789.16 2429
2789.65 2337
2790.15 2280
2790.65 2295
2791.15 2335
2791.65 2266
2792.15 2232
2792.64 2228
2793.14 2271
2793.64 2263
2794.14 2285
2794.64 2242
2795.14 2226
2795.64 2362
2796.13 2331
2796.63 2323
2797.13 2334
2797.63 2451
2798.13 2434
2798.63 2454
2799.13 2469
2799.63 2527
2800.13 2460
2800.62 2474
2801.12 2415
2801.62 2428
2802.12 2402
2802.62 2468
2803.12 2634
2803.62 2668
2804.12 2713
2804.62 2802
2805.12 2810
2805.62 3076
2806.12 3055
2806.62 2987
2807.12 2976
2807.62 2918
2808.12 2987
2808.62 3016
2809.12 2920
2809.62 2803
2810.12 2771
2810.62 2711
2811.12 2624
2811.62 2558
2812.12 2579
2812.62 2587
2813.12 2574
2813.62 2572
2814.12 2510
2814.62 2511
2815.12 2579
2815.62 2497
2816.12 2488
2816.62 2544
2817.12 2528
2817.62 2480
2818.12 2516
2818.62 2530
2819.12 2549
2819.63 2534
2820.13 2473
2820.63 2381
2821.13 2436
2821.63 2379
2822.13 2271
2822.63 2253
2823.13 2174
2823.63 2170
2824.13 2236
2824.64 2285
2825.14 2237
2825.64 2182
2826.14 2176
2826.64 2233
2827.14 2265
2827.64 2187
2828.15 2158
2828.65 2135
2829.15 2187
2829.65 2164
2830.15 2134
2830.65 2143
2831.16 2034
2831.66 2119
2832.16 2093
2832.66 2055
2833.16 2070
2833.67 2098
2834.17 2208
2834.67 2187
2835.17 2188
2835.68 2245
2836.18 2350
2836.68 2258
2837.18 2263
2837.68 2425
2838.19 2345
2838.69 2323
2839.19 2295
2839.70 2267
2840.20 2275
2840.70 2308
2841.20 2386
2841.71 2334
2842.21 2173
2842.71 2200
2843.21 2228
2843.72 2298
2844.22 2190
2844.72 2189
2845.23 2279
2845.73 2229
2846.23 2302
2846.74 2394
2847.24 2404
2847.74 2359
2848.25 2386
2848.75 2236
2849.25 2206
2849.76 2251
2850.26 2240
2850.76 2226
2851.27 2173
2851.77 2148
2852.28 2152
2852.78 2230
2853.28 2201
2853.79 2285
2854.29 2097
2854.79 2162
2855.30 2274
2855.80 2298
2856.31 2307
2856.81 2363
2857.31 2243
2857.82 2259
2858.32 2234
2858.83 2357
2859.33 2334
2859.84 2340
2860.34 2302
2860.85 2267
2861.35 2232
2861.85 2328
2862.36 2299
2862.86 2254
2863.37 2280
2863.87 2151
2864.38 2188
2864.88 2189
2865.39 2179
2865.89 2233
2866.40 2164
2866.90 2254
2867.41 2313
2867.91 2451
2868.42 2571
2868.92 2514
2869.43 2622
2869.93 2675
2870.44 2646
2870.94 2590
2871.45 2573
2871.96 2540
2872.46 2493
2872.97 2479
2873.47 2363
2873.98 2424
2874.48 2435
2874.99 2416
2875.49 2424
2876.00 2297
2876.51 2436
2877.01 2457
2877.52 2512
2878.02 2530
2878.53 2500
2879.04 2532
2879.54 2543
2880.05 2522
2880.55 2470
2881.06 2463
2881.57 2399
2882.07 2425
2882.58 2466
2883.09 2356
2883.59 2290
2884.10 2291
2884.61 2217
2885.11 2292
2885.62 2248
2886.13 2325
2886.63 2268
2887.14 2237
2887.65 2250
2888.15 2278
2888.66 2282
2889.17 2337
2889.67 2339
2890.18 2393
2890.69 2412
2891.20 2445
2891.70 2476
2892.21 2469
2892.72 2447
2893.22 2467
2893.73 2560
2894.24 2572
2894.75 2596
2895.25 2507
2895.76 2597
2896.27 2679
2896.78 2673
2897.29 2757
2897.79 2781
2898.30 2673
2898.81 2636
2899.32 2680
2899.82 2546
2900.33 2536
2900.84 2505
2901.35 2534
2901.86 2517
2902.36 2517
2902.87 2569
2903.38 2572
2903.89 2526
2904.40 2494
2904.91 2544
2905.41 2619
2905.92 2528
2906.43 2575
2906.94 2507
2907.45 2551
2907.96 2536
2908.47 2471
2908.97 2414
2909.48 2431
2909.99 2348
2910.50 2254
2911.01 2302
2911.52 2364
2912.03 2284
2912.54 2201
2913.05 2242
2913.55 2295
2914.06 2299
2914.57 2341
2915.08 2380
2915.59 2454
2916.10 2425
2916.61 2505
2917.12 2471
2917.63 2531
2918.14 2554
2918.65 2529
2919.16 2581
2919.67 2505
2920.18 2582
2920.69 2682
2921.20 2522
2921.71 2573
2922.22 2615
2922.73 2615
2923.24 2581
2923.75 2518
2924.26 2627
2924.77 2573
2925.28 2531
2925.79 2418
2926.30 2470
2926.81 2429
2927.32 2498
2927.83 2428
2928.34 2586
2928.85 2495
2929.36 2423
2929.87 2508
2930.38 2552
2930.89 2488
2931.40 2435
2931.91 2439
2932.42 2461
2932.93 2447
2933.45 2368
2933.96 2451
2934.47 2419
2934.98 2404
2935.49 2410
2936.00 2496
2936.51 2598
2937.02 2698
2937.53 2725
2938.04 2780
2938.56 2863
2939.07 3019
2939.58 3059
2940.09 3015
2940.60 3002
2941.11 3018
2941.62 3068
2942.14 3010
2942.65 2987
2943.16 2930
2943.67 2910
2944.18 2872
2944.70 2872
2945.21 2881
2945.72 2810
2946.23 2804
2946.74 2824
2947.26 2817
2947.77 2760
2948.28 2834
2948.79 2771
2949.30 2672
2949.82 2557
2950.33 2568
2950.84 2483
2951.35 2471
2951.87 2391
2952.38 2352
2952.89 2340
2953.40 2302
2953.92 2276
2954.43 2289
2954.94 2349
2955.45 2327
2955.97 2290
2956.48 2255
2956.99 2390
2957.51 2372
2958.02 2446
2958.53 2468
2959.04 2485
2959.56 2442
2960.07 2422
2960.58 2480
2961.10 2576
2961.61 2622
2962.12 2736
2962.64 2760
2963.15 2721
2963.66 2787
2964.18 2778
2964.69 2705
2965.21 2702
2965.72 2619
2966.23 2627
2966.75 2618
2967.26 2442
2967.77 2406
2968.29 2392
2968.80 2358
2969.32 2432
2969.83 2384
2970.34 2384
2970.86 2439
2971.37 2466
2971.89 2576
2972.40 2596
2972.91 2616
2973.43 2611
2973.94 2640
2974.46 2712
2974.97 2705
2975.49 2747
2976.00 2714
2976.52 2717
2977.03 2700
2977.55 2674
2978.06 2610
2978.57 2647
2979.09 2625
2979.60 2611
2980.12 2521
2980.63 2563
2981.15 2501
2981.66 2549
2982.18 2508
2982.69 2618
2983.21 2529
2983.73 2529
2984.24 2488
2984.76 2541
2985.27 2574
2985.79 2608
2986.30 2633
2986.82 2718
2987.33 2748
2987.85 2723
2988.36 2771
2988.88 2826
2989.40 2906
2989.91 3059
2990.43 3150
2990.94 3103
2991.46 3294
2991.97 3378
2992.49 3443
2993.01 3427
2993.52 3400
2994.04 3301
2994.55 3305
2995.07 3319
2995.59 3345
2996.10 3201
2996.62 3151
2997.14 3192
2997.65 3156
2998.17 3140
2998.69 3149
2999.20 3098
2999.72 3249
3000.24 3155
3000.75 3067
3001.27 3104
3001.79 3053
3002.30 3220
3002.82 3503
3003.34 3714
3003.85 3936
3004.37 4126
3004.89 4420
3005.40 4507
3005.92 4514
3006.44 4646
3006.96 4529
3007.47 4434
3007.99 4030
3008.51 3734
3009.03 3424
3009.54 3131
3010.06 2986
3010.58 2957
3011.10 2733
3011.61 2540
3012.13 2619
3012.65 2604
3013.17 2542
3013.68 2470
3014.20 2493
3014.72 2498
3015.24 2495
3015.76 2442
3016.27 2562
3016.79 2592
3017.31 2666
3017.83 2757
3018.35 2589
3018.86 2628
3019.38 2688
3019.90 2655
3020.42 2652
3020.94 2603
3021.46 2600
3021.97 2652
3022.49 2683
3023.01 2768
3023.53 2683
3024.05 2784
3024.57 2755
3025.09 2688
3025.61 2778
3026.12 2720
3026.64 2753
3027.16 2706
3027.68 2612
3028.20 2562
3028.72 2610
3029.24 2632
3029.76 2675
3030.28 2668
3030.80 2622
3031.32 2632
3031.84 2650
3032.35 2707
3032.87 2785
3033.39 2880
3033.91 2914
3034.43 3033
3034.95 3111
3035.47 3179
3035.99 3150
3036.51 3108
3037.03 3084
3037.55 3084
3038.07 2971
3038.59 2874
3039.11 2875
3039.63 2892
3040.15 2752
3040.67 2665
3041.19 2596
3041.71 2568
3042.23 2550
3042.75 2534
3043.27 2572
3043.79 2561
3044.31 2515
3044.83 2589
3045.35 2600
3045.87 2551
3046.40 2617
3046.92 2604
3047.44 2537
3047.96 2574
3048.48 2599
3049.00 2669
3049.52 2619
3050.04 2572
3050.56 2614
3051.08 2645
3051.60 2616
3052.12 2620
3052.65 2649
3053.17 2634
3053.69 2539
3054.21 2507
3054.73 2459
3055.25 2456
3055.77 2448
3056.30 2414
3056.82 2447
3057.34 2411
3057.86 2345
3058.38 2404
3058.90 2386
3059.42 2400
3059.95 2440
3060.47 2450
3060.99 2499
3061.51 2560
3062.03 2640
3062.56 2725
3063.08 2710
3063.60 2789
3064.12 2871
3064.64 2881
3065.17 2823
3065.69 2826
3066.21 2815
3066.73 2637
3067.26 2703
3067.78 2752
3068.30 2628
3068.82 2604
3069.35 2590
3069.87 2621
3070.39 2599
3070.91 2496
3071.44 2487
3071.96 2530
3072.48 2540
3073.01 2645
3073.53 2581
3074.05 2639
3074.57 2659
3075.10 2609
3075.62 2700
3076.14 2769
3076.67 2779
3077.19 2934
3077.71 3112
3078.24 3009
3078.76 3062
3079.28 3145
3079.81 3264
3080.33 3316
3080.85 3341
3081.38 3300
3081.90 3311
3082.42 3304
3082.95 3255
3083.47 3301
3084.00 3144
3084.52 3197
3085.04 3256
3085.57 3213
3086.09 3181
3086.62 3189
3087.14 3189
3087.66 3256
3088.19 3280
3088.71 3474
3089.24 3651
3089.76 3696
3090.29 3790
3090.81 3834
3091.33 3728
3091.86 3844
3092.38 3689
3092.91 3536
3093.43 3426
3093.96 3282
3094.48 3158
3095.01 3059
3095.53 3002
3096.06 2932
3096.58 3065
3097.11 3042
3097.63 2883
3098.16 2965
3098.68 2824
3099.21 2886
3099.73 3031
3100.26 3212
3100.78 3341
3101.31 3710
3101.83 4140
3102.36 4546
3102.88 4891
3103.41 5280
3103.93 5387
3104.46 5532
3104.99 5451
3105.51 4912
3106.04 4357
3106.56 4067
3107.09 3725
3107.61 3395
3108.14 3250
3108.67 3026
3109.19 2977
3109.72 2990
3110.24 2795
3110.77 2764
3111.30 2800
3111.82 2763
3112.35 2769
3112.87 2712
3113.40 2659
3113.93 2624
3114.45 2605
3114.98 2627
3115.51 2596
3116.03 2595
3116.56 2609
3117.09 2726
3117.61 2727
3118.14 2693
3118.67 2769
3119.19 2721
3119.72 2749
3120.25 2943
3120.77 3027
3121.30 3094
3121.83 3138
3122.35 3247
3122.88 3271
3123.41 3172
3123.94 3150
3124.46 3112
3124.99 2955
3125.52 2914
3126.05 2855
3126.57 2844
3127.10 2781
3127.63 2696
3128.16 2676
3128.68 2808
3129.21 2685
3129.74 2555
3130.27 2668
3130.79 2621
3131.32 2555
3131.85 2486
3132.38 2389
3132.91 2337
3133.43 2466
3133.96 2540
3134.49 2494
3135.02 2437
3135.55 2416
3136.07 2475
3136.60 2402
3137.13 2543
3137.66 2500
3138.19 2403
3138.72 2361
3139.24 2423
3139.77 2415
3140.30 2411
3140.83 2451
3141.36 2404
3141.89 2304
3142.42 2411
3142.95 2497
3143.47 2448
3144.00 2359
3144.53 2374
3145.06 2533
3145.59 2625
3146.12 2518
3146.65 2626
3147.18 2785
3147.71 2869
3148.24 2887
3148.76 2877
3149.29 2844
3149.82 2903
3150.35 2932
3150.88 2874
3151.41 2958
3151.94 2890
3152.47 2899
3153.00 2885
3153.53 2818
3154.06 2829
3154.59 2898
3155.12 2817
3155.65 2748
3156.18 2804
3156.71 2763
3157.24 2857
3157.77 2963
3158.30 2991
3158.83 3087
3159.36 3216
3159.89 3276
3160.42 3304
3160.95 3404
3161.48 3474
3162.01 3429
3162.54 3362
3163.07 3347
3163.60 3140
3164.13 3108
3164.66 3080
3165.20 2928
3165.73 2843
3166.26 2829
3166.79 2740
3167.32 2715
3167.85 2680
3168.38 2569
3168.91 2608
3169.44 2628
3169.97 2589
3170.50 2639
3171.04 2621
3171.57 2658
3172.10 2704
3172.63 2746
3173.16 2759
3173.69 2826
3174.22 2878
3174.75 2930
3175.29 2786
3175.82 2756
3176.35 2779
3176.88 2769
3177.41 2726
3177.94 2620
3178.48 2672
3179.01 2569
3179.54 2629
3180.07 2666
3180.60 2539
3181.14 2493
3181.67 2480
3182.20 2552
3182.73 2501
3183.26 2511
3183.80 2528
3184.33 2490
3184.86 2429
3185.39 2471
3185.93 2543
3186.46 2544
3186.99 2554
3187.52 2552
3188.06 2500
3188.59 2546
3189.12 2607
3189.65 2508
3190.19 2531
3190.72 2605
3191.25 2658
3191.79 2646
3192.32 2624
3192.85 2641
3193.38 2612
3193.92 2745
3194.45 2685
3194.98 2673
3195.52 2579
3196.05 2710
3196.58 2694
3197.12 2737
3197.65 2680
3198.18 2725
3198.72 2657
3199.25 2717
3199.78 2779
3200.32 2755
3200.85 2687
3201.39 2724
3201.92 2702
3202.45 2626
3202.99 2588
3203.52 2643
3204.05 2604
3204.59 2519
3205.12 2473
3205.66 2488
3206.19 2539
3206.72 2491
3207.26 2541
3207.79 2594
3208.33 2550
3208.86 2721
3209.40 2882
3209.93 2994
3210.47 2904
3211.00 3023
3211.53 3141
3212.07 3047
3212.60 3036
3213.14 3017
3213.67 2998
3214.21 3031
3214.74 2990
3215.28 2994
3215.81 2998
3216.35 2958
3216.88 2827
3217.42 2841
3217.95 2728
3218.49 2666
3219.02 2667
3219.56 2622
3220.09 2644
3220.63 2623
3221.16 2766
3221.70 2913
3222.23 3122
3222.77 3339
3223.31 3563
3223.84 3764
3224.38 3946
3224.91 3936
3225.45 3959
3225.98 4022
3226.52 3902
3227.06 3729
3227.59 3608
3228.13 3344
3228.66 3257
3229.20 3169
3229.74 2960
3230.27 2802
3230.81 2814
3231.34 2681
3231.88 2697
3232.42 2708
3232.95 2655
3233.49 2760
3234.03 2802
3234.56 2804
3235.10 2810
3235.64 2745
3236.17 2835
3236.71 2834
3237.25 2933
3237.78 2853
3238.32 2883
3238.86 2972
3239.39 2923
3239.93 2886
3240.47 2935
3241.00 2766
3241.54 2691
3242.08 2616
3242.61 2538
3243.15 2589
3243.69 2572
3244.23 2505
3244.76 2573
3245.30 2520
3245.84 2535
3246.38 2488
3246.91 2613
3247.45 2656
3247.99 2644
3248.53 2683
3249.06 2677
3249.60 2820
3250.14 3003
3250.68 3148
3251.21 3382
3251.75 3596
3252.29 3802
3252.83 4050
3253.37 4182
3253.90 4169
3254.44 4252
3254.98 4294
3255.52 4111
3256.06 3926
3256.60 3821
3257.13 3660
3257.67 3435
3258.21 3231
3258.75 3238
3259.29 3260
3259.83 3276
3260.36 3242
3260.90 3371
3261.44 3454
3261.98 3513
3262.52 3723
3263.06 3854
3263.60 3918
3264.14 3888
3264.68 3937
3265.21 3847
3265.75 3780
3266.29 3895
3266.83 3912
3267.37 3916
3267.91 3914
3268.45 3850
3268.99 3636
3269.53 3487
3270.07 3392
3270.61 3284
3271.15 3162
3271.69 2994
3272.23 2945
3272.76 2918
3273.30 3037
3273.84 3000
3274.38 2936
3274.92 3012
3275.46 2971
3276.00 3088
3276.54 3227
3277.08 3329
3277.62 3388
3278.16 3252
3278.70 3261
3279.24 3333
3279.78 3234
3280.32 3278
3280.86 3177
3281.41 3128
3281.95 3237
3282.49 3177
3283.03 3226
3283.57 3164
3284.11 3160
3284.65 3113
3285.19 3159
3285.73 3273
3286.27 3276
3286.81 3278
3287.35 3286
3287.89 3191
3288.43 3149
3288.97 3215
3289.52 3220
3290.06 3192
3290.60 3280
3291.14 3284
3291.68 3289
3292.22 3533
3292.76 3664
3293.30 3666
3293.85 3748
3294.39 3913
3294.93 4032
3295.47 4015
3296.01 4117
3296.55 4176
3297.09 4276
3297.64 4281
3298.18 4191
3298.72 3967
3299.26 3909
3299.80 3680
3300.34 3436
3300.89 3518
3301.43 3478
3301.97 3334
3302.51 3166
3303.06 3315
3303.60 3183
3304.14 3107
3304.68 3235
3305.22 3020
3305.77 3138
3306.31 3081
3306.85 2957
3307.39 2973
3307.94 3102
3308.48 3101
3309.02 3195
3309.56 3132
3310.11 3235
3310.65 3253
3311.19 3135
3311.74 3207
3312.28 3228
3312.82 3216
3313.36 3127
3313.91 3001
3314.45 3094
3314.99 3109
3315.54 3087
3316.08 3233
3316.62 3297
3317.17 3204
3317.71 3355
3318.25 3388
3318.80 3565
3319.34 3700
3319.88 3800
3320.43 3844
3320.97 3875
3321.51 3874
3322.06 3899
3322.60 3708
3323.14 3760
3323.69 3704
3324.23 3673
3324.78 3589
3325.32 3466
3325.86 3398
3326.41 3365
3326.95 3403
3327.50 3392
3328.04 3382
3328.59 3368
3329.13 3406
3329.67 3439
3330.22 3415
3330.76 3558
3331.31 3811
3331.85 4243
3332.40 4861
3332.94 5665
3333.49 6998
3334.03 8367
3334.57 10001
3335.12 11728
3335.66 13337
3336.21 14126
3336.75 14667
3337.30 14780
3337.84 13878
3338.39 12889
3338.93 11616
3339.48 10113
3340.02 8627
3340.57 7247
3341.11 6350
3341.66 5496
3342.20 4870
3342.75 4359
3343.30 3903
3343.84 3738
3344.39 3669
3344.93 3532
3345.48 3484
3346.02 3512
3346.57 3472
3347.11 3505
3347.66 3440
3348.21 3493
3348.75 3493
3349.30 3479
3349.84 3465
3350.39 3335
3350.94 3266
3351.48 3121
3352.03 2970
3352.57 2983
3353.12 2953
3353.67 2914
3354.21 2937
3354.76 2790
3355.31 2816
3355.85 2791
3356.40 2749
3356.95 2687
3357.49 2605
3358.04 2724
3358.59 2655
3359.13 2625
3359.68 2711
3360.23 2626
3360.77 2611
3361.32 2732
3361.87 2777
3362.41 2732
3362.96 2665
3363.51 2732
3364.05 2787
3364.60 2615
3365.15 2657
3365.70 2652
3366.24 2745
3366.79 2708
3367.34 2563
3367.89 2645
3368.43 2641
3368.98 2642
3369.53 2685
3370.08 2683
3370.62 2708
3371.17 2810
3371.72 3091
3372.27 3109
3372.81 3192
3373.36 3269
3373.91 3257
3374.46 3307
3375.01 3304
3375.55 3309
3376.10 3214
3376.65 3178
3377.20 2987
3377.75 2880
3378.30 2840
3378.84 2671
3379.39 2644
3379.94 2623
3380.49 2496
3381.04 2502
3381.59 2550
3382.13 2523
3382.68 2515
3383.23 2480
3383.78 2548
3384.33 2500
3384.88 2542
3385.43 2520
3385.98 2458
3386.52 2545
3387.07 2448
3387.62 2526
3388.17 2651
3388.72 2590
3389.27 2649
3389.82 2622
3390.37 2544
3390.92 2577
3391.47 2589
3392.02 2599
3392.57 2561
3393.12 2592
3393.66 2638
3394.21 2581
3394.76 2575
3395.31 2547
3395.86 2543
3396.41 2582
3396.96 2582
3397.51 2542
3398.06 2616
3398.61 2574
3399.16 2627
3399.71 2564
3400.26 2569
3400.81 2567
3401.36 2564
3401.91 2488
3402.46 2429
3403.01 2472
3403.56 2377
3404.11 2355
3404.66 2491
3405.21 2394
3405.77 2408
3406.32 2336
3406.87 2255
3407.42 2411
3407.97 2434
3408.52 2481
3409.07 2541
3409.62 2489
3410.17 2574
3410.72 2582
3411.27 2569
3411.82 2569
3412.37 2569
3412.93 2591
3413.48 2629
3414.03 2666
3414.58 2590
3415.13 2610
3415.68 2637
3416.23 2567
3416.78 2430
3417.34 2401
3417.89 2440
3418.44 2505
3418.99 2461
3419.54 2451
3420.09 2461
3420.65 2485
3421.20 2505
3421.75 2511
3422.30 2498
3422.85 2432
3423.40 2547
3423.96 2579
3424.51 2469
3425.06 2521
3425.61 2400
3426.17 2322
3426.72 2385
3427.27 2394
3427.82 2283
3428.37 2281
3428.93 2285
3429.48 2310
3430.03 2300
3430.58 2342
3431.14 2248
3431.69 2242
3432.24 2198
3432.79 2276
3433.35 2344
3433.90 2242
3434.45 2322
3435.01 2376
3435.56 2385
3436.11 2270
3436.66 2440
3437.22 2456
3437.77 2444
3438.32 2503
3438.88 2377
3439.43 2344
3439.98 2432
3440.54 2481
3441.09 2471
3441.64 2468
3442.20 2470
3442.75 2465
3443.30 2382
3443.86 2367
3444.41 2280
3444.96 2290
3445.52 2328
3446.07 2372
3446.63 2356
3447.18 2352
3447.73 2343
3448.29 2289
3448.84 2348
3449.40 2405
3449.95 2374
3450.50 2328
3451.06 2255
3451.61 2229
3452.17 2400
3452.72 2426
3453.27 2392
3453.83 2470
3454.38 2399
3454.94 2290
3455.49 2277
3456.05 2356
3456.60 2436
3457.16 2437
3457.71 2442
3458.27 2467
3458.82 2322
3459.38 2322
3459.93 2345
3460.49 2379
3461.04 2407
3461.60 2458
3462.15 2407
3462.71 2349
3463.26 2315
3463.82 2365
3464.37 2448
3464.93 2511
3465.48 2411
3466.04 2342
3466.59 2376
3467.15 2377
3467.70 2390
3468.26 2477
3468.81 2497
3469.37 2624
3469.93 2577
3470.48 2745
3471.04 2734
3471.59 2690
3472.15 2652
3472.70 2672
3473.26 2663
3473.82 2686
3474.37 2678
3474.93 2634
3475.48 2554
3476.04 2541
3476.60 2608
3477.15 2689
3477.71 2770
3478.27 2823
3478.82 2896
3479.38 3031
3479.93 3064
3480.49 3098
3481.05 3114
3481.60 3092
3482.16 3081
3482.72 3014
3483.27 2972
3483.83 2913
3484.39 2910
3484.95 2923
3485.50 2866
3486.06 2895
3486.62 2849
3487.17 2822
3487.73 2951
3488.29 3133
3488.84 3360
3489.40 3525
3489.96 3959
3490.52 4411
3491.07 5031
3491.63 5363
3492.19 5665
3492.75 5951
3493.30 6083
3493.86 6007
3494.42 5677
3494.98 5249
3495.53 4765
3496.09 4340
3496.65 4117
3497.21 3783
3497.77 3524
3498.32 3502
3498.88 3570
3499.44 3454
3500.00 3451
3500.56 3472
3501.11 3399
3501.67 3550
3502.23 3669
3502.79 3710
3503.35 3856
3503.91 3932
3504.46 4084
3505.02 4262
3505.58 4263
3506.14 4310
3506.70 4300
3507.26 4161
3507.81 4135
3508.37 3959
3508.93 3876
3509.49 3770
3510.05 3611
3510.61 3401
3511.17 3273
3511.73 3201
3512.29 3151
3512.85 3053
3513.40 2914
3513.96 2814
3514.52 2806
3515.08 2730
3515.64 2694
3516.20 2694
3516.76 2699
3517.32 2658
3517.88 2638
3518.44 2659
3519.00 2713
3519.56 2578
3520.12 2690
3520.68 2583
3521.24 2566
3521.80 2598
3522.36 2588
3522.92 2590
3523.48 2622
3524.04 2627
3524.60 2599
3525.16 2699
3525.72 2718
3526.28 2771
3526.84 2818
3527.40 2837
3527.96 2827
3528.52 2909
3529.08 2808
3529.64 2851
3530.20 2744
3530.76 2703
3531.32 2723
3531.88 2613
3532.44 2555
3533.00 2548
3533.56 2587
3534.12 2635
3534.68 2742
3535.25 2736
3535.81 2797
3536.37 2871
3536.93 2878
3537.49 2908
3538.05 2831
3538.61 2880
3539.17 2868
3539.73 2875
3540.30 2908
3540.86 2875
3541.42 2760
3541.98 2719
3542.54 2729
3543.10 2806
3543.66 2791
3544.23 2755
3544.79 2797
3545.35 2722
3545.91 2800
3546.47 2829
3547.03 2830
3547.60 2805
3548.16 2781
3548.72 2766
3549.28 2789
3549.84 2822
3550.41 2746
3550.97 2682
3551.53 2717
3552.09 2656
3552.65 2513
3553.22 2550
3553.78 2507
3554.34 2448
3554.90 2504
3555.47 2514
3556.03 2499
3556.59 2506
3557.15 2496
3557.72 2487
3558.28 2495
3558.84 2515
3559.41 2559
3559.97 2543
3560.53 2564
3561.09 2446
3561.66 2485
3562.22 2515
3562.78 2530
3563.35 2558
3563.91 2566
3564.47 2586
3565.04 2585
3565.60 2554
3566.16 2551
3566.73 2511
3567.29 2512
3567.85 2482
3568.42 2461
3568.98 2443
3569.54 2458
3570.11 2463
3570.67 2329
3571.23 2345
3571.80 2280
3572.36 2400
3572.93 2471
3573.49 2486
3574.05 2592
3574.62 2582
3575.18 2654
3575.75 2714
3576.31 2800
3576.87 2762
3577.44 2822
3578.00 2807
3578.57 2890
3579.13 2812
3579.70 2738
3580.26 2735
3580.82 2661
3581.39 2649
3581.95 2693
3582.52 2675
3583.08 2545
3583.65 2546
3584.21 2540
3584.78 2539
3585.34 2518
3585.91 2524
3586.47 2519
3587.04 2514
3587.60 2486
3588.17 2460
3588.73 2426
3589.30 2503
3589.86 2491
3590.43 2493
3590.99 2316
3591.56 2473
3592.12 2565
3592.69 2435
3593.25 2499
3593.82 2556
3594.39 2677
3594.95 2802
3595.52 2959
3596.08 2991
3596.65 3085
3597.21 3210
3597.78 3221
3598.35 3285
3598.91 3177
3599.48 3130
3600.04 3057
3600.61 3082
3601.18 3054
3601.74 2884
3602.31 2844
3602.87 2739
3603.44 2714
3604.01 2667
3604.57 2686
3605.14 2655
3605.71 2640
3606.27 2584
3606.84 2516
3607.41 2507
3607.97 2508
3608.54 2548
3609.11 2492
3609.67 2478
3610.24 2458
3610.81 2423
3611.37 2337
3611.94 2201
3612.51 2268
3613.07 2347
3613.64 2297
3614.21 2421
3614.78 2526
3615.34 2609
3615.91 2795
3616.48 3053
3617.04 3333
3617.61 3584
3618.18 3818
3618.75 3983
3619.31 3903
3619.88 3955
3620.45 3833
3621.02 3568
3621.58 3290
3622.15 3177
3622.72 3108
3623.29 2904
3623.86 2742
3624.42 2562
3624.99 2467
3625.56 2396
3626.13 2447
3626.70 2433
3627.26 2315
3627.83 2300
3628.40 2330
3628.97 2224
3629.54 2287
3630.11 2289
3630.67 2342
3631.24 2313
3631.81 2186
3632.38 2329
3632.95 2294
3633.52 2301
3634.08 2211
3634.65 2220
3635.22 2208
3635.79 2214
3636.36 2225
3636.93 2162
3637.50 2155
3638.07 2172
3638.64 2227
3639.20 2261
3639.77 2218
3640.34 2194
3640.91 2306
3641.48 2270
3642.05 2268
3642.62 2285
3643.19 2349
3643.76 2406
3644.33 2390
3644.90 2400
3645.47 2371
3646.04 2312
3646.61 2332
3647.18 2314
3647.75 2393
3648.32 2374
3648.89 2439
3649.46 2348
3650.03 2296
3650.60 2349
3651.17 2293
3651.74 2310
3652.31 2313
3652.88 2368
3653.45 2336
3654.02 2333
3654.59 2312
3655.16 2320
3655.73 2317
3656.30 2338
3656.87 2324
3657.44 2401
3658.01 2494
3658.58 2460
3659.15 2426
3659.72 2296
3660.29 2382
3660.86 2475
3661.43 2512
3662.00 2468
3662.58 2310
3663.15 2343
3663.72 2358
3664.29 2398
3664.86 2382
3665.43 2374
3666.00 2390
3666.57 2369
3667.14 2353
3667.72 2308
3668.29 2294
3668.86 2312
3669.43 2401
3670.00 2382
3670.57 2407
3671.14 2365
3671.72 2261
3672.29 2351
3672.86 2440
3673.43 2547
3674.00 2646
3674.57 2672
3675.15 2692
3675.72 2734
3676.29 2768
3676.86 2691
3677.43 2692
3678.01 2639
3678.58 2458
3679.15 2573
3679.72 2450
3680.30 2406
3680.87 2357
3681.44 2325
3682.01 2345
3682.58 2382
3683.16 2322
3683.73 2238
3684.30 2203
3684.88 2146
3685.45 2296
3686.02 2250
3686.59 2202
3687.17 2354
3687.74 2241
3688.31 2293
3688.88 2266
3689.46 2275
3690.03 2341
3690.60 2414
3691.18 2369
3691.75 2425
3692.32 2414
3692.90 2374
3693.47 2384
3694.04 2413
3694.62 2327
3695.19 2277
3695.76 2381
3696.34 2441
3696.91 2357
3697.48 2266
3698.06 2203
3698.63 2260
3699.21 2353
3699.78 2238
3700.35 2146
3700.93 2285
3701.50 2239
3702.08 2134
3702.65 2168
3703.22 2237
3703.80 2419
3704.37 2412
3704.95 2433
3705.52 2384
3706.09 2441
3706.67 2556
3707.24 2582
3707.82 2535
3708.39 2608
3708.97 2540
3709.54 2564
3710.12 2673
3710.69 2626
3711.26 2577
3711.84 2546
3712.41 2547
3712.99 2480
3713.56 2406
3714.14 2411
3714.71 2324
3715.29 2355
3715.86 2350
3716.44 2244
3717.01 2335
3717.59 2360
3718.16 2218
3718.74 2247
3719.32 2231
3719.89 2275
3720.47 2291
3721.04 2241
3721.62 2250
3722.19 2329
3722.77 2413
3723.34 2303
3723.92 2285
3724.49 2372
3725.07 2266
3725.65 2173
3726.22 2294
3726.80 2262
3727.37 2313
3727.95 2278
3728.53 2310
3729.10 2313
3729.68 2431
3730.25 2528
3730.83 2667
3731.41 2909
3731.98 3038
3732.56 3149
3733.14 3399
3733.71 3536
3734.29 3495
3734.87 3461
3735.44 3274
3736.02 3154
3736.60 2977
3737.17 2896
3737.75 2858
3738.33 2787
3738.90 2590
3739.48 2497
3740.06 2418
3740.63 2370
3741.21 2485
3741.79 2360
3742.36 2335
3742.94 2314
3743.52 2347
3744.10 2311
3744.67 2290
3745.25 2181
3745.83 2299
3746.40 2258
3746.98 2336
3747.56 2193
3748.14 2135
3748.71 2235
3749.29 2305
3749.87 2286
3750.45 2388
3751.03 2407
3751.60 2427
3752.18 2427
3752.76 2427
3753.34 2375
3753.92 2550
3754.49 2514
3755.07 2502
3755.65 2422
3756.23 2372
3756.81 2294
3757.38 2387
3757.96 2401
3758.54 2360
3759.12 2431
3759.70 2434
3760.28 2532
3760.85 2519
3761.43 2582
3762.01 2715
3762.59 2625
3763.17 2712
3763.75 2814
3764.33 2776
3764.91 2707
3765.48 2770
3766.06 2785
3766.64 2696
3767.22 2731
3767.80 2642
3768.38 2619
3768.96 2513
3769.54 2511
3770.12 2460
3770.70 2399
3771.28 2334
3771.85 2344
3772.43 2270
3773.01 2312
3773.59 2241
3774.17 2212
3774.75 2271
3775.33 2233
3775.91 2251
3776.49 2283
3777.07 2314
3777.65 2302
3778.23 2285
3778.81 2299
3779.39 2319
3779.97 2307
3780.55 2308
3781.13 2374
3781.71 2336
3782.29 2307
3782.87 2239
3783.45 2282
3784.03 2295
3784.61 2264
3785.19 2233
3785.77 2370
3786.35 2415
3786.93 2375
3787.51 2390
3788.10 2400
3788.68 2334
3789.26 2349
3789.84 2375
3790.42 2355
3791.00 2390
3791.58 2457
3792.16 2446
3792.74 2414
3793.32 2353
3793.90 2277
3794.48 2252
3795.07 2322
3795.65 2238
3796.23 2125
3796.81 2203
3797.39 2239
3797.97 2236
3798.55 2213
3799.14 2194
3799.72 2256
3800.30 2267
3800.88 2299
3801.46 2362
3802.04 2326
3802.62 2429
3803.21 2403
3803.79 2390
3804.37 2450
3804.95 2376
3805.53 2415
3806.12 2448
3806.70 2601
3807.28 2604
3807.86 2592
3808.44 2657
3809.03 2719
3809.61 2621
3810.19 2707
3810.77 2731
3811.36 2721
3811.94 2679
3812.52 2656
3813.10 2623
3813.69 2455
3814.27 2495
3814.85 2508
3815.43 2480
3816.02 2517
3816.60 2411
3817.18 2391
3817.77 2400
3818.35 2375
3818.93 2441
3819.51 2495
3820.10 2336
3820.68 2342
3821.26 2384
3821.85 2340
3822.43 2349
3823.01 2267
3823.60 2328
3824.18 2376
3824.76 2393
3825.35 2273
3825.93 2238
3826.51 2306
3827.10 2283
3827.68 2323
3828.27 2274
3828.85 2232
3829.43 2291
3830.02 2235
3830.60 2245
3831.18 2319
3831.77 2309
3832.35 2360
3832.94 2378
3833.52 2396
3834.10 2372
3834.69 2436
3835.27 2478
3835.86 2540
3836.44 2538
3837.03 2667
3837.61 2700
3838.19 2573
3838.78 2546
3839.36 2546
3839.95 2524
3840.53 2437
3841.12 2403
3841.70 2338
3842.29 2425
3842.87 2335
3843.46 2305
3844.04 2388
3844.63 2385
3845.21 2369
3845.80 2357
3846.38 2475
3846.97 2433
3847.55 2378
3848.14 2284
3848.72 2385
3849.31 2514
3849.89 2472
3850.48 2430
3851.06 2361
3851.65 2447
3852.23 2466
3852.82 2572
3853.41 2633
3853.99 2594
3854.58 2478
3855.16 2504
3855.75 2579
3856.33 2632
3856.92 2639
3857.51 2723
3858.09 2904
3858.68 3131
3859.26 3390
3859.85 3771
3860.44 4057
3861.02 4377
3861.61 4541
3862.20 4771
3862.78 4908
3863.37 4678
3863.95 4489
3864.54 4143
3865.13 3803
3865.71 3517
3866.30 3218
3866.89 3074
3867.47 2899
3868.06 2740
3868.65 2597
3869.23 2534
3869.82 2511
3870.41 2430
3870.99 2387
3871.58 2408
3872.17 2407
3872.76 2395
3873.34 2410
3873.93 2401
3874.52 2419
3875.10 2326
3875.69 2288
3876.28 2300
3876.87 2392
3877.45 2329
3878.04 2281
3878.63 2240
3879.22 2227
3879.80 2330
3880.39 2236
3880.98 2238
3881.57 2290
3882.15 2309
3882.74 2205
3883.33 2190
3883.92 2275
3884.51 2236
3885.09 2257
3885.68 2190
3886.27 2184
3886.86 2250
3887.45 2325
3888.04 2293
3888.62 2326
3889.21 2372
3889.80 2394
3890.39 2349
3890.98 2481
3891.57 2501
3892.15 2525
3892.74 2460
3893.33 2397
3893.92 2388
3894.51 2331
3895.10 2447
3895.69 2399
3896.28 2505
3896.86 2462
3897.45 2434
3898.04 2350
3898.63 2430
3899.22 2549
3899.81 2621
3900.40 2547
3900.99 2580
3901.58 2610
3902.17 2407
3902.76 2444
3903.34 2468
3903.93 2449
3904.52 2392
3905.11 2250
3905.70 2307
3906.29 2283
3906.88 2270
3907.47 2259
3908.06 2185
3908.65 2203
3909.24 2315
3909.83 2198
3910.42 2143
3911.01 2167
3911.60 2145
3912.19 2112
3912.78 2140
3913.37 2101
3913.96 2183
3914.55 2174
3915.14 2150
3915.73 2161
3916.32 2174
3916.91 2295
3917.50 2339
3918.09 2301
3918.68 2357
3919.28 2283
3919.87 2263
3920.46 2216
3921.05 2186
3921.64 2232
3922.23 2177
3922.82 2270
3923.41 2338
3924.00 2290
3924.59 2267
3925.18 2242
3925.77 2359
3926.37 2303
3926.96 2353
3927.55 2226
3928.14 2219
3928.73 2182
3929.32 2143
3929.91 2125
3930.51 2165
3931.10 2230
3931.69 2175
3932.28 2133
3932.87 2167
3933.46 2097
3934.05 2150
3934.65 2188
3935.24 2177
3935.83 2235
3936.42 2194
3937.01 2227
3937.61 2236
3938.20 2226
3938.79 2267
3939.38 2354
3939.97 2479
3940.57 2452
3941.16 2554
3941.75 2558
3942.34 2638
3942.94 2682
3943.53 2745
3944.12 2693
3944.71 2589
3945.31 2527
3945.90 2517
3946.49 2408
3947.08 2335
3947.68 2425
3948.27 2354
3948.86 2270
3949.45 2248
3950.05 2234
3950.64 2220
3951.23 2160
3951.83 2154
3952.42 2198
3953.01 2136
3953.61 2194
3954.20 2180
3954.79 2184
3955.39 2179
3955.98 2209
3956.57 2315
3957.17 2319
3957.76 2272
3958.35 2240
3958.95 2353
3959.54 2329
3960.13 2297
3960.73 2329
3961.32 2286
3961.92 2255
3962.51 2199
3963.10 2149
3963.70 2146
3964.29 2160
3964.88 2226
3965.48 2204
3966.07 2292
3966.67 2379
3967.26 2339
3967.86 2387
3968.45 2347
3969.04 2361
3969.64 2437
3970.23 2338
3970.83 2314
3971.42 2370
3972.02 2390
3972.61 2314
3973.21 2146
3973.80 2181
3974.40 2113
3974.99 2190
3975.58 2167
3976.18 2182
3976.77 2273
3977.37 2240
3977.96 2315
3978.56 2281
3979.15 2292
3979.75 2175
3980.35 2149
3980.94 2188
3981.54 2229
3982.13 2210
3982.73 2205
3983.32 2323
3983.92 2343
3984.51 2451
3985.11 2447
3985.70 2410
3986.30 2282
3986.90 2319
3987.49 2375
3988.09 2308
3988.68 2324
3989.28 2233
3989.87 2304
3990.47 2223
3991.07 2259
3991.66 2215
3992.26 2258
3992.85 2324
3993.45 2339
3994.05 2347
3994.64 2378
3995.24 2470
3995.84 2502
3996.43 2423
3997.03 2429
3997.62 2377
3998.22 2387
3998.82 2421
3999.41 2388
4000.01 2391
4000.61 2401
4001.20 2410
4001.80 2331
4002.40 2335
4003.00 2395
4003.59 2396
4004.19 2510
4004.79 2487
4005.38 2529
4005.98 2522
4006.58 2471
4007.17 2507
4007.77 2490
4008.37 2464
4008.97 2428
4009.56 2309
4010.16 2318
4010.76 2257
4011.36 2221
4011.95 2146
4012.55 2208
4013.15 2189
4013.75 2139
4014.34 2338
4014.94 2312
4015.54 2246
4016.14 2333
4016.74 2403
4017.33 2339
4017.93 2406
4018.53 2382
4019.13 2398
4019.73 2400
4020.32 2465
4020.92 2450
4021.52 2432
4022.12 2467
4022.72 2348
4023.32 2439
4023.91 2577
4024.51 2518
4025.11 2710
4025.71 2958
4026.31 3153
4026.91 3373
4027.51 3387
4028.10 3619
4028.70 3845
4029.30 3718
4029.90 3779
4030.50 3614
4031.10 3499
4031.70 3363
4032.30 3196
4032.90 3090
4033.49 2954
4034.09 2829
4034.69 2865
4035.29 2627
4035.89 2674
4036.49 2640
4037.09 2586
4037.69 2512
4038.29 2449
4038.89 2439
4039.49 2391
4040.09 2330
4040.69 2279
4041.29 2228
4041.89 2149
4042.49 2151
4043.09 2180
4043.69 2156
4044.29 2216
4044.89 2274
4045.49 2196
4046.09 2219
4046.69 2226
4047.29 2302
4047.89 2337
4048.49 2343
4049.09 2410
4049.69 2473
4050.29 2482
4050.89 2537
4051.49 2558
4052.09 2575
4052.69 2558
4053.29 2580
4053.89 2562
4054.49 2539
4055.09 2467
4055.69 2468
4056.30 2426
4056.90 2457
4057.50 2431
4058.10 2386
4058.70 2327
4059.30 2388
4059.90 2432
4060.50 2506
4061.10 2586
4061.71 2727
4062.31 2740
4062.91 2754
4063.51 2816
4064.11 2771
4064.71 2718
4065.31 2794
4065.92 2758
4066.52 2692
4067.12 2661
4067.72 2632
4068.32 2669
4068.92 2542
4069.53 2413
4070.13 2436
4070.73 2294
4071.33 2306
4071.93 2204
4072.54 2221
4073.14 2215
4073.74 2192
4074.34 2085
4074.94 2073
4075.55 2131
4076.15 2097
4076.75 2150
4077.35 2172
4077.96 2176
4078.56 2210
4079.16 2270
4079.76 2229
4080.37 2348
4080.97 2345
4081.57 2419
4082.17 2500
4082.78 2552
4083.38 2494
4083.98 2397
4084.59 2534
4085.19 2497
4085.79 2451
4086.39 2388
4087.00 2374
4087.60 2373
4088.20 2364
4088.81 2509
4089.41 2454
4090.01 2422
4090.62 2485
4091.22 2349
4091.82 2291
4092.43 2284
4093.03 2208
4093.63 2212
4094.24 2172
4094.84 2269
4095.45 2147
4096.05 2190
4096.65 2268
4097.26 2270
4097.86 2265
4098.47 2268
4099.07 2270
4099.67 2178
4100.28 2147
4100.88 2164
4101.49 2107
4102.09 2039
4102.69 2106
4103.30 2057
4103.90 2049
4104.51 2064
4105.11 2094
4105.72 2089
4106.32 2045
4106.93 2085
4107.53 2051
4108.13 2098
4108.74 2023
4109.34 1995
4109.95 1997
4110.55 2024
4111.16 1998
4111.76 1993
4112.37 2018
4112.97 2039
4113.58 2141
4114.18 2028
4114.79 2102
4115.39 2090
4116.00 2139
4116.60 2051
4117.21 2201
4117.82 2336
4118.42 2338
4119.03 2329
4119.63 2342
4120.24 2314
4120.84 2284
4121.45 2270
4122.05 2312
4122.66 2296
4123.27 2242
4123.87 2202
4124.48 2253
4125.08 2240
4125.69 2213
4126.30 2162
4126.90 2141
4127.51 2099
4128.11 2040
4128.72 2151
4129.33 2124
4129.93 2119
4130.54 2091
4131.15 2093
4131.75 1984
4132.36 2101
4132.96 2104
4133.57 2152
4134.18 2175
4134.78 2230
4135.39 2178
4136.00 2250
4136.60 2296
4137.21 2317
4137.82 2294
4138.43 2239
4139.03 2292
4139.64 2338
4140.25 2338
4140.85 2369
4141.46 2529
4142.07 2508
4142.68 2589
4143.28 2715
4143.89 2637
4144.50 2584
4145.10 2454
4145.71 2414
4146.32 2499
4146.93 2485
4147.53 2449
4148.14 2304
4148.75 2271
4149.36 2283
4149.97 2243
4150.57 2125
4151.18 2170
4151.79 2142
4152.40 2112
4153.00 2064
4153.61 2049
4154.22 2010
4154.83 2024
4155.44 1999
4156.05 1989
4156.65 1931
4157.26 1979
4157.87 1975
4158.48 2031
4159.09 1963
4159.70 2021
4160.30 2023
4160.91 2070
4161.52 2018
4162.13 1994
4162.74 2053
4163.35 2080
4163.96 2072
4164.56 2079
4165.17 2114
4165.78 2100
4166.39 2112
4167.00 2091
4167.61 2005
4168.22 2000
4168.83 2058
4169.44 2079
4170.05 2071
4170.66 2168
4171.26 2166
4171.87 2202
4172.48 2147
4173.09 2178
4173.70 2153
4174.31 2215
4174.92 2264
4175.53 2220
4176.14 2307
4176.75 2359
4177.36 2350
4177.97 2302
4178.58 2328
4179.19 2241
4179.80 2203
4180.41 2154
4181.02 2178
4181.63 2151
4182.24 2118
4182.85 2005
4183.46 2061
4184.07 2061
4184.68 2030
4185.29 1988
4185.90 2052
4186.51 1997
4187.12 2010
4187.73 2087
4188.34 1966
4188.95 2110
4189.56 2022
4190.18 2068
4190.79 2080
4191.40 2086
4192.01 2145
4192.62 2226
4193.23 2177
4193.84 2242
4194.45 2330
4195.06 2251
4195.67 2209
4196.28 2226
4196.90 2178
4197.51 2277
4198.12 2147
4198.73 2029
4199.34 2089
4199.95 2085
4200.56 2090
4201.18 2052
4201.79 2162
4202.40 2089
4203.01 2037
4203.62 2052
4204.23 2126
4204.85 2103
4205.46 2100
4206.07 2183
4206.68 2165
4207.29 2168
4207.90 2172
4208.52 2115
4209.13 2207
4209.74 2213
4210.35 2222
4210.97 2154
4211.58 2144
4212.19 2196
4212.80 2221
4213.41 2174
4214.03 2171
4214.64 2225
4215.25 2246
4215.86 2170
4216.48 2229
4217.09 2291
4217.70 2265
4218.32 2327
4218.93 2382
4219.54 2460
4220.15 2471
4220.77 2447
4221.38 2498
4221.99 2446
4222.61 2392
4223.22 2375
4223.83 2410
4224.44 2383
4225.06 2315
4225.67 2393
4226.28 2444
4226.90 2497
4227.51 2562
4228.13 2642
4228.74 2712
4229.35 2780
4229.97 2791
4230.58 2695
4231.19 2709
4231.81 2503
4232.42 2543
4233.03 2485
4233.65 2427
4234.26 2423
4234.88 2434
4235.49 2465
4236.10 2415
4236.72 2442
4237.33 2496
4237.95 2459
4238.56 2447
4239.17 2388
4239.79 2371
4240.40 2358
4241.02 2222
4241.63 2139
4242.25 2228
4242.86 2222
4243.48 2166
4244.09 2149
4244.71 2126
4245.32 2208
4245.93 2176
4246.55 2201
4247.16 2162
4247.78 2226
4248.39 2248
4249.01 2449
4249.62 2445
4250.24 2420
4250.85 2334
4251.47 2369
4252.08 2443
4252.70 2468
4253.32 2458
4253.93 2507
4254.55 2483
4255.16 2371
4255.78 2319
4256.39 2285
4257.01 2236
4257.62 2218
4258.24 2252
4258.85 2328
4259.47 2286
4260.09 2257
4260.70 2272
4261.32 2323
4261.93 2494
4262.55 2567
4263.17 2691
4263.78 2780
4264.40 2742
4265.01 2710
4265.63 2761
4266.25 2746
4266.86 2758
4267.48 2741
4268.10 2694
4268.71 2668
4269.33 2583
4269.94 2571
4270.56 2326
4271.18 2313
4271.79 2376
4272.41 2344
4273.03 2291
4273.64 2141
4274.26 2183
4274.88 2232
4275.49 2354
4276.11 2342
4276.73 2351
4277.35 2381
4277.96 2359
4278.58 2379
4279.20 2331
4279.81 2335
4280.43 2355
4281.05 2355
4281.67 2385
4282.28 2230
4282.90 2200
4283.52 2171
4284.14 2088
4284.75 2082
4285.37 2100
4285.99 2090
4286.61 2095
4287.22 2106
4287.84 2008
4288.46 1934
4289.08 2000
4289.70 2021
4290.31 1999
4290.93 2041
4291.55 2056
4292.17 2044
4292.79 2119
4293.40 2116
4294.02 2065
4294.64 2017
4295.26 2057
4295.88 2052
4296.50 2036
4297.11 1976
4297.73 2012
4298.35 2089
4298.97 2028
4299.59 2099
4300.21 2038
4300.83 2138
4301.44 2154
4302.06 2201
4302.68 2180
4303.30 2149
4303.92 2164
4304.54 2148
4305.16 2099
4305.78 2091
4306.40 2181
4307.02 2101
4307.63 2095
4308.25 2088
4308.87 2050
4309.49 1944
4310.11 1934
4310.73 1999
4311.35 1972
4311.97 1884
4312.59 1815
4313.21 1928
4313.83 1983
4314.45 1921
4315.07 1936
4315.69 2023
4316.31 2008
4316.93 2048
4317.55 2001
4318.17 1992
4318.79 1999
4319.41 2040
4320.03 2049
4320.65 2014
4321.27 1997
4321.89 1972
4322.51 1932
4323.13 1977
4323.75 1978
4324.37 2025
4324.99 2105
4325.61 2080
4326.23 2160
4326.85 2194
4327.47 2191
4328.09 2296
4328.71 2241
4329.33 2214
4329.96 2174
4330.58 2305
4331.20 2432
4331.82 2427
4332.44 2522
4333.06 2580
4333.68 2542
4334.30 2622
4334.92 2572
4335.54 2673
4336.17 2725
4336.79 2799
4337.41 2877
4338.03 2862
4338.65 2880
4339.27 3048
4339.89 2941
4340.52 2819
4341.14 2712
4341.76 2611
4342.38 2499
4343.00 2593
4343.62 2562
4344.25 2699
4344.87 2827
4345.49 2979
4346.11 3222
4346.73 3401
4347.36 3437
4347.98 3420
4348.60 3356
4349.22 3177
4349.84 3050
4350.47 2942
4351.09 2737
4351.71 2639
4352.33 2640
4352.96 2508
4353.58 2510
4354.20 2458
4354.82 2379
4355.45 2335
4356.07 2299
4356.69 2304
4357.31 2216
4357.94 2240
4358.56 2284
4359.18 2311
4359.81 2250
4360.43 2150
4361.05 2187
4361.68 2151
4362.30 2208
4362.92 2175
4363.55 2181
4364.17 2161
4364.79 2165
4365.42 2195
4366.04 2214
4366.66 2194
4367.29 2107
4367.91 2193
4368.53 2075
4369.16 2122
4369.78 2073
4370.40 2028
4371.03 2003
4371.65 1984
4372.27 2018
4372.90 2045
4373.52 2051
4374.15 2151
4374.77 2108
4375.39 2126
4376.02 2030
4376.64 2072
4377.27 2098
4377.89 2051
4378.52 2061
4379.14 2124
4379.76 2125
4380.39 2033
4381.01 2041
4381.64 2039
4382.26 2024
4382.89 1993
4383.51 1981
4384.14 1916
4384.76 2018
4385.39 1999
4386.01 1886
4386.64 1895
4387.26 1939
4387.89 1974
4388.51 1885
4389.14 1938
4389.76 1855
4390.39 1873
4391.01 1904
4391.64 1928
4392.26 1856
4392.89 1925
4393.51 1861
4394.14 1854
4394.76 1837
4395.39 1833
4396.01 1830
4396.64 1783
4397.26 1801
4397.89 1734
4398.52 1767
4399.14 1767
4399.77 1816
4400.39 1885
4401.02 1740
4401.65 1811
4402.27 1808
4402.90 1744
4403.52 1826
4404.15 1831
4404.78 1836
4405.40 1817
4406.03 1858
4406.65 1906
4407.28 1961
4407.91 1906
4408.53 1920
4409.16 1943
4409.79 1953
4410.41 2039
4411.04 2016
4411.67 2153
4412.29 2233
4412.92 2154
4413.55 2228
4414.17 2233
4414.80 2163
4415.43 2208
4416.05 2235
4416.68 2209
4417.31 2075
4417.94 2077
4418.56 2070
4419.19 2032
4419.82 2041
4420.44 1952
4421.07 1935
4421.70 1979
4422.33 1919
4422.95 1795
4423.58 1820
4424.21 1891
4424.84 1921
4425.46 1843
4426.09 1840
4426.72 1764
4427.35 1768
4427.97 1753
4428.60 1742
4429.23 1755
4429.86 1721
4430.49 1747
4431.11 1828
4431.74 1745
4432.37 1734
4433.00 1720
4433.63 1812
4434.26 1829
4434.88 1735
4435.51 1730
4436.14 1815
4436.77 1794
4437.40 1925
4438.03 1880
4438.65 1779
4439.28 1787
4439.91 1791
4440.54 1755
4441.17 1816
4441.80 1696
4442.43 1741
4443.06 1784
4443.68 1764
4444.31 1812
4444.94 1859
4445.57 1837
4446.20 1899
4446.83 1906
4447.46 1902
4448.09 1907
4448.72 1844
4449.35 1876
4449.98 1939
4450.61 1866
4451.24 1902
4451.86 1891
4452.49 1844
4453.12 1868
4453.75 1880
4454.38 1910
4455.01 1906
4455.64 1935
4456.27 1948
4456.90 1987
4457.53 1976
4458.16 1894
4458.79 1969
4459.42 1906
4460.05 1856
4460.68 1831
4461.31 1880
4461.94 1851
4462.57 1831
4463.20 1783
4463.83 1766
4464.46 1759
4465.09 1738
4465.72 1777
4466.36 1874
4466.99 1876
4467.62 1846
4468.25 1745
4468.88 1862
4469.51 1885
4470.14 1872
4470.77 1939
4471.40 1870
4472.03 1793
4472.66 1915
4473.29 1970
4473.93 1968
4474.56 1889
4475.19 1852
4475.82 1916
4476.45 1854
4477.08 1759
4477.71 1770
4478.34 1755
4478.98 1792
4479.61 1889
4480.24 1797
4480.87 1818
4481.50 1860
4482.13 1888
4482.76 1856
4483.40 1823
4484.03 1833
4484.66 1849
4485.29 1934
4485.92 1977
4486.56 2002
4487.19 1977
4487.82 1940
4488.45 2025
4489.08 2073
4489.72 1981
4490.35 1956
4490.98 1966
4491.61 2033
4492.25 2015
4492.88 2004
4493.51 2083
4494.14 1997
4494.78 1927
4495.41 2003
4496.04 2089
4496.67 2035
4497.31 1982
4497.94 2052
4498.57 2121
4499.20 2250
4499.84 2461
4500.47 2675
4501.10 3032
4501.74 3305
4502.37 3674
4503.00 3889
4503.64 3946
4504.27 3953
4504.90 3900
4505.53 3730
4506.17 3494
4506.80 3254
4507.43 3007
4508.07 2776
4508.70 2562
4509.34 2345
4509.97 2283
4510.60 2197
4511.24 2143
4511.87 2094
4512.50 2100
4513.14 2078
4513.77 2044
4514.41 2079
4515.04 2030
4515.67 1979
4516.31 2011
4516.94 1983
4517.58 2000
4518.21 1995
4518.84 2003
4519.48 1974
4520.11 1993
4520.75 1973
4521.38 1959
4522.02 1974
4522.65 2013
4523.28 2033
4523.92 2057
4524.55 2000
4525.19 2070
4525.82 2152
4526.46 2188
4527.09 2233
4527.73 2270
4528.36 2402
4529.00 2421
4529.63 2597
4530.27 2779
4530.90 3072
4531.54 3190
4532.17 3249
4532.81 3252
4533.44 3161
4534.08 3159
4534.71 2988
4535.35 2732
4535.99 2475
4536.62 2439
4537.26 2398
4537.89 2342
4538.53 2305
4539.16 2266
4539.80 2260
4540.43 2375
4541.07 2294
4541.71 2320
4542.34 2283
4542.98 2204
4543.61 2129
4544.25 2121
4544.89 2123
4545.52 2216
4546.16 2044
4546.79 2017
4547.43 2019
4548.07 1952
4548.70 1982
4549.34 2023
4549.98 2056
4550.61 1986
4551.25 1996
4551.89 2029
4552.52 1960
4553.16 1949
4553.80 1877
4554.43 1840
4555.07 1873
4555.71 1883
4556.34 1871
4556.98 1890
4557.62 1904
4558.25 1932
4558.89 1897
4559.53 1881
4560.16 1874
4560.80 1973
4561.44 1937
4562.08 1953
4562.71 1948
4563.35 1917
4563.99 1867
4564.63 1906
4565.26 1891
4565.90 1917
4566.54 1897
4567.18 1911
4567.81 2121
4568.45 2077
4569.09 2027
4569.73 1985
4570.36 2094
4571.00 2063
4571.64 2084
4572.28 2093
4572.92 2092
4573.55 2183
4574.19 2112
4574.83 2057
4575.47 2069
4576.11 2068
4576.75 2114
4577.38 2037
4578.02 1944
4578.66 1876
4579.30 1913
4579.94 1799
4580.58 1816
4581.21 1841
4581.85 1830
4582.49 1866
4583.13 1856
4583.77 1846
4584.41 1839
4585.05 1823
4585.69 1936
4586.32 1907
4586.96 1994
4587.60 1982
4588.24 1968
4588.88 1949
4589.52 1950
4590.16 1928
4590.80 1947
4591.44 1946
4592.08 1927
4592.72 1842
4593.36 1850
4594.00 1797
4594.63 1825
4595.27 1883
4595.91 1796
4596.55 1728
4597.19 1752
4597.83 1817
4598.47 1778
4599.11 1809
4599.75 1835
4600.39 1782
4601.03 1785
4601.67 1824
4602.31 1917
4602.95 1909
4603.59 1922
4604.23 1897
4604.87 1991
4605.51 2063
4606.15 2038
4606.79 1978
4607.43 2029
4608.08 2019
4608.72 1998
4609.36 1964
4610.00 1953
4610.64 1977
4611.28 2004
4611.92 2033
4612.56 2038
4613.20 2021
4613.84 2126
4614.48 2154
4615.12 2169
4615.76 2059
4616.41 2110
4617.05 2180
4617.69 2103
4618.33 1989
4618.97 1892
4619.61 1947
4620.25 1879
4620.89 1786
4621.54 1752
4622.18 1723
4622.82 1720
4623.46 1735
4624.10 1730
4624.74 1666
4625.38 1749
4626.03 1736
4626.67 1732
4627.31 1739
4627.95 1758
4628.59 1728
4629.24 1764
4629.88 1755
4630.52 1791
4631.16 1727
4631.80 1840
4632.45 1817
4633.09 1861
4633.73 1767
4634.37 1787
4635.02 1864
4635.66 1780
4636.30 1823
4636.94 1771
4637.58 1773
4638.23 1755
4638.87 1814
4639.51 1838
4640.16 1816
4640.80 1885
4641.44 1813
4642.08 1805
4642.73 1842
4643.37 1821
4644.01 1861
4644.66 1763
4645.30 1737
4645.94 1884
4646.58 1753
4647.23 1813
4647.87 1765
4648.51 1796
4649.16 1842
4649.80 1816
4650.44 1847
4651.09 1890
4651.73 1850
4652.37 1853
4653.02 1926
4653.66 1920
4654.31 1861
4654.95 1852
4655.59 1862
4656.24 1833
4656.88 1823
4657.52 1751
4658.17 1764
4658.81 1770
4659.46 1671
4660.10 1633
4660.75 1621
4661.39 1674
4662.03 1746
4662.68 1640
4663.32 1635
4663.97 1684
4664.61 1685
4665.26 1663
4665.90 1640
4666.54 1612
4667.19 1683
4667.83 1646
4668.48 1701
4669.12 1685
4669.77 1708
4670.41 1716
4671.06 1692
4671.70 1763
4672.35 1666
4672.99 1622
4673.64 1681
4674.28 1703
4674.93 1713
4675.57 1728
4676.22 1742
4676.86 1708
4677.51 1765
4678.15 1652
4678.80 1746
4679.44 1809
4680.09 1761
4680.73 1775
4681.38 1774
4682.03 1757
4682.67 1803
4683.32 1784
4683.96 1778
4684.61 1826
4685.25 1793
4685.90 1875
4686.55 1848
4687.19 1886
4687.84 1920
4688.48 1896
4689.13 1885
4689.78 1876
4690.42 1970
4691.07 1918
4691.72 1876
4692.36 1949
4693.01 1950
4693.65 1860
4694.30 1848
4694.95 1885
4695.59 1904
4696.24 1925
4696.89 1920
4697.53 1907
4698.18 1945
4698.83 1970
4699.47 1969
4700.12 1926
4700.77 1945
4701.41 1915
4702.06 1932
4702.71 1865
4703.36 1858
4704.00 1773
4704.65 1770
4705.30 1756
4705.94 1748
4706.59 1712
4707.24 1686
4707.89 1760
4708.53 1799
4709.18 1731
4709.83 1781
4710.48 1762
4711.12 1762
4711.77 1761
4712.42 1842
4713.07 1781
4713.71 1746
4714.36 1699
4715.01 1810
4715.66 1824
4716.31 1838
4716.95 1790
4717.60 1804
4718.25 1794
4718.90 1801
4719.55 1800
4720.19 1878
4720.84 1848
4721.49 1852
4722.14 1828
4722.79 1851
4723.44 1811
4724.08 1764
4724.73 1721
4725.38 1760
4726.03 1765
4726.68 1745
4727.33 1766
4727.98 1730
4728.63 1684
4729.27 1694
4729.92 1703
4730.57 1685
4731.22 1646
4731.87 1664
4732.52 1705
4733.17 1659
4733.82 1666
4734.47 1727
4735.12 1783
4735.77 1662
4736.41 1714
4737.06 1785
4737.71 1769
4738.36 1736
4739.01 1841
4739.66 1787
4740.31 1880
4740.96 1926
4741.61 1859
4742.26 1869
4742.91 1891
4743.56 1789
4744.21 1806
4744.86 1786
4745.51 1752
4746.16 1752
4746.81 1749
4747.46 1777
4748.11 1835
4748.76 1867
4749.41 1928
4750.06 1986
4750.71 2004
4751.36 2081
4752.01 1970
4752.66 1993
4753.31 2157
4753.96 2067
4754.61 1985
4755.26 1950
4755.92 1938
4756.57 1939
4757.22 1825
4757.87 1764
4758.52 1802
4759.17 1761
4759.82 1738
4760.47 1819
4761.12 1839
4761.77 1861
4762.42 1867
4763.08 1840
4763.73 1784
4764.38 1878
4765.03 1866
4765.68 1827
4766.33 1796
4766.98 1834
4767.64 1873
4768.29 1882
4768.94 1918
4769.59 1960
4770.24 2043
4770.89 2114
4771.54 2105
4772.20 1952
4772.85 1907
4773.50 1953
4774.15 1931
4774.80 1892
4775.46 1867
4776.11 1826
4776.76 1692
4777.41 1696
4778.06 1731
4778.72 1755
4779.37 1786
4780.02 1692
4780.67 1740
4781.33 1705
4781.98 1737
4782.63 1838
4783.28 1808
4783.94 1703
4784.59 1700
4785.24 1805
4785.89 1835
4786.55 1788
4787.20 1853
4787.85 1909
4788.51 1906
4789.16 1869
4789.81 1928
4790.46 1948
4791.12 1940
4791.77 1929
4792.42 1923
4793.08 1889
4793.73 1897
4794.38 1887
4795.04 1898
4795.69 1861
4796.34 1819
4797.00 1902
4797.65 1902
4798.30 1796
4798.96 1830
4799.61 1921
4800.27 1975
4800.92 1952
4801.57 1880
4802.23 1878
4802.88 1928
4803.53 1944
4804.19 1974
4804.84 1907
4805.50 1914
4806.15 1949
4806.81 1874
4807.46 1944
4808.11 1924
4808.77 1886
4809.42 1863
4810.08 1882
4810.73 1851
4811.39 1903
4812.04 1967
4812.69 1958
4813.35 1949
4814.00 1966
4814.66 2024
4815.31 2021
4815.97 2105
4816.62 2095
4817.28 2080
4817.93 2112
4818.59 2175
4819.24 2198
4819.90 2120
4820.55 2158
4821.21 2218
4821.86 2268
4822.52 2315
4823.17 2327
4823.83 2246
4824.48 2110
4825.14 2111
4825.79 2085
4826.45 2130
4827.11 2040
4827.76 1994
4828.42 1964
4829.07 1998
4829.73 1954
4830.38 1944
4831.04 1955
4831.70 2112
4832.35 2140
4833.01 2164
4833.66 2187
4834.32 2135
4834.98 2187
4835.63 2341
4836.29 2373
4836.94 2389
4837.60 2291
4838.26 2281
4838.91 2288
4839.57 2236
4840.23 2339
4840.88 2403
4841.54 2337
4842.20 2286
4842.85 2282
4843.51 2274
4844.17 2223
4844.82 2282
4845.48 2251
4846.14 2203
4846.79 2220
4847.45 2245
4848.11 2276
4848.76 2335
4849.42 2382
4850.08 2457
4850.73 2514
4851.39 2554
4852.05 2588
4852.71 2541
4853.36 2518
4854.02 2483
4854.68 2427
4855.34 2521
4855.99 2566
4856.65 2644
4857.31 2739
4857.97 2800
4858.62 2939
4859.28 2931
4859.94 2866
4860.60 2903
4861.25 2698
4861.91 2580
4862.57 2531
4863.23 2449
4863.89 2358
4864.54 2367
4865.20 2377
4865.86 2310
4866.52 2363
4867.18 2386
4867.84 2365
4868.49 2391
4869.15 2367
4869.81 2364
4870.47 2305
4871.13 2326
4871.79 2371
4872.44 2412
4873.10 2435
4873.76 2433
4874.42 2530
4875.08 2422
4875.74 2404
4876.40 2386
4877.06 2368
4877.72 2471
4878.37 2451
4879.03 2359
4879.69 2375
4880.35 2328
4881.01 2317
4881.67 2220
4882.33 2311
4882.99 2275
4883.65 2173
4884.31 2130
4884.97 2154
4885.63 2115
4886.29 1994
4886.95 1979
4887.61 1934
4888.26 1969
4888.92 1882
4889.58 1942
4890.24 2035
4890.90 1914
4891.56 1981
4892.22 1917
4892.88 1901
4893.54 1859
4894.20 1908
4894.86 1853
4895.52 1885
4896.18 1823
4896.84 1842
4897.51 1885
4898.17 1903
4898.83 1996
4899.49 2098
4900.15 2172
4900.81 2211
4901.47 2211
4902.13 2248
4902.79 2177
4903.45 2191
4904.11 2100
4904.77 2038
4905.43 2012
4906.09 2005
4906.75 1986
4907.41 1972
4908.08 2036
4908.74 1969
4909.40 1905
4910.06 1884
4910.72 1895
4911.38 1891
4912.04 1957
4912.70 1954
4913.37 1863
4914.03 1836
4914.69 1766
4915.35 1766
4916.01 1748
4916.67 1713
4917.33 1686
4918.00 1627
4918.66 1660
4919.32 1675
4919.98 1603
4920.64 1663
4921.31 1687
4921.97 1682
4922.63 1662
4923.29 1675
4923.95 1618
4924.62 1684
4925.28 1710
4925.94 1685
4926.60 1707
4927.26 1676
4927.93 1704
4928.59 1660
4929.25 1642
4929.91 1678
4930.58 1741
4931.24 1676
4931.90 1616
4932.56 1681
4933.23 1745
4933.89 1825
4934.55 1854
4935.22 1839
4935.88 1827
4936.54 1820
4937.20 1857
4937.87 1808
4938.53 1809
4939.19 1738
4939.86 1688
4940.52 1776
4941.18 1740
4941.85 1718
4942.51 1716
4943.17 1701
4943.84 1737
4944.50 1655
4945.16 1616
4945.83 1661
4946.49 1635
4947.15 1608
4947.82 1641
4948.48 1678
4949.15 1705
4949.81 1606
4950.47 1646
4951.14 1622
4951.80 1622
4952.47 1564
4953.13 1533
4953.79 1554
4954.46 1636
4955.12 1599
4955.79 1603
4956.45 1581
4957.11 1710
4957.78 1705
4958.44 1719
4959.11 1837
4959.77 1810
4960.44 1856
4961.10 1889
4961.77 1938
4962.43 1973
4963.10 1989
4963.76 2001
4964.42 2034
4965.09 1958
4965.75 2025
4966.42 1982
4967.08 1882
4967.75 1846
4968.41 1782
4969.08 1767
4969.74 1828
4970.41 1755
4971.08 1703
4971.74 1697
4972.41 1750
4973.07 1818
4973.74 1816
4974.40 1838
4975.07 1872
4975.73 1869
4976.40 1846
4977.06 1866
4977.73 1902
4978.40 1846
4979.06 1831
4979.73 1683
4980.39 1739
4981.06 1701
4981.73 1652
4982.39 1643
4983.06 1660
4983.72 1605
4984.39 1606
4985.06 1677
4985.72 1651
4986.39 1639
4987.05 1655
4987.72 1672
4988.39 1581
4989.05 1628
4989.72 1639
4990.39 1631
4991.05 1607
4991.72 1652
4992.39 1635
4993.05 1630
4993.72 1568
4994.39 1574
4995.05 1584
4995.72 1608
4996.39 1672
4997.05 1651
4997.72 1646
4998.39 1626
4999.06 1607
4999.72 1570
5000.39 1648
5001.06 1654
5001.73 1694
5002.39 1635
5003.06 1554
5003.73 1600
5004.39 1577
5005.06 1611
5005.73 1630
5006.40 1668
5007.07 1607
5007.73 1623
5008.40 1620
5009.07 1672
5009.74 1617
5010.40 1609
5011.07 1659
5011.74 1726
5012.41 1780
5013.08 1773
5013.74 1713
5014.41 1684
5015.08 1654
5015.75 1730
5016.42 1734
5017.09 1637
5017.75 1751
5018.42 1741
5019.09 1752
5019.76 1865
5020.43 1906
5021.10 1899
5021.76 2059
5022.43 1999
5023.10 2018
5023.77 2066
5024.44 2062
5025.11 1955
5025.78 1967
5026.45 1978
5027.12 1902
5027.78 1828
5028.45 1784
5029.12 1767
5029.79 1749
5030.46 1663
5031.13 1781
5031.80 1680
5032.47 1707
5033.14 1749
5033.81 1733
5034.48 1691
5035.15 1638
5035.82 1661
5036.49 1617
5037.16 1610
5037.83 1601
5038.50 1575
5039.16 1688
5039.83 1605
5040.50 1556
5041.17 1596
5041.84 1584
5042.51 1659
5043.18 1624
5043.85 1693
5044.52 1650
5045.20 1677
5045.87 1730
5046.54 1729
5047.21 1675
5047.88 1700
5048.55 1670
5049.22 1723
5049.89 1753
5050.56 1724
5051.23 1715
5051.90 1796
5052.57 1781
5053.24 1778
5053.91 1755
5054.58 1778
5055.25 1800
5055.92 1794
5056.60 1804
5057.27 1769
5057.94 1721
5058.61 1650
5059.28 1652
5059.95 1647
5060.62 1681
5061.29 1704
5061.96 1736
5062.64 1680
5063.31 1637
5063.98 1649
5064.65 1650
5065.32 1680
5065.99 1692
5066.66 1666
5067.34 1660
5068.01 1669
5068.68 1670
5069.35 1734
5070.02 1701
5070.70 1744
5071.37 1690
5072.04 1768
5072.71 1770
5073.38 1758
5074.06 1777
5074.73 1783
5075.40 1777
5076.07 1745
5076.74 1752
5077.42 1757
5078.09 1830
5078.76 1778
5079.43 1848
5080.11 1840
5080.78 1854
5081.45 1856
5082.12 1853
5082.80 1823
5083.47 1831
5084.14 1827
5084.82 1788
5085.49 1807
5086.16 1836
5086.83 1929
5087.51 1970
5088.18 2145
5088.85 2261
5089.53 2464
5090.20 2681
5090.87 2872
5091.55 2966
5092.22 2949
5092.89 2900
5093.57 2851
5094.24 2729
5094.91 2518
5095.59 2380
5096.26 2227
5096.93 2195
5097.61 2102
5098.28 1981
5098.96 1929
5099.63 1822
5100.30 1786
5100.98 1880
5101.65 1860
5102.32 1864
5103.00 1879
5103.67 1959
5104.35 1936
5105.02 1969
5105.70 1985
5106.37 2026
5107.04 1974
5107.72 1952
5108.39 1887
5109.07 1867
5109.74 1860
5110.42 1843
5111.09 1834
5111.77 1832
5112.44 1785
5113.11 1879
5113.79 1844
5114.46 1782
5115.14 1852
5115.81 1896
5116.49 1977
5117.16 2147
5117.84 2320
5118.51 2471
5119.19 2583
5119.86 2729
5120.54 2895
5121.21 2786
5121.89 2718
5122.57 2567
5123.24 2424
5123.92 2330
5124.59 2144
5125.27 2102
5125.94 2010
5126.62 1933
5127.29 1930
5127.97 1919
5128.64 1899
5129.32 1947
5130.00 1965
5130.67 1914
5131.35 1898
5132.02 1908
5132.70 1953
5133.38 1913
5134.05 2030
5134.73 1946
5135.40 1903
5136.08 1847
5136.76 1875
5137.43 1831
5138.11 1899
5138.79 1897
5139.46 1912
5140.14 1908
5140.82 1959
5141.49 1900
5142.17 1880
5142.85 1845
5143.52 1815
5144.20 1769
5144.88 1737
5145.55 1766
5146.23 1776
5146.91 1755
5147.58 1734
5148.26 1748
5148.94 1709
5149.61 1699
5150.29 1710
5150.97 1760
5151.65 1671
5152.32 1728
5153.00 1746
5153.68 1746
5154.36 1817
5155.03 1774
5155.71 1775
5156.39 1867
5157.07 2012
5157.74 2020
5158.42 2064
5159.10 2035
5159.78 2057
5160.45 1959
5161.13 1978
5161.81 1853
5162.49 1833
5163.17 1796
5163.84 1806
5164.52 1802
5165.20 1818
5165.88 1796
5166.56 1786
5167.24 1736
5167.91 1744
5168.59 1749
5169.27 1741
5169.95 1795
5170.63 1700
5171.31 1602
5171.98 1648
5172.66 1623
5173.34 1592
5174.02 1565
5174.70 1559
5175.38 1589
5176.06 1614
5176.74 1642
5177.41 1599
5178.09 1622
5178.77 1645
5179.45 1729
5180.13 1836
5180.81 1798
5181.49 1753
5182.17 1742
5182.85 1741
5183.53 1673
5184.21 1686
5184.89 1605
5185.57 1652
5186.24 1651
5186.92 1665
5187.60 1604
5188.28 1548
5188.96 1616
5189.64 1591
5190.32 1556
5191.00 1491
5191.68 1601
5192.36 1594
5193.04 1553
5193.72 1526
5194.40 1548
5195.08 1611
5195.76 1544
5196.44 1626
5197.12 1644
5197.80 1623
5198.48 1604
5199.16 1611
5199.84 1607
5200.52 1623
5201.21 1605
5201.89 1675
5202.57 1621
5203.25 1602
5203.93 1599
5204.61 1613
5205.29 1699
5205.97 1653
5206.65 1600
5207.33 1624
5208.01 1643
5208.69 1645
5209.37 1566
5210.06 1484
5210.74 1541
5211.42 1598
5212.10 1612
5212.78 1591
5213.46 1558
5214.14 1538
5214.82 1595
5215.51 1620
5216.19 1551
5216.87 1515
5217.55 1525
5218.23 1549
5218.91 1563
5219.60 1598
5220.28 1587
5220.96 1640
5221.64 1681
5222.32 1695
5223.00 1689
5223.69 1676
5224.37 1622
5225.05 1648
5225.73 1560
5226.41 1568
5227.10 1571
5227.78 1528
5228.46 1531
5229.14 1477
5229.83 1561
5230.51 1644
5231.19 1581
5231.87 1495
5232.56 1572
5233.24 1627
5233.92 1677
5234.60 1662
5235.29 1668
5235.97 1746
5236.65 1754
5237.34 1830
5238.02 1805
5238.70 1893
5239.38 1921
5240.07 2014
5240.75 1965
5241.43 1939
5242.12 1910
5242.80 1888
5243.48 1815
5244.17 1810
5244.85 1870
5245.53 1876
5246.22 1873
5246.90 1903
5247.58 1978
5248.27 2108
5248.95 2148
5249.63 2083
5250.32 2074
5251.00 2039
5251.69 2042
5252.37 1905
5253.05 1921
5253.74 1787
5254.42 1707
5255.11 1678
5255.79 1634
5256.47 1590
5257.16 1552
5257.84 1552
5258.53 1558
5259.21 1593
5259.89 1625
5260.58 1724
5261.26 1702
5261.95 1705
5262.63 1651
5263.32 1706
5264.00 1707
5264.69 1650
5265.37 1722
5266.06 1730
5266.74 1729
5267.43 1674
5268.11 1642
5268.79 1748
5269.48 1770
5270.16 1695
5270.85 1689
5271.53 1650
5272.22 1696
5272.91 1665
5273.59 1619
5274.28 1570
5274.96 1577
5275.65 1501
5276.33 1530
5277.02 1601
5277.70 1602
5278.39 1603
5279.07 1595
5279.76 1655
5280.45 1655
5281.13 1679
5281.82 1701
5282.50 1712
5283.19 1672
5283.87 1741
5284.56 1740
5285.25 1695
5285.93 1699
5286.62 1607
5287.30 1625
5287.99 1698
5288.68 1635
5289.36 1556
5290.05 1585
5290.74 1636
5291.42 1682
5292.11 1677
5292.79 1688
5293.48 1639
5294.17 1652
5294.85 1679
5295.54 1703
5296.23 1698
5296.91 1713
5297.60 1733
5298.29 1738
5298.98 1806
5299.66 1778
5300.35 1783
5301.04 1798
5301.72 1792
5302.41 1784
5303.10 1886
5303.78 1779
5304.47 1769
5305.16 1820
5305.85 1886
5306.53 1900
5307.22 1877
5307.91 1874
5308.60 1879
5309.28 1835
5309.97 1800
5310.66 1835
5311.35 1920
5312.03 1840
5312.72 1856
5313.41 1888
5314.10 1901
5314.79 1898
5315.47 2002
5316.16 1973
5316.85 1988
5317.54 1894
5318.23 1889
5318.91 1936
5319.60 1908
5320.29 1908
5320.98 1866
5321.67 1851
5322.36 1765
5323.04 1711
5323.73 1699
5324.42 1667
5325.11 1635
5325.80 1624
5326.49 1604
5327.18 1652
5327.86 1695
5328.55 1640
5329.24 1669
5329.93 1745
5330.62 1691
5331.31 1639
5332.00 1583
5332.69 1674
5333.38 1631
5334.06 1575
5334.75 1622
5335.44 1600
5336.13 1560
5336.82 1641
5337.51 1665
5338.20 1659
5338.89 1569
5339.58 1638
5340.27 1596
5340.96 1583
5341.65 1594
5342.34 1595
5343.03 1576
5343.72 1604
5344.41 1602
5345.10 1671
5345.79 1604
5346.48 1750
5347.17 1784
5347.86 1786
5348.55 1932
5349.24 2111
5349.93 2114
5350.62 2159
5351.31 2206
5352.00 2173
5352.69 2088
5353.38 2037
5354.07 1950
5354.76 1826
5355.45 1798
5356.14 1757
5356.83 1752
5357.52 1689
5358.21 1653
5358.90 1655
5359.59 1642
5360.29 1683
5360.98 1701
5361.67 1773
5362.36 1748
5363.05 1784
5363.74 1749
5364.43 1746
5365.12 1712
5365.81 1679
5366.50 1650
5367.20 1591
5367.89 1587
5368.58 1494
5369.27 1493
5369.96 1482
5370.65 1494
5371.34 1579
5372.04 1579
5372.73 1612
5373.42 1555
5374.11 1587
5374.80 1566
5375.49 1587
5376.19 1554
5376.88 1518
5377.57 1563
5378.26 1606
5378.95 1561
5379.65 1534
5380.34 1548
5381.03 1535
5381.72 1514
5382.42 1541
5383.11 1562
5383.80 1540
5384.49 1455
5385.19 1450
5385.88 1521
5386.57 1548
5387.26 1541
5387.96 1619
5388.65 1655
5389.34 1617
5390.03 1649
5390.73 1676
5391.42 1732
5392.11 1753
5392.80 1633
5393.50 1628
5394.19 1658
5394.88 1612
5395.58 1670
5396.27 1615
5396.96 1598
5397.66 1519
5398.35 1573
5399.04 1542
5399.74 1557
5400.43 1537
5401.12 1521
5401.82 1496
5402.51 1542
5403.20 1502
5403.90 1486
5404.59 1493
5405.29 1530
5405.98 1582
5406.67 1579
5407.37 1548
5408.06 1606
5408.75 1593
5409.45 1641
5410.14 1653
5410.84 1603
5411.53 1570
5412.23 1509
5412.92 1512
5413.61 1494
5414.31 1573
5415.00 1584
5415.70 1582
5416.39 1538
5417.09 1468
5417.78 1555
5418.47 1644
5419.17 1583
5419.86 1637
5420.56 1624
5421.25 1696
5421.95 1688
5422.64 1661
5423.34 1714
5424.03 1672
5424.73 1688
5425.42 1602
5426.12 1614
5426.81 1583
5427.51 1565
5428.20 1595
5428.90 1596
5429.59 1517
5430.29 1534
5430.99 1575
5431.68 1556
5432.38 1583
5433.07 1520
5433.77 1578
5434.46 1598
5435.16 1542
5435.85 1610
5436.55 1595
5437.25 1548
5437.94 1642
5438.64 1652
5439.33 1551
5440.03 1623
5440.73 1630
5441.42 1688
5442.12 1711
5442.81 1683
5443.51 1684
5444.21 1743
5444.90 1763
5445.60 1881
5446.29 1955
5446.99 2053
5447.69 2073
5448.38 2188
5449.08 2217
5449.78 2193
5450.47 2122
5451.17 2134
5451.87 2165
5452.56 2054
5453.26 2097
5453.96 2071
5454.65 2050
5455.35 2050
5456.05 2035
5456.75 1986
5457.44 2003
5458.14 1962
5458.84 1883
5459.53 1879
5460.23 1933
5460.93 1997
5461.63 2067
5462.32 2204
5463.02 2313
5463.72 2363
5464.42 2370
5465.11 2475
5465.81 2445
5466.51 2304
5467.21 2346
5467.90 2172
5468.60 2005
5469.30 1951
5470.00 1883
5470.70 1758
5471.39 1742
5472.09 1850
5472.79 1816
5473.49 1782
5474.19 1774
5474.88 1894
5475.58 1793
5476.28 1811
5476.98 1887
5477.68 2036
5478.38 2135
5479.07 2179
5479.77 2380
5480.47 2453
5481.17 2464
5481.87 2540
5482.57 2456
5483.27 2308
5483.96 2226
5484.66 2084
5485.36 2056
5486.06 2049
5486.76 2029
5487.46 1962
5488.16 1944
5488.86 2000
5489.56 1921
5490.26 1925
5490.96 2014
5491.65 2064
5492.35 2104
5493.05 2095
5493.75 2136
5494.45 2154
5495.15 2144
5495.85 2220
5496.55 2213
5497.25 2250
5497.95 2369
5498.65 2584
5499.35 2684
5500.05 2936
5500.75 3199
5501.45 3311
5502.15 3396
5502.85 3381
5503.55 3165
5504.25 2986
5504.95 2766
5505.65 2484
5506.35 2384
5507.05 2401
5507.75 2323
5508.45 2222
5509.15 2114
5509.85 2136
5510.55 2046
5511.25 2094
5511.95 2063
5512.65 2017
5513.35 2052
5514.05 2093
5514.76 1984
5515.46 1973
5516.16 2082
5516.86 2002
5517.56 2031
5518.26 2014
5518.96 2003
5519.66 2006
5520.36 1982
5521.06 2033
5521.77 1992
5522.47 2041
5523.17 1981
5523.87 1881
5524.57 1819
5525.27 1777
5525.97 1786
5526.67 1712
5527.38 1757
5528.08 1678
5528.78 1675
5529.48 1696
5530.18 1621
5530.88 1598
5531.59 1641
5532.29 1662
5532.99 1711
5533.69 1692
5534.39 1656
5535.10 1714
5535.80 1778
5536.50 1825
5537.20 1768
5537.90 1763
5538.61 1853
5539.31 1848
5540.01 1808
5540.71 1821
5541.42 1827
5542.12 1756
5542.82 1752
5543.52 1715
5544.23 1698
5544.93 1716
5545.63 1691
5546.33 1657
5547.04 1749
5547.74 1710
5548.44 1727
5549.15 1695
5549.85 1697
5550.55 1695
5551.26 1713
5551.96 1719
5552.66 1705
5553.36 1712
5554.07 1645
5554.77 1575
5555.47 1539
5556.18 1526
5556.88 1541
5557.58 1495
5558.29 1555
5558.99 1559
5559.70 1612
5560.40 1608
5561.10 1677
5561.81 1672
5562.51 1712
5563.21 1859
5563.92 1845
5564.62 1827
5565.33 1829
5566.03 1779
5566.73 1821
5567.44 1740
5568.14 1722
5568.85 1797
5569.55 1694
5570.25 1680
5570.96 1574
5571.66 1545
5572.37 1585
5573.07 1607
5573.78 1639
5574.48 1693
5575.19 1666
5575.89 1604
5576.59 1617
5577.30 1732
5578.00 1644
5578.71 1655
5579.41 1663
5580.12 1589
5580.82 1656
5581.53 1598
5582.23 1546
5582.94 1588
5583.64 1552
5584.35 1628
5585.05 1643
5585.76 1620
5586.46 1723
5587.17 1679
5587.88 1718
5588.58 1665
5589.29 1637
5589.99 1607
5590.70 1641
5591.40 1572
5592.11 1641
5592.81 1566
5593.52 1546
5594.23 1514
5594.93 1539
5595.64 1504
5596.34 1536
5597.05 1497
5597.76 1474
5598.46 1452
5599.17 1473
5599.87 1494
5600.58 1403
5601.29 1437
5601.99 1409
5602.70 1395
5603.41 1500
5604.11 1466
5604.82 1437
5605.52 1434
5606.23 1478
5606.94 1490
5607.64 1467
5608.35 1422
5609.06 1410
5609.76 1468
5610.47 1423
5611.18 1509
5611.88 1411
5612.59 1441
5613.30 1426
5614.01 1396
5614.71 1406
5615.42 1419
5616.13 1338
5616.83 1365
5617.54 1396
5618.25 1423
5618.96 1418
5619.66 1500
5620.37 1507
5621.08 1481
5621.79 1356
5622.49 1421
5623.20 1428
5623.91 1460
5624.62 1466
5625.32 1470
5626.03 1403
5626.74 1411
5627.45 1465
5628.16 1516
5628.86 1499
5629.57 1478
5630.28 1537
5630.99 1518
5631.70 1505
5632.40 1466
5633.11 1435
5633.82 1468
5634.53 1509
5635.24 1520
5635.95 1489
5636.65 1480
5637.36 1537
5638.07 1667
5638.78 1698
5639.49 1713
5640.20 1644
5640.91 1642
5641.61 1648
5642.32 1705
5643.03 1689
5643.74 1559
5644.45 1466
5645.16 1492
5645.87 1537
5646.58 1569
5647.29 1507
5648.00 1443
5648.70 1435
5649.41 1554
5650.12 1623
5650.83 1569
5651.54 1585
5652.25 1577
5652.96 1589
5653.67 1588
5654.38 1564
5655.09 1594
5655.80 1660
5656.51 1664
5657.22 1637
5657.93 1602
5658.64 1708
5659.35 1736
5660.06 1773
5660.77 1675
5661.48 1557
5662.19 1611
5662.90 1629
5663.61 1566
5664.32 1599
5665.03 1587
5665.74 1582
5666.45 1546
5667.16 1607
5667.87 1648
5668.58 1657
5669.29 1667
5670.00 1771
5670.71 1740
5671.42 1708
5672.13 1685
5672.84 1808
5673.56 1727
5674.27 1690
5674.98 1624
5675.69 1574
5676.40 1510
5677.11 1484
5677.82 1474
5678.53 1469
5679.24 1582
5679.95 1553
5680.67 1576
5681.38 1613
5682.09 1654
5682.80 1623
5683.51 1519
5684.22 1535
5684.93 1591
5685.65 1549
5686.36 1480
5687.07 1438
5687.78 1452
5688.49 1431
5689.20 1451
5689.92 1472
5690.63 1503
5691.34 1539
5692.05 1534
5692.76 1586
5693.47 1488
5694.19 1530
5694.90 1450
5695.61 1410
5696.32 1474
5697.04 1450
5697.75 1431
5698.46 1413
5699.17 1451
5699.89 1397
5700.60 1396
5701.31 1426
5702.02 1450
5702.74 1442
5703.45 1443
5704.16 1450
5704.87 1380
5705.59 1416
5706.30 1498
5707.01 1470
5707.72 1481
5708.44 1441
5709.15 1419
5709.86 1399
5710.58 1392
5711.29 1298
5712.00 1356
5712.72 1371
5713.43 1352
5714.14 1352
5714.86 1349
5715.57 1380
5716.28 1360
5717.00 1318
5717.71 1358
5718.42 1411
5719.14 1434
5719.85 1495
5720.56 1417
5721.28 1458
5721.99 1432
5722.71 1425
5723.42 1468
5724.13 1445
5724.85 1444
5725.56 1473
5726.28 1444
5726.99 1521
5727.70 1513
5728.42 1493
5729.13 1535
5729.85 1540
5730.56 1534
5731.28 1550
5731.99 1512
5732.70 1482
5733.42 1481
5734.13 1410
5734.85 1456
5735.56 1490
5736.28 1562
5736.99 1442
5737.71 1463
5738.42 1544
5739.14 1494
5739.85 1427
5740.57 1415
5741.28 1406
5742.00 1469
5742.71 1419
5743.43 1469
5744.14 1498
5744.86 1474
5745.57 1423
5746.29 1470
5747.00 1441
5747.72 1530
5748.43 1519
5749.15 1515
5749.87 1462
5750.58 1486
5751.30 1602
5752.01 1575
5752.73 1595
5753.44 1674
5754.16 1691
5754.88 1715
5755.59 1752
5756.31 1814
5757.02 1742
5757.74 1684
5758.46 1706
5759.17 1734
5759.89 1726
5760.60 1650
5761.32 1677
5762.04 1687
5762.75 1693
5763.47 1771
5764.19 1820
5764.90 1822
5765.62 1826
5766.34 1846
5767.05 1945
5767.77 1946
5768.49 2067
5769.20 2138
5769.92 2310
5770.64 2531
5771.35 2686
5772.07 2639
5772.79 2440
5773.50 2296
5774.22 2155
5774.94 2025
5775.65 1895
5776.37 1858
5777.09 1857
5777.81 1859
5778.52 1916
5779.24 1962
5779.96 1956
5780.68 2011
5781.39 1952
5782.11 1904
5782.83 1891
5783.55 1869
5784.26 1805
5784.98 1790
5785.70 1802
5786.42 1786
5787.14 1671
5787.85 1728
5788.57 1698
5789.29 1646
5790.01 1653
5790.73 1664
5791.44 1652
5792.16 1605
5792.88 1670
5793.60 1575
5794.32 1540
5795.03 1601
5795.75 1652
5796.47 1622
5797.19 1563
5797.91 1655
5798.63 1683
5799.35 1665
5800.06 1739
5800.78 1790
5801.50 1774
5802.22 1784
5802.94 1745
5803.66 1774
5804.38 1687
5805.10 1667
5805.82 1665
5806.53 1734
5807.25 1795
5807.97 1811
5808.69 1894
5809.41 1892
5810.13 1787
5810.85 1764
5811.57 1758
5812.29 1755
5813.01 1638
5813.73 1594
5814.45 1614
5815.17 1563
5815.89 1580
5816.61 1540
5817.33 1569
5818.05 1569
5818.77 1598
5819.49 1548
5820.20 1548
5820.92 1549
5821.64 1560
5822.36 1581
5823.09 1597
5823.81 1584
5824.53 1553
5825.25 1554
5825.97 1539
5826.69 1467
5827.41 1504
5828.13 1462
5828.85 1488
5829.57 1471
5830.29 1510
5831.01 1516
5831.73 1485
5832.45 1433
5833.17 1469
5833.89 1521
5834.61 1512
5835.33 1466
5836.05 1472
5836.78 1497
5837.50 1476
5838.22 1457
5838.94 1430
5839.66 1417
5840.38 1476
5841.10 1496
5841.82 1517
5842.54 1530
5843.27 1516
5843.99 1522
5844.71 1479
5845.43 1490
5846.15 1508
5846.87 1501
5847.59 1513
5848.32 1512
5849.04 1505
5849.76 1504
5850.48 1541
5851.20 1553
5851.93 1567
5852.65 1514
5853.37 1533
5854.09 1496
5854.81 1523
5855.54 1521
5856.26 1475
5856.98 1450
5857.70 1516
5858.42 1483
5859.15 1440
5859.87 1464
5860.59 1481
5861.31 1428
5862.04 1383
5862.76 1458
5863.48 1410
5864.20 1428
5864.93 1415
5865.65 1440
5866.37 1448
5867.10 1456
5867.82 1415
5868.54 1447
5869.26 1523
5869.99 1468
5870.71 1501
5871.43 1567
5872.16 1520
5872.88 1516
5873.60 1541
5874.33 1491
5875.05 1432
5875.77 1470
5876.50 1477
5877.22 1480
5877.94 1452
5878.67 1422
5879.39 1530
5880.11 1486
5880.84 1504
5881.56 1453
5882.28 1449
5883.01 1504
5883.73 1478
5884.46 1534
5885.18 1462
5885.90 1429
5886.63 1468
5887.35 1441
5888.08 1424
5888.80 1422
5889.52 1399
5890.25 1478
5890.97 1502
5891.70 1478
5892.42 1447
5893.15 1492
5893.87 1505
5894.59 1479
5895.32 1496
5896.04 1482
5896.77 1528
5897.49 1488
5898.22 1448
5898.94 1492
5899.67 1458
5900.39 1473
5901.12 1472
5901.84 1519
5902.57 1510
5903.29 1513
5904.02 1460
5904.74 1483
5905.47 1468
5906.19 1472
5906.92 1491
5907.64 1508
5908.37 1509
5909.09 1548
5909.82 1527
5910.55 1501
5911.27 1496
5912.00 1528
5912.72 1500
5913.45 1537
5914.17 1504
5914.90 1541
5915.63 1536
5916.35 1532
5917.08 1565
5917.80 1560
5918.53 1545
5919.25 1617
5919.98 1614
5920.71 1628
5921.43 1642
5922.16 1557
5922.89 1614
5923.61 1595
5924.34 1681
5925.06 1763
5925.79 1724
5926.52 1767
5927.24 1778
5927.97 1844
5928.70 1803
5929.42 1716
5930.15 1797
5930.88 1805
5931.60 1737
5932.33 1795
5933.06 1832
5933.78 1922
5934.51 1836
5935.24 1818
5935.97 1919
5936.69 1943
5937.42 1946
5938.15 2023
5938.87 2080
5939.60 2020
5940.33 2105
5941.06 2137
5941.78 2127
5942.51 2121
5943.24 2164
5943.97 2128
5944.69 2182
5945.42 2327
5946.15 2363
5946.88 2356
5947.60 2272
5948.33 2293
5949.06 2399
5949.79 2409
5950.52 2509
5951.24 2572
5951.97 2743
5952.70 2910
5953.43 2981
5954.16 3122
5954.88 3081
5955.61 2984
5956.34 2965
5957.07 2888
5957.80 2891
5958.53 2856
5959.25 2822
5959.98 2779
5960.71 2724
5961.44 2720
5962.17 2723
5962.90 2827
5963.63 2864
5964.36 2955
5965.08 3067
5965.81 3227
5966.54 3355
5967.27 3473
5968.00 3513
5968.73 3515
5969.46 3561
5970.19 3496
5970.92 3413
5971.65 3291
5972.37 3233
5973.10 3225
5973.83 3238
5974.56 3264
5975.29 3266
5976.02 3312
5976.75 3230
5977.48 3201
5978.21 3273
5978.94 3343
5979.67 3346
5980.40 3412
5981.13 3548
5981.86 3560
5982.59 3600
5983.32 3631
5984.05 3620
5984.78 3770
5985.51 3672
5986.24 3665
5986.97 3709
5987.70 3754
5988.43 3763
5989.16 3806
5989.89 3906
5990.62 3996
5991.35 4092
5992.08 4195
5992.81 4379
5993.54 4445
5994.27 4398
5995.00 4421
5995.74 4407
5996.47 4318
5997.20 4528
5997.93 4413
5998.66 4384
5999.39 4399
6000.12 4206
6000.85 4227
6001.58 4131
6002.31 4099
6003.04 3959
6003.78 3964
6004.51 3919
6005.24 3831
6005.97 3759
6006.70 3840
6007.43 3848
6008.16 3989
6008.90 4231
6009.63 4698
6010.36 5400
6011.09 6312
6011.82 7696
6012.55 9179
6013.29 10423
6014.02 11713
6014.75 12175
6015.48 11952
6016.21 11397
6016.95 10700
6017.68 9658
6018.41 8505
6019.14 7311
6019.87 6292
6020.61 5380
6021.34 4715
6022.07 4239
6022.80 3880
6023.54 3651
6024.27 3504
6025.00 3262
6025.73 3209
6026.47 3181
6027.20 3151
6027.93 3123
6028.66 3194
6029.40 3251
6030.13 3313
6030.86 3366
6031.59 3254
6032.33 3117
6033.06 2949
6033.79 2934
6034.53 2879
6035.26 2799
6035.99 2652
6036.73 2597
6037.46 2573
6038.19 2714
6038.93 2821
6039.66 2776
6040.39 2753
6041.13 2820
6041.86 2865
6042.59 2823
6043.33 2798
6044.06 2894
6044.79 2936
6045.53 2906
6046.26 2881
6047.00 2956
6047.73 2876
6048.46 2906
6049.20 3035
6049.93 3094
6050.67 3318
6051.40 3461
6052.13 3647
6052.87 3837
6053.60 3962
6054.34 3940
6055.07 3886
6055.81 3746
6056.54 3653
6057.27 3503
6058.01 3381
6058.74 3277
6059.48 3146
6060.21 3036
6060.95 3042
6061.68 2959
6062.42 2911
6063.15 2959
6063.89 2970
6064.62 2869
6065.36 2745
6066.09 2807
6066.83 2727
6067.56 2686
6068.30 2681
6069.03 2649
6069.77 2604
6070.50 2608
6071.24 2601
6071.97 2565
6072.71 2514
6073.44 2528
6074.18 2512
6074.91 2469
6075.65 2390
6076.39 2399
6077.12 2503
6077.86 2531
6078.59 2452
6079.33 2465
6080.06 2416
6080.80 2387
6081.54 2301
6082.27 2299
6083.01 2330
6083.74 2313
6084.48 2319
6085.22 2266
6085.95 2273
6086.69 2248
6087.42 2381
6088.16 2419
6088.90 2421
6089.63 2480
6090.37 2575
6091.11 2615
6091.84 2734
6092.58 2705
6093.32 2728
6094.05 2636
6094.79 2465
6095.53 2371
6096.26 2312
6097.00 2314
6097.74 2302
6098.47 2184
6099.21 2155
6099.95 2090
6100.69 2146
6101.42 2120
6102.16 2204
6102.90 2163
6103.63 2179
6104.37 2173
6105.11 2171
6105.85 2119
6106.58 2198
6107.32 2176
6108.06 2172
6108.80 2124
6109.53 2128
6110.27 2090
6111.01 2110
6111.75 2047
6112.49 2087
6113.22 2158
6113.96 2079
6114.70 2139
6115.44 2185
6116.17 2295
6116.91 2337
6117.65 2331
6118.39 2275
6119.13 2349
6119.87 2313
6120.60 2269
6121.34 2216
6122.08 2263
6122.82 2253
6123.56 2216
6124.30 2189
6125.03 2252
6125.77 2211
6126.51 2192
6127.25 2233
6127.99 2241
6128.73 2307
6129.47 2311
6130.21 2314
6130.94 2310
6131.68 2283
6132.42 2365
6133.16 2262
6133.90 2322
6134.64 2371
6135.38 2368
6136.12 2406
6136.86 2472
6137.60 2512
6138.34 2553
6139.08 2601
6139.81 2708
6140.55 2725
6141.29 2723
6142.03 2738
6142.77 2811
6143.51 2712
6144.25 2690
6144.99 2772
6145.73 2742
6146.47 2619
6147.21 2522
6147.95 2631
6148.69 2658
6149.43 2588
6150.17 2610
6150.91 2671
6151.65 2634
6152.39 2727
6153.13 2820
6153.87 2696
6154.61 2736
6155.35 2863
6156.09 2903
6156.83 2913
6157.58 2918
6158.32 3014
6159.06 3002
6159.80 3001
6160.54 3064
6161.28 3020
6162.02 3145
6162.76 3208
6163.50 3259
6164.24 3403
6164.98 3553
6165.72 3721
6166.46 3945
6167.21 4134
6167.95 4142
6168.69 4124
6169.43 4141
6170.17 4207
6170.91 4060
6171.65 3933
6172.39 3926
6173.14 3987
6173.88 3995
6174.62 3940
6175.36 3907
6176.10 3897
6176.84 3831
6177.59 3838
6178.33 3924
6179.07 4191
6179.81 4495
6180.55 4876
6181.30 5551
6182.04 6213
6182.78 6849
6183.52 7224
6184.26 7434
6185.01 7319
6185.75 6995
6186.49 6519
6187.23 6064
6187.97 5569
6188.72 5100
6189.46 4800
6190.20 4512
6190.94 4324
6191.69 4220
6192.43 4233
6193.17 4254
6193.92 4186
6194.66 4120
6195.40 4135
6196.14 4228
6196.89 4088
6197.63 4098
6198.37 4111
6199.12 4055
6199.86 3999
6200.60 3921
6201.34 3836
6202.09 3901
6202.83 4103
6203.57 4238
6204.32 4510
6205.06 5025
6205.80 6082
6206.55 7701
6207.29 9572
6208.03 11628
6208.78 13518
6209.52 15075
6210.27 16134
6211.01 16119
6211.75 15135
6212.50 13678
6213.24 11940
6213.98 10186
6214.73 8479
6215.47 7014
6216.22 5844
6216.96 5032
6217.71 4309
6218.45 3898
6219.19 3722
6219.94 3615
6220.68 3461
6221.43 3380
6222.17 3252
6222.92 3272
6223.66 3156
6224.40 3131
6225.15 3037
6225.89 2937
6226.64 2802
6227.38 2721
6228.13 2626
6228.87 2507
6229.62 2398
6230.36 2329
6231.11 2337
6231.85 2306
6232.60 2326
6233.34 2378
6234.09 2437
6234.83 2382
6235.58 2434
6236.32 2457
6237.07 2517
6237.81 2508
6238.56 2553
6239.30 2576
6240.05 2606
6240.80 2585
6241.54 2582
6242.29 2647
6243.03 2620
6243.78 2794
6244.52 2808
6245.27 2888
6246.02 2994
6246.76 3081
6247.51 3182
6248.25 3163
6249.00 3180
6249.75 3099
6250.49 3095
6251.24 3115
6251.98 3054
6252.73 3005
6253.48 2910
6254.22 2899
6254.97 2716
6255.72 2746
6256.46 2685
6257.21 2617
6257.95 2596
6258.70 2533
6259.45 2526
6260.19 2543
6260.94 2543
6261.69 2538
6262.43 2471
6263.18 2473
6263.93 2446
6264.68 2439
6265.42 2396
6266.17 2394
6266.92 2279
6267.66 2375
6268.41 2357
6269.16 2341
6269.91 2312
6270.65 2349
6271.40 2322
6272.15 2363
6272.89 2306
6273.64 2338
6274.39 2398
6275.14 2461
6275.88 2495
6276.63 2575
6277.38 2639
6278.13 2569
6278.88 2575
6279.62 2532
6280.37 2552
6281.12 2452
6281.87 2412
6282.62 2422
6283.36 2315
6284.11 2208
6284.86 2231
6285.61 2241
6286.36 2216
6287.10 2127
6287.85 2041
6288.60 2066
6289.35 2026
6290.10 2061
6290.85 2024
6291.59 1995
6292.34 2002
6293.09 2029
6293.84 2061
6294.59 2054
6295.34 2195
6296.09 2206
6296.84 2175
6297.58 2139
6298.33 2156
6299.08 2136
6299.83 2059
6300.58 1991
6301.33 1953
6302.08 1924
6302.83 1836
6303.58 1836
6304.33 1892
6305.08 1880
6305.83 1847
6306.58 1876
6307.32 1903
6308.07 1889
6308.82 1912
6309.57 1948
6310.32 1868
6311.07 1812
6311.82 1881
6312.57 1912
6313.32 1883
6314.07 1903
6314.82 1909
6315.57 1889
6316.32 1913
6317.07 1993
6317.82 1949
6318.57 1933
6319.32 1881
6320.07 1794
6320.82 1850
6321.57 1771
6322.32 1778
6323.07 1746
6323.82 1752
6324.58 1748
6325.33 1801
6326.08 1806
6326.83 1785
6327.58 1707
6328.33 1704
6329.08 1808
6329.83 1810
6330.58 1796
6331.33 1746
6332.08 1762
6332.83 1786
6333.58 1781
6334.34 1829
6335.09 1747
6335.84 1781
6336.59 1804
6337.34 1779
6338.09 1843
6338.84 1774
6339.59 1768
6340.35 1762
6341.10 1809
6341.85 1814
6342.60 1844
6343.35 1804
6344.10 1793
6344.86 1799
6345.61 1865
6346.36 1847
6347.11 1893
6347.86 1915
6348.62 1965
6349.37 1979
6350.12 1985
6350.87 2011
6351.62 2015
6352.38 2109
6353.13 2138
6353.88 2080
6354.63 2179
6355.38 2118
6356.14 2113
6356.89 2134
6357.64 2065
6358.39 2008
6359.15 1897
6359.90 1867
6360.65 1871
6361.40 1870
6362.16 1876
6362.91 1823
6363.66 1805
6364.42 1765
6365.17 1834
6365.92 1965
6366.67 2070
6367.43 2126
6368.18 2175
6368.93 2246
6369.69 2238
6370.44 2134
6371.19 2053
6371.95 2037
6372.70 1911
6373.45 1886
6374.21 1800
6374.96 1807
6375.71 1757
6376.47 1749
6377.22 1765
6377.98 1782
6378.73 1797
6379.48 1769
6380.24 1868
6380.99 1928
6381.74 1922
6382.50 1885
6383.25 1928
6384.01 1908
6384.76 1880
6385.51 1854
6386.27 1890
6387.02 1872
6387.78 1872
6388.53 1768
6389.29 1735
6390.04 1728
6390.79 1774
6391.55 1763
6392.30 1711
6393.06 1743
6393.81 1757
6394.57 1723
6395.32 1755
6396.08 1791
6396.83 1750
6397.59 1812
6398.34 1821
6399.10 1784
6399.85 1746
6400.61 1678
6401.36 1702
6402.12 1739
6402.87 1698
6403.63 1757
6404.38 1743
6405.14 1699
6405.89 1741
6406.65 1706
6407.40 1705
6408.16 1716
6408.91 1651
6409.67 1724
6410.43 1758
6411.18 1814
6411.94 1796
6412.69 1781
6413.45 1747
6414.20 1698
6414.96 1697
6415.72 1783
6416.47 1830
6417.23 1807
6417.98 1765
6418.74 1750
6419.50 1710
6420.25 1646
6421.01 1686
6421.77 1639
6422.52 1712
6423.28 1633
6424.03 1606
6424.79 1677
6425.55 1683
6426.30 1740
6427.06 1661
6427.82 1688
6428.57 1681
6429.33 1612
6430.09 1679
6430.84 1753
6431.60 1767
6432.36 1698
6433.11 1682
6433.87 1693
6434.63 1705
6435.39 1729
6436.14 1800
6436.90 1743
6437.66 1745
6438.41 1769
6439.17 1841
6439.93 1799
6440.69 1881
6441.44 1846
6442.20 1854
6442.96 1823
6443.72 1826
6444.47 1814
6445.23 1875
6445.99 1914
6446.75 1936
6447.50 1884
6448.26 1909
6449.02 1920
6449.78 1909
6450.54 1924
6451.29 1936
6452.05 1951
6452.81 1972
6453.57 1940
6454.33 1946
6455.08 2016
6455.84 2073
6456.60 2083
6457.36 2157
6458.12 2104
6458.88 2119
6459.64 2065
6460.39 2048
6461.15 2078
6461.91 2083
6462.67 1995
6463.43 2061
6464.19 2102
6464.95 2170
6465.70 2146
6466.46 2131
6467.22 2139
6467.98 2241
6468.74 2183
6469.50 2219
6470.26 2143
6471.02 2194
6471.78 2211
6472.54 2236
6473.30 2239
6474.05 2242
6474.81 2209
6475.57 2202
6476.33 2295
6477.09 2290
6477.85 2266
6478.61 2329
6479.37 2362
6480.13 2447
6480.89 2442
6481.65 2477
6482.41 2591
6483.17 2592
6483.93 2694
6484.69 2645
6485.45 2673
6486.21 2678
6486.97 2791
6487.73 2726
6488.49 2721
6489.25 2725
6490.01 2695
6490.77 2802
6491.53 2854
6492.29 2929
6493.05 2964
6493.81 2998
6494.57 3064
6495.33 3077
6496.10 3007
6496.86 3019
6497.62 2985
6498.38 2947
6499.14 2946
6499.90 2936
6500.66 2985
6501.42 3046
6502.18 3063
6502.94 3094
6503.70 3262
6504.47 3552
6505.23 4105
6505.99 5092
6506.75 6263
6507.51 7746
6508.27 9077
6509.03 10068
6509.79 10633
6510.56 10389
6511.32 9810
6512.08 8819
6512.84 7732
6513.60 6552
6514.36 5576
6515.13 4952
6515.89 4312
6516.65 3977
6517.41 3665
6518.17 3493
6518.94 3277
6519.70 3295
6520.46 3282
6521.22 3315
6521.98 3359
6522.75 3482
6523.51 3506
6524.27 3649
6525.03 3803
6525.79 4012
6526.56 4252
6527.32 4475
6528.08 4668
6528.84 4797
6529.61 4773
6530.37 4710
6531.13 4525
6531.90 4325
6532.66 4402
6533.42 4422
6534.18 4831
6534.95 5353
6535.71 6082
6536.47 6706
6537.24 7111
6538.00 7298
6538.76 6820
6539.53 6194
6540.29 5543
6541.05 5000
6541.82 4418
6542.58 4002
6543.34 3643
6544.11 3432
6544.87 3325
6545.63 3235
6546.40 3290
6547.16 3236
6547.92 3255
6548.69 3279
6549.45 3219
6550.21 3117
6550.98 3038
6551.74 2985
6552.51 2899
6553.27 2903
6554.03 2860
6554.80 2803
6555.56 2871
6556.33 2781
6557.09 2806
6557.85 2777
6558.62 2788
6559.38 2810
6560.15 2913
6560.91 2864
6561.68 2800
6562.44 2949
6563.21 3076
6563.97 3061
6564.74 3102
6565.50 3121
6566.26 3139
6567.03 3113
6567.79 3073
6568.56 3030
6569.32 3025
6570.09 3068
6570.85 3111
6571.62 3077
6572.38 3152
6573.15 3200
6573.91 3152
6574.68 3186
6575.44 3266
6576.21 3288
6576.98 3312
6577.74 3288
6578.51 3275
6579.27 3246
6580.04 3357
6580.80 3380
6581.57 3414
6582.33 3337
6583.10 3379
6583.87 3535
6584.63 3579
6585.40 3519
6586.16 3482
6586.93 3374
6587.70 3380
6588.46 3323
6589.23 3333
6589.99 3347
6590.76 3347
6591.53 3582
6592.29 3728
6593.06 3977
6593.82 4202
6594.59 4468
6595.36 4676
6596.12 4670
6596.89 4755
6597.66 4588
6598.42 4463
6599.19 4136
6599.96 4018
6600.72 3793
6601.49 3587
6602.26 3349
6603.02 3223
6603.79 3007
6604.56 2963
6605.33 2894
6606.09 2926
6606.86 2916
6607.63 2904
6608.39 2862
6609.16 2909
6609.93 2901
6610.70 2965
6611.46 2937
6612.23 2866
6613.00 2799
6613.77 2727
6614.53 2809
6615.30 2735
6616.07 2659
6616.84 2659
6617.60 2730
6618.37 2797
6619.14 2847
6619.91 3032
6620.68 3320
6621.44 3535
6622.21 3771
6622.98 3951
6623.75 3994
6624.52 3946
6625.28 3930
6626.05 3788
6626.82 3659
6627.59 3441
6628.36 3260
6629.13 3117
6629.89 2895
6630.66 2755
6631.43 2685
6632.20 2766
6632.97 2772
6633.74 2945
6634.51 3008
6635.27 3108
6636.04 3232
6636.81 3285
6637.58 3263
6638.35 3243
6639.12 3199
6639.89 3196
6640.66 3229
6641.43 3306
6642.19 3281
6642.96 3235
6643.73 3282
6644.50 3161
6645.27 3042
6646.04 2922
6646.81 2739
6647.58 2621
6648.35 2541
6649.12 2508
6649.89 2412
6650.66 2346
6651.43 2321
6652.20 2354
6652.97 2340
6653.74 2383
6654.51 2347
6655.28 2285
6656.05 2316
6656.82 2337
6657.59 2340
6658.36 2264
6659.13 2285
6659.90 2345
6660.67 2315
6661.44 2340
6662.21 2306
6662.98 2220
6663.75 2281
6664.52 2260
6665.29 2231
6666.06 2286
6666.83 2273
6667.60 2260
6668.37 2334
6669.14 2326
6669.91 2374
6670.68 2370
6671.46 2400
6672.23 2371
6673.00 2389
6673.77 2442
6674.54 2413
6675.31 2410
6676.08 2310
6676.85 2420
6677.62 2316
6678.40 2283
6679.17 2297
6679.94 2397
6680.71 2320
6681.48 2356
6682.25 2349
6683.02 2418
6683.80 2553
6684.57 2620
6685.34 2770
6686.11 2847
6686.88 2887
6687.65 2821
6688.43 2675
6689.20 2538
6689.97 2413
6690.74 2289
6691.51 2205
6692.29 2105
6693.06 2123
6693.83 2075
6694.60 2008
6695.37 2036
6696.15 1935
6696.92 1978
6697.69 2024
6698.46 1937
6699.24 1902
6700.01 1973
6700.78 1918
6701.55 1863
6702.33 1861
6703.10 1898
6703.87 1891
6704.64 1853
6705.42 1849
6706.19 1855
6706.96 1845
6707.74 1790
6708.51 1739
6709.28 1697
6710.06 1757
6710.83 1758
6711.60 1739
6712.37 1793
6713.15 1773
6713.92 1751
6714.69 1755
6715.47 1721
6716.24 1750
6717.01 1680
6717.79 1698
6718.56 1686
6719.34 1703
6720.11 1727
6720.88 1622
6721.66 1636
6722.43 1686
6723.20 1735
6723.98 1714
6724.75 1695
6725.53 1706
6726.30 1638
6727.07 1758
6727.85 1664
6728.62 1649
6729.40 1699
6730.17 1687
6730.95 1696
6731.72 1678
6732.49 1684
6733.27 1671
6734.04 1685
6734.82 1686
6735.59 1766
6736.37 1744
6737.14 1718
6737.92 1781
6738.69 1719
6739.47 1826
6740.24 1773
6741.01 1783
6741.79 1808
6742.56 1791
6743.34 1778
6744.11 1793
6744.89 1815
6745.67 1908
6746.44 1837
6747.22 1846
6747.99 1831
6748.77 1883
6749.54 1882
6750.32 1967
6751.09 2022
6751.87 2106
6752.64 2160
6753.42 2159
6754.19 2238
6754.97 2258
6755.75 2234
6756.52 2092
6757.30 1974
6758.07 1947
6758.85 1934
6759.63 1881
6760.40 1983
6761.18 2004
6761.95 1918
6762.73 1946
6763.51 1936
6764.28 1857
6765.06 1888
6765.83 1834
6766.61 1853
6767.39 1886
6768.16 1944
6768.94 1915
6769.72 1814
6770.49 1850
6771.27 1838
6772.05 1760
6772.82 1826
6773.60 1766
6774.38 1760
6775.15 1709
6775.93 1643
6776.71 1741
6777.48 1710
6778.26 1662
6779.04 1641
6779.82 1625
6780.59 1642
6781.37 1643
6782.15 1625
6782.92 1551
6783.70 1608
6784.48 1662
6785.26 1633
6786.03 1537
6786.81 1612
6787.59 1618
6788.37 1605
6789.14 1617
6789.92 1552
6790.70 1493
6791.48 1545
6792.25 1492
6793.03 1502
6793.81 1529
6794.59 1477
6795.37 1495
6796.14 1467
6796.92 1512
6797.70 1554
6798.48 1505
6799.26 1524
6800.04 1504
6800.81 1489
6801.59 1559
6802.37 1515
6803.15 1548
6803.93 1604
6804.71 1553
6805.48 1610
6806.26 1568
6807.04 1549
6807.82 1484
6808.60 1483
6809.38 1496
6810.16 1488
6810.94 1446
6811.71 1500
6812.49 1469
6813.27 1493
6814.05 1500
6814.83 1524
6815.61 1586
6816.39 1509
6817.17 1514
6817.95 1477
6818.73 1487
6819.51 1451
6820.29 1469
6821.07 1512
6821.84 1511
6822.62 1477
6823.40 1432
6824.18 1515
6824.96 1513
6825.74 1487
6826.52 1473
6827.30 1465
6828.08 1477
6828.86 1434
6829.64 1442
6830.42 1474
6831.20 1476
6831.98 1447
6832.76 1493
6833.54 1533
6834.32 1531
6835.10 1558
6835.88 1541
6836.66 1624
6837.44 1728
6838.22 1809
6839.01 1864
6839.79 1895
6840.57 1921
6841.35 1895
6842.13 1860
6842.91 1829
6843.69 1748
6844.47 1724
6845.25 1691
6846.03 1651
6846.81 1627
6847.59 1653
6848.37 1779
6849.16 1943
6849.94 2122
6850.72 2237
6851.50 2323
6852.28 2459
6853.06 2418
6853.84 2259
6854.62 2180
6855.41 2047
6856.19 1984
6856.97 1877
6857.75 1748
6858.53 1707
6859.31 1711
6860.10 1689
6860.88 1675
6861.66 1730
6862.44 1645
6863.22 1577
6864.00 1632
6864.79 1667
6865.57 1621
6866.35 1692
6867.13 1641
6867.91 1742
6868.70 1768
6869.48 1782
6870.26 1792
6871.04 1828
6871.83 1871
6872.61 1885
6873.39 1869
6874.17 1851
6874.96 1874
6875.74 1862
6876.52 1853
6877.30 1850
6878.09 1922
6878.87 2010
6879.65 2184
6880.43 2266
6881.22 2384
6882.00 2569
6882.78 2680
6883.57 2719
6884.35 2628
6885.13 2538
6885.92 2491
6886.70 2426
6887.48 2520
6888.27 2673
6889.05 2652
6889.83 2589
6890.62 2598
6891.40 2537
6892.18 2403
6892.97 2329
6893.75 2245
6894.53 2119
6895.32 2039
6896.10 2081
6896.88 2055
6897.67 2085
6898.45 2125
6899.24 2049
6900.02 2021
6900.80 2064
6901.59 2080
6902.37 2074
6903.16 2048
6903.94 2032
6904.73 2059
6905.51 2009
6906.29 1925
6907.08 1955
6907.86 1948
6908.65 1920
6909.43 1882
6910.22 1867
6911.00 1871
6911.79 1861
6912.57 1870
6913.35 1888
6914.14 1900
6914.92 1892
6915.71 1924
6916.49 1967
6917.28 1954
6918.06 1981
6918.85 1960
6919.63 2003
6920.42 2023
6921.20 2020
6921.99 1949
6922.78 2001
6923.56 1958
6924.35 2028
6925.13 2042
6925.92 2097
6926.70 2052
6927.49 2105
6928.27 2093
6929.06 2069
6929.84 2137
6930.63 2125
6931.42 2138
6932.20 2178
6932.99 2176
6933.77 2151
6934.56 2170
6935.35 2204
6936.13 2117
6936.92 2224
6937.70 2247
6938.49 2300
6939.28 2376
6940.06 2518
6940.85 2579
6941.63 2713
6942.42 2871
6943.21 2932
6943.99 3040
6944.78 3117
6945.57 3139
6946.35 3161
6947.14 3211
6947.93 3170
6948.71 3187
6949.50 3235
6950.29 3163
6951.07 3094
6951.86 3032
6952.65 2902
6953.44 2826
6954.22 2761
6955.01 2758
6955.80 2747
6956.58 2643
6957.37 2641
6958.16 2771
6958.95 2779
6959.73 2693
6960.52 2665
6961.31 2753
6962.09 2737
6962.88 2771
6963.67 2827
6964.46 2923
6965.25 3021
6966.03 3183
6966.82 3261
6967.61 3384
6968.40 3499
6969.18 3674
6969.97 3781
6970.76 3812
6971.55 3823
6972.34 3839
6973.12 3803
6973.91 3781
6974.70 3768
6975.49 3687
6976.28 3684
6977.07 3660
6977.85 3848
6978.64 3850
6979.43 3982
6980.22 4217
6981.01 4543
6981.80 5222
6982.59 6360
6983.37 7719
6984.16 9659
6984.95 11661
6985.74 13264
6986.53 14589
6987.32 15026
6988.11 14380
6988.90 13075
6989.69 11625
6990.47 9749
6991.26 8053
6992.05 6642
6992.84 5480
6993.63 4633
6994.42 3963
6995.21 3569
6996.00 3232
6996.79 2974
6997.58 2878
6998.37 2656
6999.16 2598
6999.95 2564
7000.74 2540
7001.53 2528
7002.32 2466
7003.11 2451
7003.90 2301
7004.69 2285
7005.48 2192
7006.27 2123
7007.06 2120
7007.85 2120
7008.64 2032
7009.43 2075
7010.22 2192
7011.01 2343
7011.80 2447
7012.59 2509
7013.38 2540
7014.17 2757
7014.96 2642
7015.75 2639
7016.54 2591
7017.33 2506
7018.12 2443
7018.91 2510
7019.70 2465
7020.49 2417
7021.28 2476
7022.07 2569
7022.87 2750
7023.66 2734
7024.45 2901
7025.24 2942
7026.03 2963
7026.82 3050
7027.61 3034
7028.40 3048
7029.19 3027
7029.99 2911
7030.78 2825
7031.57 2774
7032.36 2580
7033.15 2405
7033.94 2423
7034.74 2349
7035.53 2306
7036.32 2301
7037.11 2294
7037.90 2383
7038.69 2368
7039.49 2379
7040.28 2387
7041.07 2450
7041.86 2466
7042.65 2453
7043.45 2435
7044.24 2457
7045.03 2423
7045.82 2445
7046.61 2462
7047.41 2480
7048.20 2518
7048.99 2594
7049.78 2695
7050.58 2792
7051.37 2812
7052.16 2803
7052.95 2683
7053.75 2664
7054.54 2550
7055.33 2443
7056.13 2377
7056.92 2397
7057.71 2363
7058.50 2327
7059.30 2368
7060.09 2430
7060.88 2385
7061.68 2380
7062.47 2301
7063.26 2302
7064.06 2281
7064.85 2277
7065.64 2274
7066.44 2288
7067.23 2219
7068.02 2163
7068.82 2168
7069.61 2132
7070.40 2078
7071.20 2094
7071.99 2096
7072.78 2151
7073.58 2070
7074.37 2052
7075.17 2003
7075.96 1976
7076.75 2049
7077.55 1967
7078.34 1967
7079.14 1989
7079.93 2045
7080.72 1985
7081.52 2026
7082.31 1997
7083.11 1912
7083.90 1979
7084.70 2025
7085.49 2073
7086.28 2165
7087.08 2250
7087.87 2315
7088.67 2368
7089.46 2397
7090.26 2402
7091.05 2275
7091.85 2177
7092.64 2152
7093.44 2085
7094.23 2124
7095.03 2028
7095.82 2050
7096.62 2057
7097.41 2077
7098.21 1975
7099.00 1974
7099.80 1881
7100.59 1849
7101.39 1910
7102.18 1838
7102.98 1820
7103.77 1733
7104.57 1727
7105.37 1723
7106.16 1650
7106.96 1609
7107.75 1587
7108.55 1606
7109.34 1532
7110.14 1503
7110.94 1476
7111.73 1466
7112.53 1521
7113.32 1554
7114.12 1489
7114.92 1549
7115.71 1549
7116.51 1554
7117.30 1589
7118.10 1585
7118.90 1538
7119.69 1640
7120.49 1647
7121.29 1637
7122.08 1603
7122.88 1580
7123.68 1579
7124.47 1553
7125.27 1482
7126.07 1521
7126.86 1510
7127.66 1541
7128.46 1506
7129.25 1546
7130.05 1577
7130.85 1552
7131.64 1578
7132.44 1563
7133.24 1525
7134.04 1507
7134.83 1532
7135.63 1477
7136.43 1480
7137.23 1518
7138.02 1450
7138.82 1448
7139.62 1493
7140.42 1423
7141.21 1473
7142.01 1499
7142.81 1430
7143.61 1403
7144.40 1467
7145.20 1387
7146.00 1380
7146.80 1415
7147.59 1408
7148.39 1379
7149.19 1406
7149.99 1407
7150.79 1410
7151.59 1395
7152.38 1340
7153.18 1402
7153.98 1402
7154.78 1421
7155.58 1455
7156.38 1406
7157.17 1412
7157.97 1348
7158.77 1356
7159.57 1433
7160.37 1403
7161.17 1348
7161.97 1353
7162.76 1349
7163.56 1367
7164.36 1438
7165.16 1402
7165.96 1353
7166.76 1387
7167.56 1408
7168.36 1363
7169.16 1355
7169.96 1274
7170.75 1269
7171.55 1320
7172.35 1328
7173.15 1269
7173.95 1298
7174.75 1251
7175.55 1210
7176.35 1227
7177.15 1213
7177.95 1279
7178.75 1282
7179.55 1280
7180.35 1288
7181.15 1226
7181.95 1287
7182.75 1360
7183.55 1280
7184.35 1310
7185.15 1392
7185.95 1321
7186.75 1253
7187.55 1264
7188.35 1230
7189.15 1294
7189.95 1248
7190.75 1185
7191.55 1233
7192.35 1205
7193.15 1198
7193.95 1188
7194.75 1208
7195.55 1220
7196.35 1246
7197.15 1230
7197.95 1241
7198.76 1209
7199.56 1278
7200.36 1346
7201.16 1333
7201.96 1315
7202.76 1240
7203.56 1286
7204.36 1224
7205.16 1210
7205.96 1214
7206.77 1194
7207.57 1178
7208.37 1232
7209.17 1186
7209.97 1192
7210.77 1180
7211.57 1205
7212.38 1206
7213.18 1200
7213.98 1187
7214.78 1194
7215.58 1148
7216.38 1138
7217.19 1220
7217.99 1231
7218.79 1226
7219.59 1225
7220.39 1249
7221.20 1187
7222.00 1204
7222.80 1225
7223.60 1223
7224.40 1242
7225.21 1288
7226.01 1233
7226.81 1212
7227.61 1242
7228.42 1201
7229.22 1229
7230.02 1205
7230.82 1214
7231.63 1206
7232.43 1210
7233.23 1182
7234.03 1221
7234.84 1315
7235.64 1343
7236.44 1341
7237.25 1419
7238.05 1415
7238.85 1412
7239.65 1404
7240.46 1399
7241.26 1402
7242.06 1334
7242.87 1255
7243.67 1315
7244.47 1251
7245.28 1191
7246.08 1207
7246.88 1166
7247.69 1187
7248.49 1205
7249.30 1205
7250.10 1205
7250.90 1193
7251.71 1195
7252.51 1201
7253.31 1180
7254.12 1226
7254.92 1230
7255.73 1188
7256.53 1173
7257.33 1167
7258.14 1245
7258.94 1251
7259.75 1202
7260.55 1210
7261.35 1249
7262.16 1281
7262.96 1220
7263.77 1206
7264.57 1201
7265.38 1248
7266.18 1218
7266.99 1183
7267.79 1205
7268.59 1212
7269.40 1183
7270.20 1200
7271.01 1156
7271.81 1179
7272.62 1185
7273.42 1172
7274.23 1230
7275.03 1266
7275.84 1281
7276.64 1267
7277.45 1235
7278.25 1209
7279.06 1232
7279.86 1222
7280.67 1238
7281.48 1289
7282.28 1281
7283.09 1330
7283.89 1400
7284.70 1415
7285.50 1455
7286.31 1463
7287.11 1443
7287.92 1409
7288.73 1364
7289.53 1322
7290.34 1221
7291.14 1248
7291.95 1228
7292.76 1170
7293.56 1127
7294.37 1198
7295.17 1197
7295.98 1191
7296.79 1162
7297.59 1226
7298.40 1194
7299.21 1239
7300.01 1224
7300.82 1165
7301.62 1168
7302.43 1199
7303.24 1217
7304.04 1182
7304.85 1158
7305.66 1168
7306.46 1241
7307.27 1214
7308.08 1273
7308.89 1252
7309.69 1254
7310.50 1280
7311.31 1340
7312.11 1340
7312.92 1391
7313.73 1393
7314.53 1364
7315.34 1381
7316.15 1418
7316.96 1496
7317.76 1625
7318.57 1839
7319.38 1964
7320.19 1974
7320.99 1971
7321.80 1892
7322.61 1713
7323.42 1554
7324.22 1435
7325.03 1372
7325.84 1330
7326.65 1293
7327.46 1276
7328.26 1256
7329.07 1218
7329.88 1243
7330.69 1256
7331.50 1218
7332.30 1282
7333.11 1239
7333.92 1204
7334.73 1203
7335.54 1245
7336.35 1195
7337.15 1180
7337.96 1262
7338.77 1323
7339.58 1211
7340.39 1172
7341.20 1173
7342.01 1163
7342.82 1149
7343.62 1129
7344.43 1136
7345.24 1150
7346.05 1185
7346.86 1104
7347.67 1099
7348.48 1080
7349.29 1042
7350.10 1099
7350.91 1049
7351.71 1013
7352.52 1043
7353.33 1112
7354.14 1065
7354.95 1036
7355.76 1070
7356.57 1063
7357.38 1016
7358.19 1039
7359.00 1069
7359.81 1009
7360.62 1052
7361.43 1040
7362.24 1029
7363.05 1063
7363.86 1143
7364.67 1154
7365.48 1097
7366.29 1132
7367.10 1128
7367.91 1106
7368.72 1162
7369.53 1100
7370.34 1071
7371.15 1067
7371.96 1071
7372.77 1037
7373.58 1008
7374.39 1026
7375.20 1031
7376.01 1109
7376.82 1095
7377.63 1091
7378.45 1093
7379.26 1071
7380.07 1131
7380.88 1137
7381.69 1124
7382.50 1148
7383.31 1209
7384.12 1149
7384.93 1130
7385.74 1106
7386.56 1118
7387.37 1081
7388.18 1054
7388.99 1057
7389.80 1032
7390.61 1042
7391.42 1042
7392.24 1043
7393.05 1010
7393.86 1013
7394.67 1054
7395.48 1007
7396.29 976
7397.10 1056
7397.92 1053
7398.73 1036
7399.54 1072
7400.35 1063
7401.16 1076
7401.98 1067
7402.79 1079
7403.60 1083
7404.41 1098
7405.23 1083
7406.04 1062
7406.85 1069
7407.66 1050
7408.47 1059
7409.29 1090
7410.10 1106
7410.91 1051
7411.72 1116
7412.54 1125
7413.35 1072
7414.16 1028
7414.98 1005
7415.79 1017
7416.60 958
7417.41 922
7418.23 956
7419.04 966
7419.85 988
7420.67 959
7421.48 951
7422.29 984
7423.11 934
7423.92 948
7424.73 992
7425.54 1011
7426.36 986
7427.17 992
7427.99 993
7428.80 976
7429.61 1007
7430.43 993
7431.24 1049
7432.05 987
7432.87 949
7433.68 989
7434.49 955
7435.31 946
7436.12 954
7436.94 922
7437.75 920
7438.56 963
7439.38 945
7440.19 945
7441.01 968
7441.82 993
7442.64 955
7443.45 996
7444.26 947
7445.08 956
7445.89 978
7446.71 965
7447.52 966
7448.34 933
7449.15 943
7449.97 965
7450.78 880
7451.59 942
7452.41 918
7453.22 920
7454.04 963
7454.85 889
7455.67 919
7456.48 934
7457.30 891
7458.11 929
7458.93 920
7459.74 896
7460.56 941
7461.38 929
7462.19 956
7463.01 951
7463.82 954
7464.64 963
7465.45 937
7466.27 911
7467.08 966
7467.90 993
7468.72 969
7469.53 992
7470.35 978
7471.16 988
7471.98 965
7472.79 997
7473.61 1013
7474.43 1011
7475.24 989
7476.06 994
7476.87 955
7477.69 964
7478.51 1008
7479.32 989
7480.14 995
7480.96 1024
7481.77 1006
7482.59 996
7483.41 982
7484.22 1020
7485.04 997
7485.85 975
7486.67 1008
7487.49 983
7488.31 948
7489.12 963
7489.94 935
7490.76 922
7491.57 949
7492.39 981
7493.21 983
7494.02 1029
7494.84 955
7495.66 981
7496.48 1008
7497.29 988
7498.11 931
7498.93 985
7499.74 971
7500.56 1001
7501.38 970
7502.20 971
7503.01 983
7503.83 986
7504.65 1017
7505.47 946
7506.29 957
7507.10 982
7507.92 981
7508.74 980
7509.56 962
7510.37 1021
7511.19 957
7512.01 1000
7512.83 1022
7513.65 983
7514.47 1003
7515.28 981
7516.10 1003
7516.92 960
7517.74 908
7518.56 929
7519.38 958
7520.19 951
7521.01 991
7521.83 937
7522.65 945
7523.47 977
7524.29 956
7525.11 931
7525.92 962
7526.74 938
7527.56 948
7528.38 992
7529.20 1005
7530.02 994
7530.84 971
7531.66 986
7532.48 970
7533.30 936
7534.12 971
7534.93 973
7535.75 970
7536.57 990
7537.39 980
7538.21 987
7539.03 986
7539.85 968
7540.67 993
7541.49 986
7542.31 936
7543.13 964
7543.95 926
7544.77 896
7545.59 903
7546.41 918
7547.23 924
7548.05 993
7548.87 951
7549.69 945
7550.51 916
7551.33 921
7552.15 895
7552.97 958
7553.79 939
7554.61 929
7555.43 970
7556.25 970
7557.07 1017
7557.89 1014
7558.71 1095
7559.53 1088
7560.36 1119
7561.18 1058
7562.00 1049
7562.82 1074
7563.64 1049
7564.46 1036
7565.28 1048
7566.10 1014
7566.92 1034
7567.74 1050
7568.56 1020
7569.39 973
7570.21 1018
7571.03 1074
7571.85 1031
7572.67 1053
7573.49 1056
7574.31 1056
7575.14 1008
7575.96 1030
7576.78 1073
7577.60 1069
7578.42 1060
7579.24 1089
7580.06 1091
7580.89 1032
7581.71 1004
7582.53 1071
7583.35 1013
7584.17 1062
7585.00 1073
7585.82 1088
7586.64 1082
7587.46 1135
7588.29 1124
7589.11 1136
7589.93 1183
7590.75 1118
7591.57 1109
7592.40 1086
7593.22 1103
7594.04 1133
7594.86 1118
7595.69 1187
7596.51 1169
7597.33 1183
7598.15 1217
7598.98 1238
7599.80 1226
7600.62 1282
7601.45 1255
7602.27 1344
7603.09 1315
7603.92 1300
7604.74 1314
7605.56 1347
7606.38 1347
7607.21 1332
7608.03 1340
7608.85 1295
7609.68 1314
7610.50 1251
7611.32 1268
7612.15 1253
7612.97 1237
7613.80 1304
7614.62 1367
7615.44 1397
7616.27 1442
7617.09 1471
7617.91 1522
7618.74 1507
7619.56 1529
7620.39 1524
7621.21 1470
7622.03 1404
7622.86 1349
7623.68 1322
7624.51 1324
7625.33 1315
7626.15 1379
7626.98 1350
7627.80 1393
7628.63 1391
7629.45 1392
7630.28 1389
7631.10 1462
7631.93 1455
7632.75 1482
7633.58 1515
7634.40 1482
7635.22 1470
7636.05 1449
7636.87 1302
7637.70 1330
7638.52 1266
7639.35 1239
7640.17 1188
7641.00 1187
7641.82 1203
7642.65 1144
7643.47 1162
7644.30 1230
7645.13 1252
7645.95 1250
7646.78 1253
7647.60 1273
7648.43 1295
7649.25 1288
7650.08 1319
7650.90 1310
7651.73 1244
7652.55 1205
7653.38 1134
7654.21 1176
7655.03 1144
7655.86 1070
7656.68 1104
7657.51 1045
7658.34 998
7659.16 1048
7659.99 1049
7660.81 982
7661.64 1001
7662.47 979
7663.29 989
7664.12 1008
7664.95 1047
7665.77 994
7666.60 1038
7667.42 1044
7668.25 1076
7669.08 1074
7669.90 1028
7670.73 1040
7671.56 1016
7672.38 1016
7673.21 1036
7674.04 1029
7674.87 1028
7675.69 1005
7676.52 979
7677.35 1018
7678.17 994
7679.00 967
7679.83 995
7680.65 1054
7681.48 999
7682.31 1058
7683.14 1039
7683.96 1067
7684.79 1109
7685.62 1130
7686.45 1092
7687.27 1049
7688.10 1075
7688.93 1056
7689.76 1076
7690.58 1055
7691.41 1014
7692.24 1025
7693.07 1019
7693.90 1046
7694.72 1012
7695.55 1031
7696.38 1044
7697.21 1112
7698.04 1110
7698.86 1134
7699.69 1129
7700.52 1127
7701.35 1110
7702.18 1069
7703.01 1030
7703.83 1055
7704.66 1035
7705.49 1038
7706.32 1060
7707.15 1014
7707.98 987
7708.81 970
7709.63 1000
7710.46 993
7711.29 984
7712.12 1000
7712.95 959
7713.78 964
7714.61 972
7715.44 1001
7716.27 932
7717.10 914
7717.93 951
7718.75 989
7719.58 964
7720.41 971
7721.24 934
7722.07 944
7722.90 938
7723.73 946
7724.56 968
7725.39 945
7726.22 983
7727.05 981
7727.88 973
7728.71 1060
7729.54 1039
7730.37 1000
7731.20 1033
7732.03 1002
7732.86 1017
7733.69 976
7734.52 981
7735.35 989
7736.18 942
7737.01 965
7737.84 961
7738.67 923
7739.50 925
7740.33 958
7741.16 896
7741.99 861
7742.82 946
7743.65 952
7744.48 966
7745.31 1034
7746.14 1095
7746.98 1160
7747.81 1134
7748.64 1180
7749.47 1236
7750.30 1206
7751.13 1150
7751.96 1086
7752.79 1033
7753.62 1044
7754.45 1031
7755.29 970
7756.12 949
7756.95 950
7757.78 928
7758.61 938
7759.44 889
7760.27 907
7761.11 963
7761.94 929
7762.77 866
7763.60 839
7764.43 876
7765.26 931
7766.10 985
7766.93 941
7767.76 952
7768.59 997
7769.42 1029
7770.26 991
7771.09 991
7771.92 1002
7772.75 997
7773.58 971
7774.42 902
7775.25 926
7776.08 923
7776.91 910
7777.75 927
7778.58 926
7779.41 899
7780.24 913
7781.08 886
7781.91 929
7782.74 890
7783.57 866
7784.41 903
7785.24 902
7786.07 933
7786.91 903
7787.74 867
7788.57 877
7789.40 874
7790.24 910
7791.07 903
7791.90 887
7792.74 889
7793.57 890
7794.40 898
7795.24 885
7796.07 902
7796.90 884
7797.74 883
7798.57 879
7799.40 936
7800.24 971
7801.07 921
7801.91 1010
7802.74 1005
7803.57 1006
7804.41 969
7805.24 924
7806.07 980
7806.91 1006
7807.74 1003
7808.58 976
7809.41 984
7810.25 996
7811.08 1024
7811.91 1002
7812.75 1052
7813.58 1096
7814.42 1107
7815.25 1180
7816.09 1166
7816.92 1157
7817.75 1104
7818.59 1109
7819.42 1121
7820.26 1151
7821.09 1124
7821.93 1171
7822.76 1192
7823.60 1190
7824.43 1214
7825.27 1202
7826.10 1197
7826.94 1153
7827.77 1124
7828.61 1143
7829.44 1115
7830.28 1085
7831.11 1074
7831.95 1051
7832.78 1069
7833.62 1142
7834.46 1187
7835.29 1148
7836.13 1169
7836.96 1142
7837.80 1106
7838.63 1128
7839.47 1114
7840.31 1087
7841.14 1123
7841.98 1033
7842.81 979
7843.65 984
7844.48 1039
7845.32 979
7846.16 1039
7846.99 1034
7847.83 980
7848.67 936
7849.50 918
7850.34 959
7851.17 939
7852.01 964
7852.85 924
7853.68 908
7854.52 1001
7855.36 1038
7856.19 978
7857.03 1001
7857.87 1031
7858.70 1071
7859.54 1019
7860.38 991
7861.21 988
7862.05 1000
7862.89 1026
7863.72 1003
7864.56 978
7865.40 964
7866.24 1017
7867.07 1005
7867.91 994
7868.75 1024
7869.59 1009
7870.42 1025
7871.26 1022
7872.10 1058
7872.94 1038
7873.77 1050
7874.61 1073
7875.45 1151
7876.29 1124
7877.12 1165
7877.96 1177
7878.80 1260
7879.64 1311
7880.47 1355
7881.31 1387
7882.15 1497
7882.99 1491
7883.83 1464
7884.66 1374
7885.50 1365
7886.34 1305
7887.18 1256
7888.02 1191
7888.86 1213
7889.69 1162
7890.53 1155
7891.37 1203
7892.21 1168
7893.05 1194
7893.89 1199
7894.73 1179
7895.56 1104
7896.40 1109
7897.24 1066
7898.08 1065
7898.92 1033
7899.76 1055
7900.60 1014
7901.44 1040
7902.28 1037
7903.12 1046
7903.95 999
7904.79 996
7905.63 1031
7906.47 1057
7907.31 1037
7908.15 993
7908.99 978
7909.83 996
7910.67 1042
7911.51 971
7912.35 1066
7913.19 1047
7914.03 1060
7914.87 1074
7915.71 1144
7916.55 1174
7917.39 1219
7918.23 1228
7919.07 1296
7919.91 1258
7920.75 1251
7921.59 1243
7922.43 1141
7923.27 1168
7924.11 1173
7924.95 1115
7925.79 1012
7926.63 1005
7927.47 986
7928.31 1022
7929.15 1012
7929.99 990
7930.83 1002
7931.67 1013
7932.51 993
7933.35 1015
7934.19 964
7935.04 979
7935.88 984
7936.72 964
7937.56 969
7938.40 993
7939.24 1011
7940.08 1022
7940.92 1044
7941.76 1005
7942.60 1002
7943.45 1049
7944.29 1083
7945.13 1103
7945.97 1076
7946.81 1084
7947.65 1118
7948.49 1096
7949.34 1080
7950.18 1046
7951.02 1089
7951.86 1052
7952.70 1057
7953.54 1073
7954.39 1159
7955.23 1175
7956.07 1161
7956.91 1165
7957.75 1126
7958.60 1188
7959.44 1173
7960.28 1107
7961.12 1116
7961.96 1103
7962.81 1101
7963.65 1109
7964.49 1157
7965.33 1151
7966.18 1161
7967.02 1223
7967.86 1303
7968.70 1331
7969.55 1347
7970.39 1391
7971.23 1309
7972.08 1295
7972.92 1289
7973.76 1263
7974.60 1203
7975.45 1228
7976.29 1232
7977.13 1223
7977.98 1167
7978.82 1107
7979.66 1152
7980.51 1081
7981.35 1098
7982.19 1037
7983.04 1020
7983.88 1023
7984.72 994
7985.57 961
7986.41 1025
7987.25 994
7988.10 980
7988.94 958
7989.78 966
7990.63 1000
7991.47 982
7992.32 941
7993.16 940
7994.00 920
7994.85 908
7995.69 960
7996.54 906
7997.38 921
7998.22 926
7999.07 926
7999.91 880
8000.76 917
8001.60 901
8002.45 975
8003.29 947
8004.13 899
8004.98 876
8005.82 867
8006.67 901
8007.51 903
8008.36 883
8009.20 867
8010.05 887
8010.89 930
8011.74 947
8012.58 917
8013.43 903
8014.27 887
8015.12 928
8015.96 916
8016.81 898
8017.65 917
8018.50 943
8019.34 877
8020.19 828
8021.03 830
8021.88 832
8022.72 865
8023.57 817
8024.41 855
8025.26 844
8026.11 787
8026.95 784
8027.80 815
8028.64 824
8029.49 838
8030.33 831
8031.18 793
8032.03 822
8032.87 831
8033.72 811
8034.56 838
8035.41 879
8036.26 845
8037.10 829
8037.95 820
8038.80 802
8039.64 809
8040.49 817
8041.34 848
8042.18 803
8043.03 794
8043.87 834
8044.72 821
8045.57 839
8046.41 781
8047.26 759
8048.11 803
8048.96 800
8049.80 776
8050.65 784
8051.50 780
8052.34 764
8053.19 784
8054.04 822
8054.88 803
8055.73 774
8056.58 758
8057.43 740
8058.27 779
8059.12 741
8059.97 771
8060.82 786
8061.66 760
8062.51 740
8063.36 801
8064.21 779
8065.05 786
8065.90 763
8066.75 771
8067.60 737
8068.44 773
8069.29 763
8070.14 684
8070.99 703
8071.84 724
8072.68 717
8073.53 695
8074.38 757
8075.23 733
8076.08 740
8076.93 710
8077.77 699
8078.62 702
8079.47 722
8080.32 739
8081.17 713
8082.02 731
8082.87 759
8083.71 756
8084.56 728
8085.41 689
8086.26 699
8087.11 735
8087.96 716
8088.81 704
8089.66 756
8090.51 751
8091.35 728
8092.20 753
8093.05 706
8093.90 725
8094.75 767
8095.60 743
8096.45 760
8097.30 753
8098.15 763
8099.00 760
8099.85 766
8100.70 726
8101.55 753
8102.40 764
8103.25 783
8104.10 801
8104.95 740
8105.80 742
8106.65 802
8107.50 750
8108.35 708
8109.20 712
8110.05 783
8110.90 758
8111.75 755
8112.60 757
8113.45 763
8114.30 797
8115.15 783
8116.00 714
8116.85 737
8117.70 756
8118.55 783
8119.40 789
8120.25 807
8121.10 790
8121.95 803
8122.80 811
8123.65 823
8124.50 839
8125.35 806
8126.20 773
8127.06 795
8127.91 790
8128.76 761
8129.61 751
8130.46 759
8131.31 778
8132.16 786
8133.01 802
8133.86 770
8134.72 817
8135.57 836
8136.42 788
8137.27 759
8138.12 767
8138.97 814
8139.83 808
8140.68 792
8141.53 750
8142.38 789
8143.23 787
8144.08 746
8144.94 721
8145.79 724
8146.64 711
8147.49 741
8148.34 776
8149.20 742
8150.05 757
8150.90 780
8151.75 807
8152.60 785
8153.46 779
8154.31 802
8155.16 823
8156.01 862
8156.87 852
8157.72 871
8158.57 810
8159.42 814
8160.28 823
8161.13 811
8161.98 772
8162.84 722
8163.69 734
8164.54 726
8165.39 684
8166.25 715
8167.10 735
8167.95 702
8168.81 743
8169.66 695
8170.51 687
8171.37 715
8172.22 704
8173.07 723
8173.93 714
8174.78 693
8175.63 668
8176.49 734
8177.34 690
8178.19 698
8179.05 648
8179.90 678
8180.76 687
8181.61 682
8182.46 674
8183.32 647
8184.17 667
8185.02 706
8185.88 712
8186.73 707
8187.59 687
8188.44 690
8189.30 718
8190.15 720
8191.00 696
8191.86 659
8192.71 650
8193.57 665
8194.42 702
8195.28 692
8196.13 717
8196.99 736
8197.84 739
8198.69 749
8199.55 667
8200.40 691
8201.26 748
8202.11 741
8202.97 711
8203.82 715
8204.68 739
8205.53 688
8206.39 690
8207.24 701
8208.10 695
8208.95 709
8209.81 709
8210.67 718
8211.52 701
8212.38 692
8213.23 727
8214.09 743
8214.94 704
8215.80 694
8216.65 667
8217.51 704
8218.37 726
8219.22 724
8220.08 690
8220.93 712
8221.79 707
8222.64 725
8223.50 719
8224.36 726
8225.21 747
8226.07 744
8226.92 701
8227.78 712
8228.64 739
8229.49 737
8230.35 714
8231.21 711
8232.06 723
8232.92 713
8233.78 732
8234.63 686
8235.49 708
8236.35 698
8237.20 690
8238.06 724
8238.92 674
8239.77 699
8240.63 682
8241.49 734
8242.34 753
8243.20 730
8244.06 688
8244.91 716
8245.77 694
8246.63 684
8247.49 690
8248.34 710
8249.20 710
8250.06 690
8250.92 714
8251.77 715
8252.63 707
8253.49 701
8254.35 727
8255.20 717
8256.06 761
8256.92 698
8257.78 756
8258.63 759
8259.49 718
8260.35 706
8261.21 711
8262.07 723
8262.92 780
8263.78 758
8264.64 711
8265.50 759
8266.36 761
8267.22 768
8268.07 752
8268.93 765
8269.79 782
8270.65 760
8271.51 770
8272.37 800
8273.22 760
8274.08 772
8274.94 751
8275.80 820
8276.66 804
8277.52 797
8278.38 862
8279.24 873
8280.09 875
8280.95 898
8281.81 848
8282.67 825
8283.53 856
8284.39 831
8285.25 789
8286.11 816
8286.97 819
8287.83 825
8288.69 816
8289.55 827
8290.41 827
8291.26 853
8292.12 862
8292.98 827
8293.84 855
8294.70 910
8295.56 891
8296.42 871
8297.28 849
8298.14 828
8299.00 834
8299.86 837
8300.72 832
8301.58 817
8302.44 846
8303.30 875
8304.16 842
8305.02 815
8305.88 877
8306.74 819
8307.60 844
8308.46 839
8309.33 818
8310.19 780
8311.05 817
8311.91 823
8312.77 800
8313.63 800
8314.49 837
8315.35 879
8316.21 832
8317.07 829
8317.93 806
8318.79 802
8319.65 844
8320.52 816
8321.38 802
8322.24 774
8323.10 764
8323.96 757
8324.82 774
8325.68 812
8326.54 779
8327.41 757
8328.27 803
8329.13 792
8329.99 820
8330.85 803
8331.71 799
8332.57 810
8333.44 824
8334.30 811
8335.16 813
8336.02 769
8336.88 833
8337.75 874
8338.61 844
8339.47 822
8340.33 857
8341.19 870
8342.06 847
8342.92 836
8343.78 869
8344.64 897
8345.50 902
8346.37 880
8347.23 926
8348.09 1000
8348.95 998
8349.82 1045
8350.68 1001
8351.54 974
8352.40 993
8353.27 953
8354.13 960
8354.99 890
8355.86 864
8356.72 858
8357.58 903
8358.45 869
8359.31 839
8360.17 845
8361.03 835
8361.90 840
8362.76 835
8363.62 804
8364.49 826
8365.35 853
8366.21 890
8367.08 833
8367.94 832
8368.80 838
8369.67 851
8370.53 858
8371.40 877
8372.26 879
8373.12 879
8373.99 893
8374.85 916
8375.71 900
8376.58 911
8377.44 928
8378.31 973
8379.17 954
8380.03 970
8380.90 895
8381.76 957
8382.63 989
8383.49 1021
8384.36 1063
8385.22 1065
8386.08 1064
8386.95 1131
8387.81 1157
8388.68 1183
8389.54 1167
8390.41 1105
8391.27 1076
8392.14 1065
8393.00 1047
8393.87 1035
8394.73 984
8395.60 1035
8396.46 1055
8397.33 1068
8398.19 1116
8399.06 1101
8399.92 1183
8400.79 1203
8401.65 1208
8402.52 1280
8403.38 1242
8404.25 1204
8405.11 1199
8405.98 1167
8406.84 1141
8407.71 1122
8408.58 1100
8409.44 1087
8410.31 1070
8411.17 1043
8412.04 1032
8412.90 1021
8413.77 1041
8414.64 1033
8415.50 1028
8416.37 1058
8417.23 1086
8418.10 1100
8418.97 1066
8419.83 1066
8420.70 1100
8421.56 1167
8422.43 1232
8423.30 1245
8424.16 1306
8425.03 1321
8425.90 1339
8426.76 1323
8427.63 1361
8428.50 1346
8429.36 1355
8430.23 1312
8431.10 1303
8431.96 1215
8432.83 1249
8433.70 1144
8434.56 1128
8435.43 1218
8436.30 1201
8437.16 1200
8438.03 1213
8438.90 1247
8439.77 1316
8440.63 1273
8441.50 1277
8442.37 1315
8443.24 1361
8444.10 1368
8444.97 1370
8445.84 1357
8446.71 1285
8447.57 1323
8448.44 1332
8449.31 1294
8450.18 1313
8451.04 1330
8451.91 1427
8452.78 1525
8453.65 1731
8454.52 1942
8455.38 2255
8456.25 2462
8457.12 2619
8457.99 2670
8458.86 2562
8459.72 2526
8460.59 2271
8461.46 2099
8462.33 1894
8463.20 1750
8464.07 1558
8464.93 1473
8465.80 1449
8466.67 1328
8467.54 1288
8468.41 1309
8469.28 1212
8470.15 1190
8471.02 1211
8471.88 1178
8472.75 1157
8473.62 1145
8474.49 1132
8475.36 1119
8476.23 1108
8477.10 1093
8477.97 1137
8478.84 1138
8479.71 1106
8480.58 1154
8481.44 1155
8482.31 1212
8483.18 1251
8484.05 1245
8484.92 1230
8485.79 1211
8486.66 1183
8487.53 1141
8488.40 1149
8489.27 1086
8490.14 1093
8491.01 1109
8491.88 1127
8492.75 1136
8493.62 1105
8494.49 1132
8495.36 1123
8496.23 1146
8497.10 1103
8497.97 1106
8498.84 1136
8499.71 1114
8500.58 1151
8501.45 1157
8502.32 1117
8503.19 1104
8504.06 1125
8504.93 1065
8505.80 1061
8506.67 1103
8507.55 1125
8508.42 1157
8509.29 1187
8510.16 1174
8511.03 1132
8511.90 1113
8512.77 1182
8513.64 1131
8514.51 1149
8515.38 1171
8516.25 1196
8517.13 1176
8518.00 1239
8518.87 1245
8519.74 1229
8520.61 1213
8521.48 1264
8522.35 1300
8523.23 1455
8524.10 1536
8524.97 1678
8525.84 1816
8526.71 1884
8527.58 2027
8528.46 1938
8529.33 1897
8530.20 1839
8531.07 1666
8531.94 1551
8532.81 1438
8533.69 1354
8534.56 1290
8535.43 1273
8536.30 1210
8537.18 1248
8538.05 1143
8538.92 1128
8539.79 1090
8540.66 1088
8541.54 1083
8542.41 1027
8543.28 1061
8544.15 1089
8545.03 1054
8545.90 1016
8546.77 1061
8547.64 1088
8548.52 1066
8549.39 1095
8550.26 1140
8551.14 1144
8552.01 1156
8552.88 1256
8553.76 1231
8554.63 1287
8555.50 1290
8556.37 1321
8557.25 1249
8558.12 1195
8558.99 1154
8559.87 1110
8560.74 1125
8561.61 1116
8562.49 1039
8563.36 1083
8564.24 995
8565.11 1013
8565.98 1031
8566.86 1042
8567.73 1028
8568.60 1024
8569.48 1014
8570.35 990
8571.23 990
8572.10 1030
8572.97 1017
8573.85 976
8574.72 976
8575.60 1002
8576.47 991
8577.34 1015
8578.22 974
8579.09 983
8579.97 953
8580.84 952
8581.72 982
8582.59 1004
8583.47 995
8584.34 982
8585.21 988
8586.09 980
8586.96 989
8587.84 1021
8588.71 1035
8589.59 1031
8590.46 1048
8591.34 1044
8592.21 1023
8593.09 1025
8593.96 1046
8594.84 1045
8595.71 1031
8596.59 1092
8597.46 1067
8598.34 1080
8599.22 1105
8600.09 1090
8600.97 1063
8601.84 1138
8602.72 1203
8603.59 1196
8604.47 1162
8605.34 1134
8606.22 1141
8607.10 1149
8607.97 1120
8608.85 1124
8609.72 1131
8610.60 1129
8611.47 1130
8612.35 1131
8613.23 1117
8614.10 1152
8614.98 1143
8615.86 1168
8616.73 1212
8617.61 1264
8618.48 1189
8619.36 1206
8620.24 1204
8621.11 1168
8621.99 1229
8622.87 1336
8623.74 1291
8624.62 1312
8625.50 1330
8626.37 1380
8627.25 1289
8628.13 1303
8629.00 1386
8629.88 1387
8630.76 1370
8631.64 1433
8632.51 1399
8633.39 1462
8634.27 1389
8635.14 1410
8636.02 1407
8636.90 1424
8637.78 1435
8638.65 1429
8639.53 1444
8640.41 1461
8641.29 1467
8642.16 1439
8643.04 1482
8643.92 1496
8644.80 1555
8645.67 1534
8646.55 1534
8647.43 1571
8648.31 1602
8649.18 1594
8650.06 1639
8650.94 1666
8651.82 1678
8652.70 1649
8653.58 1684
8654.45 1707
8655.33 1683
8656.21 1699
8657.09 1754
8657.97 1815
8658.84 1860
8659.72 1913
8660.60 1919
8661.48 2032
8662.36 2092
8663.24 2104
8664.12 2264
8664.99 2346
8665.87 2357
8666.75 2475
8667.63 2414
8668.51 2363
8669.39 2394
8670.27 2456
8671.15 2498
8672.03 2754
8672.91 2900
8673.78 3104
8674.66 3383
8675.54 3478
8676.42 3413
8677.30 3363
8678.18 3220
8679.06 3009
8679.94 2713
8680.82 2492
8681.70 2320
8682.58 2116
8683.46 2004
8684.34 1941
8685.22 1878
8686.10 1906
8686.98 1974
8687.86 1954
8688.74 2042
8689.62 2275
8690.50 2495
8691.38 2744
8692.26 3030
8693.14 3197
8694.02 3321
8694.90 3364
8695.78 3175
8696.66 2947
8697.54 2658
8698.42 2420
8699.30 2281
8700.18 2133
8701.06 1987
8701.94 1953
8702.82 1918
8703.70 1962
8704.58 1854
8705.46 1758
8706.34 1666
8707.23 1650
8708.11 1530
8708.99 1496
8709.87 1439
8710.75 1378
8711.63 1360
8712.51 1359
8713.39 1315
8714.27 1269
8715.16 1250
8716.04 1213
8716.92 1224
8717.80 1205
8718.68 1181
8719.56 1205
8720.44 1241
8721.33 1195
8722.21 1173
8723.09 1189
8723.97 1252
8724.85 1206
8725.73 1215
8726.62 1192
8727.50 1272
8728.38 1250
8729.26 1245
8730.14 1272
8731.03 1265
8731.91 1381
8732.79 1321
8733.67 1272
8734.55 1269
8735.44 1249
8736.32 1249
8737.20 1240
8738.08 1206
8738.97 1243
8739.85 1222
8740.73 1248
8741.61 1238
8742.50 1180
8743.38 1219
8744.26 1202
8745.14 1204
8746.03 1186
8746.91 1199
8747.79 1190
8748.68 1133
8749.56 1172
8750.44 1173
8751.33 1193
8752.21 1191
8753.09 1222
8753.97 1241
8754.86 1210
8755.74 1251
8756.62 1256
8757.51 1237
8758.39 1215
8759.28 1222
8760.16 1292
8761.04 1265
8761.93 1221
8762.81 1185
8763.69 1217
8764.58 1212
8765.46 1181
8766.34 1213
8767.23 1183
8768.11 1145
8769.00 1181
8769.88 1178
8770.76 1164
8771.65 1188
8772.53 1172
8773.42 1193
8774.30 1224
8775.19 1146
8776.07 1131
8776.95 1148
8777.84 1116
8778.72 1109
8779.61 1106
8780.49 1131
8781.38 1142
8782.26 1204
8783.15 1170
8784.03 1187
8784.92 1148
8785.80 1179
8786.69 1136
8787.57 1092
8788.46 1089
8789.34 1108
8790.23 1047
8791.11 1041
8792.00 1072
8792.88 1100
8793.77 1043
8794.65 1040
8795.54 1012
8796.42 1036
8797.31 1041
8798.19 977
8799.08 965
8799.96 1001
8800.85 992
8801.74 946
8802.62 946
8803.51 943
8804.39 946
8805.28 978
8806.16 982
8807.05 938
8807.94 960
8808.82 981
8809.71 930
8810.59 933
8811.48 985
8812.37 974
8813.25 931
8814.14 883
8815.03 909
8815.91 946
8816.80 965
8817.68 994
8818.57 1007
8819.46 1018
8820.34 1039
8821.23 1009
8822.12 998
8823.00 966
8823.89 916
8824.78 914
8825.66 937
8826.55 905
8827.44 911
8828.33 872
8829.21 910
8830.10 905
8830.99 859
8831.87 861
8832.76 839
8833.65 872
8834.54 890
8835.42 858
8836.31 822
8837.20 827
8838.08 823
8838.97 860
8839.86 866
8840.75 847
8841.64 809
8842.52 788
8843.41 834
8844.30 860
8845.19 847
8846.07 831
8846.96 828
8847.85 813
8848.74 815
8849.63 832
8850.51 795
8851.40 763
8852.29 834
8853.18 793
8854.07 777
8854.96 785
8855.84 756
8856.73 793
8857.62 784
8858.51 767
8859.40 750
8860.29 760
8861.17 770
8862.06 796
8862.95 799
8863.84 757
8864.73 770
8865.62 773
8866.51 745
8867.40 723
8868.29 757
8869.17 730
8870.06 725
8870.95 696
8871.84 705
8872.73 700
8873.62 720
8874.51 706
8875.40 687
8876.29 706
8877.18 692
8878.07 693
8878.96 716
8879.85 717
8880.74 722
8881.63 711
8882.51 722
8883.40 725
8884.29 701
8885.18 686
8886.07 685
8886.96 702
8887.85 701
8888.74 699
8889.63 669
8890.52 713
8891.41 700
8892.30 698
8893.19 705
8894.09 683
8894.98 663
8895.87 663
8896.76 650
8897.65 678
8898.54 673
8899.43 707
8900.32 679
8901.21 678
8902.10 689
8902.99 681
8903.88 684
8904.77 658
8905.66 664
8906.55 668
8907.44 673
8908.34 640
8909.23 653
8910.12 635
8911.01 645
8911.90 666
8912.79 671
8913.68 663
8914.57 679
8915.47 666
8916.36 670
8917.25 641
8918.14 675
8919.03 653
8919.92 630
8920.81 587
8921.71 655
8922.60 605
8923.49 606
8924.38 645
8925.27 641
8926.16 627
8927.06 620
8927.95 638
8928.84 623
8929.73 627
8930.62 629
8931.52 618
8932.41 620
8933.30 608
8934.19 645
8935.09 657
8935.98 661
8936.87 652
8937.76 604
8938.66 614
8939.55 643
8940.44 639
8941.33 610
8942.23 610
8943.12 651
8944.01 638
8944.90 597
8945.80 634
8946.69 633
8947.58 639
8948.48 626
8949.37 606
8950.26 618
8951.16 625
8952.05 603
8952.94 631
8953.84 620
8954.73 651
8955.62 617
8956.52 623
8957.41 682
8958.30 647
8959.20 655
8960.09 629
8960.98 668
8961.88 635
8962.77 638
8963.66 619
8964.56 599
8965.45 623
8966.35 636
8967.24 578
8968.13 595
8969.03 659
8969.92 610
8970.82 598
8971.71 583
8972.60 598
8973.50 615
8974.39 610
8975.29 592
8976.18 602
8977.08 593
8977.97 583
8978.87 605
8979.76 653
8980.65 616
8981.55 577
8982.44 618
8983.34 607
8984.23 631
8985.13 597
8986.02 594
8986.92 577
8987.81 616
8988.71 628
8989.60 650
8990.50 595
8991.39 591
8992.29 629
8993.18 611
8994.08 575
8994.97 547
8995.87 594
8996.76 593
8997.66 589
8998.56 585
8999.45 586
9000.35 612
9001.24 647
9002.14 593
9003.03 597
9003.93 601
9004.83 581
9005.72 613
9006.62 573
9007.51 613
9008.41 572
9009.31 576
9010.20 569
9011.10 598
9011.99 618
9012.89 598
9013.79 566
9014.68 605
9015.58 589
9016.48 591
9017.37 609
9018.27 631
9019.16 574
9020.06 611
9020.96 608
9021.85 565
9022.75 597
9023.65 594
9024.54 588
9025.44 589
9026.34 573
9027.24 560
9028.13 578
9029.03 572
9029.93 566
9030.82 568
9031.72 578
9032.62 577
9033.52 582
9034.41 627
9035.31 592
9036.21 619
9037.10 614
9038.00 609
9038.90 561
9039.80 577
9040.69 583
9041.59 605
9042.49 591
9043.39 565
9044.29 576
9045.18 575
9046.08 586
9046.98 556
9047.88 607
9048.78 590
9049.67 627
9050.57 610
9051.47 590
9052.37 587
9053.27 572
9054.16 616
9055.06 621
9055.96 620
9056.86 624
9057.76 638
9058.66 608
9059.55 614
9060.45 642
9061.35 662
9062.25 651
9063.15 636
9064.05 637
9064.95 622
9065.85 620
9066.74 599
9067.64 585
9068.54 614
9069.44 615
9070.34 613
9071.24 623
9072.14 632
9073.04 612
9073.94 605
9074.84 602
9075.74 613
9076.64 605
9077.53 623
9078.43 599
9079.33 592
9080.23 588
9081.13 601
9082.03 635
9082.93 590
9083.83 645
9084.73 609
9085.63 628
9086.53 630
9087.43 616
9088.33 651
9089.23 614
9090.13 620
9091.03 623
9091.93 596
9092.83 570
9093.73 630
9094.63 620
9095.53 606
9096.43 592
9097.33 585
9098.23 604
9099.13 628
9100.04 659
9100.94 622
9101.84 606
9102.74 616
9103.64 606
9104.54 627
9105.44 611
9106.34 633
9107.24 585
9108.14 645
9109.04 623
9109.94 607
9110.85 618
9111.75 624
9112.65 617
9113.55 575
9114.45 577
9115.35 569
9116.25 614
9117.15 604
9118.06 590
9118.96 588
9119.86 551
9120.76 584
9121.66 595
9122.56 614
9123.46 593
9124.37 611
9125.27 574
9126.17 606
9127.07 624
9127.97 611
9128.88 602
9129.78 600
9130.68 578
9131.58 589
9132.48 621
9133.39 605
9134.29 572
9135.19 593
9136.09 620
9137.00 620
9137.90 571
9138.80 575
9139.70 585
9140.61 608
9141.51 610
9142.41 631
9143.31 568
9144.22 577
9145.12 624
9146.02 591
9146.92 581
9147.83 589
9148.73 586
9149.63 574
9150.54 560
9151.44 579
9152.34 606
9153.25 612
9154.15 602
9155.05 619
9155.96 605
9156.86 599
9157.76 617
9158.67 605
9159.57 631
9160.47 619
9161.38 619
9162.28 603
9163.18 576
9164.09 599
9164.99 633
9165.90 579
9166.80 631
9167.70 643
9168.61 639
9169.51 633
9170.42 625
9171.32 588
9172.22 590
9173.13 589
9174.03 599
9174.94 609
9175.84 606
9176.74 640
9177.65 633
9178.55 587
9179.46 602
9180.36 598
9181.27 634
9182.17 652
9183.08 603
9183.98 577
9184.89 618
9185.79 622
9186.70 637
9187.60 618
9188.51 578
9189.41 601
9190.32 631
9191.22 629
9192.13 624
9193.03 641
9193.94 663
9194.84 653
9195.75 633
9196.65 634
9197.56 664
9198.46 719
9199.37 720
9200.27 729
9201.18 765
9202.08 717
9202.99 718
9203.90 713
9204.80 714
9205.71 710
9206.61 682
9207.52 630
9208.42 610
9209.33 634
9210.24 634
9211.14 631
9212.05 632
9212.95 609
9213.86 659
9214.77 610
9215.67 630
9216.58 601
9217.49 602
9218.39 601
9219.30 610
9220.21 598
9221.11 645
9222.02 631
9222.93 637
9223.83 632
9224.74 632
9225.65 636
9226.55 638
9227.46 601
9228.37 627
9229.27 619
9230.18 590
9231.09 632
9231.99 585
9232.90 577
9233.81 604
9234.72 594
9235.62 580
9236.53 601
9237.44 602
9238.34 583
9239.25 590
9240.16 597
9241.07 552
9241.97 586
9242.88 642
9243.79 585
9244.70 603
9245.61 549
9246.51 572
9247.42 595
9248.33 593
9249.24 573
9250.14 583
9251.05 632
9251.96 615
9252.87 617
9253.78 593
9254.69 595
9255.59 588
9256.50 570
9257.41 630
9258.32 576
9259.23 575
9260.14 604
9261.04 585
9261.95 607
9262.86 592
9263.77 582
9264.68 599
9265.59 588
9266.50 557
9267.40 599
9268.31 611
9269.22 620
9270.13 568
9271.04 589
9271.95 646
9272.86 582
9273.77 607
9274.68 600
9275.59 591
9276.49 587
9277.40 631
9278.31 571
9279.22 592
9280.13 574
9281.04 572
9281.95 595
9282.86 586
9283.77 594
9284.68 611
9285.59 596
9286.50 567
9287.41 593
9288.32 595
9289.23 564
9290.14 601
9291.05 617
9291.96 621
9292.87 645
9293.78 608
9294.69 653
9295.60 645
9296.51 678
9297.42 700
9298.33 674
9299.24 676
9300.15 717
9301.06 707
9301.97 669
9302.88 651
9303.79 692
9304.70 680
9305.61 684
9306.53 657
9307.44 615
9308.35 623
9309.26 612
9310.17 663
9311.08 652
9311.99 656
9312.90 625
9313.81 634
9314.72 701
9315.63 645
9316.55 639
9317.46 687
9318.37 631
9319.28 644
9320.19 652
9321.10 646
9322.01 634
9322.93 608
9323.84 604
9324.75 611
9325.66 615
9326.57 600
9327.48 574
9328.40 592
9329.31 618
9330.22 607
9331.13 556
9332.04 571
9332.96 560
9333.87 578
9334.78 565
9335.69 548
9336.60 605
9337.52 641
9338.43 601
9339.34 590
9340.25 577
9341.17 583
9342.08 587
9342.99 580
9343.90 595
9344.82 620
9345.73 606
9346.64 582
9347.55 578
9348.47 557
9349.38 569
9350.29 585
9351.21 596
9352.12 582
9353.03 609
9353.94 589
9354.86 581
9355.77 588
9356.68 580
9357.60 567
9358.51 615
9359.42 592
9360.34 586
9361.25 604
9362.16 618
9363.08 592
9363.99 592
9364.90 579
9365.82 570
9366.73 561
9367.65 589
9368.56 574
9369.47 580
9370.39 602
9371.30 595
9372.21 578
9373.13 583
9374.04 588
9374.96 602
9375.87 609
9376.79 635
9377.70 590
9378.61 615
9379.53 604
9380.44 627
9381.36 664
9382.27 638
9383.19 625
9384.10 625
9385.01 636
9385.93 586
9386.84 601
9387.76 612
9388.67 600
9389.59 624
9390.50 645
9391.42 649
9392.33 647
9393.25 629
9394.16 611
9395.08 641
9395.99 657
9396.91 648
9397.82 672
9398.74 636
9399.65 659
9400.57 613
9401.48 613
9402.40 636
9403.32 633
9404.23 645
9405.15 631
9406.06 610
9406.98 634
9407.89 625
9408.81 636
9409.73 633
9410.64 651
9411.56 630
9412.47 610
9413.39 578
9414.30 625
9415.22 602
9416.14 641
9417.05 634
9417.97 641
9418.89 630
9419.80 602
9420.72 581
9421.63 617
9422.55 639
9423.47 637
9424.38 632
9425.30 659
9426.22 582
9427.13 596
9428.05 576
9428.97 616
9429.88 611
9430.80 613
9431.72 621
9432.63 621
9433.55 593
9434.47 597
9435.38 593
9436.30 614
9437.22 651
9438.14 612
9439.05 678
9439.97 640
9440.89 619
9441.81 656
9442.72 646
9443.64 670
9444.56 670
9445.47 628
9446.39 677
9447.31 680
9448.23 668
9449.15 652
9450.06 654
9450.98 676
9451.90 692
9452.82 661
9453.73 686
9454.65 687
9455.57 701
9456.49 643
9457.41 630
9458.32 612
9459.24 617
9460.16 640
9461.08 648
9462.00 619
9462.92 620
9463.83 651
9464.75 641
9465.67 617
9466.59 625
9467.51 623
9468.43 599
9469.35 604
9470.26 643
9471.18 633
9472.10 644
9473.02 632
9473.94 628
9474.86 611
9475.78 616
9476.70 628
9477.62 637
9478.54 677
9479.45 643
9480.37 688
9481.29 693
9482.21 696
9483.13 681
9484.05 708
9484.97 703
9485.89 682
9486.81 706
9487.73 653
9488.65 648
9489.57 628
9490.49 611
9491.41 629
9492.33 630
9493.25 634
9494.17 671
9495.09 679
9496.01 636
9496.93 631
9497.85 669
9498.77 627
9499.69 629
9500.61 617
9501.53 609
9502.45 648
9503.37 673
9504.29 629
9505.21 647
9506.13 620
9507.05 639
9507.97 644
9508.89 660
9509.81 665
9510.73 640
9511.65 652
9512.57 641
9513.49 699
9514.42 706
9515.34 676
9516.26 676
9517.18 715
9518.10 689
9519.02 709
9519.94 712
9520.86 739
9521.78 746
9522.71 723
9523.63 720
9524.55 755
9525.47 739
9526.39 733
9527.31 731
9528.23 716
9529.16 700
9530.08 696
9531.00 719
9531.92 676
9532.84 683
9533.76 671
9534.69 707
9535.61 700
9536.53 697
9537.45 676
9538.37 722
9539.30 695
9540.22 708
9541.14 692
9542.06 702
9542.98 693
9543.91 745
9544.83 725
9545.75 696
9546.67 703
9547.60 763
9548.52 743
9549.44 704
9550.36 731
9551.29 698
9552.21 717
9553.13 738
9554.06 746
9554.98 741
9555.90 747
9556.82 725
9557.75 764
9558.67 773
9559.59 716
9560.52 754
9561.44 805
9562.36 769
9563.29 774
9564.21 773
9565.13 789
9566.06 808
9566.98 786
9567.90 803
9568.83 765
9569.75 791
9570.67 804
9571.60 783
9572.52 777
9573.44 804
9574.37 869
9575.29 864
9576.22 837
9577.14 888
9578.06 869
9578.99 880
9579.91 887
9580.84 880
9581.76 871
9582.68 879
9583.61 877
9584.53 881
9585.46 833
9586.38 834
9587.31 847
9588.23 846
9589.15 858
9590.08 902
9591.00 851
9591.93 862
9592.85 853
9593.78 846
9594.70 903
9595.63 901
9596.55 926
9597.48 944
9598.40 959
9599.33 970
9600.25 969
9601.18 989
9602.10 1000
9603.03 957
9603.95 985
9604.88 962
9605.80 956
9606.73 979
9607.65 948
9608.58 954
9609.50 990
9610.43 960
9611.35 959
9612.28 947
9613.21 975
9614.13 901
9615.06 945
9615.98 941
9616.91 982
9617.84 931
9618.76 895
9619.69 941
9620.61 931
9621.54 1004
9622.47 993
9623.39 976
9624.32 1036
9625.24 977
9626.17 1002
9627.10 1037
9628.02 1011
9628.95 1025
9629.88 1040
9630.80 1060
9631.73 1049
9632.65 1039
9633.58 1059
9634.51 1048
9635.43 1100
9636.36 1095
9637.29 1106
9638.22 1107
9639.14 1124
9640.07 1128
9641.00 1178
9641.92 1183
9642.85 1218
9643.78 1254
9644.70 1289
9645.63 1306
9646.56 1325
9647.49 1324
9648.41 1300
9649.34 1296
9650.27 1270
9651.20 1224
9652.12 1225
9653.05 1247
9653.98 1236
9654.91 1181
9655.83 1228
9656.76 1237
9657.69 1260
9658.62 1217
9659.55 1212
9660.47 1260
9661.40 1251
9662.33 1221
9663.26 1205
9664.19 1224
9665.11 1205
9666.04 1209
9666.97 1277
9667.90 1279
9668.83 1299
9669.75 1293
9670.68 1264
9671.61 1290
9672.54 1364
9673.47 1345
9674.40 1375
9675.33 1355
9676.25 1368
9677.18 1389
9678.11 1348
9679.04 1380
9679.97 1386
9680.90 1378
9681.83 1365
9682.76 1392
9683.69 1446
9684.61 1471
9685.54 1444
9686.47 1439
9687.40 1377
9688.33 1361
9689.26 1430
9690.19 1380
9691.12 1411
9692.05 1440
9692.98 1452
9693.91 1419
9694.84 1511
9695.77 1563
9696.70 1646
9697.63 1726
9698.56 1780
9699.49 1827
9700.42 1886
9701.35 1868
9702.28 1876
9703.21 1821
9704.14 1775
9705.07 1630
9706.00 1573
9706.93 1573
9707.86 1551
9708.79 1549
9709.72 1536
9710.65 1556
9711.58 1592
9712.51 1688
9713.44 1632
9714.37 1733
9715.30 1766
9716.23 1798
9717.16 1754
9718.09 1722
9719.02 1740
9719.95 1676
9720.88 1568
9721.81 1493
9722.75 1427
9723.68 1375
9724.61 1309
9725.54 1251
9726.47 1237
9727.40 1203
9728.33 1222
9729.26 1216
9730.19 1251
9731.13 1214
9732.06 1189
9732.99 1188
9733.92 1214
9734.85 1184
9735.78 1229
9736.71 1238
9737.65 1183
9738.58 1159
9739.51 1134
9740.44 1110
9741.37 1094
9742.30 1075
9743.24 1030
9744.17 1095
9745.10 1084
9746.03 1063
9746.96 1087
9747.90 1080
9748.83 1093
9749.76 1061
9750.69 974
9751.63 1036
9752.56 1073
9753.49 1032
9754.42 1020
9755.36 1005
9756.29 972
9757.22 979
9758.15 971
9759.09 978
9760.02 1044
9760.95 1039
9761.88 1000
9762.82 975
9763.75 1001
9764.68 1003
9765.62 1024
9766.55 1033
9767.48 994
9768.41 1001
9769.35 1007
9770.28 1015
9771.21 1039
9772.15 1011
9773.08 1018
9774.01 1022
9774.95 1046
9775.88 1040
9776.81 1020
9777.75 1037
9778.68 1043
9779.62 1011
9780.55 1080
9781.48 1045
9782.42 1072
9783.35 1072
9784.28 1066
9785.22 1051
9786.15 1079
9787.09 1030
9788.02 1025
9788.95 1000
9789.89 1053
9790.82 984
9791.76 968
9792.69 929
9793.63 941
9794.56 988
9795.49 985
9796.43 964
9797.36 973
9798.30 1005
9799.23 1026
9800.17 1035
9801.10 982
9802.04 959
9802.97 974
9803.91 982
9804.84 946
9805.78 916
9806.71 868
9807.65 879
9808.58 886
9809.52 863
9810.45 846
9811.39 835
9812.32 804
9813.26 794
9814.19 779
9815.13 783
9816.06 799
9817.00 799
9817.93 807
9818.87 782
9819.80 758
9820.74 778
9821.68 819
9822.61 832
9823.55 826
9824.48 789
9825.42 806
9826.35 815
9827.29 744
9828.23 750
9829.16 764
9830.10 773
9831.03 769
9831.97 740
9832.91 727
9833.84 742
9834.78 785
9835.72 795
9836.65 780
9837.59 757
9838.52 769
9839.46 738
9840.40 705
9841.33 704
9842.27 754
9843.21 768
9844.14 746
9845.08 812
9846.02 767
9846.95 743
9847.89 784
9848.83 799
9849.77 827
9850.70 805
9851.64 834
9852.58 796
9853.51 782
9854.45 777
9855.39 812
9856.33 805
9857.26 795
9858.20 779
9859.14 817
9860.08 765
9861.01 758
9861.95 746
9862.89 764
9863.83 763
9864.76 782
9865.70 783
9866.64 778
9867.58 717
9868.51 759
9869.45 744
9870.39 729
9871.33 760
9872.27 740
9873.20 760
9874.14 757
9875.08 722
9876.02 734
9876.96 735
9877.90 755
9878.83 775
9879.77 775
9880.71 724
9881.65 743
9882.59 736
9883.53 711
9884.47 731
9885.40 682
9886.34 718
9887.28 738
9888.22 697
9889.16 700
9890.10 684
9891.04 697
9891.98 700
9892.91 715
9893.85 708
9894.79 704
9895.73 744
9896.67 669
9897.61 690
9898.55 673
9899.49 701
9900.43 700
9901.37 681
9902.31 700
9903.25 695
9904.19 708
9905.13 708
9906.07 702
9907.01 692
9907.95 746
9908.89 723
9909.83 687
9910.77 706
9911.71 723
9912.65 734
9913.59 747
9914.53 740
9915.47 752
9916.41 723
9917.35 712
9918.29 744
9919.23 702
9920.17 717
9921.11 752
9922.05 782
9922.99 803
9923.93 837
9924.87 913
9925.81 900
9926.75 963
9927.69 1001
9928.63 957
9929.57 982
9930.51 912
9931.45 911
9932.39 830
9933.34 814
9934.28 799
9935.22 789
9936.16 807
9937.10 701
9938.04 687
9938.98 722
9939.92 741
9940.87 678
9941.81 671
9942.75 696
9943.69 702
9944.63 742
9945.57 685
9946.51 701
9947.46 699
9948.40 768
9949.34 742
9950.28 760
9951.22 775
9952.16 808
9953.11 834
9954.05 813
9954.99 768
9955.93 736
9956.87 748
9957.82 734
9958.76 697
9959.70 723
9960.64 698
9961.59 645
9962.53 680
9963.47 678
9964.41 659
9965.35 642
9966.30 641
9967.24 636
9968.18 614
9969.13 624
9970.07 619
9971.01 677
9971.95 632
9972.90 622
9973.84 606
9974.78 629
9975.73 608
9976.67 622
9977.61 580
9978.55 584
9979.50 591
9980.44 617
9981.38 630
9982.33 601
9983.27 633
9984.21 586
9985.16 611
9986.10 607
9987.04 614
9987.99 625
9988.93 597
9989.88 605
9990.82 594
9991.76 604
9992.71 642
9993.65 636
9994.59 605
9995.54 616
9996.48 625
9997.43 627
9998.37 601
9999.31 614
10000.26 582
10001.20 592
10002.15 608
10003.09 609
10004.04 609
10004.98 610
10005.92 601
10006.87 600
10007.81 617
10008.76 611
10009.70 597
10010.65 567
10011.59 580
10012.54 592
10013.48 550
10014.43 601
10015.37 574
10016.32 569
10017.26 575
10018.21 604
10019.15 599
10020.10 605
10021.04 610
10021.99 589
10022.93 588
10023.88 561
10024.82 592
10025.77 577
10026.71 575
10027.66 591
10028.60 568
10029.55 568
10030.49 589
10031.44 576
10032.39 596
10033.33 581
10034.28 596
10035.22 578
10036.17 568
10037.11 560
10038.06 563
10039.01 571
10039.95 560
10040.90 560
10041.84 592
10042.79 555
10043.74 561
10044.68 563
10045.63 580
10046.58 560
10047.52 523
10048.47 533
10049.41 539
10050.36 589
10051.31 569
10052.25 536
10053.20 526
10054.15 551
10055.09 533
10056.04 549
10056.99 544
10057.93 527
10058.88 556
10059.83 552
10060.78 549
10061.72 566
10062.67 559
10063.62 526
10064.56 567
10065.51 584
10066.46 572
10067.41 539
10068.35 530
10069.30 544
10070.25 508
10071.20 541
10072.14 533
10073.09 545
10074.04 566
10074.99 544
10075.93 556
10076.88 580
10077.83 522
10078.78 496
10079.72 567
10080.67 559
10081.62 552
10082.57 556
10083.52 551
10084.46 556
10085.41 550
10086.36 549
10087.31 530
10088.26 561
10089.21 556
10090.15 567
10091.10 562
10092.05 550
10093.00 548
10093.95 523
10094.90 562
10095.85 581
10096.79 523
10097.74 539
10098.69 541
10099.64 538
10100.59 512
10101.54 559
10102.49 569
10103.44 551
10104.39 592
10105.33 542
10106.28 566
10107.23 555
10108.18 561
10109.13 580
10110.08 548
10111.03 547
10111.98 566
10112.93 536
10113.88 547
10114.83 573
10115.78 573
10116.73 555
10117.68 538
10118.63 524
10119.58 547
10120.53 567
10121.48 565
10122.43 542
10123.38 562
10124.33 554
10125.28 525
10126.23 565
10127.18 561
10128.13 575
10129.08 579
10130.03 591
10130.98 567
10131.93 581
10132.88 585
10133.83 576
10134.78 565
10135.73 544
10136.68 567
10137.63 565
10138.58 594
10139.53 544
10140.48 565
10141.43 618
10142.38 593
10143.33 578
10144.29 547
10145.24 587
10146.19 563
10147.14 600
10148.09 609
10149.04 581
10149.99 601
10150.94 591
10151.89 590
10152.85 570
10153.80 601
10154.75 609
10155.70 613
10156.65 594
10157.60 586
10158.55 601
10159.51 615
10160.46 579
10161.41 592
10162.36 612
10163.31 619
10164.26 626
10165.22 622
10166.17 632
10167.12 609
10168.07 615
10169.02 654
10169.98 648
10170.93 623
10171.88 629
10172.83 634
10173.79 652
10174.74 628
10175.69 659
10176.64 619
10177.60 608
10178.55 658
10179.50 648
10180.45 668
10181.41 657
10182.36 652
10183.31 647
10184.26 638
10185.22 637
10186.17 675
10187.12 655
10188.08 677
10189.03 666
10189.98 650
10190.93 667
10191.89 647
10192.84 650
10193.79 701
10194.75 679
10195.70 683
10196.65 707
10197.61 682
10198.56 698
10199.51 683
10200.47 704
10201.42 705
10202.38 738
10203.33 724
10204.28 713
10205.24 735
10206.19 787
10207.14 774
10208.10 783
10209.05 768
10210.01 753
10210.96 720
10211.91 723
10212.87 725
10213.82 710
10214.78 728
10215.73 676
10216.69 696
10217.64 715
10218.59 706
10219.55 650
10220.50 690
10221.46 683
10222.41 649
10223.37 696
10224.32 688
10225.28 669
10226.23 660
10227.19 673
10228.14 655
10229.10 665
10230.05 667
10231.01 705
10231.96 730
10232.92 747
10233.87 734
10234.83 779
10235.78 843
10236.74 843
10237.69 815
10238.65 840
10239.60 835
10240.56 805
10241.51 755
10242.47 767
10243.42 709
10244.38 698
10245.34 675
10246.29 689
10247.25 661
10248.20 667
10249.16 650
10250.11 627
10251.07 607
10252.03 623
10252.98 608
10253.94 574
10254.89 597
10255.85 599
10256.81 633
10257.76 610
10258.72 577
10259.68 573
10260.63 558
10261.59 576
10262.55 594
10263.50 620
10264.46 580
10265.41 592
10266.37 575
10267.33 591
10268.28 566
10269.24 568
10270.20 577
10271.16 557
10272.11 555
10273.07 541
10274.03 575
10274.98 595
10275.94 632
10276.90 612
10277.85 623
10278.81 563
10279.77 572
10280.73 585
10281.68 591
10282.64 562
10283.60 549
10284.56 547
10285.51 568
10286.47 576
10287.43 571
10288.39 587
10289.34 587
10290.30 588
10291.26 542
10292.22 535
10293.18 553
10294.13 590
10295.09 563
10296.05 558
10297.01 566
10297.97 552
10298.92 532
10299.88 547
10300.84 559
10301.80 547
10302.76 545
10303.72 520
10304.67 584
10305.63 544
10306.59 580
10307.55 568
10308.51 563
10309.47 551
10310.43 575
10311.38 581
10312.34 555
10313.30 559
10314.26 530
10315.22 516
10316.18 556
10317.14 530
10318.10 560
10319.06 562
10320.01 583
10320.97 552
10321.93 559
10322.89 565
10323.85 530
10324.81 562
10325.77 572
10326.73 586
10327.69 581
10328.65 589
10329.61 579
10330.57 585
10331.53 569
10332.49 585
10333.45 556
10334.41 545
10335.37 542
10336.33 566
10337.29 540
10338.25 532
10339.21 524
10340.17 555
10341.13 553
10342.09 531
10343.05 512
10344.01 530
10344.97 550
10345.93 510
10346.89 542
10347.85 504
10348.81 509
10349.77 547
10350.73 522
10351.69 518
10352.65 544
10353.61 509
10354.57 532
10355.53 520
10356.49 493
10357.46 496
10358.42 478
10359.38 534
10360.34 501
10361.30 505
10362.26 491
10363.22 516
10364.18 504
10365.14 473
10366.11 493
10367.07 517
10368.03 523
10368.99 497
10369.95 510
10370.91 509
10371.87 496
10372.84 491
10373.80 503
10374.76 489
10375.72 496
10376.68 491
10377.64 494
10378.61 517
10379.57 526
10380.53 504
10381.49 485
10382.45 500
10383.42 502
10384.38 507
10385.34 520
10386.30 514
10387.27 482
10388.23 479
10389.19 486
10390.15 519
10391.11 494
10392.08 497
10393.04 523
10394.00 498
10394.96 500
10395.93 536
10396.89 539
10397.85 511
10398.82 519
10399.78 509
10400.74 509
10401.70 506
10402.67 539
10403.63 516
10404.59 511
10405.56 502
10406.52 509
10407.48 492
10408.45 497
10409.41 504
10410.37 476
10411.34 440
10412.30 486
10413.26 501
10414.23 539
10415.19 526
10416.15 498
10417.12 484
10418.08 514
10419.04 579
10420.01 519
10420.97 546
10421.94 579
10422.90 555
10423.86 540
10424.83 511
10425.79 564
10426.76 569
10427.72 556
10428.68 527
10429.65 503
10430.61 536
10431.58 510
10432.54 502
10433.51 523
10434.47 503
10435.44 504
10436.40 525
10437.36 521
10438.33 519
10439.29 509
10440.26 490
10441.22 491
10442.19 488
10443.15 511
10444.12 490
10445.08 480
10446.05 505
10447.01 511
10447.98 500
10448.94 512
10449.91 490
10450.87 504
10451.84 516
10452.80 466
10453.77 497
10454.73 504
10455.70 532
10456.67 499
10457.63 492
10458.60 491
10459.56 517
10460.53 504
10461.49 509
10462.46 534
10463.43 514
10464.39 479
10465.36 493
10466.32 514
10467.29 484
10468.25 509
10469.22 519
10470.19 517
10471.15 503
10472.12 507
10473.09 495
10474.05 537
10475.02 531
10475.98 522
10476.95 530
10477.92 532
10478.88 534
10479.85 557
10480.82 531
10481.78 572
10482.75 584
10483.72 559
10484.68 544
10485.65 540
10486.62 540
10487.58 528
10488.55 539
10489.52 552
10490.49 552
10491.45 523
10492.42 500
10493.39 512
10494.35 559
10495.32 557
10496.29 505
10497.26 500
10498.22 508
10499.19 540
10500.16 526
10501.13 552
10502.09 552
10503.06 512
10504.03 552
10505.00 522
10505.96 539
10506.93 545
10507.90 521
10508.87 531
10509.84 565
10510.80 532
10511.77 499
10512.74 487
10513.71 530
10514.68 517
10515.64 479
10516.61 477
10517.58 475
10518.55 484
10519.52 511
10520.49 509
10521.45 476
10522.42 496
10523.39 528
10524.36 522
10525.33 519
10526.30 498
10527.27 508
10528.23 514
10529.20 534
10530.17 499
10531.14 515
10532.11 508
10533.08 502
10534.05 499
10535.02 543
10535.99 521
10536.96 545
10537.93 519
10538.89 526
10539.86 503
10540.83 511
10541.80 558
10542.77 532
10543.74 537
10544.71 532
10545.68 529
10546.65 557
10547.62 495
10548.59 513
10549.56 523
10550.53 512
10551.50 530
10552.47 542
10553.44 543
10554.41 526
10555.38 550
10556.35 526
10557.32 510
10558.29 575
10559.26 536
10560.23 546
10561.20 577
10562.17 574
10563.14 576
10564.11 573
10565.08 575
10566.05 568
10567.02 541
10567.99 564
10568.96 578
10569.93 559
10570.91 509
10571.88 532
10572.85 521
10573.82 534
10574.79 527
10575.76 518
10576.73 526
10577.70 539
10578.67 520
10579.64 534
10580.62 529
10581.59 552
10582.56 534
10583.53 559
10584.50 554
10585.47 545
10586.44 524
10587.42 527
10588.39 541
10589.36 572
10590.33 539
10591.30 555
10592.27 546
10593.25 528
10594.22 536
10595.19 569
10596.16 554
10597.13 554
10598.10 574
10599.08 576
10600.05 617
10601.02 582
10601.99 523
10602.97 598
10603.94 577
10604.91 584
10605.88 631
10606.85 621
10607.83 640
10608.80 664
10609.77 670
10610.74 678
10611.72 665
10612.69 678
10613.66 640
10614.64 646
10615.61 601
10616.58 614
10617.55 589
10618.53 554
10619.50 587
10620.47 567
10621.45 565
10622.42 566
10623.39 569
10624.37 528
10625.34 519
10626.31 534
10627.29 552
10628.26 537
10629.23 517
10630.21 542
10631.18 548
10632.15 556
10633.13 527
10634.10 516
10635.07 540
10636.05 537
10637.02 561
10638.00 560
10638.97 542
10639.94 564
10640.92 572
10641.89 583
10642.87 551
10643.84 536
10644.81 550
10645.79 556
10646.76 544
10647.74 520
10648.71 516
10649.68 517
10650.66 549
10651.63 511
10652.61 523
10653.58 532
10654.56 501
10655.53 508
10656.51 494
10657.48 505
10658.46 482
10659.43 504
10660.41 494
10661.38 512
10662.36 473
10663.33 503
10664.31 493
10665.28 523
10666.26 485
10667.23 480
10668.21 474
10669.18 476
10670.16 482
10671.13 504
10672.11 481
10673.08 494
10674.06 519
10675.03 461
10676.01 510
10676.99 481
10677.96 492
10678.94 473
10679.91 500
10680.89 501
10681.86 489
10682.84 505
10683.82 504
10684.79 491
10685.77 512
10686.74 509
10687.72 465
10688.70 484
10689.67 473
10690.65 494
10691.63 498
10692.60 513
10693.58 506
10694.55 499
10695.53 502
10696.51 485
10697.48 511
10698.46 506
10699.44 465
10700.41 490
10701.39 475
10702.37 470
10703.34 441
10704.32 456
10705.30 488
10706.27 489
10707.25 502
10708.23 498
10709.21 481
10710.18 482
10711.16 451
10712.14 473
10713.11 471
10714.09 498
10715.07 464
10716.05 471
10717.02 485
10718.00 516
10718.98 498
10719.96 478
10720.93 504
10721.91 513
10722.89 483
10723.87 478
10724.85 453
10725.82 455
10726.80 481
10727.78 476
10728.76 477
10729.74 480
10730.71 483
10731.69 511
10732.67 494
10733.65 473
10734.63 502
10735.60 499
10736.58 492
10737.56 491
10738.54 468
10739.52 479
10740.50 510
10741.48 487
10742.45 468
10743.43 471
10744.41 460
10745.39 515
10746.37 476
10747.35 486
10748.33 499
10749.31 471
10750.28 478
10751.26 470
10752.24 496
10753.22 494
10754.20 506
10755.18 513
10756.16 505
10757.14 499
10758.12 485
10759.10 488
10760.08 509
10761.06 502
10762.04 497
10763.01 492
10763.99 519
10764.97 532
10765.95 495
10766.93 513
10767.91 510
10768.89 521
10769.87 518
10770.85 519
10771.83 490
10772.81 500
10773.79 502
10774.77 517
10775.75 499
10776.73 517
10777.71 511
10778.69 553
10779.67 519
10780.65 514
10781.63 532
10782.62 564
10783.60 523
10784.58 527
10785.56 529
10786.54 532
10787.52 557
10788.50 550
10789.48 548
10790.46 535
10791.44 561
10792.42 512
10793.40 502
10794.38 538
10795.37 522
10796.35 520
10797.33 507
10798.31 523
10799.29 511
10800.27 496
10801.25 533
10802.23 528
10803.21 525
10804.20 515
10805.18 492
10806.16 511
10807.14 507
10808.12 523
10809.10 506
10810.09 514
10811.07 477
10812.05 487
10813.03 539
10814.01 567
10815.00 535
10815.98 512
10816.96 525
10817.94 547
10818.92 536
10819.91 502
10820.89 543
10821.87 550
10822.85 533
10823.83 539
10824.82 535
10825.80 504
10826.78 521
10827.76 530
10828.75 530
10829.73 556
10830.71 557
10831.69 539
10832.68 540
10833.66 569
10834.64 551
10835.63 516
10836.61 547
10837.59 557
10838.57 526
10839.56 539
10840.54 508
10841.52 523
10842.51 532
10843.49 533
10844.47 549
10845.46 588
10846.44 590
10847.42 568
10848.41 587
10849.39 593
10850.37 590
10851.36 579
10852.34 608
10853.32 597
10854.31 552
10855.29 577
10856.28 576
10857.26 572
10858.24 574
10859.23 552
10860.21 610
10861.20 583
10862.18 596
10863.16 581
10864.15 578
10865.13 570
10866.12 571
10867.10 602
10868.08 583
10869.07 607
10870.05 607
10871.04 597
10872.02 595
10873.01 616
10873.99 600
10874.98 623
10875.96 611
10876.95 575
10877.93 583
10878.92 608
10879.90 626
10880.89 645
10881.87 644
10882.86 648
10883.84 665
10884.83 640
10885.81 630
10886.80 650
10887.78 672
10888.77 664
10889.75 640
10890.74 628
10891.72 687
10892.71 658
10893.69 672
10894.68 713
10895.66 685
10896.65 678
10897.64 654
10898.62 724
10899.61 707
10900.59 680
10901.58 678
10902.56 679
10903.55 685
10904.54 702
10905.52 717
10906.51 735
10907.49 711
10908.48 693
10909.47 725
10910.45 713
10911.44 764
10912.43 739
10913.41 739
10914.40 748
10915.39 758
10916.37 788
10917.36 803
10918.35 779
10919.33 778
10920.32 743
10921.31 806
10922.29 789
10923.28 791
10924.27 759
10925.25 827
10926.24 847
10927.23 795
10928.21 806
10929.20 819
10930.19 836
10931.18 820
10932.16 810
10933.15 823
10934.14 795
10935.12 811
10936.11 810
10937.10 842
10938.09 830
10939.07 842
10940.06 882
10941.05 894
10942.04 890
10943.02 891
10944.01 884
10945.00 926
10945.99 901
10946.98 964
10947.96 925
10948.95 954
10949.94 996
10950.93 973
10951.92 999
10952.90 1050
10953.89 1116
10954.88 1150
10955.87 1158
10956.86 1225
10957.85 1271
10958.83 1288
10959.82 1314
10960.81 1336
10961.80 1275
10962.79 1267
10963.78 1273
10964.77 1215
10965.75 1176
10966.74 1146
10967.73 1120
10968.72 1077
10969.71 1029
10970.70 975
10971.69 1015
10972.68 1003
10973.67 1007
10974.66 965
10975.64 922
10976.63 998
10977.62 969
10978.61 952
10979.60 967
10980.59 983
10981.58 968
10982.57 1029
10983.56 974
10984.55 1007
10985.54 976
10986.53 1015
10987.52 1062
10988.51 1039
10989.50 1078
10990.49 1040
10991.48 1064
10992.47 1101
10993.46 1176
10994.45 1228
10995.44 1277
10996.43 1334
10997.42 1401
10998.41 1552
10999.40 1587
11000.39 1615
11001.38 1634
11002.37 1623
11003.36 1582
11004.35 1520
11005.34 1501
11006.33 1437
11007.32 1378
11008.31 1241
11009.30 1149
11010.30 1059
11011.29 991
11012.28 970
11013.27 931
11014.26 899
11015.25 843
11016.24 797
11017.23 788
11018.22 781
11019.21 815
11020.21 772
11021.20 781
11022.19 804
11023.18 781
11024.17 765
11025.16 785
11026.15 772
11027.14 794
11028.14 760
11029.13 743
11030.12 785
11031.11 745
11032.10 755
11033.09 731
11034.09 739
11035.08 787
11036.07 791
11037.06 752
11038.05 747
11039.05 744
11040.04 717
11041.03 723
11042.02 726
11043.02 730
11044.01 707
11045.00 747
11045.99 716
11046.98 721
11047.98 726
11048.97 715
11049.96 670
11050.95 700
11051.95 705
11052.94 687
11053.93 713
11054.93 681
11055.92 680
11056.91 661
11057.90 629
11058.90 666
11059.89 685
11060.88 652
11061.88 669
11062.87 668
11063.86 685
11064.86 707
11065.85 668
11066.84 713
11067.84 693
11068.83 671
11069.82 696
11070.82 676
11071.81 715
11072.80 736
11073.80 689
11074.79 697
11075.78 694
11076.78 698
11077.77 708
11078.77 677
11079.76 669
11080.75 677
11081.75 644
11082.74 660
11083.74 661
11084.73 695
11085.72 673
11086.72 656
11087.71 651
11088.71 656
11089.70 656
11090.70 654
11091.69 636
11092.68 616
11093.68 580
11094.67 602
11095.67 596
11096.66 617
11097.66 608
11098.65 603
11099.65 605
11100.64 594
11101.64 648
11102.63 637
11103.63 645
11104.62 599
11105.62 669
11106.61 658
11107.61 597
11108.60 613
11109.60 616
11110.59 620
11111.59 612
11112.58 612
11113.58 624
11114.57 588
11115.57 595
11116.56 612
11117.56 615
11118.56 603
11119.55 629
11120.55 585
11121.54 593
11122.54 612
11123.54 579
11124.53 587
11125.53 597
11126.52 579
11127.52 566
11128.51 595
11129.51 595
11130.51 593
11131.50 593
11132.50 582
11133.50 549
11134.49 600
11135.49 560
11136.49 570
11137.48 562
11138.48 592
11139.47 563
11140.47 592
11141.47 571
11142.46 594
11143.46 563
11144.46 540
11145.46 579
11146.45 570
11147.45 598
11148.45 560
11149.44 571
11150.44 583
11151.44 550
11152.43 557
11153.43 557
11154.43 540
11155.43 534
11156.42 572
11157.42 570
11158.42 558
11159.42 562
11160.41 573
11161.41 543
11162.41 546
11163.41 540
11164.40 567
11165.40 547
11166.40 541
11167.40 547
11168.39 540
11169.39 556
11170.39 567
11171.39 563
11172.39 553
11173.38 553
11174.38 550
11175.38 551
11176.38 490
11177.38 508
11178.38 543
11179.37 538
11180.37 535
11181.37 545
11182.37 525
11183.37 548
11184.37 556
11185.37 536
11186.36 551
11187.36 547
11188.36 533
11189.36 531
11190.36 554
11191.36 528
11192.36 542
11193.36 569
11194.36 538
11195.35 540
11196.35 551
11197.35 565
11198.35 532
11199.35 530
11200.35 527
11201.35 524
11202.35 559
11203.35 565
11204.35 546
11205.35 518
11206.35 563
11207.35 537
11208.35 535
11209.35 562
11210.35 532
11211.35 576
11212.35 596
11213.35 554
11214.35 547
11215.34 557
11216.35 567
11217.35 554
11218.35 580
11219.35 578
11220.35 566
11221.35 547
11222.35 534
11223.35 531
11224.35 525
11225.35 538
11226.35 552
11227.35 550
11228.35 567
11229.35 558
11230.35 540
11231.35 550
11232.35 536
11233.35 525
11234.35 547
11235.35 561
11236.35 552
11237.36 527
11238.36 561
11239.36 575
11240.36 567
11241.36 561
11242.36 550
11243.36 574
11244.36 560
11245.36 581
11246.37 573
11247.37 570
11248.37 561
11249.37 575
11250.37 578
11251.37 606
11252.38 580
11253.38 606
11254.38 592
11255.38 605
11256.38 554
11257.38 587
11258.39 584
11259.39 595
11260.39 611
11261.39 621
11262.39 609
11263.40 601
11264.40 586
11265.40 613
11266.40 590
11267.40 616
11268.41 633
11269.41 656
11270.41 639
11271.41 638
11272.42 655
11273.42 636
11274.42 640
11275.42 645
11276.43 659
11277.43 666
11278.43 680
11279.44 684
11280.44 664
11281.44 654
11282.44 685
11283.45 656
11284.45 659
11285.45 637
11286.46 586
11287.46 621
11288.46 610
11289.47 586
11290.47 589
11291.47 588
11292.48 567
11293.48 578
11294.48 586
11295.49 543
11296.49 578
11297.49 584
11298.50 517
11299.50 536
11300.51 506
11301.51 531
11302.51 535
11303.52 512
11304.52 554
11305.53 583
11306.53 577
11307.53 564
11308.54 575
11309.54 565
11310.55 526
11311.55 574
11312.55 590
11313.56 597
11314.56 570
11315.57 578
11316.57 557
11317.58 586
11318.58 596
11319.59 619
11320.59 627
11321.59 592
11322.60 597
11323.60 616
11324.61 626
11325.61 605
11326.62 604
11327.62 593
11328.63 589
11329.63 600
11330.64 558
11331.64 563
11332.65 527
11333.65 557
11334.66 582
11335.67 557
11336.67 582
11337.68 541
11338.68 591
11339.69 617
11340.69 591
11341.70 594
11342.70 623
11343.71 614
11344.72 563
11345.72 579
11346.73 597
11347.73 587
11348.74 569
11349.74 544
11350.75 576
11351.76 552
11352.76 528
11353.77 543
11354.78 527
11355.78 531
11356.79 519
11357.79 527
11358.80 559
11359.81 559
11360.81 537
11361.82 547
11362.83 558
11363.83 557
11364.84 531
11365.85 536
11366.85 528
11367.86 533
11368.87 517
11369.87 530
11370.88 543
11371.89 562
11372.89 531
11373.90 549
11374.91 558
11375.92 528
11376.92 534
11377.93 525
11378.94 523
11379.94 524
11380.95 532
11381.96 522
11382.97 522
11383.97 533
11384.98 497
11385.99 529
11387.00 509
11388.00 479
11389.01 509
11390.02 478
11391.03 508
11392.04 526
11393.04 525
11394.05 537
11395.06 512
11396.07 517
11397.08 524
11398.08 501
11399.09 512
11400.10 532
11401.11 529
11402.12 527
11403.12 524
11404.13 545
11405.14 513
11406.15 511
11407.16 512
11408.17 523
11409.18 495
11410.18 535
11411.19 531
11412.20 535
11413.21 573
11414.22 528
11415.23 513
11416.24 510
11417.25 530
11418.25 553
11419.26 551
11420.27 548
11421.28 509
11422.29 534
11423.30 525
11424.31 530
11425.32 515
11426.33 511
11427.34 550
11428.35 517
11429.36 545
11430.37 533
11431.38 533
11432.39 524
11433.39 517
11434.40 545
11435.41 539
11436.42 513
11437.43 536
11438.44 554
11439.45 544
11440.46 552
11441.47 524
11442.48 540
11443.49 563
11444.50 555
11445.51 575
11446.52 554
11447.53 522
11448.55 523
11449.56 538
11450.57 536
11451.58 550
11452.59 557
11453.60 581
11454.61 550
11455.62 550
11456.63 569
11457.64 536
11458.65 554
11459.66 532
11460.67 550
11461.68 571
11462.69 579
11463.71 560
11464.72 560
11465.73 554
11466.74 558
11467.75 576
11468.76 557
11469.77 565
11470.78 571
11471.80 605
11472.81 590
11473.82 553
11474.83 613
11475.84 586
11476.85 584
11477.86 573
11478.88 569
11479.89 602
11480.90 599
11481.91 571
11482.92 595
11483.93 569
11484.95 598
11485.96 596
11486.97 564
11487.98 596
11489.00 555
11490.01 638
11491.02 622
11492.03 587
11493.04 619
11494.06 574
11495.07 612
11496.08 595
11497.09 612
11498.11 606
11499.12 620
11500.13 634
11501.14 602
11502.16 620
11503.17 609
11504.18 625
11505.20 645
11506.21 644
11507.22 634
11508.23 635
11509.25 648
11510.26 674
11511.27 692
11512.29 682
11513.30 699
11514.31 737
11515.33 733
11516.34 721
11517.35 709
11518.37 720
11519.38 751
11520.39 776
11521.41 778
11522.42 806
11523.43 778
11524.45 781
11525.46 807
11526.47 814
11527.49 837
11528.50 866
11529.52 897
11530.53 902
11531.54 917
11532.56 973
11533.57 983
11534.59 1019
11535.60 1077
11536.62 1166
11537.63 1236
11538.64 1285
11539.66 1345
11540.67 1371
11541.69 1347
11542.70 1346
11543.72 1306
11544.73 1239
11545.75 1161
11546.76 1113
11547.77 1029
11548.79 939
11549.80 880
11550.82 842
11551.83 812
11552.85 751
11553.86 729
11554.88 721
11555.89 671
11556.91 673
11557.92 649
11558.94 623
11559.95 604
11560.97 618
11561.99 627
11563.00 610
11564.02 620
11565.03 638
11566.05 651
11567.06 621
11568.08 642
11569.09 659
11570.11 641
11571.13 650
11572.14 637
11573.16 622
11574.17 654
11575.19 655
11576.20 620
11577.22 609
11578.24 608
11579.25 600
11580.27 588
11581.29 630
11582.30 623
11583.32 643
11584.33 610
11585.35 627
11586.37 578
11587.38 592
11588.40 591
11589.42 607
11590.43 614
11591.45 611
11592.47 616
11593.48 622
11594.50 642
11595.52 647
11596.53 639
11597.55 641
11598.57 712
11599.58 666
11600.60 702
11601.62 674
11602.64 706
11603.65 671
11604.67 669
11605.69 683
11606.70 675
11607.72 622
11608.74 612
11609.76 609
11610.77 614
11611.79 604
11612.81 607
11613.83 652
11614.84 587
11615.86 596
11616.88 574
11617.90 564
11618.92 619
11619.93 603
11620.95 609
11621.97 602
11622.99 591
11624.01 618
11625.02 595
11626.04 572
11627.06 582
11628.08 576
11629.10 562
11630.11 570
11631.13 564
11632.15 575
11633.17 545
11634.19 576
11635.21 572
11636.23 535
11637.24 569
11638.26 540
11639.28 559
11640.30 521
11641.32 528
11642.34 549
11643.36 536
11644.38 552
11645.39 537
11646.41 549
11647.43 526
11648.45 529
11649.47 531
11650.49 561
11651.51 526
11652.53 544
11653.55 531
11654.57 509
11655.59 548
11656.61 511
11657.63 509
11658.65 520
11659.67 504
11660.69 523
11661.70 527
11662.72 510
11663.74 496
11664.76 494
11665.78 509
11666.80 472
11667.82 491
11668.84 486
11669.86 460
11670.88 474
11671.90 429
11672.92 487
11673.95 484
11674.97 466
11675.99 490
11677.01 475
11678.03 486
11679.05 511
11680.07 517
11681.09 509
11682.11 499
11683.13 489
11684.15 469
11685.17 472
11686.19 474
11687.21 459
11688.23 479
11689.25 464
11690.28 476
11691.30 451
11692.32 476
11693.34 491
11694.36 481
11695.38 494
11696.40 508
11697.42 481
11698.44 482
11699.47 456
11700.49 461
11701.51 494
11702.53 473
11703.55 462
11704.57 452
11705.60 473
11706.62 467
11707.64 466
11708.66 470
11709.68 465
11710.70 492
11711.73 472
11712.75 469
11713.77 462
11714.79 462
11715.81 485
11716.84 481
11717.86 476
11718.88 447
11719.90 461
11720.92 469
11721.95 443
11722.97 431
11723.99 461
11725.01 476
11726.04 449
11727.06 477
11728.08 462
11729.11 481
11730.13 449
11731.15 468
11732.17 475
11733.20 463
11734.22 494
11735.24 488
11736.26 480
11737.29 452
11738.31 483
11739.33 451
11740.36 460
11741.38 471
11742.40 454
11743.43 459
11744.45 459
11745.47 457
11746.50 465
11747.52 448
11748.54 435
11749.57 451
11750.59 440
11751.62 444
11752.64 444
11753.66 469
11754.69 449
11755.71 454
11756.73 464
11757.76 446
11758.78 442
11759.81 463
11760.83 477
11761.85 469
11762.88 468
11763.90 458
11764.93 457
11765.95 468
11766.98 456
11768.00 478
11769.02 496
11770.05 486
11771.07 444
11772.10 489
11773.12 472
11774.15 490
11775.17 474
11776.20 497
11777.22 520
11778.25 458
11779.27 493
11780.30 501
11781.32 509
11782.35 519
11783.37 504
11784.40 510
11785.42 510
11786.45 508
11787.47 510
11788.50 469
11789.52 488
11790.55 482
11791.57 480
11792.60 494
11793.62 504
11794.65 511
11795.67 485
11796.70 459
11797.73 466
11798.75 486
11799.78 481
11800.80 510
11801.83 496
11802.85 465
11803.88 500
11804.91 499
11805.93 520
11806.96 458
11807.98 484
11809.01 508
11810.04 473
11811.06 471
11812.09 505
11813.12 506
11814.14 525
11815.17 525
11816.19 497
11817.22 509
11818.25 482
11819.27 517
11820.30 525
11821.33 497
11822.35 531
11823.38 511
11824.41 502
11825.44 525
11826.46 531
11827.49 536
11828.52 524
11829.54 538
11830.57 548
11831.60 561
11832.62 525
11833.65 549
11834.68 531
11835.71 512
11836.73 539
11837.76 531
11838.79 523
11839.82 553
11840.84 558
11841.87 540
11842.90 537
11843.93 542
11844.95 552
11845.98 564
11847.01 539
11848.04 540
11849.07 583
11850.09 596
11851.12 566
11852.15 552
11853.18 552
11854.21 588
11855.23 570
11856.26 567
11857.29 579
11858.32 614
11859.35 604
11860.38 611
11861.40 615
11862.43 623
11863.46 601
11864.49 582
11865.52 632
11866.55 617
11867.58 614
11868.60 642
11869.63 632
11870.66 611
11871.69 624
11872.72 607
11873.75 659
11874.78 657
11875.81 610
11876.84 617
11877.86 619
11878.89 664
11879.92 670
11880.95 665
11881.98 688
11883.01 653
11884.04 687
11885.07 705
11886.10 707
11887.13 711
11888.16 676
11889.19 710
11890.22 717
11891.25 710
11892.28 774
11893.31 762
11894.34 773
11895.37 755
11896.40 819
11897.43 828
11898.46 834
11899.49 841
11900.52 883
11901.55 942
11902.58 906
11903.61 899
11904.64 953
11905.67 988
11906.70 981
11907.73 982
11908.76 948
11909.79 896
11910.82 909
11911.85 892
11912.88 855
11913.91 872
11914.94 786
11915.97 794
11917.01 763
11918.04 771
11919.07 795
11920.10 756
11921.13 779
11922.16 776
11923.19 742
11924.22 750
11925.25 793
11926.28 801
11927.32 787
11928.35 845
11929.38 851
11930.41 888
11931.44 937
11932.47 924
11933.50 927
11934.54 928
11935.57 971
11936.60 929
11937.63 913
11938.66 874
11939.70 811
11940.73 797
11941.76 749
11942.79 765
11943.82 733
11944.85 730
11945.89 723
11946.92 731
11947.95 708
11948.98 676
11950.02 664
11951.05 672
11952.08 672
11953.11 643
11954.15 668
11955.18 689
11956.21 664
11957.24 658
11958.28 618
11959.31 662
11960.34 673
11961.37 644
11962.41 639
11963.44 647
11964.47 659
11965.51 649
11966.54 702
11967.57 661
11968.60 695
11969.64 691
11970.67 666
11971.70 631
11972.74 648
11973.77 658
11974.80 709
11975.84 676
11976.87 699
11977.90 699
11978.94 676
11979.97 701
11981.00 677
11982.04 720
11983.07 699
11984.11 702
11985.14 718
11986.17 678
11987.21 714
11988.24 712
11989.28 671
11990.31 697
11991.34 737
11992.38 733
11993.41 709
11994.45 737
11995.48 724
11996.51 734
11997.55 724
11998.58 714
11999.62 748
12000.65 753
12001.69 746
12002.72 723
12003.76 745
12004.79 772
12005.82 768
12006.86 761
12007.89 750
12008.93 740
12009.96 807
12011.00 792
12012.03 781
12013.07 770
12014.10 799
12015.14 803
12016.17 881
12017.21 864
12018.24 810
12019.28 789
12020.32 818
12021.35 797
12022.39 819
12023.42 826
12024.46 826
12025.49 826
12026.53 821
12027.56 810
12028.60 847
12029.64 822
12030.67 828
12031.71 861
12032.74 839
12033.78 839
12034.81 848
12035.85 882
12036.89 901
12037.92 899
12038.96 844
12039.99 787
12041.03 835
12042.07 866
12043.10 858
12044.14 838
12045.18 834
12046.21 849
12047.25 875
12048.29 875
12049.32 859
12050.36 929
12051.40 899
12052.43 937
12053.47 918
12054.51 901
12055.54 970
12056.58 970
12057.62 995
12058.65 998
12059.69 984
12060.73 1003
12061.76 956
12062.80 986
12063.84 973
12064.88 900
12065.91 889
12066.95 899
12067.99 866
12069.03 849
12070.06 824
12071.10 815
12072.14 779
12073.18 814
12074.21 832
12075.25 821
12076.29 754
12077.33 784
12078.36 757
12079.40 780
12080.44 746
12081.48 742
12082.52 742
12083.55 767
12084.59 743
12085.63 740
12086.67 773
12087.71 765
12088.74 777
12089.78 780
12090.82 775
12091.86 771
12092.90 738
12093.94 726
12094.98 742
12096.01 792
12097.05 775
12098.09 807
12099.13 820
12100.17 841
12101.21 861
12102.25 845
12103.28 849
12104.32 878
12105.36 873
12106.40 861
12107.44 869
12108.48 862
12109.52 816
12110.56 839
12111.60 776
12112.64 768
12113.68 709
12114.72 720
12115.76 708
12116.79 649
12117.83 646
12118.87 651
12119.91 653
12120.95 641
12121.99 635
12123.03 630
12124.07 639
12125.11 639
12126.15 625
12127.19 621
12128.23 602
12129.27 590
12130.31 601
12131.35 581
12132.39 588
12133.43 591
12134.47 594
12135.51 588
12136.55 586
12137.59 580
12138.63 653
12139.67 587
12140.71 621
12141.76 603
12142.80 587
12143.84 633
12144.88 606
12145.92 592
12146.96 615
12148.00 578
12149.04 569
12150.08 595
12151.12 571
12152.16 573
12153.20 552
12154.25 583
12155.29 588
12156.33 554
12157.37 585
12158.41 543
12159.45 573
12160.49 552
12161.53 542
12162.58 551
12163.62 542
12164.66 573
12165.70 569
12166.74 566
12167.78 541
12168.82 552
12169.87 570
12170.91 553
12171.95 562
12172.99 538
12174.03 526
12175.08 535
12176.12 520
12177.16 524
12178.20 524
12179.24 540
12180.29 538
12181.33 506
12182.37 517
12183.41 539
12184.46 557
12185.50 514
12186.54 534
12187.58 521
12188.63 551
12189.67 528
12190.71 504
12191.75 497
12192.80 500
12193.84 504
12194.88 502
12195.92 531
12196.97 528
12198.01 528
12199.05 502
12200.10 502
12201.14 537
12202.18 514
12203.23 528
12204.27 514
12205.31 522
12206.36 491
12207.40 508
12208.44 512
12209.49 506
12210.53 503
12211.57 513
12212.62 488
12213.66 503
12214.70 487
12215.75 492
12216.79 499
12217.84 471
12218.88 496
12219.92 477
12220.97 485
12222.01 473
12223.06 478
12224.10 489
12225.14 454
12226.19 478
12227.23 492
12228.28 516
12229.32 495
12230.36 497
12231.41 483
12232.45 488
12233.50 482
12234.54 475
12235.59 477
12236.63 479
12237.68 480
12238.72 463
12239.77 480
12240.81 455
12241.86 470
12242.90 475
12243.94 493
12244.99 494
12246.03 489
12247.08 458
12248.13 463
12249.17 475
12250.22 470
12251.26 457
12252.31 461
12253.35 470
12254.40 478
12255.44 447
12256.49 425
12257.53 460
12258.58 482
12259.62 477
12260.67 445
12261.72 442
12262.76 475
12263.81 439
12264.85 437
12265.90 438
12266.94 453
12267.99 447
12269.04 435
12270.08 420
12271.13 437
12272.17 456
12273.22 452
12274.27 438
12275.31 434
12276.36 429
12277.41 437
12278.45 451
12279.50 477
12280.55 435
12281.59 411
12282.64 440
12283.69 444
12284.73 455
12285.78 451
12286.83 446
12287.87 450
12288.92 445
12289.97 451
12291.01 417
12292.06 403
12293.11 416
12294.15 443
12295.20 426
12296.25 444
12297.30 420
12298.34 432
12299.39 458
12300.44 433
12301.48 407
12302.53 445
12303.58 437
12304.63 431
12305.67 447
12306.72 433
12307.77 438
12308.82 453
12309.87 448
12310.91 444
12311.96 448
12313.01 459
12314.06 462
12315.10 420
12316.15 426
12317.20 428
12318.25 410
12319.30 405
12320.34 411
12321.39 396
12322.44 415
12323.49 416
12324.54 404
12325.59 408
12326.63 396
12327.68 433
12328.73 421
12329.78 421
12330.83 405
12331.88 425
12332.93 411
12333.98 378
12335.02 386
12336.07 388
12337.12 397
12338.17 404
12339.22 398
12340.27 377
12341.32 424
12342.37 378
12343.42 378
12344.47 374
12345.51 408
12346.56 377
12347.61 395
12348.66 388
12349.71 401
12350.76 383
12351.81 413
12352.86 424
12353.91 383
12354.96 359
12356.01 418
12357.06 424
12358.11 404
12359.16 385
12360.21 392
12361.26 410
12362.31 408
12363.36 408
12364.41 383
12365.46 408
12366.51 404
12367.56 401
12368.61 396
12369.66 372
12370.71 388
12371.76 387
12372.81 404
12373.86 410
12374.91 384
12375.96 391
12377.01 370
12378.06 366
12379.11 393
12380.17 359
12381.22 397
12382.27 422
12383.32 394
12384.37 388
12385.42 419
12386.47 391
12387.52 415
12388.57 382
12389.62 391
12390.67 400
12391.73 410
12392.78 417
12393.83 413
12394.88 416
12395.93 416
12396.98 413
12398.03 400
12399.09 404
12400.14 403
12401.19 389
12402.24 385
12403.29 393
12404.34 418
12405.40 411
12406.45 433
12407.50 429
12408.55 415
12409.60 417
12410.66 428
12411.71 419
12412.76 418
12413.81 393
12414.86 424
12415.92 425
12416.97 416
12418.02 391
12419.07 427
12420.13 416
12421.18 430
12422.23 414
12423.28 406
12424.34 427
12425.39 429
12426.44 400
12427.49 409
12428.55 400
12429.60 431
12430.65 411
12431.71 428
12432.76 444
12433.81 443
12434.86 432
12435.92 419
12436.97 409
12438.02 437
12439.08 435
12440.13 426
12441.18 444
12442.24 420
12443.29 429
12444.34 431
12445.40 426
12446.45 401
12447.50 432
12448.56 437
12449.61 443
12450.67 408
12451.72 413
12452.77 403
12453.83 415
12454.88 411
12455.94 421
12456.99 433
12458.04 417
12459.10 421
12460.15 431
12461.21 458
12462.26 462
12463.31 446
12464.37 458
12465.42 418
12466.48 459
12467.53 433
12468.59 431
12469.64 460
12470.70 449
12471.75 482
12472.80 475
12473.86 495
12474.91 498
12475.97 491
12477.02 539
12478.08 529
12479.13 556
12480.19 525
12481.24 507
12482.30 543
12483.35 550
12484.41 515
12485.46 501
12486.52 501
12487.57 468
12488.63 480
12489.69 492
12490.74 469
12491.80 438
12492.85 443
12493.91 451
12494.96 435
12496.02 472
12497.07 438
12498.13 448
12499.19 466
12500.24 447
12501.30 435
12502.35 423
12503.41 455
12504.47 446
12505.52 451
12506.58 452
12507.63 469
12508.69 466
12509.75 489
12510.80 496
12511.86 469
12512.91 463
12513.97 483
12515.03 479
12516.08 459
12517.14 478
12518.20 468
12519.25 462
12520.31 487
12521.37 467
12522.42 452
12523.48 475
12524.54 515
12525.59 501
12526.65 491
12527.71 440
12528.77 458
12529.82 464
12530.88 457
12531.94 491
12532.99 482
12534.05 468
12535.11 455
12536.17 471
12537.22 447
12538.28 443
12539.34 470
12540.40 459
12541.45 467
12542.51 434
12543.57 452
12544.63 499
12545.68 497
12546.74 500
12547.80 515
12548.86 503
12549.92 510
12550.97 503
12552.03 517
12553.09 519
12554.15 492
12555.21 475
12556.26 490
12557.32 491
12558.38 516
12559.44 485
12560.50 494
12561.56 503
12562.61 477
12563.67 498
12564.73 482
12565.79 505
12566.85 466
12567.91 478
12568.97 467
12570.02 453
12571.08 485
12572.14 477
12573.20 449
12574.26 443
12575.32 472
12576.38 481
12577.44 482
12578.50 468
12579.56 506
12580.61 509
12581.67 511
12582.73 488
12583.79 478
12584.85 475
12585.91 491
12586.97 493
12588.03 460
12589.09 443
12590.15 467
12591.21 521
12592.27 479
12593.33 486
12594.39 444
12595.45 482
12596.51 502
12597.57 502
12598.63 463
12599.69 467
12600.75 497
12601.81 500
12602.87 496
12603.93 500
12604.99 509
12606.05 506
12607.11 509
12608.17 527
12609.23 542
12610.29 516
12611.35 518
12612.41 545
12613.47 518
12614.53 508
12615.59 518
12616.66 509
12617.72 521
12618.78 546
12619.84 546
12620.90 557
12621.96 596
12623.02 579
12624.08 556
12625.14 566
12626.20 598
12627.26 605
12628.33 616
12629.39 618
12630.45 624
12631.51 638
12632.57 565
12633.63 617
12634.69 670
12635.76 631
12636.82 608
12637.88 613
12638.94 605
12640.00 579
12641.06 586
12642.13 548
12643.19 568
12644.25 534
12645.31 554
12646.37 544
12647.44 528
12648.50 560
12649.56 528
12650.62 568
12651.68 534
12652.75 532
12653.81 549
12654.87 555
12655.93 584
12657.00 539
12658.06 559
12659.12 532
12660.18 536
12661.25 539
12662.31 561
12663.37 541
12664.43 521
12665.50 530
12666.56 557
12667.62 538
12668.69 542
12669.75 534
12670.81 564
12671.88 555
12672.94 558
12674.00 535
12675.06 554
12676.13 527
12677.19 556
12678.25 565
12679.32 570
12680.38 580
12681.44 560
12682.51 566
12683.57 588
12684.64 584
12685.70 576
12686.76 618
12687.83 615
12688.89 599
12689.95 614
12691.02 615
12692.08 611
12693.15 623
12694.21 618
12695.27 632
12696.34 641
12697.40 643
12698.47 679
12699.53 670
12700.59 675
12701.66 676
12702.72 655
12703.79 658
12704.85 688
12705.92 735
12706.98 700
12708.05 708
12709.11 720
12710.18 740
12711.24 736
12712.30 700
12713.37 700
12714.43 670
12715.50 718
12716.56 722
12717.63 693
12718.69 703
12719.76 720
12720.82 711
12721.89 721
12722.95 747
12724.02 769
12725.09 776
12726.15 779
12727.22 760
12728.28 793
12729.35 815
12730.41 842
12731.48 846
12732.54 841
12733.61 858
12734.68 876
12735.74 916
12736.81 923
12737.87 867
12738.94 879
12740.00 825
12741.07 783
12742.14 809
12743.20 745
12744.27 700
12745.33 703
12746.40 693
12747.47 702
12748.53 660
12749.60 658
12750.67 629
12751.73 627
12752.80 601
12753.87 628
12754.93 594
12756.00 603
12757.07 596
12758.13 615
12759.20 577
12760.27 575
12761.33 582
12762.40 581
12763.47 575
12764.53 588
12765.60 557
12766.67 554
12767.73 563
12768.80 553
12769.87 547
12770.94 535
12772.00 547
12773.07 561
12774.14 562
12775.21 550
12776.27 560
12777.34 538
12778.41 531
12779.48 532
12780.54 551
12781.61 524
12782.68 543
12783.75 524
12784.81 518
12785.88 520
12786.95 514
12788.02 522
12789.09 506
12790.15 535
12791.22 511
12792.29 500
12793.36 501
12794.43 520
12795.49 492
12796.56 522
12797.63 522
12798.70 501
12799.77 522
12800.84 498
12801.90 512
12802.97 507
12804.04 501
12805.11 486
12806.18 507
12807.25 522
12808.32 528
12809.39 492
12810.45 501
12811.52 504
12812.59 526
12813.66 508
12814.73 535
12815.80 530
12816.87 540
12817.94 523
12819.01 542
12820.08 539
12821.15 567
12822.21 566
12823.28 557
12824.35 538
12825.42 513
12826.49 553
12827.56 536
12828.63 530
12829.70 509
12830.77 552
12831.84 547
12832.91 551
12833.98 541
12835.05 527
12836.12 536
12837.19 530
12838.26 524
12839.33 491
12840.40 503
12841.47 474
12842.54 476
12843.61 482
12844.68 473
12845.75 468
12846.82 485
12847.89 449
12848.96 455
12850.03 460
12851.10 447
12852.18 435
12853.25 459
12854.32 466
12855.39 456
12856.46 463
12857.53 465
12858.60 466
12859.67 447
12860.74 450
12861.81 499
12862.88 484
12863.96 446
12865.03 463
12866.10 469
12867.17 447
12868.24 421
12869.31 402
12870.38 444
12871.45 452
12872.53 428
12873.60 415
12874.67 434
12875.74 445
12876.81 439
12877.88 416
12878.96 424
12880.03 455
12881.10 414
12882.17 418
12883.24 416
12884.31 427
12885.39 434
12886.46 429
12887.53 415
12888.60 419
12889.68 395
12890.75 428
12891.82 417
12892.89 382
12893.96 413
12895.04 399
12896.11 383
12897.18 384
12898.25 406
12899.33 393
12900.40 389
12901.47 433
12902.54 393
12903.62 401
12904.69 394
12905.76 398
12906.84 409
12907.91 382
12908.98 417
12910.06 424
12911.13 393
12912.20 397
12913.27 395
12914.35 364
12915.42 379
12916.49 417
12917.57 399
12918.64 363
12919.71 379
12920.79 392
12921.86 409
12922.94 387
12924.01 384
12925.08 376
12926.16 368
12927.23 366
12928.30 371
12929.38 356
12930.45 371
12931.53 371
12932.60 364
12933.67 391
12934.75 381
12935.82 373
12936.90 364
12937.97 382
12939.04 367
12940.12 364
12941.19 382
12942.27 371
12943.34 335
12944.42 366
12945.49 364
12946.56 387
12947.64 355
12948.71 355
12949.79 350
12950.86 379
12951.94 371
12953.01 340
12954.09 351
12955.16 369
12956.24 364
12957.31 362
12958.39 389
12959.46 367
12960.54 368
12961.61 341
12962.69 379
12963.76 374
12964.84 379
12965.91 322
12966.99 355
12968.07 337
12969.14 367
12970.22 363
12971.29 393
12972.37 368
12973.44 346
12974.52 368
12975.59 352
12976.67 364
12977.75 382
12978.82 365
12979.90 356
12980.97 368
12982.05 376
12983.13 385
12984.20 350
12985.28 344
12986.35 361
12987.43 347
12988.51 358
12989.58 347
12990.66 363
12991.74 359
12992.81 351
12993.89 363
12994.97 360
12996.04 379
12997.12 377
12998.20 364
12999.27 364
13000.35 359
13001.43 368
13002.50 328
13003.58 350
13004.66 358
13005.73 369
13006.81 379
13007.89 368
13008.97 356
13010.04 333
13011.12 371
13012.20 382
13013.27 373
13014.35 334
13015.43 361
13016.51 361
13017.58 341
13018.66 350
13019.74 363
13020.82 376
13021.89 369
13022.97 349
13024.05 350
13025.13 381
13026.21 369
13027.28 370
13028.36 330
13029.44 330
13030.52 358
13031.60 371
13032.67 351
13033.75 342
13034.83 354
13035.91 351
13036.99 381
13038.07 367
13039.14 373
13040.22 372
13041.30 401
13042.38 376
13043.46 391
13044.54 354
13045.62 364
13046.69 348
13047.77 366
13048.85 386
13049.93 384
13051.01 383
13052.09 379
13053.17 367
13054.25 392
13055.33 371
13056.40 357
13057.48 385
13058.56 383
13059.64 367
13060.72 350
13061.80 362
13062.88 365
13063.96 364
13065.04 358
13066.12 361
13067.20 369
13068.28 379
13069.36 393
13070.44 393
13071.52 364
13072.60 380
13073.68 374
13074.76 367
13075.84 391
13076.92 379
13078.00 377
13079.08 346
13080.16 352
13081.24 341
13082.32 346
13083.40 358
13084.48 379
13085.56 353
13086.64 359
13087.72 345
13088.80 363
13089.88 378
13090.96 341
13092.04 369
13093.12 379
13094.20 368
13095.28 369
13096.36 355
13097.44 370
13098.52 378
13099.61 357
13100.69 342
13101.77 345
13102.85 323
13103.93 334
13105.01 362
13106.09 358
13107.17 394
13108.25 367
13109.34 373
13110.42 391
13111.50 365
13112.58 407
13113.66 369
13114.74 384
13115.82 353
13116.91 373
13117.99 375
13119.07 399
13120.15 391
13121.23 392
13122.31 391
13123.40 406
13124.48 394
13125.56 379
13126.64 408
13127.72 401
13128.81 412
13129.89 415
13130.97 395
13132.05 355
13133.14 366
13134.22 383
13135.30 356
13136.38 368
13137.47 358
13138.55 356
13139.63 394
13140.71 408
13141.80 365
13142.88 360
13143.96 384
13145.04 391
13146.13 388
13147.21 384
13148.29 353
13149.38 373
13150.46 376
13151.54 359
13152.62 348
13153.71 373
13154.79 369
13155.87 399
13156.96 375
13158.04 376
13159.12 382
13160.21 404
13161.29 358
13162.37 410
13163.46 364
13164.54 358
13165.62 370
13166.71 370
13167.79 373
13168.88 377
13169.96 388
13171.04 384
13172.13 397
13173.21 398
13174.30 363
13175.38 363
13176.46 352
13177.55 377
13178.63 398
13179.72 364
13180.80 385
13181.88 364
13182.97 382
13184.05 378
13185.14 415
13186.22 390
13187.31 429
13188.39 422
13189.48 408
13190.56 386
13191.65 378
13192.73 379
13193.81 397
13194.90 399
13195.98 401
13197.07 408
13198.15 404
13199.24 398
13200.32 403
13201.41 401
13202.49 417
13203.58 405
13204.67 397
13205.75 373
13206.84 386
13207.92 404
13209.01 370
13210.09 374
13211.18 380
13212.26 385
13213.35 352
13214.43 403
13215.52 416
13216.61 403
13217.69 418
13218.78 400
13219.86 400
13220.95 416
13222.04 421
13223.12 375
13224.21 395
13225.29 408
13226.38 453
13227.47 373
13228.55 390
13229.64 407
13230.72 412
13231.81 419
13232.90 426
13233.98 435
13235.07 405
13236.16 423
13237.24 422
13238.33 416
13239.42 403
13240.50 407
13241.59 413
13242.68 411
13243.76 412
13244.85 425
13245.94 423
13247.02 435
13248.11 435
13249.20 431
13250.29 439
13251.37 474
13252.46 473
13253.55 457
13254.63 452
13255.72 466
13256.81 463
13257.90 445
13258.98 469
13260.07 480
13261.16 481
13262.25 433
13263.33 453
13264.42 455
13265.51 460
13266.60 474
13267.69 463
13268.77 461
13269.86 484
13270.95 491
13272.04 498
13273.13 498
13274.21 499
13275.30 463
13276.39 478
13277.48 477
13278.57 512
13279.65 498
13280.74 489
13281.83 534
13282.92 488
13284.01 508
13285.10 483
13286.19 537
13287.27 502
13288.36 491
13289.45 519
13290.54 530
13291.63 510
13292.72 551
13293.81 542
13294.90 532
13295.98 562
13297.07 557
13298.16 547
13299.25 570
13300.34 543
13301.43 546
13302.52 581
13303.61 570
13304.70 539
13305.79 568
13306.88 556
13307.97 559
13309.06 549
13310.15 583
13311.24 581
13312.32 615
13313.41 579
13314.50 554
13315.59 597
13316.68 589
13317.77 564
13318.86 601
13319.95 598
13321.04 575
13322.13 602
13323.22 582
13324.31 577
13325.40 621
13326.49 629
13327.58 615
13328.68 590
13329.77 601
13330.86 639
13331.95 653
13333.04 602
13334.13 620
13335.22 592
13336.31 611
13337.40 615
13338.49 619
13339.58 638
13340.67 628
13341.76 654
13342.85 650
13343.94 647
13345.04 641
13346.13 612
13347.22 617
13348.31 636
13349.40 671
13350.49 636
13351.58 655
13352.67 617
13353.77 615
13354.86 662
13355.95 696
13357.04 652
13358.13 676
13359.22 672
13360.31 676
13361.41 666
13362.50 683
13363.59 674
13364.68 680
13365.77 700
13366.87 725
13367.96 700
13369.05 709
13370.14 713
13371.23 713
13372.33 744
13373.42 731
13374.51 734
13375.60 694
13376.69 694
13377.79 699
13378.88 630
13379.97 624
13381.06 646
13382.16 606
13383.25 556
13384.34 593
13385.43 568
13386.53 576
13387.62 562
13388.71 542
13389.81 535
13390.90 527
13391.99 529
13393.08 523
13394.18 560
13395.27 561
13396.36 541
13397.46 500
13398.55 503
13399.64 510
13400.74 545
13401.83 566
13402.92 543
13404.02 507
13405.11 540
13406.20 539
13407.30 536
13408.39 544
13409.48 534
13410.58 538
13411.67 539
13412.77 546
13413.86 525
13414.95 535
13416.05 515
13417.14 517
13418.23 509
13419.33 531
13420.42 553
13421.52 536
13422.61 517
13423.71 516
13424.80 526
13425.89 552
13426.99 515
13428.08 542
13429.18 555
13430.27 525
13431.37 530
13432.46 543
13433.56 538
13434.65 559
13435.74 544
13436.84 547
13437.93 573
13439.03 552
13440.12 541
13441.22 532
13442.31 576
13443.41 561
13444.50 540
13445.60 556
13446.69 569
13447.79 580
13448.88 566
13449.98 570
13451.08 566
13452.17 571
13453.27 612
13454.36 587
13455.46 590
13456.55 583
13457.65 613
13458.74 593
13459.84 585
13460.94 607
13462.03 597
13463.13 623
13464.22 611
13465.32 582
13466.41 597
13467.51 607
13468.61 631
13469.70 605
13470.80 604
13471.90 608
13472.99 633
13474.09 634
13475.18 611
13476.28 622
13477.38 608
13478.47 624
13479.57 637
13480.67 628
13481.76 622
13482.86 639
13483.96 642
13485.05 648
13486.15 646
13487.25 673
13488.34 669
13489.44 658
13490.54 678
13491.63 652
13492.73 629
13493.83 615
13494.93 701
13496.02 652
13497.12 700
13498.22 721
13499.31 717
13500.41 783
13501.51 735
13502.61 719
13503.70 751
13504.80 761
13505.90 752
13507.00 750
13508.09 739
13509.19 750
13510.29 723
13511.39 703
13512.49 719
13513.58 675
13514.68 690
13515.78 680
13516.88 677
13517.98 642
13519.07 643
13520.17 671
13521.27 625
13522.37 645
13523.47 622
13524.57 623
13525.66 575
13526.76 625
13527.86 615
13528.96 607
13530.06 602
13531.16 587
13532.25 606
13533.35 593
13534.45 576
13535.55 574
13536.65 575
13537.75 561
13538.85 536
13539.95 533
13541.05 541
13542.14 543
13543.24 545
13544.34 529
13545.44 498
13546.54 519
13547.64 534
13548.74 558
13549.84 498
13550.94 502
13552.04 497
13553.14 510
13554.24 502
13555.34 491
13556.44 513
13557.54 518
13558.64 477
13559.74 505
13560.84 487
13561.94 483
13563.04 476
13564.13 468
13565.23 476
13566.34 506
13567.44 498
13568.54 498
13569.64 485
13570.74 505
13571.84 479
13572.94 484
13574.04 489
13575.14 509
13576.24 476
13577.34 499
13578.44 480
13579.54 498
13580.64 488
13581.74 458
13582.84 466
13583.94 511
13585.04 496
13586.14 487
13587.24 486
13588.35 504
13589.45 470
13590.55 468
13591.65 482
13592.75 480
13593.85 469
13594.95 473
13596.05 480
13597.15 492
13598.26 513
13599.36 487
13600.46 470
13601.56 477
13602.66 483
13603.76 479
13604.86 494
13605.97 473
13607.07 490
13608.17 504
13609.27 485
13610.37 527
13611.47 489
13612.58 525
13613.68 519
13614.78 465
13615.88 457
13616.98 503
13618.09 486
13619.19 488
13620.29 496
13621.39 513
13622.50 505
13623.60 499
13624.70 516
13625.80 459
13626.91 495
13628.01 471
13629.11 484
13630.21 506
13631.32 491
13632.42 470
13633.52 508
13634.62 484
13635.73 511
13636.83 484
13637.93 458
13639.04 491
13640.14 477
13641.24 484
13642.35 486
13643.45 476
13644.55 507
13645.65 505
13646.76 496
13647.86 498
13648.96 483
13650.07 458
13651.17 484
13652.28 484
13653.38 517
13654.48 473
13655.59 473
13656.69 504
13657.79 497
13658.90 499
13660.00 484
13661.11 489
13662.21 479
13663.31 478
13664.42 482
13665.52 502
13666.63 484
13667.73 495
13668.83 491
13669.94 487
13671.04 483
13672.15 503
13673.25 504
13674.36 474
13675.46 490
13676.56 470
13677.67 511
13678.77 522
13679.88 473
13680.98 519
13682.09 483
13683.19 502
13684.30 517
13685.40 478
13686.51 532
13687.61 506
13688.72 518
13689.82 522
13690.93 488
13692.03 494
13693.14 503
13694.24 500
13695.35 512
13696.45 517
13697.56 527
13698.66 518
13699.77 500
13700.87 514
13701.98 533
13703.09 548
13704.19 520
13705.30 525
13706.40 550
13707.51 580
13708.61 550
13709.72 564
13710.83 548
13711.93 594
13713.04 551
13714.14 555
13715.25 567
13716.36 581
13717.46 575
13718.57 570
13719.67 598
13720.78 618
13721.89 611
13722.99 590
13724.10 607
13725.21 600
13726.31 604
13727.42 631
13728.53 640
13729.63 603
13730.74 630
13731.85 650
13732.95 647
13734.06 645
13735.17 644
13736.27 615
13737.38 647
13738.49 646
13739.59 649
13740.70 665
13741.81 668
13742.92 727
13744.02 691
13745.13 700
13746.24 716
13747.35 748
13748.45 741
13749.56 737
13750.67 750
13751.78 756
13752.88 775
13753.99 788
13755.10 802
13756.21 839
13757.31 888
13758.42 857
13759.53 880
13760.64 896
13761.75 929
13762.85 933
13763.96 968
13765.07 983
13766.18 969
13767.29 965
13768.39 955
13769.50 950
13770.61 919
13771.72 912
13772.83 943
13773.94 894
13775.04 892
13776.15 865
13777.26 873
13778.37 852
13779.48 819
13780.59 801
13781.70 783
13782.80 726
13783.91 778
13785.02 733
13786.13 728
13787.24 689
13788.35 641
13789.46 654
13790.57 629
13791.68 614
13792.79 644
13793.90 591
13795.00 604
13796.11 593
13797.22 585
13798.33 608
13799.44 573
13800.55 548
13801.66 544
13802.77 567
13803.88 529
13804.99 560
13806.10 532
13807.21 567
13808.32 569
13809.43 559
13810.54 529
13811.65 541
13812.76 518
13813.87 540
13814.98 527
13816.09 507
13817.20 521
13818.31 529
13819.42 561
13820.53 534
13821.64 512
13822.75 510
13823.86 539
13824.97 501
13826.08 540
13827.19 504
13828.30 532
13829.41 540
13830.53 537
13831.64 539
13832.75 520
13833.86 521
13834.97 539
13836.08 550
13837.19 514
13838.30 504
13839.41 482
13840.52 525
13841.64 510
13842.75 506
13843.86 522
13844.97 513
13846.08 523
13847.19 509
13848.30 534
13849.41 532
13850.53 544
13851.64 525
13852.75 542
13853.86 548
13854.97 548
13856.08 510
13857.20 550
13858.31 555
13859.42 513
13860.53 509
13861.64 560
13862.76 510
13863.87 510
13864.98 535
13866.09 531
13867.20 513
13868.32 515
13869.43 559
13870.54 535
13871.65 544
13872.77 546
13873.88 572
13874.99 570
13876.10 554
13877.22 538
13878.33 538
13879.44 516
13880.55 572
13881.67 565
13882.78 537
13883.89 536
13885.01 574
13886.12 578
13887.23 578
13888.34 552
13889.46 600
13890.57 606
13891.68 576
13892.80 602
13893.91 603
13895.02 617
13896.14 640
13897.25 602
13898.36 557
13899.48 606
13900.59 654
13901.70 653
13902.82 604
13903.93 575
13905.05 564
13906.16 544
13907.27 584
13908.39 544
13909.50 512
13910.61 502
13911.73 548
13912.84 520
13913.96 503
13915.07 510
13916.19 513
13917.30 487
13918.41 482
13919.53 541
13920.64 511
13921.76 493
13922.87 510
13923.99 490
13925.10 470
13926.21 441
13927.33 475
13928.44 488
13929.56 514
13930.67 498
13931.79 501
13932.90 481
13934.02 489
13935.13 462
13936.25 508
13937.36 485
13938.48 494
13939.59 486
13940.71 507
13941.82 479
13942.94 496
13944.05 462
13945.17 479
13946.28 462
13947.40 475
13948.52 487
13949.63 502
13950.75 493
13951.86 468
13952.98 471
13954.09 459
13955.21 457
13956.32 459
13957.44 454
13958.56 442
13959.67 446
13960.79 439
13961.90 436
13963.02 440
13964.14 441
13965.25 458
13966.37 438
13967.48 467
13968.60 448
13969.72 442
13970.83 468
13971.95 422
13973.07 452
13974.18 451
13975.30 467
13976.42 452
13977.53 437
13978.65 485
13979.77 484
13980.88 463
13982.00 456
13983.12 482
13984.23 480
13985.35 464
13986.47 467
13987.58 472
13988.70 486
13989.82 482
13990.94 466
13992.05 462
13993.17 449
13994.29 452
13995.40 484
13996.52 460
13997.64 445
13998.76 444
13999.87 487
14000.99 474
14002.11 440
14003.23 446
14004.35 448
14005.46 455
14006.58 455
14007.70 436
14008.82 453
14009.93 466
14011.05 470
14012.17 454
14013.29 441
14014.41 469
14015.52 492
14016.64 505
14017.76 453
14018.88 492
14020.00 501
14021.12 492
14022.23 464
14023.35 452
14024.47 481
14025.59 489
14026.71 494
14027.83 488
14028.95 452
14030.06 462
14031.18 482
14032.30 494
14033.42 488
14034.54 485
14035.66 482
14036.78 481
14037.90 500
14039.02 486
14040.14 492
14041.25 506
14042.37 497
14043.49 503
14044.61 468
14045.73 491
14046.85 508
14047.97 525
14049.09 490
14050.21 540
14051.33 494
14052.45 538
14053.57 502
14054.69 485
14055.81 517
14056.93 542
14058.05 529
14059.17 527
14060.29 549
14061.41 529
14062.53 581
14063.65 552
14064.77 544
14065.89 559
14067.01 550
14068.13 546
14069.25 561
14070.37 578
14071.49 588
14072.61 585
14073.73 587
14074.85 547
14075.97 579
14077.09 596
14078.21 611
14079.33 597
14080.45 588
14081.57 605
14082.69 595
14083.82 608
14084.94 587
14086.06 608
14087.18 586
14088.30 595
14089.42 612
14090.54 647
14091.66 646
14092.78 641
14093.91 658
14095.03 646
14096.15 664
14097.27 635
14098.39 631
14099.51 639
14100.63 647
14101.76 622
14102.88 622
14104.00 620
14105.12 625
14106.24 592
14107.36 570
14108.49 611
14109.61 592
14110.73 573
14111.85 521
14112.97 553
14114.10 550
14115.22 502
14116.34 509
14117.46 527
14118.58 533
14119.71 519
14120.83 493
14121.95 506
14123.07 516
14124.20 511
14125.32 487
14126.44 493
14127.56 508
14128.69 467
14129.81 465
14130.93 484
14132.06 479
14133.18 466
14134.30 461
14135.42 489
14136.55 465
14137.67 442
14138.79 455
14139.92 476
14141.04 473
14142.16 467
14143.29 463
14144.41 479
14145.53 446
14146.66 477
14147.78 456
14148.90 465
14150.03 449
14151.15 463
14152.27 472
14153.40 443
14154.52 453
14155.64 466
14156.77 453
14157.89 443
14159.02 451
14160.14 481
14161.26 447
14162.39 457
14163.51 459
14164.64 468
14165.76 465
14166.88 456
14168.01 434
14169.13 430
14170.26 451
14171.38 449
14172.51 484
14173.63 455
14174.75 449
14175.88 460
14177.00 456
14178.13 418
14179.25 422
14180.38 420
14181.50 465
14182.63 443
14183.75 427
14184.88 417
14186.00 448
14187.13 439
14188.25 447
14189.38 454
14190.50 429
14191.63 440
14192.75 437
14193.88 422
14195.00 416
14196.13 406
14197.25 433
14198.38 427
14199.50 393
14200.63 432
14201.76 407
14202.88 433
14204.01 431
14205.13 392
14206.26 423
14207.38 413
14208.51 434
14209.64 405
14210.76 384
14211.89 390
14213.01 377
14214.14 415
14215.27 405
14216.39 383
14217.52 406
14218.64 417
14219.77 379
14220.90 398
14222.02 408
14223.15 405
14224.28 405
14225.40 409
14226.53 396
14227.66 398
14228.78 394
14229.91 405
14231.04 399
14232.16 379
14233.29 384
14234.42 419
14235.54 427
14236.67 392
14237.80 404
14238.92 408
14240.05 418
14241.18 359
14242.31 395
14243.43 424
14244.56 401
14245.69 430
14246.82 415
14247.94 402
14249.07 378
14250.20 378
14251.33 390
14252.45 413
14253.58 380
14254.71 392
14255.84 395
14256.96 399
14258.09 395
14259.22 382
14260.35 384
14261.47 380
14262.60 365
14263.73 378
14264.86 350
14265.99 376
14267.12 396
14268.24 375
14269.37 366
14270.50 351
14271.63 347
14272.76 367
14273.89 371
14275.01 381
14276.14 374
14277.27 359
14278.40 364
14279.53 372
14280.66 340
14281.79 333
14282.91 340
14284.04 348
14285.17 337
14286.30 356
14287.43 351
14288.56 338
14289.69 344
14290.82 342
14291.95 345
14293.08 339
14294.20 331
14295.33 346
14296.46 355
14297.59 350
14298.72 334
14299.85 341
14300.98 357
14302.11 344
14303.24 331
14304.37 349
14305.50 342
14306.63 356
14307.76 363
14308.89 352
14310.02 369
14311.15 315
14312.28 329
14313.41 368
14314.54 339
14315.67 348
14316.80 320
14317.93 351
14319.06 360
14320.19 347
14321.32 331
14322.45 318
14323.58 317
14324.71 322
14325.84 323
14326.97 324
14328.10 321
14329.23 322
14330.36 334
14331.49 299
14332.62 330
14333.76 345
14334.89 337
14336.02 342
14337.15 310
14338.28 347
14339.41 341
14340.54 344
14341.67 350
14342.80 340
14343.93 332
14345.07 345
14346.20 351
14347.33 355
14348.46 344
14349.59 334
14350.72 345
14351.85 344
14352.99 345
14354.12 330
14355.25 357
14356.38 329
14357.51 329
14358.64 309
14359.78 334
14360.91 318
14362.04 335
14363.17 353
14364.30 366
14365.44 327
14366.57 309
14367.70 327
14368.83 327
14369.96 352
14371.10 338
14372.23 342
14373.36 321
14374.49 337
14375.63 359
14376.76 357
14377.89 335
14379.02 320
14380.16 336
14381.29 347
14382.42 314
14383.55 348
14384.69 348
14385.82 345
14386.95 344
14388.09 326
14389.22 343
14390.35 351
14391.49 372
14392.62 357
14393.75 328
14394.89 348
14396.02 341
14397.15 318
14398.28 336
14399.42 329
14400.55 343
14401.69 348
14402.82 347
14403.95 348
14405.09 327
14406.22 353
14407.35 362
14408.49 361
14409.62 370
14410.75 373
14411.89 365
14413.02 369
14414.16 361
14415.29 380
14416.42 361
14417.56 375
14418.69 394
14419.83 350
14420.96 346
14422.10 345
14423.23 357
14424.36 342
14425.50 354
14426.63 370
14427.77 360
14428.90 373
14430.04 355
14431.17 367
14432.31 352
14433.44 366
14434.58 365
14435.71 367
14436.85 349
14437.98 356
14439.12 375
14440.25 377
14441.39 389
14442.52 410
14443.66 379
14444.79 395
14445.93 349
14447.06 369
14448.20 376
14449.33 379
14450.47 371
14451.60 366
14452.74 381
14453.87 395
14455.01 400
14456.14 377
14457.28 368
14458.42 374
14459.55 386
14460.69 395
14461.82 428
14462.96 391
14464.10 423
14465.23 394
14466.37 417
14467.50 418
14468.64 412
14469.78 401
14470.91 410
14472.05 420
14473.18 413
14474.32 445
14475.46 416
14476.59 415
14477.73 424
14478.87 418
14480.00 403
14481.14 425
14482.28 426
14483.41 398
14484.55 404
14485.69 418
14486.82 409
14487.96 413
14489.10 399
14490.23 393
14491.37 403
14492.51 395
14493.65 406
14494.78 421
14495.92 426
14497.06 417
14498.19 432
14499.33 421
14500.47 446
14501.61 413
14502.74 400
14503.88 423
14505.02 405
14506.16 423
14507.29 413
14508.43 388
14509.57 407
14510.71 404
14511.85 408
14512.98 392
14514.12 405
14515.26 388
14516.40 376
14517.54 394
14518.67 364
14519.81 377
14520.95 352
14522.09 360
14523.23 387
14524.36 393
14525.50 378
14526.64 382
14527.78 363
14528.92 373
14530.06 377
14531.19 387
14532.33 378
14533.47 378
14534.61 382
14535.75 390
14536.89 372
14538.03 341
14539.17 377
14540.31 366
14541.44 378
14542.58 377
14543.72 361
14544.86 359
14546.00 363
14547.14 355
14548.28 358
14549.42 386
14550.56 396
14551.70 386
14552.84 360
14553.98 368
14555.12 389
14556.25 373
14557.39 383
14558.53 381
14559.67 360
14560.81 380
14561.95 387
14563.09 391
14564.23 388
14565.37 374
14566.51 381
14567.65 375
14568.79 383
14569.93 354
14571.07 368
14572.21 390
14573.35 374
14574.49 397
14575.63 413
14576.77 428
14577.92 402
14579.06 431
14580.20 422
14581.34 400
14582.48 423
14583.62 409
14584.76 406
14585.90 410
14587.04 401
14588.18 409
14589.32 391
14590.46 406
14591.60 430
14592.74 424
14593.89 397
14595.03 414
14596.17 391
14597.31 398
14598.45 424
14599.59 443
14600.73 466
14601.87 451
14603.02 427
14604.16 435
14605.30 452
14606.44 451
14607.58 425
14608.72 426
14609.86 445
14611.01 465
14612.15 423
14613.29 424
14614.43 430
14615.57 461
14616.72 470
14617.86 471
14619.00 467
14620.14 479
14621.28 476
14622.43 477
14623.57 478
14624.71 487
14625.85 487
14627.00 527
14628.14 535
14629.28 546
14630.42 530
14631.56 561
14632.71 562
14633.85 585
14634.99 562
14636.14 557
14637.28 546
14638.42 545
14639.56 554
14640.71 555
14641.85 541
14642.99 552
14644.14 541
14645.28 520
14646.42 497
14647.56 473
14648.71 495
14649.85 450
14650.99 448
14652.14 442
14653.28 431
14654.42 418
14655.57 418
14656.71 426
14657.85 403
14659.00 392
14660.14 386
14661.29 384
14662.43 370
14663.57 395
14664.72 358
14665.86 351
14667.00 380
14668.15 378
14669.29 371
14670.44 369
14671.58 353
14672.73 328
14673.87 361
14675.01 367
14676.16 372
14677.30 360
14678.45 354
14679.59 315
14680.74 355
14681.88 313
14683.02 330
14684.17 331
14685.31 342
14686.46 337
14687.60 327
14688.75 333
14689.89 346
14691.04 324
14692.18 316
14693.33 322
14694.47 325
14695.62 332
14696.76 339
14697.91 341
14699.05 307
14700.20 313
14701.34 324
14702.49 325
14703.63 313
14704.78 309
14705.92 315
14707.07 320
14708.22 316
14709.36 316
14710.51 314
14711.65 284
14712.80 327
14713.94 308
14715.09 325
14716.23 312
14717.38 311
14718.53 290
14719.67 331
14720.82 339
14721.96 341
14723.11 337
14724.26 320
14725.40 300
14726.55 322
14727.70 311
14728.84 331
14729.99 340
14731.13 327
14732.28 309
14733.43 299
14734.57 326
14735.72 319
14736.87 319
14738.01 323
14739.16 309
14740.31 318
14741.45 319
14742.60 313
14743.75 313
14744.89 328
14746.04 309
14747.19 270
14748.34 306
14749.48 310
14750.63 298
14751.78 318
14752.92 278
14754.07 318
14755.22 291
14756.37 278
14757.51 284
14758.66 301
14759.81 303
14760.96 317
14762.10 302
14763.25 295
14764.40 298
14765.55 300
14766.70 304
14767.84 288
14768.99 304
14770.14 317
14771.29 301
14772.43 270
14773.58 288
14774.73 285
14775.88 281
14777.03 287
14778.18 294
14779.32 300
14780.47 305
14781.62 314
14782.77 260
14783.92 291
14785.07 280
14786.21 278
14787.36 299
14788.51 260
14789.66 264
14790.81 271
14791.96 283
14793.11 297
14794.26 292
14795.40 260
14796.55 267
14797.70 260
14798.85 270
14800.00 251
14801.15 275
14802.30 274
14803.45 262
14804.60 266
14805.75 254
14806.90 275
14808.05 269
14809.19 266
14810.34 260
14811.49 267
14812.64 245
14813.79 240
14814.94 266
14816.09 242
14817.24 247
14818.39 264
14819.54 264
14820.69 263
14821.84 258
14822.99 263
14824.14 241
14825.29 269
14826.44 244
14827.59 261
14828.74 259
14829.89 251
14831.04 258
14832.19 250
14833.34 250
14834.49 258
14835.64 257
14836.79 244
14837.95 263
14839.10 263
14840.25 248
14841.40 255
14842.55 258
14843.70 266
14844.85 272
14846.00 242
14847.15 246
14848.30 264
14849.45 225
14850.60 231
14851.76 249
14852.91 258
14854.06 255
14855.21 253
14856.36 260
14857.51 228
14858.66 261
14859.81 250
14860.97 229
14862.12 252
14863.27 260
14864.42 263
14865.57 274
14866.72 237
14867.88 250
14869.03 250
14870.18 235
14871.33 241
14872.48 261
14873.64 273
14874.79 252
14875.94 252
14877.09 257
14878.24 243
14879.40 246
14880.55 256
14881.70 230
14882.85 247
14884.00 241
14885.16 241
14886.31 249
14887.46 239
14888.61 252
14889.77 257
14890.92 252
14892.07 252
14893.23 241
14894.38 227
14895.53 230
14896.68 242
14897.84 233
14898.99 235
14900.14 246
14901.30 228
14902.45 259
14903.60 228
14904.75 253
14905.91 251
14907.06 253
14908.21 235
14909.37 228
14910.52 234
14911.67 237
14912.83 232
14913.98 234
14915.14 245
14916.29 246
14917.44 248
14918.60 244
14919.75 242
14920.90 261
14922.06 240
14923.21 249
14924.37 231
14925.52 249
14926.67 236
14927.83 227
14928.98 248
14930.14 216
14931.29 241
14932.44 236
14933.60 242
14934.75 242
14935.91 229
14937.06 227
14938.22 262
14939.37 249
14940.52 257
14941.68 237
14942.83 241
14943.99 239
14945.14 230
14946.30 253
14947.45 240
14948.61 248
14949.76 248
14950.92 272
14952.07 250
14953.23 225
14954.38 259
14955.54 248
14956.69 247
14957.85 234
14959.00 259
14960.16 247
14961.31 220
14962.47 245
14963.62 252
14964.78 255
14965.94 246
14967.09 262
14968.25 252
14969.40 247
14970.56 244
14971.71 222
14972.87 246
14974.03 240
14975.18 248
14976.34 264
14977.49 232
14978.65 233
14979.81 244
14980.96 213
14982.12 253
14983.27 234
14984.43 239
14985.59 242
14986.74 248
14987.90 241
14989.06 256
14990.21 260
14991.37 255
14992.53 245
14993.68 247
14994.84 244
14996.00 242
14997.15 225
14998.31 217
14999.47 223
15000.62 224
15001.78 229
15002.94 235
15004.09 208
15005.25 253
15006.41 272
15007.56 236
15008.72 255
15009.88 234
15011.04 257
15012.19 252
15013.35 243
15014.51 220
15015.67 221
15016.82 247
15017.98 235
15019.14 225
15020.30 222
15021.45 238
15022.61 236
15023.77 218
15024.93 224
15026.08 221
15027.24 226
15028.40 244
15029.56 235
15030.72 223
15031.87 237
15033.03 251
15034.19 249
15035.35 208
15036.51 216
15037.67 254
15038.82 242
15039.98 235
15041.14 226
15042.30 223
15043.46 224
15044.62 221
15045.78 227
15046.93 218
15048.09 235
15049.25 248
15050.41 237
15051.57 223
15052.73 228
15053.89 233
15055.05 229
15056.20 240
15057.36 232
15058.52 223
15059.68 247
15060.84 240
15062.00 236
15063.16 258
15064.32 248
15065.48 242
15066.64 231
15067.80 226
15068.96 219
15070.12 227
15071.28 218
15072.44 226
15073.60 223
15074.76 229
15075.91 247
15077.07 225
15078.23 218
15079.39 222
15080.55 231
15081.71 243
15082.87 255
15084.03 240
15085.19 234
15086.35 222
15087.51 233
15088.68 232
15089.84 252
15091.00 251
15092.16 239
15093.32 223
15094.48 238
15095.64 235
15096.80 220
15097.96 235
15099.12 241
15100.28 234
15101.44 254
15102.60 241
15103.76 225
15104.92 231
15106.08 235
15107.25 233
15108.41 254
15109.57 226
15110.73 217
15111.89 239
15113.05 246
15114.21 225
15115.37 248
15116.54 286
15117.70 262
15118.86 248
15120.02 226
15121.18 258
15122.34 246
15123.50 227
15124.67 242
15125.83 244
15126.99 248
15128.15 229
15129.31 238
15130.47 245
15131.64 255
15132.80 241
15133.96 252
15135.12 243
15136.28 239
15137.45 256
15138.61 281
15139.77 264
15140.93 250
15142.10 250
15143.26 238
15144.42 268
15145.58 257
15146.75 255
15147.91 242
15149.07 262
15150.23 255
15151.40 247
15152.56 270
15153.72 270
15154.88 263
15156.05 271
15157.21 265
15158.37 246
15159.54 242
15160.70 263
15161.86 286
15163.03 257
15164.19 255
15165.35 247
15166.52 249
15167.68 271
15168.84 282
15170.01 262
15171.17 265
15172.33 265
15173.50 262
15174.66 277
15175.82 267
15176.99 290
15178.15 284
15179.31 274
15180.48 282
15181.64 293
15182.81 291
15183.97 272
15185.13 265
15186.30 279
15187.46 277
15188.63 289
15189.79 285
15190.95 275
15192.12 294
15193.28 268
15194.45 269
15195.61 290
15196.78 278
15197.94 280
15199.10 279
15200.27 302
15201.43 272
15202.60 274
15203.76 297
15204.93 296
15206.09 285
15207.26 307
15208.42 292
15209.59 283
15210.75 311
15211.92 293
15213.08 282
15214.25 272
15215.41 272
15216.58 305
15217.74 283
15218.91 292
15220.07 295
15221.24 296
15222.40 267
15223.57 306
15224.74 290
15225.90 307
15227.07 305
15228.23 331
15229.40 304
15230.56 296
15231.73 295
15232.89 298
15234.06 305
15235.23 312
15236.39 297
15237.56 276
15238.72 322
15239.89 280
15241.06 317
15242.22 276
15243.39 313
15244.56 301
15245.72 320
15246.89 318
15248.05 307
15249.22 319
15250.39 329
15251.55 308
15252.72 299
15253.89 291
15255.05 292
15256.22 285
15257.39 271
15258.55 267
15259.72 265
15260.89 281
15262.05 293
15263.22 270
15264.39 281
15265.56 274
15266.72 297
15267.89 288
15269.06 280
15270.22 273
15271.39 273
15272.56 273
15273.73 294
15274.89 269
15276.06 268
15277.23 289
15278.40 283
15279.56 263
15280.73 265
15281.90 262
15283.07 270
15284.23 247
15285.40 246
15286.57 274
15287.74 259
15288.91 271
15290.07 246
15291.24 259
15292.41 263
15293.58 268
15294.75 282
15295.92 276
15297.08 280
15298.25 256
15299.42 280
15300.59 282
15301.76 295
15302.93 281
15304.09 278
15305.26 257
15306.43 242
15307.60 265
15308.77 253
15309.94 260
15311.11 265
15312.28 258
15313.44 283
15314.61 266
15315.78 274
15316.95 267
15318.12 258
15319.29 251
15320.46 274
15321.63 264
15322.80 276
15323.97 258
15325.14 273
15326.30 280
15327.47 270
15328.64 258
15329.81 255
15330.98 270
15332.15 285
15333.32 267
15334.49 299
15335.66 270
15336.83 289
15338.00 288
15339.17 283
15340.34 297
15341.51 277
15342.68 283
15343.85 271
15345.02 253
15346.19 273
15347.36 275
15348.53 265
15349.70 278
15350.87 271
15352.04 281
15353.21 266
15354.38 276
15355.55 273
15356.72 281
15357.90 287
15359.07 281
15360.24 277
15361.41 294
15362.58 289
15363.75 286
15364.92 295
15366.09 307
15367.26 306
15368.43 285
15369.60 298
15370.77 297
15371.95 308
15373.12 297
15374.29 301
15375.46 295
15376.63 277
15377.80 296
15378.97 289
15380.15 267
15381.32 300
15382.49 287
15383.66 276
15384.83 284
15386.00 300
15387.17 287
15388.35 283
15389.52 282
15390.69 291
15391.86 265
15393.03 273
15394.21 271
15395.38 286
15396.55 294
15397.72 277
15398.89 272
15400.07 266
15401.24 280
15402.41 271
15403.58 290
15404.76 273
15405.93 258
15407.10 268
15408.27 272
15409.45 259
15410.62 250
15411.79 246
15412.96 272
15414.14 262
15415.31 237
15416.48 252
15417.66 259
15418.83 277
15420.00 263
15421.17 252
15422.35 263
15423.52 267
15424.69 267
15425.87 251
15427.04 259
15428.21 250
15429.39 252
15430.56 288
15431.73 267
15432.91 254
15434.08 263
15435.25 268
15436.43 255
15437.60 248
15438.77 252
15439.95 267
15441.12 256
15442.30 252
15443.47 249
15444.64 236
15445.82 238
15446.99 245
15448.17 242
15449.34 245
15450.51 238
15451.69 248
15452.86 255
15454.04 241
15455.21 247
15456.39 248
15457.56 270
15458.73 221
15459.91 250
15461.08 273
15462.26 267
15463.43 265
15464.61 251
15465.78 251
15466.96 249
15468.13 224
15469.31 256
15470.48 237
15471.66 233
15472.83 234
15474.01 256
15475.18 234
15476.36 222
15477.53 245
15478.71 238
15479.88 222
15481.06 260
15482.23 265
15483.41 264
15484.58 257
15485.76 239
15486.93 242
15488.11 255
15489.29 247
15490.46 250
15491.64 272
15492.81 253
15493.99 260
15495.16 239
15496.34 240
15497.52 242
15498.69 252
15499.87 243
15501.04 256
15502.22 257
15503.40 236
15504.57 249
15505.75 241
15506.92 258
15508.10 241
15509.28 235
15510.45 272
15511.63 248
15512.81 238
15513.98 245
15515.16 224
15516.34 237
15517.51 239
15518.69 264
15519.87 274
15521.04 263
15522.22 259
15523.40 254
15524.57 258
15525.75 238
15526.93 262
15528.11 266
15529.28 252
15530.46 264
15531.64 263
15532.81 261
15533.99 256
15535.17 220
15536.35 261
15537.52 238
15538.70 240
15539.88 253
15541.06 242
15542.23 241
15543.41 264
15544.59 266
15545.77 272
15546.95 256
15548.12 253
15549.30 257
15550.48 255
15551.66 266
15552.83 259
15554.01 261
15555.19 236
15556.37 252
15557.55 267
15558.73 269
15559.90 249
15561.08 266
15562.26 259
15563.44 281
15564.62 295
15565.80 260
15566.97 259
15568.15 294
15569.33 271
15570.51 270
15571.69 258
15572.87 271
15574.05 260
15575.23 273
15576.40 253
15577.58 262
15578.76 274
15579.94 256
15581.12 268
15582.30 260
15583.48 280
15584.66 276
15585.84 289
15587.02 272
15588.20 286
15589.38 296
15590.56 291
15591.73 302
15592.91 307
15594.09 291
15595.27 286
15596.45 316
15597.63 308
15598.81 288
15599.99 297
15601.17 322
15602.35 314
15603.53 284
15604.71 298
15605.89 318
15607.07 305
15608.25 312
15609.43 298
15610.61 292
15611.79 282
15612.97 323
15614.15 302
15615.33 305
15616.51 305
15617.69 319
15618.88 323
15620.06 348
15621.24 321
15622.42 335
15623.60 339
15624.78 347
15625.96 344
15627.14 353
15628.32 315
15629.50 320
15630.68 351
15631.86 372
15633.05 348
15634.23 322
15635.41 359
15636.59 371
15637.77 352
15638.95 336
15640.13 365
15641.31 354
15642.50 354
15643.68 354
15644.86 348
15646.04 350
15647.22 334
15648.40 364
15649.58 370
15650.77 358
15651.95 367
15653.13 376
15654.31 352
15655.49 363
15656.68 358
15657.86 353
15659.04 358
15660.22 344
15661.40 385
15662.59 394
15663.77 341
15664.95 352
15666.13 339
15667.32 363
15668.50 343
15669.68 347
15670.86 342
15672.05 331
15673.23 352
15674.41 335
15675.59 351
15676.78 351
15677.96 357
15679.14 359
15680.32 335
15681.51 324
15682.69 332
15683.87 342
15685.06 320
15686.24 310
15687.42 338
15688.61 308
15689.79 335
15690.97 321
15692.16 330
15693.34 336
15694.52 354
15695.71 348
15696.89 330
15698.07 329
15699.26 341
15700.44 337
15701.62 334
15702.81 344
15703.99 352
15705.17 347
15706.36 344
15707.54 348
15708.73 319
15709.91 325
15711.09 346
15712.28 328
15713.46 359
15714.65 339
15715.83 365
15717.02 372
15718.20 369
15719.38 369
15720.57 367
15721.75 355
15722.94 355
15724.12 386
15725.31 367
15726.49 389
15727.68 350
15728.86 352
15730.04 327
15731.23 390
15732.41 397
15733.60 381
15734.78 361
15735.97 371
15737.15 376
15738.34 412
15739.52 372
15740.71 384
15741.89 370
15743.08 370
15744.27 404
15745.45 439
15746.64 431
15747.82 407
15749.01 430
15750.19 451
15751.38 441
15752.56 397
15753.75 402
15754.93 406
15756.12 438
15757.31 430
15758.49 430
15759.68 447
15760.86 434
15762.05 435
15763.24 441
15764.42 445
15765.61 448
15766.79 454
15767.98 440
15769.17 416
15770.35 411
15771.54 424
15772.72 411
15773.91 400
15775.10 421
15776.28 407
15777.47 386
15778.66 405
15779.84 421
15781.03 384
15782.22 395
15783.40 375
15784.59 393
15785.78 411
15786.96 366
15788.15 358
15789.34 359
15790.53 383
15791.71 356
15792.90 360
15794.09 371
15795.27 357
15796.46 352
15797.65 383
15798.84 338
15800.02 345
15801.21 350
15802.40 349
15803.59 335
15804.77 335
15805.96 333
15807.15 347
15808.34 325
15809.52 324
15810.71 304
15811.90 321
15813.09 316
15814.28 357
15815.46 333
15816.65 319
15817.84 347
15819.03 336
15820.22 339
15821.40 314
15822.59 302
15823.78 296
15824.97 341
15826.16 346
15827.35 330
15828.53 333
15829.72 298
15830.91 301
15832.10 290
15833.29 335
15834.48 359
15835.67 332
15836.85 307
15838.04 289
15839.23 297
15840.42 288
15841.61 319
15842.80 305
15843.99 307
15845.18 282
15846.37 328
15847.55 310
15848.74 316
15849.93 318
15851.12 287
15852.31 313
15853.50 294
15854.69 325
15855.88 308
15857.07 329
15858.26 289
15859.45 308
15860.64 300
15861.83 330
15863.02 320
15864.21 344
15865.40 334
15866.59 306
15867.78 322
15868.97 297
15870.16 303
15871.35 306
15872.54 316
15873.73 320
15874.92 311
15876.11 315
15877.30 348
15878.49 329
15879.68 357
15880.87 339
15882.06 324
15883.25 316
15884.44 316
15885.63 325
15886.82 327
15888.01 346
15889.20 350
15890.39 343
15891.59 342
15892.78 339
15893.97 358
15895.16 352
15896.35 334
15897.54 361
15898.73 393
15899.92 353
15901.11 339
15902.30 375
15903.50 353
15904.69 366
15905.88 363
15907.07 387
15908.26 361
15909.45 367
15910.64 383
15911.84 375
15913.03 362
15914.22 365
15915.41 364
15916.60 339
15917.79 367
15918.99 366
15920.18 376
15921.37 397
15922.56 382
15923.75 386
15924.95 368
15926.14 343
15927.33 367
15928.52 379
15929.71 373
15930.91 370
15932.10 382
15933.29 343
15934.48 345
15935.68 402
15936.87 370
15938.06 352
15939.25 385
15940.45 355
15941.64 335
15942.83 327
15944.03 322
15945.22 328
15946.41 324
15947.60 311
15948.80 324
15949.99 291
15951.18 297
15952.38 306
15953.57 313
15954.76 296
15955.96 296
15957.15 295
15958.34 299
15959.54 306
15960.73 274
15961.92 299
15963.12 306
15964.31 282
15965.50 262
15966.70 270
15967.89 291
15969.08 273
15970.28 258
15971.47 277
15972.67 275
15973.86 277
15975.05 260
15976.25 249
15977.44 250
15978.64 260
15979.83 277
15981.02 254
15982.22 251
15983.41 255
15984.61 244
15985.80 236
15987.00 238
15988.19 236
15989.38 244
15990.58 250
15991.77 261
15992.97 253
15994.16 248
15995.36 260
15996.55 243
15997.75 249
15998.94 251
16000.14 256
16001.33 270
16002.53 255
16003.72 255
16004.92 234
16006.11 260
16007.31 251
16008.50 244
16009.70 237
16010.89 258
16012.09 259
16013.28 255
16014.48 236
16015.67 235
16016.87 259
16018.07 260
16019.26 252
16020.46 221
16021.65 240
16022.85 263
16024.04 251
16025.24 243
16026.44 226
16027.63 239
16028.83 234
16030.02 237
16031.22 237
16032.42 242
16033.61 241
16034.81 248
16036.00 237
16037.20 247
16038.40 239
16039.59 247
16040.79 245
16041.99 240
16043.18 224
16044.38 229
16045.58 242
16046.77 220
16047.97 213
16049.17 226
16050.36 219
16051.56 249
16052.76 249
16053.95 248
16055.15 230
16056.35 241
16057.54 210
16058.74 235
16059.94 225
16061.14 226
16062.33 239
16063.53 231
16064.73 243
16065.92 237
16067.12 236
16068.32 215
16069.52 198
16070.71 228
16071.91 214
16073.11 213
16074.31 243
16075.50 213
16076.70 231
16077.90 212
16079.10 215
16080.30 214
16081.49 247
16082.69 240
16083.89 240
16085.09 222
16086.29 225
16087.48 218
16088.68 207
16089.88 230
16091.08 216
16092.28 197
16093.48 230
16094.67 207
16095.87 226
16097.07 210
16098.27 206
16099.47 204
16100.67 226
16101.87 226
16103.06 213
16104.26 220
16105.46 227
16106.66 217
16107.86 209
16109.06 212
16110.26 209
16111.46 218
16112.66 209
16113.86 228
16115.05 229
16116.25 194
16117.45 213
16118.65 218
16119.85 220
16121.05 217
16122.25 218
16123.45 223
16124.65 203
16125.85 224
16127.05 194
16128.25 197
16129.45 220
16130.65 203
16131.85 206
16133.05 221
16134.25 222
16135.45 204
16136.65 215
16137.85 212
16139.05 203
16140.25 202
16141.45 215
16142.65 214
16143.85 202
16145.05 221
16146.25 225
16147.45 219
16148.65 200
16149.85 207
16151.05 202
16152.25 229
16153.45 207
16154.65 214
16155.85 212
16157.05 210
16158.25 215
16159.46 206
16160.66 191
16161.86 202
16163.06 210
16164.26 221
16165.46 186
16166.66 190
16167.86 188
16169.06 213
16170.27 237
16171.47 216
16172.67 211
16173.87 203
16175.07 208
16176.27 199
16177.47 204
16178.67 213
16179.88 201
16181.08 209
16182.28 207
16183.48 189
16184.68 197
16185.89 225
16187.09 205
16188.29 203
16189.49 208
16190.69 211
16191.90 222
16193.10 201
16194.30 215
16195.50 217
16196.70 225
16197.91 229
16199.11 239
16200.31 232
16201.51 223
16202.72 221
16203.92 235
16205.12 228
16206.32 207
16207.53 212
16208.73 196
16209.93 229
16211.13 226
16212.34 240
16213.54 210
16214.74 229
16215.95 213
16217.15 221
16218.35 209
16219.55 208
16220.76 226
16221.96 214
16223.16 209
16224.37 227
16225.57 226
16226.77 228
16227.98 226
16229.18 213
16230.38 220
16231.59 226
16232.79 213
16233.99 199
16235.20 197
16236.40 203
16237.61 242
16238.81 196
16240.01 211
16241.22 233
16242.42 221
16243.63 222
16244.83 226
16246.03 214
16247.24 241
16248.44 253
16249.65 234
16250.85 229
16252.05 227
16253.26 223
16254.46 247
16255.67 229
16256.87 223
16258.08 231
16259.28 234
16260.49 252
16261.69 241
16262.89 237
16264.10 232
16265.30 229
16266.51 247
16267.71 226
16268.92 237
16270.12 249
16271.33 234
16272.53 228
16273.74 236
16274.94 213
16276.15 244
16277.35 261
16278.56 227
16279.77 221
16280.97 189
16282.18 232
16283.38 217
16284.59 233
16285.79 222
16287.00 210
16288.20 235
16289.41 212
16290.61 221
16291.82 225
16293.03 251
16294.23 235
16295.44 229
16296.64 212
16297.85 223
16299.06 228
16300.26 254
16301.47 245
16302.67 233
16303.88 240
16305.09 239
16306.29 234
16307.50 242
16308.71 217
16309.91 241
16311.12 231
16312.33 232
16313.53 236
16314.74 243
16315.95 239
16317.15 223
16318.36 209
16319.57 215
16320.77 214
16321.98 242
16323.19 230
16324.39 201
16325.60 230
16326.81 223
16328.01 225
16329.22 223
16330.43 220
16331.64 211
16332.84 200
16334.05 214
16335.26 209
16336.47 205
16337.67 206
16338.88 218
16340.09 200
16341.30 180
16342.50 194
16343.71 206
16344.92 202
16346.13 207
16347.33 175
16348.54 219
16349.75 194
16350.96 210
16352.17 190
16353.37 205
16354.58 222
16355.79 209
16357.00 207
16358.21 210
16359.41 203
16360.62 186
16361.83 208
16363.04 197
16364.25 206
16365.46 193
16366.67 214
16367.87 203
16369.08 197
16370.29 211
16371.50 200
16372.71 220
16373.92 205
16375.13 216
16376.34 220
16377.54 219
16378.75 225
16379.96 206
16381.17 223
16382.38 212
16383.59 198
16384.80 210
16386.01 203
16387.22 212
16388.43 193
16389.64 223
16390.85 212
16392.05 195
16393.26 215
16394.47 211
16395.68 190
16396.89 204
16398.10 220
16399.31 229
16400.52 211
16401.73 189
16402.94 212
16404.15 216
16405.36 204
16406.57 207
16407.78 218
16408.99 229
16410.20 198
16411.41 206
16412.62 205
16413.83 204
16415.04 235
16416.25 218
16417.46 194
16418.67 214
16419.88 198
16421.10 233
16422.31 191
16423.52 216
16424.73 198
16425.94 195
16427.15 221
16428.36 200
16429.57 194
16430.78 219
16431.99 202
16433.20 208
16434.41 202
16435.63 183
16436.84 195
16438.05 202
16439.26 193
16440.47 196
16441.68 206
16442.89 213
16444.10 206
16445.32 210
16446.53 221
16447.74 199
16448.95 196
16450.16 208
16451.37 204
16452.59 187
16453.80 194
16455.01 193
16456.22 205
16457.43 183
16458.64 221
16459.86 208
16461.07 204
16462.28 217
16463.49 212
16464.70 210
16465.92 198
16467.13 189
16468.34 197
16469.55 194
16470.77 189
16471.98 187
16473.19 220
16474.40 197
16475.62 208
16476.83 183
16478.04 190
16479.25 188
16480.47 209
16481.68 198
16482.89 236
16484.11 203
16485.32 222
16486.53 215
16487.74 207
16488.96 221
16490.17 187
16491.38 198
16492.60 198
16493.81 187
16495.02 205
16496.24 203
16497.45 208
16498.66 234
16499.88 192
16501.09 204
16502.30 189
16503.52 216
16504.73 193
16505.94 216
16507.16 217
16508.37 208
16509.59 207
16510.80 199
16512.01 202
16513.23 209
16514.44 199
16515.66 215
16516.87 215
16518.08 191
16519.30 204
16520.51 202
16521.73 205
16522.94 208
16524.16 210
16525.37 209
16526.58 215
16527.80 208
16529.01 202
16530.23 214
16531.44 219
16532.66 220
16533.87 233
16535.09 220
16536.30 200
16537.52 206
16538.73 215
16539.95 207
16541.16 210
16542.38 216
16543.59 237
16544.81 234
16546.02 235
16547.24 224
16548.45 232
16549.67 230
16550.88 202
16552.10 216
16553.31 238
16554.53 231
16555.74 196
16556.96 205
16558.18 242
16559.39 199
16560.61 239
16561.82 232
16563.04 242
16564.25 224
16565.47 235
16566.69 246
16567.90 211
16569.12 227
16570.33 246
16571.55 256
16572.77 241
16573.98 223
16575.20 220
16576.41 237
16577.63 236
16578.85 251
16580.06 246
16581.28 206
16582.50 231
16583.71 233
16584.93 246
16586.15 230
16587.36 231
16588.58 219
16589.80 226
16591.01 238
16592.23 223
16593.45 214
16594.66 228
16595.88 231
16597.10 215
16598.32 207
16599.53 198
16600.75 222
16601.97 224
16603.18 202
16604.40 185
16605.62 214
16606.84 218
16608.05 202
16609.27 189
16610.49 198
16611.71 210
16612.92 206
16614.14 214
16615.36 219
16616.58 196
16617.79 196
16619.01 189
16620.23 209
16621.45 208
16622.67 198
16623.88 208
16625.10 223
16626.32 197
16627.54 196
16628.76 201
16629.97 212
16631.19 184
16632.41 179
16633.63 200
16634.85 212
16636.07 210
16637.29 203
16638.50 195
16639.72 201
16640.94 200
16642.16 199
16643.38 190
16644.60 177
16645.82 188
16647.03 205
16648.25 188
16649.47 204
16650.69 194
16651.91 164
16653.13 200
16654.35 206
16655.57 210
16656.79 186
16658.01 188
16659.23 177
16660.45 174
16661.66 190
16662.88 171
16664.10 154
16665.32 178
16666.54 214
16667.76 193
16668.98 180
16670.20 189
16671.42 176
16672.64 207
16673.86 203
16675.08 184
16676.30 195
16677.52 214
16678.74 182
16679.96 207
16681.18 187
16682.40 179
16683.62 197
16684.84 182
16686.06 172
16687.28 164
16688.50 179
16689.72 201
16690.94 180
16692.16 210
16693.39 184
16694.61 189
16695.83 189
16697.05 180
16698.27 176
16699.49 181
16700.71 186
16701.93 175
16703.15 184
16704.37 189
16705.59 188
16706.81 205
16708.04 184
16709.26 195
16710.48 178
16711.70 183
16712.92 196
16714.14 195
16715.36 188
16716.58 206
16717.81 200
16719.03 186
16720.25 192
16721.47 192
16722.69 209
16723.91 178
16725.14 181
16726.36 180
16727.58 173
16728.80 195
16730.02 192
16731.24 173
16732.47 182
16733.69 185
16734.91 164
16736.13 177
16737.36 183
16738.58 185
16739.80 182
16741.02 190
16742.24 204
16743.47 172
16744.69 193
16745.91 184
16747.13 187
16748.36 188
16749.58 185
16750.80 189
16752.02 183
16753.25 181
16754.47 192
16755.69 173
16756.92 195
16758.14 207
16759.36 189
16760.59 177
16761.81 184
16763.03 188
16764.25 195
16765.48 182
16766.70 180
16767.92 166
16769.15 178
16770.37 202
16771.59 188
16772.82 187
16774.04 200
16775.27 192
16776.49 173
16777.71 166
16778.94 167
16780.16 182
16781.38 195
16782.61 216
16783.83 191
16785.06 160
16786.28 167
16787.50 172
16788.73 207
16789.95 163
16791.18 152
16792.40 173
16793.62 183
16794.85 181
16796.07 194
16797.30 177
16798.52 183
16799.75 203
16800.97 195
16802.19 178
16803.42 175
16804.64 187
16805.87 173
16807.09 183
16808.32 178
16809.54 189
16810.77 184
16811.99 182
16813.22 174
16814.44 170
16815.67 184
16816.89 186
16818.12 185
16819.34 180
16820.57 181
16821.79 200
16823.02 194
16824.24 175
16825.47 173
16826.70 171
16827.92 186
16829.15 177
16830.37 200
16831.60 192
16832.82 203
16834.05 179
16835.27 188
16836.50 186
16837.73 188
16838.95 174
16840.18 198
16841.40 183
16842.63 168
16843.86 196
16845.08 190
16846.31 172
16847.53 178
16848.76 180
16849.99 194
16851.21 198
16852.44 203
16853.67 185
16854.89 207
16856.12 199
16857.35 216
16858.57 217
16859.80 197
16861.03 212
16862.25 219
16863.48 214
16864.71 186
16865.93 192
16867.16 223
16868.39 205
16869.61 207
16870.84 208
16872.07 221
16873.30 231
16874.52 221
16875.75 216
16876.98 220
16878.20 224
16879.43 225
16880.66 185
16881.89 219
16883.11 244
16884.34 204
16885.57 232
16886.80 209
16888.02 213
16889.25 217
16890.48 233
16891.71 221
16892.94 220
16894.16 210
16895.39 220
16896.62 208
16897.85 206
16899.08 214
16900.30 217
16901.53 223
16902.76 210
16903.99 208
16905.22 212
16906.45 195
16907.67 217
16908.90 229
16910.13 197
16911.36 223
16912.59 228
16913.82 221
16915.04 218
16916.27 209
16917.50 221
16918.73 206
16919.96 209
16921.19 202
16922.42 214
16923.65 234
16924.88 206
16926.10 198
16927.33 215
16928.56 215
16929.79 226
16931.02 191
16932.25 195
16933.48 205
16934.71 213
16935.94 207
16937.17 193
16938.40 200
16939.63 207
16940.86 186
16942.09 193
16943.32 203
16944.55 203
16945.78 213
16947.01 204
16948.24 205
16949.47 213
16950.70 211
16951.93 174
16953.16 192
16954.39 214
16955.62 215
16956.85 213
16958.08 203
16959.31 226
16960.54 212
16961.77 223
16963.00 210
16964.23 184
16965.46 193
16966.69 183
16967.92 183
16969.15 196
16970.38 193
16971.61 200
16972.84 183
16974.07 174
16975.30 202
16976.54 195
16977.77 201
16979.00 199
16980.23 207
16981.46 193
16982.69 186
16983.92 200
16985.15 179
16986.38 197
16987.62 203
16988.85 177
16990.08 183
16991.31 200
16992.54 177
16993.77 186
16995.00 188
16996.24 184
16997.47 200
16998.70 200
16999.93 199
17001.16 198
17002.39 195
17003.63 209
17004.86 195
17006.09 194
17007.32 179
17008.55 190
17009.79 216
17011.02 209
17012.25 176
17013.48 198
17014.72 193
17015.95 184
17017.18 173
17018.41 178
17019.64 189
17020.88 178
17022.11 191
17023.34 166
17024.58 167
17025.81 193
17027.04 179
17028.27 171
17029.51 159
17030.74 172
17031.97 187
17033.21 186
17034.44 187
17035.67 173
17036.90 176
17038.14 177
17039.37 177
17040.60 157
17041.84 155
17043.07 197
17044.30 167
17045.54 174
17046.77 175
17048.00 174
17049.24 169
17050.47 172
17051.70 166
17052.94 164
17054.17 170
17055.41 204
17056.64 184
17057.87 160
17059.11 185
17060.34 189
17061.58 197
17062.81 179
17064.04 179
17065.28 173
17066.51 170
17067.75 189
17068.98 170
17070.21 168
17071.45 173
17072.68 168
17073.92 168
17075.15 174
17076.39 180
17077.62 165
17078.86 180
17080.09 180
17081.33 167
17082.56 163
17083.80 177
17085.03 165
17086.26 162
17087.50 157
17088.73 184
17089.97 184
17091.20 194
17092.44 185
17093.68 176
17094.91 164
17096.15 175
17097.38 173
17098.62 178
17099.85 193
17101.09 166
17102.32 181
17103.56 181
17104.79 192
17106.03 182
17107.26 187
17108.50 166
17109.74 171
17110.97 175
17112.21 184
17113.44 163
17114.68 169
17115.92 173
17117.15 155
17118.39 162
17119.62 165
17120.86 163
17122.10 176
17123.33 170
17124.57 160
17125.80 163
17127.04 164
17128.28 164
17129.51 159
17130.75 190
17131.99 160
17133.22 172
17134.46 180
17135.70 180
17136.93 164
17138.17 185
17139.41 185
17140.64 175
17141.88 187
17143.12 181
17144.35 191
17145.59 177
17146.83 170
17148.07 179
17149.30 169
17150.54 174
17151.78 164
17153.02 177
17154.25 173
17155.49 179
17156.73 165
17157.96 181
17159.20 171
17160.44 184
17161.68 177
17162.92 164
17164.15 185
17165.39 164
17166.63 172
17167.87 167
17169.10 170
17170.34 168
17171.58 165
17172.82 158
17174.06 155
17175.29 169
17176.53 144
17177.77 154
17179.01 170
17180.25 150
17181.49 181
17182.72 156
17183.96 170
17185.20 154
17186.44 168
17187.68 186
17188.92 175
17190.15 178
17191.39 160
17192.63 160
17193.87 178
17195.11 164
17196.35 167
17197.59 166
17198.83 179
17200.07 150
17201.30 152
17202.54 157
17203.78 156
17205.02 145
17206.26 141
17207.50 161
17208.74 149
17209.98 181
17211.22 172
17212.46 179
17213.70 156
17214.94 187
17216.18 189
17217.42 148
17218.66 153
17219.90 134
17221.14 146
17222.38 154
17223.62 162
17224.86 160
17226.10 180
17227.34 159
17228.58 152
17229.82 164
17231.06 148
17232.30 151
17233.54 164
17234.78 159
17236.02 161
17237.26 145
17238.50 156
17239.74 160
17240.98 151
17242.22 162
17243.46 155
17244.70 168
17245.94 149
17247.18 156
17248.42 139
17249.66 163
17250.90 152
17252.14 169
17253.39 172
17254.63 148
17255.87 161
17257.11 159
17258.35 163
17259.59 135
17260.83 153
17262.07 161
17263.31 174
17264.56 156
17265.80 158
17267.04 159
17268.28 153
17269.52 147
17270.76 167
17272.00 157
17273.25 141
17274.49 153
17275.73 163
17276.97 163
17278.21 160
17279.45 148
17280.70 153
17281.94 152
17283.18 155
17284.42 147
17285.66 147
17286.91 154
17288.15 157
17289.39 170
17290.63 150
17291.88 168
17293.12 159
17294.36 152
17295.60 168
17296.85 161
17298.09 142
17299.33 175
17300.57 172
17301.82 173
17303.06 144
17304.30 159
17305.54 165
17306.79 147
17308.03 149
17309.27 168
17310.52 154
17311.76 153
17313.00 169
17314.25 152
17315.49 153
17316.73 163
17317.97 173
17319.22 160
17320.46 149
17321.71 156
17322.95 174
17324.19 158
17325.44 136
17326.68 141
17327.92 143
17329.17 161
17330.41 170
17331.65 154
17332.90 142
17334.14 152
17335.39 134
17336.63 161
17337.87 154
17339.12 145
17340.36 166
17341.61 145
17342.85 154
17344.09 145
17345.34 178
17346.58 150
17347.83 139
17349.07 163
17350.32 147
17351.56 148
17352.80 139
17354.05 135
17355.29 152
17356.54 146
17357.78 158
17359.03 168
17360.27 143
17361.52 166
17362.76 151
17364.01 147
17365.25 155
17366.50 167
17367.74 152
17368.99 172
17370.23 162
17371.48 145
17372.72 176
17373.97 182
17375.21 149
17376.46 158
17377.70 170
17378.95 150
17380.19 165
17381.44 168
17382.69 176
17383.93 181
17385.18 174
17386.42 168
17387.67 142
17388.91 185
17390.16 169
17391.41 159
17392.65 140
17393.90 154
17395.14 162
17396.39 169
17397.64 158
17398.88 149
17400.13 181
17401.37 166
17402.62 149
17403.87 155
17405.11 170
17406.36 166
17407.61 171
17408.85 152
17410.10 162
17411.35 161
17412.59 163
17413.84 183
17415.09 173
17416.33 146
17417.58 149
17418.83 169
17420.07 169
17421.32 165
17422.57 153
17423.82 176
17425.06 174
17426.31 165
17427.56 148
17428.80 138
17430.05 173
17431.30 168
17432.55 174
17433.79 156
17435.04 165
17436.29 159
17437.54 163
17438.78 159
17440.03 179
17441.28 155
17442.53 171
17443.77 172
17445.02 176
17446.27 166
17447.52 161
17448.77 155
17450.01 185
17451.26 191
17452.51 180
17453.76 160
17455.01 152
17456.25 175
17457.50 158
17458.75 153
17460.00 152
17461.25 163
17462.50 168
17463.74 161
17464.99 160
17466.24 164
17467.49 176
17468.74 162
17469.99 176
17471.24 151
17472.49 153
17473.73 180
17474.98 180
17476.23 176
17477.48 177
17478.73 164
17479.98 172
17481.23 170
17482.48 173
17483.73 156
17484.98 179
17486.23 175
17487.47 178
17488.72 175
17489.97 163
17491.22 161
17492.47 157
17493.72 187
17494.97 179
17496.22 169
17497.47 171
17498.72 173
17499.97 167
17501.22 151
17502.47 165
17503.72 190
17504.97 180
17506.22 185
17507.47 161
17508.72 179
17509.97 200
17511.22 181
17512.47 175
17513.72 191
17514.97 175
17516.22 172
17517.47 178
17518.72 161
17519.97 164
17521.22 170
17522.47 178
17523.72 181
17524.98 185
17526.23 193
17527.48 190
17528.73 195
17529.98 175
17531.23 172
17532.48 188
17533.73 171
17534.98 165
17536.23 182
17537.48 180
17538.74 184
17539.99 193
17541.24 178
17542.49 192
17543.74 201
17544.99 172
17546.24 176
17547.50 194
17548.75 159
17550.00 168
17551.25 174
17552.50 193
17553.75 183
17555.01 177
17556.26 174
17557.51 195
17558.76 187
17560.01 193
17561.26 175
17562.52 193
17563.77 180
17565.02 188
17566.27 194
17567.53 193
17568.78 194
17570.03 192
17571.28 174
17572.53 176
17573.79 174
17575.04 170
17576.29 179
17577.54 190
17578.80 176
17580.05 178
17581.30 200
17582.56 200
17583.81 179
17585.06 190
17586.31 179
17587.57 180
17588.82 182
17590.07 175
17591.33 171
17592.58 204
17593.83 200
17595.08 208
17596.34 195
17597.59 201
17598.84 197
17600.10 201
17601.35 194
17602.61 195
17603.86 185
17605.11 199
17606.37 210
17607.62 190
17608.87 201
17610.13 194
17611.38 201
17612.63 175
17613.89 202
17615.14 213
17616.40 181
17617.65 214
17618.90 223
17620.16 214
17621.41 180
17622.67 206
17623.92 200
17625.17 202
17626.43 220
17627.68 204
17628.94 230
17630.19 233
17631.45 207
17632.70 193
17633.96 216
17635.21 210
17636.47 215
17637.72 215
17638.97 200
17640.23 190
17641.48 194
17642.74 196
17643.99 208
17645.25 206
17646.50 220
17647.76 194
17649.01 192
17650.27 193
17651.52 202
17652.78 200
17654.04 189
17655.29 204
17656.55 197
17657.80 183
17659.06 182
17660.31 173
17661.57 179
17662.82 203
17664.08 191
17665.33 193
17666.59 165
17667.85 172
17669.10 175
17670.36 167
17671.61 155
17672.87 178
17674.13 182
17675.38 165
17676.64 168
17677.89 164
17679.15 190
17680.41 191
17681.66 175
17682.92 164
17684.18 177
17685.43 173
17686.69 158
17687.95 176
17689.20 177
17690.46 188
17691.71 186
17692.97 194
17694.23 189
17695.49 152
17696.74 161
17698.00 169
17699.26 169
17700.51 188
17701.77 181
17703.03 164
17704.28 163
17705.54 158
17706.80 175
17708.06 166
17709.31 138
17710.57 149
17711.83 167
17713.08 165
17714.34 171
17715.60 152
17716.86 161
17718.11 165
17719.37 154
17720.63 163
17721.89 163
17723.15 154
17724.40 153
17725.66 163
17726.92 159
17728.18 159
17729.43 158
17730.69 160
17731.95 172
17733.21 151
17734.47 151
17735.73 180
17736.98 168
17738.24 155
17739.50 169
17740.76 162
17742.02 177
17743.28 146
17744.53 171
17745.79 147
17747.05 159
17748.31 173
17749.57 168
17750.83 160
17752.09 163
17753.34 169
17754.60 169
17755.86 162
17757.12 167
17758.38 195
17759.64 182
17760.90 173
17762.16 165
17763.42 171
17764.68 170
17765.94 151
17767.19 162
17768.45 138
17769.71 169
17770.97 170
17772.23 168
17773.49 163
17774.75 167
17776.01 176
17777.27 164
17778.53 155
17779.79 175
17781.05 189
17782.31 162
17783.57 158
17784.83 169
17786.09 172
17787.35 148
17788.61 164
17789.87 154
17791.13 153
17792.39 162
17793.65 166
17794.91 160
17796.17 139
17797.43 169
17798.69 156
17799.95 149
17801.21 156
17802.47 173
17803.73 139
17805.00 174
17806.26 158
17807.52 139
17808.78 161
17810.04 168
17811.30 161
17812.56 139
17813.82 143
17815.08 164
17816.34 169
17817.60 144
17818.87 149
17820.13 156
17821.39 165
17822.65 153
17823.91 170
17825.17 144
17826.43 146
17827.69 170
17828.96 176
17830.22 132
17831.48 146
17832.74 145
17834.00 135
17835.26 162
17836.53 138
17837.79 149
17839.05 145
17840.31 143
17841.57 139
17842.84 146
17844.10 144
17845.36 137
17846.62 141
17847.88 148
17849.15 132
17850.41 139
17851.67 134
17852.93 148
17854.20 134
17855.46 149
17856.72 141
17857.98 137
17859.25 154
17860.51 152
17861.77 164
17863.03 144
17864.30 138
17865.56 143
17866.82 153
17868.09 161
17869.35 152
17870.61 131
17871.87 133
17873.14 141
17874.40 148
17875.66 161
17876.93 150
17878.19 150
17879.45 144
17880.72 156
17881.98 139
17883.24 149
17884.51 152
17885.77 130
17887.03 135
17888.30 134
17889.56 133
17890.83 141
17892.09 149
17893.35 132
17894.62 138
17895.88 140
17897.14 135
17898.41 143
17899.67 166
17900.94 159
17902.20 128
17903.46 133
17904.73 136
17905.99 134
17907.26 150
17908.52 129
17909.79 134
17911.05 129
17912.32 126
17913.58 131
17914.84 130
17916.11 136
17917.37 160
17918.64 151
17919.90 151
17921.17 151
17922.43 131
17923.70 141
17924.96 152
17926.23 135
17927.49 138
17928.76 153
17930.02 151
17931.29 161
17932.55 143
17933.82 142
17935.08 141
17936.35 131
17937.61 153
17938.88 145
17940.14 136
17941.41 161
17942.68 146
17943.94 161
17945.21 134
17946.47 144
17947.74 143
17949.00 138
17950.27 155
17951.54 148
17952.80 137
17954.07 155
17955.33 172
17956.60 152
17957.87 150
17959.13 134
17960.40 142
17961.66 161
17962.93 154
17964.20 161
17965.46 147
17966.73 142
17968.00 139
17969.26 152
17970.53 149
17971.80 138
17973.06 162
17974.33 137
17975.60 163
17976.86 145
17978.13 146
17979.40 136
17980.66 152
17981.93 151
17983.20 146
17984.46 131
17985.73 154
17987.00 157
17988.26 143
17989.53 143
17990.80 135
17992.07 135
17993.33 149
17994.60 155
17995.87 152
17997.14 156
17998.40 128
17999.67 144
18000.94 130
18002.21 126
18003.47 141
18004.74 155
18006.01 148
18007.28 147
18008.55 141
18009.81 137
18011.08 153
18012.35 144
18013.62 138
18014.89 149
18016.15 149
18017.42 155
18018.69 147
18019.96 143
18021.23 134
18022.49 142
18023.76 142
18025.03 129
18026.30 141
18027.57 134
18028.84 136
18030.11 140
18031.37 121
18032.64 160
18033.91 137
18035.18 130
18036.45 157
18037.72 133
18038.99 148
18040.26 158
18041.53 145
18042.79 141
18044.06 142
18045.33 137
18046.60 140
18047.87 148
18049.14 142
18050.41 156
18051.68 149
18052.95 155
18054.22 141
18055.49 137
18056.76 132
18058.03 134
18059.30 133
18060.57 135
18061.84 142
18063.11 123
18064.38 149
18065.65 133
18066.92 145
18068.19 149
18069.46 139
18070.73 134
18072.00 143
18073.27 140
18074.54 158
18075.81 140
18077.08 147
18078.35 141
18079.62 157
18080.89 139
18082.16 132
18083.43 122
18084.70 145
18085.97 142
18087.24 152
18088.51 145
18089.78 138
18091.05 162
18092.32 153
18093.59 154
18094.87 139
18096.14 132
18097.41 136
18098.68 160
18099.95 156
18101.22 141
18102.49 129
18103.76 158
18105.03 143
18106.31 135
18107.58 151
18108.85 161
18110.12 144
18111.39 141
18112.66 137
18113.93 120
18115.21 148
18116.48 154
18117.75 143
18119.02 135
18120.29 139
18121.56 143
18122.84 154
18124.11 148
18125.38 136
18126.65 151
18127.92 151
18129.20 131
18130.47 133
18131.74 148
18133.01 137
18134.29 141
18135.56 155
18136.83 155
18138.10 146
18139.38 142
18140.65 146
18141.92 141
18143.19 158
18144.47 163
18145.74 153
18147.01 147
18148.28 166
18149.56 140
18150.83 134
18152.10 152
18153.38 152
18154.65 157
18155.92 167
18157.19 148
18158.47 140
18159.74 162
18161.01 149
18162.29 148
18163.56 142
18164.83 148
18166.11 143
18167.38 142
18168.65 134
18169.93 135
18171.20 147
18172.48 147
18173.75 132
18175.02 155
18176.30 146
18177.57 160
18178.84 144
18180.12 139
18181.39 148
18182.67 139
18183.94 138
18185.21 133
18186.49 151
18187.76 146
18189.04 141
18190.31 145
18191.59 144
18192.86 143
18194.13 163
18195.41 149
18196.68 147
18197.96 155
18199.23 144
18200.51 141
18201.78 149
18203.06 142
18204.33 146
18205.61 133
18206.88 148
18208.16 152
18209.43 142
18210.71 133
18211.98 145
18213.26 136
18214.53 143
18215.81 151
18217.08 142
18218.36 131
18219.63 131
18220.91 136
18222.18 151
18223.46 134
18224.73 156
18226.01 140
18227.28 147
18228.56 143
18229.84 149
18231.11 143
18232.39 133
18233.66 140
18234.94 140
18236.21 139
18237.49 142
18238.77 142
18240.04 138
18241.32 155
18242.59 138
18243.87 146
18245.15 146
18246.42 156
18247.70 155
18248.98 141
18250.25 130
18251.53 146
18252.81 145
18254.08 143
18255.36 144
18256.63 146
18257.91 142
18259.19 137
18260.46 151
18261.74 128
18263.02 144
18264.30 150
18265.57 151
18266.85 150
18268.13 139
18269.40 141
18270.68 141
18271.96 138
18273.23 146
18274.51 149
18275.79 145
18277.07 139
18278.34 138
18279.62 142
18280.90 144
18282.18 145
18283.45 151
18284.73 143
18286.01 143
18287.29 141
18288.56 165
18289.84 144
18291.12 157
18292.40 145
18293.68 152
18294.95 142
18296.23 142
18297.51 162
18298.79 164
18300.07 146
18301.34 162
18302.62 142
18303.90 147
18305.18 145
18306.46 142
18307.74 136
18309.01 136
18310.29 137
18311.57 164
18312.85 148
18314.13 133
18315.41 130
18316.69 159
18317.96 137
18319.24 130
18320.52 143
18321.80 148
18323.08 169
18324.36 154
18325.64 135
18326.92 159
18328.20 127
18329.47 153
18330.75 168
18332.03 160
18333.31 153
18334.59 162
18335.87 147
18337.15 140
18338.43 131
18339.71 145
18340.99 188
18342.27 159
18343.55 154
18344.83 140
18346.11 139
18347.39 141
18348.67 144
18349.95 146
18351.23 129
18352.51 136
18353.79 157
18355.07 155
18356.35 148
18357.63 140
18358.91 159
18360.19 139
18361.47 140
18362.75 150
18364.03 143
18365.31 162
18366.59 148
18367.87 136
18369.15 141
18370.43 148
18371.71 136
18372.99 144
18374.27 143
18375.55 127
18376.83 140
18378.12 155
18379.40 149
18380.68 128
18381.96 140
18383.24 141
18384.52 152
18385.80 143
18387.08 148
18388.36 163
18389.65 144
18390.93 159
18392.21 145
18393.49 140
18394.77 164
18396.05 146
18397.33 159
18398.62 161
18399.90 144
18401.18 151
18402.46 146
18403.74 147
18405.02 145
18406.31 140
18407.59 142
18408.87 124
18410.15 134
18411.43 134
18412.72 145
18414.00 135
18415.28 149
18416.56 152
18417.84 142
18419.13 124
18420.41 142
18421.69 153
18422.97 149
18424.26 143
18425.54 136
18426.82 137
18428.10 130
18429.39 122
18430.67 143
18431.95 129
18433.23 148
18434.52 117
18435.80 133
18437.08 131
18438.37 129
18439.65 148
18440.93 125
18442.22 130
18443.50 137
18444.78 139
18446.06 139
18447.35 130
18448.63 155
18449.91 133
18451.20 147
18452.48 139
18453.76 147
18455.05 147
18456.33 149
18457.62 116
18458.90 131
18460.18 152
18461.47 136
18462.75 130
18464.03 157
18465.32 125
18466.60 125
18467.89 130
18469.17 146
18470.45 127
18471.74 122
18473.02 134
18474.31 144
18475.59 138
18476.88 110
18478.16 130
18479.44 144
18480.73 127
18482.01 113
18483.30 134
18484.58 134
18485.87 139
18487.15 157
18488.44 131
18489.72 132
18491.01 140
18492.29 137
18493.58 135
18494.86 138
18496.15 129
18497.43 132
18498.72 132
18500.00 138
18501.29 162
18502.57 144
18503.86 155
18505.14 123
18506.43 135
18507.71 144
18509.00 136
18510.28 147
18511.57 154
18512.85 141
18514.14 150
18515.42 150
18516.71 147
18518.00 138
18519.28 144
18520.57 140
18521.85 136
18523.14 147
18524.43 142
18525.71 145
18527.00 162
18528.28 150
18529.57 132
18530.86 145
18532.14 145
18533.43 147
18534.71 144
18536.00 134
18537.29 145
18538.57 139
18539.86 146
18541.15 138
18542.43 136
18543.72 151
18545.01 152
18546.29 154
18547.58 153
18548.87 144
18550.15 129
18551.44 137
18552.73 144
18554.01 140
18555.30 125
18556.59 137
18557.88 139
18559.16 144
18560.45 157
18561.74 153
18563.02 132
18564.31 131
18565.60 138
18566.89 147
18568.17 153
18569.46 149
18570.75 140
18572.04 153
18573.32 150
18574.61 141
18575.90 141
18577.19 145
18578.48 118
18579.76 152
18581.05 157
18582.34 133
18583.63 142
18584.92 152
18586.20 128
18587.49 140
18588.78 149
18590.07 137
18591.36 131
18592.64 132
18593.93 147
18595.22 156
18596.51 168
18597.80 142
18599.09 160
18600.38 157
18601.66 146
18602.95 136
18604.24 142
18605.53 149
18606.82 132
18608.11 163
18609.40 143
18610.69 145
18611.98 141
18613.26 139
18614.55 134
18615.84 150
18617.13 145
18618.42 150
18619.71 132
18621.00 138
18622.29 143
18623.58 168
18624.87 133
18626.16 144
18627.45 132
18628.74 147
18630.03 141
18631.32 122
18632.61 156
18633.89 144
18635.18 139
18636.47 136
18637.76 153
18639.05 150
18640.34 145
18641.63 153
18642.92 149
18644.21 151
18645.50 136
18646.79 136
18648.09 142
18649.38 133
18650.67 128
18651.96 149
18653.25 133
18654.54 138
18655.83 146
18657.12 148
18658.41 131
18659.70 137
18660.99 139
18662.28 150
18663.57 143
18664.86 141
18666.15 139
18667.44 125
18668.74 129
18670.03 122
18671.32 154
18672.61 129
18673.90 160
18675.19 152
18676.48 154
18677.77 138
18679.06 133
18680.36 138
18681.65 151
18682.94 136
18684.23 133
18685.52 149
18686.81 147
18688.11 125
18689.40 130
18690.69 137
18691.98 129
18693.27 149
18694.56 134
18695.86 115
18697.15 120
18698.44 117
18699.73 110
18701.02 126
18702.32 118
18703.61 120
18704.90 136
18706.19 110
18707.48 120
18708.78 120
18710.07 119
18711.36 138
18712.65 150
18713.95 146
18715.24 132
18716.53 124
18717.83 131
18719.12 125
18720.41 112
18721.70 111
18723.00 129
18724.29 133
18725.58 135
18726.87 131
18728.17 139
18729.46 135
18730.75 129
18732.05 110
18733.34 135
18734.63 148
18735.93 132
18737.22 134
18738.51 134
18739.81 126
18741.10 139
18742.39 138
18743.69 155
18744.98 133
18746.27 147
18747.57 123
18748.86 135
18750.16 126
18751.45 145
18752.74 136
18754.04 129
18755.33 138
18756.63 130
18757.92 134
18759.21 135
18760.51 129
18761.80 130
18763.10 132
18764.39 152
18765.69 150
18766.98 145
18768.27 132
18769.57 144
18770.86 127
18772.16 123
18773.45 117
18774.75 115
18776.04 139
18777.34 135
18778.63 140
18779.93 113
18781.22 120
18782.52 142
18783.81 129
18785.11 133
18786.40 125
18787.70 121
18788.99 113
18790.29 128
18791.58 122
18792.88 130
18794.17 138
18795.47 133
18796.76 129
18798.06 120
18799.35 145
18800.65 122
18801.94 137
18803.24 117
18804.54 114
18805.83 140
18807.13 128
18808.42 119
18809.72 132
18811.01 113
18812.31 137
18813.61 148
18814.90 142
18816.20 130
18817.49 131
18818.79 124
18820.09 101
18821.38 112
18822.68 121
18823.98 117
18825.27 135
18826.57 139
18827.87 135
18829.16 138
18830.46 137
18831.75 139
18833.05 137
18834.35 128
18835.64 140
18836.94 126
18838.24 132
18839.54 139
18840.83 122
18842.13 129
18843.43 121
18844.72 130
18846.02 125
18847.32 118
18848.61 132
18849.91 116
18851.21 145
18852.51 143
18853.80 121
18855.10 123
18856.40 137
18857.70 141
18858.99 128
18860.29 131
18861.59 115
18862.89 117
18864.18 129
18865.48 142
18866.78 113
18868.08 130
18869.38 133
18870.67 127
18871.97 137
18873.27 121
18874.57 141
18875.87 126
18877.16 112
18878.46 116
18879.76 143
18881.06 135
18882.36 130
18883.66 129
18884.95 122
18886.25 120
18887.55 136
18888.85 137
18890.15 143
18891.45 148
18892.75 133
18894.04 140
18895.34 139
18896.64 112
18897.94 122
18899.24 128
18900.54 133
18901.84 121
18903.14 138
18904.44 125
18905.74 131
18907.03 113
18908.33 119
18909.63 140
18910.93 135
18912.23 125
18913.53 119
18914.83 129
18916.13 128
18917.43 117
18918.73 143
18920.03 114
18921.33 124
18922.63 127
18923.93 115
18925.23 112
18926.53 113
18927.83 131
18929.13 124
18930.43 131
18931.73 106
18933.03 116
18934.33 135
18935.63 139
18936.93 121
18938.23 128
18939.53 127
18940.83 147
18942.13 129
18943.43 134
18944.73 124
18946.03 141
18947.33 133
18948.63 119
18949.93 134
18951.23 133
18952.53 113
18953.84 128
18955.14 124
18956.44 152
18957.74 132
18959.04 126
18960.34 133
18961.64 129
18962.94 128
18964.24 138
18965.54 130
18966.85 124
18968.15 132
18969.45 126
18970.75 122
18972.05 138
18973.35 131
18974.65 132
18975.96 133
18977.26 123
18978.56 135
18979.86 116
18981.16 128
18982.46 128
18983.77 134
18985.07 122
18986.37 120
18987.67 118
18988.97 135
18990.28 132
18991.58 148
18992.88 138
18994.18 115
18995.49 128
18996.79 121
18998.09 131
18999.39 115
19000.69 110
19002.00 108
19003.30 131
19004.60 125
19005.90 127
19007.21 117
19008.51 142
19009.81 132
19011.12 123
19012.42 137
19013.72 128
19015.02 110
19016.33 129
19017.63 139
19018.93 137
19020.24 127
19021.54 119
19022.84 125
19024.15 114
19025.45 113
19026.75 115
19028.06 121
19029.36 127
19030.66 115
19031.97 133
19033.27 136
19034.57 132
19035.88 118
19037.18 122
19038.48 133
19039.79 128
19041.09 144
19042.40 126
19043.70 120
19045.00 127
19046.31 118
19047.61 141
19048.92 149
19050.22 124
19051.52 125
19052.83 143
19054.13 122
19055.44 136
19056.74 121
19058.05 125
19059.35 133
19060.65 138
19061.96 106
19063.26 112
19064.57 115
19065.87 115
19067.18 123
19068.48 106
19069.79 122
19071.09 125
19072.40 119
19073.70 123
19075.01 107
19076.31 121
19077.62 111
19078.92 125
19080.23 146
19081.53 107
19082.84 103
19084.14 120
19085.45 126
19086.75 127
19088.06 130
19089.36 131
19090.67 116
19091.98 113
19093.28 112
19094.59 116
19095.89 103
19097.20 126
19098.50 124
19099.81 126
19101.12 127
19102.42 129
19103.73 127
19105.03 115
19106.34 121
19107.65 116
19108.95 149
19110.26 129
19111.56 128
19112.87 115
19114.18 106
19115.48 122
19116.79 121
19118.10 116
19119.40 123
19120.71 121
19122.02 140
19123.32 132
19124.63 121
19125.94 116
19127.24 140
19128.55 110
19129.86 123
19131.16 125
19132.47 119
19133.78 127
19135.08 128
19136.39 126
19137.70 108
19139.01 146
19140.31 138
19141.62 125
19142.93 134
19144.23 125
19145.54 128
19146.85 116
19148.16 129
19149.46 114
19150.77 118
19152.08 145
19153.39 127
19154.69 119
19156.00 122
19157.31 112
19158.62 128
19159.93 132
19161.23 130
19162.54 140
19163.85 126
19165.16 122
19166.47 142
19167.77 116
19169.08 117
19170.39 116
19171.70 124
19173.01 126
19174.32 109
19175.62 107
19176.93 117
19178.24 112
19179.55 110
19180.86 117
19182.17 107
19183.48 109
19184.78 140
19186.09 136
19187.40 133
19188.71 127
19190.02 134
19191.33 135
19192.64 129
19193.95 104
19195.26 99
19196.56 122
19197.87 133
19199.18 124
19200.49 119
19201.80 132
19203.11 112
19204.42 119
19205.73 113
19207.04 145
19208.35 133
19209.66 120
19210.97 121
19212.28 130
19213.59 120
19214.90 127
19216.21 124
19217.52 126
19218.83 121
19220.14 130
19221.45 128
19222.76 105
19224.07 120
19225.38 129
19226.69 122
19228.00 113
19229.31 95
19230.62 105
19231.93 131
19233.24 111
19234.55 122
19235.86 130
19237.17 134
19238.48 125
19239.79 105
19241.10 114
19242.41 105
19243.72 130
19245.03 132
19246.35 131
19247.66 126
19248.97 117
19250.28 134
19251.59 129
19252.90 107
19254.21 132
19255.52 119
19256.83 143
19258.14 115
19259.46 118
19260.77 117
19262.08 131
19263.39 120
19264.70 113
19266.01 120
19267.32 127
19268.64 141
19269.95 114
19271.26 116
19272.57 124
19273.88 117
19275.20 119
19276.51 129
19277.82 127
19279.13 127
19280.44 127
19281.75 125
19283.07 126
19284.38 117
19285.69 105
19287.00 120
19288.32 103
19289.63 127
19290.94 124
19292.25 117
19293.57 119
19294.88 118
19296.19 116
19297.50 123
19298.82 118
19300.13 120
19301.44 114
19302.75 116
19304.07 120
19305.38 122
19306.69 110
19308.01 124
19309.32 104
19310.63 107
19311.94 135
19313.26 129
19314.57 115
19315.88 135
19317.20 133
19318.51 130
19319.82 119
19321.14 116
19322.45 114
19323.76 106
19325.08 124
19326.39 138
19327.70 126
19329.02 120
19330.33 116
19331.65 124
19332.96 120
19334.27 122
19335.59 126
19336.90 140
19338.22 122
19339.53 105
19340.84 107
19342.16 121
19343.47 109
19344.79 112
19346.10 109
19347.41 121
19348.73 114
19350.04 124
19351.36 115
19352.67 133
19353.99 133
19355.30 138
19356.62 110
19357.93 114
19359.25 104
19360.56 123
19361.87 123
19363.19 108
19364.50 109
19365.82 119
19367.13 126
19368.45 131
19369.76 114
19371.08 99
19372.39 121
19373.71 121
19375.02 105
19376.34 113
19377.66 95
19378.97 111
19380.29 108
19381.60 122
19382.92 125
19384.23 122
19385.55 133
19386.86 126
19388.18 123
19389.50 103
19390.81 115
19392.13 131
19393.44 112
19394.76 130
19396.07 115
19397.39 110
19398.71 111
19400.02 127
19401.34 123
19402.65 118
19403.97 101
19405.29 115
19406.60 115
19407.92 119
19409.24 131
19410.55 122
19411.87 133
19413.19 116
19414.50 119
19415.82 112
19417.14 135
19418.45 100
19419.77 108
19421.09 101
19422.40 110
19423.72 121
19425.04 116
19426.35 104
19427.67 115
19428.99 116
19430.30 108
19431.62 120
19432.94 125
19434.26 122
19435.57 142
19436.89 129
19438.21 112
19439.53 105
19440.84 123
19442.16 119
19443.48 125
19444.80 119
19446.11 125
19447.43 129
19448.75 133
19450.07 116
19451.38 110
19452.70 110
19454.02 127
19455.34 111
19456.66 133
19457.97 104
19459.29 114
19460.61 122
19461.93 125
19463.25 132
19464.57 117
19465.88 105
19467.20 103
19468.52 121
19469.84 122
19471.16 135
19472.48 109
19473.79 117
19475.11 121
19476.43 126
19477.75 119
19479.07 111
19480.39 116
19481.71 116
19483.03 119
19484.34 104
19485.66 106
19486.98 126
19488.30 112
19489.62 107
19490.94 121
19492.26 112
19493.58 124
19494.90 128
19496.22 107
19497.54 112
19498.86 111
19500.18 106
19501.50 125
19502.81 126
19504.13 114
19505.45 105
19506.77 122
19508.09 117
19509.41 108
19510.73 114
19512.05 98
19513.37 123
19514.69 112
19516.01 138
19517.33 112
19518.65 116
19519.97 120
19521.29 125
19522.61 108
19523.93 105
19525.25 121
19526.57 117
19527.89 124
19529.22 122
19530.54 120
19531.86 105
19533.18 140
19534.50 121
19535.82 118
19537.14 129
19538.46 115
19539.78 111
19541.10 110
19542.42 110
19543.74 123
19545.06 127
19546.39 122
19547.71 124
19549.03 133
19550.35 123
19551.67 109
19552.99 116
19554.31 115
19555.63 126
19556.96 101
19558.28 114
19559.60 112
19560.92 137
19562.24 127
19563.56 99
19564.88 106
19566.21 117
19567.53 121
19568.85 127
19570.17 122
19571.49 123
19572.82 129
19574.14 125
19575.46 110
19576.78 92
19578.10 121
19579.43 132
19580.75 131
19582.07 111
19583.39 116
19584.72 115
19586.04 132
19587.36 124
19588.68 117
19590.01 122
19591.33 122
19592.65 134
19593.97 117
19595.30 107
19596.62 105
19597.94 132
19599.26 132
19600.59 114
19601.91 103
19603.23 109
19604.56 135
19605.88 134
19607.20 115
19608.53 126
19609.85 110
19611.17 116
19612.49 116
19613.82 97
19615.14 116
19616.47 104
19617.79 127
19619.11 110
19620.44 124
19621.76 98
19623.08 116
19624.41 116
19625.73 125
19627.05 137
19628.38 136
19629.70 133
19631.03 112
19632.35 120
19633.67 111
19635.00 115
19636.32 116
19637.65 127
19638.97 122
19640.29 115
19641.62 114
19642.94 109
19644.27 109
19645.59 130
19646.92 138
19648.24 133
19649.57 123
19650.89 124
19652.21 129
19653.54 109
19654.86 120
19656.19 121
19657.51 124
19658.84 118
19660.16 122
19661.49 111
19662.81 123
19664.14 117
19665.46 119
19666.79 115
19668.11 114
19669.44 114
19670.76 116
19672.09 109
19673.41 104
19674.74 111
19676.07 119
19677.39 124
19678.72 105
19680.04 116
19681.37 116
19682.69 122
19684.02 127
19685.34 116
19686.67 110
19688.00 121
19689.32 116
19690.65 112
19691.97 107
19693.30 116
19694.63 136
19695.95 120
19697.28 127
19698.60 113
19699.93 113
19701.26 104
19702.58 121
19703.91 105
19705.24 106
19706.56 114
19707.89 127
19709.22 136
19710.54 113
19711.87 108
19713.20 118
19714.52 125
19715.85 115
19717.18 112
19718.50 111
19719.83 122
19721.16 126
19722.48 119
19723.81 126
19725.14 113
19726.47 113
19727.79 113
19729.12 108
19730.45 111
19731.77 112
19733.10 124
19734.43 125
19735.76 111
19737.08 119
19738.41 103
19739.74 119
19741.07 124
19742.39 111
19743.72 100
19745.05 116
19746.38 109
19747.71 123
19749.03 112
19750.36 101
19751.69 111
19753.02 111
19754.35 113
19755.67 102
19757.00 99
19758.33 111
19759.66 122
19760.99 117
19762.31 95
19763.64 109
19764.97 113
19766.30 119
19767.63 122
19768.96 106
19770.29 120
19771.61 128
19772.94 105
19774.27 128
19775.60 113
19776.93 113
19778.26 101
19779.59 119
19780.92 121
19782.25 109
19783.57 117
19784.90 100
19786.23 111
19787.56 113
19788.89 122
19790.22 112
19791.55 111
19792.88 120
19794.21 115
19795.54 100
19796.87 115
19798.20 108
19799.53 124
19800.86 123
19802.19 122
19803.52 122
19804.85 103
19806.18 126
19807.50 107
19808.83 96
19810.16 101
19811.49 120
19812.82 106
19814.15 125
19815.49 115
19816.82 111
19818.15 112
19819.48 124
19820.81 124
19822.14 104
19823.47 102
19824.80 115
19826.13 116
19827.46 116
19828.79 122
19830.12 102
19831.45 122
19832.78 109
19834.11 115
19835.44 125
19836.77 118
19838.10 112
19839.44 117
19840.77 114
19842.10 116
19843.43 122
19844.76 127
19846.09 115
19847.42 120
19848.75 111
19850.08 122
19851.42 114
19852.75 123
19854.08 123
19855.41 105
19856.74 96
19858.07 108
19859.40 113
19860.74 126
19862.07 125
19863.40 121
19864.73 108
19866.06 106
19867.40 115
19868.73 123
19870.06 121
19871.39 123
19872.72 122
19874.06 134
19875.39 115
19876.72 118
19878.05 111
19879.38 116
19880.72 123
19882.05 122
19883.38 114
19884.71 124
19886.05 128
19887.38 112
19888.71 100
19890.04 112
19891.38 119
19892.71 134
19894.04 110
19895.38 115
19896.71 118
19898.04 116
19899.37 113
19900.71 113
19902.04 121
19903.37 118
19904.71 115
19906.04 115
19907.37 94
19908.71 109
19910.04 129
19911.37 110
19912.71 123
19914.04 107
19915.37 114
19916.71 113
19918.04 111
19919.37 131
19920.71 95
19922.04 126
19923.37 124
19924.71 110
19926.04 120
19927.38 123
19928.71 122
19930.04 126
19931.38 119
19932.71 129
19934.05 116
19935.38 121
19936.71 115
19938.05 115
19939.38 117
19940.72 104
19942.05 126
19943.39 131
19944.72 131
19946.06 133
19947.39 117
19948.72 120
19950.06 124
19951.39 127
19952.73 137
19954.06 128
19955.40 126
19956.73 116
19958.07 112
19959.40 115
19960.74 129
19962.07 121
19963.41 124
19964.74 144
19966.08 133
19967.41 119
19968.75 110
19970.08 119
19971.42 118
19972.76 112
19974.09 128
19975.43 117
19976.76 107
19978.10 109
19979.43 122
19980.77 107
19982.10 130
19983.44 124
19984.78 115
19986.11 115
19987.45 127
19988.78 140
19990.12 131
19991.46 116
19992.79 113
19994.13 128
19995.46 118
19996.80 125
19998.14 115
19999.47 114
20000.81 129
20002.15 102
20003.48 100
20004.82 111
20006.16 108
20007.49 109
20008.83 133
20010.17 108
20011.50 112
20012.84 124
20014.18 125
20015.51 126
20016.85 116
20018.19 114
20019.52 112
20020.86 103
20022.20 112
20023.53 116
20024.87 133
20026.21 101
20027.55 115
20028.88 125
20030.22 131
20031.56 113
20032.90 132
20034.23 114
20035.57 84
20036.91 93
20038.25 118
20039.58 121
20040.92 106
20042.26 115
20043.60 110
20044.93 115
20046.27 125
20047.61 106
20048.95 133
20050.29 122
20051.62 110
20052.96 101
20054.30 114
20055.64 130
20056.98 119
20058.32 114
20059.65 136
20060.99 125
20062.33 130
20063.67 131
20065.01 117
20066.35 124
20067.68 128
20069.02 116
20070.36 111
20071.70 105
20073.04 116
20074.38 125
20075.72 123
20077.06 118
20078.40 101
20079.73 115
20081.07 127
20082.41 122
20083.75 105
20085.09 120
20086.43 109
20087.77 118
20089.11 118
20090.45 117
20091.79 120
20093.13 125
20094.47 125
20095.81 121
20097.15 98
20098.48 111
20099.82 119
20101.16 130
20102.50 119
20103.84 92
20105.18 102
20106.52 114
20107.86 126
20109.20 113
20110.54 106
20111.88 132
20113.22 134
20114.56 132
20115.90 112
20117.24 97
20118.58 109
20119.93 124
20121.27 117
20122.61 130
20123.95 116
20125.29 119
20126.63 110
20127.97 106
20129.31 107
20130.65 110
20131.99 106
20133.33 138
20134.67 129
20136.01 116
