# Supplementary material for: MALDI-TOF MS typing enables the classification of brewing yeasts of the genus Saccharomyces to major beer styles
Source: PLoS One. 2017 Aug 9;12(8):e0181694. doi: 10.1371/journal.pone.0181694 (PMC5549903; doi:10.1371/journal.pone.0181694)
Supplement: S7 File — The directory includes 90 raw files and was zipped to “.zip”; the folder has three strains with 30 spectra per strain; S1 Text explains the raw files with an example and Table 1 represents the yeast strains used within the experiment. (ZIP) [file pone.0181694.s010.zip › 19-21/30280-128-Lag-Lag-Lag-YPG-18h-E-E_2016-09-27_9_0_C3_1.dat]

1999.34 2356
1999.77 2410
2000.19 2399
2000.61 2411
2001.03 2426
2001.45 2300
2001.88 2335
2002.30 2328
2002.72 2307
2003.14 2149
2003.56 2124
2003.99 2170
2004.41 2158
2004.83 2111
2005.25 2180
2005.68 2186
2006.10 2142
2006.52 2154
2006.94 2192
2007.37 2183
2007.79 2165
2008.21 2174
2008.64 2239
2009.06 2096
2009.48 2129
2009.90 2106
2010.33 2074
2010.75 2138
2011.17 2068
2011.60 2180
2012.02 2158
2012.44 2050
2012.87 1946
2013.29 2040
2013.71 1996
2014.14 2075
2014.56 1998
2014.98 2143
2015.41 2202
2015.83 2233
2016.25 2309
2016.68 2369
2017.10 2453
2017.53 2430
2017.95 2445
2018.37 2478
2018.80 2537
2019.22 2454
2019.65 2452
2020.07 2378
2020.49 2317
2020.92 2296
2021.34 2242
2021.77 2222
2022.19 2218
2022.61 2246
2023.04 2241
2023.46 2202
2023.89 2192
2024.31 2079
2024.74 2097
2025.16 2224
2025.59 2200
2026.01 2127
2026.44 2099
2026.86 2153
2027.29 2175
2027.71 2186
2028.14 2200
2028.56 2199
2028.98 2130
2029.41 2227
2029.84 2273
2030.26 2165
2030.69 2231
2031.11 2300
2031.54 2267
2031.96 2334
2032.39 2340
2032.81 2247
2033.24 2309
2033.66 2240
2034.09 2287
2034.51 2208
2034.94 2160
2035.37 2207
2035.79 2297
2036.22 2327
2036.64 2221
2037.07 2195
2037.49 2262
2037.92 2296
2038.35 2345
2038.77 2559
2039.20 2421
2039.62 2325
2040.05 2292
2040.48 2289
2040.90 2295
2041.33 2332
2041.76 2313
2042.18 2230
2042.61 2155
2043.03 2164
2043.46 2118
2043.89 2122
2044.31 2161
2044.74 2172
2045.17 2215
2045.59 2143
2046.02 2159
2046.45 2221
2046.87 2234
2047.30 2221
2047.73 2216
2048.16 2185
2048.58 2033
2049.01 2036
2049.44 2110
2049.86 2128
2050.29 2140
2050.72 2108
2051.15 2112
2051.57 2114
2052.00 2102
2052.43 2098
2052.86 2095
2053.28 1956
2053.71 2083
2054.14 2153
2054.57 2185
2054.99 2058
2055.42 2160
2055.85 2191
2056.28 2312
2056.70 2282
2057.13 2252
2057.56 2233
2057.99 2300
2058.42 2253
2058.84 2226
2059.27 2271
2059.70 2254
2060.13 2194
2060.56 2155
2060.99 2193
2061.41 2204
2061.84 2117
2062.27 2087
2062.70 2173
2063.13 2262
2063.56 2261
2063.99 2272
2064.41 2382
2064.84 2529
2065.27 2528
2065.70 2429
2066.13 2560
2066.56 2612
2066.99 2562
2067.42 2418
2067.85 2343
2068.27 2292
2068.70 2168
2069.13 2179
2069.56 2105
2069.99 2074
2070.42 2016
2070.85 1904
2071.28 1889
2071.71 2030
2072.14 2101
2072.57 2127
2073.00 2140
2073.43 2209
2073.86 2186
2074.29 2220
2074.72 2241
2075.15 2309
2075.58 2272
2076.01 2360
2076.44 2290
2076.87 2230
2077.30 2295
2077.73 2298
2078.16 2188
2078.59 2259
2079.02 2264
2079.45 2256
2079.88 2265
2080.31 2296
2080.74 2238
2081.17 2151
2081.60 2151
2082.03 2056
2082.46 2112
2082.89 2125
2083.32 2042
2083.75 2077
2084.18 2097
2084.61 2153
2085.04 2185
2085.47 2141
2085.90 2209
2086.34 2371
2086.77 2287
2087.20 2124
2087.63 2124
2088.06 2069
2088.49 1986
2088.92 2006
2089.35 2007
2089.79 2006
2090.22 1963
2090.65 1928
2091.08 2037
2091.51 2012
2091.94 2089
2092.37 2097
2092.81 1988
2093.24 2036
2093.67 2045
2094.10 1986
2094.53 2027
2094.96 2073
2095.40 2035
2095.83 2072
2096.26 2102
2096.69 2041
2097.12 2031
2097.56 1985
2097.99 1951
2098.42 1994
2098.85 1952
2099.29 1948
2099.72 1865
2100.15 1868
2100.58 1926
2101.01 1889
2101.45 1912
2101.88 1848
2102.31 1944
2102.75 2096
2103.18 2025
2103.61 1939
2104.04 1958
2104.48 1889
2104.91 1953
2105.34 2109
2105.77 2080
2106.21 1990
2106.64 2088
2107.07 2195
2107.51 2193
2107.94 2144
2108.37 2111
2108.81 2119
2109.24 2095
2109.67 2022
2110.11 1992
2110.54 2056
2110.97 2033
2111.41 2029
2111.84 2070
2112.27 2040
2112.71 1991
2113.14 1981
2113.58 1934
2114.01 1887
2114.44 1879
2114.88 1881
2115.31 1913
2115.75 1958
2116.18 1934
2116.61 1823
2117.05 1912
2117.48 1905
2117.92 1913
2118.35 1984
2118.78 1950
2119.22 1998
2119.65 2065
2120.09 2033
2120.52 2094
2120.96 2125
2121.39 2168
2121.83 2157
2122.26 2152
2122.69 2155
2123.13 2161
2123.56 2102
2124.00 2169
2124.43 2100
2124.87 2143
2125.30 2261
2125.74 2242
2126.17 2291
2126.61 2190
2127.04 2131
2127.48 2035
2127.91 2005
2128.35 2132
2128.79 2136
2129.22 2117
2129.66 2103
2130.09 2126
2130.53 2122
2130.96 2194
2131.40 2206
2131.83 2160
2132.27 2217
2132.70 2174
2133.14 2150
2133.58 2197
2134.01 2223
2134.45 2192
2134.88 2224
2135.32 2196
2135.76 2126
2136.19 2196
2136.63 2107
2137.06 2174
2137.50 2092
2137.94 2069
2138.37 2120
2138.81 2172
2139.25 2105
2139.68 2091
2140.12 2122
2140.56 2077
2140.99 2026
2141.43 2083
2141.87 2122
2142.30 1950
2142.74 2045
2143.18 2163
2143.61 2069
2144.05 2134
2144.49 2060
2144.92 2029
2145.36 2119
2145.80 2070
2146.23 2073
2146.67 2128
2147.11 2172
2147.55 2240
2147.98 2287
2148.42 2315
2148.86 2468
2149.30 2508
2149.73 2487
2150.17 2550
2150.61 2511
2151.05 2421
2151.48 2430
2151.92 2380
2152.36 2383
2152.80 2431
2153.23 2337
2153.67 2341
2154.11 2242
2154.55 2171
2154.99 2242
2155.42 2182
2155.86 2231
2156.30 2320
2156.74 2206
2157.18 2218
2157.61 2235
2158.05 2342
2158.49 2377
2158.93 2266
2159.37 2296
2159.81 2262
2160.24 2215
2160.68 2206
2161.12 2268
2161.56 2340
2162.00 2244
2162.44 2180
2162.88 2267
2163.32 2361
2163.75 2289
2164.19 2237
2164.63 2242
2165.07 2478
2165.51 2390
2165.95 2386
2166.39 2405
2166.83 2358
2167.27 2311
2167.71 2272
2168.15 2305
2168.59 2239
2169.02 2172
2169.46 2120
2169.90 2254
2170.34 2247
2170.78 2316
2171.22 2293
2171.66 2232
2172.10 2236
2172.54 2243
2172.98 2230
2173.42 2217
2173.86 2144
2174.30 2127
2174.74 2100
2175.18 2254
2175.62 2336
2176.06 2264
2176.50 2327
2176.94 2306
2177.38 2255
2177.82 2317
2178.26 2261
2178.70 2277
2179.14 2368
2179.58 2355
2180.02 2416
2180.47 2415
2180.91 2401
2181.35 2397
2181.79 2305
2182.23 2200
2182.67 2229
2183.11 2267
2183.55 2216
2183.99 2148
2184.43 2148
2184.87 2238
2185.31 2092
2185.76 2152
2186.20 2256
2186.64 2228
2187.08 2272
2187.52 2378
2187.96 2273
2188.40 2246
2188.84 2351
2189.29 2377
2189.73 2334
2190.17 2372
2190.61 2311
2191.05 2399
2191.49 2334
2191.94 2312
2192.38 2402
2192.82 2456
2193.26 2527
2193.70 2538
2194.14 2639
2194.59 2656
2195.03 2715
2195.47 2699
2195.91 2726
2196.36 2757
2196.80 2666
2197.24 2654
2197.68 2642
2198.12 2626
2198.57 2504
2199.01 2471
2199.45 2419
2199.89 2314
2200.34 2269
2200.78 2196
2201.22 2234
2201.66 2243
2202.11 2170
2202.55 2205
2202.99 2317
2203.44 2297
2203.88 2336
2204.32 2277
2204.76 2322
2205.21 2375
2205.65 2372
2206.09 2322
2206.54 2244
2206.98 2195
2207.42 2229
2207.87 2372
2208.31 2391
2208.75 2332
2209.20 2334
2209.64 2416
2210.08 2390
2210.53 2393
2210.97 2441
2211.42 2438
2211.86 2458
2212.30 2317
2212.75 2310
2213.19 2313
2213.63 2369
2214.08 2394
2214.52 2339
2214.97 2306
2215.41 2372
2215.85 2393
2216.30 2247
2216.74 2172
2217.19 2157
2217.63 2298
2218.08 2300
2218.52 2234
2218.97 2324
2219.41 2239
2219.85 2239
2220.30 2291
2220.74 2362
2221.19 2408
2221.63 2419
2222.08 2474
2222.52 2481
2222.97 2429
2223.41 2458
2223.86 2444
2224.30 2533
2224.75 2564
2225.19 2532
2225.64 2552
2226.08 2683
2226.53 2713
2226.97 2716
2227.42 2732
2227.86 2740
2228.31 2675
2228.75 2690
2229.20 2647
2229.65 2781
2230.09 2827
2230.54 2971
2230.98 2835
2231.43 2891
2231.87 3141
2232.32 3104
2232.76 3203
2233.21 3282
2233.66 3280
2234.10 3295
2234.55 3176
2234.99 3113
2235.44 2985
2235.89 2938
2236.33 2857
2236.78 2815
2237.23 2623
2237.67 2666
2238.12 2570
2238.56 2426
2239.01 2384
2239.46 2358
2239.90 2297
2240.35 2290
2240.80 2290
2241.24 2264
2241.69 2150
2242.14 2201
2242.58 2249
2243.03 2146
2243.48 2057
2243.93 2123
2244.37 2012
2244.82 2066
2245.27 1941
2245.71 1920
2246.16 2028
2246.61 1944
2247.05 2032
2247.50 1958
2247.95 2011
2248.40 1995
2248.84 2105
2249.29 2174
2249.74 2254
2250.19 2296
2250.63 2413
2251.08 2421
2251.53 2454
2251.98 2544
2252.43 2607
2252.87 2671
2253.32 2533
2253.77 2517
2254.22 2502
2254.66 2582
2255.11 2427
2255.56 2405
2256.01 2333
2256.46 2337
2256.91 2317
2257.35 2197
2257.80 2146
2258.25 2169
2258.70 2155
2259.15 2141
2259.60 2198
2260.04 2212
2260.49 2219
2260.94 2276
2261.39 2250
2261.84 2355
2262.29 2286
2262.74 2260
2263.19 2297
2263.63 2226
2264.08 2241
2264.53 2232
2264.98 2250
2265.43 2335
2265.88 2177
2266.33 2185
2266.78 2176
2267.23 2172
2267.68 2359
2268.13 2493
2268.58 2583
2269.02 2859
2269.47 2843
2269.92 2925
2270.37 3170
2270.82 3285
2271.27 3163
2271.72 3166
2272.17 2991
2272.62 3086
2273.07 3000
2273.52 2875
2273.97 2870
2274.42 2911
2274.87 2930
2275.32 2905
2275.77 2733
2276.22 2716
2276.67 2737
2277.12 2658
2277.57 2743
2278.02 2622
2278.47 2582
2278.92 2503
2279.37 2446
2279.82 2470
2280.27 2298
2280.73 2259
2281.18 2211
2281.63 2059
2282.08 2087
2282.53 2136
2282.98 2125
2283.43 2139
2283.88 2086
2284.33 2141
2284.78 2164
2285.23 2123
2285.68 2144
2286.14 2047
2286.59 2164
2287.04 2167
2287.49 2183
2287.94 2236
2288.39 2394
2288.84 2376
2289.30 2393
2289.75 2531
2290.20 2798
2290.65 2855
2291.10 2917
2291.55 2947
2292.00 2960
2292.46 2853
2292.91 2789
2293.36 2864
2293.81 2845
2294.26 2674
2294.72 2729
2295.17 2844
2295.62 2672
2296.07 2601
2296.52 2442
2296.98 2513
2297.43 2418
2297.88 2469
2298.33 2403
2298.79 2354
2299.24 2359
2299.69 2260
2300.14 2279
2300.60 2185
2301.05 2162
2301.50 2115
2301.95 2039
2302.41 2043
2302.86 2058
2303.31 2078
2303.76 2148
2304.22 2056
2304.67 2160
2305.12 2199
2305.58 2072
2306.03 2093
2306.48 2198
2306.94 2331
2307.39 2280
2307.84 2362
2308.30 2434
2308.75 2501
2309.20 2604
2309.66 2604
2310.11 2602
2310.56 2635
2311.02 2482
2311.47 2498
2311.92 2595
2312.38 2689
2312.83 2627
2313.28 2580
2313.74 2485
2314.19 2521
2314.65 2541
2315.10 2467
2315.55 2529
2316.01 2554
2316.46 2555
2316.92 2501
2317.37 2573
2317.83 2603
2318.28 2629
2318.73 2648
2319.19 2672
2319.64 2652
2320.10 2607
2320.55 2553
2321.01 2529
2321.46 2574
2321.92 2529
2322.37 2473
2322.82 2539
2323.28 2485
2323.73 2517
2324.19 2630
2324.64 2952
2325.10 2960
2325.55 3078
2326.01 3135
2326.46 2823
2326.92 2818
2327.37 2767
2327.83 2720
2328.29 2606
2328.74 2412
2329.20 2422
2329.65 2392
2330.11 2235
2330.56 2295
2331.02 2319
2331.47 2299
2331.93 2239
2332.38 2169
2332.84 2253
2333.30 2252
2333.75 2239
2334.21 2269
2334.66 2331
2335.12 2263
2335.58 2289
2336.03 2266
2336.49 2356
2336.94 2300
2337.40 2273
2337.86 2269
2338.31 2197
2338.77 2114
2339.22 2139
2339.68 2182
2340.14 2224
2340.59 2152
2341.05 2213
2341.51 2274
2341.96 2297
2342.42 2279
2342.88 2318
2343.33 2396
2343.79 2431
2344.25 2489
2344.70 2491
2345.16 2606
2345.62 2618
2346.08 2644
2346.53 2646
2346.99 2637
2347.45 2639
2347.90 2719
2348.36 2565
2348.82 2529
2349.28 2633
2349.73 2519
2350.19 2471
2350.65 2368
2351.11 2360
2351.56 2300
2352.02 2251
2352.48 2335
2352.94 2245
2353.39 2225
2353.85 2297
2354.31 2187
2354.77 2171
2355.22 2249
2355.68 2208
2356.14 2195
2356.60 2241
2357.06 2262
2357.51 2279
2357.97 2364
2358.43 2439
2358.89 2624
2359.35 2842
2359.81 3008
2360.26 3207
2360.72 3352
2361.18 3402
2361.64 3503
2362.10 3592
2362.56 3550
2363.02 3467
2363.47 3278
2363.93 3239
2364.39 3170
2364.85 3048
2365.31 2965
2365.77 3064
2366.23 2883
2366.69 2835
2367.15 2686
2367.60 2681
2368.06 2685
2368.52 2560
2368.98 2434
2369.44 2478
2369.90 2439
2370.36 2315
2370.82 2369
2371.28 2313
2371.74 2245
2372.20 2233
2372.66 2187
2373.12 2199
2373.58 2197
2374.04 2069
2374.50 2181
2374.96 2254
2375.42 2167
2375.88 2229
2376.34 2286
2376.80 2293
2377.26 2303
2377.72 2314
2378.18 2323
2378.64 2258
2379.10 2271
2379.56 2343
2380.02 2406
2380.48 2390
2380.94 2325
2381.40 2334
2381.86 2364
2382.32 2283
2382.78 2261
2383.24 2345
2383.70 2363
2384.16 2275
2384.62 2269
2385.08 2215
2385.54 2211
2386.00 2326
2386.47 2261
2386.93 2287
2387.39 2258
2387.85 2257
2388.31 2199
2388.77 2125
2389.23 2219
2389.69 2371
2390.15 2435
2390.62 2415
2391.08 2474
2391.54 2401
2392.00 2367
2392.46 2362
2392.92 2246
2393.38 2237
2393.85 2343
2394.31 2401
2394.77 2420
2395.23 2304
2395.69 2285
2396.16 2460
2396.62 2443
2397.08 2496
2397.54 2640
2398.00 2598
2398.47 2567
2398.93 2582
2399.39 2711
2399.85 2617
2400.31 2610
2400.78 2487
2401.24 2415
2401.70 2418
2402.16 2341
2402.63 2282
2403.09 2217
2403.55 2204
2404.01 2251
2404.48 2290
2404.94 2310
2405.40 2169
2405.86 2261
2406.33 2217
2406.79 2254
2407.25 2284
2407.72 2161
2408.18 2261
2408.64 2255
2409.11 2249
2409.57 2075
2410.03 2079
2410.49 2064
2410.96 2086
2411.42 2008
2411.88 2019
2412.35 1929
2412.81 2074
2413.28 2058
2413.74 2101
2414.20 2028
2414.67 2101
2415.13 2197
2415.59 2069
2416.06 1993
2416.52 2261
2416.98 2255
2417.45 2169
2417.91 2201
2418.38 2207
2418.84 2316
2419.30 2269
2419.77 2193
2420.23 2214
2420.70 2221
2421.16 2247
2421.63 2183
2422.09 2329
2422.55 2281
2423.02 2208
2423.48 2327
2423.95 2259
2424.41 2177
2424.88 2144
2425.34 2199
2425.81 2143
2426.27 2097
2426.74 2108
2427.20 2068
2427.67 2116
2428.13 2053
2428.60 2040
2429.06 1959
2429.53 1888
2429.99 1973
2430.46 2042
2430.92 2039
2431.39 2012
2431.85 2045
2432.32 2016
2432.78 2065
2433.25 2095
2433.71 2075
2434.18 2114
2434.64 2124
2435.11 2076
2435.58 2091
2436.04 2192
2436.51 2146
2436.97 2182
2437.44 2259
2437.90 2289
2438.37 2291
2438.84 2278
2439.30 2279
2439.77 2231
2440.23 2346
2440.70 2377
2441.17 2385
2441.63 2591
2442.10 2577
2442.57 2575
2443.03 2458
2443.50 2361
2443.96 2356
2444.43 2340
2444.90 2298
2445.36 2335
2445.83 2183
2446.30 2132
2446.76 2199
2447.23 2075
2447.70 2156
2448.16 2211
2448.63 2169
2449.10 2160
2449.57 2101
2450.03 2218
2450.50 2171
2450.97 2199
2451.43 2148
2451.90 2154
2452.37 2061
2452.84 2078
2453.30 2013
2453.77 2037
2454.24 2068
2454.71 1963
2455.17 2072
2455.64 2015
2456.11 2015
2456.58 2048
2457.04 2109
2457.51 2167
2457.98 2180
2458.45 2130
2458.91 2023
2459.38 2057
2459.85 1990
2460.32 2022
2460.79 2026
2461.25 2128
2461.72 2169
2462.19 2063
2462.66 2015
2463.13 2064
2463.60 2107
2464.06 2083
2464.53 2068
2465.00 2204
2465.47 2204
2465.94 2196
2466.41 2147
2466.87 2188
2467.34 2228
2467.81 2246
2468.28 2278
2468.75 2315
2469.22 2289
2469.69 2317
2470.16 2312
2470.63 2272
2471.09 2413
2471.56 2328
2472.03 2365
2472.50 2324
2472.97 2198
2473.44 2278
2473.91 2249
2474.38 2259
2474.85 2181
2475.32 2218
2475.79 2186
2476.26 2139
2476.73 2236
2477.20 2216
2477.67 2169
2478.14 2108
2478.60 2107
2479.07 2111
2479.54 2108
2480.01 2165
2480.48 2049
2480.95 2027
2481.42 2014
2481.89 1973
2482.36 1969
2482.83 2067
2483.30 1983
2483.77 1891
2484.25 1906
2484.72 2063
2485.19 2222
2485.66 2188
2486.13 2264
2486.60 2283
2487.07 2438
2487.54 2393
2488.01 2455
2488.48 2443
2488.95 2321
2489.42 2316
2489.89 2278
2490.36 2274
2490.83 2236
2491.30 2188
2491.78 2256
2492.25 2233
2492.72 2198
2493.19 2152
2493.66 2189
2494.13 2175
2494.60 2238
2495.07 2298
2495.55 2260
2496.02 2284
2496.49 2208
2496.96 2182
2497.43 2211
2497.90 2151
2498.37 2184
2498.85 2102
2499.32 2057
2499.79 1973
2500.26 1978
2500.73 1968
2501.20 1966
2501.68 1953
2502.15 1983
2502.62 1951
2503.09 1927
2503.56 1952
2504.04 2056
2504.51 2044
2504.98 2084
2505.45 2115
2505.93 2133
2506.40 2101
2506.87 2174
2507.34 2040
2507.82 2103
2508.29 2119
2508.76 2183
2509.23 2204
2509.71 2345
2510.18 2544
2510.65 2697
2511.12 2874
2511.60 2913
2512.07 3063
2512.54 3105
2513.02 3171
2513.49 3172
2513.96 3139
2514.44 2930
2514.91 2825
2515.38 2677
2515.85 2520
2516.33 2488
2516.80 2345
2517.27 2319
2517.75 2157
2518.22 2252
2518.70 2378
2519.17 2286
2519.64 2244
2520.12 2409
2520.59 2362
2521.06 2373
2521.54 2389
2522.01 2330
2522.49 2366
2522.96 2374
2523.43 2259
2523.91 2210
2524.38 2179
2524.86 2180
2525.33 2313
2525.80 2247
2526.28 2335
2526.75 2376
2527.23 2368
2527.70 2377
2528.18 2273
2528.65 2241
2529.12 2326
2529.60 2258
2530.07 2330
2530.55 2333
2531.02 2315
2531.50 2358
2531.97 2301
2532.45 2241
2532.92 2229
2533.40 2156
2533.87 2329
2534.35 2239
2534.82 2253
2535.30 2158
2535.77 2238
2536.25 2227
2536.72 2092
2537.20 2118
2537.67 2128
2538.15 2225
2538.62 2324
2539.10 2396
2539.57 2330
2540.05 2302
2540.53 2279
2541.00 2396
2541.48 2391
2541.95 2236
2542.43 2271
2542.90 2229
2543.38 2216
2543.86 2212
2544.33 2208
2544.81 2336
2545.28 2406
2545.76 2391
2546.24 2455
2546.71 2610
2547.19 2575
2547.66 2594
2548.14 2740
2548.62 2836
2549.09 2870
2549.57 2746
2550.05 2844
2550.52 2781
2551.00 2705
2551.48 2794
2551.95 2822
2552.43 2766
2552.91 2582
2553.38 2677
2553.86 2621
2554.34 2628
2554.81 2539
2555.29 2335
2555.77 2317
2556.24 2346
2556.72 2363
2557.20 2227
2557.68 2159
2558.15 2229
2558.63 2268
2559.11 2228
2559.58 2220
2560.06 2227
2560.54 2189
2561.02 2142
2561.49 2097
2561.97 2163
2562.45 2201
2562.93 2163
2563.41 2165
2563.88 2063
2564.36 2167
2564.84 2172
2565.32 2114
2565.79 2110
2566.27 2108
2566.75 2087
2567.23 2132
2567.71 2136
2568.18 2128
2568.66 2043
2569.14 2048
2569.62 2051
2570.10 2139
2570.58 2124
2571.05 2119
2571.53 2132
2572.01 2109
2572.49 2050
2572.97 2072
2573.45 2021
2573.93 2098
2574.40 2036
2574.88 2092
2575.36 2078
2575.84 2024
2576.32 2020
2576.80 2181
2577.28 2140
2577.76 2104
2578.24 2096
2578.72 2145
2579.19 2121
2579.67 2100
2580.15 2135
2580.63 2121
2581.11 2158
2581.59 2022
2582.07 2023
2582.55 2013
2583.03 2132
2583.51 2036
2583.99 1973
2584.47 2039
2584.95 2080
2585.43 2052
2585.91 2188
2586.39 2223
2586.87 2253
2587.35 2233
2587.83 2202
2588.31 2174
2588.79 2159
2589.27 2162
2589.75 2223
2590.23 2216
2590.71 2142
2591.19 2168
2591.67 2113
2592.15 2075
2592.63 2077
2593.11 2071
2593.59 2095
2594.07 2105
2594.55 2011
2595.03 1954
2595.51 2001
2595.99 1937
2596.47 1917
2596.96 1895
2597.44 1934
2597.92 2014
2598.40 2002
2598.88 1976
2599.36 2019
2599.84 2072
2600.32 2051
2600.80 1909
2601.28 2016
2601.77 2032
2602.25 2036
2602.73 2070
2603.21 2111
2603.69 2075
2604.17 2098
2604.65 2051
2605.14 2119
2605.62 2107
2606.10 2121
2606.58 2136
2607.06 2084
2607.54 2175
2608.03 2203
2608.51 2226
2608.99 2172
2609.47 2195
2609.95 2261
2610.44 2241
2610.92 2286
2611.40 2348
2611.88 2357
2612.37 2409
2612.85 2454
2613.33 2339
2613.81 2341
2614.29 2321
2614.78 2328
2615.26 2234
2615.74 2204
2616.22 2112
2616.71 2119
2617.19 2132
2617.67 2093
2618.16 2101
2618.64 2068
2619.12 2025
2619.60 2089
2620.09 2070
2620.57 2074
2621.05 2113
2621.54 2056
2622.02 2066
2622.50 2050
2622.99 2128
2623.47 2188
2623.95 2105
2624.44 2171
2624.92 2226
2625.40 2234
2625.89 2265
2626.37 2332
2626.85 2263
2627.34 2238
2627.82 2225
2628.30 2279
2628.79 2289
2629.27 2331
2629.76 2279
2630.24 2250
2630.72 2317
2631.21 2393
2631.69 2307
2632.18 2284
2632.66 2284
2633.14 2234
2633.63 2275
2634.11 2229
2634.60 2212
2635.08 2227
2635.57 2237
2636.05 2151
2636.53 2206
2637.02 2149
2637.50 2185
2637.99 2155
2638.47 2216
2638.96 2198
2639.44 2201
2639.93 2225
2640.41 2219
2640.90 2322
2641.38 2236
2641.87 2269
2642.35 2233
2642.84 2191
2643.32 2232
2643.81 2233
2644.29 2137
2644.78 2189
2645.26 2139
2645.75 2088
2646.23 2024
2646.72 2062
2647.20 2067
2647.69 2022
2648.18 2083
2648.66 2148
2649.15 2148
2649.63 2153
2650.12 2216
2650.60 2094
2651.09 2113
2651.58 2218
2652.06 2241
2652.55 2252
2653.03 2283
2653.52 2246
2654.01 2380
2654.49 2422
2654.98 2548
2655.46 2551
2655.95 2633
2656.44 2607
2656.92 2617
2657.41 2624
2657.90 2680
2658.38 2723
2658.87 2633
2659.36 2479
2659.84 2486
2660.33 2483
2660.82 2413
2661.30 2422
2661.79 2361
2662.28 2354
2662.76 2275
2663.25 2271
2663.74 2276
2664.22 2149
2664.71 2193
2665.20 2200
2665.68 2177
2666.17 2172
2666.66 2194
2667.15 2189
2667.63 2179
2668.12 2206
2668.61 2194
2669.10 2209
2669.58 2147
2670.07 2150
2670.56 2179
2671.05 2190
2671.53 2226
2672.02 2195
2672.51 2228
2673.00 2362
2673.48 2351
2673.97 2284
2674.46 2331
2674.95 2344
2675.44 2430
2675.92 2410
2676.41 2458
2676.90 2367
2677.39 2291
2677.88 2256
2678.37 2203
2678.85 2162
2679.34 2252
2679.83 2187
2680.32 2129
2680.81 2152
2681.30 2105
2681.79 2155
2682.27 2123
2682.76 2234
2683.25 2203
2683.74 2173
2684.23 2195
2684.72 2218
2685.21 2071
2685.70 2120
2686.18 2031
2686.67 1979
2687.16 2112
2687.65 2063
2688.14 2004
2688.63 2067
2689.12 2081
2689.61 2057
2690.10 2077
2690.59 2138
2691.08 2171
2691.57 2171
2692.06 2176
2692.55 2271
2693.04 2329
2693.53 2240
2694.02 2332
2694.51 2318
2694.99 2367
2695.48 2280
2695.97 2332
2696.46 2391
2696.95 2378
2697.44 2309
2697.93 2220
2698.42 2192
2698.92 2219
2699.41 2211
2699.90 2128
2700.39 2128
2700.88 2065
2701.37 2176
2701.86 2084
2702.35 2107
2702.84 2106
2703.33 2104
2703.82 2108
2704.31 2105
2704.80 2130
2705.29 2142
2705.78 2123
2706.27 2108
2706.76 2058
2707.25 2129
2707.75 2136
2708.24 2088
2708.73 2147
2709.22 2133
2709.71 2037
2710.20 2001
2710.69 1950
2711.18 2021
2711.68 2015
2712.17 2038
2712.66 2129
2713.15 2058
2713.64 1998
2714.13 2057
2714.62 2045
2715.12 1990
2715.61 1989
2716.10 2003
2716.59 1966
2717.08 1901
2717.57 1956
2718.07 1846
2718.56 1952
2719.05 1959
2719.54 1937
2720.03 2106
2720.53 2063
2721.02 2127
2721.51 2125
2722.00 2159
2722.50 2305
2722.99 2224
2723.48 2228
2723.97 2235
2724.47 2141
2724.96 2140
2725.45 2246
2725.94 2218
2726.44 2017
2726.93 2092
2727.42 2096
2727.91 2211
2728.41 2277
2728.90 2250
2729.39 2298
2729.89 2238
2730.38 2202
2730.87 2301
2731.37 2364
2731.86 2365
2732.35 2496
2732.84 2432
2733.34 2557
2733.83 2695
2734.32 2654
2734.82 2700
2735.31 2796
2735.81 2727
2736.30 2661
2736.79 2705
2737.29 2721
2737.78 2575
2738.27 2618
2738.77 2536
2739.26 2450
2739.75 2437
2740.25 2331
2740.74 2217
2741.24 2157
2741.73 2159
2742.22 2250
2742.72 2112
2743.21 2048
2743.71 2079
2744.20 2093
2744.70 2174
2745.19 2102
2745.68 2089
2746.18 1989
2746.67 2024
2747.17 2074
2747.66 2223
2748.16 2028
2748.65 2056
2749.15 2124
2749.64 2121
2750.14 2094
2750.63 2059
2751.13 1996
2751.62 2015
2752.12 2011
2752.61 1965
2753.11 1926
2753.60 1932
2754.10 1994
2754.59 1994
2755.09 2060
2755.58 2154
2756.08 2188
2756.57 2097
2757.07 2157
2757.56 2166
2758.06 2146
2758.56 2235
2759.05 2192
2759.55 2301
2760.04 2246
2760.54 2284
2761.03 2350
2761.53 2271
2762.03 2190
2762.52 2275
2763.02 2335
2763.51 2294
2764.01 2277
2764.51 2330
2765.00 2322
2765.50 2246
2765.99 2163
2766.49 2131
2766.99 2138
2767.48 2165
2767.98 2130
2768.48 2182
2768.97 2136
2769.47 2054
2769.97 2092
2770.46 2067
2770.96 2039
2771.46 2189
2771.95 2275
2772.45 2196
2772.95 2185
2773.44 2085
2773.94 2053
2774.44 2156
2774.93 2191
2775.43 2099
2775.93 2005
2776.43 2048
2776.92 2028
2777.42 2219
2777.92 2197
2778.41 2094
2778.91 2101
2779.41 2140
2779.91 2170
2780.40 2136
2780.90 2113
2781.40 2115
2781.90 2080
2782.39 2016
2782.89 2101
2783.39 2107
2783.89 2150
2784.39 2154
2784.88 2243
2785.38 2234
2785.88 2288
2786.38 2280
2786.88 2264
2787.37 2332
2787.87 2380
2788.37 2265
2788.87 2288
2789.37 2224
2789.87 2256
2790.36 2232
2790.86 2168
2791.36 2238
2791.86 2157
2792.36 2171
2792.86 2244
2793.36 2291
2793.85 2203
2794.35 2203
2794.85 2262
2795.35 2267
2795.85 2257
2796.35 2270
2796.85 2293
2797.35 2302
2797.85 2305
2798.34 2231
2798.84 2363
2799.34 2251
2799.84 2278
2800.34 2206
2800.84 2247
2801.34 2044
2801.84 2031
2802.34 2114
2802.84 2080
2803.34 2112
2803.84 2060
2804.34 2025
2804.84 2044
2805.34 2188
2805.84 2146
2806.34 2154
2806.84 2059
2807.34 2163
2807.84 2132
2808.34 2246
2808.84 2228
2809.34 2233
2809.84 2262
2810.34 2331
2810.84 2434
2811.34 2743
2811.84 2841
2812.34 2889
2812.84 2992
2813.34 3022
2813.84 3125
2814.34 3145
2814.84 3052
2815.34 2869
2815.84 2871
2816.34 2767
2816.84 2580
2817.34 2490
2817.85 2496
2818.35 2483
2818.85 2305
2819.35 2320
2819.85 2231
2820.35 2137
2820.85 2153
2821.35 2215
2821.85 2095
2822.35 2087
2822.86 2032
2823.36 2030
2823.86 2060
2824.36 2002
2824.86 2018
2825.36 1994
2825.87 1999
2826.37 1993
2826.87 2026
2827.37 2039
2827.87 1974
2828.37 1988
2828.88 2023
2829.38 1982
2829.88 1987
2830.38 2047
2830.88 2030
2831.39 2003
2831.89 2104
2832.39 2139
2832.89 2141
2833.39 2223
2833.90 2266
2834.40 2234
2834.90 2197
2835.40 2161
2835.91 2191
2836.41 2302
2836.91 2181
2837.41 2211
2837.92 2221
2838.42 2222
2838.92 2139
2839.42 2164
2839.93 2206
2840.43 2157
2840.93 2217
2841.44 2086
2841.94 2107
2842.44 2170
2842.95 2128
2843.45 2156
2843.95 2122
2844.45 2150
2844.96 2215
2845.46 2173
2845.96 2172
2846.47 2172
2846.97 2188
2847.48 2145
2847.98 2211
2848.48 2337
2848.99 2204
2849.49 2056
2849.99 2154
2850.50 2187
2851.00 2219
2851.50 2211
2852.01 2195
2852.51 2195
2853.02 2223
2853.52 2190
2854.02 2077
2854.53 2156
2855.03 2124
2855.54 2173
2856.04 2251
2856.55 2423
2857.05 2523
2857.55 2571
2858.06 2692
2858.56 2686
2859.07 2682
2859.57 2745
2860.08 2661
2860.58 2640
2861.09 2603
2861.59 2520
2862.10 2474
2862.60 2378
2863.11 2334
2863.61 2277
2864.12 2213
2864.62 2190
2865.13 2221
2865.63 2248
2866.14 2127
2866.64 2066
2867.15 2091
2867.65 2043
2868.16 2121
2868.66 2146
2869.17 2088
2869.67 2137
2870.18 2233
2870.68 2183
2871.19 2255
2871.69 2273
2872.20 2394
2872.71 2444
2873.21 2458
2873.72 2428
2874.22 2434
2874.73 2547
2875.24 2414
2875.74 2329
2876.25 2362
2876.75 2304
2877.26 2230
2877.77 2240
2878.27 2181
2878.78 2035
2879.28 2069
2879.79 2177
2880.30 2249
2880.80 2235
2881.31 2135
2881.82 2227
2882.32 2129
2882.83 2139
2883.34 2163
2883.84 2219
2884.35 2235
2884.86 2329
2885.36 2305
2885.87 2357
2886.38 2482
2886.88 2401
2887.39 2474
2887.90 2491
2888.41 2452
2888.91 2505
2889.42 2444
2889.93 2397
2890.43 2475
2890.94 2378
2891.45 2417
2891.96 2364
2892.46 2425
2892.97 2553
2893.48 2486
2893.99 2542
2894.49 2479
2895.00 2462
2895.51 2549
2896.02 2532
2896.53 2500
2897.03 2404
2897.54 2366
2898.05 2409
2898.56 2389
2899.07 2393
2899.57 2379
2900.08 2437
2900.59 2430
2901.10 2501
2901.61 2539
2902.11 2537
2902.62 2601
2903.13 2655
2903.64 2755
2904.15 2931
2904.66 2968
2905.16 2930
2905.67 3084
2906.18 3060
2906.69 3155
2907.20 3206
2907.71 3158
2908.22 3006
2908.73 2789
2909.24 2669
2909.74 2740
2910.25 2490
2910.76 2377
2911.27 2372
2911.78 2407
2912.29 2374
2912.80 2291
2913.31 2274
2913.82 2252
2914.33 2241
2914.84 2268
2915.35 2229
2915.86 2323
2916.36 2289
2916.87 2357
2917.38 2412
2917.89 2428
2918.40 2597
2918.91 2659
2919.42 2834
2919.93 2828
2920.44 3033
2920.95 3056
2921.46 3149
2921.97 3206
2922.48 3297
2922.99 3232
2923.50 3217
2924.01 3106
2924.52 2983
2925.03 2905
2925.54 2775
2926.05 2613
2926.57 2590
2927.08 2470
2927.59 2518
2928.10 2428
2928.61 2315
2929.12 2267
2929.63 2257
2930.14 2330
2930.65 2328
2931.16 2230
2931.67 2339
2932.18 2331
2932.69 2266
2933.20 2407
2933.72 2283
2934.23 2274
2934.74 2353
2935.25 2287
2935.76 2328
2936.27 2374
2936.78 2389
2937.29 2504
2937.81 2586
2938.32 2653
2938.83 2898
2939.34 3242
2939.85 3554
2940.36 3751
2940.88 3943
2941.39 4153
2941.90 4303
2942.41 4320
2942.92 4206
2943.43 4028
2943.95 3905
2944.46 3697
2944.97 3541
2945.48 3400
2945.99 3104
2946.51 2866
2947.02 2806
2947.53 2706
2948.04 2667
2948.56 2575
2949.07 2450
2949.58 2416
2950.09 2421
2950.61 2393
2951.12 2350
2951.63 2417
2952.14 2396
2952.66 2339
2953.17 2266
2953.68 2257
2954.19 2241
2954.71 2232
2955.22 2204
2955.73 2151
2956.25 2200
2956.76 2266
2957.27 2263
2957.79 2113
2958.30 2223
2958.81 2255
2959.33 2193
2959.84 2251
2960.35 2310
2960.87 2228
2961.38 2218
2961.89 2280
2962.41 2271
2962.92 2341
2963.43 2315
2963.95 2395
2964.46 2335
2964.97 2348
2965.49 2406
2966.00 2474
2966.52 2484
2967.03 2523
2967.54 2537
2968.06 2553
2968.57 2724
2969.09 2718
2969.60 2757
2970.12 2724
2970.63 2769
2971.14 2723
2971.66 2651
2972.17 2618
2972.69 2605
2973.20 2526
2973.72 2406
2974.23 2409
2974.75 2475
2975.26 2330
2975.77 2451
2976.29 2506
2976.80 2564
2977.32 2514
2977.83 2551
2978.35 2533
2978.86 2655
2979.38 2606
2979.89 2650
2980.41 2705
2980.92 2777
2981.44 2747
2981.95 2695
2982.47 2716
2982.99 2751
2983.50 2727
2984.02 2890
2984.53 2934
2985.05 2879
2985.56 2879
2986.08 2865
2986.59 2976
2987.11 3063
2987.63 2970
2988.14 2956
2988.66 3031
2989.17 3078
2989.69 3028
2990.20 3100
2990.72 2963
2991.24 2981
2991.75 3079
2992.27 2913
2992.79 2952
2993.30 3000
2993.82 2962
2994.33 3014
2994.85 3078
2995.37 3307
2995.88 3364
2996.40 3638
2996.92 3820
2997.43 3902
2997.95 3824
2998.47 3992
2998.98 4165
2999.50 4248
3000.02 4231
3000.53 4022
3001.05 4029
3001.57 4280
3002.08 4706
3002.60 5209
3003.12 6003
3003.64 7057
3004.15 8062
3004.67 9138
3005.19 9944
3005.70 10323
3006.22 10575
3006.74 10638
3007.26 9779
3007.77 8838
3008.29 7623
3008.81 6609
3009.33 5838
3009.84 5082
3010.36 4582
3010.88 4032
3011.40 3879
3011.92 3550
3012.43 3497
3012.95 3489
3013.47 3264
3013.99 3224
3014.50 3284
3015.02 3209
3015.54 3193
3016.06 3254
3016.58 3178
3017.10 3207
3017.61 3099
3018.13 3017
3018.65 3041
3019.17 3001
3019.69 3057
3020.21 2970
3020.73 2981
3021.24 2967
3021.76 3007
3022.28 3003
3022.80 2943
3023.32 2966
3023.84 2946
3024.36 2972
3024.88 2947
3025.39 3026
3025.91 3120
3026.43 2959
3026.95 2946
3027.47 2845
3027.99 2830
3028.51 2717
3029.03 2714
3029.55 2627
3030.07 2588
3030.59 2666
3031.11 2678
3031.63 2670
3032.15 2673
3032.66 2562
3033.18 2609
3033.70 2756
3034.22 2658
3034.74 2554
3035.26 2574
3035.78 2619
3036.30 2686
3036.82 2671
3037.34 2605
3037.86 2772
3038.38 2820
3038.90 2685
3039.42 2693
3039.94 2565
3040.46 2529
3040.98 2657
3041.51 2658
3042.03 2676
3042.55 2510
3043.07 2534
3043.59 2673
3044.11 2662
3044.63 2533
3045.15 2482
3045.67 2548
3046.19 2627
3046.71 2642
3047.23 2605
3047.75 2619
3048.27 2634
3048.79 2645
3049.32 2644
3049.84 2534
3050.36 2610
3050.88 2688
3051.40 2704
3051.92 2641
3052.44 2566
3052.96 2614
3053.49 2607
3054.01 2619
3054.53 2683
3055.05 2617
3055.57 2622
3056.09 2642
3056.62 2738
3057.14 2667
3057.66 2722
3058.18 2747
3058.70 2777
3059.22 2745
3059.75 2767
3060.27 2813
3060.79 2767
3061.31 2676
3061.83 2726
3062.36 2698
3062.88 2815
3063.40 2911
3063.92 2817
3064.45 2899
3064.97 2769
3065.49 2967
3066.01 3060
3066.54 3109
3067.06 3242
3067.58 3408
3068.10 3558
3068.63 3564
3069.15 3626
3069.67 3624
3070.19 3593
3070.72 3523
3071.24 3502
3071.76 3391
3072.29 3366
3072.81 3397
3073.33 3275
3073.85 3276
3074.38 3250
3074.90 3260
3075.42 3456
3075.95 3274
3076.47 3359
3076.99 3555
3077.52 3671
3078.04 3739
3078.57 3864
3079.09 4032
3079.61 4133
3080.14 4158
3080.66 4190
3081.18 4401
3081.71 4403
3082.23 4391
3082.76 4363
3083.28 4446
3083.80 4251
3084.33 4107
3084.85 4085
3085.38 4012
3085.90 4040
3086.42 3966
3086.95 3957
3087.47 4162
3088.00 4523
3088.52 5111
3089.05 5848
3089.57 6590
3090.09 7451
3090.62 7807
3091.14 7913
3091.67 7965
3092.19 7329
3092.72 7032
3093.24 6572
3093.77 6169
3094.29 5644
3094.82 5588
3095.34 5423
3095.87 5486
3096.39 5483
3096.92 5582
3097.44 5400
3097.97 5445
3098.49 5496
3099.02 5374
3099.54 5436
3100.07 5436
3100.59 5813
3101.12 6585
3101.64 7842
3102.17 9002
3102.70 10442
3103.22 11534
3103.75 12363
3104.27 12667
3104.80 12368
3105.32 10921
3105.85 9778
3106.38 8819
3106.90 7666
3107.43 6431
3107.95 5573
3108.48 5178
3109.01 4704
3109.53 4250
3110.06 3995
3110.58 3932
3111.11 3801
3111.64 3764
3112.16 3682
3112.69 3553
3113.22 3443
3113.74 3394
3114.27 3369
3114.80 3156
3115.32 3103
3115.85 2975
3116.38 2979
3116.90 2959
3117.43 2862
3117.96 2889
3118.48 2908
3119.01 2775
3119.54 2823
3120.06 2969
3120.59 3081
3121.12 3262
3121.65 3291
3122.17 3371
3122.70 3476
3123.23 3302
3123.76 3270
3124.28 3426
3124.81 3303
3125.34 3224
3125.87 3220
3126.39 3182
3126.92 3128
3127.45 3151
3127.98 3150
3128.50 3145
3129.03 3046
3129.56 2985
3130.09 2979
3130.62 2920
3131.14 2820
3131.67 2796
3132.20 2759
3132.73 2609
3133.26 2725
3133.78 2736
3134.31 2769
3134.84 2780
3135.37 2874
3135.90 2899
3136.43 2841
3136.95 2891
3137.48 2791
3138.01 2787
3138.54 2763
3139.07 2713
3139.60 2659
3140.13 2588
3140.65 2522
3141.18 2578
3141.71 2499
3142.24 2371
3142.77 2384
3143.30 2452
3143.83 2424
3144.36 2404
3144.89 2433
3145.42 2410
3145.94 2472
3146.47 2550
3147.00 2467
3147.53 2528
3148.06 2536
3148.59 2643
3149.12 2584
3149.65 2624
3150.18 2773
3150.71 2794
3151.24 2701
3151.77 2566
3152.30 2489
3152.83 2551
3153.36 2591
3153.89 2629
3154.42 2483
3154.95 2595
3155.48 2637
3156.01 2618
3156.54 2559
3157.07 2528
3157.60 2602
3158.13 2596
3158.66 2516
3159.19 2523
3159.72 2432
3160.25 2527
3160.78 2534
3161.31 2428
3161.84 2560
3162.37 2589
3162.90 2492
3163.43 2517
3163.97 2445
3164.50 2436
3165.03 2422
3165.56 2455
3166.09 2451
3166.62 2362
3167.15 2361
3167.68 2407
3168.21 2427
3168.74 2365
3169.28 2279
3169.81 2331
3170.34 2238
3170.87 2327
3171.40 2367
3171.93 2323
3172.46 2366
3172.99 2455
3173.53 2555
3174.06 2536
3174.59 2524
3175.12 2504
3175.65 2640
3176.18 2603
3176.72 2478
3177.25 2456
3177.78 2385
3178.31 2453
3178.84 2329
3179.38 2175
3179.91 2297
3180.44 2290
3180.97 2229
3181.50 2260
3182.04 2205
3182.57 2153
3183.10 2177
3183.63 2171
3184.17 2141
3184.70 2158
3185.23 2093
3185.76 2201
3186.30 2216
3186.83 2297
3187.36 2242
3187.89 2158
3188.43 2120
3188.96 2187
3189.49 2175
3190.03 2157
3190.56 2139
3191.09 2217
3191.63 2273
3192.16 2176
3192.69 2163
3193.22 2229
3193.76 2258
3194.29 2239
3194.82 2178
3195.36 2173
3195.89 2287
3196.43 2260
3196.96 2262
3197.49 2249
3198.03 2259
3198.56 2279
3199.09 2329
3199.63 2511
3200.16 2626
3200.69 2511
3201.23 2488
3201.76 2511
3202.30 2531
3202.83 2426
3203.36 2463
3203.90 2520
3204.43 2487
3204.97 2391
3205.50 2377
3206.04 2435
3206.57 2484
3207.10 2672
3207.64 2730
3208.17 2803
3208.71 3075
3209.24 3157
3209.78 3279
3210.31 3552
3210.85 3871
3211.38 3668
3211.91 3813
3212.45 3733
3212.98 3647
3213.52 3451
3214.05 3241
3214.59 3160
3215.12 2987
3215.66 2831
3216.19 2640
3216.73 2470
3217.26 2450
3217.80 2358
3218.34 2274
3218.87 2265
3219.41 2244
3219.94 2194
3220.48 2188
3221.01 2339
3221.55 2334
3222.08 2421
3222.62 2573
3223.15 2833
3223.69 2938
3224.23 3104
3224.76 3279
3225.30 3157
3225.83 3157
3226.37 3230
3226.91 3152
3227.44 3102
3227.98 3025
3228.51 2903
3229.05 2871
3229.59 2827
3230.12 2665
3230.66 2569
3231.20 2691
3231.73 2745
3232.27 2603
3232.81 2588
3233.34 2518
3233.88 2556
3234.41 2663
3234.95 2728
3235.49 2678
3236.02 2643
3236.56 2766
3237.10 2944
3237.64 2987
3238.17 3133
3238.71 3005
3239.25 3044
3239.78 3051
3240.32 3087
3240.86 3054
3241.39 2920
3241.93 2868
3242.47 2903
3243.01 2919
3243.54 2969
3244.08 2914
3244.62 2913
3245.16 3036
3245.69 2947
3246.23 3003
3246.77 3105
3247.31 3051
3247.84 3034
3248.38 3148
3248.92 3282
3249.46 3353
3250.00 3589
3250.53 4066
3251.07 4542
3251.61 5596
3252.15 6842
3252.69 8015
3253.22 8881
3253.76 9170
3254.30 9320
3254.84 9054
3255.38 8607
3255.92 7622
3256.45 6643
3256.99 6011
3257.53 5232
3258.07 4586
3258.61 4216
3259.15 3890
3259.69 3755
3260.23 3548
3260.76 3650
3261.30 3814
3261.84 3949
3262.38 4051
3262.92 4044
3263.46 4040
3264.00 4153
3264.54 4086
3265.08 3727
3265.62 3596
3266.15 3673
3266.69 3597
3267.23 3297
3267.77 3059
3268.31 3027
3268.85 2964
3269.39 2899
3269.93 2854
3270.47 2883
3271.01 2896
3271.55 2980
3272.09 2930
3272.63 2901
3273.17 2997
3273.71 2938
3274.25 3068
3274.79 2964
3275.33 2939
3275.87 2915
3276.41 2892
3276.95 2956
3277.49 3023
3278.03 2955
3278.57 2920
3279.11 3074
3279.65 3051
3280.19 3093
3280.73 3117
3281.27 3083
3281.81 3077
3282.35 3138
3282.89 3068
3283.43 3148
3283.97 3115
3284.52 3029
3285.06 3024
3285.60 2961
3286.14 2967
3286.68 3036
3287.22 3157
3287.76 3011
3288.30 2955
3288.84 3027
3289.38 3141
3289.93 3218
3290.47 3071
3291.01 3321
3291.55 3518
3292.09 3619
3292.63 3675
3293.17 3786
3293.72 4170
3294.26 4374
3294.80 4564
3295.34 4840
3295.88 5259
3296.42 5591
3296.97 5864
3297.51 5731
3298.05 5523
3298.59 5437
3299.13 4959
3299.68 4677
3300.22 4317
3300.76 4187
3301.30 3970
3301.84 3699
3302.39 3665
3302.93 3537
3303.47 3488
3304.01 3392
3304.56 3393
3305.10 3347
3305.64 3313
3306.18 3285
3306.73 3249
3307.27 3390
3307.81 3345
3308.35 3266
3308.90 3437
3309.44 3655
3309.98 3815
3310.52 3803
3311.07 3853
3311.61 3857
3312.15 3840
3312.70 3734
3313.24 3826
3313.78 3804
3314.33 3821
3314.87 3966
3315.41 4015
3315.96 4178
3316.50 4128
3317.04 4357
3317.59 4682
3318.13 4961
3318.67 5231
3319.22 5524
3319.76 5761
3320.30 5817
3320.85 5879
3321.39 5843
3321.94 5459
3322.48 5223
3323.02 4947
3323.57 4556
3324.11 4383
3324.66 4239
3325.20 4017
3325.74 3754
3326.29 3639
3326.83 3595
3327.38 3597
3327.92 3537
3328.47 3542
3329.01 3376
3329.55 3381
3330.10 3358
3330.64 3362
3331.19 3635
3331.73 3693
3332.28 3957
3332.82 4623
3333.37 5540
3333.91 6600
3334.46 7658
3335.00 9015
3335.55 9957
3336.09 10619
3336.64 11204
3337.18 11340
3337.73 10965
3338.27 10280
3338.82 9533
3339.36 8567
3339.91 7534
3340.45 6556
3341.00 5802
3341.54 5099
3342.09 4485
3342.63 4004
3343.18 3702
3343.73 3276
3344.27 3084
3344.82 2953
3345.36 2982
3345.91 2985
3346.45 2897
3347.00 2859
3347.55 2867
3348.09 2916
3348.64 2996
3349.18 2938
3349.73 2876
3350.28 2794
3350.82 2764
3351.37 2770
3351.92 2695
3352.46 2537
3353.01 2561
3353.55 2664
3354.10 2692
3354.65 2605
3355.19 2473
3355.74 2669
3356.29 2521
3356.83 2454
3357.38 2469
3357.93 2521
3358.47 2546
3359.02 2523
3359.57 2421
3360.12 2433
3360.66 2551
3361.21 2597
3361.76 2541
3362.30 2642
3362.85 2625
3363.40 2500
3363.95 2513
3364.49 2639
3365.04 2628
3365.59 2603
3366.14 2585
3366.68 2597
3367.23 2537
3367.78 2549
3368.33 2454
3368.87 2526
3369.42 2528
3369.97 2524
3370.52 2545
3371.06 2515
3371.61 2600
3372.16 2665
3372.71 2775
3373.26 2849
3373.80 2918
3374.35 2849
3374.90 2730
3375.45 2791
3376.00 2864
3376.54 2783
3377.09 2629
3377.64 2542
3378.19 2487
3378.74 2448
3379.29 2437
3379.84 2421
3380.38 2345
3380.93 2383
3381.48 2298
3382.03 2409
3382.58 2398
3383.13 2343
3383.68 2268
3384.23 2220
3384.77 2273
3385.32 2230
3385.87 2175
3386.42 2273
3386.97 2370
3387.52 2272
3388.07 2318
3388.62 2241
3389.17 2289
3389.72 2325
3390.27 2309
3390.82 2431
3391.37 2363
3391.92 2309
3392.46 2261
3393.01 2263
3393.56 2345
3394.11 2371
3394.66 2269
3395.21 2234
3395.76 2197
3396.31 2257
3396.86 2287
3397.41 2253
3397.96 2275
3398.51 2412
3399.06 2343
3399.61 2495
3400.16 2443
3400.71 2337
3401.26 2333
3401.81 2219
3402.37 2259
3402.92 2261
3403.47 2199
3404.02 2175
3404.57 2213
3405.12 2277
3405.67 2172
3406.22 2166
3406.77 2224
3407.32 2190
3407.87 2166
3408.42 2139
3408.97 2205
3409.52 2196
3410.08 2197
3410.63 2246
3411.18 2328
3411.73 2499
3412.28 2391
3412.83 2387
3413.38 2436
3413.93 2332
3414.48 2409
3415.04 2494
3415.59 2518
3416.14 2611
3416.69 2675
3417.24 2851
3417.79 3081
3418.35 3194
3418.90 3200
3419.45 3365
3420.00 3318
3420.55 3220
3421.10 3040
3421.66 3061
3422.21 2854
3422.76 2726
3423.31 2700
3423.86 2774
3424.42 2668
3424.97 2723
3425.52 2725
3426.07 2629
3426.63 2566
3427.18 2637
3427.73 2403
3428.28 2309
3428.84 2396
3429.39 2417
3429.94 2456
3430.49 2366
3431.05 2391
3431.60 2352
3432.15 2354
3432.70 2397
3433.26 2510
3433.81 2520
3434.36 2506
3434.92 2545
3435.47 2736
3436.02 2576
3436.58 2598
3437.13 2675
3437.68 2731
3438.24 2744
3438.79 2597
3439.34 2642
3439.90 2662
3440.45 2485
3441.00 2476
3441.56 2537
3442.11 2448
3442.66 2436
3443.22 2373
3443.77 2364
3444.32 2348
3444.88 2347
3445.43 2393
3445.99 2328
3446.54 2396
3447.09 2419
3447.65 2412
3448.20 2292
3448.76 2320
3449.31 2381
3449.86 2327
3450.42 2346
3450.97 2260
3451.53 2266
3452.08 2293
3452.64 2261
3453.19 2235
3453.75 2255
3454.30 2377
3454.85 2353
3455.41 2327
3455.96 2265
3456.52 2234
3457.07 2293
3457.63 2322
3458.18 2344
3458.74 2403
3459.29 2347
3459.85 2371
3460.40 2403
3460.96 2282
3461.51 2293
3462.07 2422
3462.62 2551
3463.18 2555
3463.73 2527
3464.29 2603
3464.85 2649
3465.40 2597
3465.96 2673
3466.51 2663
3467.07 2714
3467.62 2778
3468.18 2782
3468.73 2879
3469.29 2939
3469.85 2946
3470.40 3080
3470.96 3163
3471.51 3165
3472.07 3234
3472.63 3182
3473.18 3223
3473.74 3103
3474.29 3140
3474.85 3164
3475.41 3208
3475.96 3039
3476.52 3053
3477.08 3023
3477.63 3226
3478.19 3210
3478.75 3140
3479.30 3193
3479.86 3202
3480.42 3332
3480.97 3347
3481.53 3447
3482.09 3427
3482.64 3514
3483.20 3450
3483.76 3628
3484.31 3741
3484.87 3981
3485.43 3956
3485.98 4176
3486.54 4071
3487.10 4018
3487.66 4160
3488.21 4622
3488.77 4864
3489.33 5761
3489.89 6893
3490.44 8668
3491.00 10678
3491.56 13247
3492.12 15781
3492.67 17664
3493.23 18462
3493.79 18266
3494.35 16931
3494.90 15027
3495.46 13012
3496.02 11054
3496.58 9348
3497.14 7779
3497.69 6688
3498.25 5811
3498.81 5271
3499.37 5026
3499.93 4939
3500.49 4944
3501.04 4915
3501.60 5124
3502.16 5406
3502.72 6033
3503.28 6599
3503.84 7494
3504.39 8070
3504.95 8271
3505.51 8794
3506.07 9064
3506.63 8908
3507.19 8424
3507.75 7878
3508.31 7156
3508.86 6541
3509.42 5901
3509.98 5269
3510.54 4983
3511.10 4600
3511.66 4400
3512.22 4070
3512.78 4001
3513.34 3848
3513.90 3689
3514.46 3431
3515.02 3369
3515.58 3186
3516.13 3026
3516.69 2869
3517.25 2865
3517.81 2917
3518.37 2859
3518.93 2810
3519.49 2765
3520.05 2689
3520.61 2765
3521.17 2738
3521.73 2619
3522.29 2668
3522.85 2764
3523.41 2766
3523.97 2737
3524.53 2782
3525.09 2883
3525.65 2800
3526.21 2782
3526.77 2808
3527.33 2904
3527.89 2907
3528.46 2703
3529.02 2808
3529.58 2832
3530.14 2854
3530.70 2923
3531.26 2943
3531.82 2919
3532.38 2784
3532.94 2878
3533.50 2917
3534.06 2905
3534.62 2926
3535.18 2886
3535.75 2927
3536.31 2786
3536.87 2915
3537.43 2759
3537.99 2722
3538.55 2627
3539.11 2696
3539.67 2641
3540.24 2670
3540.80 2606
3541.36 2576
3541.92 2722
3542.48 2735
3543.04 2800
3543.61 2746
3544.17 2769
3544.73 2826
3545.29 2763
3545.85 2787
3546.41 2713
3546.98 2560
3547.54 2614
3548.10 2700
3548.66 2679
3549.23 2530
3549.79 2524
3550.35 2617
3550.91 2540
3551.47 2606
3552.04 2654
3552.60 2638
3553.16 2562
3553.72 2679
3554.29 2556
3554.85 2509
3555.41 2525
3555.97 2499
3556.54 2346
3557.10 2306
3557.66 2426
3558.23 2401
3558.79 2341
3559.35 2336
3559.91 2312
3560.48 2400
3561.04 2368
3561.60 2326
3562.17 2387
3562.73 2571
3563.29 2560
3563.86 2673
3564.42 2756
3564.98 2875
3565.55 3001
3566.11 3002
3566.67 3107
3567.24 3123
3567.80 2980
3568.36 2920
3568.93 2871
3569.49 2729
3570.06 2651
3570.62 2610
3571.18 2537
3571.75 2362
3572.31 2355
3572.88 2286
3573.44 2388
3574.00 2387
3574.57 2369
3575.13 2397
3575.70 2469
3576.26 2467
3576.82 2578
3577.39 2669
3577.95 2712
3578.52 2788
3579.08 2747
3579.65 2651
3580.21 2551
3580.78 2571
3581.34 2421
3581.91 2462
3582.47 2384
3583.04 2360
3583.60 2322
3584.17 2363
3584.73 2379
3585.30 2462
3585.86 2266
3586.43 2236
3586.99 2276
3587.56 2226
3588.12 2222
3588.69 2277
3589.25 2216
3589.82 2297
3590.38 2326
3590.95 2322
3591.51 2292
3592.08 2388
3592.64 2320
3593.21 2361
3593.78 2357
3594.34 2422
3594.91 2435
3595.47 2435
3596.04 2396
3596.60 2479
3597.17 2451
3597.74 2521
3598.30 2391
3598.87 2401
3599.43 2382
3600.00 2337
3600.57 2261
3601.13 2269
3601.70 2280
3602.27 2299
3602.83 2210
3603.40 2180
3603.96 2182
3604.53 2278
3605.10 2208
3605.66 2064
3606.23 2051
3606.80 2040
3607.36 2012
3607.93 1906
3608.50 1911
3609.07 1981
3609.63 1946
3610.20 1989
3610.77 2040
3611.33 1932
3611.90 1894
3612.47 1949
3613.03 1942
3613.60 1962
3614.17 1992
3614.74 2096
3615.30 2266
3615.87 2414
3616.44 2609
3617.01 2883
3617.57 3259
3618.14 3481
3618.71 3487
3619.28 3649
3619.84 3512
3620.41 3326
3620.98 3269
3621.55 3199
3622.12 3033
3622.68 2811
3623.25 2581
3623.82 2499
3624.39 2295
3624.96 2154
3625.52 2210
3626.09 2138
3626.66 2069
3627.23 1952
3627.80 2010
3628.37 2071
3628.93 2063
3629.50 1981
3630.07 2061
3630.64 1966
3631.21 1991
3631.78 1999
3632.34 2086
3632.91 2069
3633.48 2043
3634.05 2009
3634.62 1990
3635.19 2018
3635.76 2084
3636.33 2107
3636.90 1995
3637.47 1990
3638.03 1987
3638.60 1977
3639.17 2104
3639.74 2162
3640.31 2155
3640.88 2311
3641.45 2500
3642.02 2654
3642.59 2672
3643.16 2637
3643.73 2506
3644.30 2550
3644.87 2529
3645.44 2465
3646.01 2361
3646.58 2396
3647.15 2252
3647.72 2269
3648.29 2296
3648.86 2204
3649.43 2223
3650.00 2275
3650.57 2267
3651.14 2249
3651.71 2377
3652.28 2339
3652.85 2437
3653.42 2482
3653.99 2384
3654.56 2454
3655.13 2384
3655.70 2370
3656.27 2325
3656.84 2376
3657.41 2386
3657.98 2420
3658.55 2394
3659.12 2457
3659.69 2595
3660.27 2712
3660.84 2785
3661.41 2663
3661.98 2607
3662.55 2632
3663.12 2471
3663.69 2456
3664.26 2489
3664.83 2438
3665.41 2458
3665.98 2521
3666.55 2580
3667.12 2645
3667.69 2576
3668.26 2627
3668.83 2504
3669.41 2557
3669.98 2431
3670.55 2413
3671.12 2335
3671.69 2283
3672.26 2278
3672.84 2240
3673.41 2258
3673.98 2248
3674.55 2430
3675.12 2456
3675.70 2559
3676.27 2534
3676.84 2603
3677.41 2603
3677.98 2617
3678.56 2688
3679.13 2581
3679.70 2508
3680.27 2399
3680.85 2423
3681.42 2499
3681.99 2343
3682.56 2285
3683.14 2174
3683.71 2179
3684.28 2227
3684.86 2185
3685.43 2064
3686.00 2098
3686.57 2051
3687.15 2116
3687.72 2195
3688.29 2255
3688.87 2377
3689.44 2423
3690.01 2496
3690.59 2418
3691.16 2644
3691.73 2582
3692.31 2549
3692.88 2394
3693.45 2405
3694.03 2377
3694.60 2281
3695.17 2297
3695.75 2216
3696.32 2158
3696.89 2111
3697.47 2047
3698.04 2077
3698.62 2173
3699.19 2118
3699.76 2089
3700.34 2094
3700.91 2062
3701.49 2088
3702.06 2186
3702.63 2257
3703.21 2216
3703.78 2285
3704.36 2328
3704.93 2316
3705.51 2305
3706.08 2311
3706.65 2480
3707.23 2359
3707.80 2319
3708.38 2366
3708.95 2341
3709.53 2395
3710.10 2326
3710.68 2327
3711.25 2202
3711.83 2153
3712.40 2203
3712.98 2168
3713.55 2195
3714.13 2098
3714.70 2137
3715.28 2231
3715.85 2219
3716.43 2153
3717.00 2166
3717.58 2118
3718.15 2170
3718.73 2170
3719.30 2192
3719.88 2109
3720.46 2083
3721.03 2113
3721.61 2037
3722.18 1941
3722.76 1946
3723.33 2015
3723.91 1960
3724.49 1890
3725.06 1967
3725.64 1931
3726.21 1924
3726.79 1975
3727.37 1972
3727.94 1989
3728.52 1969
3729.09 2078
3729.67 2188
3730.25 2270
3730.82 2396
3731.40 2597
3731.98 2994
3732.55 3246
3733.13 3330
3733.71 3427
3734.28 3531
3734.86 3484
3735.44 3333
3736.01 3196
3736.59 2982
3737.17 2874
3737.74 2749
3738.32 2668
3738.90 2447
3739.47 2339
3740.05 2286
3740.63 2267
3741.20 2160
3741.78 2107
3742.36 2048
3742.94 1967
3743.51 2004
3744.09 2056
3744.67 1966
3745.25 1900
3745.82 1917
3746.40 2024
3746.98 2018
3747.56 1918
3748.13 1933
3748.71 2008
3749.29 2016
3749.87 1941
3750.45 1926
3751.02 1918
3751.60 1896
3752.18 1892
3752.76 1917
3753.34 1866
3753.91 1837
3754.49 1905
3755.07 1975
3755.65 1909
3756.23 1856
3756.80 1904
3757.38 1857
3757.96 1977
3758.54 1913
3759.12 2013
3759.70 2068
3760.28 2146
3760.85 2242
3761.43 2356
3762.01 2367
3762.59 2362
3763.17 2384
3763.75 2358
3764.33 2405
3764.91 2427
3765.49 2296
3766.06 2263
3766.64 2207
3767.22 2333
3767.80 2274
3768.38 2107
3768.96 2170
3769.54 2126
3770.12 2200
3770.70 2195
3771.28 2159
3771.86 2164
3772.44 2123
3773.02 2087
3773.60 2091
3774.18 2011
3774.76 2012
3775.34 2073
3775.92 1976
3776.50 2027
3777.08 1917
3777.66 2001
3778.24 1982
3778.82 1941
3779.40 1938
3779.98 1965
3780.56 1922
3781.14 1960
3781.72 1912
3782.30 1861
3782.88 1915
3783.46 1904
3784.04 1846
3784.62 1850
3785.20 1827
3785.78 1840
3786.36 1772
3786.94 1759
3787.52 1866
3788.10 1872
3788.68 1884
3789.26 1907
3789.84 1934
3790.43 1908
3791.01 1859
3791.59 1880
3792.17 1866
3792.75 1836
3793.33 1857
3793.91 1897
3794.49 1843
3795.07 1815
3795.66 1851
3796.24 1855
3796.82 1846
3797.40 1813
3797.98 1793
3798.56 1837
3799.15 1879
3799.73 1906
3800.31 1778
3800.89 1851
3801.47 1857
3802.05 1922
3802.64 1982
3803.22 1964
3803.80 1934
3804.38 1977
3804.96 1947
3805.55 1911
3806.13 2088
3806.71 2263
3807.29 2374
3807.87 2466
3808.46 2441
3809.04 2536
3809.62 2622
3810.20 2677
3810.79 2577
3811.37 2640
3811.95 2477
3812.53 2422
3813.12 2400
3813.70 2418
3814.28 2319
3814.87 2281
3815.45 2278
3816.03 2400
3816.61 2324
3817.20 2372
3817.78 2280
3818.36 2225
3818.95 2181
3819.53 2188
3820.11 2211
3820.70 1989
3821.28 1950
3821.86 2089
3822.45 1946
3823.03 2088
3823.61 2193
3824.20 2154
3824.78 2065
3825.36 2143
3825.95 2226
3826.53 2131
3827.11 2199
3827.70 2131
3828.28 2056
3828.87 2013
3829.45 2041
3830.03 2107
3830.62 2133
3831.20 2080
3831.79 2156
3832.37 2149
3832.95 2155
3833.54 2170
3834.12 2179
3834.71 2139
3835.29 2164
3835.88 2278
3836.46 2243
3837.05 2238
3837.63 2212
3838.21 2141
3838.80 2238
3839.38 2177
3839.97 2104
3840.55 2180
3841.14 2208
3841.72 2209
3842.31 2116
3842.89 2136
3843.48 2306
3844.06 2493
3844.65 2705
3845.23 2927
3845.82 3251
3846.40 3499
3846.99 3668
3847.57 3734
3848.16 3650
3848.74 3484
3849.33 3197
3849.92 2971
3850.50 2825
3851.09 2723
3851.67 2481
3852.26 2477
3852.84 2482
3853.43 2469
3854.02 2461
3854.60 2381
3855.19 2406
3855.77 2477
3856.36 2509
3856.94 2485
3857.53 2499
3858.12 2721
3858.70 2868
3859.29 3073
3859.88 3392
3860.46 3672
3861.05 4066
3861.63 4228
3862.22 4235
3862.81 4367
3863.39 4332
3863.98 4290
3864.57 4077
3865.15 3823
3865.74 3571
3866.33 3285
3866.91 3157
3867.50 2996
3868.09 2641
3868.67 2571
3869.26 2497
3869.85 2441
3870.44 2350
3871.02 2247
3871.61 2228
3872.20 2259
3872.78 2339
3873.37 2423
3873.96 2515
3874.55 2571
3875.13 2496
3875.72 2340
3876.31 2422
3876.90 2381
3877.48 2385
3878.07 2442
3878.66 2422
3879.25 2449
3879.83 2422
3880.42 2411
3881.01 2294
3881.60 2326
3882.19 2258
3882.77 2272
3883.36 2224
3883.95 2243
3884.54 2205
3885.13 2175
3885.71 2185
3886.30 2302
3886.89 2287
3887.48 2356
3888.07 2375
3888.66 2480
3889.24 2629
3889.83 2717
3890.42 2869
3891.01 2927
3891.60 2918
3892.19 2896
3892.78 2868
3893.36 2760
3893.95 2631
3894.54 2539
3895.13 2431
3895.72 2442
3896.31 2440
3896.90 2270
3897.49 2187
3898.08 2274
3898.67 2236
3899.26 2238
3899.84 2228
3900.43 2153
3901.02 2200
3901.61 2232
3902.20 2133
3902.79 2196
3903.38 2207
3903.97 2167
3904.56 2149
3905.15 2158
3905.74 2172
3906.33 2156
3906.92 2240
3907.51 2254
3908.10 2336
3908.69 2355
3909.28 2357
3909.87 2309
3910.46 2274
3911.05 2131
3911.64 2102
3912.23 2026
3912.82 2041
3913.41 1938
3914.00 1942
3914.59 1924
3915.18 1891
3915.77 1982
3916.36 1978
3916.95 1957
3917.54 1990
3918.13 2029
3918.72 1984
3919.32 1964
3919.91 1957
3920.50 1853
3921.09 1874
3921.68 1878
3922.27 1876
3922.86 1822
3923.45 1843
3924.04 1844
3924.63 1751
3925.23 1731
3925.82 1831
3926.41 1763
3927.00 1791
3927.59 1812
3928.18 1724
3928.77 1761
3929.36 1690
3929.96 1695
3930.55 1795
3931.14 1766
3931.73 1854
3932.32 1787
3932.91 1732
3933.51 1757
3934.10 1784
3934.69 1766
3935.28 1724
3935.87 1787
3936.47 1810
3937.06 1803
3937.65 1754
3938.24 1819
3938.83 1884
3939.43 1927
3940.02 1997
3940.61 2033
3941.20 1967
3941.80 2060
3942.39 2194
3942.98 2131
3943.57 2075
3944.17 2142
3944.76 2023
3945.35 1994
3945.94 2000
3946.54 1990
3947.13 1879
3947.72 1787
3948.32 1784
3948.91 1748
3949.50 1744
3950.10 1765
3950.69 1726
3951.28 1820
3951.87 1861
3952.47 1884
3953.06 1907
3953.65 1870
3954.25 1937
3954.84 1967
3955.43 1969
3956.03 2085
3956.62 2029
3957.22 2066
3957.81 2083
3958.40 2225
3959.00 2210
3959.59 2175
3960.18 2220
3960.78 2112
3961.37 2112
3961.97 2132
3962.56 2120
3963.15 2106
3963.75 2060
3964.34 2110
3964.94 2166
3965.53 2200
3966.12 2326
3966.72 2236
3967.31 2271
3967.91 2332
3968.50 2290
3969.10 2270
3969.69 2300
3970.29 2185
3970.88 2095
3971.47 2091
3972.07 1988
3972.66 2003
3973.26 2020
3973.85 2025
3974.45 2054
3975.04 2077
3975.64 2092
3976.23 2190
3976.83 2292
3977.42 2323
3978.02 2496
3978.61 2428
3979.21 2414
3979.80 2414
3980.40 2398
3981.00 2257
3981.59 2218
3982.19 2104
3982.78 2105
3983.38 2087
3983.97 2111
3984.57 2162
3985.16 2154
3985.76 2197
3986.36 2158
3986.95 2262
3987.55 2252
3988.14 2206
3988.74 2197
3989.34 2272
3989.93 2381
3990.53 2269
3991.12 2265
3991.72 2347
3992.32 2420
3992.91 2457
3993.51 2544
3994.10 2513
3994.70 2655
3995.30 2605
3995.89 2585
3996.49 2652
3997.09 2617
3997.68 2585
3998.28 2469
3998.88 2424
3999.47 2395
4000.07 2472
4000.67 2378
4001.26 2322
4001.86 2195
4002.46 2218
4003.06 2125
4003.65 2095
4004.25 2002
4004.85 1971
4005.44 1977
4006.04 1985
4006.64 2012
4007.24 1983
4007.83 2027
4008.43 1948
4009.03 1989
4009.63 1917
4010.22 1907
4010.82 1933
4011.42 1883
4012.02 1870
4012.61 1880
4013.21 1832
4013.81 1868
4014.41 1852
4015.01 1827
4015.60 1849
4016.20 1959
4016.80 1901
4017.40 1867
4018.00 1928
4018.59 1949
4019.19 1933
4019.79 1953
4020.39 1948
4020.99 1977
4021.59 1930
4022.18 1944
4022.78 1945
4023.38 1932
4023.98 1904
4024.58 1931
4025.18 1986
4025.78 1986
4026.37 1997
4026.97 2067
4027.57 2125
4028.17 2082
4028.77 2050
4029.37 2145
4029.97 2137
4030.57 2094
4031.17 2082
4031.76 2138
4032.36 1999
4032.96 2024
4033.56 2007
4034.16 2045
4034.76 1995
4035.36 2068
4035.96 2089
4036.56 1988
4037.16 1957
4037.76 1981
4038.36 1953
4038.96 1852
4039.56 1880
4040.16 1904
4040.76 1820
4041.36 1732
4041.96 1736
4042.56 1790
4043.16 1795
4043.76 1758
4044.36 1771
4044.96 1694
4045.56 1711
4046.16 1739
4046.76 1751
4047.36 1693
4047.96 1814
4048.56 1836
4049.16 1785
4049.76 1839
4050.36 1838
4050.96 1917
4051.56 1836
4052.16 1782
4052.76 1786
4053.36 1763
4053.97 1766
4054.57 1822
4055.17 1779
4055.77 1781
4056.37 1747
4056.97 1852
4057.57 1802
4058.17 1865
4058.77 1861
4059.37 1778
4059.98 1788
4060.58 1839
4061.18 1916
4061.78 1881
4062.38 1967
4062.98 2137
4063.58 2168
4064.19 2366
4064.79 2643
4065.39 2678
4065.99 2807
4066.59 2921
4067.19 2872
4067.80 2955
4068.40 2792
4069.00 2707
4069.60 2448
4070.20 2387
4070.81 2185
4071.41 2137
4072.01 1880
4072.61 1825
4073.21 1892
4073.82 1870
4074.42 1772
4075.02 1801
4075.62 1739
4076.23 1752
4076.83 1767
4077.43 1758
4078.03 1749
4078.64 1739
4079.24 1671
4079.84 1704
4080.44 1668
4081.05 1655
4081.65 1674
4082.25 1653
4082.86 1619
4083.46 1669
4084.06 1595
4084.67 1652
4085.27 1653
4085.87 1705
4086.47 1734
4087.08 1750
4087.68 1750
4088.28 1727
4088.89 1775
4089.49 1684
4090.09 1798
4090.70 1812
4091.30 1749
4091.91 1781
4092.51 1763
4093.11 1855
4093.72 1793
4094.32 1815
4094.92 1923
4095.53 1815
4096.13 1891
4096.74 1894
4097.34 1856
4097.94 1969
4098.55 1933
4099.15 1820
4099.76 1797
4100.36 1808
4100.97 1915
4101.57 1812
4102.17 1861
4102.78 1940
4103.38 1903
4103.99 1941
4104.59 1855
4105.20 1907
4105.80 1893
4106.41 1914
4107.01 1932
4107.62 1936
4108.22 1903
4108.82 1818
4109.43 1784
4110.03 1823
4110.64 1819
4111.24 1719
4111.85 1733
4112.45 1732
4113.06 1701
4113.67 1670
4114.27 1727
4114.88 1757
4115.48 1751
4116.09 1852
4116.69 1822
4117.30 1731
4117.90 1744
4118.51 1685
4119.11 1696
4119.72 1660
4120.33 1656
4120.93 1730
4121.54 1716
4122.14 1748
4122.75 1661
4123.35 1610
4123.96 1610
4124.57 1641
4125.17 1750
4125.78 1663
4126.39 1713
4126.99 1804
4127.60 1719
4128.20 1768
4128.81 1729
4129.42 1763
4130.02 1777
4130.63 1750
4131.24 1723
4131.84 1778
4132.45 1762
4133.06 1698
4133.66 1717
4134.27 1806
4134.88 1767
4135.48 1764
4136.09 1795
4136.70 1729
4137.30 1835
4137.91 1853
4138.52 1787
4139.12 1786
4139.73 1791
4140.34 1878
4140.95 1951
4141.55 1957
4142.16 1903
4142.77 1985
4143.38 2050
4143.98 2040
4144.59 2180
4145.20 2155
4145.81 2119
4146.41 2037
4147.02 2034
4147.63 1926
4148.24 1941
4148.84 1929
4149.45 1875
4150.06 1809
4150.67 1704
4151.28 1744
4151.88 1716
4152.49 1719
4153.10 1703
4153.71 1703
4154.32 1678
4154.92 1799
4155.53 1779
4156.14 1730
4156.75 1751
4157.36 1831
4157.97 1757
4158.57 1804
4159.18 1899
4159.79 1913
4160.40 1903
4161.01 1851
4161.62 1864
4162.23 1874
4162.84 1790
4163.44 1853
4164.05 1835
4164.66 1860
4165.27 1815
4165.88 1800
4166.49 1802
4167.10 1941
4167.71 2007
4168.32 2074
4168.93 2108
4169.54 2213
4170.15 2393
4170.75 2434
4171.36 2691
4171.97 2804
4172.58 2903
4173.19 2877
4173.80 2878
4174.41 2780
4175.02 2636
4175.63 2510
4176.24 2349
4176.85 2216
4177.46 2141
4178.07 2089
4178.68 1947
4179.29 1868
4179.90 1820
4180.51 1793
4181.12 1765
4181.73 1754
4182.34 1785
4182.95 1844
4183.56 1843
4184.17 1823
4184.78 1853
4185.39 1818
4186.00 1859
4186.61 1815
4187.23 1821
4187.84 1782
4188.45 1741
4189.06 1780
4189.67 1746
4190.28 1803
4190.89 1824
4191.50 1766
4192.11 1811
4192.72 1948
4193.33 1924
4193.94 2074
4194.56 2246
4195.17 2233
4195.78 2203
4196.39 2131
4197.00 2141
4197.61 2069
4198.22 2123
4198.84 2060
4199.45 1984
4200.06 1977
4200.67 1957
4201.28 1886
4201.89 1827
4202.50 1808
4203.12 1896
4203.73 1878
4204.34 1871
4204.95 1790
4205.56 1847
4206.18 1880
4206.79 1882
4207.40 1869
4208.01 1970
4208.62 1936
4209.24 2004
4209.85 1997
4210.46 1907
4211.07 1944
4211.69 1929
4212.30 2010
4212.91 2023
4213.52 2041
4214.14 1995
4214.75 2058
4215.36 2095
4215.97 2025
4216.59 2016
4217.20 1976
4217.81 1913
4218.43 1884
4219.04 1932
4219.65 1989
4220.26 2001
4220.88 2011
4221.49 2033
4222.10 1917
4222.72 2015
4223.33 2018
4223.94 2078
4224.56 2026
4225.17 2112
4225.78 2148
4226.40 2263
4227.01 2515
4227.62 2798
4228.24 3145
4228.85 3373
4229.46 3488
4230.08 3519
4230.69 3313
4231.31 3003
4231.92 2823
4232.53 2718
4233.15 2579
4233.76 2483
4234.38 2452
4234.99 2415
4235.60 2256
4236.22 2247
4236.83 2163
4237.45 2123
4238.06 2212
4238.68 2123
4239.29 2057
4239.90 2066
4240.52 2068
4241.13 2019
4241.75 1978
4242.36 2067
4242.98 2121
4243.59 2017
4244.21 2011
4244.82 2020
4245.44 1965
4246.05 2009
4246.67 1997
4247.28 2032
4247.90 2060
4248.51 2110
4249.13 2016
4249.74 1927
4250.36 1923
4250.97 1936
4251.59 1936
4252.20 1908
4252.82 1888
4253.43 1894
4254.05 1844
4254.66 1941
4255.28 1983
4255.89 1882
4256.51 1901
4257.13 1866
4257.74 1881
4258.36 1973
4258.97 1979
4259.59 1953
4260.21 1952
4260.82 1971
4261.44 1992
4262.05 2027
4262.67 2165
4263.29 2291
4263.90 2325
4264.52 2512
4265.13 2478
4265.75 2556
4266.37 2406
4266.98 2316
4267.60 2202
4268.22 2174
4268.83 2238
4269.45 2111
4270.07 2013
4270.68 1971
4271.30 2022
4271.92 2042
4272.53 1994
4273.15 1924
4273.77 1987
4274.38 2002
4275.00 1964
4275.62 2075
4276.23 2149
4276.85 2143
4277.47 2233
4278.09 2270
4278.70 2299
4279.32 2359
4279.94 2319
4280.56 2277
4281.17 2252
4281.79 2185
4282.41 2035
4283.03 1955
4283.64 1966
4284.26 1923
4284.88 1860
4285.50 1834
4286.11 1782
4286.73 1763
4287.35 1739
4287.97 1727
4288.59 1811
4289.20 1748
4289.82 1764
4290.44 1694
4291.06 1755
4291.68 1827
4292.29 1737
4292.91 1709
4293.53 1703
4294.15 1762
4294.77 1758
4295.39 1788
4296.00 1861
4296.62 1880
4297.24 1815
4297.86 1872
4298.48 1848
4299.10 1788
4299.72 1855
4300.33 1883
4300.95 1824
4301.57 1788
4302.19 1819
4302.81 1891
4303.43 1920
4304.05 1945
4304.67 1932
4305.29 1932
4305.91 2103
4306.53 2019
4307.14 1966
4307.76 1965
4308.38 1902
4309.00 1835
4309.62 1914
4310.24 2009
4310.86 1937
4311.48 1945
4312.10 1993
4312.72 2032
4313.34 2013
4313.96 1993
4314.58 2020
4315.20 2006
4315.82 2061
4316.44 2068
4317.06 2076
4317.68 2086
4318.30 2079
4318.92 2052
4319.54 2109
4320.16 2063
4320.78 2101
4321.40 2014
4322.02 2027
4322.64 2097
4323.26 2072
4323.88 2123
4324.50 2167
4325.12 2281
4325.74 2443
4326.36 2464
4326.99 2419
4327.61 2496
4328.23 2507
4328.85 2544
4329.47 2652
4330.09 2809
4330.71 3032
4331.33 3604
4331.95 4207
4332.57 4766
4333.19 5276
4333.82 5739
4334.44 5812
4335.06 5460
4335.68 4922
4336.30 4637
4336.92 4099
4337.54 3608
4338.17 3439
4338.79 3089
4339.41 3030
4340.03 2868
4340.65 2713
4341.27 2663
4341.90 2657
4342.52 2675
4343.14 2738
4343.76 2763
4344.38 2958
4345.01 3145
4345.63 3328
4346.25 3676
4346.87 4101
4347.49 4198
4348.12 4480
4348.74 4436
4349.36 4184
4349.98 3771
4350.61 3426
4351.23 3200
4351.85 2948
4352.47 2922
4353.10 2783
4353.72 2711
4354.34 2613
4354.96 2453
4355.59 2374
4356.21 2256
4356.83 2246
4357.46 2181
4358.08 2250
4358.70 2207
4359.32 2294
4359.95 2307
4360.57 2291
4361.19 2221
4361.82 2218
4362.44 2232
4363.06 2170
4363.69 2134
4364.31 2122
4364.93 2150
4365.56 2116
4366.18 2045
4366.80 2054
4367.43 2072
4368.05 2046
4368.67 1995
4369.30 2010
4369.92 2124
4370.55 2058
4371.17 2143
4371.79 2058
4372.42 1991
4373.04 1976
4373.67 1954
4374.29 1986
4374.91 2050
4375.54 2050
4376.16 2041
4376.79 2059
4377.41 2059
4378.04 2131
4378.66 2181
4379.28 2182
4379.91 2262
4380.53 2233
4381.16 2250
4381.78 2218
4382.41 2204
4383.03 2166
4383.66 2157
4384.28 2185
4384.91 2177
4385.53 2172
4386.16 2243
4386.78 2162
4387.41 2140
4388.03 2179
4388.66 2081
4389.28 2198
4389.91 2307
4390.53 2299
4391.16 2312
4391.78 2428
4392.41 2423
4393.03 2382
4393.66 2284
4394.28 2303
4394.91 2192
4395.54 2144
4396.16 2021
4396.79 1995
4397.41 1997
4398.04 1958
4398.66 1985
4399.29 1921
4399.92 1859
4400.54 1937
4401.17 1966
4401.79 1922
4402.42 1872
4403.05 1853
4403.67 1852
4404.30 1915
4404.93 2014
4405.55 1907
4406.18 1813
4406.80 1854
4407.43 1870
4408.06 1880
4408.68 1851
4409.31 1788
4409.94 1809
4410.56 1812
4411.19 1777
4411.82 1728
4412.44 1770
4413.07 1777
4413.70 1789
4414.33 1736
4414.95 1771
4415.58 1796
4416.21 1861
4416.83 1838
4417.46 1881
4418.09 1942
4418.72 1854
4419.34 1831
4419.97 1851
4420.60 1824
4421.22 1784
4421.85 1692
4422.48 1663
4423.11 1702
4423.73 1638
4424.36 1654
4424.99 1699
4425.62 1663
4426.25 1647
4426.87 1731
4427.50 1598
4428.13 1609
4428.76 1576
4429.39 1608
4430.01 1625
4430.64 1558
4431.27 1633
4431.90 1618
4432.53 1666
4433.15 1677
4433.78 1634
4434.41 1688
4435.04 1667
4435.67 1653
4436.30 1714
4436.93 1705
4437.55 1624
4438.18 1679
4438.81 1710
4439.44 1695
4440.07 1655
4440.70 1671
4441.33 1620
4441.96 1698
4442.58 1668
4443.21 1755
4443.84 1732
4444.47 1701
4445.10 1752
4445.73 1810
4446.36 1823
4446.99 1870
4447.62 1912
4448.25 1887
4448.88 1907
4449.51 1889
4450.14 1833
4450.76 1831
4451.39 1809
4452.02 1800
4452.65 1807
4453.28 1757
4453.91 1785
4454.54 1708
4455.17 1695
4455.80 1687
4456.43 1802
4457.06 1905
4457.69 2006
4458.32 1981
4458.95 1856
4459.58 1841
4460.21 1827
4460.84 1742
4461.47 1775
4462.10 1722
4462.73 1599
4463.36 1673
4464.00 1595
4464.63 1608
4465.26 1572
4465.89 1556
4466.52 1569
4467.15 1582
4467.78 1570
4468.41 1648
4469.04 1614
4469.67 1540
4470.30 1644
4470.93 1603
4471.56 1614
4472.20 1581
4472.83 1572
4473.46 1569
4474.09 1556
4474.72 1586
4475.35 1570
4475.98 1590
4476.61 1590
4477.25 1616
4477.88 1623
4478.51 1594
4479.14 1566
4479.77 1597
4480.40 1599
4481.03 1575
4481.67 1640
4482.30 1665
4482.93 1606
4483.56 1657
4484.19 1727
4484.83 1733
4485.46 1768
4486.09 1791
4486.72 1677
4487.35 1725
4487.99 1758
4488.62 1755
4489.25 1764
4489.88 1710
4490.52 1761
4491.15 1669
4491.78 1659
4492.41 1707
4493.05 1706
4493.68 1634
4494.31 1650
4494.94 1605
4495.58 1659
4496.21 1703
4496.84 1691
4497.47 1686
4498.11 1667
4498.74 1737
4499.37 1723
4500.01 1783
4500.64 1824
4501.27 1964
4501.91 2090
4502.54 2141
4503.17 2168
4503.80 2197
4504.44 2111
4505.07 2107
4505.71 2065
4506.34 2049
4506.97 1896
4507.61 1860
4508.24 1909
4508.87 1865
4509.51 1890
4510.14 1867
4510.77 1895
4511.41 1929
4512.04 1961
4512.68 1924
4513.31 1979
4513.94 1844
4514.58 1825
4515.21 1784
4515.85 1727
4516.48 1747
4517.11 1720
4517.75 1712
4518.38 1742
4519.02 1735
4519.65 1699
4520.29 1695
4520.92 1770
4521.55 1744
4522.19 1792
4522.82 1849
4523.46 1791
4524.09 1728
4524.73 1825
4525.36 1887
4526.00 1882
4526.63 1810
4527.27 1869
4527.90 1917
4528.54 2048
4529.17 2268
4529.81 2554
4530.44 2757
4531.08 3093
4531.71 3409
4532.35 3607
4532.98 3647
4533.62 3506
4534.25 3271
4534.89 3154
4535.53 2937
4536.16 2643
4536.80 2464
4537.43 2214
4538.07 2059
4538.70 1963
4539.34 1912
4539.98 1835
4540.61 1725
4541.25 1678
4541.88 1684
4542.52 1690
4543.16 1694
4543.79 1620
4544.43 1647
4545.06 1645
4545.70 1655
4546.34 1621
4546.97 1645
4547.61 1569
4548.25 1520
4548.88 1507
4549.52 1484
4550.15 1498
4550.79 1538
4551.43 1548
4552.06 1608
4552.70 1662
4553.34 1654
4553.97 1631
4554.61 1629
4555.25 1699
4555.89 1700
4556.52 1704
4557.16 1705
4557.80 1690
4558.43 1622
4559.07 1608
4559.71 1735
4560.35 1730
4560.98 1684
4561.62 1684
4562.26 1768
4562.89 1688
4563.53 1739
4564.17 1741
4564.81 1761
4565.44 1717
4566.08 1693
4566.72 1757
4567.36 1788
4568.00 1816
4568.63 1863
4569.27 1828
4569.91 1887
4570.55 1845
4571.19 1827
4571.82 1878
4572.46 1844
4573.10 1848
4573.74 1869
4574.38 1734
4575.01 1736
4575.65 1720
4576.29 1760
4576.93 1671
4577.57 1655
4578.21 1620
4578.84 1645
4579.48 1602
4580.12 1584
4580.76 1692
4581.40 1599
4582.04 1684
4582.68 1700
4583.32 1636
4583.95 1716
4584.59 1725
4585.23 1686
4585.87 1777
4586.51 1758
4587.15 1804
4587.79 1891
4588.43 1914
4589.07 1898
4589.71 1904
4590.35 1859
4590.99 1911
4591.62 1915
4592.26 2064
4592.90 2079
4593.54 2010
4594.18 2019
4594.82 2025
4595.46 1972
4596.10 1892
4596.74 1777
4597.38 1777
4598.02 1804
4598.66 1720
4599.30 1663
4599.94 1733
4600.58 1730
4601.22 1713
4601.86 1686
4602.50 1692
4603.14 1712
4603.78 1693
4604.42 1760
4605.06 1706
4605.70 1678
4606.34 1680
4606.98 1672
4607.62 1768
4608.27 1743
4608.91 1690
4609.55 1673
4610.19 1697
4610.83 1709
4611.47 1698
4612.11 1682
4612.75 1684
4613.39 1681
4614.03 1621
4614.67 1572
4615.31 1703
4615.96 1748
4616.60 1711
4617.24 1697
4617.88 1654
4618.52 1633
4619.16 1578
4619.80 1598
4620.44 1580
4621.09 1603
4621.73 1630
4622.37 1579
4623.01 1513
4623.65 1556
4624.29 1560
4624.94 1562
4625.58 1547
4626.22 1542
4626.86 1527
4627.50 1540
4628.15 1603
4628.79 1523
4629.43 1610
4630.07 1630
4630.71 1662
4631.36 1641
4632.00 1686
4632.64 1770
4633.28 1795
4633.93 1843
4634.57 1762
4635.21 1772
4635.85 1857
4636.50 1861
4637.14 1885
4637.78 1822
4638.42 1824
4639.07 1743
4639.71 1831
4640.35 1826
4640.99 1816
4641.64 1756
4642.28 1723
4642.92 1696
4643.57 1679
4644.21 1643
4644.85 1637
4645.50 1664
4646.14 1611
4646.78 1640
4647.43 1635
4648.07 1560
4648.71 1627
4649.36 1687
4650.00 1687
4650.64 1780
4651.29 1842
4651.93 1883
4652.57 1898
4653.22 1984
4653.86 2038
4654.50 1942
4655.15 1929
4655.79 1963
4656.44 1878
4657.08 1806
4657.72 1784
4658.37 1742
4659.01 1656
4659.66 1649
4660.30 1652
4660.94 1621
4661.59 1675
4662.23 1697
4662.88 1628
4663.52 1563
4664.17 1509
4664.81 1513
4665.46 1481
4666.10 1434
4666.74 1505
4667.39 1579
4668.03 1569
4668.68 1567
4669.32 1520
4669.97 1590
4670.61 1547
4671.26 1487
4671.90 1526
4672.55 1523
4673.19 1621
4673.84 1611
4674.48 1626
4675.13 1617
4675.77 1611
4676.42 1621
4677.07 1652
4677.71 1685
4678.36 1626
4679.00 1625
4679.65 1662
4680.29 1673
4680.94 1719
4681.58 1698
4682.23 1669
4682.88 1715
4683.52 1831
4684.17 1777
4684.81 1760
4685.46 1791
4686.10 1911
4686.75 1748
4687.40 1738
4688.04 1741
4688.69 1792
4689.34 1768
4689.98 1858
4690.63 1866
4691.27 1902
4691.92 1856
4692.57 1876
4693.21 1916
4693.86 1829
4694.51 1786
4695.15 1791
4695.80 1811
4696.45 1848
4697.09 1882
4697.74 1884
4698.39 1920
4699.03 1980
4699.68 2103
4700.33 2146
4700.97 2181
4701.62 2221
4702.27 2149
4702.92 2122
4703.56 1977
4704.21 1917
4704.86 1989
4705.50 2017
4706.15 1870
4706.80 1877
4707.45 1962
4708.09 1954
4708.74 1895
4709.39 1867
4710.04 1883
4710.68 1838
4711.33 1880
4711.98 1855
4712.63 1842
4713.28 1892
4713.92 1807
4714.57 1852
4715.22 1887
4715.87 1812
4716.52 1802
4717.16 1934
4717.81 1803
4718.46 1770
4719.11 1892
4719.76 1934
4720.41 1961
4721.05 2040
4721.70 2069
4722.35 2102
4723.00 2139
4723.65 2089
4724.30 2210
4724.94 2151
4725.59 2185
4726.24 2397
4726.89 2698
4727.54 2798
4728.19 2932
4728.84 2961
4729.49 2867
4730.14 2719
4730.78 2606
4731.43 2409
4732.08 2285
4732.73 2106
4733.38 2107
4734.03 2052
4734.68 1942
4735.33 1999
4735.98 1986
4736.63 2032
4737.28 2009
4737.93 1983
4738.58 1942
4739.23 1936
4739.88 1969
4740.53 1981
4741.18 1934
4741.83 2024
4742.47 1974
4743.12 1958
4743.77 1912
4744.42 1931
4745.07 1983
4745.72 2002
4746.37 2036
4747.03 2027
4747.68 1998
4748.33 2107
4748.98 2103
4749.63 2153
4750.28 2269
4750.93 2302
4751.58 2406
4752.23 2501
4752.88 2474
4753.53 2517
4754.18 2484
4754.83 2510
4755.48 2427
4756.13 2316
4756.78 2187
4757.43 2168
4758.08 2187
4758.74 2256
4759.39 2238
4760.04 2242
4760.69 2247
4761.34 2365
4761.99 2398
4762.64 2410
4763.29 2321
4763.94 2248
4764.60 2293
4765.25 2123
4765.90 2094
4766.55 2165
4767.20 2099
4767.85 2092
4768.51 2035
4769.16 2024
4769.81 2009
4770.46 2060
4771.11 2143
4771.76 2005
4772.42 1990
4773.07 2004
4773.72 2013
4774.37 2008
4775.02 1979
4775.68 1990
4776.33 1929
4776.98 2032
4777.63 2080
4778.29 1955
4778.94 1949
4779.59 1989
4780.24 2062
4780.89 2006
4781.55 2014
4782.20 2113
4782.85 2098
4783.51 1981
4784.16 1979
4784.81 2089
4785.46 2092
4786.12 2034
4786.77 2137
4787.42 2157
4788.08 2045
4788.73 2183
4789.38 2194
4790.03 2286
4790.69 2357
4791.34 2424
4791.99 2357
4792.65 2357
4793.30 2376
4793.95 2442
4794.61 2342
4795.26 2347
4795.91 2307
4796.57 2326
4797.22 2341
4797.87 2246
4798.53 2398
4799.18 2620
4799.84 2874
4800.49 3229
4801.14 3594
4801.80 3749
4802.45 3845
4803.11 3669
4803.76 3511
4804.41 3366
4805.07 3243
4805.72 2959
4806.38 2788
4807.03 2598
4807.68 2483
4808.34 2446
4808.99 2295
4809.65 2202
4810.30 2181
4810.96 2229
4811.61 2234
4812.27 2236
4812.92 2237
4813.58 2223
4814.23 2284
4814.89 2344
4815.54 2255
4816.19 2297
4816.85 2305
4817.50 2223
4818.16 2275
4818.81 2411
4819.47 2354
4820.13 2452
4820.78 2509
4821.44 2590
4822.09 2677
4822.75 2783
4823.40 2869
4824.06 2802
4824.71 2807
4825.37 2693
4826.02 2703
4826.68 2664
4827.33 2610
4827.99 2528
4828.65 2440
4829.30 2423
4829.96 2427
4830.61 2452
4831.27 2491
4831.93 2474
4832.58 2462
4833.24 2503
4833.89 2463
4834.55 2588
4835.21 2597
4835.86 2631
4836.52 2707
4837.17 2762
4837.83 2640
4838.49 2650
4839.14 2805
4839.80 2909
4840.46 2940
4841.11 2883
4841.77 2908
4842.43 2982
4843.08 2851
4843.74 2841
4844.40 2916
4845.05 2788
4845.71 2966
4846.37 2854
4847.02 2876
4847.68 2911
4848.34 2938
4849.00 3048
4849.65 3193
4850.31 3303
4850.97 3427
4851.62 3587
4852.28 3586
4852.94 3545
4853.60 3393
4854.25 3331
4854.91 3262
4855.57 3313
4856.23 3344
4856.88 3546
4857.54 3959
4858.20 4136
4858.86 4353
4859.52 4649
4860.17 4594
4860.83 4563
4861.49 4341
4862.15 3981
4862.81 3810
4863.46 3589
4864.12 3295
4864.78 3152
4865.44 3151
4866.10 3208
4866.75 3352
4867.41 3485
4868.07 3436
4868.73 3371
4869.39 3362
4870.05 3220
4870.71 3178
4871.36 3155
4872.02 2984
4872.68 2882
4873.34 2809
4874.00 2828
4874.66 2695
4875.32 2761
4875.98 2652
4876.63 2714
4877.29 2682
4877.95 2690
4878.61 2618
4879.27 2573
4879.93 2587
4880.59 2576
4881.25 2682
4881.91 2480
4882.57 2465
4883.23 2439
4883.89 2350
4884.55 2365
4885.21 2301
4885.87 2208
4886.52 2315
4887.18 2358
4887.84 2260
4888.50 2283
4889.16 2322
4889.82 2282
4890.48 2152
4891.14 2104
4891.80 2294
4892.46 2176
4893.12 2181
4893.78 2163
4894.44 2079
4895.10 2116
4895.76 2092
4896.42 2105
4897.09 2136
4897.75 2116
4898.41 2137
4899.07 2189
4899.73 2180
4900.39 2218
4901.05 2341
4901.71 2290
4902.37 2176
4903.03 2120
4903.69 2171
4904.35 2009
4905.01 2048
4905.67 1962
4906.33 1910
4907.00 1977
4907.66 1930
4908.32 1998
4908.98 2037
4909.64 1963
4910.30 1985
4910.96 1922
4911.62 1956
4912.29 1893
4912.95 1915
4913.61 1974
4914.27 1897
4914.93 1798
4915.59 1805
4916.26 1881
4916.92 1796
4917.58 1746
4918.24 1856
4918.90 1904
4919.56 1815
4920.23 1754
4920.89 1818
4921.55 1828
4922.21 1829
4922.87 1759
4923.54 1838
4924.20 1804
4924.86 1768
4925.52 1832
4926.19 1830
4926.85 1796
4927.51 1809
4928.17 1818
4928.84 1856
4929.50 1818
4930.16 1764
4930.82 1810
4931.49 1791
4932.15 1792
4932.81 1733
4933.47 1733
4934.14 1699
4934.80 1710
4935.46 1721
4936.13 1705
4936.79 1727
4937.45 1767
4938.11 1702
4938.78 1725
4939.44 1689
4940.10 1689
4940.77 1714
4941.43 1739
4942.09 1653
4942.76 1746
4943.42 1750
4944.08 1750
4944.75 1803
4945.41 1759
4946.08 1653
4946.74 1666
4947.40 1653
4948.07 1698
4948.73 1689
4949.39 1701
4950.06 1677
4950.72 1707
4951.39 1639
4952.05 1647
4952.71 1729
4953.38 1718
4954.04 1766
4954.71 1709
4955.37 1665
4956.04 1732
4956.70 1775
4957.36 1830
4958.03 1841
4958.69 1964
4959.36 2102
4960.02 2257
4960.69 2344
4961.35 2620
4962.02 2753
4962.68 2897
4963.35 2875
4964.01 2833
4964.68 2805
4965.34 2750
4966.01 2639
4966.67 2516
4967.34 2338
4968.00 2111
4968.67 2015
4969.33 1904
4970.00 1842
4970.66 1761
4971.33 1799
4971.99 1657
4972.66 1678
4973.32 1731
4973.99 1773
4974.66 1799
4975.32 1802
4975.99 1819
4976.65 1803
4977.32 1787
4977.98 1849
4978.65 1884
4979.32 1831
4979.98 1766
4980.65 1689
4981.31 1616
4981.98 1598
4982.65 1484
4983.31 1595
4983.98 1551
4984.64 1638
4985.31 1675
4985.98 1574
4986.64 1576
4987.31 1588
4987.98 1646
4988.64 1551
4989.31 1638
4989.98 1647
4990.64 1728
4991.31 1679
4991.98 1650
4992.64 1667
4993.31 1697
4993.98 1733
4994.64 1746
4995.31 1711
4995.98 1604
4996.64 1557
4997.31 1604
4997.98 1610
4998.65 1581
4999.31 1580
4999.98 1524
5000.65 1583
5001.31 1597
5001.98 1575
5002.65 1557
5003.32 1523
5003.98 1542
5004.65 1507
5005.32 1545
5005.99 1621
5006.66 1638
5007.32 1536
5007.99 1548
5008.66 1562
5009.33 1554
5009.99 1551
5010.66 1594
5011.33 1582
5012.00 1546
5012.67 1551
5013.33 1615
5014.00 1495
5014.67 1508
5015.34 1585
5016.01 1566
5016.68 1550
5017.34 1485
5018.01 1468
5018.68 1459
5019.35 1453
5020.02 1535
5020.69 1546
5021.36 1525
5022.02 1517
5022.69 1498
5023.36 1580
5024.03 1518
5024.70 1551
5025.37 1551
5026.04 1546
5026.71 1564
5027.38 1521
5028.05 1505
5028.71 1525
5029.38 1504
5030.05 1550
5030.72 1521
5031.39 1441
5032.06 1488
5032.73 1483
5033.40 1473
5034.07 1494
5034.74 1505
5035.41 1434
5036.08 1427
5036.75 1505
5037.42 1489
5038.09 1544
5038.76 1589
5039.43 1599
5040.10 1498
5040.77 1572
5041.44 1589
5042.11 1521
5042.78 1509
5043.45 1535
5044.12 1498
5044.79 1539
5045.46 1622
5046.13 1629
5046.80 1475
5047.47 1472
5048.14 1529
5048.81 1483
5049.48 1541
5050.15 1533
5050.82 1527
5051.49 1509
5052.16 1533
5052.83 1566
5053.51 1549
5054.18 1502
5054.85 1530
5055.52 1558
5056.19 1492
5056.86 1437
5057.53 1460
5058.20 1503
5058.87 1500
5059.55 1494
5060.22 1427
5060.89 1492
5061.56 1479
5062.23 1424
5062.90 1440
5063.57 1443
5064.25 1450
5064.92 1487
5065.59 1484
5066.26 1441
5066.93 1424
5067.60 1389
5068.28 1407
5068.95 1393
5069.62 1440
5070.29 1442
5070.96 1424
5071.64 1440
5072.31 1553
5072.98 1507
5073.65 1427
5074.32 1431
5075.00 1486
5075.67 1555
5076.34 1552
5077.01 1527
5077.69 1545
5078.36 1536
5079.03 1569
5079.70 1505
5080.38 1536
5081.05 1568
5081.72 1534
5082.39 1549
5083.07 1522
5083.74 1458
5084.41 1511
5085.09 1458
5085.76 1482
5086.43 1492
5087.10 1586
5087.78 1506
5088.45 1642
5089.12 1704
5089.80 1607
5090.47 1704
5091.14 1813
5091.82 1798
5092.49 1752
5093.16 1770
5093.84 1738
5094.51 1716
5095.18 1750
5095.86 1637
5096.53 1556
5097.21 1548
5097.88 1540
5098.55 1548
5099.23 1535
5099.90 1576
5100.57 1527
5101.25 1537
5101.92 1540
5102.60 1599
5103.27 1617
5103.95 1640
5104.62 1640
5105.29 1652
5105.97 1671
5106.64 1618
5107.32 1617
5107.99 1675
5108.67 1644
5109.34 1587
5110.01 1609
5110.69 1534
5111.36 1530
5112.04 1547
5112.71 1545
5113.39 1542
5114.06 1517
5114.74 1569
5115.41 1622
5116.09 1670
5116.76 1687
5117.44 1704
5118.11 1823
5118.79 1961
5119.46 1990
5120.14 2020
5120.81 2087
5121.49 2092
5122.16 2015
5122.84 1938
5123.52 1874
5124.19 1789
5124.87 1713
5125.54 1721
5126.22 1630
5126.89 1605
5127.57 1558
5128.24 1600
5128.92 1720
5129.60 1662
5130.27 1609
5130.95 1646
5131.62 1616
5132.30 1669
5132.98 1641
5133.65 1626
5134.33 1616
5135.01 1637
5135.68 1706
5136.36 1724
5137.03 1655
5137.71 1678
5138.39 1630
5139.06 1621
5139.74 1615
5140.42 1584
5141.09 1570
5141.77 1543
5142.45 1522
5143.12 1527
5143.80 1572
5144.48 1567
5145.15 1508
5145.83 1559
5146.51 1463
5147.18 1517
5147.86 1491
5148.54 1509
5149.22 1444
5149.89 1603
5150.57 1519
5151.25 1518
5151.93 1588
5152.60 1518
5153.28 1556
5153.96 1536
5154.63 1493
5155.31 1472
5155.99 1487
5156.67 1545
5157.35 1547
5158.02 1645
5158.70 1626
5159.38 1586
5160.06 1632
5160.73 1642
5161.41 1622
5162.09 1614
5162.77 1610
5163.45 1572
5164.12 1512
5164.80 1497
5165.48 1566
5166.16 1641
5166.84 1598
5167.52 1639
5168.19 1453
5168.87 1453
5169.55 1522
5170.23 1467
5170.91 1471
5171.59 1460
5172.27 1486
5172.94 1493
5173.62 1484
5174.30 1497
5174.98 1511
5175.66 1458
5176.34 1434
5177.02 1475
5177.70 1469
5178.38 1473
5179.06 1565
5179.73 1464
5180.41 1527
5181.09 1575
5181.77 1534
5182.45 1465
5183.13 1428
5183.81 1456
5184.49 1457
5185.17 1460
5185.85 1485
5186.53 1465
5187.21 1448
5187.89 1490
5188.57 1476
5189.25 1516
5189.93 1483
5190.61 1466
5191.29 1508
5191.97 1559
5192.65 1509
5193.33 1459
5194.01 1490
5194.69 1402
5195.37 1443
5196.05 1393
5196.73 1440
5197.41 1462
5198.09 1485
5198.77 1412
5199.45 1436
5200.13 1422
5200.81 1361
5201.49 1393
5202.17 1422
5202.85 1362
5203.53 1373
5204.21 1403
5204.89 1462
5205.58 1442
5206.26 1442
5206.94 1478
5207.62 1452
5208.30 1444
5208.98 1476
5209.66 1402
5210.34 1389
5211.02 1449
5211.71 1424
5212.39 1410
5213.07 1404
5213.75 1416
5214.43 1444
5215.11 1457
5215.79 1522
5216.48 1522
5217.16 1512
5217.84 1490
5218.52 1487
5219.20 1497
5219.88 1476
5220.57 1436
5221.25 1514
5221.93 1555
5222.61 1602
5223.29 1570
5223.98 1641
5224.66 1649
5225.34 1591
5226.02 1519
5226.70 1613
5227.39 1538
5228.07 1477
5228.75 1454
5229.43 1538
5230.12 1533
5230.80 1489
5231.48 1519
5232.16 1570
5232.85 1561
5233.53 1608
5234.21 1654
5234.89 1600
5235.58 1604
5236.26 1680
5236.94 1721
5237.63 1786
5238.31 1734
5238.99 1833
5239.67 1774
5240.36 1867
5241.04 1908
5241.72 1845
5242.41 1840
5243.09 1839
5243.77 1880
5244.46 1885
5245.14 1853
5245.82 1815
5246.51 1834
5247.19 1712
5247.88 1626
5248.56 1658
5249.24 1686
5249.93 1655
5250.61 1629
5251.29 1660
5251.98 1622
5252.66 1619
5253.35 1641
5254.03 1573
5254.71 1606
5255.40 1620
5256.08 1565
5256.77 1514
5257.45 1474
5258.14 1474
5258.82 1514
5259.50 1529
5260.19 1460
5260.87 1537
5261.56 1550
5262.24 1606
5262.93 1709
5263.61 1719
5264.30 1738
5264.98 1800
5265.67 1738
5266.35 1710
5267.03 1791
5267.72 1706
5268.40 1684
5269.09 1637
5269.77 1668
5270.46 1759
5271.14 1731
5271.83 1737
5272.52 1692
5273.20 1626
5273.89 1622
5274.57 1579
5275.26 1628
5275.94 1640
5276.63 1632
5277.31 1634
5278.00 1584
5278.68 1601
5279.37 1731
5280.06 1759
5280.74 1786
5281.43 1906
5282.11 1863
5282.80 1895
5283.48 1780
5284.17 1834
5284.86 1748
5285.54 1759
5286.23 1759
5286.92 1735
5287.60 1708
5288.29 1668
5288.97 1685
5289.66 1676
5290.35 1709
5291.03 1673
5291.72 1722
5292.41 1681
5293.09 1733
5293.78 1728
5294.47 1694
5295.15 1720
5295.84 1778
5296.53 1745
5297.21 1869
5297.90 1898
5298.59 1961
5299.27 1937
5299.96 1959
5300.65 2010
5301.33 1955
5302.02 2013
5302.71 2043
5303.40 2131
5304.08 2218
5304.77 2316
5305.46 2474
5306.15 2567
5306.83 2661
5307.52 2774
5308.21 2767
5308.90 2639
5309.58 2551
5310.27 2491
5310.96 2442
5311.65 2429
5312.33 2703
5313.02 2887
5313.71 3146
5314.40 3370
5315.09 3692
5315.77 3832
5316.46 3924
5317.15 3850
5317.84 3683
5318.53 3509
5319.21 3325
5319.90 3055
5320.59 2895
5321.28 2665
5321.97 2489
5322.66 2399
5323.35 2273
5324.03 2201
5324.72 2085
5325.41 1957
5326.10 1879
5326.79 1833
5327.48 1739
5328.17 1856
5328.86 1800
5329.54 1844
5330.23 1692
5330.92 1646
5331.61 1719
5332.30 1681
5332.99 1615
5333.68 1536
5334.37 1586
5335.06 1575
5335.75 1586
5336.44 1576
5337.12 1591
5337.81 1589
5338.50 1604
5339.19 1606
5339.88 1620
5340.57 1597
5341.26 1592
5341.95 1638
5342.64 1676
5343.33 1728
5344.02 1755
5344.71 1676
5345.40 1728
5346.09 1719
5346.78 1732
5347.47 1783
5348.16 1892
5348.85 1961
5349.54 2035
5350.23 2149
5350.92 2149
5351.61 2165
5352.30 2134
5352.99 2225
5353.68 2165
5354.37 2073
5355.07 1947
5355.76 1888
5356.45 1820
5357.14 1740
5357.83 1759
5358.52 1746
5359.21 1770
5359.90 1718
5360.59 1793
5361.28 1878
5361.97 1899
5362.66 1892
5363.36 1899
5364.05 1893
5364.74 1909
5365.43 1808
5366.12 1799
5366.81 1678
5367.50 1686
5368.19 1682
5368.89 1631
5369.58 1600
5370.27 1606
5370.96 1581
5371.65 1591
5372.34 1623
5373.04 1527
5373.73 1579
5374.42 1528
5375.11 1519
5375.80 1546
5376.49 1525
5377.19 1563
5377.88 1563
5378.57 1581
5379.26 1603
5379.96 1528
5380.65 1514
5381.34 1588
5382.03 1587
5382.72 1594
5383.42 1494
5384.11 1540
5384.80 1585
5385.49 1530
5386.19 1570
5386.88 1648
5387.57 1628
5388.26 1576
5388.96 1655
5389.65 1702
5390.34 1725
5391.04 1816
5391.73 1879
5392.42 1884
5393.12 1866
5393.81 1794
5394.50 1832
5395.19 1770
5395.89 1808
5396.58 1811
5397.27 1747
5397.97 1729
5398.66 1699
5399.35 1777
5400.05 1722
5400.74 1700
5401.43 1622
5402.13 1608
5402.82 1583
5403.52 1628
5404.21 1668
5404.90 1644
5405.60 1577
5406.29 1566
5406.98 1637
5407.68 1671
5408.37 1625
5409.07 1611
5409.76 1638
5410.45 1622
5411.15 1658
5411.84 1660
5412.54 1547
5413.23 1658
5413.93 1643
5414.62 1720
5415.32 1745
5416.01 1683
5416.70 1679
5417.40 1730
5418.09 1745
5418.79 1774
5419.48 1801
5420.18 1749
5420.87 1695
5421.57 1747
5422.26 1773
5422.96 1804
5423.65 1824
5424.35 1697
5425.04 1781
5425.74 1780
5426.43 1783
5427.13 1807
5427.82 1859
5428.52 1772
5429.21 1907
5429.91 1982
5430.60 1963
5431.30 1883
5432.00 1863
5432.69 1767
5433.39 1831
5434.08 1830
5434.78 1809
5435.47 1770
5436.17 1779
5436.86 1863
5437.56 1886
5438.26 1987
5438.95 1974
5439.65 1936
5440.34 1990
5441.04 1911
5441.74 1927
5442.43 1892
5443.13 1834
5443.83 1903
5444.52 2045
5445.22 2131
5445.91 2194
5446.61 2239
5447.31 2460
5448.00 2601
5448.70 2736
5449.40 2785
5450.09 2811
5450.79 2724
5451.49 2562
5452.18 2404
5452.88 2301
5453.58 2284
5454.27 2179
5454.97 2111
5455.67 2058
5456.37 2054
5457.06 2079
5457.76 2018
5458.46 2054
5459.15 2008
5459.85 2003
5460.55 2121
5461.25 2080
5461.94 2054
5462.64 2052
5463.34 2072
5464.04 2181
5464.73 2208
5465.43 2209
5466.13 2209
5466.83 2236
5467.53 2223
5468.22 2169
5468.92 2279
5469.62 2198
5470.32 2114
5471.01 2175
5471.71 2215
5472.41 2363
5473.11 2344
5473.81 2360
5474.51 2403
5475.20 2413
5475.90 2444
5476.60 2408
5477.30 2516
5478.00 2724
5478.70 2715
5479.39 2898
5480.09 3307
5480.79 3888
5481.49 4293
5482.19 4354
5482.89 4181
5483.59 4142
5484.29 3961
5484.98 3596
5485.68 3205
5486.38 3023
5487.08 3016
5487.78 2905
5488.48 2819
5489.18 2743
5489.88 2676
5490.58 2734
5491.28 2796
5491.98 2793
5492.68 2842
5493.37 2943
5494.07 3071
5494.77 3002
5495.47 3064
5496.17 3050
5496.87 3103
5497.57 3151
5498.27 3148
5498.97 3310
5499.67 3642
5500.37 4231
5501.07 4943
5501.77 5697
5502.47 6339
5503.17 6417
5503.87 6066
5504.57 5538
5505.27 4717
5505.97 4198
5506.67 3630
5507.37 3322
5508.07 3056
5508.77 2775
5509.47 2579
5510.17 2428
5510.87 2488
5511.58 2456
5512.28 2387
5512.98 2429
5513.68 2455
5514.38 2394
5515.08 2385
5515.78 2488
5516.48 2473
5517.18 2495
5517.88 2453
5518.58 2344
5519.28 2478
5519.99 2411
5520.69 2389
5521.39 2468
5522.09 2453
5522.79 2349
5523.49 2272
5524.19 2214
5524.90 2202
5525.60 2121
5526.30 2063
5527.00 2024
5527.70 1976
5528.40 1949
5529.10 1908
5529.81 1913
5530.51 1898
5531.21 1915
5531.91 1960
5532.61 1918
5533.32 1870
5534.02 1986
5534.72 1906
5535.42 2014
5536.12 2023
5536.83 1986
5537.53 2005
5538.23 2011
5538.93 1983
5539.64 1973
5540.34 2037
5541.04 1989
5541.74 1917
5542.45 1998
5543.15 1958
5543.85 1918
5544.55 1913
5545.26 1925
5545.96 1945
5546.66 1895
5547.36 1828
5548.07 1885
5548.77 1951
5549.47 1980
5550.18 1923
5550.88 1814
5551.58 1796
5552.29 1931
5552.99 1897
5553.69 1854
5554.40 1838
5555.10 1851
5555.80 1830
5556.51 1826
5557.21 1839
5557.91 1871
5558.62 1869
5559.32 1888
5560.02 1862
5560.73 1905
5561.43 1921
5562.14 1924
5562.84 2014
5563.54 2007
5564.25 1993
5564.95 2023
5565.65 2060
5566.36 2047
5567.06 2037
5567.77 1978
5568.47 1985
5569.18 1899
5569.88 1814
5570.58 1828
5571.29 1844
5571.99 1785
5572.70 1680
5573.40 1804
5574.11 1790
5574.81 1823
5575.52 1826
5576.22 1871
5576.93 1869
5577.63 1894
5578.33 1925
5579.04 1816
5579.74 1805
5580.45 1784
5581.15 1792
5581.86 1716
5582.56 1722
5583.27 1815
5583.97 1726
5584.68 1724
5585.39 1725
5586.09 1694
5586.80 1709
5587.50 1736
5588.21 1738
5588.91 1651
5589.62 1704
5590.32 1594
5591.03 1630
5591.73 1641
5592.44 1663
5593.15 1605
5593.85 1609
5594.56 1719
5595.26 1675
5595.97 1725
5596.68 1650
5597.38 1592
5598.09 1587
5598.79 1669
5599.50 1629
5600.21 1601
5600.91 1600
5601.62 1651
5602.33 1669
5603.03 1659
5603.74 1643
5604.44 1595
5605.15 1675
5605.86 1662
5606.56 1702
5607.27 1662
5607.98 1676
5608.68 1622
5609.39 1664
5610.10 1560
5610.80 1661
5611.51 1625
5612.22 1594
5612.93 1591
5613.63 1671
5614.34 1609
5615.05 1638
5615.75 1596
5616.46 1581
5617.17 1634
5617.88 1603
5618.58 1640
5619.29 1557
5620.00 1618
5620.71 1620
5621.41 1637
5622.12 1630
5622.83 1612
5623.54 1594
5624.24 1665
5624.95 1617
5625.66 1621
5626.37 1590
5627.08 1691
5627.78 1716
5628.49 1757
5629.20 1688
5629.91 1639
5630.62 1754
5631.32 1684
5632.03 1707
5632.74 1651
5633.45 1753
5634.16 1752
5634.86 1797
5635.57 1748
5636.28 1800
5636.99 1954
5637.70 1940
5638.41 1936
5639.12 2018
5639.82 1980
5640.53 1969
5641.24 2106
5641.95 2125
5642.66 2060
5643.37 2120
5644.08 2059
5644.79 1932
5645.50 1902
5646.21 1851
5646.91 1768
5647.62 1799
5648.33 1843
5649.04 1802
5649.75 1797
5650.46 1823
5651.17 1856
5651.88 1809
5652.59 1810
5653.30 1867
5654.01 1896
5654.72 1945
5655.43 1946
5656.14 1920
5656.85 1912
5657.56 1949
5658.27 1985
5658.98 1960
5659.69 2028
5660.40 1946
5661.11 1964
5661.82 1973
5662.53 2008
5663.24 1930
5663.95 1898
5664.66 1946
5665.37 1937
5666.08 1888
5666.79 1847
5667.50 1861
5668.21 1860
5668.92 1870
5669.63 1955
5670.34 2036
5671.05 2026
5671.76 2184
5672.47 2252
5673.18 2427
5673.89 2374
5674.61 2251
5675.32 2116
5676.03 2121
5676.74 2019
5677.45 1886
5678.16 1851
5678.87 1893
5679.58 1874
5680.29 1873
5681.01 1790
5681.72 1867
5682.43 1851
5683.14 1892
5683.85 1902
5684.56 1811
5685.27 1934
5685.99 1903
5686.70 1910
5687.41 1899
5688.12 1852
5688.83 1905
5689.54 1938
5690.26 1891
5690.97 1832
5691.68 1905
5692.39 1927
5693.10 1874
5693.82 1879
5694.53 1824
5695.24 1813
5695.95 1848
5696.67 1805
5697.38 1772
5698.09 1819
5698.80 1799
5699.51 1812
5700.23 1865
5700.94 1776
5701.65 1732
5702.36 1756
5703.08 1910
5703.79 1967
5704.50 2011
5705.22 1963
5705.93 1934
5706.64 1968
5707.35 1935
5708.07 2033
5708.78 2014
5709.49 1989
5710.21 1933
5710.92 1946
5711.63 1940
5712.35 1916
5713.06 1951
5713.77 1954
5714.49 2017
5715.20 1913
5715.91 1933
5716.63 1896
5717.34 1920
5718.05 1950
5718.77 1947
5719.48 2019
5720.19 1987
5720.91 1977
5721.62 1987
5722.34 2016
5723.05 2057
5723.76 2097
5724.48 2039
5725.19 2079
5725.91 2126
5726.62 2090
5727.33 2095
5728.05 2160
5728.76 2211
5729.48 2269
5730.19 2257
5730.91 2270
5731.62 2272
5732.34 2216
5733.05 2224
5733.76 2226
5734.48 2289
5735.19 2296
5735.91 2217
5736.62 2261
5737.34 2333
5738.05 2342
5738.77 2342
5739.48 2335
5740.20 2333
5740.91 2404
5741.63 2458
5742.34 2492
5743.06 2518
5743.77 2578
5744.49 2614
5745.20 2613
5745.92 2552
5746.63 2576
5747.35 2579
5748.07 2784
5748.78 2843
5749.50 2869
5750.21 3019
5750.93 3039
5751.64 3028
5752.36 2889
5753.07 2971
5753.79 3046
5754.51 3097
5755.22 3063
5755.94 3197
5756.65 3228
5757.37 3333
5758.09 3404
5758.80 3495
5759.52 3654
5760.24 3615
5760.95 3825
5761.67 4042
5762.38 4184
5763.10 4415
5763.82 4480
5764.53 4700
5765.25 4825
5765.97 4943
5766.68 5143
5767.40 5459
5768.12 5984
5768.83 7011
5769.55 8645
5770.27 11102
5770.98 13845
5771.70 15995
5772.42 17534
5773.13 17710
5773.85 15953
5774.57 13961
5775.29 11685
5776.00 9432
5776.72 7941
5777.44 6830
5778.16 6303
5778.87 5864
5779.59 5691
5780.31 5490
5781.03 5263
5781.74 5153
5782.46 5285
5783.18 5391
5783.90 5372
5784.61 5615
5785.33 5815
5786.05 5668
5786.77 5778
5787.48 5697
5788.20 5315
5788.92 5169
5789.64 5007
5790.36 4869
5791.08 4599
5791.79 4367
5792.51 4270
5793.23 4150
5793.95 4021
5794.67 3901
5795.38 3708
5796.10 3670
5796.82 3615
5797.54 3525
5798.26 3483
5798.98 3462
5799.70 3433
5800.41 3306
5801.13 3257
5801.85 3241
5802.57 3306
5803.29 3316
5804.01 3224
5804.73 3075
5805.45 3056
5806.17 2990
5806.89 3026
5807.60 3001
5808.32 3174
5809.04 3181
5809.76 3255
5810.48 3399
5811.20 3669
5811.92 3684
5812.64 3710
5813.36 3621
5814.08 3386
5814.80 3308
5815.52 3154
5816.24 3005
5816.96 2909
5817.68 2875
5818.40 2771
5819.12 2760
5819.84 2797
5820.56 2839
5821.28 2748
5822.00 2703
5822.72 2715
5823.44 2757
5824.16 2797
5824.88 2813
5825.60 2777
5826.32 2668
5827.04 2681
5827.76 2702
5828.48 2632
5829.20 2651
5829.92 2659
5830.64 2662
5831.36 2700
5832.08 2575
5832.80 2556
5833.52 2475
5834.25 2537
5834.97 2579
5835.69 2559
5836.41 2538
5837.13 2615
5837.85 2591
5838.57 2471
5839.29 2512
5840.01 2448
5840.73 2467
5841.46 2475
5842.18 2428
5842.90 2484
5843.62 2484
5844.34 2399
5845.06 2490
5845.78 2584
5846.51 2437
5847.23 2424
5847.95 2395
5848.67 2414
5849.39 2423
5850.11 2412
5850.84 2459
5851.56 2385
5852.28 2448
5853.00 2482
5853.72 2522
5854.45 2471
5855.17 2458
5855.89 2469
5856.61 2455
5857.33 2486
5858.06 2412
5858.78 2427
5859.50 2381
5860.22 2312
5860.95 2359
5861.67 2352
5862.39 2332
5863.11 2362
5863.84 2330
5864.56 2324
5865.28 2370
5866.01 2397
5866.73 2379
5867.45 2231
5868.17 2240
5868.90 2271
5869.62 2260
5870.34 2223
5871.07 2208
5871.79 2196
5872.51 2213
5873.24 2182
5873.96 2167
5874.68 2091
5875.41 2079
5876.13 2074
5876.85 2106
5877.58 2156
5878.30 2141
5879.02 2165
5879.75 2195
5880.47 2213
5881.19 2183
5881.92 2180
5882.64 2157
5883.37 2220
5884.09 2203
5884.81 2237
5885.54 2253
5886.26 2273
5886.99 2290
5887.71 2163
5888.43 2228
5889.16 2270
5889.88 2192
5890.61 2174
5891.33 2239
5892.05 2284
5892.78 2157
5893.50 2236
5894.23 2277
5894.95 2227
5895.68 2199
5896.40 2236
5897.13 2298
5897.85 2340
5898.58 2295
5899.30 2177
5900.03 2266
5900.75 2223
5901.48 2271
5902.20 2314
5902.93 2355
5903.65 2408
5904.38 2392
5905.10 2440
5905.83 2511
5906.55 2541
5907.28 2486
5908.00 2540
5908.73 2569
5909.45 2503
5910.18 2571
5910.90 2599
5911.63 2602
5912.36 2545
5913.08 2559
5913.81 2530
5914.53 2666
5915.26 2578
5915.98 2578
5916.71 2741
5917.44 2698
5918.16 2760
5918.89 2824
5919.61 2725
5920.34 2740
5921.07 2741
5921.79 2806
5922.52 2805
5923.25 2772
5923.97 2901
5924.70 2944
5925.42 2919
5926.15 2940
5926.88 2971
5927.60 2999
5928.33 3148
5929.06 3137
5929.78 3080
5930.51 3139
5931.24 3139
5931.96 3188
5932.69 3193
5933.42 3275
5934.15 3282
5934.87 3299
5935.60 3404
5936.33 3466
5937.05 3575
5937.78 3499
5938.51 3509
5939.24 3590
5939.96 3793
5940.69 3776
5941.42 3755
5942.14 3866
5942.87 3964
5943.60 4132
5944.33 4068
5945.06 4281
5945.78 4345
5946.51 4433
5947.24 4374
5947.97 4456
5948.69 4530
5949.42 4525
5950.15 4726
5950.88 4737
5951.61 4881
5952.33 5112
5953.06 5402
5953.79 5848
5954.52 5903
5955.25 5912
5955.98 5882
5956.70 5954
5957.43 5927
5958.16 5941
5958.89 5833
5959.62 5957
5960.35 5891
5961.07 5825
5961.80 5994
5962.53 5953
5963.26 5977
5963.99 6152
5964.72 6265
5965.45 6519
5966.18 6969
5966.90 7367
5967.63 8096
5968.36 8409
5969.09 8844
5969.82 8642
5970.55 8652
5971.28 8364
5972.01 8076
5972.74 7881
5973.47 7854
5974.20 7741
5974.93 7630
5975.66 7566
5976.39 7658
5977.12 7702
5977.84 7736
5978.57 7861
5979.30 8139
5980.03 8384
5980.76 8828
5981.49 9086
5982.22 9294
5982.95 9471
5983.68 9506
5984.41 9770
5985.14 9912
5985.87 9714
5986.60 9845
5987.33 9936
5988.06 9824
5988.79 9612
5989.53 9714
5990.26 9809
5990.99 9877
5991.72 10019
5992.45 10022
5993.18 10055
5993.91 10316
5994.64 10613
5995.37 10698
5996.10 10802
5996.83 11130
5997.56 11295
5998.29 11460
5999.02 11572
5999.75 11578
6000.49 11297
6001.22 11127
6001.95 11002
6002.68 10833
6003.41 10706
6004.14 10527
6004.87 10215
6005.60 10174
6006.34 10046
6007.07 9960
6007.80 10182
6008.53 10689
6009.26 11683
6009.99 13062
6010.72 15355
6011.46 18115
6012.19 21574
6012.92 25262
6013.65 29128
6014.38 31606
6015.12 33307
6015.85 33711
6016.58 32926
6017.31 31264
6018.04 28805
6018.78 25954
6019.51 22465
6020.24 19396
6020.97 16464
6021.70 14024
6022.44 12353
6023.17 10952
6023.90 9924
6024.63 9049
6025.37 8331
6026.10 7836
6026.83 7585
6027.56 7496
6028.30 7301
6029.03 7051
6029.76 6987
6030.50 6908
6031.23 6669
6031.96 6592
6032.69 6373
6033.43 6214
6034.16 5947
6034.89 5893
6035.63 5674
6036.36 5541
6037.09 5415
6037.83 5525
6038.56 5556
6039.29 5721
6040.03 5869
6040.76 6013
6041.49 6248
6042.23 6290
6042.96 6230
6043.69 6323
6044.43 6411
6045.16 6416
6045.90 6488
6046.63 6341
6047.36 6564
6048.10 6760
6048.83 6628
6049.57 6611
6050.30 6820
6051.03 7107
6051.77 7285
6052.50 7533
6053.24 7764
6053.97 8210
6054.70 8373
6055.44 8387
6056.17 8304
6056.91 8189
6057.64 7852
6058.38 7612
6059.11 7452
6059.85 7285
6060.58 7271
6061.32 7178
6062.05 7170
6062.79 6965
6063.52 6809
6064.26 6795
6064.99 6745
6065.72 6624
6066.46 6490
6067.20 6426
6067.93 6356
6068.67 6277
6069.40 6159
6070.14 6156
6070.87 6162
6071.61 6039
6072.34 5839
6073.08 5839
6073.81 5994
6074.55 5877
6075.28 5776
6076.02 5732
6076.76 5637
6077.49 5722
6078.23 5631
6078.96 5639
6079.70 5601
6080.43 5560
6081.17 5517
6081.91 5427
6082.64 5302
6083.38 5232
6084.11 5151
6084.85 5108
6085.59 5013
6086.32 4991
6087.06 4884
6087.80 4879
6088.53 4972
6089.27 4914
6090.00 4936
6090.74 5059
6091.48 5089
6092.21 5181
6092.95 5213
6093.69 5141
6094.42 5112
6095.16 5062
6095.90 5097
6096.63 4982
6097.37 4951
6098.11 4948
6098.85 4941
6099.58 4846
6100.32 4772
6101.06 4718
6101.79 4652
6102.53 4689
6103.27 4831
6104.01 4642
6104.74 4623
6105.48 4657
6106.22 4729
6106.96 4808
6107.69 4683
6108.43 4691
6109.17 4674
6109.91 4740
6110.64 4809
6111.38 4760
6112.12 4785
6112.86 4981
6113.59 5016
6114.33 5029
6115.07 5041
6115.81 5126
6116.55 5260
6117.28 5291
6118.02 5321
6118.76 5342
6119.50 5307
6120.24 5272
6120.98 5290
6121.71 5282
6122.45 5336
6123.19 5338
6123.93 5377
6124.67 5411
6125.41 5496
6126.15 5562
6126.88 5575
6127.62 5619
6128.36 5574
6129.10 5657
6129.84 5488
6130.58 5473
6131.32 5515
6132.06 5432
6132.80 5479
6133.53 5641
6134.27 5729
6135.01 5895
6135.75 6030
6136.49 6210
6137.23 6342
6137.97 6910
6138.71 7147
6139.45 7673
6140.19 7855
6140.93 7975
6141.67 8080
6142.41 8287
6143.15 8127
6143.89 8141
6144.63 7942
6145.37 7646
6146.11 7563
6146.85 7411
6147.59 7160
6148.33 6978
6149.07 6852
6149.81 6809
6150.55 6697
6151.29 6660
6152.03 6633
6152.77 6762
6153.51 6712
6154.25 6740
6154.99 6922
6155.73 6925
6156.47 6932
6157.21 6988
6157.95 7333
6158.69 7385
6159.43 7295
6160.17 7375
6160.91 7622
6161.65 7571
6162.39 7810
6163.13 7890
6163.88 8211
6164.62 8662
6165.36 9147
6166.10 9537
6166.84 10046
6167.58 10471
6168.32 10624
6169.06 10806
6169.80 10818
6170.55 10759
6171.29 10489
6172.03 10173
6172.77 10135
6173.51 9849
6174.25 9870
6174.99 9740
6175.74 9690
6176.48 9844
6177.22 10023
6177.96 10199
6178.70 10546
6179.44 11242
6180.19 12118
6180.93 13939
6181.67 16292
6182.41 18744
6183.15 21558
6183.90 23849
6184.64 25401
6185.38 25959
6186.12 25556
6186.87 24251
6187.61 22310
6188.35 20153
6189.09 18190
6189.84 16517
6190.58 14709
6191.32 13719
6192.06 12989
6192.81 12380
6193.55 12079
6194.29 11872
6195.03 11626
6195.78 11225
6196.52 10943
6197.26 10752
6198.01 10918
6198.75 10651
6199.49 10445
6200.23 10349
6200.98 10274
6201.72 10236
6202.46 10156
6203.21 10264
6203.95 10678
6204.69 11250
6205.44 12428
6206.18 14206
6206.92 17215
6207.67 21308
6208.41 26510
6209.15 31156
6209.90 34672
6210.64 37307
6211.39 38358
6212.13 38048
6212.87 36096
6213.62 33349
6214.36 30099
6215.11 26035
6215.85 22289
6216.59 18892
6217.34 16046
6218.08 13552
6218.83 11907
6219.57 10766
6220.31 9843
6221.06 9156
6221.80 8740
6222.55 8462
6223.29 8108
6224.04 7955
6224.78 7785
6225.53 7477
6226.27 7305
6227.02 7067
6227.76 6786
6228.50 6431
6229.25 6107
6229.99 5788
6230.74 5698
6231.48 5557
6232.23 5414
6232.97 5497
6233.72 5441
6234.46 5550
6235.21 5618
6235.96 5682
6236.70 5722
6237.45 5837
6238.19 5945
6238.94 6189
6239.68 6574
6240.43 7151
6241.17 7721
6241.92 8249
6242.66 8385
6243.41 8247
6244.16 8312
6244.90 8101
6245.65 7759
6246.39 7511
6247.14 7485
6247.88 7615
6248.63 7492
6249.38 7338
6250.12 7296
6250.87 7107
6251.62 6802
6252.36 6724
6253.11 6597
6253.85 6410
6254.60 6390
6255.35 6237
6256.09 6127
6256.84 5953
6257.59 5968
6258.33 5947
6259.08 5936
6259.83 5864
6260.57 5838
6261.32 5704
6262.07 5707
6262.81 5697
6263.56 5650
6264.31 5492
6265.05 5370
6265.80 5293
6266.55 5198
6267.30 5247
6268.04 5243
6268.79 5219
6269.54 5160
6270.28 5179
6271.03 5077
6271.78 5199
6272.53 5193
6273.27 5181
6274.02 5244
6274.77 5183
6275.52 5219
6276.26 5114
6277.01 5236
6277.76 5201
6278.51 5289
6279.25 5440
6280.00 5357
6280.75 5390
6281.50 5443
6282.25 5343
6282.99 5259
6283.74 5002
6284.49 4790
6285.24 4809
6285.99 4686
6286.74 4525
6287.48 4519
6288.23 4459
6288.98 4364
6289.73 4399
6290.48 4327
6291.23 4227
6291.97 4142
6292.72 4130
6293.47 4010
6294.22 4095
6294.97 4093
6295.72 4060
6296.47 3943
6297.22 3890
6297.96 3926
6298.71 3929
6299.46 3929
6300.21 3787
6300.96 3846
6301.71 3625
6302.46 3560
6303.21 3570
6303.96 3499
6304.71 3516
6305.46 3519
6306.21 3520
6306.96 3506
6307.71 3549
6308.45 3562
6309.20 3644
6309.95 3626
6310.70 3626
6311.45 3651
6312.20 3698
6312.95 3906
6313.70 3960
6314.45 3816
6315.20 3897
6315.95 3874
6316.70 3886
6317.45 3893
6318.20 3990
6318.95 3770
6319.70 3815
6320.45 3806
6321.20 3749
6321.95 3548
6322.70 3437
6323.46 3547
6324.21 3477
6324.96 3303
6325.71 3282
6326.46 3267
6327.21 3305
6327.96 3326
6328.71 3331
6329.46 3392
6330.21 3355
6330.96 3353
6331.71 3360
6332.46 3296
6333.21 3288
6333.97 3290
6334.72 3244
6335.47 3219
6336.22 3159
6336.97 3149
6337.72 3210
6338.47 3262
6339.22 3151
6339.98 3136
6340.73 3166
6341.48 3120
6342.23 3009
6342.98 3041
6343.73 3077
6344.49 3093
6345.24 3064
6345.99 3017
6346.74 3041
6347.49 3021
6348.24 3079
6349.00 3143
6349.75 3088
6350.50 3114
6351.25 3277
6352.01 3296
6352.76 3350
6353.51 3505
6354.26 3705
6355.01 3768
6355.77 3857
6356.52 3816
6357.27 3701
6358.02 3650
6358.78 3593
6359.53 3563
6360.28 3338
6361.03 3355
6361.79 3265
6362.54 3179
6363.29 3128
6364.05 3003
6364.80 3103
6365.55 3034
6366.30 3075
6367.06 3129
6367.81 3215
6368.56 3264
6369.32 3536
6370.07 3563
6370.82 3525
6371.58 3508
6372.33 3321
6373.08 3238
6373.84 3130
6374.59 3031
6375.34 3051
6376.10 2972
6376.85 2945
6377.60 2986
6378.36 2995
6379.11 3035
6379.87 3014
6380.62 3119
6381.37 3257
6382.13 3200
6382.88 3193
6383.64 3232
6384.39 3145
6385.14 3081
6385.90 3232
6386.65 3139
6387.41 3023
6388.16 3003
6388.91 2836
6389.67 2848
6390.42 2944
6391.18 2842
6391.93 2813
6392.69 2804
6393.44 2821
6394.20 2739
6394.95 2718
6395.71 2812
6396.46 2885
6397.21 2888
6397.97 2858
6398.72 2831
6399.48 2774
6400.23 2863
6400.99 2859
6401.74 2764
6402.50 2750
6403.26 2722
6404.01 2767
6404.77 2738
6405.52 2714
6406.28 2739
6407.03 2746
6407.79 2704
6408.54 2624
6409.30 2614
6410.05 2718
6410.81 2677
6411.56 2644
6412.32 2692
6413.08 2745
6413.83 2723
6414.59 2754
6415.34 2697
6416.10 2708
6416.86 2727
6417.61 2795
6418.37 2720
6419.12 2740
6419.88 2702
6420.64 2711
6421.39 2672
6422.15 2665
6422.91 2663
6423.66 2703
6424.42 2688
6425.17 2786
6425.93 2806
6426.69 2775
6427.44 2727
6428.20 2734
6428.96 2770
6429.71 2741
6430.47 2821
6431.23 2765
6431.98 2784
6432.74 2876
6433.50 2849
6434.26 2771
6435.01 2860
6435.77 2889
6436.53 2884
6437.28 2947
6438.04 2968
6438.80 3095
6439.56 3125
6440.31 3065
6441.07 3159
6441.83 3167
6442.59 3212
6443.34 3211
6444.10 3236
6444.86 3254
6445.62 3359
6446.37 3351
6447.13 3396
6447.89 3284
6448.65 3306
6449.40 3390
6450.16 3413
6450.92 3475
6451.68 3522
6452.44 3528
6453.19 3520
6453.95 3365
6454.71 3414
6455.47 3424
6456.23 3459
6456.99 3498
6457.74 3609
6458.50 3683
6459.26 3744
6460.02 3650
6460.78 3585
6461.54 3701
6462.30 3684
6463.05 3826
6463.81 4031
6464.57 4079
6465.33 4312
6466.09 4326
6466.85 4414
6467.61 4460
6468.37 4380
6469.13 4344
6469.88 4403
6470.64 4284
6471.40 4271
6472.16 4237
6472.92 4335
6473.68 4459
6474.44 4436
6475.20 4417
6475.96 4410
6476.72 4531
6477.48 4613
6478.24 4617
6479.00 4697
6479.76 4677
6480.52 4955
6481.28 5062
6482.04 5181
6482.80 5147
6483.56 5351
6484.32 5357
6485.08 5301
6485.84 5525
6486.60 5559
6487.36 5655
6488.12 5595
6488.88 5590
6489.64 5766
6490.40 5795
6491.16 5960
6491.92 6160
6492.68 6235
6493.44 6243
6494.20 6378
6494.96 6459
6495.72 6357
6496.48 6299
6497.24 6225
6498.00 6163
6498.76 6226
6499.52 6107
6500.28 6175
6501.05 6169
6501.81 6210
6502.57 6252
6503.33 6637
6504.09 7082
6504.85 7774
6505.61 9208
6506.37 11786
6507.13 15344
6507.90 20015
6508.66 24527
6509.42 28709
6510.18 31014
6510.94 31580
6511.70 30828
6512.46 28436
6513.23 25669
6513.99 22307
6514.75 18793
6515.51 15921
6516.27 13318
6517.03 11439
6517.80 9831
6518.56 8817
6519.32 7882
6520.08 7174
6520.84 6804
6521.61 6566
6522.37 6303
6523.13 6233
6523.89 6270
6524.66 6279
6525.42 6345
6526.18 6565
6526.94 6919
6527.71 7039
6528.47 7232
6529.23 7476
6529.99 7287
6530.76 7036
6531.52 6784
6532.28 6623
6533.04 6409
6533.81 6205
6534.57 6077
6535.33 5833
6536.10 5891
6536.86 5793
6537.62 5889
6538.38 5764
6539.15 5757
6539.91 5766
6540.67 5700
6541.44 5558
6542.20 5487
6542.96 5447
6543.73 5446
6544.49 5491
6545.25 5695
6546.02 5875
6546.78 6082
6547.55 6264
6548.31 6427
6549.07 6592
6549.84 6402
6550.60 6300
6551.36 6404
6552.13 6405
6552.89 6280
6553.66 6226
6554.42 6325
6555.18 6305
6555.95 6400
6556.71 6343
6557.48 6342
6558.24 6386
6559.01 6468
6559.77 6568
6560.53 6556
6561.30 6574
6562.06 6673
6562.83 6674
6563.59 6607
6564.36 6703
6565.12 6769
6565.89 6859
6566.65 6740
6567.42 6702
6568.18 6659
6568.95 6661
6569.71 6626
6570.48 6748
6571.24 6748
6572.01 6755
6572.77 6831
6573.54 6856
6574.30 6894
6575.07 6785
6575.83 6729
6576.60 6705
6577.36 6796
6578.13 6823
6578.89 6855
6579.66 6908
6580.42 6833
6581.19 6817
6581.96 6902
6582.72 7019
6583.49 7091
6584.25 7181
6585.02 7271
6585.78 7260
6586.55 7243
6587.32 7238
6588.08 7063
6588.85 7157
6589.61 7107
6590.38 7327
6591.15 7493
6591.91 7833
6592.68 8323
6593.45 8959
6594.21 9718
6594.98 10463
6595.74 11087
6596.51 11664
6597.28 11978
6598.04 11931
6598.81 11627
6599.58 11485
6600.34 10854
6601.11 10449
6601.88 9704
6602.64 8940
6603.41 8411
6604.18 7877
6604.95 7380
6605.71 7079
6606.48 6861
6607.25 6610
6608.01 6571
6608.78 6479
6609.55 6374
6610.32 6359
6611.08 6396
6611.85 6372
6612.62 6461
6613.38 6355
6614.15 6281
6614.92 6185
6615.69 6121
6616.46 6048
6617.22 6100
6617.99 6173
6618.76 6107
6619.53 6234
6620.29 6409
6621.06 6627
6621.83 6943
6622.60 7202
6623.37 7494
6624.13 7908
6624.90 8089
6625.67 8111
6626.44 7998
6627.21 7940
6627.98 7716
6628.74 7557
6629.51 7236
6630.28 6990
6631.05 6786
6631.82 6707
6632.59 6899
6633.35 7163
6634.12 7349
6634.89 7750
6635.66 8082
6636.43 8396
6637.20 8622
6637.97 8860
6638.74 8960
6639.51 9224
6640.27 9689
6641.04 10176
6641.81 10699
6642.58 11135
6643.35 11590
6644.12 11491
6644.89 11076
6645.66 10715
6646.43 10072
6647.20 9324
6647.97 8642
6648.74 8021
6649.51 7280
6650.28 6773
6651.05 6476
6651.82 6140
6652.58 5945
6653.35 5736
6654.12 5497
6654.89 5407
6655.66 5249
6656.43 5326
6657.20 5331
6657.97 5071
6658.74 4975
6659.51 4873
6660.28 4904
6661.05 4849
6661.83 4690
6662.60 4694
6663.37 4585
6664.14 4588
6664.91 4719
6665.68 4622
6666.45 4631
6667.22 4631
6667.99 4655
6668.76 4620
6669.53 4709
6670.30 4732
6671.07 4892
6671.84 5074
6672.61 5057
6673.38 5134
6674.16 5052
6674.93 5116
6675.70 5052
6676.47 5061
6677.24 5055
6678.01 4985
6678.78 5136
6679.55 5251
6680.33 5136
6681.10 5174
6681.87 5248
6682.64 5301
6683.41 5293
6684.18 5420
6684.95 5366
6685.73 5505
6686.50 5606
6687.27 5673
6688.04 5702
6688.81 5551
6689.58 5572
6690.36 5343
6691.13 5134
6691.90 5003
6692.67 4767
6693.44 4736
6694.22 4693
6694.99 4596
6695.76 4529
6696.53 4495
6697.31 4395
6698.08 4400
6698.85 4419
6699.62 4344
6700.40 4363
6701.17 4247
6701.94 4286
6702.71 4203
6703.49 4178
6704.26 4052
6705.03 4022
6705.80 4076
6706.58 4040
6707.35 4059
6708.12 3947
6708.90 3937
6709.67 3848
6710.44 3881
6711.22 3863
6711.99 3860
6712.76 3817
6713.54 3882
6714.31 3904
6715.08 3777
6715.86 3762
6716.63 3803
6717.40 3835
6718.18 3883
6718.95 4010
6719.72 3932
6720.50 3926
6721.27 3798
6722.04 3774
6722.82 3863
6723.59 3947
6724.37 3936
6725.14 3896
6725.91 3881
6726.69 3748
6727.46 3755
6728.24 3725
6729.01 3649
6729.78 3633
6730.56 3633
6731.33 3649
6732.11 3702
6732.88 3711
6733.66 3646
6734.43 3596
6735.20 3758
6735.98 3680
6736.75 3694
6737.53 3697
6738.30 3647
6739.08 3739
6739.85 3778
6740.63 3828
6741.40 3841
6742.18 3828
6742.95 3826
6743.73 3873
6744.50 3868
6745.28 3961
6746.05 4098
6746.83 4220
6747.60 4127
6748.38 4114
6749.15 4255
6749.93 4419
6750.70 4416
6751.48 4407
6752.25 4515
6753.03 4487
6753.81 4724
6754.58 4884
6755.36 4859
6756.13 4895
6756.91 4857
6757.68 4765
6758.46 4772
6759.24 4669
6760.01 4686
6760.79 4576
6761.56 4537
6762.34 4521
6763.12 4334
6763.89 4475
6764.67 4490
6765.44 4522
6766.22 4614
6767.00 4642
6767.77 4783
6768.55 4781
6769.33 4874
6770.10 4854
6770.88 4786
6771.66 4880
6772.43 4771
6773.21 4469
6773.99 4208
6774.76 4167
6775.54 4051
6776.32 3877
6777.09 3865
6777.87 3815
6778.65 3788
6779.42 3728
6780.20 3786
6780.98 3776
6781.76 3654
6782.53 3686
6783.31 3836
6784.09 3735
6784.87 3635
6785.64 3570
6786.42 3566
6787.20 3537
6787.98 3549
6788.75 3557
6789.53 3592
6790.31 3461
6791.09 3458
6791.86 3359
6792.64 3412
6793.42 3404
6794.20 3353
6794.98 3258
6795.75 3211
6796.53 3213
6797.31 3278
6798.09 3314
6798.87 3302
6799.64 3353
6800.42 3428
6801.20 3407
6801.98 3337
6802.76 3394
6803.54 3333
6804.31 3326
6805.09 3343
6805.87 3386
6806.65 3368
6807.43 3420
6808.21 3422
6808.99 3388
6809.76 3280
6810.54 3358
6811.32 3372
6812.10 3339
6812.88 3372
6813.66 3249
6814.44 3380
6815.22 3336
6816.00 3402
6816.78 3364
6817.55 3403
6818.33 3375
6819.11 3344
6819.89 3407
6820.67 3387
6821.45 3427
6822.23 3461
6823.01 3339
6823.79 3450
6824.57 3383
6825.35 3405
6826.13 3410
6826.91 3319
6827.69 3345
6828.47 3300
6829.25 3370
6830.03 3305
6830.81 3245
6831.59 3308
6832.37 3321
6833.15 3305
6833.93 3299
6834.71 3568
6835.49 3778
6836.27 4102
6837.05 4693
6837.83 5588
6838.61 6665
6839.39 7671
6840.17 8462
6840.95 8946
6841.73 8890
6842.51 8639
6843.29 8057
6844.08 7403
6844.86 6687
6845.64 6028
6846.42 5575
6847.20 5223
6847.98 4807
6848.76 4628
6849.54 4678
6850.32 4812
6851.10 4986
6851.89 5151
6852.67 5301
6853.45 5233
6854.23 5189
6855.01 5017
6855.79 4747
6856.57 4452
6857.35 4306
6858.14 4077
6858.92 3899
6859.70 3765
6860.48 3576
6861.26 3489
6862.04 3489
6862.83 3446
6863.61 3392
6864.39 3390
6865.17 3298
6865.95 3434
6866.74 3429
6867.52 3387
6868.30 3519
6869.08 3639
6869.86 3604
6870.65 3622
6871.43 3678
6872.21 3742
6872.99 3672
6873.78 3727
6874.56 3761
6875.34 3790
6876.12 3926
6876.91 4032
6877.69 4085
6878.47 4099
6879.25 4201
6880.04 4268
6880.82 4483
6881.60 4772
6882.39 4974
6883.17 5165
6883.95 5265
6884.74 5504
6885.52 5541
6886.30 5509
6887.08 5304
6887.87 5524
6888.65 5643
6889.43 5765
6890.22 6046
6891.00 6273
6891.78 6193
6892.57 6070
6893.35 5807
6894.14 5698
6894.92 5419
6895.70 5272
6896.49 4992
6897.27 4809
6898.05 4800
6898.84 4559
6899.62 4490
6900.41 4598
6901.19 4583
6901.97 4598
6902.76 4633
6903.54 4519
6904.33 4554
6905.11 4450
6905.89 4534
6906.68 4491
6907.46 4373
6908.25 4350
6909.03 4326
6909.82 4399
6910.60 4302
6911.39 4277
6912.17 4309
6912.96 4284
6913.74 4274
6914.52 4271
6915.31 4185
6916.09 4261
6916.88 4291
6917.66 4346
6918.45 4396
6919.23 4349
6920.02 4322
6920.80 4392
6921.59 4333
6922.37 4322
6923.16 4416
6923.95 4505
6924.73 4514
6925.52 4532
6926.30 4613
6927.09 4677
6927.87 4786
6928.66 4791
6929.44 4927
6930.23 4927
6931.01 5026
6931.80 5060
6932.59 5194
6933.37 5089
6934.16 5023
6934.94 5057
6935.73 5012
6936.52 5077
6937.30 5132
6938.09 5278
6938.87 5496
6939.66 5707
6940.45 6030
6941.23 6458
6942.02 7024
6942.81 7421
6943.59 7707
6944.38 8072
6945.16 8143
6945.95 8369
6946.74 8457
6947.52 8362
6948.31 8394
6949.10 8380
6949.88 8119
6950.67 8062
6951.46 8015
6952.25 7878
6953.03 7629
6953.82 7513
6954.61 7435
6955.39 7360
6956.18 7391
6956.97 7331
6957.75 7284
6958.54 7294
6959.33 7291
6960.12 7328
6960.90 7344
6961.69 7387
6962.48 7508
6963.27 7570
6964.05 7713
6964.84 7823
6965.63 8102
6966.42 8356
6967.20 8764
6967.99 9299
6968.78 9821
6969.57 10119
6970.36 10572
6971.14 11019
6971.93 11103
6972.72 11327
6973.51 11175
6974.30 11142
6975.08 11081
6975.87 10998
6976.66 11020
6977.45 11166
6978.24 11449
6979.03 11635
6979.81 12063
6980.60 12815
6981.39 14014
6982.18 15956
6982.97 18444
6983.76 22254
6984.55 27062
6985.34 32264
6986.12 37007
6986.91 40501
6987.70 42466
6988.49 42796
6989.28 41931
6990.07 39915
6990.86 36701
6991.65 33078
6992.44 29090
6993.23 25411
6994.01 21882
6994.80 18530
6995.59 15780
6996.38 13723
6997.17 11798
6997.96 10668
6998.75 9636
6999.54 8720
7000.33 8151
7001.12 7873
7001.91 7366
7002.70 7072
7003.49 6865
7004.28 6622
7005.07 6391
7005.86 6098
7006.65 5733
7007.44 5332
7008.23 5144
7009.02 4864
7009.81 4879
7010.60 4887
7011.39 5049
7012.18 5124
7012.97 5425
7013.76 5660
7014.55 5980
7015.34 6129
7016.13 6362
7016.92 6316
7017.71 6181
7018.50 6040
7019.29 6050
7020.08 5952
7020.88 5779
7021.67 5794
7022.46 5992
7023.25 6009
7024.04 6239
7024.83 6480
7025.62 6587
7026.41 6698
7027.20 6867
7027.99 6772
7028.79 6874
7029.58 6822
7030.37 6704
7031.16 6691
7031.95 6517
7032.74 6322
7033.53 5963
7034.33 5819
7035.12 5821
7035.91 5581
7036.70 5385
7037.49 5535
7038.28 5501
7039.08 5538
7039.87 5508
7040.66 5686
7041.45 5718
7042.24 5616
7043.04 5616
7043.83 5553
7044.62 5505
7045.41 5551
7046.20 5415
7047.00 5487
7047.79 5570
7048.58 5822
7049.37 5846
7050.17 5906
7050.96 6192
7051.75 6395
7052.54 6463
7053.34 6620
7054.13 6548
7054.92 6342
7055.71 6199
7056.51 5966
7057.30 5687
7058.09 5601
7058.89 5609
7059.68 5712
7060.47 5632
7061.26 5552
7062.06 5558
7062.85 5445
7063.64 5448
7064.44 5406
7065.23 5308
7066.02 5259
7066.82 5159
7067.61 4960
7068.40 4944
7069.20 4866
7069.99 4647
7070.78 4536
7071.58 4496
7072.37 4376
7073.17 4384
7073.96 4249
7074.75 4146
7075.55 4076
7076.34 4046
7077.13 3949
7077.93 3862
7078.72 3838
7079.52 3815
7080.31 3722
7081.10 3694
7081.90 3680
7082.69 3622
7083.49 3580
7084.28 3632
7085.08 3605
7085.87 3521
7086.67 3478
7087.46 3485
7088.25 3534
7089.05 3496
7089.84 3425
7090.64 3349
7091.43 3335
7092.23 3310
7093.02 3316
7093.82 3160
7094.61 3171
7095.41 3138
7096.20 3097
7097.00 3104
7097.79 3112
7098.59 3069
7099.38 3080
7100.18 3010
7100.97 3007
7101.77 3031
7102.56 3004
7103.36 3023
7104.15 2971
7104.95 2930
7105.75 2895
7106.54 2862
7107.34 2817
7108.13 2845
7108.93 2845
7109.72 2839
7110.52 2769
7111.32 2740
7112.11 2829
7112.91 2731
7113.70 2671
7114.50 2735
7115.30 2753
7116.09 2823
7116.89 2750
7117.68 2771
7118.48 2747
7119.28 2758
7120.07 2764
7120.87 2801
7121.67 2683
7122.46 2625
7123.26 2662
7124.06 2715
7124.85 2639
7125.65 2675
7126.45 2638
7127.24 2582
7128.04 2634
7128.84 2678
7129.63 2760
7130.43 2895
7131.23 2894
7132.02 2922
7132.82 2896
7133.62 2957
7134.41 2922
7135.21 2956
7136.01 2824
7136.81 2688
7137.60 2657
7138.40 2667
7139.20 2597
7140.00 2495
7140.79 2551
7141.59 2557
7142.39 2578
7143.19 2521
7143.98 2464
7144.78 2436
7145.58 2407
7146.38 2369
7147.18 2414
7147.97 2287
7148.77 2269
7149.57 2337
7150.37 2280
7151.17 2231
7151.96 2306
7152.76 2262
7153.56 2317
7154.36 2329
7155.16 2316
7155.95 2495
7156.75 2543
7157.55 2459
7158.35 2468
7159.15 2576
7159.95 2581
7160.75 2616
7161.54 2509
7162.34 2469
7163.14 2387
7163.94 2287
7164.74 2266
7165.54 2229
7166.34 2282
7167.14 2229
7167.93 2255
7168.73 2212
7169.53 2208
7170.33 2188
7171.13 2151
7171.93 2122
7172.73 2213
7173.53 2198
7174.33 2130
7175.13 2198
7175.93 2202
7176.73 2149
7177.53 2112
7178.33 2066
7179.13 2120
7179.93 2043
7180.73 2102
7181.53 2231
7182.32 2166
7183.12 2151
7183.92 2186
7184.72 2226
7185.52 2189
7186.32 2176
7187.12 2158
7187.92 2172
7188.72 2134
7189.53 2091
7190.33 2067
7191.13 2007
7191.93 1960
7192.73 2032
7193.53 1972
7194.33 1991
7195.13 1957
7195.93 1937
7196.73 2018
7197.53 1987
7198.33 1925
7199.13 1900
7199.93 1898
7200.73 1964
7201.53 2024
7202.33 2039
7203.14 2017
7203.94 1985
7204.74 2001
7205.54 2047
7206.34 1961
7207.14 1974
7207.94 1974
7208.74 2007
7209.55 1942
7210.35 1981
7211.15 1998
7211.95 2025
7212.75 2055
7213.55 2031
7214.35 2087
7215.16 2015
7215.96 2050
7216.76 2013
7217.56 2014
7218.36 2006
7219.16 2081
7219.97 2144
7220.77 2122
7221.57 2181
7222.37 2139
7223.17 2135
7223.98 2085
7224.78 2128
7225.58 2132
7226.38 2112
7227.19 2123
7227.99 2107
7228.79 2123
7229.59 2108
7230.40 2142
7231.20 2155
7232.00 2194
7232.80 2143
7233.61 2237
7234.41 2232
7235.21 2360
7236.01 2538
7236.82 2690
7237.62 2816
7238.42 2978
7239.23 2970
7240.03 2936
7240.83 2817
7241.63 2699
7242.44 2588
7243.24 2491
7244.04 2446
7244.85 2355
7245.65 2289
7246.45 2276
7247.26 2223
7248.06 2194
7248.86 2165
7249.67 2126
7250.47 2185
7251.28 2088
7252.08 2037
7252.88 2051
7253.69 2074
7254.49 2084
7255.29 2066
7256.10 2112
7256.90 2057
7257.71 2066
7258.51 2105
7259.31 2134
7260.12 2109
7260.92 2097
7261.73 2139
7262.53 2199
7263.34 2190
7264.14 2074
7264.94 2089
7265.75 2120
7266.55 2183
7267.36 2135
7268.16 2246
7268.97 2274
7269.77 2215
7270.58 2259
7271.38 2275
7272.19 2295
7272.99 2287
7273.80 2291
7274.60 2290
7275.41 2274
7276.21 2258
7277.02 2267
7277.82 2276
7278.63 2353
7279.43 2435
7280.24 2416
7281.04 2490
7281.85 2658
7282.65 2795
7283.46 3185
7284.26 3506
7285.07 3841
7285.87 4123
7286.68 4360
7287.49 4367
7288.29 4259
7289.10 4166
7289.90 3954
7290.71 3608
7291.52 3253
7292.32 3174
7293.13 2972
7293.93 2779
7294.74 2649
7295.55 2503
7296.35 2428
7297.16 2421
7297.96 2364
7298.77 2410
7299.58 2388
7300.38 2339
7301.19 2386
7302.00 2420
7302.80 2432
7303.61 2371
7304.42 2385
7305.22 2359
7306.03 2449
7306.84 2442
7307.64 2462
7308.45 2465
7309.26 2449
7310.06 2464
7310.87 2446
7311.68 2591
7312.48 2545
7313.29 2605
7314.10 2629
7314.90 2686
7315.71 2576
7316.52 2676
7317.33 2707
7318.13 2814
7318.94 2993
7319.75 3275
7320.56 3519
7321.36 3743
7322.17 3999
7322.98 4062
7323.79 4115
7324.59 4070
7325.40 3965
7326.21 3868
7327.02 3514
7327.83 3310
7328.63 3134
7329.44 2935
7330.25 2825
7331.06 2703
7331.87 2617
7332.67 2572
7333.48 2560
7334.29 2486
7335.10 2496
7335.91 2507
7336.72 2481
7337.52 2473
7338.33 2513
7339.14 2470
7339.95 2504
7340.76 2662
7341.57 2642
7342.38 2709
7343.18 2671
7343.99 2669
7344.80 2604
7345.61 2563
7346.42 2555
7347.23 2485
7348.04 2434
7348.85 2416
7349.66 2418
7350.46 2408
7351.27 2387
7352.08 2344
7352.89 2338
7353.70 2313
7354.51 2284
7355.32 2271
7356.13 2307
7356.94 2368
7357.75 2316
7358.56 2347
7359.37 2441
7360.18 2528
7360.99 2551
7361.80 2715
7362.61 2786
7363.42 2781
7364.23 2856
7365.04 2799
7365.85 2665
7366.66 2673
7367.47 2659
7368.28 2587
7369.09 2573
7369.90 2508
7370.71 2523
7371.52 2433
7372.33 2408
7373.14 2343
7373.95 2369
7374.76 2345
7375.57 2361
7376.38 2342
7377.19 2442
7378.00 2487
7378.81 2531
7379.62 2630
7380.43 2650
7381.24 2850
7382.06 3057
7382.87 3056
7383.68 3114
7384.49 3203
7385.30 3130
7386.11 3028
7386.92 2910
7387.73 2844
7388.54 2723
7389.36 2632
7390.17 2491
7390.98 2427
7391.79 2345
7392.60 2283
7393.41 2325
7394.22 2205
7395.04 2144
7395.85 2158
7396.66 2230
7397.47 2150
7398.28 2173
7399.09 2129
7399.91 2097
7400.72 2082
7401.53 2108
7402.34 2118
7403.15 2170
7403.97 2146
7404.78 2142
7405.59 2097
7406.40 2079
7407.21 2024
7408.03 1995
7408.84 1962
7409.65 1999
7410.46 1991
7411.28 1984
7412.09 2004
7412.90 1976
7413.71 1891
7414.53 1927
7415.34 1910
7416.15 1894
7416.96 1888
7417.78 1857
7418.59 1865
7419.40 1858
7420.22 1862
7421.03 1891
7421.84 1861
7422.66 1817
7423.47 1800
7424.28 1823
7425.09 1809
7425.91 1852
7426.72 1883
7427.53 1904
7428.35 1850
7429.16 1859
7429.98 1882
7430.79 1845
7431.60 1865
7432.42 1854
7433.23 1822
7434.04 1852
7434.86 1833
7435.67 1761
7436.48 1833
7437.30 1776
7438.11 1824
7438.93 1863
7439.74 1899
7440.55 1885
7441.37 1919
7442.18 1850
7443.00 1807
7443.81 1835
7444.63 1862
7445.44 1848
7446.25 1810
7447.07 1814
7447.88 1851
7448.70 1832
7449.51 1729
7450.33 1705
7451.14 1717
7451.96 1725
7452.77 1688
7453.59 1757
7454.40 1685
7455.22 1693
7456.03 1742
7456.85 1782
7457.66 1768
7458.48 1719
7459.29 1798
7460.11 1770
7460.92 1810
7461.74 1738
7462.55 1705
7463.37 1654
7464.18 1666
7465.00 1658
7465.81 1632
7466.63 1624
7467.44 1653
7468.26 1664
7469.08 1671
7469.89 1644
7470.71 1663
7471.52 1635
7472.34 1592
7473.15 1662
7473.97 1642
7474.79 1664
7475.60 1648
7476.42 1657
7477.23 1598
7478.05 1600
7478.87 1612
7479.68 1584
7480.50 1596
7481.32 1599
7482.13 1633
7482.95 1648
7483.76 1680
7484.58 1671
7485.40 1693
7486.21 1663
7487.03 1681
7487.85 1655
7488.66 1670
7489.48 1581
7490.30 1638
7491.11 1603
7491.93 1597
7492.75 1606
7493.57 1573
7494.38 1507
7495.20 1565
7496.02 1626
7496.83 1591
7497.65 1580
7498.47 1653
7499.29 1614
7500.10 1592
7500.92 1641
7501.74 1572
7502.55 1629
7503.37 1569
7504.19 1554
7505.01 1629
7505.83 1553
7506.64 1564
7507.46 1534
7508.28 1546
7509.10 1536
7509.91 1571
7510.73 1615
7511.55 1593
7512.37 1591
7513.19 1609
7514.00 1614
7514.82 1587
7515.64 1540
7516.46 1590
7517.28 1582
7518.10 1634
7518.91 1597
7519.73 1566
7520.55 1595
7521.37 1562
7522.19 1594
7523.01 1611
7523.82 1603
7524.64 1621
7525.46 1678
7526.28 1728
7527.10 1702
7527.92 1732
7528.74 1789
7529.56 1808
7530.38 1807
7531.19 1754
7532.01 1727
7532.83 1664
7533.65 1646
7534.47 1670
7535.29 1646
7536.11 1690
7536.93 1678
7537.75 1688
7538.57 1575
7539.39 1534
7540.21 1541
7541.03 1566
7541.85 1547
7542.67 1554
7543.48 1637
7544.30 1634
7545.12 1601
7545.94 1597
7546.76 1597
7547.58 1611
7548.40 1549
7549.22 1565
7550.04 1518
7550.86 1541
7551.68 1572
7552.50 1581
7553.32 1525
7554.14 1613
7554.97 1583
7555.79 1545
7556.61 1547
7557.43 1574
7558.25 1541
7559.07 1585
7559.89 1605
7560.71 1646
7561.53 1649
7562.35 1636
7563.17 1599
7563.99 1602
7564.81 1616
7565.63 1637
7566.45 1630
7567.28 1614
7568.10 1608
7568.92 1638
7569.74 1588
7570.56 1626
7571.38 1601
7572.20 1612
7573.02 1630
7573.84 1687
7574.67 1663
7575.49 1721
7576.31 1687
7577.13 1654
7577.95 1601
7578.77 1653
7579.60 1664
7580.42 1682
7581.24 1687
7582.06 1724
7582.88 1670
7583.70 1646
7584.53 1632
7585.35 1669
7586.17 1708
7586.99 1703
7587.81 1701
7588.64 1756
7589.46 1775
7590.28 1737
7591.10 1709
7591.93 1739
7592.75 1794
7593.57 1848
7594.39 1769
7595.22 1780
7596.04 1769
7596.86 1782
7597.68 1720
7598.51 1744
7599.33 1845
7600.15 1869
7600.97 1895
7601.80 1877
7602.62 1804
7603.44 1843
7604.27 1897
7605.09 1910
7605.91 1918
7606.73 2017
7607.56 1952
7608.38 1910
7609.20 1905
7610.03 1911
7610.85 1945
7611.67 1947
7612.50 1915
7613.32 1908
7614.15 1954
7614.97 1963
7615.79 1939
7616.62 2021
7617.44 2069
7618.26 2147
7619.09 2159
7619.91 2292
7620.73 2329
7621.56 2321
7622.38 2361
7623.21 2357
7624.03 2390
7624.85 2293
7625.68 2289
7626.50 2275
7627.33 2150
7628.15 2218
7628.98 2331
7629.80 2304
7630.62 2301
7631.45 2334
7632.27 2418
7633.10 2557
7633.92 2583
7634.75 2630
7635.57 2515
7636.40 2383
7637.22 2363
7638.05 2280
7638.87 2206
7639.70 2109
7640.52 1971
7641.35 1996
7642.17 1979
7643.00 1938
7643.82 1894
7644.65 1934
7645.47 1932
7646.30 1995
7647.12 1969
7647.95 2087
7648.77 2239
7649.60 2300
7650.42 2343
7651.25 2396
7652.08 2470
7652.90 2506
7653.73 2514
7654.55 2478
7655.38 2381
7656.20 2346
7657.03 2198
7657.86 2162
7658.68 2049
7659.51 1972
7660.33 1946
7661.16 1879
7661.99 1838
7662.81 1795
7663.64 1756
7664.46 1704
7665.29 1659
7666.12 1776
7666.94 1780
7667.77 1762
7668.60 1761
7669.42 1682
7670.25 1689
7671.08 1709
7671.90 1633
7672.73 1648
7673.56 1734
7674.38 1648
7675.21 1636
7676.04 1651
7676.86 1630
7677.69 1635
7678.52 1681
7679.34 1639
7680.17 1645
7681.00 1672
7681.83 1637
7682.65 1679
7683.48 1669
7684.31 1702
7685.13 1735
7685.96 1789
7686.79 1760
7687.62 1741
7688.44 1717
7689.27 1799
7690.10 1789
7690.93 1752
7691.76 1725
7692.58 1729
7693.41 1752
7694.24 1794
7695.07 1756
7695.89 1808
7696.72 1861
7697.55 1911
7698.38 1975
7699.21 1928
7700.03 1966
7700.86 1940
7701.69 2027
7702.52 2035
7703.35 1917
7704.18 1881
7705.00 1847
7705.83 1880
7706.66 1862
7707.49 1778
7708.32 1742
7709.15 1703
7709.98 1765
7710.80 1776
7711.63 1710
7712.46 1665
7713.29 1750
7714.12 1732
7714.95 1689
7715.78 1684
7716.61 1697
7717.44 1786
7718.27 1665
7719.09 1743
7719.92 1646
7720.75 1662
7721.58 1643
7722.41 1630
7723.24 1638
7724.07 1609
7724.90 1656
7725.73 1713
7726.56 1711
7727.39 1734
7728.22 1818
7729.05 1857
7729.88 1838
7730.71 1858
7731.54 1917
7732.37 1904
7733.20 1922
7734.03 1890
7734.86 1839
7735.69 1845
7736.52 1795
7737.35 1756
7738.18 1749
7739.01 1649
7739.84 1649
7740.67 1621
7741.50 1656
7742.33 1662
7743.16 1623
7743.99 1718
7744.82 1696
7745.65 1781
7746.48 1832
7747.31 1988
7748.14 2100
7748.98 2225
7749.81 2247
7750.64 2244
7751.47 2263
7752.30 2210
7753.13 2085
7753.96 2032
7754.79 1970
7755.62 1895
7756.45 1785
7757.29 1719
7758.12 1647
7758.95 1699
7759.78 1693
7760.61 1601
7761.44 1593
7762.27 1626
7763.11 1586
7763.94 1581
7764.77 1643
7765.60 1549
7766.43 1568
7767.26 1560
7768.10 1560
7768.93 1558
7769.76 1504
7770.59 1490
7771.42 1526
7772.26 1509
7773.09 1534
7773.92 1534
7774.75 1517
7775.58 1470
7776.42 1556
7777.25 1560
7778.08 1628
7778.91 1602
7779.75 1609
7780.58 1586
7781.41 1547
7782.24 1573
7783.08 1591
7783.91 1619
7784.74 1548
7785.57 1555
7786.41 1636
7787.24 1536
7788.07 1580
7788.91 1610
7789.74 1551
7790.57 1599
7791.40 1572
7792.24 1599
7793.07 1600
7793.90 1543
7794.74 1601
7795.57 1628
7796.40 1603
7797.24 1595
7798.07 1557
7798.90 1666
7799.74 1670
7800.57 1707
7801.40 1670
7802.24 1702
7803.07 1697
7803.91 1746
7804.74 1744
7805.57 1702
7806.41 1718
7807.24 1721
7808.07 1732
7808.91 1718
7809.74 1797
7810.58 1766
7811.41 1828
7812.25 1767
7813.08 1886
7813.91 1872
7814.75 1958
7815.58 2055
7816.42 2159
7817.25 2209
7818.09 2237
7818.92 2238
7819.75 2217
7820.59 2150
7821.42 2231
7822.26 2204
7823.09 2207
7823.93 2347
7824.76 2283
7825.60 2318
7826.43 2285
7827.27 2252
7828.10 2234
7828.94 2162
7829.77 2119
7830.61 2103
7831.44 2006
7832.28 1916
7833.11 2024
7833.95 2046
7834.78 2015
7835.62 2053
7836.46 2038
7837.29 2006
7838.13 1939
7838.96 1949
7839.80 2002
7840.63 1951
7841.47 1877
7842.31 1848
7843.14 1769
7843.98 1782
7844.81 1750
7845.65 1768
7846.48 1764
7847.32 1684
7848.16 1640
7848.99 1638
7849.83 1656
7850.67 1589
7851.50 1617
7852.34 1639
7853.17 1676
7854.01 1647
7854.85 1610
7855.68 1592
7856.52 1621
7857.36 1611
7858.19 1623
7859.03 1681
7859.87 1624
7860.70 1619
7861.54 1695
7862.38 1669
7863.21 1704
7864.05 1676
7864.89 1586
7865.73 1565
7866.56 1556
7867.40 1639
7868.24 1704
7869.07 1694
7869.91 1676
7870.75 1711
7871.59 1661
7872.42 1677
7873.26 1720
7874.10 1720
7874.94 1754
7875.77 1764
7876.61 1760
7877.45 1771
7878.29 1802
7879.12 1919
7879.96 1988
7880.80 2037
7881.64 2015
7882.47 2093
7883.31 2072
7884.15 2103
7884.99 2145
7885.83 2096
7886.67 2015
7887.50 2048
7888.34 1868
7889.18 1844
7890.02 1831
7890.86 1845
7891.69 1802
7892.53 1898
7893.37 1938
7894.21 1921
7895.05 1906
7895.89 1890
7896.73 1872
7897.57 1780
7898.40 1800
7899.24 1733
7900.08 1736
7900.92 1719
7901.76 1677
7902.60 1800
7903.44 1679
7904.28 1638
7905.12 1656
7905.95 1626
7906.79 1587
7907.63 1639
7908.47 1549
7909.31 1604
7910.15 1600
7910.99 1624
7911.83 1632
7912.67 1587
7913.51 1591
7914.35 1622
7915.19 1805
7916.03 1806
7916.87 1889
7917.71 1956
7918.55 1962
7919.39 2045
7920.23 2005
7921.07 2103
7921.91 2059
7922.75 2014
7923.59 1988
7924.43 1942
7925.27 1789
7926.11 1709
7926.95 1707
7927.79 1634
7928.63 1571
7929.47 1526
7930.31 1558
7931.15 1584
7931.99 1482
7932.83 1462
7933.67 1535
7934.51 1494
7935.35 1483
7936.19 1441
7937.04 1461
7937.88 1422
7938.72 1433
7939.56 1516
7940.40 1506
7941.24 1477
7942.08 1483
7942.92 1484
7943.76 1473
7944.60 1477
7945.45 1542
7946.29 1501
7947.13 1508
7947.97 1466
7948.81 1481
7949.65 1504
7950.49 1502
7951.34 1528
7952.18 1521
7953.02 1497
7953.86 1533
7954.70 1528
7955.54 1508
7956.39 1549
7957.23 1579
7958.07 1577
7958.91 1594
7959.75 1595
7960.60 1567
7961.44 1521
7962.28 1552
7963.12 1549
7963.96 1547
7964.81 1522
7965.65 1536
7966.49 1527
7967.33 1562
7968.18 1623
7969.02 1779
7969.86 1854
7970.70 1845
7971.55 1714
7972.39 1670
7973.23 1658
7974.08 1627
7974.92 1629
7975.76 1568
7976.60 1539
7977.45 1476
7978.29 1478
7979.13 1445
7979.98 1454
7980.82 1465
7981.66 1457
7982.51 1379
7983.35 1422
7984.19 1451
7985.04 1406
7985.88 1356
7986.72 1400
7987.57 1406
7988.41 1398
7989.25 1357
7990.10 1332
7990.94 1334
7991.78 1360
7992.63 1353
7993.47 1336
7994.32 1316
7995.16 1308
7996.00 1312
7996.85 1357
7997.69 1271
7998.53 1286
7999.38 1281
8000.22 1334
8001.07 1243
8001.91 1275
8002.76 1287
8003.60 1256
8004.44 1259
8005.29 1275
8006.13 1264
8006.98 1248
8007.82 1202
8008.67 1246
8009.51 1269
8010.36 1252
8011.20 1215
8012.05 1237
8012.89 1255
8013.74 1259
8014.58 1251
8015.43 1225
8016.27 1228
8017.12 1166
8017.96 1194
8018.81 1177
8019.65 1214
8020.50 1210
8021.34 1197
8022.19 1209
8023.03 1204
8023.88 1274
8024.72 1272
8025.57 1188
8026.41 1159
8027.26 1165
8028.11 1182
8028.95 1227
8029.80 1176
8030.64 1191
8031.49 1186
8032.33 1193
8033.18 1218
8034.03 1160
8034.87 1146
8035.72 1190
8036.56 1186
8037.41 1213
8038.26 1193
8039.10 1227
8039.95 1235
8040.80 1230
8041.64 1199
8042.49 1224
8043.33 1223
8044.18 1188
8045.03 1209
8045.87 1260
8046.72 1229
8047.57 1246
8048.41 1242
8049.26 1272
8050.11 1250
8050.95 1229
8051.80 1230
8052.65 1237
8053.49 1272
8054.34 1257
8055.19 1237
8056.04 1259
8056.88 1230
8057.73 1267
8058.58 1181
8059.42 1138
8060.27 1167
8061.12 1157
8061.97 1126
8062.81 1165
8063.66 1113
8064.51 1149
8065.36 1114
8066.20 1141
8067.05 1128
8067.90 1091
8068.75 1130
8069.60 1160
8070.44 1159
8071.29 1133
8072.14 1196
8072.99 1195
8073.84 1136
8074.68 1125
8075.53 1139
8076.38 1118
8077.23 1097
8078.08 1113
8078.92 1114
8079.77 1086
8080.62 1105
8081.47 1150
8082.32 1112
8083.17 1124
8084.02 1082
8084.86 1154
8085.71 1155
8086.56 1154
8087.41 1118
8088.26 1114
8089.11 1093
8089.96 1119
8090.81 1127
8091.65 1115
8092.50 1122
8093.35 1118
8094.20 1104
8095.05 1100
8095.90 1118
8096.75 1124
8097.60 1179
8098.45 1139
8099.30 1112
8100.15 1109
8101.00 1145
8101.85 1115
8102.70 1122
8103.54 1155
8104.39 1157
8105.24 1147
8106.09 1103
8106.94 1147
8107.79 1136
8108.64 1143
8109.49 1183
8110.34 1180
8111.19 1179
8112.04 1150
8112.89 1179
8113.74 1156
8114.59 1148
8115.44 1151
8116.29 1166
8117.14 1181
8117.99 1205
8118.84 1210
8119.70 1200
8120.55 1172
8121.40 1188
8122.25 1257
8123.10 1217
8123.95 1214
8124.80 1258
8125.65 1253
8126.50 1273
8127.35 1279
8128.20 1228
8129.05 1205
8129.90 1219
8130.76 1267
8131.61 1288
8132.46 1268
8133.31 1278
8134.16 1274
8135.01 1306
8135.86 1328
8136.71 1328
8137.56 1304
8138.42 1233
8139.27 1262
8140.12 1270
8140.97 1275
8141.82 1291
8142.67 1247
8143.53 1235
8144.38 1267
8145.23 1223
8146.08 1255
8146.93 1274
8147.78 1301
8148.64 1274
8149.49 1355
8150.34 1353
8151.19 1370
8152.05 1423
8152.90 1404
8153.75 1471
8154.60 1473
8155.45 1499
8156.31 1546
8157.16 1600
8158.01 1629
8158.86 1661
8159.72 1623
8160.57 1618
8161.42 1550
8162.27 1533
8163.13 1450
8163.98 1331
8164.83 1329
8165.69 1331
8166.54 1302
8167.39 1295
8168.24 1272
8169.10 1273
8169.95 1298
8170.80 1241
8171.66 1285
8172.51 1276
8173.36 1263
8174.22 1217
8175.07 1208
8175.92 1212
8176.78 1234
8177.63 1220
8178.48 1217
8179.34 1284
8180.19 1230
8181.04 1215
8181.90 1176
8182.75 1139
8183.61 1146
8184.46 1127
8185.31 1155
8186.17 1173
8187.02 1144
8187.87 1142
8188.73 1175
8189.58 1133
8190.44 1141
8191.29 1184
8192.15 1170
8193.00 1155
8193.85 1144
8194.71 1159
8195.56 1161
8196.42 1155
8197.27 1175
8198.13 1221
8198.98 1208
8199.84 1212
8200.69 1169
8201.55 1130
8202.40 1141
8203.25 1209
8204.11 1209
8204.96 1132
8205.82 1176
8206.67 1207
8207.53 1127
8208.38 1143
8209.24 1127
8210.09 1134
8210.95 1162
8211.81 1217
8212.66 1201
8213.52 1249
8214.37 1237
8215.23 1215
8216.08 1255
8216.94 1271
8217.79 1313
8218.65 1322
8219.50 1231
8220.36 1283
8221.22 1241
8222.07 1302
8222.93 1304
8223.78 1268
8224.64 1245
8225.50 1237
8226.35 1232
8227.21 1262
8228.06 1265
8228.92 1242
8229.78 1219
8230.63 1213
8231.49 1182
8232.34 1232
8233.20 1201
8234.06 1239
8234.91 1235
8235.77 1218
8236.63 1140
8237.48 1161
8238.34 1135
8239.20 1175
8240.05 1170
8240.91 1169
8241.77 1136
8242.62 1109
8243.48 1108
8244.34 1104
8245.19 1101
8246.05 1092
8246.91 1107
8247.77 1107
8248.62 1096
8249.48 1067
8250.34 1127
8251.20 1117
8252.05 1078
8252.91 1065
8253.77 1054
8254.62 1081
8255.48 1078
8256.34 1077
8257.20 1092
8258.06 1068
8258.91 1087
8259.77 1101
8260.63 1085
8261.49 1142
8262.34 1101
8263.20 1112
8264.06 1073
8264.92 1065
8265.78 1084
8266.63 1107
8267.49 1112
8268.35 1141
8269.21 1169
8270.07 1098
8270.93 1113
8271.78 1160
8272.64 1150
8273.50 1108
8274.36 1124
8275.22 1123
8276.08 1111
8276.93 1090
8277.79 1120
8278.65 1099
8279.51 1095
8280.37 1041
8281.23 1142
8282.09 1131
8282.95 1089
8283.81 1096
8284.66 1153
8285.52 1110
8286.38 1097
8287.24 1131
8288.10 1096
8288.96 1117
8289.82 1083
8290.68 1090
8291.54 1175
8292.40 1171
8293.26 1165
8294.12 1128
8294.98 1163
8295.84 1205
8296.70 1217
8297.56 1166
8298.42 1106
8299.28 1157
8300.13 1178
8300.99 1199
8301.85 1201
8302.71 1186
8303.57 1184
8304.43 1209
8305.29 1174
8306.16 1183
8307.02 1181
8307.88 1146
8308.74 1145
8309.60 1144
8310.46 1134
8311.32 1168
8312.18 1180
8313.04 1090
8313.90 1166
8314.76 1194
8315.62 1118
8316.48 1112
8317.34 1087
8318.20 1107
8319.06 1111
8319.92 1110
8320.78 1114
8321.65 1085
8322.51 1173
8323.37 1133
8324.23 1095
8325.09 1121
8325.95 1157
8326.81 1096
8327.67 1137
8328.53 1139
8329.40 1110
8330.26 1145
8331.12 1125
8331.98 1175
8332.84 1150
8333.70 1176
8334.57 1167
8335.43 1197
8336.29 1173
8337.15 1125
8338.01 1135
8338.87 1174
8339.74 1143
8340.60 1219
8341.46 1135
8342.32 1113
8343.18 1162
8344.05 1233
8344.91 1183
8345.77 1193
8346.63 1183
8347.49 1182
8348.36 1206
8349.22 1147
8350.08 1137
8350.94 1148
8351.81 1215
8352.67 1214
8353.53 1252
8354.39 1179
8355.26 1262
8356.12 1211
8356.98 1188
8357.85 1204
8358.71 1229
8359.57 1213
8360.43 1181
8361.30 1182
8362.16 1210
8363.02 1230
8363.89 1206
8364.75 1243
8365.61 1240
8366.48 1224
8367.34 1168
8368.20 1231
8369.07 1188
8369.93 1206
8370.79 1170
8371.66 1271
8372.52 1225
8373.38 1244
8374.25 1200
8375.11 1207
8375.98 1210
8376.84 1201
8377.70 1225
8378.57 1203
8379.43 1283
8380.30 1283
8381.16 1263
8382.02 1225
8382.89 1284
8383.75 1249
8384.62 1268
8385.48 1339
8386.34 1329
8387.21 1302
8388.07 1280
8388.94 1325
8389.80 1321
8390.67 1351
8391.53 1348
8392.40 1362
8393.26 1371
8394.13 1390
8394.99 1373
8395.85 1361
8396.72 1375
8397.58 1346
8398.45 1384
8399.31 1393
8400.18 1371
8401.04 1411
8401.91 1401
8402.77 1427
8403.64 1447
8404.50 1444
8405.37 1444
8406.24 1464
8407.10 1539
8407.97 1538
8408.83 1514
8409.70 1545
8410.56 1536
8411.43 1597
8412.29 1589
8413.16 1606
8414.03 1650
8414.89 1670
8415.76 1632
8416.62 1671
8417.49 1642
8418.35 1664
8419.22 1678
8420.09 1621
8420.95 1622
8421.82 1577
8422.69 1623
8423.55 1757
8424.42 1739
8425.28 1765
8426.15 1796
8427.02 1825
8427.88 1783
8428.75 1825
8429.62 1863
8430.48 1919
8431.35 1861
8432.22 1946
8433.08 1989
8433.95 1990
8434.82 1999
8435.68 2015
8436.55 2055
8437.42 2081
8438.28 2071
8439.15 2068
8440.02 2231
8440.89 2254
8441.75 2273
8442.62 2301
8443.49 2308
8444.35 2360
8445.22 2289
8446.09 2353
8446.96 2371
8447.82 2402
8448.69 2477
8449.56 2536
8450.43 2495
8451.29 2597
8452.16 2843
8453.03 3124
8453.90 3513
8454.76 3967
8455.63 4436
8456.50 4894
8457.37 5447
8458.24 5887
8459.10 5909
8459.97 5798
8460.84 5672
8461.71 5242
8462.58 4866
8463.45 4431
8464.31 4110
8465.18 3670
8466.05 3409
8466.92 3073
8467.79 2782
8468.66 2615
8469.52 2444
8470.39 2351
8471.26 2198
8472.13 2179
8473.00 2058
8473.87 2072
8474.74 1983
8475.61 1964
8476.47 1948
8477.34 1891
8478.21 1874
8479.08 1850
8479.95 1899
8480.82 1927
8481.69 1905
8482.56 1855
8483.43 1985
8484.30 2020
8485.17 2064
8486.04 2095
8486.91 2051
8487.78 2028
8488.64 2037
8489.51 1983
8490.38 1939
8491.25 1961
8492.12 1938
8492.99 1935
8493.86 1964
8494.73 1921
8495.60 1973
8496.47 1989
8497.34 1936
8498.21 1946
8499.08 1925
8499.95 1990
8500.82 1989
8501.69 1945
8502.56 1932
8503.43 1969
8504.30 1904
8505.17 1871
8506.05 1890
8506.92 1993
8507.79 1908
8508.66 1915
8509.53 1950
8510.40 2017
8511.27 1981
8512.14 1913
8513.01 2018
8513.88 2107
8514.75 2132
8515.62 2174
8516.49 2147
8517.37 2119
8518.24 2102
8519.11 2181
8519.98 2183
8520.85 2211
8521.72 2282
8522.59 2388
8523.46 2522
8524.33 2662
8525.21 2745
8526.08 3025
8526.95 3185
8527.82 3240
8528.69 3299
8529.56 3328
8530.44 3249
8531.31 3157
8532.18 3112
8533.05 2947
8533.92 2838
8534.80 2702
8535.67 2629
8536.54 2540
8537.41 2461
8538.28 2424
8539.16 2344
8540.03 2237
8540.90 2170
8541.77 2190
8542.64 2139
8543.52 2047
8544.39 2080
8545.26 2022
8546.13 1977
8547.01 1893
8547.88 1905
8548.75 1897
8549.62 1925
8550.50 1926
8551.37 1996
8552.24 1954
8553.12 2038
8553.99 2105
8554.86 2085
8555.73 2156
8556.61 2213
8557.48 2262
8558.35 2248
8559.23 2176
8560.10 2135
8560.97 2104
8561.85 2067
8562.72 2035
8563.59 1993
8564.47 1951
8565.34 1945
8566.21 1885
8567.09 1895
8567.96 1924
8568.83 1928
8569.71 1843
8570.58 1795
8571.46 1758
8572.33 1712
8573.20 1807
8574.08 1777
8574.95 1814
8575.83 1753
8576.70 1780
8577.57 1835
8578.45 1756
8579.32 1793
8580.20 1792
8581.07 1769
8581.94 1820
8582.82 1787
8583.69 1806
8584.57 1823
8585.44 1837
8586.32 1822
8587.19 1849
8588.07 1781
8588.94 1859
8589.82 1823
8590.69 1855
8591.57 1842
8592.44 1896
8593.32 1843
8594.19 1962
8595.07 2033
8595.94 1954
8596.82 1936
8597.69 1992
8598.57 2042
8599.44 2031
8600.32 2020
8601.19 2042
8602.07 2082
8602.94 2077
8603.82 2127
8604.69 2064
8605.57 2203
8606.44 2188
8607.32 2152
8608.20 2199
8609.07 2159
8609.95 2187
8610.82 2184
8611.70 2243
8612.57 2268
8613.45 2247
8614.33 2252
8615.20 2349
8616.08 2353
8616.95 2278
8617.83 2326
8618.71 2453
8619.58 2538
8620.46 2531
8621.34 2598
8622.21 2660
8623.09 2663
8623.97 2700
8624.84 2723
8625.72 2772
8626.59 2774
8627.47 2741
8628.35 2771
8629.22 2799
8630.10 2808
8630.98 2713
8631.86 2751
8632.73 2812
8633.61 2818
8634.49 2787
8635.36 2741
8636.24 2861
8637.12 2846
8637.99 2899
8638.87 2827
8639.75 2836
8640.63 2869
8641.50 2967
8642.38 2992
8643.26 3004
8644.14 3116
8645.01 3231
8645.89 3317
8646.77 3402
8647.65 3478
8648.52 3556
8649.40 3542
8650.28 3606
8651.16 3625
8652.04 3634
8652.91 3676
8653.79 3716
8654.67 3759
8655.55 3764
8656.43 3706
8657.30 3890
8658.18 3961
8659.06 4083
8659.94 4433
8660.82 4733
8661.70 5153
8662.57 5712
8663.45 6371
8664.33 6915
8665.21 7507
8666.09 8231
8666.97 8404
8667.85 8439
8668.72 8345
8669.60 7985
8670.48 7520
8671.36 7094
8672.24 6591
8673.12 6089
8674.00 5568
8674.88 5269
8675.76 4905
8676.63 4588
8677.51 4374
8678.39 4116
8679.27 3980
8680.15 3766
8681.03 3581
8681.91 3533
8682.79 3473
8683.67 3382
8684.55 3299
8685.43 3245
8686.31 3167
8687.19 3262
8688.07 3332
8688.95 3467
8689.83 3543
8690.71 3736
8691.59 4020
8692.47 4314
8693.35 4461
8694.23 4665
8695.11 4849
8695.99 4880
8696.87 4918
8697.75 4672
8698.63 4545
8699.51 4276
8700.39 4185
8701.27 3970
8702.15 3769
8703.03 3645
8703.91 3560
8704.79 3433
8705.67 3313
8706.55 3201
8707.43 3111
8708.31 2964
8709.19 2906
8710.07 2827
8710.96 2678
8711.84 2605
8712.72 2514
8713.60 2418
8714.48 2362
8715.36 2333
8716.24 2278
8717.12 2288
8718.00 2229
8718.89 2214
8719.77 2177
8720.65 2210
8721.53 2248
8722.41 2273
8723.29 2265
8724.17 2240
8725.06 2172
8725.94 2257
8726.82 2338
8727.70 2294
8728.58 2283
8729.46 2377
8730.35 2403
8731.23 2310
8732.11 2377
8732.99 2380
8733.87 2405
8734.76 2427
8735.64 2358
8736.52 2395
8737.40 2348
8738.29 2342
8739.17 2292
8740.05 2300
8740.93 2366
8741.81 2380
8742.70 2295
8743.58 2355
8744.46 2271
8745.34 2329
8746.23 2284
8747.11 2332
8747.99 2268
8748.88 2220
8749.76 2359
8750.64 2368
8751.52 2333
8752.41 2388
8753.29 2424
8754.17 2424
8755.06 2417
8755.94 2479
8756.82 2536
8757.71 2483
8758.59 2557
8759.47 2639
8760.36 2673
8761.24 2664
8762.12 2703
8763.01 2613
8763.89 2626
8764.77 2612
8765.66 2576
8766.54 2478
8767.42 2419
8768.31 2499
8769.19 2492
8770.08 2400
8770.96 2373
8771.84 2395
8772.73 2394
8773.61 2421
8774.50 2426
8775.38 2355
8776.26 2378
8777.15 2381
8778.03 2421
8778.92 2396
8779.80 2439
8780.69 2579
8781.57 2626
8782.46 2679
8783.34 2807
8784.22 2829
8785.11 2908
8785.99 2838
8786.88 2806
8787.76 2776
8788.65 2696
8789.53 2626
8790.42 2504
8791.30 2470
8792.19 2364
8793.07 2252
8793.96 2194
8794.84 2113
8795.73 2167
8796.61 2117
8797.50 2011
8798.38 1985
8799.27 1928
8800.15 1903
8801.04 1867
8801.93 1804
8802.81 1827
8803.70 1833
8804.58 1756
8805.47 1689
8806.35 1692
8807.24 1730
8808.12 1713
8809.01 1669
8809.90 1730
8810.78 1684
8811.67 1690
8812.55 1649
8813.44 1666
8814.33 1662
8815.21 1684
8816.10 1668
8816.98 1734
8817.87 1662
8818.76 1637
8819.64 1704
8820.53 1666
8821.42 1571
8822.30 1551
8823.19 1655
8824.08 1607
8824.96 1560
8825.85 1543
8826.74 1594
8827.62 1570
8828.51 1530
8829.40 1527
8830.28 1494
8831.17 1516
8832.06 1519
8832.94 1514
8833.83 1495
8834.72 1515
8835.61 1484
8836.49 1537
8837.38 1559
8838.27 1563
8839.16 1543
8840.04 1516
8840.93 1484
8841.82 1530
8842.70 1487
8843.59 1457
8844.48 1474
8845.37 1504
8846.26 1483
8847.14 1464
8848.03 1460
8848.92 1501
8849.81 1513
8850.69 1453
8851.58 1426
8852.47 1371
8853.36 1418
8854.25 1410
8855.13 1439
8856.02 1484
8856.91 1438
8857.80 1407
8858.69 1448
8859.58 1453
8860.46 1425
8861.35 1415
8862.24 1403
8863.13 1408
8864.02 1397
8864.91 1400
8865.80 1393
8866.68 1406
8867.57 1429
8868.46 1428
8869.35 1380
8870.24 1371
8871.13 1371
8872.02 1386
8872.91 1356
8873.80 1341
8874.69 1383
8875.57 1339
8876.46 1374
8877.35 1321
8878.24 1374
8879.13 1335
8880.02 1362
8880.91 1306
8881.80 1251
8882.69 1251
8883.58 1236
8884.47 1254
8885.36 1246
8886.25 1201
8887.14 1236
8888.03 1243
8888.92 1224
8889.81 1270
8890.70 1158
8891.59 1192
8892.48 1189
8893.37 1175
8894.26 1167
8895.15 1178
8896.04 1186
8896.93 1195
8897.82 1135
8898.71 1156
8899.60 1138
8900.49 1135
8901.38 1141
8902.27 1137
8903.16 1083
8904.05 1137
8904.94 1143
8905.83 1126
8906.72 1149
8907.61 1120
8908.50 1110
8909.40 1109
8910.29 1072
8911.18 1132
8912.07 1145
8912.96 1163
8913.85 1144
8914.74 1112
8915.63 1091
8916.52 1062
8917.42 1063
8918.31 1087
8919.20 1095
8920.09 1070
8920.98 1128
8921.87 1119
8922.76 1128
8923.66 1045
8924.55 1055
8925.44 1086
8926.33 1026
8927.22 1052
8928.11 1123
8929.01 1054
8929.90 1072
8930.79 1051
8931.68 1048
8932.57 1042
8933.47 1038
8934.36 1042
8935.25 1071
8936.14 1027
8937.03 1020
8937.93 1021
8938.82 1035
8939.71 1026
8940.60 1020
8941.50 1011
8942.39 1058
8943.28 1027
8944.17 1012
8945.07 1075
8945.96 1060
8946.85 1055
8947.75 1065
8948.64 1027
8949.53 1012
8950.42 1008
8951.32 1075
8952.21 1057
8953.10 1077
8954.00 1011
8954.89 988
8955.78 954
8956.68 987
8957.57 1033
8958.46 1039
8959.36 1072
8960.25 1091
8961.14 1066
8962.04 1031
8962.93 1026
8963.82 1023
8964.72 1040
8965.61 1083
8966.50 1002
8967.40 991
8968.29 1057
8969.19 1023
8970.08 1018
8970.97 1016
8971.87 1086
8972.76 998
8973.66 1044
8974.55 1029
8975.44 1066
8976.34 1051
8977.23 1090
8978.13 1037
8979.02 1050
8979.91 1021
8980.81 970
8981.70 1022
8982.60 1015
8983.49 1024
8984.39 948
8985.28 958
8986.18 1010
8987.07 1003
8987.97 1018
8988.86 1002
8989.76 978
8990.65 1052
8991.55 1003
8992.44 982
8993.34 956
8994.23 972
8995.13 974
8996.02 978
8996.92 991
8997.81 978
8998.71 1046
8999.60 963
9000.50 990
9001.39 981
9002.29 982
9003.18 957
9004.08 964
9004.98 985
9005.87 956
9006.77 945
9007.66 940
9008.56 961
9009.45 940
9010.35 970
9011.25 946
9012.14 968
9013.04 961
9013.93 970
9014.83 951
9015.73 954
9016.62 967
9017.52 944
9018.42 962
9019.31 984
9020.21 953
9021.10 928
9022.00 946
9022.90 988
9023.79 995
9024.69 1037
9025.59 1012
9026.48 1022
9027.38 1003
9028.28 993
9029.17 1005
9030.07 1028
9030.97 1051
9031.87 1026
9032.76 1046
9033.66 992
9034.56 985
9035.45 1011
9036.35 1047
9037.25 1021
9038.15 965
9039.04 940
9039.94 984
9040.84 1000
9041.73 998
9042.63 971
9043.53 996
9044.43 1008
9045.33 1027
9046.22 1007
9047.12 1041
9048.02 1000
9048.92 1042
9049.81 999
9050.71 979
9051.61 971
9052.51 991
9053.41 1011
9054.30 985
9055.20 962
9056.10 960
9057.00 971
9057.90 1023
9058.80 1005
9059.69 1001
9060.59 986
9061.49 1018
9062.39 1032
9063.29 1026
9064.19 1016
9065.08 982
9065.98 1039
9066.88 1012
9067.78 1000
9068.68 977
9069.58 1007
9070.48 1053
9071.38 998
9072.27 1025
9073.17 1009
9074.07 1043
9074.97 1062
9075.87 1002
9076.77 971
9077.67 1059
9078.57 1031
9079.47 993
9080.37 964
9081.27 974
9082.17 1042
9083.07 1051
9083.97 1006
9084.87 996
9085.76 983
9086.66 1014
9087.56 1039
9088.46 970
9089.36 988
9090.26 1045
9091.16 1070
9092.06 1026
9092.96 1033
9093.86 1023
9094.76 1053
9095.66 1046
9096.56 1018
9097.46 978
9098.36 1001
9099.26 988
9100.17 993
9101.07 971
9101.97 964
9102.87 979
9103.77 962
9104.67 1008
9105.57 954
9106.47 962
9107.37 980
9108.27 1002
9109.17 987
9110.07 956
9110.97 939
9111.87 962
9112.77 963
9113.68 1013
9114.58 965
9115.48 963
9116.38 1007
9117.28 970
9118.18 962
9119.08 975
9119.98 956
9120.89 937
9121.79 971
9122.69 972
9123.59 999
9124.49 940
9125.39 989
9126.29 936
9127.20 959
9128.10 1009
9129.00 1031
9129.90 976
9130.80 979
9131.71 982
9132.61 995
9133.51 996
9134.41 976
9135.31 1010
9136.22 1033
9137.12 986
9138.02 977
9138.92 951
9139.83 1021
9140.73 1001
9141.63 1007
9142.53 972
9143.43 966
9144.34 979
9145.24 996
9146.14 970
9147.05 970
9147.95 980
9148.85 973
9149.75 981
9150.66 994
9151.56 978
9152.46 1028
9153.37 994
9154.27 989
9155.17 986
9156.07 1010
9156.98 1023
9157.88 970
9158.78 951
9159.69 1003
9160.59 977
9161.49 939
9162.40 988
9163.30 997
9164.20 1007
9165.11 1007
9166.01 1014
9166.92 989
9167.82 986
9168.72 1020
9169.63 1027
9170.53 1054
9171.43 992
9172.34 968
9173.24 991
9174.15 1034
9175.05 1011
9175.95 992
9176.86 999
9177.76 1027
9178.67 1032
9179.57 987
9180.48 993
9181.38 988
9182.28 986
9183.19 987
9184.09 984
9185.00 1043
9185.90 1021
9186.81 1019
9187.71 1008
9188.62 982
9189.52 1035
9190.43 1054
9191.33 1052
9192.24 1034
9193.14 1030
9194.05 1012
9194.95 1046
9195.86 1063
9196.76 1093
9197.67 1052
9198.57 1087
9199.48 1121
9200.38 1166
9201.29 1076
9202.19 1106
9203.10 1082
9204.00 1117
9204.91 1135
9205.81 1063
9206.72 1062
9207.63 1055
9208.53 1028
9209.44 1028
9210.34 1007
9211.25 984
9212.15 1053
9213.06 1044
9213.97 1025
9214.87 1047
9215.78 1031
9216.68 1043
9217.59 1060
9218.50 1096
9219.40 1075
9220.31 1109
9221.22 1060
9222.12 1035
9223.03 978
9223.94 1005
9224.84 1028
9225.75 1019
9226.65 1033
9227.56 991
9228.47 1076
9229.37 1047
9230.28 1065
9231.19 1025
9232.10 1021
9233.00 986
9233.91 1026
9234.82 1023
9235.72 970
9236.63 988
9237.54 1014
9238.44 1030
9239.35 1079
9240.26 1032
9241.17 1031
9242.07 993
9242.98 977
9243.89 987
9244.80 1048
9245.70 992
9246.61 985
9247.52 1052
9248.43 1037
9249.33 1018
9250.24 1073
9251.15 1073
9252.06 1085
9252.97 1070
9253.87 1023
9254.78 1062
9255.69 1070
9256.60 1049
9257.51 1043
9258.41 1053
9259.32 1059
9260.23 1067
9261.14 1088
9262.05 1131
9262.96 1107
9263.86 1120
9264.77 1129
9265.68 1141
9266.59 1156
9267.50 1135
9268.41 1115
9269.32 1094
9270.22 1126
9271.13 1078
9272.04 1098
9272.95 1119
9273.86 1055
9274.77 1077
9275.68 1046
9276.59 1099
9277.50 1081
9278.40 1055
9279.31 1090
9280.22 1077
9281.13 1043
9282.04 1099
9282.95 1086
9283.86 1084
9284.77 1090
9285.68 1096
9286.59 1050
9287.50 1045
9288.41 1018
9289.32 1055
9290.23 1047
9291.14 1062
9292.05 1062
9292.96 1081
9293.87 1046
9294.78 1074
9295.69 1117
9296.60 1108
9297.51 1093
9298.42 1079
9299.33 1141
9300.24 1127
9301.15 1104
9302.06 1092
9302.97 1077
9303.88 1086
9304.79 1052
9305.70 1075
9306.61 1102
9307.52 1121
9308.43 1114
9309.34 1112
9310.25 1143
9311.16 1140
9312.07 1135
9312.98 1141
9313.90 1176
9314.81 1165
9315.72 1117
9316.63 1130
9317.54 1086
9318.45 1099
9319.36 1104
9320.27 1107
9321.18 1106
9322.10 1130
9323.01 1071
9323.92 1113
9324.83 1134
9325.74 1165
9326.65 1177
9327.56 1088
9328.48 1069
9329.39 1104
9330.30 1070
9331.21 1075
9332.12 1040
9333.03 1083
9333.95 1126
9334.86 1092
9335.77 1131
9336.68 1104
9337.59 1110
9338.51 1092
9339.42 1116
9340.33 1130
9341.24 1126
9342.15 1100
9343.07 1166
9343.98 1164
9344.89 1118
9345.80 1118
9346.72 1135
9347.63 1164
9348.54 1150
9349.45 1174
9350.37 1173
9351.28 1159
9352.19 1158
9353.11 1180
9354.02 1139
9354.93 1117
9355.84 1127
9356.76 1192
9357.67 1197
9358.58 1144
9359.50 1178
9360.41 1109
9361.32 1184
9362.24 1186
9363.15 1165
9364.06 1156
9364.98 1152
9365.89 1169
9366.80 1193
9367.72 1183
9368.63 1199
9369.54 1251
9370.46 1249
9371.37 1243
9372.28 1194
9373.20 1203
9374.11 1276
9375.03 1312
9375.94 1218
9376.85 1187
9377.77 1248
9378.68 1235
9379.60 1273
9380.51 1260
9381.42 1239
9382.34 1262
9383.25 1266
9384.17 1240
9385.08 1298
9386.00 1337
9386.91 1328
9387.82 1341
9388.74 1344
9389.65 1349
9390.57 1332
9391.48 1424
9392.40 1401
9393.31 1428
9394.23 1450
9395.14 1423
9396.06 1424
9396.97 1441
9397.89 1425
9398.80 1461
9399.72 1447
9400.63 1479
9401.55 1451
9402.46 1464
9403.38 1462
9404.29 1454
9405.21 1377
9406.12 1399
9407.04 1468
9407.95 1493
9408.87 1456
9409.79 1437
9410.70 1418
9411.62 1490
9412.53 1524
9413.45 1535
9414.36 1536
9415.28 1566
9416.20 1570
9417.11 1520
9418.03 1570
9418.94 1499
9419.86 1451
9420.78 1513
9421.69 1523
9422.61 1521
9423.52 1571
9424.44 1535
9425.36 1584
9426.27 1624
9427.19 1610
9428.11 1566
9429.02 1581
9429.94 1649
9430.86 1622
9431.77 1658
9432.69 1648
9433.61 1722
9434.52 1719
9435.44 1736
9436.36 1818
9437.27 1821
9438.19 1886
9439.11 1948
9440.02 1987
9440.94 2017
9441.86 2057
9442.78 2038
9443.69 2058
9444.61 2079
9445.53 2139
9446.44 2113
9447.36 2118
9448.28 2145
9449.20 2254
9450.11 2414
9451.03 2511
9451.95 2705
9452.87 2720
9453.78 2807
9454.70 2995
9455.62 3057
9456.54 3045
9457.46 3062
9458.37 2967
9459.29 2867
9460.21 2752
9461.13 2614
9462.05 2535
9462.96 2425
9463.88 2216
9464.80 2102
9465.72 2025
9466.64 1936
9467.56 1822
9468.47 1737
9469.39 1696
9470.31 1680
9471.23 1699
9472.15 1608
9473.07 1647
9473.98 1632
9474.90 1629
9475.82 1627
9476.74 1650
9477.66 1602
9478.58 1559
9479.50 1585
9480.42 1586
9481.34 1616
9482.26 1617
9483.17 1677
9484.09 1626
9485.01 1665
9485.93 1633
9486.85 1620
9487.77 1623
9488.69 1661
9489.61 1725
9490.53 1703
9491.45 1701
9492.37 1720
9493.29 1661
9494.21 1741
9495.13 1695
9496.05 1650
9496.97 1685
9497.89 1683
9498.81 1672
9499.73 1685
9500.65 1751
9501.57 1654
9502.49 1753
9503.41 1749
9504.33 1753
9505.25 1748
9506.17 1786
9507.09 1759
9508.01 1762
9508.93 1758
9509.85 1767
9510.77 1805
9511.69 1807
9512.61 1799
9513.53 1801
9514.45 1903
9515.37 1919
9516.29 2019
9517.21 2053
9518.13 2008
9519.05 2034
9519.98 2163
9520.90 2208
9521.82 2200
9522.74 2348
9523.66 2369
9524.58 2421
9525.50 2432
9526.42 2430
9527.34 2435
9528.27 2452
9529.19 2430
9530.11 2425
9531.03 2402
9531.95 2391
9532.87 2306
9533.79 2339
9534.72 2292
9535.64 2278
9536.56 2291
9537.48 2258
9538.40 2208
9539.32 2167
9540.25 2137
9541.17 2166
9542.09 2101
9543.01 2071
9543.93 2101
9544.86 2106
9545.78 2019
9546.70 2007
9547.62 2036
9548.55 2065
9549.47 2041
9550.39 1997
9551.31 2021
9552.24 2086
9553.16 2046
9554.08 2033
9555.00 2046
9555.93 2047
9556.85 2080
9557.77 2071
9558.69 2115
9559.62 2071
9560.54 2148
9561.46 2106
9562.39 2110
9563.31 2079
9564.23 2148
9565.15 2214
9566.08 2157
9567.00 2160
9567.92 2228
9568.85 2203
9569.77 2175
9570.69 2174
9571.62 2205
9572.54 2223
9573.46 2276
9574.39 2267
9575.31 2345
9576.23 2294
9577.16 2310
9578.08 2339
9579.01 2418
9579.93 2435
9580.85 2494
9581.78 2522
9582.70 2580
9583.63 2637
9584.55 2572
9585.47 2590
9586.40 2569
9587.32 2567
9588.25 2528
9589.17 2552
9590.09 2473
9591.02 2594
9591.94 2619
9592.87 2658
9593.79 2687
9594.72 2789
9595.64 2862
9596.57 3030
9597.49 3139
9598.42 3263
9599.34 3386
9600.26 3464
9601.19 3585
9602.11 3653
9603.04 3644
9603.96 3644
9604.89 3516
9605.81 3441
9606.74 3359
9607.66 3370
9608.59 3224
9609.51 3112
9610.44 2974
9611.37 2953
9612.29 2812
9613.22 2732
9614.14 2676
9615.07 2638
9615.99 2701
9616.92 2611
9617.84 2584
9618.77 2576
9619.70 2587
9620.62 2565
9621.55 2499
9622.47 2523
9623.40 2551
9624.32 2605
9625.25 2643
9626.18 2640
9627.10 2666
9628.03 2643
9628.95 2661
9629.88 2666
9630.81 2690
9631.73 2692
9632.66 2776
9633.59 2722
9634.51 2767
9635.44 2761
9636.37 2748
9637.29 2823
9638.22 2919
9639.15 2864
9640.07 2950
9641.00 2967
9641.93 3011
9642.85 3159
9643.78 3141
9644.71 3146
9645.63 3220
9646.56 3262
9647.49 3274
9648.41 3294
9649.34 3196
9650.27 3204
9651.20 3197
9652.12 3142
9653.05 3127
9653.98 3212
9654.91 3168
9655.83 3127
9656.76 3144
9657.69 3098
9658.62 3065
9659.54 3045
9660.47 3087
9661.40 3118
9662.33 3152
9663.25 3187
9664.18 3186
9665.11 3217
9666.04 3217
9666.97 3217
9667.89 3200
9668.82 3303
9669.75 3371
9670.68 3325
9671.61 3333
9672.53 3391
9673.46 3434
9674.39 3536
9675.32 3446
9676.25 3443
9677.18 3522
9678.11 3517
9679.03 3636
9679.96 3654
9680.89 3771
9681.82 3692
9682.75 3666
9683.68 3726
9684.61 3741
9685.54 3672
9686.46 3776
9687.39 3863
9688.32 3874
9689.25 3766
9690.18 3764
9691.11 3680
9692.04 3757
9692.97 3702
9693.90 3737
9694.83 3665
9695.76 3778
9696.69 3786
9697.61 3842
9698.54 3988
9699.47 4025
9700.40 4034
9701.33 4116
9702.26 4072
9703.19 4091
9704.12 4013
9705.05 3955
9705.98 3933
9706.91 3850
9707.84 3907
9708.77 3853
9709.70 3856
9710.63 3892
9711.56 3838
9712.49 3860
9713.42 3979
9714.35 4026
9715.28 4148
9716.21 4092
9717.14 3960
9718.07 4149
9719.00 4085
9719.94 4028
9720.87 3961
9721.80 3796
9722.73 3778
9723.66 3694
9724.59 3621
9725.52 3510
9726.45 3383
9727.38 3246
9728.31 3189
9729.24 3159
9730.17 3092
9731.10 3063
9732.04 2994
9732.97 3023
9733.90 3045
9734.83 2960
9735.76 3013
9736.69 2840
9737.62 2873
9738.55 2800
9739.49 2777
9740.42 2730
9741.35 2765
9742.28 2685
9743.21 2615
9744.14 2584
9745.08 2617
9746.01 2596
9746.94 2617
9747.87 2551
9748.80 2495
9749.74 2465
9750.67 2424
9751.60 2400
9752.53 2337
9753.46 2376
9754.40 2356
9755.33 2385
9756.26 2322
9757.19 2293
9758.13 2244
9759.06 2221
9759.99 2299
9760.92 2304
9761.85 2262
9762.79 2210
9763.72 2242
9764.65 2254
9765.59 2254
9766.52 2235
9767.45 2276
9768.38 2236
9769.32 2256
9770.25 2235
9771.18 2249
9772.12 2247
9773.05 2278
9773.98 2232
9774.92 2264
9775.85 2272
9776.78 2284
9777.71 2226
9778.65 2204
9779.58 2206
9780.52 2231
9781.45 2202
9782.38 2171
9783.32 2207
9784.25 2227
9785.18 2175
9786.12 2224
9787.05 2146
9787.98 2166
9788.92 2233
9789.85 2164
9790.79 2119
9791.72 2121
9792.65 2125
9793.59 2155
9794.52 2137
9795.46 2128
9796.39 2158
9797.32 2148
9798.26 2075
9799.19 2163
9800.13 2115
9801.06 2114
9802.00 2088
9802.93 2123
9803.87 2052
9804.80 2043
9805.73 2010
9806.67 2015
9807.60 1952
9808.54 1907
9809.47 1890
9810.41 1799
9811.34 1822
9812.28 1856
9813.21 1797
9814.15 1802
9815.08 1826
9816.02 1757
9816.95 1769
9817.89 1796
9818.82 1779
9819.76 1758
9820.69 1715
9821.63 1715
9822.57 1681
9823.50 1692
9824.44 1657
9825.37 1635
9826.31 1702
9827.24 1690
9828.18 1709
9829.11 1665
9830.05 1623
9830.99 1648
9831.92 1607
9832.86 1624
9833.79 1656
9834.73 1685
9835.67 1626
9836.60 1641
9837.54 1705
9838.47 1685
9839.41 1656
9840.35 1657
9841.28 1677
9842.22 1658
9843.16 1717
9844.09 1672
9845.03 1646
9845.97 1646
9846.90 1667
9847.84 1651
9848.78 1606
9849.71 1600
9850.65 1638
9851.59 1645
9852.52 1631
9853.46 1600
9854.40 1630
9855.33 1661
9856.27 1633
9857.21 1605
9858.14 1625
9859.08 1560
9860.02 1586
9860.96 1574
9861.89 1555
9862.83 1597
9863.77 1555
9864.71 1524
9865.64 1499
9866.58 1470
9867.52 1490
9868.46 1492
9869.39 1490
9870.33 1508
9871.27 1508
9872.21 1479
9873.15 1499
9874.08 1506
9875.02 1475
9875.96 1530
9876.90 1552
9877.83 1481
9878.77 1434
9879.71 1504
9880.65 1530
9881.59 1522
9882.53 1494
9883.46 1492
9884.40 1473
9885.34 1502
9886.28 1436
9887.22 1449
9888.16 1510
9889.10 1562
9890.03 1507
9890.97 1505
9891.91 1490
9892.85 1478
9893.79 1417
9894.73 1486
9895.67 1536
9896.61 1467
9897.54 1446
9898.48 1458
9899.42 1452
9900.36 1426
9901.30 1487
9902.24 1416
9903.18 1407
9904.12 1456
9905.06 1432
9906.00 1462
9906.94 1467
9907.88 1423
9908.82 1430
9909.76 1439
9910.70 1478
9911.63 1444
9912.57 1471
9913.51 1499
9914.45 1469
9915.39 1479
9916.33 1517
9917.27 1505
9918.21 1513
9919.15 1523
9920.09 1544
9921.03 1616
9921.97 1591
9922.91 1730
9923.85 1761
9924.79 1821
9925.74 1869
9926.68 1952
9927.62 2040
9928.56 2034
9929.50 2116
9930.44 2117
9931.38 2136
9932.32 2085
9933.26 2053
9934.20 1953
9935.14 1856
9936.08 1761
9937.02 1693
9937.96 1653
9938.90 1597
9939.85 1537
9940.79 1510
9941.73 1514
9942.67 1522
9943.61 1487
9944.55 1467
9945.49 1425
9946.43 1430
9947.38 1458
9948.32 1406
9949.26 1473
9950.20 1550
9951.14 1520
9952.08 1563
9953.02 1545
9953.97 1492
9954.91 1467
9955.85 1469
9956.79 1407
9957.73 1478
9958.68 1415
9959.62 1331
9960.56 1330
9961.50 1364
9962.44 1327
9963.39 1294
9964.33 1292
9965.27 1258
9966.21 1256
9967.15 1214
9968.10 1221
9969.04 1234
9969.98 1213
9970.92 1228
9971.87 1199
9972.81 1216
9973.75 1230
9974.69 1212
9975.64 1190
9976.58 1212
9977.52 1214
9978.47 1130
9979.41 1157
9980.35 1168
9981.29 1167
9982.24 1164
9983.18 1134
9984.12 1165
9985.07 1187
9986.01 1185
9986.95 1170
9987.90 1182
9988.84 1201
9989.78 1183
9990.73 1200
9991.67 1204
9992.61 1202
9993.56 1186
9994.50 1207
9995.44 1155
9996.39 1198
9997.33 1251
9998.27 1188
9999.22 1206
10000.16 1193
10001.11 1196
10002.05 1176
10002.99 1179
10003.94 1206
10004.88 1213
10005.83 1203
10006.77 1193
10007.72 1165
10008.66 1127
10009.60 1132
10010.55 1189
10011.49 1193
10012.44 1182
10013.38 1170
10014.33 1166
10015.27 1158
10016.21 1179
10017.16 1187
10018.10 1150
10019.05 1113
10019.99 1140
10020.94 1119
10021.88 1100
10022.83 1159
10023.77 1146
10024.72 1158
10025.66 1094
10026.61 1133
10027.55 1153
10028.50 1150
10029.44 1182
10030.39 1126
10031.33 1188
10032.28 1109
10033.23 1141
10034.17 1154
10035.12 1089
10036.06 1126
10037.01 1129
10037.95 1101
10038.90 1113
10039.84 1110
10040.79 1075
10041.74 1133
10042.68 1147
10043.63 1140
10044.57 1098
10045.52 1113
10046.47 1114
10047.41 1076
10048.36 1119
10049.30 1081
10050.25 1109
10051.20 1030
10052.14 1081
10053.09 1079
10054.04 1122
10054.98 1080
10055.93 1093
10056.88 1090
10057.82 1084
10058.77 1109
10059.72 1087
10060.66 1081
10061.61 1111
10062.56 1090
10063.50 1122
10064.45 1073
10065.40 1075
10066.34 1064
10067.29 1061
10068.24 1093
10069.18 1040
10070.13 1092
10071.08 1078
10072.03 1044
10072.97 1049
10073.92 1053
10074.87 1060
10075.82 1069
10076.76 1083
10077.71 1058
10078.66 1072
10079.61 1096
10080.55 1090
10081.50 1057
10082.45 1077
10083.40 1081
10084.34 1012
10085.29 1035
10086.24 1069
10087.19 1031
10088.14 1034
10089.08 1075
10090.03 1092
10090.98 1070
10091.93 1036
10092.88 1017
10093.83 1027
10094.77 1058
10095.72 1058
10096.67 1080
10097.62 1054
10098.57 1055
10099.52 1056
10100.46 1064
10101.41 1044
10102.36 1073
10103.31 1018
10104.26 1017
10105.21 1043
10106.16 1095
10107.11 1102
10108.05 1084
10109.00 1093
10109.95 1077
10110.90 1078
10111.85 1073
10112.80 1063
10113.75 1070
10114.70 1084
10115.65 1074
10116.60 1048
10117.55 1041
10118.50 1068
10119.45 1025
10120.39 1044
10121.34 1071
10122.29 1051
10123.24 1079
10124.19 1067
10125.14 1021
10126.09 1013
10127.04 1086
10127.99 1072
10128.94 1111
10129.89 1083
10130.84 1063
10131.79 1056
10132.74 1068
10133.69 1052
10134.64 1087
10135.59 1071
10136.54 1034
10137.49 1054
10138.44 1078
10139.39 1092
10140.34 1086
10141.30 1133
10142.25 1092
10143.20 1155
10144.15 1090
10145.10 1093
10146.05 1076
10147.00 1101
10147.95 1077
10148.90 1121
10149.85 1117
10150.80 1067
10151.75 1105
10152.70 1125
10153.66 1126
10154.61 1130
10155.56 1167
10156.51 1094
10157.46 1115
10158.41 1141
10159.36 1175
10160.31 1155
10161.27 1163
10162.22 1186
10163.17 1140
10164.12 1146
10165.07 1162
10166.02 1181
10166.98 1176
10167.93 1173
10168.88 1173
10169.83 1207
10170.78 1186
10171.73 1143
10172.69 1157
10173.64 1190
10174.59 1177
10175.54 1184
10176.50 1211
10177.45 1142
10178.40 1171
10179.35 1226
10180.30 1267
10181.26 1227
10182.21 1297
10183.16 1261
10184.11 1254
10185.07 1240
10186.02 1270
10186.97 1264
10187.92 1199
10188.88 1275
10189.83 1311
10190.78 1203
10191.74 1213
10192.69 1237
10193.64 1237
10194.59 1207
10195.55 1183
10196.50 1256
10197.45 1293
10198.41 1280
10199.36 1244
10200.31 1268
10201.27 1251
10202.22 1343
10203.17 1262
10204.13 1269
10205.08 1320
10206.03 1258
10206.99 1271
10207.94 1295
10208.89 1353
10209.85 1372
10210.80 1423
10211.76 1391
10212.71 1367
10213.66 1343
10214.62 1373
10215.57 1365
10216.53 1309
10217.48 1366
10218.43 1337
10219.39 1322
10220.34 1293
10221.30 1287
10222.25 1290
10223.21 1281
10224.16 1297
10225.11 1266
10226.07 1270
10227.02 1236
10227.98 1250
10228.93 1261
10229.89 1293
10230.84 1402
10231.80 1399
10232.75 1383
10233.71 1437
10234.66 1452
10235.62 1567
10236.57 1548
10237.53 1531
10238.48 1519
10239.44 1585
10240.39 1575
10241.35 1609
10242.30 1562
10243.26 1537
10244.21 1507
10245.17 1455
10246.12 1436
10247.08 1339
10248.03 1325
10248.99 1338
10249.94 1319
10250.90 1366
10251.86 1296
10252.81 1311
10253.77 1323
10254.72 1237
10255.68 1238
10256.63 1228
10257.59 1206
10258.55 1163
10259.50 1150
10260.46 1158
10261.41 1180
10262.37 1169
10263.33 1162
10264.28 1123
10265.24 1120
10266.20 1110
10267.15 1159
10268.11 1186
10269.07 1166
10270.02 1141
10270.98 1111
10271.94 1172
10272.89 1161
10273.85 1179
10274.81 1180
10275.76 1171
10276.72 1136
10277.68 1127
10278.63 1125
10279.59 1116
10280.55 1154
10281.50 1106
10282.46 1114
10283.42 1138
10284.38 1115
10285.33 1145
10286.29 1087
10287.25 1041
10288.20 1093
10289.16 1109
10290.12 1107
10291.08 1151
10292.03 1158
10292.99 1166
10293.95 1155
10294.91 1197
10295.86 1115
10296.82 1144
10297.78 1155
10298.74 1117
10299.70 1119
10300.65 1103
10301.61 1090
10302.57 1164
10303.53 1174
10304.49 1167
10305.44 1147
10306.40 1088
10307.36 1178
10308.32 1158
10309.28 1126
10310.24 1148
10311.19 1160
10312.15 1172
10313.11 1188
10314.07 1172
10315.03 1188
10315.99 1226
10316.95 1208
10317.90 1202
10318.86 1199
10319.82 1192
10320.78 1149
10321.74 1131
10322.70 1180
10323.66 1136
10324.62 1175
10325.58 1159
10326.54 1181
10327.49 1087
10328.45 1131
10329.41 1105
10330.37 1105
10331.33 1147
10332.29 1070
10333.25 1153
10334.21 1141
10335.17 1071
10336.13 1046
10337.09 1037
10338.05 1093
10339.01 1067
10339.97 1041
10340.93 1053
10341.89 1051
10342.85 1025
10343.81 1040
10344.77 1061
10345.73 1059
10346.69 1084
10347.65 1035
10348.61 1041
10349.57 1007
10350.53 1053
10351.49 1065
10352.45 1029
10353.41 1001
10354.37 1009
10355.33 1052
10356.29 1009
10357.25 956
10358.21 981
10359.17 948
10360.13 1022
10361.09 956
10362.06 992
10363.02 1007
10363.98 998
10364.94 999
10365.90 948
10366.86 961
10367.82 960
10368.78 971
10369.74 955
10370.70 968
10371.67 959
10372.63 939
10373.59 980
10374.55 1005
10375.51 967
10376.47 954
10377.43 954
10378.40 952
10379.36 942
10380.32 952
10381.28 923
10382.24 949
10383.20 968
10384.17 972
10385.13 956
10386.09 935
10387.05 974
10388.01 947
10388.98 962
10389.94 945
10390.90 930
10391.86 905
10392.82 907
10393.79 906
10394.75 914
10395.71 878
10396.67 893
10397.64 918
10398.60 932
10399.56 921
10400.52 932
10401.49 933
10402.45 905
10403.41 935
10404.37 902
10405.34 907
10406.30 884
10407.26 844
10408.23 906
10409.19 925
10410.15 965
10411.11 923
10412.08 877
10413.04 941
10414.00 889
10414.97 917
10415.93 946
10416.89 907
10417.86 919
10418.82 896
10419.78 934
10420.75 906
10421.71 870
10422.68 869
10423.64 923
10424.60 899
10425.57 873
10426.53 872
10427.49 904
10428.46 896
10429.42 884
10430.39 923
10431.35 899
10432.31 940
10433.28 899
10434.24 847
10435.21 867
10436.17 870
10437.13 874
10438.10 939
10439.06 872
10440.03 862
10440.99 900
10441.96 899
10442.92 855
10443.89 876
10444.85 902
10445.82 907
10446.78 857
10447.74 881
10448.71 888
10449.67 886
10450.64 899
10451.60 900
10452.57 893
10453.53 885
10454.50 882
10455.46 903
10456.43 904
10457.39 893
10458.36 905
10459.33 901
10460.29 889
10461.26 902
10462.22 859
10463.19 877
10464.15 913
10465.12 891
10466.08 897
10467.05 905
10468.01 890
10468.98 903
10469.95 882
10470.91 904
10471.88 887
10472.84 940
10473.81 890
10474.78 886
10475.74 894
10476.71 881
10477.67 902
10478.64 874
10479.61 904
10480.57 902
10481.54 901
10482.51 928
10483.47 935
10484.44 923
10485.41 895
10486.37 906
10487.34 911
10488.30 908
10489.27 915
10490.24 917
10491.20 938
10492.17 1001
10493.14 956
10494.11 908
10495.07 939
10496.04 919
10497.01 928
10497.97 941
10498.94 949
10499.91 898
10500.88 949
10501.84 912
10502.81 934
10503.78 922
10504.74 967
10505.71 911
10506.68 965
10507.65 977
10508.61 942
10509.58 935
10510.55 921
10511.52 934
10512.49 927
10513.45 909
10514.42 916
10515.39 907
10516.36 933
10517.32 958
10518.29 937
10519.26 940
10520.23 934
10521.20 951
10522.17 946
10523.13 901
10524.10 933
10525.07 965
10526.04 946
10527.01 896
10527.98 914
10528.94 915
10529.91 912
10530.88 876
10531.85 923
10532.82 899
10533.79 926
10534.76 930
10535.72 956
10536.69 979
10537.66 955
10538.63 921
10539.60 967
10540.57 909
10541.54 923
10542.51 956
10543.48 964
10544.45 929
10545.42 967
10546.38 933
10547.35 943
10548.32 933
10549.29 969
10550.26 962
10551.23 959
10552.20 933
10553.17 937
10554.14 1005
10555.11 957
10556.08 977
10557.05 963
10558.02 1006
10558.99 1015
10559.96 1026
10560.93 966
10561.90 1000
10562.87 1023
10563.84 1022
10564.81 1040
10565.78 1020
10566.75 999
10567.72 1034
10568.69 1048
10569.66 1009
10570.63 1029
10571.60 1063
10572.57 1048
10573.54 1034
10574.51 1024
10575.48 1056
10576.46 1095
10577.43 1021
10578.40 1011
10579.37 1001
10580.34 993
10581.31 1038
10582.28 1056
10583.25 1049
10584.22 1091
10585.19 1119
10586.16 1147
10587.14 1118
10588.11 1113
10589.08 1074
10590.05 1108
10591.02 1142
10591.99 1096
10592.96 1077
10593.94 1125
10594.91 1202
10595.88 1173
10596.85 1140
10597.82 1172
10598.79 1237
10599.77 1223
10600.74 1220
10601.71 1217
10602.68 1214
10603.65 1211
10604.62 1273
10605.60 1274
10606.57 1283
10607.54 1372
10608.51 1461
10609.49 1490
10610.46 1465
10611.43 1502
10612.40 1505
10613.37 1480
10614.35 1526
10615.32 1475
10616.29 1447
10617.26 1431
10618.24 1407
10619.21 1373
10620.18 1311
10621.16 1333
10622.13 1273
10623.10 1236
10624.07 1215
10625.05 1210
10626.02 1139
10626.99 1137
10627.97 1077
10628.94 1097
10629.91 1113
10630.89 1149
10631.86 1130
10632.83 1083
10633.80 1074
10634.78 1052
10635.75 1071
10636.73 1111
10637.70 1157
10638.67 1119
10639.65 1130
10640.62 1107
10641.59 1132
10642.57 1127
10643.54 1170
10644.51 1116
10645.49 1076
10646.46 1114
10647.44 1154
10648.41 1157
10649.38 1073
10650.36 1020
10651.33 1079
10652.31 1051
10653.28 1027
10654.25 1046
10655.23 985
10656.20 1013
10657.18 1052
10658.15 1027
10659.13 1054
10660.10 1002
10661.08 1001
10662.05 998
10663.03 995
10664.00 977
10664.97 934
10665.95 974
10666.92 976
10667.90 993
10668.87 980
10669.85 981
10670.82 947
10671.80 964
10672.77 980
10673.75 974
10674.72 976
10675.70 1021
10676.68 1017
10677.65 990
10678.63 977
10679.60 963
10680.58 1017
10681.55 981
10682.53 1008
10683.50 1003
10684.48 1015
10685.45 990
10686.43 968
10687.41 1021
10688.38 974
10689.36 990
10690.33 978
10691.31 982
10692.29 994
10693.26 972
10694.24 974
10695.21 1011
10696.19 999
10697.17 981
10698.14 970
10699.12 963
10700.10 956
10701.07 966
10702.05 956
10703.02 957
10704.00 923
10704.98 900
10705.95 910
10706.93 974
10707.91 1013
10708.88 973
10709.86 929
10710.84 957
10711.82 939
10712.79 989
10713.77 964
10714.75 930
10715.72 956
10716.70 984
10717.68 993
10718.65 954
10719.63 986
10720.61 992
10721.59 988
10722.56 922
10723.54 932
10724.52 936
10725.50 944
10726.47 960
10727.45 926
10728.43 961
10729.41 952
10730.38 948
10731.36 976
10732.34 909
10733.32 932
10734.30 942
10735.27 979
10736.25 977
10737.23 936
10738.21 961
10739.19 975
10740.16 921
10741.14 948
10742.12 934
10743.10 986
10744.08 949
10745.06 929
10746.03 940
10747.01 1012
10747.99 949
10748.97 957
10749.95 934
10750.93 963
10751.91 956
10752.88 954
10753.86 949
10754.84 978
10755.82 941
10756.80 937
10757.78 954
10758.76 945
10759.74 891
10760.72 879
10761.70 908
10762.67 918
10763.65 945
10764.63 955
10765.61 986
10766.59 979
10767.57 935
10768.55 982
10769.53 1019
10770.51 991
10771.49 973
10772.47 1001
10773.45 980
10774.43 999
10775.41 1003
10776.39 983
10777.37 966
10778.35 1026
10779.33 1023
10780.31 1036
10781.29 1039
10782.27 983
10783.25 1020
10784.23 1008
10785.21 984
10786.19 966
10787.17 992
10788.15 1006
10789.13 1032
10790.11 1015
10791.09 1039
10792.07 987
10793.05 987
10794.03 1033
10795.01 1017
10795.99 940
10796.97 993
10797.96 1020
10798.94 1044
10799.92 989
10800.90 1053
10801.88 1002
10802.86 1008
10803.84 971
10804.82 943
10805.80 1034
10806.79 1058
10807.77 1063
10808.75 972
10809.73 978
10810.71 991
10811.69 1043
10812.67 1065
10813.65 1022
10814.64 1030
10815.62 1020
10816.60 1005
10817.58 1032
10818.56 1008
10819.54 1084
10820.53 1063
10821.51 1055
10822.49 1057
10823.47 1050
10824.45 1083
10825.44 1088
10826.42 1096
10827.40 1106
10828.38 1039
10829.37 1092
10830.35 1111
10831.33 1114
10832.31 1074
10833.29 1107
10834.28 1128
10835.26 1075
10836.24 1094
10837.22 1126
10838.21 1128
10839.19 1156
10840.17 1156
10841.16 1176
10842.14 1179
10843.12 1159
10844.10 1164
10845.09 1150
10846.07 1231
10847.05 1203
10848.04 1235
10849.02 1235
10850.00 1218
10850.99 1308
10851.97 1328
10852.95 1330
10853.94 1329
10854.92 1256
10855.90 1290
10856.89 1272
10857.87 1322
10858.85 1366
10859.84 1322
10860.82 1344
10861.80 1330
10862.79 1315
10863.77 1284
10864.76 1314
10865.74 1275
10866.72 1280
10867.71 1314
10868.69 1287
10869.68 1285
10870.66 1317
10871.64 1300
10872.63 1296
10873.61 1341
10874.60 1311
10875.58 1324
10876.56 1285
10877.55 1340
10878.53 1291
10879.52 1314
10880.50 1338
10881.49 1345
10882.47 1387
10883.46 1332
10884.44 1358
10885.43 1394
10886.41 1406
10887.40 1403
10888.38 1386
10889.37 1390
10890.35 1387
10891.34 1427
10892.32 1420
10893.31 1398
10894.29 1425
10895.28 1409
10896.26 1470
10897.25 1472
10898.23 1481
10899.22 1513
10900.20 1504
10901.19 1457
10902.17 1515
10903.16 1560
10904.15 1505
10905.13 1570
10906.12 1633
10907.10 1556
10908.09 1535
10909.07 1555
10910.06 1541
10911.05 1624
10912.03 1608
10913.02 1624
10914.00 1678
10914.99 1696
10915.98 1745
10916.96 1719
10917.95 1749
10918.94 1711
10919.92 1827
10920.91 1823
10921.89 1851
10922.88 1810
10923.87 1755
10924.85 1825
10925.84 1883
10926.83 1826
10927.81 1773
10928.80 1800
10929.79 1869
10930.77 1862
10931.76 1882
10932.75 1927
10933.74 1960
10934.72 1913
10935.71 1870
10936.70 1929
10937.68 1960
10938.67 1976
10939.66 2005
10940.65 2043
10941.63 1992
10942.62 2036
10943.61 2062
10944.59 2162
10945.58 2233
10946.57 2224
10947.56 2257
10948.54 2263
10949.53 2271
10950.52 2311
10951.51 2463
10952.50 2437
10953.48 2505
10954.47 2597
10955.46 2713
10956.45 2705
10957.44 2782
10958.42 2905
10959.41 3038
10960.40 2995
10961.39 3005
10962.38 3076
10963.36 3098
10964.35 3081
10965.34 3003
10966.33 3027
10967.32 2916
10968.31 2850
10969.30 2820
10970.28 2684
10971.27 2613
10972.26 2610
10973.25 2577
10974.24 2502
10975.23 2476
10976.22 2428
10977.21 2375
10978.19 2385
10979.18 2406
10980.17 2396
10981.16 2435
10982.15 2376
10983.14 2360
10984.13 2356
10985.12 2435
10986.11 2449
10987.10 2429
10988.09 2446
10989.08 2492
10990.07 2528
10991.06 2607
10992.04 2724
10993.03 2798
10994.02 2901
10995.01 2944
10996.00 3131
10996.99 3185
10997.98 3317
10998.97 3439
10999.96 3474
11000.95 3626
11001.94 3680
11002.93 3706
11003.92 3740
11004.91 3656
11005.90 3565
11006.89 3478
11007.88 3325
11008.87 3220
11009.87 3070
11010.86 2984
11011.85 2784
11012.84 2663
11013.83 2535
11014.82 2422
11015.81 2375
11016.80 2299
11017.79 2175
11018.78 2039
11019.77 2065
11020.76 1977
11021.75 1948
11022.74 1868
11023.74 1822
11024.73 1794
11025.72 1800
11026.71 1768
11027.70 1693
11028.69 1750
11029.68 1760
11030.67 1713
11031.67 1733
11032.66 1745
11033.65 1751
11034.64 1756
11035.63 1771
11036.62 1718
11037.61 1666
11038.61 1619
11039.60 1692
11040.59 1683
11041.58 1648
11042.57 1656
11043.56 1672
11044.56 1721
11045.55 1614
11046.54 1563
11047.53 1650
11048.53 1655
11049.52 1690
11050.51 1591
11051.50 1552
11052.49 1552
11053.49 1619
11054.48 1631
11055.47 1546
11056.46 1573
11057.46 1548
11058.45 1586
11059.44 1602
11060.43 1613
11061.43 1655
11062.42 1647
11063.41 1616
11064.41 1585
11065.40 1596
11066.39 1628
11067.38 1632
11068.38 1642
11069.37 1630
11070.36 1640
11071.36 1608
11072.35 1651
11073.34 1619
11074.34 1612
11075.33 1615
11076.32 1672
11077.32 1619
11078.31 1632
11079.30 1617
11080.30 1589
11081.29 1629
11082.28 1573
11083.28 1626
11084.27 1656
11085.27 1614
11086.26 1530
11087.25 1582
11088.25 1600
11089.24 1605
11090.24 1557
11091.23 1541
11092.22 1580
11093.22 1547
11094.21 1516
11095.21 1502
11096.20 1457
11097.19 1466
11098.19 1464
11099.18 1479
11100.18 1448
11101.17 1474
11102.17 1447
11103.16 1472
11104.16 1455
11105.15 1463
11106.15 1452
11107.14 1433
11108.13 1443
11109.13 1462
11110.12 1401
11111.12 1444
11112.11 1382
11113.11 1380
11114.10 1346
11115.10 1303
11116.09 1352
11117.09 1383
11118.09 1369
11119.08 1373
11120.08 1375
11121.07 1380
11122.07 1379
11123.06 1325
11124.06 1340
11125.05 1379
11126.05 1356
11127.04 1336
11128.04 1359
11129.04 1353
11130.03 1308
11131.03 1299
11132.02 1333
11133.02 1325
11134.02 1328
11135.01 1308
11136.01 1330
11137.00 1294
11138.00 1286
11139.00 1304
11139.99 1293
11140.99 1307
11141.98 1279
11142.98 1290
11143.98 1312
11144.97 1281
11145.97 1264
11146.97 1342
11147.96 1304
11148.96 1302
11149.96 1332
11150.95 1299
11151.95 1262
11152.95 1275
11153.94 1304
11154.94 1223
11155.94 1247
11156.93 1261
11157.93 1255
11158.93 1264
11159.93 1274
11160.92 1233
11161.92 1240
11162.92 1298
11163.92 1279
11164.91 1253
11165.91 1246
11166.91 1215
11167.90 1185
11168.90 1213
11169.90 1239
11170.90 1215
11171.90 1195
11172.89 1199
11173.89 1209
11174.89 1187
11175.89 1170
11176.88 1198
11177.88 1208
11178.88 1206
11179.88 1194
11180.88 1163
11181.87 1208
11182.87 1158
11183.87 1218
11184.87 1236
11185.87 1203
11186.87 1200
11187.86 1149
11188.86 1186
11189.86 1180
11190.86 1224
11191.86 1205
11192.86 1186
11193.86 1222
11194.85 1265
11195.85 1205
11196.85 1203
11197.85 1174
11198.85 1224
11199.85 1208
11200.85 1237
11201.85 1234
11202.84 1147
11203.84 1196
11204.84 1196
11205.84 1217
11206.84 1234
11207.84 1196
11208.84 1224
11209.84 1218
11210.84 1252
11211.84 1220
11212.84 1205
11213.84 1242
11214.84 1227
11215.84 1232
11216.84 1211
11217.84 1228
11218.84 1178
11219.84 1235
11220.84 1247
11221.84 1242
11222.84 1223
11223.84 1248
11224.84 1235
11225.84 1190
11226.84 1191
11227.84 1196
11228.84 1251
11229.84 1269
11230.84 1258
11231.84 1231
11232.84 1230
11233.84 1268
11234.84 1229
11235.84 1279
11236.84 1243
11237.84 1251
11238.84 1273
11239.84 1276
11240.84 1252
11241.84 1261
11242.84 1285
11243.84 1326
11244.84 1317
11245.85 1302
11246.85 1278
11247.85 1297
11248.85 1325
11249.85 1387
11250.85 1344
11251.85 1318
11252.85 1378
11253.86 1384
11254.86 1385
11255.86 1350
11256.86 1373
11257.86 1358
11258.86 1378
11259.86 1380
11260.87 1385
11261.87 1445
11262.87 1372
11263.87 1398
11264.87 1415
11265.87 1413
11266.88 1394
11267.88 1482
11268.88 1456
11269.88 1538
11270.88 1504
11271.89 1483
11272.89 1529
11273.89 1586
11274.89 1600
11275.90 1568
11276.90 1590
11277.90 1622
11278.90 1615
11279.90 1561
11280.91 1624
11281.91 1624
11282.91 1584
11283.92 1563
11284.92 1544
11285.92 1536
11286.92 1546
11287.93 1546
11288.93 1578
11289.93 1512
11290.94 1507
11291.94 1519
11292.94 1505
11293.94 1474
11294.95 1422
11295.95 1441
11296.95 1416
11297.96 1441
11298.96 1455
11299.96 1426
11300.97 1408
11301.97 1402
11302.97 1432
11303.98 1438
11304.98 1395
11305.98 1421
11306.99 1417
11307.99 1384
11309.00 1408
11310.00 1403
11311.00 1423
11312.01 1510
11313.01 1489
11314.02 1435
11315.02 1425
11316.02 1469
11317.03 1465
11318.03 1401
11319.04 1439
11320.04 1416
11321.04 1458
11322.05 1501
11323.05 1470
11324.06 1518
11325.06 1548
11326.07 1493
11327.07 1511
11328.08 1552
11329.08 1508
11330.09 1520
11331.09 1544
11332.10 1565
11333.10 1560
11334.10 1594
11335.11 1581
11336.11 1554
11337.12 1597
11338.12 1591
11339.13 1634
11340.14 1676
11341.14 1668
11342.15 1724
11343.15 1750
11344.16 1731
11345.16 1744
11346.17 1797
11347.17 1765
11348.18 1732
11349.18 1758
11350.19 1735
11351.19 1708
11352.20 1664
11353.21 1719
11354.21 1691
11355.22 1668
11356.22 1620
11357.23 1578
11358.24 1604
11359.24 1543
11360.25 1522
11361.25 1626
11362.26 1642
11363.27 1580
11364.27 1660
11365.28 1587
11366.28 1639
11367.29 1610
11368.30 1614
11369.30 1624
11370.31 1593
11371.32 1629
11372.32 1659
11373.33 1616
11374.34 1617
11375.34 1651
11376.35 1631
11377.36 1694
11378.36 1646
11379.37 1694
11380.38 1691
11381.38 1726
11382.39 1674
11383.40 1718
11384.41 1696
11385.41 1771
11386.42 1714
11387.43 1719
11388.43 1766
11389.44 1698
11390.45 1739
11391.46 1741
11392.46 1784
11393.47 1687
11394.48 1713
11395.49 1730
11396.49 1759
11397.50 1758
11398.51 1776
11399.52 1787
11400.53 1788
11401.53 1791
11402.54 1833
11403.55 1888
11404.56 1833
11405.57 1870
11406.57 1869
11407.58 1895
11408.59 1877
11409.60 1882
11410.61 1901
11411.61 1893
11412.62 1932
11413.63 1938
11414.64 1930
11415.65 1978
11416.66 1994
11417.67 1941
11418.67 1942
11419.68 1996
11420.69 1952
11421.70 1957
11422.71 1984
11423.72 1997
11424.73 2008
11425.74 1963
11426.74 1981
11427.75 2009
11428.76 2039
11429.77 2009
11430.78 2031
11431.79 2119
11432.80 2048
11433.81 2048
11434.82 2047
11435.83 2055
11436.84 2047
11437.85 2103
11438.86 2095
11439.87 2103
11440.88 2136
11441.88 2118
11442.89 2153
11443.90 2158
11444.91 2183
11445.92 2133
11446.93 2171
11447.94 2157
11448.95 2150
11449.96 2202
11450.97 2267
11451.98 2284
11452.99 2282
11454.00 2207
11455.01 2296
11456.02 2203
11457.04 2268
11458.05 2338
11459.06 2300
11460.07 2307
11461.08 2347
11462.09 2384
11463.10 2384
11464.11 2355
11465.12 2472
11466.13 2502
11467.14 2471
11468.15 2476
11469.16 2483
11470.17 2522
11471.18 2517
11472.20 2617
11473.21 2648
11474.22 2667
11475.23 2722
11476.24 2715
11477.25 2758
11478.26 2702
11479.27 2777
11480.28 2787
11481.30 2910
11482.31 2908
11483.32 2889
11484.33 2980
11485.34 3047
11486.35 3076
11487.37 3065
11488.38 3076
11489.39 3193
11490.40 3191
11491.41 3199
11492.42 3309
11493.44 3410
11494.45 3456
11495.46 3520
11496.47 3495
11497.48 3515
11498.50 3614
11499.51 3685
11500.52 3725
11501.53 3814
11502.55 3910
11503.56 3972
11504.57 4021
11505.58 4033
11506.60 4144
11507.61 4173
11508.62 4246
11509.63 4322
11510.65 4400
11511.66 4639
11512.67 4658
11513.68 4769
11514.70 4915
11515.71 4958
11516.72 5199
11517.74 5368
11518.75 5529
11519.76 5588
11520.78 5825
11521.79 6060
11522.80 6285
11523.81 6315
11524.83 6605
11525.84 6922
11526.85 7120
11527.87 7391
11528.88 7728
11529.90 8006
11530.91 8387
11531.92 8855
11532.94 9409
11533.95 9800
11534.96 10166
11535.98 10602
11536.99 11102
11538.01 11629
11539.02 11987
11540.03 12136
11541.05 12422
11542.06 12689
11543.08 12659
11544.09 12497
11545.10 12262
11546.12 11972
11547.13 11720
11548.15 11219
11549.16 10829
11550.18 10290
11551.19 9771
11552.20 9266
11553.22 8653
11554.23 7924
11555.25 7445
11556.26 6885
11557.28 6373
11558.29 5913
11559.31 5645
11560.32 5344
11561.34 5070
11562.35 4744
11563.37 4626
11564.38 4526
11565.40 4443
11566.41 4269
11567.43 4228
11568.44 4111
11569.46 4019
11570.47 3961
11571.49 3886
11572.50 3913
11573.52 3876
11574.53 3779
11575.55 3758
11576.57 3627
11577.58 3663
11578.60 3588
11579.61 3523
11580.63 3504
11581.64 3419
11582.66 3361
11583.68 3360
11584.69 3271
11585.71 3293
11586.72 3307
11587.74 3193
11588.76 3208
11589.77 3173
11590.79 3132
11591.81 3108
11592.82 3112
11593.84 3090
11594.85 3022
11595.87 3039
11596.89 3089
11597.90 3155
11598.92 3098
11599.94 3004
11600.95 3065
11601.97 3165
11602.99 3196
11604.00 3248
11605.02 3230
11606.04 3303
11607.05 3262
11608.07 3261
11609.09 3309
11610.11 3366
11611.12 3330
11612.14 3426
11613.16 3488
11614.17 3460
11615.19 3532
11616.21 3661
11617.23 3622
11618.24 3632
11619.26 3711
11620.28 3799
11621.30 3812
11622.31 3769
11623.33 3802
11624.35 3812
11625.37 3806
11626.38 3741
11627.40 3738
11628.42 3702
11629.44 3669
11630.46 3569
11631.47 3572
11632.49 3494
11633.51 3431
11634.53 3404
11635.55 3310
11636.56 3278
11637.58 3305
11638.60 3212
11639.62 3117
11640.64 3045
11641.66 3001
11642.67 3000
11643.69 2960
11644.71 2917
11645.73 2890
11646.75 2925
11647.77 2891
11648.79 2847
11649.80 2794
11650.82 2708
11651.84 2693
11652.86 2702
11653.88 2634
11654.90 2643
11655.92 2603
11656.94 2583
11657.96 2540
11658.98 2502
11660.00 2478
11661.01 2489
11662.03 2423
11663.05 2412
11664.07 2326
11665.09 2369
11666.11 2362
11667.13 2303
11668.15 2282
11669.17 2258
11670.19 2257
11671.21 2211
11672.23 2179
11673.25 2197
11674.27 2218
11675.29 2164
11676.31 2114
11677.33 2163
11678.35 2118
11679.37 2048
11680.39 2115
11681.41 2120
11682.43 2070
11683.45 2014
11684.47 2014
11685.49 2038
11686.51 2004
11687.53 1977
11688.55 1981
11689.57 1985
11690.59 2008
11691.61 1973
11692.63 1982
11693.66 1916
11694.68 1913
11695.70 1866
11696.72 1839
11697.74 1885
11698.76 1856
11699.78 1820
11700.80 1846
11701.82 1855
11702.84 1855
11703.86 1811
11704.89 1771
11705.91 1751
11706.93 1784
11707.95 1756
11708.97 1768
11709.99 1759
11711.01 1728
11712.04 1706
11713.06 1754
11714.08 1726
11715.10 1680
11716.12 1634
11717.14 1633
11718.17 1649
11719.19 1602
11720.21 1627
11721.23 1589
11722.25 1592
11723.28 1600
11724.30 1585
11725.32 1544
11726.34 1560
11727.36 1545
11728.39 1563
11729.41 1487
11730.43 1485
11731.45 1473
11732.48 1458
11733.50 1497
11734.52 1489
11735.54 1477
11736.57 1484
11737.59 1456
11738.61 1436
11739.63 1449
11740.66 1388
11741.68 1378
11742.70 1367
11743.72 1387
11744.75 1353
11745.77 1344
11746.79 1389
11747.82 1350
11748.84 1325
11749.86 1339
11750.89 1343
11751.91 1310
11752.93 1279
11753.96 1313
11754.98 1285
11756.00 1276
11757.03 1285
11758.05 1241
11759.07 1291
11760.10 1255
11761.12 1255
11762.14 1257
11763.17 1290
11764.19 1241
11765.22 1276
11766.24 1245
11767.26 1260
11768.29 1208
11769.31 1226
11770.34 1256
11771.36 1267
11772.38 1300
11773.41 1259
11774.43 1228
11775.46 1239
11776.48 1220
11777.51 1192
11778.53 1196
11779.55 1240
11780.58 1213
11781.60 1248
11782.63 1251
11783.65 1215
11784.68 1225
11785.70 1267
11786.73 1224
11787.75 1264
11788.78 1197
11789.80 1222
11790.83 1243
11791.85 1202
11792.88 1229
11793.90 1246
11794.93 1190
11795.95 1210
11796.98 1186
11798.00 1181
11799.03 1188
11800.05 1179
11801.08 1189
11802.10 1228
11803.13 1215
11804.15 1179
11805.18 1171
11806.21 1182
11807.23 1224
11808.26 1189
11809.28 1127
11810.31 1172
11811.33 1166
11812.36 1161
11813.39 1198
11814.41 1200
11815.44 1141
11816.46 1216
11817.49 1094
11818.52 1152
11819.54 1158
11820.57 1143
11821.59 1191
11822.62 1159
11823.65 1169
11824.67 1178
11825.70 1163
11826.73 1132
11827.75 1186
11828.78 1194
11829.81 1182
11830.83 1159
11831.86 1197
11832.89 1206
11833.91 1175
11834.94 1170
11835.97 1180
11836.99 1189
11838.02 1186
11839.05 1161
11840.08 1155
11841.10 1225
11842.13 1221
11843.16 1177
11844.18 1165
11845.21 1168
11846.24 1162
11847.27 1200
11848.29 1179
11849.32 1202
11850.35 1205
11851.38 1178
11852.40 1166
11853.43 1165
11854.46 1190
11855.49 1238
11856.51 1236
11857.54 1216
11858.57 1221
11859.60 1236
11860.63 1209
11861.65 1268
11862.68 1247
11863.71 1240
11864.74 1242
11865.77 1299
11866.80 1302
11867.82 1288
11868.85 1298
11869.88 1298
11870.91 1300
11871.94 1301
11872.97 1298
11873.99 1349
11875.02 1324
11876.05 1311
11877.08 1275
11878.11 1374
11879.14 1399
11880.17 1350
11881.20 1329
11882.22 1406
11883.25 1409
11884.28 1412
11885.31 1404
11886.34 1390
11887.37 1416
11888.40 1434
11889.43 1402
11890.46 1431
11891.49 1504
11892.52 1482
11893.55 1459
11894.57 1477
11895.60 1512
11896.63 1551
11897.66 1612
11898.69 1612
11899.72 1626
11900.75 1661
11901.78 1730
11902.81 1711
11903.84 1696
11904.87 1670
11905.90 1662
11906.93 1711
11907.96 1708
11908.99 1788
11910.02 1750
11911.05 1674
11912.08 1770
11913.11 1800
11914.14 1727
11915.17 1759
11916.20 1705
11917.23 1748
11918.26 1769
11919.29 1757
11920.33 1809
11921.36 1791
11922.39 1761
11923.42 1898
11924.45 1838
11925.48 1842
11926.51 1952
11927.54 2024
11928.57 2009
11929.60 2035
11930.63 2090
11931.66 2107
11932.70 2156
11933.73 2144
11934.76 2158
11935.79 2185
11936.82 2168
11937.85 2116
11938.88 2103
11939.91 2060
11940.95 2018
11941.98 1993
11943.01 1939
11944.04 1871
11945.07 1853
11946.10 1809
11947.14 1726
11948.17 1681
11949.20 1587
11950.23 1578
11951.26 1552
11952.29 1546
11953.33 1519
11954.36 1533
11955.39 1477
11956.42 1461
11957.46 1417
11958.49 1416
11959.52 1426
11960.55 1398
11961.58 1387
11962.62 1426
11963.65 1433
11964.68 1408
11965.71 1388
11966.75 1385
11967.78 1369
11968.81 1370
11969.84 1380
11970.88 1404
11971.91 1364
11972.94 1392
11973.98 1399
11975.01 1369
11976.04 1363
11977.07 1365
11978.11 1378
11979.14 1343
11980.17 1337
11981.21 1394
11982.24 1393
11983.27 1367
11984.31 1384
11985.34 1403
11986.37 1394
11987.41 1392
11988.44 1409
11989.47 1413
11990.51 1382
11991.54 1435
11992.58 1445
11993.61 1395
11994.64 1420
11995.68 1442
11996.71 1484
11997.74 1419
11998.78 1455
11999.81 1403
12000.85 1458
12001.88 1472
12002.91 1431
12003.95 1479
12004.98 1508
12006.02 1501
12007.05 1499
12008.09 1514
12009.12 1503
12010.15 1528
12011.19 1522
12012.22 1531
12013.26 1578
12014.29 1587
12015.33 1563
12016.36 1574
12017.40 1585
12018.43 1566
12019.47 1557
12020.50 1619
12021.54 1606
12022.57 1638
12023.61 1607
12024.64 1615
12025.68 1619
12026.71 1636
12027.75 1648
12028.78 1672
12029.82 1649
12030.85 1596
12031.89 1620
12032.92 1632
12033.96 1664
12034.99 1620
12036.03 1623
12037.07 1625
12038.10 1582
12039.14 1622
12040.17 1657
12041.21 1618
12042.24 1595
12043.28 1636
12044.32 1640
12045.35 1656
12046.39 1685
12047.42 1654
12048.46 1650
12049.50 1701
12050.53 1653
12051.57 1626
12052.61 1639
12053.64 1685
12054.68 1686
12055.71 1705
12056.75 1706
12057.79 1697
12058.82 1702
12059.86 1771
12060.90 1740
12061.93 1663
12062.97 1691
12064.01 1704
12065.04 1643
12066.08 1706
12067.12 1727
12068.15 1679
12069.19 1697
12070.23 1601
12071.27 1648
12072.30 1616
12073.34 1568
12074.38 1585
12075.41 1629
12076.45 1609
12077.49 1598
12078.53 1583
12079.56 1609
12080.60 1562
12081.64 1584
12082.68 1562
12083.71 1546
12084.75 1573
12085.79 1606
12086.83 1617
12087.86 1569
12088.90 1554
12089.94 1590
12090.98 1652
12092.02 1658
12093.05 1604
12094.09 1606
12095.13 1646
12096.17 1690
12097.21 1661
12098.25 1680
12099.28 1675
12100.32 1701
12101.36 1790
12102.40 1735
12103.44 1699
12104.48 1688
12105.51 1708
12106.55 1732
12107.59 1727
12108.63 1702
12109.67 1708
12110.71 1722
12111.75 1615
12112.79 1614
12113.82 1597
12114.86 1628
12115.90 1555
12116.94 1515
12117.98 1539
12119.02 1452
12120.06 1433
12121.10 1467
12122.14 1473
12123.18 1474
12124.22 1373
12125.25 1374
12126.29 1374
12127.33 1389
12128.37 1365
12129.41 1379
12130.45 1346
12131.49 1317
12132.53 1336
12133.57 1320
12134.61 1281
12135.65 1287
12136.69 1305
12137.73 1347
12138.77 1272
12139.81 1276
12140.85 1310
12141.89 1276
12142.93 1256
12143.97 1289
12145.01 1275
12146.05 1302
12147.09 1298
12148.13 1318
12149.17 1250
12150.21 1213
12151.25 1234
12152.29 1234
12153.34 1268
12154.38 1252
12155.42 1252
12156.46 1271
12157.50 1266
12158.54 1231
12159.58 1225
12160.62 1269
12161.66 1210
12162.70 1174
12163.74 1204
12164.78 1173
12165.83 1213
12166.87 1231
12167.91 1203
12168.95 1199
12169.99 1154
12171.03 1206
12172.07 1191
12173.11 1179
12174.16 1214
12175.20 1225
12176.24 1199
12177.28 1206
12178.32 1235
12179.36 1256
12180.41 1187
12181.45 1185
12182.49 1211
12183.53 1231
12184.57 1205
12185.62 1236
12186.66 1225
12187.70 1167
12188.74 1232
12189.78 1199
12190.83 1211
12191.87 1182
12192.91 1184
12193.95 1191
12195.00 1223
12196.04 1231
12197.08 1214
12198.12 1248
12199.17 1202
12200.21 1204
12201.25 1203
12202.29 1228
12203.34 1194
12204.38 1217
12205.42 1135
12206.46 1193
12207.51 1202
12208.55 1201
12209.59 1226
12210.64 1221
12211.68 1197
12212.72 1160
12213.77 1166
12214.81 1182
12215.85 1172
12216.90 1161
12217.94 1190
12218.98 1226
12220.03 1228
12221.07 1144
12222.11 1168
12223.16 1181
12224.20 1172
12225.24 1177
12226.29 1177
12227.33 1149
12228.37 1184
12229.42 1170
12230.46 1134
12231.51 1179
12232.55 1154
12233.59 1183
12234.64 1174
12235.68 1192
12236.73 1175
12237.77 1149
12238.82 1161
12239.86 1181
12240.90 1197
12241.95 1184
12242.99 1177
12244.04 1185
12245.08 1175
12246.13 1179
12247.17 1161
12248.22 1186
12249.26 1152
12250.31 1145
12251.35 1162
12252.39 1150
12253.44 1146
12254.48 1103
12255.53 1160
12256.57 1145
12257.62 1138
12258.66 1116
12259.71 1089
12260.75 1104
12261.80 1064
12262.85 1085
12263.89 1052
12264.94 1043
12265.98 1066
12267.03 1036
12268.07 1000
12269.12 1004
12270.16 1075
12271.21 1074
12272.25 1036
12273.30 977
12274.35 996
12275.39 1009
12276.44 1025
12277.48 1014
12278.53 1025
12279.58 1019
12280.62 1014
12281.67 1023
12282.71 1008
12283.76 1013
12284.81 1028
12285.85 988
12286.90 984
12287.95 1007
12288.99 1011
12290.04 1008
12291.08 1014
12292.13 1021
12293.18 1012
12294.22 1018
12295.27 1009
12296.32 1015
12297.36 997
12298.41 985
12299.46 976
12300.50 972
12301.55 997
12302.60 1006
12303.65 976
12304.69 979
12305.74 937
12306.79 970
12307.83 1008
12308.88 986
12309.93 971
12310.98 981
12312.02 982
12313.07 1009
12314.12 1005
12315.17 1005
12316.21 960
12317.26 983
12318.31 981
12319.36 953
12320.40 989
12321.45 1024
12322.50 981
12323.55 965
12324.60 960
12325.64 984
12326.69 998
12327.74 981
12328.79 1010
12329.84 982
12330.88 964
12331.93 1004
12332.98 964
12334.03 958
12335.08 978
12336.13 975
12337.17 948
12338.22 961
12339.27 987
12340.32 944
12341.37 982
12342.42 999
12343.47 948
12344.51 975
12345.56 1002
12346.61 1045
12347.66 1017
12348.71 985
12349.76 1012
12350.81 1007
12351.86 993
12352.91 969
12353.95 983
12355.00 971
12356.05 993
12357.10 1000
12358.15 1002
12359.20 985
12360.25 1000
12361.30 1015
12362.35 1013
12363.40 1024
12364.45 1030
12365.50 1020
12366.55 997
12367.60 1026
12368.65 1065
12369.70 1031
12370.75 1042
12371.80 1004
12372.85 1022
12373.90 1046
12374.95 1053
12376.00 1064
12377.05 1025
12378.10 1000
12379.15 1025
12380.20 1019
12381.25 1078
12382.30 1066
12383.35 1061
12384.40 1055
12385.45 1028
12386.50 1037
12387.55 1004
12388.60 1044
12389.65 1036
12390.70 1025
12391.75 1009
12392.80 1018
12393.86 1056
12394.91 1019
12395.96 1003
12397.01 1047
12398.06 1060
12399.11 1046
12400.16 1100
12401.21 1074
12402.26 1082
12403.32 1064
12404.37 1032
12405.42 1031
12406.47 1050
12407.52 1085
12408.57 1089
12409.62 1072
12410.68 1116
12411.73 1133
12412.78 1131
12413.83 1169
12414.88 1116
12415.93 1125
12416.99 1085
12418.04 1131
12419.09 1149
12420.14 1122
12421.19 1156
12422.25 1162
12423.30 1147
12424.35 1176
12425.40 1201
12426.45 1178
12427.51 1179
12428.56 1200
12429.61 1259
12430.66 1230
12431.72 1238
12432.77 1230
12433.82 1220
12434.87 1222
12435.93 1211
12436.98 1220
12438.03 1213
12439.08 1213
12440.14 1242
12441.19 1272
12442.24 1284
12443.30 1274
12444.35 1262
12445.40 1314
12446.45 1331
12447.51 1311
12448.56 1347
12449.61 1356
12450.67 1323
12451.72 1407
12452.77 1405
12453.83 1433
12454.88 1456
12455.93 1451
12456.99 1528
12458.04 1533
12459.10 1546
12460.15 1621
12461.20 1703
12462.26 1699
12463.31 1735
12464.36 1842
12465.42 1915
12466.47 2012
12467.53 2032
12468.58 2117
12469.63 2280
12470.69 2303
12471.74 2489
12472.80 2537
12473.85 2593
12474.90 2802
12475.96 2795
12477.01 2852
12478.07 2906
12479.12 3031
12480.18 3013
12481.23 3057
12482.29 2942
12483.34 2965
12484.40 2862
12485.45 2957
12486.50 2812
12487.56 2748
12488.61 2637
12489.67 2503
12490.72 2509
12491.78 2428
12492.83 2345
12493.89 2151
12494.94 2062
12496.00 1996
12497.05 1921
12498.11 1820
12499.17 1770
12500.22 1735
12501.28 1706
12502.33 1623
12503.39 1628
12504.44 1604
12505.50 1542
12506.55 1496
12507.61 1490
12508.67 1545
12509.72 1523
12510.78 1491
12511.83 1466
12512.89 1457
12513.94 1488
12515.00 1477
12516.06 1476
12517.11 1454
12518.17 1429
12519.22 1473
12520.28 1454
12521.34 1436
12522.39 1457
12523.45 1462
12524.51 1438
12525.56 1444
12526.62 1436
12527.68 1430
12528.73 1436
12529.79 1448
12530.85 1404
12531.90 1460
12532.96 1481
12534.02 1452
12535.07 1475
12536.13 1458
12537.19 1484
12538.24 1467
12539.30 1491
12540.36 1492
12541.41 1560
12542.47 1549
12543.53 1545
12544.59 1571
12545.64 1599
12546.70 1655
12547.76 1642
12548.82 1667
12549.87 1680
12550.93 1762
12551.99 1747
12553.05 1806
12554.10 1800
12555.16 1819
12556.22 1816
12557.28 1831
12558.33 1936
12559.39 1977
12560.45 1943
12561.51 1957
12562.57 1929
12563.62 1954
12564.68 1874
12565.74 1878
12566.80 1833
12567.86 1799
12568.91 1811
12569.97 1732
12571.03 1734
12572.09 1758
12573.15 1684
12574.21 1625
12575.26 1651
12576.32 1595
12577.38 1563
12578.44 1597
12579.50 1580
12580.56 1536
12581.62 1478
12582.68 1507
12583.73 1441
12584.79 1468
12585.85 1493
12586.91 1454
12587.97 1454
12589.03 1431
12590.09 1417
12591.15 1419
12592.21 1453
12593.27 1375
12594.33 1418
12595.38 1378
12596.44 1417
12597.50 1411
12598.56 1427
12599.62 1406
12600.68 1409
12601.74 1355
12602.80 1366
12603.86 1354
12604.92 1367
12605.98 1380
12607.04 1441
12608.10 1390
12609.16 1363
12610.22 1383
12611.28 1425
12612.34 1424
12613.40 1437
12614.46 1422
12615.52 1426
12616.58 1461
12617.64 1442
12618.70 1500
12619.76 1472
12620.82 1455
12621.88 1490
12622.94 1494
12624.00 1454
12625.07 1485
12626.13 1557
12627.19 1498
12628.25 1553
12629.31 1567
12630.37 1528
12631.43 1545
12632.49 1585
12633.55 1602
12634.61 1542
12635.67 1544
12636.73 1529
12637.80 1506
12638.86 1459
12639.92 1458
12640.98 1501
12642.04 1479
12643.10 1414
12644.16 1425
12645.23 1450
12646.29 1401
12647.35 1347
12648.41 1397
12649.47 1369
12650.53 1363
12651.59 1345
12652.66 1324
12653.72 1324
12654.78 1333
12655.84 1322
12656.90 1288
12657.97 1308
12659.03 1293
12660.09 1281
12661.15 1259
12662.21 1242
12663.28 1224
12664.34 1268
12665.40 1260
12666.46 1259
12667.53 1259
12668.59 1239
12669.65 1227
12670.71 1272
12671.78 1264
12672.84 1279
12673.90 1296
12674.96 1257
12676.03 1241
12677.09 1244
12678.15 1252
12679.22 1264
12680.28 1246
12681.34 1226
12682.40 1237
12683.47 1234
12684.53 1271
12685.59 1281
12686.66 1253
12687.72 1209
12688.78 1207
12689.85 1249
12690.91 1261
12691.97 1269
12693.04 1252
12694.10 1256
12695.16 1321
12696.23 1275
12697.29 1290
12698.35 1311
12699.42 1323
12700.48 1333
12701.55 1328
12702.61 1329
12703.67 1328
12704.74 1365
12705.80 1427
12706.87 1397
12707.93 1361
12708.99 1342
12710.06 1393
12711.12 1347
12712.19 1395
12713.25 1396
12714.32 1401
12715.38 1399
12716.44 1385
12717.51 1425
12718.57 1469
12719.64 1395
12720.70 1449
12721.77 1501
12722.83 1366
12723.90 1419
12724.96 1405
12726.03 1486
12727.09 1479
12728.16 1477
12729.22 1475
12730.29 1524
12731.35 1473
12732.42 1442
12733.48 1497
12734.55 1545
12735.61 1504
12736.68 1478
12737.74 1480
12738.81 1476
12739.87 1491
12740.94 1450
12742.00 1399
12743.07 1398
12744.14 1395
12745.20 1366
12746.27 1384
12747.33 1383
12748.40 1325
12749.46 1278
12750.53 1341
12751.60 1226
12752.66 1310
12753.73 1270
12754.79 1176
12755.86 1176
12756.93 1216
12757.99 1221
12759.06 1197
12760.12 1211
12761.19 1189
12762.26 1172
12763.32 1156
12764.39 1172
12765.46 1145
12766.52 1147
12767.59 1130
12768.66 1129
12769.72 1130
12770.79 1119
12771.86 1102
12772.92 1086
12773.99 1103
12775.06 1129
12776.12 1090
12777.19 1098
12778.26 1081
12779.33 1079
12780.39 1092
12781.46 1031
12782.53 1081
12783.59 1056
12784.66 1076
12785.73 1028
12786.80 1014
12787.86 1018
12788.93 1030
12790.00 1006
12791.07 985
12792.13 1039
12793.20 970
12794.27 977
12795.34 974
12796.40 1000
12797.47 1007
12798.54 994
12799.61 999
12800.68 980
12801.74 968
12802.81 957
12803.88 982
12804.95 969
12806.02 968
12807.09 976
12808.15 985
12809.22 1004
12810.29 962
12811.36 944
12812.43 980
12813.50 967
12814.56 961
12815.63 959
12816.70 993
12817.77 969
12818.84 970
12819.91 978
12820.98 982
12822.04 1001
12823.11 986
12824.18 936
12825.25 952
12826.32 1019
12827.39 977
12828.46 974
12829.53 983
12830.60 961
12831.67 962
12832.74 968
12833.81 950
12834.87 922
12835.94 940
12837.01 939
12838.08 941
12839.15 946
12840.22 946
12841.29 923
12842.36 904
12843.43 913
12844.50 913
12845.57 880
12846.64 908
12847.71 922
12848.78 972
12849.85 950
12850.92 911
12851.99 893
12853.06 866
12854.13 886
12855.20 860
12856.27 873
12857.34 889
12858.41 861
12859.48 878
12860.55 851
12861.62 871
12862.69 864
12863.77 869
12864.84 866
12865.91 857
12866.98 843
12868.05 834
12869.12 847
12870.19 851
12871.26 845
12872.33 824
12873.40 831
12874.47 808
12875.54 801
12876.62 843
12877.69 811
12878.76 851
12879.83 802
12880.90 845
12881.97 834
12883.04 813
12884.12 799
12885.19 802
12886.26 822
12887.33 837
12888.40 792
12889.47 784
12890.54 767
12891.62 779
12892.69 785
12893.76 779
12894.83 787
12895.90 812
12896.98 823
12898.05 753
12899.12 780
12900.19 766
12901.26 755
12902.34 763
12903.41 787
12904.48 784
12905.55 799
12906.63 774
12907.70 734
12908.77 756
12909.84 738
12910.92 741
12911.99 756
12913.06 791
12914.13 805
12915.21 765
12916.28 819
12917.35 745
12918.42 753
12919.50 715
12920.57 738
12921.64 768
12922.72 726
12923.79 777
12924.86 772
12925.94 726
12927.01 721
12928.08 725
12929.16 728
12930.23 735
12931.30 739
12932.38 746
12933.45 735
12934.52 719
12935.60 763
12936.67 765
12937.74 742
12938.82 729
12939.89 736
12940.97 735
12942.04 716
12943.11 763
12944.19 732
12945.26 739
12946.34 733
12947.41 758
12948.48 715
12949.56 719
12950.63 725
12951.71 699
12952.78 714
12953.85 742
12954.93 695
12956.00 757
12957.08 682
12958.15 706
12959.23 712
12960.30 732
12961.38 725
12962.45 732
12963.53 732
12964.60 736
12965.68 694
12966.75 699
12967.83 704
12968.90 682
12969.98 718
12971.05 719
12972.13 686
12973.20 747
12974.28 728
12975.35 758
12976.43 741
12977.50 692
12978.58 732
12979.65 729
12980.73 735
12981.80 733
12982.88 715
12983.95 696
12985.03 734
12986.11 733
12987.18 742
12988.26 720
12989.33 715
12990.41 773
12991.48 728
12992.56 726
12993.64 682
12994.71 692
12995.79 722
12996.86 718
12997.94 742
12999.02 705
13000.09 761
13001.17 728
13002.25 719
13003.32 707
13004.40 734
13005.48 723
13006.55 729
13007.63 717
13008.71 741
13009.78 748
13010.86 732
13011.94 724
13013.01 708
13014.09 717
13015.17 746
13016.24 758
13017.32 749
13018.40 747
13019.47 714
13020.55 728
13021.63 723
13022.71 729
13023.78 744
13024.86 757
13025.94 761
13027.01 738
13028.09 682
13029.17 713
13030.25 728
13031.32 701
13032.40 730
13033.48 741
13034.56 713
13035.64 739
13036.71 758
13037.79 718
13038.87 715
13039.95 707
13041.02 738
13042.10 742
13043.18 747
13044.26 748
13045.34 761
13046.41 733
13047.49 774
13048.57 724
13049.65 716
13050.73 719
13051.81 724
13052.88 741
13053.96 734
13055.04 738
13056.12 783
13057.20 757
13058.28 750
13059.36 732
13060.44 727
13061.51 738
13062.59 732
13063.67 741
13064.75 743
13065.83 765
13066.91 721
13067.99 735
13069.07 723
13070.15 719
13071.23 728
13072.30 706
13073.38 693
13074.46 725
13075.54 737
13076.62 754
13077.70 730
13078.78 720
13079.86 754
13080.94 736
13082.02 740
13083.10 727
13084.18 756
13085.26 711
13086.34 719
13087.42 727
13088.50 742
13089.58 722
13090.66 715
13091.74 750
13092.82 719
13093.90 711
13094.98 721
13096.06 739
13097.14 750
13098.22 752
13099.30 781
13100.38 786
13101.46 750
13102.54 726
13103.62 754
13104.70 778
13105.78 764
13106.86 771
13107.94 773
13109.03 733
13110.11 770
13111.19 769
13112.27 763
13113.35 789
13114.43 796
13115.51 744
13116.59 754
13117.67 794
13118.75 802
13119.84 786
13120.92 795
13122.00 773
13123.08 807
13124.16 788
13125.24 802
13126.32 774
13127.41 768
13128.49 809
13129.57 792
13130.65 796
13131.73 804
13132.81 777
13133.90 796
13134.98 834
13136.06 805
13137.14 785
13138.22 805
13139.30 845
13140.39 785
13141.47 776
13142.55 790
13143.63 783
13144.72 800
13145.80 803
13146.88 797
13147.96 793
13149.04 792
13150.13 808
13151.21 803
13152.29 771
13153.38 803
13154.46 747
13155.54 813
13156.62 805
13157.71 800
13158.79 824
13159.87 814
13160.95 770
13162.04 748
13163.12 775
13164.20 816
13165.29 772
13166.37 770
13167.45 791
13168.54 791
13169.62 777
13170.70 802
13171.79 807
13172.87 777
13173.95 777
13175.04 799
13176.12 787
13177.20 778
13178.29 790
13179.37 789
13180.45 788
13181.54 795
13182.62 808
13183.71 798
13184.79 821
13185.87 822
13186.96 786
13188.04 802
13189.13 795
13190.21 809
13191.29 809
13192.38 779
13193.46 813
13194.55 815
13195.63 797
13196.72 786
13197.80 783
13198.88 779
13199.97 792
13201.05 805
13202.14 800
13203.22 801
13204.31 830
13205.39 794
13206.48 811
13207.56 816
13208.65 780
13209.73 783
13210.82 794
13211.90 820
13212.99 834
13214.07 811
13215.16 786
13216.24 785
13217.33 762
13218.41 802
13219.50 814
13220.58 809
13221.67 789
13222.75 795
13223.84 837
13224.92 803
13226.01 777
13227.10 815
13228.18 807
13229.27 835
13230.35 830
13231.44 869
13232.52 799
13233.61 806
13234.70 846
13235.78 808
13236.87 838
13237.95 823
13239.04 835
13240.13 825
13241.21 796
13242.30 833
13243.39 842
13244.47 863
13245.56 853
13246.64 865
13247.73 884
13248.82 855
13249.90 817
13250.99 859
13252.08 843
13253.16 851
13254.25 845
13255.34 836
13256.42 891
13257.51 901
13258.60 909
13259.69 908
13260.77 878
13261.86 885
13262.95 856
13264.03 887
13265.12 897
13266.21 885
13267.30 896
13268.38 856
13269.47 916
13270.56 877
13271.64 866
13272.73 918
13273.82 922
13274.91 921
13275.99 904
13277.08 909
13278.17 928
13279.26 956
13280.35 960
13281.43 992
13282.52 933
13283.61 986
13284.70 997
13285.79 961
13286.87 981
13287.96 991
13289.05 1046
13290.14 995
13291.23 985
13292.31 969
13293.40 985
13294.49 1037
13295.58 1010
13296.67 1003
13297.76 1061
13298.85 1012
13299.93 1053
13301.02 1048
13302.11 1023
13303.20 1012
13304.29 1029
13305.38 1064
13306.47 1081
13307.56 1054
13308.64 1071
13309.73 1052
13310.82 1089
13311.91 1093
13313.00 1091
13314.09 1098
13315.18 1096
13316.27 1113
13317.36 1099
13318.45 1132
13319.54 1145
13320.63 1165
13321.72 1122
13322.81 1132
13323.89 1174
13324.98 1147
13326.07 1196
13327.16 1147
13328.25 1204
13329.34 1220
13330.43 1157
13331.52 1210
13332.61 1219
13333.70 1257
13334.79 1268
13335.88 1276
13336.97 1256
13338.06 1231
13339.15 1269
13340.24 1305
13341.33 1310
13342.42 1322
13343.52 1338
13344.61 1346
13345.70 1302
13346.79 1300
13347.88 1315
13348.97 1342
13350.06 1305
13351.15 1384
13352.24 1351
13353.33 1327
13354.42 1339
13355.51 1405
13356.60 1392
13357.69 1375
13358.79 1363
13359.88 1361
13360.97 1378
13362.06 1397
13363.15 1412
13364.24 1426
13365.33 1412
13366.42 1388
13367.51 1374
13368.61 1399
13369.70 1393
13370.79 1401
13371.88 1440
13372.97 1404
13374.06 1427
13375.16 1476
13376.25 1426
13377.34 1407
13378.43 1379
13379.52 1429
13380.61 1376
13381.71 1351
13382.80 1300
13383.89 1320
13384.98 1276
13386.08 1258
13387.17 1252
13388.26 1198
13389.35 1182
13390.44 1183
13391.54 1162
13392.63 1146
13393.72 1174
13394.81 1155
13395.91 1192
13397.00 1117
13398.09 1133
13399.18 1109
13400.28 1115
13401.37 1102
13402.46 1087
13403.56 1109
13404.65 1125
13405.74 1121
13406.83 1075
13407.93 1084
13409.02 1073
13410.11 1059
13411.21 1118
13412.30 1127
13413.39 1093
13414.49 1087
13415.58 1131
13416.67 1121
13417.77 1097
13418.86 1105
13419.95 1083
13421.05 1108
13422.14 1122
13423.23 1135
13424.33 1098
13425.42 1122
13426.52 1134
13427.61 1148
13428.70 1135
13429.80 1108
13430.89 1161
13431.98 1163
13433.08 1196
13434.17 1145
13435.27 1121
13436.36 1168
13437.46 1189
13438.55 1163
13439.64 1184
13440.74 1147
13441.83 1196
13442.93 1186
13444.02 1223
13445.12 1248
13446.21 1225
13447.31 1206
13448.40 1218
13449.50 1235
13450.59 1200
13451.68 1215
13452.78 1255
13453.87 1258
13454.97 1246
13456.06 1254
13457.16 1258
13458.25 1264
13459.35 1294
13460.44 1337
13461.54 1308
13462.64 1283
13463.73 1364
13464.83 1337
13465.92 1400
13467.02 1371
13468.11 1360
13469.21 1384
13470.30 1402
13471.40 1367
13472.49 1414
13473.59 1435
13474.69 1401
13475.78 1346
13476.88 1385
13477.97 1450
13479.07 1425
13480.17 1424
13481.26 1437
13482.36 1432
13483.45 1467
13484.55 1430
13485.65 1514
13486.74 1500
13487.84 1471
13488.93 1538
13490.03 1556
13491.13 1533
13492.22 1561
13493.32 1523
13494.42 1540
13495.51 1595
13496.61 1648
13497.71 1579
13498.80 1593
13499.90 1624
13501.00 1699
13502.09 1676
13503.19 1599
13504.29 1636
13505.38 1652
13506.48 1670
13507.58 1616
13508.68 1608
13509.77 1666
13510.87 1610
13511.97 1682
13513.07 1587
13514.16 1640
13515.26 1653
13516.36 1604
13517.45 1590
13518.55 1604
13519.65 1567
13520.75 1519
13521.85 1541
13522.94 1573
13524.04 1506
13525.14 1515
13526.24 1508
13527.33 1504
13528.43 1465
13529.53 1477
13530.63 1458
13531.73 1465
13532.82 1400
13533.92 1453
13535.02 1463
13536.12 1372
13537.22 1383
13538.32 1451
13539.41 1410
13540.51 1314
13541.61 1318
13542.71 1317
13543.81 1327
13544.91 1311
13546.00 1312
13547.10 1307
13548.20 1253
13549.30 1260
13550.40 1259
13551.50 1218
13552.60 1206
13553.70 1187
13554.80 1217
13555.89 1174
13556.99 1184
13558.09 1156
13559.19 1179
13560.29 1167
13561.39 1154
13562.49 1180
13563.59 1127
13564.69 1096
13565.79 1090
13566.89 1164
13567.99 1138
13569.09 1048
13570.19 1070
13571.29 1057
13572.39 1078
13573.49 1090
13574.59 1087
13575.69 1109
13576.79 1097
13577.88 1096
13578.98 1110
13580.08 1097
13581.19 1072
13582.29 1122
13583.39 1078
13584.49 1085
13585.59 1054
13586.69 1090
13587.79 1121
13588.89 1087
13589.99 1106
13591.09 1117
13592.19 1135
13593.29 1120
13594.39 1149
13595.49 1058
13596.59 1082
13597.69 1129
13598.79 1079
13599.89 1082
13600.99 1096
13602.09 1117
13603.20 1107
13604.30 1113
13605.40 1140
13606.50 1120
13607.60 1111
13608.70 1116
13609.80 1119
13610.90 1108
13612.01 1123
13613.11 1086
13614.21 1119
13615.31 1099
13616.41 1122
13617.51 1094
13618.61 1087
13619.72 1104
13620.82 1137
13621.92 1096
13623.02 1103
13624.12 1107
13625.22 1141
13626.33 1124
13627.43 1063
13628.53 1090
13629.63 1045
13630.73 1051
13631.84 1120
13632.94 1120
13634.04 1135
13635.14 1114
13636.25 1111
13637.35 1167
13638.45 1086
13639.55 1065
13640.65 1091
13641.76 1070
13642.86 1078
13643.96 1095
13645.07 1056
13646.17 1081
13647.27 1112
13648.37 1121
13649.48 1096
13650.58 1079
13651.68 1102
13652.79 1066
13653.89 1057
13654.99 1046
13656.09 1083
13657.20 1071
13658.30 1074
13659.40 1111
13660.51 1091
13661.61 1093
13662.71 1086
13663.82 1077
13664.92 1077
13666.02 1066
13667.13 1053
13668.23 1085
13669.34 1080
13670.44 1122
13671.54 1078
13672.65 1079
13673.75 1084
13674.85 1061
13675.96 1052
13677.06 1066
13678.17 1073
13679.27 1067
13680.37 1017
13681.48 1028
13682.58 1105
13683.69 1054
13684.79 1103
13685.89 1093
13687.00 1090
13688.10 1037
13689.21 1095
13690.31 1044
13691.42 1057
13692.52 1073
13693.63 1155
13694.73 1188
13695.84 1139
13696.94 1099
13698.05 1118
13699.15 1102
13700.25 1095
13701.36 1130
13702.46 1163
13703.57 1125
13704.67 1126
13705.78 1131
13706.89 1105
13707.99 1125
13709.10 1141
13710.20 1157
13711.31 1181
13712.41 1149
13713.52 1173
13714.62 1175
13715.73 1213
13716.83 1234
13717.94 1212
13719.04 1217
13720.15 1216
13721.26 1246
13722.36 1273
13723.47 1273
13724.57 1263
13725.68 1291
13726.79 1279
13727.89 1318
13729.00 1348
13730.10 1340
13731.21 1307
13732.32 1309
13733.42 1293
13734.53 1345
13735.63 1395
13736.74 1355
13737.85 1413
13738.95 1395
13740.06 1412
13741.17 1399
13742.27 1424
13743.38 1454
13744.49 1467
13745.59 1412
13746.70 1454
13747.81 1511
13748.91 1545
13750.02 1549
13751.13 1565
13752.23 1623
13753.34 1662
13754.45 1718
13755.56 1696
13756.66 1716
13757.77 1723
13758.88 1799
13759.98 1882
13761.09 1852
13762.20 1815
13763.31 1873
13764.41 1946
13765.52 1899
13766.63 1910
13767.74 1958
13768.84 2014
13769.95 1980
13771.06 2017
13772.17 2008
13773.28 2024
13774.38 1985
13775.49 1989
13776.60 1975
13777.71 1961
13778.82 1932
13779.92 1950
13781.03 1930
13782.14 1831
13783.25 1822
13784.36 1813
13785.46 1836
13786.57 1748
13787.68 1662
13788.79 1633
13789.90 1606
13791.01 1566
13792.12 1506
13793.22 1514
13794.33 1502
13795.44 1457
13796.55 1394
13797.66 1375
13798.77 1405
13799.88 1320
13800.99 1279
13802.10 1272
13803.20 1180
13804.31 1239
13805.42 1216
13806.53 1219
13807.64 1171
13808.75 1219
13809.86 1140
13810.97 1124
13812.08 1141
13813.19 1150
13814.30 1118
13815.41 1123
13816.52 1175
13817.63 1134
13818.74 1101
13819.84 1057
13820.95 1073
13822.06 1119
13823.17 1087
13824.28 1085
13825.39 1111
13826.50 1102
13827.61 1075
13828.72 1096
13829.83 1055
13830.94 1067
13832.05 1090
13833.16 1070
13834.28 1048
13835.39 1087
13836.50 1083
13837.61 1115
13838.72 1062
13839.83 1138
13840.94 1139
13842.05 1121
13843.16 1109
13844.27 1115
13845.38 1115
13846.49 1101
13847.60 1108
13848.71 1062
13849.82 1080
13850.93 1078
13852.05 1101
13853.16 1097
13854.27 1115
13855.38 1124
13856.49 1155
13857.60 1116
13858.71 1140
13859.82 1150
13860.94 1119
13862.05 1108
13863.16 1094
13864.27 1084
13865.38 1100
13866.49 1085
13867.60 1114
13868.72 1086
13869.83 1145
13870.94 1143
13872.05 1131
13873.16 1176
13874.27 1150
13875.39 1167
13876.50 1164
13877.61 1148
13878.72 1169
13879.83 1186
13880.95 1132
13882.06 1145
13883.17 1190
13884.28 1168
13885.40 1203
13886.51 1216
13887.62 1238
13888.73 1241
13889.85 1209
13890.96 1209
13892.07 1240
13893.18 1234
13894.30 1261
13895.41 1316
13896.52 1290
13897.63 1288
13898.75 1260
13899.86 1298
13900.97 1307
13902.09 1274
13903.20 1251
13904.31 1220
13905.43 1263
13906.54 1248
13907.65 1209
13908.77 1158
13909.88 1202
13910.99 1183
13912.11 1185
13913.22 1206
13914.33 1156
13915.45 1148
13916.56 1125
13917.67 1144
13918.79 1155
13919.90 1088
13921.01 1057
13922.13 1093
13923.24 1074
13924.36 1074
13925.47 1043
13926.58 1039
13927.70 1058
13928.81 1028
13929.93 980
13931.04 1039
13932.15 1067
13933.27 1056
13934.38 1015
13935.50 1035
13936.61 994
13937.73 1023
13938.84 1004
13939.95 1005
13941.07 1020
13942.18 1001
13943.30 971
13944.41 984
13945.53 1025
13946.64 978
13947.76 939
13948.87 973
13949.99 981
13951.10 983
13952.22 993
13953.33 997
13954.45 996
13955.56 954
13956.68 950
13957.79 970
13958.91 960
13960.02 983
13961.14 1002
13962.25 972
13963.37 979
13964.49 998
13965.60 961
13966.72 989
13967.83 973
13968.95 971
13970.06 999
13971.18 940
13972.30 935
13973.41 963
13974.53 971
13975.64 988
13976.76 995
13977.88 978
13978.99 976
13980.11 1008
13981.22 1005
13982.34 1015
13983.46 962
13984.57 998
13985.69 1013
13986.80 963
13987.92 945
13989.04 981
13990.15 992
13991.27 1009
13992.39 1012
13993.50 997
13994.62 995
13995.74 995
13996.85 1015
13997.97 993
13999.09 983
14000.21 1016
14001.32 979
14002.44 1012
14003.56 996
14004.67 992
14005.79 993
14006.91 1025
14008.02 1011
14009.14 1034
14010.26 1036
14011.38 1021
14012.49 1007
14013.61 998
14014.73 1044
14015.85 1038
14016.96 1029
14018.08 1012
14019.20 988
14020.32 1013
14021.44 1045
14022.55 1042
14023.67 1003
14024.79 1019
14025.91 1026
14027.02 1025
14028.14 1041
14029.26 1011
14030.38 1027
14031.50 1044
14032.62 1050
14033.73 1031
14034.85 1046
14035.97 1078
14037.09 1059
14038.21 1039
14039.33 1047
14040.44 1134
14041.56 1054
14042.68 1070
14043.80 1074
14044.92 1094
14046.04 1090
14047.16 1137
14048.27 1167
14049.39 1133
14050.51 1117
14051.63 1135
14052.75 1161
14053.87 1158
14054.99 1190
14056.11 1235
14057.23 1221
14058.35 1229
14059.47 1221
14060.59 1211
14061.70 1204
14062.82 1256
14063.94 1255
14065.06 1243
14066.18 1290
14067.30 1272
14068.42 1323
14069.54 1394
14070.66 1365
14071.78 1326
14072.90 1350
14074.02 1384
14075.14 1377
14076.26 1368
14077.38 1394
14078.50 1417
14079.62 1404
14080.74 1424
14081.86 1467
14082.98 1409
14084.10 1420
14085.22 1409
14086.34 1407
14087.46 1439
14088.58 1454
14089.70 1484
14090.82 1495
14091.94 1526
14093.07 1496
14094.19 1510
14095.31 1506
14096.43 1496
14097.55 1517
14098.67 1500
14099.79 1548
14100.91 1558
14102.03 1586
14103.15 1557
14104.27 1538
14105.39 1509
14106.52 1497
14107.64 1562
14108.76 1525
14109.88 1502
14111.00 1503
14112.12 1493
14113.24 1436
14114.37 1434
14115.49 1454
14116.61 1406
14117.73 1399
14118.85 1352
14119.97 1328
14121.10 1321
14122.22 1311
14123.34 1282
14124.46 1246
14125.58 1291
14126.70 1287
14127.83 1241
14128.95 1265
14130.07 1207
14131.19 1181
14132.32 1221
14133.44 1149
14134.56 1128
14135.68 1151
14136.80 1136
14137.93 1156
14139.05 1146
14140.17 1077
14141.29 1088
14142.42 1108
14143.54 1105
14144.66 1104
14145.78 1083
14146.91 1080
14148.03 1071
14149.15 1038
14150.28 1041
14151.40 1047
14152.52 1025
14153.65 1041
14154.77 1034
14155.89 1005
14157.01 1039
14158.14 1046
14159.26 994
14160.38 1021
14161.51 1013
14162.63 1032
14163.75 1030
14164.88 996
14166.00 1012
14167.12 1000
14168.25 1005
14169.37 1016
14170.50 1002
14171.62 987
14172.74 968
14173.87 1001
14174.99 991
14176.12 1005
14177.24 958
14178.36 984
14179.49 977
14180.61 967
14181.74 969
14182.86 964
14183.98 976
14185.11 977
14186.23 964
14187.36 947
14188.48 928
14189.61 977
14190.73 965
14191.85 942
14192.98 925
14194.10 912
14195.23 927
14196.35 921
14197.48 932
14198.60 932
14199.73 934
14200.85 951
14201.98 941
14203.10 899
14204.23 891
14205.35 927
14206.48 876
14207.60 873
14208.73 912
14209.85 913
14210.98 951
14212.10 936
14213.23 926
14214.36 882
14215.48 910
14216.61 890
14217.73 915
14218.86 889
14219.98 880
14221.11 885
14222.23 896
14223.36 908
14224.49 902
14225.61 898
14226.74 881
14227.86 867
14228.99 860
14230.12 856
14231.24 860
14232.37 825
14233.49 841
14234.62 852
14235.75 835
14236.87 830
14238.00 824
14239.13 836
14240.25 810
14241.38 850
14242.51 826
14243.63 841
14244.76 829
14245.89 808
14247.01 836
14248.14 841
14249.27 823
14250.39 824
14251.52 833
14252.65 812
14253.77 800
14254.90 803
14256.03 811
14257.15 787
14258.28 809
14259.41 839
14260.54 808
14261.66 795
14262.79 788
14263.92 810
14265.05 798
14266.17 780
14267.30 768
14268.43 752
14269.56 770
14270.68 759
14271.81 779
14272.94 791
14274.07 750
14275.20 771
14276.32 788
14277.45 784
14278.58 770
14279.71 745
14280.83 770
14281.96 747
14283.09 743
14284.22 742
14285.35 735
14286.48 703
14287.60 740
14288.73 704
14289.86 704
14290.99 719
14292.12 749
14293.25 748
14294.38 722
14295.50 715
14296.63 727
14297.76 720
14298.89 721
14300.02 709
14301.15 736
14302.28 702
14303.41 736
14304.53 747
14305.66 739
14306.79 707
14307.92 718
14309.05 712
14310.18 737
14311.31 724
14312.44 700
14313.57 665
14314.70 679
14315.83 739
14316.96 728
14318.09 690
14319.22 702
14320.35 718
14321.48 699
14322.60 717
14323.73 706
14324.86 684
14325.99 688
14327.12 683
14328.25 679
14329.38 646
14330.51 651
14331.64 664
14332.77 673
14333.90 713
14335.03 705
14336.17 649
14337.30 670
14338.43 672
14339.56 645
14340.69 597
14341.82 658
14342.95 664
14344.08 673
14345.21 691
14346.34 691
14347.47 636
14348.60 617
14349.73 666
14350.86 680
14351.99 668
14353.12 671
14354.26 672
14355.39 640
14356.52 665
14357.65 663
14358.78 674
14359.91 662
14361.04 660
14362.17 692
14363.30 691
14364.44 684
14365.57 684
14366.70 674
14367.83 666
14368.96 673
14370.09 636
14371.23 672
14372.36 674
14373.49 665
14374.62 678
14375.75 647
14376.88 659
14378.02 686
14379.15 649
14380.28 697
14381.41 666
14382.54 652
14383.68 672
14384.81 674
14385.94 658
14387.07 659
14388.21 691
14389.34 656
14390.47 680
14391.60 647
14392.73 650
14393.87 682
14395.00 684
14396.13 688
14397.27 678
14398.40 659
14399.53 699
14400.66 694
14401.80 700
14402.93 691
14404.06 650
14405.19 702
14406.33 695
14407.46 705
14408.59 685
14409.73 684
14410.86 707
14411.99 733
14413.13 690
14414.26 710
14415.39 750
14416.53 728
14417.66 704
14418.79 735
14419.93 739
14421.06 756
14422.19 744
14423.33 732
14424.46 766
14425.60 725
14426.73 732
14427.86 763
14429.00 778
14430.13 775
14431.27 746
14432.40 742
14433.53 748
14434.67 774
14435.80 794
14436.94 775
14438.07 775
14439.21 787
14440.34 799
14441.47 817
14442.61 783
14443.74 816
14444.88 851
14446.01 846
14447.15 854
14448.28 870
14449.42 849
14450.55 840
14451.69 825
14452.82 839
14453.96 842
14455.09 883
14456.23 907
14457.36 896
14458.50 901
14459.63 902
14460.77 916
14461.90 911
14463.04 890
14464.17 908
14465.31 905
14466.44 916
14467.58 945
14468.71 908
14469.85 906
14470.98 901
14472.12 925
14473.26 940
14474.39 905
14475.53 902
14476.66 910
14477.80 910
14478.93 898
14480.07 886
14481.21 868
14482.34 872
14483.48 841
14484.61 849
14485.75 829
14486.89 831
14488.02 794
14489.16 788
14490.30 776
14491.43 776
14492.57 753
14493.70 747
14494.84 713
14495.98 717
14497.11 695
14498.25 681
14499.39 720
14500.52 701
14501.66 694
14502.80 672
14503.93 659
14505.07 667
14506.21 662
14507.35 652
14508.48 659
14509.62 661
14510.76 651
14511.89 629
14513.03 644
14514.17 633
14515.31 620
14516.44 623
14517.58 626
14518.72 650
14519.86 624
14520.99 638
14522.13 624
14523.27 656
14524.41 632
14525.54 654
14526.68 612
14527.82 625
14528.96 637
14530.09 636
14531.23 601
14532.37 627
14533.51 662
14534.65 647
14535.78 607
14536.92 613
14538.06 631
14539.20 649
14540.34 653
14541.48 638
14542.61 650
14543.75 649
14544.89 644
14546.03 650
14547.17 614
14548.31 622
14549.45 644
14550.58 652
14551.72 614
14552.86 647
14554.00 656
14555.14 672
14556.28 623
14557.42 658
14558.56 643
14559.70 645
14560.83 635
14561.97 667
14563.11 633
14564.25 655
14565.39 692
14566.53 671
14567.67 657
14568.81 618
14569.95 656
14571.09 679
14572.23 680
14573.37 655
14574.51 641
14575.65 652
14576.79 710
14577.93 695
14579.07 691
14580.21 659
14581.35 706
14582.49 710
14583.63 707
14584.77 675
14585.91 657
14587.05 654
14588.19 710
14589.33 710
14590.47 711
14591.61 700
14592.75 680
14593.89 709
14595.03 728
14596.17 706
14597.31 691
14598.45 711
14599.59 740
14600.73 708
14601.87 692
14603.01 673
14604.15 689
14605.29 761
14606.43 724
14607.58 706
14608.72 744
14609.86 730
14611.00 729
14612.14 693
14613.28 714
14614.42 724
14615.56 767
14616.70 764
14617.85 731
14618.99 713
14620.13 720
14621.27 748
14622.41 759
14623.55 746
14624.69 758
14625.84 756
14626.98 781
14628.12 773
14629.26 783
14630.40 789
14631.54 775
14632.69 777
14633.83 753
14634.97 800
14636.11 792
14637.25 778
14638.40 798
14639.54 789
14640.68 791
14641.82 810
14642.97 795
14644.11 771
14645.25 792
14646.39 777
14647.54 774
14648.68 755
14649.82 757
14650.96 774
14652.11 727
14653.25 700
14654.39 678
14655.53 703
14656.68 710
14657.82 693
14658.96 634
14660.11 664
14661.25 639
14662.39 658
14663.53 656
14664.68 670
14665.82 658
14666.96 649
14668.11 650
14669.25 625
14670.39 590
14671.54 596
14672.68 636
14673.82 639
14674.97 598
14676.11 611
14677.26 629
14678.40 620
14679.54 624
14680.69 619
14681.83 600
14682.97 606
14684.12 589
14685.26 603
14686.41 573
14687.55 587
14688.69 570
14689.84 591
14690.98 601
14692.13 595
14693.27 555
14694.42 600
14695.56 584
14696.70 556
14697.85 566
14698.99 577
14700.14 566
14701.28 573
14702.43 584
14703.57 595
14704.72 583
14705.86 564
14707.01 598
14708.15 559
14709.30 556
14710.44 538
14711.58 554
14712.73 557
14713.87 587
14715.02 542
14716.17 550
14717.31 554
14718.46 561
14719.60 575
14720.75 595
14721.89 592
14723.04 539
14724.18 570
14725.33 558
14726.47 561
14727.62 586
14728.76 586
14729.91 580
14731.06 561
14732.20 580
14733.35 576
14734.49 532
14735.64 526
14736.79 553
14737.93 528
14739.08 529
14740.22 532
14741.37 540
14742.52 589
14743.66 575
14744.81 592
14745.95 588
14747.10 580
14748.25 580
14749.39 556
14750.54 533
14751.69 535
14752.83 545
14753.98 533
14755.13 542
14756.27 567
14757.42 544
14758.57 536
14759.71 535
14760.86 572
14762.01 574
14763.15 549
14764.30 562
14765.45 570
14766.60 566
14767.74 553
14768.89 569
14770.04 531
14771.18 534
14772.33 553
14773.48 528
14774.63 510
14775.77 537
14776.92 530
14778.07 485
14779.22 494
14780.36 506
14781.51 533
14782.66 514
14783.81 558
14784.96 516
14786.10 478
14787.25 505
14788.40 495
14789.55 520
14790.70 502
14791.84 499
14792.99 516
14794.14 526
14795.29 493
14796.44 486
14797.58 495
14798.73 487
14799.88 502
14801.03 493
14802.18 521
14803.33 480
14804.48 464
14805.62 501
14806.77 477
14807.92 490
14809.07 478
14810.22 492
14811.37 502
14812.52 496
14813.67 492
14814.81 460
14815.96 487
14817.11 493
14818.26 462
14819.41 496
14820.56 494
14821.71 521
14822.86 483
14824.01 480
14825.16 494
14826.31 496
14827.46 501
14828.61 481
14829.76 468
14830.91 454
14832.06 470
14833.20 471
14834.35 470
14835.50 442
14836.65 458
14837.80 470
14838.95 460
14840.10 440
14841.25 457
14842.40 484
14843.55 458
14844.70 485
14845.85 495
14847.00 475
14848.15 464
14849.31 436
14850.46 492
14851.61 495
14852.76 488
14853.91 473
14855.06 504
14856.21 476
14857.36 452
14858.51 452
14859.66 462
14860.81 499
14861.96 468
14863.11 465
14864.26 475
14865.41 482
14866.57 462
14867.72 471
14868.87 452
14870.02 482
14871.17 478
14872.32 476
14873.47 453
14874.62 451
14875.77 464
14876.93 455
14878.08 473
14879.23 474
14880.38 485
14881.53 452
14882.68 463
14883.84 459
14884.99 448
14886.14 451
14887.29 464
14888.44 455
14889.59 473
14890.75 459
14891.90 463
14893.05 448
14894.20 456
14895.35 453
14896.51 444
14897.66 417
14898.81 454
14899.96 469
14901.12 469
14902.27 469
14903.42 437
14904.57 427
14905.73 448
14906.88 442
14908.03 436
14909.18 465
14910.34 441
14911.49 462
14912.64 439
14913.79 457
14914.95 445
14916.10 467
14917.25 447
14918.41 456
14919.56 471
14920.71 455
14921.87 458
14923.02 427
14924.17 459
14925.33 455
14926.48 462
14927.63 467
14928.79 444
14929.94 435
14931.09 432
14932.25 450
14933.40 439
14934.55 464
14935.71 463
14936.86 438
14938.01 439
14939.17 465
14940.32 462
14941.48 462
14942.63 451
14943.78 444
14944.94 467
14946.09 465
14947.25 438
14948.40 444
14949.55 486
14950.71 427
14951.86 408
14953.02 448
14954.17 417
14955.33 453
14956.48 479
14957.63 485
14958.79 446
14959.94 438
14961.10 425
14962.25 441
14963.41 459
14964.56 440
14965.72 457
14966.87 466
14968.03 438
14969.18 445
14970.34 429
14971.49 432
14972.65 433
14973.80 437
14974.96 423
14976.11 419
14977.27 419
14978.42 435
14979.58 434
14980.73 415
14981.89 438
14983.05 448
14984.20 447
14985.36 426
14986.51 466
14987.67 466
14988.82 436
14989.98 403
14991.13 458
14992.29 428
14993.45 450
14994.60 451
14995.76 440
14996.91 426
14998.07 434
14999.23 423
15000.38 441
15001.54 400
15002.70 389
15003.85 398
15005.01 443
15006.16 414
15007.32 398
15008.48 431
15009.63 436
15010.79 459
15011.95 442
15013.10 471
15014.26 455
15015.42 449
15016.57 456
15017.73 412
15018.89 397
15020.04 417
15021.20 469
15022.36 458
15023.52 430
15024.67 422
15025.83 434
15026.99 418
15028.14 421
15029.30 424
15030.46 432
15031.62 447
15032.77 419
15033.93 411
15035.09 392
15036.25 435
15037.40 432
15038.56 423
15039.72 427
15040.88 433
15042.03 391
15043.19 417
15044.35 409
15045.51 421
15046.67 392
15047.82 440
15048.98 412
15050.14 439
15051.30 421
15052.46 441
15053.61 398
15054.77 411
15055.93 437
15057.09 397
15058.25 433
15059.41 417
15060.56 414
15061.72 430
15062.88 416
15064.04 395
15065.20 416
15066.36 427
15067.52 419
15068.68 407
15069.83 435
15070.99 414
15072.15 427
15073.31 410
15074.47 442
15075.63 413
15076.79 438
15077.95 410
15079.11 414
15080.27 413
15081.43 403
15082.58 418
15083.74 440
15084.90 429
15086.06 421
15087.22 410
15088.38 419
15089.54 432
15090.70 436
15091.86 402
15093.02 445
15094.18 420
15095.34 434
15096.50 418
15097.66 429
15098.82 409
15099.98 433
15101.14 417
15102.30 429
15103.46 456
15104.62 461
15105.78 430
15106.94 425
15108.10 431
15109.26 449
15110.42 424
15111.58 413
15112.74 425
15113.90 405
15115.06 416
15116.22 436
15117.39 401
15118.55 426
15119.71 418
15120.87 426
15122.03 449
15123.19 408
15124.35 433
15125.51 404
15126.67 415
15127.83 414
15128.99 418
15130.16 434
15131.32 416
15132.48 405
15133.64 430
15134.80 451
15135.96 417
15137.12 415
15138.28 447
15139.45 411
15140.61 419
15141.77 424
15142.93 424
15144.09 423
15145.25 432
15146.42 403
15147.58 426
15148.74 431
15149.90 448
15151.06 438
15152.23 413
15153.39 426
15154.55 436
15155.71 458
15156.87 409
15158.04 435
15159.20 449
15160.36 454
15161.52 446
15162.69 432
15163.85 451
15165.01 396
15166.17 419
15167.34 440
15168.50 472
15169.66 444
15170.82 446
15171.99 422
15173.15 439
15174.31 453
15175.48 434
15176.64 428
15177.80 445
15178.96 417
15180.13 425
15181.29 412
15182.45 414
15183.62 424
15184.78 449
15185.94 468
15187.11 466
15188.27 449
15189.43 471
15190.60 451
15191.76 445
15192.92 464
15194.09 459
15195.25 455
15196.42 471
15197.58 469
15198.74 477
15199.91 431
15201.07 452
15202.23 454
15203.40 452
15204.56 464
15205.73 456
15206.89 444
15208.05 466
15209.22 450
15210.38 434
15211.55 484
15212.71 467
15213.88 483
15215.04 465
15216.21 482
15217.37 431
15218.53 450
15219.70 464
15220.86 474
15222.03 471
15223.19 473
15224.36 467
15225.52 460
15226.69 468
15227.85 479
15229.02 469
15230.18 469
15231.35 436
15232.51 467
15233.68 468
15234.84 475
15236.01 493
15237.17 494
15238.34 489
15239.50 502
15240.67 474
15241.83 481
15243.00 474
15244.17 468
15245.33 481
15246.50 502
15247.66 481
15248.83 497
15249.99 516
15251.16 477
15252.33 476
15253.49 470
15254.66 466
15255.82 458
15256.99 472
15258.16 458
15259.32 483
15260.49 471
15261.65 480
15262.82 510
15263.99 473
15265.15 499
15266.32 445
15267.49 478
15268.65 485
15269.82 492
15270.98 465
15272.15 454
15273.32 472
15274.48 463
15275.65 450
15276.82 449
15277.99 463
15279.15 462
15280.32 433
15281.49 455
15282.65 440
15283.82 446
15284.99 463
15286.15 455
15287.32 420
15288.49 417
15289.66 470
15290.82 439
15291.99 415
15293.16 444
15294.33 447
15295.49 445
15296.66 443
15297.83 455
15299.00 446
15300.16 452
15301.33 452
15302.50 477
15303.67 465
15304.83 421
15306.00 415
15307.17 439
15308.34 452
15309.51 451
15310.67 437
15311.84 440
15313.01 448
15314.18 469
15315.35 456
15316.52 450
15317.68 474
15318.85 477
15320.02 461
15321.19 477
15322.36 455
15323.53 478
15324.69 464
15325.86 450
15327.03 452
15328.20 424
15329.37 461
15330.54 469
15331.71 427
15332.88 487
15334.05 457
15335.21 484
15336.38 466
15337.55 455
15338.72 461
15339.89 466
15341.06 466
15342.23 454
15343.40 498
15344.57 471
15345.74 444
15346.91 475
15348.08 447
15349.25 464
15350.42 463
15351.58 484
15352.75 516
15353.92 466
15355.09 471
15356.26 516
15357.43 479
15358.60 493
15359.77 475
15360.94 456
15362.11 462
15363.28 435
15364.45 484
15365.62 465
15366.79 467
15367.96 493
15369.13 470
15370.31 486
15371.48 474
15372.65 497
15373.82 501
15374.99 480
15376.16 462
15377.33 492
15378.50 451
15379.67 449
15380.84 427
15382.01 464
15383.18 476
15384.35 485
15385.52 493
15386.69 482
15387.87 461
15389.04 462
15390.21 485
15391.38 502
15392.55 493
15393.72 486
15394.89 483
15396.06 478
15397.24 459
15398.41 440
15399.58 463
15400.75 467
15401.92 468
15403.09 464
15404.26 491
15405.44 459
15406.61 457
15407.78 447
15408.95 469
15410.12 461
15411.30 454
15412.47 454
15413.64 451
15414.81 455
15415.98 441
15417.16 450
15418.33 421
15419.50 460
15420.67 454
15421.84 445
15423.02 427
15424.19 436
15425.36 457
15426.53 433
15427.71 452
15428.88 477
15430.05 467
15431.22 455
15432.40 438
15433.57 444
15434.74 454
15435.92 441
15437.09 441
15438.26 415
15439.43 431
15440.61 445
15441.78 451
15442.95 429
15444.13 431
15445.30 444
15446.47 462
15447.65 434
15448.82 425
15449.99 408
15451.17 431
15452.34 443
15453.51 460
15454.69 454
15455.86 448
15457.03 445
15458.21 468
15459.38 435
15460.56 411
15461.73 440
15462.90 451
15464.08 465
15465.25 437
15466.43 430
15467.60 422
15468.77 442
15469.95 422
15471.12 428
15472.30 434
15473.47 470
15474.64 467
15475.82 466
15476.99 447
15478.17 455
15479.34 438
15480.52 424
15481.69 419
15482.87 411
15484.04 415
15485.22 458
15486.39 440
15487.56 437
15488.74 435
15489.91 456
15491.09 453
15492.26 435
15493.44 452
15494.61 430
15495.79 445
15496.96 464
15498.14 422
15499.32 410
15500.49 450
15501.67 449
15502.84 440
15504.02 435
15505.19 408
15506.37 417
15507.54 438
15508.72 453
15509.89 450
15511.07 462
15512.25 453
15513.42 445
15514.60 462
15515.77 458
15516.95 446
15518.13 453
15519.30 478
15520.48 442
15521.65 440
15522.83 458
15524.01 448
15525.18 427
15526.36 432
15527.53 446
15528.71 473
15529.89 458
15531.06 465
15532.24 443
15533.42 467
15534.59 455
15535.77 468
15536.95 458
15538.12 435
15539.30 428
15540.48 487
15541.65 476
15542.83 439
15544.01 446
15545.18 452
15546.36 458
15547.54 467
15548.72 463
15549.89 495
15551.07 470
15552.25 470
15553.42 483
15554.60 487
15555.78 471
15556.96 469
15558.13 484
15559.31 461
15560.49 467
15561.67 453
15562.84 488
15564.02 512
15565.20 508
15566.38 483
15567.56 468
15568.73 493
15569.91 502
15571.09 536
15572.27 520
15573.45 542
15574.62 501
15575.80 495
15576.98 492
15578.16 496
15579.34 505
15580.52 480
15581.69 514
15582.87 506
15584.05 506
15585.23 525
15586.41 509
15587.59 535
15588.76 528
15589.94 537
15591.12 551
15592.30 506
15593.48 531
15594.66 524
15595.84 513
15597.02 548
15598.20 547
15599.37 540
15600.55 565
15601.73 535
15602.91 542
15604.09 595
15605.27 555
15606.45 563
15607.63 590
15608.81 571
15609.99 570
15611.17 591
15612.35 567
15613.53 580
15614.71 610
15615.89 590
15617.07 591
15618.25 605
15619.43 612
15620.60 576
15621.78 581
15622.96 601
15624.14 607
15625.32 583
15626.50 619
15627.68 605
15628.87 600
15630.05 603
15631.23 601
15632.41 654
15633.59 613
15634.77 617
15635.95 638
15637.13 640
15638.31 677
15639.49 669
15640.67 685
15641.85 660
15643.03 667
15644.21 636
15645.39 654
15646.57 655
15647.75 659
15648.93 651
15650.12 649
15651.30 626
15652.48 651
15653.66 670
15654.84 684
15656.02 691
15657.20 672
15658.38 642
15659.56 689
15660.75 692
15661.93 671
15663.11 678
15664.29 671
15665.47 680
15666.65 670
15667.84 640
15669.02 658
15670.20 647
15671.38 637
15672.56 654
15673.74 656
15674.93 666
15676.11 622
15677.29 646
15678.47 658
15679.65 629
15680.84 619
15682.02 644
15683.20 647
15684.38 617
15685.56 618
15686.75 637
15687.93 621
15689.11 604
15690.29 615
15691.48 598
15692.66 613
15693.84 626
15695.02 621
15696.21 596
15697.39 626
15698.57 575
15699.76 620
15700.94 604
15702.12 621
15703.30 573
15704.49 591
15705.67 605
15706.85 605
15708.04 606
15709.22 636
15710.40 602
15711.59 614
15712.77 632
15713.95 649
15715.14 654
15716.32 633
15717.50 616
15718.69 613
15719.87 640
15721.05 617
15722.24 610
15723.42 608
15724.61 640
15725.79 638
15726.97 657
15728.16 662
15729.34 645
15730.53 652
15731.71 647
15732.89 634
15734.08 650
15735.26 707
15736.45 693
15737.63 643
15738.81 657
15740.00 733
15741.18 731
15742.37 673
15743.55 701
15744.74 712
15745.92 692
15747.11 688
15748.29 666
15749.48 742
15750.66 717
15751.84 696
15753.03 710
15754.21 707
15755.40 714
15756.58 697
15757.77 743
15758.95 691
15760.14 722
15761.32 709
15762.51 768
15763.70 711
15764.88 735
15766.07 738
15767.25 707
15768.44 698
15769.62 700
15770.81 699
15771.99 719
15773.18 716
15774.36 693
15775.55 691
15776.74 706
15777.92 693
15779.11 707
15780.29 686
15781.48 698
15782.67 714
15783.85 685
15785.04 708
15786.22 691
15787.41 657
15788.60 652
15789.78 653
15790.97 666
15792.15 636
15793.34 661
15794.53 640
15795.71 636
15796.90 656
15798.09 665
15799.27 637
15800.46 603
15801.65 624
15802.83 620
15804.02 613
15805.21 595
15806.39 620
15807.58 607
15808.77 603
15809.95 560
15811.14 609
15812.33 589
15813.52 574
15814.70 546
15815.89 563
15817.08 565
15818.26 546
15819.45 580
15820.64 593
15821.83 581
15823.01 536
15824.20 559
15825.39 543
15826.58 541
15827.76 567
15828.95 573
15830.14 556
15831.33 558
15832.52 535
15833.70 542
15834.89 541
15836.08 559
15837.27 552
15838.46 558
15839.64 549
15840.83 560
15842.02 569
15843.21 528
15844.40 567
15845.58 531
15846.77 541
15847.96 575
15849.15 563
15850.34 546
15851.53 545
15852.72 545
15853.90 549
15855.09 560
15856.28 564
15857.47 557
15858.66 540
15859.85 570
15861.04 550
15862.23 547
15863.41 567
15864.60 574
15865.79 561
15866.98 581
15868.17 594
15869.36 588
15870.55 555
15871.74 561
15872.93 581
15874.12 619
15875.31 574
15876.50 574
15877.69 561
15878.88 589
15880.06 599
15881.25 544
15882.44 567
15883.63 549
15884.82 616
15886.01 591
15887.20 575
15888.39 574
15889.58 570
15890.77 591
15891.96 619
15893.15 612
15894.34 560
15895.53 576
15896.72 593
15897.91 587
15899.10 544
15900.30 602
15901.49 591
15902.68 627
15903.87 637
15905.06 608
15906.25 594
15907.44 614
15908.63 601
15909.82 587
15911.01 593
15912.20 607
15913.39 576
15914.58 601
15915.77 609
15916.96 602
15918.16 606
15919.35 602
15920.54 630
15921.73 595
15922.92 619
15924.11 622
15925.30 598
15926.49 596
15927.69 639
15928.88 607
15930.07 623
15931.26 629
15932.45 597
15933.64 637
15934.84 577
15936.03 613
15937.22 565
15938.41 535
15939.60 565
15940.79 599
15941.99 566
15943.18 583
15944.37 593
15945.56 560
15946.75 562
15947.95 526
15949.14 540
15950.33 556
15951.52 577
15952.72 547
15953.91 555
15955.10 516
15956.29 547
15957.49 470
15958.68 491
15959.87 508
15961.06 518
15962.26 515
15963.45 521
15964.64 473
15965.83 471
15967.03 508
15968.22 501
15969.41 489
15970.61 470
15971.80 462
15972.99 430
15974.19 445
15975.38 464
15976.57 467
15977.76 467
15978.96 471
15980.15 453
15981.34 490
15982.54 447
15983.73 452
15984.93 461
15986.12 452
15987.31 459
15988.51 464
15989.70 468
15990.89 416
15992.09 429
15993.28 431
15994.48 416
15995.67 437
15996.86 431
15998.06 422
15999.25 458
16000.45 433
16001.64 431
16002.83 457
16004.03 439
16005.22 458
16006.42 458
16007.61 440
16008.81 421
16010.00 414
16011.19 467
16012.39 442
16013.58 461
16014.78 463
16015.97 447
16017.17 411
16018.36 414
16019.56 459
16020.75 422
16021.95 455
16023.14 421
16024.34 435
16025.53 449
16026.73 431
16027.92 438
16029.12 423
16030.31 395
16031.51 409
16032.70 459
16033.90 406
16035.09 422
16036.29 396
16037.48 447
16038.68 406
16039.88 425
16041.07 417
16042.27 410
16043.46 460
16044.66 394
16045.85 443
16047.05 421
16048.25 441
16049.44 404
16050.64 452
16051.83 415
16053.03 446
16054.23 433
16055.42 442
16056.62 419
16057.82 414
16059.01 426
16060.21 412
16061.40 429
16062.60 427
16063.80 396
16064.99 437
16066.19 419
16067.39 398
16068.58 419
16069.78 394
16070.98 389
16072.17 429
16073.37 456
16074.57 419
16075.76 388
16076.96 394
16078.16 398
16079.36 416
16080.55 374
16081.75 399
16082.95 415
16084.14 414
16085.34 394
16086.54 403
16087.74 405
16088.93 430
16090.13 382
16091.33 400
16092.53 396
16093.72 382
16094.92 384
16096.12 403
16097.32 417
16098.51 400
16099.71 388
16100.91 379
16102.11 384
16103.31 383
16104.50 404
16105.70 404
16106.90 385
16108.10 385
16109.30 394
16110.49 398
16111.69 436
16112.89 401
16114.09 405
16115.29 407
16116.49 428
16117.68 394
16118.88 392
16120.08 389
16121.28 353
16122.48 381
16123.68 398
16124.88 407
16126.08 393
16127.27 412
16128.47 403
16129.67 400
16130.87 364
16132.07 408
16133.27 389
16134.47 398
16135.67 383
16136.87 384
16138.07 381
16139.27 394
16140.46 382
16141.66 384
16142.86 409
16144.06 382
16145.26 396
16146.46 389
16147.66 387
16148.86 373
16150.06 398
16151.26 400
16152.46 415
16153.66 398
16154.86 424
16156.06 420
16157.26 393
16158.46 425
16159.66 400
16160.86 434
16162.06 420
16163.26 422
16164.46 384
16165.66 440
16166.86 411
16168.06 381
16169.26 407
16170.46 414
16171.66 394
16172.86 407
16174.06 408
16175.26 384
16176.47 400
16177.67 415
16178.87 419
16180.07 414
16181.27 423
16182.47 398
16183.67 419
16184.87 409
16186.07 436
16187.27 399
16188.47 410
16189.68 413
16190.88 445
16192.08 418
16193.28 418
16194.48 437
16195.68 457
16196.88 417
16198.08 378
16199.29 413
16200.49 411
16201.69 414
16202.89 447
16204.09 440
16205.29 407
16206.50 434
16207.70 443
16208.90 433
16210.10 452
16211.30 422
16212.51 449
16213.71 442
16214.91 431
16216.11 441
16217.31 452
16218.52 419
16219.72 449
16220.92 452
16222.12 451
16223.33 449
16224.53 486
16225.73 472
16226.93 445
16228.14 452
16229.34 471
16230.54 453
16231.74 443
16232.95 457
16234.15 454
16235.35 453
16236.56 468
16237.76 489
16238.96 461
16240.16 465
16241.37 457
16242.57 463
16243.77 495
16244.98 455
16246.18 498
16247.38 480
16248.59 469
16249.79 492
16250.99 502
16252.20 457
16253.40 482
16254.60 490
16255.81 508
16257.01 501
16258.22 506
16259.42 506
16260.62 500
16261.83 505
16263.03 510
16264.23 472
16265.44 502
16266.64 492
16267.85 490
16269.05 521
16270.25 507
16271.46 487
16272.66 522
16273.87 565
16275.07 537
16276.28 536
16277.48 512
16278.69 533
16279.89 529
16281.09 521
16282.30 511
16283.50 513
16284.71 557
16285.91 539
16287.12 554
16288.32 531
16289.53 557
16290.73 546
16291.94 550
16293.14 537
16294.35 558
16295.55 579
16296.76 561
16297.96 552
16299.17 540
16300.37 529
16301.58 537
16302.78 592
16303.99 560
16305.19 564
16306.40 560
16307.61 580
16308.81 532
16310.02 558
16311.22 581
16312.43 587
16313.63 556
16314.84 540
16316.05 540
16317.25 556
16318.46 572
16319.66 533
16320.87 539
16322.08 538
16323.28 541
16324.49 523
16325.69 553
16326.90 530
16328.11 523
16329.31 481
16330.52 466
16331.73 469
16332.93 459
16334.14 479
16335.35 497
16336.55 500
16337.76 481
16338.97 472
16340.17 483
16341.38 503
16342.59 500
16343.79 480
16345.00 451
16346.21 476
16347.41 434
16348.62 449
16349.83 432
16351.03 443
16352.24 448
16353.45 426
16354.66 414
16355.86 434
16357.07 427
16358.28 403
16359.49 434
16360.69 421
16361.90 408
16363.11 430
16364.32 432
16365.52 392
16366.73 408
16367.94 430
16369.15 407
16370.35 439
16371.56 446
16372.77 456
16373.98 412
16375.19 414
16376.39 410
16377.60 408
16378.81 414
16380.02 435
16381.23 429
16382.44 418
16383.64 408
16384.85 423
16386.06 405
16387.27 400
16388.48 395
16389.69 413
16390.90 433
16392.10 424
16393.31 428
16394.52 421
16395.73 431
16396.94 424
16398.15 444
16399.36 430
16400.57 416
16401.77 419
16402.98 387
16404.19 411
16405.40 420
16406.61 425
16407.82 428
16409.03 448
16410.24 412
16411.45 429
16412.66 415
16413.87 422
16415.08 408
16416.29 393
16417.50 408
16418.71 394
16419.92 398
16421.12 413
16422.33 414
16423.54 407
16424.75 416
16425.96 398
16427.17 430
16428.38 389
16429.59 421
16430.80 419
16432.01 421
16433.22 447
16434.43 424
16435.64 402
16436.86 405
16438.07 410
16439.28 434
16440.49 386
16441.70 418
16442.91 408
16444.12 380
16445.33 400
16446.54 412
16447.75 418
16448.96 412
16450.17 428
16451.38 404
16452.59 384
16453.80 370
16455.02 380
16456.23 400
16457.44 398
16458.65 386
16459.86 369
16461.07 400
16462.28 371
16463.49 377
16464.70 369
16465.92 369
16467.13 359
16468.34 375
16469.55 359
16470.76 393
16471.97 397
16473.19 400
16474.40 394
16475.61 413
16476.82 367
16478.03 370
16479.24 363
16480.46 356
16481.67 377
16482.88 361
16484.09 394
16485.30 384
16486.52 369
16487.73 350
16488.94 361
16490.15 340
16491.37 349
16492.58 353
16493.79 356
16495.00 356
16496.21 361
16497.43 378
16498.64 367
16499.85 355
16501.07 363
16502.28 390
16503.49 368
16504.70 371
16505.92 352
16507.13 345
16508.34 359
16509.56 354
16510.77 360
16511.98 394
16513.19 359
16514.41 357
16515.62 352
16516.83 362
16518.05 357
16519.26 378
16520.47 363
16521.69 392
16522.90 366
16524.11 365
16525.33 368
16526.54 367
16527.76 357
16528.97 375
16530.18 391
16531.40 365
16532.61 362
16533.82 361
16535.04 369
16536.25 390
16537.47 360
16538.68 364
16539.89 346
16541.11 353
16542.32 328
16543.54 388
16544.75 359
16545.97 343
16547.18 317
16548.39 379
16549.61 356
16550.82 360
16552.04 360
16553.25 364
16554.47 368
16555.68 363
16556.90 359
16558.11 375
16559.33 376
16560.54 362
16561.76 358
16562.97 350
16564.19 329
16565.40 329
16566.62 379
16567.83 359
16569.05 362
16570.26 354
16571.48 339
16572.69 365
16573.91 365
16575.12 356
16576.34 362
16577.55 355
16578.77 373
16579.98 361
16581.20 355
16582.42 376
16583.63 372
16584.85 353
16586.06 347
16587.28 354
16588.49 330
16589.71 363
16590.93 348
16592.14 372
16593.36 346
16594.57 351
16595.79 365
16597.01 356
16598.22 339
16599.44 360
16600.66 337
16601.87 344
16603.09 333
16604.30 341
16605.52 357
16606.74 348
16607.95 351
16609.17 368
16610.39 356
16611.60 335
16612.82 370
16614.04 365
16615.25 343
16616.47 359
16617.69 341
16618.91 358
16620.12 327
16621.34 351
16622.56 352
16623.77 368
16624.99 337
16626.21 347
16627.43 329
16628.64 310
16629.86 351
16631.08 348
16632.30 360
16633.51 347
16634.73 356
16635.95 342
16637.17 330
16638.38 329
16639.60 330
16640.82 341
16642.04 352
16643.26 321
16644.47 345
16645.69 344
16646.91 353
16648.13 338
16649.35 348
16650.56 351
16651.78 324
16653.00 335
16654.22 334
16655.44 345
16656.65 357
16657.87 370
16659.09 335
16660.31 351
16661.53 348
16662.75 347
16663.97 349
16665.18 335
16666.40 331
16667.62 332
16668.84 368
16670.06 337
16671.28 337
16672.50 346
16673.72 316
16674.94 342
16676.15 325
16677.37 330
16678.59 339
16679.81 324
16681.03 314
16682.25 334
16683.47 360
16684.69 336
16685.91 319
16687.13 363
16688.35 335
16689.57 345
16690.79 344
16692.01 339
16693.23 319
16694.45 337
16695.67 327
16696.89 324
16698.11 351
16699.33 351
16700.55 352
16701.77 345
16702.99 324
16704.21 313
16705.43 316
16706.65 344
16707.87 326
16709.09 330
16710.31 338
16711.53 298
16712.75 333
16713.97 315
16715.19 342
16716.41 302
16717.63 311
16718.85 310
16720.07 330
16721.29 329
16722.51 343
16723.73 317
16724.95 309
16726.18 332
16727.40 348
16728.62 329
16729.84 330
16731.06 323
16732.28 318
16733.50 308
16734.72 320
16735.94 349
16737.17 350
16738.39 318
16739.61 306
16740.83 320
16742.05 328
16743.27 319
16744.49 329
16745.72 332
16746.94 310
16748.16 317
16749.38 314
16750.60 322
16751.83 302
16753.05 310
16754.27 337
16755.49 330
16756.71 334
16757.94 319
16759.16 328
16760.38 331
16761.60 334
16762.82 321
16764.05 339
16765.27 312
16766.49 333
16767.71 310
16768.94 344
16770.16 330
16771.38 313
16772.60 330
16773.83 318
16775.05 314
16776.27 328
16777.49 330
16778.72 324
16779.94 315
16781.16 346
16782.39 335
16783.61 356
16784.83 311
16786.06 342
16787.28 311
16788.50 319
16789.73 328
16790.95 310
16792.17 317
16793.40 329
16794.62 325
16795.84 350
16797.07 327
16798.29 327
16799.51 313
16800.74 329
16801.96 330
16803.18 316
16804.41 340
16805.63 349
16806.86 332
16808.08 305
16809.30 328
16810.53 302
16811.75 316
16812.98 320
16814.20 358
16815.42 351
16816.65 321
16817.87 326
16819.10 356
16820.32 312
16821.54 316
16822.77 360
16823.99 321
16825.22 343
16826.44 359
16827.67 327
16828.89 333
16830.12 330
16831.34 329
16832.57 354
16833.79 329
16835.02 342
16836.24 333
16837.47 343
16838.69 338
16839.92 344
16841.14 323
16842.37 355
16843.59 347
16844.82 336
16846.04 387
16847.27 320
16848.49 353
16849.72 348
16850.94 365
16852.17 363
16853.39 359
16854.62 353
16855.85 352
16857.07 356
16858.30 358
16859.52 364
16860.75 326
16861.97 335
16863.20 356
16864.43 350
16865.65 360
16866.88 359
16868.10 384
16869.33 367
16870.56 351
16871.78 367
16873.01 380
16874.24 371
16875.46 337
16876.69 375
16877.92 366
16879.14 370
16880.37 354
16881.59 377
16882.82 369
16884.05 366
16885.27 383
16886.50 391
16887.73 352
16888.96 352
16890.18 365
16891.41 385
16892.64 401
16893.86 352
16895.09 359
16896.32 366
16897.54 377
16898.77 354
16900.00 373
16901.23 394
16902.45 384
16903.68 386
16904.91 374
16906.14 383
16907.36 375
16908.59 376
16909.82 397
16911.05 365
16912.27 355
16913.50 377
16914.73 384
16915.96 379
16917.19 345
16918.41 376
16919.64 366
16920.87 387
16922.10 361
16923.33 399
16924.55 370
16925.78 375
16927.01 385
16928.24 380
16929.47 365
16930.69 361
16931.92 383
16933.15 373
16934.38 382
16935.61 379
16936.84 371
16938.07 361
16939.29 339
16940.52 350
16941.75 354
16942.98 338
16944.21 360
16945.44 383
16946.67 350
16947.90 367
16949.13 380
16950.35 360
16951.58 389
16952.81 381
16954.04 369
16955.27 391
16956.50 354
16957.73 376
16958.96 333
16960.19 365
16961.42 368
16962.65 391
16963.88 398
16965.11 346
16966.34 353
16967.57 358
16968.80 358
16970.03 376
16971.26 388
16972.49 378
16973.72 389
16974.95 367
16976.18 353
16977.41 358
16978.64 381
16979.87 366
16981.10 357
16982.33 365
16983.56 364
16984.79 352
16986.02 352
16987.25 382
16988.48 345
16989.71 348
16990.94 353
16992.17 365
16993.40 365
16994.63 341
16995.86 365
16997.09 382
16998.32 344
16999.55 347
17000.79 337
17002.02 341
17003.25 353
17004.48 346
17005.71 346
17006.94 343
17008.17 345
17009.40 344
17010.63 348
17011.87 336
17013.10 327
17014.33 366
17015.56 346
17016.79 343
17018.02 340
17019.25 355
17020.49 316
17021.72 332
17022.95 355
17024.18 368
17025.41 373
17026.64 340
17027.88 354
17029.11 340
17030.34 374
17031.57 349
17032.80 351
17034.04 348
17035.27 338
17036.50 339
17037.73 357
17038.97 352
17040.20 331
17041.43 338
17042.66 347
17043.90 342
17045.13 333
17046.36 330
17047.59 364
17048.83 328
17050.06 342
17051.29 337
17052.52 314
17053.76 334
17054.99 349
17056.22 346
17057.46 344
17058.69 354
17059.92 358
17061.15 359
17062.39 347
17063.62 295
17064.85 320
17066.09 355
17067.32 331
17068.55 345
17069.79 358
17071.02 320
17072.25 318
17073.49 323
17074.72 334
17075.96 335
17077.19 350
17078.42 365
17079.66 344
17080.89 346
17082.12 325
17083.36 354
17084.59 328
17085.83 321
17087.06 317
17088.29 336
17089.53 343
17090.76 334
17092.00 347
17093.23 340
17094.46 325
17095.70 332
17096.93 339
17098.17 321
17099.40 343
17100.64 338
17101.87 346
17103.11 341
17104.34 325
17105.58 318
17106.81 331
17108.05 344
17109.28 312
17110.51 318
17111.75 338
17112.98 335
17114.22 338
17115.45 359
17116.69 378
17117.93 319
17119.16 325
17120.40 339
17121.63 311
17122.87 320
17124.10 323
17125.34 323
17126.57 338
17127.81 344
17129.04 337
17130.28 334
17131.51 333
17132.75 333
17133.99 344
17135.22 376
17136.46 347
17137.69 313
17138.93 314
17140.17 336
17141.40 326
17142.64 339
17143.87 334
17145.11 328
17146.35 317
17147.58 317
17148.82 358
17150.05 344
17151.29 326
17152.53 315
17153.76 304
17155.00 357
17156.24 336
17157.47 353
17158.71 340
17159.95 334
17161.18 314
17162.42 340
17163.66 318
17164.89 322
17166.13 297
17167.37 308
17168.60 331
17169.84 328
17171.08 310
17172.32 331
17173.55 324
17174.79 340
17176.03 312
17177.26 303
17178.50 339
17179.74 329
17180.98 316
17182.21 284
17183.45 298
17184.69 300
17185.93 332
17187.16 328
17188.40 309
17189.64 324
17190.88 296
17192.12 298
17193.35 301
17194.59 308
17195.83 316
17197.07 328
17198.31 326
17199.54 351
17200.78 293
17202.02 297
17203.26 310
17204.50 300
17205.73 315
17206.97 286
17208.21 295
17209.45 306
17210.69 304
17211.93 290
17213.17 311
17214.40 293
17215.64 340
17216.88 313
17218.12 299
17219.36 308
17220.60 311
17221.84 317
17223.08 335
17224.31 331
17225.55 303
17226.79 285
17228.03 292
17229.27 309
17230.51 296
17231.75 296
17232.99 293
17234.23 325
17235.47 292
17236.71 320
17237.95 322
17239.19 321
17240.43 310
17241.66 306
17242.90 296
17244.14 287
17245.38 302
17246.62 279
17247.86 326
17249.10 292
17250.34 294
17251.58 295
17252.82 296
17254.06 264
17255.30 281
17256.54 284
17257.78 277
17259.02 281
17260.26 316
17261.50 268
17262.74 286
17263.99 305
17265.23 298
17266.47 309
17267.71 293
17268.95 302
17270.19 304
17271.43 300
17272.67 304
17273.91 316
17275.15 263
17276.39 289
17277.63 278
17278.87 292
17280.11 309
17281.36 277
17282.60 283
17283.84 284
17285.08 268
17286.32 292
17287.56 317
17288.80 303
17290.04 291
17291.29 290
17292.53 286
17293.77 274
17295.01 294
17296.25 296
17297.49 296
17298.73 288
17299.98 286
17301.22 284
17302.46 279
17303.70 290
17304.94 296
17306.19 297
17307.43 283
17308.67 280
17309.91 304
17311.15 289
17312.40 274
17313.64 294
17314.88 281
17316.12 304
17317.37 289
17318.61 293
17319.85 289
17321.09 294
17322.33 304
17323.58 276
17324.82 288
17326.06 285
17327.31 283
17328.55 281
17329.79 304
17331.03 285
17332.28 302
17333.52 288
17334.76 292
17336.01 320
17337.25 290
17338.49 307
17339.73 282
17340.98 262
17342.22 278
17343.46 289
17344.71 273
17345.95 290
17347.19 304
17348.44 280
17349.68 290
17350.92 295
17352.17 265
17353.41 288
17354.66 282
17355.90 281
17357.14 268
17358.39 289
17359.63 294
17360.87 280
17362.12 308
17363.36 291
17364.61 278
17365.85 283
17367.09 307
17368.34 298
17369.58 268
17370.83 273
17372.07 291
17373.32 288
17374.56 302
17375.80 309
17377.05 295
17378.29 302
17379.54 290
17380.78 279
17382.03 314
17383.27 311
17384.52 305
17385.76 277
17387.01 299
17388.25 291
17389.50 300
17390.74 303
17391.99 304
17393.23 299
17394.48 293
17395.72 291
17396.97 287
17398.21 299
17399.46 278
17400.70 279
17401.95 282
17403.19 261
17404.44 287
17405.68 268
17406.93 333
17408.18 297
17409.42 280
17410.67 271
17411.91 273
17413.16 276
17414.40 317
17415.65 296
17416.90 299
17418.14 296
17419.39 306
17420.63 307
17421.88 306
17423.13 285
17424.37 305
17425.62 315
17426.86 286
17428.11 309
17429.36 305
17430.60 286
17431.85 274
17433.10 294
17434.34 284
17435.59 298
17436.84 300
17438.08 305
17439.33 320
17440.58 299
17441.82 319
17443.07 299
17444.32 301
17445.56 298
17446.81 300
17448.06 302
17449.30 295
17450.55 312
17451.80 307
17453.05 307
17454.29 302
17455.54 280
17456.79 310
17458.04 308
17459.28 298
17460.53 305
17461.78 303
17463.03 291
17464.27 311
17465.52 326
17466.77 305
17468.02 302
17469.26 293
17470.51 317
17471.76 299
17473.01 290
17474.25 286
17475.50 322
17476.75 307
17478.00 306
17479.25 341
17480.50 322
17481.74 320
17482.99 321
17484.24 329
17485.49 300
17486.74 321
17487.99 309
17489.23 324
17490.48 321
17491.73 334
17492.98 321
17494.23 314
17495.48 329
17496.73 337
17497.97 330
17499.22 323
17500.47 338
17501.72 347
17502.97 339
17504.22 347
17505.47 321
17506.72 311
17507.97 352
17509.22 337
17510.46 337
17511.71 324
17512.96 330
17514.21 334
17515.46 350
17516.71 358
17517.96 370
17519.21 342
17520.46 336
17521.71 350
17522.96 347
17524.21 327
17525.46 341
17526.71 358
17527.96 353
17529.21 340
17530.46 344
17531.71 358
17532.96 354
17534.21 359
17535.46 377
17536.71 340
17537.96 373
17539.21 366
17540.46 387
17541.71 371
17542.96 370
17544.21 363
17545.46 354
17546.71 353
17547.96 358
17549.21 352
17550.46 367
17551.71 363
17552.97 335
17554.22 349
17555.47 347
17556.72 356
17557.97 352
17559.22 370
17560.47 374
17561.72 360
17562.97 378
17564.22 362
17565.48 343
17566.73 340
17567.98 334
17569.23 342
17570.48 333
17571.73 321
17572.98 348
17574.24 357
17575.49 336
17576.74 365
17577.99 322
17579.24 344
17580.49 312
17581.75 347
17583.00 360
17584.25 357
17585.50 346
17586.75 349
17588.00 339
17589.26 338
17590.51 351
17591.76 343
17593.01 319
17594.27 314
17595.52 341
17596.77 357
17598.02 360
17599.27 329
17600.53 320
17601.78 328
17603.03 335
17604.28 319
17605.54 318
17606.79 336
17608.04 332
17609.30 329
17610.55 326
17611.80 345
17613.05 354
17614.31 340
17615.56 360
17616.81 355
17618.07 338
17619.32 332
17620.57 334
17621.83 320
17623.08 314
17624.33 323
17625.59 335
17626.84 331
17628.09 327
17629.35 351
17630.60 315
17631.85 338
17633.11 347
17634.36 326
17635.61 328
17636.87 343
17638.12 369
17639.38 346
17640.63 343
17641.88 346
17643.14 364
17644.39 361
17645.65 335
17646.90 359
17648.15 349
17649.41 323
17650.66 337
17651.92 309
17653.17 338
17654.42 362
17655.68 368
17656.93 351
17658.19 317
17659.44 324
17660.70 301
17661.95 332
17663.21 316
17664.46 346
17665.72 339
17666.97 358
17668.23 313
17669.48 335
17670.74 350
17671.99 311
17673.25 325
17674.50 338
17675.76 374
17677.01 384
17678.27 336
17679.52 351
17680.78 377
17682.03 350
17683.29 326
17684.54 336
17685.80 327
17687.05 327
17688.31 338
17689.57 360
17690.82 328
17692.08 336
17693.33 321
17694.59 359
17695.84 358
17697.10 349
17698.36 333
17699.61 343
17700.87 324
17702.12 354
17703.38 366
17704.64 376
17705.89 352
17707.15 347
17708.40 354
17709.66 341
17710.92 313
17712.17 347
17713.43 365
17714.69 345
17715.94 332
17717.20 338
17718.46 352
17719.71 307
17720.97 337
17722.23 354
17723.48 365
17724.74 356
17726.00 352
17727.25 361
17728.51 333
17729.77 335
17731.03 329
17732.28 368
17733.54 358
17734.80 349
17736.05 364
17737.31 342
17738.57 329
17739.83 318
17741.08 360
17742.34 379
17743.60 332
17744.86 347
17746.11 352
17747.37 303
17748.63 337
17749.89 343
17751.15 350
17752.40 339
17753.66 315
17754.92 325
17756.18 316
17757.43 318
17758.69 324
17759.95 348
17761.21 353
17762.47 336
17763.73 344
17764.98 336
17766.24 316
17767.50 344
17768.76 312
17770.02 304
17771.28 339
17772.53 323
17773.79 305
17775.05 295
17776.31 297
17777.57 328
17778.83 344
17780.09 327
17781.35 283
17782.60 320
17783.86 299
17785.12 301
17786.38 332
17787.64 309
17788.90 308
17790.16 303
17791.42 317
17792.68 296
17793.94 296
17795.20 279
17796.46 324
17797.72 307
17798.97 306
17800.23 294
17801.49 301
17802.75 310
17804.01 290
17805.27 330
17806.53 323
17807.79 324
17809.05 310
17810.31 308
17811.57 310
17812.83 294
17814.09 269
17815.35 308
17816.61 324
17817.87 287
17819.13 292
17820.39 299
17821.65 302
17822.91 297
17824.17 297
17825.43 327
17826.69 321
17827.96 294
17829.22 295
17830.48 311
17831.74 285
17833.00 284
17834.26 311
17835.52 307
17836.78 274
17838.04 291
17839.30 314
17840.56 316
17841.82 265
17843.09 280
17844.35 309
17845.61 283
17846.87 282
17848.13 279
17849.39 290
17850.65 283
17851.91 239
17853.18 299
17854.44 312
17855.70 291
17856.96 296
17858.22 315
17859.48 307
17860.74 291
17862.01 294
17863.27 296
17864.53 283
17865.79 284
17867.05 289
17868.32 312
17869.58 319
17870.84 298
17872.10 304
17873.36 281
17874.63 297
17875.89 295
17877.15 287
17878.41 276
17879.68 253
17880.94 279
17882.20 284
17883.46 286
17884.73 276
17885.99 260
17887.25 283
17888.51 302
17889.78 289
17891.04 278
17892.30 282
17893.56 280
17894.83 275
17896.09 290
17897.35 293
17898.62 290
17899.88 305
17901.14 285
17902.41 269
17903.67 277
17904.93 268
17906.20 259
17907.46 277
17908.72 304
17909.99 285
17911.25 281
17912.51 265
17913.78 293
17915.04 284
17916.30 323
17917.57 306
17918.83 290
17920.09 275
17921.36 279
17922.62 286
17923.89 296
17925.15 302
17926.41 293
17927.68 288
17928.94 297
17930.21 289
17931.47 301
17932.73 305
17934.00 315
17935.26 309
17936.53 294
17937.79 274
17939.06 283
17940.32 298
17941.59 312
17942.85 266
17944.11 295
17945.38 282
17946.64 308
17947.91 300
17949.17 284
17950.44 293
17951.70 295
17952.97 297
17954.23 299
17955.50 290
17956.76 288
17958.03 295
17959.29 312
17960.56 318
17961.82 299
17963.09 309
17964.35 309
17965.62 303
17966.89 282
17968.15 289
17969.42 313
17970.68 295
17971.95 301
17973.21 291
17974.48 268
17975.74 297
17977.01 290
17978.28 296
17979.54 291
17980.81 277
17982.07 321
17983.34 315
17984.61 289
17985.87 287
17987.14 278
17988.40 273
17989.67 291
17990.94 313
17992.20 318
17993.47 268
17994.74 289
17996.00 328
17997.27 306
17998.54 310
17999.80 281
18001.07 295
18002.34 266
18003.60 301
18004.87 334
18006.14 291
18007.40 285
18008.67 294
18009.94 313
18011.20 307
18012.47 292
18013.74 303
18015.00 300
18016.27 317
18017.54 296
18018.81 309
18020.07 302
18021.34 298
18022.61 305
18023.88 311
18025.14 314
18026.41 310
18027.68 272
18028.95 297
18030.21 291
18031.48 294
18032.75 307
18034.02 299
18035.28 303
18036.55 316
18037.82 303
18039.09 292
18040.36 276
18041.62 321
18042.89 300
18044.16 310
18045.43 302
18046.70 328
18047.97 329
18049.23 303
18050.50 278
18051.77 296
18053.04 303
18054.31 331
18055.58 299
18056.84 321
18058.11 326
18059.38 320
18060.65 319
18061.92 287
18063.19 284
18064.46 291
18065.73 330
18067.00 306
18068.26 294
18069.53 281
18070.80 310
18072.07 307
18073.34 304
18074.61 313
18075.88 304
18077.15 323
18078.42 318
18079.69 326
18080.96 297
18082.23 300
18083.50 315
18084.77 334
18086.03 307
18087.30 297
18088.57 331
18089.84 321
18091.11 311
18092.38 286
18093.65 329
18094.92 289
18096.19 327
18097.46 300
18098.73 300
18100.00 282
18101.27 304
18102.54 315
18103.81 328
18105.08 310
18106.35 333
18107.63 297
18108.90 303
18110.17 311
18111.44 296
18112.71 344
18113.98 300
18115.25 337
18116.52 315
18117.79 325
18119.06 288
18120.33 300
18121.60 308
18122.87 303
18124.14 310
18125.42 315
18126.69 314
18127.96 296
18129.23 304
18130.50 315
18131.77 328
18133.04 320
18134.31 305
18135.58 279
18136.86 291
18138.13 309
18139.40 316
18140.67 295
18141.94 318
18143.21 282
18144.49 279
18145.76 298
18147.03 324
18148.30 289
18149.57 303
18150.84 318
18152.12 316
18153.39 311
18154.66 323
18155.93 330
18157.20 305
18158.48 297
18159.75 316
18161.02 328
18162.29 300
18163.57 312
18164.84 292
18166.11 329
18167.38 317
18168.66 289
18169.93 306
18171.20 304
18172.47 293
18173.75 299
18175.02 304
18176.29 316
18177.56 312
18178.84 301
18180.11 296
18181.38 306
18182.66 304
18183.93 305
18185.20 307
18186.48 305
18187.75 313
18189.02 314
18190.30 309
18191.57 337
18192.84 332
18194.12 301
18195.39 295
18196.66 333
18197.94 308
18199.21 316
18200.48 302
18201.76 296
18203.03 296
18204.30 299
18205.58 301
18206.85 296
18208.13 318
18209.40 299
18210.67 301
18211.95 333
18213.22 319
18214.50 318
18215.77 289
18217.04 290
18218.32 311
18219.59 300
18220.87 293
18222.14 286
18223.42 288
18224.69 304
18225.97 296
18227.24 291
18228.51 297
18229.79 269
18231.06 280
18232.34 299
18233.61 271
18234.89 311
18236.16 311
18237.44 290
18238.71 274
18239.99 277
18241.26 313
18242.54 307
18243.81 284
18245.09 291
18246.36 317
18247.64 305
18248.91 294
18250.19 294
18251.47 315
18252.74 276
18254.02 298
18255.29 295
18256.57 280
18257.84 295
18259.12 311
18260.39 285
18261.67 279
18262.95 274
18264.22 275
18265.50 283
18266.77 304
18268.05 293
18269.33 313
18270.60 269
18271.88 307
18273.15 299
18274.43 295
18275.71 281
18276.98 286
18278.26 322
18279.54 292
18280.81 285
18282.09 304
18283.37 308
18284.64 292
18285.92 299
18287.20 313
18288.47 278
18289.75 289
18291.03 291
18292.30 306
18293.58 321
18294.86 310
18296.13 338
18297.41 307
18298.69 304
18299.96 321
18301.24 314
18302.52 285
18303.80 274
18305.07 288
18306.35 268
18307.63 297
18308.91 274
18310.18 297
18311.46 298
18312.74 312
18314.02 299
18315.29 286
18316.57 306
18317.85 287
18319.13 299
18320.40 275
18321.68 294
18322.96 315
18324.24 318
18325.52 282
18326.79 301
18328.07 281
18329.35 308
18330.63 321
18331.91 333
18333.19 277
18334.46 303
18335.74 304
18337.02 313
18338.30 315
18339.58 304
18340.86 313
18342.13 311
18343.41 306
18344.69 300
18345.97 297
18347.25 321
18348.53 323
18349.81 300
18351.09 311
18352.36 294
18353.64 311
18354.92 290
18356.20 296
18357.48 300
18358.76 291
18360.04 305
18361.32 326
18362.60 309
18363.88 289
18365.16 304
18366.44 286
18367.72 304
18369.00 294
18370.27 288
18371.55 316
18372.83 298
18374.11 307
18375.39 274
18376.67 309
18377.95 320
18379.23 299
18380.51 302
18381.79 272
18383.07 287
18384.35 306
18385.63 283
18386.91 274
18388.19 304
18389.47 331
18390.75 292
18392.03 311
18393.31 294
18394.60 309
18395.88 314
18397.16 308
18398.44 294
18399.72 285
18401.00 292
18402.28 303
18403.56 286
18404.84 271
18406.12 275
18407.40 290
18408.68 273
18409.96 274
18411.24 301
18412.53 278
18413.81 307
18415.09 298
18416.37 273
18417.65 278
18418.93 287
18420.21 306
18421.49 281
18422.78 275
18424.06 267
18425.34 317
18426.62 323
18427.90 297
18429.18 277
18430.46 311
18431.75 318
18433.03 317
18434.31 279
18435.59 279
18436.87 293
18438.16 310
18439.44 315
18440.72 295
18442.00 314
18443.28 292
18444.57 340
18445.85 303
18447.13 319
18448.41 300
18449.70 313
18450.98 306
18452.26 276
18453.54 281
18454.83 308
18456.11 310
18457.39 315
18458.67 308
18459.96 303
18461.24 289
18462.52 320
18463.80 309
18465.09 310
18466.37 305
18467.65 301
18468.94 338
18470.22 306
18471.50 330
18472.78 301
18474.07 296
18475.35 314
18476.63 312
18477.92 314
18479.20 309
18480.48 291
18481.77 316
18483.05 297
18484.34 304
18485.62 334
18486.90 300
18488.19 322
18489.47 308
18490.75 324
18492.04 322
18493.32 310
18494.61 311
18495.89 330
18497.17 324
18498.46 319
18499.74 314
18501.03 317
18502.31 343
18503.59 340
18504.88 351
18506.16 334
18507.45 334
18508.73 328
18510.02 323
18511.30 337
18512.58 332
18513.87 326
18515.15 358
18516.44 342
18517.72 327
18519.01 319
18520.29 348
18521.58 328
18522.86 321
18524.15 333
18525.43 313
18526.72 310
18528.00 317
18529.29 342
18530.57 318
18531.86 334
18533.14 336
18534.43 365
18535.71 321
18537.00 305
18538.28 323
18539.57 312
18540.86 319
18542.14 323
18543.43 308
18544.71 327
18546.00 318
18547.28 312
18548.57 281
18549.85 275
18551.14 299
18552.43 289
18553.71 319
18555.00 324
18556.28 308
18557.57 334
18558.86 309
18560.14 314
18561.43 322
18562.72 316
18564.00 287
18565.29 303
18566.57 311
18567.86 292
18569.15 274
18570.43 319
18571.72 327
18573.01 307
18574.29 289
18575.58 306
18576.87 316
18578.15 310
18579.44 287
18580.73 309
18582.01 306
18583.30 291
18584.59 290
18585.88 283
18587.16 279
18588.45 287
18589.74 292
18591.02 294
18592.31 288
18593.60 272
18594.89 285
18596.17 285
18597.46 300
18598.75 257
18600.04 292
18601.32 300
18602.61 322
18603.90 288
18605.19 300
18606.47 275
18607.76 276
18609.05 291
18610.34 293
18611.63 324
18612.91 289
18614.20 290
18615.49 273
18616.78 314
18618.07 303
18619.35 311
18620.64 292
18621.93 297
18623.22 304
18624.51 309
18625.80 331
18627.09 309
18628.37 319
18629.66 316
18630.95 320
18632.24 293
18633.53 291
18634.82 324
18636.11 304
18637.39 289
18638.68 283
18639.97 294
18641.26 300
18642.55 298
18643.84 303
18645.13 304
18646.42 284
18647.71 285
18649.00 279
18650.29 309
18651.58 300
18652.86 295
18654.15 285
18655.44 299
18656.73 316
18658.02 290
18659.31 298
18660.60 286
18661.89 275
18663.18 287
18664.47 284
18665.76 282
18667.05 273
18668.34 260
18669.63 310
18670.92 293
18672.21 291
18673.50 274
18674.79 294
18676.08 289
18677.37 302
18678.66 275
18679.95 268
18681.24 281
18682.53 274
18683.82 273
18685.11 269
18686.40 299
18687.69 300
18688.99 307
18690.28 282
18691.57 277
18692.86 278
18694.15 264
18695.44 266
18696.73 286
18698.02 274
18699.31 283
18700.60 273
18701.89 252
18703.19 258
18704.48 269
18705.77 291
18707.06 267
18708.35 265
18709.64 263
18710.93 283
18712.22 300
18713.52 264
18714.81 270
18716.10 280
18717.39 278
18718.68 315
18719.97 274
18721.27 285
18722.56 265
18723.85 278
18725.14 285
18726.43 274
18727.72 270
18729.02 277
18730.31 295
18731.60 296
18732.89 266
18734.19 266
18735.48 265
18736.77 264
18738.06 243
18739.35 253
18740.65 272
18741.94 265
18743.23 251
18744.52 256
18745.82 269
18747.11 258
18748.40 265
18749.70 267
18750.99 275
18752.28 269
18753.57 279
18754.87 273
18756.16 261
18757.45 248
18758.75 263
18760.04 264
18761.33 254
18762.63 272
18763.92 252
18765.21 294
18766.50 285
18767.80 245
18769.09 263
18770.38 264
18771.68 259
18772.97 290
18774.27 299
18775.56 263
18776.85 272
18778.15 266
18779.44 285
18780.73 257
18782.03 271
18783.32 264
18784.62 260
18785.91 261
18787.20 292
18788.50 267
18789.79 267
18791.09 265
18792.38 285
18793.67 282
18794.97 256
18796.26 241
18797.56 273
18798.85 275
18800.15 255
18801.44 263
18802.74 261
18804.03 263
18805.32 246
18806.62 284
18807.91 257
18809.21 256
18810.50 272
18811.80 275
18813.09 257
18814.39 262
18815.68 281
18816.98 279
18818.27 269
18819.57 233
18820.86 269
18822.16 292
18823.45 280
18824.75 289
18826.05 284
18827.34 287
18828.64 276
18829.93 236
18831.23 229
18832.52 282
18833.82 245
18835.11 253
18836.41 275
18837.71 253
18839.00 263
18840.30 277
18841.59 267
18842.89 244
18844.18 281
18845.48 274
18846.78 256
18848.07 248
18849.37 250
18850.67 269
18851.96 268
18853.26 260
18854.55 267
18855.85 252
18857.15 255
18858.44 235
18859.74 272
18861.04 274
18862.33 251
18863.63 284
18864.93 274
18866.22 280
18867.52 286
18868.82 279
18870.11 266
18871.41 257
18872.71 270
18874.00 276
18875.30 282
18876.60 245
18877.90 226
18879.19 242
18880.49 269
18881.79 264
18883.09 282
18884.38 272
18885.68 233
18886.98 255
18888.27 252
18889.57 256
18890.87 237
18892.17 248
18893.47 268
18894.76 254
18896.06 250
18897.36 246
18898.66 259
18899.95 256
18901.25 257
18902.55 255
18903.85 260
18905.15 257
18906.44 270
18907.74 263
18909.04 242
18910.34 213
18911.64 257
18912.94 259
18914.23 263
18915.53 235
18916.83 268
18918.13 280
18919.43 270
18920.73 237
18922.03 253
18923.32 276
18924.62 256
18925.92 258
18927.22 248
18928.52 255
18929.82 255
18931.12 265
18932.42 244
18933.72 250
18935.01 250
18936.31 258
18937.61 260
18938.91 249
18940.21 258
18941.51 270
18942.81 262
18944.11 255
18945.41 264
18946.71 242
18948.01 273
18949.31 277
18950.61 254
18951.91 250
18953.21 259
18954.51 268
18955.81 254
18957.11 231
18958.41 258
18959.71 252
18961.01 252
18962.31 271
18963.61 267
18964.91 237
18966.21 232
18967.51 250
18968.81 226
18970.11 230
18971.41 249
18972.71 264
18974.01 258
18975.31 271
18976.61 239
18977.91 258
18979.21 239
18980.51 262
18981.81 280
18983.11 247
18984.41 228
18985.71 230
18987.02 267
18988.32 261
18989.62 234
18990.92 253
18992.22 246
18993.52 248
18994.82 242
18996.12 240
18997.42 248
18998.73 219
19000.03 238
19001.33 243
19002.63 235
19003.93 245
19005.23 226
19006.53 246
19007.84 254
19009.14 264
19010.44 249
19011.74 249
19013.04 239
19014.34 259
19015.65 230
19016.95 252
19018.25 245
19019.55 269
19020.85 260
19022.16 251
19023.46 267
19024.76 255
19026.06 237
19027.37 217
19028.67 242
19029.97 247
19031.27 241
19032.57 280
19033.88 251
19035.18 250
19036.48 269
19037.79 235
19039.09 273
19040.39 274
19041.69 262
19043.00 262
19044.30 282
19045.60 254
19046.90 252
19048.21 268
19049.51 277
19050.81 252
19052.12 245
19053.42 280
19054.72 246
19056.03 265
19057.33 243
19058.63 241
19059.94 253
19061.24 252
19062.54 256
19063.85 252
19065.15 276
19066.45 254
19067.76 270
19069.06 241
19070.37 252
19071.67 254
19072.97 255
19074.28 282
19075.58 260
19076.88 247
19078.19 240
19079.49 246
19080.80 261
19082.10 266
19083.41 251
19084.71 267
19086.01 250
19087.32 251
19088.62 257
19089.93 272
19091.23 256
19092.54 270
19093.84 237
19095.14 256
19096.45 231
19097.75 247
19099.06 263
19100.36 266
19101.67 250
19102.97 238
19104.28 262
19105.58 266
19106.89 261
19108.19 246
19109.50 272
19110.80 270
19112.11 280
19113.41 273
19114.72 257
19116.02 268
19117.33 272
19118.64 264
19119.94 281
19121.25 275
19122.55 271
19123.86 269
19125.16 279
19126.47 258
19127.77 256
19129.08 259
19130.39 266
19131.69 271
19133.00 263
19134.30 259
19135.61 255
19136.92 292
19138.22 250
19139.53 276
19140.83 262
19142.14 295
19143.45 320
19144.75 280
19146.06 280
19147.37 268
19148.67 254
19149.98 277
19151.28 296
19152.59 251
19153.90 272
19155.20 271
19156.51 279
19157.82 250
19159.12 262
19160.43 273
19161.74 243
19163.05 251
19164.35 271
19165.66 269
19166.97 279
19168.27 275
19169.58 254
19170.89 276
19172.19 261
19173.50 251
19174.81 250
19176.12 256
19177.42 257
19178.73 242
19180.04 241
19181.35 265
19182.65 277
19183.96 243
19185.27 251
19186.58 281
19187.89 269
19189.19 248
19190.50 244
19191.81 253
19193.12 261
19194.42 265
19195.73 295
19197.04 240
19198.35 250
19199.66 268
19200.97 277
19202.27 288
19203.58 259
19204.89 254
19206.20 282
19207.51 250
19208.82 236
19210.12 234
19211.43 248
19212.74 242
19214.05 235
19215.36 241
19216.67 244
19217.98 235
19219.28 258
19220.59 250
19221.90 235
19223.21 237
19224.52 269
19225.83 255
19227.14 259
19228.45 222
19229.76 260
19231.07 243
19232.38 228
19233.68 221
19234.99 237
19236.30 231
19237.61 244
19238.92 253
19240.23 254
19241.54 245
19242.85 228
19244.16 232
19245.47 241
19246.78 253
19248.09 270
19249.40 242
19250.71 260
19252.02 232
19253.33 230
19254.64 242
19255.95 253
19257.26 259
19258.57 253
19259.88 245
19261.19 238
19262.50 264
19263.81 262
19265.12 262
19266.43 239
19267.74 249
19269.05 272
19270.36 244
19271.67 242
19272.99 263
19274.30 265
19275.61 243
19276.92 239
19278.23 270
19279.54 263
19280.85 239
19282.16 235
19283.47 261
19284.78 257
19286.09 241
19287.41 264
19288.72 251
19290.03 241
19291.34 240
19292.65 244
19293.96 257
19295.27 251
19296.58 247
19297.90 234
19299.21 225
19300.52 248
19301.83 253
19303.14 237
19304.45 226
19305.77 237
19307.08 253
19308.39 242
19309.70 233
19311.01 202
19312.33 243
19313.64 267
19314.95 263
19316.26 258
19317.57 241
19318.89 243
19320.20 242
19321.51 207
19322.82 241
19324.14 236
19325.45 222
19326.76 239
19328.07 253
19329.39 258
19330.70 256
19332.01 255
19333.32 258
19334.64 249
19335.95 241
19337.26 260
19338.58 275
19339.89 253
19341.20 239
19342.51 260
19343.83 264
19345.14 252
19346.45 241
19347.77 249
19349.08 249
19350.39 239
19351.71 272
19353.02 262
19354.33 261
19355.65 245
19356.96 265
19358.27 237
19359.59 241
19360.90 246
19362.21 227
19363.53 219
19364.84 207
19366.16 252
19367.47 254
19368.78 233
19370.10 241
19371.41 244
19372.73 250
19374.04 248
19375.35 256
19376.67 264
19377.98 255
19379.30 254
19380.61 224
19381.93 224
19383.24 243
19384.55 246
19385.87 250
19387.18 235
19388.50 238
19389.81 234
19391.13 261
19392.44 230
19393.76 251
19395.07 253
19396.39 249
19397.70 260
19399.02 222
19400.33 245
19401.65 234
19402.96 236
19404.28 240
19405.59 253
19406.91 262
19408.22 257
19409.54 249
19410.85 251
19412.17 252
19413.48 244
19414.80 235
19416.11 241
19417.43 238
19418.75 242
19420.06 247
19421.38 235
19422.69 229
19424.01 236
19425.32 236
19426.64 236
19427.96 245
19429.27 258
19430.59 250
19431.90 261
19433.22 236
19434.54 244
19435.85 241
19437.17 224
19438.49 253
19439.80 251
19441.12 249
19442.43 241
19443.75 239
19445.07 254
19446.38 245
19447.70 236
19449.02 241
19450.33 225
19451.65 237
19452.97 247
19454.28 247
19455.60 242
19456.92 261
19458.23 238
19459.55 233
19460.87 257
19462.19 246
19463.50 245
19464.82 238
19466.14 241
19467.45 258
19468.77 260
19470.09 218
19471.41 228
19472.72 242
19474.04 238
19475.36 249
19476.68 247
19477.99 242
19479.31 233
19480.63 255
19481.95 234
19483.27 222
19484.58 234
19485.90 244
19487.22 252
19488.54 243
19489.85 250
19491.17 232
19492.49 238
19493.81 236
19495.13 232
19496.45 236
19497.76 237
19499.08 248
19500.40 259
19501.72 264
19503.04 224
19504.36 239
19505.67 255
19506.99 249
19508.31 250
19509.63 249
19510.95 241
19512.27 250
19513.59 255
19514.91 258
19516.22 230
19517.54 230
19518.86 248
19520.18 232
19521.50 209
19522.82 217
19524.14 230
19525.46 246
19526.78 236
19528.10 243
19529.42 244
19530.74 237
19532.06 233
19533.37 248
19534.69 255
19536.01 220
19537.33 213
19538.65 232
19539.97 218
19541.29 220
19542.61 216
19543.93 233
19545.25 248
19546.57 221
19547.89 242
19549.21 238
19550.53 230
19551.85 240
19553.17 243
19554.49 256
19555.81 232
19557.13 221
19558.45 206
19559.77 214
19561.09 210
19562.41 227
19563.74 238
19565.06 222
19566.38 237
19567.70 230
19569.02 243
19570.34 246
19571.66 229
19572.98 224
19574.30 248
19575.62 264
19576.94 256
19578.26 242
19579.59 222
19580.91 231
19582.23 232
19583.55 224
19584.87 226
19586.19 218
19587.51 239
19588.83 246
19590.16 225
19591.48 217
19592.80 209
19594.12 235
19595.44 233
19596.76 245
19598.08 226
19599.41 218
19600.73 242
19602.05 239
19603.37 243
19604.69 235
19606.02 249
19607.34 226
19608.66 205
19609.98 236
19611.30 249
19612.63 234
19613.95 240
19615.27 240
19616.59 231
19617.91 239
19619.24 214
19620.56 229
19621.88 255
19623.20 240
19624.53 229
19625.85 232
19627.17 231
19628.50 224
19629.82 228
19631.14 216
19632.46 214
19633.79 252
19635.11 248
19636.43 231
19637.76 222
19639.08 216
19640.40 264
19641.72 249
19643.05 240
19644.37 245
19645.69 257
19647.02 237
19648.34 232
19649.66 233
19650.99 249
19652.31 244
19653.64 277
19654.96 246
19656.28 244
19657.61 239
19658.93 210
19660.25 252
19661.58 250
19662.90 243
19664.23 235
19665.55 236
19666.87 236
19668.20 227
19669.52 227
19670.85 232
19672.17 250
19673.49 251
19674.82 226
19676.14 230
19677.47 234
19678.79 233
19680.12 240
19681.44 233
19682.76 241
19684.09 239
19685.41 248
19686.74 234
19688.06 248
19689.39 232
19690.71 238
19692.04 233
19693.36 227
19694.69 240
19696.01 224
19697.34 232
19698.66 239
19699.99 237
19701.31 252
19702.64 230
19703.96 221
19705.29 240
19706.61 261
19707.94 223
19709.26 221
19710.59 238
19711.92 265
19713.24 239
19714.57 254
19715.89 241
19717.22 233
19718.54 236
19719.87 221
19721.20 228
19722.52 238
19723.85 225
19725.17 236
19726.50 222
19727.83 220
19729.15 235
19730.48 236
19731.80 216
19733.13 231
19734.46 234
19735.78 249
19737.11 243
19738.44 221
19739.76 249
19741.09 209
19742.41 214
19743.74 225
19745.07 235
19746.39 233
19747.72 242
19749.05 227
19750.37 238
19751.70 223
19753.03 248
19754.36 249
19755.68 222
19757.01 207
19758.34 219
19759.66 237
19760.99 227
19762.32 205
19763.65 214
19764.97 237
19766.30 242
19767.63 232
19768.95 247
19770.28 223
19771.61 237
19772.94 222
19774.27 250
19775.59 210
19776.92 230
19778.25 221
19779.58 253
19780.90 224
19782.23 225
19783.56 236
19784.89 242
19786.22 235
19787.54 235
19788.87 217
19790.20 245
19791.53 203
19792.86 232
19794.18 236
19795.51 230
19796.84 219
19798.17 222
19799.50 215
19800.83 216
19802.16 238
19803.48 238
19804.81 227
19806.14 221
19807.47 224
19808.80 216
19810.13 231
19811.46 207
19812.79 211
19814.11 220
19815.44 229
19816.77 225
19818.10 229
19819.43 235
19820.76 236
19822.09 211
19823.42 196
19824.75 251
19826.08 238
19827.41 225
19828.74 221
19830.07 231
19831.39 237
19832.72 227
19834.05 226
19835.38 203
19836.71 217
19838.04 241
19839.37 248
19840.70 245
19842.03 222
19843.36 226
19844.69 226
19846.02 239
19847.35 211
19848.68 218
19850.01 237
19851.34 251
19852.67 239
19854.00 229
19855.33 207
19856.66 226
19857.99 229
19859.33 223
19860.66 222
19861.99 235
19863.32 226
19864.65 245
19865.98 237
19867.31 226
19868.64 235
19869.97 249
19871.30 207
19872.63 213
19873.96 243
19875.29 246
19876.63 239
19877.96 208
19879.29 227
19880.62 220
19881.95 220
19883.28 221
19884.61 229
19885.94 219
19887.28 230
19888.61 228
19889.94 212
19891.27 203
19892.60 239
19893.93 255
19895.26 270
19896.60 246
19897.93 238
19899.26 251
19900.59 239
19901.92 242
19903.26 223
19904.59 201
19905.92 230
19907.25 216
19908.58 238
19909.92 248
19911.25 233
19912.58 220
19913.91 240
19915.24 241
19916.58 215
19917.91 246
19919.24 245
19920.57 235
19921.91 216
19923.24 219
19924.57 224
19925.91 229
19927.24 249
19928.57 229
19929.90 224
19931.24 225
19932.57 222
19933.90 248
19935.24 217
19936.57 240
19937.90 228
19939.23 247
19940.57 257
19941.90 238
19943.23 245
19944.57 238
19945.90 222
19947.23 256
19948.57 234
19949.90 249
19951.23 220
19952.57 258
19953.90 247
19955.24 236
19956.57 219
19957.90 228
19959.24 232
19960.57 251
19961.90 229
19963.24 234
19964.57 246
19965.91 256
19967.24 259
19968.58 247
19969.91 249
19971.24 223
19972.58 245
19973.91 235
19975.25 261
19976.58 222
19977.92 225
19979.25 246
19980.58 213
19981.92 247
19983.25 242
19984.59 265
19985.92 220
19987.26 267
19988.59 247
19989.93 254
19991.26 234
19992.60 237
19993.93 269
19995.27 246
19996.60 244
19997.94 239
19999.27 253
20000.61 240
20001.94 221
20003.28 246
20004.61 239
20005.95 251
20007.28 250
20008.62 219
20009.96 256
20011.29 234
20012.63 241
20013.96 257
20015.30 278
20016.63 246
20017.97 232
20019.30 219
20020.64 231
20021.98 247
20023.31 249
20024.65 228
20025.98 252
20027.32 278
20028.66 250
20029.99 227
20031.33 218
20032.67 265
20034.00 241
20035.34 232
20036.67 226
20038.01 238
20039.35 250
20040.68 242
20042.02 254
20043.36 234
20044.69 240
20046.03 228
20047.37 240
20048.70 228
20050.04 207
20051.38 214
20052.71 239
20054.05 242
20055.39 244
20056.73 229
20058.06 244
20059.40 239
20060.74 241
20062.07 224
20063.41 246
20064.75 234
20066.09 227
20067.42 242
20068.76 245
20070.10 251
20071.44 239
20072.77 245
20074.11 252
20075.45 232
20076.79 217
20078.13 239
20079.46 246
20080.80 246
20082.14 235
20083.48 242
20084.81 248
20086.15 243
20087.49 255
20088.83 262
20090.17 233
20091.51 251
20092.84 257
20094.18 271
20095.52 241
20096.86 230
20098.20 242
20099.54 211
20100.87 246
20102.21 232
20103.55 244
20104.89 221
20106.23 237
20107.57 245
20108.91 242
20110.25 234
20111.58 229
20112.92 247
20114.26 242
20115.60 255
20116.94 239
20118.28 243
20119.62 218
20120.96 235
20122.30 230
20123.64 237
20124.98 245
20126.31 251
20127.65 233
20128.99 243
