# Supplementary material for: MALDI-TOF MS typing enables the classification of brewing yeasts of the genus Saccharomyces to major beer styles
Source: PLoS One. 2017 Aug 9;12(8):e0181694. doi: 10.1371/journal.pone.0181694 (PMC5549903; doi:10.1371/journal.pone.0181694)
Supplement: S7 File — The directory includes 90 raw files and was zipped to “.zip”; the folder has three strains with 30 spectra per strain; S1 Text explains the raw files with an example and Table 1 represents the yeast strains used within the experiment. (ZIP) [file pone.0181694.s010.zip › 19-21/30278-69-Lag-Lag-Lag-YPG-18h-E-E_2016-09-27_9_0_B3_1.dat]

1999.34 951
1999.77 926
2000.19 940
2000.61 989
2001.03 884
2001.45 859
2001.88 931
2002.30 868
2002.72 825
2003.14 913
2003.56 844
2003.99 948
2004.41 876
2004.83 918
2005.25 808
2005.68 839
2006.10 894
2006.52 835
2006.94 858
2007.37 908
2007.79 852
2008.21 809
2008.64 862
2009.06 878
2009.48 906
2009.90 896
2010.33 867
2010.75 890
2011.17 835
2011.60 867
2012.02 827
2012.44 791
2012.87 827
2013.29 818
2013.71 808
2014.14 804
2014.56 894
2014.98 867
2015.41 815
2015.83 866
2016.25 861
2016.68 906
2017.10 908
2017.53 969
2017.95 924
2018.37 932
2018.80 863
2019.22 959
2019.65 913
2020.07 983
2020.49 985
2020.92 901
2021.34 901
2021.77 895
2022.19 921
2022.61 872
2023.04 871
2023.46 929
2023.89 862
2024.31 862
2024.74 873
2025.16 861
2025.59 896
2026.01 814
2026.44 859
2026.86 940
2027.29 942
2027.71 897
2028.14 902
2028.56 960
2028.98 914
2029.41 900
2029.84 885
2030.26 981
2030.69 912
2031.11 919
2031.54 936
2031.96 950
2032.39 947
2032.81 914
2033.24 945
2033.66 950
2034.09 911
2034.51 873
2034.94 929
2035.37 904
2035.79 918
2036.22 873
2036.64 867
2037.07 921
2037.49 906
2037.92 823
2038.35 818
2038.77 897
2039.20 994
2039.62 940
2040.05 930
2040.48 892
2040.90 894
2041.33 892
2041.76 879
2042.18 844
2042.61 835
2043.03 814
2043.46 820
2043.89 835
2044.31 917
2044.74 859
2045.17 814
2045.59 871
2046.02 898
2046.45 886
2046.87 898
2047.30 947
2047.73 926
2048.16 903
2048.58 851
2049.01 884
2049.44 879
2049.86 878
2050.29 844
2050.72 800
2051.15 847
2051.57 791
2052.00 787
2052.43 813
2052.86 821
2053.28 744
2053.71 762
2054.14 824
2054.57 819
2054.99 907
2055.42 942
2055.85 953
2056.28 861
2056.70 934
2057.13 968
2057.56 968
2057.99 864
2058.42 910
2058.84 953
2059.27 904
2059.70 884
2060.13 916
2060.56 877
2060.99 840
2061.41 863
2061.84 920
2062.27 872
2062.70 944
2063.13 951
2063.56 947
2063.99 958
2064.41 977
2064.84 945
2065.27 1050
2065.70 1033
2066.13 1035
2066.56 1044
2066.99 1098
2067.42 970
2067.85 916
2068.27 859
2068.70 846
2069.13 823
2069.56 884
2069.99 816
2070.42 842
2070.85 859
2071.28 866
2071.71 809
2072.14 826
2072.57 817
2073.00 824
2073.43 862
2073.86 860
2074.29 869
2074.72 883
2075.15 905
2075.58 909
2076.01 935
2076.44 900
2076.87 949
2077.30 976
2077.73 1029
2078.16 973
2078.59 923
2079.02 890
2079.45 940
2079.88 883
2080.31 990
2080.74 986
2081.17 949
2081.60 948
2082.03 845
2082.46 815
2082.89 841
2083.32 924
2083.75 910
2084.18 829
2084.61 827
2085.04 827
2085.47 901
2085.90 862
2086.34 835
2086.77 842
2087.20 880
2087.63 944
2088.06 880
2088.49 867
2088.92 832
2089.35 787
2089.79 887
2090.22 805
2090.65 813
2091.08 948
2091.51 876
2091.94 868
2092.37 805
2092.81 811
2093.24 841
2093.67 886
2094.10 875
2094.53 888
2094.96 811
2095.40 844
2095.83 850
2096.26 879
2096.69 807
2097.12 843
2097.56 880
2097.99 833
2098.42 809
2098.85 808
2099.29 847
2099.72 825
2100.15 835
2100.58 826
2101.01 799
2101.45 812
2101.88 819
2102.31 841
2102.75 776
2103.18 780
2103.61 816
2104.04 801
2104.48 772
2104.91 848
2105.34 907
2105.77 893
2106.21 798
2106.64 838
2107.07 868
2107.51 866
2107.94 892
2108.37 842
2108.81 870
2109.24 894
2109.67 917
2110.11 884
2110.54 844
2110.97 831
2111.41 840
2111.84 744
2112.27 820
2112.71 723
2113.14 775
2113.58 870
2114.01 837
2114.44 790
2114.88 765
2115.31 752
2115.75 750
2116.18 775
2116.61 794
2117.05 773
2117.48 783
2117.92 795
2118.35 814
2118.78 839
2119.22 774
2119.65 808
2120.09 800
2120.52 775
2120.96 761
2121.39 822
2121.83 968
2122.26 871
2122.69 876
2123.13 979
2123.56 931
2124.00 919
2124.43 887
2124.87 821
2125.30 887
2125.74 866
2126.17 892
2126.61 864
2127.04 825
2127.48 814
2127.91 797
2128.35 806
2128.79 790
2129.22 846
2129.66 852
2130.09 890
2130.53 860
2130.96 863
2131.40 873
2131.83 913
2132.27 924
2132.70 888
2133.14 894
2133.58 927
2134.01 884
2134.45 870
2134.88 856
2135.32 888
2135.76 856
2136.19 842
2136.63 833
2137.06 861
2137.50 848
2137.94 840
2138.37 853
2138.81 840
2139.25 927
2139.68 817
2140.12 802
2140.56 810
2140.99 851
2141.43 814
2141.87 830
2142.30 874
2142.74 841
2143.18 867
2143.61 847
2144.05 817
2144.49 831
2144.92 858
2145.36 837
2145.80 922
2146.23 906
2146.67 875
2147.11 882
2147.55 924
2147.98 997
2148.42 994
2148.86 1013
2149.30 1134
2149.73 1046
2150.17 1050
2150.61 1045
2151.05 1057
2151.48 1034
2151.92 991
2152.36 943
2152.80 978
2153.23 958
2153.67 944
2154.11 937
2154.55 846
2154.99 870
2155.42 857
2155.86 855
2156.30 970
2156.74 870
2157.18 788
2157.61 896
2158.05 889
2158.49 899
2158.93 901
2159.37 878
2159.81 864
2160.24 880
2160.68 850
2161.12 902
2161.56 890
2162.00 822
2162.44 891
2162.88 964
2163.32 937
2163.75 1014
2164.19 930
2164.63 876
2165.07 934
2165.51 1098
2165.95 986
2166.39 1007
2166.83 1030
2167.27 948
2167.71 941
2168.15 938
2168.59 933
2169.02 866
2169.46 923
2169.90 921
2170.34 925
2170.78 915
2171.22 957
2171.66 1023
2172.10 995
2172.54 944
2172.98 967
2173.42 860
2173.86 1000
2174.30 1010
2174.74 986
2175.18 953
2175.62 994
2176.06 1059
2176.50 1033
2176.94 970
2177.38 1041
2177.82 1097
2178.26 1114
2178.70 1123
2179.14 1134
2179.58 1084
2180.02 985
2180.47 1020
2180.91 1011
2181.35 971
2181.79 920
2182.23 885
2182.67 937
2183.11 904
2183.55 906
2183.99 979
2184.43 997
2184.87 850
2185.31 891
2185.76 899
2186.20 860
2186.64 916
2187.08 962
2187.52 991
2187.96 962
2188.40 958
2188.84 986
2189.29 971
2189.73 964
2190.17 956
2190.61 1041
2191.05 976
2191.49 914
2191.94 942
2192.38 958
2192.82 929
2193.26 959
2193.70 994
2194.14 1034
2194.59 1093
2195.03 1089
2195.47 1105
2195.91 1121
2196.36 1085
2196.80 1093
2197.24 1028
2197.68 1056
2198.12 1053
2198.57 989
2199.01 972
2199.45 973
2199.89 1007
2200.34 1008
2200.78 939
2201.22 984
2201.66 924
2202.11 990
2202.55 998
2202.99 1003
2203.44 1033
2203.88 1005
2204.32 1028
2204.76 985
2205.21 1007
2205.65 1003
2206.09 999
2206.54 968
2206.98 980
2207.42 994
2207.87 1017
2208.31 961
2208.75 932
2209.20 987
2209.64 973
2210.08 1048
2210.53 1061
2210.97 1053
2211.42 1013
2211.86 1040
2212.30 1009
2212.75 984
2213.19 963
2213.63 912
2214.08 946
2214.52 952
2214.97 975
2215.41 974
2215.85 898
2216.30 889
2216.74 903
2217.19 862
2217.63 916
2218.08 886
2218.52 878
2218.97 910
2219.41 964
2219.85 966
2220.30 914
2220.74 971
2221.19 977
2221.63 988
2222.08 1041
2222.52 1054
2222.97 1072
2223.41 1016
2223.86 1036
2224.30 1083
2224.75 1069
2225.19 1131
2225.64 1106
2226.08 1150
2226.53 1111
2226.97 1114
2227.42 1050
2227.86 1094
2228.31 1103
2228.75 1093
2229.20 1094
2229.65 1120
2230.09 1197
2230.54 1184
2230.98 1186
2231.43 1196
2231.87 1268
2232.32 1207
2232.76 1280
2233.21 1308
2233.66 1348
2234.10 1335
2234.55 1291
2234.99 1221
2235.44 1241
2235.89 1208
2236.33 1205
2236.78 1170
2237.23 1157
2237.67 1138
2238.12 1077
2238.56 1043
2239.01 1065
2239.46 1025
2239.90 1030
2240.35 990
2240.80 942
2241.24 964
2241.69 887
2242.14 895
2242.58 876
2243.03 902
2243.48 903
2243.93 878
2244.37 836
2244.82 870
2245.27 927
2245.71 908
2246.16 899
2246.61 868
2247.05 844
2247.50 859
2247.95 896
2248.40 997
2248.84 953
2249.29 914
2249.74 1012
2250.19 993
2250.63 982
2251.08 992
2251.53 1011
2251.98 1021
2252.43 1050
2252.87 1068
2253.32 1148
2253.77 1014
2254.22 947
2254.66 960
2255.11 931
2255.56 965
2256.01 917
2256.46 945
2256.91 916
2257.35 927
2257.80 916
2258.25 865
2258.70 835
2259.15 842
2259.60 946
2260.04 854
2260.49 914
2260.94 934
2261.39 1036
2261.84 1019
2262.29 1006
2262.74 998
2263.19 1053
2263.63 1030
2264.08 1011
2264.53 1012
2264.98 986
2265.43 1063
2265.88 1033
2266.33 1072
2266.78 1032
2267.23 1024
2267.68 1139
2268.13 1186
2268.58 1244
2269.02 1236
2269.47 1286
2269.92 1235
2270.37 1238
2270.82 1268
2271.27 1335
2271.72 1316
2272.17 1237
2272.62 1250
2273.07 1174
2273.52 1121
2273.97 1163
2274.42 1119
2274.87 1132
2275.32 1178
2275.77 1170
2276.22 1175
2276.67 1158
2277.12 1057
2277.57 1045
2278.02 1051
2278.47 1083
2278.92 1122
2279.37 1045
2279.82 1011
2280.27 1046
2280.73 1041
2281.18 1017
2281.63 1020
2282.08 967
2282.53 1007
2282.98 967
2283.43 901
2283.88 908
2284.33 941
2284.78 998
2285.23 1023
2285.68 970
2286.14 961
2286.59 959
2287.04 869
2287.49 914
2287.94 988
2288.39 1023
2288.84 1091
2289.30 1149
2289.75 1202
2290.20 1276
2290.65 1251
2291.10 1220
2291.55 1347
2292.00 1405
2292.46 1406
2292.91 1430
2293.36 1409
2293.81 1507
2294.26 1477
2294.72 1407
2295.17 1477
2295.62 1433
2296.07 1402
2296.52 1312
2296.98 1254
2297.43 1235
2297.88 1208
2298.33 1150
2298.79 1096
2299.24 1109
2299.69 1048
2300.14 1042
2300.60 945
2301.05 963
2301.50 1004
2301.95 976
2302.41 955
2302.86 977
2303.31 971
2303.76 999
2304.22 977
2304.67 924
2305.12 953
2305.58 932
2306.03 964
2306.48 1037
2306.94 1026
2307.39 1010
2307.84 998
2308.30 1101
2308.75 1170
2309.20 1244
2309.66 1156
2310.11 1181
2310.56 1189
2311.02 1212
2311.47 1122
2311.92 1104
2312.38 1119
2312.83 1075
2313.28 1086
2313.74 1080
2314.19 1105
2314.65 1045
2315.10 1025
2315.55 1033
2316.01 979
2316.46 1058
2316.92 1052
2317.37 1141
2317.83 1106
2318.28 1089
2318.73 1111
2319.19 1137
2319.64 1222
2320.10 1209
2320.55 1166
2321.01 1069
2321.46 1093
2321.92 1090
2322.37 1086
2322.82 1210
2323.28 1202
2323.73 1226
2324.19 1291
2324.64 1214
2325.10 1214
2325.55 1250
2326.01 1274
2326.46 1278
2326.92 1268
2327.37 1298
2327.83 1203
2328.29 1096
2328.74 1098
2329.20 1160
2329.65 1114
2330.11 1081
2330.56 1045
2331.02 1038
2331.47 1039
2331.93 1027
2332.38 1012
2332.84 981
2333.30 973
2333.75 1021
2334.21 1037
2334.66 994
2335.12 1044
2335.58 994
2336.03 1000
2336.49 953
2336.94 947
2337.40 985
2337.86 1040
2338.31 1024
2338.77 1081
2339.22 1044
2339.68 1035
2340.14 939
2340.59 1057
2341.05 1088
2341.51 1054
2341.96 1041
2342.42 1067
2342.88 1072
2343.33 1005
2343.79 1132
2344.25 1080
2344.70 1068
2345.16 1151
2345.62 1120
2346.08 1095
2346.53 1110
2346.99 1104
2347.45 1119
2347.90 1192
2348.36 1131
2348.82 1211
2349.28 1105
2349.73 1147
2350.19 1189
2350.65 1137
2351.11 1035
2351.56 1066
2352.02 1047
2352.48 1011
2352.94 981
2353.39 973
2353.85 1006
2354.31 997
2354.77 977
2355.22 958
2355.68 885
2356.14 918
2356.60 994
2357.06 1015
2357.51 961
2357.97 978
2358.43 993
2358.89 1020
2359.35 1075
2359.81 1094
2360.26 1117
2360.72 1121
2361.18 1144
2361.64 1201
2362.10 1144
2362.56 1145
2363.02 1181
2363.47 1161
2363.93 1180
2364.39 1188
2364.85 1131
2365.31 1156
2365.77 1265
2366.23 1243
2366.69 1197
2367.15 1219
2367.60 1213
2368.06 1167
2368.52 1186
2368.98 1187
2369.44 1162
2369.90 1045
2370.36 1014
2370.82 1011
2371.28 988
2371.74 1019
2372.20 922
2372.66 895
2373.12 918
2373.58 941
2374.04 951
2374.50 942
2374.96 930
2375.42 900
2375.88 952
2376.34 908
2376.80 947
2377.26 977
2377.72 952
2378.18 1004
2378.64 966
2379.10 1011
2379.56 999
2380.02 994
2380.48 944
2380.94 918
2381.40 989
2381.86 989
2382.32 1032
2382.78 1034
2383.24 975
2383.70 1011
2384.16 1076
2384.62 996
2385.08 936
2385.54 1023
2386.00 1010
2386.47 982
2386.93 1021
2387.39 956
2387.85 933
2388.31 976
2388.77 913
2389.23 988
2389.69 963
2390.15 978
2390.62 1024
2391.08 1010
2391.54 985
2392.00 1012
2392.46 980
2392.92 962
2393.38 897
2393.85 917
2394.31 962
2394.77 1022
2395.23 976
2395.69 941
2396.16 998
2396.62 1044
2397.08 982
2397.54 993
2398.00 982
2398.47 973
2398.93 999
2399.39 990
2399.85 1071
2400.31 1021
2400.78 996
2401.24 948
2401.70 937
2402.16 948
2402.63 853
2403.09 879
2403.55 929
2404.01 944
2404.48 954
2404.94 879
2405.40 888
2405.86 929
2406.33 945
2406.79 943
2407.25 910
2407.72 885
2408.18 956
2408.64 927
2409.11 902
2409.57 868
2410.03 897
2410.49 896
2410.96 893
2411.42 942
2411.88 943
2412.35 869
2412.81 916
2413.28 897
2413.74 866
2414.20 897
2414.67 851
2415.13 956
2415.59 927
2416.06 929
2416.52 945
2416.98 984
2417.45 1002
2417.91 1095
2418.38 1058
2418.84 1067
2419.30 1055
2419.77 1028
2420.23 1059
2420.70 1088
2421.16 1055
2421.63 997
2422.09 1154
2422.55 1096
2423.02 1088
2423.48 1026
2423.95 939
2424.41 1061
2424.88 1015
2425.34 994
2425.81 991
2426.27 964
2426.74 1008
2427.20 968
2427.67 882
2428.13 931
2428.60 903
2429.06 891
2429.53 881
2429.99 858
2430.46 945
2430.92 875
2431.39 860
2431.85 872
2432.32 844
2432.78 913
2433.25 905
2433.71 867
2434.18 898
2434.64 942
2435.11 939
2435.58 978
2436.04 1086
2436.51 1007
2436.97 943
2437.44 1028
2437.90 1057
2438.37 1079
2438.84 1078
2439.30 1108
2439.77 1149
2440.23 1193
2440.70 1224
2441.17 1205
2441.63 1173
2442.10 1166
2442.57 1077
2443.03 1078
2443.50 1046
2443.96 1061
2444.43 1028
2444.90 1021
2445.36 997
2445.83 1000
2446.30 960
2446.76 942
2447.23 965
2447.70 894
2448.16 912
2448.63 924
2449.10 945
2449.57 967
2450.03 957
2450.50 918
2450.97 872
2451.43 885
2451.90 930
2452.37 911
2452.84 861
2453.30 881
2453.77 913
2454.24 927
2454.71 890
2455.17 979
2455.64 864
2456.11 869
2456.58 925
2457.04 923
2457.51 946
2457.98 846
2458.45 843
2458.91 830
2459.38 881
2459.85 1001
2460.32 946
2460.79 886
2461.25 884
2461.72 897
2462.19 966
2462.66 990
2463.13 885
2463.60 973
2464.06 988
2464.53 956
2465.00 933
2465.47 887
2465.94 921
2466.41 971
2466.87 975
2467.34 896
2467.81 938
2468.28 922
2468.75 945
2469.22 998
2469.69 944
2470.16 944
2470.63 919
2471.09 946
2471.56 943
2472.03 940
2472.50 839
2472.97 903
2473.44 911
2473.91 907
2474.38 929
2474.85 850
2475.32 942
2475.79 943
2476.26 917
2476.73 842
2477.20 881
2477.67 966
2478.14 1009
2478.60 941
2479.07 932
2479.54 907
2480.01 935
2480.48 997
2480.95 916
2481.42 923
2481.89 866
2482.36 883
2482.83 890
2483.30 889
2483.77 852
2484.25 810
2484.72 885
2485.19 926
2485.66 946
2486.13 932
2486.60 969
2487.07 1088
2487.54 1074
2488.01 1043
2488.48 990
2488.95 1044
2489.42 974
2489.89 972
2490.36 961
2490.83 954
2491.30 976
2491.78 922
2492.25 983
2492.72 1005
2493.19 1004
2493.66 990
2494.13 1019
2494.60 1023
2495.07 1009
2495.55 1102
2496.02 1087
2496.49 1024
2496.96 1050
2497.43 1009
2497.90 1003
2498.37 965
2498.85 962
2499.32 868
2499.79 836
2500.26 864
2500.73 866
2501.20 893
2501.68 910
2502.15 905
2502.62 924
2503.09 903
2503.56 852
2504.04 878
2504.51 933
2504.98 823
2505.45 865
2505.93 924
2506.40 966
2506.87 929
2507.34 929
2507.82 957
2508.29 985
2508.76 1054
2509.23 1022
2509.71 1027
2510.18 1038
2510.65 1113
2511.12 1090
2511.60 1126
2512.07 1164
2512.54 1184
2513.02 1177
2513.49 1127
2513.96 1094
2514.44 1025
2514.91 1055
2515.38 1083
2515.85 1028
2516.33 1041
2516.80 972
2517.27 1051
2517.75 947
2518.22 994
2518.70 966
2519.17 1001
2519.64 996
2520.12 995
2520.59 1008
2521.06 976
2521.54 994
2522.01 971
2522.49 990
2522.96 970
2523.43 989
2523.91 977
2524.38 953
2524.86 924
2525.33 925
2525.80 961
2526.28 946
2526.75 971
2527.23 955
2527.70 970
2528.18 1003
2528.65 1012
2529.12 1000
2529.60 1002
2530.07 1003
2530.55 1006
2531.02 976
2531.50 1031
2531.97 998
2532.45 975
2532.92 1009
2533.40 1031
2533.87 956
2534.35 1006
2534.82 989
2535.30 980
2535.77 1075
2536.25 1077
2536.72 1022
2537.20 934
2537.67 946
2538.15 1019
2538.62 1048
2539.10 986
2539.57 1000
2540.05 998
2540.53 937
2541.00 976
2541.48 882
2541.95 948
2542.43 917
2542.90 949
2543.38 926
2543.86 916
2544.33 964
2544.81 962
2545.28 946
2545.76 1065
2546.24 1064
2546.71 1136
2547.19 1104
2547.66 1097
2548.14 1192
2548.62 1241
2549.09 1263
2549.57 1297
2550.05 1247
2550.52 1193
2551.00 1163
2551.48 1240
2551.95 1224
2552.43 1196
2552.91 1212
2553.38 1128
2553.86 1117
2554.34 1103
2554.81 1150
2555.29 1147
2555.77 1132
2556.24 1080
2556.72 1043
2557.20 1078
2557.68 1019
2558.15 1030
2558.63 1021
2559.11 1056
2559.58 1002
2560.06 966
2560.54 980
2561.02 967
2561.49 927
2561.97 919
2562.45 928
2562.93 917
2563.41 822
2563.88 851
2564.36 929
2564.84 898
2565.32 946
2565.79 880
2566.27 850
2566.75 931
2567.23 1003
2567.71 990
2568.18 1008
2568.66 941
2569.14 912
2569.62 907
2570.10 923
2570.58 908
2571.05 891
2571.53 978
2572.01 959
2572.49 941
2572.97 910
2573.45 979
2573.93 975
2574.40 989
2574.88 940
2575.36 965
2575.84 961
2576.32 949
2576.80 936
2577.28 924
2577.76 891
2578.24 951
2578.72 985
2579.19 954
2579.67 942
2580.15 923
2580.63 894
2581.11 900
2581.59 892
2582.07 877
2582.55 916
2583.03 837
2583.51 833
2583.99 857
2584.47 870
2584.95 928
2585.43 928
2585.91 903
2586.39 910
2586.87 907
2587.35 972
2587.83 1012
2588.31 896
2588.79 946
2589.27 916
2589.75 923
2590.23 871
2590.71 936
2591.19 945
2591.67 963
2592.15 956
2592.63 1007
2593.11 987
2593.59 944
2594.07 944
2594.55 910
2595.03 908
2595.51 892
2595.99 901
2596.47 913
2596.96 961
2597.44 974
2597.92 872
2598.40 878
2598.88 898
2599.36 888
2599.84 910
2600.32 899
2600.80 950
2601.28 948
2601.77 952
2602.25 963
2602.73 970
2603.21 929
2603.69 915
2604.17 954
2604.65 933
2605.14 991
2605.62 988
2606.10 975
2606.58 1002
2607.06 946
2607.54 965
2608.03 973
2608.51 1080
2608.99 1091
2609.47 1095
2609.95 1138
2610.44 1168
2610.92 1072
2611.40 1076
2611.88 1058
2612.37 1059
2612.85 1087
2613.33 1007
2613.81 953
2614.29 946
2614.78 959
2615.26 954
2615.74 918
2616.22 948
2616.71 927
2617.19 860
2617.67 893
2618.16 897
2618.64 919
2619.12 954
2619.60 974
2620.09 956
2620.57 940
2621.05 882
2621.54 969
2622.02 939
2622.50 917
2622.99 853
2623.47 934
2623.95 965
2624.44 991
2624.92 977
2625.40 924
2625.89 939
2626.37 1033
2626.85 973
2627.34 901
2627.82 970
2628.30 934
2628.79 919
2629.27 926
2629.76 993
2630.24 936
2630.72 913
2631.21 924
2631.69 1020
2632.18 913
2632.66 903
2633.14 1020
2633.63 1001
2634.11 942
2634.60 903
2635.08 947
2635.57 925
2636.05 929
2636.53 942
2637.02 905
2637.50 929
2637.99 965
2638.47 919
2638.96 941
2639.44 999
2639.93 925
2640.41 971
2640.90 974
2641.38 953
2641.87 887
2642.35 962
2642.84 973
2643.32 947
2643.81 864
2644.29 945
2644.78 911
2645.26 926
2645.75 917
2646.23 950
2646.72 933
2647.20 930
2647.69 919
2648.18 898
2648.66 915
2649.15 999
2649.63 1001
2650.12 903
2650.60 893
2651.09 937
2651.58 952
2652.06 951
2652.55 963
2653.03 942
2653.52 946
2654.01 1001
2654.49 978
2654.98 1072
2655.46 951
2655.95 1002
2656.44 997
2656.92 1025
2657.41 1049
2657.90 1014
2658.38 1057
2658.87 1118
2659.36 1057
2659.84 965
2660.33 912
2660.82 958
2661.30 982
2661.79 923
2662.28 892
2662.76 905
2663.25 930
2663.74 890
2664.22 1015
2664.71 950
2665.20 953
2665.68 981
2666.17 984
2666.66 959
2667.15 981
2667.63 990
2668.12 1033
2668.61 1090
2669.10 983
2669.58 1014
2670.07 997
2670.56 1001
2671.05 986
2671.53 1054
2672.02 1101
2672.51 1131
2673.00 1098
2673.48 1136
2673.97 1217
2674.46 1207
2674.95 1216
2675.44 1104
2675.92 1185
2676.41 1237
2676.90 1168
2677.39 1171
2677.88 1157
2678.37 1152
2678.85 1145
2679.34 1099
2679.83 1038
2680.32 1086
2680.81 1062
2681.30 1038
2681.79 1103
2682.27 1113
2682.76 1044
2683.25 993
2683.74 1027
2684.23 1022
2684.72 1031
2685.21 1076
2685.70 1037
2686.18 1047
2686.67 1046
2687.16 1038
2687.65 1021
2688.14 984
2688.63 987
2689.12 989
2689.61 971
2690.10 1028
2690.59 967
2691.08 922
2691.57 947
2692.06 1012
2692.55 1039
2693.04 1011
2693.53 1007
2694.02 1039
2694.51 1070
2694.99 1052
2695.48 1062
2695.97 1072
2696.46 1028
2696.95 1092
2697.44 1067
2697.93 1076
2698.42 1107
2698.92 1105
2699.41 1086
2699.90 1116
2700.39 1076
2700.88 1090
2701.37 1080
2701.86 1184
2702.35 1108
2702.84 1106
2703.33 1145
2703.82 1109
2704.31 1034
2704.80 1050
2705.29 1091
2705.78 1071
2706.27 989
2706.76 1013
2707.25 984
2707.75 949
2708.24 980
2708.73 946
2709.22 923
2709.71 978
2710.20 1006
2710.69 979
2711.18 928
2711.68 935
2712.17 988
2712.66 948
2713.15 955
2713.64 987
2714.13 922
2714.62 923
2715.12 910
2715.61 893
2716.10 900
2716.59 878
2717.08 971
2717.57 898
2718.07 964
2718.56 1005
2719.05 928
2719.54 916
2720.03 981
2720.53 1002
2721.02 1037
2721.51 1024
2722.00 1052
2722.50 1038
2722.99 1029
2723.48 1052
2723.97 1047
2724.47 948
2724.96 960
2725.45 907
2725.94 929
2726.44 958
2726.93 989
2727.42 1024
2727.91 1028
2728.41 983
2728.90 1057
2729.39 1039
2729.89 1069
2730.38 1082
2730.87 1054
2731.37 976
2731.86 1025
2732.35 1105
2732.84 1092
2733.34 1156
2733.83 1091
2734.32 1056
2734.82 1093
2735.31 1016
2735.81 1049
2736.30 1064
2736.79 1199
2737.29 1159
2737.78 1117
2738.27 1066
2738.77 1072
2739.26 1024
2739.75 1008
2740.25 1043
2740.74 1069
2741.24 1059
2741.73 1032
2742.22 989
2742.72 950
2743.21 917
2743.71 896
2744.20 862
2744.70 869
2745.19 848
2745.68 901
2746.18 973
2746.67 965
2747.17 989
2747.66 1009
2748.16 965
2748.65 982
2749.15 925
2749.64 951
2750.14 920
2750.63 956
2751.13 943
2751.62 943
2752.12 958
2752.61 895
2753.11 952
2753.60 892
2754.10 972
2754.59 932
2755.09 988
2755.58 959
2756.08 1025
2756.57 1037
2757.07 1069
2757.56 993
2758.06 1091
2758.56 1007
2759.05 931
2759.55 957
2760.04 928
2760.54 942
2761.03 945
2761.53 969
2762.03 1005
2762.52 964
2763.02 1001
2763.51 953
2764.01 996
2764.51 985
2765.00 957
2765.50 1009
2765.99 982
2766.49 978
2766.99 947
2767.48 1005
2767.98 909
2768.48 936
2768.97 918
2769.47 917
2769.97 939
2770.46 948
2770.96 1024
2771.46 964
2771.95 996
2772.45 970
2772.95 960
2773.44 998
2773.94 975
2774.44 975
2774.93 996
2775.43 949
2775.93 905
2776.43 945
2776.92 979
2777.42 953
2777.92 961
2778.41 1038
2778.91 1015
2779.41 1001
2779.91 1052
2780.40 1020
2780.90 1040
2781.40 1077
2781.90 1101
2782.39 1048
2782.89 1052
2783.39 997
2783.89 1040
2784.39 1089
2784.88 1050
2785.38 1015
2785.88 1111
2786.38 1114
2786.88 1142
2787.37 1096
2787.87 1137
2788.37 1066
2788.87 1075
2789.37 1113
2789.87 1090
2790.36 1049
2790.86 1058
2791.36 1051
2791.86 1012
2792.36 1011
2792.86 1036
2793.36 1075
2793.85 1017
2794.35 986
2794.85 1013
2795.35 1140
2795.85 1087
2796.35 1096
2796.85 1173
2797.35 1196
2797.85 1202
2798.34 1169
2798.84 1156
2799.34 1236
2799.84 1191
2800.34 1148
2800.84 1141
2801.34 1091
2801.84 1073
2802.34 1090
2802.84 1040
2803.34 1036
2803.84 1024
2804.34 1042
2804.84 1051
2805.34 1027
2805.84 1066
2806.34 1152
2806.84 1220
2807.34 1188
2807.84 1170
2808.34 1293
2808.84 1269
2809.34 1263
2809.84 1305
2810.34 1314
2810.84 1379
2811.34 1319
2811.84 1350
2812.34 1274
2812.84 1266
2813.34 1316
2813.84 1267
2814.34 1196
2814.84 1231
2815.34 1136
2815.84 1154
2816.34 1098
2816.84 1063
2817.34 1094
2817.85 1106
2818.35 1121
2818.85 1079
2819.35 1102
2819.85 1125
2820.35 1090
2820.85 1032
2821.35 1041
2821.85 1057
2822.35 955
2822.86 1065
2823.36 1032
2823.86 980
2824.36 981
2824.86 950
2825.36 948
2825.87 950
2826.37 952
2826.87 973
2827.37 995
2827.87 909
2828.37 1015
2828.88 1001
2829.38 896
2829.88 924
2830.38 919
2830.88 984
2831.39 1032
2831.89 966
2832.39 1059
2832.89 1000
2833.39 953
2833.90 1023
2834.40 1040
2834.90 958
2835.40 974
2835.91 1009
2836.41 1024
2836.91 995
2837.41 1015
2837.92 1019
2838.42 1049
2838.92 962
2839.42 982
2839.93 1024
2840.43 1049
2840.93 1022
2841.44 987
2841.94 1004
2842.44 1049
2842.95 969
2843.45 993
2843.95 965
2844.45 946
2844.96 994
2845.46 945
2845.96 1026
2846.47 897
2846.97 952
2847.48 998
2847.98 1071
2848.48 1094
2848.99 1137
2849.49 1117
2849.99 1074
2850.50 1038
2851.00 1000
2851.50 1099
2852.01 1066
2852.51 1016
2853.02 974
2853.52 998
2854.02 950
2854.53 972
2855.03 1009
2855.54 1029
2856.04 1013
2856.55 1025
2857.05 1065
2857.55 1050
2858.06 1064
2858.56 1093
2859.07 1127
2859.57 1110
2860.08 1115
2860.58 1113
2861.09 1114
2861.59 1074
2862.10 1128
2862.60 1108
2863.11 1044
2863.61 1156
2864.12 1121
2864.62 1127
2865.13 1089
2865.63 1121
2866.14 1117
2866.64 1085
2867.15 1095
2867.65 1107
2868.16 1084
2868.66 1085
2869.17 1052
2869.67 1038
2870.18 1074
2870.68 1094
2871.19 1032
2871.69 1104
2872.20 1069
2872.71 1067
2873.21 1053
2873.72 1052
2874.22 1055
2874.73 1094
2875.24 1042
2875.74 1035
2876.25 1053
2876.75 1034
2877.26 1024
2877.77 998
2878.27 1019
2878.78 1053
2879.28 1015
2879.79 1073
2880.30 1032
2880.80 1059
2881.31 1008
2881.82 1045
2882.32 1096
2882.83 1168
2883.34 1166
2883.84 1113
2884.35 1171
2884.86 1166
2885.36 1196
2885.87 1180
2886.38 1249
2886.88 1266
2887.39 1305
2887.90 1427
2888.41 1405
2888.91 1487
2889.42 1427
2889.93 1378
2890.43 1328
2890.94 1366
2891.45 1368
2891.96 1360
2892.46 1229
2892.97 1213
2893.48 1265
2893.99 1259
2894.49 1196
2895.00 1224
2895.51 1267
2896.02 1239
2896.53 1190
2897.03 1299
2897.54 1279
2898.05 1216
2898.56 1213
2899.07 1213
2899.57 1216
2900.08 1225
2900.59 1170
2901.10 1103
2901.61 1130
2902.11 1236
2902.62 1249
2903.13 1220
2903.64 1217
2904.15 1236
2904.66 1151
2905.16 1261
2905.67 1254
2906.18 1143
2906.69 1167
2907.20 1152
2907.71 1185
2908.22 1145
2908.73 1160
2909.24 1191
2909.74 1156
2910.25 1062
2910.76 989
2911.27 1036
2911.78 1054
2912.29 992
2912.80 1028
2913.31 1002
2913.82 1067
2914.33 1064
2914.84 1082
2915.35 1135
2915.86 1167
2916.36 1106
2916.87 1079
2917.38 1111
2917.89 1092
2918.40 1157
2918.91 1163
2919.42 1155
2919.93 1172
2920.44 1186
2920.95 1195
2921.46 1228
2921.97 1308
2922.48 1290
2922.99 1302
2923.50 1292
2924.01 1256
2924.52 1276
2925.03 1359
2925.54 1358
2926.05 1353
2926.57 1263
2927.08 1239
2927.59 1260
2928.10 1250
2928.61 1117
2929.12 1086
2929.63 1123
2930.14 1102
2930.65 1062
2931.16 1058
2931.67 989
2932.18 990
2932.69 987
2933.20 1015
2933.72 1015
2934.23 1043
2934.74 992
2935.25 1025
2935.76 1070
2936.27 1083
2936.78 1154
2937.29 1149
2937.81 1165
2938.32 1243
2938.83 1279
2939.34 1288
2939.85 1296
2940.36 1316
2940.88 1373
2941.39 1370
2941.90 1337
2942.41 1478
2942.92 1470
2943.43 1417
2943.95 1448
2944.46 1466
2944.97 1449
2945.48 1356
2945.99 1356
2946.51 1412
2947.02 1377
2947.53 1326
2948.04 1259
2948.56 1286
2949.07 1155
2949.58 1094
2950.09 1140
2950.61 1119
2951.12 1156
2951.63 1093
2952.14 1090
2952.66 1076
2953.17 1098
2953.68 1051
2954.19 1027
2954.71 1035
2955.22 1030
2955.73 999
2956.25 1083
2956.76 1094
2957.27 1002
2957.79 1036
2958.30 1073
2958.81 1098
2959.33 1060
2959.84 992
2960.35 1017
2960.87 979
2961.38 1077
2961.89 1127
2962.41 1138
2962.92 1204
2963.43 1146
2963.95 1132
2964.46 1123
2964.97 1063
2965.49 1076
2966.00 1115
2966.52 1079
2967.03 1053
2967.54 1141
2968.06 1170
2968.57 1086
2969.09 1093
2969.60 1164
2970.12 1090
2970.63 1187
2971.14 1248
2971.66 1166
2972.17 1137
2972.69 1099
2973.20 1149
2973.72 1137
2974.23 1104
2974.75 1111
2975.26 1134
2975.77 1124
2976.29 1140
2976.80 1136
2977.32 1225
2977.83 1180
2978.35 1234
2978.86 1306
2979.38 1274
2979.89 1408
2980.41 1399
2980.92 1416
2981.44 1349
2981.95 1248
2982.47 1297
2982.99 1360
2983.50 1320
2984.02 1316
2984.53 1291
2985.05 1303
2985.56 1379
2986.08 1351
2986.59 1381
2987.11 1358
2987.63 1378
2988.14 1356
2988.66 1390
2989.17 1436
2989.69 1353
2990.20 1388
2990.72 1427
2991.24 1460
2991.75 1347
2992.27 1380
2992.79 1383
2993.30 1385
2993.82 1436
2994.33 1444
2994.85 1479
2995.37 1493
2995.88 1640
2996.40 1623
2996.92 1756
2997.43 1843
2997.95 1866
2998.47 1890
2998.98 1925
2999.50 1927
3000.02 1872
3000.53 1940
3001.05 2005
3001.57 2089
3002.08 2210
3002.60 2504
3003.12 2939
3003.64 3320
3004.15 3526
3004.67 3973
3005.19 4351
3005.70 4440
3006.22 4370
3006.74 4122
3007.26 3765
3007.77 3400
3008.29 3082
3008.81 2561
3009.33 2253
3009.84 2088
3010.36 2002
3010.88 1795
3011.40 1662
3011.92 1611
3012.43 1483
3012.95 1417
3013.47 1456
3013.99 1511
3014.50 1456
3015.02 1483
3015.54 1554
3016.06 1547
3016.58 1416
3017.10 1440
3017.61 1451
3018.13 1430
3018.65 1443
3019.17 1468
3019.69 1421
3020.21 1373
3020.73 1395
3021.24 1417
3021.76 1395
3022.28 1346
3022.80 1499
3023.32 1570
3023.84 1598
3024.36 1482
3024.88 1614
3025.39 1572
3025.91 1509
3026.43 1426
3026.95 1455
3027.47 1417
3027.99 1434
3028.51 1410
3029.03 1383
3029.55 1316
3030.07 1337
3030.59 1235
3031.11 1222
3031.63 1235
3032.15 1319
3032.66 1315
3033.18 1262
3033.70 1309
3034.22 1338
3034.74 1408
3035.26 1397
3035.78 1356
3036.30 1393
3036.82 1441
3037.34 1418
3037.86 1390
3038.38 1376
3038.90 1352
3039.42 1307
3039.94 1281
3040.46 1268
3040.98 1239
3041.51 1243
3042.03 1179
3042.55 1254
3043.07 1321
3043.59 1182
3044.11 1155
3044.63 1209
3045.15 1277
3045.67 1278
3046.19 1183
3046.71 1209
3047.23 1258
3047.75 1200
3048.27 1165
3048.79 1184
3049.32 1192
3049.84 1181
3050.36 1165
3050.88 1131
3051.40 1195
3051.92 1168
3052.44 1116
3052.96 1151
3053.49 1141
3054.01 1180
3054.53 1152
3055.05 1118
3055.57 1158
3056.09 1166
3056.62 1117
3057.14 1160
3057.66 1168
3058.18 1209
3058.70 1146
3059.22 1166
3059.75 1229
3060.27 1258
3060.79 1220
3061.31 1244
3061.83 1301
3062.36 1298
3062.88 1256
3063.40 1362
3063.92 1402
3064.45 1412
3064.97 1441
3065.49 1362
3066.01 1375
3066.54 1480
3067.06 1564
3067.58 1523
3068.10 1560
3068.63 1564
3069.15 1509
3069.67 1476
3070.19 1523
3070.72 1456
3071.24 1438
3071.76 1479
3072.29 1430
3072.81 1427
3073.33 1466
3073.85 1387
3074.38 1379
3074.90 1434
3075.42 1521
3075.95 1531
3076.47 1562
3076.99 1595
3077.52 1690
3078.04 1785
3078.57 1886
3079.09 1798
3079.61 1877
3080.14 1935
3080.66 1947
3081.18 2040
3081.71 2024
3082.23 1954
3082.76 1969
3083.28 1889
3083.80 1935
3084.33 1959
3084.85 1833
3085.38 1875
3085.90 1785
3086.42 1714
3086.95 1787
3087.47 1885
3088.00 1942
3088.52 2180
3089.05 2434
3089.57 2677
3090.09 2914
3090.62 3028
3091.14 3159
3091.67 2995
3092.19 2908
3092.72 2770
3093.24 2715
3093.77 2412
3094.29 2167
3094.82 2161
3095.34 2270
3095.87 2357
3096.39 2266
3096.92 2310
3097.44 2326
3097.97 2353
3098.49 2460
3099.02 2382
3099.54 2396
3100.07 2473
3100.59 2888
3101.12 3414
3101.64 3988
3102.17 4895
3102.70 5704
3103.22 6134
3103.75 6481
3104.27 6357
3104.80 6096
3105.32 5671
3105.85 4879
3106.38 4232
3106.90 3568
3107.43 3159
3107.95 2608
3108.48 2315
3109.01 2067
3109.53 1967
3110.06 1888
3110.58 1948
3111.11 1867
3111.64 1819
3112.16 1796
3112.69 1636
3113.22 1587
3113.74 1580
3114.27 1552
3114.80 1550
3115.32 1487
3115.85 1540
3116.38 1489
3116.90 1419
3117.43 1454
3117.96 1455
3118.48 1420
3119.01 1492
3119.54 1648
3120.06 1677
3120.59 1684
3121.12 1726
3121.65 1813
3122.17 1788
3122.70 1792
3123.23 1781
3123.76 1857
3124.28 1836
3124.81 1755
3125.34 1510
3125.87 1547
3126.39 1603
3126.92 1553
3127.45 1480
3127.98 1501
3128.50 1451
3129.03 1443
3129.56 1417
3130.09 1426
3130.62 1371
3131.14 1372
3131.67 1339
3132.20 1385
3132.73 1408
3133.26 1396
3133.78 1442
3134.31 1511
3134.84 1451
3135.37 1472
3135.90 1517
3136.43 1550
3136.95 1581
3137.48 1560
3138.01 1470
3138.54 1462
3139.07 1285
3139.60 1292
3140.13 1296
3140.65 1279
3141.18 1246
3141.71 1249
3142.24 1310
3142.77 1261
3143.30 1215
3143.83 1211
3144.36 1238
3144.89 1266
3145.42 1256
3145.94 1321
3146.47 1288
3147.00 1257
3147.53 1349
3148.06 1353
3148.59 1375
3149.12 1445
3149.65 1429
3150.18 1396
3150.71 1400
3151.24 1368
3151.77 1416
3152.30 1348
3152.83 1313
3153.36 1380
3153.89 1365
3154.42 1372
3154.95 1318
3155.48 1343
3156.01 1404
3156.54 1393
3157.07 1300
3157.60 1359
3158.13 1318
3158.66 1370
3159.19 1335
3159.72 1354
3160.25 1310
3160.78 1321
3161.31 1265
3161.84 1272
3162.37 1184
3162.90 1195
3163.43 1192
3163.97 1245
3164.50 1253
3165.03 1187
3165.56 1240
3166.09 1235
3166.62 1209
3167.15 1114
3167.68 1086
3168.21 1139
3168.74 1148
3169.28 1166
3169.81 1102
3170.34 1129
3170.87 1162
3171.40 1155
3171.93 1162
3172.46 1128
3172.99 1181
3173.53 1205
3174.06 1221
3174.59 1204
3175.12 1257
3175.65 1220
3176.18 1125
3176.72 1214
3177.25 1182
3177.78 1158
3178.31 1172
3178.84 1175
3179.38 1133
3179.91 1120
3180.44 1125
3180.97 1150
3181.50 1183
3182.04 1127
3182.57 1131
3183.10 1112
3183.63 1165
3184.17 1161
3184.70 1187
3185.23 1167
3185.76 1124
3186.30 1048
3186.83 1090
3187.36 1116
3187.89 1117
3188.43 1142
3188.96 1091
3189.49 1168
3190.03 1139
3190.56 1146
3191.09 1120
3191.63 1140
3192.16 1140
3192.69 1139
3193.22 1129
3193.76 1149
3194.29 1184
3194.82 1158
3195.36 1196
3195.89 1178
3196.43 1151
3196.96 1130
3197.49 1138
3198.03 1183
3198.56 1215
3199.09 1181
3199.63 1258
3200.16 1235
3200.69 1265
3201.23 1269
3201.76 1235
3202.30 1238
3202.83 1221
3203.36 1273
3203.90 1256
3204.43 1286
3204.97 1302
3205.50 1279
3206.04 1252
3206.57 1373
3207.10 1331
3207.64 1417
3208.17 1490
3208.71 1612
3209.24 1591
3209.78 1715
3210.31 1657
3210.85 1710
3211.38 1746
3211.91 1779
3212.45 1709
3212.98 1617
3213.52 1533
3214.05 1501
3214.59 1475
3215.12 1398
3215.66 1229
3216.19 1232
3216.73 1195
3217.26 1134
3217.80 1155
3218.34 1142
3218.87 1129
3219.41 1147
3219.94 1085
3220.48 1141
3221.01 1130
3221.55 1164
3222.08 1228
3222.62 1339
3223.15 1299
3223.69 1387
3224.23 1458
3224.76 1582
3225.30 1590
3225.83 1476
3226.37 1484
3226.91 1535
3227.44 1453
3227.98 1397
3228.51 1328
3229.05 1335
3229.59 1393
3230.12 1338
3230.66 1362
3231.20 1398
3231.73 1387
3232.27 1420
3232.81 1496
3233.34 1525
3233.88 1511
3234.41 1497
3234.95 1500
3235.49 1608
3236.02 1632
3236.56 1700
3237.10 1595
3237.64 1679
3238.17 1699
3238.71 1749
3239.25 1629
3239.78 1622
3240.32 1627
3240.86 1602
3241.39 1568
3241.93 1555
3242.47 1607
3243.01 1609
3243.54 1497
3244.08 1548
3244.62 1521
3245.16 1492
3245.69 1475
3246.23 1534
3246.77 1548
3247.31 1560
3247.84 1649
3248.38 1644
3248.92 1868
3249.46 1922
3250.00 1969
3250.53 2199
3251.07 2554
3251.61 3176
3252.15 3474
3252.69 3923
3253.22 4114
3253.76 4290
3254.30 4444
3254.84 4318
3255.38 3892
3255.92 3507
3256.45 3116
3256.99 2807
3257.53 2624
3258.07 2494
3258.61 2463
3259.15 2250
3259.69 2299
3260.23 2376
3260.76 2470
3261.30 2630
3261.84 2675
3262.38 2645
3262.92 2809
3263.46 3000
3264.00 3143
3264.54 3047
3265.08 3116
3265.62 3018
3266.15 3225
3266.69 3456
3267.23 3543
3267.77 3473
3268.31 3518
3268.85 3354
3269.39 3047
3269.93 2820
3270.47 2540
3271.01 2325
3271.55 2244
3272.09 2058
3272.63 2103
3273.17 1965
3273.71 1985
3274.25 1941
3274.79 2018
3275.33 2027
3275.87 1929
3276.41 1895
3276.95 1919
3277.49 1875
3278.03 1810
3278.57 1821
3279.11 2068
3279.65 2015
3280.19 1893
3280.73 1904
3281.27 1828
3281.81 1881
3282.35 1951
3282.89 2005
3283.43 1921
3283.97 1954
3284.52 1990
3285.06 2005
3285.60 2081
3286.14 2002
3286.68 1939
3287.22 2015
3287.76 2016
3288.30 1979
3288.84 1908
3289.38 1963
3289.93 2103
3290.47 2098
3291.01 2182
3291.55 2269
3292.09 2354
3292.63 2520
3293.17 2611
3293.72 2817
3294.26 3163
3294.80 3210
3295.34 3445
3295.88 3586
3296.42 3770
3296.97 3668
3297.51 3574
3298.05 3504
3298.59 3304
3299.13 3109
3299.68 2959
3300.22 2738
3300.76 2475
3301.30 2368
3301.84 2319
3302.39 2327
3302.93 2217
3303.47 2203
3304.01 2189
3304.56 2263
3305.10 2255
3305.64 2131
3306.18 2200
3306.73 2257
3307.27 2341
3307.81 2230
3308.35 2310
3308.90 2456
3309.44 2542
3309.98 2633
3310.52 2638
3311.07 2582
3311.61 2696
3312.15 2515
3312.70 2511
3313.24 2381
3313.78 2392
3314.33 2347
3314.87 2453
3315.41 2607
3315.96 2584
3316.50 2657
3317.04 2804
3317.59 2911
3318.13 3039
3318.67 3413
3319.22 3363
3319.76 3397
3320.30 3589
3320.85 3711
3321.39 3657
3321.94 3587
3322.48 3479
3323.02 3437
3323.57 3342
3324.11 3250
3324.66 3211
3325.20 3107
3325.74 3013
3326.29 2935
3326.83 2874
3327.38 2904
3327.92 2928
3328.47 2876
3329.01 2761
3329.55 2875
3330.10 3026
3330.64 3083
3331.19 3512
3331.73 4021
3332.28 5043
3332.82 6539
3333.37 8673
3333.91 11323
3334.46 14333
3335.00 17349
3335.55 19605
3336.09 21478
3336.64 22431
3337.18 22383
3337.73 21701
3338.27 19696
3338.82 17417
3339.36 14865
3339.91 12727
3340.45 10463
3341.00 8617
3341.54 6900
3342.09 5669
3342.63 4704
3343.18 4020
3343.73 3419
3344.27 3040
3344.82 2841
3345.36 2618
3345.91 2503
3346.45 2432
3347.00 2361
3347.55 2317
3348.09 2149
3348.64 2126
3349.18 2001
3349.73 1977
3350.28 1898
3350.82 1773
3351.37 1821
3351.92 1711
3352.46 1794
3353.01 1766
3353.55 1791
3354.10 1838
3354.65 1916
3355.19 1918
3355.74 1917
3356.29 1931
3356.83 1964
3357.38 1997
3357.93 1928
3358.47 1938
3359.02 1891
3359.57 1922
3360.12 1999
3360.66 2066
3361.21 2019
3361.76 2031
3362.30 2090
3362.85 2143
3363.40 2086
3363.95 2071
3364.49 2128
3365.04 2144
3365.59 2126
3366.14 2084
3366.68 1955
3367.23 1973
3367.78 1976
3368.33 1908
3368.87 2009
3369.42 1904
3369.97 1896
3370.52 2024
3371.06 2088
3371.61 2291
3372.16 2458
3372.71 2565
3373.26 2860
3373.80 3031
3374.35 3100
3374.90 3075
3375.45 3164
3376.00 3090
3376.54 2884
3377.09 2719
3377.64 2432
3378.19 2204
3378.74 2142
3379.29 2098
3379.84 1953
3380.38 1812
3380.93 1788
3381.48 1809
3382.03 1748
3382.58 1703
3383.13 1693
3383.68 1716
3384.23 1642
3384.77 1671
3385.32 1602
3385.87 1665
3386.42 1627
3386.97 1585
3387.52 1633
3388.07 1503
3388.62 1551
3389.17 1541
3389.72 1523
3390.27 1510
3390.82 1538
3391.37 1623
3391.92 1615
3392.46 1600
3393.01 1570
3393.56 1600
3394.11 1732
3394.66 1778
3395.21 1905
3395.76 2193
3396.31 2382
3396.86 2692
3397.41 2995
3397.96 3233
3398.51 3466
3399.06 3460
3399.61 3495
3400.16 3457
3400.71 3184
3401.26 3050
3401.81 2843
3402.37 2652
3402.92 2382
3403.47 2098
3404.02 2099
3404.57 1949
3405.12 1855
3405.67 1613
3406.22 1602
3406.77 1552
3407.32 1492
3407.87 1499
3408.42 1485
3408.97 1509
3409.52 1534
3410.08 1617
3410.63 1671
3411.18 1709
3411.73 1742
3412.28 1769
3412.83 1826
3413.38 1755
3413.93 1718
3414.48 1706
3415.04 1734
3415.59 1726
3416.14 1666
3416.69 1716
3417.24 1632
3417.79 1648
3418.35 1638
3418.90 1617
3419.45 1608
3420.00 1597
3420.55 1477
3421.10 1476
3421.66 1483
3422.21 1506
3422.76 1538
3423.31 1560
3423.86 1592
3424.42 1608
3424.97 1662
3425.52 1653
3426.07 1623
3426.63 1545
3427.18 1473
3427.73 1473
3428.28 1325
3428.84 1432
3429.39 1396
3429.94 1325
3430.49 1327
3431.05 1320
3431.60 1319
3432.15 1228
3432.70 1232
3433.26 1273
3433.81 1322
3434.36 1435
3434.92 1426
3435.47 1416
3436.02 1419
3436.58 1495
3437.13 1436
3437.68 1473
3438.24 1516
3438.79 1489
3439.34 1535
3439.90 1528
3440.45 1483
3441.00 1351
3441.56 1255
3442.11 1347
3442.66 1431
3443.22 1439
3443.77 1415
3444.32 1289
3444.88 1256
3445.43 1297
3445.99 1364
3446.54 1329
3447.09 1401
3447.65 1321
3448.20 1371
3448.76 1388
3449.31 1381
3449.86 1288
3450.42 1291
3450.97 1329
3451.53 1306
3452.08 1203
3452.64 1191
3453.19 1289
3453.75 1281
3454.30 1218
3454.85 1236
3455.41 1262
3455.96 1231
3456.52 1253
3457.07 1243
3457.63 1253
3458.18 1301
3458.74 1239
3459.29 1357
3459.85 1386
3460.40 1350
3460.96 1367
3461.51 1436
3462.07 1410
3462.62 1451
3463.18 1570
3463.73 1624
3464.29 1447
3464.85 1536
3465.40 1453
3465.96 1438
3466.51 1452
3467.07 1405
3467.62 1381
3468.18 1473
3468.73 1466
3469.29 1556
3469.85 1621
3470.40 1627
3470.96 1607
3471.51 1625
3472.07 1649
3472.63 1620
3473.18 1535
3473.74 1654
3474.29 1656
3474.85 1618
3475.41 1579
3475.96 1502
3476.52 1502
3477.08 1607
3477.63 1584
3478.19 1668
3478.75 1773
3479.30 1784
3479.86 1727
3480.42 1769
3480.97 1738
3481.53 1914
3482.09 1897
3482.64 1885
3483.20 1906
3483.76 1978
3484.31 2028
3484.87 2001
3485.43 1919
3485.98 1914
3486.54 2019
3487.10 1913
3487.66 2024
3488.21 2261
3488.77 2414
3489.33 2898
3489.89 3508
3490.44 4588
3491.00 5435
3491.56 6418
3492.12 7526
3492.67 8049
3493.23 8199
3493.79 7950
3494.35 7577
3494.90 6633
3495.46 5652
3496.02 4778
3496.58 4104
3497.14 3532
3497.69 2945
3498.25 2612
3498.81 2407
3499.37 2276
3499.93 2254
3500.49 2331
3501.04 2412
3501.60 2328
3502.16 2463
3502.72 2715
3503.28 2876
3503.84 2977
3504.39 3319
3504.95 3434
3505.51 3565
3506.07 3516
3506.63 3441
3507.19 3346
3507.75 3240
3508.31 2774
3508.86 2561
3509.42 2427
3509.98 2201
3510.54 2123
3511.10 2182
3511.66 2065
3512.22 1954
3512.78 1933
3513.34 1796
3513.90 1746
3514.46 1651
3515.02 1636
3515.58 1559
3516.13 1561
3516.69 1561
3517.25 1527
3517.81 1439
3518.37 1484
3518.93 1496
3519.49 1508
3520.05 1489
3520.61 1512
3521.17 1725
3521.73 1748
3522.29 1798
3522.85 1927
3523.41 2037
3523.97 2079
3524.53 2060
3525.09 1981
3525.65 2033
3526.21 1998
3526.77 1772
3527.33 1829
3527.89 1826
3528.46 1702
3529.02 1673
3529.58 1547
3530.14 1534
3530.70 1548
3531.26 1476
3531.82 1448
3532.38 1504
3532.94 1453
3533.50 1417
3534.06 1390
3534.62 1416
3535.18 1457
3535.75 1411
3536.31 1472
3536.87 1539
3537.43 1395
3537.99 1391
3538.55 1374
3539.11 1327
3539.67 1346
3540.24 1347
3540.80 1362
3541.36 1397
3541.92 1467
3542.48 1500
3543.04 1388
3543.61 1461
3544.17 1480
3544.73 1552
3545.29 1499
3545.85 1456
3546.41 1463
3546.98 1455
3547.54 1406
3548.10 1350
3548.66 1369
3549.23 1345
3549.79 1423
3550.35 1373
3550.91 1353
3551.47 1396
3552.04 1293
3552.60 1224
3553.16 1248
3553.72 1254
3554.29 1256
3554.85 1270
3555.41 1245
3555.97 1274
3556.54 1203
3557.10 1291
3557.66 1253
3558.23 1262
3558.79 1185
3559.35 1273
3559.91 1254
3560.48 1188
3561.04 1275
3561.60 1328
3562.17 1308
3562.73 1445
3563.29 1418
3563.86 1425
3564.42 1425
3564.98 1462
3565.55 1525
3566.11 1481
3566.67 1382
3567.24 1398
3567.80 1422
3568.36 1421
3568.93 1373
3569.49 1343
3570.06 1369
3570.62 1320
3571.18 1296
3571.75 1259
3572.31 1237
3572.88 1236
3573.44 1296
3574.00 1343
3574.57 1388
3575.13 1442
3575.70 1505
3576.26 1698
3576.82 1822
3577.39 1894
3577.95 1841
3578.52 1868
3579.08 1851
3579.65 1844
3580.21 1702
3580.78 1626
3581.34 1564
3581.91 1493
3582.47 1431
3583.04 1364
3583.60 1250
3584.17 1326
3584.73 1292
3585.30 1184
3585.86 1201
3586.43 1168
3586.99 1150
3587.56 1167
3588.12 1128
3588.69 1084
3589.25 1063
3589.82 1072
3590.38 1099
3590.95 1155
3591.51 1112
3592.08 1084
3592.64 1078
3593.21 1071
3593.78 1143
3594.34 1219
3594.91 1191
3595.47 1183
3596.04 1216
3596.60 1203
3597.17 1232
3597.74 1251
3598.30 1248
3598.87 1293
3599.43 1245
3600.00 1226
3600.57 1191
3601.13 1164
3601.70 1186
3602.27 1077
3602.83 1065
3603.40 1120
3603.96 1123
3604.53 1133
3605.10 1152
3605.66 1142
3606.23 1080
3606.80 1045
3607.36 1117
3607.93 1040
3608.50 1023
3609.07 1002
3609.63 1042
3610.20 1021
3610.77 1028
3611.33 992
3611.90 998
3612.47 1026
3613.03 1002
3613.60 1035
3614.17 1076
3614.74 1174
3615.30 1211
3615.87 1350
3616.44 1441
3617.01 1585
3617.57 1802
3618.14 1840
3618.71 1825
3619.28 1893
3619.84 1908
3620.41 1804
3620.98 1676
3621.55 1572
3622.12 1429
3622.68 1424
3623.25 1274
3623.82 1251
3624.39 1213
3624.96 1136
3625.52 1173
3626.09 1003
3626.66 1056
3627.23 1070
3627.80 1003
3628.37 1069
3628.93 1159
3629.50 1056
3630.07 1077
3630.64 1126
3631.21 1123
3631.78 1048
3632.34 1080
3632.91 996
3633.48 1092
3634.05 1087
3634.62 1018
3635.19 1073
3635.76 1126
3636.33 1068
3636.90 1095
3637.47 1173
3638.03 1087
3638.60 1134
3639.17 1160
3639.74 1240
3640.31 1363
3640.88 1438
3641.45 1510
3642.02 1585
3642.59 1476
3643.16 1558
3643.73 1560
3644.30 1497
3644.87 1405
3645.44 1318
3646.01 1278
3646.58 1235
3647.15 1188
3647.72 1181
3648.29 1109
3648.86 1144
3649.43 1191
3650.00 1181
3650.57 1187
3651.14 1183
3651.71 1300
3652.28 1347
3652.85 1316
3653.42 1355
3653.99 1390
3654.56 1352
3655.13 1342
3655.70 1336
3656.27 1266
3656.84 1267
3657.41 1326
3657.98 1416
3658.55 1456
3659.12 1381
3659.69 1357
3660.27 1374
3660.84 1430
3661.41 1410
3661.98 1420
3662.55 1393
3663.12 1310
3663.69 1343
3664.26 1377
3664.83 1282
3665.41 1391
3665.98 1463
3666.55 1541
3667.12 1545
3667.69 1432
3668.26 1427
3668.83 1451
3669.41 1403
3669.98 1264
3670.55 1265
3671.12 1258
3671.69 1230
3672.26 1218
3672.84 1282
3673.41 1233
3673.98 1195
3674.55 1278
3675.12 1274
3675.70 1278
3676.27 1269
3676.84 1271
3677.41 1208
3677.98 1274
3678.56 1250
3679.13 1212
3679.70 1167
3680.27 1179
3680.85 1152
3681.42 1134
3681.99 1112
3682.56 1113
3683.14 1130
3683.71 1116
3684.28 1126
3684.86 1088
3685.43 1072
3686.00 1083
3686.57 1108
3687.15 1186
3687.72 1216
3688.29 1255
3688.87 1346
3689.44 1414
3690.01 1349
3690.59 1428
3691.16 1491
3691.73 1428
3692.31 1445
3692.88 1397
3693.45 1345
3694.03 1252
3694.60 1260
3695.17 1241
3695.75 1118
3696.32 1089
3696.89 1055
3697.47 1070
3698.04 1069
3698.62 1035
3699.19 1073
3699.76 1127
3700.34 1159
3700.91 1125
3701.49 1116
3702.06 1143
3702.63 1084
3703.21 1113
3703.78 1066
3704.36 1080
3704.93 1122
3705.51 1144
3706.08 1204
3706.65 1180
3707.23 1149
3707.80 1216
3708.38 1201
3708.95 1232
3709.53 1268
3710.10 1224
3710.68 1226
3711.25 1190
3711.83 1182
3712.40 1106
3712.98 1127
3713.55 1098
3714.13 1183
3714.70 1126
3715.28 1095
3715.85 1024
3716.43 1026
3717.00 1110
3717.58 1097
3718.15 1034
3718.73 1013
3719.30 1067
3719.88 1048
3720.46 1027
3721.03 993
3721.61 983
3722.18 1046
3722.76 991
3723.33 960
3723.91 928
3724.49 968
3725.06 956
3725.64 976
3726.21 975
3726.79 972
3727.37 985
3727.94 961
3728.52 1008
3729.09 1004
3729.67 1046
3730.25 1140
3730.82 1169
3731.40 1270
3731.98 1312
3732.55 1353
3733.13 1474
3733.71 1589
3734.28 1574
3734.86 1499
3735.44 1468
3736.01 1474
3736.59 1388
3737.17 1370
3737.74 1353
3738.32 1167
3738.90 1125
3739.47 1062
3740.05 1085
3740.63 1067
3741.20 1029
3741.78 1090
3742.36 1051
3742.94 1050
3743.51 1057
3744.09 1039
3744.67 1027
3745.25 1025
3745.82 1013
3746.40 980
3746.98 1017
3747.56 1034
3748.13 1046
3748.71 1005
3749.29 966
3749.87 1031
3750.45 1040
3751.02 1007
3751.60 968
3752.18 988
3752.76 1006
3753.34 1029
3753.91 981
3754.49 986
3755.07 1014
3755.65 996
3756.23 1023
3756.80 985
3757.38 1024
3757.96 1051
3758.54 1101
3759.12 1170
3759.70 1160
3760.28 1177
3760.85 1155
3761.43 1230
3762.01 1126
3762.59 1147
3763.17 1143
3763.75 1151
3764.33 1189
3764.91 1206
3765.49 1052
3766.06 1007
3766.64 1084
3767.22 1115
3767.80 1057
3768.38 1107
3768.96 1080
3769.54 1018
3770.12 957
3770.70 1035
3771.28 1066
3771.86 1063
3772.44 1080
3773.02 1081
3773.60 1048
3774.18 1010
3774.76 942
3775.34 960
3775.92 929
3776.50 961
3777.08 1015
3777.66 981
3778.24 923
3778.82 934
3779.40 975
3779.98 1012
3780.56 1007
3781.14 980
3781.72 984
3782.30 936
3782.88 948
3783.46 984
3784.04 965
3784.62 949
3785.20 987
3785.78 951
3786.36 953
3786.94 938
3787.52 1017
3788.10 984
3788.68 1048
3789.26 940
3789.84 938
3790.43 976
3791.01 1000
3791.59 956
3792.17 955
3792.75 958
3793.33 1000
3793.91 941
3794.49 959
3795.07 1054
3795.66 1054
3796.24 1019
3796.82 1016
3797.40 959
3797.98 937
3798.56 938
3799.15 919
3799.73 949
3800.31 1019
3800.89 1053
3801.47 1057
3802.05 1047
3802.64 1085
3803.22 1114
3803.80 1132
3804.38 1062
3804.96 1098
3805.55 1109
3806.13 1150
3806.71 1101
3807.29 1219
3807.87 1203
3808.46 1244
3809.04 1235
3809.62 1268
3810.20 1195
3810.79 1187
3811.37 1217
3811.95 1214
3812.53 1176
3813.12 1135
3813.70 1200
3814.28 1236
3814.87 1200
3815.45 1208
3816.03 1182
3816.61 1199
3817.20 1126
3817.78 1119
3818.36 1114
3818.95 1117
3819.53 1073
3820.11 1037
3820.70 1048
3821.28 1083
3821.86 1091
3822.45 1126
3823.03 1100
3823.61 1117
3824.20 1138
3824.78 1117
3825.36 1078
3825.95 1134
3826.53 1133
3827.11 1108
3827.70 1079
3828.28 1102
3828.87 1051
3829.45 1099
3830.03 1106
3830.62 1040
3831.20 1095
3831.79 1119
3832.37 1131
3832.95 1127
3833.54 1137
3834.12 1129
3834.71 1092
3835.29 1096
3835.88 1083
3836.46 1104
3837.05 1135
3837.63 1113
3838.21 1087
3838.80 1118
3839.38 1051
3839.97 1084
3840.55 1033
3841.14 1087
3841.72 1058
3842.31 1042
3842.89 1057
3843.48 1069
3844.06 1094
3844.65 1189
3845.23 1271
3845.82 1434
3846.40 1402
3846.99 1466
3847.57 1421
3848.16 1336
3848.74 1296
3849.33 1257
3849.92 1172
3850.50 1145
3851.09 1216
3851.67 1140
3852.26 1100
3852.84 1077
3853.43 1120
3854.02 1155
3854.60 1185
3855.19 1243
3855.77 1206
3856.36 1150
3856.94 1259
3857.53 1208
3858.12 1253
3858.70 1343
3859.29 1429
3859.88 1619
3860.46 1761
3861.05 1884
3861.63 2000
3862.22 2005
3862.81 2104
3863.39 2017
3863.98 2019
3864.57 1900
3865.15 1826
3865.74 1684
3866.33 1715
3866.91 1643
3867.50 1450
3868.09 1385
3868.67 1297
3869.26 1224
3869.85 1151
3870.44 1154
3871.02 1095
3871.61 1144
3872.20 1151
3872.78 1270
3873.37 1278
3873.96 1249
3874.55 1254
3875.13 1274
3875.72 1265
3876.31 1200
3876.90 1167
3877.48 1182
3878.07 1184
3878.66 1108
3879.25 1139
3879.83 1210
3880.42 1139
3881.01 1130
3881.60 1177
3882.19 1037
3882.77 1033
3883.36 1031
3883.95 1090
3884.54 1088
3885.13 1032
3885.71 1052
3886.30 1066
3886.89 1046
3887.48 1053
3888.07 1074
3888.66 1099
3889.24 1164
3889.83 1216
3890.42 1219
3891.01 1207
3891.60 1189
3892.19 1224
3892.78 1232
3893.36 1131
3893.95 1166
3894.54 1118
3895.13 1145
3895.72 1105
3896.31 1075
3896.90 1031
3897.49 1093
3898.08 1078
3898.67 1044
3899.26 1055
3899.84 1037
3900.43 1040
3901.02 1086
3901.61 1069
3902.20 1066
3902.79 1079
3903.38 1086
3903.97 1029
3904.56 1039
3905.15 1022
3905.74 1035
3906.33 1033
3906.92 1035
3907.51 985
3908.10 992
3908.69 993
3909.28 995
3909.87 1042
3910.46 1024
3911.05 973
3911.64 969
3912.23 1001
3912.82 1017
3913.41 922
3914.00 935
3914.59 941
3915.18 986
3915.77 984
3916.36 987
3916.95 941
3917.54 909
3918.13 952
3918.72 967
3919.32 957
3919.91 1007
3920.50 967
3921.09 947
3921.68 911
3922.27 911
3922.86 932
3923.45 957
3924.04 970
3924.63 897
3925.23 907
3925.82 937
3926.41 909
3927.00 959
3927.59 892
3928.18 875
3928.77 898
3929.36 856
3929.96 849
3930.55 925
3931.14 961
3931.73 929
3932.32 897
3932.91 911
3933.51 923
3934.10 845
3934.69 870
3935.28 897
3935.87 898
3936.47 861
3937.06 909
3937.65 981
3938.24 914
3938.83 939
3939.43 946
3940.02 963
3940.61 989
3941.20 1027
3941.80 1031
3942.39 963
3942.98 941
3943.57 1009
3944.17 967
3944.76 989
3945.35 974
3945.94 990
3946.54 927
3947.13 943
3947.72 905
3948.32 956
3948.91 856
3949.50 880
3950.10 857
3950.69 886
3951.28 845
3951.87 944
3952.47 955
3953.06 1004
3953.65 985
3954.25 939
3954.84 1011
3955.43 1062
3956.03 1015
3956.62 956
3957.22 979
3957.81 1108
3958.40 1136
3959.00 1033
3959.59 1023
3960.18 1003
3960.78 1043
3961.37 1085
3961.97 1016
3962.56 1023
3963.15 1052
3963.75 1106
3964.34 1032
3964.94 1032
3965.53 1071
3966.12 1127
3966.72 1124
3967.31 1133
3967.91 1296
3968.50 1376
3969.10 1260
3969.69 1219
3970.29 1169
3970.88 1110
3971.47 1011
3972.07 1042
3972.66 1029
3973.26 1030
3973.85 1040
3974.45 1006
3975.04 1038
3975.64 1001
3976.23 1091
3976.83 1178
3977.42 1094
3978.02 1220
3978.61 1229
3979.21 1177
3979.80 1138
3980.40 1136
3981.00 1071
3981.59 1107
3982.19 1047
3982.78 1032
3983.38 1045
3983.97 1076
3984.57 1038
3985.16 1020
3985.76 1039
3986.36 1048
3986.95 975
3987.55 1039
3988.14 1025
3988.74 1070
3989.34 995
3989.93 980
3990.53 1015
3991.12 1015
3991.72 1018
3992.32 1103
3992.91 1096
3993.51 1075
3994.10 1163
3994.70 1183
3995.30 1110
3995.89 1112
3996.49 1107
3997.09 1088
3997.68 1181
3998.28 1133
3998.88 1219
3999.47 1226
4000.07 1227
4000.67 1121
4001.26 1080
4001.86 1140
4002.46 1092
4003.06 1105
4003.65 1084
4004.25 1082
4004.85 1060
4005.44 1040
4006.04 1047
4006.64 1101
4007.24 1101
4007.83 1010
4008.43 964
4009.03 1010
4009.63 1003
4010.22 1044
4010.82 1029
4011.42 967
4012.02 1038
4012.61 1074
4013.21 992
4013.81 1037
4014.41 1037
4015.01 1100
4015.60 1073
4016.20 1165
4016.80 1253
4017.40 1252
4018.00 1232
4018.59 1215
4019.19 1272
4019.79 1206
4020.39 1200
4020.99 1209
4021.59 1183
4022.18 1145
4022.78 1139
4023.38 1056
4023.98 1035
4024.58 985
4025.18 1056
4025.78 1109
4026.37 1080
4026.97 1052
4027.57 1092
4028.17 1117
4028.77 1061
4029.37 1116
4029.97 1140
4030.57 1125
4031.17 1082
4031.76 1113
4032.36 1155
4032.96 1040
4033.56 1039
4034.16 1018
4034.76 1033
4035.36 1095
4035.96 1118
4036.56 1149
4037.16 1071
4037.76 1038
4038.36 1059
4038.96 1036
4039.56 1038
4040.16 997
4040.76 899
4041.36 951
4041.96 939
4042.56 953
4043.16 887
4043.76 893
4044.36 920
4044.96 867
4045.56 863
4046.16 893
4046.76 923
4047.36 896
4047.96 903
4048.56 896
4049.16 931
4049.76 908
4050.36 894
4050.96 928
4051.56 884
4052.16 868
4052.76 970
4053.36 966
4053.97 920
4054.57 902
4055.17 943
4055.77 882
4056.37 862
4056.97 908
4057.57 958
4058.17 958
4058.77 909
4059.37 927
4059.98 873
4060.58 856
4061.18 904
4061.78 921
4062.38 980
4062.98 983
4063.58 1024
4064.19 1002
4064.79 1074
4065.39 1161
4065.99 1094
4066.59 1057
4067.19 1063
4067.80 1070
4068.40 1075
4069.00 1028
4069.60 943
4070.20 959
4070.81 976
4071.41 955
4072.01 928
4072.61 843
4073.21 916
4073.82 940
4074.42 931
4075.02 923
4075.62 879
4076.23 861
4076.83 899
4077.43 872
4078.03 822
4078.64 831
4079.24 829
4079.84 861
4080.44 831
4081.05 825
4081.65 802
4082.25 872
4082.86 901
4083.46 878
4084.06 819
4084.67 822
4085.27 849
4085.87 808
4086.47 811
4087.08 802
4087.68 841
4088.28 835
4088.89 843
4089.49 841
4090.09 865
4090.70 882
4091.30 858
4091.91 825
4092.51 905
4093.11 900
4093.72 866
4094.32 910
4094.92 914
4095.53 893
4096.13 883
4096.74 891
4097.34 876
4097.94 928
4098.55 871
4099.15 851
4099.76 906
4100.36 880
4100.97 871
4101.57 868
4102.17 907
4102.78 939
4103.38 855
4103.99 864
4104.59 885
4105.20 930
4105.80 848
4106.41 808
4107.01 815
4107.62 845
4108.22 810
4108.82 892
4109.43 854
4110.03 861
4110.64 891
4111.24 880
4111.85 842
4112.45 841
4113.06 831
4113.67 790
4114.27 849
4114.88 816
4115.48 850
4116.09 866
4116.69 815
4117.30 841
4117.90 827
4118.51 832
4119.11 797
4119.72 823
4120.33 854
4120.93 891
4121.54 909
4122.14 828
4122.75 880
4123.35 836
4123.96 848
4124.57 800
4125.17 832
4125.78 832
4126.39 804
4126.99 896
4127.60 896
4128.20 897
4128.81 861
4129.42 903
4130.02 874
4130.63 871
4131.24 868
4131.84 877
4132.45 942
4133.06 1020
4133.66 998
4134.27 969
4134.88 1007
4135.48 983
4136.09 998
4136.70 984
4137.30 1018
4137.91 1063
4138.52 1130
4139.12 1007
4139.73 944
4140.34 989
4140.95 1022
4141.55 987
4142.16 1030
4142.77 1046
4143.38 995
4143.98 1005
4144.59 1016
4145.20 955
4145.81 908
4146.41 860
4147.02 846
4147.63 902
4148.24 872
4148.84 863
4149.45 877
4150.06 884
4150.67 886
4151.28 815
4151.88 820
4152.49 833
4153.10 807
4153.71 836
4154.32 842
4154.92 834
4155.53 923
4156.14 886
4156.75 794
4157.36 827
4157.97 838
4158.57 874
4159.18 954
4159.79 914
4160.40 865
4161.01 899
4161.62 872
4162.23 881
4162.84 881
4163.44 912
4164.05 876
4164.66 855
4165.27 913
4165.88 920
4166.49 939
4167.10 964
4167.71 920
4168.32 1005
4168.93 1030
4169.54 991
4170.15 1049
4170.75 1108
4171.36 1127
4171.97 1249
4172.58 1192
4173.19 1141
4173.80 1226
4174.41 1196
4175.02 1150
4175.63 1099
4176.24 1049
4176.85 989
4177.46 936
4178.07 927
4178.68 943
4179.29 912
4179.90 878
4180.51 886
4181.12 923
4181.73 871
4182.34 900
4182.95 893
4183.56 906
4184.17 913
4184.78 855
4185.39 865
4186.00 921
4186.61 860
4187.23 800
4187.84 884
4188.45 914
4189.06 850
4189.67 856
4190.28 891
4190.89 853
4191.50 881
4192.11 965
4192.72 929
4193.33 1024
4193.94 992
4194.56 1013
4195.17 963
4195.78 994
4196.39 964
4197.00 925
4197.61 1009
4198.22 948
4198.84 955
4199.45 959
4200.06 888
4200.67 929
4201.28 909
4201.89 885
4202.50 918
4203.12 883
4203.73 872
4204.34 866
4204.95 877
4205.56 881
4206.18 920
4206.79 890
4207.40 940
4208.01 944
4208.62 925
4209.24 1000
4209.85 1005
4210.46 921
4211.07 1010
4211.69 1013
4212.30 1034
4212.91 1054
4213.52 1020
4214.14 1029
4214.75 1029
4215.36 1101
4215.97 1053
4216.59 1090
4217.20 1022
4217.81 1047
4218.43 1029
4219.04 1111
4219.65 1238
4220.26 1246
4220.88 1253
4221.49 1258
4222.10 1351
4222.72 1446
4223.33 1451
4223.94 1396
4224.56 1466
4225.17 1473
4225.78 1485
4226.40 1567
4227.01 1570
4227.62 1616
4228.24 1793
4228.85 1841
4229.46 1704
4230.08 1758
4230.69 1672
4231.31 1536
4231.92 1434
4232.53 1303
4233.15 1250
4233.76 1191
4234.38 1182
4234.99 1142
4235.60 1190
4236.22 1153
4236.83 1077
4237.45 1158
4238.06 1114
4238.68 1087
4239.29 1072
4239.90 1074
4240.52 984
4241.13 1085
4241.75 1158
4242.36 1143
4242.98 1131
4243.59 1118
4244.21 1155
4244.82 1178
4245.44 1124
4246.05 1096
4246.67 1121
4247.28 1027
4247.90 1012
4248.51 1035
4249.13 1043
4249.74 1041
4250.36 1087
4250.97 1092
4251.59 1061
4252.20 999
4252.82 1141
4253.43 1149
4254.05 1021
4254.66 994
4255.28 1049
4255.89 1048
4256.51 1095
4257.13 1069
4257.74 1112
4258.36 1130
4258.97 1129
4259.59 1123
4260.21 1084
4260.82 1203
4261.44 1197
4262.05 1255
4262.67 1378
4263.29 1444
4263.90 1528
4264.52 1390
4265.13 1443
4265.75 1404
4266.37 1354
4266.98 1248
4267.60 1205
4268.22 1159
4268.83 1127
4269.45 1198
4270.07 1093
4270.68 1155
4271.30 1037
4271.92 1089
4272.53 1070
4273.15 1073
4273.77 1097
4274.38 1138
4275.00 1122
4275.62 1171
4276.23 1200
4276.85 1200
4277.47 1255
4278.09 1158
4278.70 1168
4279.32 1191
4279.94 1170
4280.56 1105
4281.17 1138
4281.79 1019
4282.41 1061
4283.03 1039
4283.64 1051
4284.26 981
4284.88 906
4285.50 990
4286.11 1008
4286.73 985
4287.35 945
4287.97 926
4288.59 918
4289.20 936
4289.82 924
4290.44 975
4291.06 927
4291.68 942
4292.29 940
4292.91 957
4293.53 911
4294.15 882
4294.77 987
4295.39 936
4296.00 935
4296.62 945
4297.24 927
4297.86 937
4298.48 989
4299.10 941
4299.72 937
4300.33 904
4300.95 908
4301.57 964
4302.19 980
4302.81 943
4303.43 917
4304.05 983
4304.67 1038
4305.29 1046
4305.91 1015
4306.53 963
4307.14 979
4307.76 946
4308.38 958
4309.00 982
4309.62 991
4310.24 990
4310.86 987
4311.48 1018
4312.10 1003
4312.72 1020
4313.34 1015
4313.96 1047
4314.58 1045
4315.20 1089
4315.82 1022
4316.44 1072
4317.06 1081
4317.68 1094
4318.30 1106
4318.92 1049
4319.54 1084
4320.16 1074
4320.78 1055
4321.40 1048
4322.02 1153
4322.64 1147
4323.26 1165
4323.88 1179
4324.50 1191
4325.12 1168
4325.74 1206
4326.36 1257
4326.99 1264
4327.61 1249
4328.23 1259
4328.85 1340
4329.47 1325
4330.09 1396
4330.71 1465
4331.33 1609
4331.95 1706
4332.57 1889
4333.19 1830
4333.82 1909
4334.44 2068
4335.06 2139
4335.68 2096
4336.30 2197
4336.92 2346
4337.54 2374
4338.17 2378
4338.79 2414
4339.41 2430
4340.03 2298
4340.65 2040
4341.27 1947
4341.90 1854
4342.52 1800
4343.14 1858
4343.76 1936
4344.38 2074
4345.01 2340
4345.63 2609
4346.25 2963
4346.87 3326
4347.49 3511
4348.12 3440
4348.74 3372
4349.36 3023
4349.98 2711
4350.61 2398
4351.23 2222
4351.85 2076
4352.47 1928
4353.10 1794
4353.72 1703
4354.34 1616
4354.96 1479
4355.59 1430
4356.21 1379
4356.83 1424
4357.46 1389
4358.08 1398
4358.70 1358
4359.32 1371
4359.95 1361
4360.57 1368
4361.19 1404
4361.82 1379
4362.44 1259
4363.06 1279
4363.69 1296
4364.31 1286
4364.93 1327
4365.56 1256
4366.18 1234
4366.80 1251
4367.43 1294
4368.05 1292
4368.67 1151
4369.30 1193
4369.92 1203
4370.55 1216
4371.17 1230
4371.79 1175
4372.42 1129
4373.04 1148
4373.67 1168
4374.29 1107
4374.91 1126
4375.54 1133
4376.16 1105
4376.79 1152
4377.41 1219
4378.04 1214
4378.66 1288
4379.28 1240
4379.91 1325
4380.53 1392
4381.16 1351
4381.78 1348
4382.41 1390
4383.03 1312
4383.66 1254
4384.28 1250
4384.91 1291
4385.53 1273
4386.16 1290
4386.78 1318
4387.41 1326
4388.03 1387
4388.66 1437
4389.28 1403
4389.91 1533
4390.53 1586
4391.16 1684
4391.78 1661
4392.41 1714
4393.03 1703
4393.66 1707
4394.28 1701
4394.91 1579
4395.54 1417
4396.16 1399
4396.79 1401
4397.41 1342
4398.04 1300
4398.66 1275
4399.29 1190
4399.92 1229
4400.54 1213
4401.17 1209
4401.79 1193
4402.42 1182
4403.05 1205
4403.67 1146
4404.30 1209
4404.93 1144
4405.55 1129
4406.18 1110
4406.80 1166
4407.43 1145
4408.06 1189
4408.68 1216
4409.31 1122
4409.94 1150
4410.56 1138
4411.19 1103
4411.82 1185
4412.44 1132
4413.07 1136
4413.70 1078
4414.33 1062
4414.95 1024
4415.58 1016
4416.21 1030
4416.83 1085
4417.46 1024
4418.09 1015
4418.72 993
4419.34 950
4419.97 901
4420.60 953
4421.22 996
4421.85 1034
4422.48 979
4423.11 979
4423.73 935
4424.36 974
4424.99 929
4425.62 1000
4426.25 926
4426.87 913
4427.50 1007
4428.13 966
4428.76 885
4429.39 950
4430.01 917
4430.64 924
4431.27 951
4431.90 1057
4432.53 957
4433.15 927
4433.78 955
4434.41 941
4435.04 955
4435.67 952
4436.30 962
4436.93 957
4437.55 985
4438.18 976
4438.81 924
4439.44 953
4440.07 896
4440.70 970
4441.33 971
4441.96 938
4442.58 872
4443.21 949
4443.84 898
4444.47 972
4445.10 938
4445.73 946
4446.36 1063
4446.99 1039
4447.62 1030
4448.25 1025
4448.88 1010
4449.51 1018
4450.14 994
4450.76 906
4451.39 896
4452.02 920
4452.65 905
4453.28 915
4453.91 975
4454.54 1033
4455.17 1090
4455.80 1105
4456.43 1103
4457.06 1199
4457.69 1151
4458.32 1100
4458.95 1047
4459.58 1094
4460.21 1014
4460.84 1049
4461.47 990
4462.10 939
4462.73 944
4463.36 942
4464.00 860
4464.63 890
4465.26 899
4465.89 927
4466.52 907
4467.15 882
4467.78 924
4468.41 922
4469.04 940
4469.67 892
4470.30 901
4470.93 879
4471.56 874
4472.20 901
4472.83 882
4473.46 901
4474.09 899
4474.72 837
4475.35 842
4475.98 804
4476.61 863
4477.25 855
4477.88 910
4478.51 866
4479.14 878
4479.77 878
4480.40 876
4481.03 924
4481.67 964
4482.30 928
4482.93 908
4483.56 909
4484.19 925
4484.83 927
4485.46 984
4486.09 990
4486.72 983
4487.35 1037
4487.99 963
4488.62 949
4489.25 955
4489.88 1000
4490.52 1068
4491.15 1009
4491.78 1084
4492.41 1056
4493.05 973
4493.68 991
4494.31 882
4494.94 955
4495.58 957
4496.21 944
4496.84 976
4497.47 980
4498.11 1012
4498.74 1007
4499.37 1015
4500.01 1045
4500.64 1069
4501.27 1087
4501.91 1167
4502.54 1197
4503.17 1247
4503.80 1226
4504.44 1245
4505.07 1237
4505.71 1161
4506.34 1192
4506.97 1074
4507.61 1076
4508.24 1084
4508.87 1033
4509.51 1085
4510.14 1077
4510.77 995
4511.41 995
4512.04 1061
4512.68 1076
4513.31 1078
4513.94 1017
4514.58 972
4515.21 961
4515.85 955
4516.48 982
4517.11 928
4517.75 938
4518.38 963
4519.02 898
4519.65 928
4520.29 949
4520.92 940
4521.55 948
4522.19 921
4522.82 972
4523.46 975
4524.09 1021
4524.73 944
4525.36 1002
4526.00 1085
4526.63 1077
4527.27 1063
4527.90 1117
4528.54 1268
4529.17 1426
4529.81 1613
4530.44 1799
4531.08 1943
4531.71 2106
4532.35 2254
4532.98 2183
4533.62 2183
4534.25 2082
4534.89 1834
4535.53 1659
4536.16 1528
4536.80 1448
4537.43 1327
4538.07 1173
4538.70 1061
4539.34 990
4539.98 1033
4540.61 1001
4541.25 978
4541.88 927
4542.52 903
4543.16 959
4543.79 913
4544.43 887
4545.06 918
4545.70 914
4546.34 883
4546.97 881
4547.61 896
4548.25 858
4548.88 872
4549.52 911
4550.15 892
4550.79 916
4551.43 897
4552.06 884
4552.70 848
4553.34 835
4553.97 911
4554.61 860
4555.25 881
4555.89 904
4556.52 920
4557.16 911
4557.80 936
4558.43 912
4559.07 908
4559.71 871
4560.35 870
4560.98 923
4561.62 942
4562.26 900
4562.89 940
4563.53 933
4564.17 916
4564.81 856
4565.44 933
4566.08 898
4566.72 969
4567.36 1023
4568.00 1035
4568.63 1030
4569.27 1105
4569.91 1081
4570.55 1029
4571.19 1008
4571.82 927
4572.46 985
4573.10 962
4573.74 950
4574.38 922
4575.01 1001
4575.65 980
4576.29 863
4576.93 880
4577.57 923
4578.21 941
4578.84 870
4579.48 846
4580.12 850
4580.76 895
4581.40 900
4582.04 910
4582.68 888
4583.32 947
4583.95 979
4584.59 923
4585.23 1000
4585.87 1050
4586.51 1133
4587.15 1107
4587.79 1189
4588.43 1257
4589.07 1281
4589.71 1211
4590.35 1181
4590.99 1207
4591.62 1278
4592.26 1210
4592.90 1241
4593.54 1283
4594.18 1215
4594.82 1181
4595.46 1149
4596.10 1082
4596.74 1142
4597.38 1068
4598.02 1014
4598.66 997
4599.30 997
4599.94 982
4600.58 943
4601.22 939
4601.86 959
4602.50 934
4603.14 991
4603.78 914
4604.42 923
4605.06 941
4605.70 988
4606.34 954
4606.98 978
4607.62 963
4608.27 1008
4608.91 964
4609.55 885
4610.19 975
4610.83 984
4611.47 978
4612.11 982
4612.75 929
4613.39 941
4614.03 1027
4614.67 916
4615.31 945
4615.96 990
4616.60 957
4617.24 958
4617.88 990
4618.52 969
4619.16 960
4619.80 930
4620.44 915
4621.09 851
4621.73 881
4622.37 914
4623.01 892
4623.65 888
4624.29 827
4624.94 886
4625.58 839
4626.22 855
4626.86 849
4627.50 926
4628.15 924
4628.79 870
4629.43 967
4630.07 932
4630.71 970
4631.36 1016
4632.00 1036
4632.64 1070
4633.28 1064
4633.93 1058
4634.57 1107
4635.21 1147
4635.85 1102
4636.50 1146
4637.14 1228
4637.78 1248
4638.42 1246
4639.07 1146
4639.71 1146
4640.35 1148
4640.99 1103
4641.64 1094
4642.28 1053
4642.92 1068
4643.57 1048
4644.21 1025
4644.85 988
4645.50 967
4646.14 927
4646.78 954
4647.43 975
4648.07 975
4648.71 1041
4649.36 1115
4650.00 1102
4650.64 1158
4651.29 1254
4651.93 1341
4652.57 1256
4653.22 1394
4653.86 1299
4654.50 1318
4655.15 1291
4655.79 1291
4656.44 1241
4657.08 1170
4657.72 1040
4658.37 985
4659.01 959
4659.66 944
4660.30 899
4660.94 881
4661.59 857
4662.23 889
4662.88 863
4663.52 831
4664.17 872
4664.81 824
4665.46 843
4666.10 819
4666.74 801
4667.39 822
4668.03 773
4668.68 791
4669.32 836
4669.97 803
4670.61 835
4671.26 841
4671.90 829
4672.55 794
4673.19 824
4673.84 800
4674.48 816
4675.13 824
4675.77 893
4676.42 833
4677.07 832
4677.71 844
4678.36 910
4679.00 903
4679.65 884
4680.29 858
4680.94 846
4681.58 876
4682.23 852
4682.88 895
4683.52 884
4684.17 913
4684.81 896
4685.46 885
4686.10 928
4686.75 980
4687.40 947
4688.04 960
4688.69 911
4689.34 906
4689.98 922
4690.63 987
4691.27 998
4691.92 1005
4692.57 1041
4693.21 1044
4693.86 1045
4694.51 1055
4695.15 1024
4695.80 1068
4696.45 1091
4697.09 1091
4697.74 1069
4698.39 1152
4699.03 1109
4699.68 1173
4700.33 1185
4700.97 1238
4701.62 1126
4702.27 1161
4702.92 1145
4703.56 1095
4704.21 981
4704.86 988
4705.50 939
4706.15 943
4706.80 944
4707.45 915
4708.09 894
4708.74 875
4709.39 974
4710.04 1002
4710.68 980
4711.33 899
4711.98 1002
4712.63 964
4713.28 1012
4713.92 1061
4714.57 1023
4715.22 1018
4715.87 987
4716.52 1036
4717.16 944
4717.81 1007
4718.46 982
4719.11 962
4719.76 992
4720.41 955
4721.05 1068
4721.70 1108
4722.35 1085
4723.00 1075
4723.65 1060
4724.30 1064
4724.94 1062
4725.59 1024
4726.24 986
4726.89 1014
4727.54 1101
4728.19 1092
4728.84 1112
4729.49 1037
4730.14 1064
4730.78 992
4731.43 975
4732.08 993
4732.73 983
4733.38 908
4734.03 914
4734.68 881
4735.33 887
4735.98 867
4736.63 861
4737.28 915
4737.93 914
4738.58 952
4739.23 981
4739.88 1038
4740.53 1025
4741.18 1082
4741.83 1044
4742.47 1060
4743.12 1055
4743.77 1011
4744.42 1001
4745.07 1024
4745.72 1011
4746.37 963
4747.03 964
4747.68 942
4748.33 939
4748.98 965
4749.63 984
4750.28 994
4750.93 1006
4751.58 1013
4752.23 1088
4752.88 1061
4753.53 1064
4754.18 1046
4754.83 1098
4755.48 1066
4756.13 1060
4756.78 951
4757.43 964
4758.08 1013
4758.74 1043
4759.39 1075
4760.04 1051
4760.69 1096
4761.34 1111
4761.99 1149
4762.64 1090
4763.29 1038
4763.94 1107
4764.60 1055
4765.25 997
4765.90 1063
4766.55 1022
4767.20 994
4767.85 970
4768.51 929
4769.16 998
4769.81 1069
4770.46 1059
4771.11 1021
4771.76 970
4772.42 938
4773.07 974
4773.72 1046
4774.37 1052
4775.02 986
4775.68 951
4776.33 1034
4776.98 1037
4777.63 939
4778.29 936
4778.94 981
4779.59 961
4780.24 970
4780.89 944
4781.55 965
4782.20 1020
4782.85 1001
4783.51 956
4784.16 938
4784.81 992
4785.46 1045
4786.12 1066
4786.77 1019
4787.42 977
4788.08 1024
4788.73 1111
4789.38 1060
4790.03 1122
4790.69 1046
4791.34 1080
4791.99 1088
4792.65 1101
4793.30 1132
4793.95 1081
4794.61 1115
4795.26 1098
4795.91 1142
4796.57 1075
4797.22 1097
4797.87 1076
4798.53 1108
4799.18 1131
4799.84 1227
4800.49 1231
4801.14 1255
4801.80 1335
4802.45 1374
4803.11 1349
4803.76 1326
4804.41 1204
4805.07 1227
4805.72 1261
4806.38 1172
4807.03 1173
4807.68 1167
4808.34 1209
4808.99 1151
4809.65 1130
4810.30 1151
4810.96 1071
4811.61 1159
4812.27 1175
4812.92 1195
4813.58 1157
4814.23 1209
4814.89 1186
4815.54 1188
4816.19 1239
4816.85 1351
4817.50 1291
4818.16 1238
4818.81 1332
4819.47 1411
4820.13 1431
4820.78 1390
4821.44 1521
4822.09 1625
4822.75 1709
4823.40 1685
4824.06 1695
4824.71 1633
4825.37 1583
4826.02 1507
4826.68 1592
4827.33 1473
4827.99 1409
4828.65 1354
4829.30 1461
4829.96 1440
4830.61 1414
4831.27 1453
4831.93 1414
4832.58 1403
4833.24 1464
4833.89 1456
4834.55 1410
4835.21 1490
4835.86 1596
4836.52 1674
4837.17 1765
4837.83 1732
4838.49 1625
4839.14 1600
4839.80 1677
4840.46 1687
4841.11 1675
4841.77 1646
4842.43 1728
4843.08 1726
4843.74 1726
4844.40 1649
4845.05 1687
4845.71 1719
4846.37 1738
4847.02 1687
4847.68 1828
4848.34 1890
4849.00 2037
4849.65 2134
4850.31 2416
4850.97 2533
4851.62 2612
4852.28 2492
4852.94 2238
4853.60 2286
4854.25 2223
4854.91 2134
4855.57 2141
4856.23 2255
4856.88 2413
4857.54 2463
4858.20 2676
4858.86 2785
4859.52 2735
4860.17 2596
4860.83 2427
4861.49 2337
4862.15 2189
4862.81 2013
4863.46 1982
4864.12 1815
4864.78 1870
4865.44 1962
4866.10 1992
4866.75 1981
4867.41 2011
4868.07 1974
4868.73 1932
4869.39 1856
4870.05 1835
4870.71 1735
4871.36 1670
4872.02 1746
4872.68 1716
4873.34 1688
4874.00 1666
4874.66 1628
4875.32 1579
4875.98 1587
4876.63 1577
4877.29 1587
4877.95 1594
4878.61 1646
4879.27 1675
4879.93 1690
4880.59 1647
4881.25 1656
4881.91 1637
4882.57 1599
4883.23 1581
4883.89 1501
4884.55 1378
4885.21 1419
4885.87 1365
4886.52 1390
4887.18 1439
4887.84 1495
4888.50 1355
4889.16 1325
4889.82 1344
4890.48 1430
4891.14 1397
4891.80 1413
4892.46 1336
4893.12 1378
4893.78 1386
4894.44 1343
4895.10 1291
4895.76 1241
4896.42 1210
4897.09 1198
4897.75 1183
4898.41 1307
4899.07 1356
4899.73 1331
4900.39 1304
4901.05 1368
4901.71 1325
4902.37 1233
4903.03 1347
4903.69 1292
4904.35 1147
4905.01 1221
4905.67 1175
4906.33 1134
4907.00 1115
4907.66 1113
4908.32 1144
4908.98 1140
4909.64 1124
4910.30 1115
4910.96 1085
4911.62 1117
4912.29 1094
4912.95 1081
4913.61 1042
4914.27 1037
4914.93 990
4915.59 1006
4916.26 1081
4916.92 1036
4917.58 987
4918.24 1013
4918.90 1002
4919.56 1048
4920.23 1019
4920.89 1007
4921.55 976
4922.21 1003
4922.87 994
4923.54 1036
4924.20 1042
4924.86 997
4925.52 1023
4926.19 1066
4926.85 993
4927.51 1041
4928.17 1065
4928.84 1010
4929.50 1017
4930.16 1064
4930.82 1036
4931.49 1028
4932.15 1026
4932.81 983
4933.47 915
4934.14 986
4934.80 962
4935.46 918
4936.13 972
4936.79 987
4937.45 973
4938.11 951
4938.78 969
4939.44 979
4940.10 973
4940.77 911
4941.43 912
4942.09 813
4942.76 902
4943.42 952
4944.08 950
4944.75 887
4945.41 896
4946.08 929
4946.74 912
4947.40 942
4948.07 947
4948.73 870
4949.39 870
4950.06 936
4950.72 904
4951.39 942
4952.05 962
4952.71 985
4953.38 960
4954.04 882
4954.71 872
4955.37 949
4956.04 910
4956.70 887
4957.36 926
4958.03 938
4958.69 990
4959.36 1056
4960.02 1049
4960.69 1065
4961.35 1154
4962.02 1229
4962.68 1274
4963.35 1272
4964.01 1395
4964.68 1266
4965.34 1299
4966.01 1224
4966.67 1148
4967.34 1117
4968.00 1028
4968.67 1026
4969.33 1064
4970.00 946
4970.66 939
4971.33 902
4971.99 946
4972.66 953
4973.32 963
4973.99 1008
4974.66 998
4975.32 1040
4975.99 1037
4976.65 1012
4977.32 1116
4977.98 1044
4978.65 986
4979.32 983
4979.98 1081
4980.65 998
4981.31 942
4981.98 879
4982.65 916
4983.31 878
4983.98 887
4984.64 889
4985.31 930
4985.98 831
4986.64 860
4987.31 924
4987.98 949
4988.64 969
4989.31 907
4989.98 854
4990.64 839
4991.31 873
4991.98 903
4992.64 863
4993.31 874
4993.98 915
4994.64 931
4995.31 856
4995.98 818
4996.64 906
4997.31 872
4997.98 849
4998.65 857
4999.31 875
4999.98 809
5000.65 812
5001.31 816
5001.98 837
5002.65 790
5003.32 844
5003.98 821
5004.65 825
5005.32 858
5005.99 874
5006.66 867
5007.32 910
5007.99 961
5008.66 882
5009.33 890
5009.99 912
5010.66 840
5011.33 957
5012.00 900
5012.67 868
5013.33 869
5014.00 850
5014.67 888
5015.34 884
5016.01 848
5016.68 864
5017.34 843
5018.01 800
5018.68 857
5019.35 862
5020.02 800
5020.69 876
5021.36 905
5022.02 897
5022.69 945
5023.36 979
5024.03 963
5024.70 989
5025.37 931
5026.04 928
5026.71 896
5027.38 886
5028.05 863
5028.71 870
5029.38 771
5030.05 786
5030.72 820
5031.39 794
5032.06 817
5032.73 758
5033.40 804
5034.07 826
5034.74 751
5035.41 795
5036.08 774
5036.75 763
5037.42 784
5038.09 730
5038.76 801
5039.43 787
5040.10 793
5040.77 820
5041.44 785
5042.11 796
5042.78 844
5043.45 914
5044.12 876
5044.79 855
5045.46 822
5046.13 810
5046.80 866
5047.47 843
5048.14 829
5048.81 856
5049.48 881
5050.15 884
5050.82 779
5051.49 814
5052.16 812
5052.83 729
5053.51 749
5054.18 772
5054.85 793
5055.52 810
5056.19 798
5056.86 806
5057.53 740
5058.20 794
5058.87 793
5059.55 707
5060.22 743
5060.89 781
5061.56 780
5062.23 765
5062.90 787
5063.57 851
5064.25 791
5064.92 765
5065.59 799
5066.26 791
5066.93 768
5067.60 813
5068.28 848
5068.95 819
5069.62 758
5070.29 810
5070.96 751
5071.64 758
5072.31 756
5072.98 786
5073.65 791
5074.32 784
5075.00 768
5075.67 847
5076.34 797
5077.01 825
5077.69 840
5078.36 834
5079.03 819
5079.70 836
5080.38 851
5081.05 848
5081.72 825
5082.39 861
5083.07 904
5083.74 921
5084.41 847
5085.09 839
5085.76 812
5086.43 850
5087.10 831
5087.78 862
5088.45 882
5089.12 878
5089.80 941
5090.47 931
5091.14 953
5091.82 1010
5092.49 997
5093.16 961
5093.84 1008
5094.51 959
5095.18 892
5095.86 847
5096.53 896
5097.21 893
5097.88 834
5098.55 844
5099.23 817
5099.90 800
5100.57 880
5101.25 796
5101.92 875
5102.60 920
5103.27 882
5103.95 906
5104.62 1016
5105.29 916
5105.97 917
5106.64 835
5107.32 867
5107.99 822
5108.67 814
5109.34 820
5110.01 816
5110.69 832
5111.36 797
5112.04 819
5112.71 816
5113.39 774
5114.06 858
5114.74 851
5115.41 846
5116.09 875
5116.76 950
5117.44 915
5118.11 940
5118.79 1063
5119.46 1140
5120.14 1155
5120.81 1226
5121.49 1157
5122.16 1067
5122.84 1059
5123.52 1078
5124.19 1027
5124.87 943
5125.54 924
5126.22 926
5126.89 836
5127.57 874
5128.24 845
5128.92 863
5129.60 899
5130.27 786
5130.95 839
5131.62 807
5132.30 827
5132.98 819
5133.65 837
5134.33 859
5135.01 862
5135.68 878
5136.36 845
5137.03 872
5137.71 832
5138.39 858
5139.06 857
5139.74 876
5140.42 845
5141.09 786
5141.77 786
5142.45 766
5143.12 781
5143.80 705
5144.48 724
5145.15 736
5145.83 861
5146.51 819
5147.18 727
5147.86 760
5148.54 748
5149.22 785
5149.89 812
5150.57 785
5151.25 761
5151.93 790
5152.60 816
5153.28 785
5153.96 820
5154.63 820
5155.31 824
5155.99 826
5156.67 806
5157.35 778
5158.02 808
5158.70 832
5159.38 837
5160.06 804
5160.73 835
5161.41 790
5162.09 768
5162.77 787
5163.45 856
5164.12 767
5164.80 814
5165.48 782
5166.16 808
5166.84 794
5167.52 817
5168.19 901
5168.87 845
5169.55 794
5170.23 783
5170.91 777
5171.59 752
5172.27 717
5172.94 746
5173.62 726
5174.30 745
5174.98 747
5175.66 768
5176.34 750
5177.02 721
5177.70 723
5178.38 732
5179.06 752
5179.73 754
5180.41 713
5181.09 736
5181.77 757
5182.45 714
5183.13 721
5183.81 783
5184.49 766
5185.17 729
5185.85 749
5186.53 730
5187.21 754
5187.89 703
5188.57 721
5189.25 717
5189.93 734
5190.61 706
5191.29 739
5191.97 755
5192.65 758
5193.33 729
5194.01 752
5194.69 715
5195.37 696
5196.05 700
5196.73 731
5197.41 752
5198.09 750
5198.77 741
5199.45 756
5200.13 786
5200.81 824
5201.49 748
5202.17 741
5202.85 789
5203.53 782
5204.21 750
5204.89 717
5205.58 708
5206.26 737
5206.94 743
5207.62 709
5208.30 790
5208.98 788
5209.66 814
5210.34 831
5211.02 735
5211.71 752
5212.39 786
5213.07 839
5213.75 883
5214.43 879
5215.11 945
5215.79 869
5216.48 838
5217.16 883
5217.84 887
5218.52 861
5219.20 854
5219.88 900
5220.57 812
5221.25 886
5221.93 909
5222.61 852
5223.29 892
5223.98 971
5224.66 913
5225.34 889
5226.02 834
5226.70 840
5227.39 829
5228.07 790
5228.75 845
5229.43 812
5230.12 809
5230.80 800
5231.48 799
5232.16 804
5232.85 880
5233.53 915
5234.21 886
5234.89 873
5235.58 822
5236.26 825
5236.94 909
5237.63 876
5238.31 848
5238.99 876
5239.67 876
5240.36 904
5241.04 906
5241.72 888
5242.41 921
5243.09 921
5243.77 903
5244.46 912
5245.14 899
5245.82 875
5246.51 849
5247.19 882
5247.88 849
5248.56 912
5249.24 882
5249.93 839
5250.61 878
5251.29 845
5251.98 861
5252.66 895
5253.35 905
5254.03 846
5254.71 850
5255.40 861
5256.08 835
5256.77 833
5257.45 908
5258.14 861
5258.82 915
5259.50 866
5260.19 870
5260.87 889
5261.56 908
5262.24 928
5262.93 994
5263.61 981
5264.30 1016
5264.98 1001
5265.67 978
5266.35 928
5267.03 887
5267.72 961
5268.40 929
5269.09 854
5269.77 904
5270.46 900
5271.14 892
5271.83 888
5272.52 889
5273.20 818
5273.89 798
5274.57 857
5275.26 875
5275.94 818
5276.63 889
5277.31 894
5278.00 898
5278.68 855
5279.37 891
5280.06 880
5280.74 892
5281.43 883
5282.11 926
5282.80 870
5283.48 872
5284.17 951
5284.86 919
5285.54 925
5286.23 906
5286.92 823
5287.60 865
5288.29 888
5288.97 820
5289.66 836
5290.35 787
5291.03 899
5291.72 840
5292.41 839
5293.09 882
5293.78 910
5294.47 935
5295.15 865
5295.84 927
5296.53 895
5297.21 939
5297.90 944
5298.59 927
5299.27 1005
5299.96 991
5300.65 1061
5301.33 1141
5302.02 1084
5302.71 1053
5303.40 1116
5304.08 1103
5304.77 1191
5305.46 1280
5306.15 1329
5306.83 1263
5307.52 1256
5308.21 1266
5308.90 1244
5309.58 1242
5310.27 1227
5310.96 1210
5311.65 1294
5312.33 1339
5313.02 1358
5313.71 1372
5314.40 1436
5315.09 1483
5315.77 1451
5316.46 1473
5317.15 1412
5317.84 1327
5318.53 1344
5319.21 1373
5319.90 1275
5320.59 1261
5321.28 1279
5321.97 1280
5322.66 1229
5323.35 1129
5324.03 1144
5324.72 1098
5325.41 1094
5326.10 1025
5326.79 1006
5327.48 1000
5328.17 1026
5328.86 975
5329.54 934
5330.23 958
5330.92 915
5331.61 954
5332.30 851
5332.99 916
5333.68 940
5334.37 988
5335.06 1006
5335.75 1019
5336.44 970
5337.12 964
5337.81 895
5338.50 897
5339.19 954
5339.88 992
5340.57 975
5341.26 1039
5341.95 1033
5342.64 997
5343.33 953
5344.02 993
5344.71 1022
5345.40 1003
5346.09 1065
5346.78 1130
5347.47 1168
5348.16 1233
5348.85 1411
5349.54 1538
5350.23 1633
5350.92 1723
5351.61 1789
5352.30 1790
5352.99 1862
5353.68 1706
5354.37 1623
5355.07 1550
5355.76 1403
5356.45 1290
5357.14 1169
5357.83 1054
5358.52 994
5359.21 936
5359.90 977
5360.59 942
5361.28 941
5361.97 941
5362.66 967
5363.36 902
5364.05 900
5364.74 916
5365.43 910
5366.12 831
5366.81 824
5367.50 844
5368.19 826
5368.89 829
5369.58 871
5370.27 838
5370.96 843
5371.65 848
5372.34 876
5373.04 854
5373.73 848
5374.42 870
5375.11 834
5375.80 791
5376.49 815
5377.19 858
5377.88 833
5378.57 864
5379.26 887
5379.96 912
5380.65 876
5381.34 871
5382.03 868
5382.72 900
5383.42 887
5384.11 889
5384.80 894
5385.49 910
5386.19 915
5386.88 816
5387.57 893
5388.26 901
5388.96 986
5389.65 972
5390.34 992
5391.04 997
5391.73 964
5392.42 939
5393.12 968
5393.81 946
5394.50 943
5395.19 914
5395.89 997
5396.58 920
5397.27 899
5397.97 972
5398.66 943
5399.35 943
5400.05 904
5400.74 923
5401.43 942
5402.13 879
5402.82 873
5403.52 913
5404.21 837
5404.90 859
5405.60 875
5406.29 952
5406.98 915
5407.68 889
5408.37 911
5409.07 903
5409.76 900
5410.45 874
5411.15 889
5411.84 869
5412.54 843
5413.23 877
5413.93 928
5414.62 843
5415.32 888
5416.01 944
5416.70 967
5417.40 995
5418.09 897
5418.79 933
5419.48 908
5420.18 934
5420.87 957
5421.57 949
5422.26 981
5422.96 945
5423.65 947
5424.35 935
5425.04 989
5425.74 967
5426.43 984
5427.13 1013
5427.82 965
5428.52 935
5429.21 946
5429.91 944
5430.60 942
5431.30 963
5432.00 986
5432.69 1007
5433.39 962
5434.08 974
5434.78 1011
5435.47 965
5436.17 971
5436.86 1046
5437.56 993
5438.26 958
5438.95 978
5439.65 1031
5440.34 1027
5441.04 992
5441.74 1010
5442.43 1046
5443.13 1029
5443.83 1037
5444.52 1083
5445.22 1145
5445.91 1282
5446.61 1387
5447.31 1454
5448.00 1538
5448.70 1559
5449.40 1643
5450.09 1681
5450.79 1603
5451.49 1497
5452.18 1413
5452.88 1404
5453.58 1258
5454.27 1264
5454.97 1230
5455.67 1161
5456.37 1138
5457.06 1110
5457.76 1073
5458.46 1106
5459.15 1109
5459.85 1164
5460.55 1134
5461.25 1141
5461.94 1179
5462.64 1171
5463.34 1251
5464.04 1177
5464.73 1204
5465.43 1200
5466.13 1204
5466.83 1229
5467.53 1224
5468.22 1160
5468.92 1213
5469.62 1220
5470.32 1214
5471.01 1267
5471.71 1296
5472.41 1333
5473.11 1273
5473.81 1282
5474.51 1373
5475.20 1357
5475.90 1422
5476.60 1423
5477.30 1465
5478.00 1521
5478.70 1626
5479.39 1977
5480.09 2307
5480.79 2569
5481.49 2644
5482.19 2599
5482.89 2461
5483.59 2257
5484.29 2111
5484.98 1884
5485.68 1822
5486.38 1770
5487.08 1730
5487.78 1610
5488.48 1514
5489.18 1623
5489.88 1573
5490.58 1677
5491.28 1653
5491.98 1708
5492.68 1751
5493.37 1764
5494.07 1771
5494.77 1789
5495.47 1739
5496.17 1870
5496.87 1840
5497.57 1901
5498.27 2000
5498.97 2273
5499.67 2642
5500.37 3080
5501.07 3594
5501.77 3967
5502.47 4068
5503.17 3861
5503.87 3475
5504.57 3136
5505.27 2533
5505.97 2201
5506.67 1947
5507.37 1845
5508.07 1682
5508.77 1631
5509.47 1592
5510.17 1577
5510.87 1486
5511.58 1570
5512.28 1586
5512.98 1537
5513.68 1527
5514.38 1570
5515.08 1575
5515.78 1538
5516.48 1441
5517.18 1517
5517.88 1500
5518.58 1524
5519.28 1541
5519.99 1508
5520.69 1483
5521.39 1551
5522.09 1454
5522.79 1461
5523.49 1401
5524.19 1368
5524.90 1290
5525.60 1224
5526.30 1144
5527.00 1141
5527.70 1115
5528.40 1104
5529.10 1120
5529.81 1133
5530.51 1205
5531.21 1167
5531.91 1261
5532.61 1244
5533.32 1265
5534.02 1283
5534.72 1294
5535.42 1225
5536.12 1207
5536.83 1131
5537.53 1214
5538.23 1184
5538.93 1254
5539.64 1301
5540.34 1245
5541.04 1284
5541.74 1178
5542.45 1196
5543.15 1175
5543.85 1117
5544.55 1028
5545.26 1116
5545.96 1093
5546.66 1102
5547.36 1089
5548.07 1110
5548.77 1103
5549.47 1077
5550.18 1029
5550.88 1032
5551.58 1107
5552.29 1088
5552.99 1107
5553.69 1080
5554.40 1023
5555.10 960
5555.80 1017
5556.51 1020
5557.21 996
5557.91 1005
5558.62 1034
5559.32 994
5560.02 1001
5560.73 1041
5561.43 1083
5562.14 1043
5562.84 1034
5563.54 1125
5564.25 1154
5564.95 1126
5565.65 1099
5566.36 1177
5567.06 1110
5567.77 1084
5568.47 1088
5569.18 1090
5569.88 1025
5570.58 1040
5571.29 1025
5571.99 1039
5572.70 957
5573.40 1053
5574.11 1007
5574.81 1031
5575.52 1057
5576.22 1098
5576.93 1045
5577.63 1070
5578.33 1050
5579.04 1035
5579.74 1072
5580.45 1024
5581.15 947
5581.86 966
5582.56 942
5583.27 958
5583.97 927
5584.68 951
5585.39 1034
5586.09 902
5586.80 908
5587.50 969
5588.21 963
5588.91 880
5589.62 907
5590.32 948
5591.03 932
5591.73 920
5592.44 893
5593.15 859
5593.85 907
5594.56 889
5595.26 860
5595.97 881
5596.68 888
5597.38 929
5598.09 874
5598.79 895
5599.50 865
5600.21 900
5600.91 922
5601.62 922
5602.33 920
5603.03 842
5603.74 858
5604.44 914
5605.15 889
5605.86 913
5606.56 892
5607.27 841
5607.98 883
5608.68 902
5609.39 910
5610.10 874
5610.80 864
5611.51 873
5612.22 868
5612.93 896
5613.63 927
5614.34 937
5615.05 972
5615.75 891
5616.46 897
5617.17 917
5617.88 962
5618.58 907
5619.29 957
5620.00 951
5620.71 925
5621.41 908
5622.12 887
5622.83 918
5623.54 907
5624.24 902
5624.95 902
5625.66 871
5626.37 890
5627.08 889
5627.78 912
5628.49 949
5629.20 1023
5629.91 1015
5630.62 990
5631.32 943
5632.03 951
5632.74 974
5633.45 1030
5634.16 1077
5634.86 1140
5635.57 1160
5636.28 1114
5636.99 1154
5637.70 1154
5638.41 1229
5639.12 1238
5639.82 1264
5640.53 1288
5641.24 1269
5641.95 1261
5642.66 1247
5643.37 1252
5644.08 1157
5644.79 1075
5645.50 1090
5646.21 1037
5646.91 1045
5647.62 1031
5648.33 1038
5649.04 1032
5649.75 1024
5650.46 1023
5651.17 994
5651.88 1036
5652.59 995
5653.30 1002
5654.01 1091
5654.72 1042
5655.43 1017
5656.14 1070
5656.85 1078
5657.56 1089
5658.27 1029
5658.98 1085
5659.69 1109
5660.40 1104
5661.11 1136
5661.82 1217
5662.53 1175
5663.24 1175
5663.95 1136
5664.66 1136
5665.37 1076
5666.08 1040
5666.79 1079
5667.50 1024
5668.21 1062
5668.92 1118
5669.63 1136
5670.34 1198
5671.05 1280
5671.76 1332
5672.47 1334
5673.18 1417
5673.89 1432
5674.61 1314
5675.32 1173
5676.03 1158
5676.74 1095
5677.45 1085
5678.16 1029
5678.87 1004
5679.58 1000
5680.29 1041
5681.01 1097
5681.72 1037
5682.43 1128
5683.14 1059
5683.85 1027
5684.56 1030
5685.27 1015
5685.99 982
5686.70 1050
5687.41 1027
5688.12 963
5688.83 998
5689.54 987
5690.26 1018
5690.97 1040
5691.68 1007
5692.39 1046
5693.10 992
5693.82 942
5694.53 939
5695.24 1030
5695.95 953
5696.67 972
5697.38 919
5698.09 975
5698.80 960
5699.51 892
5700.23 911
5700.94 974
5701.65 974
5702.36 950
5703.08 989
5703.79 1051
5704.50 1021
5705.22 1002
5705.93 975
5706.64 921
5707.35 1005
5708.07 988
5708.78 980
5709.49 975
5710.21 996
5710.92 956
5711.63 989
5712.35 993
5713.06 1017
5713.77 917
5714.49 927
5715.20 894
5715.91 918
5716.63 938
5717.34 933
5718.05 879
5718.77 940
5719.48 935
5720.19 1041
5720.91 993
5721.62 961
5722.34 963
5723.05 952
5723.76 1026
5724.48 1102
5725.19 1086
5725.91 1095
5726.62 1080
5727.33 1150
5728.05 1182
5728.76 1231
5729.48 1275
5730.19 1292
5730.91 1252
5731.62 1172
5732.34 1157
5733.05 1162
5733.76 1140
5734.48 1089
5735.19 1100
5735.91 1100
5736.62 1046
5737.34 995
5738.05 987
5738.77 998
5739.48 1006
5740.20 1040
5740.91 1030
5741.63 972
5742.34 1033
5743.06 1124
5743.77 1057
5744.49 1083
5745.20 1084
5745.92 1116
5746.63 1095
5747.35 1180
5748.07 1105
5748.78 1135
5749.50 1172
5750.21 1176
5750.93 1185
5751.64 1221
5752.36 1211
5753.07 1249
5753.79 1292
5754.51 1317
5755.22 1340
5755.94 1350
5756.65 1374
5757.37 1474
5758.09 1412
5758.80 1312
5759.52 1341
5760.24 1409
5760.95 1480
5761.67 1529
5762.38 1508
5763.10 1584
5763.82 1548
5764.53 1567
5765.25 1608
5765.97 1624
5766.68 1679
5767.40 1787
5768.12 1916
5768.83 2244
5769.55 2707
5770.27 3425
5770.98 3905
5771.70 4218
5772.42 4270
5773.13 4040
5773.85 3441
5774.57 2861
5775.29 2409
5776.00 2091
5776.72 1864
5777.44 1782
5778.16 1758
5778.87 1672
5779.59 1684
5780.31 1722
5781.03 1755
5781.74 1695
5782.46 1663
5783.18 1637
5783.90 1669
5784.61 1728
5785.33 1821
5786.05 1858
5786.77 1757
5787.48 1710
5788.20 1700
5788.92 1661
5789.64 1640
5790.36 1545
5791.08 1548
5791.79 1534
5792.51 1541
5793.23 1498
5793.95 1477
5794.67 1525
5795.38 1455
5796.10 1436
5796.82 1438
5797.54 1492
5798.26 1547
5798.98 1625
5799.70 1791
5800.41 1993
5801.13 2183
5801.85 2145
5802.57 2159
5803.29 2141
5804.01 1948
5804.73 1842
5805.45 1631
5806.17 1554
5806.89 1539
5807.60 1396
5808.32 1384
5809.04 1449
5809.76 1441
5810.48 1443
5811.20 1522
5811.92 1443
5812.64 1365
5813.36 1407
5814.08 1369
5814.80 1325
5815.52 1286
5816.24 1329
5816.96 1324
5817.68 1322
5818.40 1339
5819.12 1284
5819.84 1208
5820.56 1228
5821.28 1280
5822.00 1236
5822.72 1208
5823.44 1257
5824.16 1260
5824.88 1194
5825.60 1185
5826.32 1182
5827.04 1164
5827.76 1145
5828.48 1222
5829.20 1143
5829.92 1145
5830.64 1143
5831.36 1128
5832.08 1124
5832.80 1122
5833.52 1147
5834.25 1144
5834.97 1165
5835.69 1235
5836.41 1179
5837.13 1137
5837.85 1121
5838.57 1145
5839.29 1172
5840.01 1148
5840.73 1175
5841.46 1125
5842.18 1083
5842.90 1135
5843.62 1140
5844.34 1148
5845.06 1134
5845.78 1162
5846.51 1141
5847.23 1135
5847.95 1081
5848.67 1086
5849.39 1086
5850.11 1076
5850.84 1081
5851.56 1073
5852.28 1071
5853.00 1121
5853.72 1155
5854.45 1135
5855.17 1151
5855.89 1073
5856.61 1089
5857.33 1071
5858.06 1091
5858.78 1043
5859.50 1040
5860.22 1085
5860.95 1072
5861.67 1120
5862.39 1123
5863.11 1065
5863.84 1079
5864.56 1076
5865.28 1051
5866.01 999
5866.73 974
5867.45 1016
5868.17 991
5868.90 1022
5869.62 1037
5870.34 1062
5871.07 1014
5871.79 1040
5872.51 1026
5873.24 1053
5873.96 1074
5874.68 1051
5875.41 1067
5876.13 1087
5876.85 1035
5877.58 1045
5878.30 1124
5879.02 1089
5879.75 1133
5880.47 1139
5881.19 1095
5881.92 1182
5882.64 1168
5883.37 1149
5884.09 1149
5884.81 1163
5885.54 1121
5886.26 1113
5886.99 1150
5887.71 1136
5888.43 1087
5889.16 1140
5889.88 1149
5890.61 1122
5891.33 1076
5892.05 1181
5892.78 1096
5893.50 1099
5894.23 1134
5894.95 1089
5895.68 1129
5896.40 1019
5897.13 1083
5897.85 1074
5898.58 1113
5899.30 1072
5900.03 1039
5900.75 1096
5901.48 1128
5902.20 1107
5902.93 1134
5903.65 1194
5904.38 1173
5905.10 1169
5905.83 1164
5906.55 1143
5907.28 1211
5908.00 1204
5908.73 1198
5909.45 1215
5910.18 1177
5910.90 1164
5911.63 1200
5912.36 1234
5913.08 1224
5913.81 1243
5914.53 1270
5915.26 1273
5915.98 1257
5916.71 1289
5917.44 1362
5918.16 1364
5918.89 1339
5919.61 1308
5920.34 1333
5921.07 1329
5921.79 1379
5922.52 1418
5923.25 1410
5923.97 1430
5924.70 1433
5925.42 1451
5926.15 1470
5926.88 1551
5927.60 1468
5928.33 1497
5929.06 1605
5929.78 1558
5930.51 1554
5931.24 1589
5931.96 1598
5932.69 1639
5933.42 1678
5934.15 1697
5934.87 1697
5935.60 1791
5936.33 1793
5937.05 1891
5937.78 1932
5938.51 1905
5939.24 1848
5939.96 1943
5940.69 2013
5941.42 2008
5942.14 2055
5942.87 2122
5943.60 2156
5944.33 2098
5945.06 2207
5945.78 2211
5946.51 2213
5947.24 2281
5947.97 2304
5948.69 2370
5949.42 2399
5950.15 2513
5950.88 2700
5951.61 2929
5952.33 3079
5953.06 3347
5953.79 3569
5954.52 3880
5955.25 3673
5955.98 3494
5956.70 3232
5957.43 3212
5958.16 3066
5958.89 3006
5959.62 2884
5960.35 2941
5961.07 2929
5961.80 2927
5962.53 2933
5963.26 2928
5963.99 3037
5964.72 3061
5965.45 3305
5966.18 3667
5966.90 3885
5967.63 4195
5968.36 4347
5969.09 4346
5969.82 4300
5970.55 4086
5971.28 3853
5972.01 3679
5972.74 3574
5973.47 3550
5974.20 3340
5974.93 3445
5975.66 3587
5976.39 3612
5977.12 3610
5977.84 3598
5978.57 3680
5979.30 3818
5980.03 3862
5980.76 4002
5981.49 4111
5982.22 4270
5982.95 4312
5983.68 4434
5984.41 4403
5985.14 4379
5985.87 4478
5986.60 4464
5987.33 4344
5988.06 4318
5988.79 4337
5989.53 4490
5990.26 4424
5990.99 4430
5991.72 4502
5992.45 4462
5993.18 4501
5993.91 4670
5994.64 4735
5995.37 4769
5996.10 4854
5996.83 5013
5997.56 4990
5998.29 4986
5999.02 5011
5999.75 4956
6000.49 4947
6001.22 4793
6001.95 4679
6002.68 4678
6003.41 4589
6004.14 4523
6004.87 4424
6005.60 4455
6006.34 4539
6007.07 4548
6007.80 4828
6008.53 5174
6009.26 5905
6009.99 6823
6010.72 8282
6011.46 9862
6012.19 11419
6012.92 12583
6013.65 14089
6014.38 14976
6015.12 15211
6015.85 14487
6016.58 13485
6017.31 12156
6018.04 10707
6018.78 9434
6019.51 8008
6020.24 6948
6020.97 6058
6021.70 5273
6022.44 4730
6023.17 4392
6023.90 4210
6024.63 3856
6025.37 3818
6026.10 3616
6026.83 3613
6027.56 3637
6028.30 3607
6029.03 3611
6029.76 3690
6030.50 3729
6031.23 3685
6031.96 3731
6032.69 3694
6033.43 3544
6034.16 3378
6034.89 3109
6035.63 3058
6036.36 2972
6037.09 2993
6037.83 3060
6038.56 3032
6039.29 3095
6040.03 3221
6040.76 3309
6041.49 3212
6042.23 3241
6042.96 3219
6043.69 3175
6044.43 3269
6045.16 3304
6045.90 3337
6046.63 3352
6047.36 3377
6048.10 3517
6048.83 3435
6049.57 3412
6050.30 3591
6051.03 3749
6051.77 3914
6052.50 4188
6053.24 4314
6053.97 4431
6054.70 4443
6055.44 4337
6056.17 4213
6056.91 4054
6057.64 4022
6058.38 3837
6059.11 3721
6059.85 3633
6060.58 3552
6061.32 3597
6062.05 3541
6062.79 3511
6063.52 3452
6064.26 3430
6064.99 3328
6065.72 3271
6066.46 3261
6067.20 3131
6067.93 3123
6068.67 3029
6069.40 3049
6070.14 3011
6070.87 2979
6071.61 3094
6072.34 3094
6073.08 3073
6073.81 3078
6074.55 3120
6075.28 3137
6076.02 3126
6076.76 3209
6077.49 3159
6078.23 3160
6078.96 3049
6079.70 3015
6080.43 2984
6081.17 2877
6081.91 2839
6082.64 2709
6083.38 2655
6084.11 2545
6084.85 2553
6085.59 2436
6086.32 2507
6087.06 2443
6087.80 2487
6088.53 2379
6089.27 2428
6090.00 2579
6090.74 2561
6091.48 2575
6092.21 2518
6092.95 2502
6093.69 2491
6094.42 2477
6095.16 2468
6095.90 2403
6096.63 2345
6097.37 2288
6098.11 2212
6098.85 2326
6099.58 2283
6100.32 2254
6101.06 2356
6101.79 2303
6102.53 2257
6103.27 2301
6104.01 2205
6104.74 2242
6105.48 2224
6106.22 2203
6106.96 2165
6107.69 2274
6108.43 2240
6109.17 2245
6109.91 2304
6110.64 2302
6111.38 2282
6112.12 2267
6112.86 2331
6113.59 2420
6114.33 2457
6115.07 2431
6115.81 2396
6116.55 2493
6117.28 2532
6118.02 2564
6118.76 2583
6119.50 2494
6120.24 2485
6120.98 2476
6121.71 2443
6122.45 2506
6123.19 2571
6123.93 2536
6124.67 2532
6125.41 2544
6126.15 2524
6126.88 2501
6127.62 2572
6128.36 2619
6129.10 2577
6129.84 2626
6130.58 2551
6131.32 2525
6132.06 2506
6132.80 2496
6133.53 2555
6134.27 2602
6135.01 2674
6135.75 2765
6136.49 2867
6137.23 2939
6137.97 2923
6138.71 3042
6139.45 3238
6140.19 3303
6140.93 3218
6141.67 3396
6142.41 3317
6143.15 3350
6143.89 3245
6144.63 3201
6145.37 3133
6146.11 3165
6146.85 3095
6147.59 2978
6148.33 2961
6149.07 2991
6149.81 2943
6150.55 2938
6151.29 2896
6152.03 2978
6152.77 3025
6153.51 3074
6154.25 3166
6154.99 3151
6155.73 3198
6156.47 3213
6157.21 3156
6157.95 3259
6158.69 3347
6159.43 3362
6160.17 3354
6160.91 3499
6161.65 3421
6162.39 3557
6163.13 3701
6163.88 3944
6164.62 4138
6165.36 4432
6166.10 4586
6166.84 4800
6167.58 4797
6168.32 4947
6169.06 4956
6169.80 4983
6170.55 4834
6171.29 4687
6172.03 4557
6172.77 4425
6173.51 4423
6174.25 4370
6174.99 4286
6175.74 4259
6176.48 4336
6177.22 4467
6177.96 4501
6178.70 4637
6179.44 5050
6180.19 5594
6180.93 6485
6181.67 7442
6182.41 8389
6183.15 9366
6183.90 10136
6184.64 10593
6185.38 10249
6186.12 9814
6186.87 9153
6187.61 8306
6188.35 7418
6189.09 6890
6189.84 6336
6190.58 5942
6191.32 5884
6192.06 5664
6192.81 5488
6193.55 5493
6194.29 5503
6195.03 5327
6195.78 5367
6196.52 5314
6197.26 5303
6198.01 5242
6198.75 5205
6199.49 5039
6200.23 5081
6200.98 4975
6201.72 5098
6202.46 5198
6203.21 5346
6203.95 5593
6204.69 5930
6205.44 6807
6206.18 8255
6206.92 10614
6207.67 13648
6208.41 17003
6209.15 19932
6209.90 22343
6210.64 23535
6211.39 23263
6212.13 21843
6212.87 19367
6213.62 16933
6214.36 14291
6215.11 11809
6215.85 9711
6216.59 8041
6217.34 6809
6218.08 6018
6218.83 5219
6219.57 4718
6220.31 4541
6221.06 4406
6221.80 4123
6222.55 3926
6223.29 3772
6224.04 3792
6224.78 3748
6225.53 3602
6226.27 3446
6227.02 3396
6227.76 3323
6228.50 3035
6229.25 3025
6229.99 2858
6230.74 2707
6231.48 2619
6232.23 2645
6232.97 2714
6233.72 2721
6234.46 2725
6235.21 2743
6235.96 2875
6236.70 2899
6237.45 2964
6238.19 3066
6238.94 3161
6239.68 3340
6240.43 3633
6241.17 3750
6241.92 3752
6242.66 3752
6243.41 3708
6244.16 3664
6244.90 3696
6245.65 3729
6246.39 3796
6247.14 3918
6247.88 4015
6248.63 3913
6249.38 3961
6250.12 3825
6250.87 3751
6251.62 3703
6252.36 3500
6253.11 3336
6253.85 3249
6254.60 3312
6255.35 3295
6256.09 3104
6256.84 3131
6257.59 3120
6258.33 3140
6259.08 3195
6259.83 3135
6260.57 3096
6261.32 3018
6262.07 3109
6262.81 3019
6263.56 2932
6264.31 2947
6265.05 2985
6265.80 2919
6266.55 2822
6267.30 2750
6268.04 2857
6268.79 3013
6269.54 3148
6270.28 3184
6271.03 3306
6271.78 3395
6272.53 3510
6273.27 3547
6274.02 3514
6274.77 3514
6275.52 3474
6276.26 3517
6277.01 3439
6277.76 3309
6278.51 3226
6279.25 3210
6280.00 3133
6280.75 3141
6281.50 2974
6282.25 2863
6282.99 2774
6283.74 2689
6284.49 2579
6285.24 2476
6285.99 2459
6286.74 2517
6287.48 2362
6288.23 2374
6288.98 2361
6289.73 2348
6290.48 2329
6291.23 2347
6291.97 2319
6292.72 2235
6293.47 2258
6294.22 2300
6294.97 2379
6295.72 2320
6296.47 2361
6297.22 2373
6297.96 2355
6298.71 2341
6299.46 2285
6300.21 2171
6300.96 2111
6301.71 2104
6302.46 2135
6303.21 2106
6303.96 2096
6304.71 2008
6305.46 2040
6306.21 2069
6306.96 2005
6307.71 2071
6308.45 2110
6309.20 2115
6309.95 2129
6310.70 2260
6311.45 2344
6312.20 2366
6312.95 2435
6313.70 2367
6314.45 2385
6315.20 2446
6315.95 2483
6316.70 2606
6317.45 2642
6318.20 2656
6318.95 2620
6319.70 2510
6320.45 2429
6321.20 2343
6321.95 2261
6322.70 2255
6323.46 2139
6324.21 2073
6324.96 2055
6325.71 1955
6326.46 1919
6327.21 1898
6327.96 1960
6328.71 1835
6329.46 1789
6330.21 1828
6330.96 1924
6331.71 1968
6332.46 1859
6333.21 1858
6333.97 1769
6334.72 1867
6335.47 1868
6336.22 1838
6336.97 1809
6337.72 1854
6338.47 1855
6339.22 1869
6339.98 1862
6340.73 1855
6341.48 1845
6342.23 1819
6342.98 1887
6343.73 1795
6344.49 1776
6345.24 1800
6345.99 1761
6346.74 1735
6347.49 1757
6348.24 1842
6349.00 1853
6349.75 1970
6350.50 1856
6351.25 1957
6352.01 2018
6352.76 2081
6353.51 2162
6354.26 2246
6355.01 2334
6355.77 2301
6356.52 2264
6357.27 2245
6358.02 2188
6358.78 2074
6359.53 1991
6360.28 1994
6361.03 1983
6361.79 2036
6362.54 1890
6363.29 1940
6364.05 1949
6364.80 1895
6365.55 1939
6366.30 2000
6367.06 2148
6367.81 2224
6368.56 2444
6369.32 2372
6370.07 2439
6370.82 2365
6371.58 2323
6372.33 2183
6373.08 2084
6373.84 2017
6374.59 1921
6375.34 1902
6376.10 1930
6376.85 1878
6377.60 1910
6378.36 1869
6379.11 1909
6379.87 1883
6380.62 1927
6381.37 1986
6382.13 1980
6382.88 2077
6383.64 2142
6384.39 2015
6385.14 2007
6385.90 1917
6386.65 1843
6387.41 1865
6388.16 1862
6388.91 1846
6389.67 1868
6390.42 1798
6391.18 1809
6391.93 1815
6392.69 1782
6393.44 1674
6394.20 1698
6394.95 1774
6395.71 1763
6396.46 1752
6397.21 1755
6397.97 1747
6398.72 1716
6399.48 1674
6400.23 1748
6400.99 1758
6401.74 1725
6402.50 1636
6403.26 1622
6404.01 1555
6404.77 1549
6405.52 1594
6406.28 1659
6407.03 1583
6407.79 1607
6408.54 1602
6409.30 1667
6410.05 1607
6410.81 1698
6411.56 1717
6412.32 1757
6413.08 1770
6413.83 1697
6414.59 1687
6415.34 1762
6416.10 1675
6416.86 1710
6417.61 1748
6418.37 1758
6419.12 1761
6419.88 1729
6420.64 1730
6421.39 1671
6422.15 1602
6422.91 1693
6423.66 1676
6424.42 1656
6425.17 1663
6425.93 1602
6426.69 1641
6427.44 1623
6428.20 1668
6428.96 1695
6429.71 1659
6430.47 1666
6431.23 1679
6431.98 1721
6432.74 1737
6433.50 1719
6434.26 1767
6435.01 1788
6435.77 1718
6436.53 1787
6437.28 1809
6438.04 1806
6438.80 1821
6439.56 1932
6440.31 1874
6441.07 1843
6441.83 1914
6442.59 1913
6443.34 1883
6444.10 1878
6444.86 1911
6445.62 1912
6446.37 1915
6447.13 1918
6447.89 1981
6448.65 1920
6449.40 1997
6450.16 2035
6450.92 2032
6451.68 1971
6452.44 2045
6453.19 2026
6453.95 2066
6454.71 2088
6455.47 2183
6456.23 2188
6456.99 2146
6457.74 2243
6458.50 2181
6459.26 2307
6460.02 2218
6460.78 2209
6461.54 2229
6462.30 2295
6463.05 2324
6463.81 2295
6464.57 2404
6465.33 2456
6466.09 2531
6466.85 2426
6467.61 2468
6468.37 2525
6469.13 2580
6469.88 2392
6470.64 2403
6471.40 2450
6472.16 2477
6472.92 2432
6473.68 2434
6474.44 2468
6475.20 2499
6475.96 2565
6476.72 2551
6477.48 2664
6478.24 2735
6479.00 2781
6479.76 2833
6480.52 2898
6481.28 2906
6482.04 2929
6482.80 2915
6483.56 2922
6484.32 2964
6485.08 3031
6485.84 3027
6486.60 3009
6487.36 3107
6488.12 3137
6488.88 3109
6489.64 3239
6490.40 3406
6491.16 3504
6491.92 3579
6492.68 3792
6493.44 3852
6494.20 3857
6494.96 3816
6495.72 3934
6496.48 3917
6497.24 3863
6498.00 3751
6498.76 3865
6499.52 3755
6500.28 3786
6501.05 3715
6501.81 3823
6502.57 3951
6503.33 4019
6504.09 4186
6504.85 4796
6505.61 5751
6506.37 7289
6507.13 9462
6507.90 11839
6508.66 14200
6509.42 15504
6510.18 16108
6510.94 15888
6511.70 14730
6512.46 13318
6513.23 11520
6513.99 9612
6514.75 8230
6515.51 7002
6516.27 6207
6517.03 5419
6517.80 5056
6518.56 4797
6519.32 4642
6520.08 4541
6520.84 4395
6521.61 4449
6522.37 4499
6523.13 4657
6523.89 4817
6524.66 5148
6525.42 5427
6526.18 5678
6526.94 5961
6527.71 6261
6528.47 6424
6529.23 6417
6529.99 6157
6530.76 5996
6531.52 5656
6532.28 5437
6533.04 5606
6533.81 5818
6534.57 6444
6535.33 7530
6536.10 8855
6536.86 9773
6537.62 10521
6538.38 10939
6539.15 10410
6539.91 9476
6540.67 8455
6541.44 7498
6542.20 6612
6542.96 5856
6543.73 5246
6544.49 4762
6545.25 4523
6546.02 4381
6546.78 4267
6547.55 4323
6548.31 4247
6549.07 4266
6549.84 4097
6550.60 4021
6551.36 3908
6552.13 3892
6552.89 3921
6553.66 3758
6554.42 3687
6555.18 3684
6555.95 3766
6556.71 3661
6557.48 3745
6558.24 3760
6559.01 3722
6559.77 3640
6560.53 3757
6561.30 3889
6562.06 3908
6562.83 3877
6563.59 3916
6564.36 4127
6565.12 4096
6565.89 4226
6566.65 4202
6567.42 4230
6568.18 4089
6568.95 4065
6569.71 4178
6570.48 4271
6571.24 4473
6572.01 4679
6572.77 4644
6573.54 4745
6574.30 4675
6575.07 4697
6575.83 4662
6576.60 4626
6577.36 4538
6578.13 4508
6578.89 4416
6579.66 4333
6580.42 4306
6581.19 4338
6581.96 4430
6582.72 4598
6583.49 4531
6584.25 4557
6585.02 4514
6585.78 4467
6586.55 4490
6587.32 4510
6588.08 4591
6588.85 4500
6589.61 4539
6590.38 4636
6591.15 4864
6591.91 5040
6592.68 5407
6593.45 5638
6594.21 5958
6594.98 6347
6595.74 6412
6596.51 6539
6597.28 6519
6598.04 6354
6598.81 6135
6599.58 5949
6600.34 5629
6601.11 5365
6601.88 5089
6602.64 4677
6603.41 4424
6604.18 4201
6604.95 4081
6605.71 3945
6606.48 3828
6607.25 3814
6608.01 3699
6608.78 3593
6609.55 3688
6610.32 3625
6611.08 3581
6611.85 3573
6612.62 3583
6613.38 3570
6614.15 3462
6614.92 3529
6615.69 3489
6616.46 3531
6617.22 3542
6617.99 3663
6618.76 3677
6619.53 3902
6620.29 3991
6621.06 4319
6621.83 4581
6622.60 4852
6623.37 5101
6624.13 5111
6624.90 5065
6625.67 4923
6626.44 4776
6627.21 4516
6627.98 4200
6628.74 3975
6629.51 3859
6630.28 3619
6631.05 3551
6631.82 3620
6632.59 3698
6633.35 3838
6634.12 4043
6634.89 4311
6635.66 4518
6636.43 4510
6637.20 4544
6637.97 4549
6638.74 4450
6639.51 4529
6640.27 4549
6641.04 4488
6641.81 4344
6642.58 4394
6643.35 4215
6644.12 4067
6644.89 3937
6645.66 3800
6646.43 3652
6647.20 3534
6647.97 3316
6648.74 3243
6649.51 3164
6650.28 3025
6651.05 3053
6651.82 3037
6652.58 3093
6653.35 2992
6654.12 3053
6654.89 3076
6655.66 3100
6656.43 3169
6657.20 3236
6657.97 3144
6658.74 3041
6659.51 3076
6660.28 3050
6661.05 2970
6661.83 2965
6662.60 2983
6663.37 2885
6664.14 2936
6664.91 2916
6665.68 2837
6666.45 2802
6667.22 2826
6667.99 2943
6668.76 2826
6669.53 2953
6670.30 3071
6671.07 3115
6671.84 3145
6672.61 3158
6673.38 3222
6674.16 3162
6674.93 3109
6675.70 3123
6676.47 3031
6677.24 3001
6678.01 2935
6678.78 2985
6679.55 3139
6680.33 3076
6681.10 3068
6681.87 3100
6682.64 3120
6683.41 3142
6684.18 3280
6684.95 3528
6685.73 3717
6686.50 3738
6687.27 3803
6688.04 3789
6688.81 3620
6689.58 3411
6690.36 3273
6691.13 3079
6691.90 2918
6692.67 2725
6693.44 2709
6694.22 2631
6694.99 2570
6695.76 2534
6696.53 2567
6697.31 2604
6698.08 2602
6698.85 2569
6699.62 2625
6700.40 2613
6701.17 2583
6701.94 2510
6702.71 2513
6703.49 2416
6704.26 2444
6705.03 2444
6705.80 2407
6706.58 2378
6707.35 2384
6708.12 2310
6708.90 2232
6709.67 2317
6710.44 2258
6711.22 2242
6711.99 2297
6712.76 2229
6713.54 2140
6714.31 2133
6715.08 2239
6715.86 2226
6716.63 2291
6717.40 2331
6718.18 2321
6718.95 2231
6719.72 2151
6720.50 2132
6721.27 2244
6722.04 2237
6722.82 2151
6723.59 2154
6724.37 2161
6725.14 2148
6725.91 2119
6726.69 2107
6727.46 2063
6728.24 2122
6729.01 2134
6729.78 2146
6730.56 2086
6731.33 2044
6732.11 2128
6732.88 2092
6733.66 2115
6734.43 2157
6735.20 2115
6735.98 2150
6736.75 2242
6737.53 2213
6738.30 2282
6739.08 2291
6739.85 2216
6740.63 2282
6741.40 2254
6742.18 2337
6742.95 2333
6743.73 2310
6744.50 2299
6745.28 2341
6746.05 2353
6746.83 2262
6747.60 2364
6748.38 2417
6749.15 2421
6749.93 2454
6750.70 2512
6751.48 2670
6752.25 2643
6753.03 2851
6753.81 2965
6754.58 2913
6755.36 3015
6756.13 2863
6756.91 2769
6757.68 2690
6758.46 2617
6759.24 2596
6760.01 2560
6760.79 2523
6761.56 2533
6762.34 2545
6763.12 2472
6763.89 2440
6764.67 2379
6765.44 2432
6766.22 2380
6767.00 2488
6767.77 2514
6768.55 2532
6769.33 2401
6770.10 2421
6770.88 2447
6771.66 2338
6772.43 2275
6773.21 2209
6773.99 2105
6774.76 2136
6775.54 2227
6776.32 2064
6777.09 2056
6777.87 2138
6778.65 2148
6779.42 2052
6780.20 2028
6780.98 2138
6781.76 2141
6782.53 2115
6783.31 2047
6784.09 2028
6784.87 2009
6785.64 1981
6786.42 2028
6787.20 1997
6787.98 1999
6788.75 1979
6789.53 1950
6790.31 1984
6791.09 1958
6791.86 1835
6792.64 1843
6793.42 1845
6794.20 1875
6794.98 1869
6795.75 1866
6796.53 1906
6797.31 1915
6798.09 1892
6798.87 1845
6799.64 1894
6800.42 1953
6801.20 1944
6801.98 1943
6802.76 1906
6803.54 1908
6804.31 1849
6805.09 2021
6805.87 1930
6806.65 1906
6807.43 1906
6808.21 1936
6808.99 1857
6809.76 1820
6810.54 1808
6811.32 1726
6812.10 1802
6812.88 1821
6813.66 1881
6814.44 1837
6815.22 1908
6816.00 1937
6816.78 1913
6817.55 1859
6818.33 1914
6819.11 1866
6819.89 1896
6820.67 1930
6821.45 1877
6822.23 1972
6823.01 1856
6823.79 1925
6824.57 1881
6825.35 1861
6826.13 1862
6826.91 1840
6827.69 1902
6828.47 1918
6829.25 1872
6830.03 1900
6830.81 1895
6831.59 1936
6832.37 1915
6833.15 1896
6833.93 1885
6834.71 1940
6835.49 1938
6836.27 2082
6837.05 2248
6837.83 2351
6838.61 2535
6839.39 2695
6840.17 2818
6840.95 2748
6841.73 2747
6842.51 2685
6843.29 2488
6844.08 2326
6844.86 2316
6845.64 2207
6846.42 2056
6847.20 2145
6847.98 2237
6848.76 2455
6849.54 2747
6850.32 3165
6851.10 3348
6851.89 3570
6852.67 3749
6853.45 3747
6854.23 3474
6855.01 3187
6855.79 3061
6856.57 2817
6857.35 2578
6858.14 2368
6858.92 2284
6859.70 2175
6860.48 2140
6861.26 2065
6862.04 2102
6862.83 2056
6863.61 1981
6864.39 2027
6865.17 2157
6865.95 2097
6866.74 2045
6867.52 2047
6868.30 2003
6869.08 2105
6869.86 2189
6870.65 2193
6871.43 2076
6872.21 2130
6872.99 2150
6873.78 2197
6874.56 2306
6875.34 2287
6876.12 2292
6876.91 2371
6877.69 2423
6878.47 2477
6879.25 2492
6880.04 2694
6880.82 2962
6881.60 3137
6882.39 3427
6883.17 3606
6883.95 3855
6884.74 3799
6885.52 3610
6886.30 3484
6887.08 3440
6887.87 3471
6888.65 3675
6889.43 3688
6890.22 3688
6891.00 3842
6891.78 3638
6892.57 3514
6893.35 3354
6894.14 3117
6894.92 2968
6895.70 2824
6896.49 2742
6897.27 2789
6898.05 2684
6898.84 2713
6899.62 2787
6900.41 2852
6901.19 2751
6901.97 2743
6902.76 2719
6903.54 2799
6904.33 2696
6905.11 2690
6905.89 2711
6906.68 2575
6907.46 2552
6908.25 2573
6909.03 2518
6909.82 2592
6910.60 2569
6911.39 2503
6912.17 2547
6912.96 2419
6913.74 2547
6914.52 2635
6915.31 2599
6916.09 2558
6916.88 2514
6917.66 2534
6918.45 2592
6919.23 2621
6920.02 2533
6920.80 2553
6921.59 2462
6922.37 2583
6923.16 2572
6923.95 2566
6924.73 2555
6925.52 2640
6926.30 2693
6927.09 2775
6927.87 2710
6928.66 2783
6929.44 2766
6930.23 2718
6931.01 2716
6931.80 2722
6932.59 2774
6933.37 2791
6934.16 2771
6934.94 2769
6935.73 2730
6936.52 2785
6937.30 2840
6938.09 2899
6938.87 3028
6939.66 3201
6940.45 3448
6941.23 3610
6942.02 3898
6942.81 4084
6943.59 4292
6944.38 4350
6945.16 4407
6945.95 4523
6946.74 4458
6947.52 4557
6948.31 4607
6949.10 4705
6949.88 4661
6950.67 4536
6951.46 4463
6952.25 4328
6953.03 4211
6953.82 4049
6954.61 3968
6955.39 3850
6956.18 3874
6956.97 3766
6957.75 3839
6958.54 3848
6959.33 3857
6960.12 3727
6960.90 3844
6961.69 3815
6962.48 3826
6963.27 3958
6964.05 3915
6964.84 4086
6965.63 4234
6966.42 4359
6967.20 4565
6967.99 4721
6968.78 5166
6969.57 5352
6970.36 5388
6971.14 5611
6971.93 5684
6972.72 5712
6973.51 5693
6974.30 5499
6975.08 5535
6975.87 5480
6976.66 5476
6977.45 5527
6978.24 5582
6979.03 5872
6979.81 6175
6980.60 6539
6981.39 7234
6982.18 8430
6982.97 10479
6983.76 13068
6984.55 16114
6985.34 19596
6986.12 22801
6986.91 24916
6987.70 25623
6988.49 24988
6989.28 22792
6990.07 20385
6990.86 17451
6991.65 14511
6992.44 11956
6993.23 9848
6994.01 8226
6994.80 7002
6995.59 5848
6996.38 5235
6997.17 4728
6997.96 4328
6998.75 4052
6999.54 3923
7000.33 3789
7001.12 3723
7001.91 3601
7002.70 3528
7003.49 3497
7004.28 3349
7005.07 3220
7005.86 3102
7006.65 2898
7007.44 2814
7008.23 2724
7009.02 2641
7009.81 2635
7010.60 2683
7011.39 2934
7012.18 3061
7012.97 3255
7013.76 3451
7014.55 3549
7015.34 3558
7016.13 3521
7016.92 3378
7017.71 3306
7018.50 3293
7019.29 3140
7020.08 3197
7020.88 3190
7021.67 3188
7022.46 3236
7023.25 3413
7024.04 3562
7024.83 3680
7025.62 3654
7026.41 3709
7027.20 3643
7027.99 3738
7028.79 3660
7029.58 3498
7030.37 3476
7031.16 3323
7031.95 3170
7032.74 3107
7033.53 3061
7034.33 2986
7035.12 3061
7035.91 3043
7036.70 3115
7037.49 3074
7038.28 3146
7039.08 3215
7039.87 3280
7040.66 3313
7041.45 3327
7042.24 3364
7043.04 3429
7043.83 3440
7044.62 3441
7045.41 3589
7046.20 3608
7047.00 3705
7047.79 3959
7048.58 4000
7049.37 4134
7050.17 4308
7050.96 4523
7051.75 4644
7052.54 4613
7053.34 4481
7054.13 4116
7054.92 3862
7055.71 3589
7056.51 3391
7057.30 3193
7058.09 3108
7058.89 3074
7059.68 3103
7060.47 3081
7061.26 3116
7062.06 3115
7062.85 3025
7063.64 2929
7064.44 2867
7065.23 2850
7066.02 2847
7066.82 2738
7067.61 2761
7068.40 2739
7069.20 2729
7069.99 2638
7070.78 2547
7071.58 2522
7072.37 2450
7073.17 2441
7073.96 2349
7074.75 2358
7075.55 2351
7076.34 2351
7077.13 2294
7077.93 2290
7078.72 2279
7079.52 2291
7080.31 2259
7081.10 2224
7081.90 2237
7082.69 2261
7083.49 2240
7084.28 2150
7085.08 2219
7085.87 2221
7086.67 2327
7087.46 2403
7088.25 2537
7089.05 2509
7089.84 2587
7090.64 2544
7091.43 2439
7092.23 2337
7093.02 2403
7093.82 2217
7094.61 2057
7095.41 2025
7096.20 1959
7097.00 1877
7097.79 1846
7098.59 1854
7099.38 1807
7100.18 1806
7100.97 1849
7101.77 1789
7102.56 1833
7103.36 1805
7104.15 1775
7104.95 1767
7105.75 1743
7106.54 1757
7107.34 1677
7108.13 1645
7108.93 1669
7109.72 1681
7110.52 1685
7111.32 1620
7112.11 1719
7112.91 1698
7113.70 1654
7114.50 1600
7115.30 1648
7116.09 1667
7116.89 1629
7117.68 1621
7118.48 1668
7119.28 1653
7120.07 1640
7120.87 1600
7121.67 1692
7122.46 1644
7123.26 1607
7124.06 1582
7124.85 1603
7125.65 1544
7126.45 1577
7127.24 1632
7128.04 1626
7128.84 1660
7129.63 1733
7130.43 1741
7131.23 1794
7132.02 1745
7132.82 1756
7133.62 1769
7134.41 1687
7135.21 1596
7136.01 1539
7136.81 1579
7137.60 1554
7138.40 1512
7139.20 1469
7140.00 1492
7140.79 1543
7141.59 1453
7142.39 1412
7143.19 1440
7143.98 1451
7144.78 1431
7145.58 1468
7146.38 1497
7147.18 1452
7147.97 1414
7148.77 1399
7149.57 1372
7150.37 1391
7151.17 1393
7151.96 1430
7152.76 1414
7153.56 1403
7154.36 1364
7155.16 1407
7155.95 1453
7156.75 1458
7157.55 1436
7158.35 1516
7159.15 1525
7159.95 1554
7160.75 1500
7161.54 1433
7162.34 1454
7163.14 1406
7163.94 1433
7164.74 1384
7165.54 1402
7166.34 1438
7167.14 1413
7167.93 1424
7168.73 1399
7169.53 1352
7170.33 1369
7171.13 1328
7171.93 1334
7172.73 1313
7173.53 1256
7174.33 1318
7175.13 1295
7175.93 1313
7176.73 1202
7177.53 1256
7178.33 1264
7179.13 1252
7179.93 1312
7180.73 1246
7181.53 1308
7182.32 1297
7183.12 1309
7183.92 1360
7184.72 1362
7185.52 1291
7186.32 1353
7187.12 1312
7187.92 1243
7188.72 1252
7189.53 1252
7190.33 1227
7191.13 1250
7191.93 1280
7192.73 1213
7193.53 1193
7194.33 1230
7195.13 1185
7195.93 1262
7196.73 1289
7197.53 1194
7198.33 1171
7199.13 1233
7199.93 1224
7200.73 1259
7201.53 1306
7202.33 1248
7203.14 1299
7203.94 1335
7204.74 1233
7205.54 1295
7206.34 1329
7207.14 1300
7207.94 1241
7208.74 1248
7209.55 1228
7210.35 1251
7211.15 1266
7211.95 1285
7212.75 1246
7213.55 1261
7214.35 1289
7215.16 1281
7215.96 1264
7216.76 1279
7217.56 1289
7218.36 1292
7219.16 1254
7219.97 1265
7220.77 1319
7221.57 1329
7222.37 1303
7223.17 1335
7223.98 1340
7224.78 1303
7225.58 1255
7226.38 1273
7227.19 1339
7227.99 1324
7228.79 1330
7229.59 1315
7230.40 1314
7231.20 1296
7232.00 1365
7232.80 1372
7233.61 1505
7234.41 1570
7235.21 1582
7236.01 1764
7236.82 1932
7237.62 2004
7238.42 2034
7239.23 1987
7240.03 1959
7240.83 1828
7241.63 1733
7242.44 1688
7243.24 1600
7244.04 1540
7244.85 1456
7245.65 1477
7246.45 1493
7247.26 1478
7248.06 1478
7248.86 1489
7249.67 1448
7250.47 1429
7251.28 1470
7252.08 1444
7252.88 1409
7253.69 1426
7254.49 1406
7255.29 1465
7256.10 1534
7256.90 1531
7257.71 1464
7258.51 1495
7259.31 1549
7260.12 1417
7260.92 1400
7261.73 1445
7262.53 1493
7263.34 1496
7264.14 1514
7264.94 1523
7265.75 1562
7266.55 1518
7267.36 1505
7268.16 1506
7268.97 1582
7269.77 1594
7270.58 1528
7271.38 1608
7272.19 1637
7272.99 1627
7273.80 1572
7274.60 1595
7275.41 1554
7276.21 1639
7277.02 1613
7277.82 1616
7278.63 1637
7279.43 1679
7280.24 1724
7281.04 1743
7281.85 1992
7282.65 2205
7283.46 2524
7284.26 2788
7285.07 3164
7285.87 3267
7286.68 3323
7287.49 3221
7288.29 2915
7289.10 2686
7289.90 2460
7290.71 2295
7291.52 2073
7292.32 1924
7293.13 1772
7293.93 1694
7294.74 1660
7295.55 1566
7296.35 1568
7297.16 1576
7297.96 1530
7298.77 1575
7299.58 1618
7300.38 1585
7301.19 1575
7302.00 1617
7302.80 1617
7303.61 1597
7304.42 1609
7305.22 1607
7306.03 1680
7306.84 1716
7307.64 1681
7308.45 1708
7309.26 1818
7310.06 1886
7310.87 1886
7311.68 1943
7312.48 1980
7313.29 1929
7314.10 1941
7314.90 1916
7315.71 1950
7316.52 1954
7317.33 2109
7318.13 2334
7318.94 2437
7319.75 2793
7320.56 3036
7321.36 3209
7322.17 3151
7322.98 3179
7323.79 2929
7324.59 2772
7325.40 2538
7326.21 2385
7327.02 2253
7327.83 2050
7328.63 1895
7329.44 1797
7330.25 1783
7331.06 1750
7331.87 1764
7332.67 1780
7333.48 1751
7334.29 1748
7335.10 1794
7335.91 1768
7336.72 1714
7337.52 1774
7338.33 1857
7339.14 1893
7339.95 1981
7340.76 2003
7341.57 2060
7342.38 2044
7343.18 1998
7343.99 1951
7344.80 1878
7345.61 1750
7346.42 1723
7347.23 1768
7348.04 1703
7348.85 1665
7349.66 1502
7350.46 1555
7351.27 1607
7352.08 1607
7352.89 1481
7353.70 1442
7354.51 1459
7355.32 1446
7356.13 1424
7356.94 1501
7357.75 1454
7358.56 1414
7359.37 1435
7360.18 1434
7360.99 1452
7361.80 1405
7362.61 1493
7363.42 1524
7364.23 1508
7365.04 1527
7365.85 1525
7366.66 1592
7367.47 1597
7368.28 1535
7369.09 1527
7369.90 1559
7370.71 1542
7371.52 1530
7372.33 1500
7373.14 1417
7373.95 1452
7374.76 1446
7375.57 1408
7376.38 1441
7377.19 1512
7378.00 1535
7378.81 1639
7379.62 1689
7380.43 1805
7381.24 1909
7382.06 2013
7382.87 2042
7383.68 2014
7384.49 2022
7385.30 1942
7386.11 1811
7386.92 1626
7387.73 1566
7388.54 1554
7389.36 1538
7390.17 1406
7390.98 1324
7391.79 1356
7392.60 1383
7393.41 1350
7394.22 1345
7395.04 1301
7395.85 1328
7396.66 1354
7397.47 1342
7398.28 1297
7399.09 1313
7399.91 1346
7400.72 1395
7401.53 1475
7402.34 1445
7403.15 1430
7403.97 1395
7404.78 1392
7405.59 1390
7406.40 1358
7407.21 1331
7408.03 1296
7408.84 1270
7409.65 1221
7410.46 1214
7411.28 1255
7412.09 1222
7412.90 1207
7413.71 1084
7414.53 1139
7415.34 1172
7416.15 1129
7416.96 1114
7417.78 1092
7418.59 1104
7419.40 1093
7420.22 1074
7421.03 1116
7421.84 1138
7422.66 1104
7423.47 1113
7424.28 1126
7425.09 1124
7425.91 1046
7426.72 1036
7427.53 1077
7428.35 1098
7429.16 1124
7429.98 1064
7430.79 1057
7431.60 1083
7432.42 1107
7433.23 1050
7434.04 1033
7434.86 1026
7435.67 1076
7436.48 1085
7437.30 1052
7438.11 984
7438.93 1041
7439.74 1091
7440.55 1071
7441.37 1104
7442.18 1106
7443.00 1080
7443.81 1042
7444.63 1041
7445.44 1053
7446.25 1054
7447.07 1020
7447.88 1026
7448.70 987
7449.51 977
7450.33 1022
7451.14 1023
7451.96 1016
7452.77 1052
7453.59 1009
7454.40 963
7455.22 1008
7456.03 964
7456.85 993
7457.66 971
7458.48 938
7459.29 972
7460.11 1001
7460.92 954
7461.74 931
7462.55 980
7463.37 997
7464.18 1024
7465.00 949
7465.81 992
7466.63 985
7467.44 963
7468.26 996
7469.08 1007
7469.89 1016
7470.71 1030
7471.52 1008
7472.34 1018
7473.15 1020
7473.97 1042
7474.79 1015
7475.60 992
7476.42 981
7477.23 1006
7478.05 1004
7478.87 934
7479.68 978
7480.50 980
7481.32 968
7482.13 947
7482.95 1042
7483.76 1027
7484.58 1007
7485.40 1008
7486.21 1017
7487.03 972
7487.85 961
7488.66 1002
7489.48 995
7490.30 951
7491.11 968
7491.93 949
7492.75 956
7493.57 897
7494.38 989
7495.20 918
7496.02 925
7496.83 950
7497.65 964
7498.47 947
7499.29 922
7500.10 947
7500.92 924
7501.74 947
7502.55 911
7503.37 928
7504.19 922
7505.01 923
7505.83 920
7506.64 931
7507.46 934
7508.28 879
7509.10 895
7509.91 891
7510.73 925
7511.55 887
7512.37 881
7513.19 878
7514.00 908
7514.82 931
7515.64 899
7516.46 918
7517.28 884
7518.10 893
7518.91 870
7519.73 888
7520.55 925
7521.37 863
7522.19 879
7523.01 924
7523.82 919
7524.64 894
7525.46 882
7526.28 878
7527.10 813
7527.92 882
7528.74 837
7529.56 865
7530.38 853
7531.19 832
7532.01 842
7532.83 900
7533.65 918
7534.47 906
7535.29 895
7536.11 862
7536.93 864
7537.75 858
7538.57 841
7539.39 901
7540.21 868
7541.03 937
7541.85 858
7542.67 882
7543.48 883
7544.30 913
7545.12 895
7545.94 916
7546.76 917
7547.58 894
7548.40 903
7549.22 951
7550.04 846
7550.86 879
7551.68 879
7552.50 860
7553.32 851
7554.14 874
7554.97 893
7555.79 898
7556.61 944
7557.43 955
7558.25 935
7559.07 930
7559.89 941
7560.71 964
7561.53 955
7562.35 903
7563.17 1001
7563.99 971
7564.81 929
7565.63 940
7566.45 935
7567.28 928
7568.10 977
7568.92 918
7569.74 889
7570.56 870
7571.38 909
7572.20 945
7573.02 944
7573.84 1010
7574.67 984
7575.49 973
7576.31 956
7577.13 961
7577.95 975
7578.77 991
7579.60 967
7580.42 945
7581.24 951
7582.06 968
7582.88 997
7583.70 1009
7584.53 973
7585.35 974
7586.17 1007
7586.99 1033
7587.81 1054
7588.64 1031
7589.46 1068
7590.28 1071
7591.10 1115
7591.93 1080
7592.75 1008
7593.57 1088
7594.39 1081
7595.22 1050
7596.04 1060
7596.86 1140
7597.68 1131
7598.51 1185
7599.33 1171
7600.15 1157
7600.97 1192
7601.80 1231
7602.62 1242
7603.44 1297
7604.27 1325
7605.09 1378
7605.91 1390
7606.73 1301
7607.56 1291
7608.38 1295
7609.20 1310
7610.03 1334
7610.85 1288
7611.67 1242
7612.50 1257
7613.32 1212
7614.15 1239
7614.97 1220
7615.79 1269
7616.62 1313
7617.44 1354
7618.26 1384
7619.09 1476
7619.91 1496
7620.73 1470
7621.56 1503
7622.38 1479
7623.21 1455
7624.03 1432
7624.85 1450
7625.68 1429
7626.50 1425
7627.33 1417
7628.15 1406
7628.98 1416
7629.80 1430
7630.62 1399
7631.45 1467
7632.27 1534
7633.10 1537
7633.92 1529
7634.75 1501
7635.57 1501
7636.40 1435
7637.22 1417
7638.05 1361
7638.87 1290
7639.70 1296
7640.52 1246
7641.35 1148
7642.17 1189
7643.00 1199
7643.82 1275
7644.65 1287
7645.47 1298
7646.30 1366
7647.12 1309
7647.95 1396
7648.77 1428
7649.60 1472
7650.42 1505
7651.25 1499
7652.08 1438
7652.90 1450
7653.73 1410
7654.55 1345
7655.38 1296
7656.20 1224
7657.03 1175
7657.86 1164
7658.68 1145
7659.51 1134
7660.33 1130
7661.16 1093
7661.99 1065
7662.81 1105
7663.64 1123
7664.46 1083
7665.29 1093
7666.12 1060
7666.94 1058
7667.77 1052
7668.60 1120
7669.42 1135
7670.25 1068
7671.08 1043
7671.90 992
7672.73 1034
7673.56 989
7674.38 995
7675.21 1008
7676.04 1003
7676.86 1044
7677.69 1013
7678.52 1001
7679.34 1073
7680.17 1035
7681.00 1049
7681.83 1044
7682.65 1021
7683.48 1054
7684.31 1085
7685.13 1096
7685.96 1175
7686.79 1169
7687.62 1178
7688.44 1177
7689.27 1123
7690.10 1089
7690.93 1096
7691.76 1092
7692.58 1083
7693.41 1074
7694.24 1102
7695.07 1091
7695.89 1081
7696.72 1068
7697.55 1104
7698.38 1166
7699.21 1189
7700.03 1175
7700.86 1192
7701.69 1197
7702.52 1131
7703.35 1098
7704.18 1057
7705.00 1066
7705.83 1064
7706.66 1067
7707.49 1023
7708.32 1011
7709.15 1028
7709.98 1016
7710.80 1036
7711.63 1039
7712.46 1032
7713.29 1045
7714.12 1015
7714.95 1059
7715.78 1079
7716.61 1027
7717.44 1004
7718.27 1036
7719.09 1056
7719.92 1056
7720.75 979
7721.58 1019
7722.41 960
7723.24 996
7724.07 1052
7724.90 1013
7725.73 1044
7726.56 1025
7727.39 1070
7728.22 1132
7729.05 1140
7729.88 1144
7730.71 1157
7731.54 1194
7732.37 1153
7733.20 1168
7734.03 1117
7734.86 1044
7735.69 1027
7736.52 1020
7737.35 998
7738.18 1014
7739.01 965
7739.84 933
7740.67 945
7741.50 999
7742.33 1006
7743.16 1050
7743.99 1011
7744.82 1070
7745.65 1206
7746.48 1303
7747.31 1461
7748.14 1553
7748.98 1626
7749.81 1595
7750.64 1597
7751.47 1483
7752.30 1428
7753.13 1341
7753.96 1248
7754.79 1116
7755.62 1122
7756.45 1129
7757.29 1072
7758.12 1037
7758.95 962
7759.78 976
7760.61 963
7761.44 959
7762.27 958
7763.11 940
7763.94 925
7764.77 922
7765.60 935
7766.43 931
7767.26 853
7768.10 845
7768.93 870
7769.76 842
7770.59 846
7771.42 881
7772.26 833
7773.09 853
7773.92 885
7774.75 906
7775.58 901
7776.42 936
7777.25 899
7778.08 920
7778.91 874
7779.75 910
7780.58 887
7781.41 860
7782.24 885
7783.08 953
7783.91 928
7784.74 977
7785.57 999
7786.41 975
7787.24 937
7788.07 978
7788.91 967
7789.74 948
7790.57 961
7791.40 975
7792.24 949
7793.07 935
7793.90 988
7794.74 1005
7795.57 949
7796.40 1017
7797.24 969
7798.07 952
7798.90 985
7799.74 1013
7800.57 1031
7801.40 1006
7802.24 1039
7803.07 1097
7803.91 1079
7804.74 1068
7805.57 1068
7806.41 1073
7807.24 1068
7808.07 1058
7808.91 1105
7809.74 1146
7810.58 1069
7811.41 1114
7812.25 1193
7813.08 1185
7813.91 1228
7814.75 1337
7815.58 1321
7816.42 1307
7817.25 1375
7818.09 1388
7818.92 1384
7819.75 1307
7820.59 1340
7821.42 1411
7822.26 1448
7823.09 1465
7823.93 1485
7824.76 1495
7825.60 1564
7826.43 1515
7827.27 1458
7828.10 1398
7828.94 1355
7829.77 1337
7830.61 1272
7831.44 1275
7832.28 1268
7833.11 1331
7833.95 1362
7834.78 1484
7835.62 1495
7836.46 1465
7837.29 1492
7838.13 1458
7838.96 1342
7839.80 1282
7840.63 1265
7841.47 1284
7842.31 1271
7843.14 1196
7843.98 1168
7844.81 1129
7845.65 1148
7846.48 1133
7847.32 1122
7848.16 1092
7848.99 1098
7849.83 1066
7850.67 1094
7851.50 1058
7852.34 1050
7853.17 1028
7854.01 1053
7854.85 1023
7855.68 999
7856.52 1048
7857.36 1073
7858.19 1080
7859.03 1035
7859.87 1056
7860.70 1041
7861.54 1037
7862.38 1021
7863.21 1014
7864.05 1054
7864.89 1025
7865.73 1052
7866.56 1043
7867.40 1041
7868.24 1083
7869.07 1077
7869.91 1052
7870.75 1097
7871.59 1102
7872.42 1104
7873.26 1042
7874.10 1106
7874.94 1065
7875.77 1140
7876.61 1165
7877.45 1221
7878.29 1334
7879.12 1314
7879.96 1355
7880.80 1391
7881.64 1448
7882.47 1395
7883.31 1435
7884.15 1382
7884.99 1370
7885.83 1261
7886.67 1283
7887.50 1216
7888.34 1198
7889.18 1206
7890.02 1196
7890.86 1186
7891.69 1288
7892.53 1295
7893.37 1345
7894.21 1312
7895.05 1292
7895.89 1292
7896.73 1195
7897.57 1188
7898.40 1177
7899.24 1163
7900.08 1121
7900.92 1161
7901.76 1122
7902.60 1073
7903.44 1065
7904.28 1134
7905.12 1110
7905.95 1053
7906.79 1004
7907.63 1044
7908.47 1112
7909.31 1093
7910.15 1084
7910.99 1126
7911.83 1163
7912.67 1155
7913.51 1250
7914.35 1275
7915.19 1268
7916.03 1406
7916.87 1437
7917.71 1489
7918.55 1517
7919.39 1524
7920.23 1564
7921.07 1423
7921.91 1395
7922.75 1325
7923.59 1277
7924.43 1184
7925.27 1185
7926.11 1161
7926.95 1075
7927.79 1087
7928.63 1150
7929.47 1077
7930.31 1008
7931.15 1012
7931.99 1023
7932.83 998
7933.67 1014
7934.51 992
7935.35 982
7936.19 943
7937.04 932
7937.88 869
7938.72 913
7939.56 906
7940.40 951
7941.24 1001
7942.08 983
7942.92 976
7943.76 962
7944.60 1015
7945.45 986
7946.29 1049
7947.13 1026
7947.97 1024
7948.81 1024
7949.65 1017
7950.49 1041
7951.34 1003
7952.18 1007
7953.02 1026
7953.86 1088
7954.70 1066
7955.54 1138
7956.39 1166
7957.23 1190
7958.07 1200
7958.91 1151
7959.75 1157
7960.60 1096
7961.44 1146
7962.28 1100
7963.12 1074
7963.96 1062
7964.81 1112
7965.65 1109
7966.49 1187
7967.33 1291
7968.18 1342
7969.02 1408
7969.86 1462
7970.70 1363
7971.55 1339
7972.39 1261
7973.23 1178
7974.08 1110
7974.92 1087
7975.76 1080
7976.60 1053
7977.45 1058
7978.29 991
7979.13 992
7979.98 1017
7980.82 979
7981.66 965
7982.51 969
7983.35 924
7984.19 922
7985.04 918
7985.88 904
7986.72 955
7987.57 910
7988.41 884
7989.25 848
7990.10 857
7990.94 880
7991.78 882
7992.63 837
7993.47 850
7994.32 840
7995.16 844
7996.00 853
7996.85 802
7997.69 770
7998.53 833
7999.38 789
8000.22 808
8001.07 777
8001.91 780
8002.76 780
8003.60 802
8004.44 778
8005.29 751
8006.13 755
8006.98 765
8007.82 777
8008.67 740
8009.51 760
8010.36 744
8011.20 737
8012.05 735
8012.89 727
8013.74 736
8014.58 682
8015.43 695
8016.27 761
8017.12 794
8017.96 781
8018.81 705
8019.65 705
8020.50 711
8021.34 693
8022.19 705
8023.03 676
8023.88 698
8024.72 723
8025.57 732
8026.41 725
8027.26 716
8028.11 710
8028.95 744
8029.80 680
8030.64 696
8031.49 711
8032.33 738
8033.18 725
8034.03 707
8034.87 689
8035.72 777
8036.56 705
8037.41 694
8038.26 724
8039.10 700
8039.95 689
8040.80 711
8041.64 702
8042.49 723
8043.33 742
8044.18 758
8045.03 747
8045.87 744
8046.72 734
8047.57 671
8048.41 701
8049.26 708
8050.11 714
8050.95 708
8051.80 696
8052.65 684
8053.49 728
8054.34 723
8055.19 665
8056.04 616
8056.88 675
8057.73 634
8058.58 627
8059.42 656
8060.27 706
8061.12 677
8061.97 661
8062.81 670
8063.66 647
8064.51 661
8065.36 636
8066.20 604
8067.05 656
8067.90 658
8068.75 643
8069.60 611
8070.44 655
8071.29 671
8072.14 649
8072.99 583
8073.84 590
8074.68 629
8075.53 558
8076.38 631
8077.23 629
8078.08 629
8078.92 600
8079.77 618
8080.62 662
8081.47 620
8082.32 604
8083.17 592
8084.02 600
8084.86 624
8085.71 654
8086.56 655
8087.41 626
8088.26 616
8089.11 673
8089.96 644
8090.81 619
8091.65 635
8092.50 623
8093.35 623
8094.20 608
8095.05 603
8095.90 626
8096.75 629
8097.60 655
8098.45 623
8099.30 629
8100.15 622
8101.00 653
8101.85 653
8102.70 620
8103.54 643
8104.39 636
8105.24 629
8106.09 633
8106.94 647
8107.79 617
8108.64 660
8109.49 691
8110.34 639
8111.19 616
8112.04 671
8112.89 677
8113.74 646
8114.59 652
8115.44 655
8116.29 586
8117.14 631
8117.99 678
8118.84 664
8119.70 640
8120.55 689
8121.40 670
8122.25 698
8123.10 698
8123.95 643
8124.80 678
8125.65 687
8126.50 712
8127.35 750
8128.20 726
8129.05 675
8129.90 704
8130.76 764
8131.61 739
8132.46 737
8133.31 771
8134.16 760
8135.01 781
8135.86 788
8136.71 770
8137.56 760
8138.42 762
8139.27 723
8140.12 703
8140.97 725
8141.82 707
8142.67 727
8143.53 735
8144.38 728
8145.23 721
8146.08 688
8146.93 678
8147.78 751
8148.64 705
8149.49 710
8150.34 712
8151.19 762
8152.05 742
8152.90 751
8153.75 770
8154.60 789
8155.45 807
8156.31 825
8157.16 832
8158.01 841
8158.86 875
8159.72 806
8160.57 777
8161.42 751
8162.27 716
8163.13 694
8163.98 720
8164.83 714
8165.69 666
8166.54 611
8167.39 622
8168.24 647
8169.10 674
8169.95 665
8170.80 693
8171.66 656
8172.51 611
8173.36 648
8174.22 633
8175.07 644
8175.92 656
8176.78 688
8177.63 686
8178.48 645
8179.34 659
8180.19 617
8181.04 600
8181.90 643
8182.75 579
8183.61 596
8184.46 601
8185.31 636
8186.17 639
8187.02 611
8187.87 584
8188.73 627
8189.58 638
8190.44 586
8191.29 575
8192.15 658
8193.00 674
8193.85 611
8194.71 596
8195.56 609
8196.42 613
8197.27 620
8198.13 624
8198.98 644
8199.84 622
8200.69 613
8201.55 626
8202.40 658
8203.25 616
8204.11 596
8204.96 631
8205.82 649
8206.67 599
8207.53 606
8208.38 614
8209.24 634
8210.09 620
8210.95 610
8211.81 571
8212.66 625
8213.52 644
8214.37 574
8215.23 565
8216.08 635
8216.94 640
8217.79 659
8218.65 706
8219.50 664
8220.36 676
8221.22 702
8222.07 666
8222.93 662
8223.78 689
8224.64 671
8225.50 678
8226.35 639
8227.21 640
8228.06 682
8228.92 630
8229.78 624
8230.63 629
8231.49 595
8232.34 615
8233.20 645
8234.06 611
8234.91 580
8235.77 579
8236.63 598
8237.48 613
8238.34 590
8239.20 557
8240.05 563
8240.91 589
8241.77 626
8242.62 582
8243.48 582
8244.34 600
8245.19 590
8246.05 606
8246.91 573
8247.77 621
8248.62 658
8249.48 646
8250.34 595
8251.20 598
8252.05 604
8252.91 648
8253.77 637
8254.62 598
8255.48 594
8256.34 610
8257.20 581
8258.06 578
8258.91 586
8259.77 592
8260.63 592
8261.49 586
8262.34 606
8263.20 596
8264.06 583
8264.92 621
8265.78 626
8266.63 609
8267.49 607
8268.35 646
8269.21 660
8270.07 633
8270.93 634
8271.78 647
8272.64 637
8273.50 665
8274.36 653
8275.22 641
8276.08 706
8276.93 724
8277.79 722
8278.65 742
8279.51 774
8280.37 774
8281.23 780
8282.09 708
8282.95 736
8283.81 716
8284.66 710
8285.52 718
8286.38 675
8287.24 662
8288.10 646
8288.96 666
8289.82 634
8290.68 639
8291.54 690
8292.40 684
8293.26 721
8294.12 733
8294.98 715
8295.84 733
8296.70 697
8297.56 743
8298.42 731
8299.28 677
8300.13 673
8300.99 664
8301.85 670
8302.71 676
8303.57 684
8304.43 644
8305.29 640
8306.16 677
8307.02 693
8307.88 627
8308.74 682
8309.60 650
8310.46 660
8311.32 693
8312.18 636
8313.04 631
8313.90 659
8314.76 643
8315.62 638
8316.48 646
8317.34 660
8318.20 699
8319.06 630
8319.92 583
8320.78 614
8321.65 606
8322.51 590
8323.37 596
8324.23 640
8325.09 639
8325.95 614
8326.81 628
8327.67 611
8328.53 627
8329.40 669
8330.26 628
8331.12 614
8331.98 640
8332.84 611
8333.70 624
8334.57 611
8335.43 628
8336.29 628
8337.15 645
8338.01 601
8338.87 609
8339.74 643
8340.60 665
8341.46 677
8342.32 697
8343.18 688
8344.05 651
8344.91 677
8345.77 713
8346.63 673
8347.49 609
8348.36 634
8349.22 663
8350.08 689
8350.94 640
8351.81 650
8352.67 681
8353.53 656
8354.39 640
8355.26 648
8356.12 662
8356.98 672
8357.85 711
8358.71 665
8359.57 660
8360.43 669
8361.30 656
8362.16 691
8363.02 709
8363.89 678
8364.75 691
8365.61 686
8366.48 621
8367.34 660
8368.20 654
8369.07 667
8369.93 684
8370.79 683
8371.66 699
8372.52 704
8373.38 678
8374.25 683
8375.11 682
8375.98 717
8376.84 713
8377.70 689
8378.57 718
8379.43 725
8380.30 680
8381.16 686
8382.02 669
8382.89 753
8383.75 735
8384.62 691
8385.48 692
8386.34 712
8387.21 732
8388.07 728
8388.94 785
8389.80 772
8390.67 739
8391.53 753
8392.40 760
8393.26 757
8394.13 763
8394.99 814
8395.85 782
8396.72 818
8397.58 763
8398.45 769
8399.31 825
8400.18 801
8401.04 811
8401.91 777
8402.77 779
8403.64 838
8404.50 828
8405.37 794
8406.24 795
8407.10 815
8407.97 828
8408.83 850
8409.70 850
8410.56 826
8411.43 805
8412.29 817
8413.16 863
8414.03 886
8414.89 875
8415.76 853
8416.62 909
8417.49 916
8418.35 891
8419.22 892
8420.09 890
8420.95 919
8421.82 929
8422.69 978
8423.55 950
8424.42 966
8425.28 1001
8426.15 974
8427.02 957
8427.88 973
8428.75 990
8429.62 1043
8430.48 1056
8431.35 1107
8432.22 1092
8433.08 1132
8433.95 1081
8434.82 1146
8435.68 1135
8436.55 1215
8437.42 1262
8438.28 1287
8439.15 1246
8440.02 1295
8440.89 1271
8441.75 1330
8442.62 1365
8443.49 1368
8444.35 1463
8445.22 1486
8446.09 1479
8446.96 1461
8447.82 1512
8448.69 1579
8449.56 1590
8450.43 1612
8451.29 1647
8452.16 1749
8453.03 1905
8453.90 2154
8454.76 2430
8455.63 2679
8456.50 2999
8457.37 3257
8458.24 3436
8459.10 3376
8459.97 3100
8460.84 2895
8461.71 2690
8462.58 2482
8463.45 2160
8464.31 2014
8465.18 1856
8466.05 1732
8466.92 1600
8467.79 1454
8468.66 1358
8469.52 1377
8470.39 1341
8471.26 1293
8472.13 1331
8473.00 1243
8473.87 1250
8474.74 1225
8475.61 1166
8476.47 1189
8477.34 1252
8478.21 1141
8479.08 1192
8479.95 1294
8480.82 1297
8481.69 1327
8482.56 1320
8483.43 1318
8484.30 1308
8485.17 1372
8486.04 1377
8486.91 1275
8487.78 1293
8488.64 1271
8489.51 1208
8490.38 1207
8491.25 1175
8492.12 1190
8492.99 1217
8493.86 1171
8494.73 1211
8495.60 1186
8496.47 1208
8497.34 1178
8498.21 1173
8499.08 1166
8499.95 1181
8500.82 1169
8501.69 1141
8502.56 1094
8503.43 1151
8504.30 1143
8505.17 1215
8506.05 1205
8506.92 1183
8507.79 1218
8508.66 1191
8509.53 1234
8510.40 1301
8511.27 1280
8512.14 1236
8513.01 1285
8513.88 1256
8514.75 1316
8515.62 1320
8516.49 1338
8517.37 1364
8518.24 1372
8519.11 1378
8519.98 1406
8520.85 1491
8521.72 1591
8522.59 1650
8523.46 1808
8524.33 1913
8525.21 2060
8526.08 2322
8526.95 2480
8527.82 2564
8528.69 2442
8529.56 2377
8530.44 2367
8531.31 2204
8532.18 2001
8533.05 1803
8533.92 1692
8534.80 1556
8535.67 1519
8536.54 1456
8537.41 1333
8538.28 1329
8539.16 1350
8540.03 1280
8540.90 1231
8541.77 1249
8542.64 1250
8543.52 1185
8544.39 1166
8545.26 1163
8546.13 1148
8547.01 1127
8547.88 1088
8548.75 1083
8549.62 1151
8550.50 1218
8551.37 1176
8552.24 1265
8553.12 1335
8553.99 1327
8554.86 1369
8555.73 1385
8556.61 1387
8557.48 1363
8558.35 1284
8559.23 1282
8560.10 1259
8560.97 1176
8561.85 1194
8562.72 1229
8563.59 1149
8564.47 1155
8565.34 1113
8566.21 1074
8567.09 1152
8567.96 1093
8568.83 1104
8569.71 1099
8570.58 1076
8571.46 1042
8572.33 1058
8573.20 1107
8574.08 1026
8574.95 1061
8575.83 1108
8576.70 1072
8577.57 1066
8578.45 1068
8579.32 1073
8580.20 1103
8581.07 1109
8581.94 1129
8582.82 1102
8583.69 1096
8584.57 1060
8585.44 1068
8586.32 1068
8587.19 1109
8588.07 1146
8588.94 1086
8589.82 1112
8590.69 1186
8591.57 1194
8592.44 1231
8593.32 1248
8594.19 1208
8595.07 1198
8595.94 1165
8596.82 1226
8597.69 1114
8598.57 1132
8599.44 1211
8600.32 1230
8601.19 1197
8602.07 1158
8602.94 1198
8603.82 1218
8604.69 1225
8605.57 1240
8606.44 1342
8607.32 1380
8608.20 1318
8609.07 1283
8609.95 1273
8610.82 1223
8611.70 1275
8612.57 1326
8613.45 1332
8614.33 1278
8615.20 1329
8616.08 1326
8616.95 1357
8617.83 1352
8618.71 1381
8619.58 1440
8620.46 1460
8621.34 1440
8622.21 1449
8623.09 1518
8623.97 1532
8624.84 1473
8625.72 1500
8626.59 1525
8627.47 1580
8628.35 1588
8629.22 1631
8630.10 1613
8630.98 1639
8631.86 1679
8632.73 1696
8633.61 1673
8634.49 1687
8635.36 1707
8636.24 1676
8637.12 1674
8637.99 1687
8638.87 1706
8639.75 1709
8640.63 1711
8641.50 1748
8642.38 1793
8643.26 1875
8644.14 1864
8645.01 1896
8645.89 1879
8646.77 1961
8647.65 1983
8648.52 1999
8649.40 2103
8650.28 2167
8651.16 2114
8652.04 2178
8652.91 2100
8653.79 2074
8654.67 2146
8655.55 2120
8656.43 2224
8657.30 2303
8658.18 2235
8659.06 2358
8659.94 2484
8660.82 2499
8661.70 2624
8662.57 2782
8663.45 2961
8664.33 3144
8665.21 3295
8666.09 3377
8666.97 3417
8667.85 3480
8668.72 3447
8669.60 3431
8670.48 3530
8671.36 3652
8672.24 3751
8673.12 3886
8674.00 3995
8674.88 4205
8675.76 4171
8676.63 4105
8677.51 3975
8678.39 3847
8679.27 3708
8680.15 3400
8681.03 3155
8681.91 3035
8682.79 2809
8683.67 2672
8684.55 2598
8685.43 2650
8686.31 2557
8687.19 2760
8688.07 2769
8688.95 2990
8689.83 3280
8690.71 3623
8691.59 4030
8692.47 4448
8693.35 4845
8694.23 5023
8695.11 4935
8695.99 4859
8696.87 4551
8697.75 4220
8698.63 3974
8699.51 3609
8700.39 3320
8701.27 3134
8702.15 2989
8703.03 2739
8703.91 2656
8704.79 2497
8705.67 2398
8706.55 2292
8707.43 2145
8708.31 2098
8709.19 2041
8710.07 1998
8710.96 1869
8711.84 1840
8712.72 1767
8713.60 1727
8714.48 1687
8715.36 1660
8716.24 1579
8717.12 1603
8718.00 1610
8718.89 1543
8719.77 1566
8720.65 1661
8721.53 1654
8722.41 1603
8723.29 1636
8724.17 1611
8725.06 1632
8725.94 1626
8726.82 1667
8727.70 1697
8728.58 1717
8729.46 1748
8730.35 1811
8731.23 1780
8732.11 1833
8732.99 1858
8733.87 1832
8734.76 1811
8735.64 1837
8736.52 1758
8737.40 1745
8738.29 1812
8739.17 1841
8740.05 1787
8740.93 1749
8741.81 1803
8742.70 1765
8743.58 1778
8744.46 1699
8745.34 1651
8746.23 1731
8747.11 1735
8747.99 1707
8748.88 1728
8749.76 1685
8750.64 1722
8751.52 1761
8752.41 1772
8753.29 1851
8754.17 1892
8755.06 1914
8755.94 1957
8756.82 2074
8757.71 2074
8758.59 2093
8759.47 2162
8760.36 2146
8761.24 2070
8762.12 2039
8763.01 2100
8763.89 2030
8764.77 2023
8765.66 2000
8766.54 2042
8767.42 2023
8768.31 2010
8769.19 1995
8770.08 1981
8770.96 1963
8771.84 1976
8772.73 1928
8773.61 1912
8774.50 1885
8775.38 1938
8776.26 1915
8777.15 1958
8778.03 2036
8778.92 2170
8779.80 2276
8780.69 2455
8781.57 2611
8782.46 2729
8783.34 2850
8784.22 2935
8785.11 2909
8785.99 2918
8786.88 2813
8787.76 2651
8788.65 2421
8789.53 2339
8790.42 2139
8791.30 1988
8792.19 1902
8793.07 1843
8793.96 1751
8794.84 1645
8795.73 1630
8796.61 1522
8797.50 1518
8798.38 1596
8799.27 1497
8800.15 1496
8801.04 1477
8801.93 1480
8802.81 1458
8803.70 1472
8804.58 1422
8805.47 1372
8806.35 1405
8807.24 1341
8808.12 1352
8809.01 1327
8809.90 1306
8810.78 1297
8811.67 1332
8812.55 1266
8813.44 1244
8814.33 1313
8815.21 1391
8816.10 1358
8816.98 1309
8817.87 1364
8818.76 1320
8819.64 1342
8820.53 1370
8821.42 1358
8822.30 1279
8823.19 1297
8824.08 1305
8824.96 1324
8825.85 1262
8826.74 1225
8827.62 1227
8828.51 1214
8829.40 1180
8830.28 1127
8831.17 1133
8832.06 1163
8832.94 1161
8833.83 1099
8834.72 1109
8835.61 1122
8836.49 1103
8837.38 1136
8838.27 1124
8839.16 1121
8840.04 1160
8840.93 1157
8841.82 1123
8842.70 1173
8843.59 1179
8844.48 1184
8845.37 1176
8846.26 1167
8847.14 1127
8848.03 1155
8848.92 1194
8849.81 1122
8850.69 1126
8851.58 1129
8852.47 1114
8853.36 1061
8854.25 1033
8855.13 1002
8856.02 1050
8856.91 1046
8857.80 1073
8858.69 1039
8859.58 1021
8860.46 1029
8861.35 1062
8862.24 1032
8863.13 1022
8864.02 1018
8864.91 1049
8865.80 998
8866.68 1008
8867.57 992
8868.46 969
8869.35 937
8870.24 949
8871.13 927
8872.02 882
8872.91 887
8873.80 926
8874.69 950
8875.57 946
8876.46 889
8877.35 889
8878.24 890
8879.13 909
8880.02 902
8880.91 876
8881.80 899
8882.69 891
8883.58 880
8884.47 888
8885.36 860
8886.25 837
8887.14 829
8888.03 835
8888.92 804
8889.81 824
8890.70 799
8891.59 777
8892.48 792
8893.37 790
8894.26 799
8895.15 800
8896.04 741
8896.93 762
8897.82 784
8898.71 832
8899.60 771
8900.49 735
8901.38 749
8902.27 726
8903.16 740
8904.05 714
8904.94 726
8905.83 718
8906.72 746
8907.61 742
8908.50 727
8909.40 709
8910.29 713
8911.18 739
8912.07 773
8912.96 756
8913.85 725
8914.74 751
8915.63 735
8916.52 755
8917.42 706
8918.31 709
8919.20 759
8920.09 705
8920.98 687
8921.87 688
8922.76 681
8923.66 685
8924.55 727
8925.44 720
8926.33 683
8927.22 695
8928.11 695
8929.01 666
8929.90 705
8930.79 700
8931.68 696
8932.57 663
8933.47 700
8934.36 683
8935.25 729
8936.14 689
8937.03 689
8937.93 649
8938.82 633
8939.71 650
8940.60 666
8941.50 642
8942.39 649
8943.28 632
8944.17 600
8945.07 626
8945.96 635
8946.85 631
8947.75 622
8948.64 638
8949.53 637
8950.42 599
8951.32 675
8952.21 631
8953.10 628
8954.00 654
8954.89 601
8955.78 598
8956.68 629
8957.57 636
8958.46 635
8959.36 616
8960.25 629
8961.14 636
8962.04 642
8962.93 606
8963.82 640
8964.72 648
8965.61 642
8966.50 632
8967.40 636
8968.29 614
8969.19 665
8970.08 670
8970.97 668
8971.87 659
8972.76 656
8973.66 683
8974.55 659
8975.44 669
8976.34 620
8977.23 634
8978.13 678
8979.02 632
8979.91 648
8980.81 715
8981.70 677
8982.60 636
8983.49 662
8984.39 665
8985.28 644
8986.18 622
8987.07 618
8987.97 635
8988.86 607
8989.76 590
8990.65 596
8991.55 634
8992.44 618
8993.34 586
8994.23 593
8995.13 588
8996.02 584
8996.92 639
8997.81 648
8998.71 600
8999.60 571
9000.50 596
9001.39 562
9002.29 578
9003.18 597
9004.08 621
9004.98 576
9005.87 572
9006.77 569
9007.66 568
9008.56 575
9009.45 566
9010.35 594
9011.25 576
9012.14 559
9013.04 546
9013.93 526
9014.83 562
9015.73 544
9016.62 541
9017.52 535
9018.42 539
9019.31 570
9020.21 559
9021.10 570
9022.00 540
9022.90 542
9023.79 563
9024.69 547
9025.59 573
9026.48 556
9027.38 551
9028.28 537
9029.17 525
9030.07 532
9030.97 544
9031.87 578
9032.76 579
9033.66 539
9034.56 559
9035.45 548
9036.35 561
9037.25 575
9038.15 568
9039.04 555
9039.94 570
9040.84 545
9041.73 553
9042.63 552
9043.53 595
9044.43 556
9045.33 551
9046.22 533
9047.12 565
9048.02 598
9048.92 574
9049.81 566
9050.71 567
9051.61 551
9052.51 529
9053.41 577
9054.30 591
9055.20 570
9056.10 566
9057.00 579
9057.90 583
9058.80 595
9059.69 576
9060.59 570
9061.49 562
9062.39 566
9063.29 537
9064.19 570
9065.08 537
9065.98 589
9066.88 603
9067.78 587
9068.68 507
9069.58 543
9070.48 558
9071.38 530
9072.27 583
9073.17 603
9074.07 581
9074.97 561
9075.87 544
9076.77 555
9077.67 506
9078.57 555
9079.47 533
9080.37 567
9081.27 570
9082.17 573
9083.07 572
9083.97 575
9084.87 558
9085.76 586
9086.66 508
9087.56 544
9088.46 582
9089.36 563
9090.26 604
9091.16 611
9092.06 576
9092.96 605
9093.86 568
9094.76 562
9095.66 571
9096.56 560
9097.46 599
9098.36 590
9099.26 579
9100.17 565
9101.07 548
9101.97 581
9102.87 599
9103.77 607
9104.67 565
9105.57 569
9106.47 568
9107.37 578
9108.27 561
9109.17 581
9110.07 555
9110.97 532
9111.87 547
9112.77 505
9113.68 555
9114.58 541
9115.48 579
9116.38 556
9117.28 570
9118.18 558
9119.08 516
9119.98 562
9120.89 583
9121.79 544
9122.69 547
9123.59 540
9124.49 558
9125.39 528
9126.29 578
9127.20 602
9128.10 553
9129.00 552
9129.90 537
9130.80 575
9131.71 549
9132.61 546
9133.51 539
9134.41 525
9135.31 547
9136.22 545
9137.12 524
9138.02 551
9138.92 529
9139.83 519
9140.73 563
9141.63 564
9142.53 557
9143.43 551
9144.34 523
9145.24 522
9146.14 537
9147.05 560
9147.95 563
9148.85 564
9149.75 540
9150.66 603
9151.56 585
9152.46 559
9153.37 529
9154.27 544
9155.17 559
9156.07 528
9156.98 549
9157.88 578
9158.78 543
9159.69 579
9160.59 589
9161.49 560
9162.40 559
9163.30 560
9164.20 620
9165.11 572
9166.01 600
9166.92 555
9167.82 558
9168.72 600
9169.63 580
9170.53 560
9171.43 616
9172.34 574
9173.24 580
9174.15 563
9175.05 561
9175.95 566
9176.86 543
9177.76 523
9178.67 557
9179.57 587
9180.48 567
9181.38 564
9182.28 569
9183.19 562
9184.09 553
9185.00 569
9185.90 580
9186.81 561
9187.71 622
9188.62 581
9189.52 590
9190.43 565
9191.33 512
9192.24 574
9193.14 542
9194.05 570
9194.95 594
9195.86 568
9196.76 600
9197.67 588
9198.57 618
9199.48 624
9200.38 607
9201.29 630
9202.19 606
9203.10 636
9204.00 616
9204.91 610
9205.81 552
9206.72 569
9207.63 560
9208.53 585
9209.44 574
9210.34 539
9211.25 571
9212.15 554
9213.06 569
9213.97 582
9214.87 601
9215.78 588
9216.68 626
9217.59 584
9218.50 586
9219.40 595
9220.31 574
9221.22 585
9222.12 585
9223.03 574
9223.94 611
9224.84 547
9225.75 564
9226.65 571
9227.56 527
9228.47 558
9229.37 549
9230.28 538
9231.19 545
9232.10 556
9233.00 562
9233.91 572
9234.82 552
9235.72 593
9236.63 549
9237.54 606
9238.44 567
9239.35 575
9240.26 562
9241.17 564
9242.07 578
9242.98 553
9243.89 572
9244.80 541
9245.70 594
9246.61 590
9247.52 563
9248.43 557
9249.33 597
9250.24 568
9251.15 555
9252.06 584
9252.97 609
9253.87 552
9254.78 584
9255.69 548
9256.60 557
9257.51 562
9258.41 586
9259.32 562
9260.23 563
9261.14 578
9262.05 595
9262.96 582
9263.86 563
9264.77 555
9265.68 602
9266.59 616
9267.50 607
9268.41 580
9269.32 582
9270.22 601
9271.13 560
9272.04 558
9272.95 585
9273.86 609
9274.77 594
9275.68 582
9276.59 584
9277.50 571
9278.40 575
9279.31 582
9280.22 612
9281.13 581
9282.04 598
9282.95 583
9283.86 574
9284.77 609
9285.68 601
9286.59 595
9287.50 573
9288.41 593
9289.32 556
9290.23 572
9291.14 610
9292.05 580
9292.96 600
9293.87 632
9294.78 644
9295.69 611
9296.60 623
9297.51 663
9298.42 657
9299.33 650
9300.24 621
9301.15 651
9302.06 641
9302.97 650
9303.88 637
9304.79 601
9305.70 642
9306.61 618
9307.52 644
9308.43 659
9309.34 676
9310.25 698
9311.16 676
9312.07 767
9312.98 679
9313.90 690
9314.81 664
9315.72 628
9316.63 649
9317.54 692
9318.45 642
9319.36 631
9320.27 679
9321.18 661
9322.10 640
9323.01 615
9323.92 632
9324.83 612
9325.74 587
9326.65 590
9327.56 655
9328.48 636
9329.39 605
9330.30 585
9331.21 640
9332.12 659
9333.03 621
9333.95 592
9334.86 599
9335.77 592
9336.68 597
9337.59 615
9338.51 635
9339.42 643
9340.33 647
9341.24 671
9342.15 618
9343.07 644
9343.98 612
9344.89 607
9345.80 654
9346.72 615
9347.63 626
9348.54 637
9349.45 658
9350.37 658
9351.28 650
9352.19 674
9353.11 630
9354.02 634
9354.93 621
9355.84 625
9356.76 601
9357.67 635
9358.58 626
9359.50 594
9360.41 611
9361.32 604
9362.24 603
9363.15 630
9364.06 644
9364.98 641
9365.89 615
9366.80 610
9367.72 628
9368.63 634
9369.54 664
9370.46 617
9371.37 597
9372.28 647
9373.20 657
9374.11 635
9375.03 620
9375.94 642
9376.85 636
9377.77 632
9378.68 677
9379.60 686
9380.51 667
9381.42 686
9382.34 674
9383.25 629
9384.17 637
9385.08 666
9386.00 675
9386.91 651
9387.82 710
9388.74 661
9389.65 696
9390.57 689
9391.48 744
9392.40 748
9393.31 718
9394.23 755
9395.14 784
9396.06 745
9396.97 712
9397.89 724
9398.80 719
9399.72 774
9400.63 755
9401.55 790
9402.46 739
9403.38 658
9404.29 716
9405.21 736
9406.12 740
9407.04 692
9407.95 666
9408.87 703
9409.79 693
9410.70 707
9411.62 693
9412.53 757
9413.45 725
9414.36 696
9415.28 701
9416.20 715
9417.11 714
9418.03 756
9418.94 724
9419.86 733
9420.78 709
9421.69 692
9422.61 736
9423.52 717
9424.44 735
9425.36 717
9426.27 733
9427.19 788
9428.11 736
9429.02 737
9429.94 735
9430.86 731
9431.77 728
9432.69 771
9433.61 763
9434.52 759
9435.44 756
9436.36 824
9437.27 772
9438.19 812
9439.11 792
9440.02 855
9440.94 888
9441.86 852
9442.78 861
9443.69 939
9444.61 915
9445.53 880
9446.44 877
9447.36 910
9448.28 882
9449.20 857
9450.11 925
9451.03 938
9451.95 966
9452.87 904
9453.78 864
9454.70 904
9455.62 933
9456.54 941
9457.46 930
9458.37 919
9459.29 873
9460.21 875
9461.13 877
9462.05 854
9462.96 813
9463.88 808
9464.80 809
9465.72 791
9466.64 797
9467.56 786
9468.47 827
9469.39 794
9470.31 836
9471.23 810
9472.15 826
9473.07 819
9473.98 768
9474.90 795
9475.82 806
9476.74 815
9477.66 814
9478.58 837
9479.50 872
9480.42 923
9481.34 923
9482.26 951
9483.17 987
9484.09 976
9485.01 942
9485.93 920
9486.85 890
9487.77 878
9488.69 868
9489.61 878
9490.53 845
9491.45 835
9492.37 847
9493.29 837
9494.21 803
9495.13 817
9496.05 778
9496.97 809
9497.89 808
9498.81 789
9499.73 816
9500.65 856
9501.57 815
9502.49 810
9503.41 813
9504.33 811
9505.25 847
9506.17 928
9507.09 925
9508.01 886
9508.93 855
9509.85 890
9510.77 917
9511.69 917
9512.61 918
9513.53 938
9514.45 923
9515.37 918
9516.29 980
9517.21 944
9518.13 1000
9519.05 1034
9519.98 1032
9520.90 1074
9521.82 1082
9522.74 1067
9523.66 1100
9524.58 1186
9525.50 1083
9526.42 1116
9527.34 1106
9528.27 1064
9529.19 1072
9530.11 996
9531.03 981
9531.95 966
9532.87 988
9533.79 993
9534.72 958
9535.64 923
9536.56 912
9537.48 960
9538.40 1007
9539.32 984
9540.25 1009
9541.17 1011
9542.09 993
9543.01 987
9543.93 947
9544.86 995
9545.78 960
9546.70 932
9547.62 963
9548.55 942
9549.47 961
9550.39 961
9551.31 986
9552.24 993
9553.16 1043
9554.08 1000
9555.00 989
9555.93 1025
9556.85 975
9557.77 1008
9558.69 1009
9559.62 1039
9560.54 1003
9561.46 1040
9562.39 1031
9563.31 1010
9564.23 1031
9565.15 1016
9566.08 1051
9567.00 1042
9567.92 1117
9568.85 1091
9569.77 1082
9570.69 1083
9571.62 1109
9572.54 1142
9573.46 1143
9574.39 1119
9575.31 1142
9576.23 1144
9577.16 1154
9578.08 1159
9579.01 1185
9579.93 1203
9580.85 1271
9581.78 1273
9582.70 1272
9583.63 1261
9584.55 1235
9585.47 1237
9586.40 1289
9587.32 1247
9588.25 1258
9589.17 1224
9590.09 1209
9591.02 1235
9591.94 1193
9592.87 1272
9593.79 1280
9594.72 1318
9595.64 1317
9596.57 1342
9597.49 1391
9598.42 1428
9599.34 1494
9600.26 1487
9601.19 1521
9602.11 1482
9603.04 1497
9603.96 1468
9604.89 1503
9605.81 1437
9606.74 1477
9607.66 1439
9608.59 1386
9609.51 1424
9610.44 1382
9611.37 1420
9612.29 1355
9613.22 1375
9614.14 1454
9615.07 1438
9615.99 1386
9616.92 1422
9617.84 1389
9618.77 1449
9619.70 1436
9620.62 1411
9621.55 1417
9622.47 1421
9623.40 1450
9624.32 1462
9625.25 1487
9626.18 1584
9627.10 1552
9628.03 1500
9628.95 1560
9629.88 1606
9630.81 1547
9631.73 1581
9632.66 1572
9633.59 1578
9634.51 1618
9635.44 1658
9636.37 1694
9637.29 1718
9638.22 1666
9639.15 1725
9640.07 1803
9641.00 1861
9641.93 1890
9642.85 1911
9643.78 1898
9644.71 1973
9645.63 2002
9646.56 2010
9647.49 2021
9648.41 2053
9649.34 1982
9650.27 1981
9651.20 2005
9652.12 1953
9653.05 1923
9653.98 1908
9654.91 1933
9655.83 1931
9656.76 1868
9657.69 1894
9658.62 1872
9659.54 1893
9660.47 1880
9661.40 1876
9662.33 1901
9663.25 1922
9664.18 1910
9665.11 1913
9666.04 1994
9666.97 1949
9667.89 1991
9668.82 2037
9669.75 2100
9670.68 2047
9671.61 2032
9672.53 2069
9673.46 2069
9674.39 2111
9675.32 2133
9676.25 2135
9677.18 2157
9678.11 2152
9679.03 2190
9679.96 2179
9680.89 2254
9681.82 2237
9682.75 2276
9683.68 2346
9684.61 2304
9685.54 2334
9686.46 2341
9687.39 2319
9688.32 2307
9689.25 2447
9690.18 2411
9691.11 2353
9692.04 2434
9692.97 2391
9693.90 2461
9694.83 2603
9695.76 2644
9696.69 2779
9697.61 2973
9698.54 3026
9699.47 3085
9700.40 3138
9701.33 3155
9702.26 3252
9703.19 3300
9704.12 3110
9705.05 2898
9705.98 2877
9706.91 2775
9707.84 2649
9708.77 2605
9709.70 2565
9710.63 2567
9711.56 2625
9712.49 2628
9713.42 2648
9714.35 2648
9715.28 2755
9716.21 2750
9717.14 2692
9718.07 2702
9719.00 2654
9719.94 2569
9720.87 2464
9721.80 2331
9722.73 2222
9723.66 2161
9724.59 2119
9725.52 1993
9726.45 1933
9727.38 1935
9728.31 1910
9729.24 1919
9730.17 1866
9731.10 1879
9732.04 1893
9732.97 1870
9733.90 1878
9734.83 1820
9735.76 1808
9736.69 1798
9737.62 1779
9738.55 1768
9739.49 1749
9740.42 1705
9741.35 1699
9742.28 1649
9743.21 1653
9744.14 1655
9745.08 1627
9746.01 1571
9746.94 1541
9747.87 1618
9748.80 1607
9749.74 1504
9750.67 1541
9751.60 1549
9752.53 1514
9753.46 1442
9754.40 1472
9755.33 1485
9756.26 1490
9757.19 1527
9758.13 1466
9759.06 1462
9759.99 1480
9760.92 1475
9761.85 1495
9762.79 1514
9763.72 1477
9764.65 1485
9765.59 1503
9766.52 1454
9767.45 1442
9768.38 1465
9769.32 1556
9770.25 1520
9771.18 1459
9772.12 1507
9773.05 1502
9773.98 1463
9774.92 1505
9775.85 1522
9776.78 1478
9777.71 1475
9778.65 1533
9779.58 1518
9780.52 1534
9781.45 1540
9782.38 1559
9783.32 1531
9784.25 1543
9785.18 1521
9786.12 1493
9787.05 1528
9787.98 1490
9788.92 1384
9789.85 1386
9790.79 1369
9791.72 1338
9792.65 1371
9793.59 1347
9794.52 1341
9795.46 1351
9796.39 1407
9797.32 1442
9798.26 1402
9799.19 1349
9800.13 1368
9801.06 1419
9802.00 1442
9802.93 1374
9803.87 1370
9804.80 1282
9805.73 1268
9806.67 1243
9807.60 1235
9808.54 1202
9809.47 1225
9810.41 1228
9811.34 1217
9812.28 1175
9813.21 1145
9814.15 1182
9815.08 1138
9816.02 1151
9816.95 1141
9817.89 1146
9818.82 1104
9819.76 1063
9820.69 1101
9821.63 1082
9822.57 1094
9823.50 1094
9824.44 1122
9825.37 1068
9826.31 1050
9827.24 1024
9828.18 1061
9829.11 1064
9830.05 1101
9830.99 1053
9831.92 1061
9832.86 1050
9833.79 998
9834.73 1016
9835.67 1058
9836.60 1044
9837.54 1067
9838.47 1090
9839.41 1047
9840.35 1090
9841.28 1026
9842.22 1048
9843.16 1040
9844.09 1014
9845.03 1037
9845.97 1044
9846.90 1019
9847.84 1044
9848.78 1070
9849.71 1032
9850.65 1080
9851.59 1071
9852.52 1086
9853.46 1041
9854.40 1045
9855.33 1047
9856.27 1025
9857.21 1053
9858.14 944
9859.08 1002
9860.02 1028
9860.96 1027
9861.89 998
9862.83 964
9863.77 995
9864.71 955
9865.64 946
9866.58 957
9867.52 926
9868.46 937
9869.39 938
9870.33 1002
9871.27 970
9872.21 982
9873.15 928
9874.08 901
9875.02 929
9875.96 931
9876.90 964
9877.83 967
9878.77 943
9879.71 875
9880.65 927
9881.59 914
9882.53 918
9883.46 912
9884.40 890
9885.34 908
9886.28 897
9887.22 914
9888.16 886
9889.10 945
9890.03 888
9890.97 843
9891.91 822
9892.85 892
9893.79 871
9894.73 863
9895.67 863
9896.61 918
9897.54 906
9898.48 913
9899.42 839
9900.36 863
9901.30 907
9902.24 898
9903.18 868
9904.12 875
9905.06 875
9906.00 846
9906.94 879
9907.88 914
9908.82 908
9909.76 921
9910.70 881
9911.63 930
9912.57 901
9913.51 941
9914.45 879
9915.39 853
9916.33 895
9917.27 949
9918.21 943
9919.15 963
9920.09 984
9921.03 1002
9921.97 1036
9922.91 1094
9923.85 1109
9924.79 1123
9925.74 1203
9926.68 1272
9927.62 1215
9928.56 1240
9929.50 1254
9930.44 1217
9931.38 1114
9932.32 1169
9933.26 1145
9934.20 1074
9935.14 1012
9936.08 960
9937.02 942
9937.96 948
9938.90 927
9939.85 862
9940.79 882
9941.73 849
9942.67 889
9943.61 890
9944.55 900
9945.49 945
9946.43 920
9947.38 982
9948.32 965
9949.26 998
9950.20 1050
9951.14 1066
9952.08 1034
9953.02 986
9953.97 1006
9954.91 1037
9955.85 971
9956.79 978
9957.73 938
9958.68 854
9959.62 867
9960.56 841
9961.50 818
9962.44 807
9963.39 780
9964.33 780
9965.27 790
9966.21 799
9967.15 783
9968.10 761
9969.04 732
9969.98 750
9970.92 773
9971.87 750
9972.81 687
9973.75 716
9974.69 728
9975.64 723
9976.58 713
9977.52 705
9978.47 687
9979.41 730
9980.35 740
9981.29 733
9982.24 719
9983.18 762
9984.12 717
9985.07 764
9986.01 761
9986.95 786
9987.90 727
9988.84 713
9989.78 768
9990.73 760
9991.67 754
9992.61 751
9993.56 722
9994.50 762
9995.44 724
9996.39 739
9997.33 758
9998.27 731
9999.22 694
10000.16 727
10001.11 735
10002.05 733
10002.99 682
10003.94 705
10004.88 730
10005.83 722
10006.77 716
10007.72 712
10008.66 703
10009.60 704
10010.55 736
10011.49 739
10012.44 695
10013.38 699
10014.33 708
10015.27 727
10016.21 675
10017.16 724
10018.10 729
10019.05 740
10019.99 734
10020.94 694
10021.88 729
10022.83 702
10023.77 724
10024.72 663
10025.66 695
10026.61 675
10027.55 691
10028.50 697
10029.44 664
10030.39 698
10031.33 707
10032.28 680
10033.23 686
10034.17 690
10035.12 685
10036.06 701
10037.01 703
10037.95 716
10038.90 649
10039.84 643
10040.79 655
10041.74 667
10042.68 654
10043.63 657
10044.57 643
10045.52 679
10046.47 663
10047.41 666
10048.36 678
10049.30 629
10050.25 664
10051.20 646
10052.14 670
10053.09 653
10054.04 698
10054.98 636
10055.93 624
10056.88 650
10057.82 623
10058.77 635
10059.72 646
10060.66 641
10061.61 630
10062.56 656
10063.50 605
10064.45 632
10065.40 590
10066.34 608
10067.29 603
10068.24 617
10069.18 636
10070.13 592
10071.08 594
10072.03 585
10072.97 602
10073.92 601
10074.87 597
10075.82 618
10076.76 637
10077.71 616
10078.66 613
10079.61 600
10080.55 580
10081.50 585
10082.45 577
10083.40 586
10084.34 607
10085.29 608
10086.24 615
10087.19 622
10088.14 611
10089.08 612
10090.03 565
10090.98 548
10091.93 586
10092.88 589
10093.83 587
10094.77 588
10095.72 592
10096.67 636
10097.62 611
10098.57 586
10099.52 602
10100.46 621
10101.41 623
10102.36 631
10103.31 621
10104.26 615
10105.21 577
10106.16 604
10107.11 638
10108.05 594
10109.00 592
10109.95 584
10110.90 582
10111.85 615
10112.80 616
10113.75 617
10114.70 640
10115.65 632
10116.60 635
10117.55 611
10118.50 631
10119.45 600
10120.39 609
10121.34 643
10122.29 659
10123.24 622
10124.19 581
10125.14 604
10126.09 646
10127.04 665
10127.99 676
10128.94 669
10129.89 647
10130.84 640
10131.79 629
10132.74 654
10133.69 643
10134.64 646
10135.59 644
10136.54 640
10137.49 635
10138.44 657
10139.39 666
10140.34 677
10141.30 690
10142.25 641
10143.20 671
10144.15 701
10145.10 677
10146.05 640
10147.00 669
10147.95 682
10148.90 688
10149.85 631
10150.80 649
10151.75 680
10152.70 679
10153.66 715
10154.61 701
10155.56 653
10156.51 720
10157.46 727
10158.41 725
10159.36 695
10160.31 662
10161.27 729
10162.22 753
10163.17 738
10164.12 693
10165.07 726
10166.02 721
10166.98 764
10167.93 737
10168.88 758
10169.83 764
10170.78 756
10171.73 763
10172.69 782
10173.64 761
10174.59 786
10175.54 835
10176.50 803
10177.45 840
10178.40 820
10179.35 777
10180.30 795
10181.26 817
10182.21 838
10183.16 827
10184.11 803
10185.07 827
10186.02 886
10186.97 868
10187.92 840
10188.88 834
10189.83 839
10190.78 815
10191.74 833
10192.69 823
10193.64 890
10194.59 825
10195.55 836
10196.50 881
10197.45 857
10198.41 840
10199.36 861
10200.31 830
10201.27 895
10202.22 927
10203.17 895
10204.13 947
10205.08 976
10206.03 978
10206.99 982
10207.94 1023
10208.89 1007
10209.85 1013
10210.80 1034
10211.76 1028
10212.71 975
10213.66 963
10214.62 956
10215.57 935
10216.53 902
10217.48 838
10218.43 867
10219.39 855
10220.34 849
10221.30 872
10222.25 835
10223.21 842
10224.16 853
10225.11 909
10226.07 892
10227.02 894
10227.98 838
10228.93 845
10229.89 875
10230.84 998
10231.80 992
10232.75 969
10233.71 1010
10234.66 1005
10235.62 1062
10236.57 1060
10237.53 1086
10238.48 1099
10239.44 1070
10240.39 1051
10241.35 1065
10242.30 1068
10243.26 1000
10244.21 957
10245.17 921
10246.12 866
10247.08 847
10248.03 826
10248.99 812
10249.94 814
10250.90 833
10251.86 791
10252.81 773
10253.77 736
10254.72 739
10255.68 739
10256.63 736
10257.59 732
10258.55 738
10259.50 757
10260.46 716
10261.41 749
10262.37 750
10263.33 716
10264.28 738
10265.24 710
10266.20 696
10267.15 719
10268.11 652
10269.07 688
10270.02 715
10270.98 701
10271.94 693
10272.89 681
10273.85 695
10274.81 672
10275.76 659
10276.72 664
10277.68 639
10278.63 643
10279.59 625
10280.55 663
10281.50 636
10282.46 638
10283.42 629
10284.38 622
10285.33 667
10286.29 647
10287.25 645
10288.20 662
10289.16 672
10290.12 694
10291.08 641
10292.03 706
10292.99 668
10293.95 648
10294.91 677
10295.86 692
10296.82 633
10297.78 647
10298.74 647
10299.70 628
10300.65 633
10301.61 632
10302.57 664
10303.53 667
10304.49 664
10305.44 688
10306.40 677
10307.36 654
10308.32 664
10309.28 650
10310.24 677
10311.19 656
10312.15 642
10313.11 679
10314.07 655
10315.03 662
10315.99 636
10316.95 632
10317.90 677
10318.86 651
10319.82 626
10320.78 643
10321.74 667
10322.70 671
10323.66 640
10324.62 652
10325.58 657
10326.54 642
10327.49 653
10328.45 658
10329.41 636
10330.37 641
10331.33 681
10332.29 703
10333.25 651
10334.21 633
10335.17 665
10336.13 653
10337.09 637
10338.05 641
10339.01 619
10339.97 647
10340.93 595
10341.89 605
10342.85 601
10343.81 605
10344.77 591
10345.73 613
10346.69 607
10347.65 580
10348.61 551
10349.57 574
10350.53 604
10351.49 587
10352.45 605
10353.41 596
10354.37 591
10355.33 552
10356.29 582
10357.25 595
10358.21 577
10359.17 557
10360.13 595
10361.09 571
10362.06 531
10363.02 563
10363.98 600
10364.94 556
10365.90 577
10366.86 561
10367.82 542
10368.78 525
10369.74 526
10370.70 558
10371.67 525
10372.63 546
10373.59 553
10374.55 564
10375.51 570
10376.47 571
10377.43 576
10378.40 550
10379.36 557
10380.32 539
10381.28 553
10382.24 537
10383.20 554
10384.17 560
10385.13 578
10386.09 557
10387.05 587
10388.01 559
10388.98 541
10389.94 543
10390.90 523
10391.86 526
10392.82 488
10393.79 519
10394.75 543
10395.71 523
10396.67 542
10397.64 514
10398.60 538
10399.56 546
10400.52 543
10401.49 553
10402.45 513
10403.41 530
10404.37 516
10405.34 529
10406.30 522
10407.26 554
10408.23 572
10409.19 510
10410.15 540
10411.11 528
10412.08 499
10413.04 524
10414.00 586
10414.97 578
10415.93 545
10416.89 516
10417.86 542
10418.82 546
10419.78 568
10420.75 580
10421.71 578
10422.68 547
10423.64 549
10424.60 563
10425.57 555
10426.53 534
10427.49 517
10428.46 515
10429.42 515
10430.39 528
10431.35 546
10432.31 524
10433.28 488
10434.24 487
10435.21 514
10436.17 485
10437.13 475
10438.10 496
10439.06 539
10440.03 520
10440.99 523
10441.96 489
10442.92 498
10443.89 541
10444.85 500
10445.82 506
10446.78 513
10447.74 468
10448.71 469
10449.67 518
10450.64 468
10451.60 465
10452.57 496
10453.53 543
10454.50 516
10455.46 512
10456.43 512
10457.39 536
10458.36 501
10459.33 517
10460.29 536
10461.26 555
10462.22 507
10463.19 501
10464.15 510
10465.12 505
10466.08 551
10467.05 518
10468.01 542
10468.98 531
10469.95 501
10470.91 459
10471.88 497
10472.84 528
10473.81 516
10474.78 539
10475.74 546
10476.71 538
10477.67 551
10478.64 564
10479.61 522
10480.57 526
10481.54 547
10482.51 559
10483.47 549
10484.44 548
10485.41 528
10486.37 520
10487.34 517
10488.30 542
10489.27 502
10490.24 514
10491.20 514
10492.17 505
10493.14 542
10494.11 528
10495.07 518
10496.04 492
10497.01 517
10497.97 553
10498.94 528
10499.91 519
10500.88 520
10501.84 486
10502.81 510
10503.78 522
10504.74 548
10505.71 514
10506.68 500
10507.65 542
10508.61 522
10509.58 524
10510.55 529
10511.52 518
10512.49 511
10513.45 503
10514.42 496
10515.39 484
10516.36 502
10517.32 514
10518.29 524
10519.26 530
10520.23 518
10521.20 554
10522.17 513
10523.13 511
10524.10 498
10525.07 534
10526.04 537
10527.01 500
10527.98 514
10528.94 509
10529.91 563
10530.88 512
10531.85 503
10532.82 526
10533.79 548
10534.76 532
10535.72 537
10536.69 515
10537.66 588
10538.63 563
10539.60 570
10540.57 577
10541.54 570
10542.51 566
10543.48 551
10544.45 580
10545.42 534
10546.38 534
10547.35 533
10548.32 549
10549.29 528
10550.26 529
10551.23 519
10552.20 533
10553.17 551
10554.14 562
10555.11 564
10556.08 578
10557.05 575
10558.02 592
10558.99 588
10559.96 589
10560.93 635
10561.90 617
10562.87 636
10563.84 608
10564.81 606
10565.78 620
10566.75 618
10567.72 605
10568.69 578
10569.66 599
10570.63 586
10571.60 573
10572.57 555
10573.54 523
10574.51 520
10575.48 532
10576.46 595
10577.43 548
10578.40 563
10579.37 570
10580.34 565
10581.31 537
10582.28 570
10583.25 572
10584.22 559
10585.19 593
10586.16 593
10587.14 624
10588.11 577
10589.08 575
10590.05 565
10591.02 596
10591.99 583
10592.96 610
10593.94 601
10594.91 594
10595.88 613
10596.85 647
10597.82 632
10598.79 630
10599.77 616
10600.74 573
10601.71 633
10602.68 626
10603.65 636
10604.62 685
10605.60 671
10606.57 699
10607.54 718
10608.51 716
10609.49 733
10610.46 790
10611.43 779
10612.40 804
10613.37 796
10614.35 790
10615.32 768
10616.29 777
10617.26 718
10618.24 683
10619.21 688
10620.18 696
10621.16 712
10622.13 677
10623.10 591
10624.07 668
10625.05 682
10626.02 636
10626.99 631
10627.97 611
10628.94 609
10629.91 596
10630.89 622
10631.86 616
10632.83 642
10633.80 651
10634.78 693
10635.75 653
10636.73 661
10637.70 700
10638.67 684
10639.65 689
10640.62 666
10641.59 728
10642.57 696
10643.54 674
10644.51 690
10645.49 702
10646.46 641
10647.44 595
10648.41 634
10649.38 644
10650.36 642
10651.33 604
10652.31 619
10653.28 647
10654.25 630
10655.23 591
10656.20 564
10657.18 572
10658.15 563
10659.13 527
10660.10 583
10661.08 559
10662.05 547
10663.03 571
10664.00 568
10664.97 512
10665.95 515
10666.92 568
10667.90 594
10668.87 535
10669.85 535
10670.82 568
10671.80 575
10672.77 541
10673.75 524
10674.72 522
10675.70 522
10676.68 506
10677.65 562
10678.63 552
10679.60 597
10680.58 552
10681.55 564
10682.53 576
10683.50 584
10684.48 556
10685.45 534
10686.43 563
10687.41 511
10688.38 544
10689.36 555
10690.33 558
10691.31 545
10692.29 530
10693.26 518
10694.24 503
10695.21 549
10696.19 541
10697.17 554
10698.14 539
10699.12 513
10700.10 558
10701.07 522
10702.05 532
10703.02 544
10704.00 553
10704.98 480
10705.95 519
10706.93 489
10707.91 508
10708.88 523
10709.86 522
10710.84 534
10711.82 481
10712.79 506
10713.77 540
10714.75 585
10715.72 532
10716.70 537
10717.68 544
10718.65 540
10719.63 527
10720.61 523
10721.59 503
10722.56 543
10723.54 542
10724.52 584
10725.50 527
10726.47 526
10727.45 532
10728.43 525
10729.41 565
10730.38 545
10731.36 528
10732.34 542
10733.32 565
10734.30 544
10735.27 543
10736.25 560
10737.23 541
10738.21 536
10739.19 556
10740.16 539
10741.14 557
10742.12 592
10743.10 552
10744.08 619
10745.06 557
10746.03 532
10747.01 555
10747.99 589
10748.97 561
10749.95 580
10750.93 577
10751.91 583
10752.88 603
10753.86 567
10754.84 573
10755.82 546
10756.80 573
10757.78 569
10758.76 568
10759.74 558
10760.72 581
10761.70 581
10762.67 568
10763.65 568
10764.63 581
10765.61 635
10766.59 619
10767.57 610
10768.55 613
10769.53 572
10770.51 608
10771.49 584
10772.47 562
10773.45 569
10774.43 560
10775.41 596
10776.39 615
10777.37 589
10778.35 578
10779.33 613
10780.31 625
10781.29 646
10782.27 619
10783.25 626
10784.23 591
10785.21 609
10786.19 639
10787.17 598
10788.15 636
10789.13 610
10790.11 629
10791.09 610
10792.07 615
10793.05 619
10794.03 615
10795.01 610
10795.99 653
10796.97 619
10797.96 609
10798.94 620
10799.92 580
10800.90 581
10801.88 591
10802.86 585
10803.84 638
10804.82 610
10805.80 621
10806.79 637
10807.77 570
10808.75 585
10809.73 595
10810.71 597
10811.69 644
10812.67 607
10813.65 602
10814.64 614
10815.62 611
10816.60 633
10817.58 627
10818.56 619
10819.54 594
10820.53 612
10821.51 620
10822.49 599
10823.47 621
10824.45 632
10825.44 585
10826.42 615
10827.40 630
10828.38 602
10829.37 638
10830.35 645
10831.33 663
10832.31 645
10833.29 595
10834.28 631
10835.26 643
10836.24 622
10837.22 611
10838.21 643
10839.19 623
10840.17 633
10841.16 642
10842.14 631
10843.12 618
10844.10 649
10845.09 647
10846.07 635
10847.05 702
10848.04 654
10849.02 669
10850.00 675
10850.99 706
10851.97 688
10852.95 678
10853.94 704
10854.92 705
10855.90 706
10856.89 718
10857.87 724
10858.85 704
10859.84 714
10860.82 719
10861.80 736
10862.79 755
10863.77 757
10864.76 747
10865.74 798
10866.72 803
10867.71 725
10868.69 743
10869.68 749
10870.66 738
10871.64 744
10872.63 769
10873.61 752
10874.60 749
10875.58 731
10876.56 781
10877.55 831
10878.53 797
10879.52 796
10880.50 799
10881.49 790
10882.47 783
10883.46 827
10884.44 814
10885.43 781
10886.41 805
10887.40 812
10888.38 758
10889.37 824
10890.35 834
10891.34 870
10892.32 844
10893.31 863
10894.29 887
10895.28 860
10896.26 885
10897.25 899
10898.23 933
10899.22 926
10900.20 880
10901.19 896
10902.17 897
10903.16 916
10904.15 924
10905.13 919
10906.12 955
10907.10 969
10908.09 960
10909.07 965
10910.06 992
10911.05 950
10912.03 999
10913.02 969
10914.00 1016
10914.99 1050
10915.98 1032
10916.96 1057
10917.95 1046
10918.94 1000
10919.92 1015
10920.91 1049
10921.89 1081
10922.88 1131
10923.87 1102
10924.85 1071
10925.84 1099
10926.83 1112
10927.81 1102
10928.80 1116
10929.79 1149
10930.77 1114
10931.76 1108
10932.75 1089
10933.74 1117
10934.72 1173
10935.71 1205
10936.70 1173
10937.68 1195
10938.67 1204
10939.66 1246
10940.65 1268
10941.63 1271
10942.62 1274
10943.61 1274
10944.59 1260
10945.58 1319
10946.57 1332
10947.56 1391
10948.54 1378
10949.53 1432
10950.52 1515
10951.51 1515
10952.50 1522
10953.48 1629
10954.47 1662
10955.46 1800
10956.45 1746
10957.44 1874
10958.42 1932
10959.41 1946
10960.40 1864
10961.39 1946
10962.38 1927
10963.36 1918
10964.35 1877
10965.34 1914
10966.33 1792
10967.32 1748
10968.31 1699
10969.30 1585
10970.28 1552
10971.27 1504
10972.26 1480
10973.25 1494
10974.24 1477
10975.23 1489
10976.22 1433
10977.21 1434
10978.19 1470
10979.18 1453
10980.17 1459
10981.16 1494
10982.15 1478
10983.14 1499
10984.13 1488
10985.12 1539
10986.11 1546
10987.10 1586
10988.09 1562
10989.08 1571
10990.07 1623
10991.06 1723
10992.04 1760
10993.03 1817
10994.02 1897
10995.01 1998
10996.00 2117
10996.99 2200
10997.98 2379
10998.97 2463
10999.96 2559
11000.95 2572
11001.94 2566
11002.93 2559
11003.92 2436
11004.91 2415
11005.90 2385
11006.89 2153
11007.88 2029
11008.87 1919
11009.87 1911
11010.86 1715
11011.85 1573
11012.84 1564
11013.83 1434
11014.82 1369
11015.81 1333
11016.80 1297
11017.79 1255
11018.78 1261
11019.77 1206
11020.76 1223
11021.75 1230
11022.74 1220
11023.74 1218
11024.73 1201
11025.72 1128
11026.71 1135
11027.70 1152
11028.69 1116
11029.68 1106
11030.67 1081
11031.67 1074
11032.66 1102
11033.65 1100
11034.64 1118
11035.63 1098
11036.62 1087
11037.61 1044
11038.61 1107
11039.60 1091
11040.59 1065
11041.58 1070
11042.57 1063
11043.56 1099
11044.56 1045
11045.55 1026
11046.54 1002
11047.53 1070
11048.53 999
11049.52 992
11050.51 1007
11051.50 984
11052.49 972
11053.49 964
11054.48 1003
11055.47 1039
11056.46 1005
11057.46 996
11058.45 992
11059.44 1000
11060.43 1002
11061.43 1017
11062.42 1028
11063.41 1043
11064.41 1017
11065.40 1039
11066.39 1072
11067.38 1055
11068.38 1097
11069.37 1084
11070.36 1041
11071.36 1054
11072.35 1094
11073.34 1069
11074.34 1051
11075.33 1036
11076.32 998
11077.32 1025
11078.31 997
11079.30 978
11080.30 977
11081.29 990
11082.28 1007
11083.28 985
11084.27 972
11085.27 926
11086.26 933
11087.25 945
11088.25 929
11089.24 938
11090.24 954
11091.23 925
11092.22 902
11093.22 914
11094.21 923
11095.21 928
11096.20 879
11097.19 868
11098.19 865
11099.18 852
11100.18 887
11101.17 863
11102.17 888
11103.16 916
11104.16 903
11105.15 893
11106.15 872
11107.14 872
11108.13 847
11109.13 816
11110.12 841
11111.12 867
11112.11 836
11113.11 868
11114.10 871
11115.10 832
11116.09 787
11117.09 853
11118.09 813
11119.08 820
11120.08 803
11121.07 817
11122.07 822
11123.06 818
11124.06 831
11125.05 813
11126.05 787
11127.04 802
11128.04 769
11129.04 783
11130.03 777
11131.03 798
11132.02 821
11133.02 771
11134.02 767
11135.01 802
11136.01 820
11137.00 778
11138.00 766
11139.00 806
11139.99 783
11140.99 779
11141.98 798
11142.98 761
11143.98 789
11144.97 760
11145.97 794
11146.97 787
11147.96 786
11148.96 781
11149.96 756
11150.95 751
11151.95 765
11152.95 755
11153.94 781
11154.94 775
11155.94 769
11156.93 744
11157.93 728
11158.93 766
11159.93 742
11160.92 763
11161.92 715
11162.92 718
11163.92 754
11164.91 743
11165.91 735
11166.91 685
11167.90 713
11168.90 755
11169.90 724
11170.90 684
11171.90 721
11172.89 747
11173.89 736
11174.89 732
11175.89 735
11176.88 734
11177.88 726
11178.88 735
11179.88 725
11180.88 717
11181.87 710
11182.87 712
11183.87 691
11184.87 708
11185.87 700
11186.87 742
11187.86 711
11188.86 684
11189.86 701
11190.86 724
11191.86 741
11192.86 749
11193.86 753
11194.85 754
11195.85 733
11196.85 748
11197.85 758
11198.85 699
11199.85 726
11200.85 780
11201.85 758
11202.84 740
11203.84 736
11204.84 741
11205.84 784
11206.84 788
11207.84 750
11208.84 783
11209.84 788
11210.84 759
11211.84 786
11212.84 779
11213.84 794
11214.84 772
11215.84 776
11216.84 778
11217.84 737
11218.84 747
11219.84 746
11220.84 804
11221.84 784
11222.84 747
11223.84 742
11224.84 766
11225.84 770
11226.84 747
11227.84 753
11228.84 774
11229.84 783
11230.84 740
11231.84 781
11232.84 769
11233.84 767
11234.84 774
11235.84 795
11236.84 778
11237.84 769
11238.84 831
11239.84 807
11240.84 807
11241.84 828
11242.84 837
11243.84 806
11244.84 763
11245.85 802
11246.85 824
11247.85 791
11248.85 815
11249.85 858
11250.85 829
11251.85 819
11252.85 865
11253.86 828
11254.86 805
11255.86 800
11256.86 835
11257.86 837
11258.86 847
11259.86 884
11260.87 866
11261.87 879
11262.87 891
11263.87 872
11264.87 912
11265.87 916
11266.88 921
11267.88 928
11268.88 940
11269.88 921
11270.88 936
11271.89 963
11272.89 976
11273.89 978
11274.89 1007
11275.90 1019
11276.90 1052
11277.90 1039
11278.90 979
11279.90 963
11280.91 944
11281.91 998
11282.91 993
11283.92 940
11284.92 923
11285.92 904
11286.92 928
11287.93 856
11288.93 870
11289.93 838
11290.94 817
11291.94 827
11292.94 868
11293.94 812
11294.95 841
11295.95 870
11296.95 816
11297.96 764
11298.96 801
11299.96 835
11300.97 823
11301.97 835
11302.97 823
11303.98 794
11304.98 829
11305.98 825
11306.99 838
11307.99 770
11309.00 816
11310.00 802
11311.00 807
11312.01 805
11313.01 824
11314.02 856
11315.02 830
11316.02 841
11317.03 850
11318.03 831
11319.04 866
11320.04 915
11321.04 832
11322.05 835
11323.05 856
11324.06 874
11325.06 869
11326.07 861
11327.07 839
11328.08 863
11329.08 901
11330.09 858
11331.09 809
11332.10 856
11333.10 843
11334.10 804
11335.11 887
11336.11 876
11337.12 911
11338.12 933
11339.13 895
11340.14 940
11341.14 921
11342.15 939
11343.15 919
11344.16 968
11345.16 927
11346.17 911
11347.17 892
11348.18 897
11349.18 875
11350.19 846
11351.19 841
11352.20 778
11353.21 786
11354.21 801
11355.22 789
11356.22 784
11357.23 831
11358.24 766
11359.24 772
11360.25 794
11361.25 818
11362.26 764
11363.27 785
11364.27 808
11365.28 828
11366.28 814
11367.29 776
11368.30 778
11369.30 802
11370.31 794
11371.32 776
11372.32 772
11373.33 774
11374.34 805
11375.34 758
11376.35 776
11377.36 763
11378.36 754
11379.37 734
11380.38 729
11381.38 768
11382.39 741
11383.40 753
11384.41 808
11385.41 792
11386.42 752
11387.43 737
11388.43 739
11389.44 779
11390.45 755
11391.46 727
11392.46 724
11393.47 750
11394.48 773
11395.49 741
11396.49 748
11397.50 735
11398.51 764
11399.52 747
11400.53 756
11401.53 762
11402.54 762
11403.55 760
11404.56 751
11405.57 778
11406.57 829
11407.58 755
11408.59 761
11409.60 804
11410.61 782
11411.61 745
11412.62 765
11413.63 759
11414.64 791
11415.65 773
11416.66 801
11417.67 750
11418.67 757
11419.68 820
11420.69 799
11421.70 794
11422.71 785
11423.72 828
11424.73 769
11425.74 756
11426.74 774
11427.75 817
11428.76 780
11429.77 807
11430.78 777
11431.79 776
11432.80 780
11433.81 749
11434.82 798
11435.83 766
11436.84 806
11437.85 826
11438.86 815
11439.87 807
11440.88 809
11441.88 825
11442.89 820
11443.90 814
11444.91 802
11445.92 808
11446.93 831
11447.94 798
11448.95 814
11449.96 819
11450.97 830
11451.98 886
11452.99 842
11454.00 851
11455.01 819
11456.02 848
11457.04 810
11458.05 837
11459.06 850
11460.07 873
11461.08 860
11462.09 840
11463.10 900
11464.11 860
11465.12 877
11466.13 840
11467.14 861
11468.15 852
11469.16 870
11470.17 869
11471.18 843
11472.20 852
11473.21 864
11474.22 891
11475.23 935
11476.24 904
11477.25 905
11478.26 941
11479.27 946
11480.28 933
11481.30 901
11482.31 974
11483.32 968
11484.33 931
11485.34 942
11486.35 932
11487.37 948
11488.38 977
11489.39 987
11490.40 974
11491.41 960
11492.42 1018
11493.44 1052
11494.45 1037
11495.46 1050
11496.47 1120
11497.48 1103
11498.50 1092
11499.51 1092
11500.52 1126
11501.53 1126
11502.55 1080
11503.56 1128
11504.57 1176
11505.58 1179
11506.60 1177
11507.61 1226
11508.62 1266
11509.63 1194
11510.65 1245
11511.66 1248
11512.67 1281
11513.68 1363
11514.70 1415
11515.71 1413
11516.72 1440
11517.74 1467
11518.75 1490
11519.76 1571
11520.78 1578
11521.79 1599
11522.80 1641
11523.81 1697
11524.83 1838
11525.84 1883
11526.85 1875
11527.87 1980
11528.88 1933
11529.90 2058
11530.91 2093
11531.92 2294
11532.94 2421
11533.95 2580
11534.96 2654
11535.98 2781
11536.99 2959
11538.01 3085
11539.02 3220
11540.03 3237
11541.05 3301
11542.06 3316
11543.08 3272
11544.09 3118
11545.10 3008
11546.12 2871
11547.13 2723
11548.15 2439
11549.16 2332
11550.18 2129
11551.19 1948
11552.20 1887
11553.22 1775
11554.23 1729
11555.25 1578
11556.26 1522
11557.28 1434
11558.29 1425
11559.31 1387
11560.32 1404
11561.34 1320
11562.35 1332
11563.37 1360
11564.38 1284
11565.40 1285
11566.41 1272
11567.43 1320
11568.44 1303
11569.46 1264
11570.47 1270
11571.49 1264
11572.50 1297
11573.52 1309
11574.53 1284
11575.55 1254
11576.57 1221
11577.58 1279
11578.60 1299
11579.61 1200
11580.63 1230
11581.64 1253
11582.66 1259
11583.68 1241
11584.69 1251
11585.71 1258
11586.72 1306
11587.74 1322
11588.76 1330
11589.77 1279
11590.79 1299
11591.81 1390
11592.82 1403
11593.84 1460
11594.85 1557
11595.87 1549
11596.89 1641
11597.90 1600
11598.92 1687
11599.94 1626
11600.95 1640
11601.97 1719
11602.99 1720
11604.00 1750
11605.02 1665
11606.04 1608
11607.05 1576
11608.07 1509
11609.09 1478
11610.11 1471
11611.12 1367
11612.14 1328
11613.16 1305
11614.17 1290
11615.19 1327
11616.21 1307
11617.23 1254
11618.24 1238
11619.26 1264
11620.28 1266
11621.30 1199
11622.31 1190
11623.33 1185
11624.35 1223
11625.37 1202
11626.38 1161
11627.40 1171
11628.42 1146
11629.44 1132
11630.46 1117
11631.47 1080
11632.49 1079
11633.51 1062
11634.53 1080
11635.55 1051
11636.56 1034
11637.58 999
11638.60 996
11639.62 1008
11640.64 1036
11641.66 1005
11642.67 1037
11643.69 1043
11644.71 1017
11645.73 1028
11646.75 991
11647.77 980
11648.79 982
11649.80 968
11650.82 906
11651.84 906
11652.86 868
11653.88 970
11654.90 961
11655.92 891
11656.94 889
11657.96 918
11658.98 952
11660.00 916
11661.01 887
11662.03 910
11663.05 884
11664.07 839
11665.09 846
11666.11 887
11667.13 928
11668.15 888
11669.17 883
11670.19 882
11671.21 848
11672.23 838
11673.25 889
11674.27 861
11675.29 832
11676.31 822
11677.33 832
11678.35 838
11679.37 853
11680.39 866
11681.41 857
11682.43 844
11683.45 809
11684.47 838
11685.49 816
11686.51 808
11687.53 805
11688.55 798
11689.57 832
11690.59 799
11691.61 818
11692.63 796
11693.66 811
11694.68 805
11695.70 821
11696.72 790
11697.74 802
11698.76 779
11699.78 775
11700.80 785
11701.82 791
11702.84 742
11703.86 766
11704.89 749
11705.91 750
11706.93 711
11707.95 751
11708.97 759
11709.99 796
11711.01 751
11712.04 717
11713.06 733
11714.08 736
11715.10 755
11716.12 748
11717.14 739
11718.17 714
11719.19 737
11720.21 676
11721.23 687
11722.25 685
11723.28 707
11724.30 708
11725.32 722
11726.34 728
11727.36 700
11728.39 684
11729.41 709
11730.43 709
11731.45 664
11732.48 673
11733.50 654
11734.52 676
11735.54 685
11736.57 708
11737.59 699
11738.61 679
11739.63 626
11740.66 641
11741.68 682
11742.70 683
11743.72 662
11744.75 648
11745.77 673
11746.79 700
11747.82 656
11748.84 634
11749.86 676
11750.89 635
11751.91 619
11752.93 656
11753.96 667
11754.98 651
11756.00 631
11757.03 628
11758.05 669
11759.07 669
11760.10 651
11761.12 682
11762.14 679
11763.17 697
11764.19 647
11765.22 651
11766.24 681
11767.26 677
11768.29 633
11769.31 668
11770.34 653
11771.36 626
11772.38 645
11773.41 651
11774.43 665
11775.46 674
11776.48 670
11777.51 669
11778.53 683
11779.55 654
11780.58 645
11781.60 642
11782.63 647
11783.65 648
11784.68 685
11785.70 662
11786.73 690
11787.75 677
11788.78 677
11789.80 666
11790.83 674
11791.85 657
11792.88 617
11793.90 677
11794.93 674
11795.95 688
11796.98 676
11798.00 688
11799.03 674
11800.05 654
11801.08 660
11802.10 686
11803.13 709
11804.15 685
11805.18 651
11806.21 677
11807.23 658
11808.26 687
11809.28 723
11810.31 654
11811.33 705
11812.36 638
11813.39 680
11814.41 673
11815.44 673
11816.46 666
11817.49 715
11818.52 697
11819.54 691
11820.57 698
11821.59 681
11822.62 698
11823.65 720
11824.67 727
11825.70 716
11826.73 709
11827.75 687
11828.78 705
11829.81 726
11830.83 707
11831.86 743
11832.89 697
11833.91 755
11834.94 761
11835.97 784
11836.99 745
11838.02 767
11839.05 767
11840.08 751
11841.10 720
11842.13 742
11843.16 731
11844.18 769
11845.21 757
11846.24 755
11847.27 778
11848.29 790
11849.32 777
11850.35 730
11851.38 779
11852.40 827
11853.43 812
11854.46 786
11855.49 787
11856.51 798
11857.54 828
11858.57 837
11859.60 861
11860.63 868
11861.65 855
11862.68 812
11863.71 850
11864.74 868
11865.77 849
11866.80 893
11867.82 922
11868.85 891
11869.88 870
11870.91 885
11871.94 914
11872.97 887
11873.99 905
11875.02 893
11876.05 919
11877.08 964
11878.11 967
11879.14 962
11880.17 952
11881.20 1014
11882.22 1008
11883.25 983
11884.28 1015
11885.31 1013
11886.34 1018
11887.37 1049
11888.40 1081
11889.43 1038
11890.46 1080
11891.49 1082
11892.52 1111
11893.55 1152
11894.57 1175
11895.60 1225
11896.63 1201
11897.66 1259
11898.69 1300
11899.72 1356
11900.75 1412
11901.78 1385
11902.81 1471
11903.84 1511
11904.87 1509
11905.90 1560
11906.93 1488
11907.96 1491
11908.99 1456
11910.02 1399
11911.05 1438
11912.08 1389
11913.11 1388
11914.14 1331
11915.17 1290
11916.20 1238
11917.23 1232
11918.26 1216
11919.29 1183
11920.33 1199
11921.36 1200
11922.39 1190
11923.42 1243
11924.45 1285
11925.48 1288
11926.51 1312
11927.54 1334
11928.57 1318
11929.60 1460
11930.63 1420
11931.66 1424
11932.70 1455
11933.73 1432
11934.76 1502
11935.79 1458
11936.82 1436
11937.85 1392
11938.88 1321
11939.91 1325
11940.95 1308
11941.98 1243
11943.01 1155
11944.04 1158
11945.07 1103
11946.10 1066
11947.14 1061
11948.17 1009
11949.20 1015
11950.23 1022
11951.26 995
11952.29 977
11953.33 916
11954.36 903
11955.39 951
11956.42 957
11957.46 962
11958.49 947
11959.52 944
11960.55 977
11961.58 976
11962.62 930
11963.65 943
11964.68 971
11965.71 991
11966.75 965
11967.78 950
11968.81 952
11969.84 921
11970.88 960
11971.91 996
11972.94 972
11973.98 955
11975.01 942
11976.04 966
11977.07 939
11978.11 903
11979.14 960
11980.17 974
11981.21 1006
11982.24 990
11983.27 1006
11984.31 997
11985.34 981
11986.37 1015
11987.41 964
11988.44 959
11989.47 964
11990.51 975
11991.54 992
11992.58 1039
11993.61 1046
11994.64 1053
11995.68 1000
11996.71 1050
11997.74 1069
11998.78 1067
11999.81 1057
12000.85 1079
12001.88 1132
12002.91 1061
12003.95 1034
12004.98 1080
12006.02 1084
12007.05 1111
12008.09 1110
12009.12 1125
12010.15 1099
12011.19 1118
12012.22 1176
12013.26 1166
12014.29 1160
12015.33 1147
12016.36 1156
12017.40 1218
12018.43 1138
12019.47 1153
12020.50 1177
12021.54 1185
12022.57 1177
12023.61 1218
12024.64 1170
12025.68 1207
12026.71 1147
12027.75 1182
12028.78 1212
12029.82 1179
12030.85 1208
12031.89 1200
12032.92 1221
12033.96 1177
12034.99 1190
12036.03 1240
12037.07 1209
12038.10 1200
12039.14 1192
12040.17 1169
12041.21 1208
12042.24 1212
12043.28 1250
12044.32 1225
12045.35 1261
12046.39 1265
12047.42 1280
12048.46 1244
12049.50 1253
12050.53 1302
12051.57 1280
12052.61 1285
12053.64 1347
12054.68 1329
12055.71 1373
12056.75 1344
12057.79 1349
12058.82 1419
12059.86 1413
12060.90 1405
12061.93 1374
12062.97 1377
12064.01 1379
12065.04 1313
12066.08 1321
12067.12 1276
12068.15 1277
12069.19 1227
12070.23 1256
12071.27 1209
12072.30 1198
12073.34 1253
12074.38 1196
12075.41 1175
12076.45 1133
12077.49 1188
12078.53 1155
12079.56 1171
12080.60 1148
12081.64 1134
12082.68 1100
12083.71 1168
12084.75 1119
12085.79 1117
12086.83 1122
12087.86 1104
12088.90 1095
12089.94 1096
12090.98 1065
12092.02 1117
12093.05 1101
12094.09 1101
12095.13 1143
12096.17 1142
12097.21 1210
12098.25 1240
12099.28 1255
12100.32 1202
12101.36 1220
12102.40 1254
12103.44 1252
12104.48 1201
12105.51 1186
12106.55 1235
12107.59 1225
12108.63 1209
12109.67 1137
12110.71 1158
12111.75 1126
12112.79 1131
12113.82 1068
12114.86 1090
12115.90 1057
12116.94 1007
12117.98 1005
12119.02 1021
12120.06 948
12121.10 955
12122.14 946
12123.18 908
12124.22 914
12125.25 921
12126.29 885
12127.33 858
12128.37 859
12129.41 844
12130.45 860
12131.49 878
12132.53 855
12133.57 855
12134.61 875
12135.65 869
12136.69 877
12137.73 847
12138.77 881
12139.81 852
12140.85 828
12141.89 837
12142.93 838
12143.97 879
12145.01 856
12146.05 887
12147.09 876
12148.13 837
12149.17 855
12150.21 869
12151.25 874
12152.29 762
12153.34 828
12154.38 832
12155.42 851
12156.46 812
12157.50 807
12158.54 822
12159.58 796
12160.62 802
12161.66 820
12162.70 788
12163.74 789
12164.78 765
12165.83 807
12166.87 761
12167.91 809
12168.95 810
12169.99 815
12171.03 789
12172.07 762
12173.11 805
12174.16 762
12175.20 787
12176.24 768
12177.28 795
12178.32 785
12179.36 767
12180.41 783
12181.45 781
12182.49 794
12183.53 799
12184.57 751
12185.62 779
12186.66 798
12187.70 807
12188.74 800
12189.78 759
12190.83 729
12191.87 772
12192.91 777
12193.95 792
12195.00 783
12196.04 806
12197.08 758
12198.12 732
12199.17 757
12200.21 777
12201.25 744
12202.29 750
12203.34 755
12204.38 755
12205.42 734
12206.46 777
12207.51 732
12208.55 715
12209.59 701
12210.64 721
12211.68 743
12212.72 729
12213.77 716
12214.81 713
12215.85 694
12216.90 717
12217.94 717
12218.98 720
12220.03 730
12221.07 726
12222.11 735
12223.16 699
12224.20 681
12225.24 696
12226.29 727
12227.33 732
12228.37 709
12229.42 721
12230.46 704
12231.51 661
12232.55 684
12233.59 676
12234.64 715
12235.68 692
12236.73 679
12237.77 685
12238.82 705
12239.86 706
12240.90 702
12241.95 700
12242.99 718
12244.04 715
12245.08 702
12246.13 719
12247.17 678
12248.22 679
12249.26 697
12250.31 686
12251.35 695
12252.39 685
12253.44 667
12254.48 683
12255.53 636
12256.57 647
12257.62 662
12258.66 685
12259.71 669
12260.75 637
12261.80 655
12262.85 632
12263.89 617
12264.94 619
12265.98 593
12267.03 621
12268.07 602
12269.12 611
12270.16 655
12271.21 624
12272.25 622
12273.30 605
12274.35 611
12275.39 570
12276.44 584
12277.48 639
12278.53 596
12279.58 574
12280.62 572
12281.67 588
12282.71 632
12283.76 598
12284.81 584
12285.85 606
12286.90 611
12287.95 614
12288.99 603
12290.04 600
12291.08 579
12292.13 613
12293.18 631
12294.22 585
12295.27 562
12296.32 600
12297.36 587
12298.41 609
12299.46 609
12300.50 599
12301.55 572
12302.60 634
12303.65 589
12304.69 565
12305.74 570
12306.79 579
12307.83 562
12308.88 586
12309.93 582
12310.98 585
12312.02 608
12313.07 600
12314.12 596
12315.17 594
12316.21 593
12317.26 552
12318.31 555
12319.36 599
12320.40 537
12321.45 582
12322.50 561
12323.55 567
12324.60 590
12325.64 570
12326.69 537
12327.74 536
12328.79 572
12329.84 550
12330.88 549
12331.93 549
12332.98 548
12334.03 543
12335.08 561
12336.13 562
12337.17 565
12338.22 550
12339.27 572
12340.32 536
12341.37 551
12342.42 588
12343.47 559
12344.51 584
12345.56 556
12346.61 545
12347.66 549
12348.71 551
12349.76 551
12350.81 530
12351.86 559
12352.91 537
12353.95 543
12355.00 542
12356.05 538
12357.10 531
12358.15 538
12359.20 568
12360.25 578
12361.30 549
12362.35 539
12363.40 558
12364.45 571
12365.50 536
12366.55 550
12367.60 533
12368.65 571
12369.70 572
12370.75 572
12371.80 568
12372.85 561
12373.90 575
12374.95 580
12376.00 550
12377.05 551
12378.10 567
12379.15 590
12380.20 550
12381.25 535
12382.30 523
12383.35 557
12384.40 558
12385.45 569
12386.50 589
12387.55 564
12388.60 560
12389.65 601
12390.70 580
12391.75 576
12392.80 571
12393.86 584
12394.91 567
12395.96 528
12397.01 560
12398.06 556
12399.11 584
12400.16 584
12401.21 593
12402.26 575
12403.32 601
12404.37 566
12405.42 575
12406.47 572
12407.52 591
12408.57 591
12409.62 613
12410.68 563
12411.73 578
12412.78 574
12413.83 605
12414.88 628
12415.93 626
12416.99 617
12418.04 646
12419.09 611
12420.14 621
12421.19 596
12422.25 594
12423.30 608
12424.35 633
12425.40 655
12426.45 614
12427.51 629
12428.56 597
12429.61 617
12430.66 631
12431.72 649
12432.77 618
12433.82 615
12434.87 643
12435.93 666
12436.98 634
12438.03 614
12439.08 613
12440.14 686
12441.19 677
12442.24 664
12443.30 666
12444.35 676
12445.40 667
12446.45 637
12447.51 678
12448.56 681
12449.61 674
12450.67 697
12451.72 712
12452.77 713
12453.83 683
12454.88 696
12455.93 734
12456.99 745
12458.04 765
12459.10 783
12460.15 810
12461.20 809
12462.26 837
12463.31 835
12464.36 840
12465.42 855
12466.47 900
12467.53 940
12468.58 990
12469.63 1053
12470.69 1059
12471.74 1142
12472.80 1161
12473.85 1226
12474.90 1206
12475.96 1259
12477.01 1283
12478.07 1311
12479.12 1343
12480.18 1296
12481.23 1288
12482.29 1251
12483.34 1244
12484.40 1246
12485.45 1152
12486.50 1098
12487.56 1032
12488.61 1008
12489.67 983
12490.72 960
12491.78 949
12492.83 914
12493.89 856
12494.94 846
12496.00 817
12497.05 823
12498.11 801
12499.17 778
12500.22 778
12501.28 781
12502.33 812
12503.39 742
12504.44 737
12505.50 781
12506.55 747
12507.61 732
12508.67 801
12509.72 800
12510.78 796
12511.83 821
12512.89 790
12513.94 788
12515.00 741
12516.06 797
12517.11 783
12518.17 795
12519.22 788
12520.28 821
12521.34 786
12522.39 822
12523.45 816
12524.51 754
12525.56 774
12526.62 750
12527.68 790
12528.73 745
12529.79 759
12530.85 755
12531.90 796
12532.96 804
12534.02 743
12535.07 758
12536.13 793
12537.19 778
12538.24 780
12539.30 768
12540.36 820
12541.41 808
12542.47 807
12543.53 838
12544.59 873
12545.64 872
12546.70 851
12547.76 870
12548.82 898
12549.87 909
12550.93 951
12551.99 912
12553.05 924
12554.10 934
12555.16 953
12556.22 1011
12557.28 1017
12558.33 987
12559.39 959
12560.45 954
12561.51 943
12562.57 914
12563.62 930
12564.68 854
12565.74 897
12566.80 881
12567.86 858
12568.91 815
12569.97 818
12571.03 826
12572.09 838
12573.15 844
12574.21 795
12575.26 800
12576.32 808
12577.38 822
12578.44 800
12579.50 783
12580.56 790
12581.62 828
12582.68 773
12583.73 775
12584.79 783
12585.85 803
12586.91 791
12587.97 815
12589.03 805
12590.09 808
12591.15 790
12592.21 771
12593.27 774
12594.33 799
12595.38 798
12596.44 835
12597.50 787
12598.56 783
12599.62 801
12600.68 802
12601.74 780
12602.80 811
12603.86 818
12604.92 818
12605.98 797
12607.04 840
12608.10 804
12609.16 856
12610.22 855
12611.28 868
12612.34 875
12613.40 870
12614.46 867
12615.52 927
12616.58 1007
12617.64 974
12618.70 978
12619.76 934
12620.82 969
12621.88 1018
12622.94 974
12624.00 1009
12625.07 1002
12626.13 1025
12627.19 1058
12628.25 1019
12629.31 1031
12630.37 1009
12631.43 1053
12632.49 1015
12633.55 1019
12634.61 1013
12635.67 1018
12636.73 996
12637.80 999
12638.86 1002
12639.92 950
12640.98 968
12642.04 941
12643.10 913
12644.16 866
12645.23 831
12646.29 831
12647.35 834
12648.41 834
12649.47 830
12650.53 838
12651.59 865
12652.66 842
12653.72 805
12654.78 803
12655.84 827
12656.90 813
12657.97 799
12659.03 773
12660.09 800
12661.15 780
12662.21 788
12663.28 807
12664.34 790
12665.40 827
12666.46 838
12667.53 810
12668.59 772
12669.65 787
12670.71 816
12671.78 860
12672.84 824
12673.90 787
12674.96 835
12676.03 835
12677.09 851
12678.15 835
12679.22 824
12680.28 843
12681.34 847
12682.40 874
12683.47 867
12684.53 892
12685.59 903
12686.66 914
12687.72 887
12688.78 887
12689.85 938
12690.91 895
12691.97 956
12693.04 905
12694.10 911
12695.16 953
12696.23 917
12697.29 930
12698.35 947
12699.42 956
12700.48 988
12701.55 979
12702.61 977
12703.67 971
12704.74 1017
12705.80 967
12706.87 1017
12707.93 1017
12708.99 1037
12710.06 1012
12711.12 1030
12712.19 1056
12713.25 1018
12714.32 1020
12715.38 1048
12716.44 1028
12717.51 1041
12718.57 1085
12719.64 1076
12720.70 1058
12721.77 1038
12722.83 1089
12723.90 1158
12724.96 1094
12726.03 1123
12727.09 1148
12728.16 1161
12729.22 1124
12730.29 1168
12731.35 1210
12732.42 1233
12733.48 1233
12734.55 1188
12735.61 1149
12736.68 1224
12737.74 1261
12738.81 1221
12739.87 1170
12740.94 1121
12742.00 1132
12743.07 1090
12744.14 1085
12745.20 1025
12746.27 1051
12747.33 994
12748.40 1017
12749.46 942
12750.53 950
12751.60 969
12752.66 962
12753.73 879
12754.79 897
12755.86 909
12756.93 886
12757.99 856
12759.06 910
12760.12 870
12761.19 841
12762.26 824
12763.32 860
12764.39 809
12765.46 809
12766.52 820
12767.59 774
12768.66 817
12769.72 857
12770.79 830
12771.86 779
12772.92 777
12773.99 770
12775.06 776
12776.12 773
12777.19 748
12778.26 726
12779.33 748
12780.39 752
12781.46 739
12782.53 770
12783.59 758
12784.66 732
12785.73 738
12786.80 731
12787.86 715
12788.93 707
12790.00 756
12791.07 745
12792.13 738
12793.20 724
12794.27 705
12795.34 716
12796.40 685
12797.47 699
12798.54 716
12799.61 698
12800.68 700
12801.74 725
12802.81 707
12803.88 728
12804.95 700
12806.02 713
12807.09 727
12808.15 700
12809.22 722
12810.29 736
12811.36 723
12812.43 673
12813.50 705
12814.56 714
12815.63 715
12816.70 716
12817.77 717
12818.84 744
12819.91 729
12820.98 766
12822.04 781
12823.11 722
12824.18 732
12825.25 717
12826.32 732
12827.39 723
12828.46 737
12829.53 727
12830.60 743
12831.67 733
12832.74 696
12833.81 712
12834.87 687
12835.94 701
12837.01 724
12838.08 711
12839.15 667
12840.22 655
12841.29 670
12842.36 671
12843.43 666
12844.50 663
12845.57 677
12846.64 680
12847.71 635
12848.78 624
12849.85 618
12850.92 624
12851.99 601
12853.06 614
12854.13 618
12855.20 642
12856.27 637
12857.34 648
12858.41 651
12859.48 620
12860.55 642
12861.62 615
12862.69 606
12863.77 623
12864.84 636
12865.91 592
12866.98 627
12868.05 599
12869.12 573
12870.19 595
12871.26 572
12872.33 593
12873.40 555
12874.47 571
12875.54 573
12876.62 583
12877.69 600
12878.76 577
12879.83 592
12880.90 616
12881.97 571
12883.04 548
12884.12 553
12885.19 589
12886.26 571
12887.33 576
12888.40 574
12889.47 552
12890.54 553
12891.62 553
12892.69 564
12893.76 570
12894.83 557
12895.90 522
12896.98 552
12898.05 516
12899.12 520
12900.19 524
12901.26 520
12902.34 509
12903.41 508
12904.48 513
12905.55 494
12906.63 520
12907.70 515
12908.77 546
12909.84 526
12910.92 527
12911.99 525
12913.06 517
12914.13 510
12915.21 527
12916.28 491
12917.35 478
12918.42 530
12919.50 510
12920.57 523
12921.64 503
12922.72 538
12923.79 523
12924.86 472
12925.94 490
12927.01 493
12928.08 477
12929.16 504
12930.23 466
12931.30 480
12932.38 504
12933.45 466
12934.52 472
12935.60 485
12936.67 455
12937.74 445
12938.82 448
12939.89 434
12940.97 472
12942.04 454
12943.11 469
12944.19 489
12945.26 469
12946.34 423
12947.41 453
12948.48 440
12949.56 470
12950.63 471
12951.71 457
12952.78 466
12953.85 453
12954.93 475
12956.00 473
12957.08 458
12958.15 444
12959.23 494
12960.30 474
12961.38 475
12962.45 442
12963.53 469
12964.60 449
12965.68 450
12966.75 451
12967.83 450
12968.90 478
12969.98 428
12971.05 475
12972.13 446
12973.20 495
12974.28 484
12975.35 486
12976.43 494
12977.50 472
12978.58 461
12979.65 483
12980.73 459
12981.80 456
12982.88 465
12983.95 442
12985.03 468
12986.11 451
12987.18 475
12988.26 461
12989.33 498
12990.41 436
12991.48 482
12992.56 488
12993.64 487
12994.71 460
12995.79 489
12996.86 457
12997.94 483
12999.02 500
13000.09 465
13001.17 449
13002.25 475
13003.32 488
13004.40 453
13005.48 480
13006.55 502
13007.63 499
13008.71 463
13009.78 483
13010.86 445
13011.94 453
13013.01 428
13014.09 492
13015.17 491
13016.24 472
13017.32 486
13018.40 493
13019.47 495
13020.55 458
13021.63 463
13022.71 472
13023.78 476
13024.86 456
13025.94 479
13027.01 489
13028.09 504
13029.17 491
13030.25 518
13031.32 495
13032.40 468
13033.48 508
13034.56 515
13035.64 483
13036.71 522
13037.79 497
13038.87 482
13039.95 505
13041.02 514
13042.10 529
13043.18 545
13044.26 514
13045.34 526
13046.41 483
13047.49 493
13048.57 493
13049.65 496
13050.73 509
13051.81 508
13052.88 514
13053.96 535
13055.04 527
13056.12 525
13057.20 534
13058.28 514
13059.36 489
13060.44 508
13061.51 476
13062.59 485
13063.67 507
13064.75 494
13065.83 484
13066.91 525
13067.99 513
13069.07 493
13070.15 493
13071.23 483
13072.30 509
13073.38 485
13074.46 476
13075.54 500
13076.62 483
13077.70 471
13078.78 474
13079.86 475
13080.94 505
13082.02 505
13083.10 498
13084.18 472
13085.26 474
13086.34 493
13087.42 474
13088.50 496
13089.58 466
13090.66 490
13091.74 478
13092.82 493
13093.90 500
13094.98 512
13096.06 482
13097.14 496
13098.22 488
13099.30 488
13100.38 473
13101.46 496
13102.54 500
13103.62 500
13104.70 524
13105.78 476
13106.86 543
13107.94 515
13109.03 499
13110.11 494
13111.19 519
13112.27 491
13113.35 501
13114.43 500
13115.51 524
13116.59 549
13117.67 528
13118.75 529
13119.84 515
13120.92 550
13122.00 526
13123.08 525
13124.16 551
13125.24 524
13126.32 534
13127.41 512
13128.49 535
13129.57 556
13130.65 549
13131.73 551
13132.81 523
13133.90 517
13134.98 505
13136.06 524
13137.14 512
13138.22 516
13139.30 541
13140.39 556
13141.47 537
13142.55 501
13143.63 506
13144.72 525
13145.80 516
13146.88 517
13147.96 509
13149.04 509
13150.13 523
13151.21 514
13152.29 523
13153.38 529
13154.46 509
13155.54 504
13156.62 516
13157.71 523
13158.79 518
13159.87 489
13160.95 543
13162.04 526
13163.12 514
13164.20 531
13165.29 526
13166.37 530
13167.45 521
13168.54 512
13169.62 541
13170.70 517
13171.79 512
13172.87 500
13173.95 516
13175.04 514
13176.12 493
13177.20 510
13178.29 550
13179.37 521
13180.45 525
13181.54 493
13182.62 530
13183.71 530
13184.79 545
13185.87 584
13186.96 527
13188.04 543
13189.13 534
13190.21 521
13191.29 530
13192.38 550
13193.46 575
13194.55 564
13195.63 536
13196.72 539
13197.80 524
13198.88 574
13199.97 573
13201.05 558
13202.14 538
13203.22 503
13204.31 530
13205.39 561
13206.48 532
13207.56 527
13208.65 526
13209.73 557
13210.82 529
13211.90 589
13212.99 567
13214.07 544
13215.16 548
13216.24 570
13217.33 520
13218.41 558
13219.50 569
13220.58 549
13221.67 537
13222.75 577
13223.84 557
13224.92 539
13226.01 523
13227.10 536
13228.18 534
13229.27 537
13230.35 583
13231.44 559
13232.52 578
13233.61 587
13234.70 605
13235.78 572
13236.87 581
13237.95 588
13239.04 582
13240.13 562
13241.21 618
13242.30 618
13243.39 617
13244.47 609
13245.56 593
13246.64 565
13247.73 614
13248.82 657
13249.90 619
13250.99 632
13252.08 620
13253.16 617
13254.25 653
13255.34 642
13256.42 632
13257.51 605
13258.60 598
13259.69 606
13260.77 611
13261.86 640
13262.95 628
13264.03 620
13265.12 652
13266.21 647
13267.30 678
13268.38 632
13269.47 642
13270.56 678
13271.64 709
13272.73 665
13273.82 664
13274.91 690
13275.99 696
13277.08 734
13278.17 695
13279.26 685
13280.35 692
13281.43 706
13282.52 677
13283.61 731
13284.70 721
13285.79 719
13286.87 737
13287.96 747
13289.05 762
13290.14 768
13291.23 760
13292.31 777
13293.40 779
13294.49 810
13295.58 775
13296.67 771
13297.76 780
13298.85 761
13299.93 802
13301.02 806
13302.11 801
13303.20 811
13304.29 784
13305.38 830
13306.47 833
13307.56 815
13308.64 831
13309.73 823
13310.82 849
13311.91 875
13313.00 855
13314.09 878
13315.18 894
13316.27 915
13317.36 885
13318.45 859
13319.54 839
13320.63 916
13321.72 929
13322.81 872
13323.89 875
13324.98 891
13326.07 881
13327.16 908
13328.25 906
13329.34 914
13330.43 922
13331.52 939
13332.61 961
13333.70 964
13334.79 962
13335.88 972
13336.97 972
13338.06 975
13339.15 980
13340.24 1013
13341.33 1024
13342.42 987
13343.52 1011
13344.61 1023
13345.70 993
13346.79 992
13347.88 993
13348.97 994
13350.06 1019
13351.15 1003
13352.24 976
13353.33 979
13354.42 1021
13355.51 1026
13356.60 1059
13357.69 1050
13358.79 1039
13359.88 1066
13360.97 1039
13362.06 1131
13363.15 1060
13364.24 1056
13365.33 1066
13366.42 1070
13367.51 1122
13368.61 1121
13369.70 1082
13370.79 1118
13371.88 1080
13372.97 1114
13374.06 1077
13375.16 1088
13376.25 1052
13377.34 1015
13378.43 1017
13379.52 1046
13380.61 1013
13381.71 947
13382.80 959
13383.89 957
13384.98 901
13386.08 901
13387.17 899
13388.26 909
13389.35 881
13390.44 848
13391.54 855
13392.63 821
13393.72 824
13394.81 837
13395.91 876
13397.00 851
13398.09 830
13399.18 864
13400.28 854
13401.37 856
13402.46 860
13403.56 803
13404.65 801
13405.74 828
13406.83 832
13407.93 849
13409.02 848
13410.11 800
13411.21 816
13412.30 839
13413.39 806
13414.49 755
13415.58 820
13416.67 809
13417.77 818
13418.86 811
13419.95 811
13421.05 828
13422.14 830
13423.23 828
13424.33 878
13425.42 875
13426.52 850
13427.61 870
13428.70 878
13429.80 874
13430.89 862
13431.98 842
13433.08 877
13434.17 888
13435.27 909
13436.36 857
13437.46 856
13438.55 885
13439.64 908
13440.74 835
13441.83 896
13442.93 869
13444.02 873
13445.12 879
13446.21 889
13447.31 917
13448.40 872
13449.50 889
13450.59 912
13451.68 910
13452.78 883
13453.87 919
13454.97 898
13456.06 938
13457.16 935
13458.25 937
13459.35 961
13460.44 947
13461.54 958
13462.64 957
13463.73 932
13464.83 975
13465.92 1012
13467.02 987
13468.11 994
13469.21 1026
13470.30 975
13471.40 980
13472.49 971
13473.59 986
13474.69 1015
13475.78 1000
13476.88 1041
13477.97 981
13479.07 1033
13480.17 1077
13481.26 1045
13482.36 1028
13483.45 1089
13484.55 1107
13485.65 1066
13486.74 1077
13487.84 1100
13488.93 1145
13490.03 1082
13491.13 1102
13492.22 1089
13493.32 1094
13494.42 1145
13495.51 1137
13496.61 1182
13497.71 1163
13498.80 1197
13499.90 1204
13501.00 1191
13502.09 1226
13503.19 1233
13504.29 1203
13505.38 1192
13506.48 1175
13507.58 1198
13508.68 1159
13509.77 1163
13510.87 1171
13511.97 1151
13513.07 1148
13514.16 1143
13515.26 1164
13516.36 1100
13517.45 1065
13518.55 1092
13519.65 1057
13520.75 1073
13521.85 1032
13522.94 1061
13524.04 1066
13525.14 1025
13526.24 973
13527.33 981
13528.43 991
13529.53 993
13530.63 928
13531.73 970
13532.82 969
13533.92 935
13535.02 913
13536.12 915
13537.22 923
13538.32 911
13539.41 883
13540.51 901
13541.61 873
13542.71 871
13543.81 843
13544.91 831
13546.00 856
13547.10 831
13548.20 800
13549.30 824
13550.40 843
13551.50 817
13552.60 849
13553.70 835
13554.80 847
13555.89 787
13556.99 810
13558.09 774
13559.19 825
13560.29 827
13561.39 819
13562.49 804
13563.59 753
13564.69 779
13565.79 814
13566.89 789
13567.99 780
13569.09 779
13570.19 823
13571.29 784
13572.39 788
13573.49 760
13574.59 733
13575.69 787
13576.79 807
13577.88 774
13578.98 769
13580.08 785
13581.19 786
13582.29 778
13583.39 760
13584.49 757
13585.59 829
13586.69 822
13587.79 795
13588.89 800
13589.99 772
13591.09 761
13592.19 750
13593.29 780
13594.39 774
13595.49 780
13596.59 818
13597.69 803
13598.79 724
13599.89 784
13600.99 813
13602.09 825
13603.20 800
13604.30 793
13605.40 775
13606.50 752
13607.60 785
13608.70 800
13609.80 757
13610.90 811
13612.01 773
13613.11 744
13614.21 793
13615.31 724
13616.41 765
13617.51 777
13618.61 756
13619.72 787
13620.82 803
13621.92 759
13623.02 815
13624.12 799
13625.22 823
13626.33 792
13627.43 775
13628.53 788
13629.63 800
13630.73 802
13631.84 787
13632.94 794
13634.04 831
13635.14 808
13636.25 802
13637.35 785
13638.45 804
13639.55 804
13640.65 780
13641.76 746
13642.86 808
13643.96 794
13645.07 815
13646.17 804
13647.27 818
13648.37 821
13649.48 852
13650.58 861
13651.68 826
13652.79 788
13653.89 793
13654.99 780
13656.09 840
13657.20 799
13658.30 782
13659.40 806
13660.51 796
13661.61 812
13662.71 774
13663.82 806
13664.92 825
13666.02 774
13667.13 780
13668.23 760
13669.34 765
13670.44 790
13671.54 798
13672.65 805
13673.75 788
13674.85 781
13675.96 790
13677.06 822
13678.17 775
13679.27 813
13680.37 796
13681.48 821
13682.58 801
13683.69 817
13684.79 832
13685.89 820
13687.00 790
13688.10 835
13689.21 819
13690.31 841
13691.42 820
13692.52 809
13693.63 805
13694.73 805
13695.84 851
13696.94 859
13698.05 837
13699.15 790
13700.25 836
13701.36 856
13702.46 898
13703.57 890
13704.67 861
13705.78 894
13706.89 868
13707.99 843
13709.10 871
13710.20 863
13711.31 909
13712.41 909
13713.52 973
13714.62 939
13715.73 905
13716.83 907
13717.94 943
13719.04 992
13720.15 1023
13721.26 1004
13722.36 1049
13723.47 993
13724.57 974
13725.68 978
13726.79 1011
13727.89 1041
13729.00 1043
13730.10 1013
13731.21 1047
13732.32 1066
13733.42 1048
13734.53 1062
13735.63 1044
13736.74 1070
13737.85 1085
13738.95 1100
13740.06 1099
13741.17 1172
13742.27 1126
13743.38 1165
13744.49 1178
13745.59 1214
13746.70 1216
13747.81 1240
13748.91 1253
13750.02 1331
13751.13 1352
13752.23 1337
13753.34 1372
13754.45 1408
13755.56 1460
13756.66 1480
13757.77 1546
13758.88 1567
13759.98 1597
13761.09 1611
13762.20 1663
13763.31 1667
13764.41 1653
13765.52 1682
13766.63 1708
13767.74 1654
13768.84 1651
13769.95 1636
13771.06 1670
13772.17 1637
13773.28 1590
13774.38 1585
13775.49 1532
13776.60 1519
13777.71 1512
13778.82 1481
13779.92 1417
13781.03 1401
13782.14 1417
13783.25 1354
13784.36 1295
13785.46 1239
13786.57 1223
13787.68 1200
13788.79 1194
13789.90 1153
13791.01 1151
13792.12 1116
13793.22 1029
13794.33 1054
13795.44 1043
13796.55 1038
13797.66 1025
13798.77 966
13799.88 994
13800.99 994
13802.10 994
13803.20 952
13804.31 959
13805.42 1008
13806.53 950
13807.64 909
13808.75 927
13809.86 948
13810.97 906
13812.08 936
13813.19 961
13814.30 910
13815.41 919
13816.52 907
13817.63 888
13818.74 904
13819.84 882
13820.95 846
13822.06 882
13823.17 867
13824.28 901
13825.39 907
13826.50 851
13827.61 883
13828.72 885
13829.83 888
13830.94 896
13832.05 905
13833.16 868
13834.28 833
13835.39 850
13836.50 858
13837.61 843
13838.72 833
13839.83 860
13840.94 871
13842.05 868
13843.16 857
13844.27 842
13845.38 827
13846.49 856
13847.60 864
13848.71 905
13849.82 849
13850.93 905
13852.05 866
13853.16 895
13854.27 891
13855.38 887
13856.49 866
13857.60 886
13858.71 894
13859.82 924
13860.94 896
13862.05 872
13863.16 887
13864.27 896
13865.38 879
13866.49 908
13867.60 890
13868.72 919
13869.83 908
13870.94 895
13872.05 913
13873.16 909
13874.27 933
13875.39 972
13876.50 932
13877.61 970
13878.72 953
13879.83 947
13880.95 972
13882.06 950
13883.17 1027
13884.28 987
13885.40 946
13886.51 1012
13887.62 1018
13888.73 1050
13889.85 1053
13890.96 1028
13892.07 1040
13893.18 1089
13894.30 1077
13895.41 1109
13896.52 1102
13897.63 1065
13898.75 1087
13899.86 1089
13900.97 1091
13902.09 1084
13903.20 1063
13904.31 1016
13905.43 1042
13906.54 1002
13907.65 995
13908.77 991
13909.88 955
13910.99 933
13912.11 932
13913.22 892
13914.33 864
13915.45 884
13916.56 854
13917.67 826
13918.79 838
13919.90 860
13921.01 824
13922.13 850
13923.24 840
13924.36 852
13925.47 822
13926.58 857
13927.70 813
13928.81 820
13929.93 793
13931.04 809
13932.15 776
13933.27 781
13934.38 782
13935.50 811
13936.61 810
13937.73 788
13938.84 847
13939.95 818
13941.07 773
13942.18 774
13943.30 788
13944.41 789
13945.53 789
13946.64 758
13947.76 767
13948.87 765
13949.99 745
13951.10 776
13952.22 771
13953.33 771
13954.45 805
13955.56 750
13956.68 712
13957.79 701
13958.91 724
13960.02 731
13961.14 759
13962.25 729
13963.37 716
13964.49 753
13965.60 730
13966.72 750
13967.83 738
13968.95 731
13970.06 713
13971.18 717
13972.30 741
13973.41 704
13974.53 745
13975.64 763
13976.76 789
13977.88 739
13978.99 713
13980.11 753
13981.22 764
13982.34 744
13983.46 774
13984.57 731
13985.69 753
13986.80 750
13987.92 747
13989.04 768
13990.15 734
13991.27 740
13992.39 720
13993.50 716
13994.62 773
13995.74 786
13996.85 772
13997.97 782
13999.09 757
14000.21 720
14001.32 766
14002.44 759
14003.56 774
14004.67 742
14005.79 786
14006.91 751
14008.02 764
14009.14 730
14010.26 795
14011.38 769
14012.49 764
14013.61 790
14014.73 760
14015.85 761
14016.96 757
14018.08 772
14019.20 740
14020.32 766
14021.44 734
14022.55 754
14023.67 772
14024.79 773
14025.91 756
14027.02 750
14028.14 765
14029.26 745
14030.38 741
14031.50 771
14032.62 724
14033.73 745
14034.85 743
14035.97 750
14037.09 764
14038.21 757
14039.33 764
14040.44 742
14041.56 733
14042.68 740
14043.80 777
14044.92 774
14046.04 785
14047.16 810
14048.27 797
14049.39 787
14050.51 807
14051.63 807
14052.75 836
14053.87 852
14054.99 837
14056.11 878
14057.23 900
14058.35 853
14059.47 841
14060.59 862
14061.70 882
14062.82 903
14063.94 920
14065.06 891
14066.18 930
14067.30 947
14068.42 942
14069.54 923
14070.66 985
14071.78 955
14072.90 950
14074.02 973
14075.14 967
14076.26 942
14077.38 955
14078.50 972
14079.62 959
14080.74 990
14081.86 968
14082.98 1004
14084.10 990
14085.22 1043
14086.34 1057
14087.46 1075
14088.58 1004
14089.70 1056
14090.82 1060
14091.94 1039
14093.07 1049
14094.19 1055
14095.31 1004
14096.43 1014
14097.55 1076
14098.67 1054
14099.79 1039
14100.91 1044
14102.03 1065
14103.15 1050
14104.27 1009
14105.39 1007
14106.52 979
14107.64 962
14108.76 963
14109.88 949
14111.00 937
14112.12 917
14113.24 895
14114.37 859
14115.49 849
14116.61 873
14117.73 873
14118.85 863
14119.97 850
14121.10 822
14122.22 832
14123.34 854
14124.46 826
14125.58 813
14126.70 793
14127.83 789
14128.95 772
14130.07 767
14131.19 742
14132.32 752
14133.44 770
14134.56 745
14135.68 793
14136.80 750
14137.93 725
14139.05 734
14140.17 796
14141.29 749
14142.42 761
14143.54 720
14144.66 760
14145.78 724
14146.91 740
14148.03 718
14149.15 761
14150.28 745
14151.40 711
14152.52 702
14153.65 715
14154.77 695
14155.89 705
14157.01 748
14158.14 737
14159.26 700
14160.38 689
14161.51 689
14162.63 694
14163.75 683
14164.88 707
14166.00 703
14167.12 714
14168.25 709
14169.37 680
14170.50 688
14171.62 631
14172.74 711
14173.87 718
14174.99 701
14176.12 663
14177.24 670
14178.36 689
14179.49 678
14180.61 702
14181.74 695
14182.86 671
14183.98 667
14185.11 656
14186.23 664
14187.36 638
14188.48 649
14189.61 647
14190.73 662
14191.85 623
14192.98 639
14194.10 635
14195.23 675
14196.35 639
14197.48 657
14198.60 667
14199.73 644
14200.85 635
14201.98 644
14203.10 660
14204.23 633
14205.35 592
14206.48 636
14207.60 642
14208.73 595
14209.85 603
14210.98 614
14212.10 603
14213.23 592
14214.36 590
14215.48 615
14216.61 630
14217.73 598
14218.86 633
14219.98 568
14221.11 574
14222.23 588
14223.36 610
14224.49 581
14225.61 568
14226.74 608
14227.86 595
14228.99 601
14230.12 568
14231.24 590
14232.37 599
14233.49 586
14234.62 568
14235.75 582
14236.87 584
14238.00 597
14239.13 562
14240.25 591
14241.38 586
14242.51 578
14243.63 600
14244.76 564
14245.89 561
14247.01 582
14248.14 558
14249.27 578
14250.39 526
14251.52 523
14252.65 533
14253.77 535
14254.90 554
14256.03 585
14257.15 593
14258.28 550
14259.41 548
14260.54 533
14261.66 569
14262.79 530
14263.92 525
14265.05 537
14266.17 531
14267.30 518
14268.43 515
14269.56 541
14270.68 545
14271.81 550
14272.94 532
14274.07 535
14275.20 542
14276.32 482
14277.45 501
14278.58 525
14279.71 514
14280.83 511
14281.96 509
14283.09 523
14284.22 507
14285.35 517
14286.48 515
14287.60 501
14288.73 502
14289.86 455
14290.99 478
14292.12 470
14293.25 485
14294.38 508
14295.50 491
14296.63 457
14297.76 471
14298.89 509
14300.02 487
14301.15 448
14302.28 489
14303.41 512
14304.53 487
14305.66 452
14306.79 470
14307.92 485
14309.05 490
14310.18 449
14311.31 478
14312.44 441
14313.57 445
14314.70 454
14315.83 487
14316.96 480
14318.09 473
14319.22 446
14320.35 445
14321.48 489
14322.60 463
14323.73 469
14324.86 462
14325.99 469
14327.12 480
14328.25 471
14329.38 501
14330.51 435
14331.64 418
14332.77 470
14333.90 450
14335.03 439
14336.17 432
14337.30 466
14338.43 429
14339.56 438
14340.69 416
14341.82 472
14342.95 420
14344.08 452
14345.21 457
14346.34 411
14347.47 431
14348.60 440
14349.73 442
14350.86 433
14351.99 429
14353.12 439
14354.26 472
14355.39 442
14356.52 433
14357.65 445
14358.78 422
14359.91 437
14361.04 465
14362.17 466
14363.30 458
14364.44 422
14365.57 435
14366.70 454
14367.83 439
14368.96 444
14370.09 437
14371.23 468
14372.36 439
14373.49 448
14374.62 438
14375.75 447
14376.88 464
14378.02 485
14379.15 470
14380.28 456
14381.41 447
14382.54 446
14383.68 470
14384.81 456
14385.94 466
14387.07 462
14388.21 439
14389.34 452
14390.47 457
14391.60 477
14392.73 470
14393.87 434
14395.00 436
14396.13 464
14397.27 489
14398.40 444
14399.53 456
14400.66 464
14401.80 473
14402.93 473
14404.06 451
14405.19 474
14406.33 487
14407.46 471
14408.59 482
14409.73 476
14410.86 481
14411.99 508
14413.13 506
14414.26 478
14415.39 468
14416.53 481
14417.66 466
14418.79 466
14419.93 480
14421.06 508
14422.19 518
14423.33 520
14424.46 524
14425.60 525
14426.73 490
14427.86 505
14429.00 494
14430.13 510
14431.27 508
14432.40 515
14433.53 527
14434.67 504
14435.80 497
14436.94 561
14438.07 559
14439.21 495
14440.34 499
14441.47 499
14442.61 550
14443.74 509
14444.88 521
14446.01 536
14447.15 529
14448.28 517
14449.42 508
14450.55 542
14451.69 550
14452.82 548
14453.96 586
14455.09 571
14456.23 551
14457.36 534
14458.50 573
14459.63 560
14460.77 564
14461.90 553
14463.04 529
14464.17 554
14465.31 567
14466.44 585
14467.58 589
14468.71 582
14469.85 583
14470.98 574
14472.12 574
14473.26 554
14474.39 569
14475.53 615
14476.66 576
14477.80 587
14478.93 570
14480.07 551
14481.21 552
14482.34 524
14483.48 531
14484.61 558
14485.75 536
14486.89 524
14488.02 553
14489.16 552
14490.30 530
14491.43 533
14492.57 532
14493.70 523
14494.84 550
14495.98 564
14497.11 547
14498.25 557
14499.39 557
14500.52 576
14501.66 571
14502.80 601
14503.93 543
14505.07 580
14506.21 608
14507.35 593
14508.48 546
14509.62 567
14510.76 541
14511.89 558
14513.03 557
14514.17 559
14515.31 527
14516.44 530
14517.58 514
14518.72 527
14519.86 518
14520.99 508
14522.13 534
14523.27 530
14524.41 497
14525.54 500
14526.68 513
14527.82 479
14528.96 481
14530.09 513
14531.23 458
14532.37 480
14533.51 484
14534.65 523
14535.78 494
14536.92 480
14538.06 485
14539.20 522
14540.34 504
14541.48 507
14542.61 480
14543.75 479
14544.89 457
14546.03 497
14547.17 492
14548.31 491
14549.45 507
14550.58 506
14551.72 504
14552.86 504
14554.00 480
14555.14 493
14556.28 486
14557.42 482
14558.56 500
14559.70 524
14560.83 499
14561.97 497
14563.11 501
14564.25 526
14565.39 530
14566.53 516
14567.67 503
14568.81 548
14569.95 537
14571.09 501
14572.23 503
14573.37 526
14574.51 531
14575.65 532
14576.79 551
14577.93 567
14579.07 528
14580.21 545
14581.35 549
14582.49 526
14583.63 575
14584.77 560
14585.91 553
14587.05 538
14588.19 537
14589.33 606
14590.47 579
14591.61 563
14592.75 539
14593.89 559
14595.03 587
14596.17 593
14597.31 609
14598.45 579
14599.59 604
14600.73 574
14601.87 585
14603.01 631
14604.15 622
14605.29 626
14606.43 638
14607.58 608
14608.72 638
14609.86 612
14611.00 612
14612.14 657
14613.28 657
14614.42 669
14615.56 647
14616.70 630
14617.85 643
14618.99 675
14620.13 718
14621.27 657
14622.41 699
14623.55 675
14624.69 679
14625.84 690
14626.98 689
14628.12 775
14629.26 752
14630.40 720
14631.54 717
14632.69 762
14633.83 790
14634.97 754
14636.11 815
14637.25 800
14638.40 768
14639.54 766
14640.68 789
14641.82 799
14642.97 739
14644.11 689
14645.25 694
14646.39 721
14647.54 655
14648.68 655
14649.82 646
14650.96 636
14652.11 632
14653.25 604
14654.39 556
14655.53 544
14656.68 571
14657.82 554
14658.96 552
14660.11 513
14661.25 513
14662.39 532
14663.53 512
14664.68 530
14665.82 501
14666.96 527
14668.11 500
14669.25 512
14670.39 504
14671.54 532
14672.68 490
14673.82 486
14674.97 488
14676.11 528
14677.26 477
14678.40 471
14679.54 481
14680.69 483
14681.83 440
14682.97 473
14684.12 473
14685.26 485
14686.41 475
14687.55 472
14688.69 451
14689.84 413
14690.98 442
14692.13 425
14693.27 417
14694.42 429
14695.56 453
14696.70 468
14697.85 438
14698.99 424
14700.14 439
14701.28 455
14702.43 447
14703.57 419
14704.72 430
14705.86 429
14707.01 436
14708.15 434
14709.30 443
14710.44 423
14711.58 421
14712.73 442
14713.87 447
14715.02 441
14716.17 411
14717.31 440
14718.46 424
14719.60 397
14720.75 395
14721.89 429
14723.04 437
14724.18 424
14725.33 398
14726.47 416
14727.62 421
14728.76 396
14729.91 453
14731.06 412
14732.20 411
14733.35 397
14734.49 404
14735.64 413
14736.79 384
14737.93 415
14739.08 379
14740.22 369
14741.37 398
14742.52 436
14743.66 429
14744.81 403
14745.95 380
14747.10 393
14748.25 425
14749.39 400
14750.54 389
14751.69 393
14752.83 373
14753.98 377
14755.13 365
14756.27 370
14757.42 388
14758.57 366
14759.71 409
14760.86 352
14762.01 372
14763.15 380
14764.30 400
14765.45 391
14766.60 382
14767.74 412
14768.89 396
14770.04 389
14771.18 383
14772.33 392
14773.48 376
14774.63 415
14775.77 395
14776.92 388
14778.07 387
14779.22 373
14780.36 380
14781.51 378
14782.66 345
14783.81 358
14784.96 370
14786.10 385
14787.25 351
14788.40 353
14789.55 349
14790.70 341
14791.84 340
14792.99 341
14794.14 314
14795.29 335
14796.44 358
14797.58 371
14798.73 356
14799.88 345
14801.03 348
14802.18 355
14803.33 364
14804.48 362
14805.62 351
14806.77 357
14807.92 339
14809.07 333
14810.22 323
14811.37 361
14812.52 366
14813.67 340
14814.81 319
14815.96 342
14817.11 323
14818.26 322
14819.41 327
14820.56 308
14821.71 329
14822.86 344
14824.01 323
14825.16 360
14826.31 330
14827.46 306
14828.61 292
14829.76 330
14830.91 300
14832.06 322
14833.20 355
14834.35 340
14835.50 325
14836.65 335
14837.80 311
14838.95 306
14840.10 330
14841.25 303
14842.40 310
14843.55 304
14844.70 323
14845.85 298
14847.00 326
14848.15 320
14849.31 306
14850.46 324
14851.61 306
14852.76 300
14853.91 312
14855.06 330
14856.21 326
14857.36 318
14858.51 306
14859.66 288
14860.81 288
14861.96 322
14863.11 309
14864.26 291
14865.41 276
14866.57 305
14867.72 319
14868.87 305
14870.02 284
14871.17 296
14872.32 315
14873.47 287
14874.62 286
14875.77 318
14876.93 287
14878.08 319
14879.23 319
14880.38 303
14881.53 303
14882.68 257
14883.84 299
14884.99 283
14886.14 298
14887.29 296
14888.44 294
14889.59 298
14890.75 283
14891.90 282
14893.05 299
14894.20 288
14895.35 299
14896.51 318
14897.66 294
14898.81 318
14899.96 298
14901.12 323
14902.27 312
14903.42 274
14904.57 266
14905.73 296
14906.88 303
14908.03 283
14909.18 313
14910.34 300
14911.49 285
14912.64 301
14913.79 303
14914.95 298
14916.10 328
14917.25 294
14918.41 284
14919.56 289
14920.71 299
14921.87 298
14923.02 305
14924.17 310
14925.33 293
14926.48 285
14927.63 307
14928.79 272
14929.94 277
14931.09 301
14932.25 310
14933.40 306
14934.55 271
14935.71 280
14936.86 268
14938.01 277
14939.17 287
14940.32 291
14941.48 300
14942.63 273
14943.78 286
14944.94 294
14946.09 290
14947.25 313
14948.40 295
14949.55 269
14950.71 315
14951.86 303
14953.02 288
14954.17 290
14955.33 310
14956.48 322
14957.63 298
14958.79 302
14959.94 324
14961.10 328
14962.25 308
14963.41 281
14964.56 268
14965.72 268
14966.87 282
14968.03 291
14969.18 280
14970.34 292
14971.49 348
14972.65 323
14973.80 308
14974.96 311
14976.11 295
14977.27 281
14978.42 300
14979.58 320
14980.73 281
14981.89 289
14983.05 298
14984.20 305
14985.36 297
14986.51 285
14987.67 270
14988.82 291
14989.98 284
14991.13 260
14992.29 284
14993.45 296
14994.60 284
14995.76 272
14996.91 287
14998.07 281
14999.23 289
15000.38 281
15001.54 266
15002.70 249
15003.85 268
15005.01 300
15006.16 280
15007.32 276
15008.48 257
15009.63 283
15010.79 268
15011.95 298
15013.10 274
15014.26 258
15015.42 263
15016.57 270
15017.73 285
15018.89 252
15020.04 282
15021.20 279
15022.36 275
15023.52 283
15024.67 279
15025.83 264
15026.99 257
15028.14 278
15029.30 293
15030.46 276
15031.62 239
15032.77 296
15033.93 283
15035.09 289
15036.25 249
15037.40 260
15038.56 276
15039.72 293
15040.88 283
15042.03 294
15043.19 293
15044.35 305
15045.51 298
15046.67 268
15047.82 247
15048.98 286
15050.14 281
15051.30 287
15052.46 275
15053.61 265
15054.77 265
15055.93 275
15057.09 267
15058.25 230
15059.41 281
15060.56 305
15061.72 288
15062.88 246
15064.04 272
15065.20 305
15066.36 280
15067.52 264
15068.68 299
15069.83 270
15070.99 244
15072.15 295
15073.31 277
15074.47 293
15075.63 265
15076.79 297
15077.95 307
15079.11 305
15080.27 264
15081.43 293
15082.58 307
15083.74 287
15084.90 263
15086.06 278
15087.22 281
15088.38 248
15089.54 289
15090.70 271
15091.86 288
15093.02 294
15094.18 262
15095.34 273
15096.50 270
15097.66 284
15098.82 296
15099.98 270
15101.14 273
15102.30 259
15103.46 283
15104.62 282
15105.78 271
15106.94 313
15108.10 308
15109.26 284
15110.42 284
15111.58 279
15112.74 279
15113.90 281
15115.06 292
15116.22 278
15117.39 259
15118.55 284
15119.71 281
15120.87 278
15122.03 294
15123.19 272
15124.35 291
15125.51 271
15126.67 278
15127.83 282
15128.99 290
15130.16 301
15131.32 290
15132.48 312
15133.64 302
15134.80 310
15135.96 331
15137.12 303
15138.28 316
15139.45 328
15140.61 301
15141.77 297
15142.93 287
15144.09 300
15145.25 288
15146.42 295
15147.58 308
15148.74 314
15149.90 302
15151.06 296
15152.23 306
15153.39 312
15154.55 300
15155.71 305
15156.87 326
15158.04 294
15159.20 311
15160.36 291
15161.52 310
15162.69 297
15163.85 298
15165.01 334
15166.17 316
15167.34 291
15168.50 299
15169.66 333
15170.82 325
15171.99 333
15173.15 320
15174.31 322
15175.48 334
15176.64 347
15177.80 336
15178.96 355
15180.13 340
15181.29 333
15182.45 308
15183.62 356
15184.78 353
15185.94 332
15187.11 381
15188.27 379
15189.43 351
15190.60 357
15191.76 353
15192.92 350
15194.09 333
15195.25 350
15196.42 376
15197.58 365
15198.74 366
15199.91 376
15201.07 344
15202.23 359
15203.40 374
15204.56 392
15205.73 388
15206.89 375
15208.05 396
15209.22 383
15210.38 377
15211.55 351
15212.71 408
15213.88 374
15215.04 357
15216.21 377
15217.37 398
15218.53 402
15219.70 342
15220.86 398
15222.03 387
15223.19 376
15224.36 393
15225.52 390
15226.69 391
15227.85 393
15229.02 425
15230.18 393
15231.35 390
15232.51 396
15233.68 395
15234.84 408
15236.01 430
15237.17 408
15238.34 425
15239.50 415
15240.67 405
15241.83 429
15243.00 438
15244.17 439
15245.33 417
15246.50 416
15247.66 399
15248.83 390
15249.99 405
15251.16 377
15252.33 379
15253.49 380
15254.66 380
15255.82 367
15256.99 377
15258.16 375
15259.32 394
15260.49 371
15261.65 368
15262.82 347
15263.99 373
15265.15 371
15266.32 374
15267.49 365
15268.65 372
15269.82 357
15270.98 371
15272.15 380
15273.32 358
15274.48 341
15275.65 337
15276.82 364
15277.99 349
15279.15 372
15280.32 340
15281.49 358
15282.65 391
15283.82 405
15284.99 341
15286.15 350
15287.32 334
15288.49 349
15289.66 359
15290.82 371
15291.99 342
15293.16 339
15294.33 357
15295.49 338
15296.66 351
15297.83 353
15299.00 377
15300.16 357
15301.33 363
15302.50 343
15303.67 364
15304.83 369
15306.00 383
15307.17 378
15308.34 357
15309.51 357
15310.67 332
15311.84 343
15313.01 362
15314.18 356
15315.35 350
15316.52 360
15317.68 357
15318.85 363
15320.02 338
15321.19 344
15322.36 327
15323.53 337
15324.69 357
15325.86 344
15327.03 347
15328.20 353
15329.37 337
15330.54 356
15331.71 376
15332.88 359
15334.05 341
15335.21 343
15336.38 341
15337.55 330
15338.72 345
15339.89 331
15341.06 336
15342.23 314
15343.40 360
15344.57 357
15345.74 351
15346.91 368
15348.08 343
15349.25 332
15350.42 355
15351.58 378
15352.75 358
15353.92 349
15355.09 343
15356.26 352
15357.43 364
15358.60 388
15359.77 348
15360.94 360
15362.11 345
15363.28 353
15364.45 365
15365.62 371
15366.79 374
15367.96 374
15369.13 342
15370.31 377
15371.48 359
15372.65 358
15373.82 362
15374.99 371
15376.16 389
15377.33 381
15378.50 402
15379.67 374
15380.84 338
15382.01 377
15383.18 358
15384.35 342
15385.52 356
15386.69 359
15387.87 365
15389.04 374
15390.21 355
15391.38 354
15392.55 345
15393.72 354
15394.89 355
15396.06 353
15397.24 364
15398.41 361
15399.58 356
15400.75 318
15401.92 365
15403.09 364
15404.26 328
15405.44 354
15406.61 326
15407.78 338
15408.95 330
15410.12 320
15411.30 329
15412.47 306
15413.64 348
15414.81 334
15415.98 334
15417.16 349
15418.33 344
15419.50 320
15420.67 300
15421.84 306
15423.02 303
15424.19 322
15425.36 305
15426.53 296
15427.71 303
15428.88 318
15430.05 333
15431.22 326
15432.40 314
15433.57 310
15434.74 327
15435.92 299
15437.09 312
15438.26 313
15439.43 322
15440.61 295
15441.78 330
15442.95 320
15444.13 319
15445.30 326
15446.47 299
15447.65 284
15448.82 311
15449.99 312
15451.17 309
15452.34 309
15453.51 310
15454.69 317
15455.86 318
15457.03 300
15458.21 292
15459.38 349
15460.56 311
15461.73 334
15462.90 321
15464.08 293
15465.25 297
15466.43 304
15467.60 322
15468.77 291
15469.95 321
15471.12 305
15472.30 290
15473.47 264
15474.64 315
15475.82 293
15476.99 307
15478.17 293
15479.34 289
15480.52 307
15481.69 330
15482.87 306
15484.04 336
15485.22 282
15486.39 314
15487.56 304
15488.74 323
15489.91 318
15491.09 298
15492.26 304
15493.44 318
15494.61 300
15495.79 288
15496.96 290
15498.14 293
15499.32 301
15500.49 325
15501.67 341
15502.84 318
15504.02 297
15505.19 325
15506.37 322
15507.54 321
15508.72 322
15509.89 309
15511.07 294
15512.25 299
15513.42 318
15514.60 335
15515.77 306
15516.95 334
15518.13 313
15519.30 306
15520.48 310
15521.65 330
15522.83 349
15524.01 297
15525.18 299
15526.36 313
15527.53 311
15528.71 339
15529.89 312
15531.06 290
15532.24 332
15533.42 311
15534.59 315
15535.77 292
15536.95 330
15538.12 304
15539.30 308
15540.48 334
15541.65 298
15542.83 326
15544.01 369
15545.18 344
15546.36 320
15547.54 338
15548.72 339
15549.89 339
15551.07 356
15552.25 323
15553.42 344
15554.60 350
15555.78 353
15556.96 347
15558.13 347
15559.31 334
15560.49 336
15561.67 343
15562.84 328
15564.02 352
15565.20 338
15566.38 328
15567.56 352
15568.73 376
15569.91 342
15571.09 339
15572.27 341
15573.45 367
15574.62 330
15575.80 364
15576.98 359
15578.16 381
15579.34 345
15580.52 373
15581.69 380
15582.87 358
15584.05 396
15585.23 419
15586.41 406
15587.59 410
15588.76 367
15589.94 406
15591.12 391
15592.30 364
15593.48 424
15594.66 397
15595.84 414
15597.02 410
15598.20 408
15599.37 414
15600.55 394
15601.73 418
15602.91 425
15604.09 404
15605.27 422
15606.45 436
15607.63 453
15608.81 452
15609.99 415
15611.17 432
15612.35 483
15613.53 442
15614.71 431
15615.89 437
15617.07 482
15618.25 438
15619.43 472
15620.60 494
15621.78 473
15622.96 467
15624.14 475
15625.32 465
15626.50 470
15627.68 545
15628.87 504
15630.05 482
15631.23 503
15632.41 515
15633.59 508
15634.77 513
15635.95 530
15637.13 526
15638.31 505
15639.49 546
15640.67 501
15641.85 517
15643.03 515
15644.21 524
15645.39 558
15646.57 545
15647.75 559
15648.93 549
15650.12 557
15651.30 556
15652.48 541
15653.66 571
15654.84 561
15656.02 556
15657.20 525
15658.38 543
15659.56 533
15660.75 574
15661.93 575
15663.11 596
15664.29 539
15665.47 520
15666.65 524
15667.84 521
15669.02 516
15670.20 527
15671.38 544
15672.56 511
15673.74 494
15674.93 511
15676.11 535
15677.29 519
15678.47 513
15679.65 523
15680.84 496
15682.02 505
15683.20 490
15684.38 484
15685.56 474
15686.75 472
15687.93 438
15689.11 447
15690.29 473
15691.48 464
15692.66 490
15693.84 496
15695.02 490
15696.21 474
15697.39 461
15698.57 451
15699.76 492
15700.94 470
15702.12 452
15703.30 516
15704.49 526
15705.67 481
15706.85 462
15708.04 455
15709.22 472
15710.40 491
15711.59 488
15712.77 464
15713.95 445
15715.14 430
15716.32 468
15717.50 507
15718.69 524
15719.87 495
15721.05 510
15722.24 500
15723.42 497
15724.61 505
15725.79 513
15726.97 501
15728.16 487
15729.34 550
15730.53 525
15731.71 509
15732.89 518
15734.08 518
15735.26 538
15736.45 519
15737.63 528
15738.81 537
15740.00 518
15741.18 534
15742.37 562
15743.55 541
15744.74 522
15745.92 562
15747.11 580
15748.29 584
15749.48 567
15750.66 577
15751.84 593
15753.03 613
15754.21 599
15755.40 556
15756.58 583
15757.77 596
15758.95 590
15760.14 612
15761.32 565
15762.51 578
15763.70 599
15764.88 615
15766.07 590
15767.25 590
15768.44 571
15769.62 594
15770.81 557
15771.99 590
15773.18 583
15774.36 595
15775.55 576
15776.74 558
15777.92 546
15779.11 588
15780.29 544
15781.48 546
15782.67 575
15783.85 538
15785.04 565
15786.22 550
15787.41 529
15788.60 507
15789.78 544
15790.97 515
15792.15 568
15793.34 551
15794.53 491
15795.71 494
15796.90 479
15798.09 504
15799.27 492
15800.46 515
15801.65 485
15802.83 494
15804.02 480
15805.21 478
15806.39 455
15807.58 450
15808.77 437
15809.95 485
15811.14 440
15812.33 441
15813.52 465
15814.70 470
15815.89 463
15817.08 462
15818.26 449
15819.45 445
15820.64 499
15821.83 449
15823.01 444
15824.20 476
15825.39 452
15826.58 436
15827.76 457
15828.95 448
15830.14 458
15831.33 451
15832.52 454
15833.70 457
15834.89 425
15836.08 455
15837.27 440
15838.46 452
15839.64 456
15840.83 446
15842.02 404
15843.21 413
15844.40 407
15845.58 446
15846.77 438
15847.96 434
15849.15 457
15850.34 442
15851.53 438
15852.72 430
15853.90 443
15855.09 449
15856.28 425
15857.47 437
15858.66 436
15859.85 448
15861.04 463
15862.23 437
15863.41 447
15864.60 416
15865.79 435
15866.98 438
15868.17 434
15869.36 417
15870.55 416
15871.74 466
15872.93 423
15874.12 457
15875.31 465
15876.50 461
15877.69 474
15878.88 463
15880.06 431
15881.25 473
15882.44 467
15883.63 462
15884.82 464
15886.01 432
15887.20 456
15888.39 489
15889.58 460
15890.77 450
15891.96 499
15893.15 491
15894.34 503
15895.53 488
15896.72 496
15897.91 501
15899.10 522
15900.30 503
15901.49 490
15902.68 470
15903.87 491
15905.06 481
15906.25 507
15907.44 521
15908.63 512
15909.82 529
15911.01 517
15912.20 532
15913.39 527
15914.58 530
15915.77 507
15916.96 522
15918.16 497
15919.35 524
15920.54 548
15921.73 509
15922.92 506
15924.11 511
15925.30 520
15926.49 538
15927.69 509
15928.88 514
15930.07 473
15931.26 500
15932.45 578
15933.64 512
15934.84 500
15936.03 493
15937.22 507
15938.41 497
15939.60 483
15940.79 486
15941.99 455
15943.18 467
15944.37 486
15945.56 456
15946.75 463
15947.95 442
15949.14 446
15950.33 406
15951.52 412
15952.72 410
15953.91 450
15955.10 427
15956.29 405
15957.49 366
15958.68 397
15959.87 411
15961.06 392
15962.26 383
15963.45 383
15964.64 362
15965.83 354
15967.03 378
15968.22 360
15969.41 359
15970.61 377
15971.80 350
15972.99 334
15974.19 339
15975.38 344
15976.57 342
15977.76 326
15978.96 360
15980.15 332
15981.34 315
15982.54 353
15983.73 330
15984.93 343
15986.12 326
15987.31 326
15988.51 337
15989.70 330
15990.89 305
15992.09 322
15993.28 322
15994.48 366
15995.67 351
15996.86 341
15998.06 342
15999.25 334
16000.45 326
16001.64 294
16002.83 300
16004.03 304
16005.22 304
16006.42 345
16007.61 326
16008.81 317
16010.00 321
16011.19 348
16012.39 325
16013.58 305
16014.78 323
16015.97 305
16017.17 327
16018.36 314
16019.56 292
16020.75 322
16021.95 304
16023.14 297
16024.34 296
16025.53 319
16026.73 317
16027.92 324
16029.12 294
16030.31 324
16031.51 298
16032.70 304
16033.90 303
16035.09 279
16036.29 291
16037.48 304
16038.68 302
16039.88 293
16041.07 282
16042.27 308
16043.46 317
16044.66 292
16045.85 299
16047.05 280
16048.25 313
16049.44 330
16050.64 309
16051.83 268
16053.03 285
16054.23 283
16055.42 292
16056.62 283
16057.82 300
16059.01 286
16060.21 311
16061.40 287
16062.60 272
16063.80 309
16064.99 299
16066.19 289
16067.39 261
16068.58 294
16069.78 286
16070.98 286
16072.17 292
16073.37 283
16074.57 301
16075.76 286
16076.96 279
16078.16 295
16079.36 272
16080.55 278
16081.75 279
16082.95 265
16084.14 293
16085.34 283
16086.54 306
16087.74 268
16088.93 291
16090.13 288
16091.33 280
16092.53 265
16093.72 257
16094.92 285
16096.12 294
16097.32 276
16098.51 262
16099.71 242
16100.91 265
16102.11 260
16103.31 286
16104.50 266
16105.70 245
16106.90 267
16108.10 261
16109.30 253
16110.49 250
16111.69 251
16112.89 265
16114.09 265
16115.29 240
16116.49 262
16117.68 269
16118.88 269
16120.08 271
16121.28 262
16122.48 245
16123.68 258
16124.88 256
16126.08 265
16127.27 273
16128.47 252
16129.67 274
16130.87 268
16132.07 267
16133.27 242
16134.47 244
16135.67 261
16136.87 264
16138.07 258
16139.27 249
16140.46 258
16141.66 245
16142.86 268
16144.06 243
16145.26 244
16146.46 224
16147.66 244
16148.86 252
16150.06 219
16151.26 261
16152.46 257
16153.66 267
16154.86 244
16156.06 271
16157.26 270
16158.46 261
16159.66 261
16160.86 249
16162.06 249
16163.26 231
16164.46 251
16165.66 252
16166.86 276
16168.06 280
16169.26 271
16170.46 282
16171.66 257
16172.86 258
16174.06 261
16175.26 252
16176.47 286
16177.67 267
16178.87 293
16180.07 281
16181.27 277
16182.47 256
16183.67 277
16184.87 245
16186.07 256
16187.27 260
16188.47 250
16189.68 258
16190.88 275
16192.08 264
16193.28 246
16194.48 261
16195.68 274
16196.88 289
16198.08 270
16199.29 265
16200.49 288
16201.69 270
16202.89 263
16204.09 262
16205.29 262
16206.50 260
16207.70 253
16208.90 238
16210.10 281
16211.30 271
16212.51 273
16213.71 246
16214.91 258
16216.11 279
16217.31 276
16218.52 272
16219.72 285
16220.92 284
16222.12 284
16223.33 278
16224.53 301
16225.73 306
16226.93 265
16228.14 278
16229.34 294
16230.54 278
16231.74 256
16232.95 304
16234.15 272
16235.35 280
16236.56 276
16237.76 313
16238.96 312
16240.16 286
16241.37 275
16242.57 289
16243.77 296
16244.98 278
16246.18 309
16247.38 296
16248.59 286
16249.79 300
16250.99 312
16252.20 311
16253.40 321
16254.60 328
16255.81 317
16257.01 294
16258.22 307
16259.42 304
16260.62 324
16261.83 286
16263.03 312
16264.23 313
16265.44 318
16266.64 337
16267.85 318
16269.05 335
16270.25 307
16271.46 305
16272.66 297
16273.87 340
16275.07 291
16276.28 313
16277.48 312
16278.69 312
16279.89 291
16281.09 301
16282.30 323
16283.50 320
16284.71 291
16285.91 287
16287.12 313
16288.32 291
16289.53 308
16290.73 317
16291.94 331
16293.14 323
16294.35 308
16295.55 309
16296.76 342
16297.96 314
16299.17 331
16300.37 308
16301.58 345
16302.78 325
16303.99 320
16305.19 332
16306.40 304
16307.61 334
16308.81 326
16310.02 353
16311.22 355
16312.43 311
16313.63 329
16314.84 327
16316.05 321
16317.25 301
16318.46 308
16319.66 305
16320.87 303
16322.08 302
16323.28 331
16324.49 333
16325.69 293
16326.90 287
16328.11 304
16329.31 278
16330.52 286
16331.73 291
16332.93 280
16334.14 288
16335.35 278
16336.55 275
16337.76 260
16338.97 315
16340.17 282
16341.38 287
16342.59 272
16343.79 251
16345.00 270
16346.21 261
16347.41 252
16348.62 253
16349.83 249
16351.03 251
16352.24 264
16353.45 254
16354.66 259
16355.86 239
16357.07 257
16358.28 246
16359.49 259
16360.69 256
16361.90 255
16363.11 255
16364.32 286
16365.52 243
16366.73 239
16367.94 258
16369.15 268
16370.35 256
16371.56 253
16372.77 261
16373.98 236
16375.19 239
16376.39 255
16377.60 244
16378.81 233
16380.02 238
16381.23 232
16382.44 253
16383.64 257
16384.85 264
16386.06 247
16387.27 248
16388.48 241
16389.69 241
16390.90 245
16392.10 256
16393.31 251
16394.52 255
16395.73 251
16396.94 253
16398.15 218
16399.36 233
16400.57 256
16401.77 258
16402.98 246
16404.19 243
16405.40 278
16406.61 245
16407.82 248
16409.03 247
16410.24 244
16411.45 231
16412.66 252
16413.87 247
16415.08 251
16416.29 238
16417.50 227
16418.71 253
16419.92 257
16421.12 283
16422.33 245
16423.54 235
16424.75 230
16425.96 233
16427.17 239
16428.38 222
16429.59 247
16430.80 226
16432.01 273
16433.22 251
16434.43 249
16435.64 251
16436.86 270
16438.07 244
16439.28 235
16440.49 257
16441.70 256
16442.91 229
16444.12 260
16445.33 248
16446.54 214
16447.75 229
16448.96 244
16450.17 239
16451.38 265
16452.59 241
16453.80 235
16455.02 262
16456.23 228
16457.44 211
16458.65 223
16459.86 230
16461.07 224
16462.28 242
16463.49 239
16464.70 228
16465.92 219
16467.13 249
16468.34 252
16469.55 225
16470.76 226
16471.97 240
16473.19 235
16474.40 240
16475.61 230
16476.82 245
16478.03 246
16479.24 260
16480.46 226
16481.67 230
16482.88 217
16484.09 245
16485.30 251
16486.52 235
16487.73 227
16488.94 248
16490.15 246
16491.37 240
16492.58 247
16493.79 253
16495.00 267
16496.21 245
16497.43 224
16498.64 251
16499.85 248
16501.07 223
16502.28 239
16503.49 235
16504.70 248
16505.92 220
16507.13 232
16508.34 251
16509.56 262
16510.77 234
16511.98 262
16513.19 220
16514.41 256
16515.62 250
16516.83 242
16518.05 234
16519.26 261
16520.47 258
16521.69 268
16522.90 243
16524.11 254
16525.33 234
16526.54 255
16527.76 267
16528.97 257
16530.18 272
16531.40 262
16532.61 264
16533.82 261
16535.04 275
16536.25 254
16537.47 263
16538.68 258
16539.89 254
16541.11 284
16542.32 257
16543.54 285
16544.75 257
16545.97 257
16547.18 249
16548.39 287
16549.61 260
16550.82 244
16552.04 253
16553.25 252
16554.47 261
16555.68 285
16556.90 273
16558.11 291
16559.33 276
16560.54 262
16561.76 273
16562.97 277
16564.19 263
16565.40 241
16566.62 276
16567.83 284
16569.05 270
16570.26 283
16571.48 296
16572.69 278
16573.91 273
16575.12 260
16576.34 318
16577.55 271
16578.77 261
16579.98 264
16581.20 249
16582.42 286
16583.63 262
16584.85 280
16586.06 238
16587.28 275
16588.49 280
16589.71 290
16590.93 242
16592.14 249
16593.36 243
16594.57 246
16595.79 244
16597.01 218
16598.22 251
16599.44 252
16600.66 252
16601.87 221
16603.09 247
16604.30 242
16605.52 255
16606.74 264
16607.95 268
16609.17 239
16610.39 260
16611.60 267
16612.82 261
16614.04 255
16615.25 250
16616.47 226
16617.69 221
16618.91 247
16620.12 225
16621.34 226
16622.56 248
16623.77 242
16624.99 239
16626.21 222
16627.43 234
16628.64 232
16629.86 248
16631.08 232
16632.30 222
16633.51 212
16634.73 243
16635.95 220
16637.17 235
16638.38 213
16639.60 226
16640.82 225
16642.04 253
16643.26 239
16644.47 193
16645.69 185
16646.91 212
16648.13 251
16649.35 221
16650.56 220
16651.78 216
16653.00 238
16654.22 231
16655.44 250
16656.65 230
16657.87 248
16659.09 210
16660.31 227
16661.53 231
16662.75 235
16663.97 205
16665.18 237
16666.40 229
16667.62 218
16668.84 220
16670.06 223
16671.28 230
16672.50 213
16673.72 212
16674.94 231
16676.15 231
16677.37 215
16678.59 229
16679.81 185
16681.03 202
16682.25 210
16683.47 216
16684.69 226
16685.91 218
16687.13 200
16688.35 220
16689.57 215
16690.79 226
16692.01 237
16693.23 213
16694.45 216
16695.67 237
16696.89 222
16698.11 225
16699.33 241
16700.55 226
16701.77 243
16702.99 251
16704.21 226
16705.43 228
16706.65 230
16707.87 219
16709.09 225
16710.31 222
16711.53 231
16712.75 222
16713.97 214
16715.19 213
16716.41 216
16717.63 213
16718.85 222
16720.07 240
16721.29 230
16722.51 231
16723.73 211
16724.95 215
16726.18 228
16727.40 195
16728.62 181
16729.84 211
16731.06 232
16732.28 219
16733.50 233
16734.72 203
16735.94 203
16737.17 206
16738.39 212
16739.61 213
16740.83 217
16742.05 201
16743.27 231
16744.49 242
16745.72 215
16746.94 228
16748.16 249
16749.38 220
16750.60 211
16751.83 204
16753.05 195
16754.27 213
16755.49 213
16756.71 214
16757.94 215
16759.16 235
16760.38 205
16761.60 240
16762.82 227
16764.05 215
16765.27 206
16766.49 220
16767.71 215
16768.94 192
16770.16 209
16771.38 204
16772.60 231
16773.83 232
16775.05 224
16776.27 191
16777.49 213
16778.72 205
16779.94 206
16781.16 203
16782.39 195
16783.61 199
16784.83 231
16786.06 230
16787.28 221
16788.50 208
16789.73 206
16790.95 221
16792.17 215
16793.40 228
16794.62 230
16795.84 222
16797.07 220
16798.29 237
16799.51 238
16800.74 221
16801.96 223
16803.18 216
16804.41 231
16805.63 217
16806.86 226
16808.08 225
16809.30 196
16810.53 207
16811.75 206
16812.98 219
16814.20 243
16815.42 246
16816.65 235
16817.87 235
16819.10 233
16820.32 254
16821.54 241
16822.77 221
16823.99 243
16825.22 244
16826.44 240
16827.67 235
16828.89 227
16830.12 245
16831.34 236
16832.57 248
16833.79 262
16835.02 256
16836.24 229
16837.47 200
16838.69 233
16839.92 256
16841.14 267
16842.37 250
16843.59 261
16844.82 243
16846.04 246
16847.27 256
16848.49 274
16849.72 253
16850.94 263
16852.17 251
16853.39 241
16854.62 275
16855.85 262
16857.07 257
16858.30 246
16859.52 261
16860.75 273
16861.97 248
16863.20 276
16864.43 276
16865.65 284
16866.88 292
16868.10 250
16869.33 314
16870.56 295
16871.78 292
16873.01 286
16874.24 299
16875.46 297
16876.69 302
16877.92 312
16879.14 297
16880.37 309
16881.59 283
16882.82 315
16884.05 325
16885.27 307
16886.50 298
16887.73 294
16888.96 323
16890.18 307
16891.41 317
16892.64 315
16893.86 292
16895.09 321
16896.32 320
16897.54 317
16898.77 306
16900.00 325
16901.23 322
16902.45 314
16903.68 328
16904.91 308
16906.14 284
16907.36 298
16908.59 324
16909.82 316
16911.05 316
16912.27 298
16913.50 302
16914.73 304
16915.96 294
16917.19 290
16918.41 285
16919.64 279
16920.87 261
16922.10 292
16923.33 285
16924.55 289
16925.78 275
16927.01 312
16928.24 272
16929.47 282
16930.69 281
16931.92 275
16933.15 268
16934.38 285
16935.61 272
16936.84 264
16938.07 260
16939.29 276
16940.52 303
16941.75 281
16942.98 291
16944.21 283
16945.44 303
16946.67 296
16947.90 288
16949.13 289
16950.35 288
16951.58 280
16952.81 265
16954.04 252
16955.27 262
16956.50 259
16957.73 281
16958.96 286
16960.19 268
16961.42 272
16962.65 258
16963.88 256
16965.11 271
16966.34 253
16967.57 264
16968.80 249
16970.03 261
16971.26 264
16972.49 277
16973.72 234
16974.95 247
16976.18 272
16977.41 278
16978.64 230
16979.87 235
16981.10 248
16982.33 247
16983.56 264
16984.79 231
16986.02 229
16987.25 240
16988.48 217
16989.71 280
16990.94 221
16992.17 242
16993.40 248
16994.63 261
16995.86 247
16997.09 245
16998.32 245
16999.55 252
17000.79 265
17002.02 259
17003.25 262
17004.48 227
17005.71 226
17006.94 229
17008.17 243
17009.40 257
17010.63 250
17011.87 259
17013.10 225
17014.33 235
17015.56 205
17016.79 223
17018.02 235
17019.25 236
17020.49 229
17021.72 231
17022.95 214
17024.18 236
17025.41 241
17026.64 218
17027.88 212
17029.11 228
17030.34 205
17031.57 221
17032.80 233
17034.04 241
17035.27 232
17036.50 235
17037.73 230
17038.97 201
17040.20 234
17041.43 246
17042.66 238
17043.90 222
17045.13 210
17046.36 211
17047.59 220
17048.83 200
17050.06 219
17051.29 212
17052.52 203
17053.76 211
17054.99 225
17056.22 217
17057.46 208
17058.69 237
17059.92 226
17061.15 214
17062.39 210
17063.62 232
17064.85 224
17066.09 206
17067.32 221
17068.55 226
17069.79 232
17071.02 236
17072.25 213
17073.49 192
17074.72 178
17075.96 202
17077.19 212
17078.42 206
17079.66 195
17080.89 225
17082.12 234
17083.36 203
17084.59 217
17085.83 232
17087.06 220
17088.29 199
17089.53 206
17090.76 203
17092.00 213
17093.23 232
17094.46 202
17095.70 203
17096.93 202
17098.17 199
17099.40 204
17100.64 213
17101.87 207
17103.11 192
17104.34 213
17105.58 219
17106.81 211
17108.05 185
17109.28 210
17110.51 207
17111.75 204
17112.98 204
17114.22 197
17115.45 194
17116.69 221
17117.93 216
17119.16 226
17120.40 194
17121.63 208
17122.87 211
17124.10 210
17125.34 204
17126.57 200
17127.81 234
17129.04 205
17130.28 186
17131.51 188
17132.75 213
17133.99 209
17135.22 213
17136.46 196
17137.69 193
17138.93 201
17140.17 192
17141.40 190
17142.64 186
17143.87 187
17145.11 223
17146.35 195
17147.58 200
17148.82 192
17150.05 195
17151.29 178
17152.53 181
17153.76 189
17155.00 242
17156.24 215
17157.47 217
17158.71 213
17159.95 227
17161.18 205
17162.42 193
17163.66 175
17164.89 194
17166.13 203
17167.37 233
17168.60 204
17169.84 190
17171.08 194
17172.32 216
17173.55 195
17174.79 165
17176.03 181
17177.26 209
17178.50 188
17179.74 175
17180.98 179
17182.21 196
17183.45 194
17184.69 223
17185.93 208
17187.16 186
17188.40 195
17189.64 182
17190.88 185
17192.12 204
17193.35 199
17194.59 161
17195.83 199
17197.07 210
17198.31 201
17199.54 192
17200.78 205
17202.02 197
17203.26 188
17204.50 173
17205.73 198
17206.97 209
17208.21 184
17209.45 179
17210.69 205
17211.93 210
17213.17 196
17214.40 196
17215.64 190
17216.88 198
17218.12 209
17219.36 182
17220.60 179
17221.84 173
17223.08 178
17224.31 184
17225.55 199
17226.79 176
17228.03 177
17229.27 182
17230.51 191
17231.75 185
17232.99 184
17234.23 184
17235.47 175
17236.71 184
17237.95 176
17239.19 166
17240.43 187
17241.66 178
17242.90 186
17244.14 186
17245.38 171
17246.62 178
17247.86 192
17249.10 184
17250.34 169
17251.58 171
17252.82 173
17254.06 171
17255.30 148
17256.54 172
17257.78 172
17259.02 190
17260.26 188
17261.50 191
17262.74 166
17263.99 178
17265.23 184
17266.47 176
17267.71 174
17268.95 164
17270.19 154
17271.43 182
17272.67 189
17273.91 188
17275.15 184
17276.39 180
17277.63 177
17278.87 176
17280.11 183
17281.36 184
17282.60 177
17283.84 172
17285.08 174
17286.32 148
17287.56 175
17288.80 194
17290.04 161
17291.29 172
17292.53 167
17293.77 169
17295.01 157
17296.25 163
17297.49 183
17298.73 188
17299.98 185
17301.22 165
17302.46 155
17303.70 187
17304.94 167
17306.19 168
17307.43 175
17308.67 174
17309.91 170
17311.15 175
17312.40 165
17313.64 172
17314.88 166
17316.12 195
17317.37 176
17318.61 159
17319.85 176
17321.09 169
17322.33 182
17323.58 185
17324.82 167
17326.06 184
17327.31 182
17328.55 179
17329.79 171
17331.03 157
17332.28 156
17333.52 194
17334.76 192
17336.01 162
17337.25 157
17338.49 159
17339.73 163
17340.98 174
17342.22 148
17343.46 194
17344.71 167
17345.95 164
17347.19 162
17348.44 184
17349.68 168
17350.92 170
17352.17 171
17353.41 174
17354.66 174
17355.90 166
17357.14 183
17358.39 177
17359.63 179
17360.87 166
17362.12 174
17363.36 156
17364.61 173
17365.85 174
17367.09 174
17368.34 164
17369.58 177
17370.83 180
17372.07 167
17373.32 164
17374.56 164
17375.80 162
17377.05 171
17378.29 179
17379.54 177
17380.78 183
17382.03 194
17383.27 171
17384.52 175
17385.76 164
17387.01 178
17388.25 165
17389.50 174
17390.74 176
17391.99 160
17393.23 171
17394.48 161
17395.72 153
17396.97 163
17398.21 176
17399.46 162
17400.70 184
17401.95 154
17403.19 173
17404.44 182
17405.68 183
17406.93 179
17408.18 173
17409.42 160
17410.67 195
17411.91 200
17413.16 187
17414.40 181
17415.65 176
17416.90 180
17418.14 165
17419.39 177
17420.63 186
17421.88 176
17423.13 173
17424.37 161
17425.62 179
17426.86 172
17428.11 183
17429.36 187
17430.60 169
17431.85 162
17433.10 168
17434.34 183
17435.59 182
17436.84 166
17438.08 172
17439.33 186
17440.58 165
17441.82 158
17443.07 171
17444.32 179
17445.56 182
17446.81 192
17448.06 184
17449.30 183
17450.55 199
17451.80 182
17453.05 183
17454.29 187
17455.54 198
17456.79 169
17458.04 180
17459.28 181
17460.53 196
17461.78 168
17463.03 192
17464.27 181
17465.52 196
17466.77 194
17468.02 187
17469.26 205
17470.51 185
17471.76 190
17473.01 191
17474.25 192
17475.50 188
17476.75 184
17478.00 181
17479.25 214
17480.50 170
17481.74 200
17482.99 206
17484.24 192
17485.49 193
17486.74 198
17487.99 185
17489.23 178
17490.48 188
17491.73 202
17492.98 187
17494.23 185
17495.48 186
17496.73 226
17497.97 208
17499.22 215
17500.47 204
17501.72 217
17502.97 193
17504.22 203
17505.47 189
17506.72 201
17507.97 202
17509.22 221
17510.46 205
17511.71 196
17512.96 193
17514.21 200
17515.46 194
17516.71 191
17517.96 205
17519.21 219
17520.46 222
17521.71 204
17522.96 215
17524.21 203
17525.46 193
17526.71 200
17527.96 205
17529.21 209
17530.46 197
17531.71 186
17532.96 217
17534.21 211
17535.46 217
17536.71 217
17537.96 219
17539.21 228
17540.46 210
17541.71 212
17542.96 224
17544.21 238
17545.46 204
17546.71 202
17547.96 190
17549.21 202
17550.46 195
17551.71 223
17552.97 221
17554.22 204
17555.47 198
17556.72 203
17557.97 195
17559.22 200
17560.47 232
17561.72 224
17562.97 212
17564.22 201
17565.48 217
17566.73 202
17567.98 188
17569.23 207
17570.48 205
17571.73 214
17572.98 216
17574.24 213
17575.49 221
17576.74 222
17577.99 227
17579.24 225
17580.49 196
17581.75 217
17583.00 197
17584.25 223
17585.50 208
17586.75 200
17588.00 203
17589.26 219
17590.51 216
17591.76 221
17593.01 239
17594.27 224
17595.52 227
17596.77 229
17598.02 229
17599.27 229
17600.53 247
17601.78 204
17603.03 215
17604.28 220
17605.54 232
17606.79 207
17608.04 244
17609.30 239
17610.55 228
17611.80 241
17613.05 225
17614.31 233
17615.56 228
17616.81 263
17618.07 243
17619.32 233
17620.57 252
17621.83 227
17623.08 212
17624.33 233
17625.59 223
17626.84 228
17628.09 209
17629.35 224
17630.60 213
17631.85 209
17633.11 217
17634.36 197
17635.61 204
17636.87 221
17638.12 230
17639.38 215
17640.63 214
17641.88 225
17643.14 231
17644.39 203
17645.65 214
17646.90 223
17648.15 209
17649.41 232
17650.66 211
17651.92 218
17653.17 218
17654.42 210
17655.68 226
17656.93 199
17658.19 198
17659.44 191
17660.70 202
17661.95 191
17663.21 207
17664.46 221
17665.72 213
17666.97 211
17668.23 207
17669.48 204
17670.74 163
17671.99 195
17673.25 218
17674.50 205
17675.76 205
17677.01 205
17678.27 195
17679.52 205
17680.78 218
17682.03 218
17683.29 236
17684.54 218
17685.80 217
17687.05 203
17688.31 217
17689.57 207
17690.82 198
17692.08 174
17693.33 196
17694.59 188
17695.84 206
17697.10 202
17698.36 200
17699.61 198
17700.87 181
17702.12 208
17703.38 203
17704.64 198
17705.89 186
17707.15 203
17708.40 193
17709.66 197
17710.92 208
17712.17 178
17713.43 188
17714.69 171
17715.94 170
17717.20 195
17718.46 191
17719.71 185
17720.97 214
17722.23 203
17723.48 195
17724.74 197
17726.00 190
17727.25 191
17728.51 199
17729.77 192
17731.03 199
17732.28 196
17733.54 202
17734.80 187
17736.05 201
17737.31 188
17738.57 199
17739.83 201
17741.08 187
17742.34 192
17743.60 209
17744.86 207
17746.11 181
17747.37 192
17748.63 192
17749.89 180
17751.15 185
17752.40 188
17753.66 186
17754.92 204
17756.18 186
17757.43 187
17758.69 184
17759.95 182
17761.21 172
17762.47 163
17763.73 173
17764.98 197
17766.24 199
17767.50 191
17768.76 183
17770.02 180
17771.28 180
17772.53 180
17773.79 196
17775.05 182
17776.31 185
17777.57 179
17778.83 169
17780.09 174
17781.35 182
17782.60 197
17783.86 178
17785.12 180
17786.38 199
17787.64 181
17788.90 194
17790.16 191
17791.42 196
17792.68 187
17793.94 159
17795.20 172
17796.46 202
17797.72 186
17798.97 163
17800.23 159
17801.49 169
17802.75 188
17804.01 169
17805.27 165
17806.53 173
17807.79 179
17809.05 178
17810.31 190
17811.57 174
17812.83 164
17814.09 174
17815.35 173
17816.61 171
17817.87 162
17819.13 175
17820.39 180
17821.65 183
17822.91 183
17824.17 200
17825.43 192
17826.69 154
17827.96 152
17829.22 153
17830.48 202
17831.74 171
17833.00 154
17834.26 173
17835.52 158
17836.78 151
17838.04 163
17839.30 169
17840.56 175
17841.82 186
17843.09 181
17844.35 184
17845.61 171
17846.87 152
17848.13 166
17849.39 169
17850.65 165
17851.91 177
17853.18 159
17854.44 169
17855.70 163
17856.96 184
17858.22 178
17859.48 147
17860.74 160
17862.01 162
17863.27 168
17864.53 156
17865.79 165
17867.05 164
17868.32 154
17869.58 175
17870.84 157
17872.10 154
17873.36 135
17874.63 151
17875.89 162
17877.15 157
17878.41 165
17879.68 153
17880.94 175
17882.20 160
17883.46 150
17884.73 146
17885.99 149
17887.25 165
17888.51 163
17889.78 167
17891.04 157
17892.30 165
17893.56 187
17894.83 208
17896.09 154
17897.35 162
17898.62 155
17899.88 204
17901.14 164
17902.41 175
17903.67 193
17904.93 184
17906.20 177
17907.46 160
17908.72 146
17909.99 159
17911.25 168
17912.51 175
17913.78 178
17915.04 153
17916.30 167
17917.57 150
17918.83 188
17920.09 170
17921.36 174
17922.62 150
17923.89 176
17925.15 169
17926.41 151
17927.68 164
17928.94 180
17930.21 165
17931.47 147
17932.73 167
17934.00 145
17935.26 168
17936.53 143
17937.79 171
17939.06 156
17940.32 152
17941.59 162
17942.85 172
17944.11 162
17945.38 176
17946.64 158
17947.91 177
17949.17 155
17950.44 150
17951.70 171
17952.97 162
17954.23 170
17955.50 163
17956.76 188
17958.03 173
17959.29 163
17960.56 177
17961.82 169
17963.09 164
17964.35 178
17965.62 177
17966.89 171
17968.15 174
17969.42 178
17970.68 169
17971.95 157
17973.21 171
17974.48 153
17975.74 178
17977.01 167
17978.28 156
17979.54 142
17980.81 166
17982.07 161
17983.34 182
17984.61 158
17985.87 179
17987.14 176
17988.40 176
17989.67 167
17990.94 146
17992.20 150
17993.47 166
17994.74 179
17996.00 166
17997.27 178
17998.54 162
17999.80 173
18001.07 151
18002.34 158
18003.60 186
18004.87 158
18006.14 162
18007.40 163
18008.67 190
18009.94 149
18011.20 158
18012.47 161
18013.74 177
18015.00 162
18016.27 163
18017.54 160
18018.81 160
18020.07 164
18021.34 168
18022.61 156
18023.88 162
18025.14 205
18026.41 170
18027.68 156
18028.95 165
18030.21 168
18031.48 161
18032.75 186
18034.02 156
18035.28 170
18036.55 167
18037.82 170
18039.09 159
18040.36 174
18041.62 167
18042.89 200
18044.16 177
18045.43 172
18046.70 177
18047.97 170
18049.23 180
18050.50 166
18051.77 198
18053.04 169
18054.31 162
18055.58 164
18056.84 173
18058.11 150
18059.38 183
18060.65 175
18061.92 179
18063.19 186
18064.46 163
18065.73 169
18067.00 183
18068.26 157
18069.53 169
18070.80 173
18072.07 160
18073.34 150
18074.61 176
18075.88 188
18077.15 175
18078.42 179
18079.69 168
18080.96 180
18082.23 168
18083.50 172
18084.77 158
18086.03 162
18087.30 174
18088.57 164
18089.84 185
18091.11 186
18092.38 162
18093.65 179
18094.92 197
18096.19 175
18097.46 180
18098.73 175
18100.00 178
18101.27 181
18102.54 161
18103.81 169
18105.08 169
18106.35 197
18107.63 167
18108.90 175
18110.17 178
18111.44 170
18112.71 174
18113.98 199
18115.25 164
18116.52 168
18117.79 162
18119.06 172
18120.33 182
18121.60 167
18122.87 168
18124.14 142
18125.42 173
18126.69 155
18127.96 167
18129.23 154
18130.50 186
18131.77 164
18133.04 163
18134.31 155
18135.58 190
18136.86 152
18138.13 172
18139.40 177
18140.67 156
18141.94 174
18143.21 184
18144.49 168
18145.76 154
18147.03 181
18148.30 163
18149.57 185
18150.84 184
18152.12 190
18153.39 157
18154.66 171
18155.93 172
18157.20 160
18158.48 163
18159.75 160
18161.02 168
18162.29 154
18163.57 185
18164.84 187
18166.11 158
18167.38 149
18168.66 171
18169.93 156
18171.20 184
18172.47 164
18173.75 174
18175.02 140
18176.29 193
18177.56 178
18178.84 166
18180.11 178
18181.38 171
18182.66 180
18183.93 168
18185.20 167
18186.48 180
18187.75 172
18189.02 133
18190.30 191
18191.57 191
18192.84 212
18194.12 164
18195.39 175
18196.66 147
18197.94 161
18199.21 160
18200.48 174
18201.76 190
18203.03 196
18204.30 172
18205.58 172
18206.85 175
18208.13 150
18209.40 167
18210.67 148
18211.95 212
18213.22 165
18214.50 180
18215.77 180
18217.04 168
18218.32 169
18219.59 173
18220.87 184
18222.14 164
18223.42 158
18224.69 150
18225.97 174
18227.24 171
18228.51 181
18229.79 164
18231.06 165
18232.34 159
18233.61 178
18234.89 173
18236.16 181
18237.44 188
18238.71 191
18239.99 179
18241.26 182
18242.54 194
18243.81 188
18245.09 180
18246.36 170
18247.64 198
18248.91 155
18250.19 173
18251.47 160
18252.74 182
18254.02 173
18255.29 165
18256.57 169
18257.84 189
18259.12 161
18260.39 156
18261.67 163
18262.95 175
18264.22 199
18265.50 195
18266.77 203
18268.05 179
18269.33 175
18270.60 154
18271.88 185
18273.15 182
18274.43 167
18275.71 171
18276.98 181
18278.26 183
18279.54 170
18280.81 193
18282.09 170
18283.37 170
18284.64 168
18285.92 177
18287.20 174
18288.47 191
18289.75 186
18291.03 215
18292.30 172
18293.58 178
18294.86 179
18296.13 179
18297.41 181
18298.69 172
18299.96 186
18301.24 180
18302.52 183
18303.80 169
18305.07 194
18306.35 195
18307.63 181
18308.91 173
18310.18 177
18311.46 175
18312.74 162
18314.02 185
18315.29 190
18316.57 182
18317.85 208
18319.13 162
18320.40 178
18321.68 184
18322.96 183
18324.24 192
18325.52 194
18326.79 172
18328.07 187
18329.35 182
18330.63 191
18331.91 176
18333.19 184
18334.46 190
18335.74 174
18337.02 189
18338.30 197
18339.58 182
18340.86 188
18342.13 192
18343.41 189
18344.69 172
18345.97 197
18347.25 210
18348.53 198
18349.81 191
18351.09 187
18352.36 196
18353.64 187
18354.92 170
18356.20 157
18357.48 177
18358.76 181
18360.04 201
18361.32 173
18362.60 179
18363.88 165
18365.16 164
18366.44 184
18367.72 184
18369.00 178
18370.27 164
18371.55 184
18372.83 188
18374.11 196
18375.39 203
18376.67 202
18377.95 164
18379.23 161
18380.51 167
18381.79 179
18383.07 190
18384.35 185
18385.63 164
18386.91 180
18388.19 181
18389.47 159
18390.75 191
18392.03 180
18393.31 172
18394.60 159
18395.88 161
18397.16 188
18398.44 183
18399.72 149
18401.00 180
18402.28 165
18403.56 154
18404.84 200
18406.12 190
18407.40 175
18408.68 172
18409.96 172
18411.24 165
18412.53 175
18413.81 191
18415.09 154
18416.37 172
18417.65 166
18418.93 167
18420.21 189
18421.49 174
18422.78 151
18424.06 174
18425.34 171
18426.62 180
18427.90 194
18429.18 177
18430.46 176
18431.75 166
18433.03 200
18434.31 185
18435.59 165
18436.87 163
18438.16 175
18439.44 154
18440.72 174
18442.00 165
18443.28 184
18444.57 168
18445.85 152
18447.13 179
18448.41 153
18449.70 178
18450.98 173
18452.26 166
18453.54 174
18454.83 189
18456.11 165
18457.39 180
18458.67 178
18459.96 176
18461.24 178
18462.52 181
18463.80 157
18465.09 170
18466.37 178
18467.65 181
18468.94 187
18470.22 169
18471.50 161
18472.78 170
18474.07 180
18475.35 162
18476.63 162
18477.92 174
18479.20 166
18480.48 168
18481.77 185
18483.05 178
18484.34 141
18485.62 162
18486.90 176
18488.19 191
18489.47 169
18490.75 177
18492.04 172
18493.32 187
18494.61 181
18495.89 177
18497.17 178
18498.46 174
18499.74 172
18501.03 175
18502.31 167
18503.59 169
18504.88 182
18506.16 169
18507.45 165
18508.73 142
18510.02 173
18511.30 163
18512.58 169
18513.87 163
18515.15 181
18516.44 194
18517.72 183
18519.01 167
18520.29 174
18521.58 186
18522.86 167
18524.15 167
18525.43 172
18526.72 179
18528.00 155
18529.29 198
18530.57 179
18531.86 174
18533.14 167
18534.43 170
18535.71 182
18537.00 170
18538.28 195
18539.57 171
18540.86 192
18542.14 193
18543.43 187
18544.71 186
18546.00 171
18547.28 163
18548.57 191
18549.85 182
18551.14 203
18552.43 174
18553.71 179
18555.00 192
18556.28 179
18557.57 191
18558.86 180
18560.14 171
18561.43 191
18562.72 176
18564.00 162
18565.29 156
18566.57 171
18567.86 181
18569.15 191
18570.43 171
18571.72 163
18573.01 183
18574.29 200
18575.58 175
18576.87 184
18578.15 204
18579.44 170
18580.73 155
18582.01 180
18583.30 180
18584.59 188
18585.88 186
18587.16 196
18588.45 189
18589.74 179
18591.02 173
18592.31 173
18593.60 189
18594.89 163
18596.17 177
18597.46 216
18598.75 184
18600.04 166
18601.32 192
18602.61 176
18603.90 186
18605.19 184
18606.47 187
18607.76 189
18609.05 199
18610.34 192
18611.63 180
18612.91 196
18614.20 184
18615.49 178
18616.78 173
18618.07 199
18619.35 167
18620.64 188
18621.93 180
18623.22 170
18624.51 164
18625.80 198
18627.09 199
18628.37 175
18629.66 187
18630.95 197
18632.24 192
18633.53 173
18634.82 208
18636.11 204
18637.39 186
18638.68 173
18639.97 173
18641.26 184
18642.55 178
18643.84 168
18645.13 157
18646.42 165
18647.71 140
18649.00 163
18650.29 187
18651.58 187
18652.86 167
18654.15 170
18655.44 174
18656.73 163
18658.02 164
18659.31 204
18660.60 199
18661.89 162
18663.18 153
18664.47 161
18665.76 167
18667.05 156
18668.34 154
18669.63 163
18670.92 179
18672.21 159
18673.50 150
18674.79 159
18676.08 154
18677.37 156
18678.66 160
18679.95 173
18681.24 163
18682.53 158
18683.82 161
18685.11 150
18686.40 150
18687.69 171
18688.99 172
18690.28 176
18691.57 153
18692.86 167
18694.15 164
18695.44 137
18696.73 134
18698.02 163
18699.31 155
18700.60 170
18701.89 173
18703.19 173
18704.48 151
18705.77 147
18707.06 165
18708.35 159
18709.64 143
18710.93 144
18712.22 154
18713.52 169
18714.81 165
18716.10 186
18717.39 176
18718.68 164
18719.97 165
18721.27 178
18722.56 178
18723.85 148
18725.14 159
18726.43 189
18727.72 158
18729.02 135
18730.31 162
18731.60 161
18732.89 155
18734.19 157
18735.48 160
18736.77 168
18738.06 154
18739.35 152
18740.65 179
18741.94 180
18743.23 145
18744.52 153
18745.82 150
18747.11 157
18748.40 157
18749.70 154
18750.99 157
18752.28 147
18753.57 150
18754.87 157
18756.16 177
18757.45 160
18758.75 151
18760.04 183
18761.33 179
18762.63 161
18763.92 172
18765.21 177
18766.50 173
18767.80 142
18769.09 171
18770.38 181
18771.68 155
18772.97 152
18774.27 165
18775.56 158
18776.85 153
18778.15 143
18779.44 161
18780.73 169
18782.03 151
18783.32 159
18784.62 171
18785.91 152
18787.20 163
18788.50 152
18789.79 182
18791.09 152
18792.38 150
18793.67 152
18794.97 164
18796.26 157
18797.56 157
18798.85 166
18800.15 182
18801.44 151
18802.74 169
18804.03 159
18805.32 160
18806.62 172
18807.91 150
18809.21 164
18810.50 185
18811.80 152
18813.09 147
18814.39 149
18815.68 146
18816.98 150
18818.27 133
18819.57 143
18820.86 148
18822.16 157
18823.45 158
18824.75 153
18826.05 160
18827.34 161
18828.64 151
18829.93 169
18831.23 159
18832.52 164
18833.82 171
18835.11 146
18836.41 172
18837.71 169
18839.00 171
18840.30 173
18841.59 160
18842.89 180
18844.18 150
18845.48 153
18846.78 176
18848.07 155
18849.37 141
18850.67 147
18851.96 142
18853.26 178
18854.55 153
18855.85 139
18857.15 169
18858.44 160
18859.74 164
18861.04 150
18862.33 175
18863.63 157
18864.93 152
18866.22 168
18867.52 168
18868.82 160
18870.11 159
18871.41 167
18872.71 155
18874.00 149
18875.30 157
18876.60 148
18877.90 140
18879.19 154
18880.49 146
18881.79 185
18883.09 163
18884.38 174
18885.68 179
18886.98 163
18888.27 147
18889.57 148
18890.87 161
18892.17 150
18893.47 162
18894.76 176
18896.06 161
18897.36 153
18898.66 152
18899.95 147
18901.25 176
18902.55 143
18903.85 140
18905.15 157
18906.44 181
18907.74 160
18909.04 163
18910.34 141
18911.64 167
18912.94 148
18914.23 173
18915.53 173
18916.83 176
18918.13 179
18919.43 150
18920.73 167
18922.03 159
18923.32 156
18924.62 175
18925.92 152
18927.22 146
18928.52 151
18929.82 174
18931.12 164
18932.42 160
18933.72 150
18935.01 140
18936.31 135
18937.61 154
18938.91 146
18940.21 152
18941.51 155
18942.81 160
18944.11 181
18945.41 176
18946.71 156
18948.01 140
18949.31 156
18950.61 151
18951.91 145
18953.21 176
18954.51 153
18955.81 139
18957.11 147
18958.41 147
18959.71 142
18961.01 163
18962.31 177
18963.61 156
18964.91 167
18966.21 142
18967.51 153
18968.81 158
18970.11 153
18971.41 152
18972.71 150
18974.01 164
18975.31 154
18976.61 166
18977.91 151
18979.21 140
18980.51 155
18981.81 158
18983.11 154
18984.41 156
18985.71 134
18987.02 132
18988.32 141
18989.62 156
18990.92 152
18992.22 165
18993.52 140
18994.82 139
18996.12 158
18997.42 157
18998.73 149
19000.03 156
19001.33 178
19002.63 145
19003.93 154
19005.23 149
19006.53 152
19007.84 147
19009.14 159
19010.44 132
19011.74 156
19013.04 149
19014.34 143
19015.65 151
19016.95 144
19018.25 177
19019.55 148
19020.85 149
19022.16 185
19023.46 153
19024.76 149
19026.06 173
19027.37 159
19028.67 160
19029.97 145
19031.27 147
19032.57 164
19033.88 155
19035.18 174
19036.48 159
19037.79 147
19039.09 156
19040.39 154
19041.69 154
19043.00 137
19044.30 142
19045.60 159
19046.90 159
19048.21 138
19049.51 145
19050.81 151
19052.12 147
19053.42 134
19054.72 154
19056.03 146
19057.33 161
19058.63 160
19059.94 155
19061.24 143
19062.54 142
19063.85 131
19065.15 141
19066.45 150
19067.76 155
19069.06 149
19070.37 162
19071.67 167
19072.97 136
19074.28 153
19075.58 156
19076.88 137
19078.19 157
19079.49 150
19080.80 154
19082.10 161
19083.41 156
19084.71 156
19086.01 144
19087.32 146
19088.62 156
19089.93 139
19091.23 142
19092.54 134
19093.84 149
19095.14 164
19096.45 150
19097.75 157
19099.06 146
19100.36 165
19101.67 151
19102.97 164
19104.28 145
19105.58 140
19106.89 147
19108.19 158
19109.50 132
19110.80 159
19112.11 153
19113.41 163
19114.72 179
19116.02 133
19117.33 167
19118.64 146
19119.94 153
19121.25 163
19122.55 148
19123.86 160
19125.16 161
19126.47 167
19127.77 152
19129.08 154
19130.39 165
19131.69 162
19133.00 173
19134.30 132
19135.61 154
19136.92 159
19138.22 154
19139.53 145
19140.83 138
19142.14 158
19143.45 176
19144.75 149
19146.06 161
19147.37 163
19148.67 148
19149.98 158
19151.28 150
19152.59 160
19153.90 158
19155.20 156
19156.51 170
19157.82 171
19159.12 143
19160.43 156
19161.74 155
19163.05 158
19164.35 163
19165.66 157
19166.97 149
19168.27 157
19169.58 167
19170.89 143
19172.19 162
19173.50 168
19174.81 152
19176.12 166
19177.42 151
19178.73 135
19180.04 161
19181.35 172
19182.65 168
19183.96 171
19185.27 151
19186.58 165
19187.89 159
19189.19 155
19190.50 141
19191.81 165
19193.12 147
19194.42 127
19195.73 145
19197.04 135
19198.35 148
19199.66 148
19200.97 159
19202.27 165
19203.58 144
19204.89 162
19206.20 149
19207.51 144
19208.82 136
19210.12 139
19211.43 146
19212.74 127
19214.05 158
19215.36 165
19216.67 144
19217.98 148
19219.28 167
19220.59 145
19221.90 147
19223.21 136
19224.52 162
19225.83 148
19227.14 137
19228.45 155
19229.76 172
19231.07 123
19232.38 153
19233.68 146
19234.99 165
19236.30 152
19237.61 156
19238.92 152
19240.23 128
19241.54 146
19242.85 144
19244.16 142
19245.47 147
19246.78 148
19248.09 141
19249.40 161
19250.71 141
19252.02 146
19253.33 157
19254.64 167
19255.95 158
19257.26 144
19258.57 144
19259.88 148
19261.19 157
19262.50 146
19263.81 169
19265.12 165
19266.43 150
19267.74 150
19269.05 156
19270.36 165
19271.67 163
19272.99 167
19274.30 158
19275.61 151
19276.92 146
19278.23 141
19279.54 168
19280.85 131
19282.16 158
19283.47 168
19284.78 159
19286.09 169
19287.41 153
19288.72 145
19290.03 164
19291.34 150
19292.65 176
19293.96 153
19295.27 157
19296.58 133
19297.90 156
19299.21 158
19300.52 176
19301.83 153
19303.14 156
19304.45 150
19305.77 137
19307.08 145
19308.39 157
19309.70 147
19311.01 143
19312.33 152
19313.64 149
19314.95 142
19316.26 155
19317.57 158
19318.89 145
19320.20 150
19321.51 153
19322.82 154
19324.14 161
19325.45 150
19326.76 150
19328.07 167
19329.39 167
19330.70 154
19332.01 158
19333.32 164
19334.64 143
19335.95 151
19337.26 164
19338.58 156
19339.89 156
19341.20 160
19342.51 152
19343.83 125
19345.14 166
19346.45 135
19347.77 169
19349.08 158
19350.39 148
19351.71 146
19353.02 156
19354.33 151
19355.65 160
19356.96 141
19358.27 144
19359.59 146
19360.90 147
19362.21 169
19363.53 142
19364.84 152
19366.16 125
19367.47 137
19368.78 160
19370.10 142
19371.41 140
19372.73 151
19374.04 144
19375.35 160
19376.67 166
19377.98 161
19379.30 126
19380.61 145
19381.93 141
19383.24 132
19384.55 150
19385.87 143
19387.18 148
19388.50 146
19389.81 159
19391.13 150
19392.44 144
19393.76 151
19395.07 144
19396.39 164
19397.70 153
19399.02 140
19400.33 133
19401.65 140
19402.96 135
19404.28 154
19405.59 147
19406.91 169
19408.22 176
19409.54 157
19410.85 148
19412.17 139
19413.48 150
19414.80 143
19416.11 169
19417.43 145
19418.75 132
19420.06 128
19421.38 137
19422.69 163
19424.01 170
19425.32 153
19426.64 157
19427.96 133
19429.27 144
19430.59 150
19431.90 162
19433.22 154
19434.54 147
19435.85 135
19437.17 145
19438.49 149
19439.80 139
19441.12 149
19442.43 161
19443.75 160
19445.07 142
19446.38 160
19447.70 159
19449.02 158
19450.33 140
19451.65 143
19452.97 176
19454.28 159
19455.60 157
19456.92 175
19458.23 171
19459.55 152
19460.87 162
19462.19 166
19463.50 155
19464.82 134
19466.14 151
19467.45 155
19468.77 166
19470.09 148
19471.41 153
19472.72 138
19474.04 141
19475.36 137
19476.68 139
19477.99 141
19479.31 134
19480.63 179
19481.95 131
19483.27 156
19484.58 136
19485.90 143
19487.22 153
19488.54 155
19489.85 143
19491.17 148
19492.49 152
19493.81 140
19495.13 163
19496.45 133
19497.76 145
19499.08 157
19500.40 174
19501.72 132
19503.04 149
19504.36 149
19505.67 161
19506.99 133
19508.31 158
19509.63 138
19510.95 161
19512.27 157
19513.59 153
19514.91 143
19516.22 168
19517.54 151
19518.86 149
19520.18 156
19521.50 129
19522.82 128
19524.14 139
19525.46 178
19526.78 143
19528.10 142
19529.42 151
19530.74 143
19532.06 128
19533.37 140
19534.69 148
19536.01 154
19537.33 148
19538.65 163
19539.97 135
19541.29 141
19542.61 157
19543.93 157
19545.25 144
19546.57 168
19547.89 153
19549.21 142
19550.53 167
19551.85 149
19553.17 163
19554.49 137
19555.81 139
19557.13 150
19558.45 160
19559.77 146
19561.09 147
19562.41 152
19563.74 136
19565.06 155
19566.38 160
19567.70 156
19569.02 150
19570.34 141
19571.66 170
19572.98 154
19574.30 145
19575.62 150
19576.94 146
19578.26 148
19579.59 153
19580.91 145
19582.23 147
19583.55 140
19584.87 155
19586.19 132
19587.51 141
19588.83 153
19590.16 138
19591.48 154
19592.80 148
19594.12 147
19595.44 142
19596.76 164
19598.08 152
19599.41 146
19600.73 143
19602.05 156
19603.37 140
19604.69 180
19606.02 145
19607.34 152
19608.66 157
19609.98 131
19611.30 145
19612.63 153
19613.95 138
19615.27 151
19616.59 151
19617.91 169
19619.24 144
19620.56 137
19621.88 149
19623.20 143
19624.53 162
19625.85 164
19627.17 149
19628.50 158
19629.82 146
19631.14 139
19632.46 129
19633.79 146
19635.11 169
19636.43 181
19637.76 158
19639.08 142
19640.40 160
19641.72 154
19643.05 145
19644.37 152
19645.69 152
19647.02 156
19648.34 165
19649.66 157
19650.99 161
19652.31 142
19653.64 149
19654.96 146
19656.28 159
19657.61 162
19658.93 138
19660.25 150
19661.58 169
19662.90 157
19664.23 140
19665.55 160
19666.87 146
19668.20 157
19669.52 153
19670.85 154
19672.17 170
19673.49 159
19674.82 154
19676.14 146
19677.47 154
19678.79 154
19680.12 156
19681.44 141
19682.76 147
19684.09 127
19685.41 163
19686.74 136
19688.06 143
19689.39 151
19690.71 157
19692.04 142
19693.36 162
19694.69 145
19696.01 146
19697.34 167
19698.66 159
19699.99 162
19701.31 159
19702.64 141
19703.96 157
19705.29 135
19706.61 130
19707.94 153
19709.26 160
19710.59 146
19711.92 146
19713.24 164
19714.57 145
19715.89 145
19717.22 160
19718.54 154
19719.87 159
19721.20 144
19722.52 158
19723.85 149
19725.17 155
19726.50 128
19727.83 150
19729.15 162
19730.48 159
19731.80 145
19733.13 178
19734.46 165
19735.78 153
19737.11 162
19738.44 154
19739.76 140
19741.09 133
19742.41 145
19743.74 149
19745.07 170
19746.39 140
19747.72 145
19749.05 151
19750.37 144
19751.70 134
19753.03 146
19754.36 135
19755.68 155
19757.01 159
19758.34 165
19759.66 141
19760.99 144
19762.32 149
19763.65 159
19764.97 135
19766.30 147
19767.63 143
19768.95 125
19770.28 148
19771.61 141
19772.94 161
19774.27 157
19775.59 132
19776.92 132
19778.25 145
19779.58 159
19780.90 140
19782.23 146
19783.56 161
19784.89 153
19786.22 150
19787.54 155
19788.87 130
19790.20 147
19791.53 153
19792.86 173
19794.18 156
19795.51 151
19796.84 151
19798.17 152
19799.50 159
19800.83 157
19802.16 160
19803.48 165
19804.81 142
19806.14 145
19807.47 132
19808.80 134
19810.13 156
19811.46 134
19812.79 152
19814.11 161
19815.44 168
19816.77 139
19818.10 145
19819.43 139
19820.76 135
19822.09 151
19823.42 144
19824.75 151
19826.08 148
19827.41 153
19828.74 156
19830.07 160
19831.39 152
19832.72 165
19834.05 147
19835.38 146
19836.71 155
19838.04 168
19839.37 145
19840.70 153
19842.03 145
19843.36 167
19844.69 156
19846.02 149
19847.35 149
19848.68 130
19850.01 136
19851.34 151
19852.67 163
19854.00 157
19855.33 149
19856.66 142
19857.99 136
19859.33 148
19860.66 158
19861.99 136
19863.32 155
19864.65 155
19865.98 138
19867.31 146
19868.64 154
19869.97 171
19871.30 160
19872.63 133
19873.96 124
19875.29 124
19876.63 149
19877.96 160
19879.29 151
19880.62 149
19881.95 148
19883.28 137
19884.61 144
19885.94 144
19887.28 136
19888.61 149
19889.94 166
19891.27 171
19892.60 152
19893.93 153
19895.26 156
19896.60 153
19897.93 131
19899.26 124
19900.59 154
19901.92 154
19903.26 145
19904.59 142
19905.92 152
19907.25 146
19908.58 148
19909.92 154
19911.25 133
19912.58 142
19913.91 142
19915.24 184
19916.58 156
19917.91 152
19919.24 136
19920.57 154
19921.91 168
19923.24 138
19924.57 164
19925.91 168
19927.24 138
19928.57 163
19929.90 151
19931.24 157
19932.57 150
19933.90 155
19935.24 146
19936.57 155
19937.90 147
19939.23 149
19940.57 167
19941.90 144
19943.23 142
19944.57 169
19945.90 143
19947.23 136
19948.57 140
19949.90 141
19951.23 129
19952.57 165
19953.90 143
19955.24 149
19956.57 141
19957.90 146
19959.24 129
19960.57 141
19961.90 150
19963.24 158
19964.57 153
19965.91 182
19967.24 152
19968.58 166
19969.91 176
19971.24 145
19972.58 147
19973.91 159
19975.25 164
19976.58 158
19977.92 151
19979.25 169
19980.58 178
19981.92 159
19983.25 145
19984.59 172
19985.92 160
19987.26 167
19988.59 146
19989.93 160
19991.26 152
19992.60 142
19993.93 144
19995.27 176
19996.60 160
19997.94 152
19999.27 136
20000.61 135
20001.94 132
20003.28 146
20004.61 155
20005.95 151
20007.28 166
20008.62 167
20009.96 166
20011.29 151
20012.63 153
20013.96 153
20015.30 153
20016.63 166
20017.97 135
20019.30 152
20020.64 146
20021.98 126
20023.31 143
20024.65 159
20025.98 162
20027.32 156
20028.66 169
20029.99 167
20031.33 157
20032.67 171
20034.00 148
20035.34 149
20036.67 144
20038.01 171
20039.35 159
20040.68 172
20042.02 152
20043.36 157
20044.69 147
20046.03 175
20047.37 164
20048.70 175
20050.04 169
20051.38 151
20052.71 149
20054.05 130
20055.39 155
20056.73 151
20058.06 156
20059.40 179
20060.74 196
20062.07 171
20063.41 146
20064.75 143
20066.09 152
20067.42 153
20068.76 185
20070.10 168
20071.44 154
20072.77 168
20074.11 178
20075.45 160
20076.79 138
20078.13 164
20079.46 173
20080.80 185
20082.14 161
20083.48 146
20084.81 152
20086.15 193
20087.49 167
20088.83 178
20090.17 175
20091.51 140
20092.84 164
20094.18 165
20095.52 157
20096.86 125
20098.20 149
20099.54 152
20100.87 151
20102.21 144
20103.55 155
20104.89 140
20106.23 155
20107.57 158
20108.91 157
20110.25 153
20111.58 171
20112.92 159
20114.26 150
20115.60 148
20116.94 145
20118.28 162
20119.62 162
20120.96 159
20122.30 146
20123.64 177
20124.98 174
20126.31 164
20127.65 151
20128.99 173
