# Supplementary material for: MALDI-TOF MS typing enables the classification of brewing yeasts of the genus Saccharomyces to major beer styles
Source: PLoS One. 2017 Aug 9;12(8):e0181694. doi: 10.1371/journal.pone.0181694 (PMC5549903; doi:10.1371/journal.pone.0181694)
Supplement: S8 File — The directory includes 90 raw files and was zipped to “.zip”; the folder has three strains with 30 spectra per strain; S1 Text explains the raw files with an example and Table 1 represents the yeast strains used within the experiment. (ZIP) [file pone.0181694.s011.zip]

Archive with 91 entries (90 files):
- 22-24/
- 22-24/30281-168-Lag-Lag-Lag-YPG-18h-E-E_2016-09-22_6_0_C11_1.dat
- 22-24/30281-168-Lag-Lag-Lag-YPG-18h-E-E_2016-09-27_9_0_C8_1.dat
- 22-24/30282-8I4-Lag-Lag-Lag-YPG-18h-E-E_2016-09-22_5_0_D3_1.dat
- 22-24/30281-168-Lag-Lag-Lag-YPG-18h-E-E_2016-09-23_7_0_C7_1.dat
- 22-24/30281-168-Lag-Lag-Lag-YPG-18h-E-E_2016-09-22_5_0_C9_1.dat
- 22-24/30282-8I4-Lag-Lag-Lag-YPG-18h-E-E_2016-09-20_1_0_D2_1.dat
- 22-24/30282-8I4-Lag-Lag-Lag-YPG-18h-E-E_2016-09-23_7_0_D3_1.dat
- 22-24/30283-8J4-Lag-Lag-Lag-YPG-18h-E-E_2016-09-27_9_0_D7_1.dat
- 22-24/30282-8I4-Lag-Lag-Lag-YPG-18h-E-E_2016-09-27_9_0_D2_1.dat
- 22-24/30282-8I4-Lag-Lag-Lag-YPG-18h-E-E_2016-09-22_5_0_D1_1.dat
- 22-24/30283-8J4-Lag-Lag-Lag-YPG-18h-E-E_2016-09-21_3_0_D7_1.dat
- 22-24/30283-8J4-Lag-Lag-Lag-YPG-18h-E-E_2016-09-20_2_0_D11_1.dat
- 22-24/30282-8I4-Lag-Lag-Lag-YPG-18h-E-E_2016-09-21_3_0_D1_1.dat
- 22-24/30281-168-Lag-Lag-Lag-YPG-18h-E-E_2016-09-21_3_0_C9_1.dat
- 22-24/30283-8J4-Lag-Lag-Lag-YPG-18h-E-E_2016-09-22_5_0_D8_1.dat
- 22-24/30281-168-Lag-Lag-Lag-YPG-18h-E-E_2016-09-21_3_0_C7_1.dat
- 22-24/30281-168-Lag-Lag-Lag-YPG-18h-E-E_2016-09-22_6_0_C12_1.dat
- 22-24/30282-8I4-Lag-Lag-Lag-YPG-18h-E-E_2016-09-27_9_0_D3_1.dat
- 22-24/30283-8J4-Lag-Lag-Lag-YPG-18h-E-E_2016-09-27_9_0_D8_1.dat
- 22-24/30281-168-Lag-Lag-Lag-YPG-18h-E-E_2016-09-22_6_0_C10_1.dat
- 22-24/30283-8J4-Lag-Lag-Lag-YPG-18h-E-E_2016-09-21_4_0_D12_1.dat
- 22-24/30282-8I4-Lag-Lag-Lag-YPG-18h-E-E_2016-09-20_2_0_D4_1.dat
- 22-24/30281-168-Lag-Lag-Lag-YPG-18h-E-E_2016-09-22_5_0_C7_1.dat
- 22-24/30282-8I4-Lag-Lag-Lag-YPG-18h-E-E_2016-09-27_10_0_D5_1.dat
- 22-24/30282-8I4-Lag-Lag-Lag-YPG-18h-E-E_2016-09-21_4_0_D5_1.dat
- 22-24/30282-8I4-Lag-Lag-Lag-YPG-18h-E-E_2016-09-21_3_0_D3_1.dat
- 22-24/30283-8J4-Lag-Lag-Lag-YPG-18h-E-E_2016-09-22_6_0_D10_1.dat
- 22-24/30281-168-Lag-Lag-Lag-YPG-18h-E-E_2016-09-27_9_0_C9_1.dat
- 22-24/30281-168-Lag-Lag-Lag-YPG-18h-E-E_2016-09-22_5_0_C8_1.dat
- 22-24/30283-8J4-Lag-Lag-Lag-YPG-18h-E-E_2016-09-27_9_0_D9_1.dat
- 22-24/30282-8I4-Lag-Lag-Lag-YPG-18h-E-E_2016-09-22_6_0_D5_1.dat
- 22-24/30282-8I4-Lag-Lag-Lag-YPG-18h-E-E_2016-09-20_2_0_D6_1.dat
- 22-24/30283-8J4-Lag-Lag-Lag-YPG-18h-E-E_2016-09-23_8_0_D12_1.dat
- 22-24/30283-8J4-Lag-Lag-Lag-YPG-18h-E-E_2016-09-23_7_0_D7_1.dat
- 22-24/30283-8J4-Lag-Lag-Lag-YPG-18h-E-E_2016-09-21_3_0_D9_1.dat
- 22-24/30282-8I4-Lag-Lag-Lag-YPG-18h-E-E_2016-09-21_4_0_D4_1.dat
- 22-24/30282-8I4-Lag-Lag-Lag-YPG-18h-E-E_2016-09-23_7_0_D2_1.dat
- 22-24/30282-8I4-Lag-Lag-Lag-YPG-18h-E-E_2016-09-22_5_0_D2_1.dat
- 22-24/30282-8I4-Lag-Lag-Lag-YPG-18h-E-E_2016-09-23_8_0_D6_1.dat
- 22-24/30282-8I4-Lag-Lag-Lag-YPG-18h-E-E_2016-09-27_10_0_D4_1.dat
- 22-24/30283-8J4-Lag-Lag-Lag-YPG-18h-E-E_2016-09-27_10_0_D12_1.dat
- 22-24/30283-8J4-Lag-Lag-Lag-YPG-18h-E-E_2016-09-20_2_0_D12_1.dat
- 22-24/30281-168-Lag-Lag-Lag-YPG-18h-E-E_2016-09-27_9_0_C7_1.dat
- 22-24/30283-8J4-Lag-Lag-Lag-YPG-18h-E-E_2016-09-27_10_0_D10_1.dat
- 22-24/30281-168-Lag-Lag-Lag-YPG-18h-E-E_2016-09-27_10_0_C12_1.dat
- 22-24/30281-168-Lag-Lag-Lag-YPG-18h-E-E_2016-09-21_3_0_C8_1.dat
- 22-24/30283-8J4-Lag-Lag-Lag-YPG-18h-E-E_2016-09-23_8_0_D10_1.dat
- 22-24/30283-8J4-Lag-Lag-Lag-YPG-18h-E-E_2016-09-20_2_0_D10_1.dat
- 22-24/30281-168-Lag-Lag-Lag-YPG-18h-E-E_2016-09-23_7_0_C8_1.dat
- 22-24/30281-168-Lag-Lag-Lag-YPG-18h-E-E_2016-09-21_4_0_C10_1.dat
- 22-24/30283-8J4-Lag-Lag-Lag-YPG-18h-E-E_2016-09-20_1_0_D9_1.dat
- 22-24/30283-8J4-Lag-Lag-Lag-YPG-18h-E-E_2016-09-22_6_0_D11_1.dat
- 22-24/30281-168-Lag-Lag-Lag-YPG-18h-E-E_2016-09-20_2_0_C10_1.dat
- 22-24/30283-8J4-Lag-Lag-Lag-YPG-18h-E-E_2016-09-20_1_0_D8_1.dat
- 22-24/30282-8I4-Lag-Lag-Lag-YPG-18h-E-E_2016-09-23_8_0_D5_1.dat
- 22-24/30283-8J4-Lag-Lag-Lag-YPG-18h-E-E_2016-09-20_1_0_D7_1.dat
- 22-24/30283-8J4-Lag-Lag-Lag-YPG-18h-E-E_2016-09-21_3_0_D8_1.dat
- 22-24/30282-8I4-Lag-Lag-Lag-YPG-18h-E-E_2016-09-23_8_0_D4_1.dat
- 22-24/30282-8I4-Lag-Lag-Lag-YPG-18h-E-E_2016-09-20_1_0_D1_1.dat
- 22-24/30281-168-Lag-Lag-Lag-YPG-18h-E-E_2016-09-27_10_0_C10_1.dat
- 22-24/30282-8I4-Lag-Lag-Lag-YPG-18h-E-E_2016-09-27_9_0_D1_1.dat
- 22-24/30283-8J4-Lag-Lag-Lag-YPG-18h-E-E_2016-09-27_10_0_D11_1.dat
- 22-24/30283-8J4-Lag-Lag-Lag-YPG-18h-E-E_2016-09-23_8_0_D11_1.dat
- 22-24/30281-168-Lag-Lag-Lag-YPG-18h-E-E_2016-09-20_2_0_C12_1.dat
- 22-24/30281-168-Lag-Lag-Lag-YPG-18h-E-E_2016-09-23_7_0_C9_1.dat
- 22-24/30283-8J4-Lag-Lag-Lag-YPG-18h-E-E_2016-09-22_5_0_D7_1.dat
- 22-24/30281-168-Lag-Lag-Lag-YPG-18h-E-E_2016-09-21_4_0_C11_1.dat
- 22-24/30283-8J4-Lag-Lag-Lag-YPG-18h-E-E_2016-09-23_7_0_D8_1.dat
- 22-24/30281-168-Lag-Lag-Lag-YPG-18h-E-E_2016-09-23_8_0_C12_1.dat
- 22-24/30281-168-Lag-Lag-Lag-YPG-18h-E-E_2016-09-23_8_0_C10_1.dat
- 22-24/30282-8I4-Lag-Lag-Lag-YPG-18h-E-E_2016-09-21_4_0_D6_1.dat
- 22-24/30281-168-Lag-Lag-Lag-YPG-18h-E-E_2016-09-21_4_0_C12_1.dat
- 22-24/30282-8I4-Lag-Lag-Lag-YPG-18h-E-E_2016-09-23_7_0_D1_1.dat
- 22-24/30282-8I4-Lag-Lag-Lag-YPG-18h-E-E_2016-09-22_6_0_D6_1.dat
- 22-24/30281-168-Lag-Lag-Lag-YPG-18h-E-E_2016-09-23_8_0_C11_1.dat
- 22-24/30281-168-Lag-Lag-Lag-YPG-18h-E-E_2016-09-20_2_0_C11_1.dat
- 22-24/30282-8I4-Lag-Lag-Lag-YPG-18h-E-E_2016-09-21_3_0_D2_1.dat
- 22-24/30283-8J4-Lag-Lag-Lag-YPG-18h-E-E_2016-09-21_4_0_D10_1.dat
- 22-24/30282-8I4-Lag-Lag-Lag-YPG-18h-E-E_2016-09-20_2_0_D5_1.dat
- 22-24/30281-168-Lag-Lag-Lag-YPG-18h-E-E_2016-09-20_1_0_C9_1.dat
- 22-24/30282-8I4-Lag-Lag-Lag-YPG-18h-E-E_2016-09-27_10_0_D6_1.dat
- 22-24/30283-8J4-Lag-Lag-Lag-YPG-18h-E-E_2016-09-22_6_0_D12_1.dat
- 22-24/30283-8J4-Lag-Lag-Lag-YPG-18h-E-E_2016-09-22_5_0_D9_1.dat
- 22-24/30282-8I4-Lag-Lag-Lag-YPG-18h-E-E_2016-09-22_6_0_D4_1.dat
- 22-24/30283-8J4-Lag-Lag-Lag-YPG-18h-E-E_2016-09-21_4_0_D11_1.dat
- 22-24/30281-168-Lag-Lag-Lag-YPG-18h-E-E_2016-09-20_1_0_C8_1.dat
- 22-24/30283-8J4-Lag-Lag-Lag-YPG-18h-E-E_2016-09-23_7_0_D9_1.dat
- 22-24/30281-168-Lag-Lag-Lag-YPG-18h-E-E_2016-09-27_10_0_C11_1.dat
- 22-24/30281-168-Lag-Lag-Lag-YPG-18h-E-E_2016-09-20_1_0_C7_1.dat
- 22-24/30282-8I4-Lag-Lag-Lag-YPG-18h-E-E_2016-09-20_1_0_D3_1.dat
