# Supplementary material for: MALDI-TOF MS typing enables the classification of brewing yeasts of the genus Saccharomyces to major beer styles
Source: PLoS One. 2017 Aug 9;12(8):e0181694. doi: 10.1371/journal.pone.0181694 (PMC5549903; doi:10.1371/journal.pone.0181694)
Supplement: S8 File — The directory includes 90 raw files and was zipped to “.zip”; the folder has three strains with 30 spectra per strain; S1 Text explains the raw files with an example and Table 1 represents the yeast strains used within the experiment. (ZIP) [file pone.0181694.s011.zip › 22-24/30281-168-Lag-Lag-Lag-YPG-18h-E-E_2016-09-22_6_0_C11_1.dat]

1999.90 843
2000.32 914
2000.75 995
2001.17 963
2001.59 897
2002.01 843
2002.43 931
2002.86 881
2003.28 846
2003.70 824
2004.12 859
2004.54 788
2004.97 777
2005.39 776
2005.81 837
2006.23 791
2006.66 797
2007.08 860
2007.50 827
2007.92 838
2008.35 818
2008.77 830
2009.19 819
2009.61 829
2010.04 854
2010.46 813
2010.88 807
2011.31 840
2011.73 817
2012.15 783
2012.57 767
2013.00 774
2013.42 794
2013.84 777
2014.27 738
2014.69 791
2015.11 874
2015.54 855
2015.96 728
2016.38 738
2016.81 862
2017.23 900
2017.65 873
2018.08 818
2018.50 857
2018.93 877
2019.35 888
2019.77 860
2020.20 815
2020.62 805
2021.04 919
2021.47 858
2021.89 842
2022.32 813
2022.74 822
2023.17 817
2023.59 810
2024.01 803
2024.44 775
2024.86 807
2025.29 809
2025.71 792
2026.14 808
2026.56 851
2026.98 823
2027.41 841
2027.83 768
2028.26 778
2028.68 742
2029.11 754
2029.53 781
2029.96 761
2030.38 744
2030.81 715
2031.23 777
2031.66 700
2032.08 722
2032.51 752
2032.93 761
2033.36 790
2033.78 807
2034.21 720
2034.63 765
2035.06 749
2035.49 736
2035.91 752
2036.34 731
2036.76 749
2037.19 779
2037.61 793
2038.04 820
2038.47 789
2038.89 800
2039.32 769
2039.74 779
2040.17 816
2040.59 777
2041.02 753
2041.45 772
2041.87 793
2042.30 753
2042.73 791
2043.15 787
2043.58 810
2044.00 773
2044.43 798
2044.86 751
2045.28 845
2045.71 833
2046.14 753
2046.56 753
2046.99 790
2047.42 810
2047.84 773
2048.27 727
2048.70 780
2049.12 759
2049.55 739
2049.98 746
2050.40 751
2050.83 811
2051.26 806
2051.69 759
2052.11 748
2052.54 753
2052.97 763
2053.40 749
2053.82 744
2054.25 738
2054.68 762
2055.10 725
2055.53 796
2055.96 790
2056.39 831
2056.82 776
2057.24 851
2057.67 841
2058.10 803
2058.53 809
2058.95 867
2059.38 899
2059.81 858
2060.24 875
2060.67 799
2061.09 876
2061.52 842
2061.95 888
2062.38 865
2062.81 815
2063.24 839
2063.66 889
2064.09 927
2064.52 851
2064.95 1007
2065.38 1002
2065.81 1023
2066.24 979
2066.66 1036
2067.09 1046
2067.52 967
2067.95 966
2068.38 923
2068.81 809
2069.24 844
2069.67 842
2070.10 886
2070.52 823
2070.95 694
2071.38 694
2071.81 763
2072.24 765
2072.67 714
2073.10 733
2073.53 784
2073.96 798
2074.39 750
2074.82 859
2075.25 794
2075.68 845
2076.11 801
2076.54 760
2076.97 839
2077.40 893
2077.83 817
2078.26 808
2078.69 837
2079.12 832
2079.55 836
2079.98 848
2080.41 854
2080.84 862
2081.27 910
2081.70 864
2082.13 867
2082.56 844
2082.99 887
2083.42 822
2083.85 835
2084.28 808
2084.71 804
2085.14 802
2085.57 823
2086.00 787
2086.43 859
2086.86 885
2087.29 792
2087.73 762
2088.16 786
2088.59 773
2089.02 792
2089.45 752
2089.88 776
2090.31 809
2090.74 857
2091.17 840
2091.61 765
2092.04 819
2092.47 808
2092.90 820
2093.33 814
2093.76 787
2094.19 754
2094.63 796
2095.06 774
2095.49 754
2095.92 731
2096.35 744
2096.78 746
2097.22 780
2097.65 756
2098.08 707
2098.51 768
2098.94 748
2099.38 770
2099.81 790
2100.24 789
2100.67 738
2101.11 719
2101.54 704
2101.97 751
2102.40 754
2102.83 715
2103.27 715
2103.70 752
2104.13 703
2104.56 677
2105.00 749
2105.43 817
2105.86 764
2106.30 776
2106.73 774
2107.16 857
2107.59 820
2108.03 832
2108.46 792
2108.89 806
2109.33 805
2109.76 752
2110.19 835
2110.63 772
2111.06 748
2111.49 757
2111.93 840
2112.36 875
2112.79 798
2113.23 814
2113.66 773
2114.09 738
2114.53 715
2114.96 732
2115.40 760
2115.83 742
2116.26 713
2116.70 744
2117.13 716
2117.56 720
2118.00 710
2118.43 766
2118.87 750
2119.30 679
2119.73 724
2120.17 770
2120.60 748
2121.04 784
2121.47 792
2121.91 811
2122.34 754
2122.78 779
2123.21 811
2123.64 838
2124.08 718
2124.51 762
2124.95 780
2125.38 771
2125.82 738
2126.25 749
2126.69 812
2127.12 787
2127.56 742
2127.99 783
2128.43 835
2128.86 861
2129.30 888
2129.73 896
2130.17 910
2130.60 873
2131.04 913
2131.47 944
2131.91 952
2132.35 928
2132.78 858
2133.22 807
2133.65 809
2134.09 816
2134.52 807
2134.96 789
2135.40 783
2135.83 823
2136.27 863
2136.70 800
2137.14 796
2137.57 845
2138.01 771
2138.45 786
2138.88 747
2139.32 782
2139.76 763
2140.19 748
2140.63 728
2141.06 645
2141.50 703
2141.94 719
2142.37 765
2142.81 732
2143.25 733
2143.68 764
2144.12 749
2144.56 754
2144.99 730
2145.43 730
2145.87 755
2146.30 857
2146.74 806
2147.18 824
2147.62 872
2148.05 798
2148.49 875
2148.93 965
2149.36 931
2149.80 946
2150.24 990
2150.68 943
2151.11 947
2151.55 943
2151.99 921
2152.43 885
2152.86 901
2153.30 885
2153.74 849
2154.18 841
2154.61 833
2155.05 849
2155.49 857
2155.93 872
2156.37 850
2156.80 771
2157.24 801
2157.68 842
2158.12 775
2158.56 775
2158.99 844
2159.43 746
2159.87 804
2160.31 793
2160.75 810
2161.19 816
2161.62 799
2162.06 765
2162.50 810
2162.94 809
2163.38 801
2163.82 833
2164.26 839
2164.69 828
2165.13 885
2165.57 849
2166.01 840
2166.45 907
2166.89 880
2167.33 839
2167.77 873
2168.21 934
2168.65 918
2169.08 853
2169.52 886
2169.96 921
2170.40 885
2170.84 910
2171.28 906
2171.72 860
2172.16 858
2172.60 968
2173.04 908
2173.48 892
2173.92 848
2174.36 926
2174.80 917
2175.24 888
2175.68 892
2176.12 896
2176.56 937
2177.00 941
2177.44 904
2177.88 922
2178.32 966
2178.76 961
2179.20 985
2179.64 916
2180.08 961
2180.52 962
2180.96 930
2181.40 915
2181.84 853
2182.28 861
2182.72 771
2183.16 831
2183.60 820
2184.04 835
2184.48 848
2184.93 811
2185.37 797
2185.81 794
2186.25 797
2186.69 803
2187.13 840
2187.57 853
2188.01 809
2188.45 837
2188.89 880
2189.34 902
2189.78 862
2190.22 834
2190.66 845
2191.10 822
2191.54 808
2191.98 802
2192.43 822
2192.87 835
2193.31 859
2193.75 858
2194.19 922
2194.63 938
2195.08 880
2195.52 904
2195.96 924
2196.40 879
2196.84 888
2197.29 901
2197.73 892
2198.17 893
2198.61 908
2199.06 853
2199.50 849
2199.94 793
2200.38 886
2200.82 862
2201.27 831
2201.71 848
2202.15 833
2202.59 876
2203.04 800
2203.48 839
2203.92 852
2204.37 864
2204.81 842
2205.25 876
2205.69 820
2206.14 856
2206.58 858
2207.02 889
2207.47 875
2207.91 979
2208.35 960
2208.80 930
2209.24 884
2209.68 946
2210.13 884
2210.57 927
2211.01 954
2211.46 998
2211.90 956
2212.34 969
2212.79 977
2213.23 939
2213.67 973
2214.12 962
2214.56 914
2215.01 936
2215.45 875
2215.89 888
2216.34 866
2216.78 828
2217.23 824
2217.67 874
2218.11 835
2218.56 815
2219.00 853
2219.45 887
2219.89 872
2220.34 885
2220.78 847
2221.22 883
2221.67 922
2222.11 953
2222.56 978
2223.00 912
2223.45 891
2223.89 932
2224.34 1014
2224.78 1000
2225.23 939
2225.67 997
2226.12 1016
2226.56 1026
2227.01 1024
2227.45 1039
2227.90 1077
2228.34 1027
2228.79 1016
2229.23 1041
2229.68 1038
2230.12 1041
2230.57 987
2231.01 1080
2231.46 1116
2231.90 1040
2232.35 1067
2232.80 1062
2233.24 1026
2233.69 1064
2234.13 1013
2234.58 990
2235.02 986
2235.47 960
2235.92 974
2236.36 957
2236.81 906
2237.25 912
2237.70 868
2238.15 878
2238.59 884
2239.04 834
2239.49 841
2239.93 889
2240.38 850
2240.82 887
2241.27 950
2241.72 895
2242.16 817
2242.61 812
2243.06 813
2243.50 802
2243.95 911
2244.40 885
2244.84 855
2245.29 853
2245.74 845
2246.19 828
2246.63 793
2247.08 876
2247.53 838
2247.97 849
2248.42 839
2248.87 782
2249.32 865
2249.76 872
2250.21 881
2250.66 905
2251.10 916
2251.55 932
2252.00 898
2252.45 934
2252.89 951
2253.34 953
2253.79 1001
2254.24 966
2254.69 941
2255.13 934
2255.58 917
2256.03 962
2256.48 941
2256.93 877
2257.37 851
2257.82 853
2258.27 938
2258.72 974
2259.17 962
2259.61 896
2260.06 926
2260.51 963
2260.96 962
2261.41 1086
2261.86 1071
2262.31 1072
2262.75 1136
2263.20 1168
2263.65 1208
2264.10 1131
2264.55 1054
2265.00 1070
2265.45 1083
2265.90 1017
2266.34 1070
2266.79 1017
2267.24 1012
2267.69 948
2268.14 964
2268.59 1056
2269.04 1039
2269.49 1053
2269.94 1077
2270.39 1142
2270.84 1185
2271.29 1196
2271.74 1113
2272.18 1104
2272.63 1102
2273.08 1112
2273.53 1155
2273.98 1087
2274.43 1163
2274.88 1146
2275.33 1255
2275.78 1282
2276.23 1328
2276.68 1313
2277.13 1304
2277.58 1330
2278.03 1258
2278.48 1270
2278.93 1171
2279.38 1153
2279.83 1116
2280.28 1065
2280.73 989
2281.19 958
2281.64 917
2282.09 957
2282.54 922
2282.99 979
2283.44 927
2283.89 898
2284.34 967
2284.79 929
2285.24 904
2285.69 922
2286.14 942
2286.59 937
2287.04 887
2287.50 909
2287.95 1050
2288.40 1086
2288.85 1117
2289.30 1209
2289.75 1227
2290.20 1232
2290.65 1433
2291.11 1495
2291.56 1434
2292.01 1437
2292.46 1539
2292.91 1507
2293.36 1357
2293.82 1336
2294.27 1390
2294.72 1344
2295.17 1249
2295.62 1124
2296.07 1112
2296.53 1080
2296.98 1105
2297.43 1063
2297.88 1033
2298.33 1090
2298.79 1046
2299.24 979
2299.69 955
2300.14 947
2300.60 987
2301.05 983
2301.50 962
2301.95 950
2302.41 887
2302.86 909
2303.31 837
2303.76 869
2304.22 909
2304.67 846
2305.12 882
2305.57 944
2306.03 896
2306.48 907
2306.93 924
2307.39 1007
2307.84 950
2308.29 942
2308.75 1003
2309.20 1073
2309.65 1006
2310.11 966
2310.56 1007
2311.01 1025
2311.47 1006
2311.92 1021
2312.37 1029
2312.83 1022
2313.28 1042
2313.73 1058
2314.19 1123
2314.64 1029
2315.09 1010
2315.55 926
2316.00 856
2316.46 914
2316.91 983
2317.36 1005
2317.82 953
2318.27 1029
2318.73 1030
2319.18 1063
2319.63 1073
2320.09 1020
2320.54 1057
2321.00 1026
2321.45 1024
2321.91 1023
2322.36 1038
2322.82 1012
2323.27 987
2323.72 1034
2324.18 1036
2324.63 1092
2325.09 1115
2325.54 1171
2326.00 1176
2326.45 1029
2326.91 1023
2327.36 1131
2327.82 1172
2328.27 1131
2328.73 1032
2329.18 1025
2329.64 1038
2330.09 1024
2330.55 979
2331.00 979
2331.46 988
2331.92 972
2332.37 935
2332.83 949
2333.28 903
2333.74 904
2334.19 908
2334.65 948
2335.10 889
2335.56 899
2336.02 894
2336.47 880
2336.93 847
2337.38 925
2337.84 940
2338.30 926
2338.75 902
2339.21 968
2339.66 966
2340.12 947
2340.58 996
2341.03 1033
2341.49 1030
2341.95 997
2342.40 1013
2342.86 993
2343.32 979
2343.77 999
2344.23 1012
2344.68 1006
2345.14 1039
2345.60 1028
2346.06 1016
2346.51 1090
2346.97 1099
2347.43 1087
2347.88 1068
2348.34 1061
2348.80 1096
2349.25 1121
2349.71 1107
2350.17 974
2350.63 973
2351.08 942
2351.54 985
2352.00 910
2352.46 828
2352.91 902
2353.37 954
2353.83 891
2354.29 903
2354.74 908
2355.20 929
2355.66 891
2356.12 885
2356.57 862
2357.03 901
2357.49 947
2357.95 967
2358.41 993
2358.86 959
2359.32 945
2359.78 1018
2360.24 1081
2360.70 1112
2361.15 1075
2361.61 1082
2362.07 1095
2362.53 995
2362.99 1009
2363.45 1051
2363.91 1059
2364.36 956
2364.82 992
2365.28 1017
2365.74 1053
2366.20 1043
2366.66 1028
2367.12 1046
2367.57 997
2368.03 969
2368.49 998
2368.95 944
2369.41 935
2369.87 913
2370.33 954
2370.79 938
2371.25 980
2371.71 893
2372.17 862
2372.63 890
2373.09 850
2373.54 862
2374.00 889
2374.46 921
2374.92 869
2375.38 909
2375.84 918
2376.30 895
2376.76 912
2377.22 900
2377.68 991
2378.14 920
2378.60 898
2379.06 969
2379.52 974
2379.98 1015
2380.44 990
2380.90 919
2381.36 981
2381.82 1014
2382.28 926
2382.74 940
2383.20 908
2383.66 949
2384.12 938
2384.59 857
2385.05 917
2385.51 946
2385.97 912
2386.43 892
2386.89 891
2387.35 968
2387.81 951
2388.27 939
2388.73 945
2389.19 992
2389.65 925
2390.12 960
2390.58 993
2391.04 998
2391.50 986
2391.96 965
2392.42 949
2392.88 939
2393.34 930
2393.81 839
2394.27 875
2394.73 911
2395.19 878
2395.65 897
2396.11 923
2396.57 941
2397.04 949
2397.50 1005
2397.96 908
2398.42 880
2398.88 941
2399.35 957
2399.81 961
2400.27 914
2400.73 1016
2401.19 937
2401.66 923
2402.12 962
2402.58 942
2403.04 912
2403.51 906
2403.97 921
2404.43 927
2404.89 875
2405.36 877
2405.82 901
2406.28 948
2406.74 879
2407.21 918
2407.67 958
2408.13 901
2408.59 811
2409.06 805
2409.52 882
2409.98 859
2410.45 865
2410.91 783
2411.37 828
2411.84 818
2412.30 839
2412.76 846
2413.23 816
2413.69 788
2414.15 861
2414.62 855
2415.08 815
2415.54 897
2416.01 877
2416.47 936
2416.93 921
2417.40 944
2417.86 934
2418.32 962
2418.79 976
2419.25 933
2419.72 951
2420.18 1002
2420.64 1021
2421.11 1015
2421.57 1019
2422.04 1003
2422.50 972
2422.96 1070
2423.43 1004
2423.89 945
2424.36 969
2424.82 977
2425.29 1014
2425.75 960
2426.22 1003
2426.68 987
2427.15 954
2427.61 953
2428.07 909
2428.54 949
2429.00 916
2429.47 908
2429.93 869
2430.40 845
2430.86 869
2431.33 911
2431.79 904
2432.26 861
2432.72 852
2433.19 931
2433.65 879
2434.12 901
2434.59 920
2435.05 932
2435.52 928
2435.98 929
2436.45 962
2436.91 946
2437.38 930
2437.84 975
2438.31 997
2438.78 973
2439.24 1003
2439.71 1043
2440.17 1026
2440.64 1026
2441.10 1058
2441.57 1033
2442.04 1073
2442.50 1063
2442.97 1051
2443.44 1034
2443.90 985
2444.37 979
2444.83 1060
2445.30 996
2445.77 952
2446.23 923
2446.70 918
2447.17 923
2447.63 854
2448.10 879
2448.57 955
2449.03 945
2449.50 911
2449.97 920
2450.43 918
2450.90 914
2451.37 883
2451.83 855
2452.30 929
2452.77 870
2453.24 901
2453.70 880
2454.17 838
2454.64 908
2455.10 833
2455.57 863
2456.04 827
2456.51 859
2456.97 855
2457.44 862
2457.91 873
2458.38 851
2458.84 876
2459.31 821
2459.78 861
2460.25 864
2460.72 917
2461.18 902
2461.65 848
2462.12 866
2462.59 904
2463.06 887
2463.52 856
2463.99 819
2464.46 853
2464.93 852
2465.40 837
2465.86 847
2466.33 894
2466.80 933
2467.27 851
2467.74 865
2468.21 936
2468.68 941
2469.14 927
2469.61 954
2470.08 955
2470.55 916
2471.02 985
2471.49 1001
2471.96 935
2472.43 999
2472.90 952
2473.36 920
2473.83 930
2474.30 891
2474.77 912
2475.24 964
2475.71 921
2476.18 880
2476.65 889
2477.12 912
2477.59 963
2478.06 999
2478.53 944
2479.00 967
2479.47 941
2479.94 927
2480.41 938
2480.87 994
2481.34 888
2481.81 911
2482.28 991
2482.75 925
2483.22 897
2483.69 886
2484.16 915
2484.63 984
2485.10 929
2485.57 847
2486.05 895
2486.52 967
2486.99 946
2487.46 957
2487.93 982
2488.40 1014
2488.87 1065
2489.34 1013
2489.81 1012
2490.28 999
2490.75 1039
2491.22 992
2491.69 931
2492.16 928
2492.63 982
2493.10 956
2493.58 926
2494.05 910
2494.52 936
2494.99 937
2495.46 944
2495.93 928
2496.40 950
2496.87 1014
2497.34 989
2497.82 928
2498.29 902
2498.76 944
2499.23 938
2499.70 849
2500.17 863
2500.64 824
2501.12 903
2501.59 852
2502.06 833
2502.53 894
2503.00 874
2503.48 861
2503.95 857
2504.42 872
2504.89 923
2505.36 922
2505.84 944
2506.31 876
2506.78 922
2507.25 947
2507.72 913
2508.20 1000
2508.67 982
2509.14 956
2509.61 975
2510.09 1046
2510.56 1110
2511.03 1165
2511.50 1261
2511.98 1280
2512.45 1234
2512.92 1304
2513.40 1297
2513.87 1251
2514.34 1195
2514.81 1151
2515.29 1115
2515.76 1109
2516.23 1106
2516.71 1107
2517.18 1058
2517.65 1016
2518.13 998
2518.60 1021
2519.07 1007
2519.55 1047
2520.02 1022
2520.49 1037
2520.97 983
2521.44 1045
2521.91 1027
2522.39 947
2522.86 980
2523.34 968
2523.81 947
2524.28 998
2524.76 992
2525.23 1013
2525.70 982
2526.18 945
2526.65 998
2527.13 1002
2527.60 1048
2528.08 1027
2528.55 1001
2529.02 960
2529.50 942
2529.97 969
2530.45 941
2530.92 950
2531.40 907
2531.87 1000
2532.34 970
2532.82 987
2533.29 988
2533.77 1042
2534.24 1023
2534.72 978
2535.19 1042
2535.67 1022
2536.14 980
2536.62 983
2537.09 972
2537.57 1009
2538.04 978
2538.52 946
2538.99 1021
2539.47 1001
2539.94 991
2540.42 1010
2540.90 1020
2541.37 1045
2541.85 1034
2542.32 995
2542.80 951
2543.27 950
2543.75 969
2544.22 959
2544.70 962
2545.18 971
2545.65 962
2546.13 1021
2546.60 1073
2547.08 1102
2547.56 1111
2548.03 1166
2548.51 1156
2548.98 1160
2549.46 1156
2549.94 1145
2550.41 1161
2550.89 1179
2551.37 1145
2551.84 1157
2552.32 1195
2552.80 1155
2553.27 1135
2553.75 1077
2554.23 1133
2554.70 1192
2555.18 1187
2555.66 1185
2556.13 1129
2556.61 1185
2557.09 1222
2557.56 1147
2558.04 1166
2558.52 1164
2558.99 1178
2559.47 1153
2559.95 1122
2560.43 1032
2560.90 1050
2561.38 1060
2561.86 977
2562.33 981
2562.81 958
2563.29 917
2563.77 896
2564.25 918
2564.72 905
2565.20 882
2565.68 975
2566.16 890
2566.63 882
2567.11 870
2567.59 902
2568.07 859
2568.55 945
2569.02 928
2569.50 879
2569.98 874
2570.46 879
2570.94 896
2571.41 899
2571.89 889
2572.37 847
2572.85 879
2573.33 902
2573.81 903
2574.28 978
2574.76 923
2575.24 889
2575.72 901
2576.20 928
2576.68 903
2577.16 961
2577.64 862
2578.11 898
2578.59 905
2579.07 965
2579.55 942
2580.03 902
2580.51 926
2580.99 906
2581.47 905
2581.95 908
2582.43 888
2582.91 972
2583.39 904
2583.86 927
2584.34 871
2584.82 854
2585.30 871
2585.78 874
2586.26 890
2586.74 910
2587.22 947
2587.70 919
2588.18 970
2588.66 961
2589.14 927
2589.62 901
2590.10 929
2590.58 985
2591.06 995
2591.54 963
2592.02 980
2592.50 1014
2592.98 1028
2593.46 1008
2593.94 1029
2594.42 991
2594.90 1023
2595.38 925
2595.86 997
2596.35 1026
2596.83 992
2597.31 997
2597.79 1000
2598.27 954
2598.75 953
2599.23 953
2599.71 899
2600.19 963
2600.67 957
2601.15 958
2601.63 975
2602.12 958
2602.60 909
2603.08 929
2603.56 866
2604.04 910
2604.52 893
2605.00 899
2605.48 906
2605.97 919
2606.45 930
2606.93 898
2607.41 905
2607.89 881
2608.37 917
2608.86 962
2609.34 1022
2609.82 981
2610.30 935
2610.78 885
2611.26 971
2611.75 1016
2612.23 942
2612.71 937
2613.19 962
2613.68 980
2614.16 922
2614.64 929
2615.12 968
2615.60 949
2616.09 942
2616.57 953
2617.05 959
2617.53 937
2618.02 893
2618.50 868
2618.98 907
2619.46 931
2619.95 862
2620.43 861
2620.91 921
2621.40 838
2621.88 876
2622.36 855
2622.85 867
2623.33 858
2623.81 929
2624.29 854
2624.78 919
2625.26 887
2625.74 915
2626.23 882
2626.71 904
2627.19 949
2627.68 932
2628.16 975
2628.64 945
2629.13 977
2629.61 976
2630.10 995
2630.58 1001
2631.06 1008
2631.55 1039
2632.03 1005
2632.51 1006
2633.00 992
2633.48 945
2633.97 930
2634.45 974
2634.94 936
2635.42 897
2635.90 934
2636.39 936
2636.87 933
2637.36 921
2637.84 893
2638.33 886
2638.81 932
2639.29 997
2639.78 946
2640.26 991
2640.75 939
2641.23 916
2641.72 959
2642.20 948
2642.69 918
2643.17 893
2643.66 947
2644.14 864
2644.63 900
2645.11 907
2645.60 958
2646.08 958
2646.57 870
2647.05 915
2647.54 955
2648.02 877
2648.51 922
2648.99 921
2649.48 957
2649.97 974
2650.45 939
2650.94 904
2651.42 942
2651.91 951
2652.39 962
2652.88 1034
2653.37 952
2653.85 1017
2654.34 991
2654.82 1001
2655.31 1053
2655.80 1086
2656.28 1017
2656.77 1051
2657.25 1020
2657.74 990
2658.23 1042
2658.71 1054
2659.20 1028
2659.69 983
2660.17 936
2660.66 915
2661.14 917
2661.63 948
2662.12 912
2662.60 929
2663.09 943
2663.58 929
2664.06 960
2664.55 947
2665.04 948
2665.53 959
2666.01 1027
2666.50 1071
2666.99 963
2667.47 994
2667.96 935
2668.45 914
2668.94 992
2669.42 958
2669.91 1038
2670.40 1016
2670.88 1063
2671.37 1096
2671.86 1133
2672.35 1140
2672.83 1243
2673.32 1266
2673.81 1245
2674.30 1310
2674.79 1336
2675.27 1275
2675.76 1313
2676.25 1349
2676.74 1322
2677.23 1272
2677.71 1182
2678.20 1174
2678.69 1079
2679.18 1097
2679.67 1126
2680.15 1041
2680.64 1033
2681.13 1072
2681.62 1041
2682.11 1051
2682.60 1044
2683.08 1079
2683.57 1145
2684.06 1192
2684.55 1152
2685.04 1166
2685.53 1103
2686.02 1153
2686.51 1148
2686.99 1065
2687.48 1069
2687.97 1005
2688.46 1038
2688.95 1035
2689.44 1008
2689.93 1022
2690.42 987
2690.91 994
2691.40 1019
2691.89 991
2692.38 985
2692.87 1004
2693.35 989
2693.84 986
2694.33 996
2694.82 1000
2695.31 1000
2695.80 1035
2696.29 1016
2696.78 1024
2697.27 968
2697.76 971
2698.25 1052
2698.74 975
2699.23 983
2699.72 1048
2700.21 973
2700.70 978
2701.19 1039
2701.68 985
2702.17 944
2702.66 1016
2703.15 1008
2703.64 1056
2704.13 1057
2704.62 1035
2705.12 969
2705.61 958
2706.10 935
2706.59 949
2707.08 1037
2707.57 1056
2708.06 981
2708.55 916
2709.04 968
2709.53 936
2710.02 894
2710.51 925
2711.01 903
2711.50 928
2711.99 928
2712.48 927
2712.97 954
2713.46 902
2713.95 921
2714.44 1005
2714.94 959
2715.43 975
2715.92 902
2716.41 909
2716.90 980
2717.39 915
2717.89 968
2718.38 928
2718.87 899
2719.36 981
2719.85 941
2720.34 996
2720.84 1033
2721.33 987
2721.82 987
2722.31 1040
2722.80 997
2723.30 1034
2723.79 1058
2724.28 1053
2724.77 993
2725.27 1009
2725.76 970
2726.25 976
2726.74 923
2727.24 915
2727.73 948
2728.22 955
2728.71 1032
2729.21 976
2729.70 933
2730.19 928
2730.69 1005
2731.18 1004
2731.67 949
2732.16 956
2732.66 1019
2733.15 1011
2733.64 962
2734.14 993
2734.63 1011
2735.12 1058
2735.62 980
2736.11 1036
2736.60 1093
2737.10 977
2737.59 1035
2738.08 1046
2738.58 1055
2739.07 1074
2739.56 1016
2740.06 1053
2740.55 1041
2741.05 1055
2741.54 982
2742.03 998
2742.53 933
2743.02 948
2743.52 929
2744.01 898
2744.50 997
2745.00 999
2745.49 924
2745.99 939
2746.48 943
2746.97 1012
2747.47 1012
2747.96 1022
2748.46 1029
2748.95 1006
2749.45 957
2749.94 943
2750.44 933
2750.93 985
2751.43 1001
2751.92 964
2752.42 926
2752.91 955
2753.41 1004
2753.90 988
2754.40 901
2754.89 958
2755.39 977
2755.88 1003
2756.38 978
2756.87 1051
2757.37 945
2757.86 954
2758.36 976
2758.85 971
2759.35 954
2759.84 983
2760.34 938
2760.83 976
2761.33 985
2761.83 925
2762.32 990
2762.82 983
2763.31 952
2763.81 1000
2764.30 960
2764.80 937
2765.30 999
2765.79 996
2766.29 968
2766.78 1033
2767.28 1038
2767.78 1022
2768.27 1051
2768.77 979
2769.27 960
2769.76 963
2770.26 999
2770.76 954
2771.25 952
2771.75 950
2772.24 941
2772.74 1016
2773.24 984
2773.73 1020
2774.23 1082
2774.73 1080
2775.23 1059
2775.72 1061
2776.22 1121
2776.72 1094
2777.21 1097
2777.71 1117
2778.21 1061
2778.70 1046
2779.20 1057
2779.70 1002
2780.20 1006
2780.69 1055
2781.19 1044
2781.69 987
2782.19 972
2782.68 972
2783.18 1014
2783.68 991
2784.18 1012
2784.67 992
2785.17 1014
2785.67 1016
2786.17 898
2786.67 973
2787.16 990
2787.66 963
2788.16 994
2788.66 931
2789.16 986
2789.65 996
2790.15 950
2790.65 998
2791.15 1005
2791.65 940
2792.15 958
2792.64 948
2793.14 977
2793.64 1001
2794.14 952
2794.64 981
2795.14 1065
2795.64 1135
2796.13 1207
2796.63 1211
2797.13 1233
2797.63 1255
2798.13 1258
2798.63 1199
2799.13 1185
2799.63 1136
2800.13 1116
2800.62 1079
2801.12 1021
2801.62 1043
2802.12 1077
2802.62 1094
2803.12 989
2803.62 976
2804.12 964
2804.62 999
2805.12 949
2805.62 963
2806.12 1035
2806.62 995
2807.12 1086
2807.62 1062
2808.12 1090
2808.62 1115
2809.12 1126
2809.62 1224
2810.12 1252
2810.62 1282
2811.12 1251
2811.62 1302
2812.12 1295
2812.62 1325
2813.12 1256
2813.62 1238
2814.12 1324
2814.62 1305
2815.12 1310
2815.62 1270
2816.12 1164
2816.62 1202
2817.12 1132
2817.62 1136
2818.12 1075
2818.62 980
2819.12 1035
2819.63 1024
2820.13 996
2820.63 1053
2821.13 992
2821.63 1032
2822.13 1031
2822.63 954
2823.13 934
2823.63 975
2824.13 1007
2824.64 1019
2825.14 965
2825.64 999
2826.14 1013
2826.64 1003
2827.14 986
2827.64 991
2828.15 985
2828.65 951
2829.15 950
2829.65 944
2830.15 956
2830.65 971
2831.16 926
2831.66 949
2832.16 946
2832.66 913
2833.16 979
2833.67 973
2834.17 955
2834.67 968
2835.17 1001
2835.68 979
2836.18 1040
2836.68 1032
2837.18 1097
2837.68 1064
2838.19 1118
2838.69 1098
2839.19 1027
2839.70 1024
2840.20 1037
2840.70 1061
2841.20 1055
2841.71 1007
2842.21 1069
2842.71 1067
2843.21 1088
2843.72 1081
2844.22 1000
2844.72 1040
2845.23 1074
2845.73 1088
2846.23 1059
2846.74 1059
2847.24 1104
2847.74 1093
2848.25 1136
2848.75 1226
2849.25 1202
2849.76 1142
2850.26 1131
2850.76 1085
2851.27 1054
2851.77 1134
2852.28 1053
2852.78 1082
2853.28 1001
2853.79 1040
2854.29 949
2854.79 975
2855.30 988
2855.80 1002
2856.31 976
2856.81 1017
2857.31 1063
2857.82 1055
2858.32 1132
2858.83 1151
2859.33 1173
2859.84 1156
2860.34 1086
2860.85 1109
2861.35 1128
2861.85 1163
2862.36 1153
2862.86 1096
2863.37 1072
2863.87 1082
2864.38 1063
2864.88 1061
2865.39 1009
2865.89 968
2866.40 981
2866.90 955
2867.41 1005
2867.91 966
2868.42 1029
2868.92 1010
2869.43 1076
2869.93 1046
2870.44 1038
2870.94 1052
2871.45 1102
2871.96 1065
2872.46 1087
2872.97 1104
2873.47 1138
2873.98 1210
2874.48 1143
2874.99 1143
2875.49 1130
2876.00 1146
2876.51 1107
2877.01 1086
2877.52 1100
2878.02 1150
2878.53 1113
2879.04 1104
2879.54 1123
2880.05 1186
2880.55 1219
2881.06 1206
2881.57 1248
2882.07 1248
2882.58 1303
2883.09 1229
2883.59 1261
2884.10 1240
2884.61 1201
2885.11 1279
2885.62 1272
2886.13 1237
2886.63 1363
2887.14 1220
2887.65 1192
2888.15 1296
2888.66 1261
2889.17 1289
2889.67 1249
2890.18 1266
2890.69 1244
2891.20 1214
2891.70 1211
2892.21 1074
2892.72 1057
2893.22 1118
2893.73 1089
2894.24 1077
2894.75 1132
2895.25 1142
2895.76 1120
2896.27 1140
2896.78 1212
2897.29 1243
2897.79 1148
2898.30 1196
2898.81 1171
2899.32 1106
2899.82 1165
2900.33 1155
2900.84 1102
2901.35 1107
2901.86 1138
2902.36 1137
2902.87 1140
2903.38 1090
2903.89 1118
2904.40 1173
2904.91 1157
2905.41 1121
2905.92 1129
2906.43 1133
2906.94 1165
2907.45 1159
2907.96 1126
2908.47 1090
2908.97 1084
2909.48 1079
2909.99 1022
2910.50 1023
2911.01 1073
2911.52 1158
2912.03 1085
2912.54 1020
2913.05 1066
2913.55 1047
2914.06 1099
2914.57 1068
2915.08 1065
2915.59 1071
2916.10 1090
2916.61 1081
2917.12 1021
2917.63 995
2918.14 1093
2918.65 1098
2919.16 1121
2919.67 1212
2920.18 1167
2920.69 1135
2921.20 1182
2921.71 1226
2922.22 1232
2922.73 1237
2923.24 1328
2923.75 1416
2924.26 1440
2924.77 1456
2925.28 1505
2925.79 1631
2926.30 1515
2926.81 1558
2927.32 1433
2927.83 1401
2928.34 1346
2928.85 1205
2929.36 1239
2929.87 1264
2930.38 1207
2930.89 1139
2931.40 1141
2931.91 1075
2932.42 1071
2932.93 1058
2933.45 1077
2933.96 1121
2934.47 1077
2934.98 1094
2935.49 1068
2936.00 1083
2936.51 1110
2937.02 1190
2937.53 1144
2938.04 1151
2938.56 1279
2939.07 1422
2939.58 1460
2940.09 1552
2940.60 1680
2941.11 1779
2941.62 1767
2942.14 1785
2942.65 1782
2943.16 1787
2943.67 1741
2944.18 1746
2944.70 1639
2945.21 1556
2945.72 1515
2946.23 1389
2946.74 1368
2947.26 1350
2947.77 1232
2948.28 1238
2948.79 1306
2949.30 1257
2949.82 1174
2950.33 1137
2950.84 1167
2951.35 1052
2951.87 1099
2952.38 1088
2952.89 1059
2953.40 1052
2953.92 1032
2954.43 1022
2954.94 1069
2955.45 986
2955.97 1050
2956.48 1105
2956.99 1130
2957.51 1092
2958.02 1075
2958.53 1054
2959.04 1023
2959.56 1023
2960.07 1071
2960.58 1101
2961.10 1108
2961.61 1107
2962.12 1137
2962.64 1195
2963.15 1185
2963.66 1160
2964.18 1146
2964.69 1222
2965.21 1213
2965.72 1153
2966.23 1144
2966.75 1173
2967.26 1142
2967.77 1136
2968.29 1172
2968.80 1171
2969.32 1110
2969.83 1126
2970.34 1064
2970.86 1119
2971.37 1094
2971.89 1076
2972.40 1114
2972.91 1136
2973.43 1108
2973.94 1074
2974.46 1091
2974.97 1084
2975.49 1115
2976.00 1154
2976.52 1151
2977.03 1160
2977.55 1148
2978.06 1147
2978.57 1172
2979.09 1193
2979.60 1201
2980.12 1268
2980.63 1234
2981.15 1163
2981.66 1254
2982.18 1196
2982.69 1223
2983.21 1195
2983.73 1213
2984.24 1272
2984.76 1293
2985.27 1291
2985.79 1291
2986.30 1281
2986.82 1347
2987.33 1313
2987.85 1305
2988.36 1369
2988.88 1331
2989.40 1338
2989.91 1339
2990.43 1371
2990.94 1295
2991.46 1341
2991.97 1309
2992.49 1302
2993.01 1348
2993.52 1343
2994.04 1407
2994.55 1419
2995.07 1410
2995.59 1427
2996.10 1546
2996.62 1559
2997.14 1621
2997.65 1642
2998.17 1646
2998.69 1693
2999.20 1734
2999.72 1726
3000.24 1676
3000.75 1700
3001.27 1697
3001.79 1832
3002.30 1900
3002.82 2110
3003.34 2376
3003.85 2637
3004.37 3148
3004.89 3509
3005.40 3644
3005.92 3840
3006.44 3803
3006.96 3675
3007.47 3379
3007.99 3049
3008.51 2654
3009.03 2268
3009.54 1980
3010.06 1803
3010.58 1665
3011.10 1514
3011.61 1424
3012.13 1448
3012.65 1427
3013.17 1308
3013.68 1229
3014.20 1329
3014.72 1340
3015.24 1321
3015.76 1271
3016.27 1285
3016.79 1371
3017.31 1405
3017.83 1380
3018.35 1393
3018.86 1351
3019.38 1360
3019.90 1359
3020.42 1306
3020.94 1309
3021.46 1346
3021.97 1393
3022.49 1357
3023.01 1388
3023.53 1488
3024.05 1507
3024.57 1524
3025.09 1561
3025.61 1530
3026.12 1488
3026.64 1413
3027.16 1395
3027.68 1389
3028.20 1375
3028.72 1270
3029.24 1241
3029.76 1168
3030.28 1240
3030.80 1269
3031.32 1182
3031.84 1162
3032.35 1119
3032.87 1157
3033.39 1222
3033.91 1145
3034.43 1135
3034.95 1171
3035.47 1173
3035.99 1227
3036.51 1256
3037.03 1211
3037.55 1313
3038.07 1206
3038.59 1254
3039.11 1291
3039.63 1187
3040.15 1164
3040.67 1166
3041.19 1119
3041.71 1162
3042.23 1103
3042.75 1173
3043.27 1161
3043.79 1097
3044.31 1194
3044.83 1189
3045.35 1173
3045.87 1164
3046.40 1170
3046.92 1135
3047.44 1124
3047.96 1133
3048.48 1140
3049.00 1135
3049.52 1110
3050.04 1091
3050.56 1152
3051.08 1133
3051.60 1127
3052.12 1060
3052.65 1050
3053.17 1054
3053.69 1086
3054.21 1124
3054.73 1053
3055.25 1019
3055.77 1079
3056.30 1095
3056.82 1123
3057.34 1093
3057.86 1125
3058.38 1116
3058.90 1077
3059.42 1104
3059.95 1129
3060.47 1117
3060.99 1083
3061.51 1080
3062.03 1148
3062.56 1057
3063.08 1142
3063.60 1175
3064.12 1208
3064.64 1182
3065.17 1186
3065.69 1271
3066.21 1293
3066.73 1251
3067.26 1336
3067.78 1294
3068.30 1259
3068.82 1234
3069.35 1325
3069.87 1254
3070.39 1165
3070.91 1241
3071.44 1283
3071.96 1255
3072.48 1260
3073.01 1269
3073.53 1266
3074.05 1271
3074.57 1259
3075.10 1255
3075.62 1361
3076.14 1363
3076.67 1409
3077.19 1446
3077.71 1391
3078.24 1387
3078.76 1466
3079.28 1534
3079.81 1595
3080.33 1543
3080.85 1519
3081.38 1545
3081.90 1628
3082.42 1646
3082.95 1556
3083.47 1549
3084.00 1543
3084.52 1541
3085.04 1548
3085.57 1474
3086.09 1436
3086.62 1392
3087.14 1462
3087.66 1396
3088.19 1324
3088.71 1307
3089.24 1348
3089.76 1338
3090.29 1333
3090.81 1335
3091.33 1383
3091.86 1368
3092.38 1296
3092.91 1402
3093.43 1442
3093.96 1558
3094.48 1567
3095.01 1561
3095.53 1607
3096.06 1674
3096.58 1688
3097.11 1774
3097.63 1710
3098.16 1672
3098.68 1821
3099.21 1910
3099.73 1973
3100.26 2325
3100.78 2792
3101.31 3415
3101.83 4002
3102.36 4620
3102.88 5329
3103.41 5866
3103.93 6044
3104.46 5903
3104.99 5618
3105.51 4800
3106.04 4280
3106.56 3741
3107.09 3118
3107.61 2574
3108.14 2235
3108.67 1960
3109.19 1863
3109.72 1767
3110.24 1704
3110.77 1724
3111.30 1741
3111.82 1648
3112.35 1615
3112.87 1597
3113.40 1586
3113.93 1537
3114.45 1498
3114.98 1445
3115.51 1403
3116.03 1443
3116.56 1396
3117.09 1363
3117.61 1331
3118.14 1291
3118.67 1289
3119.19 1354
3119.72 1390
3120.25 1384
3120.77 1402
3121.30 1533
3121.83 1610
3122.35 1707
3122.88 1712
3123.41 1593
3123.94 1543
3124.46 1576
3124.99 1588
3125.52 1493
3126.05 1429
3126.57 1356
3127.10 1358
3127.63 1320
3128.16 1418
3128.68 1358
3129.21 1320
3129.74 1310
3130.27 1305
3130.79 1264
3131.32 1268
3131.85 1268
3132.38 1303
3132.91 1294
3133.43 1308
3133.96 1258
3134.49 1330
3135.02 1297
3135.55 1328
3136.07 1323
3136.60 1319
3137.13 1323
3137.66 1268
3138.19 1198
3138.72 1176
3139.24 1202
3139.77 1215
3140.30 1256
3140.83 1203
3141.36 1173
3141.89 1180
3142.42 1146
3142.95 1116
3143.47 1113
3144.00 1113
3144.53 1106
3145.06 1087
3145.59 1088
3146.12 1100
3146.65 1182
3147.18 1206
3147.71 1211
3148.24 1248
3148.76 1268
3149.29 1309
3149.82 1351
3150.35 1316
3150.88 1299
3151.41 1276
3151.94 1236
3152.47 1247
3153.00 1248
3153.53 1201
3154.06 1238
3154.59 1188
3155.12 1193
3155.65 1209
3156.18 1181
3156.71 1191
3157.24 1180
3157.77 1169
3158.30 1208
3158.83 1223
3159.36 1242
3159.89 1214
3160.42 1188
3160.95 1217
3161.48 1199
3162.01 1222
3162.54 1196
3163.07 1175
3163.60 1124
3164.13 1166
3164.66 1205
3165.20 1179
3165.73 1162
3166.26 1180
3166.79 1146
3167.32 1157
3167.85 1085
3168.38 1089
3168.91 1085
3169.44 1064
3169.97 1030
3170.50 1051
3171.04 1071
3171.57 1132
3172.10 1155
3172.63 1162
3173.16 1166
3173.69 1208
3174.22 1302
3174.75 1310
3175.29 1289
3175.82 1286
3176.35 1292
3176.88 1276
3177.41 1308
3177.94 1270
3178.48 1229
3179.01 1190
3179.54 1163
3180.07 1136
3180.60 1179
3181.14 1107
3181.67 1158
3182.20 1134
3182.73 1097
3183.26 1071
3183.80 1130
3184.33 1023
3184.86 1087
3185.39 1014
3185.93 1067
3186.46 1046
3186.99 1080
3187.52 1105
3188.06 1101
3188.59 1013
3189.12 1040
3189.65 1137
3190.19 1140
3190.72 1085
3191.25 1152
3191.79 1165
3192.32 1137
3192.85 1167
3193.38 1138
3193.92 1208
3194.45 1207
3194.98 1115
3195.52 1143
3196.05 1121
3196.58 1166
3197.12 1154
3197.65 1140
3198.18 1181
3198.72 1227
3199.25 1187
3199.78 1195
3200.32 1121
3200.85 1119
3201.39 1186
3201.92 1239
3202.45 1283
3202.99 1298
3203.52 1287
3204.05 1257
3204.59 1219
3205.12 1213
3205.66 1326
3206.19 1253
3206.72 1296
3207.26 1348
3207.79 1338
3208.33 1388
3208.86 1432
3209.40 1521
3209.93 1519
3210.47 1566
3211.00 1536
3211.53 1537
3212.07 1604
3212.60 1592
3213.14 1541
3213.67 1466
3214.21 1431
3214.74 1374
3215.28 1283
3215.81 1346
3216.35 1294
3216.88 1208
3217.42 1157
3217.95 1201
3218.49 1117
3219.02 1058
3219.56 1157
3220.09 1168
3220.63 1108
3221.16 1167
3221.70 1233
3222.23 1365
3222.77 1363
3223.31 1313
3223.84 1392
3224.38 1359
3224.91 1346
3225.45 1367
3225.98 1372
3226.52 1376
3227.06 1387
3227.59 1381
3228.13 1370
3228.66 1250
3229.20 1253
3229.74 1221
3230.27 1185
3230.81 1209
3231.34 1249
3231.88 1240
3232.42 1243
3232.95 1260
3233.49 1289
3234.03 1253
3234.56 1316
3235.10 1363
3235.64 1323
3236.17 1305
3236.71 1385
3237.25 1402
3237.78 1429
3238.32 1402
3238.86 1338
3239.39 1449
3239.93 1390
3240.47 1373
3241.00 1372
3241.54 1323
3242.08 1345
3242.61 1429
3243.15 1363
3243.69 1336
3244.23 1355
3244.76 1315
3245.30 1471
3245.84 1440
3246.38 1416
3246.91 1407
3247.45 1421
3247.99 1488
3248.53 1488
3249.06 1471
3249.60 1635
3250.14 1743
3250.68 1884
3251.21 2051
3251.75 2250
3252.29 2344
3252.83 2459
3253.37 2635
3253.90 2848
3254.44 2786
3254.98 2770
3255.52 2562
3256.06 2345
3256.60 2126
3257.13 1988
3257.67 1964
3258.21 1767
3258.75 1639
3259.29 1680
3259.83 1655
3260.36 1850
3260.90 1901
3261.44 1979
3261.98 1988
3262.52 2080
3263.06 2193
3263.60 2267
3264.14 2248
3264.68 2177
3265.21 2271
3265.75 2328
3266.29 2350
3266.83 2374
3267.37 2524
3267.91 2499
3268.45 2456
3268.99 2228
3269.53 2166
3270.07 2057
3270.61 1946
3271.15 1779
3271.69 1747
3272.23 1724
3272.76 1601
3273.30 1573
3273.84 1544
3274.38 1511
3274.92 1619
3275.46 1571
3276.00 1577
3276.54 1565
3277.08 1589
3277.62 1624
3278.16 1641
3278.70 1695
3279.24 1683
3279.78 1704
3280.32 1680
3280.86 1660
3281.41 1656
3281.95 1687
3282.49 1714
3283.03 1663
3283.57 1640
3284.11 1607
3284.65 1629
3285.19 1740
3285.73 1731
3286.27 1771
3286.81 1849
3287.35 1791
3287.89 1781
3288.43 1844
3288.97 1830
3289.52 1892
3290.06 1906
3290.60 1889
3291.14 1928
3291.68 1949
3292.22 1982
3292.76 2162
3293.30 2300
3293.85 2400
3294.39 2580
3294.93 2691
3295.47 2753
3296.01 2868
3296.55 2983
3297.09 2948
3297.64 2907
3298.18 2830
3298.72 2697
3299.26 2517
3299.80 2487
3300.34 2381
3300.89 2270
3301.43 2254
3301.97 2154
3302.51 2077
3303.06 2082
3303.60 1984
3304.14 1970
3304.68 1993
3305.22 1977
3305.77 1922
3306.31 1962
3306.85 2005
3307.39 2025
3307.94 2037
3308.48 1991
3309.02 2119
3309.56 2211
3310.11 2253
3310.65 2321
3311.19 2382
3311.74 2358
3312.28 2324
3312.82 2267
3313.36 2238
3313.91 2137
3314.45 2124
3314.99 2284
3315.54 2310
3316.08 2474
3316.62 2516
3317.17 2601
3317.71 2762
3318.25 2867
3318.80 3179
3319.34 3209
3319.88 3563
3320.43 3612
3320.97 3656
3321.51 3452
3322.06 3372
3322.60 3274
3323.14 3091
3323.69 2941
3324.23 2826
3324.78 2685
3325.32 2558
3325.86 2567
3326.41 2488
3326.95 2438
3327.50 2434
3328.04 2384
3328.59 2307
3329.13 2292
3329.67 2451
3330.22 2568
3330.76 2768
3331.31 3043
3331.85 3476
3332.40 4186
3332.94 5494
3333.49 6996
3334.03 8607
3334.57 10489
3335.12 12223
3335.66 13934
3336.21 15084
3336.75 15630
3337.30 15539
3337.84 14549
3338.39 13435
3338.93 11892
3339.48 10569
3340.02 8863
3340.57 7323
3341.11 6074
3341.66 4956
3342.20 3948
3342.75 3393
3343.30 2949
3343.84 2717
3344.39 2430
3344.93 2263
3345.48 2162
3346.02 2096
3346.57 1988
3347.11 2066
3347.66 1998
3348.21 1954
3348.75 1877
3349.30 1843
3349.84 1799
3350.39 1782
3350.94 1690
3351.48 1686
3352.03 1642
3352.57 1731
3353.12 1698
3353.67 1720
3354.21 1819
3354.76 1828
3355.31 1856
3355.85 1866
3356.40 1767
3356.95 1816
3357.49 1838
3358.04 1784
3358.59 1803
3359.13 1752
3359.68 1823
3360.23 1774
3360.77 1732
3361.32 1730
3361.87 1773
3362.41 1748
3362.96 1737
3363.51 1708
3364.05 1710
3364.60 1771
3365.15 1725
3365.70 1702
3366.24 1612
3366.79 1645
3367.34 1626
3367.89 1738
3368.43 1722
3368.98 1641
3369.53 1637
3370.08 1811
3370.62 1888
3371.17 1912
3371.72 2038
3372.27 2243
3372.81 2458
3373.36 2574
3373.91 2641
3374.46 2725
3375.01 2826
3375.55 2776
3376.10 2641
3376.65 2469
3377.20 2335
3377.75 2248
3378.30 2020
3378.84 1855
3379.39 1739
3379.94 1658
3380.49 1579
3381.04 1602
3381.59 1530
3382.13 1560
3382.68 1410
3383.23 1470
3383.78 1472
3384.33 1402
3384.88 1388
3385.43 1402
3385.98 1412
3386.52 1383
3387.07 1396
3387.62 1404
3388.17 1406
3388.72 1382
3389.27 1348
3389.82 1326
3390.37 1343
3390.92 1374
3391.47 1384
3392.02 1318
3392.57 1415
3393.12 1352
3393.66 1342
3394.21 1412
3394.76 1404
3395.31 1433
3395.86 1487
3396.41 1498
3396.96 1507
3397.51 1564
3398.06 1574
3398.61 1682
3399.16 1642
3399.71 1604
3400.26 1582
3400.81 1566
3401.36 1545
3401.91 1540
3402.46 1431
3403.01 1429
3403.56 1413
3404.11 1259
3404.66 1311
3405.21 1306
3405.77 1300
3406.32 1244
3406.87 1308
3407.42 1332
3407.97 1327
3408.52 1297
3409.07 1334
3409.62 1417
3410.17 1407
3410.72 1383
3411.27 1559
3411.82 1610
3412.37 1589
3412.93 1650
3413.48 1576
3414.03 1570
3414.58 1560
3415.13 1543
3415.68 1543
3416.23 1581
3416.78 1568
3417.34 1541
3417.89 1586
3418.44 1566
3418.99 1559
3419.54 1489
3420.09 1438
3420.65 1438
3421.20 1349
3421.75 1367
3422.30 1291
3422.85 1314
3423.40 1326
3423.96 1314
3424.51 1411
3425.06 1392
3425.61 1371
3426.17 1358
3426.72 1259
3427.27 1257
3427.82 1246
3428.37 1253
3428.93 1198
3429.48 1191
3430.03 1192
3430.58 1217
3431.14 1180
3431.69 1169
3432.24 1176
3432.79 1188
3433.35 1231
3433.90 1185
3434.45 1204
3435.01 1195
3435.56 1244
3436.11 1274
3436.66 1348
3437.22 1379
3437.77 1252
3438.32 1289
3438.88 1301
3439.43 1329
3439.98 1260
3440.54 1243
3441.09 1273
3441.64 1227
3442.20 1191
3442.75 1149
3443.30 1181
3443.86 1154
3444.41 1192
3444.96 1128
3445.52 1145
3446.07 1214
3446.63 1135
3447.18 1138
3447.73 1203
3448.29 1166
3448.84 1112
3449.40 1116
3449.95 1207
3450.50 1119
3451.06 1067
3451.61 1119
3452.17 1105
3452.72 1117
3453.27 1139
3453.83 1139
3454.38 1109
3454.94 1113
3455.49 1153
3456.05 1141
3456.60 1146
3457.16 1144
3457.71 1170
3458.27 1201
3458.82 1177
3459.38 1217
3459.93 1190
3460.49 1151
3461.04 1153
3461.60 1195
3462.15 1173
3462.71 1185
3463.26 1209
3463.82 1290
3464.37 1268
3464.93 1284
3465.48 1328
3466.04 1319
3466.59 1337
3467.15 1290
3467.70 1275
3468.26 1299
3468.81 1286
3469.37 1391
3469.93 1450
3470.48 1483
3471.04 1520
3471.59 1522
3472.15 1510
3472.70 1560
3473.26 1556
3473.82 1494
3474.37 1531
3474.93 1484
3475.48 1465
3476.04 1469
3476.60 1485
3477.15 1451
3477.71 1537
3478.27 1580
3478.82 1522
3479.38 1557
3479.93 1543
3480.49 1523
3481.05 1559
3481.60 1660
3482.16 1721
3482.72 1706
3483.27 1689
3483.83 1776
3484.39 1773
3484.95 1715
3485.50 1847
3486.06 1874
3486.62 1810
3487.17 1866
3487.73 1984
3488.29 2112
3488.84 2232
3489.40 2483
3489.96 3033
3490.52 3606
3491.07 4367
3491.63 4851
3492.19 5380
3492.75 5768
3493.30 5780
3493.86 5390
3494.42 5140
3494.98 4539
3495.53 3971
3496.09 3313
3496.65 2966
3497.21 2709
3497.77 2404
3498.32 2073
3498.88 2029
3499.44 2053
3500.00 1983
3500.56 2090
3501.11 2103
3501.67 2249
3502.23 2475
3502.79 2648
3503.35 2824
3503.91 3080
3504.46 3327
3505.02 3586
3505.58 3706
3506.14 3772
3506.70 3726
3507.26 3402
3507.81 3256
3508.37 3059
3508.93 2751
3509.49 2429
3510.05 2311
3510.61 2157
3511.17 2013
3511.73 1978
3512.29 1878
3512.85 1818
3513.40 1841
3513.96 1694
3514.52 1574
3515.08 1528
3515.64 1473
3516.20 1449
3516.76 1339
3517.32 1376
3517.88 1442
3518.44 1341
3519.00 1362
3519.56 1349
3520.12 1331
3520.68 1332
3521.24 1315
3521.80 1389
3522.36 1455
3522.92 1420
3523.48 1400
3524.04 1455
3524.60 1474
3525.16 1432
3525.72 1398
3526.28 1477
3526.84 1426
3527.40 1437
3527.96 1402
3528.52 1392
3529.08 1321
3529.64 1392
3530.20 1422
3530.76 1363
3531.32 1392
3531.88 1564
3532.44 1541
3533.00 1469
3533.56 1424
3534.12 1441
3534.68 1480
3535.25 1503
3535.81 1440
3536.37 1411
3536.93 1489
3537.49 1440
3538.05 1447
3538.61 1412
3539.17 1387
3539.73 1392
3540.30 1415
3540.86 1460
3541.42 1517
3541.98 1574
3542.54 1682
3543.10 1707
3543.66 1627
3544.23 1615
3544.79 1568
3545.35 1610
3545.91 1534
3546.47 1521
3547.03 1474
3547.60 1442
3548.16 1461
3548.72 1350
3549.28 1386
3549.84 1369
3550.41 1370
3550.97 1322
3551.53 1322
3552.09 1306
3552.65 1313
3553.22 1267
3553.78 1243
3554.34 1247
3554.90 1201
3555.47 1199
3556.03 1173
3556.59 1216
3557.15 1239
3557.72 1204
3558.28 1219
3558.84 1173
3559.41 1185
3559.97 1257
3560.53 1266
3561.09 1258
3561.66 1259
3562.22 1329
3562.78 1413
3563.35 1362
3563.91 1384
3564.47 1360
3565.04 1339
3565.60 1381
3566.16 1381
3566.73 1418
3567.29 1450
3567.85 1344
3568.42 1336
3568.98 1336
3569.54 1329
3570.11 1322
3570.67 1288
3571.23 1222
3571.80 1275
3572.36 1292
3572.93 1360
3573.49 1395
3574.05 1538
3574.62 1627
3575.18 1776
3575.75 2001
3576.31 2144
3576.87 2180
3577.44 2299
3578.00 2352
3578.57 2375
3579.13 2341
3579.70 2174
3580.26 2132
3580.82 1972
3581.39 1831
3581.95 1604
3582.52 1513
3583.08 1456
3583.65 1414
3584.21 1342
3584.78 1254
3585.34 1223
3585.91 1227
3586.47 1185
3587.04 1122
3587.60 1081
3588.17 1140
3588.73 1075
3589.30 1074
3589.86 1131
3590.43 1129
3590.99 1127
3591.56 1184
3592.12 1157
3592.69 1112
3593.25 1110
3593.82 1112
3594.39 1090
3594.95 1166
3595.52 1130
3596.08 1198
3596.65 1222
3597.21 1174
3597.78 1212
3598.35 1235
3598.91 1170
3599.48 1215
3600.04 1251
3600.61 1281
3601.18 1224
3601.74 1251
3602.31 1240
3602.87 1178
3603.44 1237
3604.01 1215
3604.57 1233
3605.14 1280
3605.71 1217
3606.27 1185
3606.84 1260
3607.41 1193
3607.97 1138
3608.54 1116
3609.11 1182
3609.67 1226
3610.24 1166
3610.81 1106
3611.37 1116
3611.94 1066
3612.51 1169
3613.07 1200
3613.64 1233
3614.21 1316
3614.78 1404
3615.34 1544
3615.91 1691
3616.48 2022
3617.04 2313
3617.61 2495
3618.18 2620
3618.75 2643
3619.31 2694
3619.88 2671
3620.45 2539
3621.02 2249
3621.58 2199
3622.15 2039
3622.72 1800
3623.29 1628
3623.86 1507
3624.42 1292
3624.99 1241
3625.56 1209
3626.13 1214
3626.70 1206
3627.26 1158
3627.83 1166
3628.40 1140
3628.97 1183
3629.54 1174
3630.11 1112
3630.67 1136
3631.24 1209
3631.81 1111
3632.38 1070
3632.95 1086
3633.52 1071
3634.08 1130
3634.65 1104
3635.22 1110
3635.79 1180
3636.36 1153
3636.93 1123
3637.50 1128
3638.07 1199
3638.64 1180
3639.20 1130
3639.77 1210
3640.34 1270
3640.91 1274
3641.48 1230
3642.05 1320
3642.62 1339
3643.19 1353
3643.76 1281
3644.33 1238
3644.90 1299
3645.47 1338
3646.04 1294
3646.61 1289
3647.18 1340
3647.75 1370
3648.32 1321
3648.89 1373
3649.46 1357
3650.03 1301
3650.60 1292
3651.17 1372
3651.74 1426
3652.31 1352
3652.88 1397
3653.45 1392
3654.02 1375
3654.59 1468
3655.16 1431
3655.73 1422
3656.30 1497
3656.87 1385
3657.44 1431
3658.01 1451
3658.58 1417
3659.15 1418
3659.72 1483
3660.29 1452
3660.86 1403
3661.43 1429
3662.00 1404
3662.58 1344
3663.15 1343
3663.72 1288
3664.29 1312
3664.86 1351
3665.43 1413
3666.00 1387
3666.57 1411
3667.14 1467
3667.72 1390
3668.29 1355
3668.86 1374
3669.43 1398
3670.00 1368
3670.57 1223
3671.14 1269
3671.72 1299
3672.29 1203
3672.86 1176
3673.43 1272
3674.00 1286
3674.57 1327
3675.15 1310
3675.72 1264
3676.29 1260
3676.86 1278
3677.43 1315
3678.01 1348
3678.58 1304
3679.15 1298
3679.72 1226
3680.30 1226
3680.87 1213
3681.44 1246
3682.01 1161
3682.58 1182
3683.16 1174
3683.73 1214
3684.30 1139
3684.88 1096
3685.45 1131
3686.02 1113
3686.59 1123
3687.17 1174
3687.74 1237
3688.31 1222
3688.88 1174
3689.46 1293
3690.03 1348
3690.60 1298
3691.18 1338
3691.75 1366
3692.32 1297
3692.90 1289
3693.47 1338
3694.04 1253
3694.62 1247
3695.19 1187
3695.76 1209
3696.34 1192
3696.91 1218
3697.48 1137
3698.06 1128
3698.63 1192
3699.21 1147
3699.78 1139
3700.35 1164
3700.93 1094
3701.50 1117
3702.08 1066
3702.65 1104
3703.22 1077
3703.80 1134
3704.37 1176
3704.95 1217
3705.52 1158
3706.09 1213
3706.67 1214
3707.24 1192
3707.82 1228
3708.39 1152
3708.97 1145
3709.54 1153
3710.12 1142
3710.69 1197
3711.26 1209
3711.84 1191
3712.41 1148
3712.99 1145
3713.56 1099
3714.14 1106
3714.71 1117
3715.29 1162
3715.86 1176
3716.44 1117
3717.01 1214
3717.59 1178
3718.16 1139
3718.74 1201
3719.32 1184
3719.89 1159
3720.47 1114
3721.04 1165
3721.62 1123
3722.19 1137
3722.77 1085
3723.34 1044
3723.92 1124
3724.49 1113
3725.07 1037
3725.65 1073
3726.22 1065
3726.80 1055
3727.37 1027
3727.95 1052
3728.53 1114
3729.10 1208
3729.68 1253
3730.25 1375
3730.83 1502
3731.41 1706
3731.98 1753
3732.56 1901
3733.14 2000
3733.71 2136
3734.29 2099
3734.87 2123
3735.44 2058
3736.02 1869
3736.60 1818
3737.17 1813
3737.75 1605
3738.33 1499
3738.90 1443
3739.48 1361
3740.06 1268
3740.63 1254
3741.21 1239
3741.79 1174
3742.36 1183
3742.94 1188
3743.52 1164
3744.10 1127
3744.67 1101
3745.25 1168
3745.83 1133
3746.40 1104
3746.98 1050
3747.56 1028
3748.14 1113
3748.71 1095
3749.29 1080
3749.87 1108
3750.45 1102
3751.03 1086
3751.60 1138
3752.18 1120
3752.76 1076
3753.34 1088
3753.92 1103
3754.49 1042
3755.07 1054
3755.65 1113
3756.23 1159
3756.81 1133
3757.38 1140
3757.96 1161
3758.54 1257
3759.12 1228
3759.70 1220
3760.28 1246
3760.85 1330
3761.43 1308
3762.01 1324
3762.59 1311
3763.17 1350
3763.75 1377
3764.33 1298
3764.91 1307
3765.48 1285
3766.06 1233
3766.64 1276
3767.22 1287
3767.80 1229
3768.38 1306
3768.96 1251
3769.54 1225
3770.12 1272
3770.70 1295
3771.28 1273
3771.85 1247
3772.43 1229
3773.01 1256
3773.59 1180
3774.17 1295
3774.75 1193
3775.33 1165
3775.91 1122
3776.49 1098
3777.07 1150
3777.65 1202
3778.23 1134
3778.81 1090
3779.39 1109
3779.97 1100
3780.55 1147
3781.13 1148
3781.71 1125
3782.29 1087
3782.87 1060
3783.45 1119
3784.03 996
3784.61 1074
3785.19 1115
3785.77 1078
3786.35 1095
3786.93 1174
3787.51 1146
3788.10 1133
3788.68 1170
3789.26 1150
3789.84 1186
3790.42 1214
3791.00 1194
3791.58 1214
3792.16 1154
3792.74 1130
3793.32 1220
3793.90 1180
3794.48 1281
3795.07 1227
3795.65 1188
3796.23 1136
3796.81 1166
3797.39 1164
3797.97 1231
3798.55 1246
3799.14 1292
3799.72 1190
3800.30 1239
3800.88 1272
3801.46 1300
3802.04 1326
3802.62 1363
3803.21 1377
3803.79 1354
3804.37 1338
3804.95 1425
3805.53 1393
3806.12 1409
3806.70 1499
3807.28 1625
3807.86 1666
3808.44 1753
3809.03 1728
3809.61 1865
3810.19 1839
3810.77 1769
3811.36 1728
3811.94 1650
3812.52 1596
3813.10 1557
3813.69 1543
3814.27 1567
3814.85 1585
3815.43 1611
3816.02 1565
3816.60 1526
3817.18 1565
3817.77 1493
3818.35 1436
3818.93 1446
3819.51 1316
3820.10 1293
3820.68 1304
3821.26 1290
3821.85 1430
3822.43 1396
3823.01 1385
3823.60 1427
3824.18 1415
3824.76 1351
3825.35 1380
3825.93 1321
3826.51 1293
3827.10 1243
3827.68 1248
3828.27 1325
3828.85 1265
3829.43 1238
3830.02 1303
3830.60 1243
3831.18 1320
3831.77 1336
3832.35 1257
3832.94 1299
3833.52 1323
3834.10 1289
3834.69 1267
3835.27 1331
3835.86 1344
3836.44 1366
3837.03 1313
3837.61 1374
3838.19 1295
3838.78 1275
3839.36 1230
3839.95 1278
3840.53 1298
3841.12 1287
3841.70 1309
3842.29 1342
3842.87 1316
3843.46 1326
3844.04 1396
3844.63 1376
3845.21 1430
3845.80 1504
3846.38 1585
3846.97 1545
3847.55 1499
3848.14 1532
3848.72 1517
3849.31 1448
3849.89 1409
3850.48 1368
3851.06 1385
3851.65 1304
3852.23 1364
3852.82 1306
3853.41 1328
3853.99 1360
3854.58 1329
3855.16 1371
3855.75 1351
3856.33 1360
3856.92 1490
3857.51 1635
3858.09 1817
3858.68 2064
3859.26 2473
3859.85 2922
3860.44 3336
3861.02 3680
3861.61 4091
3862.20 4195
3862.78 4054
3863.37 3981
3863.95 3693
3864.54 3332
3865.13 3146
3865.71 2845
3866.30 2550
3866.89 2191
3867.47 1962
3868.06 1779
3868.65 1651
3869.23 1489
3869.82 1477
3870.41 1458
3870.99 1468
3871.58 1370
3872.17 1439
3872.76 1452
3873.34 1439
3873.93 1428
3874.52 1387
3875.10 1465
3875.69 1422
3876.28 1347
3876.87 1360
3877.45 1337
3878.04 1279
3878.63 1226
3879.22 1227
3879.80 1260
3880.39 1276
3880.98 1198
3881.57 1210
3882.15 1237
3882.74 1224
3883.33 1131
3883.92 1191
3884.51 1219
3885.09 1249
3885.68 1280
3886.27 1219
3886.86 1284
3887.45 1294
3888.04 1341
3888.62 1427
3889.21 1399
3889.80 1499
3890.39 1518
3890.98 1538
3891.57 1591
3892.15 1544
3892.74 1498
3893.33 1430
3893.92 1455
3894.51 1416
3895.10 1379
3895.69 1312
3896.28 1417
3896.86 1419
3897.45 1471
3898.04 1423
3898.63 1405
3899.22 1460
3899.81 1451
3900.40 1451
3900.99 1455
3901.58 1415
3902.17 1500
3902.76 1373
3903.34 1347
3903.93 1345
3904.52 1254
3905.11 1156
3905.70 1230
3906.29 1210
3906.88 1124
3907.47 1166
3908.06 1163
3908.65 1168
3909.24 1187
3909.83 1237
3910.42 1156
3911.01 1138
3911.60 1131
3912.19 1063
3912.78 1110
3913.37 1109
3913.96 1122
3914.55 1113
3915.14 1108
3915.73 1137
3916.32 1110
3916.91 1062
3917.50 1038
3918.09 1088
3918.68 1065
3919.28 1073
3919.87 1120
3920.46 1098
3921.05 1066
3921.64 1066
3922.23 1064
3922.82 1053
3923.41 1056
3924.00 1004
3924.59 1033
3925.18 976
3925.77 955
3926.37 1031
3926.96 1047
3927.55 1012
3928.14 1045
3928.73 1013
3929.32 966
3929.91 1027
3930.51 1044
3931.10 995
3931.69 942
3932.28 958
3932.87 1024
3933.46 1034
3934.05 1014
3934.65 943
3935.24 1000
3935.83 1042
3936.42 1069
3937.01 1077
3937.61 1084
3938.20 1099
3938.79 1058
3939.38 1093
3939.97 1078
3940.57 1073
3941.16 1135
3941.75 1171
3942.34 1069
3942.94 1068
3943.53 1124
3944.12 1141
3944.71 1154
3945.31 1101
3945.90 1076
3946.49 1004
3947.08 1018
3947.68 1055
3948.27 1007
3948.86 1016
3949.45 977
3950.05 987
3950.64 977
3951.23 951
3951.83 986
3952.42 1053
3953.01 1058
3953.61 983
3954.20 979
3954.79 996
3955.39 1003
3955.98 1045
3956.57 981
3957.17 925
3957.76 1029
3958.35 1020
3958.95 1037
3959.54 1123
3960.13 1104
3960.73 1079
3961.32 1064
3961.92 1082
3962.51 1100
3963.10 1024
3963.70 1057
3964.29 1173
3964.88 1140
3965.48 1132
3966.07 1208
3966.67 1245
3967.26 1236
3967.86 1294
3968.45 1245
3969.04 1216
3969.64 1173
3970.23 1235
3970.83 1189
3971.42 1105
3972.02 1085
3972.61 1053
3973.21 1022
3973.80 1018
3974.40 1037
3974.99 1121
3975.58 1160
3976.18 1201
3976.77 1277
3977.37 1273
3977.96 1197
3978.56 1235
3979.15 1259
3979.75 1215
3980.35 1083
3980.94 1144
3981.54 1142
3982.13 1097
3982.73 1094
3983.32 1083
3983.92 1038
3984.51 1051
3985.11 1084
3985.70 1104
3986.30 1071
3986.90 1122
3987.49 1109
3988.09 1097
3988.68 1097
3989.28 1110
3989.87 1114
3990.47 1150
3991.07 1115
3991.66 1082
3992.26 1078
3992.85 1095
3993.45 1163
3994.05 1181
3994.64 1169
3995.24 1136
3995.84 1199
3996.43 1256
3997.03 1193
3997.62 1168
3998.22 1253
3998.82 1199
3999.41 1205
4000.01 1224
4000.61 1223
4001.20 1244
4001.80 1192
4002.40 1100
4003.00 1085
4003.59 1098
4004.19 1102
4004.79 1078
4005.38 1049
4005.98 1108
4006.58 1131
4007.17 1125
4007.77 1080
4008.37 1054
4008.97 1056
4009.56 1041
4010.16 1069
4010.76 1071
4011.36 1034
4011.95 1013
4012.55 1032
4013.15 1025
4013.75 1076
4014.34 1109
4014.94 1126
4015.54 1237
4016.14 1201
4016.74 1226
4017.33 1233
4017.93 1241
4018.53 1343
4019.13 1292
4019.73 1222
4020.32 1177
4020.92 1157
4021.52 1140
4022.12 1035
4022.72 1023
4023.32 1027
4023.91 1071
4024.51 1060
4025.11 1054
4025.71 1065
4026.31 1075
4026.91 1096
4027.51 1072
4028.10 1085
4028.70 1064
4029.30 1089
4029.90 1058
4030.50 1126
4031.10 1166
4031.70 1131
4032.30 1144
4032.90 1082
4033.49 1084
4034.09 1062
4034.69 1118
4035.29 1116
4035.89 1052
4036.49 1014
4037.09 1039
4037.69 1018
4038.29 989
4038.89 989
4039.49 978
4040.09 948
4040.69 970
4041.29 906
4041.89 859
4042.49 962
4043.09 940
4043.69 965
4044.29 1013
4044.89 974
4045.49 991
4046.09 967
4046.69 918
4047.29 962
4047.89 983
4048.49 954
4049.09 1021
4049.69 1032
4050.29 1004
4050.89 1002
4051.49 981
4052.09 1030
4052.69 1109
4053.29 1030
4053.89 964
4054.49 979
4055.09 992
4055.69 962
4056.30 960
4056.90 1002
4057.50 1012
4058.10 989
4058.70 923
4059.30 975
4059.90 956
4060.50 1017
4061.10 998
4061.71 986
4062.31 1026
4062.91 974
4063.51 1050
4064.11 1074
4064.71 1154
4065.31 1192
4065.92 1259
4066.52 1325
4067.12 1184
4067.72 1110
4068.32 1154
4068.92 1144
4069.53 1134
4070.13 1085
4070.73 1038
4071.33 981
4071.93 975
4072.54 984
4073.14 962
4073.74 952
4074.34 940
4074.94 1014
4075.55 1010
4076.15 988
4076.75 986
4077.35 908
4077.96 958
4078.56 951
4079.16 959
4079.76 911
4080.37 895
4080.97 924
4081.57 934
4082.17 880
4082.78 919
4083.38 892
4083.98 946
4084.59 893
4085.19 851
4085.79 869
4086.39 874
4087.00 891
4087.60 866
4088.20 875
4088.81 864
4089.41 884
4090.01 879
4090.62 918
4091.22 914
4091.82 897
4092.43 904
4093.03 892
4093.63 967
4094.24 949
4094.84 970
4095.45 979
4096.05 964
4096.65 1013
4097.26 970
4097.86 958
4098.47 971
4099.07 968
4099.67 948
4100.28 973
4100.88 932
4101.49 943
4102.09 942
4102.69 890
4103.30 919
4103.90 914
4104.51 953
4105.11 906
4105.72 934
4106.32 943
4106.93 944
4107.53 978
4108.13 954
4108.74 908
4109.34 885
4109.95 926
4110.55 941
4111.16 933
4111.76 954
4112.37 892
4112.97 879
4113.58 896
4114.18 907
4114.79 878
4115.39 876
4116.00 893
4116.60 900
4117.21 879
4117.82 914
4118.42 909
4119.03 952
4119.63 910
4120.24 910
4120.84 882
4121.45 927
4122.05 968
4122.66 950
4123.27 985
4123.87 943
4124.48 932
4125.08 920
4125.69 965
4126.30 932
4126.90 930
4127.51 918
4128.11 888
4128.72 886
4129.33 915
4129.93 892
4130.54 945
4131.15 930
4131.75 900
4132.36 979
4132.96 911
4133.57 1002
4134.18 1004
4134.78 1021
4135.39 1049
4136.00 1076
4136.60 1113
4137.21 1174
4137.82 1174
4138.43 1185
4139.03 1134
4139.64 1126
4140.25 1114
4140.85 1160
4141.46 1197
4142.07 1156
4142.68 1204
4143.28 1186
4143.89 1228
4144.50 1233
4145.10 1251
4145.71 1183
4146.32 1145
4146.93 1129
4147.53 1065
4148.14 1052
4148.75 1016
4149.36 987
4149.97 993
4150.57 1023
4151.18 1015
4151.79 939
4152.40 891
4153.00 943
4153.61 915
4154.22 877
4154.83 921
4155.44 963
4156.05 963
4156.65 895
4157.26 883
4157.87 882
4158.48 979
4159.09 975
4159.70 986
4160.30 969
4160.91 997
4161.52 1033
4162.13 1052
4162.74 1049
4163.35 1022
4163.96 936
4164.56 969
4165.17 952
4165.78 961
4166.39 983
4167.00 969
4167.61 1019
4168.22 1058
4168.83 1092
4169.44 1098
4170.05 1119
4170.66 1197
4171.26 1261
4171.87 1306
4172.48 1272
4173.09 1273
4173.70 1303
4174.31 1364
4174.92 1315
4175.53 1219
4176.14 1268
4176.75 1161
4177.36 1147
4177.97 1115
4178.58 1115
4179.19 1093
4179.80 1058
4180.41 1012
4181.02 988
4181.63 952
4182.24 974
4182.85 1025
4183.46 1033
4184.07 1032
4184.68 1026
4185.29 1039
4185.90 981
4186.51 961
4187.12 936
4187.73 969
4188.34 952
4188.95 935
4189.56 908
4190.18 991
4190.79 1029
4191.40 960
4192.01 1002
4192.62 996
4193.23 1008
4193.84 1047
4194.45 1091
4195.06 1041
4195.67 1078
4196.28 1047
4196.90 1016
4197.51 1014
4198.12 1038
4198.73 1039
4199.34 1013
4199.95 993
4200.56 954
4201.18 957
4201.79 1015
4202.40 1025
4203.01 993
4203.62 1006
4204.23 1011
4204.85 1059
4205.46 1039
4206.07 1008
4206.68 1020
4207.29 1065
4207.90 1054
4208.52 993
4209.13 1041
4209.74 1134
4210.35 1067
4210.97 1072
4211.58 1054
4212.19 1070
4212.80 1062
4213.41 1074
4214.03 1102
4214.64 1144
4215.25 1128
4215.86 1148
4216.48 1173
4217.09 1126
4217.70 1180
4218.32 1231
4218.93 1290
4219.54 1344
4220.15 1426
4220.77 1434
4221.38 1558
4221.99 1646
4222.61 1583
4223.22 1547
4223.83 1617
4224.44 1623
4225.06 1626
4225.67 1602
4226.28 1525
4226.90 1460
4227.51 1451
4228.13 1577
4228.74 1525
4229.35 1590
4229.97 1531
4230.58 1412
4231.19 1332
4231.81 1317
4232.42 1303
4233.03 1289
4233.65 1257
4234.26 1199
4234.88 1152
4235.49 1167
4236.10 1175
4236.72 1140
4237.33 1102
4237.95 1059
4238.56 1024
4239.17 1030
4239.79 1085
4240.40 1041
4241.02 1042
4241.63 1013
4242.25 1043
4242.86 1058
4243.48 1086
4244.09 1114
4244.71 1112
4245.32 1099
4245.93 1116
4246.55 1113
4247.16 1104
4247.78 1142
4248.39 1112
4249.01 1044
4249.62 1130
4250.24 1158
4250.85 1113
4251.47 1046
4252.08 1072
4252.70 1104
4253.32 1072
4253.93 1006
4254.55 1045
4255.16 1108
4255.78 1044
4256.39 1081
4257.01 1101
4257.62 1090
4258.24 1165
4258.85 1131
4259.47 1168
4260.09 1183
4260.70 1192
4261.32 1189
4261.93 1301
4262.55 1371
4263.17 1324
4263.78 1331
4264.40 1321
4265.01 1352
4265.63 1246
4266.25 1227
4266.86 1265
4267.48 1217
4268.10 1134
4268.71 1059
4269.33 1077
4269.94 1045
4270.56 1171
4271.18 1074
4271.79 1089
4272.41 1071
4273.03 1105
4273.64 1116
4274.26 1079
4274.88 1146
4275.49 1200
4276.11 1171
4276.73 1244
4277.35 1364
4277.96 1284
4278.58 1295
4279.20 1271
4279.81 1261
4280.43 1268
4281.05 1215
4281.67 1181
4282.28 1171
4282.90 1109
4283.52 1076
4284.14 1028
4284.75 1015
4285.37 1003
4285.99 1040
4286.61 966
4287.22 994
4287.84 964
4288.46 971
4289.08 946
4289.70 941
4290.31 1014
4290.93 1017
4291.55 953
4292.17 931
4292.79 1020
4293.40 985
4294.02 998
4294.64 983
4295.26 1023
4295.88 963
4296.50 962
4297.11 1020
4297.73 975
4298.35 976
4298.97 956
4299.59 982
4300.21 978
4300.83 987
4301.44 1002
4302.06 1009
4302.68 1028
4303.30 1081
4303.92 1028
4304.54 1001
4305.16 1005
4305.78 1025
4306.40 1094
4307.02 1097
4307.63 1023
4308.25 1042
4308.87 1010
4309.49 1047
4310.11 1071
4310.73 1116
4311.35 1066
4311.97 1028
4312.59 981
4313.21 1032
4313.83 1089
4314.45 1088
4315.07 1060
4315.69 1095
4316.31 1052
4316.93 1038
4317.55 1120
4318.17 1111
4318.79 1002
4319.41 1040
4320.03 1068
4320.65 1050
4321.27 1106
4321.89 1124
4322.51 1109
4323.13 1161
4323.75 1166
4324.37 1190
4324.99 1213
4325.61 1228
4326.23 1233
4326.85 1337
4327.47 1252
4328.09 1183
4328.71 1276
4329.33 1374
4329.96 1546
4330.58 1687
4331.20 1741
4331.82 1924
4332.44 2018
4333.06 2166
4333.68 2322
4334.30 2306
4334.92 2126
4335.54 2070
4336.17 2002
4336.79 1824
4337.41 1830
4338.03 1803
4338.65 1765
4339.27 1824
4339.89 1768
4340.52 1637
4341.14 1589
4341.76 1574
4342.38 1599
4343.00 1623
4343.62 1656
4344.25 1709
4344.87 1878
4345.49 2124
4346.11 2329
4346.73 2472
4347.36 2566
4347.98 2640
4348.60 2462
4349.22 2298
4349.84 2217
4350.47 2081
4351.09 2042
4351.71 1877
4352.33 1823
4352.96 1727
4353.58 1661
4354.20 1547
4354.82 1556
4355.45 1438
4356.07 1408
4356.69 1356
4357.31 1258
4357.94 1321
4358.56 1284
4359.18 1291
4359.81 1218
4360.43 1273
4361.05 1254
4361.68 1242
4362.30 1193
4362.92 1269
4363.55 1256
4364.17 1231
4364.79 1200
4365.42 1265
4366.04 1287
4366.66 1261
4367.29 1188
4367.91 1197
4368.53 1204
4369.16 1154
4369.78 1100
4370.40 1126
4371.03 1158
4371.65 1101
4372.27 1149
4372.90 1035
4373.52 1103
4374.15 1088
4374.77 1143
4375.39 1166
4376.02 1134
4376.64 1162
4377.27 1124
4377.89 1179
4378.52 1145
4379.14 1181
4379.76 1176
4380.39 1190
4381.01 1209
4381.64 1093
4382.26 1168
4382.89 1228
4383.51 1226
4384.14 1289
4384.76 1157
4385.39 1216
4386.01 1239
4386.64 1197
4387.26 1134
4387.89 1177
4388.51 1194
4389.14 1252
4389.76 1286
4390.39 1291
4391.01 1328
4391.64 1381
4392.26 1445
4392.89 1409
4393.51 1356
4394.14 1306
4394.76 1243
4395.39 1225
4396.01 1248
4396.64 1135
4397.26 1065
4397.89 1079
4398.52 1022
4399.14 1005
4399.77 1040
4400.39 1079
4401.02 1064
4401.65 1066
4402.27 1124
4402.90 1072
4403.52 1019
4404.15 1020
4404.78 1086
4405.40 1059
4406.03 1075
4406.65 1089
4407.28 1068
4407.91 1100
4408.53 1111
4409.16 1077
4409.79 1036
4410.41 1090
4411.04 1067
4411.67 1022
4412.29 1071
4412.92 1076
4413.55 1058
4414.17 1050
4414.80 1048
4415.43 1028
4416.05 989
4416.68 1047
4417.31 1063
4417.94 1038
4418.56 999
4419.19 1029
4419.82 1049
4420.44 1048
4421.07 1015
4421.70 990
4422.33 977
4422.95 973
4423.58 1028
4424.21 1022
4424.84 1033
4425.46 963
4426.09 942
4426.72 945
4427.35 972
4427.97 898
4428.60 903
4429.23 918
4429.86 951
4430.49 921
4431.11 915
4431.74 898
4432.37 939
4433.00 961
4433.63 961
4434.26 946
4434.88 925
4435.51 924
4436.14 998
4436.77 909
4437.40 944
4438.03 942
4438.65 931
4439.28 973
4439.91 914
4440.54 939
4441.17 951
4441.80 1005
4442.43 956
4443.06 992
4443.68 1005
4444.31 964
4444.94 1020
4445.57 1023
4446.20 1009
4446.83 1061
4447.46 1090
4448.09 1077
4448.72 1133
4449.35 1145
4449.98 1066
4450.61 1069
4451.24 1038
4451.86 1022
4452.49 975
4453.12 1004
4453.75 1013
4454.38 1016
4455.01 1111
4455.64 1164
4456.27 1142
4456.90 1119
4457.53 1155
4458.16 1057
4458.79 1091
4459.42 1080
4460.05 1051
4460.68 1004
4461.31 1012
4461.94 950
4462.57 954
4463.20 971
4463.83 920
4464.46 916
4465.09 893
4465.72 907
4466.36 892
4466.99 933
4467.62 965
4468.25 874
4468.88 933
4469.51 921
4470.14 938
4470.77 927
4471.40 865
4472.03 914
4472.66 940
4473.29 954
4473.93 926
4474.56 882
4475.19 965
4475.82 930
4476.45 960
4477.08 963
4477.71 901
4478.34 937
4478.98 888
4479.61 899
4480.24 947
4480.87 1004
4481.50 971
4482.13 936
4482.76 969
4483.40 1016
4484.03 977
4484.66 1013
4485.29 1000
4485.92 1034
4486.56 1069
4487.19 1020
4487.82 1040
4488.45 1025
4489.08 1063
4489.72 1007
4490.35 1023
4490.98 1070
4491.61 1053
4492.25 1014
4492.88 1007
4493.51 1003
4494.14 1011
4494.78 978
4495.41 1015
4496.04 1033
4496.67 1053
4497.31 1065
4497.94 1033
4498.57 1082
4499.20 1203
4499.84 1177
4500.47 1210
4501.10 1195
4501.74 1281
4502.37 1285
4503.00 1319
4503.64 1333
4504.27 1300
4504.90 1350
4505.53 1368
4506.17 1353
4506.80 1242
4507.43 1224
4508.07 1141
4508.70 1169
4509.34 1165
4509.97 1187
4510.60 1154
4511.24 1105
4511.87 1073
4512.50 1186
4513.14 1171
4513.77 1199
4514.41 1193
4515.04 1150
4515.67 1140
4516.31 1156
4516.94 1092
4517.58 1069
4518.21 1144
4518.84 1115
4519.48 1115
4520.11 1110
4520.75 1174
4521.38 1164
4522.02 1137
4522.65 1164
4523.28 1281
4523.92 1302
4524.55 1358
4525.19 1404
4525.82 1476
4526.46 1527
4527.09 1646
4527.73 1819
4528.36 2125
4529.00 2558
4529.63 3131
4530.27 3722
4530.90 4306
4531.54 4689
4532.17 4896
4532.81 4928
4533.44 4682
4534.08 4312
4534.71 3804
4535.35 3258
4535.99 2787
4536.62 2340
4537.26 2076
4537.89 1822
4538.53 1527
4539.16 1394
4539.80 1374
4540.43 1306
4541.07 1265
4541.71 1193
4542.34 1145
4542.98 1117
4543.61 1115
4544.25 1106
4544.89 1106
4545.52 1110
4546.16 1134
4546.79 1174
4547.43 1234
4548.07 1221
4548.70 1187
4549.34 1175
4549.98 1136
4550.61 1148
4551.25 1159
4551.89 1185
4552.52 1117
4553.16 1096
4553.80 1104
4554.43 1066
4555.07 1009
4555.71 1045
4556.34 1063
4556.98 1099
4557.62 1080
4558.25 1096
4558.89 1144
4559.53 1187
4560.16 1241
4560.80 1317
4561.44 1227
4562.08 1187
4562.71 1212
4563.35 1201
4563.99 1264
4564.63 1198
4565.26 1217
4565.90 1330
4566.54 1373
4567.18 1445
4567.81 1417
4568.45 1588
4569.09 1592
4569.73 1550
4570.36 1579
4571.00 1599
4571.64 1505
4572.28 1586
4572.92 1531
4573.55 1539
4574.19 1423
4574.83 1321
4575.47 1275
4576.11 1260
4576.75 1248
4577.38 1166
4578.02 1141
4578.66 1132
4579.30 1128
4579.94 1056
4580.58 1152
4581.21 1119
4581.85 1077
4582.49 1092
4583.13 1115
4583.77 1079
4584.41 1115
4585.05 1149
4585.69 1163
4586.32 1209
4586.96 1298
4587.60 1324
4588.24 1246
4588.88 1336
4589.52 1377
4590.16 1342
4590.80 1219
4591.44 1244
4592.08 1283
4592.72 1300
4593.36 1288
4594.00 1253
4594.63 1269
4595.27 1160
4595.91 1146
4596.55 1087
4597.19 1129
4597.83 1098
4598.47 1086
4599.11 1063
4599.75 1050
4600.39 1080
4601.03 1050
4601.67 1112
4602.31 1048
4602.95 1070
4603.59 1008
4604.23 1049
4604.87 1088
4605.51 1069
4606.15 1133
4606.79 1147
4607.43 1097
4608.08 1077
4608.72 1135
4609.36 1109
4610.00 1143
4610.64 1148
4611.28 1119
4611.92 1029
4612.56 1048
4613.20 1039
4613.84 1030
4614.48 1015
4615.12 988
4615.76 991
4616.41 1013
4617.05 984
4617.69 975
4618.33 913
4618.97 910
4619.61 987
4620.25 963
4620.89 877
4621.54 887
4622.18 879
4622.82 913
4623.46 898
4624.10 941
4624.74 893
4625.38 894
4626.03 925
4626.67 877
4627.31 836
4627.95 909
4628.59 934
4629.24 885
4629.88 901
4630.52 983
4631.16 943
4631.80 944
4632.45 1002
4633.09 1064
4633.73 1034
4634.37 1032
4635.02 1030
4635.66 1009
4636.30 994
4636.94 1003
4637.58 1006
4638.23 1074
4638.87 1080
4639.51 1047
4640.16 1096
4640.80 1109
4641.44 1010
4642.08 1060
4642.73 988
4643.37 1051
4644.01 1079
4644.66 1041
4645.30 1004
4645.94 970
4646.58 964
4647.23 973
4647.87 934
4648.51 895
4649.16 1005
4649.80 1015
4650.44 1025
4651.09 1002
4651.73 1045
4652.37 1026
4653.02 1035
4653.66 1096
4654.31 1022
4654.95 995
4655.59 1016
4656.24 955
4656.88 956
4657.52 981
4658.17 1009
4658.81 900
4659.46 881
4660.10 899
4660.75 913
4661.39 935
4662.03 897
4662.68 834
4663.32 857
4663.97 908
4664.61 872
4665.26 852
4665.90 838
4666.54 824
4667.19 854
4667.83 845
4668.48 868
4669.12 851
4669.77 864
4670.41 834
4671.06 785
4671.70 822
4672.35 811
4672.99 919
4673.64 919
4674.28 835
4674.93 872
4675.57 878
4676.22 901
4676.86 914
4677.51 899
4678.15 900
4678.80 921
4679.44 900
4680.09 904
4680.73 956
4681.38 900
4682.03 885
4682.67 957
4683.32 998
4683.96 1015
4684.61 957
4685.25 985
4685.90 973
4686.55 972
4687.19 982
4687.84 1018
4688.48 984
4689.13 993
4689.78 959
4690.42 945
4691.07 965
4691.72 1075
4692.36 1036
4693.01 1065
4693.65 962
4694.30 972
4694.95 978
4695.59 1039
4696.24 1047
4696.89 987
4697.53 1086
4698.18 1086
4698.83 1105
4699.47 1144
4700.12 1135
4700.77 1176
4701.41 1117
4702.06 1117
4702.71 1094
4703.36 1087
4704.00 1089
4704.65 1057
4705.30 1120
4705.94 1040
4706.59 939
4707.24 1011
4707.89 983
4708.53 946
4709.18 924
4709.83 955
4710.48 987
4711.12 960
4711.77 959
4712.42 956
4713.07 927
4713.71 918
4714.36 979
4715.01 996
4715.66 1023
4716.31 978
4716.95 949
4717.60 997
4718.25 967
4718.90 946
4719.55 903
4720.19 935
4720.84 984
4721.49 1015
4722.14 1000
4722.79 1019
4723.44 1051
4724.08 1027
4724.73 1018
4725.38 1014
4726.03 952
4726.68 988
4727.33 1006
4727.98 942
4728.63 949
4729.27 954
4729.92 893
4730.57 889
4731.22 906
4731.87 877
4732.52 888
4733.17 921
4733.82 906
4734.47 911
4735.12 911
4735.77 881
4736.41 911
4737.06 874
4737.71 941
4738.36 946
4739.01 919
4739.66 926
4740.31 988
4740.96 979
4741.61 958
4742.26 985
4742.91 961
4743.56 978
4744.21 974
4744.86 944
4745.51 917
4746.16 905
4746.81 885
4747.46 943
4748.11 952
4748.76 969
4749.41 944
4750.06 947
4750.71 976
4751.36 1012
4752.01 1027
4752.66 954
4753.31 1022
4753.96 993
4754.61 1029
4755.26 978
4755.92 1006
4756.57 1049
4757.22 982
4757.87 959
4758.52 1008
4759.17 1006
4759.82 1026
4760.47 1048
4761.12 1114
4761.77 1164
4762.42 1185
4763.08 1216
4763.73 1154
4764.38 1133
4765.03 1071
4765.68 1126
4766.33 1128
4766.98 1042
4767.64 988
4768.29 990
4768.94 983
4769.59 932
4770.24 943
4770.89 999
4771.54 983
4772.20 964
4772.85 980
4773.50 953
4774.15 958
4774.80 961
4775.46 994
4776.11 948
4776.76 959
4777.41 900
4778.06 902
4778.72 872
4779.37 882
4780.02 867
4780.67 936
4781.33 939
4781.98 952
4782.63 938
4783.28 957
4783.94 925
4784.59 924
4785.24 937
4785.89 944
4786.55 1027
4787.20 1010
4787.85 1011
4788.51 1031
4789.16 1092
4789.81 1194
4790.46 1091
4791.12 1081
4791.77 1094
4792.42 1039
4793.08 984
4793.73 1092
4794.38 1078
4795.04 1033
4795.69 1038
4796.34 1069
4797.00 1067
4797.65 1106
4798.30 1129
4798.96 1173
4799.61 1184
4800.27 1244
4800.92 1429
4801.57 1404
4802.23 1357
4802.88 1367
4803.53 1365
4804.19 1262
4804.84 1267
4805.50 1138
4806.15 1125
4806.81 1074
4807.46 1140
4808.11 1119
4808.77 1072
4809.42 1098
4810.08 1085
4810.73 1056
4811.39 1056
4812.04 1058
4812.69 1073
4813.35 1093
4814.00 1121
4814.66 1055
4815.31 1100
4815.97 1129
4816.62 1145
4817.28 1139
4817.93 1183
4818.59 1179
4819.24 1197
4819.90 1231
4820.55 1280
4821.21 1360
4821.86 1390
4822.52 1420
4823.17 1444
4823.83 1441
4824.48 1447
4825.14 1342
4825.79 1323
4826.45 1230
4827.11 1257
4827.76 1233
4828.42 1256
4829.07 1239
4829.73 1286
4830.38 1236
4831.04 1286
4831.70 1246
4832.35 1235
4833.01 1256
4833.66 1287
4834.32 1335
4834.98 1348
4835.63 1392
4836.29 1484
4836.94 1547
4837.60 1547
4838.26 1559
4838.91 1503
4839.57 1620
4840.23 1604
4840.88 1585
4841.54 1535
4842.20 1493
4842.85 1447
4843.51 1448
4844.17 1417
4844.82 1343
4845.48 1362
4846.14 1382
4846.79 1474
4847.45 1526
4848.11 1477
4848.76 1567
4849.42 1704
4850.08 1714
4850.73 1822
4851.39 1815
4852.05 1854
4852.71 1795
4853.36 1695
4854.02 1566
4854.68 1545
4855.34 1586
4855.99 1623
4856.65 1658
4857.31 1828
4857.97 1965
4858.62 1994
4859.28 2074
4859.94 2017
4860.60 1884
4861.25 1817
4861.91 1643
4862.57 1581
4863.23 1614
4863.89 1535
4864.54 1455
4865.20 1424
4865.86 1465
4866.52 1497
4867.18 1509
4867.84 1505
4868.49 1571
4869.15 1510
4869.81 1449
4870.47 1430
4871.13 1361
4871.79 1363
4872.44 1338
4873.10 1452
4873.76 1407
4874.42 1356
4875.08 1361
4875.74 1349
4876.40 1375
4877.06 1375
4877.72 1442
4878.37 1418
4879.03 1453
4879.69 1428
4880.35 1393
4881.01 1403
4881.67 1364
4882.33 1283
4882.99 1245
4883.65 1137
4884.31 1128
4884.97 1240
4885.63 1177
4886.29 1182
4886.95 1186
4887.61 1132
4888.26 1170
4888.92 1149
4889.58 1130
4890.24 1199
4890.90 1211
4891.56 1265
4892.22 1331
4892.88 1284
4893.54 1278
4894.20 1340
4894.86 1283
4895.52 1229
4896.18 1208
4896.84 1232
4897.51 1243
4898.17 1254
4898.83 1297
4899.49 1369
4900.15 1432
4900.81 1384
4901.47 1374
4902.13 1264
4902.79 1270
4903.45 1181
4904.11 1213
4904.77 1193
4905.43 1155
4906.09 1142
4906.75 1087
4907.41 1110
4908.08 1137
4908.74 1108
4909.40 1113
4910.06 1035
4910.72 1045
4911.38 1123
4912.04 1006
4912.70 979
4913.37 1040
4914.03 961
4914.69 1000
4915.35 934
4916.01 882
4916.67 950
4917.33 934
4918.00 938
4918.66 939
4919.32 1004
4919.98 987
4920.64 954
4921.31 907
4921.97 888
4922.63 895
4923.29 908
4923.95 917
4924.62 961
4925.28 953
4925.94 936
4926.60 913
4927.26 963
4927.93 994
4928.59 949
4929.25 896
4929.91 914
4930.58 917
4931.24 937
4931.90 861
4932.56 875
4933.23 881
4933.89 894
4934.55 859
4935.22 912
4935.88 877
4936.54 857
4937.20 892
4937.87 908
4938.53 904
4939.19 881
4939.86 890
4940.52 858
4941.18 853
4941.85 895
4942.51 880
4943.17 910
4943.84 908
4944.50 962
4945.16 893
4945.83 884
4946.49 968
4947.15 965
4947.82 925
4948.48 892
4949.15 919
4949.81 929
4950.47 850
4951.14 848
4951.80 823
4952.47 886
4953.13 874
4953.79 869
4954.46 918
4955.12 902
4955.79 880
4956.45 878
4957.11 898
4957.78 944
4958.44 1007
4959.11 1058
4959.77 1138
4960.44 1132
4961.10 1173
4961.77 1288
4962.43 1270
4963.10 1360
4963.76 1349
4964.42 1269
4965.09 1205
4965.75 1214
4966.42 1155
4967.08 1057
4967.75 1039
4968.41 973
4969.08 953
4969.74 917
4970.41 897
4971.08 895
4971.74 893
4972.41 894
4973.07 931
4973.74 912
4974.40 884
4975.07 904
4975.73 948
4976.40 966
4977.06 990
4977.73 972
4978.40 950
4979.06 887
4979.73 953
4980.39 964
4981.06 942
4981.73 911
4982.39 861
4983.06 849
4983.72 854
4984.39 953
4985.06 915
4985.72 900
4986.39 949
4987.05 925
4987.72 955
4988.39 938
4989.05 860
4989.72 862
4990.39 852
4991.05 843
4991.72 860
4992.39 865
4993.05 835
4993.72 904
4994.39 872
4995.05 804
4995.72 851
4996.39 803
4997.05 851
4997.72 799
4998.39 779
4999.06 817
4999.72 805
5000.39 797
5001.06 852
5001.73 807
5002.39 744
5003.06 790
5003.73 830
5004.39 817
5005.06 806
5005.73 810
5006.40 798
5007.07 869
5007.73 817
5008.40 844
5009.07 815
5009.74 825
5010.40 820
5011.07 857
5011.74 866
5012.41 869
5013.08 777
5013.74 804
5014.41 809
5015.08 849
5015.75 786
5016.42 745
5017.09 778
5017.75 807
5018.42 850
5019.09 821
5019.76 817
5020.43 862
5021.10 815
5021.76 853
5022.43 850
5023.10 874
5023.77 885
5024.44 892
5025.11 848
5025.78 863
5026.45 866
5027.12 803
5027.78 837
5028.45 822
5029.12 786
5029.79 811
5030.46 802
5031.13 764
5031.80 788
5032.47 804
5033.14 791
5033.81 792
5034.48 772
5035.15 807
5035.82 727
5036.49 712
5037.16 758
5037.83 752
5038.50 779
5039.16 819
5039.83 797
5040.50 785
5041.17 785
5041.84 804
5042.51 796
5043.18 777
5043.85 812
5044.52 775
5045.20 732
5045.87 829
5046.54 851
5047.21 841
5047.88 804
5048.55 832
5049.22 794
5049.89 734
5050.56 764
5051.23 816
5051.90 740
5052.57 759
5053.24 791
5053.91 788
5054.58 805
5055.25 753
5055.92 728
5056.60 750
5057.27 781
5057.94 696
5058.61 706
5059.28 766
5059.95 809
5060.62 801
5061.29 772
5061.96 767
5062.64 779
5063.31 816
5063.98 779
5064.65 788
5065.32 784
5065.99 798
5066.66 749
5067.34 771
5068.01 769
5068.68 784
5069.35 786
5070.02 765
5070.70 826
5071.37 829
5072.04 825
5072.71 842
5073.38 784
5074.06 758
5074.73 774
5075.40 847
5076.07 869
5076.74 823
5077.42 826
5078.09 853
5078.76 827
5079.43 817
5080.11 844
5080.78 882
5081.45 849
5082.12 816
5082.80 827
5083.47 799
5084.14 852
5084.82 869
5085.49 752
5086.16 820
5086.83 881
5087.51 849
5088.18 861
5088.85 884
5089.53 917
5090.20 975
5090.87 870
5091.55 937
5092.22 893
5092.89 973
5093.57 948
5094.24 907
5094.91 878
5095.59 879
5096.26 901
5096.93 841
5097.61 825
5098.28 806
5098.96 838
5099.63 858
5100.30 858
5100.98 861
5101.65 820
5102.32 837
5103.00 892
5103.67 916
5104.35 959
5105.02 931
5105.70 913
5106.37 873
5107.04 874
5107.72 830
5108.39 909
5109.07 857
5109.74 870
5110.42 835
5111.09 839
5111.77 856
5112.44 821
5113.11 850
5113.79 814
5114.46 877
5115.14 882
5115.81 891
5116.49 899
5117.16 935
5117.84 997
5118.51 1025
5119.19 1118
5119.86 1150
5120.54 1213
5121.21 1138
5121.89 1159
5122.57 1139
5123.24 1013
5123.92 1045
5124.59 1022
5125.27 935
5125.94 952
5126.62 908
5127.29 887
5127.97 814
5128.64 848
5129.32 867
5130.00 863
5130.67 873
5131.35 921
5132.02 919
5132.70 888
5133.38 902
5134.05 894
5134.73 903
5135.40 898
5136.08 820
5136.76 872
5137.43 854
5138.11 822
5138.79 902
5139.46 831
5140.14 802
5140.82 848
5141.49 838
5142.17 847
5142.85 817
5143.52 837
5144.20 848
5144.88 785
5145.55 803
5146.23 802
5146.91 800
5147.58 823
5148.26 800
5148.94 822
5149.61 820
5150.29 803
5150.97 786
5151.65 754
5152.32 772
5153.00 799
5153.68 795
5154.36 742
5155.03 756
5155.71 809
5156.39 804
5157.07 756
5157.74 803
5158.42 841
5159.10 848
5159.78 850
5160.45 769
5161.13 753
5161.81 815
5162.49 817
5163.17 792
5163.84 768
5164.52 793
5165.20 774
5165.88 774
5166.56 779
5167.24 772
5167.91 809
5168.59 832
5169.27 773
5169.95 756
5170.63 735
5171.31 750
5171.98 770
5172.66 749
5173.34 775
5174.02 740
5174.70 737
5175.38 770
5176.06 754
5176.74 732
5177.41 767
5178.09 775
5178.77 790
5179.45 785
5180.13 804
5180.81 809
5181.49 799
5182.17 818
5182.85 746
5183.53 794
5184.21 801
5184.89 798
5185.57 763
5186.24 746
5186.92 737
5187.60 733
5188.28 725
5188.96 701
5189.64 717
5190.32 715
5191.00 743
5191.68 710
5192.36 812
5193.04 721
5193.72 740
5194.40 714
5195.08 701
5195.76 724
5196.44 694
5197.12 693
5197.80 768
5198.48 705
5199.16 728
5199.84 759
5200.52 762
5201.21 776
5201.89 802
5202.57 746
5203.25 715
5203.93 774
5204.61 726
5205.29 768
5205.97 793
5206.65 799
5207.33 775
5208.01 760
5208.69 809
5209.37 812
5210.06 799
5210.74 782
5211.42 783
5212.10 845
5212.78 846
5213.46 877
5214.14 884
5214.82 870
5215.51 840
5216.19 850
5216.87 870
5217.55 871
5218.23 854
5218.91 813
5219.60 821
5220.28 840
5220.96 868
5221.64 947
5222.32 948
5223.00 933
5223.69 943
5224.37 886
5225.05 893
5225.73 847
5226.41 858
5227.10 852
5227.78 816
5228.46 822
5229.14 831
5229.83 790
5230.51 772
5231.19 859
5231.87 828
5232.56 793
5233.24 806
5233.92 832
5234.60 859
5235.29 835
5235.97 845
5236.65 805
5237.34 793
5238.02 807
5238.70 843
5239.38 873
5240.07 893
5240.75 827
5241.43 840
5242.12 847
5242.80 818
5243.48 839
5244.17 819
5244.85 871
5245.53 855
5246.22 865
5246.90 810
5247.58 816
5248.27 813
5248.95 800
5249.63 803
5250.32 797
5251.00 793
5251.69 818
5252.37 864
5253.05 876
5253.74 855
5254.42 855
5255.11 865
5255.79 835
5256.47 820
5257.16 836
5257.84 821
5258.53 816
5259.21 848
5259.89 801
5260.58 825
5261.26 874
5261.95 905
5262.63 934
5263.32 938
5264.00 914
5264.69 905
5265.37 892
5266.06 890
5266.74 888
5267.43 892
5268.11 902
5268.79 891
5269.48 878
5270.16 856
5270.85 839
5271.53 866
5272.22 881
5272.91 809
5273.59 841
5274.28 825
5274.96 808
5275.65 819
5276.33 833
5277.02 804
5277.70 832
5278.39 832
5279.07 845
5279.76 878
5280.45 888
5281.13 893
5281.82 913
5282.50 907
5283.19 879
5283.87 831
5284.56 828
5285.25 826
5285.93 829
5286.62 816
5287.30 800
5287.99 829
5288.68 851
5289.36 869
5290.05 888
5290.74 860
5291.42 851
5292.11 887
5292.79 912
5293.48 865
5294.17 866
5294.85 866
5295.54 871
5296.23 877
5296.91 963
5297.60 901
5298.29 917
5298.98 973
5299.66 1009
5300.35 956
5301.04 985
5301.72 1066
5302.41 1078
5303.10 1068
5303.78 1103
5304.47 1124
5305.16 1145
5305.85 1187
5306.53 1163
5307.22 1162
5307.91 1115
5308.60 1125
5309.28 1146
5309.97 1136
5310.66 1145
5311.35 1222
5312.03 1296
5312.72 1386
5313.41 1442
5314.10 1490
5314.79 1459
5315.47 1401
5316.16 1432
5316.85 1430
5317.54 1368
5318.23 1353
5318.91 1254
5319.60 1260
5320.29 1212
5320.98 1155
5321.67 1173
5322.36 1104
5323.04 1069
5323.73 1069
5324.42 1018
5325.11 968
5325.80 957
5326.49 971
5327.18 930
5327.86 944
5328.55 934
5329.24 925
5329.93 927
5330.62 945
5331.31 913
5332.00 945
5332.69 922
5333.38 985
5334.06 972
5334.75 980
5335.44 905
5336.13 937
5336.82 943
5337.51 933
5338.20 903
5338.89 904
5339.58 932
5340.27 979
5340.96 958
5341.65 916
5342.34 979
5343.03 945
5343.72 918
5344.41 972
5345.10 1018
5345.79 1126
5346.48 1152
5347.17 1183
5347.86 1290
5348.55 1438
5349.24 1713
5349.93 1776
5350.62 1799
5351.31 1922
5352.00 1969
5352.69 1963
5353.38 1773
5354.07 1664
5354.76 1515
5355.45 1441
5356.14 1236
5356.83 1177
5357.52 1105
5358.21 1021
5358.90 1014
5359.59 1007
5360.29 968
5360.98 907
5361.67 929
5362.36 907
5363.05 898
5363.74 909
5364.43 925
5365.12 894
5365.81 866
5366.50 859
5367.20 800
5367.89 842
5368.58 868
5369.27 849
5369.96 834
5370.65 845
5371.34 847
5372.04 857
5372.73 853
5373.42 848
5374.11 885
5374.80 859
5375.49 848
5376.19 886
5376.88 928
5377.57 925
5378.26 921
5378.95 848
5379.65 831
5380.34 842
5381.03 839
5381.72 864
5382.42 874
5383.11 896
5383.80 885
5384.49 877
5385.19 843
5385.88 868
5386.57 892
5387.26 952
5387.96 987
5388.65 1027
5389.34 1042
5390.03 1015
5390.73 1013
5391.42 967
5392.11 965
5392.80 956
5393.50 932
5394.19 943
5394.88 954
5395.58 909
5396.27 926
5396.96 929
5397.66 925
5398.35 900
5399.04 876
5399.74 920
5400.43 926
5401.12 829
5401.82 774
5402.51 838
5403.20 863
5403.90 881
5404.59 903
5405.29 870
5405.98 911
5406.67 837
5407.37 819
5408.06 851
5408.75 885
5409.45 860
5410.14 874
5410.84 882
5411.53 879
5412.23 920
5412.92 844
5413.61 838
5414.31 877
5415.00 866
5415.70 838
5416.39 863
5417.09 871
5417.78 915
5418.47 875
5419.17 868
5419.86 935
5420.56 911
5421.25 911
5421.95 860
5422.64 924
5423.34 937
5424.03 950
5424.73 911
5425.42 902
5426.12 893
5426.81 885
5427.51 895
5428.20 889
5428.90 956
5429.59 929
5430.29 886
5430.99 872
5431.68 870
5432.38 933
5433.07 959
5433.77 956
5434.46 904
5435.16 895
5435.85 885
5436.55 925
5437.25 960
5437.94 1016
5438.64 929
5439.33 954
5440.03 959
5440.73 936
5441.42 946
5442.12 974
5442.81 975
5443.51 957
5444.21 997
5444.90 1026
5445.60 1087
5446.29 1130
5446.99 1207
5447.69 1203
5448.38 1261
5449.08 1299
5449.78 1237
5450.47 1275
5451.17 1241
5451.87 1181
5452.56 1079
5453.26 1028
5453.96 1050
5454.65 1017
5455.35 1023
5456.05 1089
5456.75 1054
5457.44 1085
5458.14 1036
5458.84 1079
5459.53 1109
5460.23 1068
5460.93 1087
5461.63 1048
5462.32 1088
5463.02 1104
5463.72 1158
5464.42 1131
5465.11 1099
5465.81 1096
5466.51 1064
5467.21 1141
5467.90 1093
5468.60 1064
5469.30 1084
5470.00 1092
5470.70 1186
5471.39 1135
5472.09 1172
5472.79 1182
5473.49 1187
5474.19 1257
5474.88 1267
5475.58 1263
5476.28 1249
5476.98 1282
5477.68 1384
5478.38 1506
5479.07 1665
5479.77 1816
5480.47 1973
5481.17 2059
5481.87 2145
5482.57 2076
5483.27 1980
5483.96 1809
5484.66 1709
5485.36 1602
5486.06 1529
5486.76 1447
5487.46 1446
5488.16 1431
5488.86 1446
5489.56 1476
5490.26 1389
5490.96 1296
5491.65 1385
5492.35 1489
5493.05 1497
5493.75 1556
5494.45 1597
5495.15 1517
5495.85 1548
5496.55 1575
5497.25 1550
5497.95 1742
5498.65 1817
5499.35 2115
5500.05 2456
5500.75 2805
5501.45 3055
5502.15 3136
5502.85 3119
5503.55 2877
5504.25 2613
5504.95 2201
5505.65 1941
5506.35 1763
5507.05 1529
5507.75 1428
5508.45 1302
5509.15 1303
5509.85 1327
5510.55 1270
5511.25 1239
5511.95 1294
5512.65 1266
5513.35 1203
5514.05 1192
5514.76 1279
5515.46 1303
5516.16 1286
5516.86 1273
5517.56 1274
5518.26 1247
5518.96 1241
5519.66 1279
5520.36 1246
5521.06 1196
5521.77 1228
5522.47 1224
5523.17 1144
5523.87 1109
5524.57 1125
5525.27 1071
5525.97 1090
5526.67 1069
5527.38 1030
5528.08 1033
5528.78 1016
5529.48 1082
5530.18 1048
5530.88 991
5531.59 991
5532.29 998
5532.99 1029
5533.69 984
5534.39 1028
5535.10 1011
5535.80 997
5536.50 1002
5537.20 1026
5537.90 1002
5538.61 1043
5539.31 1028
5540.01 1009
5540.71 954
5541.42 987
5542.12 1008
5542.82 959
5543.52 901
5544.23 937
5544.93 993
5545.63 954
5546.33 896
5547.04 967
5547.74 923
5548.44 960
5549.15 982
5549.85 991
5550.55 971
5551.26 952
5551.96 951
5552.66 973
5553.36 983
5554.07 952
5554.77 897
5555.47 945
5556.18 987
5556.88 949
5557.58 881
5558.29 934
5558.99 951
5559.70 976
5560.40 928
5561.10 983
5561.81 1001
5562.51 1066
5563.21 1088
5563.92 1135
5564.62 1126
5565.33 1087
5566.03 1087
5566.73 1044
5567.44 1057
5568.14 1048
5568.85 979
5569.55 950
5570.25 966
5570.96 941
5571.66 934
5572.37 925
5573.07 910
5573.78 910
5574.48 993
5575.19 978
5575.89 951
5576.59 949
5577.30 995
5578.00 998
5578.71 987
5579.41 1003
5580.12 955
5580.82 939
5581.53 920
5582.23 870
5582.94 863
5583.64 897
5584.35 849
5585.05 883
5585.76 893
5586.46 894
5587.17 897
5587.88 919
5588.58 899
5589.29 892
5589.99 865
5590.70 869
5591.40 877
5592.11 841
5592.81 855
5593.52 827
5594.23 824
5594.93 866
5595.64 910
5596.34 875
5597.05 880
5597.76 854
5598.46 873
5599.17 855
5599.87 885
5600.58 863
5601.29 907
5601.99 901
5602.70 870
5603.41 853
5604.11 844
5604.82 898
5605.52 887
5606.23 884
5606.94 884
5607.64 888
5608.35 854
5609.06 804
5609.76 809
5610.47 789
5611.18 813
5611.88 823
5612.59 887
5613.30 822
5614.01 839
5614.71 866
5615.42 822
5616.13 858
5616.83 880
5617.54 880
5618.25 921
5618.96 983
5619.66 940
5620.37 878
5621.08 879
5621.79 915
5622.49 887
5623.20 919
5623.91 916
5624.62 851
5625.32 892
5626.03 866
5626.74 932
5627.45 918
5628.16 933
5628.86 950
5629.57 906
5630.28 927
5630.99 992
5631.70 968
5632.40 962
5633.11 1014
5633.82 983
5634.53 1017
5635.24 970
5635.95 961
5636.65 996
5637.36 995
5638.07 1047
5638.78 1046
5639.49 1087
5640.20 1156
5640.91 1120
5641.61 1153
5642.32 1125
5643.03 1118
5643.74 1089
5644.45 1093
5645.16 1032
5645.87 993
5646.58 963
5647.29 975
5648.00 1027
5648.70 995
5649.41 890
5650.12 912
5650.83 912
5651.54 951
5652.25 983
5652.96 1024
5653.67 1057
5654.38 1070
5655.09 1035
5655.80 1019
5656.51 1037
5657.22 1076
5657.93 1071
5658.64 1068
5659.35 1105
5660.06 1121
5660.77 1151
5661.48 1143
5662.19 1152
5662.90 1101
5663.61 1113
5664.32 1083
5665.03 1052
5665.74 1015
5666.45 1015
5667.16 966
5667.87 945
5668.58 941
5669.29 969
5670.00 993
5670.71 1043
5671.42 1074
5672.13 1107
5672.84 1075
5673.56 1134
5674.27 1070
5674.98 989
5675.69 936
5676.40 952
5677.11 911
5677.82 939
5678.53 993
5679.24 999
5679.95 997
5680.67 975
5681.38 1002
5682.09 1004
5682.80 977
5683.51 991
5684.22 977
5684.93 949
5685.65 948
5686.36 927
5687.07 925
5687.78 924
5688.49 942
5689.20 940
5689.92 956
5690.63 930
5691.34 918
5692.05 896
5692.76 892
5693.47 903
5694.19 966
5694.90 923
5695.61 915
5696.32 875
5697.04 905
5697.75 869
5698.46 835
5699.17 870
5699.89 867
5700.60 893
5701.31 907
5702.02 887
5702.74 886
5703.45 894
5704.16 943
5704.87 956
5705.59 931
5706.30 911
5707.01 936
5707.72 947
5708.44 947
5709.15 917
5709.86 916
5710.58 878
5711.29 873
5712.00 870
5712.72 848
5713.43 838
5714.14 881
5714.86 876
5715.57 889
5716.28 894
5717.00 861
5717.71 883
5718.42 874
5719.14 905
5719.85 900
5720.56 891
5721.28 917
5721.99 905
5722.71 934
5723.42 862
5724.13 924
5724.85 997
5725.56 1065
5726.28 1051
5726.99 1011
5727.70 1026
5728.42 1068
5729.13 1114
5729.85 1055
5730.56 1006
5731.28 1016
5731.99 1018
5732.70 1036
5733.42 981
5734.13 968
5734.85 1008
5735.56 995
5736.28 969
5736.99 981
5737.71 947
5738.42 944
5739.14 996
5739.85 991
5740.57 950
5741.28 980
5742.00 985
5742.71 988
5743.43 978
5744.14 1003
5744.86 1022
5745.57 1013
5746.29 998
5747.00 1002
5747.72 1021
5748.43 1054
5749.15 1071
5749.87 1115
5750.58 1109
5751.30 1068
5752.01 1160
5752.73 1161
5753.44 1245
5754.16 1308
5754.88 1320
5755.59 1321
5756.31 1382
5757.02 1417
5757.74 1447
5758.46 1423
5759.17 1441
5759.89 1396
5760.60 1365
5761.32 1323
5762.04 1385
5762.75 1400
5763.47 1359
5764.19 1379
5764.90 1392
5765.62 1412
5766.34 1428
5767.05 1474
5767.77 1588
5768.49 1735
5769.20 2003
5769.92 2228
5770.64 2526
5771.35 2800
5772.07 2910
5772.79 2703
5773.50 2476
5774.22 2152
5774.94 1889
5775.65 1761
5776.37 1581
5777.09 1557
5777.81 1501
5778.52 1478
5779.24 1446
5779.96 1472
5780.68 1498
5781.39 1515
5782.11 1555
5782.83 1501
5783.55 1481
5784.26 1493
5784.98 1522
5785.70 1487
5786.42 1502
5787.14 1502
5787.85 1456
5788.57 1376
5789.29 1395
5790.01 1386
5790.73 1370
5791.44 1335
5792.16 1322
5792.88 1385
5793.60 1310
5794.32 1375
5795.03 1373
5795.75 1291
5796.47 1279
5797.19 1268
5797.91 1335
5798.63 1428
5799.35 1452
5800.06 1494
5800.78 1675
5801.50 1683
5802.22 1784
5802.94 1838
5803.66 1648
5804.38 1487
5805.10 1399
5805.82 1328
5806.53 1262
5807.25 1239
5807.97 1199
5808.69 1224
5809.41 1250
5810.13 1199
5810.85 1264
5811.57 1243
5812.29 1138
5813.01 1165
5813.73 1222
5814.45 1163
5815.17 1178
5815.89 1138
5816.61 1111
5817.33 1139
5818.05 1095
5818.77 1117
5819.49 1112
5820.20 1135
5820.92 1116
5821.64 1080
5822.36 1105
5823.09 1089
5823.81 1105
5824.53 1088
5825.25 1021
5825.97 1075
5826.69 1037
5827.41 1048
5828.13 1009
5828.85 1023
5829.57 1022
5830.29 1008
5831.01 1045
5831.73 1033
5832.45 1034
5833.17 1048
5833.89 967
5834.61 1003
5835.33 999
5836.05 976
5836.78 983
5837.50 946
5838.22 959
5838.94 958
5839.66 1001
5840.38 1010
5841.10 923
5841.82 1005
5842.54 1035
5843.27 953
5843.99 951
5844.71 985
5845.43 1017
5846.15 970
5846.87 975
5847.59 910
5848.32 931
5849.04 942
5849.76 969
5850.48 966
5851.20 943
5851.93 969
5852.65 967
5853.37 970
5854.09 945
5854.81 979
5855.54 984
5856.26 1018
5856.98 1018
5857.70 987
5858.42 988
5859.15 912
5859.87 928
5860.59 924
5861.31 931
5862.04 921
5862.76 929
5863.48 950
5864.20 929
5864.93 967
5865.65 882
5866.37 888
5867.10 926
5867.82 960
5868.54 924
5869.26 965
5869.99 963
5870.71 970
5871.43 973
5872.16 959
5872.88 955
5873.60 901
5874.33 891
5875.05 949
5875.77 965
5876.50 968
5877.22 942
5877.94 947
5878.67 952
5879.39 954
5880.11 967
5880.84 944
5881.56 984
5882.28 966
5883.01 972
5883.73 1012
5884.46 1020
5885.18 1009
5885.90 1022
5886.63 1059
5887.35 1044
5888.08 1003
5888.80 1039
5889.52 1017
5890.25 1009
5890.97 970
5891.70 1028
5892.42 1016
5893.15 1054
5893.87 1054
5894.59 992
5895.32 1038
5896.04 1042
5896.77 1014
5897.49 1003
5898.22 1018
5898.94 1050
5899.67 1044
5900.39 1042
5901.12 1066
5901.84 1009
5902.57 1010
5903.29 1084
5904.02 1070
5904.74 1114
5905.47 1083
5906.19 1142
5906.92 1169
5907.64 1103
5908.37 1077
5909.09 1135
5909.82 1169
5910.55 1151
5911.27 1119
5912.00 1128
5912.72 1129
5913.45 1075
5914.17 1160
5914.90 1175
5915.63 1118
5916.35 1136
5917.08 1208
5917.80 1230
5918.53 1133
5919.25 1135
5919.98 1192
5920.71 1203
5921.43 1210
5922.16 1249
5922.89 1257
5923.61 1316
5924.34 1340
5925.06 1296
5925.79 1315
5926.52 1372
5927.24 1340
5927.97 1356
5928.70 1384
5929.42 1356
5930.15 1358
5930.88 1336
5931.60 1390
5932.33 1419
5933.06 1487
5933.78 1515
5934.51 1599
5935.24 1526
5935.97 1507
5936.69 1561
5937.42 1631
5938.15 1658
5938.87 1616
5939.60 1637
5940.33 1689
5941.06 1774
5941.78 1772
5942.51 1788
5943.24 1883
5943.97 1877
5944.69 1947
5945.42 1950
5946.15 1946
5946.88 1991
5947.60 1994
5948.33 2048
5949.06 2086
5949.79 2185
5950.52 2197
5951.24 2263
5951.97 2458
5952.70 2624
5953.43 2742
5954.16 2974
5954.88 2928
5955.61 2834
5956.34 2860
5957.07 2772
5957.80 2711
5958.53 2633
5959.25 2595
5959.98 2533
5960.71 2508
5961.44 2534
5962.17 2510
5962.90 2476
5963.63 2600
5964.36 2702
5965.08 2919
5965.81 3152
5966.54 3435
5967.27 3638
5968.00 3591
5968.73 3628
5969.46 3629
5970.19 3517
5970.92 3468
5971.65 3326
5972.37 3190
5973.10 3181
5973.83 3095
5974.56 3001
5975.29 3064
5976.02 3085
5976.75 3069
5977.48 3041
5978.21 3116
5978.94 3127
5979.67 3230
5980.40 3254
5981.13 3373
5981.86 3514
5982.59 3447
5983.32 3573
5984.05 3634
5984.78 3691
5985.51 3674
5986.24 3617
5986.97 3673
5987.70 3586
5988.43 3629
5989.16 3628
5989.89 3628
5990.62 3671
5991.35 3654
5992.08 3719
5992.81 3777
5993.54 3771
5994.27 3847
5995.00 3987
5995.74 4040
5996.47 4070
5997.20 4081
5997.93 4091
5998.66 4108
5999.39 4053
6000.12 4074
6000.85 3955
6001.58 3862
6002.31 3886
6003.04 3816
6003.78 3768
6004.51 3677
6005.24 3635
6005.97 3597
6006.70 3586
6007.43 3815
6008.16 3941
6008.90 4274
6009.63 4775
6010.36 5466
6011.09 6581
6011.82 7768
6012.55 9057
6013.29 10275
6014.02 11341
6014.75 11952
6015.48 12095
6016.21 11389
6016.95 10686
6017.68 9892
6018.41 8690
6019.14 7420
6019.87 6376
6020.61 5405
6021.34 4737
6022.07 4137
6022.80 3775
6023.54 3475
6024.27 3271
6025.00 3101
6025.73 3005
6026.47 3014
6027.20 2927
6027.93 2853
6028.66 2842
6029.40 2800
6030.13 2865
6030.86 2898
6031.59 2823
6032.33 2652
6033.06 2659
6033.79 2577
6034.53 2440
6035.26 2278
6035.99 2346
6036.73 2363
6037.46 2298
6038.19 2319
6038.93 2359
6039.66 2362
6040.39 2443
6041.13 2421
6041.86 2481
6042.59 2515
6043.33 2537
6044.06 2527
6044.79 2550
6045.53 2588
6046.26 2610
6047.00 2568
6047.73 2624
6048.46 2686
6049.20 2761
6049.93 2759
6050.67 2966
6051.40 3061
6052.13 3229
6052.87 3186
6053.60 3404
6054.34 3462
6055.07 3422
6055.81 3325
6056.54 3116
6057.27 3071
6058.01 3002
6058.74 2793
6059.48 2777
6060.21 2753
6060.95 2661
6061.68 2524
6062.42 2571
6063.15 2556
6063.89 2525
6064.62 2532
6065.36 2551
6066.09 2485
6066.83 2478
6067.56 2500
6068.30 2410
6069.03 2327
6069.77 2269
6070.50 2250
6071.24 2199
6071.97 2221
6072.71 2183
6073.44 2122
6074.18 2168
6074.91 2103
6075.65 2148
6076.39 2163
6077.12 2138
6077.86 2137
6078.59 2137
6079.33 2127
6080.06 2055
6080.80 2026
6081.54 1971
6082.27 1919
6083.01 1897
6083.74 1882
6084.48 1862
6085.22 1796
6085.95 1876
6086.69 1873
6087.42 1854
6088.16 1880
6088.90 1896
6089.63 1849
6090.37 1884
6091.11 1955
6091.84 1883
6092.58 2010
6093.32 1974
6094.05 1875
6094.79 1866
6095.53 1830
6096.26 1773
6097.00 1707
6097.74 1746
6098.47 1790
6099.21 1683
6099.95 1676
6100.69 1680
6101.42 1691
6102.16 1702
6102.90 1727
6103.63 1648
6104.37 1710
6105.11 1602
6105.85 1630
6106.58 1643
6107.32 1624
6108.06 1639
6108.80 1643
6109.53 1623
6110.27 1664
6111.01 1627
6111.75 1681
6112.49 1734
6113.22 1763
6113.96 1726
6114.70 1779
6115.44 1882
6116.17 1823
6116.91 1854
6117.65 1861
6118.39 1838
6119.13 1811
6119.87 1837
6120.60 1794
6121.34 1755
6122.08 1736
6122.82 1844
6123.56 1850
6124.30 1827
6125.03 1888
6125.77 1863
6126.51 1888
6127.25 1937
6127.99 1913
6128.73 1890
6129.47 1907
6130.21 1860
6130.94 1806
6131.68 1890
6132.42 1798
6133.16 1821
6133.90 1824
6134.64 1786
6135.38 1845
6136.12 1909
6136.86 1868
6137.60 1927
6138.34 1964
6139.08 2015
6139.81 2000
6140.55 1907
6141.29 1945
6142.03 1983
6142.77 2038
6143.51 2070
6144.25 2089
6144.99 2036
6145.73 2013
6146.47 2030
6147.21 2009
6147.95 2032
6148.69 2026
6149.43 2095
6150.17 2155
6150.91 2203
6151.65 2126
6152.39 2213
6153.13 2166
6153.87 2207
6154.61 2302
6155.35 2248
6156.09 2249
6156.83 2281
6157.58 2320
6158.32 2413
6159.06 2338
6159.80 2341
6160.54 2377
6161.28 2452
6162.02 2593
6162.76 2679
6163.50 2832
6164.24 2933
6164.98 3195
6165.72 3313
6166.46 3562
6167.21 3637
6167.95 3769
6168.69 3811
6169.43 3736
6170.17 3601
6170.91 3512
6171.65 3419
6172.39 3356
6173.14 3237
6173.88 3058
6174.62 3118
6175.36 3146
6176.10 3047
6176.84 3069
6177.59 3050
6178.33 3027
6179.07 3082
6179.81 3163
6180.55 3145
6181.30 3195
6182.04 3246
6182.78 3327
6183.52 3221
6184.26 3223
6185.01 3237
6185.75 3364
6186.49 3403
6187.23 3419
6187.97 3442
6188.72 3572
6189.46 3624
6190.20 3752
6190.94 3895
6191.69 4042
6192.43 4158
6193.17 4252
6193.92 4348
6194.66 4350
6195.40 4441
6196.14 4449
6196.89 4369
6197.63 4188
6198.37 4200
6199.12 4284
6199.86 4198
6200.60 4206
6201.34 4184
6202.09 4286
6202.83 4482
6203.57 4766
6204.32 5175
6205.06 6025
6205.80 7210
6206.55 9002
6207.29 11474
6208.03 14121
6208.78 16730
6209.52 18794
6210.27 19949
6211.01 19851
6211.75 18703
6212.50 16934
6213.24 14650
6213.98 12355
6214.73 10111
6215.47 8314
6216.22 6802
6216.96 5561
6217.71 4752
6218.45 4104
6219.19 3729
6219.94 3354
6220.68 3151
6221.43 2889
6222.17 2881
6222.92 2702
6223.66 2693
6224.40 2661
6225.15 2665
6225.89 2581
6226.64 2528
6227.38 2500
6228.13 2298
6228.87 2160
6229.62 2072
6230.36 1975
6231.11 1871
6231.85 1892
6232.60 1916
6233.34 1932
6234.09 2004
6234.83 2100
6235.58 2138
6236.32 2204
6237.07 2187
6237.81 2211
6238.56 2365
6239.30 2517
6240.05 2593
6240.80 2703
6241.54 2812
6242.29 2750
6243.03 2721
6243.78 2812
6244.52 2819
6245.27 2819
6246.02 2989
6246.76 3042
6247.51 3118
6248.25 3135
6249.00 3164
6249.75 3175
6250.49 3180
6251.24 3035
6251.98 2945
6252.73 2739
6253.48 2610
6254.22 2589
6254.97 2493
6255.72 2434
6256.46 2434
6257.21 2437
6257.95 2301
6258.70 2334
6259.45 2321
6260.19 2261
6260.94 2262
6261.69 2242
6262.43 2226
6263.18 2127
6263.93 2128
6264.68 2105
6265.42 2086
6266.17 2092
6266.92 2062
6267.66 1992
6268.41 2073
6269.16 2068
6269.91 2117
6270.65 2097
6271.40 2107
6272.15 2168
6272.89 2135
6273.64 2166
6274.39 2180
6275.14 2191
6275.88 2176
6276.63 2172
6277.38 2129
6278.13 2080
6278.88 2070
6279.62 2025
6280.37 2077
6281.12 2018
6281.87 2037
6282.62 1935
6283.36 1897
6284.11 1857
6284.86 1842
6285.61 1809
6286.36 1745
6287.10 1789
6287.85 1845
6288.60 1742
6289.35 1732
6290.10 1694
6290.85 1687
6291.59 1690
6292.34 1658
6293.09 1585
6293.84 1679
6294.59 1657
6295.34 1583
6296.09 1632
6296.84 1659
6297.58 1677
6298.33 1603
6299.08 1591
6299.83 1592
6300.58 1558
6301.33 1552
6302.08 1526
6302.83 1468
6303.58 1487
6304.33 1449
6305.08 1456
6305.83 1525
6306.58 1490
6307.32 1436
6308.07 1462
6308.82 1463
6309.57 1528
6310.32 1472
6311.07 1521
6311.82 1539
6312.57 1608
6313.32 1543
6314.07 1608
6314.82 1577
6315.57 1487
6316.32 1475
6317.07 1491
6317.82 1530
6318.57 1510
6319.32 1428
6320.07 1417
6320.82 1405
6321.57 1342
6322.32 1350
6323.07 1373
6323.82 1359
6324.58 1373
6325.33 1378
6326.08 1398
6326.83 1345
6327.58 1302
6328.33 1296
6329.08 1306
6329.83 1310
6330.58 1322
6331.33 1345
6332.08 1399
6332.83 1361
6333.58 1400
6334.34 1310
6335.09 1293
6335.84 1344
6336.59 1296
6337.34 1299
6338.09 1346
6338.84 1354
6339.59 1341
6340.35 1327
6341.10 1339
6341.85 1362
6342.60 1378
6343.35 1350
6344.10 1311
6344.86 1361
6345.61 1373
6346.36 1355
6347.11 1411
6347.86 1423
6348.62 1345
6349.37 1407
6350.12 1469
6350.87 1553
6351.62 1607
6352.38 1672
6353.13 1828
6353.88 1813
6354.63 1811
6355.38 1854
6356.14 1787
6356.89 1752
6357.64 1794
6358.39 1680
6359.15 1602
6359.90 1543
6360.65 1536
6361.40 1490
6362.16 1519
6362.91 1524
6363.66 1503
6364.42 1519
6365.17 1512
6365.92 1547
6366.67 1589
6367.43 1675
6368.18 1777
6368.93 1867
6369.69 1862
6370.44 1820
6371.19 1725
6371.95 1632
6372.70 1510
6373.45 1510
6374.21 1443
6374.96 1440
6375.71 1452
6376.47 1384
6377.22 1379
6377.98 1434
6378.73 1476
6379.48 1472
6380.24 1515
6380.99 1495
6381.74 1477
6382.50 1501
6383.25 1485
6384.01 1492
6384.76 1481
6385.51 1410
6386.27 1441
6387.02 1417
6387.78 1401
6388.53 1384
6389.29 1353
6390.04 1359
6390.79 1357
6391.55 1427
6392.30 1423
6393.06 1335
6393.81 1298
6394.57 1302
6395.32 1316
6396.08 1261
6396.83 1280
6397.59 1282
6398.34 1242
6399.10 1237
6399.85 1247
6400.61 1245
6401.36 1253
6402.12 1271
6402.87 1273
6403.63 1252
6404.38 1253
6405.14 1256
6405.89 1209
6406.65 1213
6407.40 1231
6408.16 1254
6408.91 1240
6409.67 1241
6410.43 1314
6411.18 1281
6411.94 1331
6412.69 1342
6413.45 1314
6414.20 1330
6414.96 1323
6415.72 1284
6416.47 1333
6417.23 1348
6417.98 1347
6418.74 1376
6419.50 1393
6420.25 1352
6421.01 1368
6421.77 1315
6422.52 1273
6423.28 1277
6424.03 1270
6424.79 1255
6425.55 1241
6426.30 1241
6427.06 1294
6427.82 1252
6428.57 1251
6429.33 1283
6430.09 1345
6430.84 1308
6431.60 1242
6432.36 1295
6433.11 1315
6433.87 1346
6434.63 1295
6435.39 1309
6436.14 1384
6436.90 1335
6437.66 1382
6438.41 1433
6439.17 1368
6439.93 1349
6440.69 1331
6441.44 1353
6442.20 1346
6442.96 1404
6443.72 1403
6444.47 1454
6445.23 1421
6445.99 1433
6446.75 1425
6447.50 1420
6448.26 1493
6449.02 1473
6449.78 1428
6450.54 1470
6451.29 1427
6452.05 1460
6452.81 1460
6453.57 1486
6454.33 1513
6455.08 1556
6455.84 1693
6456.60 1700
6457.36 1645
6458.12 1600
6458.88 1660
6459.64 1661
6460.39 1647
6461.15 1693
6461.91 1546
6462.67 1584
6463.43 1579
6464.19 1639
6464.95 1660
6465.70 1667
6466.46 1749
6467.22 1691
6467.98 1659
6468.74 1734
6469.50 1711
6470.26 1697
6471.02 1647
6471.78 1727
6472.54 1693
6473.30 1728
6474.05 1656
6474.81 1661
6475.57 1720
6476.33 1651
6477.09 1728
6477.85 1856
6478.61 1826
6479.37 1901
6480.13 1899
6480.89 1925
6481.65 1918
6482.41 1892
6483.17 1989
6483.93 1992
6484.69 1973
6485.45 2031
6486.21 2043
6486.97 2021
6487.73 1969
6488.49 2110
6489.25 2196
6490.01 2213
6490.77 2271
6491.53 2242
6492.29 2272
6493.05 2341
6493.81 2406
6494.57 2447
6495.33 2466
6496.10 2445
6496.86 2392
6497.62 2359
6498.38 2394
6499.14 2349
6499.90 2400
6500.66 2395
6501.42 2459
6502.18 2473
6502.94 2526
6503.70 2589
6504.47 2851
6505.23 3204
6505.99 3880
6506.75 4748
6507.51 5787
6508.27 6770
6509.03 7577
6509.79 7897
6510.56 7808
6511.32 7482
6512.08 7024
6512.84 6244
6513.60 5463
6514.36 4699
6515.13 4067
6515.89 3609
6516.65 3241
6517.41 2996
6518.17 2900
6518.94 2868
6519.70 2828
6520.46 2661
6521.22 2793
6521.98 2710
6522.75 2750
6523.51 2865
6524.27 3011
6525.03 3137
6525.79 3255
6526.56 3491
6527.32 3635
6528.08 3726
6528.84 3817
6529.61 3851
6530.37 3846
6531.13 3752
6531.90 3599
6532.66 3517
6533.42 3645
6534.18 3938
6534.95 4382
6535.71 4829
6536.47 5381
6537.24 5769
6538.00 5826
6538.76 5661
6539.53 5262
6540.29 5023
6541.05 4478
6541.82 3977
6542.58 3588
6543.34 3293
6544.11 3161
6544.87 2972
6545.63 2900
6546.40 2809
6547.16 2845
6547.92 2863
6548.69 2812
6549.45 2857
6550.21 2785
6550.98 2638
6551.74 2682
6552.51 2647
6553.27 2569
6554.03 2683
6554.80 2621
6555.56 2520
6556.33 2489
6557.09 2530
6557.85 2501
6558.62 2535
6559.38 2521
6560.15 2610
6560.91 2600
6561.68 2619
6562.44 2651
6563.21 2731
6563.97 2775
6564.74 2788
6565.50 2848
6566.26 2824
6567.03 2827
6567.79 2808
6568.56 2780
6569.32 2766
6570.09 2786
6570.85 2849
6571.62 2922
6572.38 2901
6573.15 2903
6573.91 2941
6574.68 3039
6575.44 3126
6576.21 3174
6576.98 3158
6577.74 3136
6578.51 3053
6579.27 3066
6580.04 3097
6580.80 3088
6581.57 3137
6582.33 3181
6583.10 3234
6583.87 3254
6584.63 3169
6585.40 3180
6586.16 3254
6586.93 3178
6587.70 3162
6588.46 3204
6589.23 3126
6589.99 3079
6590.76 3209
6591.53 3301
6592.29 3490
6593.06 3731
6593.82 3892
6594.59 4124
6595.36 4367
6596.12 4526
6596.89 4592
6597.66 4554
6598.42 4496
6599.19 4299
6599.96 4144
6600.72 4082
6601.49 3900
6602.26 3502
6603.02 3352
6603.79 3244
6604.56 3055
6605.33 3000
6606.09 2906
6606.86 2977
6607.63 2893
6608.39 2921
6609.16 2929
6609.93 2984
6610.70 2892
6611.46 2867
6612.23 2868
6613.00 2901
6613.77 2889
6614.53 2926
6615.30 2807
6616.07 2783
6616.84 2751
6617.60 2854
6618.37 2897
6619.14 2968
6619.91 3137
6620.68 3217
6621.44 3353
6622.21 3661
6622.98 3920
6623.75 3946
6624.52 3910
6625.28 3930
6626.05 3845
6626.82 3693
6627.59 3601
6628.36 3458
6629.13 3214
6629.89 3057
6630.66 2989
6631.43 3019
6632.20 2993
6632.97 3101
6633.74 3264
6634.51 3382
6635.27 3474
6636.04 3540
6636.81 3706
6637.58 3708
6638.35 3716
6639.12 3747
6639.89 3782
6640.66 3918
6641.43 4292
6642.19 4498
6642.96 4552
6643.73 4594
6644.50 4421
6645.27 4176
6646.04 3859
6646.81 3539
6647.58 3232
6648.35 3100
6649.12 2866
6649.89 2665
6650.66 2553
6651.43 2522
6652.20 2369
6652.97 2286
6653.74 2283
6654.51 2315
6655.28 2340
6656.05 2276
6656.82 2246
6657.59 2222
6658.36 2277
6659.13 2180
6659.90 2226
6660.67 2215
6661.44 2204
6662.21 2257
6662.98 2313
6663.75 2284
6664.52 2246
6665.29 2263
6666.06 2283
6666.83 2171
6667.60 2200
6668.37 2229
6669.14 2177
6669.91 2282
6670.68 2370
6671.46 2432
6672.23 2487
6673.00 2509
6673.77 2466
6674.54 2380
6675.31 2385
6676.08 2368
6676.85 2348
6677.62 2399
6678.40 2370
6679.17 2423
6679.94 2405
6680.71 2377
6681.48 2348
6682.25 2523
6683.02 2523
6683.80 2542
6684.57 2632
6685.34 2803
6686.11 2820
6686.88 2856
6687.65 2810
6688.43 2688
6689.20 2588
6689.97 2522
6690.74 2357
6691.51 2203
6692.29 2136
6693.06 2075
6693.83 1992
6694.60 2004
6695.37 1950
6696.15 1989
6696.92 1980
6697.69 1940
6698.46 1895
6699.24 1929
6700.01 1967
6700.78 1979
6701.55 1860
6702.33 1875
6703.10 1859
6703.87 1919
6704.64 1875
6705.42 1774
6706.19 1857
6706.96 1791
6707.74 1795
6708.51 1837
6709.28 1737
6710.06 1736
6710.83 1681
6711.60 1640
6712.37 1627
6713.15 1665
6713.92 1679
6714.69 1629
6715.47 1629
6716.24 1724
6717.01 1645
6717.79 1645
6718.56 1629
6719.34 1602
6720.11 1634
6720.88 1627
6721.66 1571
6722.43 1574
6723.20 1573
6723.98 1594
6724.75 1561
6725.53 1584
6726.30 1555
6727.07 1544
6727.85 1532
6728.62 1561
6729.40 1569
6730.17 1525
6730.95 1507
6731.72 1541
6732.49 1565
6733.27 1593
6734.04 1546
6734.82 1579
6735.59 1546
6736.37 1582
6737.14 1610
6737.92 1628
6738.69 1650
6739.47 1682
6740.24 1677
6741.01 1674
6741.79 1679
6742.56 1768
6743.34 1782
6744.11 1735
6744.89 1715
6745.67 1729
6746.44 1717
6747.22 1697
6747.99 1687
6748.77 1754
6749.54 1739
6750.32 1711
6751.09 1799
6751.87 1870
6752.64 1921
6753.42 2052
6754.19 2149
6754.97 2059
6755.75 2054
6756.52 2023
6757.30 1930
6758.07 1915
6758.85 1820
6759.63 1820
6760.40 1865
6761.18 1952
6761.95 1907
6762.73 1901
6763.51 1885
6764.28 1824
6765.06 1731
6765.83 1728
6766.61 1783
6767.39 1768
6768.16 1712
6768.94 1802
6769.72 1841
6770.49 1755
6771.27 1732
6772.05 1697
6772.82 1661
6773.60 1669
6774.38 1567
6775.15 1618
6775.93 1628
6776.71 1621
6777.48 1581
6778.26 1653
6779.04 1638
6779.82 1565
6780.59 1596
6781.37 1600
6782.15 1612
6782.92 1561
6783.70 1546
6784.48 1542
6785.26 1518
6786.03 1580
6786.81 1560
6787.59 1588
6788.37 1466
6789.14 1452
6789.92 1425
6790.70 1477
6791.48 1456
6792.25 1405
6793.03 1406
6793.81 1408
6794.59 1407
6795.37 1374
6796.14 1395
6796.92 1404
6797.70 1393
6798.48 1391
6799.26 1393
6800.04 1429
6800.81 1437
6801.59 1504
6802.37 1475
6803.15 1456
6803.93 1386
6804.71 1443
6805.48 1483
6806.26 1451
6807.04 1481
6807.82 1472
6808.60 1429
6809.38 1373
6810.16 1442
6810.94 1456
6811.71 1417
6812.49 1390
6813.27 1358
6814.05 1333
6814.83 1363
6815.61 1348
6816.39 1417
6817.17 1395
6817.95 1415
6818.73 1388
6819.51 1389
6820.29 1420
6821.07 1387
6821.84 1397
6822.62 1424
6823.40 1366
6824.18 1456
6824.96 1410
6825.74 1369
6826.52 1392
6827.30 1430
6828.08 1369
6828.86 1379
6829.64 1425
6830.42 1429
6831.20 1377
6831.98 1305
6832.76 1345
6833.54 1372
6834.32 1424
6835.10 1460
6835.88 1541
6836.66 1780
6837.44 1874
6838.22 2108
6839.01 2361
6839.79 2541
6840.57 2501
6841.35 2517
6842.13 2397
6842.91 2231
6843.69 2100
6844.47 1920
6845.25 1781
6846.03 1612
6846.81 1580
6847.59 1665
6848.37 1774
6849.16 1735
6849.94 1839
6850.72 1946
6851.50 2092
6852.28 2172
6853.06 2099
6853.84 2048
6854.62 2011
6855.41 1910
6856.19 1826
6856.97 1784
6857.75 1639
6858.53 1642
6859.31 1644
6860.10 1589
6860.88 1527
6861.66 1479
6862.44 1531
6863.22 1504
6864.00 1518
6864.79 1525
6865.57 1518
6866.35 1532
6867.13 1577
6867.91 1603
6868.70 1532
6869.48 1563
6870.26 1590
6871.04 1628
6871.83 1609
6872.61 1647
6873.39 1750
6874.17 1697
6874.96 1738
6875.74 1768
6876.52 1786
6877.30 1813
6878.09 1843
6878.87 1903
6879.65 2072
6880.43 2238
6881.22 2370
6882.00 2483
6882.78 2777
6883.57 2881
6884.35 2896
6885.13 2733
6885.92 2641
6886.70 2644
6887.48 2628
6888.27 2678
6889.05 2836
6889.83 2787
6890.62 2822
6891.40 2666
6892.18 2577
6892.97 2420
6893.75 2306
6894.53 2205
6895.32 2198
6896.10 2134
6896.88 1962
6897.67 1937
6898.45 1987
6899.24 2039
6900.02 1981
6900.80 2078
6901.59 2101
6902.37 2065
6903.16 1977
6903.94 1880
6904.73 1897
6905.51 1914
6906.29 1861
6907.08 1870
6907.86 1837
6908.65 1811
6909.43 1751
6910.22 1861
6911.00 1816
6911.79 1743
6912.57 1798
6913.35 1778
6914.14 1786
6914.92 1839
6915.71 1894
6916.49 1891
6917.28 1843
6918.06 1857
6918.85 1840
6919.63 1871
6920.42 1902
6921.20 1860
6921.99 1866
6922.78 1821
6923.56 1861
6924.35 1911
6925.13 1926
6925.92 1965
6926.70 2032
6927.49 1983
6928.27 2041
6929.06 2087
6929.84 2086
6930.63 2060
6931.42 2085
6932.20 2086
6932.99 2098
6933.77 2139
6934.56 2085
6935.35 2070
6936.13 2119
6936.92 2150
6937.70 2222
6938.49 2250
6939.28 2395
6940.06 2494
6940.85 2628
6941.63 2809
6942.42 2888
6943.21 2912
6943.99 3084
6944.78 3149
6945.57 3126
6946.35 3154
6947.14 3237
6947.93 3258
6948.71 3311
6949.50 3308
6950.29 3309
6951.07 3250
6951.86 3214
6952.65 2984
6953.44 2966
6954.22 2975
6955.01 2874
6955.80 2878
6956.58 2803
6957.37 2749
6958.16 2726
6958.95 2745
6959.73 2785
6960.52 2803
6961.31 2845
6962.09 2819
6962.88 2907
6963.67 2861
6964.46 3005
6965.25 3058
6966.03 3174
6966.82 3364
6967.61 3498
6968.40 3687
6969.18 3848
6969.97 3855
6970.76 3943
6971.55 3923
6972.34 3955
6973.12 4000
6973.91 3958
6974.70 3847
6975.49 3851
6976.28 3941
6977.07 3983
6977.85 4010
6978.64 4134
6979.43 4263
6980.22 4422
6981.01 4790
6981.80 5469
6982.59 6480
6983.37 7731
6984.16 9493
6984.95 11386
6985.74 13169
6986.53 14501
6987.32 15245
6988.11 14950
6988.90 14006
6989.69 12538
6990.47 10763
6991.26 9285
6992.05 7638
6992.84 6389
6993.63 5343
6994.42 4505
6995.21 3996
6996.00 3526
6996.79 3106
6997.58 2906
6998.37 2723
6999.16 2536
6999.95 2605
7000.74 2569
7001.53 2526
7002.32 2419
7003.11 2394
7003.90 2344
7004.69 2282
7005.48 2225
7006.27 2134
7007.06 2052
7007.85 1892
7008.64 1925
7009.43 2031
7010.22 2099
7011.01 2149
7011.80 2260
7012.59 2334
7013.38 2307
7014.17 2362
7014.96 2487
7015.75 2526
7016.54 2425
7017.33 2417
7018.12 2392
7018.91 2357
7019.70 2344
7020.49 2404
7021.28 2456
7022.07 2477
7022.87 2624
7023.66 2786
7024.45 2930
7025.24 2994
7026.03 3039
7026.82 3099
7027.61 3073
7028.40 3019
7029.19 3034
7029.99 2971
7030.78 2794
7031.57 2716
7032.36 2599
7033.15 2430
7033.94 2397
7034.74 2360
7035.53 2310
7036.32 2296
7037.11 2335
7037.90 2312
7038.69 2356
7039.49 2349
7040.28 2374
7041.07 2410
7041.86 2368
7042.65 2390
7043.45 2391
7044.24 2409
7045.03 2502
7045.82 2442
7046.61 2447
7047.41 2546
7048.20 2466
7048.99 2564
7049.78 2721
7050.58 2818
7051.37 2925
7052.16 2895
7052.95 2845
7053.75 2738
7054.54 2688
7055.33 2486
7056.13 2476
7056.92 2419
7057.71 2441
7058.50 2446
7059.30 2426
7060.09 2439
7060.88 2366
7061.68 2408
7062.47 2356
7063.26 2294
7064.06 2253
7064.85 2246
7065.64 2158
7066.44 2167
7067.23 2186
7068.02 2128
7068.82 2088
7069.61 2061
7070.40 2004
7071.20 2012
7071.99 1998
7072.78 1901
7073.58 1870
7074.37 1913
7075.17 1915
7075.96 1836
7076.75 1749
7077.55 1757
7078.34 1834
7079.14 1791
7079.93 1795
7080.72 1764
7081.52 1747
7082.31 1755
7083.11 1734
7083.90 1690
7084.70 1809
7085.49 1876
7086.28 2054
7087.08 2147
7087.87 2265
7088.67 2360
7089.46 2469
7090.26 2475
7091.05 2332
7091.85 2217
7092.64 2162
7093.44 2021
7094.23 1831
7095.03 1788
7095.82 1690
7096.62 1619
7097.41 1533
7098.21 1457
7099.00 1426
7099.80 1418
7100.59 1454
7101.39 1381
7102.18 1377
7102.98 1373
7103.77 1381
7104.57 1404
7105.37 1385
7106.16 1326
7106.96 1306
7107.75 1321
7108.55 1226
7109.34 1234
7110.14 1273
7110.94 1258
7111.73 1289
7112.53 1312
7113.32 1270
7114.12 1222
7114.92 1257
7115.71 1263
7116.51 1264
7117.30 1321
7118.10 1291
7118.90 1249
7119.69 1228
7120.49 1199
7121.29 1258
7122.08 1285
7122.88 1251
7123.68 1255
7124.47 1248
7125.27 1318
7126.07 1319
7126.86 1273
7127.66 1273
7128.46 1337
7129.25 1404
7130.05 1366
7130.85 1370
7131.64 1366
7132.44 1390
7133.24 1319
7134.04 1295
7134.83 1385
7135.63 1290
7136.43 1247
7137.23 1225
7138.02 1286
7138.82 1195
7139.62 1204
7140.42 1213
7141.21 1182
7142.01 1173
7142.81 1218
7143.61 1196
7144.40 1148
7145.20 1143
7146.00 1090
7146.80 1114
7147.59 1136
7148.39 1119
7149.19 1086
7149.99 1068
7150.79 1046
7151.59 1111
7152.38 1083
7153.18 1098
7153.98 1172
7154.78 1102
7155.58 1081
7156.38 1110
7157.17 1136
7157.97 1172
7158.77 1155
7159.57 1116
7160.37 1145
7161.17 1079
7161.97 1076
7162.76 1098
7163.56 1074
7164.36 1064
7165.16 1059
7165.96 1067
7166.76 1063
7167.56 1093
7168.36 1088
7169.16 1087
7169.96 1094
7170.75 1033
7171.55 1005
7172.35 1051
7173.15 1065
7173.95 1023
7174.75 1012
7175.55 1010
7176.35 1013
7177.15 994
7177.95 940
7178.75 935
7179.55 946
7180.35 956
7181.15 958
7181.95 999
7182.75 1026
7183.55 1011
7184.35 1000
7185.15 1007
7185.95 1038
7186.75 1011
7187.55 1013
7188.35 994
7189.15 958
7189.95 935
7190.75 923
7191.55 988
7192.35 948
7193.15 938
7193.95 973
7194.75 956
7195.55 933
7196.35 941
7197.15 944
7197.95 931
7198.76 931
7199.56 913
7200.36 901
7201.16 888
7201.96 891
7202.76 922
7203.56 962
7204.36 964
7205.16 951
7205.96 969
7206.77 965
7207.57 992
7208.37 936
7209.17 982
7209.97 944
7210.77 929
7211.57 964
7212.38 1011
7213.18 1007
7213.98 979
7214.78 976
7215.58 1043
7216.38 999
7217.19 1023
7217.99 970
7218.79 955
7219.59 998
7220.39 1015
7221.20 1051
7222.00 1002
7222.80 1003
7223.60 1028
7224.40 1031
7225.21 995
7226.01 1003
7226.81 971
7227.61 1005
7228.42 1032
7229.22 1014
7230.02 1024
7230.82 1037
7231.63 1047
7232.43 1020
7233.23 999
7234.03 1078
7234.84 1170
7235.64 1196
7236.44 1294
7237.25 1298
7238.05 1279
7238.85 1298
7239.65 1275
7240.46 1233
7241.26 1197
7242.06 1197
7242.87 1142
7243.67 1034
7244.47 1051
7245.28 1027
7246.08 1037
7246.88 1021
7247.69 1079
7248.49 1012
7249.30 999
7250.10 1020
7250.90 999
7251.71 1002
7252.51 982
7253.31 1017
7254.12 1053
7254.92 997
7255.73 973
7256.53 1038
7257.33 1005
7258.14 1075
7258.94 1028
7259.75 1020
7260.55 989
7261.35 983
7262.16 997
7262.96 1022
7263.77 1011
7264.57 1025
7265.38 1039
7266.18 988
7266.99 997
7267.79 1013
7268.59 1063
7269.40 1029
7270.20 1044
7271.01 1031
7271.81 1032
7272.62 1045
7273.42 1060
7274.23 1043
7275.03 1056
7275.84 1071
7276.64 1078
7277.45 1077
7278.25 1082
7279.06 1071
7279.86 1126
7280.67 1196
7281.48 1252
7282.28 1330
7283.09 1442
7283.89 1594
7284.70 1670
7285.50 1837
7286.31 1808
7287.11 1759
7287.92 1736
7288.73 1642
7289.53 1515
7290.34 1419
7291.14 1343
7291.95 1291
7292.76 1237
7293.56 1123
7294.37 1136
7295.17 1110
7295.98 1083
7296.79 1148
7297.59 1087
7298.40 1137
7299.21 1159
7300.01 1136
7300.82 1108
7301.62 1136
7302.43 1154
7303.24 1152
7304.04 1167
7304.85 1182
7305.66 1157
7306.46 1203
7307.27 1264
7308.08 1207
7308.89 1219
7309.69 1221
7310.50 1241
7311.31 1302
7312.11 1317
7312.92 1390
7313.73 1391
7314.53 1369
7315.34 1355
7316.15 1387
7316.96 1513
7317.76 1544
7318.57 1651
7319.38 1826
7320.19 1946
7320.99 2068
7321.80 2164
7322.61 2193
7323.42 1972
7324.22 1887
7325.03 1816
7325.84 1655
7326.65 1597
7327.46 1512
7328.26 1465
7329.07 1345
7329.88 1254
7330.69 1259
7331.50 1251
7332.30 1271
7333.11 1245
7333.92 1242
7334.73 1222
7335.54 1231
7336.35 1284
7337.15 1298
7337.96 1341
7338.77 1312
7339.58 1373
7340.39 1376
7341.20 1439
7342.01 1455
7342.82 1442
7343.62 1367
7344.43 1327
7345.24 1292
7346.05 1278
7346.86 1279
7347.67 1241
7348.48 1225
7349.29 1159
7350.10 1123
7350.91 1069
7351.71 1151
7352.52 1140
7353.33 1116
7354.14 1125
7354.95 1126
7355.76 1085
7356.57 1107
7357.38 1108
7358.19 1125
7359.00 1176
7359.81 1224
7360.62 1258
7361.43 1322
7362.24 1267
7363.05 1304
7363.86 1251
7364.67 1254
7365.48 1217
7366.29 1154
7367.10 1117
7367.91 1102
7368.72 1087
7369.53 1138
7370.34 1077
7371.15 1011
7371.96 1052
7372.77 980
7373.58 1049
7374.39 1031
7375.20 1010
7376.01 1005
7376.82 1042
7377.63 1047
7378.45 1058
7379.26 1119
7380.07 1106
7380.88 1157
7381.69 1178
7382.50 1249
7383.31 1230
7384.12 1169
7384.93 1172
7385.74 1197
7386.56 1111
7387.37 1078
7388.18 1080
7388.99 1073
7389.80 1018
7390.61 984
7391.42 977
7392.24 1003
7393.05 926
7393.86 930
7394.67 972
7395.48 924
7396.29 956
7397.10 945
7397.92 956
7398.73 973
7399.54 998
7400.35 1029
7401.16 1031
7401.98 1020
7402.79 995
7403.60 993
7404.41 1046
7405.23 994
7406.04 988
7406.85 942
7407.66 907
7408.47 855
7409.29 891
7410.10 915
7410.91 850
7411.72 839
7412.54 852
7413.35 874
7414.16 829
7414.98 829
7415.79 852
7416.60 816
7417.41 833
7418.23 818
7419.04 762
7419.85 754
7420.67 786
7421.48 802
7422.29 824
7423.11 818
7423.92 793
7424.73 826
7425.54 862
7426.36 828
7427.17 827
7427.99 816
7428.80 795
7429.61 806
7430.43 807
7431.24 852
7432.05 812
7432.87 827
7433.68 835
7434.49 865
7435.31 825
7436.12 803
7436.94 812
7437.75 829
7438.56 830
7439.38 810
7440.19 841
7441.01 820
7441.82 826
7442.64 799
7443.45 808
7444.26 834
7445.08 797
7445.89 825
7446.71 812
7447.52 771
7448.34 765
7449.15 759
7449.97 783
7450.78 804
7451.59 766
7452.41 751
7453.22 777
7454.04 769
7454.85 786
7455.67 793
7456.48 807
7457.30 762
7458.11 723
7458.93 743
7459.74 777
7460.56 768
7461.38 783
7462.19 777
7463.01 775
7463.82 791
7464.64 815
7465.45 782
7466.27 767
7467.08 781
7467.90 781
7468.72 808
7469.53 797
7470.35 799
7471.16 828
7471.98 825
7472.79 839
7473.61 835
7474.43 825
7475.24 809
7476.06 836
7476.87 822
7477.69 845
7478.51 840
7479.32 837
7480.14 804
7480.96 806
7481.77 844
7482.59 794
7483.41 801
7484.22 788
7485.04 837
7485.85 818
7486.67 797
7487.49 776
7488.31 814
7489.12 789
7489.94 785
7490.76 771
7491.57 767
7492.39 765
7493.21 784
7494.02 779
7494.84 807
7495.66 813
7496.48 769
7497.29 783
7498.11 814
7498.93 773
7499.74 780
7500.56 826
7501.38 819
7502.20 836
7503.01 797
7503.83 804
7504.65 805
7505.47 805
7506.29 776
7507.10 806
7507.92 856
7508.74 762
7509.56 758
7510.37 791
7511.19 778
7512.01 757
7512.83 766
7513.65 776
7514.47 803
7515.28 827
7516.10 828
7516.92 816
7517.74 807
7518.56 744
7519.38 800
7520.19 807
7521.01 795
7521.83 795
7522.65 821
7523.47 776
7524.29 824
7525.11 856
7525.92 823
7526.74 842
7527.56 841
7528.38 804
7529.20 818
7530.02 816
7530.84 818
7531.66 799
7532.48 854
7533.30 868
7534.12 892
7534.93 877
7535.75 821
7536.57 846
7537.39 869
7538.21 888
7539.03 853
7539.85 848
7540.67 795
7541.49 816
7542.31 853
7543.13 872
7543.95 899
7544.77 918
7545.59 900
7546.41 868
7547.23 901
7548.05 888
7548.87 899
7549.69 874
7550.51 819
7551.33 860
7552.15 872
7552.97 869
7553.79 858
7554.61 912
7555.43 909
7556.25 915
7557.07 930
7557.89 942
7558.71 932
7559.53 906
7560.36 922
7561.18 921
7562.00 938
7562.82 959
7563.64 956
7564.46 919
7565.28 969
7566.10 933
7566.92 922
7567.74 965
7568.56 978
7569.39 978
7570.21 975
7571.03 1017
7571.85 1011
7572.67 1024
7573.49 984
7574.31 1004
7575.14 1005
7575.96 1043
7576.78 1013
7577.60 1027
7578.42 1060
7579.24 1040
7580.06 1035
7580.89 1019
7581.71 1014
7582.53 1042
7583.35 1047
7584.17 1085
7585.00 1044
7585.82 1069
7586.64 1098
7587.46 1067
7588.29 1105
7589.11 1177
7589.93 1136
7590.75 1100
7591.57 1117
7592.40 1113
7593.22 1146
7594.04 1124
7594.86 1143
7595.69 1222
7596.51 1227
7597.33 1225
7598.15 1256
7598.98 1276
7599.80 1260
7600.62 1291
7601.45 1284
7602.27 1336
7603.09 1336
7603.92 1390
7604.74 1436
7605.56 1433
7606.38 1451
7607.21 1456
7608.03 1463
7608.85 1439
7609.68 1468
7610.50 1451
7611.32 1327
7612.15 1352
7612.97 1312
7613.80 1352
7614.62 1389
7615.44 1425
7616.27 1516
7617.09 1556
7617.91 1543
7618.74 1670
7619.56 1692
7620.39 1716
7621.21 1737
7622.03 1680
7622.86 1610
7623.68 1608
7624.51 1581
7625.33 1586
7626.15 1556
7626.98 1518
7627.80 1497
7628.63 1546
7629.45 1548
7630.28 1679
7631.10 1692
7631.93 1714
7632.75 1819
7633.58 1861
7634.40 1754
7635.22 1704
7636.05 1622
7636.87 1531
7637.70 1464
7638.52 1386
7639.35 1341
7640.17 1223
7641.00 1185
7641.82 1216
7642.65 1140
7643.47 1217
7644.30 1263
7645.13 1273
7645.95 1376
7646.78 1439
7647.60 1461
7648.43 1429
7649.25 1395
7650.08 1368
7650.90 1385
7651.73 1377
7652.55 1336
7653.38 1302
7654.21 1216
7655.03 1123
7655.86 1139
7656.68 1103
7657.51 1106
7658.34 1054
7659.16 1005
7659.99 1024
7660.81 1042
7661.64 996
7662.47 1003
7663.29 968
7664.12 957
7664.95 983
7665.77 992
7666.60 1015
7667.42 1010
7668.25 991
7669.08 986
7669.90 971
7670.73 988
7671.56 988
7672.38 993
7673.21 946
7674.04 965
7674.87 971
7675.69 982
7676.52 951
7677.35 1005
7678.17 969
7679.00 949
7679.83 978
7680.65 1048
7681.48 1018
7682.31 1011
7683.14 1006
7683.96 1083
7684.79 1087
7685.62 1111
7686.45 1145
7687.27 1073
7688.10 1135
7688.93 1065
7689.76 1074
7690.58 1062
7691.41 998
7692.24 985
7693.07 969
7693.90 965
7694.72 951
7695.55 990
7696.38 1026
7697.21 1084
7698.04 1112
7698.86 1137
7699.69 1162
7700.52 1181
7701.35 1121
7702.18 1120
7703.01 1062
7703.83 1056
7704.66 1030
7705.49 1011
7706.32 986
7707.15 1024
7707.98 1016
7708.81 1013
7709.63 987
7710.46 976
7711.29 956
7712.12 946
7712.95 946
7713.78 972
7714.61 969
7715.44 968
7716.27 986
7717.10 908
7717.93 894
7718.75 937
7719.58 927
7720.41 906
7721.24 893
7722.07 910
7722.90 947
7723.73 910
7724.56 911
7725.39 973
7726.22 949
7727.05 963
7727.88 881
7728.71 907
7729.54 974
7730.37 982
7731.20 935
7732.03 968
7732.86 980
7733.69 923
7734.52 909
7735.35 882
7736.18 868
7737.01 847
7737.84 810
7738.67 860
7739.50 860
7740.33 868
7741.16 828
7741.99 837
7742.82 855
7743.65 886
7744.48 962
7745.31 975
7746.14 1045
7746.98 1155
7747.81 1334
7748.64 1421
7749.47 1431
7750.30 1443
7751.13 1362
7751.96 1334
7752.79 1250
7753.62 1117
7754.45 1066
7755.29 1000
7756.12 946
7756.95 924
7757.78 913
7758.61 892
7759.44 881
7760.27 886
7761.11 860
7761.94 831
7762.77 825
7763.60 802
7764.43 814
7765.26 764
7766.10 800
7766.93 822
7767.76 830
7768.59 833
7769.42 814
7770.26 780
7771.09 786
7771.92 759
7772.75 767
7773.58 788
7774.42 761
7775.25 751
7776.08 746
7776.91 771
7777.75 778
7778.58 791
7779.41 782
7780.24 742
7781.08 783
7781.91 790
7782.74 789
7783.57 814
7784.41 816
7785.24 828
7786.07 819
7786.91 885
7787.74 829
7788.57 825
7789.40 839
7790.24 798
7791.07 807
7791.90 853
7792.74 898
7793.57 849
7794.40 817
7795.24 813
7796.07 881
7796.90 841
7797.74 828
7798.57 873
7799.40 881
7800.24 842
7801.07 868
7801.91 935
7802.74 930
7803.57 968
7804.41 943
7805.24 923
7806.07 928
7806.91 967
7807.74 919
7808.58 972
7809.41 997
7810.25 964
7811.08 932
7811.91 1044
7812.75 1034
7813.58 1019
7814.42 1094
7815.25 1109
7816.09 1084
7816.92 1095
7817.75 1057
7818.59 1075
7819.42 1090
7820.26 1097
7821.09 1154
7821.93 1150
7822.76 1244
7823.60 1227
7824.43 1256
7825.27 1304
7826.10 1273
7826.94 1260
7827.77 1298
7828.61 1190
7829.44 1139
7830.28 1149
7831.11 1141
7831.95 1079
7832.78 1100
7833.62 1169
7834.46 1179
7835.29 1223
7836.13 1230
7836.96 1269
7837.80 1198
7838.63 1161
7839.47 1124
7840.31 1096
7841.14 1074
7841.98 990
7842.81 952
7843.65 938
7844.48 974
7845.32 971
7846.16 951
7846.99 922
7847.83 910
7848.67 893
7849.50 851
7850.34 901
7851.17 897
7852.01 875
7852.85 905
7853.68 958
7854.52 954
7855.36 904
7856.19 887
7857.03 892
7857.87 860
7858.70 920
7859.54 991
7860.38 964
7861.21 906
7862.05 890
7862.89 900
7863.72 937
7864.56 883
7865.40 939
7866.24 961
7867.07 884
7867.91 847
7868.75 857
7869.59 880
7870.42 895
7871.26 899
7872.10 930
7872.94 1037
7873.77 966
7874.61 949
7875.45 969
7876.29 1080
7877.12 1092
7877.96 1099
7878.80 1099
7879.64 1203
7880.47 1224
7881.31 1181
7882.15 1188
7882.99 1206
7883.83 1256
7884.66 1139
7885.50 1117
7886.34 1049
7887.18 1097
7888.02 1055
7888.86 1000
7889.69 1035
7890.53 1038
7891.37 1080
7892.21 1095
7893.05 1108
7893.89 1074
7894.73 1072
7895.56 1069
7896.40 1068
7897.24 1026
7898.08 1013
7898.92 1012
7899.76 932
7900.60 900
7901.44 934
7902.28 918
7903.12 879
7903.95 938
7904.79 921
7905.63 955
7906.47 917
7907.31 905
7908.15 884
7908.99 904
7909.83 936
7910.67 921
7911.51 925
7912.35 911
7913.19 914
7914.03 950
7914.87 973
7915.71 1029
7916.55 1079
7917.39 1077
7918.23 1146
7919.07 1137
7919.91 1200
7920.75 1177
7921.59 1160
7922.43 1107
7923.27 1074
7924.11 1037
7924.95 937
7925.79 953
7926.63 913
7927.47 898
7928.31 886
7929.15 870
7929.99 841
7930.83 808
7931.67 793
7932.51 807
7933.35 812
7934.19 775
7935.04 798
7935.88 808
7936.72 797
7937.56 782
7938.40 782
7939.24 806
7940.08 808
7940.92 820
7941.76 834
7942.60 827
7943.45 826
7944.29 839
7945.13 879
7945.97 871
7946.81 878
7947.65 890
7948.49 873
7949.34 881
7950.18 923
7951.02 904
7951.86 847
7952.70 955
7953.54 938
7954.39 978
7955.23 1058
7956.07 1067
7956.91 1049
7957.75 1052
7958.60 1126
7959.44 1044
7960.28 1073
7961.12 1038
7961.96 1014
7962.81 960
7963.65 974
7964.49 969
7965.33 937
7966.18 1026
7967.02 1085
7967.86 1154
7968.70 1226
7969.55 1235
7970.39 1207
7971.23 1135
7972.08 1131
7972.92 1058
7973.76 979
7974.60 936
7975.45 900
7976.29 862
7977.13 849
7977.98 854
7978.82 821
7979.66 786
7980.51 782
7981.35 784
7982.19 765
7983.04 801
7983.88 793
7984.72 784
7985.57 761
7986.41 752
7987.25 776
7988.10 778
7988.94 783
7989.78 773
7990.63 742
7991.47 766
7992.32 692
7993.16 682
7994.00 700
7994.85 694
7995.69 625
7996.54 672
7997.38 663
7998.22 673
7999.07 688
7999.91 693
8000.76 684
8001.60 676
8002.45 652
8003.29 621
8004.13 619
8004.98 647
8005.82 649
8006.67 662
8007.51 662
8008.36 626
8009.20 632
8010.05 626
8010.89 616
8011.74 620
8012.58 627
8013.43 617
8014.27 616
8015.12 620
8015.96 630
8016.81 610
8017.65 603
8018.50 593
8019.34 614
8020.19 597
8021.03 590
8021.88 571
8022.72 590
8023.57 618
8024.41 590
8025.26 599
8026.11 581
8026.95 594
8027.80 586
8028.64 588
8029.49 573
8030.33 589
8031.18 579
8032.03 601
8032.87 603
8033.72 587
8034.56 588
8035.41 617
8036.26 641
8037.10 574
8037.95 605
8038.80 599
8039.64 580
8040.49 617
8041.34 571
8042.18 550
8043.03 550
8043.87 591
8044.72 584
8045.57 586
8046.41 569
8047.26 550
8048.11 582
8048.96 593
8049.80 603
8050.65 607
8051.50 577
8052.34 606
8053.19 598
8054.04 583
8054.88 604
8055.73 587
8056.58 536
8057.43 554
8058.27 592
8059.12 567
8059.97 572
8060.82 584
8061.66 578
8062.51 581
8063.36 586
8064.21 557
8065.05 559
8065.90 537
8066.75 529
8067.60 568
8068.44 562
8069.29 553
8070.14 554
8070.99 525
8071.84 509
8072.68 561
8073.53 531
8074.38 508
8075.23 513
8076.08 541
8076.93 521
8077.77 549
8078.62 573
8079.47 584
8080.32 553
8081.17 532
8082.02 544
8082.87 525
8083.71 550
8084.56 537
8085.41 521
8086.26 558
8087.11 588
8087.96 531
8088.81 501
8089.66 538
8090.51 554
8091.35 523
8092.20 505
8093.05 540
8093.90 520
8094.75 534
8095.60 564
8096.45 526
8097.30 493
8098.15 504
8099.00 519
8099.85 512
8100.70 530
8101.55 513
8102.40 519
8103.25 557
8104.10 531
8104.95 519
8105.80 537
8106.65 529
8107.50 574
8108.35 580
8109.20 575
8110.05 549
8110.90 529
8111.75 550
8112.60 560
8113.45 540
8114.30 552
8115.15 532
8116.00 545
8116.85 525
8117.70 522
8118.55 488
8119.40 519
8120.25 534
8121.10 569
8121.95 589
8122.80 547
8123.65 575
8124.50 578
8125.35 563
8126.20 576
8127.06 602
8127.91 604
8128.76 578
8129.61 553
8130.46 574
8131.31 580
8132.16 606
8133.01 680
8133.86 639
8134.72 656
8135.57 611
8136.42 638
8137.27 626
8138.12 615
8138.97 575
8139.83 564
8140.68 562
8141.53 532
8142.38 617
8143.23 574
8144.08 585
8144.94 568
8145.79 624
8146.64 587
8147.49 591
8148.34 572
8149.20 569
8150.05 616
8150.90 610
8151.75 588
8152.60 619
8153.46 619
8154.31 638
8155.16 674
8156.01 627
8156.87 662
8157.72 679
8158.57 648
8159.42 621
8160.28 599
8161.13 582
8161.98 596
8162.84 597
8163.69 564
8164.54 549
8165.39 584
8166.25 570
8167.10 536
8167.95 521
8168.81 535
8169.66 557
8170.51 549
8171.37 562
8172.22 540
8173.07 536
8173.93 567
8174.78 524
8175.63 538
8176.49 523
8177.34 534
8178.19 515
8179.05 509
8179.90 467
8180.76 515
8181.61 502
8182.46 511
8183.32 521
8184.17 498
8185.02 509
8185.88 492
8186.73 492
8187.59 492
8188.44 489
8189.30 467
8190.15 483
8191.00 475
8191.86 523
8192.71 488
8193.57 502
8194.42 472
8195.28 488
8196.13 543
8196.99 508
8197.84 495
8198.69 490
8199.55 533
8200.40 544
8201.26 506
8202.11 494
8202.97 502
8203.82 496
8204.68 467
8205.53 476
8206.39 493
8207.24 522
8208.10 487
8208.95 513
8209.81 510
8210.67 540
8211.52 519
8212.38 507
8213.23 488
8214.09 473
8214.94 460
8215.80 479
8216.65 480
8217.51 498
8218.37 527
8219.22 505
8220.08 494
8220.93 510
8221.79 545
8222.64 552
8223.50 520
8224.36 539
8225.21 551
8226.07 544
8226.92 569
8227.78 526
8228.64 496
8229.49 476
8230.35 478
8231.21 505
8232.06 475
8232.92 510
8233.78 531
8234.63 500
8235.49 501
8236.35 480
8237.20 457
8238.06 489
8238.92 464
8239.77 495
8240.63 482
8241.49 490
8242.34 486
8243.20 502
8244.06 526
8244.91 478
8245.77 484
8246.63 498
8247.49 481
8248.34 518
8249.20 473
8250.06 480
8250.92 493
8251.77 477
8252.63 488
8253.49 491
8254.35 496
8255.20 450
8256.06 501
8256.92 494
8257.78 472
8258.63 510
8259.49 504
8260.35 509
8261.21 474
8262.07 468
8262.92 485
8263.78 513
8264.64 520
8265.50 495
8266.36 532
8267.22 488
8268.07 489
8268.93 494
8269.79 463
8270.65 490
8271.51 524
8272.37 505
8273.22 488
8274.08 496
8274.94 516
8275.80 541
8276.66 519
8277.52 562
8278.38 556
8279.24 573
8280.09 559
8280.95 568
8281.81 564
8282.67 580
8283.53 600
8284.39 573
8285.25 542
8286.11 537
8286.97 519
8287.83 517
8288.69 558
8289.55 543
8290.41 555
8291.26 523
8292.12 549
8292.98 583
8293.84 565
8294.70 562
8295.56 604
8296.42 581
8297.28 567
8298.14 556
8299.00 565
8299.86 529
8300.72 562
8301.58 541
8302.44 538
8303.30 534
8304.16 524
8305.02 516
8305.88 523
8306.74 550
8307.60 514
8308.46 507
8309.33 533
8310.19 544
8311.05 515
8311.91 499
8312.77 509
8313.63 508
8314.49 495
8315.35 546
8316.21 563
8317.07 528
8317.93 515
8318.79 531
8319.65 539
8320.52 514
8321.38 502
8322.24 519
8323.10 507
8323.96 513
8324.82 497
8325.68 483
8326.54 509
8327.41 478
8328.27 488
8329.13 533
8329.99 529
8330.85 496
8331.71 518
8332.57 511
8333.44 508
8334.30 525
8335.16 521
8336.02 498
8336.88 508
8337.75 524
8338.61 504
8339.47 506
8340.33 507
8341.19 496
8342.06 500
8342.92 551
8343.78 570
8344.64 550
8345.50 537
8346.37 504
8347.23 504
8348.09 552
8348.95 550
8349.82 550
8350.68 567
8351.54 542
8352.40 550
8353.27 566
8354.13 546
8354.99 537
8355.86 532
8356.72 521
8357.58 539
8358.45 543
8359.31 533
8360.17 496
8361.03 497
8361.90 504
8362.76 534
8363.62 519
8364.49 537
8365.35 553
8366.21 527
8367.08 537
8367.94 514
8368.80 546
8369.67 535
8370.53 519
8371.40 484
8372.26 527
8373.12 535
8373.99 529
8374.85 557
8375.71 538
8376.58 560
8377.44 570
8378.31 563
8379.17 516
8380.03 522
8380.90 523
8381.76 543
8382.63 579
8383.49 568
8384.36 598
8385.22 557
8386.08 576
8386.95 571
8387.81 602
8388.68 624
8389.54 584
8390.41 575
8391.27 578
8392.14 569
8393.00 594
8393.87 584
8394.73 547
8395.60 566
8396.46 542
8397.33 527
8398.19 548
8399.06 573
8399.92 559
8400.79 591
8401.65 576
8402.52 607
8403.38 603
8404.25 595
8405.11 613
8405.98 632
8406.84 586
8407.71 607
8408.58 638
8409.44 623
8410.31 660
8411.17 662
8412.04 649
8412.90 622
8413.77 657
8414.64 635
8415.50 635
8416.37 651
8417.23 644
8418.10 620
8418.97 654
8419.83 688
8420.70 712
8421.56 717
8422.43 706
8423.30 723
8424.16 732
8425.03 702
8425.90 753
8426.76 746
8427.63 733
8428.50 710
8429.36 723
8430.23 792
8431.10 751
8431.96 756
8432.83 735
8433.70 751
8434.56 785
8435.43 783
8436.30 816
8437.16 786
8438.03 804
8438.90 830
8439.77 847
8440.63 852
8441.50 896
8442.37 953
8443.24 995
8444.10 990
8444.97 1023
8445.84 983
8446.71 991
8447.57 1064
8448.44 1092
8449.31 1067
8450.18 1092
8451.04 1128
8451.91 1128
8452.78 1172
8453.65 1258
8454.52 1319
8455.38 1451
8456.25 1575
8457.12 1731
8457.99 1833
8458.86 1831
8459.72 1777
8460.59 1682
8461.46 1585
8462.33 1480
8463.20 1330
8464.07 1205
8464.93 1155
8465.80 1108
8466.67 1035
8467.54 1023
8468.41 949
8469.28 927
8470.15 911
8471.02 880
8471.88 874
8472.75 872
8473.62 857
8474.49 881
8475.36 862
8476.23 874
8477.10 858
8477.97 859
8478.84 893
8479.71 870
8480.58 922
8481.44 919
8482.31 964
8483.18 925
8484.05 995
8484.92 1006
8485.79 957
8486.66 978
8487.53 877
8488.40 860
8489.27 916
8490.14 900
8491.01 844
8491.88 851
8492.75 890
8493.62 838
8494.49 840
8495.36 893
8496.23 871
8497.10 892
8497.97 847
8498.84 861
8499.71 883
8500.58 855
8501.45 821
8502.32 826
8503.19 830
8504.06 843
8504.93 846
8505.80 863
8506.67 913
8507.55 872
8508.42 861
8509.29 905
8510.16 920
8511.03 937
8511.90 929
8512.77 893
8513.64 901
8514.51 915
8515.38 932
8516.25 904
8517.13 900
8518.00 953
8518.87 943
8519.74 914
8520.61 937
8521.48 966
8522.35 1008
8523.23 1048
8524.10 1157
8524.97 1262
8525.84 1404
8526.71 1496
8527.58 1541
8528.46 1555
8529.33 1562
8530.20 1439
8531.07 1390
8531.94 1361
8532.81 1221
8533.69 1119
8534.56 1061
8535.43 1045
8536.30 1059
8537.18 1013
8538.05 986
8538.92 946
8539.79 930
8540.66 913
8541.54 871
8542.41 821
8543.28 867
8544.15 876
8545.03 854
8545.90 818
8546.77 840
8547.64 849
8548.52 839
8549.39 825
8550.26 828
8551.14 853
8552.01 873
8552.88 941
8553.76 983
8554.63 1034
8555.50 1106
8556.37 1077
8557.25 1063
8558.12 1053
8558.99 1002
8559.87 982
8560.74 923
8561.61 910
8562.49 884
8563.36 875
8564.24 863
8565.11 845
8565.98 874
8566.86 829
8567.73 845
8568.60 862
8569.48 825
8570.35 848
8571.23 796
8572.10 813
8572.97 794
8573.85 812
8574.72 812
8575.60 782
8576.47 802
8577.34 793
8578.22 807
8579.09 820
8579.97 809
8580.84 829
8581.72 795
8582.59 799
8583.47 822
8584.34 829
8585.21 834
8586.09 840
8586.96 879
8587.84 871
8588.71 881
8589.59 866
8590.46 875
8591.34 881
8592.21 882
8593.09 875
8593.96 918
8594.84 910
8595.71 934
8596.59 904
8597.46 933
8598.34 920
8599.22 907
8600.09 913
8600.97 928
8601.84 937
8602.72 957
8603.59 970
8604.47 944
8605.34 946
8606.22 961
8607.10 987
8607.97 999
8608.85 1003
8609.72 971
8610.60 980
8611.47 1050
8612.35 986
8613.23 1008
8614.10 1042
8614.98 1045
8615.86 1067
8616.73 1059
8617.61 1038
8618.48 1031
8619.36 1091
8620.24 1172
8621.11 1178
8621.99 1149
8622.87 1177
8623.74 1186
8624.62 1207
8625.50 1198
8626.37 1199
8627.25 1281
8628.13 1277
8629.00 1213
8629.88 1236
8630.76 1245
8631.64 1227
8632.51 1207
8633.39 1244
8634.27 1274
8635.14 1228
8636.02 1297
8636.90 1288
8637.78 1274
8638.65 1302
8639.53 1301
8640.41 1323
8641.29 1353
8642.16 1407
8643.04 1383
8643.92 1428
8644.80 1373
8645.67 1474
8646.55 1480
8647.43 1555
8648.31 1573
8649.18 1623
8650.06 1569
8650.94 1558
8651.82 1632
8652.70 1568
8653.58 1581
8654.45 1544
8655.33 1557
8656.21 1663
8657.09 1686
8657.97 1762
8658.84 1744
8659.72 1853
8660.60 1991
8661.48 2061
8662.36 2265
8663.24 2516
8664.12 2707
8664.99 2884
8665.87 3036
8666.75 3195
8667.63 3150
8668.51 3022
8669.39 2878
8670.27 2735
8671.15 2656
8672.03 2566
8672.91 2454
8673.78 2388
8674.66 2414
8675.54 2424
8676.42 2361
8677.30 2246
8678.18 2210
8679.06 2157
8679.94 2081
8680.82 1960
8681.70 1827
8682.58 1758
8683.46 1700
8684.34 1645
8685.22 1620
8686.10 1605
8686.98 1654
8687.86 1681
8688.74 1758
8689.62 1837
8690.50 2096
8691.38 2249
8692.26 2418
8693.14 2634
8694.02 2619
8694.90 2708
8695.78 2777
8696.66 2699
8697.54 2411
8698.42 2263
8699.30 2175
8700.18 2069
8701.06 2026
8701.94 1946
8702.82 1872
8703.70 1909
8704.58 1891
8705.46 1829
8706.34 1763
8707.23 1636
8708.11 1554
8708.99 1511
8709.87 1387
8710.75 1298
8711.63 1294
8712.51 1239
8713.39 1235
8714.27 1187
8715.16 1138
8716.04 1130
8716.92 1113
8717.80 1138
8718.68 1116
8719.56 1137
8720.44 1112
8721.33 1040
8722.21 1109
8723.09 1169
8723.97 1084
8724.85 1091
8725.73 1097
8726.62 1104
8727.50 1105
8728.38 1144
8729.26 1164
8730.14 1234
8731.03 1231
8731.91 1211
8732.79 1228
8733.67 1232
8734.55 1213
8735.44 1211
8736.32 1170
8737.20 1166
8738.08 1180
8738.97 1169
8739.85 1154
8740.73 1149
8741.61 1088
8742.50 1093
8743.38 1165
8744.26 1139
8745.14 1158
8746.03 1113
8746.91 1124
8747.79 1109
8748.68 1113
8749.56 1116
8750.44 1117
8751.33 1163
8752.21 1142
8753.09 1141
8753.97 1148
8754.86 1131
8755.74 1159
8756.62 1156
8757.51 1192
8758.39 1166
8759.28 1176
8760.16 1221
8761.04 1190
8761.93 1171
8762.81 1171
8763.69 1241
8764.58 1219
8765.46 1193
8766.34 1221
8767.23 1211
8768.11 1222
8769.00 1167
8769.88 1181
8770.76 1204
8771.65 1172
8772.53 1197
8773.42 1169
8774.30 1138
8775.19 1161
8776.07 1196
8776.95 1152
8777.84 1121
8778.72 1177
8779.61 1271
8780.49 1369
8781.38 1485
8782.26 1585
8783.15 1704
8784.03 1758
8784.92 1748
8785.80 1741
8786.69 1650
8787.57 1505
8788.46 1432
8789.34 1378
8790.23 1266
8791.11 1143
8792.00 1141
8792.88 1061
8793.77 1006
8794.65 955
8795.54 911
8796.42 942
8797.31 917
8798.19 882
8799.08 918
8799.96 892
8800.85 927
8801.74 904
8802.62 912
8803.51 882
8804.39 864
8805.28 806
8806.16 819
8807.05 820
8807.94 814
8808.82 798
8809.71 845
8810.59 808
8811.48 778
8812.37 785
8813.25 809
8814.14 820
8815.03 826
8815.91 799
8816.80 827
8817.68 817
8818.57 829
8819.46 848
8820.34 863
8821.23 857
8822.12 846
8823.00 836
8823.89 790
8824.78 805
8825.66 779
8826.55 781
8827.44 778
8828.33 762
8829.21 740
8830.10 744
8830.99 765
8831.87 771
8832.76 739
8833.65 747
8834.54 790
8835.42 787
8836.31 770
8837.20 785
8838.08 768
8838.97 779
8839.86 741
8840.75 729
8841.64 739
8842.52 766
8843.41 774
8844.30 718
8845.19 726
8846.07 711
8846.96 740
8847.85 777
8848.74 771
8849.63 722
8850.51 754
8851.40 715
8852.29 703
8853.18 697
8854.07 727
8854.96 690
8855.84 684
8856.73 693
8857.62 723
8858.51 704
8859.40 670
8860.29 678
8861.17 665
8862.06 662
8862.95 715
8863.84 694
8864.73 667
8865.62 644
8866.51 657
8867.40 635
8868.29 625
8869.17 591
8870.06 645
8870.95 659
8871.84 643
8872.73 586
8873.62 621
8874.51 631
8875.40 643
8876.29 623
8877.18 562
8878.07 556
8878.96 562
8879.85 599
8880.74 592
8881.63 551
8882.51 571
8883.40 558
8884.29 556
8885.18 564
8886.07 553
8886.96 590
8887.85 581
8888.74 586
8889.63 548
8890.52 553
8891.41 539
8892.30 556
8893.19 525
8894.09 524
8894.98 542
8895.87 579
8896.76 520
8897.65 547
8898.54 535
8899.43 542
8900.32 515
8901.21 515
8902.10 525
8902.99 514
8903.88 548
8904.77 548
8905.66 533
8906.55 509
8907.44 524
8908.34 525
8909.23 516
8910.12 505
8911.01 473
8911.90 498
8912.79 498
8913.68 518
8914.57 519
8915.47 526
8916.36 538
8917.25 538
8918.14 503
8919.03 532
8919.92 505
8920.81 509
8921.71 520
8922.60 511
8923.49 507
8924.38 521
8925.27 512
8926.16 526
8927.06 504
8927.95 513
8928.84 489
8929.73 507
8930.62 474
8931.52 450
8932.41 499
8933.30 485
8934.19 474
8935.09 465
8935.98 476
8936.87 494
8937.76 482
8938.66 475
8939.55 447
8940.44 491
8941.33 454
8942.23 434
8943.12 493
8944.01 475
8944.90 444
8945.80 454
8946.69 481
8947.58 477
8948.48 449
8949.37 465
8950.26 468
8951.16 477
8952.05 460
8952.94 482
8953.84 440
8954.73 428
8955.62 436
8956.52 457
8957.41 443
8958.30 410
8959.20 453
8960.09 505
8960.98 465
8961.88 461
8962.77 439
8963.66 459
8964.56 439
8965.45 474
8966.35 479
8967.24 445
8968.13 451
8969.03 455
8969.92 429
8970.82 414
8971.71 450
8972.60 435
8973.50 446
8974.39 444
8975.29 450
8976.18 425
8977.08 429
8977.97 423
8978.87 431
8979.76 423
8980.65 435
8981.55 416
8982.44 435
8983.34 439
8984.23 422
8985.13 411
8986.02 431
8986.92 418
8987.81 408
8988.71 438
8989.60 447
8990.50 425
8991.39 438
8992.29 419
8993.18 418
8994.08 455
8994.97 432
8995.87 441
8996.76 428
8997.66 436
8998.56 430
8999.45 425
9000.35 439
9001.24 415
9002.14 416
9003.03 427
9003.93 408
9004.83 415
9005.72 443
9006.62 441
9007.51 420
9008.41 438
9009.31 438
9010.20 414
9011.10 398
9011.99 438
9012.89 418
9013.79 443
9014.68 432
9015.58 431
9016.48 425
9017.37 396
9018.27 414
9019.16 386
9020.06 420
9020.96 389
9021.85 419
9022.75 402
9023.65 399
9024.54 398
9025.44 395
9026.34 411
9027.24 397
9028.13 424
9029.03 420
9029.93 401
9030.82 418
9031.72 371
9032.62 400
9033.52 399
9034.41 382
9035.31 410
9036.21 402
9037.10 398
9038.00 423
9038.90 432
9039.80 442
9040.69 414
9041.59 430
9042.49 424
9043.39 411
9044.29 384
9045.18 398
9046.08 416
9046.98 375
9047.88 402
9048.78 379
9049.67 406
9050.57 436
9051.47 432
9052.37 429
9053.27 416
9054.16 451
9055.06 424
9055.96 404
9056.86 421
9057.76 406
9058.66 420
9059.55 433
9060.45 425
9061.35 451
9062.25 434
9063.15 422
9064.05 421
9064.95 450
9065.85 425
9066.74 404
9067.64 403
9068.54 404
9069.44 432
9070.34 418
9071.24 425
9072.14 421
9073.04 411
9073.94 431
9074.84 422
9075.74 428
9076.64 427
9077.53 435
9078.43 432
9079.33 431
9080.23 413
9081.13 419
9082.03 447
9082.93 440
9083.83 428
9084.73 418
9085.63 434
9086.53 431
9087.43 422
9088.33 435
9089.23 426
9090.13 458
9091.03 427
9091.93 433
9092.83 432
9093.73 429
9094.63 462
9095.53 435
9096.43 448
9097.33 467
9098.23 435
9099.13 435
9100.04 454
9100.94 408
9101.84 443
9102.74 438
9103.64 444
9104.54 468
9105.44 419
9106.34 437
9107.24 431
9108.14 414
9109.04 421
9109.94 427
9110.85 392
9111.75 408
9112.65 444
9113.55 424
9114.45 421
9115.35 375
9116.25 391
9117.15 399
9118.06 388
9118.96 423
9119.86 440
9120.76 410
9121.66 417
9122.56 401
9123.46 436
9124.37 413
9125.27 438
9126.17 450
9127.07 465
9127.97 412
9128.88 435
9129.78 434
9130.68 432
9131.58 442
9132.48 448
9133.39 447
9134.29 431
9135.19 454
9136.09 436
9137.00 413
9137.90 407
9138.80 415
9139.70 439
9140.61 424
9141.51 396
9142.41 406
9143.31 428
9144.22 442
9145.12 402
9146.02 398
9146.92 387
9147.83 420
9148.73 424
9149.63 426
9150.54 432
9151.44 413
9152.34 436
9153.25 432
9154.15 429
9155.05 408
9155.96 419
9156.86 423
9157.76 424
9158.67 421
9159.57 420
9160.47 401
9161.38 429
9162.28 445
9163.18 429
9164.09 446
9164.99 414
9165.90 413
9166.80 404
9167.70 427
9168.61 448
9169.51 437
9170.42 466
9171.32 457
9172.22 480
9173.13 436
9174.03 424
9174.94 439
9175.84 457
9176.74 409
9177.65 376
9178.55 418
9179.46 421
9180.36 410
9181.27 387
9182.17 403
9183.08 423
9183.98 417
9184.89 431
9185.79 455
9186.70 439
9187.60 452
9188.51 438
9189.41 424
9190.32 433
9191.22 420
9192.13 454
9193.03 476
9193.94 449
9194.84 434
9195.75 419
9196.65 454
9197.56 440
9198.46 476
9199.37 483
9200.27 511
9201.18 525
9202.08 463
9202.99 489
9203.90 495
9204.80 481
9205.71 489
9206.61 476
9207.52 437
9208.42 437
9209.33 460
9210.24 444
9211.14 456
9212.05 456
9212.95 443
9213.86 415
9214.77 444
9215.67 418
9216.58 414
9217.49 418
9218.39 411
9219.30 435
9220.21 422
9221.11 435
9222.02 433
9222.93 442
9223.83 431
9224.74 433
9225.65 436
9226.55 456
9227.46 449
9228.37 449
9229.27 425
9230.18 433
9231.09 419
9231.99 409
9232.90 405
9233.81 393
9234.72 423
9235.62 430
9236.53 448
9237.44 427
9238.34 423
9239.25 425
9240.16 433
9241.07 412
9241.97 397
9242.88 423
9243.79 430
9244.70 446
9245.61 459
9246.51 422
9247.42 415
9248.33 386
9249.24 417
9250.14 441
9251.05 399
9251.96 428
9252.87 414
9253.78 415
9254.69 418
9255.59 391
9256.50 395
9257.41 434
9258.32 439
9259.23 441
9260.14 404
9261.04 407
9261.95 431
9262.86 427
9263.77 448
9264.68 449
9265.59 469
9266.50 442
9267.40 446
9268.31 401
9269.22 433
9270.13 443
9271.04 426
9271.95 423
9272.86 421
9273.77 383
9274.68 448
9275.59 432
9276.49 441
9277.40 423
9278.31 399
9279.22 418
9280.13 435
9281.04 422
9281.95 425
9282.86 415
9283.77 439
9284.68 448
9285.59 417
9286.50 411
9287.41 443
9288.32 460
9289.23 459
9290.14 403
9291.05 394
9291.96 422
9292.87 433
9293.78 432
9294.69 451
9295.60 453
9296.51 439
9297.42 432
9298.33 452
9299.24 452
9300.15 431
9301.06 421
9301.97 458
9302.88 475
9303.79 450
9304.70 460
9305.61 482
9306.53 467
9307.44 449
9308.35 460
9309.26 476
9310.17 503
9311.08 515
9311.99 510
9312.90 507
9313.81 516
9314.72 493
9315.63 503
9316.55 505
9317.46 498
9318.37 487
9319.28 480
9320.19 468
9321.10 475
9322.01 477
9322.93 446
9323.84 465
9324.75 457
9325.66 452
9326.57 476
9327.48 470
9328.40 454
9329.31 458
9330.22 427
9331.13 450
9332.04 426
9332.96 462
9333.87 416
9334.78 448
9335.69 471
9336.60 478
9337.52 470
9338.43 495
9339.34 471
9340.25 447
9341.17 469
9342.08 468
9342.99 449
9343.90 447
9344.82 442
9345.73 466
9346.64 447
9347.55 460
9348.47 446
9349.38 442
9350.29 448
9351.21 451
9352.12 469
9353.03 486
9353.94 451
9354.86 459
9355.77 407
9356.68 448
9357.60 452
9358.51 428
9359.42 445
9360.34 465
9361.25 447
9362.16 470
9363.08 453
9363.99 459
9364.90 486
9365.82 453
9366.73 442
9367.65 442
9368.56 464
9369.47 490
9370.39 471
9371.30 436
9372.21 459
9373.13 481
9374.04 447
9374.96 441
9375.87 463
9376.79 484
9377.70 507
9378.61 489
9379.53 476
9380.44 514
9381.36 532
9382.27 474
9383.19 470
9384.10 490
9385.01 445
9385.93 473
9386.84 491
9387.76 455
9388.67 498
9389.59 483
9390.50 502
9391.42 519
9392.33 522
9393.25 543
9394.16 538
9395.08 538
9395.99 548
9396.91 499
9397.82 495
9398.74 535
9399.65 513
9400.57 522
9401.48 488
9402.40 507
9403.32 495
9404.23 488
9405.15 467
9406.06 473
9406.98 440
9407.89 478
9408.81 498
9409.73 471
9410.64 444
9411.56 458
9412.47 459
9413.39 476
9414.30 470
9415.22 467
9416.14 486
9417.05 490
9417.97 489
9418.89 471
9419.80 488
9420.72 500
9421.63 510
9422.55 452
9423.47 461
9424.38 509
9425.30 537
9426.22 528
9427.13 504
9428.05 470
9428.97 537
9429.88 510
9430.80 505
9431.72 503
9432.63 503
9433.55 515
9434.47 521
9435.38 529
9436.30 508
9437.22 541
9438.14 553
9439.05 576
9439.97 542
9440.89 559
9441.81 542
9442.72 560
9443.64 568
9444.56 585
9445.47 585
9446.39 557
9447.31 591
9448.23 581
9449.15 572
9450.06 549
9450.98 612
9451.90 611
9452.82 588
9453.73 614
9454.65 615
9455.57 605
9456.49 615
9457.41 615
9458.32 588
9459.24 575
9460.16 613
9461.08 538
9462.00 534
9462.92 532
9463.83 544
9464.75 575
9465.67 554
9466.59 554
9467.51 516
9468.43 534
9469.35 543
9470.26 540
9471.18 554
9472.10 566
9473.02 556
9473.94 520
9474.86 513
9475.78 527
9476.70 554
9477.62 560
9478.54 594
9479.45 581
9480.37 586
9481.29 586
9482.21 564
9483.13 594
9484.05 595
9484.97 604
9485.89 621
9486.81 572
9487.73 627
9488.65 599
9489.57 575
9490.49 565
9491.41 559
9492.33 562
9493.25 597
9494.17 577
9495.09 564
9496.01 540
9496.93 551
9497.85 569
9498.77 547
9499.69 554
9500.61 592
9501.53 551
9502.45 590
9503.37 601
9504.29 589
9505.21 582
9506.13 603
9507.05 591
9507.97 635
9508.89 593
9509.81 615
9510.73 621
9511.65 622
9512.57 625
9513.49 602
9514.42 619
9515.34 642
9516.26 615
9517.18 605
9518.10 653
9519.02 673
9519.94 711
9520.86 729
9521.78 753
9522.71 756
9523.63 733
9524.55 744
9525.47 758
9526.39 765
9527.31 752
9528.23 703
9529.16 739
9530.08 715
9531.00 715
9531.92 708
9532.84 656
9533.76 677
9534.69 660
9535.61 673
9536.53 633
9537.45 645
9538.37 632
9539.30 656
9540.22 671
9541.14 663
9542.06 681
9542.98 651
9543.91 680
9544.83 693
9545.75 661
9546.67 656
9547.60 669
9548.52 684
9549.44 652
9550.36 648
9551.29 672
9552.21 696
9553.13 694
9554.06 680
9554.98 673
9555.90 712
9556.82 771
9557.75 728
9558.67 716
9559.59 725
9560.52 715
9561.44 781
9562.36 738
9563.29 746
9564.21 772
9565.13 754
9566.06 772
9566.98 761
9567.90 761
9568.83 799
9569.75 783
9570.67 794
9571.60 745
9572.52 745
9573.44 749
9574.37 734
9575.29 760
9576.22 788
9577.14 788
9578.06 760
9578.99 778
9579.91 787
9580.84 797
9581.76 806
9582.68 841
9583.61 844
9584.53 866
9585.46 846
9586.38 846
9587.31 829
9588.23 871
9589.15 852
9590.08 848
9591.00 893
9591.93 830
9592.85 858
9593.78 910
9594.70 913
9595.63 918
9596.55 924
9597.48 920
9598.40 1036
9599.33 1098
9600.25 1126
9601.18 1125
9602.10 1118
9603.03 1140
9603.95 1093
9604.88 1082
9605.80 1038
9606.73 1026
9607.65 1018
9608.58 972
9609.50 936
9610.43 914
9611.35 907
9612.28 906
9613.21 939
9614.13 929
9615.06 898
9615.98 943
9616.91 914
9617.84 931
9618.76 942
9619.69 972
9620.61 945
9621.54 950
9622.47 967
9623.39 940
9624.32 968
9625.24 986
9626.17 1008
9627.10 1029
9628.02 1016
9628.95 950
9629.88 1023
9630.80 1026
9631.73 1069
9632.65 1009
9633.58 1036
9634.51 1060
9635.43 1079
9636.36 1070
9637.29 1051
9638.22 1097
9639.14 1098
9640.07 1146
9641.00 1141
9641.92 1139
9642.85 1151
9643.78 1176
9644.70 1203
9645.63 1277
9646.56 1236
9647.49 1299
9648.41 1288
9649.34 1283
9650.27 1306
9651.20 1268
9652.12 1234
9653.05 1215
9653.98 1238
9654.91 1211
9655.83 1260
9656.76 1233
9657.69 1229
9658.62 1171
9659.55 1176
9660.47 1224
9661.40 1217
9662.33 1211
9663.26 1186
9664.19 1229
9665.11 1267
9666.04 1264
9666.97 1282
9667.90 1274
9668.83 1285
9669.75 1275
9670.68 1287
9671.61 1266
9672.54 1252
9673.47 1364
9674.40 1387
9675.33 1363
9676.25 1345
9677.18 1351
9678.11 1300
9679.04 1352
9679.97 1408
9680.90 1362
9681.83 1423
9682.76 1390
9683.69 1411
9684.61 1383
9685.54 1427
9686.47 1451
9687.40 1444
9688.33 1443
9689.26 1429
9690.19 1424
9691.12 1452
9692.05 1420
9692.98 1454
9693.91 1426
9694.84 1440
9695.77 1549
9696.70 1606
9697.63 1626
9698.56 1680
9699.49 1758
9700.42 1722
9701.35 1765
9702.28 1792
9703.21 1746
9704.14 1724
9705.07 1681
9706.00 1626
9706.93 1570
9707.86 1491
9708.79 1437
9709.72 1412
9710.65 1435
9711.58 1456
9712.51 1474
9713.44 1494
9714.37 1535
9715.30 1552
9716.23 1610
9717.16 1564
9718.09 1607
9719.02 1630
9719.95 1604
9720.88 1544
9721.81 1419
9722.75 1442
9723.68 1376
9724.61 1254
9725.54 1255
9726.47 1181
9727.40 1145
9728.33 1173
9729.26 1183
9730.19 1172
9731.13 1166
9732.06 1140
9732.99 1124
9733.92 1072
9734.85 1129
9735.78 1124
9736.71 1130
9737.65 1169
9738.58 1143
9739.51 1121
9740.44 1120
9741.37 1078
9742.30 1114
9743.24 1079
9744.17 1041
9745.10 1036
9746.03 1042
9746.96 1036
9747.90 1052
9748.83 1023
9749.76 1056
9750.69 1056
9751.63 1077
9752.56 1025
9753.49 997
9754.42 999
9755.36 971
9756.29 948
9757.22 1006
9758.15 986
9759.09 990
9760.02 1005
9760.95 995
9761.88 951
9762.82 983
9763.75 1011
9764.68 998
9765.62 982
9766.55 971
9767.48 976
9768.41 919
9769.35 947
9770.28 967
9771.21 1005
9772.15 1020
9773.08 1021
9774.01 987
9774.95 965
9775.88 948
9776.81 976
9777.75 975
9778.68 998
9779.62 1025
9780.55 1036
9781.48 1044
9782.42 1018
9783.35 1053
9784.28 1066
9785.22 1070
9786.15 1098
9787.09 1052
9788.02 1022
9788.95 1008
9789.89 1003
9790.82 976
9791.76 979
9792.69 962
9793.63 938
9794.56 978
9795.49 999
9796.43 1031
9797.36 1026
9798.30 1055
9799.23 1037
9800.17 1083
9801.10 1092
9802.04 1044
9802.97 1079
9803.91 1017
9804.84 1008
9805.78 951
9806.71 893
9807.65 918
9808.58 864
9809.52 831
9810.45 791
9811.39 741
9812.32 799
9813.26 781
9814.19 745
9815.13 766
9816.06 760
9817.00 768
9817.93 744
9818.87 733
9819.80 728
9820.74 695
9821.68 712
9822.61 723
9823.55 677
9824.48 722
9825.42 749
9826.35 715
9827.29 692
9828.23 697
9829.16 703
9830.10 710
9831.03 713
9831.97 734
9832.91 718
9833.84 724
9834.78 673
9835.72 681
9836.65 699
9837.59 687
9838.52 691
9839.46 678
9840.40 678
9841.33 676
9842.27 725
9843.21 716
9844.14 698
9845.08 723
9846.02 710
9846.95 711
9847.89 716
9848.83 696
9849.77 715
9850.70 692
9851.64 662
9852.58 693
9853.51 656
9854.45 666
9855.39 710
9856.33 689
9857.26 694
9858.20 675
9859.14 687
9860.08 699
9861.01 670
9861.95 701
9862.89 698
9863.83 683
9864.76 670
9865.70 665
9866.64 630
9867.58 662
9868.51 653
9869.45 654
9870.39 636
9871.33 630
9872.27 641
9873.20 676
9874.14 671
9875.08 673
9876.02 671
9876.96 669
9877.90 663
9878.83 642
9879.77 663
9880.71 602
9881.65 638
9882.59 632
9883.53 655
9884.47 622
9885.40 618
9886.34 644
9887.28 637
9888.22 648
9889.16 637
9890.10 647
9891.04 635
9891.98 605
9892.91 626
9893.85 665
9894.79 613
9895.73 606
9896.67 660
9897.61 658
9898.55 597
9899.49 610
9900.43 630
9901.37 628
9902.31 646
9903.25 613
9904.19 630
9905.13 629
9906.07 638
9907.01 625
9907.95 658
9908.89 621
9909.83 605
9910.77 626
9911.71 626
9912.65 640
9913.59 655
9914.53 626
9915.47 664
9916.41 634
9917.35 603
9918.29 686
9919.23 613
9920.17 650
9921.11 680
9922.05 661
9922.99 710
9923.93 750
9924.87 770
9925.81 789
9926.75 814
9927.69 871
9928.63 925
9929.57 926
9930.51 883
9931.45 863
9932.39 832
9933.34 795
9934.28 768
9935.22 706
9936.16 716
9937.10 661
9938.04 657
9938.98 654
9939.92 640
9940.87 620
9941.81 610
9942.75 628
9943.69 628
9944.63 614
9945.57 594
9946.51 662
9947.46 656
9948.40 697
9949.34 697
9950.28 714
9951.22 742
9952.16 724
9953.11 763
9954.05 755
9954.99 803
9955.93 777
9956.87 721
9957.82 708
9958.76 662
9959.70 593
9960.64 626
9961.59 621
9962.53 609
9963.47 578
9964.41 556
9965.35 555
9966.30 556
9967.24 557
9968.18 570
9969.13 534
9970.07 547
9971.01 548
9971.95 546
9972.90 499
9973.84 515
9974.78 502
9975.73 500
9976.67 546
9977.61 518
9978.55 542
9979.50 537
9980.44 497
9981.38 517
9982.33 506
9983.27 512
9984.21 552
9985.16 512
9986.10 502
9987.04 513
9987.99 548
9988.93 526
9989.88 475
9990.82 523
9991.76 526
9992.71 545
9993.65 539
9994.59 492
9995.54 503
9996.48 494
9997.43 523
9998.37 508
9999.31 510
10000.26 546
10001.20 484
10002.15 506
10003.09 497
10004.04 500
10004.98 525
10005.92 499
10006.87 514
10007.81 498
10008.76 491
10009.70 488
10010.65 483
10011.59 500
10012.54 513
10013.48 491
10014.43 499
10015.37 517
10016.32 540
10017.26 506
10018.21 492
10019.15 534
10020.10 469
10021.04 475
10021.99 490
10022.93 468
10023.88 483
10024.82 494
10025.77 533
10026.71 512
10027.66 502
10028.60 473
10029.55 465
10030.49 489
10031.44 487
10032.39 513
10033.33 474
10034.28 489
10035.22 492
10036.17 481
10037.11 488
10038.06 467
10039.01 473
10039.95 478
10040.90 470
10041.84 450
10042.79 473
10043.74 467
10044.68 473
10045.63 501
10046.58 477
10047.52 465
10048.47 452
10049.41 433
10050.36 440
10051.31 459
10052.25 444
10053.20 486
10054.15 460
10055.09 453
10056.04 456
10056.99 459
10057.93 442
10058.88 444
10059.83 443
10060.78 451
10061.72 450
10062.67 428
10063.62 485
10064.56 466
10065.51 476
10066.46 458
10067.41 458
10068.35 440
10069.30 432
10070.25 457
10071.20 452
10072.14 474
10073.09 466
10074.04 436
10074.99 430
10075.93 441
10076.88 466
10077.83 423
10078.78 432
10079.72 443
10080.67 443
10081.62 440
10082.57 420
10083.52 443
10084.46 481
10085.41 449
10086.36 425
10087.31 455
10088.26 449
10089.21 446
10090.15 457
10091.10 439
10092.05 416
10093.00 442
10093.95 436
10094.90 431
10095.85 446
10096.79 428
10097.74 434
10098.69 471
10099.64 450
10100.59 434
10101.54 419
10102.49 464
10103.44 453
10104.39 461
10105.33 444
10106.28 441
10107.23 446
10108.18 466
10109.13 454
10110.08 458
10111.03 449
10111.98 497
10112.93 457
10113.88 479
10114.83 461
10115.78 455
10116.73 452
10117.68 426
10118.63 445
10119.58 454
10120.53 463
10121.48 461
10122.43 475
10123.38 463
10124.33 481
10125.28 471
10126.23 446
10127.18 455
10128.13 477
10129.08 485
10130.03 459
10130.98 479
10131.93 500
10132.88 465
10133.83 478
10134.78 468
10135.73 508
10136.68 519
10137.63 485
10138.58 518
10139.53 535
10140.48 513
10141.43 486
10142.38 513
10143.33 524
10144.29 500
10145.24 531
10146.19 508
10147.14 500
10148.09 514
10149.04 535
10149.99 548
10150.94 553
10151.89 530
10152.85 514
10153.80 547
10154.75 563
10155.70 544
10156.65 598
10157.60 552
10158.55 554
10159.51 555
10160.46 547
10161.41 516
10162.36 548
10163.31 546
10164.26 569
10165.22 558
10166.17 570
10167.12 599
10168.07 588
10169.02 577
10169.98 596
10170.93 595
10171.88 594
10172.83 644
10173.79 657
10174.74 634
10175.69 627
10176.64 660
10177.60 676
10178.55 692
10179.50 678
10180.45 650
10181.41 632
10182.36 687
10183.31 662
10184.26 621
10185.22 629
10186.17 626
10187.12 642
10188.08 670
10189.03 673
10189.98 680
10190.93 676
10191.89 631
10192.84 667
10193.79 678
10194.75 660
10195.70 655
10196.65 648
10197.61 665
10198.56 655
10199.51 659
10200.47 626
10201.42 660
10202.38 682
10203.33 726
10204.28 706
10205.24 732
10206.19 716
10207.14 785
10208.10 843
10209.05 819
10210.01 829
10210.96 792
10211.91 803
10212.87 788
10213.82 775
10214.78 736
10215.73 693
10216.69 669
10217.64 675
10218.59 697
10219.55 675
10220.50 668
10221.46 676
10222.41 662
10223.37 631
10224.32 651
10225.28 644
10226.23 614
10227.19 663
10228.14 641
10229.10 618
10230.05 660
10231.01 686
10231.96 699
10232.92 733
10233.87 743
10234.83 802
10235.78 810
10236.74 854
10237.69 876
10238.65 885
10239.60 865
10240.56 878
10241.51 819
10242.47 823
10243.42 796
10244.38 768
10245.34 656
10246.29 674
10247.25 656
10248.20 656
10249.16 584
10250.11 605
10251.07 583
10252.03 594
10252.98 591
10253.94 605
10254.89 588
10255.85 570
10256.81 602
10257.76 582
10258.72 532
10259.68 511
10260.63 542
10261.59 542
10262.55 506
10263.50 475
10264.46 497
10265.41 494
10266.37 545
10267.33 503
10268.28 497
10269.24 514
10270.20 553
10271.16 532
10272.11 517
10273.07 531
10274.03 553
10274.98 526
10275.94 522
10276.90 515
10277.85 506
10278.81 514
10279.77 524
10280.73 510
10281.68 503
10282.64 482
10283.60 492
10284.56 495
10285.51 491
10286.47 474
10287.43 492
10288.39 452
10289.34 456
10290.30 479
10291.26 462
10292.22 451
10293.18 470
10294.13 474
10295.09 476
10296.05 455
10297.01 466
10297.97 480
10298.92 474
10299.88 477
10300.84 473
10301.80 466
10302.76 480
10303.72 464
10304.67 455
10305.63 453
10306.59 466
10307.55 467
10308.51 477
10309.47 465
10310.43 441
10311.38 468
10312.34 485
10313.30 498
10314.26 523
10315.22 465
10316.18 482
10317.14 485
10318.10 494
10319.06 486
10320.01 480
10320.97 476
10321.93 485
10322.89 457
10323.85 449
10324.81 481
10325.77 449
10326.73 446
10327.69 456
10328.65 462
10329.61 413
10330.57 446
10331.53 451
10332.49 469
10333.45 459
10334.41 429
10335.37 447
10336.33 471
10337.29 445
10338.25 435
10339.21 410
10340.17 432
10341.13 450
10342.09 455
10343.05 434
10344.01 428
10344.97 439
10345.93 435
10346.89 434
10347.85 417
10348.81 396
10349.77 426
10350.73 448
10351.69 397
10352.65 422
10353.61 407
10354.57 406
10355.53 405
10356.49 395
10357.46 388
10358.42 399
10359.38 413
10360.34 410
10361.30 433
10362.26 388
10363.22 421
10364.18 429
10365.14 380
10366.11 374
10367.07 377
10368.03 400
10368.99 426
10369.95 399
10370.91 389
10371.87 387
10372.84 399
10373.80 389
10374.76 382
10375.72 351
10376.68 407
10377.64 385
10378.61 409
10379.57 420
10380.53 409
10381.49 410
10382.45 389
10383.42 396
10384.38 383
10385.34 384
10386.30 369
10387.27 386
10388.23 376
10389.19 381
10390.15 370
10391.11 383
10392.08 381
10393.04 373
10394.00 381
10394.96 372
10395.93 378
10396.89 393
10397.85 381
10398.82 358
10399.78 399
10400.74 392
10401.70 385
10402.67 392
10403.63 369
10404.59 383
10405.56 383
10406.52 357
10407.48 364
10408.45 347
10409.41 334
10410.37 359
10411.34 372
10412.30 377
10413.26 393
10414.23 385
10415.19 413
10416.15 390
10417.12 401
10418.08 403
10419.04 397
10420.01 407
10420.97 388
10421.94 382
10422.90 398
10423.86 392
10424.83 402
10425.79 398
10426.76 398
10427.72 390
10428.68 382
10429.65 398
10430.61 373
10431.58 388
10432.54 408
10433.51 355
10434.47 341
10435.44 330
10436.40 347
10437.36 342
10438.33 329
10439.29 377
10440.26 358
10441.22 363
10442.19 366
10443.15 367
10444.12 354
10445.08 345
10446.05 338
10447.01 370
10447.98 381
10448.94 364
10449.91 350
10450.87 354
10451.84 347
10452.80 372
10453.77 354
10454.73 328
10455.70 337
10456.67 339
10457.63 358
10458.60 347
10459.56 345
10460.53 356
10461.49 368
10462.46 365
10463.43 386
10464.39 374
10465.36 371
10466.32 385
10467.29 386
10468.25 363
10469.22 357
10470.19 389
10471.15 359
10472.12 356
10473.09 359
10474.05 383
10475.02 357
10475.98 366
10476.95 368
10477.92 420
10478.88 374
10479.85 395
10480.82 430
10481.78 420
10482.75 403
10483.72 384
10484.68 373
10485.65 411
10486.62 387
10487.58 384
10488.55 368
10489.52 385
10490.49 387
10491.45 368
10492.42 384
10493.39 391
10494.35 376
10495.32 335
10496.29 345
10497.26 349
10498.22 384
10499.19 399
10500.16 364
10501.13 373
10502.09 375
10503.06 382
10504.03 375
10505.00 369
10505.96 360
10506.93 372
10507.90 373
10508.87 394
10509.84 371
10510.80 352
10511.77 349
10512.74 374
10513.71 384
10514.68 386
10515.64 366
10516.61 352
10517.58 370
10518.55 364
10519.52 380
10520.49 384
10521.45 372
10522.42 401
10523.39 378
10524.36 361
10525.33 399
10526.30 374
10527.27 362
10528.23 377
10529.20 397
10530.17 368
10531.14 368
10532.11 375
10533.08 393
10534.05 394
10535.02 368
10535.99 388
10536.96 387
10537.93 401
10538.89 398
10539.86 375
10540.83 387
10541.80 398
10542.77 379
10543.74 402
10544.71 375
10545.68 389
10546.65 391
10547.62 402
10548.59 403
10549.56 392
10550.53 386
10551.50 383
10552.47 390
10553.44 381
10554.41 368
10555.38 388
10556.35 399
10557.32 411
10558.29 380
10559.26 399
10560.23 424
10561.20 418
10562.17 435
10563.14 410
10564.11 425
10565.08 423
10566.05 420
10567.02 396
10567.99 427
10568.96 450
10569.93 428
10570.91 445
10571.88 424
10572.85 433
10573.82 414
10574.79 365
10575.76 378
10576.73 391
10577.70 376
10578.67 409
10579.64 388
10580.62 405
10581.59 423
10582.56 434
10583.53 376
10584.50 433
10585.47 420
10586.44 379
10587.42 403
10588.39 387
10589.36 405
10590.33 410
10591.30 429
10592.27 433
10593.25 428
10594.22 419
10595.19 374
10596.16 399
10597.13 409
10598.10 423
10599.08 436
10600.05 423
10601.02 403
10601.99 393
10602.97 434
10603.94 428
10604.91 464
10605.88 447
10606.85 448
10607.83 471
10608.80 457
10609.77 490
10610.74 498
10611.72 492
10612.69 499
10613.66 488
10614.64 465
10615.61 472
10616.58 451
10617.55 473
10618.53 455
10619.50 452
10620.47 449
10621.45 426
10622.42 423
10623.39 424
10624.37 453
10625.34 419
10626.31 430
10627.29 405
10628.26 409
10629.23 414
10630.21 365
10631.18 409
10632.15 453
10633.13 423
10634.10 417
10635.07 436
10636.05 424
10637.02 447
10638.00 443
10638.97 430
10639.94 438
10640.92 462
10641.89 467
10642.87 464
10643.84 450
10644.81 456
10645.79 457
10646.76 453
10647.74 456
10648.71 425
10649.68 427
10650.66 400
10651.63 413
10652.61 372
10653.58 387
10654.56 412
10655.53 416
10656.51 371
10657.48 398
10658.46 387
10659.43 430
10660.41 393
10661.38 358
10662.36 376
10663.33 370
10664.31 388
10665.28 374
10666.26 369
10667.23 389
10668.21 390
10669.18 348
10670.16 405
10671.13 392
10672.11 389
10673.08 396
10674.06 397
10675.03 363
10676.01 409
10676.99 420
10677.96 398
10678.94 365
10679.91 360
10680.89 403
10681.86 402
10682.84 423
10683.82 409
10684.79 403
10685.77 372
10686.74 370
10687.72 423
10688.70 394
10689.67 421
10690.65 418
10691.63 396
10692.60 392
10693.58 400
10694.55 396
10695.53 369
10696.51 379
10697.48 387
10698.46 363
10699.44 380
10700.41 383
10701.39 369
10702.37 364
10703.34 392
10704.32 404
10705.30 390
10706.27 401
10707.25 400
10708.23 399
10709.21 366
10710.18 394
10711.16 384
10712.14 375
10713.11 353
10714.09 343
10715.07 387
10716.05 394
10717.02 382
10718.00 362
10718.98 365
10719.96 412
10720.93 393
10721.91 403
10722.89 406
10723.87 404
10724.85 397
10725.82 388
10726.80 385
10727.78 385
10728.76 412
10729.74 387
10730.71 377
10731.69 394
10732.67 425
10733.65 396
10734.63 379
10735.60 362
10736.58 412
10737.56 417
10738.54 416
10739.52 416
10740.50 394
10741.48 389
10742.45 408
10743.43 434
10744.41 440
10745.39 418
10746.37 420
10747.35 417
10748.33 416
10749.31 391
10750.28 412
10751.26 430
10752.24 411
10753.22 419
10754.20 408
10755.18 370
10756.16 402
10757.14 430
10758.12 422
10759.10 413
10760.08 429
10761.06 406
10762.04 419
10763.01 400
10763.99 397
10764.97 443
10765.95 423
10766.93 424
10767.91 419
10768.89 422
10769.87 414
10770.85 404
10771.83 422
10772.81 416
10773.79 421
10774.77 435
10775.75 429
10776.73 420
10777.71 433
10778.69 439
10779.67 465
10780.65 443
10781.63 456
10782.62 462
10783.60 471
10784.58 443
10785.56 466
10786.54 454
10787.52 465
10788.50 450
10789.48 453
10790.46 463
10791.44 428
10792.42 436
10793.40 444
10794.38 433
10795.37 443
10796.35 449
10797.33 447
10798.31 445
10799.29 469
10800.27 464
10801.25 451
10802.23 432
10803.21 422
10804.20 422
10805.18 445
10806.16 428
10807.14 441
10808.12 435
10809.10 459
10810.09 437
10811.07 446
10812.05 438
10813.03 448
10814.01 477
10815.00 440
10815.98 434
10816.96 436
10817.94 423
10818.92 447
10819.91 479
10820.89 469
10821.87 440
10822.85 447
10823.83 454
10824.82 446
10825.80 421
10826.78 458
10827.76 434
10828.75 448
10829.73 442
10830.71 458
10831.69 441
10832.68 467
10833.66 505
10834.64 498
10835.63 489
10836.61 503
10837.59 468
10838.57 462
10839.56 467
10840.54 463
10841.52 483
10842.51 470
10843.49 508
10844.47 502
10845.46 535
10846.44 508
10847.42 502
10848.41 494
10849.39 519
10850.37 542
10851.36 562
10852.34 516
10853.32 503
10854.31 531
10855.29 531
10856.28 512
10857.26 504
10858.24 519
10859.23 531
10860.21 514
10861.20 539
10862.18 560
10863.16 523
10864.15 514
10865.13 565
10866.12 570
10867.10 573
10868.08 554
10869.07 567
10870.05 609
10871.04 559
10872.02 552
10873.01 570
10873.99 580
10874.98 570
10875.96 572
10876.95 573
10877.93 581
10878.92 567
10879.90 563
10880.89 598
10881.87 571
10882.86 577
10883.84 576
10884.83 603
10885.81 598
10886.80 614
10887.78 633
10888.77 584
10889.75 621
10890.74 639
10891.72 604
10892.71 642
10893.69 623
10894.68 619
10895.66 652
10896.65 657
10897.64 664
10898.62 657
10899.61 652
10900.59 639
10901.58 671
10902.56 691
10903.55 690
10904.54 706
10905.52 650
10906.51 681
10907.49 701
10908.48 691
10909.47 663
10910.45 723
10911.44 733
10912.43 741
10913.41 766
10914.40 746
10915.39 717
10916.37 756
10917.36 768
10918.35 731
10919.33 783
10920.32 804
10921.31 780
10922.29 770
10923.28 750
10924.27 785
10925.25 837
10926.24 798
10927.23 758
10928.21 775
10929.20 816
10930.19 849
10931.18 833
10932.16 808
10933.15 845
10934.14 868
10935.12 851
10936.11 805
10937.10 855
10938.09 853
10939.07 882
10940.06 915
10941.05 854
10942.04 902
10943.02 916
10944.01 915
10945.00 954
10945.99 933
10946.98 940
10947.96 944
10948.95 971
10949.94 1013
10950.93 985
10951.92 1010
10952.90 1058
10953.89 1104
10954.88 1135
10955.87 1201
10956.86 1254
10957.85 1281
10958.83 1347
10959.82 1396
10960.81 1392
10961.80 1418
10962.79 1445
10963.78 1393
10964.77 1308
10965.75 1263
10966.74 1225
10967.73 1155
10968.72 1158
10969.71 1108
10970.70 1082
10971.69 1059
10972.68 1040
10973.67 1042
10974.66 1010
10975.64 993
10976.63 990
10977.62 1020
10978.61 1012
10979.60 1023
10980.59 1023
10981.58 1022
10982.57 1040
10983.56 1004
10984.55 1012
10985.54 1060
10986.53 1066
10987.52 1083
10988.51 1088
10989.50 1093
10990.49 1142
10991.48 1100
10992.47 1134
10993.46 1179
10994.45 1243
10995.44 1308
10996.43 1402
10997.42 1493
10998.41 1588
10999.40 1689
11000.39 1790
11001.38 1800
11002.37 1786
11003.36 1841
11004.35 1726
11005.34 1711
11006.33 1694
11007.32 1531
11008.31 1454
11009.30 1322
11010.30 1216
11011.29 1137
11012.28 1076
11013.27 1033
11014.26 975
11015.25 911
11016.24 913
11017.23 872
11018.22 840
11019.21 855
11020.21 820
11021.20 817
11022.19 811
11023.18 767
11024.17 810
11025.16 793
11026.15 777
11027.14 794
11028.14 797
11029.13 820
11030.12 799
11031.11 761
11032.10 736
11033.09 812
11034.09 788
11035.08 794
11036.07 793
11037.06 789
11038.05 820
11039.05 797
11040.04 804
11041.03 796
11042.02 788
11043.02 763
11044.01 725
11045.00 733
11045.99 751
11046.98 732
11047.98 716
11048.97 707
11049.96 703
11050.95 700
11051.95 699
11052.94 699
11053.93 698
11054.93 732
11055.92 724
11056.91 704
11057.90 717
11058.90 707
11059.89 691
11060.88 639
11061.88 721
11062.87 688
11063.86 691
11064.86 691
11065.85 708
11066.84 737
11067.84 753
11068.83 711
11069.82 712
11070.82 706
11071.81 721
11072.80 716
11073.80 721
11074.79 733
11075.78 699
11076.78 745
11077.77 732
11078.77 723
11079.76 690
11080.75 730
11081.75 704
11082.74 723
11083.74 693
11084.73 669
11085.72 671
11086.72 693
11087.71 677
11088.71 686
11089.70 677
11090.70 692
11091.69 656
11092.68 637
11093.68 669
11094.67 699
11095.67 634
11096.66 624
11097.66 627
11098.65 647
11099.65 616
11100.64 600
11101.64 633
11102.63 626
11103.63 616
11104.62 626
11105.62 645
11106.61 623
11107.61 604
11108.60 628
11109.60 632
11110.59 623
11111.59 592
11112.58 605
11113.58 607
11114.57 606
11115.57 591
11116.56 626
11117.56 612
11118.56 602
11119.55 571
11120.55 584
11121.54 566
11122.54 571
11123.54 593
11124.53 579
11125.53 576
11126.52 570
11127.52 584
11128.51 564
11129.51 597
11130.51 587
11131.50 585
11132.50 562
11133.50 570
11134.49 602
11135.49 591
11136.49 585
11137.48 539
11138.48 551
11139.47 564
11140.47 567
11141.47 551
11142.46 549
11143.46 541
11144.46 549
11145.46 572
11146.45 544
11147.45 546
11148.45 543
11149.44 559
11150.44 558
11151.44 552
11152.43 579
11153.43 571
11154.43 604
11155.43 590
11156.42 541
11157.42 554
11158.42 566
11159.42 555
11160.41 560
11161.41 560
11162.41 537
11163.41 537
11164.40 540
11165.40 519
11166.40 530
11167.40 518
11168.39 514
11169.39 549
11170.39 529
11171.39 512
11172.39 541
11173.38 537
11174.38 538
11175.38 534
11176.38 513
11177.38 535
11178.38 527
11179.37 551
11180.37 526
11181.37 554
11182.37 545
11183.37 530
11184.37 554
11185.37 567
11186.36 551
11187.36 547
11188.36 520
11189.36 533
11190.36 544
11191.36 530
11192.36 478
11193.36 507
11194.36 544
11195.35 544
11196.35 562
11197.35 529
11198.35 572
11199.35 572
11200.35 573
11201.35 538
11202.35 546
11203.35 547
11204.35 552
11205.35 533
11206.35 546
11207.35 543
11208.35 549
11209.35 539
11210.35 539
11211.35 560
11212.35 511
11213.35 579
11214.35 551
11215.34 558
11216.35 561
11217.35 575
11218.35 545
11219.35 518
11220.35 558
11221.35 552
11222.35 542
11223.35 540
11224.35 602
11225.35 579
11226.35 584
11227.35 545
11228.35 555
11229.35 534
11230.35 550
11231.35 530
11232.35 564
11233.35 567
11234.35 586
11235.35 580
11236.35 538
11237.36 540
11238.36 575
11239.36 545
11240.36 570
11241.36 575
11242.36 528
11243.36 557
11244.36 568
11245.36 572
11246.37 571
11247.37 577
11248.37 575
11249.37 586
11250.37 619
11251.37 602
11252.38 609
11253.38 595
11254.38 621
11255.38 591
11256.38 614
11257.38 623
11258.39 607
11259.39 575
11260.39 605
11261.39 647
11262.39 639
11263.40 604
11264.40 613
11265.40 597
11266.40 593
11267.40 603
11268.41 611
11269.41 629
11270.41 638
11271.41 687
11272.42 672
11273.42 689
11274.42 713
11275.42 719
11276.43 719
11277.43 710
11278.43 706
11279.44 717
11280.44 716
11281.44 697
11282.44 688
11283.45 708
11284.45 689
11285.45 654
11286.46 649
11287.46 647
11288.46 614
11289.47 606
11290.47 630
11291.47 593
11292.48 577
11293.48 578
11294.48 571
11295.49 571
11296.49 608
11297.49 559
11298.50 570
11299.50 537
11300.51 559
11301.51 554
11302.51 603
11303.52 575
11304.52 536
11305.53 558
11306.53 554
11307.53 556
11308.54 571
11309.54 567
11310.55 609
11311.55 608
11312.55 598
11313.56 594
11314.56 569
11315.57 615
11316.57 605
11317.58 591
11318.58 613
11319.59 626
11320.59 622
11321.59 643
11322.60 631
11323.60 624
11324.61 647
11325.61 618
11326.62 633
11327.62 600
11328.63 614
11329.63 643
11330.64 635
11331.64 565
11332.65 574
11333.65 584
11334.66 579
11335.67 617
11336.67 569
11337.68 608
11338.68 615
11339.69 611
11340.69 636
11341.70 664
11342.70 627
11343.71 639
11344.72 655
11345.72 632
11346.73 623
11347.73 612
11348.74 642
11349.74 603
11350.75 598
11351.76 606
11352.76 594
11353.77 560
11354.78 593
11355.78 599
11356.79 572
11357.79 563
11358.80 546
11359.81 561
11360.81 569
11361.82 569
11362.83 575
11363.83 580
11364.84 580
11365.85 571
11366.85 575
11367.86 556
11368.87 529
11369.87 537
11370.88 540
11371.89 538
11372.89 516
11373.90 557
11374.91 548
11375.92 549
11376.92 532
11377.93 546
11378.94 570
11379.94 541
11380.95 536
11381.96 571
11382.97 521
11383.97 529
11384.98 561
11385.99 562
11387.00 554
11388.00 562
11389.01 535
11390.02 545
11391.03 554
11392.04 566
11393.04 557
11394.05 541
11395.06 504
11396.07 528
11397.08 535
11398.08 557
11399.09 554
11400.10 549
11401.11 564
11402.12 568
11403.12 575
11404.13 532
11405.14 509
11406.15 554
11407.16 548
11408.17 544
11409.18 523
11410.18 564
11411.19 552
11412.20 555
11413.21 573
11414.22 579
11415.23 559
11416.24 520
11417.25 564
11418.25 546
11419.26 552
11420.27 570
11421.28 568
11422.29 576
11423.30 560
11424.31 531
11425.32 555
11426.33 572
11427.34 562
11428.35 555
11429.36 577
11430.37 593
11431.38 584
11432.39 548
11433.39 549
11434.40 593
11435.41 568
11436.42 541
11437.43 552
11438.44 551
11439.45 561
11440.46 554
11441.47 549
11442.48 542
11443.49 556
11444.50 560
11445.51 577
11446.52 568
11447.53 575
11448.55 558
11449.56 574
11450.57 573
11451.58 567
11452.59 607
11453.60 586
11454.61 603
11455.62 546
11456.63 579
11457.64 598
11458.65 581
11459.66 588
11460.67 574
11461.68 573
11462.69 582
11463.71 603
11464.72 611
11465.73 588
11466.74 580
11467.75 608
11468.76 609
11469.77 590
11470.78 608
11471.80 648
11472.81 640
11473.82 627
11474.83 590
11475.84 596
11476.85 622
11477.86 612
11478.88 603
11479.89 641
11480.90 630
11481.91 620
11482.92 608
11483.93 600
11484.95 647
11485.96 653
11486.97 671
11487.98 655
11489.00 636
11490.01 646
11491.02 665
11492.03 653
11493.04 631
11494.06 671
11495.07 663
11496.08 700
11497.09 704
11498.11 692
11499.12 767
11500.13 703
11501.14 684
11502.16 730
11503.17 743
11504.18 734
11505.20 744
11506.21 736
11507.22 786
11508.23 804
11509.25 775
11510.26 805
11511.27 766
11512.29 786
11513.30 831
11514.31 843
11515.33 846
11516.34 912
11517.35 893
11518.37 926
11519.38 927
11520.39 940
11521.41 982
11522.42 1001
11523.43 1041
11524.45 1038
11525.46 1038
11526.47 1116
11527.49 1155
11528.50 1145
11529.52 1150
11530.53 1146
11531.54 1185
11532.56 1296
11533.57 1305
11534.59 1407
11535.60 1463
11536.62 1567
11537.63 1648
11538.64 1754
11539.66 1859
11540.67 1901
11541.69 1962
11542.70 1978
11543.72 2002
11544.73 1831
11545.75 1860
11546.76 1662
11547.77 1581
11548.79 1503
11549.80 1351
11550.82 1248
11551.83 1169
11552.85 1130
11553.86 1017
11554.88 974
11555.89 967
11556.91 902
11557.92 887
11558.94 847
11559.95 822
11560.97 824
11561.99 800
11563.00 826
11564.02 787
11565.03 778
11566.05 813
11567.06 805
11568.08 813
11569.09 811
11570.11 793
11571.13 791
11572.14 814
11573.16 835
11574.17 823
11575.19 821
11576.20 851
11577.22 813
11578.24 791
11579.25 840
11580.27 802
11581.29 846
11582.30 832
11583.32 814
11584.33 835
11585.35 821
11586.37 817
11587.38 819
11588.40 851
11589.42 830
11590.43 795
11591.45 845
11592.47 867
11593.48 839
11594.50 834
11595.52 954
11596.53 965
11597.55 970
11598.57 1030
11599.58 1026
11600.60 1070
11601.62 1104
11602.64 1116
11603.65 1129
11604.67 1078
11605.69 1060
11606.70 1025
11607.72 981
11608.74 990
11609.76 972
11610.77 923
11611.79 873
11612.81 896
11613.83 846
11614.84 847
11615.86 808
11616.88 809
11617.90 839
11618.92 816
11619.93 768
11620.95 802
11621.97 800
11622.99 753
11624.01 777
11625.02 775
11626.04 743
11627.06 742
11628.08 758
11629.10 725
11630.11 732
11631.13 731
11632.15 718
11633.17 682
11634.19 705
11635.21 688
11636.23 695
11637.24 683
11638.26 678
11639.28 707
11640.30 660
11641.32 694
11642.34 642
11643.36 657
11644.38 663
11645.39 674
11646.41 641
11647.43 633
11648.45 645
11649.47 655
11650.49 627
11651.51 593
11652.53 607
11653.55 615
11654.57 604
11655.59 616
11656.61 608
11657.63 568
11658.65 606
11659.67 606
11660.69 587
11661.70 592
11662.72 605
11663.74 597
11664.76 587
11665.78 581
11666.80 566
11667.82 576
11668.84 569
11669.86 559
11670.88 575
11671.90 589
11672.92 593
11673.95 577
11674.97 544
11675.99 518
11677.01 578
11678.03 609
11679.05 557
11680.07 561
11681.09 571
11682.11 569
11683.13 549
11684.15 548
11685.17 560
11686.19 585
11687.21 553
11688.23 543
11689.25 511
11690.28 526
11691.30 539
11692.32 520
11693.34 555
11694.36 518
11695.38 543
11696.40 550
11697.42 534
11698.44 538
11699.47 535
11700.49 524
11701.51 551
11702.53 510
11703.55 521
11704.57 484
11705.60 506
11706.62 541
11707.64 532
11708.66 484
11709.68 493
11710.70 505
11711.73 505
11712.75 497
11713.77 502
11714.79 500
11715.81 527
11716.84 482
11717.86 491
11718.88 491
11719.90 474
11720.92 488
11721.95 485
11722.97 468
11723.99 471
11725.01 470
11726.04 508
11727.06 470
11728.08 455
11729.11 459
11730.13 448
11731.15 481
11732.17 470
11733.20 454
11734.22 469
11735.24 454
11736.26 494
11737.29 455
11738.31 491
11739.33 453
11740.36 465
11741.38 501
11742.40 462
11743.43 480
11744.45 463
11745.47 454
11746.50 443
11747.52 431
11748.54 437
11749.57 483
11750.59 480
11751.62 455
11752.64 486
11753.66 494
11754.69 448
11755.71 448
11756.73 434
11757.76 437
11758.78 452
11759.81 468
11760.83 455
11761.85 481
11762.88 476
11763.90 477
11764.93 463
11765.95 447
11766.98 460
11768.00 471
11769.02 447
11770.05 459
11771.07 462
11772.10 448
11773.12 461
11774.15 474
11775.17 474
11776.20 470
11777.22 474
11778.25 471
11779.27 470
11780.30 479
11781.32 457
11782.35 470
11783.37 470
11784.40 465
11785.42 470
11786.45 465
11787.47 452
11788.50 446
11789.52 470
11790.55 463
11791.57 472
11792.60 447
11793.62 444
11794.65 492
11795.67 459
11796.70 485
11797.73 454
11798.75 450
11799.78 458
11800.80 494
11801.83 467
11802.85 465
11803.88 460
11804.91 491
11805.93 488
11806.96 464
11807.98 479
11809.01 477
11810.04 519
11811.06 468
11812.09 502
11813.12 471
11814.14 479
11815.17 459
11816.19 449
11817.22 491
11818.25 485
11819.27 500
11820.30 500
11821.33 503
11822.35 497
11823.38 510
11824.41 522
11825.44 521
11826.46 546
11827.49 516
11828.52 524
11829.54 540
11830.57 540
11831.60 524
11832.62 541
11833.65 556
11834.68 538
11835.71 528
11836.73 546
11837.76 530
11838.79 563
11839.82 552
11840.84 563
11841.87 538
11842.90 530
11843.93 507
11844.95 527
11845.98 541
11847.01 535
11848.04 533
11849.07 524
11850.09 538
11851.12 556
11852.15 541
11853.18 573
11854.21 573
11855.23 565
11856.26 592
11857.29 548
11858.32 561
11859.35 552
11860.38 591
11861.40 588
11862.43 586
11863.46 600
11864.49 615
11865.52 602
11866.55 610
11867.58 611
11868.60 584
11869.63 629
11870.66 609
11871.69 626
11872.72 622
11873.75 626
11874.78 618
11875.81 629
11876.84 615
11877.86 632
11878.89 604
11879.92 610
11880.95 646
11881.98 653
11883.01 643
11884.04 662
11885.07 668
11886.10 722
11887.13 695
11888.16 669
11889.19 682
11890.22 715
11891.25 717
11892.28 688
11893.31 713
11894.34 737
11895.37 742
11896.40 736
11897.43 742
11898.46 823
11899.49 824
11900.52 836
11901.55 913
11902.58 874
11903.61 933
11904.64 934
11905.67 954
11906.70 963
11907.73 941
11908.76 919
11909.79 931
11910.82 968
11911.85 925
11912.88 899
11913.91 898
11914.94 913
11915.97 867
11917.01 835
11918.04 826
11919.07 832
11920.10 786
11921.13 800
11922.16 804
11923.19 790
11924.22 795
11925.25 842
11926.28 862
11927.32 899
11928.35 915
11929.38 984
11930.41 983
11931.44 985
11932.47 966
11933.50 1003
11934.54 1030
11935.57 1047
11936.60 1010
11937.63 992
11938.66 977
11939.70 937
11940.73 888
11941.76 883
11942.79 833
11943.82 797
11944.85 770
11945.89 755
11946.92 691
11947.95 705
11948.98 709
11950.02 661
11951.05 676
11952.08 673
11953.11 656
11954.15 638
11955.18 637
11956.21 652
11957.24 650
11958.28 639
11959.31 662
11960.34 627
11961.37 637
11962.41 645
11963.44 634
11964.47 639
11965.51 630
11966.54 670
11967.57 662
11968.60 659
11969.64 639
11970.67 647
11971.70 639
11972.74 676
11973.77 684
11974.80 691
11975.84 674
11976.87 680
11977.90 663
11978.94 702
11979.97 674
11981.00 707
11982.04 663
11983.07 622
11984.11 677
11985.14 636
11986.17 696
11987.21 709
11988.24 678
11989.28 650
11990.31 678
11991.34 693
11992.38 718
11993.41 698
11994.45 691
11995.48 694
11996.51 681
11997.55 715
11998.58 716
11999.62 704
12000.65 721
12001.69 723
12002.72 706
12003.76 733
12004.79 690
12005.82 733
12006.86 721
12007.89 704
12008.93 708
12009.96 717
12011.00 766
12012.03 785
12013.07 807
12014.10 741
12015.14 741
12016.17 799
12017.21 781
12018.24 784
12019.28 762
12020.32 798
12021.35 819
12022.39 825
12023.42 769
12024.46 749
12025.49 794
12026.53 763
12027.56 797
12028.60 764
12029.64 765
12030.67 766
12031.71 793
12032.74 789
12033.78 787
12034.81 796
12035.85 772
12036.89 794
12037.92 791
12038.96 751
12039.99 743
12041.03 778
12042.07 772
12043.10 771
12044.14 760
12045.18 740
12046.21 735
12047.25 777
12048.29 773
12049.32 736
12050.36 736
12051.40 744
12052.43 763
12053.47 791
12054.51 719
12055.54 756
12056.58 769
12057.62 765
12058.65 813
12059.69 761
12060.73 769
12061.76 784
12062.80 796
12063.84 782
12064.88 747
12065.91 775
12066.95 745
12067.99 729
12069.03 734
12070.06 706
12071.10 680
12072.14 750
12073.18 691
12074.21 673
12075.25 685
12076.29 668
12077.33 667
12078.36 661
12079.40 672
12080.44 651
12081.48 646
12082.52 658
12083.55 659
12084.59 626
12085.63 651
12086.67 677
12087.71 694
12088.74 666
12089.78 674
12090.82 681
12091.86 685
12092.90 677
12093.94 676
12094.98 696
12096.01 697
12097.05 706
12098.09 723
12099.13 716
12100.17 744
12101.21 727
12102.25 752
12103.28 760
12104.32 744
12105.36 778
12106.40 783
12107.44 725
12108.48 726
12109.52 735
12110.56 723
12111.60 733
12112.64 690
12113.68 693
12114.72 694
12115.76 627
12116.79 589
12117.83 611
12118.87 586
12119.91 594
12120.95 607
12121.99 595
12123.03 560
12124.07 537
12125.11 534
12126.15 584
12127.19 593
12128.23 589
12129.27 545
12130.31 532
12131.35 528
12132.39 526
12133.43 525
12134.47 541
12135.51 559
12136.55 566
12137.59 547
12138.63 527
12139.67 526
12140.71 526
12141.76 546
12142.80 549
12143.84 526
12144.88 533
12145.92 538
12146.96 549
12148.00 537
12149.04 524
12150.08 543
12151.12 519
12152.16 560
12153.20 551
12154.25 514
12155.29 509
12156.33 479
12157.37 539
12158.41 533
12159.45 516
12160.49 524
12161.53 492
12162.58 488
12163.62 516
12164.66 474
12165.70 472
12166.74 475
12167.78 482
12168.82 499
12169.87 487
12170.91 466
12171.95 484
12172.99 476
12174.03 473
12175.08 492
12176.12 501
12177.16 480
12178.20 471
12179.24 488
12180.29 449
12181.33 462
12182.37 482
12183.41 482
12184.46 487
12185.50 467
12186.54 493
12187.58 476
12188.63 466
12189.67 493
12190.71 489
12191.75 452
12192.80 452
12193.84 474
12194.88 476
12195.92 454
12196.97 441
12198.01 463
12199.05 438
12200.10 442
12201.14 454
12202.18 450
12203.23 456
12204.27 474
12205.31 470
12206.36 431
12207.40 446
12208.44 441
12209.49 441
12210.53 438
12211.57 466
12212.62 462
12213.66 447
12214.70 456
12215.75 479
12216.79 435
12217.84 430
12218.88 440
12219.92 437
12220.97 419
12222.01 451
12223.06 451
12224.10 428
12225.14 409
12226.19 418
12227.23 422
12228.28 436
12229.32 422
12230.36 409
12231.41 449
12232.45 442
12233.50 415
12234.54 417
12235.59 416
12236.63 434
12237.68 427
12238.72 428
12239.77 406
12240.81 414
12241.86 443
12242.90 439
12243.94 465
12244.99 454
12246.03 459
12247.08 456
12248.13 420
12249.17 399
12250.22 443
12251.26 445
12252.31 417
12253.35 427
12254.40 426
12255.44 427
12256.49 426
12257.53 415
12258.58 423
12259.62 437
12260.67 412
12261.72 406
12262.76 390
12263.81 408
12264.85 410
12265.90 406
12266.94 398
12267.99 415
12269.04 374
12270.08 382
12271.13 385
12272.17 394
12273.22 413
12274.27 388
12275.31 379
12276.36 360
12277.41 378
12278.45 379
12279.50 361
12280.55 386
12281.59 357
12282.64 385
12283.69 389
12284.73 389
12285.78 359
12286.83 373
12287.87 382
12288.92 383
12289.97 379
12291.01 385
12292.06 363
12293.11 369
12294.15 358
12295.20 358
12296.25 383
12297.30 350
12298.34 381
12299.39 343
12300.44 332
12301.48 379
12302.53 385
12303.58 367
12304.63 390
12305.67 377
12306.72 366
12307.77 357
12308.82 361
12309.87 386
12310.91 380
12311.96 386
12313.01 389
12314.06 389
12315.10 374
12316.15 361
12317.20 357
12318.25 364
12319.30 380
12320.34 376
12321.39 390
12322.44 339
12323.49 370
12324.54 363
12325.59 348
12326.63 372
12327.68 384
12328.73 386
12329.78 377
12330.83 358
12331.88 355
12332.93 371
12333.98 359
12335.02 364
12336.07 352
12337.12 332
12338.17 366
12339.22 378
12340.27 343
12341.32 337
12342.37 365
12343.42 367
12344.47 341
12345.51 362
12346.56 342
12347.61 364
12348.66 372
12349.71 349
12350.76 354
12351.81 363
12352.86 364
12353.91 377
12354.96 370
12356.01 357
12357.06 376
12358.11 364
12359.16 350
12360.21 348
12361.26 385
12362.31 367
12363.36 346
12364.41 361
12365.46 366
12366.51 353
12367.56 358
12368.61 346
12369.66 367
12370.71 358
12371.76 364
12372.81 367
12373.86 360
12374.91 382
12375.96 385
12377.01 376
12378.06 387
12379.11 387
12380.17 412
12381.22 385
12382.27 365
12383.32 347
12384.37 362
12385.42 388
12386.47 358
12387.52 343
12388.57 421
12389.62 405
12390.67 399
12391.73 401
12392.78 398
12393.83 379
12394.88 365
12395.93 361
12396.98 370
12398.03 395
12399.09 360
12400.14 376
12401.19 371
12402.24 377
12403.29 392
12404.34 386
12405.40 368
12406.45 366
12407.50 390
12408.55 382
12409.60 425
12410.66 372
12411.71 379
12412.76 393
12413.81 426
12414.86 383
12415.92 377
12416.97 385
12418.02 364
12419.07 376
12420.13 411
12421.18 424
12422.23 402
12423.28 392
12424.34 391
12425.39 401
12426.44 399
12427.49 392
12428.55 428
12429.60 418
12430.65 414
12431.71 420
12432.76 415
12433.81 444
12434.86 442
12435.92 432
12436.97 417
12438.02 427
12439.08 425
12440.13 448
12441.18 431
12442.24 431
12443.29 426
12444.34 435
12445.40 434
12446.45 417
12447.50 414
12448.56 424
12449.61 445
12450.67 435
12451.72 431
12452.77 442
12453.83 434
12454.88 459
12455.94 455
12456.99 465
12458.04 473
12459.10 477
12460.15 509
12461.21 509
12462.26 475
12463.31 467
12464.37 530
12465.42 514
12466.48 558
12467.53 551
12468.59 577
12469.64 610
12470.70 637
12471.75 655
12472.80 679
12473.86 706
12474.91 759
12475.97 780
12477.02 774
12478.08 829
12479.13 872
12480.19 875
12481.24 866
12482.30 868
12483.35 834
12484.41 798
12485.46 791
12486.52 746
12487.57 706
12488.63 693
12489.69 641
12490.74 634
12491.80 603
12492.85 575
12493.91 552
12494.96 518
12496.02 533
12497.07 501
12498.13 511
12499.19 493
12500.24 472
12501.30 507
12502.35 522
12503.41 487
12504.47 496
12505.52 544
12506.58 489
12507.63 496
12508.69 470
12509.75 498
12510.80 498
12511.86 496
12512.91 503
12513.97 499
12515.03 489
12516.08 509
12517.14 493
12518.20 506
12519.25 492
12520.31 485
12521.37 483
12522.42 504
12523.48 491
12524.54 515
12525.59 504
12526.65 482
12527.71 481
12528.77 468
12529.82 479
12530.88 465
12531.94 496
12532.99 486
12534.05 456
12535.11 468
12536.17 513
12537.22 458
12538.28 482
12539.34 472
12540.40 478
12541.45 521
12542.51 490
12543.57 499
12544.63 512
12545.68 512
12546.74 508
12547.80 565
12548.86 549
12549.92 544
12550.97 536
12552.03 544
12553.09 558
12554.15 572
12555.21 608
12556.26 584
12557.32 606
12558.38 578
12559.44 602
12560.50 625
12561.56 589
12562.61 610
12563.67 592
12564.73 587
12565.79 583
12566.85 553
12567.91 557
12568.97 536
12570.02 551
12571.08 543
12572.14 532
12573.20 547
12574.26 495
12575.32 501
12576.38 498
12577.44 501
12578.50 501
12579.56 477
12580.61 499
12581.67 519
12582.73 511
12583.79 506
12584.85 481
12585.91 494
12586.97 501
12588.03 505
12589.09 494
12590.15 498
12591.21 468
12592.27 512
12593.33 504
12594.39 525
12595.45 522
12596.51 477
12597.57 514
12598.63 491
12599.69 523
12600.75 511
12601.81 535
12602.87 552
12603.93 499
12604.99 499
12606.05 483
12607.11 506
12608.17 514
12609.23 526
12610.29 517
12611.35 516
12612.41 521
12613.47 522
12614.53 516
12615.59 504
12616.66 575
12617.72 562
12618.78 585
12619.84 563
12620.90 562
12621.96 564
12623.02 613
12624.08 598
12625.14 577
12626.20 557
12627.26 542
12628.33 570
12629.39 582
12630.45 590
12631.51 595
12632.57 585
12633.63 562
12634.69 593
12635.76 591
12636.82 579
12637.88 573
12638.94 577
12640.00 563
12641.06 562
12642.13 555
12643.19 537
12644.25 537
12645.31 519
12646.37 527
12647.44 526
12648.50 510
12649.56 503
12650.62 512
12651.68 488
12652.75 530
12653.81 527
12654.87 537
12655.93 522
12657.00 542
12658.06 518
12659.12 525
12660.18 523
12661.25 525
12662.31 532
12663.37 534
12664.43 523
12665.50 570
12666.56 536
12667.62 525
12668.69 571
12669.75 535
12670.81 526
12671.88 531
12672.94 525
12674.00 549
12675.06 533
12676.13 538
12677.19 547
12678.25 547
12679.32 589
12680.38 567
12681.44 540
12682.51 551
12683.57 555
12684.64 603
12685.70 603
12686.76 580
12687.83 579
12688.89 595
12689.95 595
12691.02 609
12692.08 608
12693.15 612
12694.21 608
12695.27 603
12696.34 660
12697.40 658
12698.47 612
12699.53 638
12700.59 632
12701.66 671
12702.72 681
12703.79 660
12704.85 695
12705.92 733
12706.98 743
12708.05 733
12709.11 739
12710.18 713
12711.24 732
12712.30 684
12713.37 700
12714.43 708
12715.50 713
12716.56 710
12717.63 723
12718.69 672
12719.76 706
12720.82 701
12721.89 697
12722.95 665
12724.02 644
12725.09 676
12726.15 676
12727.22 688
12728.28 723
12729.35 719
12730.41 743
12731.48 744
12732.54 736
12733.61 778
12734.68 732
12735.74 754
12736.81 786
12737.87 737
12738.94 803
12740.00 766
12741.07 743
12742.14 732
12743.20 706
12744.27 716
12745.33 669
12746.40 664
12747.47 660
12748.53 655
12749.60 663
12750.67 588
12751.73 570
12752.80 590
12753.87 571
12754.93 561
12756.00 577
12757.07 559
12758.13 549
12759.20 574
12760.27 587
12761.33 565
12762.40 559
12763.47 542
12764.53 561
12765.60 540
12766.67 539
12767.73 542
12768.80 567
12769.87 543
12770.94 523
12772.00 541
12773.07 535
12774.14 505
12775.21 517
12776.27 523
12777.34 522
12778.41 507
12779.48 510
12780.54 514
12781.61 505
12782.68 498
12783.75 505
12784.81 487
12785.88 488
12786.95 497
12788.02 488
12789.09 491
12790.15 506
12791.22 490
12792.29 487
12793.36 446
12794.43 474
12795.49 505
12796.56 474
12797.63 468
12798.70 454
12799.77 518
12800.84 490
12801.90 484
12802.97 472
12804.04 490
12805.11 485
12806.18 483
12807.25 455
12808.32 460
12809.39 498
12810.45 490
12811.52 503
12812.59 501
12813.66 483
12814.73 506
12815.80 469
12816.87 498
12817.94 529
12819.01 478
12820.08 486
12821.15 502
12822.21 520
12823.28 505
12824.35 508
12825.42 503
12826.49 529
12827.56 533
12828.63 511
12829.70 516
12830.77 500
12831.84 508
12832.91 486
12833.98 492
12835.05 490
12836.12 487
12837.19 493
12838.26 457
12839.33 474
12840.40 478
12841.47 450
12842.54 450
12843.61 446
12844.68 428
12845.75 449
12846.82 435
12847.89 434
12848.96 442
12850.03 429
12851.10 422
12852.18 436
12853.25 446
12854.32 399
12855.39 390
12856.46 392
12857.53 401
12858.60 420
12859.67 406
12860.74 384
12861.81 392
12862.88 386
12863.96 379
12865.03 396
12866.10 382
12867.17 385
12868.24 391
12869.31 411
12870.38 380
12871.45 380
12872.53 411
12873.60 407
12874.67 381
12875.74 382
12876.81 368
12877.88 410
12878.96 430
12880.03 406
12881.10 371
12882.17 372
12883.24 395
12884.31 391
12885.39 363
12886.46 373
12887.53 392
12888.60 371
12889.68 358
12890.75 374
12891.82 359
12892.89 368
12893.96 359
12895.04 328
12896.11 354
12897.18 358
12898.25 367
12899.33 361
12900.40 372
12901.47 356
12902.54 336
12903.62 343
12904.69 352
12905.76 331
12906.84 339
12907.91 339
12908.98 343
12910.06 336
12911.13 353
12912.20 340
12913.27 355
12914.35 337
12915.42 328
12916.49 307
12917.57 344
12918.64 345
12919.71 341
12920.79 347
12921.86 326
12922.94 339
12924.01 373
12925.08 358
12926.16 373
12927.23 323
12928.30 350
12929.38 353
12930.45 320
12931.53 316
12932.60 329
12933.67 333
12934.75 329
12935.82 330
12936.90 359
12937.97 329
12939.04 302
12940.12 315
12941.19 299
12942.27 318
12943.34 321
12944.42 331
12945.49 311
12946.56 314
12947.64 325
12948.71 319
12949.79 328
12950.86 308
12951.94 294
12953.01 287
12954.09 280
12955.16 311
12956.24 333
12957.31 307
12958.39 307
12959.46 313
12960.54 298
12961.61 299
12962.69 337
12963.76 325
12964.84 317
12965.91 297
12966.99 322
12968.07 331
12969.14 299
12970.22 301
12971.29 305
12972.37 337
12973.44 318
12974.52 301
12975.59 305
12976.67 317
12977.75 330
12978.82 311
12979.90 284
12980.97 304
12982.05 317
12983.13 308
12984.20 310
12985.28 309
12986.35 308
12987.43 319
12988.51 341
12989.58 324
12990.66 331
12991.74 281
12992.81 307
12993.89 331
12994.97 312
12996.04 326
12997.12 309
12998.20 342
12999.27 310
13000.35 298
13001.43 321
13002.50 322
13003.58 294
13004.66 311
13005.73 297
13006.81 305
13007.89 306
13008.97 333
13010.04 308
13011.12 317
13012.20 314
13013.27 299
13014.35 325
13015.43 350
13016.51 328
13017.58 298
13018.66 318
13019.74 323
13020.82 331
13021.89 296
13022.97 287
13024.05 314
13025.13 313
13026.21 295
13027.28 296
13028.36 304
13029.44 342
13030.52 326
13031.60 322
13032.67 309
13033.75 350
13034.83 322
13035.91 311
13036.99 312
13038.07 322
13039.14 315
13040.22 325
13041.30 322
13042.38 324
13043.46 316
13044.54 335
13045.62 322
13046.69 332
13047.77 311
13048.85 327
13049.93 341
13051.01 327
13052.09 322
13053.17 335
13054.25 321
13055.33 351
13056.40 343
13057.48 325
13058.56 290
13059.64 319
13060.72 314
13061.80 325
13062.88 311
13063.96 302
13065.04 334
13066.12 337
13067.20 338
13068.28 315
13069.36 290
13070.44 315
13071.52 318
13072.60 301
13073.68 316
13074.76 325
13075.84 353
13076.92 343
13078.00 313
13079.08 293
13080.16 323
13081.24 323
13082.32 307
13083.40 323
13084.48 334
13085.56 330
13086.64 323
13087.72 313
13088.80 301
13089.88 308
13090.96 326
13092.04 312
13093.12 296
13094.20 323
13095.28 327
13096.36 343
13097.44 313
13098.52 312
13099.61 327
13100.69 314
13101.77 312
13102.85 325
13103.93 317
13105.01 329
13106.09 335
13107.17 367
13108.25 362
13109.34 340
13110.42 322
13111.50 338
13112.58 322
13113.66 316
13114.74 324
13115.82 338
13116.91 354
13117.99 323
13119.07 371
13120.15 354
13121.23 350
13122.31 351
13123.40 381
13124.48 347
13125.56 309
13126.64 371
13127.72 364
13128.81 361
13129.89 342
13130.97 338
13132.05 340
13133.14 340
13134.22 344
13135.30 359
13136.38 347
13137.47 339
13138.55 331
13139.63 357
13140.71 337
13141.80 327
13142.88 345
13143.96 333
13145.04 325
13146.13 314
13147.21 343
13148.29 349
13149.38 360
13150.46 348
13151.54 351
13152.62 360
13153.71 343
13154.79 337
13155.87 348
13156.96 365
13158.04 353
13159.12 363
13160.21 339
13161.29 351
13162.37 358
13163.46 350
13164.54 327
13165.62 345
13166.71 354
13167.79 368
13168.88 360
13169.96 344
13171.04 352
13172.13 348
13173.21 359
13174.30 349
13175.38 347
13176.46 338
13177.55 339
13178.63 356
13179.72 357
13180.80 359
13181.88 335
13182.97 353
13184.05 354
13185.14 333
13186.22 338
13187.31 344
13188.39 344
13189.48 355
13190.56 332
13191.65 331
13192.73 369
13193.81 366
13194.90 376
13195.98 350
13197.07 364
13198.15 369
13199.24 358
13200.32 342
13201.41 352
13202.49 367
13203.58 356
13204.67 350
13205.75 365
13206.84 376
13207.92 352
13209.01 385
13210.09 379
13211.18 370
13212.26 352
13213.35 350
13214.43 350
13215.52 358
13216.61 337
13217.69 370
13218.78 352
13219.86 365
13220.95 368
13222.04 359
13223.12 382
13224.21 380
13225.29 374
13226.38 370
13227.47 393
13228.55 376
13229.64 370
13230.72 403
13231.81 351
13232.90 372
13233.98 375
13235.07 393
13236.16 410
13237.24 366
13238.33 385
13239.42 401
13240.50 372
13241.59 372
13242.68 402
13243.76 405
13244.85 408
13245.94 425
13247.02 408
13248.11 384
13249.20 405
13250.29 378
13251.37 369
13252.46 382
13253.55 376
13254.63 404
13255.72 407
13256.81 430
13257.90 440
13258.98 424
13260.07 441
13261.16 430
13262.25 411
13263.33 429
13264.42 412
13265.51 438
13266.60 449
13267.69 426
13268.77 428
13269.86 428
13270.95 439
13272.04 417
13273.13 458
13274.21 436
13275.30 425
13276.39 455
13277.48 481
13278.57 453
13279.65 448
13280.74 469
13281.83 459
13282.92 455
13284.01 489
13285.10 457
13286.19 459
13287.27 494
13288.36 473
13289.45 464
13290.54 454
13291.63 495
13292.72 452
13293.81 485
13294.90 486
13295.98 487
13297.07 485
13298.16 509
13299.25 513
13300.34 529
13301.43 514
13302.52 497
13303.61 503
13304.70 498
13305.79 499
13306.88 521
13307.97 504
13309.06 536
13310.15 553
13311.24 549
13312.32 524
13313.41 510
13314.50 554
13315.59 552
13316.68 544
13317.77 531
13318.86 559
13319.95 574
13321.04 533
13322.13 562
13323.22 565
13324.31 574
13325.40 550
13326.49 569
13327.58 569
13328.68 576
13329.77 614
13330.86 583
13331.95 565
13333.04 595
13334.13 555
13335.22 598
13336.31 616
13337.40 598
13338.49 612
13339.58 622
13340.67 638
13341.76 599
13342.85 617
13343.94 591
13345.04 608
13346.13 596
13347.22 667
13348.31 609
13349.40 612
13350.49 576
13351.58 623
13352.67 616
13353.77 635
13354.86 615
13355.95 614
13357.04 615
13358.13 623
13359.22 611
13360.31 616
13361.41 648
13362.50 642
13363.59 641
13364.68 648
13365.77 650
13366.87 655
13367.96 638
13369.05 702
13370.14 674
13371.23 706
13372.33 704
13373.42 712
13374.51 700
13375.60 654
13376.69 653
13377.79 695
13378.88 638
13379.97 637
13381.06 628
13382.16 608
13383.25 602
13384.34 564
13385.43 556
13386.53 541
13387.62 534
13388.71 529
13389.81 520
13390.90 522
13391.99 548
13393.08 568
13394.18 557
13395.27 524
13396.36 498
13397.46 487
13398.55 532
13399.64 532
13400.74 524
13401.83 507
13402.92 502
13404.02 519
13405.11 498
13406.20 466
13407.30 525
13408.39 498
13409.48 524
13410.58 507
13411.67 509
13412.77 493
13413.86 499
13414.95 496
13416.05 498
13417.14 511
13418.23 518
13419.33 491
13420.42 494
13421.52 489
13422.61 519
13423.71 543
13424.80 517
13425.89 489
13426.99 523
13428.08 538
13429.18 520
13430.27 512
13431.37 504
13432.46 516
13433.56 514
13434.65 533
13435.74 511
13436.84 489
13437.93 537
13439.03 557
13440.12 521
13441.22 532
13442.31 531
13443.41 520
13444.50 514
13445.60 540
13446.69 527
13447.79 524
13448.88 548
13449.98 554
13451.08 567
13452.17 529
13453.27 533
13454.36 572
13455.46 586
13456.55 553
13457.65 579
13458.74 562
13459.84 593
13460.94 592
13462.03 577
13463.13 575
13464.22 588
13465.32 567
13466.41 583
13467.51 570
13468.61 587
13469.70 580
13470.80 611
13471.90 584
13472.99 570
13474.09 603
13475.18 621
13476.28 618
13477.38 600
13478.47 577
13479.57 593
13480.67 593
13481.76 606
13482.86 577
13483.96 605
13485.05 594
13486.15 587
13487.25 637
13488.34 590
13489.44 624
13490.54 627
13491.63 597
13492.73 641
13493.83 643
13494.93 653
13496.02 653
13497.12 660
13498.22 636
13499.31 647
13500.41 694
13501.51 693
13502.61 664
13503.70 661
13504.80 682
13505.90 714
13507.00 676
13508.09 676
13509.19 709
13510.29 676
13511.39 665
13512.49 671
13513.58 670
13514.68 652
13515.78 660
13516.88 686
13517.98 647
13519.07 607
13520.17 642
13521.27 627
13522.37 645
13523.47 633
13524.57 591
13525.66 598
13526.76 616
13527.86 615
13528.96 607
13530.06 593
13531.16 592
13532.25 603
13533.35 584
13534.45 596
13535.55 552
13536.65 576
13537.75 560
13538.85 578
13539.95 571
13541.05 532
13542.14 543
13543.24 561
13544.34 494
13545.44 503
13546.54 509
13547.64 529
13548.74 519
13549.84 500
13550.94 507
13552.04 453
13553.14 494
13554.24 500
13555.34 506
13556.44 509
13557.54 477
13558.64 488
13559.74 474
13560.84 454
13561.94 480
13563.04 456
13564.13 494
13565.23 509
13566.34 496
13567.44 493
13568.54 433
13569.64 465
13570.74 463
13571.84 461
13572.94 508
13574.04 500
13575.14 505
13576.24 494
13577.34 486
13578.44 471
13579.54 490
13580.64 473
13581.74 510
13582.84 464
13583.94 465
13585.04 517
13586.14 534
13587.24 462
13588.35 459
13589.45 484
13590.55 469
13591.65 439
13592.75 471
13593.85 510
13594.95 500
13596.05 480
13597.15 502
13598.26 499
13599.36 502
13600.46 505
13601.56 464
13602.66 471
13603.76 476
13604.86 489
13605.97 505
13607.07 483
13608.17 495
13609.27 475
13610.37 484
13611.47 511
13612.58 483
13613.68 489
13614.78 488
13615.88 509
13616.98 480
13618.09 483
13619.19 490
13620.29 482
13621.39 479
13622.50 451
13623.60 504
13624.70 483
13625.80 488
13626.91 486
13628.01 474
13629.11 487
13630.21 487
13631.32 497
13632.42 478
13633.52 482
13634.62 457
13635.73 499
13636.83 511
13637.93 483
13639.04 520
13640.14 517
13641.24 482
13642.35 472
13643.45 497
13644.55 510
13645.65 490
13646.76 500
13647.86 488
13648.96 496
13650.07 484
13651.17 497
13652.28 505
13653.38 493
13654.48 478
13655.59 490
13656.69 467
13657.79 499
13658.90 523
13660.00 504
13661.11 502
13662.21 490
13663.31 508
13664.42 519
13665.52 504
13666.63 478
13667.73 476
13668.83 499
13669.94 495
13671.04 490
13672.15 474
13673.25 462
13674.36 506
13675.46 506
13676.56 488
13677.67 495
13678.77 507
13679.88 503
13680.98 484
13682.09 505
13683.19 521
13684.30 530
13685.40 482
13686.51 493
13687.61 526
13688.72 531
13689.82 509
13690.93 532
13692.03 513
13693.14 525
13694.24 550
13695.35 547
13696.45 559
13697.56 524
13698.66 540
13699.77 561
13700.87 562
13701.98 559
13703.09 549
13704.19 541
13705.30 579
13706.40 575
13707.51 582
13708.61 554
13709.72 541
13710.83 580
13711.93 556
13713.04 581
13714.14 615
13715.25 629
13716.36 597
13717.46 571
13718.57 606
13719.67 618
13720.78 634
13721.89 619
13722.99 614
13724.10 626
13725.21 626
13726.31 626
13727.42 665
13728.53 639
13729.63 659
13730.74 680
13731.85 628
13732.95 639
13734.06 655
13735.17 675
13736.27 671
13737.38 728
13738.49 723
13739.59 707
13740.70 686
13741.81 698
13742.92 702
13744.02 697
13745.13 733
13746.24 760
13747.35 773
13748.45 774
13749.56 771
13750.67 823
13751.78 810
13752.88 807
13753.99 844
13755.10 832
13756.21 900
13757.31 884
13758.42 955
13759.53 1004
13760.64 989
13761.75 958
13762.85 1007
13763.96 1041
13765.07 1034
13766.18 1042
13767.29 1034
13768.39 1046
13769.50 1034
13770.61 1058
13771.72 1063
13772.83 1049
13773.94 1024
13775.04 1009
13776.15 992
13777.26 980
13778.37 944
13779.48 944
13780.59 907
13781.70 860
13782.80 875
13783.91 842
13785.02 820
13786.13 783
13787.24 791
13788.35 788
13789.46 752
13790.57 731
13791.68 702
13792.79 673
13793.90 663
13795.00 690
13796.11 651
13797.22 656
13798.33 628
13799.44 609
13800.55 627
13801.66 634
13802.77 620
13803.88 597
13804.99 605
13806.10 597
13807.21 604
13808.32 588
13809.43 591
13810.54 607
13811.65 597
13812.76 593
13813.87 590
13814.98 567
13816.09 594
13817.20 596
13818.31 567
13819.42 554
13820.53 564
13821.64 590
13822.75 553
13823.86 522
13824.97 527
13826.08 573
13827.19 583
13828.30 555
13829.41 525
13830.53 531
13831.64 562
13832.75 566
13833.86 551
13834.97 547
13836.08 532
13837.19 531
13838.30 579
13839.41 571
13840.52 564
13841.64 569
13842.75 582
13843.86 582
13844.97 540
13846.08 603
13847.19 573
13848.30 587
13849.41 579
13850.53 564
13851.64 558
13852.75 622
13853.86 599
13854.97 585
13856.08 576
13857.20 589
13858.31 575
13859.42 576
13860.53 583
13861.64 587
13862.76 585
13863.87 585
13864.98 590
13866.09 606
13867.20 585
13868.32 584
13869.43 588
13870.54 604
13871.65 606
13872.77 581
13873.88 589
13874.99 600
13876.10 610
13877.22 602
13878.33 594
13879.44 594
13880.55 619
13881.67 624
13882.78 616
13883.89 601
13885.01 604
13886.12 641
13887.23 651
13888.34 665
13889.46 627
13890.57 646
13891.68 672
13892.80 660
13893.91 695
13895.02 688
13896.14 699
13897.25 697
13898.36 681
13899.48 682
13900.59 693
13901.70 670
13902.82 662
13903.93 680
13905.05 681
13906.16 671
13907.27 663
13908.39 658
13909.50 624
13910.61 616
13911.73 583
13912.84 585
13913.96 570
13915.07 569
13916.19 550
13917.30 555
13918.41 540
13919.53 534
13920.64 538
13921.76 551
13922.87 539
13923.99 536
13925.10 525
13926.21 515
13927.33 508
13928.44 529
13929.56 494
13930.67 516
13931.79 485
13932.90 516
13934.02 510
13935.13 536
13936.25 536
13937.36 551
13938.48 521
13939.59 538
13940.71 554
13941.82 525
13942.94 547
13944.05 516
13945.17 519
13946.28 499
13947.40 508
13948.52 501
13949.63 483
13950.75 497
13951.86 492
13952.98 493
13954.09 492
13955.21 490
13956.32 508
13957.44 501
13958.56 494
13959.67 498
13960.79 498
13961.90 485
13963.02 483
13964.14 495
13965.25 501
13966.37 494
13967.48 515
13968.60 498
13969.72 486
13970.83 484
13971.95 473
13973.07 496
13974.18 480
13975.30 505
13976.42 517
13977.53 493
13978.65 483
13979.77 492
13980.88 515
13982.00 483
13983.12 493
13984.23 485
13985.35 500
13986.47 521
13987.58 502
13988.70 482
13989.82 488
13990.94 486
13992.05 512
13993.17 517
13994.29 491
13995.40 504
13996.52 480
13997.64 503
13998.76 487
13999.87 521
14000.99 535
14002.11 500
14003.23 512
14004.35 513
14005.46 518
14006.58 500
14007.70 487
14008.82 510
14009.93 475
14011.05 497
14012.17 515
14013.29 509
14014.41 473
14015.52 508
14016.64 478
14017.76 494
14018.88 501
14020.00 504
14021.12 487
14022.23 527
14023.35 530
14024.47 490
14025.59 487
14026.71 513
14027.83 486
14028.95 505
14030.06 495
14031.18 499
14032.30 511
14033.42 500
14034.54 487
14035.66 520
14036.78 518
14037.90 531
14039.02 539
14040.14 547
14041.25 546
14042.37 497
14043.49 533
14044.61 560
14045.73 548
14046.85 529
14047.97 556
14049.09 555
14050.21 543
14051.33 557
14052.45 546
14053.57 579
14054.69 558
14055.81 565
14056.93 578
14058.05 564
14059.17 554
14060.29 558
14061.41 578
14062.53 608
14063.65 603
14064.77 623
14065.89 635
14067.01 631
14068.13 614
14069.25 613
14070.37 588
14071.49 660
14072.61 667
14073.73 663
14074.85 623
14075.97 639
14077.09 644
14078.21 658
14079.33 617
14080.45 654
14081.57 673
14082.69 676
14083.82 683
14084.94 667
14086.06 668
14087.18 672
14088.30 660
14089.42 702
14090.54 655
14091.66 665
14092.78 667
14093.91 715
14095.03 711
14096.15 687
14097.27 720
14098.39 719
14099.51 686
14100.63 709
14101.76 734
14102.88 701
14104.00 699
14105.12 701
14106.24 682
14107.36 668
14108.49 665
14109.61 639
14110.73 640
14111.85 619
14112.97 637
14114.10 597
14115.22 608
14116.34 634
14117.46 600
14118.58 596
14119.71 568
14120.83 600
14121.95 593
14123.07 556
14124.20 560
14125.32 559
14126.44 568
14127.56 560
14128.69 525
14129.81 541
14130.93 541
14132.06 553
14133.18 500
14134.30 489
14135.42 523
14136.55 513
14137.67 506
14138.79 512
14139.92 490
14141.04 494
14142.16 514
14143.29 481
14144.41 511
14145.53 504
14146.66 492
14147.78 493
14148.90 485
14150.03 464
14151.15 452
14152.27 480
14153.40 481
14154.52 491
14155.64 467
14156.77 459
14157.89 490
14159.02 450
14160.14 443
14161.26 448
14162.39 468
14163.51 474
14164.64 467
14165.76 483
14166.88 462
14168.01 438
14169.13 453
14170.26 445
14171.38 454
14172.51 457
14173.63 480
14174.75 451
14175.88 460
14177.00 435
14178.13 451
14179.25 461
14180.38 458
14181.50 452
14182.63 436
14183.75 446
14184.88 462
14186.00 436
14187.13 451
14188.25 412
14189.38 420
14190.50 461
14191.63 445
14192.75 434
14193.88 448
14195.00 446
14196.13 435
14197.25 435
14198.38 416
14199.50 430
14200.63 416
14201.76 405
14202.88 431
14204.01 427
14205.13 411
14206.26 410
14207.38 393
14208.51 394
14209.64 402
14210.76 404
14211.89 400
14213.01 402
14214.14 424
14215.27 393
14216.39 405
14217.52 404
14218.64 435
14219.77 417
14220.90 414
14222.02 398
14223.15 400
14224.28 401
14225.40 406
14226.53 389
14227.66 384
14228.78 385
14229.91 370
14231.04 380
14232.16 384
14233.29 385
14234.42 410
14235.54 399
14236.67 373
14237.80 361
14238.92 372
14240.05 397
14241.18 394
14242.31 386
14243.43 379
14244.56 378
14245.69 389
14246.82 367
14247.94 368
14249.07 364
14250.20 372
14251.33 390
14252.45 373
14253.58 357
14254.71 366
14255.84 399
14256.96 351
14258.09 384
14259.22 380
14260.35 360
14261.47 358
14262.60 359
14263.73 381
14264.86 377
14265.99 379
14267.12 391
14268.24 374
14269.37 342
14270.50 351
14271.63 340
14272.76 324
14273.89 336
14275.01 347
14276.14 357
14277.27 349
14278.40 331
14279.53 324
14280.66 341
14281.79 340
14282.91 362
14284.04 356
14285.17 308
14286.30 323
14287.43 330
14288.56 322
14289.69 327
14290.82 330
14291.95 319
14293.08 321
14294.20 338
14295.33 333
14296.46 309
14297.59 314
14298.72 307
14299.85 301
14300.98 330
14302.11 316
14303.24 304
14304.37 316
14305.50 304
14306.63 301
14307.76 312
14308.89 297
14310.02 305
14311.15 318
14312.28 308
14313.41 295
14314.54 298
14315.67 324
14316.80 319
14317.93 306
14319.06 308
14320.19 312
14321.32 295
14322.45 295
14323.58 316
14324.71 307
14325.84 303
14326.97 294
14328.10 310
14329.23 305
14330.36 265
14331.49 285
14332.62 306
14333.76 300
14334.89 285
14336.02 265
14337.15 296
14338.28 293
14339.41 292
14340.54 292
14341.67 314
14342.80 293
14343.93 310
14345.07 282
14346.20 280
14347.33 309
14348.46 288
14349.59 303
14350.72 304
14351.85 288
14352.99 292
14354.12 298
14355.25 312
14356.38 305
14357.51 292
14358.64 289
14359.78 304
14360.91 315
14362.04 309
14363.17 328
14364.30 330
14365.44 279
14366.57 312
14367.70 324
14368.83 304
14369.96 295
14371.10 304
14372.23 297
14373.36 297
14374.49 302
14375.63 292
14376.76 306
14377.89 298
14379.02 321
14380.16 293
14381.29 284
14382.42 306
14383.55 313
14384.69 305
14385.82 303
14386.95 288
14388.09 297
14389.22 290
14390.35 287
14391.49 335
14392.62 327
14393.75 311
14394.89 323
14396.02 317
14397.15 311
14398.28 314
14399.42 287
14400.55 312
14401.69 289
14402.82 315
14403.95 303
14405.09 311
14406.22 290
14407.35 301
14408.49 295
14409.62 320
14410.75 321
14411.89 311
14413.02 328
14414.16 303
14415.29 325
14416.42 319
14417.56 315
14418.69 340
14419.83 315
14420.96 320
14422.10 342
14423.23 338
14424.36 321
14425.50 354
14426.63 339
14427.77 337
14428.90 339
14430.04 325
14431.17 347
14432.31 329
14433.44 323
14434.58 331
14435.71 329
14436.85 332
14437.98 314
14439.12 314
14440.25 347
14441.39 331
14442.52 327
14443.66 307
14444.79 299
14445.93 320
14447.06 326
14448.20 359
14449.33 327
14450.47 318
14451.60 339
14452.74 325
14453.87 303
14455.01 329
14456.14 327
14457.28 341
14458.42 322
14459.55 324
14460.69 323
14461.82 346
14462.96 323
14464.10 349
14465.23 337
14466.37 320
14467.50 360
14468.64 340
14469.78 330
14470.91 341
14472.05 337
14473.18 342
14474.32 342
14475.46 351
14476.59 352
14477.73 340
14478.87 353
14480.00 360
14481.14 351
14482.28 365
14483.41 325
14484.55 351
14485.69 331
14486.82 331
14487.96 356
14489.10 340
14490.23 319
14491.37 326
14492.51 287
14493.65 312
14494.78 312
14495.92 309
14497.06 311
14498.19 321
14499.33 320
14500.47 341
14501.61 342
14502.74 352
14503.88 341
14505.02 314
14506.16 336
14507.29 319
14508.43 319
14509.57 305
14510.71 292
14511.85 300
14512.98 315
14514.12 315
14515.26 333
14516.40 312
14517.54 335
14518.67 320
14519.81 305
14520.95 304
14522.09 333
14523.23 328
14524.36 296
14525.50 309
14526.64 336
14527.78 307
14528.92 301
14530.06 276
14531.19 309
14532.33 305
14533.47 313
14534.61 322
14535.75 302
14536.89 312
14538.03 307
14539.17 304
14540.31 291
14541.44 303
14542.58 290
14543.72 318
14544.86 309
14546.00 289
14547.14 295
14548.28 294
14549.42 324
14550.56 337
14551.70 288
14552.84 316
14553.98 306
14555.12 301
14556.25 303
14557.39 317
14558.53 302
14559.67 340
14560.81 322
14561.95 327
14563.09 313
14564.23 308
14565.37 329
14566.51 326
14567.65 338
14568.79 333
14569.93 320
14571.07 341
14572.21 299
14573.35 302
14574.49 300
14575.63 330
14576.77 344
14577.92 313
14579.06 333
14580.20 321
14581.34 324
14582.48 324
14583.62 334
14584.76 322
14585.90 342
14587.04 341
14588.18 350
14589.32 364
14590.46 361
14591.60 353
14592.74 347
14593.89 325
14595.03 328
14596.17 364
14597.31 362
14598.45 356
14599.59 353
14600.73 349
14601.87 334
14603.02 364
14604.16 380
14605.30 351
14606.44 360
14607.58 383
14608.72 357
14609.86 366
14611.01 346
14612.15 344
14613.29 359
14614.43 372
14615.57 366
14616.72 362
14617.86 367
14619.00 350
14620.14 366
14621.28 372
14622.43 382
14623.57 392
14624.71 380
14625.85 418
14627.00 429
14628.14 389
14629.28 382
14630.42 418
14631.56 421
14632.71 435
14633.85 440
14634.99 457
14636.14 426
14637.28 448
14638.42 445
14639.56 455
14640.71 439
14641.85 445
14642.99 412
14644.14 425
14645.28 430
14646.42 417
14647.56 410
14648.71 403
14649.85 386
14650.99 385
14652.14 373
14653.28 361
14654.42 361
14655.57 355
14656.71 343
14657.85 348
14659.00 339
14660.14 336
14661.29 335
14662.43 314
14663.57 303
14664.72 323
14665.86 331
14667.00 325
14668.15 319
14669.29 315
14670.44 310
14671.58 285
14672.73 303
14673.87 275
14675.01 294
14676.16 302
14677.30 272
14678.45 263
14679.59 291
14680.74 281
14681.88 274
14683.02 280
14684.17 278
14685.31 271
14686.46 292
14687.60 273
14688.75 292
14689.89 278
14691.04 269
14692.18 271
14693.33 276
14694.47 292
14695.62 282
14696.76 270
14697.91 252
14699.05 265
14700.20 266
14701.34 258
14702.49 257
14703.63 255
14704.78 258
14705.92 257
14707.07 263
14708.22 245
14709.36 265
14710.51 249
14711.65 253
14712.80 267
14713.94 273
14715.09 246
14716.23 232
14717.38 253
14718.53 250
14719.67 258
14720.82 251
14721.96 256
14723.11 260
14724.26 273
14725.40 255
14726.55 243
14727.70 246
14728.84 266
14729.99 266
14731.13 259
14732.28 261
14733.43 237
14734.57 246
14735.72 246
14736.87 263
14738.01 246
14739.16 240
14740.31 247
14741.45 251
14742.60 249
14743.75 259
14744.89 263
14746.04 267
14747.19 263
14748.34 260
14749.48 248
14750.63 243
14751.78 233
14752.92 243
14754.07 261
14755.22 222
14756.37 248
14757.51 247
14758.66 259
14759.81 240
14760.96 238
14762.10 224
14763.25 239
14764.40 248
14765.55 257
14766.70 227
14767.84 249
14768.99 256
14770.14 249
14771.29 251
14772.43 237
14773.58 250
14774.73 226
14775.88 228
14777.03 237
14778.18 247
14779.32 252
14780.47 223
14781.62 240
14782.77 225
14783.92 210
14785.07 222
14786.21 231
14787.36 231
14788.51 243
14789.66 209
14790.81 230
14791.96 225
14793.11 221
14794.26 214
14795.40 233
14796.55 226
14797.70 218
14798.85 207
14800.00 221
14801.15 215
14802.30 213
14803.45 225
14804.60 229
14805.75 223
14806.90 235
14808.05 211
14809.19 218
14810.34 216
14811.49 207
14812.64 196
14813.79 221
14814.94 215
14816.09 208
14817.24 188
14818.39 254
14819.54 191
14820.69 204
14821.84 214
14822.99 215
14824.14 200
14825.29 204
14826.44 196
14827.59 215
14828.74 187
14829.89 201
14831.04 206
14832.19 200
14833.34 207
14834.49 198
14835.64 215
14836.79 211
14837.95 204
14839.10 189
14840.25 195
14841.40 202
14842.55 201
14843.70 220
14844.85 186
14846.00 203
14847.15 204
14848.30 187
14849.45 206
14850.60 204
14851.76 203
14852.91 210
14854.06 194
14855.21 196
14856.36 188
14857.51 213
14858.66 204
14859.81 194
14860.97 194
14862.12 199
14863.27 185
14864.42 195
14865.57 189
14866.72 190
14867.88 213
14869.03 211
14870.18 225
14871.33 212
14872.48 195
14873.64 199
14874.79 201
14875.94 201
14877.09 211
14878.24 201
14879.40 191
14880.55 202
14881.70 191
14882.85 207
14884.00 195
14885.16 205
14886.31 194
14887.46 180
14888.61 173
14889.77 200
14890.92 222
14892.07 216
14893.23 212
14894.38 208
14895.53 198
14896.68 199
14897.84 184
14898.99 206
14900.14 210
14901.30 200
14902.45 182
14903.60 188
14904.75 188
14905.91 197
14907.06 197
14908.21 200
14909.37 195
14910.52 187
14911.67 203
14912.83 206
14913.98 186
14915.14 183
14916.29 173
14917.44 182
14918.60 188
14919.75 194
14920.90 197
14922.06 203
14923.21 193
14924.37 184
14925.52 186
14926.67 183
14927.83 177
14928.98 174
14930.14 198
14931.29 200
14932.44 204
14933.60 200
14934.75 198
14935.91 205
14937.06 188
14938.22 203
14939.37 197
14940.52 186
14941.68 186
14942.83 179
14943.99 174
14945.14 178
14946.30 205
14947.45 178
14948.61 205
14949.76 191
14950.92 197
14952.07 185
14953.23 201
14954.38 202
14955.54 177
14956.69 180
14957.85 189
14959.00 196
14960.16 201
14961.31 180
14962.47 204
14963.62 177
14964.78 194
14965.94 184
14967.09 196
14968.25 204
14969.40 204
14970.56 191
14971.71 186
14972.87 194
14974.03 212
14975.18 183
14976.34 188
14977.49 183
14978.65 192
14979.81 199
14980.96 199
14982.12 194
14983.27 175
14984.43 181
14985.59 198
14986.74 191
14987.90 196
14989.06 190
14990.21 207
14991.37 181
14992.53 202
14993.68 203
14994.84 185
14996.00 184
14997.15 202
14998.31 185
14999.47 201
15000.62 194
15001.78 195
15002.94 178
15004.09 198
15005.25 189
15006.41 185
15007.56 189
15008.72 195
15009.88 222
15011.04 185
15012.19 181
15013.35 181
15014.51 186
15015.67 193
15016.82 206
15017.98 174
15019.14 180
15020.30 179
15021.45 194
15022.61 183
15023.77 190
15024.93 178
15026.08 186
15027.24 195
15028.40 195
15029.56 178
15030.72 180
15031.87 202
15033.03 186
15034.19 182
15035.35 194
15036.51 191
15037.67 196
15038.82 184
15039.98 182
15041.14 193
15042.30 183
15043.46 197
15044.62 168
15045.78 180
15046.93 177
15048.09 202
15049.25 177
15050.41 196
15051.57 198
15052.73 201
15053.89 195
15055.05 192
15056.20 186
15057.36 177
15058.52 186
15059.68 190
15060.84 194
15062.00 190
15063.16 210
15064.32 176
15065.48 181
15066.64 183
15067.80 171
15068.96 191
15070.12 190
15071.28 199
15072.44 184
15073.60 176
15074.76 219
15075.91 190
15077.07 189
15078.23 202
15079.39 188
15080.55 195
15081.71 198
15082.87 194
15084.03 188
15085.19 183
15086.35 211
15087.51 197
15088.68 196
15089.84 201
15091.00 189
15092.16 197
15093.32 200
15094.48 204
15095.64 216
15096.80 196
15097.96 203
15099.12 189
15100.28 219
15101.44 212
15102.60 196
15103.76 199
15104.92 175
15106.08 189
15107.25 218
15108.41 185
15109.57 215
15110.73 205
15111.89 200
15113.05 205
15114.21 219
15115.37 206
15116.54 201
15117.70 186
15118.86 193
15120.02 196
15121.18 207
15122.34 201
15123.50 215
15124.67 226
15125.83 218
15126.99 207
15128.15 200
15129.31 216
15130.47 220
15131.64 207
15132.80 229
15133.96 197
15135.12 221
15136.28 223
15137.45 203
15138.61 217
15139.77 209
15140.93 231
15142.10 200
15143.26 215
15144.42 221
15145.58 209
15146.75 226
15147.91 210
15149.07 201
15150.23 210
15151.40 229
15152.56 225
15153.72 220
15154.88 204
15156.05 206
15157.21 237
15158.37 222
15159.54 219
15160.70 217
15161.86 218
15163.03 231
15164.19 223
15165.35 237
15166.52 236
15167.68 231
15168.84 229
15170.01 235
15171.17 233
15172.33 254
15173.50 255
15174.66 239
15175.82 226
15176.99 236
15178.15 256
15179.31 244
15180.48 273
15181.64 266
15182.81 293
15183.97 277
15185.13 276
15186.30 247
15187.46 246
15188.63 258
15189.79 282
15190.95 287
15192.12 258
15193.28 274
15194.45 277
15195.61 268
15196.78 259
15197.94 268
15199.10 260
15200.27 250
15201.43 272
15202.60 271
15203.76 263
15204.93 260
15206.09 261
15207.26 272
15208.42 261
15209.59 271
15210.75 257
15211.92 239
15213.08 292
15214.25 279
15215.41 273
15216.58 265
15217.74 266
15218.91 289
15220.07 293
15221.24 241
15222.40 264
15223.57 292
15224.74 282
15225.90 269
15227.07 254
15228.23 284
15229.40 276
15230.56 278
15231.73 266
15232.89 297
15234.06 294
15235.23 277
15236.39 296
15237.56 303
15238.72 293
15239.89 305
15241.06 289
15242.22 295
15243.39 297
15244.56 283
15245.72 292
15246.89 273
15248.05 282
15249.22 268
15250.39 284
15251.55 272
15252.72 274
15253.89 310
15255.05 280
15256.22 254
15257.39 248
15258.55 288
15259.72 277
15260.89 268
15262.05 261
15263.22 260
15264.39 265
15265.56 277
15266.72 257
15267.89 265
15269.06 260
15270.22 255
15271.39 278
15272.56 241
15273.73 243
15274.89 254
15276.06 236
15277.23 267
15278.40 258
15279.56 252
15280.73 243
15281.90 242
15283.07 240
15284.23 246
15285.40 249
15286.57 236
15287.74 237
15288.91 262
15290.07 253
15291.24 218
15292.41 261
15293.58 234
15294.75 244
15295.92 257
15297.08 272
15298.25 236
15299.42 243
15300.59 245
15301.76 239
15302.93 237
15304.09 259
15305.26 266
15306.43 243
15307.60 246
15308.77 262
15309.94 261
15311.11 255
15312.28 252
15313.44 254
15314.61 282
15315.78 264
15316.95 229
15318.12 258
15319.29 273
15320.46 261
15321.63 249
15322.80 256
15323.97 257
15325.14 271
15326.30 265
15327.47 254
15328.64 240
15329.81 275
15330.98 271
15332.15 250
15333.32 243
15334.49 237
15335.66 261
15336.83 267
15338.00 236
15339.17 240
15340.34 257
15341.51 263
15342.68 268
15343.85 250
15345.02 247
15346.19 261
15347.36 265
15348.53 254
15349.70 279
15350.87 261
15352.04 267
15353.21 287
15354.38 286
15355.55 278
15356.72 282
15357.90 297
15359.07 290
15360.24 284
15361.41 269
15362.58 290
15363.75 288
15364.92 287
15366.09 278
15367.26 290
15368.43 267
15369.60 305
15370.77 301
15371.95 274
15373.12 288
15374.29 274
15375.46 264
15376.63 269
15377.80 286
15378.97 288
15380.15 307
15381.32 281
15382.49 306
15383.66 288
15384.83 306
15386.00 279
15387.17 268
15388.35 307
15389.52 282
15390.69 250
15391.86 279
15393.03 269
15394.21 269
15395.38 283
15396.55 270
15397.72 291
15398.89 276
15400.07 273
15401.24 262
15402.41 265
15403.58 287
15404.76 267
15405.93 291
15407.10 252
15408.27 259
15409.45 232
15410.62 253
15411.79 239
15412.96 256
15414.14 249
15415.31 255
15416.48 250
15417.66 234
15418.83 218
15420.00 234
15421.17 237
15422.35 255
15423.52 222
15424.69 231
15425.87 254
15427.04 216
15428.21 237
15429.39 242
15430.56 220
15431.73 215
15432.91 236
15434.08 239
15435.25 221
15436.43 216
15437.60 252
15438.77 253
15439.95 201
15441.12 217
15442.30 213
15443.47 235
15444.64 232
15445.82 226
15446.99 206
15448.17 221
15449.34 246
15450.51 233
15451.69 217
15452.86 239
15454.04 244
15455.21 230
15456.39 225
15457.56 215
15458.73 227
15459.91 232
15461.08 237
15462.26 234
15463.43 238
15464.61 236
15465.78 221
15466.96 231
15468.13 222
15469.31 231
15470.48 226
15471.66 218
15472.83 241
15474.01 227
15475.18 237
15476.36 256
15477.53 236
15478.71 232
15479.88 241
15481.06 228
15482.23 245
15483.41 249
15484.58 225
15485.76 235
15486.93 231
15488.11 228
15489.29 216
15490.46 207
15491.64 226
15492.81 220
15493.99 217
15495.16 218
15496.34 241
15497.52 217
15498.69 219
15499.87 238
15501.04 242
15502.22 224
15503.40 256
15504.57 244
15505.75 229
15506.92 247
15508.10 249
15509.28 241
15510.45 243
15511.63 257
15512.81 254
15513.98 235
15515.16 220
15516.34 238
15517.51 243
15518.69 215
15519.87 247
15521.04 216
15522.22 223
15523.40 249
15524.57 232
15525.75 226
15526.93 225
15528.11 253
15529.28 249
15530.46 263
15531.64 240
15532.81 256
15533.99 253
15535.17 230
15536.35 249
15537.52 243
15538.70 238
15539.88 247
15541.06 232
15542.23 237
15543.41 239
15544.59 258
15545.77 238
15546.95 264
15548.12 266
15549.30 255
15550.48 241
15551.66 259
15552.83 247
15554.01 264
15555.19 272
15556.37 269
15557.55 276
15558.73 259
15559.90 287
15561.08 292
15562.26 286
15563.44 257
15564.62 280
15565.80 274
15566.97 273
15568.15 239
15569.33 273
15570.51 291
15571.69 279
15572.87 291
15574.05 287
15575.23 279
15576.40 280
15577.58 299
15578.76 280
15579.94 293
15581.12 296
15582.30 279
15583.48 290
15584.66 286
15585.84 287
15587.02 311
15588.20 295
15589.38 310
15590.56 287
15591.73 295
15592.91 320
15594.09 304
15595.27 284
15596.45 322
15597.63 327
15598.81 304
15599.99 302
15601.17 309
15602.35 335
15603.53 314
15604.71 321
15605.89 329
15607.07 331
15608.25 355
15609.43 336
15610.61 333
15611.79 327
15612.97 345
15614.15 338
15615.33 315
15616.51 339
15617.69 356
15618.88 357
15620.06 357
15621.24 365
15622.42 366
15623.60 386
15624.78 375
15625.96 365
15627.14 367
15628.32 361
15629.50 376
15630.68 402
15631.86 391
15633.05 399
15634.23 401
15635.41 376
15636.59 385
15637.77 395
15638.95 410
15640.13 385
15641.31 402
15642.50 395
15643.68 389
15644.86 363
15646.04 396
15647.22 397
15648.40 452
15649.58 429
15650.77 434
15651.95 422
15653.13 432
15654.31 432
15655.49 453
15656.68 408
15657.86 428
15659.04 425
15660.22 418
15661.40 393
15662.59 404
15663.77 393
15664.95 428
15666.13 402
15667.32 438
15668.50 413
15669.68 403
15670.86 396
15672.05 412
15673.23 410
15674.41 371
15675.59 406
15676.78 405
15677.96 376
15679.14 361
15680.32 365
15681.51 381
15682.69 393
15683.87 375
15685.06 375
15686.24 355
15687.42 369
15688.61 381
15689.79 358
15690.97 395
15692.16 384
15693.34 346
15694.52 362
15695.71 369
15696.89 352
15698.07 366
15699.26 353
15700.44 359
15701.62 357
15702.81 369
15703.99 357
15705.17 344
15706.36 381
15707.54 387
15708.73 391
15709.91 359
15711.09 361
15712.28 390
15713.46 381
15714.65 368
15715.83 366
15717.02 370
15718.20 371
15719.38 378
15720.57 385
15721.75 391
15722.94 360
15724.12 361
15725.31 394
15726.49 377
15727.68 419
15728.86 391
15730.04 411
15731.23 399
15732.41 397
15733.60 399
15734.78 394
15735.97 398
15737.15 409
15738.34 407
15739.52 413
15740.71 420
15741.89 422
15743.08 434
15744.27 441
15745.45 410
15746.64 404
15747.82 443
15749.01 453
15750.19 437
15751.38 433
15752.56 421
15753.75 448
15754.93 437
15756.12 461
15757.31 460
15758.49 473
15759.68 440
15760.86 433
15762.05 425
15763.24 464
15764.42 460
15765.61 467
15766.79 449
15767.98 431
15769.17 444
15770.35 412
15771.54 427
15772.72 453
15773.91 429
15775.10 411
15776.28 424
15777.47 451
15778.66 404
15779.84 402
15781.03 425
15782.22 414
15783.40 413
15784.59 388
15785.78 394
15786.96 415
15788.15 409
15789.34 390
15790.53 376
15791.71 394
15792.90 412
15794.09 385
15795.27 359
15796.46 372
15797.65 386
15798.84 392
15800.02 350
15801.21 362
15802.40 371
15803.59 344
15804.77 348
15805.96 350
15807.15 354
15808.34 338
15809.52 356
15810.71 352
15811.90 345
15813.09 350
15814.28 356
15815.46 341
15816.65 341
15817.84 326
15819.03 336
15820.22 344
15821.40 332
15822.59 356
15823.78 346
15824.97 330
15826.16 341
15827.35 344
15828.53 340
15829.72 358
15830.91 344
15832.10 316
15833.29 346
15834.48 328
15835.67 333
15836.85 343
15838.04 313
15839.23 340
15840.42 330
15841.61 334
15842.80 317
15843.99 338
15845.18 319
15846.37 310
15847.55 310
15848.74 320
15849.93 328
15851.12 319
15852.31 315
15853.50 351
15854.69 327
15855.88 321
15857.07 355
15858.26 327
15859.45 329
15860.64 342
15861.83 342
15863.02 312
15864.21 352
15865.40 345
15866.59 315
15867.78 304
15868.97 325
15870.16 319
15871.35 331
15872.54 341
15873.73 333
15874.92 321
15876.11 367
15877.30 359
15878.49 326
15879.68 346
15880.87 340
15882.06 313
15883.25 351
15884.44 329
15885.63 360
15886.82 369
15888.01 371
15889.20 335
15890.39 342
15891.59 355
15892.78 364
15893.97 361
15895.16 378
15896.35 406
15897.54 377
15898.73 375
15899.92 358
15901.11 355
15902.30 364
15903.50 402
15904.69 389
15905.88 399
15907.07 390
15908.26 388
15909.45 391
15910.64 394
15911.84 398
15913.03 396
15914.22 392
15915.41 391
15916.60 390
15917.79 406
15918.99 410
15920.18 393
15921.37 373
15922.56 411
15923.75 404
15924.95 393
15926.14 390
15927.33 398
15928.52 405
15929.71 386
15930.91 398
15932.10 383
15933.29 396
15934.48 399
15935.68 408
15936.87 411
15938.06 383
15939.25 403
15940.45 384
15941.64 378
15942.83 377
15944.03 362
15945.22 355
15946.41 324
15947.60 386
15948.80 354
15949.99 346
15951.18 337
15952.38 336
15953.57 357
15954.76 323
15955.96 285
15957.15 289
15958.34 311
15959.54 294
15960.73 281
15961.92 303
15963.12 263
15964.31 290
15965.50 276
15966.70 259
15967.89 265
15969.08 260
15970.28 251
15971.47 256
15972.67 252
15973.86 272
15975.05 262
15976.25 270
15977.44 238
15978.64 242
15979.83 247
15981.02 257
15982.22 257
15983.41 255
15984.61 266
15985.80 247
15987.00 254
15988.19 230
15989.38 261
15990.58 243
15991.77 223
15992.97 237
15994.16 250
15995.36 231
15996.55 224
15997.75 233
15998.94 236
16000.14 244
16001.33 233
16002.53 243
16003.72 236
16004.92 225
16006.11 231
16007.31 245
16008.50 232
16009.70 253
16010.89 230
16012.09 225
16013.28 228
16014.48 224
16015.67 249
16016.87 228
16018.07 233
16019.26 231
16020.46 232
16021.65 250
16022.85 232
16024.04 226
16025.24 229
16026.44 226
16027.63 249
16028.83 218
16030.02 235
16031.22 235
16032.42 224
16033.61 226
16034.81 198
16036.00 215
16037.20 223
16038.40 224
16039.59 226
16040.79 222
16041.99 216
16043.18 214
16044.38 207
16045.58 253
16046.77 219
16047.97 218
16049.17 212
16050.36 208
16051.56 208
16052.76 217
16053.95 213
16055.15 207
16056.35 229
16057.54 227
16058.74 215
16059.94 193
16061.14 224
16062.33 227
16063.53 212
16064.73 231
16065.92 229
16067.12 214
16068.32 211
16069.52 223
16070.71 217
16071.91 213
16073.11 201
16074.31 201
16075.50 210
16076.70 197
16077.90 212
16079.10 188
16080.30 202
16081.49 187
16082.69 188
16083.89 202
16085.09 197
16086.29 207
16087.48 202
16088.68 177
16089.88 192
16091.08 192
16092.28 189
16093.48 187
16094.67 197
16095.87 203
16097.07 193
16098.27 184
16099.47 199
16100.67 188
16101.87 185
16103.06 184
16104.26 186
16105.46 196
16106.66 181
16107.86 171
16109.06 197
16110.26 171
16111.46 172
16112.66 177
16113.86 180
16115.05 203
16116.25 183
16117.45 173
16118.65 191
16119.85 180
16121.05 171
16122.25 165
16123.45 180
16124.65 173
16125.85 187
16127.05 164
16128.25 182
16129.45 198
16130.65 196
16131.85 183
16133.05 187
16134.25 173
16135.45 189
16136.65 205
16137.85 172
16139.05 170
16140.25 195
16141.45 182
16142.65 177
16143.85 184
16145.05 187
16146.25 171
16147.45 174
16148.65 168
16149.85 163
16151.05 148
16152.25 168
16153.45 152
16154.65 182
16155.85 185
16157.05 168
16158.25 187
16159.46 167
16160.66 169
16161.86 179
16163.06 179
16164.26 173
16165.46 189
16166.66 193
16167.86 169
16169.06 188
16170.27 165
16171.47 183
16172.67 184
16173.87 187
16175.07 172
16176.27 178
16177.47 185
16178.67 189
16179.88 197
16181.08 171
16182.28 181
16183.48 194
16184.68 202
16185.89 177
16187.09 167
16188.29 155
16189.49 188
16190.69 186
16191.90 197
16193.10 161
16194.30 193
16195.50 174
16196.70 195
16197.91 172
16199.11 181
16200.31 171
16201.51 175
16202.72 175
16203.92 171
16205.12 176
16206.32 177
16207.53 161
16208.73 181
16209.93 182
16211.13 189
16212.34 183
16213.54 195
16214.74 190
16215.95 177
16217.15 160
16218.35 195
16219.55 170
16220.76 180
16221.96 192
16223.16 190
16224.37 176
16225.57 174
16226.77 200
16227.98 193
16229.18 192
16230.38 188
16231.59 210
16232.79 189
16233.99 180
16235.20 193
16236.40 182
16237.61 206
16238.81 204
16240.01 190
16241.22 215
16242.42 184
16243.63 185
16244.83 197
16246.03 217
16247.24 198
16248.44 210
16249.65 192
16250.85 200
16252.05 201
16253.26 187
16254.46 212
16255.67 198
16256.87 214
16258.08 212
16259.28 213
16260.49 190
16261.69 209
16262.89 199
16264.10 195
16265.30 222
16266.51 218
16267.71 219
16268.92 202
16270.12 208
16271.33 212
16272.53 189
16273.74 203
16274.94 208
16276.15 219
16277.35 218
16278.56 202
16279.77 211
16280.97 211
16282.18 211
16283.38 194
16284.59 201
16285.79 198
16287.00 205
16288.20 189
16289.41 216
16290.61 198
16291.82 203
16293.03 206
16294.23 215
16295.44 185
16296.64 194
16297.85 212
16299.06 222
16300.26 190
16301.47 216
16302.67 202
16303.88 207
16305.09 210
16306.29 188
16307.50 198
16308.71 192
16309.91 214
16311.12 198
16312.33 206
16313.53 206
16314.74 206
16315.95 218
16317.15 208
16318.36 208
16319.57 216
16320.77 194
16321.98 203
16323.19 229
16324.39 204
16325.60 194
16326.81 193
16328.01 183
16329.22 198
16330.43 198
16331.64 191
16332.84 187
16334.05 192
16335.26 178
16336.47 171
16337.67 169
16338.88 187
16340.09 168
16341.30 175
16342.50 169
16343.71 194
16344.92 208
16346.13 189
16347.33 190
16348.54 196
16349.75 183
16350.96 187
16352.17 158
16353.37 157
16354.58 165
16355.79 172
16357.00 177
16358.21 193
16359.41 174
16360.62 176
16361.83 191
16363.04 176
16364.25 176
16365.46 168
16366.67 165
16367.87 181
16369.08 159
16370.29 166
16371.50 172
16372.71 195
16373.92 180
16375.13 182
16376.34 181
16377.54 167
16378.75 161
16379.96 174
16381.17 169
16382.38 170
16383.59 168
16384.80 172
16386.01 160
16387.22 166
16388.43 189
16389.64 181
16390.85 164
16392.05 164
16393.26 172
16394.47 179
16395.68 175
16396.89 172
16398.10 168
16399.31 160
16400.52 166
16401.73 176
16402.94 172
16404.15 175
16405.36 174
16406.57 159
16407.78 172
16408.99 153
16410.20 160
16411.41 161
16412.62 170
16413.83 171
16415.04 158
16416.25 166
16417.46 157
16418.67 199
16419.88 174
16421.10 175
16422.31 184
16423.52 169
16424.73 167
16425.94 166
16427.15 164
16428.36 165
16429.57 168
16430.78 156
16431.99 166
16433.20 172
16434.41 158
16435.63 164
16436.84 168
16438.05 179
16439.26 183
16440.47 168
16441.68 175
16442.89 176
16444.10 188
16445.32 158
16446.53 156
16447.74 179
16448.95 144
16450.16 161
16451.37 150
16452.59 155
16453.80 153
16455.01 171
16456.22 164
16457.43 175
16458.64 162
16459.86 163
16461.07 159
16462.28 172
16463.49 165
16464.70 168
16465.92 157
16467.13 161
16468.34 171
16469.55 171
16470.77 161
16471.98 169
16473.19 176
16474.40 147
16475.62 150
16476.83 174
16478.04 166
16479.25 150
16480.47 150
16481.68 161
16482.89 157
16484.11 163
16485.32 155
16486.53 162
16487.74 163
16488.96 162
16490.17 168
16491.38 172
16492.60 177
16493.81 171
16495.02 170
16496.24 164
16497.45 151
16498.66 167
16499.88 158
16501.09 150
16502.30 139
16503.52 149
16504.73 157
16505.94 158
16507.16 161
16508.37 157
16509.59 148
16510.80 176
16512.01 162
16513.23 161
16514.44 163
16515.66 157
16516.87 172
16518.08 150
16519.30 141
16520.51 147
16521.73 142
16522.94 182
16524.16 157
16525.37 167
16526.58 155
16527.80 180
16529.01 166
16530.23 166
16531.44 173
16532.66 153
16533.87 168
16535.09 167
16536.30 153
16537.52 159
16538.73 173
16539.95 162
16541.16 159
16542.38 158
16543.59 158
16544.81 169
16546.02 152
16547.24 169
16548.45 179
16549.67 171
16550.88 172
16552.10 176
16553.31 166
16554.53 159
16555.74 155
16556.96 174
16558.18 165
16559.39 185
16560.61 177
16561.82 181
16563.04 169
16564.25 179
16565.47 183
16566.69 206
16567.90 161
16569.12 184
16570.33 190
16571.55 199
16572.77 192
16573.98 175
16575.20 177
16576.41 174
16577.63 180
16578.85 148
16580.06 167
16581.28 168
16582.50 170
16583.71 168
16584.93 173
16586.15 187
16587.36 189
16588.58 185
16589.80 199
16591.01 168
16592.23 178
16593.45 164
16594.66 161
16595.88 161
16597.10 163
16598.32 173
16599.53 162
16600.75 163
16601.97 168
16603.18 183
16604.40 183
16605.62 165
16606.84 162
16608.05 153
16609.27 153
16610.49 165
16611.71 161
16612.92 162
16614.14 162
16615.36 152
16616.58 181
16617.79 157
16619.01 144
16620.23 142
16621.45 145
16622.67 148
16623.88 126
16625.10 139
16626.32 153
16627.54 147
16628.76 146
16629.97 153
16631.19 170
16632.41 143
16633.63 118
16634.85 123
16636.07 152
16637.29 149
16638.50 159
16639.72 154
16640.94 151
16642.16 146
16643.38 166
16644.60 138
16645.82 155
16647.03 156
16648.25 174
16649.47 158
16650.69 144
16651.91 142
16653.13 157
16654.35 165
16655.57 162
16656.79 128
16658.01 147
16659.23 168
16660.45 154
16661.66 151
16662.88 133
16664.10 146
16665.32 172
16666.54 148
16667.76 147
16668.98 163
16670.20 144
16671.42 158
16672.64 160
16673.86 140
16675.08 151
16676.30 159
16677.52 137
16678.74 151
16679.96 171
16681.18 158
16682.40 174
16683.62 161
16684.84 153
16686.06 148
16687.28 146
16688.50 139
16689.72 161
16690.94 146
16692.16 137
16693.39 132
16694.61 147
16695.83 128
16697.05 137
16698.27 138
16699.49 137
16700.71 139
16701.93 149
16703.15 143
16704.37 153
16705.59 148
16706.81 154
16708.04 145
16709.26 142
16710.48 163
16711.70 143
16712.92 136
16714.14 145
16715.36 147
16716.58 148
16717.81 149
16719.03 148
16720.25 143
16721.47 141
16722.69 148
16723.91 143
16725.14 138
16726.36 160
16727.58 152
16728.80 161
16730.02 157
16731.24 163
16732.47 130
16733.69 129
16734.91 144
16736.13 140
16737.36 145
16738.58 129
16739.80 141
16741.02 136
16742.24 160
16743.47 143
16744.69 137
16745.91 135
16747.13 132
16748.36 145
16749.58 147
16750.80 139
16752.02 121
16753.25 148
16754.47 146
16755.69 149
16756.92 139
16758.14 123
16759.36 132
16760.59 141
16761.81 162
16763.03 140
16764.25 156
16765.48 159
16766.70 155
16767.92 119
16769.15 137
16770.37 152
16771.59 144
16772.82 149
16774.04 130
16775.27 137
16776.49 159
16777.71 134
16778.94 127
16780.16 138
16781.38 156
16782.61 150
16783.83 147
16785.06 161
16786.28 142
16787.50 146
16788.73 149
16789.95 137
16791.18 154
16792.40 128
16793.62 153
16794.85 152
16796.07 141
16797.30 159
16798.52 158
16799.75 133
16800.97 143
16802.19 156
16803.42 134
16804.64 142
16805.87 142
16807.09 140
16808.32 167
16809.54 156
16810.77 140
16811.99 148
16813.22 142
16814.44 139
16815.67 143
16816.89 144
16818.12 153
16819.34 143
16820.57 145
16821.79 154
16823.02 144
16824.24 153
16825.47 162
16826.70 162
16827.92 157
16829.15 151
16830.37 165
16831.60 160
16832.82 175
16834.05 159
16835.27 155
16836.50 152
16837.73 147
16838.95 163
16840.18 158
16841.40 162
16842.63 159
16843.86 148
16845.08 181
16846.31 155
16847.53 149
16848.76 164
16849.99 166
16851.21 167
16852.44 164
16853.67 185
16854.89 198
16856.12 181
16857.35 181
16858.57 171
16859.80 182
16861.03 174
16862.25 197
16863.48 151
16864.71 193
16865.93 183
16867.16 192
16868.39 183
16869.61 174
16870.84 180
16872.07 184
16873.30 200
16874.52 193
16875.75 191
16876.98 178
16878.20 180
16879.43 173
16880.66 185
16881.89 199
16883.11 188
16884.34 176
16885.57 205
16886.80 201
16888.02 178
16889.25 204
16890.48 193
16891.71 203
16892.94 204
16894.16 220
16895.39 186
16896.62 187
16897.85 190
16899.08 220
16900.30 211
16901.53 201
16902.76 206
16903.99 226
16905.22 224
16906.45 185
16907.67 189
16908.90 212
16910.13 208
16911.36 182
16912.59 189
16913.82 175
16915.04 207
16916.27 196
16917.50 174
16918.73 182
16919.96 198
16921.19 181
16922.42 183
16923.65 179
16924.88 174
16926.10 184
16927.33 174
16928.56 171
16929.79 179
16931.02 176
16932.25 167
16933.48 159
16934.71 162
16935.94 165
16937.17 180
16938.40 183
16939.63 171
16940.86 170
16942.09 165
16943.32 186
16944.55 182
16945.78 161
16947.01 169
16948.24 189
16949.47 171
16950.70 193
16951.93 196
16953.16 172
16954.39 193
16955.62 214
16956.85 209
16958.08 182
16959.31 171
16960.54 158
16961.77 151
16963.00 155
16964.23 153
16965.46 164
16966.69 174
16967.92 175
16969.15 171
16970.38 166
16971.61 154
16972.84 159
16974.07 163
16975.30 184
16976.54 167
16977.77 167
16979.00 179
16980.23 170
16981.46 154
16982.69 158
16983.92 138
16985.15 146
16986.38 155
16987.62 153
16988.85 138
16990.08 151
16991.31 162
16992.54 162
16993.77 165
16995.00 141
16996.24 157
16997.47 155
16998.70 164
16999.93 158
17001.16 140
17002.39 142
17003.63 175
17004.86 178
17006.09 161
17007.32 148
17008.55 152
17009.79 166
17011.02 163
17012.25 141
17013.48 149
17014.72 167
17015.95 159
17017.18 153
17018.41 137
17019.64 162
17020.88 152
17022.11 149
17023.34 157
17024.58 154
17025.81 141
17027.04 160
17028.27 169
17029.51 147
17030.74 152
17031.97 139
17033.21 149
17034.44 144
17035.67 132
17036.90 131
17038.14 131
17039.37 161
17040.60 153
17041.84 151
17043.07 149
17044.30 146
17045.54 122
17046.77 136
17048.00 120
17049.24 136
17050.47 143
17051.70 154
17052.94 151
17054.17 136
17055.41 121
17056.64 135
17057.87 146
17059.11 144
17060.34 133
17061.58 129
17062.81 164
17064.04 135
17065.28 125
17066.51 132
17067.75 141
17068.98 140
17070.21 124
17071.45 129
17072.68 127
17073.92 141
17075.15 148
17076.39 113
17077.62 123
17078.86 119
17080.09 151
17081.33 128
17082.56 130
17083.80 123
17085.03 148
17086.26 129
17087.50 129
17088.73 137
17089.97 131
17091.20 121
17092.44 128
17093.68 138
17094.91 147
17096.15 128
17097.38 122
17098.62 119
17099.85 134
17101.09 133
17102.32 123
17103.56 135
17104.79 125
17106.03 125
17107.26 114
17108.50 123
17109.74 134
17110.97 121
17112.21 120
17113.44 133
17114.68 129
17115.92 121
17117.15 110
17118.39 131
17119.62 114
17120.86 143
17122.10 110
17123.33 120
17124.57 131
17125.80 132
17127.04 135
17128.28 113
17129.51 130
17130.75 133
17131.99 134
17133.22 133
17134.46 109
17135.70 131
17136.93 142
17138.17 133
17139.41 135
17140.64 125
17141.88 129
17143.12 138
17144.35 125
17145.59 117
17146.83 126
17148.07 131
17149.30 130
17150.54 118
17151.78 101
17153.02 118
17154.25 119
17155.49 134
17156.73 116
17157.96 107
17159.20 121
17160.44 126
17161.68 123
17162.92 114
17164.15 112
17165.39 127
17166.63 123
17167.87 116
17169.10 114
17170.34 109
17171.58 127
17172.82 115
17174.06 112
17175.29 111
17176.53 116
17177.77 114
17179.01 134
17180.25 120
17181.49 111
17182.72 116
17183.96 121
17185.20 126
17186.44 123
17187.68 128
17188.92 124
17190.15 129
17191.39 129
17192.63 129
17193.87 111
17195.11 118
17196.35 114
17197.59 134
17198.83 108
17200.07 100
17201.30 99
17202.54 117
17203.78 129
17205.02 101
17206.26 113
17207.50 121
17208.74 123
17209.98 122
17211.22 121
17212.46 121
17213.70 105
17214.94 131
17216.18 114
17217.42 112
17218.66 128
17219.90 110
17221.14 116
17222.38 121
17223.62 117
17224.86 113
17226.10 98
17227.34 113
17228.58 101
17229.82 119
17231.06 123
17232.30 108
17233.54 101
17234.78 102
17236.02 110
17237.26 124
17238.50 102
17239.74 116
17240.98 108
17242.22 99
17243.46 113
17244.70 114
17245.94 113
17247.18 102
17248.42 111
17249.66 100
17250.90 105
17252.14 119
17253.39 116
17254.63 114
17255.87 119
17257.11 142
17258.35 123
17259.59 107
17260.83 127
17262.07 103
17263.31 108
17264.56 115
17265.80 127
17267.04 112
17268.28 106
17269.52 117
17270.76 104
17272.00 104
17273.25 106
17274.49 104
17275.73 112
17276.97 117
17278.21 130
17279.45 132
17280.70 116
17281.94 102
17283.18 123
17284.42 101
17285.66 107
17286.91 94
17288.15 114
17289.39 109
17290.63 102
17291.88 111
17293.12 105
17294.36 116
17295.60 110
17296.85 104
17298.09 105
17299.33 114
17300.57 101
17301.82 107
17303.06 117
17304.30 114
17305.54 112
17306.79 109
17308.03 109
17309.27 108
17310.52 118
17311.76 117
17313.00 95
17314.25 99
17315.49 101
17316.73 96
17317.97 114
17319.22 99
17320.46 117
17321.71 112
17322.95 101
17324.19 103
17325.44 106
17326.68 110
17327.92 121
17329.17 108
17330.41 92
17331.65 119
17332.90 133
17334.14 93
17335.39 101
17336.63 100
17337.87 106
17339.12 137
17340.36 118
17341.61 103
17342.85 115
17344.09 109
17345.34 103
17346.58 93
17347.83 104
17349.07 110
17350.32 111
17351.56 115
17352.80 100
17354.05 118
17355.29 99
17356.54 105
17357.78 111
17359.03 87
17360.27 104
17361.52 109
17362.76 93
17364.01 94
17365.25 107
17366.50 111
17367.74 110
17368.99 110
17370.23 106
17371.48 98
17372.72 110
17373.97 129
17375.21 117
17376.46 93
17377.70 109
17378.95 116
17380.19 107
17381.44 113
17382.69 108
17383.93 114
17385.18 112
17386.42 108
17387.67 118
17388.91 119
17390.16 117
17391.41 116
17392.65 98
17393.90 109
17395.14 104
17396.39 103
17397.64 111
17398.88 118
17400.13 101
17401.37 99
17402.62 116
17403.87 114
17405.11 111
17406.36 114
17407.61 97
17408.85 106
17410.10 117
17411.35 115
17412.59 109
17413.84 125
17415.09 122
17416.33 97
17417.58 102
17418.83 105
17420.07 100
17421.32 118
17422.57 117
17423.82 112
17425.06 100
17426.31 112
17427.56 94
17428.80 108
17430.05 102
17431.30 110
17432.55 100
17433.79 120
17435.04 100
17436.29 107
17437.54 102
17438.78 108
17440.03 101
17441.28 96
17442.53 115
17443.77 99
17445.02 100
17446.27 101
17447.52 117
17448.77 120
17450.01 106
17451.26 122
17452.51 115
17453.76 101
17455.01 116
17456.25 98
17457.50 103
17458.75 127
17460.00 105
17461.25 113
17462.50 113
17463.74 116
17464.99 117
17466.24 102
17467.49 115
17468.74 112
17469.99 106
17471.24 117
17472.49 104
17473.73 127
17474.98 110
17476.23 104
17477.48 101
17478.73 113
17479.98 109
17481.23 124
17482.48 117
17483.73 102
17484.98 98
17486.23 123
17487.47 118
17488.72 112
17489.97 112
17491.22 113
17492.47 119
17493.72 111
17494.97 110
17496.22 115
17497.47 119
17498.72 112
17499.97 115
17501.22 111
17502.47 125
17503.72 104
17504.97 114
17506.22 131
17507.47 117
17508.72 118
17509.97 112
17511.22 112
17512.47 107
17513.72 106
17514.97 124
17516.22 129
17517.47 125
17518.72 111
17519.97 130
17521.22 129
17522.47 118
17523.72 117
17524.98 115
17526.23 110
17527.48 125
17528.73 109
17529.98 119
17531.23 115
17532.48 125
17533.73 127
17534.98 136
17536.23 128
17537.48 102
17538.74 111
17539.99 120
17541.24 109
17542.49 131
17543.74 122
17544.99 99
17546.24 130
17547.50 124
17548.75 106
17550.00 103
17551.25 128
17552.50 119
17553.75 118
17555.01 118
17556.26 123
17557.51 127
17558.76 131
17560.01 128
17561.26 116
17562.52 115
17563.77 119
17565.02 123
17566.27 122
17567.53 122
17568.78 113
17570.03 127
17571.28 132
17572.53 117
17573.79 111
17575.04 101
17576.29 126
17577.54 128
17578.80 116
17580.05 108
17581.30 125
17582.56 115
17583.81 118
17585.06 125
17586.31 110
17587.57 134
17588.82 138
17590.07 123
17591.33 103
17592.58 123
17593.83 115
17595.08 124
17596.34 127
17597.59 130
17598.84 129
17600.10 119
17601.35 120
17602.61 120
17603.86 116
17605.11 116
17606.37 144
17607.62 120
17608.87 133
17610.13 127
17611.38 122
17612.63 119
17613.89 136
17615.14 134
17616.40 126
17617.65 133
17618.90 156
17620.16 133
17621.41 138
17622.67 120
17623.92 118
17625.17 123
17626.43 142
17627.68 136
17628.94 123
17630.19 117
17631.45 124
17632.70 144
17633.96 138
17635.21 126
17636.47 123
17637.72 132
17638.97 126
17640.23 127
17641.48 123
17642.74 124
17643.99 128
17645.25 130
17646.50 145
17647.76 127
17649.01 129
17650.27 125
17651.52 135
17652.78 130
17654.04 145
17655.29 133
17656.55 128
17657.80 145
17659.06 131
17660.31 122
17661.57 122
17662.82 120
17664.08 112
17665.33 115
17666.59 131
17667.85 131
17669.10 122
17670.36 116
17671.61 119
17672.87 137
17674.13 128
17675.38 137
17676.64 120
17677.89 124
17679.15 128
17680.41 144
17681.66 110
17682.92 130
17684.18 132
17685.43 119
17686.69 119
17687.95 117
17689.20 139
17690.46 131
17691.71 150
17692.97 132
17694.23 111
17695.49 105
17696.74 125
17698.00 135
17699.26 120
17700.51 111
17701.77 117
17703.03 125
17704.28 124
17705.54 103
17706.80 107
17708.06 119
17709.31 118
17710.57 133
17711.83 127
17713.08 124
17714.34 119
17715.60 114
17716.86 122
17718.11 108
17719.37 116
17720.63 114
17721.89 115
17723.15 111
17724.40 130
17725.66 113
17726.92 113
17728.18 113
17729.43 115
17730.69 136
17731.95 142
17733.21 121
17734.47 113
17735.73 115
17736.98 112
17738.24 127
17739.50 120
17740.76 116
17742.02 111
17743.28 117
17744.53 109
17745.79 126
17747.05 117
17748.31 127
17749.57 106
17750.83 119
17752.09 114
17753.34 114
17754.60 111
17755.86 115
17757.12 117
17758.38 121
17759.64 128
17760.90 115
17762.16 145
17763.42 129
17764.68 95
17765.94 125
17767.19 118
17768.45 113
17769.71 122
17770.97 113
17772.23 124
17773.49 112
17774.75 122
17776.01 115
17777.27 116
17778.53 124
17779.79 110
17781.05 118
17782.31 118
17783.57 102
17784.83 112
17786.09 117
17787.35 112
17788.61 105
17789.87 107
17791.13 123
17792.39 123
17793.65 110
17794.91 102
17796.17 115
17797.43 108
17798.69 101
17799.95 114
17801.21 100
17802.47 98
17803.73 83
17805.00 110
17806.26 85
17807.52 95
17808.78 108
17810.04 110
17811.30 91
17812.56 104
17813.82 113
17815.08 108
17816.34 112
17817.60 102
17818.87 108
17820.13 115
17821.39 95
17822.65 111
17823.91 90
17825.17 100
17826.43 101
17827.69 113
17828.96 103
17830.22 93
17831.48 116
17832.74 111
17834.00 100
17835.26 105
17836.53 121
17837.79 115
17839.05 96
17840.31 98
17841.57 88
17842.84 96
17844.10 95
17845.36 114
17846.62 107
17847.88 80
17849.15 92
17850.41 95
17851.67 99
17852.93 96
17854.20 107
17855.46 104
17856.72 88
17857.98 96
17859.25 95
17860.51 116
17861.77 92
17863.03 100
17864.30 94
17865.56 100
17866.82 99
17868.09 110
17869.35 105
17870.61 108
17871.87 94
17873.14 90
17874.40 103
17875.66 103
17876.93 93
17878.19 106
17879.45 105
17880.72 91
17881.98 99
17883.24 104
17884.51 83
17885.77 96
17887.03 106
17888.30 91
17889.56 88
17890.83 86
17892.09 98
17893.35 108
17894.62 95
17895.88 100
17897.14 114
17898.41 89
17899.67 99
17900.94 89
17902.20 94
17903.46 86
17904.73 103
17905.99 100
17907.26 102
17908.52 91
17909.79 105
17911.05 107
17912.32 96
17913.58 100
17914.84 109
17916.11 108
17917.37 104
17918.64 92
17919.90 111
17921.17 105
17922.43 99
17923.70 121
17924.96 93
17926.23 105
17927.49 104
17928.76 98
17930.02 120
17931.29 112
17932.55 90
17933.82 91
17935.08 101
17936.35 112
17937.61 102
17938.88 112
17940.14 105
17941.41 107
17942.68 104
17943.94 103
17945.21 112
17946.47 100
17947.74 101
17949.00 102
17950.27 107
17951.54 112
17952.80 109
17954.07 108
17955.33 113
17956.60 105
17957.87 108
17959.13 105
17960.40 101
17961.66 99
17962.93 112
17964.20 99
17965.46 93
17966.73 91
17968.00 98
17969.26 99
17970.53 96
17971.80 94
17973.06 93
17974.33 99
17975.60 101
17976.86 99
17978.13 85
17979.40 115
17980.66 105
17981.93 101
17983.20 100
17984.46 92
17985.73 97
17987.00 101
17988.26 82
17989.53 109
17990.80 113
17992.07 109
17993.33 100
17994.60 112
17995.87 115
17997.14 119
17998.40 96
17999.67 112
18000.94 99
18002.21 101
18003.47 99
18004.74 110
18006.01 109
18007.28 103
18008.55 90
18009.81 116
18011.08 110
18012.35 99
18013.62 89
18014.89 95
18016.15 99
18017.42 100
18018.69 102
18019.96 105
18021.23 104
18022.49 104
18023.76 97
18025.03 106
18026.30 100
18027.57 91
18028.84 94
18030.11 86
18031.37 106
18032.64 96
18033.91 97
18035.18 87
18036.45 111
18037.72 106
18038.99 101
18040.26 96
18041.53 94
18042.79 83
18044.06 88
18045.33 97
18046.60 104
18047.87 92
18049.14 103
18050.41 102
18051.68 99
18052.95 89
18054.22 92
18055.49 89
18056.76 87
18058.03 114
18059.30 97
18060.57 77
18061.84 106
18063.11 103
18064.38 95
18065.65 105
18066.92 102
18068.19 106
18069.46 108
18070.73 98
18072.00 99
18073.27 97
18074.54 99
18075.81 100
18077.08 91
18078.35 104
18079.62 99
18080.89 111
18082.16 105
18083.43 97
18084.70 100
18085.97 111
18087.24 86
18088.51 96
18089.78 94
18091.05 96
18092.32 109
18093.59 107
18094.87 96
18096.14 108
18097.41 108
18098.68 107
18099.95 92
18101.22 107
18102.49 121
18103.76 101
18105.03 106
18106.31 96
18107.58 110
18108.85 101
18110.12 94
18111.39 108
18112.66 110
18113.93 108
18115.21 103
18116.48 106
18117.75 102
18119.02 102
18120.29 108
18121.56 107
18122.84 97
18124.11 97
18125.38 108
18126.65 103
18127.92 106
18129.20 99
18130.47 86
18131.74 117
18133.01 98
18134.29 110
18135.56 95
18136.83 109
18138.10 96
18139.38 86
18140.65 110
18141.92 109
18143.19 105
18144.47 107
18145.74 99
18147.01 99
18148.28 103
18149.56 93
18150.83 110
18152.10 94
18153.38 90
18154.65 90
18155.92 102
18157.19 87
18158.47 89
18159.74 92
18161.01 88
18162.29 94
18163.56 113
18164.83 95
18166.11 96
18167.38 79
18168.65 82
18169.93 97
18171.20 93
18172.48 109
18173.75 89
18175.02 106
18176.30 107
18177.57 103
18178.84 92
18180.12 88
18181.39 108
18182.67 86
18183.94 90
18185.21 109
18186.49 96
18187.76 98
18189.04 100
18190.31 97
18191.59 102
18192.86 90
18194.13 96
18195.41 110
18196.68 101
18197.96 94
18199.23 98
18200.51 101
18201.78 106
18203.06 103
18204.33 104
18205.61 102
18206.88 101
18208.16 97
18209.43 87
18210.71 102
18211.98 90
18213.26 109
18214.53 100
18215.81 95
18217.08 96
18218.36 84
18219.63 94
18220.91 95
18222.18 95
18223.46 92
18224.73 80
18226.01 113
18227.28 100
18228.56 102
18229.84 94
18231.11 105
18232.39 118
18233.66 100
18234.94 106
18236.21 98
18237.49 98
18238.77 98
18240.04 100
18241.32 101
18242.59 98
18243.87 95
18245.15 100
18246.42 95
18247.70 102
18248.98 87
18250.25 96
18251.53 98
18252.81 91
18254.08 99
18255.36 95
18256.63 91
18257.91 117
18259.19 88
18260.46 97
18261.74 116
18263.02 108
18264.30 107
18265.57 104
18266.85 103
18268.13 118
18269.40 119
18270.68 113
18271.96 101
18273.23 110
18274.51 95
18275.79 98
18277.07 103
18278.34 108
18279.62 98
18280.90 97
18282.18 112
18283.45 90
18284.73 83
18286.01 108
18287.29 99
18288.56 112
18289.84 105
18291.12 110
18292.40 119
18293.68 94
18294.95 108
18296.23 103
18297.51 113
18298.79 108
18300.07 98
18301.34 92
18302.62 99
18303.90 92
18305.18 114
18306.46 109
18307.74 106
18309.01 109
18310.29 98
18311.57 105
18312.85 101
18314.13 113
18315.41 105
18316.69 113
18317.96 105
18319.24 96
18320.52 102
18321.80 118
18323.08 114
18324.36 110
18325.64 103
18326.92 94
18328.20 103
18329.47 128
18330.75 101
18332.03 93
18333.31 91
18334.59 100
18335.87 126
18337.15 106
18338.43 101
18339.71 99
18340.99 114
18342.27 120
18343.55 111
18344.83 96
18346.11 102
18347.39 125
18348.67 104
18349.95 90
18351.23 96
18352.51 101
18353.79 103
18355.07 105
18356.35 93
18357.63 112
18358.91 117
18360.19 101
18361.47 104
18362.75 106
18364.03 102
18365.31 111
18366.59 102
18367.87 107
18369.15 109
18370.43 104
18371.71 103
18372.99 89
18374.27 96
18375.55 92
18376.83 100
18378.12 114
18379.40 90
18380.68 93
18381.96 116
18383.24 97
18384.52 96
18385.80 91
18387.08 76
18388.36 96
18389.65 99
18390.93 100
18392.21 109
18393.49 104
18394.77 93
18396.05 92
18397.33 98
18398.62 101
18399.90 97
18401.18 97
18402.46 94
18403.74 106
18405.02 109
18406.31 107
18407.59 115
18408.87 98
18410.15 88
18411.43 95
18412.72 105
18414.00 92
18415.28 110
18416.56 80
18417.84 89
18419.13 102
18420.41 100
18421.69 102
18422.97 86
18424.26 92
18425.54 96
18426.82 93
18428.10 90
18429.39 103
18430.67 102
18431.95 101
18433.23 87
18434.52 103
18435.80 118
18437.08 105
18438.37 94
18439.65 102
18440.93 110
18442.22 106
18443.50 96
18444.78 100
18446.06 99
18447.35 95
18448.63 91
18449.91 102
18451.20 98
18452.48 91
18453.76 98
18455.05 99
18456.33 102
18457.62 101
18458.90 100
18460.18 93
18461.47 88
18462.75 83
18464.03 97
18465.32 97
18466.60 98
18467.89 111
18469.17 100
18470.45 106
18471.74 94
18473.02 85
18474.31 111
18475.59 98
18476.88 93
18478.16 119
18479.44 111
18480.73 99
18482.01 100
18483.30 118
18484.58 109
18485.87 107
18487.15 110
18488.44 123
18489.72 109
18491.01 99
18492.29 98
18493.58 100
18494.86 101
18496.15 95
18497.43 114
18498.72 109
18500.00 111
18501.29 92
18502.57 114
18503.86 109
18505.14 98
18506.43 109
18507.71 89
18509.00 93
18510.28 73
18511.57 95
18512.85 95
18514.14 97
18515.42 102
18516.71 112
18518.00 101
18519.28 87
18520.57 83
18521.85 105
18523.14 97
18524.43 100
18525.71 104
18527.00 98
18528.28 106
18529.57 110
18530.86 111
18532.14 92
18533.43 106
18534.71 105
18536.00 113
18537.29 96
18538.57 111
18539.86 113
18541.15 95
18542.43 98
18543.72 107
18545.01 94
18546.29 95
18547.58 101
18548.87 105
18550.15 96
18551.44 97
18552.73 99
18554.01 100
18555.30 106
18556.59 107
18557.88 116
18559.16 106
18560.45 113
18561.74 93
18563.02 94
18564.31 120
18565.60 102
18566.89 113
18568.17 97
18569.46 98
18570.75 101
18572.04 96
18573.32 97
18574.61 103
18575.90 109
18577.19 102
18578.48 100
18579.76 100
18581.05 98
18582.34 113
18583.63 112
18584.92 106
18586.20 111
18587.49 117
18588.78 103
18590.07 111
18591.36 99
18592.64 88
18593.93 102
18595.22 107
18596.51 96
18597.80 111
18599.09 105
18600.38 115
18601.66 106
18602.95 92
18604.24 111
18605.53 115
18606.82 94
18608.11 105
18609.40 103
18610.69 102
18611.98 97
18613.26 101
18614.55 103
18615.84 125
18617.13 114
18618.42 104
18619.71 99
18621.00 125
18622.29 93
18623.58 91
18624.87 116
18626.16 108
18627.45 99
18628.74 108
18630.03 110
18631.32 113
18632.61 97
18633.89 110
18635.18 99
18636.47 102
18637.76 118
18639.05 98
18640.34 105
18641.63 95
18642.92 114
18644.21 105
18645.50 95
18646.79 105
18648.09 89
18649.38 100
18650.67 112
18651.96 89
18653.25 96
18654.54 92
18655.83 111
18657.12 99
18658.41 86
18659.70 92
18660.99 87
18662.28 99
18663.57 108
18664.86 92
18666.15 99
18667.44 101
18668.74 113
18670.03 88
18671.32 111
18672.61 107
18673.90 110
18675.19 107
18676.48 106
18677.77 93
18679.06 102
18680.36 113
18681.65 91
18682.94 100
18684.23 117
18685.52 108
18686.81 130
18688.11 104
18689.40 95
18690.69 109
18691.98 112
18693.27 106
18694.56 84
18695.86 98
18697.15 105
18698.44 88
18699.73 84
18701.02 104
18702.32 85
18703.61 102
18704.90 104
18706.19 122
18707.48 84
18708.78 98
18710.07 93
18711.36 81
18712.65 84
18713.95 89
18715.24 117
18716.53 98
18717.83 104
18719.12 86
18720.41 109
18721.70 98
18723.00 96
18724.29 103
18725.58 103
18726.87 97
18728.17 104
18729.46 82
18730.75 94
18732.05 95
18733.34 90
18734.63 102
18735.93 90
18737.22 85
18738.51 83
18739.81 82
18741.10 85
18742.39 102
18743.69 91
18744.98 97
18746.27 110
18747.57 98
18748.86 84
18750.16 90
18751.45 91
18752.74 95
18754.04 90
18755.33 93
18756.63 107
18757.92 122
18759.21 100
18760.51 92
18761.80 89
18763.10 88
18764.39 99
18765.69 97
18766.98 96
18768.27 89
18769.57 88
18770.86 84
18772.16 92
18773.45 90
18774.75 79
18776.04 85
18777.34 95
18778.63 87
18779.93 98
18781.22 90
18782.52 94
18783.81 97
18785.11 96
18786.40 93
18787.70 101
18788.99 85
18790.29 86
18791.58 90
18792.88 93
18794.17 83
18795.47 99
18796.76 103
18798.06 114
18799.35 89
18800.65 74
18801.94 81
18803.24 106
18804.54 104
18805.83 88
18807.13 106
18808.42 99
18809.72 92
18811.01 82
18812.31 92
18813.61 87
18814.90 97
18816.20 98
18817.49 96
18818.79 90
18820.09 90
18821.38 89
18822.68 104
18823.98 90
18825.27 100
18826.57 89
18827.87 100
18829.16 100
18830.46 102
18831.75 87
18833.05 92
18834.35 108
18835.64 103
18836.94 94
18838.24 96
18839.54 95
18840.83 90
18842.13 85
18843.43 78
18844.72 82
18846.02 99
18847.32 97
18848.61 91
18849.91 78
18851.21 81
18852.51 84
18853.80 81
18855.10 76
18856.40 89
18857.70 95
18858.99 93
18860.29 88
18861.59 77
18862.89 83
18864.18 97
18865.48 103
18866.78 102
18868.08 98
18869.38 74
18870.67 85
18871.97 89
18873.27 93
18874.57 87
18875.87 90
18877.16 70
18878.46 92
18879.76 98
18881.06 91
18882.36 71
18883.66 82
18884.95 103
18886.25 102
18887.55 100
18888.85 75
18890.15 88
18891.45 88
18892.75 81
18894.04 89
18895.34 88
18896.64 92
18897.94 89
18899.24 87
18900.54 95
18901.84 91
18903.14 91
18904.44 105
18905.74 106
18907.03 83
18908.33 84
18909.63 94
18910.93 99
18912.23 95
18913.53 75
18914.83 82
18916.13 91
18917.43 87
18918.73 93
18920.03 69
18921.33 75
18922.63 90
18923.93 88
18925.23 86
18926.53 79
18927.83 86
18929.13 91
18930.43 101
18931.73 101
18933.03 86
18934.33 99
18935.63 90
18936.93 97
18938.23 84
18939.53 84
18940.83 87
18942.13 91
18943.43 86
18944.73 93
18946.03 84
18947.33 90
18948.63 106
18949.93 80
18951.23 88
18952.53 75
18953.84 80
18955.14 89
18956.44 66
18957.74 86
18959.04 91
18960.34 67
18961.64 92
18962.94 92
18964.24 90
18965.54 83
18966.85 82
18968.15 89
18969.45 86
18970.75 93
18972.05 99
18973.35 97
18974.65 87
18975.96 97
18977.26 92
18978.56 83
18979.86 84
18981.16 84
18982.46 86
18983.77 95
18985.07 90
18986.37 85
18987.67 97
18988.97 98
18990.28 80
18991.58 85
18992.88 82
18994.18 80
18995.49 89
18996.79 91
18998.09 81
18999.39 69
19000.69 88
19002.00 85
19003.30 83
19004.60 65
19005.90 67
19007.21 97
19008.51 94
19009.81 81
19011.12 74
19012.42 96
19013.72 89
19015.02 82
19016.33 88
19017.63 93
19018.93 92
19020.24 89
19021.54 92
19022.84 86
19024.15 84
19025.45 87
19026.75 82
19028.06 83
19029.36 88
19030.66 88
19031.97 93
19033.27 92
19034.57 89
19035.88 77
19037.18 83
19038.48 93
19039.79 99
19041.09 95
19042.40 84
19043.70 103
19045.00 73
19046.31 82
19047.61 93
19048.92 92
19050.22 81
19051.52 85
19052.83 73
19054.13 95
19055.44 92
19056.74 92
19058.05 78
19059.35 105
19060.65 107
19061.96 102
19063.26 92
19064.57 92
19065.87 95
19067.18 86
19068.48 75
19069.79 97
19071.09 95
19072.40 93
19073.70 82
19075.01 81
19076.31 91
19077.62 95
19078.92 95
19080.23 82
19081.53 95
19082.84 79
19084.14 80
19085.45 96
19086.75 78
19088.06 90
19089.36 88
19090.67 98
19091.98 94
19093.28 90
19094.59 86
19095.89 87
19097.20 74
19098.50 86
19099.81 94
19101.12 93
19102.42 89
19103.73 94
19105.03 96
19106.34 80
19107.65 91
19108.95 105
19110.26 86
19111.56 90
19112.87 70
19114.18 102
19115.48 89
19116.79 97
19118.10 81
19119.40 70
19120.71 92
19122.02 90
19123.32 85
19124.63 92
19125.94 103
19127.24 99
19128.55 104
19129.86 84
19131.16 83
19132.47 86
19133.78 99
19135.08 84
19136.39 80
19137.70 95
19139.01 88
19140.31 98
19141.62 94
19142.93 86
19144.23 103
19145.54 76
19146.85 90
19148.16 104
19149.46 79
19150.77 85
19152.08 96
19153.39 80
19154.69 84
19156.00 94
19157.31 88
19158.62 76
19159.93 81
19161.23 102
19162.54 99
19163.85 97
19165.16 94
19166.47 88
19167.77 83
19169.08 97
19170.39 89
19171.70 94
19173.01 93
19174.32 100
19175.62 95
19176.93 85
19178.24 88
19179.55 90
19180.86 98
19182.17 94
19183.48 82
19184.78 88
19186.09 87
19187.40 87
19188.71 94
19190.02 98
19191.33 90
19192.64 86
19193.95 88
19195.26 87
19196.56 77
19197.87 84
19199.18 79
19200.49 74
19201.80 79
19203.11 79
19204.42 78
19205.73 70
19207.04 92
19208.35 91
19209.66 98
19210.97 69
19212.28 70
19213.59 73
19214.90 85
19216.21 98
19217.52 101
19218.83 74
19220.14 92
19221.45 81
19222.76 71
19224.07 91
19225.38 89
19226.69 83
19228.00 83
19229.31 97
19230.62 79
19231.93 73
19233.24 84
19234.55 94
19235.86 88
19237.17 85
19238.48 82
19239.79 88
19241.10 73
19242.41 71
19243.72 91
19245.03 90
19246.35 77
19247.66 76
19248.97 70
19250.28 70
19251.59 66
19252.90 76
19254.21 83
19255.52 90
19256.83 98
19258.14 97
19259.46 75
19260.77 101
19262.08 92
19263.39 90
19264.70 95
19266.01 93
19267.32 87
19268.64 83
19269.95 82
19271.26 84
19272.57 81
19273.88 74
19275.20 80
19276.51 94
19277.82 72
19279.13 91
19280.44 86
19281.75 65
19283.07 73
19284.38 84
19285.69 85
19287.00 86
19288.32 84
19289.63 89
19290.94 99
19292.25 91
19293.57 78
19294.88 86
19296.19 79
19297.50 80
19298.82 100
19300.13 83
19301.44 90
19302.75 95
19304.07 97
19305.38 90
19306.69 85
19308.01 91
19309.32 88
19310.63 87
19311.94 81
19313.26 90
19314.57 90
19315.88 96
19317.20 85
19318.51 87
19319.82 89
19321.14 79
19322.45 84
19323.76 77
19325.08 88
19326.39 70
19327.70 67
19329.02 89
19330.33 84
19331.65 92
19332.96 73
19334.27 74
19335.59 77
19336.90 85
19338.22 82
19339.53 92
19340.84 89
19342.16 82
19343.47 83
19344.79 91
19346.10 74
19347.41 73
19348.73 82
19350.04 88
19351.36 84
19352.67 92
19353.99 73
19355.30 72
19356.62 87
19357.93 95
19359.25 78
19360.56 87
19361.87 64
19363.19 86
19364.50 79
19365.82 94
19367.13 79
19368.45 69
19369.76 95
19371.08 87
19372.39 76
19373.71 82
19375.02 77
19376.34 82
19377.66 92
19378.97 78
19380.29 96
19381.60 86
19382.92 92
19384.23 86
19385.55 80
19386.86 82
19388.18 97
19389.50 90
19390.81 77
19392.13 82
19393.44 74
19394.76 92
19396.07 75
19397.39 87
19398.71 85
19400.02 89
19401.34 80
19402.65 74
19403.97 86
19405.29 85
19406.60 88
19407.92 85
19409.24 87
19410.55 69
19411.87 89
19413.19 81
19414.50 80
19415.82 89
19417.14 85
19418.45 77
19419.77 85
19421.09 88
19422.40 74
19423.72 102
19425.04 84
19426.35 97
19427.67 83
19428.99 82
19430.30 89
19431.62 88
19432.94 71
19434.26 96
19435.57 71
19436.89 85
19438.21 76
19439.53 87
19440.84 92
19442.16 86
19443.48 90
19444.80 76
19446.11 90
19447.43 97
19448.75 100
19450.07 72
19451.38 73
19452.70 72
19454.02 85
19455.34 103
19456.66 85
19457.97 80
19459.29 102
19460.61 84
19461.93 84
19463.25 87
19464.57 86
19465.88 83
19467.20 95
19468.52 88
19469.84 87
19471.16 87
19472.48 84
19473.79 90
19475.11 87
19476.43 77
19477.75 81
19479.07 98
19480.39 81
19481.71 82
19483.03 69
19484.34 65
19485.66 73
19486.98 92
19488.30 81
19489.62 91
19490.94 76
19492.26 75
19493.58 75
19494.90 83
19496.22 85
19497.54 78
19498.86 70
19500.18 81
19501.50 76
19502.81 88
19504.13 72
19505.45 70
19506.77 88
19508.09 92
19509.41 90
19510.73 83
19512.05 69
19513.37 91
19514.69 77
19516.01 80
19517.33 83
19518.65 75
19519.97 82
19521.29 86
19522.61 80
19523.93 84
19525.25 82
19526.57 82
19527.89 90
19529.22 84
19530.54 95
19531.86 73
19533.18 89
19534.50 89
19535.82 71
19537.14 72
19538.46 76
19539.78 81
19541.10 79
19542.42 90
19543.74 85
19545.06 84
19546.39 85
19547.71 101
19549.03 81
19550.35 74
19551.67 90
19552.99 79
19554.31 76
19555.63 75
19556.96 92
19558.28 82
19559.60 75
19560.92 79
19562.24 91
19563.56 80
19564.88 73
19566.21 72
19567.53 86
19568.85 89
19570.17 82
19571.49 72
19572.82 84
19574.14 80
19575.46 81
19576.78 75
19578.10 75
19579.43 83
19580.75 69
19582.07 87
19583.39 67
19584.72 81
19586.04 75
19587.36 72
19588.68 84
19590.01 82
19591.33 82
19592.65 88
19593.97 86
19595.30 68
19596.62 89
19597.94 88
19599.26 81
19600.59 82
19601.91 86
19603.23 87
19604.56 86
19605.88 81
19607.20 76
19608.53 79
19609.85 72
19611.17 75
19612.49 88
19613.82 70
19615.14 74
19616.47 86
19617.79 89
19619.11 86
19620.44 83
19621.76 80
19623.08 88
19624.41 79
19625.73 73
19627.05 93
19628.38 89
19629.70 87
19631.03 95
19632.35 92
19633.67 78
19635.00 81
19636.32 93
19637.65 66
19638.97 104
19640.29 84
19641.62 82
19642.94 79
19644.27 77
19645.59 85
19646.92 92
19648.24 86
19649.57 86
19650.89 74
19652.21 97
19653.54 81
19654.86 78
19656.19 95
19657.51 73
19658.84 100
19660.16 91
19661.49 81
19662.81 80
19664.14 77
19665.46 90
19666.79 87
19668.11 81
19669.44 88
19670.76 83
19672.09 80
19673.41 71
19674.74 81
19676.07 84
19677.39 77
19678.72 82
19680.04 81
19681.37 86
19682.69 91
19684.02 99
19685.34 89
19686.67 82
19688.00 85
19689.32 88
19690.65 94
19691.97 106
19693.30 99
19694.63 87
19695.95 82
19697.28 99
19698.60 92
19699.93 76
19701.26 89
19702.58 99
19703.91 83
19705.24 81
19706.56 85
19707.89 81
19709.22 98
19710.54 87
19711.87 90
19713.20 103
19714.52 82
19715.85 95
19717.18 91
19718.50 109
19719.83 95
19721.16 80
19722.48 81
19723.81 80
19725.14 74
19726.47 99
19727.79 89
19729.12 87
19730.45 77
19731.77 87
19733.10 82
19734.43 86
19735.76 88
19737.08 92
19738.41 89
19739.74 84
19741.07 107
19742.39 82
19743.72 76
19745.05 89
19746.38 87
19747.71 71
19749.03 77
19750.36 73
19751.69 74
19753.02 74
19754.35 71
19755.67 93
19757.00 87
19758.33 91
19759.66 84
19760.99 76
19762.31 75
19763.64 72
19764.97 74
19766.30 102
19767.63 96
19768.96 78
19770.29 85
19771.61 84
19772.94 98
19774.27 87
19775.60 76
19776.93 90
19778.26 92
19779.59 83
19780.92 92
19782.25 87
19783.57 76
19784.90 85
19786.23 86
19787.56 93
19788.89 102
19790.22 97
19791.55 77
19792.88 93
19794.21 91
19795.54 92
19796.87 86
19798.20 82
19799.53 86
19800.86 82
19802.19 88
19803.52 82
19804.85 67
19806.18 68
19807.50 69
19808.83 86
19810.16 84
19811.49 80
19812.82 81
19814.15 85
19815.49 75
19816.82 77
19818.15 69
19819.48 81
19820.81 73
19822.14 71
19823.47 85
19824.80 89
19826.13 96
19827.46 85
19828.79 82
19830.12 87
19831.45 87
19832.78 78
19834.11 94
19835.44 85
19836.77 92
19838.10 79
19839.44 66
19840.77 71
19842.10 78
19843.43 83
19844.76 82
19846.09 79
19847.42 83
19848.75 80
19850.08 83
19851.42 91
19852.75 70
19854.08 89
19855.41 80
19856.74 97
19858.07 83
19859.40 93
19860.74 95
19862.07 74
19863.40 78
19864.73 72
19866.06 81
19867.40 80
19868.73 70
19870.06 83
19871.39 93
19872.72 94
19874.06 108
19875.39 88
19876.72 84
19878.05 85
19879.38 74
19880.72 86
19882.05 85
19883.38 86
19884.71 93
19886.05 90
19887.38 95
19888.71 79
19890.04 77
19891.38 79
19892.71 73
19894.04 76
19895.38 83
19896.71 89
19898.04 85
19899.37 90
19900.71 66
19902.04 98
19903.37 100
19904.71 84
19906.04 91
19907.37 95
19908.71 92
19910.04 80
19911.37 93
19912.71 76
19914.04 84
19915.37 74
19916.71 86
19918.04 81
19919.37 76
19920.71 87
19922.04 87
19923.37 73
19924.71 81
19926.04 92
19927.38 77
19928.71 91
19930.04 95
19931.38 85
19932.71 71
19934.05 81
19935.38 80
19936.71 77
19938.05 88
19939.38 80
19940.72 77
19942.05 82
19943.39 92
19944.72 88
19946.06 83
19947.39 92
19948.72 93
19950.06 90
19951.39 84
19952.73 77
19954.06 100
19955.40 77
19956.73 81
19958.07 79
19959.40 85
19960.74 84
19962.07 88
19963.41 93
19964.74 96
19966.08 78
19967.41 87
19968.75 92
19970.08 99
19971.42 89
19972.76 93
19974.09 97
19975.43 88
19976.76 113
19978.10 85
19979.43 86
19980.77 105
19982.10 85
19983.44 92
19984.78 79
19986.11 98
19987.45 95
19988.78 90
19990.12 86
19991.46 87
19992.79 88
19994.13 97
19995.46 90
19996.80 93
19998.14 90
19999.47 80
20000.81 88
20002.15 96
20003.48 96
20004.82 80
20006.16 90
20007.49 93
20008.83 91
20010.17 95
20011.50 86
20012.84 94
20014.18 103
20015.51 90
20016.85 88
20018.19 89
20019.52 97
20020.86 93
20022.20 88
20023.53 93
20024.87 100
20026.21 92
20027.55 92
20028.88 86
20030.22 83
20031.56 83
20032.90 78
20034.23 102
20035.57 77
20036.91 85
20038.25 80
20039.58 79
20040.92 85
20042.26 88
20043.60 90
20044.93 88
20046.27 89
20047.61 78
20048.95 80
20050.29 70
20051.62 85
20052.96 92
20054.30 86
20055.64 87
20056.98 96
20058.32 95
20059.65 82
20060.99 93
20062.33 96
20063.67 98
20065.01 93
20066.35 89
20067.68 97
20069.02 98
20070.36 98
20071.70 87
20073.04 80
20074.38 103
20075.72 88
20077.06 105
20078.40 106
20079.73 75
20081.07 90
20082.41 87
20083.75 102
20085.09 93
20086.43 84
20087.77 95
20089.11 75
20090.45 89
20091.79 87
20093.13 88
20094.47 84
20095.81 84
20097.15 86
20098.48 88
20099.82 87
20101.16 84
20102.50 89
20103.84 87
20105.18 79
20106.52 81
20107.86 91
20109.20 91
20110.54 90
20111.88 84
20113.22 100
20114.56 81
20115.90 95
20117.24 98
20118.58 86
20119.93 84
20121.27 89
20122.61 99
20123.95 93
20125.29 94
20126.63 90
20127.97 99
20129.31 102
20130.65 103
20131.99 97
20133.33 92
20134.67 93
20136.01 103
