# Supplementary material for: MALDI-TOF MS typing enables the classification of brewing yeasts of the genus Saccharomyces to major beer styles
Source: PLoS One. 2017 Aug 9;12(8):e0181694. doi: 10.1371/journal.pone.0181694 (PMC5549903; doi:10.1371/journal.pone.0181694)
Supplement: S8 File — The directory includes 90 raw files and was zipped to “.zip”; the folder has three strains with 30 spectra per strain; S1 Text explains the raw files with an example and Table 1 represents the yeast strains used within the experiment. (ZIP) [file pone.0181694.s011.zip › 22-24/30281-168-Lag-Lag-Lag-YPG-18h-E-E_2016-09-27_9_0_C8_1.dat]

1999.34 770
1999.77 815
2000.19 854
2000.61 816
2001.03 828
2001.45 809
2001.88 818
2002.30 728
2002.72 746
2003.14 757
2003.56 748
2003.99 764
2004.41 716
2004.83 780
2005.25 764
2005.68 717
2006.10 770
2006.52 829
2006.94 795
2007.37 806
2007.79 767
2008.21 771
2008.64 830
2009.06 857
2009.48 818
2009.90 760
2010.33 771
2010.75 764
2011.17 808
2011.60 739
2012.02 718
2012.44 724
2012.87 799
2013.29 720
2013.71 694
2014.14 688
2014.56 712
2014.98 751
2015.41 728
2015.83 691
2016.25 728
2016.68 757
2017.10 768
2017.53 795
2017.95 830
2018.37 828
2018.80 731
2019.22 751
2019.65 791
2020.07 755
2020.49 829
2020.92 790
2021.34 795
2021.77 804
2022.19 789
2022.61 798
2023.04 768
2023.46 715
2023.89 717
2024.31 727
2024.74 713
2025.16 698
2025.59 658
2026.01 730
2026.44 730
2026.86 721
2027.29 745
2027.71 773
2028.14 811
2028.56 815
2028.98 809
2029.41 749
2029.84 784
2030.26 822
2030.69 876
2031.11 811
2031.54 773
2031.96 761
2032.39 788
2032.81 740
2033.24 697
2033.66 745
2034.09 735
2034.51 728
2034.94 732
2035.37 742
2035.79 784
2036.22 737
2036.64 732
2037.07 747
2037.49 755
2037.92 701
2038.35 750
2038.77 778
2039.20 866
2039.62 847
2040.05 822
2040.48 794
2040.90 752
2041.33 803
2041.76 789
2042.18 689
2042.61 736
2043.03 733
2043.46 706
2043.89 762
2044.31 679
2044.74 718
2045.17 681
2045.59 753
2046.02 798
2046.45 756
2046.87 759
2047.30 736
2047.73 761
2048.16 726
2048.58 697
2049.01 740
2049.44 738
2049.86 771
2050.29 661
2050.72 641
2051.15 690
2051.57 704
2052.00 736
2052.43 667
2052.86 650
2053.28 682
2053.71 675
2054.14 688
2054.57 748
2054.99 755
2055.42 731
2055.85 697
2056.28 804
2056.70 717
2057.13 758
2057.56 717
2057.99 744
2058.42 759
2058.84 765
2059.27 793
2059.70 772
2060.13 694
2060.56 757
2060.99 726
2061.41 689
2061.84 724
2062.27 736
2062.70 732
2063.13 703
2063.56 818
2063.99 870
2064.41 903
2064.84 843
2065.27 856
2065.70 846
2066.13 879
2066.56 943
2066.99 944
2067.42 877
2067.85 862
2068.27 856
2068.70 855
2069.13 825
2069.56 741
2069.99 712
2070.42 729
2070.85 728
2071.28 704
2071.71 751
2072.14 721
2072.57 737
2073.00 669
2073.43 763
2073.86 784
2074.29 861
2074.72 823
2075.15 753
2075.58 764
2076.01 750
2076.44 881
2076.87 792
2077.30 823
2077.73 784
2078.16 785
2078.59 777
2079.02 739
2079.45 802
2079.88 794
2080.31 813
2080.74 775
2081.17 802
2081.60 752
2082.03 780
2082.46 796
2082.89 792
2083.32 772
2083.75 745
2084.18 712
2084.61 763
2085.04 801
2085.47 698
2085.90 810
2086.34 783
2086.77 772
2087.20 810
2087.63 793
2088.06 757
2088.49 743
2088.92 758
2089.35 739
2089.79 708
2090.22 721
2090.65 773
2091.08 722
2091.51 767
2091.94 700
2092.37 690
2092.81 631
2093.24 758
2093.67 736
2094.10 757
2094.53 774
2094.96 736
2095.40 710
2095.83 702
2096.26 720
2096.69 721
2097.12 716
2097.56 722
2097.99 744
2098.42 732
2098.85 664
2099.29 659
2099.72 736
2100.15 635
2100.58 671
2101.01 691
2101.45 700
2101.88 731
2102.31 643
2102.75 647
2103.18 687
2103.61 647
2104.04 704
2104.48 699
2104.91 692
2105.34 700
2105.77 706
2106.21 739
2106.64 731
2107.07 743
2107.51 794
2107.94 754
2108.37 712
2108.81 777
2109.24 720
2109.67 750
2110.11 790
2110.54 782
2110.97 710
2111.41 723
2111.84 733
2112.27 739
2112.71 689
2113.14 684
2113.58 660
2114.01 690
2114.44 683
2114.88 735
2115.31 731
2115.75 664
2116.18 722
2116.61 689
2117.05 694
2117.48 666
2117.92 651
2118.35 704
2118.78 742
2119.22 720
2119.65 670
2120.09 721
2120.52 709
2120.96 784
2121.39 779
2121.83 787
2122.26 779
2122.69 829
2123.13 807
2123.56 805
2124.00 814
2124.43 760
2124.87 860
2125.30 787
2125.74 803
2126.17 808
2126.61 806
2127.04 799
2127.48 739
2127.91 773
2128.35 749
2128.79 738
2129.22 719
2129.66 734
2130.09 760
2130.53 821
2130.96 729
2131.40 743
2131.83 786
2132.27 784
2132.70 755
2133.14 754
2133.58 785
2134.01 806
2134.45 771
2134.88 729
2135.32 763
2135.76 853
2136.19 805
2136.63 837
2137.06 769
2137.50 786
2137.94 776
2138.37 777
2138.81 751
2139.25 703
2139.68 729
2140.12 722
2140.56 750
2140.99 730
2141.43 701
2141.87 694
2142.30 715
2142.74 703
2143.18 709
2143.61 738
2144.05 689
2144.49 649
2144.92 673
2145.36 670
2145.80 740
2146.23 737
2146.67 851
2147.11 796
2147.55 781
2147.98 783
2148.42 807
2148.86 843
2149.30 939
2149.73 879
2150.17 920
2150.61 915
2151.05 884
2151.48 853
2151.92 949
2152.36 978
2152.80 858
2153.23 935
2153.67 864
2154.11 875
2154.55 817
2154.99 785
2155.42 810
2155.86 806
2156.30 786
2156.74 774
2157.18 801
2157.61 831
2158.05 786
2158.49 771
2158.93 746
2159.37 742
2159.81 749
2160.24 742
2160.68 818
2161.12 808
2161.56 781
2162.00 734
2162.44 760
2162.88 809
2163.32 849
2163.75 741
2164.19 782
2164.63 800
2165.07 865
2165.51 899
2165.95 873
2166.39 843
2166.83 822
2167.27 845
2167.71 837
2168.15 794
2168.59 784
2169.02 810
2169.46 827
2169.90 770
2170.34 778
2170.78 840
2171.22 784
2171.66 772
2172.10 813
2172.54 760
2172.98 757
2173.42 714
2173.86 779
2174.30 826
2174.74 814
2175.18 794
2175.62 751
2176.06 777
2176.50 799
2176.94 889
2177.38 947
2177.82 883
2178.26 815
2178.70 888
2179.14 1007
2179.58 949
2180.02 931
2180.47 907
2180.91 846
2181.35 793
2181.79 848
2182.23 856
2182.67 784
2183.11 819
2183.55 799
2183.99 800
2184.43 789
2184.87 764
2185.31 775
2185.76 864
2186.20 816
2186.64 783
2187.08 801
2187.52 762
2187.96 815
2188.40 851
2188.84 873
2189.29 817
2189.73 884
2190.17 844
2190.61 775
2191.05 843
2191.49 842
2191.94 866
2192.38 826
2192.82 879
2193.26 864
2193.70 834
2194.14 857
2194.59 913
2195.03 973
2195.47 930
2195.91 909
2196.36 927
2196.80 947
2197.24 981
2197.68 924
2198.12 935
2198.57 826
2199.01 847
2199.45 919
2199.89 919
2200.34 900
2200.78 809
2201.22 860
2201.66 913
2202.11 843
2202.55 786
2202.99 821
2203.44 859
2203.88 838
2204.32 867
2204.76 837
2205.21 838
2205.65 809
2206.09 927
2206.54 926
2206.98 897
2207.42 892
2207.87 912
2208.31 985
2208.75 925
2209.20 970
2209.64 1017
2210.08 912
2210.53 885
2210.97 887
2211.42 966
2211.86 931
2212.30 951
2212.75 937
2213.19 918
2213.63 931
2214.08 867
2214.52 859
2214.97 791
2215.41 784
2215.85 828
2216.30 863
2216.74 836
2217.19 808
2217.63 852
2218.08 814
2218.52 723
2218.97 718
2219.41 721
2219.85 832
2220.30 828
2220.74 778
2221.19 806
2221.63 821
2222.08 909
2222.52 863
2222.97 906
2223.41 906
2223.86 890
2224.30 983
2224.75 951
2225.19 948
2225.64 953
2226.08 922
2226.53 1043
2226.97 1034
2227.42 1067
2227.86 1048
2228.31 1022
2228.75 966
2229.20 1012
2229.65 951
2230.09 979
2230.54 1008
2230.98 1061
2231.43 1048
2231.87 1087
2232.32 1084
2232.76 1128
2233.21 1171
2233.66 1128
2234.10 1209
2234.55 1170
2234.99 1126
2235.44 1192
2235.89 1144
2236.33 1112
2236.78 1040
2237.23 1068
2237.67 994
2238.12 942
2238.56 904
2239.01 902
2239.46 856
2239.90 818
2240.35 810
2240.80 794
2241.24 782
2241.69 829
2242.14 794
2242.58 759
2243.03 763
2243.48 761
2243.93 793
2244.37 835
2244.82 733
2245.27 757
2245.71 721
2246.16 728
2246.61 793
2247.05 732
2247.50 723
2247.95 759
2248.40 692
2248.84 770
2249.29 849
2249.74 868
2250.19 835
2250.63 808
2251.08 839
2251.53 864
2251.98 894
2252.43 938
2252.87 845
2253.32 903
2253.77 895
2254.22 910
2254.66 870
2255.11 829
2255.56 814
2256.01 793
2256.46 837
2256.91 825
2257.35 856
2257.80 835
2258.25 815
2258.70 792
2259.15 795
2259.60 763
2260.04 747
2260.49 802
2260.94 809
2261.39 825
2261.84 783
2262.29 881
2262.74 961
2263.19 963
2263.63 925
2264.08 906
2264.53 924
2264.98 949
2265.43 941
2265.88 885
2266.33 883
2266.78 920
2267.23 918
2267.68 963
2268.13 1003
2268.58 1010
2269.02 1000
2269.47 1091
2269.92 1067
2270.37 1069
2270.82 1090
2271.27 1130
2271.72 1167
2272.17 1125
2272.62 1103
2273.07 1137
2273.52 1091
2273.97 1038
2274.42 1100
2274.87 1088
2275.32 1133
2275.77 1120
2276.22 1155
2276.67 1075
2277.12 1102
2277.57 1070
2278.02 1019
2278.47 976
2278.92 973
2279.37 957
2279.82 924
2280.27 944
2280.73 862
2281.18 868
2281.63 831
2282.08 899
2282.53 899
2282.98 860
2283.43 867
2283.88 848
2284.33 854
2284.78 804
2285.23 822
2285.68 841
2286.14 811
2286.59 811
2287.04 853
2287.49 848
2287.94 868
2288.39 939
2288.84 1013
2289.30 1060
2289.75 1135
2290.20 1119
2290.65 1205
2291.10 1275
2291.55 1359
2292.00 1396
2292.46 1328
2292.91 1361
2293.36 1403
2293.81 1348
2294.26 1303
2294.72 1344
2295.17 1343
2295.62 1309
2296.07 1256
2296.52 1226
2296.98 1238
2297.43 1193
2297.88 1155
2298.33 1055
2298.79 1025
2299.24 957
2299.69 967
2300.14 929
2300.60 888
2301.05 943
2301.50 807
2301.95 802
2302.41 823
2302.86 787
2303.31 777
2303.76 806
2304.22 763
2304.67 792
2305.12 785
2305.58 823
2306.03 796
2306.48 843
2306.94 835
2307.39 845
2307.84 880
2308.30 958
2308.75 951
2309.20 991
2309.66 1047
2310.11 1071
2310.56 1076
2311.02 1024
2311.47 990
2311.92 981
2312.38 1009
2312.83 985
2313.28 932
2313.74 925
2314.19 950
2314.65 1053
2315.10 977
2315.55 986
2316.01 933
2316.46 964
2316.92 917
2317.37 987
2317.83 983
2318.28 1030
2318.73 1046
2319.19 1027
2319.64 968
2320.10 1019
2320.55 1043
2321.01 1068
2321.46 1025
2321.92 1001
2322.37 1059
2322.82 988
2323.28 1045
2323.73 1108
2324.19 1048
2324.64 1038
2325.10 1121
2325.55 1125
2326.01 1113
2326.46 1171
2326.92 1095
2327.37 971
2327.83 1031
2328.29 994
2328.74 973
2329.20 928
2329.65 938
2330.11 964
2330.56 894
2331.02 861
2331.47 878
2331.93 833
2332.38 875
2332.84 845
2333.30 883
2333.75 837
2334.21 858
2334.66 783
2335.12 868
2335.58 876
2336.03 829
2336.49 843
2336.94 819
2337.40 814
2337.86 831
2338.31 880
2338.77 886
2339.22 863
2339.68 872
2340.14 921
2340.59 848
2341.05 949
2341.51 889
2341.96 846
2342.42 869
2342.88 830
2343.33 900
2343.79 911
2344.25 959
2344.70 907
2345.16 953
2345.62 964
2346.08 966
2346.53 933
2346.99 932
2347.45 1068
2347.90 1021
2348.36 956
2348.82 942
2349.28 978
2349.73 1002
2350.19 919
2350.65 967
2351.11 928
2351.56 899
2352.02 901
2352.48 894
2352.94 876
2353.39 844
2353.85 823
2354.31 835
2354.77 897
2355.22 923
2355.68 878
2356.14 822
2356.60 812
2357.06 895
2357.51 889
2357.97 817
2358.43 884
2358.89 924
2359.35 873
2359.81 956
2360.26 943
2360.72 967
2361.18 965
2361.64 1003
2362.10 1085
2362.56 1095
2363.02 1125
2363.47 1088
2363.93 1035
2364.39 1080
2364.85 1084
2365.31 1117
2365.77 1034
2366.23 1052
2366.69 1134
2367.15 1069
2367.60 1013
2368.06 1065
2368.52 1054
2368.98 1097
2369.44 976
2369.90 988
2370.36 943
2370.82 928
2371.28 956
2371.74 982
2372.20 948
2372.66 802
2373.12 838
2373.58 877
2374.04 835
2374.50 769
2374.96 773
2375.42 827
2375.88 856
2376.34 824
2376.80 882
2377.26 859
2377.72 851
2378.18 821
2378.64 809
2379.10 893
2379.56 855
2380.02 876
2380.48 839
2380.94 865
2381.40 817
2381.86 857
2382.32 896
2382.78 895
2383.24 833
2383.70 832
2384.16 869
2384.62 878
2385.08 855
2385.54 935
2386.00 888
2386.47 779
2386.93 798
2387.39 830
2387.85 912
2388.31 866
2388.77 922
2389.23 931
2389.69 908
2390.15 940
2390.62 922
2391.08 912
2391.54 932
2392.00 886
2392.46 894
2392.92 866
2393.38 861
2393.85 800
2394.31 861
2394.77 818
2395.23 841
2395.69 895
2396.16 827
2396.62 842
2397.08 855
2397.54 849
2398.00 870
2398.47 879
2398.93 843
2399.39 859
2399.85 903
2400.31 891
2400.78 830
2401.24 880
2401.70 853
2402.16 839
2402.63 757
2403.09 835
2403.55 802
2404.01 782
2404.48 886
2404.94 730
2405.40 785
2405.86 793
2406.33 841
2406.79 820
2407.25 826
2407.72 828
2408.18 830
2408.64 823
2409.11 846
2409.57 806
2410.03 781
2410.49 822
2410.96 842
2411.42 848
2411.88 824
2412.35 821
2412.81 775
2413.28 854
2413.74 831
2414.20 726
2414.67 813
2415.13 820
2415.59 817
2416.06 817
2416.52 818
2416.98 739
2417.45 822
2417.91 842
2418.38 932
2418.84 870
2419.30 840
2419.77 873
2420.23 905
2420.70 898
2421.16 853
2421.63 954
2422.09 952
2422.55 931
2423.02 994
2423.48 897
2423.95 858
2424.41 921
2424.88 912
2425.34 926
2425.81 902
2426.27 859
2426.74 873
2427.20 945
2427.67 889
2428.13 845
2428.60 807
2429.06 823
2429.53 818
2429.99 825
2430.46 817
2430.92 807
2431.39 766
2431.85 799
2432.32 788
2432.78 855
2433.25 840
2433.71 829
2434.18 831
2434.64 835
2435.11 834
2435.58 858
2436.04 853
2436.51 797
2436.97 811
2437.44 877
2437.90 848
2438.37 906
2438.84 959
2439.30 960
2439.77 1017
2440.23 1000
2440.70 966
2441.17 1022
2441.63 1018
2442.10 987
2442.57 975
2443.03 1037
2443.50 996
2443.96 943
2444.43 1030
2444.90 901
2445.36 915
2445.83 890
2446.30 942
2446.76 925
2447.23 966
2447.70 925
2448.16 895
2448.63 899
2449.10 852
2449.57 835
2450.03 860
2450.50 782
2450.97 844
2451.43 827
2451.90 782
2452.37 763
2452.84 811
2453.30 801
2453.77 829
2454.24 803
2454.71 757
2455.17 836
2455.64 829
2456.11 797
2456.58 763
2457.04 731
2457.51 841
2457.98 884
2458.45 839
2458.91 848
2459.38 829
2459.85 763
2460.32 783
2460.79 769
2461.25 765
2461.72 789
2462.19 842
2462.66 905
2463.13 831
2463.60 880
2464.06 793
2464.53 851
2465.00 814
2465.47 838
2465.94 817
2466.41 796
2466.87 806
2467.34 821
2467.81 888
2468.28 820
2468.75 804
2469.22 839
2469.69 869
2470.16 874
2470.63 879
2471.09 846
2471.56 815
2472.03 822
2472.50 805
2472.97 811
2473.44 828
2473.91 887
2474.38 815
2474.85 806
2475.32 783
2475.79 748
2476.26 798
2476.73 776
2477.20 805
2477.67 824
2478.14 805
2478.60 835
2479.07 837
2479.54 824
2480.01 818
2480.48 779
2480.95 869
2481.42 882
2481.89 854
2482.36 805
2482.83 865
2483.30 791
2483.77 791
2484.25 782
2484.72 760
2485.19 813
2485.66 805
2486.13 831
2486.60 850
2487.07 869
2487.54 928
2488.01 928
2488.48 954
2488.95 923
2489.42 962
2489.89 916
2490.36 936
2490.83 862
2491.30 883
2491.78 839
2492.25 895
2492.72 911
2493.19 898
2493.66 868
2494.13 874
2494.60 901
2495.07 953
2495.55 980
2496.02 971
2496.49 897
2496.96 869
2497.43 957
2497.90 911
2498.37 891
2498.85 833
2499.32 911
2499.79 898
2500.26 827
2500.73 806
2501.20 831
2501.68 846
2502.15 861
2502.62 797
2503.09 763
2503.56 787
2504.04 822
2504.51 835
2504.98 818
2505.45 759
2505.93 763
2506.40 797
2506.87 845
2507.34 816
2507.82 831
2508.29 876
2508.76 982
2509.23 925
2509.71 903
2510.18 895
2510.65 928
2511.12 988
2511.60 1027
2512.07 1077
2512.54 1074
2513.02 1068
2513.49 1053
2513.96 1004
2514.44 974
2514.91 998
2515.38 968
2515.85 959
2516.33 908
2516.80 941
2517.27 891
2517.75 928
2518.22 884
2518.70 928
2519.17 906
2519.64 889
2520.12 821
2520.59 896
2521.06 917
2521.54 880
2522.01 905
2522.49 837
2522.96 785
2523.43 841
2523.91 848
2524.38 866
2524.86 852
2525.33 853
2525.80 839
2526.28 841
2526.75 808
2527.23 851
2527.70 821
2528.18 859
2528.65 867
2529.12 802
2529.60 826
2530.07 858
2530.55 882
2531.02 885
2531.50 836
2531.97 804
2532.45 823
2532.92 862
2533.40 809
2533.87 853
2534.35 869
2534.82 907
2535.30 876
2535.77 898
2536.25 895
2536.72 925
2537.20 868
2537.67 879
2538.15 953
2538.62 919
2539.10 947
2539.57 896
2540.05 881
2540.53 898
2541.00 928
2541.48 907
2541.95 916
2542.43 918
2542.90 846
2543.38 800
2543.86 841
2544.33 854
2544.81 899
2545.28 893
2545.76 937
2546.24 932
2546.71 978
2547.19 935
2547.66 1017
2548.14 1061
2548.62 1048
2549.09 1022
2549.57 1029
2550.05 1102
2550.52 1079
2551.00 1050
2551.48 1069
2551.95 1025
2552.43 971
2552.91 995
2553.38 1050
2553.86 1004
2554.34 970
2554.81 952
2555.29 1014
2555.77 981
2556.24 977
2556.72 966
2557.20 1050
2557.68 1017
2558.15 939
2558.63 878
2559.11 928
2559.58 899
2560.06 883
2560.54 840
2561.02 765
2561.49 765
2561.97 804
2562.45 769
2562.93 792
2563.41 777
2563.88 804
2564.36 813
2564.84 795
2565.32 842
2565.79 880
2566.27 863
2566.75 809
2567.23 781
2567.71 792
2568.18 830
2568.66 820
2569.14 812
2569.62 795
2570.10 751
2570.58 770
2571.05 804
2571.53 792
2572.01 792
2572.49 791
2572.97 862
2573.45 826
2573.93 809
2574.40 825
2574.88 830
2575.36 800
2575.84 848
2576.32 860
2576.80 832
2577.28 867
2577.76 860
2578.24 900
2578.72 898
2579.19 859
2579.67 890
2580.15 864
2580.63 853
2581.11 923
2581.59 868
2582.07 803
2582.55 842
2583.03 810
2583.51 809
2583.99 764
2584.47 806
2584.95 787
2585.43 877
2585.91 829
2586.39 810
2586.87 824
2587.35 847
2587.83 819
2588.31 862
2588.79 829
2589.27 832
2589.75 869
2590.23 827
2590.71 830
2591.19 768
2591.67 813
2592.15 902
2592.63 886
2593.11 820
2593.59 844
2594.07 854
2594.55 830
2595.03 823
2595.51 827
2595.99 813
2596.47 777
2596.96 808
2597.44 837
2597.92 785
2598.40 776
2598.88 729
2599.36 756
2599.84 795
2600.32 814
2600.80 836
2601.28 799
2601.77 840
2602.25 790
2602.73 813
2603.21 822
2603.69 826
2604.17 846
2604.65 794
2605.14 800
2605.62 831
2606.10 845
2606.58 914
2607.06 976
2607.54 890
2608.03 848
2608.51 878
2608.99 912
2609.47 876
2609.95 950
2610.44 933
2610.92 888
2611.40 992
2611.88 981
2612.37 922
2612.85 925
2613.33 934
2613.81 900
2614.29 900
2614.78 894
2615.26 862
2615.74 839
2616.22 814
2616.71 775
2617.19 769
2617.67 774
2618.16 832
2618.64 814
2619.12 809
2619.60 809
2620.09 890
2620.57 814
2621.05 773
2621.54 764
2622.02 776
2622.50 841
2622.99 815
2623.47 838
2623.95 840
2624.44 818
2624.92 881
2625.40 890
2625.89 890
2626.37 835
2626.85 839
2627.34 822
2627.82 840
2628.30 844
2628.79 791
2629.27 818
2629.76 907
2630.24 871
2630.72 868
2631.21 795
2631.69 814
2632.18 852
2632.66 865
2633.14 817
2633.63 870
2634.11 817
2634.60 854
2635.08 860
2635.57 798
2636.05 830
2636.53 806
2637.02 805
2637.50 828
2637.99 786
2638.47 847
2638.96 829
2639.44 772
2639.93 865
2640.41 883
2640.90 798
2641.38 829
2641.87 871
2642.35 799
2642.84 860
2643.32 781
2643.81 783
2644.29 808
2644.78 830
2645.26 848
2645.75 841
2646.23 853
2646.72 829
2647.20 860
2647.69 831
2648.18 841
2648.66 842
2649.15 810
2649.63 827
2650.12 831
2650.60 770
2651.09 776
2651.58 832
2652.06 882
2652.55 828
2653.03 895
2653.52 873
2654.01 801
2654.49 916
2654.98 915
2655.46 884
2655.95 880
2656.44 883
2656.92 923
2657.41 941
2657.90 944
2658.38 924
2658.87 904
2659.36 905
2659.84 919
2660.33 931
2660.82 908
2661.30 938
2661.79 928
2662.28 886
2662.76 888
2663.25 889
2663.74 865
2664.22 878
2664.71 878
2665.20 913
2665.68 853
2666.17 869
2666.66 895
2667.15 911
2667.63 940
2668.12 833
2668.61 875
2669.10 904
2669.58 892
2670.07 881
2670.56 914
2671.05 889
2671.53 971
2672.02 963
2672.51 910
2673.00 970
2673.48 1013
2673.97 1010
2674.46 1057
2674.95 1054
2675.44 1104
2675.92 1094
2676.41 1046
2676.90 1036
2677.39 1020
2677.88 1037
2678.37 933
2678.85 941
2679.34 997
2679.83 1013
2680.32 946
2680.81 906
2681.30 945
2681.79 998
2682.27 971
2682.76 939
2683.25 950
2683.74 979
2684.23 980
2684.72 914
2685.21 940
2685.70 983
2686.18 929
2686.67 924
2687.16 922
2687.65 965
2688.14 839
2688.63 894
2689.12 896
2689.61 826
2690.10 823
2690.59 837
2691.08 851
2691.57 895
2692.06 847
2692.55 911
2693.04 916
2693.53 887
2694.02 943
2694.51 926
2694.99 956
2695.48 911
2695.97 931
2696.46 919
2696.95 919
2697.44 912
2697.93 919
2698.42 915
2698.92 965
2699.41 931
2699.90 941
2700.39 885
2700.88 972
2701.37 936
2701.86 987
2702.35 1003
2702.84 994
2703.33 1058
2703.82 990
2704.31 1009
2704.80 1021
2705.29 922
2705.78 953
2706.27 929
2706.76 902
2707.25 918
2707.75 908
2708.24 871
2708.73 895
2709.22 900
2709.71 897
2710.20 908
2710.69 868
2711.18 847
2711.68 789
2712.17 812
2712.66 810
2713.15 877
2713.64 862
2714.13 830
2714.62 810
2715.12 808
2715.61 807
2716.10 770
2716.59 823
2717.08 787
2717.57 767
2718.07 725
2718.56 805
2719.05 827
2719.54 784
2720.03 913
2720.53 875
2721.02 858
2721.51 875
2722.00 904
2722.50 891
2722.99 891
2723.48 917
2723.97 919
2724.47 926
2724.96 962
2725.45 986
2725.94 938
2726.44 870
2726.93 848
2727.42 853
2727.91 866
2728.41 862
2728.90 869
2729.39 773
2729.89 831
2730.38 886
2730.87 939
2731.37 941
2731.86 1037
2732.35 980
2732.84 967
2733.34 1003
2733.83 1027
2734.32 904
2734.82 929
2735.31 1075
2735.81 1113
2736.30 1066
2736.79 1110
2737.29 996
2737.78 964
2738.27 1013
2738.77 988
2739.26 980
2739.75 915
2740.25 869
2740.74 902
2741.24 906
2741.73 869
2742.22 865
2742.72 830
2743.21 764
2743.71 838
2744.20 836
2744.70 888
2745.19 870
2745.68 901
2746.18 802
2746.67 779
2747.17 782
2747.66 849
2748.16 872
2748.65 807
2749.15 867
2749.64 897
2750.14 829
2750.63 858
2751.13 855
2751.62 850
2752.12 765
2752.61 746
2753.11 806
2753.60 841
2754.10 828
2754.59 823
2755.09 839
2755.58 892
2756.08 824
2756.57 857
2757.07 915
2757.56 860
2758.06 904
2758.56 830
2759.05 914
2759.55 911
2760.04 860
2760.54 876
2761.03 867
2761.53 915
2762.03 909
2762.52 844
2763.02 848
2763.51 840
2764.01 903
2764.51 911
2765.00 848
2765.50 884
2765.99 878
2766.49 889
2766.99 837
2767.48 795
2767.98 876
2768.48 838
2768.97 791
2769.47 828
2769.97 843
2770.46 777
2770.96 844
2771.46 816
2771.95 886
2772.45 848
2772.95 855
2773.44 832
2773.94 832
2774.44 870
2774.93 897
2775.43 771
2775.93 839
2776.43 816
2776.92 852
2777.42 839
2777.92 903
2778.41 864
2778.91 826
2779.41 893
2779.91 915
2780.40 896
2780.90 926
2781.40 840
2781.90 831
2782.39 844
2782.89 868
2783.39 914
2783.89 864
2784.39 849
2784.88 833
2785.38 896
2785.88 891
2786.38 872
2786.88 851
2787.37 858
2787.87 929
2788.37 928
2788.87 837
2789.37 869
2789.87 928
2790.36 951
2790.86 878
2791.36 904
2791.86 933
2792.36 940
2792.86 888
2793.36 880
2793.85 959
2794.35 920
2794.85 924
2795.35 947
2795.85 980
2796.35 966
2796.85 940
2797.35 930
2797.85 934
2798.34 1028
2798.84 1029
2799.34 970
2799.84 1029
2800.34 1064
2800.84 967
2801.34 932
2801.84 975
2802.34 946
2802.84 930
2803.34 913
2803.84 883
2804.34 954
2804.84 897
2805.34 877
2805.84 909
2806.34 968
2806.84 927
2807.34 919
2807.84 956
2808.34 920
2808.84 1066
2809.34 1074
2809.84 1088
2810.34 1138
2810.84 1129
2811.34 1190
2811.84 1207
2812.34 1187
2812.84 1127
2813.34 1115
2813.84 1078
2814.34 1062
2814.84 1058
2815.34 1074
2815.84 1079
2816.34 976
2816.84 1000
2817.34 989
2817.85 1055
2818.35 916
2818.85 935
2819.35 957
2819.85 944
2820.35 881
2820.85 906
2821.35 923
2821.85 930
2822.35 923
2822.86 887
2823.36 827
2823.86 869
2824.36 918
2824.86 904
2825.36 909
2825.87 916
2826.37 829
2826.87 794
2827.37 845
2827.87 792
2828.37 832
2828.88 869
2829.38 829
2829.88 841
2830.38 785
2830.88 832
2831.39 866
2831.89 928
2832.39 837
2832.89 864
2833.39 855
2833.90 905
2834.40 922
2834.90 846
2835.40 906
2835.91 881
2836.41 948
2836.91 923
2837.41 899
2837.92 906
2838.42 813
2838.92 832
2839.42 866
2839.93 912
2840.43 840
2840.93 826
2841.44 868
2841.94 858
2842.44 879
2842.95 843
2843.45 850
2843.95 851
2844.45 865
2844.96 874
2845.46 857
2845.96 883
2846.47 969
2846.97 982
2847.48 892
2847.98 890
2848.48 968
2848.99 956
2849.49 944
2849.99 900
2850.50 893
2851.00 914
2851.50 916
2852.01 937
2852.51 899
2853.02 831
2853.52 935
2854.02 867
2854.53 864
2855.03 838
2855.54 917
2856.04 890
2856.55 934
2857.05 895
2857.55 900
2858.06 944
2858.56 954
2859.07 881
2859.57 932
2860.08 1011
2860.58 986
2861.09 982
2861.59 979
2862.10 999
2862.60 976
2863.11 988
2863.61 1006
2864.12 1010
2864.62 972
2865.13 1017
2865.63 928
2866.14 946
2866.64 884
2867.15 953
2867.65 1046
2868.16 941
2868.66 934
2869.17 952
2869.67 942
2870.18 882
2870.68 915
2871.19 901
2871.69 892
2872.20 975
2872.71 943
2873.21 973
2873.72 948
2874.22 941
2874.73 918
2875.24 903
2875.74 932
2876.25 950
2876.75 943
2877.26 944
2877.77 1028
2878.27 934
2878.78 888
2879.28 868
2879.79 932
2880.30 954
2880.80 925
2881.31 879
2881.82 934
2882.32 943
2882.83 947
2883.34 957
2883.84 1018
2884.35 1020
2884.86 1115
2885.36 1086
2885.87 1097
2886.38 1173
2886.88 1211
2887.39 1259
2887.90 1219
2888.41 1247
2888.91 1356
2889.42 1305
2889.93 1267
2890.43 1228
2890.94 1220
2891.45 1183
2891.96 1233
2892.46 1107
2892.97 1143
2893.48 1204
2893.99 1068
2894.49 1057
2895.00 1099
2895.51 1056
2896.02 1098
2896.53 1006
2897.03 1096
2897.54 1042
2898.05 985
2898.56 1007
2899.07 1018
2899.57 963
2900.08 1040
2900.59 1008
2901.10 976
2901.61 956
2902.11 1012
2902.62 1023
2903.13 972
2903.64 1057
2904.15 1048
2904.66 1061
2905.16 1085
2905.67 1133
2906.18 1023
2906.69 965
2907.20 1099
2907.71 1048
2908.22 1056
2908.73 1060
2909.24 1027
2909.74 928
2910.25 988
2910.76 1028
2911.27 923
2911.78 1007
2912.29 922
2912.80 884
2913.31 900
2913.82 990
2914.33 940
2914.84 941
2915.35 911
2915.86 921
2916.36 914
2916.87 883
2917.38 942
2917.89 915
2918.40 995
2918.91 1036
2919.42 1030
2919.93 1126
2920.44 1130
2920.95 1037
2921.46 1047
2921.97 1054
2922.48 1141
2922.99 1243
2923.50 1272
2924.01 1189
2924.52 1231
2925.03 1315
2925.54 1245
2926.05 1166
2926.57 1210
2927.08 1222
2927.59 1124
2928.10 1175
2928.61 1109
2929.12 1037
2929.63 1009
2930.14 949
2930.65 1009
2931.16 1030
2931.67 957
2932.18 899
2932.69 892
2933.20 870
2933.72 904
2934.23 904
2934.74 908
2935.25 913
2935.76 915
2936.27 1039
2936.78 1053
2937.29 982
2937.81 896
2938.32 976
2938.83 976
2939.34 1093
2939.85 1109
2940.36 1152
2940.88 1197
2941.39 1256
2941.90 1221
2942.41 1282
2942.92 1317
2943.43 1329
2943.95 1313
2944.46 1276
2944.97 1241
2945.48 1289
2945.99 1172
2946.51 1178
2947.02 1198
2947.53 1252
2948.04 1215
2948.56 1149
2949.07 1102
2949.58 1084
2950.09 1072
2950.61 1026
2951.12 960
2951.63 914
2952.14 956
2952.66 935
2953.17 914
2953.68 939
2954.19 962
2954.71 921
2955.22 920
2955.73 908
2956.25 894
2956.76 842
2957.27 879
2957.79 912
2958.30 912
2958.81 893
2959.33 865
2959.84 932
2960.35 899
2960.87 853
2961.38 910
2961.89 955
2962.41 951
2962.92 973
2963.43 926
2963.95 918
2964.46 1011
2964.97 976
2965.49 918
2966.00 974
2966.52 988
2967.03 951
2967.54 979
2968.06 912
2968.57 915
2969.09 862
2969.60 981
2970.12 982
2970.63 1014
2971.14 973
2971.66 976
2972.17 1000
2972.69 1031
2973.20 1000
2973.72 969
2974.23 988
2974.75 1009
2975.26 1020
2975.77 1047
2976.29 999
2976.80 982
2977.32 1026
2977.83 1027
2978.35 1059
2978.86 1152
2979.38 1096
2979.89 1124
2980.41 1084
2980.92 1100
2981.44 1116
2981.95 1167
2982.47 1219
2982.99 1108
2983.50 1137
2984.02 1204
2984.53 1148
2985.05 1124
2985.56 1147
2986.08 1092
2986.59 1212
2987.11 1226
2987.63 1201
2988.14 1163
2988.66 1202
2989.17 1224
2989.69 1227
2990.20 1198
2990.72 1146
2991.24 1124
2991.75 1187
2992.27 1106
2992.79 1101
2993.30 1116
2993.82 1142
2994.33 1226
2994.85 1145
2995.37 1199
2995.88 1309
2996.40 1327
2996.92 1374
2997.43 1420
2997.95 1446
2998.47 1473
2998.98 1621
2999.50 1525
3000.02 1604
3000.53 1532
3001.05 1619
3001.57 1612
3002.08 1671
3002.60 1878
3003.12 2112
3003.64 2326
3004.15 2582
3004.67 3031
3005.19 3152
3005.70 3391
3006.22 3395
3006.74 3442
3007.26 3378
3007.77 3360
3008.29 3095
3008.81 2882
3009.33 2621
3009.84 2238
3010.36 1931
3010.88 1697
3011.40 1636
3011.92 1509
3012.43 1406
3012.95 1339
3013.47 1257
3013.99 1263
3014.50 1353
3015.02 1294
3015.54 1227
3016.06 1225
3016.58 1287
3017.10 1371
3017.61 1281
3018.13 1270
3018.65 1256
3019.17 1227
3019.69 1247
3020.21 1223
3020.73 1236
3021.24 1232
3021.76 1189
3022.28 1139
3022.80 1186
3023.32 1163
3023.84 1245
3024.36 1176
3024.88 1159
3025.39 1211
3025.91 1193
3026.43 1243
3026.95 1248
3027.47 1259
3027.99 1203
3028.51 1145
3029.03 1172
3029.55 1189
3030.07 1095
3030.59 1035
3031.11 1017
3031.63 1124
3032.15 1035
3032.66 1047
3033.18 1069
3033.70 989
3034.22 960
3034.74 1008
3035.26 1084
3035.78 1102
3036.30 1105
3036.82 1107
3037.34 1125
3037.86 1058
3038.38 1060
3038.90 1078
3039.42 1060
3039.94 1055
3040.46 1057
3040.98 1048
3041.51 1070
3042.03 1015
3042.55 1043
3043.07 1032
3043.59 982
3044.11 1038
3044.63 1033
3045.15 1087
3045.67 1084
3046.19 1084
3046.71 1023
3047.23 994
3047.75 1112
3048.27 1061
3048.79 1062
3049.32 1036
3049.84 1037
3050.36 1031
3050.88 1082
3051.40 1051
3051.92 986
3052.44 1056
3052.96 977
3053.49 1014
3054.01 979
3054.53 983
3055.05 1027
3055.57 1016
3056.09 1025
3056.62 1005
3057.14 991
3057.66 1045
3058.18 993
3058.70 1038
3059.22 947
3059.75 946
3060.27 927
3060.79 1038
3061.31 1026
3061.83 1016
3062.36 1015
3062.88 1042
3063.40 1094
3063.92 1075
3064.45 1159
3064.97 1185
3065.49 1261
3066.01 1285
3066.54 1222
3067.06 1255
3067.58 1246
3068.10 1290
3068.63 1341
3069.15 1324
3069.67 1258
3070.19 1225
3070.72 1258
3071.24 1278
3071.76 1187
3072.29 1180
3072.81 1195
3073.33 1162
3073.85 1147
3074.38 1233
3074.90 1276
3075.42 1217
3075.95 1326
3076.47 1397
3076.99 1363
3077.52 1361
3078.04 1456
3078.57 1466
3079.09 1447
3079.61 1452
3080.14 1523
3080.66 1575
3081.18 1622
3081.71 1684
3082.23 1622
3082.76 1696
3083.28 1694
3083.80 1603
3084.33 1639
3084.85 1506
3085.38 1479
3085.90 1353
3086.42 1403
3086.95 1359
3087.47 1294
3088.00 1231
3088.52 1225
3089.05 1234
3089.57 1266
3090.09 1310
3090.62 1334
3091.14 1241
3091.67 1272
3092.19 1274
3092.72 1334
3093.24 1356
3093.77 1369
3094.29 1525
3094.82 1610
3095.34 1638
3095.87 1718
3096.39 1787
3096.92 1854
3097.44 1987
3097.97 1886
3098.49 1940
3099.02 2007
3099.54 2074
3100.07 2279
3100.59 2540
3101.12 2877
3101.64 3538
3102.17 3850
3102.70 4477
3103.22 5052
3103.75 5399
3104.27 5671
3104.80 5727
3105.32 5518
3105.85 5136
3106.38 4833
3106.90 4158
3107.43 3837
3107.95 3183
3108.48 2671
3109.01 2314
3109.53 1981
3110.06 1821
3110.58 1716
3111.11 1699
3111.64 1607
3112.16 1651
3112.69 1521
3113.22 1471
3113.74 1425
3114.27 1462
3114.80 1442
3115.32 1376
3115.85 1319
3116.38 1332
3116.90 1307
3117.43 1295
3117.96 1323
3118.48 1323
3119.01 1314
3119.54 1252
3120.06 1253
3120.59 1332
3121.12 1342
3121.65 1394
3122.17 1441
3122.70 1525
3123.23 1405
3123.76 1351
3124.28 1419
3124.81 1405
3125.34 1394
3125.87 1326
3126.39 1271
3126.92 1272
3127.45 1309
3127.98 1331
3128.50 1247
3129.03 1193
3129.56 1213
3130.09 1203
3130.62 1159
3131.14 1135
3131.67 1091
3132.20 1151
3132.73 1083
3133.26 1090
3133.78 1110
3134.31 1055
3134.84 1141
3135.37 1216
3135.90 1194
3136.43 1171
3136.95 1121
3137.48 1128
3138.01 1089
3138.54 1146
3139.07 1150
3139.60 1132
3140.13 1155
3140.65 1044
3141.18 1017
3141.71 1055
3142.24 1084
3142.77 1070
3143.30 1044
3143.83 1004
3144.36 971
3144.89 956
3145.42 953
3145.94 1026
3146.47 1050
3147.00 1029
3147.53 1123
3148.06 1033
3148.59 1110
3149.12 1097
3149.65 1137
3150.18 1081
3150.71 1095
3151.24 1100
3151.77 1200
3152.30 1142
3152.83 1107
3153.36 1171
3153.89 1124
3154.42 1156
3154.95 1130
3155.48 1078
3156.01 1116
3156.54 1022
3157.07 1102
3157.60 1104
3158.13 1121
3158.66 1125
3159.19 1040
3159.72 982
3160.25 1006
3160.78 1002
3161.31 1066
3161.84 1055
3162.37 1026
3162.90 973
3163.43 1031
3163.97 1064
3164.50 1025
3165.03 966
3165.56 980
3166.09 996
3166.62 1053
3167.15 959
3167.68 1030
3168.21 982
3168.74 989
3169.28 920
3169.81 942
3170.34 998
3170.87 956
3171.40 1018
3171.93 982
3172.46 949
3172.99 958
3173.53 973
3174.06 1006
3174.59 1041
3175.12 1039
3175.65 1114
3176.18 1053
3176.72 1102
3177.25 1079
3177.78 1056
3178.31 989
3178.84 1001
3179.38 1031
3179.91 1019
3180.44 914
3180.97 927
3181.50 972
3182.04 961
3182.57 963
3183.10 871
3183.63 921
3184.17 971
3184.70 969
3185.23 899
3185.76 957
3186.30 953
3186.83 886
3187.36 931
3187.89 893
3188.43 904
3188.96 939
3189.49 953
3190.03 1004
3190.56 872
3191.09 862
3191.63 912
3192.16 902
3192.69 906
3193.22 944
3193.76 963
3194.29 927
3194.82 888
3195.36 943
3195.89 937
3196.43 945
3196.96 973
3197.49 1055
3198.03 953
3198.56 992
3199.09 1005
3199.63 1000
3200.16 1047
3200.69 1037
3201.23 1041
3201.76 1030
3202.30 1047
3202.83 1068
3203.36 1086
3203.90 1098
3204.43 1109
3204.97 1092
3205.50 1053
3206.04 1103
3206.57 1094
3207.10 1112
3207.64 1101
3208.17 1121
3208.71 1202
3209.24 1265
3209.78 1350
3210.31 1302
3210.85 1384
3211.38 1411
3211.91 1526
3212.45 1570
3212.98 1527
3213.52 1398
3214.05 1397
3214.59 1383
3215.12 1278
3215.66 1178
3216.19 1238
3216.73 1096
3217.26 1005
3217.80 1062
3218.34 1044
3218.87 992
3219.41 963
3219.94 955
3220.48 922
3221.01 1010
3221.55 1017
3222.08 1008
3222.62 1047
3223.15 1128
3223.69 1158
3224.23 1172
3224.76 1177
3225.30 1214
3225.83 1277
3226.37 1331
3226.91 1282
3227.44 1241
3227.98 1239
3228.51 1233
3229.05 1116
3229.59 1092
3230.12 1046
3230.66 1119
3231.20 1161
3231.73 1139
3232.27 1134
3232.81 1146
3233.34 1095
3233.88 1126
3234.41 1261
3234.95 1220
3235.49 1179
3236.02 1132
3236.56 1216
3237.10 1313
3237.64 1266
3238.17 1325
3238.71 1351
3239.25 1302
3239.78 1295
3240.32 1322
3240.86 1344
3241.39 1268
3241.93 1241
3242.47 1210
3243.01 1143
3243.54 1107
3244.08 1143
3244.62 1122
3245.16 1093
3245.69 1180
3246.23 1145
3246.77 1120
3247.31 1179
3247.84 1181
3248.38 1261
3248.92 1234
3249.46 1190
3250.00 1322
3250.53 1381
3251.07 1457
3251.61 1561
3252.15 1823
3252.69 2041
3253.22 2133
3253.76 2301
3254.30 2456
3254.84 2455
3255.38 2348
3255.92 2336
3256.45 2191
3256.99 2034
3257.53 1754
3258.07 1822
3258.61 1689
3259.15 1646
3259.69 1597
3260.23 1704
3260.76 1686
3261.30 1631
3261.84 1743
3262.38 1865
3262.92 1942
3263.46 2017
3264.00 2025
3264.54 2177
3265.08 2195
3265.62 2183
3266.15 2179
3266.69 2133
3267.23 2266
3267.77 2332
3268.31 2132
3268.85 2010
3269.39 2062
3269.93 1881
3270.47 1780
3271.01 1647
3271.55 1623
3272.09 1551
3272.63 1485
3273.17 1467
3273.71 1448
3274.25 1320
3274.79 1301
3275.33 1433
3275.87 1431
3276.41 1374
3276.95 1344
3277.49 1355
3278.03 1439
3278.57 1350
3279.11 1394
3279.65 1470
3280.19 1366
3280.73 1340
3281.27 1400
3281.81 1452
3282.35 1319
3282.89 1375
3283.43 1352
3283.97 1408
3284.52 1439
3285.06 1479
3285.60 1406
3286.14 1329
3286.68 1382
3287.22 1413
3287.76 1387
3288.30 1470
3288.84 1417
3289.38 1427
3289.93 1398
3290.47 1413
3291.01 1533
3291.55 1544
3292.09 1606
3292.63 1563
3293.17 1693
3293.72 1870
3294.26 1872
3294.80 2001
3295.34 2122
3295.88 2311
3296.42 2417
3296.97 2506
3297.51 2409
3298.05 2498
3298.59 2336
3299.13 2316
3299.68 2246
3300.22 2113
3300.76 1959
3301.30 1790
3301.84 1829
3302.39 1683
3302.93 1648
3303.47 1657
3304.01 1542
3304.56 1633
3305.10 1652
3305.64 1620
3306.18 1526
3306.73 1589
3307.27 1586
3307.81 1624
3308.35 1705
3308.90 1719
3309.44 1761
3309.98 1903
3310.52 2002
3311.07 2007
3311.61 2066
3312.15 2046
3312.70 2054
3313.24 2044
3313.78 1967
3314.33 1947
3314.87 1909
3315.41 1907
3315.96 2034
3316.50 2069
3317.04 2032
3317.59 2250
3318.13 2314
3318.67 2485
3319.22 2598
3319.76 2705
3320.30 2814
3320.85 2909
3321.39 2812
3321.94 2748
3322.48 2806
3323.02 2683
3323.57 2551
3324.11 2326
3324.66 2289
3325.20 2117
3325.74 2025
3326.29 2052
3326.83 1901
3327.38 1916
3327.92 1918
3328.47 1875
3329.01 1834
3329.55 1802
3330.10 1921
3330.64 1908
3331.19 2052
3331.73 2241
3332.28 2539
3332.82 3129
3333.37 3952
3333.91 4685
3334.46 5932
3335.00 7206
3335.55 8409
3336.09 9286
3336.64 10368
3337.18 10658
3337.73 10951
3338.27 10487
3338.82 9884
3339.36 9204
3339.91 8286
3340.45 7367
3341.00 6199
3341.54 5254
3342.09 4337
3342.63 3716
3343.18 3021
3343.73 2541
3344.27 2308
3344.82 2052
3345.36 1828
3345.91 1817
3346.45 1700
3347.00 1650
3347.55 1644
3348.09 1648
3348.64 1578
3349.18 1568
3349.73 1506
3350.28 1553
3350.82 1446
3351.37 1447
3351.92 1458
3352.46 1463
3353.01 1423
3353.55 1360
3354.10 1361
3354.65 1324
3355.19 1348
3355.74 1307
3356.29 1287
3356.83 1327
3357.38 1375
3357.93 1383
3358.47 1359
3359.02 1323
3359.57 1330
3360.12 1325
3360.66 1310
3361.21 1309
3361.76 1341
3362.30 1306
3362.85 1310
3363.40 1271
3363.95 1367
3364.49 1307
3365.04 1408
3365.59 1419
3366.14 1395
3366.68 1348
3367.23 1332
3367.78 1406
3368.33 1351
3368.87 1366
3369.42 1289
3369.97 1329
3370.52 1282
3371.06 1305
3371.61 1349
3372.16 1427
3372.71 1482
3373.26 1482
3373.80 1613
3374.35 1748
3374.90 1826
3375.45 1875
3376.00 1818
3376.54 1705
3377.09 1685
3377.64 1682
3378.19 1561
3378.74 1494
3379.29 1431
3379.84 1254
3380.38 1316
3380.93 1303
3381.48 1274
3382.03 1231
3382.58 1183
3383.13 1266
3383.68 1199
3384.23 1137
3384.77 1174
3385.32 1153
3385.87 1115
3386.42 1172
3386.97 1123
3387.52 1080
3388.07 1078
3388.62 1092
3389.17 1103
3389.72 1106
3390.27 1155
3390.82 1129
3391.37 1112
3391.92 1132
3392.46 1171
3393.01 1153
3393.56 1131
3394.11 1198
3394.66 1176
3395.21 1175
3395.76 1140
3396.31 1147
3396.86 1162
3397.41 1193
3397.96 1201
3398.51 1167
3399.06 1196
3399.61 1250
3400.16 1234
3400.71 1217
3401.26 1238
3401.81 1157
3402.37 1182
3402.92 1198
3403.47 1117
3404.02 1137
3404.57 1102
3405.12 1113
3405.67 1047
3406.22 1008
3406.77 970
3407.32 976
3407.87 1015
3408.42 1010
3408.97 1028
3409.52 1032
3410.08 1030
3410.63 1146
3411.18 1167
3411.73 1123
3412.28 1138
3412.83 1212
3413.38 1188
3413.93 1242
3414.48 1244
3415.04 1244
3415.59 1188
3416.14 1174
3416.69 1243
3417.24 1274
3417.79 1256
3418.35 1275
3418.90 1339
3419.45 1350
3420.00 1290
3420.55 1291
3421.10 1168
3421.66 1166
3422.21 1189
3422.76 1188
3423.31 1270
3423.86 1179
3424.42 1141
3424.97 1075
3425.52 1136
3426.07 1177
3426.63 1181
3427.18 1140
3427.73 1197
3428.28 1103
3428.84 995
3429.39 940
3429.94 968
3430.49 1055
3431.05 1048
3431.60 1067
3432.15 1036
3432.70 1019
3433.26 1042
3433.81 978
3434.36 1036
3434.92 1026
3435.47 1007
3436.02 978
3436.58 999
3437.13 1047
3437.68 1117
3438.24 1102
3438.79 1092
3439.34 1166
3439.90 1146
3440.45 1113
3441.00 1099
3441.56 1075
3442.11 1092
3442.66 1030
3443.22 1027
3443.77 1018
3444.32 1037
3444.88 1059
3445.43 1026
3445.99 1017
3446.54 1025
3447.09 987
3447.65 1071
3448.20 1059
3448.76 1021
3449.31 1057
3449.86 1128
3450.42 1067
3450.97 1052
3451.53 1031
3452.08 1016
3452.64 959
3453.19 962
3453.75 990
3454.30 968
3454.85 1004
3455.41 1041
3455.96 1052
3456.52 1023
3457.07 995
3457.63 1014
3458.18 979
3458.74 960
3459.29 968
3459.85 1082
3460.40 1007
3460.96 1017
3461.51 1006
3462.07 1030
3462.62 1078
3463.18 994
3463.73 1031
3464.29 1063
3464.85 1092
3465.40 1116
3465.96 1067
3466.51 1092
3467.07 1157
3467.62 1175
3468.18 1164
3468.73 1101
3469.29 1122
3469.85 1187
3470.40 1240
3470.96 1205
3471.51 1173
3472.07 1191
3472.63 1266
3473.18 1316
3473.74 1368
3474.29 1279
3474.85 1311
3475.41 1330
3475.96 1301
3476.52 1283
3477.08 1333
3477.63 1339
3478.19 1335
3478.75 1357
3479.30 1408
3479.86 1342
3480.42 1342
3480.97 1445
3481.53 1436
3482.09 1392
3482.64 1442
3483.20 1512
3483.76 1529
3484.31 1544
3484.87 1535
3485.43 1624
3485.98 1621
3486.54 1601
3487.10 1702
3487.66 1741
3488.21 1848
3488.77 1850
3489.33 2088
3489.89 2418
3490.44 2934
3491.00 3441
3491.56 4219
3492.12 4870
3492.67 5302
3493.23 5838
3493.79 6164
3494.35 6083
3494.90 5518
3495.46 5074
3496.02 4501
3496.58 4105
3497.14 3473
3497.69 3018
3498.25 2688
3498.81 2444
3499.37 2228
3499.93 2035
3500.49 1935
3501.04 1993
3501.60 2086
3502.16 2156
3502.72 2386
3503.28 2650
3503.84 2761
3504.39 3091
3504.95 3272
3505.51 3407
3506.07 3475
3506.63 3526
3507.19 3673
3507.75 3505
3508.31 3342
3508.86 3048
3509.42 2729
3509.98 2611
3510.54 2370
3511.10 2242
3511.66 2020
3512.22 1941
3512.78 1789
3513.34 1702
3513.90 1641
3514.46 1543
3515.02 1465
3515.58 1367
3516.13 1319
3516.69 1352
3517.25 1234
3517.81 1211
3518.37 1110
3518.93 1193
3519.49 1204
3520.05 1213
3520.61 1226
3521.17 1225
3521.73 1225
3522.29 1309
3522.85 1348
3523.41 1338
3523.97 1374
3524.53 1386
3525.09 1331
3525.65 1345
3526.21 1423
3526.77 1432
3527.33 1432
3527.89 1389
3528.46 1404
3529.02 1350
3529.58 1386
3530.14 1395
3530.70 1401
3531.26 1393
3531.82 1378
3532.38 1335
3532.94 1320
3533.50 1316
3534.06 1336
3534.62 1278
3535.18 1267
3535.75 1261
3536.31 1267
3536.87 1268
3537.43 1205
3537.99 1239
3538.55 1183
3539.11 1113
3539.67 1141
3540.24 1200
3540.80 1209
3541.36 1147
3541.92 1217
3542.48 1204
3543.04 1234
3543.61 1266
3544.17 1205
3544.73 1243
3545.29 1324
3545.85 1342
3546.41 1253
3546.98 1175
3547.54 1162
3548.10 1222
3548.66 1172
3549.23 1151
3549.79 1118
3550.35 1138
3550.91 1131
3551.47 1105
3552.04 1132
3552.60 1161
3553.16 1155
3553.72 1064
3554.29 1039
3554.85 1037
3555.41 1020
3555.97 957
3556.54 1000
3557.10 1067
3557.66 1073
3558.23 1036
3558.79 1034
3559.35 1070
3559.91 1126
3560.48 1094
3561.04 1084
3561.60 1082
3562.17 1141
3562.73 1230
3563.29 1172
3563.86 1114
3564.42 1171
3564.98 1191
3565.55 1211
3566.11 1211
3566.67 1233
3567.24 1237
3567.80 1271
3568.36 1236
3568.93 1127
3569.49 1196
3570.06 1122
3570.62 1199
3571.18 1127
3571.75 1105
3572.31 1180
3572.88 1171
3573.44 1169
3574.00 1235
3574.57 1299
3575.13 1450
3575.70 1522
3576.26 1606
3576.82 1735
3577.39 2014
3577.95 2012
3578.52 2007
3579.08 2135
3579.65 2068
3580.21 2027
3580.78 1935
3581.34 1781
3581.91 1755
3582.47 1606
3583.04 1466
3583.60 1397
3584.17 1281
3584.73 1182
3585.30 1094
3585.86 1038
3586.43 1036
3586.99 983
3587.56 920
3588.12 976
3588.69 1014
3589.25 937
3589.82 901
3590.38 926
3590.95 966
3591.51 941
3592.08 906
3592.64 898
3593.21 954
3593.78 953
3594.34 989
3594.91 988
3595.47 965
3596.04 1008
3596.60 1000
3597.17 1027
3597.74 996
3598.30 1008
3598.87 1105
3599.43 1061
3600.00 1062
3600.57 1019
3601.13 1010
3601.70 1000
3602.27 1036
3602.83 1014
3603.40 983
3603.96 965
3604.53 951
3605.10 933
3605.66 903
3606.23 981
3606.80 969
3607.36 949
3607.93 938
3608.50 895
3609.07 864
3609.63 890
3610.20 870
3610.77 864
3611.33 891
3611.90 893
3612.47 868
3613.03 927
3613.60 935
3614.17 978
3614.74 945
3615.30 1017
3615.87 1087
3616.44 1196
3617.01 1347
3617.57 1406
3618.14 1505
3618.71 1544
3619.28 1707
3619.84 1809
3620.41 1659
3620.98 1722
3621.55 1630
3622.12 1489
3622.68 1495
3623.25 1373
3623.82 1273
3624.39 1170
3624.96 1087
3625.52 1057
3626.09 959
3626.66 841
3627.23 843
3627.80 958
3628.37 964
3628.93 868
3629.50 840
3630.07 824
3630.64 814
3631.21 853
3631.78 924
3632.34 899
3632.91 858
3633.48 952
3634.05 906
3634.62 959
3635.19 911
3635.76 856
3636.33 886
3636.90 885
3637.47 889
3638.03 892
3638.60 866
3639.17 850
3639.74 904
3640.31 904
3640.88 891
3641.45 976
3642.02 943
3642.59 911
3643.16 1001
3643.73 1079
3644.30 1061
3644.87 1054
3645.44 1062
3646.01 1008
3646.58 1006
3647.15 1010
3647.72 985
3648.29 978
3648.86 1010
3649.43 983
3650.00 992
3650.57 1010
3651.14 1007
3651.71 1058
3652.28 1010
3652.85 1015
3653.42 966
3653.99 1043
3654.56 1132
3655.13 1159
3655.70 1083
3656.27 1065
3656.84 1069
3657.41 1116
3657.98 1082
3658.55 1046
3659.12 1108
3659.69 1138
3660.27 1184
3660.84 1130
3661.41 1181
3661.98 1107
3662.55 1042
3663.12 1101
3663.69 1124
3664.26 1068
3664.83 1109
3665.41 1177
3665.98 1182
3666.55 1091
3667.12 1141
3667.69 1246
3668.26 1245
3668.83 1192
3669.41 1182
3669.98 1180
3670.55 1112
3671.12 1069
3671.69 1058
3672.26 1015
3672.84 1081
3673.41 1021
3673.98 999
3674.55 1032
3675.12 1084
3675.70 1029
3676.27 1035
3676.84 1055
3677.41 1122
3677.98 1115
3678.56 1113
3679.13 1059
3679.70 1096
3680.27 1107
3680.85 1066
3681.42 1077
3681.99 1004
3682.56 1027
3683.14 1020
3683.71 949
3684.28 875
3684.86 895
3685.43 917
3686.00 894
3686.57 882
3687.15 926
3687.72 944
3688.29 988
3688.87 1025
3689.44 997
3690.01 989
3690.59 1144
3691.16 1100
3691.73 1123
3692.31 1122
3692.88 1058
3693.45 1041
3694.03 982
3694.60 986
3695.17 1015
3695.75 993
3696.32 941
3696.89 916
3697.47 906
3698.04 920
3698.62 874
3699.19 948
3699.76 821
3700.34 919
3700.91 856
3701.49 884
3702.06 876
3702.63 889
3703.21 901
3703.78 876
3704.36 926
3704.93 887
3705.51 912
3706.08 944
3706.65 1012
3707.23 1016
3707.80 1014
3708.38 1009
3708.95 993
3709.53 974
3710.10 983
3710.68 1018
3711.25 1027
3711.83 957
3712.40 980
3712.98 988
3713.55 972
3714.13 1009
3714.70 914
3715.28 856
3715.85 869
3716.43 868
3717.00 924
3717.58 937
3718.15 847
3718.73 934
3719.30 908
3719.88 911
3720.46 920
3721.03 919
3721.61 919
3722.18 922
3722.76 946
3723.33 897
3723.91 817
3724.49 842
3725.06 903
3725.64 879
3726.21 861
3726.79 778
3727.37 864
3727.94 864
3728.52 824
3729.09 819
3729.67 943
3730.25 951
3730.82 949
3731.40 1107
3731.98 1174
3732.55 1239
3733.13 1224
3733.71 1357
3734.28 1324
3734.86 1375
3735.44 1340
3736.01 1349
3736.59 1297
3737.17 1261
3737.74 1212
3738.32 1174
3738.90 1103
3739.47 1048
3740.05 985
3740.63 960
3741.20 948
3741.78 921
3742.36 938
3742.94 866
3743.51 979
3744.09 915
3744.67 885
3745.25 824
3745.82 901
3746.40 890
3746.98 875
3747.56 834
3748.13 855
3748.71 918
3749.29 960
3749.87 908
3750.45 861
3751.02 871
3751.60 919
3752.18 929
3752.76 848
3753.34 843
3753.91 832
3754.49 866
3755.07 914
3755.65 815
3756.23 838
3756.80 876
3757.38 855
3757.96 890
3758.54 879
3759.12 916
3759.70 934
3760.28 1015
3760.85 985
3761.43 977
3762.01 1012
3762.59 998
3763.17 972
3763.75 1034
3764.33 916
3764.91 897
3765.49 985
3766.06 1041
3766.64 983
3767.22 937
3767.80 966
3768.38 968
3768.96 907
3769.54 867
3770.12 875
3770.70 933
3771.28 919
3771.86 858
3772.44 900
3773.02 933
3773.60 868
3774.18 913
3774.76 922
3775.34 897
3775.92 805
3776.50 837
3777.08 885
3777.66 846
3778.24 885
3778.82 923
3779.40 876
3779.98 889
3780.56 858
3781.14 874
3781.72 864
3782.30 879
3782.88 823
3783.46 842
3784.04 861
3784.62 815
3785.20 858
3785.78 802
3786.36 858
3786.94 857
3787.52 776
3788.10 824
3788.68 818
3789.26 808
3789.84 769
3790.43 800
3791.01 805
3791.59 871
3792.17 893
3792.75 849
3793.33 885
3793.91 903
3794.49 840
3795.07 853
3795.66 912
3796.24 875
3796.82 838
3797.40 866
3797.98 955
3798.56 867
3799.15 858
3799.73 845
3800.31 825
3800.89 877
3801.47 954
3802.05 943
3802.64 933
3803.22 971
3803.80 999
3804.38 991
3804.96 987
3805.55 1013
3806.13 1074
3806.71 1092
3807.29 1086
3807.87 1072
3808.46 1171
3809.04 1211
3809.62 1186
3810.20 1218
3810.79 1297
3811.37 1317
3811.95 1220
3812.53 1216
3813.12 1221
3813.70 1207
3814.28 1187
3814.87 1080
3815.45 1160
3816.03 1204
3816.61 1168
3817.20 1182
3817.78 1144
3818.36 1077
3818.95 1089
3819.53 1061
3820.11 1002
3820.70 1008
3821.28 991
3821.86 1015
3822.45 1078
3823.03 1031
3823.61 1036
3824.20 1043
3824.78 1069
3825.36 1050
3825.95 939
3826.53 1014
3827.11 958
3827.70 987
3828.28 957
3828.87 952
3829.45 965
3830.03 1035
3830.62 956
3831.20 1027
3831.79 982
3832.37 985
3832.95 942
3833.54 958
3834.12 1012
3834.71 991
3835.29 1015
3835.88 983
3836.46 1054
3837.05 1077
3837.63 1025
3838.21 962
3838.80 885
3839.38 892
3839.97 985
3840.55 971
3841.14 896
3841.72 892
3842.31 916
3842.89 905
3843.48 975
3844.06 1036
3844.65 991
3845.23 1048
3845.82 1130
3846.40 1162
3846.99 1221
3847.57 1147
3848.16 1189
3848.74 1217
3849.33 1117
3849.92 1108
3850.50 1112
3851.09 1065
3851.67 1046
3852.26 974
3852.84 985
3853.43 993
3854.02 918
3854.60 999
3855.19 936
3855.77 979
3856.36 991
3856.94 974
3857.53 1056
3858.12 1067
3858.70 1184
3859.29 1247
3859.88 1240
3860.46 1412
3861.05 1608
3861.63 1735
3862.22 1803
3862.81 1795
3863.39 1811
3863.98 1886
3864.57 1888
3865.15 1809
3865.74 1693
3866.33 1622
3866.91 1614
3867.50 1509
3868.09 1349
3868.67 1286
3869.26 1146
3869.85 1069
3870.44 1039
3871.02 1012
3871.61 978
3872.20 998
3872.78 1070
3873.37 996
3873.96 1018
3874.55 1089
3875.13 1107
3875.72 1051
3876.31 995
3876.90 1055
3877.48 1165
3878.07 1081
3878.66 1041
3879.25 1007
3879.83 1045
3880.42 1007
3881.01 997
3881.60 970
3882.19 921
3882.77 889
3883.36 931
3883.95 962
3884.54 877
3885.13 873
3885.71 894
3886.30 974
3886.89 961
3887.48 938
3888.07 961
3888.66 990
3889.24 1013
3889.83 1038
3890.42 1116
3891.01 1062
3891.60 1160
3892.19 1100
3892.78 1084
3893.36 1093
3893.95 1034
3894.54 1010
3895.13 1026
3895.72 1032
3896.31 993
3896.90 990
3897.49 1038
3898.08 976
3898.67 946
3899.26 952
3899.84 1018
3900.43 956
3901.02 990
3901.61 950
3902.20 979
3902.79 1041
3903.38 952
3903.97 983
3904.56 910
3905.15 870
3905.74 877
3906.33 917
3906.92 925
3907.51 879
3908.10 923
3908.69 928
3909.28 977
3909.87 981
3910.46 915
3911.05 831
3911.64 860
3912.23 872
3912.82 899
3913.41 869
3914.00 793
3914.59 815
3915.18 828
3915.77 866
3916.36 802
3916.95 796
3917.54 776
3918.13 790
3918.72 829
3919.32 799
3919.91 808
3920.50 847
3921.09 853
3921.68 842
3922.27 789
3922.86 894
3923.45 859
3924.04 853
3924.63 804
3925.23 819
3925.82 872
3926.41 800
3927.00 773
3927.59 824
3928.18 757
3928.77 707
3929.36 721
3929.96 748
3930.55 785
3931.14 747
3931.73 731
3932.32 798
3932.91 799
3933.51 769
3934.10 786
3934.69 831
3935.28 750
3935.87 734
3936.47 755
3937.06 764
3937.65 747
3938.24 819
3938.83 825
3939.43 819
3940.02 788
3940.61 835
3941.20 895
3941.80 890
3942.39 915
3942.98 995
3943.57 971
3944.17 940
3944.76 931
3945.35 899
3945.94 898
3946.54 838
3947.13 773
3947.72 812
3948.32 836
3948.91 845
3949.50 836
3950.10 845
3950.69 835
3951.28 852
3951.87 873
3952.47 829
3953.06 834
3953.65 786
3954.25 790
3954.84 785
3955.43 825
3956.03 818
3956.62 821
3957.22 879
3957.81 867
3958.40 824
3959.00 867
3959.59 910
3960.18 956
3960.78 909
3961.37 872
3961.97 925
3962.56 875
3963.15 834
3963.75 946
3964.34 955
3964.94 895
3965.53 943
3966.12 1001
3966.72 1036
3967.31 1066
3967.91 1068
3968.50 1069
3969.10 1048
3969.69 1017
3970.29 1012
3970.88 989
3971.47 948
3972.07 925
3972.66 891
3973.26 887
3973.85 859
3974.45 861
3975.04 900
3975.64 939
3976.23 958
3976.83 884
3977.42 922
3978.02 987
3978.61 1081
3979.21 1017
3979.80 998
3980.40 1003
3981.00 1004
3981.59 981
3982.19 909
3982.78 846
3983.38 900
3983.97 896
3984.57 898
3985.16 914
3985.76 938
3986.36 925
3986.95 915
3987.55 869
3988.14 912
3988.74 950
3989.34 919
3989.93 923
3990.53 954
3991.12 925
3991.72 976
3992.32 980
3992.91 877
3993.51 946
3994.10 972
3994.70 984
3995.30 961
3995.89 1045
3996.49 1040
3997.09 1053
3997.68 1030
3998.28 1043
3998.88 1102
3999.47 1098
4000.07 1159
4000.67 1050
4001.26 998
4001.86 1013
4002.46 1003
4003.06 972
4003.65 935
4004.25 1003
4004.85 1046
4005.44 910
4006.04 848
4006.64 890
4007.24 876
4007.83 915
4008.43 902
4009.03 842
4009.63 799
4010.22 854
4010.82 837
4011.42 909
4012.02 873
4012.61 827
4013.21 758
4013.81 850
4014.41 915
4015.01 991
4015.60 984
4016.20 948
4016.80 989
4017.40 1018
4018.00 1084
4018.59 1073
4019.19 1112
4019.79 1094
4020.39 1083
4020.99 1039
4021.59 1033
4022.18 978
4022.78 989
4023.38 982
4023.98 947
4024.58 890
4025.18 878
4025.78 877
4026.37 864
4026.97 926
4027.57 922
4028.17 885
4028.77 940
4029.37 883
4029.97 939
4030.57 918
4031.17 908
4031.76 882
4032.36 907
4032.96 949
4033.56 952
4034.16 949
4034.76 898
4035.36 872
4035.96 880
4036.56 855
4037.16 917
4037.76 883
4038.36 858
4038.96 837
4039.56 775
4040.16 790
4040.76 796
4041.36 794
4041.96 755
4042.56 765
4043.16 756
4043.76 728
4044.36 775
4044.96 807
4045.56 828
4046.16 836
4046.76 803
4047.36 816
4047.96 790
4048.56 763
4049.16 790
4049.76 735
4050.36 815
4050.96 826
4051.56 903
4052.16 860
4052.76 776
4053.36 804
4053.97 774
4054.57 817
4055.17 852
4055.77 838
4056.37 816
4056.97 772
4057.57 744
4058.17 815
4058.77 845
4059.37 812
4059.98 794
4060.58 789
4061.18 811
4061.78 802
4062.38 803
4062.98 840
4063.58 814
4064.19 872
4064.79 944
4065.39 935
4065.99 946
4066.59 1002
4067.19 1059
4067.80 949
4068.40 958
4069.00 1068
4069.60 1012
4070.20 873
4070.81 867
4071.41 815
4072.01 826
4072.61 912
4073.21 820
4073.82 834
4074.42 770
4075.02 750
4075.62 784
4076.23 787
4076.83 744
4077.43 721
4078.03 702
4078.64 697
4079.24 719
4079.84 691
4080.44 725
4081.05 752
4081.65 711
4082.25 703
4082.86 644
4083.46 721
4084.06 713
4084.67 714
4085.27 689
4085.87 698
4086.47 684
4087.08 703
4087.68 725
4088.28 688
4088.89 728
4089.49 691
4090.09 726
4090.70 698
4091.30 692
4091.91 734
4092.51 770
4093.11 778
4093.72 804
4094.32 812
4094.92 779
4095.53 735
4096.13 809
4096.74 814
4097.34 814
4097.94 821
4098.55 777
4099.15 846
4099.76 820
4100.36 853
4100.97 888
4101.57 803
4102.17 754
4102.78 787
4103.38 808
4103.99 782
4104.59 745
4105.20 792
4105.80 781
4106.41 728
4107.01 745
4107.62 755
4108.22 745
4108.82 750
4109.43 710
4110.03 718
4110.64 739
4111.24 754
4111.85 711
4112.45 790
4113.06 724
4113.67 724
4114.27 811
4114.88 735
4115.48 774
4116.09 703
4116.69 718
4117.30 699
4117.90 691
4118.51 787
4119.11 718
4119.72 702
4120.33 768
4120.93 730
4121.54 711
4122.14 699
4122.75 704
4123.35 704
4123.96 704
4124.57 694
4125.17 731
4125.78 715
4126.39 761
4126.99 733
4127.60 741
4128.20 764
4128.81 784
4129.42 790
4130.02 755
4130.63 715
4131.24 760
4131.84 779
4132.45 722
4133.06 738
4133.66 777
4134.27 780
4134.88 863
4135.48 887
4136.09 915
4136.70 853
4137.30 866
4137.91 836
4138.52 852
4139.12 885
4139.73 890
4140.34 859
4140.95 874
4141.55 808
4142.16 889
4142.77 896
4143.38 910
4143.98 850
4144.59 831
4145.20 829
4145.81 844
4146.41 891
4147.02 904
4147.63 849
4148.24 810
4148.84 805
4149.45 774
4150.06 780
4150.67 774
4151.28 769
4151.88 697
4152.49 736
4153.10 715
4153.71 671
4154.32 712
4154.92 719
4155.53 698
4156.14 721
4156.75 729
4157.36 765
4157.97 781
4158.57 816
4159.18 732
4159.79 722
4160.40 790
4161.01 785
4161.62 770
4162.23 742
4162.84 762
4163.44 760
4164.05 816
4164.66 748
4165.27 805
4165.88 848
4166.49 846
4167.10 780
4167.71 780
4168.32 802
4168.93 836
4169.54 913
4170.15 899
4170.75 927
4171.36 1034
4171.97 1032
4172.58 1009
4173.19 1014
4173.80 982
4174.41 1034
4175.02 973
4175.63 1028
4176.24 1006
4176.85 947
4177.46 914
4178.07 892
4178.68 873
4179.29 872
4179.90 821
4180.51 803
4181.12 785
4181.73 801
4182.34 851
4182.95 750
4183.56 754
4184.17 756
4184.78 763
4185.39 809
4186.00 744
4186.61 710
4187.23 768
4187.84 761
4188.45 746
4189.06 708
4189.67 728
4190.28 759
4190.89 687
4191.50 698
4192.11 739
4192.72 740
4193.33 765
4193.94 773
4194.56 828
4195.17 848
4195.78 836
4196.39 894
4197.00 810
4197.61 845
4198.22 881
4198.84 846
4199.45 780
4200.06 810
4200.67 791
4201.28 799
4201.89 817
4202.50 733
4203.12 760
4203.73 845
4204.34 764
4204.95 764
4205.56 749
4206.18 733
4206.79 745
4207.40 786
4208.01 787
4208.62 805
4209.24 830
4209.85 819
4210.46 867
4211.07 838
4211.69 903
4212.30 878
4212.91 875
4213.52 844
4214.14 834
4214.75 869
4215.36 941
4215.97 892
4216.59 895
4217.20 882
4217.81 921
4218.43 893
4219.04 887
4219.65 934
4220.26 975
4220.88 1016
4221.49 1081
4222.10 1047
4222.72 1113
4223.33 1174
4223.94 1251
4224.56 1271
4225.17 1337
4225.78 1275
4226.40 1236
4227.01 1241
4227.62 1275
4228.24 1334
4228.85 1344
4229.46 1278
4230.08 1301
4230.69 1298
4231.31 1305
4231.92 1275
4232.53 1140
4233.15 1116
4233.76 1043
4234.38 1069
4234.99 1074
4235.60 1064
4236.22 946
4236.83 886
4237.45 916
4238.06 933
4238.68 910
4239.29 880
4239.90 846
4240.52 872
4241.13 911
4241.75 855
4242.36 881
4242.98 855
4243.59 842
4244.21 879
4244.82 841
4245.44 857
4246.05 928
4246.67 911
4247.28 885
4247.90 852
4248.51 900
4249.13 859
4249.74 831
4250.36 824
4250.97 866
4251.59 905
4252.20 909
4252.82 854
4253.43 814
4254.05 836
4254.66 857
4255.28 948
4255.89 875
4256.51 831
4257.13 851
4257.74 856
4258.36 899
4258.97 936
4259.59 896
4260.21 919
4260.82 944
4261.44 990
4262.05 1031
4262.67 1134
4263.29 1084
4263.90 1133
4264.52 1242
4265.13 1207
4265.75 1156
4266.37 1195
4266.98 1126
4267.60 1076
4268.22 1077
4268.83 954
4269.45 955
4270.07 996
4270.68 898
4271.30 938
4271.92 962
4272.53 931
4273.15 914
4273.77 931
4274.38 883
4275.00 914
4275.62 921
4276.23 932
4276.85 1019
4277.47 1005
4278.09 1042
4278.70 975
4279.32 967
4279.94 1038
4280.56 1100
4281.17 990
4281.79 853
4282.41 909
4283.03 934
4283.64 895
4284.26 838
4284.88 831
4285.50 839
4286.11 840
4286.73 785
4287.35 795
4287.97 802
4288.59 754
4289.20 775
4289.82 746
4290.44 792
4291.06 747
4291.68 788
4292.29 866
4292.91 789
4293.53 737
4294.15 784
4294.77 790
4295.39 783
4296.00 757
4296.62 750
4297.24 810
4297.86 775
4298.48 808
4299.10 820
4299.72 839
4300.33 853
4300.95 797
4301.57 859
4302.19 858
4302.81 809
4303.43 839
4304.05 842
4304.67 783
4305.29 790
4305.91 786
4306.53 706
4307.14 806
4307.76 847
4308.38 818
4309.00 800
4309.62 802
4310.24 821
4310.86 834
4311.48 787
4312.10 782
4312.72 813
4313.34 779
4313.96 878
4314.58 813
4315.20 850
4315.82 866
4316.44 864
4317.06 902
4317.68 796
4318.30 838
4318.92 879
4319.54 842
4320.16 847
4320.78 947
4321.40 880
4322.02 831
4322.64 865
4323.26 930
4323.88 926
4324.50 958
4325.12 963
4325.74 1021
4326.36 1026
4326.99 1042
4327.61 990
4328.23 1037
4328.85 1095
4329.47 1113
4330.09 1186
4330.71 1297
4331.33 1321
4331.95 1472
4332.57 1597
4333.19 1826
4333.82 1807
4334.44 1868
4335.06 1920
4335.68 1919
4336.30 1770
4336.92 1688
4337.54 1673
4338.17 1615
4338.79 1540
4339.41 1548
4340.03 1413
4340.65 1297
4341.27 1366
4341.90 1375
4342.52 1328
4343.14 1380
4343.76 1366
4344.38 1380
4345.01 1402
4345.63 1541
4346.25 1783
4346.87 1978
4347.49 2001
4348.12 2062
4348.74 2097
4349.36 2106
4349.98 2073
4350.61 1826
4351.23 1742
4351.85 1694
4352.47 1579
4353.10 1389
4353.72 1390
4354.34 1307
4354.96 1276
4355.59 1117
4356.21 1082
4356.83 1087
4357.46 1018
4358.08 1011
4358.70 1004
4359.32 1017
4359.95 1053
4360.57 955
4361.19 993
4361.82 936
4362.44 950
4363.06 955
4363.69 943
4364.31 896
4364.93 987
4365.56 1004
4366.18 1041
4366.80 990
4367.43 959
4368.05 928
4368.67 959
4369.30 984
4369.92 961
4370.55 891
4371.17 876
4371.79 898
4372.42 926
4373.04 939
4373.67 890
4374.29 951
4374.91 903
4375.54 862
4376.16 904
4376.79 907
4377.41 944
4378.04 933
4378.66 982
4379.28 1032
4379.91 1017
4380.53 1081
4381.16 1017
4381.78 1044
4382.41 1003
4383.03 1049
4383.66 1064
4384.28 981
4384.91 1035
4385.53 1038
4386.16 979
4386.78 1046
4387.41 1035
4388.03 1014
4388.66 1003
4389.28 1046
4389.91 1160
4390.53 1056
4391.16 1026
4391.78 1158
4392.41 1205
4393.03 1271
4393.66 1235
4394.28 1251
4394.91 1156
4395.54 1135
4396.16 1076
4396.79 1069
4397.41 986
4398.04 975
4398.66 951
4399.29 924
4399.92 894
4400.54 914
4401.17 897
4401.79 886
4402.42 830
4403.05 808
4403.67 820
4404.30 809
4404.93 832
4405.55 836
4406.18 868
4406.80 885
4407.43 926
4408.06 875
4408.68 901
4409.31 941
4409.94 848
4410.56 885
4411.19 913
4411.82 840
4412.44 876
4413.07 945
4413.70 860
4414.33 893
4414.95 860
4415.58 841
4416.21 830
4416.83 835
4417.46 825
4418.09 854
4418.72 822
4419.34 774
4419.97 807
4420.60 839
4421.22 850
4421.85 798
4422.48 764
4423.11 747
4423.73 746
4424.36 716
4424.99 749
4425.62 712
4426.25 755
4426.87 761
4427.50 755
4428.13 771
4428.76 735
4429.39 713
4430.01 697
4430.64 675
4431.27 696
4431.90 693
4432.53 712
4433.15 760
4433.78 704
4434.41 785
4435.04 768
4435.67 738
4436.30 755
4436.93 704
4437.55 712
4438.18 805
4438.81 759
4439.44 771
4440.07 747
4440.70 767
4441.33 778
4441.96 799
4442.58 685
4443.21 771
4443.84 805
4444.47 748
4445.10 746
4445.73 782
4446.36 787
4446.99 792
4447.62 802
4448.25 739
4448.88 751
4449.51 742
4450.14 747
4450.76 719
4451.39 766
4452.02 730
4452.65 751
4453.28 735
4453.91 727
4454.54 749
4455.17 752
4455.80 772
4456.43 833
4457.06 927
4457.69 845
4458.32 826
4458.95 877
4459.58 867
4460.21 738
4460.84 753
4461.47 836
4462.10 764
4462.73 680
4463.36 704
4464.00 718
4464.63 680
4465.26 643
4465.89 672
4466.52 738
4467.15 671
4467.78 693
4468.41 719
4469.04 647
4469.67 624
4470.30 668
4470.93 676
4471.56 665
4472.20 681
4472.83 677
4473.46 703
4474.09 677
4474.72 668
4475.35 652
4475.98 698
4476.61 647
4477.25 669
4477.88 679
4478.51 752
4479.14 691
4479.77 656
4480.40 729
4481.03 700
4481.67 746
4482.30 817
4482.93 792
4483.56 769
4484.19 807
4484.83 817
4485.46 775
4486.09 793
4486.72 801
4487.35 814
4487.99 775
4488.62 753
4489.25 754
4489.88 784
4490.52 769
4491.15 762
4491.78 698
4492.41 737
4493.05 734
4493.68 694
4494.31 680
4494.94 705
4495.58 769
4496.21 725
4496.84 723
4497.47 752
4498.11 795
4498.74 788
4499.37 838
4500.01 822
4500.64 873
4501.27 826
4501.91 925
4502.54 953
4503.17 989
4503.80 960
4504.44 957
4505.07 1006
4505.71 986
4506.34 938
4506.97 927
4507.61 1033
4508.24 926
4508.87 894
4509.51 897
4510.14 855
4510.77 797
4511.41 817
4512.04 798
4512.68 833
4513.31 769
4513.94 743
4514.58 752
4515.21 789
4515.85 745
4516.48 780
4517.11 785
4517.75 734
4518.38 730
4519.02 763
4519.65 748
4520.29 755
4520.92 749
4521.55 717
4522.19 790
4522.82 776
4523.46 764
4524.09 758
4524.73 821
4525.36 903
4526.00 926
4526.63 855
4527.27 905
4527.90 929
4528.54 989
4529.17 1052
4529.81 1325
4530.44 1447
4531.08 1571
4531.71 1809
4532.35 1894
4532.98 1943
4533.62 1997
4534.25 1954
4534.89 1898
4535.53 1793
4536.16 1738
4536.80 1554
4537.43 1384
4538.07 1221
4538.70 1129
4539.34 1055
4539.98 953
4540.61 890
4541.25 846
4541.88 807
4542.52 800
4543.16 714
4543.79 745
4544.43 667
4545.06 756
4545.70 760
4546.34 711
4546.97 755
4547.61 740
4548.25 726
4548.88 765
4549.52 774
4550.15 737
4550.79 729
4551.43 773
4552.06 798
4552.70 756
4553.34 732
4553.97 729
4554.61 751
4555.25 762
4555.89 759
4556.52 698
4557.16 685
4557.80 736
4558.43 700
4559.07 721
4559.71 785
4560.35 775
4560.98 790
4561.62 762
4562.26 759
4562.89 806
4563.53 796
4564.17 799
4564.81 809
4565.44 823
4566.08 764
4566.72 815
4567.36 777
4568.00 818
4568.63 864
4569.27 825
4569.91 878
4570.55 857
4571.19 909
4571.82 902
4572.46 916
4573.10 857
4573.74 824
4574.38 849
4575.01 843
4575.65 835
4576.29 764
4576.93 788
4577.57 811
4578.21 756
4578.84 738
4579.48 752
4580.12 737
4580.76 735
4581.40 719
4582.04 700
4582.68 755
4583.32 756
4583.95 752
4584.59 650
4585.23 763
4585.87 752
4586.51 772
4587.15 855
4587.79 836
4588.43 848
4589.07 947
4589.71 960
4590.35 941
4590.99 991
4591.62 962
4592.26 888
4592.90 892
4593.54 964
4594.18 903
4594.82 889
4595.46 919
4596.10 863
4596.74 828
4597.38 810
4598.02 796
4598.66 783
4599.30 739
4599.94 779
4600.58 765
4601.22 776
4601.86 779
4602.50 736
4603.14 743
4603.78 806
4604.42 731
4605.06 743
4605.70 692
4606.34 694
4606.98 722
4607.62 726
4608.27 772
4608.91 741
4609.55 754
4610.19 694
4610.83 754
4611.47 798
4612.11 768
4612.75 709
4613.39 735
4614.03 761
4614.67 756
4615.31 703
4615.96 728
4616.60 790
4617.24 743
4617.88 692
4618.52 745
4619.16 713
4619.80 744
4620.44 760
4621.09 689
4621.73 768
4622.37 741
4623.01 734
4623.65 718
4624.29 680
4624.94 744
4625.58 735
4626.22 724
4626.86 759
4627.50 726
4628.15 707
4628.79 650
4629.43 720
4630.07 727
4630.71 790
4631.36 764
4632.00 769
4632.64 866
4633.28 930
4633.93 843
4634.57 905
4635.21 910
4635.85 869
4636.50 898
4637.14 863
4637.78 883
4638.42 907
4639.07 864
4639.71 963
4640.35 951
4640.99 938
4641.64 912
4642.28 958
4642.92 819
4643.57 816
4644.21 811
4644.85 799
4645.50 802
4646.14 777
4646.78 796
4647.43 793
4648.07 814
4648.71 784
4649.36 839
4650.00 811
4650.64 863
4651.29 928
4651.93 917
4652.57 983
4653.22 1040
4653.86 1091
4654.50 1095
4655.15 1117
4655.79 1127
4656.44 1104
4657.08 1118
4657.72 995
4658.37 1017
4659.01 902
4659.66 834
4660.30 780
4660.94 785
4661.59 759
4662.23 785
4662.88 768
4663.52 679
4664.17 740
4664.81 709
4665.46 756
4666.10 729
4666.74 698
4667.39 630
4668.03 708
4668.68 728
4669.32 655
4669.97 674
4670.61 654
4671.26 739
4671.90 682
4672.55 660
4673.19 655
4673.84 645
4674.48 691
4675.13 711
4675.77 680
4676.42 679
4677.07 687
4677.71 732
4678.36 704
4679.00 708
4679.65 747
4680.29 763
4680.94 697
4681.58 730
4682.23 773
4682.88 798
4683.52 747
4684.17 782
4684.81 768
4685.46 733
4686.10 795
4686.75 740
4687.40 819
4688.04 766
4688.69 776
4689.34 860
4689.98 799
4690.63 758
4691.27 768
4691.92 825
4692.57 859
4693.21 809
4693.86 817
4694.51 803
4695.15 833
4695.80 836
4696.45 870
4697.09 919
4697.74 806
4698.39 828
4699.03 937
4699.68 909
4700.33 907
4700.97 936
4701.62 864
4702.27 875
4702.92 898
4703.56 879
4704.21 841
4704.86 851
4705.50 826
4706.15 872
4706.80 827
4707.45 811
4708.09 808
4708.74 743
4709.39 757
4710.04 722
4710.68 721
4711.33 762
4711.98 816
4712.63 777
4713.28 780
4713.92 813
4714.57 781
4715.22 793
4715.87 827
4716.52 785
4717.16 726
4717.81 705
4718.46 745
4719.11 762
4719.76 764
4720.41 782
4721.05 780
4721.70 748
4722.35 743
4723.00 761
4723.65 809
4724.30 765
4724.94 760
4725.59 797
4726.24 803
4726.89 787
4727.54 752
4728.19 785
4728.84 814
4729.49 756
4730.14 805
4730.78 760
4731.43 718
4732.08 701
4732.73 728
4733.38 723
4734.03 678
4734.68 687
4735.33 766
4735.98 730
4736.63 750
4737.28 744
4737.93 743
4738.58 746
4739.23 754
4739.88 758
4740.53 818
4741.18 785
4741.83 743
4742.47 744
4743.12 859
4743.77 848
4744.42 782
4745.07 818
4745.72 779
4746.37 772
4747.03 781
4747.68 820
4748.33 727
4748.98 712
4749.63 856
4750.28 788
4750.93 824
4751.58 810
4752.23 807
4752.88 865
4753.53 900
4754.18 874
4754.83 908
4755.48 900
4756.13 889
4756.78 849
4757.43 877
4758.08 844
4758.74 873
4759.39 837
4760.04 872
4760.69 939
4761.34 946
4761.99 953
4762.64 913
4763.29 922
4763.94 978
4764.60 937
4765.25 864
4765.90 833
4766.55 978
4767.20 959
4767.85 852
4768.51 847
4769.16 893
4769.81 868
4770.46 876
4771.11 862
4771.76 851
4772.42 809
4773.07 826
4773.72 877
4774.37 830
4775.02 833
4775.68 819
4776.33 828
4776.98 853
4777.63 747
4778.29 766
4778.94 789
4779.59 752
4780.24 744
4780.89 753
4781.55 807
4782.20 821
4782.85 779
4783.51 780
4784.16 792
4784.81 809
4785.46 807
4786.12 802
4786.77 804
4787.42 784
4788.08 808
4788.73 843
4789.38 835
4790.03 845
4790.69 854
4791.34 830
4791.99 827
4792.65 858
4793.30 887
4793.95 876
4794.61 863
4795.26 913
4795.91 868
4796.57 861
4797.22 854
4797.87 866
4798.53 861
4799.18 966
4799.84 1061
4800.49 1080
4801.14 1130
4801.80 1217
4802.45 1180
4803.11 1214
4803.76 1173
4804.41 1115
4805.07 1118
4805.72 1044
4806.38 982
4807.03 1006
4807.68 990
4808.34 895
4808.99 890
4809.65 918
4810.30 890
4810.96 853
4811.61 828
4812.27 880
4812.92 867
4813.58 916
4814.23 927
4814.89 976
4815.54 968
4816.19 900
4816.85 903
4817.50 932
4818.16 977
4818.81 968
4819.47 949
4820.13 1049
4820.78 1036
4821.44 1056
4822.09 1078
4822.75 1076
4823.40 1156
4824.06 1149
4824.71 1160
4825.37 1241
4826.02 1169
4826.68 1130
4827.33 1100
4827.99 1132
4828.65 1098
4829.30 1030
4829.96 1061
4830.61 1076
4831.27 1084
4831.93 1022
4832.58 988
4833.24 1040
4833.89 994
4834.55 1106
4835.21 1168
4835.86 1169
4836.52 1227
4837.17 1260
4837.83 1270
4838.49 1279
4839.14 1278
4839.80 1359
4840.46 1333
4841.11 1387
4841.77 1278
4842.43 1276
4843.08 1271
4843.74 1281
4844.40 1313
4845.05 1224
4845.71 1329
4846.37 1218
4847.02 1274
4847.68 1360
4848.34 1288
4849.00 1380
4849.65 1522
4850.31 1586
4850.97 1636
4851.62 1644
4852.28 1637
4852.94 1607
4853.60 1690
4854.25 1658
4854.91 1589
4855.57 1484
4856.23 1524
4856.88 1509
4857.54 1460
4858.20 1474
4858.86 1604
4859.52 1687
4860.17 1827
4860.83 1862
4861.49 1758
4862.15 1611
4862.81 1495
4863.46 1531
4864.12 1475
4864.78 1356
4865.44 1307
4866.10 1321
4866.75 1232
4867.41 1200
4868.07 1308
4868.73 1338
4869.39 1280
4870.05 1182
4870.71 1254
4871.36 1205
4872.02 1196
4872.68 1215
4873.34 1211
4874.00 1093
4874.66 1189
4875.32 1180
4875.98 1169
4876.63 1146
4877.29 1134
4877.95 1082
4878.61 1151
4879.27 1117
4879.93 1119
4880.59 1081
4881.25 1085
4881.91 1073
4882.57 1066
4883.23 1087
4883.89 1080
4884.55 1057
4885.21 1083
4885.87 1039
4886.52 929
4887.18 964
4887.84 1009
4888.50 995
4889.16 993
4889.82 990
4890.48 970
4891.14 981
4891.80 1005
4892.46 1049
4893.12 1008
4893.78 989
4894.44 1050
4895.10 1060
4895.76 1069
4896.42 991
4897.09 988
4897.75 956
4898.41 994
4899.07 1067
4899.73 1085
4900.39 1126
4901.05 1060
4901.71 1054
4902.37 1043
4903.03 1061
4903.69 1041
4904.35 1047
4905.01 981
4905.67 946
4906.33 917
4907.00 901
4907.66 903
4908.32 887
4908.98 911
4909.64 953
4910.30 933
4910.96 897
4911.62 852
4912.29 899
4912.95 893
4913.61 899
4914.27 851
4914.93 821
4915.59 784
4916.26 806
4916.92 782
4917.58 780
4918.24 762
4918.90 704
4919.56 761
4920.23 795
4920.89 760
4921.55 754
4922.21 808
4922.87 815
4923.54 797
4924.20 791
4924.86 765
4925.52 803
4926.19 753
4926.85 755
4927.51 720
4928.17 765
4928.84 756
4929.50 768
4930.16 818
4930.82 780
4931.49 738
4932.15 733
4932.81 707
4933.47 691
4934.14 765
4934.80 784
4935.46 792
4936.13 758
4936.79 765
4937.45 749
4938.11 785
4938.78 711
4939.44 739
4940.10 731
4940.77 743
4941.43 708
4942.09 753
4942.76 757
4943.42 725
4944.08 729
4944.75 744
4945.41 700
4946.08 730
4946.74 717
4947.40 774
4948.07 721
4948.73 666
4949.39 702
4950.06 687
4950.72 707
4951.39 714
4952.05 694
4952.71 716
4953.38 670
4954.04 695
4954.71 651
4955.37 671
4956.04 721
4956.70 658
4957.36 716
4958.03 709
4958.69 743
4959.36 867
4960.02 839
4960.69 899
4961.35 836
4962.02 880
4962.68 881
4963.35 932
4964.01 988
4964.68 980
4965.34 1001
4966.01 987
4966.67 972
4967.34 926
4968.00 877
4968.67 815
4969.33 806
4970.00 803
4970.66 737
4971.33 713
4971.99 692
4972.66 703
4973.32 700
4973.99 746
4974.66 766
4975.32 749
4975.99 731
4976.65 804
4977.32 874
4977.98 815
4978.65 792
4979.32 798
4979.98 761
4980.65 698
4981.31 708
4981.98 694
4982.65 712
4983.31 694
4983.98 668
4984.64 733
4985.31 742
4985.98 634
4986.64 709
4987.31 730
4987.98 723
4988.64 719
4989.31 709
4989.98 722
4990.64 721
4991.31 720
4991.98 727
4992.64 723
4993.31 741
4993.98 717
4994.64 704
4995.31 725
4995.98 699
4996.64 638
4997.31 638
4997.98 660
4998.65 665
4999.31 685
4999.98 707
5000.65 634
5001.31 637
5001.98 727
5002.65 703
5003.32 646
5003.98 653
5004.65 670
5005.32 619
5005.99 630
5006.66 657
5007.32 634
5007.99 660
5008.66 658
5009.33 637
5009.99 645
5010.66 624
5011.33 648
5012.00 680
5012.67 702
5013.33 634
5014.00 636
5014.67 685
5015.34 677
5016.01 685
5016.68 645
5017.34 609
5018.01 580
5018.68 651
5019.35 729
5020.02 680
5020.69 673
5021.36 671
5022.02 652
5022.69 716
5023.36 674
5024.03 762
5024.70 800
5025.37 790
5026.04 754
5026.71 743
5027.38 728
5028.05 709
5028.71 717
5029.38 636
5030.05 639
5030.72 690
5031.39 674
5032.06 679
5032.73 665
5033.40 621
5034.07 582
5034.74 619
5035.41 661
5036.08 609
5036.75 593
5037.42 627
5038.09 600
5038.76 587
5039.43 628
5040.10 671
5040.77 652
5041.44 635
5042.11 625
5042.78 630
5043.45 642
5044.12 678
5044.79 649
5045.46 587
5046.13 615
5046.80 680
5047.47 675
5048.14 616
5048.81 616
5049.48 637
5050.15 669
5050.82 640
5051.49 646
5052.16 626
5052.83 625
5053.51 650
5054.18 656
5054.85 635
5055.52 673
5056.19 722
5056.86 650
5057.53 644
5058.20 599
5058.87 619
5059.55 622
5060.22 641
5060.89 638
5061.56 589
5062.23 603
5062.90 654
5063.57 650
5064.25 623
5064.92 647
5065.59 684
5066.26 656
5066.93 673
5067.60 673
5068.28 592
5068.95 649
5069.62 626
5070.29 619
5070.96 699
5071.64 600
5072.31 620
5072.98 631
5073.65 572
5074.32 628
5075.00 652
5075.67 626
5076.34 657
5077.01 710
5077.69 752
5078.36 671
5079.03 666
5079.70 695
5080.38 705
5081.05 640
5081.72 662
5082.39 684
5083.07 667
5083.74 643
5084.41 663
5085.09 690
5085.76 719
5086.43 667
5087.10 661
5087.78 656
5088.45 675
5089.12 705
5089.80 684
5090.47 771
5091.14 775
5091.82 783
5092.49 838
5093.16 859
5093.84 861
5094.51 849
5095.18 811
5095.86 818
5096.53 779
5097.21 690
5097.88 688
5098.55 690
5099.23 689
5099.90 648
5100.57 639
5101.25 641
5101.92 662
5102.60 707
5103.27 675
5103.95 700
5104.62 741
5105.29 731
5105.97 704
5106.64 710
5107.32 762
5107.99 720
5108.67 725
5109.34 706
5110.01 679
5110.69 702
5111.36 707
5112.04 690
5112.71 717
5113.39 733
5114.06 704
5114.74 707
5115.41 739
5116.09 712
5116.76 741
5117.44 788
5118.11 773
5118.79 801
5119.46 852
5120.14 936
5120.81 966
5121.49 951
5122.16 942
5122.84 949
5123.52 940
5124.19 913
5124.87 890
5125.54 879
5126.22 863
5126.89 809
5127.57 710
5128.24 780
5128.92 778
5129.60 719
5130.27 750
5130.95 752
5131.62 714
5132.30 689
5132.98 754
5133.65 753
5134.33 697
5135.01 720
5135.68 717
5136.36 720
5137.03 722
5137.71 727
5138.39 686
5139.06 646
5139.74 710
5140.42 716
5141.09 739
5141.77 702
5142.45 674
5143.12 717
5143.80 699
5144.48 725
5145.15 672
5145.83 629
5146.51 642
5147.18 576
5147.86 601
5148.54 602
5149.22 646
5149.89 623
5150.57 631
5151.25 649
5151.93 681
5152.60 665
5153.28 636
5153.96 620
5154.63 653
5155.31 647
5155.99 645
5156.67 686
5157.35 644
5158.02 653
5158.70 680
5159.38 641
5160.06 694
5160.73 714
5161.41 694
5162.09 667
5162.77 675
5163.45 671
5164.12 712
5164.80 704
5165.48 695
5166.16 636
5166.84 629
5167.52 649
5168.19 648
5168.87 663
5169.55 650
5170.23 632
5170.91 622
5171.59 614
5172.27 647
5172.94 616
5173.62 594
5174.30 579
5174.98 616
5175.66 664
5176.34 608
5177.02 624
5177.70 649
5178.38 686
5179.06 643
5179.73 683
5180.41 667
5181.09 616
5181.77 627
5182.45 599
5183.13 629
5183.81 626
5184.49 613
5185.17 655
5185.85 646
5186.53 608
5187.21 631
5187.89 666
5188.57 613
5189.25 595
5189.93 614
5190.61 603
5191.29 590
5191.97 596
5192.65 612
5193.33 625
5194.01 580
5194.69 572
5195.37 586
5196.05 599
5196.73 614
5197.41 584
5198.09 592
5198.77 606
5199.45 615
5200.13 606
5200.81 646
5201.49 658
5202.17 627
5202.85 597
5203.53 590
5204.21 655
5204.89 605
5205.58 588
5206.26 543
5206.94 606
5207.62 614
5208.30 650
5208.98 603
5209.66 634
5210.34 665
5211.02 635
5211.71 712
5212.39 651
5213.07 672
5213.75 636
5214.43 695
5215.11 738
5215.79 659
5216.48 746
5217.16 675
5217.84 684
5218.52 735
5219.20 716
5219.88 669
5220.57 637
5221.25 684
5221.93 702
5222.61 682
5223.29 716
5223.98 757
5224.66 746
5225.34 746
5226.02 733
5226.70 712
5227.39 695
5228.07 669
5228.75 697
5229.43 660
5230.12 633
5230.80 679
5231.48 711
5232.16 701
5232.85 644
5233.53 647
5234.21 671
5234.89 734
5235.58 661
5236.26 681
5236.94 706
5237.63 714
5238.31 669
5238.99 709
5239.67 685
5240.36 716
5241.04 789
5241.72 733
5242.41 723
5243.09 740
5243.77 745
5244.46 718
5245.14 707
5245.82 687
5246.51 668
5247.19 671
5247.88 689
5248.56 673
5249.24 671
5249.93 670
5250.61 694
5251.29 674
5251.98 713
5252.66 693
5253.35 664
5254.03 672
5254.71 683
5255.40 708
5256.08 713
5256.77 637
5257.45 614
5258.14 628
5258.82 693
5259.50 653
5260.19 649
5260.87 677
5261.56 691
5262.24 730
5262.93 695
5263.61 756
5264.30 747
5264.98 779
5265.67 741
5266.35 751
5267.03 722
5267.72 752
5268.40 739
5269.09 729
5269.77 739
5270.46 715
5271.14 711
5271.83 707
5272.52 742
5273.20 717
5273.89 713
5274.57 700
5275.26 725
5275.94 693
5276.63 666
5277.31 694
5278.00 676
5278.68 783
5279.37 730
5280.06 720
5280.74 674
5281.43 696
5282.11 696
5282.80 692
5283.48 770
5284.17 743
5284.86 757
5285.54 825
5286.23 734
5286.92 776
5287.60 803
5288.29 685
5288.97 717
5289.66 703
5290.35 672
5291.03 695
5291.72 649
5292.41 710
5293.09 707
5293.78 703
5294.47 710
5295.15 681
5295.84 677
5296.53 709
5297.21 729
5297.90 758
5298.59 761
5299.27 802
5299.96 838
5300.65 870
5301.33 851
5302.02 893
5302.71 902
5303.40 901
5304.08 908
5304.77 893
5305.46 952
5306.15 1010
5306.83 1132
5307.52 1090
5308.21 1071
5308.90 1097
5309.58 1013
5310.27 969
5310.96 1004
5311.65 973
5312.33 991
5313.02 1009
5313.71 1113
5314.40 1162
5315.09 1252
5315.77 1271
5316.46 1301
5317.15 1305
5317.84 1200
5318.53 1250
5319.21 1232
5319.90 1158
5320.59 1190
5321.28 1198
5321.97 1142
5322.66 1047
5323.35 1014
5324.03 1027
5324.72 1039
5325.41 964
5326.10 932
5326.79 870
5327.48 901
5328.17 838
5328.86 841
5329.54 806
5330.23 802
5330.92 782
5331.61 793
5332.30 789
5332.99 862
5333.68 786
5334.37 772
5335.06 776
5335.75 761
5336.44 792
5337.12 826
5337.81 765
5338.50 784
5339.19 754
5339.88 810
5340.57 781
5341.26 767
5341.95 796
5342.64 829
5343.33 899
5344.02 888
5344.71 835
5345.40 847
5346.09 894
5346.78 907
5347.47 989
5348.16 972
5348.85 1095
5349.54 1162
5350.23 1247
5350.92 1383
5351.61 1526
5352.30 1605
5352.99 1667
5353.68 1620
5354.37 1654
5355.07 1617
5355.76 1457
5356.45 1309
5357.14 1180
5357.83 1064
5358.52 1047
5359.21 995
5359.90 883
5360.59 866
5361.28 845
5361.97 806
5362.66 880
5363.36 819
5364.05 800
5364.74 785
5365.43 782
5366.12 786
5366.81 808
5367.50 743
5368.19 717
5368.89 711
5369.58 706
5370.27 711
5370.96 703
5371.65 693
5372.34 682
5373.04 716
5373.73 676
5374.42 682
5375.11 721
5375.80 755
5376.49 692
5377.19 685
5377.88 653
5378.57 672
5379.26 676
5379.96 716
5380.65 758
5381.34 723
5382.03 707
5382.72 723
5383.42 721
5384.11 731
5384.80 770
5385.49 733
5386.19 683
5386.88 674
5387.57 742
5388.26 741
5388.96 805
5389.65 862
5390.34 858
5391.04 898
5391.73 907
5392.42 862
5393.12 848
5393.81 825
5394.50 829
5395.19 858
5395.89 793
5396.58 791
5397.27 797
5397.97 771
5398.66 794
5399.35 734
5400.05 745
5400.74 782
5401.43 745
5402.13 716
5402.82 735
5403.52 712
5404.21 727
5404.90 693
5405.60 722
5406.29 699
5406.98 720
5407.68 788
5408.37 778
5409.07 741
5409.76 711
5410.45 712
5411.15 738
5411.84 748
5412.54 739
5413.23 726
5413.93 734
5414.62 734
5415.32 704
5416.01 688
5416.70 726
5417.40 763
5418.09 778
5418.79 769
5419.48 714
5420.18 705
5420.87 734
5421.57 744
5422.26 801
5422.96 809
5423.65 796
5424.35 788
5425.04 799
5425.74 807
5426.43 737
5427.13 698
5427.82 735
5428.52 762
5429.21 758
5429.91 801
5430.60 824
5431.30 833
5432.00 763
5432.69 760
5433.39 736
5434.08 731
5434.78 733
5435.47 769
5436.17 780
5436.86 775
5437.56 799
5438.26 817
5438.95 858
5439.65 790
5440.34 821
5441.04 796
5441.74 722
5442.43 751
5443.13 818
5443.83 804
5444.52 820
5445.22 836
5445.91 862
5446.61 974
5447.31 998
5448.00 1001
5448.70 1102
5449.40 1153
5450.09 1166
5450.79 1209
5451.49 1175
5452.18 1136
5452.88 1058
5453.58 1076
5454.27 1020
5454.97 928
5455.67 840
5456.37 880
5457.06 891
5457.76 905
5458.46 824
5459.15 864
5459.85 872
5460.55 842
5461.25 859
5461.94 863
5462.64 873
5463.34 929
5464.04 939
5464.73 934
5465.43 926
5466.13 942
5466.83 941
5467.53 979
5468.22 937
5468.92 913
5469.62 893
5470.32 942
5471.01 939
5471.71 914
5472.41 957
5473.11 980
5473.81 967
5474.51 1058
5475.20 1039
5475.90 1066
5476.60 1131
5477.30 1064
5478.00 1122
5478.70 1152
5479.39 1363
5480.09 1464
5480.79 1618
5481.49 1771
5482.19 1892
5482.89 1846
5483.59 1774
5484.29 1877
5484.98 1726
5485.68 1590
5486.38 1520
5487.08 1398
5487.78 1268
5488.48 1231
5489.18 1236
5489.88 1237
5490.58 1250
5491.28 1274
5491.98 1176
5492.68 1240
5493.37 1303
5494.07 1358
5494.77 1339
5495.47 1351
5496.17 1416
5496.87 1358
5497.57 1383
5498.27 1408
5498.97 1529
5499.67 1801
5500.37 1957
5501.07 2274
5501.77 2641
5502.47 2810
5503.17 2929
5503.87 2789
5504.57 2735
5505.27 2455
5505.97 2231
5506.67 1925
5507.37 1819
5508.07 1517
5508.77 1359
5509.47 1292
5510.17 1218
5510.87 1174
5511.58 1162
5512.28 1127
5512.98 1058
5513.68 1095
5514.38 1096
5515.08 1104
5515.78 1049
5516.48 1145
5517.18 1175
5517.88 1117
5518.58 1081
5519.28 1055
5519.99 1080
5520.69 1125
5521.39 1048
5522.09 1075
5522.79 1110
5523.49 1034
5524.19 1041
5524.90 960
5525.60 963
5526.30 921
5527.00 932
5527.70 868
5528.40 799
5529.10 822
5529.81 844
5530.51 801
5531.21 818
5531.91 832
5532.61 821
5533.32 843
5534.02 799
5534.72 852
5535.42 840
5536.12 828
5536.83 817
5537.53 864
5538.23 893
5538.93 881
5539.64 893
5540.34 929
5541.04 905
5541.74 914
5542.45 954
5543.15 879
5543.85 863
5544.55 833
5545.26 851
5545.96 826
5546.66 869
5547.36 839
5548.07 880
5548.77 869
5549.47 799
5550.18 777
5550.88 776
5551.58 785
5552.29 827
5552.99 817
5553.69 807
5554.40 805
5555.10 831
5555.80 802
5556.51 837
5557.21 809
5557.91 799
5558.62 804
5559.32 795
5560.02 813
5560.73 805
5561.43 830
5562.14 809
5562.84 812
5563.54 800
5564.25 832
5564.95 878
5565.65 848
5566.36 846
5567.06 881
5567.77 869
5568.47 842
5569.18 833
5569.88 797
5570.58 815
5571.29 783
5571.99 789
5572.70 741
5573.40 791
5574.11 798
5574.81 778
5575.52 824
5576.22 799
5576.93 803
5577.63 833
5578.33 839
5579.04 854
5579.74 810
5580.45 835
5581.15 824
5581.86 745
5582.56 746
5583.27 721
5583.97 750
5584.68 715
5585.39 711
5586.09 798
5586.80 782
5587.50 765
5588.21 720
5588.91 726
5589.62 697
5590.32 734
5591.03 745
5591.73 729
5592.44 746
5593.15 758
5593.85 698
5594.56 723
5595.26 713
5595.97 710
5596.68 726
5597.38 766
5598.09 743
5598.79 779
5599.50 763
5600.21 713
5600.91 706
5601.62 709
5602.33 695
5603.03 754
5603.74 707
5604.44 626
5605.15 672
5605.86 672
5606.56 677
5607.27 676
5607.98 662
5608.68 678
5609.39 725
5610.10 675
5610.80 663
5611.51 674
5612.22 750
5612.93 743
5613.63 665
5614.34 725
5615.05 703
5615.75 735
5616.46 756
5617.17 696
5617.88 714
5618.58 760
5619.29 760
5620.00 753
5620.71 740
5621.41 725
5622.12 756
5622.83 777
5623.54 718
5624.24 720
5624.95 689
5625.66 714
5626.37 665
5627.08 682
5627.78 758
5628.49 730
5629.20 792
5629.91 733
5630.62 733
5631.32 779
5632.03 751
5632.74 784
5633.45 801
5634.16 871
5634.86 823
5635.57 857
5636.28 887
5636.99 888
5637.70 894
5638.41 995
5639.12 980
5639.82 966
5640.53 1054
5641.24 1036
5641.95 1040
5642.66 940
5643.37 964
5644.08 971
5644.79 909
5645.50 921
5646.21 957
5646.91 911
5647.62 863
5648.33 862
5649.04 825
5649.75 823
5650.46 837
5651.17 822
5651.88 806
5652.59 875
5653.30 855
5654.01 796
5654.72 797
5655.43 823
5656.14 900
5656.85 873
5657.56 904
5658.27 885
5658.98 912
5659.69 921
5660.40 971
5661.11 981
5661.82 988
5662.53 961
5663.24 976
5663.95 1043
5664.66 950
5665.37 933
5666.08 876
5666.79 906
5667.50 889
5668.21 926
5668.92 901
5669.63 882
5670.34 875
5671.05 946
5671.76 987
5672.47 1014
5673.18 1038
5673.89 1127
5674.61 1086
5675.32 1001
5676.03 1063
5676.74 981
5677.45 956
5678.16 938
5678.87 892
5679.58 871
5680.29 871
5681.01 899
5681.72 862
5682.43 928
5683.14 917
5683.85 916
5684.56 896
5685.27 885
5685.99 796
5686.70 863
5687.41 831
5688.12 846
5688.83 835
5689.54 794
5690.26 781
5690.97 807
5691.68 837
5692.39 798
5693.10 792
5693.82 789
5694.53 784
5695.24 782
5695.95 806
5696.67 747
5697.38 749
5698.09 817
5698.80 796
5699.51 771
5700.23 760
5700.94 781
5701.65 807
5702.36 807
5703.08 821
5703.79 809
5704.50 802
5705.22 817
5705.93 800
5706.64 785
5707.35 828
5708.07 822
5708.78 849
5709.49 807
5710.21 805
5710.92 804
5711.63 752
5712.35 804
5713.06 748
5713.77 813
5714.49 849
5715.20 771
5715.91 797
5716.63 763
5717.34 794
5718.05 808
5718.77 784
5719.48 795
5720.19 801
5720.91 805
5721.62 799
5722.34 808
5723.05 797
5723.76 801
5724.48 822
5725.19 815
5725.91 854
5726.62 863
5727.33 849
5728.05 909
5728.76 908
5729.48 902
5730.19 899
5730.91 918
5731.62 924
5732.34 892
5733.05 877
5733.76 811
5734.48 882
5735.19 796
5735.91 847
5736.62 864
5737.34 874
5738.05 866
5738.77 854
5739.48 852
5740.20 850
5740.91 801
5741.63 806
5742.34 883
5743.06 891
5743.77 894
5744.49 869
5745.20 891
5745.92 916
5746.63 879
5747.35 923
5748.07 895
5748.78 905
5749.50 882
5750.21 935
5750.93 912
5751.64 928
5752.36 978
5753.07 1036
5753.79 1054
5754.51 1051
5755.22 1074
5755.94 1154
5756.65 1171
5757.37 1153
5758.09 1208
5758.80 1205
5759.52 1189
5760.24 1233
5760.95 1271
5761.67 1272
5762.38 1290
5763.10 1315
5763.82 1341
5764.53 1312
5765.25 1284
5765.97 1366
5766.68 1402
5767.40 1417
5768.12 1490
5768.83 1718
5769.55 2058
5770.27 2387
5770.98 2953
5771.70 3384
5772.42 3693
5773.13 3729
5773.85 3527
5774.57 3346
5775.29 2960
5776.00 2519
5776.72 2178
5777.44 1920
5778.16 1752
5778.87 1620
5779.59 1582
5780.31 1504
5781.03 1508
5781.74 1506
5782.46 1492
5783.18 1534
5783.90 1531
5784.61 1544
5785.33 1532
5786.05 1569
5786.77 1527
5787.48 1499
5788.20 1527
5788.92 1565
5789.64 1556
5790.36 1466
5791.08 1403
5791.79 1372
5792.51 1361
5793.23 1310
5793.95 1250
5794.67 1229
5795.38 1197
5796.10 1154
5796.82 1237
5797.54 1280
5798.26 1232
5798.98 1299
5799.70 1352
5800.41 1421
5801.13 1629
5801.85 1706
5802.57 1784
5803.29 1838
5804.01 1799
5804.73 1743
5805.45 1582
5806.17 1419
5806.89 1341
5807.60 1232
5808.32 1260
5809.04 1185
5809.76 1135
5810.48 1192
5811.20 1210
5811.92 1273
5812.64 1210
5813.36 1196
5814.08 1135
5814.80 1135
5815.52 1102
5816.24 1069
5816.96 1082
5817.68 1002
5818.40 1054
5819.12 1118
5819.84 1113
5820.56 1084
5821.28 1039
5822.00 1014
5822.72 1050
5823.44 984
5824.16 1035
5824.88 1011
5825.60 945
5826.32 945
5827.04 980
5827.76 1002
5828.48 957
5829.20 990
5829.92 1000
5830.64 971
5831.36 915
5832.08 986
5832.80 901
5833.52 934
5834.25 974
5834.97 981
5835.69 927
5836.41 921
5837.13 918
5837.85 916
5838.57 873
5839.29 847
5840.01 852
5840.73 862
5841.46 886
5842.18 930
5842.90 932
5843.62 878
5844.34 913
5845.06 843
5845.78 912
5846.51 947
5847.23 927
5847.95 866
5848.67 825
5849.39 831
5850.11 838
5850.84 829
5851.56 893
5852.28 873
5853.00 873
5853.72 887
5854.45 894
5855.17 915
5855.89 866
5856.61 933
5857.33 902
5858.06 855
5858.78 859
5859.50 851
5860.22 894
5860.95 932
5861.67 826
5862.39 825
5863.11 813
5863.84 858
5864.56 826
5865.28 793
5866.01 894
5866.73 853
5867.45 895
5868.17 906
5868.90 867
5869.62 807
5870.34 803
5871.07 867
5871.79 876
5872.51 832
5873.24 876
5873.96 864
5874.68 853
5875.41 826
5876.13 783
5876.85 834
5877.58 803
5878.30 788
5879.02 837
5879.75 814
5880.47 816
5881.19 840
5881.92 816
5882.64 810
5883.37 833
5884.09 831
5884.81 866
5885.54 819
5886.26 881
5886.99 837
5887.71 925
5888.43 868
5889.16 939
5889.88 912
5890.61 911
5891.33 901
5892.05 892
5892.78 826
5893.50 911
5894.23 913
5894.95 925
5895.68 858
5896.40 869
5897.13 927
5897.85 892
5898.58 870
5899.30 830
5900.03 871
5900.75 871
5901.48 896
5902.20 955
5902.93 908
5903.65 921
5904.38 932
5905.10 914
5905.83 894
5906.55 900
5907.28 937
5908.00 1016
5908.73 946
5909.45 955
5910.18 959
5910.90 923
5911.63 924
5912.36 936
5913.08 927
5913.81 975
5914.53 1000
5915.26 996
5915.98 993
5916.71 977
5917.44 1007
5918.16 1092
5918.89 1049
5919.61 1035
5920.34 1018
5921.07 1052
5921.79 1049
5922.52 1016
5923.25 1069
5923.97 1086
5924.70 1108
5925.42 1100
5926.15 1115
5926.88 1140
5927.60 1139
5928.33 1115
5929.06 1145
5929.78 1174
5930.51 1215
5931.24 1261
5931.96 1234
5932.69 1220
5933.42 1199
5934.15 1272
5934.87 1289
5935.60 1298
5936.33 1328
5937.05 1336
5937.78 1370
5938.51 1405
5939.24 1376
5939.96 1359
5940.69 1464
5941.42 1438
5942.14 1459
5942.87 1542
5943.60 1518
5944.33 1541
5945.06 1570
5945.78 1594
5946.51 1695
5947.24 1726
5947.97 1738
5948.69 1771
5949.42 1767
5950.15 1757
5950.88 1809
5951.61 1873
5952.33 1942
5953.06 2158
5953.79 2249
5954.52 2396
5955.25 2442
5955.98 2537
5956.70 2486
5957.43 2463
5958.16 2364
5958.89 2277
5959.62 2300
5960.35 2217
5961.07 2116
5961.80 2203
5962.53 2213
5963.26 2258
5963.99 2224
5964.72 2276
5965.45 2418
5966.18 2464
5966.90 2631
5967.63 2852
5968.36 3068
5969.09 3105
5969.82 3057
5970.55 3147
5971.28 3095
5972.01 3028
5972.74 2921
5973.47 2917
5974.20 2814
5974.93 2809
5975.66 2692
5976.39 2680
5977.12 2635
5977.84 2794
5978.57 2780
5979.30 2791
5980.03 2826
5980.76 3027
5981.49 3090
5982.22 3152
5982.95 3228
5983.68 3367
5984.41 3483
5985.14 3432
5985.87 3581
5986.60 3484
5987.33 3422
5988.06 3451
5988.79 3510
5989.53 3471
5990.26 3459
5990.99 3365
5991.72 3464
5992.45 3497
5993.18 3490
5993.91 3572
5994.64 3616
5995.37 3700
5996.10 3759
5996.83 3756
5997.56 3904
5998.29 4002
5999.02 4012
5999.75 4015
6000.49 4004
6001.22 4024
6001.95 3916
6002.68 3884
6003.41 3784
6004.14 3695
6004.87 3769
6005.60 3648
6006.34 3481
6007.07 3431
6007.80 3597
6008.53 3641
6009.26 3911
6009.99 4259
6010.72 4898
6011.46 5884
6012.19 6818
6012.92 8026
6013.65 9292
6014.38 10712
6015.12 11879
6015.85 12634
6016.58 13015
6017.31 12595
6018.04 11729
6018.78 10757
6019.51 9506
6020.24 8193
6020.97 7038
6021.70 6065
6022.44 5013
6023.17 4394
6023.90 3876
6024.63 3534
6025.37 3165
6026.10 2878
6026.83 2731
6027.56 2722
6028.30 2743
6029.03 2678
6029.76 2672
6030.50 2642
6031.23 2621
6031.96 2660
6032.69 2583
6033.43 2429
6034.16 2398
6034.89 2308
6035.63 2295
6036.36 2197
6037.09 2069
6037.83 2027
6038.56 2000
6039.29 2043
6040.03 2015
6040.76 2097
6041.49 2211
6042.23 2261
6042.96 2212
6043.69 2277
6044.43 2266
6045.16 2256
6045.90 2321
6046.63 2254
6047.36 2338
6048.10 2395
6048.83 2390
6049.57 2399
6050.30 2390
6051.03 2536
6051.77 2669
6052.50 2889
6053.24 2888
6053.97 2861
6054.70 3053
6055.44 3156
6056.17 3052
6056.91 3018
6057.64 3059
6058.38 2789
6059.11 2694
6059.85 2657
6060.58 2542
6061.32 2615
6062.05 2532
6062.79 2441
6063.52 2511
6064.26 2478
6064.99 2429
6065.72 2345
6066.46 2346
6067.20 2350
6067.93 2295
6068.67 2235
6069.40 2229
6070.14 2236
6070.87 2226
6071.61 2158
6072.34 2207
6073.08 2156
6073.81 2097
6074.55 2095
6075.28 2066
6076.02 2083
6076.76 2090
6077.49 2020
6078.23 2034
6078.96 2062
6079.70 2058
6080.43 2060
6081.17 2125
6081.91 2009
6082.64 1971
6083.38 1966
6084.11 1903
6084.85 1867
6085.59 1777
6086.32 1826
6087.06 1716
6087.80 1766
6088.53 1787
6089.27 1776
6090.00 1747
6090.74 1745
6091.48 1816
6092.21 1721
6092.95 1800
6093.69 1939
6094.42 1867
6095.16 1864
6095.90 1813
6096.63 1767
6097.37 1814
6098.11 1765
6098.85 1647
6099.58 1667
6100.32 1668
6101.06 1659
6101.79 1681
6102.53 1629
6103.27 1645
6104.01 1638
6104.74 1618
6105.48 1671
6106.22 1664
6106.96 1608
6107.69 1589
6108.43 1586
6109.17 1642
6109.91 1662
6110.64 1669
6111.38 1756
6112.12 1681
6112.86 1653
6113.59 1675
6114.33 1773
6115.07 1756
6115.81 1770
6116.55 1699
6117.28 1801
6118.02 1872
6118.76 1919
6119.50 1954
6120.24 1858
6120.98 1911
6121.71 1878
6122.45 1858
6123.19 1840
6123.93 1859
6124.67 1836
6125.41 1815
6126.15 1840
6126.88 1822
6127.62 1793
6128.36 1855
6129.10 1845
6129.84 1841
6130.58 1845
6131.32 1803
6132.06 1840
6132.80 1840
6133.53 1856
6134.27 1825
6135.01 1897
6135.75 1930
6136.49 1971
6137.23 1948
6137.97 2058
6138.71 2114
6139.45 2180
6140.19 2168
6140.93 2225
6141.67 2239
6142.41 2277
6143.15 2262
6143.89 2194
6144.63 2208
6145.37 2213
6146.11 2109
6146.85 2125
6147.59 2124
6148.33 2075
6149.07 2044
6149.81 2069
6150.55 2019
6151.29 1987
6152.03 1991
6152.77 2071
6153.51 2053
6154.25 2101
6154.99 2104
6155.73 2181
6156.47 2113
6157.21 2199
6157.95 2169
6158.69 2189
6159.43 2271
6160.17 2227
6160.91 2220
6161.65 2325
6162.39 2410
6163.13 2453
6163.88 2545
6164.62 2650
6165.36 2756
6166.10 3042
6166.84 3183
6167.58 3341
6168.32 3502
6169.06 3610
6169.80 3608
6170.55 3642
6171.29 3650
6172.03 3573
6172.77 3424
6173.51 3365
6174.25 3265
6174.99 3240
6175.74 3163
6176.48 3084
6177.22 3021
6177.96 2960
6178.70 3024
6179.44 3016
6180.19 3059
6180.93 3092
6181.67 3036
6182.41 3094
6183.15 3277
6183.90 3296
6184.64 3284
6185.38 3260
6186.12 3312
6186.87 3387
6187.61 3320
6188.35 3364
6189.09 3567
6189.84 3520
6190.58 3541
6191.32 3579
6192.06 3868
6192.81 4038
6193.55 4033
6194.29 4156
6195.03 4318
6195.78 4432
6196.52 4395
6197.26 4436
6198.01 4301
6198.75 4334
6199.49 4292
6200.23 4300
6200.98 4315
6201.72 4378
6202.46 4356
6203.21 4487
6203.95 4522
6204.69 4669
6205.44 5192
6206.18 5979
6206.92 7334
6207.67 9443
6208.41 11980
6209.15 15051
6209.90 18192
6210.64 20788
6211.39 22150
6212.13 23196
6212.87 22593
6213.62 21289
6214.36 19094
6215.11 16288
6215.85 13732
6216.59 10906
6217.34 8958
6218.08 7506
6218.83 6151
6219.57 5116
6220.31 4443
6221.06 3815
6221.80 3438
6222.55 3224
6223.29 3108
6224.04 3019
6224.78 2952
6225.53 2913
6226.27 2787
6227.02 2747
6227.76 2710
6228.50 2514
6229.25 2404
6229.99 2283
6230.74 2078
6231.48 1954
6232.23 1922
6232.97 1861
6233.72 1803
6234.46 1845
6235.21 1838
6235.96 1954
6236.70 2022
6237.45 2086
6238.19 2188
6238.94 2303
6239.68 2332
6240.43 2530
6241.17 2742
6241.92 2788
6242.66 2816
6243.41 2715
6244.16 2792
6244.90 2836
6245.65 2786
6246.39 2818
6247.14 2821
6247.88 2869
6248.63 2971
6249.38 2982
6250.12 3046
6250.87 3117
6251.62 3052
6252.36 2959
6253.11 2869
6253.85 2847
6254.60 2702
6255.35 2566
6256.09 2514
6256.84 2453
6257.59 2463
6258.33 2474
6259.08 2443
6259.83 2370
6260.57 2342
6261.32 2401
6262.07 2328
6262.81 2306
6263.56 2398
6264.31 2350
6265.05 2147
6265.80 2148
6266.55 2096
6267.30 2055
6268.04 2154
6268.79 2172
6269.54 2135
6270.28 2217
6271.03 2180
6271.78 2196
6272.53 2295
6273.27 2298
6274.02 2241
6274.77 2222
6275.52 2291
6276.26 2267
6277.01 2302
6277.76 2297
6278.51 2341
6279.25 2358
6280.00 2398
6280.75 2335
6281.50 2234
6282.25 2222
6282.99 2188
6283.74 2161
6284.49 2102
6285.24 2023
6285.99 2002
6286.74 1847
6287.48 1856
6288.23 1890
6288.98 1839
6289.73 1831
6290.48 1783
6291.23 1846
6291.97 1768
6292.72 1714
6293.47 1713
6294.22 1710
6294.97 1687
6295.72 1736
6296.47 1704
6297.22 1728
6297.96 1737
6298.71 1664
6299.46 1674
6300.21 1669
6300.96 1626
6301.71 1575
6302.46 1554
6303.21 1460
6303.96 1425
6304.71 1438
6305.46 1476
6306.21 1509
6306.96 1468
6307.71 1521
6308.45 1527
6309.20 1518
6309.95 1480
6310.70 1560
6311.45 1592
6312.20 1568
6312.95 1563
6313.70 1642
6314.45 1620
6315.20 1645
6315.95 1653
6316.70 1725
6317.45 1708
6318.20 1662
6318.95 1652
6319.70 1672
6320.45 1607
6321.20 1588
6321.95 1528
6322.70 1495
6323.46 1409
6324.21 1425
6324.96 1383
6325.71 1337
6326.46 1320
6327.21 1292
6327.96 1314
6328.71 1330
6329.46 1378
6330.21 1389
6330.96 1280
6331.71 1350
6332.46 1276
6333.21 1288
6333.97 1263
6334.72 1262
6335.47 1287
6336.22 1317
6336.97 1350
6337.72 1268
6338.47 1284
6339.22 1319
6339.98 1316
6340.73 1323
6341.48 1295
6342.23 1281
6342.98 1371
6343.73 1318
6344.49 1259
6345.24 1279
6345.99 1314
6346.74 1333
6347.49 1401
6348.24 1299
6349.00 1271
6349.75 1359
6350.50 1404
6351.25 1425
6352.01 1449
6352.76 1533
6353.51 1610
6354.26 1705
6355.01 1689
6355.77 1825
6356.52 1895
6357.27 1821
6358.02 1680
6358.78 1663
6359.53 1666
6360.28 1573
6361.03 1535
6361.79 1439
6362.54 1377
6363.29 1351
6364.05 1297
6364.80 1346
6365.55 1354
6366.30 1331
6367.06 1370
6367.81 1424
6368.56 1516
6369.32 1576
6370.07 1644
6370.82 1626
6371.58 1590
6372.33 1507
6373.08 1478
6373.84 1496
6374.59 1460
6375.34 1386
6376.10 1316
6376.85 1288
6377.60 1307
6378.36 1361
6379.11 1297
6379.87 1295
6380.62 1317
6381.37 1338
6382.13 1393
6382.88 1389
6383.64 1362
6384.39 1397
6385.14 1417
6385.90 1368
6386.65 1380
6387.41 1352
6388.16 1320
6388.91 1285
6389.67 1267
6390.42 1269
6391.18 1285
6391.93 1264
6392.69 1261
6393.44 1270
6394.20 1225
6394.95 1256
6395.71 1222
6396.46 1205
6397.21 1245
6397.97 1298
6398.72 1273
6399.48 1305
6400.23 1253
6400.99 1275
6401.74 1251
6402.50 1240
6403.26 1203
6404.01 1148
6404.77 1155
6405.52 1179
6406.28 1101
6407.03 1114
6407.79 1128
6408.54 1116
6409.30 1123
6410.05 1100
6410.81 1129
6411.56 1189
6412.32 1198
6413.08 1125
6413.83 1172
6414.59 1155
6415.34 1155
6416.10 1141
6416.86 1195
6417.61 1209
6418.37 1186
6419.12 1215
6419.88 1169
6420.64 1181
6421.39 1090
6422.15 1124
6422.91 1177
6423.66 1163
6424.42 1078
6425.17 1158
6425.93 1162
6426.69 1142
6427.44 1063
6428.20 1117
6428.96 1176
6429.71 1137
6430.47 1150
6431.23 1117
6431.98 1142
6432.74 1126
6433.50 1106
6434.26 1116
6435.01 1198
6435.77 1190
6436.53 1157
6437.28 1149
6438.04 1155
6438.80 1128
6439.56 1153
6440.31 1168
6441.07 1255
6441.83 1226
6442.59 1236
6443.34 1254
6444.10 1252
6444.86 1277
6445.62 1229
6446.37 1266
6447.13 1283
6447.89 1311
6448.65 1263
6449.40 1323
6450.16 1304
6450.92 1271
6451.68 1312
6452.44 1278
6453.19 1358
6453.95 1359
6454.71 1230
6455.47 1263
6456.23 1347
6456.99 1372
6457.74 1374
6458.50 1394
6459.26 1390
6460.02 1404
6460.78 1383
6461.54 1451
6462.30 1438
6463.05 1440
6463.81 1446
6464.57 1466
6465.33 1487
6466.09 1554
6466.85 1512
6467.61 1551
6468.37 1564
6469.13 1618
6469.88 1543
6470.64 1593
6471.40 1547
6472.16 1620
6472.92 1616
6473.68 1585
6474.44 1526
6475.20 1540
6475.96 1604
6476.72 1614
6477.48 1644
6478.24 1603
6479.00 1614
6479.76 1602
6480.52 1683
6481.28 1773
6482.04 1750
6482.80 1812
6483.56 1870
6484.32 1841
6485.08 1872
6485.84 1928
6486.60 1921
6487.36 1909
6488.12 1978
6488.88 2002
6489.64 1946
6490.40 1981
6491.16 2023
6491.92 2043
6492.68 2091
6493.44 2137
6494.20 2144
6494.96 2265
6495.72 2303
6496.48 2357
6497.24 2402
6498.00 2377
6498.76 2351
6499.52 2252
6500.28 2283
6501.05 2320
6501.81 2354
6502.57 2298
6503.33 2346
6504.09 2393
6504.85 2437
6505.61 2695
6506.37 3071
6507.13 3712
6507.90 4474
6508.66 5592
6509.42 6686
6510.18 7656
6510.94 8212
6511.70 8409
6512.46 8123
6513.23 7655
6513.99 6869
6514.75 5955
6515.51 5224
6516.27 4426
6517.03 3920
6517.80 3435
6518.56 3175
6519.32 2939
6520.08 2788
6520.84 2706
6521.61 2716
6522.37 2765
6523.13 2811
6523.89 2856
6524.66 2950
6525.42 2993
6526.18 3138
6526.94 3317
6527.71 3554
6528.47 3724
6529.23 4077
6529.99 4277
6530.76 4336
6531.52 4229
6532.28 4099
6533.04 4013
6533.81 3796
6534.57 3787
6535.33 3957
6536.10 4240
6536.86 4739
6537.62 5261
6538.38 5629
6539.15 5879
6539.91 5913
6540.67 5638
6541.44 5282
6542.20 4752
6542.96 4250
6543.73 3810
6544.49 3425
6545.25 3093
6546.02 2911
6546.78 2814
6547.55 2680
6548.31 2679
6549.07 2698
6549.84 2562
6550.60 2495
6551.36 2578
6552.13 2506
6552.89 2455
6553.66 2406
6554.42 2444
6555.18 2427
6555.95 2521
6556.71 2420
6557.48 2391
6558.24 2379
6559.01 2344
6559.77 2442
6560.53 2512
6561.30 2513
6562.06 2559
6562.83 2640
6563.59 2646
6564.36 2641
6565.12 2745
6565.89 2815
6566.65 2792
6567.42 2867
6568.18 2821
6568.95 2790
6569.71 2819
6570.48 2818
6571.24 2826
6572.01 2746
6572.77 2788
6573.54 2826
6574.30 2886
6575.07 2998
6575.83 2913
6576.60 2922
6577.36 2993
6578.13 3030
6578.89 3054
6579.66 2982
6580.42 3034
6581.19 3035
6581.96 3108
6582.72 3094
6583.49 3176
6584.25 3170
6585.02 3136
6585.78 3304
6586.55 3216
6587.32 3234
6588.08 3206
6588.85 3170
6589.61 3108
6590.38 3229
6591.15 3282
6591.91 3259
6592.68 3490
6593.45 3801
6594.21 3988
6594.98 4225
6595.74 4577
6596.51 4756
6597.28 5038
6598.04 5196
6598.81 5000
6599.58 4806
6600.34 4667
6601.11 4501
6601.88 4257
6602.64 3972
6603.41 3703
6604.18 3399
6604.95 3363
6605.71 3116
6606.48 2938
6607.25 3021
6608.01 2999
6608.78 2896
6609.55 2961
6610.32 3009
6611.08 2964
6611.85 2988
6612.62 2964
6613.38 2894
6614.15 2884
6614.92 2856
6615.69 2887
6616.46 2866
6617.22 2762
6617.99 2762
6618.76 2822
6619.53 2999
6620.29 3021
6621.06 3228
6621.83 3358
6622.60 3614
6623.37 3886
6624.13 4117
6624.90 4211
6625.67 4375
6626.44 4150
6627.21 4102
6627.98 4154
6628.74 3898
6629.51 3656
6630.28 3442
6631.05 3369
6631.82 3288
6632.59 3174
6633.35 3135
6634.12 3285
6634.89 3497
6635.66 3612
6636.43 3770
6637.20 3921
6637.97 4029
6638.74 4078
6639.51 4287
6640.27 4445
6641.04 4521
6641.81 4536
6642.58 4747
6643.35 4998
6644.12 5174
6644.89 5140
6645.66 4967
6646.43 4593
6647.20 4365
6647.97 3976
6648.74 3577
6649.51 3274
6650.28 3009
6651.05 2950
6651.82 2622
6652.58 2610
6653.35 2429
6654.12 2507
6654.89 2361
6655.66 2382
6656.43 2283
6657.20 2301
6657.97 2340
6658.74 2307
6659.51 2323
6660.28 2324
6661.05 2318
6661.83 2229
6662.60 2136
6663.37 2208
6664.14 2301
6664.91 2271
6665.68 2188
6666.45 2258
6667.22 2177
6667.99 2179
6668.76 2157
6669.53 2067
6670.30 2218
6671.07 2233
6671.84 2298
6672.61 2367
6673.38 2407
6674.16 2385
6674.93 2484
6675.70 2413
6676.47 2420
6677.24 2289
6678.01 2315
6678.78 2339
6679.55 2351
6680.33 2318
6681.10 2377
6681.87 2409
6682.64 2412
6683.41 2472
6684.18 2450
6684.95 2601
6685.73 2669
6686.50 2689
6687.27 2824
6688.04 2776
6688.81 2807
6689.58 2633
6690.36 2686
6691.13 2609
6691.90 2412
6692.67 2285
6693.44 2143
6694.22 2153
6694.99 2085
6695.76 2040
6696.53 2041
6697.31 1937
6698.08 1963
6698.85 1916
6699.62 1899
6700.40 1915
6701.17 1895
6701.94 1947
6702.71 1813
6703.49 1785
6704.26 1790
6705.03 1786
6705.80 1787
6706.58 1913
6707.35 1841
6708.12 1823
6708.90 1811
6709.67 1782
6710.44 1802
6711.22 1746
6711.99 1776
6712.76 1746
6713.54 1798
6714.31 1708
6715.08 1745
6715.86 1714
6716.63 1680
6717.40 1723
6718.18 1738
6718.95 1709
6719.72 1698
6720.50 1689
6721.27 1665
6722.04 1722
6722.82 1740
6723.59 1758
6724.37 1641
6725.14 1632
6725.91 1669
6726.69 1626
6727.46 1637
6728.24 1663
6729.01 1653
6729.78 1559
6730.56 1540
6731.33 1616
6732.11 1581
6732.88 1554
6733.66 1600
6734.43 1604
6735.20 1615
6735.98 1590
6736.75 1629
6737.53 1604
6738.30 1651
6739.08 1581
6739.85 1653
6740.63 1627
6741.40 1790
6742.18 1743
6742.95 1704
6743.73 1725
6744.50 1723
6745.28 1742
6746.05 1728
6746.83 1786
6747.60 1740
6748.38 1780
6749.15 1774
6749.93 1771
6750.70 1819
6751.48 1860
6752.25 1937
6753.03 2050
6753.81 2142
6754.58 2199
6755.36 2117
6756.13 2110
6756.91 2133
6757.68 2084
6758.46 2048
6759.24 1955
6760.01 1916
6760.79 1884
6761.56 1914
6762.34 2035
6763.12 2001
6763.89 1951
6764.67 1963
6765.44 1972
6766.22 1909
6767.00 1891
6767.77 1887
6768.55 1929
6769.33 1854
6770.10 1884
6770.88 1885
6771.66 1848
6772.43 1808
6773.21 1770
6773.99 1745
6774.76 1740
6775.54 1712
6776.32 1584
6777.09 1628
6777.87 1598
6778.65 1588
6779.42 1606
6780.20 1570
6780.98 1569
6781.76 1579
6782.53 1534
6783.31 1552
6784.09 1497
6784.87 1505
6785.64 1564
6786.42 1554
6787.20 1526
6787.98 1611
6788.75 1545
6789.53 1499
6790.31 1351
6791.09 1432
6791.86 1416
6792.64 1424
6793.42 1453
6794.20 1326
6794.98 1320
6795.75 1316
6796.53 1296
6797.31 1307
6798.09 1382
6798.87 1390
6799.64 1386
6800.42 1336
6801.20 1456
6801.98 1401
6802.76 1446
6803.54 1397
6804.31 1433
6805.09 1430
6805.87 1493
6806.65 1477
6807.43 1467
6808.21 1483
6808.99 1437
6809.76 1436
6810.54 1517
6811.32 1507
6812.10 1419
6812.88 1338
6813.66 1410
6814.44 1437
6815.22 1443
6816.00 1412
6816.78 1386
6817.55 1376
6818.33 1400
6819.11 1384
6819.89 1389
6820.67 1406
6821.45 1448
6822.23 1368
6823.01 1412
6823.79 1391
6824.57 1422
6825.35 1367
6826.13 1391
6826.91 1389
6827.69 1400
6828.47 1401
6829.25 1371
6830.03 1393
6830.81 1394
6831.59 1337
6832.37 1322
6833.15 1407
6833.93 1342
6834.71 1376
6835.49 1429
6836.27 1499
6837.05 1634
6837.83 1787
6838.61 2059
6839.39 2384
6840.17 2626
6840.95 2807
6841.73 2920
6842.51 2900
6843.29 2887
6844.08 2690
6844.86 2479
6845.64 2201
6846.42 2034
6847.20 1915
6847.98 1772
6848.76 1740
6849.54 1723
6850.32 1809
6851.10 1911
6851.89 2141
6852.67 2366
6853.45 2406
6854.23 2400
6855.01 2328
6855.79 2180
6856.57 2059
6857.35 1933
6858.14 1836
6858.92 1683
6859.70 1625
6860.48 1555
6861.26 1537
6862.04 1492
6862.83 1470
6863.61 1526
6864.39 1524
6865.17 1451
6865.95 1463
6866.74 1485
6867.52 1507
6868.30 1453
6869.08 1528
6869.86 1607
6870.65 1552
6871.43 1499
6872.21 1562
6872.99 1587
6873.78 1679
6874.56 1579
6875.34 1562
6876.12 1600
6876.91 1653
6877.69 1635
6878.47 1655
6879.25 1783
6880.04 1939
6880.82 1971
6881.60 2102
6882.39 2226
6883.17 2426
6883.95 2664
6884.74 2660
6885.52 2687
6886.30 2606
6887.08 2590
6887.87 2674
6888.65 2625
6889.43 2669
6890.22 2700
6891.00 2745
6891.78 2721
6892.57 2717
6893.35 2504
6894.14 2352
6894.92 2282
6895.70 2201
6896.49 2124
6897.27 2098
6898.05 1979
6898.84 1941
6899.62 1926
6900.41 1874
6901.19 1884
6901.97 1895
6902.76 1955
6903.54 1900
6904.33 1898
6905.11 1891
6905.89 1917
6906.68 1881
6907.46 1839
6908.25 1829
6909.03 1827
6909.82 1748
6910.60 1769
6911.39 1806
6912.17 1790
6912.96 1701
6913.74 1732
6914.52 1756
6915.31 1782
6916.09 1737
6916.88 1775
6917.66 1756
6918.45 1811
6919.23 1824
6920.02 1821
6920.80 1853
6921.59 1823
6922.37 1899
6923.16 1827
6923.95 1832
6924.73 1845
6925.52 1866
6926.30 1845
6927.09 1881
6927.87 1965
6928.66 1983
6929.44 2050
6930.23 2059
6931.01 2002
6931.80 1985
6932.59 2039
6933.37 2040
6934.16 1996
6934.94 2058
6935.73 2094
6936.52 2093
6937.30 2152
6938.09 2181
6938.87 2228
6939.66 2219
6940.45 2376
6941.23 2516
6942.02 2598
6942.81 2872
6943.59 3109
6944.38 3186
6945.16 3215
6945.95 3372
6946.74 3464
6947.52 3490
6948.31 3503
6949.10 3575
6949.88 3611
6950.67 3719
6951.46 3823
6952.25 3749
6953.03 3646
6953.82 3515
6954.61 3354
6955.39 3151
6956.18 2982
6956.97 2875
6957.75 2931
6958.54 2845
6959.33 2915
6960.12 2875
6960.90 2986
6961.69 2865
6962.48 2888
6963.27 2861
6964.05 2999
6964.84 2990
6965.63 3060
6966.42 3157
6967.20 3276
6967.99 3531
6968.78 3642
6969.57 3870
6970.36 4045
6971.14 4236
6971.93 4495
6972.72 4546
6973.51 4568
6974.30 4458
6975.08 4444
6975.87 4298
6976.66 4313
6977.45 4277
6978.24 4254
6979.03 4422
6979.81 4556
6980.60 4759
6981.39 5013
6982.18 5301
6982.97 6120
6983.76 7273
6984.55 8943
6985.34 11124
6986.12 14093
6986.91 16868
6987.70 19043
6988.49 20288
6989.28 20136
6990.07 19199
6990.86 17575
6991.65 15314
6992.44 13193
6993.23 10760
6994.01 8859
6994.80 7060
6995.59 5855
6996.38 4960
6997.17 4337
6997.96 3792
6998.75 3461
6999.54 3208
7000.33 3012
7001.12 2927
7001.91 2787
7002.70 2701
7003.49 2629
7004.28 2532
7005.07 2571
7005.86 2445
7006.65 2376
7007.44 2146
7008.23 2080
7009.02 1978
7009.81 1969
7010.60 1959
7011.39 1961
7012.18 2005
7012.97 2163
7013.76 2300
7014.55 2449
7015.34 2566
7016.13 2653
7016.92 2604
7017.71 2626
7018.50 2529
7019.29 2477
7020.08 2396
7020.88 2348
7021.67 2369
7022.46 2439
7023.25 2532
7024.04 2629
7024.83 2715
7025.62 2801
7026.41 2808
7027.20 2949
7027.99 2886
7028.79 2963
7029.58 2819
7030.37 2764
7031.16 2709
7031.95 2601
7032.74 2454
7033.53 2364
7034.33 2353
7035.12 2255
7035.91 2211
7036.70 2167
7037.49 2228
7038.28 2220
7039.08 2253
7039.87 2237
7040.66 2258
7041.45 2227
7042.24 2253
7043.04 2322
7043.83 2356
7044.62 2377
7045.41 2434
7046.20 2386
7047.00 2450
7047.79 2458
7048.58 2446
7049.37 2469
7050.17 2502
7050.96 2603
7051.75 2695
7052.54 2827
7053.34 2845
7054.13 2757
7054.92 2694
7055.71 2556
7056.51 2521
7057.30 2446
7058.09 2366
7058.89 2198
7059.68 2237
7060.47 2323
7061.26 2377
7062.06 2341
7062.85 2317
7063.64 2336
7064.44 2362
7065.23 2264
7066.02 2191
7066.82 2153
7067.61 2091
7068.40 2022
7069.20 1947
7069.99 1946
7070.78 1947
7071.58 1896
7072.37 1860
7073.17 1833
7073.96 1815
7074.75 1765
7075.55 1760
7076.34 1720
7077.13 1642
7077.93 1714
7078.72 1621
7079.52 1608
7080.31 1578
7081.10 1623
7081.90 1612
7082.69 1642
7083.49 1567
7084.28 1602
7085.08 1589
7085.87 1602
7086.67 1583
7087.46 1732
7088.25 1749
7089.05 1854
7089.84 1870
7090.64 1930
7091.43 1903
7092.23 1903
7093.02 1768
7093.82 1718
7094.61 1650
7095.41 1583
7096.20 1497
7097.00 1459
7097.79 1427
7098.59 1387
7099.38 1354
7100.18 1390
7100.97 1380
7101.77 1376
7102.56 1305
7103.36 1298
7104.15 1319
7104.95 1300
7105.75 1291
7106.54 1229
7107.34 1210
7108.13 1206
7108.93 1204
7109.72 1196
7110.52 1196
7111.32 1160
7112.11 1107
7112.91 1126
7113.70 1150
7114.50 1159
7115.30 1135
7116.09 1168
7116.89 1246
7117.68 1158
7118.48 1152
7119.28 1185
7120.07 1241
7120.87 1195
7121.67 1187
7122.46 1225
7123.26 1176
7124.06 1114
7124.85 1087
7125.65 1131
7126.45 1126
7127.24 1103
7128.04 1113
7128.84 1122
7129.63 1186
7130.43 1198
7131.23 1246
7132.02 1252
7132.82 1278
7133.62 1282
7134.41 1298
7135.21 1233
7136.01 1214
7136.81 1173
7137.60 1127
7138.40 1131
7139.20 1151
7140.00 1085
7140.79 1069
7141.59 1050
7142.39 1054
7143.19 1049
7143.98 977
7144.78 987
7145.58 1047
7146.38 1017
7147.18 978
7147.97 1014
7148.77 929
7149.57 1024
7150.37 1013
7151.17 1005
7151.96 970
7152.76 987
7153.56 968
7154.36 973
7155.16 985
7155.95 994
7156.75 974
7157.55 1018
7158.35 1099
7159.15 1036
7159.95 1010
7160.75 1023
7161.54 1100
7162.34 995
7163.14 959
7163.94 995
7164.74 1043
7165.54 938
7166.34 979
7167.14 952
7167.93 941
7168.73 932
7169.53 978
7170.33 981
7171.13 953
7171.93 924
7172.73 927
7173.53 962
7174.33 909
7175.13 853
7175.93 877
7176.73 873
7177.53 846
7178.33 822
7179.13 843
7179.93 842
7180.73 823
7181.53 832
7182.32 881
7183.12 884
7183.92 862
7184.72 879
7185.52 916
7186.32 918
7187.12 933
7187.92 833
7188.72 840
7189.53 857
7190.33 909
7191.13 899
7191.93 794
7192.73 815
7193.53 871
7194.33 800
7195.13 782
7195.93 778
7196.73 800
7197.53 825
7198.33 850
7199.13 820
7199.93 807
7200.73 822
7201.53 845
7202.33 857
7203.14 848
7203.94 851
7204.74 854
7205.54 845
7206.34 874
7207.14 845
7207.94 766
7208.74 828
7209.55 829
7210.35 831
7211.15 825
7211.95 798
7212.75 828
7213.55 866
7214.35 864
7215.16 826
7215.96 844
7216.76 785
7217.56 851
7218.36 766
7219.16 798
7219.97 857
7220.77 854
7221.57 813
7222.37 865
7223.17 904
7223.98 887
7224.78 887
7225.58 906
7226.38 909
7227.19 884
7227.99 904
7228.79 852
7229.59 823
7230.40 870
7231.20 846
7232.00 841
7232.80 874
7233.61 883
7234.41 885
7235.21 907
7236.01 990
7236.82 1075
7237.62 1162
7238.42 1301
7239.23 1271
7240.03 1246
7240.83 1230
7241.63 1197
7242.44 1111
7243.24 1074
7244.04 1046
7244.85 998
7245.65 959
7246.45 957
7247.26 905
7248.06 856
7248.86 884
7249.67 879
7250.47 925
7251.28 864
7252.08 881
7252.88 910
7253.69 872
7254.49 806
7255.29 847
7256.10 955
7256.90 902
7257.71 918
7258.51 937
7259.31 923
7260.12 923
7260.92 932
7261.73 860
7262.53 831
7263.34 824
7264.14 858
7264.94 889
7265.75 886
7266.55 916
7267.36 859
7268.16 906
7268.97 951
7269.77 886
7270.58 885
7271.38 932
7272.19 914
7272.99 903
7273.80 886
7274.60 916
7275.41 892
7276.21 895
7277.02 921
7277.82 940
7278.63 910
7279.43 947
7280.24 1005
7281.04 940
7281.85 1028
7282.65 1096
7283.46 1157
7284.26 1243
7285.07 1455
7285.87 1585
7286.68 1667
7287.49 1774
7288.29 1782
7289.10 1661
7289.90 1553
7290.71 1444
7291.52 1352
7292.32 1243
7293.13 1224
7293.93 1047
7294.74 1008
7295.55 1012
7296.35 1006
7297.16 974
7297.96 932
7298.77 954
7299.58 927
7300.38 951
7301.19 917
7302.00 971
7302.80 981
7303.61 992
7304.42 994
7305.22 1012
7306.03 1063
7306.84 1008
7307.64 1033
7308.45 1007
7309.26 1034
7310.06 1023
7310.87 1034
7311.68 1090
7312.48 1120
7313.29 1171
7314.10 1104
7314.90 1079
7315.71 1117
7316.52 1103
7317.33 1141
7318.13 1221
7318.94 1326
7319.75 1352
7320.56 1478
7321.36 1617
7322.17 1694
7322.98 1809
7323.79 1844
7324.59 1809
7325.40 1729
7326.21 1503
7327.02 1524
7327.83 1365
7328.63 1324
7329.44 1242
7330.25 1168
7331.06 1109
7331.87 1107
7332.67 1067
7333.48 1011
7334.29 1016
7335.10 1036
7335.91 1097
7336.72 1070
7337.52 1007
7338.33 1048
7339.14 1107
7339.95 1197
7340.76 1142
7341.57 1217
7342.38 1251
7343.18 1279
7343.99 1265
7344.80 1197
7345.61 1180
7346.42 1156
7347.23 1145
7348.04 1085
7348.85 1044
7349.66 1046
7350.46 973
7351.27 979
7352.08 981
7352.89 961
7353.70 908
7354.51 900
7355.32 951
7356.13 902
7356.94 964
7357.75 976
7358.56 1003
7359.37 993
7360.18 1008
7360.99 1121
7361.80 1162
7362.61 1177
7363.42 1156
7364.23 1211
7365.04 1190
7365.85 1233
7366.66 1212
7367.47 1168
7368.28 1106
7369.09 1094
7369.90 1096
7370.71 1035
7371.52 1009
7372.33 995
7373.14 911
7373.95 919
7374.76 866
7375.57 823
7376.38 878
7377.19 926
7378.00 950
7378.81 918
7379.62 960
7380.43 950
7381.24 1075
7382.06 1059
7382.87 1068
7383.68 1145
7384.49 1144
7385.30 1204
7386.11 1154
7386.92 1107
7387.73 1049
7388.54 997
7389.36 955
7390.17 981
7390.98 949
7391.79 911
7392.60 915
7393.41 909
7394.22 878
7395.04 848
7395.85 798
7396.66 849
7397.47 848
7398.28 818
7399.09 847
7399.91 875
7400.72 930
7401.53 935
7402.34 914
7403.15 929
7403.97 959
7404.78 928
7405.59 942
7406.40 904
7407.21 835
7408.03 885
7408.84 848
7409.65 875
7410.46 790
7411.28 845
7412.09 808
7412.90 759
7413.71 764
7414.53 765
7415.34 739
7416.15 781
7416.96 695
7417.78 709
7418.59 750
7419.40 728
7420.22 716
7421.03 684
7421.84 706
7422.66 691
7423.47 685
7424.28 739
7425.09 703
7425.91 700
7426.72 713
7427.53 763
7428.35 701
7429.16 738
7429.98 708
7430.79 737
7431.60 721
7432.42 787
7433.23 720
7434.04 724
7434.86 685
7435.67 724
7436.48 731
7437.30 755
7438.11 712
7438.93 741
7439.74 720
7440.55 730
7441.37 723
7442.18 730
7443.00 739
7443.81 768
7444.63 710
7445.44 705
7446.25 732
7447.07 703
7447.88 702
7448.70 699
7449.51 686
7450.33 692
7451.14 653
7451.96 674
7452.77 653
7453.59 654
7454.40 664
7455.22 664
7456.03 666
7456.85 708
7457.66 651
7458.48 661
7459.29 657
7460.11 649
7460.92 647
7461.74 646
7462.55 641
7463.37 667
7464.18 685
7465.00 671
7465.81 616
7466.63 659
7467.44 665
7468.26 671
7469.08 735
7469.89 668
7470.71 666
7471.52 724
7472.34 748
7473.15 731
7473.97 709
7474.79 703
7475.60 714
7476.42 710
7477.23 681
7478.05 684
7478.87 656
7479.68 710
7480.50 680
7481.32 654
7482.13 653
7482.95 688
7483.76 701
7484.58 705
7485.40 713
7486.21 676
7487.03 696
7487.85 692
7488.66 671
7489.48 667
7490.30 678
7491.11 698
7491.93 666
7492.75 632
7493.57 655
7494.38 626
7495.20 640
7496.02 631
7496.83 727
7497.65 694
7498.47 673
7499.29 682
7500.10 684
7500.92 719
7501.74 711
7502.55 680
7503.37 649
7504.19 686
7505.01 639
7505.83 663
7506.64 666
7507.46 670
7508.28 692
7509.10 690
7509.91 659
7510.73 659
7511.55 684
7512.37 697
7513.19 680
7514.00 658
7514.82 666
7515.64 641
7516.46 639
7517.28 613
7518.10 662
7518.91 685
7519.73 660
7520.55 670
7521.37 655
7522.19 679
7523.01 683
7523.82 658
7524.64 652
7525.46 687
7526.28 751
7527.10 701
7527.92 697
7528.74 721
7529.56 665
7530.38 694
7531.19 683
7532.01 712
7532.83 723
7533.65 738
7534.47 802
7535.29 733
7536.11 728
7536.93 725
7537.75 724
7538.57 708
7539.39 702
7540.21 730
7541.03 740
7541.85 718
7542.67 668
7543.48 700
7544.30 655
7545.12 688
7545.94 730
7546.76 702
7547.58 703
7548.40 698
7549.22 732
7550.04 694
7550.86 639
7551.68 662
7552.50 693
7553.32 726
7554.14 665
7554.97 686
7555.79 695
7556.61 723
7557.43 712
7558.25 716
7559.07 721
7559.89 743
7560.71 705
7561.53 697
7562.35 733
7563.17 772
7563.99 758
7564.81 777
7565.63 766
7566.45 720
7567.28 789
7568.10 821
7568.92 774
7569.74 781
7570.56 782
7571.38 836
7572.20 741
7573.02 762
7573.84 771
7574.67 777
7575.49 805
7576.31 830
7577.13 756
7577.95 808
7578.77 810
7579.60 814
7580.42 799
7581.24 820
7582.06 793
7582.88 828
7583.70 818
7584.53 789
7585.35 797
7586.17 777
7586.99 812
7587.81 888
7588.64 857
7589.46 920
7590.28 929
7591.10 910
7591.93 955
7592.75 950
7593.57 932
7594.39 927
7595.22 924
7596.04 926
7596.86 992
7597.68 985
7598.51 983
7599.33 989
7600.15 972
7600.97 1007
7601.80 1023
7602.62 975
7603.44 1009
7604.27 1065
7605.09 1069
7605.91 1118
7606.73 1136
7607.56 1176
7608.38 1172
7609.20 1111
7610.03 1100
7610.85 1125
7611.67 1120
7612.50 1033
7613.32 1050
7614.15 1026
7614.97 994
7615.79 960
7616.62 1022
7617.44 1104
7618.26 1210
7619.09 1229
7619.91 1266
7620.73 1341
7621.56 1364
7622.38 1406
7623.21 1363
7624.03 1293
7624.85 1294
7625.68 1319
7626.50 1216
7627.33 1247
7628.15 1161
7628.98 1195
7629.80 1184
7630.62 1294
7631.45 1304
7632.27 1393
7633.10 1458
7633.92 1487
7634.75 1491
7635.57 1457
7636.40 1452
7637.22 1323
7638.05 1268
7638.87 1190
7639.70 1179
7640.52 1091
7641.35 1001
7642.17 953
7643.00 936
7643.82 951
7644.65 1019
7645.47 1009
7646.30 1009
7647.12 1097
7647.95 1184
7648.77 1129
7649.60 1119
7650.42 1198
7651.25 1190
7652.08 1154
7652.90 1122
7653.73 1102
7654.55 1045
7655.38 1056
7656.20 982
7657.03 969
7657.86 892
7658.68 881
7659.51 873
7660.33 851
7661.16 818
7661.99 786
7662.81 823
7663.64 860
7664.46 832
7665.29 793
7666.12 823
7666.94 879
7667.77 827
7668.60 813
7669.42 837
7670.25 924
7671.08 866
7671.90 803
7672.73 756
7673.56 773
7674.38 789
7675.21 838
7676.04 827
7676.86 809
7677.69 737
7678.52 752
7679.34 757
7680.17 786
7681.00 779
7681.83 816
7682.65 825
7683.48 809
7684.31 798
7685.13 826
7685.96 830
7686.79 829
7687.62 858
7688.44 888
7689.27 861
7690.10 857
7690.93 886
7691.76 849
7692.58 821
7693.41 813
7694.24 821
7695.07 849
7695.89 863
7696.72 816
7697.55 804
7698.38 832
7699.21 854
7700.03 896
7700.86 886
7701.69 850
7702.52 812
7703.35 823
7704.18 811
7705.00 820
7705.83 781
7706.66 785
7707.49 778
7708.32 793
7709.15 797
7709.98 764
7710.80 773
7711.63 778
7712.46 770
7713.29 768
7714.12 715
7714.95 736
7715.78 718
7716.61 727
7717.44 789
7718.27 785
7719.09 777
7719.92 743
7720.75 775
7721.58 723
7722.41 702
7723.24 735
7724.07 726
7724.90 734
7725.73 727
7726.56 764
7727.39 748
7728.22 764
7729.05 796
7729.88 844
7730.71 864
7731.54 878
7732.37 825
7733.20 836
7734.03 864
7734.86 856
7735.69 756
7736.52 736
7737.35 732
7738.18 750
7739.01 756
7739.84 746
7740.67 679
7741.50 718
7742.33 721
7743.16 674
7743.99 734
7744.82 731
7745.65 754
7746.48 767
7747.31 820
7748.14 971
7748.98 1015
7749.81 1148
7750.64 1215
7751.47 1162
7752.30 1153
7753.13 1060
7753.96 934
7754.79 882
7755.62 827
7756.45 840
7757.29 805
7758.12 782
7758.95 731
7759.78 761
7760.61 713
7761.44 709
7762.27 655
7763.11 701
7763.94 709
7764.77 691
7765.60 662
7766.43 688
7767.26 680
7768.10 683
7768.93 654
7769.76 667
7770.59 668
7771.42 656
7772.26 629
7773.09 678
7773.92 675
7774.75 651
7775.58 633
7776.42 594
7777.25 659
7778.08 639
7778.91 670
7779.75 705
7780.58 647
7781.41 661
7782.24 696
7783.08 693
7783.91 670
7784.74 656
7785.57 672
7786.41 667
7787.24 720
7788.07 674
7788.91 648
7789.74 668
7790.57 693
7791.40 700
7792.24 709
7793.07 671
7793.90 691
7794.74 691
7795.57 684
7796.40 686
7797.24 683
7798.07 669
7798.90 711
7799.74 725
7800.57 703
7801.40 694
7802.24 726
7803.07 800
7803.91 774
7804.74 777
7805.57 822
7806.41 787
7807.24 759
7808.07 834
7808.91 774
7809.74 756
7810.58 777
7811.41 794
7812.25 799
7813.08 799
7813.91 855
7814.75 865
7815.58 901
7816.42 918
7817.25 927
7818.09 1018
7818.92 978
7819.75 988
7820.59 1026
7821.42 976
7822.26 1006
7823.09 1072
7823.93 1079
7824.76 1093
7825.60 1154
7826.43 1099
7827.27 1059
7828.10 1076
7828.94 1072
7829.77 1005
7830.61 967
7831.44 1032
7832.28 927
7833.11 928
7833.95 961
7834.78 989
7835.62 1013
7836.46 1045
7837.29 1014
7838.13 1073
7838.96 1024
7839.80 988
7840.63 960
7841.47 938
7842.31 941
7843.14 953
7843.98 840
7844.81 857
7845.65 829
7846.48 797
7847.32 766
7848.16 750
7848.99 740
7849.83 744
7850.67 779
7851.50 713
7852.34 713
7853.17 749
7854.01 732
7854.85 762
7855.68 764
7856.52 739
7857.36 670
7858.19 736
7859.03 773
7859.87 737
7860.70 780
7861.54 785
7862.38 743
7863.21 779
7864.05 741
7864.89 744
7865.73 752
7866.56 718
7867.40 718
7868.24 736
7869.07 732
7869.91 724
7870.75 723
7871.59 741
7872.42 757
7873.26 793
7874.10 788
7874.94 782
7875.77 806
7876.61 858
7877.45 815
7878.29 819
7879.12 887
7879.96 930
7880.80 999
7881.64 1016
7882.47 1014
7883.31 1000
7884.15 1026
7884.99 988
7885.83 1014
7886.67 916
7887.50 909
7888.34 849
7889.18 820
7890.02 842
7890.86 800
7891.69 873
7892.53 938
7893.37 901
7894.21 864
7895.05 904
7895.89 907
7896.73 915
7897.57 915
7898.40 855
7899.24 798
7900.08 788
7900.92 785
7901.76 811
7902.60 742
7903.44 741
7904.28 757
7905.12 726
7905.95 772
7906.79 738
7907.63 773
7908.47 753
7909.31 768
7910.15 775
7910.99 724
7911.83 721
7912.67 724
7913.51 746
7914.35 746
7915.19 800
7916.03 836
7916.87 880
7917.71 925
7918.55 1019
7919.39 1001
7920.23 1025
7921.07 1003
7921.91 975
7922.75 981
7923.59 901
7924.43 885
7925.27 829
7926.11 781
7926.95 779
7927.79 730
7928.63 723
7929.47 714
7930.31 662
7931.15 652
7931.99 673
7932.83 672
7933.67 659
7934.51 705
7935.35 689
7936.19 676
7937.04 658
7937.88 680
7938.72 694
7939.56 696
7940.40 712
7941.24 651
7942.08 682
7942.92 703
7943.76 695
7944.60 683
7945.45 654
7946.29 677
7947.13 667
7947.97 689
7948.81 691
7949.65 703
7950.49 693
7951.34 686
7952.18 742
7953.02 704
7953.86 687
7954.70 737
7955.54 763
7956.39 783
7957.23 809
7958.07 884
7958.91 835
7959.75 838
7960.60 843
7961.44 826
7962.28 796
7963.12 774
7963.96 774
7964.81 796
7965.65 742
7966.49 764
7967.33 750
7968.18 778
7969.02 862
7969.86 846
7970.70 872
7971.55 861
7972.39 863
7973.23 852
7974.08 835
7974.92 776
7975.76 729
7976.60 724
7977.45 731
7978.29 725
7979.13 723
7979.98 694
7980.82 683
7981.66 659
7982.51 630
7983.35 654
7984.19 644
7985.04 619
7985.88 637
7986.72 656
7987.57 615
7988.41 595
7989.25 650
7990.10 668
7990.94 636
7991.78 618
7992.63 607
7993.47 561
7994.32 562
7995.16 582
7996.00 564
7996.85 559
7997.69 564
7998.53 591
7999.38 583
8000.22 548
8001.07 559
8001.91 556
8002.76 603
8003.60 556
8004.44 578
8005.29 528
8006.13 554
8006.98 566
8007.82 543
8008.67 517
8009.51 573
8010.36 533
8011.20 501
8012.05 505
8012.89 473
8013.74 481
8014.58 482
8015.43 512
8016.27 491
8017.12 472
8017.96 486
8018.81 490
8019.65 521
8020.50 483
8021.34 484
8022.19 507
8023.03 507
8023.88 437
8024.72 480
8025.57 497
8026.41 505
8027.26 532
8028.11 461
8028.95 494
8029.80 499
8030.64 492
8031.49 506
8032.33 502
8033.18 514
8034.03 514
8034.87 496
8035.72 489
8036.56 475
8037.41 468
8038.26 517
8039.10 494
8039.95 528
8040.80 574
8041.64 504
8042.49 506
8043.33 510
8044.18 519
8045.03 488
8045.87 523
8046.72 506
8047.57 555
8048.41 537
8049.26 517
8050.11 518
8050.95 478
8051.80 474
8052.65 505
8053.49 519
8054.34 506
8055.19 511
8056.04 462
8056.88 477
8057.73 462
8058.58 475
8059.42 474
8060.27 454
8061.12 438
8061.97 463
8062.81 468
8063.66 456
8064.51 464
8065.36 471
8066.20 487
8067.05 462
8067.90 453
8068.75 482
8069.60 482
8070.44 456
8071.29 472
8072.14 490
8072.99 528
8073.84 483
8074.68 476
8075.53 491
8076.38 450
8077.23 431
8078.08 470
8078.92 493
8079.77 486
8080.62 461
8081.47 465
8082.32 465
8083.17 480
8084.02 496
8084.86 438
8085.71 454
8086.56 481
8087.41 436
8088.26 460
8089.11 477
8089.96 436
8090.81 415
8091.65 452
8092.50 479
8093.35 437
8094.20 417
8095.05 460
8095.90 429
8096.75 452
8097.60 438
8098.45 468
8099.30 474
8100.15 456
8101.00 466
8101.85 431
8102.70 467
8103.54 472
8104.39 452
8105.24 457
8106.09 439
8106.94 469
8107.79 474
8108.64 469
8109.49 415
8110.34 463
8111.19 469
8112.04 490
8112.89 443
8113.74 447
8114.59 489
8115.44 466
8116.29 428
8117.14 484
8117.99 497
8118.84 517
8119.70 457
8120.55 488
8121.40 492
8122.25 494
8123.10 477
8123.95 504
8124.80 491
8125.65 490
8126.50 468
8127.35 520
8128.20 515
8129.05 492
8129.90 548
8130.76 506
8131.61 518
8132.46 504
8133.31 552
8134.16 556
8135.01 605
8135.86 616
8136.71 568
8137.56 535
8138.42 507
8139.27 542
8140.12 558
8140.97 520
8141.82 494
8142.67 499
8143.53 528
8144.38 513
8145.23 477
8146.08 536
8146.93 542
8147.78 541
8148.64 509
8149.49 530
8150.34 539
8151.19 513
8152.05 525
8152.90 552
8153.75 543
8154.60 567
8155.45 574
8156.31 635
8157.16 589
8158.01 645
8158.86 695
8159.72 689
8160.57 664
8161.42 608
8162.27 592
8163.13 568
8163.98 531
8164.83 524
8165.69 488
8166.54 463
8167.39 496
8168.24 490
8169.10 484
8169.95 429
8170.80 491
8171.66 490
8172.51 495
8173.36 517
8174.22 526
8175.07 538
8175.92 471
8176.78 445
8177.63 432
8178.48 496
8179.34 484
8180.19 438
8181.04 495
8181.90 468
8182.75 441
8183.61 457
8184.46 463
8185.31 447
8186.17 438
8187.02 460
8187.87 439
8188.73 447
8189.58 449
8190.44 445
8191.29 464
8192.15 447
8193.00 430
8193.85 420
8194.71 433
8195.56 438
8196.42 436
8197.27 440
8198.13 444
8198.98 467
8199.84 465
8200.69 460
8201.55 452
8202.40 434
8203.25 408
8204.11 438
8204.96 460
8205.82 401
8206.67 441
8207.53 443
8208.38 420
8209.24 425
8210.09 438
8210.95 485
8211.81 420
8212.66 449
8213.52 462
8214.37 441
8215.23 427
8216.08 461
8216.94 465
8217.79 479
8218.65 447
8219.50 429
8220.36 467
8221.22 467
8222.07 437
8222.93 441
8223.78 436
8224.64 478
8225.50 471
8226.35 526
8227.21 515
8228.06 456
8228.92 422
8229.78 461
8230.63 425
8231.49 415
8232.34 428
8233.20 434
8234.06 434
8234.91 415
8235.77 432
8236.63 422
8237.48 420
8238.34 430
8239.20 474
8240.05 426
8240.91 447
8241.77 428
8242.62 453
8243.48 457
8244.34 429
8245.19 473
8246.05 451
8246.91 451
8247.77 467
8248.62 436
8249.48 453
8250.34 469
8251.20 449
8252.05 454
8252.91 448
8253.77 449
8254.62 432
8255.48 450
8256.34 427
8257.20 471
8258.06 463
8258.91 434
8259.77 382
8260.63 445
8261.49 451
8262.34 445
8263.20 414
8264.06 436
8264.92 437
8265.78 480
8266.63 454
8267.49 467
8268.35 455
8269.21 468
8270.07 443
8270.93 432
8271.78 454
8272.64 445
8273.50 458
8274.36 459
8275.22 454
8276.08 445
8276.93 470
8277.79 463
8278.65 462
8279.51 491
8280.37 505
8281.23 522
8282.09 477
8282.95 455
8283.81 479
8284.66 476
8285.52 467
8286.38 459
8287.24 457
8288.10 464
8288.96 428
8289.82 470
8290.68 445
8291.54 486
8292.40 478
8293.26 447
8294.12 483
8294.98 447
8295.84 479
8296.70 479
8297.56 470
8298.42 463
8299.28 472
8300.13 474
8300.99 464
8301.85 471
8302.71 492
8303.57 413
8304.43 420
8305.29 485
8306.16 490
8307.02 488
8307.88 474
8308.74 458
8309.60 466
8310.46 468
8311.32 493
8312.18 481
8313.04 446
8313.90 444
8314.76 460
8315.62 467
8316.48 453
8317.34 443
8318.20 429
8319.06 423
8319.92 471
8320.78 432
8321.65 432
8322.51 418
8323.37 422
8324.23 450
8325.09 444
8325.95 445
8326.81 442
8327.67 434
8328.53 466
8329.40 426
8330.26 450
8331.12 439
8331.98 483
8332.84 449
8333.70 432
8334.57 471
8335.43 484
8336.29 466
8337.15 416
8338.01 427
8338.87 425
8339.74 458
8340.60 445
8341.46 435
8342.32 414
8343.18 462
8344.05 461
8344.91 500
8345.77 480
8346.63 447
8347.49 440
8348.36 519
8349.22 522
8350.08 509
8350.94 488
8351.81 540
8352.67 517
8353.53 468
8354.39 486
8355.26 466
8356.12 511
8356.98 464
8357.85 475
8358.71 485
8359.57 465
8360.43 468
8361.30 472
8362.16 463
8363.02 430
8363.89 464
8364.75 442
8365.61 488
8366.48 427
8367.34 467
8368.20 460
8369.07 482
8369.93 495
8370.79 492
8371.66 493
8372.52 469
8373.38 463
8374.25 500
8375.11 461
8375.98 454
8376.84 463
8377.70 455
8378.57 489
8379.43 487
8380.30 494
8381.16 450
8382.02 515
8382.89 541
8383.75 520
8384.62 484
8385.48 516
8386.34 473
8387.21 500
8388.07 490
8388.94 511
8389.80 527
8390.67 504
8391.53 552
8392.40 519
8393.26 552
8394.13 540
8394.99 512
8395.85 514
8396.72 544
8397.58 541
8398.45 546
8399.31 518
8400.18 504
8401.04 509
8401.91 567
8402.77 609
8403.64 589
8404.50 575
8405.37 559
8406.24 560
8407.10 588
8407.97 563
8408.83 569
8409.70 570
8410.56 554
8411.43 547
8412.29 572
8413.16 538
8414.03 596
8414.89 616
8415.76 613
8416.62 594
8417.49 646
8418.35 623
8419.22 582
8420.09 581
8420.95 621
8421.82 606
8422.69 620
8423.55 616
8424.42 629
8425.28 646
8426.15 635
8427.02 645
8427.88 643
8428.75 664
8429.62 695
8430.48 695
8431.35 686
8432.22 731
8433.08 706
8433.95 694
8434.82 701
8435.68 705
8436.55 703
8437.42 749
8438.28 764
8439.15 794
8440.02 813
8440.89 838
8441.75 824
8442.62 894
8443.49 978
8444.35 939
8445.22 906
8446.09 919
8446.96 995
8447.82 1018
8448.69 1047
8449.56 971
8450.43 992
8451.29 1026
8452.16 1074
8453.03 1115
8453.90 1231
8454.76 1286
8455.63 1436
8456.50 1624
8457.37 1799
8458.24 2010
8459.10 2126
8459.97 2126
8460.84 2087
8461.71 1982
8462.58 1733
8463.45 1580
8464.31 1444
8465.18 1255
8466.05 1164
8466.92 1067
8467.79 953
8468.66 907
8469.52 863
8470.39 845
8471.26 871
8472.13 882
8473.00 822
8473.87 747
8474.74 751
8475.61 755
8476.47 742
8477.34 798
8478.21 812
8479.08 770
8479.95 752
8480.82 784
8481.69 803
8482.56 824
8483.43 850
8484.30 866
8485.17 914
8486.04 921
8486.91 924
8487.78 903
8488.64 952
8489.51 894
8490.38 903
8491.25 854
8492.12 787
8492.99 803
8493.86 842
8494.73 773
8495.60 797
8496.47 820
8497.34 857
8498.21 859
8499.08 824
8499.95 821
8500.82 824
8501.69 823
8502.56 774
8503.43 766
8504.30 804
8505.17 777
8506.05 817
8506.92 853
8507.79 813
8508.66 812
8509.53 889
8510.40 859
8511.27 882
8512.14 862
8513.01 893
8513.88 874
8514.75 920
8515.62 881
8516.49 917
8517.37 947
8518.24 921
8519.11 884
8519.98 920
8520.85 914
8521.72 974
8522.59 1042
8523.46 1075
8524.33 1168
8525.21 1280
8526.08 1492
8526.95 1695
8527.82 1837
8528.69 1905
8529.56 2002
8530.44 2022
8531.31 1897
8532.18 1665
8533.05 1542
8533.92 1403
8534.80 1326
8535.67 1202
8536.54 1136
8537.41 1087
8538.28 1012
8539.16 962
8540.03 951
8540.90 959
8541.77 925
8542.64 882
8543.52 884
8544.39 845
8545.26 860
8546.13 823
8547.01 812
8547.88 781
8548.75 800
8549.62 775
8550.50 773
8551.37 745
8552.24 809
8553.12 851
8553.99 885
8554.86 959
8555.73 986
8556.61 1037
8557.48 1101
8558.35 1039
8559.23 1015
8560.10 986
8560.97 937
8561.85 941
8562.72 893
8563.59 838
8564.47 822
8565.34 830
8566.21 814
8567.09 837
8567.96 805
8568.83 812
8569.71 792
8570.58 761
8571.46 727
8572.33 734
8573.20 732
8574.08 737
8574.95 711
8575.83 716
8576.70 715
8577.57 696
8578.45 727
8579.32 743
8580.20 710
8581.07 726
8581.94 758
8582.82 729
8583.69 749
8584.57 778
8585.44 798
8586.32 770
8587.19 792
8588.07 821
8588.94 773
8589.82 822
8590.69 806
8591.57 859
8592.44 845
8593.32 822
8594.19 790
8595.07 825
8595.94 815
8596.82 818
8597.69 812
8598.57 808
8599.44 816
8600.32 884
8601.19 905
8602.07 908
8602.94 892
8603.82 884
8604.69 879
8605.57 917
8606.44 915
8607.32 926
8608.20 961
8609.07 919
8609.95 910
8610.82 901
8611.70 892
8612.57 916
8613.45 947
8614.33 901
8615.20 917
8616.08 949
8616.95 942
8617.83 1002
8618.71 978
8619.58 976
8620.46 1031
8621.34 1006
8622.21 1063
8623.09 1044
8623.97 1039
8624.84 1101
8625.72 1093
8626.59 1099
8627.47 1109
8628.35 1086
8629.22 1101
8630.10 1108
8630.98 1123
8631.86 1123
8632.73 1149
8633.61 1182
8634.49 1149
8635.36 1143
8636.24 1176
8637.12 1109
8637.99 1160
8638.87 1202
8639.75 1204
8640.63 1258
8641.50 1255
8642.38 1223
8643.26 1296
8644.14 1268
8645.01 1297
8645.89 1317
8646.77 1379
8647.65 1390
8648.52 1420
8649.40 1456
8650.28 1499
8651.16 1494
8652.04 1555
8652.91 1585
8653.79 1523
8654.67 1561
8655.55 1494
8656.43 1465
8657.30 1490
8658.18 1557
8659.06 1680
8659.94 1772
8660.82 1815
8661.70 1922
8662.57 1991
8663.45 2205
8664.33 2568
8665.21 2837
8666.09 3148
8666.97 3355
8667.85 3480
8668.72 3420
8669.60 3260
8670.48 3035
8671.36 2934
8672.24 2674
8673.12 2481
8674.00 2383
8674.88 2293
8675.76 2282
8676.63 2185
8677.51 2210
8678.39 2165
8679.27 2051
8680.15 1984
8681.03 1898
8681.91 1832
8682.79 1703
8683.67 1632
8684.55 1537
8685.43 1513
8686.31 1547
8687.19 1565
8688.07 1582
8688.95 1619
8689.83 1648
8690.71 1867
8691.59 2090
8692.47 2277
8693.35 2578
8694.23 2810
8695.11 2982
8695.99 3030
8696.87 2993
8697.75 2887
8698.63 2730
8699.51 2450
8700.39 2255
8701.27 2121
8702.15 1964
8703.03 1851
8703.91 1745
8704.79 1697
8705.67 1695
8706.55 1638
8707.43 1513
8708.31 1461
8709.19 1397
8710.07 1389
8710.96 1297
8711.84 1232
8712.72 1187
8713.60 1205
8714.48 1135
8715.36 1083
8716.24 1083
8717.12 1060
8718.00 1066
8718.89 1051
8719.77 966
8720.65 1026
8721.53 997
8722.41 1046
8723.29 1024
8724.17 1073
8725.06 1017
8725.94 1035
8726.82 1106
8727.70 1129
8728.58 1096
8729.46 1136
8730.35 1143
8731.23 1084
8732.11 1111
8732.99 1139
8733.87 1158
8734.76 1083
8735.64 1053
8736.52 1070
8737.40 1125
8738.29 1099
8739.17 1161
8740.05 1072
8740.93 1091
8741.81 1137
8742.70 1171
8743.58 1114
8744.46 1083
8745.34 1136
8746.23 1128
8747.11 1083
8747.99 1099
8748.88 1107
8749.76 1032
8750.64 1025
8751.52 1071
8752.41 1111
8753.29 1099
8754.17 1108
8755.06 1212
8755.94 1206
8756.82 1222
8757.71 1284
8758.59 1373
8759.47 1391
8760.36 1409
8761.24 1455
8762.12 1445
8763.01 1390
8763.89 1403
8764.77 1354
8765.66 1368
8766.54 1342
8767.42 1291
8768.31 1263
8769.19 1254
8770.08 1238
8770.96 1300
8771.84 1278
8772.73 1212
8773.61 1262
8774.50 1274
8775.38 1245
8776.26 1221
8777.15 1279
8778.03 1255
8778.92 1226
8779.80 1208
8780.69 1291
8781.57 1396
8782.46 1553
8783.34 1736
8784.22 1741
8785.11 1855
8785.99 1872
8786.88 1833
8787.76 1818
8788.65 1682
8789.53 1567
8790.42 1507
8791.30 1489
8792.19 1320
8793.07 1258
8793.96 1196
8794.84 1083
8795.73 999
8796.61 970
8797.50 990
8798.38 945
8799.27 963
8800.15 922
8801.04 914
8801.93 945
8802.81 869
8803.70 861
8804.58 836
8805.47 818
8806.35 775
8807.24 799
8808.12 800
8809.01 808
8809.90 791
8810.78 821
8811.67 789
8812.55 830
8813.44 820
8814.33 777
8815.21 781
8816.10 812
8816.98 801
8817.87 778
8818.76 800
8819.64 856
8820.53 842
8821.42 808
8822.30 759
8823.19 788
8824.08 795
8824.96 819
8825.85 756
8826.74 777
8827.62 729
8828.51 722
8829.40 757
8830.28 744
8831.17 738
8832.06 744
8832.94 732
8833.83 700
8834.72 711
8835.61 722
8836.49 728
8837.38 703
8838.27 688
8839.16 702
8840.04 671
8840.93 700
8841.82 727
8842.70 671
8843.59 718
8844.48 708
8845.37 731
8846.26 746
8847.14 693
8848.03 666
8848.92 684
8849.81 708
8850.69 666
8851.58 684
8852.47 664
8853.36 621
8854.25 641
8855.13 630
8856.02 639
8856.91 642
8857.80 624
8858.69 644
8859.58 653
8860.46 609
8861.35 612
8862.24 638
8863.13 630
8864.02 642
8864.91 604
8865.80 593
8866.68 593
8867.57 608
8868.46 624
8869.35 593
8870.24 579
8871.13 586
8872.02 603
8872.91 619
8873.80 624
8874.69 592
8875.57 601
8876.46 617
8877.35 589
8878.24 565
8879.13 572
8880.02 529
8880.91 548
8881.80 567
8882.69 548
8883.58 551
8884.47 541
8885.36 552
8886.25 521
8887.14 537
8888.03 515
8888.92 535
8889.81 512
8890.70 559
8891.59 524
8892.48 534
8893.37 519
8894.26 503
8895.15 516
8896.04 485
8896.93 483
8897.82 533
8898.71 501
8899.60 508
8900.49 525
8901.38 469
8902.27 506
8903.16 485
8904.05 481
8904.94 471
8905.83 499
8906.72 523
8907.61 517
8908.50 480
8909.40 473
8910.29 498
8911.18 481
8912.07 491
8912.96 489
8913.85 458
8914.74 468
8915.63 482
8916.52 451
8917.42 477
8918.31 433
8919.20 482
8920.09 459
8920.98 441
8921.87 470
8922.76 459
8923.66 432
8924.55 443
8925.44 445
8926.33 438
8927.22 442
8928.11 438
8929.01 442
8929.90 449
8930.79 452
8931.68 500
8932.57 455
8933.47 438
8934.36 420
8935.25 417
8936.14 439
8937.03 426
8937.93 430
8938.82 436
8939.71 444
8940.60 397
8941.50 410
8942.39 422
8943.28 445
8944.17 423
8945.07 419
8945.96 450
8946.85 431
8947.75 437
8948.64 430
8949.53 433
8950.42 399
8951.32 384
8952.21 411
8953.10 377
8954.00 398
8954.89 408
8955.78 427
8956.68 396
8957.57 425
8958.46 426
8959.36 410
8960.25 368
8961.14 400
8962.04 414
8962.93 435
8963.82 396
8964.72 389
8965.61 435
8966.50 439
8967.40 414
8968.29 427
8969.19 421
8970.08 448
8970.97 472
8971.87 423
8972.76 401
8973.66 410
8974.55 415
8975.44 397
8976.34 423
8977.23 391
8978.13 392
8979.02 401
8979.91 410
8980.81 390
8981.70 409
8982.60 406
8983.49 422
8984.39 452
8985.28 413
8986.18 428
8987.07 380
8987.97 418
8988.86 383
8989.76 401
8990.65 389
8991.55 403
8992.44 407
8993.34 386
8994.23 399
8995.13 409
8996.02 413
8996.92 375
8997.81 418
8998.71 395
8999.60 361
9000.50 382
9001.39 365
9002.29 351
9003.18 382
9004.08 376
9004.98 353
9005.87 392
9006.77 372
9007.66 424
9008.56 418
9009.45 385
9010.35 360
9011.25 344
9012.14 374
9013.04 395
9013.93 376
9014.83 352
9015.73 360
9016.62 344
9017.52 372
9018.42 359
9019.31 384
9020.21 393
9021.10 399
9022.00 396
9022.90 389
9023.79 390
9024.69 408
9025.59 390
9026.48 406
9027.38 378
9028.28 372
9029.17 380
9030.07 406
9030.97 371
9031.87 376
9032.76 354
9033.66 376
9034.56 401
9035.45 388
9036.35 379
9037.25 366
9038.15 370
9039.04 386
9039.94 378
9040.84 376
9041.73 389
9042.63 391
9043.53 355
9044.43 397
9045.33 357
9046.22 369
9047.12 380
9048.02 364
9048.92 391
9049.81 371
9050.71 387
9051.61 382
9052.51 402
9053.41 388
9054.30 380
9055.20 348
9056.10 390
9057.00 377
9057.90 398
9058.80 436
9059.69 389
9060.59 385
9061.49 398
9062.39 396
9063.29 398
9064.19 420
9065.08 385
9065.98 377
9066.88 386
9067.78 385
9068.68 394
9069.58 427
9070.48 406
9071.38 401
9072.27 386
9073.17 379
9074.07 371
9074.97 398
9075.87 384
9076.77 373
9077.67 375
9078.57 384
9079.47 383
9080.37 411
9081.27 385
9082.17 402
9083.07 423
9083.97 378
9084.87 369
9085.76 400
9086.66 404
9087.56 375
9088.46 404
9089.36 392
9090.26 405
9091.16 397
9092.06 411
9092.96 404
9093.86 398
9094.76 379
9095.66 393
9096.56 370
9097.46 393
9098.36 402
9099.26 388
9100.17 365
9101.07 409
9101.97 436
9102.87 367
9103.77 392
9104.67 376
9105.57 369
9106.47 378
9107.37 402
9108.27 387
9109.17 340
9110.07 372
9110.97 350
9111.87 400
9112.77 370
9113.68 386
9114.58 402
9115.48 371
9116.38 386
9117.28 394
9118.18 410
9119.08 378
9119.98 377
9120.89 392
9121.79 396
9122.69 386
9123.59 414
9124.49 395
9125.39 384
9126.29 368
9127.20 384
9128.10 402
9129.00 389
9129.90 370
9130.80 369
9131.71 402
9132.61 424
9133.51 398
9134.41 402
9135.31 400
9136.22 391
9137.12 363
9138.02 370
9138.92 385
9139.83 370
9140.73 396
9141.63 365
9142.53 357
9143.43 382
9144.34 376
9145.24 381
9146.14 373
9147.05 388
9147.95 388
9148.85 366
9149.75 392
9150.66 404
9151.56 366
9152.46 415
9153.37 366
9154.27 367
9155.17 363
9156.07 375
9156.98 375
9157.88 369
9158.78 407
9159.69 377
9160.59 352
9161.49 398
9162.40 389
9163.30 388
9164.20 389
9165.11 373
9166.01 371
9166.92 389
9167.82 420
9168.72 408
9169.63 399
9170.53 420
9171.43 414
9172.34 396
9173.24 415
9174.15 376
9175.05 394
9175.95 409
9176.86 360
9177.76 405
9178.67 390
9179.57 376
9180.48 376
9181.38 387
9182.28 408
9183.19 387
9184.09 385
9185.00 401
9185.90 380
9186.81 380
9187.71 389
9188.62 422
9189.52 385
9190.43 418
9191.33 400
9192.24 418
9193.14 400
9194.05 387
9194.95 368
9195.86 398
9196.76 402
9197.67 372
9198.57 415
9199.48 447
9200.38 453
9201.29 418
9202.19 433
9203.10 423
9204.00 432
9204.91 400
9205.81 391
9206.72 398
9207.63 439
9208.53 446
9209.44 408
9210.34 412
9211.25 396
9212.15 381
9213.06 378
9213.97 351
9214.87 380
9215.78 388
9216.68 421
9217.59 396
9218.50 379
9219.40 391
9220.31 414
9221.22 364
9222.12 366
9223.03 376
9223.94 399
9224.84 405
9225.75 366
9226.65 391
9227.56 374
9228.47 370
9229.37 381
9230.28 370
9231.19 362
9232.10 373
9233.00 388
9233.91 388
9234.82 377
9235.72 401
9236.63 431
9237.54 441
9238.44 371
9239.35 381
9240.26 395
9241.17 392
9242.07 371
9242.98 424
9243.89 433
9244.80 390
9245.70 364
9246.61 379
9247.52 367
9248.43 392
9249.33 375
9250.24 394
9251.15 381
9252.06 371
9252.97 388
9253.87 405
9254.78 381
9255.69 388
9256.60 344
9257.51 359
9258.41 407
9259.32 422
9260.23 365
9261.14 384
9262.05 390
9262.96 397
9263.86 382
9264.77 371
9265.68 395
9266.59 402
9267.50 408
9268.41 436
9269.32 392
9270.22 399
9271.13 410
9272.04 409
9272.95 422
9273.86 403
9274.77 430
9275.68 380
9276.59 383
9277.50 377
9278.40 391
9279.31 392
9280.22 369
9281.13 401
9282.04 388
9282.95 392
9283.86 395
9284.77 421
9285.68 413
9286.59 395
9287.50 428
9288.41 439
9289.32 409
9290.23 393
9291.14 413
9292.05 425
9292.96 412
9293.87 409
9294.78 433
9295.69 433
9296.60 443
9297.51 436
9298.42 422
9299.33 437
9300.24 422
9301.15 439
9302.06 470
9302.97 423
9303.88 427
9304.79 444
9305.70 442
9306.61 418
9307.52 409
9308.43 444
9309.34 456
9310.25 438
9311.16 493
9312.07 488
9312.98 500
9313.90 490
9314.81 482
9315.72 462
9316.63 484
9317.54 488
9318.45 494
9319.36 438
9320.27 447
9321.18 418
9322.10 428
9323.01 458
9323.92 448
9324.83 483
9325.74 436
9326.65 431
9327.56 412
9328.48 422
9329.39 422
9330.30 439
9331.21 399
9332.12 384
9333.03 432
9333.95 435
9334.86 420
9335.77 406
9336.68 436
9337.59 423
9338.51 419
9339.42 416
9340.33 406
9341.24 407
9342.15 422
9343.07 460
9343.98 437
9344.89 422
9345.80 422
9346.72 430
9347.63 403
9348.54 424
9349.45 433
9350.37 420
9351.28 416
9352.19 442
9353.11 403
9354.02 404
9354.93 415
9355.84 427
9356.76 433
9357.67 427
9358.58 411
9359.50 452
9360.41 403
9361.32 429
9362.24 406
9363.15 429
9364.06 406
9364.98 416
9365.89 434
9366.80 438
9367.72 398
9368.63 432
9369.54 395
9370.46 419
9371.37 454
9372.28 430
9373.20 446
9374.11 423
9375.03 412
9375.94 419
9376.85 435
9377.77 421
9378.68 424
9379.60 477
9380.51 473
9381.42 472
9382.34 481
9383.25 473
9384.17 458
9385.08 475
9386.00 452
9386.91 461
9387.82 445
9388.74 440
9389.65 433
9390.57 441
9391.48 471
9392.40 524
9393.31 504
9394.23 534
9395.14 511
9396.06 501
9396.97 529
9397.89 530
9398.80 532
9399.72 494
9400.63 518
9401.55 510
9402.46 495
9403.38 477
9404.29 442
9405.21 473
9406.12 479
9407.04 483
9407.95 459
9408.87 476
9409.79 447
9410.70 480
9411.62 436
9412.53 471
9413.45 495
9414.36 485
9415.28 453
9416.20 470
9417.11 442
9418.03 429
9418.94 454
9419.86 471
9420.78 500
9421.69 488
9422.61 462
9423.52 479
9424.44 498
9425.36 447
9426.27 479
9427.19 504
9428.11 495
9429.02 499
9429.94 499
9430.86 504
9431.77 468
9432.69 450
9433.61 469
9434.52 487
9435.44 505
9436.36 526
9437.27 526
9438.19 547
9439.11 517
9440.02 564
9440.94 519
9441.86 546
9442.78 531
9443.69 511
9444.61 576
9445.53 623
9446.44 605
9447.36 571
9448.28 533
9449.20 525
9450.11 545
9451.03 565
9451.95 571
9452.87 555
9453.78 589
9454.70 643
9455.62 655
9456.54 664
9457.46 616
9458.37 644
9459.29 618
9460.21 591
9461.13 576
9462.05 558
9462.96 589
9463.88 592
9464.80 527
9465.72 550
9466.64 524
9467.56 544
9468.47 544
9469.39 530
9470.31 513
9471.23 518
9472.15 571
9473.07 536
9473.98 499
9474.90 536
9475.82 552
9476.74 555
9477.66 526
9478.58 550
9479.50 606
9480.42 568
9481.34 561
9482.26 635
9483.17 580
9484.09 627
9485.01 629
9485.93 654
9486.85 596
9487.77 605
9488.69 611
9489.61 605
9490.53 557
9491.45 562
9492.37 565
9493.29 535
9494.21 524
9495.13 537
9496.05 527
9496.97 569
9497.89 559
9498.81 583
9499.73 591
9500.65 542
9501.57 549
9502.49 607
9503.41 580
9504.33 566
9505.25 600
9506.17 622
9507.09 650
9508.01 607
9508.93 632
9509.85 630
9510.77 598
9511.69 594
9512.61 645
9513.53 624
9514.45 614
9515.37 621
9516.29 620
9517.21 650
9518.13 629
9519.05 723
9519.98 730
9520.90 739
9521.82 821
9522.74 888
9523.66 898
9524.58 906
9525.50 900
9526.42 927
9527.34 883
9528.27 826
9529.19 840
9530.11 854
9531.03 789
9531.95 724
9532.87 708
9533.79 712
9534.72 752
9535.64 738
9536.56 753
9537.48 743
9538.40 758
9539.32 757
9540.25 699
9541.17 686
9542.09 676
9543.01 688
9543.93 663
9544.86 717
9545.78 658
9546.70 663
9547.62 669
9548.55 701
9549.47 721
9550.39 687
9551.31 685
9552.24 717
9553.16 732
9554.08 725
9555.00 745
9555.93 707
9556.85 683
9557.77 748
9558.69 754
9559.62 715
9560.54 790
9561.46 777
9562.39 763
9563.31 746
9564.23 809
9565.15 772
9566.08 764
9567.00 763
9567.92 816
9568.85 778
9569.77 752
9570.69 764
9571.62 774
9572.54 839
9573.46 795
9574.39 789
9575.31 814
9576.23 810
9577.16 790
9578.08 835
9579.01 812
9579.93 819
9580.85 819
9581.78 871
9582.70 875
9583.63 856
9584.55 849
9585.47 924
9586.40 874
9587.32 909
9588.25 850
9589.17 799
9590.09 878
9591.02 867
9591.94 834
9592.87 848
9593.79 888
9594.72 874
9595.64 926
9596.57 965
9597.49 992
9598.42 1068
9599.34 1119
9600.26 1140
9601.19 1217
9602.11 1256
9603.04 1202
9603.96 1253
9604.89 1276
9605.81 1170
9606.74 1131
9607.66 1081
9608.59 1088
9609.51 1043
9610.44 992
9611.37 940
9612.29 946
9613.22 921
9614.14 922
9615.07 903
9615.99 906
9616.92 909
9617.84 980
9618.77 942
9619.70 911
9620.62 934
9621.55 976
9622.47 1004
9623.40 947
9624.32 973
9625.25 944
9626.18 988
9627.10 994
9628.03 990
9628.95 1003
9629.88 985
9630.81 1037
9631.73 1020
9632.66 979
9633.59 990
9634.51 984
9635.44 1050
9636.37 1092
9637.29 1071
9638.22 1037
9639.15 1081
9640.07 1094
9641.00 1138
9641.93 1144
9642.85 1181
9643.78 1210
9644.71 1211
9645.63 1273
9646.56 1329
9647.49 1288
9648.41 1263
9649.34 1337
9650.27 1378
9651.20 1307
9652.12 1273
9653.05 1310
9653.98 1310
9654.91 1241
9655.83 1282
9656.76 1300
9657.69 1295
9658.62 1266
9659.54 1209
9660.47 1238
9661.40 1198
9662.33 1192
9663.25 1199
9664.18 1249
9665.11 1263
9666.04 1245
9666.97 1292
9667.89 1319
9668.82 1321
9669.75 1282
9670.68 1321
9671.61 1376
9672.53 1385
9673.46 1384
9674.39 1419
9675.32 1433
9676.25 1464
9677.18 1456
9678.11 1454
9679.03 1492
9679.96 1438
9680.89 1466
9681.82 1517
9682.75 1479
9683.68 1532
9684.61 1475
9685.54 1474
9686.46 1547
9687.39 1525
9688.32 1555
9689.25 1502
9690.18 1533
9691.11 1534
9692.04 1521
9692.97 1488
9693.90 1489
9694.83 1516
9695.76 1649
9696.69 1685
9697.61 1781
9698.54 1844
9699.47 2016
9700.40 2053
9701.33 2071
9702.26 2105
9703.19 2073
9704.12 1982
9705.05 1986
9705.98 1914
9706.91 1864
9707.84 1708
9708.77 1686
9709.70 1648
9710.63 1623
9711.56 1634
9712.49 1652
9713.42 1634
9714.35 1626
9715.28 1682
9716.21 1782
9717.14 1775
9718.07 1729
9719.00 1786
9719.94 1713
9720.87 1672
9721.80 1617
9722.73 1548
9723.66 1409
9724.59 1390
9725.52 1333
9726.45 1326
9727.38 1237
9728.31 1218
9729.24 1192
9730.17 1221
9731.10 1240
9732.04 1233
9732.97 1198
9733.90 1228
9734.83 1196
9735.76 1174
9736.69 1156
9737.62 1194
9738.55 1158
9739.49 1155
9740.42 1116
9741.35 1104
9742.28 1129
9743.21 1096
9744.14 1136
9745.08 1093
9746.01 1047
9746.94 1058
9747.87 1055
9748.80 1091
9749.74 1061
9750.67 1127
9751.60 1064
9752.53 1024
9753.46 1016
9754.40 1006
9755.33 1008
9756.26 993
9757.19 976
9758.13 976
9759.06 998
9759.99 955
9760.92 984
9761.85 997
9762.79 964
9763.72 938
9764.65 947
9765.59 960
9766.52 956
9767.45 981
9768.38 993
9769.32 1001
9770.25 955
9771.18 1006
9772.12 965
9773.05 1018
9773.98 978
9774.92 979
9775.85 965
9776.78 1000
9777.71 1008
9778.65 1030
9779.58 1031
9780.52 1091
9781.45 1107
9782.38 1047
9783.32 1092
9784.25 1051
9785.18 1043
9786.12 1126
9787.05 1087
9787.98 1052
9788.92 1050
9789.85 1032
9790.79 1035
9791.72 977
9792.65 979
9793.59 950
9794.52 984
9795.46 1003
9796.39 973
9797.32 1000
9798.26 1067
9799.19 1099
9800.13 1080
9801.06 1093
9802.00 1090
9802.93 1079
9803.87 1087
9804.80 1020
9805.73 1002
9806.67 936
9807.60 893
9808.54 893
9809.47 822
9810.41 816
9811.34 804
9812.28 808
9813.21 794
9814.15 759
9815.08 721
9816.02 723
9816.95 772
9817.89 760
9818.82 761
9819.76 740
9820.69 755
9821.63 728
9822.57 725
9823.50 684
9824.44 685
9825.37 703
9826.31 724
9827.24 708
9828.18 715
9829.11 692
9830.05 711
9830.99 692
9831.92 693
9832.86 693
9833.79 674
9834.73 719
9835.67 705
9836.60 721
9837.54 751
9838.47 723
9839.41 731
9840.35 746
9841.28 667
9842.22 669
9843.16 672
9844.09 694
9845.03 718
9845.97 715
9846.90 755
9847.84 708
9848.78 689
9849.71 708
9850.65 680
9851.59 713
9852.52 724
9853.46 678
9854.40 720
9855.33 712
9856.27 712
9857.21 686
9858.14 745
9859.08 732
9860.02 672
9860.96 666
9861.89 678
9862.83 668
9863.77 637
9864.71 639
9865.64 662
9866.58 672
9867.52 606
9868.46 627
9869.39 633
9870.33 614
9871.27 615
9872.21 636
9873.15 635
9874.08 627
9875.02 677
9875.96 628
9876.90 647
9877.83 633
9878.77 639
9879.71 620
9880.65 607
9881.59 650
9882.53 635
9883.46 627
9884.40 628
9885.34 608
9886.28 653
9887.22 622
9888.16 662
9889.10 616
9890.03 630
9890.97 606
9891.91 596
9892.85 584
9893.79 616
9894.73 600
9895.67 587
9896.61 604
9897.54 580
9898.48 613
9899.42 621
9900.36 601
9901.30 595
9902.24 590
9903.18 616
9904.12 605
9905.06 586
9906.00 643
9906.94 684
9907.88 611
9908.82 585
9909.76 626
9910.70 627
9911.63 622
9912.57 625
9913.51 609
9914.45 612
9915.39 601
9916.33 604
9917.27 635
9918.21 617
9919.15 641
9920.09 623
9921.03 653
9921.97 626
9922.91 673
9923.85 708
9924.79 739
9925.74 774
9926.68 839
9927.62 895
9928.56 949
9929.50 957
9930.44 986
9931.38 949
9932.32 954
9933.26 888
9934.20 824
9935.14 803
9936.08 761
9937.02 711
9937.96 653
9938.90 644
9939.85 660
9940.79 654
9941.73 573
9942.67 581
9943.61 578
9944.55 634
9945.49 612
9946.43 650
9947.38 604
9948.32 659
9949.26 680
9950.20 726
9951.14 790
9952.08 818
9953.02 819
9953.97 810
9954.91 795
9955.85 764
9956.79 780
9957.73 742
9958.68 729
9959.62 669
9960.56 621
9961.50 605
9962.44 583
9963.39 577
9964.33 576
9965.27 554
9966.21 537
9967.15 527
9968.10 509
9969.04 515
9969.98 510
9970.92 483
9971.87 481
9972.81 485
9973.75 495
9974.69 500
9975.64 447
9976.58 492
9977.52 505
9978.47 499
9979.41 478
9980.35 485
9981.29 477
9982.24 504
9983.18 481
9984.12 492
9985.07 484
9986.01 475
9986.95 500
9987.90 487
9988.84 472
9989.78 434
9990.73 484
9991.67 536
9992.61 551
9993.56 518
9994.50 513
9995.44 523
9996.39 486
9997.33 469
9998.27 503
9999.22 471
10000.16 461
10001.11 511
10002.05 480
10002.99 468
10003.94 450
10004.88 472
10005.83 475
10006.77 484
10007.72 495
10008.66 488
10009.60 489
10010.55 483
10011.49 477
10012.44 472
10013.38 484
10014.33 491
10015.27 465
10016.21 509
10017.16 471
10018.10 449
10019.05 453
10019.99 482
10020.94 497
10021.88 450
10022.83 445
10023.77 441
10024.72 472
10025.66 461
10026.61 492
10027.55 454
10028.50 449
10029.44 461
10030.39 490
10031.33 503
10032.28 481
10033.23 469
10034.17 461
10035.12 490
10036.06 476
10037.01 485
10037.95 449
10038.90 507
10039.84 463
10040.79 471
10041.74 454
10042.68 428
10043.63 432
10044.57 437
10045.52 440
10046.47 429
10047.41 462
10048.36 482
10049.30 418
10050.25 416
10051.20 425
10052.14 454
10053.09 458
10054.04 439
10054.98 440
10055.93 450
10056.88 460
10057.82 438
10058.77 477
10059.72 451
10060.66 441
10061.61 426
10062.56 457
10063.50 442
10064.45 432
10065.40 457
10066.34 474
10067.29 453
10068.24 396
10069.18 406
10070.13 420
10071.08 419
10072.03 435
10072.97 426
10073.92 442
10074.87 413
10075.82 412
10076.76 453
10077.71 478
10078.66 438
10079.61 402
10080.55 414
10081.50 431
10082.45 436
10083.40 466
10084.34 423
10085.29 405
10086.24 399
10087.19 397
10088.14 421
10089.08 410
10090.03 428
10090.98 432
10091.93 416
10092.88 384
10093.83 404
10094.77 420
10095.72 408
10096.67 398
10097.62 438
10098.57 430
10099.52 407
10100.46 406
10101.41 438
10102.36 448
10103.31 444
10104.26 456
10105.21 442
10106.16 410
10107.11 427
10108.05 446
10109.00 436
10109.95 427
10110.90 411
10111.85 435
10112.80 419
10113.75 384
10114.70 420
10115.65 422
10116.60 409
10117.55 410
10118.50 421
10119.45 393
10120.39 418
10121.34 421
10122.29 426
10123.24 441
10124.19 420
10125.14 416
10126.09 436
10127.04 431
10127.99 427
10128.94 421
10129.89 434
10130.84 400
10131.79 440
10132.74 439
10133.69 445
10134.64 436
10135.59 455
10136.54 466
10137.49 453
10138.44 452
10139.39 448
10140.34 439
10141.30 447
10142.25 442
10143.20 435
10144.15 449
10145.10 459
10146.05 496
10147.00 475
10147.95 491
10148.90 442
10149.85 487
10150.80 488
10151.75 458
10152.70 475
10153.66 482
10154.61 487
10155.56 460
10156.51 485
10157.46 474
10158.41 492
10159.36 497
10160.31 475
10161.27 515
10162.22 482
10163.17 481
10164.12 486
10165.07 466
10166.02 494
10166.98 496
10167.93 534
10168.88 543
10169.83 528
10170.78 531
10171.73 503
10172.69 519
10173.64 530
10174.59 515
10175.54 525
10176.50 563
10177.45 542
10178.40 557
10179.35 562
10180.30 584
10181.26 541
10182.21 576
10183.16 559
10184.11 534
10185.07 526
10186.02 537
10186.97 557
10187.92 588
10188.88 615
10189.83 601
10190.78 593
10191.74 557
10192.69 565
10193.64 569
10194.59 547
10195.55 598
10196.50 597
10197.45 580
10198.41 601
10199.36 603
10200.31 603
10201.27 635
10202.22 642
10203.17 644
10204.13 615
10205.08 653
10206.03 653
10206.99 650
10207.94 717
10208.89 741
10209.85 805
10210.80 774
10211.76 742
10212.71 694
10213.66 761
10214.62 715
10215.57 645
10216.53 647
10217.48 679
10218.43 596
10219.39 617
10220.34 627
10221.30 613
10222.25 621
10223.21 637
10224.16 601
10225.11 609
10226.07 617
10227.02 608
10227.98 578
10228.93 574
10229.89 619
10230.84 612
10231.80 643
10232.75 626
10233.71 674
10234.66 731
10235.62 821
10236.57 812
10237.53 792
10238.48 855
10239.44 852
10240.39 871
10241.35 860
10242.30 803
10243.26 776
10244.21 764
10245.17 734
10246.12 675
10247.08 625
10248.03 612
10248.99 575
10249.94 611
10250.90 582
10251.86 556
10252.81 542
10253.77 577
10254.72 584
10255.68 558
10256.63 548
10257.59 562
10258.55 576
10259.50 564
10260.46 524
10261.41 514
10262.37 519
10263.33 505
10264.28 483
10265.24 469
10266.20 506
10267.15 496
10268.11 492
10269.07 474
10270.02 494
10270.98 497
10271.94 476
10272.89 474
10273.85 488
10274.81 535
10275.76 501
10276.72 511
10277.68 494
10278.63 488
10279.59 482
10280.55 470
10281.50 494
10282.46 460
10283.42 435
10284.38 449
10285.33 455
10286.29 443
10287.25 448
10288.20 461
10289.16 462
10290.12 459
10291.08 434
10292.03 448
10292.99 460
10293.95 459
10294.91 471
10295.86 462
10296.82 488
10297.78 420
10298.74 447
10299.70 474
10300.65 466
10301.61 481
10302.57 455
10303.53 457
10304.49 482
10305.44 501
10306.40 455
10307.36 475
10308.32 462
10309.28 485
10310.24 463
10311.19 466
10312.15 480
10313.11 474
10314.07 451
10315.03 467
10315.99 450
10316.95 477
10317.90 488
10318.86 519
10319.82 486
10320.78 467
10321.74 462
10322.70 460
10323.66 451
10324.62 466
10325.58 458
10326.54 456
10327.49 475
10328.45 417
10329.41 436
10330.37 436
10331.33 467
10332.29 457
10333.25 439
10334.21 411
10335.17 454
10336.13 452
10337.09 405
10338.05 406
10339.01 401
10339.97 406
10340.93 435
10341.89 431
10342.85 421
10343.81 393
10344.77 400
10345.73 420
10346.69 421
10347.65 412
10348.61 412
10349.57 423
10350.53 414
10351.49 403
10352.45 413
10353.41 437
10354.37 427
10355.33 418
10356.29 405
10357.25 413
10358.21 424
10359.17 454
10360.13 420
10361.09 371
10362.06 413
10363.02 384
10363.98 374
10364.94 398
10365.90 374
10366.86 403
10367.82 372
10368.78 393
10369.74 351
10370.70 375
10371.67 388
10372.63 397
10373.59 391
10374.55 374
10375.51 383
10376.47 370
10377.43 366
10378.40 342
10379.36 377
10380.32 378
10381.28 404
10382.24 361
10383.20 395
10384.17 384
10385.13 375
10386.09 377
10387.05 360
10388.01 388
10388.98 402
10389.94 375
10390.90 385
10391.86 352
10392.82 343
10393.79 381
10394.75 370
10395.71 363
10396.67 369
10397.64 344
10398.60 349
10399.56 369
10400.52 370
10401.49 338
10402.45 335
10403.41 392
10404.37 360
10405.34 372
10406.30 353
10407.26 363
10408.23 353
10409.19 351
10410.15 366
10411.11 382
10412.08 398
10413.04 355
10414.00 384
10414.97 403
10415.93 385
10416.89 356
10417.86 369
10418.82 357
10419.78 391
10420.75 393
10421.71 379
10422.68 392
10423.64 419
10424.60 392
10425.57 384
10426.53 367
10427.49 367
10428.46 357
10429.42 370
10430.39 353
10431.35 379
10432.31 361
10433.28 361
10434.24 329
10435.21 320
10436.17 375
10437.13 356
10438.10 342
10439.06 342
10440.03 340
10440.99 353
10441.96 342
10442.92 352
10443.89 341
10444.85 358
10445.82 343
10446.78 375
10447.74 332
10448.71 378
10449.67 369
10450.64 323
10451.60 343
10452.57 342
10453.53 331
10454.50 367
10455.46 346
10456.43 342
10457.39 324
10458.36 317
10459.33 326
10460.29 342
10461.26 343
10462.22 347
10463.19 346
10464.15 334
10465.12 367
10466.08 347
10467.05 357
10468.01 348
10468.98 333
10469.95 339
10470.91 347
10471.88 329
10472.84 321
10473.81 335
10474.78 343
10475.74 355
10476.71 384
10477.67 349
10478.64 357
10479.61 374
10480.57 337
10481.54 369
10482.51 370
10483.47 365
10484.44 337
10485.41 339
10486.37 366
10487.34 375
10488.30 376
10489.27 360
10490.24 380
10491.20 366
10492.17 377
10493.14 360
10494.11 400
10495.07 382
10496.04 340
10497.01 343
10497.97 351
10498.94 337
10499.91 361
10500.88 366
10501.84 361
10502.81 348
10503.78 336
10504.74 381
10505.71 352
10506.68 366
10507.65 341
10508.61 344
10509.58 336
10510.55 343
10511.52 365
10512.49 352
10513.45 336
10514.42 350
10515.39 338
10516.36 375
10517.32 384
10518.29 357
10519.26 375
10520.23 330
10521.20 362
10522.17 348
10523.13 356
10524.10 353
10525.07 347
10526.04 392
10527.01 380
10527.98 368
10528.94 340
10529.91 353
10530.88 359
10531.85 377
10532.82 392
10533.79 394
10534.76 376
10535.72 365
10536.69 366
10537.66 431
10538.63 401
10539.60 400
10540.57 385
10541.54 420
10542.51 404
10543.48 409
10544.45 393
10545.42 404
10546.38 381
10547.35 417
10548.32 421
10549.29 386
10550.26 373
10551.23 377
10552.20 382
10553.17 370
10554.14 408
10555.11 373
10556.08 399
10557.05 391
10558.02 402
10558.99 378
10559.96 428
10560.93 395
10561.90 435
10562.87 445
10563.84 414
10564.81 454
10565.78 421
10566.75 427
10567.72 419
10568.69 456
10569.66 419
10570.63 413
10571.60 426
10572.57 424
10573.54 437
10574.51 433
10575.48 410
10576.46 423
10577.43 404
10578.40 378
10579.37 404
10580.34 434
10581.31 401
10582.28 436
10583.25 396
10584.22 401
10585.19 411
10586.16 421
10587.14 428
10588.11 448
10589.08 469
10590.05 428
10591.02 446
10591.99 444
10592.96 450
10593.94 458
10594.91 452
10595.88 467
10596.85 437
10597.82 467
10598.79 483
10599.77 475
10600.74 453
10601.71 418
10602.68 405
10603.65 432
10604.62 420
10605.60 501
10606.57 517
10607.54 525
10608.51 562
10609.49 556
10610.46 569
10611.43 632
10612.40 689
10613.37 648
10614.35 678
10615.32 635
10616.29 594
10617.26 547
10618.24 553
10619.21 544
10620.18 520
10621.16 480
10622.13 446
10623.10 477
10624.07 500
10625.05 471
10626.02 446
10626.99 461
10627.97 464
10628.94 458
10629.91 468
10630.89 453
10631.86 446
10632.83 452
10633.80 411
10634.78 476
10635.75 468
10636.73 501
10637.70 523
10638.67 538
10639.65 502
10640.62 533
10641.59 537
10642.57 547
10643.54 513
10644.51 510
10645.49 528
10646.46 503
10647.44 512
10648.41 492
10649.38 472
10650.36 476
10651.33 450
10652.31 454
10653.28 416
10654.25 407
10655.23 429
10656.20 437
10657.18 370
10658.15 375
10659.13 395
10660.10 390
10661.08 378
10662.05 355
10663.03 394
10664.00 401
10664.97 404
10665.95 394
10666.92 384
10667.90 380
10668.87 383
10669.85 381
10670.82 393
10671.80 380
10672.77 415
10673.75 391
10674.72 392
10675.70 411
10676.68 429
10677.65 418
10678.63 405
10679.60 399
10680.58 371
10681.55 391
10682.53 397
10683.50 355
10684.48 383
10685.45 396
10686.43 366
10687.41 395
10688.38 376
10689.36 414
10690.33 401
10691.31 376
10692.29 349
10693.26 339
10694.24 371
10695.21 359
10696.19 371
10697.17 376
10698.14 366
10699.12 341
10700.10 359
10701.07 383
10702.05 361
10703.02 354
10704.00 378
10704.98 363
10705.95 374
10706.93 364
10707.91 392
10708.88 351
10709.86 430
10710.84 402
10711.82 377
10712.79 365
10713.77 358
10714.75 382
10715.72 410
10716.70 392
10717.68 405
10718.65 397
10719.63 392
10720.61 368
10721.59 368
10722.56 354
10723.54 363
10724.52 347
10725.50 389
10726.47 386
10727.45 388
10728.43 386
10729.41 363
10730.38 367
10731.36 386
10732.34 387
10733.32 380
10734.30 383
10735.27 378
10736.25 396
10737.23 400
10738.21 396
10739.19 391
10740.16 376
10741.14 392
10742.12 374
10743.10 388
10744.08 360
10745.06 393
10746.03 371
10747.01 407
10747.99 400
10748.97 429
10749.95 377
10750.93 384
10751.91 383
10752.88 383
10753.86 397
10754.84 401
10755.82 396
10756.80 407
10757.78 411
10758.76 399
10759.74 360
10760.72 374
10761.70 404
10762.67 399
10763.65 368
10764.63 376
10765.61 382
10766.59 381
10767.57 389
10768.55 396
10769.53 409
10770.51 386
10771.49 376
10772.47 428
10773.45 412
10774.43 410
10775.41 406
10776.39 384
10777.37 397
10778.35 439
10779.33 412
10780.31 398
10781.29 415
10782.27 412
10783.25 415
10784.23 428
10785.21 448
10786.19 440
10787.17 450
10788.15 451
10789.13 446
10790.11 473
10791.09 438
10792.07 431
10793.05 420
10794.03 438
10795.01 420
10795.99 425
10796.97 438
10797.96 432
10798.94 407
10799.92 385
10800.90 411
10801.88 426
10802.86 425
10803.84 397
10804.82 409
10805.80 421
10806.79 425
10807.77 407
10808.75 387
10809.73 394
10810.71 389
10811.69 429
10812.67 411
10813.65 411
10814.64 393
10815.62 401
10816.60 426
10817.58 395
10818.56 415
10819.54 450
10820.53 430
10821.51 397
10822.49 441
10823.47 416
10824.45 456
10825.44 421
10826.42 439
10827.40 437
10828.38 434
10829.37 414
10830.35 456
10831.33 446
10832.31 429
10833.29 406
10834.28 408
10835.26 427
10836.24 413
10837.22 418
10838.21 430
10839.19 464
10840.17 423
10841.16 427
10842.14 444
10843.12 443
10844.10 433
10845.09 438
10846.07 458
10847.05 497
10848.04 460
10849.02 442
10850.00 477
10850.99 445
10851.97 480
10852.95 488
10853.94 490
10854.92 490
10855.90 522
10856.89 527
10857.87 507
10858.85 466
10859.84 487
10860.82 533
10861.80 508
10862.79 487
10863.77 526
10864.76 541
10865.74 517
10866.72 508
10867.71 520
10868.69 514
10869.68 516
10870.66 531
10871.64 544
10872.63 547
10873.61 524
10874.60 538
10875.58 549
10876.56 522
10877.55 553
10878.53 562
10879.52 532
10880.50 519
10881.49 514
10882.47 578
10883.46 585
10884.44 558
10885.43 598
10886.41 561
10887.40 552
10888.38 592
10889.37 589
10890.35 573
10891.34 580
10892.32 583
10893.31 606
10894.29 614
10895.28 584
10896.26 600
10897.25 613
10898.23 625
10899.22 606
10900.20 622
10901.19 648
10902.17 651
10903.16 660
10904.15 639
10905.13 601
10906.12 648
10907.10 663
10908.09 647
10909.07 665
10910.06 678
10911.05 724
10912.03 701
10913.02 688
10914.00 709
10914.99 717
10915.98 724
10916.96 751
10917.95 743
10918.94 759
10919.92 713
10920.91 734
10921.89 739
10922.88 766
10923.87 802
10924.85 776
10925.84 802
10926.83 814
10927.81 796
10928.80 725
10929.79 746
10930.77 777
10931.76 807
10932.75 824
10933.74 798
10934.72 845
10935.71 823
10936.70 830
10937.68 870
10938.67 818
10939.66 846
10940.65 848
10941.63 875
10942.62 964
10943.61 920
10944.59 957
10945.58 967
10946.57 953
10947.56 997
10948.54 963
10949.53 1016
10950.52 1087
10951.51 1074
10952.50 1083
10953.48 1075
10954.47 1169
10955.46 1254
10956.45 1364
10957.44 1358
10958.42 1400
10959.41 1445
10960.40 1408
10961.39 1542
10962.38 1459
10963.36 1471
10964.35 1463
10965.34 1462
10966.33 1447
10967.32 1356
10968.31 1329
10969.30 1233
10970.28 1256
10971.27 1154
10972.26 1163
10973.25 1105
10974.24 1083
10975.23 1051
10976.22 1063
10977.21 1074
10978.19 1014
10979.18 1029
10980.17 1057
10981.16 1054
10982.15 1063
10983.14 1131
10984.13 1061
10985.12 1079
10986.11 1104
10987.10 1139
10988.09 1125
10989.08 1121
10990.07 1119
10991.06 1206
10992.04 1175
10993.03 1221
10994.02 1308
10995.01 1370
10996.00 1486
10996.99 1569
10997.98 1705
10998.97 1841
10999.96 1922
11000.95 1978
11001.94 2114
11002.93 2142
11003.92 2099
11004.91 2022
11005.90 1933
11006.89 1879
11007.88 1693
11008.87 1580
11009.87 1475
11010.86 1340
11011.85 1244
11012.84 1139
11013.83 1058
11014.82 989
11015.81 923
11016.80 961
11017.79 935
11018.78 877
11019.77 854
11020.76 827
11021.75 823
11022.74 814
11023.74 809
11024.73 807
11025.72 822
11026.71 765
11027.70 716
11028.69 752
11029.68 748
11030.67 763
11031.67 768
11032.66 764
11033.65 770
11034.64 796
11035.63 756
11036.62 733
11037.61 765
11038.61 783
11039.60 754
11040.59 736
11041.58 741
11042.57 698
11043.56 702
11044.56 726
11045.55 704
11046.54 724
11047.53 680
11048.53 667
11049.52 656
11050.51 696
11051.50 666
11052.49 685
11053.49 655
11054.48 681
11055.47 680
11056.46 657
11057.46 678
11058.45 708
11059.44 691
11060.43 663
11061.43 662
11062.42 664
11063.41 670
11064.41 703
11065.40 726
11066.39 703
11067.38 672
11068.38 679
11069.37 677
11070.36 718
11071.36 693
11072.35 715
11073.34 682
11074.34 713
11075.33 671
11076.32 686
11077.32 725
11078.31 659
11079.30 676
11080.30 691
11081.29 680
11082.28 720
11083.28 678
11084.27 652
11085.27 644
11086.26 668
11087.25 662
11088.25 701
11089.24 678
11090.24 656
11091.23 659
11092.22 663
11093.22 640
11094.21 601
11095.21 638
11096.20 658
11097.19 650
11098.19 601
11099.18 587
11100.18 592
11101.17 619
11102.17 631
11103.16 622
11104.16 606
11105.15 633
11106.15 596
11107.14 578
11108.13 579
11109.13 596
11110.12 595
11111.12 582
11112.11 613
11113.11 587
11114.10 539
11115.10 556
11116.09 561
11117.09 580
11118.09 583
11119.08 557
11120.08 553
11121.07 573
11122.07 523
11123.06 527
11124.06 544
11125.05 578
11126.05 561
11127.04 586
11128.04 565
11129.04 586
11130.03 580
11131.03 564
11132.02 544
11133.02 555
11134.02 518
11135.01 531
11136.01 538
11137.00 499
11138.00 505
11139.00 528
11139.99 546
11140.99 541
11141.98 525
11142.98 555
11143.98 556
11144.97 531
11145.97 530
11146.97 535
11147.96 565
11148.96 534
11149.96 551
11150.95 543
11151.95 512
11152.95 547
11153.94 493
11154.94 536
11155.94 505
11156.93 484
11157.93 504
11158.93 518
11159.93 509
11160.92 525
11161.92 557
11162.92 535
11163.92 495
11164.91 488
11165.91 519
11166.91 521
11167.90 471
11168.90 506
11169.90 506
11170.90 517
11171.90 519
11172.89 490
11173.89 470
11174.89 453
11175.89 508
11176.88 490
11177.88 481
11178.88 471
11179.88 516
11180.88 484
11181.87 501
11182.87 497
11183.87 499
11184.87 490
11185.87 509
11186.87 504
11187.86 515
11188.86 489
11189.86 504
11190.86 501
11191.86 512
11192.86 509
11193.86 500
11194.85 504
11195.85 530
11196.85 484
11197.85 491
11198.85 510
11199.85 525
11200.85 522
11201.85 497
11202.84 530
11203.84 502
11204.84 517
11205.84 548
11206.84 493
11207.84 504
11208.84 507
11209.84 516
11210.84 512
11211.84 499
11212.84 498
11213.84 531
11214.84 515
11215.84 524
11216.84 495
11217.84 503
11218.84 535
11219.84 491
11220.84 489
11221.84 522
11222.84 520
11223.84 521
11224.84 548
11225.84 525
11226.84 527
11227.84 530
11228.84 550
11229.84 542
11230.84 515
11231.84 514
11232.84 541
11233.84 519
11234.84 547
11235.84 549
11236.84 542
11237.84 555
11238.84 519
11239.84 573
11240.84 563
11241.84 551
11242.84 559
11243.84 552
11244.84 593
11245.85 584
11246.85 556
11247.85 522
11248.85 580
11249.85 617
11250.85 624
11251.85 588
11252.85 550
11253.86 535
11254.86 571
11255.86 563
11256.86 606
11257.86 603
11258.86 640
11259.86 630
11260.87 619
11261.87 572
11262.87 587
11263.87 625
11264.87 634
11265.87 624
11266.88 649
11267.88 653
11268.88 698
11269.88 690
11270.88 671
11271.89 699
11272.89 767
11273.89 759
11274.89 740
11275.90 712
11276.90 753
11277.90 784
11278.90 785
11279.90 787
11280.91 823
11281.91 764
11282.91 745
11283.92 764
11284.92 726
11285.92 757
11286.92 699
11287.93 710
11288.93 659
11289.93 631
11290.94 634
11291.94 601
11292.94 602
11293.94 597
11294.95 617
11295.95 582
11296.95 595
11297.96 612
11298.96 559
11299.96 594
11300.97 564
11301.97 599
11302.97 620
11303.98 604
11304.98 592
11305.98 594
11306.99 600
11307.99 606
11309.00 603
11310.00 571
11311.00 627
11312.01 624
11313.01 621
11314.02 636
11315.02 639
11316.02 663
11317.03 647
11318.03 639
11319.04 689
11320.04 711
11321.04 662
11322.05 652
11323.05 659
11324.06 682
11325.06 638
11326.07 649
11327.07 645
11328.08 668
11329.08 657
11330.09 635
11331.09 663
11332.10 685
11333.10 653
11334.10 643
11335.11 608
11336.11 658
11337.12 653
11338.12 677
11339.13 722
11340.14 668
11341.14 734
11342.15 774
11343.15 760
11344.16 762
11345.16 790
11346.17 747
11347.17 712
11348.18 679
11349.18 711
11350.19 666
11351.19 652
11352.20 643
11353.21 668
11354.21 639
11355.22 635
11356.22 611
11357.23 600
11358.24 624
11359.24 634
11360.25 637
11361.25 624
11362.26 628
11363.27 646
11364.27 640
11365.28 612
11366.28 598
11367.29 565
11368.30 608
11369.30 642
11370.31 595
11371.32 578
11372.32 568
11373.33 561
11374.34 555
11375.34 604
11376.35 588
11377.36 576
11378.36 625
11379.37 601
11380.38 563
11381.38 578
11382.39 546
11383.40 580
11384.41 574
11385.41 589
11386.42 607
11387.43 583
11388.43 594
11389.44 589
11390.45 580
11391.46 579
11392.46 565
11393.47 586
11394.48 604
11395.49 574
11396.49 573
11397.50 595
11398.51 633
11399.52 625
11400.53 597
11401.53 597
11402.54 618
11403.55 607
11404.56 594
11405.57 599
11406.57 631
11407.58 598
11408.59 613
11409.60 624
11410.61 632
11411.61 627
11412.62 653
11413.63 636
11414.64 632
11415.65 603
11416.66 593
11417.67 624
11418.67 610
11419.68 607
11420.69 604
11421.70 605
11422.71 620
11423.72 625
11424.73 634
11425.74 628
11426.74 616
11427.75 617
11428.76 615
11429.77 615
11430.78 604
11431.79 660
11432.80 644
11433.81 623
11434.82 636
11435.83 614
11436.84 666
11437.85 656
11438.86 655
11439.87 630
11440.88 649
11441.88 639
11442.89 620
11443.90 639
11444.91 665
11445.92 657
11446.93 647
11447.94 620
11448.95 627
11449.96 653
11450.97 662
11451.98 641
11452.99 646
11454.00 650
11455.01 632
11456.02 650
11457.04 625
11458.05 631
11459.06 633
11460.07 660
11461.08 679
11462.09 673
11463.10 635
11464.11 657
11465.12 702
11466.13 672
11467.14 675
11468.15 675
11469.16 680
11470.17 673
11471.18 668
11472.20 707
11473.21 696
11474.22 723
11475.23 717
11476.24 723
11477.25 743
11478.26 747
11479.27 778
11480.28 773
11481.30 754
11482.31 780
11483.32 784
11484.33 790
11485.34 813
11486.35 818
11487.37 780
11488.38 766
11489.39 784
11490.40 825
11491.41 830
11492.42 849
11493.44 871
11494.45 854
11495.46 832
11496.47 830
11497.48 879
11498.50 910
11499.51 934
11500.52 908
11501.53 931
11502.55 903
11503.56 927
11504.57 940
11505.58 978
11506.60 989
11507.61 1004
11508.62 994
11509.63 1039
11510.65 1025
11511.66 1057
11512.67 1101
11513.68 1118
11514.70 1162
11515.71 1216
11516.72 1197
11517.74 1227
11518.75 1273
11519.76 1285
11520.78 1341
11521.79 1423
11522.80 1451
11523.81 1462
11524.83 1569
11525.84 1622
11526.85 1613
11527.87 1645
11528.88 1685
11529.90 1827
11530.91 1917
11531.92 1948
11532.94 1986
11533.95 2136
11534.96 2394
11535.98 2513
11536.99 2659
11538.01 2861
11539.02 3026
11540.03 3244
11541.05 3301
11542.06 3395
11543.08 3310
11544.09 3130
11545.10 3043
11546.12 2890
11547.13 2724
11548.15 2591
11549.16 2349
11550.18 2092
11551.19 1904
11552.20 1719
11553.22 1613
11554.23 1516
11555.25 1389
11556.26 1346
11557.28 1252
11558.29 1275
11559.31 1179
11560.32 1133
11561.34 1147
11562.35 1117
11563.37 1129
11564.38 1129
11565.40 1090
11566.41 1104
11567.43 1125
11568.44 1076
11569.46 1125
11570.47 1107
11571.49 1090
11572.50 1106
11573.52 1090
11574.53 1017
11575.55 1066
11576.57 1050
11577.58 1093
11578.60 1052
11579.61 1041
11580.63 1053
11581.64 1056
11582.66 1044
11583.68 1042
11584.69 1021
11585.71 1034
11586.72 1036
11587.74 1029
11588.76 988
11589.77 986
11590.79 1064
11591.81 1098
11592.82 1102
11593.84 1152
11594.85 1134
11595.87 1216
11596.89 1294
11597.90 1350
11598.92 1355
11599.94 1404
11600.95 1413
11601.97 1461
11602.99 1455
11604.00 1536
11605.02 1473
11606.04 1387
11607.05 1369
11608.07 1363
11609.09 1296
11610.11 1236
11611.12 1217
11612.14 1156
11613.16 1157
11614.17 1131
11615.19 1076
11616.21 1064
11617.23 1046
11618.24 1069
11619.26 1137
11620.28 1148
11621.30 1131
11622.31 1112
11623.33 1074
11624.35 1101
11625.37 1040
11626.38 1059
11627.40 1027
11628.42 1014
11629.44 967
11630.46 939
11631.47 955
11632.49 935
11633.51 922
11634.53 953
11635.55 873
11636.56 847
11637.58 883
11638.60 865
11639.62 873
11640.64 832
11641.66 856
11642.67 795
11643.69 834
11644.71 814
11645.73 771
11646.75 779
11647.77 796
11648.79 791
11649.80 794
11650.82 772
11651.84 741
11652.86 781
11653.88 766
11654.90 731
11655.92 706
11656.94 739
11657.96 722
11658.98 692
11660.00 688
11661.01 732
11662.03 703
11663.05 672
11664.07 685
11665.09 690
11666.11 663
11667.13 655
11668.15 696
11669.17 636
11670.19 632
11671.21 634
11672.23 634
11673.25 658
11674.27 706
11675.29 670
11676.31 651
11677.33 655
11678.35 641
11679.37 628
11680.39 633
11681.41 672
11682.43 654
11683.45 644
11684.47 644
11685.49 676
11686.51 645
11687.53 674
11688.55 674
11689.57 647
11690.59 605
11691.61 649
11692.63 621
11693.66 593
11694.68 630
11695.70 601
11696.72 576
11697.74 585
11698.76 617
11699.78 601
11700.80 611
11701.82 582
11702.84 578
11703.86 574
11704.89 570
11705.91 557
11706.93 576
11707.95 555
11708.97 618
11709.99 583
11711.01 581
11712.04 599
11713.06 561
11714.08 564
11715.10 541
11716.12 556
11717.14 545
11718.17 509
11719.19 538
11720.21 526
11721.23 539
11722.25 491
11723.28 523
11724.30 528
11725.32 514
11726.34 511
11727.36 508
11728.39 515
11729.41 503
11730.43 501
11731.45 485
11732.48 488
11733.50 499
11734.52 501
11735.54 508
11736.57 523
11737.59 497
11738.61 518
11739.63 495
11740.66 506
11741.68 484
11742.70 522
11743.72 509
11744.75 480
11745.77 494
11746.79 492
11747.82 446
11748.84 477
11749.86 480
11750.89 468
11751.91 500
11752.93 467
11753.96 459
11754.98 438
11756.00 422
11757.03 462
11758.05 485
11759.07 478
11760.10 464
11761.12 459
11762.14 431
11763.17 435
11764.19 441
11765.22 444
11766.24 484
11767.26 460
11768.29 445
11769.31 435
11770.34 485
11771.36 479
11772.38 489
11773.41 467
11774.43 428
11775.46 437
11776.48 454
11777.51 460
11778.53 447
11779.55 436
11780.58 451
11781.60 498
11782.63 472
11783.65 429
11784.68 475
11785.70 466
11786.73 466
11787.75 470
11788.78 443
11789.80 394
11790.83 435
11791.85 468
11792.88 464
11793.90 448
11794.93 471
11795.95 471
11796.98 466
11798.00 484
11799.03 452
11800.05 455
11801.08 451
11802.10 452
11803.13 485
11804.15 452
11805.18 465
11806.21 431
11807.23 440
11808.26 453
11809.28 430
11810.31 471
11811.33 499
11812.36 457
11813.39 451
11814.41 426
11815.44 451
11816.46 448
11817.49 461
11818.52 468
11819.54 448
11820.57 464
11821.59 430
11822.62 468
11823.65 490
11824.67 493
11825.70 465
11826.73 438
11827.75 493
11828.78 464
11829.81 461
11830.83 477
11831.86 468
11832.89 480
11833.91 478
11834.94 504
11835.97 491
11836.99 482
11838.02 485
11839.05 497
11840.08 456
11841.10 470
11842.13 465
11843.16 464
11844.18 486
11845.21 487
11846.24 481
11847.27 509
11848.29 504
11849.32 469
11850.35 472
11851.38 504
11852.40 495
11853.43 467
11854.46 481
11855.49 521
11856.51 528
11857.54 545
11858.57 520
11859.60 533
11860.63 504
11861.65 537
11862.68 551
11863.71 527
11864.74 529
11865.77 506
11866.80 555
11867.82 581
11868.85 550
11869.88 528
11870.91 537
11871.94 545
11872.97 569
11873.99 556
11875.02 526
11876.05 542
11877.08 538
11878.11 536
11879.14 584
11880.17 552
11881.20 559
11882.22 598
11883.25 619
11884.28 590
11885.31 586
11886.34 618
11887.37 612
11888.40 646
11889.43 623
11890.46 631
11891.49 660
11892.52 682
11893.55 677
11894.57 599
11895.60 624
11896.63 641
11897.66 749
11898.69 732
11899.72 747
11900.75 753
11901.78 806
11902.81 830
11903.84 852
11904.87 921
11905.90 914
11906.93 858
11907.96 889
11908.99 925
11910.02 889
11911.05 851
11912.08 816
11913.11 803
11914.14 813
11915.17 759
11916.20 780
11917.23 803
11918.26 760
11919.29 710
11920.33 729
11921.36 737
11922.39 733
11923.42 746
11924.45 735
11925.48 782
11926.51 820
11927.54 824
11928.57 902
11929.60 888
11930.63 935
11931.66 974
11932.70 924
11933.73 974
11934.76 965
11935.79 936
11936.82 968
11937.85 945
11938.88 872
11939.91 848
11940.95 853
11941.98 795
11943.01 745
11944.04 708
11945.07 693
11946.10 636
11947.14 673
11948.17 616
11949.20 614
11950.23 579
11951.26 591
11952.29 587
11953.33 586
11954.36 564
11955.39 563
11956.42 567
11957.46 576
11958.49 577
11959.52 545
11960.55 554
11961.58 546
11962.62 565
11963.65 538
11964.68 609
11965.71 579
11966.75 567
11967.78 575
11968.81 548
11969.84 564
11970.88 562
11971.91 547
11972.94 516
11973.98 562
11975.01 567
11976.04 548
11977.07 550
11978.11 550
11979.14 528
11980.17 551
11981.21 561
11982.24 567
11983.27 557
11984.31 574
11985.34 576
11986.37 586
11987.41 574
11988.44 586
11989.47 612
11990.51 601
11991.54 559
11992.58 562
11993.61 573
11994.64 594
11995.68 610
11996.71 601
11997.74 611
11998.78 593
11999.81 611
12000.85 625
12001.88 603
12002.91 590
12003.95 570
12004.98 611
12006.02 619
12007.05 604
12008.09 627
12009.12 651
12010.15 635
12011.19 664
12012.22 640
12013.26 678
12014.29 676
12015.33 670
12016.36 674
12017.40 690
12018.43 689
12019.47 696
12020.50 647
12021.54 642
12022.57 669
12023.61 691
12024.64 707
12025.68 682
12026.71 696
12027.75 690
12028.78 685
12029.82 697
12030.85 721
12031.89 686
12032.92 712
12033.96 701
12034.99 657
12036.03 676
12037.07 695
12038.10 707
12039.14 658
12040.17 652
12041.21 647
12042.24 662
12043.28 638
12044.32 693
12045.35 632
12046.39 693
12047.42 671
12048.46 702
12049.50 676
12050.53 639
12051.57 652
12052.61 668
12053.64 686
12054.68 687
12055.71 733
12056.75 737
12057.79 733
12058.82 747
12059.86 737
12060.90 731
12061.93 749
12062.97 738
12064.01 707
12065.04 683
12066.08 732
12067.12 651
12068.15 630
12069.19 639
12070.23 647
12071.27 636
12072.30 636
12073.34 659
12074.38 640
12075.41 632
12076.45 584
12077.49 655
12078.53 638
12079.56 621
12080.60 581
12081.64 587
12082.68 557
12083.71 585
12084.75 603
12085.79 581
12086.83 574
12087.86 582
12088.90 619
12089.94 624
12090.98 600
12092.02 582
12093.05 616
12094.09 616
12095.13 599
12096.17 669
12097.21 629
12098.25 631
12099.28 654
12100.32 652
12101.36 634
12102.40 708
12103.44 681
12104.48 748
12105.51 699
12106.55 708
12107.59 691
12108.63 700
12109.67 699
12110.71 631
12111.75 608
12112.79 627
12113.82 614
12114.86 590
12115.90 600
12116.94 584
12117.98 566
12119.02 570
12120.06 552
12121.10 523
12122.14 546
12123.18 499
12124.22 530
12125.25 487
12126.29 534
12127.33 505
12128.37 487
12129.41 469
12130.45 490
12131.49 497
12132.53 491
12133.57 493
12134.61 501
12135.65 509
12136.69 487
12137.73 514
12138.77 497
12139.81 499
12140.85 471
12141.89 475
12142.93 490
12143.97 476
12145.01 474
12146.05 463
12147.09 480
12148.13 493
12149.17 466
12150.21 497
12151.25 477
12152.29 454
12153.34 463
12154.38 484
12155.42 489
12156.46 443
12157.50 456
12158.54 487
12159.58 474
12160.62 438
12161.66 449
12162.70 465
12163.74 436
12164.78 444
12165.83 439
12166.87 438
12167.91 426
12168.95 448
12169.99 438
12171.03 471
12172.07 470
12173.11 475
12174.16 465
12175.20 460
12176.24 422
12177.28 447
12178.32 468
12179.36 448
12180.41 424
12181.45 436
12182.49 445
12183.53 424
12184.57 458
12185.62 449
12186.66 466
12187.70 446
12188.74 455
12189.78 442
12190.83 444
12191.87 432
12192.91 423
12193.95 442
12195.00 448
12196.04 462
12197.08 477
12198.12 463
12199.17 444
12200.21 430
12201.25 455
12202.29 437
12203.34 445
12204.38 463
12205.42 441
12206.46 430
12207.51 411
12208.55 436
12209.59 421
12210.64 459
12211.68 450
12212.72 451
12213.77 444
12214.81 440
12215.85 439
12216.90 422
12217.94 429
12218.98 413
12220.03 429
12221.07 451
12222.11 439
12223.16 471
12224.20 411
12225.24 429
12226.29 450
12227.33 426
12228.37 440
12229.42 434
12230.46 447
12231.51 427
12232.55 476
12233.59 468
12234.64 415
12235.68 436
12236.73 438
12237.77 408
12238.82 399
12239.86 432
12240.90 428
12241.95 415
12242.99 436
12244.04 426
12245.08 433
12246.13 417
12247.17 459
12248.22 443
12249.26 436
12250.31 397
12251.35 419
12252.39 442
12253.44 445
12254.48 416
12255.53 422
12256.57 429
12257.62 412
12258.66 381
12259.71 362
12260.75 398
12261.80 397
12262.85 381
12263.89 387
12264.94 403
12265.98 365
12267.03 358
12268.07 377
12269.12 392
12270.16 359
12271.21 402
12272.25 385
12273.30 378
12274.35 381
12275.39 378
12276.44 373
12277.48 341
12278.53 362
12279.58 399
12280.62 399
12281.67 377
12282.71 408
12283.76 399
12284.81 383
12285.85 370
12286.90 395
12287.95 368
12288.99 399
12290.04 390
12291.08 378
12292.13 364
12293.18 370
12294.22 366
12295.27 369
12296.32 389
12297.36 361
12298.41 392
12299.46 368
12300.50 370
12301.55 357
12302.60 377
12303.65 367
12304.69 370
12305.74 367
12306.79 367
12307.83 370
12308.88 408
12309.93 358
12310.98 347
12312.02 378
12313.07 382
12314.12 401
12315.17 380
12316.21 385
12317.26 374
12318.31 358
12319.36 352
12320.40 365
12321.45 342
12322.50 347
12323.55 352
12324.60 370
12325.64 359
12326.69 377
12327.74 357
12328.79 343
12329.84 367
12330.88 349
12331.93 366
12332.98 348
12334.03 381
12335.08 364
12336.13 340
12337.17 367
12338.22 333
12339.27 332
12340.32 342
12341.37 324
12342.42 376
12343.47 393
12344.51 327
12345.56 319
12346.61 373
12347.66 342
12348.71 344
12349.76 369
12350.81 342
12351.86 349
12352.91 353
12353.95 366
12355.00 330
12356.05 378
12357.10 381
12358.15 370
12359.20 345
12360.25 339
12361.30 367
12362.35 347
12363.40 379
12364.45 330
12365.50 373
12366.55 354
12367.60 349
12368.65 347
12369.70 361
12370.75 361
12371.80 365
12372.85 360
12373.90 383
12374.95 370
12376.00 369
12377.05 358
12378.10 358
12379.15 363
12380.20 370
12381.25 364
12382.30 340
12383.35 363
12384.40 381
12385.45 360
12386.50 392
12387.55 388
12388.60 377
12389.65 414
12390.70 406
12391.75 373
12392.80 387
12393.86 420
12394.91 375
12395.96 380
12397.01 386
12398.06 341
12399.11 365
12400.16 346
12401.21 370
12402.26 401
12403.32 384
12404.37 358
12405.42 383
12406.47 407
12407.52 408
12408.57 424
12409.62 407
12410.68 404
12411.73 376
12412.78 400
12413.83 408
12414.88 412
12415.93 394
12416.99 398
12418.04 391
12419.09 437
12420.14 441
12421.19 409
12422.25 417
12423.30 424
12424.35 429
12425.40 447
12426.45 448
12427.51 422
12428.56 416
12429.61 423
12430.66 404
12431.72 432
12432.77 440
12433.82 436
12434.87 423
12435.93 436
12436.98 447
12438.03 427
12439.08 408
12440.14 411
12441.19 460
12442.24 434
12443.30 443
12444.35 446
12445.40 439
12446.45 450
12447.51 468
12448.56 465
12449.61 469
12450.67 463
12451.72 515
12452.77 489
12453.83 492
12454.88 472
12455.93 483
12456.99 484
12458.04 491
12459.10 516
12460.15 544
12461.20 558
12462.26 585
12463.31 591
12464.36 584
12465.42 581
12466.47 623
12467.53 655
12468.58 675
12469.63 720
12470.69 715
12471.74 786
12472.80 853
12473.85 906
12474.90 1000
12475.96 1036
12477.01 1040
12478.07 1118
12479.12 1109
12480.18 1096
12481.23 1066
12482.29 1088
12483.34 1000
12484.40 948
12485.45 901
12486.50 877
12487.56 837
12488.61 776
12489.67 775
12490.72 736
12491.78 684
12492.83 629
12493.89 654
12494.94 630
12496.00 628
12497.05 579
12498.11 574
12499.17 547
12500.22 538
12501.28 544
12502.33 540
12503.39 542
12504.44 531
12505.50 523
12506.55 524
12507.61 531
12508.67 540
12509.72 532
12510.78 537
12511.83 558
12512.89 553
12513.94 533
12515.00 528
12516.06 511
12517.11 548
12518.17 529
12519.22 530
12520.28 520
12521.34 535
12522.39 529
12523.45 531
12524.51 551
12525.56 533
12526.62 504
12527.68 523
12528.73 490
12529.79 512
12530.85 542
12531.90 566
12532.96 538
12534.02 504
12535.07 509
12536.13 537
12537.19 550
12538.24 525
12539.30 550
12540.36 553
12541.41 588
12542.47 540
12543.53 560
12544.59 597
12545.64 606
12546.70 607
12547.76 641
12548.82 627
12549.87 629
12550.93 711
12551.99 683
12553.05 687
12554.10 710
12555.16 706
12556.22 715
12557.28 748
12558.33 729
12559.39 733
12560.45 715
12561.51 729
12562.57 698
12563.62 655
12564.68 638
12565.74 672
12566.80 675
12567.86 597
12568.91 614
12569.97 619
12571.03 603
12572.09 612
12573.15 592
12574.21 569
12575.26 598
12576.32 555
12577.38 526
12578.44 580
12579.50 546
12580.56 556
12581.62 597
12582.68 577
12583.73 549
12584.79 545
12585.85 544
12586.91 534
12587.97 585
12589.03 582
12590.09 594
12591.15 580
12592.21 559
12593.27 559
12594.33 556
12595.38 596
12596.44 538
12597.50 531
12598.56 545
12599.62 533
12600.68 550
12601.74 569
12602.80 523
12603.86 533
12604.92 555
12605.98 564
12607.04 548
12608.10 546
12609.16 589
12610.22 600
12611.28 601
12612.34 559
12613.40 616
12614.46 629
12615.52 622
12616.58 634
12617.64 630
12618.70 651
12619.76 664
12620.82 677
12621.88 683
12622.94 692
12624.00 687
12625.07 751
12626.13 748
12627.19 724
12628.25 764
12629.31 772
12630.37 798
12631.43 774
12632.49 791
12633.55 736
12634.61 766
12635.67 771
12636.73 739
12637.80 727
12638.86 736
12639.92 662
12640.98 687
12642.04 646
12643.10 601
12644.16 584
12645.23 602
12646.29 592
12647.35 564
12648.41 547
12649.47 578
12650.53 584
12651.59 543
12652.66 515
12653.72 567
12654.78 579
12655.84 570
12656.90 570
12657.97 581
12659.03 552
12660.09 585
12661.15 566
12662.21 604
12663.28 567
12664.34 543
12665.40 560
12666.46 528
12667.53 574
12668.59 568
12669.65 528
12670.71 564
12671.78 582
12672.84 563
12673.90 576
12674.96 569
12676.03 559
12677.09 579
12678.15 566
12679.22 552
12680.28 599
12681.34 562
12682.40 544
12683.47 597
12684.53 633
12685.59 590
12686.66 567
12687.72 609
12688.78 595
12689.85 632
12690.91 606
12691.97 630
12693.04 640
12694.10 611
12695.16 648
12696.23 652
12697.29 674
12698.35 661
12699.42 698
12700.48 700
12701.55 677
12702.61 706
12703.67 696
12704.74 718
12705.80 738
12706.87 723
12707.93 739
12708.99 746
12710.06 749
12711.12 753
12712.19 729
12713.25 727
12714.32 773
12715.38 751
12716.44 722
12717.51 703
12718.57 723
12719.64 716
12720.70 656
12721.77 721
12722.83 682
12723.90 717
12724.96 721
12726.03 694
12727.09 729
12728.16 742
12729.22 739
12730.29 736
12731.35 740
12732.42 781
12733.48 789
12734.55 797
12735.61 740
12736.68 761
12737.74 728
12738.81 783
12739.87 747
12740.94 745
12742.00 725
12743.07 705
12744.14 686
12745.20 666
12746.27 648
12747.33 643
12748.40 611
12749.46 567
12750.53 611
12751.60 590
12752.66 591
12753.73 552
12754.79 567
12755.86 538
12756.93 564
12757.99 568
12759.06 562
12760.12 535
12761.19 485
12762.26 542
12763.32 538
12764.39 549
12765.46 509
12766.52 489
12767.59 515
12768.66 505
12769.72 505
12770.79 526
12771.86 520
12772.92 500
12773.99 454
12775.06 480
12776.12 488
12777.19 508
12778.26 506
12779.33 462
12780.39 462
12781.46 448
12782.53 455
12783.59 445
12784.66 480
12785.73 459
12786.80 487
12787.86 480
12788.93 479
12790.00 458
12791.07 479
12792.13 440
12793.20 466
12794.27 441
12795.34 403
12796.40 471
12797.47 481
12798.54 504
12799.61 463
12800.68 430
12801.74 447
12802.81 461
12803.88 444
12804.95 442
12806.02 413
12807.09 436
12808.15 469
12809.22 455
12810.29 446
12811.36 444
12812.43 456
12813.50 472
12814.56 493
12815.63 462
12816.70 444
12817.77 474
12818.84 463
12819.91 487
12820.98 438
12822.04 438
12823.11 460
12824.18 448
12825.25 471
12826.32 449
12827.39 450
12828.46 449
12829.53 466
12830.60 451
12831.67 454
12832.74 456
12833.81 470
12834.87 454
12835.94 411
12837.01 459
12838.08 438
12839.15 443
12840.22 437
12841.29 409
12842.36 409
12843.43 405
12844.50 440
12845.57 440
12846.64 401
12847.71 438
12848.78 427
12849.85 387
12850.92 403
12851.99 400
12853.06 411
12854.13 415
12855.20 412
12856.27 353
12857.34 358
12858.41 397
12859.48 388
12860.55 362
12861.62 386
12862.69 388
12863.77 371
12864.84 378
12865.91 352
12866.98 379
12868.05 368
12869.12 382
12870.19 343
12871.26 352
12872.33 370
12873.40 399
12874.47 333
12875.54 343
12876.62 366
12877.69 358
12878.76 333
12879.83 380
12880.90 327
12881.97 337
12883.04 359
12884.12 359
12885.19 333
12886.26 335
12887.33 354
12888.40 356
12889.47 333
12890.54 300
12891.62 341
12892.69 350
12893.76 324
12894.83 316
12895.90 282
12896.98 312
12898.05 325
12899.12 300
12900.19 309
12901.26 296
12902.34 310
12903.41 314
12904.48 330
12905.55 340
12906.63 285
12907.70 329
12908.77 334
12909.84 319
12910.92 300
12911.99 339
12913.06 315
12914.13 339
12915.21 337
12916.28 326
12917.35 315
12918.42 341
12919.50 318
12920.57 331
12921.64 304
12922.72 315
12923.79 309
12924.86 329
12925.94 328
12927.01 291
12928.08 320
12929.16 298
12930.23 297
12931.30 329
12932.38 310
12933.45 323
12934.52 303
12935.60 294
12936.67 325
12937.74 312
12938.82 281
12939.89 331
12940.97 322
12942.04 327
12943.11 316
12944.19 344
12945.26 342
12946.34 298
12947.41 296
12948.48 345
12949.56 333
12950.63 299
12951.71 310
12952.78 288
12953.85 283
12954.93 285
12956.00 319
12957.08 299
12958.15 297
12959.23 275
12960.30 300
12961.38 283
12962.45 309
12963.53 302
12964.60 296
12965.68 289
12966.75 290
12967.83 292
12968.90 296
12969.98 318
12971.05 296
12972.13 284
12973.20 299
12974.28 307
12975.35 317
12976.43 298
12977.50 286
12978.58 291
12979.65 308
12980.73 292
12981.80 314
12982.88 302
12983.95 323
12985.03 279
12986.11 298
12987.18 331
12988.26 325
12989.33 283
12990.41 295
12991.48 299
12992.56 311
12993.64 309
12994.71 277
12995.79 300
12996.86 295
12997.94 294
12999.02 330
13000.09 294
13001.17 306
13002.25 312
13003.32 318
13004.40 290
13005.48 288
13006.55 297
13007.63 330
13008.71 328
13009.78 292
13010.86 306
13011.94 295
13013.01 330
13014.09 290
13015.17 304
13016.24 325
13017.32 298
13018.40 326
13019.47 296
13020.55 305
13021.63 298
13022.71 329
13023.78 315
13024.86 309
13025.94 305
13027.01 309
13028.09 293
13029.17 320
13030.25 329
13031.32 319
13032.40 343
13033.48 353
13034.56 348
13035.64 316
13036.71 303
13037.79 308
13038.87 312
13039.95 329
13041.02 334
13042.10 299
13043.18 302
13044.26 320
13045.34 337
13046.41 318
13047.49 315
13048.57 332
13049.65 332
13050.73 356
13051.81 322
13052.88 328
13053.96 332
13055.04 356
13056.12 339
13057.20 328
13058.28 332
13059.36 345
13060.44 349
13061.51 354
13062.59 331
13063.67 330
13064.75 350
13065.83 355
13066.91 341
13067.99 319
13069.07 324
13070.15 326
13071.23 318
13072.30 297
13073.38 311
13074.46 317
13075.54 309
13076.62 323
13077.70 319
13078.78 297
13079.86 299
13080.94 339
13082.02 346
13083.10 330
13084.18 334
13085.26 335
13086.34 329
13087.42 327
13088.50 322
13089.58 328
13090.66 297
13091.74 339
13092.82 305
13093.90 328
13094.98 314
13096.06 318
13097.14 312
13098.22 322
13099.30 335
13100.38 304
13101.46 322
13102.54 359
13103.62 314
13104.70 336
13105.78 337
13106.86 350
13107.94 320
13109.03 325
13110.11 369
13111.19 352
13112.27 362
13113.35 337
13114.43 367
13115.51 316
13116.59 333
13117.67 347
13118.75 367
13119.84 376
13120.92 347
13122.00 388
13123.08 359
13124.16 349
13125.24 333
13126.32 354
13127.41 350
13128.49 386
13129.57 366
13130.65 361
13131.73 358
13132.81 352
13133.90 349
13134.98 378
13136.06 339
13137.14 364
13138.22 335
13139.30 340
13140.39 354
13141.47 351
13142.55 358
13143.63 345
13144.72 351
13145.80 337
13146.88 327
13147.96 349
13149.04 346
13150.13 335
13151.21 363
13152.29 347
13153.38 355
13154.46 353
13155.54 344
13156.62 347
13157.71 365
13158.79 360
13159.87 339
13160.95 362
13162.04 343
13163.12 328
13164.20 380
13165.29 370
13166.37 343
13167.45 345
13168.54 309
13169.62 318
13170.70 328
13171.79 366
13172.87 366
13173.95 337
13175.04 330
13176.12 322
13177.20 335
13178.29 339
13179.37 333
13180.45 344
13181.54 335
13182.62 343
13183.71 354
13184.79 320
13185.87 334
13186.96 380
13188.04 381
13189.13 388
13190.21 371
13191.29 344
13192.38 364
13193.46 382
13194.55 375
13195.63 373
13196.72 371
13197.80 353
13198.88 359
13199.97 357
13201.05 360
13202.14 385
13203.22 389
13204.31 362
13205.39 381
13206.48 357
13207.56 347
13208.65 356
13209.73 345
13210.82 346
13211.90 325
13212.99 338
13214.07 347
13215.16 340
13216.24 358
13217.33 363
13218.41 372
13219.50 371
13220.58 345
13221.67 366
13222.75 348
13223.84 339
13224.92 354
13226.01 366
13227.10 386
13228.18 371
13229.27 380
13230.35 354
13231.44 381
13232.52 379
13233.61 380
13234.70 378
13235.78 356
13236.87 385
13237.95 381
13239.04 386
13240.13 386
13241.21 422
13242.30 399
13243.39 395
13244.47 392
13245.56 383
13246.64 407
13247.73 375
13248.82 388
13249.90 411
13250.99 385
13252.08 391
13253.16 391
13254.25 384
13255.34 378
13256.42 388
13257.51 398
13258.60 386
13259.69 388
13260.77 422
13261.86 389
13262.95 396
13264.03 421
13265.12 433
13266.21 424
13267.30 409
13268.38 441
13269.47 456
13270.56 433
13271.64 403
13272.73 432
13273.82 448
13274.91 435
13275.99 414
13277.08 414
13278.17 453
13279.26 467
13280.35 428
13281.43 435
13282.52 426
13283.61 451
13284.70 429
13285.79 439
13286.87 436
13287.96 439
13289.05 448
13290.14 484
13291.23 486
13292.31 501
13293.40 477
13294.49 479
13295.58 501
13296.67 455
13297.76 475
13298.85 497
13299.93 496
13301.02 473
13302.11 466
13303.20 488
13304.29 467
13305.38 495
13306.47 501
13307.56 504
13308.64 483
13309.73 517
13310.82 523
13311.91 526
13313.00 503
13314.09 553
13315.18 535
13316.27 571
13317.36 533
13318.45 539
13319.54 544
13320.63 531
13321.72 524
13322.81 514
13323.89 535
13324.98 584
13326.07 559
13327.16 550
13328.25 556
13329.34 578
13330.43 559
13331.52 578
13332.61 577
13333.70 563
13334.79 568
13335.88 569
13336.97 598
13338.06 623
13339.15 643
13340.24 592
13341.33 585
13342.42 572
13343.52 595
13344.61 603
13345.70 614
13346.79 631
13347.88 618
13348.97 633
13350.06 653
13351.15 627
13352.24 649
13353.33 619
13354.42 594
13355.51 599
13356.60 617
13357.69 625
13358.79 619
13359.88 659
13360.97 654
13362.06 639
13363.15 711
13364.24 692
13365.33 683
13366.42 691
13367.51 728
13368.61 689
13369.70 672
13370.79 692
13371.88 725
13372.97 711
13374.06 713
13375.16 689
13376.25 662
13377.34 675
13378.43 656
13379.52 651
13380.61 593
13381.71 620
13382.80 612
13383.89 592
13384.98 592
13386.08 532
13387.17 557
13388.26 534
13389.35 556
13390.44 560
13391.54 548
13392.63 548
13393.72 521
13394.81 519
13395.91 502
13397.00 519
13398.09 508
13399.18 497
13400.28 520
13401.37 492
13402.46 498
13403.56 503
13404.65 508
13405.74 481
13406.83 513
13407.93 502
13409.02 485
13410.11 478
13411.21 484
13412.30 457
13413.39 485
13414.49 486
13415.58 479
13416.67 498
13417.77 490
13418.86 466
13419.95 478
13421.05 486
13422.14 484
13423.23 465
13424.33 483
13425.42 501
13426.52 525
13427.61 486
13428.70 497
13429.80 496
13430.89 477
13431.98 543
13433.08 515
13434.17 524
13435.27 502
13436.36 534
13437.46 554
13438.55 544
13439.64 520
13440.74 517
13441.83 524
13442.93 494
13444.02 535
13445.12 518
13446.21 520
13447.31 530
13448.40 505
13449.50 537
13450.59 539
13451.68 562
13452.78 543
13453.87 550
13454.97 567
13456.06 569
13457.16 559
13458.25 553
13459.35 592
13460.44 559
13461.54 579
13462.64 582
13463.73 558
13464.83 580
13465.92 623
13467.02 630
13468.11 613
13469.21 656
13470.30 623
13471.40 624
13472.49 637
13473.59 669
13474.69 636
13475.78 651
13476.88 652
13477.97 631
13479.07 609
13480.17 599
13481.26 614
13482.36 639
13483.45 609
13484.55 628
13485.65 652
13486.74 652
13487.84 661
13488.93 684
13490.03 659
13491.13 650
13492.22 684
13493.32 730
13494.42 702
13495.51 729
13496.61 686
13497.71 684
13498.80 730
13499.90 729
13501.00 744
13502.09 750
13503.19 764
13504.29 759
13505.38 714
13506.48 752
13507.58 784
13508.68 774
13509.77 773
13510.87 739
13511.97 753
13513.07 666
13514.16 692
13515.26 701
13516.36 748
13517.45 718
13518.55 699
13519.65 686
13520.75 663
13521.85 665
13522.94 648
13524.04 652
13525.14 645
13526.24 664
13527.33 659
13528.43 626
13529.53 591
13530.63 612
13531.73 567
13532.82 563
13533.92 554
13535.02 597
13536.12 553
13537.22 549
13538.32 561
13539.41 525
13540.51 516
13541.61 554
13542.71 567
13543.81 524
13544.91 529
13546.00 514
13547.10 545
13548.20 544
13549.30 511
13550.40 484
13551.50 509
13552.60 528
13553.70 481
13554.80 512
13555.89 503
13556.99 483
13558.09 485
13559.19 480
13560.29 466
13561.39 511
13562.49 492
13563.59 487
13564.69 444
13565.79 471
13566.89 486
13567.99 518
13569.09 466
13570.19 502
13571.29 469
13572.39 498
13573.49 449
13574.59 440
13575.69 480
13576.79 481
13577.88 484
13578.98 480
13580.08 473
13581.19 484
13582.29 469
13583.39 461
13584.49 458
13585.59 474
13586.69 510
13587.79 487
13588.89 482
13589.99 467
13591.09 491
13592.19 462
13593.29 487
13594.39 497
13595.49 480
13596.59 477
13597.69 481
13598.79 491
13599.89 491
13600.99 486
13602.09 476
13603.20 491
13604.30 511
13605.40 494
13606.50 503
13607.60 501
13608.70 497
13609.80 487
13610.90 524
13612.01 487
13613.11 489
13614.21 512
13615.31 453
13616.41 466
13617.51 491
13618.61 447
13619.72 464
13620.82 484
13621.92 515
13623.02 503
13624.12 513
13625.22 530
13626.33 471
13627.43 483
13628.53 488
13629.63 466
13630.73 453
13631.84 472
13632.94 484
13634.04 505
13635.14 485
13636.25 482
13637.35 494
13638.45 502
13639.55 488
13640.65 505
13641.76 480
13642.86 491
13643.96 500
13645.07 454
13646.17 478
13647.27 507
13648.37 483
13649.48 446
13650.58 460
13651.68 452
13652.79 485
13653.89 505
13654.99 510
13656.09 492
13657.20 483
13658.30 491
13659.40 468
13660.51 482
13661.61 489
13662.71 493
13663.82 487
13664.92 479
13666.02 485
13667.13 467
13668.23 475
13669.34 477
13670.44 502
13671.54 455
13672.65 454
13673.75 470
13674.85 497
13675.96 463
13677.06 512
13678.17 495
13679.27 502
13680.37 501
13681.48 478
13682.58 515
13683.69 473
13684.79 499
13685.89 480
13687.00 465
13688.10 494
13689.21 499
13690.31 524
13691.42 480
13692.52 510
13693.63 519
13694.73 516
13695.84 528
13696.94 502
13698.05 502
13699.15 544
13700.25 520
13701.36 521
13702.46 538
13703.57 533
13704.67 522
13705.78 552
13706.89 577
13707.99 537
13709.10 578
13710.20 608
13711.31 592
13712.41 581
13713.52 584
13714.62 568
13715.73 596
13716.83 593
13717.94 580
13719.04 600
13720.15 610
13721.26 607
13722.36 617
13723.47 613
13724.57 633
13725.68 647
13726.79 653
13727.89 632
13729.00 650
13730.10 655
13731.21 650
13732.32 658
13733.42 658
13734.53 665
13735.63 670
13736.74 730
13737.85 682
13738.95 727
13740.06 696
13741.17 708
13742.27 726
13743.38 750
13744.49 753
13745.59 783
13746.70 806
13747.81 820
13748.91 842
13750.02 812
13751.13 848
13752.23 879
13753.34 896
13754.45 911
13755.56 940
13756.66 969
13757.77 1035
13758.88 1061
13759.98 1055
13761.09 1090
13762.20 1110
13763.31 1076
13764.41 1101
13765.52 1111
13766.63 1094
13767.74 1086
13768.84 1115
13769.95 1121
13771.06 1124
13772.17 1145
13773.28 1085
13774.38 1035
13775.49 1037
13776.60 1031
13777.71 1007
13778.82 995
13779.92 959
13781.03 948
13782.14 886
13783.25 887
13784.36 854
13785.46 850
13786.57 831
13787.68 823
13788.79 757
13789.90 768
13791.01 729
13792.12 744
13793.22 719
13794.33 689
13795.44 695
13796.55 666
13797.66 642
13798.77 666
13799.88 607
13800.99 595
13802.10 636
13803.20 598
13804.31 616
13805.42 640
13806.53 601
13807.64 618
13808.75 616
13809.86 592
13810.97 582
13812.08 567
13813.19 599
13814.30 604
13815.41 581
13816.52 591
13817.63 613
13818.74 607
13819.84 535
13820.95 553
13822.06 536
13823.17 592
13824.28 557
13825.39 596
13826.50 581
13827.61 574
13828.72 593
13829.83 563
13830.94 583
13832.05 580
13833.16 562
13834.28 592
13835.39 588
13836.50 546
13837.61 548
13838.72 617
13839.83 596
13840.94 569
13842.05 563
13843.16 560
13844.27 583
13845.38 559
13846.49 574
13847.60 593
13848.71 609
13849.82 619
13850.93 629
13852.05 627
13853.16 609
13854.27 610
13855.38 597
13856.49 618
13857.60 613
13858.71 610
13859.82 635
13860.94 632
13862.05 641
13863.16 631
13864.27 616
13865.38 611
13866.49 608
13867.60 642
13868.72 634
13869.83 641
13870.94 657
13872.05 678
13873.16 670
13874.27 660
13875.39 692
13876.50 692
13877.61 699
13878.72 727
13879.83 692
13880.95 732
13882.06 718
13883.17 725
13884.28 716
13885.40 732
13886.51 706
13887.62 718
13888.73 747
13889.85 782
13890.96 816
13892.07 854
13893.18 857
13894.30 853
13895.41 865
13896.52 910
13897.63 885
13898.75 864
13899.86 852
13900.97 810
13902.09 827
13903.20 860
13904.31 791
13905.43 767
13906.54 783
13907.65 737
13908.77 720
13909.88 726
13910.99 698
13912.11 666
13913.22 653
13914.33 681
13915.45 619
13916.56 607
13917.67 621
13918.79 615
13919.90 601
13921.01 584
13922.13 583
13923.24 612
13924.36 583
13925.47 571
13926.58 589
13927.70 587
13928.81 591
13929.93 597
13931.04 599
13932.15 560
13933.27 578
13934.38 590
13935.50 597
13936.61 593
13937.73 570
13938.84 561
13939.95 561
13941.07 566
13942.18 564
13943.30 566
13944.41 553
13945.53 549
13946.64 555
13947.76 546
13948.87 505
13949.99 532
13951.10 531
13952.22 554
13953.33 490
13954.45 507
13955.56 521
13956.68 504
13957.79 529
13958.91 498
13960.02 508
13961.14 529
13962.25 534
13963.37 548
13964.49 523
13965.60 536
13966.72 542
13967.83 504
13968.95 563
13970.06 494
13971.18 530
13972.30 532
13973.41 543
13974.53 512
13975.64 505
13976.76 527
13977.88 521
13978.99 506
13980.11 521
13981.22 539
13982.34 491
13983.46 519
13984.57 495
13985.69 526
13986.80 508
13987.92 524
13989.04 531
13990.15 536
13991.27 503
13992.39 482
13993.50 504
13994.62 519
13995.74 501
13996.85 504
13997.97 512
13999.09 524
14000.21 487
14001.32 484
14002.44 493
14003.56 504
14004.67 539
14005.79 485
14006.91 479
14008.02 470
14009.14 507
14010.26 496
14011.38 515
14012.49 539
14013.61 523
14014.73 480
14015.85 501
14016.96 504
14018.08 526
14019.20 547
14020.32 485
14021.44 497
14022.55 486
14023.67 512
14024.79 492
14025.91 514
14027.02 501
14028.14 476
14029.26 523
14030.38 535
14031.50 515
14032.62 529
14033.73 487
14034.85 519
14035.97 508
14037.09 516
14038.21 528
14039.33 513
14040.44 538
14041.56 535
14042.68 551
14043.80 542
14044.92 534
14046.04 544
14047.16 547
14048.27 545
14049.39 519
14050.51 552
14051.63 564
14052.75 577
14053.87 563
14054.99 553
14056.11 551
14057.23 591
14058.35 568
14059.47 574
14060.59 578
14061.70 569
14062.82 627
14063.94 617
14065.06 626
14066.18 617
14067.30 626
14068.42 642
14069.54 675
14070.66 636
14071.78 683
14072.90 666
14074.02 648
14075.14 669
14076.26 693
14077.38 722
14078.50 702
14079.62 672
14080.74 663
14081.86 682
14082.98 737
14084.10 716
14085.22 708
14086.34 705
14087.46 688
14088.58 706
14089.70 695
14090.82 752
14091.94 733
14093.07 694
14094.19 747
14095.31 694
14096.43 692
14097.55 789
14098.67 741
14099.79 721
14100.91 766
14102.03 717
14103.15 747
14104.27 683
14105.39 693
14106.52 720
14107.64 717
14108.76 701
14109.88 675
14111.00 682
14112.12 641
14113.24 655
14114.37 628
14115.49 598
14116.61 596
14117.73 595
14118.85 597
14119.97 610
14121.10 583
14122.22 581
14123.34 581
14124.46 578
14125.58 552
14126.70 533
14127.83 549
14128.95 526
14130.07 529
14131.19 547
14132.32 516
14133.44 530
14134.56 493
14135.68 489
14136.80 519
14137.93 522
14139.05 496
14140.17 481
14141.29 505
14142.42 501
14143.54 466
14144.66 497
14145.78 497
14146.91 487
14148.03 464
14149.15 472
14150.28 468
14151.40 499
14152.52 462
14153.65 432
14154.77 445
14155.89 468
14157.01 443
14158.14 493
14159.26 458
14160.38 467
14161.51 448
14162.63 466
14163.75 490
14164.88 464
14166.00 440
14167.12 458
14168.25 467
14169.37 466
14170.50 480
14171.62 431
14172.74 430
14173.87 426
14174.99 427
14176.12 437
14177.24 408
14178.36 453
14179.49 430
14180.61 412
14181.74 442
14182.86 450
14183.98 483
14185.11 392
14186.23 404
14187.36 414
14188.48 401
14189.61 415
14190.73 416
14191.85 448
14192.98 399
14194.10 397
14195.23 415
14196.35 414
14197.48 393
14198.60 421
14199.73 424
14200.85 435
14201.98 397
14203.10 404
14204.23 398
14205.35 394
14206.48 382
14207.60 403
14208.73 403
14209.85 401
14210.98 425
14212.10 398
14213.23 369
14214.36 392
14215.48 418
14216.61 370
14217.73 388
14218.86 382
14219.98 407
14221.11 372
14222.23 373
14223.36 371
14224.49 372
14225.61 390
14226.74 380
14227.86 371
14228.99 370
14230.12 372
14231.24 346
14232.37 382
14233.49 379
14234.62 380
14235.75 349
14236.87 358
14238.00 373
14239.13 368
14240.25 352
14241.38 362
14242.51 342
14243.63 358
14244.76 381
14245.89 385
14247.01 388
14248.14 357
14249.27 371
14250.39 371
14251.52 379
14252.65 356
14253.77 373
14254.90 385
14256.03 356
14257.15 337
14258.28 376
14259.41 359
14260.54 359
14261.66 340
14262.79 341
14263.92 368
14265.05 308
14266.17 353
14267.30 345
14268.43 364
14269.56 360
14270.68 336
14271.81 349
14272.94 324
14274.07 327
14275.20 321
14276.32 329
14277.45 342
14278.58 326
14279.71 319
14280.83 328
14281.96 311
14283.09 336
14284.22 350
14285.35 338
14286.48 309
14287.60 343
14288.73 335
14289.86 316
14290.99 296
14292.12 297
14293.25 300
14294.38 309
14295.50 306
14296.63 310
14297.76 311
14298.89 302
14300.02 356
14301.15 341
14302.28 324
14303.41 318
14304.53 308
14305.66 301
14306.79 295
14307.92 310
14309.05 291
14310.18 270
14311.31 304
14312.44 284
14313.57 298
14314.70 294
14315.83 289
14316.96 310
14318.09 298
14319.22 287
14320.35 295
14321.48 297
14322.60 296
14323.73 297
14324.86 281
14325.99 301
14327.12 297
14328.25 287
14329.38 313
14330.51 293
14331.64 281
14332.77 265
14333.90 299
14335.03 285
14336.17 308
14337.30 295
14338.43 282
14339.56 298
14340.69 292
14341.82 269
14342.95 278
14344.08 302
14345.21 286
14346.34 291
14347.47 285
14348.60 283
14349.73 270
14350.86 298
14351.99 306
14353.12 278
14354.26 253
14355.39 277
14356.52 260
14357.65 249
14358.78 271
14359.91 256
14361.04 267
14362.17 281
14363.30 315
14364.44 291
14365.57 268
14366.70 268
14367.83 279
14368.96 287
14370.09 287
14371.23 293
14372.36 301
14373.49 292
14374.62 275
14375.75 264
14376.88 275
14378.02 293
14379.15 274
14380.28 275
14381.41 274
14382.54 267
14383.68 290
14384.81 292
14385.94 274
14387.07 285
14388.21 287
14389.34 284
14390.47 295
14391.60 286
14392.73 262
14393.87 278
14395.00 281
14396.13 268
14397.27 282
14398.40 287
14399.53 259
14400.66 265
14401.80 274
14402.93 282
14404.06 300
14405.19 276
14406.33 313
14407.46 288
14408.59 296
14409.73 260
14410.86 313
14411.99 297
14413.13 293
14414.26 315
14415.39 303
14416.53 292
14417.66 285
14418.79 284
14419.93 300
14421.06 291
14422.19 298
14423.33 300
14424.46 326
14425.60 301
14426.73 306
14427.86 305
14429.00 318
14430.13 319
14431.27 315
14432.40 316
14433.53 311
14434.67 308
14435.80 299
14436.94 275
14438.07 305
14439.21 308
14440.34 318
14441.47 302
14442.61 311
14443.74 297
14444.88 345
14446.01 307
14447.15 310
14448.28 309
14449.42 336
14450.55 315
14451.69 337
14452.82 317
14453.96 286
14455.09 328
14456.23 306
14457.36 312
14458.50 306
14459.63 328
14460.77 333
14461.90 352
14463.04 329
14464.17 338
14465.31 342
14466.44 342
14467.58 336
14468.71 328
14469.85 334
14470.98 306
14472.12 324
14473.26 308
14474.39 330
14475.53 354
14476.66 344
14477.80 321
14478.93 333
14480.07 346
14481.21 347
14482.34 327
14483.48 305
14484.61 324
14485.75 295
14486.89 303
14488.02 327
14489.16 327
14490.30 303
14491.43 296
14492.57 316
14493.70 315
14494.84 307
14495.98 314
14497.11 317
14498.25 320
14499.39 324
14500.52 322
14501.66 324
14502.80 315
14503.93 301
14505.07 302
14506.21 327
14507.35 319
14508.48 302
14509.62 316
14510.76 318
14511.89 316
14513.03 312
14514.17 342
14515.31 326
14516.44 326
14517.58 313
14518.72 293
14519.86 323
14520.99 300
14522.13 299
14523.27 313
14524.41 289
14525.54 287
14526.68 288
14527.82 298
14528.96 277
14530.09 271
14531.23 287
14532.37 302
14533.51 276
14534.65 288
14535.78 284
14536.92 294
14538.06 278
14539.20 296
14540.34 276
14541.48 274
14542.61 290
14543.75 311
14544.89 276
14546.03 255
14547.17 297
14548.31 297
14549.45 297
14550.58 305
14551.72 300
14552.86 268
14554.00 280
14555.14 271
14556.28 278
14557.42 275
14558.56 280
14559.70 256
14560.83 241
14561.97 278
14563.11 306
14564.25 291
14565.39 290
14566.53 287
14567.67 292
14568.81 311
14569.95 302
14571.09 267
14572.23 300
14573.37 310
14574.51 300
14575.65 274
14576.79 298
14577.93 308
14579.07 302
14580.21 270
14581.35 277
14582.49 278
14583.63 287
14584.77 287
14585.91 304
14587.05 300
14588.19 273
14589.33 293
14590.47 330
14591.61 305
14592.75 308
14593.89 312
14595.03 302
14596.17 337
14597.31 303
14598.45 292
14599.59 303
14600.73 311
14601.87 302
14603.01 324
14604.15 309
14605.29 291
14606.43 317
14607.58 297
14608.72 291
14609.86 309
14611.00 313
14612.14 337
14613.28 320
14614.42 316
14615.56 322
14616.70 296
14617.85 335
14618.99 325
14620.13 326
14621.27 307
14622.41 322
14623.55 346
14624.69 339
14625.84 335
14626.98 367
14628.12 370
14629.26 363
14630.40 364
14631.54 320
14632.69 377
14633.83 379
14634.97 392
14636.11 382
14637.25 362
14638.40 343
14639.54 360
14640.68 379
14641.82 375
14642.97 362
14644.11 355
14645.25 350
14646.39 375
14647.54 351
14648.68 326
14649.82 339
14650.96 353
14652.11 328
14653.25 305
14654.39 303
14655.53 293
14656.68 279
14657.82 266
14658.96 302
14660.11 301
14661.25 296
14662.39 283
14663.53 303
14664.68 292
14665.82 277
14666.96 264
14668.11 247
14669.25 265
14670.39 280
14671.54 277
14672.68 259
14673.82 258
14674.97 273
14676.11 274
14677.26 266
14678.40 245
14679.54 248
14680.69 259
14681.83 254
14682.97 253
14684.12 250
14685.26 242
14686.41 252
14687.55 245
14688.69 261
14689.84 248
14690.98 247
14692.13 246
14693.27 260
14694.42 225
14695.56 256
14696.70 245
14697.85 240
14698.99 251
14700.14 235
14701.28 231
14702.43 246
14703.57 237
14704.72 231
14705.86 255
14707.01 243
14708.15 257
14709.30 241
14710.44 202
14711.58 240
14712.73 252
14713.87 232
14715.02 245
14716.17 214
14717.31 229
14718.46 225
14719.60 244
14720.75 231
14721.89 216
14723.04 226
14724.18 243
14725.33 208
14726.47 223
14727.62 245
14728.76 246
14729.91 244
14731.06 228
14732.20 230
14733.35 232
14734.49 235
14735.64 233
14736.79 216
14737.93 229
14739.08 232
14740.22 235
14741.37 217
14742.52 231
14743.66 216
14744.81 254
14745.95 241
14747.10 240
14748.25 231
14749.39 243
14750.54 243
14751.69 216
14752.83 219
14753.98 238
14755.13 227
14756.27 202
14757.42 236
14758.57 222
14759.71 213
14760.86 236
14762.01 231
14763.15 213
14764.30 228
14765.45 214
14766.60 231
14767.74 223
14768.89 227
14770.04 226
14771.18 220
14772.33 216
14773.48 219
14774.63 211
14775.77 207
14776.92 211
14778.07 231
14779.22 224
14780.36 219
14781.51 235
14782.66 208
14783.81 235
14784.96 209
14786.10 211
14787.25 223
14788.40 217
14789.55 214
14790.70 211
14791.84 216
14792.99 208
14794.14 234
14795.29 214
14796.44 206
14797.58 195
14798.73 215
14799.88 184
14801.03 199
14802.18 211
14803.33 198
14804.48 172
14805.62 211
14806.77 237
14807.92 196
14809.07 183
14810.22 204
14811.37 208
14812.52 219
14813.67 193
14814.81 186
14815.96 196
14817.11 212
14818.26 232
14819.41 206
14820.56 187
14821.71 217
14822.86 221
14824.01 204
14825.16 187
14826.31 196
14827.46 197
14828.61 209
14829.76 203
14830.91 205
14832.06 193
14833.20 195
14834.35 216
14835.50 197
14836.65 187
14837.80 203
14838.95 197
14840.10 204
14841.25 187
14842.40 207
14843.55 200
14844.70 182
14845.85 170
14847.00 178
14848.15 183
14849.31 190
14850.46 194
14851.61 198
14852.76 200
14853.91 200
14855.06 193
14856.21 206
14857.36 190
14858.51 180
14859.66 166
14860.81 207
14861.96 209
14863.11 192
14864.26 176
14865.41 156
14866.57 187
14867.72 197
14868.87 193
14870.02 191
14871.17 189
14872.32 205
14873.47 203
14874.62 193
14875.77 206
14876.93 207
14878.08 194
14879.23 208
14880.38 188
14881.53 182
14882.68 184
14883.84 173
14884.99 181
14886.14 189
14887.29 192
14888.44 196
14889.59 173
14890.75 178
14891.90 195
14893.05 205
14894.20 205
14895.35 179
14896.51 198
14897.66 182
14898.81 189
14899.96 191
14901.12 197
14902.27 178
14903.42 162
14904.57 182
14905.73 202
14906.88 182
14908.03 163
14909.18 190
14910.34 167
14911.49 186
14912.64 180
14913.79 198
14914.95 166
14916.10 193
14917.25 184
14918.41 171
14919.56 178
14920.71 194
14921.87 190
14923.02 189
14924.17 181
14925.33 178
14926.48 182
14927.63 203
14928.79 179
14929.94 179
14931.09 200
14932.25 204
14933.40 190
14934.55 195
14935.71 179
14936.86 182
14938.01 179
14939.17 192
14940.32 170
14941.48 183
14942.63 160
14943.78 195
14944.94 182
14946.09 202
14947.25 196
14948.40 185
14949.55 196
14950.71 184
14951.86 182
14953.02 185
14954.17 194
14955.33 178
14956.48 185
14957.63 147
14958.79 179
14959.94 168
14961.10 165
14962.25 179
14963.41 184
14964.56 183
14965.72 181
14966.87 178
14968.03 184
14969.18 210
14970.34 189
14971.49 175
14972.65 154
14973.80 172
14974.96 184
14976.11 164
14977.27 177
14978.42 203
14979.58 203
14980.73 191
14981.89 178
14983.05 181
14984.20 172
14985.36 181
14986.51 192
14987.67 175
14988.82 182
14989.98 199
14991.13 188
14992.29 159
14993.45 185
14994.60 155
14995.76 187
14996.91 173
14998.07 173
14999.23 175
15000.38 191
15001.54 177
15002.70 191
15003.85 179
15005.01 196
15006.16 184
15007.32 183
15008.48 179
15009.63 168
15010.79 161
15011.95 174
15013.10 180
15014.26 199
15015.42 199
15016.57 187
15017.73 185
15018.89 172
15020.04 179
15021.20 187
15022.36 157
15023.52 170
15024.67 181
15025.83 178
15026.99 160
15028.14 165
15029.30 198
15030.46 184
15031.62 187
15032.77 168
15033.93 184
15035.09 177
15036.25 177
15037.40 170
15038.56 177
15039.72 165
15040.88 199
15042.03 171
15043.19 198
15044.35 181
15045.51 183
15046.67 195
15047.82 154
15048.98 171
15050.14 170
15051.30 180
15052.46 168
15053.61 168
15054.77 172
15055.93 164
15057.09 174
15058.25 187
15059.41 191
15060.56 169
15061.72 169
15062.88 171
15064.04 199
15065.20 177
15066.36 161
15067.52 175
15068.68 165
15069.83 172
15070.99 169
15072.15 165
15073.31 189
15074.47 185
15075.63 171
15076.79 174
15077.95 190
15079.11 176
15080.27 189
15081.43 176
15082.58 179
15083.74 169
15084.90 176
15086.06 183
15087.22 197
15088.38 170
15089.54 171
15090.70 181
15091.86 162
15093.02 172
15094.18 182
15095.34 187
15096.50 180
15097.66 182
15098.82 189
15099.98 171
15101.14 186
15102.30 174
15103.46 176
15104.62 173
15105.78 189
15106.94 198
15108.10 190
15109.26 176
15110.42 170
15111.58 173
15112.74 165
15113.90 187
15115.06 188
15116.22 172
15117.39 169
15118.55 175
15119.71 187
15120.87 184
15122.03 191
15123.19 198
15124.35 182
15125.51 195
15126.67 176
15127.83 206
15128.99 188
15130.16 179
15131.32 175
15132.48 172
15133.64 196
15134.80 193
15135.96 196
15137.12 198
15138.28 199
15139.45 209
15140.61 194
15141.77 186
15142.93 181
15144.09 183
15145.25 173
15146.42 188
15147.58 178
15148.74 185
15149.90 203
15151.06 192
15152.23 204
15153.39 185
15154.55 217
15155.71 198
15156.87 209
15158.04 200
15159.20 179
15160.36 199
15161.52 208
15162.69 190
15163.85 193
15165.01 217
15166.17 218
15167.34 205
15168.50 205
15169.66 195
15170.82 199
15171.99 200
15173.15 215
15174.31 216
15175.48 217
15176.64 202
15177.80 228
15178.96 217
15180.13 221
15181.29 210
15182.45 231
15183.62 217
15184.78 201
15185.94 217
15187.11 197
15188.27 229
15189.43 219
15190.60 222
15191.76 242
15192.92 200
15194.09 217
15195.25 230
15196.42 219
15197.58 216
15198.74 237
15199.91 252
15201.07 223
15202.23 229
15203.40 228
15204.56 243
15205.73 219
15206.89 221
15208.05 219
15209.22 221
15210.38 264
15211.55 218
15212.71 213
15213.88 201
15215.04 238
15216.21 212
15217.37 200
15218.53 216
15219.70 234
15220.86 229
15222.03 247
15223.19 225
15224.36 217
15225.52 218
15226.69 233
15227.85 228
15229.02 216
15230.18 227
15231.35 239
15232.51 242
15233.68 234
15234.84 242
15236.01 248
15237.17 266
15238.34 232
15239.50 256
15240.67 223
15241.83 245
15243.00 245
15244.17 231
15245.33 259
15246.50 236
15247.66 235
15248.83 216
15249.99 228
15251.16 232
15252.33 264
15253.49 218
15254.66 229
15255.82 237
15256.99 240
15258.16 226
15259.32 228
15260.49 209
15261.65 218
15262.82 211
15263.99 217
15265.15 230
15266.32 218
15267.49 219
15268.65 205
15269.82 240
15270.98 217
15272.15 217
15273.32 218
15274.48 220
15275.65 193
15276.82 212
15277.99 215
15279.15 233
15280.32 205
15281.49 204
15282.65 193
15283.82 205
15284.99 196
15286.15 206
15287.32 202
15288.49 200
15289.66 201
15290.82 208
15291.99 203
15293.16 199
15294.33 216
15295.49 231
15296.66 211
15297.83 194
15299.00 216
15300.16 205
15301.33 215
15302.50 211
15303.67 188
15304.83 196
15306.00 197
15307.17 204
15308.34 224
15309.51 226
15310.67 224
15311.84 221
15313.01 227
15314.18 218
15315.35 218
15316.52 207
15317.68 220
15318.85 196
15320.02 219
15321.19 194
15322.36 218
15323.53 228
15324.69 209
15325.86 212
15327.03 189
15328.20 215
15329.37 212
15330.54 211
15331.71 203
15332.88 187
15334.05 220
15335.21 222
15336.38 212
15337.55 205
15338.72 211
15339.89 226
15341.06 218
15342.23 201
15343.40 226
15344.57 218
15345.74 204
15346.91 200
15348.08 223
15349.25 195
15350.42 212
15351.58 207
15352.75 209
15353.92 223
15355.09 223
15356.26 231
15357.43 221
15358.60 219
15359.77 211
15360.94 234
15362.11 246
15363.28 225
15364.45 222
15365.62 239
15366.79 237
15367.96 232
15369.13 205
15370.31 225
15371.48 221
15372.65 217
15373.82 230
15374.99 224
15376.16 210
15377.33 218
15378.50 226
15379.67 211
15380.84 208
15382.01 235
15383.18 219
15384.35 204
15385.52 210
15386.69 249
15387.87 234
15389.04 218
15390.21 239
15391.38 212
15392.55 248
15393.72 217
15394.89 196
15396.06 207
15397.24 233
15398.41 210
15399.58 216
15400.75 194
15401.92 184
15403.09 199
15404.26 215
15405.44 229
15406.61 205
15407.78 209
15408.95 195
15410.12 222
15411.30 201
15412.47 202
15413.64 199
15414.81 199
15415.98 186
15417.16 208
15418.33 210
15419.50 192
15420.67 221
15421.84 203
15423.02 198
15424.19 181
15425.36 185
15426.53 213
15427.71 178
15428.88 205
15430.05 196
15431.22 200
15432.40 220
15433.57 179
15434.74 147
15435.92 194
15437.09 190
15438.26 194
15439.43 169
15440.61 196
15441.78 170
15442.95 177
15444.13 186
15445.30 208
15446.47 200
15447.65 199
15448.82 200
15449.99 183
15451.17 175
15452.34 184
15453.51 198
15454.69 206
15455.86 218
15457.03 182
15458.21 191
15459.38 193
15460.56 203
15461.73 190
15462.90 182
15464.08 178
15465.25 202
15466.43 195
15467.60 203
15468.77 174
15469.95 210
15471.12 196
15472.30 202
15473.47 212
15474.64 184
15475.82 179
15476.99 194
15478.17 201
15479.34 208
15480.52 188
15481.69 186
15482.87 200
15484.04 179
15485.22 175
15486.39 179
15487.56 191
15488.74 179
15489.91 196
15491.09 193
15492.26 198
15493.44 207
15494.61 189
15495.79 221
15496.96 189
15498.14 196
15499.32 203
15500.49 213
15501.67 194
15502.84 199
15504.02 186
15505.19 195
15506.37 205
15507.54 195
15508.72 234
15509.89 227
15511.07 201
15512.25 236
15513.42 214
15514.60 202
15515.77 200
15516.95 215
15518.13 218
15519.30 200
15520.48 224
15521.65 191
15522.83 211
15524.01 189
15525.18 211
15526.36 200
15527.53 175
15528.71 217
15529.89 218
15531.06 210
15532.24 204
15533.42 219
15534.59 210
15535.77 214
15536.95 218
15538.12 227
15539.30 219
15540.48 215
15541.65 206
15542.83 217
15544.01 220
15545.18 224
15546.36 223
15547.54 221
15548.72 210
15549.89 200
15551.07 237
15552.25 236
15553.42 240
15554.60 238
15555.78 219
15556.96 200
15558.13 209
15559.31 231
15560.49 228
15561.67 230
15562.84 240
15564.02 208
15565.20 223
15566.38 221
15567.56 221
15568.73 226
15569.91 260
15571.09 247
15572.27 230
15573.45 238
15574.62 255
15575.80 228
15576.98 237
15578.16 247
15579.34 252
15580.52 275
15581.69 259
15582.87 220
15584.05 265
15585.23 258
15586.41 247
15587.59 251
15588.76 263
15589.94 291
15591.12 265
15592.30 242
15593.48 278
15594.66 289
15595.84 284
15597.02 279
15598.20 290
15599.37 297
15600.55 283
15601.73 285
15602.91 281
15604.09 290
15605.27 292
15606.45 294
15607.63 283
15608.81 290
15609.99 288
15611.17 316
15612.35 312
15613.53 300
15614.71 318
15615.89 314
15617.07 334
15618.25 310
15619.43 298
15620.60 339
15621.78 329
15622.96 328
15624.14 317
15625.32 321
15626.50 335
15627.68 316
15628.87 353
15630.05 370
15631.23 348
15632.41 338
15633.59 352
15634.77 363
15635.95 339
15637.13 348
15638.31 343
15639.49 354
15640.67 355
15641.85 391
15643.03 386
15644.21 369
15645.39 360
15646.57 372
15647.75 380
15648.93 363
15650.12 358
15651.30 388
15652.48 382
15653.66 353
15654.84 377
15656.02 393
15657.20 380
15658.38 378
15659.56 360
15660.75 372
15661.93 360
15663.11 381
15664.29 374
15665.47 391
15666.65 384
15667.84 402
15669.02 372
15670.20 372
15671.38 365
15672.56 366
15673.74 361
15674.93 338
15676.11 366
15677.29 374
15678.47 358
15679.65 336
15680.84 337
15682.02 351
15683.20 340
15684.38 350
15685.56 324
15686.75 289
15687.93 322
15689.11 305
15690.29 319
15691.48 325
15692.66 309
15693.84 314
15695.02 303
15696.21 298
15697.39 319
15698.57 307
15699.76 329
15700.94 330
15702.12 314
15703.30 295
15704.49 289
15705.67 306
15706.85 300
15708.04 300
15709.22 320
15710.40 300
15711.59 330
15712.77 310
15713.95 311
15715.14 314
15716.32 329
15717.50 324
15718.69 302
15719.87 335
15721.05 320
15722.24 315
15723.42 296
15724.61 307
15725.79 339
15726.97 332
15728.16 326
15729.34 361
15730.53 328
15731.71 330
15732.89 343
15734.08 368
15735.26 391
15736.45 328
15737.63 346
15738.81 380
15740.00 351
15741.18 365
15742.37 344
15743.55 373
15744.74 345
15745.92 371
15747.11 336
15748.29 379
15749.48 379
15750.66 357
15751.84 361
15753.03 369
15754.21 356
15755.40 354
15756.58 379
15757.77 368
15758.95 371
15760.14 392
15761.32 398
15762.51 391
15763.70 361
15764.88 368
15766.07 388
15767.25 380
15768.44 354
15769.62 361
15770.81 398
15771.99 346
15773.18 338
15774.36 381
15775.55 367
15776.74 367
15777.92 389
15779.11 379
15780.29 340
15781.48 347
15782.67 365
15783.85 363
15785.04 352
15786.22 332
15787.41 341
15788.60 334
15789.78 345
15790.97 331
15792.15 330
15793.34 329
15794.53 324
15795.71 328
15796.90 311
15798.09 313
15799.27 326
15800.46 309
15801.65 285
15802.83 277
15804.02 279
15805.21 318
15806.39 292
15807.58 264
15808.77 275
15809.95 294
15811.14 292
15812.33 292
15813.52 277
15814.70 300
15815.89 280
15817.08 314
15818.26 289
15819.45 286
15820.64 293
15821.83 286
15823.01 297
15824.20 286
15825.39 275
15826.58 261
15827.76 267
15828.95 262
15830.14 265
15831.33 262
15832.52 270
15833.70 277
15834.89 278
15836.08 277
15837.27 268
15838.46 274
15839.64 283
15840.83 283
15842.02 267
15843.21 257
15844.40 277
15845.58 266
15846.77 284
15847.96 277
15849.15 293
15850.34 259
15851.53 276
15852.72 267
15853.90 254
15855.09 259
15856.28 275
15857.47 264
15858.66 273
15859.85 269
15861.04 270
15862.23 280
15863.41 256
15864.60 275
15865.79 300
15866.98 286
15868.17 262
15869.36 299
15870.55 281
15871.74 261
15872.93 265
15874.12 298
15875.31 312
15876.50 294
15877.69 290
15878.88 276
15880.06 299
15881.25 258
15882.44 278
15883.63 281
15884.82 280
15886.01 291
15887.20 293
15888.39 290
15889.58 285
15890.77 328
15891.96 296
15893.15 293
15894.34 295
15895.53 291
15896.72 298
15897.91 281
15899.10 305
15900.30 325
15901.49 275
15902.68 317
15903.87 305
15905.06 304
15906.25 309
15907.44 308
15908.63 314
15909.82 325
15911.01 325
15912.20 321
15913.39 333
15914.58 293
15915.77 317
15916.96 330
15918.16 319
15919.35 329
15920.54 323
15921.73 316
15922.92 326
15924.11 314
15925.30 316
15926.49 353
15927.69 294
15928.88 320
15930.07 305
15931.26 309
15932.45 346
15933.64 324
15934.84 309
15936.03 272
15937.22 299
15938.41 323
15939.60 306
15940.79 319
15941.99 298
15943.18 305
15944.37 268
15945.56 286
15946.75 270
15947.95 281
15949.14 280
15950.33 237
15951.52 262
15952.72 245
15953.91 264
15955.10 249
15956.29 253
15957.49 240
15958.68 228
15959.87 235
15961.06 212
15962.26 213
15963.45 241
15964.64 229
15965.83 226
15967.03 220
15968.22 208
15969.41 216
15970.61 211
15971.80 222
15972.99 230
15974.19 233
15975.38 212
15976.57 207
15977.76 207
15978.96 203
15980.15 213
15981.34 223
15982.54 215
15983.73 197
15984.93 210
15986.12 215
15987.31 216
15988.51 203
15989.70 211
15990.89 215
15992.09 194
15993.28 184
15994.48 194
15995.67 226
15996.86 190
15998.06 201
15999.25 198
16000.45 192
16001.64 160
16002.83 205
16004.03 184
16005.22 197
16006.42 199
16007.61 200
16008.81 192
16010.00 205
16011.19 191
16012.39 206
16013.58 221
16014.78 199
16015.97 207
16017.17 179
16018.36 202
16019.56 190
16020.75 203
16021.95 205
16023.14 212
16024.34 199
16025.53 206
16026.73 196
16027.92 180
16029.12 168
16030.31 206
16031.51 211
16032.70 188
16033.90 187
16035.09 191
16036.29 200
16037.48 190
16038.68 190
16039.88 191
16041.07 200
16042.27 186
16043.46 196
16044.66 180
16045.85 187
16047.05 184
16048.25 200
16049.44 195
16050.64 192
16051.83 189
16053.03 179
16054.23 180
16055.42 193
16056.62 184
16057.82 170
16059.01 174
16060.21 180
16061.40 213
16062.60 205
16063.80 183
16064.99 179
16066.19 161
16067.39 178
16068.58 180
16069.78 187
16070.98 178
16072.17 185
16073.37 183
16074.57 188
16075.76 194
16076.96 182
16078.16 185
16079.36 203
16080.55 179
16081.75 171
16082.95 174
16084.14 177
16085.34 190
16086.54 190
16087.74 175
16088.93 196
16090.13 188
16091.33 143
16092.53 170
16093.72 159
16094.92 177
16096.12 178
16097.32 186
16098.51 196
16099.71 174
16100.91 175
16102.11 185
16103.31 166
16104.50 166
16105.70 186
16106.90 173
16108.10 167
16109.30 162
16110.49 198
16111.69 168
16112.89 167
16114.09 182
16115.29 187
16116.49 177
16117.68 185
16118.88 180
16120.08 169
16121.28 165
16122.48 162
16123.68 167
16124.88 148
16126.08 182
16127.27 162
16128.47 163
16129.67 170
16130.87 159
16132.07 191
16133.27 191
16134.47 155
16135.67 143
16136.87 160
16138.07 190
16139.27 174
16140.46 155
16141.66 178
16142.86 192
16144.06 175
16145.26 156
16146.46 186
16147.66 178
16148.86 176
16150.06 161
16151.26 176
16152.46 166
16153.66 144
16154.86 164
16156.06 153
16157.26 149
16158.46 167
16159.66 179
16160.86 172
16162.06 152
16163.26 185
16164.46 199
16165.66 182
16166.86 151
16168.06 158
16169.26 181
16170.46 177
16171.66 179
16172.86 184
16174.06 169
16175.26 171
16176.47 175
16177.67 195
16178.87 177
16180.07 197
16181.27 188
16182.47 184
16183.67 177
16184.87 170
16186.07 169
16187.27 171
16188.47 167
16189.68 170
16190.88 157
16192.08 171
16193.28 168
16194.48 166
16195.68 175
16196.88 162
16198.08 182
16199.29 181
16200.49 198
16201.69 181
16202.89 195
16204.09 182
16205.29 199
16206.50 188
16207.70 191
16208.90 222
16210.10 189
16211.30 167
16212.51 191
16213.71 219
16214.91 209
16216.11 186
16217.31 188
16218.52 182
16219.72 196
16220.92 186
16222.12 183
16223.33 205
16224.53 177
16225.73 220
16226.93 229
16228.14 195
16229.34 171
16230.54 183
16231.74 192
16232.95 180
16234.15 187
16235.35 196
16236.56 199
16237.76 162
16238.96 188
16240.16 204
16241.37 214
16242.57 194
16243.77 193
16244.98 190
16246.18 220
16247.38 187
16248.59 212
16249.79 223
16250.99 221
16252.20 210
16253.40 221
16254.60 216
16255.81 229
16257.01 209
16258.22 214
16259.42 222
16260.62 203
16261.83 213
16263.03 234
16264.23 233
16265.44 211
16266.64 194
16267.85 214
16269.05 240
16270.25 236
16271.46 214
16272.66 208
16273.87 219
16275.07 230
16276.28 207
16277.48 210
16278.69 198
16279.89 208
16281.09 215
16282.30 234
16283.50 219
16284.71 204
16285.91 215
16287.12 203
16288.32 228
16289.53 224
16290.73 223
16291.94 240
16293.14 226
16294.35 217
16295.55 224
16296.76 196
16297.96 237
16299.17 225
16300.37 220
16301.58 214
16302.78 228
16303.99 231
16305.19 220
16306.40 222
16307.61 218
16308.81 204
16310.02 206
16311.22 223
16312.43 197
16313.63 186
16314.84 208
16316.05 212
16317.25 209
16318.46 216
16319.66 198
16320.87 220
16322.08 193
16323.28 199
16324.49 203
16325.69 209
16326.90 227
16328.11 200
16329.31 185
16330.52 175
16331.73 212
16332.93 190
16334.14 191
16335.35 214
16336.55 189
16337.76 188
16338.97 202
16340.17 188
16341.38 193
16342.59 184
16343.79 161
16345.00 182
16346.21 167
16347.41 172
16348.62 182
16349.83 181
16351.03 174
16352.24 172
16353.45 172
16354.66 164
16355.86 173
16357.07 190
16358.28 184
16359.49 174
16360.69 188
16361.90 186
16363.11 179
16364.32 161
16365.52 181
16366.73 173
16367.94 174
16369.15 174
16370.35 195
16371.56 168
16372.77 155
16373.98 164
16375.19 149
16376.39 161
16377.60 174
16378.81 153
16380.02 170
16381.23 164
16382.44 160
16383.64 172
16384.85 166
16386.06 172
16387.27 183
16388.48 154
16389.69 173
16390.90 174
16392.10 159
16393.31 148
16394.52 172
16395.73 189
16396.94 148
16398.15 157
16399.36 173
16400.57 173
16401.77 197
16402.98 170
16404.19 183
16405.40 171
16406.61 177
16407.82 175
16409.03 163
16410.24 166
16411.45 166
16412.66 172
16413.87 191
16415.08 176
16416.29 165
16417.50 187
16418.71 171
16419.92 171
16421.12 186
16422.33 186
16423.54 183
16424.75 172
16425.96 160
16427.17 161
16428.38 170
16429.59 182
16430.80 179
16432.01 168
16433.22 150
16434.43 161
16435.64 171
16436.86 170
16438.07 184
16439.28 173
16440.49 178
16441.70 141
16442.91 158
16444.12 179
16445.33 169
16446.54 138
16447.75 144
16448.96 175
16450.17 145
16451.38 182
16452.59 170
16453.80 158
16455.02 138
16456.23 167
16457.44 147
16458.65 158
16459.86 157
16461.07 165
16462.28 153
16463.49 163
16464.70 148
16465.92 147
16467.13 159
16468.34 154
16469.55 175
16470.76 162
16471.97 168
16473.19 151
16474.40 144
16475.61 134
16476.82 150
16478.03 154
16479.24 173
16480.46 156
16481.67 185
16482.88 159
16484.09 140
16485.30 159
16486.52 155
16487.73 148
16488.94 168
16490.15 173
16491.37 162
16492.58 148
16493.79 160
16495.00 170
16496.21 148
16497.43 155
16498.64 155
16499.85 152
16501.07 145
16502.28 166
16503.49 167
16504.70 155
16505.92 146
16507.13 132
16508.34 138
16509.56 147
16510.77 159
16511.98 144
16513.19 149
16514.41 155
16515.62 153
16516.83 139
16518.05 150
16519.26 149
16520.47 169
16521.69 167
16522.90 175
16524.11 154
16525.33 148
16526.54 178
16527.76 156
16528.97 167
16530.18 150
16531.40 149
16532.61 153
16533.82 150
16535.04 144
16536.25 148
16537.47 151
16538.68 168
16539.89 164
16541.11 169
16542.32 164
16543.54 155
16544.75 163
16545.97 156
16547.18 182
16548.39 137
16549.61 155
16550.82 165
16552.04 145
16553.25 162
16554.47 155
16555.68 157
16556.90 144
16558.11 161
16559.33 149
16560.54 143
16561.76 151
16562.97 163
16564.19 161
16565.40 162
16566.62 153
16567.83 146
16569.05 153
16570.26 145
16571.48 133
16572.69 144
16573.91 168
16575.12 161
16576.34 146
16577.55 153
16578.77 151
16579.98 158
16581.20 162
16582.42 164
16583.63 150
16584.85 145
16586.06 171
16587.28 164
16588.49 154
16589.71 133
16590.93 152
16592.14 146
16593.36 157
16594.57 149
16595.79 186
16597.01 172
16598.22 155
16599.44 141
16600.66 125
16601.87 142
16603.09 156
16604.30 161
16605.52 160
16606.74 150
16607.95 145
16609.17 150
16610.39 124
16611.60 143
16612.82 135
16614.04 156
16615.25 143
16616.47 137
16617.69 138
16618.91 139
16620.12 135
16621.34 140
16622.56 153
16623.77 134
16624.99 124
16626.21 136
16627.43 141
16628.64 150
16629.86 151
16631.08 137
16632.30 161
16633.51 137
16634.73 146
16635.95 139
16637.17 126
16638.38 154
16639.60 138
16640.82 146
16642.04 144
16643.26 127
16644.47 137
16645.69 136
16646.91 132
16648.13 143
16649.35 157
16650.56 152
16651.78 150
16653.00 143
16654.22 151
16655.44 163
16656.65 158
16657.87 138
16659.09 140
16660.31 148
16661.53 158
16662.75 143
16663.97 145
16665.18 135
16666.40 124
16667.62 145
16668.84 151
16670.06 128
16671.28 124
16672.50 151
16673.72 162
16674.94 120
16676.15 132
16677.37 160
16678.59 163
16679.81 154
16681.03 125
16682.25 153
16683.47 134
16684.69 149
16685.91 149
16687.13 137
16688.35 146
16689.57 151
16690.79 157
16692.01 151
16693.23 126
16694.45 130
16695.67 138
16696.89 143
16698.11 140
16699.33 155
16700.55 152
16701.77 131
16702.99 141
16704.21 153
16705.43 154
16706.65 140
16707.87 126
16709.09 141
16710.31 128
16711.53 139
16712.75 140
16713.97 128
16715.19 121
16716.41 133
16717.63 139
16718.85 132
16720.07 116
16721.29 126
16722.51 132
16723.73 116
16724.95 112
16726.18 119
16727.40 141
16728.62 148
16729.84 128
16731.06 131
16732.28 147
16733.50 147
16734.72 149
16735.94 136
16737.17 133
16738.39 144
16739.61 143
16740.83 148
16742.05 144
16743.27 136
16744.49 135
16745.72 169
16746.94 140
16748.16 132
16749.38 122
16750.60 133
16751.83 167
16753.05 149
16754.27 140
16755.49 128
16756.71 132
16757.94 141
16759.16 143
16760.38 135
16761.60 129
16762.82 139
16764.05 156
16765.27 129
16766.49 126
16767.71 140
16768.94 139
16770.16 125
16771.38 129
16772.60 158
16773.83 141
16775.05 122
16776.27 149
16777.49 137
16778.72 142
16779.94 141
16781.16 129
16782.39 157
16783.61 132
16784.83 124
16786.06 137
16787.28 143
16788.50 134
16789.73 124
16790.95 145
16792.17 155
16793.40 131
16794.62 136
16795.84 153
16797.07 148
16798.29 157
16799.51 154
16800.74 175
16801.96 139
16803.18 137
16804.41 155
16805.63 154
16806.86 125
16808.08 128
16809.30 143
16810.53 160
16811.75 142
16812.98 141
16814.20 151
16815.42 155
16816.65 148
16817.87 163
16819.10 153
16820.32 148
16821.54 146
16822.77 164
16823.99 145
16825.22 134
16826.44 125
16827.67 156
16828.89 141
16830.12 145
16831.34 144
16832.57 144
16833.79 168
16835.02 151
16836.24 165
16837.47 154
16838.69 139
16839.92 159
16841.14 162
16842.37 170
16843.59 156
16844.82 166
16846.04 165
16847.27 165
16848.49 147
16849.72 147
16850.94 176
16852.17 156
16853.39 165
16854.62 157
16855.85 162
16857.07 140
16858.30 163
16859.52 153
16860.75 165
16861.97 188
16863.20 190
16864.43 176
16865.65 160
16866.88 166
16868.10 173
16869.33 205
16870.56 180
16871.78 177
16873.01 169
16874.24 160
16875.46 160
16876.69 171
16877.92 160
16879.14 170
16880.37 175
16881.59 182
16882.82 179
16884.05 187
16885.27 153
16886.50 197
16887.73 189
16888.96 199
16890.18 195
16891.41 186
16892.64 205
16893.86 183
16895.09 175
16896.32 209
16897.54 206
16898.77 180
16900.00 158
16901.23 169
16902.45 176
16903.68 168
16904.91 176
16906.14 189
16907.36 174
16908.59 170
16909.82 168
16911.05 181
16912.27 168
16913.50 173
16914.73 140
16915.96 161
16917.19 160
16918.41 154
16919.64 168
16920.87 169
16922.10 181
16923.33 172
16924.55 163
16925.78 174
16927.01 152
16928.24 157
16929.47 155
16930.69 127
16931.92 149
16933.15 163
16934.38 172
16935.61 174
16936.84 157
16938.07 162
16939.29 174
16940.52 159
16941.75 154
16942.98 146
16944.21 152
16945.44 178
16946.67 160
16947.90 174
16949.13 169
16950.35 167
16951.58 163
16952.81 147
16954.04 156
16955.27 182
16956.50 165
16957.73 164
16958.96 132
16960.19 154
16961.42 164
16962.65 168
16963.88 161
16965.11 159
16966.34 152
16967.57 172
16968.80 179
16970.03 136
16971.26 162
16972.49 157
16973.72 142
16974.95 191
16976.18 161
16977.41 160
16978.64 156
16979.87 162
16981.10 171
16982.33 159
16983.56 166
16984.79 146
16986.02 127
16987.25 153
16988.48 150
16989.71 165
16990.94 141
16992.17 168
16993.40 158
16994.63 155
16995.86 157
16997.09 150
16998.32 157
16999.55 166
17000.79 156
17002.02 131
17003.25 138
17004.48 151
17005.71 142
17006.94 140
17008.17 133
17009.40 124
17010.63 143
17011.87 141
17013.10 146
17014.33 136
17015.56 134
17016.79 149
17018.02 142
17019.25 144
17020.49 147
17021.72 156
17022.95 141
17024.18 134
17025.41 148
17026.64 142
17027.88 128
17029.11 117
17030.34 152
17031.57 146
17032.80 137
17034.04 146
17035.27 148
17036.50 144
17037.73 134
17038.97 148
17040.20 115
17041.43 128
17042.66 140
17043.90 146
17045.13 139
17046.36 136
17047.59 146
17048.83 137
17050.06 135
17051.29 139
17052.52 160
17053.76 149
17054.99 142
17056.22 145
17057.46 139
17058.69 135
17059.92 145
17061.15 145
17062.39 148
17063.62 129
17064.85 136
17066.09 141
17067.32 152
17068.55 144
17069.79 123
17071.02 131
17072.25 156
17073.49 166
17074.72 137
17075.96 138
17077.19 133
17078.42 121
17079.66 136
17080.89 132
17082.12 121
17083.36 129
17084.59 129
17085.83 112
17087.06 133
17088.29 144
17089.53 123
17090.76 131
17092.00 131
17093.23 148
17094.46 136
17095.70 116
17096.93 124
17098.17 120
17099.40 148
17100.64 125
17101.87 123
17103.11 121
17104.34 148
17105.58 140
17106.81 118
17108.05 129
17109.28 139
17110.51 128
17111.75 137
17112.98 131
17114.22 126
17115.45 112
17116.69 120
17117.93 132
17119.16 127
17120.40 127
17121.63 135
17122.87 159
17124.10 135
17125.34 129
17126.57 128
17127.81 131
17129.04 137
17130.28 136
17131.51 133
17132.75 132
17133.99 128
17135.22 126
17136.46 142
17137.69 131
17138.93 149
17140.17 114
17141.40 125
17142.64 140
17143.87 125
17145.11 135
17146.35 130
17147.58 140
17148.82 123
17150.05 130
17151.29 140
17152.53 143
17153.76 138
17155.00 142
17156.24 131
17157.47 144
17158.71 145
17159.95 136
17161.18 123
17162.42 122
17163.66 140
17164.89 140
17166.13 129
17167.37 150
17168.60 138
17169.84 155
17171.08 125
17172.32 129
17173.55 129
17174.79 125
17176.03 124
17177.26 130
17178.50 146
17179.74 123
17180.98 123
17182.21 125
17183.45 130
17184.69 124
17185.93 125
17187.16 127
17188.40 116
17189.64 128
17190.88 128
17192.12 124
17193.35 113
17194.59 115
17195.83 133
17197.07 127
17198.31 124
17199.54 111
17200.78 127
17202.02 131
17203.26 153
17204.50 146
17205.73 143
17206.97 145
17208.21 119
17209.45 132
17210.69 129
17211.93 121
17213.17 126
17214.40 129
17215.64 121
17216.88 125
17218.12 115
17219.36 136
17220.60 161
17221.84 123
17223.08 109
17224.31 145
17225.55 123
17226.79 120
17228.03 126
17229.27 138
17230.51 121
17231.75 121
17232.99 119
17234.23 118
17235.47 124
17236.71 135
17237.95 126
17239.19 117
17240.43 106
17241.66 109
17242.90 148
17244.14 140
17245.38 104
17246.62 107
17247.86 126
17249.10 118
17250.34 110
17251.58 119
17252.82 132
17254.06 126
17255.30 118
17256.54 131
17257.78 119
17259.02 111
17260.26 126
17261.50 126
17262.74 131
17263.99 126
17265.23 122
17266.47 119
17267.71 120
17268.95 132
17270.19 108
17271.43 125
17272.67 129
17273.91 123
17275.15 120
17276.39 133
17277.63 116
17278.87 112
17280.11 114
17281.36 118
17282.60 118
17283.84 105
17285.08 129
17286.32 127
17287.56 151
17288.80 115
17290.04 105
17291.29 117
17292.53 109
17293.77 132
17295.01 123
17296.25 125
17297.49 118
17298.73 125
17299.98 122
17301.22 109
17302.46 126
17303.70 115
17304.94 107
17306.19 111
17307.43 107
17308.67 128
17309.91 110
17311.15 123
17312.40 113
17313.64 119
17314.88 122
17316.12 110
17317.37 109
17318.61 113
17319.85 95
17321.09 115
17322.33 139
17323.58 119
17324.82 115
17326.06 119
17327.31 137
17328.55 105
17329.79 118
17331.03 123
17332.28 114
17333.52 113
17334.76 127
17336.01 120
17337.25 102
17338.49 116
17339.73 137
17340.98 126
17342.22 123
17343.46 146
17344.71 142
17345.95 108
17347.19 110
17348.44 114
17349.68 122
17350.92 125
17352.17 122
17353.41 135
17354.66 121
17355.90 124
17357.14 117
17358.39 113
17359.63 121
17360.87 134
17362.12 126
17363.36 124
17364.61 125
17365.85 114
17367.09 126
17368.34 133
17369.58 126
17370.83 112
17372.07 112
17373.32 119
17374.56 107
17375.80 108
17377.05 126
17378.29 141
17379.54 104
17380.78 123
17382.03 121
17383.27 105
17384.52 119
17385.76 116
17387.01 117
17388.25 125
17389.50 119
17390.74 122
17391.99 135
17393.23 122
17394.48 108
17395.72 121
17396.97 124
17398.21 96
17399.46 126
17400.70 126
17401.95 117
17403.19 115
17404.44 128
17405.68 125
17406.93 119
17408.18 114
17409.42 114
17410.67 121
17411.91 114
17413.16 121
17414.40 114
17415.65 111
17416.90 127
17418.14 110
17419.39 95
17420.63 108
17421.88 126
17423.13 128
17424.37 136
17425.62 120
17426.86 114
17428.11 110
17429.36 130
17430.60 147
17431.85 148
17433.10 130
17434.34 89
17435.59 108
17436.84 121
17438.08 115
17439.33 117
17440.58 122
17441.82 128
17443.07 112
17444.32 117
17445.56 123
17446.81 105
17448.06 117
17449.30 130
17450.55 123
17451.80 118
17453.05 115
17454.29 128
17455.54 123
17456.79 136
17458.04 113
17459.28 126
17460.53 122
17461.78 115
17463.03 116
17464.27 104
17465.52 110
17466.77 114
17468.02 136
17469.26 131
17470.51 123
17471.76 111
17473.01 136
17474.25 136
17475.50 128
17476.75 133
17478.00 123
17479.25 111
17480.50 140
17481.74 136
17482.99 126
17484.24 115
17485.49 118
17486.74 148
17487.99 146
17489.23 140
17490.48 104
17491.73 130
17492.98 137
17494.23 144
17495.48 99
17496.73 115
17497.97 116
17499.22 136
17500.47 114
17501.72 121
17502.97 121
17504.22 135
17505.47 126
17506.72 148
17507.97 137
17509.22 106
17510.46 115
17511.71 114
17512.96 123
17514.21 127
17515.46 132
17516.71 128
17517.96 129
17519.21 117
17520.46 133
17521.71 142
17522.96 112
17524.21 125
17525.46 135
17526.71 118
17527.96 134
17529.21 141
17530.46 139
17531.71 142
17532.96 140
17534.21 147
17535.46 135
17536.71 131
17537.96 125
17539.21 138
17540.46 148
17541.71 137
17542.96 124
17544.21 127
17545.46 128
17546.71 144
17547.96 143
17549.21 134
17550.46 156
17551.71 126
17552.97 140
17554.22 126
17555.47 129
17556.72 126
17557.97 149
17559.22 131
17560.47 132
17561.72 137
17562.97 118
17564.22 135
17565.48 142
17566.73 129
17567.98 131
17569.23 126
17570.48 117
17571.73 136
17572.98 151
17574.24 137
17575.49 132
17576.74 138
17577.99 130
17579.24 131
17580.49 153
17581.75 137
17583.00 130
17584.25 134
17585.50 154
17586.75 144
17588.00 133
17589.26 120
17590.51 124
17591.76 132
17593.01 131
17594.27 121
17595.52 110
17596.77 113
17598.02 155
17599.27 157
17600.53 135
17601.78 133
17603.03 129
17604.28 141
17605.54 111
17606.79 127
17608.04 131
17609.30 144
17610.55 139
17611.80 132
17613.05 128
17614.31 131
17615.56 136
17616.81 138
17618.07 132
17619.32 128
17620.57 143
17621.83 135
17623.08 142
17624.33 143
17625.59 114
17626.84 125
17628.09 153
17629.35 142
17630.60 155
17631.85 139
17633.11 142
17634.36 142
17635.61 120
17636.87 139
17638.12 139
17639.38 144
17640.63 148
17641.88 143
17643.14 134
17644.39 131
17645.65 138
17646.90 139
17648.15 129
17649.41 120
17650.66 117
17651.92 139
17653.17 128
17654.42 130
17655.68 127
17656.93 131
17658.19 120
17659.44 115
17660.70 131
17661.95 114
17663.21 117
17664.46 135
17665.72 131
17666.97 106
17668.23 135
17669.48 135
17670.74 132
17671.99 108
17673.25 126
17674.50 130
17675.76 124
17677.01 120
17678.27 105
17679.52 141
17680.78 132
17682.03 139
17683.29 110
17684.54 113
17685.80 104
17687.05 127
17688.31 127
17689.57 135
17690.82 135
17692.08 132
17693.33 141
17694.59 135
17695.84 124
17697.10 114
17698.36 146
17699.61 121
17700.87 106
17702.12 118
17703.38 133
17704.64 115
17705.89 137
17707.15 131
17708.40 121
17709.66 130
17710.92 140
17712.17 151
17713.43 125
17714.69 136
17715.94 123
17717.20 152
17718.46 115
17719.71 117
17720.97 118
17722.23 120
17723.48 117
17724.74 126
17726.00 130
17727.25 116
17728.51 115
17729.77 116
17731.03 109
17732.28 120
17733.54 120
17734.80 125
17736.05 127
17737.31 143
17738.57 121
17739.83 125
17741.08 115
17742.34 124
17743.60 124
17744.86 129
17746.11 106
17747.37 127
17748.63 141
17749.89 129
17751.15 130
17752.40 130
17753.66 132
17754.92 102
17756.18 109
17757.43 130
17758.69 139
17759.95 140
17761.21 146
17762.47 118
17763.73 119
17764.98 131
17766.24 122
17767.50 124
17768.76 120
17770.02 116
17771.28 145
17772.53 112
17773.79 112
17775.05 137
17776.31 117
17777.57 121
17778.83 110
17780.09 120
17781.35 113
17782.60 130
17783.86 115
17785.12 130
17786.38 113
17787.64 109
17788.90 116
17790.16 138
17791.42 133
17792.68 124
17793.94 127
17795.20 125
17796.46 123
17797.72 128
17798.97 121
17800.23 131
17801.49 125
17802.75 120
17804.01 119
17805.27 122
17806.53 126
17807.79 127
17809.05 109
17810.31 108
17811.57 117
17812.83 102
17814.09 106
17815.35 113
17816.61 107
17817.87 125
17819.13 122
17820.39 107
17821.65 95
17822.91 124
17824.17 102
17825.43 105
17826.69 118
17827.96 132
17829.22 125
17830.48 111
17831.74 107
17833.00 120
17834.26 118
17835.52 123
17836.78 118
17838.04 112
17839.30 118
17840.56 128
17841.82 122
17843.09 112
17844.35 123
17845.61 126
17846.87 129
17848.13 114
17849.39 112
17850.65 121
17851.91 109
17853.18 111
17854.44 115
17855.70 122
17856.96 129
17858.22 129
17859.48 140
17860.74 112
17862.01 140
17863.27 126
17864.53 134
17865.79 128
17867.05 111
17868.32 98
17869.58 110
17870.84 97
17872.10 136
17873.36 109
17874.63 121
17875.89 116
17877.15 113
17878.41 113
17879.68 127
17880.94 109
17882.20 98
17883.46 113
17884.73 125
17885.99 103
17887.25 118
17888.51 113
17889.78 131
17891.04 118
17892.30 118
17893.56 115
17894.83 99
17896.09 120
17897.35 125
17898.62 116
17899.88 117
17901.14 97
17902.41 128
17903.67 123
17904.93 99
17906.20 122
17907.46 111
17908.72 134
17909.99 117
17911.25 116
17912.51 126
17913.78 125
17915.04 138
17916.30 106
17917.57 119
17918.83 127
17920.09 114
17921.36 114
17922.62 113
17923.89 115
17925.15 122
17926.41 118
17927.68 113
17928.94 122
17930.21 130
17931.47 106
17932.73 113
17934.00 133
17935.26 114
17936.53 120
17937.79 120
17939.06 127
17940.32 130
17941.59 123
17942.85 91
17944.11 115
17945.38 121
17946.64 118
17947.91 127
17949.17 125
17950.44 120
17951.70 118
17952.97 110
17954.23 109
17955.50 99
17956.76 115
17958.03 115
17959.29 126
17960.56 96
17961.82 106
17963.09 121
17964.35 104
17965.62 92
17966.89 106
17968.15 105
17969.42 127
17970.68 123
17971.95 98
17973.21 119
17974.48 104
17975.74 113
17977.01 107
17978.28 127
17979.54 115
17980.81 112
17982.07 121
17983.34 93
17984.61 113
17985.87 130
17987.14 116
17988.40 134
17989.67 114
17990.94 114
17992.20 103
17993.47 110
17994.74 117
17996.00 117
17997.27 126
17998.54 113
17999.80 102
18001.07 126
18002.34 107
18003.60 97
18004.87 112
18006.14 115
18007.40 123
18008.67 127
18009.94 111
18011.20 116
18012.47 115
18013.74 119
18015.00 121
18016.27 116
18017.54 113
18018.81 119
18020.07 117
18021.34 123
18022.61 112
18023.88 119
18025.14 119
18026.41 121
18027.68 115
18028.95 110
18030.21 120
18031.48 123
18032.75 106
18034.02 112
18035.28 122
18036.55 125
18037.82 126
18039.09 117
18040.36 118
18041.62 107
18042.89 137
18044.16 132
18045.43 117
18046.70 113
18047.97 111
18049.23 121
18050.50 132
18051.77 117
18053.04 121
18054.31 102
18055.58 122
18056.84 118
18058.11 112
18059.38 113
18060.65 132
18061.92 115
18063.19 121
18064.46 115
18065.73 134
18067.00 111
18068.26 111
18069.53 127
18070.80 106
18072.07 113
18073.34 116
18074.61 130
18075.88 125
18077.15 126
18078.42 106
18079.69 119
18080.96 113
18082.23 105
18083.50 125
18084.77 128
18086.03 108
18087.30 129
18088.57 116
18089.84 121
18091.11 129
18092.38 121
18093.65 130
18094.92 113
18096.19 120
18097.46 119
18098.73 116
18100.00 104
18101.27 99
18102.54 122
18103.81 114
18105.08 118
18106.35 134
18107.63 114
18108.90 111
18110.17 121
18111.44 116
18112.71 135
18113.98 124
18115.25 129
18116.52 129
18117.79 132
18119.06 129
18120.33 116
18121.60 118
18122.87 138
18124.14 123
18125.42 121
18126.69 103
18127.96 121
18129.23 141
18130.50 131
18131.77 136
18133.04 115
18134.31 120
18135.58 127
18136.86 138
18138.13 120
18139.40 123
18140.67 123
18141.94 123
18143.21 116
18144.49 132
18145.76 113
18147.03 115
18148.30 120
18149.57 128
18150.84 115
18152.12 117
18153.39 99
18154.66 114
18155.93 119
18157.20 149
18158.48 133
18159.75 110
18161.02 125
18162.29 116
18163.57 106
18164.84 118
18166.11 139
18167.38 121
18168.66 129
18169.93 112
18171.20 102
18172.47 108
18173.75 111
18175.02 126
18176.29 134
18177.56 132
18178.84 124
18180.11 125
18181.38 115
18182.66 138
18183.93 113
18185.20 119
18186.48 126
18187.75 103
18189.02 105
18190.30 126
18191.57 126
18192.84 116
18194.12 112
18195.39 119
18196.66 117
18197.94 133
18199.21 124
18200.48 101
18201.76 114
18203.03 113
18204.30 131
18205.58 110
18206.85 109
18208.13 110
18209.40 106
18210.67 116
18211.95 122
18213.22 132
18214.50 123
18215.77 128
18217.04 108
18218.32 137
18219.59 120
18220.87 131
18222.14 113
18223.42 99
18224.69 107
18225.97 120
18227.24 113
18228.51 114
18229.79 105
18231.06 138
18232.34 118
18233.61 122
18234.89 127
18236.16 120
18237.44 113
18238.71 107
18239.99 136
18241.26 125
18242.54 114
18243.81 115
18245.09 125
18246.36 123
18247.64 126
18248.91 129
18250.19 119
18251.47 118
18252.74 106
18254.02 123
18255.29 124
18256.57 104
18257.84 118
18259.12 117
18260.39 120
18261.67 135
18262.95 141
18264.22 127
18265.50 116
18266.77 110
18268.05 123
18269.33 131
18270.60 103
18271.88 110
18273.15 108
18274.43 121
18275.71 128
18276.98 117
18278.26 124
18279.54 131
18280.81 107
18282.09 113
18283.37 126
18284.64 124
18285.92 118
18287.20 118
18288.47 128
18289.75 127
18291.03 105
18292.30 114
18293.58 111
18294.86 105
18296.13 86
18297.41 112
18298.69 112
18299.96 100
18301.24 115
18302.52 133
18303.80 118
18305.07 105
18306.35 130
18307.63 130
18308.91 114
18310.18 126
18311.46 133
18312.74 136
18314.02 129
18315.29 125
18316.57 127
18317.85 133
18319.13 108
18320.40 109
18321.68 122
18322.96 101
18324.24 121
18325.52 122
18326.79 124
18328.07 142
18329.35 139
18330.63 124
18331.91 116
18333.19 117
18334.46 113
18335.74 101
18337.02 94
18338.30 115
18339.58 118
18340.86 121
18342.13 122
18343.41 136
18344.69 127
18345.97 128
18347.25 124
18348.53 119
18349.81 125
18351.09 123
18352.36 133
18353.64 133
18354.92 129
18356.20 124
18357.48 123
18358.76 116
18360.04 116
18361.32 103
18362.60 113
18363.88 101
18365.16 116
18366.44 139
18367.72 109
18369.00 109
18370.27 131
18371.55 109
18372.83 129
18374.11 132
18375.39 107
18376.67 103
18377.95 121
18379.23 116
18380.51 113
18381.79 117
18383.07 114
18384.35 122
18385.63 109
18386.91 112
18388.19 122
18389.47 118
18390.75 107
18392.03 124
18393.31 119
18394.60 106
18395.88 115
18397.16 109
18398.44 124
18399.72 109
18401.00 125
18402.28 121
18403.56 112
18404.84 108
18406.12 142
18407.40 126
18408.68 115
18409.96 139
18411.24 120
18412.53 102
18413.81 98
18415.09 116
18416.37 111
18417.65 123
18418.93 105
18420.21 100
18421.49 97
18422.78 108
18424.06 120
18425.34 86
18426.62 117
18427.90 127
18429.18 134
18430.46 120
18431.75 111
18433.03 124
18434.31 113
18435.59 130
18436.87 118
18438.16 112
18439.44 106
18440.72 124
18442.00 118
18443.28 102
18444.57 143
18445.85 126
18447.13 111
18448.41 105
18449.70 113
18450.98 114
18452.26 100
18453.54 109
18454.83 109
18456.11 121
18457.39 117
18458.67 119
18459.96 120
18461.24 126
18462.52 117
18463.80 110
18465.09 119
18466.37 105
18467.65 128
18468.94 126
18470.22 123
18471.50 113
18472.78 114
18474.07 115
18475.35 116
18476.63 99
18477.92 102
18479.20 116
18480.48 120
18481.77 106
18483.05 123
18484.34 102
18485.62 115
18486.90 114
18488.19 104
18489.47 98
18490.75 100
18492.04 121
18493.32 123
18494.61 117
18495.89 101
18497.17 121
18498.46 119
18499.74 121
18501.03 119
18502.31 123
18503.59 115
18504.88 120
18506.16 122
18507.45 122
18508.73 108
18510.02 129
18511.30 104
18512.58 125
18513.87 125
18515.15 129
18516.44 138
18517.72 119
18519.01 130
18520.29 128
18521.58 135
18522.86 109
18524.15 126
18525.43 130
18526.72 117
18528.00 140
18529.29 128
18530.57 110
18531.86 101
18533.14 109
18534.43 122
18535.71 141
18537.00 105
18538.28 133
18539.57 121
18540.86 115
18542.14 107
18543.43 106
18544.71 131
18546.00 136
18547.28 118
18548.57 120
18549.85 102
18551.14 111
18552.43 121
18553.71 122
18555.00 127
18556.28 119
18557.57 117
18558.86 121
18560.14 138
18561.43 120
18562.72 135
18564.00 141
18565.29 117
18566.57 127
18567.86 119
18569.15 116
18570.43 127
18571.72 119
18573.01 125
18574.29 131
18575.58 127
18576.87 112
18578.15 134
18579.44 129
18580.73 121
18582.01 132
18583.30 111
18584.59 132
18585.88 127
18587.16 134
18588.45 137
18589.74 106
18591.02 140
18592.31 116
18593.60 118
18594.89 106
18596.17 126
18597.46 133
18598.75 112
18600.04 104
18601.32 125
18602.61 128
18603.90 133
18605.19 119
18606.47 126
18607.76 128
18609.05 118
18610.34 136
18611.63 144
18612.91 122
18614.20 115
18615.49 116
18616.78 111
18618.07 124
18619.35 123
18620.64 133
18621.93 124
18623.22 140
18624.51 122
18625.80 116
18627.09 127
18628.37 131
18629.66 106
18630.95 126
18632.24 117
18633.53 131
18634.82 122
18636.11 109
18637.39 128
18638.68 122
18639.97 105
18641.26 105
18642.55 105
18643.84 143
18645.13 141
18646.42 129
18647.71 125
18649.00 104
18650.29 111
18651.58 117
18652.86 114
18654.15 117
18655.44 122
18656.73 130
18658.02 123
18659.31 110
18660.60 108
18661.89 116
18663.18 119
18664.47 93
18665.76 95
18667.05 108
18668.34 103
18669.63 110
18670.92 131
18672.21 106
18673.50 114
18674.79 108
18676.08 106
18677.37 102
18678.66 100
18679.95 108
18681.24 125
18682.53 116
18683.82 89
18685.11 117
18686.40 136
18687.69 106
18688.99 113
18690.28 106
18691.57 107
18692.86 115
18694.15 128
18695.44 114
18696.73 105
18698.02 107
18699.31 101
18700.60 102
18701.89 117
18703.19 125
18704.48 129
18705.77 130
18707.06 105
18708.35 110
18709.64 115
18710.93 125
18712.22 112
18713.52 125
18714.81 106
18716.10 131
18717.39 126
18718.68 107
18719.97 121
18721.27 118
18722.56 124
18723.85 122
18725.14 110
18726.43 133
18727.72 108
18729.02 114
18730.31 102
18731.60 109
18732.89 101
18734.19 115
18735.48 101
18736.77 114
18738.06 102
18739.35 107
18740.65 123
18741.94 104
18743.23 110
18744.52 109
18745.82 131
18747.11 112
18748.40 98
18749.70 93
18750.99 109
18752.28 103
18753.57 97
18754.87 109
18756.16 120
18757.45 102
18758.75 112
18760.04 118
18761.33 86
18762.63 115
18763.92 104
18765.21 99
18766.50 116
18767.80 126
18769.09 105
18770.38 114
18771.68 124
18772.97 113
18774.27 110
18775.56 95
18776.85 103
18778.15 104
18779.44 106
18780.73 106
18782.03 106
18783.32 85
18784.62 90
18785.91 85
18787.20 110
18788.50 99
18789.79 112
18791.09 120
18792.38 116
18793.67 108
18794.97 113
18796.26 92
18797.56 97
18798.85 111
18800.15 121
18801.44 121
18802.74 112
18804.03 103
18805.32 114
18806.62 121
18807.91 109
18809.21 104
18810.50 96
18811.80 102
18813.09 114
18814.39 107
18815.68 103
18816.98 106
18818.27 113
18819.57 98
18820.86 101
18822.16 93
18823.45 98
18824.75 121
18826.05 98
18827.34 113
18828.64 109
18829.93 91
18831.23 118
18832.52 96
18833.82 125
18835.11 103
18836.41 106
18837.71 97
18839.00 104
18840.30 104
18841.59 95
18842.89 108
18844.18 108
18845.48 106
18846.78 110
18848.07 104
18849.37 107
18850.67 117
18851.96 97
18853.26 97
18854.55 106
18855.85 101
18857.15 99
18858.44 99
18859.74 105
18861.04 105
18862.33 107
18863.63 92
18864.93 110
18866.22 80
18867.52 105
18868.82 120
18870.11 116
18871.41 81
18872.71 94
18874.00 106
18875.30 117
18876.60 108
18877.90 113
18879.19 111
18880.49 106
18881.79 100
18883.09 102
18884.38 93
18885.68 111
18886.98 112
18888.27 102
18889.57 91
18890.87 88
18892.17 107
18893.47 106
18894.76 107
18896.06 107
18897.36 119
18898.66 119
18899.95 116
18901.25 111
18902.55 112
18903.85 116
18905.15 116
18906.44 103
18907.74 110
18909.04 108
18910.34 104
18911.64 103
18912.94 90
18914.23 103
18915.53 90
18916.83 114
18918.13 103
18919.43 100
18920.73 101
18922.03 97
18923.32 116
18924.62 102
18925.92 116
18927.22 109
18928.52 99
18929.82 96
18931.12 112
18932.42 92
18933.72 89
18935.01 113
18936.31 124
18937.61 97
18938.91 101
18940.21 118
18941.51 106
18942.81 90
18944.11 108
18945.41 114
18946.71 121
18948.01 107
18949.31 102
18950.61 101
18951.91 91
18953.21 102
18954.51 102
18955.81 108
18957.11 102
18958.41 99
18959.71 108
18961.01 105
18962.31 126
18963.61 113
18964.91 104
18966.21 95
18967.51 100
18968.81 104
18970.11 106
18971.41 96
18972.71 83
18974.01 110
18975.31 100
18976.61 100
18977.91 98
18979.21 98
18980.51 102
18981.81 105
18983.11 94
18984.41 100
18985.71 91
18987.02 100
18988.32 95
18989.62 114
18990.92 91
18992.22 91
18993.52 99
18994.82 95
18996.12 108
18997.42 99
18998.73 112
19000.03 105
19001.33 109
19002.63 105
19003.93 99
19005.23 100
19006.53 108
19007.84 110
19009.14 107
19010.44 101
19011.74 106
19013.04 109
19014.34 106
19015.65 98
19016.95 110
19018.25 118
19019.55 113
19020.85 117
19022.16 111
19023.46 107
19024.76 95
19026.06 125
19027.37 112
19028.67 108
19029.97 97
19031.27 111
19032.57 86
19033.88 128
19035.18 118
19036.48 101
19037.79 105
19039.09 104
19040.39 98
19041.69 110
19043.00 103
19044.30 90
19045.60 116
19046.90 84
19048.21 118
19049.51 93
19050.81 104
19052.12 98
19053.42 127
19054.72 117
19056.03 119
19057.33 103
19058.63 109
19059.94 116
19061.24 96
19062.54 109
19063.85 92
19065.15 117
19066.45 114
19067.76 121
19069.06 108
19070.37 87
19071.67 85
19072.97 97
19074.28 106
19075.58 99
19076.88 94
19078.19 91
19079.49 101
19080.80 114
19082.10 96
19083.41 95
19084.71 107
19086.01 114
19087.32 113
19088.62 100
19089.93 114
19091.23 105
19092.54 90
19093.84 100
19095.14 112
19096.45 106
19097.75 101
19099.06 116
19100.36 107
19101.67 103
19102.97 112
19104.28 117
19105.58 98
19106.89 96
19108.19 94
19109.50 115
19110.80 126
19112.11 96
19113.41 80
19114.72 98
19116.02 118
19117.33 118
19118.64 117
19119.94 91
19121.25 109
19122.55 114
19123.86 97
19125.16 104
19126.47 105
19127.77 110
19129.08 107
19130.39 116
19131.69 112
19133.00 102
19134.30 101
19135.61 104
19136.92 96
19138.22 111
19139.53 114
19140.83 105
19142.14 124
19143.45 92
19144.75 107
19146.06 99
19147.37 108
19148.67 121
19149.98 112
19151.28 114
19152.59 100
19153.90 124
19155.20 125
19156.51 128
19157.82 100
19159.12 112
19160.43 115
19161.74 107
19163.05 107
19164.35 120
19165.66 106
19166.97 111
19168.27 119
19169.58 130
19170.89 108
19172.19 97
19173.50 116
19174.81 119
19176.12 123
19177.42 110
19178.73 121
19180.04 110
19181.35 101
19182.65 101
19183.96 102
19185.27 95
19186.58 89
19187.89 114
19189.19 113
19190.50 108
19191.81 98
19193.12 96
19194.42 109
19195.73 112
19197.04 90
19198.35 102
19199.66 102
19200.97 110
19202.27 108
19203.58 102
19204.89 106
19206.20 92
19207.51 111
19208.82 96
19210.12 106
19211.43 87
19212.74 98
19214.05 99
19215.36 117
19216.67 108
19217.98 110
19219.28 113
19220.59 108
19221.90 109
19223.21 104
19224.52 96
19225.83 93
19227.14 116
19228.45 113
19229.76 119
19231.07 92
19232.38 106
19233.68 135
19234.99 124
19236.30 111
19237.61 98
19238.92 102
19240.23 110
19241.54 109
19242.85 108
19244.16 110
19245.47 108
19246.78 113
19248.09 115
19249.40 103
19250.71 103
19252.02 101
19253.33 119
19254.64 103
19255.95 114
19257.26 107
19258.57 109
19259.88 104
19261.19 101
19262.50 108
19263.81 98
19265.12 108
19266.43 110
19267.74 112
19269.05 113
19270.36 97
19271.67 104
19272.99 108
19274.30 120
19275.61 118
19276.92 104
19278.23 94
19279.54 112
19280.85 102
19282.16 117
19283.47 103
19284.78 103
19286.09 107
19287.41 107
19288.72 94
19290.03 109
19291.34 98
19292.65 105
19293.96 99
19295.27 97
19296.58 96
19297.90 99
19299.21 100
19300.52 93
19301.83 100
19303.14 90
19304.45 107
19305.77 113
19307.08 104
19308.39 86
19309.70 103
19311.01 100
19312.33 114
19313.64 98
19314.95 99
19316.26 101
19317.57 121
19318.89 101
19320.20 100
19321.51 113
19322.82 92
19324.14 88
19325.45 97
19326.76 90
19328.07 89
19329.39 99
19330.70 107
19332.01 97
19333.32 97
19334.64 96
19335.95 98
19337.26 113
19338.58 116
19339.89 110
19341.20 99
19342.51 103
19343.83 105
19345.14 94
19346.45 99
19347.77 97
19349.08 112
19350.39 104
19351.71 114
19353.02 95
19354.33 108
19355.65 97
19356.96 96
19358.27 117
19359.59 90
19360.90 82
19362.21 94
19363.53 91
19364.84 93
19366.16 100
19367.47 101
19368.78 115
19370.10 109
19371.41 84
19372.73 93
19374.04 103
19375.35 93
19376.67 98
19377.98 89
19379.30 111
19380.61 96
19381.93 91
19383.24 103
19384.55 123
19385.87 107
19387.18 102
19388.50 114
19389.81 104
19391.13 102
19392.44 115
19393.76 125
19395.07 92
19396.39 85
19397.70 105
19399.02 108
19400.33 101
19401.65 107
19402.96 114
19404.28 108
19405.59 98
19406.91 104
19408.22 118
19409.54 99
19410.85 96
19412.17 91
19413.48 105
19414.80 106
19416.11 107
19417.43 83
19418.75 105
19420.06 93
19421.38 109
19422.69 107
19424.01 98
19425.32 91
19426.64 100
19427.96 124
19429.27 111
19430.59 105
19431.90 79
19433.22 100
19434.54 97
19435.85 98
19437.17 107
19438.49 98
19439.80 102
19441.12 114
19442.43 111
19443.75 101
19445.07 101
19446.38 107
19447.70 102
19449.02 107
19450.33 96
19451.65 108
19452.97 99
19454.28 96
19455.60 103
19456.92 104
19458.23 86
19459.55 93
19460.87 112
19462.19 109
19463.50 108
19464.82 105
19466.14 103
19467.45 104
19468.77 102
19470.09 118
19471.41 95
19472.72 118
19474.04 106
19475.36 105
19476.68 112
19477.99 114
19479.31 93
19480.63 107
19481.95 109
19483.27 102
19484.58 99
19485.90 90
19487.22 102
19488.54 96
19489.85 104
19491.17 78
19492.49 100
19493.81 101
19495.13 106
19496.45 101
19497.76 110
19499.08 99
19500.40 103
19501.72 98
19503.04 93
19504.36 91
19505.67 109
19506.99 117
19508.31 98
19509.63 111
19510.95 108
19512.27 113
19513.59 100
19514.91 101
19516.22 105
19517.54 105
19518.86 107
19520.18 97
19521.50 96
19522.82 104
19524.14 114
19525.46 114
19526.78 99
19528.10 91
19529.42 98
19530.74 106
19532.06 100
19533.37 99
19534.69 105
19536.01 104
19537.33 115
19538.65 112
19539.97 106
19541.29 96
19542.61 114
19543.93 131
19545.25 101
19546.57 91
19547.89 86
19549.21 84
19550.53 92
19551.85 115
19553.17 93
19554.49 110
19555.81 115
19557.13 99
19558.45 93
19559.77 96
19561.09 91
19562.41 89
19563.74 108
19565.06 92
19566.38 96
19567.70 91
19569.02 88
19570.34 86
19571.66 103
19572.98 104
19574.30 110
19575.62 91
19576.94 85
19578.26 103
19579.59 110
19580.91 112
19582.23 84
19583.55 92
19584.87 108
19586.19 100
19587.51 107
19588.83 89
19590.16 92
19591.48 113
19592.80 90
19594.12 96
19595.44 95
19596.76 81
19598.08 94
19599.41 98
19600.73 79
19602.05 106
19603.37 95
19604.69 109
19606.02 112
19607.34 113
19608.66 104
19609.98 98
19611.30 105
19612.63 93
19613.95 102
19615.27 99
19616.59 88
19617.91 99
19619.24 110
19620.56 95
19621.88 103
19623.20 103
19624.53 110
19625.85 107
19627.17 95
19628.50 122
19629.82 108
19631.14 99
19632.46 94
19633.79 106
19635.11 107
19636.43 80
19637.76 102
19639.08 104
19640.40 96
19641.72 95
19643.05 101
19644.37 104
19645.69 100
19647.02 103
19648.34 109
19649.66 97
19650.99 101
19652.31 110
19653.64 117
19654.96 82
19656.28 95
19657.61 98
19658.93 118
19660.25 89
19661.58 95
19662.90 95
19664.23 109
19665.55 95
19666.87 106
19668.20 111
19669.52 98
19670.85 102
19672.17 105
19673.49 98
19674.82 102
19676.14 95
19677.47 101
19678.79 100
19680.12 91
19681.44 94
19682.76 113
19684.09 119
19685.41 85
19686.74 110
19688.06 102
19689.39 116
19690.71 98
19692.04 94
19693.36 105
19694.69 117
19696.01 113
19697.34 94
19698.66 111
19699.99 113
19701.31 103
19702.64 95
19703.96 118
19705.29 99
19706.61 96
19707.94 97
19709.26 113
19710.59 104
19711.92 113
19713.24 97
19714.57 106
19715.89 115
19717.22 112
19718.54 108
19719.87 107
19721.20 118
19722.52 107
19723.85 98
19725.17 93
19726.50 97
19727.83 114
19729.15 113
19730.48 105
19731.80 103
19733.13 109
19734.46 106
19735.78 110
19737.11 115
19738.44 88
19739.76 83
19741.09 96
19742.41 113
19743.74 119
19745.07 95
19746.39 101
19747.72 97
19749.05 97
19750.37 95
19751.70 108
19753.03 97
19754.36 103
19755.68 98
19757.01 119
19758.34 108
19759.66 86
19760.99 104
19762.32 100
19763.65 112
19764.97 110
19766.30 105
19767.63 109
19768.95 89
19770.28 91
19771.61 87
19772.94 80
19774.27 94
19775.59 90
19776.92 111
19778.25 87
19779.58 88
19780.90 111
19782.23 98
19783.56 86
19784.89 70
19786.22 106
19787.54 87
19788.87 92
19790.20 95
19791.53 94
19792.86 102
19794.18 106
19795.51 91
19796.84 102
19798.17 83
19799.50 94
19800.83 114
19802.16 90
19803.48 109
19804.81 104
19806.14 114
19807.47 112
19808.80 85
19810.13 93
19811.46 104
19812.79 93
19814.11 92
19815.44 95
19816.77 97
19818.10 98
19819.43 93
19820.76 76
19822.09 90
19823.42 101
19824.75 95
19826.08 107
19827.41 92
19828.74 101
19830.07 86
19831.39 89
19832.72 81
19834.05 90
19835.38 85
19836.71 93
19838.04 108
19839.37 93
19840.70 94
19842.03 107
19843.36 95
19844.69 94
19846.02 103
19847.35 78
19848.68 83
19850.01 100
19851.34 104
19852.67 109
19854.00 111
19855.33 92
19856.66 105
19857.99 105
19859.33 106
19860.66 113
19861.99 91
19863.32 110
19864.65 87
19865.98 110
19867.31 101
19868.64 118
19869.97 107
19871.30 100
19872.63 108
19873.96 93
19875.29 94
19876.63 106
19877.96 102
19879.29 93
19880.62 110
19881.95 101
19883.28 97
19884.61 96
19885.94 88
19887.28 83
19888.61 101
19889.94 94
19891.27 108
19892.60 98
19893.93 105
19895.26 102
19896.60 114
19897.93 93
19899.26 122
19900.59 116
19901.92 105
19903.26 97
19904.59 91
19905.92 103
19907.25 106
19908.58 102
19909.92 89
19911.25 100
19912.58 99
19913.91 129
19915.24 93
19916.58 90
19917.91 107
19919.24 98
19920.57 92
19921.91 102
19923.24 84
19924.57 89
19925.91 102
19927.24 99
19928.57 80
19929.90 109
19931.24 120
19932.57 100
19933.90 106
19935.24 102
19936.57 89
19937.90 101
19939.23 87
19940.57 103
19941.90 93
19943.23 88
19944.57 100
19945.90 110
19947.23 103
19948.57 107
19949.90 109
19951.23 95
19952.57 99
19953.90 104
19955.24 112
19956.57 102
19957.90 110
19959.24 99
19960.57 103
19961.90 110
19963.24 99
19964.57 90
19965.91 117
19967.24 109
19968.58 101
19969.91 108
19971.24 114
19972.58 100
19973.91 99
19975.25 108
19976.58 105
19977.92 103
19979.25 104
19980.58 113
19981.92 107
19983.25 90
19984.59 122
19985.92 107
19987.26 98
19988.59 95
19989.93 123
19991.26 107
19992.60 95
19993.93 120
19995.27 102
19996.60 130
19997.94 124
19999.27 103
20000.61 111
20001.94 100
20003.28 117
20004.61 107
20005.95 109
20007.28 92
20008.62 102
20009.96 110
20011.29 112
20012.63 93
20013.96 100
20015.30 119
20016.63 108
20017.97 112
20019.30 102
20020.64 109
20021.98 127
20023.31 111
20024.65 108
20025.98 106
20027.32 111
20028.66 99
20029.99 120
20031.33 113
20032.67 113
20034.00 106
20035.34 100
20036.67 95
20038.01 107
20039.35 116
20040.68 120
20042.02 107
20043.36 107
20044.69 114
20046.03 109
20047.37 133
20048.70 118
20050.04 125
20051.38 97
20052.71 103
20054.05 92
20055.39 110
20056.73 113
20058.06 111
20059.40 102
20060.74 99
20062.07 92
20063.41 122
20064.75 148
20066.09 104
20067.42 107
20068.76 103
20070.10 97
20071.44 101
20072.77 87
20074.11 97
20075.45 105
20076.79 118
20078.13 119
20079.46 121
20080.80 108
20082.14 117
20083.48 120
20084.81 133
20086.15 95
20087.49 112
20088.83 114
20090.17 110
20091.51 100
20092.84 100
20094.18 105
20095.52 117
20096.86 108
20098.20 105
20099.54 98
20100.87 91
20102.21 117
20103.55 101
20104.89 97
20106.23 109
20107.57 111
20108.91 112
20110.25 110
20111.58 87
20112.92 100
20114.26 112
20115.60 123
20116.94 105
20118.28 117
20119.62 87
20120.96 109
20122.30 92
20123.64 93
20124.98 104
20126.31 108
20127.65 116
20128.99 118
