# Supplementary material for: MALDI-TOF MS typing enables the classification of brewing yeasts of the genus Saccharomyces to major beer styles
Source: PLoS One. 2017 Aug 9;12(8):e0181694. doi: 10.1371/journal.pone.0181694 (PMC5549903; doi:10.1371/journal.pone.0181694)
Supplement: S8 File — The directory includes 90 raw files and was zipped to “.zip”; the folder has three strains with 30 spectra per strain; S1 Text explains the raw files with an example and Table 1 represents the yeast strains used within the experiment. (ZIP) [file pone.0181694.s011.zip › 22-24/30282-8I4-Lag-Lag-Lag-YPG-18h-E-E_2016-09-22_5_0_D3_1.dat]

1999.90 2155
2000.32 2240
2000.75 2244
2001.17 2183
2001.59 2249
2002.01 2160
2002.43 2129
2002.86 1875
2003.28 1879
2003.70 1839
2004.12 1791
2004.54 1931
2004.97 1825
2005.39 1753
2005.81 1803
2006.23 1819
2006.66 1776
2007.08 1807
2007.50 1841
2007.92 1867
2008.35 1836
2008.77 1831
2009.19 1906
2009.61 1855
2010.04 1805
2010.46 1849
2010.88 1877
2011.31 1828
2011.73 1799
2012.15 1757
2012.57 1705
2013.00 1721
2013.42 1809
2013.84 1695
2014.27 1716
2014.69 1763
2015.11 1710
2015.54 1731
2015.96 1732
2016.38 1810
2016.81 1847
2017.23 1826
2017.65 1869
2018.08 1845
2018.50 1823
2018.93 1968
2019.35 1913
2019.77 1946
2020.20 1966
2020.62 1865
2021.04 1943
2021.47 1920
2021.89 1831
2022.32 1949
2022.74 1898
2023.17 1875
2023.59 1891
2024.01 1906
2024.44 1801
2024.86 1851
2025.29 1768
2025.71 1711
2026.14 1694
2026.56 1841
2026.98 1911
2027.41 1753
2027.83 1800
2028.26 1798
2028.68 1661
2029.11 1734
2029.53 1642
2029.96 1646
2030.38 1696
2030.81 1667
2031.23 1648
2031.66 1636
2032.08 1704
2032.51 1730
2032.93 1709
2033.36 1786
2033.78 1755
2034.21 1770
2034.63 1779
2035.06 1749
2035.49 1735
2035.91 1783
2036.34 1756
2036.76 1797
2037.19 1784
2037.61 1731
2038.04 1693
2038.47 1755
2038.89 1862
2039.32 1864
2039.74 1854
2040.17 1871
2040.59 1781
2041.02 1707
2041.45 1701
2041.87 1729
2042.30 1778
2042.73 1780
2043.15 1710
2043.58 1826
2044.00 1811
2044.43 1774
2044.86 1838
2045.28 1802
2045.71 1870
2046.14 1821
2046.56 1755
2046.99 1781
2047.42 1786
2047.84 1798
2048.27 1765
2048.70 1788
2049.12 1773
2049.55 1735
2049.98 1770
2050.40 1795
2050.83 1746
2051.26 1788
2051.69 1739
2052.11 1788
2052.54 1748
2052.97 1787
2053.40 1782
2053.82 1827
2054.25 1755
2054.68 1807
2055.10 1875
2055.53 1899
2055.96 1924
2056.39 1987
2056.82 2071
2057.24 2115
2057.67 2058
2058.10 2107
2058.53 2056
2058.95 2050
2059.38 1957
2059.81 1914
2060.24 1921
2060.67 1943
2061.09 1941
2061.52 1921
2061.95 1903
2062.38 1970
2062.81 1982
2063.24 1970
2063.66 2097
2064.09 2094
2064.52 2142
2064.95 2265
2065.38 2383
2065.81 2587
2066.24 2596
2066.66 2585
2067.09 2365
2067.52 2344
2067.95 2368
2068.38 2208
2068.81 2064
2069.24 2016
2069.67 1956
2070.10 1934
2070.52 1843
2070.95 1826
2071.38 1863
2071.81 1826
2072.24 1783
2072.67 1822
2073.10 1899
2073.53 1918
2073.96 1957
2074.39 1947
2074.82 1991
2075.25 2022
2075.68 2013
2076.11 1991
2076.54 1896
2076.97 1959
2077.40 1892
2077.83 1909
2078.26 1874
2078.69 1936
2079.12 2035
2079.55 1962
2079.98 1965
2080.41 1947
2080.84 1938
2081.27 1961
2081.70 1801
2082.13 1841
2082.56 1872
2082.99 1854
2083.42 1800
2083.85 1706
2084.28 1747
2084.71 1753
2085.14 1723
2085.57 1765
2086.00 1751
2086.43 1813
2086.86 1776
2087.29 1766
2087.73 1733
2088.16 1712
2088.59 1778
2089.02 1789
2089.45 1726
2089.88 1714
2090.31 1676
2090.74 1744
2091.17 1684
2091.61 1733
2092.04 1753
2092.47 1635
2092.90 1703
2093.33 1695
2093.76 1719
2094.19 1688
2094.63 1691
2095.06 1768
2095.49 1768
2095.92 1733
2096.35 1653
2096.78 1720
2097.22 1743
2097.65 1721
2098.08 1728
2098.51 1720
2098.94 1697
2099.38 1705
2099.81 1641
2100.24 1572
2100.67 1554
2101.11 1600
2101.54 1678
2101.97 1727
2102.40 1709
2102.83 1714
2103.27 1723
2103.70 1727
2104.13 1699
2104.56 1627
2105.00 1710
2105.43 1703
2105.86 1810
2106.30 1802
2106.73 1805
2107.16 1798
2107.59 1883
2108.03 1863
2108.46 1851
2108.89 1823
2109.33 1829
2109.76 1831
2110.19 1856
2110.63 1799
2111.06 1833
2111.49 1794
2111.93 1806
2112.36 1782
2112.79 1629
2113.23 1723
2113.66 1712
2114.09 1707
2114.53 1695
2114.96 1712
2115.40 1724
2115.83 1655
2116.26 1697
2116.70 1660
2117.13 1563
2117.56 1585
2118.00 1595
2118.43 1584
2118.87 1597
2119.30 1608
2119.73 1578
2120.17 1605
2120.60 1624
2121.04 1737
2121.47 1754
2121.91 1711
2122.34 1735
2122.78 1755
2123.21 1728
2123.64 1757
2124.08 1725
2124.51 1742
2124.95 1768
2125.38 1681
2125.82 1724
2126.25 1734
2126.69 1737
2127.12 1739
2127.56 1811
2127.99 1756
2128.43 1871
2128.86 2006
2129.30 1988
2129.73 2034
2130.17 2117
2130.60 2114
2131.04 2108
2131.47 2104
2131.91 2052
2132.35 1941
2132.78 1970
2133.22 1981
2133.65 1902
2134.09 1873
2134.52 1730
2134.96 1799
2135.40 1777
2135.83 1719
2136.27 1727
2136.70 1709
2137.14 1716
2137.57 1774
2138.01 1770
2138.45 1867
2138.88 1793
2139.32 1718
2139.76 1744
2140.19 1711
2140.63 1672
2141.06 1536
2141.50 1728
2141.94 1651
2142.37 1661
2142.81 1617
2143.25 1677
2143.68 1652
2144.12 1653
2144.56 1597
2144.99 1668
2145.43 1668
2145.87 1722
2146.30 1717
2146.74 1655
2147.18 1701
2147.62 1823
2148.05 1928
2148.49 1988
2148.93 2091
2149.36 2149
2149.80 2153
2150.24 2202
2150.68 2280
2151.11 2371
2151.55 2207
2151.99 2218
2152.43 2122
2152.86 2181
2153.30 2076
2153.74 1908
2154.18 1909
2154.61 1912
2155.05 1889
2155.49 1846
2155.93 1863
2156.37 1924
2156.80 1931
2157.24 1977
2157.68 1926
2158.12 1903
2158.56 1889
2158.99 1906
2159.43 1850
2159.87 1809
2160.31 1897
2160.75 1918
2161.19 1934
2161.62 1823
2162.06 1821
2162.50 1796
2162.94 1874
2163.38 1867
2163.82 1907
2164.26 2071
2164.69 2098
2165.13 2025
2165.57 2130
2166.01 2235
2166.45 2129
2166.89 2095
2167.33 2013
2167.77 2060
2168.21 2008
2168.65 2065
2169.08 2115
2169.52 2030
2169.96 2051
2170.40 2133
2170.84 2084
2171.28 2093
2171.72 2112
2172.16 2199
2172.60 2158
2173.04 2148
2173.48 2327
2173.92 2300
2174.36 2394
2174.80 2406
2175.24 2553
2175.68 2415
2176.12 2386
2176.56 2497
2177.00 2418
2177.44 2285
2177.88 2338
2178.32 2335
2178.76 2275
2179.20 2218
2179.64 2203
2180.08 2197
2180.52 2115
2180.96 1937
2181.40 1927
2181.84 2009
2182.28 1968
2182.72 1914
2183.16 1805
2183.60 1779
2184.04 1800
2184.48 1814
2184.93 1780
2185.37 1797
2185.81 1828
2186.25 1819
2186.69 1872
2187.13 1836
2187.57 1934
2188.01 1940
2188.45 1938
2188.89 1986
2189.34 1983
2189.78 1880
2190.22 1844
2190.66 1844
2191.10 1873
2191.54 1853
2191.98 1923
2192.43 1941
2192.87 1900
2193.31 1985
2193.75 2117
2194.19 2171
2194.63 2249
2195.08 2380
2195.52 2327
2195.96 2253
2196.40 2292
2196.84 2311
2197.29 2219
2197.73 2052
2198.17 1988
2198.61 2024
2199.06 1953
2199.50 1843
2199.94 1833
2200.38 1845
2200.82 1777
2201.27 1882
2201.71 1900
2202.15 1872
2202.59 1936
2203.04 2097
2203.48 2047
2203.92 2046
2204.37 2023
2204.81 2150
2205.25 2137
2205.69 2093
2206.14 2056
2206.58 2037
2207.02 2138
2207.47 2164
2207.91 2092
2208.35 2174
2208.80 2234
2209.24 2179
2209.68 2205
2210.13 2170
2210.57 2230
2211.01 2279
2211.46 2166
2211.90 2156
2212.34 2164
2212.79 2152
2213.23 2133
2213.67 2156
2214.12 2087
2214.56 2113
2215.01 2047
2215.45 2013
2215.89 2047
2216.34 2030
2216.78 1964
2217.23 1953
2217.67 1918
2218.11 1905
2218.56 1963
2219.00 2024
2219.45 1990
2219.89 1919
2220.34 1977
2220.78 1980
2221.22 1956
2221.67 2053
2222.11 2068
2222.56 2074
2223.00 2173
2223.45 2101
2223.89 2113
2224.34 2148
2224.78 2153
2225.23 2199
2225.67 2171
2226.12 2168
2226.56 2269
2227.01 2265
2227.45 2317
2227.90 2263
2228.34 2218
2228.79 2238
2229.23 2254
2229.68 2325
2230.12 2325
2230.57 2297
2231.01 2294
2231.46 2391
2231.90 2418
2232.35 2388
2232.80 2515
2233.24 2349
2233.69 2360
2234.13 2346
2234.58 2360
2235.02 2294
2235.47 2211
2235.92 2198
2236.36 2159
2236.81 2122
2237.25 2132
2237.70 2170
2238.15 2159
2238.59 2063
2239.04 2094
2239.49 2076
2239.93 2036
2240.38 2019
2240.82 1905
2241.27 1922
2241.72 1840
2242.16 1904
2242.61 1955
2243.06 1860
2243.50 1916
2243.95 1844
2244.40 1858
2244.84 1919
2245.29 1791
2245.74 1855
2246.19 1818
2246.63 1802
2247.08 1745
2247.53 1768
2247.97 1858
2248.42 1843
2248.87 1818
2249.32 1837
2249.76 1878
2250.21 1864
2250.66 1894
2251.10 1896
2251.55 1878
2252.00 1937
2252.45 1985
2252.89 1953
2253.34 1908
2253.79 2010
2254.24 1928
2254.69 1864
2255.13 1896
2255.58 1844
2256.03 1884
2256.48 1931
2256.93 1799
2257.37 1794
2257.82 1814
2258.27 1816
2258.72 1878
2259.17 1811
2259.61 1819
2260.06 1883
2260.51 1946
2260.96 1970
2261.41 2077
2261.86 2176
2262.31 2222
2262.75 2244
2263.20 2182
2263.65 2234
2264.10 2161
2264.55 2150
2265.00 2145
2265.45 2044
2265.90 2039
2266.34 2057
2266.79 2051
2267.24 1974
2267.69 2046
2268.14 2161
2268.59 2181
2269.04 2283
2269.49 2341
2269.94 2399
2270.39 2457
2270.84 2431
2271.29 2424
2271.74 2397
2272.18 2386
2272.63 2393
2273.08 2405
2273.53 2497
2273.98 2545
2274.43 2689
2274.88 2947
2275.33 2923
2275.78 3152
2276.23 3405
2276.68 3453
2277.13 3412
2277.58 3425
2278.03 3202
2278.48 2965
2278.93 2981
2279.38 2743
2279.83 2553
2280.28 2364
2280.73 2379
2281.19 2245
2281.64 2204
2282.09 2187
2282.54 2113
2282.99 2100
2283.44 2045
2283.89 1994
2284.34 2083
2284.79 2017
2285.24 2067
2285.69 2055
2286.14 1977
2286.59 1974
2287.04 1980
2287.50 2075
2287.95 2208
2288.40 2298
2288.85 2503
2289.30 2657
2289.75 2682
2290.20 2838
2290.65 2961
2291.11 3023
2291.56 2967
2292.01 2955
2292.46 2982
2292.91 3046
2293.36 2853
2293.82 2738
2294.27 2672
2294.72 2493
2295.17 2451
2295.62 2400
2296.07 2284
2296.53 2211
2296.98 2096
2297.43 2063
2297.88 2204
2298.33 2142
2298.79 2081
2299.24 1999
2299.69 1905
2300.14 1936
2300.60 1993
2301.05 1925
2301.50 1903
2301.95 1970
2302.41 1905
2302.86 1837
2303.31 1890
2303.76 1887
2304.22 1856
2304.67 1791
2305.12 1839
2305.57 1859
2306.03 1953
2306.48 1909
2306.93 1874
2307.39 1906
2307.84 2104
2308.29 2161
2308.75 2213
2309.20 2161
2309.65 2224
2310.11 2347
2310.56 2361
2311.01 2244
2311.47 2224
2311.92 2284
2312.37 2228
2312.83 2208
2313.28 2187
2313.73 2189
2314.19 2112
2314.64 2021
2315.09 2045
2315.55 2047
2316.00 2088
2316.46 2110
2316.91 2064
2317.36 2079
2317.82 2070
2318.27 2173
2318.73 2235
2319.18 2196
2319.63 2164
2320.09 2228
2320.54 2286
2321.00 2287
2321.45 2199
2321.91 2243
2322.36 2206
2322.82 2219
2323.27 2211
2323.72 2394
2324.18 2571
2324.63 2763
2325.09 2953
2325.54 3122
2326.00 3115
2326.45 3073
2326.91 3041
2327.36 2872
2327.82 2615
2328.27 2475
2328.73 2307
2329.18 2240
2329.64 2155
2330.09 2173
2330.55 2062
2331.00 1990
2331.46 1986
2331.92 1950
2332.37 1949
2332.83 1893
2333.28 1958
2333.74 1958
2334.19 1998
2334.65 1963
2335.10 1949
2335.56 1959
2336.02 1978
2336.47 2007
2336.93 1968
2337.38 1984
2337.84 1927
2338.30 1985
2338.75 1994
2339.21 1984
2339.66 2038
2340.12 1996
2340.58 1938
2341.03 2032
2341.49 2156
2341.95 2043
2342.40 1998
2342.86 1901
2343.32 1973
2343.77 2011
2344.23 2050
2344.68 2060
2345.14 1999
2345.60 2045
2346.06 2116
2346.51 2171
2346.97 2186
2347.43 2228
2347.88 2248
2348.34 2271
2348.80 2268
2349.25 2240
2349.71 2214
2350.17 2175
2350.63 2168
2351.08 2134
2351.54 2116
2352.00 1978
2352.46 2016
2352.91 1925
2353.37 1931
2353.83 1860
2354.29 1848
2354.74 1901
2355.20 1844
2355.66 1848
2356.12 1834
2356.57 1855
2357.03 1829
2357.49 1923
2357.95 1948
2358.41 1980
2358.86 1989
2359.32 1975
2359.78 2038
2360.24 2107
2360.70 2210
2361.15 2042
2361.61 2054
2362.07 2121
2362.53 2149
2362.99 2068
2363.45 2117
2363.91 2169
2364.36 2108
2364.82 2095
2365.28 2161
2365.74 2287
2366.20 2172
2366.66 2134
2367.12 2186
2367.57 2162
2368.03 2136
2368.49 2135
2368.95 2030
2369.41 2009
2369.87 2012
2370.33 1955
2370.79 1889
2371.25 1847
2371.71 1892
2372.17 1919
2372.63 1995
2373.09 1975
2373.54 2032
2374.00 2099
2374.46 2185
2374.92 2152
2375.38 2204
2375.84 2195
2376.30 2246
2376.76 2212
2377.22 2238
2377.68 2164
2378.14 2238
2378.60 2141
2379.06 2087
2379.52 2203
2379.98 2169
2380.44 2018
2380.90 1913
2381.36 2058
2381.82 2163
2382.28 2059
2382.74 2005
2383.20 2045
2383.66 1991
2384.12 1998
2384.59 2053
2385.05 2049
2385.51 2047
2385.97 1944
2386.43 1939
2386.89 1959
2387.35 2032
2387.81 1962
2388.27 2032
2388.73 2142
2389.19 2057
2389.65 2113
2390.12 2140
2390.58 2150
2391.04 2171
2391.50 2150
2391.96 2143
2392.42 2112
2392.88 2127
2393.34 2122
2393.81 2061
2394.27 1981
2394.73 1970
2395.19 1926
2395.65 1915
2396.11 1925
2396.57 1971
2397.04 2035
2397.50 1991
2397.96 1997
2398.42 1968
2398.88 2009
2399.35 2009
2399.81 2000
2400.27 1929
2400.73 1876
2401.19 1922
2401.66 1882
2402.12 1841
2402.58 1923
2403.04 1950
2403.51 1914
2403.97 1899
2404.43 1974
2404.89 1918
2405.36 1859
2405.82 1884
2406.28 2023
2406.74 1936
2407.21 1942
2407.67 1916
2408.13 1979
2408.59 1951
2409.06 1897
2409.52 1826
2409.98 1852
2410.45 1800
2410.91 1801
2411.37 1693
2411.84 1764
2412.30 1748
2412.76 1761
2413.23 1845
2413.69 1820
2414.15 1874
2414.62 1860
2415.08 1895
2415.54 1947
2416.01 1960
2416.47 2006
2416.93 2021
2417.40 2016
2417.86 1984
2418.32 2102
2418.79 2124
2419.25 2032
2419.72 1984
2420.18 2030
2420.64 2020
2421.11 2037
2421.57 2037
2422.04 2024
2422.50 2105
2422.96 2213
2423.43 2117
2423.89 2128
2424.36 2084
2424.82 2102
2425.29 2017
2425.75 2039
2426.22 1986
2426.68 2027
2427.15 1914
2427.61 1864
2428.07 1843
2428.54 1888
2429.00 1880
2429.47 1872
2429.93 1867
2430.40 1791
2430.86 1784
2431.33 1778
2431.79 1788
2432.26 1826
2432.72 1826
2433.19 1849
2433.65 1931
2434.12 1929
2434.59 1916
2435.05 1888
2435.52 1910
2435.98 1976
2436.45 1872
2436.91 1995
2437.38 2041
2437.84 2157
2438.31 2088
2438.78 2081
2439.24 2119
2439.71 2213
2440.17 2301
2440.64 2394
2441.10 2342
2441.57 2392
2442.04 2343
2442.50 2235
2442.97 2204
2443.44 2190
2443.90 2316
2444.37 2109
2444.83 1991
2445.30 2103
2445.77 1971
2446.23 1863
2446.70 1843
2447.17 1847
2447.63 1888
2448.10 1862
2448.57 1815
2449.03 1778
2449.50 1857
2449.97 1879
2450.43 1830
2450.90 1915
2451.37 1875
2451.83 1924
2452.30 1855
2452.77 1822
2453.24 1830
2453.70 1766
2454.17 1782
2454.64 1788
2455.10 1758
2455.57 1737
2456.04 1814
2456.51 1779
2456.97 1809
2457.44 1859
2457.91 1782
2458.38 1872
2458.84 1896
2459.31 1849
2459.78 1772
2460.25 1770
2460.72 1844
2461.18 1852
2461.65 1795
2462.12 1828
2462.59 1856
2463.06 1827
2463.52 1816
2463.99 1840
2464.46 1913
2464.93 1884
2465.40 1845
2465.86 1816
2466.33 1858
2466.80 1811
2467.27 1843
2467.74 1853
2468.21 1893
2468.68 1966
2469.14 1938
2469.61 1870
2470.08 1882
2470.55 1912
2471.02 1869
2471.49 1870
2471.96 1929
2472.43 1872
2472.90 1871
2473.36 1933
2473.83 1901
2474.30 1868
2474.77 1936
2475.24 1900
2475.71 1893
2476.18 1895
2476.65 1893
2477.12 1907
2477.59 1950
2478.06 1981
2478.53 1941
2479.00 1949
2479.47 2026
2479.94 2060
2480.41 1879
2480.87 1958
2481.34 1918
2481.81 1780
2482.28 1799
2482.75 1873
2483.22 1848
2483.69 1846
2484.16 1948
2484.63 1936
2485.10 1927
2485.57 2036
2486.05 2177
2486.52 2242
2486.99 2269
2487.46 2320
2487.93 2433
2488.40 2335
2488.87 2316
2489.34 2297
2489.81 2211
2490.28 2179
2490.75 2103
2491.22 2108
2491.69 2072
2492.16 1975
2492.63 1921
2493.10 2024
2493.58 1999
2494.05 1939
2494.52 1972
2494.99 2019
2495.46 1973
2495.93 2029
2496.40 2030
2496.87 2009
2497.34 1898
2497.82 1931
2498.29 1919
2498.76 1944
2499.23 1825
2499.70 1797
2500.17 1740
2500.64 1812
2501.12 1783
2501.59 1801
2502.06 1823
2502.53 1833
2503.00 1797
2503.48 1930
2503.95 1954
2504.42 1887
2504.89 1941
2505.36 1934
2505.84 1960
2506.31 1912
2506.78 1954
2507.25 1972
2507.72 1969
2508.20 1961
2508.67 2017
2509.14 2106
2509.61 2233
2510.09 2299
2510.56 2295
2511.03 2554
2511.50 2693
2511.98 2738
2512.45 2795
2512.92 2788
2513.40 2809
2513.87 2706
2514.34 2709
2514.81 2534
2515.29 2420
2515.76 2333
2516.23 2157
2516.71 2093
2517.18 2121
2517.65 2170
2518.13 2151
2518.60 2164
2519.07 2206
2519.55 2220
2520.02 2192
2520.49 2208
2520.97 2225
2521.44 2105
2521.91 2097
2522.39 1925
2522.86 1947
2523.34 1929
2523.81 1890
2524.28 1933
2524.76 1939
2525.23 2008
2525.70 1978
2526.18 1947
2526.65 2082
2527.13 2140
2527.60 2176
2528.08 2168
2528.55 2178
2529.02 2141
2529.50 2114
2529.97 2057
2530.45 2109
2530.92 2138
2531.40 2123
2531.87 2129
2532.34 2082
2532.82 2157
2533.29 2213
2533.77 2196
2534.24 2174
2534.72 2116
2535.19 2099
2535.67 2136
2536.14 2206
2536.62 2100
2537.09 2084
2537.57 2149
2538.04 2189
2538.52 2180
2538.99 2133
2539.47 2088
2539.94 1993
2540.42 2156
2540.90 2142
2541.37 2240
2541.85 2264
2542.32 2118
2542.80 2025
2543.27 2148
2543.75 2187
2544.22 2193
2544.70 2096
2545.18 2087
2545.65 2105
2546.13 2191
2546.60 2231
2547.08 2340
2547.56 2417
2548.03 2431
2548.51 2349
2548.98 2324
2549.46 2312
2549.94 2431
2550.41 2467
2550.89 2399
2551.37 2372
2551.84 2450
2552.32 2412
2552.80 2293
2553.27 2247
2553.75 2241
2554.23 2219
2554.70 2291
2555.18 2220
2555.66 2115
2556.13 2112
2556.61 2161
2557.09 2159
2557.56 2169
2558.04 2077
2558.52 2135
2558.99 2124
2559.47 2056
2559.95 2037
2560.43 2064
2560.90 1959
2561.38 1992
2561.86 1959
2562.33 1956
2562.81 1894
2563.29 1867
2563.77 1888
2564.25 1866
2564.72 1871
2565.20 1803
2565.68 1815
2566.16 1879
2566.63 1870
2567.11 1839
2567.59 1920
2568.07 1846
2568.55 1828
2569.02 1899
2569.50 1868
2569.98 1868
2570.46 1870
2570.94 1873
2571.41 1872
2571.89 1828
2572.37 1832
2572.85 1849
2573.33 1852
2573.81 1825
2574.28 1853
2574.76 1810
2575.24 1797
2575.72 1925
2576.20 1944
2576.68 1929
2577.16 1880
2577.64 1911
2578.11 1910
2578.59 1880
2579.07 1855
2579.55 1857
2580.03 1865
2580.51 1901
2580.99 1856
2581.47 1848
2581.95 1894
2582.43 1875
2582.91 1867
2583.39 1862
2583.86 1880
2584.34 1829
2584.82 1878
2585.30 1879
2585.78 1842
2586.26 1943
2586.74 1938
2587.22 1845
2587.70 2019
2588.18 1988
2588.66 1823
2589.14 1850
2589.62 1872
2590.10 1937
2590.58 1939
2591.06 1930
2591.54 1825
2592.02 1856
2592.50 1883
2592.98 1914
2593.46 1980
2593.94 2003
2594.42 1909
2594.90 1835
2595.38 1824
2595.86 1741
2596.35 1812
2596.83 1861
2597.31 1817
2597.79 1760
2598.27 1810
2598.75 1819
2599.23 1763
2599.71 1744
2600.19 1814
2600.67 1783
2601.15 1743
2601.63 1791
2602.12 1848
2602.60 1940
2603.08 1844
2603.56 1903
2604.04 1889
2604.52 1842
2605.00 1866
2605.48 1832
2605.97 1780
2606.45 1750
2606.93 1844
2607.41 1849
2607.89 1839
2608.37 1795
2608.86 1793
2609.34 1826
2609.82 1805
2610.30 1741
2610.78 1769
2611.26 1845
2611.75 1844
2612.23 1779
2612.71 1818
2613.19 1833
2613.68 1829
2614.16 1785
2614.64 1768
2615.12 1820
2615.60 1858
2616.09 1846
2616.57 1803
2617.05 1840
2617.53 1845
2618.02 1835
2618.50 1839
2618.98 1873
2619.46 1838
2619.95 1830
2620.43 1846
2620.91 1827
2621.40 1814
2621.88 1835
2622.36 1865
2622.85 1877
2623.33 1933
2623.81 2020
2624.29 1964
2624.78 2008
2625.26 1952
2625.74 1947
2626.23 1929
2626.71 1915
2627.19 1951
2627.68 1882
2628.16 1954
2628.64 1970
2629.13 1932
2629.61 2017
2630.10 2059
2630.58 2138
2631.06 2114
2631.55 2115
2632.03 2062
2632.51 2141
2633.00 2050
2633.48 2049
2633.97 1923
2634.45 1883
2634.94 1924
2635.42 1976
2635.90 1904
2636.39 1855
2636.87 1794
2637.36 1769
2637.84 1814
2638.33 1859
2638.81 1938
2639.29 1924
2639.78 1826
2640.26 1864
2640.75 1851
2641.23 1880
2641.72 1890
2642.20 1790
2642.69 1775
2643.17 1827
2643.66 1781
2644.14 1774
2644.63 1720
2645.11 1759
2645.60 1821
2646.08 1842
2646.57 1854
2647.05 1841
2647.54 1856
2648.02 1899
2648.51 1956
2648.99 1879
2649.48 1921
2649.97 1867
2650.45 1794
2650.94 1898
2651.42 1887
2651.91 1946
2652.39 2033
2652.88 2111
2653.37 2068
2653.85 2012
2654.34 2015
2654.82 2055
2655.31 2055
2655.80 2153
2656.28 1981
2656.77 2126
2657.25 2026
2657.74 2081
2658.23 1901
2658.71 1830
2659.20 1852
2659.69 1864
2660.17 1927
2660.66 1864
2661.14 1809
2661.63 1877
2662.12 1888
2662.60 1901
2663.09 1862
2663.58 1855
2664.06 1837
2664.55 1815
2665.04 1803
2665.53 1836
2666.01 1879
2666.50 1846
2666.99 1860
2667.47 1900
2667.96 1945
2668.45 1866
2668.94 1908
2669.42 1929
2669.91 1977
2670.40 1950
2670.88 2023
2671.37 2116
2671.86 2192
2672.35 2225
2672.83 2287
2673.32 2378
2673.81 2540
2674.30 2584
2674.79 2718
2675.27 2699
2675.76 2598
2676.25 2522
2676.74 2424
2677.23 2416
2677.71 2297
2678.20 2272
2678.69 2180
2679.18 2083
2679.67 2044
2680.15 2010
2680.64 2009
2681.13 1991
2681.62 1981
2682.11 1972
2682.60 2006
2683.08 2088
2683.57 2116
2684.06 1976
2684.55 1986
2685.04 2015
2685.53 2022
2686.02 1990
2686.51 1917
2686.99 1932
2687.48 1884
2687.97 1900
2688.46 1907
2688.95 1985
2689.44 1835
2689.93 1886
2690.42 1905
2690.91 1854
2691.40 1926
2691.89 1982
2692.38 1957
2692.87 2017
2693.35 1977
2693.84 2028
2694.33 2012
2694.82 1972
2695.31 2020
2695.80 1975
2696.29 1954
2696.78 1913
2697.27 1946
2697.76 1954
2698.25 1915
2698.74 1959
2699.23 1889
2699.72 1925
2700.21 1992
2700.70 1940
2701.19 1954
2701.68 1987
2702.17 1987
2702.66 2027
2703.15 2063
2703.64 2029
2704.13 1954
2704.62 2019
2705.12 2032
2705.61 1895
2706.10 1916
2706.59 1978
2707.08 1979
2707.57 1954
2708.06 1919
2708.55 1880
2709.04 1776
2709.53 1813
2710.02 1800
2710.51 1871
2711.01 1840
2711.50 1876
2711.99 1834
2712.48 1862
2712.97 1839
2713.46 1811
2713.95 1837
2714.44 1886
2714.94 1827
2715.43 1836
2715.92 1864
2716.41 1812
2716.90 1865
2717.39 1822
2717.89 1818
2718.38 1862
2718.87 1822
2719.36 1864
2719.85 1819
2720.34 1927
2720.84 2024
2721.33 2051
2721.82 1991
2722.31 2082
2722.80 2199
2723.30 2171
2723.79 2157
2724.28 2086
2724.77 2022
2725.27 1920
2725.76 1899
2726.25 1805
2726.74 1803
2727.24 1809
2727.73 1752
2728.22 1759
2728.71 1878
2729.21 1889
2729.70 1849
2730.19 1860
2730.69 1886
2731.18 1868
2731.67 1941
2732.16 1974
2732.66 1911
2733.15 1973
2733.64 1981
2734.14 2105
2734.63 2028
2735.12 2027
2735.62 2066
2736.11 1975
2736.60 2075
2737.10 1986
2737.59 2117
2738.08 2163
2738.58 2124
2739.07 2135
2739.56 2119
2740.06 2115
2740.55 2122
2741.05 2054
2741.54 2071
2742.03 2010
2742.53 1923
2743.02 1982
2743.52 1909
2744.01 1952
2744.50 1963
2745.00 1984
2745.49 1928
2745.99 2042
2746.48 2090
2746.97 2143
2747.47 2147
2747.96 2151
2748.46 2130
2748.95 2064
2749.45 2020
2749.94 2039
2750.44 2018
2750.93 1917
2751.43 1896
2751.92 1917
2752.42 1915
2752.91 1958
2753.41 1978
2753.90 1931
2754.40 1993
2754.89 1988
2755.39 2097
2755.88 2047
2756.38 2051
2756.87 2049
2757.37 1964
2757.86 1933
2758.36 1952
2758.85 2046
2759.35 2004
2759.84 2011
2760.34 2068
2760.83 2069
2761.33 2066
2761.83 2053
2762.32 2053
2762.82 2078
2763.31 2089
2763.81 2125
2764.30 2107
2764.80 2098
2765.30 2069
2765.79 2091
2766.29 2017
2766.78 1994
2767.28 1883
2767.78 1938
2768.27 1890
2768.77 1793
2769.27 1827
2769.76 1922
2770.26 1938
2770.76 1930
2771.25 1936
2771.75 1880
2772.24 1938
2772.74 1955
2773.24 2040
2773.73 2042
2774.23 2097
2774.73 2080
2775.23 2210
2775.72 2159
2776.22 2254
2776.72 2221
2777.21 2205
2777.71 2087
2778.21 2158
2778.70 2132
2779.20 2174
2779.70 2148
2780.20 2071
2780.69 2017
2781.19 1956
2781.69 1981
2782.19 1957
2782.68 1899
2783.18 1892
2783.68 1917
2784.18 1870
2784.67 1885
2785.17 1896
2785.67 1921
2786.17 1842
2786.67 1871
2787.16 1862
2787.66 1838
2788.16 1909
2788.66 1900
2789.16 1980
2789.65 1911
2790.15 1929
2790.65 1945
2791.15 1984
2791.65 1906
2792.15 1832
2792.64 1791
2793.14 1841
2793.64 1913
2794.14 1906
2794.64 1970
2795.14 2078
2795.64 2108
2796.13 2251
2796.63 2329
2797.13 2290
2797.63 2225
2798.13 2244
2798.63 2305
2799.13 2322
2799.63 2317
2800.13 2137
2800.62 2122
2801.12 2075
2801.62 1976
2802.12 1998
2802.62 1957
2803.12 1901
2803.62 1893
2804.12 1865
2804.62 1872
2805.12 1840
2805.62 1817
2806.12 1865
2806.62 1907
2807.12 1938
2807.62 2042
2808.12 2083
2808.62 2071
2809.12 2066
2809.62 2085
2810.12 2110
2810.62 2149
2811.12 2193
2811.62 2229
2812.12 2239
2812.62 2305
2813.12 2288
2813.62 2294
2814.12 2290
2814.62 2224
2815.12 2180
2815.62 2257
2816.12 2234
2816.62 2179
2817.12 2090
2817.62 2050
2818.12 2070
2818.62 2013
2819.12 2003
2819.63 1954
2820.13 1886
2820.63 2025
2821.13 1986
2821.63 1920
2822.13 1957
2822.63 1937
2823.13 1885
2823.63 1862
2824.13 1846
2824.64 1871
2825.14 1910
2825.64 1946
2826.14 2027
2826.64 1942
2827.14 1956
2827.64 1892
2828.15 1905
2828.65 1867
2829.15 1850
2829.65 1866
2830.15 1814
2830.65 1819
2831.16 1773
2831.66 1810
2832.16 1798
2832.66 1808
2833.16 1842
2833.67 1901
2834.17 1891
2834.67 1909
2835.17 1901
2835.68 1936
2836.18 1987
2836.68 2030
2837.18 2111
2837.68 2092
2838.19 2065
2838.69 2096
2839.19 2096
2839.70 2010
2840.20 1950
2840.70 2031
2841.20 2069
2841.71 1962
2842.21 2022
2842.71 2031
2843.21 2052
2843.72 2100
2844.22 2065
2844.72 2128
2845.23 1999
2845.73 2100
2846.23 2180
2846.74 2224
2847.24 2268
2847.74 2226
2848.25 2256
2848.75 2271
2849.25 2323
2849.76 2319
2850.26 2246
2850.76 2171
2851.27 2186
2851.77 2113
2852.28 2038
2852.78 2021
2853.28 1955
2853.79 1883
2854.29 1876
2854.79 1932
2855.30 1974
2855.80 2028
2856.31 1991
2856.81 1999
2857.31 2009
2857.82 2030
2858.32 1997
2858.83 2051
2859.33 2004
2859.84 2113
2860.34 2045
2860.85 2076
2861.35 2080
2861.85 2043
2862.36 2097
2862.86 2081
2863.37 2030
2863.87 1988
2864.38 2016
2864.88 1974
2865.39 1962
2865.89 1945
2866.40 1940
2866.90 2017
2867.41 1995
2867.91 1988
2868.42 2096
2868.92 2060
2869.43 2117
2869.93 2108
2870.44 2165
2870.94 2166
2871.45 2171
2871.96 2246
2872.46 2283
2872.97 2379
2873.47 2421
2873.98 2234
2874.48 2219
2874.99 2267
2875.49 2178
2876.00 2200
2876.51 2240
2877.01 2137
2877.52 2137
2878.02 2165
2878.53 2171
2879.04 2042
2879.54 2109
2880.05 2099
2880.55 2135
2881.06 2146
2881.57 2188
2882.07 2251
2882.58 2293
2883.09 2302
2883.59 2247
2884.10 2266
2884.61 2362
2885.11 2437
2885.62 2425
2886.13 2515
2886.63 2536
2887.14 2489
2887.65 2515
2888.15 2459
2888.66 2546
2889.17 2502
2889.67 2332
2890.18 2405
2890.69 2421
2891.20 2371
2891.70 2352
2892.21 2224
2892.72 2284
2893.22 2445
2893.73 2312
2894.24 2296
2894.75 2435
2895.25 2559
2895.76 2622
2896.27 2685
2896.78 2681
2897.29 2469
2897.79 2457
2898.30 2458
2898.81 2414
2899.32 2451
2899.82 2409
2900.33 2445
2900.84 2553
2901.35 2455
2901.86 2406
2902.36 2386
2902.87 2527
2903.38 2382
2903.89 2438
2904.40 2452
2904.91 2505
2905.41 2493
2905.92 2461
2906.43 2423
2906.94 2327
2907.45 2340
2907.96 2346
2908.47 2216
2908.97 2195
2909.48 2222
2909.99 2140
2910.50 2117
2911.01 2062
2911.52 2105
2912.03 2126
2912.54 2087
2913.05 2201
2913.55 2116
2914.06 2102
2914.57 2072
2915.08 2088
2915.59 2178
2916.10 2132
2916.61 2119
2917.12 2083
2917.63 2161
2918.14 2149
2918.65 2173
2919.16 2222
2919.67 2203
2920.18 2173
2920.69 2225
2921.20 2280
2921.71 2284
2922.22 2364
2922.73 2374
2923.24 2385
2923.75 2510
2924.26 2428
2924.77 2415
2925.28 2557
2925.79 2553
2926.30 2513
2926.81 2404
2927.32 2434
2927.83 2257
2928.34 2315
2928.85 2259
2929.36 2196
2929.87 2195
2930.38 2097
2930.89 2054
2931.40 1995
2931.91 2088
2932.42 2014
2932.93 2011
2933.45 1916
2933.96 2061
2934.47 1978
2934.98 2017
2935.49 2042
2936.00 2036
2936.51 2074
2937.02 2145
2937.53 2237
2938.04 2314
2938.56 2461
2939.07 2601
2939.58 2620
2940.09 2773
2940.60 2946
2941.11 3023
2941.62 3050
2942.14 2994
2942.65 2847
2943.16 2793
2943.67 2897
2944.18 2795
2944.70 2688
2945.21 2749
2945.72 2643
2946.23 2548
2946.74 2380
2947.26 2331
2947.77 2311
2948.28 2231
2948.79 2204
2949.30 2121
2949.82 2020
2950.33 2049
2950.84 2048
2951.35 1980
2951.87 1957
2952.38 1966
2952.89 1870
2953.40 1883
2953.92 1961
2954.43 2044
2954.94 1999
2955.45 1949
2955.97 1998
2956.48 2027
2956.99 1990
2957.51 1948
2958.02 1931
2958.53 1886
2959.04 1977
2959.56 2069
2960.07 2016
2960.58 1961
2961.10 2061
2961.61 2058
2962.12 2122
2962.64 2104
2963.15 2237
2963.66 2216
2964.18 2208
2964.69 2223
2965.21 2226
2965.72 2241
2966.23 2200
2966.75 2180
2967.26 2133
2967.77 2100
2968.29 2155
2968.80 2129
2969.32 2177
2969.83 2077
2970.34 2054
2970.86 2074
2971.37 2103
2971.89 2132
2972.40 2182
2972.91 2197
2973.43 2190
2973.94 2203
2974.46 2202
2974.97 2226
2975.49 2250
2976.00 2272
2976.52 2261
2977.03 2260
2977.55 2233
2978.06 2217
2978.57 2248
2979.09 2354
2979.60 2246
2980.12 2228
2980.63 2259
2981.15 2258
2981.66 2405
2982.18 2570
2982.69 2468
2983.21 2568
2983.73 2630
2984.24 2659
2984.76 2721
2985.27 2717
2985.79 2754
2986.30 2798
2986.82 2833
2987.33 2987
2987.85 2836
2988.36 2816
2988.88 2945
2989.40 3015
2989.91 3008
2990.43 3041
2990.94 2840
2991.46 2808
2991.97 2769
2992.49 2845
2993.01 2881
2993.52 2828
2994.04 2813
2994.55 2850
2995.07 3045
2995.59 3250
2996.10 3351
2996.62 3464
2997.14 3678
2997.65 3674
2998.17 3692
2998.69 3730
2999.20 3649
2999.72 3638
3000.24 3795
3000.75 3877
3001.27 4023
3001.79 4171
3002.30 4461
3002.82 5319
3003.34 6324
3003.85 7891
3004.37 9097
3004.89 10497
3005.40 11563
3005.92 11683
3006.44 11547
3006.96 10699
3007.47 9595
3007.99 8386
3008.51 7146
3009.03 5984
3009.54 5127
3010.06 4489
3010.58 3978
3011.10 3684
3011.61 3442
3012.13 3324
3012.65 3168
3013.17 2976
3013.68 3096
3014.20 3061
3014.72 2947
3015.24 2984
3015.76 2973
3016.27 2919
3016.79 2849
3017.31 2859
3017.83 2734
3018.35 2711
3018.86 2758
3019.38 2665
3019.90 2635
3020.42 2578
3020.94 2608
3021.46 2628
3021.97 2723
3022.49 2862
3023.01 2848
3023.53 2922
3024.05 2939
3024.57 2965
3025.09 3120
3025.61 3006
3026.12 2967
3026.64 2874
3027.16 2689
3027.68 2579
3028.20 2575
3028.72 2523
3029.24 2376
3029.76 2465
3030.28 2386
3030.80 2430
3031.32 2382
3031.84 2360
3032.35 2310
3032.87 2378
3033.39 2422
3033.91 2557
3034.43 2527
3034.95 2411
3035.47 2468
3035.99 2569
3036.51 2555
3037.03 2515
3037.55 2471
3038.07 2420
3038.59 2388
3039.11 2359
3039.63 2336
3040.15 2316
3040.67 2287
3041.19 2326
3041.71 2277
3042.23 2280
3042.75 2294
3043.27 2198
3043.79 2221
3044.31 2316
3044.83 2325
3045.35 2430
3045.87 2351
3046.40 2334
3046.92 2338
3047.44 2310
3047.96 2276
3048.48 2233
3049.00 2278
3049.52 2282
3050.04 2216
3050.56 2231
3051.08 2185
3051.60 2241
3052.12 2203
3052.65 2275
3053.17 2300
3053.69 2157
3054.21 2169
3054.73 2216
3055.25 2279
3055.77 2272
3056.30 2255
3056.82 2288
3057.34 2282
3057.86 2318
3058.38 2275
3058.90 2233
3059.42 2233
3059.95 2280
3060.47 2347
3060.99 2253
3061.51 2327
3062.03 2305
3062.56 2327
3063.08 2426
3063.60 2372
3064.12 2437
3064.64 2526
3065.17 2608
3065.69 2706
3066.21 2764
3066.73 2849
3067.26 2936
3067.78 2838
3068.30 2894
3068.82 2908
3069.35 2832
3069.87 2759
3070.39 2681
3070.91 2667
3071.44 2716
3071.96 2618
3072.48 2627
3073.01 2697
3073.53 2624
3074.05 2600
3074.57 2678
3075.10 2628
3075.62 2753
3076.14 2899
3076.67 2934
3077.19 3048
3077.71 3161
3078.24 3248
3078.76 3281
3079.28 3506
3079.81 3511
3080.33 3612
3080.85 3642
3081.38 3681
3081.90 3711
3082.42 3695
3082.95 3678
3083.47 3627
3084.00 3606
3084.52 3567
3085.04 3360
3085.57 3417
3086.09 3397
3086.62 3500
3087.14 3580
3087.66 4020
3088.19 4516
3088.71 5236
3089.24 6008
3089.76 6675
3090.29 7307
3090.81 7423
3091.33 7418
3091.86 6997
3092.38 6443
3092.91 5896
3093.43 5344
3093.96 4907
3094.48 4445
3095.01 4294
3095.53 4079
3096.06 4009
3096.58 4000
3097.11 3908
3097.63 4073
3098.16 3873
3098.68 3897
3099.21 4074
3099.73 4311
3100.26 4797
3100.78 5744
3101.31 6995
3101.83 8568
3102.36 10290
3102.88 12012
3103.41 13209
3103.93 13078
3104.46 12460
3104.99 11649
3105.51 10206
3106.04 8719
3106.56 7409
3107.09 6231
3107.61 5172
3108.14 4602
3108.67 4230
3109.19 3994
3109.72 3810
3110.24 3875
3110.77 3749
3111.30 3609
3111.82 3483
3112.35 3384
3112.87 3232
3113.40 3171
3113.93 3127
3114.45 3038
3114.98 2955
3115.51 2893
3116.03 2801
3116.56 2748
3117.09 2733
3117.61 2676
3118.14 2696
3118.67 2675
3119.19 2674
3119.72 2862
3120.25 3011
3120.77 3031
3121.30 3133
3121.83 3214
3122.35 3289
3122.88 3313
3123.41 3197
3123.94 3198
3124.46 3121
3124.99 2878
3125.52 2863
3126.05 2815
3126.57 2686
3127.10 2652
3127.63 2711
3128.16 2664
3128.68 2629
3129.21 2553
3129.74 2543
3130.27 2460
3130.79 2438
3131.32 2534
3131.85 2561
3132.38 2519
3132.91 2447
3133.43 2428
3133.96 2504
3134.49 2432
3135.02 2387
3135.55 2343
3136.07 2330
3136.60 2345
3137.13 2331
3137.66 2273
3138.19 2214
3138.72 2300
3139.24 2264
3139.77 2246
3140.30 2214
3140.83 2272
3141.36 2251
3141.89 2231
3142.42 2224
3142.95 2199
3143.47 2163
3144.00 2193
3144.53 2203
3145.06 2151
3145.59 2254
3146.12 2390
3146.65 2449
3147.18 2458
3147.71 2485
3148.24 2619
3148.76 2688
3149.29 2683
3149.82 2765
3150.35 2787
3150.88 2768
3151.41 2710
3151.94 2714
3152.47 2577
3153.00 2523
3153.53 2451
3154.06 2494
3154.59 2524
3155.12 2463
3155.65 2437
3156.18 2474
3156.71 2402
3157.24 2421
3157.77 2494
3158.30 2559
3158.83 2527
3159.36 2518
3159.89 2553
3160.42 2473
3160.95 2587
3161.48 2495
3162.01 2469
3162.54 2551
3163.07 2642
3163.60 2525
3164.13 2423
3164.66 2449
3165.20 2442
3165.73 2356
3166.26 2418
3166.79 2383
3167.32 2417
3167.85 2225
3168.38 2250
3168.91 2357
3169.44 2239
3169.97 2228
3170.50 2284
3171.04 2343
3171.57 2307
3172.10 2312
3172.63 2385
3173.16 2572
3173.69 2599
3174.22 2655
3174.75 2694
3175.29 2730
3175.82 2685
3176.35 2690
3176.88 2615
3177.41 2640
3177.94 2519
3178.48 2371
3179.01 2462
3179.54 2321
3180.07 2237
3180.60 2263
3181.14 2209
3181.67 2222
3182.20 2207
3182.73 2184
3183.26 2185
3183.80 2159
3184.33 2149
3184.86 2121
3185.39 2105
3185.93 2235
3186.46 2172
3186.99 2167
3187.52 2124
3188.06 2219
3188.59 2262
3189.12 2239
3189.65 2116
3190.19 2101
3190.72 2228
3191.25 2208
3191.79 2251
3192.32 2295
3192.85 2287
3193.38 2207
3193.92 2269
3194.45 2234
3194.98 2263
3195.52 2237
3196.05 2219
3196.58 2246
3197.12 2166
3197.65 2282
3198.18 2320
3198.72 2303
3199.25 2381
3199.78 2314
3200.32 2335
3200.85 2301
3201.39 2438
3201.92 2402
3202.45 2372
3202.99 2302
3203.52 2373
3204.05 2397
3204.59 2313
3205.12 2419
3205.66 2437
3206.19 2515
3206.72 2525
3207.26 2654
3207.79 2724
3208.33 2917
3208.86 3168
3209.40 3348
3209.93 3516
3210.47 3595
3211.00 3675
3211.53 3611
3212.07 3528
3212.60 3359
3213.14 3317
3213.67 3208
3214.21 3085
3214.74 2985
3215.28 2793
3215.81 2660
3216.35 2536
3216.88 2488
3217.42 2458
3217.95 2441
3218.49 2412
3219.02 2395
3219.56 2381
3220.09 2339
3220.63 2479
3221.16 2530
3221.70 2535
3222.23 2703
3222.77 2823
3223.31 2937
3223.84 2977
3224.38 3037
3224.91 3127
3225.45 3138
3225.98 3142
3226.52 3133
3227.06 3074
3227.59 2970
3228.13 2805
3228.66 2707
3229.20 2666
3229.74 2695
3230.27 2706
3230.81 2905
3231.34 2876
3231.88 2861
3232.42 2952
3232.95 2970
3233.49 2935
3234.03 2896
3234.56 2865
3235.10 2868
3235.64 2858
3236.17 3010
3236.71 3034
3237.25 2972
3237.78 3172
3238.32 3235
3238.86 3174
3239.39 3207
3239.93 3235
3240.47 3200
3241.00 2989
3241.54 3027
3242.08 3044
3242.61 2969
3243.15 2941
3243.69 3063
3244.23 3121
3244.76 3079
3245.30 3237
3245.84 3203
3246.38 3189
3246.91 3306
3247.45 3297
3247.99 3326
3248.53 3490
3249.06 3516
3249.60 3705
3250.14 3861
3250.68 4315
3251.21 5065
3251.75 5877
3252.29 6831
3252.83 7586
3253.37 8303
3253.90 8265
3254.44 7977
3254.98 7557
3255.52 6981
3256.06 6252
3256.60 5459
3257.13 5039
3257.67 4525
3258.21 4353
3258.75 4192
3259.29 4148
3259.83 4311
3260.36 4567
3260.90 4883
3261.44 5364
3261.98 5825
3262.52 6142
3263.06 6396
3263.60 6637
3264.14 6569
3264.68 6581
3265.21 6443
3265.75 6745
3266.29 7039
3266.83 6981
3267.37 6906
3267.91 6665
3268.45 6484
3268.99 5884
3269.53 5262
3270.07 4799
3270.61 4563
3271.15 4124
3271.69 4000
3272.23 3916
3272.76 3674
3273.30 3615
3273.84 3625
3274.38 3501
3274.92 3486
3275.46 3568
3276.00 3591
3276.54 3528
3277.08 3443
3277.62 3514
3278.16 3489
3278.70 3544
3279.24 3576
3279.78 3459
3280.32 3464
3280.86 3463
3281.41 3454
3281.95 3383
3282.49 3403
3283.03 3295
3283.57 3233
3284.11 3307
3284.65 3386
3285.19 3332
3285.73 3441
3286.27 3538
3286.81 3456
3287.35 3405
3287.89 3488
3288.43 3392
3288.97 3416
3289.52 3539
3290.06 3560
3290.60 3705
3291.14 3836
3291.68 3989
3292.22 4109
3292.76 4341
3293.30 4484
3293.85 4853
3294.39 5165
3294.93 5636
3295.47 6017
3296.01 6183
3296.55 6557
3297.09 6577
3297.64 6439
3298.18 6071
3298.72 5690
3299.26 5316
3299.80 4813
3300.34 4693
3300.89 4453
3301.43 4234
3301.97 4135
3302.51 3948
3303.06 3900
3303.60 3808
3304.14 3819
3304.68 3804
3305.22 3709
3305.77 3721
3306.31 3756
3306.85 3708
3307.39 3819
3307.94 3980
3308.48 4154
3309.02 4288
3309.56 4472
3310.11 4591
3310.65 4786
3311.19 4753
3311.74 4846
3312.28 4634
3312.82 4564
3313.36 4462
3313.91 4165
3314.45 4212
3314.99 4242
3315.54 4436
3316.08 4739
3316.62 5010
3317.17 5275
3317.71 5725
3318.25 5951
3318.80 6280
3319.34 6650
3319.88 6885
3320.43 6796
3320.97 6774
3321.51 6527
3322.06 6278
3322.60 5825
3323.14 5536
3323.69 5138
3324.23 4785
3324.78 4676
3325.32 4415
3325.86 4406
3326.41 4288
3326.95 4170
3327.50 4172
3328.04 4069
3328.59 4032
3329.13 4130
3329.67 4188
3330.22 4292
3330.76 4431
3331.31 4947
3331.85 5597
3332.40 7140
3332.94 9213
3333.49 11908
3334.03 15150
3334.57 18491
3335.12 21032
3335.66 23347
3336.21 24434
3336.75 24794
3337.30 23872
3337.84 21599
3338.39 19352
3338.93 16964
3339.48 14475
3340.02 12063
3340.57 9958
3341.11 8427
3341.66 7301
3342.20 6154
3342.75 5284
3343.30 4723
3343.84 4264
3344.39 4059
3344.93 3731
3345.48 3651
3346.02 3715
3346.57 3641
3347.11 3610
3347.66 3599
3348.21 3698
3348.75 3649
3349.30 3537
3349.84 3446
3350.39 3488
3350.94 3495
3351.48 3332
3352.03 3161
3352.57 3279
3353.12 3186
3353.67 3205
3354.21 3229
3354.76 3330
3355.31 3158
3355.85 3056
3356.40 3126
3356.95 3066
3357.49 3015
3358.04 2997
3358.59 2928
3359.13 2906
3359.68 2888
3360.23 2840
3360.77 2872
3361.32 2925
3361.87 2925
3362.41 3028
3362.96 3026
3363.51 3041
3364.05 3016
3364.60 3042
3365.15 2936
3365.70 2989
3366.24 2994
3366.79 2910
3367.34 2921
3367.89 2863
3368.43 2977
3368.98 2810
3369.53 2832
3370.08 2847
3370.62 2978
3371.17 3090
3371.72 3294
3372.27 3534
3372.81 3736
3373.36 3822
3373.91 3806
3374.46 3836
3375.01 3896
3375.55 3740
3376.10 3644
3376.65 3521
3377.20 3345
3377.75 3177
3378.30 3025
3378.84 2899
3379.39 2797
3379.94 2708
3380.49 2642
3381.04 2794
3381.59 2758
3382.13 2739
3382.68 2654
3383.23 2548
3383.78 2525
3384.33 2566
3384.88 2467
3385.43 2451
3385.98 2557
3386.52 2476
3387.07 2464
3387.62 2505
3388.17 2481
3388.72 2415
3389.27 2453
3389.82 2408
3390.37 2502
3390.92 2518
3391.47 2481
3392.02 2540
3392.57 2549
3393.12 2530
3393.66 2466
3394.21 2461
3394.76 2521
3395.31 2516
3395.86 2568
3396.41 2633
3396.96 2606
3397.51 2734
3398.06 2706
3398.61 2698
3399.16 2621
3399.71 2651
3400.26 2591
3400.81 2666
3401.36 2524
3401.91 2455
3402.46 2329
3403.01 2456
3403.56 2420
3404.11 2458
3404.66 2359
3405.21 2356
3405.77 2395
3406.32 2324
3406.87 2400
3407.42 2280
3407.97 2288
3408.52 2436
3409.07 2401
3409.62 2447
3410.17 2483
3410.72 2578
3411.27 2521
3411.82 2571
3412.37 2658
3412.93 2589
3413.48 2527
3414.03 2459
3414.58 2470
3415.13 2575
3415.68 2723
3416.23 2737
3416.78 2796
3417.34 2838
3417.89 2921
3418.44 3060
3418.99 3126
3419.54 3231
3420.09 3073
3420.65 2980
3421.20 2834
3421.75 2817
3422.30 2804
3422.85 2829
3423.40 3018
3423.96 3195
3424.51 3152
3425.06 3245
3425.61 3099
3426.17 3137
3426.72 2945
3427.27 2826
3427.82 2768
3428.37 2513
3428.93 2507
3429.48 2430
3430.03 2394
3430.58 2434
3431.14 2400
3431.69 2368
3432.24 2309
3432.79 2280
3433.35 2345
3433.90 2334
3434.45 2313
3435.01 2427
3435.56 2466
3436.11 2399
3436.66 2452
3437.22 2505
3437.77 2577
3438.32 2522
3438.88 2537
3439.43 2596
3439.98 2509
3440.54 2551
3441.09 2444
3441.64 2464
3442.20 2463
3442.75 2499
3443.30 2510
3443.86 2443
3444.41 2349
3444.96 2348
3445.52 2404
3446.07 2448
3446.63 2387
3447.18 2300
3447.73 2330
3448.29 2344
3448.84 2360
3449.40 2336
3449.95 2247
3450.50 2183
3451.06 2242
3451.61 2275
3452.17 2200
3452.72 2226
3453.27 2300
3453.83 2241
3454.38 2196
3454.94 2160
3455.49 2176
3456.05 2173
3456.60 2245
3457.16 2239
3457.71 2175
3458.27 2279
3458.82 2365
3459.38 2353
3459.93 2276
3460.49 2321
3461.04 2419
3461.60 2402
3462.15 2403
3462.71 2421
3463.26 2480
3463.82 2493
3464.37 2496
3464.93 2571
3465.48 2570
3466.04 2581
3466.59 2477
3467.15 2523
3467.70 2591
3468.26 2722
3468.81 2791
3469.37 2841
3469.93 2912
3470.48 3044
3471.04 3159
3471.59 3186
3472.15 3332
3472.70 3342
3473.26 3214
3473.82 3058
3474.37 3107
3474.93 3073
3475.48 3011
3476.04 3042
3476.60 3053
3477.15 3114
3477.71 3167
3478.27 3351
3478.82 3327
3479.38 3406
3479.93 3457
3480.49 3372
3481.05 3325
3481.60 3517
3482.16 3713
3482.72 3628
3483.27 3699
3483.83 3793
3484.39 3856
3484.95 3922
3485.50 3920
3486.06 4016
3486.62 3979
3487.17 3965
3487.73 4249
3488.29 4773
3488.84 5316
3489.40 6314
3489.96 7907
3490.52 10405
3491.07 12939
3491.63 15408
3492.19 17543
3492.75 18543
3493.30 18000
3493.86 16915
3494.42 15234
3494.98 12933
3495.53 10687
3496.09 8803
3496.65 7474
3497.21 6283
3497.77 5530
3498.32 5131
3498.88 4931
3499.44 4711
3500.00 4692
3500.56 4797
3501.11 4767
3501.67 5002
3502.23 5599
3502.79 6180
3503.35 6861
3503.91 7260
3504.46 7870
3505.02 8335
3505.58 8291
3506.14 8278
3506.70 8007
3507.26 7547
3507.81 6861
3508.37 6268
3508.93 5711
3509.49 5273
3510.05 4912
3510.61 4656
3511.17 4413
3511.73 4087
3512.29 3894
3512.85 3756
3513.40 3492
3513.96 3375
3514.52 3181
3515.08 2957
3515.64 2956
3516.20 2806
3516.76 2733
3517.32 2765
3517.88 2643
3518.44 2628
3519.00 2676
3519.56 2722
3520.12 2646
3520.68 2732
3521.24 2712
3521.80 2665
3522.36 2743
3522.92 2730
3523.48 2810
3524.04 2892
3524.60 2915
3525.16 3005
3525.72 2863
3526.28 2890
3526.84 2867
3527.40 2794
3527.96 2787
3528.52 2786
3529.08 2847
3529.64 2843
3530.20 2795
3530.76 2788
3531.32 2695
3531.88 2774
3532.44 2775
3533.00 2763
3533.56 2822
3534.12 2784
3534.68 2756
3535.25 2795
3535.81 2747
3536.37 2753
3536.93 2692
3537.49 2758
3538.05 2700
3538.61 2664
3539.17 2739
3539.73 2619
3540.30 2602
3540.86 2590
3541.42 2701
3541.98 2795
3542.54 2760
3543.10 2891
3543.66 2930
3544.23 2936
3544.79 2962
3545.35 2852
3545.91 2876
3546.47 2921
3547.03 2847
3547.60 2859
3548.16 2774
3548.72 2705
3549.28 2591
3549.84 2588
3550.41 2595
3550.97 2480
3551.53 2439
3552.09 2344
3552.65 2342
3553.22 2368
3553.78 2250
3554.34 2211
3554.90 2284
3555.47 2081
3556.03 2161
3556.59 2252
3557.15 2309
3557.72 2341
3558.28 2306
3558.84 2369
3559.41 2384
3559.97 2387
3560.53 2349
3561.09 2393
3561.66 2367
3562.22 2385
3562.78 2379
3563.35 2422
3563.91 2504
3564.47 2597
3565.04 2707
3565.60 2721
3566.16 2715
3566.73 2588
3567.29 2501
3567.85 2544
3568.42 2484
3568.98 2360
3569.54 2289
3570.11 2344
3570.67 2374
3571.23 2378
3571.80 2357
3572.36 2404
3572.93 2372
3573.49 2553
3574.05 2791
3574.62 2951
3575.18 3242
3575.75 3680
3576.31 4198
3576.87 4278
3577.44 4447
3578.00 4524
3578.57 4325
3579.13 4226
3579.70 4047
3580.26 3802
3580.82 3474
3581.39 3301
3581.95 3084
3582.52 2881
3583.08 2750
3583.65 2693
3584.21 2544
3584.78 2430
3585.34 2341
3585.91 2303
3586.47 2276
3587.04 2231
3587.60 2227
3588.17 2174
3588.73 2114
3589.30 2183
3589.86 2184
3590.43 2174
3590.99 2170
3591.56 2132
3592.12 2133
3592.69 2101
3593.25 2098
3593.82 2182
3594.39 2214
3594.95 2181
3595.52 2177
3596.08 2216
3596.65 2172
3597.21 2171
3597.78 2189
3598.35 2184
3598.91 2234
3599.48 2267
3600.04 2213
3600.61 2158
3601.18 2193
3601.74 2164
3602.31 2164
3602.87 2175
3603.44 2096
3604.01 2118
3604.57 2168
3605.14 2161
3605.71 2081
3606.27 2139
3606.84 2106
3607.41 2087
3607.97 2130
3608.54 2088
3609.11 2023
3609.67 1994
3610.24 1979
3610.81 1994
3611.37 2070
3611.94 1979
3612.51 1994
3613.07 2046
3613.64 2075
3614.21 2048
3614.78 2295
3615.34 2488
3615.91 2780
3616.48 3089
3617.04 3504
3617.61 3727
3618.18 3731
3618.75 3874
3619.31 3935
3619.88 3821
3620.45 3479
3621.02 3300
3621.58 3031
3622.15 2779
3622.72 2684
3623.29 2420
3623.86 2294
3624.42 2238
3624.99 2144
3625.56 2112
3626.13 2057
3626.70 2038
3627.26 2052
3627.83 1989
3628.40 2049
3628.97 2088
3629.54 2083
3630.11 2088
3630.67 2119
3631.24 2083
3631.81 2115
3632.38 2148
3632.95 2107
3633.52 1999
3634.08 2106
3634.65 2145
3635.22 2146
3635.79 2087
3636.36 2169
3636.93 2107
3637.50 2153
3638.07 2124
3638.64 2144
3639.20 2119
3639.77 2279
3640.34 2555
3640.91 2724
3641.48 2816
3642.05 3014
3642.62 2969
3643.19 2852
3643.76 2760
3644.33 2550
3644.90 2534
3645.47 2399
3646.04 2385
3646.61 2344
3647.18 2293
3647.75 2369
3648.32 2357
3648.89 2296
3649.46 2292
3650.03 2374
3650.60 2500
3651.17 2559
3651.74 2645
3652.31 2837
3652.88 2791
3653.45 2793
3654.02 2908
3654.59 2860
3655.16 2801
3655.73 2672
3656.30 2547
3656.87 2492
3657.44 2548
3658.01 2543
3658.58 2552
3659.15 2506
3659.72 2639
3660.29 2792
3660.86 2726
3661.43 2843
3662.00 2739
3662.58 2717
3663.15 2609
3663.72 2622
3664.29 2741
3664.86 2825
3665.43 3050
3666.00 3258
3666.57 3376
3667.14 3463
3667.72 3377
3668.29 3168
3668.86 2949
3669.43 2875
3670.00 2657
3670.57 2519
3671.14 2530
3671.72 2414
3672.29 2378
3672.86 2361
3673.43 2403
3674.00 2490
3674.57 2566
3675.15 2593
3675.72 2468
3676.29 2491
3676.86 2461
3677.43 2497
3678.01 2529
3678.58 2594
3679.15 2634
3679.72 2733
3680.30 2557
3680.87 2494
3681.44 2433
3682.01 2442
3682.58 2348
3683.16 2193
3683.73 2199
3684.30 2174
3684.88 2144
3685.45 2122
3686.02 2066
3686.59 2145
3687.17 2138
3687.74 2185
3688.31 2319
3688.88 2425
3689.46 2475
3690.03 2545
3690.60 2608
3691.18 2558
3691.75 2614
3692.32 2499
3692.90 2474
3693.47 2288
3694.04 2260
3694.62 2213
3695.19 2116
3695.76 2176
3696.34 2135
3696.91 2048
3697.48 2093
3698.06 2058
3698.63 2053
3699.21 2048
3699.78 2059
3700.35 2158
3700.93 2200
3701.50 2111
3702.08 2131
3702.65 2224
3703.22 2260
3703.80 2291
3704.37 2248
3704.95 2222
3705.52 2299
3706.09 2243
3706.67 2172
3707.24 2200
3707.82 2301
3708.39 2353
3708.97 2268
3709.54 2316
3710.12 2390
3710.69 2312
3711.26 2231
3711.84 2149
3712.41 2039
3712.99 2070
3713.56 2043
3714.14 2002
3714.71 2120
3715.29 2120
3715.86 2093
3716.44 2160
3717.01 2129
3717.59 2117
3718.16 2029
3718.74 2046
3719.32 2001
3719.89 2084
3720.47 1982
3721.04 1900
3721.62 1921
3722.19 1915
3722.77 1857
3723.34 1850
3723.92 1904
3724.49 1873
3725.07 1851
3725.65 1855
3726.22 1803
3726.80 1854
3727.37 1904
3727.95 1907
3728.53 1903
3729.10 1913
3729.68 2071
3730.25 2267
3730.83 2395
3731.41 2443
3731.98 2497
3732.56 2681
3733.14 2873
3733.71 2861
3734.29 2769
3734.87 2845
3735.44 2659
3736.02 2650
3736.60 2530
3737.17 2396
3737.75 2331
3738.33 2179
3738.90 2187
3739.48 2132
3740.06 2074
3740.63 2036
3741.21 2045
3741.79 2033
3742.36 1967
3742.94 1995
3743.52 1866
3744.10 1830
3744.67 1879
3745.25 1959
3745.83 2013
3746.40 1953
3746.98 1927
3747.56 1959
3748.14 1896
3748.71 1881
3749.29 1854
3749.87 1911
3750.45 1910
3751.03 1907
3751.60 1936
3752.18 1895
3752.76 1825
3753.34 1926
3753.92 1913
3754.49 1860
3755.07 1924
3755.65 1896
3756.23 1903
3756.81 1937
3757.38 2033
3757.96 2052
3758.54 2048
3759.12 2196
3759.70 2233
3760.28 2159
3760.85 2175
3761.43 2257
3762.01 2318
3762.59 2206
3763.17 2201
3763.75 2271
3764.33 2213
3764.91 2156
3765.48 2170
3766.06 2193
3766.64 2134
3767.22 2026
3767.80 2030
3768.38 2038
3768.96 2008
3769.54 2068
3770.12 2154
3770.70 2068
3771.28 2076
3771.85 2152
3772.43 2093
3773.01 2091
3773.59 2125
3774.17 2124
3774.75 2009
3775.33 2041
3775.91 2134
3776.49 2086
3777.07 2022
3777.65 1991
3778.23 2045
3778.81 2113
3779.39 2084
3779.97 2060
3780.55 2049
3781.13 2028
3781.71 2064
3782.29 2016
3782.87 1922
3783.45 1961
3784.03 1953
3784.61 1943
3785.19 1921
3785.77 2042
3786.35 2027
3786.93 2045
3787.51 2081
3788.10 2111
3788.68 2110
3789.26 2123
3789.84 2061
3790.42 2108
3791.00 2122
3791.58 2132
3792.16 2185
3792.74 2185
3793.32 2182
3793.90 2242
3794.48 2170
3795.07 2238
3795.65 2194
3796.23 2299
3796.81 2241
3797.39 2114
3797.97 2204
3798.55 2271
3799.14 2237
3799.72 2366
3800.30 2544
3800.88 2627
3801.46 2678
3802.04 2756
3802.62 2822
3803.21 2774
3803.79 2792
3804.37 2690
3804.95 2703
3805.53 2623
3806.12 2753
3806.70 2951
3807.28 3253
3807.86 3357
3808.44 3720
3809.03 3892
3809.61 3957
3810.19 3908
3810.77 3751
3811.36 3494
3811.94 3290
3812.52 3198
3813.10 3095
3813.69 3210
3814.27 3208
3814.85 3356
3815.43 3324
3816.02 3427
3816.60 3333
3817.18 3240
3817.77 3121
3818.35 2883
3818.93 2773
3819.51 2614
3820.10 2650
3820.68 2600
3821.26 2654
3821.85 2631
3822.43 2690
3823.01 2826
3823.60 2800
3824.18 2733
3824.76 2688
3825.35 2497
3825.93 2431
3826.51 2430
3827.10 2305
3827.68 2324
3828.27 2287
3828.85 2249
3829.43 2210
3830.02 2216
3830.60 2248
3831.18 2298
3831.77 2373
3832.35 2308
3832.94 2295
3833.52 2286
3834.10 2265
3834.69 2411
3835.27 2410
3835.86 2379
3836.44 2347
3837.03 2332
3837.61 2362
3838.19 2313
3838.78 2258
3839.36 2263
3839.95 2193
3840.53 2209
3841.12 2170
3841.70 2210
3842.29 2211
3842.87 2176
3843.46 2170
3844.04 2201
3844.63 2374
3845.21 2447
3845.80 2625
3846.38 2758
3846.97 2702
3847.55 2575
3848.14 2529
3848.72 2440
3849.31 2408
3849.89 2354
3850.48 2286
3851.06 2271
3851.65 2250
3852.23 2298
3852.82 2212
3853.41 2254
3853.99 2274
3854.58 2303
3855.16 2199
3855.75 2288
3856.33 2265
3856.92 2321
3857.51 2400
3858.09 2457
3858.68 2713
3859.26 3042
3859.85 3333
3860.44 3620
3861.02 3879
3861.61 4190
3862.20 4186
3862.78 4124
3863.37 4032
3863.95 3949
3864.54 3717
3865.13 3449
3865.71 3270
3866.30 3076
3866.89 2938
3867.47 2796
3868.06 2534
3868.65 2425
3869.23 2373
3869.82 2264
3870.41 2263
3870.99 2189
3871.58 2282
3872.17 2362
3872.76 2358
3873.34 2384
3873.93 2383
3874.52 2326
3875.10 2261
3875.69 2251
3876.28 2294
3876.87 2252
3877.45 2163
3878.04 2082
3878.63 2081
3879.22 2133
3879.80 2097
3880.39 2061
3880.98 1979
3881.57 1923
3882.15 1968
3882.74 1976
3883.33 1977
3883.92 1943
3884.51 1970
3885.09 1925
3885.68 1977
3886.27 1975
3886.86 2121
3887.45 2173
3888.04 2140
3888.62 2341
3889.21 2362
3889.80 2371
3890.39 2400
3890.98 2388
3891.57 2463
3892.15 2434
3892.74 2406
3893.33 2403
3893.92 2233
3894.51 2291
3895.10 2209
3895.69 2128
3896.28 2111
3896.86 2210
3897.45 2145
3898.04 2076
3898.63 2091
3899.22 2131
3899.81 2169
3900.40 2128
3900.99 2151
3901.58 2109
3902.17 2127
3902.76 2081
3903.34 2027
3903.93 2001
3904.52 1935
3905.11 2125
3905.70 2133
3906.29 2109
3906.88 2188
3907.47 2167
3908.06 2105
3908.65 2090
3909.24 2066
3909.83 2065
3910.42 1959
3911.01 1957
3911.60 1971
3912.19 1980
3912.78 1927
3913.37 1863
3913.96 1935
3914.55 1804
3915.14 1846
3915.73 1989
3916.32 1962
3916.91 1893
3917.50 1890
3918.09 1869
3918.68 1904
3919.28 1872
3919.87 1882
3920.46 1836
3921.05 1789
3921.64 1822
3922.23 1853
3922.82 1840
3923.41 1819
3924.00 1809
3924.59 1794
3925.18 1748
3925.77 1686
3926.37 1705
3926.96 1713
3927.55 1710
3928.14 1713
3928.73 1789
3929.32 1752
3929.91 1751
3930.51 1749
3931.10 1655
3931.69 1685
3932.28 1672
3932.87 1701
3933.46 1733
3934.05 1702
3934.65 1742
3935.24 1716
3935.83 1686
3936.42 1740
3937.01 1858
3937.61 1786
3938.20 1762
3938.79 1774
3939.38 1817
3939.97 1866
3940.57 1852
3941.16 1950
3941.75 1918
3942.34 2018
3942.94 1933
3943.53 1835
3944.12 1961
3944.71 1953
3945.31 1933
3945.90 1824
3946.49 1768
3947.08 1869
3947.68 1720
3948.27 1703
3948.86 1778
3949.45 1870
3950.05 1820
3950.64 1765
3951.23 1850
3951.83 1791
3952.42 1916
3953.01 1875
3953.61 1860
3954.20 1911
3954.79 1867
3955.39 1912
3955.98 1954
3956.57 1968
3957.17 2012
3957.76 2046
3958.35 2117
3958.95 2129
3959.54 2145
3960.13 2150
3960.73 2139
3961.32 2011
3961.92 2021
3962.51 2107
3963.10 2216
3963.70 2190
3964.29 2213
3964.88 2307
3965.48 2395
3966.07 2337
3966.67 2404
3967.26 2464
3967.86 2552
3968.45 2545
3969.04 2464
3969.64 2379
3970.23 2372
3970.83 2282
3971.42 2096
3972.02 1985
3972.61 1975
3973.21 2072
3973.80 2071
3974.40 2035
3974.99 2155
3975.58 2305
3976.18 2398
3976.77 2536
3977.37 2637
3977.96 2754
3978.56 2747
3979.15 2601
3979.75 2476
3980.35 2324
3980.94 2211
3981.54 2180
3982.13 2152
3982.73 2213
3983.32 2186
3983.92 2100
3984.51 2176
3985.11 2188
3985.70 2160
3986.30 2179
3986.90 2189
3987.49 2199
3988.09 2141
3988.68 2083
3989.28 2061
3989.87 2217
3990.47 2216
3991.07 2217
3991.66 2256
3992.26 2336
3992.85 2357
3993.45 2394
3994.05 2378
3994.64 2354
3995.24 2323
3995.84 2377
3996.43 2412
3997.03 2407
3997.62 2473
3998.22 2483
3998.82 2447
3999.41 2423
4000.01 2332
4000.61 2214
4001.20 2196
4001.80 2190
4002.40 2083
4003.00 1955
4003.59 1967
4004.19 2063
4004.79 2014
4005.38 1983
4005.98 1984
4006.58 1996
4007.17 2022
4007.77 2066
4008.37 2106
4008.97 2076
4009.56 2022
4010.16 1866
4010.76 1970
4011.36 1969
4011.95 1995
4012.55 1935
4013.15 1923
4013.75 1921
4014.34 2005
4014.94 1987
4015.54 2096
4016.14 2159
4016.74 2137
4017.33 2189
4017.93 2153
4018.53 2172
4019.13 2242
4019.73 2288
4020.32 2225
4020.92 2153
4021.52 2188
4022.12 2108
4022.72 2005
4023.32 2026
4023.91 2005
4024.51 1961
4025.11 2050
4025.71 1991
4026.31 2009
4026.91 1979
4027.51 2066
4028.10 2091
4028.70 2051
4029.30 2071
4029.90 2094
4030.50 2109
4031.10 2051
4031.70 2041
4032.30 2125
4032.90 2088
4033.49 2103
4034.09 2174
4034.69 2231
4035.29 2308
4035.89 2223
4036.49 2134
4037.09 2066
4037.69 2089
4038.29 1963
4038.89 1896
4039.49 1834
4040.09 1838
4040.69 1822
4041.29 1753
4041.89 1754
4042.49 1738
4043.09 1784
4043.69 1781
4044.29 1759
4044.89 1743
4045.49 1760
4046.09 1711
4046.69 1784
4047.29 1810
4047.89 1745
4048.49 1749
4049.09 1795
4049.69 1824
4050.29 1802
4050.89 1735
4051.49 1732
4052.09 1879
4052.69 1905
4053.29 1813
4053.89 1854
4054.49 1800
4055.09 1781
4055.69 1772
4056.30 1782
4056.90 1763
4057.50 1660
4058.10 1692
4058.70 1718
4059.30 1705
4059.90 1787
4060.50 1712
4061.10 1803
4061.71 1816
4062.31 1817
4062.91 1958
4063.51 1957
4064.11 1979
4064.71 1975
4065.31 2021
4065.92 2167
4066.52 2199
4067.12 2127
4067.72 2090
4068.32 1952
4068.92 1956
4069.53 1886
4070.13 1879
4070.73 1813
4071.33 1668
4071.93 1687
4072.54 1691
4073.14 1706
4073.74 1672
4074.34 1753
4074.94 1751
4075.55 1667
4076.15 1678
4076.75 1687
4077.35 1662
4077.96 1641
4078.56 1723
4079.16 1776
4079.76 1648
4080.37 1596
4080.97 1620
4081.57 1666
4082.17 1661
4082.78 1573
4083.38 1635
4083.98 1698
4084.59 1610
4085.19 1649
4085.79 1662
4086.39 1701
4087.00 1621
4087.60 1591
4088.20 1676
4088.81 1614
4089.41 1660
4090.01 1718
4090.62 1693
4091.22 1685
4091.82 1679
4092.43 1659
4093.03 1667
4093.63 1715
4094.24 1682
4094.84 1729
4095.45 1706
4096.05 1726
4096.65 1816
4097.26 1728
4097.86 1677
4098.47 1774
4099.07 1759
4099.67 1774
4100.28 1713
4100.88 1713
4101.49 1729
4102.09 1795
4102.69 1712
4103.30 1710
4103.90 1731
4104.51 1717
4105.11 1768
4105.72 1702
4106.32 1662
4106.93 1647
4107.53 1638
4108.13 1638
4108.74 1572
4109.34 1682
4109.95 1756
4110.55 1653
4111.16 1608
4111.76 1622
4112.37 1648
4112.97 1661
4113.58 1583
4114.18 1600
4114.79 1634
4115.39 1589
4116.00 1685
4116.60 1636
4117.21 1638
4117.82 1723
4118.42 1640
4119.03 1669
4119.63 1689
4120.24 1631
4120.84 1613
4121.45 1561
4122.05 1631
4122.66 1683
4123.27 1614
4123.87 1567
4124.48 1661
4125.08 1645
4125.69 1675
4126.30 1712
4126.90 1664
4127.51 1665
4128.11 1668
4128.72 1751
4129.33 1672
4129.93 1685
4130.54 1698
4131.15 1757
4131.75 1704
4132.36 1754
4132.96 1803
4133.57 1770
4134.18 1824
4134.78 1783
4135.39 1889
4136.00 1932
4136.60 1863
4137.21 1928
4137.82 1999
4138.43 1953
4139.03 1990
4139.64 1984
4140.25 2013
4140.85 2054
4141.46 1986
4142.07 2131
4142.68 2136
4143.28 2102
4143.89 2009
4144.50 1993
4145.10 2041
4145.71 2057
4146.32 2083
4146.93 2017
4147.53 1908
4148.14 1875
4148.75 1912
4149.36 1844
4149.97 1803
4150.57 1722
4151.18 1765
4151.79 1765
4152.40 1685
4153.00 1682
4153.61 1651
4154.22 1674
4154.83 1683
4155.44 1715
4156.05 1710
4156.65 1667
4157.26 1667
4157.87 1719
4158.48 1739
4159.09 1853
4159.70 1876
4160.30 1888
4160.91 1874
4161.52 1834
4162.13 1808
4162.74 1775
4163.35 1837
4163.96 1815
4164.56 1859
4165.17 1843
4165.78 1921
4166.39 1896
4167.00 1875
4167.61 1883
4168.22 1892
4168.83 1921
4169.44 1926
4170.05 2076
4170.66 2028
4171.26 2103
4171.87 1996
4172.48 2082
4173.09 2097
4173.70 2100
4174.31 2079
4174.92 2027
4175.53 2034
4176.14 2053
4176.75 2061
4177.36 2062
4177.97 2029
4178.58 1888
4179.19 1840
4179.80 1882
4180.41 1871
4181.02 1861
4181.63 1840
4182.24 1880
4182.85 1864
4183.46 1793
4184.07 1797
4184.68 1845
4185.29 1878
4185.90 1781
4186.51 1830
4187.12 1800
4187.73 1772
4188.34 1732
4188.95 1737
4189.56 1810
4190.18 1745
4190.79 1825
4191.40 1892
4192.01 1847
4192.62 1889
4193.23 1973
4193.84 2074
4194.45 2120
4195.06 2029
4195.67 2057
4196.28 2069
4196.90 2072
4197.51 2052
4198.12 1991
4198.73 1912
4199.34 1909
4199.95 1919
4200.56 1857
4201.18 1913
4201.79 1861
4202.40 1835
4203.01 1826
4203.62 1792
4204.23 1825
4204.85 1832
4205.46 1881
4206.07 1932
4206.68 1919
4207.29 1937
4207.90 1906
4208.52 1908
4209.13 2007
4209.74 2019
4210.35 1995
4210.97 1964
4211.58 1988
4212.19 2019
4212.80 2057
4213.41 2015
4214.03 1973
4214.64 2083
4215.25 2019
4215.86 2084
4216.48 2125
4217.09 2184
4217.70 2290
4218.32 2385
4218.93 2515
4219.54 2541
4220.15 2597
4220.77 2613
4221.38 2682
4221.99 2830
4222.61 2752
4223.22 2677
4223.83 2585
4224.44 2567
4225.06 2568
4225.67 2598
4226.28 2760
4226.90 3100
4227.51 3403
4228.13 3536
4228.74 3730
4229.35 3687
4229.97 3564
4230.58 3297
4231.19 3086
4231.81 2899
4232.42 2810
4233.03 2711
4233.65 2595
4234.26 2560
4234.88 2560
4235.49 2669
4236.10 2684
4236.72 2540
4237.33 2400
4237.95 2396
4238.56 2366
4239.17 2299
4239.79 2325
4240.40 2342
4241.02 2317
4241.63 2357
4242.25 2404
4242.86 2579
4243.48 2671
4244.09 2679
4244.71 2799
4245.32 2713
4245.93 2656
4246.55 2696
4247.16 2515
4247.78 2408
4248.39 2341
4249.01 2298
4249.62 2229
4250.24 2178
4250.85 2171
4251.47 2127
4252.08 2197
4252.70 2194
4253.32 2176
4253.93 2170
4254.55 2227
4255.16 2155
4255.78 2202
4256.39 2126
4257.01 2184
4257.62 2194
4258.24 2206
4258.85 2199
4259.47 2209
4260.09 2342
4260.70 2338
4261.32 2407
4261.93 2592
4262.55 2745
4263.17 2790
4263.78 2902
4264.40 2828
4265.01 2815
4265.63 2771
4266.25 2719
4266.86 2521
4267.48 2445
4268.10 2398
4268.71 2362
4269.33 2274
4269.94 2204
4270.56 2175
4271.18 2172
4271.79 2144
4272.41 2201
4273.03 2193
4273.64 2197
4274.26 2176
4274.88 2240
4275.49 2320
4276.11 2449
4276.73 2678
4277.35 2752
4277.96 2822
4278.58 2740
4279.20 2665
4279.81 2539
4280.43 2461
4281.05 2313
4281.67 2153
4282.28 2073
4282.90 2014
4283.52 2002
4284.14 1962
4284.75 1960
4285.37 2053
4285.99 1937
4286.61 1916
4287.22 1919
4287.84 1932
4288.46 1979
4289.08 1973
4289.70 1895
4290.31 1895
4290.93 1916
4291.55 1798
4292.17 1867
4292.79 1831
4293.40 1949
4294.02 1950
4294.64 1863
4295.26 1889
4295.88 1930
4296.50 1927
4297.11 1995
4297.73 1956
4298.35 1901
4298.97 1826
4299.59 1870
4300.21 1862
4300.83 1889
4301.44 1892
4302.06 1891
4302.68 1941
4303.30 2028
4303.92 1954
4304.54 2007
4305.16 2013
4305.78 1971
4306.40 1906
4307.02 1974
4307.63 1920
4308.25 1905
4308.87 1865
4309.49 1889
4310.11 2024
4310.73 2018
4311.35 1992
4311.97 2026
4312.59 2041
4313.21 2053
4313.83 2100
4314.45 2030
4315.07 2050
4315.69 2084
4316.31 2091
4316.93 1994
4317.55 2091
4318.17 2077
4318.79 2120
4319.41 2047
4320.03 2061
4320.65 2090
4321.27 2085
4321.89 2130
4322.51 2226
4323.13 2361
4323.75 2420
4324.37 2490
4324.99 2555
4325.61 2603
4326.23 2681
4326.85 2671
4327.47 2694
4328.09 2742
4328.71 2704
4329.33 2863
4329.96 3118
4330.58 3448
4331.20 3831
4331.82 4392
4332.44 5028
4333.06 5423
4333.68 5409
4334.30 5273
4334.92 5062
4335.54 4953
4336.17 4760
4336.79 4599
4337.41 4586
4338.03 4669
4338.65 4686
4339.27 4387
4339.89 4323
4340.52 4017
4341.14 3739
4341.76 3621
4342.38 3479
4343.00 3513
4343.62 3695
4344.25 4068
4344.87 4823
4345.49 5612
4346.11 6342
4346.73 7073
4347.36 7537
4347.98 7300
4348.60 6757
4349.22 5959
4349.84 5386
4350.47 4791
4351.09 4289
4351.71 3901
4352.33 3722
4352.96 3389
4353.58 3272
4354.20 3080
4354.82 2827
4355.45 2783
4356.07 2704
4356.69 2668
4357.31 2732
4357.94 2620
4358.56 2600
4359.18 2623
4359.81 2716
4360.43 2660
4361.05 2675
4361.68 2642
4362.30 2463
4362.92 2484
4363.55 2482
4364.17 2492
4364.79 2426
4365.42 2465
4366.04 2437
4366.66 2401
4367.29 2484
4367.91 2333
4368.53 2281
4369.16 2211
4369.78 2219
4370.40 2131
4371.03 2034
4371.65 2084
4372.27 2092
4372.90 2081
4373.52 2133
4374.15 1981
4374.77 2021
4375.39 2020
4376.02 2080
4376.64 2085
4377.27 2099
4377.89 2097
4378.52 2088
4379.14 2200
4379.76 2289
4380.39 2232
4381.01 2180
4381.64 2198
4382.26 2179
4382.89 2264
4383.51 2181
4384.14 2160
4384.76 2252
4385.39 2191
4386.01 2204
4386.64 2072
4387.26 2146
4387.89 2101
4388.51 2117
4389.14 2175
4389.76 2231
4390.39 2289
4391.01 2442
4391.64 2512
4392.26 2580
4392.89 2496
4393.51 2442
4394.14 2392
4394.76 2222
4395.39 2239
4396.01 2153
4396.64 2056
4397.26 2057
4397.89 2039
4398.52 2001
4399.14 2036
4399.77 2065
4400.39 2037
4401.02 2053
4401.65 2059
4402.27 2001
4402.90 2017
4403.52 2027
4404.15 2000
4404.78 1975
4405.40 1899
4406.03 1878
4406.65 1904
4407.28 2015
4407.91 1978
4408.53 1887
4409.16 1946
4409.79 1996
4410.41 2057
4411.04 1947
4411.67 1931
4412.29 1975
4412.92 1986
4413.55 1911
4414.17 1864
4414.80 1888
4415.43 1915
4416.05 1815
4416.68 1839
4417.31 1868
4417.94 1863
4418.56 1844
4419.19 1902
4419.82 1894
4420.44 1859
4421.07 1853
4421.70 1870
4422.33 1787
4422.95 1747
4423.58 1794
4424.21 1804
4424.84 1775
4425.46 1693
4426.09 1741
4426.72 1710
4427.35 1723
4427.97 1639
4428.60 1664
4429.23 1682
4429.86 1677
4430.49 1676
4431.11 1710
4431.74 1732
4432.37 1756
4433.00 1760
4433.63 1764
4434.26 1715
4434.88 1806
4435.51 1767
4436.14 1792
4436.77 1816
4437.40 1821
4438.03 1840
4438.65 1800
4439.28 1824
4439.91 1832
4440.54 1768
4441.17 1771
4441.80 1797
4442.43 1821
4443.06 1768
4443.68 1778
4444.31 1766
4444.94 1885
4445.57 1976
4446.20 2045
4446.83 2040
4447.46 2044
4448.09 2091
4448.72 2050
4449.35 1988
4449.98 2000
4450.61 1923
4451.24 1917
4451.86 1916
4452.49 1910
4453.12 1864
4453.75 1831
4454.38 1892
4455.01 1967
4455.64 2079
4456.27 2183
4456.90 2338
4457.53 2351
4458.16 2334
4458.79 2271
4459.42 2159
4460.05 2042
4460.68 1982
4461.31 1843
4461.94 1799
4462.57 1754
4463.20 1724
4463.83 1750
4464.46 1708
4465.09 1738
4465.72 1758
4466.36 1652
4466.99 1712
4467.62 1726
4468.25 1728
4468.88 1742
4469.51 1750
4470.14 1767
4470.77 1759
4471.40 1622
4472.03 1637
4472.66 1693
4473.29 1656
4473.93 1662
4474.56 1657
4475.19 1635
4475.82 1676
4476.45 1629
4477.08 1632
4477.71 1701
4478.34 1695
4478.98 1696
4479.61 1698
4480.24 1835
4480.87 1796
4481.50 1735
4482.13 1711
4482.76 1753
4483.40 1845
4484.03 1828
4484.66 1821
4485.29 1829
4485.92 1802
4486.56 1848
4487.19 1851
4487.82 1900
4488.45 1851
4489.08 1872
4489.72 1925
4490.35 1888
4490.98 1789
4491.61 1841
4492.25 1855
4492.88 1831
4493.51 1821
4494.14 1812
4494.78 1820
4495.41 1805
4496.04 1917
4496.67 1883
4497.31 1901
4497.94 1937
4498.57 1996
4499.20 2052
4499.84 2120
4500.47 2401
4501.10 2613
4501.74 2743
4502.37 2855
4503.00 3020
4503.64 2851
4504.27 2688
4504.90 2537
4505.53 2387
4506.17 2375
4506.80 2335
4507.43 2312
4508.07 2253
4508.70 2098
4509.34 2069
4509.97 2047
4510.60 2032
4511.24 2063
4511.87 1983
4512.50 1968
4513.14 2007
4513.77 1950
4514.41 1992
4515.04 1971
4515.67 1872
4516.31 1885
4516.94 1892
4517.58 1856
4518.21 1860
4518.84 1863
4519.48 1798
4520.11 1762
4520.75 1807
4521.38 1861
4522.02 1885
4522.65 1834
4523.28 1820
4523.92 1887
4524.55 1893
4525.19 1938
4525.82 1977
4526.46 2092
4527.09 2156
4527.73 2263
4528.36 2495
4529.00 2941
4529.63 3308
4530.27 3728
4530.90 4147
4531.54 4397
4532.17 4410
4532.81 4315
4533.44 4253
4534.08 3870
4534.71 3521
4535.35 3113
4535.99 2733
4536.62 2593
4537.26 2374
4537.89 2302
4538.53 2216
4539.16 2142
4539.80 1968
4540.43 1896
4541.07 1885
4541.71 1837
4542.34 1770
4542.98 1768
4543.61 1786
4544.25 1804
4544.89 1733
4545.52 1667
4546.16 1771
4546.79 1759
4547.43 1751
4548.07 1727
4548.70 1730
4549.34 1748
4549.98 1698
4550.61 1715
4551.25 1713
4551.89 1689
4552.52 1704
4553.16 1705
4553.80 1686
4554.43 1739
4555.07 1733
4555.71 1726
4556.34 1684
4556.98 1651
4557.62 1737
4558.25 1742
4558.89 1765
4559.53 1805
4560.16 1809
4560.80 1826
4561.44 1882
4562.08 1860
4562.71 1781
4563.35 1787
4563.99 1812
4564.63 1800
4565.26 1808
4565.90 1874
4566.54 1889
4567.18 1909
4567.81 1945
4568.45 1997
4569.09 2076
4569.73 1992
4570.36 1987
4571.00 1959
4571.64 2019
4572.28 1943
4572.92 1916
4573.55 1974
4574.19 1884
4574.83 1839
4575.47 1871
4576.11 1782
4576.75 1767
4577.38 1755
4578.02 1723
4578.66 1733
4579.30 1745
4579.94 1740
4580.58 1778
4581.21 1784
4581.85 1871
4582.49 1777
4583.13 1840
4583.77 1906
4584.41 1907
4585.05 2003
4585.69 2069
4586.32 2183
4586.96 2278
4587.60 2408
4588.24 2461
4588.88 2432
4589.52 2537
4590.16 2537
4590.80 2519
4591.44 2524
4592.08 2592
4592.72 2686
4593.36 2722
4594.00 2666
4594.63 2354
4595.27 2142
4595.91 2137
4596.55 1980
4597.19 1910
4597.83 1877
4598.47 1896
4599.11 1894
4599.75 1842
4600.39 1967
4601.03 1919
4601.67 1853
4602.31 1882
4602.95 1888
4603.59 1853
4604.23 1905
4604.87 1834
4605.51 1819
4606.15 1854
4606.79 1802
4607.43 1796
4608.08 1849
4608.72 1817
4609.36 1867
4610.00 1828
4610.64 1745
4611.28 1752
4611.92 1788
4612.56 1777
4613.20 1795
4613.84 1761
4614.48 1767
4615.12 1710
4615.76 1731
4616.41 1721
4617.05 1663
4617.69 1629
4618.33 1599
4618.97 1669
4619.61 1620
4620.25 1557
4620.89 1543
4621.54 1605
4622.18 1618
4622.82 1576
4623.46 1516
4624.10 1546
4624.74 1634
4625.38 1661
4626.03 1568
4626.67 1597
4627.31 1588
4627.95 1698
4628.59 1727
4629.24 1690
4629.88 1692
4630.52 1747
4631.16 1806
4631.80 1900
4632.45 1911
4633.09 2018
4633.73 1968
4634.37 1921
4635.02 1868
4635.66 1936
4636.30 1913
4636.94 1893
4637.58 1910
4638.23 1900
4638.87 1920
4639.51 1894
4640.16 2038
4640.80 1918
4641.44 1907
4642.08 1845
4642.73 1854
4643.37 1785
4644.01 1797
4644.66 1677
4645.30 1639
4645.94 1705
4646.58 1761
4647.23 1787
4647.87 1761
4648.51 1718
4649.16 1725
4649.80 1811
4650.44 1708
4651.09 1807
4651.73 1912
4652.37 1986
4653.02 2003
4653.66 1920
4654.31 1896
4654.95 1932
4655.59 1930
4656.24 1849
4656.88 1768
4657.52 1743
4658.17 1728
4658.81 1717
4659.46 1688
4660.10 1661
4660.75 1607
4661.39 1555
4662.03 1630
4662.68 1608
4663.32 1569
4663.97 1552
4664.61 1552
4665.26 1561
4665.90 1597
4666.54 1549
4667.19 1499
4667.83 1508
4668.48 1534
4669.12 1557
4669.77 1514
4670.41 1503
4671.06 1545
4671.70 1499
4672.35 1490
4672.99 1572
4673.64 1582
4674.28 1617
4674.93 1595
4675.57 1602
4676.22 1614
4676.86 1652
4677.51 1678
4678.15 1662
4678.80 1708
4679.44 1746
4680.09 1701
4680.73 1720
4681.38 1714
4682.03 1752
4682.67 1701
4683.32 1659
4683.96 1689
4684.61 1751
4685.25 1790
4685.90 1731
4686.55 1658
4687.19 1796
4687.84 1751
4688.48 1860
4689.13 1834
4689.78 1933
4690.42 1894
4691.07 1907
4691.72 1949
4692.36 2034
4693.01 2035
4693.65 1920
4694.30 1959
4694.95 2078
4695.59 2130
4696.24 2196
4696.89 2219
4697.53 2263
4698.18 2287
4698.83 2442
4699.47 2593
4700.12 2685
4700.77 2700
4701.41 2704
4702.06 2606
4702.71 2432
4703.36 2259
4704.00 2125
4704.65 2097
4705.30 2179
4705.94 2139
4706.59 2104
4707.24 2105
4707.89 2080
4708.53 1970
4709.18 2001
4709.83 1919
4710.48 1921
4711.12 1909
4711.77 1874
4712.42 1886
4713.07 1831
4713.71 1871
4714.36 1893
4715.01 1959
4715.66 1937
4716.31 1872
4716.95 1839
4717.60 1838
4718.25 1796
4718.90 1793
4719.55 1816
4720.19 1820
4720.84 1838
4721.49 2009
4722.14 1933
4722.79 1899
4723.44 1925
4724.08 1907
4724.73 1918
4725.38 1885
4726.03 1909
4726.68 1972
4727.33 1966
4727.98 1997
4728.63 2048
4729.27 2058
4729.92 1959
4730.57 1863
4731.22 1751
4731.87 1693
4732.52 1762
4733.17 1755
4733.82 1745
4734.47 1745
4735.12 1699
4735.77 1672
4736.41 1752
4737.06 1677
4737.71 1692
4738.36 1760
4739.01 1775
4739.66 1716
4740.31 1753
4740.96 1873
4741.61 1877
4742.26 1836
4742.91 1792
4743.56 1786
4744.21 1793
4744.86 1836
4745.51 1873
4746.16 1792
4746.81 1822
4747.46 1886
4748.11 1841
4748.76 1839
4749.41 1830
4750.06 1967
4750.71 2002
4751.36 2093
4752.01 2087
4752.66 2140
4753.31 2172
4753.96 2197
4754.61 2145
4755.26 2046
4755.92 1996
4756.57 1990
4757.22 1930
4757.87 1975
4758.52 1968
4759.17 1938
4759.82 1976
4760.47 2068
4761.12 2177
4761.77 2265
4762.42 2226
4763.08 2185
4763.73 2072
4764.38 2011
4765.03 2047
4765.68 2035
4766.33 1962
4766.98 1983
4767.64 1960
4768.29 2026
4768.94 2087
4769.59 2057
4770.24 2041
4770.89 2009
4771.54 1968
4772.20 1941
4772.85 1927
4773.50 1905
4774.15 1919
4774.80 1880
4775.46 1917
4776.11 1892
4776.76 1899
4777.41 1868
4778.06 1819
4778.72 1842
4779.37 1843
4780.02 1804
4780.67 1874
4781.33 1839
4781.98 1966
4782.63 1904
4783.28 1912
4783.94 1875
4784.59 1874
4785.24 1785
4785.89 1851
4786.55 1837
4787.20 1874
4787.85 1910
4788.51 1989
4789.16 2069
4789.81 2070
4790.46 2040
4791.12 2086
4791.77 2113
4792.42 2128
4793.08 2123
4793.73 2111
4794.38 2064
4795.04 1997
4795.69 2079
4796.34 1988
4797.00 2020
4797.65 2114
4798.30 2143
4798.96 2253
4799.61 2479
4800.27 2471
4800.92 2621
4801.57 2650
4802.23 2606
4802.88 2618
4803.53 2412
4804.19 2361
4804.84 2188
4805.50 2205
4806.15 2234
4806.81 2197
4807.46 2173
4808.11 2166
4808.77 2209
4809.42 2168
4810.08 2100
4810.73 2191
4811.39 2166
4812.04 2140
4812.69 2132
4813.35 2242
4814.00 2288
4814.66 2169
4815.31 2333
4815.97 2295
4816.62 2267
4817.28 2305
4817.93 2234
4818.59 2366
4819.24 2323
4819.90 2387
4820.55 2498
4821.21 2653
4821.86 2809
4822.52 2909
4823.17 2909
4823.83 2950
4824.48 3075
4825.14 2932
4825.79 2925
4826.45 2941
4827.11 2825
4827.76 2776
4828.42 2622
4829.07 2700
4829.73 2637
4830.38 2644
4831.04 2730
4831.70 2801
4832.35 2665
4833.01 2728
4833.66 2874
4834.32 2914
4834.98 2931
4835.63 3083
4836.29 3202
4836.94 3190
4837.60 3170
4838.26 3162
4838.91 3283
4839.57 3342
4840.23 3203
4840.88 3346
4841.54 3346
4842.20 3317
4842.85 3312
4843.51 3379
4844.17 3430
4844.82 3380
4845.48 3389
4846.14 3544
4846.79 3583
4847.45 3732
4848.11 3856
4848.76 4184
4849.42 4537
4850.08 5148
4850.73 5488
4851.39 5423
4852.05 5160
4852.71 4888
4853.36 4587
4854.02 4334
4854.68 4021
4855.34 3915
4855.99 3860
4856.65 4109
4857.31 4499
4857.97 4838
4858.62 5147
4859.28 5256
4859.94 5113
4860.60 4978
4861.25 4667
4861.91 4356
4862.57 4050
4863.23 3895
4863.89 3787
4864.54 3823
4865.20 3698
4865.86 3692
4866.52 3701
4867.18 3852
4867.84 3866
4868.49 3776
4869.15 3736
4869.81 3623
4870.47 3503
4871.13 3449
4871.79 3441
4872.44 3382
4873.10 3277
4873.76 3168
4874.42 3142
4875.08 3122
4875.74 3083
4876.40 3027
4877.06 2898
4877.72 3033
4878.37 3238
4879.03 3239
4879.69 3292
4880.35 3225
4881.01 3123
4881.67 3030
4882.33 2975
4882.99 2876
4883.65 2964
4884.31 2987
4884.97 2864
4885.63 2931
4886.29 2908
4886.95 2762
4887.61 2745
4888.26 2720
4888.92 2766
4889.58 2820
4890.24 2864
4890.90 2903
4891.56 2848
4892.22 2951
4892.88 3004
4893.54 2972
4894.20 2903
4894.86 2738
4895.52 2645
4896.18 2679
4896.84 2642
4897.51 2740
4898.17 2738
4898.83 2859
4899.49 2953
4900.15 3146
4900.81 3181
4901.47 3027
4902.13 2950
4902.79 2767
4903.45 2691
4904.11 2550
4904.77 2477
4905.43 2399
4906.09 2362
4906.75 2325
4907.41 2268
4908.08 2320
4908.74 2264
4909.40 2183
4910.06 2211
4910.72 2221
4911.38 2158
4912.04 2085
4912.70 2094
4913.37 2130
4914.03 2050
4914.69 2039
4915.35 1979
4916.01 1912
4916.67 1923
4917.33 1952
4918.00 1969
4918.66 1881
4919.32 1903
4919.98 1877
4920.64 1864
4921.31 1862
4921.97 1855
4922.63 1866
4923.29 1879
4923.95 1932
4924.62 1893
4925.28 1846
4925.94 1893
4926.60 1912
4927.26 1917
4927.93 1987
4928.59 1984
4929.25 1935
4929.91 1855
4930.58 1835
4931.24 1869
4931.90 1849
4932.56 1972
4933.23 1904
4933.89 1876
4934.55 1873
4935.22 1840
4935.88 1825
4936.54 1856
4937.20 1859
4937.87 1883
4938.53 1791
4939.19 1809
4939.86 1830
4940.52 1765
4941.18 1749
4941.85 1719
4942.51 1723
4943.17 1734
4943.84 1776
4944.50 1754
4945.16 1764
4945.83 1730
4946.49 1695
4947.15 1711
4947.82 1759
4948.48 1705
4949.15 1679
4949.81 1689
4950.47 1741
4951.14 1721
4951.80 1663
4952.47 1675
4953.13 1733
4953.79 1698
4954.46 1744
4955.12 1737
4955.79 1749
4956.45 1783
4957.11 1743
4957.78 1770
4958.44 1906
4959.11 1957
4959.77 1999
4960.44 1996
4961.10 2073
4961.77 2261
4962.43 2354
4963.10 2439
4963.76 2519
4964.42 2663
4965.09 2638
4965.75 2567
4966.42 2406
4967.08 2318
4967.75 2091
4968.41 2017
4969.08 1983
4969.74 1847
4970.41 1856
4971.08 1900
4971.74 1821
4972.41 1783
4973.07 1803
4973.74 1870
4974.40 2015
4975.07 2005
4975.73 1967
4976.40 2077
4977.06 2133
4977.73 2129
4978.40 1953
4979.06 1933
4979.73 1871
4980.39 1845
4981.06 1800
4981.73 1772
4982.39 1788
4983.06 1767
4983.72 1737
4984.39 1786
4985.06 1734
4985.72 1779
4986.39 1701
4987.05 1728
4987.72 1718
4988.39 1684
4989.05 1634
4989.72 1652
4990.39 1658
4991.05 1651
4991.72 1575
4992.39 1602
4993.05 1582
4993.72 1599
4994.39 1578
4995.05 1521
4995.72 1617
4996.39 1547
4997.05 1556
4997.72 1508
4998.39 1534
4999.06 1465
4999.72 1515
5000.39 1566
5001.06 1505
5001.73 1431
5002.39 1490
5003.06 1459
5003.73 1450
5004.39 1461
5005.06 1512
5005.73 1437
5006.40 1499
5007.07 1508
5007.73 1544
5008.40 1478
5009.07 1498
5009.74 1503
5010.40 1507
5011.07 1548
5011.74 1462
5012.41 1497
5013.08 1543
5013.74 1527
5014.41 1514
5015.08 1488
5015.75 1508
5016.42 1522
5017.09 1566
5017.75 1430
5018.42 1450
5019.09 1457
5019.76 1485
5020.43 1559
5021.10 1575
5021.76 1551
5022.43 1563
5023.10 1625
5023.77 1691
5024.44 1616
5025.11 1601
5025.78 1552
5026.45 1524
5027.12 1508
5027.78 1585
5028.45 1485
5029.12 1553
5029.79 1511
5030.46 1494
5031.13 1485
5031.80 1517
5032.47 1503
5033.14 1538
5033.81 1482
5034.48 1417
5035.15 1345
5035.82 1377
5036.49 1445
5037.16 1450
5037.83 1409
5038.50 1367
5039.16 1417
5039.83 1506
5040.50 1485
5041.17 1536
5041.84 1459
5042.51 1470
5043.18 1444
5043.85 1432
5044.52 1461
5045.20 1533
5045.87 1529
5046.54 1531
5047.21 1440
5047.88 1464
5048.55 1453
5049.22 1521
5049.89 1516
5050.56 1482
5051.23 1518
5051.90 1543
5052.57 1528
5053.24 1494
5053.91 1441
5054.58 1449
5055.25 1485
5055.92 1433
5056.60 1451
5057.27 1484
5057.94 1443
5058.61 1419
5059.28 1437
5059.95 1474
5060.62 1470
5061.29 1378
5061.96 1390
5062.64 1404
5063.31 1480
5063.98 1577
5064.65 1541
5065.32 1550
5065.99 1446
5066.66 1478
5067.34 1463
5068.01 1468
5068.68 1532
5069.35 1532
5070.02 1493
5070.70 1561
5071.37 1525
5072.04 1532
5072.71 1514
5073.38 1544
5074.06 1500
5074.73 1482
5075.40 1541
5076.07 1539
5076.74 1584
5077.42 1621
5078.09 1650
5078.76 1733
5079.43 1756
5080.11 1752
5080.78 1769
5081.45 1681
5082.12 1701
5082.80 1636
5083.47 1618
5084.14 1619
5084.82 1603
5085.49 1655
5086.16 1621
5086.83 1643
5087.51 1719
5088.18 1797
5088.85 1794
5089.53 1784
5090.20 1772
5090.87 1833
5091.55 1898
5092.22 1868
5092.89 1863
5093.57 1842
5094.24 1772
5094.91 1699
5095.59 1755
5096.26 1669
5096.93 1597
5097.61 1557
5098.28 1608
5098.96 1594
5099.63 1551
5100.30 1540
5100.98 1572
5101.65 1548
5102.32 1615
5103.00 1716
5103.67 1690
5104.35 1764
5105.02 1830
5105.70 1773
5106.37 1802
5107.04 1746
5107.72 1681
5108.39 1590
5109.07 1607
5109.74 1558
5110.42 1636
5111.09 1687
5111.77 1599
5112.44 1651
5113.11 1683
5113.79 1638
5114.46 1636
5115.14 1684
5115.81 1660
5116.49 1778
5117.16 1914
5117.84 2093
5118.51 2160
5119.19 2341
5119.86 2473
5120.54 2497
5121.21 2307
5121.89 2259
5122.57 2190
5123.24 2130
5123.92 1977
5124.59 1862
5125.27 1820
5125.94 1793
5126.62 1692
5127.29 1696
5127.97 1656
5128.64 1680
5129.32 1743
5130.00 1688
5130.67 1685
5131.35 1666
5132.02 1734
5132.70 1713
5133.38 1657
5134.05 1752
5134.73 1748
5135.40 1726
5136.08 1678
5136.76 1674
5137.43 1682
5138.11 1679
5138.79 1646
5139.46 1678
5140.14 1672
5140.82 1636
5141.49 1632
5142.17 1578
5142.85 1573
5143.52 1558
5144.20 1548
5144.88 1557
5145.55 1435
5146.23 1466
5146.91 1554
5147.58 1561
5148.26 1481
5148.94 1448
5149.61 1495
5150.29 1503
5150.97 1508
5151.65 1488
5152.32 1491
5153.00 1461
5153.68 1490
5154.36 1555
5155.03 1513
5155.71 1546
5156.39 1554
5157.07 1597
5157.74 1610
5158.42 1562
5159.10 1657
5159.78 1644
5160.45 1600
5161.13 1504
5161.81 1482
5162.49 1436
5163.17 1495
5163.84 1498
5164.52 1479
5165.20 1456
5165.88 1454
5166.56 1530
5167.24 1572
5167.91 1575
5168.59 1568
5169.27 1531
5169.95 1483
5170.63 1378
5171.31 1395
5171.98 1375
5172.66 1426
5173.34 1386
5174.02 1396
5174.70 1352
5175.38 1329
5176.06 1397
5176.74 1470
5177.41 1452
5178.09 1453
5178.77 1498
5179.45 1490
5180.13 1471
5180.81 1443
5181.49 1472
5182.17 1467
5182.85 1417
5183.53 1499
5184.21 1463
5184.89 1402
5185.57 1426
5186.24 1387
5186.92 1388
5187.60 1436
5188.28 1460
5188.96 1440
5189.64 1339
5190.32 1357
5191.00 1353
5191.68 1375
5192.36 1404
5193.04 1382
5193.72 1319
5194.40 1353
5195.08 1317
5195.76 1359
5196.44 1401
5197.12 1422
5197.80 1442
5198.48 1408
5199.16 1488
5199.84 1462
5200.52 1437
5201.21 1438
5201.89 1476
5202.57 1430
5203.25 1419
5203.93 1408
5204.61 1426
5205.29 1452
5205.97 1475
5206.65 1505
5207.33 1514
5208.01 1530
5208.69 1614
5209.37 1615
5210.06 1559
5210.74 1601
5211.42 1679
5212.10 1648
5212.78 1615
5213.46 1646
5214.14 1725
5214.82 1717
5215.51 1654
5216.19 1737
5216.87 1733
5217.55 1720
5218.23 1662
5218.91 1632
5219.60 1623
5220.28 1767
5220.96 1757
5221.64 1769
5222.32 1844
5223.00 1928
5223.69 1887
5224.37 1844
5225.05 1826
5225.73 1795
5226.41 1746
5227.10 1641
5227.78 1587
5228.46 1579
5229.14 1612
5229.83 1621
5230.51 1628
5231.19 1581
5231.87 1569
5232.56 1558
5233.24 1610
5233.92 1537
5234.60 1590
5235.29 1613
5235.97 1666
5236.65 1662
5237.34 1715
5238.02 1703
5238.70 1717
5239.38 1732
5240.07 1690
5240.75 1703
5241.43 1717
5242.12 1730
5242.80 1654
5243.48 1619
5244.17 1546
5244.85 1515
5245.53 1540
5246.22 1491
5246.90 1515
5247.58 1494
5248.27 1476
5248.95 1564
5249.63 1570
5250.32 1548
5251.00 1643
5251.69 1782
5252.37 1827
5253.05 1903
5253.74 1859
5254.42 1815
5255.11 1695
5255.79 1633
5256.47 1632
5257.16 1667
5257.84 1558
5258.53 1586
5259.21 1586
5259.89 1612
5260.58 1736
5261.26 1735
5261.95 1819
5262.63 1822
5263.32 1810
5264.00 1853
5264.69 1796
5265.37 1685
5266.06 1743
5266.74 1693
5267.43 1696
5268.11 1660
5268.79 1577
5269.48 1607
5270.16 1682
5270.85 1629
5271.53 1587
5272.22 1600
5272.91 1631
5273.59 1603
5274.28 1581
5274.96 1564
5275.65 1543
5276.33 1572
5277.02 1594
5277.70 1658
5278.39 1611
5279.07 1607
5279.76 1664
5280.45 1676
5281.13 1699
5281.82 1663
5282.50 1571
5283.19 1635
5283.87 1661
5284.56 1625
5285.25 1566
5285.93 1536
5286.62 1542
5287.30 1597
5287.99 1586
5288.68 1600
5289.36 1548
5290.05 1555
5290.74 1478
5291.42 1511
5292.11 1521
5292.79 1550
5293.48 1543
5294.17 1559
5294.85 1631
5295.54 1508
5296.23 1515
5296.91 1574
5297.60 1634
5298.29 1665
5298.98 1638
5299.66 1724
5300.35 1785
5301.04 1902
5301.72 1877
5302.41 1901
5303.10 2003
5303.78 2073
5304.47 2092
5305.16 2201
5305.85 2229
5306.53 2310
5307.22 2348
5307.91 2201
5308.60 2097
5309.28 2138
5309.97 2075
5310.66 2132
5311.35 2240
5312.03 2357
5312.72 2369
5313.41 2473
5314.10 2476
5314.79 2312
5315.47 2331
5316.16 2266
5316.85 2277
5317.54 2179
5318.23 2089
5318.91 2064
5319.60 2104
5320.29 2054
5320.98 2079
5321.67 2060
5322.36 1907
5323.04 1880
5323.73 1955
5324.42 1846
5325.11 1726
5325.80 1651
5326.49 1645
5327.18 1634
5327.86 1581
5328.55 1627
5329.24 1610
5329.93 1653
5330.62 1595
5331.31 1584
5332.00 1579
5332.69 1562
5333.38 1491
5334.06 1540
5334.75 1566
5335.44 1586
5336.13 1577
5336.82 1568
5337.51 1509
5338.20 1576
5338.89 1524
5339.58 1617
5340.27 1639
5340.96 1631
5341.65 1653
5342.34 1626
5343.03 1640
5343.72 1687
5344.41 1705
5345.10 1704
5345.79 1709
5346.48 1874
5347.17 1884
5347.86 2093
5348.55 2269
5349.24 2307
5349.93 2458
5350.62 2582
5351.31 2585
5352.00 2504
5352.69 2480
5353.38 2377
5354.07 2194
5354.76 2098
5355.45 1838
5356.14 1787
5356.83 1705
5357.52 1632
5358.21 1617
5358.90 1589
5359.59 1623
5360.29 1592
5360.98 1637
5361.67 1604
5362.36 1647
5363.05 1684
5363.74 1652
5364.43 1650
5365.12 1620
5365.81 1552
5366.50 1475
5367.20 1490
5367.89 1466
5368.58 1422
5369.27 1454
5369.96 1447
5370.65 1489
5371.34 1515
5372.04 1510
5372.73 1448
5373.42 1487
5374.11 1512
5374.80 1499
5375.49 1502
5376.19 1498
5376.88 1465
5377.57 1455
5378.26 1462
5378.95 1468
5379.65 1519
5380.34 1460
5381.03 1512
5381.72 1506
5382.42 1427
5383.11 1392
5383.80 1403
5384.49 1510
5385.19 1467
5385.88 1486
5386.57 1475
5387.26 1584
5387.96 1569
5388.65 1659
5389.34 1649
5390.03 1649
5390.73 1729
5391.42 1679
5392.11 1645
5392.80 1662
5393.50 1675
5394.19 1624
5394.88 1650
5395.58 1548
5396.27 1504
5396.96 1537
5397.66 1570
5398.35 1469
5399.04 1421
5399.74 1419
5400.43 1435
5401.12 1473
5401.82 1444
5402.51 1445
5403.20 1509
5403.90 1497
5404.59 1519
5405.29 1574
5405.98 1498
5406.67 1563
5407.37 1580
5408.06 1534
5408.75 1488
5409.45 1499
5410.14 1551
5410.84 1523
5411.53 1506
5412.23 1532
5412.92 1545
5413.61 1564
5414.31 1574
5415.00 1519
5415.70 1539
5416.39 1598
5417.09 1618
5417.78 1600
5418.47 1554
5419.17 1670
5419.86 1654
5420.56 1725
5421.25 1688
5421.95 1700
5422.64 1708
5423.34 1766
5424.03 1682
5424.73 1695
5425.42 1611
5426.12 1595
5426.81 1606
5427.51 1622
5428.20 1597
5428.90 1606
5429.59 1629
5430.29 1641
5430.99 1667
5431.68 1707
5432.38 1775
5433.07 1762
5433.77 1774
5434.46 1699
5435.16 1671
5435.85 1725
5436.55 1748
5437.25 1742
5437.94 1746
5438.64 1819
5439.33 1834
5440.03 1839
5440.73 1760
5441.42 1751
5442.12 1757
5442.81 1795
5443.51 1845
5444.21 1994
5444.90 1999
5445.60 2067
5446.29 2234
5446.99 2338
5447.69 2524
5448.38 2577
5449.08 2561
5449.78 2537
5450.47 2446
5451.17 2370
5451.87 2256
5452.56 2131
5453.26 2063
5453.96 2026
5454.65 1916
5455.35 1882
5456.05 1897
5456.75 1904
5457.44 1943
5458.14 2054
5458.84 2099
5459.53 2113
5460.23 2101
5460.93 2217
5461.63 2235
5462.32 2167
5463.02 2124
5463.72 2199
5464.42 2205
5465.11 2236
5465.81 2196
5466.51 2144
5467.21 2158
5467.90 2228
5468.60 2238
5469.30 2137
5470.00 2191
5470.70 2227
5471.39 2291
5472.09 2330
5472.79 2421
5473.49 2443
5474.19 2450
5474.88 2625
5475.58 2556
5476.28 2634
5476.98 2711
5477.68 2940
5478.38 3246
5479.07 3788
5479.77 4290
5480.47 4612
5481.17 5041
5481.87 5100
5482.57 4780
5483.27 4400
5483.96 3911
5484.66 3656
5485.36 3435
5486.06 3230
5486.76 3140
5487.46 3097
5488.16 3033
5488.86 2983
5489.56 3001
5490.26 2978
5490.96 3094
5491.65 3098
5492.35 3277
5493.05 3377
5493.75 3361
5494.45 3467
5495.15 3402
5495.85 3324
5496.55 3340
5497.25 3524
5497.95 3811
5498.65 4316
5499.35 4939
5500.05 5994
5500.75 7067
5501.45 7893
5502.15 8036
5502.85 7865
5503.55 7130
5504.25 6149
5504.95 5230
5505.65 4466
5506.35 3817
5507.05 3434
5507.75 3097
5508.45 2879
5509.15 2812
5509.85 2797
5510.55 2612
5511.25 2653
5511.95 2710
5512.65 2599
5513.35 2551
5514.05 2590
5514.76 2608
5515.46 2521
5516.16 2591
5516.86 2585
5517.56 2526
5518.26 2525
5518.96 2408
5519.66 2321
5520.36 2352
5521.06 2384
5521.77 2297
5522.47 2188
5523.17 2166
5523.87 2151
5524.57 2069
5525.27 1999
5525.97 2038
5526.67 1959
5527.38 1933
5528.08 1917
5528.78 1950
5529.48 1933
5530.18 1967
5530.88 1936
5531.59 1956
5532.29 1952
5532.99 1901
5533.69 1961
5534.39 1960
5535.10 2002
5535.80 1940
5536.50 1936
5537.20 1925
5537.90 1929
5538.61 1909
5539.31 1894
5540.01 1911
5540.71 1902
5541.42 1843
5542.12 1827
5542.82 1813
5543.52 1806
5544.23 1788
5544.93 1800
5545.63 1724
5546.33 1683
5547.04 1836
5547.74 1814
5548.44 1681
5549.15 1721
5549.85 1771
5550.55 1805
5551.26 1735
5551.96 1819
5552.66 1786
5553.36 1765
5554.07 1736
5554.77 1734
5555.47 1706
5556.18 1723
5556.88 1707
5557.58 1674
5558.29 1729
5558.99 1709
5559.70 1760
5560.40 1763
5561.10 1826
5561.81 1836
5562.51 1869
5563.21 1916
5563.92 1896
5564.62 1861
5565.33 1892
5566.03 1837
5566.73 1856
5567.44 1751
5568.14 1676
5568.85 1777
5569.55 1712
5570.25 1684
5570.96 1717
5571.66 1716
5572.37 1707
5573.07 1735
5573.78 1790
5574.48 1829
5575.19 1856
5575.89 1906
5576.59 1867
5577.30 1820
5578.00 1765
5578.71 1728
5579.41 1751
5580.12 1693
5580.82 1648
5581.53 1667
5582.23 1651
5582.94 1670
5583.64 1649
5584.35 1595
5585.05 1611
5585.76 1668
5586.46 1640
5587.17 1604
5587.88 1653
5588.58 1637
5589.29 1599
5589.99 1571
5590.70 1659
5591.40 1593
5592.11 1572
5592.81 1649
5593.52 1554
5594.23 1584
5594.93 1608
5595.64 1593
5596.34 1528
5597.05 1556
5597.76 1557
5598.46 1539
5599.17 1485
5599.87 1553
5600.58 1521
5601.29 1550
5601.99 1576
5602.70 1529
5603.41 1525
5604.11 1503
5604.82 1540
5605.52 1540
5606.23 1581
5606.94 1610
5607.64 1518
5608.35 1561
5609.06 1572
5609.76 1585
5610.47 1523
5611.18 1546
5611.88 1581
5612.59 1608
5613.30 1537
5614.01 1586
5614.71 1580
5615.42 1584
5616.13 1557
5616.83 1605
5617.54 1596
5618.25 1672
5618.96 1658
5619.66 1713
5620.37 1664
5621.08 1596
5621.79 1545
5622.49 1617
5623.20 1637
5623.91 1623
5624.62 1577
5625.32 1608
5626.03 1639
5626.74 1631
5627.45 1652
5628.16 1709
5628.86 1629
5629.57 1751
5630.28 1701
5630.99 1713
5631.70 1662
5632.40 1697
5633.11 1775
5633.82 1762
5634.53 1757
5635.24 1800
5635.95 1864
5636.65 1830
5637.36 1875
5638.07 2015
5638.78 2046
5639.49 2060
5640.20 2180
5640.91 2181
5641.61 2263
5642.32 2170
5643.03 2073
5643.74 1982
5644.45 1923
5645.16 1936
5645.87 1837
5646.58 1771
5647.29 1745
5648.00 1702
5648.70 1770
5649.41 1759
5650.12 1757
5650.83 1752
5651.54 1743
5652.25 1682
5652.96 1773
5653.67 1759
5654.38 1839
5655.09 1841
5655.80 1800
5656.51 1890
5657.22 1878
5657.93 1919
5658.64 1893
5659.35 1910
5660.06 1936
5660.77 1924
5661.48 1937
5662.19 1906
5662.90 1951
5663.61 1930
5664.32 1866
5665.03 1811
5665.74 1835
5666.45 1773
5667.16 1769
5667.87 1764
5668.58 1743
5669.29 1756
5670.00 1856
5670.71 1982
5671.42 2087
5672.13 2109
5672.84 2077
5673.56 2177
5674.27 2100
5674.98 1967
5675.69 1884
5676.40 1729
5677.11 1726
5677.82 1774
5678.53 1733
5679.24 1721
5679.95 1713
5680.67 1699
5681.38 1675
5682.09 1682
5682.80 1782
5683.51 1746
5684.22 1739
5684.93 1774
5685.65 1711
5686.36 1650
5687.07 1614
5687.78 1653
5688.49 1662
5689.20 1629
5689.92 1623
5690.63 1633
5691.34 1616
5692.05 1641
5692.76 1593
5693.47 1634
5694.19 1604
5694.90 1557
5695.61 1575
5696.32 1526
5697.04 1492
5697.75 1562
5698.46 1540
5699.17 1545
5699.89 1535
5700.60 1513
5701.31 1566
5702.02 1508
5702.74 1549
5703.45 1543
5704.16 1605
5704.87 1594
5705.59 1595
5706.30 1593
5707.01 1603
5707.72 1613
5708.44 1566
5709.15 1555
5709.86 1569
5710.58 1625
5711.29 1508
5712.00 1578
5712.72 1582
5713.43 1500
5714.14 1473
5714.86 1542
5715.57 1545
5716.28 1586
5717.00 1574
5717.71 1540
5718.42 1514
5719.14 1502
5719.85 1475
5720.56 1548
5721.28 1529
5721.99 1565
5722.71 1611
5723.42 1589
5724.13 1641
5724.85 1643
5725.56 1759
5726.28 1828
5726.99 1862
5727.70 1937
5728.42 2062
5729.13 1967
5729.85 1926
5730.56 1868
5731.28 1884
5731.99 1790
5732.70 1689
5733.42 1720
5734.13 1730
5734.85 1689
5735.56 1638
5736.28 1640
5736.99 1642
5737.71 1650
5738.42 1604
5739.14 1641
5739.85 1620
5740.57 1605
5741.28 1592
5742.00 1589
5742.71 1572
5743.43 1601
5744.14 1600
5744.86 1622
5745.57 1572
5746.29 1524
5747.00 1609
5747.72 1600
5748.43 1653
5749.15 1651
5749.87 1721
5750.58 1657
5751.30 1746
5752.01 1829
5752.73 1903
5753.44 1875
5754.16 1856
5754.88 1941
5755.59 1997
5756.31 2030
5757.02 2013
5757.74 2037
5758.46 2042
5759.17 2045
5759.89 2040
5760.60 2132
5761.32 2106
5762.04 2148
5762.75 2194
5763.47 2170
5764.19 2213
5764.90 2159
5765.62 2224
5766.34 2240
5767.05 2422
5767.77 2518
5768.49 2757
5769.20 3232
5769.92 3774
5770.64 4364
5771.35 4681
5772.07 4729
5772.79 4432
5773.50 4050
5774.22 3595
5774.94 3051
5775.65 2810
5776.37 2601
5777.09 2479
5777.81 2404
5778.52 2356
5779.24 2273
5779.96 2306
5780.68 2304
5781.39 2291
5782.11 2287
5782.83 2321
5783.55 2278
5784.26 2325
5784.98 2272
5785.70 2266
5786.42 2220
5787.14 2312
5787.85 2258
5788.57 2205
5789.29 2171
5790.01 2104
5790.73 2106
5791.44 2065
5792.16 2108
5792.88 2085
5793.60 2165
5794.32 2146
5795.03 2072
5795.75 1986
5796.47 2047
5797.19 2102
5797.91 2132
5798.63 2240
5799.35 2418
5800.06 2650
5800.78 2828
5801.50 2907
5802.22 2952
5802.94 2801
5803.66 2701
5804.38 2507
5805.10 2275
5805.82 2156
5806.53 2090
5807.25 2006
5807.97 1942
5808.69 1985
5809.41 2005
5810.13 1978
5810.85 1927
5811.57 1931
5812.29 1970
5813.01 1942
5813.73 1897
5814.45 1860
5815.17 1850
5815.89 1844
5816.61 1893
5817.33 1923
5818.05 1856
5818.77 1820
5819.49 1857
5820.20 1886
5820.92 1877
5821.64 1817
5822.36 1745
5823.09 1751
5823.81 1810
5824.53 1756
5825.25 1739
5825.97 1716
5826.69 1721
5827.41 1765
5828.13 1689
5828.85 1753
5829.57 1794
5830.29 1723
5831.01 1677
5831.73 1693
5832.45 1708
5833.17 1664
5833.89 1655
5834.61 1666
5835.33 1639
5836.05 1617
5836.78 1666
5837.50 1690
5838.22 1720
5838.94 1558
5839.66 1595
5840.38 1596
5841.10 1553
5841.82 1634
5842.54 1637
5843.27 1595
5843.99 1576
5844.71 1678
5845.43 1646
5846.15 1629
5846.87 1624
5847.59 1600
5848.32 1619
5849.04 1617
5849.76 1582
5850.48 1651
5851.20 1649
5851.93 1707
5852.65 1635
5853.37 1611
5854.09 1687
5854.81 1759
5855.54 1712
5856.26 1644
5856.98 1674
5857.70 1643
5858.42 1639
5859.15 1602
5859.87 1579
5860.59 1589
5861.31 1612
5862.04 1593
5862.76 1575
5863.48 1585
5864.20 1598
5864.93 1667
5865.65 1688
5866.37 1661
5867.10 1639
5867.82 1621
5868.54 1579
5869.26 1621
5869.99 1559
5870.71 1617
5871.43 1641
5872.16 1644
5872.88 1563
5873.60 1543
5874.33 1595
5875.05 1591
5875.77 1588
5876.50 1606
5877.22 1608
5877.94 1610
5878.67 1646
5879.39 1649
5880.11 1684
5880.84 1766
5881.56 1793
5882.28 1735
5883.01 1726
5883.73 1681
5884.46 1753
5885.18 1676
5885.90 1765
5886.63 1827
5887.35 1765
5888.08 1834
5888.80 1777
5889.52 1803
5890.25 1764
5890.97 1762
5891.70 1752
5892.42 1719
5893.15 1670
5893.87 1717
5894.59 1737
5895.32 1798
5896.04 1728
5896.77 1768
5897.49 1726
5898.22 1777
5898.94 1827
5899.67 1831
5900.39 1788
5901.12 1841
5901.84 1812
5902.57 1875
5903.29 1853
5904.02 1832
5904.74 1879
5905.47 1990
5906.19 1966
5906.92 1976
5907.64 2012
5908.37 1996
5909.09 1949
5909.82 1935
5910.55 2025
5911.27 2023
5912.00 1862
5912.72 1961
5913.45 1964
5914.17 2028
5914.90 2076
5915.63 2081
5916.35 2113
5917.08 2132
5917.80 2188
5918.53 2186
5919.25 2133
5919.98 2180
5920.71 2227
5921.43 2235
5922.16 2258
5922.89 2299
5923.61 2322
5924.34 2377
5925.06 2364
5925.79 2399
5926.52 2392
5927.24 2370
5927.97 2396
5928.70 2423
5929.42 2517
5930.15 2592
5930.88 2600
5931.60 2594
5932.33 2717
5933.06 2636
5933.78 2662
5934.51 2707
5935.24 2740
5935.97 2852
5936.69 2905
5937.42 2952
5938.15 2913
5938.87 3036
5939.60 3144
5940.33 3151
5941.06 3135
5941.78 3207
5942.51 3300
5943.24 3304
5943.97 3384
5944.69 3538
5945.42 3586
5946.15 3649
5946.88 3704
5947.60 3846
5948.33 3862
5949.06 3913
5949.79 4043
5950.52 4357
5951.24 4638
5951.97 5004
5952.70 5455
5953.43 5651
5954.16 5861
5954.88 5810
5955.61 5691
5956.34 5594
5957.07 5371
5957.80 5198
5958.53 5034
5959.25 5030
5959.98 5029
5960.71 4965
5961.44 4953
5962.17 4978
5962.90 5068
5963.63 5112
5964.36 5329
5965.08 5827
5965.81 6507
5966.54 6993
5967.27 7644
5968.00 7897
5968.73 7854
5969.46 7694
5970.19 7415
5970.92 7117
5971.65 6828
5972.37 6512
5973.10 6273
5973.83 6280
5974.56 6136
5975.29 6072
5976.02 6086
5976.75 6112
5977.48 6136
5978.21 6323
5978.94 6555
5979.67 6808
5980.40 6947
5981.13 7289
5981.86 7274
5982.59 7352
5983.32 7375
5984.05 7474
5984.78 7567
5985.51 7513
5986.24 7435
5986.97 7471
5987.70 7370
5988.43 7326
5989.16 7346
5989.89 7386
5990.62 7551
5991.35 7533
5992.08 7559
5992.81 7675
5993.54 7770
5994.27 7883
5995.00 8072
5995.74 8275
5996.47 8404
5997.20 8593
5997.93 8579
5998.66 8653
5999.39 8636
6000.12 8614
6000.85 8409
6001.58 8253
6002.31 8032
6003.04 7841
6003.78 7772
6004.51 7703
6005.24 7605
6005.97 7493
6006.70 7524
6007.43 7860
6008.16 8428
6008.90 9266
6009.63 10740
6010.36 12775
6011.09 15568
6011.82 18586
6012.55 21876
6013.29 25045
6014.02 27132
6014.75 28074
6015.48 27842
6016.21 26698
6016.95 24686
6017.68 22302
6018.41 19400
6019.14 16638
6019.87 14001
6020.61 12053
6021.34 10464
6022.07 9282
6022.80 8157
6023.54 7401
6024.27 6919
6025.00 6669
6025.73 6319
6026.47 5990
6027.20 5732
6027.93 5780
6028.66 5935
6029.40 5979
6030.13 6033
6030.86 5904
6031.59 5867
6032.33 5580
6033.06 5279
6033.79 4956
6034.53 4793
6035.26 4470
6035.99 4461
6036.73 4487
6037.46 4554
6038.19 4485
6038.93 4603
6039.66 4813
6040.39 4782
6041.13 4767
6041.86 4782
6042.59 4874
6043.33 4978
6044.06 5095
6044.79 4950
6045.53 5098
6046.26 5143
6047.00 5266
6047.73 5255
6048.46 5282
6049.20 5477
6049.93 5643
6050.67 5871
6051.40 6224
6052.13 6539
6052.87 6836
6053.60 7064
6054.34 7100
6055.07 7013
6055.81 6700
6056.54 6425
6057.27 6219
6058.01 6062
6058.74 5666
6059.48 5523
6060.21 5415
6060.95 5339
6061.68 5230
6062.42 5126
6063.15 5139
6063.89 5076
6064.62 4941
6065.36 4874
6066.09 4789
6066.83 4707
6067.56 4615
6068.30 4533
6069.03 4574
6069.77 4466
6070.50 4357
6071.24 4319
6071.97 4290
6072.71 4212
6073.44 4184
6074.18 4175
6074.91 4179
6075.65 4206
6076.39 4131
6077.12 4126
6077.86 4106
6078.59 4088
6079.33 4033
6080.06 4044
6080.80 4007
6081.54 3975
6082.27 3863
6083.01 3788
6083.74 3650
6084.48 3569
6085.22 3556
6085.95 3496
6086.69 3491
6087.42 3461
6088.16 3503
6088.90 3611
6089.63 3574
6090.37 3591
6091.11 3501
6091.84 3606
6092.58 3668
6093.32 3584
6094.05 3541
6094.79 3546
6095.53 3495
6096.26 3392
6097.00 3350
6097.74 3351
6098.47 3286
6099.21 3421
6099.95 3364
6100.69 3361
6101.42 3391
6102.16 3357
6102.90 3325
6103.63 3324
6104.37 3248
6105.11 3287
6105.85 3238
6106.58 3214
6107.32 3211
6108.06 3183
6108.80 3254
6109.53 3264
6110.27 3262
6111.01 3251
6111.75 3380
6112.49 3308
6113.22 3402
6113.96 3463
6114.70 3573
6115.44 3698
6116.17 3729
6116.91 3805
6117.65 3765
6118.39 3753
6119.13 3810
6119.87 3665
6120.60 3690
6121.34 3720
6122.08 3671
6122.82 3697
6123.56 3671
6124.30 3723
6125.03 3740
6125.77 3859
6126.51 3836
6127.25 3772
6127.99 3685
6128.73 3720
6129.47 3710
6130.21 3865
6130.94 3797
6131.68 3777
6132.42 3688
6133.16 3851
6133.90 3857
6134.64 3851
6135.38 4046
6136.12 4197
6136.86 4374
6137.60 4393
6138.34 4599
6139.08 4712
6139.81 4913
6140.55 4981
6141.29 5075
6142.03 5101
6142.77 5067
6143.51 4982
6144.25 4903
6144.99 4868
6145.73 4826
6146.47 4704
6147.21 4816
6147.95 4812
6148.69 4683
6149.43 4745
6150.17 4597
6150.91 4685
6151.65 4733
6152.39 4754
6153.13 4834
6153.87 4734
6154.61 4821
6155.35 4881
6156.09 4999
6156.83 5082
6157.58 5131
6158.32 5192
6159.06 5316
6159.80 5262
6160.54 5381
6161.28 5521
6162.02 5750
6162.76 5871
6163.50 6162
6164.24 6467
6164.98 6795
6165.72 7249
6166.46 7495
6167.21 7615
6167.95 7737
6168.69 7772
6169.43 7792
6170.17 7569
6170.91 7561
6171.65 7374
6172.39 7098
6173.14 6927
6173.88 6940
6174.62 6833
6175.36 6908
6176.10 7005
6176.84 7053
6177.59 7216
6178.33 7756
6179.07 8356
6179.81 9548
6180.55 11129
6181.30 12938
6182.04 15196
6182.78 16595
6183.52 17899
6184.26 18254
6185.01 17948
6185.75 17229
6186.49 15894
6187.23 14478
6187.97 13005
6188.72 11660
6189.46 10552
6190.20 9951
6190.94 9396
6191.69 8912
6192.43 8516
6193.17 8392
6193.92 8199
6194.66 7985
6195.40 8026
6196.14 7860
6196.89 7721
6197.63 7719
6198.37 7615
6199.12 7585
6199.86 7473
6200.60 7439
6201.34 7311
6202.09 7408
6202.83 7721
6203.57 8179
6204.32 8969
6205.06 10456
6205.80 12751
6206.55 15859
6207.29 19699
6208.03 23885
6208.78 27561
6209.52 30642
6210.27 31717
6211.01 31318
6211.75 29547
6212.50 27184
6213.24 23672
6213.98 20151
6214.73 16955
6215.47 14362
6216.22 12169
6216.96 10201
6217.71 8852
6218.45 7791
6219.19 7116
6219.94 6675
6220.68 6408
6221.43 6097
6222.17 5880
6222.92 5845
6223.66 5742
6224.40 5575
6225.15 5423
6225.89 5189
6226.64 5021
6227.38 4739
6228.13 4458
6228.87 4299
6229.62 4145
6230.36 4065
6231.11 3971
6231.85 3879
6232.60 3985
6233.34 3974
6234.09 4074
6234.83 4060
6235.58 4066
6236.32 4135
6237.07 4248
6237.81 4434
6238.56 4573
6239.30 4781
6240.05 5170
6240.80 5360
6241.54 5556
6242.29 5557
6243.03 5428
6243.78 5219
6244.52 5130
6245.27 5131
6246.02 5161
6246.76 5243
6247.51 5220
6248.25 5256
6249.00 5240
6249.75 5207
6250.49 5104
6251.24 5006
6251.98 4850
6252.73 4722
6253.48 4546
6254.22 4592
6254.97 4481
6255.72 4439
6256.46 4282
6257.21 4326
6257.95 4282
6258.70 4269
6259.45 4227
6260.19 4249
6260.94 4095
6261.69 4064
6262.43 3980
6263.18 3933
6263.93 3895
6264.68 3848
6265.42 3792
6266.17 3762
6266.92 3754
6267.66 3828
6268.41 3800
6269.16 3752
6269.91 3830
6270.65 3833
6271.40 3794
6272.15 3828
6272.89 3824
6273.64 3836
6274.39 3833
6275.14 3729
6275.88 3642
6276.63 3683
6277.38 3666
6278.13 3724
6278.88 3675
6279.62 3722
6280.37 3653
6281.12 3588
6281.87 3503
6282.62 3470
6283.36 3303
6284.11 3329
6284.86 3273
6285.61 3227
6286.36 3204
6287.10 3212
6287.85 3140
6288.60 3053
6289.35 3067
6290.10 2993
6290.85 3028
6291.59 3002
6292.34 3007
6293.09 3012
6293.84 3014
6294.59 2939
6295.34 2863
6296.09 2887
6296.84 2956
6297.58 2925
6298.33 2826
6299.08 2887
6299.83 2839
6300.58 2783
6301.33 2840
6302.08 2735
6302.83 2689
6303.58 2701
6304.33 2714
6305.08 2734
6305.83 2693
6306.58 2707
6307.32 2805
6308.07 2860
6308.82 2822
6309.57 2913
6310.32 2896
6311.07 2941
6311.82 3015
6312.57 3061
6313.32 2975
6314.07 2952
6314.82 3045
6315.57 3026
6316.32 3075
6317.07 3104
6317.82 3145
6318.57 3031
6319.32 2998
6320.07 2993
6320.82 2819
6321.57 2880
6322.32 2869
6323.07 2679
6323.82 2679
6324.58 2676
6325.33 2723
6326.08 2810
6326.83 2753
6327.58 2785
6328.33 2849
6329.08 2809
6329.83 2751
6330.58 2673
6331.33 2745
6332.08 2671
6332.83 2685
6333.58 2748
6334.34 2679
6335.09 2648
6335.84 2688
6336.59 2733
6337.34 2693
6338.09 2743
6338.84 2772
6339.59 2735
6340.35 2795
6341.10 2790
6341.85 2730
6342.60 2717
6343.35 2737
6344.10 2837
6344.86 2760
6345.61 2891
6346.36 2979
6347.11 2998
6347.86 3037
6348.62 3078
6349.37 3074
6350.12 3181
6350.87 3255
6351.62 3394
6352.38 3668
6353.13 3814
6353.88 4010
6354.63 4154
6355.38 4062
6356.14 4060
6356.89 3866
6357.64 3832
6358.39 3719
6359.15 3492
6359.90 3464
6360.65 3390
6361.40 3480
6362.16 3411
6362.91 3383
6363.66 3392
6364.42 3454
6365.17 3509
6365.92 3850
6366.67 4246
6367.43 4501
6368.18 4821
6368.93 5062
6369.69 5129
6370.44 4903
6371.19 4582
6371.95 4288
6372.70 4006
6373.45 3578
6374.21 3425
6374.96 3364
6375.71 3260
6376.47 3295
6377.22 3261
6377.98 3175
6378.73 3187
6379.48 3189
6380.24 3219
6380.99 3302
6381.74 3238
6382.50 3333
6383.25 3346
6384.01 3319
6384.76 3208
6385.51 3174
6386.27 3014
6387.02 2965
6387.78 2927
6388.53 2910
6389.29 2861
6390.04 2921
6390.79 2838
6391.55 2724
6392.30 2716
6393.06 2676
6393.81 2663
6394.57 2653
6395.32 2699
6396.08 2669
6396.83 2643
6397.59 2567
6398.34 2587
6399.10 2613
6399.85 2563
6400.61 2585
6401.36 2570
6402.12 2583
6402.87 2593
6403.63 2496
6404.38 2542
6405.14 2464
6405.89 2415
6406.65 2488
6407.40 2484
6408.16 2503
6408.91 2631
6409.67 2658
6410.43 2759
6411.18 2704
6411.94 2631
6412.69 2623
6413.45 2630
6414.20 2685
6414.96 2609
6415.72 2630
6416.47 2694
6417.23 2750
6417.98 2732
6418.74 2633
6419.50 2630
6420.25 2639
6421.01 2638
6421.77 2577
6422.52 2518
6423.28 2529
6424.03 2504
6424.79 2566
6425.55 2495
6426.30 2464
6427.06 2472
6427.82 2496
6428.57 2505
6429.33 2478
6430.09 2463
6430.84 2460
6431.60 2479
6432.36 2566
6433.11 2624
6433.87 2615
6434.63 2648
6435.39 2683
6436.14 2657
6436.90 2635
6437.66 2696
6438.41 2645
6439.17 2653
6439.93 2715
6440.69 2798
6441.44 2768
6442.20 2729
6442.96 2701
6443.72 2838
6444.47 2848
6445.23 2809
6445.99 2749
6446.75 2788
6447.50 2762
6448.26 2791
6449.02 2824
6449.78 2877
6450.54 2855
6451.29 2909
6452.05 2896
6452.81 2843
6453.57 2934
6454.33 2970
6455.08 2912
6455.84 2891
6456.60 2892
6457.36 2972
6458.12 2924
6458.88 2937
6459.64 2944
6460.39 3061
6461.15 3100
6461.91 3070
6462.67 3139
6463.43 3220
6464.19 3371
6464.95 3339
6465.70 3402
6466.46 3464
6467.22 3384
6467.98 3485
6468.74 3498
6469.50 3501
6470.26 3476
6471.02 3500
6471.78 3460
6472.54 3417
6473.30 3512
6474.05 3536
6474.81 3543
6475.57 3621
6476.33 3634
6477.09 3697
6477.85 3744
6478.61 3765
6479.37 3896
6480.13 4027
6480.89 4038
6481.65 4011
6482.41 4149
6483.17 4111
6483.93 4136
6484.69 4177
6485.45 4344
6486.21 4437
6486.97 4383
6487.73 4507
6488.49 4522
6489.25 4577
6490.01 4719
6490.77 4760
6491.53 4995
6492.29 5171
6493.05 5165
6493.81 5205
6494.57 5216
6495.33 5346
6496.10 5393
6496.86 5408
6497.62 5355
6498.38 5298
6499.14 5216
6499.90 5148
6500.66 5272
6501.42 5289
6502.18 5480
6502.94 5667
6503.70 6149
6504.47 6906
6505.23 8107
6505.99 10099
6506.75 12569
6507.51 15046
6508.27 17115
6509.03 18662
6509.79 19256
6510.56 18857
6511.32 17481
6512.08 16049
6512.84 14248
6513.60 12312
6514.36 10722
6515.13 9572
6515.89 8423
6516.65 7673
6517.41 7020
6518.17 6742
6518.94 6540
6519.70 6450
6520.46 6343
6521.22 6368
6521.98 6326
6522.75 6514
6523.51 6698
6524.27 7005
6525.03 7483
6525.79 8080
6526.56 8732
6527.32 9442
6528.08 9951
6528.84 10257
6529.61 10257
6530.37 9880
6531.13 9641
6531.90 9338
6532.66 9304
6533.42 9573
6534.18 10203
6534.95 11253
6535.71 12278
6536.47 13189
6537.24 13673
6538.00 13628
6538.76 13056
6539.53 12188
6540.29 11145
6541.05 9915
6541.82 8888
6542.58 7837
6543.34 7201
6544.11 6647
6544.87 6309
6545.63 6084
6546.40 5928
6547.16 5844
6547.92 5801
6548.69 5608
6549.45 5542
6550.21 5337
6550.98 5270
6551.74 5312
6552.51 5210
6553.27 5155
6554.03 5114
6554.80 5102
6555.56 5205
6556.33 5001
6557.09 4962
6557.85 5061
6558.62 5021
6559.38 5057
6560.15 5172
6560.91 5280
6561.68 5397
6562.44 5443
6563.21 5577
6563.97 5745
6564.74 5742
6565.50 5694
6566.26 5712
6567.03 5671
6567.79 5681
6568.56 5621
6569.32 5637
6570.09 5796
6570.85 5730
6571.62 5786
6572.38 5913
6573.15 5854
6573.91 5891
6574.68 6034
6575.44 6117
6576.21 6185
6576.98 6110
6577.74 6167
6578.51 6116
6579.27 6162
6580.04 6216
6580.80 6228
6581.57 6229
6582.33 6357
6583.10 6443
6583.87 6425
6584.63 6484
6585.40 6463
6586.16 6380
6586.93 6327
6587.70 6225
6588.46 6257
6589.23 6354
6589.99 6413
6590.76 6570
6591.53 7025
6592.29 7496
6593.06 8080
6593.82 8721
6594.59 9372
6595.36 9981
6596.12 10132
6596.89 10158
6597.66 10043
6598.42 9708
6599.19 9114
6599.96 8440
6600.72 7890
6601.49 7372
6602.26 6858
6603.02 6455
6603.79 6148
6604.56 5990
6605.33 5640
6606.09 5633
6606.86 5570
6607.63 5466
6608.39 5545
6609.16 5502
6609.93 5524
6610.70 5538
6611.46 5472
6612.23 5379
6613.00 5419
6613.77 5366
6614.53 5359
6615.30 5296
6616.07 5302
6616.84 5322
6617.60 5358
6618.37 5426
6619.14 5570
6619.91 5849
6620.68 6058
6621.44 6553
6622.21 6833
6622.98 7102
6623.75 7383
6624.52 7389
6625.28 7365
6626.05 7187
6626.82 7010
6627.59 6652
6628.36 6495
6629.13 6186
6629.89 5990
6630.66 5834
6631.43 5759
6632.20 5823
6632.97 6084
6633.74 6309
6634.51 6682
6635.27 6931
6636.04 6936
6636.81 7059
6637.58 7310
6638.35 7438
6639.12 7641
6639.89 7848
6640.66 8148
6641.43 8581
6642.19 8794
6642.96 8925
6643.73 8833
6644.50 8463
6645.27 8097
6646.04 7494
6646.81 7038
6647.58 6472
6648.35 6039
6649.12 5717
6649.89 5331
6650.66 5056
6651.43 4943
6652.20 4734
6652.97 4649
6653.74 4521
6654.51 4466
6655.28 4558
6656.05 4615
6656.82 4477
6657.59 4431
6658.36 4425
6659.13 4385
6659.90 4406
6660.67 4376
6661.44 4300
6662.21 4288
6662.98 4266
6663.75 4192
6664.52 4149
6665.29 4227
6666.06 4105
6666.83 4134
6667.60 4248
6668.37 4223
6669.14 4263
6669.91 4396
6670.68 4403
6671.46 4463
6672.23 4582
6673.00 4654
6673.77 4571
6674.54 4548
6675.31 4631
6676.08 4522
6676.85 4542
6677.62 4561
6678.40 4539
6679.17 4598
6679.94 4685
6680.71 4817
6681.48 4880
6682.25 4876
6683.02 4924
6683.80 5117
6684.57 5401
6685.34 5633
6686.11 5872
6686.88 6028
6687.65 5935
6688.43 5768
6689.20 5509
6689.97 5315
6690.74 4917
6691.51 4649
6692.29 4408
6693.06 4325
6693.83 4137
6694.60 4088
6695.37 3898
6696.15 3866
6696.92 3879
6697.69 3877
6698.46 3822
6699.24 3783
6700.01 3747
6700.78 3697
6701.55 3692
6702.33 3669
6703.10 3687
6703.87 3601
6704.64 3560
6705.42 3587
6706.19 3614
6706.96 3550
6707.74 3458
6708.51 3486
6709.28 3512
6710.06 3406
6710.83 3441
6711.60 3329
6712.37 3327
6713.15 3272
6713.92 3241
6714.69 3362
6715.47 3218
6716.24 3190
6717.01 3325
6717.79 3356
6718.56 3312
6719.34 3189
6720.11 3158
6720.88 3128
6721.66 3176
6722.43 3201
6723.20 3122
6723.98 3079
6724.75 3108
6725.53 3154
6726.30 3082
6727.07 3153
6727.85 3139
6728.62 3176
6729.40 3167
6730.17 3130
6730.95 3217
6731.72 3194
6732.49 3209
6733.27 3250
6734.04 3210
6734.82 3275
6735.59 3346
6736.37 3335
6737.14 3385
6737.92 3396
6738.69 3313
6739.47 3376
6740.24 3474
6741.01 3588
6741.79 3492
6742.56 3560
6743.34 3553
6744.11 3506
6744.89 3496
6745.67 3585
6746.44 3657
6747.22 3788
6747.99 3802
6748.77 3736
6749.54 3762
6750.32 3800
6751.09 4042
6751.87 4135
6752.64 4563
6753.42 4717
6754.19 4833
6754.97 4924
6755.75 4822
6756.52 4671
6757.30 4488
6758.07 4402
6758.85 4269
6759.63 4097
6760.40 4054
6761.18 4044
6761.95 4027
6762.73 3986
6763.51 3938
6764.28 3758
6765.06 3727
6765.83 3697
6766.61 3657
6767.39 3673
6768.16 3752
6768.94 3785
6769.72 3778
6770.49 3623
6771.27 3614
6772.05 3568
6772.82 3502
6773.60 3390
6774.38 3328
6775.15 3326
6775.93 3337
6776.71 3334
6777.48 3289
6778.26 3331
6779.04 3290
6779.82 3242
6780.59 3349
6781.37 3277
6782.15 3179
6782.92 3172
6783.70 3213
6784.48 3135
6785.26 3112
6786.03 3125
6786.81 3141
6787.59 3095
6788.37 3043
6789.14 2954
6789.92 2899
6790.70 2939
6791.48 2987
6792.25 2892
6793.03 2828
6793.81 2811
6794.59 2831
6795.37 2798
6796.14 2787
6796.92 2778
6797.70 2899
6798.48 2862
6799.26 2900
6800.04 2809
6800.81 2886
6801.59 2908
6802.37 2898
6803.15 3008
6803.93 3016
6804.71 3110
6805.48 3050
6806.26 3096
6807.04 3110
6807.82 3120
6808.60 3015
6809.38 3006
6810.16 2965
6810.94 2949
6811.71 2950
6812.49 2930
6813.27 2826
6814.05 2858
6814.83 2895
6815.61 2923
6816.39 2810
6817.17 2886
6817.95 2883
6818.73 2889
6819.51 2882
6820.29 2897
6821.07 2870
6821.84 2873
6822.62 2896
6823.40 2910
6824.18 2912
6824.96 2869
6825.74 2837
6826.52 2869
6827.30 2855
6828.08 2786
6828.86 2773
6829.64 2836
6830.42 2854
6831.20 2750
6831.98 2784
6832.76 2792
6833.54 2813
6834.32 2904
6835.10 3041
6835.88 3320
6836.66 3790
6837.44 4261
6838.22 4716
6839.01 5106
6839.79 5415
6840.57 5459
6841.35 5360
6842.13 5076
6842.91 4777
6843.69 4450
6844.47 4083
6845.25 3805
6846.03 3623
6846.81 3639
6847.59 3807
6848.37 4043
6849.16 4390
6849.94 4812
6850.72 5144
6851.50 5482
6852.28 5606
6853.06 5480
6853.84 5264
6854.62 5044
6855.41 4746
6856.19 4348
6856.97 4062
6857.75 3887
6858.53 3650
6859.31 3508
6860.10 3299
6860.88 3256
6861.66 3214
6862.44 3190
6863.22 3144
6864.00 3122
6864.79 3112
6865.57 3204
6866.35 3145
6867.13 3178
6867.91 3251
6868.70 3259
6869.48 3342
6870.26 3374
6871.04 3314
6871.83 3297
6872.61 3307
6873.39 3343
6874.17 3353
6874.96 3436
6875.74 3508
6876.52 3589
6877.30 3655
6878.09 3805
6878.87 3951
6879.65 4144
6880.43 4472
6881.22 4787
6882.00 5246
6882.78 5637
6883.57 5824
6884.35 5735
6885.13 5663
6885.92 5545
6886.70 5620
6887.48 5886
6888.27 6111
6889.05 6313
6889.83 6521
6890.62 6452
6891.40 6143
6892.18 5915
6892.97 5549
6893.75 5274
6894.53 4933
6895.32 4550
6896.10 4390
6896.88 4287
6897.67 4176
6898.45 4083
6899.24 4181
6900.02 4010
6900.80 4060
6901.59 4055
6902.37 3900
6903.16 3954
6903.94 3930
6904.73 3865
6905.51 3913
6906.29 3878
6907.08 3780
6907.86 3682
6908.65 3717
6909.43 3716
6910.22 3664
6911.00 3562
6911.79 3603
6912.57 3586
6913.35 3497
6914.14 3520
6914.92 3568
6915.71 3560
6916.49 3525
6917.28 3492
6918.06 3582
6918.85 3518
6919.63 3556
6920.42 3547
6921.20 3607
6921.99 3603
6922.78 3679
6923.56 3602
6924.35 3665
6925.13 3747
6925.92 3748
6926.70 3847
6927.49 3771
6928.27 3851
6929.06 3905
6929.84 3906
6930.63 3963
6931.42 3980
6932.20 3972
6932.99 4016
6933.77 3958
6934.56 3892
6935.35 4048
6936.13 4036
6936.92 4017
6937.70 4319
6938.49 4487
6939.28 4742
6940.06 5082
6940.85 5362
6941.63 5529
6942.42 5786
6943.21 6016
6943.99 6271
6944.78 6282
6945.57 6329
6946.35 6374
6947.14 6549
6947.93 6672
6948.71 6568
6949.50 6421
6950.29 6422
6951.07 6356
6951.86 6193
6952.65 5991
6953.44 5912
6954.22 5844
6955.01 5749
6955.80 5633
6956.58 5614
6957.37 5673
6958.16 5585
6958.95 5627
6959.73 5585
6960.52 5478
6961.31 5623
6962.09 5723
6962.88 5727
6963.67 5834
6964.46 6015
6965.25 6487
6966.03 6593
6966.82 6815
6967.61 7052
6968.40 7523
6969.18 7956
6969.97 8205
6970.76 8256
6971.55 8104
6972.34 8293
6973.12 8300
6973.91 8267
6974.70 8217
6975.49 8199
6976.28 8333
6977.07 8356
6977.85 8678
6978.64 8917
6979.43 9499
6980.22 10189
6981.01 11325
6981.80 13242
6982.59 16075
6983.37 19692
6984.16 23924
6984.95 28474
6985.74 32139
6986.53 34738
6987.32 35850
6988.11 34936
6988.90 32597
6989.69 29567
6990.47 26049
6991.26 22313
6992.05 18764
6992.84 15793
6993.63 13546
6994.42 11456
6995.21 9929
6996.00 8579
6996.79 7695
6997.58 7032
6998.37 6357
6999.16 6000
6999.95 5779
7000.74 5508
7001.53 5363
7002.32 5171
7003.11 5028
7003.90 4869
7004.69 4688
7005.48 4487
7006.27 4203
7007.06 4076
7007.85 3924
7008.64 3909
7009.43 3909
7010.22 3913
7011.01 3970
7011.80 4231
7012.59 4371
7013.38 4553
7014.17 4668
7014.96 4698
7015.75 4750
7016.54 4709
7017.33 4593
7018.12 4490
7018.91 4536
7019.70 4467
7020.49 4449
7021.28 4604
7022.07 4841
7022.87 5050
7023.66 5161
7024.45 5271
7025.24 5289
7026.03 5276
7026.82 5325
7027.61 5268
7028.40 5225
7029.19 5040
7029.99 4802
7030.78 4750
7031.57 4736
7032.36 4576
7033.15 4588
7033.94 4476
7034.74 4451
7035.53 4490
7036.32 4464
7037.11 4658
7037.90 4710
7038.69 4666
7039.49 4671
7040.28 4715
7041.07 4741
7041.86 4826
7042.65 4925
7043.45 4990
7044.24 5054
7045.03 5123
7045.82 5150
7046.61 5081
7047.41 5177
7048.20 5344
7048.99 5391
7049.78 5776
7050.58 6082
7051.37 6370
7052.16 6457
7052.95 6335
7053.75 5981
7054.54 5714
7055.33 5402
7056.13 5177
7056.92 5063
7057.71 4931
7058.50 4727
7059.30 4765
7060.09 4805
7060.88 4802
7061.68 4714
7062.47 4498
7063.26 4438
7064.06 4361
7064.85 4275
7065.64 4242
7066.44 4109
7067.23 4078
7068.02 3999
7068.82 3963
7069.61 3837
7070.40 3801
7071.20 3801
7071.99 3754
7072.78 3698
7073.58 3528
7074.37 3551
7075.17 3540
7075.96 3416
7076.75 3367
7077.55 3247
7078.34 3335
7079.14 3201
7079.93 3217
7080.72 3262
7081.52 3326
7082.31 3339
7083.11 3247
7083.90 3185
7084.70 3206
7085.49 3317
7086.28 3399
7087.08 3502
7087.87 3565
7088.67 3508
7089.46 3449
7090.26 3413
7091.05 3439
7091.85 3332
7092.64 3175
7093.44 3064
7094.23 3006
7095.03 2886
7095.82 2862
7096.62 2773
7097.41 2780
7098.21 2711
7099.00 2617
7099.80 2628
7100.59 2568
7101.39 2565
7102.18 2566
7102.98 2551
7103.77 2489
7104.57 2515
7105.37 2459
7106.16 2350
7106.96 2384
7107.75 2374
7108.55 2358
7109.34 2320
7110.14 2323
7110.94 2332
7111.73 2299
7112.53 2290
7113.32 2376
7114.12 2318
7114.92 2380
7115.71 2367
7116.51 2380
7117.30 2288
7118.10 2312
7118.90 2410
7119.69 2436
7120.49 2350
7121.29 2308
7122.08 2354
7122.88 2386
7123.68 2348
7124.47 2265
7125.27 2352
7126.07 2327
7126.86 2323
7127.66 2412
7128.46 2501
7129.25 2519
7130.05 2600
7130.85 2543
7131.64 2621
7132.44 2641
7133.24 2523
7134.04 2487
7134.83 2475
7135.63 2338
7136.43 2388
7137.23 2311
7138.02 2242
7138.82 2248
7139.62 2187
7140.42 2127
7141.21 2191
7142.01 2228
7142.81 2152
7143.61 2071
7144.40 2136
7145.20 2093
7146.00 2090
7146.80 2133
7147.59 2106
7148.39 2029
7149.19 1990
7149.99 1991
7150.79 1983
7151.59 2058
7152.38 2021
7153.18 2004
7153.98 2062
7154.78 2065
7155.58 2055
7156.38 2179
7157.17 2175
7157.97 2185
7158.77 2162
7159.57 2122
7160.37 2124
7161.17 2092
7161.97 2097
7162.76 2018
7163.56 2023
7164.36 1976
7165.16 2008
7165.96 2039
7166.76 1915
7167.56 1934
7168.36 1888
7169.16 1901
7169.96 1982
7170.75 1905
7171.55 1881
7172.35 1882
7173.15 1884
7173.95 1862
7174.75 1763
7175.55 1745
7176.35 1750
7177.15 1733
7177.95 1695
7178.75 1785
7179.55 1776
7180.35 1771
7181.15 1845
7181.95 1820
7182.75 1864
7183.55 1871
7184.35 1845
7185.15 1836
7185.95 1865
7186.75 1866
7187.55 1833
7188.35 1793
7189.15 1803
7189.95 1812
7190.75 1758
7191.55 1734
7192.35 1760
7193.15 1715
7193.95 1717
7194.75 1698
7195.55 1730
7196.35 1759
7197.15 1767
7197.95 1732
7198.76 1730
7199.56 1722
7200.36 1692
7201.16 1755
7201.96 1757
7202.76 1772
7203.56 1720
7204.36 1724
7205.16 1705
7205.96 1773
7206.77 1739
7207.57 1701
7208.37 1725
7209.17 1725
7209.97 1750
7210.77 1792
7211.57 1802
7212.38 1810
7213.18 1875
7213.98 1815
7214.78 1797
7215.58 1845
7216.38 1868
7217.19 1891
7217.99 1852
7218.79 1889
7219.59 1942
7220.39 1954
7221.20 1964
7222.00 2006
7222.80 1976
7223.60 1944
7224.40 1950
7225.21 1920
7226.01 1880
7226.81 1894
7227.61 1877
7228.42 1861
7229.22 1923
7230.02 1923
7230.82 1933
7231.63 1978
7232.43 1975
7233.23 2061
7234.03 2146
7234.84 2233
7235.64 2397
7236.44 2497
7237.25 2688
7238.05 2717
7238.85 2737
7239.65 2682
7240.46 2540
7241.26 2453
7242.06 2231
7242.87 2185
7243.67 2064
7244.47 2080
7245.28 2035
7246.08 2028
7246.88 2005
7247.69 2016
7248.49 1963
7249.30 1911
7250.10 1935
7250.90 1910
7251.71 1933
7252.51 1944
7253.31 1966
7254.12 1984
7254.92 1994
7255.73 2103
7256.53 2113
7257.33 2045
7258.14 2016
7258.94 1929
7259.75 1981
7260.55 1922
7261.35 1931
7262.16 1937
7262.96 1966
7263.77 1950
7264.57 1995
7265.38 2004
7266.18 2019
7266.99 2028
7267.79 2067
7268.59 1997
7269.40 2033
7270.20 2047
7271.01 2078
7271.81 2005
7272.62 1995
7273.42 1988
7274.23 2025
7275.03 2012
7275.84 1997
7276.64 2076
7277.45 2163
7278.25 2195
7279.06 2275
7279.86 2268
7280.67 2398
7281.48 2633
7282.28 2944
7283.09 3184
7283.89 3398
7284.70 3751
7285.50 3972
7286.31 4055
7287.11 3994
7287.92 3804
7288.73 3557
7289.53 3290
7290.34 3090
7291.14 2875
7291.95 2631
7292.76 2467
7293.56 2436
7294.37 2347
7295.17 2265
7295.98 2185
7296.79 2161
7297.59 2149
7298.40 2164
7299.21 2174
7300.01 2196
7300.82 2203
7301.62 2164
7302.43 2165
7303.24 2118
7304.04 2199
7304.85 2110
7305.66 2141
7306.46 2197
7307.27 2196
7308.08 2214
7308.89 2268
7309.69 2266
7310.50 2373
7311.31 2470
7312.11 2486
7312.92 2431
7313.73 2481
7314.53 2483
7315.34 2532
7316.15 2541
7316.96 2746
7317.76 2910
7318.57 3200
7319.38 3505
7320.19 3776
7320.99 3912
7321.80 3912
7322.61 3882
7323.42 3672
7324.22 3469
7325.03 3302
7325.84 3106
7326.65 2865
7327.46 2735
7328.26 2612
7329.07 2443
7329.88 2439
7330.69 2426
7331.50 2337
7332.30 2324
7333.11 2414
7333.92 2361
7334.73 2294
7335.54 2257
7336.35 2317
7337.15 2312
7337.96 2324
7338.77 2459
7339.58 2530
7340.39 2499
7341.20 2476
7342.01 2524
7342.82 2456
7343.62 2455
7344.43 2374
7345.24 2303
7346.05 2321
7346.86 2259
7347.67 2166
7348.48 2172
7349.29 2199
7350.10 2190
7350.91 2135
7351.71 2140
7352.52 2098
7353.33 2075
7354.14 2101
7354.95 2087
7355.76 2042
7356.57 2051
7357.38 2106
7358.19 2230
7359.00 2302
7359.81 2312
7360.62 2342
7361.43 2399
7362.24 2499
7363.05 2464
7363.86 2457
7364.67 2481
7365.48 2460
7366.29 2392
7367.10 2289
7367.91 2250
7368.72 2269
7369.53 2193
7370.34 2111
7371.15 2088
7371.96 2022
7372.77 2007
7373.58 1930
7374.39 2015
7375.20 2039
7376.01 1967
7376.82 1943
7377.63 2030
7378.45 2086
7379.26 2223
7380.07 2270
7380.88 2389
7381.69 2497
7382.50 2498
7383.31 2580
7384.12 2575
7384.93 2492
7385.74 2396
7386.56 2278
7387.37 2210
7388.18 2101
7388.99 2074
7389.80 1959
7390.61 1885
7391.42 1899
7392.24 1859
7393.05 1871
7393.86 1808
7394.67 1802
7395.48 1788
7396.29 1789
7397.10 1820
7397.92 1745
7398.73 1770
7399.54 1833
7400.35 1884
7401.16 1926
7401.98 1936
7402.79 1943
7403.60 1924
7404.41 1906
7405.23 1876
7406.04 1768
7406.85 1713
7407.66 1779
7408.47 1692
7409.29 1727
7410.10 1733
7410.91 1670
7411.72 1615
7412.54 1611
7413.35 1606
7414.16 1613
7414.98 1673
7415.79 1663
7416.60 1613
7417.41 1602
7418.23 1529
7419.04 1614
7419.85 1605
7420.67 1525
7421.48 1524
7422.29 1533
7423.11 1495
7423.92 1524
7424.73 1526
7425.54 1545
7426.36 1551
7427.17 1593
7427.99 1574
7428.80 1553
7429.61 1575
7430.43 1574
7431.24 1571
7432.05 1566
7432.87 1548
7433.68 1560
7434.49 1587
7435.31 1539
7436.12 1564
7436.94 1570
7437.75 1491
7438.56 1526
7439.38 1596
7440.19 1580
7441.01 1507
7441.82 1499
7442.64 1548
7443.45 1542
7444.26 1547
7445.08 1483
7445.89 1523
7446.71 1491
7447.52 1470
7448.34 1453
7449.15 1496
7449.97 1437
7450.78 1469
7451.59 1455
7452.41 1414
7453.22 1477
7454.04 1445
7454.85 1448
7455.67 1461
7456.48 1415
7457.30 1427
7458.11 1455
7458.93 1474
7459.74 1451
7460.56 1410
7461.38 1374
7462.19 1441
7463.01 1453
7463.82 1424
7464.64 1509
7465.45 1461
7466.27 1492
7467.08 1443
7467.90 1462
7468.72 1421
7469.53 1446
7470.35 1489
7471.16 1473
7471.98 1537
7472.79 1552
7473.61 1590
7474.43 1585
7475.24 1575
7476.06 1533
7476.87 1558
7477.69 1563
7478.51 1553
7479.32 1500
7480.14 1591
7480.96 1564
7481.77 1519
7482.59 1497
7483.41 1515
7484.22 1489
7485.04 1489
7485.85 1519
7486.67 1507
7487.49 1469
7488.31 1442
7489.12 1434
7489.94 1414
7490.76 1472
7491.57 1471
7492.39 1436
7493.21 1443
7494.02 1457
7494.84 1418
7495.66 1477
7496.48 1470
7497.29 1495
7498.11 1526
7498.93 1509
7499.74 1483
7500.56 1506
7501.38 1474
7502.20 1475
7503.01 1463
7503.83 1501
7504.65 1529
7505.47 1518
7506.29 1540
7507.10 1514
7507.92 1558
7508.74 1551
7509.56 1536
7510.37 1493
7511.19 1551
7512.01 1551
7512.83 1547
7513.65 1561
7514.47 1522
7515.28 1524
7516.10 1469
7516.92 1504
7517.74 1475
7518.56 1538
7519.38 1494
7520.19 1498
7521.01 1494
7521.83 1522
7522.65 1528
7523.47 1528
7524.29 1532
7525.11 1534
7525.92 1571
7526.74 1513
7527.56 1555
7528.38 1512
7529.20 1557
7530.02 1531
7530.84 1553
7531.66 1565
7532.48 1573
7533.30 1568
7534.12 1539
7534.93 1576
7535.75 1579
7536.57 1623
7537.39 1608
7538.21 1546
7539.03 1635
7539.85 1612
7540.67 1586
7541.49 1571
7542.31 1584
7543.13 1624
7543.95 1643
7544.77 1711
7545.59 1628
7546.41 1632
7547.23 1690
7548.05 1679
7548.87 1616
7549.69 1617
7550.51 1626
7551.33 1635
7552.15 1593
7552.97 1605
7553.79 1621
7554.61 1645
7555.43 1674
7556.25 1635
7557.07 1660
7557.89 1701
7558.71 1754
7559.53 1733
7560.36 1752
7561.18 1792
7562.00 1800
7562.82 1770
7563.64 1751
7564.46 1734
7565.28 1793
7566.10 1813
7566.92 1814
7567.74 1797
7568.56 1851
7569.39 1790
7570.21 1805
7571.03 1805
7571.85 1826
7572.67 1871
7573.49 1912
7574.31 1926
7575.14 1857
7575.96 1860
7576.78 1944
7577.60 1900
7578.42 1952
7579.24 1951
7580.06 1901
7580.89 1926
7581.71 1922
7582.53 1916
7583.35 1946
7584.17 1969
7585.00 2078
7585.82 2115
7586.64 2099
7587.46 2054
7588.29 2097
7589.11 2218
7589.93 2216
7590.75 2242
7591.57 2216
7592.40 2224
7593.22 2203
7594.04 2243
7594.86 2220
7595.69 2370
7596.51 2341
7597.33 2381
7598.15 2326
7598.98 2348
7599.80 2452
7600.62 2543
7601.45 2569
7602.27 2645
7603.09 2763
7603.92 2835
7604.74 2933
7605.56 2998
7606.38 3042
7607.21 3078
7608.03 3031
7608.85 2968
7609.68 2846
7610.50 2837
7611.32 2755
7612.15 2704
7612.97 2680
7613.80 2649
7614.62 2708
7615.44 2701
7616.27 2893
7617.09 3011
7617.91 3148
7618.74 3323
7619.56 3514
7620.39 3542
7621.21 3524
7622.03 3428
7622.86 3278
7623.68 3234
7624.51 3213
7625.33 3088
7626.15 3002
7626.98 3069
7627.80 3072
7628.63 3104
7629.45 3102
7630.28 3253
7631.10 3389
7631.93 3606
7632.75 3628
7633.58 3548
7634.40 3560
7635.22 3384
7636.05 3235
7636.87 3151
7637.70 3003
7638.52 2742
7639.35 2656
7640.17 2495
7641.00 2550
7641.82 2426
7642.65 2309
7643.47 2382
7644.30 2502
7645.13 2577
7645.95 2659
7646.78 2683
7647.60 2663
7648.43 2769
7649.25 2803
7650.08 2649
7650.90 2568
7651.73 2486
7652.55 2381
7653.38 2222
7654.21 2168
7655.03 2125
7655.86 2036
7656.68 2006
7657.51 1922
7658.34 1871
7659.16 1883
7659.99 1869
7660.81 1854
7661.64 1766
7662.47 1771
7663.29 1779
7664.12 1789
7664.95 1812
7665.77 1880
7666.60 1805
7667.42 1789
7668.25 1827
7669.08 1804
7669.90 1867
7670.73 1746
7671.56 1730
7672.38 1731
7673.21 1696
7674.04 1723
7674.87 1719
7675.69 1767
7676.52 1758
7677.35 1670
7678.17 1729
7679.00 1741
7679.83 1738
7680.65 1744
7681.48 1807
7682.31 1799
7683.14 1780
7683.96 1881
7684.79 1946
7685.62 1960
7686.45 1999
7687.27 2003
7688.10 2034
7688.93 2001
7689.76 1987
7690.58 1888
7691.41 1882
7692.24 1803
7693.07 1807
7693.90 1837
7694.72 1810
7695.55 1863
7696.38 1858
7697.21 1825
7698.04 1872
7698.86 1971
7699.69 2005
7700.52 1929
7701.35 1960
7702.18 1914
7703.01 1856
7703.83 1781
7704.66 1802
7705.49 1823
7706.32 1784
7707.15 1766
7707.98 1833
7708.81 1761
7709.63 1734
7710.46 1681
7711.29 1713
7712.12 1660
7712.95 1638
7713.78 1624
7714.61 1664
7715.44 1627
7716.27 1651
7717.10 1555
7717.93 1574
7718.75 1573
7719.58 1558
7720.41 1655
7721.24 1572
7722.07 1587
7722.90 1582
7723.73 1620
7724.56 1525
7725.39 1559
7726.22 1620
7727.05 1654
7727.88 1688
7728.71 1707
7729.54 1739
7730.37 1758
7731.20 1717
7732.03 1701
7732.86 1681
7733.69 1630
7734.52 1585
7735.35 1573
7736.18 1545
7737.01 1559
7737.84 1491
7738.67 1505
7739.50 1542
7740.33 1516
7741.16 1496
7741.99 1509
7742.82 1458
7743.65 1555
7744.48 1638
7745.31 1708
7746.14 1769
7746.98 1891
7747.81 2035
7748.64 2153
7749.47 2206
7750.30 2135
7751.13 2139
7751.96 2057
7752.79 1951
7753.62 1829
7754.45 1740
7755.29 1676
7756.12 1552
7756.95 1599
7757.78 1555
7758.61 1577
7759.44 1592
7760.27 1495
7761.11 1473
7761.94 1453
7762.77 1443
7763.60 1460
7764.43 1481
7765.26 1468
7766.10 1461
7766.93 1399
7767.76 1400
7768.59 1444
7769.42 1446
7770.26 1421
7771.09 1369
7771.92 1386
7772.75 1376
7773.58 1359
7774.42 1417
7775.25 1384
7776.08 1393
7776.91 1393
7777.75 1412
7778.58 1418
7779.41 1395
7780.24 1420
7781.08 1419
7781.91 1449
7782.74 1466
7783.57 1446
7784.41 1484
7785.24 1426
7786.07 1407
7786.91 1424
7787.74 1505
7788.57 1509
7789.40 1508
7790.24 1543
7791.07 1522
7791.90 1535
7792.74 1559
7793.57 1499
7794.40 1460
7795.24 1542
7796.07 1547
7796.90 1606
7797.74 1531
7798.57 1567
7799.40 1628
7800.24 1634
7801.07 1641
7801.91 1650
7802.74 1709
7803.57 1695
7804.41 1677
7805.24 1747
7806.07 1764
7806.91 1751
7807.74 1691
7808.58 1781
7809.41 1775
7810.25 1805
7811.08 1847
7811.91 1925
7812.75 2028
7813.58 1992
7814.42 2056
7815.25 2123
7816.09 2116
7816.92 2137
7817.75 2177
7818.59 2208
7819.42 2279
7820.26 2203
7821.09 2275
7821.93 2369
7822.76 2392
7823.60 2375
7824.43 2395
7825.27 2454
7826.10 2408
7826.94 2336
7827.77 2365
7828.61 2307
7829.44 2206
7830.28 2181
7831.11 2169
7831.95 2179
7832.78 2228
7833.62 2301
7834.46 2413
7835.29 2364
7836.13 2419
7836.96 2438
7837.80 2328
7838.63 2241
7839.47 2292
7840.31 2236
7841.14 2134
7841.98 2100
7842.81 2042
7843.65 1975
7844.48 1870
7845.32 1852
7846.16 1849
7846.99 1829
7847.83 1834
7848.67 1749
7849.50 1733
7850.34 1700
7851.17 1709
7852.01 1666
7852.85 1720
7853.68 1769
7854.52 1793
7855.36 1761
7856.19 1776
7857.03 1832
7857.87 1814
7858.70 1762
7859.54 1790
7860.38 1749
7861.21 1810
7862.05 1842
7862.89 1791
7863.72 1797
7864.56 1779
7865.40 1734
7866.24 1733
7867.07 1762
7867.91 1767
7868.75 1869
7869.59 1898
7870.42 1859
7871.26 1899
7872.10 1960
7872.94 1990
7873.77 1986
7874.61 1992
7875.45 2069
7876.29 2151
7877.12 2314
7877.96 2439
7878.80 2610
7879.64 2623
7880.47 2656
7881.31 2700
7882.15 2644
7882.99 2589
7883.83 2475
7884.66 2355
7885.50 2321
7886.34 2295
7887.18 2191
7888.02 2217
7888.86 2206
7889.69 2236
7890.53 2227
7891.37 2200
7892.21 2251
7893.05 2242
7893.89 2335
7894.73 2253
7895.56 2273
7896.40 2227
7897.24 2177
7898.08 2146
7898.92 2035
7899.76 1948
7900.60 1915
7901.44 1935
7902.28 1866
7903.12 1860
7903.95 1869
7904.79 1828
7905.63 1784
7906.47 1820
7907.31 1816
7908.15 1794
7908.99 1785
7909.83 1779
7910.67 1801
7911.51 1832
7912.35 1868
7913.19 1902
7914.03 1998
7914.87 2078
7915.71 2122
7916.55 2176
7917.39 2293
7918.23 2331
7919.07 2405
7919.91 2373
7920.75 2343
7921.59 2323
7922.43 2274
7923.27 2115
7924.11 2043
7924.95 1942
7925.79 1832
7926.63 1799
7927.47 1773
7928.31 1739
7929.15 1754
7929.99 1636
7930.83 1538
7931.67 1600
7932.51 1619
7933.35 1570
7934.19 1617
7935.04 1615
7935.88 1560
7936.72 1588
7937.56 1637
7938.40 1585
7939.24 1582
7940.08 1555
7940.92 1520
7941.76 1515
7942.60 1552
7943.45 1545
7944.29 1581
7945.13 1559
7945.97 1636
7946.81 1603
7947.65 1624
7948.49 1656
7949.34 1718
7950.18 1672
7951.02 1679
7951.86 1742
7952.70 1744
7953.54 1872
7954.39 1897
7955.23 1962
7956.07 2013
7956.91 2110
7957.75 2130
7958.60 2144
7959.44 2067
7960.28 2034
7961.12 2111
7961.96 2092
7962.81 1988
7963.65 1980
7964.49 2053
7965.33 2012
7966.18 2042
7967.02 2155
7967.86 2287
7968.70 2428
7969.55 2400
7970.39 2349
7971.23 2341
7972.08 2162
7972.92 2122
7973.76 2058
7974.60 1933
7975.45 1851
7976.29 1831
7977.13 1776
7977.98 1734
7978.82 1683
7979.66 1690
7980.51 1617
7981.35 1582
7982.19 1585
7983.04 1505
7983.88 1536
7984.72 1494
7985.57 1549
7986.41 1564
7987.25 1520
7988.10 1462
7988.94 1458
7989.78 1475
7990.63 1434
7991.47 1431
7992.32 1389
7993.16 1366
7994.00 1371
7994.85 1364
7995.69 1342
7996.54 1380
7997.38 1343
7998.22 1328
7999.07 1329
7999.91 1269
8000.76 1272
8001.60 1313
8002.45 1315
8003.29 1277
8004.13 1245
8004.98 1196
8005.82 1285
8006.67 1262
8007.51 1227
8008.36 1205
8009.20 1176
8010.05 1199
8010.89 1175
8011.74 1179
8012.58 1224
8013.43 1158
8014.27 1166
8015.12 1162
8015.96 1115
8016.81 1083
8017.65 1149
8018.50 1138
8019.34 1102
8020.19 1149
8021.03 1131
8021.88 1189
8022.72 1144
8023.57 1137
8024.41 1165
8025.26 1134
8026.11 1104
8026.95 1110
8027.80 1107
8028.64 1108
8029.49 1135
8030.33 1144
8031.18 1145
8032.03 1115
8032.87 1118
8033.72 1110
8034.56 1160
8035.41 1124
8036.26 1159
8037.10 1147
8037.95 1135
8038.80 1177
8039.64 1157
8040.49 1120
8041.34 1093
8042.18 1146
8043.03 1176
8043.87 1137
8044.72 1113
8045.57 1181
8046.41 1112
8047.26 1150
8048.11 1137
8048.96 1126
8049.80 1125
8050.65 1127
8051.50 1173
8052.34 1146
8053.19 1157
8054.04 1135
8054.88 1178
8055.73 1124
8056.58 1102
8057.43 1119
8058.27 1087
8059.12 1060
8059.97 1099
8060.82 1072
8061.66 1046
8062.51 1088
8063.36 1091
8064.21 1064
8065.05 1025
8065.90 1125
8066.75 1073
8067.60 1061
8068.44 1027
8069.29 1020
8070.14 1098
8070.99 1041
8071.84 1038
8072.68 1071
8073.53 1054
8074.38 1022
8075.23 1050
8076.08 1094
8076.93 1001
8077.77 999
8078.62 1019
8079.47 1064
8080.32 1024
8081.17 1051
8082.02 1052
8082.87 1017
8083.71 1049
8084.56 1048
8085.41 1089
8086.26 1075
8087.11 1052
8087.96 1075
8088.81 1052
8089.66 1075
8090.51 1055
8091.35 1037
8092.20 1083
8093.05 1045
8093.90 1025
8094.75 1042
8095.60 1014
8096.45 1058
8097.30 1036
8098.15 1038
8099.00 1028
8099.85 1004
8100.70 1023
8101.55 1040
8102.40 1061
8103.25 1006
8104.10 1024
8104.95 1065
8105.80 1078
8106.65 1073
8107.50 1076
8108.35 1035
8109.20 1031
8110.05 1061
8110.90 1013
8111.75 1047
8112.60 1036
8113.45 1090
8114.30 1056
8115.15 1055
8116.00 1041
8116.85 1050
8117.70 1050
8118.55 1138
8119.40 1090
8120.25 1078
8121.10 1047
8121.95 1043
8122.80 1077
8123.65 1110
8124.50 1092
8125.35 1116
8126.20 1134
8127.06 1104
8127.91 1119
8128.76 1158
8129.61 1137
8130.46 1162
8131.31 1208
8132.16 1214
8133.01 1234
8133.86 1203
8134.72 1218
8135.57 1217
8136.42 1218
8137.27 1203
8138.12 1217
8138.97 1226
8139.83 1148
8140.68 1155
8141.53 1132
8142.38 1102
8143.23 1140
8144.08 1169
8144.94 1178
8145.79 1158
8146.64 1146
8147.49 1179
8148.34 1209
8149.20 1162
8150.05 1143
8150.90 1137
8151.75 1197
8152.60 1205
8153.46 1233
8154.31 1243
8155.16 1287
8156.01 1334
8156.87 1306
8157.72 1316
8158.57 1324
8159.42 1318
8160.28 1244
8161.13 1213
8161.98 1197
8162.84 1136
8163.69 1162
8164.54 1105
8165.39 1077
8166.25 1044
8167.10 1084
8167.95 1061
8168.81 1056
8169.66 1052
8170.51 1030
8171.37 1095
8172.22 1078
8173.07 1008
8173.93 1038
8174.78 1016
8175.63 1068
8176.49 1027
8177.34 990
8178.19 983
8179.05 992
8179.90 1014
8180.76 959
8181.61 930
8182.46 980
8183.32 966
8184.17 970
8185.02 978
8185.88 976
8186.73 966
8187.59 968
8188.44 969
8189.30 967
8190.15 950
8191.00 956
8191.86 976
8192.71 975
8193.57 993
8194.42 990
8195.28 956
8196.13 934
8196.99 947
8197.84 930
8198.69 966
8199.55 968
8200.40 945
8201.26 946
8202.11 954
8202.97 979
8203.82 963
8204.68 932
8205.53 989
8206.39 979
8207.24 970
8208.10 964
8208.95 928
8209.81 933
8210.67 982
8211.52 979
8212.38 1008
8213.23 995
8214.09 932
8214.94 1012
8215.80 1033
8216.65 1000
8217.51 1005
8218.37 1039
8219.22 1043
8220.08 1018
8220.93 1034
8221.79 1015
8222.64 1062
8223.50 1062
8224.36 1061
8225.21 992
8226.07 984
8226.92 998
8227.78 1018
8228.64 988
8229.49 958
8230.35 967
8231.21 958
8232.06 951
8232.92 963
8233.78 926
8234.63 923
8235.49 911
8236.35 929
8237.20 955
8238.06 932
8238.92 940
8239.77 970
8240.63 941
8241.49 930
8242.34 896
8243.20 926
8244.06 919
8244.91 986
8245.77 935
8246.63 918
8247.49 994
8248.34 977
8249.20 927
8250.06 962
8250.92 911
8251.77 909
8252.63 928
8253.49 935
8254.35 924
8255.20 932
8256.06 952
8256.92 933
8257.78 928
8258.63 921
8259.49 933
8260.35 911
8261.21 900
8262.07 928
8262.92 953
8263.78 964
8264.64 960
8265.50 927
8266.36 955
8267.22 929
8268.07 968
8268.93 966
8269.79 989
8270.65 1014
8271.51 996
8272.37 989
8273.22 992
8274.08 970
8274.94 975
8275.80 1040
8276.66 1022
8277.52 1026
8278.38 1083
8279.24 1047
8280.09 1075
8280.95 1132
8281.81 1099
8282.67 1030
8283.53 1022
8284.39 1049
8285.25 1010
8286.11 1028
8286.97 1021
8287.83 1015
8288.69 1019
8289.55 1026
8290.41 1041
8291.26 1021
8292.12 1029
8292.98 1037
8293.84 1133
8294.70 1160
8295.56 1109
8296.42 1096
8297.28 1087
8298.14 1101
8299.00 1076
8299.86 1067
8300.72 1061
8301.58 1073
8302.44 1097
8303.30 1079
8304.16 1089
8305.02 1074
8305.88 1036
8306.74 1053
8307.60 1067
8308.46 1029
8309.33 1027
8310.19 1011
8311.05 1034
8311.91 1032
8312.77 1048
8313.63 1052
8314.49 989
8315.35 969
8316.21 1039
8317.07 1076
8317.93 999
8318.79 986
8319.65 1018
8320.52 988
8321.38 1009
8322.24 984
8323.10 1022
8323.96 978
8324.82 999
8325.68 980
8326.54 987
8327.41 982
8328.27 953
8329.13 990
8329.99 995
8330.85 988
8331.71 1007
8332.57 945
8333.44 1015
8334.30 1023
8335.16 1007
8336.02 1015
8336.88 967
8337.75 940
8338.61 987
8339.47 1031
8340.33 1049
8341.19 1043
8342.06 1015
8342.92 957
8343.78 1017
8344.64 1051
8345.50 1068
8346.37 1097
8347.23 1048
8348.09 1041
8348.95 1008
8349.82 1048
8350.68 1080
8351.54 1028
8352.40 1045
8353.27 1040
8354.13 1044
8354.99 1061
8355.86 1051
8356.72 1047
8357.58 1002
8358.45 1023
8359.31 1007
8360.17 1040
8361.03 1056
8361.90 1022
8362.76 1052
8363.62 1000
8364.49 1005
8365.35 1027
8366.21 1007
8367.08 1045
8367.94 1057
8368.80 1042
8369.67 1054
8370.53 1046
8371.40 1058
8372.26 1078
8373.12 1043
8373.99 1036
8374.85 1019
8375.71 1021
8376.58 1099
8377.44 1078
8378.31 1056
8379.17 1068
8380.03 1071
8380.90 1058
8381.76 1061
8382.63 1051
8383.49 1081
8384.36 1132
8385.22 1122
8386.08 1167
8386.95 1117
8387.81 1137
8388.68 1146
8389.54 1122
8390.41 1161
8391.27 1187
8392.14 1137
8393.00 1102
8393.87 1148
8394.73 1118
8395.60 1142
8396.46 1177
8397.33 1135
8398.19 1120
8399.06 1182
8399.92 1180
8400.79 1086
8401.65 1193
8402.52 1173
8403.38 1238
8404.25 1259
8405.11 1210
8405.98 1166
8406.84 1254
8407.71 1237
8408.58 1246
8409.44 1275
8410.31 1272
8411.17 1283
8412.04 1265
8412.90 1344
8413.77 1303
8414.64 1340
8415.50 1351
8416.37 1366
8417.23 1390
8418.10 1339
8418.97 1359
8419.83 1405
8420.70 1397
8421.56 1432
8422.43 1367
8423.30 1415
8424.16 1449
8425.03 1468
8425.90 1466
8426.76 1513
8427.63 1526
8428.50 1521
8429.36 1553
8430.23 1545
8431.10 1583
8431.96 1615
8432.83 1658
8433.70 1633
8434.56 1680
8435.43 1675
8436.30 1760
8437.16 1749
8438.03 1784
8438.90 1918
8439.77 1897
8440.63 1946
8441.50 1973
8442.37 2061
8443.24 2110
8444.10 2137
8444.97 2130
8445.84 2218
8446.71 2200
8447.57 2210
8448.44 2297
8449.31 2281
8450.18 2357
8451.04 2424
8451.91 2641
8452.78 2885
8453.65 3084
8454.52 3515
8455.38 3719
8456.25 3996
8457.12 4200
8457.99 4421
8458.86 4374
8459.72 4343
8460.59 4121
8461.46 3857
8462.33 3667
8463.20 3304
8464.07 3112
8464.93 2852
8465.80 2676
8466.67 2500
8467.54 2307
8468.41 2212
8469.28 2161
8470.15 2040
8471.02 2022
8471.88 1938
8472.75 1893
8473.62 1870
8474.49 1851
8475.36 1867
8476.23 1877
8477.10 1905
8477.97 1819
8478.84 1885
8479.71 1974
8480.58 2010
8481.44 1971
8482.31 2065
8483.18 2053
8484.05 2094
8484.92 2126
8485.79 2093
8486.66 2098
8487.53 1964
8488.40 1981
8489.27 1892
8490.14 1873
8491.01 1875
8491.88 1909
8492.75 1887
8493.62 1827
8494.49 1808
8495.36 1843
8496.23 1873
8497.10 1779
8497.97 1801
8498.84 1837
8499.71 1798
8500.58 1839
8501.45 1778
8502.32 1781
8503.19 1713
8504.06 1738
8504.93 1722
8505.80 1756
8506.67 1844
8507.55 1780
8508.42 1829
8509.29 1879
8510.16 1846
8511.03 1851
8511.90 1893
8512.77 1929
8513.64 1936
8514.51 1937
8515.38 1966
8516.25 1952
8517.13 1931
8518.00 1980
8518.87 2012
8519.74 2000
8520.61 2101
8521.48 2201
8522.35 2280
8523.23 2408
8524.10 2618
8524.97 2707
8525.84 2863
8526.71 3026
8527.58 3070
8528.46 3123
8529.33 3027
8530.20 2915
8531.07 2822
8531.94 2730
8532.81 2698
8533.69 2606
8534.56 2466
8535.43 2350
8536.30 2291
8537.18 2224
8538.05 2139
8538.92 2109
8539.79 2029
8540.66 2004
8541.54 1929
8542.41 1913
8543.28 1813
8544.15 1803
8545.03 1855
8545.90 1833
8546.77 1786
8547.64 1795
8548.52 1864
8549.39 1894
8550.26 1887
8551.14 1980
8552.01 2187
8552.88 2284
8553.76 2349
8554.63 2467
8555.50 2559
8556.37 2550
8557.25 2518
8558.12 2479
8558.99 2377
8559.87 2313
8560.74 2255
8561.61 2126
8562.49 2026
8563.36 1904
8564.24 1823
8565.11 1770
8565.98 1782
8566.86 1688
8567.73 1663
8568.60 1628
8569.48 1629
8570.35 1646
8571.23 1652
8572.10 1669
8572.97 1638
8573.85 1646
8574.72 1635
8575.60 1592
8576.47 1573
8577.34 1557
8578.22 1593
8579.09 1615
8579.97 1599
8580.84 1606
8581.72 1575
8582.59 1606
8583.47 1582
8584.34 1660
8585.21 1655
8586.09 1623
8586.96 1630
8587.84 1636
8588.71 1677
8589.59 1671
8590.46 1657
8591.34 1660
8592.21 1735
8593.09 1749
8593.96 1713
8594.84 1729
8595.71 1785
8596.59 1804
8597.46 1827
8598.34 1787
8599.22 1762
8600.09 1820
8600.97 1790
8601.84 1813
8602.72 1901
8603.59 1876
8604.47 1876
8605.34 1900
8606.22 1869
8607.10 1914
8607.97 1906
8608.85 1908
8609.72 1910
8610.60 1989
8611.47 1941
8612.35 2002
8613.23 2050
8614.10 1969
8614.98 2002
8615.86 2037
8616.73 2098
8617.61 2136
8618.48 2112
8619.36 2171
8620.24 2231
8621.11 2311
8621.99 2291
8622.87 2287
8623.74 2295
8624.62 2334
8625.50 2339
8626.37 2357
8627.25 2350
8628.13 2393
8629.00 2468
8629.88 2513
8630.76 2448
8631.64 2461
8632.51 2470
8633.39 2447
8634.27 2520
8635.14 2489
8636.02 2520
8636.90 2561
8637.78 2569
8638.65 2592
8639.53 2613
8640.41 2666
8641.29 2655
8642.16 2761
8643.04 2736
8643.92 2777
8644.80 2818
8645.67 2973
8646.55 3036
8647.43 3033
8648.31 3097
8649.18 3110
8650.06 3138
8650.94 3160
8651.82 3203
8652.70 3269
8653.58 3250
8654.45 3321
8655.33 3343
8656.21 3396
8657.09 3523
8657.97 3591
8658.84 3752
8659.72 3908
8660.60 4121
8661.48 4460
8662.36 4783
8663.24 5078
8664.12 5308
8664.99 5658
8665.87 5797
8666.75 5930
8667.63 5896
8668.51 5950
8669.39 5800
8670.27 5699
8671.15 5597
8672.03 5436
8672.91 5485
8673.78 5440
8674.66 5459
8675.54 5349
8676.42 5176
8677.30 5107
8678.18 4976
8679.06 4859
8679.94 4627
8680.82 4378
8681.70 4226
8682.58 4082
8683.46 3894
8684.34 3790
8685.22 3766
8686.10 3844
8686.98 3850
8687.86 4002
8688.74 4413
8689.62 4786
8690.50 5217
8691.38 5681
8692.26 6056
8693.14 6348
8694.02 6616
8694.90 6645
8695.78 6479
8696.66 6299
8697.54 5886
8698.42 5467
8699.30 5147
8700.18 4737
8701.06 4411
8701.94 4167
8702.82 3920
8703.70 3634
8704.58 3370
8705.46 3255
8706.34 3013
8707.23 2921
8708.11 2748
8708.99 2662
8709.87 2530
8710.75 2453
8711.63 2349
8712.51 2325
8713.39 2207
8714.27 2215
8715.16 2181
8716.04 2083
8716.92 2067
8717.80 2091
8718.68 2060
8719.56 2049
8720.44 2072
8721.33 2016
8722.21 2004
8723.09 2041
8723.97 2062
8724.85 2060
8725.73 2111
8726.62 2171
8727.50 2191
8728.38 2150
8729.26 2202
8730.14 2208
8731.03 2214
8731.91 2211
8732.79 2250
8733.67 2220
8734.55 2206
8735.44 2187
8736.32 2249
8737.20 2148
8738.08 2145
8738.97 2092
8739.85 2172
8740.73 2089
8741.61 2035
8742.50 2016
8743.38 2021
8744.26 2014
8745.14 2016
8746.03 2017
8746.91 1991
8747.79 1962
8748.68 1981
8749.56 1982
8750.44 2031
8751.33 1995
8752.21 2028
8753.09 2025
8753.97 2051
8754.86 1993
8755.74 2051
8756.62 2086
8757.51 2099
8758.39 2139
8759.28 2183
8760.16 2144
8761.04 2161
8761.93 2176
8762.81 2195
8763.69 2242
8764.58 2211
8765.46 2126
8766.34 2165
8767.23 2162
8768.11 2157
8769.00 2187
8769.88 2123
8770.76 2098
8771.65 2079
8772.53 2098
8773.42 2112
8774.30 2009
8775.19 2061
8776.07 2071
8776.95 2028
8777.84 2059
8778.72 2140
8779.61 2243
8780.49 2273
8781.38 2387
8782.26 2438
8783.15 2505
8784.03 2559
8784.92 2526
8785.80 2522
8786.69 2387
8787.57 2360
8788.46 2288
8789.34 2272
8790.23 2127
8791.11 2046
8792.00 2011
8792.88 1897
8793.77 1867
8794.65 1820
8795.54 1765
8796.42 1728
8797.31 1697
8798.19 1639
8799.08 1670
8799.96 1604
8800.85 1586
8801.74 1566
8802.62 1513
8803.51 1530
8804.39 1518
8805.28 1526
8806.16 1495
8807.05 1535
8807.94 1465
8808.82 1452
8809.71 1456
8810.59 1446
8811.48 1481
8812.37 1414
8813.25 1412
8814.14 1423
8815.03 1466
8815.91 1460
8816.80 1436
8817.68 1419
8818.57 1474
8819.46 1429
8820.34 1391
8821.23 1394
8822.12 1396
8823.00 1412
8823.89 1425
8824.78 1412
8825.66 1417
8826.55 1438
8827.44 1428
8828.33 1411
8829.21 1348
8830.10 1344
8830.99 1384
8831.87 1415
8832.76 1370
8833.65 1353
8834.54 1407
8835.42 1356
8836.31 1365
8837.20 1344
8838.08 1332
8838.97 1347
8839.86 1320
8840.75 1296
8841.64 1332
8842.52 1312
8843.41 1337
8844.30 1342
8845.19 1338
8846.07 1348
8846.96 1345
8847.85 1283
8848.74 1259
8849.63 1286
8850.51 1253
8851.40 1294
8852.29 1225
8853.18 1223
8854.07 1243
8854.96 1230
8855.84 1176
8856.73 1189
8857.62 1159
8858.51 1178
8859.40 1196
8860.29 1229
8861.17 1247
8862.06 1174
8862.95 1224
8863.84 1192
8864.73 1207
8865.62 1188
8866.51 1184
8867.40 1184
8868.29 1177
8869.17 1169
8870.06 1120
8870.95 1145
8871.84 1154
8872.73 1125
8873.62 1080
8874.51 1105
8875.40 1065
8876.29 1049
8877.18 1045
8878.07 1014
8878.96 1025
8879.85 1057
8880.74 1087
8881.63 1070
8882.51 1063
8883.40 1087
8884.29 1033
8885.18 1047
8886.07 1015
8886.96 990
8887.85 1001
8888.74 996
8889.63 995
8890.52 1034
8891.41 1026
8892.30 1027
8893.19 991
8894.09 980
8894.98 986
8895.87 1023
8896.76 977
8897.65 963
8898.54 971
8899.43 936
8900.32 961
8901.21 964
8902.10 936
8902.99 916
8903.88 968
8904.77 946
8905.66 910
8906.55 943
8907.44 899
8908.34 923
8909.23 932
8910.12 966
8911.01 973
8911.90 992
8912.79 975
8913.68 981
8914.57 979
8915.47 960
8916.36 925
8917.25 943
8918.14 976
8919.03 950
8919.92 919
8920.81 903
8921.71 920
8922.60 938
8923.49 925
8924.38 896
8925.27 871
8926.16 915
8927.06 892
8927.95 938
8928.84 950
8929.73 942
8930.62 885
8931.52 909
8932.41 933
8933.30 893
8934.19 879
8935.09 886
8935.98 882
8936.87 876
8937.76 906
8938.66 880
8939.55 851
8940.44 851
8941.33 857
8942.23 847
8943.12 846
8944.01 882
8944.90 881
8945.80 852
8946.69 850
8947.58 849
8948.48 866
8949.37 871
8950.26 827
8951.16 833
8952.05 874
8952.94 835
8953.84 855
8954.73 818
8955.62 870
8956.52 866
8957.41 850
8958.30 871
8959.20 859
8960.09 851
8960.98 851
8961.88 856
8962.77 847
8963.66 884
8964.56 881
8965.45 854
8966.35 848
8967.24 876
8968.13 904
8969.03 861
8969.92 847
8970.82 861
8971.71 873
8972.60 852
8973.50 891
8974.39 828
8975.29 865
8976.18 864
8977.08 840
8977.97 861
8978.87 836
8979.76 830
8980.65 889
8981.55 850
8982.44 816
8983.34 828
8984.23 814
8985.13 817
8986.02 821
8986.92 791
8987.81 771
8988.71 837
8989.60 842
8990.50 853
8991.39 826
8992.29 811
8993.18 796
8994.08 791
8994.97 821
8995.87 839
8996.76 798
8997.66 859
8998.56 852
8999.45 857
9000.35 816
9001.24 794
9002.14 848
9003.03 822
9003.93 797
9004.83 784
9005.72 839
9006.62 832
9007.51 820
9008.41 788
9009.31 801
9010.20 814
9011.10 843
9011.99 838
9012.89 789
9013.79 768
9014.68 797
9015.58 786
9016.48 779
9017.37 772
9018.27 783
9019.16 791
9020.06 794
9020.96 772
9021.85 795
9022.75 826
9023.65 800
9024.54 796
9025.44 800
9026.34 783
9027.24 767
9028.13 752
9029.03 762
9029.93 759
9030.82 769
9031.72 768
9032.62 817
9033.52 799
9034.41 780
9035.31 772
9036.21 797
9037.10 781
9038.00 801
9038.90 774
9039.80 826
9040.69 823
9041.59 768
9042.49 784
9043.39 794
9044.29 799
9045.18 796
9046.08 836
9046.98 811
9047.88 749
9048.78 771
9049.67 828
9050.57 822
9051.47 783
9052.37 816
9053.27 809
9054.16 784
9055.06 820
9055.96 810
9056.86 845
9057.76 812
9058.66 850
9059.55 847
9060.45 855
9061.35 844
9062.25 804
9063.15 851
9064.05 873
9064.95 824
9065.85 852
9066.74 830
9067.64 850
9068.54 835
9069.44 853
9070.34 829
9071.24 833
9072.14 832
9073.04 870
9073.94 848
9074.84 802
9075.74 830
9076.64 812
9077.53 815
9078.43 822
9079.33 825
9080.23 821
9081.13 819
9082.03 841
9082.93 855
9083.83 850
9084.73 828
9085.63 829
9086.53 840
9087.43 861
9088.33 843
9089.23 831
9090.13 821
9091.03 892
9091.93 873
9092.83 879
9093.73 904
9094.63 880
9095.53 852
9096.43 888
9097.33 892
9098.23 881
9099.13 878
9100.04 857
9100.94 822
9101.84 844
9102.74 849
9103.64 855
9104.54 864
9105.44 856
9106.34 834
9107.24 851
9108.14 858
9109.04 823
9109.94 857
9110.85 822
9111.75 838
9112.65 873
9113.55 834
9114.45 819
9115.35 849
9116.25 806
9117.15 791
9118.06 817
9118.96 844
9119.86 817
9120.76 836
9121.66 771
9122.56 820
9123.46 881
9124.37 868
9125.27 843
9126.17 821
9127.07 840
9127.97 832
9128.88 802
9129.78 826
9130.68 827
9131.58 794
9132.48 804
9133.39 773
9134.29 815
9135.19 826
9136.09 803
9137.00 831
9137.90 790
9138.80 815
9139.70 827
9140.61 791
9141.51 785
9142.41 811
9143.31 808
9144.22 806
9145.12 798
9146.02 839
9146.92 769
9147.83 818
9148.73 788
9149.63 853
9150.54 793
9151.44 802
9152.34 801
9153.25 811
9154.15 766
9155.05 819
9155.96 843
9156.86 786
9157.76 785
9158.67 837
9159.57 794
9160.47 829
9161.38 833
9162.28 829
9163.18 805
9164.09 798
9164.99 805
9165.90 823
9166.80 818
9167.70 799
9168.61 851
9169.51 866
9170.42 781
9171.32 814
9172.22 809
9173.13 861
9174.03 819
9174.94 849
9175.84 817
9176.74 800
9177.65 790
9178.55 776
9179.46 799
9180.36 834
9181.27 822
9182.17 790
9183.08 829
9183.98 831
9184.89 836
9185.79 836
9186.70 835
9187.60 860
9188.51 854
9189.41 815
9190.32 820
9191.22 852
9192.13 891
9193.03 869
9193.94 872
9194.84 882
9195.75 883
9196.65 898
9197.56 928
9198.46 948
9199.37 942
9200.27 960
9201.18 985
9202.08 999
9202.99 1025
9203.90 974
9204.80 952
9205.71 966
9206.61 901
9207.52 910
9208.42 846
9209.33 871
9210.24 887
9211.14 890
9212.05 859
9212.95 812
9213.86 872
9214.77 847
9215.67 833
9216.58 841
9217.49 837
9218.39 842
9219.30 867
9220.21 878
9221.11 850
9222.02 846
9222.93 811
9223.83 828
9224.74 844
9225.65 807
9226.55 860
9227.46 818
9228.37 785
9229.27 838
9230.18 867
9231.09 834
9231.99 833
9232.90 818
9233.81 819
9234.72 834
9235.62 893
9236.53 829
9237.44 824
9238.34 844
9239.25 803
9240.16 857
9241.07 814
9241.97 806
9242.88 790
9243.79 782
9244.70 810
9245.61 827
9246.51 774
9247.42 824
9248.33 834
9249.24 842
9250.14 780
9251.05 782
9251.96 803
9252.87 800
9253.78 776
9254.69 782
9255.59 763
9256.50 764
9257.41 809
9258.32 765
9259.23 795
9260.14 789
9261.04 771
9261.95 792
9262.86 790
9263.77 806
9264.68 813
9265.59 799
9266.50 827
9267.40 828
9268.31 811
9269.22 842
9270.13 829
9271.04 807
9271.95 763
9272.86 771
9273.77 822
9274.68 806
9275.59 794
9276.49 773
9277.40 808
9278.31 849
9279.22 791
9280.13 786
9281.04 806
9281.95 784
9282.86 805
9283.77 797
9284.68 808
9285.59 812
9286.50 803
9287.41 779
9288.32 818
9289.23 787
9290.14 788
9291.05 830
9291.96 871
9292.87 879
9293.78 818
9294.69 830
9295.60 820
9296.51 808
9297.42 868
9298.33 868
9299.24 852
9300.15 864
9301.06 828
9301.97 833
9302.88 880
9303.79 837
9304.70 829
9305.61 883
9306.53 895
9307.44 887
9308.35 894
9309.26 889
9310.17 895
9311.08 906
9311.99 914
9312.90 907
9313.81 915
9314.72 923
9315.63 906
9316.55 884
9317.46 917
9318.37 910
9319.28 879
9320.19 923
9321.10 907
9322.01 865
9322.93 865
9323.84 849
9324.75 820
9325.66 822
9326.57 827
9327.48 887
9328.40 811
9329.31 793
9330.22 837
9331.13 822
9332.04 808
9332.96 836
9333.87 835
9334.78 859
9335.69 879
9336.60 854
9337.52 880
9338.43 875
9339.34 875
9340.25 856
9341.17 855
9342.08 847
9342.99 851
9343.90 841
9344.82 841
9345.73 877
9346.64 835
9347.55 878
9348.47 843
9349.38 862
9350.29 906
9351.21 911
9352.12 846
9353.03 874
9353.94 914
9354.86 888
9355.77 848
9356.68 904
9357.60 839
9358.51 852
9359.42 855
9360.34 850
9361.25 857
9362.16 865
9363.08 886
9363.99 895
9364.90 856
9365.82 835
9366.73 847
9367.65 865
9368.56 893
9369.47 866
9370.39 936
9371.30 881
9372.21 846
9373.13 841
9374.04 859
9374.96 899
9375.87 905
9376.79 923
9377.70 933
9378.61 897
9379.53 903
9380.44 894
9381.36 901
9382.27 938
9383.19 933
9384.10 931
9385.01 945
9385.93 976
9386.84 963
9387.76 951
9388.67 944
9389.59 972
9390.50 996
9391.42 977
9392.33 993
9393.25 1031
9394.16 1066
9395.08 1032
9395.99 1016
9396.91 1040
9397.82 1057
9398.74 1053
9399.65 1010
9400.57 992
9401.48 1021
9402.40 1007
9403.32 1034
9404.23 1006
9405.15 942
9406.06 949
9406.98 943
9407.89 949
9408.81 950
9409.73 938
9410.64 903
9411.56 942
9412.47 879
9413.39 920
9414.30 948
9415.22 932
9416.14 927
9417.05 956
9417.97 993
9418.89 978
9419.80 914
9420.72 966
9421.63 986
9422.55 960
9423.47 930
9424.38 952
9425.30 966
9426.22 1005
9427.13 981
9428.05 983
9428.97 1005
9429.88 980
9430.80 1013
9431.72 981
9432.63 988
9433.55 1013
9434.47 1019
9435.38 1030
9436.30 1028
9437.22 1055
9438.14 1060
9439.05 1052
9439.97 1067
9440.89 1100
9441.81 1061
9442.72 1080
9443.64 1075
9444.56 1125
9445.47 1122
9446.39 1131
9447.31 1159
9448.23 1185
9449.15 1198
9450.06 1193
9450.98 1249
9451.90 1221
9452.82 1264
9453.73 1291
9454.65 1280
9455.57 1322
9456.49 1289
9457.41 1282
9458.32 1259
9459.24 1213
9460.16 1189
9461.08 1149
9462.00 1164
9462.92 1175
9463.83 1152
9464.75 1100
9465.67 1029
9466.59 1084
9467.51 1078
9468.43 1071
9469.35 1045
9470.26 1056
9471.18 1030
9472.10 1027
9473.02 1008
9473.94 992
9474.86 1041
9475.78 1065
9476.70 1078
9477.62 1041
9478.54 1084
9479.45 1102
9480.37 1111
9481.29 1095
9482.21 1090
9483.13 1118
9484.05 1172
9484.97 1112
9485.89 1132
9486.81 1117
9487.73 1124
9488.65 1141
9489.57 1143
9490.49 1084
9491.41 1116
9492.33 1135
9493.25 1088
9494.17 1102
9495.09 1083
9496.01 1095
9496.93 1108
9497.85 1095
9498.77 1078
9499.69 1099
9500.61 1129
9501.53 1114
9502.45 1126
9503.37 1113
9504.29 1108
9505.21 1152
9506.13 1161
9507.05 1216
9507.97 1155
9508.89 1153
9509.81 1199
9510.73 1187
9511.65 1189
9512.57 1153
9513.49 1219
9514.42 1193
9515.34 1217
9516.26 1256
9517.18 1319
9518.10 1335
9519.02 1385
9519.94 1446
9520.86 1488
9521.78 1505
9522.71 1561
9523.63 1584
9524.55 1547
9525.47 1512
9526.39 1547
9527.31 1537
9528.23 1558
9529.16 1504
9530.08 1470
9531.00 1433
9531.92 1415
9532.84 1390
9533.76 1462
9534.69 1413
9535.61 1353
9536.53 1370
9537.45 1408
9538.37 1407
9539.30 1362
9540.22 1346
9541.14 1384
9542.06 1345
9542.98 1329
9543.91 1286
9544.83 1328
9545.75 1308
9546.67 1347
9547.60 1348
9548.52 1373
9549.44 1388
9550.36 1363
9551.29 1355
9552.21 1395
9553.13 1416
9554.06 1387
9554.98 1372
9555.90 1411
9556.82 1414
9557.75 1409
9558.67 1405
9559.59 1414
9560.52 1433
9561.44 1413
9562.36 1434
9563.29 1487
9564.21 1500
9565.13 1483
9566.06 1542
9566.98 1526
9567.90 1476
9568.83 1511
9569.75 1504
9570.67 1493
9571.60 1480
9572.52 1460
9573.44 1563
9574.37 1562
9575.29 1621
9576.22 1643
9577.14 1685
9578.06 1590
9578.99 1651
9579.91 1684
9580.84 1693
9581.76 1721
9582.68 1713
9583.61 1688
9584.53 1670
9585.46 1687
9586.38 1696
9587.31 1699
9588.23 1762
9589.15 1710
9590.08 1685
9591.00 1722
9591.93 1760
9592.85 1817
9593.78 1804
9594.70 1844
9595.63 1884
9596.55 1968
9597.48 1951
9598.40 1970
9599.33 2042
9600.25 2125
9601.18 2149
9602.10 2160
9603.03 2142
9603.95 2092
9604.88 2150
9605.80 2050
9606.73 2061
9607.65 2033
9608.58 2052
9609.50 1964
9610.43 1922
9611.35 1953
9612.28 1959
9613.21 1905
9614.13 1943
9615.06 1881
9615.98 1891
9616.91 1905
9617.84 1925
9618.76 1889
9619.69 1880
9620.61 1955
9621.54 1961
9622.47 1967
9623.39 1911
9624.32 1909
9625.24 1962
9626.17 2047
9627.10 2038
9628.02 2043
9628.95 2063
9629.88 2096
9630.80 2057
9631.73 2099
9632.65 2126
9633.58 2158
9634.51 2215
9635.43 2182
9636.36 2161
9637.29 2219
9638.22 2269
9639.14 2315
9640.07 2337
9641.00 2450
9641.92 2414
9642.85 2465
9643.78 2486
9644.70 2658
9645.63 2659
9646.56 2646
9647.49 2633
9648.41 2693
9649.34 2649
9650.27 2680
9651.20 2734
9652.12 2676
9653.05 2760
9653.98 2778
9654.91 2702
9655.83 2710
9656.76 2726
9657.69 2650
9658.62 2608
9659.55 2650
9660.47 2574
9661.40 2678
9662.33 2721
9663.26 2660
9664.19 2675
9665.11 2685
9666.04 2685
9666.97 2804
9667.90 2814
9668.83 2834
9669.75 2896
9670.68 2917
9671.61 2888
9672.54 2882
9673.47 2902
9674.40 3026
9675.33 3032
9676.25 3041
9677.18 3074
9678.11 3120
9679.04 3156
9679.97 3160
9680.90 3197
9681.83 3265
9682.76 3307
9683.69 3325
9684.61 3291
9685.54 3367
9686.47 3345
9687.40 3435
9688.33 3479
9689.26 3531
9690.19 3520
9691.12 3559
9692.05 3566
9692.98 3593
9693.91 3682
9694.84 3758
9695.77 3855
9696.70 3917
9697.63 4085
9698.56 4183
9699.49 4332
9700.42 4532
9701.35 4480
9702.28 4451
9703.21 4400
9704.14 4307
9705.07 4256
9706.00 4112
9706.93 3950
9707.86 3867
9708.79 3782
9709.72 3642
9710.65 3641
9711.58 3556
9712.51 3578
9713.44 3654
9714.37 3585
9715.30 3600
9716.23 3631
9717.16 3591
9718.09 3535
9719.02 3538
9719.95 3422
9720.88 3328
9721.81 3279
9722.75 3190
9723.68 3130
9724.61 3011
9725.54 2980
9726.47 2912
9727.40 2842
9728.33 2722
9729.26 2789
9730.19 2806
9731.13 2728
9732.06 2730
9732.99 2676
9733.92 2703
9734.85 2664
9735.78 2724
9736.71 2665
9737.65 2661
9738.58 2615
9739.51 2556
9740.44 2536
9741.37 2483
9742.30 2454
9743.24 2415
9744.17 2427
9745.10 2411
9746.03 2337
9746.96 2308
9747.90 2323
9748.83 2331
9749.76 2357
9750.69 2307
9751.63 2252
9752.56 2196
9753.49 2250
9754.42 2298
9755.36 2248
9756.29 2241
9757.22 2207
9758.15 2130
9759.09 2146
9760.02 2199
9760.95 2224
9761.88 2208
9762.82 2252
9763.75 2245
9764.68 2285
9765.62 2326
9766.55 2299
9767.48 2277
9768.41 2331
9769.35 2384
9770.28 2357
9771.21 2303
9772.15 2263
9773.08 2375
9774.01 2311
9774.95 2326
9775.88 2317
9776.81 2346
9777.75 2341
9778.68 2362
9779.62 2349
9780.55 2362
9781.48 2337
9782.42 2339
9783.35 2391
9784.28 2395
9785.22 2387
9786.15 2424
9787.09 2351
9788.02 2296
9788.95 2295
9789.89 2195
9790.82 2223
9791.76 2201
9792.69 2211
9793.63 2221
9794.56 2179
9795.49 2168
9796.43 2260
9797.36 2238
9798.30 2251
9799.23 2279
9800.17 2290
9801.10 2280
9802.04 2256
9802.97 2217
9803.91 2136
9804.84 2080
9805.78 2075
9806.71 1995
9807.65 1927
9808.58 1918
9809.52 1854
9810.45 1832
9811.39 1756
9812.32 1682
9813.26 1707
9814.19 1636
9815.13 1665
9816.06 1678
9817.00 1605
9817.93 1607
9818.87 1592
9819.80 1606
9820.74 1533
9821.68 1543
9822.61 1556
9823.55 1506
9824.48 1538
9825.42 1522
9826.35 1498
9827.29 1499
9828.23 1520
9829.16 1557
9830.10 1528
9831.03 1472
9831.97 1479
9832.91 1481
9833.84 1436
9834.78 1428
9835.72 1478
9836.65 1505
9837.59 1479
9838.52 1497
9839.46 1494
9840.40 1511
9841.33 1487
9842.27 1506
9843.21 1551
9844.14 1518
9845.08 1482
9846.02 1571
9846.95 1561
9847.89 1498
9848.83 1476
9849.77 1500
9850.70 1524
9851.64 1515
9852.58 1469
9853.51 1447
9854.45 1456
9855.39 1508
9856.33 1516
9857.26 1495
9858.20 1550
9859.14 1495
9860.08 1463
9861.01 1473
9861.95 1503
9862.89 1468
9863.83 1471
9864.76 1472
9865.70 1448
9866.64 1403
9867.58 1420
9868.51 1399
9869.45 1375
9870.39 1424
9871.33 1386
9872.27 1425
9873.20 1463
9874.14 1418
9875.08 1459
9876.02 1379
9876.96 1398
9877.90 1418
9878.83 1428
9879.77 1410
9880.71 1408
9881.65 1414
9882.59 1413
9883.53 1411
9884.47 1402
9885.40 1398
9886.34 1405
9887.28 1389
9888.22 1340
9889.16 1368
9890.10 1404
9891.04 1357
9891.98 1340
9892.91 1311
9893.85 1330
9894.79 1311
9895.73 1306
9896.67 1327
9897.61 1328
9898.55 1289
9899.49 1316
9900.43 1328
9901.37 1303
9902.31 1299
9903.25 1337
9904.19 1399
9905.13 1385
9906.07 1350
9907.01 1322
9907.95 1322
9908.89 1344
9909.83 1359
9910.77 1341
9911.71 1318
9912.65 1300
9913.59 1341
9914.53 1327
9915.47 1373
9916.41 1408
9917.35 1362
9918.29 1416
9919.23 1448
9920.17 1459
9921.11 1475
9922.05 1573
9922.99 1670
9923.93 1668
9924.87 1775
9925.81 1811
9926.75 1883
9927.69 1923
9928.63 1960
9929.57 1957
9930.51 1935
9931.45 1849
9932.39 1849
9933.34 1760
9934.28 1734
9935.22 1692
9936.16 1586
9937.10 1546
9938.04 1515
9938.98 1429
9939.92 1425
9940.87 1390
9941.81 1373
9942.75 1350
9943.69 1359
9944.63 1359
9945.57 1402
9946.51 1439
9947.46 1438
9948.40 1404
9949.34 1439
9950.28 1424
9951.22 1459
9952.16 1481
9953.11 1504
9954.05 1491
9954.99 1493
9955.93 1491
9956.87 1467
9957.82 1410
9958.76 1366
9959.70 1333
9960.64 1328
9961.59 1235
9962.53 1205
9963.47 1205
9964.41 1147
9965.35 1205
9966.30 1217
9967.24 1148
9968.18 1190
9969.13 1151
9970.07 1094
9971.01 1041
9971.95 1036
9972.90 1075
9973.84 1078
9974.78 1087
9975.73 1071
9976.67 996
9977.61 1021
9978.55 1038
9979.50 1058
9980.44 1034
9981.38 1038
9982.33 1077
9983.27 1026
9984.21 1021
9985.16 1024
9986.10 995
9987.04 1037
9987.99 1028
9988.93 1053
9989.88 1043
9990.82 1024
9991.76 1038
9992.71 1024
9993.65 1012
9994.59 1038
9995.54 1043
9996.48 1033
9997.43 1037
9998.37 1050
9999.31 1026
10000.26 1013
10001.20 1032
10002.15 1035
10003.09 1015
10004.04 990
10004.98 1019
10005.92 998
10006.87 1010
10007.81 1014
10008.76 1002
10009.70 995
10010.65 962
10011.59 1008
10012.54 996
10013.48 978
10014.43 971
10015.37 951
10016.32 967
10017.26 953
10018.21 978
10019.15 950
10020.10 958
10021.04 972
10021.99 1002
10022.93 972
10023.88 985
10024.82 983
10025.77 999
10026.71 930
10027.66 961
10028.60 972
10029.55 943
10030.49 954
10031.44 952
10032.39 990
10033.33 935
10034.28 945
10035.22 962
10036.17 959
10037.11 919
10038.06 941
10039.01 939
10039.95 924
10040.90 945
10041.84 919
10042.79 899
10043.74 928
10044.68 932
10045.63 924
10046.58 926
10047.52 908
10048.47 905
10049.41 929
10050.36 930
10051.31 920
10052.25 952
10053.20 940
10054.15 907
10055.09 940
10056.04 924
10056.99 884
10057.93 896
10058.88 888
10059.83 931
10060.78 896
10061.72 907
10062.67 899
10063.62 915
10064.56 911
10065.51 878
10066.46 893
10067.41 859
10068.35 856
10069.30 845
10070.25 857
10071.20 866
10072.14 878
10073.09 866
10074.04 882
10074.99 851
10075.93 859
10076.88 844
10077.83 885
10078.78 904
10079.72 887
10080.67 879
10081.62 857
10082.57 886
10083.52 903
10084.46 905
10085.41 912
10086.36 890
10087.31 886
10088.26 902
10089.21 889
10090.15 881
10091.10 862
10092.05 844
10093.00 852
10093.95 868
10094.90 863
10095.85 885
10096.79 883
10097.74 890
10098.69 901
10099.64 890
10100.59 889
10101.54 905
10102.49 942
10103.44 902
10104.39 955
10105.33 908
10106.28 899
10107.23 886
10108.18 891
10109.13 905
10110.08 904
10111.03 869
10111.98 868
10112.93 876
10113.88 845
10114.83 890
10115.78 895
10116.73 868
10117.68 916
10118.63 886
10119.58 875
10120.53 876
10121.48 894
10122.43 951
10123.38 925
10124.33 907
10125.28 911
10126.23 931
10127.18 937
10128.13 948
10129.08 922
10130.03 903
10130.98 898
10131.93 946
10132.88 912
10133.83 926
10134.78 906
10135.73 929
10136.68 953
10137.63 929
10138.58 934
10139.53 956
10140.48 1002
10141.43 1013
10142.38 989
10143.33 1003
10144.29 1016
10145.24 998
10146.19 1023
10147.14 1019
10148.09 999
10149.04 1039
10149.99 1031
10150.94 1005
10151.89 1021
10152.85 1076
10153.80 1056
10154.75 1040
10155.70 1076
10156.65 1054
10157.60 1025
10158.55 1057
10159.51 1071
10160.46 1141
10161.41 1103
10162.36 1111
10163.31 1097
10164.26 1111
10165.22 1117
10166.17 1120
10167.12 1113
10168.07 1132
10169.02 1201
10169.98 1160
10170.93 1192
10171.88 1212
10172.83 1167
10173.79 1213
10174.74 1267
10175.69 1238
10176.64 1253
10177.60 1243
10178.55 1289
10179.50 1320
10180.45 1288
10181.41 1301
10182.36 1337
10183.31 1300
10184.26 1332
10185.22 1367
10186.17 1349
10187.12 1343
10188.08 1345
10189.03 1361
10189.98 1326
10190.93 1381
10191.89 1381
10192.84 1342
10193.79 1324
10194.75 1358
10195.70 1369
10196.65 1362
10197.61 1341
10198.56 1353
10199.51 1373
10200.47 1376
10201.42 1426
10202.38 1427
10203.33 1474
10204.28 1558
10205.24 1529
10206.19 1525
10207.14 1566
10208.10 1581
10209.05 1619
10210.01 1560
10210.96 1543
10211.91 1559
10212.87 1588
10213.82 1509
10214.78 1491
10215.73 1459
10216.69 1489
10217.64 1461
10218.59 1407
10219.55 1343
10220.50 1345
10221.46 1355
10222.41 1346
10223.37 1323
10224.32 1296
10225.28 1314
10226.23 1313
10227.19 1319
10228.14 1306
10229.10 1315
10230.05 1336
10231.01 1410
10231.96 1458
10232.92 1491
10233.87 1503
10234.83 1544
10235.78 1597
10236.74 1605
10237.69 1692
10238.65 1639
10239.60 1609
10240.56 1616
10241.51 1616
10242.47 1540
10243.42 1513
10244.38 1519
10245.34 1483
10246.29 1359
10247.25 1326
10248.20 1268
10249.16 1258
10250.11 1251
10251.07 1242
10252.03 1220
10252.98 1218
10253.94 1209
10254.89 1191
10255.85 1155
10256.81 1110
10257.76 1148
10258.72 1135
10259.68 1083
10260.63 1042
10261.59 1064
10262.55 1031
10263.50 1070
10264.46 1047
10265.41 1070
10266.37 1057
10267.33 1059
10268.28 1024
10269.24 1038
10270.20 1037
10271.16 1021
10272.11 1074
10273.07 1050
10274.03 1056
10274.98 1009
10275.94 1026
10276.90 1029
10277.85 993
10278.81 1043
10279.77 1056
10280.73 987
10281.68 994
10282.64 973
10283.60 985
10284.56 1012
10285.51 981
10286.47 990
10287.43 992
10288.39 944
10289.34 968
10290.30 955
10291.26 972
10292.22 961
10293.18 968
10294.13 919
10295.09 929
10296.05 990
10297.01 975
10297.97 956
10298.92 972
10299.88 983
10300.84 986
10301.80 961
10302.76 973
10303.72 994
10304.67 954
10305.63 939
10306.59 910
10307.55 918
10308.51 930
10309.47 956
10310.43 962
10311.38 952
10312.34 922
10313.30 952
10314.26 952
10315.22 974
10316.18 957
10317.14 961
10318.10 978
10319.06 952
10320.01 948
10320.97 953
10321.93 943
10322.89 950
10323.85 920
10324.81 893
10325.77 926
10326.73 949
10327.69 952
10328.65 877
10329.61 893
10330.57 919
10331.53 900
10332.49 916
10333.45 874
10334.41 889
10335.37 905
10336.33 917
10337.29 872
10338.25 863
10339.21 871
10340.17 836
10341.13 842
10342.09 861
10343.05 881
10344.01 841
10344.97 832
10345.93 871
10346.89 861
10347.85 827
10348.81 848
10349.77 822
10350.73 824
10351.69 802
10352.65 803
10353.61 813
10354.57 810
10355.53 794
10356.49 785
10357.46 760
10358.42 747
10359.38 793
10360.34 818
10361.30 786
10362.26 763
10363.22 807
10364.18 735
10365.14 742
10366.11 749
10367.07 749
10368.03 754
10368.99 725
10369.95 729
10370.91 750
10371.87 781
10372.84 769
10373.80 747
10374.76 740
10375.72 775
10376.68 742
10377.64 773
10378.61 780
10379.57 760
10380.53 766
10381.49 775
10382.45 754
10383.42 752
10384.38 762
10385.34 745
10386.30 736
10387.27 720
10388.23 778
10389.19 759
10390.15 760
10391.11 738
10392.08 738
10393.04 791
10394.00 763
10394.96 767
10395.93 730
10396.89 751
10397.85 744
10398.82 721
10399.78 727
10400.74 736
10401.70 744
10402.67 739
10403.63 721
10404.59 726
10405.56 736
10406.52 733
10407.48 754
10408.45 727
10409.41 762
10410.37 743
10411.34 739
10412.30 745
10413.26 736
10414.23 757
10415.19 732
10416.15 782
10417.12 801
10418.08 790
10419.04 812
10420.01 777
10420.97 744
10421.94 796
10422.90 788
10423.86 784
10424.83 774
10425.79 786
10426.76 753
10427.72 766
10428.68 750
10429.65 774
10430.61 722
10431.58 724
10432.54 730
10433.51 679
10434.47 688
10435.44 675
10436.40 702
10437.36 669
10438.33 718
10439.29 692
10440.26 701
10441.22 711
10442.19 690
10443.15 700
10444.12 670
10445.08 687
10446.05 667
10447.01 692
10447.98 695
10448.94 704
10449.91 687
10450.87 706
10451.84 701
10452.80 686
10453.77 664
10454.73 668
10455.70 673
10456.67 689
10457.63 652
10458.60 696
10459.56 676
10460.53 662
10461.49 656
10462.46 679
10463.43 670
10464.39 691
10465.36 693
10466.32 703
10467.29 663
10468.25 661
10469.22 671
10470.19 682
10471.15 690
10472.12 655
10473.09 662
10474.05 661
10475.02 674
10475.98 659
10476.95 679
10477.92 674
10478.88 674
10479.85 712
10480.82 690
10481.78 719
10482.75 706
10483.72 698
10484.68 720
10485.65 706
10486.62 676
10487.58 726
10488.55 735
10489.52 686
10490.49 663
10491.45 691
10492.42 688
10493.39 659
10494.35 680
10495.32 706
10496.29 681
10497.26 641
10498.22 650
10499.19 670
10500.16 688
10501.13 663
10502.09 658
10503.06 688
10504.03 676
10505.00 685
10505.96 654
10506.93 693
10507.90 654
10508.87 679
10509.84 669
10510.80 667
10511.77 694
10512.74 699
10513.71 694
10514.68 663
10515.64 677
10516.61 638
10517.58 645
10518.55 685
10519.52 686
10520.49 666
10521.45 673
10522.42 685
10523.39 697
10524.36 663
10525.33 657
10526.30 651
10527.27 664
10528.23 692
10529.20 687
10530.17 653
10531.14 685
10532.11 686
10533.08 666
10534.05 697
10535.02 705
10535.99 689
10536.96 684
10537.93 642
10538.89 700
10539.86 728
10540.83 686
10541.80 719
10542.77 733
10543.74 725
10544.71 702
10545.68 732
10546.65 698
10547.62 701
10548.59 700
10549.56 700
10550.53 664
10551.50 707
10552.47 712
10553.44 695
10554.41 688
10555.38 694
10556.35 764
10557.32 718
10558.29 733
10559.26 726
10560.23 743
10561.20 746
10562.17 759
10563.14 766
10564.11 756
10565.08 775
10566.05 776
10567.02 761
10567.99 765
10568.96 757
10569.93 753
10570.91 759
10571.88 723
10572.85 712
10573.82 702
10574.79 750
10575.76 716
10576.73 721
10577.70 681
10578.67 713
10579.64 733
10580.62 734
10581.59 733
10582.56 735
10583.53 708
10584.50 707
10585.47 738
10586.44 728
10587.42 726
10588.39 715
10589.36 734
10590.33 726
10591.30 731
10592.27 741
10593.25 741
10594.22 752
10595.19 736
10596.16 760
10597.13 761
10598.10 741
10599.08 782
10600.05 781
10601.02 787
10601.99 785
10602.97 782
10603.94 800
10604.91 847
10605.88 820
10606.85 861
10607.83 814
10608.80 833
10609.77 842
10610.74 897
10611.72 862
10612.69 870
10613.66 866
10614.64 857
10615.61 900
10616.58 880
10617.55 876
10618.53 838
10619.50 801
10620.47 809
10621.45 816
10622.42 836
10623.39 791
10624.37 762
10625.34 790
10626.31 770
10627.29 777
10628.26 728
10629.23 720
10630.21 766
10631.18 755
10632.15 711
10633.13 757
10634.10 756
10635.07 746
10636.05 744
10637.02 772
10638.00 798
10638.97 792
10639.94 809
10640.92 804
10641.89 798
10642.87 768
10643.84 784
10644.81 784
10645.79 759
10646.76 751
10647.74 768
10648.71 748
10649.68 736
10650.66 747
10651.63 735
10652.61 742
10653.58 696
10654.56 719
10655.53 714
10656.51 703
10657.48 696
10658.46 683
10659.43 701
10660.41 689
10661.38 667
10662.36 692
10663.33 716
10664.31 682
10665.28 689
10666.26 676
10667.23 622
10668.21 643
10669.18 646
10670.16 670
10671.13 688
10672.11 694
10673.08 689
10674.06 704
10675.03 634
10676.01 721
10676.99 683
10677.96 656
10678.94 683
10679.91 698
10680.89 689
10681.86 689
10682.84 686
10683.82 690
10684.79 681
10685.77 698
10686.74 659
10687.72 660
10688.70 674
10689.67 697
10690.65 700
10691.63 684
10692.60 687
10693.58 630
10694.55 657
10695.53 665
10696.51 681
10697.48 665
10698.46 644
10699.44 670
10700.41 655
10701.39 684
10702.37 700
10703.34 668
10704.32 683
10705.30 668
10706.27 681
10707.25 670
10708.23 652
10709.21 640
10710.18 670
10711.16 700
10712.14 708
10713.11 670
10714.09 657
10715.07 685
10716.05 677
10717.02 684
10718.00 648
10718.98 681
10719.96 698
10720.93 682
10721.91 637
10722.89 651
10723.87 653
10724.85 652
10725.82 633
10726.80 628
10727.78 658
10728.76 657
10729.74 667
10730.71 631
10731.69 663
10732.67 660
10733.65 667
10734.63 694
10735.60 639
10736.58 675
10737.56 675
10738.54 687
10739.52 664
10740.50 709
10741.48 699
10742.45 677
10743.43 683
10744.41 679
10745.39 677
10746.37 714
10747.35 730
10748.33 676
10749.31 677
10750.28 693
10751.26 707
10752.24 734
10753.22 688
10754.20 679
10755.18 683
10756.16 666
10757.14 686
10758.12 670
10759.10 674
10760.08 649
10761.06 690
10762.04 673
10763.01 668
10763.99 690
10764.97 724
10765.95 728
10766.93 658
10767.91 678
10768.89 691
10769.87 694
10770.85 676
10771.83 699
10772.81 719
10773.79 735
10774.77 711
10775.75 711
10776.73 728
10777.71 734
10778.69 735
10779.67 726
10780.65 729
10781.63 778
10782.62 767
10783.60 776
10784.58 749
10785.56 756
10786.54 755
10787.52 727
10788.50 739
10789.48 734
10790.46 733
10791.44 747
10792.42 772
10793.40 720
10794.38 729
10795.37 736
10796.35 740
10797.33 728
10798.31 724
10799.29 726
10800.27 735
10801.25 742
10802.23 719
10803.21 740
10804.20 791
10805.18 780
10806.16 773
10807.14 740
10808.12 749
10809.10 749
10810.09 772
10811.07 745
10812.05 724
10813.03 767
10814.01 756
10815.00 751
10815.98 771
10816.96 782
10817.94 770
10818.92 763
10819.91 734
10820.89 777
10821.87 767
10822.85 779
10823.83 767
10824.82 770
10825.80 779
10826.78 809
10827.76 818
10828.75 806
10829.73 796
10830.71 819
10831.69 814
10832.68 832
10833.66 790
10834.64 837
10835.63 815
10836.61 846
10837.59 816
10838.57 825
10839.56 806
10840.54 845
10841.52 819
10842.51 793
10843.49 803
10844.47 854
10845.46 882
10846.44 884
10847.42 873
10848.41 864
10849.39 914
10850.37 861
10851.36 856
10852.34 907
10853.32 875
10854.31 870
10855.29 914
10856.28 916
10857.26 906
10858.24 941
10859.23 965
10860.21 980
10861.20 971
10862.18 964
10863.16 984
10864.15 1008
10865.13 949
10866.12 968
10867.10 961
10868.08 980
10869.07 981
10870.05 981
10871.04 1015
10872.02 1020
10873.01 1016
10873.99 987
10874.98 988
10875.96 1026
10876.95 978
10877.93 972
10878.92 1034
10879.90 1003
10880.89 958
10881.87 1020
10882.86 1034
10883.84 1033
10884.83 1060
10885.81 1109
10886.80 1117
10887.78 1081
10888.77 1084
10889.75 1117
10890.74 1103
10891.72 1080
10892.71 1134
10893.69 1136
10894.68 1125
10895.66 1154
10896.65 1185
10897.64 1187
10898.62 1152
10899.61 1136
10900.59 1174
10901.58 1225
10902.56 1233
10903.55 1224
10904.54 1265
10905.52 1271
10906.51 1265
10907.49 1259
10908.48 1290
10909.47 1303
10910.45 1276
10911.44 1320
10912.43 1311
10913.41 1323
10914.40 1380
10915.39 1390
10916.37 1420
10917.36 1441
10918.35 1409
10919.33 1472
10920.32 1471
10921.31 1429
10922.29 1470
10923.28 1452
10924.27 1463
10925.25 1458
10926.24 1469
10927.23 1526
10928.21 1525
10929.20 1518
10930.19 1550
10931.18 1548
10932.16 1570
10933.15 1597
10934.14 1591
10935.12 1562
10936.11 1632
10937.10 1631
10938.09 1634
10939.07 1654
10940.06 1670
10941.05 1646
10942.04 1718
10943.02 1767
10944.01 1817
10945.00 1800
10945.99 1867
10946.98 1892
10947.96 1943
10948.95 1953
10949.94 2004
10950.93 2055
10951.92 2166
10952.90 2245
10953.89 2277
10954.88 2321
10955.87 2385
10956.86 2453
10957.85 2588
10958.83 2498
10959.82 2594
10960.81 2689
10961.80 2640
10962.79 2570
10963.78 2585
10964.77 2594
10965.75 2539
10966.74 2456
10967.73 2426
10968.72 2450
10969.71 2303
10970.70 2274
10971.69 2208
10972.68 2151
10973.67 2101
10974.66 2112
10975.64 2140
10976.63 2125
10977.62 2082
10978.61 2106
10979.60 2021
10980.59 2028
10981.58 2055
10982.57 2030
10983.56 2055
10984.55 2094
10985.54 2129
10986.53 2132
10987.52 2086
10988.51 2153
10989.50 2240
10990.49 2346
10991.48 2481
10992.47 2515
10993.46 2534
10994.45 2705
10995.44 2865
10996.43 3047
10997.42 3138
10998.41 3261
10999.40 3330
11000.39 3438
11001.38 3475
11002.37 3475
11003.36 3427
11004.35 3411
11005.34 3279
11006.33 3199
11007.32 3090
11008.31 2923
11009.30 2788
11010.30 2669
11011.29 2562
11012.28 2396
11013.27 2344
11014.26 2230
11015.25 2091
11016.24 1909
11017.23 1843
11018.22 1780
11019.21 1701
11020.21 1683
11021.20 1643
11022.19 1571
11023.18 1548
11024.17 1531
11025.16 1489
11026.15 1484
11027.14 1500
11028.14 1446
11029.13 1408
11030.12 1434
11031.11 1452
11032.10 1400
11033.09 1411
11034.09 1387
11035.08 1434
11036.07 1433
11037.06 1347
11038.05 1383
11039.05 1374
11040.04 1334
11041.03 1359
11042.02 1377
11043.02 1320
11044.01 1341
11045.00 1352
11045.99 1334
11046.98 1308
11047.98 1295
11048.97 1305
11049.96 1271
11050.95 1247
11051.95 1264
11052.94 1266
11053.93 1305
11054.93 1259
11055.92 1232
11056.91 1238
11057.90 1259
11058.90 1235
11059.89 1223
11060.88 1287
11061.88 1244
11062.87 1257
11063.86 1284
11064.86 1300
11065.85 1257
11066.84 1257
11067.84 1267
11068.83 1265
11069.82 1260
11070.82 1263
11071.81 1304
11072.80 1299
11073.80 1278
11074.79 1242
11075.78 1228
11076.78 1226
11077.77 1259
11078.77 1267
11079.76 1256
11080.75 1257
11081.75 1234
11082.74 1256
11083.74 1253
11084.73 1202
11085.72 1203
11086.72 1193
11087.71 1214
11088.71 1213
11089.70 1204
11090.70 1242
11091.69 1165
11092.68 1169
11093.68 1169
11094.67 1173
11095.67 1192
11096.66 1164
11097.66 1138
11098.65 1149
11099.65 1145
11100.64 1099
11101.64 1073
11102.63 1083
11103.63 1119
11104.62 1093
11105.62 1096
11106.61 1089
11107.61 1150
11108.60 1098
11109.60 1096
11110.59 1090
11111.59 1087
11112.58 1077
11113.58 1063
11114.57 1063
11115.57 1070
11116.56 1073
11117.56 1090
11118.56 1036
11119.55 1055
11120.55 1107
11121.54 1034
11122.54 1050
11123.54 1079
11124.53 1055
11125.53 1054
11126.52 1097
11127.52 1070
11128.51 1060
11129.51 1032
11130.51 1048
11131.50 1034
11132.50 1034
11133.50 1030
11134.49 997
11135.49 1020
11136.49 1042
11137.48 1017
11138.48 1046
11139.47 1018
11140.47 1029
11141.47 1008
11142.46 1031
11143.46 1016
11144.46 983
11145.46 992
11146.45 994
11147.45 1018
11148.45 1003
11149.44 1035
11150.44 1047
11151.44 995
11152.43 1007
11153.43 974
11154.43 973
11155.43 956
11156.42 983
11157.42 1005
11158.42 951
11159.42 946
11160.41 936
11161.41 925
11162.41 960
11163.41 967
11164.40 915
11165.40 973
11166.40 921
11167.40 949
11168.39 956
11169.39 912
11170.39 924
11171.39 953
11172.39 917
11173.38 919
11174.38 933
11175.38 895
11176.38 964
11177.38 922
11178.38 876
11179.37 894
11180.37 911
11181.37 925
11182.37 903
11183.37 954
11184.37 917
11185.37 912
11186.36 930
11187.36 878
11188.36 903
11189.36 858
11190.36 925
11191.36 901
11192.36 897
11193.36 924
11194.36 926
11195.35 925
11196.35 936
11197.35 940
11198.35 919
11199.35 953
11200.35 953
11201.35 934
11202.35 904
11203.35 959
11204.35 919
11205.35 942
11206.35 964
11207.35 941
11208.35 953
11209.35 935
11210.35 967
11211.35 944
11212.35 937
11213.35 974
11214.35 955
11215.34 924
11216.35 942
11217.35 949
11218.35 940
11219.35 951
11220.35 957
11221.35 948
11222.35 916
11223.35 934
11224.35 970
11225.35 966
11226.35 942
11227.35 947
11228.35 923
11229.35 943
11230.35 963
11231.35 912
11232.35 929
11233.35 945
11234.35 930
11235.35 929
11236.35 938
11237.36 922
11238.36 960
11239.36 978
11240.36 945
11241.36 952
11242.36 955
11243.36 958
11244.36 1005
11245.36 961
11246.37 969
11247.37 966
11248.37 951
11249.37 969
11250.37 967
11251.37 958
11252.38 1010
11253.38 993
11254.38 986
11255.38 971
11256.38 936
11257.38 996
11258.39 1001
11259.39 984
11260.39 966
11261.39 990
11262.39 1032
11263.40 1051
11264.40 1038
11265.40 1033
11266.40 1044
11267.40 1035
11268.41 1062
11269.41 1081
11270.41 1120
11271.41 1129
11272.42 1122
11273.42 1149
11274.42 1140
11275.42 1112
11276.43 1167
11277.43 1182
11278.43 1182
11279.44 1193
11280.44 1201
11281.44 1198
11282.44 1110
11283.45 1112
11284.45 1124
11285.45 1095
11286.46 1089
11287.46 1092
11288.46 1087
11289.47 1049
11290.47 1047
11291.47 1025
11292.48 994
11293.48 1010
11294.48 957
11295.49 1008
11296.49 971
11297.49 917
11298.50 949
11299.50 944
11300.51 905
11301.51 875
11302.51 912
11303.52 915
11304.52 928
11305.53 909
11306.53 891
11307.53 911
11308.54 913
11309.54 935
11310.55 922
11311.55 901
11312.55 910
11313.56 982
11314.56 939
11315.57 942
11316.57 1004
11317.58 950
11318.58 1002
11319.59 975
11320.59 1017
11321.59 998
11322.60 999
11323.60 1002
11324.61 976
11325.61 979
11326.62 998
11327.62 1003
11328.63 986
11329.63 984
11330.64 995
11331.64 969
11332.65 974
11333.65 999
11334.66 992
11335.67 1027
11336.67 1010
11337.68 1005
11338.68 1035
11339.69 1014
11340.69 991
11341.70 1016
11342.70 989
11343.71 1019
11344.72 1003
11345.72 1004
11346.73 975
11347.73 971
11348.74 974
11349.74 983
11350.75 989
11351.76 947
11352.76 999
11353.77 902
11354.78 925
11355.78 935
11356.79 920
11357.79 913
11358.80 928
11359.81 864
11360.81 879
11361.82 890
11362.83 871
11363.83 890
11364.84 841
11365.85 866
11366.85 869
11367.86 869
11368.87 837
11369.87 856
11370.88 861
11371.89 822
11372.89 800
11373.90 859
11374.91 845
11375.92 843
11376.92 804
11377.93 810
11378.94 824
11379.94 817
11380.95 812
11381.96 822
11382.97 858
11383.97 841
11384.98 855
11385.99 842
11387.00 838
11388.00 831
11389.01 804
11390.02 835
11391.03 818
11392.04 850
11393.04 825
11394.05 818
11395.06 822
11396.07 854
11397.08 815
11398.08 839
11399.09 883
11400.10 862
11401.11 818
11402.12 830
11403.12 818
11404.13 849
11405.14 835
11406.15 821
11407.16 803
11408.17 817
11409.18 784
11410.18 817
11411.19 825
11412.20 859
11413.21 837
11414.22 832
11415.23 849
11416.24 842
11417.25 827
11418.25 792
11419.26 839
11420.27 830
11421.28 810
11422.29 817
11423.30 817
11424.31 816
11425.32 813
11426.33 828
11427.34 830
11428.35 829
11429.36 806
11430.37 820
11431.38 850
11432.39 859
11433.39 820
11434.40 847
11435.41 839
11436.42 797
11437.43 817
11438.44 852
11439.45 833
11440.46 862
11441.47 873
11442.48 856
11443.49 849
11444.50 810
11445.51 775
11446.52 816
11447.53 842
11448.55 828
11449.56 843
11450.57 839
11451.58 835
11452.59 851
11453.60 826
11454.61 859
11455.62 866
11456.63 863
11457.64 835
11458.65 835
11459.66 882
11460.67 877
11461.68 901
11462.69 889
11463.71 857
11464.72 857
11465.73 891
11466.74 855
11467.75 895
11468.76 890
11469.77 873
11470.78 867
11471.80 883
11472.81 901
11473.82 922
11474.83 906
11475.84 893
11476.85 891
11477.86 893
11478.88 888
11479.89 956
11480.90 910
11481.91 941
11482.92 953
11483.93 931
11484.95 918
11485.96 928
11486.97 891
11487.98 895
11489.00 932
11490.01 937
11491.02 982
11492.03 947
11493.04 949
11494.06 961
11495.07 995
11496.08 970
11497.09 998
11498.11 1041
11499.12 1041
11500.13 1055
11501.14 1066
11502.16 1008
11503.17 1027
11504.18 1042
11505.20 1064
11506.21 1067
11507.22 1088
11508.23 1088
11509.25 1124
11510.26 1172
11511.27 1134
11512.29 1127
11513.30 1190
11514.31 1191
11515.33 1206
11516.34 1199
11517.35 1227
11518.37 1238
11519.38 1268
11520.39 1308
11521.41 1367
11522.42 1371
11523.43 1439
11524.45 1439
11525.46 1507
11526.47 1521
11527.49 1541
11528.50 1621
11529.52 1672
11530.53 1705
11531.54 1775
11532.56 1846
11533.57 1917
11534.59 2005
11535.60 2103
11536.62 2144
11537.63 2280
11538.64 2301
11539.66 2299
11540.67 2369
11541.69 2387
11542.70 2403
11543.72 2369
11544.73 2345
11545.75 2290
11546.76 2234
11547.77 2126
11548.79 2028
11549.80 1967
11550.82 1800
11551.83 1742
11552.85 1665
11553.86 1560
11554.88 1471
11555.89 1435
11556.91 1382
11557.92 1321
11558.94 1281
11559.95 1246
11560.97 1230
11561.99 1178
11563.00 1174
11564.02 1190
11565.03 1185
11566.05 1147
11567.06 1127
11568.08 1137
11569.09 1106
11570.11 1071
11571.13 1115
11572.14 1102
11573.16 1103
11574.17 1107
11575.19 1135
11576.20 1164
11577.22 1135
11578.24 1086
11579.25 1077
11580.27 1107
11581.29 1093
11582.30 1127
11583.32 1093
11584.33 1169
11585.35 1161
11586.37 1196
11587.38 1178
11588.40 1152
11589.42 1173
11590.43 1207
11591.45 1251
11592.47 1239
11593.48 1267
11594.50 1263
11595.52 1268
11596.53 1307
11597.55 1360
11598.57 1341
11599.58 1402
11600.60 1402
11601.62 1407
11602.64 1450
11603.65 1416
11604.67 1394
11605.69 1404
11606.70 1405
11607.72 1345
11608.74 1312
11609.76 1319
11610.77 1274
11611.79 1267
11612.81 1202
11613.83 1191
11614.84 1129
11615.86 1115
11616.88 1099
11617.90 1058
11618.92 1040
11619.93 1076
11620.95 1046
11621.97 1043
11622.99 1029
11624.01 1066
11625.02 1014
11626.04 1046
11627.06 1009
11628.08 978
11629.10 1005
11630.11 1012
11631.13 1038
11632.15 997
11633.17 983
11634.19 973
11635.21 981
11636.23 951
11637.24 938
11638.26 976
11639.28 971
11640.30 957
11641.32 917
11642.34 919
11643.36 943
11644.38 924
11645.39 908
11646.41 910
11647.43 894
11648.45 858
11649.47 859
11650.49 837
11651.51 843
11652.53 859
11653.55 873
11654.57 883
11655.59 851
11656.61 830
11657.63 824
11658.65 853
11659.67 846
11660.69 831
11661.70 842
11662.72 828
11663.74 863
11664.76 820
11665.78 806
11666.80 803
11667.82 836
11668.84 810
11669.86 829
11670.88 822
11671.90 812
11672.92 837
11673.95 847
11674.97 808
11675.99 804
11677.01 820
11678.03 809
11679.05 819
11680.07 815
11681.09 803
11682.11 826
11683.13 845
11684.15 804
11685.17 806
11686.19 851
11687.21 806
11688.23 801
11689.25 784
11690.28 794
11691.30 770
11692.32 779
11693.34 772
11694.36 784
11695.38 769
11696.40 784
11697.42 755
11698.44 783
11699.47 763
11700.49 765
11701.51 728
11702.53 725
11703.55 737
11704.57 736
11705.60 698
11706.62 754
11707.64 706
11708.66 705
11709.68 728
11710.70 724
11711.73 722
11712.75 730
11713.77 743
11714.79 721
11715.81 732
11716.84 719
11717.86 709
11718.88 734
11719.90 695
11720.92 707
11721.95 749
11722.97 733
11723.99 712
11725.01 706
11726.04 725
11727.06 713
11728.08 698
11729.11 713
11730.13 713
11731.15 694
11732.17 705
11733.20 749
11734.22 717
11735.24 695
11736.26 687
11737.29 700
11738.31 692
11739.33 689
11740.36 728
11741.38 754
11742.40 718
11743.43 707
11744.45 715
11745.47 700
11746.50 694
11747.52 723
11748.54 695
11749.57 680
11750.59 728
11751.62 709
11752.64 719
11753.66 674
11754.69 678
11755.71 740
11756.73 695
11757.76 711
11758.78 705
11759.81 711
11760.83 735
11761.85 729
11762.88 738
11763.90 727
11764.93 704
11765.95 721
11766.98 727
11768.00 758
11769.02 740
11770.05 748
11771.07 759
11772.10 754
11773.12 762
11774.15 758
11775.17 765
11776.20 746
11777.22 754
11778.25 765
11779.27 757
11780.30 750
11781.32 760
11782.35 746
11783.37 749
11784.40 784
11785.42 759
11786.45 738
11787.47 733
11788.50 764
11789.52 752
11790.55 799
11791.57 794
11792.60 736
11793.62 743
11794.65 753
11795.67 756
11796.70 755
11797.73 749
11798.75 725
11799.78 755
11800.80 765
11801.83 781
11802.85 732
11803.88 779
11804.91 742
11805.93 782
11806.96 763
11807.98 770
11809.01 786
11810.04 772
11811.06 786
11812.09 764
11813.12 782
11814.14 772
11815.17 776
11816.19 796
11817.22 786
11818.25 792
11819.27 819
11820.30 788
11821.33 813
11822.35 815
11823.38 778
11824.41 787
11825.44 832
11826.46 848
11827.49 834
11828.52 832
11829.54 813
11830.57 853
11831.60 872
11832.62 875
11833.65 855
11834.68 873
11835.71 847
11836.73 859
11837.76 868
11838.79 859
11839.82 835
11840.84 870
11841.87 867
11842.90 848
11843.93 896
11844.95 880
11845.98 897
11847.01 888
11848.04 939
11849.07 920
11850.09 907
11851.12 915
11852.15 956
11853.18 941
11854.21 971
11855.23 958
11856.26 947
11857.29 982
11858.32 974
11859.35 956
11860.38 965
11861.40 994
11862.43 1013
11863.46 1001
11864.49 1056
11865.52 1016
11866.55 1009
11867.58 1063
11868.60 1044
11869.63 1042
11870.66 1056
11871.69 1083
11872.72 1078
11873.75 1054
11874.78 1082
11875.81 1088
11876.84 1076
11877.86 1089
11878.89 1123
11879.92 1132
11880.95 1104
11881.98 1176
11883.01 1150
11884.04 1176
11885.07 1163
11886.10 1231
11887.13 1215
11888.16 1274
11889.19 1293
11890.22 1312
11891.25 1342
11892.28 1343
11893.31 1359
11894.34 1407
11895.37 1400
11896.40 1426
11897.43 1445
11898.46 1509
11899.49 1551
11900.52 1605
11901.55 1630
11902.58 1651
11903.61 1673
11904.64 1711
11905.67 1668
11906.70 1708
11907.73 1715
11908.76 1686
11909.79 1709
11910.82 1673
11911.85 1673
11912.88 1617
11913.91 1642
11914.94 1661
11915.97 1591
11917.01 1564
11918.04 1595
11919.07 1581
11920.10 1620
11921.13 1647
11922.16 1580
11923.19 1625
11924.22 1645
11925.25 1658
11926.28 1714
11927.32 1728
11928.35 1828
11929.38 1797
11930.41 1789
11931.44 1815
11932.47 1846
11933.50 1861
11934.54 1838
11935.57 1848
11936.60 1829
11937.63 1891
11938.66 1847
11939.70 1764
11940.73 1708
11941.76 1656
11942.79 1580
11943.82 1560
11944.85 1524
11945.89 1472
11946.92 1417
11947.95 1388
11948.98 1335
11950.02 1312
11951.05 1320
11952.08 1253
11953.11 1250
11954.15 1218
11955.18 1214
11956.21 1180
11957.24 1146
11958.28 1181
11959.31 1161
11960.34 1088
11961.37 1119
11962.41 1132
11963.44 1112
11964.47 1128
11965.51 1110
11966.54 1099
11967.57 1109
11968.60 1111
11969.64 1123
11970.67 1134
11971.70 1122
11972.74 1147
11973.77 1179
11974.80 1148
11975.84 1132
11976.87 1159
11977.90 1185
11978.94 1156
11979.97 1174
11981.00 1187
11982.04 1185
11983.07 1163
11984.11 1157
11985.14 1205
11986.17 1233
11987.21 1196
11988.24 1197
11989.28 1196
11990.31 1228
11991.34 1253
11992.38 1230
11993.41 1238
11994.45 1206
11995.48 1212
11996.51 1209
11997.55 1238
11998.58 1218
11999.62 1240
12000.65 1264
12001.69 1219
12002.72 1246
12003.76 1287
12004.79 1300
12005.82 1283
12006.86 1338
12007.89 1312
12008.93 1299
12009.96 1344
12011.00 1306
12012.03 1347
12013.07 1367
12014.10 1373
12015.14 1416
12016.17 1459
12017.21 1421
12018.24 1422
12019.28 1407
12020.32 1460
12021.35 1442
12022.39 1431
12023.42 1443
12024.46 1506
12025.49 1505
12026.53 1490
12027.56 1486
12028.60 1432
12029.64 1492
12030.67 1506
12031.71 1508
12032.74 1454
12033.78 1439
12034.81 1519
12035.85 1518
12036.89 1447
12037.92 1458
12038.96 1441
12039.99 1425
12041.03 1499
12042.07 1427
12043.10 1416
12044.14 1405
12045.18 1430
12046.21 1446
12047.25 1434
12048.29 1393
12049.32 1439
12050.36 1405
12051.40 1421
12052.43 1422
12053.47 1438
12054.51 1421
12055.54 1446
12056.58 1438
12057.62 1468
12058.65 1483
12059.69 1455
12060.73 1454
12061.76 1413
12062.80 1422
12063.84 1416
12064.88 1416
12065.91 1427
12066.95 1418
12067.99 1382
12069.03 1353
12070.06 1335
12071.10 1282
12072.14 1311
12073.18 1297
12074.21 1248
12075.25 1240
12076.29 1252
12077.33 1244
12078.36 1207
12079.40 1242
12080.44 1243
12081.48 1245
12082.52 1216
12083.55 1240
12084.59 1232
12085.63 1244
12086.67 1243
12087.71 1250
12088.74 1270
12089.78 1262
12090.82 1247
12091.86 1249
12092.90 1272
12093.94 1266
12094.98 1263
12096.01 1270
12097.05 1287
12098.09 1344
12099.13 1319
12100.17 1336
12101.21 1356
12102.25 1361
12103.28 1383
12104.32 1388
12105.36 1385
12106.40 1385
12107.44 1379
12108.48 1341
12109.52 1339
12110.56 1322
12111.60 1345
12112.64 1259
12113.68 1262
12114.72 1221
12115.76 1207
12116.79 1155
12117.83 1128
12118.87 1098
12119.91 1065
12120.95 1072
12121.99 1055
12123.03 1028
12124.07 991
12125.11 974
12126.15 1031
12127.19 1020
12128.23 957
12129.27 957
12130.31 957
12131.35 983
12132.39 930
12133.43 929
12134.47 937
12135.51 925
12136.55 935
12137.59 911
12138.63 928
12139.67 907
12140.71 908
12141.76 929
12142.80 912
12143.84 910
12144.88 894
12145.92 938
12146.96 913
12148.00 915
12149.04 898
12150.08 899
12151.12 892
12152.16 908
12153.20 876
12154.25 903
12155.29 874
12156.33 855
12157.37 883
12158.41 864
12159.45 853
12160.49 834
12161.53 851
12162.58 858
12163.62 813
12164.66 848
12165.70 832
12166.74 803
12167.78 831
12168.82 864
12169.87 838
12170.91 836
12171.95 832
12172.99 869
12174.03 856
12175.08 805
12176.12 801
12177.16 847
12178.20 833
12179.24 820
12180.29 815
12181.33 815
12182.37 795
12183.41 820
12184.46 854
12185.50 808
12186.54 831
12187.58 828
12188.63 814
12189.67 821
12190.71 823
12191.75 839
12192.80 798
12193.84 794
12194.88 782
12195.92 823
12196.97 818
12198.01 828
12199.05 806
12200.10 809
12201.14 790
12202.18 804
12203.23 776
12204.27 778
12205.31 802
12206.36 779
12207.40 760
12208.44 749
12209.49 797
12210.53 779
12211.57 799
12212.62 772
12213.66 776
12214.70 766
12215.75 776
12216.79 784
12217.84 751
12218.88 767
12219.92 758
12220.97 787
12222.01 771
12223.06 778
12224.10 779
12225.14 748
12226.19 727
12227.23 761
12228.28 750
12229.32 753
12230.36 785
12231.41 747
12232.45 785
12233.50 740
12234.54 756
12235.59 739
12236.63 749
12237.68 741
12238.72 726
12239.77 779
12240.81 757
12241.86 755
12242.90 805
12243.94 723
12244.99 749
12246.03 807
12247.08 760
12248.13 749
12249.17 733
12250.22 753
12251.26 733
12252.31 725
12253.35 768
12254.40 773
12255.44 732
12256.49 717
12257.53 715
12258.58 727
12259.62 680
12260.67 723
12261.72 704
12262.76 715
12263.81 701
12264.85 684
12265.90 679
12266.94 671
12267.99 680
12269.04 636
12270.08 713
12271.13 680
12272.17 660
12273.22 672
12274.27 659
12275.31 659
12276.36 688
12277.41 695
12278.45 680
12279.50 703
12280.55 659
12281.59 650
12282.64 667
12283.69 700
12284.73 675
12285.78 644
12286.83 648
12287.87 647
12288.92 648
12289.97 654
12291.01 624
12292.06 660
12293.11 641
12294.15 665
12295.20 668
12296.25 643
12297.30 635
12298.34 604
12299.39 649
12300.44 618
12301.48 645
12302.53 637
12303.58 646
12304.63 640
12305.67 656
12306.72 602
12307.77 638
12308.82 642
12309.87 628
12310.91 630
12311.96 619
12313.01 619
12314.06 604
12315.10 650
12316.15 608
12317.20 638
12318.25 644
12319.30 624
12320.34 661
12321.39 641
12322.44 637
12323.49 617
12324.54 617
12325.59 593
12326.63 610
12327.68 636
12328.73 602
12329.78 637
12330.83 597
12331.88 584
12332.93 598
12333.98 642
12335.02 622
12336.07 600
12337.12 621
12338.17 630
12339.22 594
12340.27 585
12341.32 626
12342.37 590
12343.42 621
12344.47 615
12345.51 597
12346.56 624
12347.61 639
12348.66 623
12349.71 623
12350.76 640
12351.81 634
12352.86 633
12353.91 606
12354.96 609
12356.01 645
12357.06 629
12358.11 598
12359.16 613
12360.21 627
12361.26 606
12362.31 647
12363.36 627
12364.41 627
12365.46 664
12366.51 626
12367.56 674
12368.61 625
12369.66 605
12370.71 616
12371.76 614
12372.81 603
12373.86 602
12374.91 645
12375.96 632
12377.01 627
12378.06 634
12379.11 603
12380.17 607
12381.22 611
12382.27 625
12383.32 634
12384.37 639
12385.42 642
12386.47 676
12387.52 645
12388.57 674
12389.62 646
12390.67 666
12391.73 675
12392.78 662
12393.83 643
12394.88 664
12395.93 675
12396.98 687
12398.03 678
12399.09 648
12400.14 651
12401.19 659
12402.24 703
12403.29 656
12404.34 666
12405.40 692
12406.45 682
12407.50 673
12408.55 649
12409.60 673
12410.66 650
12411.71 680
12412.76 710
12413.81 705
12414.86 655
12415.92 653
12416.97 687
12418.02 724
12419.07 707
12420.13 665
12421.18 680
12422.23 668
12423.28 696
12424.34 687
12425.39 700
12426.44 713
12427.49 703
12428.55 731
12429.60 707
12430.65 725
12431.71 738
12432.76 749
12433.81 711
12434.86 699
12435.92 700
12436.97 698
12438.02 727
12439.08 737
12440.13 741
12441.18 707
12442.24 743
12443.29 721
12444.34 743
12445.40 747
12446.45 783
12447.50 796
12448.56 733
12449.61 779
12450.67 796
12451.72 781
12452.77 775
12453.83 784
12454.88 802
12455.94 797
12456.99 847
12458.04 849
12459.10 854
12460.15 908
12461.21 930
12462.26 915
12463.31 904
12464.37 951
12465.42 1030
12466.48 1063
12467.53 1075
12468.59 1091
12469.64 1215
12470.70 1195
12471.75 1220
12472.80 1302
12473.86 1327
12474.91 1346
12475.97 1390
12477.02 1420
12478.08 1381
12479.13 1431
12480.19 1487
12481.24 1469
12482.30 1468
12483.35 1429
12484.41 1380
12485.46 1383
12486.52 1378
12487.57 1353
12488.63 1314
12489.69 1263
12490.74 1193
12491.80 1147
12492.85 1102
12493.91 1099
12494.96 1064
12496.02 1022
12497.07 978
12498.13 988
12499.19 1048
12500.24 951
12501.30 956
12502.35 909
12503.41 876
12504.47 861
12505.52 902
12506.58 881
12507.63 903
12508.69 879
12509.75 855
12510.80 882
12511.86 894
12512.91 876
12513.97 900
12515.03 882
12516.08 900
12517.14 903
12518.20 873
12519.25 868
12520.31 877
12521.37 849
12522.42 883
12523.48 878
12524.54 880
12525.59 915
12526.65 854
12527.71 902
12528.77 911
12529.82 914
12530.88 897
12531.94 889
12532.99 866
12534.05 861
12535.11 869
12536.17 900
12537.22 881
12538.28 879
12539.34 896
12540.40 942
12541.45 931
12542.51 932
12543.57 942
12544.63 941
12545.68 971
12546.74 999
12547.80 992
12548.86 992
12549.92 989
12550.97 1006
12552.03 1036
12553.09 1010
12554.15 1055
12555.21 1062
12556.26 1082
12557.32 1077
12558.38 1061
12559.44 1054
12560.50 1069
12561.56 1087
12562.61 1074
12563.67 1044
12564.73 1060
12565.79 1032
12566.85 1045
12567.91 997
12568.97 1004
12570.02 989
12571.08 983
12572.14 1000
12573.20 989
12574.26 965
12575.32 977
12576.38 953
12577.44 994
12578.50 982
12579.56 941
12580.61 894
12581.67 926
12582.73 949
12583.79 937
12584.85 911
12585.91 921
12586.97 907
12588.03 911
12589.09 927
12590.15 904
12591.21 966
12592.27 948
12593.33 969
12594.39 924
12595.45 960
12596.51 944
12597.57 951
12598.63 929
12599.69 966
12600.75 979
12601.81 949
12602.87 962
12603.93 940
12604.99 973
12606.05 960
12607.11 978
12608.17 963
12609.23 997
12610.29 1004
12611.35 999
12612.41 1033
12613.47 978
12614.53 1019
12615.59 1076
12616.66 1031
12617.72 1062
12618.78 1063
12619.84 1046
12620.90 1090
12621.96 1118
12623.02 1120
12624.08 1100
12625.14 1115
12626.20 1095
12627.26 1111
12628.33 1113
12629.39 1097
12630.45 1151
12631.51 1149
12632.57 1185
12633.63 1188
12634.69 1153
12635.76 1163
12636.82 1115
12637.88 1148
12638.94 1160
12640.00 1127
12641.06 1158
12642.13 1092
12643.19 1119
12644.25 1105
12645.31 1079
12646.37 1058
12647.44 1066
12648.50 1070
12649.56 1084
12650.62 1049
12651.68 1061
12652.75 1042
12653.81 1070
12654.87 1072
12655.93 1062
12657.00 1053
12658.06 1062
12659.12 1068
12660.18 1061
12661.25 1083
12662.31 1101
12663.37 1073
12664.43 1108
12665.50 1069
12666.56 1066
12667.62 1121
12668.69 1114
12669.75 1141
12670.81 1118
12671.88 1135
12672.94 1169
12674.00 1173
12675.06 1169
12676.13 1135
12677.19 1121
12678.25 1164
12679.32 1224
12680.38 1179
12681.44 1207
12682.51 1215
12683.57 1208
12684.64 1234
12685.70 1257
12686.76 1252
12687.83 1264
12688.89 1330
12689.95 1325
12691.02 1369
12692.08 1341
12693.15 1349
12694.21 1371
12695.27 1391
12696.34 1415
12697.40 1425
12698.47 1430
12699.53 1443
12700.59 1464
12701.66 1527
12702.72 1528
12703.79 1553
12704.85 1534
12705.92 1539
12706.98 1576
12708.05 1594
12709.11 1570
12710.18 1602
12711.24 1663
12712.30 1625
12713.37 1650
12714.43 1691
12715.50 1634
12716.56 1652
12717.63 1634
12718.69 1689
12719.76 1628
12720.82 1686
12721.89 1706
12722.95 1697
12724.02 1699
12725.09 1707
12726.15 1756
12727.22 1747
12728.28 1800
12729.35 1814
12730.41 1844
12731.48 1884
12732.54 1848
12733.61 1882
12734.68 1922
12735.74 1923
12736.81 1887
12737.87 1906
12738.94 1870
12740.00 1855
12741.07 1824
12742.14 1763
12743.20 1785
12744.27 1741
12745.33 1748
12746.40 1638
12747.47 1572
12748.53 1566
12749.60 1524
12750.67 1515
12751.73 1432
12752.80 1426
12753.87 1403
12754.93 1316
12756.00 1290
12757.07 1307
12758.13 1272
12759.20 1236
12760.27 1231
12761.33 1223
12762.40 1181
12763.47 1170
12764.53 1167
12765.60 1127
12766.67 1181
12767.73 1187
12768.80 1168
12769.87 1110
12770.94 1110
12772.00 1113
12773.07 1130
12774.14 1045
12775.21 1087
12776.27 1103
12777.34 1037
12778.41 1052
12779.48 1038
12780.54 1044
12781.61 1023
12782.68 1043
12783.75 1042
12784.81 1034
12785.88 995
12786.95 989
12788.02 987
12789.09 997
12790.15 1007
12791.22 977
12792.29 983
12793.36 982
12794.43 986
12795.49 969
12796.56 934
12797.63 975
12798.70 942
12799.77 947
12800.84 993
12801.90 982
12802.97 948
12804.04 975
12805.11 948
12806.18 970
12807.25 963
12808.32 971
12809.39 988
12810.45 991
12811.52 995
12812.59 1001
12813.66 983
12814.73 985
12815.80 967
12816.87 988
12817.94 969
12819.01 978
12820.08 994
12821.15 979
12822.21 996
12823.28 1020
12824.35 980
12825.42 1006
12826.49 994
12827.56 984
12828.63 1034
12829.70 1003
12830.77 993
12831.84 982
12832.91 979
12833.98 970
12835.05 997
12836.12 970
12837.19 965
12838.26 917
12839.33 914
12840.40 907
12841.47 940
12842.54 916
12843.61 890
12844.68 869
12845.75 930
12846.82 907
12847.89 871
12848.96 879
12850.03 827
12851.10 822
12852.18 829
12853.25 839
12854.32 818
12855.39 850
12856.46 811
12857.53 812
12858.60 796
12859.67 807
12860.74 820
12861.81 828
12862.88 806
12863.96 807
12865.03 806
12866.10 785
12867.17 791
12868.24 788
12869.31 776
12870.38 791
12871.45 785
12872.53 774
12873.60 746
12874.67 737
12875.74 721
12876.81 734
12877.88 725
12878.96 731
12880.03 711
12881.10 715
12882.17 738
12883.24 729
12884.31 740
12885.39 734
12886.46 734
12887.53 729
12888.60 707
12889.68 698
12890.75 721
12891.82 684
12892.89 670
12893.96 663
12895.04 689
12896.11 678
12897.18 664
12898.25 637
12899.33 679
12900.40 696
12901.47 660
12902.54 659
12903.62 624
12904.69 634
12905.76 651
12906.84 638
12907.91 642
12908.98 631
12910.06 641
12911.13 607
12912.20 601
12913.27 593
12914.35 623
12915.42 620
12916.49 645
12917.57 614
12918.64 627
12919.71 612
12920.79 604
12921.86 575
12922.94 577
12924.01 607
12925.08 591
12926.16 602
12927.23 608
12928.30 592
12929.38 616
12930.45 595
12931.53 604
12932.60 605
12933.67 591
12934.75 566
12935.82 571
12936.90 593
12937.97 597
12939.04 606
12940.12 595
12941.19 584
12942.27 564
12943.34 576
12944.42 572
12945.49 575
12946.56 541
12947.64 541
12948.71 592
12949.79 580
12950.86 597
12951.94 548
12953.01 542
12954.09 601
12955.16 552
12956.24 554
12957.31 567
12958.39 553
12959.46 554
12960.54 546
12961.61 556
12962.69 561
12963.76 559
12964.84 542
12965.91 532
12966.99 538
12968.07 540
12969.14 577
12970.22 573
12971.29 553
12972.37 557
12973.44 542
12974.52 567
12975.59 568
12976.67 562
12977.75 584
12978.82 561
12979.90 554
12980.97 590
12982.05 554
12983.13 531
12984.20 523
12985.28 543
12986.35 543
12987.43 563
12988.51 549
12989.58 526
12990.66 581
12991.74 548
12992.81 556
12993.89 552
12994.97 555
12996.04 535
12997.12 548
12998.20 556
12999.27 559
13000.35 558
13001.43 537
13002.50 549
13003.58 506
13004.66 557
13005.73 565
13006.81 557
13007.89 529
13008.97 536
13010.04 568
13011.12 547
13012.20 518
13013.27 530
13014.35 540
13015.43 537
13016.51 516
13017.58 551
13018.66 553
13019.74 564
13020.82 536
13021.89 543
13022.97 549
13024.05 570
13025.13 585
13026.21 576
13027.28 555
13028.36 570
13029.44 575
13030.52 591
13031.60 545
13032.67 562
13033.75 578
13034.83 563
13035.91 538
13036.99 526
13038.07 582
13039.14 619
13040.22 588
13041.30 597
13042.38 573
13043.46 584
13044.54 602
13045.62 593
13046.69 600
13047.77 600
13048.85 603
13049.93 606
13051.01 574
13052.09 558
13053.17 582
13054.25 604
13055.33 567
13056.40 573
13057.48 594
13058.56 588
13059.64 614
13060.72 576
13061.80 563
13062.88 577
13063.96 580
13065.04 606
13066.12 549
13067.20 555
13068.28 553
13069.36 550
13070.44 551
13071.52 564
13072.60 534
13073.68 556
13074.76 568
13075.84 515
13076.92 553
13078.00 518
13079.08 554
13080.16 559
13081.24 515
13082.32 536
13083.40 558
13084.48 543
13085.56 545
13086.64 553
13087.72 561
13088.80 515
13089.88 541
13090.96 569
13092.04 567
13093.12 544
13094.20 540
13095.28 540
13096.36 548
13097.44 540
13098.52 529
13099.61 542
13100.69 558
13101.77 560
13102.85 557
13103.93 552
13105.01 531
13106.09 541
13107.17 563
13108.25 579
13109.34 557
13110.42 561
13111.50 603
13112.58 588
13113.66 551
13114.74 581
13115.82 592
13116.91 617
13117.99 627
13119.07 556
13120.15 556
13121.23 589
13122.31 606
13123.40 584
13124.48 574
13125.56 627
13126.64 620
13127.72 600
13128.81 573
13129.89 581
13130.97 596
13132.05 591
13133.14 603
13134.22 593
13135.30 599
13136.38 555
13137.47 584
13138.55 602
13139.63 586
13140.71 632
13141.80 619
13142.88 600
13143.96 601
13145.04 609
13146.13 581
13147.21 607
13148.29 582
13149.38 602
13150.46 594
13151.54 614
13152.62 609
13153.71 614
13154.79 597
13155.87 639
13156.96 591
13158.04 602
13159.12 585
13160.21 556
13161.29 592
13162.37 572
13163.46 597
13164.54 585
13165.62 589
13166.71 592
13167.79 615
13168.88 607
13169.96 585
13171.04 612
13172.13 617
13173.21 593
13174.30 602
13175.38 615
13176.46 589
13177.55 628
13178.63 623
13179.72 590
13180.80 608
13181.88 613
13182.97 608
13184.05 588
13185.14 625
13186.22 589
13187.31 609
13188.39 648
13189.48 614
13190.56 598
13191.65 619
13192.73 616
13193.81 608
13194.90 631
13195.98 635
13197.07 636
13198.15 602
13199.24 583
13200.32 600
13201.41 596
13202.49 612
13203.58 620
13204.67 608
13205.75 616
13206.84 641
13207.92 613
13209.01 657
13210.09 661
13211.18 594
13212.26 581
13213.35 617
13214.43 621
13215.52 629
13216.61 627
13217.69 659
13218.78 650
13219.86 667
13220.95 655
13222.04 656
13223.12 663
13224.21 627
13225.29 614
13226.38 634
13227.47 635
13228.55 626
13229.64 655
13230.72 630
13231.81 657
13232.90 650
13233.98 644
13235.07 665
13236.16 658
13237.24 689
13238.33 707
13239.42 685
13240.50 685
13241.59 674
13242.68 685
13243.76 665
13244.85 680
13245.94 708
13247.02 692
13248.11 688
13249.20 676
13250.29 725
13251.37 705
13252.46 723
13253.55 724
13254.63 731
13255.72 730
13256.81 711
13257.90 733
13258.98 755
13260.07 736
13261.16 738
13262.25 723
13263.33 730
13264.42 732
13265.51 741
13266.60 743
13267.69 758
13268.77 794
13269.86 797
13270.95 754
13272.04 789
13273.13 800
13274.21 820
13275.30 820
13276.39 783
13277.48 825
13278.57 839
13279.65 824
13280.74 828
13281.83 805
13282.92 801
13284.01 808
13285.10 854
13286.19 860
13287.27 865
13288.36 883
13289.45 870
13290.54 861
13291.63 846
13292.72 869
13293.81 871
13294.90 863
13295.98 880
13297.07 871
13298.16 870
13299.25 933
13300.34 932
13301.43 899
13302.52 934
13303.61 929
13304.70 956
13305.79 951
13306.88 959
13307.97 1009
13309.06 982
13310.15 1024
13311.24 977
13312.32 1013
13313.41 974
13314.50 1029
13315.59 1022
13316.68 1022
13317.77 984
13318.86 1032
13319.95 1033
13321.04 1034
13322.13 1075
13323.22 1051
13324.31 1073
13325.40 1051
13326.49 1027
13327.58 1044
13328.68 1068
13329.77 1063
13330.86 1091
13331.95 1145
13333.04 1099
13334.13 1099
13335.22 1113
13336.31 1121
13337.40 1126
13338.49 1143
13339.58 1128
13340.67 1118
13341.76 1108
13342.85 1123
13343.94 1152
13345.04 1136
13346.13 1142
13347.22 1155
13348.31 1162
13349.40 1182
13350.49 1184
13351.58 1174
13352.67 1190
13353.77 1201
13354.86 1231
13355.95 1230
13357.04 1203
13358.13 1218
13359.22 1245
13360.31 1228
13361.41 1294
13362.50 1297
13363.59 1321
13364.68 1292
13365.77 1293
13366.87 1279
13367.96 1334
13369.05 1352
13370.14 1299
13371.23 1334
13372.33 1338
13373.42 1310
13374.51 1309
13375.60 1281
13376.69 1295
13377.79 1239
13378.88 1267
13379.97 1216
13381.06 1223
13382.16 1175
13383.25 1154
13384.34 1118
13385.43 1140
13386.53 1122
13387.62 1097
13388.71 1084
13389.81 1037
13390.90 1049
13391.99 1040
13393.08 1077
13394.18 1030
13395.27 1021
13396.36 975
13397.46 995
13398.55 1020
13399.64 931
13400.74 969
13401.83 987
13402.92 954
13404.02 972
13405.11 936
13406.20 937
13407.30 905
13408.39 918
13409.48 944
13410.58 942
13411.67 958
13412.77 977
13413.86 948
13414.95 919
13416.05 899
13417.14 952
13418.23 941
13419.33 927
13420.42 953
13421.52 975
13422.61 975
13423.71 959
13424.80 956
13425.89 957
13426.99 953
13428.08 951
13429.18 985
13430.27 1018
13431.37 991
13432.46 975
13433.56 1027
13434.65 1008
13435.74 999
13436.84 1022
13437.93 1002
13439.03 988
13440.12 975
13441.22 992
13442.31 977
13443.41 976
13444.50 1070
13445.60 1046
13446.69 1049
13447.79 1060
13448.88 1038
13449.98 1064
13451.08 1063
13452.17 1062
13453.27 1032
13454.36 1057
13455.46 1086
13456.55 1097
13457.65 1122
13458.74 1085
13459.84 1138
13460.94 1159
13462.03 1148
13463.13 1150
13464.22 1126
13465.32 1156
13466.41 1163
13467.51 1167
13468.61 1154
13469.70 1151
13470.80 1163
13471.90 1186
13472.99 1195
13474.09 1206
13475.18 1168
13476.28 1211
13477.38 1191
13478.47 1229
13479.57 1224
13480.67 1244
13481.76 1200
13482.86 1234
13483.96 1242
13485.05 1268
13486.15 1235
13487.25 1300
13488.34 1297
13489.44 1273
13490.54 1306
13491.63 1291
13492.73 1289
13493.83 1282
13494.93 1285
13496.02 1339
13497.12 1383
13498.22 1372
13499.31 1393
13500.41 1367
13501.51 1360
13502.61 1359
13503.70 1406
13504.80 1392
13505.90 1429
13507.00 1446
13508.09 1439
13509.19 1433
13510.29 1427
13511.39 1418
13512.49 1406
13513.58 1384
13514.68 1357
13515.78 1382
13516.88 1333
13517.98 1303
13519.07 1316
13520.17 1327
13521.27 1255
13522.37 1207
13523.47 1243
13524.57 1213
13525.66 1219
13526.76 1203
13527.86 1179
13528.96 1177
13530.06 1127
13531.16 1126
13532.25 1154
13533.35 1117
13534.45 1099
13535.55 1103
13536.65 1069
13537.75 1045
13538.85 990
13539.95 1048
13541.05 1013
13542.14 1006
13543.24 992
13544.34 985
13545.44 995
13546.54 960
13547.64 972
13548.74 944
13549.84 956
13550.94 945
13552.04 909
13553.14 942
13554.24 901
13555.34 918
13556.44 906
13557.54 883
13558.64 884
13559.74 876
13560.84 881
13561.94 860
13563.04 885
13564.13 885
13565.23 863
13566.34 880
13567.44 887
13568.54 842
13569.64 862
13570.74 867
13571.84 856
13572.94 819
13574.04 868
13575.14 868
13576.24 873
13577.34 852
13578.44 884
13579.54 879
13580.64 864
13581.74 835
13582.84 827
13583.94 851
13585.04 838
13586.14 848
13587.24 870
13588.35 875
13589.45 862
13590.55 866
13591.65 848
13592.75 881
13593.85 854
13594.95 907
13596.05 887
13597.15 867
13598.26 872
13599.36 827
13600.46 875
13601.56 886
13602.66 924
13603.76 870
13604.86 864
13605.97 909
13607.07 900
13608.17 888
13609.27 838
13610.37 869
13611.47 875
13612.58 909
13613.68 870
13614.78 891
13615.88 926
13616.98 885
13618.09 904
13619.19 881
13620.29 875
13621.39 916
13622.50 889
13623.60 906
13624.70 905
13625.80 865
13626.91 884
13628.01 902
13629.11 867
13630.21 883
13631.32 879
13632.42 900
13633.52 875
13634.62 885
13635.73 921
13636.83 916
13637.93 871
13639.04 890
13640.14 912
13641.24 892
13642.35 886
13643.45 904
13644.55 889
13645.65 925
13646.76 895
13647.86 875
13648.96 898
13650.07 895
13651.17 874
13652.28 885
13653.38 865
13654.48 900
13655.59 868
13656.69 884
13657.79 880
13658.90 897
13660.00 905
13661.11 856
13662.21 862
13663.31 864
13664.42 912
13665.52 879
13666.63 878
13667.73 865
13668.83 898
13669.94 901
13671.04 873
13672.15 900
13673.25 881
13674.36 880
13675.46 873
13676.56 869
13677.67 847
13678.77 876
13679.88 892
13680.98 896
13682.09 912
13683.19 950
13684.30 912
13685.40 942
13686.51 888
13687.61 858
13688.72 907
13689.82 897
13690.93 925
13692.03 956
13693.14 902
13694.24 932
13695.35 911
13696.45 938
13697.56 951
13698.66 925
13699.77 944
13700.87 964
13701.98 969
13703.09 946
13704.19 976
13705.30 958
13706.40 984
13707.51 966
13708.61 969
13709.72 985
13710.83 1004
13711.93 1001
13713.04 1034
13714.14 1052
13715.25 1099
13716.36 1093
13717.46 1061
13718.57 1041
13719.67 1089
13720.78 1148
13721.89 1092
13722.99 1083
13724.10 1080
13725.21 1102
13726.31 1147
13727.42 1089
13728.53 1137
13729.63 1142
13730.74 1148
13731.85 1157
13732.95 1207
13734.06 1179
13735.17 1211
13736.27 1188
13737.38 1178
13738.49 1238
13739.59 1273
13740.70 1268
13741.81 1294
13742.92 1289
13744.02 1309
13745.13 1349
13746.24 1356
13747.35 1384
13748.45 1400
13749.56 1404
13750.67 1475
13751.78 1506
13752.88 1538
13753.99 1550
13755.10 1569
13756.21 1602
13757.31 1646
13758.42 1667
13759.53 1693
13760.64 1696
13761.75 1797
13762.85 1798
13763.96 1787
13765.07 1828
13766.18 1807
13767.29 1906
13768.39 1960
13769.50 1854
13770.61 1881
13771.72 1900
13772.83 1923
13773.94 1870
13775.04 1843
13776.15 1795
13777.26 1790
13778.37 1783
13779.48 1771
13780.59 1750
13781.70 1713
13782.80 1701
13783.91 1635
13785.02 1585
13786.13 1550
13787.24 1516
13788.35 1468
13789.46 1437
13790.57 1422
13791.68 1350
13792.79 1261
13793.90 1239
13795.00 1260
13796.11 1223
13797.22 1163
13798.33 1186
13799.44 1140
13800.55 1120
13801.66 1085
13802.77 1060
13803.88 1074
13804.99 1043
13806.10 1052
13807.21 1033
13808.32 1011
13809.43 987
13810.54 1022
13811.65 1035
13812.76 1003
13813.87 972
13814.98 989
13816.09 1002
13817.20 983
13818.31 942
13819.42 942
13820.53 1001
13821.64 962
13822.75 939
13823.86 944
13824.97 969
13826.08 945
13827.19 925
13828.30 939
13829.41 926
13830.53 983
13831.64 937
13832.75 929
13833.86 885
13834.97 952
13836.08 962
13837.19 920
13838.30 921
13839.41 927
13840.52 902
13841.64 911
13842.75 919
13843.86 901
13844.97 927
13846.08 932
13847.19 953
13848.30 937
13849.41 935
13850.53 955
13851.64 910
13852.75 937
13853.86 958
13854.97 967
13856.08 947
13857.20 981
13858.31 965
13859.42 954
13860.53 962
13861.64 971
13862.76 953
13863.87 909
13864.98 929
13866.09 958
13867.20 985
13868.32 993
13869.43 999
13870.54 957
13871.65 968
13872.77 963
13873.88 976
13874.99 976
13876.10 962
13877.22 965
13878.33 1000
13879.44 1001
13880.55 971
13881.67 1000
13882.78 1032
13883.89 1029
13885.01 1026
13886.12 1016
13887.23 1007
13888.34 1014
13889.46 1064
13890.57 1096
13891.68 1065
13892.80 1084
13893.91 1111
13895.02 1109
13896.14 1106
13897.25 1095
13898.36 1094
13899.48 1059
13900.59 1099
13901.70 1090
13902.82 1132
13903.93 1077
13905.05 1056
13906.16 1080
13907.27 1043
13908.39 1012
13909.50 1045
13910.61 1027
13911.73 1037
13912.84 974
13913.96 989
13915.07 978
13916.19 962
13917.30 956
13918.41 952
13919.53 928
13920.64 899
13921.76 920
13922.87 920
13923.99 899
13925.10 904
13926.21 897
13927.33 889
13928.44 911
13929.56 898
13930.67 881
13931.79 867
13932.90 850
13934.02 858
13935.13 912
13936.25 855
13937.36 845
13938.48 848
13939.59 861
13940.71 833
13941.82 832
13942.94 808
13944.05 868
13945.17 865
13946.28 854
13947.40 849
13948.52 848
13949.63 855
13950.75 827
13951.86 844
13952.98 831
13954.09 834
13955.21 837
13956.32 826
13957.44 797
13958.56 821
13959.67 809
13960.79 821
13961.90 838
13963.02 807
13964.14 829
13965.25 848
13966.37 835
13967.48 806
13968.60 807
13969.72 809
13970.83 815
13971.95 831
13973.07 820
13974.18 815
13975.30 788
13976.42 821
13977.53 836
13978.65 814
13979.77 830
13980.88 806
13982.00 808
13983.12 822
13984.23 835
13985.35 836
13986.47 856
13987.58 845
13988.70 846
13989.82 816
13990.94 843
13992.05 841
13993.17 837
13994.29 836
13995.40 849
13996.52 812
13997.64 803
13998.76 885
13999.87 854
14000.99 875
14002.11 834
14003.23 847
14004.35 855
14005.46 862
14006.58 856
14007.70 860
14008.82 808
14009.93 876
14011.05 867
14012.17 833
14013.29 825
14014.41 830
14015.52 852
14016.64 876
14017.76 863
14018.88 876
14020.00 873
14021.12 888
14022.23 858
14023.35 898
14024.47 876
14025.59 886
14026.71 851
14027.83 860
14028.95 883
14030.06 900
14031.18 904
14032.30 863
14033.42 866
14034.54 941
14035.66 916
14036.78 918
14037.90 915
14039.02 951
14040.14 940
14041.25 936
14042.37 957
14043.49 932
14044.61 968
14045.73 949
14046.85 964
14047.97 964
14049.09 946
14050.21 976
14051.33 978
14052.45 1023
14053.57 996
14054.69 1027
14055.81 1069
14056.93 1069
14058.05 1027
14059.17 1056
14060.29 1103
14061.41 1073
14062.53 1073
14063.65 1085
14064.77 1131
14065.89 1136
14067.01 1139
14068.13 1176
14069.25 1178
14070.37 1171
14071.49 1187
14072.61 1206
14073.73 1217
14074.85 1280
14075.97 1226
14077.09 1265
14078.21 1284
14079.33 1258
14080.45 1280
14081.57 1287
14082.69 1305
14083.82 1323
14084.94 1365
14086.06 1322
14087.18 1375
14088.30 1389
14089.42 1376
14090.54 1391
14091.66 1376
14092.78 1415
14093.91 1409
14095.03 1408
14096.15 1379
14097.27 1421
14098.39 1420
14099.51 1421
14100.63 1372
14101.76 1409
14102.88 1391
14104.00 1354
14105.12 1353
14106.24 1370
14107.36 1326
14108.49 1328
14109.61 1331
14110.73 1310
14111.85 1303
14112.97 1243
14114.10 1259
14115.22 1243
14116.34 1182
14117.46 1206
14118.58 1161
14119.71 1099
14120.83 1101
14121.95 1123
14123.07 1058
14124.20 1085
14125.32 1040
14126.44 1019
14127.56 1045
14128.69 1028
14129.81 963
14130.93 988
14132.06 1002
14133.18 946
14134.30 931
14135.42 945
14136.55 955
14137.67 965
14138.79 952
14139.92 909
14141.04 924
14142.16 939
14143.29 916
14144.41 913
14145.53 917
14146.66 875
14147.78 888
14148.90 892
14150.03 854
14151.15 886
14152.27 846
14153.40 842
14154.52 864
14155.64 848
14156.77 849
14157.89 846
14159.02 853
14160.14 856
14161.26 892
14162.39 847
14163.51 885
14164.64 854
14165.76 851
14166.88 874
14168.01 823
14169.13 809
14170.26 864
14171.38 852
14172.51 834
14173.63 838
14174.75 805
14175.88 814
14177.00 833
14178.13 818
14179.25 822
14180.38 825
14181.50 813
14182.63 791
14183.75 772
14184.88 813
14186.00 812
14187.13 780
14188.25 761
14189.38 793
14190.50 763
14191.63 769
14192.75 785
14193.88 776
14195.00 770
14196.13 818
14197.25 754
14198.38 727
14199.50 728
14200.63 750
14201.76 773
14202.88 734
14204.01 751
14205.13 735
14206.26 753
14207.38 768
14208.51 748
14209.64 737
14210.76 736
14211.89 751
14213.01 759
14214.14 739
14215.27 715
14216.39 708
14217.52 706
14218.64 730
14219.77 734
14220.90 712
14222.02 707
14223.15 714
14224.28 751
14225.40 710
14226.53 711
14227.66 718
14228.78 710
14229.91 752
14231.04 707
14232.16 702
14233.29 662
14234.42 681
14235.54 720
14236.67 693
14237.80 681
14238.92 671
14240.05 676
14241.18 647
14242.31 663
14243.43 670
14244.56 677
14245.69 663
14246.82 673
14247.94 678
14249.07 708
14250.20 657
14251.33 666
14252.45 685
14253.58 686
14254.71 649
14255.84 674
14256.96 654
14258.09 647
14259.22 639
14260.35 655
14261.47 658
14262.60 628
14263.73 658
14264.86 677
14265.99 655
14267.12 629
14268.24 627
14269.37 614
14270.50 627
14271.63 617
14272.76 587
14273.89 565
14275.01 603
14276.14 583
14277.27 589
14278.40 585
14279.53 595
14280.66 621
14281.79 597
14282.91 545
14284.04 581
14285.17 573
14286.30 589
14287.43 573
14288.56 567
14289.69 562
14290.82 580
14291.95 600
14293.08 571
14294.20 545
14295.33 582
14296.46 590
14297.59 575
14298.72 551
14299.85 550
14300.98 543
14302.11 550
14303.24 537
14304.37 563
14305.50 562
14306.63 579
14307.76 551
14308.89 569
14310.02 537
14311.15 538
14312.28 546
14313.41 548
14314.54 548
14315.67 531
14316.80 556
14317.93 540
14319.06 547
14320.19 531
14321.32 529
14322.45 541
14323.58 513
14324.71 499
14325.84 527
14326.97 539
14328.10 553
14329.23 539
14330.36 549
14331.49 556
14332.62 549
14333.76 533
14334.89 516
14336.02 505
14337.15 520
14338.28 496
14339.41 523
14340.54 544
14341.67 538
14342.80 537
14343.93 538
14345.07 479
14346.20 489
14347.33 539
14348.46 538
14349.59 552
14350.72 485
14351.85 526
14352.99 519
14354.12 538
14355.25 518
14356.38 516
14357.51 538
14358.64 543
14359.78 512
14360.91 528
14362.04 508
14363.17 507
14364.30 539
14365.44 523
14366.57 510
14367.70 510
14368.83 512
14369.96 538
14371.10 548
14372.23 510
14373.36 534
14374.49 524
14375.63 525
14376.76 549
14377.89 535
14379.02 521
14380.16 541
14381.29 553
14382.42 540
14383.55 534
14384.69 553
14385.82 538
14386.95 563
14388.09 538
14389.22 506
14390.35 528
14391.49 539
14392.62 570
14393.75 538
14394.89 522
14396.02 525
14397.15 553
14398.28 543
14399.42 530
14400.55 535
14401.69 532
14402.82 539
14403.95 545
14405.09 561
14406.22 572
14407.35 541
14408.49 555
14409.62 538
14410.75 566
14411.89 554
14413.02 562
14414.16 547
14415.29 583
14416.42 549
14417.56 566
14418.69 543
14419.83 577
14420.96 557
14422.10 561
14423.23 578
14424.36 593
14425.50 583
14426.63 598
14427.77 620
14428.90 603
14430.04 592
14431.17 586
14432.31 578
14433.44 597
14434.58 592
14435.71 618
14436.85 631
14437.98 612
14439.12 611
14440.25 634
14441.39 628
14442.52 623
14443.66 597
14444.79 626
14445.93 618
14447.06 607
14448.20 635
14449.33 638
14450.47 616
14451.60 632
14452.74 632
14453.87 620
14455.01 630
14456.14 661
14457.28 619
14458.42 613
14459.55 614
14460.69 648
14461.82 651
14462.96 645
14464.10 667
14465.23 670
14466.37 675
14467.50 679
14468.64 645
14469.78 657
14470.91 640
14472.05 658
14473.18 720
14474.32 668
14475.46 664
14476.59 644
14477.73 669
14478.87 640
14480.00 658
14481.14 641
14482.28 632
14483.41 625
14484.55 634
14485.69 642
14486.82 626
14487.96 652
14489.10 659
14490.23 651
14491.37 634
14492.51 624
14493.65 611
14494.78 642
14495.92 610
14497.06 638
14498.19 616
14499.33 622
14500.47 653
14501.61 612
14502.74 615
14503.88 602
14505.02 574
14506.16 608
14507.29 630
14508.43 598
14509.57 579
14510.71 604
14511.85 610
14512.98 616
14514.12 600
14515.26 567
14516.40 621
14517.54 601
14518.67 603
14519.81 586
14520.95 598
14522.09 575
14523.23 566
14524.36 588
14525.50 587
14526.64 554
14527.78 576
14528.92 567
14530.06 558
14531.19 517
14532.33 548
14533.47 539
14534.61 557
14535.75 555
14536.89 531
14538.03 547
14539.17 536
14540.31 548
14541.44 550
14542.58 520
14543.72 545
14544.86 529
14546.00 535
14547.14 529
14548.28 531
14549.42 518
14550.56 533
14551.70 537
14552.84 549
14553.98 532
14555.12 530
14556.25 540
14557.39 571
14558.53 571
14559.67 529
14560.81 541
14561.95 536
14563.09 546
14564.23 572
14565.37 571
14566.51 547
14567.65 570
14568.79 569
14569.93 566
14571.07 571
14572.21 562
14573.35 553
14574.49 564
14575.63 568
14576.77 572
14577.92 545
14579.06 589
14580.20 555
14581.34 559
14582.48 612
14583.62 540
14584.76 568
14585.90 569
14587.04 586
14588.18 590
14589.32 558
14590.46 603
14591.60 603
14592.74 617
14593.89 576
14595.03 589
14596.17 624
14597.31 622
14598.45 606
14599.59 649
14600.73 598
14601.87 629
14603.02 626
14604.16 598
14605.30 609
14606.44 631
14607.58 617
14608.72 633
14609.86 660
14611.01 661
14612.15 645
14613.29 645
14614.43 686
14615.57 675
14616.72 657
14617.86 670
14619.00 711
14620.14 689
14621.28 673
14622.43 717
14623.57 699
14624.71 710
14625.85 725
14627.00 726
14628.14 736
14629.28 762
14630.42 741
14631.56 747
14632.71 739
14633.85 747
14634.99 739
14636.14 767
14637.28 752
14638.42 760
14639.56 772
14640.71 750
14641.85 763
14642.99 754
14644.14 738
14645.28 702
14646.42 695
14647.56 681
14648.71 686
14649.85 700
14650.99 669
14652.14 624
14653.28 673
14654.42 655
14655.57 627
14656.71 598
14657.85 598
14659.00 586
14660.14 581
14661.29 584
14662.43 564
14663.57 535
14664.72 522
14665.86 528
14667.00 530
14668.15 520
14669.29 492
14670.44 508
14671.58 508
14672.73 507
14673.87 523
14675.01 503
14676.16 478
14677.30 492
14678.45 476
14679.59 471
14680.74 477
14681.88 471
14683.02 496
14684.17 459
14685.31 491
14686.46 464
14687.60 458
14688.75 448
14689.89 475
14691.04 488
14692.18 448
14693.33 438
14694.47 427
14695.62 464
14696.76 473
14697.91 450
14699.05 447
14700.20 440
14701.34 480
14702.49 480
14703.63 448
14704.78 445
14705.92 441
14707.07 450
14708.22 459
14709.36 447
14710.51 424
14711.65 424
14712.80 430
14713.94 431
14715.09 422
14716.23 416
14717.38 462
14718.53 442
14719.67 436
14720.82 414
14721.96 450
14723.11 441
14724.26 438
14725.40 438
14726.55 440
14727.70 435
14728.84 451
14729.99 443
14731.13 440
14732.28 428
14733.43 436
14734.57 441
14735.72 416
14736.87 435
14738.01 413
14739.16 446
14740.31 409
14741.45 432
14742.60 428
14743.75 436
14744.89 437
14746.04 429
14747.19 427
14748.34 443
14749.48 404
14750.63 393
14751.78 396
14752.92 392
14754.07 414
14755.22 407
14756.37 395
14757.51 418
14758.66 434
14759.81 412
14760.96 399
14762.10 386
14763.25 383
14764.40 402
14765.55 399
14766.70 402
14767.84 377
14768.99 385
14770.14 373
14771.29 391
14772.43 424
14773.58 390
14774.73 426
14775.88 423
14777.03 421
14778.18 412
14779.32 404
14780.47 403
14781.62 400
14782.77 394
14783.92 389
14785.07 350
14786.21 381
14787.36 391
14788.51 379
14789.66 369
14790.81 383
14791.96 397
14793.11 397
14794.26 395
14795.40 399
14796.55 410
14797.70 378
14798.85 379
14800.00 401
14801.15 392
14802.30 366
14803.45 393
14804.60 366
14805.75 358
14806.90 333
14808.05 381
14809.19 381
14810.34 364
14811.49 340
14812.64 365
14813.79 354
14814.94 345
14816.09 362
14817.24 383
14818.39 369
14819.54 361
14820.69 339
14821.84 346
14822.99 368
14824.14 343
14825.29 367
14826.44 350
14827.59 342
14828.74 328
14829.89 331
14831.04 335
14832.19 349
14833.34 376
14834.49 347
14835.64 364
14836.79 341
14837.95 366
14839.10 359
14840.25 343
14841.40 349
14842.55 334
14843.70 363
14844.85 338
14846.00 329
14847.15 330
14848.30 333
14849.45 323
14850.60 332
14851.76 333
14852.91 335
14854.06 324
14855.21 336
14856.36 323
14857.51 307
14858.66 338
14859.81 346
14860.97 340
14862.12 341
14863.27 317
14864.42 338
14865.57 323
14866.72 320
14867.88 333
14869.03 331
14870.18 313
14871.33 302
14872.48 323
14873.64 336
14874.79 338
14875.94 337
14877.09 336
14878.24 333
14879.40 328
14880.55 345
14881.70 317
14882.85 310
14884.00 334
14885.16 347
14886.31 333
14887.46 337
14888.61 315
14889.77 333
14890.92 321
14892.07 303
14893.23 311
14894.38 319
14895.53 324
14896.68 333
14897.84 317
14898.99 343
14900.14 320
14901.30 312
14902.45 321
14903.60 308
14904.75 325
14905.91 303
14907.06 330
14908.21 311
14909.37 315
14910.52 311
14911.67 310
14912.83 331
14913.98 314
14915.14 335
14916.29 314
14917.44 316
14918.60 318
14919.75 339
14920.90 313
14922.06 308
14923.21 288
14924.37 286
14925.52 294
14926.67 315
14927.83 306
14928.98 289
14930.14 315
14931.29 325
14932.44 298
14933.60 315
14934.75 276
14935.91 292
14937.06 307
14938.22 321
14939.37 297
14940.52 317
14941.68 301
14942.83 325
14943.99 296
14945.14 288
14946.30 308
14947.45 330
14948.61 318
14949.76 329
14950.92 315
14952.07 311
14953.23 301
14954.38 334
14955.54 303
14956.69 298
14957.85 324
14959.00 318
14960.16 322
14961.31 311
14962.47 327
14963.62 298
14964.78 325
14965.94 324
14967.09 305
14968.25 320
14969.40 341
14970.56 314
14971.71 320
14972.87 323
14974.03 311
14975.18 305
14976.34 299
14977.49 298
14978.65 318
14979.81 329
14980.96 337
14982.12 320
14983.27 313
14984.43 304
14985.59 324
14986.74 306
14987.90 331
14989.06 320
14990.21 300
14991.37 306
14992.53 318
14993.68 306
14994.84 316
14996.00 313
14997.15 312
14998.31 304
14999.47 329
15000.62 322
15001.78 326
15002.94 308
15004.09 293
15005.25 310
15006.41 314
15007.56 301
15008.72 296
15009.88 292
15011.04 283
15012.19 300
15013.35 304
15014.51 294
15015.67 318
15016.82 310
15017.98 315
15019.14 302
15020.30 303
15021.45 308
15022.61 288
15023.77 285
15024.93 306
15026.08 313
15027.24 283
15028.40 302
15029.56 308
15030.72 301
15031.87 280
15033.03 280
15034.19 297
15035.35 294
15036.51 290
15037.67 275
15038.82 309
15039.98 284
15041.14 292
15042.30 314
15043.46 293
15044.62 269
15045.78 282
15046.93 303
15048.09 307
15049.25 273
15050.41 313
15051.57 322
15052.73 283
15053.89 288
15055.05 280
15056.20 291
15057.36 307
15058.52 295
15059.68 270
15060.84 286
15062.00 286
15063.16 298
15064.32 299
15065.48 312
15066.64 314
15067.80 300
15068.96 293
15070.12 300
15071.28 284
15072.44 305
15073.60 320
15074.76 329
15075.91 290
15077.07 280
15078.23 304
15079.39 310
15080.55 282
15081.71 308
15082.87 315
15084.03 321
15085.19 292
15086.35 323
15087.51 315
15088.68 310
15089.84 306
15091.00 300
15092.16 303
15093.32 326
15094.48 314
15095.64 317
15096.80 326
15097.96 291
15099.12 280
15100.28 320
15101.44 317
15102.60 312
15103.76 318
15104.92 311
15106.08 297
15107.25 281
15108.41 313
15109.57 291
15110.73 298
15111.89 329
15113.05 316
15114.21 340
15115.37 307
15116.54 301
15117.70 298
15118.86 312
15120.02 330
15121.18 318
15122.34 334
15123.50 348
15124.67 334
15125.83 336
15126.99 303
15128.15 337
15129.31 338
15130.47 307
15131.64 324
15132.80 317
15133.96 335
15135.12 347
15136.28 340
15137.45 338
15138.61 314
15139.77 346
15140.93 332
15142.10 316
15143.26 329
15144.42 325
15145.58 336
15146.75 337
15147.91 347
15149.07 322
15150.23 335
15151.40 336
15152.56 353
15153.72 329
15154.88 343
15156.05 366
15157.21 350
15158.37 347
15159.54 349
15160.70 371
15161.86 327
15163.03 363
15164.19 360
15165.35 352
15166.52 376
15167.68 376
15168.84 350
15170.01 366
15171.17 377
15172.33 377
15173.50 376
15174.66 380
15175.82 351
15176.99 344
15178.15 368
15179.31 398
15180.48 389
15181.64 382
15182.81 396
15183.97 372
15185.13 378
15186.30 370
15187.46 377
15188.63 363
15189.79 394
15190.95 416
15192.12 414
15193.28 422
15194.45 401
15195.61 406
15196.78 393
15197.94 395
15199.10 416
15200.27 405
15201.43 409
15202.60 396
15203.76 447
15204.93 430
15206.09 419
15207.26 422
15208.42 421
15209.59 417
15210.75 418
15211.92 427
15213.08 439
15214.25 434
15215.41 448
15216.58 450
15217.74 457
15218.91 437
15220.07 458
15221.24 463
15222.40 434
15223.57 456
15224.74 451
15225.90 477
15227.07 471
15228.23 450
15229.40 467
15230.56 478
15231.73 483
15232.89 471
15234.06 479
15235.23 466
15236.39 491
15237.56 504
15238.72 474
15239.89 523
15241.06 508
15242.22 458
15243.39 456
15244.56 475
15245.72 494
15246.89 453
15248.05 439
15249.22 445
15250.39 449
15251.55 458
15252.72 468
15253.89 461
15255.05 437
15256.22 416
15257.39 457
15258.55 426
15259.72 412
15260.89 399
15262.05 427
15263.22 415
15264.39 439
15265.56 411
15266.72 393
15267.89 428
15269.06 418
15270.22 422
15271.39 383
15272.56 400
15273.73 415
15274.89 404
15276.06 388
15277.23 364
15278.40 366
15279.56 373
15280.73 364
15281.90 379
15283.07 383
15284.23 377
15285.40 370
15286.57 389
15287.74 367
15288.91 351
15290.07 367
15291.24 383
15292.41 393
15293.58 393
15294.75 386
15295.92 387
15297.08 380
15298.25 379
15299.42 372
15300.59 351
15301.76 367
15302.93 383
15304.09 376
15305.26 375
15306.43 368
15307.60 369
15308.77 400
15309.94 408
15311.11 383
15312.28 360
15313.44 375
15314.61 370
15315.78 379
15316.95 383
15318.12 366
15319.29 379
15320.46 374
15321.63 361
15322.80 347
15323.97 384
15325.14 368
15326.30 389
15327.47 370
15328.64 375
15329.81 384
15330.98 380
15332.15 367
15333.32 397
15334.49 397
15335.66 397
15336.83 392
15338.00 417
15339.17 382
15340.34 407
15341.51 386
15342.68 388
15343.85 378
15345.02 413
15346.19 399
15347.36 432
15348.53 417
15349.70 420
15350.87 409
15352.04 402
15353.21 417
15354.38 428
15355.55 424
15356.72 430
15357.90 444
15359.07 429
15360.24 439
15361.41 448
15362.58 464
15363.75 471
15364.92 435
15366.09 437
15367.26 462
15368.43 433
15369.60 429
15370.77 443
15371.95 432
15373.12 464
15374.29 460
15375.46 447
15376.63 461
15377.80 437
15378.97 418
15380.15 457
15381.32 448
15382.49 474
15383.66 454
15384.83 457
15386.00 433
15387.17 416
15388.35 448
15389.52 466
15390.69 448
15391.86 477
15393.03 460
15394.21 437
15395.38 417
15396.55 440
15397.72 437
15398.89 421
15400.07 409
15401.24 432
15402.41 401
15403.58 399
15404.76 368
15405.93 370
15407.10 402
15408.27 397
15409.45 381
15410.62 357
15411.79 376
15412.96 369
15414.14 403
15415.31 428
15416.48 367
15417.66 382
15418.83 388
15420.00 357
15421.17 364
15422.35 375
15423.52 359
15424.69 382
15425.87 372
15427.04 374
15428.21 349
15429.39 365
15430.56 373
15431.73 359
15432.91 360
15434.08 354
15435.25 379
15436.43 390
15437.60 363
15438.77 338
15439.95 338
15441.12 347
15442.30 382
15443.47 349
15444.64 361
15445.82 364
15446.99 370
15448.17 357
15449.34 352
15450.51 352
15451.69 343
15452.86 357
15454.04 346
15455.21 332
15456.39 346
15457.56 368
15458.73 348
15459.91 363
15461.08 341
15462.26 333
15463.43 361
15464.61 357
15465.78 329
15466.96 347
15468.13 354
15469.31 357
15470.48 356
15471.66 358
15472.83 350
15474.01 359
15475.18 351
15476.36 352
15477.53 339
15478.71 362
15479.88 342
15481.06 349
15482.23 330
15483.41 353
15484.58 346
15485.76 389
15486.93 360
15488.11 342
15489.29 353
15490.46 376
15491.64 353
15492.81 375
15493.99 359
15495.16 367
15496.34 364
15497.52 335
15498.69 351
15499.87 371
15501.04 374
15502.22 360
15503.40 365
15504.57 394
15505.75 374
15506.92 369
15508.10 372
15509.28 377
15510.45 364
15511.63 378
15512.81 355
15513.98 396
15515.16 379
15516.34 374
15517.51 400
15518.69 394
15519.87 390
15521.04 363
15522.22 396
15523.40 397
15524.57 409
15525.75 374
15526.93 379
15528.11 370
15529.28 377
15530.46 410
15531.64 385
15532.81 386
15533.99 410
15535.17 383
15536.35 386
15537.52 398
15538.70 418
15539.88 408
15541.06 407
15542.23 396
15543.41 420
15544.59 408
15545.77 381
15546.95 426
15548.12 397
15549.30 427
15550.48 402
15551.66 422
15552.83 417
15554.01 421
15555.19 426
15556.37 433
15557.55 456
15558.73 449
15559.90 423
15561.08 414
15562.26 428
15563.44 430
15564.62 443
15565.80 427
15566.97 418
15568.15 442
15569.33 466
15570.51 449
15571.69 429
15572.87 467
15574.05 471
15575.23 461
15576.40 464
15577.58 443
15578.76 450
15579.94 466
15581.12 465
15582.30 484
15583.48 486
15584.66 489
15585.84 503
15587.02 495
15588.20 484
15589.38 521
15590.56 518
15591.73 530
15592.91 502
15594.09 503
15595.27 529
15596.45 508
15597.63 517
15598.81 515
15599.99 539
15601.17 560
15602.35 566
15603.53 512
15604.71 550
15605.89 541
15607.07 559
15608.25 549
15609.43 546
15610.61 554
15611.79 583
15612.97 570
15614.15 590
15615.33 535
15616.51 555
15617.69 578
15618.88 601
15620.06 609
15621.24 581
15622.42 613
15623.60 614
15624.78 620
15625.96 632
15627.14 633
15628.32 655
15629.50 658
15630.68 653
15631.86 699
15633.05 677
15634.23 670
15635.41 669
15636.59 683
15637.77 675
15638.95 682
15640.13 690
15641.31 683
15642.50 697
15643.68 702
15644.86 683
15646.04 715
15647.22 707
15648.40 729
15649.58 719
15650.77 683
15651.95 695
15653.13 707
15654.31 700
15655.49 706
15656.68 711
15657.86 690
15659.04 728
15660.22 703
15661.40 701
15662.59 740
15663.77 711
15664.95 735
15666.13 716
15667.32 726
15668.50 682
15669.68 682
15670.86 695
15672.05 709
15673.23 677
15674.41 703
15675.59 725
15676.78 716
15677.96 683
15679.14 704
15680.32 690
15681.51 694
15682.69 681
15683.87 676
15685.06 654
15686.24 651
15687.42 641
15688.61 623
15689.79 634
15690.97 657
15692.16 657
15693.34 628
15694.52 648
15695.71 632
15696.89 665
15698.07 658
15699.26 634
15700.44 672
15701.62 664
15702.81 687
15703.99 648
15705.17 653
15706.36 646
15707.54 661
15708.73 683
15709.91 646
15711.09 665
15712.28 637
15713.46 666
15714.65 703
15715.83 670
15717.02 679
15718.20 670
15719.38 680
15720.57 709
15721.75 698
15722.94 697
15724.12 756
15725.31 758
15726.49 746
15727.68 750
15728.86 701
15730.04 718
15731.23 740
15732.41 716
15733.60 728
15734.78 731
15735.97 784
15737.15 768
15738.34 774
15739.52 768
15740.71 773
15741.89 766
15743.08 807
15744.27 784
15745.45 789
15746.64 821
15747.82 796
15749.01 811
15750.19 817
15751.38 812
15752.56 803
15753.75 891
15754.93 826
15756.12 801
15757.31 843
15758.49 866
15759.68 876
15760.86 868
15762.05 845
15763.24 876
15764.42 863
15765.61 890
15766.79 861
15767.98 857
15769.17 860
15770.35 824
15771.54 844
15772.72 834
15773.91 829
15775.10 817
15776.28 840
15777.47 813
15778.66 823
15779.84 779
15781.03 797
15782.22 785
15783.40 758
15784.59 796
15785.78 745
15786.96 740
15788.15 727
15789.34 755
15790.53 721
15791.71 758
15792.90 752
15794.09 734
15795.27 707
15796.46 684
15797.65 689
15798.84 650
15800.02 660
15801.21 670
15802.40 682
15803.59 701
15804.77 656
15805.96 657
15807.15 678
15808.34 644
15809.52 642
15810.71 608
15811.90 624
15813.09 604
15814.28 627
15815.46 591
15816.65 611
15817.84 589
15819.03 601
15820.22 630
15821.40 604
15822.59 586
15823.78 616
15824.97 605
15826.16 579
15827.35 565
15828.53 577
15829.72 572
15830.91 607
15832.10 600
15833.29 598
15834.48 583
15835.67 610
15836.85 582
15838.04 614
15839.23 598
15840.42 601
15841.61 592
15842.80 614
15843.99 583
15845.18 585
15846.37 568
15847.55 574
15848.74 599
15849.93 561
15851.12 555
15852.31 571
15853.50 567
15854.69 598
15855.88 584
15857.07 591
15858.26 586
15859.45 595
15860.64 610
15861.83 608
15863.02 598
15864.21 583
15865.40 571
15866.59 548
15867.78 588
15868.97 596
15870.16 574
15871.35 581
15872.54 596
15873.73 572
15874.92 612
15876.11 623
15877.30 617
15878.49 639
15879.68 617
15880.87 650
15882.06 625
15883.25 618
15884.44 637
15885.63 611
15886.82 645
15888.01 632
15889.20 647
15890.39 652
15891.59 654
15892.78 642
15893.97 658
15895.16 628
15896.35 661
15897.54 653
15898.73 660
15899.92 646
15901.11 651
15902.30 670
15903.50 672
15904.69 686
15905.88 668
15907.07 662
15908.26 700
15909.45 660
15910.64 671
15911.84 687
15913.03 721
15914.22 706
15915.41 691
15916.60 704
15917.79 731
15918.99 710
15920.18 711
15921.37 710
15922.56 709
15923.75 694
15924.95 705
15926.14 683
15927.33 679
15928.52 699
15929.71 697
15930.91 668
15932.10 677
15933.29 708
15934.48 698
15935.68 669
15936.87 646
15938.06 668
15939.25 678
15940.45 645
15941.64 642
15942.83 621
15944.03 601
15945.22 613
15946.41 597
15947.60 598
15948.80 585
15949.99 598
15951.18 551
15952.38 539
15953.57 545
15954.76 548
15955.96 553
15957.15 508
15958.34 500
15959.54 507
15960.73 512
15961.92 496
15963.12 470
15964.31 477
15965.50 476
15966.70 492
15967.89 452
15969.08 429
15970.28 422
15971.47 423
15972.67 418
15973.86 424
15975.05 428
15976.25 413
15977.44 439
15978.64 404
15979.83 387
15981.02 392
15982.22 417
15983.41 426
15984.61 406
15985.80 394
15987.00 413
15988.19 414
15989.38 414
15990.58 393
15991.77 377
15992.97 389
15994.16 393
15995.36 417
15996.55 378
15997.75 389
15998.94 402
16000.14 372
16001.33 395
16002.53 378
16003.72 381
16004.92 383
16006.11 386
16007.31 397
16008.50 374
16009.70 399
16010.89 391
16012.09 392
16013.28 382
16014.48 385
16015.67 375
16016.87 360
16018.07 372
16019.26 354
16020.46 343
16021.65 353
16022.85 366
16024.04 361
16025.24 355
16026.44 370
16027.63 364
16028.83 334
16030.02 357
16031.22 375
16032.42 362
16033.61 371
16034.81 361
16036.00 376
16037.20 350
16038.40 345
16039.59 350
16040.79 376
16041.99 376
16043.18 350
16044.38 324
16045.58 342
16046.77 357
16047.97 348
16049.17 351
16050.36 335
16051.56 340
16052.76 366
16053.95 343
16055.15 344
16056.35 329
16057.54 344
16058.74 324
16059.94 337
16061.14 352
16062.33 328
16063.53 339
16064.73 335
16065.92 323
16067.12 327
16068.32 363
16069.52 334
16070.71 330
16071.91 338
16073.11 346
16074.31 336
16075.50 340
16076.70 314
16077.90 330
16079.10 359
16080.30 310
16081.49 312
16082.69 323
16083.89 336
16085.09 303
16086.29 311
16087.48 308
16088.68 298
16089.88 317
16091.08 326
16092.28 309
16093.48 317
16094.67 313
16095.87 311
16097.07 308
16098.27 298
16099.47 284
16100.67 292
16101.87 295
16103.06 306
16104.26 294
16105.46 298
16106.66 329
16107.86 306
16109.06 286
16110.26 297
16111.46 304
16112.66 300
16113.86 295
16115.05 295
16116.25 264
16117.45 295
16118.65 293
16119.85 285
16121.05 296
16122.25 298
16123.45 304
16124.65 299
16125.85 302
16127.05 287
16128.25 293
16129.45 274
16130.65 296
16131.85 273
16133.05 293
16134.25 280
16135.45 293
16136.65 306
16137.85 294
16139.05 306
16140.25 292
16141.45 292
16142.65 288
16143.85 302
16145.05 274
16146.25 269
16147.45 287
16148.65 281
16149.85 286
16151.05 287
16152.25 299
16153.45 304
16154.65 309
16155.85 272
16157.05 286
16158.25 270
16159.46 286
16160.66 289
16161.86 294
16163.06 279
16164.26 283
16165.46 289
16166.66 278
16167.86 275
16169.06 283
16170.27 277
16171.47 288
16172.67 279
16173.87 283
16175.07 291
16176.27 283
16177.47 315
16178.67 298
16179.88 310
16181.08 297
16182.28 297
16183.48 299
16184.68 303
16185.89 299
16187.09 307
16188.29 300
16189.49 299
16190.69 313
16191.90 319
16193.10 304
16194.30 320
16195.50 313
16196.70 295
16197.91 298
16199.11 302
16200.31 316
16201.51 329
16202.72 303
16203.92 301
16205.12 298
16206.32 303
16207.53 332
16208.73 302
16209.93 295
16211.13 299
16212.34 299
16213.54 284
16214.74 302
16215.95 331
16217.15 321
16218.35 315
16219.55 325
16220.76 321
16221.96 310
16223.16 341
16224.37 330
16225.57 313
16226.77 325
16227.98 321
16229.18 352
16230.38 334
16231.59 335
16232.79 325
16233.99 324
16235.20 354
16236.40 331
16237.61 328
16238.81 312
16240.01 324
16241.22 324
16242.42 351
16243.63 353
16244.83 335
16246.03 313
16247.24 314
16248.44 378
16249.65 355
16250.85 368
16252.05 349
16253.26 349
16254.46 335
16255.67 338
16256.87 331
16258.08 356
16259.28 356
16260.49 361
16261.69 350
16262.89 360
16264.10 350
16265.30 371
16266.51 348
16267.71 333
16268.92 357
16270.12 376
16271.33 373
16272.53 408
16273.74 359
16274.94 353
16276.15 347
16277.35 369
16278.56 362
16279.77 364
16280.97 380
16282.18 356
16283.38 346
16284.59 353
16285.79 367
16287.00 370
16288.20 363
16289.41 373
16290.61 380
16291.82 370
16293.03 374
16294.23 343
16295.44 364
16296.64 340
16297.85 374
16299.06 356
16300.26 352
16301.47 361
16302.67 361
16303.88 352
16305.09 364
16306.29 343
16307.50 357
16308.71 403
16309.91 357
16311.12 347
16312.33 352
16313.53 339
16314.74 367
16315.95 376
16317.15 361
16318.36 348
16319.57 369
16320.77 374
16321.98 348
16323.19 328
16324.39 355
16325.60 341
16326.81 338
16328.01 354
16329.22 321
16330.43 321
16331.64 323
16332.84 324
16334.05 337
16335.26 332
16336.47 311
16337.67 313
16338.88 320
16340.09 316
16341.30 305
16342.50 305
16343.71 316
16344.92 314
16346.13 298
16347.33 316
16348.54 306
16349.75 329
16350.96 296
16352.17 302
16353.37 284
16354.58 299
16355.79 318
16357.00 286
16358.21 283
16359.41 286
16360.62 287
16361.83 287
16363.04 299
16364.25 315
16365.46 312
16366.67 301
16367.87 290
16369.08 289
16370.29 298
16371.50 257
16372.71 286
16373.92 289
16375.13 291
16376.34 289
16377.54 277
16378.75 294
16379.96 285
16381.17 308
16382.38 293
16383.59 295
16384.80 287
16386.01 275
16387.22 271
16388.43 316
16389.64 324
16390.85 271
16392.05 308
16393.26 290
16394.47 283
16395.68 278
16396.89 290
16398.10 280
16399.31 291
16400.52 278
16401.73 277
16402.94 296
16404.15 281
16405.36 282
16406.57 298
16407.78 279
16408.99 276
16410.20 269
16411.41 290
16412.62 265
16413.83 275
16415.04 293
16416.25 296
16417.46 280
16418.67 300
16419.88 274
16421.10 260
16422.31 290
16423.52 280
16424.73 289
16425.94 275
16427.15 253
16428.36 284
16429.57 273
16430.78 269
16431.99 288
16433.20 288
16434.41 267
16435.63 295
16436.84 291
16438.05 285
16439.26 286
16440.47 296
16441.68 288
16442.89 263
16444.10 278
16445.32 262
16446.53 280
16447.74 270
16448.95 269
16450.16 301
16451.37 280
16452.59 258
16453.80 285
16455.01 281
16456.22 280
16457.43 260
16458.64 271
16459.86 267
16461.07 269
16462.28 285
16463.49 267
16464.70 250
16465.92 267
16467.13 246
16468.34 255
16469.55 270
16470.77 269
16471.98 258
16473.19 247
16474.40 249
16475.62 280
16476.83 259
16478.04 270
16479.25 263
16480.47 263
16481.68 294
16482.89 274
16484.11 278
16485.32 240
16486.53 256
16487.74 264
16488.96 253
16490.17 250
16491.38 257
16492.60 255
16493.81 250
16495.02 275
16496.24 274
16497.45 275
16498.66 276
16499.88 278
16501.09 279
16502.30 249
16503.52 264
16504.73 261
16505.94 257
16507.16 247
16508.37 260
16509.59 261
16510.80 265
16512.01 253
16513.23 245
16514.44 259
16515.66 271
16516.87 262
16518.08 270
16519.30 274
16520.51 279
16521.73 262
16522.94 273
16524.16 270
16525.37 270
16526.58 250
16527.80 278
16529.01 279
16530.23 250
16531.44 262
16532.66 258
16533.87 284
16535.09 258
16536.30 279
16537.52 276
16538.73 281
16539.95 285
16541.16 280
16542.38 265
16543.59 270
16544.81 286
16546.02 288
16547.24 294
16548.45 265
16549.67 289
16550.88 289
16552.10 270
16553.31 294
16554.53 281
16555.74 287
16556.96 263
16558.18 282
16559.39 280
16560.61 271
16561.82 285
16563.04 256
16564.25 265
16565.47 275
16566.69 279
16567.90 267
16569.12 278
16570.33 280
16571.55 300
16572.77 284
16573.98 287
16575.20 273
16576.41 306
16577.63 278
16578.85 291
16580.06 279
16581.28 251
16582.50 284
16583.71 296
16584.93 274
16586.15 284
16587.36 291
16588.58 287
16589.80 265
16591.01 269
16592.23 289
16593.45 272
16594.66 292
16595.88 279
16597.10 242
16598.32 254
16599.53 271
16600.75 271
16601.97 287
16603.18 275
16604.40 241
16605.62 258
16606.84 265
16608.05 278
16609.27 235
16610.49 274
16611.71 271
16612.92 276
16614.14 254
16615.36 267
16616.58 248
16617.79 243
16619.01 227
16620.23 259
16621.45 256
16622.67 251
16623.88 258
16625.10 259
16626.32 253
16627.54 277
16628.76 271
16629.97 245
16631.19 262
16632.41 256
16633.63 262
16634.85 259
16636.07 257
16637.29 246
16638.50 247
16639.72 229
16640.94 259
16642.16 251
16643.38 237
16644.60 233
16645.82 260
16647.03 264
16648.25 257
16649.47 244
16650.69 234
16651.91 233
16653.13 223
16654.35 227
16655.57 237
16656.79 252
16658.01 242
16659.23 246
16660.45 245
16661.66 229
16662.88 237
16664.10 237
16665.32 242
16666.54 240
16667.76 217
16668.98 249
16670.20 242
16671.42 248
16672.64 246
16673.86 214
16675.08 237
16676.30 244
16677.52 255
16678.74 253
16679.96 265
16681.18 236
16682.40 244
16683.62 239
16684.84 231
16686.06 256
16687.28 237
16688.50 253
16689.72 237
16690.94 236
16692.16 215
16693.39 259
16694.61 235
16695.83 242
16697.05 238
16698.27 220
16699.49 224
16700.71 260
16701.93 238
16703.15 235
16704.37 244
16705.59 217
16706.81 225
16708.04 224
16709.26 243
16710.48 230
16711.70 219
16712.92 212
16714.14 228
16715.36 234
16716.58 231
16717.81 244
16719.03 242
16720.25 242
16721.47 239
16722.69 246
16723.91 246
16725.14 243
16726.36 251
16727.58 227
16728.80 232
16730.02 240
16731.24 209
16732.47 224
16733.69 227
16734.91 231
16736.13 210
16737.36 238
16738.58 244
16739.80 234
16741.02 218
16742.24 243
16743.47 242
16744.69 207
16745.91 228
16747.13 227
16748.36 244
16749.58 221
16750.80 244
16752.02 235
16753.25 247
16754.47 215
16755.69 196
16756.92 221
16758.14 234
16759.36 227
16760.59 246
16761.81 251
16763.03 233
16764.25 237
16765.48 229
16766.70 233
16767.92 226
16769.15 243
16770.37 236
16771.59 214
16772.82 189
16774.04 225
16775.27 214
16776.49 229
16777.71 226
16778.94 218
16780.16 221
16781.38 203
16782.61 224
16783.83 232
16785.06 221
16786.28 224
16787.50 224
16788.73 211
16789.95 206
16791.18 221
16792.40 225
16793.62 241
16794.85 246
16796.07 214
16797.30 207
16798.52 242
16799.75 229
16800.97 235
16802.19 217
16803.42 233
16804.64 224
16805.87 232
16807.09 247
16808.32 226
16809.54 217
16810.77 234
16811.99 244
16813.22 202
16814.44 234
16815.67 246
16816.89 218
16818.12 223
16819.34 213
16820.57 255
16821.79 220
16823.02 232
16824.24 236
16825.47 224
16826.70 243
16827.92 242
16829.15 240
16830.37 249
16831.60 223
16832.82 249
16834.05 239
16835.27 234
16836.50 236
16837.73 252
16838.95 238
16840.18 262
16841.40 262
16842.63 261
16843.86 255
16845.08 288
16846.31 277
16847.53 259
16848.76 249
16849.99 248
16851.21 278
16852.44 265
16853.67 256
16854.89 270
16856.12 287
16857.35 302
16858.57 279
16859.80 286
16861.03 283
16862.25 261
16863.48 271
16864.71 296
16865.93 286
16867.16 302
16868.39 273
16869.61 308
16870.84 310
16872.07 314
16873.30 276
16874.52 306
16875.75 298
16876.98 307
16878.20 286
16879.43 324
16880.66 315
16881.89 312
16883.11 333
16884.34 314
16885.57 325
16886.80 328
16888.02 311
16889.25 325
16890.48 324
16891.71 306
16892.94 340
16894.16 351
16895.39 343
16896.62 344
16897.85 344
16899.08 316
16900.30 323
16901.53 349
16902.76 314
16903.99 327
16905.22 325
16906.45 341
16907.67 320
16908.90 315
16910.13 321
16911.36 312
16912.59 305
16913.82 308
16915.04 301
16916.27 299
16917.50 321
16918.73 306
16919.96 290
16921.19 283
16922.42 282
16923.65 289
16924.88 277
16926.10 302
16927.33 293
16928.56 305
16929.79 298
16931.02 304
16932.25 307
16933.48 298
16934.71 275
16935.94 293
16937.17 275
16938.40 300
16939.63 293
16940.86 297
16942.09 296
16943.32 301
16944.55 315
16945.78 296
16947.01 269
16948.24 298
16949.47 311
16950.70 288
16951.93 294
16953.16 288
16954.39 268
16955.62 293
16956.85 281
16958.08 306
16959.31 304
16960.54 297
16961.77 280
16963.00 304
16964.23 278
16965.46 273
16966.69 284
16967.92 306
16969.15 286
16970.38 263
16971.61 279
16972.84 299
16974.07 275
16975.30 287
16976.54 283
16977.77 268
16979.00 271
16980.23 268
16981.46 268
16982.69 254
16983.92 280
16985.15 285
16986.38 294
16987.62 263
16988.85 256
16990.08 249
16991.31 258
16992.54 265
16993.77 258
16995.00 263
16996.24 258
16997.47 271
16998.70 268
16999.93 247
17001.16 224
17002.39 249
17003.63 265
17004.86 255
17006.09 243
17007.32 255
17008.55 269
17009.79 258
17011.02 255
17012.25 247
17013.48 226
17014.72 257
17015.95 270
17017.18 241
17018.41 218
17019.64 231
17020.88 245
17022.11 256
17023.34 255
17024.58 240
17025.81 246
17027.04 237
17028.27 245
17029.51 235
17030.74 230
17031.97 258
17033.21 242
17034.44 253
17035.67 232
17036.90 229
17038.14 255
17039.37 243
17040.60 253
17041.84 237
17043.07 226
17044.30 247
17045.54 219
17046.77 252
17048.00 245
17049.24 240
17050.47 243
17051.70 229
17052.94 227
17054.17 235
17055.41 212
17056.64 216
17057.87 227
17059.11 245
17060.34 230
17061.58 203
17062.81 231
17064.04 220
17065.28 219
17066.51 219
17067.75 233
17068.98 209
17070.21 212
17071.45 204
17072.68 218
17073.92 217
17075.15 201
17076.39 217
17077.62 219
17078.86 209
17080.09 205
17081.33 222
17082.56 233
17083.80 220
17085.03 219
17086.26 224
17087.50 208
17088.73 241
17089.97 191
17091.20 201
17092.44 217
17093.68 226
17094.91 193
17096.15 194
17097.38 229
17098.62 211
17099.85 217
17101.09 207
17102.32 205
17103.56 219
17104.79 212
17106.03 197
17107.26 211
17108.50 211
17109.74 194
17110.97 205
17112.21 198
17113.44 234
17114.68 206
17115.92 206
17117.15 194
17118.39 201
17119.62 230
17120.86 194
17122.10 186
17123.33 191
17124.57 199
17125.80 219
17127.04 193
17128.28 198
17129.51 206
17130.75 212
17131.99 204
17133.22 201
17134.46 178
17135.70 192
17136.93 198
17138.17 218
17139.41 190
17140.64 203
17141.88 187
17143.12 181
17144.35 181
17145.59 204
17146.83 207
17148.07 181
17149.30 177
17150.54 198
17151.78 209
17153.02 190
17154.25 201
17155.49 196
17156.73 194
17157.96 196
17159.20 190
17160.44 190
17161.68 196
17162.92 202
17164.15 207
17165.39 187
17166.63 200
17167.87 183
17169.10 190
17170.34 201
17171.58 183
17172.82 193
17174.06 195
17175.29 196
17176.53 196
17177.77 229
17179.01 196
17180.25 210
17181.49 199
17182.72 179
17183.96 172
17185.20 206
17186.44 194
17187.68 193
17188.92 197
17190.15 180
17191.39 174
17192.63 207
17193.87 166
17195.11 175
17196.35 178
17197.59 177
17198.83 185
17200.07 210
17201.30 175
17202.54 157
17203.78 170
17205.02 190
17206.26 184
17207.50 182
17208.74 168
17209.98 173
17211.22 166
17212.46 168
17213.70 173
17214.94 172
17216.18 174
17217.42 178
17218.66 166
17219.90 177
17221.14 193
17222.38 182
17223.62 175
17224.86 163
17226.10 181
17227.34 164
17228.58 164
17229.82 203
17231.06 181
17232.30 160
17233.54 158
17234.78 180
17236.02 169
17237.26 172
17238.50 161
17239.74 185
17240.98 178
17242.22 189
17243.46 161
17244.70 170
17245.94 187
17247.18 167
17248.42 197
17249.66 177
17250.90 182
17252.14 182
17253.39 153
17254.63 177
17255.87 178
17257.11 158
17258.35 161
17259.59 158
17260.83 178
17262.07 177
17263.31 189
17264.56 167
17265.80 177
17267.04 180
17268.28 171
17269.52 163
17270.76 178
17272.00 180
17273.25 181
17274.49 178
17275.73 181
17276.97 172
17278.21 161
17279.45 158
17280.70 158
17281.94 175
17283.18 168
17284.42 174
17285.66 178
17286.91 175
17288.15 163
17289.39 157
17290.63 166
17291.88 162
17293.12 154
17294.36 166
17295.60 174
17296.85 156
17298.09 152
17299.33 149
17300.57 164
17301.82 162
17303.06 158
17304.30 159
17305.54 146
17306.79 146
17308.03 145
17309.27 153
17310.52 156
17311.76 137
17313.00 160
17314.25 168
17315.49 139
17316.73 146
17317.97 165
17319.22 179
17320.46 190
17321.71 174
17322.95 150
17324.19 157
17325.44 158
17326.68 162
17327.92 180
17329.17 178
17330.41 164
17331.65 163
17332.90 148
17334.14 156
17335.39 168
17336.63 149
17337.87 184
17339.12 172
17340.36 145
17341.61 152
17342.85 155
17344.09 144
17345.34 142
17346.58 147
17347.83 167
17349.07 163
17350.32 165
17351.56 174
17352.80 156
17354.05 168
17355.29 154
17356.54 152
17357.78 150
17359.03 158
17360.27 186
17361.52 184
17362.76 161
17364.01 146
17365.25 144
17366.50 165
17367.74 164
17368.99 147
17370.23 155
17371.48 140
17372.72 158
17373.97 166
17375.21 152
17376.46 158
17377.70 161
17378.95 166
17380.19 155
17381.44 147
17382.69 152
17383.93 169
17385.18 162
17386.42 152
17387.67 155
17388.91 145
17390.16 148
17391.41 159
17392.65 141
17393.90 142
17395.14 158
17396.39 158
17397.64 163
17398.88 153
17400.13 177
17401.37 171
17402.62 157
17403.87 161
17405.11 159
17406.36 155
17407.61 161
17408.85 155
17410.10 175
17411.35 158
17412.59 150
17413.84 151
17415.09 165
17416.33 162
17417.58 157
17418.83 146
17420.07 160
17421.32 163
17422.57 164
17423.82 178
17425.06 163
17426.31 161
17427.56 164
17428.80 162
17430.05 171
17431.30 177
17432.55 178
17433.79 168
17435.04 156
17436.29 149
17437.54 159
17438.78 153
17440.03 145
17441.28 153
17442.53 162
17443.77 168
17445.02 161
17446.27 154
17447.52 169
17448.77 172
17450.01 175
17451.26 163
17452.51 151
17453.76 171
17455.01 162
17456.25 164
17457.50 158
17458.75 148
17460.00 162
17461.25 163
17462.50 162
17463.74 160
17464.99 167
17466.24 168
17467.49 164
17468.74 164
17469.99 155
17471.24 161
17472.49 162
17473.73 174
17474.98 163
17476.23 185
17477.48 170
17478.73 167
17479.98 174
17481.23 161
17482.48 158
17483.73 158
17484.98 154
17486.23 140
17487.47 149
17488.72 166
17489.97 173
17491.22 159
17492.47 190
17493.72 164
17494.97 146
17496.22 140
17497.47 179
17498.72 163
17499.97 166
17501.22 174
17502.47 168
17503.72 182
17504.97 158
17506.22 174
17507.47 165
17508.72 186
17509.97 172
17511.22 159
17512.47 164
17513.72 171
17514.97 164
17516.22 156
17517.47 149
17518.72 160
17519.97 176
17521.22 179
17522.47 148
17523.72 158
17524.98 160
17526.23 164
17527.48 158
17528.73 167
17529.98 175
17531.23 184
17532.48 179
17533.73 185
17534.98 168
17536.23 181
17537.48 156
17538.74 179
17539.99 163
17541.24 186
17542.49 173
17543.74 194
17544.99 173
17546.24 158
17547.50 178
17548.75 144
17550.00 183
17551.25 193
17552.50 178
17553.75 187
17555.01 173
17556.26 152
17557.51 188
17558.76 178
17560.01 168
17561.26 173
17562.52 183
17563.77 173
17565.02 183
17566.27 158
17567.53 207
17568.78 164
17570.03 193
17571.28 197
17572.53 168
17573.79 185
17575.04 179
17576.29 167
17577.54 178
17578.80 176
17580.05 182
17581.30 212
17582.56 167
17583.81 147
17585.06 187
17586.31 196
17587.57 199
17588.82 186
17590.07 175
17591.33 183
17592.58 194
17593.83 189
17595.08 167
17596.34 176
17597.59 179
17598.84 178
17600.10 183
17601.35 186
17602.61 182
17603.86 192
17605.11 199
17606.37 185
17607.62 176
17608.87 187
17610.13 190
17611.38 178
17612.63 185
17613.89 162
17615.14 162
17616.40 210
17617.65 191
17618.90 179
17620.16 194
17621.41 197
17622.67 199
17623.92 189
17625.17 184
17626.43 194
17627.68 183
17628.94 192
17630.19 185
17631.45 189
17632.70 183
17633.96 188
17635.21 177
17636.47 199
17637.72 173
17638.97 196
17640.23 190
17641.48 192
17642.74 175
17643.99 173
17645.25 182
17646.50 188
17647.76 200
17649.01 189
17650.27 180
17651.52 166
17652.78 181
17654.04 193
17655.29 194
17656.55 186
17657.80 190
17659.06 190
17660.31 193
17661.57 190
17662.82 186
17664.08 169
17665.33 186
17666.59 185
17667.85 187
17669.10 170
17670.36 173
17671.61 189
17672.87 173
17674.13 182
17675.38 181
17676.64 173
17677.89 158
17679.15 169
17680.41 172
17681.66 185
17682.92 183
17684.18 192
17685.43 185
17686.69 170
17687.95 189
17689.20 166
17690.46 176
17691.71 181
17692.97 175
17694.23 164
17695.49 180
17696.74 180
17698.00 162
17699.26 171
17700.51 173
17701.77 176
17703.03 172
17704.28 171
17705.54 175
17706.80 169
17708.06 155
17709.31 155
17710.57 171
17711.83 169
17713.08 157
17714.34 184
17715.60 183
17716.86 183
17718.11 171
17719.37 169
17720.63 175
17721.89 155
17723.15 176
17724.40 160
17725.66 162
17726.92 177
17728.18 190
17729.43 173
17730.69 183
17731.95 178
17733.21 173
17734.47 155
17735.73 161
17736.98 181
17738.24 185
17739.50 166
17740.76 162
17742.02 156
17743.28 157
17744.53 182
17745.79 162
17747.05 151
17748.31 155
17749.57 163
17750.83 168
17752.09 153
17753.34 164
17754.60 155
17755.86 157
17757.12 165
17758.38 158
17759.64 150
17760.90 183
17762.16 167
17763.42 158
17764.68 157
17765.94 169
17767.19 163
17768.45 178
17769.71 159
17770.97 177
17772.23 152
17773.49 163
17774.75 159
17776.01 153
17777.27 160
17778.53 166
17779.79 171
17781.05 166
17782.31 162
17783.57 155
17784.83 170
17786.09 185
17787.35 170
17788.61 166
17789.87 144
17791.13 159
17792.39 146
17793.65 154
17794.91 165
17796.17 177
17797.43 162
17798.69 161
17799.95 159
17801.21 151
17802.47 150
17803.73 160
17805.00 162
17806.26 150
17807.52 148
17808.78 150
17810.04 152
17811.30 139
17812.56 150
17813.82 139
17815.08 149
17816.34 151
17817.60 145
17818.87 143
17820.13 156
17821.39 148
17822.65 153
17823.91 142
17825.17 156
17826.43 143
17827.69 153
17828.96 159
17830.22 143
17831.48 163
17832.74 137
17834.00 158
17835.26 178
17836.53 165
17837.79 151
17839.05 146
17840.31 152
17841.57 139
17842.84 137
17844.10 152
17845.36 150
17846.62 149
17847.88 138
17849.15 153
17850.41 157
17851.67 149
17852.93 155
17854.20 154
17855.46 156
17856.72 143
17857.98 151
17859.25 142
17860.51 146
17861.77 145
17863.03 152
17864.30 149
17865.56 153
17866.82 146
17868.09 140
17869.35 142
17870.61 141
17871.87 144
17873.14 146
17874.40 159
17875.66 143
17876.93 135
17878.19 134
17879.45 137
17880.72 150
17881.98 163
17883.24 145
17884.51 134
17885.77 128
17887.03 156
17888.30 154
17889.56 135
17890.83 159
17892.09 144
17893.35 162
17894.62 155
17895.88 138
17897.14 148
17898.41 123
17899.67 149
17900.94 155
17902.20 158
17903.46 154
17904.73 135
17905.99 146
17907.26 144
17908.52 142
17909.79 143
17911.05 163
17912.32 145
17913.58 154
17914.84 150
17916.11 146
17917.37 142
17918.64 138
17919.90 138
17921.17 116
17922.43 140
17923.70 127
17924.96 133
17926.23 141
17927.49 149
17928.76 142
17930.02 161
17931.29 153
17932.55 144
17933.82 141
17935.08 149
17936.35 159
17937.61 135
17938.88 127
17940.14 139
17941.41 158
17942.68 153
17943.94 152
17945.21 129
17946.47 136
17947.74 152
17949.00 145
17950.27 140
17951.54 159
17952.80 142
17954.07 135
17955.33 136
17956.60 141
17957.87 132
17959.13 145
17960.40 147
17961.66 143
17962.93 136
17964.20 144
17965.46 157
17966.73 139
17968.00 147
17969.26 137
17970.53 145
17971.80 141
17973.06 144
17974.33 145
17975.60 148
17976.86 156
17978.13 135
17979.40 127
17980.66 137
17981.93 134
17983.20 145
17984.46 141
17985.73 138
17987.00 130
17988.26 131
17989.53 167
17990.80 146
17992.07 142
17993.33 140
17994.60 132
17995.87 139
17997.14 133
17998.40 140
17999.67 138
18000.94 145
18002.21 158
18003.47 145
18004.74 137
18006.01 132
18007.28 123
18008.55 139
18009.81 143
18011.08 168
18012.35 140
18013.62 138
18014.89 135
18016.15 139
18017.42 146
18018.69 127
18019.96 135
18021.23 146
18022.49 136
18023.76 132
18025.03 139
18026.30 119
18027.57 144
18028.84 135
18030.11 117
18031.37 142
18032.64 148
18033.91 137
18035.18 128
18036.45 143
18037.72 165
18038.99 143
18040.26 148
18041.53 152
18042.79 141
18044.06 133
18045.33 147
18046.60 142
18047.87 142
18049.14 158
18050.41 146
18051.68 141
18052.95 153
18054.22 144
18055.49 136
18056.76 144
18058.03 142
18059.30 143
18060.57 146
18061.84 141
18063.11 147
18064.38 154
18065.65 147
18066.92 157
18068.19 133
18069.46 135
18070.73 139
18072.00 146
18073.27 143
18074.54 144
18075.81 163
18077.08 159
18078.35 164
18079.62 164
18080.89 162
18082.16 134
18083.43 139
18084.70 156
18085.97 154
18087.24 152
18088.51 143
18089.78 160
18091.05 156
18092.32 139
18093.59 140
18094.87 157
18096.14 166
18097.41 145
18098.68 139
18099.95 131
18101.22 126
18102.49 159
18103.76 152
18105.03 158
18106.31 158
18107.58 148
18108.85 167
18110.12 162
18111.39 150
18112.66 147
18113.93 134
18115.21 144
18116.48 138
18117.75 151
18119.02 136
18120.29 139
18121.56 150
18122.84 151
18124.11 151
18125.38 133
18126.65 155
18127.92 149
18129.20 150
18130.47 143
18131.74 142
18133.01 154
18134.29 145
18135.56 154
18136.83 136
18138.10 126
18139.38 169
18140.65 146
18141.92 146
18143.19 166
18144.47 118
18145.74 142
18147.01 132
18148.28 148
18149.56 134
18150.83 162
18152.10 151
18153.38 162
18154.65 149
18155.92 154
18157.19 151
18158.47 143
18159.74 152
18161.01 147
18162.29 153
18163.56 131
18164.83 150
18166.11 136
18167.38 152
18168.65 160
18169.93 142
18171.20 130
18172.48 144
18173.75 138
18175.02 120
18176.30 146
18177.57 160
18178.84 146
18180.12 144
18181.39 158
18182.67 157
18183.94 149
18185.21 139
18186.49 140
18187.76 146
18189.04 124
18190.31 130
18191.59 133
18192.86 149
18194.13 166
18195.41 139
18196.68 150
18197.96 137
18199.23 126
18200.51 142
18201.78 139
18203.06 135
18204.33 141
18205.61 139
18206.88 118
18208.16 145
18209.43 144
18210.71 132
18211.98 163
18213.26 134
18214.53 162
18215.81 141
18217.08 139
18218.36 130
18219.63 139
18220.91 148
18222.18 154
18223.46 138
18224.73 146
18226.01 141
18227.28 137
18228.56 130
18229.84 135
18231.11 133
18232.39 135
18233.66 146
18234.94 148
18236.21 136
18237.49 133
18238.77 143
18240.04 138
18241.32 147
18242.59 138
18243.87 136
18245.15 145
18246.42 126
18247.70 139
18248.98 146
18250.25 142
18251.53 139
18252.81 136
18254.08 130
18255.36 158
18256.63 145
18257.91 144
18259.19 145
18260.46 143
18261.74 142
18263.02 134
18264.30 143
18265.57 147
18266.85 128
18268.13 136
18269.40 139
18270.68 124
18271.96 142
18273.23 125
18274.51 127
18275.79 137
18277.07 146
18278.34 138
18279.62 147
18280.90 141
18282.18 134
18283.45 135
18284.73 136
18286.01 146
18287.29 142
18288.56 153
18289.84 153
18291.12 152
18292.40 146
18293.68 123
18294.95 138
18296.23 151
18297.51 147
18298.79 140
18300.07 148
18301.34 145
18302.62 133
18303.90 150
18305.18 134
18306.46 129
18307.74 128
18309.01 145
18310.29 135
18311.57 140
18312.85 129
18314.13 168
18315.41 149
18316.69 145
18317.96 149
18319.24 149
18320.52 155
18321.80 151
18323.08 141
18324.36 149
18325.64 138
18326.92 148
18328.20 147
18329.47 134
18330.75 151
18332.03 147
18333.31 141
18334.59 156
18335.87 153
18337.15 138
18338.43 145
18339.71 142
18340.99 137
18342.27 165
18343.55 175
18344.83 158
18346.11 140
18347.39 138
18348.67 165
18349.95 157
18351.23 135
18352.51 146
18353.79 140
18355.07 146
18356.35 135
18357.63 149
18358.91 133
18360.19 146
18361.47 143
18362.75 141
18364.03 150
18365.31 150
18366.59 156
18367.87 151
18369.15 144
18370.43 137
18371.71 145
18372.99 143
18374.27 124
18375.55 127
18376.83 136
18378.12 133
18379.40 120
18380.68 131
18381.96 141
18383.24 149
18384.52 150
18385.80 138
18387.08 140
18388.36 140
18389.65 135
18390.93 146
18392.21 162
18393.49 132
18394.77 147
18396.05 130
18397.33 135
18398.62 131
18399.90 132
18401.18 145
18402.46 146
18403.74 156
18405.02 137
18406.31 144
18407.59 150
18408.87 139
18410.15 142
18411.43 139
18412.72 142
18414.00 149
18415.28 137
18416.56 146
18417.84 150
18419.13 141
18420.41 146
18421.69 146
18422.97 142
18424.26 122
18425.54 145
18426.82 146
18428.10 126
18429.39 141
18430.67 150
18431.95 141
18433.23 142
18434.52 138
18435.80 145
18437.08 143
18438.37 154
18439.65 149
18440.93 139
18442.22 135
18443.50 143
18444.78 129
18446.06 132
18447.35 138
18448.63 140
18449.91 152
18451.20 139
18452.48 138
18453.76 126
18455.05 137
18456.33 132
18457.62 122
18458.90 124
18460.18 142
18461.47 118
18462.75 121
18464.03 132
18465.32 151
18466.60 143
18467.89 116
18469.17 128
18470.45 167
18471.74 135
18473.02 145
18474.31 136
18475.59 150
18476.88 149
18478.16 142
18479.44 154
18480.73 130
18482.01 141
18483.30 151
18484.58 146
18485.87 141
18487.15 148
18488.44 149
18489.72 139
18491.01 133
18492.29 148
18493.58 134
18494.86 141
18496.15 149
18497.43 121
18498.72 128
18500.00 132
18501.29 160
18502.57 132
18503.86 151
18505.14 152
18506.43 120
18507.71 133
18509.00 136
18510.28 151
18511.57 155
18512.85 141
18514.14 136
18515.42 141
18516.71 131
18518.00 142
18519.28 149
18520.57 135
18521.85 134
18523.14 126
18524.43 120
18525.71 139
18527.00 106
18528.28 151
18529.57 150
18530.86 158
18532.14 137
18533.43 120
18534.71 151
18536.00 126
18537.29 117
18538.57 137
18539.86 161
18541.15 147
18542.43 134
18543.72 120
18545.01 145
18546.29 140
18547.58 129
18548.87 139
18550.15 145
18551.44 140
18552.73 138
18554.01 122
18555.30 144
18556.59 143
18557.88 139
18559.16 143
18560.45 131
18561.74 133
18563.02 130
18564.31 151
18565.60 137
18566.89 173
18568.17 146
18569.46 138
18570.75 142
18572.04 120
18573.32 119
18574.61 151
18575.90 143
18577.19 130
18578.48 139
18579.76 146
18581.05 164
18582.34 151
18583.63 170
18584.92 158
18586.20 154
18587.49 147
18588.78 149
18590.07 144
18591.36 119
18592.64 159
18593.93 131
18595.22 156
18596.51 165
18597.80 147
18599.09 160
18600.38 133
18601.66 129
18602.95 164
18604.24 147
18605.53 145
18606.82 151
18608.11 144
18609.40 131
18610.69 140
18611.98 140
18613.26 145
18614.55 143
18615.84 145
18617.13 147
18618.42 145
18619.71 154
18621.00 135
18622.29 146
18623.58 156
18624.87 136
18626.16 135
18627.45 155
18628.74 151
18630.03 138
18631.32 164
18632.61 144
18633.89 157
18635.18 146
18636.47 147
18637.76 149
18639.05 140
18640.34 127
18641.63 149
18642.92 149
18644.21 143
18645.50 130
18646.79 124
18648.09 124
18649.38 150
18650.67 128
18651.96 141
18653.25 132
18654.54 138
18655.83 160
18657.12 140
18658.41 138
18659.70 143
18660.99 131
18662.28 147
18663.57 138
18664.86 142
18666.15 145
18667.44 137
18668.74 122
18670.03 141
18671.32 138
18672.61 133
18673.90 142
18675.19 127
18676.48 142
18677.77 143
18679.06 146
18680.36 142
18681.65 129
18682.94 137
18684.23 114
18685.52 118
18686.81 127
18688.11 123
18689.40 116
18690.69 146
18691.98 120
18693.27 136
18694.56 131
18695.86 116
18697.15 122
18698.44 134
18699.73 137
18701.02 137
18702.32 134
18703.61 139
18704.90 125
18706.19 126
18707.48 115
18708.78 113
18710.07 117
18711.36 130
18712.65 144
18713.95 123
18715.24 135
18716.53 133
18717.83 137
18719.12 124
18720.41 118
18721.70 118
18723.00 148
18724.29 121
18725.58 135
18726.87 115
18728.17 123
18729.46 114
18730.75 121
18732.05 113
18733.34 132
18734.63 125
18735.93 134
18737.22 124
18738.51 120
18739.81 128
18741.10 146
18742.39 126
18743.69 121
18744.98 126
18746.27 138
18747.57 105
18748.86 128
18750.16 125
18751.45 125
18752.74 124
18754.04 132
18755.33 122
18756.63 130
18757.92 133
18759.21 109
18760.51 136
18761.80 148
18763.10 125
18764.39 125
18765.69 140
18766.98 117
18768.27 130
18769.57 126
18770.86 136
18772.16 126
18773.45 120
18774.75 121
18776.04 135
18777.34 130
18778.63 115
18779.93 124
18781.22 138
18782.52 119
18783.81 143
18785.11 119
18786.40 121
18787.70 127
18788.99 119
18790.29 140
18791.58 131
18792.88 131
18794.17 131
18795.47 121
18796.76 136
18798.06 126
18799.35 136
18800.65 136
18801.94 126
18803.24 129
18804.54 118
18805.83 109
18807.13 106
18808.42 94
18809.72 122
18811.01 137
18812.31 111
18813.61 122
18814.90 119
18816.20 127
18817.49 117
18818.79 127
18820.09 121
18821.38 107
18822.68 121
18823.98 118
18825.27 104
18826.57 128
18827.87 127
18829.16 138
18830.46 118
18831.75 123
18833.05 114
18834.35 143
18835.64 139
18836.94 122
18838.24 122
18839.54 131
18840.83 118
18842.13 125
18843.43 133
18844.72 119
18846.02 130
18847.32 127
18848.61 112
18849.91 128
18851.21 127
18852.51 129
18853.80 120
18855.10 127
18856.40 129
18857.70 133
18858.99 118
18860.29 101
18861.59 137
18862.89 122
18864.18 123
18865.48 125
18866.78 107
18868.08 134
18869.38 116
18870.67 142
18871.97 140
18873.27 124
18874.57 123
18875.87 111
18877.16 118
18878.46 136
18879.76 129
18881.06 136
18882.36 127
18883.66 123
18884.95 130
18886.25 121
18887.55 135
18888.85 139
18890.15 129
18891.45 124
18892.75 131
18894.04 124
18895.34 136
18896.64 146
18897.94 132
18899.24 123
18900.54 148
18901.84 142
18903.14 129
18904.44 130
18905.74 137
18907.03 141
18908.33 127
18909.63 132
18910.93 136
18912.23 131
18913.53 115
18914.83 117
18916.13 139
18917.43 132
18918.73 125
18920.03 131
18921.33 124
18922.63 131
18923.93 106
18925.23 117
18926.53 137
18927.83 142
18929.13 133
18930.43 126
18931.73 114
18933.03 130
18934.33 134
18935.63 133
18936.93 109
18938.23 126
18939.53 121
18940.83 109
18942.13 109
18943.43 112
18944.73 113
18946.03 120
18947.33 123
18948.63 128
18949.93 122
18951.23 118
18952.53 122
18953.84 115
18955.14 116
18956.44 129
18957.74 125
18959.04 136
18960.34 108
18961.64 103
18962.94 116
18964.24 124
18965.54 128
18966.85 116
18968.15 115
18969.45 131
18970.75 102
18972.05 123
18973.35 138
18974.65 106
18975.96 131
18977.26 129
18978.56 128
18979.86 116
18981.16 115
18982.46 104
18983.77 125
18985.07 120
18986.37 103
18987.67 116
18988.97 128
18990.28 120
18991.58 115
18992.88 128
18994.18 109
18995.49 111
18996.79 112
18998.09 111
18999.39 117
19000.69 134
19002.00 117
19003.30 114
19004.60 120
19005.90 113
19007.21 116
19008.51 136
19009.81 134
19011.12 115
19012.42 120
19013.72 134
19015.02 127
19016.33 132
19017.63 137
19018.93 127
19020.24 100
19021.54 119
19022.84 114
19024.15 121
19025.45 142
19026.75 124
19028.06 112
19029.36 121
19030.66 129
19031.97 138
19033.27 134
19034.57 124
19035.88 100
19037.18 129
19038.48 119
19039.79 109
19041.09 116
19042.40 111
19043.70 108
19045.00 108
19046.31 112
19047.61 117
19048.92 129
19050.22 113
19051.52 128
19052.83 112
19054.13 113
19055.44 117
19056.74 129
19058.05 119
19059.35 131
19060.65 109
19061.96 103
19063.26 111
19064.57 117
19065.87 143
19067.18 112
19068.48 124
19069.79 128
19071.09 127
19072.40 117
19073.70 108
19075.01 115
19076.31 120
19077.62 118
19078.92 121
19080.23 113
19081.53 113
19082.84 135
19084.14 122
19085.45 131
19086.75 130
19088.06 133
19089.36 125
19090.67 136
19091.98 105
19093.28 102
19094.59 119
19095.89 124
19097.20 143
19098.50 108
19099.81 111
19101.12 120
19102.42 121
19103.73 117
19105.03 115
19106.34 100
19107.65 120
19108.95 148
19110.26 125
19111.56 120
19112.87 108
19114.18 134
19115.48 127
19116.79 136
19118.10 125
19119.40 128
19120.71 128
19122.02 121
19123.32 130
19124.63 117
19125.94 152
19127.24 150
19128.55 126
19129.86 129
19131.16 130
19132.47 145
19133.78 119
19135.08 135
19136.39 127
19137.70 125
19139.01 147
19140.31 141
19141.62 118
19142.93 115
19144.23 128
19145.54 122
19146.85 123
19148.16 141
19149.46 130
19150.77 127
19152.08 139
19153.39 130
19154.69 119
19156.00 118
19157.31 112
19158.62 127
19159.93 126
19161.23 102
19162.54 129
19163.85 132
19165.16 135
19166.47 125
19167.77 116
19169.08 123
19170.39 126
19171.70 108
19173.01 112
19174.32 120
19175.62 129
19176.93 112
19178.24 141
19179.55 138
19180.86 126
19182.17 124
19183.48 114
19184.78 119
19186.09 105
19187.40 122
19188.71 127
19190.02 128
19191.33 136
19192.64 123
19193.95 127
19195.26 137
19196.56 109
19197.87 110
19199.18 141
19200.49 138
19201.80 119
19203.11 124
19204.42 128
19205.73 115
19207.04 115
19208.35 106
19209.66 113
19210.97 129
19212.28 120
19213.59 121
19214.90 117
19216.21 125
19217.52 118
19218.83 114
19220.14 136
19221.45 119
19222.76 129
19224.07 119
19225.38 114
19226.69 128
19228.00 118
19229.31 116
19230.62 110
19231.93 120
19233.24 125
19234.55 135
19235.86 130
19237.17 108
19238.48 107
19239.79 131
19241.10 116
19242.41 108
19243.72 130
19245.03 134
19246.35 107
19247.66 117
19248.97 114
19250.28 134
19251.59 125
19252.90 108
19254.21 118
19255.52 122
19256.83 119
19258.14 114
19259.46 103
19260.77 123
19262.08 119
19263.39 124
19264.70 112
19266.01 110
19267.32 108
19268.64 107
19269.95 132
19271.26 123
19272.57 117
19273.88 108
19275.20 123
19276.51 106
19277.82 111
19279.13 105
19280.44 108
19281.75 118
19283.07 120
19284.38 108
19285.69 97
19287.00 111
19288.32 109
19289.63 124
19290.94 109
19292.25 117
19293.57 114
19294.88 111
19296.19 128
19297.50 105
19298.82 129
19300.13 118
19301.44 120
19302.75 143
19304.07 124
19305.38 115
19306.69 116
19308.01 99
19309.32 115
19310.63 105
19311.94 103
19313.26 105
19314.57 116
19315.88 126
19317.20 106
19318.51 114
19319.82 114
19321.14 115
19322.45 108
19323.76 115
19325.08 105
19326.39 108
19327.70 117
19329.02 130
19330.33 101
19331.65 115
19332.96 122
19334.27 123
19335.59 122
19336.90 113
19338.22 111
19339.53 125
19340.84 117
19342.16 105
19343.47 125
19344.79 111
19346.10 126
19347.41 115
19348.73 115
19350.04 116
19351.36 123
19352.67 140
19353.99 116
19355.30 112
19356.62 108
19357.93 130
19359.25 116
19360.56 102
19361.87 131
19363.19 136
19364.50 132
19365.82 133
19367.13 121
19368.45 112
19369.76 103
19371.08 128
19372.39 125
19373.71 107
19375.02 115
19376.34 114
19377.66 106
19378.97 115
19380.29 102
19381.60 112
19382.92 102
19384.23 93
19385.55 117
19386.86 126
19388.18 110
19389.50 106
19390.81 107
19392.13 119
19393.44 117
19394.76 106
19396.07 116
19397.39 126
19398.71 129
19400.02 115
19401.34 107
19402.65 115
19403.97 121
19405.29 123
19406.60 134
19407.92 135
19409.24 113
19410.55 119
19411.87 122
19413.19 119
19414.50 123
19415.82 107
19417.14 117
19418.45 130
19419.77 119
19421.09 113
19422.40 120
19423.72 104
19425.04 124
19426.35 120
19427.67 115
19428.99 104
19430.30 126
19431.62 108
19432.94 102
19434.26 103
19435.57 97
19436.89 109
19438.21 100
19439.53 111
19440.84 106
19442.16 114
19443.48 105
19444.80 119
19446.11 99
19447.43 101
19448.75 114
19450.07 103
19451.38 108
19452.70 119
19454.02 123
19455.34 101
19456.66 121
19457.97 111
19459.29 123
19460.61 111
19461.93 110
19463.25 108
19464.57 125
19465.88 121
19467.20 114
19468.52 114
19469.84 122
19471.16 119
19472.48 126
19473.79 116
19475.11 106
19476.43 102
19477.75 109
19479.07 103
19480.39 129
19481.71 109
19483.03 123
19484.34 138
19485.66 129
19486.98 115
19488.30 99
19489.62 110
19490.94 114
19492.26 132
19493.58 124
19494.90 124
19496.22 98
19497.54 116
19498.86 110
19500.18 108
19501.50 111
19502.81 114
19504.13 128
19505.45 137
19506.77 118
19508.09 121
19509.41 125
19510.73 123
19512.05 121
19513.37 111
19514.69 117
19516.01 126
19517.33 138
19518.65 105
19519.97 120
19521.29 127
19522.61 130
19523.93 127
19525.25 105
19526.57 103
19527.89 107
19529.22 104
19530.54 101
19531.86 119
19533.18 121
19534.50 122
19535.82 125
19537.14 129
19538.46 119
19539.78 133
19541.10 110
19542.42 98
19543.74 120
19545.06 113
19546.39 118
19547.71 120
19549.03 118
19550.35 119
19551.67 109
19552.99 104
19554.31 109
19555.63 130
19556.96 122
19558.28 112
19559.60 111
19560.92 112
19562.24 109
19563.56 133
19564.88 130
19566.21 132
19567.53 129
19568.85 120
19570.17 131
19571.49 130
19572.82 130
19574.14 113
19575.46 123
19576.78 116
19578.10 118
19579.43 120
19580.75 107
19582.07 96
19583.39 117
19584.72 115
19586.04 99
19587.36 121
19588.68 126
19590.01 111
19591.33 113
19592.65 105
19593.97 106
19595.30 114
19596.62 102
19597.94 112
19599.26 99
19600.59 101
19601.91 123
19603.23 121
19604.56 121
19605.88 105
19607.20 129
19608.53 116
19609.85 112
19611.17 123
19612.49 130
19613.82 123
19615.14 112
19616.47 115
19617.79 121
19619.11 109
19620.44 127
19621.76 136
19623.08 131
19624.41 121
19625.73 122
19627.05 121
19628.38 113
19629.70 113
19631.03 110
19632.35 123
19633.67 120
19635.00 117
19636.32 124
19637.65 130
19638.97 133
19640.29 129
19641.62 121
19642.94 135
19644.27 111
19645.59 132
19646.92 118
19648.24 127
19649.57 111
19650.89 127
19652.21 122
19653.54 118
19654.86 121
19656.19 110
19657.51 131
19658.84 129
19660.16 121
19661.49 126
19662.81 120
19664.14 141
19665.46 131
19666.79 116
19668.11 125
19669.44 101
19670.76 108
19672.09 134
19673.41 129
19674.74 124
19676.07 129
19677.39 130
19678.72 121
19680.04 125
19681.37 114
19682.69 118
19684.02 130
19685.34 133
19686.67 130
19688.00 118
19689.32 107
19690.65 119
19691.97 122
19693.30 116
19694.63 124
19695.95 100
19697.28 128
19698.60 133
19699.93 115
19701.26 127
19702.58 121
19703.91 125
19705.24 120
19706.56 118
19707.89 116
19709.22 130
19710.54 141
19711.87 122
19713.20 128
19714.52 114
19715.85 111
19717.18 118
19718.50 136
19719.83 119
19721.16 116
19722.48 128
19723.81 129
19725.14 118
19726.47 131
19727.79 111
19729.12 111
19730.45 110
19731.77 120
19733.10 117
19734.43 122
19735.76 128
19737.08 122
19738.41 137
19739.74 122
19741.07 115
19742.39 134
19743.72 131
19745.05 117
19746.38 110
19747.71 127
19749.03 113
19750.36 131
19751.69 111
19753.02 111
19754.35 102
19755.67 128
19757.00 124
19758.33 117
19759.66 118
19760.99 108
19762.31 124
19763.64 104
19764.97 119
19766.30 123
19767.63 116
19768.96 112
19770.29 124
19771.61 113
19772.94 121
19774.27 118
19775.60 118
19776.93 109
19778.26 125
19779.59 144
19780.92 122
19782.25 122
19783.57 116
19784.90 132
19786.23 107
19787.56 118
19788.89 110
19790.22 133
19791.55 122
19792.88 118
19794.21 108
19795.54 134
19796.87 126
19798.20 123
19799.53 123
19800.86 121
19802.19 120
19803.52 112
19804.85 123
19806.18 115
19807.50 110
19808.83 125
19810.16 116
19811.49 108
19812.82 106
19814.15 102
19815.49 106
19816.82 113
19818.15 119
19819.48 102
19820.81 116
19822.14 113
19823.47 101
19824.80 110
19826.13 101
19827.46 119
19828.79 120
19830.12 119
19831.45 114
19832.78 111
19834.11 110
19835.44 107
19836.77 118
19838.10 116
19839.44 96
19840.77 109
19842.10 127
19843.43 123
19844.76 112
19846.09 103
19847.42 129
19848.75 120
19850.08 120
19851.42 116
19852.75 122
19854.08 101
19855.41 103
19856.74 119
19858.07 103
19859.40 120
19860.74 116
19862.07 114
19863.40 116
19864.73 116
19866.06 109
19867.40 127
19868.73 111
19870.06 110
19871.39 122
19872.72 121
19874.06 117
19875.39 120
19876.72 133
19878.05 123
19879.38 133
19880.72 142
19882.05 106
19883.38 102
19884.71 107
19886.05 118
19887.38 140
19888.71 108
19890.04 125
19891.38 106
19892.71 123
19894.04 117
19895.38 125
19896.71 109
19898.04 127
19899.37 130
19900.71 109
19902.04 126
19903.37 117
19904.71 131
19906.04 125
19907.37 110
19908.71 113
19910.04 112
19911.37 121
19912.71 140
19914.04 123
19915.37 118
19916.71 141
19918.04 139
19919.37 115
19920.71 112
19922.04 110
19923.37 98
19924.71 119
19926.04 120
19927.38 116
19928.71 119
19930.04 133
19931.38 115
19932.71 124
19934.05 125
19935.38 118
19936.71 121
19938.05 105
19939.38 115
19940.72 112
19942.05 94
19943.39 122
19944.72 125
19946.06 127
19947.39 114
19948.72 108
19950.06 116
19951.39 119
19952.73 117
19954.06 111
19955.40 103
19956.73 111
19958.07 108
19959.40 143
19960.74 115
19962.07 117
19963.41 113
19964.74 129
19966.08 116
19967.41 135
19968.75 126
19970.08 119
19971.42 111
19972.76 127
19974.09 119
19975.43 129
19976.76 115
19978.10 128
19979.43 127
19980.77 121
19982.10 121
19983.44 127
19984.78 145
19986.11 112
19987.45 93
19988.78 118
19990.12 124
19991.46 136
19992.79 128
19994.13 143
19995.46 108
19996.80 127
19998.14 127
19999.47 133
20000.81 114
20002.15 110
20003.48 110
20004.82 126
20006.16 125
20007.49 111
20008.83 112
20010.17 137
20011.50 143
20012.84 125
20014.18 123
20015.51 102
20016.85 124
20018.19 123
20019.52 119
20020.86 126
20022.20 111
20023.53 111
20024.87 141
20026.21 138
20027.55 100
20028.88 115
20030.22 127
20031.56 123
20032.90 110
20034.23 129
20035.57 125
20036.91 125
20038.25 104
20039.58 111
20040.92 116
20042.26 134
20043.60 147
20044.93 121
20046.27 115
20047.61 112
20048.95 110
20050.29 122
20051.62 119
20052.96 130
20054.30 124
20055.64 118
20056.98 130
20058.32 137
20059.65 125
20060.99 113
20062.33 105
20063.67 118
20065.01 120
20066.35 124
20067.68 110
20069.02 114
20070.36 123
20071.70 134
20073.04 140
20074.38 121
20075.72 107
20077.06 128
20078.40 128
20079.73 123
20081.07 112
20082.41 121
20083.75 110
20085.09 110
20086.43 123
20087.77 111
20089.11 108
20090.45 137
20091.79 121
20093.13 123
20094.47 132
20095.81 134
20097.15 106
20098.48 129
20099.82 128
20101.16 139
20102.50 124
20103.84 135
20105.18 120
20106.52 124
20107.86 126
20109.20 126
20110.54 128
20111.88 136
20113.22 151
20114.56 119
20115.90 127
20117.24 141
20118.58 150
20119.93 131
20121.27 118
20122.61 136
20123.95 141
20125.29 144
20126.63 121
20127.97 117
20129.31 120
20130.65 135
20131.99 139
20133.33 131
20134.67 152
20136.01 125
