# Supplementary material for: MALDI-TOF MS typing enables the classification of brewing yeasts of the genus Saccharomyces to major beer styles
Source: PLoS One. 2017 Aug 9;12(8):e0181694. doi: 10.1371/journal.pone.0181694 (PMC5549903; doi:10.1371/journal.pone.0181694)
Supplement: S8 File — The directory includes 90 raw files and was zipped to “.zip”; the folder has three strains with 30 spectra per strain; S1 Text explains the raw files with an example and Table 1 represents the yeast strains used within the experiment. (ZIP) [file pone.0181694.s011.zip › 22-24/30281-168-Lag-Lag-Lag-YPG-18h-E-E_2016-09-23_7_0_C7_1.dat]

1999.90 1439
2000.32 1354
2000.75 1377
2001.17 1559
2001.59 1536
2002.01 1480
2002.43 1477
2002.86 1382
2003.28 1264
2003.70 1235
2004.12 1219
2004.54 1229
2004.97 1262
2005.39 1236
2005.81 1157
2006.23 1246
2006.66 1267
2007.08 1234
2007.50 1269
2007.92 1227
2008.35 1214
2008.77 1197
2009.19 1168
2009.61 1310
2010.04 1211
2010.46 1176
2010.88 1145
2011.31 1206
2011.73 1201
2012.15 1223
2012.57 1189
2013.00 1225
2013.42 1147
2013.84 1121
2014.27 1093
2014.69 1118
2015.11 1212
2015.54 1146
2015.96 1145
2016.38 1199
2016.81 1183
2017.23 1191
2017.65 1223
2018.08 1174
2018.50 1235
2018.93 1360
2019.35 1312
2019.77 1263
2020.20 1235
2020.62 1275
2021.04 1296
2021.47 1248
2021.89 1157
2022.32 1162
2022.74 1153
2023.17 1182
2023.59 1211
2024.01 1238
2024.44 1227
2024.86 1214
2025.29 1178
2025.71 1159
2026.14 1149
2026.56 1159
2026.98 1170
2027.41 1155
2027.83 1175
2028.26 1166
2028.68 1183
2029.11 1168
2029.53 1192
2029.96 1179
2030.38 1200
2030.81 1232
2031.23 1144
2031.66 1145
2032.08 1162
2032.51 1172
2032.93 1201
2033.36 1179
2033.78 1155
2034.21 1174
2034.63 1191
2035.06 1173
2035.49 1142
2035.91 1134
2036.34 1121
2036.76 1115
2037.19 1169
2037.61 1180
2038.04 1207
2038.47 1219
2038.89 1197
2039.32 1228
2039.74 1289
2040.17 1235
2040.59 1255
2041.02 1218
2041.45 1145
2041.87 1106
2042.30 1133
2042.73 1231
2043.15 1240
2043.58 1187
2044.00 1200
2044.43 1232
2044.86 1223
2045.28 1236
2045.71 1265
2046.14 1219
2046.56 1213
2046.99 1152
2047.42 1180
2047.84 1279
2048.27 1281
2048.70 1241
2049.12 1285
2049.55 1306
2049.98 1188
2050.40 1170
2050.83 1205
2051.26 1196
2051.69 1209
2052.11 1181
2052.54 1148
2052.97 1122
2053.40 1138
2053.82 1148
2054.25 1134
2054.68 1095
2055.10 1159
2055.53 1179
2055.96 1107
2056.39 1149
2056.82 1159
2057.24 1178
2057.67 1192
2058.10 1240
2058.53 1230
2058.95 1194
2059.38 1208
2059.81 1227
2060.24 1296
2060.67 1264
2061.09 1281
2061.52 1317
2061.95 1295
2062.38 1250
2062.81 1357
2063.24 1346
2063.66 1393
2064.09 1441
2064.52 1455
2064.95 1582
2065.38 1751
2065.81 1902
2066.24 2070
2066.66 2032
2067.09 1894
2067.52 1738
2067.95 1676
2068.38 1580
2068.81 1482
2069.24 1472
2069.67 1467
2070.10 1338
2070.52 1229
2070.95 1180
2071.38 1260
2071.81 1179
2072.24 1168
2072.67 1185
2073.10 1211
2073.53 1242
2073.96 1183
2074.39 1304
2074.82 1256
2075.25 1283
2075.68 1325
2076.11 1252
2076.54 1295
2076.97 1339
2077.40 1315
2077.83 1409
2078.26 1352
2078.69 1336
2079.12 1324
2079.55 1356
2079.98 1308
2080.41 1305
2080.84 1356
2081.27 1278
2081.70 1282
2082.13 1290
2082.56 1243
2082.99 1278
2083.42 1236
2083.85 1268
2084.28 1236
2084.71 1201
2085.14 1201
2085.57 1227
2086.00 1283
2086.43 1229
2086.86 1214
2087.29 1251
2087.73 1115
2088.16 1135
2088.59 1062
2089.02 1105
2089.45 1127
2089.88 1085
2090.31 1189
2090.74 1191
2091.17 1140
2091.61 1124
2092.04 1122
2092.47 1172
2092.90 1231
2093.33 1143
2093.76 1127
2094.19 1140
2094.63 1180
2095.06 1110
2095.49 1118
2095.92 1132
2096.35 1110
2096.78 1074
2097.22 1103
2097.65 1128
2098.08 1115
2098.51 1139
2098.94 1062
2099.38 1135
2099.81 1095
2100.24 1088
2100.67 1097
2101.11 1146
2101.54 1117
2101.97 1101
2102.40 1159
2102.83 1179
2103.27 1101
2103.70 1148
2104.13 1129
2104.56 1075
2105.00 1092
2105.43 1105
2105.86 1194
2106.30 1212
2106.73 1200
2107.16 1193
2107.59 1225
2108.03 1208
2108.46 1183
2108.89 1186
2109.33 1157
2109.76 1216
2110.19 1235
2110.63 1190
2111.06 1178
2111.49 1180
2111.93 1170
2112.36 1151
2112.79 1208
2113.23 1168
2113.66 1153
2114.09 1136
2114.53 1163
2114.96 1144
2115.40 1130
2115.83 1133
2116.26 1160
2116.70 1157
2117.13 1147
2117.56 1144
2118.00 1085
2118.43 1077
2118.87 1130
2119.30 1171
2119.73 1187
2120.17 1211
2120.60 1129
2121.04 1169
2121.47 1213
2121.91 1121
2122.34 1156
2122.78 1208
2123.21 1224
2123.64 1249
2124.08 1143
2124.51 1221
2124.95 1259
2125.38 1072
2125.82 1069
2126.25 1072
2126.69 1117
2127.12 1127
2127.56 1226
2127.99 1191
2128.43 1177
2128.86 1246
2129.30 1221
2129.73 1277
2130.17 1303
2130.60 1323
2131.04 1369
2131.47 1299
2131.91 1266
2132.35 1293
2132.78 1264
2133.22 1228
2133.65 1200
2134.09 1167
2134.52 1149
2134.96 1160
2135.40 1199
2135.83 1176
2136.27 1152
2136.70 1169
2137.14 1142
2137.57 1228
2138.01 1201
2138.45 1163
2138.88 1214
2139.32 1165
2139.76 1012
2140.19 1108
2140.63 1211
2141.06 1134
2141.50 1107
2141.94 1099
2142.37 1080
2142.81 1095
2143.25 1094
2143.68 1108
2144.12 1074
2144.56 1108
2144.99 1187
2145.43 1109
2145.87 1097
2146.30 1103
2146.74 1106
2147.18 1220
2147.62 1168
2148.05 1178
2148.49 1272
2148.93 1289
2149.36 1370
2149.80 1381
2150.24 1427
2150.68 1487
2151.11 1468
2151.55 1493
2151.99 1466
2152.43 1418
2152.86 1369
2153.30 1365
2153.74 1401
2154.18 1336
2154.61 1302
2155.05 1297
2155.49 1269
2155.93 1277
2156.37 1326
2156.80 1355
2157.24 1275
2157.68 1226
2158.12 1174
2158.56 1253
2158.99 1285
2159.43 1250
2159.87 1271
2160.31 1222
2160.75 1223
2161.19 1274
2161.62 1229
2162.06 1263
2162.50 1283
2162.94 1328
2163.38 1405
2163.82 1537
2164.26 1556
2164.69 1470
2165.13 1462
2165.57 1542
2166.01 1505
2166.45 1528
2166.89 1585
2167.33 1504
2167.77 1442
2168.21 1478
2168.65 1505
2169.08 1350
2169.52 1283
2169.96 1315
2170.40 1378
2170.84 1406
2171.28 1391
2171.72 1323
2172.16 1465
2172.60 1467
2173.04 1393
2173.48 1422
2173.92 1396
2174.36 1474
2174.80 1506
2175.24 1429
2175.68 1452
2176.12 1495
2176.56 1423
2177.00 1397
2177.44 1449
2177.88 1495
2178.32 1353
2178.76 1384
2179.20 1392
2179.64 1396
2180.08 1364
2180.52 1338
2180.96 1358
2181.40 1324
2181.84 1316
2182.28 1173
2182.72 1287
2183.16 1225
2183.60 1242
2184.04 1185
2184.48 1204
2184.93 1203
2185.37 1182
2185.81 1208
2186.25 1240
2186.69 1277
2187.13 1269
2187.57 1257
2188.01 1233
2188.45 1330
2188.89 1306
2189.34 1269
2189.78 1232
2190.22 1247
2190.66 1296
2191.10 1336
2191.54 1412
2191.98 1356
2192.43 1307
2192.87 1353
2193.31 1367
2193.75 1384
2194.19 1381
2194.63 1499
2195.08 1501
2195.52 1444
2195.96 1474
2196.40 1552
2196.84 1541
2197.29 1498
2197.73 1435
2198.17 1356
2198.61 1281
2199.06 1250
2199.50 1271
2199.94 1320
2200.38 1248
2200.82 1241
2201.27 1302
2201.71 1288
2202.15 1250
2202.59 1281
2203.04 1392
2203.48 1318
2203.92 1326
2204.37 1369
2204.81 1400
2205.25 1357
2205.69 1399
2206.14 1378
2206.58 1321
2207.02 1390
2207.47 1346
2207.91 1338
2208.35 1394
2208.80 1433
2209.24 1457
2209.68 1471
2210.13 1496
2210.57 1487
2211.01 1424
2211.46 1484
2211.90 1471
2212.34 1494
2212.79 1509
2213.23 1474
2213.67 1411
2214.12 1314
2214.56 1298
2215.01 1360
2215.45 1289
2215.89 1346
2216.34 1313
2216.78 1365
2217.23 1295
2217.67 1316
2218.11 1260
2218.56 1228
2219.00 1316
2219.45 1267
2219.89 1253
2220.34 1228
2220.78 1292
2221.22 1301
2221.67 1345
2222.11 1293
2222.56 1283
2223.00 1315
2223.45 1342
2223.89 1294
2224.34 1360
2224.78 1316
2225.23 1306
2225.67 1375
2226.12 1425
2226.56 1376
2227.01 1348
2227.45 1380
2227.90 1453
2228.34 1421
2228.79 1448
2229.23 1422
2229.68 1430
2230.12 1406
2230.57 1457
2231.01 1528
2231.46 1576
2231.90 1539
2232.35 1511
2232.80 1508
2233.24 1555
2233.69 1571
2234.13 1499
2234.58 1390
2235.02 1390
2235.47 1426
2235.92 1438
2236.36 1347
2236.81 1237
2237.25 1253
2237.70 1276
2238.15 1286
2238.59 1238
2239.04 1247
2239.49 1277
2239.93 1238
2240.38 1180
2240.82 1219
2241.27 1187
2241.72 1187
2242.16 1179
2242.61 1195
2243.06 1201
2243.50 1130
2243.95 1174
2244.40 1152
2244.84 1214
2245.29 1196
2245.74 1176
2246.19 1167
2246.63 1195
2247.08 1156
2247.53 1224
2247.97 1243
2248.42 1178
2248.87 1240
2249.32 1201
2249.76 1158
2250.21 1199
2250.66 1252
2251.10 1257
2251.55 1372
2252.00 1219
2252.45 1193
2252.89 1241
2253.34 1297
2253.79 1415
2254.24 1261
2254.69 1259
2255.13 1217
2255.58 1295
2256.03 1295
2256.48 1236
2256.93 1232
2257.37 1230
2257.82 1256
2258.27 1314
2258.72 1232
2259.17 1214
2259.61 1258
2260.06 1248
2260.51 1260
2260.96 1343
2261.41 1344
2261.86 1406
2262.31 1492
2262.75 1495
2263.20 1542
2263.65 1508
2264.10 1523
2264.55 1473
2265.00 1433
2265.45 1385
2265.90 1374
2266.34 1325
2266.79 1329
2267.24 1374
2267.69 1365
2268.14 1309
2268.59 1351
2269.04 1352
2269.49 1441
2269.94 1508
2270.39 1497
2270.84 1385
2271.29 1389
2271.74 1513
2272.18 1511
2272.63 1480
2273.08 1508
2273.53 1493
2273.98 1485
2274.43 1535
2274.88 1536
2275.33 1625
2275.78 1676
2276.23 1792
2276.68 1932
2277.13 1928
2277.58 1880
2278.03 1982
2278.48 1818
2278.93 1766
2279.38 1646
2279.83 1610
2280.28 1537
2280.73 1462
2281.19 1448
2281.64 1460
2282.09 1404
2282.54 1368
2282.99 1438
2283.44 1399
2283.89 1384
2284.34 1337
2284.79 1295
2285.24 1258
2285.69 1213
2286.14 1240
2286.59 1271
2287.04 1280
2287.50 1271
2287.95 1292
2288.40 1405
2288.85 1506
2289.30 1590
2289.75 1676
2290.20 1770
2290.65 1951
2291.11 1976
2291.56 2051
2292.01 2080
2292.46 2036
2292.91 2062
2293.36 1982
2293.82 1918
2294.27 1802
2294.72 1753
2295.17 1693
2295.62 1606
2296.07 1522
2296.53 1520
2296.98 1460
2297.43 1388
2297.88 1377
2298.33 1376
2298.79 1337
2299.24 1349
2299.69 1272
2300.14 1312
2300.60 1399
2301.05 1361
2301.50 1261
2301.95 1194
2302.41 1258
2302.86 1207
2303.31 1179
2303.76 1159
2304.22 1226
2304.67 1183
2305.12 1153
2305.57 1156
2306.03 1142
2306.48 1171
2306.93 1248
2307.39 1255
2307.84 1260
2308.29 1336
2308.75 1413
2309.20 1374
2309.65 1457
2310.11 1451
2310.56 1428
2311.01 1494
2311.47 1499
2311.92 1505
2312.37 1434
2312.83 1416
2313.28 1290
2313.73 1324
2314.19 1441
2314.64 1427
2315.09 1393
2315.55 1358
2316.00 1354
2316.46 1322
2316.91 1308
2317.36 1291
2317.82 1324
2318.27 1354
2318.73 1378
2319.18 1422
2319.63 1403
2320.09 1406
2320.54 1416
2321.00 1396
2321.45 1401
2321.91 1435
2322.36 1458
2322.82 1493
2323.27 1515
2323.72 1567
2324.18 1750
2324.63 1912
2325.09 1976
2325.54 2083
2326.00 2043
2326.45 2099
2326.91 2031
2327.36 2029
2327.82 1996
2328.27 1881
2328.73 1775
2329.18 1635
2329.64 1469
2330.09 1472
2330.55 1451
2331.00 1463
2331.46 1442
2331.92 1321
2332.37 1360
2332.83 1340
2333.28 1342
2333.74 1321
2334.19 1280
2334.65 1240
2335.10 1266
2335.56 1314
2336.02 1355
2336.47 1322
2336.93 1249
2337.38 1224
2337.84 1314
2338.30 1344
2338.75 1312
2339.21 1334
2339.66 1307
2340.12 1310
2340.58 1368
2341.03 1347
2341.49 1300
2341.95 1355
2342.40 1309
2342.86 1286
2343.32 1296
2343.77 1287
2344.23 1362
2344.68 1332
2345.14 1356
2345.60 1401
2346.06 1294
2346.51 1299
2346.97 1350
2347.43 1377
2347.88 1283
2348.34 1401
2348.80 1374
2349.25 1360
2349.71 1355
2350.17 1319
2350.63 1400
2351.08 1336
2351.54 1339
2352.00 1365
2352.46 1272
2352.91 1307
2353.37 1301
2353.83 1289
2354.29 1349
2354.74 1256
2355.20 1234
2355.66 1204
2356.12 1146
2356.57 1173
2357.03 1225
2357.49 1245
2357.95 1275
2358.41 1243
2358.86 1302
2359.32 1346
2359.78 1421
2360.24 1492
2360.70 1450
2361.15 1474
2361.61 1424
2362.07 1393
2362.53 1402
2362.99 1431
2363.45 1410
2363.91 1430
2364.36 1404
2364.82 1440
2365.28 1414
2365.74 1407
2366.20 1430
2366.66 1428
2367.12 1439
2367.57 1475
2368.03 1483
2368.49 1391
2368.95 1349
2369.41 1399
2369.87 1365
2370.33 1256
2370.79 1351
2371.25 1270
2371.71 1248
2372.17 1246
2372.63 1337
2373.09 1255
2373.54 1190
2374.00 1287
2374.46 1299
2374.92 1310
2375.38 1369
2375.84 1313
2376.30 1344
2376.76 1324
2377.22 1446
2377.68 1378
2378.14 1303
2378.60 1284
2379.06 1322
2379.52 1330
2379.98 1355
2380.44 1311
2380.90 1360
2381.36 1341
2381.82 1314
2382.28 1323
2382.74 1285
2383.20 1332
2383.66 1393
2384.12 1371
2384.59 1286
2385.05 1313
2385.51 1347
2385.97 1298
2386.43 1330
2386.89 1290
2387.35 1270
2387.81 1294
2388.27 1327
2388.73 1259
2389.19 1297
2389.65 1252
2390.12 1322
2390.58 1325
2391.04 1322
2391.50 1396
2391.96 1353
2392.42 1325
2392.88 1281
2393.34 1338
2393.81 1318
2394.27 1314
2394.73 1254
2395.19 1290
2395.65 1294
2396.11 1317
2396.57 1300
2397.04 1258
2397.50 1375
2397.96 1395
2398.42 1385
2398.88 1371
2399.35 1327
2399.81 1413
2400.27 1361
2400.73 1316
2401.19 1296
2401.66 1276
2402.12 1243
2402.58 1224
2403.04 1275
2403.51 1259
2403.97 1294
2404.43 1268
2404.89 1247
2405.36 1256
2405.82 1312
2406.28 1266
2406.74 1280
2407.21 1208
2407.67 1182
2408.13 1256
2408.59 1236
2409.06 1249
2409.52 1188
2409.98 1220
2410.45 1146
2410.91 1104
2411.37 1181
2411.84 1130
2412.30 1098
2412.76 1124
2413.23 1148
2413.69 1203
2414.15 1149
2414.62 1131
2415.08 1226
2415.54 1272
2416.01 1315
2416.47 1290
2416.93 1323
2417.40 1376
2417.86 1324
2418.32 1355
2418.79 1349
2419.25 1365
2419.72 1333
2420.18 1285
2420.64 1315
2421.11 1326
2421.57 1309
2422.04 1395
2422.50 1353
2422.96 1339
2423.43 1384
2423.89 1421
2424.36 1367
2424.82 1317
2425.29 1330
2425.75 1367
2426.22 1353
2426.68 1324
2427.15 1317
2427.61 1374
2428.07 1318
2428.54 1288
2429.00 1221
2429.47 1161
2429.93 1242
2430.40 1280
2430.86 1225
2431.33 1168
2431.79 1104
2432.26 1141
2432.72 1189
2433.19 1185
2433.65 1200
2434.12 1234
2434.59 1197
2435.05 1207
2435.52 1294
2435.98 1272
2436.45 1234
2436.91 1326
2437.38 1351
2437.84 1330
2438.31 1363
2438.78 1394
2439.24 1354
2439.71 1399
2440.17 1396
2440.64 1482
2441.10 1471
2441.57 1495
2442.04 1440
2442.50 1482
2442.97 1378
2443.44 1376
2443.90 1373
2444.37 1375
2444.83 1378
2445.30 1332
2445.77 1329
2446.23 1259
2446.70 1284
2447.17 1242
2447.63 1242
2448.10 1315
2448.57 1317
2449.03 1225
2449.50 1217
2449.97 1279
2450.43 1284
2450.90 1203
2451.37 1271
2451.83 1299
2452.30 1280
2452.77 1246
2453.24 1199
2453.70 1296
2454.17 1211
2454.64 1209
2455.10 1229
2455.57 1301
2456.04 1190
2456.51 1217
2456.97 1116
2457.44 1131
2457.91 1226
2458.38 1324
2458.84 1190
2459.31 1203
2459.78 1237
2460.25 1209
2460.72 1194
2461.18 1231
2461.65 1279
2462.12 1262
2462.59 1283
2463.06 1210
2463.52 1277
2463.99 1261
2464.46 1198
2464.93 1171
2465.40 1211
2465.86 1209
2466.33 1257
2466.80 1231
2467.27 1235
2467.74 1188
2468.21 1256
2468.68 1217
2469.14 1200
2469.61 1259
2470.08 1245
2470.55 1208
2471.02 1297
2471.49 1259
2471.96 1262
2472.43 1300
2472.90 1259
2473.36 1242
2473.83 1184
2474.30 1244
2474.77 1257
2475.24 1241
2475.71 1188
2476.18 1200
2476.65 1299
2477.12 1272
2477.59 1252
2478.06 1314
2478.53 1348
2479.00 1279
2479.47 1299
2479.94 1308
2480.41 1266
2480.87 1283
2481.34 1231
2481.81 1233
2482.28 1210
2482.75 1234
2483.22 1151
2483.69 1198
2484.16 1234
2484.63 1200
2485.10 1239
2485.57 1306
2486.05 1317
2486.52 1365
2486.99 1338
2487.46 1306
2487.93 1410
2488.40 1436
2488.87 1365
2489.34 1334
2489.81 1403
2490.28 1419
2490.75 1420
2491.22 1323
2491.69 1383
2492.16 1269
2492.63 1262
2493.10 1293
2493.58 1330
2494.05 1318
2494.52 1268
2494.99 1390
2495.46 1364
2495.93 1362
2496.40 1337
2496.87 1355
2497.34 1383
2497.82 1295
2498.29 1316
2498.76 1286
2499.23 1256
2499.70 1264
2500.17 1214
2500.64 1219
2501.12 1167
2501.59 1123
2502.06 1175
2502.53 1164
2503.00 1168
2503.48 1224
2503.95 1311
2504.42 1245
2504.89 1261
2505.36 1205
2505.84 1135
2506.31 1160
2506.78 1247
2507.25 1209
2507.72 1232
2508.20 1243
2508.67 1286
2509.14 1300
2509.61 1339
2510.09 1394
2510.56 1403
2511.03 1397
2511.50 1474
2511.98 1555
2512.45 1583
2512.92 1523
2513.40 1558
2513.87 1497
2514.34 1581
2514.81 1531
2515.29 1496
2515.76 1406
2516.23 1434
2516.71 1406
2517.18 1430
2517.65 1422
2518.13 1393
2518.60 1377
2519.07 1343
2519.55 1391
2520.02 1400
2520.49 1416
2520.97 1400
2521.44 1463
2521.91 1414
2522.39 1402
2522.86 1371
2523.34 1370
2523.81 1343
2524.28 1330
2524.76 1305
2525.23 1222
2525.70 1286
2526.18 1331
2526.65 1357
2527.13 1362
2527.60 1394
2528.08 1325
2528.55 1380
2529.02 1451
2529.50 1482
2529.97 1356
2530.45 1324
2530.92 1454
2531.40 1419
2531.87 1495
2532.34 1467
2532.82 1426
2533.29 1512
2533.77 1420
2534.24 1372
2534.72 1401
2535.19 1423
2535.67 1444
2536.14 1427
2536.62 1481
2537.09 1433
2537.57 1453
2538.04 1446
2538.52 1464
2538.99 1469
2539.47 1427
2539.94 1446
2540.42 1446
2540.90 1443
2541.37 1433
2541.85 1506
2542.32 1612
2542.80 1503
2543.27 1379
2543.75 1495
2544.22 1462
2544.70 1377
2545.18 1431
2545.65 1448
2546.13 1477
2546.60 1465
2547.08 1505
2547.56 1508
2548.03 1520
2548.51 1540
2548.98 1575
2549.46 1600
2549.94 1606
2550.41 1583
2550.89 1597
2551.37 1651
2551.84 1550
2552.32 1424
2552.80 1430
2553.27 1507
2553.75 1533
2554.23 1415
2554.70 1389
2555.18 1426
2555.66 1394
2556.13 1416
2556.61 1357
2557.09 1370
2557.56 1421
2558.04 1388
2558.52 1389
2558.99 1378
2559.47 1408
2559.95 1305
2560.43 1328
2560.90 1428
2561.38 1404
2561.86 1225
2562.33 1246
2562.81 1301
2563.29 1197
2563.77 1185
2564.25 1248
2564.72 1206
2565.20 1191
2565.68 1225
2566.16 1182
2566.63 1243
2567.11 1203
2567.59 1189
2568.07 1196
2568.55 1213
2569.02 1212
2569.50 1291
2569.98 1177
2570.46 1157
2570.94 1148
2571.41 1168
2571.89 1227
2572.37 1289
2572.85 1271
2573.33 1139
2573.81 1170
2574.28 1257
2574.76 1252
2575.24 1265
2575.72 1298
2576.20 1273
2576.68 1306
2577.16 1224
2577.64 1249
2578.11 1274
2578.59 1218
2579.07 1181
2579.55 1238
2580.03 1336
2580.51 1260
2580.99 1243
2581.47 1230
2581.95 1254
2582.43 1276
2582.91 1272
2583.39 1222
2583.86 1196
2584.34 1244
2584.82 1202
2585.30 1152
2585.78 1110
2586.26 1171
2586.74 1229
2587.22 1209
2587.70 1235
2588.18 1269
2588.66 1164
2589.14 1291
2589.62 1234
2590.10 1206
2590.58 1191
2591.06 1255
2591.54 1253
2592.02 1275
2592.50 1332
2592.98 1353
2593.46 1272
2593.94 1224
2594.42 1240
2594.90 1238
2595.38 1161
2595.86 1226
2596.35 1203
2596.83 1203
2597.31 1267
2597.79 1222
2598.27 1241
2598.75 1188
2599.23 1222
2599.71 1205
2600.19 1205
2600.67 1236
2601.15 1185
2601.63 1189
2602.12 1153
2602.60 1123
2603.08 1185
2603.56 1207
2604.04 1196
2604.52 1233
2605.00 1313
2605.48 1261
2605.97 1233
2606.45 1245
2606.93 1228
2607.41 1198
2607.89 1203
2608.37 1228
2608.86 1220
2609.34 1182
2609.82 1268
2610.30 1273
2610.78 1251
2611.26 1301
2611.75 1220
2612.23 1248
2612.71 1245
2613.19 1197
2613.68 1259
2614.16 1267
2614.64 1243
2615.12 1138
2615.60 1200
2616.09 1164
2616.57 1213
2617.05 1137
2617.53 1089
2618.02 1124
2618.50 1162
2618.98 1160
2619.46 1138
2619.95 1171
2620.43 1158
2620.91 1154
2621.40 1168
2621.88 1261
2622.36 1266
2622.85 1154
2623.33 1136
2623.81 1132
2624.29 1137
2624.78 1156
2625.26 1236
2625.74 1209
2626.23 1197
2626.71 1248
2627.19 1204
2627.68 1219
2628.16 1262
2628.64 1171
2629.13 1193
2629.61 1237
2630.10 1262
2630.58 1288
2631.06 1266
2631.55 1284
2632.03 1309
2632.51 1330
2633.00 1399
2633.48 1357
2633.97 1304
2634.45 1276
2634.94 1279
2635.42 1339
2635.90 1289
2636.39 1242
2636.87 1214
2637.36 1187
2637.84 1239
2638.33 1150
2638.81 1237
2639.29 1256
2639.78 1245
2640.26 1240
2640.75 1241
2641.23 1199
2641.72 1195
2642.20 1230
2642.69 1254
2643.17 1261
2643.66 1161
2644.14 1224
2644.63 1195
2645.11 1259
2645.60 1258
2646.08 1174
2646.57 1226
2647.05 1230
2647.54 1272
2648.02 1276
2648.51 1245
2648.99 1270
2649.48 1248
2649.97 1299
2650.45 1277
2650.94 1226
2651.42 1251
2651.91 1283
2652.39 1324
2652.88 1287
2653.37 1327
2653.85 1317
2654.34 1290
2654.82 1395
2655.31 1413
2655.80 1330
2656.28 1305
2656.77 1377
2657.25 1339
2657.74 1314
2658.23 1306
2658.71 1362
2659.20 1288
2659.69 1224
2660.17 1185
2660.66 1162
2661.14 1159
2661.63 1215
2662.12 1267
2662.60 1208
2663.09 1265
2663.58 1216
2664.06 1178
2664.55 1198
2665.04 1161
2665.53 1252
2666.01 1329
2666.50 1214
2666.99 1255
2667.47 1248
2667.96 1281
2668.45 1294
2668.94 1223
2669.42 1269
2669.91 1279
2670.40 1274
2670.88 1280
2671.37 1331
2671.86 1397
2672.35 1468
2672.83 1562
2673.32 1554
2673.81 1653
2674.30 1591
2674.79 1598
2675.27 1714
2675.76 1606
2676.25 1629
2676.74 1564
2677.23 1581
2677.71 1512
2678.20 1537
2678.69 1435
2679.18 1408
2679.67 1362
2680.15 1404
2680.64 1316
2681.13 1240
2681.62 1292
2682.11 1352
2682.60 1354
2683.08 1343
2683.57 1362
2684.06 1315
2684.55 1387
2685.04 1357
2685.53 1345
2686.02 1370
2686.51 1307
2686.99 1413
2687.48 1317
2687.97 1287
2688.46 1238
2688.95 1404
2689.44 1320
2689.93 1364
2690.42 1369
2690.91 1287
2691.40 1327
2691.89 1269
2692.38 1389
2692.87 1397
2693.35 1352
2693.84 1260
2694.33 1297
2694.82 1393
2695.31 1403
2695.80 1422
2696.29 1381
2696.78 1309
2697.27 1316
2697.76 1253
2698.25 1315
2698.74 1252
2699.23 1268
2699.72 1335
2700.21 1300
2700.70 1258
2701.19 1278
2701.68 1263
2702.17 1250
2702.66 1238
2703.15 1297
2703.64 1299
2704.13 1346
2704.62 1229
2705.12 1272
2705.61 1335
2706.10 1291
2706.59 1234
2707.08 1235
2707.57 1312
2708.06 1242
2708.55 1253
2709.04 1200
2709.53 1225
2710.02 1261
2710.51 1226
2711.01 1179
2711.50 1225
2711.99 1290
2712.48 1196
2712.97 1238
2713.46 1240
2713.95 1165
2714.44 1206
2714.94 1315
2715.43 1269
2715.92 1223
2716.41 1232
2716.90 1173
2717.39 1163
2717.89 1104
2718.38 1162
2718.87 1197
2719.36 1162
2719.85 1217
2720.34 1255
2720.84 1291
2721.33 1278
2721.82 1368
2722.31 1374
2722.80 1325
2723.30 1333
2723.79 1331
2724.28 1364
2724.77 1291
2725.27 1287
2725.76 1292
2726.25 1246
2726.74 1269
2727.24 1238
2727.73 1199
2728.22 1171
2728.71 1230
2729.21 1271
2729.70 1210
2730.19 1197
2730.69 1292
2731.18 1289
2731.67 1291
2732.16 1276
2732.66 1336
2733.15 1252
2733.64 1282
2734.14 1221
2734.63 1306
2735.12 1295
2735.62 1201
2736.11 1280
2736.60 1289
2737.10 1303
2737.59 1285
2738.08 1240
2738.58 1334
2739.07 1330
2739.56 1308
2740.06 1357
2740.55 1344
2741.05 1308
2741.54 1270
2742.03 1342
2742.53 1296
2743.02 1210
2743.52 1192
2744.01 1281
2744.50 1314
2745.00 1327
2745.49 1294
2745.99 1231
2746.48 1264
2746.97 1359
2747.47 1426
2747.96 1331
2748.46 1433
2748.95 1465
2749.45 1373
2749.94 1297
2750.44 1316
2750.93 1228
2751.43 1274
2751.92 1259
2752.42 1259
2752.91 1231
2753.41 1227
2753.90 1252
2754.40 1265
2754.89 1299
2755.39 1297
2755.88 1361
2756.38 1318
2756.87 1281
2757.37 1280
2757.86 1355
2758.36 1325
2758.85 1325
2759.35 1322
2759.84 1352
2760.34 1312
2760.83 1332
2761.33 1313
2761.83 1371
2762.32 1326
2762.82 1389
2763.31 1338
2763.81 1303
2764.30 1381
2764.80 1367
2765.30 1327
2765.79 1306
2766.29 1294
2766.78 1308
2767.28 1212
2767.78 1247
2768.27 1253
2768.77 1276
2769.27 1261
2769.76 1211
2770.26 1165
2770.76 1217
2771.25 1239
2771.75 1175
2772.24 1245
2772.74 1262
2773.24 1322
2773.73 1318
2774.23 1304
2774.73 1343
2775.23 1366
2775.72 1426
2776.22 1321
2776.72 1344
2777.21 1402
2777.71 1384
2778.21 1373
2778.70 1356
2779.20 1397
2779.70 1379
2780.20 1353
2780.69 1272
2781.19 1246
2781.69 1268
2782.19 1263
2782.68 1194
2783.18 1219
2783.68 1199
2784.18 1269
2784.67 1255
2785.17 1232
2785.67 1325
2786.17 1210
2786.67 1262
2787.16 1231
2787.66 1134
2788.16 1173
2788.66 1240
2789.16 1307
2789.65 1247
2790.15 1226
2790.65 1294
2791.15 1255
2791.65 1230
2792.15 1234
2792.64 1252
2793.14 1302
2793.64 1361
2794.14 1240
2794.64 1249
2795.14 1317
2795.64 1348
2796.13 1382
2796.63 1342
2797.13 1330
2797.63 1434
2798.13 1458
2798.63 1327
2799.13 1416
2799.63 1393
2800.13 1393
2800.62 1453
2801.12 1414
2801.62 1385
2802.12 1256
2802.62 1275
2803.12 1170
2803.62 1185
2804.12 1176
2804.62 1229
2805.12 1182
2805.62 1233
2806.12 1246
2806.62 1213
2807.12 1131
2807.62 1199
2808.12 1298
2808.62 1318
2809.12 1400
2809.62 1487
2810.12 1473
2810.62 1422
2811.12 1491
2811.62 1551
2812.12 1550
2812.62 1620
2813.12 1671
2813.62 1675
2814.12 1664
2814.62 1708
2815.12 1615
2815.62 1541
2816.12 1617
2816.62 1606
2817.12 1573
2817.62 1527
2818.12 1479
2818.62 1445
2819.12 1356
2819.63 1384
2820.13 1346
2820.63 1276
2821.13 1320
2821.63 1325
2822.13 1286
2822.63 1317
2823.13 1308
2823.63 1258
2824.13 1275
2824.64 1244
2825.14 1236
2825.64 1233
2826.14 1268
2826.64 1286
2827.14 1291
2827.64 1223
2828.15 1225
2828.65 1210
2829.15 1198
2829.65 1231
2830.15 1328
2830.65 1247
2831.16 1208
2831.66 1177
2832.16 1274
2832.66 1285
2833.16 1239
2833.67 1315
2834.17 1309
2834.67 1284
2835.17 1345
2835.68 1372
2836.18 1313
2836.68 1366
2837.18 1409
2837.68 1410
2838.19 1361
2838.69 1409
2839.19 1441
2839.70 1401
2840.20 1355
2840.70 1307
2841.20 1332
2841.71 1370
2842.21 1406
2842.71 1377
2843.21 1379
2843.72 1446
2844.22 1428
2844.72 1389
2845.23 1315
2845.73 1430
2846.23 1459
2846.74 1467
2847.24 1502
2847.74 1487
2848.25 1502
2848.75 1544
2849.25 1654
2849.76 1599
2850.26 1479
2850.76 1582
2851.27 1456
2851.77 1411
2852.28 1435
2852.78 1363
2853.28 1321
2853.79 1363
2854.29 1322
2854.79 1265
2855.30 1249
2855.80 1353
2856.31 1387
2856.81 1327
2857.31 1318
2857.82 1369
2858.32 1379
2858.83 1354
2859.33 1341
2859.84 1325
2860.34 1389
2860.85 1407
2861.35 1385
2861.85 1420
2862.36 1394
2862.86 1358
2863.37 1318
2863.87 1335
2864.38 1287
2864.88 1275
2865.39 1257
2865.89 1285
2866.40 1293
2866.90 1298
2867.41 1288
2867.91 1227
2868.42 1207
2868.92 1245
2869.43 1242
2869.93 1202
2870.44 1278
2870.94 1362
2871.45 1386
2871.96 1419
2872.46 1418
2872.97 1502
2873.47 1458
2873.98 1510
2874.48 1481
2874.99 1488
2875.49 1494
2876.00 1479
2876.51 1492
2877.01 1511
2877.52 1461
2878.02 1507
2878.53 1502
2879.04 1446
2879.54 1422
2880.05 1385
2880.55 1407
2881.06 1506
2881.57 1498
2882.07 1475
2882.58 1510
2883.09 1508
2883.59 1608
2884.10 1639
2884.61 1677
2885.11 1650
2885.62 1670
2886.13 1698
2886.63 1770
2887.14 1853
2887.65 1802
2888.15 1875
2888.66 1765
2889.17 1806
2889.67 1796
2890.18 1746
2890.69 1678
2891.20 1591
2891.70 1646
2892.21 1512
2892.72 1514
2893.22 1534
2893.73 1677
2894.24 1630
2894.75 1706
2895.25 1684
2895.76 1667
2896.27 1780
2896.78 1862
2897.29 1809
2897.79 1718
2898.30 1735
2898.81 1724
2899.32 1687
2899.82 1633
2900.33 1701
2900.84 1661
2901.35 1567
2901.86 1451
2902.36 1494
2902.87 1530
2903.38 1496
2903.89 1454
2904.40 1440
2904.91 1398
2905.41 1431
2905.92 1440
2906.43 1466
2906.94 1424
2907.45 1394
2907.96 1450
2908.47 1438
2908.97 1347
2909.48 1380
2909.99 1311
2910.50 1403
2911.01 1385
2911.52 1352
2912.03 1310
2912.54 1373
2913.05 1371
2913.55 1370
2914.06 1354
2914.57 1323
2915.08 1402
2915.59 1368
2916.10 1307
2916.61 1336
2917.12 1358
2917.63 1424
2918.14 1386
2918.65 1365
2919.16 1386
2919.67 1496
2920.18 1455
2920.69 1475
2921.20 1453
2921.71 1542
2922.22 1513
2922.73 1576
2923.24 1546
2923.75 1575
2924.26 1608
2924.77 1618
2925.28 1614
2925.79 1591
2926.30 1622
2926.81 1571
2927.32 1480
2927.83 1484
2928.34 1556
2928.85 1584
2929.36 1454
2929.87 1446
2930.38 1425
2930.89 1391
2931.40 1389
2931.91 1348
2932.42 1326
2932.93 1333
2933.45 1340
2933.96 1291
2934.47 1319
2934.98 1303
2935.49 1337
2936.00 1396
2936.51 1437
2937.02 1457
2937.53 1456
2938.04 1532
2938.56 1544
2939.07 1668
2939.58 1703
2940.09 1815
2940.60 1966
2941.11 2028
2941.62 2109
2942.14 2047
2942.65 2089
2943.16 2141
2943.67 1969
2944.18 1893
2944.70 1850
2945.21 1791
2945.72 1726
2946.23 1648
2946.74 1689
2947.26 1607
2947.77 1446
2948.28 1466
2948.79 1471
2949.30 1437
2949.82 1383
2950.33 1381
2950.84 1365
2951.35 1335
2951.87 1411
2952.38 1338
2952.89 1356
2953.40 1306
2953.92 1284
2954.43 1298
2954.94 1304
2955.45 1249
2955.97 1352
2956.48 1399
2956.99 1389
2957.51 1379
2958.02 1402
2958.53 1427
2959.04 1354
2959.56 1451
2960.07 1419
2960.58 1399
2961.10 1459
2961.61 1375
2962.12 1423
2962.64 1477
2963.15 1428
2963.66 1512
2964.18 1470
2964.69 1426
2965.21 1432
2965.72 1387
2966.23 1457
2966.75 1361
2967.26 1462
2967.77 1379
2968.29 1355
2968.80 1386
2969.32 1412
2969.83 1386
2970.34 1330
2970.86 1375
2971.37 1403
2971.89 1353
2972.40 1380
2972.91 1400
2973.43 1408
2973.94 1494
2974.46 1542
2974.97 1488
2975.49 1439
2976.00 1446
2976.52 1527
2977.03 1471
2977.55 1448
2978.06 1506
2978.57 1539
2979.09 1608
2979.60 1564
2980.12 1492
2980.63 1576
2981.15 1586
2981.66 1623
2982.18 1569
2982.69 1545
2983.21 1522
2983.73 1512
2984.24 1609
2984.76 1624
2985.27 1662
2985.79 1709
2986.30 1687
2986.82 1760
2987.33 1740
2987.85 1732
2988.36 1840
2988.88 1864
2989.40 1925
2989.91 1804
2990.43 1799
2990.94 1909
2991.46 1892
2991.97 1822
2992.49 1845
2993.01 1743
2993.52 1687
2994.04 1635
2994.55 1848
2995.07 1915
2995.59 1849
2996.10 1866
2996.62 1925
2997.14 2037
2997.65 2134
2998.17 2217
2998.69 2222
2999.20 2353
2999.72 2305
3000.24 2290
3000.75 2341
3001.27 2451
3001.79 2650
3002.30 2797
3002.82 3189
3003.34 3610
3003.85 4339
3004.37 5147
3004.89 5683
3005.40 6160
3005.92 6633
3006.44 6926
3006.96 6728
3007.47 6186
3007.99 5733
3008.51 5129
3009.03 4173
3009.54 3626
3010.06 3180
3010.58 2800
3011.10 2505
3011.61 2375
3012.13 2173
3012.65 2082
3013.17 2032
3013.68 1976
3014.20 1913
3014.72 1938
3015.24 1967
3015.76 1925
3016.27 1881
3016.79 1873
3017.31 1880
3017.83 1883
3018.35 1883
3018.86 1857
3019.38 1837
3019.90 1846
3020.42 1919
3020.94 1877
3021.46 1821
3021.97 1803
3022.49 1913
3023.01 1932
3023.53 1851
3024.05 1822
3024.57 2046
3025.09 2080
3025.61 2025
3026.12 1970
3026.64 1897
3027.16 1859
3027.68 1845
3028.20 1799
3028.72 1780
3029.24 1681
3029.76 1685
3030.28 1567
3030.80 1513
3031.32 1495
3031.84 1547
3032.35 1611
3032.87 1551
3033.39 1553
3033.91 1589
3034.43 1621
3034.95 1545
3035.47 1503
3035.99 1639
3036.51 1600
3037.03 1579
3037.55 1530
3038.07 1543
3038.59 1612
3039.11 1626
3039.63 1535
3040.15 1532
3040.67 1560
3041.19 1538
3041.71 1471
3042.23 1446
3042.75 1503
3043.27 1538
3043.79 1590
3044.31 1587
3044.83 1553
3045.35 1554
3045.87 1538
3046.40 1513
3046.92 1498
3047.44 1510
3047.96 1514
3048.48 1505
3049.00 1462
3049.52 1427
3050.04 1449
3050.56 1519
3051.08 1503
3051.60 1379
3052.12 1494
3052.65 1461
3053.17 1458
3053.69 1504
3054.21 1480
3054.73 1425
3055.25 1513
3055.77 1537
3056.30 1564
3056.82 1540
3057.34 1542
3057.86 1515
3058.38 1596
3058.90 1634
3059.42 1580
3059.95 1522
3060.47 1554
3060.99 1544
3061.51 1566
3062.03 1554
3062.56 1560
3063.08 1620
3063.60 1666
3064.12 1611
3064.64 1584
3065.17 1673
3065.69 1704
3066.21 1730
3066.73 1661
3067.26 1655
3067.78 1617
3068.30 1697
3068.82 1716
3069.35 1727
3069.87 1738
3070.39 1668
3070.91 1676
3071.44 1741
3071.96 1704
3072.48 1678
3073.01 1733
3073.53 1794
3074.05 1742
3074.57 1747
3075.10 1924
3075.62 2064
3076.14 2109
3076.67 2171
3077.19 2247
3077.71 2390
3078.24 2545
3078.76 2641
3079.28 2701
3079.81 2684
3080.33 2578
3080.85 2626
3081.38 2460
3081.90 2395
3082.42 2450
3082.95 2396
3083.47 2351
3084.00 2329
3084.52 2277
3085.04 2227
3085.57 2134
3086.09 2049
3086.62 2058
3087.14 2090
3087.66 1922
3088.19 2000
3088.71 1992
3089.24 1884
3089.76 1828
3090.29 1908
3090.81 1948
3091.33 1907
3091.86 1911
3092.38 1951
3092.91 1968
3093.43 1984
3093.96 2115
3094.48 2032
3095.01 2255
3095.53 2284
3096.06 2327
3096.58 2516
3097.11 2500
3097.63 2653
3098.16 2543
3098.68 2774
3099.21 2898
3099.73 3205
3100.26 3431
3100.78 4163
3101.31 4992
3101.83 6122
3102.36 7623
3102.88 8963
3103.41 10139
3103.93 10982
3104.46 11182
3104.99 10824
3105.51 10145
3106.04 8729
3106.56 7363
3107.09 6190
3107.61 5166
3108.14 4275
3108.67 3599
3109.19 3202
3109.72 3066
3110.24 2857
3110.77 2708
3111.30 2666
3111.82 2697
3112.35 2616
3112.87 2569
3113.40 2512
3113.93 2436
3114.45 2418
3114.98 2254
3115.51 2129
3116.03 2142
3116.56 2064
3117.09 2003
3117.61 2014
3118.14 1965
3118.67 1985
3119.19 2106
3119.72 2036
3120.25 2130
3120.77 2237
3121.30 2291
3121.83 2347
3122.35 2420
3122.88 2516
3123.41 2601
3123.94 2569
3124.46 2462
3124.99 2366
3125.52 2323
3126.05 2210
3126.57 2117
3127.10 2092
3127.63 1942
3128.16 1897
3128.68 1985
3129.21 1950
3129.74 1874
3130.27 1858
3130.79 1891
3131.32 1857
3131.85 1854
3132.38 1859
3132.91 1843
3133.43 1788
3133.96 1782
3134.49 1849
3135.02 1770
3135.55 1829
3136.07 1771
3136.60 1783
3137.13 1692
3137.66 1691
3138.19 1642
3138.72 1565
3139.24 1691
3139.77 1654
3140.30 1624
3140.83 1665
3141.36 1705
3141.89 1689
3142.42 1686
3142.95 1632
3143.47 1604
3144.00 1578
3144.53 1629
3145.06 1497
3145.59 1573
3146.12 1570
3146.65 1563
3147.18 1594
3147.71 1733
3148.24 1752
3148.76 1703
3149.29 1741
3149.82 1861
3150.35 1796
3150.88 1809
3151.41 1898
3151.94 1839
3152.47 1834
3153.00 1825
3153.53 1723
3154.06 1694
3154.59 1795
3155.12 1811
3155.65 1680
3156.18 1644
3156.71 1636
3157.24 1655
3157.77 1676
3158.30 1703
3158.83 1684
3159.36 1594
3159.89 1658
3160.42 1708
3160.95 1815
3161.48 1730
3162.01 1652
3162.54 1621
3163.07 1597
3163.60 1672
3164.13 1711
3164.66 1665
3165.20 1594
3165.73 1591
3166.26 1605
3166.79 1587
3167.32 1517
3167.85 1493
3168.38 1517
3168.91 1465
3169.44 1486
3169.97 1540
3170.50 1521
3171.04 1507
3171.57 1612
3172.10 1624
3172.63 1624
3173.16 1716
3173.69 1797
3174.22 1808
3174.75 1926
3175.29 1940
3175.82 1939
3176.35 2012
3176.88 1912
3177.41 1920
3177.94 1837
3178.48 1746
3179.01 1655
3179.54 1484
3180.07 1472
3180.60 1531
3181.14 1493
3181.67 1428
3182.20 1467
3182.73 1493
3183.26 1505
3183.80 1447
3184.33 1524
3184.86 1484
3185.39 1441
3185.93 1471
3186.46 1455
3186.99 1395
3187.52 1391
3188.06 1376
3188.59 1479
3189.12 1407
3189.65 1462
3190.19 1445
3190.72 1473
3191.25 1548
3191.79 1488
3192.32 1458
3192.85 1534
3193.38 1526
3193.92 1507
3194.45 1571
3194.98 1462
3195.52 1478
3196.05 1589
3196.58 1605
3197.12 1556
3197.65 1554
3198.18 1619
3198.72 1659
3199.25 1724
3199.78 1678
3200.32 1679
3200.85 1662
3201.39 1626
3201.92 1642
3202.45 1660
3202.99 1557
3203.52 1535
3204.05 1634
3204.59 1696
3205.12 1663
3205.66 1588
3206.19 1661
3206.72 1737
3207.26 1774
3207.79 1779
3208.33 1854
3208.86 1955
3209.40 2119
3209.93 2123
3210.47 2132
3211.00 2220
3211.53 2264
3212.07 2286
3212.60 2323
3213.14 2182
3213.67 2197
3214.21 2090
3214.74 1990
3215.28 1876
3215.81 1780
3216.35 1776
3216.88 1678
3217.42 1598
3217.95 1592
3218.49 1525
3219.02 1508
3219.56 1605
3220.09 1528
3220.63 1579
3221.16 1613
3221.70 1645
3222.23 1783
3222.77 1764
3223.31 1836
3223.84 1832
3224.38 1824
3224.91 1949
3225.45 1927
3225.98 1893
3226.52 1920
3227.06 1906
3227.59 1905
3228.13 1847
3228.66 1791
3229.20 1693
3229.74 1774
3230.27 1793
3230.81 1781
3231.34 1815
3231.88 1837
3232.42 1927
3232.95 1898
3233.49 1808
3234.03 1854
3234.56 1963
3235.10 1825
3235.64 1903
3236.17 1920
3236.71 1880
3237.25 2060
3237.78 2014
3238.32 1985
3238.86 2066
3239.39 2035
3239.93 2010
3240.47 1999
3241.00 1894
3241.54 1756
3242.08 1894
3242.61 1905
3243.15 1910
3243.69 1943
3244.23 1903
3244.76 1984
3245.30 1973
3245.84 1982
3246.38 2106
3246.91 2093
3247.45 2111
3247.99 2181
3248.53 2232
3249.06 2421
3249.60 2550
3250.14 2691
3250.68 2669
3251.21 2979
3251.75 3410
3252.29 3845
3252.83 4433
3253.37 4786
3253.90 4989
3254.44 5102
3254.98 4956
3255.52 4662
3256.06 4289
3256.60 3925
3257.13 3433
3257.67 3184
3258.21 2972
3258.75 2922
3259.29 2834
3259.83 2846
3260.36 2899
3260.90 3026
3261.44 3164
3261.98 3493
3262.52 3508
3263.06 3851
3263.60 4080
3264.14 4281
3264.68 4239
3265.21 4151
3265.75 4241
3266.29 4260
3266.83 4407
3267.37 4448
3267.91 4377
3268.45 4223
3268.99 3984
3269.53 3754
3270.07 3580
3270.61 3329
3271.15 3133
3271.69 2895
3272.23 2658
3272.76 2498
3273.30 2481
3273.84 2471
3274.38 2394
3274.92 2377
3275.46 2397
3276.00 2319
3276.54 2300
3277.08 2301
3277.62 2292
3278.16 2248
3278.70 2328
3279.24 2381
3279.78 2289
3280.32 2239
3280.86 2291
3281.41 2322
3281.95 2138
3282.49 2233
3283.03 2180
3283.57 2193
3284.11 2239
3284.65 2279
3285.19 2239
3285.73 2310
3286.27 2331
3286.81 2413
3287.35 2357
3287.89 2544
3288.43 2423
3288.97 2520
3289.52 2455
3290.06 2484
3290.60 2637
3291.14 2602
3291.68 2621
3292.22 2773
3292.76 2834
3293.30 2843
3293.85 3026
3294.39 3368
3294.93 3525
3295.47 3743
3296.01 3914
3296.55 4206
3297.09 4299
3297.64 4352
3298.18 4134
3298.72 3988
3299.26 3860
3299.80 3646
3300.34 3484
3300.89 3152
3301.43 3067
3301.97 2904
3302.51 2820
3303.06 2705
3303.60 2682
3304.14 2653
3304.68 2692
3305.22 2736
3305.77 2799
3306.31 2727
3306.85 2726
3307.39 2836
3307.94 2862
3308.48 2958
3309.02 3204
3309.56 3296
3310.11 3301
3310.65 3515
3311.19 3718
3311.74 3638
3312.28 3712
3312.82 3600
3313.36 3484
3313.91 3377
3314.45 3349
3314.99 3353
3315.54 3392
3316.08 3427
3316.62 3451
3317.17 3695
3317.71 3947
3318.25 4229
3318.80 4501
3319.34 4861
3319.88 5113
3320.43 5132
3320.97 5136
3321.51 5112
3322.06 4789
3322.60 4624
3323.14 4285
3323.69 3787
3324.23 3518
3324.78 3436
3325.32 3255
3325.86 3129
3326.41 3043
3326.95 3008
3327.50 2978
3328.04 2741
3328.59 2871
3329.13 2862
3329.67 2875
3330.22 2951
3330.76 3062
3331.31 3308
3331.85 3688
3332.40 4268
3332.94 5152
3333.49 6283
3334.03 7848
3334.57 9677
3335.12 11518
3335.66 13038
3336.21 14429
3336.75 15271
3337.30 15240
3337.84 14725
3338.39 13808
3338.93 12235
3339.48 10911
3340.02 9455
3340.57 8083
3341.11 6707
3341.66 5732
3342.20 4919
3342.75 4230
3343.30 3646
3343.84 3308
3344.39 2942
3344.93 2791
3345.48 2654
3346.02 2695
3346.57 2627
3347.11 2570
3347.66 2640
3348.21 2662
3348.75 2652
3349.30 2723
3349.84 2734
3350.39 2648
3350.94 2513
3351.48 2660
3352.03 2651
3352.57 2578
3353.12 2499
3353.67 2480
3354.21 2462
3354.76 2406
3355.31 2462
3355.85 2442
3356.40 2332
3356.95 2253
3357.49 2281
3358.04 2246
3358.59 2185
3359.13 2171
3359.68 2087
3360.23 1988
3360.77 1963
3361.32 2021
3361.87 2064
3362.41 2087
3362.96 2121
3363.51 2091
3364.05 2175
3364.60 2150
3365.15 2080
3365.70 2075
3366.24 2103
3366.79 2188
3367.34 2157
3367.89 2067
3368.43 2054
3368.98 2138
3369.53 2224
3370.08 2191
3370.62 2248
3371.17 2341
3371.72 2446
3372.27 2605
3372.81 2758
3373.36 2925
3373.91 3203
3374.46 3268
3375.01 3181
3375.55 3184
3376.10 3125
3376.65 3037
3377.20 2808
3377.75 2648
3378.30 2524
3378.84 2478
3379.39 2278
3379.94 2095
3380.49 2036
3381.04 2068
3381.59 2004
3382.13 2041
3382.68 1986
3383.23 1894
3383.78 1907
3384.33 1869
3384.88 1802
3385.43 1799
3385.98 1795
3386.52 1845
3387.07 1924
3387.62 1886
3388.17 1819
3388.72 1792
3389.27 1843
3389.82 1810
3390.37 1700
3390.92 1740
3391.47 1836
3392.02 1879
3392.57 1818
3393.12 1858
3393.66 1807
3394.21 1770
3394.76 1781
3395.31 1884
3395.86 1764
3396.41 1776
3396.96 1772
3397.51 1805
3398.06 1794
3398.61 1832
3399.16 1789
3399.71 1805
3400.26 1817
3400.81 1706
3401.36 1724
3401.91 1719
3402.46 1686
3403.01 1630
3403.56 1705
3404.11 1653
3404.66 1658
3405.21 1574
3405.77 1656
3406.32 1721
3406.87 1697
3407.42 1660
3407.97 1665
3408.52 1662
3409.07 1770
3409.62 1858
3410.17 1922
3410.72 2003
3411.27 2014
3411.82 1998
3412.37 2104
3412.93 2166
3413.48 2084
3414.03 2096
3414.58 2083
3415.13 1968
3415.68 2005
3416.23 1966
3416.78 2179
3417.34 2239
3417.89 2169
3418.44 2214
3418.99 2300
3419.54 2281
3420.09 2218
3420.65 2102
3421.20 2222
3421.75 2051
3422.30 2034
3422.85 2023
3423.40 2001
3423.96 1985
3424.51 2030
3425.06 1953
3425.61 2076
3426.17 2025
3426.72 1852
3427.27 1873
3427.82 1895
3428.37 1766
3428.93 1750
3429.48 1675
3430.03 1657
3430.58 1653
3431.14 1560
3431.69 1526
3432.24 1550
3432.79 1555
3433.35 1519
3433.90 1632
3434.45 1663
3435.01 1679
3435.56 1675
3436.11 1662
3436.66 1692
3437.22 1589
3437.77 1663
3438.32 1871
3438.88 1843
3439.43 1765
3439.98 1718
3440.54 1810
3441.09 1754
3441.64 1754
3442.20 1717
3442.75 1725
3443.30 1602
3443.86 1597
3444.41 1648
3444.96 1681
3445.52 1631
3446.07 1630
3446.63 1622
3447.18 1621
3447.73 1549
3448.29 1697
3448.84 1554
3449.40 1561
3449.95 1546
3450.50 1629
3451.06 1567
3451.61 1507
3452.17 1549
3452.72 1575
3453.27 1461
3453.83 1434
3454.38 1446
3454.94 1478
3455.49 1535
3456.05 1531
3456.60 1507
3457.16 1531
3457.71 1554
3458.27 1518
3458.82 1523
3459.38 1542
3459.93 1555
3460.49 1553
3461.04 1510
3461.60 1579
3462.15 1597
3462.71 1625
3463.26 1638
3463.82 1696
3464.37 1731
3464.93 1674
3465.48 1643
3466.04 1678
3466.59 1628
3467.15 1698
3467.70 1718
3468.26 1738
3468.81 1723
3469.37 1870
3469.93 1913
3470.48 1924
3471.04 1993
3471.59 2068
3472.15 2112
3472.70 2111
3473.26 2144
3473.82 2029
3474.37 2157
3474.93 2124
3475.48 1994
3476.04 1967
3476.60 2034
3477.15 2021
3477.71 2060
3478.27 2021
3478.82 2040
3479.38 2161
3479.93 2124
3480.49 2152
3481.05 2345
3481.60 2489
3482.16 2318
3482.72 2341
3483.27 2280
3483.83 2356
3484.39 2460
3484.95 2427
3485.50 2450
3486.06 2567
3486.62 2602
3487.17 2733
3487.73 2832
3488.29 3002
3488.84 3342
3489.40 3827
3489.96 4732
3490.52 5886
3491.07 7050
3491.63 8571
3492.19 10114
3492.75 10838
3493.30 11360
3493.86 11463
3494.42 10493
3494.98 9218
3495.53 7837
3496.09 6640
3496.65 5593
3497.21 4606
3497.77 4052
3498.32 3702
3498.88 3342
3499.44 3237
3500.00 3148
3500.56 3094
3501.11 3170
3501.67 3248
3502.23 3373
3502.79 3478
3503.35 3668
3503.91 3913
3504.46 4287
3505.02 4540
3505.58 4744
3506.14 4863
3506.70 4671
3507.26 4623
3507.81 4473
3508.37 4102
3508.93 3738
3509.49 3525
3510.05 3344
3510.61 3196
3511.17 3209
3511.73 3111
3512.29 3048
3512.85 2872
3513.40 2837
3513.96 2711
3514.52 2566
3515.08 2404
3515.64 2337
3516.20 2264
3516.76 2075
3517.32 2057
3517.88 2011
3518.44 2015
3519.00 2042
3519.56 1949
3520.12 1890
3520.68 1943
3521.24 2007
3521.80 1983
3522.36 1948
3522.92 1987
3523.48 2037
3524.04 2162
3524.60 2087
3525.16 2039
3525.72 1940
3526.28 1926
3526.84 2035
3527.40 2012
3527.96 1974
3528.52 2020
3529.08 2027
3529.64 2032
3530.20 2002
3530.76 2060
3531.32 2054
3531.88 2042
3532.44 2055
3533.00 2007
3533.56 1905
3534.12 1934
3534.68 2010
3535.25 1967
3535.81 1993
3536.37 1926
3536.93 1939
3537.49 1923
3538.05 1889
3538.61 1896
3539.17 1917
3539.73 1825
3540.30 1895
3540.86 1884
3541.42 1936
3541.98 2032
3542.54 2018
3543.10 2021
3543.66 2130
3544.23 2248
3544.79 2185
3545.35 2160
3545.91 2157
3546.47 2072
3547.03 2008
3547.60 2014
3548.16 1967
3548.72 1975
3549.28 1857
3549.84 1812
3550.41 1858
3550.97 1738
3551.53 1781
3552.09 1764
3552.65 1695
3553.22 1635
3553.78 1620
3554.34 1700
3554.90 1617
3555.47 1561
3556.03 1622
3556.59 1635
3557.15 1666
3557.72 1679
3558.28 1541
3558.84 1640
3559.41 1719
3559.97 1701
3560.53 1671
3561.09 1704
3561.66 1733
3562.22 1816
3562.78 1803
3563.35 1803
3563.91 1795
3564.47 1743
3565.04 1781
3565.60 1808
3566.16 1842
3566.73 1842
3567.29 1873
3567.85 1941
3568.42 1772
3568.98 1696
3569.54 1722
3570.11 1646
3570.67 1698
3571.23 1692
3571.80 1700
3572.36 1702
3572.93 1776
3573.49 1869
3574.05 1884
3574.62 1986
3575.18 2239
3575.75 2478
3576.31 2691
3576.87 2926
3577.44 3069
3578.00 3382
3578.57 3521
3579.13 3375
3579.70 3223
3580.26 3045
3580.82 2813
3581.39 2601
3581.95 2468
3582.52 2275
3583.08 2127
3583.65 1994
3584.21 1888
3584.78 1768
3585.34 1788
3585.91 1717
3586.47 1630
3587.04 1559
3587.60 1547
3588.17 1465
3588.73 1502
3589.30 1463
3589.86 1498
3590.43 1458
3590.99 1429
3591.56 1468
3592.12 1428
3592.69 1414
3593.25 1400
3593.82 1474
3594.39 1441
3594.95 1433
3595.52 1457
3596.08 1472
3596.65 1493
3597.21 1510
3597.78 1568
3598.35 1490
3598.91 1475
3599.48 1588
3600.04 1550
3600.61 1520
3601.18 1455
3601.74 1543
3602.31 1489
3602.87 1464
3603.44 1446
3604.01 1513
3604.57 1529
3605.14 1489
3605.71 1547
3606.27 1505
3606.84 1468
3607.41 1447
3607.97 1481
3608.54 1406
3609.11 1458
3609.67 1447
3610.24 1469
3610.81 1458
3611.37 1484
3611.94 1436
3612.51 1424
3613.07 1425
3613.64 1503
3614.21 1539
3614.78 1598
3615.34 1835
3615.91 1922
3616.48 2167
3617.04 2350
3617.61 2702
3618.18 2703
3618.75 2823
3619.31 2947
3619.88 2855
3620.45 2796
3621.02 2632
3621.58 2505
3622.15 2316
3622.72 2194
3623.29 1983
3623.86 1826
3624.42 1713
3624.99 1600
3625.56 1523
3626.13 1535
3626.70 1489
3627.26 1479
3627.83 1484
3628.40 1359
3628.97 1357
3629.54 1380
3630.11 1399
3630.67 1336
3631.24 1366
3631.81 1301
3632.38 1364
3632.95 1396
3633.52 1388
3634.08 1464
3634.65 1426
3635.22 1412
3635.79 1431
3636.36 1324
3636.93 1383
3637.50 1367
3638.07 1407
3638.64 1389
3639.20 1427
3639.77 1475
3640.34 1547
3640.91 1605
3641.48 1646
3642.05 1713
3642.62 1736
3643.19 1715
3643.76 1667
3644.33 1772
3644.90 1712
3645.47 1643
3646.04 1617
3646.61 1703
3647.18 1609
3647.75 1658
3648.32 1615
3648.89 1688
3649.46 1643
3650.03 1727
3650.60 1762
3651.17 1754
3651.74 1805
3652.31 1870
3652.88 1838
3653.45 1952
3654.02 1996
3654.59 2004
3655.16 1960
3655.73 1894
3656.30 1881
3656.87 1865
3657.44 1886
3658.01 1865
3658.58 1852
3659.15 1889
3659.72 1938
3660.29 1983
3660.86 1838
3661.43 1930
3662.00 1918
3662.58 1934
3663.15 1929
3663.72 1838
3664.29 1798
3664.86 1924
3665.43 1986
3666.00 2085
3666.57 2254
3667.14 2439
3667.72 2358
3668.29 2231
3668.86 2070
3669.43 1983
3670.00 1870
3670.57 1848
3671.14 1738
3671.72 1718
3672.29 1657
3672.86 1654
3673.43 1632
3674.00 1617
3674.57 1629
3675.15 1633
3675.72 1636
3676.29 1685
3676.86 1658
3677.43 1618
3678.01 1810
3678.58 1817
3679.15 1824
3679.72 1916
3680.30 1803
3680.87 1790
3681.44 1701
3682.01 1627
3682.58 1610
3683.16 1581
3683.73 1510
3684.30 1439
3684.88 1483
3685.45 1395
3686.02 1412
3686.59 1358
3687.17 1383
3687.74 1423
3688.31 1491
3688.88 1509
3689.46 1542
3690.03 1577
3690.60 1587
3691.18 1615
3691.75 1606
3692.32 1578
3692.90 1662
3693.47 1651
3694.04 1573
3694.62 1564
3695.19 1460
3695.76 1520
3696.34 1518
3696.91 1492
3697.48 1487
3698.06 1499
3698.63 1487
3699.21 1447
3699.78 1425
3700.35 1458
3700.93 1427
3701.50 1451
3702.08 1495
3702.65 1496
3703.22 1509
3703.80 1446
3704.37 1438
3704.95 1438
3705.52 1480
3706.09 1539
3706.67 1490
3707.24 1430
3707.82 1579
3708.39 1495
3708.97 1514
3709.54 1503
3710.12 1550
3710.69 1514
3711.26 1526
3711.84 1477
3712.41 1495
3712.99 1454
3713.56 1490
3714.14 1463
3714.71 1506
3715.29 1477
3715.86 1433
3716.44 1497
3717.01 1513
3717.59 1437
3718.16 1498
3718.74 1567
3719.32 1648
3719.89 1546
3720.47 1567
3721.04 1587
3721.62 1600
3722.19 1531
3722.77 1457
3723.34 1451
3723.92 1426
3724.49 1396
3725.07 1393
3725.65 1363
3726.22 1363
3726.80 1383
3727.37 1408
3727.95 1393
3728.53 1382
3729.10 1477
3729.68 1542
3730.25 1538
3730.83 1584
3731.41 1785
3731.98 1876
3732.56 2095
3733.14 2109
3733.71 2254
3734.29 2285
3734.87 2346
3735.44 2292
3736.02 2205
3736.60 2100
3737.17 1910
3737.75 1839
3738.33 1785
3738.90 1742
3739.48 1642
3740.06 1519
3740.63 1519
3741.21 1508
3741.79 1464
3742.36 1440
3742.94 1381
3743.52 1347
3744.10 1336
3744.67 1340
3745.25 1311
3745.83 1343
3746.40 1426
3746.98 1437
3747.56 1288
3748.14 1316
3748.71 1355
3749.29 1389
3749.87 1409
3750.45 1345
3751.03 1336
3751.60 1372
3752.18 1375
3752.76 1322
3753.34 1321
3753.92 1355
3754.49 1407
3755.07 1339
3755.65 1287
3756.23 1378
3756.81 1484
3757.38 1454
3757.96 1444
3758.54 1546
3759.12 1498
3759.70 1571
3760.28 1642
3760.85 1588
3761.43 1611
3762.01 1621
3762.59 1604
3763.17 1580
3763.75 1605
3764.33 1564
3764.91 1523
3765.48 1624
3766.06 1667
3766.64 1635
3767.22 1546
3767.80 1531
3768.38 1501
3768.96 1566
3769.54 1531
3770.12 1521
3770.70 1510
3771.28 1615
3771.85 1606
3772.43 1597
3773.01 1572
3773.59 1575
3774.17 1613
3774.75 1556
3775.33 1566
3775.91 1562
3776.49 1484
3777.07 1417
3777.65 1486
3778.23 1519
3778.81 1561
3779.39 1564
3779.97 1554
3780.55 1585
3781.13 1570
3781.71 1597
3782.29 1566
3782.87 1532
3783.45 1550
3784.03 1492
3784.61 1520
3785.19 1578
3785.77 1484
3786.35 1580
3786.93 1609
3787.51 1590
3788.10 1613
3788.68 1608
3789.26 1694
3789.84 1665
3790.42 1613
3791.00 1600
3791.58 1633
3792.16 1651
3792.74 1702
3793.32 1686
3793.90 1675
3794.48 1750
3795.07 1841
3795.65 1870
3796.23 1864
3796.81 1782
3797.39 1822
3797.97 1785
3798.55 1813
3799.14 1960
3799.72 2058
3800.30 2145
3800.88 2292
3801.46 2314
3802.04 2390
3802.62 2473
3803.21 2573
3803.79 2531
3804.37 2485
3804.95 2493
3805.53 2398
3806.12 2489
3806.70 2738
3807.28 2788
3807.86 2855
3808.44 3194
3809.03 3555
3809.61 3567
3810.19 3631
3810.77 3676
3811.36 3665
3811.94 3343
3812.52 3180
3813.10 3219
3813.69 3173
3814.27 3326
3814.85 3556
3815.43 3682
3816.02 3885
3816.60 3861
3817.18 3703
3817.77 3310
3818.35 3159
3818.93 2986
3819.51 2721
3820.10 2683
3820.68 2612
3821.26 2671
3821.85 2724
3822.43 2809
3823.01 2980
3823.60 2997
3824.18 2883
3824.76 2795
3825.35 2732
3825.93 2583
3826.51 2333
3827.10 2200
3827.68 2161
3828.27 2090
3828.85 2020
3829.43 2071
3830.02 1982
3830.60 1942
3831.18 1990
3831.77 1949
3832.35 2033
3832.94 1925
3833.52 1932
3834.10 2030
3834.69 2081
3835.27 2041
3835.86 1970
3836.44 1926
3837.03 1992
3837.61 1947
3838.19 1934
3838.78 1866
3839.36 1805
3839.95 1858
3840.53 1832
3841.12 1753
3841.70 1736
3842.29 1827
3842.87 1913
3843.46 2090
3844.04 2135
3844.63 2189
3845.21 2277
3845.80 2524
3846.38 2655
3846.97 2622
3847.55 2608
3848.14 2579
3848.72 2449
3849.31 2201
3849.89 2078
3850.48 2064
3851.06 2010
3851.65 1915
3852.23 1893
3852.82 1921
3853.41 1858
3853.99 1945
3854.58 1900
3855.16 1885
3855.75 1895
3856.33 1892
3856.92 1886
3857.51 1985
3858.09 2127
3858.68 2210
3859.26 2430
3859.85 2684
3860.44 2976
3861.02 3286
3861.61 3387
3862.20 3772
3862.78 3720
3863.37 3674
3863.95 3568
3864.54 3406
3865.13 3278
3865.71 2965
3866.30 2734
3866.89 2568
3867.47 2373
3868.06 2237
3868.65 2040
3869.23 1944
3869.82 1811
3870.41 1750
3870.99 1742
3871.58 1682
3872.17 1752
3872.76 1862
3873.34 1816
3873.93 1791
3874.52 1761
3875.10 1832
3875.69 1783
3876.28 1737
3876.87 1696
3877.45 1597
3878.04 1583
3878.63 1568
3879.22 1543
3879.80 1563
3880.39 1569
3880.98 1569
3881.57 1589
3882.15 1572
3882.74 1637
3883.33 1502
3883.92 1453
3884.51 1498
3885.09 1498
3885.68 1527
3886.27 1566
3886.86 1558
3887.45 1579
3888.04 1646
3888.62 1655
3889.21 1728
3889.80 1742
3890.39 1783
3890.98 1792
3891.57 1785
3892.15 1770
3892.74 1744
3893.33 1750
3893.92 1682
3894.51 1529
3895.10 1558
3895.69 1598
3896.28 1555
3896.86 1592
3897.45 1639
3898.04 1579
3898.63 1620
3899.22 1620
3899.81 1663
3900.40 1696
3900.99 1763
3901.58 1700
3902.17 1677
3902.76 1624
3903.34 1652
3903.93 1603
3904.52 1585
3905.11 1545
3905.70 1514
3906.29 1493
3906.88 1561
3907.47 1504
3908.06 1523
3908.65 1522
3909.24 1538
3909.83 1515
3910.42 1490
3911.01 1453
3911.60 1397
3912.19 1420
3912.78 1457
3913.37 1454
3913.96 1375
3914.55 1340
3915.14 1397
3915.73 1386
3916.32 1416
3916.91 1380
3917.50 1398
3918.09 1311
3918.68 1327
3919.28 1312
3919.87 1382
3920.46 1382
3921.05 1332
3921.64 1421
3922.23 1383
3922.82 1314
3923.41 1293
3924.00 1290
3924.59 1309
3925.18 1229
3925.77 1284
3926.37 1228
3926.96 1215
3927.55 1224
3928.14 1223
3928.73 1320
3929.32 1231
3929.91 1267
3930.51 1247
3931.10 1220
3931.69 1242
3932.28 1194
3932.87 1174
3933.46 1247
3934.05 1263
3934.65 1240
3935.24 1195
3935.83 1238
3936.42 1296
3937.01 1281
3937.61 1288
3938.20 1343
3938.79 1411
3939.38 1402
3939.97 1369
3940.57 1383
3941.16 1372
3941.75 1388
3942.34 1358
3942.94 1386
3943.53 1405
3944.12 1367
3944.71 1413
3945.31 1335
3945.90 1389
3946.49 1298
3947.08 1291
3947.68 1182
3948.27 1303
3948.86 1334
3949.45 1255
3950.05 1288
3950.64 1302
3951.23 1253
3951.83 1278
3952.42 1249
3953.01 1304
3953.61 1280
3954.20 1253
3954.79 1275
3955.39 1267
3955.98 1268
3956.57 1284
3957.17 1415
3957.76 1395
3958.35 1390
3958.95 1401
3959.54 1438
3960.13 1381
3960.73 1403
3961.32 1471
3961.92 1452
3962.51 1455
3963.10 1408
3963.70 1473
3964.29 1414
3964.88 1486
3965.48 1567
3966.07 1692
3966.67 1688
3967.26 1700
3967.86 1780
3968.45 1701
3969.04 1652
3969.64 1658
3970.23 1671
3970.83 1631
3971.42 1541
3972.02 1541
3972.61 1501
3973.21 1435
3973.80 1443
3974.40 1410
3974.99 1474
3975.58 1539
3976.18 1552
3976.77 1616
3977.37 1720
3977.96 1704
3978.56 1732
3979.15 1761
3979.75 1665
3980.35 1618
3980.94 1637
3981.54 1577
3982.13 1593
3982.73 1576
3983.32 1466
3983.92 1507
3984.51 1553
3985.11 1502
3985.70 1521
3986.30 1506
3986.90 1491
3987.49 1479
3988.09 1508
3988.68 1535
3989.28 1430
3989.87 1491
3990.47 1521
3991.07 1588
3991.66 1575
3992.26 1532
3992.85 1526
3993.45 1577
3994.05 1629
3994.64 1632
3995.24 1693
3995.84 1659
3996.43 1679
3997.03 1656
3997.62 1627
3998.22 1617
3998.82 1667
3999.41 1603
4000.01 1633
4000.61 1548
4001.20 1527
4001.80 1456
4002.40 1425
4003.00 1494
4003.59 1498
4004.19 1480
4004.79 1424
4005.38 1392
4005.98 1445
4006.58 1443
4007.17 1511
4007.77 1524
4008.37 1447
4008.97 1492
4009.56 1440
4010.16 1529
4010.76 1421
4011.36 1415
4011.95 1489
4012.55 1481
4013.15 1454
4013.75 1362
4014.34 1352
4014.94 1339
4015.54 1398
4016.14 1422
4016.74 1482
4017.33 1485
4017.93 1528
4018.53 1508
4019.13 1600
4019.73 1583
4020.32 1576
4020.92 1475
4021.52 1472
4022.12 1433
4022.72 1424
4023.32 1397
4023.91 1360
4024.51 1346
4025.11 1411
4025.71 1346
4026.31 1345
4026.91 1457
4027.51 1395
4028.10 1397
4028.70 1426
4029.30 1433
4029.90 1415
4030.50 1415
4031.10 1481
4031.70 1474
4032.30 1448
4032.90 1426
4033.49 1447
4034.09 1478
4034.69 1552
4035.29 1539
4035.89 1486
4036.49 1424
4037.09 1365
4037.69 1358
4038.29 1296
4038.89 1329
4039.49 1261
4040.09 1304
4040.69 1183
4041.29 1270
4041.89 1265
4042.49 1231
4043.09 1186
4043.69 1203
4044.29 1251
4044.89 1238
4045.49 1190
4046.09 1295
4046.69 1291
4047.29 1274
4047.89 1207
4048.49 1298
4049.09 1236
4049.69 1269
4050.29 1254
4050.89 1190
4051.49 1254
4052.09 1258
4052.69 1275
4053.29 1241
4053.89 1276
4054.49 1275
4055.09 1203
4055.69 1230
4056.30 1207
4056.90 1214
4057.50 1201
4058.10 1172
4058.70 1173
4059.30 1212
4059.90 1217
4060.50 1152
4061.10 1186
4061.71 1278
4062.31 1255
4062.91 1261
4063.51 1375
4064.11 1494
4064.71 1518
4065.31 1503
4065.92 1595
4066.52 1636
4067.12 1572
4067.72 1544
4068.32 1494
4068.92 1474
4069.53 1487
4070.13 1408
4070.73 1313
4071.33 1318
4071.93 1195
4072.54 1186
4073.14 1176
4073.74 1163
4074.34 1197
4074.94 1207
4075.55 1150
4076.15 1104
4076.75 1144
4077.35 1184
4077.96 1117
4078.56 1171
4079.16 1151
4079.76 1163
4080.37 1248
4080.97 1197
4081.57 1149
4082.17 1204
4082.78 1188
4083.38 1203
4083.98 1193
4084.59 1189
4085.19 1131
4085.79 1099
4086.39 1159
4087.00 1199
4087.60 1158
4088.20 1188
4088.81 1192
4089.41 1151
4090.01 1164
4090.62 1166
4091.22 1163
4091.82 1166
4092.43 1215
4093.03 1181
4093.63 1190
4094.24 1155
4094.84 1193
4095.45 1222
4096.05 1221
4096.65 1272
4097.26 1190
4097.86 1192
4098.47 1278
4099.07 1248
4099.67 1228
4100.28 1233
4100.88 1204
4101.49 1248
4102.09 1182
4102.69 1206
4103.30 1138
4103.90 1146
4104.51 1185
4105.11 1188
4105.72 1146
4106.32 1141
4106.93 1102
4107.53 1113
4108.13 1175
4108.74 1137
4109.34 1101
4109.95 1139
4110.55 1082
4111.16 1070
4111.76 1104
4112.37 1082
4112.97 1106
4113.58 1120
4114.18 1106
4114.79 1129
4115.39 1105
4116.00 1081
4116.60 1126
4117.21 1100
4117.82 1133
4118.42 1137
4119.03 1145
4119.63 1140
4120.24 1143
4120.84 1173
4121.45 1188
4122.05 1167
4122.66 1201
4123.27 1161
4123.87 1166
4124.48 1165
4125.08 1088
4125.69 1107
4126.30 1109
4126.90 1111
4127.51 1151
4128.11 1141
4128.72 1084
4129.33 1120
4129.93 1100
4130.54 1135
4131.15 1135
4131.75 1150
4132.36 1140
4132.96 1145
4133.57 1180
4134.18 1183
4134.78 1274
4135.39 1208
4136.00 1322
4136.60 1313
4137.21 1304
4137.82 1287
4138.43 1306
4139.03 1348
4139.64 1438
4140.25 1416
4140.85 1404
4141.46 1452
4142.07 1515
4142.68 1532
4143.28 1448
4143.89 1537
4144.50 1511
4145.10 1450
4145.71 1379
4146.32 1338
4146.93 1328
4147.53 1352
4148.14 1308
4148.75 1231
4149.36 1211
4149.97 1178
4150.57 1177
4151.18 1156
4151.79 1143
4152.40 1131
4153.00 1157
4153.61 1210
4154.22 1290
4154.83 1240
4155.44 1209
4156.05 1160
4156.65 1250
4157.26 1223
4157.87 1263
4158.48 1326
4159.09 1389
4159.70 1454
4160.30 1384
4160.91 1379
4161.52 1294
4162.13 1308
4162.74 1334
4163.35 1306
4163.96 1254
4164.56 1207
4165.17 1229
4165.78 1285
4166.39 1273
4167.00 1173
4167.61 1247
4168.22 1280
4168.83 1354
4169.44 1361
4170.05 1389
4170.66 1415
4171.26 1549
4171.87 1512
4172.48 1609
4173.09 1585
4173.70 1572
4174.31 1559
4174.92 1586
4175.53 1539
4176.14 1594
4176.75 1512
4177.36 1498
4177.97 1480
4178.58 1386
4179.19 1329
4179.80 1258
4180.41 1323
4181.02 1361
4181.63 1325
4182.24 1256
4182.85 1304
4183.46 1345
4184.07 1358
4184.68 1363
4185.29 1331
4185.90 1288
4186.51 1277
4187.12 1216
4187.73 1250
4188.34 1322
4188.95 1231
4189.56 1247
4190.18 1265
4190.79 1267
4191.40 1221
4192.01 1248
4192.62 1334
4193.23 1437
4193.84 1475
4194.45 1465
4195.06 1439
4195.67 1444
4196.28 1512
4196.90 1453
4197.51 1436
4198.12 1436
4198.73 1377
4199.34 1324
4199.95 1233
4200.56 1275
4201.18 1274
4201.79 1292
4202.40 1268
4203.01 1203
4203.62 1248
4204.23 1239
4204.85 1260
4205.46 1283
4206.07 1290
4206.68 1318
4207.29 1311
4207.90 1335
4208.52 1449
4209.13 1445
4209.74 1476
4210.35 1442
4210.97 1461
4211.58 1565
4212.19 1546
4212.80 1533
4213.41 1494
4214.03 1485
4214.64 1499
4215.25 1558
4215.86 1499
4216.48 1533
4217.09 1587
4217.70 1641
4218.32 1648
4218.93 1624
4219.54 1754
4220.15 1850
4220.77 1931
4221.38 1990
4221.99 1907
4222.61 1833
4223.22 1981
4223.83 2043
4224.44 1847
4225.06 1781
4225.67 1920
4226.28 2039
4226.90 2059
4227.51 2189
4228.13 2266
4228.74 2408
4229.35 2547
4229.97 2429
4230.58 2250
4231.19 2223
4231.81 2106
4232.42 2088
4233.03 1855
4233.65 1774
4234.26 1842
4234.88 1796
4235.49 1888
4236.10 1902
4236.72 1760
4237.33 1718
4237.95 1643
4238.56 1715
4239.17 1668
4239.79 1618
4240.40 1664
4241.02 1578
4241.63 1680
4242.25 1598
4242.86 1639
4243.48 1722
4244.09 1755
4244.71 1691
4245.32 1706
4245.93 1744
4246.55 1762
4247.16 1801
4247.78 1659
4248.39 1635
4249.01 1660
4249.62 1675
4250.24 1625
4250.85 1628
4251.47 1624
4252.08 1579
4252.70 1542
4253.32 1591
4253.93 1536
4254.55 1498
4255.16 1516
4255.78 1571
4256.39 1589
4257.01 1570
4257.62 1598
4258.24 1654
4258.85 1603
4259.47 1637
4260.09 1759
4260.70 1862
4261.32 1921
4261.93 2088
4262.55 2181
4263.17 2185
4263.78 2316
4264.40 2453
4265.01 2406
4265.63 2287
4266.25 2136
4266.86 2109
4267.48 1959
4268.10 1809
4268.71 1703
4269.33 1620
4269.94 1649
4270.56 1623
4271.18 1577
4271.79 1577
4272.41 1614
4273.03 1701
4273.64 1680
4274.26 1693
4274.88 1786
4275.49 1907
4276.11 2088
4276.73 2188
4277.35 2367
4277.96 2575
4278.58 2536
4279.20 2539
4279.81 2431
4280.43 2323
4281.05 2112
4281.67 2052
4282.28 1852
4282.90 1781
4283.52 1777
4284.14 1654
4284.75 1503
4285.37 1560
4285.99 1564
4286.61 1496
4287.22 1443
4287.84 1497
4288.46 1434
4289.08 1418
4289.70 1480
4290.31 1451
4290.93 1420
4291.55 1403
4292.17 1380
4292.79 1313
4293.40 1366
4294.02 1355
4294.64 1375
4295.26 1444
4295.88 1448
4296.50 1418
4297.11 1431
4297.73 1386
4298.35 1367
4298.97 1469
4299.59 1437
4300.21 1430
4300.83 1452
4301.44 1440
4302.06 1437
4302.68 1524
4303.30 1542
4303.92 1621
4304.54 1610
4305.16 1511
4305.78 1536
4306.40 1540
4307.02 1511
4307.63 1432
4308.25 1480
4308.87 1479
4309.49 1433
4310.11 1458
4310.73 1541
4311.35 1513
4311.97 1438
4312.59 1534
4313.21 1498
4313.83 1520
4314.45 1498
4315.07 1463
4315.69 1563
4316.31 1543
4316.93 1499
4317.55 1520
4318.17 1635
4318.79 1596
4319.41 1564
4320.03 1567
4320.65 1580
4321.27 1617
4321.89 1631
4322.51 1579
4323.13 1643
4323.75 1809
4324.37 1770
4324.99 1894
4325.61 1810
4326.23 1936
4326.85 1901
4327.47 1971
4328.09 2079
4328.71 2085
4329.33 2302
4329.96 2420
4330.58 2652
4331.20 3193
4331.82 3629
4332.44 4067
4333.06 4640
4333.68 4992
4334.30 4981
4334.92 4674
4335.54 4428
4336.17 3968
4336.79 3807
4337.41 3439
4338.03 3184
4338.65 3168
4339.27 2929
4339.89 2859
4340.52 2677
4341.14 2546
4341.76 2549
4342.38 2677
4343.00 2624
4343.62 2795
4344.25 2970
4344.87 3376
4345.49 3747
4346.11 4312
4346.73 4694
4347.36 5225
4347.98 5183
4348.60 5000
4349.22 4871
4349.84 4342
4350.47 3861
4351.09 3588
4351.71 3356
4352.33 3150
4352.96 2914
4353.58 2665
4354.20 2511
4354.82 2412
4355.45 2315
4356.07 2127
4356.69 2102
4357.31 2063
4357.94 2012
4358.56 1933
4359.18 1923
4359.81 2010
4360.43 1938
4361.05 1855
4361.68 1915
4362.30 1930
4362.92 1895
4363.55 1817
4364.17 1810
4364.79 1794
4365.42 1809
4366.04 1829
4366.66 1862
4367.29 1853
4367.91 1769
4368.53 1745
4369.16 1747
4369.78 1704
4370.40 1687
4371.03 1625
4371.65 1638
4372.27 1599
4372.90 1668
4373.52 1688
4374.15 1583
4374.77 1489
4375.39 1519
4376.02 1518
4376.64 1529
4377.27 1596
4377.89 1642
4378.52 1648
4379.14 1714
4379.76 1787
4380.39 1762
4381.01 1716
4381.64 1707
4382.26 1675
4382.89 1667
4383.51 1693
4384.14 1626
4384.76 1695
4385.39 1729
4386.01 1659
4386.64 1622
4387.26 1695
4387.89 1626
4388.51 1528
4389.14 1507
4389.76 1520
4390.39 1607
4391.01 1586
4391.64 1539
4392.26 1588
4392.89 1621
4393.51 1575
4394.14 1538
4394.76 1567
4395.39 1545
4396.01 1552
4396.64 1535
4397.26 1554
4397.89 1493
4398.52 1471
4399.14 1404
4399.77 1411
4400.39 1452
4401.02 1421
4401.65 1506
4402.27 1468
4402.90 1411
4403.52 1350
4404.15 1394
4404.78 1411
4405.40 1418
4406.03 1428
4406.65 1384
4407.28 1313
4407.91 1382
4408.53 1415
4409.16 1470
4409.79 1419
4410.41 1390
4411.04 1411
4411.67 1523
4412.29 1533
4412.92 1421
4413.55 1351
4414.17 1449
4414.80 1391
4415.43 1354
4416.05 1319
4416.68 1310
4417.31 1360
4417.94 1362
4418.56 1335
4419.19 1300
4419.82 1352
4420.44 1396
4421.07 1376
4421.70 1349
4422.33 1310
4422.95 1302
4423.58 1289
4424.21 1290
4424.84 1324
4425.46 1308
4426.09 1342
4426.72 1324
4427.35 1301
4427.97 1255
4428.60 1243
4429.23 1253
4429.86 1316
4430.49 1250
4431.11 1168
4431.74 1148
4432.37 1274
4433.00 1280
4433.63 1205
4434.26 1253
4434.88 1251
4435.51 1267
4436.14 1255
4436.77 1219
4437.40 1289
4438.03 1298
4438.65 1223
4439.28 1231
4439.91 1247
4440.54 1271
4441.17 1207
4441.80 1166
4442.43 1169
4443.06 1273
4443.68 1294
4444.31 1275
4444.94 1317
4445.57 1364
4446.20 1354
4446.83 1474
4447.46 1436
4448.09 1352
4448.72 1325
4449.35 1345
4449.98 1427
4450.61 1380
4451.24 1266
4451.86 1309
4452.49 1292
4453.12 1308
4453.75 1328
4454.38 1347
4455.01 1425
4455.64 1379
4456.27 1464
4456.90 1519
4457.53 1488
4458.16 1468
4458.79 1483
4459.42 1430
4460.05 1280
4460.68 1310
4461.31 1250
4461.94 1370
4462.57 1293
4463.20 1172
4463.83 1122
4464.46 1159
4465.09 1216
4465.72 1122
4466.36 1186
4466.99 1160
4467.62 1129
4468.25 1168
4468.88 1218
4469.51 1193
4470.14 1175
4470.77 1213
4471.40 1169
4472.03 1194
4472.66 1203
4473.29 1166
4473.93 1122
4474.56 1129
4475.19 1077
4475.82 1076
4476.45 1188
4477.08 1245
4477.71 1164
4478.34 1137
4478.98 1163
4479.61 1144
4480.24 1220
4480.87 1193
4481.50 1181
4482.13 1135
4482.76 1149
4483.40 1262
4484.03 1236
4484.66 1236
4485.29 1211
4485.92 1225
4486.56 1239
4487.19 1240
4487.82 1294
4488.45 1228
4489.08 1224
4489.72 1258
4490.35 1209
4490.98 1225
4491.61 1268
4492.25 1288
4492.88 1266
4493.51 1240
4494.14 1220
4494.78 1264
4495.41 1286
4496.04 1331
4496.67 1363
4497.31 1330
4497.94 1278
4498.57 1295
4499.20 1350
4499.84 1447
4500.47 1479
4501.10 1599
4501.74 1584
4502.37 1704
4503.00 1839
4503.64 1761
4504.27 1638
4504.90 1720
4505.53 1713
4506.17 1686
4506.80 1614
4507.43 1572
4508.07 1554
4508.70 1547
4509.34 1495
4509.97 1454
4510.60 1397
4511.24 1443
4511.87 1488
4512.50 1408
4513.14 1393
4513.77 1463
4514.41 1454
4515.04 1362
4515.67 1328
4516.31 1374
4516.94 1359
4517.58 1315
4518.21 1391
4518.84 1389
4519.48 1288
4520.11 1324
4520.75 1342
4521.38 1352
4522.02 1288
4522.65 1330
4523.28 1333
4523.92 1377
4524.55 1388
4525.19 1402
4525.82 1484
4526.46 1521
4527.09 1663
4527.73 1722
4528.36 1854
4529.00 2049
4529.63 2322
4530.27 2744
4530.90 3198
4531.54 3488
4532.17 3750
4532.81 3772
4533.44 3536
4534.08 3456
4534.71 3266
4535.35 2987
4535.99 2583
4536.62 2312
4537.26 2053
4537.89 1871
4538.53 1676
4539.16 1560
4539.80 1547
4540.43 1504
4541.07 1332
4541.71 1279
4542.34 1300
4542.98 1243
4543.61 1252
4544.25 1250
4544.89 1260
4545.52 1227
4546.16 1208
4546.79 1270
4547.43 1202
4548.07 1164
4548.70 1227
4549.34 1204
4549.98 1304
4550.61 1264
4551.25 1310
4551.89 1311
4552.52 1233
4553.16 1209
4553.80 1251
4554.43 1229
4555.07 1171
4555.71 1226
4556.34 1251
4556.98 1292
4557.62 1267
4558.25 1226
4558.89 1308
4559.53 1279
4560.16 1329
4560.80 1320
4561.44 1322
4562.08 1342
4562.71 1381
4563.35 1387
4563.99 1366
4564.63 1368
4565.26 1391
4565.90 1393
4566.54 1435
4567.18 1397
4567.81 1454
4568.45 1480
4569.09 1441
4569.73 1452
4570.36 1542
4571.00 1643
4571.64 1568
4572.28 1426
4572.92 1543
4573.55 1438
4574.19 1456
4574.83 1407
4575.47 1414
4576.11 1333
4576.75 1392
4577.38 1339
4578.02 1281
4578.66 1249
4579.30 1258
4579.94 1235
4580.58 1264
4581.21 1249
4581.85 1214
4582.49 1320
4583.13 1304
4583.77 1323
4584.41 1360
4585.05 1364
4585.69 1427
4586.32 1525
4586.96 1616
4587.60 1623
4588.24 1809
4588.88 1785
4589.52 1736
4590.16 1763
4590.80 1759
4591.44 1855
4592.08 1839
4592.72 1699
4593.36 1689
4594.00 1717
4594.63 1762
4595.27 1676
4595.91 1626
4596.55 1498
4597.19 1489
4597.83 1476
4598.47 1400
4599.11 1369
4599.75 1405
4600.39 1423
4601.03 1318
4601.67 1374
4602.31 1381
4602.95 1365
4603.59 1371
4604.23 1344
4604.87 1422
4605.51 1378
4606.15 1414
4606.79 1421
4607.43 1395
4608.08 1315
4608.72 1245
4609.36 1335
4610.00 1331
4610.64 1187
4611.28 1317
4611.92 1248
4612.56 1302
4613.20 1241
4613.84 1248
4614.48 1252
4615.12 1268
4615.76 1259
4616.41 1239
4617.05 1228
4617.69 1252
4618.33 1246
4618.97 1255
4619.61 1170
4620.25 1091
4620.89 1106
4621.54 1175
4622.18 1081
4622.82 1093
4623.46 1168
4624.10 1211
4624.74 1224
4625.38 1203
4626.03 1210
4626.67 1207
4627.31 1224
4627.95 1255
4628.59 1227
4629.24 1202
4629.88 1313
4630.52 1315
4631.16 1371
4631.80 1539
4632.45 1648
4633.09 1610
4633.73 1569
4634.37 1598
4635.02 1588
4635.66 1492
4636.30 1493
4636.94 1466
4637.58 1525
4638.23 1516
4638.87 1434
4639.51 1529
4640.16 1531
4640.80 1505
4641.44 1440
4642.08 1458
4642.73 1427
4643.37 1432
4644.01 1421
4644.66 1416
4645.30 1387
4645.94 1393
4646.58 1282
4647.23 1352
4647.87 1306
4648.51 1323
4649.16 1336
4649.80 1280
4650.44 1248
4651.09 1388
4651.73 1455
4652.37 1373
4653.02 1361
4653.66 1407
4654.31 1329
4654.95 1399
4655.59 1310
4656.24 1315
4656.88 1309
4657.52 1266
4658.17 1278
4658.81 1241
4659.46 1262
4660.10 1259
4660.75 1249
4661.39 1220
4662.03 1289
4662.68 1228
4663.32 1095
4663.97 1176
4664.61 1151
4665.26 1104
4665.90 1022
4666.54 1133
4667.19 1161
4667.83 1080
4668.48 1163
4669.12 1105
4669.77 1007
4670.41 1092
4671.06 1066
4671.70 1139
4672.35 1106
4672.99 1118
4673.64 1148
4674.28 1125
4674.93 1171
4675.57 1139
4676.22 1183
4676.86 1239
4677.51 1173
4678.15 1121
4678.80 1231
4679.44 1236
4680.09 1251
4680.73 1210
4681.38 1191
4682.03 1308
4682.67 1315
4683.32 1281
4683.96 1235
4684.61 1344
4685.25 1322
4685.90 1294
4686.55 1333
4687.19 1284
4687.84 1348
4688.48 1370
4689.13 1361
4689.78 1363
4690.42 1460
4691.07 1463
4691.72 1511
4692.36 1497
4693.01 1529
4693.65 1592
4694.30 1583
4694.95 1576
4695.59 1597
4696.24 1688
4696.89 1777
4697.53 1696
4698.18 1827
4698.83 1860
4699.47 1958
4700.12 2126
4700.77 2236
4701.41 2162
4702.06 2016
4702.71 1942
4703.36 1884
4704.00 1816
4704.65 1712
4705.30 1708
4705.94 1710
4706.59 1720
4707.24 1642
4707.89 1542
4708.53 1576
4709.18 1557
4709.83 1504
4710.48 1493
4711.12 1544
4711.77 1523
4712.42 1537
4713.07 1503
4713.71 1438
4714.36 1471
4715.01 1536
4715.66 1507
4716.31 1397
4716.95 1440
4717.60 1401
4718.25 1425
4718.90 1410
4719.55 1452
4720.19 1508
4720.84 1453
4721.49 1503
4722.14 1525
4722.79 1558
4723.44 1503
4724.08 1525
4724.73 1584
4725.38 1447
4726.03 1523
4726.68 1559
4727.33 1497
4727.98 1520
4728.63 1544
4729.27 1533
4729.92 1512
4730.57 1454
4731.22 1471
4731.87 1370
4732.52 1354
4733.17 1331
4733.82 1330
4734.47 1276
4735.12 1320
4735.77 1304
4736.41 1277
4737.06 1320
4737.71 1351
4738.36 1395
4739.01 1425
4739.66 1435
4740.31 1424
4740.96 1442
4741.61 1469
4742.26 1509
4742.91 1540
4743.56 1539
4744.21 1447
4744.86 1457
4745.51 1483
4746.16 1458
4746.81 1413
4747.46 1409
4748.11 1363
4748.76 1402
4749.41 1335
4750.06 1392
4750.71 1439
4751.36 1397
4752.01 1420
4752.66 1491
4753.31 1455
4753.96 1471
4754.61 1477
4755.26 1452
4755.92 1508
4756.57 1412
4757.22 1380
4757.87 1466
4758.52 1485
4759.17 1587
4759.82 1587
4760.47 1603
4761.12 1741
4761.77 1870
4762.42 1885
4763.08 1877
4763.73 1746
4764.38 1651
4765.03 1611
4765.68 1610
4766.33 1465
4766.98 1467
4767.64 1474
4768.29 1503
4768.94 1507
4769.59 1413
4770.24 1494
4770.89 1514
4771.54 1457
4772.20 1447
4772.85 1458
4773.50 1493
4774.15 1436
4774.80 1336
4775.46 1392
4776.11 1396
4776.76 1395
4777.41 1400
4778.06 1330
4778.72 1372
4779.37 1348
4780.02 1389
4780.67 1448
4781.33 1458
4781.98 1404
4782.63 1409
4783.28 1401
4783.94 1369
4784.59 1369
4785.24 1372
4785.89 1393
4786.55 1385
4787.20 1395
4787.85 1354
4788.51 1366
4789.16 1364
4789.81 1427
4790.46 1491
4791.12 1504
4791.77 1429
4792.42 1521
4793.08 1582
4793.73 1557
4794.38 1519
4795.04 1557
4795.69 1558
4796.34 1513
4797.00 1516
4797.65 1591
4798.30 1709
4798.96 1926
4799.61 1896
4800.27 2093
4800.92 2228
4801.57 2230
4802.23 2333
4802.88 2200
4803.53 2010
4804.19 1967
4804.84 1891
4805.50 1751
4806.15 1687
4806.81 1661
4807.46 1668
4808.11 1645
4808.77 1563
4809.42 1571
4810.08 1565
4810.73 1463
4811.39 1549
4812.04 1575
4812.69 1537
4813.35 1523
4814.00 1524
4814.66 1622
4815.31 1708
4815.97 1643
4816.62 1641
4817.28 1583
4817.93 1655
4818.59 1686
4819.24 1733
4819.90 1767
4820.55 1807
4821.21 1831
4821.86 1927
4822.52 1846
4823.17 1864
4823.83 2004
4824.48 1998
4825.14 1984
4825.79 1933
4826.45 1941
4827.11 1889
4827.76 1872
4828.42 1819
4829.07 1864
4829.73 1838
4830.38 1807
4831.04 1845
4831.70 1907
4832.35 1973
4833.01 1949
4833.66 1974
4834.32 1971
4834.98 2005
4835.63 2035
4836.29 2095
4836.94 2186
4837.60 2176
4838.26 2207
4838.91 2175
4839.57 2227
4840.23 2232
4840.88 2132
4841.54 2144
4842.20 2198
4842.85 2214
4843.51 2124
4844.17 2061
4844.82 2128
4845.48 2081
4846.14 2123
4846.79 2176
4847.45 2284
4848.11 2349
4848.76 2382
4849.42 2609
4850.08 2756
4850.73 3029
4851.39 3122
4852.05 2993
4852.71 2805
4853.36 2881
4854.02 2660
4854.68 2516
4855.34 2529
4855.99 2465
4856.65 2647
4857.31 2799
4857.97 2995
4858.62 3087
4859.28 3212
4859.94 3181
4860.60 3078
4861.25 2954
4861.91 2842
4862.57 2604
4863.23 2592
4863.89 2399
4864.54 2397
4865.20 2421
4865.86 2363
4866.52 2332
4867.18 2335
4867.84 2270
4868.49 2338
4869.15 2454
4869.81 2353
4870.47 2406
4871.13 2286
4871.79 2138
4872.44 2282
4873.10 2323
4873.76 2242
4874.42 2215
4875.08 2216
4875.74 2152
4876.40 2182
4877.06 2204
4877.72 2138
4878.37 2185
4879.03 2208
4879.69 2143
4880.35 2237
4881.01 2193
4881.67 2080
4882.33 2039
4882.99 2055
4883.65 2049
4884.31 1956
4884.97 1995
4885.63 1972
4886.29 1966
4886.95 1959
4887.61 1982
4888.26 1897
4888.92 1955
4889.58 1969
4890.24 2116
4890.90 2183
4891.56 2311
4892.22 2403
4892.88 2445
4893.54 2463
4894.20 2456
4894.86 2388
4895.52 2337
4896.18 2324
4896.84 2403
4897.51 2447
4898.17 2617
4898.83 2826
4899.49 3100
4900.15 3368
4900.81 3268
4901.47 3222
4902.13 3084
4902.79 2934
4903.45 2639
4904.11 2435
4904.77 2246
4905.43 2092
4906.09 1974
4906.75 2042
4907.41 2078
4908.08 2010
4908.74 1970
4909.40 1902
4910.06 1927
4910.72 1913
4911.38 1897
4912.04 1859
4912.70 1896
4913.37 1900
4914.03 1811
4914.69 1748
4915.35 1812
4916.01 1767
4916.67 1758
4917.33 1681
4918.00 1665
4918.66 1676
4919.32 1583
4919.98 1634
4920.64 1551
4921.31 1487
4921.97 1515
4922.63 1549
4923.29 1512
4923.95 1482
4924.62 1469
4925.28 1531
4925.94 1565
4926.60 1546
4927.26 1591
4927.93 1489
4928.59 1480
4929.25 1472
4929.91 1534
4930.58 1482
4931.24 1506
4931.90 1540
4932.56 1526
4933.23 1474
4933.89 1412
4934.55 1394
4935.22 1421
4935.88 1437
4936.54 1388
4937.20 1403
4937.87 1423
4938.53 1421
4939.19 1377
4939.86 1361
4940.52 1369
4941.18 1395
4941.85 1456
4942.51 1423
4943.17 1434
4943.84 1368
4944.50 1390
4945.16 1371
4945.83 1294
4946.49 1300
4947.15 1293
4947.82 1313
4948.48 1325
4949.15 1361
4949.81 1345
4950.47 1304
4951.14 1296
4951.80 1377
4952.47 1372
4953.13 1300
4953.79 1359
4954.46 1311
4955.12 1259
4955.79 1315
4956.45 1306
4957.11 1373
4957.78 1375
4958.44 1433
4959.11 1568
4959.77 1627
4960.44 1720
4961.10 1836
4961.77 1882
4962.43 1997
4963.10 2036
4963.76 2057
4964.42 1978
4965.09 2102
4965.75 2084
4966.42 1980
4967.08 1795
4967.75 1692
4968.41 1654
4969.08 1517
4969.74 1458
4970.41 1478
4971.08 1495
4971.74 1498
4972.41 1466
4973.07 1504
4973.74 1494
4974.40 1591
4975.07 1659
4975.73 1620
4976.40 1783
4977.06 1797
4977.73 1802
4978.40 1787
4979.06 1715
4979.73 1650
4980.39 1581
4981.06 1512
4981.73 1487
4982.39 1374
4983.06 1370
4983.72 1318
4984.39 1372
4985.06 1426
4985.72 1447
4986.39 1432
4987.05 1361
4987.72 1344
4988.39 1370
4989.05 1292
4989.72 1282
4990.39 1320
4991.05 1284
4991.72 1297
4992.39 1278
4993.05 1340
4993.72 1282
4994.39 1290
4995.05 1315
4995.72 1289
4996.39 1309
4997.05 1261
4997.72 1280
4998.39 1310
4999.06 1152
4999.72 1236
5000.39 1209
5001.06 1212
5001.73 1133
5002.39 1098
5003.06 1080
5003.73 1112
5004.39 1065
5005.06 1071
5005.73 1126
5006.40 1159
5007.07 1131
5007.73 1134
5008.40 1134
5009.07 1119
5009.74 1128
5010.40 1141
5011.07 1093
5011.74 1154
5012.41 1126
5013.08 1130
5013.74 1114
5014.41 1056
5015.08 1049
5015.75 1082
5016.42 1095
5017.09 1097
5017.75 1198
5018.42 1082
5019.09 1085
5019.76 1092
5020.43 1131
5021.10 1101
5021.76 1083
5022.43 1150
5023.10 1154
5023.77 1130
5024.44 1133
5025.11 1188
5025.78 1116
5026.45 1105
5027.12 1058
5027.78 1045
5028.45 1098
5029.12 1111
5029.79 1071
5030.46 1057
5031.13 1064
5031.80 1044
5032.47 1032
5033.14 1014
5033.81 1071
5034.48 1045
5035.15 1010
5035.82 1022
5036.49 1029
5037.16 1041
5037.83 1032
5038.50 995
5039.16 1077
5039.83 1073
5040.50 1035
5041.17 1040
5041.84 1018
5042.51 988
5043.18 1023
5043.85 1022
5044.52 1050
5045.20 1095
5045.87 1073
5046.54 1076
5047.21 1033
5047.88 1047
5048.55 1101
5049.22 1086
5049.89 993
5050.56 1011
5051.23 1062
5051.90 1097
5052.57 1069
5053.24 1056
5053.91 1061
5054.58 1055
5055.25 1063
5055.92 1024
5056.60 1011
5057.27 1013
5057.94 1090
5058.61 1089
5059.28 1051
5059.95 1064
5060.62 1013
5061.29 1049
5061.96 1065
5062.64 1119
5063.31 1126
5063.98 1185
5064.65 1183
5065.32 1116
5065.99 1103
5066.66 1127
5067.34 1069
5068.01 1108
5068.68 1158
5069.35 1132
5070.02 1139
5070.70 1162
5071.37 1088
5072.04 1158
5072.71 1066
5073.38 1076
5074.06 1060
5074.73 1118
5075.40 1209
5076.07 1118
5076.74 1119
5077.42 1168
5078.09 1231
5078.76 1233
5079.43 1240
5080.11 1231
5080.78 1215
5081.45 1228
5082.12 1245
5082.80 1269
5083.47 1263
5084.14 1214
5084.82 1210
5085.49 1240
5086.16 1264
5086.83 1214
5087.51 1202
5088.18 1197
5088.85 1216
5089.53 1316
5090.20 1386
5090.87 1398
5091.55 1417
5092.22 1389
5092.89 1498
5093.57 1426
5094.24 1271
5094.91 1279
5095.59 1247
5096.26 1266
5096.93 1201
5097.61 1153
5098.28 1195
5098.96 1163
5099.63 1129
5100.30 1165
5100.98 1164
5101.65 1176
5102.32 1233
5103.00 1231
5103.67 1310
5104.35 1301
5105.02 1406
5105.70 1355
5106.37 1343
5107.04 1292
5107.72 1241
5108.39 1271
5109.07 1230
5109.74 1248
5110.42 1222
5111.09 1132
5111.77 1180
5112.44 1203
5113.11 1196
5113.79 1159
5114.46 1256
5115.14 1324
5115.81 1257
5116.49 1323
5117.16 1430
5117.84 1594
5118.51 1728
5119.19 1878
5119.86 1970
5120.54 1987
5121.21 1966
5121.89 1851
5122.57 1822
5123.24 1746
5123.92 1681
5124.59 1618
5125.27 1550
5125.94 1513
5126.62 1434
5127.29 1434
5127.97 1370
5128.64 1369
5129.32 1414
5130.00 1337
5130.67 1328
5131.35 1288
5132.02 1291
5132.70 1379
5133.38 1401
5134.05 1405
5134.73 1396
5135.40 1269
5136.08 1353
5136.76 1305
5137.43 1303
5138.11 1288
5138.79 1333
5139.46 1414
5140.14 1377
5140.82 1396
5141.49 1376
5142.17 1289
5142.85 1330
5143.52 1270
5144.20 1182
5144.88 1196
5145.55 1165
5146.23 1177
5146.91 1140
5147.58 1237
5148.26 1108
5148.94 1146
5149.61 1209
5150.29 1210
5150.97 1163
5151.65 1098
5152.32 1092
5153.00 1040
5153.68 1075
5154.36 1110
5155.03 1176
5155.71 1099
5156.39 1211
5157.07 1273
5157.74 1300
5158.42 1266
5159.10 1245
5159.78 1231
5160.45 1190
5161.13 1166
5161.81 1162
5162.49 1150
5163.17 1098
5163.84 1073
5164.52 1069
5165.20 1125
5165.88 1092
5166.56 1142
5167.24 1077
5167.91 1144
5168.59 1046
5169.27 1068
5169.95 1087
5170.63 1069
5171.31 1078
5171.98 1095
5172.66 1079
5173.34 1096
5174.02 1101
5174.70 1111
5175.38 1124
5176.06 1065
5176.74 1099
5177.41 1095
5178.09 1087
5178.77 1109
5179.45 1129
5180.13 1073
5180.81 1086
5181.49 1099
5182.17 1110
5182.85 1083
5183.53 1029
5184.21 1025
5184.89 1009
5185.57 1012
5186.24 1022
5186.92 1059
5187.60 1050
5188.28 1001
5188.96 1009
5189.64 1012
5190.32 960
5191.00 999
5191.68 971
5192.36 996
5193.04 1002
5193.72 1033
5194.40 1002
5195.08 1008
5195.76 1015
5196.44 1034
5197.12 1067
5197.80 1036
5198.48 1040
5199.16 966
5199.84 990
5200.52 1011
5201.21 1066
5201.89 1070
5202.57 1086
5203.25 1059
5203.93 1039
5204.61 1077
5205.29 1046
5205.97 1075
5206.65 1078
5207.33 1141
5208.01 1117
5208.69 1149
5209.37 1183
5210.06 1214
5210.74 1175
5211.42 1200
5212.10 1201
5212.78 1156
5213.46 1255
5214.14 1323
5214.82 1310
5215.51 1377
5216.19 1490
5216.87 1362
5217.55 1375
5218.23 1229
5218.91 1256
5219.60 1327
5220.28 1330
5220.96 1298
5221.64 1358
5222.32 1386
5223.00 1382
5223.69 1365
5224.37 1385
5225.05 1424
5225.73 1377
5226.41 1277
5227.10 1242
5227.78 1275
5228.46 1248
5229.14 1242
5229.83 1254
5230.51 1201
5231.19 1204
5231.87 1121
5232.56 1225
5233.24 1251
5233.92 1161
5234.60 1228
5235.29 1185
5235.97 1233
5236.65 1285
5237.34 1295
5238.02 1249
5238.70 1203
5239.38 1271
5240.07 1215
5240.75 1298
5241.43 1226
5242.12 1258
5242.80 1223
5243.48 1247
5244.17 1206
5244.85 1180
5245.53 1173
5246.22 1233
5246.90 1181
5247.58 1203
5248.27 1230
5248.95 1167
5249.63 1278
5250.32 1311
5251.00 1329
5251.69 1378
5252.37 1453
5253.05 1541
5253.74 1460
5254.42 1441
5255.11 1371
5255.79 1291
5256.47 1249
5257.16 1258
5257.84 1250
5258.53 1250
5259.21 1223
5259.89 1314
5260.58 1377
5261.26 1422
5261.95 1497
5262.63 1496
5263.32 1487
5264.00 1435
5264.69 1467
5265.37 1317
5266.06 1334
5266.74 1405
5267.43 1292
5268.11 1293
5268.79 1314
5269.48 1281
5270.16 1390
5270.85 1409
5271.53 1341
5272.22 1353
5272.91 1280
5273.59 1298
5274.28 1208
5274.96 1197
5275.65 1235
5276.33 1211
5277.02 1200
5277.70 1238
5278.39 1258
5279.07 1236
5279.76 1216
5280.45 1229
5281.13 1219
5281.82 1323
5282.50 1283
5283.19 1262
5283.87 1337
5284.56 1291
5285.25 1158
5285.93 1216
5286.62 1194
5287.30 1224
5287.99 1140
5288.68 1181
5289.36 1216
5290.05 1164
5290.74 1209
5291.42 1209
5292.11 1212
5292.79 1144
5293.48 1203
5294.17 1228
5294.85 1209
5295.54 1227
5296.23 1265
5296.91 1255
5297.60 1244
5298.29 1267
5298.98 1423
5299.66 1457
5300.35 1488
5301.04 1515
5301.72 1505
5302.41 1544
5303.10 1687
5303.78 1740
5304.47 1834
5305.16 1867
5305.85 1941
5306.53 2110
5307.22 1948
5307.91 2026
5308.60 1944
5309.28 1833
5309.97 1810
5310.66 1826
5311.35 1862
5312.03 1884
5312.72 1970
5313.41 2129
5314.10 2130
5314.79 2239
5315.47 2270
5316.16 2159
5316.85 2114
5317.54 2047
5318.23 2047
5318.91 2006
5319.60 1890
5320.29 1824
5320.98 1823
5321.67 1874
5322.36 1787
5323.04 1735
5323.73 1609
5324.42 1558
5325.11 1538
5325.80 1524
5326.49 1377
5327.18 1357
5327.86 1351
5328.55 1370
5329.24 1285
5329.93 1272
5330.62 1299
5331.31 1349
5332.00 1248
5332.69 1254
5333.38 1220
5334.06 1226
5334.75 1205
5335.44 1207
5336.13 1255
5336.82 1249
5337.51 1300
5338.20 1268
5338.89 1272
5339.58 1258
5340.27 1234
5340.96 1246
5341.65 1264
5342.34 1356
5343.03 1269
5343.72 1259
5344.41 1359
5345.10 1363
5345.79 1342
5346.48 1446
5347.17 1449
5347.86 1536
5348.55 1638
5349.24 1674
5349.93 1857
5350.62 1931
5351.31 1963
5352.00 2031
5352.69 1994
5353.38 1923
5354.07 1843
5354.76 1711
5355.45 1604
5356.14 1485
5356.83 1432
5357.52 1317
5358.21 1297
5358.90 1236
5359.59 1259
5360.29 1284
5360.98 1265
5361.67 1319
5362.36 1340
5363.05 1358
5363.74 1342
5364.43 1207
5365.12 1237
5365.81 1268
5366.50 1163
5367.20 1139
5367.89 1180
5368.58 1129
5369.27 1106
5369.96 1153
5370.65 1141
5371.34 1168
5372.04 1065
5372.73 1119
5373.42 1177
5374.11 1116
5374.80 1101
5375.49 1166
5376.19 1173
5376.88 1151
5377.57 1195
5378.26 1139
5378.95 1154
5379.65 1068
5380.34 1115
5381.03 1160
5381.72 1095
5382.42 1116
5383.11 1109
5383.80 1117
5384.49 1155
5385.19 1169
5385.88 1114
5386.57 1143
5387.26 1156
5387.96 1230
5388.65 1227
5389.34 1208
5390.03 1316
5390.73 1369
5391.42 1287
5392.11 1399
5392.80 1409
5393.50 1316
5394.19 1259
5394.88 1266
5395.58 1202
5396.27 1309
5396.96 1302
5397.66 1195
5398.35 1196
5399.04 1183
5399.74 1130
5400.43 1118
5401.12 1116
5401.82 1174
5402.51 1177
5403.20 1099
5403.90 1136
5404.59 1114
5405.29 1131
5405.98 1147
5406.67 1117
5407.37 1157
5408.06 1110
5408.75 1121
5409.45 1191
5410.14 1251
5410.84 1176
5411.53 1219
5412.23 1209
5412.92 1162
5413.61 1100
5414.31 1163
5415.00 1155
5415.70 1198
5416.39 1207
5417.09 1097
5417.78 1144
5418.47 1166
5419.17 1210
5419.86 1212
5420.56 1300
5421.25 1246
5421.95 1241
5422.64 1268
5423.34 1318
5424.03 1299
5424.73 1257
5425.42 1243
5426.12 1314
5426.81 1242
5427.51 1196
5428.20 1190
5428.90 1196
5429.59 1275
5430.29 1226
5430.99 1221
5431.68 1267
5432.38 1228
5433.07 1162
5433.77 1243
5434.46 1242
5435.16 1249
5435.85 1257
5436.55 1362
5437.25 1369
5437.94 1387
5438.64 1372
5439.33 1309
5440.03 1303
5440.73 1269
5441.42 1267
5442.12 1254
5442.81 1263
5443.51 1254
5444.21 1300
5444.90 1347
5445.60 1434
5446.29 1500
5446.99 1609
5447.69 1706
5448.38 1710
5449.08 1698
5449.78 1705
5450.47 1631
5451.17 1559
5451.87 1548
5452.56 1463
5453.26 1449
5453.96 1380
5454.65 1392
5455.35 1333
5456.05 1256
5456.75 1321
5457.44 1328
5458.14 1344
5458.84 1394
5459.53 1330
5460.23 1377
5460.93 1423
5461.63 1565
5462.32 1505
5463.02 1431
5463.72 1469
5464.42 1501
5465.11 1502
5465.81 1558
5466.51 1497
5467.21 1471
5467.90 1486
5468.60 1475
5469.30 1515
5470.00 1483
5470.70 1519
5471.39 1610
5472.09 1622
5472.79 1595
5473.49 1612
5474.19 1700
5474.88 1720
5475.58 1840
5476.28 1820
5476.98 1915
5477.68 2065
5478.38 2260
5479.07 2466
5479.77 2883
5480.47 3105
5481.17 3393
5481.87 3514
5482.57 3344
5483.27 3041
5483.96 2864
5484.66 2666
5485.36 2460
5486.06 2348
5486.76 2245
5487.46 2187
5488.16 2165
5488.86 2100
5489.56 2088
5490.26 2108
5490.96 2212
5491.65 2160
5492.35 2156
5493.05 2306
5493.75 2285
5494.45 2331
5495.15 2317
5495.85 2320
5496.55 2427
5497.25 2462
5497.95 2646
5498.65 3095
5499.35 3677
5500.05 4302
5500.75 4898
5501.45 5544
5502.15 5891
5502.85 5587
5503.55 5191
5504.25 4589
5504.95 3963
5505.65 3371
5506.35 2823
5507.05 2518
5507.75 2324
5508.45 2236
5509.15 2133
5509.85 2061
5510.55 1996
5511.25 1976
5511.95 1946
5512.65 1960
5513.35 1863
5514.05 1914
5514.76 1875
5515.46 1925
5516.16 1950
5516.86 1919
5517.56 1865
5518.26 1923
5518.96 1931
5519.66 1887
5520.36 1951
5521.06 1966
5521.77 1870
5522.47 1801
5523.17 1764
5523.87 1711
5524.57 1561
5525.27 1567
5525.97 1533
5526.67 1501
5527.38 1564
5528.08 1449
5528.78 1384
5529.48 1448
5530.18 1443
5530.88 1456
5531.59 1408
5532.29 1394
5532.99 1377
5533.69 1394
5534.39 1400
5535.10 1429
5535.80 1440
5536.50 1408
5537.20 1359
5537.90 1443
5538.61 1423
5539.31 1489
5540.01 1405
5540.71 1420
5541.42 1444
5542.12 1378
5542.82 1331
5543.52 1349
5544.23 1313
5544.93 1306
5545.63 1301
5546.33 1293
5547.04 1335
5547.74 1292
5548.44 1243
5549.15 1326
5549.85 1346
5550.55 1350
5551.26 1359
5551.96 1317
5552.66 1273
5553.36 1274
5554.07 1365
5554.77 1439
5555.47 1430
5556.18 1345
5556.88 1302
5557.58 1292
5558.29 1265
5558.99 1274
5559.70 1301
5560.40 1361
5561.10 1417
5561.81 1289
5562.51 1369
5563.21 1404
5563.92 1516
5564.62 1501
5565.33 1526
5566.03 1445
5566.73 1432
5567.44 1406
5568.14 1321
5568.85 1319
5569.55 1322
5570.25 1291
5570.96 1269
5571.66 1308
5572.37 1299
5573.07 1370
5573.78 1376
5574.48 1365
5575.19 1436
5575.89 1436
5576.59 1374
5577.30 1379
5578.00 1374
5578.71 1371
5579.41 1296
5580.12 1311
5580.82 1301
5581.53 1251
5582.23 1282
5582.94 1210
5583.64 1185
5584.35 1207
5585.05 1169
5585.76 1174
5586.46 1226
5587.17 1231
5587.88 1245
5588.58 1208
5589.29 1255
5589.99 1193
5590.70 1236
5591.40 1245
5592.11 1219
5592.81 1188
5593.52 1180
5594.23 1210
5594.93 1201
5595.64 1219
5596.34 1224
5597.05 1163
5597.76 1187
5598.46 1201
5599.17 1199
5599.87 1151
5600.58 1143
5601.29 1111
5601.99 1116
5602.70 1215
5603.41 1198
5604.11 1140
5604.82 1130
5605.52 1156
5606.23 1198
5606.94 1159
5607.64 1179
5608.35 1186
5609.06 1182
5609.76 1144
5610.47 1159
5611.18 1141
5611.88 1128
5612.59 1112
5613.30 1122
5614.01 1131
5614.71 1067
5615.42 1165
5616.13 1213
5616.83 1191
5617.54 1148
5618.25 1192
5618.96 1229
5619.66 1248
5620.37 1247
5621.08 1258
5621.79 1251
5622.49 1282
5623.20 1240
5623.91 1248
5624.62 1252
5625.32 1292
5626.03 1330
5626.74 1309
5627.45 1313
5628.16 1327
5628.86 1287
5629.57 1395
5630.28 1348
5630.99 1329
5631.70 1425
5632.40 1426
5633.11 1463
5633.82 1432
5634.53 1503
5635.24 1548
5635.95 1535
5636.65 1505
5637.36 1644
5638.07 1730
5638.78 1749
5639.49 1755
5640.20 1844
5640.91 1878
5641.61 1911
5642.32 1914
5643.03 1909
5643.74 1794
5644.45 1669
5645.16 1617
5645.87 1525
5646.58 1517
5647.29 1492
5648.00 1455
5648.70 1452
5649.41 1394
5650.12 1398
5650.83 1383
5651.54 1431
5652.25 1500
5652.96 1476
5653.67 1497
5654.38 1496
5655.09 1417
5655.80 1413
5656.51 1490
5657.22 1547
5657.93 1577
5658.64 1562
5659.35 1679
5660.06 1776
5660.77 1834
5661.48 1864
5662.19 1861
5662.90 1824
5663.61 1776
5664.32 1718
5665.03 1691
5665.74 1599
5666.45 1572
5667.16 1518
5667.87 1500
5668.58 1499
5669.29 1492
5670.00 1601
5670.71 1689
5671.42 1641
5672.13 1725
5672.84 1704
5673.56 1762
5674.27 1671
5674.98 1539
5675.69 1501
5676.40 1482
5677.11 1440
5677.82 1383
5678.53 1351
5679.24 1379
5679.95 1383
5680.67 1465
5681.38 1541
5682.09 1555
5682.80 1497
5683.51 1516
5684.22 1490
5684.93 1427
5685.65 1423
5686.36 1359
5687.07 1395
5687.78 1303
5688.49 1300
5689.20 1350
5689.92 1329
5690.63 1411
5691.34 1340
5692.05 1404
5692.76 1377
5693.47 1304
5694.19 1286
5694.90 1256
5695.61 1270
5696.32 1250
5697.04 1223
5697.75 1214
5698.46 1157
5699.17 1222
5699.89 1243
5700.60 1269
5701.31 1239
5702.02 1258
5702.74 1323
5703.45 1342
5704.16 1361
5704.87 1313
5705.59 1344
5706.30 1281
5707.01 1301
5707.72 1257
5708.44 1305
5709.15 1237
5709.86 1231
5710.58 1238
5711.29 1281
5712.00 1281
5712.72 1240
5713.43 1216
5714.14 1261
5714.86 1217
5715.57 1240
5716.28 1255
5717.00 1287
5717.71 1246
5718.42 1249
5719.14 1222
5719.85 1301
5720.56 1279
5721.28 1243
5721.99 1238
5722.71 1290
5723.42 1294
5724.13 1300
5724.85 1304
5725.56 1327
5726.28 1361
5726.99 1475
5727.70 1448
5728.42 1483
5729.13 1481
5729.85 1477
5730.56 1453
5731.28 1403
5731.99 1371
5732.70 1400
5733.42 1380
5734.13 1371
5734.85 1299
5735.56 1302
5736.28 1367
5736.99 1309
5737.71 1340
5738.42 1328
5739.14 1321
5739.85 1337
5740.57 1325
5741.28 1308
5742.00 1301
5742.71 1317
5743.43 1336
5744.14 1311
5744.86 1367
5745.57 1340
5746.29 1387
5747.00 1439
5747.72 1415
5748.43 1458
5749.15 1475
5749.87 1456
5750.58 1448
5751.30 1512
5752.01 1560
5752.73 1564
5753.44 1561
5754.16 1618
5754.88 1656
5755.59 1713
5756.31 1751
5757.02 1891
5757.74 1897
5758.46 1937
5759.17 2057
5759.89 2005
5760.60 2009
5761.32 2034
5762.04 2131
5762.75 2166
5763.47 2053
5764.19 2075
5764.90 2157
5765.62 2139
5766.34 2191
5767.05 2386
5767.77 2661
5768.49 3232
5769.20 3921
5769.92 4830
5770.64 5449
5771.35 5842
5772.07 6007
5772.79 5852
5773.50 5224
5774.22 4344
5774.94 3717
5775.65 3221
5776.37 2907
5777.09 2595
5777.81 2421
5778.52 2373
5779.24 2285
5779.96 2348
5780.68 2445
5781.39 2308
5782.11 2294
5782.83 2332
5783.55 2379
5784.26 2406
5784.98 2330
5785.70 2353
5786.42 2368
5787.14 2342
5787.85 2288
5788.57 2295
5789.29 2232
5790.01 2301
5790.73 2203
5791.44 2177
5792.16 2161
5792.88 2063
5793.60 2038
5794.32 1975
5795.03 1973
5795.75 1947
5796.47 1922
5797.19 1862
5797.91 1905
5798.63 1964
5799.35 2063
5800.06 2256
5800.78 2402
5801.50 2398
5802.22 2416
5802.94 2394
5803.66 2242
5804.38 2119
5805.10 1980
5805.82 1912
5806.53 1838
5807.25 1806
5807.97 1825
5808.69 1811
5809.41 1822
5810.13 1799
5810.85 1901
5811.57 1878
5812.29 1868
5813.01 1750
5813.73 1674
5814.45 1655
5815.17 1607
5815.89 1576
5816.61 1584
5817.33 1546
5818.05 1571
5818.77 1565
5819.49 1570
5820.20 1509
5820.92 1534
5821.64 1566
5822.36 1548
5823.09 1553
5823.81 1508
5824.53 1480
5825.25 1545
5825.97 1470
5826.69 1501
5827.41 1546
5828.13 1485
5828.85 1475
5829.57 1471
5830.29 1417
5831.01 1413
5831.73 1400
5832.45 1393
5833.17 1376
5833.89 1359
5834.61 1408
5835.33 1398
5836.05 1303
5836.78 1251
5837.50 1335
5838.22 1335
5838.94 1322
5839.66 1338
5840.38 1293
5841.10 1290
5841.82 1372
5842.54 1326
5843.27 1325
5843.99 1327
5844.71 1306
5845.43 1281
5846.15 1254
5846.87 1266
5847.59 1286
5848.32 1238
5849.04 1268
5849.76 1296
5850.48 1287
5851.20 1333
5851.93 1326
5852.65 1351
5853.37 1291
5854.09 1326
5854.81 1361
5855.54 1342
5856.26 1308
5856.98 1271
5857.70 1282
5858.42 1359
5859.15 1274
5859.87 1240
5860.59 1255
5861.31 1250
5862.04 1285
5862.76 1206
5863.48 1247
5864.20 1326
5864.93 1313
5865.65 1303
5866.37 1246
5867.10 1195
5867.82 1217
5868.54 1222
5869.26 1243
5869.99 1213
5870.71 1253
5871.43 1229
5872.16 1214
5872.88 1249
5873.60 1204
5874.33 1188
5875.05 1185
5875.77 1184
5876.50 1154
5877.22 1166
5877.94 1183
5878.67 1251
5879.39 1285
5880.11 1281
5880.84 1227
5881.56 1265
5882.28 1244
5883.01 1248
5883.73 1251
5884.46 1267
5885.18 1360
5885.90 1317
5886.63 1333
5887.35 1323
5888.08 1371
5888.80 1281
5889.52 1281
5890.25 1224
5890.97 1284
5891.70 1258
5892.42 1252
5893.15 1231
5893.87 1252
5894.59 1255
5895.32 1284
5896.04 1271
5896.77 1244
5897.49 1264
5898.22 1225
5898.94 1264
5899.67 1240
5900.39 1315
5901.12 1276
5901.84 1292
5902.57 1296
5903.29 1317
5904.02 1354
5904.74 1356
5905.47 1289
5906.19 1315
5906.92 1343
5907.64 1305
5908.37 1336
5909.09 1317
5909.82 1347
5910.55 1345
5911.27 1378
5912.00 1354
5912.72 1383
5913.45 1346
5914.17 1342
5914.90 1446
5915.63 1456
5916.35 1461
5917.08 1386
5917.80 1375
5918.53 1424
5919.25 1388
5919.98 1402
5920.71 1385
5921.43 1371
5922.16 1466
5922.89 1462
5923.61 1491
5924.34 1414
5925.06 1410
5925.79 1419
5926.52 1501
5927.24 1531
5927.97 1472
5928.70 1496
5929.42 1538
5930.15 1551
5930.88 1578
5931.60 1633
5932.33 1644
5933.06 1670
5933.78 1663
5934.51 1695
5935.24 1704
5935.97 1805
5936.69 1792
5937.42 1832
5938.15 1856
5938.87 1875
5939.60 1813
5940.33 1890
5941.06 1928
5941.78 1876
5942.51 1953
5943.24 2011
5943.97 2088
5944.69 2076
5945.42 2148
5946.15 2181
5946.88 2217
5947.60 2233
5948.33 2279
5949.06 2277
5949.79 2362
5950.52 2554
5951.24 2686
5951.97 2891
5952.70 3156
5953.43 3378
5954.16 3482
5954.88 3516
5955.61 3530
5956.34 3403
5957.07 3202
5957.80 3160
5958.53 3076
5959.25 3009
5959.98 3032
5960.71 2955
5961.44 2895
5962.17 2786
5962.90 2985
5963.63 3039
5964.36 3101
5965.08 3373
5965.81 3765
5966.54 4128
5967.27 4401
5968.00 4537
5968.73 4457
5969.46 4325
5970.19 4129
5970.92 4012
5971.65 3896
5972.37 3739
5973.10 3630
5973.83 3638
5974.56 3574
5975.29 3523
5976.02 3518
5976.75 3422
5977.48 3496
5978.21 3563
5978.94 3641
5979.67 3764
5980.40 3862
5981.13 4035
5981.86 4178
5982.59 4225
5983.32 4432
5984.05 4456
5984.78 4454
5985.51 4427
5986.24 4572
5986.97 4523
5987.70 4405
5988.43 4363
5989.16 4335
5989.89 4281
5990.62 4325
5991.35 4182
5992.08 4239
5992.81 4287
5993.54 4388
5994.27 4456
5995.00 4595
5995.74 4594
5996.47 4682
5997.20 4765
5997.93 4824
5998.66 4803
5999.39 4832
6000.12 4838
6000.85 4723
6001.58 4685
6002.31 4622
6003.04 4541
6003.78 4525
6004.51 4385
6005.24 4329
6005.97 4315
6006.70 4467
6007.43 4614
6008.16 4936
6008.90 5326
6009.63 6126
6010.36 7091
6011.09 8472
6011.82 10391
6012.55 12118
6013.29 13907
6014.02 15423
6014.75 16091
6015.48 16463
6016.21 15769
6016.95 14771
6017.68 13168
6018.41 11883
6019.14 10482
6019.87 9054
6020.61 7883
6021.34 6624
6022.07 5780
6022.80 5252
6023.54 4816
6024.27 4489
6025.00 4244
6025.73 4168
6026.47 4023
6027.20 4033
6027.93 3956
6028.66 3950
6029.40 3945
6030.13 3901
6030.86 3889
6031.59 3818
6032.33 3586
6033.06 3453
6033.79 3242
6034.53 3108
6035.26 3002
6035.99 3005
6036.73 3030
6037.46 2968
6038.19 2966
6038.93 2893
6039.66 2947
6040.39 2985
6041.13 2967
6041.86 3073
6042.59 3144
6043.33 3159
6044.06 3163
6044.79 3130
6045.53 3165
6046.26 3126
6047.00 3262
6047.73 3248
6048.46 3347
6049.20 3348
6049.93 3597
6050.67 3682
6051.40 3837
6052.13 4112
6052.87 4321
6053.60 4374
6054.34 4391
6055.07 4271
6055.81 4078
6056.54 3903
6057.27 3831
6058.01 3605
6058.74 3481
6059.48 3423
6060.21 3331
6060.95 3340
6061.68 3339
6062.42 3121
6063.15 3046
6063.89 3044
6064.62 3131
6065.36 3107
6066.09 3072
6066.83 2997
6067.56 2943
6068.30 2896
6069.03 2766
6069.77 2753
6070.50 2777
6071.24 2721
6071.97 2741
6072.71 2756
6073.44 2706
6074.18 2700
6074.91 2688
6075.65 2644
6076.39 2595
6077.12 2609
6077.86 2702
6078.59 2649
6079.33 2602
6080.06 2596
6080.80 2559
6081.54 2522
6082.27 2480
6083.01 2459
6083.74 2458
6084.48 2405
6085.22 2441
6085.95 2314
6086.69 2357
6087.42 2371
6088.16 2432
6088.90 2425
6089.63 2473
6090.37 2463
6091.11 2576
6091.84 2489
6092.58 2471
6093.32 2512
6094.05 2501
6094.79 2415
6095.53 2366
6096.26 2394
6097.00 2351
6097.74 2312
6098.47 2234
6099.21 2233
6099.95 2265
6100.69 2315
6101.42 2324
6102.16 2223
6102.90 2316
6103.63 2302
6104.37 2194
6105.11 2175
6105.85 2187
6106.58 2220
6107.32 2166
6108.06 2201
6108.80 2250
6109.53 2172
6110.27 2264
6111.01 2323
6111.75 2209
6112.49 2302
6113.22 2348
6113.96 2279
6114.70 2353
6115.44 2428
6116.17 2413
6116.91 2470
6117.65 2594
6118.39 2519
6119.13 2481
6119.87 2474
6120.60 2411
6121.34 2457
6122.08 2447
6122.82 2479
6123.56 2554
6124.30 2579
6125.03 2567
6125.77 2527
6126.51 2600
6127.25 2598
6127.99 2619
6128.73 2536
6129.47 2482
6130.21 2472
6130.94 2442
6131.68 2467
6132.42 2480
6133.16 2467
6133.90 2405
6134.64 2389
6135.38 2449
6136.12 2447
6136.86 2485
6137.60 2560
6138.34 2563
6139.08 2581
6139.81 2562
6140.55 2646
6141.29 2679
6142.03 2580
6142.77 2641
6143.51 2640
6144.25 2624
6144.99 2586
6145.73 2581
6146.47 2612
6147.21 2612
6147.95 2652
6148.69 2673
6149.43 2614
6150.17 2628
6150.91 2772
6151.65 2773
6152.39 2829
6153.13 2818
6153.87 2985
6154.61 3044
6155.35 3152
6156.09 3329
6156.83 3595
6157.58 3854
6158.32 4012
6159.06 4024
6159.80 4159
6160.54 4010
6161.28 4074
6162.02 4053
6162.76 4062
6163.50 4118
6164.24 3996
6164.98 4172
6165.72 4325
6166.46 4332
6167.21 4422
6167.95 4370
6168.69 4420
6169.43 4446
6170.17 4373
6170.91 4226
6171.65 4024
6172.39 3915
6173.14 3818
6173.88 3708
6174.62 3640
6175.36 3598
6176.10 3505
6176.84 3476
6177.59 3523
6178.33 3529
6179.07 3503
6179.81 3590
6180.55 3715
6181.30 3702
6182.04 3729
6182.78 3860
6183.52 3927
6184.26 3818
6185.01 3998
6185.75 4060
6186.49 4021
6187.23 4044
6187.97 4079
6188.72 4128
6189.46 4283
6190.20 4251
6190.94 4454
6191.69 4718
6192.43 4835
6193.17 4975
6193.92 5047
6194.66 5183
6195.40 5158
6196.14 5158
6196.89 5173
6197.63 5113
6198.37 5028
6199.12 5055
6199.86 5114
6200.60 5106
6201.34 5148
6202.09 5242
6202.83 5417
6203.57 5786
6204.32 6345
6205.06 7422
6205.80 9289
6206.55 12038
6207.29 15435
6208.03 19085
6208.78 22783
6209.52 25651
6210.27 27056
6211.01 26900
6211.75 25555
6212.50 22992
6213.24 19982
6213.98 17448
6214.73 14698
6215.47 12296
6216.22 10288
6216.96 8687
6217.71 7284
6218.45 6234
6219.19 5468
6219.94 5041
6220.68 4649
6221.43 4549
6222.17 4405
6222.92 4279
6223.66 4225
6224.40 4224
6225.15 4161
6225.89 4050
6226.64 3875
6227.38 3661
6228.13 3419
6228.87 3193
6229.62 3040
6230.36 2851
6231.11 2741
6231.85 2798
6232.60 2780
6233.34 2791
6234.09 2798
6234.83 2858
6235.58 2940
6236.32 2990
6237.07 3120
6237.81 3284
6238.56 3486
6239.30 3763
6240.05 4071
6240.80 4284
6241.54 4564
6242.29 4520
6243.03 4316
6243.78 4242
6244.52 4142
6245.27 4094
6246.02 4184
6246.76 4347
6247.51 4405
6248.25 4510
6249.00 4395
6249.75 4307
6250.49 4263
6251.24 4078
6251.98 3860
6252.73 3673
6253.48 3598
6254.22 3571
6254.97 3345
6255.72 3416
6256.46 3327
6257.21 3173
6257.95 3176
6258.70 3194
6259.45 3158
6260.19 3143
6260.94 3111
6261.69 3038
6262.43 2979
6263.18 2949
6263.93 2910
6264.68 2838
6265.42 2846
6266.17 2932
6266.92 2925
6267.66 2863
6268.41 2893
6269.16 2864
6269.91 2956
6270.65 2962
6271.40 2860
6272.15 2903
6272.89 2872
6273.64 2844
6274.39 2874
6275.14 2822
6275.88 2842
6276.63 2936
6277.38 3059
6278.13 3086
6278.88 3035
6279.62 3011
6280.37 2971
6281.12 2944
6281.87 2866
6282.62 2877
6283.36 2771
6284.11 2639
6284.86 2664
6285.61 2644
6286.36 2610
6287.10 2576
6287.85 2493
6288.60 2473
6289.35 2421
6290.10 2494
6290.85 2426
6291.59 2334
6292.34 2368
6293.09 2333
6293.84 2369
6294.59 2249
6295.34 2302
6296.09 2278
6296.84 2318
6297.58 2288
6298.33 2243
6299.08 2197
6299.83 2235
6300.58 2166
6301.33 2175
6302.08 2180
6302.83 2152
6303.58 2218
6304.33 2132
6305.08 2180
6305.83 2058
6306.58 2175
6307.32 2161
6308.07 2207
6308.82 2183
6309.57 2263
6310.32 2246
6311.07 2283
6311.82 2335
6312.57 2364
6313.32 2421
6314.07 2447
6314.82 2402
6315.57 2437
6316.32 2541
6317.07 2509
6317.82 2554
6318.57 2437
6319.32 2439
6320.07 2304
6320.82 2296
6321.57 2134
6322.32 2028
6323.07 2052
6323.82 2009
6324.58 1951
6325.33 1929
6326.08 1935
6326.83 1966
6327.58 1934
6328.33 1908
6329.08 1983
6329.83 1981
6330.58 1993
6331.33 1973
6332.08 2031
6332.83 2018
6333.58 1969
6334.34 1971
6335.09 2093
6335.84 2114
6336.59 2085
6337.34 2011
6338.09 2006
6338.84 2065
6339.59 2107
6340.35 2067
6341.10 2113
6341.85 2061
6342.60 2087
6343.35 2123
6344.10 2123
6344.86 2156
6345.61 2092
6346.36 2146
6347.11 2267
6347.86 2167
6348.62 2217
6349.37 2335
6350.12 2399
6350.87 2513
6351.62 2706
6352.38 2908
6353.13 3083
6353.88 3382
6354.63 3501
6355.38 3416
6356.14 3336
6356.89 3228
6357.64 3057
6358.39 2837
6359.15 2653
6359.90 2515
6360.65 2512
6361.40 2402
6362.16 2365
6362.91 2340
6363.66 2266
6364.42 2316
6365.17 2335
6365.92 2449
6366.67 2539
6367.43 2748
6368.18 2982
6368.93 3107
6369.69 3101
6370.44 3053
6371.19 2962
6371.95 2765
6372.70 2629
6373.45 2480
6374.21 2429
6374.96 2327
6375.71 2267
6376.47 2250
6377.22 2211
6377.98 2262
6378.73 2298
6379.48 2251
6380.24 2269
6380.99 2390
6381.74 2408
6382.50 2421
6383.25 2357
6384.01 2290
6384.76 2174
6385.51 2149
6386.27 2152
6387.02 2206
6387.78 2110
6388.53 2077
6389.29 2048
6390.04 2007
6390.79 2028
6391.55 2029
6392.30 1997
6393.06 1949
6393.81 1912
6394.57 1933
6395.32 1899
6396.08 1882
6396.83 1904
6397.59 1903
6398.34 1922
6399.10 1904
6399.85 1862
6400.61 1860
6401.36 1831
6402.12 1816
6402.87 1793
6403.63 1808
6404.38 1758
6405.14 1771
6405.89 1785
6406.65 1890
6407.40 1806
6408.16 1763
6408.91 1837
6409.67 1873
6410.43 1916
6411.18 1968
6411.94 1976
6412.69 1930
6413.45 1875
6414.20 1849
6414.96 1902
6415.72 1990
6416.47 1995
6417.23 2007
6417.98 2014
6418.74 2002
6419.50 1983
6420.25 1942
6421.01 1951
6421.77 1749
6422.52 1740
6423.28 1755
6424.03 1849
6424.79 1790
6425.55 1828
6426.30 1817
6427.06 1791
6427.82 1752
6428.57 1745
6429.33 1666
6430.09 1669
6430.84 1679
6431.60 1696
6432.36 1674
6433.11 1713
6433.87 1733
6434.63 1745
6435.39 1736
6436.14 1783
6436.90 1792
6437.66 1785
6438.41 1805
6439.17 1816
6439.93 1902
6440.69 1890
6441.44 1911
6442.20 1879
6442.96 1870
6443.72 1855
6444.47 1825
6445.23 1823
6445.99 1871
6446.75 1872
6447.50 1868
6448.26 1892
6449.02 1882
6449.78 1942
6450.54 1921
6451.29 1892
6452.05 1849
6452.81 1854
6453.57 1804
6454.33 1843
6455.08 1887
6455.84 1882
6456.60 1888
6457.36 1906
6458.12 1859
6458.88 1914
6459.64 1954
6460.39 1947
6461.15 2011
6461.91 1932
6462.67 2001
6463.43 2096
6464.19 2016
6464.95 2092
6465.70 2179
6466.46 2155
6467.22 2074
6467.98 2124
6468.74 2080
6469.50 2152
6470.26 2121
6471.02 2109
6471.78 2115
6472.54 2127
6473.30 2121
6474.05 2135
6474.81 2077
6475.57 2112
6476.33 2162
6477.09 2191
6477.85 2168
6478.61 2176
6479.37 2281
6480.13 2274
6480.89 2361
6481.65 2415
6482.41 2335
6483.17 2439
6483.93 2485
6484.69 2595
6485.45 2514
6486.21 2512
6486.97 2533
6487.73 2593
6488.49 2658
6489.25 2697
6490.01 2694
6490.77 2739
6491.53 2894
6492.29 2936
6493.05 3001
6493.81 3136
6494.57 3071
6495.33 3071
6496.10 3104
6496.86 3198
6497.62 3051
6498.38 3080
6499.14 3087
6499.90 2982
6500.66 3067
6501.42 3124
6502.18 3210
6502.94 3197
6503.70 3462
6504.47 3710
6505.23 4484
6505.99 5531
6506.75 6970
6507.51 8572
6508.27 10163
6509.03 11202
6509.79 11611
6510.56 11498
6511.32 10774
6512.08 9758
6512.84 8689
6513.60 7579
6514.36 6509
6515.13 5764
6515.89 5217
6516.65 4656
6517.41 4295
6518.17 4101
6518.94 3945
6519.70 3821
6520.46 3695
6521.22 3810
6521.98 3754
6522.75 3779
6523.51 3908
6524.27 4040
6525.03 4291
6525.79 4674
6526.56 4946
6527.32 5325
6528.08 5679
6528.84 5796
6529.61 5752
6530.37 5504
6531.13 5358
6531.90 5330
6532.66 5316
6533.42 5374
6534.18 5809
6534.95 6516
6535.71 6963
6536.47 7510
6537.24 8042
6538.00 8057
6538.76 7794
6539.53 7382
6540.29 6708
6541.05 6003
6541.82 5343
6542.58 4809
6543.34 4427
6544.11 4115
6544.87 3991
6545.63 3998
6546.40 3962
6547.16 3879
6547.92 3782
6548.69 3688
6549.45 3724
6550.21 3575
6550.98 3473
6551.74 3381
6552.51 3400
6553.27 3336
6554.03 3275
6554.80 3282
6555.56 3223
6556.33 3202
6557.09 3263
6557.85 3215
6558.62 3165
6559.38 3262
6560.15 3273
6560.91 3429
6561.68 3455
6562.44 3509
6563.21 3675
6563.97 3663
6564.74 3642
6565.50 3808
6566.26 3833
6567.03 3721
6567.79 3772
6568.56 3781
6569.32 3692
6570.09 3682
6570.85 3714
6571.62 3683
6572.38 3703
6573.15 3831
6573.91 3948
6574.68 3975
6575.44 4040
6576.21 4114
6576.98 4107
6577.74 4096
6578.51 4007
6579.27 4103
6580.04 4199
6580.80 4234
6581.57 4218
6582.33 4318
6583.10 4407
6583.87 4512
6584.63 4438
6585.40 4402
6586.16 4350
6586.93 4355
6587.70 4346
6588.46 4251
6589.23 4219
6589.99 4372
6590.76 4586
6591.53 4707
6592.29 5047
6593.06 5426
6593.82 5967
6594.59 6376
6595.36 6582
6596.12 6853
6596.89 6862
6597.66 6684
6598.42 6537
6599.19 6307
6599.96 6015
6600.72 5621
6601.49 5240
6602.26 4986
6603.02 4724
6603.79 4443
6604.56 4299
6605.33 4193
6606.09 4094
6606.86 3990
6607.63 4066
6608.39 4038
6609.16 4023
6609.93 3978
6610.70 4006
6611.46 4003
6612.23 3958
6613.00 3963
6613.77 3987
6614.53 3978
6615.30 3877
6616.07 3903
6616.84 3852
6617.60 3858
6618.37 4010
6619.14 4230
6619.91 4462
6620.68 4728
6621.44 5048
6622.21 5520
6622.98 5830
6623.75 5933
6624.52 6034
6625.28 6072
6626.05 6033
6626.82 5627
6627.59 5327
6628.36 5009
6629.13 4787
6629.89 4489
6630.66 4556
6631.43 4515
6632.20 4551
6632.97 4652
6633.74 4772
6634.51 5003
6635.27 5124
6636.04 5419
6636.81 5464
6637.58 5570
6638.35 5648
6639.12 5943
6639.89 6288
6640.66 6497
6641.43 6862
6642.19 7261
6642.96 7240
6643.73 7100
6644.50 6954
6645.27 6440
6646.04 5955
6646.81 5451
6647.58 5088
6648.35 4571
6649.12 4257
6649.89 4029
6650.66 3821
6651.43 3661
6652.20 3588
6652.97 3533
6653.74 3406
6654.51 3494
6655.28 3354
6656.05 3258
6656.82 3276
6657.59 3267
6658.36 3231
6659.13 3195
6659.90 3232
6660.67 3246
6661.44 3222
6662.21 3157
6662.98 3150
6663.75 3190
6664.52 3233
6665.29 3175
6666.06 3097
6666.83 3108
6667.60 3089
6668.37 3130
6669.14 3192
6669.91 3224
6670.68 3341
6671.46 3500
6672.23 3499
6673.00 3489
6673.77 3523
6674.54 3465
6675.31 3417
6676.08 3323
6676.85 3257
6677.62 3327
6678.40 3406
6679.17 3421
6679.94 3419
6680.71 3474
6681.48 3482
6682.25 3585
6683.02 3597
6683.80 3725
6684.57 3919
6685.34 4011
6686.11 3935
6686.88 3968
6687.65 3955
6688.43 3798
6689.20 3691
6689.97 3579
6690.74 3348
6691.51 3183
6692.29 3001
6693.06 2963
6693.83 2991
6694.60 2898
6695.37 2828
6696.15 2801
6696.92 2791
6697.69 2786
6698.46 2822
6699.24 2761
6700.01 2798
6700.78 2772
6701.55 2800
6702.33 2687
6703.10 2613
6703.87 2614
6704.64 2605
6705.42 2608
6706.19 2565
6706.96 2643
6707.74 2612
6708.51 2600
6709.28 2502
6710.06 2479
6710.83 2508
6711.60 2455
6712.37 2445
6713.15 2371
6713.92 2396
6714.69 2453
6715.47 2420
6716.24 2353
6717.01 2348
6717.79 2456
6718.56 2340
6719.34 2359
6720.11 2317
6720.88 2304
6721.66 2293
6722.43 2345
6723.20 2429
6723.98 2372
6724.75 2364
6725.53 2234
6726.30 2285
6727.07 2364
6727.85 2384
6728.62 2265
6729.40 2244
6730.17 2220
6730.95 2268
6731.72 2276
6732.49 2255
6733.27 2292
6734.04 2349
6734.82 2408
6735.59 2458
6736.37 2422
6737.14 2499
6737.92 2502
6738.69 2540
6739.47 2500
6740.24 2488
6741.01 2569
6741.79 2582
6742.56 2603
6743.34 2660
6744.11 2547
6744.89 2519
6745.67 2600
6746.44 2597
6747.22 2668
6747.99 2606
6748.77 2586
6749.54 2596
6750.32 2679
6751.09 2856
6751.87 2996
6752.64 3075
6753.42 3078
6754.19 3078
6754.97 3201
6755.75 3237
6756.52 3163
6757.30 3046
6758.07 2997
6758.85 2939
6759.63 2943
6760.40 2908
6761.18 3108
6761.95 3085
6762.73 2992
6763.51 2902
6764.28 2874
6765.06 2860
6765.83 2801
6766.61 2776
6767.39 2828
6768.16 2833
6768.94 2760
6769.72 2761
6770.49 2726
6771.27 2687
6772.05 2656
6772.82 2573
6773.60 2603
6774.38 2495
6775.15 2536
6775.93 2471
6776.71 2511
6777.48 2484
6778.26 2485
6779.04 2474
6779.82 2456
6780.59 2469
6781.37 2543
6782.15 2493
6782.92 2409
6783.70 2449
6784.48 2466
6785.26 2494
6786.03 2539
6786.81 2438
6787.59 2443
6788.37 2450
6789.14 2370
6789.92 2291
6790.70 2269
6791.48 2249
6792.25 2236
6793.03 2216
6793.81 2171
6794.59 2128
6795.37 2091
6796.14 2156
6796.92 2227
6797.70 2212
6798.48 2273
6799.26 2262
6800.04 2215
6800.81 2297
6801.59 2215
6802.37 2265
6803.15 2289
6803.93 2316
6804.71 2351
6805.48 2329
6806.26 2371
6807.04 2360
6807.82 2345
6808.60 2350
6809.38 2336
6810.16 2303
6810.94 2226
6811.71 2195
6812.49 2292
6813.27 2286
6814.05 2219
6814.83 2225
6815.61 2214
6816.39 2180
6817.17 2226
6817.95 2214
6818.73 2273
6819.51 2138
6820.29 2257
6821.07 2178
6821.84 2185
6822.62 2151
6823.40 2215
6824.18 2177
6824.96 2188
6825.74 2190
6826.52 2221
6827.30 2146
6828.08 2101
6828.86 2141
6829.64 2091
6830.42 2083
6831.20 2102
6831.98 2044
6832.76 2085
6833.54 2086
6834.32 2178
6835.10 2252
6835.88 2450
6836.66 2710
6837.44 3048
6838.22 3455
6839.01 3740
6839.79 3977
6840.57 3943
6841.35 3936
6842.13 3701
6842.91 3433
6843.69 3279
6844.47 3076
6845.25 2846
6846.03 2716
6846.81 2570
6847.59 2586
6848.37 2672
6849.16 2764
6849.94 2928
6850.72 3104
6851.50 3272
6852.28 3385
6853.06 3305
6853.84 3122
6854.62 2973
6855.41 2823
6856.19 2730
6856.97 2686
6857.75 2538
6858.53 2437
6859.31 2276
6860.10 2316
6860.88 2251
6861.66 2182
6862.44 2183
6863.22 2255
6864.00 2221
6864.79 2160
6865.57 2206
6866.35 2226
6867.13 2282
6867.91 2277
6868.70 2262
6869.48 2286
6870.26 2233
6871.04 2278
6871.83 2315
6872.61 2260
6873.39 2333
6874.17 2448
6874.96 2430
6875.74 2535
6876.52 2655
6877.30 2670
6878.09 2670
6878.87 2842
6879.65 2979
6880.43 3324
6881.22 3541
6882.00 3846
6882.78 4090
6883.57 4156
6884.35 4130
6885.13 4069
6885.92 3871
6886.70 3843
6887.48 3944
6888.27 3987
6889.05 4140
6889.83 4159
6890.62 4121
6891.40 4077
6892.18 3904
6892.97 3517
6893.75 3340
6894.53 3130
6895.32 3035
6896.10 3004
6896.88 2897
6897.67 2872
6898.45 2826
6899.24 2835
6900.02 2764
6900.80 2743
6901.59 2816
6902.37 2778
6903.16 2765
6903.94 2743
6904.73 2705
6905.51 2786
6906.29 2715
6907.08 2651
6907.86 2777
6908.65 2684
6909.43 2666
6910.22 2602
6911.00 2574
6911.79 2482
6912.57 2413
6913.35 2479
6914.14 2484
6914.92 2369
6915.71 2415
6916.49 2404
6917.28 2343
6918.06 2385
6918.85 2425
6919.63 2413
6920.42 2407
6921.20 2396
6921.99 2503
6922.78 2509
6923.56 2498
6924.35 2536
6925.13 2542
6925.92 2544
6926.70 2519
6927.49 2570
6928.27 2676
6929.06 2622
6929.84 2615
6930.63 2619
6931.42 2598
6932.20 2533
6932.99 2643
6933.77 2647
6934.56 2723
6935.35 2714
6936.13 2690
6936.92 2669
6937.70 2875
6938.49 3018
6939.28 3082
6940.06 3249
6940.85 3345
6941.63 3539
6942.42 3794
6943.21 3916
6943.99 4032
6944.78 4161
6945.57 4166
6946.35 4200
6947.14 4392
6947.93 4502
6948.71 4856
6949.50 5105
6950.29 5003
6951.07 4926
6951.86 4576
6952.65 4452
6953.44 4308
6954.22 4049
6955.01 3988
6955.80 3862
6956.58 3767
6957.37 3562
6958.16 3610
6958.95 3746
6959.73 3706
6960.52 3676
6961.31 3700
6962.09 3678
6962.88 3808
6963.67 3907
6964.46 4049
6965.25 4038
6966.03 4223
6966.82 4421
6967.61 4659
6968.40 4755
6969.18 4873
6969.97 5050
6970.76 5223
6971.55 5237
6972.34 5247
6973.12 5219
6973.91 4981
6974.70 4991
6975.49 5136
6976.28 5161
6977.07 5290
6977.85 5359
6978.64 5537
6979.43 5747
6980.22 6275
6981.01 6894
6981.80 8043
6982.59 9804
6983.37 12288
6984.16 15125
6984.95 18235
6985.74 20414
6986.53 22197
6987.32 22744
6988.11 22099
6988.90 20257
6989.69 18425
6990.47 16298
6991.26 13707
6992.05 11712
6992.84 9956
6993.63 8433
6994.42 7243
6995.21 6211
6996.00 5524
6996.79 5049
6997.58 4645
6998.37 4310
6999.16 4108
6999.95 4084
7000.74 3944
7001.53 3917
7002.32 3808
7003.11 3799
7003.90 3615
7004.69 3563
7005.48 3366
7006.27 3171
7007.06 3024
7007.85 2902
7008.64 2868
7009.43 2793
7010.22 2966
7011.01 3059
7011.80 3129
7012.59 3210
7013.38 3293
7014.17 3376
7014.96 3362
7015.75 3555
7016.54 3418
7017.33 3346
7018.12 3300
7018.91 3363
7019.70 3390
7020.49 3536
7021.28 3572
7022.07 3695
7022.87 3880
7023.66 4085
7024.45 4265
7025.24 4285
7026.03 4329
7026.82 4354
7027.61 4404
7028.40 4237
7029.19 4265
7029.99 4129
7030.78 3923
7031.57 3799
7032.36 3655
7033.15 3520
7033.94 3483
7034.74 3457
7035.53 3511
7036.32 3582
7037.11 3578
7037.90 3615
7038.69 3719
7039.49 3712
7040.28 3788
7041.07 3734
7041.86 3726
7042.65 3764
7043.45 3822
7044.24 3823
7045.03 3732
7045.82 3886
7046.61 3942
7047.41 3843
7048.20 3917
7048.99 4075
7049.78 4259
7050.58 4608
7051.37 4703
7052.16 4653
7052.95 4658
7053.75 4511
7054.54 4385
7055.33 4187
7056.13 3959
7056.92 3875
7057.71 3905
7058.50 4003
7059.30 3964
7060.09 3950
7060.88 3930
7061.68 3829
7062.47 3814
7063.26 3633
7064.06 3555
7064.85 3546
7065.64 3522
7066.44 3474
7067.23 3378
7068.02 3375
7068.82 3201
7069.61 3150
7070.40 3116
7071.20 3083
7071.99 3083
7072.78 2988
7073.58 2981
7074.37 2972
7075.17 2824
7075.96 2862
7076.75 2711
7077.55 2655
7078.34 2656
7079.14 2538
7079.93 2609
7080.72 2636
7081.52 2623
7082.31 2604
7083.11 2594
7083.90 2479
7084.70 2524
7085.49 2619
7086.28 2711
7087.08 2889
7087.87 2975
7088.67 2918
7089.46 2942
7090.26 2901
7091.05 2829
7091.85 2769
7092.64 2592
7093.44 2513
7094.23 2491
7095.03 2432
7095.82 2385
7096.62 2405
7097.41 2307
7098.21 2248
7099.00 2228
7099.80 2309
7100.59 2174
7101.39 2085
7102.18 2184
7102.98 2141
7103.77 2049
7104.57 2023
7105.37 2051
7106.16 2011
7106.96 1994
7107.75 1963
7108.55 2031
7109.34 1991
7110.14 2012
7110.94 2008
7111.73 2012
7112.53 1975
7113.32 1929
7114.12 1900
7114.92 1930
7115.71 1972
7116.51 2017
7117.30 2028
7118.10 1987
7118.90 1951
7119.69 1948
7120.49 1931
7121.29 1911
7122.08 1925
7122.88 1884
7123.68 1919
7124.47 1827
7125.27 1881
7126.07 1923
7126.86 1920
7127.66 1982
7128.46 2002
7129.25 2119
7130.05 2240
7130.85 2164
7131.64 2129
7132.44 2120
7133.24 2102
7134.04 2112
7134.83 2058
7135.63 2082
7136.43 1948
7137.23 1857
7138.02 1834
7138.82 1776
7139.62 1780
7140.42 1736
7141.21 1744
7142.01 1781
7142.81 1711
7143.61 1653
7144.40 1727
7145.20 1609
7146.00 1685
7146.80 1688
7147.59 1668
7148.39 1598
7149.19 1613
7149.99 1637
7150.79 1593
7151.59 1568
7152.38 1582
7153.18 1620
7153.98 1641
7154.78 1569
7155.58 1618
7156.38 1656
7157.17 1565
7157.97 1696
7158.77 1733
7159.57 1725
7160.37 1594
7161.17 1581
7161.97 1523
7162.76 1569
7163.56 1558
7164.36 1522
7165.16 1493
7165.96 1503
7166.76 1534
7167.56 1514
7168.36 1584
7169.16 1578
7169.96 1521
7170.75 1443
7171.55 1473
7172.35 1462
7173.15 1511
7173.95 1458
7174.75 1394
7175.55 1433
7176.35 1429
7177.15 1372
7177.95 1363
7178.75 1429
7179.55 1370
7180.35 1368
7181.15 1405
7181.95 1406
7182.75 1392
7183.55 1438
7184.35 1400
7185.15 1417
7185.95 1406
7186.75 1406
7187.55 1355
7188.35 1330
7189.15 1377
7189.95 1347
7190.75 1287
7191.55 1267
7192.35 1313
7193.15 1262
7193.95 1300
7194.75 1340
7195.55 1341
7196.35 1314
7197.15 1276
7197.95 1223
7198.76 1271
7199.56 1281
7200.36 1317
7201.16 1292
7201.96 1295
7202.76 1346
7203.56 1348
7204.36 1308
7205.16 1296
7205.96 1321
7206.77 1411
7207.57 1299
7208.37 1355
7209.17 1312
7209.97 1354
7210.77 1347
7211.57 1391
7212.38 1386
7213.18 1385
7213.98 1397
7214.78 1453
7215.58 1457
7216.38 1395
7217.19 1419
7217.99 1408
7218.79 1421
7219.59 1487
7220.39 1519
7221.20 1527
7222.00 1534
7222.80 1505
7223.60 1459
7224.40 1444
7225.21 1466
7226.01 1423
7226.81 1439
7227.61 1449
7228.42 1426
7229.22 1371
7230.02 1386
7230.82 1482
7231.63 1445
7232.43 1509
7233.23 1539
7234.03 1578
7234.84 1646
7235.64 1745
7236.44 1880
7237.25 1932
7238.05 1993
7238.85 1929
7239.65 1893
7240.46 1779
7241.26 1764
7242.06 1619
7242.87 1540
7243.67 1532
7244.47 1534
7245.28 1522
7246.08 1541
7246.88 1592
7247.69 1533
7248.49 1499
7249.30 1542
7250.10 1549
7250.90 1454
7251.71 1414
7252.51 1510
7253.31 1526
7254.12 1484
7254.92 1535
7255.73 1548
7256.53 1515
7257.33 1515
7258.14 1460
7258.94 1436
7259.75 1449
7260.55 1423
7261.35 1358
7262.16 1396
7262.96 1380
7263.77 1351
7264.57 1358
7265.38 1337
7266.18 1394
7266.99 1395
7267.79 1343
7268.59 1357
7269.40 1329
7270.20 1322
7271.01 1373
7271.81 1369
7272.62 1396
7273.42 1470
7274.23 1478
7275.03 1426
7275.84 1370
7276.64 1393
7277.45 1342
7278.25 1405
7279.06 1437
7279.86 1449
7280.67 1521
7281.48 1602
7282.28 1676
7283.09 1888
7283.89 2039
7284.70 2122
7285.50 2204
7286.31 2275
7287.11 2235
7287.92 2106
7288.73 1903
7289.53 1887
7290.34 1713
7291.14 1669
7291.95 1572
7292.76 1497
7293.56 1464
7294.37 1408
7295.17 1441
7295.98 1446
7296.79 1401
7297.59 1362
7298.40 1432
7299.21 1442
7300.01 1392
7300.82 1417
7301.62 1417
7302.43 1456
7303.24 1488
7304.04 1434
7304.85 1437
7305.66 1466
7306.46 1466
7307.27 1458
7308.08 1436
7308.89 1430
7309.69 1464
7310.50 1527
7311.31 1550
7312.11 1581
7312.92 1579
7313.73 1582
7314.53 1537
7315.34 1638
7316.15 1718
7316.96 1825
7317.76 1909
7318.57 2194
7319.38 2424
7320.19 2502
7320.99 2600
7321.80 2565
7322.61 2481
7323.42 2350
7324.22 2188
7325.03 2118
7325.84 1988
7326.65 1930
7327.46 1827
7328.26 1767
7329.07 1698
7329.88 1607
7330.69 1571
7331.50 1594
7332.30 1562
7333.11 1541
7333.92 1543
7334.73 1529
7335.54 1529
7336.35 1475
7337.15 1505
7337.96 1539
7338.77 1622
7339.58 1628
7340.39 1618
7341.20 1634
7342.01 1610
7342.82 1545
7343.62 1583
7344.43 1586
7345.24 1571
7346.05 1558
7346.86 1475
7347.67 1508
7348.48 1405
7349.29 1430
7350.10 1415
7350.91 1350
7351.71 1336
7352.52 1365
7353.33 1415
7354.14 1391
7354.95 1333
7355.76 1381
7356.57 1351
7357.38 1408
7358.19 1488
7359.00 1547
7359.81 1597
7360.62 1660
7361.43 1663
7362.24 1650
7363.05 1638
7363.86 1604
7364.67 1683
7365.48 1638
7366.29 1607
7367.10 1557
7367.91 1521
7368.72 1532
7369.53 1454
7370.34 1378
7371.15 1388
7371.96 1314
7372.77 1319
7373.58 1312
7374.39 1288
7375.20 1251
7376.01 1287
7376.82 1329
7377.63 1327
7378.45 1333
7379.26 1413
7380.07 1520
7380.88 1526
7381.69 1511
7382.50 1496
7383.31 1585
7384.12 1492
7384.93 1412
7385.74 1409
7386.56 1426
7387.37 1353
7388.18 1353
7388.99 1318
7389.80 1228
7390.61 1188
7391.42 1233
7392.24 1263
7393.05 1245
7393.86 1238
7394.67 1240
7395.48 1213
7396.29 1287
7397.10 1217
7397.92 1256
7398.73 1267
7399.54 1259
7400.35 1323
7401.16 1350
7401.98 1371
7402.79 1383
7403.60 1386
7404.41 1362
7405.23 1273
7406.04 1250
7406.85 1177
7407.66 1173
7408.47 1163
7409.29 1209
7410.10 1175
7410.91 1154
7411.72 1132
7412.54 1101
7413.35 1131
7414.16 1090
7414.98 1079
7415.79 1086
7416.60 1061
7417.41 1051
7418.23 1068
7419.04 1053
7419.85 1063
7420.67 1062
7421.48 1075
7422.29 1096
7423.11 1053
7423.92 1084
7424.73 1097
7425.54 1083
7426.36 1059
7427.17 1042
7427.99 1103
7428.80 1118
7429.61 1108
7430.43 1089
7431.24 1094
7432.05 1086
7432.87 1110
7433.68 1100
7434.49 1125
7435.31 1096
7436.12 1078
7436.94 1164
7437.75 1117
7438.56 1092
7439.38 1122
7440.19 1139
7441.01 1119
7441.82 1121
7442.64 1134
7443.45 1112
7444.26 1060
7445.08 1071
7445.89 1138
7446.71 1084
7447.52 1110
7448.34 1043
7449.15 1025
7449.97 1106
7450.78 1112
7451.59 1084
7452.41 1045
7453.22 1074
7454.04 1023
7454.85 1078
7455.67 1059
7456.48 1059
7457.30 1035
7458.11 1071
7458.93 1073
7459.74 1104
7460.56 1045
7461.38 1081
7462.19 1083
7463.01 1075
7463.82 1079
7464.64 1027
7465.45 1060
7466.27 1082
7467.08 1017
7467.90 1103
7468.72 1064
7469.53 1081
7470.35 1100
7471.16 1107
7471.98 1097
7472.79 1114
7473.61 1100
7474.43 1129
7475.24 1131
7476.06 1106
7476.87 1082
7477.69 1128
7478.51 1158
7479.32 1140
7480.14 1127
7480.96 1137
7481.77 1098
7482.59 1079
7483.41 1113
7484.22 1074
7485.04 1051
7485.85 1125
7486.67 1067
7487.49 1051
7488.31 1026
7489.12 1006
7489.94 1067
7490.76 1084
7491.57 1053
7492.39 1046
7493.21 1068
7494.02 1071
7494.84 1069
7495.66 1080
7496.48 1117
7497.29 1131
7498.11 1065
7498.93 1060
7499.74 1066
7500.56 1123
7501.38 1120
7502.20 1050
7503.01 1117
7503.83 1129
7504.65 1076
7505.47 1073
7506.29 1136
7507.10 1109
7507.92 1093
7508.74 1137
7509.56 1110
7510.37 1113
7511.19 1129
7512.01 1156
7512.83 1117
7513.65 1140
7514.47 1128
7515.28 1149
7516.10 1090
7516.92 1158
7517.74 1204
7518.56 1105
7519.38 1168
7520.19 1138
7521.01 1160
7521.83 1162
7522.65 1162
7523.47 1131
7524.29 1163
7525.11 1190
7525.92 1165
7526.74 1245
7527.56 1242
7528.38 1214
7529.20 1245
7530.02 1228
7530.84 1244
7531.66 1299
7532.48 1339
7533.30 1312
7534.12 1254
7534.93 1245
7535.75 1262
7536.57 1281
7537.39 1241
7538.21 1297
7539.03 1249
7539.85 1321
7540.67 1312
7541.49 1257
7542.31 1307
7543.13 1291
7543.95 1290
7544.77 1301
7545.59 1307
7546.41 1296
7547.23 1321
7548.05 1319
7548.87 1349
7549.69 1367
7550.51 1321
7551.33 1298
7552.15 1321
7552.97 1368
7553.79 1401
7554.61 1336
7555.43 1480
7556.25 1403
7557.07 1493
7557.89 1512
7558.71 1490
7559.53 1566
7560.36 1549
7561.18 1513
7562.00 1546
7562.82 1589
7563.64 1554
7564.46 1618
7565.28 1589
7566.10 1590
7566.92 1617
7567.74 1619
7568.56 1636
7569.39 1711
7570.21 1644
7571.03 1632
7571.85 1659
7572.67 1727
7573.49 1748
7574.31 1785
7575.14 1775
7575.96 1768
7576.78 1854
7577.60 1779
7578.42 1802
7579.24 1783
7580.06 1791
7580.89 1847
7581.71 1897
7582.53 1922
7583.35 1946
7584.17 1973
7585.00 1987
7585.82 2021
7586.64 2058
7587.46 2088
7588.29 2134
7589.11 2176
7589.93 2241
7590.75 2279
7591.57 2288
7592.40 2237
7593.22 2288
7594.04 2271
7594.86 2281
7595.69 2367
7596.51 2437
7597.33 2448
7598.15 2486
7598.98 2539
7599.80 2538
7600.62 2589
7601.45 2733
7602.27 2850
7603.09 2985
7603.92 3124
7604.74 3292
7605.56 3332
7606.38 3374
7607.21 3283
7608.03 3274
7608.85 3149
7609.68 3117
7610.50 2975
7611.32 2900
7612.15 2891
7612.97 2858
7613.80 2873
7614.62 2965
7615.44 3150
7616.27 3251
7617.09 3493
7617.91 3827
7618.74 4013
7619.56 4010
7620.39 4072
7621.21 4038
7622.03 3934
7622.86 3779
7623.68 3637
7624.51 3509
7625.33 3514
7626.15 3498
7626.98 3412
7627.80 3476
7628.63 3643
7629.45 3796
7630.28 4139
7631.10 4388
7631.93 4529
7632.75 4617
7633.58 4565
7634.40 4433
7635.22 4274
7636.05 3965
7636.87 3709
7637.70 3453
7638.52 3275
7639.35 3038
7640.17 2872
7641.00 2762
7641.82 2725
7642.65 2662
7643.47 2768
7644.30 2937
7645.13 3086
7645.95 3193
7646.78 3282
7647.60 3216
7648.43 3237
7649.25 3160
7650.08 3021
7650.90 2894
7651.73 2705
7652.55 2613
7653.38 2471
7654.21 2313
7655.03 2225
7655.86 2095
7656.68 2015
7657.51 1941
7658.34 1962
7659.16 1889
7659.99 1944
7660.81 1919
7661.64 1887
7662.47 1900
7663.29 1852
7664.12 1861
7664.95 1822
7665.77 1840
7666.60 1878
7667.42 1866
7668.25 1919
7669.08 1909
7669.90 1903
7670.73 1871
7671.56 1845
7672.38 1852
7673.21 1832
7674.04 1802
7674.87 1818
7675.69 1727
7676.52 1679
7677.35 1703
7678.17 1770
7679.00 1687
7679.83 1679
7680.65 1692
7681.48 1732
7682.31 1803
7683.14 1857
7683.96 1981
7684.79 2017
7685.62 2066
7686.45 2118
7687.27 2041
7688.10 2005
7688.93 1944
7689.76 1925
7690.58 1859
7691.41 1772
7692.24 1789
7693.07 1752
7693.90 1716
7694.72 1726
7695.55 1767
7696.38 1821
7697.21 1975
7698.04 1977
7698.86 2040
7699.69 2082
7700.52 2037
7701.35 1966
7702.18 1928
7703.01 1902
7703.83 1823
7704.66 1769
7705.49 1768
7706.32 1742
7707.15 1640
7707.98 1613
7708.81 1597
7709.63 1595
7710.46 1596
7711.29 1602
7712.12 1540
7712.95 1578
7713.78 1545
7714.61 1474
7715.44 1465
7716.27 1547
7717.10 1571
7717.93 1475
7718.75 1490
7719.58 1451
7720.41 1447
7721.24 1451
7722.07 1460
7722.90 1400
7723.73 1402
7724.56 1406
7725.39 1417
7726.22 1456
7727.05 1449
7727.88 1443
7728.71 1484
7729.54 1457
7730.37 1561
7731.20 1454
7732.03 1496
7732.86 1455
7733.69 1413
7734.52 1342
7735.35 1409
7736.18 1364
7737.01 1283
7737.84 1315
7738.67 1243
7739.50 1290
7740.33 1259
7741.16 1196
7741.99 1259
7742.82 1291
7743.65 1284
7744.48 1320
7745.31 1369
7746.14 1438
7746.98 1462
7747.81 1507
7748.64 1533
7749.47 1519
7750.30 1490
7751.13 1447
7751.96 1494
7752.79 1412
7753.62 1348
7754.45 1277
7755.29 1257
7756.12 1263
7756.95 1296
7757.78 1253
7758.61 1286
7759.44 1234
7760.27 1210
7761.11 1180
7761.94 1159
7762.77 1184
7763.60 1191
7764.43 1159
7765.26 1197
7766.10 1140
7766.93 1115
7767.76 1148
7768.59 1158
7769.42 1225
7770.26 1154
7771.09 1122
7771.92 1154
7772.75 1145
7773.58 1133
7774.42 1131
7775.25 1139
7776.08 1157
7776.91 1135
7777.75 1089
7778.58 1176
7779.41 1179
7780.24 1178
7781.08 1131
7781.91 1183
7782.74 1143
7783.57 1162
7784.41 1150
7785.24 1188
7786.07 1219
7786.91 1179
7787.74 1205
7788.57 1193
7789.40 1235
7790.24 1228
7791.07 1214
7791.90 1155
7792.74 1205
7793.57 1224
7794.40 1216
7795.24 1241
7796.07 1181
7796.90 1231
7797.74 1263
7798.57 1276
7799.40 1261
7800.24 1257
7801.07 1281
7801.91 1272
7802.74 1312
7803.57 1349
7804.41 1348
7805.24 1383
7806.07 1328
7806.91 1297
7807.74 1359
7808.58 1378
7809.41 1442
7810.25 1489
7811.08 1521
7811.91 1551
7812.75 1572
7813.58 1613
7814.42 1673
7815.25 1697
7816.09 1719
7816.92 1683
7817.75 1722
7818.59 1786
7819.42 1777
7820.26 1781
7821.09 1932
7821.93 1924
7822.76 1987
7823.60 2020
7824.43 2042
7825.27 1951
7826.10 1977
7826.94 1852
7827.77 1884
7828.61 1847
7829.44 1773
7830.28 1731
7831.11 1835
7831.95 1777
7832.78 1789
7833.62 1898
7834.46 1948
7835.29 1947
7836.13 2006
7836.96 1948
7837.80 1880
7838.63 1775
7839.47 1779
7840.31 1719
7841.14 1758
7841.98 1672
7842.81 1593
7843.65 1577
7844.48 1527
7845.32 1510
7846.16 1514
7846.99 1476
7847.83 1422
7848.67 1447
7849.50 1397
7850.34 1408
7851.17 1461
7852.01 1443
7852.85 1406
7853.68 1436
7854.52 1432
7855.36 1447
7856.19 1468
7857.03 1543
7857.87 1553
7858.70 1514
7859.54 1581
7860.38 1637
7861.21 1590
7862.05 1561
7862.89 1546
7863.72 1488
7864.56 1410
7865.40 1413
7866.24 1450
7867.07 1453
7867.91 1418
7868.75 1418
7869.59 1444
7870.42 1451
7871.26 1492
7872.10 1567
7872.94 1564
7873.77 1557
7874.61 1615
7875.45 1736
7876.29 1812
7877.12 1955
7877.96 2122
7878.80 2293
7879.64 2273
7880.47 2244
7881.31 2244
7882.15 2120
7882.99 2049
7883.83 1908
7884.66 1892
7885.50 1875
7886.34 1850
7887.18 1796
7888.02 1775
7888.86 1749
7889.69 1776
7890.53 1882
7891.37 1896
7892.21 1977
7893.05 1982
7893.89 2029
7894.73 1971
7895.56 1910
7896.40 1857
7897.24 1833
7898.08 1719
7898.92 1632
7899.76 1636
7900.60 1625
7901.44 1555
7902.28 1580
7903.12 1468
7903.95 1477
7904.79 1467
7905.63 1498
7906.47 1497
7907.31 1476
7908.15 1458
7908.99 1492
7909.83 1513
7910.67 1491
7911.51 1517
7912.35 1503
7913.19 1470
7914.03 1517
7914.87 1654
7915.71 1676
7916.55 1747
7917.39 1800
7918.23 1854
7919.07 1844
7919.91 1830
7920.75 1832
7921.59 1753
7922.43 1729
7923.27 1585
7924.11 1535
7924.95 1459
7925.79 1488
7926.63 1459
7927.47 1421
7928.31 1357
7929.15 1331
7929.99 1310
7930.83 1379
7931.67 1270
7932.51 1242
7933.35 1291
7934.19 1308
7935.04 1299
7935.88 1366
7936.72 1329
7937.56 1304
7938.40 1336
7939.24 1333
7940.08 1323
7940.92 1267
7941.76 1300
7942.60 1247
7943.45 1301
7944.29 1293
7945.13 1286
7945.97 1337
7946.81 1363
7947.65 1373
7948.49 1357
7949.34 1409
7950.18 1428
7951.02 1455
7951.86 1463
7952.70 1569
7953.54 1600
7954.39 1669
7955.23 1759
7956.07 1790
7956.91 1768
7957.75 1808
7958.60 1760
7959.44 1788
7960.28 1736
7961.12 1685
7961.96 1697
7962.81 1680
7963.65 1649
7964.49 1678
7965.33 1735
7966.18 1764
7967.02 1965
7967.86 2102
7968.70 2109
7969.55 2043
7970.39 2081
7971.23 2015
7972.08 1852
7972.92 1728
7973.76 1729
7974.60 1686
7975.45 1638
7976.29 1592
7977.13 1535
7977.98 1484
7978.82 1462
7979.66 1495
7980.51 1395
7981.35 1407
7982.19 1386
7983.04 1320
7983.88 1307
7984.72 1271
7985.57 1313
7986.41 1338
7987.25 1266
7988.10 1321
7988.94 1297
7989.78 1227
7990.63 1235
7991.47 1211
7992.32 1161
7993.16 1181
7994.00 1115
7994.85 1138
7995.69 1170
7996.54 1106
7997.38 1090
7998.22 1063
7999.07 1045
7999.91 1050
8000.76 1098
8001.60 1056
8002.45 1013
8003.29 1035
8004.13 1013
8004.98 1046
8005.82 1002
8006.67 1035
8007.51 977
8008.36 1025
8009.20 976
8010.05 954
8010.89 975
8011.74 1010
8012.58 990
8013.43 945
8014.27 941
8015.12 951
8015.96 958
8016.81 930
8017.65 883
8018.50 893
8019.34 901
8020.19 888
8021.03 940
8021.88 933
8022.72 919
8023.57 957
8024.41 975
8025.26 921
8026.11 888
8026.95 915
8027.80 953
8028.64 918
8029.49 867
8030.33 937
8031.18 911
8032.03 896
8032.87 901
8033.72 1004
8034.56 941
8035.41 935
8036.26 897
8037.10 915
8037.95 939
8038.80 958
8039.64 921
8040.49 921
8041.34 964
8042.18 910
8043.03 934
8043.87 949
8044.72 895
8045.57 881
8046.41 911
8047.26 883
8048.11 907
8048.96 843
8049.80 878
8050.65 908
8051.50 917
8052.34 906
8053.19 896
8054.04 855
8054.88 821
8055.73 871
8056.58 859
8057.43 850
8058.27 846
8059.12 864
8059.97 834
8060.82 896
8061.66 855
8062.51 872
8063.36 890
8064.21 875
8065.05 893
8065.90 883
8066.75 873
8067.60 897
8068.44 886
8069.29 877
8070.14 849
8070.99 852
8071.84 897
8072.68 876
8073.53 818
8074.38 825
8075.23 811
8076.08 779
8076.93 787
8077.77 819
8078.62 815
8079.47 819
8080.32 774
8081.17 810
8082.02 830
8082.87 833
8083.71 828
8084.56 850
8085.41 793
8086.26 802
8087.11 827
8087.96 863
8088.81 794
8089.66 818
8090.51 825
8091.35 798
8092.20 834
8093.05 824
8093.90 812
8094.75 806
8095.60 862
8096.45 819
8097.30 808
8098.15 805
8099.00 790
8099.85 825
8100.70 799
8101.55 783
8102.40 790
8103.25 827
8104.10 803
8104.95 840
8105.80 838
8106.65 853
8107.50 807
8108.35 821
8109.20 822
8110.05 786
8110.90 791
8111.75 815
8112.60 806
8113.45 822
8114.30 782
8115.15 848
8116.00 793
8116.85 799
8117.70 781
8118.55 832
8119.40 810
8120.25 822
8121.10 862
8121.95 869
8122.80 865
8123.65 872
8124.50 899
8125.35 938
8126.20 964
8127.06 897
8127.91 980
8128.76 966
8129.61 952
8130.46 997
8131.31 997
8132.16 1072
8133.01 1092
8133.86 1113
8134.72 1097
8135.57 1077
8136.42 1050
8137.27 984
8138.12 1002
8138.97 995
8139.83 950
8140.68 982
8141.53 982
8142.38 927
8143.23 931
8144.08 1033
8144.94 966
8145.79 919
8146.64 916
8147.49 940
8148.34 1030
8149.20 1005
8150.05 949
8150.90 965
8151.75 1045
8152.60 1000
8153.46 1039
8154.31 1076
8155.16 1111
8156.01 1145
8156.87 1139
8157.72 1148
8158.57 1086
8159.42 1086
8160.28 1000
8161.13 1036
8161.98 941
8162.84 930
8163.69 907
8164.54 913
8165.39 900
8166.25 833
8167.10 844
8167.95 890
8168.81 837
8169.66 876
8170.51 882
8171.37 834
8172.22 857
8173.07 844
8173.93 855
8174.78 828
8175.63 839
8176.49 832
8177.34 804
8178.19 786
8179.05 795
8179.90 827
8180.76 789
8181.61 724
8182.46 729
8183.32 780
8184.17 746
8185.02 702
8185.88 767
8186.73 782
8187.59 744
8188.44 767
8189.30 768
8190.15 767
8191.00 755
8191.86 766
8192.71 778
8193.57 797
8194.42 773
8195.28 788
8196.13 764
8196.99 761
8197.84 754
8198.69 804
8199.55 751
8200.40 767
8201.26 760
8202.11 768
8202.97 802
8203.82 731
8204.68 746
8205.53 771
8206.39 753
8207.24 733
8208.10 729
8208.95 744
8209.81 728
8210.67 759
8211.52 864
8212.38 750
8213.23 764
8214.09 794
8214.94 761
8215.80 771
8216.65 797
8217.51 794
8218.37 780
8219.22 764
8220.08 769
8220.93 753
8221.79 785
8222.64 783
8223.50 768
8224.36 777
8225.21 779
8226.07 757
8226.92 737
8227.78 771
8228.64 775
8229.49 766
8230.35 753
8231.21 775
8232.06 717
8232.92 661
8233.78 736
8234.63 741
8235.49 746
8236.35 726
8237.20 683
8238.06 684
8238.92 676
8239.77 705
8240.63 736
8241.49 701
8242.34 709
8243.20 735
8244.06 684
8244.91 684
8245.77 699
8246.63 711
8247.49 697
8248.34 665
8249.20 702
8250.06 683
8250.92 677
8251.77 679
8252.63 690
8253.49 636
8254.35 696
8255.20 671
8256.06 660
8256.92 667
8257.78 682
8258.63 662
8259.49 713
8260.35 706
8261.21 661
8262.07 667
8262.92 693
8263.78 687
8264.64 665
8265.50 688
8266.36 690
8267.22 701
8268.07 702
8268.93 739
8269.79 683
8270.65 695
8271.51 731
8272.37 752
8273.22 705
8274.08 729
8274.94 721
8275.80 749
8276.66 755
8277.52 779
8278.38 747
8279.24 781
8280.09 798
8280.95 797
8281.81 769
8282.67 778
8283.53 738
8284.39 748
8285.25 765
8286.11 717
8286.97 693
8287.83 718
8288.69 739
8289.55 733
8290.41 730
8291.26 755
8292.12 736
8292.98 727
8293.84 762
8294.70 774
8295.56 744
8296.42 739
8297.28 703
8298.14 705
8299.00 735
8299.86 733
8300.72 739
8301.58 780
8302.44 798
8303.30 755
8304.16 752
8305.02 735
8305.88 732
8306.74 728
8307.60 768
8308.46 706
8309.33 698
8310.19 734
8311.05 719
8311.91 706
8312.77 694
8313.63 692
8314.49 685
8315.35 697
8316.21 757
8317.07 708
8317.93 746
8318.79 733
8319.65 642
8320.52 653
8321.38 701
8322.24 662
8323.10 682
8323.96 676
8324.82 697
8325.68 681
8326.54 679
8327.41 690
8328.27 661
8329.13 636
8329.99 656
8330.85 712
8331.71 721
8332.57 673
8333.44 701
8334.30 707
8335.16 685
8336.02 665
8336.88 711
8337.75 722
8338.61 715
8339.47 734
8340.33 730
8341.19 730
8342.06 734
8342.92 753
8343.78 762
8344.64 688
8345.50 746
8346.37 799
8347.23 769
8348.09 725
8348.95 743
8349.82 768
8350.68 786
8351.54 749
8352.40 795
8353.27 809
8354.13 732
8354.99 745
8355.86 753
8356.72 741
8357.58 746
8358.45 740
8359.31 740
8360.17 725
8361.03 725
8361.90 710
8362.76 740
8363.62 740
8364.49 753
8365.35 756
8366.21 759
8367.08 714
8367.94 687
8368.80 682
8369.67 786
8370.53 785
8371.40 757
8372.26 723
8373.12 757
8373.99 769
8374.85 704
8375.71 701
8376.58 706
8377.44 730
8378.31 724
8379.17 763
8380.03 707
8380.90 691
8381.76 724
8382.63 754
8383.49 765
8384.36 745
8385.22 786
8386.08 809
8386.95 821
8387.81 786
8388.68 797
8389.54 794
8390.41 770
8391.27 811
8392.14 821
8393.00 789
8393.87 805
8394.73 760
8395.60 803
8396.46 804
8397.33 756
8398.19 847
8399.06 876
8399.92 804
8400.79 837
8401.65 773
8402.52 774
8403.38 840
8404.25 829
8405.11 858
8405.98 859
8406.84 872
8407.71 806
8408.58 797
8409.44 789
8410.31 828
8411.17 850
8412.04 846
8412.90 834
8413.77 885
8414.64 870
8415.50 849
8416.37 876
8417.23 896
8418.10 901
8418.97 871
8419.83 870
8420.70 896
8421.56 882
8422.43 932
8423.30 946
8424.16 940
8425.03 979
8425.90 985
8426.76 987
8427.63 974
8428.50 1007
8429.36 990
8430.23 984
8431.10 1060
8431.96 1033
8432.83 1025
8433.70 1045
8434.56 1084
8435.43 1108
8436.30 1132
8437.16 1176
8438.03 1167
8438.90 1288
8439.77 1296
8440.63 1333
8441.50 1411
8442.37 1448
8443.24 1421
8444.10 1450
8444.97 1446
8445.84 1495
8446.71 1523
8447.57 1484
8448.44 1502
8449.31 1518
8450.18 1513
8451.04 1560
8451.91 1633
8452.78 1823
8453.65 2018
8454.52 2245
8455.38 2444
8456.25 2692
8457.12 2703
8457.99 2795
8458.86 2817
8459.72 2725
8460.59 2581
8461.46 2333
8462.33 2156
8463.20 2041
8464.07 1891
8464.93 1723
8465.80 1677
8466.67 1592
8467.54 1475
8468.41 1422
8469.28 1435
8470.15 1378
8471.02 1277
8471.88 1326
8472.75 1339
8473.62 1265
8474.49 1279
8475.36 1333
8476.23 1291
8477.10 1312
8477.97 1326
8478.84 1401
8479.71 1399
8480.58 1415
8481.44 1485
8482.31 1444
8483.18 1450
8484.05 1504
8484.92 1407
8485.79 1439
8486.66 1367
8487.53 1348
8488.40 1347
8489.27 1340
8490.14 1357
8491.01 1309
8491.88 1312
8492.75 1316
8493.62 1322
8494.49 1357
8495.36 1378
8496.23 1356
8497.10 1383
8497.97 1355
8498.84 1335
8499.71 1316
8500.58 1312
8501.45 1315
8502.32 1341
8503.19 1255
8504.06 1219
8504.93 1259
8505.80 1295
8506.67 1333
8507.55 1388
8508.42 1450
8509.29 1346
8510.16 1386
8511.03 1439
8511.90 1425
8512.77 1392
8513.64 1423
8514.51 1425
8515.38 1350
8516.25 1375
8517.13 1442
8518.00 1463
8518.87 1504
8519.74 1569
8520.61 1639
8521.48 1674
8522.35 1815
8523.23 2024
8524.10 2252
8524.97 2495
8525.84 2697
8526.71 2813
8527.58 2812
8528.46 2829
8529.33 2726
8530.20 2577
8531.07 2457
8531.94 2320
8532.81 2205
8533.69 2059
8534.56 1954
8535.43 1796
8536.30 1794
8537.18 1725
8538.05 1687
8538.92 1611
8539.79 1552
8540.66 1468
8541.54 1469
8542.41 1469
8543.28 1429
8544.15 1385
8545.03 1393
8545.90 1366
8546.77 1401
8547.64 1359
8548.52 1407
8549.39 1522
8550.26 1579
8551.14 1675
8552.01 1824
8552.88 2085
8553.76 2149
8554.63 2273
8555.50 2364
8556.37 2402
8557.25 2348
8558.12 2212
8558.99 2064
8559.87 1950
8560.74 1863
8561.61 1707
8562.49 1624
8563.36 1542
8564.24 1544
8565.11 1535
8565.98 1467
8566.86 1415
8567.73 1426
8568.60 1393
8569.48 1327
8570.35 1332
8571.23 1258
8572.10 1260
8572.97 1247
8573.85 1188
8574.72 1178
8575.60 1260
8576.47 1198
8577.34 1237
8578.22 1168
8579.09 1221
8579.97 1160
8580.84 1201
8581.72 1245
8582.59 1179
8583.47 1144
8584.34 1230
8585.21 1237
8586.09 1263
8586.96 1214
8587.84 1214
8588.71 1290
8589.59 1325
8590.46 1302
8591.34 1300
8592.21 1325
8593.09 1367
8593.96 1376
8594.84 1341
8595.71 1323
8596.59 1313
8597.46 1378
8598.34 1363
8599.22 1363
8600.09 1354
8600.97 1376
8601.84 1407
8602.72 1368
8603.59 1384
8604.47 1357
8605.34 1387
8606.22 1417
8607.10 1393
8607.97 1417
8608.85 1421
8609.72 1461
8610.60 1435
8611.47 1444
8612.35 1412
8613.23 1484
8614.10 1441
8614.98 1510
8615.86 1464
8616.73 1493
8617.61 1523
8618.48 1524
8619.36 1564
8620.24 1610
8621.11 1695
8621.99 1675
8622.87 1679
8623.74 1724
8624.62 1750
8625.50 1713
8626.37 1788
8627.25 1740
8628.13 1785
8629.00 1780
8629.88 1781
8630.76 1780
8631.64 1797
8632.51 1732
8633.39 1787
8634.27 1798
8635.14 1794
8636.02 1870
8636.90 1889
8637.78 1913
8638.65 1892
8639.53 1884
8640.41 1990
8641.29 1968
8642.16 1986
8643.04 2068
8643.92 2100
8644.80 2153
8645.67 2243
8646.55 2253
8647.43 2291
8648.31 2353
8649.18 2335
8650.06 2396
8650.94 2408
8651.82 2370
8652.70 2396
8653.58 2387
8654.45 2434
8655.33 2476
8656.21 2513
8657.09 2561
8657.97 2731
8658.84 2840
8659.72 3022
8660.60 3288
8661.48 3646
8662.36 4079
8663.24 4465
8664.12 4881
8664.99 5279
8665.87 5424
8666.75 5409
8667.63 5236
8668.51 5093
8669.39 4756
8670.27 4524
8671.15 4228
8672.03 4071
8672.91 3986
8673.78 3826
8674.66 3658
8675.54 3581
8676.42 3452
8677.30 3301
8678.18 3162
8679.06 3090
8679.94 2976
8680.82 2816
8681.70 2772
8682.58 2643
8683.46 2661
8684.34 2647
8685.22 2549
8686.10 2666
8686.98 2685
8687.86 2777
8688.74 3039
8689.62 3479
8690.50 3858
8691.38 4135
8692.26 4609
8693.14 4789
8694.02 4789
8694.90 4749
8695.78 4649
8696.66 4437
8697.54 4128
8698.42 3903
8699.30 3630
8700.18 3510
8701.06 3317
8701.94 3128
8702.82 2998
8703.70 2907
8704.58 2775
8705.46 2631
8706.34 2553
8707.23 2409
8708.11 2316
8708.99 2202
8709.87 2114
8710.75 2002
8711.63 1843
8712.51 1757
8713.39 1705
8714.27 1649
8715.16 1613
8716.04 1607
8716.92 1564
8717.80 1564
8718.68 1571
8719.56 1542
8720.44 1570
8721.33 1601
8722.21 1562
8723.09 1599
8723.97 1575
8724.85 1594
8725.73 1670
8726.62 1648
8727.50 1684
8728.38 1701
8729.26 1688
8730.14 1698
8731.03 1670
8731.91 1743
8732.79 1738
8733.67 1677
8734.55 1680
8735.44 1688
8736.32 1628
8737.20 1608
8738.08 1558
8738.97 1574
8739.85 1574
8740.73 1514
8741.61 1561
8742.50 1567
8743.38 1502
8744.26 1497
8745.14 1530
8746.03 1488
8746.91 1484
8747.79 1466
8748.68 1486
8749.56 1490
8750.44 1521
8751.33 1470
8752.21 1443
8753.09 1474
8753.97 1500
8754.86 1548
8755.74 1529
8756.62 1589
8757.51 1641
8758.39 1640
8759.28 1662
8760.16 1649
8761.04 1670
8761.93 1706
8762.81 1644
8763.69 1611
8764.58 1667
8765.46 1595
8766.34 1565
8767.23 1564
8768.11 1591
8769.00 1611
8769.88 1557
8770.76 1529
8771.65 1533
8772.53 1535
8773.42 1520
8774.30 1512
8775.19 1478
8776.07 1443
8776.95 1471
8777.84 1477
8778.72 1398
8779.61 1429
8780.49 1467
8781.38 1446
8782.26 1469
8783.15 1486
8784.03 1481
8784.92 1494
8785.80 1527
8786.69 1532
8787.57 1459
8788.46 1494
8789.34 1450
8790.23 1493
8791.11 1451
8792.00 1425
8792.88 1396
8793.77 1391
8794.65 1350
8795.54 1313
8796.42 1310
8797.31 1282
8798.19 1232
8799.08 1242
8799.96 1241
8800.85 1209
8801.74 1171
8802.62 1199
8803.51 1169
8804.39 1142
8805.28 1134
8806.16 1165
8807.05 1162
8807.94 1145
8808.82 1158
8809.71 1150
8810.59 1163
8811.48 1226
8812.37 1173
8813.25 1147
8814.14 1169
8815.03 1153
8815.91 1127
8816.80 1211
8817.68 1190
8818.57 1153
8819.46 1141
8820.34 1193
8821.23 1148
8822.12 1108
8823.00 1123
8823.89 1113
8824.78 1087
8825.66 1074
8826.55 1081
8827.44 1104
8828.33 1122
8829.21 1065
8830.10 1099
8830.99 1093
8831.87 1060
8832.76 1079
8833.65 1110
8834.54 1059
8835.42 1066
8836.31 1098
8837.20 1062
8838.08 1021
8838.97 1030
8839.86 1024
8840.75 1076
8841.64 1079
8842.52 994
8843.41 1022
8844.30 1056
8845.19 1092
8846.07 1033
8846.96 998
8847.85 970
8848.74 981
8849.63 1016
8850.51 978
8851.40 934
8852.29 955
8853.18 947
8854.07 935
8854.96 981
8855.84 934
8856.73 909
8857.62 904
8858.51 912
8859.40 899
8860.29 925
8861.17 910
8862.06 907
8862.95 943
8863.84 925
8864.73 882
8865.62 870
8866.51 912
8867.40 936
8868.29 893
8869.17 889
8870.06 856
8870.95 831
8871.84 849
8872.73 863
8873.62 833
8874.51 839
8875.40 859
8876.29 820
8877.18 808
8878.07 780
8878.96 757
8879.85 792
8880.74 811
8881.63 824
8882.51 822
8883.40 849
8884.29 790
8885.18 778
8886.07 801
8886.96 796
8887.85 772
8888.74 758
8889.63 774
8890.52 788
8891.41 784
8892.30 772
8893.19 748
8894.09 734
8894.98 771
8895.87 719
8896.76 761
8897.65 777
8898.54 734
8899.43 745
8900.32 726
8901.21 728
8902.10 742
8902.99 735
8903.88 720
8904.77 708
8905.66 709
8906.55 713
8907.44 714
8908.34 691
8909.23 754
8910.12 724
8911.01 715
8911.90 712
8912.79 676
8913.68 694
8914.57 701
8915.47 730
8916.36 722
8917.25 727
8918.14 670
8919.03 738
8919.92 739
8920.81 718
8921.71 681
8922.60 729
8923.49 710
8924.38 713
8925.27 674
8926.16 700
8927.06 676
8927.95 667
8928.84 649
8929.73 690
8930.62 660
8931.52 636
8932.41 669
8933.30 683
8934.19 631
8935.09 655
8935.98 668
8936.87 641
8937.76 630
8938.66 643
8939.55 636
8940.44 592
8941.33 628
8942.23 650
8943.12 648
8944.01 625
8944.90 630
8945.80 659
8946.69 615
8947.58 609
8948.48 602
8949.37 602
8950.26 630
8951.16 609
8952.05 644
8952.94 644
8953.84 620
8954.73 618
8955.62 672
8956.52 647
8957.41 601
8958.30 632
8959.20 608
8960.09 619
8960.98 613
8961.88 628
8962.77 610
8963.66 660
8964.56 615
8965.45 636
8966.35 647
8967.24 670
8968.13 637
8969.03 641
8969.92 676
8970.82 641
8971.71 643
8972.60 647
8973.50 606
8974.39 623
8975.29 606
8976.18 638
8977.08 620
8977.97 627
8978.87 605
8979.76 628
8980.65 625
8981.55 587
8982.44 644
8983.34 602
8984.23 584
8985.13 601
8986.02 612
8986.92 623
8987.81 592
8988.71 567
8989.60 609
8990.50 594
8991.39 625
8992.29 628
8993.18 599
8994.08 622
8994.97 618
8995.87 630
8996.76 602
8997.66 594
8998.56 612
8999.45 620
9000.35 617
9001.24 626
9002.14 605
9003.03 621
9003.93 598
9004.83 611
9005.72 574
9006.62 577
9007.51 573
9008.41 550
9009.31 568
9010.20 577
9011.10 593
9011.99 546
9012.89 570
9013.79 584
9014.68 544
9015.58 563
9016.48 593
9017.37 596
9018.27 585
9019.16 608
9020.06 584
9020.96 530
9021.85 559
9022.75 574
9023.65 551
9024.54 559
9025.44 568
9026.34 576
9027.24 574
9028.13 530
9029.03 579
9029.93 571
9030.82 554
9031.72 577
9032.62 577
9033.52 557
9034.41 566
9035.31 596
9036.21 600
9037.10 611
9038.00 584
9038.90 576
9039.80 581
9040.69 548
9041.59 582
9042.49 569
9043.39 592
9044.29 603
9045.18 550
9046.08 558
9046.98 560
9047.88 556
9048.78 597
9049.67 602
9050.57 569
9051.47 599
9052.37 601
9053.27 616
9054.16 625
9055.06 614
9055.96 614
9056.86 588
9057.76 600
9058.66 580
9059.55 643
9060.45 643
9061.35 630
9062.25 616
9063.15 614
9064.05 619
9064.95 655
9065.85 596
9066.74 604
9067.64 662
9068.54 646
9069.44 638
9070.34 606
9071.24 604
9072.14 611
9073.04 600
9073.94 615
9074.84 561
9075.74 599
9076.64 604
9077.53 616
9078.43 588
9079.33 599
9080.23 600
9081.13 593
9082.03 590
9082.93 618
9083.83 631
9084.73 629
9085.63 627
9086.53 624
9087.43 613
9088.33 642
9089.23 662
9090.13 623
9091.03 619
9091.93 610
9092.83 598
9093.73 652
9094.63 647
9095.53 671
9096.43 631
9097.33 639
9098.23 612
9099.13 619
9100.04 606
9100.94 613
9101.84 620
9102.74 572
9103.64 596
9104.54 598
9105.44 550
9106.34 639
9107.24 592
9108.14 628
9109.04 610
9109.94 614
9110.85 628
9111.75 589
9112.65 550
9113.55 579
9114.45 548
9115.35 569
9116.25 615
9117.15 614
9118.06 578
9118.96 621
9119.86 628
9120.76 602
9121.66 609
9122.56 602
9123.46 599
9124.37 601
9125.27 602
9126.17 598
9127.07 605
9127.97 593
9128.88 622
9129.78 625
9130.68 581
9131.58 594
9132.48 604
9133.39 567
9134.29 520
9135.19 563
9136.09 580
9137.00 611
9137.90 588
9138.80 554
9139.70 534
9140.61 552
9141.51 565
9142.41 554
9143.31 550
9144.22 563
9145.12 585
9146.02 557
9146.92 581
9147.83 566
9148.73 594
9149.63 597
9150.54 547
9151.44 561
9152.34 571
9153.25 538
9154.15 561
9155.05 561
9155.96 586
9156.86 578
9157.76 575
9158.67 563
9159.57 536
9160.47 555
9161.38 578
9162.28 595
9163.18 558
9164.09 554
9164.99 598
9165.90 580
9166.80 589
9167.70 606
9168.61 621
9169.51 589
9170.42 622
9171.32 618
9172.22 598
9173.13 615
9174.03 611
9174.94 559
9175.84 548
9176.74 554
9177.65 591
9178.55 588
9179.46 579
9180.36 558
9181.27 572
9182.17 575
9183.08 600
9183.98 547
9184.89 553
9185.79 593
9186.70 579
9187.60 568
9188.51 573
9189.41 593
9190.32 604
9191.22 581
9192.13 615
9193.03 632
9193.94 635
9194.84 615
9195.75 647
9196.65 622
9197.56 633
9198.46 655
9199.37 654
9200.27 630
9201.18 643
9202.08 626
9202.99 681
9203.90 681
9204.80 651
9205.71 634
9206.61 672
9207.52 635
9208.42 603
9209.33 619
9210.24 606
9211.14 589
9212.05 576
9212.95 574
9213.86 550
9214.77 590
9215.67 590
9216.58 581
9217.49 589
9218.39 541
9219.30 598
9220.21 586
9221.11 587
9222.02 551
9222.93 572
9223.83 567
9224.74 519
9225.65 569
9226.55 539
9227.46 531
9228.37 572
9229.27 570
9230.18 583
9231.09 581
9231.99 576
9232.90 576
9233.81 583
9234.72 586
9235.62 582
9236.53 566
9237.44 540
9238.34 536
9239.25 581
9240.16 570
9241.07 555
9241.97 543
9242.88 577
9243.79 568
9244.70 539
9245.61 560
9246.51 562
9247.42 565
9248.33 564
9249.24 553
9250.14 555
9251.05 556
9251.96 550
9252.87 541
9253.78 572
9254.69 554
9255.59 537
9256.50 559
9257.41 545
9258.32 503
9259.23 523
9260.14 534
9261.04 548
9261.95 541
9262.86 556
9263.77 565
9264.68 548
9265.59 556
9266.50 571
9267.40 565
9268.31 584
9269.22 568
9270.13 583
9271.04 589
9271.95 543
9272.86 533
9273.77 587
9274.68 565
9275.59 566
9276.49 569
9277.40 561
9278.31 558
9279.22 594
9280.13 575
9281.04 577
9281.95 549
9282.86 580
9283.77 547
9284.68 547
9285.59 564
9286.50 535
9287.41 592
9288.32 585
9289.23 569
9290.14 570
9291.05 561
9291.96 558
9292.87 540
9293.78 609
9294.69 588
9295.60 560
9296.51 554
9297.42 567
9298.33 589
9299.24 602
9300.15 608
9301.06 575
9301.97 583
9302.88 575
9303.79 587
9304.70 602
9305.61 593
9306.53 610
9307.44 618
9308.35 610
9309.26 591
9310.17 655
9311.08 677
9311.99 605
9312.90 631
9313.81 652
9314.72 684
9315.63 635
9316.55 633
9317.46 652
9318.37 680
9319.28 635
9320.19 626
9321.10 646
9322.01 585
9322.93 611
9323.84 604
9324.75 612
9325.66 621
9326.57 581
9327.48 575
9328.40 588
9329.31 530
9330.22 554
9331.13 588
9332.04 573
9332.96 573
9333.87 606
9334.78 606
9335.69 602
9336.60 593
9337.52 593
9338.43 599
9339.34 584
9340.25 605
9341.17 597
9342.08 605
9342.99 589
9343.90 593
9344.82 609
9345.73 569
9346.64 611
9347.55 620
9348.47 590
9349.38 592
9350.29 568
9351.21 580
9352.12 599
9353.03 578
9353.94 580
9354.86 606
9355.77 583
9356.68 541
9357.60 582
9358.51 596
9359.42 636
9360.34 596
9361.25 615
9362.16 621
9363.08 605
9363.99 580
9364.90 585
9365.82 594
9366.73 577
9367.65 591
9368.56 594
9369.47 575
9370.39 624
9371.30 627
9372.21 598
9373.13 572
9374.04 586
9374.96 622
9375.87 629
9376.79 643
9377.70 617
9378.61 621
9379.53 624
9380.44 626
9381.36 637
9382.27 653
9383.19 683
9384.10 713
9385.01 662
9385.93 674
9386.84 655
9387.76 700
9388.67 696
9389.59 734
9390.50 680
9391.42 654
9392.33 739
9393.25 715
9394.16 731
9395.08 732
9395.99 758
9396.91 811
9397.82 757
9398.74 762
9399.65 799
9400.57 716
9401.48 717
9402.40 680
9403.32 690
9404.23 684
9405.15 702
9406.06 735
9406.98 684
9407.89 632
9408.81 657
9409.73 653
9410.64 649
9411.56 660
9412.47 666
9413.39 694
9414.30 661
9415.22 665
9416.14 655
9417.05 673
9417.97 694
9418.89 726
9419.80 695
9420.72 713
9421.63 701
9422.55 708
9423.47 719
9424.38 747
9425.30 709
9426.22 685
9427.13 672
9428.05 738
9428.97 728
9429.88 746
9430.80 781
9431.72 741
9432.63 723
9433.55 764
9434.47 772
9435.38 744
9436.30 760
9437.22 757
9438.14 775
9439.05 775
9439.97 808
9440.89 827
9441.81 806
9442.72 826
9443.64 850
9444.56 858
9445.47 843
9446.39 862
9447.31 864
9448.23 851
9449.15 875
9450.06 823
9450.98 858
9451.90 899
9452.82 861
9453.73 838
9454.65 805
9455.57 904
9456.49 894
9457.41 872
9458.32 872
9459.24 854
9460.16 828
9461.08 841
9462.00 829
9462.92 804
9463.83 803
9464.75 790
9465.67 811
9466.59 820
9467.51 771
9468.43 803
9469.35 791
9470.26 759
9471.18 767
9472.10 771
9473.02 739
9473.94 794
9474.86 759
9475.78 803
9476.70 820
9477.62 809
9478.54 800
9479.45 838
9480.37 881
9481.29 894
9482.21 914
9483.13 901
9484.05 900
9484.97 918
9485.89 903
9486.81 830
9487.73 864
9488.65 837
9489.57 839
9490.49 804
9491.41 849
9492.33 824
9493.25 790
9494.17 804
9495.09 777
9496.01 823
9496.93 815
9497.85 777
9498.77 798
9499.69 800
9500.61 770
9501.53 829
9502.45 796
9503.37 820
9504.29 796
9505.21 812
9506.13 811
9507.05 810
9507.97 829
9508.89 854
9509.81 842
9510.73 828
9511.65 877
9512.57 878
9513.49 885
9514.42 900
9515.34 949
9516.26 919
9517.18 1005
9518.10 1020
9519.02 1086
9519.94 1093
9520.86 1149
9521.78 1197
9522.71 1202
9523.63 1226
9524.55 1189
9525.47 1145
9526.39 1152
9527.31 1174
9528.23 1141
9529.16 1119
9530.08 1093
9531.00 1092
9531.92 1026
9532.84 993
9533.76 1020
9534.69 1001
9535.61 974
9536.53 943
9537.45 920
9538.37 944
9539.30 930
9540.22 903
9541.14 896
9542.06 921
9542.98 913
9543.91 964
9544.83 924
9545.75 860
9546.67 910
9547.60 924
9548.52 922
9549.44 947
9550.36 905
9551.29 913
9552.21 945
9553.13 995
9554.06 994
9554.98 955
9555.90 972
9556.82 976
9557.75 1011
9558.67 1028
9559.59 975
9560.52 1030
9561.44 1049
9562.36 1051
9563.29 999
9564.21 1071
9565.13 1047
9566.06 1038
9566.98 1055
9567.90 1036
9568.83 1058
9569.75 1025
9570.67 991
9571.60 972
9572.52 1010
9573.44 1023
9574.37 1031
9575.29 1049
9576.22 1047
9577.14 1049
9578.06 1046
9578.99 1089
9579.91 1144
9580.84 1189
9581.76 1157
9582.68 1208
9583.61 1135
9584.53 1158
9585.46 1192
9586.38 1157
9587.31 1129
9588.23 1134
9589.15 1136
9590.08 1207
9591.00 1198
9591.93 1194
9592.85 1214
9593.78 1246
9594.70 1372
9595.63 1376
9596.55 1475
9597.48 1522
9598.40 1599
9599.33 1580
9600.25 1674
9601.18 1722
9602.10 1678
9603.03 1609
9603.95 1581
9604.88 1536
9605.80 1492
9606.73 1481
9607.65 1426
9608.58 1376
9609.50 1368
9610.43 1291
9611.35 1263
9612.28 1202
9613.21 1176
9614.13 1167
9615.06 1200
9615.98 1185
9616.91 1243
9617.84 1241
9618.76 1256
9619.69 1183
9620.61 1187
9621.54 1186
9622.47 1233
9623.39 1231
9624.32 1233
9625.24 1229
9626.17 1195
9627.10 1223
9628.02 1249
9628.95 1291
9629.88 1302
9630.80 1296
9631.73 1277
9632.65 1312
9633.58 1325
9634.51 1360
9635.43 1369
9636.36 1326
9637.29 1362
9638.22 1353
9639.14 1405
9640.07 1470
9641.00 1448
9641.92 1529
9642.85 1515
9643.78 1557
9644.70 1595
9645.63 1605
9646.56 1569
9647.49 1587
9648.41 1642
9649.34 1601
9650.27 1583
9651.20 1589
9652.12 1626
9653.05 1547
9653.98 1618
9654.91 1602
9655.83 1568
9656.76 1584
9657.69 1637
9658.62 1568
9659.55 1529
9660.47 1550
9661.40 1619
9662.33 1595
9663.26 1565
9664.19 1587
9665.11 1689
9666.04 1712
9666.97 1672
9667.90 1689
9668.83 1773
9669.75 1819
9670.68 1764
9671.61 1772
9672.54 1806
9673.47 1851
9674.40 1831
9675.33 1769
9676.25 1829
9677.18 1818
9678.11 1871
9679.04 1865
9679.97 1866
9680.90 1872
9681.83 1882
9682.76 1969
9683.69 1966
9684.61 1929
9685.54 2004
9686.47 1984
9687.40 1963
9688.33 1912
9689.26 1945
9690.19 1966
9691.12 1979
9692.05 1997
9692.98 2024
9693.91 2069
9694.84 2066
9695.77 2185
9696.70 2238
9697.63 2285
9698.56 2338
9699.49 2404
9700.42 2483
9701.35 2407
9702.28 2358
9703.21 2399
9704.14 2346
9705.07 2249
9706.00 2172
9706.93 2178
9707.86 2135
9708.79 2098
9709.72 2077
9710.65 2068
9711.58 2098
9712.51 2144
9713.44 2186
9714.37 2209
9715.30 2173
9716.23 2197
9717.16 2140
9718.09 2234
9719.02 2137
9719.95 2084
9720.88 2083
9721.81 2002
9722.75 1893
9723.68 1836
9724.61 1837
9725.54 1769
9726.47 1740
9727.40 1740
9728.33 1712
9729.26 1688
9730.19 1677
9731.13 1696
9732.06 1678
9732.99 1693
9733.92 1682
9734.85 1693
9735.78 1671
9736.71 1661
9737.65 1651
9738.58 1655
9739.51 1716
9740.44 1673
9741.37 1645
9742.30 1699
9743.24 1748
9744.17 1743
9745.10 1707
9746.03 1727
9746.96 1698
9747.90 1717
9748.83 1707
9749.76 1751
9750.69 1655
9751.63 1622
9752.56 1585
9753.49 1631
9754.42 1654
9755.36 1590
9756.29 1577
9757.22 1606
9758.15 1598
9759.09 1557
9760.02 1627
9760.95 1565
9761.88 1603
9762.82 1610
9763.75 1603
9764.68 1548
9765.62 1633
9766.55 1599
9767.48 1677
9768.41 1628
9769.35 1661
9770.28 1666
9771.21 1650
9772.15 1646
9773.08 1641
9774.01 1670
9774.95 1698
9775.88 1693
9776.81 1770
9777.75 1755
9778.68 1768
9779.62 1879
9780.55 1899
9781.48 1968
9782.42 1991
9783.35 1962
9784.28 1999
9785.22 2050
9786.15 1987
9787.09 1999
9788.02 1921
9788.95 1943
9789.89 1956
9790.82 1882
9791.76 1831
9792.69 1853
9793.63 1935
9794.56 1985
9795.49 2085
9796.43 2213
9797.36 2335
9798.30 2316
9799.23 2376
9800.17 2452
9801.10 2338
9802.04 2319
9802.97 2282
9803.91 2062
9804.84 1925
9805.78 1799
9806.71 1811
9807.65 1738
9808.58 1635
9809.52 1523
9810.45 1487
9811.39 1460
9812.32 1463
9813.26 1379
9814.19 1346
9815.13 1326
9816.06 1306
9817.00 1302
9817.93 1327
9818.87 1303
9819.80 1312
9820.74 1222
9821.68 1222
9822.61 1200
9823.55 1223
9824.48 1223
9825.42 1164
9826.35 1218
9827.29 1263
9828.23 1227
9829.16 1176
9830.10 1197
9831.03 1156
9831.97 1163
9832.91 1151
9833.84 1164
9834.78 1132
9835.72 1210
9836.65 1195
9837.59 1203
9838.52 1177
9839.46 1183
9840.40 1179
9841.33 1149
9842.27 1141
9843.21 1133
9844.14 1153
9845.08 1161
9846.02 1161
9846.95 1199
9847.89 1181
9848.83 1189
9849.77 1196
9850.70 1184
9851.64 1173
9852.58 1134
9853.51 1127
9854.45 1177
9855.39 1144
9856.33 1165
9857.26 1163
9858.20 1178
9859.14 1177
9860.08 1140
9861.01 1156
9861.95 1171
9862.89 1150
9863.83 1137
9864.76 1143
9865.70 1141
9866.64 1152
9867.58 1122
9868.51 1138
9869.45 1118
9870.39 1107
9871.33 1084
9872.27 1085
9873.20 1109
9874.14 1116
9875.08 1179
9876.02 1162
9876.96 1166
9877.90 1127
9878.83 1134
9879.77 1186
9880.71 1166
9881.65 1159
9882.59 1162
9883.53 1091
9884.47 1096
9885.40 1091
9886.34 1112
9887.28 1073
9888.22 1059
9889.16 1058
9890.10 1066
9891.04 1085
9891.98 1073
9892.91 1066
9893.85 1081
9894.79 1083
9895.73 1021
9896.67 1027
9897.61 1065
9898.55 1040
9899.49 1056
9900.43 1033
9901.37 1025
9902.31 1061
9903.25 1080
9904.19 1021
9905.13 1038
9906.07 1067
9907.01 1055
9907.95 1072
9908.89 1070
9909.83 1069
9910.77 1109
9911.71 1088
9912.65 1096
9913.59 1116
9914.53 1089
9915.47 1135
9916.41 1108
9917.35 1053
9918.29 1093
9919.23 1123
9920.17 1123
9921.11 1181
9922.05 1240
9922.99 1291
9923.93 1363
9924.87 1414
9925.81 1491
9926.75 1512
9927.69 1566
9928.63 1531
9929.57 1452
9930.51 1479
9931.45 1459
9932.39 1430
9933.34 1379
9934.28 1282
9935.22 1239
9936.16 1201
9937.10 1192
9938.04 1124
9938.98 1112
9939.92 1125
9940.87 1155
9941.81 1177
9942.75 1141
9943.69 1101
9944.63 1138
9945.57 1160
9946.51 1201
9947.46 1264
9948.40 1300
9949.34 1361
9950.28 1383
9951.22 1362
9952.16 1439
9953.11 1368
9954.05 1391
9954.99 1331
9955.93 1317
9956.87 1209
9957.82 1187
9958.76 1206
9959.70 1187
9960.64 1097
9961.59 1036
9962.53 989
9963.47 994
9964.41 982
9965.35 943
9966.30 906
9967.24 902
9968.18 892
9969.13 857
9970.07 898
9971.01 877
9971.95 855
9972.90 842
9973.84 811
9974.78 820
9975.73 826
9976.67 817
9977.61 832
9978.55 809
9979.50 803
9980.44 808
9981.38 824
9982.33 812
9983.27 851
9984.21 828
9985.16 789
9986.10 789
9987.04 822
9987.99 818
9988.93 811
9989.88 840
9990.82 791
9991.76 793
9992.71 776
9993.65 782
9994.59 784
9995.54 729
9996.48 781
9997.43 802
9998.37 745
9999.31 746
10000.26 759
10001.20 773
10002.15 761
10003.09 806
10004.04 782
10004.98 762
10005.92 772
10006.87 739
10007.81 722
10008.76 755
10009.70 744
10010.65 753
10011.59 734
10012.54 764
10013.48 783
10014.43 739
10015.37 731
10016.32 721
10017.26 730
10018.21 725
10019.15 712
10020.10 709
10021.04 702
10021.99 742
10022.93 721
10023.88 712
10024.82 696
10025.77 726
10026.71 765
10027.66 754
10028.60 718
10029.55 736
10030.49 734
10031.44 698
10032.39 737
10033.33 672
10034.28 709
10035.22 701
10036.17 695
10037.11 681
10038.06 692
10039.01 675
10039.95 661
10040.90 695
10041.84 686
10042.79 655
10043.74 690
10044.68 686
10045.63 656
10046.58 672
10047.52 658
10048.47 698
10049.41 697
10050.36 712
10051.31 695
10052.25 616
10053.20 667
10054.15 633
10055.09 647
10056.04 657
10056.99 658
10057.93 663
10058.88 644
10059.83 647
10060.78 682
10061.72 671
10062.67 692
10063.62 656
10064.56 612
10065.51 630
10066.46 621
10067.41 660
10068.35 600
10069.30 641
10070.25 672
10071.20 674
10072.14 663
10073.09 646
10074.04 637
10074.99 627
10075.93 613
10076.88 623
10077.83 620
10078.78 659
10079.72 647
10080.67 633
10081.62 637
10082.57 624
10083.52 628
10084.46 639
10085.41 652
10086.36 626
10087.31 613
10088.26 656
10089.21 624
10090.15 652
10091.10 658
10092.05 646
10093.00 624
10093.95 611
10094.90 642
10095.85 609
10096.79 600
10097.74 655
10098.69 626
10099.64 605
10100.59 638
10101.54 669
10102.49 615
10103.44 657
10104.39 616
10105.33 629
10106.28 617
10107.23 622
10108.18 623
10109.13 611
10110.08 630
10111.03 621
10111.98 656
10112.93 665
10113.88 629
10114.83 607
10115.78 634
10116.73 621
10117.68 637
10118.63 633
10119.58 598
10120.53 670
10121.48 666
10122.43 658
10123.38 681
10124.33 651
10125.28 653
10126.23 672
10127.18 651
10128.13 669
10129.08 641
10130.03 701
10130.98 676
10131.93 658
10132.88 629
10133.83 659
10134.78 677
10135.73 692
10136.68 674
10137.63 706
10138.58 693
10139.53 696
10140.48 709
10141.43 673
10142.38 692
10143.33 710
10144.29 707
10145.24 683
10146.19 691
10147.14 707
10148.09 704
10149.04 744
10149.99 714
10150.94 717
10151.89 720
10152.85 745
10153.80 739
10154.75 767
10155.70 753
10156.65 739
10157.60 772
10158.55 755
10159.51 735
10160.46 744
10161.41 770
10162.36 762
10163.31 740
10164.26 783
10165.22 782
10166.17 822
10167.12 808
10168.07 813
10169.02 818
10169.98 801
10170.93 880
10171.88 821
10172.83 818
10173.79 812
10174.74 862
10175.69 907
10176.64 861
10177.60 904
10178.55 914
10179.50 925
10180.45 911
10181.41 912
10182.36 933
10183.31 994
10184.26 950
10185.22 936
10186.17 898
10187.12 943
10188.08 938
10189.03 947
10189.98 951
10190.93 991
10191.89 970
10192.84 947
10193.79 986
10194.75 1038
10195.70 1007
10196.65 935
10197.61 948
10198.56 989
10199.51 992
10200.47 1005
10201.42 1086
10202.38 1060
10203.33 1132
10204.28 1138
10205.24 1189
10206.19 1246
10207.14 1239
10208.10 1240
10209.05 1229
10210.01 1216
10210.96 1176
10211.91 1181
10212.87 1217
10213.82 1148
10214.78 1126
10215.73 1074
10216.69 1101
10217.64 1056
10218.59 1021
10219.55 1029
10220.50 1003
10221.46 1009
10222.41 1037
10223.37 1014
10224.32 985
10225.28 1008
10226.23 1010
10227.19 1039
10228.14 1009
10229.10 1077
10230.05 1104
10231.01 1155
10231.96 1174
10232.92 1191
10233.87 1239
10234.83 1278
10235.78 1324
10236.74 1370
10237.69 1351
10238.65 1299
10239.60 1259
10240.56 1214
10241.51 1245
10242.47 1192
10243.42 1088
10244.38 1059
10245.34 1065
10246.29 1061
10247.25 1010
10248.20 968
10249.16 971
10250.11 933
10251.07 895
10252.03 876
10252.98 886
10253.94 903
10254.89 834
10255.85 822
10256.81 805
10257.76 840
10258.72 825
10259.68 793
10260.63 784
10261.59 806
10262.55 808
10263.50 800
10264.46 808
10265.41 790
10266.37 773
10267.33 809
10268.28 816
10269.24 798
10270.20 782
10271.16 785
10272.11 800
10273.07 815
10274.03 778
10274.98 847
10275.94 872
10276.90 823
10277.85 782
10278.81 769
10279.77 765
10280.73 700
10281.68 747
10282.64 763
10283.60 718
10284.56 729
10285.51 709
10286.47 720
10287.43 726
10288.39 708
10289.34 721
10290.30 724
10291.26 712
10292.22 734
10293.18 712
10294.13 661
10295.09 691
10296.05 711
10297.01 733
10297.97 703
10298.92 731
10299.88 673
10300.84 715
10301.80 715
10302.76 687
10303.72 663
10304.67 729
10305.63 680
10306.59 704
10307.55 669
10308.51 681
10309.47 648
10310.43 685
10311.38 692
10312.34 704
10313.30 718
10314.26 684
10315.22 697
10316.18 724
10317.14 711
10318.10 684
10319.06 678
10320.01 660
10320.97 690
10321.93 663
10322.89 659
10323.85 647
10324.81 641
10325.77 649
10326.73 605
10327.69 664
10328.65 629
10329.61 585
10330.57 635
10331.53 635
10332.49 630
10333.45 628
10334.41 603
10335.37 610
10336.33 620
10337.29 627
10338.25 622
10339.21 596
10340.17 586
10341.13 615
10342.09 647
10343.05 633
10344.01 624
10344.97 612
10345.93 622
10346.89 583
10347.85 627
10348.81 601
10349.77 624
10350.73 586
10351.69 619
10352.65 623
10353.61 584
10354.57 574
10355.53 606
10356.49 604
10357.46 581
10358.42 574
10359.38 546
10360.34 586
10361.30 561
10362.26 570
10363.22 540
10364.18 558
10365.14 544
10366.11 557
10367.07 580
10368.03 532
10368.99 559
10369.95 549
10370.91 571
10371.87 540
10372.84 539
10373.80 548
10374.76 522
10375.72 523
10376.68 516
10377.64 536
10378.61 557
10379.57 516
10380.53 535
10381.49 538
10382.45 547
10383.42 541
10384.38 536
10385.34 518
10386.30 546
10387.27 531
10388.23 532
10389.19 536
10390.15 516
10391.11 509
10392.08 508
10393.04 509
10394.00 496
10394.96 503
10395.93 496
10396.89 507
10397.85 521
10398.82 528
10399.78 537
10400.74 527
10401.70 526
10402.67 530
10403.63 483
10404.59 531
10405.56 543
10406.52 517
10407.48 519
10408.45 522
10409.41 516
10410.37 500
10411.34 516
10412.30 551
10413.26 522
10414.23 522
10415.19 542
10416.15 593
10417.12 577
10418.08 567
10419.04 541
10420.01 585
10420.97 564
10421.94 568
10422.90 569
10423.86 590
10424.83 545
10425.79 566
10426.76 587
10427.72 505
10428.68 528
10429.65 546
10430.61 500
10431.58 530
10432.54 489
10433.51 474
10434.47 488
10435.44 529
10436.40 515
10437.36 506
10438.33 495
10439.29 488
10440.26 486
10441.22 475
10442.19 496
10443.15 470
10444.12 479
10445.08 480
10446.05 501
10447.01 468
10447.98 484
10448.94 525
10449.91 468
10450.87 487
10451.84 454
10452.80 491
10453.77 499
10454.73 445
10455.70 460
10456.67 463
10457.63 493
10458.60 478
10459.56 512
10460.53 471
10461.49 460
10462.46 490
10463.43 522
10464.39 497
10465.36 471
10466.32 463
10467.29 514
10468.25 481
10469.22 473
10470.19 466
10471.15 500
10472.12 480
10473.09 480
10474.05 482
10475.02 475
10475.98 463
10476.95 452
10477.92 482
10478.88 475
10479.85 502
10480.82 490
10481.78 495
10482.75 504
10483.72 487
10484.68 509
10485.65 514
10486.62 485
10487.58 495
10488.55 478
10489.52 491
10490.49 495
10491.45 459
10492.42 468
10493.39 493
10494.35 507
10495.32 485
10496.29 497
10497.26 491
10498.22 519
10499.19 499
10500.16 539
10501.13 518
10502.09 482
10503.06 512
10504.03 483
10505.00 485
10505.96 478
10506.93 491
10507.90 474
10508.87 492
10509.84 475
10510.80 482
10511.77 483
10512.74 455
10513.71 487
10514.68 507
10515.64 487
10516.61 489
10517.58 468
10518.55 492
10519.52 487
10520.49 499
10521.45 512
10522.42 514
10523.39 509
10524.36 477
10525.33 459
10526.30 493
10527.27 469
10528.23 483
10529.20 504
10530.17 523
10531.14 509
10532.11 493
10533.08 493
10534.05 498
10535.02 497
10535.99 550
10536.96 519
10537.93 540
10538.89 545
10539.86 535
10540.83 518
10541.80 556
10542.77 544
10543.74 527
10544.71 532
10545.68 520
10546.65 522
10547.62 500
10548.59 519
10549.56 527
10550.53 565
10551.50 525
10552.47 498
10553.44 490
10554.41 531
10555.38 508
10556.35 503
10557.32 539
10558.29 539
10559.26 549
10560.23 558
10561.20 575
10562.17 565
10563.14 549
10564.11 596
10565.08 627
10566.05 592
10567.02 552
10567.99 549
10568.96 569
10569.93 560
10570.91 552
10571.88 542
10572.85 562
10573.82 569
10574.79 541
10575.76 528
10576.73 476
10577.70 534
10578.67 522
10579.64 567
10580.62 519
10581.59 562
10582.56 513
10583.53 510
10584.50 538
10585.47 558
10586.44 587
10587.42 578
10588.39 573
10589.36 551
10590.33 577
10591.30 586
10592.27 560
10593.25 606
10594.22 619
10595.19 599
10596.16 607
10597.13 608
10598.10 576
10599.08 609
10600.05 614
10601.02 629
10601.99 615
10602.97 644
10603.94 679
10604.91 722
10605.88 672
10606.85 693
10607.83 741
10608.80 784
10609.77 765
10610.74 779
10611.72 774
10612.69 799
10613.66 738
10614.64 757
10615.61 730
10616.58 702
10617.55 676
10618.53 691
10619.50 663
10620.47 647
10621.45 633
10622.42 644
10623.39 654
10624.37 648
10625.34 644
10626.31 611
10627.29 595
10628.26 629
10629.23 628
10630.21 593
10631.18 580
10632.15 605
10633.13 652
10634.10 589
10635.07 628
10636.05 649
10637.02 660
10638.00 689
10638.97 673
10639.94 688
10640.92 675
10641.89 665
10642.87 690
10643.84 647
10644.81 663
10645.79 623
10646.76 605
10647.74 623
10648.71 611
10649.68 598
10650.66 600
10651.63 529
10652.61 556
10653.58 574
10654.56 543
10655.53 565
10656.51 533
10657.48 508
10658.46 509
10659.43 535
10660.41 504
10661.38 516
10662.36 549
10663.33 523
10664.31 514
10665.28 539
10666.26 497
10667.23 491
10668.21 506
10669.18 512
10670.16 493
10671.13 498
10672.11 520
10673.08 520
10674.06 512
10675.03 500
10676.01 522
10676.99 509
10677.96 488
10678.94 490
10679.91 522
10680.89 515
10681.86 552
10682.84 529
10683.82 530
10684.79 565
10685.77 558
10686.74 536
10687.72 507
10688.70 509
10689.67 519
10690.65 541
10691.63 512
10692.60 505
10693.58 517
10694.55 521
10695.53 511
10696.51 524
10697.48 526
10698.46 503
10699.44 506
10700.41 504
10701.39 518
10702.37 471
10703.34 482
10704.32 512
10705.30 513
10706.27 485
10707.25 469
10708.23 478
10709.21 495
10710.18 473
10711.16 480
10712.14 493
10713.11 500
10714.09 501
10715.07 514
10716.05 527
10717.02 512
10718.00 518
10718.98 535
10719.96 520
10720.93 496
10721.91 520
10722.89 518
10723.87 485
10724.85 487
10725.82 488
10726.80 496
10727.78 476
10728.76 481
10729.74 473
10730.71 489
10731.69 481
10732.67 492
10733.65 513
10734.63 490
10735.60 489
10736.58 476
10737.56 523
10738.54 487
10739.52 520
10740.50 544
10741.48 521
10742.45 474
10743.43 525
10744.41 522
10745.39 503
10746.37 510
10747.35 506
10748.33 497
10749.31 496
10750.28 499
10751.26 507
10752.24 519
10753.22 523
10754.20 486
10755.18 521
10756.16 511
10757.14 515
10758.12 532
10759.10 515
10760.08 495
10761.06 484
10762.04 488
10763.01 501
10763.99 503
10764.97 475
10765.95 508
10766.93 528
10767.91 490
10768.89 491
10769.87 501
10770.85 514
10771.83 498
10772.81 534
10773.79 549
10774.77 531
10775.75 551
10776.73 530
10777.71 536
10778.69 512
10779.67 548
10780.65 544
10781.63 554
10782.62 567
10783.60 547
10784.58 565
10785.56 521
10786.54 559
10787.52 573
10788.50 596
10789.48 576
10790.46 572
10791.44 601
10792.42 581
10793.40 572
10794.38 540
10795.37 529
10796.35 511
10797.33 536
10798.31 538
10799.29 515
10800.27 513
10801.25 510
10802.23 491
10803.21 464
10804.20 491
10805.18 499
10806.16 546
10807.14 569
10808.12 500
10809.10 537
10810.09 541
10811.07 521
10812.05 512
10813.03 514
10814.01 502
10815.00 525
10815.98 542
10816.96 556
10817.94 502
10818.92 501
10819.91 505
10820.89 515
10821.87 496
10822.85 536
10823.83 545
10824.82 561
10825.80 555
10826.78 538
10827.76 536
10828.75 550
10829.73 502
10830.71 523
10831.69 499
10832.68 514
10833.66 503
10834.64 530
10835.63 510
10836.61 536
10837.59 511
10838.57 541
10839.56 519
10840.54 512
10841.52 527
10842.51 553
10843.49 539
10844.47 545
10845.46 557
10846.44 534
10847.42 604
10848.41 596
10849.39 571
10850.37 566
10851.36 592
10852.34 558
10853.32 568
10854.31 537
10855.29 554
10856.28 581
10857.26 601
10858.24 569
10859.23 578
10860.21 580
10861.20 602
10862.18 592
10863.16 581
10864.15 650
10865.13 629
10866.12 583
10867.10 580
10868.08 623
10869.07 629
10870.05 621
10871.04 586
10872.02 626
10873.01 624
10873.99 631
10874.98 627
10875.96 627
10876.95 613
10877.93 604
10878.92 619
10879.90 629
10880.89 633
10881.87 651
10882.86 654
10883.84 642
10884.83 652
10885.81 642
10886.80 655
10887.78 708
10888.77 700
10889.75 679
10890.74 693
10891.72 701
10892.71 718
10893.69 710
10894.68 701
10895.66 687
10896.65 715
10897.64 715
10898.62 722
10899.61 733
10900.59 740
10901.58 769
10902.56 782
10903.55 750
10904.54 757
10905.52 716
10906.51 738
10907.49 784
10908.48 800
10909.47 798
10910.45 822
10911.44 793
10912.43 822
10913.41 861
10914.40 853
10915.39 876
10916.37 849
10917.36 883
10918.35 870
10919.33 920
10920.32 878
10921.31 889
10922.29 892
10923.28 930
10924.27 937
10925.25 949
10926.24 931
10927.23 938
10928.21 996
10929.20 946
10930.19 940
10931.18 940
10932.16 958
10933.15 983
10934.14 984
10935.12 1013
10936.11 1051
10937.10 1061
10938.09 1010
10939.07 1026
10940.06 1067
10941.05 1034
10942.04 1114
10943.02 1121
10944.01 1116
10945.00 1117
10945.99 1139
10946.98 1205
10947.96 1227
10948.95 1282
10949.94 1252
10950.93 1343
10951.92 1420
10952.90 1480
10953.89 1523
10954.88 1596
10955.87 1604
10956.86 1659
10957.85 1753
10958.83 1738
10959.82 1756
10960.81 1726
10961.80 1762
10962.79 1734
10963.78 1727
10964.77 1649
10965.75 1574
10966.74 1546
10967.73 1526
10968.72 1496
10969.71 1452
10970.70 1440
10971.69 1438
10972.68 1376
10973.67 1363
10974.66 1370
10975.64 1324
10976.63 1325
10977.62 1322
10978.61 1377
10979.60 1353
10980.59 1350
10981.58 1290
10982.57 1332
10983.56 1327
10984.55 1387
10985.54 1419
10986.53 1459
10987.52 1397
10988.51 1475
10989.50 1514
10990.49 1577
10991.48 1615
10992.47 1695
10993.46 1824
10994.45 1858
10995.44 1995
10996.43 2131
10997.42 2283
10998.41 2398
10999.40 2425
11000.39 2476
11001.38 2596
11002.37 2523
11003.36 2394
11004.35 2328
11005.34 2233
11006.33 2146
11007.32 2040
11008.31 1972
11009.30 1860
11010.30 1766
11011.29 1628
11012.28 1551
11013.27 1409
11014.26 1335
11015.25 1339
11016.24 1302
11017.23 1206
11018.22 1189
11019.21 1163
11020.21 1125
11021.20 1092
11022.19 1020
11023.18 1061
11024.17 1043
11025.16 1034
11026.15 1071
11027.14 1058
11028.14 1054
11029.13 1011
11030.12 968
11031.11 982
11032.10 1003
11033.09 1010
11034.09 1034
11035.08 1034
11036.07 982
11037.06 1038
11038.05 999
11039.05 986
11040.04 960
11041.03 983
11042.02 950
11043.02 944
11044.01 1002
11045.00 992
11045.99 949
11046.98 928
11047.98 913
11048.97 917
11049.96 910
11050.95 921
11051.95 895
11052.94 916
11053.93 879
11054.93 877
11055.92 818
11056.91 867
11057.90 868
11058.90 874
11059.89 866
11060.88 854
11061.88 837
11062.87 856
11063.86 875
11064.86 876
11065.85 865
11066.84 874
11067.84 898
11068.83 905
11069.82 887
11070.82 885
11071.81 866
11072.80 865
11073.80 913
11074.79 907
11075.78 889
11076.78 909
11077.77 872
11078.77 867
11079.76 845
11080.75 898
11081.75 874
11082.74 877
11083.74 837
11084.73 889
11085.72 847
11086.72 865
11087.71 810
11088.71 826
11089.70 813
11090.70 789
11091.69 807
11092.68 826
11093.68 830
11094.67 810
11095.67 790
11096.66 801
11097.66 811
11098.65 783
11099.65 844
11100.64 787
11101.64 834
11102.63 813
11103.63 798
11104.62 800
11105.62 781
11106.61 778
11107.61 775
11108.60 790
11109.60 797
11110.59 785
11111.59 783
11112.58 803
11113.58 750
11114.57 817
11115.57 782
11116.56 808
11117.56 766
11118.56 822
11119.55 806
11120.55 760
11121.54 796
11122.54 772
11123.54 762
11124.53 770
11125.53 826
11126.52 830
11127.52 819
11128.51 791
11129.51 810
11130.51 764
11131.50 768
11132.50 770
11133.50 758
11134.49 767
11135.49 788
11136.49 783
11137.48 771
11138.48 748
11139.47 727
11140.47 733
11141.47 784
11142.46 781
11143.46 764
11144.46 779
11145.46 770
11146.45 797
11147.45 752
11148.45 802
11149.44 759
11150.44 772
11151.44 771
11152.43 781
11153.43 770
11154.43 770
11155.43 772
11156.42 725
11157.42 730
11158.42 740
11159.42 746
11160.41 715
11161.41 721
11162.41 724
11163.41 724
11164.40 684
11165.40 736
11166.40 689
11167.40 725
11168.39 686
11169.39 676
11170.39 708
11171.39 708
11172.39 680
11173.38 669
11174.38 695
11175.38 693
11176.38 702
11177.38 684
11178.38 679
11179.37 664
11180.37 677
11181.37 694
11182.37 680
11183.37 717
11184.37 691
11185.37 670
11186.36 725
11187.36 733
11188.36 692
11189.36 713
11190.36 647
11191.36 721
11192.36 685
11193.36 680
11194.36 679
11195.35 681
11196.35 698
11197.35 713
11198.35 677
11199.35 718
11200.35 709
11201.35 697
11202.35 668
11203.35 663
11204.35 721
11205.35 662
11206.35 696
11207.35 725
11208.35 742
11209.35 685
11210.35 724
11211.35 685
11212.35 657
11213.35 653
11214.35 666
11215.34 663
11216.35 672
11217.35 693
11218.35 710
11219.35 685
11220.35 673
11221.35 701
11222.35 662
11223.35 699
11224.35 672
11225.35 688
11226.35 681
11227.35 711
11228.35 707
11229.35 709
11230.35 708
11231.35 756
11232.35 755
11233.35 695
11234.35 715
11235.35 759
11236.35 776
11237.36 735
11238.36 748
11239.36 709
11240.36 728
11241.36 726
11242.36 774
11243.36 731
11244.36 730
11245.36 759
11246.37 753
11247.37 770
11248.37 785
11249.37 829
11250.37 804
11251.37 783
11252.38 763
11253.38 801
11254.38 808
11255.38 816
11256.38 808
11257.38 826
11258.39 838
11259.39 818
11260.39 791
11261.39 805
11262.39 810
11263.40 820
11264.40 856
11265.40 916
11266.40 894
11267.40 893
11268.41 901
11269.41 916
11270.41 1010
11271.41 942
11272.42 1061
11273.42 1055
11274.42 1053
11275.42 1031
11276.43 1015
11277.43 1043
11278.43 1077
11279.44 1092
11280.44 1063
11281.44 1073
11282.44 1021
11283.45 1041
11284.45 972
11285.45 970
11286.46 902
11287.46 919
11288.46 859
11289.47 861
11290.47 859
11291.47 871
11292.48 848
11293.48 838
11294.48 830
11295.49 799
11296.49 798
11297.49 826
11298.50 810
11299.50 798
11300.51 755
11301.51 750
11302.51 794
11303.52 779
11304.52 797
11305.53 764
11306.53 790
11307.53 796
11308.54 820
11309.54 848
11310.55 828
11311.55 830
11312.55 842
11313.56 867
11314.56 875
11315.57 877
11316.57 850
11317.58 924
11318.58 858
11319.59 887
11320.59 910
11321.59 926
11322.60 931
11323.60 948
11324.61 944
11325.61 910
11326.62 888
11327.62 901
11328.63 915
11329.63 896
11330.64 886
11331.64 831
11332.65 898
11333.65 830
11334.66 862
11335.67 882
11336.67 847
11337.68 842
11338.68 892
11339.69 880
11340.69 854
11341.70 883
11342.70 889
11343.71 888
11344.72 863
11345.72 877
11346.73 872
11347.73 871
11348.74 839
11349.74 844
11350.75 844
11351.76 835
11352.76 799
11353.77 791
11354.78 784
11355.78 797
11356.79 778
11357.79 796
11358.80 820
11359.81 802
11360.81 820
11361.82 756
11362.83 796
11363.83 758
11364.84 761
11365.85 762
11366.85 784
11367.86 716
11368.87 691
11369.87 765
11370.88 739
11371.89 718
11372.89 757
11373.90 754
11374.91 706
11375.92 699
11376.92 703
11377.93 759
11378.94 736
11379.94 719
11380.95 710
11381.96 721
11382.97 696
11383.97 750
11384.98 702
11385.99 712
11387.00 703
11388.00 724
11389.01 751
11390.02 680
11391.03 720
11392.04 702
11393.04 741
11394.05 720
11395.06 697
11396.07 725
11397.08 711
11398.08 689
11399.09 671
11400.10 702
11401.11 749
11402.12 702
11403.12 728
11404.13 721
11405.14 720
11406.15 734
11407.16 736
11408.17 780
11409.18 736
11410.18 749
11411.19 749
11412.20 719
11413.21 740
11414.22 738
11415.23 729
11416.24 741
11417.25 714
11418.25 767
11419.26 734
11420.27 709
11421.28 710
11422.29 687
11423.30 736
11424.31 704
11425.32 732
11426.33 738
11427.34 733
11428.35 672
11429.36 665
11430.37 713
11431.38 725
11432.39 690
11433.39 715
11434.40 731
11435.41 735
11436.42 724
11437.43 736
11438.44 736
11439.45 755
11440.46 777
11441.47 773
11442.48 735
11443.49 710
11444.50 732
11445.51 739
11446.52 754
11447.53 783
11448.55 747
11449.56 769
11450.57 741
11451.58 710
11452.59 706
11453.60 717
11454.61 746
11455.62 758
11456.63 744
11457.64 745
11458.65 778
11459.66 760
11460.67 761
11461.68 749
11462.69 746
11463.71 773
11464.72 767
11465.73 781
11466.74 790
11467.75 748
11468.76 791
11469.77 791
11470.78 795
11471.80 796
11472.81 817
11473.82 835
11474.83 824
11475.84 793
11476.85 814
11477.86 812
11478.88 822
11479.89 844
11480.90 814
11481.91 837
11482.92 879
11483.93 862
11484.95 870
11485.96 898
11486.97 908
11487.98 918
11489.00 855
11490.01 893
11491.02 873
11492.03 891
11493.04 925
11494.06 950
11495.07 981
11496.08 981
11497.09 960
11498.11 963
11499.12 1008
11500.13 1033
11501.14 1033
11502.16 1013
11503.17 1034
11504.18 1031
11505.20 1030
11506.21 1059
11507.22 1074
11508.23 1116
11509.25 1192
11510.26 1163
11511.27 1157
11512.29 1180
11513.30 1201
11514.31 1242
11515.33 1262
11516.34 1321
11517.35 1345
11518.37 1427
11519.38 1454
11520.39 1523
11521.41 1496
11522.42 1599
11523.43 1663
11524.45 1660
11525.46 1742
11526.47 1800
11527.49 1836
11528.50 1900
11529.52 1921
11530.53 2025
11531.54 2159
11532.56 2269
11533.57 2379
11534.59 2581
11535.60 2753
11536.62 2883
11537.63 3015
11538.64 3121
11539.66 3246
11540.67 3240
11541.69 3184
11542.70 3083
11543.72 3016
11544.73 2935
11545.75 2730
11546.76 2691
11547.77 2505
11548.79 2349
11549.80 2152
11550.82 2037
11551.83 1873
11552.85 1803
11553.86 1704
11554.88 1635
11555.89 1553
11556.91 1449
11557.92 1430
11558.94 1432
11559.95 1367
11560.97 1295
11561.99 1257
11563.00 1297
11564.02 1249
11565.03 1217
11566.05 1193
11567.06 1220
11568.08 1186
11569.09 1139
11570.11 1171
11571.13 1159
11572.14 1183
11573.16 1206
11574.17 1185
11575.19 1170
11576.20 1158
11577.22 1174
11578.24 1210
11579.25 1175
11580.27 1189
11581.29 1148
11582.30 1150
11583.32 1197
11584.33 1151
11585.35 1137
11586.37 1088
11587.38 1123
11588.40 1118
11589.42 1130
11590.43 1114
11591.45 1116
11592.47 1165
11593.48 1202
11594.50 1188
11595.52 1185
11596.53 1221
11597.55 1231
11598.57 1300
11599.58 1334
11600.60 1329
11601.62 1293
11602.64 1335
11603.65 1368
11604.67 1273
11605.69 1242
11606.70 1192
11607.72 1223
11608.74 1234
11609.76 1243
11610.77 1160
11611.79 1150
11612.81 1181
11613.83 1144
11614.84 1110
11615.86 1148
11616.88 1109
11617.90 1167
11618.92 1141
11619.93 1085
11620.95 1066
11621.97 1082
11622.99 1084
11624.01 1081
11625.02 1040
11626.04 1014
11627.06 1086
11628.08 1033
11629.10 970
11630.11 948
11631.13 978
11632.15 1001
11633.17 977
11634.19 953
11635.21 1000
11636.23 957
11637.24 925
11638.26 905
11639.28 865
11640.30 875
11641.32 877
11642.34 879
11643.36 839
11644.38 835
11645.39 830
11646.41 822
11647.43 839
11648.45 871
11649.47 846
11650.49 807
11651.51 797
11652.53 793
11653.55 796
11654.57 809
11655.59 798
11656.61 794
11657.63 798
11658.65 767
11659.67 752
11660.69 727
11661.70 778
11662.72 727
11663.74 740
11664.76 738
11665.78 763
11666.80 759
11667.82 756
11668.84 750
11669.86 729
11670.88 741
11671.90 730
11672.92 742
11673.95 719
11674.97 722
11675.99 717
11677.01 732
11678.03 724
11679.05 684
11680.07 732
11681.09 709
11682.11 722
11683.13 720
11684.15 722
11685.17 688
11686.19 687
11687.21 701
11688.23 736
11689.25 708
11690.28 710
11691.30 701
11692.32 682
11693.34 709
11694.36 660
11695.38 674
11696.40 676
11697.42 675
11698.44 660
11699.47 647
11700.49 641
11701.51 665
11702.53 670
11703.55 676
11704.57 678
11705.60 627
11706.62 643
11707.64 646
11708.66 673
11709.68 644
11710.70 611
11711.73 603
11712.75 602
11713.77 656
11714.79 653
11715.81 618
11716.84 618
11717.86 596
11718.88 584
11719.90 577
11720.92 602
11721.95 599
11722.97 588
11723.99 610
11725.01 598
11726.04 597
11727.06 585
11728.08 583
11729.11 610
11730.13 632
11731.15 607
11732.17 561
11733.20 569
11734.22 584
11735.24 553
11736.26 600
11737.29 580
11738.31 588
11739.33 559
11740.36 565
11741.38 576
11742.40 546
11743.43 575
11744.45 568
11745.47 553
11746.50 527
11747.52 550
11748.54 564
11749.57 547
11750.59 528
11751.62 533
11752.64 538
11753.66 546
11754.69 548
11755.71 556
11756.73 559
11757.76 570
11758.78 533
11759.81 556
11760.83 539
11761.85 549
11762.88 557
11763.90 567
11764.93 558
11765.95 547
11766.98 577
11768.00 563
11769.02 563
11770.05 553
11771.07 565
11772.10 557
11773.12 546
11774.15 546
11775.17 508
11776.20 537
11777.22 566
11778.25 547
11779.27 563
11780.30 510
11781.32 553
11782.35 537
11783.37 534
11784.40 527
11785.42 520
11786.45 578
11787.47 568
11788.50 538
11789.52 531
11790.55 552
11791.57 536
11792.60 549
11793.62 536
11794.65 548
11795.67 536
11796.70 557
11797.73 543
11798.75 557
11799.78 520
11800.80 528
11801.83 523
11802.85 534
11803.88 530
11804.91 555
11805.93 541
11806.96 564
11807.98 578
11809.01 555
11810.04 531
11811.06 537
11812.09 575
11813.12 536
11814.14 531
11815.17 517
11816.19 520
11817.22 556
11818.25 553
11819.27 570
11820.30 557
11821.33 554
11822.35 562
11823.38 592
11824.41 608
11825.44 604
11826.46 592
11827.49 567
11828.52 617
11829.54 608
11830.57 604
11831.60 592
11832.62 599
11833.65 589
11834.68 560
11835.71 621
11836.73 607
11837.76 586
11838.79 569
11839.82 595
11840.84 594
11841.87 627
11842.90 570
11843.93 550
11844.95 595
11845.98 595
11847.01 586
11848.04 623
11849.07 589
11850.09 601
11851.12 577
11852.15 588
11853.18 607
11854.21 630
11855.23 642
11856.26 644
11857.29 673
11858.32 620
11859.35 636
11860.38 636
11861.40 677
11862.43 702
11863.46 656
11864.49 646
11865.52 653
11866.55 648
11867.58 679
11868.60 694
11869.63 681
11870.66 709
11871.69 700
11872.72 702
11873.75 690
11874.78 694
11875.81 701
11876.84 703
11877.86 670
11878.89 721
11879.92 725
11880.95 737
11881.98 725
11883.01 768
11884.04 736
11885.07 763
11886.10 801
11887.13 780
11888.16 790
11889.19 779
11890.22 767
11891.25 792
11892.28 839
11893.31 886
11894.34 897
11895.37 882
11896.40 953
11897.43 898
11898.46 973
11899.49 1001
11900.52 1000
11901.55 1050
11902.58 1100
11903.61 1120
11904.64 1124
11905.67 1165
11906.70 1105
11907.73 1116
11908.76 1091
11909.79 1083
11910.82 1081
11911.85 1071
11912.88 1059
11913.91 1012
11914.94 1041
11915.97 1040
11917.01 990
11918.04 993
11919.07 1014
11920.10 1001
11921.13 1010
11922.16 1004
11923.19 1050
11924.22 1050
11925.25 1117
11926.28 1136
11927.32 1100
11928.35 1159
11929.38 1124
11930.41 1205
11931.44 1146
11932.47 1208
11933.50 1193
11934.54 1188
11935.57 1148
11936.60 1122
11937.63 1092
11938.66 1148
11939.70 1100
11940.73 1045
11941.76 1041
11942.79 998
11943.82 978
11944.85 906
11945.89 908
11946.92 893
11947.95 859
11948.98 846
11950.02 830
11951.05 813
11952.08 846
11953.11 825
11954.15 813
11955.18 794
11956.21 814
11957.24 773
11958.28 820
11959.31 762
11960.34 771
11961.37 763
11962.41 802
11963.44 802
11964.47 784
11965.51 824
11966.54 792
11967.57 799
11968.60 772
11969.64 785
11970.67 792
11971.70 861
11972.74 809
11973.77 806
11974.80 797
11975.84 820
11976.87 830
11977.90 836
11978.94 802
11979.97 787
11981.00 805
11982.04 834
11983.07 804
11984.11 827
11985.14 819
11986.17 801
11987.21 876
11988.24 838
11989.28 843
11990.31 825
11991.34 861
11992.38 799
11993.41 858
11994.45 822
11995.48 855
11996.51 919
11997.55 892
11998.58 875
11999.62 864
12000.65 876
12001.69 862
12002.72 959
12003.76 903
12004.79 906
12005.82 942
12006.86 937
12007.89 907
12008.93 947
12009.96 977
12011.00 1025
12012.03 978
12013.07 1035
12014.10 1017
12015.14 1021
12016.17 1082
12017.21 1055
12018.24 1073
12019.28 1102
12020.32 1107
12021.35 1101
12022.39 1113
12023.42 1083
12024.46 1110
12025.49 1096
12026.53 1142
12027.56 1117
12028.60 1146
12029.64 1146
12030.67 1172
12031.71 1196
12032.74 1096
12033.78 1116
12034.81 1113
12035.85 1098
12036.89 1074
12037.92 1103
12038.96 1071
12039.99 1080
12041.03 1043
12042.07 1003
12043.10 1025
12044.14 1005
12045.18 1008
12046.21 946
12047.25 956
12048.29 985
12049.32 1019
12050.36 961
12051.40 969
12052.43 966
12053.47 972
12054.51 978
12055.54 924
12056.58 939
12057.62 948
12058.65 966
12059.69 969
12060.73 973
12061.76 946
12062.80 930
12063.84 927
12064.88 954
12065.91 920
12066.95 907
12067.99 896
12069.03 869
12070.06 865
12071.10 850
12072.14 832
12073.18 814
12074.21 807
12075.25 836
12076.29 826
12077.33 824
12078.36 829
12079.40 780
12080.44 822
12081.48 769
12082.52 790
12083.55 821
12084.59 760
12085.63 795
12086.67 815
12087.71 791
12088.74 813
12089.78 832
12090.82 788
12091.86 810
12092.90 820
12093.94 850
12094.98 865
12096.01 846
12097.05 873
12098.09 864
12099.13 842
12100.17 894
12101.21 882
12102.25 905
12103.28 867
12104.32 878
12105.36 829
12106.40 862
12107.44 873
12108.48 870
12109.52 830
12110.56 827
12111.60 817
12112.64 782
12113.68 777
12114.72 786
12115.76 745
12116.79 715
12117.83 751
12118.87 700
12119.91 714
12120.95 689
12121.99 666
12123.03 660
12124.07 696
12125.11 703
12126.15 674
12127.19 670
12128.23 664
12129.27 646
12130.31 673
12131.35 681
12132.39 656
12133.43 647
12134.47 671
12135.51 690
12136.55 682
12137.59 632
12138.63 639
12139.67 646
12140.71 634
12141.76 626
12142.80 628
12143.84 631
12144.88 647
12145.92 643
12146.96 651
12148.00 648
12149.04 627
12150.08 623
12151.12 608
12152.16 627
12153.20 628
12154.25 638
12155.29 601
12156.33 607
12157.37 595
12158.41 599
12159.45 609
12160.49 567
12161.53 596
12162.58 575
12163.62 579
12164.66 612
12165.70 618
12166.74 599
12167.78 578
12168.82 608
12169.87 602
12170.91 566
12171.95 541
12172.99 596
12174.03 567
12175.08 567
12176.12 533
12177.16 571
12178.20 574
12179.24 562
12180.29 547
12181.33 556
12182.37 583
12183.41 564
12184.46 561
12185.50 575
12186.54 561
12187.58 544
12188.63 552
12189.67 546
12190.71 522
12191.75 527
12192.80 538
12193.84 574
12194.88 572
12195.92 519
12196.97 542
12198.01 542
12199.05 540
12200.10 542
12201.14 579
12202.18 575
12203.23 540
12204.27 520
12205.31 550
12206.36 558
12207.40 542
12208.44 571
12209.49 569
12210.53 570
12211.57 555
12212.62 526
12213.66 538
12214.70 536
12215.75 552
12216.79 541
12217.84 525
12218.88 510
12219.92 509
12220.97 560
12222.01 530
12223.06 510
12224.10 542
12225.14 530
12226.19 523
12227.23 533
12228.28 538
12229.32 540
12230.36 532
12231.41 528
12232.45 523
12233.50 530
12234.54 530
12235.59 535
12236.63 542
12237.68 538
12238.72 533
12239.77 558
12240.81 551
12241.86 535
12242.90 551
12243.94 577
12244.99 539
12246.03 556
12247.08 567
12248.13 575
12249.17 537
12250.22 561
12251.26 538
12252.31 532
12253.35 529
12254.40 517
12255.44 550
12256.49 495
12257.53 507
12258.58 510
12259.62 514
12260.67 486
12261.72 504
12262.76 496
12263.81 482
12264.85 483
12265.90 453
12266.94 478
12267.99 469
12269.04 503
12270.08 469
12271.13 468
12272.17 439
12273.22 473
12274.27 445
12275.31 458
12276.36 445
12277.41 457
12278.45 460
12279.50 467
12280.55 439
12281.59 470
12282.64 476
12283.69 457
12284.73 460
12285.78 445
12286.83 487
12287.87 437
12288.92 437
12289.97 481
12291.01 471
12292.06 422
12293.11 461
12294.15 470
12295.20 465
12296.25 455
12297.30 466
12298.34 457
12299.39 413
12300.44 459
12301.48 448
12302.53 437
12303.58 412
12304.63 389
12305.67 423
12306.72 456
12307.77 447
12308.82 441
12309.87 417
12310.91 463
12311.96 431
12313.01 443
12314.06 436
12315.10 430
12316.15 438
12317.20 443
12318.25 411
12319.30 416
12320.34 403
12321.39 432
12322.44 415
12323.49 409
12324.54 414
12325.59 402
12326.63 425
12327.68 436
12328.73 413
12329.78 435
12330.83 408
12331.88 417
12332.93 403
12333.98 428
12335.02 408
12336.07 425
12337.12 415
12338.17 429
12339.22 400
12340.27 410
12341.32 421
12342.37 445
12343.42 463
12344.47 449
12345.51 410
12346.56 445
12347.61 435
12348.66 433
12349.71 438
12350.76 439
12351.81 410
12352.86 444
12353.91 444
12354.96 411
12356.01 400
12357.06 422
12358.11 450
12359.16 424
12360.21 421
12361.26 410
12362.31 411
12363.36 448
12364.41 409
12365.46 450
12366.51 433
12367.56 425
12368.61 417
12369.66 435
12370.71 427
12371.76 443
12372.81 460
12373.86 459
12374.91 434
12375.96 434
12377.01 440
12378.06 426
12379.11 435
12380.17 453
12381.22 431
12382.27 430
12383.32 436
12384.37 440
12385.42 415
12386.47 444
12387.52 416
12388.57 413
12389.62 434
12390.67 440
12391.73 428
12392.78 458
12393.83 434
12394.88 467
12395.93 485
12396.98 420
12398.03 437
12399.09 433
12400.14 485
12401.19 476
12402.24 435
12403.29 470
12404.34 472
12405.40 464
12406.45 464
12407.50 464
12408.55 440
12409.60 438
12410.66 480
12411.71 486
12412.76 463
12413.81 463
12414.86 512
12415.92 491
12416.97 491
12418.02 458
12419.07 477
12420.13 512
12421.18 493
12422.23 476
12423.28 440
12424.34 490
12425.39 490
12426.44 521
12427.49 518
12428.55 493
12429.60 507
12430.65 489
12431.71 484
12432.76 513
12433.81 506
12434.86 503
12435.92 522
12436.97 528
12438.02 504
12439.08 518
12440.13 489
12441.18 482
12442.24 530
12443.29 522
12444.34 523
12445.40 540
12446.45 540
12447.50 526
12448.56 542
12449.61 573
12450.67 574
12451.72 586
12452.77 565
12453.83 557
12454.88 600
12455.94 604
12456.99 630
12458.04 635
12459.10 657
12460.15 668
12461.21 646
12462.26 700
12463.31 726
12464.37 800
12465.42 791
12466.48 858
12467.53 906
12468.59 981
12469.64 967
12470.70 1027
12471.75 1063
12472.80 1117
12473.86 1138
12474.91 1205
12475.97 1203
12477.02 1227
12478.08 1234
12479.13 1279
12480.19 1225
12481.24 1175
12482.30 1205
12483.35 1140
12484.41 1110
12485.46 1026
12486.52 1014
12487.57 1026
12488.63 960
12489.69 926
12490.74 916
12491.80 873
12492.85 821
12493.91 832
12494.96 796
12496.02 773
12497.07 761
12498.13 746
12499.19 736
12500.24 704
12501.30 683
12502.35 703
12503.41 698
12504.47 680
12505.52 668
12506.58 667
12507.63 705
12508.69 651
12509.75 662
12510.80 649
12511.86 668
12512.91 690
12513.97 682
12515.03 684
12516.08 699
12517.14 715
12518.20 695
12519.25 729
12520.31 703
12521.37 671
12522.42 647
12523.48 684
12524.54 706
12525.59 661
12526.65 665
12527.71 692
12528.77 660
12529.82 668
12530.88 694
12531.94 662
12532.99 695
12534.05 672
12535.11 688
12536.17 690
12537.22 663
12538.28 700
12539.34 668
12540.40 716
12541.45 703
12542.51 715
12543.57 730
12544.63 730
12545.68 753
12546.74 781
12547.80 781
12548.86 783
12549.92 798
12550.97 827
12552.03 860
12553.09 836
12554.15 848
12555.21 846
12556.26 865
12557.32 871
12558.38 891
12559.44 878
12560.50 813
12561.56 832
12562.61 819
12563.67 814
12564.73 799
12565.79 784
12566.85 785
12567.91 770
12568.97 730
12570.02 770
12571.08 748
12572.14 761
12573.20 723
12574.26 696
12575.32 694
12576.38 712
12577.44 706
12578.50 688
12579.56 676
12580.61 682
12581.67 684
12582.73 701
12583.79 706
12584.85 719
12585.91 721
12586.97 732
12588.03 696
12589.09 717
12590.15 668
12591.21 714
12592.27 714
12593.33 683
12594.39 704
12595.45 737
12596.51 757
12597.57 745
12598.63 734
12599.69 702
12600.75 695
12601.81 705
12602.87 706
12603.93 702
12604.99 711
12606.05 717
12607.11 723
12608.17 743
12609.23 727
12610.29 740
12611.35 775
12612.41 752
12613.47 764
12614.53 750
12615.59 796
12616.66 834
12617.72 850
12618.78 840
12619.84 821
12620.90 865
12621.96 891
12623.02 895
12624.08 854
12625.14 874
12626.20 917
12627.26 898
12628.33 907
12629.39 926
12630.45 941
12631.51 988
12632.57 944
12633.63 931
12634.69 914
12635.76 942
12636.82 881
12637.88 882
12638.94 837
12640.00 837
12641.06 845
12642.13 828
12643.19 788
12644.25 832
12645.31 800
12646.37 784
12647.44 760
12648.50 751
12649.56 788
12650.62 745
12651.68 740
12652.75 752
12653.81 739
12654.87 730
12655.93 721
12657.00 759
12658.06 752
12659.12 777
12660.18 780
12661.25 762
12662.31 747
12663.37 753
12664.43 762
12665.50 778
12666.56 771
12667.62 763
12668.69 756
12669.75 788
12670.81 785
12671.88 790
12672.94 796
12674.00 791
12675.06 812
12676.13 792
12677.19 819
12678.25 806
12679.32 797
12680.38 850
12681.44 848
12682.51 845
12683.57 864
12684.64 876
12685.70 852
12686.76 864
12687.83 865
12688.89 908
12689.95 972
12691.02 902
12692.08 924
12693.15 997
12694.21 971
12695.27 945
12696.34 1019
12697.40 1042
12698.47 1044
12699.53 1030
12700.59 1048
12701.66 1135
12702.72 1133
12703.79 1164
12704.85 1165
12705.92 1166
12706.98 1160
12708.05 1131
12709.11 1113
12710.18 1100
12711.24 1153
12712.30 1176
12713.37 1136
12714.43 1116
12715.50 1095
12716.56 1171
12717.63 1087
12718.69 1053
12719.76 1089
12720.82 1102
12721.89 1081
12722.95 1093
12724.02 1081
12725.09 1094
12726.15 1091
12727.22 1109
12728.28 1149
12729.35 1107
12730.41 1116
12731.48 1139
12732.54 1180
12733.61 1214
12734.68 1102
12735.74 1143
12736.81 1168
12737.87 1140
12738.94 1103
12740.00 1085
12741.07 1083
12742.14 1063
12743.20 1045
12744.27 1009
12745.33 972
12746.40 954
12747.47 894
12748.53 939
12749.60 919
12750.67 880
12751.73 938
12752.80 872
12753.87 822
12754.93 846
12756.00 839
12757.07 824
12758.13 819
12759.20 803
12760.27 795
12761.33 828
12762.40 837
12763.47 794
12764.53 812
12765.60 798
12766.67 793
12767.73 743
12768.80 762
12769.87 737
12770.94 738
12772.00 747
12773.07 708
12774.14 725
12775.21 721
12776.27 708
12777.34 713
12778.41 697
12779.48 692
12780.54 686
12781.61 677
12782.68 677
12783.75 669
12784.81 668
12785.88 666
12786.95 687
12788.02 685
12789.09 656
12790.15 641
12791.22 668
12792.29 659
12793.36 683
12794.43 667
12795.49 670
12796.56 648
12797.63 652
12798.70 643
12799.77 668
12800.84 637
12801.90 630
12802.97 624
12804.04 679
12805.11 636
12806.18 632
12807.25 660
12808.32 644
12809.39 671
12810.45 656
12811.52 699
12812.59 685
12813.66 711
12814.73 652
12815.80 695
12816.87 709
12817.94 730
12819.01 711
12820.08 691
12821.15 698
12822.21 723
12823.28 697
12824.35 737
12825.42 703
12826.49 716
12827.56 672
12828.63 684
12829.70 669
12830.77 685
12831.84 702
12832.91 683
12833.98 640
12835.05 636
12836.12 682
12837.19 652
12838.26 603
12839.33 603
12840.40 634
12841.47 567
12842.54 598
12843.61 611
12844.68 571
12845.75 588
12846.82 620
12847.89 568
12848.96 575
12850.03 582
12851.10 614
12852.18 599
12853.25 523
12854.32 546
12855.39 556
12856.46 579
12857.53 531
12858.60 510
12859.67 525
12860.74 518
12861.81 493
12862.88 511
12863.96 518
12865.03 533
12866.10 514
12867.17 530
12868.24 501
12869.31 505
12870.38 497
12871.45 471
12872.53 500
12873.60 489
12874.67 464
12875.74 476
12876.81 506
12877.88 494
12878.96 467
12880.03 450
12881.10 479
12882.17 464
12883.24 474
12884.31 465
12885.39 451
12886.46 483
12887.53 453
12888.60 479
12889.68 462
12890.75 469
12891.82 450
12892.89 465
12893.96 431
12895.04 436
12896.11 456
12897.18 444
12898.25 441
12899.33 452
12900.40 443
12901.47 408
12902.54 427
12903.62 406
12904.69 430
12905.76 412
12906.84 433
12907.91 455
12908.98 410
12910.06 430
12911.13 406
12912.20 432
12913.27 412
12914.35 410
12915.42 421
12916.49 406
12917.57 427
12918.64 430
12919.71 393
12920.79 388
12921.86 393
12922.94 407
12924.01 394
12925.08 426
12926.16 400
12927.23 393
12928.30 404
12929.38 389
12930.45 372
12931.53 400
12932.60 406
12933.67 405
12934.75 388
12935.82 394
12936.90 393
12937.97 407
12939.04 385
12940.12 383
12941.19 383
12942.27 390
12943.34 383
12944.42 391
12945.49 367
12946.56 382
12947.64 362
12948.71 369
12949.79 365
12950.86 347
12951.94 363
12953.01 340
12954.09 351
12955.16 374
12956.24 357
12957.31 363
12958.39 364
12959.46 344
12960.54 398
12961.61 382
12962.69 353
12963.76 343
12964.84 388
12965.91 395
12966.99 398
12968.07 355
12969.14 373
12970.22 340
12971.29 343
12972.37 338
12973.44 355
12974.52 369
12975.59 355
12976.67 365
12977.75 367
12978.82 343
12979.90 365
12980.97 369
12982.05 372
12983.13 364
12984.20 377
12985.28 362
12986.35 383
12987.43 384
12988.51 361
12989.58 363
12990.66 346
12991.74 359
12992.81 365
12993.89 346
12994.97 345
12996.04 337
12997.12 363
12998.20 373
12999.27 363
13000.35 360
13001.43 371
13002.50 382
13003.58 365
13004.66 364
13005.73 351
13006.81 381
13007.89 404
13008.97 372
13010.04 359
13011.12 360
13012.20 364
13013.27 397
13014.35 359
13015.43 373
13016.51 391
13017.58 364
13018.66 380
13019.74 365
13020.82 347
13021.89 380
13022.97 378
13024.05 327
13025.13 367
13026.21 335
13027.28 380
13028.36 388
13029.44 378
13030.52 374
13031.60 387
13032.67 388
13033.75 389
13034.83 370
13035.91 343
13036.99 382
13038.07 410
13039.14 404
13040.22 398
13041.30 359
13042.38 398
13043.46 389
13044.54 405
13045.62 365
13046.69 371
13047.77 371
13048.85 362
13049.93 403
13051.01 414
13052.09 367
13053.17 384
13054.25 402
13055.33 392
13056.40 387
13057.48 410
13058.56 396
13059.64 390
13060.72 402
13061.80 398
13062.88 372
13063.96 360
13065.04 377
13066.12 373
13067.20 376
13068.28 402
13069.36 378
13070.44 370
13071.52 407
13072.60 385
13073.68 357
13074.76 372
13075.84 348
13076.92 370
13078.00 348
13079.08 368
13080.16 379
13081.24 399
13082.32 377
13083.40 368
13084.48 387
13085.56 379
13086.64 374
13087.72 381
13088.80 363
13089.88 383
13090.96 364
13092.04 363
13093.12 370
13094.20 365
13095.28 358
13096.36 365
13097.44 361
13098.52 355
13099.61 382
13100.69 364
13101.77 386
13102.85 366
13103.93 370
13105.01 382
13106.09 389
13107.17 401
13108.25 390
13109.34 394
13110.42 391
13111.50 398
13112.58 383
13113.66 402
13114.74 393
13115.82 388
13116.91 396
13117.99 418
13119.07 430
13120.15 421
13121.23 422
13122.31 418
13123.40 440
13124.48 422
13125.56 426
13126.64 424
13127.72 425
13128.81 425
13129.89 394
13130.97 430
13132.05 436
13133.14 409
13134.22 413
13135.30 427
13136.38 400
13137.47 420
13138.55 402
13139.63 393
13140.71 385
13141.80 392
13142.88 405
13143.96 376
13145.04 403
13146.13 391
13147.21 388
13148.29 395
13149.38 356
13150.46 394
13151.54 399
13152.62 392
13153.71 405
13154.79 380
13155.87 382
13156.96 369
13158.04 387
13159.12 383
13160.21 414
13161.29 350
13162.37 358
13163.46 381
13164.54 374
13165.62 355
13166.71 380
13167.79 401
13168.88 412
13169.96 378
13171.04 373
13172.13 406
13173.21 340
13174.30 369
13175.38 392
13176.46 389
13177.55 353
13178.63 346
13179.72 367
13180.80 378
13181.88 376
13182.97 370
13184.05 368
13185.14 394
13186.22 373
13187.31 387
13188.39 400
13189.48 369
13190.56 390
13191.65 415
13192.73 385
13193.81 380
13194.90 405
13195.98 393
13197.07 391
13198.15 398
13199.24 421
13200.32 397
13201.41 377
13202.49 398
13203.58 408
13204.67 393
13205.75 362
13206.84 393
13207.92 401
13209.01 388
13210.09 404
13211.18 401
13212.26 380
13213.35 395
13214.43 397
13215.52 403
13216.61 385
13217.69 395
13218.78 386
13219.86 401
13220.95 387
13222.04 401
13223.12 393
13224.21 386
13225.29 370
13226.38 384
13227.47 402
13228.55 391
13229.64 393
13230.72 381
13231.81 420
13232.90 439
13233.98 442
13235.07 394
13236.16 413
13237.24 400
13238.33 407
13239.42 427
13240.50 424
13241.59 418
13242.68 414
13243.76 429
13244.85 416
13245.94 412
13247.02 393
13248.11 422
13249.20 440
13250.29 425
13251.37 411
13252.46 429
13253.55 395
13254.63 394
13255.72 437
13256.81 416
13257.90 440
13258.98 409
13260.07 437
13261.16 430
13262.25 438
13263.33 448
13264.42 460
13265.51 451
13266.60 427
13267.69 467
13268.77 447
13269.86 458
13270.95 477
13272.04 480
13273.13 462
13274.21 446
13275.30 465
13276.39 497
13277.48 491
13278.57 490
13279.65 486
13280.74 493
13281.83 476
13282.92 508
13284.01 494
13285.10 506
13286.19 488
13287.27 467
13288.36 495
13289.45 473
13290.54 473
13291.63 521
13292.72 520
13293.81 500
13294.90 493
13295.98 498
13297.07 518
13298.16 514
13299.25 486
13300.34 551
13301.43 531
13302.52 535
13303.61 557
13304.70 518
13305.79 528
13306.88 533
13307.97 544
13309.06 557
13310.15 511
13311.24 563
13312.32 552
13313.41 549
13314.50 558
13315.59 575
13316.68 585
13317.77 585
13318.86 581
13319.95 586
13321.04 598
13322.13 594
13323.22 608
13324.31 626
13325.40 583
13326.49 571
13327.58 576
13328.68 611
13329.77 618
13330.86 609
13331.95 617
13333.04 667
13334.13 645
13335.22 634
13336.31 637
13337.40 666
13338.49 630
13339.58 653
13340.67 640
13341.76 678
13342.85 658
13343.94 677
13345.04 659
13346.13 686
13347.22 654
13348.31 664
13349.40 657
13350.49 667
13351.58 685
13352.67 678
13353.77 673
13354.86 668
13355.95 657
13357.04 697
13358.13 656
13359.22 657
13360.31 696
13361.41 741
13362.50 760
13363.59 719
13364.68 715
13365.77 731
13366.87 734
13367.96 720
13369.05 719
13370.14 748
13371.23 720
13372.33 759
13373.42 725
13374.51 726
13375.60 704
13376.69 732
13377.79 671
13378.88 675
13379.97 661
13381.06 656
13382.16 654
13383.25 632
13384.34 580
13385.43 602
13386.53 607
13387.62 586
13388.71 609
13389.81 604
13390.90 577
13391.99 563
13393.08 575
13394.18 538
13395.27 556
13396.36 558
13397.46 551
13398.55 521
13399.64 556
13400.74 549
13401.83 548
13402.92 601
13404.02 554
13405.11 525
13406.20 538
13407.30 553
13408.39 521
13409.48 551
13410.58 586
13411.67 546
13412.77 557
13413.86 567
13414.95 515
13416.05 535
13417.14 547
13418.23 532
13419.33 529
13420.42 543
13421.52 559
13422.61 559
13423.71 560
13424.80 533
13425.89 513
13426.99 560
13428.08 569
13429.18 553
13430.27 532
13431.37 555
13432.46 545
13433.56 548
13434.65 550
13435.74 557
13436.84 538
13437.93 548
13439.03 590
13440.12 553
13441.22 550
13442.31 560
13443.41 574
13444.50 602
13445.60 584
13446.69 602
13447.79 602
13448.88 591
13449.98 556
13451.08 616
13452.17 605
13453.27 617
13454.36 647
13455.46 633
13456.55 598
13457.65 592
13458.74 644
13459.84 640
13460.94 660
13462.03 631
13463.13 653
13464.22 650
13465.32 678
13466.41 661
13467.51 664
13468.61 683
13469.70 699
13470.80 715
13471.90 699
13472.99 710
13474.09 693
13475.18 697
13476.28 669
13477.38 680
13478.47 707
13479.57 722
13480.67 730
13481.76 720
13482.86 722
13483.96 720
13485.05 730
13486.15 755
13487.25 734
13488.34 760
13489.44 756
13490.54 772
13491.63 765
13492.73 780
13493.83 778
13494.93 801
13496.02 792
13497.12 781
13498.22 789
13499.31 816
13500.41 805
13501.51 802
13502.61 816
13503.70 846
13504.80 822
13505.90 826
13507.00 878
13508.09 829
13509.19 822
13510.29 806
13511.39 816
13512.49 860
13513.58 827
13514.68 809
13515.78 784
13516.88 827
13517.98 775
13519.07 768
13520.17 769
13521.27 791
13522.37 729
13523.47 747
13524.57 755
13525.66 716
13526.76 715
13527.86 724
13528.96 735
13530.06 715
13531.16 691
13532.25 661
13533.35 694
13534.45 690
13535.55 654
13536.65 642
13537.75 674
13538.85 667
13539.95 642
13541.05 657
13542.14 612
13543.24 617
13544.34 608
13545.44 608
13546.54 609
13547.64 588
13548.74 604
13549.84 593
13550.94 581
13552.04 561
13553.14 574
13554.24 550
13555.34 556
13556.44 564
13557.54 569
13558.64 603
13559.74 580
13560.84 565
13561.94 531
13563.04 562
13564.13 580
13565.23 542
13566.34 542
13567.44 544
13568.54 552
13569.64 537
13570.74 556
13571.84 541
13572.94 542
13574.04 553
13575.14 565
13576.24 535
13577.34 523
13578.44 544
13579.54 544
13580.64 574
13581.74 557
13582.84 563
13583.94 566
13585.04 567
13586.14 545
13587.24 575
13588.35 563
13589.45 588
13590.55 537
13591.65 545
13592.75 540
13593.85 510
13594.95 540
13596.05 537
13597.15 541
13598.26 542
13599.36 576
13600.46 544
13601.56 566
13602.66 561
13603.76 558
13604.86 552
13605.97 548
13607.07 539
13608.17 548
13609.27 579
13610.37 551
13611.47 566
13612.58 589
13613.68 561
13614.78 568
13615.88 546
13616.98 566
13618.09 566
13619.19 594
13620.29 596
13621.39 570
13622.50 581
13623.60 543
13624.70 555
13625.80 574
13626.91 560
13628.01 557
13629.11 587
13630.21 585
13631.32 561
13632.42 602
13633.52 590
13634.62 593
13635.73 613
13636.83 569
13637.93 563
13639.04 582
13640.14 559
13641.24 548
13642.35 586
13643.45 557
13644.55 591
13645.65 614
13646.76 604
13647.86 567
13648.96 602
13650.07 580
13651.17 608
13652.28 597
13653.38 600
13654.48 589
13655.59 601
13656.69 581
13657.79 580
13658.90 580
13660.00 552
13661.11 565
13662.21 564
13663.31 573
13664.42 561
13665.52 570
13666.63 570
13667.73 549
13668.83 554
13669.94 568
13671.04 586
13672.15 625
13673.25 579
13674.36 561
13675.46 617
13676.56 588
13677.67 595
13678.77 589
13679.88 554
13680.98 586
13682.09 614
13683.19 575
13684.30 609
13685.40 590
13686.51 590
13687.61 613
13688.72 632
13689.82 631
13690.93 632
13692.03 607
13693.14 595
13694.24 638
13695.35 642
13696.45 621
13697.56 595
13698.66 629
13699.77 607
13700.87 602
13701.98 619
13703.09 644
13704.19 632
13705.30 615
13706.40 611
13707.51 656
13708.61 652
13709.72 647
13710.83 660
13711.93 636
13713.04 625
13714.14 663
13715.25 704
13716.36 664
13717.46 640
13718.57 694
13719.67 700
13720.78 700
13721.89 672
13722.99 700
13724.10 685
13725.21 718
13726.31 719
13727.42 702
13728.53 733
13729.63 764
13730.74 737
13731.85 788
13732.95 789
13734.06 781
13735.17 791
13736.27 811
13737.38 802
13738.49 834
13739.59 806
13740.70 817
13741.81 836
13742.92 858
13744.02 866
13745.13 889
13746.24 878
13747.35 899
13748.45 939
13749.56 925
13750.67 990
13751.78 1041
13752.88 1040
13753.99 1067
13755.10 1063
13756.21 1111
13757.31 1165
13758.42 1251
13759.53 1239
13760.64 1243
13761.75 1205
13762.85 1205
13763.96 1253
13765.07 1269
13766.18 1256
13767.29 1259
13768.39 1261
13769.50 1317
13770.61 1244
13771.72 1252
13772.83 1256
13773.94 1241
13775.04 1200
13776.15 1155
13777.26 1141
13778.37 1171
13779.48 1102
13780.59 1077
13781.70 1030
13782.80 1093
13783.91 1052
13785.02 995
13786.13 963
13787.24 957
13788.35 897
13789.46 882
13790.57 891
13791.68 848
13792.79 862
13793.90 820
13795.00 827
13796.11 784
13797.22 783
13798.33 783
13799.44 770
13800.55 753
13801.66 724
13802.77 738
13803.88 710
13804.99 746
13806.10 771
13807.21 742
13808.32 744
13809.43 761
13810.54 750
13811.65 699
13812.76 710
13813.87 734
13814.98 722
13816.09 707
13817.20 752
13818.31 728
13819.42 714
13820.53 681
13821.64 691
13822.75 656
13823.86 678
13824.97 680
13826.08 677
13827.19 668
13828.30 646
13829.41 668
13830.53 656
13831.64 655
13832.75 689
13833.86 675
13834.97 689
13836.08 697
13837.19 696
13838.30 670
13839.41 681
13840.52 658
13841.64 680
13842.75 691
13843.86 696
13844.97 737
13846.08 700
13847.19 688
13848.30 686
13849.41 691
13850.53 675
13851.64 700
13852.75 683
13853.86 698
13854.97 684
13856.08 713
13857.20 716
13858.31 718
13859.42 710
13860.53 724
13861.64 717
13862.76 719
13863.87 741
13864.98 728
13866.09 712
13867.20 732
13868.32 758
13869.43 721
13870.54 737
13871.65 764
13872.77 791
13873.88 781
13874.99 769
13876.10 760
13877.22 788
13878.33 804
13879.44 797
13880.55 757
13881.67 792
13882.78 814
13883.89 843
13885.01 863
13886.12 858
13887.23 878
13888.34 893
13889.46 926
13890.57 931
13891.68 893
13892.80 939
13893.91 963
13895.02 938
13896.14 953
13897.25 984
13898.36 987
13899.48 979
13900.59 997
13901.70 976
13902.82 943
13903.93 980
13905.05 970
13906.16 904
13907.27 878
13908.39 848
13909.50 852
13910.61 842
13911.73 791
13912.84 793
13913.96 800
13915.07 804
13916.19 782
13917.30 766
13918.41 720
13919.53 740
13920.64 709
13921.76 725
13922.87 729
13923.99 711
13925.10 728
13926.21 718
13927.33 724
13928.44 709
13929.56 715
13930.67 695
13931.79 672
13932.90 687
13934.02 697
13935.13 695
13936.25 688
13937.36 697
13938.48 665
13939.59 696
13940.71 665
13941.82 650
13942.94 691
13944.05 688
13945.17 698
13946.28 687
13947.40 657
13948.52 677
13949.63 645
13950.75 615
13951.86 668
13952.98 630
13954.09 605
13955.21 595
13956.32 629
13957.44 613
13958.56 645
13959.67 644
13960.79 598
13961.90 620
13963.02 624
13964.14 648
13965.25 661
13966.37 628
13967.48 659
13968.60 630
13969.72 622
13970.83 622
13971.95 645
13973.07 657
13974.18 605
13975.30 624
13976.42 661
13977.53 641
13978.65 654
13979.77 674
13980.88 649
13982.00 621
13983.12 630
13984.23 626
13985.35 657
13986.47 644
13987.58 652
13988.70 643
13989.82 637
13990.94 622
13992.05 619
13993.17 639
13994.29 631
13995.40 646
13996.52 647
13997.64 647
13998.76 604
13999.87 633
14000.99 642
14002.11 620
14003.23 609
14004.35 631
14005.46 630
14006.58 648
14007.70 651
14008.82 642
14009.93 672
14011.05 672
14012.17 664
14013.29 657
14014.41 655
14015.52 667
14016.64 669
14017.76 690
14018.88 684
14020.00 671
14021.12 702
14022.23 667
14023.35 665
14024.47 702
14025.59 671
14026.71 690
14027.83 710
14028.95 680
14030.06 641
14031.18 711
14032.30 659
14033.42 688
14034.54 653
14035.66 688
14036.78 695
14037.90 694
14039.02 696
14040.14 728
14041.25 753
14042.37 730
14043.49 767
14044.61 732
14045.73 771
14046.85 745
14047.97 786
14049.09 815
14050.21 752
14051.33 778
14052.45 831
14053.57 820
14054.69 840
14055.81 861
14056.93 833
14058.05 866
14059.17 863
14060.29 860
14061.41 857
14062.53 880
14063.65 882
14064.77 915
14065.89 901
14067.01 866
14068.13 921
14069.25 946
14070.37 972
14071.49 996
14072.61 1021
14073.73 1015
14074.85 1012
14075.97 1009
14077.09 1017
14078.21 1035
14079.33 1033
14080.45 1064
14081.57 1072
14082.69 1039
14083.82 1022
14084.94 1049
14086.06 1067
14087.18 1088
14088.30 1090
14089.42 1108
14090.54 1106
14091.66 1077
14092.78 1138
14093.91 1117
14095.03 1142
14096.15 1151
14097.27 1131
14098.39 1126
14099.51 1089
14100.63 1137
14101.76 1122
14102.88 1108
14104.00 1097
14105.12 1061
14106.24 1081
14107.36 1071
14108.49 1077
14109.61 1047
14110.73 1025
14111.85 1017
14112.97 965
14114.10 993
14115.22 975
14116.34 933
14117.46 934
14118.58 942
14119.71 904
14120.83 894
14121.95 904
14123.07 901
14124.20 879
14125.32 846
14126.44 831
14127.56 834
14128.69 800
14129.81 826
14130.93 796
14132.06 790
14133.18 777
14134.30 757
14135.42 787
14136.55 775
14137.67 784
14138.79 769
14139.92 764
14141.04 813
14142.16 727
14143.29 752
14144.41 758
14145.53 729
14146.66 736
14147.78 718
14148.90 707
14150.03 696
14151.15 718
14152.27 702
14153.40 701
14154.52 676
14155.64 696
14156.77 681
14157.89 684
14159.02 698
14160.14 693
14161.26 712
14162.39 692
14163.51 645
14164.64 651
14165.76 682
14166.88 682
14168.01 680
14169.13 675
14170.26 631
14171.38 642
14172.51 688
14173.63 650
14174.75 660
14175.88 635
14177.00 665
14178.13 668
14179.25 650
14180.38 638
14181.50 647
14182.63 625
14183.75 637
14184.88 649
14186.00 642
14187.13 626
14188.25 598
14189.38 623
14190.50 631
14191.63 635
14192.75 604
14193.88 595
14195.00 611
14196.13 606
14197.25 596
14198.38 588
14199.50 620
14200.63 594
14201.76 568
14202.88 610
14204.01 597
14205.13 581
14206.26 568
14207.38 592
14208.51 583
14209.64 597
14210.76 582
14211.89 615
14213.01 581
14214.14 581
14215.27 531
14216.39 552
14217.52 563
14218.64 544
14219.77 577
14220.90 534
14222.02 561
14223.15 574
14224.28 604
14225.40 590
14226.53 534
14227.66 521
14228.78 532
14229.91 535
14231.04 553
14232.16 517
14233.29 548
14234.42 517
14235.54 531
14236.67 546
14237.80 535
14238.92 533
14240.05 532
14241.18 508
14242.31 527
14243.43 529
14244.56 531
14245.69 497
14246.82 482
14247.94 493
14249.07 539
14250.20 494
14251.33 495
14252.45 490
14253.58 532
14254.71 558
14255.84 533
14256.96 515
14258.09 524
14259.22 510
14260.35 476
14261.47 512
14262.60 499
14263.73 483
14264.86 505
14265.99 514
14267.12 488
14268.24 458
14269.37 475
14270.50 471
14271.63 469
14272.76 450
14273.89 467
14275.01 477
14276.14 461
14277.27 431
14278.40 462
14279.53 449
14280.66 467
14281.79 435
14282.91 466
14284.04 441
14285.17 455
14286.30 434
14287.43 439
14288.56 426
14289.69 459
14290.82 435
14291.95 449
14293.08 463
14294.20 459
14295.33 443
14296.46 459
14297.59 430
14298.72 431
14299.85 452
14300.98 431
14302.11 432
14303.24 410
14304.37 432
14305.50 430
14306.63 393
14307.76 386
14308.89 422
14310.02 387
14311.15 396
14312.28 395
14313.41 431
14314.54 429
14315.67 423
14316.80 391
14317.93 379
14319.06 376
14320.19 408
14321.32 420
14322.45 380
14323.58 366
14324.71 378
14325.84 392
14326.97 376
14328.10 384
14329.23 397
14330.36 396
14331.49 380
14332.62 397
14333.76 408
14334.89 409
14336.02 393
14337.15 398
14338.28 377
14339.41 396
14340.54 386
14341.67 403
14342.80 388
14343.93 381
14345.07 400
14346.20 351
14347.33 379
14348.46 386
14349.59 372
14350.72 390
14351.85 399
14352.99 394
14354.12 377
14355.25 405
14356.38 372
14357.51 369
14358.64 380
14359.78 396
14360.91 382
14362.04 365
14363.17 368
14364.30 373
14365.44 371
14366.57 361
14367.70 381
14368.83 396
14369.96 388
14371.10 370
14372.23 392
14373.36 378
14374.49 368
14375.63 375
14376.76 372
14377.89 357
14379.02 387
14380.16 379
14381.29 393
14382.42 409
14383.55 392
14384.69 390
14385.82 375
14386.95 390
14388.09 391
14389.22 393
14390.35 362
14391.49 414
14392.62 408
14393.75 426
14394.89 384
14396.02 398
14397.15 405
14398.28 379
14399.42 393
14400.55 387
14401.69 406
14402.82 394
14403.95 418
14405.09 403
14406.22 425
14407.35 399
14408.49 388
14409.62 413
14410.75 395
14411.89 388
14413.02 439
14414.16 421
14415.29 419
14416.42 418
14417.56 433
14418.69 427
14419.83 455
14420.96 414
14422.10 401
14423.23 400
14424.36 441
14425.50 434
14426.63 450
14427.77 429
14428.90 423
14430.04 432
14431.17 418
14432.31 421
14433.44 416
14434.58 459
14435.71 470
14436.85 424
14437.98 433
14439.12 443
14440.25 470
14441.39 455
14442.52 457
14443.66 448
14444.79 456
14445.93 458
14447.06 480
14448.20 452
14449.33 428
14450.47 462
14451.60 460
14452.74 464
14453.87 459
14455.01 459
14456.14 462
14457.28 452
14458.42 486
14459.55 492
14460.69 462
14461.82 458
14462.96 470
14464.10 470
14465.23 455
14466.37 496
14467.50 499
14468.64 514
14469.78 523
14470.91 476
14472.05 482
14473.18 484
14474.32 470
14475.46 489
14476.59 492
14477.73 457
14478.87 483
14480.00 507
14481.14 468
14482.28 479
14483.41 486
14484.55 479
14485.69 492
14486.82 478
14487.96 430
14489.10 456
14490.23 473
14491.37 486
14492.51 453
14493.65 432
14494.78 480
14495.92 436
14497.06 460
14498.19 444
14499.33 455
14500.47 486
14501.61 489
14502.74 482
14503.88 463
14505.02 479
14506.16 469
14507.29 478
14508.43 464
14509.57 451
14510.71 443
14511.85 457
14512.98 447
14514.12 408
14515.26 420
14516.40 452
14517.54 414
14518.67 419
14519.81 429
14520.95 410
14522.09 390
14523.23 423
14524.36 427
14525.50 401
14526.64 403
14527.78 374
14528.92 365
14530.06 391
14531.19 400
14532.33 384
14533.47 385
14534.61 385
14535.75 378
14536.89 377
14538.03 380
14539.17 374
14540.31 394
14541.44 402
14542.58 385
14543.72 354
14544.86 375
14546.00 400
14547.14 384
14548.28 366
14549.42 362
14550.56 341
14551.70 372
14552.84 370
14553.98 358
14555.12 361
14556.25 378
14557.39 358
14558.53 358
14559.67 383
14560.81 366
14561.95 358
14563.09 377
14564.23 382
14565.37 402
14566.51 368
14567.65 381
14568.79 376
14569.93 359
14571.07 382
14572.21 369
14573.35 387
14574.49 351
14575.63 369
14576.77 377
14577.92 366
14579.06 356
14580.20 379
14581.34 404
14582.48 402
14583.62 394
14584.76 395
14585.90 393
14587.04 372
14588.18 383
14589.32 406
14590.46 386
14591.60 379
14592.74 385
14593.89 409
14595.03 370
14596.17 390
14597.31 396
14598.45 401
14599.59 414
14600.73 402
14601.87 401
14603.02 412
14604.16 420
14605.30 429
14606.44 437
14607.58 422
14608.72 412
14609.86 427
14611.01 437
14612.15 433
14613.29 417
14614.43 435
14615.57 463
14616.72 452
14617.86 423
14619.00 464
14620.14 449
14621.28 445
14622.43 463
14623.57 455
14624.71 446
14625.85 452
14627.00 497
14628.14 478
14629.28 448
14630.42 483
14631.56 484
14632.71 482
14633.85 501
14634.99 490
14636.14 485
14637.28 473
14638.42 487
14639.56 479
14640.71 519
14641.85 504
14642.99 469
14644.14 482
14645.28 462
14646.42 438
14647.56 403
14648.71 399
14649.85 405
14650.99 419
14652.14 423
14653.28 416
14654.42 426
14655.57 398
14656.71 378
14657.85 421
14659.00 368
14660.14 371
14661.29 369
14662.43 391
14663.57 360
14664.72 363
14665.86 364
14667.00 357
14668.15 346
14669.29 350
14670.44 372
14671.58 327
14672.73 358
14673.87 359
14675.01 375
14676.16 340
14677.30 331
14678.45 334
14679.59 340
14680.74 312
14681.88 293
14683.02 314
14684.17 309
14685.31 301
14686.46 306
14687.60 299
14688.75 287
14689.89 303
14691.04 295
14692.18 321
14693.33 300
14694.47 304
14695.62 326
14696.76 318
14697.91 289
14699.05 313
14700.20 331
14701.34 323
14702.49 286
14703.63 308
14704.78 299
14705.92 292
14707.07 306
14708.22 267
14709.36 293
14710.51 291
14711.65 269
14712.80 295
14713.94 276
14715.09 299
14716.23 291
14717.38 312
14718.53 288
14719.67 294
14720.82 301
14721.96 316
14723.11 293
14724.26 288
14725.40 277
14726.55 311
14727.70 294
14728.84 274
14729.99 300
14731.13 298
14732.28 284
14733.43 296
14734.57 316
14735.72 281
14736.87 261
14738.01 287
14739.16 307
14740.31 272
14741.45 272
14742.60 274
14743.75 295
14744.89 298
14746.04 274
14747.19 276
14748.34 273
14749.48 276
14750.63 305
14751.78 294
14752.92 280
14754.07 266
14755.22 264
14756.37 280
14757.51 265
14758.66 284
14759.81 265
14760.96 288
14762.10 258
14763.25 263
14764.40 283
14765.55 272
14766.70 246
14767.84 270
14768.99 276
14770.14 254
14771.29 270
14772.43 289
14773.58 273
14774.73 272
14775.88 273
14777.03 286
14778.18 271
14779.32 283
14780.47 274
14781.62 247
14782.77 260
14783.92 261
14785.07 288
14786.21 267
14787.36 244
14788.51 250
14789.66 257
14790.81 244
14791.96 256
14793.11 285
14794.26 288
14795.40 274
14796.55 256
14797.70 261
14798.85 237
14800.00 259
14801.15 267
14802.30 269
14803.45 267
14804.60 276
14805.75 263
14806.90 229
14808.05 250
14809.19 240
14810.34 236
14811.49 261
14812.64 263
14813.79 269
14814.94 259
14816.09 243
14817.24 232
14818.39 244
14819.54 241
14820.69 226
14821.84 243
14822.99 247
14824.14 224
14825.29 250
14826.44 239
14827.59 222
14828.74 234
14829.89 257
14831.04 224
14832.19 247
14833.34 238
14834.49 220
14835.64 205
14836.79 218
14837.95 221
14839.10 229
14840.25 212
14841.40 242
14842.55 226
14843.70 220
14844.85 239
14846.00 220
14847.15 236
14848.30 234
14849.45 262
14850.60 236
14851.76 225
14852.91 223
14854.06 218
14855.21 223
14856.36 222
14857.51 219
14858.66 227
14859.81 208
14860.97 222
14862.12 222
14863.27 233
14864.42 229
14865.57 207
14866.72 223
14867.88 251
14869.03 222
14870.18 229
14871.33 225
14872.48 233
14873.64 238
14874.79 230
14875.94 235
14877.09 209
14878.24 220
14879.40 229
14880.55 230
14881.70 241
14882.85 213
14884.00 218
14885.16 213
14886.31 210
14887.46 204
14888.61 245
14889.77 218
14890.92 220
14892.07 212
14893.23 223
14894.38 213
14895.53 194
14896.68 227
14897.84 207
14898.99 192
14900.14 211
14901.30 213
14902.45 233
14903.60 227
14904.75 199
14905.91 220
14907.06 224
14908.21 224
14909.37 211
14910.52 227
14911.67 227
14912.83 204
14913.98 247
14915.14 224
14916.29 217
14917.44 206
14918.60 219
14919.75 222
14920.90 208
14922.06 223
14923.21 223
14924.37 213
14925.52 196
14926.67 200
14927.83 205
14928.98 202
14930.14 200
14931.29 224
14932.44 212
14933.60 226
14934.75 224
14935.91 231
14937.06 202
14938.22 204
14939.37 235
14940.52 206
14941.68 195
14942.83 174
14943.99 202
14945.14 213
14946.30 233
14947.45 214
14948.61 232
14949.76 213
14950.92 217
14952.07 205
14953.23 213
14954.38 216
14955.54 202
14956.69 218
14957.85 211
14959.00 198
14960.16 197
14961.31 220
14962.47 222
14963.62 213
14964.78 236
14965.94 225
14967.09 218
14968.25 223
14969.40 210
14970.56 230
14971.71 211
14972.87 203
14974.03 200
14975.18 223
14976.34 193
14977.49 202
14978.65 218
14979.81 212
14980.96 200
14982.12 212
14983.27 224
14984.43 192
14985.59 208
14986.74 199
14987.90 202
14989.06 208
14990.21 214
14991.37 217
14992.53 228
14993.68 206
14994.84 205
14996.00 207
14997.15 189
14998.31 190
14999.47 214
15000.62 212
15001.78 185
15002.94 208
15004.09 212
15005.25 228
15006.41 217
15007.56 222
15008.72 212
15009.88 212
15011.04 209
15012.19 199
15013.35 209
15014.51 200
15015.67 193
15016.82 205
15017.98 188
15019.14 198
15020.30 184
15021.45 204
15022.61 203
15023.77 232
15024.93 206
15026.08 208
15027.24 220
15028.40 222
15029.56 221
15030.72 182
15031.87 200
15033.03 182
15034.19 195
15035.35 192
15036.51 194
15037.67 202
15038.82 204
15039.98 211
15041.14 211
15042.30 211
15043.46 207
15044.62 197
15045.78 202
15046.93 204
15048.09 195
15049.25 193
15050.41 199
15051.57 186
15052.73 208
15053.89 190
15055.05 202
15056.20 173
15057.36 206
15058.52 195
15059.68 202
15060.84 202
15062.00 206
15063.16 205
15064.32 203
15065.48 201
15066.64 202
15067.80 194
15068.96 201
15070.12 198
15071.28 197
15072.44 221
15073.60 209
15074.76 224
15075.91 212
15077.07 203
15078.23 204
15079.39 185
15080.55 197
15081.71 208
15082.87 194
15084.03 191
15085.19 196
15086.35 209
15087.51 205
15088.68 217
15089.84 207
15091.00 210
15092.16 216
15093.32 233
15094.48 210
15095.64 212
15096.80 224
15097.96 220
15099.12 196
15100.28 208
15101.44 216
15102.60 223
15103.76 220
15104.92 229
15106.08 215
15107.25 220
15108.41 214
15109.57 225
15110.73 211
15111.89 214
15113.05 230
15114.21 211
15115.37 208
15116.54 226
15117.70 219
15118.86 207
15120.02 210
15121.18 217
15122.34 214
15123.50 185
15124.67 209
15125.83 215
15126.99 235
15128.15 239
15129.31 212
15130.47 212
15131.64 208
15132.80 204
15133.96 226
15135.12 244
15136.28 238
15137.45 239
15138.61 227
15139.77 227
15140.93 230
15142.10 264
15143.26 256
15144.42 226
15145.58 229
15146.75 212
15147.91 260
15149.07 245
15150.23 234
15151.40 271
15152.56 275
15153.72 247
15154.88 243
15156.05 246
15157.21 254
15158.37 241
15159.54 263
15160.70 254
15161.86 249
15163.03 235
15164.19 259
15165.35 251
15166.52 241
15167.68 256
15168.84 279
15170.01 259
15171.17 244
15172.33 264
15173.50 282
15174.66 266
15175.82 267
15176.99 267
15178.15 282
15179.31 310
15180.48 259
15181.64 256
15182.81 304
15183.97 316
15185.13 301
15186.30 305
15187.46 290
15188.63 286
15189.79 309
15190.95 295
15192.12 298
15193.28 308
15194.45 335
15195.61 337
15196.78 316
15197.94 304
15199.10 310
15200.27 325
15201.43 293
15202.60 313
15203.76 317
15204.93 308
15206.09 310
15207.26 310
15208.42 312
15209.59 305
15210.75 315
15211.92 304
15213.08 332
15214.25 331
15215.41 308
15216.58 325
15217.74 319
15218.91 329
15220.07 317
15221.24 328
15222.40 333
15223.57 307
15224.74 335
15225.90 315
15227.07 345
15228.23 331
15229.40 361
15230.56 368
15231.73 350
15232.89 328
15234.06 357
15235.23 351
15236.39 350
15237.56 320
15238.72 347
15239.89 356
15241.06 328
15242.22 362
15243.39 336
15244.56 373
15245.72 350
15246.89 334
15248.05 338
15249.22 345
15250.39 318
15251.55 335
15252.72 326
15253.89 329
15255.05 314
15256.22 329
15257.39 325
15258.55 327
15259.72 298
15260.89 318
15262.05 328
15263.22 316
15264.39 310
15265.56 295
15266.72 317
15267.89 320
15269.06 284
15270.22 308
15271.39 298
15272.56 287
15273.73 286
15274.89 279
15276.06 296
15277.23 278
15278.40 224
15279.56 273
15280.73 281
15281.90 284
15283.07 270
15284.23 270
15285.40 272
15286.57 276
15287.74 252
15288.91 262
15290.07 270
15291.24 259
15292.41 279
15293.58 279
15294.75 252
15295.92 271
15297.08 266
15298.25 252
15299.42 261
15300.59 255
15301.76 288
15302.93 282
15304.09 260
15305.26 260
15306.43 279
15307.60 282
15308.77 287
15309.94 290
15311.11 275
15312.28 275
15313.44 272
15314.61 286
15315.78 244
15316.95 305
15318.12 288
15319.29 299
15320.46 286
15321.63 307
15322.80 297
15323.97 298
15325.14 306
15326.30 268
15327.47 284
15328.64 291
15329.81 272
15330.98 270
15332.15 254
15333.32 290
15334.49 284
15335.66 344
15336.83 297
15338.00 281
15339.17 318
15340.34 282
15341.51 290
15342.68 303
15343.85 301
15345.02 292
15346.19 302
15347.36 301
15348.53 320
15349.70 305
15350.87 309
15352.04 313
15353.21 345
15354.38 351
15355.55 342
15356.72 346
15357.90 336
15359.07 358
15360.24 373
15361.41 363
15362.58 337
15363.75 348
15364.92 364
15366.09 361
15367.26 365
15368.43 375
15369.60 362
15370.77 356
15371.95 377
15373.12 383
15374.29 367
15375.46 348
15376.63 349
15377.80 368
15378.97 375
15380.15 357
15381.32 373
15382.49 336
15383.66 328
15384.83 337
15386.00 346
15387.17 338
15388.35 349
15389.52 327
15390.69 333
15391.86 342
15393.03 356
15394.21 360
15395.38 342
15396.55 375
15397.72 359
15398.89 336
15400.07 311
15401.24 320
15402.41 314
15403.58 325
15404.76 321
15405.93 286
15407.10 293
15408.27 309
15409.45 317
15410.62 286
15411.79 275
15412.96 289
15414.14 279
15415.31 291
15416.48 289
15417.66 261
15418.83 280
15420.00 283
15421.17 294
15422.35 250
15423.52 250
15424.69 275
15425.87 275
15427.04 260
15428.21 247
15429.39 257
15430.56 232
15431.73 240
15432.91 260
15434.08 249
15435.25 246
15436.43 258
15437.60 248
15438.77 262
15439.95 251
15441.12 248
15442.30 270
15443.47 266
15444.64 246
15445.82 234
15446.99 275
15448.17 262
15449.34 264
15450.51 252
15451.69 226
15452.86 243
15454.04 257
15455.21 254
15456.39 249
15457.56 235
15458.73 269
15459.91 249
15461.08 269
15462.26 266
15463.43 253
15464.61 258
15465.78 246
15466.96 248
15468.13 230
15469.31 259
15470.48 268
15471.66 225
15472.83 247
15474.01 246
15475.18 253
15476.36 232
15477.53 251
15478.71 251
15479.88 259
15481.06 247
15482.23 242
15483.41 237
15484.58 234
15485.76 235
15486.93 253
15488.11 250
15489.29 249
15490.46 246
15491.64 260
15492.81 257
15493.99 243
15495.16 226
15496.34 259
15497.52 244
15498.69 268
15499.87 238
15501.04 227
15502.22 250
15503.40 258
15504.57 237
15505.75 238
15506.92 248
15508.10 246
15509.28 246
15510.45 241
15511.63 255
15512.81 269
15513.98 253
15515.16 237
15516.34 255
15517.51 250
15518.69 264
15519.87 284
15521.04 252
15522.22 237
15523.40 260
15524.57 264
15525.75 272
15526.93 263
15528.11 272
15529.28 283
15530.46 271
15531.64 274
15532.81 266
15533.99 292
15535.17 256
15536.35 245
15537.52 294
15538.70 283
15539.88 286
15541.06 279
15542.23 274
15543.41 258
15544.59 281
15545.77 270
15546.95 275
15548.12 278
15549.30 276
15550.48 289
15551.66 294
15552.83 277
15554.01 283
15555.19 279
15556.37 287
15557.55 268
15558.73 305
15559.90 308
15561.08 290
15562.26 296
15563.44 287
15564.62 303
15565.80 301
15566.97 293
15568.15 308
15569.33 321
15570.51 307
15571.69 325
15572.87 310
15574.05 348
15575.23 332
15576.40 318
15577.58 348
15578.76 320
15579.94 349
15581.12 350
15582.30 330
15583.48 328
15584.66 317
15585.84 329
15587.02 363
15588.20 343
15589.38 359
15590.56 367
15591.73 372
15592.91 366
15594.09 378
15595.27 406
15596.45 399
15597.63 364
15598.81 357
15599.99 380
15601.17 402
15602.35 395
15603.53 431
15604.71 396
15605.89 391
15607.07 395
15608.25 393
15609.43 416
15610.61 419
15611.79 415
15612.97 442
15614.15 464
15615.33 437
15616.51 449
15617.69 463
15618.88 462
15620.06 457
15621.24 433
15622.42 464
15623.60 466
15624.78 483
15625.96 466
15627.14 499
15628.32 456
15629.50 497
15630.68 506
15631.86 490
15633.05 469
15634.23 493
15635.41 501
15636.59 511
15637.77 516
15638.95 523
15640.13 547
15641.31 516
15642.50 493
15643.68 506
15644.86 507
15646.04 515
15647.22 528
15648.40 538
15649.58 523
15650.77 547
15651.95 564
15653.13 544
15654.31 548
15655.49 540
15656.68 554
15657.86 534
15659.04 560
15660.22 533
15661.40 539
15662.59 559
15663.77 531
15664.95 523
15666.13 534
15667.32 575
15668.50 588
15669.68 562
15670.86 561
15672.05 549
15673.23 546
15674.41 560
15675.59 551
15676.78 521
15677.96 521
15679.14 551
15680.32 531
15681.51 477
15682.69 503
15683.87 489
15685.06 517
15686.24 493
15687.42 477
15688.61 480
15689.79 494
15690.97 481
15692.16 485
15693.34 470
15694.52 505
15695.71 526
15696.89 511
15698.07 516
15699.26 477
15700.44 489
15701.62 523
15702.81 512
15703.99 512
15705.17 519
15706.36 515
15707.54 504
15708.73 522
15709.91 541
15711.09 520
15712.28 518
15713.46 559
15714.65 544
15715.83 516
15717.02 547
15718.20 547
15719.38 507
15720.57 532
15721.75 582
15722.94 577
15724.12 554
15725.31 571
15726.49 590
15727.68 581
15728.86 565
15730.04 581
15731.23 568
15732.41 592
15733.60 602
15734.78 599
15735.97 594
15737.15 586
15738.34 590
15739.52 622
15740.71 611
15741.89 619
15743.08 634
15744.27 638
15745.45 612
15746.64 607
15747.82 627
15749.01 635
15750.19 657
15751.38 678
15752.56 660
15753.75 644
15754.93 695
15756.12 659
15757.31 691
15758.49 670
15759.68 691
15760.86 682
15762.05 679
15763.24 678
15764.42 655
15765.61 674
15766.79 668
15767.98 661
15769.17 653
15770.35 643
15771.54 640
15772.72 646
15773.91 622
15775.10 602
15776.28 652
15777.47 639
15778.66 619
15779.84 607
15781.03 576
15782.22 621
15783.40 638
15784.59 586
15785.78 588
15786.96 585
15788.15 562
15789.34 575
15790.53 586
15791.71 547
15792.90 547
15794.09 590
15795.27 553
15796.46 519
15797.65 523
15798.84 522
15800.02 517
15801.21 508
15802.40 507
15803.59 521
15804.77 497
15805.96 536
15807.15 501
15808.34 485
15809.52 466
15810.71 486
15811.90 485
15813.09 484
15814.28 476
15815.46 492
15816.65 494
15817.84 475
15819.03 460
15820.22 474
15821.40 480
15822.59 448
15823.78 479
15824.97 464
15826.16 464
15827.35 473
15828.53 479
15829.72 446
15830.91 445
15832.10 453
15833.29 444
15834.48 442
15835.67 448
15836.85 431
15838.04 428
15839.23 442
15840.42 438
15841.61 491
15842.80 448
15843.99 454
15845.18 461
15846.37 449
15847.55 449
15848.74 435
15849.93 428
15851.12 460
15852.31 466
15853.50 440
15854.69 431
15855.88 448
15857.07 452
15858.26 451
15859.45 455
15860.64 446
15861.83 426
15863.02 437
15864.21 479
15865.40 445
15866.59 450
15867.78 465
15868.97 438
15870.16 451
15871.35 461
15872.54 451
15873.73 462
15874.92 465
15876.11 495
15877.30 497
15878.49 487
15879.68 491
15880.87 457
15882.06 479
15883.25 491
15884.44 465
15885.63 451
15886.82 498
15888.01 485
15889.20 504
15890.39 508
15891.59 540
15892.78 518
15893.97 515
15895.16 550
15896.35 559
15897.54 548
15898.73 546
15899.92 577
15901.11 547
15902.30 531
15903.50 527
15904.69 564
15905.88 561
15907.07 554
15908.26 540
15909.45 577
15910.64 573
15911.84 576
15913.03 590
15914.22 583
15915.41 585
15916.60 552
15917.79 587
15918.99 581
15920.18 547
15921.37 583
15922.56 582
15923.75 537
15924.95 546
15926.14 560
15927.33 576
15928.52 556
15929.71 542
15930.91 568
15932.10 539
15933.29 542
15934.48 567
15935.68 560
15936.87 528
15938.06 513
15939.25 511
15940.45 495
15941.64 519
15942.83 500
15944.03 514
15945.22 510
15946.41 459
15947.60 484
15948.80 487
15949.99 480
15951.18 454
15952.38 444
15953.57 425
15954.76 419
15955.96 442
15957.15 442
15958.34 424
15959.54 388
15960.73 387
15961.92 366
15963.12 396
15964.31 380
15965.50 355
15966.70 380
15967.89 357
15969.08 357
15970.28 332
15971.47 363
15972.67 345
15973.86 327
15975.05 359
15976.25 328
15977.44 348
15978.64 353
15979.83 336
15981.02 303
15982.22 290
15983.41 329
15984.61 338
15985.80 300
15987.00 322
15988.19 279
15989.38 306
15990.58 325
15991.77 319
15992.97 306
15994.16 313
15995.36 335
15996.55 303
15997.75 295
15998.94 314
16000.14 315
16001.33 324
16002.53 330
16003.72 296
16004.92 318
16006.11 311
16007.31 337
16008.50 300
16009.70 293
16010.89 297
16012.09 284
16013.28 293
16014.48 290
16015.67 301
16016.87 292
16018.07 253
16019.26 308
16020.46 297
16021.65 254
16022.85 267
16024.04 266
16025.24 292
16026.44 278
16027.63 272
16028.83 291
16030.02 290
16031.22 260
16032.42 276
16033.61 300
16034.81 280
16036.00 280
16037.20 294
16038.40 290
16039.59 264
16040.79 270
16041.99 270
16043.18 303
16044.38 260
16045.58 271
16046.77 309
16047.97 303
16049.17 270
16050.36 267
16051.56 274
16052.76 256
16053.95 248
16055.15 256
16056.35 263
16057.54 259
16058.74 245
16059.94 251
16061.14 245
16062.33 240
16063.53 261
16064.73 270
16065.92 263
16067.12 235
16068.32 261
16069.52 259
16070.71 262
16071.91 253
16073.11 238
16074.31 252
16075.50 259
16076.70 241
16077.90 225
16079.10 244
16080.30 247
16081.49 247
16082.69 215
16083.89 241
16085.09 260
16086.29 231
16087.48 243
16088.68 219
16089.88 231
16091.08 249
16092.28 224
16093.48 247
16094.67 239
16095.87 237
16097.07 246
16098.27 234
16099.47 236
16100.67 227
16101.87 231
16103.06 225
16104.26 229
16105.46 242
16106.66 223
16107.86 224
16109.06 227
16110.26 195
16111.46 244
16112.66 224
16113.86 217
16115.05 225
16116.25 221
16117.45 220
16118.65 217
16119.85 206
16121.05 211
16122.25 220
16123.45 232
16124.65 220
16125.85 226
16127.05 226
16128.25 233
16129.45 210
16130.65 215
16131.85 232
16133.05 217
16134.25 221
16135.45 213
16136.65 217
16137.85 215
16139.05 219
16140.25 213
16141.45 199
16142.65 214
16143.85 209
16145.05 209
16146.25 205
16147.45 229
16148.65 211
16149.85 220
16151.05 221
16152.25 218
16153.45 205
16154.65 218
16155.85 227
16157.05 225
16158.25 199
16159.46 204
16160.66 204
16161.86 222
16163.06 213
16164.26 209
16165.46 210
16166.66 217
16167.86 216
16169.06 195
16170.27 206
16171.47 211
16172.67 209
16173.87 231
16175.07 215
16176.27 222
16177.47 223
16178.67 217
16179.88 223
16181.08 222
16182.28 210
16183.48 220
16184.68 210
16185.89 207
16187.09 215
16188.29 227
16189.49 200
16190.69 220
16191.90 228
16193.10 216
16194.30 216
16195.50 214
16196.70 261
16197.91 231
16199.11 212
16200.31 267
16201.51 232
16202.72 224
16203.92 225
16205.12 232
16206.32 232
16207.53 218
16208.73 235
16209.93 235
16211.13 234
16212.34 238
16213.54 246
16214.74 244
16215.95 235
16217.15 242
16218.35 237
16219.55 228
16220.76 226
16221.96 253
16223.16 247
16224.37 258
16225.57 240
16226.77 233
16227.98 232
16229.18 238
16230.38 243
16231.59 251
16232.79 250
16233.99 263
16235.20 237
16236.40 248
16237.61 258
16238.81 238
16240.01 259
16241.22 247
16242.42 260
16243.63 246
16244.83 266
16246.03 262
16247.24 270
16248.44 259
16249.65 282
16250.85 251
16252.05 252
16253.26 277
16254.46 262
16255.67 290
16256.87 276
16258.08 297
16259.28 275
16260.49 289
16261.69 282
16262.89 264
16264.10 284
16265.30 285
16266.51 291
16267.71 302
16268.92 294
16270.12 284
16271.33 283
16272.53 295
16273.74 284
16274.94 287
16276.15 294
16277.35 302
16278.56 279
16279.77 271
16280.97 265
16282.18 263
16283.38 292
16284.59 279
16285.79 280
16287.00 269
16288.20 297
16289.41 275
16290.61 284
16291.82 310
16293.03 268
16294.23 264
16295.44 273
16296.64 299
16297.85 272
16299.06 294
16300.26 259
16301.47 278
16302.67 284
16303.88 291
16305.09 267
16306.29 284
16307.50 264
16308.71 287
16309.91 256
16311.12 249
16312.33 275
16313.53 264
16314.74 274
16315.95 259
16317.15 285
16318.36 263
16319.57 286
16320.77 273
16321.98 260
16323.19 268
16324.39 262
16325.60 259
16326.81 259
16328.01 289
16329.22 258
16330.43 248
16331.64 241
16332.84 271
16334.05 232
16335.26 234
16336.47 221
16337.67 269
16338.88 239
16340.09 243
16341.30 255
16342.50 232
16343.71 227
16344.92 231
16346.13 227
16347.33 214
16348.54 225
16349.75 207
16350.96 211
16352.17 249
16353.37 230
16354.58 214
16355.79 218
16357.00 215
16358.21 194
16359.41 224
16360.62 221
16361.83 217
16363.04 231
16364.25 232
16365.46 224
16366.67 223
16367.87 228
16369.08 230
16370.29 202
16371.50 221
16372.71 188
16373.92 206
16375.13 190
16376.34 219
16377.54 220
16378.75 216
16379.96 212
16381.17 207
16382.38 206
16383.59 210
16384.80 215
16386.01 201
16387.22 208
16388.43 198
16389.64 197
16390.85 205
16392.05 207
16393.26 192
16394.47 193
16395.68 200
16396.89 199
16398.10 194
16399.31 200
16400.52 200
16401.73 217
16402.94 209
16404.15 210
16405.36 205
16406.57 201
16407.78 218
16408.99 218
16410.20 201
16411.41 209
16412.62 188
16413.83 210
16415.04 212
16416.25 182
16417.46 202
16418.67 213
16419.88 186
16421.10 213
16422.31 206
16423.52 213
16424.73 203
16425.94 201
16427.15 209
16428.36 190
16429.57 189
16430.78 186
16431.99 185
16433.20 198
16434.41 205
16435.63 201
16436.84 194
16438.05 182
16439.26 195
16440.47 203
16441.68 198
16442.89 205
16444.10 194
16445.32 195
16446.53 172
16447.74 190
16448.95 205
16450.16 199
16451.37 210
16452.59 183
16453.80 190
16455.01 173
16456.22 180
16457.43 202
16458.64 188
16459.86 200
16461.07 197
16462.28 180
16463.49 194
16464.70 201
16465.92 185
16467.13 180
16468.34 175
16469.55 192
16470.77 176
16471.98 185
16473.19 186
16474.40 185
16475.62 186
16476.83 206
16478.04 179
16479.25 167
16480.47 164
16481.68 184
16482.89 187
16484.11 180
16485.32 164
16486.53 192
16487.74 207
16488.96 150
16490.17 178
16491.38 187
16492.60 196
16493.81 175
16495.02 192
16496.24 183
16497.45 168
16498.66 194
16499.88 166
16501.09 180
16502.30 161
16503.52 180
16504.73 169
16505.94 180
16507.16 184
16508.37 184
16509.59 173
16510.80 175
16512.01 192
16513.23 192
16514.44 173
16515.66 179
16516.87 182
16518.08 187
16519.30 181
16520.51 170
16521.73 183
16522.94 183
16524.16 176
16525.37 179
16526.58 176
16527.80 166
16529.01 166
16530.23 163
16531.44 178
16532.66 181
16533.87 174
16535.09 181
16536.30 182
16537.52 186
16538.73 177
16539.95 166
16541.16 166
16542.38 186
16543.59 170
16544.81 155
16546.02 179
16547.24 184
16548.45 180
16549.67 185
16550.88 171
16552.10 186
16553.31 165
16554.53 184
16555.74 195
16556.96 173
16558.18 186
16559.39 195
16560.61 187
16561.82 198
16563.04 205
16564.25 159
16565.47 190
16566.69 174
16567.90 178
16569.12 183
16570.33 175
16571.55 177
16572.77 198
16573.98 189
16575.20 172
16576.41 181
16577.63 195
16578.85 177
16580.06 185
16581.28 173
16582.50 175
16583.71 177
16584.93 168
16586.15 202
16587.36 175
16588.58 176
16589.80 180
16591.01 166
16592.23 167
16593.45 177
16594.66 159
16595.88 184
16597.10 175
16598.32 163
16599.53 159
16600.75 160
16601.97 152
16603.18 182
16604.40 166
16605.62 180
16606.84 162
16608.05 164
16609.27 171
16610.49 155
16611.71 152
16612.92 156
16614.14 166
16615.36 147
16616.58 163
16617.79 173
16619.01 154
16620.23 160
16621.45 168
16622.67 137
16623.88 152
16625.10 168
16626.32 153
16627.54 153
16628.76 155
16629.97 153
16631.19 136
16632.41 155
16633.63 173
16634.85 168
16636.07 148
16637.29 149
16638.50 148
16639.72 155
16640.94 170
16642.16 162
16643.38 159
16644.60 145
16645.82 155
16647.03 147
16648.25 152
16649.47 159
16650.69 168
16651.91 141
16653.13 127
16654.35 161
16655.57 151
16656.79 152
16658.01 161
16659.23 166
16660.45 151
16661.66 138
16662.88 154
16664.10 156
16665.32 159
16666.54 149
16667.76 180
16668.98 158
16670.20 157
16671.42 130
16672.64 126
16673.86 150
16675.08 157
16676.30 154
16677.52 155
16678.74 165
16679.96 139
16681.18 159
16682.40 157
16683.62 149
16684.84 152
16686.06 150
16687.28 152
16688.50 139
16689.72 154
16690.94 154
16692.16 169
16693.39 143
16694.61 143
16695.83 137
16697.05 166
16698.27 145
16699.49 150
16700.71 154
16701.93 131
16703.15 146
16704.37 138
16705.59 163
16706.81 169
16708.04 144
16709.26 144
16710.48 154
16711.70 159
16712.92 163
16714.14 147
16715.36 182
16716.58 148
16717.81 145
16719.03 135
16720.25 129
16721.47 146
16722.69 154
16723.91 159
16725.14 138
16726.36 143
16727.58 149
16728.80 146
16730.02 141
16731.24 139
16732.47 123
16733.69 163
16734.91 141
16736.13 137
16737.36 138
16738.58 144
16739.80 132
16741.02 158
16742.24 137
16743.47 124
16744.69 148
16745.91 137
16747.13 153
16748.36 154
16749.58 151
16750.80 130
16752.02 152
16753.25 130
16754.47 129
16755.69 136
16756.92 134
16758.14 151
16759.36 139
16760.59 137
16761.81 147
16763.03 119
16764.25 138
16765.48 142
16766.70 144
16767.92 141
16769.15 137
16770.37 131
16771.59 147
16772.82 153
16774.04 120
16775.27 143
16776.49 130
16777.71 137
16778.94 131
16780.16 130
16781.38 150
16782.61 166
16783.83 147
16785.06 146
16786.28 143
16787.50 152
16788.73 157
16789.95 133
16791.18 147
16792.40 130
16793.62 144
16794.85 162
16796.07 158
16797.30 140
16798.52 149
16799.75 157
16800.97 134
16802.19 154
16803.42 151
16804.64 145
16805.87 143
16807.09 152
16808.32 129
16809.54 148
16810.77 166
16811.99 153
16813.22 158
16814.44 159
16815.67 141
16816.89 159
16818.12 147
16819.34 144
16820.57 152
16821.79 141
16823.02 152
16824.24 155
16825.47 163
16826.70 140
16827.92 161
16829.15 146
16830.37 146
16831.60 147
16832.82 161
16834.05 139
16835.27 151
16836.50 145
16837.73 143
16838.95 153
16840.18 154
16841.40 160
16842.63 173
16843.86 180
16845.08 169
16846.31 156
16847.53 160
16848.76 169
16849.99 169
16851.21 174
16852.44 152
16853.67 171
16854.89 171
16856.12 195
16857.35 169
16858.57 172
16859.80 179
16861.03 159
16862.25 193
16863.48 179
16864.71 193
16865.93 187
16867.16 190
16868.39 180
16869.61 200
16870.84 215
16872.07 209
16873.30 191
16874.52 185
16875.75 172
16876.98 189
16878.20 203
16879.43 199
16880.66 194
16881.89 185
16883.11 201
16884.34 191
16885.57 210
16886.80 214
16888.02 201
16889.25 208
16890.48 190
16891.71 207
16892.94 235
16894.16 218
16895.39 232
16896.62 228
16897.85 185
16899.08 202
16900.30 191
16901.53 213
16902.76 200
16903.99 194
16905.22 200
16906.45 201
16907.67 187
16908.90 194
16910.13 197
16911.36 217
16912.59 199
16913.82 192
16915.04 182
16916.27 177
16917.50 208
16918.73 184
16919.96 161
16921.19 168
16922.42 183
16923.65 170
16924.88 192
16926.10 183
16927.33 181
16928.56 188
16929.79 184
16931.02 172
16932.25 170
16933.48 171
16934.71 187
16935.94 189
16937.17 187
16938.40 167
16939.63 201
16940.86 189
16942.09 182
16943.32 191
16944.55 202
16945.78 196
16947.01 182
16948.24 163
16949.47 188
16950.70 189
16951.93 174
16953.16 195
16954.39 211
16955.62 175
16956.85 186
16958.08 196
16959.31 201
16960.54 171
16961.77 174
16963.00 178
16964.23 189
16965.46 196
16966.69 185
16967.92 188
16969.15 165
16970.38 172
16971.61 184
16972.84 202
16974.07 177
16975.30 178
16976.54 169
16977.77 163
16979.00 175
16980.23 185
16981.46 165
16982.69 177
16983.92 177
16985.15 160
16986.38 164
16987.62 164
16988.85 145
16990.08 162
16991.31 167
16992.54 154
16993.77 174
16995.00 180
16996.24 176
16997.47 168
16998.70 155
16999.93 165
17001.16 142
17002.39 138
17003.63 159
17004.86 147
17006.09 138
17007.32 146
17008.55 146
17009.79 134
17011.02 152
17012.25 149
17013.48 155
17014.72 143
17015.95 144
17017.18 135
17018.41 163
17019.64 160
17020.88 167
17022.11 156
17023.34 148
17024.58 169
17025.81 160
17027.04 160
17028.27 160
17029.51 155
17030.74 137
17031.97 162
17033.21 146
17034.44 148
17035.67 147
17036.90 139
17038.14 140
17039.37 145
17040.60 150
17041.84 136
17043.07 145
17044.30 151
17045.54 143
17046.77 149
17048.00 142
17049.24 140
17050.47 154
17051.70 147
17052.94 143
17054.17 131
17055.41 147
17056.64 124
17057.87 107
17059.11 132
17060.34 126
17061.58 134
17062.81 132
17064.04 139
17065.28 135
17066.51 147
17067.75 135
17068.98 130
17070.21 136
17071.45 116
17072.68 154
17073.92 150
17075.15 119
17076.39 135
17077.62 132
17078.86 135
17080.09 143
17081.33 121
17082.56 152
17083.80 136
17085.03 133
17086.26 136
17087.50 143
17088.73 128
17089.97 111
17091.20 128
17092.44 128
17093.68 103
17094.91 131
17096.15 146
17097.38 129
17098.62 129
17099.85 115
17101.09 127
17102.32 121
17103.56 132
17104.79 130
17106.03 131
17107.26 115
17108.50 129
17109.74 127
17110.97 133
17112.21 136
17113.44 118
17114.68 114
17115.92 126
17117.15 111
17118.39 130
17119.62 133
17120.86 131
17122.10 120
17123.33 127
17124.57 113
17125.80 112
17127.04 120
17128.28 115
17129.51 123
17130.75 121
17131.99 112
17133.22 109
17134.46 106
17135.70 124
17136.93 147
17138.17 131
17139.41 120
17140.64 125
17141.88 124
17143.12 137
17144.35 116
17145.59 126
17146.83 130
17148.07 118
17149.30 106
17150.54 119
17151.78 110
17153.02 128
17154.25 124
17155.49 116
17156.73 124
17157.96 116
17159.20 119
17160.44 112
17161.68 125
17162.92 136
17164.15 122
17165.39 104
17166.63 128
17167.87 122
17169.10 115
17170.34 113
17171.58 108
17172.82 104
17174.06 113
17175.29 115
17176.53 117
17177.77 104
17179.01 119
17180.25 117
17181.49 101
17182.72 103
17183.96 121
17185.20 114
17186.44 116
17187.68 120
17188.92 117
17190.15 112
17191.39 119
17192.63 137
17193.87 108
17195.11 106
17196.35 96
17197.59 82
17198.83 121
17200.07 124
17201.30 107
17202.54 115
17203.78 104
17205.02 121
17206.26 122
17207.50 109
17208.74 100
17209.98 113
17211.22 117
17212.46 135
17213.70 110
17214.94 98
17216.18 99
17217.42 119
17218.66 104
17219.90 112
17221.14 98
17222.38 117
17223.62 126
17224.86 143
17226.10 117
17227.34 120
17228.58 100
17229.82 128
17231.06 103
17232.30 82
17233.54 105
17234.78 103
17236.02 110
17237.26 112
17238.50 96
17239.74 93
17240.98 129
17242.22 118
17243.46 120
17244.70 112
17245.94 106
17247.18 102
17248.42 117
17249.66 127
17250.90 112
17252.14 101
17253.39 95
17254.63 107
17255.87 108
17257.11 109
17258.35 103
17259.59 95
17260.83 96
17262.07 116
17263.31 95
17264.56 114
17265.80 89
17267.04 97
17268.28 120
17269.52 91
17270.76 92
17272.00 94
17273.25 86
17274.49 96
17275.73 84
17276.97 96
17278.21 126
17279.45 97
17280.70 79
17281.94 115
17283.18 123
17284.42 93
17285.66 117
17286.91 100
17288.15 115
17289.39 105
17290.63 109
17291.88 112
17293.12 94
17294.36 116
17295.60 129
17296.85 133
17298.09 86
17299.33 93
17300.57 100
17301.82 99
17303.06 102
17304.30 120
17305.54 100
17306.79 115
17308.03 112
17309.27 101
17310.52 104
17311.76 87
17313.00 98
17314.25 105
17315.49 110
17316.73 96
17317.97 105
17319.22 93
17320.46 99
17321.71 98
17322.95 106
17324.19 107
17325.44 102
17326.68 110
17327.92 100
17329.17 96
17330.41 107
17331.65 102
17332.90 106
17334.14 107
17335.39 91
17336.63 96
17337.87 93
17339.12 85
17340.36 99
17341.61 110
17342.85 105
17344.09 105
17345.34 94
17346.58 106
17347.83 111
17349.07 103
17350.32 117
17351.56 106
17352.80 107
17354.05 95
17355.29 88
17356.54 83
17357.78 99
17359.03 91
17360.27 113
17361.52 95
17362.76 100
17364.01 97
17365.25 113
17366.50 95
17367.74 84
17368.99 116
17370.23 99
17371.48 107
17372.72 96
17373.97 112
17375.21 110
17376.46 106
17377.70 106
17378.95 105
17380.19 109
17381.44 92
17382.69 97
17383.93 95
17385.18 97
17386.42 95
17387.67 96
17388.91 125
17390.16 96
17391.41 77
17392.65 101
17393.90 84
17395.14 108
17396.39 81
17397.64 97
17398.88 103
17400.13 111
17401.37 98
17402.62 103
17403.87 97
17405.11 99
17406.36 79
17407.61 99
17408.85 116
17410.10 104
17411.35 92
17412.59 105
17413.84 109
17415.09 96
17416.33 118
17417.58 91
17418.83 112
17420.07 101
17421.32 123
17422.57 87
17423.82 96
17425.06 99
17426.31 98
17427.56 107
17428.80 104
17430.05 115
17431.30 105
17432.55 101
17433.79 89
17435.04 91
17436.29 101
17437.54 106
17438.78 95
17440.03 95
17441.28 102
17442.53 90
17443.77 108
17445.02 111
17446.27 94
17447.52 103
17448.77 118
17450.01 102
17451.26 103
17452.51 95
17453.76 112
17455.01 103
17456.25 94
17457.50 91
17458.75 106
17460.00 107
17461.25 104
17462.50 90
17463.74 94
17464.99 98
17466.24 106
17467.49 107
17468.74 112
17469.99 106
17471.24 109
17472.49 116
17473.73 93
17474.98 103
17476.23 99
17477.48 114
17478.73 107
17479.98 99
17481.23 94
17482.48 112
17483.73 100
17484.98 91
17486.23 101
17487.47 116
17488.72 109
17489.97 101
17491.22 90
17492.47 104
17493.72 106
17494.97 111
17496.22 119
17497.47 106
17498.72 99
17499.97 98
17501.22 111
17502.47 103
17503.72 109
17504.97 105
17506.22 114
17507.47 111
17508.72 100
17509.97 113
17511.22 106
17512.47 107
17513.72 100
17514.97 106
17516.22 96
17517.47 118
17518.72 95
17519.97 120
17521.22 111
17522.47 100
17523.72 120
17524.98 116
17526.23 104
17527.48 119
17528.73 120
17529.98 105
17531.23 113
17532.48 113
17533.73 119
17534.98 107
17536.23 95
17537.48 117
17538.74 116
17539.99 115
17541.24 108
17542.49 116
17543.74 111
17544.99 110
17546.24 112
17547.50 106
17548.75 109
17550.00 115
17551.25 103
17552.50 112
17553.75 108
17555.01 95
17556.26 95
17557.51 128
17558.76 115
17560.01 123
17561.26 123
17562.52 127
17563.77 113
17565.02 109
17566.27 114
17567.53 103
17568.78 105
17570.03 108
17571.28 120
17572.53 117
17573.79 106
17575.04 106
17576.29 131
17577.54 116
17578.80 109
17580.05 129
17581.30 133
17582.56 98
17583.81 103
17585.06 115
17586.31 137
17587.57 117
17588.82 110
17590.07 103
17591.33 117
17592.58 130
17593.83 109
17595.08 118
17596.34 104
17597.59 122
17598.84 111
17600.10 128
17601.35 114
17602.61 115
17603.86 126
17605.11 118
17606.37 108
17607.62 114
17608.87 115
17610.13 109
17611.38 126
17612.63 117
17613.89 145
17615.14 104
17616.40 126
17617.65 113
17618.90 128
17620.16 97
17621.41 120
17622.67 114
17623.92 121
17625.17 121
17626.43 116
17627.68 128
17628.94 117
17630.19 123
17631.45 127
17632.70 137
17633.96 119
17635.21 117
17636.47 114
17637.72 145
17638.97 118
17640.23 137
17641.48 137
17642.74 121
17643.99 149
17645.25 134
17646.50 147
17647.76 127
17649.01 138
17650.27 121
17651.52 148
17652.78 135
17654.04 117
17655.29 112
17656.55 114
17657.80 123
17659.06 155
17660.31 152
17661.57 130
17662.82 119
17664.08 130
17665.33 122
17666.59 115
17667.85 141
17669.10 132
17670.36 145
17671.61 134
17672.87 125
17674.13 123
17675.38 146
17676.64 118
17677.89 144
17679.15 138
17680.41 127
17681.66 140
17682.92 129
17684.18 112
17685.43 104
17686.69 142
17687.95 123
17689.20 139
17690.46 126
17691.71 138
17692.97 121
17694.23 147
17695.49 113
17696.74 130
17698.00 147
17699.26 108
17700.51 128
17701.77 128
17703.03 109
17704.28 119
17705.54 147
17706.80 131
17708.06 114
17709.31 101
17710.57 131
17711.83 113
17713.08 128
17714.34 101
17715.60 118
17716.86 131
17718.11 119
17719.37 115
17720.63 103
17721.89 121
17723.15 111
17724.40 120
17725.66 96
17726.92 126
17728.18 119
17729.43 130
17730.69 130
17731.95 106
17733.21 119
17734.47 112
17735.73 117
17736.98 111
17738.24 103
17739.50 95
17740.76 103
17742.02 107
17743.28 121
17744.53 111
17745.79 111
17747.05 90
17748.31 116
17749.57 109
17750.83 103
17752.09 107
17753.34 98
17754.60 89
17755.86 95
17757.12 110
17758.38 110
17759.64 111
17760.90 114
17762.16 101
17763.42 104
17764.68 121
17765.94 82
17767.19 102
17768.45 101
17769.71 107
17770.97 106
17772.23 120
17773.49 121
17774.75 107
17776.01 109
17777.27 118
17778.53 108
17779.79 106
17781.05 116
17782.31 111
17783.57 108
17784.83 89
17786.09 102
17787.35 84
17788.61 97
17789.87 99
17791.13 128
17792.39 127
17793.65 97
17794.91 101
17796.17 108
17797.43 104
17798.69 85
17799.95 109
17801.21 112
17802.47 124
17803.73 108
17805.00 96
17806.26 94
17807.52 117
17808.78 112
17810.04 108
17811.30 106
17812.56 94
17813.82 100
17815.08 101
17816.34 120
17817.60 91
17818.87 127
17820.13 87
17821.39 91
17822.65 94
17823.91 110
17825.17 95
17826.43 103
17827.69 86
17828.96 100
17830.22 107
17831.48 103
17832.74 97
17834.00 100
17835.26 109
17836.53 101
17837.79 84
17839.05 95
17840.31 106
17841.57 103
17842.84 94
17844.10 91
17845.36 90
17846.62 91
17847.88 113
17849.15 90
17850.41 85
17851.67 108
17852.93 104
17854.20 105
17855.46 85
17856.72 116
17857.98 92
17859.25 87
17860.51 102
17861.77 104
17863.03 92
17864.30 89
17865.56 91
17866.82 96
17868.09 84
17869.35 77
17870.61 98
17871.87 95
17873.14 81
17874.40 100
17875.66 86
17876.93 92
17878.19 80
17879.45 85
17880.72 90
17881.98 95
17883.24 86
17884.51 90
17885.77 113
17887.03 86
17888.30 87
17889.56 86
17890.83 92
17892.09 99
17893.35 84
17894.62 86
17895.88 98
17897.14 92
17898.41 80
17899.67 99
17900.94 82
17902.20 74
17903.46 90
17904.73 108
17905.99 101
17907.26 79
17908.52 75
17909.79 83
17911.05 105
17912.32 100
17913.58 94
17914.84 81
17916.11 81
17917.37 80
17918.64 83
17919.90 90
17921.17 86
17922.43 92
17923.70 105
17924.96 82
17926.23 96
17927.49 89
17928.76 80
17930.02 75
17931.29 91
17932.55 88
17933.82 78
17935.08 87
17936.35 100
17937.61 108
17938.88 83
17940.14 92
17941.41 89
17942.68 82
17943.94 83
17945.21 88
17946.47 89
17947.74 93
17949.00 86
17950.27 93
17951.54 98
17952.80 89
17954.07 82
17955.33 103
17956.60 102
17957.87 75
17959.13 93
17960.40 81
17961.66 82
17962.93 94
17964.20 86
17965.46 86
17966.73 85
17968.00 93
17969.26 80
17970.53 88
17971.80 80
17973.06 84
17974.33 80
17975.60 90
17976.86 81
17978.13 88
17979.40 96
17980.66 111
17981.93 87
17983.20 86
17984.46 73
17985.73 73
17987.00 82
17988.26 85
17989.53 101
17990.80 83
17992.07 90
17993.33 89
17994.60 74
17995.87 78
17997.14 74
17998.40 85
17999.67 87
18000.94 85
18002.21 83
18003.47 82
18004.74 78
18006.01 81
18007.28 103
18008.55 94
18009.81 92
18011.08 81
18012.35 85
18013.62 78
18014.89 75
18016.15 98
18017.42 101
18018.69 102
18019.96 92
18021.23 98
18022.49 97
18023.76 82
18025.03 91
18026.30 81
18027.57 74
18028.84 83
18030.11 104
18031.37 83
18032.64 95
18033.91 80
18035.18 92
18036.45 88
18037.72 84
18038.99 100
18040.26 94
18041.53 85
18042.79 84
18044.06 96
18045.33 103
18046.60 95
18047.87 88
18049.14 101
18050.41 91
18051.68 73
18052.95 85
18054.22 84
18055.49 74
18056.76 95
18058.03 90
18059.30 97
18060.57 79
18061.84 81
18063.11 101
18064.38 85
18065.65 80
18066.92 103
18068.19 98
18069.46 86
18070.73 110
18072.00 88
18073.27 80
18074.54 99
18075.81 85
18077.08 88
18078.35 101
18079.62 99
18080.89 89
18082.16 90
18083.43 82
18084.70 83
18085.97 106
18087.24 83
18088.51 98
18089.78 87
18091.05 74
18092.32 100
18093.59 97
18094.87 97
18096.14 87
18097.41 91
18098.68 87
18099.95 101
18101.22 71
18102.49 83
18103.76 69
18105.03 106
18106.31 104
18107.58 98
18108.85 76
18110.12 75
18111.39 103
18112.66 80
18113.93 75
18115.21 86
18116.48 93
18117.75 86
18119.02 89
18120.29 85
18121.56 79
18122.84 89
18124.11 86
18125.38 89
18126.65 98
18127.92 95
18129.20 98
18130.47 108
18131.74 101
18133.01 81
18134.29 84
18135.56 85
18136.83 81
18138.10 92
18139.38 110
18140.65 91
18141.92 76
18143.19 93
18144.47 96
18145.74 103
18147.01 85
18148.28 83
18149.56 104
18150.83 94
18152.10 89
18153.38 96
18154.65 82
18155.92 82
18157.19 83
18158.47 96
18159.74 83
18161.01 82
18162.29 104
18163.56 92
18164.83 87
18166.11 82
18167.38 81
18168.65 84
18169.93 88
18171.20 92
18172.48 93
18173.75 82
18175.02 76
18176.30 90
18177.57 82
18178.84 88
18180.12 74
18181.39 87
18182.67 80
18183.94 74
18185.21 70
18186.49 86
18187.76 78
18189.04 87
18190.31 77
18191.59 94
18192.86 94
18194.13 74
18195.41 95
18196.68 81
18197.96 99
18199.23 90
18200.51 87
18201.78 84
18203.06 91
18204.33 85
18205.61 96
18206.88 94
18208.16 87
18209.43 100
18210.71 97
18211.98 85
18213.26 82
18214.53 90
18215.81 108
18217.08 93
18218.36 96
18219.63 85
18220.91 94
18222.18 101
18223.46 85
18224.73 91
18226.01 85
18227.28 75
18228.56 77
18229.84 89
18231.11 92
18232.39 97
18233.66 96
18234.94 96
18236.21 92
18237.49 86
18238.77 88
18240.04 79
18241.32 94
18242.59 91
18243.87 99
18245.15 101
18246.42 84
18247.70 93
18248.98 101
18250.25 77
18251.53 88
18252.81 88
18254.08 95
18255.36 95
18256.63 100
18257.91 96
18259.19 98
18260.46 95
18261.74 89
18263.02 101
18264.30 71
18265.57 86
18266.85 121
18268.13 93
18269.40 88
18270.68 80
18271.96 100
18273.23 104
18274.51 104
18275.79 85
18277.07 91
18278.34 81
18279.62 90
18280.90 86
18282.18 75
18283.45 95
18284.73 76
18286.01 88
18287.29 93
18288.56 86
18289.84 82
18291.12 89
18292.40 74
18293.68 102
18294.95 84
18296.23 91
18297.51 102
18298.79 101
18300.07 109
18301.34 102
18302.62 86
18303.90 101
18305.18 86
18306.46 93
18307.74 83
18309.01 78
18310.29 105
18311.57 92
18312.85 92
18314.13 77
18315.41 86
18316.69 84
18317.96 83
18319.24 97
18320.52 83
18321.80 101
18323.08 102
18324.36 98
18325.64 86
18326.92 69
18328.20 71
18329.47 81
18330.75 96
18332.03 82
18333.31 87
18334.59 100
18335.87 102
18337.15 92
18338.43 89
18339.71 91
18340.99 95
18342.27 96
18343.55 91
18344.83 102
18346.11 89
18347.39 81
18348.67 100
18349.95 97
18351.23 103
18352.51 92
18353.79 99
18355.07 102
18356.35 89
18357.63 101
18358.91 86
18360.19 88
18361.47 89
18362.75 91
18364.03 99
18365.31 85
18366.59 95
18367.87 76
18369.15 82
18370.43 66
18371.71 75
18372.99 94
18374.27 91
18375.55 78
18376.83 90
18378.12 114
18379.40 96
18380.68 88
18381.96 92
18383.24 74
18384.52 80
18385.80 89
18387.08 93
18388.36 89
18389.65 87
18390.93 93
18392.21 84
18393.49 80
18394.77 85
18396.05 87
18397.33 91
18398.62 90
18399.90 91
18401.18 99
18402.46 88
18403.74 82
18405.02 95
18406.31 88
18407.59 66
18408.87 83
18410.15 95
18411.43 93
18412.72 83
18414.00 87
18415.28 90
18416.56 78
18417.84 97
18419.13 75
18420.41 92
18421.69 93
18422.97 98
18424.26 104
18425.54 91
18426.82 90
18428.10 83
18429.39 96
18430.67 83
18431.95 81
18433.23 92
18434.52 101
18435.80 98
18437.08 87
18438.37 102
18439.65 94
18440.93 102
18442.22 94
18443.50 98
18444.78 89
18446.06 99
18447.35 90
18448.63 87
18449.91 84
18451.20 98
18452.48 90
18453.76 95
18455.05 109
18456.33 99
18457.62 84
18458.90 86
18460.18 96
18461.47 90
18462.75 107
18464.03 89
18465.32 87
18466.60 83
18467.89 84
18469.17 81
18470.45 85
18471.74 79
18473.02 98
18474.31 90
18475.59 83
18476.88 85
18478.16 76
18479.44 83
18480.73 78
18482.01 93
18483.30 94
18484.58 96
18485.87 86
18487.15 86
18488.44 74
18489.72 65
18491.01 70
18492.29 84
18493.58 83
18494.86 79
18496.15 82
18497.43 93
18498.72 94
18500.00 83
18501.29 72
18502.57 88
18503.86 92
18505.14 79
18506.43 97
18507.71 84
18509.00 91
18510.28 86
18511.57 107
18512.85 75
18514.14 88
18515.42 94
18516.71 86
18518.00 92
18519.28 95
18520.57 87
18521.85 82
18523.14 91
18524.43 98
18525.71 95
18527.00 90
18528.28 82
18529.57 97
18530.86 73
18532.14 79
18533.43 92
18534.71 89
18536.00 86
18537.29 85
18538.57 110
18539.86 92
18541.15 86
18542.43 110
18543.72 102
18545.01 85
18546.29 80
18547.58 100
18548.87 98
18550.15 82
18551.44 101
18552.73 112
18554.01 104
18555.30 99
18556.59 91
18557.88 87
18559.16 85
18560.45 76
18561.74 104
18563.02 94
18564.31 92
18565.60 95
18566.89 108
18568.17 114
18569.46 94
18570.75 97
18572.04 107
18573.32 98
18574.61 92
18575.90 93
18577.19 91
18578.48 96
18579.76 96
18581.05 104
18582.34 98
18583.63 86
18584.92 89
18586.20 81
18587.49 85
18588.78 101
18590.07 84
18591.36 90
18592.64 86
18593.93 79
18595.22 91
18596.51 95
18597.80 120
18599.09 91
18600.38 84
18601.66 93
18602.95 93
18604.24 83
18605.53 92
18606.82 92
18608.11 89
18609.40 80
18610.69 104
18611.98 105
18613.26 106
18614.55 101
18615.84 98
18617.13 87
18618.42 93
18619.71 105
18621.00 100
18622.29 102
18623.58 85
18624.87 103
18626.16 106
18627.45 79
18628.74 83
18630.03 91
18631.32 83
18632.61 94
18633.89 85
18635.18 102
18636.47 100
18637.76 93
18639.05 94
18640.34 88
18641.63 83
18642.92 88
18644.21 107
18645.50 88
18646.79 82
18648.09 87
18649.38 112
18650.67 91
18651.96 74
18653.25 90
18654.54 78
18655.83 94
18657.12 84
18658.41 69
18659.70 91
18660.99 91
18662.28 77
18663.57 80
18664.86 82
18666.15 82
18667.44 91
18668.74 90
18670.03 85
18671.32 90
18672.61 83
18673.90 96
18675.19 81
18676.48 75
18677.77 97
18679.06 98
18680.36 82
18681.65 75
18682.94 92
18684.23 73
18685.52 81
18686.81 86
18688.11 97
18689.40 77
18690.69 81
18691.98 84
18693.27 90
18694.56 70
18695.86 69
18697.15 84
18698.44 80
18699.73 78
18701.02 72
18702.32 96
18703.61 88
18704.90 81
18706.19 81
18707.48 70
18708.78 71
18710.07 66
18711.36 88
18712.65 102
18713.95 77
18715.24 74
18716.53 78
18717.83 66
18719.12 69
18720.41 87
18721.70 88
18723.00 74
18724.29 88
18725.58 91
18726.87 91
18728.17 81
18729.46 82
18730.75 90
18732.05 85
18733.34 71
18734.63 82
18735.93 72
18737.22 91
18738.51 83
18739.81 86
18741.10 92
18742.39 104
18743.69 71
18744.98 96
18746.27 83
18747.57 66
18748.86 85
18750.16 89
18751.45 99
18752.74 89
18754.04 90
18755.33 84
18756.63 85
18757.92 89
18759.21 87
18760.51 85
18761.80 65
18763.10 68
18764.39 78
18765.69 84
18766.98 75
18768.27 94
18769.57 91
18770.86 82
18772.16 72
18773.45 66
18774.75 82
18776.04 74
18777.34 72
18778.63 75
18779.93 78
18781.22 79
18782.52 76
18783.81 84
18785.11 89
18786.40 72
18787.70 81
18788.99 93
18790.29 82
18791.58 75
18792.88 91
18794.17 78
18795.47 83
18796.76 64
18798.06 75
18799.35 81
18800.65 85
18801.94 71
18803.24 67
18804.54 79
18805.83 76
18807.13 80
18808.42 83
18809.72 88
18811.01 82
18812.31 86
18813.61 82
18814.90 74
18816.20 81
18817.49 90
18818.79 79
18820.09 77
18821.38 79
18822.68 74
18823.98 89
18825.27 75
18826.57 74
18827.87 69
18829.16 79
18830.46 89
18831.75 94
18833.05 75
18834.35 91
18835.64 73
18836.94 73
18838.24 65
18839.54 76
18840.83 79
18842.13 91
18843.43 81
18844.72 61
18846.02 68
18847.32 70
18848.61 92
18849.91 82
18851.21 64
18852.51 60
18853.80 74
18855.10 69
18856.40 81
18857.70 80
18858.99 88
18860.29 94
18861.59 88
18862.89 78
18864.18 86
18865.48 68
18866.78 70
18868.08 76
18869.38 74
18870.67 86
18871.97 93
18873.27 89
18874.57 76
18875.87 72
18877.16 78
18878.46 69
18879.76 62
18881.06 73
18882.36 65
18883.66 84
18884.95 72
18886.25 68
18887.55 88
18888.85 95
18890.15 78
18891.45 74
18892.75 86
18894.04 80
18895.34 71
18896.64 73
18897.94 72
18899.24 77
18900.54 75
18901.84 83
18903.14 74
18904.44 85
18905.74 81
18907.03 79
18908.33 71
18909.63 69
18910.93 73
18912.23 74
18913.53 73
18914.83 88
18916.13 82
18917.43 71
18918.73 92
18920.03 84
18921.33 91
18922.63 68
18923.93 79
18925.23 84
18926.53 78
18927.83 67
18929.13 65
18930.43 70
18931.73 74
18933.03 63
18934.33 65
18935.63 78
18936.93 84
18938.23 73
18939.53 67
18940.83 72
18942.13 80
18943.43 84
18944.73 73
18946.03 72
18947.33 70
18948.63 66
18949.93 76
18951.23 75
18952.53 80
18953.84 60
18955.14 71
18956.44 68
18957.74 68
18959.04 75
18960.34 86
18961.64 73
18962.94 84
18964.24 89
18965.54 81
18966.85 82
18968.15 69
18969.45 70
18970.75 92
18972.05 77
18973.35 86
18974.65 87
18975.96 86
18977.26 87
18978.56 82
18979.86 88
18981.16 82
18982.46 94
18983.77 92
18985.07 83
18986.37 75
18987.67 73
18988.97 76
18990.28 86
18991.58 63
18992.88 67
18994.18 80
18995.49 68
18996.79 88
18998.09 81
18999.39 70
19000.69 67
19002.00 85
19003.30 80
19004.60 74
19005.90 71
19007.21 63
19008.51 90
19009.81 72
19011.12 82
19012.42 63
19013.72 71
19015.02 68
19016.33 72
19017.63 70
19018.93 75
19020.24 88
19021.54 74
19022.84 68
19024.15 70
19025.45 69
19026.75 70
19028.06 85
19029.36 65
19030.66 67
19031.97 69
19033.27 79
19034.57 91
19035.88 81
19037.18 77
19038.48 74
19039.79 86
19041.09 79
19042.40 80
19043.70 78
19045.00 79
19046.31 73
19047.61 90
19048.92 64
19050.22 85
19051.52 61
19052.83 77
19054.13 75
19055.44 70
19056.74 83
19058.05 88
19059.35 90
19060.65 73
19061.96 94
19063.26 70
19064.57 66
19065.87 80
19067.18 80
19068.48 67
19069.79 83
19071.09 82
19072.40 71
19073.70 71
19075.01 85
19076.31 71
19077.62 72
19078.92 84
19080.23 80
19081.53 75
19082.84 87
19084.14 64
19085.45 61
19086.75 88
19088.06 61
19089.36 70
19090.67 77
19091.98 88
19093.28 67
19094.59 86
19095.89 88
19097.20 78
19098.50 86
19099.81 69
19101.12 65
19102.42 67
19103.73 68
19105.03 69
19106.34 96
19107.65 83
19108.95 83
19110.26 93
19111.56 94
19112.87 70
19114.18 76
19115.48 82
19116.79 84
19118.10 81
19119.40 85
19120.71 70
19122.02 73
19123.32 86
19124.63 72
19125.94 87
19127.24 75
19128.55 93
19129.86 73
19131.16 82
19132.47 81
19133.78 84
19135.08 77
19136.39 71
19137.70 71
19139.01 76
19140.31 79
19141.62 67
19142.93 78
19144.23 60
19145.54 82
19146.85 84
19148.16 71
19149.46 66
19150.77 81
19152.08 70
19153.39 78
19154.69 80
19156.00 91
19157.31 68
19158.62 86
19159.93 78
19161.23 78
19162.54 92
19163.85 80
19165.16 76
19166.47 75
19167.77 105
19169.08 90
19170.39 103
19171.70 58
19173.01 72
19174.32 78
19175.62 86
19176.93 87
19178.24 79
19179.55 68
19180.86 75
19182.17 95
19183.48 66
19184.78 71
19186.09 62
19187.40 87
19188.71 80
19190.02 87
19191.33 79
19192.64 85
19193.95 91
19195.26 67
19196.56 64
19197.87 72
19199.18 81
19200.49 71
19201.80 68
19203.11 71
19204.42 79
19205.73 74
19207.04 73
19208.35 63
19209.66 79
19210.97 66
19212.28 75
19213.59 64
19214.90 75
19216.21 55
19217.52 81
19218.83 74
19220.14 66
19221.45 67
19222.76 73
19224.07 70
19225.38 48
19226.69 65
19228.00 69
19229.31 73
19230.62 68
19231.93 76
19233.24 65
19234.55 76
19235.86 73
19237.17 69
19238.48 67
19239.79 73
19241.10 83
19242.41 71
19243.72 74
19245.03 66
19246.35 76
19247.66 77
19248.97 72
19250.28 63
19251.59 69
19252.90 81
19254.21 75
19255.52 69
19256.83 67
19258.14 79
19259.46 53
19260.77 75
19262.08 73
19263.39 68
19264.70 67
19266.01 82
19267.32 71
19268.64 78
19269.95 69
19271.26 72
19272.57 82
19273.88 81
19275.20 73
19276.51 73
19277.82 65
19279.13 57
19280.44 75
19281.75 80
19283.07 69
19284.38 63
19285.69 75
19287.00 66
19288.32 55
19289.63 61
19290.94 73
19292.25 62
19293.57 78
19294.88 73
19296.19 81
19297.50 68
19298.82 72
19300.13 81
19301.44 72
19302.75 82
19304.07 71
19305.38 74
19306.69 58
19308.01 86
19309.32 75
19310.63 78
19311.94 81
19313.26 71
19314.57 77
19315.88 72
19317.20 61
19318.51 66
19319.82 71
19321.14 60
19322.45 68
19323.76 61
19325.08 72
19326.39 78
19327.70 72
19329.02 73
19330.33 70
19331.65 61
19332.96 71
19334.27 81
19335.59 69
19336.90 69
19338.22 72
19339.53 71
19340.84 57
19342.16 72
19343.47 70
19344.79 75
19346.10 65
19347.41 78
19348.73 73
19350.04 70
19351.36 74
19352.67 65
19353.99 67
19355.30 91
19356.62 74
19357.93 80
19359.25 70
19360.56 60
19361.87 77
19363.19 66
19364.50 73
19365.82 62
19367.13 70
19368.45 58
19369.76 58
19371.08 47
19372.39 71
19373.71 74
19375.02 76
19376.34 79
19377.66 60
19378.97 86
19380.29 68
19381.60 69
19382.92 85
19384.23 67
19385.55 61
19386.86 62
19388.18 62
19389.50 71
19390.81 72
19392.13 73
19393.44 68
19394.76 77
19396.07 72
19397.39 85
19398.71 60
19400.02 60
19401.34 71
19402.65 73
19403.97 81
19405.29 52
19406.60 60
19407.92 67
19409.24 74
19410.55 69
19411.87 66
19413.19 69
19414.50 78
19415.82 63
19417.14 72
19418.45 68
19419.77 60
19421.09 83
19422.40 76
19423.72 65
19425.04 66
19426.35 84
19427.67 72
19428.99 82
19430.30 64
19431.62 73
19432.94 65
19434.26 93
19435.57 64
19436.89 72
19438.21 76
19439.53 87
19440.84 59
19442.16 67
19443.48 69
19444.80 73
19446.11 77
19447.43 75
19448.75 71
19450.07 83
19451.38 61
19452.70 77
19454.02 68
19455.34 61
19456.66 61
19457.97 67
19459.29 84
19460.61 82
19461.93 89
19463.25 65
19464.57 65
19465.88 68
19467.20 75
19468.52 76
19469.84 76
19471.16 77
19472.48 75
19473.79 80
19475.11 81
19476.43 70
19477.75 58
19479.07 77
19480.39 72
19481.71 84
19483.03 62
19484.34 54
19485.66 84
19486.98 71
19488.30 79
19489.62 71
19490.94 66
19492.26 73
19493.58 81
19494.90 70
19496.22 67
19497.54 71
19498.86 71
19500.18 70
19501.50 63
19502.81 67
19504.13 78
19505.45 69
19506.77 58
19508.09 70
19509.41 66
19510.73 74
19512.05 76
19513.37 86
19514.69 79
19516.01 74
19517.33 61
19518.65 73
19519.97 64
19521.29 75
19522.61 64
19523.93 84
19525.25 71
19526.57 75
19527.89 81
19529.22 74
19530.54 66
19531.86 76
19533.18 80
19534.50 67
19535.82 65
19537.14 65
19538.46 60
19539.78 72
19541.10 71
19542.42 66
19543.74 66
19545.06 72
19546.39 89
19547.71 59
19549.03 74
19550.35 57
19551.67 73
19552.99 70
19554.31 65
19555.63 62
19556.96 66
19558.28 79
19559.60 80
19560.92 67
19562.24 60
19563.56 80
19564.88 81
19566.21 77
19567.53 65
19568.85 72
19570.17 64
19571.49 80
19572.82 81
19574.14 72
19575.46 57
19576.78 63
19578.10 79
19579.43 82
19580.75 69
19582.07 67
19583.39 71
19584.72 70
19586.04 66
19587.36 69
19588.68 75
19590.01 67
19591.33 89
19592.65 83
19593.97 77
19595.30 59
19596.62 70
19597.94 66
19599.26 66
19600.59 77
19601.91 63
19603.23 66
19604.56 68
19605.88 69
19607.20 67
19608.53 82
19609.85 78
19611.17 88
19612.49 73
19613.82 75
19615.14 60
19616.47 63
19617.79 85
19619.11 73
19620.44 74
19621.76 77
19623.08 77
19624.41 82
19625.73 76
19627.05 69
19628.38 58
19629.70 70
19631.03 73
19632.35 72
19633.67 71
19635.00 74
19636.32 75
19637.65 71
19638.97 64
19640.29 74
19641.62 82
19642.94 82
19644.27 65
19645.59 61
19646.92 63
19648.24 74
19649.57 82
19650.89 78
19652.21 71
19653.54 81
19654.86 67
19656.19 74
19657.51 63
19658.84 76
19660.16 73
19661.49 70
19662.81 73
19664.14 63
19665.46 79
19666.79 81
19668.11 77
19669.44 86
19670.76 76
19672.09 81
19673.41 66
19674.74 64
19676.07 81
19677.39 91
19678.72 74
19680.04 80
19681.37 80
19682.69 66
19684.02 73
19685.34 70
19686.67 76
19688.00 65
19689.32 67
19690.65 68
19691.97 63
19693.30 68
19694.63 65
19695.95 72
19697.28 79
19698.60 76
19699.93 70
19701.26 69
19702.58 70
19703.91 81
19705.24 76
19706.56 71
19707.89 69
19709.22 72
19710.54 67
19711.87 59
19713.20 72
19714.52 61
19715.85 66
19717.18 81
19718.50 67
19719.83 69
19721.16 75
19722.48 67
19723.81 62
19725.14 73
19726.47 73
19727.79 69
19729.12 63
19730.45 76
19731.77 70
19733.10 68
19734.43 74
19735.76 78
19737.08 65
19738.41 73
19739.74 62
19741.07 73
19742.39 75
19743.72 65
19745.05 72
19746.38 72
19747.71 65
19749.03 57
19750.36 66
19751.69 80
19753.02 78
19754.35 60
19755.67 70
19757.00 83
19758.33 74
19759.66 67
19760.99 84
19762.31 71
19763.64 64
19764.97 54
19766.30 73
19767.63 63
19768.96 58
19770.29 69
19771.61 56
19772.94 85
19774.27 71
19775.60 80
19776.93 71
19778.26 77
19779.59 67
19780.92 65
19782.25 66
19783.57 71
19784.90 77
19786.23 68
19787.56 68
19788.89 65
19790.22 67
19791.55 67
19792.88 78
19794.21 69
19795.54 76
19796.87 58
19798.20 68
19799.53 67
19800.86 72
19802.19 78
19803.52 76
19804.85 69
19806.18 77
19807.50 57
19808.83 81
19810.16 76
19811.49 81
19812.82 76
19814.15 67
19815.49 60
19816.82 63
19818.15 78
19819.48 73
19820.81 79
19822.14 66
19823.47 67
19824.80 68
19826.13 74
19827.46 77
19828.79 73
19830.12 71
19831.45 72
19832.78 80
19834.11 75
19835.44 82
19836.77 76
19838.10 74
19839.44 68
19840.77 74
19842.10 66
19843.43 83
19844.76 57
19846.09 73
19847.42 75
19848.75 84
19850.08 84
19851.42 78
19852.75 71
19854.08 62
19855.41 72
19856.74 82
19858.07 75
19859.40 77
19860.74 69
19862.07 59
19863.40 77
19864.73 67
19866.06 83
19867.40 79
19868.73 97
19870.06 76
19871.39 68
19872.72 69
19874.06 75
19875.39 64
19876.72 61
19878.05 60
19879.38 72
19880.72 80
19882.05 68
19883.38 73
19884.71 58
19886.05 78
19887.38 59
19888.71 79
19890.04 83
19891.38 74
19892.71 85
19894.04 72
19895.38 81
19896.71 76
19898.04 74
19899.37 61
19900.71 72
19902.04 74
19903.37 62
19904.71 58
19906.04 73
19907.37 70
19908.71 75
19910.04 69
19911.37 75
19912.71 78
19914.04 73
19915.37 58
19916.71 76
19918.04 74
19919.37 74
19920.71 68
19922.04 67
19923.37 65
19924.71 70
19926.04 89
19927.38 74
19928.71 83
19930.04 66
19931.38 70
19932.71 55
19934.05 77
19935.38 69
19936.71 71
19938.05 71
19939.38 75
19940.72 67
19942.05 70
19943.39 58
19944.72 55
19946.06 85
19947.39 54
19948.72 68
19950.06 80
19951.39 93
19952.73 78
19954.06 85
19955.40 67
19956.73 70
19958.07 79
19959.40 59
19960.74 74
19962.07 69
19963.41 66
19964.74 74
19966.08 64
19967.41 70
19968.75 65
19970.08 74
19971.42 72
19972.76 68
19974.09 80
19975.43 81
19976.76 86
19978.10 67
19979.43 81
19980.77 77
19982.10 77
19983.44 57
19984.78 61
19986.11 63
19987.45 64
19988.78 80
19990.12 80
19991.46 78
19992.79 69
19994.13 73
19995.46 68
19996.80 76
19998.14 66
19999.47 59
20000.81 77
20002.15 78
20003.48 64
20004.82 56
20006.16 65
20007.49 82
20008.83 87
20010.17 81
20011.50 81
20012.84 68
20014.18 77
20015.51 67
20016.85 86
20018.19 69
20019.52 70
20020.86 73
20022.20 63
20023.53 77
20024.87 70
20026.21 78
20027.55 69
20028.88 83
20030.22 72
20031.56 64
20032.90 88
20034.23 87
20035.57 82
20036.91 77
20038.25 76
20039.58 75
20040.92 82
20042.26 84
20043.60 90
20044.93 78
20046.27 73
20047.61 71
20048.95 69
20050.29 77
20051.62 76
20052.96 69
20054.30 96
20055.64 71
20056.98 87
20058.32 73
20059.65 82
20060.99 64
20062.33 70
20063.67 61
20065.01 83
20066.35 84
20067.68 80
20069.02 70
20070.36 63
20071.70 78
20073.04 74
20074.38 80
20075.72 78
20077.06 92
20078.40 68
20079.73 96
20081.07 70
20082.41 77
20083.75 78
20085.09 73
20086.43 76
20087.77 67
20089.11 79
20090.45 80
20091.79 78
20093.13 82
20094.47 74
20095.81 80
20097.15 85
20098.48 74
20099.82 75
20101.16 70
20102.50 70
20103.84 69
20105.18 71
20106.52 74
20107.86 55
20109.20 67
20110.54 77
20111.88 71
20113.22 75
20114.56 68
20115.90 72
20117.24 87
20118.58 75
20119.93 72
20121.27 78
20122.61 79
20123.95 82
20125.29 68
20126.63 71
20127.97 75
20129.31 60
20130.65 76
20131.99 88
20133.33 58
20134.67 73
20136.01 78
