# Supplementary material for: MALDI-TOF MS typing enables the classification of brewing yeasts of the genus Saccharomyces to major beer styles
Source: PLoS One. 2017 Aug 9;12(8):e0181694. doi: 10.1371/journal.pone.0181694 (PMC5549903; doi:10.1371/journal.pone.0181694)
Supplement: S8 File — The directory includes 90 raw files and was zipped to “.zip”; the folder has three strains with 30 spectra per strain; S1 Text explains the raw files with an example and Table 1 represents the yeast strains used within the experiment. (ZIP) [file pone.0181694.s011.zip › 22-24/30281-168-Lag-Lag-Lag-YPG-18h-E-E_2016-09-22_5_0_C9_1.dat]

1999.90 1003
2000.32 984
2000.75 947
2001.17 948
2001.59 951
2002.01 942
2002.43 953
2002.86 854
2003.28 902
2003.70 822
2004.12 789
2004.54 813
2004.97 794
2005.39 863
2005.81 817
2006.23 835
2006.66 834
2007.08 813
2007.50 825
2007.92 817
2008.35 901
2008.77 872
2009.19 839
2009.61 872
2010.04 876
2010.46 864
2010.88 828
2011.31 825
2011.73 832
2012.15 804
2012.57 762
2013.00 780
2013.42 746
2013.84 780
2014.27 783
2014.69 746
2015.11 759
2015.54 733
2015.96 706
2016.38 798
2016.81 823
2017.23 832
2017.65 831
2018.08 862
2018.50 843
2018.93 807
2019.35 798
2019.77 825
2020.20 877
2020.62 840
2021.04 886
2021.47 816
2021.89 799
2022.32 884
2022.74 844
2023.17 806
2023.59 779
2024.01 763
2024.44 765
2024.86 754
2025.29 771
2025.71 815
2026.14 817
2026.56 762
2026.98 794
2027.41 799
2027.83 820
2028.26 768
2028.68 707
2029.11 720
2029.53 746
2029.96 759
2030.38 739
2030.81 719
2031.23 767
2031.66 741
2032.08 708
2032.51 763
2032.93 762
2033.36 773
2033.78 784
2034.21 808
2034.63 759
2035.06 766
2035.49 780
2035.91 742
2036.34 738
2036.76 763
2037.19 773
2037.61 725
2038.04 745
2038.47 764
2038.89 721
2039.32 796
2039.74 814
2040.17 813
2040.59 839
2041.02 799
2041.45 794
2041.87 800
2042.30 783
2042.73 785
2043.15 751
2043.58 807
2044.00 803
2044.43 764
2044.86 803
2045.28 839
2045.71 864
2046.14 835
2046.56 816
2046.99 806
2047.42 809
2047.84 762
2048.27 738
2048.70 777
2049.12 793
2049.55 790
2049.98 762
2050.40 803
2050.83 793
2051.26 799
2051.69 815
2052.11 739
2052.54 717
2052.97 710
2053.40 738
2053.82 762
2054.25 807
2054.68 708
2055.10 746
2055.53 766
2055.96 754
2056.39 788
2056.82 824
2057.24 808
2057.67 834
2058.10 818
2058.53 824
2058.95 818
2059.38 752
2059.81 798
2060.24 877
2060.67 915
2061.09 893
2061.52 880
2061.95 861
2062.38 790
2062.81 834
2063.24 877
2063.66 896
2064.09 980
2064.52 997
2064.95 1070
2065.38 1079
2065.81 1189
2066.24 1255
2066.66 1239
2067.09 1125
2067.52 1124
2067.95 1037
2068.38 1115
2068.81 982
2069.24 932
2069.67 886
2070.10 859
2070.52 827
2070.95 823
2071.38 739
2071.81 787
2072.24 784
2072.67 790
2073.10 791
2073.53 761
2073.96 860
2074.39 816
2074.82 833
2075.25 812
2075.68 909
2076.11 877
2076.54 818
2076.97 908
2077.40 922
2077.83 840
2078.26 825
2078.69 890
2079.12 863
2079.55 866
2079.98 859
2080.41 884
2080.84 821
2081.27 854
2081.70 903
2082.13 892
2082.56 871
2082.99 768
2083.42 773
2083.85 809
2084.28 828
2084.71 817
2085.14 823
2085.57 826
2086.00 784
2086.43 793
2086.86 783
2087.29 817
2087.73 827
2088.16 806
2088.59 808
2089.02 809
2089.45 776
2089.88 794
2090.31 875
2090.74 775
2091.17 783
2091.61 767
2092.04 754
2092.47 802
2092.90 815
2093.33 804
2093.76 841
2094.19 833
2094.63 730
2095.06 802
2095.49 762
2095.92 792
2096.35 755
2096.78 699
2097.22 752
2097.65 761
2098.08 707
2098.51 739
2098.94 692
2099.38 698
2099.81 690
2100.24 759
2100.67 719
2101.11 741
2101.54 751
2101.97 775
2102.40 769
2102.83 767
2103.27 754
2103.70 741
2104.13 673
2104.56 784
2105.00 791
2105.43 783
2105.86 781
2106.30 840
2106.73 800
2107.16 776
2107.59 812
2108.03 814
2108.46 778
2108.89 745
2109.33 848
2109.76 809
2110.19 768
2110.63 784
2111.06 731
2111.49 786
2111.93 838
2112.36 732
2112.79 739
2113.23 747
2113.66 815
2114.09 815
2114.53 817
2114.96 759
2115.40 793
2115.83 770
2116.26 750
2116.70 680
2117.13 665
2117.56 739
2118.00 711
2118.43 782
2118.87 705
2119.30 756
2119.73 731
2120.17 709
2120.60 762
2121.04 735
2121.47 746
2121.91 756
2122.34 756
2122.78 806
2123.21 794
2123.64 786
2124.08 825
2124.51 853
2124.95 751
2125.38 774
2125.82 785
2126.25 830
2126.69 810
2127.12 767
2127.56 774
2127.99 848
2128.43 862
2128.86 821
2129.30 849
2129.73 900
2130.17 924
2130.60 926
2131.04 934
2131.47 905
2131.91 932
2132.35 957
2132.78 920
2133.22 876
2133.65 894
2134.09 824
2134.52 806
2134.96 854
2135.40 839
2135.83 808
2136.27 792
2136.70 820
2137.14 795
2137.57 801
2138.01 797
2138.45 790
2138.88 751
2139.32 768
2139.76 795
2140.19 792
2140.63 774
2141.06 716
2141.50 716
2141.94 746
2142.37 725
2142.81 749
2143.25 758
2143.68 738
2144.12 762
2144.56 728
2144.99 763
2145.43 809
2145.87 783
2146.30 799
2146.74 722
2147.18 779
2147.62 918
2148.05 840
2148.49 838
2148.93 873
2149.36 853
2149.80 857
2150.24 948
2150.68 956
2151.11 965
2151.55 1048
2151.99 980
2152.43 922
2152.86 889
2153.30 888
2153.74 854
2154.18 851
2154.61 845
2155.05 825
2155.49 835
2155.93 823
2156.37 802
2156.80 807
2157.24 783
2157.68 791
2158.12 768
2158.56 767
2158.99 841
2159.43 814
2159.87 782
2160.31 791
2160.75 768
2161.19 846
2161.62 765
2162.06 756
2162.50 763
2162.94 841
2163.38 812
2163.82 805
2164.26 792
2164.69 851
2165.13 918
2165.57 933
2166.01 927
2166.45 918
2166.89 913
2167.33 881
2167.77 866
2168.21 945
2168.65 878
2169.08 846
2169.52 849
2169.96 866
2170.40 879
2170.84 847
2171.28 850
2171.72 870
2172.16 919
2172.60 937
2173.04 920
2173.48 917
2173.92 891
2174.36 979
2174.80 881
2175.24 975
2175.68 1002
2176.12 944
2176.56 934
2177.00 933
2177.44 959
2177.88 972
2178.32 964
2178.76 955
2179.20 940
2179.64 883
2180.08 963
2180.52 919
2180.96 920
2181.40 921
2181.84 869
2182.28 928
2182.72 862
2183.16 775
2183.60 812
2184.04 822
2184.48 819
2184.93 802
2185.37 778
2185.81 836
2186.25 827
2186.69 773
2187.13 807
2187.57 845
2188.01 837
2188.45 838
2188.89 860
2189.34 906
2189.78 892
2190.22 876
2190.66 857
2191.10 798
2191.54 834
2191.98 840
2192.43 783
2192.87 826
2193.31 903
2193.75 893
2194.19 885
2194.63 914
2195.08 984
2195.52 984
2195.96 941
2196.40 949
2196.84 1007
2197.29 899
2197.73 929
2198.17 954
2198.61 898
2199.06 868
2199.50 926
2199.94 955
2200.38 892
2200.82 852
2201.27 855
2201.71 862
2202.15 837
2202.59 865
2203.04 823
2203.48 794
2203.92 868
2204.37 884
2204.81 955
2205.25 921
2205.69 903
2206.14 924
2206.58 881
2207.02 896
2207.47 933
2207.91 945
2208.35 936
2208.80 951
2209.24 994
2209.68 978
2210.13 967
2210.57 939
2211.01 915
2211.46 958
2211.90 999
2212.34 932
2212.79 959
2213.23 946
2213.67 903
2214.12 925
2214.56 981
2215.01 875
2215.45 872
2215.89 886
2216.34 891
2216.78 851
2217.23 868
2217.67 942
2218.11 905
2218.56 867
2219.00 843
2219.45 870
2219.89 889
2220.34 899
2220.78 843
2221.22 883
2221.67 857
2222.11 868
2222.56 895
2223.00 907
2223.45 921
2223.89 902
2224.34 944
2224.78 975
2225.23 990
2225.67 954
2226.12 941
2226.56 957
2227.01 914
2227.45 913
2227.90 971
2228.34 1021
2228.79 959
2229.23 966
2229.68 1062
2230.12 1079
2230.57 1021
2231.01 1061
2231.46 1063
2231.90 1064
2232.35 1056
2232.80 1141
2233.24 1057
2233.69 1054
2234.13 1037
2234.58 963
2235.02 920
2235.47 941
2235.92 967
2236.36 960
2236.81 935
2237.25 902
2237.70 888
2238.15 845
2238.59 854
2239.04 871
2239.49 921
2239.93 909
2240.38 903
2240.82 842
2241.27 849
2241.72 870
2242.16 887
2242.61 840
2243.06 864
2243.50 898
2243.95 899
2244.40 851
2244.84 840
2245.29 842
2245.74 789
2246.19 857
2246.63 923
2247.08 881
2247.53 825
2247.97 818
2248.42 807
2248.87 797
2249.32 791
2249.76 850
2250.21 871
2250.66 894
2251.10 880
2251.55 853
2252.00 835
2252.45 909
2252.89 908
2253.34 917
2253.79 887
2254.24 927
2254.69 874
2255.13 885
2255.58 807
2256.03 841
2256.48 805
2256.93 838
2257.37 842
2257.82 804
2258.27 791
2258.72 824
2259.17 914
2259.61 888
2260.06 923
2260.51 966
2260.96 971
2261.41 990
2261.86 999
2262.31 1056
2262.75 1081
2263.20 1061
2263.65 1136
2264.10 1138
2264.55 1099
2265.00 1095
2265.45 1032
2265.90 993
2266.34 977
2266.79 1017
2267.24 1002
2267.69 968
2268.14 1033
2268.59 1054
2269.04 994
2269.49 1077
2269.94 1069
2270.39 1114
2270.84 1095
2271.29 1098
2271.74 1081
2272.18 1083
2272.63 1062
2273.08 1071
2273.53 1113
2273.98 1140
2274.43 1170
2274.88 1256
2275.33 1312
2275.78 1334
2276.23 1370
2276.68 1389
2277.13 1445
2277.58 1454
2278.03 1367
2278.48 1303
2278.93 1218
2279.38 1210
2279.83 1159
2280.28 1151
2280.73 1152
2281.19 1077
2281.64 1062
2282.09 1018
2282.54 954
2282.99 878
2283.44 895
2283.89 870
2284.34 891
2284.79 967
2285.24 977
2285.69 898
2286.14 884
2286.59 904
2287.04 989
2287.50 911
2287.95 926
2288.40 1050
2288.85 1198
2289.30 1200
2289.75 1219
2290.20 1390
2290.65 1483
2291.11 1559
2291.56 1578
2292.01 1560
2292.46 1606
2292.91 1494
2293.36 1445
2293.82 1383
2294.27 1339
2294.72 1241
2295.17 1152
2295.62 1182
2296.07 1153
2296.53 1051
2296.98 1035
2297.43 1019
2297.88 1057
2298.33 981
2298.79 1023
2299.24 1052
2299.69 995
2300.14 932
2300.60 949
2301.05 983
2301.50 870
2301.95 869
2302.41 883
2302.86 888
2303.31 928
2303.76 844
2304.22 793
2304.67 778
2305.12 878
2305.57 917
2306.03 848
2306.48 862
2306.93 942
2307.39 915
2307.84 948
2308.29 1012
2308.75 952
2309.20 1000
2309.65 1076
2310.11 1079
2310.56 1057
2311.01 1010
2311.47 1029
2311.92 1055
2312.37 952
2312.83 1010
2313.28 1047
2313.73 1019
2314.19 1048
2314.64 1042
2315.09 964
2315.55 965
2316.00 1024
2316.46 1029
2316.91 933
2317.36 916
2317.82 961
2318.27 989
2318.73 1028
2319.18 1023
2319.63 1035
2320.09 1102
2320.54 1061
2321.00 1070
2321.45 1042
2321.91 1011
2322.36 987
2322.82 1002
2323.27 1072
2323.72 1110
2324.18 1113
2324.63 1189
2325.09 1249
2325.54 1242
2326.00 1288
2326.45 1306
2326.91 1235
2327.36 1223
2327.82 1091
2328.27 1006
2328.73 1060
2329.18 1004
2329.64 1046
2330.09 992
2330.55 1033
2331.00 939
2331.46 972
2331.92 935
2332.37 911
2332.83 940
2333.28 951
2333.74 955
2334.19 919
2334.65 871
2335.10 931
2335.56 937
2336.02 924
2336.47 878
2336.93 925
2337.38 905
2337.84 925
2338.30 917
2338.75 940
2339.21 881
2339.66 932
2340.12 911
2340.58 944
2341.03 983
2341.49 975
2341.95 1003
2342.40 1034
2342.86 998
2343.32 974
2343.77 1037
2344.23 997
2344.68 1008
2345.14 965
2345.60 982
2346.06 1030
2346.51 1056
2346.97 984
2347.43 1029
2347.88 1020
2348.34 1000
2348.80 1001
2349.25 985
2349.71 959
2350.17 1004
2350.63 1029
2351.08 960
2351.54 946
2352.00 883
2352.46 871
2352.91 929
2353.37 877
2353.83 921
2354.29 931
2354.74 905
2355.20 856
2355.66 895
2356.12 902
2356.57 831
2357.03 913
2357.49 887
2357.95 867
2358.41 903
2358.86 855
2359.32 916
2359.78 972
2360.24 973
2360.70 982
2361.15 1004
2361.61 1014
2362.07 1088
2362.53 1011
2362.99 1044
2363.45 1025
2363.91 1048
2364.36 973
2364.82 1003
2365.28 965
2365.74 986
2366.20 962
2366.66 952
2367.12 978
2367.57 965
2368.03 992
2368.49 1005
2368.95 951
2369.41 911
2369.87 916
2370.33 883
2370.79 887
2371.25 879
2371.71 866
2372.17 900
2372.63 909
2373.09 916
2373.54 880
2374.00 888
2374.46 955
2374.92 945
2375.38 938
2375.84 949
2376.30 965
2376.76 998
2377.22 945
2377.68 962
2378.14 988
2378.60 929
2379.06 910
2379.52 966
2379.98 871
2380.44 938
2380.90 938
2381.36 900
2381.82 949
2382.28 976
2382.74 939
2383.20 910
2383.66 899
2384.12 881
2384.59 880
2385.05 857
2385.51 871
2385.97 871
2386.43 868
2386.89 940
2387.35 938
2387.81 913
2388.27 863
2388.73 924
2389.19 953
2389.65 999
2390.12 923
2390.58 929
2391.04 923
2391.50 979
2391.96 949
2392.42 976
2392.88 914
2393.34 935
2393.81 917
2394.27 915
2394.73 901
2395.19 936
2395.65 935
2396.11 874
2396.57 879
2397.04 914
2397.50 971
2397.96 996
2398.42 989
2398.88 938
2399.35 1004
2399.81 948
2400.27 941
2400.73 882
2401.19 896
2401.66 928
2402.12 972
2402.58 914
2403.04 867
2403.51 858
2403.97 884
2404.43 912
2404.89 892
2405.36 948
2405.82 854
2406.28 894
2406.74 885
2407.21 853
2407.67 890
2408.13 887
2408.59 887
2409.06 879
2409.52 842
2409.98 789
2410.45 863
2410.91 830
2411.37 814
2411.84 810
2412.30 829
2412.76 866
2413.23 834
2413.69 847
2414.15 814
2414.62 879
2415.08 900
2415.54 841
2416.01 933
2416.47 912
2416.93 900
2417.40 899
2417.86 976
2418.32 973
2418.79 947
2419.25 966
2419.72 1001
2420.18 928
2420.64 906
2421.11 988
2421.57 1007
2422.04 973
2422.50 1018
2422.96 971
2423.43 995
2423.89 986
2424.36 967
2424.82 922
2425.29 978
2425.75 963
2426.22 944
2426.68 921
2427.15 906
2427.61 878
2428.07 886
2428.54 858
2429.00 897
2429.47 886
2429.93 856
2430.40 859
2430.86 829
2431.33 788
2431.79 853
2432.26 842
2432.72 821
2433.19 863
2433.65 904
2434.12 898
2434.59 899
2435.05 921
2435.52 940
2435.98 988
2436.45 980
2436.91 958
2437.38 941
2437.84 949
2438.31 945
2438.78 934
2439.24 991
2439.71 1037
2440.17 1061
2440.64 1087
2441.10 1089
2441.57 1089
2442.04 1148
2442.50 1042
2442.97 1031
2443.44 1115
2443.90 1080
2444.37 1015
2444.83 1028
2445.30 992
2445.77 923
2446.23 900
2446.70 886
2447.17 902
2447.63 887
2448.10 831
2448.57 871
2449.03 852
2449.50 885
2449.97 961
2450.43 926
2450.90 865
2451.37 919
2451.83 900
2452.30 879
2452.77 845
2453.24 892
2453.70 891
2454.17 848
2454.64 797
2455.10 861
2455.57 830
2456.04 811
2456.51 869
2456.97 830
2457.44 841
2457.91 854
2458.38 822
2458.84 851
2459.31 891
2459.78 898
2460.25 939
2460.72 875
2461.18 859
2461.65 879
2462.12 889
2462.59 863
2463.06 921
2463.52 879
2463.99 829
2464.46 836
2464.93 812
2465.40 771
2465.86 844
2466.33 830
2466.80 810
2467.27 852
2467.74 850
2468.21 858
2468.68 897
2469.14 934
2469.61 971
2470.08 976
2470.55 876
2471.02 916
2471.49 940
2471.96 929
2472.43 874
2472.90 882
2473.36 861
2473.83 920
2474.30 915
2474.77 937
2475.24 887
2475.71 864
2476.18 836
2476.65 884
2477.12 888
2477.59 872
2478.06 870
2478.53 943
2479.00 901
2479.47 957
2479.94 923
2480.41 887
2480.87 916
2481.34 948
2481.81 850
2482.28 826
2482.75 858
2483.22 814
2483.69 892
2484.16 890
2484.63 892
2485.10 917
2485.57 944
2486.05 922
2486.52 939
2486.99 1009
2487.46 992
2487.93 1025
2488.40 1063
2488.87 1070
2489.34 1007
2489.81 1005
2490.28 1007
2490.75 1012
2491.22 943
2491.69 955
2492.16 903
2492.63 950
2493.10 925
2493.58 919
2494.05 925
2494.52 885
2494.99 912
2495.46 936
2495.93 1008
2496.40 983
2496.87 990
2497.34 1036
2497.82 985
2498.29 949
2498.76 969
2499.23 853
2499.70 816
2500.17 879
2500.64 865
2501.12 883
2501.59 866
2502.06 825
2502.53 893
2503.00 847
2503.48 797
2503.95 830
2504.42 869
2504.89 877
2505.36 860
2505.84 870
2506.31 890
2506.78 868
2507.25 931
2507.72 965
2508.20 920
2508.67 942
2509.14 1005
2509.61 950
2510.09 1062
2510.56 1071
2511.03 1130
2511.50 1171
2511.98 1289
2512.45 1220
2512.92 1342
2513.40 1314
2513.87 1403
2514.34 1295
2514.81 1206
2515.29 1164
2515.76 1124
2516.23 1103
2516.71 1095
2517.18 1044
2517.65 1020
2518.13 956
2518.60 972
2519.07 983
2519.55 1012
2520.02 1016
2520.49 1022
2520.97 1018
2521.44 1036
2521.91 1002
2522.39 993
2522.86 994
2523.34 996
2523.81 990
2524.28 916
2524.76 948
2525.23 975
2525.70 978
2526.18 1002
2526.65 1066
2527.13 1058
2527.60 997
2528.08 1002
2528.55 1056
2529.02 980
2529.50 978
2529.97 1010
2530.45 946
2530.92 953
2531.40 955
2531.87 986
2532.34 1020
2532.82 967
2533.29 976
2533.77 985
2534.24 1010
2534.72 973
2535.19 964
2535.67 983
2536.14 951
2536.62 968
2537.09 965
2537.57 966
2538.04 947
2538.52 987
2538.99 1001
2539.47 973
2539.94 961
2540.42 973
2540.90 1026
2541.37 991
2541.85 929
2542.32 930
2542.80 995
2543.27 1018
2543.75 984
2544.22 938
2544.70 973
2545.18 988
2545.65 1055
2546.13 1009
2546.60 1078
2547.08 1087
2547.56 1191
2548.03 1136
2548.51 1142
2548.98 1169
2549.46 1207
2549.94 1206
2550.41 1228
2550.89 1175
2551.37 1251
2551.84 1197
2552.32 1139
2552.80 1218
2553.27 1212
2553.75 1117
2554.23 1121
2554.70 1150
2555.18 1121
2555.66 1093
2556.13 1089
2556.61 1099
2557.09 1064
2557.56 1074
2558.04 1045
2558.52 1085
2558.99 1110
2559.47 1076
2559.95 1039
2560.43 981
2560.90 1024
2561.38 1005
2561.86 906
2562.33 922
2562.81 931
2563.29 986
2563.77 944
2564.25 878
2564.72 855
2565.20 940
2565.68 878
2566.16 870
2566.63 891
2567.11 948
2567.59 895
2568.07 873
2568.55 843
2569.02 868
2569.50 897
2569.98 884
2570.46 827
2570.94 888
2571.41 903
2571.89 894
2572.37 897
2572.85 900
2573.33 908
2573.81 871
2574.28 864
2574.76 886
2575.24 954
2575.72 943
2576.20 931
2576.68 918
2577.16 924
2577.64 908
2578.11 926
2578.59 909
2579.07 897
2579.55 933
2580.03 926
2580.51 881
2580.99 883
2581.47 939
2581.95 943
2582.43 890
2582.91 945
2583.39 924
2583.86 868
2584.34 917
2584.82 918
2585.30 972
2585.78 936
2586.26 860
2586.74 933
2587.22 955
2587.70 902
2588.18 955
2588.66 979
2589.14 938
2589.62 912
2590.10 955
2590.58 939
2591.06 954
2591.54 931
2592.02 912
2592.50 960
2592.98 990
2593.46 962
2593.94 1000
2594.42 1014
2594.90 965
2595.38 894
2595.86 859
2596.35 875
2596.83 904
2597.31 882
2597.79 895
2598.27 873
2598.75 903
2599.23 914
2599.71 900
2600.19 855
2600.67 855
2601.15 836
2601.63 888
2602.12 946
2602.60 913
2603.08 924
2603.56 913
2604.04 877
2604.52 917
2605.00 868
2605.48 924
2605.97 910
2606.45 920
2606.93 896
2607.41 883
2607.89 916
2608.37 927
2608.86 899
2609.34 886
2609.82 886
2610.30 879
2610.78 935
2611.26 954
2611.75 906
2612.23 925
2612.71 929
2613.19 918
2613.68 922
2614.16 934
2614.64 948
2615.12 939
2615.60 888
2616.09 912
2616.57 876
2617.05 913
2617.53 916
2618.02 934
2618.50 879
2618.98 845
2619.46 884
2619.95 917
2620.43 913
2620.91 900
2621.40 885
2621.88 880
2622.36 912
2622.85 858
2623.33 859
2623.81 900
2624.29 913
2624.78 927
2625.26 921
2625.74 929
2626.23 936
2626.71 946
2627.19 924
2627.68 976
2628.16 932
2628.64 913
2629.13 926
2629.61 1034
2630.10 1008
2630.58 994
2631.06 971
2631.55 996
2632.03 1033
2632.51 1035
2633.00 1015
2633.48 1025
2633.97 934
2634.45 941
2634.94 986
2635.42 1008
2635.90 1051
2636.39 941
2636.87 897
2637.36 898
2637.84 887
2638.33 902
2638.81 923
2639.29 933
2639.78 916
2640.26 941
2640.75 998
2641.23 974
2641.72 927
2642.20 919
2642.69 914
2643.17 916
2643.66 937
2644.14 946
2644.63 919
2645.11 923
2645.60 919
2646.08 926
2646.57 912
2647.05 910
2647.54 925
2648.02 924
2648.51 882
2648.99 943
2649.48 936
2649.97 1046
2650.45 953
2650.94 953
2651.42 978
2651.91 944
2652.39 952
2652.88 987
2653.37 945
2653.85 896
2654.34 962
2654.82 1018
2655.31 1055
2655.80 990
2656.28 1058
2656.77 1041
2657.25 1061
2657.74 1058
2658.23 1013
2658.71 1027
2659.20 977
2659.69 1062
2660.17 1017
2660.66 945
2661.14 940
2661.63 953
2662.12 943
2662.60 975
2663.09 954
2663.58 928
2664.06 951
2664.55 973
2665.04 955
2665.53 933
2666.01 941
2666.50 961
2666.99 1004
2667.47 1044
2667.96 995
2668.45 976
2668.94 1050
2669.42 1021
2669.91 988
2670.40 1043
2670.88 1114
2671.37 1041
2671.86 1118
2672.35 1188
2672.83 1227
2673.32 1269
2673.81 1387
2674.30 1344
2674.79 1434
2675.27 1413
2675.76 1449
2676.25 1413
2676.74 1332
2677.23 1284
2677.71 1292
2678.20 1246
2678.69 1171
2679.18 1106
2679.67 1112
2680.15 1076
2680.64 1069
2681.13 1097
2681.62 1120
2682.11 1062
2682.60 1099
2683.08 1118
2683.57 1119
2684.06 1156
2684.55 1104
2685.04 1110
2685.53 1155
2686.02 1079
2686.51 1074
2686.99 1043
2687.48 995
2687.97 1020
2688.46 1032
2688.95 961
2689.44 955
2689.93 973
2690.42 1022
2690.91 1006
2691.40 1018
2691.89 1085
2692.38 1056
2692.87 985
2693.35 984
2693.84 1023
2694.33 986
2694.82 1032
2695.31 1030
2695.80 1036
2696.29 1037
2696.78 1046
2697.27 1022
2697.76 1026
2698.25 1032
2698.74 936
2699.23 956
2699.72 978
2700.21 975
2700.70 982
2701.19 985
2701.68 1017
2702.17 1000
2702.66 1002
2703.15 1048
2703.64 975
2704.13 916
2704.62 975
2705.12 1011
2705.61 1006
2706.10 967
2706.59 915
2707.08 989
2707.57 989
2708.06 977
2708.55 1003
2709.04 986
2709.53 935
2710.02 953
2710.51 890
2711.01 893
2711.50 911
2711.99 895
2712.48 885
2712.97 904
2713.46 939
2713.95 925
2714.44 972
2714.94 919
2715.43 904
2715.92 890
2716.41 916
2716.90 903
2717.39 850
2717.89 875
2718.38 936
2718.87 924
2719.36 947
2719.85 937
2720.34 1013
2720.84 1068
2721.33 1042
2721.82 1049
2722.31 1010
2722.80 1023
2723.30 1077
2723.79 1062
2724.28 1057
2724.77 1066
2725.27 1052
2725.76 1003
2726.25 952
2726.74 977
2727.24 995
2727.73 956
2728.22 961
2728.71 912
2729.21 920
2729.70 927
2730.19 1015
2730.69 972
2731.18 987
2731.67 991
2732.16 988
2732.66 996
2733.15 1017
2733.64 1052
2734.14 1039
2734.63 1112
2735.12 1078
2735.62 1068
2736.11 1058
2736.60 1022
2737.10 1037
2737.59 1064
2738.08 1103
2738.58 1035
2739.07 1069
2739.56 1010
2740.06 1011
2740.55 1020
2741.05 996
2741.54 955
2742.03 961
2742.53 939
2743.02 897
2743.52 963
2744.01 991
2744.50 975
2745.00 974
2745.49 945
2745.99 957
2746.48 988
2746.97 1023
2747.47 1027
2747.96 1002
2748.46 1004
2748.95 1020
2749.45 1011
2749.94 945
2750.44 895
2750.93 953
2751.43 1010
2751.92 1033
2752.42 944
2752.91 945
2753.41 924
2753.90 991
2754.40 1001
2754.89 1003
2755.39 1022
2755.88 942
2756.38 1004
2756.87 1042
2757.37 976
2757.86 965
2758.36 972
2758.85 984
2759.35 1002
2759.84 990
2760.34 997
2760.83 963
2761.33 976
2761.83 963
2762.32 984
2762.82 960
2763.31 1042
2763.81 986
2764.30 1020
2764.80 1013
2765.30 958
2765.79 1014
2766.29 1079
2766.78 1074
2767.28 1051
2767.78 1006
2768.27 998
2768.77 1028
2769.27 924
2769.76 968
2770.26 965
2770.76 965
2771.25 999
2771.75 967
2772.24 960
2772.74 948
2773.24 955
2773.73 938
2774.23 1029
2774.73 1015
2775.23 1078
2775.72 1053
2776.22 1081
2776.72 1101
2777.21 1141
2777.71 1130
2778.21 1103
2778.70 1079
2779.20 1044
2779.70 1074
2780.20 1053
2780.69 1035
2781.19 1018
2781.69 1026
2782.19 1063
2782.68 1027
2783.18 962
2783.68 1038
2784.18 951
2784.67 950
2785.17 933
2785.67 970
2786.17 970
2786.67 972
2787.16 943
2787.66 966
2788.16 947
2788.66 942
2789.16 979
2789.65 976
2790.15 945
2790.65 960
2791.15 981
2791.65 978
2792.15 924
2792.64 901
2793.14 977
2793.64 1019
2794.14 993
2794.64 1066
2795.14 1098
2795.64 1078
2796.13 1120
2796.63 1162
2797.13 1256
2797.63 1197
2798.13 1172
2798.63 1218
2799.13 1190
2799.63 1220
2800.13 1173
2800.62 1126
2801.12 1129
2801.62 1069
2802.12 1018
2802.62 1001
2803.12 946
2803.62 908
2804.12 959
2804.62 959
2805.12 978
2805.62 998
2806.12 1021
2806.62 982
2807.12 1020
2807.62 1072
2808.12 1149
2808.62 1118
2809.12 1141
2809.62 1178
2810.12 1243
2810.62 1251
2811.12 1253
2811.62 1252
2812.12 1244
2812.62 1341
2813.12 1315
2813.62 1237
2814.12 1222
2814.62 1217
2815.12 1227
2815.62 1200
2816.12 1231
2816.62 1144
2817.12 1073
2817.62 1123
2818.12 1092
2818.62 1064
2819.12 1037
2819.63 1033
2820.13 1061
2820.63 1047
2821.13 1002
2821.63 1041
2822.13 1043
2822.63 1001
2823.13 947
2823.63 970
2824.13 999
2824.64 1033
2825.14 1015
2825.64 954
2826.14 981
2826.64 968
2827.14 958
2827.64 1014
2828.15 959
2828.65 918
2829.15 878
2829.65 948
2830.15 1038
2830.65 981
2831.16 900
2831.66 919
2832.16 896
2832.66 927
2833.16 933
2833.67 982
2834.17 934
2834.67 976
2835.17 976
2835.68 994
2836.18 1067
2836.68 1038
2837.18 1010
2837.68 1050
2838.19 1088
2838.69 1068
2839.19 1013
2839.70 1080
2840.20 1068
2840.70 1077
2841.20 1033
2841.71 1033
2842.21 1067
2842.71 1018
2843.21 995
2843.72 944
2844.22 1040
2844.72 1132
2845.23 1084
2845.73 1080
2846.23 1119
2846.74 1136
2847.24 1245
2847.74 1279
2848.25 1147
2848.75 1148
2849.25 1169
2849.76 1183
2850.26 1108
2850.76 1138
2851.27 1153
2851.77 1061
2852.28 1064
2852.78 1049
2853.28 1102
2853.79 988
2854.29 994
2854.79 1004
2855.30 977
2855.80 966
2856.31 964
2856.81 999
2857.31 1030
2857.82 1076
2858.32 1135
2858.83 1117
2859.33 1130
2859.84 1089
2860.34 1124
2860.85 1153
2861.35 1047
2861.85 1145
2862.36 1152
2862.86 1102
2863.37 1106
2863.87 1129
2864.38 1075
2864.88 1021
2865.39 978
2865.89 962
2866.40 967
2866.90 993
2867.41 1033
2867.91 1032
2868.42 965
2868.92 1007
2869.43 969
2869.93 994
2870.44 1053
2870.94 986
2871.45 1053
2871.96 1165
2872.46 1142
2872.97 1129
2873.47 1105
2873.98 1163
2874.48 1204
2874.99 1156
2875.49 1147
2876.00 1159
2876.51 1178
2877.01 1097
2877.52 1056
2878.02 1102
2878.53 1160
2879.04 1147
2879.54 1094
2880.05 1141
2880.55 1125
2881.06 1130
2881.57 1178
2882.07 1207
2882.58 1246
2883.09 1247
2883.59 1325
2884.10 1290
2884.61 1302
2885.11 1216
2885.62 1207
2886.13 1231
2886.63 1288
2887.14 1414
2887.65 1369
2888.15 1393
2888.66 1321
2889.17 1297
2889.67 1224
2890.18 1238
2890.69 1232
2891.20 1217
2891.70 1166
2892.21 1111
2892.72 1129
2893.22 1110
2893.73 1110
2894.24 1103
2894.75 1115
2895.25 1130
2895.76 1054
2896.27 1171
2896.78 1203
2897.29 1216
2897.79 1195
2898.30 1214
2898.81 1154
2899.32 1193
2899.82 1173
2900.33 1176
2900.84 1153
2901.35 1077
2901.86 1094
2902.36 1147
2902.87 1077
2903.38 1062
2903.89 1102
2904.40 1126
2904.91 1160
2905.41 1148
2905.92 1171
2906.43 1198
2906.94 1126
2907.45 1145
2907.96 1176
2908.47 1166
2908.97 1100
2909.48 1094
2909.99 1090
2910.50 1077
2911.01 1035
2911.52 1034
2912.03 1036
2912.54 999
2913.05 1024
2913.55 1013
2914.06 1034
2914.57 1112
2915.08 1059
2915.59 1081
2916.10 1088
2916.61 1046
2917.12 1034
2917.63 1035
2918.14 1025
2918.65 1079
2919.16 1124
2919.67 1206
2920.18 1204
2920.69 1188
2921.20 1252
2921.71 1239
2922.22 1250
2922.73 1300
2923.24 1337
2923.75 1322
2924.26 1356
2924.77 1369
2925.28 1494
2925.79 1501
2926.30 1466
2926.81 1538
2927.32 1503
2927.83 1437
2928.34 1418
2928.85 1279
2929.36 1260
2929.87 1293
2930.38 1223
2930.89 1162
2931.40 1091
2931.91 1060
2932.42 1094
2932.93 1107
2933.45 1052
2933.96 1001
2934.47 996
2934.98 1078
2935.49 1081
2936.00 1117
2936.51 1152
2937.02 1198
2937.53 1188
2938.04 1237
2938.56 1272
2939.07 1372
2939.58 1423
2940.09 1601
2940.60 1674
2941.11 1684
2941.62 1769
2942.14 1890
2942.65 1777
2943.16 1798
2943.67 1714
2944.18 1722
2944.70 1640
2945.21 1535
2945.72 1456
2946.23 1447
2946.74 1393
2947.26 1352
2947.77 1293
2948.28 1202
2948.79 1145
2949.30 1072
2949.82 1064
2950.33 1093
2950.84 1102
2951.35 1079
2951.87 1101
2952.38 1064
2952.89 1060
2953.40 1036
2953.92 1043
2954.43 990
2954.94 1023
2955.45 1052
2955.97 1033
2956.48 1023
2956.99 1040
2957.51 999
2958.02 1078
2958.53 1099
2959.04 1101
2959.56 1108
2960.07 1092
2960.58 1124
2961.10 1174
2961.61 1161
2962.12 1102
2962.64 1135
2963.15 1121
2963.66 1212
2964.18 1224
2964.69 1190
2965.21 1271
2965.72 1220
2966.23 1222
2966.75 1154
2967.26 1183
2967.77 1208
2968.29 1173
2968.80 1090
2969.32 1152
2969.83 1193
2970.34 1219
2970.86 1132
2971.37 1103
2971.89 1116
2972.40 1115
2972.91 1111
2973.43 1085
2973.94 1076
2974.46 1132
2974.97 1142
2975.49 1102
2976.00 1187
2976.52 1192
2977.03 1148
2977.55 1147
2978.06 1233
2978.57 1208
2979.09 1237
2979.60 1278
2980.12 1243
2980.63 1196
2981.15 1160
2981.66 1204
2982.18 1231
2982.69 1306
2983.21 1278
2983.73 1314
2984.24 1291
2984.76 1324
2985.27 1367
2985.79 1385
2986.30 1447
2986.82 1420
2987.33 1494
2987.85 1440
2988.36 1447
2988.88 1429
2989.40 1513
2989.91 1460
2990.43 1442
2990.94 1495
2991.46 1464
2991.97 1413
2992.49 1376
2993.01 1393
2993.52 1439
2994.04 1406
2994.55 1385
2995.07 1493
2995.59 1553
2996.10 1631
2996.62 1675
2997.14 1710
2997.65 1712
2998.17 1828
2998.69 1926
2999.20 1947
2999.72 1973
3000.24 1988
3000.75 1939
3001.27 2019
3001.79 2051
3002.30 2208
3002.82 2388
3003.34 2867
3003.85 3335
3004.37 4030
3004.89 4881
3005.40 5219
3005.92 5437
3006.44 5661
3006.96 5256
3007.47 4912
3007.99 4368
3008.51 3952
3009.03 3328
3009.54 2807
3010.06 2423
3010.58 2171
3011.10 1860
3011.61 1656
3012.13 1588
3012.65 1542
3013.17 1510
3013.68 1510
3014.20 1578
3014.72 1494
3015.24 1429
3015.76 1485
3016.27 1515
3016.79 1502
3017.31 1471
3017.83 1431
3018.35 1416
3018.86 1452
3019.38 1439
3019.90 1406
3020.42 1408
3020.94 1365
3021.46 1341
3021.97 1297
3022.49 1342
3023.01 1379
3023.53 1439
3024.05 1457
3024.57 1552
3025.09 1505
3025.61 1496
3026.12 1516
3026.64 1467
3027.16 1460
3027.68 1453
3028.20 1351
3028.72 1324
3029.24 1278
3029.76 1238
3030.28 1266
3030.80 1297
3031.32 1256
3031.84 1207
3032.35 1260
3032.87 1265
3033.39 1237
3033.91 1227
3034.43 1241
3034.95 1247
3035.47 1208
3035.99 1229
3036.51 1195
3037.03 1281
3037.55 1229
3038.07 1262
3038.59 1282
3039.11 1279
3039.63 1200
3040.15 1134
3040.67 1178
3041.19 1208
3041.71 1144
3042.23 1195
3042.75 1185
3043.27 1149
3043.79 1147
3044.31 1158
3044.83 1150
3045.35 1170
3045.87 1152
3046.40 1130
3046.92 1189
3047.44 1257
3047.96 1230
3048.48 1187
3049.00 1223
3049.52 1239
3050.04 1169
3050.56 1155
3051.08 1189
3051.60 1180
3052.12 1105
3052.65 1147
3053.17 1198
3053.69 1122
3054.21 1117
3054.73 1106
3055.25 1128
3055.77 1122
3056.30 1164
3056.82 1171
3057.34 1165
3057.86 1195
3058.38 1157
3058.90 1132
3059.42 1106
3059.95 1131
3060.47 1162
3060.99 1174
3061.51 1116
3062.03 1209
3062.56 1170
3063.08 1206
3063.60 1201
3064.12 1234
3064.64 1308
3065.17 1350
3065.69 1377
3066.21 1283
3066.73 1378
3067.26 1384
3067.78 1349
3068.30 1406
3068.82 1409
3069.35 1305
3069.87 1343
3070.39 1272
3070.91 1208
3071.44 1340
3071.96 1222
3072.48 1234
3073.01 1250
3073.53 1259
3074.05 1380
3074.57 1380
3075.10 1390
3075.62 1356
3076.14 1396
3076.67 1400
3077.19 1450
3077.71 1589
3078.24 1557
3078.76 1522
3079.28 1592
3079.81 1666
3080.33 1666
3080.85 1744
3081.38 1802
3081.90 1831
3082.42 1845
3082.95 1877
3083.47 1815
3084.00 1791
3084.52 1814
3085.04 1764
3085.57 1632
3086.09 1691
3086.62 1573
3087.14 1457
3087.66 1500
3088.19 1564
3088.71 1521
3089.24 1499
3089.76 1415
3090.29 1467
3090.81 1512
3091.33 1519
3091.86 1623
3092.38 1591
3092.91 1660
3093.43 1750
3093.96 1795
3094.48 1837
3095.01 1981
3095.53 2060
3096.06 2098
3096.58 2016
3097.11 2116
3097.63 2120
3098.16 2143
3098.68 2094
3099.21 2164
3099.73 2377
3100.26 2769
3100.78 3219
3101.31 3889
3101.83 5208
3102.36 6428
3102.88 7321
3103.41 8483
3103.93 9108
3104.46 9178
3104.99 8817
3105.51 7868
3106.04 7025
3106.56 5911
3107.09 4630
3107.61 4019
3108.14 3324
3108.67 2931
3109.19 2537
3109.72 2284
3110.24 2180
3110.77 2083
3111.30 2040
3111.82 1997
3112.35 2005
3112.87 1971
3113.40 1939
3113.93 1837
3114.45 1767
3114.98 1802
3115.51 1640
3116.03 1637
3116.56 1676
3117.09 1553
3117.61 1415
3118.14 1462
3118.67 1436
3119.19 1519
3119.72 1547
3120.25 1575
3120.77 1496
3121.30 1529
3121.83 1729
3122.35 1784
3122.88 1803
3123.41 1805
3123.94 1660
3124.46 1721
3124.99 1704
3125.52 1580
3126.05 1503
3126.57 1562
3127.10 1498
3127.63 1548
3128.16 1549
3128.68 1477
3129.21 1402
3129.74 1384
3130.27 1356
3130.79 1338
3131.32 1316
3131.85 1298
3132.38 1411
3132.91 1433
3133.43 1368
3133.96 1332
3134.49 1324
3135.02 1330
3135.55 1318
3136.07 1291
3136.60 1304
3137.13 1310
3137.66 1297
3138.19 1259
3138.72 1231
3139.24 1242
3139.77 1136
3140.30 1205
3140.83 1143
3141.36 1210
3141.89 1248
3142.42 1163
3142.95 1165
3143.47 1136
3144.00 1198
3144.53 1183
3145.06 1177
3145.59 1152
3146.12 1240
3146.65 1217
3147.18 1205
3147.71 1201
3148.24 1288
3148.76 1385
3149.29 1362
3149.82 1422
3150.35 1434
3150.88 1401
3151.41 1361
3151.94 1393
3152.47 1307
3153.00 1334
3153.53 1285
3154.06 1270
3154.59 1263
3155.12 1280
3155.65 1238
3156.18 1258
3156.71 1282
3157.24 1300
3157.77 1247
3158.30 1239
3158.83 1318
3159.36 1405
3159.89 1305
3160.42 1276
3160.95 1260
3161.48 1325
3162.01 1297
3162.54 1219
3163.07 1212
3163.60 1252
3164.13 1214
3164.66 1207
3165.20 1203
3165.73 1168
3166.26 1159
3166.79 1212
3167.32 1218
3167.85 1166
3168.38 1254
3168.91 1219
3169.44 1190
3169.97 1209
3170.50 1141
3171.04 1142
3171.57 1173
3172.10 1238
3172.63 1222
3173.16 1305
3173.69 1375
3174.22 1401
3174.75 1374
3175.29 1327
3175.82 1426
3176.35 1464
3176.88 1458
3177.41 1376
3177.94 1366
3178.48 1322
3179.01 1203
3179.54 1140
3180.07 1173
3180.60 1205
3181.14 1149
3181.67 1125
3182.20 1142
3182.73 1145
3183.26 1172
3183.80 1096
3184.33 1141
3184.86 1110
3185.39 1104
3185.93 1090
3186.46 1142
3186.99 1094
3187.52 1038
3188.06 1111
3188.59 1215
3189.12 1199
3189.65 1173
3190.19 1223
3190.72 1237
3191.25 1123
3191.79 1140
3192.32 1211
3192.85 1218
3193.38 1243
3193.92 1216
3194.45 1199
3194.98 1206
3195.52 1257
3196.05 1210
3196.58 1236
3197.12 1286
3197.65 1251
3198.18 1263
3198.72 1283
3199.25 1261
3199.78 1308
3200.32 1323
3200.85 1195
3201.39 1336
3201.92 1360
3202.45 1333
3202.99 1265
3203.52 1285
3204.05 1370
3204.59 1262
3205.12 1282
3205.66 1318
3206.19 1363
3206.72 1312
3207.26 1394
3207.79 1427
3208.33 1552
3208.86 1592
3209.40 1641
3209.93 1644
3210.47 1688
3211.00 1666
3211.53 1670
3212.07 1627
3212.60 1632
3213.14 1680
3213.67 1649
3214.21 1578
3214.74 1492
3215.28 1413
3215.81 1348
3216.35 1337
3216.88 1279
3217.42 1227
3217.95 1222
3218.49 1298
3219.02 1248
3219.56 1161
3220.09 1257
3220.63 1255
3221.16 1220
3221.70 1233
3222.23 1277
3222.77 1360
3223.31 1377
3223.84 1360
3224.38 1380
3224.91 1432
3225.45 1544
3225.98 1632
3226.52 1507
3227.06 1473
3227.59 1494
3228.13 1420
3228.66 1419
3229.20 1411
3229.74 1373
3230.27 1322
3230.81 1361
3231.34 1383
3231.88 1382
3232.42 1460
3232.95 1489
3233.49 1460
3234.03 1451
3234.56 1347
3235.10 1422
3235.64 1393
3236.17 1426
3236.71 1494
3237.25 1511
3237.78 1626
3238.32 1584
3238.86 1633
3239.39 1606
3239.93 1534
3240.47 1506
3241.00 1566
3241.54 1553
3242.08 1528
3242.61 1556
3243.15 1434
3243.69 1445
3244.23 1490
3244.76 1487
3245.30 1513
3245.84 1535
3246.38 1555
3246.91 1613
3247.45 1723
3247.99 1710
3248.53 1745
3249.06 1851
3249.60 1861
3250.14 2030
3250.68 2194
3251.21 2377
3251.75 2654
3252.29 3122
3252.83 3598
3253.37 3809
3253.90 4003
3254.44 3931
3254.98 3915
3255.52 3737
3256.06 3466
3256.60 3094
3257.13 2688
3257.67 2452
3258.21 2324
3258.75 2277
3259.29 2152
3259.83 2128
3260.36 2161
3260.90 2249
3261.44 2362
3261.98 2501
3262.52 2694
3263.06 2737
3263.60 2839
3264.14 2793
3264.68 2909
3265.21 3210
3265.75 3210
3266.29 3210
3266.83 3341
3267.37 3468
3267.91 3405
3268.45 3292
3268.99 3217
3269.53 3101
3270.07 2797
3270.61 2554
3271.15 2385
3271.69 2203
3272.23 2119
3272.76 2075
3273.30 1964
3273.84 1900
3274.38 1850
3274.92 1906
3275.46 1914
3276.00 1892
3276.54 1815
3277.08 1746
3277.62 1746
3278.16 1781
3278.70 1862
3279.24 1860
3279.78 1933
3280.32 1835
3280.86 1865
3281.41 1868
3281.95 1860
3282.49 1837
3283.03 1896
3283.57 1936
3284.11 1872
3284.65 1780
3285.19 1858
3285.73 1847
3286.27 1822
3286.81 1847
3287.35 1937
3287.89 1911
3288.43 1886
3288.97 1938
3289.52 1966
3290.06 2088
3290.60 2100
3291.14 2143
3291.68 2187
3292.22 2230
3292.76 2464
3293.30 2556
3293.85 2773
3294.39 2902
3294.93 3238
3295.47 3388
3296.01 3543
3296.55 3711
3297.09 3780
3297.64 3707
3298.18 3538
3298.72 3329
3299.26 3069
3299.80 2937
3300.34 2831
3300.89 2731
3301.43 2478
3301.97 2393
3302.51 2360
3303.06 2326
3303.60 2278
3304.14 2294
3304.68 2363
3305.22 2367
3305.77 2310
3306.31 2277
3306.85 2227
3307.39 2306
3307.94 2238
3308.48 2374
3309.02 2506
3309.56 2520
3310.11 2734
3310.65 2775
3311.19 2799
3311.74 2912
3312.28 2806
3312.82 2754
3313.36 2655
3313.91 2758
3314.45 2729
3314.99 2542
3315.54 2789
3316.08 2839
3316.62 2912
3317.17 3087
3317.71 3280
3318.25 3601
3318.80 3815
3319.34 3915
3319.88 4206
3320.43 4450
3320.97 4540
3321.51 4500
3322.06 4398
3322.60 4148
3323.14 3923
3323.69 3748
3324.23 3448
3324.78 3329
3325.32 3112
3325.86 3007
3326.41 2924
3326.95 2858
3327.50 2843
3328.04 2754
3328.59 2755
3329.13 2707
3329.67 2761
3330.22 3014
3330.76 3090
3331.31 3505
3331.85 4023
3332.40 4651
3332.94 6019
3333.49 8029
3334.03 10215
3334.57 13259
3335.12 15920
3335.66 17905
3336.21 19777
3336.75 20795
3337.30 20964
3337.84 19937
3338.39 18524
3338.93 16615
3339.48 14343
3340.02 11969
3340.57 9899
3341.11 8093
3341.66 6665
3342.20 5391
3342.75 4489
3343.30 3694
3343.84 3300
3344.39 2890
3344.93 2678
3345.48 2512
3346.02 2391
3346.57 2313
3347.11 2315
3347.66 2300
3348.21 2119
3348.75 2085
3349.30 2073
3349.84 2079
3350.39 2049
3350.94 1945
3351.48 1894
3352.03 1831
3352.57 1739
3353.12 1775
3353.67 1807
3354.21 1850
3354.76 1966
3355.31 1956
3355.85 1972
3356.40 2006
3356.95 2013
3357.49 1991
3358.04 1961
3358.59 1901
3359.13 1900
3359.68 1953
3360.23 1909
3360.77 1884
3361.32 1894
3361.87 1796
3362.41 1868
3362.96 1929
3363.51 1889
3364.05 1849
3364.60 1849
3365.15 1838
3365.70 1826
3366.24 1828
3366.79 1840
3367.34 1790
3367.89 1815
3368.43 1771
3368.98 1847
3369.53 1823
3370.08 1841
3370.62 1871
3371.17 1889
3371.72 2091
3372.27 2281
3372.81 2490
3373.36 2639
3373.91 2903
3374.46 2987
3375.01 3053
3375.55 2949
3376.10 2920
3376.65 2740
3377.20 2564
3377.75 2377
3378.30 2169
3378.84 2152
3379.39 1929
3379.94 1758
3380.49 1735
3381.04 1649
3381.59 1547
3382.13 1573
3382.68 1619
3383.23 1612
3383.78 1503
3384.33 1551
3384.88 1518
3385.43 1540
3385.98 1524
3386.52 1519
3387.07 1461
3387.62 1483
3388.17 1461
3388.72 1453
3389.27 1465
3389.82 1442
3390.37 1553
3390.92 1477
3391.47 1471
3392.02 1543
3392.57 1547
3393.12 1507
3393.66 1439
3394.21 1535
3394.76 1492
3395.31 1497
3395.86 1562
3396.41 1550
3396.96 1702
3397.51 1730
3398.06 1706
3398.61 1772
3399.16 1777
3399.71 1808
3400.26 1759
3400.81 1678
3401.36 1714
3401.91 1725
3402.46 1619
3403.01 1526
3403.56 1528
3404.11 1492
3404.66 1419
3405.21 1424
3405.77 1363
3406.32 1377
3406.87 1403
3407.42 1391
3407.97 1355
3408.52 1375
3409.07 1458
3409.62 1445
3410.17 1503
3410.72 1529
3411.27 1602
3411.82 1630
3412.37 1716
3412.93 1780
3413.48 1760
3414.03 1705
3414.58 1612
3415.13 1606
3415.68 1608
3416.23 1530
3416.78 1603
3417.34 1689
3417.89 1667
3418.44 1666
3418.99 1738
3419.54 1739
3420.09 1654
3420.65 1600
3421.20 1529
3421.75 1535
3422.30 1534
3422.85 1469
3423.40 1519
3423.96 1519
3424.51 1559
3425.06 1483
3425.61 1519
3426.17 1492
3426.72 1432
3427.27 1417
3427.82 1381
3428.37 1367
3428.93 1284
3429.48 1248
3430.03 1275
3430.58 1268
3431.14 1275
3431.69 1224
3432.24 1225
3432.79 1267
3433.35 1287
3433.90 1309
3434.45 1297
3435.01 1300
3435.56 1329
3436.11 1312
3436.66 1342
3437.22 1453
3437.77 1425
3438.32 1390
3438.88 1373
3439.43 1396
3439.98 1311
3440.54 1387
3441.09 1331
3441.64 1273
3442.20 1266
3442.75 1288
3443.30 1250
3443.86 1196
3444.41 1333
3444.96 1292
3445.52 1361
3446.07 1245
3446.63 1247
3447.18 1230
3447.73 1269
3448.29 1290
3448.84 1241
3449.40 1244
3449.95 1292
3450.50 1215
3451.06 1164
3451.61 1209
3452.17 1209
3452.72 1200
3453.27 1210
3453.83 1221
3454.38 1219
3454.94 1221
3455.49 1287
3456.05 1316
3456.60 1133
3457.16 1162
3457.71 1209
3458.27 1166
3458.82 1202
3459.38 1234
3459.93 1241
3460.49 1239
3461.04 1302
3461.60 1297
3462.15 1378
3462.71 1381
3463.26 1361
3463.82 1393
3464.37 1431
3464.93 1413
3465.48 1427
3466.04 1464
3466.59 1488
3467.15 1499
3467.70 1523
3468.26 1545
3468.81 1543
3469.37 1492
3469.93 1586
3470.48 1617
3471.04 1737
3471.59 1728
3472.15 1764
3472.70 1736
3473.26 1753
3473.82 1720
3474.37 1797
3474.93 1658
3475.48 1737
3476.04 1742
3476.60 1670
3477.15 1658
3477.71 1693
3478.27 1770
3478.82 1742
3479.38 1790
3479.93 1883
3480.49 1899
3481.05 1986
3481.60 1981
3482.16 1972
3482.72 1942
3483.27 2011
3483.83 2138
3484.39 2053
3484.95 2135
3485.50 2230
3486.06 2197
3486.62 2208
3487.17 2301
3487.73 2353
3488.29 2424
3488.84 2768
3489.40 3162
3489.96 3828
3490.52 4676
3491.07 5773
3491.63 6953
3492.19 7816
3492.75 8591
3493.30 8891
3493.86 8738
3494.42 7954
3494.98 7075
3495.53 6131
3496.09 5075
3496.65 4286
3497.21 3735
3497.77 3158
3498.32 2871
3498.88 2621
3499.44 2487
3500.00 2471
3500.56 2530
3501.11 2674
3501.67 2825
3502.23 3001
3502.79 3344
3503.35 3702
3503.91 4092
3504.46 4426
3505.02 4848
3505.58 5140
3506.14 5124
3506.70 5198
3507.26 4884
3507.81 4635
3508.37 4106
3508.93 3677
3509.49 3368
3510.05 3041
3510.61 2842
3511.17 2752
3511.73 2486
3512.29 2414
3512.85 2202
3513.40 2127
3513.96 1964
3514.52 1870
3515.08 1760
3515.64 1689
3516.20 1725
3516.76 1625
3517.32 1574
3517.88 1601
3518.44 1596
3519.00 1628
3519.56 1548
3520.12 1519
3520.68 1497
3521.24 1475
3521.80 1485
3522.36 1498
3522.92 1592
3523.48 1583
3524.04 1560
3524.60 1548
3525.16 1549
3525.72 1638
3526.28 1581
3526.84 1540
3527.40 1524
3527.96 1517
3528.52 1564
3529.08 1639
3529.64 1658
3530.20 1601
3530.76 1573
3531.32 1635
3531.88 1581
3532.44 1595
3533.00 1648
3533.56 1640
3534.12 1645
3534.68 1684
3535.25 1646
3535.81 1699
3536.37 1711
3536.93 1670
3537.49 1607
3538.05 1603
3538.61 1613
3539.17 1588
3539.73 1600
3540.30 1550
3540.86 1531
3541.42 1628
3541.98 1681
3542.54 1714
3543.10 1736
3543.66 1705
3544.23 1784
3544.79 1764
3545.35 1761
3545.91 1653
3546.47 1713
3547.03 1647
3547.60 1731
3548.16 1648
3548.72 1508
3549.28 1511
3549.84 1490
3550.41 1432
3550.97 1438
3551.53 1405
3552.09 1393
3552.65 1447
3553.22 1437
3553.78 1431
3554.34 1338
3554.90 1306
3555.47 1305
3556.03 1279
3556.59 1346
3557.15 1391
3557.72 1344
3558.28 1318
3558.84 1319
3559.41 1394
3559.97 1391
3560.53 1416
3561.09 1456
3561.66 1472
3562.22 1507
3562.78 1459
3563.35 1459
3563.91 1438
3564.47 1460
3565.04 1564
3565.60 1521
3566.16 1580
3566.73 1592
3567.29 1512
3567.85 1532
3568.42 1499
3568.98 1509
3569.54 1470
3570.11 1406
3570.67 1400
3571.23 1422
3571.80 1367
3572.36 1461
3572.93 1506
3573.49 1614
3574.05 1729
3574.62 1870
3575.18 2020
3575.75 2344
3576.31 2538
3576.87 2820
3577.44 3126
3578.00 3237
3578.57 3347
3579.13 3209
3579.70 3077
3580.26 2821
3580.82 2657
3581.39 2558
3581.95 2194
3582.52 2047
3583.08 1928
3583.65 1733
3584.21 1607
3584.78 1635
3585.34 1512
3585.91 1473
3586.47 1352
3587.04 1299
3587.60 1320
3588.17 1217
3588.73 1226
3589.30 1230
3589.86 1207
3590.43 1276
3590.99 1251
3591.56 1256
3592.12 1247
3592.69 1258
3593.25 1199
3593.82 1167
3594.39 1176
3594.95 1178
3595.52 1294
3596.08 1255
3596.65 1225
3597.21 1297
3597.78 1277
3598.35 1258
3598.91 1213
3599.48 1272
3600.04 1348
3600.61 1311
3601.18 1342
3601.74 1366
3602.31 1329
3602.87 1372
3603.44 1306
3604.01 1325
3604.57 1287
3605.14 1281
3605.71 1308
3606.27 1341
3606.84 1314
3607.41 1301
3607.97 1272
3608.54 1281
3609.11 1226
3609.67 1164
3610.24 1235
3610.81 1243
3611.37 1233
3611.94 1217
3612.51 1180
3613.07 1251
3613.64 1287
3614.21 1387
3614.78 1507
3615.34 1662
3615.91 1879
3616.48 2096
3617.04 2385
3617.61 2586
3618.18 2722
3618.75 2938
3619.31 2943
3619.88 3023
3620.45 2893
3621.02 2697
3621.58 2516
3622.15 2292
3622.72 2068
3623.29 1911
3623.86 1692
3624.42 1607
3624.99 1481
3625.56 1379
3626.13 1287
3626.70 1224
3627.26 1241
3627.83 1221
3628.40 1196
3628.97 1211
3629.54 1294
3630.11 1279
3630.67 1237
3631.24 1205
3631.81 1285
3632.38 1313
3632.95 1297
3633.52 1258
3634.08 1247
3634.65 1214
3635.22 1205
3635.79 1257
3636.36 1282
3636.93 1218
3637.50 1229
3638.07 1289
3638.64 1230
3639.20 1288
3639.77 1297
3640.34 1349
3640.91 1365
3641.48 1425
3642.05 1527
3642.62 1595
3643.19 1519
3643.76 1517
3644.33 1495
3644.90 1502
3645.47 1434
3646.04 1468
3646.61 1468
3647.18 1464
3647.75 1448
3648.32 1448
3648.89 1460
3649.46 1398
3650.03 1437
3650.60 1485
3651.17 1522
3651.74 1509
3652.31 1511
3652.88 1604
3653.45 1721
3654.02 1691
3654.59 1640
3655.16 1528
3655.73 1521
3656.30 1502
3656.87 1495
3657.44 1512
3658.01 1552
3658.58 1540
3659.15 1562
3659.72 1593
3660.29 1554
3660.86 1623
3661.43 1632
3662.00 1620
3662.58 1585
3663.15 1572
3663.72 1492
3664.29 1484
3664.86 1489
3665.43 1585
3666.00 1711
3666.57 1764
3667.14 1737
3667.72 1720
3668.29 1667
3668.86 1616
3669.43 1572
3670.00 1506
3670.57 1476
3671.14 1489
3671.72 1408
3672.29 1367
3672.86 1400
3673.43 1349
3674.00 1313
3674.57 1420
3675.15 1344
3675.72 1335
3676.29 1331
3676.86 1439
3677.43 1447
3678.01 1394
3678.58 1480
3679.15 1457
3679.72 1404
3680.30 1461
3680.87 1425
3681.44 1439
3682.01 1331
3682.58 1304
3683.16 1260
3683.73 1237
3684.30 1221
3684.88 1175
3685.45 1195
3686.02 1174
3686.59 1220
3687.17 1298
3687.74 1282
3688.31 1292
3688.88 1306
3689.46 1369
3690.03 1422
3690.60 1441
3691.18 1539
3691.75 1441
3692.32 1453
3692.90 1462
3693.47 1393
3694.04 1319
3694.62 1346
3695.19 1294
3695.76 1234
3696.34 1240
3696.91 1245
3697.48 1178
3698.06 1218
3698.63 1251
3699.21 1229
3699.78 1227
3700.35 1208
3700.93 1176
3701.50 1171
3702.08 1270
3702.65 1193
3703.22 1260
3703.80 1226
3704.37 1305
3704.95 1398
3705.52 1288
3706.09 1312
3706.67 1287
3707.24 1300
3707.82 1345
3708.39 1298
3708.97 1329
3709.54 1294
3710.12 1311
3710.69 1311
3711.26 1283
3711.84 1253
3712.41 1211
3712.99 1230
3713.56 1226
3714.14 1233
3714.71 1278
3715.29 1197
3715.86 1243
3716.44 1207
3717.01 1265
3717.59 1237
3718.16 1279
3718.74 1333
3719.32 1289
3719.89 1267
3720.47 1279
3721.04 1311
3721.62 1288
3722.19 1298
3722.77 1325
3723.34 1178
3723.92 1197
3724.49 1112
3725.07 1072
3725.65 1161
3726.22 1178
3726.80 1160
3727.37 1114
3727.95 1182
3728.53 1134
3729.10 1125
3729.68 1188
3730.25 1309
3730.83 1443
3731.41 1541
3731.98 1727
3732.56 1983
3733.14 2081
3733.71 2171
3734.29 2218
3734.87 2259
3735.44 2250
3736.02 2050
3736.60 1943
3737.17 1800
3737.75 1733
3738.33 1586
3738.90 1553
3739.48 1448
3740.06 1346
3740.63 1300
3741.21 1259
3741.79 1191
3742.36 1205
3742.94 1221
3743.52 1164
3744.10 1164
3744.67 1179
3745.25 1222
3745.83 1126
3746.40 1085
3746.98 1119
3747.56 1113
3748.14 1130
3748.71 1151
3749.29 1113
3749.87 1146
3750.45 1175
3751.03 1147
3751.60 1201
3752.18 1146
3752.76 1112
3753.34 1118
3753.92 1106
3754.49 1149
3755.07 1140
3755.65 1143
3756.23 1171
3756.81 1193
3757.38 1166
3757.96 1159
3758.54 1198
3759.12 1219
3759.70 1322
3760.28 1301
3760.85 1344
3761.43 1418
3762.01 1347
3762.59 1429
3763.17 1417
3763.75 1439
3764.33 1452
3764.91 1457
3765.48 1489
3766.06 1416
3766.64 1354
3767.22 1406
3767.80 1312
3768.38 1235
3768.96 1247
3769.54 1242
3770.12 1300
3770.70 1348
3771.28 1330
3771.85 1302
3772.43 1249
3773.01 1218
3773.59 1241
3774.17 1258
3774.75 1242
3775.33 1267
3775.91 1149
3776.49 1213
3777.07 1228
3777.65 1254
3778.23 1221
3778.81 1221
3779.39 1228
3779.97 1170
3780.55 1199
3781.13 1191
3781.71 1150
3782.29 1129
3782.87 1128
3783.45 1102
3784.03 1160
3784.61 1107
3785.19 1124
3785.77 1150
3786.35 1152
3786.93 1200
3787.51 1165
3788.10 1191
3788.68 1206
3789.26 1252
3789.84 1255
3790.42 1245
3791.00 1220
3791.58 1179
3792.16 1220
3792.74 1267
3793.32 1255
3793.90 1197
3794.48 1257
3795.07 1263
3795.65 1276
3796.23 1307
3796.81 1248
3797.39 1299
3797.97 1248
3798.55 1235
3799.14 1290
3799.72 1261
3800.30 1300
3800.88 1294
3801.46 1361
3802.04 1389
3802.62 1418
3803.21 1454
3803.79 1453
3804.37 1510
3804.95 1499
3805.53 1383
3806.12 1427
3806.70 1603
3807.28 1632
3807.86 1794
3808.44 1925
3809.03 2004
3809.61 2060
3810.19 2020
3810.77 2092
3811.36 2052
3811.94 1941
3812.52 1819
3813.10 1851
3813.69 1751
3814.27 1731
3814.85 1718
3815.43 1697
3816.02 1736
3816.60 1778
3817.18 1754
3817.77 1663
3818.35 1545
3818.93 1511
3819.51 1436
3820.10 1417
3820.68 1409
3821.26 1418
3821.85 1424
3822.43 1483
3823.01 1522
3823.60 1498
3824.18 1516
3824.76 1513
3825.35 1446
3825.93 1417
3826.51 1371
3827.10 1374
3827.68 1349
3828.27 1403
3828.85 1299
3829.43 1300
3830.02 1280
3830.60 1298
3831.18 1370
3831.77 1298
3832.35 1313
3832.94 1372
3833.52 1351
3834.10 1356
3834.69 1354
3835.27 1357
3835.86 1430
3836.44 1432
3837.03 1456
3837.61 1466
3838.19 1409
3838.78 1375
3839.36 1369
3839.95 1333
3840.53 1309
3841.12 1297
3841.70 1326
3842.29 1314
3842.87 1317
3843.46 1337
3844.04 1390
3844.63 1466
3845.21 1536
3845.80 1562
3846.38 1697
3846.97 1745
3847.55 1637
3848.14 1684
3848.72 1627
3849.31 1633
3849.89 1539
3850.48 1457
3851.06 1431
3851.65 1428
3852.23 1432
3852.82 1449
3853.41 1362
3853.99 1346
3854.58 1391
3855.16 1378
3855.75 1433
3856.33 1454
3856.92 1471
3857.51 1541
3858.09 1670
3858.68 1915
3859.26 2122
3859.85 2470
3860.44 2943
3861.02 3343
3861.61 3590
3862.20 3734
3862.78 3862
3863.37 3871
3863.95 3592
3864.54 3304
3865.13 3039
3865.71 2773
3866.30 2543
3866.89 2375
3867.47 2123
3868.06 1930
3868.65 1693
3869.23 1576
3869.82 1563
3870.41 1452
3870.99 1455
3871.58 1477
3872.17 1448
3872.76 1550
3873.34 1549
3873.93 1611
3874.52 1622
3875.10 1569
3875.69 1573
3876.28 1538
3876.87 1394
3877.45 1354
3878.04 1380
3878.63 1326
3879.22 1295
3879.80 1265
3880.39 1192
3880.98 1240
3881.57 1245
3882.15 1210
3882.74 1210
3883.33 1176
3883.92 1200
3884.51 1246
3885.09 1268
3885.68 1318
3886.27 1343
3886.86 1295
3887.45 1356
3888.04 1393
3888.62 1399
3889.21 1425
3889.80 1549
3890.39 1571
3890.98 1493
3891.57 1547
3892.15 1560
3892.74 1555
3893.33 1546
3893.92 1457
3894.51 1413
3895.10 1410
3895.69 1406
3896.28 1429
3896.86 1324
3897.45 1374
3898.04 1383
3898.63 1347
3899.22 1412
3899.81 1464
3900.40 1406
3900.99 1478
3901.58 1405
3902.17 1336
3902.76 1344
3903.34 1303
3903.93 1250
3904.52 1294
3905.11 1221
3905.70 1179
3906.29 1206
3906.88 1266
3907.47 1313
3908.06 1236
3908.65 1212
3909.24 1229
3909.83 1177
3910.42 1152
3911.01 1198
3911.60 1124
3912.19 1158
3912.78 1130
3913.37 1118
3913.96 1141
3914.55 1182
3915.14 1242
3915.73 1179
3916.32 1089
3916.91 1093
3917.50 1073
3918.09 1110
3918.68 1119
3919.28 1082
3919.87 1080
3920.46 1089
3921.05 1090
3921.64 1127
3922.23 1096
3922.82 1063
3923.41 1078
3924.00 1032
3924.59 984
3925.18 1005
3925.77 1064
3926.37 1074
3926.96 1079
3927.55 1038
3928.14 1041
3928.73 1029
3929.32 1037
3929.91 1042
3930.51 1050
3931.10 1019
3931.69 1023
3932.28 1020
3932.87 1038
3933.46 1065
3934.05 1023
3934.65 976
3935.24 1006
3935.83 966
3936.42 1035
3937.01 972
3937.61 1057
3938.20 1122
3938.79 1073
3939.38 1109
3939.97 1120
3940.57 1155
3941.16 1134
3941.75 1130
3942.34 1119
3942.94 1141
3943.53 1128
3944.12 1198
3944.71 1159
3945.31 1103
3945.90 1095
3946.49 1069
3947.08 1081
3947.68 1038
3948.27 1074
3948.86 1078
3949.45 1043
3950.05 1040
3950.64 1044
3951.23 1063
3951.83 1132
3952.42 1136
3953.01 1017
3953.61 1066
3954.20 1043
3954.79 1041
3955.39 1117
3955.98 1116
3956.57 1110
3957.17 1178
3957.76 1141
3958.35 1248
3958.95 1226
3959.54 1203
3960.13 1283
3960.73 1218
3961.32 1272
3961.92 1275
3962.51 1242
3963.10 1202
3963.70 1162
3964.29 1235
3964.88 1229
3965.48 1240
3966.07 1285
3966.67 1289
3967.26 1375
3967.86 1392
3968.45 1371
3969.04 1340
3969.64 1286
3970.23 1248
3970.83 1230
3971.42 1189
3972.02 1130
3972.61 1098
3973.21 1123
3973.80 1064
3974.40 1095
3974.99 1150
3975.58 1172
3976.18 1240
3976.77 1245
3977.37 1299
3977.96 1316
3978.56 1310
3979.15 1363
3979.75 1286
3980.35 1244
3980.94 1252
3981.54 1292
3982.13 1239
3982.73 1150
3983.32 1202
3983.92 1193
3984.51 1228
3985.11 1201
3985.70 1208
3986.30 1204
3986.90 1257
3987.49 1204
3988.09 1178
3988.68 1185
3989.28 1246
3989.87 1208
3990.47 1162
3991.07 1131
3991.66 1178
3992.26 1246
3992.85 1254
3993.45 1285
3994.05 1349
3994.64 1355
3995.24 1393
3995.84 1354
3996.43 1358
3997.03 1357
3997.62 1356
3998.22 1367
3998.82 1401
3999.41 1323
4000.01 1323
4000.61 1342
4001.20 1320
4001.80 1298
4002.40 1243
4003.00 1236
4003.59 1224
4004.19 1215
4004.79 1207
4005.38 1152
4005.98 1197
4006.58 1169
4007.17 1164
4007.77 1173
4008.37 1134
4008.97 1153
4009.56 1125
4010.16 1131
4010.76 1154
4011.36 1188
4011.95 1125
4012.55 1136
4013.15 1120
4013.75 1105
4014.34 1102
4014.94 1282
4015.54 1283
4016.14 1321
4016.74 1362
4017.33 1323
4017.93 1396
4018.53 1377
4019.13 1401
4019.73 1363
4020.32 1255
4020.92 1238
4021.52 1213
4022.12 1148
4022.72 1131
4023.32 1066
4023.91 1105
4024.51 1142
4025.11 1075
4025.71 1107
4026.31 1184
4026.91 1161
4027.51 1164
4028.10 1179
4028.70 1215
4029.30 1241
4029.90 1199
4030.50 1191
4031.10 1118
4031.70 1086
4032.30 1130
4032.90 1156
4033.49 1151
4034.09 1166
4034.69 1157
4035.29 1172
4035.89 1139
4036.49 1160
4037.09 1138
4037.69 1149
4038.29 1084
4038.89 1064
4039.49 1033
4040.09 1027
4040.69 1015
4041.29 1022
4041.89 1018
4042.49 993
4043.09 1003
4043.69 1022
4044.29 1035
4044.89 965
4045.49 948
4046.09 980
4046.69 1029
4047.29 1008
4047.89 1037
4048.49 1025
4049.09 1006
4049.69 1037
4050.29 1025
4050.89 998
4051.49 1059
4052.09 1083
4052.69 1028
4053.29 1102
4053.89 1091
4054.49 1056
4055.09 1041
4055.69 1024
4056.30 1037
4056.90 1037
4057.50 1012
4058.10 1042
4058.70 1021
4059.30 975
4059.90 974
4060.50 981
4061.10 1028
4061.71 1005
4062.31 1026
4062.91 1078
4063.51 1116
4064.11 1175
4064.71 1257
4065.31 1325
4065.92 1322
4066.52 1398
4067.12 1387
4067.72 1324
4068.32 1360
4068.92 1230
4069.53 1171
4070.13 1110
4070.73 1103
4071.33 1026
4071.93 1021
4072.54 1018
4073.14 1016
4073.74 938
4074.34 934
4074.94 947
4075.55 938
4076.15 936
4076.75 953
4077.35 896
4077.96 918
4078.56 994
4079.16 934
4079.76 995
4080.37 962
4080.97 976
4081.57 967
4082.17 946
4082.78 953
4083.38 906
4083.98 899
4084.59 927
4085.19 930
4085.79 929
4086.39 958
4087.00 917
4087.60 979
4088.20 987
4088.81 991
4089.41 956
4090.01 989
4090.62 966
4091.22 976
4091.82 962
4092.43 936
4093.03 969
4093.63 983
4094.24 1028
4094.84 977
4095.45 1066
4096.05 1039
4096.65 1047
4097.26 1037
4097.86 1014
4098.47 1025
4099.07 1055
4099.67 1013
4100.28 977
4100.88 961
4101.49 987
4102.09 972
4102.69 1030
4103.30 993
4103.90 960
4104.51 991
4105.11 1003
4105.72 1016
4106.32 1026
4106.93 1009
4107.53 995
4108.13 1019
4108.74 961
4109.34 914
4109.95 968
4110.55 949
4111.16 958
4111.76 962
4112.37 945
4112.97 969
4113.58 940
4114.18 956
4114.79 957
4115.39 931
4116.00 928
4116.60 930
4117.21 919
4117.82 925
4118.42 895
4119.03 856
4119.63 906
4120.24 1018
4120.84 988
4121.45 953
4122.05 992
4122.66 994
4123.27 990
4123.87 1024
4124.48 916
4125.08 954
4125.69 998
4126.30 1068
4126.90 983
4127.51 985
4128.11 929
4128.72 1017
4129.33 952
4129.93 909
4130.54 928
4131.15 960
4131.75 985
4132.36 1041
4132.96 1049
4133.57 1039
4134.18 1027
4134.78 1060
4135.39 1139
4136.00 1062
4136.60 1110
4137.21 1131
4137.82 1184
4138.43 1207
4139.03 1230
4139.64 1169
4140.25 1203
4140.85 1269
4141.46 1273
4142.07 1284
4142.68 1250
4143.28 1247
4143.89 1203
4144.50 1248
4145.10 1231
4145.71 1256
4146.32 1253
4146.93 1191
4147.53 1187
4148.14 1184
4148.75 1119
4149.36 1087
4149.97 1040
4150.57 1017
4151.18 917
4151.79 975
4152.40 966
4153.00 956
4153.61 942
4154.22 933
4154.83 949
4155.44 938
4156.05 927
4156.65 930
4157.26 1002
4157.87 995
4158.48 1029
4159.09 1054
4159.70 1019
4160.30 1102
4160.91 1121
4161.52 1117
4162.13 1056
4162.74 1058
4163.35 1037
4163.96 1011
4164.56 1067
4165.17 1040
4165.78 1020
4166.39 1058
4167.00 1040
4167.61 1041
4168.22 1092
4168.83 1123
4169.44 1106
4170.05 1246
4170.66 1258
4171.26 1295
4171.87 1355
4172.48 1331
4173.09 1352
4173.70 1352
4174.31 1353
4174.92 1344
4175.53 1316
4176.14 1335
4176.75 1346
4177.36 1307
4177.97 1273
4178.58 1183
4179.19 1171
4179.80 1171
4180.41 1095
4181.02 1058
4181.63 1113
4182.24 1111
4182.85 1085
4183.46 1034
4184.07 1081
4184.68 1091
4185.29 1051
4185.90 1000
4186.51 1008
4187.12 1049
4187.73 1073
4188.34 1061
4188.95 994
4189.56 1004
4190.18 992
4190.79 1057
4191.40 1042
4192.01 1048
4192.62 1091
4193.23 1073
4193.84 1125
4194.45 1139
4195.06 1148
4195.67 1129
4196.28 1158
4196.90 1144
4197.51 1223
4198.12 1120
4198.73 1082
4199.34 1114
4199.95 1036
4200.56 1039
4201.18 1032
4201.79 1108
4202.40 1052
4203.01 1042
4203.62 1025
4204.23 1065
4204.85 1077
4205.46 1074
4206.07 1068
4206.68 1142
4207.29 1122
4207.90 1071
4208.52 1036
4209.13 1088
4209.74 1136
4210.35 1183
4210.97 1165
4211.58 1208
4212.19 1187
4212.80 1153
4213.41 1183
4214.03 1186
4214.64 1201
4215.25 1177
4215.86 1185
4216.48 1183
4217.09 1246
4217.70 1251
4218.32 1319
4218.93 1345
4219.54 1435
4220.15 1502
4220.77 1556
4221.38 1594
4221.99 1780
4222.61 1755
4223.22 1672
4223.83 1643
4224.44 1722
4225.06 1693
4225.67 1664
4226.28 1640
4226.90 1586
4227.51 1652
4228.13 1680
4228.74 1706
4229.35 1779
4229.97 1685
4230.58 1636
4231.19 1498
4231.81 1588
4232.42 1401
4233.03 1343
4233.65 1287
4234.26 1277
4234.88 1269
4235.49 1280
4236.10 1234
4236.72 1224
4237.33 1209
4237.95 1274
4238.56 1169
4239.17 1141
4239.79 1157
4240.40 1148
4241.02 1157
4241.63 1128
4242.25 1156
4242.86 1138
4243.48 1192
4244.09 1300
4244.71 1303
4245.32 1183
4245.93 1266
4246.55 1274
4247.16 1205
4247.78 1206
4248.39 1137
4249.01 1170
4249.62 1188
4250.24 1154
4250.85 1166
4251.47 1135
4252.08 1124
4252.70 1114
4253.32 1162
4253.93 1159
4254.55 1176
4255.16 1186
4255.78 1160
4256.39 1146
4257.01 1146
4257.62 1193
4258.24 1185
4258.85 1174
4259.47 1140
4260.09 1159
4260.70 1222
4261.32 1277
4261.93 1336
4262.55 1370
4263.17 1461
4263.78 1573
4264.40 1597
4265.01 1566
4265.63 1456
4266.25 1375
4266.86 1392
4267.48 1293
4268.10 1220
4268.71 1286
4269.33 1267
4269.94 1261
4270.56 1248
4271.18 1197
4271.79 1172
4272.41 1108
4273.03 1190
4273.64 1145
4274.26 1144
4274.88 1254
4275.49 1266
4276.11 1294
4276.73 1314
4277.35 1362
4277.96 1369
4278.58 1400
4279.20 1466
4279.81 1383
4280.43 1323
4281.05 1236
4281.67 1172
4282.28 1167
4282.90 1155
4283.52 1158
4284.14 1102
4284.75 1070
4285.37 1067
4285.99 1079
4286.61 1032
4287.22 1033
4287.84 1015
4288.46 1048
4289.08 1066
4289.70 1035
4290.31 1044
4290.93 1020
4291.55 1065
4292.17 1056
4292.79 1069
4293.40 1035
4294.02 998
4294.64 1045
4295.26 1030
4295.88 1030
4296.50 1059
4297.11 1000
4297.73 977
4298.35 1024
4298.97 1049
4299.59 1040
4300.21 1062
4300.83 1075
4301.44 1098
4302.06 1101
4302.68 1080
4303.30 1113
4303.92 1147
4304.54 1142
4305.16 1120
4305.78 1141
4306.40 1097
4307.02 1074
4307.63 1087
4308.25 1041
4308.87 1076
4309.49 1034
4310.11 1090
4310.73 1056
4311.35 1057
4311.97 1102
4312.59 1143
4313.21 1112
4313.83 1166
4314.45 1181
4315.07 1159
4315.69 1191
4316.31 1162
4316.93 1150
4317.55 1090
4318.17 1118
4318.79 1169
4319.41 1138
4320.03 1118
4320.65 1098
4321.27 1110
4321.89 1121
4322.51 1125
4323.13 1188
4323.75 1278
4324.37 1231
4324.99 1215
4325.61 1311
4326.23 1296
4326.85 1287
4327.47 1384
4328.09 1421
4328.71 1484
4329.33 1532
4329.96 1539
4330.58 1688
4331.20 1876
4331.82 2079
4332.44 2262
4333.06 2432
4333.68 2627
4334.30 2666
4334.92 2560
4335.54 2495
4336.17 2318
4336.79 2179
4337.41 2103
4338.03 2012
4338.65 2005
4339.27 1974
4339.89 1908
4340.52 1832
4341.14 1735
4341.76 1710
4342.38 1701
4343.00 1632
4343.62 1670
4344.25 1831
4344.87 1949
4345.49 2239
4346.11 2476
4346.73 2645
4347.36 2817
4347.98 2817
4348.60 2785
4349.22 2648
4349.84 2434
4350.47 2328
4351.09 2155
4351.71 1994
4352.33 1914
4352.96 1852
4353.58 1831
4354.20 1759
4354.82 1648
4355.45 1546
4356.07 1475
4356.69 1415
4357.31 1407
4357.94 1374
4358.56 1351
4359.18 1342
4359.81 1364
4360.43 1378
4361.05 1259
4361.68 1327
4362.30 1277
4362.92 1321
4363.55 1244
4364.17 1184
4364.79 1211
4365.42 1169
4366.04 1209
4366.66 1221
4367.29 1160
4367.91 1247
4368.53 1186
4369.16 1158
4369.78 1148
4370.40 1159
4371.03 1105
4371.65 1142
4372.27 1205
4372.90 1246
4373.52 1165
4374.15 1130
4374.77 1156
4375.39 1149
4376.02 1190
4376.64 1188
4377.27 1123
4377.89 1219
4378.52 1213
4379.14 1213
4379.76 1241
4380.39 1232
4381.01 1204
4381.64 1316
4382.26 1310
4382.89 1308
4383.51 1238
4384.14 1268
4384.76 1224
4385.39 1246
4386.01 1325
4386.64 1304
4387.26 1253
4387.89 1260
4388.51 1271
4389.14 1364
4389.76 1453
4390.39 1515
4391.01 1510
4391.64 1474
4392.26 1587
4392.89 1606
4393.51 1527
4394.14 1575
4394.76 1430
4395.39 1374
4396.01 1308
4396.64 1245
4397.26 1203
4397.89 1165
4398.52 1134
4399.14 1144
4399.77 1245
4400.39 1242
4401.02 1107
4401.65 1122
4402.27 1147
4402.90 1125
4403.52 1072
4404.15 1091
4404.78 1171
4405.40 1120
4406.03 1151
4406.65 1175
4407.28 1166
4407.91 1176
4408.53 1127
4409.16 1201
4409.79 1218
4410.41 1196
4411.04 1150
4411.67 1118
4412.29 1047
4412.92 1096
4413.55 1066
4414.17 1087
4414.80 1095
4415.43 1047
4416.05 1049
4416.68 1073
4417.31 1111
4417.94 1085
4418.56 1031
4419.19 1096
4419.82 1086
4420.44 1066
4421.07 1113
4421.70 1054
4422.33 1028
4422.95 1043
4423.58 1107
4424.21 1068
4424.84 1025
4425.46 998
4426.09 1039
4426.72 1029
4427.35 971
4427.97 943
4428.60 974
4429.23 918
4429.86 961
4430.49 983
4431.11 996
4431.74 1014
4432.37 979
4433.00 1008
4433.63 971
4434.26 1000
4434.88 1049
4435.51 1084
4436.14 1067
4436.77 1019
4437.40 1057
4438.03 1086
4438.65 1069
4439.28 1025
4439.91 996
4440.54 1024
4441.17 965
4441.80 1011
4442.43 1033
4443.06 1053
4443.68 1041
4444.31 1083
4444.94 1108
4445.57 1089
4446.20 1113
4446.83 1151
4447.46 1217
4448.09 1153
4448.72 1159
4449.35 1105
4449.98 1044
4450.61 1110
4451.24 1100
4451.86 1116
4452.49 1116
4453.12 1090
4453.75 1126
4454.38 1113
4455.01 1177
4455.64 1196
4456.27 1218
4456.90 1282
4457.53 1302
4458.16 1318
4458.79 1251
4459.42 1223
4460.05 1170
4460.68 1060
4461.31 1076
4461.94 1063
4462.57 1006
4463.20 934
4463.83 976
4464.46 969
4465.09 950
4465.72 982
4466.36 965
4466.99 947
4467.62 937
4468.25 903
4468.88 982
4469.51 972
4470.14 977
4470.77 1002
4471.40 1009
4472.03 959
4472.66 982
4473.29 1000
4473.93 925
4474.56 909
4475.19 936
4475.82 971
4476.45 964
4477.08 994
4477.71 985
4478.34 991
4478.98 930
4479.61 952
4480.24 994
4480.87 1026
4481.50 1015
4482.13 1039
4482.76 1066
4483.40 1063
4484.03 1070
4484.66 1041
4485.29 1063
4485.92 1066
4486.56 1141
4487.19 1097
4487.82 1067
4488.45 1071
4489.08 1104
4489.72 1052
4490.35 1001
4490.98 1038
4491.61 1102
4492.25 1043
4492.88 1052
4493.51 1072
4494.14 1022
4494.78 1082
4495.41 1061
4496.04 1050
4496.67 1029
4497.31 1084
4497.94 1093
4498.57 1114
4499.20 1079
4499.84 1182
4500.47 1280
4501.10 1260
4501.74 1344
4502.37 1445
4503.00 1483
4503.64 1550
4504.27 1519
4504.90 1500
4505.53 1478
4506.17 1415
4506.80 1344
4507.43 1394
4508.07 1345
4508.70 1371
4509.34 1238
4509.97 1226
4510.60 1222
4511.24 1191
4511.87 1239
4512.50 1236
4513.14 1265
4513.77 1238
4514.41 1213
4515.04 1163
4515.67 1220
4516.31 1213
4516.94 1239
4517.58 1234
4518.21 1210
4518.84 1181
4519.48 1222
4520.11 1135
4520.75 1112
4521.38 1135
4522.02 1145
4522.65 1232
4523.28 1198
4523.92 1180
4524.55 1242
4525.19 1267
4525.82 1345
4526.46 1395
4527.09 1571
4527.73 1671
4528.36 1914
4529.00 2148
4529.63 2612
4530.27 3157
4530.90 3666
4531.54 4071
4532.17 4240
4532.81 4377
4533.44 4307
4534.08 4049
4534.71 3662
4535.35 3256
4535.99 2724
4536.62 2324
4537.26 2022
4537.89 1865
4538.53 1556
4539.16 1418
4539.80 1311
4540.43 1237
4541.07 1188
4541.71 1109
4542.34 1127
4542.98 1164
4543.61 1119
4544.25 1149
4544.89 1177
4545.52 1135
4546.16 1149
4546.79 1093
4547.43 1111
4548.07 1181
4548.70 1154
4549.34 1137
4549.98 1102
4550.61 1098
4551.25 1131
4551.89 1072
4552.52 1076
4553.16 1075
4553.80 1090
4554.43 1064
4555.07 1037
4555.71 1050
4556.34 1112
4556.98 1064
4557.62 1080
4558.25 1098
4558.89 1149
4559.53 1210
4560.16 1269
4560.80 1244
4561.44 1218
4562.08 1192
4562.71 1214
4563.35 1169
4563.99 1164
4564.63 1211
4565.26 1295
4565.90 1252
4566.54 1277
4567.18 1321
4567.81 1300
4568.45 1373
4569.09 1389
4569.73 1426
4570.36 1488
4571.00 1450
4571.64 1405
4572.28 1409
4572.92 1411
4573.55 1387
4574.19 1377
4574.83 1300
4575.47 1249
4576.11 1163
4576.75 1183
4577.38 1193
4578.02 1163
4578.66 1120
4579.30 1115
4579.94 1126
4580.58 1126
4581.21 1071
4581.85 1092
4582.49 1069
4583.13 1140
4583.77 1133
4584.41 1215
4585.05 1200
4585.69 1257
4586.32 1314
4586.96 1331
4587.60 1393
4588.24 1453
4588.88 1501
4589.52 1479
4590.16 1477
4590.80 1527
4591.44 1434
4592.08 1432
4592.72 1436
4593.36 1393
4594.00 1457
4594.63 1341
4595.27 1213
4595.91 1248
4596.55 1187
4597.19 1161
4597.83 1132
4598.47 1069
4599.11 1094
4599.75 1108
4600.39 1023
4601.03 1031
4601.67 1106
4602.31 1148
4602.95 1121
4603.59 1094
4604.23 1088
4604.87 1067
4605.51 1100
4606.15 1146
4606.79 1115
4607.43 1119
4608.08 1126
4608.72 1120
4609.36 1120
4610.00 1092
4610.64 1133
4611.28 1090
4611.92 1118
4612.56 1078
4613.20 1062
4613.84 1071
4614.48 1056
4615.12 1026
4615.76 980
4616.41 1008
4617.05 958
4617.69 977
4618.33 1015
4618.97 941
4619.61 960
4620.25 927
4620.89 960
4621.54 945
4622.18 921
4622.82 912
4623.46 936
4624.10 919
4624.74 913
4625.38 987
4626.03 960
4626.67 917
4627.31 913
4627.95 996
4628.59 1015
4629.24 979
4629.88 973
4630.52 1060
4631.16 1054
4631.80 1056
4632.45 1076
4633.09 1138
4633.73 1183
4634.37 1155
4635.02 1157
4635.66 1073
4636.30 1115
4636.94 1123
4637.58 1113
4638.23 1180
4638.87 1211
4639.51 1177
4640.16 1194
4640.80 1181
4641.44 1145
4642.08 1127
4642.73 1075
4643.37 1036
4644.01 1037
4644.66 1061
4645.30 1032
4645.94 1043
4646.58 1057
4647.23 1025
4647.87 1007
4648.51 1047
4649.16 1019
4649.80 1059
4650.44 1076
4651.09 1156
4651.73 1178
4652.37 1194
4653.02 1243
4653.66 1243
4654.31 1271
4654.95 1283
4655.59 1252
4656.24 1161
4656.88 1113
4657.52 1101
4658.17 1065
4658.81 1050
4659.46 989
4660.10 957
4660.75 975
4661.39 954
4662.03 942
4662.68 929
4663.32 945
4663.97 952
4664.61 896
4665.26 900
4665.90 912
4666.54 879
4667.19 865
4667.83 867
4668.48 877
4669.12 877
4669.77 876
4670.41 869
4671.06 917
4671.70 928
4672.35 930
4672.99 936
4673.64 911
4674.28 923
4674.93 962
4675.57 924
4676.22 943
4676.86 966
4677.51 971
4678.15 938
4678.80 926
4679.44 1000
4680.09 1013
4680.73 977
4681.38 983
4682.03 987
4682.67 959
4683.32 951
4683.96 1038
4684.61 1033
4685.25 970
4685.90 989
4686.55 1056
4687.19 1081
4687.84 986
4688.48 1024
4689.13 1049
4689.78 1033
4690.42 1030
4691.07 1030
4691.72 1068
4692.36 1050
4693.01 1102
4693.65 1092
4694.30 1046
4694.95 1119
4695.59 1193
4696.24 1201
4696.89 1177
4697.53 1116
4698.18 1159
4698.83 1176
4699.47 1235
4700.12 1262
4700.77 1295
4701.41 1294
4702.06 1299
4702.71 1283
4703.36 1199
4704.00 1156
4704.65 1108
4705.30 1137
4705.94 1134
4706.59 1075
4707.24 1101
4707.89 1089
4708.53 1034
4709.18 998
4709.83 1006
4710.48 1025
4711.12 1045
4711.77 1078
4712.42 996
4713.07 1037
4713.71 1039
4714.36 1026
4715.01 1083
4715.66 1061
4716.31 1056
4716.95 1040
4717.60 1035
4718.25 1028
4718.90 1042
4719.55 1107
4720.19 1094
4720.84 1081
4721.49 1129
4722.14 1059
4722.79 1080
4723.44 1156
4724.08 1081
4724.73 1090
4725.38 1087
4726.03 1046
4726.68 1093
4727.33 1075
4727.98 1034
4728.63 1011
4729.27 1021
4729.92 1054
4730.57 1073
4731.22 995
4731.87 1029
4732.52 1022
4733.17 932
4733.82 1013
4734.47 977
4735.12 921
4735.77 942
4736.41 930
4737.06 906
4737.71 992
4738.36 990
4739.01 957
4739.66 996
4740.31 1058
4740.96 1106
4741.61 1142
4742.26 1046
4742.91 1061
4743.56 1052
4744.21 1032
4744.86 995
4745.51 1075
4746.16 1056
4746.81 1057
4747.46 1027
4748.11 1065
4748.76 1011
4749.41 1029
4750.06 1053
4750.71 1037
4751.36 1050
4752.01 1058
4752.66 1087
4753.31 1124
4753.96 1134
4754.61 1135
4755.26 1127
4755.92 1125
4756.57 1110
4757.22 1094
4757.87 1080
4758.52 1072
4759.17 1127
4759.82 1158
4760.47 1165
4761.12 1292
4761.77 1352
4762.42 1294
4763.08 1293
4763.73 1290
4764.38 1246
4765.03 1242
4765.68 1214
4766.33 1188
4766.98 1120
4767.64 1103
4768.29 1100
4768.94 1127
4769.59 1132
4770.24 1096
4770.89 1123
4771.54 1093
4772.20 1079
4772.85 1111
4773.50 1076
4774.15 1099
4774.80 1070
4775.46 1067
4776.11 1036
4776.76 1035
4777.41 1078
4778.06 1083
4778.72 1052
4779.37 1014
4780.02 1036
4780.67 1102
4781.33 1057
4781.98 1067
4782.63 1072
4783.28 1117
4783.94 1112
4784.59 1061
4785.24 1052
4785.89 1049
4786.55 1118
4787.20 1097
4787.85 1123
4788.51 1136
4789.16 1146
4789.81 1152
4790.46 1191
4791.12 1230
4791.77 1187
4792.42 1175
4793.08 1253
4793.73 1217
4794.38 1187
4795.04 1168
4795.69 1168
4796.34 1154
4797.00 1225
4797.65 1278
4798.30 1315
4798.96 1439
4799.61 1429
4800.27 1577
4800.92 1720
4801.57 1760
4802.23 1723
4802.88 1673
4803.53 1581
4804.19 1494
4804.84 1407
4805.50 1389
4806.15 1369
4806.81 1339
4807.46 1297
4808.11 1287
4808.77 1263
4809.42 1277
4810.08 1226
4810.73 1244
4811.39 1139
4812.04 1184
4812.69 1216
4813.35 1197
4814.00 1237
4814.66 1264
4815.31 1240
4815.97 1252
4816.62 1313
4817.28 1304
4817.93 1354
4818.59 1319
4819.24 1365
4819.90 1330
4820.55 1434
4821.21 1495
4821.86 1552
4822.52 1597
4823.17 1634
4823.83 1680
4824.48 1723
4825.14 1701
4825.79 1642
4826.45 1645
4827.11 1594
4827.76 1530
4828.42 1588
4829.07 1495
4829.73 1446
4830.38 1489
4831.04 1480
4831.70 1448
4832.35 1479
4833.01 1548
4833.66 1600
4834.32 1623
4834.98 1659
4835.63 1709
4836.29 1729
4836.94 1776
4837.60 1857
4838.26 1846
4838.91 1946
4839.57 1917
4840.23 1852
4840.88 1717
4841.54 1747
4842.20 1829
4842.85 1767
4843.51 1726
4844.17 1664
4844.82 1715
4845.48 1781
4846.14 1767
4846.79 1823
4847.45 1770
4848.11 1785
4848.76 2035
4849.42 2161
4850.08 2184
4850.73 2333
4851.39 2467
4852.05 2457
4852.71 2408
4853.36 2259
4854.02 2212
4854.68 2102
4855.34 1982
4855.99 2012
4856.65 2117
4857.31 2154
4857.97 2452
4858.62 2695
4859.28 2840
4859.94 2765
4860.60 2714
4861.25 2515
4861.91 2314
4862.57 2115
4863.23 1951
4863.89 1863
4864.54 1831
4865.20 1876
4865.86 1819
4866.52 1836
4867.18 1831
4867.84 1815
4868.49 1888
4869.15 1844
4869.81 1763
4870.47 1678
4871.13 1732
4871.79 1747
4872.44 1607
4873.10 1560
4873.76 1662
4874.42 1663
4875.08 1593
4875.74 1598
4876.40 1584
4877.06 1536
4877.72 1526
4878.37 1532
4879.03 1485
4879.69 1539
4880.35 1568
4881.01 1488
4881.67 1491
4882.33 1430
4882.99 1433
4883.65 1432
4884.31 1347
4884.97 1275
4885.63 1344
4886.29 1315
4886.95 1307
4887.61 1326
4888.26 1307
4888.92 1313
4889.58 1364
4890.24 1382
4890.90 1369
4891.56 1353
4892.22 1398
4892.88 1477
4893.54 1422
4894.20 1420
4894.86 1393
4895.52 1364
4896.18 1288
4896.84 1345
4897.51 1371
4898.17 1331
4898.83 1439
4899.49 1554
4900.15 1581
4900.81 1582
4901.47 1509
4902.13 1474
4902.79 1444
4903.45 1350
4904.11 1318
4904.77 1279
4905.43 1247
4906.09 1234
4906.75 1180
4907.41 1189
4908.08 1234
4908.74 1213
4909.40 1187
4910.06 1225
4910.72 1157
4911.38 1171
4912.04 1134
4912.70 1110
4913.37 1079
4914.03 1114
4914.69 1134
4915.35 1093
4916.01 1067
4916.67 1018
4917.33 1020
4918.00 999
4918.66 999
4919.32 1083
4919.98 1001
4920.64 989
4921.31 1020
4921.97 981
4922.63 1008
4923.29 1008
4923.95 1007
4924.62 1004
4925.28 1022
4925.94 983
4926.60 937
4927.26 1009
4927.93 1092
4928.59 1027
4929.25 1017
4929.91 953
4930.58 987
4931.24 1008
4931.90 954
4932.56 935
4933.23 977
4933.89 979
4934.55 1008
4935.22 999
4935.88 1002
4936.54 991
4937.20 989
4937.87 1003
4938.53 988
4939.19 977
4939.86 961
4940.52 1018
4941.18 989
4941.85 932
4942.51 928
4943.17 939
4943.84 957
4944.50 937
4945.16 929
4945.83 971
4946.49 974
4947.15 972
4947.82 940
4948.48 996
4949.15 963
4949.81 966
4950.47 913
4951.14 883
4951.80 863
4952.47 903
4953.13 934
4953.79 930
4954.46 936
4955.12 945
4955.79 946
4956.45 914
4957.11 946
4957.78 1015
4958.44 1058
4959.11 1090
4959.77 1104
4960.44 1164
4961.10 1212
4961.77 1349
4962.43 1329
4963.10 1349
4963.76 1359
4964.42 1332
4965.09 1315
4965.75 1290
4966.42 1241
4967.08 1192
4967.75 1123
4968.41 1052
4969.08 1039
4969.74 1013
4970.41 962
4971.08 1014
4971.74 963
4972.41 956
4973.07 986
4973.74 962
4974.40 975
4975.07 971
4975.73 1063
4976.40 1089
4977.06 1092
4977.73 1065
4978.40 1099
4979.06 1047
4979.73 980
4980.39 993
4981.06 959
4981.73 879
4982.39 923
4983.06 998
4983.72 919
4984.39 982
4985.06 1011
4985.72 1002
4986.39 1003
4987.05 947
4987.72 999
4988.39 1011
4989.05 965
4989.72 978
4990.39 941
4991.05 932
4991.72 965
4992.39 940
4993.05 899
4993.72 883
4994.39 878
4995.05 894
4995.72 908
4996.39 870
4997.05 803
4997.72 896
4998.39 862
4999.06 886
4999.72 884
5000.39 820
5001.06 884
5001.73 924
5002.39 866
5003.06 869
5003.73 846
5004.39 861
5005.06 857
5005.73 833
5006.40 862
5007.07 817
5007.73 869
5008.40 902
5009.07 912
5009.74 940
5010.40 917
5011.07 866
5011.74 893
5012.41 882
5013.08 919
5013.74 840
5014.41 917
5015.08 899
5015.75 830
5016.42 815
5017.09 844
5017.75 807
5018.42 849
5019.09 844
5019.76 841
5020.43 879
5021.10 902
5021.76 926
5022.43 931
5023.10 958
5023.77 961
5024.44 915
5025.11 931
5025.78 940
5026.45 910
5027.12 919
5027.78 906
5028.45 910
5029.12 874
5029.79 849
5030.46 882
5031.13 799
5031.80 820
5032.47 849
5033.14 831
5033.81 830
5034.48 821
5035.15 844
5035.82 828
5036.49 814
5037.16 849
5037.83 856
5038.50 861
5039.16 869
5039.83 859
5040.50 858
5041.17 879
5041.84 903
5042.51 836
5043.18 869
5043.85 882
5044.52 851
5045.20 855
5045.87 919
5046.54 899
5047.21 845
5047.88 883
5048.55 850
5049.22 836
5049.89 871
5050.56 897
5051.23 811
5051.90 810
5052.57 859
5053.24 845
5053.91 838
5054.58 866
5055.25 876
5055.92 843
5056.60 828
5057.27 875
5057.94 876
5058.61 856
5059.28 874
5059.95 848
5060.62 851
5061.29 823
5061.96 872
5062.64 849
5063.31 817
5063.98 825
5064.65 876
5065.32 913
5065.99 888
5066.66 861
5067.34 856
5068.01 810
5068.68 815
5069.35 888
5070.02 847
5070.70 872
5071.37 828
5072.04 920
5072.71 874
5073.38 879
5074.06 885
5074.73 851
5075.40 849
5076.07 911
5076.74 897
5077.42 887
5078.09 880
5078.76 894
5079.43 931
5080.11 923
5080.78 956
5081.45 876
5082.12 868
5082.80 878
5083.47 853
5084.14 872
5084.82 906
5085.49 886
5086.16 876
5086.83 824
5087.51 868
5088.18 868
5088.85 957
5089.53 986
5090.20 1017
5090.87 1041
5091.55 1045
5092.22 987
5092.89 1015
5093.57 1047
5094.24 1011
5094.91 962
5095.59 989
5096.26 971
5096.93 921
5097.61 913
5098.28 858
5098.96 878
5099.63 845
5100.30 846
5100.98 948
5101.65 918
5102.32 939
5103.00 955
5103.67 985
5104.35 1045
5105.02 996
5105.70 1005
5106.37 1015
5107.04 973
5107.72 952
5108.39 946
5109.07 958
5109.74 892
5110.42 943
5111.09 949
5111.77 883
5112.44 942
5113.11 981
5113.79 952
5114.46 926
5115.14 987
5115.81 934
5116.49 1011
5117.16 1062
5117.84 1088
5118.51 1171
5119.19 1312
5119.86 1438
5120.54 1427
5121.21 1383
5121.89 1354
5122.57 1273
5123.24 1153
5123.92 1144
5124.59 1133
5125.27 1047
5125.94 1032
5126.62 976
5127.29 954
5127.97 997
5128.64 989
5129.32 963
5130.00 1018
5130.67 949
5131.35 963
5132.02 930
5132.70 982
5133.38 1003
5134.05 982
5134.73 941
5135.40 928
5136.08 919
5136.76 915
5137.43 976
5138.11 914
5138.79 945
5139.46 955
5140.14 962
5140.82 925
5141.49 915
5142.17 921
5142.85 911
5143.52 915
5144.20 859
5144.88 850
5145.55 856
5146.23 857
5146.91 809
5147.58 845
5148.26 794
5148.94 820
5149.61 813
5150.29 807
5150.97 763
5151.65 848
5152.32 800
5153.00 802
5153.68 840
5154.36 829
5155.03 844
5155.71 915
5156.39 900
5157.07 904
5157.74 954
5158.42 975
5159.10 936
5159.78 896
5160.45 916
5161.13 880
5161.81 892
5162.49 883
5163.17 819
5163.84 865
5164.52 847
5165.20 820
5165.88 858
5166.56 900
5167.24 911
5167.91 869
5168.59 888
5169.27 898
5169.95 856
5170.63 867
5171.31 827
5171.98 810
5172.66 772
5173.34 806
5174.02 833
5174.70 823
5175.38 825
5176.06 844
5176.74 881
5177.41 817
5178.09 822
5178.77 838
5179.45 834
5180.13 865
5180.81 851
5181.49 847
5182.17 853
5182.85 862
5183.53 853
5184.21 871
5184.89 835
5185.57 803
5186.24 776
5186.92 815
5187.60 800
5188.28 780
5188.96 768
5189.64 778
5190.32 791
5191.00 812
5191.68 769
5192.36 833
5193.04 807
5193.72 815
5194.40 790
5195.08 802
5195.76 843
5196.44 807
5197.12 850
5197.80 806
5198.48 778
5199.16 778
5199.84 801
5200.52 839
5201.21 823
5201.89 834
5202.57 848
5203.25 816
5203.93 791
5204.61 824
5205.29 832
5205.97 816
5206.65 821
5207.33 820
5208.01 823
5208.69 850
5209.37 904
5210.06 927
5210.74 905
5211.42 905
5212.10 898
5212.78 891
5213.46 872
5214.14 915
5214.82 913
5215.51 956
5216.19 975
5216.87 1020
5217.55 960
5218.23 874
5218.91 889
5219.60 950
5220.28 962
5220.96 915
5221.64 895
5222.32 982
5223.00 1012
5223.69 996
5224.37 954
5225.05 977
5225.73 941
5226.41 964
5227.10 925
5227.78 902
5228.46 877
5229.14 898
5229.83 847
5230.51 856
5231.19 867
5231.87 892
5232.56 897
5233.24 920
5233.92 900
5234.60 909
5235.29 927
5235.97 924
5236.65 902
5237.34 857
5238.02 897
5238.70 970
5239.38 926
5240.07 932
5240.75 927
5241.43 909
5242.12 941
5242.80 943
5243.48 954
5244.17 897
5244.85 891
5245.53 838
5246.22 850
5246.90 869
5247.58 877
5248.27 854
5248.95 908
5249.63 915
5250.32 894
5251.00 871
5251.69 874
5252.37 925
5253.05 959
5253.74 976
5254.42 924
5255.11 929
5255.79 895
5256.47 924
5257.16 883
5257.84 866
5258.53 894
5259.21 875
5259.89 878
5260.58 962
5261.26 931
5261.95 925
5262.63 952
5263.32 992
5264.00 982
5264.69 982
5265.37 974
5266.06 938
5266.74 974
5267.43 975
5268.11 925
5268.79 925
5269.48 938
5270.16 967
5270.85 946
5271.53 981
5272.22 976
5272.91 957
5273.59 917
5274.28 919
5274.96 937
5275.65 933
5276.33 920
5277.02 981
5277.70 917
5278.39 910
5279.07 920
5279.76 853
5280.45 931
5281.13 987
5281.82 989
5282.50 943
5283.19 971
5283.87 974
5284.56 1002
5285.25 925
5285.93 915
5286.62 936
5287.30 925
5287.99 875
5288.68 895
5289.36 902
5290.05 897
5290.74 893
5291.42 868
5292.11 872
5292.79 899
5293.48 896
5294.17 969
5294.85 956
5295.54 1000
5296.23 961
5296.91 966
5297.60 1014
5298.29 1009
5298.98 1059
5299.66 1149
5300.35 1113
5301.04 1128
5301.72 1187
5302.41 1187
5303.10 1190
5303.78 1269
5304.47 1322
5305.16 1373
5305.85 1457
5306.53 1438
5307.22 1400
5307.91 1454
5308.60 1316
5309.28 1332
5309.97 1222
5310.66 1261
5311.35 1354
5312.03 1398
5312.72 1431
5313.41 1490
5314.10 1587
5314.79 1653
5315.47 1639
5316.16 1743
5316.85 1664
5317.54 1592
5318.23 1562
5318.91 1522
5319.60 1459
5320.29 1432
5320.98 1473
5321.67 1346
5322.36 1289
5323.04 1219
5323.73 1221
5324.42 1184
5325.11 1113
5325.80 1077
5326.49 1047
5327.18 1047
5327.86 1041
5328.55 1034
5329.24 1039
5329.93 1058
5330.62 1016
5331.31 1053
5332.00 1061
5332.69 1079
5333.38 1092
5334.06 1030
5334.75 1103
5335.44 1054
5336.13 1045
5336.82 1058
5337.51 1061
5338.20 1009
5338.89 1060
5339.58 1071
5340.27 1070
5340.96 1056
5341.65 1037
5342.34 1124
5343.03 1135
5343.72 1166
5344.41 1132
5345.10 1213
5345.79 1214
5346.48 1167
5347.17 1291
5347.86 1385
5348.55 1586
5349.24 1732
5349.93 1854
5350.62 2137
5351.31 2239
5352.00 2384
5352.69 2304
5353.38 2176
5354.07 2032
5354.76 1831
5355.45 1668
5356.14 1543
5356.83 1394
5357.52 1311
5358.21 1172
5358.90 1100
5359.59 1057
5360.29 1018
5360.98 1051
5361.67 1051
5362.36 1065
5363.05 996
5363.74 977
5364.43 976
5365.12 964
5365.81 951
5366.50 955
5367.20 930
5367.89 950
5368.58 926
5369.27 901
5369.96 931
5370.65 980
5371.34 976
5372.04 956
5372.73 954
5373.42 969
5374.11 970
5374.80 916
5375.49 885
5376.19 865
5376.88 909
5377.57 927
5378.26 994
5378.95 982
5379.65 956
5380.34 996
5381.03 983
5381.72 952
5382.42 948
5383.11 995
5383.80 970
5384.49 954
5385.19 944
5385.88 983
5386.57 970
5387.26 1055
5387.96 1048
5388.65 1105
5389.34 1116
5390.03 1116
5390.73 1148
5391.42 1129
5392.11 1133
5392.80 1135
5393.50 1098
5394.19 1056
5394.88 1049
5395.58 1038
5396.27 1018
5396.96 1001
5397.66 998
5398.35 979
5399.04 966
5399.74 976
5400.43 952
5401.12 937
5401.82 953
5402.51 972
5403.20 944
5403.90 934
5404.59 953
5405.29 896
5405.98 959
5406.67 984
5407.37 975
5408.06 976
5408.75 992
5409.45 1005
5410.14 992
5410.84 1002
5411.53 1021
5412.23 990
5412.92 948
5413.61 982
5414.31 974
5415.00 969
5415.70 980
5416.39 981
5417.09 1007
5417.78 1015
5418.47 992
5419.17 1002
5419.86 1039
5420.56 1067
5421.25 1017
5421.95 1043
5422.64 1142
5423.34 1163
5424.03 1092
5424.73 1065
5425.42 1064
5426.12 1021
5426.81 1041
5427.51 1007
5428.20 991
5428.90 976
5429.59 1031
5430.29 992
5430.99 1069
5431.68 1044
5432.38 1058
5433.07 1037
5433.77 1022
5434.46 1012
5435.16 1027
5435.85 1073
5436.55 1078
5437.25 1118
5437.94 1133
5438.64 1127
5439.33 1121
5440.03 1098
5440.73 1090
5441.42 1090
5442.12 1059
5442.81 1097
5443.51 1097
5444.21 1158
5444.90 1198
5445.60 1339
5446.29 1441
5446.99 1523
5447.69 1631
5448.38 1695
5449.08 1712
5449.78 1763
5450.47 1668
5451.17 1554
5451.87 1575
5452.56 1491
5453.26 1368
5453.96 1361
5454.65 1316
5455.35 1230
5456.05 1211
5456.75 1173
5457.44 1236
5458.14 1172
5458.84 1196
5459.53 1232
5460.23 1255
5460.93 1262
5461.63 1208
5462.32 1266
5463.02 1337
5463.72 1317
5464.42 1366
5465.11 1331
5465.81 1309
5466.51 1325
5467.21 1349
5467.90 1301
5468.60 1359
5469.30 1300
5470.00 1295
5470.70 1291
5471.39 1390
5472.09 1419
5472.79 1509
5473.49 1530
5474.19 1465
5474.88 1527
5475.58 1493
5476.28 1464
5476.98 1582
5477.68 1716
5478.38 1858
5479.07 2060
5479.77 2337
5480.47 2473
5481.17 2811
5481.87 2993
5482.57 2895
5483.27 2828
5483.96 2468
5484.66 2351
5485.36 2105
5486.06 1942
5486.76 1938
5487.46 1817
5488.16 1781
5488.86 1769
5489.56 1741
5490.26 1814
5490.96 1727
5491.65 1797
5492.35 1851
5493.05 1895
5493.75 1986
5494.45 1860
5495.15 1871
5495.85 2055
5496.55 1996
5497.25 1902
5497.95 2033
5498.65 2343
5499.35 2577
5500.05 3136
5500.75 3705
5501.45 4342
5502.15 4592
5502.85 4530
5503.55 4224
5504.25 3709
5504.95 3222
5505.65 2719
5506.35 2323
5507.05 2126
5507.75 1879
5508.45 1674
5509.15 1646
5509.85 1570
5510.55 1562
5511.25 1508
5511.95 1499
5512.65 1527
5513.35 1514
5514.05 1485
5514.76 1552
5515.46 1563
5516.16 1543
5516.86 1523
5517.56 1466
5518.26 1459
5518.96 1479
5519.66 1430
5520.36 1382
5521.06 1419
5521.77 1457
5522.47 1418
5523.17 1321
5523.87 1295
5524.57 1234
5525.27 1244
5525.97 1221
5526.67 1231
5527.38 1202
5528.08 1142
5528.78 1113
5529.48 1057
5530.18 1110
5530.88 1167
5531.59 1155
5532.29 1078
5532.99 1141
5533.69 1146
5534.39 1125
5535.10 1158
5535.80 1167
5536.50 1114
5537.20 1125
5537.90 1085
5538.61 1165
5539.31 1145
5540.01 1206
5540.71 1136
5541.42 1034
5542.12 1061
5542.82 1041
5543.52 1116
5544.23 1121
5544.93 1123
5545.63 1096
5546.33 1086
5547.04 1061
5547.74 1070
5548.44 1055
5549.15 1093
5549.85 1052
5550.55 1046
5551.26 1067
5551.96 1116
5552.66 1096
5553.36 1058
5554.07 1057
5554.77 1027
5555.47 1081
5556.18 1099
5556.88 1053
5557.58 1072
5558.29 1024
5558.99 1086
5559.70 1071
5560.40 1070
5561.10 1077
5561.81 1121
5562.51 1152
5563.21 1161
5563.92 1165
5564.62 1221
5565.33 1233
5566.03 1208
5566.73 1087
5567.44 1090
5568.14 1065
5568.85 1099
5569.55 1073
5570.25 996
5570.96 1018
5571.66 1042
5572.37 1059
5573.07 1079
5573.78 1017
5574.48 1040
5575.19 1052
5575.89 1059
5576.59 1024
5577.30 1079
5578.00 1129
5578.71 1099
5579.41 1087
5580.12 1055
5580.82 1055
5581.53 1038
5582.23 984
5582.94 955
5583.64 921
5584.35 944
5585.05 973
5585.76 1005
5586.46 1043
5587.17 991
5587.88 1034
5588.58 1013
5589.29 1020
5589.99 1024
5590.70 966
5591.40 958
5592.11 981
5592.81 1018
5593.52 1023
5594.23 960
5594.93 942
5595.64 973
5596.34 957
5597.05 975
5597.76 916
5598.46 950
5599.17 976
5599.87 960
5600.58 925
5601.29 917
5601.99 955
5602.70 938
5603.41 1029
5604.11 1009
5604.82 980
5605.52 964
5606.23 946
5606.94 958
5607.64 956
5608.35 933
5609.06 946
5609.76 924
5610.47 889
5611.18 929
5611.88 949
5612.59 980
5613.30 954
5614.01 920
5614.71 939
5615.42 959
5616.13 942
5616.83 952
5617.54 931
5618.25 991
5618.96 1007
5619.66 928
5620.37 983
5621.08 1010
5621.79 1043
5622.49 1005
5623.20 962
5623.91 973
5624.62 985
5625.32 986
5626.03 960
5626.74 998
5627.45 1004
5628.16 957
5628.86 923
5629.57 971
5630.28 1035
5630.99 1068
5631.70 1115
5632.40 1062
5633.11 1075
5633.82 1120
5634.53 1110
5635.24 1061
5635.95 1114
5636.65 1234
5637.36 1199
5638.07 1216
5638.78 1223
5639.49 1198
5640.20 1220
5640.91 1255
5641.61 1275
5642.32 1285
5643.03 1311
5643.74 1211
5644.45 1154
5645.16 1149
5645.87 1122
5646.58 1125
5647.29 1032
5648.00 1064
5648.70 1067
5649.41 1049
5650.12 1093
5650.83 1084
5651.54 1020
5652.25 1058
5652.96 1072
5653.67 1103
5654.38 1123
5655.09 1106
5655.80 1094
5656.51 1170
5657.22 1078
5657.93 1083
5658.64 1136
5659.35 1186
5660.06 1214
5660.77 1257
5661.48 1288
5662.19 1186
5662.90 1236
5663.61 1226
5664.32 1200
5665.03 1164
5665.74 1127
5666.45 1125
5667.16 1053
5667.87 1071
5668.58 1130
5669.29 1120
5670.00 1252
5670.71 1289
5671.42 1295
5672.13 1352
5672.84 1365
5673.56 1362
5674.27 1361
5674.98 1246
5675.69 1220
5676.40 1110
5677.11 1068
5677.82 1060
5678.53 1007
5679.24 1045
5679.95 1139
5680.67 1139
5681.38 1145
5682.09 1128
5682.80 1140
5683.51 1117
5684.22 1119
5684.93 1121
5685.65 1074
5686.36 1072
5687.07 1018
5687.78 975
5688.49 980
5689.20 1011
5689.92 1031
5690.63 1035
5691.34 1062
5692.05 1023
5692.76 987
5693.47 1060
5694.19 1025
5694.90 973
5695.61 1014
5696.32 988
5697.04 958
5697.75 958
5698.46 910
5699.17 925
5699.89 1004
5700.60 980
5701.31 971
5702.02 992
5702.74 1023
5703.45 1026
5704.16 1007
5704.87 1031
5705.59 1009
5706.30 1057
5707.01 1025
5707.72 1012
5708.44 1002
5709.15 1030
5709.86 1049
5710.58 1017
5711.29 1033
5712.00 1046
5712.72 1043
5713.43 1011
5714.14 1011
5714.86 958
5715.57 989
5716.28 984
5717.00 998
5717.71 961
5718.42 986
5719.14 1038
5719.85 1036
5720.56 956
5721.28 1030
5721.99 1070
5722.71 1061
5723.42 1080
5724.13 1044
5724.85 1030
5725.56 1089
5726.28 1115
5726.99 1101
5727.70 1177
5728.42 1251
5729.13 1214
5729.85 1228
5730.56 1216
5731.28 1147
5731.99 1140
5732.70 1147
5733.42 1115
5734.13 1146
5734.85 1124
5735.56 1075
5736.28 1108
5736.99 1127
5737.71 1102
5738.42 1124
5739.14 1111
5739.85 1097
5740.57 1095
5741.28 1133
5742.00 1118
5742.71 1142
5743.43 1149
5744.14 1126
5744.86 1159
5745.57 1169
5746.29 1177
5747.00 1200
5747.72 1173
5748.43 1184
5749.15 1193
5749.87 1192
5750.58 1213
5751.30 1284
5752.01 1326
5752.73 1411
5753.44 1395
5754.16 1454
5754.88 1424
5755.59 1501
5756.31 1575
5757.02 1582
5757.74 1597
5758.46 1641
5759.17 1568
5759.89 1571
5760.60 1630
5761.32 1684
5762.04 1660
5762.75 1632
5763.47 1643
5764.19 1653
5764.90 1690
5765.62 1660
5766.34 1744
5767.05 1782
5767.77 1906
5768.49 2121
5769.20 2603
5769.92 3158
5770.64 3788
5771.35 4144
5772.07 4373
5772.79 4323
5773.50 3840
5774.22 3305
5774.94 2814
5775.65 2488
5776.37 2134
5777.09 1930
5777.81 1802
5778.52 1880
5779.24 1835
5779.96 1815
5780.68 1815
5781.39 1799
5782.11 1754
5782.83 1827
5783.55 1814
5784.26 1821
5784.98 1866
5785.70 1797
5786.42 1733
5787.14 1748
5787.85 1740
5788.57 1742
5789.29 1684
5790.01 1701
5790.73 1717
5791.44 1671
5792.16 1652
5792.88 1605
5793.60 1669
5794.32 1594
5795.03 1583
5795.75 1617
5796.47 1605
5797.19 1574
5797.91 1636
5798.63 1711
5799.35 1896
5800.06 2097
5800.78 2363
5801.50 2574
5802.22 2596
5802.94 2514
5803.66 2413
5804.38 2243
5805.10 2006
5805.82 1770
5806.53 1607
5807.25 1584
5807.97 1559
5808.69 1553
5809.41 1495
5810.13 1508
5810.85 1563
5811.57 1476
5812.29 1505
5813.01 1477
5813.73 1523
5814.45 1462
5815.17 1423
5815.89 1448
5816.61 1388
5817.33 1421
5818.05 1446
5818.77 1447
5819.49 1446
5820.20 1373
5820.92 1352
5821.64 1345
5822.36 1349
5823.09 1335
5823.81 1250
5824.53 1335
5825.25 1377
5825.97 1306
5826.69 1280
5827.41 1258
5828.13 1176
5828.85 1232
5829.57 1209
5830.29 1199
5831.01 1217
5831.73 1224
5832.45 1184
5833.17 1212
5833.89 1215
5834.61 1233
5835.33 1162
5836.05 1141
5836.78 1128
5837.50 1151
5838.22 1108
5838.94 1085
5839.66 1111
5840.38 1114
5841.10 1145
5841.82 1129
5842.54 1187
5843.27 1145
5843.99 1164
5844.71 1093
5845.43 1166
5846.15 1152
5846.87 1127
5847.59 1092
5848.32 1147
5849.04 1121
5849.76 1124
5850.48 1140
5851.20 1149
5851.93 1130
5852.65 1187
5853.37 1189
5854.09 1116
5854.81 1105
5855.54 1161
5856.26 1164
5856.98 1168
5857.70 1188
5858.42 1103
5859.15 1124
5859.87 1153
5860.59 1077
5861.31 1060
5862.04 1091
5862.76 1103
5863.48 1073
5864.20 1105
5864.93 1153
5865.65 1164
5866.37 1121
5867.10 1155
5867.82 1074
5868.54 1102
5869.26 1162
5869.99 1126
5870.71 1131
5871.43 1130
5872.16 1161
5872.88 1140
5873.60 1128
5874.33 1139
5875.05 1108
5875.77 1088
5876.50 1093
5877.22 1066
5877.94 1120
5878.67 1112
5879.39 1078
5880.11 1089
5880.84 1148
5881.56 1067
5882.28 1099
5883.01 1136
5883.73 1131
5884.46 1133
5885.18 1187
5885.90 1187
5886.63 1141
5887.35 1129
5888.08 1148
5888.80 1137
5889.52 1130
5890.25 1142
5890.97 1146
5891.70 1142
5892.42 1135
5893.15 1144
5893.87 1176
5894.59 1198
5895.32 1188
5896.04 1190
5896.77 1190
5897.49 1243
5898.22 1214
5898.94 1201
5899.67 1223
5900.39 1230
5901.12 1195
5901.84 1249
5902.57 1272
5903.29 1247
5904.02 1256
5904.74 1344
5905.47 1325
5906.19 1293
5906.92 1292
5907.64 1298
5908.37 1254
5909.09 1350
5909.82 1331
5910.55 1323
5911.27 1322
5912.00 1328
5912.72 1340
5913.45 1373
5914.17 1333
5914.90 1362
5915.63 1407
5916.35 1390
5917.08 1412
5917.80 1429
5918.53 1477
5919.25 1479
5919.98 1400
5920.71 1464
5921.43 1440
5922.16 1473
5922.89 1452
5923.61 1507
5924.34 1553
5925.06 1556
5925.79 1621
5926.52 1591
5927.24 1598
5927.97 1618
5928.70 1641
5929.42 1618
5930.15 1713
5930.88 1736
5931.60 1732
5932.33 1735
5933.06 1805
5933.78 1809
5934.51 1817
5935.24 1767
5935.97 1848
5936.69 1883
5937.42 1942
5938.15 1986
5938.87 2058
5939.60 2067
5940.33 2036
5941.06 2058
5941.78 2095
5942.51 2152
5943.24 2236
5943.97 2255
5944.69 2344
5945.42 2419
5946.15 2516
5946.88 2457
5947.60 2454
5948.33 2475
5949.06 2477
5949.79 2635
5950.52 2721
5951.24 2792
5951.97 3075
5952.70 3310
5953.43 3414
5954.16 3645
5954.88 3729
5955.61 3625
5956.34 3586
5957.07 3497
5957.80 3311
5958.53 3182
5959.25 3193
5959.98 3221
5960.71 3126
5961.44 3198
5962.17 3187
5962.90 3217
5963.63 3254
5964.36 3450
5965.08 3519
5965.81 3746
5966.54 3964
5967.27 4231
5968.00 4514
5968.73 4608
5969.46 4699
5970.19 4580
5970.92 4393
5971.65 4366
5972.37 4267
5973.10 4186
5973.83 4143
5974.56 4068
5975.29 3946
5976.02 3998
5976.75 4040
5977.48 3994
5978.21 4036
5978.94 4052
5979.67 4187
5980.40 4304
5981.13 4544
5981.86 4717
5982.59 4739
5983.32 4740
5984.05 4850
5984.78 4946
5985.51 5000
5986.24 4917
5986.97 4976
5987.70 5069
5988.43 4969
5989.16 4874
5989.89 4992
5990.62 5015
5991.35 5033
5992.08 5067
5992.81 5148
5993.54 5201
5994.27 5226
5995.00 5247
5995.74 5493
5996.47 5554
5997.20 5687
5997.93 5776
5998.66 5867
5999.39 6025
6000.12 5870
6000.85 5697
6001.58 5646
6002.31 5602
6003.04 5464
6003.78 5233
6004.51 5262
6005.24 5168
6005.97 5109
6006.70 5046
6007.43 4998
6008.16 5205
6008.90 5569
6009.63 6088
6010.36 7078
6011.09 8481
6011.82 10363
6012.55 12838
6013.29 15293
6014.02 17197
6014.75 18674
6015.48 19231
6016.21 18968
6016.95 17884
6017.68 16190
6018.41 14105
6019.14 12223
6019.87 10205
6020.61 8597
6021.34 7272
6022.07 6121
6022.80 5437
6023.54 4801
6024.27 4369
6025.00 4063
6025.73 3961
6026.47 3834
6027.20 3715
6027.93 3598
6028.66 3608
6029.40 3638
6030.13 3579
6030.86 3618
6031.59 3604
6032.33 3406
6033.06 3137
6033.79 3083
6034.53 2901
6035.26 2808
6035.99 2728
6036.73 2696
6037.46 2720
6038.19 2803
6038.93 2809
6039.66 2924
6040.39 2999
6041.13 2928
6041.86 2991
6042.59 3066
6043.33 3108
6044.06 3086
6044.79 3120
6045.53 3100
6046.26 3232
6047.00 3271
6047.73 3267
6048.46 3377
6049.20 3390
6049.93 3498
6050.67 3618
6051.40 3751
6052.13 3899
6052.87 4068
6053.60 4203
6054.34 4403
6055.07 4390
6055.81 4264
6056.54 4048
6057.27 3978
6058.01 3793
6058.74 3695
6059.48 3588
6060.21 3551
6060.95 3496
6061.68 3513
6062.42 3407
6063.15 3381
6063.89 3310
6064.62 3271
6065.36 3243
6066.09 3121
6066.83 3115
6067.56 3060
6068.30 3074
6069.03 2994
6069.77 2993
6070.50 2890
6071.24 2874
6071.97 2806
6072.71 2751
6073.44 2788
6074.18 2702
6074.91 2669
6075.65 2662
6076.39 2681
6077.12 2721
6077.86 2621
6078.59 2647
6079.33 2652
6080.06 2611
6080.80 2616
6081.54 2527
6082.27 2529
6083.01 2494
6083.74 2435
6084.48 2416
6085.22 2307
6085.95 2282
6086.69 2281
6087.42 2258
6088.16 2268
6088.90 2282
6089.63 2314
6090.37 2334
6091.11 2379
6091.84 2458
6092.58 2396
6093.32 2385
6094.05 2306
6094.79 2372
6095.53 2235
6096.26 2205
6097.00 2261
6097.74 2221
6098.47 2194
6099.21 2202
6099.95 2145
6100.69 2075
6101.42 2088
6102.16 2058
6102.90 2131
6103.63 2070
6104.37 2154
6105.11 2122
6105.85 2122
6106.58 2091
6107.32 2089
6108.06 2031
6108.80 2020
6109.53 2055
6110.27 2034
6111.01 2060
6111.75 2135
6112.49 2161
6113.22 2128
6113.96 2127
6114.70 2110
6115.44 2168
6116.17 2230
6116.91 2279
6117.65 2292
6118.39 2274
6119.13 2323
6119.87 2410
6120.60 2379
6121.34 2328
6122.08 2347
6122.82 2407
6123.56 2437
6124.30 2358
6125.03 2339
6125.77 2289
6126.51 2323
6127.25 2360
6127.99 2300
6128.73 2352
6129.47 2315
6130.21 2304
6130.94 2295
6131.68 2338
6132.42 2311
6133.16 2265
6133.90 2342
6134.64 2384
6135.38 2394
6136.12 2456
6136.86 2517
6137.60 2570
6138.34 2593
6139.08 2588
6139.81 2670
6140.55 2651
6141.29 2644
6142.03 2605
6142.77 2599
6143.51 2596
6144.25 2664
6144.99 2623
6145.73 2598
6146.47 2632
6147.21 2769
6147.95 2683
6148.69 2753
6149.43 2844
6150.17 2905
6150.91 2864
6151.65 2862
6152.39 2909
6153.13 2845
6153.87 2942
6154.61 2978
6155.35 2991
6156.09 2965
6156.83 3054
6157.58 2971
6158.32 3075
6159.06 3128
6159.80 3182
6160.54 3300
6161.28 3301
6162.02 3443
6162.76 3578
6163.50 3875
6164.24 4043
6164.98 4379
6165.72 4755
6166.46 4875
6167.21 5095
6167.95 5334
6168.69 5367
6169.43 5394
6170.17 5439
6170.91 5225
6171.65 5034
6172.39 4880
6173.14 4693
6173.88 4587
6174.62 4476
6175.36 4430
6176.10 4451
6176.84 4348
6177.59 4244
6178.33 4279
6179.07 4233
6179.81 4272
6180.55 4393
6181.30 4457
6182.04 4523
6182.78 4649
6183.52 4731
6184.26 4732
6185.01 4782
6185.75 4827
6186.49 4867
6187.23 4937
6187.97 4937
6188.72 5030
6189.46 5047
6190.20 5233
6190.94 5513
6191.69 5786
6192.43 5933
6193.17 6064
6193.92 6260
6194.66 6414
6195.40 6409
6196.14 6374
6196.89 6236
6197.63 6289
6198.37 6283
6199.12 6169
6199.86 6119
6200.60 6132
6201.34 6191
6202.09 6111
6202.83 6343
6203.57 6620
6204.32 7340
6205.06 8191
6205.80 9793
6206.55 12289
6207.29 16100
6208.03 20277
6208.78 24844
6209.52 28778
6210.27 30843
6211.01 31393
6211.75 30771
6212.50 29236
6213.24 25951
6213.98 22171
6214.73 18424
6215.47 14958
6216.22 12062
6216.96 9737
6217.71 8149
6218.45 6777
6219.19 5932
6219.94 5282
6220.68 4799
6221.43 4482
6222.17 4173
6222.92 3939
6223.66 3885
6224.40 3854
6225.15 3812
6225.89 3734
6226.64 3594
6227.38 3369
6228.13 3214
6228.87 2997
6229.62 2804
6230.36 2608
6231.11 2524
6231.85 2500
6232.60 2477
6233.34 2515
6234.09 2610
6234.83 2613
6235.58 2657
6236.32 2784
6237.07 2803
6237.81 2864
6238.56 2995
6239.30 3163
6240.05 3484
6240.80 3619
6241.54 3747
6242.29 3840
6243.03 3805
6243.78 3732
6244.52 3633
6245.27 3661
6246.02 3890
6246.76 3958
6247.51 4058
6248.25 4116
6249.00 4168
6249.75 4171
6250.49 4157
6251.24 3922
6251.98 3856
6252.73 3712
6253.48 3678
6254.22 3640
6254.97 3388
6255.72 3243
6256.46 3280
6257.21 3228
6257.95 3229
6258.70 3185
6259.45 3137
6260.19 3140
6260.94 3126
6261.69 3042
6262.43 2964
6263.18 2998
6263.93 2982
6264.68 3012
6265.42 2888
6266.17 2816
6266.92 2768
6267.66 2762
6268.41 2818
6269.16 2892
6269.91 2874
6270.65 2904
6271.40 2897
6272.15 2930
6272.89 2887
6273.64 2908
6274.39 2826
6275.14 2875
6275.88 2806
6276.63 2758
6277.38 2816
6278.13 2754
6278.88 2767
6279.62 2796
6280.37 2830
6281.12 2713
6281.87 2646
6282.62 2558
6283.36 2505
6284.11 2445
6284.86 2385
6285.61 2339
6286.36 2332
6287.10 2329
6287.85 2288
6288.60 2203
6289.35 2192
6290.10 2163
6290.85 2197
6291.59 2159
6292.34 2067
6293.09 2088
6293.84 2136
6294.59 2125
6295.34 2068
6296.09 2085
6296.84 2182
6297.58 2178
6298.33 2085
6299.08 2046
6299.83 2057
6300.58 1952
6301.33 1897
6302.08 1891
6302.83 1804
6303.58 1832
6304.33 1806
6305.08 1805
6305.83 1844
6306.58 1821
6307.32 1805
6308.07 1812
6308.82 1887
6309.57 1880
6310.32 1897
6311.07 1948
6311.82 1950
6312.57 1953
6313.32 1973
6314.07 1876
6314.82 1884
6315.57 1855
6316.32 1819
6317.07 1836
6317.82 1848
6318.57 1881
6319.32 1891
6320.07 1848
6320.82 1801
6321.57 1737
6322.32 1719
6323.07 1698
6323.82 1671
6324.58 1667
6325.33 1675
6326.08 1657
6326.83 1634
6327.58 1682
6328.33 1661
6329.08 1599
6329.83 1629
6330.58 1668
6331.33 1633
6332.08 1623
6332.83 1645
6333.58 1639
6334.34 1709
6335.09 1725
6335.84 1645
6336.59 1648
6337.34 1704
6338.09 1715
6338.84 1757
6339.59 1734
6340.35 1688
6341.10 1698
6341.85 1618
6342.60 1660
6343.35 1706
6344.10 1695
6344.86 1741
6345.61 1734
6346.36 1670
6347.11 1692
6347.86 1811
6348.62 1836
6349.37 1785
6350.12 1819
6350.87 1947
6351.62 2027
6352.38 2089
6353.13 2234
6353.88 2384
6354.63 2433
6355.38 2605
6356.14 2526
6356.89 2454
6357.64 2372
6358.39 2207
6359.15 2109
6359.90 2016
6360.65 1937
6361.40 2011
6362.16 1909
6362.91 1838
6363.66 1866
6364.42 1861
6365.17 1851
6365.92 1839
6366.67 1932
6367.43 2050
6368.18 2173
6368.93 2365
6369.69 2395
6370.44 2345
6371.19 2245
6371.95 2138
6372.70 1983
6373.45 1886
6374.21 1840
6374.96 1807
6375.71 1736
6376.47 1732
6377.22 1733
6377.98 1629
6378.73 1722
6379.48 1746
6380.24 1786
6380.99 1761
6381.74 1810
6382.50 1883
6383.25 1890
6384.01 1891
6384.76 1740
6385.51 1763
6386.27 1769
6387.02 1677
6387.78 1677
6388.53 1736
6389.29 1719
6390.04 1634
6390.79 1608
6391.55 1729
6392.30 1703
6393.06 1691
6393.81 1672
6394.57 1533
6395.32 1531
6396.08 1519
6396.83 1563
6397.59 1592
6398.34 1614
6399.10 1565
6399.85 1579
6400.61 1597
6401.36 1569
6402.12 1512
6402.87 1507
6403.63 1519
6404.38 1545
6405.14 1516
6405.89 1469
6406.65 1479
6407.40 1496
6408.16 1551
6408.91 1581
6409.67 1541
6410.43 1548
6411.18 1548
6411.94 1569
6412.69 1563
6413.45 1577
6414.20 1523
6414.96 1554
6415.72 1537
6416.47 1665
6417.23 1641
6417.98 1650
6418.74 1658
6419.50 1694
6420.25 1702
6421.01 1641
6421.77 1595
6422.52 1547
6423.28 1567
6424.03 1604
6424.79 1619
6425.55 1588
6426.30 1543
6427.06 1609
6427.82 1565
6428.57 1592
6429.33 1585
6430.09 1606
6430.84 1569
6431.60 1592
6432.36 1618
6433.11 1643
6433.87 1695
6434.63 1689
6435.39 1710
6436.14 1723
6436.90 1665
6437.66 1758
6438.41 1837
6439.17 1738
6439.93 1743
6440.69 1716
6441.44 1850
6442.20 1883
6442.96 1892
6443.72 1878
6444.47 1829
6445.23 1868
6445.99 1915
6446.75 1921
6447.50 1913
6448.26 1897
6449.02 1914
6449.78 1986
6450.54 2019
6451.29 1964
6452.05 1897
6452.81 1933
6453.57 1953
6454.33 1998
6455.08 2069
6455.84 2139
6456.60 2211
6457.36 2233
6458.12 2232
6458.88 2234
6459.64 2231
6460.39 2264
6461.15 2190
6461.91 2193
6462.67 2228
6463.43 2247
6464.19 2260
6464.95 2338
6465.70 2321
6466.46 2291
6467.22 2411
6467.98 2446
6468.74 2466
6469.50 2465
6470.26 2506
6471.02 2451
6471.78 2440
6472.54 2440
6473.30 2414
6474.05 2379
6474.81 2503
6475.57 2525
6476.33 2483
6477.09 2479
6477.85 2486
6478.61 2566
6479.37 2579
6480.13 2572
6480.89 2698
6481.65 2718
6482.41 2834
6483.17 2901
6483.93 2866
6484.69 2951
6485.45 2969
6486.21 2976
6486.97 2988
6487.73 2991
6488.49 3078
6489.25 3081
6490.01 3124
6490.77 3191
6491.53 3382
6492.29 3574
6493.05 3566
6493.81 3667
6494.57 3668
6495.33 3656
6496.10 3728
6496.86 3763
6497.62 3644
6498.38 3633
6499.14 3631
6499.90 3609
6500.66 3617
6501.42 3692
6502.18 3667
6502.94 3668
6503.70 3816
6504.47 4054
6505.23 4601
6505.99 5550
6506.75 7119
6507.51 9069
6508.27 11390
6509.03 13237
6509.79 14260
6510.56 14657
6511.32 14079
6512.08 12885
6512.84 11415
6513.60 9858
6514.36 8500
6515.13 7318
6515.89 6369
6516.65 5546
6517.41 5000
6518.17 4596
6518.94 4290
6519.70 4192
6520.46 4164
6521.22 4130
6521.98 4128
6522.75 4172
6523.51 4149
6524.27 4215
6525.03 4391
6525.79 4572
6526.56 4935
6527.32 5197
6528.08 5429
6528.84 5657
6529.61 5899
6530.37 5808
6531.13 5754
6531.90 5562
6532.66 5471
6533.42 5635
6534.18 5851
6534.95 6602
6535.71 7651
6536.47 8634
6537.24 9487
6538.00 9999
6538.76 10070
6539.53 9681
6540.29 8627
6541.05 7721
6541.82 6803
6542.58 6007
6543.34 5402
6544.11 4768
6544.87 4498
6545.63 4265
6546.40 4211
6547.16 4154
6547.92 4124
6548.69 4128
6549.45 4015
6550.21 3897
6550.98 3821
6551.74 3786
6552.51 3735
6553.27 3682
6554.03 3598
6554.80 3600
6555.56 3617
6556.33 3600
6557.09 3519
6557.85 3606
6558.62 3568
6559.38 3576
6560.15 3626
6560.91 3674
6561.68 3672
6562.44 3734
6563.21 3846
6563.97 3904
6564.74 3938
6565.50 3977
6566.26 4024
6567.03 3986
6567.79 3897
6568.56 3884
6569.32 3917
6570.09 3894
6570.85 3933
6571.62 3876
6572.38 3923
6573.15 4049
6573.91 4035
6574.68 4104
6575.44 4140
6576.21 4193
6576.98 4231
6577.74 4243
6578.51 4245
6579.27 4270
6580.04 4310
6580.80 4299
6581.57 4340
6582.33 4288
6583.10 4476
6583.87 4555
6584.63 4428
6585.40 4440
6586.16 4450
6586.93 4416
6587.70 4432
6588.46 4366
6589.23 4398
6589.99 4420
6590.76 4446
6591.53 4641
6592.29 4787
6593.06 4992
6593.82 5407
6594.59 5891
6595.36 6283
6596.12 6533
6596.89 6630
6597.66 6741
6598.42 6721
6599.19 6453
6599.96 6137
6600.72 5724
6601.49 5321
6602.26 5043
6603.02 4733
6603.79 4515
6604.56 4387
6605.33 4251
6606.09 4062
6606.86 3989
6607.63 4041
6608.39 4015
6609.16 3862
6609.93 3940
6610.70 3942
6611.46 3833
6612.23 3858
6613.00 3885
6613.77 3928
6614.53 3839
6615.30 3825
6616.07 3809
6616.84 3845
6617.60 3887
6618.37 3896
6619.14 3979
6619.91 4055
6620.68 4364
6621.44 4653
6622.21 4943
6622.98 5277
6623.75 5559
6624.52 5709
6625.28 5878
6626.05 5922
6626.82 5594
6627.59 5171
6628.36 4936
6629.13 4671
6629.89 4380
6630.66 4190
6631.43 4115
6632.20 4152
6632.97 4230
6633.74 4223
6634.51 4483
6635.27 4720
6636.04 4715
6636.81 4851
6637.58 4969
6638.35 5081
6639.12 5119
6639.89 5246
6640.66 5558
6641.43 5921
6642.19 6374
6642.96 6554
6643.73 6654
6644.50 6689
6645.27 6417
6646.04 5880
6646.81 5449
6647.58 4830
6648.35 4523
6649.12 4210
6649.89 3881
6650.66 3547
6651.43 3370
6652.20 3267
6652.97 3115
6653.74 3082
6654.51 2989
6655.28 3022
6656.05 2918
6656.82 2931
6657.59 2970
6658.36 3000
6659.13 2998
6659.90 3022
6660.67 2957
6661.44 2853
6662.21 2833
6662.98 2957
6663.75 2899
6664.52 2893
6665.29 2883
6666.06 2852
6666.83 2799
6667.60 2786
6668.37 2816
6669.14 2862
6669.91 2922
6670.68 2973
6671.46 3000
6672.23 3105
6673.00 3112
6673.77 3076
6674.54 3080
6675.31 3042
6676.08 3007
6676.85 2981
6677.62 3070
6678.40 2989
6679.17 3048
6679.94 3068
6680.71 3139
6681.48 3230
6682.25 3145
6683.02 3198
6683.80 3295
6684.57 3371
6685.34 3534
6686.11 3638
6686.88 3698
6687.65 3761
6688.43 3739
6689.20 3677
6689.97 3583
6690.74 3307
6691.51 3084
6692.29 2915
6693.06 2826
6693.83 2735
6694.60 2597
6695.37 2546
6696.15 2518
6696.92 2449
6697.69 2471
6698.46 2488
6699.24 2505
6700.01 2435
6700.78 2424
6701.55 2378
6702.33 2429
6703.10 2386
6703.87 2377
6704.64 2400
6705.42 2330
6706.19 2297
6706.96 2339
6707.74 2285
6708.51 2237
6709.28 2211
6710.06 2247
6710.83 2211
6711.60 2194
6712.37 2177
6713.15 2107
6713.92 2131
6714.69 2080
6715.47 2065
6716.24 2082
6717.01 1990
6717.79 1996
6718.56 2033
6719.34 2018
6720.11 2001
6720.88 2027
6721.66 2040
6722.43 2028
6723.20 1986
6723.98 1931
6724.75 1961
6725.53 1970
6726.30 2016
6727.07 2010
6727.85 1955
6728.62 1965
6729.40 1944
6730.17 1927
6730.95 1975
6731.72 1952
6732.49 1943
6733.27 1995
6734.04 2002
6734.82 1950
6735.59 1977
6736.37 1987
6737.14 2056
6737.92 2097
6738.69 2103
6739.47 2116
6740.24 2119
6741.01 2130
6741.79 2135
6742.56 2193
6743.34 2180
6744.11 2149
6744.89 2136
6745.67 2192
6746.44 2146
6747.22 2169
6747.99 2177
6748.77 2266
6749.54 2289
6750.32 2311
6751.09 2285
6751.87 2451
6752.64 2493
6753.42 2539
6754.19 2733
6754.97 2757
6755.75 2762
6756.52 2764
6757.30 2666
6758.07 2575
6758.85 2525
6759.63 2455
6760.40 2421
6761.18 2485
6761.95 2497
6762.73 2575
6763.51 2556
6764.28 2473
6765.06 2306
6765.83 2270
6766.61 2259
6767.39 2267
6768.16 2254
6768.94 2304
6769.72 2243
6770.49 2251
6771.27 2210
6772.05 2174
6772.82 2156
6773.60 2097
6774.38 2119
6775.15 2038
6775.93 2050
6776.71 1989
6777.48 1941
6778.26 1923
6779.04 1941
6779.82 2008
6780.59 1988
6781.37 1928
6782.15 1967
6782.92 1923
6783.70 1866
6784.48 1910
6785.26 1880
6786.03 1887
6786.81 1872
6787.59 1925
6788.37 1864
6789.14 1854
6789.92 1788
6790.70 1781
6791.48 1762
6792.25 1710
6793.03 1749
6793.81 1738
6794.59 1734
6795.37 1725
6796.14 1689
6796.92 1695
6797.70 1709
6798.48 1725
6799.26 1725
6800.04 1735
6800.81 1780
6801.59 1821
6802.37 1785
6803.15 1844
6803.93 1781
6804.71 1771
6805.48 1757
6806.26 1766
6807.04 1851
6807.82 1799
6808.60 1744
6809.38 1779
6810.16 1745
6810.94 1730
6811.71 1748
6812.49 1707
6813.27 1719
6814.05 1677
6814.83 1754
6815.61 1741
6816.39 1731
6817.17 1736
6817.95 1721
6818.73 1716
6819.51 1749
6820.29 1737
6821.07 1730
6821.84 1748
6822.62 1694
6823.40 1744
6824.18 1709
6824.96 1757
6825.74 1774
6826.52 1685
6827.30 1715
6828.08 1666
6828.86 1707
6829.64 1650
6830.42 1699
6831.20 1688
6831.98 1681
6832.76 1682
6833.54 1764
6834.32 1749
6835.10 1823
6835.88 1956
6836.66 2155
6837.44 2443
6838.22 2801
6839.01 3144
6839.79 3521
6840.57 3674
6841.35 3697
6842.13 3451
6842.91 3249
6843.69 3052
6844.47 2806
6845.25 2662
6846.03 2425
6846.81 2303
6847.59 2262
6848.37 2226
6849.16 2308
6849.94 2457
6850.72 2674
6851.50 2888
6852.28 3018
6853.06 3066
6853.84 2968
6854.62 2844
6855.41 2778
6856.19 2542
6856.97 2374
6857.75 2243
6858.53 2155
6859.31 2103
6860.10 1990
6860.88 1950
6861.66 1948
6862.44 1975
6863.22 2011
6864.00 1999
6864.79 1908
6865.57 1991
6866.35 2032
6867.13 2016
6867.91 2050
6868.70 2065
6869.48 2147
6870.26 2129
6871.04 2077
6871.83 2090
6872.61 2108
6873.39 2118
6874.17 2188
6874.96 2236
6875.74 2234
6876.52 2339
6877.30 2355
6878.09 2367
6878.87 2450
6879.65 2573
6880.43 2744
6881.22 2986
6882.00 3246
6882.78 3609
6883.57 3835
6884.35 3914
6885.13 3907
6885.92 3851
6886.70 3686
6887.48 3561
6888.27 3630
6889.05 3719
6889.83 3790
6890.62 3891
6891.40 3803
6892.18 3707
6892.97 3427
6893.75 3242
6894.53 3116
6895.32 2892
6896.10 2796
6896.88 2676
6897.67 2575
6898.45 2640
6899.24 2650
6900.02 2594
6900.80 2609
6901.59 2564
6902.37 2575
6903.16 2568
6903.94 2573
6904.73 2583
6905.51 2498
6906.29 2469
6907.08 2461
6907.86 2502
6908.65 2421
6909.43 2420
6910.22 2405
6911.00 2425
6911.79 2377
6912.57 2281
6913.35 2364
6914.14 2370
6914.92 2365
6915.71 2285
6916.49 2354
6917.28 2357
6918.06 2357
6918.85 2358
6919.63 2398
6920.42 2344
6921.20 2410
6921.99 2394
6922.78 2357
6923.56 2386
6924.35 2455
6925.13 2444
6925.92 2505
6926.70 2600
6927.49 2616
6928.27 2635
6929.06 2697
6929.84 2686
6930.63 2789
6931.42 2730
6932.20 2739
6932.99 2767
6933.77 2784
6934.56 2669
6935.35 2738
6936.13 2821
6936.92 2820
6937.70 2857
6938.49 3043
6939.28 3098
6940.06 3249
6940.85 3448
6941.63 3693
6942.42 3911
6943.21 4247
6943.99 4312
6944.78 4414
6945.57 4440
6946.35 4536
6947.14 4486
6947.93 4458
6948.71 4553
6949.50 4662
6950.29 4617
6951.07 4667
6951.86 4441
6952.65 4347
6953.44 4275
6954.22 4198
6955.01 4013
6955.80 3865
6956.58 3813
6957.37 3931
6958.16 3778
6958.95 3746
6959.73 3822
6960.52 3825
6961.31 3819
6962.09 3917
6962.88 3996
6963.67 4049
6964.46 4093
6965.25 4166
6966.03 4413
6966.82 4608
6967.61 4796
6968.40 5091
6969.18 5363
6969.97 5610
6970.76 5808
6971.55 5871
6972.34 5833
6973.12 5908
6973.91 5715
6974.70 5807
6975.49 5737
6976.28 5607
6977.07 5568
6977.85 5714
6978.64 5949
6979.43 6095
6980.22 6376
6981.01 6886
6981.80 7560
6982.59 8928
6983.37 10892
6984.16 13587
6984.95 16602
6985.74 20004
6986.53 23197
6987.32 24362
6988.11 24789
6988.90 24131
6989.69 22150
6990.47 19525
6991.26 16605
6992.05 14118
6992.84 11400
6993.63 9276
6994.42 7789
6995.21 6514
6996.00 5677
6996.79 4906
6997.58 4439
6998.37 4127
6999.16 3784
6999.95 3631
7000.74 3486
7001.53 3434
7002.32 3336
7003.11 3283
7003.90 3262
7004.69 3080
7005.48 2949
7006.27 2730
7007.06 2730
7007.85 2606
7008.64 2506
7009.43 2470
7010.22 2434
7011.01 2565
7011.80 2661
7012.59 2772
7013.38 2981
7014.17 3050
7014.96 3043
7015.75 3118
7016.54 3129
7017.33 3024
7018.12 3046
7018.91 2998
7019.70 3019
7020.49 3036
7021.28 2979
7022.07 3077
7022.87 3211
7023.66 3366
7024.45 3563
7025.24 3687
7026.03 3741
7026.82 3787
7027.61 3795
7028.40 3733
7029.19 3613
7029.99 3566
7030.78 3450
7031.57 3305
7032.36 3155
7033.15 3070
7033.94 2964
7034.74 2873
7035.53 2879
7036.32 2890
7037.11 2858
7037.90 2958
7038.69 3026
7039.49 3063
7040.28 3013
7041.07 2957
7041.86 3014
7042.65 3106
7043.45 3153
7044.24 3153
7045.03 3125
7045.82 3015
7046.61 3100
7047.41 3031
7048.20 3004
7048.99 3022
7049.78 3252
7050.58 3327
7051.37 3499
7052.16 3575
7052.95 3495
7053.75 3470
7054.54 3385
7055.33 3227
7056.13 3074
7056.92 2938
7057.71 2958
7058.50 2982
7059.30 2845
7060.09 2858
7060.88 2958
7061.68 2932
7062.47 2919
7063.26 2822
7064.06 2748
7064.85 2709
7065.64 2676
7066.44 2664
7067.23 2595
7068.02 2564
7068.82 2548
7069.61 2426
7070.40 2426
7071.20 2402
7071.99 2349
7072.78 2339
7073.58 2341
7074.37 2248
7075.17 2191
7075.96 2159
7076.75 2149
7077.55 2165
7078.34 2047
7079.14 2068
7079.93 2047
7080.72 2074
7081.52 2046
7082.31 1996
7083.11 2062
7083.90 2095
7084.70 2114
7085.49 2084
7086.28 2161
7087.08 2314
7087.87 2469
7088.67 2603
7089.46 2655
7090.26 2686
7091.05 2693
7091.85 2494
7092.64 2371
7093.44 2247
7094.23 2187
7095.03 2037
7095.82 1930
7096.62 1841
7097.41 1835
7098.21 1723
7099.00 1656
7099.80 1685
7100.59 1692
7101.39 1662
7102.18 1613
7102.98 1578
7103.77 1578
7104.57 1566
7105.37 1514
7106.16 1532
7106.96 1455
7107.75 1442
7108.55 1438
7109.34 1456
7110.14 1402
7110.94 1430
7111.73 1473
7112.53 1399
7113.32 1423
7114.12 1529
7114.92 1451
7115.71 1410
7116.51 1462
7117.30 1452
7118.10 1501
7118.90 1492
7119.69 1509
7120.49 1485
7121.29 1492
7122.08 1497
7122.88 1526
7123.68 1530
7124.47 1493
7125.27 1446
7126.07 1511
7126.86 1553
7127.66 1503
7128.46 1504
7129.25 1647
7130.05 1629
7130.85 1659
7131.64 1631
7132.44 1711
7133.24 1676
7134.04 1617
7134.83 1582
7135.63 1528
7136.43 1548
7137.23 1468
7138.02 1458
7138.82 1377
7139.62 1480
7140.42 1417
7141.21 1400
7142.01 1412
7142.81 1334
7143.61 1378
7144.40 1340
7145.20 1319
7146.00 1318
7146.80 1329
7147.59 1309
7148.39 1279
7149.19 1253
7149.99 1269
7150.79 1279
7151.59 1273
7152.38 1262
7153.18 1192
7153.98 1232
7154.78 1286
7155.58 1299
7156.38 1315
7157.17 1276
7157.97 1320
7158.77 1348
7159.57 1365
7160.37 1367
7161.17 1334
7161.97 1297
7162.76 1370
7163.56 1323
7164.36 1255
7165.16 1275
7165.96 1306
7166.76 1257
7167.56 1291
7168.36 1306
7169.16 1340
7169.96 1278
7170.75 1295
7171.55 1226
7172.35 1221
7173.15 1209
7173.95 1152
7174.75 1106
7175.55 1137
7176.35 1156
7177.15 1129
7177.95 1131
7178.75 1080
7179.55 1098
7180.35 1154
7181.15 1161
7181.95 1153
7182.75 1211
7183.55 1227
7184.35 1256
7185.15 1216
7185.95 1190
7186.75 1170
7187.55 1123
7188.35 1134
7189.15 1126
7189.95 1093
7190.75 1122
7191.55 1113
7192.35 1095
7193.15 1119
7193.95 1074
7194.75 1091
7195.55 1098
7196.35 1114
7197.15 1083
7197.95 1081
7198.76 1015
7199.56 1109
7200.36 1069
7201.16 1056
7201.96 1071
7202.76 1018
7203.56 1070
7204.36 1106
7205.16 1153
7205.96 1126
7206.77 1098
7207.57 1067
7208.37 1063
7209.17 1091
7209.97 1055
7210.77 1030
7211.57 1088
7212.38 1149
7213.18 1079
7213.98 1061
7214.78 1132
7215.58 1147
7216.38 1184
7217.19 1114
7217.99 1116
7218.79 1118
7219.59 1208
7220.39 1161
7221.20 1181
7222.00 1221
7222.80 1179
7223.60 1170
7224.40 1135
7225.21 1153
7226.01 1185
7226.81 1138
7227.61 1157
7228.42 1167
7229.22 1088
7230.02 1160
7230.82 1169
7231.63 1205
7232.43 1213
7233.23 1196
7234.03 1271
7234.84 1340
7235.64 1464
7236.44 1614
7237.25 1684
7238.05 1804
7238.85 1825
7239.65 1775
7240.46 1748
7241.26 1577
7242.06 1504
7242.87 1460
7243.67 1377
7244.47 1346
7245.28 1291
7246.08 1268
7246.88 1237
7247.69 1278
7248.49 1240
7249.30 1172
7250.10 1171
7250.90 1182
7251.71 1211
7252.51 1201
7253.31 1170
7254.12 1161
7254.92 1182
7255.73 1252
7256.53 1289
7257.33 1195
7258.14 1209
7258.94 1219
7259.75 1178
7260.55 1164
7261.35 1171
7262.16 1192
7262.96 1190
7263.77 1179
7264.57 1189
7265.38 1245
7266.18 1149
7266.99 1254
7267.79 1285
7268.59 1288
7269.40 1270
7270.20 1240
7271.01 1281
7271.81 1248
7272.62 1208
7273.42 1259
7274.23 1311
7275.03 1330
7275.84 1297
7276.64 1328
7277.45 1331
7278.25 1421
7279.06 1400
7279.86 1380
7280.67 1434
7281.48 1417
7282.28 1597
7283.09 1810
7283.89 1978
7284.70 2160
7285.50 2379
7286.31 2409
7287.11 2466
7287.92 2378
7288.73 2322
7289.53 2158
7290.34 1981
7291.14 1864
7291.95 1619
7292.76 1566
7293.56 1527
7294.37 1430
7295.17 1368
7295.98 1329
7296.79 1335
7297.59 1310
7298.40 1349
7299.21 1328
7300.01 1343
7300.82 1387
7301.62 1409
7302.43 1429
7303.24 1332
7304.04 1313
7304.85 1401
7305.66 1405
7306.46 1420
7307.27 1381
7308.08 1408
7308.89 1483
7309.69 1465
7310.50 1457
7311.31 1488
7312.11 1487
7312.92 1523
7313.73 1492
7314.53 1565
7315.34 1586
7316.15 1604
7316.96 1676
7317.76 1641
7318.57 1878
7319.38 2037
7320.19 2164
7320.99 2273
7321.80 2493
7322.61 2546
7323.42 2432
7324.22 2421
7325.03 2340
7325.84 2202
7326.65 2011
7327.46 1894
7328.26 1774
7329.07 1720
7329.88 1585
7330.69 1579
7331.50 1519
7332.30 1474
7333.11 1529
7333.92 1500
7334.73 1460
7335.54 1461
7336.35 1487
7337.15 1496
7337.96 1503
7338.77 1580
7339.58 1698
7340.39 1698
7341.20 1794
7342.01 1799
7342.82 1843
7343.62 1812
7344.43 1782
7345.24 1686
7346.05 1641
7346.86 1559
7347.67 1491
7348.48 1451
7349.29 1418
7350.10 1384
7350.91 1361
7351.71 1349
7352.52 1306
7353.33 1341
7354.14 1329
7354.95 1335
7355.76 1284
7356.57 1326
7357.38 1320
7358.19 1339
7359.00 1364
7359.81 1454
7360.62 1522
7361.43 1539
7362.24 1622
7363.05 1622
7363.86 1591
7364.67 1553
7365.48 1584
7366.29 1512
7367.10 1448
7367.91 1396
7368.72 1369
7369.53 1356
7370.34 1300
7371.15 1310
7371.96 1290
7372.77 1234
7373.58 1217
7374.39 1224
7375.20 1241
7376.01 1270
7376.82 1221
7377.63 1291
7378.45 1278
7379.26 1307
7380.07 1372
7380.88 1405
7381.69 1446
7382.50 1539
7383.31 1579
7384.12 1563
7384.93 1514
7385.74 1459
7386.56 1400
7387.37 1379
7388.18 1346
7388.99 1254
7389.80 1243
7390.61 1211
7391.42 1205
7392.24 1160
7393.05 1150
7393.86 1141
7394.67 1158
7395.48 1145
7396.29 1177
7397.10 1158
7397.92 1094
7398.73 1158
7399.54 1148
7400.35 1222
7401.16 1245
7401.98 1289
7402.79 1270
7403.60 1324
7404.41 1288
7405.23 1228
7406.04 1212
7406.85 1191
7407.66 1128
7408.47 1102
7409.29 1121
7410.10 1133
7410.91 1080
7411.72 1054
7412.54 1020
7413.35 1022
7414.16 995
7414.98 990
7415.79 979
7416.60 990
7417.41 1008
7418.23 1023
7419.04 1011
7419.85 987
7420.67 1011
7421.48 937
7422.29 924
7423.11 960
7423.92 950
7424.73 953
7425.54 926
7426.36 928
7427.17 954
7427.99 993
7428.80 936
7429.61 961
7430.43 967
7431.24 961
7432.05 977
7432.87 972
7433.68 942
7434.49 969
7435.31 979
7436.12 984
7436.94 958
7437.75 959
7438.56 978
7439.38 937
7440.19 983
7441.01 1038
7441.82 1005
7442.64 979
7443.45 1008
7444.26 978
7445.08 986
7445.89 972
7446.71 943
7447.52 1026
7448.34 963
7449.15 926
7449.97 945
7450.78 973
7451.59 926
7452.41 938
7453.22 997
7454.04 892
7454.85 901
7455.67 905
7456.48 916
7457.30 884
7458.11 908
7458.93 945
7459.74 934
7460.56 932
7461.38 946
7462.19 919
7463.01 949
7463.82 927
7464.64 964
7465.45 958
7466.27 938
7467.08 923
7467.90 945
7468.72 923
7469.53 923
7470.35 935
7471.16 931
7471.98 936
7472.79 945
7473.61 927
7474.43 943
7475.24 989
7476.06 971
7476.87 988
7477.69 956
7478.51 923
7479.32 926
7480.14 963
7480.96 928
7481.77 905
7482.59 949
7483.41 943
7484.22 941
7485.04 930
7485.85 966
7486.67 926
7487.49 910
7488.31 916
7489.12 933
7489.94 931
7490.76 904
7491.57 942
7492.39 937
7493.21 955
7494.02 896
7494.84 921
7495.66 926
7496.48 939
7497.29 936
7498.11 906
7498.93 937
7499.74 934
7500.56 916
7501.38 917
7502.20 943
7503.01 959
7503.83 958
7504.65 940
7505.47 950
7506.29 928
7507.10 929
7507.92 919
7508.74 979
7509.56 940
7510.37 931
7511.19 908
7512.01 938
7512.83 909
7513.65 905
7514.47 947
7515.28 961
7516.10 920
7516.92 930
7517.74 913
7518.56 927
7519.38 972
7520.19 944
7521.01 915
7521.83 951
7522.65 943
7523.47 966
7524.29 970
7525.11 983
7525.92 957
7526.74 990
7527.56 996
7528.38 971
7529.20 983
7530.02 976
7530.84 991
7531.66 978
7532.48 1001
7533.30 1015
7534.12 996
7534.93 1005
7535.75 1067
7536.57 1044
7537.39 1047
7538.21 1077
7539.03 1053
7539.85 1019
7540.67 984
7541.49 1000
7542.31 995
7543.13 1013
7543.95 1004
7544.77 999
7545.59 1016
7546.41 1033
7547.23 1059
7548.05 1025
7548.87 1017
7549.69 982
7550.51 1017
7551.33 1007
7552.15 994
7552.97 1000
7553.79 996
7554.61 1039
7555.43 1030
7556.25 1059
7557.07 1028
7557.89 1045
7558.71 1048
7559.53 1095
7560.36 1045
7561.18 1068
7562.00 1081
7562.82 1097
7563.64 1087
7564.46 1084
7565.28 1063
7566.10 1106
7566.92 1167
7567.74 1124
7568.56 1094
7569.39 1111
7570.21 1119
7571.03 1104
7571.85 1156
7572.67 1138
7573.49 1135
7574.31 1200
7575.14 1178
7575.96 1149
7576.78 1186
7577.60 1168
7578.42 1202
7579.24 1224
7580.06 1193
7580.89 1149
7581.71 1135
7582.53 1219
7583.35 1192
7584.17 1165
7585.00 1200
7585.82 1282
7586.64 1310
7587.46 1237
7588.29 1247
7589.11 1253
7589.93 1288
7590.75 1350
7591.57 1348
7592.40 1344
7593.22 1346
7594.04 1354
7594.86 1367
7595.69 1325
7596.51 1426
7597.33 1424
7598.15 1447
7598.98 1425
7599.80 1411
7600.62 1432
7601.45 1469
7602.27 1499
7603.09 1522
7603.92 1592
7604.74 1658
7605.56 1651
7606.38 1684
7607.21 1717
7608.03 1669
7608.85 1644
7609.68 1675
7610.50 1598
7611.32 1512
7612.15 1521
7612.97 1528
7613.80 1563
7614.62 1543
7615.44 1534
7616.27 1559
7617.09 1680
7617.91 1724
7618.74 1755
7619.56 1857
7620.39 1983
7621.21 2016
7622.03 1997
7622.86 1998
7623.68 1949
7624.51 1873
7625.33 1794
7626.15 1699
7626.98 1749
7627.80 1763
7628.63 1763
7629.45 1766
7630.28 1816
7631.10 1906
7631.93 1971
7632.75 2099
7633.58 2128
7634.40 2154
7635.22 2158
7636.05 2041
7636.87 1900
7637.70 1817
7638.52 1710
7639.35 1607
7640.17 1551
7641.00 1417
7641.82 1404
7642.65 1356
7643.47 1398
7644.30 1459
7645.13 1518
7645.95 1517
7646.78 1601
7647.60 1671
7648.43 1679
7649.25 1690
7650.08 1694
7650.90 1696
7651.73 1662
7652.55 1572
7653.38 1575
7654.21 1477
7655.03 1407
7655.86 1292
7656.68 1268
7657.51 1273
7658.34 1199
7659.16 1208
7659.99 1137
7660.81 1202
7661.64 1164
7662.47 1119
7663.29 1152
7664.12 1114
7664.95 1108
7665.77 1096
7666.60 1115
7667.42 1134
7668.25 1105
7669.08 1128
7669.90 1131
7670.73 1134
7671.56 1177
7672.38 1117
7673.21 1103
7674.04 1129
7674.87 1078
7675.69 1034
7676.52 1027
7677.35 1081
7678.17 1087
7679.00 1127
7679.83 1041
7680.65 1067
7681.48 1123
7682.31 1119
7683.14 1078
7683.96 1080
7684.79 1142
7685.62 1134
7686.45 1198
7687.27 1218
7688.10 1205
7688.93 1190
7689.76 1168
7690.58 1159
7691.41 1155
7692.24 1153
7693.07 1175
7693.90 1134
7694.72 1116
7695.55 1159
7696.38 1234
7697.21 1189
7698.04 1158
7698.86 1224
7699.69 1202
7700.52 1255
7701.35 1230
7702.18 1278
7703.01 1265
7703.83 1187
7704.66 1190
7705.49 1131
7706.32 1146
7707.15 1139
7707.98 1082
7708.81 1054
7709.63 1086
7710.46 1112
7711.29 1086
7712.12 1058
7712.95 1103
7713.78 1067
7714.61 1049
7715.44 1062
7716.27 1098
7717.10 1129
7717.93 1096
7718.75 1043
7719.58 1035
7720.41 1083
7721.24 1030
7722.07 1071
7722.90 1042
7723.73 1032
7724.56 1094
7725.39 1091
7726.22 1077
7727.05 1100
7727.88 1094
7728.71 1140
7729.54 1198
7730.37 1238
7731.20 1230
7732.03 1205
7732.86 1170
7733.69 1174
7734.52 1153
7735.35 1090
7736.18 1096
7737.01 1100
7737.84 1059
7738.67 1017
7739.50 1012
7740.33 1019
7741.16 1029
7741.99 1023
7742.82 1027
7743.65 1044
7744.48 1146
7745.31 1199
7746.14 1272
7746.98 1454
7747.81 1610
7748.64 1698
7749.47 1760
7750.30 1818
7751.13 1840
7751.96 1767
7752.79 1550
7753.62 1437
7754.45 1365
7755.29 1235
7756.12 1215
7756.95 1132
7757.78 1129
7758.61 1075
7759.44 1044
7760.27 1049
7761.11 1007
7761.94 963
7762.77 966
7763.60 927
7764.43 931
7765.26 915
7766.10 924
7766.93 918
7767.76 928
7768.59 905
7769.42 877
7770.26 916
7771.09 925
7771.92 908
7772.75 856
7773.58 861
7774.42 913
7775.25 905
7776.08 882
7776.91 911
7777.75 909
7778.58 914
7779.41 926
7780.24 918
7781.08 919
7781.91 922
7782.74 866
7783.57 921
7784.41 974
7785.24 944
7786.07 952
7786.91 940
7787.74 963
7788.57 949
7789.40 994
7790.24 987
7791.07 961
7791.90 941
7792.74 922
7793.57 965
7794.40 973
7795.24 936
7796.07 977
7796.90 981
7797.74 960
7798.57 995
7799.40 994
7800.24 1012
7801.07 1016
7801.91 1033
7802.74 1059
7803.57 1027
7804.41 1056
7805.24 1009
7806.07 1031
7806.91 1046
7807.74 1129
7808.58 1121
7809.41 1063
7810.25 1121
7811.08 1114
7811.91 1178
7812.75 1200
7813.58 1179
7814.42 1247
7815.25 1270
7816.09 1295
7816.92 1305
7817.75 1336
7818.59 1303
7819.42 1265
7820.26 1292
7821.09 1373
7821.93 1412
7822.76 1401
7823.60 1397
7824.43 1444
7825.27 1429
7826.10 1443
7826.94 1463
7827.77 1386
7828.61 1405
7829.44 1316
7830.28 1320
7831.11 1247
7831.95 1215
7832.78 1267
7833.62 1253
7834.46 1313
7835.29 1326
7836.13 1383
7836.96 1385
7837.80 1306
7838.63 1349
7839.47 1289
7840.31 1292
7841.14 1186
7841.98 1135
7842.81 1145
7843.65 1114
7844.48 1114
7845.32 1084
7846.16 1038
7846.99 1025
7847.83 1002
7848.67 1010
7849.50 1012
7850.34 991
7851.17 1073
7852.01 1031
7852.85 1012
7853.68 987
7854.52 969
7855.36 988
7856.19 1003
7857.03 1017
7857.87 1054
7858.70 979
7859.54 976
7860.38 991
7861.21 1033
7862.05 989
7862.89 978
7863.72 971
7864.56 1019
7865.40 976
7866.24 975
7867.07 981
7867.91 1000
7868.75 981
7869.59 974
7870.42 1038
7871.26 1026
7872.10 1028
7872.94 1028
7873.77 1039
7874.61 1055
7875.45 1032
7876.29 1078
7877.12 1115
7877.96 1111
7878.80 1147
7879.64 1218
7880.47 1275
7881.31 1290
7882.15 1301
7882.99 1246
7883.83 1275
7884.66 1242
7885.50 1211
7886.34 1205
7887.18 1182
7888.02 1126
7888.86 1086
7889.69 1144
7890.53 1123
7891.37 1146
7892.21 1138
7893.05 1160
7893.89 1187
7894.73 1175
7895.56 1171
7896.40 1191
7897.24 1152
7898.08 1086
7898.92 1052
7899.76 1058
7900.60 1021
7901.44 1024
7902.28 1016
7903.12 1045
7903.95 1026
7904.79 1036
7905.63 1018
7906.47 1006
7907.31 1030
7908.15 1019
7908.99 970
7909.83 1001
7910.67 997
7911.51 1016
7912.35 1032
7913.19 1004
7914.03 1099
7914.87 1140
7915.71 1158
7916.55 1282
7917.39 1359
7918.23 1433
7919.07 1475
7919.91 1500
7920.75 1562
7921.59 1535
7922.43 1520
7923.27 1411
7924.11 1320
7924.95 1266
7925.79 1209
7926.63 1129
7927.47 1075
7928.31 1046
7929.15 999
7929.99 956
7930.83 965
7931.67 919
7932.51 899
7933.35 924
7934.19 923
7935.04 897
7935.88 917
7936.72 925
7937.56 879
7938.40 887
7939.24 874
7940.08 883
7940.92 894
7941.76 861
7942.60 875
7943.45 940
7944.29 916
7945.13 918
7945.97 901
7946.81 900
7947.65 900
7948.49 926
7949.34 910
7950.18 977
7951.02 926
7951.86 964
7952.70 1029
7953.54 1019
7954.39 1022
7955.23 1063
7956.07 1080
7956.91 1127
7957.75 1127
7958.60 1149
7959.44 1142
7960.28 1098
7961.12 1121
7961.96 1113
7962.81 1097
7963.65 1076
7964.49 994
7965.33 966
7966.18 1061
7967.02 1024
7967.86 1114
7968.70 1180
7969.55 1240
7970.39 1266
7971.23 1214
7972.08 1123
7972.92 1111
7973.76 1083
7974.60 994
7975.45 940
7976.29 917
7977.13 940
7977.98 895
7978.82 877
7979.66 907
7980.51 812
7981.35 833
7982.19 834
7983.04 855
7983.88 849
7984.72 845
7985.57 807
7986.41 788
7987.25 793
7988.10 794
7988.94 762
7989.78 808
7990.63 797
7991.47 831
7992.32 784
7993.16 740
7994.00 749
7994.85 803
7995.69 772
7996.54 769
7997.38 759
7998.22 720
7999.07 704
7999.91 755
8000.76 763
8001.60 706
8002.45 733
8003.29 767
8004.13 750
8004.98 740
8005.82 731
8006.67 715
8007.51 712
8008.36 705
8009.20 688
8010.05 714
8010.89 702
8011.74 677
8012.58 687
8013.43 695
8014.27 692
8015.12 715
8015.96 680
8016.81 671
8017.65 674
8018.50 688
8019.34 675
8020.19 683
8021.03 690
8021.88 707
8022.72 656
8023.57 649
8024.41 671
8025.26 643
8026.11 662
8026.95 644
8027.80 674
8028.64 664
8029.49 627
8030.33 659
8031.18 646
8032.03 635
8032.87 666
8033.72 689
8034.56 646
8035.41 664
8036.26 684
8037.10 692
8037.95 689
8038.80 647
8039.64 675
8040.49 685
8041.34 655
8042.18 669
8043.03 703
8043.87 696
8044.72 714
8045.57 696
8046.41 653
8047.26 706
8048.11 754
8048.96 714
8049.80 666
8050.65 678
8051.50 706
8052.34 683
8053.19 670
8054.04 677
8054.88 698
8055.73 656
8056.58 653
8057.43 662
8058.27 673
8059.12 657
8059.97 652
8060.82 617
8061.66 636
8062.51 623
8063.36 641
8064.21 617
8065.05 626
8065.90 661
8066.75 669
8067.60 634
8068.44 639
8069.29 642
8070.14 668
8070.99 647
8071.84 630
8072.68 652
8073.53 653
8074.38 676
8075.23 634
8076.08 646
8076.93 615
8077.77 640
8078.62 633
8079.47 631
8080.32 619
8081.17 616
8082.02 626
8082.87 625
8083.71 659
8084.56 655
8085.41 621
8086.26 641
8087.11 657
8087.96 633
8088.81 595
8089.66 638
8090.51 645
8091.35 650
8092.20 610
8093.05 623
8093.90 633
8094.75 604
8095.60 594
8096.45 613
8097.30 613
8098.15 630
8099.00 617
8099.85 634
8100.70 654
8101.55 642
8102.40 636
8103.25 672
8104.10 642
8104.95 640
8105.80 621
8106.65 588
8107.50 617
8108.35 656
8109.20 642
8110.05 647
8110.90 652
8111.75 657
8112.60 666
8113.45 656
8114.30 641
8115.15 638
8116.00 662
8116.85 705
8117.70 686
8118.55 707
8119.40 677
8120.25 694
8121.10 654
8121.95 702
8122.80 698
8123.65 727
8124.50 710
8125.35 689
8126.20 733
8127.06 732
8127.91 717
8128.76 728
8129.61 716
8130.46 717
8131.31 695
8132.16 785
8133.01 767
8133.86 772
8134.72 778
8135.57 808
8136.42 782
8137.27 774
8138.12 730
8138.97 713
8139.83 719
8140.68 693
8141.53 739
8142.38 742
8143.23 748
8144.08 709
8144.94 722
8145.79 692
8146.64 702
8147.49 707
8148.34 657
8149.20 702
8150.05 674
8150.90 700
8151.75 683
8152.60 711
8153.46 730
8154.31 768
8155.16 793
8156.01 839
8156.87 810
8157.72 814
8158.57 835
8159.42 825
8160.28 814
8161.13 791
8161.98 758
8162.84 733
8163.69 701
8164.54 663
8165.39 664
8166.25 676
8167.10 650
8167.95 633
8168.81 644
8169.66 650
8170.51 672
8171.37 664
8172.22 645
8173.07 658
8173.93 669
8174.78 646
8175.63 628
8176.49 654
8177.34 623
8178.19 604
8179.05 656
8179.90 607
8180.76 606
8181.61 609
8182.46 595
8183.32 570
8184.17 599
8185.02 583
8185.88 583
8186.73 604
8187.59 595
8188.44 593
8189.30 585
8190.15 592
8191.00 603
8191.86 584
8192.71 586
8193.57 598
8194.42 636
8195.28 622
8196.13 611
8196.99 604
8197.84 584
8198.69 618
8199.55 623
8200.40 566
8201.26 552
8202.11 577
8202.97 606
8203.82 591
8204.68 580
8205.53 590
8206.39 618
8207.24 599
8208.10 608
8208.95 621
8209.81 585
8210.67 615
8211.52 593
8212.38 607
8213.23 568
8214.09 591
8214.94 611
8215.80 600
8216.65 606
8217.51 609
8218.37 586
8219.22 616
8220.08 607
8220.93 611
8221.79 593
8222.64 614
8223.50 638
8224.36 637
8225.21 613
8226.07 653
8226.92 636
8227.78 632
8228.64 615
8229.49 574
8230.35 603
8231.21 628
8232.06 638
8232.92 618
8233.78 652
8234.63 591
8235.49 567
8236.35 551
8237.20 582
8238.06 584
8238.92 567
8239.77 590
8240.63 591
8241.49 582
8242.34 601
8243.20 578
8244.06 579
8244.91 566
8245.77 568
8246.63 575
8247.49 568
8248.34 541
8249.20 579
8250.06 574
8250.92 575
8251.77 556
8252.63 568
8253.49 582
8254.35 570
8255.20 577
8256.06 552
8256.92 562
8257.78 583
8258.63 590
8259.49 583
8260.35 541
8261.21 581
8262.07 575
8262.92 565
8263.78 589
8264.64 536
8265.50 535
8266.36 556
8267.22 616
8268.07 575
8268.93 591
8269.79 590
8270.65 561
8271.51 557
8272.37 567
8273.22 558
8274.08 554
8274.94 591
8275.80 584
8276.66 553
8277.52 545
8278.38 592
8279.24 592
8280.09 626
8280.95 626
8281.81 600
8282.67 632
8283.53 605
8284.39 562
8285.25 619
8286.11 562
8286.97 593
8287.83 632
8288.69 617
8289.55 585
8290.41 573
8291.26 549
8292.12 573
8292.98 608
8293.84 618
8294.70 598
8295.56 599
8296.42 609
8297.28 600
8298.14 638
8299.00 583
8299.86 646
8300.72 617
8301.58 605
8302.44 610
8303.30 580
8304.16 585
8305.02 594
8305.88 584
8306.74 607
8307.60 615
8308.46 599
8309.33 567
8310.19 597
8311.05 593
8311.91 568
8312.77 616
8313.63 590
8314.49 566
8315.35 583
8316.21 600
8317.07 627
8317.93 585
8318.79 582
8319.65 590
8320.52 597
8321.38 608
8322.24 590
8323.10 605
8323.96 569
8324.82 559
8325.68 600
8326.54 557
8327.41 618
8328.27 609
8329.13 626
8329.99 620
8330.85 573
8331.71 590
8332.57 608
8333.44 584
8334.30 601
8335.16 611
8336.02 642
8336.88 606
8337.75 560
8338.61 574
8339.47 597
8340.33 612
8341.19 581
8342.06 594
8342.92 613
8343.78 610
8344.64 582
8345.50 620
8346.37 636
8347.23 606
8348.09 620
8348.95 623
8349.82 636
8350.68 637
8351.54 668
8352.40 667
8353.27 681
8354.13 620
8354.99 627
8355.86 674
8356.72 643
8357.58 645
8358.45 622
8359.31 649
8360.17 601
8361.03 603
8361.90 606
8362.76 604
8363.62 580
8364.49 600
8365.35 602
8366.21 627
8367.08 628
8367.94 635
8368.80 639
8369.67 620
8370.53 620
8371.40 657
8372.26 625
8373.12 615
8373.99 624
8374.85 593
8375.71 617
8376.58 606
8377.44 615
8378.31 607
8379.17 594
8380.03 600
8380.90 648
8381.76 683
8382.63 680
8383.49 689
8384.36 677
8385.22 696
8386.08 700
8386.95 671
8387.81 699
8388.68 701
8389.54 649
8390.41 689
8391.27 691
8392.14 688
8393.00 710
8393.87 713
8394.73 734
8395.60 698
8396.46 735
8397.33 724
8398.19 700
8399.06 695
8399.92 704
8400.79 693
8401.65 711
8402.52 723
8403.38 686
8404.25 687
8405.11 733
8405.98 721
8406.84 712
8407.71 716
8408.58 757
8409.44 766
8410.31 763
8411.17 778
8412.04 774
8412.90 773
8413.77 787
8414.64 740
8415.50 788
8416.37 786
8417.23 789
8418.10 761
8418.97 791
8419.83 809
8420.70 763
8421.56 799
8422.43 793
8423.30 791
8424.16 854
8425.03 819
8425.90 840
8426.76 841
8427.63 838
8428.50 864
8429.36 907
8430.23 934
8431.10 912
8431.96 955
8432.83 919
8433.70 903
8434.56 929
8435.43 964
8436.30 987
8437.16 987
8438.03 1023
8438.90 1087
8439.77 1086
8440.63 1109
8441.50 1123
8442.37 1113
8443.24 1139
8444.10 1178
8444.97 1184
8445.84 1193
8446.71 1210
8447.57 1202
8448.44 1217
8449.31 1230
8450.18 1268
8451.04 1324
8451.91 1334
8452.78 1365
8453.65 1486
8454.52 1604
8455.38 1769
8456.25 1976
8457.12 2109
8457.99 2232
8458.86 2279
8459.72 2234
8460.59 2259
8461.46 2086
8462.33 1843
8463.20 1737
8464.07 1600
8464.93 1465
8465.80 1382
8466.67 1297
8467.54 1237
8468.41 1210
8469.28 1143
8470.15 1082
8471.02 1035
8471.88 1040
8472.75 1083
8473.62 1073
8474.49 982
8475.36 969
8476.23 995
8477.10 1003
8477.97 996
8478.84 1021
8479.71 1027
8480.58 1043
8481.44 1077
8482.31 1146
8483.18 1152
8484.05 1202
8484.92 1209
8485.79 1155
8486.66 1147
8487.53 1128
8488.40 1100
8489.27 1054
8490.14 1059
8491.01 1027
8491.88 1017
8492.75 1029
8493.62 1027
8494.49 1012
8495.36 1043
8496.23 1004
8497.10 1022
8497.97 1030
8498.84 1028
8499.71 1001
8500.58 1020
8501.45 1019
8502.32 1037
8503.19 1046
8504.06 1027
8504.93 1031
8505.80 1005
8506.67 1022
8507.55 995
8508.42 1066
8509.29 1075
8510.16 1064
8511.03 1112
8511.90 1104
8512.77 1125
8513.64 1084
8514.51 1118
8515.38 1111
8516.25 1135
8517.13 1127
8518.00 1112
8518.87 1142
8519.74 1181
8520.61 1150
8521.48 1171
8522.35 1276
8523.23 1313
8524.10 1455
8524.97 1604
8525.84 1749
8526.71 1930
8527.58 2028
8528.46 2082
8529.33 2006
8530.20 2039
8531.07 1909
8531.94 1778
8532.81 1650
8533.69 1490
8534.56 1384
8535.43 1384
8536.30 1289
8537.18 1191
8538.05 1202
8538.92 1224
8539.79 1090
8540.66 1102
8541.54 1042
8542.41 1114
8543.28 1052
8544.15 1027
8545.03 995
8545.90 996
8546.77 1015
8547.64 1018
8548.52 987
8549.39 971
8550.26 990
8551.14 990
8552.01 1045
8552.88 1099
8553.76 1179
8554.63 1255
8555.50 1245
8556.37 1231
8557.25 1313
8558.12 1319
8558.99 1263
8559.87 1186
8560.74 1128
8561.61 1079
8562.49 1032
8563.36 1067
8564.24 1042
8565.11 1015
8565.98 985
8566.86 1009
8567.73 998
8568.60 976
8569.48 958
8570.35 947
8571.23 938
8572.10 979
8572.97 943
8573.85 931
8574.72 941
8575.60 916
8576.47 917
8577.34 917
8578.22 898
8579.09 965
8579.97 959
8580.84 933
8581.72 1005
8582.59 950
8583.47 961
8584.34 948
8585.21 957
8586.09 970
8586.96 990
8587.84 932
8588.71 984
8589.59 1017
8590.46 980
8591.34 987
8592.21 1031
8593.09 1003
8593.96 1055
8594.84 1072
8595.71 1064
8596.59 1080
8597.46 1094
8598.34 1076
8599.22 1090
8600.09 1123
8600.97 1070
8601.84 1079
8602.72 1138
8603.59 1125
8604.47 1146
8605.34 1148
8606.22 1202
8607.10 1252
8607.97 1221
8608.85 1139
8609.72 1191
8610.60 1154
8611.47 1166
8612.35 1195
8613.23 1242
8614.10 1220
8614.98 1237
8615.86 1186
8616.73 1196
8617.61 1257
8618.48 1269
8619.36 1278
8620.24 1322
8621.11 1315
8621.99 1306
8622.87 1343
8623.74 1402
8624.62 1361
8625.50 1380
8626.37 1447
8627.25 1436
8628.13 1420
8629.00 1359
8629.88 1418
8630.76 1446
8631.64 1454
8632.51 1455
8633.39 1460
8634.27 1434
8635.14 1479
8636.02 1544
8636.90 1427
8637.78 1465
8638.65 1510
8639.53 1530
8640.41 1583
8641.29 1556
8642.16 1609
8643.04 1639
8643.92 1602
8644.80 1656
8645.67 1740
8646.55 1784
8647.43 1765
8648.31 1799
8649.18 1836
8650.06 1884
8650.94 1872
8651.82 1879
8652.70 1990
8653.58 1892
8654.45 1833
8655.33 1905
8656.21 1965
8657.09 2031
8657.97 2008
8658.84 2098
8659.72 2208
8660.60 2318
8661.48 2495
8662.36 2664
8663.24 2950
8664.12 3167
8664.99 3494
8665.87 3644
8666.75 3865
8667.63 3869
8668.51 3797
8669.39 3618
8670.27 3433
8671.15 3295
8672.03 3081
8672.91 3004
8673.78 3005
8674.66 2897
8675.54 2734
8676.42 2725
8677.30 2727
8678.18 2599
8679.06 2527
8679.94 2419
8680.82 2218
8681.70 2207
8682.58 2075
8683.46 2027
8684.34 1984
8685.22 1920
8686.10 1842
8686.98 1881
8687.86 1951
8688.74 2041
8689.62 2109
8690.50 2332
8691.38 2558
8692.26 2711
8693.14 3055
8694.02 3269
8694.90 3350
8695.78 3349
8696.66 3252
8697.54 3094
8698.42 2956
8699.30 2702
8700.18 2530
8701.06 2382
8701.94 2269
8702.82 2224
8703.70 2170
8704.58 2058
8705.46 2039
8706.34 1944
8707.23 1874
8708.11 1800
8708.99 1741
8709.87 1619
8710.75 1568
8711.63 1475
8712.51 1444
8713.39 1385
8714.27 1315
8715.16 1310
8716.04 1277
8716.92 1262
8717.80 1231
8718.68 1247
8719.56 1281
8720.44 1251
8721.33 1200
8722.21 1254
8723.09 1229
8723.97 1278
8724.85 1245
8725.73 1286
8726.62 1318
8727.50 1337
8728.38 1321
8729.26 1354
8730.14 1339
8731.03 1336
8731.91 1394
8732.79 1424
8733.67 1331
8734.55 1380
8735.44 1362
8736.32 1324
8737.20 1328
8738.08 1337
8738.97 1360
8739.85 1303
8740.73 1321
8741.61 1305
8742.50 1269
8743.38 1314
8744.26 1291
8745.14 1294
8746.03 1315
8746.91 1274
8747.79 1274
8748.68 1258
8749.56 1239
8750.44 1285
8751.33 1295
8752.21 1291
8753.09 1297
8753.97 1277
8754.86 1325
8755.74 1319
8756.62 1345
8757.51 1394
8758.39 1374
8759.28 1390
8760.16 1394
8761.04 1415
8761.93 1409
8762.81 1418
8763.69 1411
8764.58 1437
8765.46 1440
8766.34 1435
8767.23 1430
8768.11 1451
8769.00 1418
8769.88 1410
8770.76 1389
8771.65 1428
8772.53 1412
8773.42 1412
8774.30 1336
8775.19 1413
8776.07 1398
8776.95 1388
8777.84 1411
8778.72 1543
8779.61 1562
8780.49 1623
8781.38 1806
8782.26 1981
8783.15 2150
8784.03 2204
8784.92 2209
8785.80 2153
8786.69 2073
8787.57 2059
8788.46 1875
8789.34 1725
8790.23 1639
8791.11 1509
8792.00 1369
8792.88 1303
8793.77 1246
8794.65 1230
8795.54 1171
8796.42 1156
8797.31 1069
8798.19 1041
8799.08 1058
8799.96 1004
8800.85 1032
8801.74 1013
8802.62 977
8803.51 990
8804.39 973
8805.28 1003
8806.16 975
8807.05 954
8807.94 967
8808.82 957
8809.71 910
8810.59 911
8811.48 918
8812.37 952
8813.25 908
8814.14 915
8815.03 931
8815.91 923
8816.80 908
8817.68 890
8818.57 892
8819.46 893
8820.34 918
8821.23 914
8822.12 910
8823.00 952
8823.89 901
8824.78 910
8825.66 859
8826.55 850
8827.44 869
8828.33 888
8829.21 909
8830.10 888
8830.99 855
8831.87 828
8832.76 855
8833.65 835
8834.54 823
8835.42 822
8836.31 806
8837.20 796
8838.08 802
8838.97 808
8839.86 848
8840.75 860
8841.64 851
8842.52 856
8843.41 859
8844.30 852
8845.19 878
8846.07 851
8846.96 871
8847.85 896
8848.74 870
8849.63 824
8850.51 813
8851.40 818
8852.29 827
8853.18 812
8854.07 804
8854.96 801
8855.84 767
8856.73 818
8857.62 815
8858.51 771
8859.40 811
8860.29 800
8861.17 797
8862.06 779
8862.95 794
8863.84 785
8864.73 770
8865.62 773
8866.51 794
8867.40 770
8868.29 821
8869.17 786
8870.06 737
8870.95 751
8871.84 765
8872.73 756
8873.62 735
8874.51 747
8875.40 731
8876.29 712
8877.18 735
8878.07 720
8878.96 693
8879.85 734
8880.74 723
8881.63 676
8882.51 665
8883.40 663
8884.29 693
8885.18 680
8886.07 658
8886.96 650
8887.85 666
8888.74 656
8889.63 643
8890.52 639
8891.41 646
8892.30 635
8893.19 647
8894.09 661
8894.98 639
8895.87 644
8896.76 635
8897.65 634
8898.54 701
8899.43 620
8900.32 602
8901.21 617
8902.10 619
8902.99 585
8903.88 608
8904.77 598
8905.66 577
8906.55 605
8907.44 570
8908.34 613
8909.23 593
8910.12 574
8911.01 611
8911.90 585
8912.79 613
8913.68 589
8914.57 601
8915.47 654
8916.36 601
8917.25 622
8918.14 573
8919.03 644
8919.92 596
8920.81 619
8921.71 585
8922.60 605
8923.49 595
8924.38 596
8925.27 610
8926.16 609
8927.06 603
8927.95 574
8928.84 571
8929.73 565
8930.62 583
8931.52 555
8932.41 590
8933.30 586
8934.19 580
8935.09 568
8935.98 543
8936.87 585
8937.76 592
8938.66 583
8939.55 589
8940.44 559
8941.33 546
8942.23 549
8943.12 551
8944.01 565
8944.90 531
8945.80 529
8946.69 535
8947.58 532
8948.48 531
8949.37 535
8950.26 522
8951.16 535
8952.05 533
8952.94 530
8953.84 539
8954.73 540
8955.62 582
8956.52 534
8957.41 546
8958.30 569
8959.20 546
8960.09 535
8960.98 569
8961.88 544
8962.77 510
8963.66 574
8964.56 577
8965.45 545
8966.35 524
8967.24 522
8968.13 509
8969.03 515
8969.92 581
8970.82 543
8971.71 551
8972.60 552
8973.50 535
8974.39 573
8975.29 548
8976.18 552
8977.08 534
8977.97 550
8978.87 577
8979.76 556
8980.65 517
8981.55 500
8982.44 505
8983.34 484
8984.23 512
8985.13 536
8986.02 514
8986.92 517
8987.81 521
8988.71 500
8989.60 519
8990.50 547
8991.39 527
8992.29 529
8993.18 526
8994.08 516
8994.97 506
8995.87 545
8996.76 526
8997.66 493
8998.56 481
8999.45 502
9000.35 532
9001.24 536
9002.14 518
9003.03 474
9003.93 505
9004.83 523
9005.72 489
9006.62 499
9007.51 520
9008.41 481
9009.31 486
9010.20 511
9011.10 490
9011.99 480
9012.89 491
9013.79 473
9014.68 434
9015.58 492
9016.48 484
9017.37 489
9018.27 468
9019.16 498
9020.06 509
9020.96 505
9021.85 474
9022.75 491
9023.65 501
9024.54 490
9025.44 497
9026.34 534
9027.24 503
9028.13 505
9029.03 500
9029.93 476
9030.82 496
9031.72 516
9032.62 497
9033.52 498
9034.41 489
9035.31 482
9036.21 513
9037.10 503
9038.00 491
9038.90 495
9039.80 544
9040.69 515
9041.59 517
9042.49 505
9043.39 513
9044.29 490
9045.18 529
9046.08 512
9046.98 500
9047.88 506
9048.78 493
9049.67 506
9050.57 494
9051.47 495
9052.37 487
9053.27 524
9054.16 521
9055.06 494
9055.96 471
9056.86 512
9057.76 514
9058.66 523
9059.55 552
9060.45 527
9061.35 551
9062.25 544
9063.15 508
9064.05 502
9064.95 541
9065.85 521
9066.74 540
9067.64 530
9068.54 568
9069.44 560
9070.34 549
9071.24 552
9072.14 539
9073.04 538
9073.94 541
9074.84 529
9075.74 501
9076.64 502
9077.53 482
9078.43 513
9079.33 499
9080.23 536
9081.13 526
9082.03 542
9082.93 548
9083.83 519
9084.73 524
9085.63 568
9086.53 532
9087.43 549
9088.33 544
9089.23 505
9090.13 513
9091.03 534
9091.93 543
9092.83 565
9093.73 580
9094.63 522
9095.53 531
9096.43 553
9097.33 530
9098.23 527
9099.13 533
9100.04 517
9100.94 507
9101.84 544
9102.74 494
9103.64 509
9104.54 493
9105.44 534
9106.34 518
9107.24 539
9108.14 519
9109.04 480
9109.94 506
9110.85 495
9111.75 481
9112.65 500
9113.55 525
9114.45 461
9115.35 486
9116.25 501
9117.15 497
9118.06 489
9118.96 494
9119.86 502
9120.76 496
9121.66 503
9122.56 556
9123.46 556
9124.37 562
9125.27 549
9126.17 547
9127.07 540
9127.97 545
9128.88 542
9129.78 520
9130.68 564
9131.58 549
9132.48 543
9133.39 529
9134.29 499
9135.19 506
9136.09 517
9137.00 531
9137.90 544
9138.80 492
9139.70 475
9140.61 486
9141.51 513
9142.41 507
9143.31 516
9144.22 494
9145.12 494
9146.02 459
9146.92 495
9147.83 532
9148.73 527
9149.63 509
9150.54 499
9151.44 472
9152.34 520
9153.25 528
9154.15 500
9155.05 483
9155.96 539
9156.86 500
9157.76 513
9158.67 495
9159.57 481
9160.47 517
9161.38 525
9162.28 517
9163.18 525
9164.09 496
9164.99 488
9165.90 512
9166.80 557
9167.70 536
9168.61 532
9169.51 549
9170.42 534
9171.32 541
9172.22 549
9173.13 527
9174.03 535
9174.94 558
9175.84 537
9176.74 538
9177.65 544
9178.55 495
9179.46 513
9180.36 517
9181.27 511
9182.17 549
9183.08 531
9183.98 515
9184.89 500
9185.79 494
9186.70 528
9187.60 506
9188.51 558
9189.41 556
9190.32 543
9191.22 548
9192.13 553
9193.03 568
9193.94 537
9194.84 506
9195.75 554
9196.65 559
9197.56 541
9198.46 601
9199.37 620
9200.27 629
9201.18 619
9202.08 624
9202.99 593
9203.90 556
9204.80 616
9205.71 609
9206.61 600
9207.52 613
9208.42 575
9209.33 584
9210.24 563
9211.14 551
9212.05 579
9212.95 535
9213.86 522
9214.77 548
9215.67 513
9216.58 536
9217.49 550
9218.39 543
9219.30 541
9220.21 512
9221.11 547
9222.02 520
9222.93 552
9223.83 531
9224.74 550
9225.65 534
9226.55 511
9227.46 537
9228.37 544
9229.27 514
9230.18 496
9231.09 534
9231.99 498
9232.90 539
9233.81 524
9234.72 547
9235.62 533
9236.53 486
9237.44 519
9238.34 532
9239.25 514
9240.16 533
9241.07 501
9241.97 494
9242.88 542
9243.79 546
9244.70 522
9245.61 533
9246.51 523
9247.42 485
9248.33 499
9249.24 526
9250.14 485
9251.05 512
9251.96 503
9252.87 489
9253.78 531
9254.69 509
9255.59 490
9256.50 505
9257.41 498
9258.32 528
9259.23 520
9260.14 510
9261.04 499
9261.95 499
9262.86 526
9263.77 507
9264.68 532
9265.59 574
9266.50 542
9267.40 532
9268.31 575
9269.22 570
9270.13 528
9271.04 531
9271.95 523
9272.86 508
9273.77 507
9274.68 496
9275.59 538
9276.49 516
9277.40 513
9278.31 559
9279.22 556
9280.13 540
9281.04 519
9281.95 532
9282.86 540
9283.77 527
9284.68 527
9285.59 543
9286.50 540
9287.41 514
9288.32 548
9289.23 525
9290.14 570
9291.05 531
9291.96 499
9292.87 539
9293.78 532
9294.69 513
9295.60 542
9296.51 552
9297.42 565
9298.33 554
9299.24 569
9300.15 575
9301.06 583
9301.97 603
9302.88 589
9303.79 564
9304.70 534
9305.61 555
9306.53 565
9307.44 571
9308.35 547
9309.26 562
9310.17 599
9311.08 587
9311.99 586
9312.90 597
9313.81 596
9314.72 613
9315.63 572
9316.55 578
9317.46 576
9318.37 556
9319.28 561
9320.19 530
9321.10 571
9322.01 592
9322.93 569
9323.84 562
9324.75 553
9325.66 553
9326.57 555
9327.48 545
9328.40 549
9329.31 541
9330.22 549
9331.13 561
9332.04 518
9332.96 526
9333.87 540
9334.78 522
9335.69 553
9336.60 574
9337.52 533
9338.43 527
9339.34 551
9340.25 551
9341.17 573
9342.08 558
9342.99 544
9343.90 555
9344.82 554
9345.73 578
9346.64 548
9347.55 562
9348.47 596
9349.38 519
9350.29 572
9351.21 567
9352.12 540
9353.03 560
9353.94 533
9354.86 549
9355.77 571
9356.68 588
9357.60 557
9358.51 555
9359.42 532
9360.34 547
9361.25 545
9362.16 534
9363.08 541
9363.99 555
9364.90 560
9365.82 584
9366.73 552
9367.65 557
9368.56 577
9369.47 551
9370.39 570
9371.30 599
9372.21 585
9373.13 589
9374.04 570
9374.96 539
9375.87 537
9376.79 574
9377.70 587
9378.61 613
9379.53 578
9380.44 565
9381.36 584
9382.27 589
9383.19 644
9384.10 630
9385.01 605
9385.93 612
9386.84 646
9387.76 638
9388.67 628
9389.59 644
9390.50 656
9391.42 646
9392.33 660
9393.25 662
9394.16 669
9395.08 669
9395.99 648
9396.91 646
9397.82 682
9398.74 666
9399.65 663
9400.57 669
9401.48 651
9402.40 653
9403.32 621
9404.23 618
9405.15 628
9406.06 638
9406.98 620
9407.89 628
9408.81 627
9409.73 610
9410.64 611
9411.56 575
9412.47 581
9413.39 617
9414.30 611
9415.22 652
9416.14 587
9417.05 589
9417.97 609
9418.89 631
9419.80 611
9420.72 610
9421.63 635
9422.55 643
9423.47 636
9424.38 604
9425.30 622
9426.22 633
9427.13 660
9428.05 639
9428.97 653
9429.88 637
9430.80 672
9431.72 638
9432.63 666
9433.55 667
9434.47 666
9435.38 704
9436.30 701
9437.22 702
9438.14 692
9439.05 702
9439.97 732
9440.89 751
9441.81 728
9442.72 746
9443.64 763
9444.56 731
9445.47 732
9446.39 736
9447.31 751
9448.23 692
9449.15 744
9450.06 738
9450.98 740
9451.90 735
9452.82 798
9453.73 813
9454.65 813
9455.57 816
9456.49 811
9457.41 817
9458.32 772
9459.24 768
9460.16 773
9461.08 800
9462.00 765
9462.92 804
9463.83 748
9464.75 702
9465.67 703
9466.59 731
9467.51 682
9468.43 714
9469.35 730
9470.26 712
9471.18 695
9472.10 756
9473.02 723
9473.94 702
9474.86 717
9475.78 765
9476.70 754
9477.62 738
9478.54 785
9479.45 779
9480.37 754
9481.29 743
9482.21 798
9483.13 797
9484.05 801
9484.97 751
9485.89 806
9486.81 817
9487.73 820
9488.65 825
9489.57 813
9490.49 777
9491.41 736
9492.33 756
9493.25 784
9494.17 747
9495.09 764
9496.01 741
9496.93 763
9497.85 795
9498.77 774
9499.69 768
9500.61 735
9501.53 786
9502.45 798
9503.37 789
9504.29 800
9505.21 811
9506.13 804
9507.05 838
9507.97 815
9508.89 796
9509.81 830
9510.73 834
9511.65 815
9512.57 824
9513.49 807
9514.42 830
9515.34 860
9516.26 886
9517.18 879
9518.10 928
9519.02 961
9519.94 968
9520.86 1031
9521.78 1077
9522.71 1077
9523.63 1112
9524.55 1107
9525.47 1115
9526.39 1142
9527.31 1108
9528.23 1114
9529.16 1044
9530.08 1033
9531.00 1016
9531.92 978
9532.84 985
9533.76 948
9534.69 970
9535.61 972
9536.53 969
9537.45 898
9538.37 893
9539.30 920
9540.22 905
9541.14 916
9542.06 962
9542.98 911
9543.91 912
9544.83 907
9545.75 908
9546.67 889
9547.60 960
9548.52 906
9549.44 914
9550.36 938
9551.29 952
9552.21 950
9553.13 925
9554.06 947
9554.98 966
9555.90 1009
9556.82 961
9557.75 1002
9558.67 986
9559.59 1033
9560.52 1060
9561.44 1010
9562.36 1016
9563.29 1026
9564.21 1008
9565.13 1044
9566.06 1046
9566.98 1056
9567.90 1064
9568.83 1088
9569.75 1057
9570.67 1073
9571.60 1044
9572.52 1084
9573.44 1075
9574.37 1044
9575.29 1081
9576.22 1071
9577.14 1072
9578.06 1091
9578.99 1094
9579.91 1155
9580.84 1162
9581.76 1186
9582.68 1187
9583.61 1151
9584.53 1175
9585.46 1214
9586.38 1186
9587.31 1189
9588.23 1215
9589.15 1227
9590.08 1238
9591.00 1185
9591.93 1204
9592.85 1227
9593.78 1253
9594.70 1256
9595.63 1318
9596.55 1353
9597.48 1409
9598.40 1479
9599.33 1502
9600.25 1531
9601.18 1569
9602.10 1652
9603.03 1656
9603.95 1698
9604.88 1664
9605.80 1587
9606.73 1563
9607.65 1499
9608.58 1453
9609.50 1397
9610.43 1338
9611.35 1375
9612.28 1347
9613.21 1320
9614.13 1320
9615.06 1308
9615.98 1307
9616.91 1302
9617.84 1295
9618.76 1291
9619.69 1275
9620.61 1293
9621.54 1331
9622.47 1288
9623.39 1345
9624.32 1376
9625.24 1330
9626.17 1321
9627.10 1389
9628.02 1378
9628.95 1397
9629.88 1455
9630.80 1435
9631.73 1451
9632.65 1424
9633.58 1438
9634.51 1447
9635.43 1498
9636.36 1492
9637.29 1487
9638.22 1531
9639.14 1560
9640.07 1581
9641.00 1670
9641.92 1649
9642.85 1688
9643.78 1709
9644.70 1721
9645.63 1766
9646.56 1836
9647.49 1858
9648.41 1887
9649.34 1913
9650.27 1848
9651.20 1856
9652.12 1871
9653.05 1841
9653.98 1812
9654.91 1808
9655.83 1768
9656.76 1786
9657.69 1784
9658.62 1750
9659.55 1758
9660.47 1732
9661.40 1752
9662.33 1671
9663.26 1753
9664.19 1774
9665.11 1860
9666.04 1849
9666.97 1831
9667.90 1838
9668.83 1853
9669.75 1868
9670.68 1949
9671.61 1925
9672.54 1944
9673.47 1920
9674.40 1932
9675.33 1981
9676.25 1937
9677.18 1960
9678.11 1994
9679.04 2098
9679.97 2086
9680.90 2051
9681.83 2087
9682.76 2121
9683.69 2012
9684.61 2101
9685.54 2070
9686.47 2091
9687.40 2117
9688.33 2139
9689.26 2093
9690.19 2098
9691.12 2132
9692.05 2080
9692.98 2211
9693.91 2243
9694.84 2201
9695.77 2193
9696.70 2284
9697.63 2366
9698.56 2472
9699.49 2547
9700.42 2663
9701.35 2691
9702.28 2715
9703.21 2762
9704.14 2757
9705.07 2615
9706.00 2554
9706.93 2426
9707.86 2340
9708.79 2239
9709.72 2206
9710.65 2218
9711.58 2163
9712.51 2218
9713.44 2217
9714.37 2276
9715.30 2334
9716.23 2358
9717.16 2373
9718.09 2348
9719.02 2363
9719.95 2323
9720.88 2275
9721.81 2245
9722.75 2115
9723.68 2033
9724.61 1937
9725.54 1867
9726.47 1873
9727.40 1718
9728.33 1654
9729.26 1709
9730.19 1622
9731.13 1640
9732.06 1627
9732.99 1579
9733.92 1599
9734.85 1598
9735.78 1633
9736.71 1577
9737.65 1562
9738.58 1560
9739.51 1561
9740.44 1575
9741.37 1515
9742.30 1475
9743.24 1505
9744.17 1416
9745.10 1419
9746.03 1438
9746.96 1417
9747.90 1391
9748.83 1385
9749.76 1367
9750.69 1389
9751.63 1378
9752.56 1374
9753.49 1349
9754.42 1338
9755.36 1323
9756.29 1285
9757.22 1286
9758.15 1267
9759.09 1287
9760.02 1315
9760.95 1316
9761.88 1338
9762.82 1323
9763.75 1288
9764.68 1301
9765.62 1276
9766.55 1243
9767.48 1248
9768.41 1303
9769.35 1330
9770.28 1304
9771.21 1358
9772.15 1340
9773.08 1329
9774.01 1292
9774.95 1296
9775.88 1330
9776.81 1302
9777.75 1340
9778.68 1299
9779.62 1347
9780.55 1376
9781.48 1389
9782.42 1426
9783.35 1418
9784.28 1433
9785.22 1430
9786.15 1388
9787.09 1417
9788.02 1379
9788.95 1383
9789.89 1331
9790.82 1334
9791.76 1323
9792.69 1283
9793.63 1299
9794.56 1292
9795.49 1260
9796.43 1317
9797.36 1377
9798.30 1395
9799.23 1377
9800.17 1414
9801.10 1406
9802.04 1438
9802.97 1441
9803.91 1379
9804.84 1354
9805.78 1265
9806.71 1213
9807.65 1196
9808.58 1147
9809.52 1118
9810.45 1096
9811.39 1070
9812.32 1044
9813.26 982
9814.19 992
9815.13 987
9816.06 1012
9817.00 1001
9817.93 995
9818.87 960
9819.80 938
9820.74 916
9821.68 903
9822.61 920
9823.55 942
9824.48 918
9825.42 913
9826.35 919
9827.29 888
9828.23 911
9829.16 876
9830.10 878
9831.03 889
9831.97 842
9832.91 866
9833.84 906
9834.78 892
9835.72 903
9836.65 878
9837.59 844
9838.52 864
9839.46 849
9840.40 888
9841.33 883
9842.27 885
9843.21 875
9844.14 845
9845.08 919
9846.02 928
9846.95 890
9847.89 880
9848.83 898
9849.77 902
9850.70 890
9851.64 904
9852.58 889
9853.51 940
9854.45 915
9855.39 933
9856.33 898
9857.26 877
9858.20 863
9859.14 881
9860.08 931
9861.01 894
9861.95 865
9862.89 842
9863.83 838
9864.76 847
9865.70 863
9866.64 836
9867.58 827
9868.51 863
9869.45 846
9870.39 893
9871.33 802
9872.27 790
9873.20 810
9874.14 832
9875.08 820
9876.02 804
9876.96 793
9877.90 840
9878.83 821
9879.77 804
9880.71 863
9881.65 881
9882.59 860
9883.53 871
9884.47 846
9885.40 842
9886.34 840
9887.28 781
9888.22 783
9889.16 775
9890.10 763
9891.04 773
9891.98 810
9892.91 801
9893.85 790
9894.79 770
9895.73 779
9896.67 813
9897.61 774
9898.55 739
9899.49 746
9900.43 749
9901.37 765
9902.31 784
9903.25 762
9904.19 795
9905.13 762
9906.07 783
9907.01 766
9907.95 753
9908.89 789
9909.83 746
9910.77 751
9911.71 742
9912.65 765
9913.59 763
9914.53 759
9915.47 733
9916.41 771
9917.35 770
9918.29 762
9919.23 785
9920.17 770
9921.11 784
9922.05 816
9922.99 854
9923.93 901
9924.87 937
9925.81 983
9926.75 971
9927.69 1046
9928.63 1052
9929.57 1108
9930.51 1117
9931.45 1043
9932.39 1015
9933.34 1030
9934.28 966
9935.22 960
9936.16 885
9937.10 875
9938.04 813
9938.98 798
9939.92 802
9940.87 776
9941.81 747
9942.75 769
9943.69 781
9944.63 799
9945.57 759
9946.51 757
9947.46 787
9948.40 852
9949.34 865
9950.28 934
9951.22 927
9952.16 947
9953.11 988
9954.05 916
9954.99 963
9955.93 930
9956.87 905
9957.82 859
9958.76 840
9959.70 806
9960.64 785
9961.59 740
9962.53 743
9963.47 716
9964.41 698
9965.35 685
9966.30 659
9967.24 674
9968.18 644
9969.13 698
9970.07 674
9971.01 650
9971.95 655
9972.90 656
9973.84 629
9974.78 637
9975.73 610
9976.67 596
9977.61 609
9978.55 589
9979.50 592
9980.44 633
9981.38 612
9982.33 598
9983.27 621
9984.21 591
9985.16 627
9986.10 648
9987.04 642
9987.99 644
9988.93 661
9989.88 613
9990.82 645
9991.76 659
9992.71 638
9993.65 631
9994.59 626
9995.54 630
9996.48 620
9997.43 626
9998.37 591
9999.31 616
10000.26 625
10001.20 622
10002.15 619
10003.09 620
10004.04 582
10004.98 617
10005.92 613
10006.87 647
10007.81 632
10008.76 589
10009.70 633
10010.65 628
10011.59 580
10012.54 579
10013.48 586
10014.43 602
10015.37 611
10016.32 584
10017.26 595
10018.21 616
10019.15 596
10020.10 618
10021.04 636
10021.99 608
10022.93 579
10023.88 629
10024.82 607
10025.77 636
10026.71 595
10027.66 609
10028.60 603
10029.55 595
10030.49 574
10031.44 619
10032.39 611
10033.33 589
10034.28 611
10035.22 557
10036.17 595
10037.11 594
10038.06 604
10039.01 590
10039.95 552
10040.90 569
10041.84 565
10042.79 543
10043.74 558
10044.68 554
10045.63 588
10046.58 556
10047.52 569
10048.47 537
10049.41 565
10050.36 552
10051.31 551
10052.25 541
10053.20 560
10054.15 564
10055.09 545
10056.04 565
10056.99 552
10057.93 587
10058.88 590
10059.83 586
10060.78 556
10061.72 514
10062.67 550
10063.62 557
10064.56 540
10065.51 530
10066.46 529
10067.41 549
10068.35 573
10069.30 551
10070.25 574
10071.20 581
10072.14 542
10073.09 558
10074.04 572
10074.99 598
10075.93 562
10076.88 562
10077.83 530
10078.78 505
10079.72 556
10080.67 557
10081.62 554
10082.57 535
10083.52 564
10084.46 527
10085.41 525
10086.36 554
10087.31 534
10088.26 575
10089.21 560
10090.15 547
10091.10 566
10092.05 559
10093.00 559
10093.95 564
10094.90 544
10095.85 549
10096.79 541
10097.74 527
10098.69 562
10099.64 541
10100.59 537
10101.54 565
10102.49 567
10103.44 585
10104.39 555
10105.33 536
10106.28 558
10107.23 568
10108.18 567
10109.13 567
10110.08 563
10111.03 551
10111.98 532
10112.93 537
10113.88 556
10114.83 550
10115.78 526
10116.73 549
10117.68 552
10118.63 579
10119.58 602
10120.53 575
10121.48 589
10122.43 578
10123.38 535
10124.33 572
10125.28 605
10126.23 559
10127.18 554
10128.13 567
10129.08 608
10130.03 628
10130.98 610
10131.93 621
10132.88 615
10133.83 579
10134.78 578
10135.73 561
10136.68 618
10137.63 646
10138.58 620
10139.53 611
10140.48 602
10141.43 623
10142.38 614
10143.33 588
10144.29 633
10145.24 636
10146.19 639
10147.14 653
10148.09 631
10149.04 631
10149.99 635
10150.94 657
10151.89 683
10152.85 671
10153.80 645
10154.75 648
10155.70 633
10156.65 669
10157.60 644
10158.55 678
10159.51 677
10160.46 696
10161.41 714
10162.36 718
10163.31 685
10164.26 697
10165.22 761
10166.17 722
10167.12 724
10168.07 733
10169.02 726
10169.98 767
10170.93 724
10171.88 672
10172.83 706
10173.79 707
10174.74 722
10175.69 753
10176.64 745
10177.60 757
10178.55 765
10179.50 834
10180.45 808
10181.41 813
10182.36 851
10183.31 801
10184.26 811
10185.22 818
10186.17 831
10187.12 822
10188.08 809
10189.03 803
10189.98 774
10190.93 801
10191.89 781
10192.84 750
10193.79 779
10194.75 780
10195.70 781
10196.65 804
10197.61 803
10198.56 845
10199.51 836
10200.47 785
10201.42 794
10202.38 792
10203.33 816
10204.28 851
10205.24 878
10206.19 903
10207.14 884
10208.10 923
10209.05 925
10210.01 989
10210.96 931
10211.91 988
10212.87 970
10213.82 952
10214.78 928
10215.73 893
10216.69 897
10217.64 844
10218.59 862
10219.55 858
10220.50 847
10221.46 792
10222.41 834
10223.37 832
10224.32 787
10225.28 775
10226.23 797
10227.19 817
10228.14 822
10229.10 872
10230.05 833
10231.01 872
10231.96 899
10232.92 927
10233.87 997
10234.83 998
10235.78 1064
10236.74 1114
10237.69 1170
10238.65 1178
10239.60 1224
10240.56 1181
10241.51 1142
10242.47 1110
10243.42 1075
10244.38 1035
10245.34 959
10246.29 889
10247.25 867
10248.20 838
10249.16 821
10250.11 751
10251.07 773
10252.03 748
10252.98 762
10253.94 763
10254.89 751
10255.85 732
10256.81 761
10257.76 697
10258.72 733
10259.68 694
10260.63 682
10261.59 677
10262.55 693
10263.50 673
10264.46 662
10265.41 669
10266.37 653
10267.33 629
10268.28 615
10269.24 625
10270.20 644
10271.16 657
10272.11 637
10273.07 676
10274.03 656
10274.98 642
10275.94 632
10276.90 622
10277.85 652
10278.81 651
10279.77 649
10280.73 636
10281.68 631
10282.64 600
10283.60 590
10284.56 611
10285.51 572
10286.47 562
10287.43 559
10288.39 577
10289.34 584
10290.30 593
10291.26 582
10292.22 608
10293.18 610
10294.13 611
10295.09 578
10296.05 614
10297.01 648
10297.97 627
10298.92 621
10299.88 598
10300.84 595
10301.80 607
10302.76 629
10303.72 568
10304.67 603
10305.63 578
10306.59 597
10307.55 626
10308.51 645
10309.47 574
10310.43 589
10311.38 595
10312.34 620
10313.30 624
10314.26 606
10315.22 637
10316.18 625
10317.14 614
10318.10 623
10319.06 625
10320.01 620
10320.97 627
10321.93 629
10322.89 620
10323.85 608
10324.81 615
10325.77 580
10326.73 591
10327.69 579
10328.65 557
10329.61 615
10330.57 601
10331.53 622
10332.49 556
10333.45 556
10334.41 590
10335.37 582
10336.33 576
10337.29 551
10338.25 555
10339.21 565
10340.17 552
10341.13 518
10342.09 527
10343.05 546
10344.01 551
10344.97 542
10345.93 535
10346.89 526
10347.85 565
10348.81 562
10349.77 530
10350.73 522
10351.69 563
10352.65 548
10353.61 524
10354.57 513
10355.53 550
10356.49 525
10357.46 521
10358.42 506
10359.38 535
10360.34 506
10361.30 509
10362.26 527
10363.22 533
10364.18 523
10365.14 513
10366.11 519
10367.07 488
10368.03 487
10368.99 510
10369.95 525
10370.91 476
10371.87 506
10372.84 500
10373.80 484
10374.76 499
10375.72 469
10376.68 506
10377.64 497
10378.61 505
10379.57 508
10380.53 511
10381.49 516
10382.45 489
10383.42 515
10384.38 494
10385.34 513
10386.30 467
10387.27 479
10388.23 501
10389.19 490
10390.15 465
10391.11 495
10392.08 496
10393.04 476
10394.00 485
10394.96 467
10395.93 479
10396.89 488
10397.85 481
10398.82 477
10399.78 487
10400.74 461
10401.70 484
10402.67 484
10403.63 491
10404.59 456
10405.56 469
10406.52 457
10407.48 466
10408.45 492
10409.41 512
10410.37 464
10411.34 457
10412.30 442
10413.26 490
10414.23 471
10415.19 498
10416.15 473
10417.12 484
10418.08 525
10419.04 509
10420.01 496
10420.97 498
10421.94 505
10422.90 516
10423.86 522
10424.83 505
10425.79 503
10426.76 489
10427.72 527
10428.68 471
10429.65 480
10430.61 459
10431.58 484
10432.54 495
10433.51 469
10434.47 444
10435.44 478
10436.40 481
10437.36 446
10438.33 458
10439.29 463
10440.26 460
10441.22 458
10442.19 462
10443.15 451
10444.12 446
10445.08 487
10446.05 469
10447.01 459
10447.98 427
10448.94 445
10449.91 439
10450.87 439
10451.84 456
10452.80 441
10453.77 443
10454.73 476
10455.70 444
10456.67 444
10457.63 449
10458.60 480
10459.56 471
10460.53 451
10461.49 462
10462.46 440
10463.43 467
10464.39 442
10465.36 454
10466.32 454
10467.29 428
10468.25 446
10469.22 464
10470.19 436
10471.15 449
10472.12 434
10473.09 463
10474.05 494
10475.02 495
10475.98 483
10476.95 487
10477.92 470
10478.88 454
10479.85 478
10480.82 489
10481.78 483
10482.75 446
10483.72 456
10484.68 465
10485.65 455
10486.62 488
10487.58 471
10488.55 468
10489.52 451
10490.49 471
10491.45 481
10492.42 466
10493.39 462
10494.35 440
10495.32 453
10496.29 480
10497.26 486
10498.22 447
10499.19 486
10500.16 520
10501.13 480
10502.09 474
10503.06 491
10504.03 496
10505.00 498
10505.96 488
10506.93 484
10507.90 458
10508.87 478
10509.84 490
10510.80 492
10511.77 503
10512.74 488
10513.71 478
10514.68 460
10515.64 459
10516.61 465
10517.58 475
10518.55 460
10519.52 436
10520.49 429
10521.45 441
10522.42 465
10523.39 458
10524.36 469
10525.33 474
10526.30 459
10527.27 467
10528.23 454
10529.20 478
10530.17 470
10531.14 492
10532.11 455
10533.08 472
10534.05 477
10535.02 495
10535.99 477
10536.96 502
10537.93 504
10538.89 531
10539.86 508
10540.83 518
10541.80 507
10542.77 534
10543.74 518
10544.71 509
10545.68 523
10546.65 499
10547.62 477
10548.59 456
10549.56 497
10550.53 536
10551.50 524
10552.47 494
10553.44 485
10554.41 497
10555.38 514
10556.35 500
10557.32 481
10558.29 510
10559.26 504
10560.23 520
10561.20 512
10562.17 552
10563.14 517
10564.11 510
10565.08 558
10566.05 570
10567.02 530
10567.99 534
10568.96 530
10569.93 528
10570.91 525
10571.88 530
10572.85 491
10573.82 540
10574.79 517
10575.76 521
10576.73 521
10577.70 540
10578.67 499
10579.64 509
10580.62 552
10581.59 527
10582.56 512
10583.53 502
10584.50 529
10585.47 530
10586.44 531
10587.42 543
10588.39 527
10589.36 534
10590.33 531
10591.30 543
10592.27 569
10593.25 595
10594.22 565
10595.19 557
10596.16 547
10597.13 534
10598.10 539
10599.08 535
10600.05 557
10601.02 560
10601.99 565
10602.97 574
10603.94 582
10604.91 574
10605.88 580
10606.85 621
10607.83 638
10608.80 648
10609.77 653
10610.74 690
10611.72 702
10612.69 675
10613.66 691
10614.64 683
10615.61 703
10616.58 670
10617.55 659
10618.53 645
10619.50 648
10620.47 619
10621.45 616
10622.42 571
10623.39 592
10624.37 569
10625.34 563
10626.31 537
10627.29 548
10628.26 568
10629.23 558
10630.21 566
10631.18 550
10632.15 581
10633.13 528
10634.10 563
10635.07 567
10636.05 545
10637.02 578
10638.00 565
10638.97 544
10639.94 577
10640.92 592
10641.89 623
10642.87 610
10643.84 594
10644.81 630
10645.79 628
10646.76 588
10647.74 564
10648.71 561
10649.68 565
10650.66 542
10651.63 558
10652.61 544
10653.58 550
10654.56 501
10655.53 537
10656.51 471
10657.48 497
10658.46 510
10659.43 521
10660.41 507
10661.38 494
10662.36 507
10663.33 512
10664.31 484
10665.28 495
10666.26 474
10667.23 504
10668.21 491
10669.18 493
10670.16 478
10671.13 452
10672.11 469
10673.08 506
10674.06 501
10675.03 492
10676.01 472
10676.99 490
10677.96 494
10678.94 470
10679.91 535
10680.89 514
10681.86 480
10682.84 501
10683.82 513
10684.79 529
10685.77 533
10686.74 499
10687.72 492
10688.70 497
10689.67 503
10690.65 474
10691.63 457
10692.60 469
10693.58 479
10694.55 471
10695.53 487
10696.51 478
10697.48 473
10698.46 495
10699.44 503
10700.41 461
10701.39 480
10702.37 491
10703.34 481
10704.32 480
10705.30 473
10706.27 497
10707.25 478
10708.23 481
10709.21 461
10710.18 478
10711.16 501
10712.14 457
10713.11 467
10714.09 467
10715.07 474
10716.05 466
10717.02 468
10718.00 453
10718.98 458
10719.96 471
10720.93 467
10721.91 475
10722.89 497
10723.87 480
10724.85 486
10725.82 474
10726.80 483
10727.78 474
10728.76 479
10729.74 445
10730.71 462
10731.69 441
10732.67 480
10733.65 432
10734.63 445
10735.60 496
10736.58 470
10737.56 471
10738.54 478
10739.52 494
10740.50 502
10741.48 492
10742.45 490
10743.43 482
10744.41 485
10745.39 480
10746.37 499
10747.35 498
10748.33 478
10749.31 459
10750.28 486
10751.26 523
10752.24 485
10753.22 524
10754.20 476
10755.18 450
10756.16 496
10757.14 478
10758.12 491
10759.10 494
10760.08 499
10761.06 479
10762.04 526
10763.01 523
10763.99 503
10764.97 490
10765.95 496
10766.93 490
10767.91 494
10768.89 518
10769.87 528
10770.85 483
10771.83 482
10772.81 513
10773.79 521
10774.77 509
10775.75 469
10776.73 515
10777.71 528
10778.69 519
10779.67 489
10780.65 532
10781.63 521
10782.62 536
10783.60 513
10784.58 538
10785.56 560
10786.54 550
10787.52 556
10788.50 547
10789.48 543
10790.46 547
10791.44 529
10792.42 551
10793.40 534
10794.38 566
10795.37 540
10796.35 535
10797.33 499
10798.31 547
10799.29 540
10800.27 529
10801.25 526
10802.23 543
10803.21 561
10804.20 564
10805.18 537
10806.16 521
10807.14 531
10808.12 551
10809.10 541
10810.09 541
10811.07 529
10812.05 542
10813.03 548
10814.01 546
10815.00 550
10815.98 552
10816.96 533
10817.94 541
10818.92 558
10819.91 574
10820.89 576
10821.87 560
10822.85 537
10823.83 549
10824.82 580
10825.80 585
10826.78 596
10827.76 620
10828.75 588
10829.73 594
10830.71 590
10831.69 576
10832.68 603
10833.66 600
10834.64 594
10835.63 583
10836.61 621
10837.59 615
10838.57 580
10839.56 565
10840.54 596
10841.52 631
10842.51 614
10843.49 664
10844.47 646
10845.46 644
10846.44 675
10847.42 642
10848.41 656
10849.39 638
10850.37 639
10851.36 679
10852.34 680
10853.32 644
10854.31 674
10855.29 671
10856.28 715
10857.26 710
10858.24 693
10859.23 700
10860.21 683
10861.20 712
10862.18 675
10863.16 704
10864.15 676
10865.13 689
10866.12 699
10867.10 726
10868.08 729
10869.07 754
10870.05 716
10871.04 722
10872.02 762
10873.01 734
10873.99 725
10874.98 743
10875.96 745
10876.95 743
10877.93 762
10878.92 779
10879.90 795
10880.89 764
10881.87 744
10882.86 784
10883.84 782
10884.83 794
10885.81 780
10886.80 784
10887.78 807
10888.77 818
10889.75 862
10890.74 843
10891.72 820
10892.71 832
10893.69 825
10894.68 848
10895.66 848
10896.65 832
10897.64 870
10898.62 860
10899.61 868
10900.59 851
10901.58 886
10902.56 934
10903.55 905
10904.54 923
10905.52 905
10906.51 931
10907.49 956
10908.48 955
10909.47 960
10910.45 978
10911.44 988
10912.43 1016
10913.41 1067
10914.40 1041
10915.39 1032
10916.37 1054
10917.36 1052
10918.35 1072
10919.33 1042
10920.32 1058
10921.31 1069
10922.29 1057
10923.28 1087
10924.27 1155
10925.25 1114
10926.24 1084
10927.23 1114
10928.21 1135
10929.20 1110
10930.19 1116
10931.18 1115
10932.16 1143
10933.15 1146
10934.14 1133
10935.12 1174
10936.11 1148
10937.10 1170
10938.09 1167
10939.07 1221
10940.06 1252
10941.05 1223
10942.04 1240
10943.02 1278
10944.01 1294
10945.00 1360
10945.99 1322
10946.98 1348
10947.96 1360
10948.95 1407
10949.94 1384
10950.93 1439
10951.92 1439
10952.90 1498
10953.89 1605
10954.88 1623
10955.87 1681
10956.86 1761
10957.85 1816
10958.83 1915
10959.82 1940
10960.81 2017
10961.80 2013
10962.79 2069
10963.78 2058
10964.77 1949
10965.75 1909
10966.74 1886
10967.73 1895
10968.72 1765
10969.71 1762
10970.70 1659
10971.69 1672
10972.68 1604
10973.67 1532
10974.66 1523
10975.64 1481
10976.63 1436
10977.62 1442
10978.61 1437
10979.60 1402
10980.59 1405
10981.58 1395
10982.57 1450
10983.56 1472
10984.55 1452
10985.54 1473
10986.53 1504
10987.52 1542
10988.51 1502
10989.50 1503
10990.49 1607
10991.48 1632
10992.47 1729
10993.46 1711
10994.45 1709
10995.44 1864
10996.43 2020
10997.42 2136
10998.41 2239
10999.40 2368
11000.39 2460
11001.38 2575
11002.37 2625
11003.36 2651
11004.35 2602
11005.34 2567
11006.33 2566
11007.32 2372
11008.31 2287
11009.30 2096
11010.30 1926
11011.29 1825
11012.28 1727
11013.27 1608
11014.26 1495
11015.25 1386
11016.24 1295
11017.23 1256
11018.22 1214
11019.21 1195
11020.21 1191
11021.20 1148
11022.19 1082
11023.18 1101
11024.17 1097
11025.16 1100
11026.15 1040
11027.14 1071
11028.14 1033
11029.13 1022
11030.12 972
11031.11 1003
11032.10 1006
11033.09 1036
11034.09 985
11035.08 1028
11036.07 1009
11037.06 1010
11038.05 978
11039.05 1026
11040.04 1008
11041.03 1013
11042.02 992
11043.02 966
11044.01 984
11045.00 981
11045.99 996
11046.98 941
11047.98 918
11048.97 951
11049.96 967
11050.95 928
11051.95 905
11052.94 903
11053.93 912
11054.93 906
11055.92 946
11056.91 954
11057.90 926
11058.90 927
11059.89 915
11060.88 885
11061.88 883
11062.87 906
11063.86 899
11064.86 889
11065.85 893
11066.84 953
11067.84 922
11068.83 933
11069.82 957
11070.82 945
11071.81 930
11072.80 897
11073.80 934
11074.79 958
11075.78 914
11076.78 900
11077.77 937
11078.77 948
11079.76 940
11080.75 920
11081.75 898
11082.74 916
11083.74 911
11084.73 881
11085.72 890
11086.72 878
11087.71 873
11088.71 885
11089.70 838
11090.70 869
11091.69 815
11092.68 837
11093.68 819
11094.67 801
11095.67 819
11096.66 823
11097.66 814
11098.65 820
11099.65 808
11100.64 820
11101.64 817
11102.63 798
11103.63 790
11104.62 821
11105.62 793
11106.61 803
11107.61 808
11108.60 798
11109.60 790
11110.59 772
11111.59 757
11112.58 796
11113.58 758
11114.57 774
11115.57 771
11116.56 779
11117.56 794
11118.56 762
11119.55 749
11120.55 751
11121.54 774
11122.54 731
11123.54 709
11124.53 719
11125.53 715
11126.52 720
11127.52 727
11128.51 731
11129.51 740
11130.51 716
11131.50 750
11132.50 742
11133.50 743
11134.49 712
11135.49 713
11136.49 716
11137.48 705
11138.48 693
11139.47 711
11140.47 656
11141.47 661
11142.46 673
11143.46 706
11144.46 701
11145.46 703
11146.45 708
11147.45 684
11148.45 695
11149.44 725
11150.44 675
11151.44 672
11152.43 699
11153.43 700
11154.43 713
11155.43 673
11156.42 674
11157.42 655
11158.42 703
11159.42 671
11160.41 672
11161.41 681
11162.41 685
11163.41 657
11164.40 650
11165.40 650
11166.40 659
11167.40 657
11168.39 622
11169.39 660
11170.39 681
11171.39 668
11172.39 649
11173.38 656
11174.38 614
11175.38 635
11176.38 649
11177.38 638
11178.38 636
11179.37 611
11180.37 615
11181.37 658
11182.37 676
11183.37 633
11184.37 627
11185.37 625
11186.36 611
11187.36 594
11188.36 643
11189.36 607
11190.36 620
11191.36 638
11192.36 640
11193.36 635
11194.36 634
11195.35 647
11196.35 630
11197.35 618
11198.35 614
11199.35 635
11200.35 641
11201.35 679
11202.35 642
11203.35 650
11204.35 666
11205.35 657
11206.35 644
11207.35 653
11208.35 665
11209.35 636
11210.35 659
11211.35 651
11212.35 654
11213.35 620
11214.35 625
11215.34 638
11216.35 674
11217.35 669
11218.35 645
11219.35 667
11220.35 644
11221.35 622
11222.35 648
11223.35 670
11224.35 652
11225.35 677
11226.35 642
11227.35 660
11228.35 644
11229.35 679
11230.35 672
11231.35 641
11232.35 658
11233.35 668
11234.35 648
11235.35 659
11236.35 648
11237.36 660
11238.36 711
11239.36 676
11240.36 658
11241.36 686
11242.36 648
11243.36 676
11244.36 691
11245.36 681
11246.37 648
11247.37 703
11248.37 683
11249.37 712
11250.37 702
11251.37 689
11252.38 685
11253.38 718
11254.38 725
11255.38 726
11256.38 724
11257.38 713
11258.39 734
11259.39 708
11260.39 722
11261.39 721
11262.39 737
11263.40 702
11264.40 717
11265.40 732
11266.40 729
11267.40 753
11268.41 806
11269.41 806
11270.41 806
11271.41 816
11272.42 810
11273.42 805
11274.42 834
11275.42 850
11276.43 880
11277.43 879
11278.43 911
11279.44 901
11280.44 861
11281.44 881
11282.44 815
11283.45 829
11284.45 845
11285.45 847
11286.46 822
11287.46 784
11288.46 768
11289.47 773
11290.47 763
11291.47 748
11292.48 729
11293.48 724
11294.48 727
11295.49 685
11296.49 686
11297.49 673
11298.50 698
11299.50 693
11300.51 712
11301.51 678
11302.51 699
11303.52 708
11304.52 701
11305.53 697
11306.53 716
11307.53 716
11308.54 706
11309.54 679
11310.55 712
11311.55 716
11312.55 703
11313.56 689
11314.56 737
11315.57 719
11316.57 743
11317.58 747
11318.58 772
11319.59 781
11320.59 833
11321.59 774
11322.60 757
11323.60 769
11324.61 778
11325.61 760
11326.62 792
11327.62 782
11328.63 780
11329.63 780
11330.64 777
11331.64 769
11332.65 749
11333.65 768
11334.66 743
11335.67 751
11336.67 781
11337.68 765
11338.68 764
11339.69 787
11340.69 781
11341.70 803
11342.70 830
11343.71 834
11344.72 820
11345.72 837
11346.73 817
11347.73 806
11348.74 814
11349.74 832
11350.75 813
11351.76 758
11352.76 744
11353.77 746
11354.78 736
11355.78 748
11356.79 739
11357.79 711
11358.80 715
11359.81 743
11360.81 773
11361.82 726
11362.83 696
11363.83 708
11364.84 703
11365.85 720
11366.85 723
11367.86 695
11368.87 703
11369.87 693
11370.88 684
11371.89 707
11372.89 703
11373.90 692
11374.91 700
11375.92 674
11376.92 729
11377.93 702
11378.94 707
11379.94 722
11380.95 669
11381.96 722
11382.97 728
11383.97 705
11384.98 724
11385.99 717
11387.00 716
11388.00 724
11389.01 695
11390.02 710
11391.03 707
11392.04 691
11393.04 693
11394.05 690
11395.06 683
11396.07 704
11397.08 715
11398.08 701
11399.09 725
11400.10 745
11401.11 729
11402.12 690
11403.12 701
11404.13 764
11405.14 717
11406.15 725
11407.16 698
11408.17 693
11409.18 702
11410.18 710
11411.19 762
11412.20 752
11413.21 713
11414.22 714
11415.23 737
11416.24 713
11417.25 702
11418.25 745
11419.26 712
11420.27 724
11421.28 716
11422.29 706
11423.30 723
11424.31 772
11425.32 731
11426.33 713
11427.34 712
11428.35 713
11429.36 710
11430.37 768
11431.38 751
11432.39 723
11433.39 749
11434.40 725
11435.41 742
11436.42 711
11437.43 735
11438.44 733
11439.45 737
11440.46 751
11441.47 741
11442.48 738
11443.49 768
11444.50 778
11445.51 746
11446.52 733
11447.53 799
11448.55 801
11449.56 779
11450.57 771
11451.58 825
11452.59 775
11453.60 767
11454.61 775
11455.62 801
11456.63 789
11457.64 789
11458.65 779
11459.66 802
11460.67 800
11461.68 808
11462.69 788
11463.71 764
11464.72 842
11465.73 820
11466.74 800
11467.75 819
11468.76 804
11469.77 818
11470.78 827
11471.80 839
11472.81 836
11473.82 831
11474.83 868
11475.84 859
11476.85 863
11477.86 845
11478.88 889
11479.89 904
11480.90 919
11481.91 908
11482.92 896
11483.93 920
11484.95 886
11485.96 873
11486.97 904
11487.98 941
11489.00 971
11490.01 1000
11491.02 982
11492.03 955
11493.04 970
11494.06 1026
11495.07 1005
11496.08 1003
11497.09 1062
11498.11 1044
11499.12 1055
11500.13 1044
11501.14 1054
11502.16 1063
11503.17 1079
11504.18 1098
11505.20 1119
11506.21 1121
11507.22 1140
11508.23 1126
11509.25 1147
11510.26 1168
11511.27 1235
11512.29 1222
11513.30 1241
11514.31 1257
11515.33 1299
11516.34 1282
11517.35 1292
11518.37 1305
11519.38 1350
11520.39 1438
11521.41 1474
11522.42 1529
11523.43 1514
11524.45 1566
11525.46 1645
11526.47 1647
11527.49 1689
11528.50 1740
11529.52 1758
11530.53 1805
11531.54 1868
11532.56 1947
11533.57 2109
11534.59 2255
11535.60 2323
11536.62 2430
11537.63 2582
11538.64 2747
11539.66 2865
11540.67 2886
11541.69 3070
11542.70 3126
11543.72 3157
11544.73 3171
11545.75 3016
11546.76 2919
11547.77 2756
11548.79 2595
11549.80 2476
11550.82 2177
11551.83 2040
11552.85 1920
11553.86 1759
11554.88 1675
11555.89 1545
11556.91 1497
11557.92 1411
11558.94 1343
11559.95 1321
11560.97 1275
11561.99 1228
11563.00 1291
11564.02 1224
11565.03 1204
11566.05 1203
11567.06 1204
11568.08 1212
11569.09 1230
11570.11 1222
11571.13 1217
11572.14 1182
11573.16 1167
11574.17 1168
11575.19 1185
11576.20 1156
11577.22 1231
11578.24 1197
11579.25 1210
11580.27 1234
11581.29 1241
11582.30 1242
11583.32 1282
11584.33 1241
11585.35 1197
11586.37 1216
11587.38 1250
11588.40 1271
11589.42 1256
11590.43 1265
11591.45 1322
11592.47 1358
11593.48 1399
11594.50 1391
11595.52 1442
11596.53 1502
11597.55 1540
11598.57 1572
11599.58 1686
11600.60 1752
11601.62 1758
11602.64 1826
11603.65 1855
11604.67 1843
11605.69 1769
11606.70 1736
11607.72 1666
11608.74 1686
11609.76 1613
11610.77 1542
11611.79 1496
11612.81 1477
11613.83 1363
11614.84 1313
11615.86 1286
11616.88 1288
11617.90 1276
11618.92 1214
11619.93 1215
11620.95 1172
11621.97 1186
11622.99 1192
11624.01 1157
11625.02 1133
11626.04 1110
11627.06 1142
11628.08 1147
11629.10 1083
11630.11 1073
11631.13 1075
11632.15 1050
11633.17 1054
11634.19 981
11635.21 981
11636.23 999
11637.24 982
11638.26 967
11639.28 976
11640.30 983
11641.32 959
11642.34 951
11643.36 941
11644.38 944
11645.39 930
11646.41 899
11647.43 873
11648.45 875
11649.47 882
11650.49 868
11651.51 857
11652.53 883
11653.55 841
11654.57 848
11655.59 841
11656.61 847
11657.63 850
11658.65 823
11659.67 810
11660.69 820
11661.70 827
11662.72 818
11663.74 827
11664.76 856
11665.78 822
11666.80 801
11667.82 798
11668.84 781
11669.86 794
11670.88 815
11671.90 816
11672.92 824
11673.95 810
11674.97 810
11675.99 757
11677.01 794
11678.03 816
11679.05 807
11680.07 790
11681.09 831
11682.11 812
11683.13 804
11684.15 788
11685.17 764
11686.19 786
11687.21 799
11688.23 787
11689.25 794
11690.28 761
11691.30 773
11692.32 785
11693.34 770
11694.36 755
11695.38 734
11696.40 717
11697.42 724
11698.44 732
11699.47 728
11700.49 718
11701.51 745
11702.53 697
11703.55 675
11704.57 679
11705.60 687
11706.62 696
11707.64 688
11708.66 661
11709.68 680
11710.70 665
11711.73 694
11712.75 657
11713.77 634
11714.79 637
11715.81 666
11716.84 644
11717.86 637
11718.88 621
11719.90 621
11720.92 642
11721.95 605
11722.97 622
11723.99 609
11725.01 630
11726.04 632
11727.06 637
11728.08 620
11729.11 619
11730.13 644
11731.15 617
11732.17 598
11733.20 626
11734.22 601
11735.24 597
11736.26 598
11737.29 610
11738.31 635
11739.33 605
11740.36 624
11741.38 612
11742.40 625
11743.43 626
11744.45 608
11745.47 616
11746.50 597
11747.52 575
11748.54 600
11749.57 638
11750.59 623
11751.62 615
11752.64 571
11753.66 573
11754.69 581
11755.71 558
11756.73 570
11757.76 578
11758.78 573
11759.81 584
11760.83 609
11761.85 589
11762.88 556
11763.90 562
11764.93 583
11765.95 590
11766.98 611
11768.00 580
11769.02 591
11770.05 581
11771.07 575
11772.10 607
11773.12 609
11774.15 568
11775.17 591
11776.20 555
11777.22 581
11778.25 573
11779.27 569
11780.30 578
11781.32 592
11782.35 553
11783.37 548
11784.40 562
11785.42 570
11786.45 550
11787.47 577
11788.50 588
11789.52 564
11790.55 602
11791.57 588
11792.60 542
11793.62 561
11794.65 587
11795.67 579
11796.70 571
11797.73 590
11798.75 558
11799.78 593
11800.80 562
11801.83 554
11802.85 581
11803.88 581
11804.91 593
11805.93 568
11806.96 554
11807.98 573
11809.01 566
11810.04 566
11811.06 574
11812.09 594
11813.12 600
11814.14 602
11815.17 606
11816.19 561
11817.22 583
11818.25 548
11819.27 589
11820.30 602
11821.33 609
11822.35 606
11823.38 563
11824.41 576
11825.44 618
11826.46 619
11827.49 613
11828.52 593
11829.54 608
11830.57 611
11831.60 620
11832.62 658
11833.65 633
11834.68 632
11835.71 677
11836.73 633
11837.76 631
11838.79 620
11839.82 630
11840.84 666
11841.87 624
11842.90 615
11843.93 630
11844.95 659
11845.98 674
11847.01 650
11848.04 643
11849.07 651
11850.09 660
11851.12 643
11852.15 646
11853.18 673
11854.21 699
11855.23 690
11856.26 676
11857.29 663
11858.32 677
11859.35 690
11860.38 675
11861.40 711
11862.43 713
11863.46 674
11864.49 716
11865.52 722
11866.55 683
11867.58 721
11868.60 750
11869.63 728
11870.66 712
11871.69 713
11872.72 691
11873.75 702
11874.78 744
11875.81 750
11876.84 734
11877.86 746
11878.89 746
11879.92 743
11880.95 759
11881.98 762
11883.01 766
11884.04 762
11885.07 773
11886.10 769
11887.13 820
11888.16 789
11889.19 794
11890.22 828
11891.25 850
11892.28 865
11893.31 854
11894.34 879
11895.37 880
11896.40 894
11897.43 880
11898.46 939
11899.49 951
11900.52 968
11901.55 1026
11902.58 1019
11903.61 1028
11904.64 1087
11905.67 1085
11906.70 1104
11907.73 1106
11908.76 1108
11909.79 1095
11910.82 1111
11911.85 1115
11912.88 1111
11913.91 1062
11914.94 1036
11915.97 1016
11917.01 979
11918.04 1011
11919.07 971
11920.10 944
11921.13 915
11922.16 908
11923.19 932
11924.22 966
11925.25 958
11926.28 980
11927.32 1012
11928.35 1065
11929.38 1119
11930.41 1148
11931.44 1128
11932.47 1165
11933.50 1207
11934.54 1189
11935.57 1192
11936.60 1206
11937.63 1167
11938.66 1132
11939.70 1094
11940.73 1044
11941.76 1070
11942.79 1044
11943.82 966
11944.85 925
11945.89 884
11946.92 847
11947.95 878
11948.98 823
11950.02 829
11951.05 793
11952.08 779
11953.11 760
11954.15 760
11955.18 753
11956.21 740
11957.24 766
11958.28 749
11959.31 786
11960.34 743
11961.37 736
11962.41 727
11963.44 746
11964.47 725
11965.51 730
11966.54 719
11967.57 744
11968.60 760
11969.64 709
11970.67 704
11971.70 752
11972.74 734
11973.77 745
11974.80 752
11975.84 748
11976.87 769
11977.90 783
11978.94 761
11979.97 735
11981.00 805
11982.04 789
11983.07 757
11984.11 742
11985.14 754
11986.17 750
11987.21 748
11988.24 773
11989.28 757
11990.31 788
11991.34 783
11992.38 828
11993.41 814
11994.45 781
11995.48 751
11996.51 782
11997.55 778
11998.58 787
11999.62 808
12000.65 796
12001.69 793
12002.72 830
12003.76 815
12004.79 816
12005.82 808
12006.86 817
12007.89 814
12008.93 820
12009.96 859
12011.00 845
12012.03 851
12013.07 857
12014.10 878
12015.14 863
12016.17 879
12017.21 894
12018.24 917
12019.28 900
12020.32 895
12021.35 936
12022.39 946
12023.42 899
12024.46 870
12025.49 899
12026.53 911
12027.56 923
12028.60 890
12029.64 915
12030.67 951
12031.71 922
12032.74 926
12033.78 882
12034.81 937
12035.85 897
12036.89 914
12037.92 900
12038.96 851
12039.99 853
12041.03 911
12042.07 880
12043.10 863
12044.14 889
12045.18 884
12046.21 816
12047.25 841
12048.29 830
12049.32 848
12050.36 891
12051.40 869
12052.43 867
12053.47 875
12054.51 865
12055.54 868
12056.58 888
12057.62 890
12058.65 884
12059.69 890
12060.73 891
12061.76 889
12062.80 922
12063.84 870
12064.88 886
12065.91 867
12066.95 875
12067.99 869
12069.03 856
12070.06 825
12071.10 821
12072.14 797
12073.18 799
12074.21 769
12075.25 772
12076.29 753
12077.33 767
12078.36 739
12079.40 724
12080.44 728
12081.48 764
12082.52 738
12083.55 749
12084.59 733
12085.63 765
12086.67 769
12087.71 785
12088.74 765
12089.78 817
12090.82 778
12091.86 782
12092.90 792
12093.94 795
12094.98 834
12096.01 835
12097.05 848
12098.09 835
12099.13 822
12100.17 803
12101.21 846
12102.25 870
12103.28 849
12104.32 886
12105.36 908
12106.40 871
12107.44 897
12108.48 854
12109.52 855
12110.56 867
12111.60 828
12112.64 834
12113.68 814
12114.72 808
12115.76 756
12116.79 724
12117.83 737
12118.87 701
12119.91 690
12120.95 683
12121.99 702
12123.03 653
12124.07 654
12125.11 673
12126.15 629
12127.19 624
12128.23 617
12129.27 639
12130.31 662
12131.35 648
12132.39 620
12133.43 617
12134.47 618
12135.51 614
12136.55 629
12137.59 624
12138.63 640
12139.67 640
12140.71 644
12141.76 610
12142.80 613
12143.84 612
12144.88 626
12145.92 613
12146.96 556
12148.00 592
12149.04 623
12150.08 617
12151.12 618
12152.16 589
12153.20 595
12154.25 593
12155.29 601
12156.33 589
12157.37 576
12158.41 577
12159.45 584
12160.49 606
12161.53 595
12162.58 591
12163.62 567
12164.66 548
12165.70 557
12166.74 583
12167.78 561
12168.82 544
12169.87 577
12170.91 543
12171.95 555
12172.99 571
12174.03 582
12175.08 580
12176.12 600
12177.16 587
12178.20 602
12179.24 602
12180.29 558
12181.33 576
12182.37 529
12183.41 552
12184.46 608
12185.50 570
12186.54 566
12187.58 590
12188.63 583
12189.67 603
12190.71 552
12191.75 569
12192.80 573
12193.84 560
12194.88 542
12195.92 559
12196.97 561
12198.01 556
12199.05 548
12200.10 569
12201.14 555
12202.18 560
12203.23 576
12204.27 575
12205.31 531
12206.36 565
12207.40 558
12208.44 545
12209.49 574
12210.53 539
12211.57 552
12212.62 543
12213.66 512
12214.70 532
12215.75 519
12216.79 532
12217.84 567
12218.88 545
12219.92 518
12220.97 541
12222.01 549
12223.06 556
12224.10 552
12225.14 544
12226.19 544
12227.23 581
12228.28 581
12229.32 534
12230.36 565
12231.41 537
12232.45 555
12233.50 534
12234.54 562
12235.59 532
12236.63 522
12237.68 553
12238.72 549
12239.77 544
12240.81 545
12241.86 556
12242.90 542
12243.94 506
12244.99 554
12246.03 545
12247.08 527
12248.13 542
12249.17 542
12250.22 552
12251.26 534
12252.31 528
12253.35 513
12254.40 519
12255.44 546
12256.49 539
12257.53 497
12258.58 496
12259.62 523
12260.67 520
12261.72 496
12262.76 493
12263.81 507
12264.85 494
12265.90 470
12266.94 468
12267.99 493
12269.04 508
12270.08 495
12271.13 486
12272.17 460
12273.22 456
12274.27 465
12275.31 459
12276.36 480
12277.41 483
12278.45 471
12279.50 486
12280.55 481
12281.59 483
12282.64 491
12283.69 485
12284.73 474
12285.78 510
12286.83 488
12287.87 463
12288.92 478
12289.97 461
12291.01 474
12292.06 482
12293.11 462
12294.15 475
12295.20 471
12296.25 446
12297.30 452
12298.34 467
12299.39 467
12300.44 455
12301.48 462
12302.53 457
12303.58 459
12304.63 488
12305.67 478
12306.72 480
12307.77 488
12308.82 484
12309.87 468
12310.91 467
12311.96 465
12313.01 506
12314.06 483
12315.10 475
12316.15 479
12317.20 433
12318.25 461
12319.30 464
12320.34 497
12321.39 486
12322.44 482
12323.49 501
12324.54 495
12325.59 472
12326.63 441
12327.68 456
12328.73 482
12329.78 467
12330.83 452
12331.88 476
12332.93 444
12333.98 476
12335.02 476
12336.07 441
12337.12 502
12338.17 465
12339.22 472
12340.27 459
12341.32 463
12342.37 480
12343.42 482
12344.47 461
12345.51 459
12346.56 456
12347.61 409
12348.66 437
12349.71 427
12350.76 465
12351.81 455
12352.86 459
12353.91 472
12354.96 457
12356.01 422
12357.06 451
12358.11 478
12359.16 457
12360.21 487
12361.26 486
12362.31 478
12363.36 448
12364.41 466
12365.46 453
12366.51 440
12367.56 450
12368.61 449
12369.66 461
12370.71 453
12371.76 480
12372.81 462
12373.86 450
12374.91 479
12375.96 462
12377.01 497
12378.06 457
12379.11 466
12380.17 488
12381.22 499
12382.27 499
12383.32 515
12384.37 476
12385.42 445
12386.47 477
12387.52 467
12388.57 494
12389.62 507
12390.67 486
12391.73 480
12392.78 475
12393.83 496
12394.88 492
12395.93 499
12396.98 514
12398.03 498
12399.09 491
12400.14 457
12401.19 489
12402.24 481
12403.29 478
12404.34 499
12405.40 506
12406.45 497
12407.50 523
12408.55 498
12409.60 495
12410.66 483
12411.71 510
12412.76 499
12413.81 515
12414.86 473
12415.92 525
12416.97 496
12418.02 530
12419.07 516
12420.13 492
12421.18 512
12422.23 518
12423.28 526
12424.34 507
12425.39 511
12426.44 521
12427.49 536
12428.55 522
12429.60 519
12430.65 544
12431.71 544
12432.76 540
12433.81 590
12434.86 554
12435.92 557
12436.97 541
12438.02 574
12439.08 582
12440.13 566
12441.18 547
12442.24 545
12443.29 557
12444.34 548
12445.40 564
12446.45 569
12447.50 555
12448.56 565
12449.61 592
12450.67 579
12451.72 602
12452.77 596
12453.83 605
12454.88 617
12455.94 607
12456.99 614
12458.04 590
12459.10 628
12460.15 671
12461.21 675
12462.26 663
12463.31 696
12464.37 717
12465.42 728
12466.48 745
12467.53 778
12468.59 781
12469.64 808
12470.70 873
12471.75 880
12472.80 919
12473.86 1000
12474.91 1066
12475.97 1108
12477.02 1170
12478.08 1167
12479.13 1234
12480.19 1210
12481.24 1181
12482.30 1198
12483.35 1208
12484.41 1194
12485.46 1185
12486.52 1138
12487.57 1102
12488.63 1050
12489.69 1024
12490.74 927
12491.80 892
12492.85 854
12493.91 796
12494.96 812
12496.02 778
12497.07 744
12498.13 695
12499.19 717
12500.24 700
12501.30 651
12502.35 654
12503.41 661
12504.47 683
12505.52 658
12506.58 667
12507.63 670
12508.69 629
12509.75 624
12510.80 614
12511.86 637
12512.91 635
12513.97 654
12515.03 627
12516.08 620
12517.14 628
12518.20 643
12519.25 662
12520.31 645
12521.37 683
12522.42 660
12523.48 671
12524.54 676
12525.59 653
12526.65 668
12527.71 649
12528.77 663
12529.82 639
12530.88 666
12531.94 647
12532.99 658
12534.05 633
12535.11 637
12536.17 624
12537.22 675
12538.28 657
12539.34 651
12540.40 632
12541.45 637
12542.51 660
12543.57 651
12544.63 659
12545.68 666
12546.74 700
12547.80 698
12548.86 698
12549.92 705
12550.97 737
12552.03 733
12553.09 744
12554.15 767
12555.21 740
12556.26 742
12557.32 797
12558.38 833
12559.44 811
12560.50 777
12561.56 767
12562.61 802
12563.67 799
12564.73 832
12565.79 778
12566.85 780
12567.91 757
12568.97 733
12570.02 728
12571.08 736
12572.14 712
12573.20 721
12574.26 700
12575.32 694
12576.38 675
12577.44 657
12578.50 691
12579.56 670
12580.61 671
12581.67 661
12582.73 677
12583.79 663
12584.85 638
12585.91 670
12586.97 676
12588.03 656
12589.09 675
12590.15 635
12591.21 645
12592.27 639
12593.33 639
12594.39 618
12595.45 654
12596.51 658
12597.57 643
12598.63 643
12599.69 643
12600.75 662
12601.81 630
12602.87 634
12603.93 637
12604.99 627
12606.05 651
12607.11 671
12608.17 700
12609.23 669
12610.29 671
12611.35 729
12612.41 670
12613.47 665
12614.53 690
12615.59 692
12616.66 669
12617.72 704
12618.78 727
12619.84 752
12620.90 736
12621.96 727
12623.02 717
12624.08 757
12625.14 743
12626.20 769
12627.26 753
12628.33 751
12629.39 734
12630.45 742
12631.51 755
12632.57 769
12633.63 777
12634.69 772
12635.76 772
12636.82 791
12637.88 743
12638.94 741
12640.00 700
12641.06 745
12642.13 716
12643.19 697
12644.25 696
12645.31 702
12646.37 685
12647.44 672
12648.50 727
12649.56 682
12650.62 671
12651.68 669
12652.75 683
12653.81 674
12654.87 684
12655.93 721
12657.00 691
12658.06 667
12659.12 685
12660.18 687
12661.25 697
12662.31 694
12663.37 690
12664.43 672
12665.50 693
12666.56 711
12667.62 709
12668.69 717
12669.75 680
12670.81 686
12671.88 708
12672.94 687
12674.00 722
12675.06 720
12676.13 700
12677.19 704
12678.25 727
12679.32 750
12680.38 700
12681.44 701
12682.51 730
12683.57 755
12684.64 768
12685.70 784
12686.76 756
12687.83 759
12688.89 778
12689.95 774
12691.02 795
12692.08 799
12693.15 812
12694.21 840
12695.27 829
12696.34 844
12697.40 840
12698.47 830
12699.53 865
12700.59 902
12701.66 898
12702.72 889
12703.79 934
12704.85 931
12705.92 964
12706.98 954
12708.05 971
12709.11 957
12710.18 993
12711.24 1019
12712.30 998
12713.37 991
12714.43 955
12715.50 939
12716.56 936
12717.63 986
12718.69 932
12719.76 894
12720.82 913
12721.89 925
12722.95 931
12724.02 902
12725.09 916
12726.15 948
12727.22 960
12728.28 940
12729.35 942
12730.41 926
12731.48 993
12732.54 979
12733.61 1008
12734.68 992
12735.74 979
12736.81 1014
12737.87 1019
12738.94 1048
12740.00 1015
12741.07 984
12742.14 954
12743.20 921
12744.27 921
12745.33 917
12746.40 869
12747.47 856
12748.53 862
12749.60 805
12750.67 803
12751.73 789
12752.80 735
12753.87 735
12754.93 715
12756.00 730
12757.07 717
12758.13 665
12759.20 678
12760.27 692
12761.33 702
12762.40 678
12763.47 680
12764.53 675
12765.60 677
12766.67 648
12767.73 639
12768.80 649
12769.87 622
12770.94 651
12772.00 652
12773.07 620
12774.14 662
12775.21 669
12776.27 658
12777.34 618
12778.41 640
12779.48 600
12780.54 593
12781.61 618
12782.68 581
12783.75 597
12784.81 609
12785.88 581
12786.95 627
12788.02 613
12789.09 600
12790.15 614
12791.22 601
12792.29 600
12793.36 625
12794.43 570
12795.49 568
12796.56 584
12797.63 591
12798.70 591
12799.77 594
12800.84 576
12801.90 592
12802.97 585
12804.04 595
12805.11 584
12806.18 597
12807.25 605
12808.32 615
12809.39 598
12810.45 605
12811.52 575
12812.59 596
12813.66 612
12814.73 582
12815.80 610
12816.87 583
12817.94 560
12819.01 607
12820.08 611
12821.15 574
12822.21 600
12823.28 629
12824.35 602
12825.42 593
12826.49 564
12827.56 617
12828.63 600
12829.70 595
12830.77 633
12831.84 586
12832.91 568
12833.98 606
12835.05 615
12836.12 611
12837.19 597
12838.26 590
12839.33 584
12840.40 570
12841.47 574
12842.54 566
12843.61 550
12844.68 543
12845.75 570
12846.82 566
12847.89 532
12848.96 561
12850.03 547
12851.10 543
12852.18 515
12853.25 525
12854.32 524
12855.39 532
12856.46 500
12857.53 515
12858.60 506
12859.67 498
12860.74 478
12861.81 498
12862.88 519
12863.96 500
12865.03 510
12866.10 512
12867.17 507
12868.24 468
12869.31 498
12870.38 505
12871.45 499
12872.53 509
12873.60 486
12874.67 467
12875.74 483
12876.81 498
12877.88 479
12878.96 461
12880.03 477
12881.10 479
12882.17 472
12883.24 464
12884.31 471
12885.39 462
12886.46 454
12887.53 486
12888.60 481
12889.68 466
12890.75 418
12891.82 461
12892.89 471
12893.96 440
12895.04 447
12896.11 441
12897.18 438
12898.25 442
12899.33 441
12900.40 425
12901.47 443
12902.54 434
12903.62 430
12904.69 438
12905.76 434
12906.84 421
12907.91 448
12908.98 419
12910.06 443
12911.13 428
12912.20 445
12913.27 397
12914.35 409
12915.42 408
12916.49 445
12917.57 407
12918.64 440
12919.71 411
12920.79 434
12921.86 429
12922.94 404
12924.01 404
12925.08 414
12926.16 430
12927.23 429
12928.30 396
12929.38 411
12930.45 399
12931.53 420
12932.60 394
12933.67 416
12934.75 404
12935.82 419
12936.90 377
12937.97 397
12939.04 399
12940.12 414
12941.19 387
12942.27 376
12943.34 411
12944.42 414
12945.49 420
12946.56 405
12947.64 385
12948.71 377
12949.79 383
12950.86 399
12951.94 404
12953.01 436
12954.09 423
12955.16 412
12956.24 407
12957.31 417
12958.39 414
12959.46 407
12960.54 424
12961.61 387
12962.69 407
12963.76 401
12964.84 396
12965.91 417
12966.99 420
12968.07 420
12969.14 401
12970.22 383
12971.29 388
12972.37 429
12973.44 397
12974.52 403
12975.59 399
12976.67 407
12977.75 421
12978.82 423
12979.90 400
12980.97 382
12982.05 401
12983.13 412
12984.20 402
12985.28 404
12986.35 419
12987.43 417
12988.51 410
12989.58 436
12990.66 414
12991.74 407
12992.81 391
12993.89 409
12994.97 405
12996.04 412
12997.12 416
12998.20 398
12999.27 451
13000.35 444
13001.43 457
13002.50 422
13003.58 409
13004.66 429
13005.73 425
13006.81 398
13007.89 408
13008.97 411
13010.04 429
13011.12 421
13012.20 424
13013.27 401
13014.35 411
13015.43 438
13016.51 403
13017.58 430
13018.66 447
13019.74 427
13020.82 416
13021.89 410
13022.97 389
13024.05 419
13025.13 415
13026.21 428
13027.28 407
13028.36 411
13029.44 451
13030.52 426
13031.60 439
13032.67 448
13033.75 432
13034.83 437
13035.91 422
13036.99 415
13038.07 444
13039.14 449
13040.22 407
13041.30 478
13042.38 461
13043.46 443
13044.54 450
13045.62 450
13046.69 449
13047.77 437
13048.85 466
13049.93 446
13051.01 464
13052.09 483
13053.17 470
13054.25 442
13055.33 442
13056.40 448
13057.48 444
13058.56 458
13059.64 448
13060.72 454
13061.80 471
13062.88 451
13063.96 423
13065.04 457
13066.12 464
13067.20 444
13068.28 433
13069.36 439
13070.44 424
13071.52 425
13072.60 437
13073.68 466
13074.76 438
13075.84 458
13076.92 451
13078.00 439
13079.08 442
13080.16 421
13081.24 415
13082.32 428
13083.40 429
13084.48 430
13085.56 411
13086.64 418
13087.72 419
13088.80 432
13089.88 416
13090.96 436
13092.04 438
13093.12 441
13094.20 420
13095.28 420
13096.36 424
13097.44 401
13098.52 440
13099.61 459
13100.69 453
13101.77 438
13102.85 472
13103.93 458
13105.01 446
13106.09 449
13107.17 431
13108.25 426
13109.34 439
13110.42 444
13111.50 465
13112.58 459
13113.66 451
13114.74 460
13115.82 455
13116.91 443
13117.99 488
13119.07 476
13120.15 486
13121.23 467
13122.31 492
13123.40 487
13124.48 479
13125.56 473
13126.64 485
13127.72 507
13128.81 505
13129.89 496
13130.97 484
13132.05 521
13133.14 528
13134.22 503
13135.30 484
13136.38 481
13137.47 471
13138.55 480
13139.63 479
13140.71 448
13141.80 463
13142.88 467
13143.96 454
13145.04 459
13146.13 472
13147.21 463
13148.29 476
13149.38 441
13150.46 439
13151.54 441
13152.62 448
13153.71 450
13154.79 440
13155.87 453
13156.96 458
13158.04 488
13159.12 474
13160.21 434
13161.29 471
13162.37 507
13163.46 451
13164.54 460
13165.62 452
13166.71 474
13167.79 475
13168.88 484
13169.96 458
13171.04 474
13172.13 461
13173.21 471
13174.30 476
13175.38 485
13176.46 476
13177.55 469
13178.63 481
13179.72 464
13180.80 476
13181.88 487
13182.97 486
13184.05 481
13185.14 491
13186.22 478
13187.31 453
13188.39 485
13189.48 496
13190.56 500
13191.65 485
13192.73 464
13193.81 497
13194.90 490
13195.98 497
13197.07 497
13198.15 496
13199.24 479
13200.32 472
13201.41 489
13202.49 488
13203.58 500
13204.67 484
13205.75 483
13206.84 496
13207.92 495
13209.01 478
13210.09 495
13211.18 506
13212.26 500
13213.35 493
13214.43 490
13215.52 515
13216.61 522
13217.69 483
13218.78 486
13219.86 500
13220.95 511
13222.04 503
13223.12 489
13224.21 488
13225.29 515
13226.38 481
13227.47 487
13228.55 485
13229.64 515
13230.72 500
13231.81 527
13232.90 545
13233.98 490
13235.07 470
13236.16 534
13237.24 517
13238.33 515
13239.42 533
13240.50 520
13241.59 518
13242.68 535
13243.76 529
13244.85 503
13245.94 494
13247.02 560
13248.11 548
13249.20 533
13250.29 545
13251.37 531
13252.46 558
13253.55 566
13254.63 562
13255.72 508
13256.81 537
13257.90 519
13258.98 524
13260.07 540
13261.16 577
13262.25 575
13263.33 553
13264.42 572
13265.51 551
13266.60 545
13267.69 571
13268.77 579
13269.86 550
13270.95 572
13272.04 580
13273.13 609
13274.21 579
13275.30 570
13276.39 561
13277.48 582
13278.57 595
13279.65 608
13280.74 618
13281.83 573
13282.92 618
13284.01 598
13285.10 618
13286.19 620
13287.27 613
13288.36 655
13289.45 644
13290.54 675
13291.63 674
13292.72 615
13293.81 658
13294.90 699
13295.98 645
13297.07 653
13298.16 678
13299.25 666
13300.34 699
13301.43 671
13302.52 637
13303.61 673
13304.70 694
13305.79 719
13306.88 695
13307.97 668
13309.06 723
13310.15 696
13311.24 693
13312.32 726
13313.41 728
13314.50 719
13315.59 729
13316.68 735
13317.77 753
13318.86 733
13319.95 750
13321.04 731
13322.13 772
13323.22 790
13324.31 759
13325.40 771
13326.49 770
13327.58 783
13328.68 786
13329.77 772
13330.86 798
13331.95 787
13333.04 776
13334.13 796
13335.22 800
13336.31 840
13337.40 824
13338.49 827
13339.58 832
13340.67 838
13341.76 795
13342.85 838
13343.94 845
13345.04 851
13346.13 872
13347.22 827
13348.31 843
13349.40 870
13350.49 827
13351.58 843
13352.67 848
13353.77 833
13354.86 852
13355.95 851
13357.04 857
13358.13 856
13359.22 845
13360.31 876
13361.41 898
13362.50 892
13363.59 886
13364.68 869
13365.77 885
13366.87 889
13367.96 917
13369.05 933
13370.14 967
13371.23 964
13372.33 981
13373.42 972
13374.51 939
13375.60 946
13376.69 930
13377.79 952
13378.88 941
13379.97 897
13381.06 880
13382.16 881
13383.25 870
13384.34 823
13385.43 790
13386.53 812
13387.62 794
13388.71 768
13389.81 760
13390.90 727
13391.99 695
13393.08 728
13394.18 713
13395.27 689
13396.36 700
13397.46 703
13398.55 697
13399.64 681
13400.74 655
13401.83 682
13402.92 689
13404.02 695
13405.11 667
13406.20 687
13407.30 651
13408.39 663
13409.48 687
13410.58 663
13411.67 670
13412.77 688
13413.86 687
13414.95 636
13416.05 629
13417.14 659
13418.23 660
13419.33 651
13420.42 672
13421.52 658
13422.61 669
13423.71 646
13424.80 686
13425.89 720
13426.99 718
13428.08 697
13429.18 715
13430.27 689
13431.37 684
13432.46 672
13433.56 669
13434.65 707
13435.74 711
13436.84 697
13437.93 708
13439.03 709
13440.12 702
13441.22 752
13442.31 742
13443.41 693
13444.50 740
13445.60 727
13446.69 737
13447.79 722
13448.88 717
13449.98 707
13451.08 745
13452.17 746
13453.27 768
13454.36 761
13455.46 730
13456.55 748
13457.65 735
13458.74 754
13459.84 758
13460.94 782
13462.03 795
13463.13 806
13464.22 776
13465.32 800
13466.41 854
13467.51 813
13468.61 815
13469.70 830
13470.80 793
13471.90 828
13472.99 844
13474.09 846
13475.18 812
13476.28 821
13477.38 820
13478.47 843
13479.57 864
13480.67 826
13481.76 845
13482.86 844
13483.96 878
13485.05 819
13486.15 850
13487.25 898
13488.34 844
13489.44 823
13490.54 858
13491.63 877
13492.73 888
13493.83 871
13494.93 922
13496.02 941
13497.12 902
13498.22 914
13499.31 926
13500.41 955
13501.51 953
13502.61 1005
13503.70 999
13504.80 977
13505.90 966
13507.00 984
13508.09 960
13509.19 950
13510.29 1003
13511.39 1001
13512.49 1029
13513.58 986
13514.68 965
13515.78 981
13516.88 964
13517.98 953
13519.07 954
13520.17 945
13521.27 955
13522.37 921
13523.47 897
13524.57 871
13525.66 860
13526.76 903
13527.86 885
13528.96 824
13530.06 790
13531.16 833
13532.25 837
13533.35 846
13534.45 802
13535.55 793
13536.65 798
13537.75 775
13538.85 761
13539.95 743
13541.05 720
13542.14 728
13543.24 713
13544.34 718
13545.44 710
13546.54 706
13547.64 721
13548.74 686
13549.84 679
13550.94 699
13552.04 648
13553.14 640
13554.24 638
13555.34 641
13556.44 684
13557.54 652
13558.64 620
13559.74 596
13560.84 660
13561.94 645
13563.04 642
13564.13 604
13565.23 639
13566.34 659
13567.44 623
13568.54 637
13569.64 629
13570.74 606
13571.84 625
13572.94 617
13574.04 592
13575.14 605
13576.24 639
13577.34 623
13578.44 668
13579.54 625
13580.64 638
13581.74 645
13582.84 668
13583.94 632
13585.04 626
13586.14 643
13587.24 657
13588.35 675
13589.45 659
13590.55 656
13591.65 644
13592.75 659
13593.85 661
13594.95 633
13596.05 627
13597.15 631
13598.26 625
13599.36 639
13600.46 675
13601.56 638
13602.66 624
13603.76 634
13604.86 644
13605.97 645
13607.07 622
13608.17 652
13609.27 640
13610.37 660
13611.47 665
13612.58 655
13613.68 633
13614.78 615
13615.88 615
13616.98 597
13618.09 596
13619.19 622
13620.29 637
13621.39 651
13622.50 651
13623.60 650
13624.70 636
13625.80 646
13626.91 665
13628.01 656
13629.11 645
13630.21 671
13631.32 674
13632.42 650
13633.52 668
13634.62 636
13635.73 637
13636.83 651
13637.93 629
13639.04 669
13640.14 670
13641.24 651
13642.35 659
13643.45 647
13644.55 653
13645.65 643
13646.76 651
13647.86 635
13648.96 654
13650.07 667
13651.17 656
13652.28 676
13653.38 654
13654.48 632
13655.59 662
13656.69 681
13657.79 673
13658.90 633
13660.00 655
13661.11 655
13662.21 645
13663.31 660
13664.42 630
13665.52 680
13666.63 646
13667.73 649
13668.83 678
13669.94 679
13671.04 667
13672.15 637
13673.25 629
13674.36 687
13675.46 692
13676.56 671
13677.67 673
13678.77 707
13679.88 670
13680.98 669
13682.09 695
13683.19 689
13684.30 672
13685.40 684
13686.51 660
13687.61 707
13688.72 706
13689.82 664
13690.93 694
13692.03 694
13693.14 723
13694.24 726
13695.35 704
13696.45 719
13697.56 740
13698.66 746
13699.77 722
13700.87 704
13701.98 701
13703.09 731
13704.19 752
13705.30 771
13706.40 746
13707.51 762
13708.61 760
13709.72 805
13710.83 759
13711.93 767
13713.04 790
13714.14 800
13715.25 833
13716.36 788
13717.46 825
13718.57 822
13719.67 848
13720.78 853
13721.89 876
13722.99 836
13724.10 871
13725.21 865
13726.31 906
13727.42 911
13728.53 879
13729.63 911
13730.74 909
13731.85 912
13732.95 885
13734.06 910
13735.17 920
13736.27 917
13737.38 962
13738.49 954
13739.59 944
13740.70 978
13741.81 1016
13742.92 995
13744.02 996
13745.13 981
13746.24 1011
13747.35 1064
13748.45 1048
13749.56 1073
13750.67 1106
13751.78 1127
13752.88 1085
13753.99 1142
13755.10 1186
13756.21 1256
13757.31 1264
13758.42 1312
13759.53 1332
13760.64 1354
13761.75 1360
13762.85 1427
13763.96 1490
13765.07 1469
13766.18 1473
13767.29 1471
13768.39 1514
13769.50 1487
13770.61 1534
13771.72 1565
13772.83 1534
13773.94 1480
13775.04 1457
13776.15 1417
13777.26 1403
13778.37 1371
13779.48 1381
13780.59 1374
13781.70 1306
13782.80 1292
13783.91 1248
13785.02 1166
13786.13 1163
13787.24 1115
13788.35 1075
13789.46 1059
13790.57 1057
13791.68 973
13792.79 965
13793.90 915
13795.00 899
13796.11 892
13797.22 905
13798.33 908
13799.44 843
13800.55 791
13801.66 807
13802.77 797
13803.88 801
13804.99 811
13806.10 767
13807.21 762
13808.32 794
13809.43 756
13810.54 766
13811.65 783
13812.76 805
13813.87 789
13814.98 767
13816.09 740
13817.20 764
13818.31 740
13819.42 728
13820.53 731
13821.64 744
13822.75 719
13823.86 735
13824.97 739
13826.08 725
13827.19 760
13828.30 714
13829.41 729
13830.53 727
13831.64 723
13832.75 715
13833.86 702
13834.97 709
13836.08 710
13837.19 732
13838.30 744
13839.41 745
13840.52 721
13841.64 716
13842.75 730
13843.86 731
13844.97 718
13846.08 722
13847.19 746
13848.30 741
13849.41 738
13850.53 768
13851.64 736
13852.75 719
13853.86 723
13854.97 758
13856.08 772
13857.20 779
13858.31 760
13859.42 754
13860.53 762
13861.64 744
13862.76 753
13863.87 726
13864.98 744
13866.09 757
13867.20 768
13868.32 763
13869.43 763
13870.54 743
13871.65 758
13872.77 790
13873.88 771
13874.99 758
13876.10 778
13877.22 762
13878.33 773
13879.44 783
13880.55 792
13881.67 807
13882.78 824
13883.89 804
13885.01 793
13886.12 776
13887.23 811
13888.34 829
13889.46 807
13890.57 821
13891.68 842
13892.80 869
13893.91 900
13895.02 877
13896.14 890
13897.25 886
13898.36 874
13899.48 936
13900.59 909
13901.70 926
13902.82 958
13903.93 972
13905.05 924
13906.16 882
13907.27 876
13908.39 864
13909.50 872
13910.61 834
13911.73 835
13912.84 822
13913.96 786
13915.07 745
13916.19 733
13917.30 740
13918.41 751
13919.53 731
13920.64 698
13921.76 670
13922.87 710
13923.99 706
13925.10 670
13926.21 682
13927.33 700
13928.44 703
13929.56 650
13930.67 681
13931.79 686
13932.90 665
13934.02 693
13935.13 687
13936.25 675
13937.36 683
13938.48 674
13939.59 666
13940.71 673
13941.82 633
13942.94 662
13944.05 651
13945.17 648
13946.28 668
13947.40 644
13948.52 643
13949.63 669
13950.75 657
13951.86 647
13952.98 624
13954.09 606
13955.21 622
13956.32 608
13957.44 624
13958.56 610
13959.67 609
13960.79 631
13961.90 651
13963.02 618
13964.14 594
13965.25 586
13966.37 617
13967.48 613
13968.60 619
13969.72 611
13970.83 621
13971.95 608
13973.07 606
13974.18 617
13975.30 591
13976.42 614
13977.53 640
13978.65 613
13979.77 613
13980.88 624
13982.00 594
13983.12 627
13984.23 600
13985.35 589
13986.47 597
13987.58 613
13988.70 595
13989.82 623
13990.94 600
13992.05 574
13993.17 616
13994.29 634
13995.40 613
13996.52 621
13997.64 591
13998.76 608
13999.87 588
14000.99 608
14002.11 621
14003.23 636
14004.35 618
14005.46 625
14006.58 580
14007.70 589
14008.82 598
14009.93 615
14011.05 619
14012.17 605
14013.29 620
14014.41 615
14015.52 573
14016.64 594
14017.76 610
14018.88 631
14020.00 622
14021.12 617
14022.23 574
14023.35 611
14024.47 630
14025.59 609
14026.71 617
14027.83 593
14028.95 636
14030.06 626
14031.18 626
14032.30 614
14033.42 633
14034.54 628
14035.66 617
14036.78 643
14037.90 641
14039.02 663
14040.14 661
14041.25 656
14042.37 624
14043.49 641
14044.61 634
14045.73 625
14046.85 637
14047.97 640
14049.09 668
14050.21 662
14051.33 691
14052.45 681
14053.57 632
14054.69 660
14055.81 683
14056.93 718
14058.05 715
14059.17 682
14060.29 721
14061.41 721
14062.53 710
14063.65 718
14064.77 758
14065.89 753
14067.01 739
14068.13 742
14069.25 741
14070.37 749
14071.49 763
14072.61 768
14073.73 761
14074.85 793
14075.97 812
14077.09 815
14078.21 821
14079.33 810
14080.45 820
14081.57 816
14082.69 755
14083.82 843
14084.94 846
14086.06 845
14087.18 829
14088.30 825
14089.42 861
14090.54 843
14091.66 820
14092.78 869
14093.91 862
14095.03 871
14096.15 850
14097.27 877
14098.39 869
14099.51 838
14100.63 829
14101.76 829
14102.88 843
14104.00 863
14105.12 837
14106.24 844
14107.36 806
14108.49 861
14109.61 800
14110.73 791
14111.85 803
14112.97 797
14114.10 780
14115.22 777
14116.34 730
14117.46 730
14118.58 709
14119.71 695
14120.83 718
14121.95 675
14123.07 673
14124.20 686
14125.32 664
14126.44 673
14127.56 632
14128.69 629
14129.81 614
14130.93 605
14132.06 628
14133.18 619
14134.30 580
14135.42 567
14136.55 570
14137.67 567
14138.79 552
14139.92 563
14141.04 546
14142.16 579
14143.29 554
14144.41 524
14145.53 549
14146.66 560
14147.78 541
14148.90 525
14150.03 512
14151.15 562
14152.27 534
14153.40 546
14154.52 529
14155.64 531
14156.77 524
14157.89 524
14159.02 515
14160.14 514
14161.26 540
14162.39 533
14163.51 528
14164.64 533
14165.76 513
14166.88 520
14168.01 514
14169.13 527
14170.26 542
14171.38 549
14172.51 527
14173.63 511
14174.75 537
14175.88 522
14177.00 502
14178.13 491
14179.25 503
14180.38 502
14181.50 499
14182.63 506
14183.75 502
14184.88 527
14186.00 493
14187.13 536
14188.25 497
14189.38 491
14190.50 498
14191.63 492
14192.75 492
14193.88 496
14195.00 473
14196.13 499
14197.25 487
14198.38 476
14199.50 455
14200.63 470
14201.76 476
14202.88 469
14204.01 436
14205.13 480
14206.26 462
14207.38 460
14208.51 459
14209.64 473
14210.76 481
14211.89 474
14213.01 505
14214.14 452
14215.27 461
14216.39 456
14217.52 467
14218.64 461
14219.77 446
14220.90 446
14222.02 457
14223.15 459
14224.28 437
14225.40 454
14226.53 446
14227.66 457
14228.78 453
14229.91 440
14231.04 427
14232.16 431
14233.29 465
14234.42 448
14235.54 443
14236.67 434
14237.80 478
14238.92 425
14240.05 426
14241.18 414
14242.31 427
14243.43 435
14244.56 436
14245.69 452
14246.82 440
14247.94 415
14249.07 408
14250.20 452
14251.33 448
14252.45 429
14253.58 436
14254.71 423
14255.84 427
14256.96 415
14258.09 399
14259.22 413
14260.35 430
14261.47 396
14262.60 376
14263.73 397
14264.86 413
14265.99 415
14267.12 400
14268.24 384
14269.37 431
14270.50 419
14271.63 433
14272.76 405
14273.89 388
14275.01 412
14276.14 396
14277.27 388
14278.40 416
14279.53 393
14280.66 378
14281.79 384
14282.91 394
14284.04 400
14285.17 385
14286.30 397
14287.43 396
14288.56 385
14289.69 384
14290.82 378
14291.95 361
14293.08 365
14294.20 385
14295.33 381
14296.46 381
14297.59 393
14298.72 370
14299.85 366
14300.98 362
14302.11 369
14303.24 380
14304.37 407
14305.50 388
14306.63 346
14307.76 365
14308.89 343
14310.02 383
14311.15 353
14312.28 382
14313.41 390
14314.54 402
14315.67 364
14316.80 381
14317.93 347
14319.06 364
14320.19 374
14321.32 358
14322.45 361
14323.58 343
14324.71 367
14325.84 343
14326.97 350
14328.10 342
14329.23 367
14330.36 366
14331.49 348
14332.62 342
14333.76 362
14334.89 346
14336.02 349
14337.15 377
14338.28 342
14339.41 332
14340.54 331
14341.67 337
14342.80 344
14343.93 357
14345.07 368
14346.20 355
14347.33 357
14348.46 362
14349.59 347
14350.72 338
14351.85 329
14352.99 356
14354.12 331
14355.25 332
14356.38 331
14357.51 324
14358.64 367
14359.78 341
14360.91 358
14362.04 377
14363.17 342
14364.30 358
14365.44 349
14366.57 351
14367.70 329
14368.83 326
14369.96 348
14371.10 377
14372.23 364
14373.36 340
14374.49 330
14375.63 360
14376.76 341
14377.89 329
14379.02 342
14380.16 377
14381.29 321
14382.42 324
14383.55 335
14384.69 369
14385.82 362
14386.95 363
14388.09 373
14389.22 348
14390.35 354
14391.49 362
14392.62 348
14393.75 347
14394.89 369
14396.02 372
14397.15 368
14398.28 346
14399.42 355
14400.55 375
14401.69 371
14402.82 352
14403.95 380
14405.09 379
14406.22 372
14407.35 371
14408.49 346
14409.62 364
14410.75 365
14411.89 345
14413.02 374
14414.16 367
14415.29 367
14416.42 365
14417.56 370
14418.69 371
14419.83 376
14420.96 347
14422.10 387
14423.23 407
14424.36 364
14425.50 363
14426.63 383
14427.77 375
14428.90 362
14430.04 377
14431.17 394
14432.31 391
14433.44 380
14434.58 399
14435.71 400
14436.85 384
14437.98 378
14439.12 379
14440.25 392
14441.39 365
14442.52 370
14443.66 399
14444.79 414
14445.93 395
14447.06 398
14448.20 403
14449.33 388
14450.47 400
14451.60 411
14452.74 420
14453.87 426
14455.01 391
14456.14 404
14457.28 414
14458.42 400
14459.55 430
14460.69 402
14461.82 419
14462.96 412
14464.10 410
14465.23 383
14466.37 403
14467.50 406
14468.64 432
14469.78 450
14470.91 433
14472.05 427
14473.18 435
14474.32 424
14475.46 430
14476.59 424
14477.73 435
14478.87 415
14480.00 423
14481.14 403
14482.28 435
14483.41 432
14484.55 402
14485.69 400
14486.82 428
14487.96 396
14489.10 418
14490.23 413
14491.37 400
14492.51 400
14493.65 388
14494.78 408
14495.92 400
14497.06 386
14498.19 392
14499.33 376
14500.47 369
14501.61 400
14502.74 380
14503.88 422
14505.02 407
14506.16 425
14507.29 413
14508.43 416
14509.57 410
14510.71 402
14511.85 407
14512.98 398
14514.12 387
14515.26 370
14516.40 379
14517.54 386
14518.67 365
14519.81 363
14520.95 378
14522.09 351
14523.23 371
14524.36 395
14525.50 371
14526.64 346
14527.78 385
14528.92 385
14530.06 364
14531.19 360
14532.33 378
14533.47 362
14534.61 354
14535.75 350
14536.89 356
14538.03 338
14539.17 336
14540.31 348
14541.44 356
14542.58 343
14543.72 358
14544.86 346
14546.00 359
14547.14 347
14548.28 334
14549.42 342
14550.56 363
14551.70 355
14552.84 358
14553.98 334
14555.12 352
14556.25 360
14557.39 347
14558.53 384
14559.67 378
14560.81 346
14561.95 351
14563.09 385
14564.23 366
14565.37 352
14566.51 371
14567.65 338
14568.79 336
14569.93 368
14571.07 366
14572.21 357
14573.35 385
14574.49 391
14575.63 372
14576.77 394
14577.92 381
14579.06 364
14580.20 363
14581.34 364
14582.48 364
14583.62 364
14584.76 379
14585.90 372
14587.04 381
14588.18 379
14589.32 395
14590.46 375
14591.60 390
14592.74 366
14593.89 384
14595.03 389
14596.17 406
14597.31 375
14598.45 396
14599.59 402
14600.73 382
14601.87 399
14603.02 413
14604.16 397
14605.30 373
14606.44 369
14607.58 396
14608.72 389
14609.86 394
14611.01 406
14612.15 412
14613.29 413
14614.43 410
14615.57 408
14616.72 417
14617.86 423
14619.00 414
14620.14 428
14621.28 429
14622.43 433
14623.57 438
14624.71 415
14625.85 410
14627.00 429
14628.14 426
14629.28 436
14630.42 432
14631.56 444
14632.71 481
14633.85 465
14634.99 483
14636.14 482
14637.28 468
14638.42 465
14639.56 486
14640.71 473
14641.85 450
14642.99 453
14644.14 469
14645.28 460
14646.42 456
14647.56 443
14648.71 453
14649.85 429
14650.99 433
14652.14 443
14653.28 431
14654.42 374
14655.57 401
14656.71 402
14657.85 375
14659.00 350
14660.14 345
14661.29 356
14662.43 379
14663.57 351
14664.72 341
14665.86 327
14667.00 337
14668.15 344
14669.29 353
14670.44 325
14671.58 317
14672.73 326
14673.87 323
14675.01 318
14676.16 322
14677.30 317
14678.45 339
14679.59 329
14680.74 318
14681.88 325
14683.02 307
14684.17 315
14685.31 308
14686.46 309
14687.60 308
14688.75 306
14689.89 324
14691.04 326
14692.18 296
14693.33 296
14694.47 281
14695.62 305
14696.76 332
14697.91 316
14699.05 294
14700.20 300
14701.34 318
14702.49 305
14703.63 320
14704.78 300
14705.92 319
14707.07 317
14708.22 304
14709.36 306
14710.51 270
14711.65 297
14712.80 315
14713.94 326
14715.09 298
14716.23 293
14717.38 316
14718.53 319
14719.67 299
14720.82 294
14721.96 276
14723.11 295
14724.26 318
14725.40 321
14726.55 293
14727.70 292
14728.84 296
14729.99 289
14731.13 287
14732.28 285
14733.43 306
14734.57 276
14735.72 300
14736.87 266
14738.01 289
14739.16 307
14740.31 310
14741.45 298
14742.60 294
14743.75 313
14744.89 302
14746.04 301
14747.19 262
14748.34 282
14749.48 298
14750.63 275
14751.78 289
14752.92 260
14754.07 263
14755.22 294
14756.37 289
14757.51 286
14758.66 280
14759.81 290
14760.96 275
14762.10 303
14763.25 290
14764.40 270
14765.55 283
14766.70 266
14767.84 254
14768.99 252
14770.14 294
14771.29 277
14772.43 260
14773.58 278
14774.73 263
14775.88 263
14777.03 306
14778.18 301
14779.32 265
14780.47 273
14781.62 264
14782.77 274
14783.92 284
14785.07 275
14786.21 285
14787.36 267
14788.51 290
14789.66 281
14790.81 288
14791.96 285
14793.11 285
14794.26 278
14795.40 253
14796.55 289
14797.70 278
14798.85 255
14800.00 283
14801.15 255
14802.30 263
14803.45 236
14804.60 250
14805.75 264
14806.90 251
14808.05 252
14809.19 256
14810.34 278
14811.49 261
14812.64 254
14813.79 259
14814.94 254
14816.09 258
14817.24 265
14818.39 250
14819.54 252
14820.69 240
14821.84 263
14822.99 239
14824.14 239
14825.29 252
14826.44 246
14827.59 256
14828.74 258
14829.89 249
14831.04 237
14832.19 247
14833.34 267
14834.49 268
14835.64 259
14836.79 241
14837.95 269
14839.10 266
14840.25 241
14841.40 229
14842.55 256
14843.70 251
14844.85 259
14846.00 255
14847.15 253
14848.30 244
14849.45 245
14850.60 233
14851.76 253
14852.91 234
14854.06 230
14855.21 249
14856.36 245
14857.51 243
14858.66 238
14859.81 242
14860.97 248
14862.12 250
14863.27 228
14864.42 236
14865.57 248
14866.72 229
14867.88 251
14869.03 252
14870.18 253
14871.33 223
14872.48 215
14873.64 256
14874.79 258
14875.94 245
14877.09 245
14878.24 244
14879.40 254
14880.55 231
14881.70 215
14882.85 227
14884.00 225
14885.16 242
14886.31 236
14887.46 256
14888.61 249
14889.77 231
14890.92 236
14892.07 216
14893.23 225
14894.38 229
14895.53 213
14896.68 233
14897.84 239
14898.99 240
14900.14 236
14901.30 253
14902.45 234
14903.60 227
14904.75 233
14905.91 236
14907.06 222
14908.21 231
14909.37 225
14910.52 229
14911.67 265
14912.83 238
14913.98 244
14915.14 256
14916.29 252
14917.44 237
14918.60 234
14919.75 226
14920.90 240
14922.06 233
14923.21 236
14924.37 220
14925.52 224
14926.67 220
14927.83 230
14928.98 223
14930.14 215
14931.29 237
14932.44 258
14933.60 244
14934.75 207
14935.91 202
14937.06 235
14938.22 232
14939.37 237
14940.52 221
14941.68 238
14942.83 228
14943.99 218
14945.14 251
14946.30 210
14947.45 230
14948.61 247
14949.76 233
14950.92 214
14952.07 213
14953.23 217
14954.38 225
14955.54 209
14956.69 214
14957.85 228
14959.00 238
14960.16 229
14961.31 233
14962.47 221
14963.62 215
14964.78 225
14965.94 240
14967.09 246
14968.25 231
14969.40 238
14970.56 239
14971.71 197
14972.87 210
14974.03 212
14975.18 249
14976.34 224
14977.49 234
14978.65 236
14979.81 217
14980.96 244
14982.12 225
14983.27 222
14984.43 207
14985.59 222
14986.74 217
14987.90 211
14989.06 216
14990.21 219
14991.37 240
14992.53 227
14993.68 230
14994.84 232
14996.00 251
14997.15 213
14998.31 230
14999.47 219
15000.62 233
15001.78 228
15002.94 211
15004.09 220
15005.25 239
15006.41 215
15007.56 239
15008.72 196
15009.88 220
15011.04 212
15012.19 228
15013.35 231
15014.51 227
15015.67 216
15016.82 219
15017.98 201
15019.14 206
15020.30 231
15021.45 224
15022.61 228
15023.77 217
15024.93 219
15026.08 225
15027.24 228
15028.40 223
15029.56 245
15030.72 219
15031.87 203
15033.03 250
15034.19 218
15035.35 240
15036.51 227
15037.67 230
15038.82 226
15039.98 223
15041.14 218
15042.30 241
15043.46 211
15044.62 222
15045.78 223
15046.93 242
15048.09 235
15049.25 213
15050.41 228
15051.57 219
15052.73 216
15053.89 219
15055.05 201
15056.20 208
15057.36 201
15058.52 224
15059.68 228
15060.84 210
15062.00 227
15063.16 235
15064.32 226
15065.48 221
15066.64 235
15067.80 213
15068.96 232
15070.12 232
15071.28 241
15072.44 225
15073.60 225
15074.76 245
15075.91 219
15077.07 223
15078.23 210
15079.39 234
15080.55 223
15081.71 233
15082.87 221
15084.03 231
15085.19 221
15086.35 219
15087.51 230
15088.68 232
15089.84 227
15091.00 241
15092.16 233
15093.32 229
15094.48 202
15095.64 204
15096.80 203
15097.96 205
15099.12 225
15100.28 226
15101.44 227
15102.60 216
15103.76 231
15104.92 224
15106.08 234
15107.25 206
15108.41 232
15109.57 230
15110.73 218
15111.89 228
15113.05 211
15114.21 205
15115.37 213
15116.54 219
15117.70 234
15118.86 224
15120.02 245
15121.18 246
15122.34 227
15123.50 213
15124.67 232
15125.83 224
15126.99 231
15128.15 238
15129.31 227
15130.47 232
15131.64 226
15132.80 224
15133.96 233
15135.12 228
15136.28 228
15137.45 234
15138.61 240
15139.77 228
15140.93 257
15142.10 255
15143.26 239
15144.42 226
15145.58 238
15146.75 259
15147.91 245
15149.07 260
15150.23 234
15151.40 232
15152.56 249
15153.72 237
15154.88 262
15156.05 266
15157.21 257
15158.37 249
15159.54 248
15160.70 262
15161.86 245
15163.03 269
15164.19 245
15165.35 269
15166.52 255
15167.68 287
15168.84 259
15170.01 252
15171.17 250
15172.33 233
15173.50 274
15174.66 245
15175.82 252
15176.99 263
15178.15 281
15179.31 259
15180.48 271
15181.64 262
15182.81 275
15183.97 269
15185.13 262
15186.30 246
15187.46 263
15188.63 272
15189.79 270
15190.95 282
15192.12 281
15193.28 295
15194.45 297
15195.61 281
15196.78 253
15197.94 273
15199.10 285
15200.27 274
15201.43 308
15202.60 276
15203.76 285
15204.93 304
15206.09 287
15207.26 274
15208.42 262
15209.59 281
15210.75 293
15211.92 285
15213.08 284
15214.25 274
15215.41 274
15216.58 313
15217.74 292
15218.91 298
15220.07 305
15221.24 294
15222.40 306
15223.57 280
15224.74 281
15225.90 298
15227.07 278
15228.23 310
15229.40 345
15230.56 287
15231.73 293
15232.89 268
15234.06 274
15235.23 285
15236.39 316
15237.56 293
15238.72 296
15239.89 291
15241.06 289
15242.22 285
15243.39 301
15244.56 290
15245.72 326
15246.89 290
15248.05 314
15249.22 290
15250.39 303
15251.55 295
15252.72 296
15253.89 284
15255.05 289
15256.22 277
15257.39 279
15258.55 276
15259.72 267
15260.89 293
15262.05 300
15263.22 299
15264.39 288
15265.56 302
15266.72 295
15267.89 256
15269.06 260
15270.22 281
15271.39 256
15272.56 271
15273.73 262
15274.89 266
15276.06 284
15277.23 276
15278.40 258
15279.56 266
15280.73 239
15281.90 252
15283.07 273
15284.23 239
15285.40 249
15286.57 264
15287.74 250
15288.91 262
15290.07 271
15291.24 233
15292.41 230
15293.58 256
15294.75 229
15295.92 263
15297.08 271
15298.25 267
15299.42 260
15300.59 248
15301.76 256
15302.93 250
15304.09 259
15305.26 238
15306.43 270
15307.60 254
15308.77 270
15309.94 272
15311.11 246
15312.28 239
15313.44 270
15314.61 269
15315.78 280
15316.95 259
15318.12 247
15319.29 230
15320.46 280
15321.63 275
15322.80 270
15323.97 245
15325.14 266
15326.30 268
15327.47 244
15328.64 276
15329.81 245
15330.98 263
15332.15 259
15333.32 280
15334.49 261
15335.66 272
15336.83 254
15338.00 252
15339.17 242
15340.34 246
15341.51 276
15342.68 277
15343.85 259
15345.02 281
15346.19 253
15347.36 267
15348.53 291
15349.70 281
15350.87 261
15352.04 262
15353.21 259
15354.38 270
15355.55 280
15356.72 260
15357.90 267
15359.07 284
15360.24 296
15361.41 290
15362.58 296
15363.75 265
15364.92 276
15366.09 276
15367.26 293
15368.43 295
15369.60 297
15370.77 273
15371.95 250
15373.12 287
15374.29 276
15375.46 272
15376.63 289
15377.80 281
15378.97 270
15380.15 268
15381.32 281
15382.49 274
15383.66 263
15384.83 273
15386.00 277
15387.17 250
15388.35 277
15389.52 288
15390.69 266
15391.86 258
15393.03 259
15394.21 270
15395.38 284
15396.55 258
15397.72 279
15398.89 295
15400.07 262
15401.24 273
15402.41 257
15403.58 275
15404.76 288
15405.93 280
15407.10 282
15408.27 285
15409.45 225
15410.62 259
15411.79 255
15412.96 255
15414.14 260
15415.31 266
15416.48 264
15417.66 275
15418.83 266
15420.00 267
15421.17 252
15422.35 249
15423.52 243
15424.69 241
15425.87 252
15427.04 235
15428.21 251
15429.39 217
15430.56 246
15431.73 248
15432.91 236
15434.08 248
15435.25 231
15436.43 258
15437.60 257
15438.77 255
15439.95 233
15441.12 258
15442.30 266
15443.47 278
15444.64 249
15445.82 242
15446.99 255
15448.17 246
15449.34 272
15450.51 265
15451.69 232
15452.86 256
15454.04 263
15455.21 247
15456.39 250
15457.56 274
15458.73 253
15459.91 247
15461.08 235
15462.26 245
15463.43 261
15464.61 240
15465.78 260
15466.96 246
15468.13 249
15469.31 233
15470.48 243
15471.66 239
15472.83 244
15474.01 252
15475.18 250
15476.36 255
15477.53 241
15478.71 246
15479.88 251
15481.06 237
15482.23 253
15483.41 244
15484.58 229
15485.76 249
15486.93 240
15488.11 232
15489.29 224
15490.46 260
15491.64 264
15492.81 236
15493.99 237
15495.16 251
15496.34 251
15497.52 243
15498.69 232
15499.87 240
15501.04 257
15502.22 273
15503.40 256
15504.57 269
15505.75 254
15506.92 258
15508.10 271
15509.28 266
15510.45 278
15511.63 258
15512.81 257
15513.98 263
15515.16 257
15516.34 259
15517.51 269
15518.69 282
15519.87 244
15521.04 260
15522.22 228
15523.40 266
15524.57 259
15525.75 283
15526.93 238
15528.11 243
15529.28 247
15530.46 300
15531.64 272
15532.81 276
15533.99 295
15535.17 252
15536.35 281
15537.52 281
15538.70 301
15539.88 282
15541.06 289
15542.23 296
15543.41 292
15544.59 284
15545.77 281
15546.95 288
15548.12 300
15549.30 292
15550.48 302
15551.66 317
15552.83 287
15554.01 299
15555.19 273
15556.37 292
15557.55 298
15558.73 301
15559.90 329
15561.08 289
15562.26 299
15563.44 291
15564.62 284
15565.80 292
15566.97 319
15568.15 305
15569.33 308
15570.51 302
15571.69 290
15572.87 342
15574.05 301
15575.23 300
15576.40 274
15577.58 309
15578.76 316
15579.94 325
15581.12 344
15582.30 328
15583.48 319
15584.66 335
15585.84 332
15587.02 328
15588.20 346
15589.38 357
15590.56 356
15591.73 353
15592.91 331
15594.09 339
15595.27 349
15596.45 341
15597.63 349
15598.81 366
15599.99 341
15601.17 374
15602.35 365
15603.53 361
15604.71 353
15605.89 347
15607.07 346
15608.25 375
15609.43 366
15610.61 353
15611.79 366
15612.97 391
15614.15 385
15615.33 349
15616.51 362
15617.69 382
15618.88 386
15620.06 402
15621.24 380
15622.42 397
15623.60 411
15624.78 429
15625.96 416
15627.14 393
15628.32 394
15629.50 440
15630.68 434
15631.86 432
15633.05 412
15634.23 404
15635.41 409
15636.59 423
15637.77 423
15638.95 425
15640.13 431
15641.31 443
15642.50 471
15643.68 474
15644.86 478
15646.04 455
15647.22 449
15648.40 468
15649.58 437
15650.77 452
15651.95 470
15653.13 470
15654.31 482
15655.49 458
15656.68 460
15657.86 476
15659.04 464
15660.22 449
15661.40 474
15662.59 469
15663.77 417
15664.95 457
15666.13 439
15667.32 425
15668.50 455
15669.68 477
15670.86 468
15672.05 457
15673.23 460
15674.41 459
15675.59 469
15676.78 399
15677.96 432
15679.14 446
15680.32 419
15681.51 385
15682.69 430
15683.87 390
15685.06 389
15686.24 412
15687.42 416
15688.61 414
15689.79 396
15690.97 385
15692.16 404
15693.34 409
15694.52 370
15695.71 399
15696.89 404
15698.07 360
15699.26 388
15700.44 383
15701.62 382
15702.81 415
15703.99 418
15705.17 419
15706.36 389
15707.54 390
15708.73 381
15709.91 402
15711.09 407
15712.28 388
15713.46 386
15714.65 386
15715.83 382
15717.02 421
15718.20 418
15719.38 410
15720.57 401
15721.75 407
15722.94 405
15724.12 423
15725.31 406
15726.49 396
15727.68 417
15728.86 403
15730.04 424
15731.23 417
15732.41 419
15733.60 402
15734.78 432
15735.97 427
15737.15 436
15738.34 408
15739.52 436
15740.71 444
15741.89 423
15743.08 446
15744.27 430
15745.45 448
15746.64 436
15747.82 449
15749.01 447
15750.19 447
15751.38 436
15752.56 463
15753.75 456
15754.93 446
15756.12 427
15757.31 477
15758.49 490
15759.68 468
15760.86 472
15762.05 488
15763.24 488
15764.42 461
15765.61 447
15766.79 469
15767.98 471
15769.17 453
15770.35 441
15771.54 472
15772.72 474
15773.91 438
15775.10 443
15776.28 440
15777.47 438
15778.66 426
15779.84 444
15781.03 453
15782.22 430
15783.40 405
15784.59 419
15785.78 430
15786.96 414
15788.15 434
15789.34 408
15790.53 410
15791.71 412
15792.90 427
15794.09 410
15795.27 400
15796.46 402
15797.65 395
15798.84 412
15800.02 403
15801.21 390
15802.40 383
15803.59 371
15804.77 404
15805.96 373
15807.15 371
15808.34 360
15809.52 324
15810.71 353
15811.90 405
15813.09 377
15814.28 399
15815.46 363
15816.65 366
15817.84 369
15819.03 331
15820.22 344
15821.40 377
15822.59 358
15823.78 335
15824.97 346
15826.16 325
15827.35 357
15828.53 345
15829.72 385
15830.91 371
15832.10 389
15833.29 367
15834.48 331
15835.67 353
15836.85 368
15838.04 360
15839.23 377
15840.42 359
15841.61 358
15842.80 367
15843.99 363
15845.18 364
15846.37 372
15847.55 361
15848.74 331
15849.93 304
15851.12 329
15852.31 355
15853.50 378
15854.69 363
15855.88 343
15857.07 343
15858.26 326
15859.45 334
15860.64 354
15861.83 341
15863.02 375
15864.21 351
15865.40 363
15866.59 351
15867.78 382
15868.97 361
15870.16 367
15871.35 378
15872.54 359
15873.73 350
15874.92 377
15876.11 384
15877.30 361
15878.49 363
15879.68 376
15880.87 361
15882.06 395
15883.25 361
15884.44 348
15885.63 386
15886.82 380
15888.01 355
15889.20 375
15890.39 380
15891.59 365
15892.78 346
15893.97 359
15895.16 396
15896.35 394
15897.54 372
15898.73 370
15899.92 382
15901.11 392
15902.30 380
15903.50 405
15904.69 414
15905.88 394
15907.07 413
15908.26 406
15909.45 409
15910.64 422
15911.84 393
15913.03 413
15914.22 392
15915.41 408
15916.60 424
15917.79 402
15918.99 413
15920.18 399
15921.37 374
15922.56 406
15923.75 413
15924.95 401
15926.14 397
15927.33 396
15928.52 415
15929.71 388
15930.91 403
15932.10 393
15933.29 382
15934.48 374
15935.68 382
15936.87 394
15938.06 398
15939.25 371
15940.45 393
15941.64 364
15942.83 388
15944.03 381
15945.22 366
15946.41 375
15947.60 361
15948.80 377
15949.99 359
15951.18 336
15952.38 345
15953.57 349
15954.76 328
15955.96 339
15957.15 333
15958.34 303
15959.54 330
15960.73 294
15961.92 304
15963.12 289
15964.31 299
15965.50 291
15966.70 314
15967.89 312
15969.08 286
15970.28 290
15971.47 282
15972.67 288
15973.86 276
15975.05 295
15976.25 288
15977.44 291
15978.64 281
15979.83 273
15981.02 278
15982.22 293
15983.41 269
15984.61 273
15985.80 265
15987.00 254
15988.19 239
15989.38 252
15990.58 259
15991.77 257
15992.97 278
15994.16 252
15995.36 266
15996.55 247
15997.75 262
15998.94 247
16000.14 234
16001.33 253
16002.53 235
16003.72 261
16004.92 248
16006.11 247
16007.31 277
16008.50 260
16009.70 235
16010.89 260
16012.09 246
16013.28 261
16014.48 251
16015.67 245
16016.87 251
16018.07 254
16019.26 251
16020.46 247
16021.65 256
16022.85 257
16024.04 258
16025.24 243
16026.44 235
16027.63 241
16028.83 231
16030.02 254
16031.22 227
16032.42 247
16033.61 260
16034.81 247
16036.00 223
16037.20 215
16038.40 238
16039.59 275
16040.79 244
16041.99 261
16043.18 245
16044.38 239
16045.58 226
16046.77 225
16047.97 228
16049.17 271
16050.36 243
16051.56 232
16052.76 248
16053.95 222
16055.15 222
16056.35 233
16057.54 252
16058.74 206
16059.94 214
16061.14 247
16062.33 230
16063.53 249
16064.73 220
16065.92 230
16067.12 256
16068.32 244
16069.52 251
16070.71 223
16071.91 225
16073.11 225
16074.31 247
16075.50 246
16076.70 226
16077.90 222
16079.10 233
16080.30 223
16081.49 222
16082.69 218
16083.89 223
16085.09 215
16086.29 229
16087.48 230
16088.68 212
16089.88 214
16091.08 230
16092.28 218
16093.48 219
16094.67 217
16095.87 212
16097.07 220
16098.27 217
16099.47 237
16100.67 226
16101.87 214
16103.06 200
16104.26 213
16105.46 222
16106.66 211
16107.86 221
16109.06 221
16110.26 208
16111.46 203
16112.66 204
16113.86 226
16115.05 204
16116.25 223
16117.45 211
16118.65 219
16119.85 190
16121.05 217
16122.25 205
16123.45 213
16124.65 209
16125.85 194
16127.05 199
16128.25 221
16129.45 211
16130.65 193
16131.85 205
16133.05 218
16134.25 198
16135.45 217
16136.65 210
16137.85 219
16139.05 216
16140.25 196
16141.45 210
16142.65 217
16143.85 219
16145.05 220
16146.25 207
16147.45 209
16148.65 209
16149.85 228
16151.05 205
16152.25 202
16153.45 247
16154.65 217
16155.85 213
16157.05 222
16158.25 229
16159.46 225
16160.66 219
16161.86 232
16163.06 223
16164.26 237
16165.46 225
16166.66 203
16167.86 209
16169.06 202
16170.27 193
16171.47 233
16172.67 232
16173.87 228
16175.07 224
16176.27 225
16177.47 218
16178.67 229
16179.88 238
16181.08 203
16182.28 236
16183.48 223
16184.68 193
16185.89 222
16187.09 222
16188.29 236
16189.49 211
16190.69 225
16191.90 235
16193.10 219
16194.30 217
16195.50 238
16196.70 217
16197.91 236
16199.11 244
16200.31 234
16201.51 230
16202.72 227
16203.92 217
16205.12 222
16206.32 236
16207.53 241
16208.73 221
16209.93 224
16211.13 225
16212.34 243
16213.54 228
16214.74 251
16215.95 250
16217.15 243
16218.35 230
16219.55 235
16220.76 241
16221.96 253
16223.16 238
16224.37 235
16225.57 251
16226.77 242
16227.98 243
16229.18 238
16230.38 239
16231.59 239
16232.79 226
16233.99 245
16235.20 246
16236.40 248
16237.61 248
16238.81 233
16240.01 244
16241.22 247
16242.42 243
16243.63 253
16244.83 266
16246.03 233
16247.24 246
16248.44 239
16249.65 250
16250.85 246
16252.05 261
16253.26 260
16254.46 249
16255.67 250
16256.87 265
16258.08 256
16259.28 253
16260.49 276
16261.69 282
16262.89 268
16264.10 268
16265.30 280
16266.51 275
16267.71 262
16268.92 260
16270.12 292
16271.33 278
16272.53 264
16273.74 264
16274.94 280
16276.15 275
16277.35 259
16278.56 276
16279.77 273
16280.97 270
16282.18 294
16283.38 283
16284.59 283
16285.79 251
16287.00 273
16288.20 276
16289.41 275
16290.61 273
16291.82 270
16293.03 259
16294.23 290
16295.44 281
16296.64 268
16297.85 274
16299.06 293
16300.26 302
16301.47 280
16302.67 263
16303.88 261
16305.09 273
16306.29 277
16307.50 274
16308.71 281
16309.91 287
16311.12 281
16312.33 290
16313.53 272
16314.74 284
16315.95 290
16317.15 294
16318.36 283
16319.57 288
16320.77 291
16321.98 281
16323.19 252
16324.39 278
16325.60 274
16326.81 249
16328.01 268
16329.22 252
16330.43 263
16331.64 234
16332.84 232
16334.05 244
16335.26 242
16336.47 237
16337.67 239
16338.88 260
16340.09 242
16341.30 243
16342.50 230
16343.71 249
16344.92 230
16346.13 240
16347.33 223
16348.54 223
16349.75 234
16350.96 216
16352.17 240
16353.37 212
16354.58 232
16355.79 227
16357.00 214
16358.21 219
16359.41 206
16360.62 226
16361.83 227
16363.04 232
16364.25 227
16365.46 205
16366.67 209
16367.87 209
16369.08 212
16370.29 209
16371.50 196
16372.71 203
16373.92 214
16375.13 224
16376.34 221
16377.54 218
16378.75 197
16379.96 217
16381.17 229
16382.38 215
16383.59 194
16384.80 221
16386.01 214
16387.22 202
16388.43 221
16389.64 211
16390.85 198
16392.05 196
16393.26 205
16394.47 222
16395.68 223
16396.89 217
16398.10 221
16399.31 217
16400.52 228
16401.73 214
16402.94 197
16404.15 215
16405.36 221
16406.57 218
16407.78 212
16408.99 200
16410.20 186
16411.41 222
16412.62 216
16413.83 196
16415.04 196
16416.25 215
16417.46 216
16418.67 193
16419.88 180
16421.10 198
16422.31 223
16423.52 190
16424.73 199
16425.94 201
16427.15 201
16428.36 206
16429.57 207
16430.78 216
16431.99 199
16433.20 200
16434.41 206
16435.63 196
16436.84 202
16438.05 191
16439.26 214
16440.47 194
16441.68 194
16442.89 215
16444.10 186
16445.32 210
16446.53 199
16447.74 200
16448.95 187
16450.16 180
16451.37 202
16452.59 197
16453.80 195
16455.01 208
16456.22 208
16457.43 203
16458.64 201
16459.86 202
16461.07 206
16462.28 214
16463.49 208
16464.70 200
16465.92 190
16467.13 218
16468.34 189
16469.55 211
16470.77 179
16471.98 188
16473.19 189
16474.40 203
16475.62 192
16476.83 188
16478.04 194
16479.25 210
16480.47 210
16481.68 197
16482.89 208
16484.11 175
16485.32 182
16486.53 185
16487.74 169
16488.96 167
16490.17 193
16491.38 197
16492.60 198
16493.81 188
16495.02 172
16496.24 198
16497.45 167
16498.66 180
16499.88 180
16501.09 190
16502.30 181
16503.52 207
16504.73 198
16505.94 200
16507.16 183
16508.37 198
16509.59 179
16510.80 182
16512.01 189
16513.23 180
16514.44 186
16515.66 182
16516.87 183
16518.08 197
16519.30 202
16520.51 181
16521.73 198
16522.94 214
16524.16 183
16525.37 189
16526.58 197
16527.80 169
16529.01 195
16530.23 192
16531.44 191
16532.66 175
16533.87 189
16535.09 181
16536.30 190
16537.52 206
16538.73 178
16539.95 168
16541.16 168
16542.38 181
16543.59 194
16544.81 200
16546.02 176
16547.24 196
16548.45 179
16549.67 193
16550.88 183
16552.10 199
16553.31 212
16554.53 211
16555.74 207
16556.96 186
16558.18 193
16559.39 184
16560.61 193
16561.82 173
16563.04 182
16564.25 186
16565.47 204
16566.69 176
16567.90 176
16569.12 183
16570.33 185
16571.55 201
16572.77 185
16573.98 180
16575.20 188
16576.41 203
16577.63 186
16578.85 174
16580.06 177
16581.28 184
16582.50 200
16583.71 189
16584.93 164
16586.15 188
16587.36 159
16588.58 185
16589.80 188
16591.01 178
16592.23 180
16593.45 175
16594.66 182
16595.88 202
16597.10 172
16598.32 185
16599.53 180
16600.75 191
16601.97 192
16603.18 185
16604.40 177
16605.62 170
16606.84 172
16608.05 188
16609.27 201
16610.49 188
16611.71 165
16612.92 183
16614.14 172
16615.36 182
16616.58 200
16617.79 207
16619.01 171
16620.23 185
16621.45 194
16622.67 174
16623.88 171
16625.10 186
16626.32 169
16627.54 155
16628.76 171
16629.97 165
16631.19 187
16632.41 187
16633.63 169
16634.85 192
16636.07 176
16637.29 181
16638.50 180
16639.72 186
16640.94 197
16642.16 199
16643.38 188
16644.60 221
16645.82 208
16647.03 178
16648.25 175
16649.47 172
16650.69 179
16651.91 175
16653.13 194
16654.35 188
16655.57 179
16656.79 187
16658.01 171
16659.23 198
16660.45 173
16661.66 171
16662.88 177
16664.10 170
16665.32 197
16666.54 185
16667.76 176
16668.98 177
16670.20 159
16671.42 175
16672.64 182
16673.86 181
16675.08 189
16676.30 181
16677.52 184
16678.74 172
16679.96 179
16681.18 186
16682.40 176
16683.62 160
16684.84 169
16686.06 185
16687.28 186
16688.50 173
16689.72 168
16690.94 184
16692.16 170
16693.39 176
16694.61 159
16695.83 194
16697.05 183
16698.27 179
16699.49 164
16700.71 157
16701.93 178
16703.15 172
16704.37 181
16705.59 188
16706.81 165
16708.04 177
16709.26 187
16710.48 195
16711.70 184
16712.92 169
16714.14 188
16715.36 192
16716.58 186
16717.81 177
16719.03 196
16720.25 171
16721.47 182
16722.69 177
16723.91 176
16725.14 192
16726.36 187
16727.58 180
16728.80 164
16730.02 174
16731.24 166
16732.47 199
16733.69 191
16734.91 189
16736.13 186
16737.36 164
16738.58 168
16739.80 168
16741.02 176
16742.24 185
16743.47 196
16744.69 178
16745.91 178
16747.13 170
16748.36 195
16749.58 171
16750.80 168
16752.02 177
16753.25 205
16754.47 154
16755.69 172
16756.92 173
16758.14 169
16759.36 171
16760.59 175
16761.81 187
16763.03 166
16764.25 171
16765.48 172
16766.70 156
16767.92 164
16769.15 161
16770.37 185
16771.59 163
16772.82 174
16774.04 185
16775.27 161
16776.49 175
16777.71 174
16778.94 178
16780.16 157
16781.38 169
16782.61 177
16783.83 166
16785.06 178
16786.28 165
16787.50 170
16788.73 164
16789.95 182
16791.18 191
16792.40 187
16793.62 173
16794.85 188
16796.07 180
16797.30 170
16798.52 169
16799.75 186
16800.97 180
16802.19 165
16803.42 162
16804.64 175
16805.87 183
16807.09 190
16808.32 182
16809.54 189
16810.77 194
16811.99 182
16813.22 175
16814.44 186
16815.67 180
16816.89 179
16818.12 179
16819.34 194
16820.57 188
16821.79 176
16823.02 180
16824.24 178
16825.47 180
16826.70 188
16827.92 185
16829.15 184
16830.37 184
16831.60 202
16832.82 198
16834.05 188
16835.27 194
16836.50 182
16837.73 185
16838.95 188
16840.18 202
16841.40 181
16842.63 190
16843.86 214
16845.08 197
16846.31 206
16847.53 203
16848.76 192
16849.99 202
16851.21 207
16852.44 191
16853.67 197
16854.89 206
16856.12 233
16857.35 194
16858.57 205
16859.80 201
16861.03 176
16862.25 218
16863.48 215
16864.71 192
16865.93 229
16867.16 220
16868.39 225
16869.61 205
16870.84 200
16872.07 215
16873.30 199
16874.52 209
16875.75 220
16876.98 216
16878.20 248
16879.43 221
16880.66 223
16881.89 217
16883.11 223
16884.34 248
16885.57 256
16886.80 260
16888.02 203
16889.25 240
16890.48 215
16891.71 223
16892.94 240
16894.16 215
16895.39 250
16896.62 228
16897.85 231
16899.08 242
16900.30 226
16901.53 262
16902.76 251
16903.99 236
16905.22 206
16906.45 240
16907.67 240
16908.90 238
16910.13 237
16911.36 199
16912.59 221
16913.82 211
16915.04 242
16916.27 243
16917.50 237
16918.73 227
16919.96 206
16921.19 212
16922.42 235
16923.65 226
16924.88 204
16926.10 217
16927.33 216
16928.56 199
16929.79 213
16931.02 216
16932.25 223
16933.48 219
16934.71 201
16935.94 206
16937.17 212
16938.40 205
16939.63 207
16940.86 213
16942.09 211
16943.32 214
16944.55 219
16945.78 210
16947.01 195
16948.24 217
16949.47 204
16950.70 214
16951.93 203
16953.16 213
16954.39 211
16955.62 210
16956.85 207
16958.08 193
16959.31 210
16960.54 192
16961.77 198
16963.00 213
16964.23 191
16965.46 211
16966.69 206
16967.92 180
16969.15 186
16970.38 198
16971.61 203
16972.84 201
16974.07 210
16975.30 200
16976.54 193
16977.77 185
16979.00 189
16980.23 205
16981.46 207
16982.69 196
16983.92 184
16985.15 192
16986.38 185
16987.62 180
16988.85 200
16990.08 203
16991.31 190
16992.54 183
16993.77 204
16995.00 198
16996.24 208
16997.47 200
16998.70 187
16999.93 192
17001.16 205
17002.39 201
17003.63 172
17004.86 192
17006.09 182
17007.32 205
17008.55 185
17009.79 186
17011.02 180
17012.25 174
17013.48 187
17014.72 186
17015.95 177
17017.18 183
17018.41 216
17019.64 194
17020.88 176
17022.11 169
17023.34 192
17024.58 191
17025.81 192
17027.04 188
17028.27 183
17029.51 175
17030.74 193
17031.97 183
17033.21 195
17034.44 183
17035.67 199
17036.90 194
17038.14 171
17039.37 187
17040.60 161
17041.84 194
17043.07 185
17044.30 174
17045.54 168
17046.77 173
17048.00 179
17049.24 183
17050.47 183
17051.70 165
17052.94 189
17054.17 192
17055.41 171
17056.64 172
17057.87 171
17059.11 159
17060.34 169
17061.58 151
17062.81 165
17064.04 177
17065.28 169
17066.51 180
17067.75 181
17068.98 172
17070.21 170
17071.45 166
17072.68 162
17073.92 175
17075.15 161
17076.39 164
17077.62 173
17078.86 188
17080.09 166
17081.33 171
17082.56 166
17083.80 168
17085.03 151
17086.26 171
17087.50 162
17088.73 173
17089.97 177
17091.20 189
17092.44 164
17093.68 165
17094.91 168
17096.15 150
17097.38 169
17098.62 161
17099.85 164
17101.09 167
17102.32 192
17103.56 186
17104.79 182
17106.03 164
17107.26 181
17108.50 183
17109.74 166
17110.97 164
17112.21 171
17113.44 164
17114.68 178
17115.92 165
17117.15 166
17118.39 156
17119.62 168
17120.86 163
17122.10 159
17123.33 160
17124.57 167
17125.80 168
17127.04 168
17128.28 157
17129.51 152
17130.75 151
17131.99 153
17133.22 165
17134.46 145
17135.70 164
17136.93 169
17138.17 164
17139.41 172
17140.64 160
17141.88 154
17143.12 148
17144.35 162
17145.59 160
17146.83 148
17148.07 143
17149.30 153
17150.54 181
17151.78 158
17153.02 170
17154.25 177
17155.49 186
17156.73 162
17157.96 151
17159.20 154
17160.44 160
17161.68 182
17162.92 178
17164.15 151
17165.39 146
17166.63 155
17167.87 161
17169.10 155
17170.34 139
17171.58 159
17172.82 166
17174.06 166
17175.29 163
17176.53 160
17177.77 159
17179.01 157
17180.25 158
17181.49 173
17182.72 162
17183.96 166
17185.20 174
17186.44 145
17187.68 157
17188.92 169
17190.15 160
17191.39 156
17192.63 162
17193.87 145
17195.11 164
17196.35 157
17197.59 164
17198.83 144
17200.07 171
17201.30 195
17202.54 169
17203.78 129
17205.02 159
17206.26 145
17207.50 140
17208.74 157
17209.98 140
17211.22 155
17212.46 171
17213.70 158
17214.94 155
17216.18 134
17217.42 141
17218.66 146
17219.90 169
17221.14 168
17222.38 156
17223.62 132
17224.86 149
17226.10 143
17227.34 158
17228.58 164
17229.82 155
17231.06 166
17232.30 167
17233.54 155
17234.78 178
17236.02 156
17237.26 164
17238.50 162
17239.74 163
17240.98 129
17242.22 176
17243.46 171
17244.70 156
17245.94 162
17247.18 154
17248.42 156
17249.66 146
17250.90 154
17252.14 139
17253.39 134
17254.63 140
17255.87 163
17257.11 155
17258.35 153
17259.59 134
17260.83 172
17262.07 148
17263.31 133
17264.56 144
17265.80 161
17267.04 166
17268.28 158
17269.52 131
17270.76 151
17272.00 129
17273.25 129
17274.49 161
17275.73 132
17276.97 140
17278.21 142
17279.45 152
17280.70 133
17281.94 146
17283.18 158
17284.42 154
17285.66 142
17286.91 156
17288.15 148
17289.39 131
17290.63 123
17291.88 143
17293.12 144
17294.36 131
17295.60 140
17296.85 139
17298.09 158
17299.33 138
17300.57 139
17301.82 132
17303.06 147
17304.30 140
17305.54 124
17306.79 123
17308.03 149
17309.27 152
17310.52 147
17311.76 134
17313.00 146
17314.25 168
17315.49 157
17316.73 142
17317.97 137
17319.22 127
17320.46 134
17321.71 143
17322.95 140
17324.19 137
17325.44 147
17326.68 162
17327.92 155
17329.17 155
17330.41 142
17331.65 167
17332.90 173
17334.14 142
17335.39 153
17336.63 139
17337.87 142
17339.12 158
17340.36 134
17341.61 151
17342.85 144
17344.09 156
17345.34 150
17346.58 155
17347.83 151
17349.07 146
17350.32 142
17351.56 146
17352.80 139
17354.05 143
17355.29 149
17356.54 165
17357.78 140
17359.03 145
17360.27 129
17361.52 144
17362.76 154
17364.01 127
17365.25 117
17366.50 112
17367.74 137
17368.99 143
17370.23 139
17371.48 159
17372.72 139
17373.97 148
17375.21 158
17376.46 152
17377.70 158
17378.95 151
17380.19 158
17381.44 146
17382.69 147
17383.93 136
17385.18 136
17386.42 126
17387.67 158
17388.91 140
17390.16 144
17391.41 139
17392.65 144
17393.90 156
17395.14 133
17396.39 146
17397.64 138
17398.88 151
17400.13 149
17401.37 138
17402.62 134
17403.87 144
17405.11 144
17406.36 134
17407.61 137
17408.85 141
17410.10 159
17411.35 150
17412.59 138
17413.84 151
17415.09 158
17416.33 153
17417.58 146
17418.83 130
17420.07 137
17421.32 142
17422.57 157
17423.82 159
17425.06 138
17426.31 151
17427.56 149
17428.80 150
17430.05 145
17431.30 157
17432.55 147
17433.79 147
17435.04 148
17436.29 155
17437.54 144
17438.78 143
17440.03 134
17441.28 153
17442.53 153
17443.77 144
17445.02 132
17446.27 130
17447.52 143
17448.77 155
17450.01 152
17451.26 145
17452.51 147
17453.76 144
17455.01 139
17456.25 155
17457.50 145
17458.75 126
17460.00 134
17461.25 148
17462.50 147
17463.74 154
17464.99 157
17466.24 149
17467.49 157
17468.74 143
17469.99 141
17471.24 153
17472.49 126
17473.73 151
17474.98 156
17476.23 137
17477.48 139
17478.73 127
17479.98 157
17481.23 147
17482.48 127
17483.73 136
17484.98 137
17486.23 129
17487.47 142
17488.72 139
17489.97 159
17491.22 138
17492.47 130
17493.72 159
17494.97 140
17496.22 151
17497.47 166
17498.72 156
17499.97 139
17501.22 144
17502.47 150
17503.72 136
17504.97 141
17506.22 165
17507.47 160
17508.72 143
17509.97 137
17511.22 133
17512.47 136
17513.72 150
17514.97 144
17516.22 160
17517.47 126
17518.72 141
17519.97 158
17521.22 155
17522.47 156
17523.72 173
17524.98 166
17526.23 153
17527.48 166
17528.73 153
17529.98 153
17531.23 148
17532.48 175
17533.73 175
17534.98 155
17536.23 161
17537.48 152
17538.74 150
17539.99 142
17541.24 150
17542.49 141
17543.74 162
17544.99 154
17546.24 148
17547.50 147
17548.75 136
17550.00 155
17551.25 167
17552.50 155
17553.75 156
17555.01 142
17556.26 158
17557.51 176
17558.76 163
17560.01 165
17561.26 150
17562.52 164
17563.77 147
17565.02 169
17566.27 136
17567.53 174
17568.78 159
17570.03 186
17571.28 162
17572.53 153
17573.79 155
17575.04 144
17576.29 158
17577.54 148
17578.80 152
17580.05 150
17581.30 154
17582.56 166
17583.81 157
17585.06 176
17586.31 143
17587.57 166
17588.82 150
17590.07 157
17591.33 181
17592.58 181
17593.83 177
17595.08 179
17596.34 163
17597.59 153
17598.84 150
17600.10 151
17601.35 160
17602.61 167
17603.86 149
17605.11 147
17606.37 159
17607.62 168
17608.87 166
17610.13 157
17611.38 171
17612.63 148
17613.89 164
17615.14 148
17616.40 134
17617.65 145
17618.90 157
17620.16 167
17621.41 164
17622.67 170
17623.92 151
17625.17 141
17626.43 148
17627.68 169
17628.94 174
17630.19 181
17631.45 151
17632.70 168
17633.96 145
17635.21 171
17636.47 157
17637.72 151
17638.97 141
17640.23 143
17641.48 166
17642.74 131
17643.99 169
17645.25 154
17646.50 146
17647.76 161
17649.01 145
17650.27 153
17651.52 161
17652.78 143
17654.04 157
17655.29 153
17656.55 162
17657.80 156
17659.06 144
17660.31 154
17661.57 162
17662.82 145
17664.08 151
17665.33 154
17666.59 147
17667.85 147
17669.10 147
17670.36 148
17671.61 145
17672.87 127
17674.13 139
17675.38 151
17676.64 150
17677.89 155
17679.15 144
17680.41 141
17681.66 138
17682.92 136
17684.18 144
17685.43 153
17686.69 152
17687.95 153
17689.20 160
17690.46 153
17691.71 155
17692.97 153
17694.23 159
17695.49 142
17696.74 129
17698.00 154
17699.26 151
17700.51 170
17701.77 146
17703.03 168
17704.28 160
17705.54 160
17706.80 137
17708.06 153
17709.31 142
17710.57 152
17711.83 149
17713.08 152
17714.34 173
17715.60 160
17716.86 171
17718.11 163
17719.37 129
17720.63 158
17721.89 150
17723.15 164
17724.40 153
17725.66 149
17726.92 162
17728.18 173
17729.43 157
17730.69 132
17731.95 141
17733.21 155
17734.47 164
17735.73 163
17736.98 157
17738.24 159
17739.50 158
17740.76 165
17742.02 164
17743.28 161
17744.53 158
17745.79 145
17747.05 153
17748.31 169
17749.57 142
17750.83 148
17752.09 160
17753.34 163
17754.60 162
17755.86 145
17757.12 148
17758.38 174
17759.64 161
17760.90 148
17762.16 158
17763.42 166
17764.68 141
17765.94 158
17767.19 161
17768.45 148
17769.71 167
17770.97 164
17772.23 167
17773.49 141
17774.75 154
17776.01 148
17777.27 160
17778.53 142
17779.79 151
17781.05 147
17782.31 162
17783.57 143
17784.83 148
17786.09 151
17787.35 152
17788.61 151
17789.87 155
17791.13 139
17792.39 136
17793.65 140
17794.91 156
17796.17 135
17797.43 148
17798.69 131
17799.95 131
17801.21 123
17802.47 146
17803.73 133
17805.00 138
17806.26 164
17807.52 146
17808.78 137
17810.04 133
17811.30 136
17812.56 147
17813.82 146
17815.08 132
17816.34 148
17817.60 148
17818.87 141
17820.13 150
17821.39 157
17822.65 157
17823.91 157
17825.17 137
17826.43 137
17827.69 133
17828.96 132
17830.22 146
17831.48 127
17832.74 122
17834.00 126
17835.26 139
17836.53 136
17837.79 151
17839.05 139
17840.31 148
17841.57 162
17842.84 134
17844.10 129
17845.36 141
17846.62 142
17847.88 148
17849.15 142
17850.41 132
17851.67 136
17852.93 140
17854.20 148
17855.46 144
17856.72 126
17857.98 135
17859.25 148
17860.51 131
17861.77 121
17863.03 137
17864.30 125
17865.56 148
17866.82 125
17868.09 129
17869.35 137
17870.61 138
17871.87 142
17873.14 137
17874.40 139
17875.66 144
17876.93 129
17878.19 145
17879.45 138
17880.72 122
17881.98 133
17883.24 138
17884.51 143
17885.77 129
17887.03 131
17888.30 115
17889.56 127
17890.83 146
17892.09 120
17893.35 133
17894.62 124
17895.88 140
17897.14 133
17898.41 133
17899.67 135
17900.94 130
17902.20 123
17903.46 139
17904.73 134
17905.99 123
17907.26 130
17908.52 136
17909.79 138
17911.05 142
17912.32 146
17913.58 137
17914.84 151
17916.11 142
17917.37 149
17918.64 140
17919.90 141
17921.17 132
17922.43 136
17923.70 140
17924.96 126
17926.23 138
17927.49 144
17928.76 169
17930.02 149
17931.29 147
17932.55 126
17933.82 138
17935.08 146
17936.35 129
17937.61 122
17938.88 142
17940.14 130
17941.41 144
17942.68 152
17943.94 139
17945.21 134
17946.47 131
17947.74 143
17949.00 132
17950.27 131
17951.54 119
17952.80 133
17954.07 149
17955.33 137
17956.60 137
17957.87 131
17959.13 153
17960.40 150
17961.66 133
17962.93 129
17964.20 135
17965.46 137
17966.73 137
17968.00 129
17969.26 133
17970.53 125
17971.80 124
17973.06 138
17974.33 130
17975.60 142
17976.86 147
17978.13 135
17979.40 143
17980.66 132
17981.93 122
17983.20 134
17984.46 137
17985.73 131
17987.00 126
17988.26 161
17989.53 151
17990.80 141
17992.07 128
17993.33 112
17994.60 144
17995.87 134
17997.14 135
17998.40 134
17999.67 121
18000.94 140
18002.21 142
18003.47 138
18004.74 137
18006.01 126
18007.28 134
18008.55 142
18009.81 139
18011.08 150
18012.35 134
18013.62 145
18014.89 140
18016.15 150
18017.42 156
18018.69 147
18019.96 144
18021.23 158
18022.49 151
18023.76 142
18025.03 143
18026.30 141
18027.57 131
18028.84 147
18030.11 142
18031.37 151
18032.64 144
18033.91 149
18035.18 147
18036.45 134
18037.72 134
18038.99 152
18040.26 144
18041.53 155
18042.79 161
18044.06 149
18045.33 150
18046.60 157
18047.87 151
18049.14 152
18050.41 145
18051.68 121
18052.95 139
18054.22 140
18055.49 141
18056.76 139
18058.03 116
18059.30 158
18060.57 144
18061.84 150
18063.11 136
18064.38 139
18065.65 149
18066.92 145
18068.19 154
18069.46 129
18070.73 135
18072.00 146
18073.27 142
18074.54 157
18075.81 157
18077.08 150
18078.35 153
18079.62 151
18080.89 158
18082.16 144
18083.43 150
18084.70 152
18085.97 144
18087.24 143
18088.51 133
18089.78 146
18091.05 126
18092.32 131
18093.59 124
18094.87 133
18096.14 134
18097.41 156
18098.68 142
18099.95 126
18101.22 161
18102.49 142
18103.76 125
18105.03 139
18106.31 136
18107.58 142
18108.85 143
18110.12 118
18111.39 129
18112.66 137
18113.93 141
18115.21 167
18116.48 151
18117.75 114
18119.02 132
18120.29 126
18121.56 153
18122.84 167
18124.11 142
18125.38 143
18126.65 144
18127.92 139
18129.20 107
18130.47 122
18131.74 138
18133.01 156
18134.29 152
18135.56 168
18136.83 132
18138.10 154
18139.38 133
18140.65 118
18141.92 136
18143.19 155
18144.47 181
18145.74 157
18147.01 141
18148.28 138
18149.56 140
18150.83 136
18152.10 149
18153.38 158
18154.65 144
18155.92 132
18157.19 127
18158.47 142
18159.74 145
18161.01 141
18162.29 120
18163.56 132
18164.83 147
18166.11 134
18167.38 140
18168.65 149
18169.93 139
18171.20 133
18172.48 149
18173.75 153
18175.02 159
18176.30 145
18177.57 135
18178.84 129
18180.12 141
18181.39 130
18182.67 143
18183.94 146
18185.21 149
18186.49 141
18187.76 150
18189.04 144
18190.31 153
18191.59 135
18192.86 131
18194.13 133
18195.41 134
18196.68 141
18197.96 150
18199.23 127
18200.51 138
18201.78 141
18203.06 142
18204.33 146
18205.61 151
18206.88 134
18208.16 137
18209.43 148
18210.71 156
18211.98 136
18213.26 153
18214.53 136
18215.81 127
18217.08 145
18218.36 159
18219.63 133
18220.91 133
18222.18 132
18223.46 151
18224.73 134
18226.01 138
18227.28 146
18228.56 145
18229.84 135
18231.11 135
18232.39 144
18233.66 135
18234.94 133
18236.21 150
18237.49 151
18238.77 139
18240.04 137
18241.32 155
18242.59 147
18243.87 136
18245.15 119
18246.42 156
18247.70 150
18248.98 132
18250.25 150
18251.53 147
18252.81 133
18254.08 152
18255.36 126
18256.63 131
18257.91 140
18259.19 147
18260.46 147
18261.74 147
18263.02 139
18264.30 137
18265.57 133
18266.85 140
18268.13 151
18269.40 150
18270.68 152
18271.96 127
18273.23 147
18274.51 135
18275.79 131
18277.07 130
18278.34 149
18279.62 161
18280.90 148
18282.18 131
18283.45 150
18284.73 131
18286.01 142
18287.29 138
18288.56 150
18289.84 151
18291.12 140
18292.40 138
18293.68 137
18294.95 135
18296.23 142
18297.51 121
18298.79 128
18300.07 144
18301.34 137
18302.62 151
18303.90 139
18305.18 143
18306.46 133
18307.74 134
18309.01 159
18310.29 140
18311.57 149
18312.85 149
18314.13 166
18315.41 146
18316.69 138
18317.96 131
18319.24 130
18320.52 125
18321.80 146
18323.08 150
18324.36 134
18325.64 128
18326.92 158
18328.20 153
18329.47 136
18330.75 143
18332.03 135
18333.31 128
18334.59 135
18335.87 134
18337.15 147
18338.43 143
18339.71 135
18340.99 152
18342.27 125
18343.55 129
18344.83 137
18346.11 154
18347.39 166
18348.67 142
18349.95 140
18351.23 141
18352.51 137
18353.79 139
18355.07 145
18356.35 129
18357.63 153
18358.91 135
18360.19 126
18361.47 127
18362.75 146
18364.03 123
18365.31 128
18366.59 140
18367.87 130
18369.15 144
18370.43 136
18371.71 143
18372.99 136
18374.27 150
18375.55 137
18376.83 133
18378.12 143
18379.40 146
18380.68 134
18381.96 142
18383.24 147
18384.52 129
18385.80 131
18387.08 134
18388.36 144
18389.65 151
18390.93 140
18392.21 145
18393.49 155
18394.77 153
18396.05 143
18397.33 123
18398.62 142
18399.90 139
18401.18 128
18402.46 140
18403.74 157
18405.02 147
18406.31 125
18407.59 120
18408.87 122
18410.15 132
18411.43 129
18412.72 129
18414.00 134
18415.28 130
18416.56 136
18417.84 136
18419.13 126
18420.41 144
18421.69 131
18422.97 136
18424.26 131
18425.54 145
18426.82 121
18428.10 132
18429.39 149
18430.67 126
18431.95 150
18433.23 152
18434.52 136
18435.80 125
18437.08 150
18438.37 146
18439.65 139
18440.93 139
18442.22 141
18443.50 140
18444.78 128
18446.06 148
18447.35 152
18448.63 138
18449.91 137
18451.20 136
18452.48 143
18453.76 148
18455.05 150
18456.33 127
18457.62 133
18458.90 150
18460.18 174
18461.47 143
18462.75 147
18464.03 138
18465.32 132
18466.60 152
18467.89 134
18469.17 129
18470.45 126
18471.74 150
18473.02 145
18474.31 134
18475.59 146
18476.88 139
18478.16 143
18479.44 146
18480.73 143
18482.01 144
18483.30 138
18484.58 135
18485.87 136
18487.15 130
18488.44 151
18489.72 147
18491.01 149
18492.29 136
18493.58 143
18494.86 142
18496.15 148
18497.43 133
18498.72 142
18500.00 130
18501.29 150
18502.57 130
18503.86 148
18505.14 125
18506.43 129
18507.71 150
18509.00 153
18510.28 154
18511.57 131
18512.85 153
18514.14 164
18515.42 151
18516.71 132
18518.00 130
18519.28 140
18520.57 148
18521.85 144
18523.14 126
18524.43 136
18525.71 152
18527.00 147
18528.28 129
18529.57 140
18530.86 152
18532.14 153
18533.43 135
18534.71 141
18536.00 133
18537.29 137
18538.57 152
18539.86 160
18541.15 129
18542.43 143
18543.72 147
18545.01 160
18546.29 143
18547.58 130
18548.87 136
18550.15 158
18551.44 159
18552.73 149
18554.01 130
18555.30 143
18556.59 159
18557.88 161
18559.16 142
18560.45 134
18561.74 141
18563.02 143
18564.31 148
18565.60 146
18566.89 142
18568.17 133
18569.46 148
18570.75 156
18572.04 135
18573.32 130
18574.61 140
18575.90 147
18577.19 136
18578.48 133
18579.76 126
18581.05 126
18582.34 132
18583.63 150
18584.92 141
18586.20 149
18587.49 133
18588.78 139
18590.07 142
18591.36 135
18592.64 140
18593.93 134
18595.22 138
18596.51 152
18597.80 143
18599.09 147
18600.38 143
18601.66 140
18602.95 140
18604.24 143
18605.53 159
18606.82 148
18608.11 137
18609.40 130
18610.69 151
18611.98 153
18613.26 153
18614.55 148
18615.84 174
18617.13 147
18618.42 139
18619.71 150
18621.00 158
18622.29 156
18623.58 143
18624.87 139
18626.16 154
18627.45 146
18628.74 163
18630.03 153
18631.32 152
18632.61 148
18633.89 156
18635.18 163
18636.47 139
18637.76 134
18639.05 128
18640.34 123
18641.63 129
18642.92 138
18644.21 141
18645.50 156
18646.79 154
18648.09 159
18649.38 124
18650.67 141
18651.96 141
18653.25 152
18654.54 147
18655.83 132
18657.12 138
18658.41 140
18659.70 149
18660.99 136
18662.28 140
18663.57 136
18664.86 133
18666.15 142
18667.44 131
18668.74 141
18670.03 154
18671.32 134
18672.61 141
18673.90 141
18675.19 132
18676.48 142
18677.77 151
18679.06 143
18680.36 125
18681.65 130
18682.94 141
18684.23 132
18685.52 117
18686.81 118
18688.11 137
18689.40 120
18690.69 122
18691.98 123
18693.27 141
18694.56 135
18695.86 142
18697.15 130
18698.44 132
18699.73 141
18701.02 158
18702.32 126
18703.61 121
18704.90 124
18706.19 133
18707.48 144
18708.78 148
18710.07 141
18711.36 119
18712.65 130
18713.95 127
18715.24 140
18716.53 129
18717.83 134
18719.12 139
18720.41 140
18721.70 129
18723.00 134
18724.29 127
18725.58 138
18726.87 139
18728.17 139
18729.46 129
18730.75 115
18732.05 128
18733.34 126
18734.63 139
18735.93 127
18737.22 126
18738.51 135
18739.81 138
18741.10 131
18742.39 119
18743.69 135
18744.98 133
18746.27 125
18747.57 125
18748.86 139
18750.16 133
18751.45 135
18752.74 123
18754.04 133
18755.33 123
18756.63 120
18757.92 144
18759.21 128
18760.51 132
18761.80 116
18763.10 142
18764.39 139
18765.69 130
18766.98 131
18768.27 142
18769.57 141
18770.86 153
18772.16 130
18773.45 143
18774.75 137
18776.04 129
18777.34 123
18778.63 113
18779.93 115
18781.22 119
18782.52 129
18783.81 125
18785.11 128
18786.40 127
18787.70 117
18788.99 119
18790.29 124
18791.58 124
18792.88 138
18794.17 124
18795.47 134
18796.76 123
18798.06 106
18799.35 126
18800.65 128
18801.94 134
18803.24 136
18804.54 141
18805.83 140
18807.13 135
18808.42 125
18809.72 131
18811.01 125
18812.31 122
18813.61 120
18814.90 116
18816.20 113
18817.49 116
18818.79 135
18820.09 119
18821.38 123
18822.68 129
18823.98 136
18825.27 137
18826.57 134
18827.87 131
18829.16 134
18830.46 131
18831.75 127
18833.05 128
18834.35 126
18835.64 112
18836.94 126
18838.24 130
18839.54 125
18840.83 139
18842.13 136
18843.43 142
18844.72 117
18846.02 116
18847.32 123
18848.61 119
18849.91 123
18851.21 124
18852.51 123
18853.80 109
18855.10 135
18856.40 136
18857.70 127
18858.99 136
18860.29 119
18861.59 128
18862.89 129
18864.18 138
18865.48 124
18866.78 116
18868.08 135
18869.38 126
18870.67 124
18871.97 126
18873.27 131
18874.57 128
18875.87 125
18877.16 112
18878.46 132
18879.76 124
18881.06 122
18882.36 132
18883.66 118
18884.95 120
18886.25 114
18887.55 141
18888.85 147
18890.15 121
18891.45 128
18892.75 115
18894.04 112
18895.34 124
18896.64 143
18897.94 124
18899.24 118
18900.54 135
18901.84 120
18903.14 120
18904.44 128
18905.74 125
18907.03 138
18908.33 127
18909.63 139
18910.93 132
18912.23 118
18913.53 125
18914.83 121
18916.13 126
18917.43 137
18918.73 126
18920.03 128
18921.33 123
18922.63 128
18923.93 127
18925.23 104
18926.53 112
18927.83 134
18929.13 114
18930.43 122
18931.73 111
18933.03 116
18934.33 129
18935.63 149
18936.93 140
18938.23 125
18939.53 118
18940.83 125
18942.13 134
18943.43 141
18944.73 137
18946.03 117
18947.33 122
18948.63 120
18949.93 124
18951.23 117
18952.53 109
18953.84 138
18955.14 130
18956.44 132
18957.74 113
18959.04 121
18960.34 117
18961.64 135
18962.94 110
18964.24 110
18965.54 121
18966.85 115
18968.15 117
18969.45 99
18970.75 137
18972.05 141
18973.35 127
18974.65 124
18975.96 134
18977.26 127
18978.56 128
18979.86 122
18981.16 104
18982.46 112
18983.77 118
18985.07 114
18986.37 109
18987.67 119
18988.97 111
18990.28 111
18991.58 118
18992.88 114
18994.18 138
18995.49 109
18996.79 120
18998.09 121
18999.39 112
19000.69 117
19002.00 128
19003.30 112
19004.60 136
19005.90 128
19007.21 111
19008.51 116
19009.81 107
19011.12 123
19012.42 118
19013.72 113
19015.02 119
19016.33 130
19017.63 127
19018.93 133
19020.24 121
19021.54 105
19022.84 128
19024.15 124
19025.45 115
19026.75 134
19028.06 119
19029.36 127
19030.66 110
19031.97 127
19033.27 123
19034.57 110
19035.88 129
19037.18 123
19038.48 131
19039.79 118
19041.09 125
19042.40 121
19043.70 126
19045.00 125
19046.31 126
19047.61 97
19048.92 120
19050.22 138
19051.52 115
19052.83 125
19054.13 111
19055.44 110
19056.74 103
19058.05 110
19059.35 128
19060.65 137
19061.96 109
19063.26 133
19064.57 123
19065.87 106
19067.18 126
19068.48 118
19069.79 117
19071.09 133
19072.40 126
19073.70 123
19075.01 127
19076.31 132
19077.62 115
19078.92 127
19080.23 119
19081.53 110
19082.84 99
19084.14 128
19085.45 129
19086.75 123
19088.06 126
19089.36 108
19090.67 121
19091.98 116
19093.28 142
19094.59 124
19095.89 121
19097.20 124
19098.50 123
19099.81 117
19101.12 101
19102.42 115
19103.73 134
19105.03 116
19106.34 115
19107.65 130
19108.95 120
19110.26 127
19111.56 109
19112.87 121
19114.18 135
19115.48 131
19116.79 136
19118.10 129
19119.40 112
19120.71 119
19122.02 121
19123.32 127
19124.63 124
19125.94 115
19127.24 144
19128.55 125
19129.86 126
19131.16 119
19132.47 127
19133.78 117
19135.08 123
19136.39 129
19137.70 128
19139.01 130
19140.31 124
19141.62 137
19142.93 114
19144.23 123
19145.54 125
19146.85 125
19148.16 123
19149.46 117
19150.77 130
19152.08 128
19153.39 137
19154.69 128
19156.00 128
19157.31 132
19158.62 127
19159.93 110
19161.23 139
19162.54 127
19163.85 113
19165.16 116
19166.47 108
19167.77 117
19169.08 130
19170.39 130
19171.70 135
19173.01 122
19174.32 129
19175.62 139
19176.93 126
19178.24 131
19179.55 130
19180.86 128
19182.17 118
19183.48 108
19184.78 118
19186.09 130
19187.40 125
19188.71 122
19190.02 133
19191.33 118
19192.64 116
19193.95 122
19195.26 128
19196.56 130
19197.87 113
19199.18 110
19200.49 115
19201.80 125
19203.11 129
19204.42 141
19205.73 133
19207.04 122
19208.35 127
19209.66 107
19210.97 112
19212.28 118
19213.59 132
19214.90 114
19216.21 122
19217.52 110
19218.83 127
19220.14 123
19221.45 136
19222.76 130
19224.07 106
19225.38 127
19226.69 115
19228.00 113
19229.31 123
19230.62 113
19231.93 111
19233.24 114
19234.55 124
19235.86 118
19237.17 106
19238.48 113
19239.79 118
19241.10 123
19242.41 126
19243.72 97
19245.03 107
19246.35 127
19247.66 119
19248.97 105
19250.28 122
19251.59 118
19252.90 131
19254.21 125
19255.52 121
19256.83 115
19258.14 130
19259.46 124
19260.77 114
19262.08 123
19263.39 119
19264.70 108
19266.01 121
19267.32 122
19268.64 114
19269.95 117
19271.26 120
19272.57 117
19273.88 113
19275.20 104
19276.51 115
19277.82 128
19279.13 118
19280.44 105
19281.75 117
19283.07 134
19284.38 106
19285.69 106
19287.00 122
19288.32 117
19289.63 133
19290.94 125
19292.25 108
19293.57 120
19294.88 117
19296.19 121
19297.50 99
19298.82 116
19300.13 123
19301.44 114
19302.75 130
19304.07 122
19305.38 122
19306.69 121
19308.01 114
19309.32 132
19310.63 119
19311.94 128
19313.26 116
19314.57 122
19315.88 121
19317.20 131
19318.51 118
19319.82 98
19321.14 105
19322.45 130
19323.76 121
19325.08 118
19326.39 137
19327.70 123
19329.02 124
19330.33 122
19331.65 113
19332.96 133
19334.27 136
19335.59 128
19336.90 132
19338.22 125
19339.53 126
19340.84 121
19342.16 127
19343.47 134
19344.79 127
19346.10 115
19347.41 114
19348.73 121
19350.04 122
19351.36 123
19352.67 136
19353.99 126
19355.30 118
19356.62 118
19357.93 112
19359.25 113
19360.56 115
19361.87 115
19363.19 113
19364.50 105
19365.82 117
19367.13 123
19368.45 109
19369.76 111
19371.08 103
19372.39 109
19373.71 114
19375.02 112
19376.34 98
19377.66 108
19378.97 114
19380.29 126
19381.60 132
19382.92 107
19384.23 111
19385.55 113
19386.86 98
19388.18 126
19389.50 118
19390.81 116
19392.13 114
19393.44 102
19394.76 114
19396.07 109
19397.39 111
19398.71 114
19400.02 124
19401.34 103
19402.65 101
19403.97 103
19405.29 122
19406.60 125
19407.92 95
19409.24 105
19410.55 125
19411.87 122
19413.19 120
19414.50 113
19415.82 106
19417.14 115
19418.45 110
19419.77 120
19421.09 119
19422.40 120
19423.72 115
19425.04 109
19426.35 120
19427.67 109
19428.99 114
19430.30 128
19431.62 126
19432.94 132
19434.26 124
19435.57 121
19436.89 131
19438.21 144
19439.53 125
19440.84 114
19442.16 120
19443.48 109
19444.80 115
19446.11 108
19447.43 117
19448.75 130
19450.07 143
19451.38 136
19452.70 139
19454.02 132
19455.34 120
19456.66 119
19457.97 128
19459.29 121
19460.61 137
19461.93 128
19463.25 128
19464.57 121
19465.88 100
19467.20 113
19468.52 111
19469.84 126
19471.16 114
19472.48 112
19473.79 122
19475.11 115
19476.43 117
19477.75 111
19479.07 135
19480.39 121
19481.71 122
19483.03 109
19484.34 103
19485.66 133
19486.98 137
19488.30 118
19489.62 130
19490.94 118
19492.26 116
19493.58 120
19494.90 116
19496.22 115
19497.54 109
19498.86 105
19500.18 118
19501.50 121
19502.81 110
19504.13 106
19505.45 125
19506.77 125
19508.09 119
19509.41 138
19510.73 124
19512.05 143
19513.37 130
19514.69 102
19516.01 105
19517.33 114
19518.65 120
19519.97 121
19521.29 119
19522.61 118
19523.93 115
19525.25 126
19526.57 116
19527.89 116
19529.22 120
19530.54 103
19531.86 118
19533.18 113
19534.50 109
19535.82 113
19537.14 118
19538.46 114
19539.78 118
19541.10 112
19542.42 123
19543.74 102
19545.06 126
19546.39 132
19547.71 126
19549.03 130
19550.35 131
19551.67 120
19552.99 122
19554.31 121
19555.63 124
19556.96 117
19558.28 119
19559.60 111
19560.92 110
19562.24 104
19563.56 106
19564.88 115
19566.21 127
19567.53 146
19568.85 106
19570.17 114
19571.49 134
19572.82 116
19574.14 112
19575.46 114
19576.78 111
19578.10 112
19579.43 106
19580.75 108
19582.07 116
19583.39 128
19584.72 123
19586.04 119
19587.36 105
19588.68 123
19590.01 119
19591.33 125
19592.65 129
19593.97 117
19595.30 117
19596.62 111
19597.94 124
19599.26 125
19600.59 119
19601.91 119
19603.23 152
19604.56 113
19605.88 121
19607.20 126
19608.53 115
19609.85 127
19611.17 124
19612.49 113
19613.82 121
19615.14 117
19616.47 123
19617.79 117
19619.11 111
19620.44 107
19621.76 110
19623.08 127
19624.41 124
19625.73 132
19627.05 122
19628.38 126
19629.70 127
19631.03 118
19632.35 107
19633.67 132
19635.00 120
19636.32 131
19637.65 112
19638.97 119
19640.29 109
19641.62 115
19642.94 107
19644.27 113
19645.59 120
19646.92 118
19648.24 122
19649.57 121
19650.89 112
19652.21 123
19653.54 128
19654.86 129
19656.19 125
19657.51 155
19658.84 131
19660.16 119
19661.49 112
19662.81 112
19664.14 125
19665.46 123
19666.79 122
19668.11 122
19669.44 119
19670.76 144
19672.09 126
19673.41 116
19674.74 110
19676.07 119
19677.39 122
19678.72 131
19680.04 119
19681.37 127
19682.69 127
19684.02 119
19685.34 119
19686.67 123
19688.00 132
19689.32 115
19690.65 131
19691.97 130
19693.30 121
19694.63 134
19695.95 130
19697.28 125
19698.60 112
19699.93 103
19701.26 116
19702.58 141
19703.91 123
19705.24 112
19706.56 113
19707.89 104
19709.22 114
19710.54 117
19711.87 117
19713.20 120
19714.52 115
19715.85 128
19717.18 118
19718.50 119
19719.83 125
19721.16 120
19722.48 130
19723.81 133
19725.14 121
19726.47 115
19727.79 129
19729.12 125
19730.45 119
19731.77 120
19733.10 115
19734.43 117
19735.76 118
19737.08 133
19738.41 122
19739.74 123
19741.07 120
19742.39 124
19743.72 119
19745.05 128
19746.38 128
19747.71 101
19749.03 104
19750.36 107
19751.69 104
19753.02 125
19754.35 126
19755.67 116
19757.00 119
19758.33 121
19759.66 124
19760.99 127
19762.31 115
19763.64 116
19764.97 121
19766.30 116
19767.63 125
19768.96 123
19770.29 105
19771.61 112
19772.94 121
19774.27 131
19775.60 127
19776.93 122
19778.26 103
19779.59 112
19780.92 125
19782.25 115
19783.57 123
19784.90 121
19786.23 129
19787.56 123
19788.89 138
19790.22 127
19791.55 110
19792.88 98
19794.21 115
19795.54 111
19796.87 105
19798.20 127
19799.53 132
19800.86 119
19802.19 115
19803.52 109
19804.85 117
19806.18 115
19807.50 136
19808.83 118
19810.16 121
19811.49 125
19812.82 119
19814.15 111
19815.49 118
19816.82 125
19818.15 116
19819.48 117
19820.81 119
19822.14 139
19823.47 107
19824.80 123
19826.13 121
19827.46 112
19828.79 122
19830.12 116
19831.45 119
19832.78 99
19834.11 103
19835.44 104
19836.77 108
19838.10 105
19839.44 107
19840.77 121
19842.10 112
19843.43 110
19844.76 111
19846.09 113
19847.42 109
19848.75 112
19850.08 114
19851.42 114
19852.75 114
19854.08 115
19855.41 113
19856.74 124
19858.07 124
19859.40 118
19860.74 107
19862.07 114
19863.40 112
19864.73 110
19866.06 114
19867.40 131
19868.73 122
19870.06 113
19871.39 122
19872.72 131
19874.06 113
19875.39 102
19876.72 114
19878.05 122
19879.38 125
19880.72 126
19882.05 132
19883.38 108
19884.71 112
19886.05 133
19887.38 129
19888.71 117
19890.04 128
19891.38 129
19892.71 125
19894.04 91
19895.38 101
19896.71 115
19898.04 122
19899.37 123
19900.71 108
19902.04 105
19903.37 97
19904.71 124
19906.04 118
19907.37 121
19908.71 128
19910.04 117
19911.37 121
19912.71 106
19914.04 123
19915.37 127
19916.71 108
19918.04 131
19919.37 139
19920.71 121
19922.04 124
19923.37 125
19924.71 131
19926.04 117
19927.38 132
19928.71 118
19930.04 124
19931.38 128
19932.71 120
19934.05 132
19935.38 123
19936.71 109
19938.05 120
19939.38 117
19940.72 123
19942.05 117
19943.39 108
19944.72 120
19946.06 117
19947.39 135
19948.72 131
19950.06 140
19951.39 120
19952.73 127
19954.06 119
19955.40 121
19956.73 130
19958.07 136
19959.40 125
19960.74 121
19962.07 112
19963.41 115
19964.74 119
19966.08 133
19967.41 122
19968.75 110
19970.08 135
19971.42 135
19972.76 133
19974.09 124
19975.43 112
19976.76 123
19978.10 123
19979.43 116
19980.77 127
19982.10 115
19983.44 115
19984.78 114
19986.11 125
19987.45 115
19988.78 120
19990.12 126
19991.46 138
19992.79 124
19994.13 118
19995.46 104
19996.80 121
19998.14 131
19999.47 145
20000.81 120
20002.15 120
20003.48 136
20004.82 114
20006.16 133
20007.49 122
20008.83 138
20010.17 122
20011.50 142
20012.84 131
20014.18 125
20015.51 134
20016.85 124
20018.19 126
20019.52 122
20020.86 125
20022.20 124
20023.53 137
20024.87 121
20026.21 129
20027.55 112
20028.88 128
20030.22 141
20031.56 116
20032.90 133
20034.23 128
20035.57 125
20036.91 137
20038.25 113
20039.58 123
20040.92 115
20042.26 124
20043.60 131
20044.93 135
20046.27 137
20047.61 115
20048.95 128
20050.29 124
20051.62 119
20052.96 122
20054.30 126
20055.64 117
20056.98 112
20058.32 139
20059.65 139
20060.99 123
20062.33 139
20063.67 122
20065.01 118
20066.35 120
20067.68 138
20069.02 116
20070.36 125
20071.70 135
20073.04 121
20074.38 123
20075.72 137
20077.06 113
20078.40 119
20079.73 121
20081.07 125
20082.41 149
20083.75 135
20085.09 113
20086.43 114
20087.77 124
20089.11 132
20090.45 115
20091.79 126
20093.13 128
20094.47 127
20095.81 117
20097.15 136
20098.48 151
20099.82 138
20101.16 128
20102.50 140
20103.84 129
20105.18 120
20106.52 130
20107.86 127
20109.20 146
20110.54 129
20111.88 130
20113.22 129
20114.56 134
20115.90 128
20117.24 115
20118.58 134
20119.93 145
20121.27 134
20122.61 124
20123.95 114
20125.29 138
20126.63 125
20127.97 152
20129.31 126
20130.65 122
20131.99 117
20133.33 139
20134.67 128
20136.01 121
