# Supplementary material for: MALDI-TOF MS typing enables the classification of brewing yeasts of the genus Saccharomyces to major beer styles
Source: PLoS One. 2017 Aug 9;12(8):e0181694. doi: 10.1371/journal.pone.0181694 (PMC5549903; doi:10.1371/journal.pone.0181694)
Supplement: S8 File — The directory includes 90 raw files and was zipped to “.zip”; the folder has three strains with 30 spectra per strain; S1 Text explains the raw files with an example and Table 1 represents the yeast strains used within the experiment. (ZIP) [file pone.0181694.s011.zip › 22-24/30282-8I4-Lag-Lag-Lag-YPG-18h-E-E_2016-09-20_1_0_D2_1.dat]

1999.90 1164
2000.32 1193
2000.75 1208
2001.17 1166
2001.59 1203
2002.01 1163
2002.43 1112
2002.86 1129
2003.28 1082
2003.70 1069
2004.12 1128
2004.54 1134
2004.97 1128
2005.39 1175
2005.81 1122
2006.23 1145
2006.66 1120
2007.08 1163
2007.50 1157
2007.92 1132
2008.35 1147
2008.77 1148
2009.19 1090
2009.61 1097
2010.04 1123
2010.46 1096
2010.88 1046
2011.31 1032
2011.73 1080
2012.15 1085
2012.57 1048
2013.00 1104
2013.42 1080
2013.84 1040
2014.27 1060
2014.69 1019
2015.11 1078
2015.54 1102
2015.96 1120
2016.38 1100
2016.81 1124
2017.23 1061
2017.65 1076
2018.08 1105
2018.50 1123
2018.93 1172
2019.35 1116
2019.77 1163
2020.20 1129
2020.62 1138
2021.04 1230
2021.47 1157
2021.89 1124
2022.32 1118
2022.74 1016
2023.17 1080
2023.59 1052
2024.01 1090
2024.44 1111
2024.86 1144
2025.29 1103
2025.71 1096
2026.14 1078
2026.56 1065
2026.98 1082
2027.41 1086
2027.83 1000
2028.26 1082
2028.68 1100
2029.11 1088
2029.53 1083
2029.96 1060
2030.38 1052
2030.81 1063
2031.23 1060
2031.66 1055
2032.08 952
2032.51 1000
2032.93 975
2033.36 975
2033.78 1009
2034.21 1067
2034.63 1071
2035.06 1065
2035.49 1060
2035.91 1029
2036.34 1020
2036.76 1064
2037.19 1085
2037.61 1091
2038.04 1085
2038.47 1098
2038.89 1090
2039.32 1115
2039.74 1069
2040.17 1034
2040.59 1074
2041.02 1069
2041.45 1077
2041.87 1070
2042.30 1031
2042.73 1029
2043.15 1011
2043.58 1082
2044.00 1103
2044.43 1077
2044.86 1104
2045.28 1078
2045.71 1047
2046.14 1058
2046.56 1107
2046.99 1144
2047.42 1109
2047.84 1055
2048.27 1012
2048.70 1103
2049.12 1086
2049.55 1092
2049.98 1135
2050.40 1041
2050.83 1071
2051.26 1093
2051.69 1034
2052.11 990
2052.54 994
2052.97 1070
2053.40 1101
2053.82 1010
2054.25 1072
2054.68 1053
2055.10 1142
2055.53 1093
2055.96 1124
2056.39 1129
2056.82 1211
2057.24 1325
2057.67 1246
2058.10 1209
2058.53 1125
2058.95 1201
2059.38 1130
2059.81 1161
2060.24 1075
2060.67 1121
2061.09 1129
2061.52 1099
2061.95 1084
2062.38 1133
2062.81 1152
2063.24 1127
2063.66 1199
2064.09 1153
2064.52 1204
2064.95 1232
2065.38 1295
2065.81 1233
2066.24 1237
2066.66 1206
2067.09 1235
2067.52 1108
2067.95 1117
2068.38 1164
2068.81 1084
2069.24 1073
2069.67 1090
2070.10 1110
2070.52 1112
2070.95 1116
2071.38 1066
2071.81 1052
2072.24 1040
2072.67 1081
2073.10 1046
2073.53 1145
2073.96 1136
2074.39 1099
2074.82 1142
2075.25 1118
2075.68 1149
2076.11 1146
2076.54 1140
2076.97 1157
2077.40 1173
2077.83 1134
2078.26 1151
2078.69 1103
2079.12 1138
2079.55 1150
2079.98 1175
2080.41 1159
2080.84 1135
2081.27 1086
2081.70 1093
2082.13 1048
2082.56 1071
2082.99 1082
2083.42 1116
2083.85 1121
2084.28 1048
2084.71 1087
2085.14 1135
2085.57 1148
2086.00 1077
2086.43 1055
2086.86 1049
2087.29 1153
2087.73 1139
2088.16 1073
2088.59 1081
2089.02 1093
2089.45 1034
2089.88 1044
2090.31 1072
2090.74 1047
2091.17 1103
2091.61 1067
2092.04 1086
2092.47 1051
2092.90 1073
2093.33 1084
2093.76 1054
2094.19 1032
2094.63 1008
2095.06 993
2095.49 1008
2095.92 1023
2096.35 1124
2096.78 1052
2097.22 1020
2097.65 1034
2098.08 1031
2098.51 1026
2098.94 1045
2099.38 1004
2099.81 1081
2100.24 1071
2100.67 1023
2101.11 1030
2101.54 1004
2101.97 1037
2102.40 1025
2102.83 1037
2103.27 997
2103.70 997
2104.13 1028
2104.56 1052
2105.00 1099
2105.43 1044
2105.86 1058
2106.30 1047
2106.73 1082
2107.16 1080
2107.59 1096
2108.03 1088
2108.46 1088
2108.89 1111
2109.33 1078
2109.76 1018
2110.19 1054
2110.63 1076
2111.06 1058
2111.49 1067
2111.93 1058
2112.36 1035
2112.79 1065
2113.23 1042
2113.66 1016
2114.09 1025
2114.53 1026
2114.96 1019
2115.40 1082
2115.83 1053
2116.26 1074
2116.70 1042
2117.13 962
2117.56 978
2118.00 993
2118.43 957
2118.87 1002
2119.30 1022
2119.73 1050
2120.17 1042
2120.60 1036
2121.04 1047
2121.47 1121
2121.91 1079
2122.34 1088
2122.78 1108
2123.21 1133
2123.64 1152
2124.08 1107
2124.51 1092
2124.95 1093
2125.38 1112
2125.82 1076
2126.25 1028
2126.69 1046
2127.12 1123
2127.56 1056
2127.99 1157
2128.43 1142
2128.86 1210
2129.30 1288
2129.73 1294
2130.17 1339
2130.60 1293
2131.04 1287
2131.47 1316
2131.91 1284
2132.35 1268
2132.78 1220
2133.22 1137
2133.65 1145
2134.09 1107
2134.52 1078
2134.96 1089
2135.40 1083
2135.83 1064
2136.27 1104
2136.70 1037
2137.14 1066
2137.57 1087
2138.01 1053
2138.45 1031
2138.88 1022
2139.32 1067
2139.76 999
2140.19 1096
2140.63 1042
2141.06 1087
2141.50 1041
2141.94 1047
2142.37 1063
2142.81 1041
2143.25 986
2143.68 997
2144.12 1059
2144.56 990
2144.99 1045
2145.43 1022
2145.87 1055
2146.30 1064
2146.74 1056
2147.18 1026
2147.62 1117
2148.05 1205
2148.49 1293
2148.93 1305
2149.36 1313
2149.80 1346
2150.24 1319
2150.68 1367
2151.11 1280
2151.55 1317
2151.99 1243
2152.43 1206
2152.86 1205
2153.30 1214
2153.74 1194
2154.18 1240
2154.61 1158
2155.05 1191
2155.49 1157
2155.93 1094
2156.37 1120
2156.80 1139
2157.24 1078
2157.68 1099
2158.12 1054
2158.56 1040
2158.99 1087
2159.43 1056
2159.87 1087
2160.31 1136
2160.75 1110
2161.19 1063
2161.62 1146
2162.06 1094
2162.50 1131
2162.94 1124
2163.38 1149
2163.82 1171
2164.26 1204
2164.69 1207
2165.13 1216
2165.57 1188
2166.01 1198
2166.45 1222
2166.89 1253
2167.33 1215
2167.77 1152
2168.21 1144
2168.65 1121
2169.08 1113
2169.52 1133
2169.96 1169
2170.40 1205
2170.84 1190
2171.28 1195
2171.72 1137
2172.16 1203
2172.60 1253
2173.04 1237
2173.48 1289
2173.92 1253
2174.36 1236
2174.80 1313
2175.24 1306
2175.68 1321
2176.12 1261
2176.56 1313
2177.00 1411
2177.44 1295
2177.88 1262
2178.32 1274
2178.76 1315
2179.20 1277
2179.64 1228
2180.08 1209
2180.52 1242
2180.96 1162
2181.40 1171
2181.84 1099
2182.28 1136
2182.72 1127
2183.16 1093
2183.60 1131
2184.04 1110
2184.48 1073
2184.93 1040
2185.37 1111
2185.81 1092
2186.25 1103
2186.69 1085
2187.13 1132
2187.57 1140
2188.01 1096
2188.45 1099
2188.89 1133
2189.34 1199
2189.78 1175
2190.22 1162
2190.66 1131
2191.10 1116
2191.54 1143
2191.98 1129
2192.43 1172
2192.87 1151
2193.31 1185
2193.75 1186
2194.19 1183
2194.63 1207
2195.08 1193
2195.52 1182
2195.96 1219
2196.40 1274
2196.84 1174
2197.29 1137
2197.73 1156
2198.17 1131
2198.61 1094
2199.06 1120
2199.50 1158
2199.94 1155
2200.38 1098
2200.82 1088
2201.27 1159
2201.71 1181
2202.15 1184
2202.59 1175
2203.04 1100
2203.48 1109
2203.92 1108
2204.37 1127
2204.81 1127
2205.25 1170
2205.69 1165
2206.14 1148
2206.58 1183
2207.02 1182
2207.47 1216
2207.91 1273
2208.35 1285
2208.80 1325
2209.24 1257
2209.68 1262
2210.13 1266
2210.57 1278
2211.01 1304
2211.46 1252
2211.90 1245
2212.34 1225
2212.79 1295
2213.23 1276
2213.67 1259
2214.12 1225
2214.56 1208
2215.01 1260
2215.45 1202
2215.89 1209
2216.34 1233
2216.78 1270
2217.23 1148
2217.67 1204
2218.11 1129
2218.56 1173
2219.00 1209
2219.45 1186
2219.89 1181
2220.34 1190
2220.78 1143
2221.22 1184
2221.67 1180
2222.11 1200
2222.56 1198
2223.00 1198
2223.45 1223
2223.89 1177
2224.34 1148
2224.78 1215
2225.23 1259
2225.67 1273
2226.12 1275
2226.56 1282
2227.01 1218
2227.45 1230
2227.90 1234
2228.34 1270
2228.79 1245
2229.23 1286
2229.68 1266
2230.12 1370
2230.57 1279
2231.01 1251
2231.46 1306
2231.90 1337
2232.35 1368
2232.80 1364
2233.24 1366
2233.69 1340
2234.13 1314
2234.58 1322
2235.02 1228
2235.47 1246
2235.92 1197
2236.36 1259
2236.81 1276
2237.25 1191
2237.70 1202
2238.15 1152
2238.59 1172
2239.04 1198
2239.49 1187
2239.93 1161
2240.38 1155
2240.82 1179
2241.27 1137
2241.72 1101
2242.16 1073
2242.61 1086
2243.06 1131
2243.50 1114
2243.95 1075
2244.40 1096
2244.84 1114
2245.29 1157
2245.74 1159
2246.19 1047
2246.63 1052
2247.08 1048
2247.53 1084
2247.97 1088
2248.42 1103
2248.87 1082
2249.32 1118
2249.76 1131
2250.21 1149
2250.66 1077
2251.10 1148
2251.55 1189
2252.00 1193
2252.45 1139
2252.89 1099
2253.34 1137
2253.79 1162
2254.24 1112
2254.69 1111
2255.13 1056
2255.58 1068
2256.03 1062
2256.48 1034
2256.93 1040
2257.37 1047
2257.82 1054
2258.27 1059
2258.72 1049
2259.17 1065
2259.61 1068
2260.06 1169
2260.51 1149
2260.96 1090
2261.41 1148
2261.86 1156
2262.31 1178
2262.75 1189
2263.20 1165
2263.65 1157
2264.10 1235
2264.55 1222
2265.00 1194
2265.45 1217
2265.90 1127
2266.34 1163
2266.79 1133
2267.24 1192
2267.69 1254
2268.14 1204
2268.59 1241
2269.04 1213
2269.49 1280
2269.94 1271
2270.39 1324
2270.84 1377
2271.29 1415
2271.74 1349
2272.18 1364
2272.63 1446
2273.08 1457
2273.53 1490
2273.98 1499
2274.43 1598
2274.88 1637
2275.33 1694
2275.78 1746
2276.23 1802
2276.68 1846
2277.13 1836
2277.58 1823
2278.03 1751
2278.48 1610
2278.93 1572
2279.38 1483
2279.83 1452
2280.28 1403
2280.73 1323
2281.19 1203
2281.64 1218
2282.09 1245
2282.54 1226
2282.99 1153
2283.44 1195
2283.89 1194
2284.34 1155
2284.79 1185
2285.24 1165
2285.69 1134
2286.14 1182
2286.59 1142
2287.04 1191
2287.50 1178
2287.95 1211
2288.40 1325
2288.85 1435
2289.30 1457
2289.75 1464
2290.20 1497
2290.65 1548
2291.11 1622
2291.56 1554
2292.01 1547
2292.46 1620
2292.91 1614
2293.36 1582
2293.82 1481
2294.27 1547
2294.72 1478
2295.17 1370
2295.62 1356
2296.07 1348
2296.53 1379
2296.98 1244
2297.43 1229
2297.88 1247
2298.33 1290
2298.79 1249
2299.24 1179
2299.69 1216
2300.14 1287
2300.60 1211
2301.05 1120
2301.50 1197
2301.95 1219
2302.41 1183
2302.86 1162
2303.31 1168
2303.76 1182
2304.22 1161
2304.67 1114
2305.12 1111
2305.57 1159
2306.03 1129
2306.48 1193
2306.93 1177
2307.39 1201
2307.84 1197
2308.29 1178
2308.75 1201
2309.20 1348
2309.65 1307
2310.11 1336
2310.56 1346
2311.01 1314
2311.47 1353
2311.92 1337
2312.37 1400
2312.83 1315
2313.28 1219
2313.73 1280
2314.19 1232
2314.64 1206
2315.09 1281
2315.55 1267
2316.00 1255
2316.46 1256
2316.91 1275
2317.36 1259
2317.82 1272
2318.27 1285
2318.73 1264
2319.18 1222
2319.63 1246
2320.09 1319
2320.54 1325
2321.00 1317
2321.45 1305
2321.91 1311
2322.36 1305
2322.82 1242
2323.27 1258
2323.72 1282
2324.18 1374
2324.63 1459
2325.09 1377
2325.54 1450
2326.00 1415
2326.45 1419
2326.91 1342
2327.36 1316
2327.82 1326
2328.27 1389
2328.73 1314
2329.18 1284
2329.64 1224
2330.09 1142
2330.55 1157
2331.00 1224
2331.46 1213
2331.92 1200
2332.37 1180
2332.83 1174
2333.28 1234
2333.74 1215
2334.19 1198
2334.65 1162
2335.10 1221
2335.56 1185
2336.02 1108
2336.47 1162
2336.93 1200
2337.38 1201
2337.84 1189
2338.30 1115
2338.75 1116
2339.21 1144
2339.66 1131
2340.12 1075
2340.58 1108
2341.03 1211
2341.49 1145
2341.95 1154
2342.40 1144
2342.86 1149
2343.32 1177
2343.77 1215
2344.23 1125
2344.68 1177
2345.14 1201
2345.60 1131
2346.06 1234
2346.51 1210
2346.97 1274
2347.43 1208
2347.88 1194
2348.34 1255
2348.80 1250
2349.25 1265
2349.71 1201
2350.17 1265
2350.63 1254
2351.08 1252
2351.54 1218
2352.00 1189
2352.46 1190
2352.91 1134
2353.37 1163
2353.83 1188
2354.29 1146
2354.74 1164
2355.20 1132
2355.66 1115
2356.12 1097
2356.57 1080
2357.03 1132
2357.49 1134
2357.95 1189
2358.41 1175
2358.86 1157
2359.32 1222
2359.78 1175
2360.24 1188
2360.70 1265
2361.15 1176
2361.61 1156
2362.07 1165
2362.53 1215
2362.99 1199
2363.45 1140
2363.91 1257
2364.36 1293
2364.82 1227
2365.28 1258
2365.74 1307
2366.20 1291
2366.66 1267
2367.12 1183
2367.57 1182
2368.03 1240
2368.49 1205
2368.95 1183
2369.41 1197
2369.87 1172
2370.33 1198
2370.79 1084
2371.25 1143
2371.71 1163
2372.17 1123
2372.63 1126
2373.09 1151
2373.54 1175
2374.00 1160
2374.46 1169
2374.92 1188
2375.38 1234
2375.84 1232
2376.30 1159
2376.76 1194
2377.22 1157
2377.68 1245
2378.14 1171
2378.60 1216
2379.06 1201
2379.52 1115
2379.98 1119
2380.44 1169
2380.90 1165
2381.36 1151
2381.82 1168
2382.28 1131
2382.74 1111
2383.20 1168
2383.66 1195
2384.12 1167
2384.59 1187
2385.05 1190
2385.51 1161
2385.97 1195
2386.43 1167
2386.89 1165
2387.35 1188
2387.81 1206
2388.27 1231
2388.73 1226
2389.19 1210
2389.65 1257
2390.12 1290
2390.58 1244
2391.04 1240
2391.50 1269
2391.96 1250
2392.42 1235
2392.88 1222
2393.34 1157
2393.81 1181
2394.27 1157
2394.73 1052
2395.19 1151
2395.65 1118
2396.11 1158
2396.57 1079
2397.04 1136
2397.50 1193
2397.96 1127
2398.42 1126
2398.88 1083
2399.35 1193
2399.81 1218
2400.27 1198
2400.73 1113
2401.19 1119
2401.66 1098
2402.12 1126
2402.58 1121
2403.04 1157
2403.51 1127
2403.97 1079
2404.43 1152
2404.89 1140
2405.36 1138
2405.82 1172
2406.28 1184
2406.74 1197
2407.21 1149
2407.67 1133
2408.13 1129
2408.59 1137
2409.06 1121
2409.52 1074
2409.98 1100
2410.45 1045
2410.91 1061
2411.37 1138
2411.84 1058
2412.30 1044
2412.76 1059
2413.23 1111
2413.69 1124
2414.15 1126
2414.62 1143
2415.08 1127
2415.54 1098
2416.01 1102
2416.47 1170
2416.93 1218
2417.40 1179
2417.86 1153
2418.32 1092
2418.79 1112
2419.25 1130
2419.72 1178
2420.18 1135
2420.64 1219
2421.11 1226
2421.57 1249
2422.04 1213
2422.50 1218
2422.96 1206
2423.43 1224
2423.89 1259
2424.36 1217
2424.82 1201
2425.29 1137
2425.75 1124
2426.22 1170
2426.68 1131
2427.15 1181
2427.61 1119
2428.07 1109
2428.54 1051
2429.00 1088
2429.47 1102
2429.93 1119
2430.40 1091
2430.86 1094
2431.33 1046
2431.79 1071
2432.26 1114
2432.72 1067
2433.19 1044
2433.65 1127
2434.12 1067
2434.59 1088
2435.05 1087
2435.52 1075
2435.98 1112
2436.45 1204
2436.91 1181
2437.38 1205
2437.84 1195
2438.31 1161
2438.78 1153
2439.24 1164
2439.71 1200
2440.17 1140
2440.64 1182
2441.10 1184
2441.57 1188
2442.04 1181
2442.50 1176
2442.97 1200
2443.44 1225
2443.90 1170
2444.37 1160
2444.83 1140
2445.30 1133
2445.77 1157
2446.23 1153
2446.70 1108
2447.17 1031
2447.63 1125
2448.10 1077
2448.57 1058
2449.03 1110
2449.50 1117
2449.97 1076
2450.43 1151
2450.90 1075
2451.37 1123
2451.83 1132
2452.30 1070
2452.77 1059
2453.24 1053
2453.70 1019
2454.17 1107
2454.64 1121
2455.10 1168
2455.57 1141
2456.04 1075
2456.51 1096
2456.97 1061
2457.44 1093
2457.91 1069
2458.38 1048
2458.84 1075
2459.31 1104
2459.78 1086
2460.25 1080
2460.72 1068
2461.18 1080
2461.65 1141
2462.12 1100
2462.59 1102
2463.06 1114
2463.52 1130
2463.99 1127
2464.46 1100
2464.93 1027
2465.40 1096
2465.86 1137
2466.33 1119
2466.80 1148
2467.27 1063
2467.74 1087
2468.21 1055
2468.68 1102
2469.14 1095
2469.61 1081
2470.08 1066
2470.55 1056
2471.02 1012
2471.49 1105
2471.96 1089
2472.43 1050
2472.90 1029
2473.36 1106
2473.83 1121
2474.30 1107
2474.77 1073
2475.24 1060
2475.71 1109
2476.18 1168
2476.65 1137
2477.12 1101
2477.59 1115
2478.06 1116
2478.53 1114
2479.00 1142
2479.47 1194
2479.94 1130
2480.41 1155
2480.87 1145
2481.34 1133
2481.81 1087
2482.28 1075
2482.75 1116
2483.22 1097
2483.69 1064
2484.16 1084
2484.63 1203
2485.10 1227
2485.57 1220
2486.05 1264
2486.52 1281
2486.99 1283
2487.46 1366
2487.93 1311
2488.40 1310
2488.87 1297
2489.34 1366
2489.81 1375
2490.28 1189
2490.75 1201
2491.22 1241
2491.69 1220
2492.16 1156
2492.63 1183
2493.10 1148
2493.58 1157
2494.05 1148
2494.52 1192
2494.99 1158
2495.46 1187
2495.93 1163
2496.40 1160
2496.87 1151
2497.34 1155
2497.82 1101
2498.29 1134
2498.76 1054
2499.23 1075
2499.70 1111
2500.17 1151
2500.64 1096
2501.12 1026
2501.59 1063
2502.06 1165
2502.53 1133
2503.00 1141
2503.48 1110
2503.95 1159
2504.42 1132
2504.89 1131
2505.36 1106
2505.84 1125
2506.31 1141
2506.78 1215
2507.25 1176
2507.72 1128
2508.20 1190
2508.67 1168
2509.14 1191
2509.61 1282
2510.09 1316
2510.56 1426
2511.03 1437
2511.50 1532
2511.98 1519
2512.45 1516
2512.92 1546
2513.40 1530
2513.87 1497
2514.34 1424
2514.81 1365
2515.29 1306
2515.76 1318
2516.23 1264
2516.71 1259
2517.18 1260
2517.65 1303
2518.13 1266
2518.60 1208
2519.07 1224
2519.55 1221
2520.02 1312
2520.49 1257
2520.97 1236
2521.44 1209
2521.91 1120
2522.39 1133
2522.86 1157
2523.34 1221
2523.81 1163
2524.28 1131
2524.76 1117
2525.23 1180
2525.70 1192
2526.18 1185
2526.65 1257
2527.13 1238
2527.60 1191
2528.08 1251
2528.55 1202
2529.02 1232
2529.50 1190
2529.97 1218
2530.45 1265
2530.92 1211
2531.40 1192
2531.87 1263
2532.34 1228
2532.82 1210
2533.29 1186
2533.77 1212
2534.24 1252
2534.72 1204
2535.19 1258
2535.67 1232
2536.14 1141
2536.62 1179
2537.09 1226
2537.57 1224
2538.04 1103
2538.52 1155
2538.99 1238
2539.47 1229
2539.94 1159
2540.42 1210
2540.90 1263
2541.37 1268
2541.85 1231
2542.32 1213
2542.80 1175
2543.27 1231
2543.75 1205
2544.22 1276
2544.70 1238
2545.18 1203
2545.65 1271
2546.13 1323
2546.60 1246
2547.08 1237
2547.56 1341
2548.03 1447
2548.51 1396
2548.98 1370
2549.46 1407
2549.94 1504
2550.41 1460
2550.89 1450
2551.37 1470
2551.84 1415
2552.32 1410
2552.80 1322
2553.27 1331
2553.75 1259
2554.23 1218
2554.70 1251
2555.18 1270
2555.66 1276
2556.13 1194
2556.61 1263
2557.09 1299
2557.56 1235
2558.04 1217
2558.52 1179
2558.99 1173
2559.47 1181
2559.95 1220
2560.43 1212
2560.90 1180
2561.38 1144
2561.86 1132
2562.33 1121
2562.81 1148
2563.29 1080
2563.77 1044
2564.25 1085
2564.72 1047
2565.20 1054
2565.68 1077
2566.16 1079
2566.63 1017
2567.11 1016
2567.59 1069
2568.07 1096
2568.55 1046
2569.02 1096
2569.50 1041
2569.98 1048
2570.46 1074
2570.94 1044
2571.41 1076
2571.89 1053
2572.37 1051
2572.85 1083
2573.33 1076
2573.81 1123
2574.28 1125
2574.76 1121
2575.24 1137
2575.72 1179
2576.20 1124
2576.68 1171
2577.16 1100
2577.64 1088
2578.11 1182
2578.59 1142
2579.07 1180
2579.55 1172
2580.03 1115
2580.51 1159
2580.99 1087
2581.47 1177
2581.95 1179
2582.43 1083
2582.91 1040
2583.39 1038
2583.86 1052
2584.34 1072
2584.82 1136
2585.30 1106
2585.78 1147
2586.26 1068
2586.74 1144
2587.22 1133
2587.70 1105
2588.18 1098
2588.66 1113
2589.14 1152
2589.62 1213
2590.10 1212
2590.58 1176
2591.06 1203
2591.54 1132
2592.02 1178
2592.50 1160
2592.98 1195
2593.46 1253
2593.94 1156
2594.42 1076
2594.90 1073
2595.38 1077
2595.86 1075
2596.35 1103
2596.83 1079
2597.31 1082
2597.79 1080
2598.27 1055
2598.75 1017
2599.23 1079
2599.71 1111
2600.19 1150
2600.67 1109
2601.15 1082
2601.63 1079
2602.12 1055
2602.60 1075
2603.08 1178
2603.56 1115
2604.04 1074
2604.52 1083
2605.00 1099
2605.48 1042
2605.97 1046
2606.45 1126
2606.93 1071
2607.41 1081
2607.89 1050
2608.37 1018
2608.86 1071
2609.34 1020
2609.82 1042
2610.30 1049
2610.78 1074
2611.26 1090
2611.75 1072
2612.23 1036
2612.71 1120
2613.19 1070
2613.68 1063
2614.16 1088
2614.64 1094
2615.12 1138
2615.60 1117
2616.09 1120
2616.57 1107
2617.05 1053
2617.53 1087
2618.02 1128
2618.50 1066
2618.98 1101
2619.46 1112
2619.95 1163
2620.43 1104
2620.91 1044
2621.40 1096
2621.88 1105
2622.36 1089
2622.85 1073
2623.33 1047
2623.81 1017
2624.29 1061
2624.78 1118
2625.26 1150
2625.74 1130
2626.23 1104
2626.71 1130
2627.19 1137
2627.68 1116
2628.16 1144
2628.64 1133
2629.13 1171
2629.61 1116
2630.10 1106
2630.58 1152
2631.06 1118
2631.55 1163
2632.03 1119
2632.51 1156
2633.00 1115
2633.48 1126
2633.97 1118
2634.45 1058
2634.94 1104
2635.42 1131
2635.90 1072
2636.39 1032
2636.87 1055
2637.36 1088
2637.84 1115
2638.33 1094
2638.81 1037
2639.29 1070
2639.78 1106
2640.26 1118
2640.75 1051
2641.23 1036
2641.72 1085
2642.20 1032
2642.69 1077
2643.17 1072
2643.66 1112
2644.14 1081
2644.63 1069
2645.11 1111
2645.60 1095
2646.08 1115
2646.57 1155
2647.05 1129
2647.54 1099
2648.02 1088
2648.51 1072
2648.99 1132
2649.48 1041
2649.97 1071
2650.45 1129
2650.94 1084
2651.42 1061
2651.91 1103
2652.39 1106
2652.88 1110
2653.37 1106
2653.85 1145
2654.34 1178
2654.82 1149
2655.31 1178
2655.80 1133
2656.28 1203
2656.77 1112
2657.25 1098
2657.74 1132
2658.23 1090
2658.71 1091
2659.20 1106
2659.69 1086
2660.17 1110
2660.66 1107
2661.14 1073
2661.63 1090
2662.12 1068
2662.60 1084
2663.09 1138
2663.58 1158
2664.06 1112
2664.55 1105
2665.04 1078
2665.53 1039
2666.01 1105
2666.50 1145
2666.99 1120
2667.47 1082
2667.96 1066
2668.45 1187
2668.94 1160
2669.42 1123
2669.91 1093
2670.40 1119
2670.88 1185
2671.37 1198
2671.86 1158
2672.35 1113
2672.83 1172
2673.32 1208
2673.81 1331
2674.30 1317
2674.79 1255
2675.27 1346
2675.76 1396
2676.25 1332
2676.74 1256
2677.23 1286
2677.71 1194
2678.20 1202
2678.69 1197
2679.18 1086
2679.67 1112
2680.15 1155
2680.64 1169
2681.13 1130
2681.62 1126
2682.11 1198
2682.60 1180
2683.08 1226
2683.57 1118
2684.06 1074
2684.55 1133
2685.04 1104
2685.53 1099
2686.02 1098
2686.51 1157
2686.99 1136
2687.48 1134
2687.97 1125
2688.46 1089
2688.95 1068
2689.44 1136
2689.93 1179
2690.42 1172
2690.91 1119
2691.40 1170
2691.89 1127
2692.38 1139
2692.87 1068
2693.35 1079
2693.84 1172
2694.33 1133
2694.82 1146
2695.31 1161
2695.80 1120
2696.29 1137
2696.78 1093
2697.27 1110
2697.76 1182
2698.25 1114
2698.74 1094
2699.23 1140
2699.72 1116
2700.21 1113
2700.70 1115
2701.19 1167
2701.68 1156
2702.17 1142
2702.66 1106
2703.15 1089
2703.64 1204
2704.13 1172
2704.62 1195
2705.12 1105
2705.61 1158
2706.10 1128
2706.59 1113
2707.08 1104
2707.57 1066
2708.06 1074
2708.55 1090
2709.04 1125
2709.53 1086
2710.02 1015
2710.51 1069
2711.01 1106
2711.50 1073
2711.99 1089
2712.48 1085
2712.97 1094
2713.46 1143
2713.95 1084
2714.44 1098
2714.94 1031
2715.43 1062
2715.92 1045
2716.41 1028
2716.90 1011
2717.39 1093
2717.89 1062
2718.38 1077
2718.87 1093
2719.36 1075
2719.85 1088
2720.34 1133
2720.84 1139
2721.33 1188
2721.82 1166
2722.31 1094
2722.80 1164
2723.30 1165
2723.79 1153
2724.28 1101
2724.77 1128
2725.27 1073
2725.76 1021
2726.25 1081
2726.74 1120
2727.24 1074
2727.73 1126
2728.22 1111
2728.71 1090
2729.21 1187
2729.70 1142
2730.19 1067
2730.69 1111
2731.18 1136
2731.67 1107
2732.16 1181
2732.66 1161
2733.15 1112
2733.64 1159
2734.14 1147
2734.63 1177
2735.12 1209
2735.62 1129
2736.11 1111
2736.60 1122
2737.10 1147
2737.59 1204
2738.08 1271
2738.58 1194
2739.07 1216
2739.56 1175
2740.06 1172
2740.55 1126
2741.05 1135
2741.54 1081
2742.03 1041
2742.53 1021
2743.02 1095
2743.52 1099
2744.01 1111
2744.50 1110
2745.00 1084
2745.49 1082
2745.99 1163
2746.48 1149
2746.97 1175
2747.47 1170
2747.96 1171
2748.46 1133
2748.95 1174
2749.45 1227
2749.94 1178
2750.44 1144
2750.93 1092
2751.43 1118
2751.92 1100
2752.42 1144
2752.91 1135
2753.41 1105
2753.90 1094
2754.40 1137
2754.89 1175
2755.39 1102
2755.88 1125
2756.38 1181
2756.87 1155
2757.37 1187
2757.86 1189
2758.36 1158
2758.85 1167
2759.35 1200
2759.84 1156
2760.34 1121
2760.83 1167
2761.33 1048
2761.83 1125
2762.32 1189
2762.82 1143
2763.31 1178
2763.81 1146
2764.30 1139
2764.80 1132
2765.30 1231
2765.79 1224
2766.29 1157
2766.78 1096
2767.28 1131
2767.78 1106
2768.27 1090
2768.77 1049
2769.27 1110
2769.76 1110
2770.26 1075
2770.76 1074
2771.25 1119
2771.75 1083
2772.24 1090
2772.74 1096
2773.24 1099
2773.73 1164
2774.23 1139
2774.73 1174
2775.23 1178
2775.72 1205
2776.22 1272
2776.72 1243
2777.21 1213
2777.71 1141
2778.21 1258
2778.70 1243
2779.20 1142
2779.70 1137
2780.20 1206
2780.69 1154
2781.19 1188
2781.69 1138
2782.19 1051
2782.68 1028
2783.18 1017
2783.68 1049
2784.18 1062
2784.67 1071
2785.17 1091
2785.67 1049
2786.17 1018
2786.67 1058
2787.16 1062
2787.66 1096
2788.16 1062
2788.66 1108
2789.16 1094
2789.65 1059
2790.15 1146
2790.65 1119
2791.15 1096
2791.65 1090
2792.15 1120
2792.64 1104
2793.14 1158
2793.64 1142
2794.14 1163
2794.64 1124
2795.14 1145
2795.64 1123
2796.13 1093
2796.63 1087
2797.13 1140
2797.63 1113
2798.13 1144
2798.63 1185
2799.13 1155
2799.63 1163
2800.13 1118
2800.62 1097
2801.12 1092
2801.62 1088
2802.12 1012
2802.62 1104
2803.12 1151
2803.62 1122
2804.12 1082
2804.62 1120
2805.12 1104
2805.62 1063
2806.12 1054
2806.62 1050
2807.12 1065
2807.62 1060
2808.12 1159
2808.62 1119
2809.12 1095
2809.62 1157
2810.12 1166
2810.62 1172
2811.12 1160
2811.62 1148
2812.12 1248
2812.62 1252
2813.12 1246
2813.62 1233
2814.12 1207
2814.62 1215
2815.12 1146
2815.62 1149
2816.12 1217
2816.62 1165
2817.12 1150
2817.62 1120
2818.12 1114
2818.62 1127
2819.12 1125
2819.63 1122
2820.13 1170
2820.63 1185
2821.13 1130
2821.63 1122
2822.13 1078
2822.63 1066
2823.13 1078
2823.63 1092
2824.13 1087
2824.64 1108
2825.14 1056
2825.64 1024
2826.14 1064
2826.64 1117
2827.14 1067
2827.64 1104
2828.15 1072
2828.65 1079
2829.15 1064
2829.65 1059
2830.15 945
2830.65 999
2831.16 1028
2831.66 1009
2832.16 1032
2832.66 1058
2833.16 1086
2833.67 1055
2834.17 1141
2834.67 1141
2835.17 1150
2835.68 1173
2836.18 1139
2836.68 1154
2837.18 1189
2837.68 1173
2838.19 1144
2838.69 1172
2839.19 1123
2839.70 1134
2840.20 1114
2840.70 1124
2841.20 1105
2841.71 1090
2842.21 1143
2842.71 1128
2843.21 1165
2843.72 1205
2844.22 1173
2844.72 1202
2845.23 1188
2845.73 1183
2846.23 1236
2846.74 1208
2847.24 1293
2847.74 1277
2848.25 1261
2848.75 1221
2849.25 1227
2849.76 1240
2850.26 1230
2850.76 1220
2851.27 1199
2851.77 1171
2852.28 1214
2852.78 1126
2853.28 1111
2853.79 1119
2854.29 1112
2854.79 1179
2855.30 1112
2855.80 1174
2856.31 1123
2856.81 1114
2857.31 1139
2857.82 1088
2858.32 1150
2858.83 1109
2859.33 1100
2859.84 1183
2860.34 1176
2860.85 1209
2861.35 1194
2861.85 1170
2862.36 1195
2862.86 1202
2863.37 1159
2863.87 1130
2864.38 1078
2864.88 1116
2865.39 1070
2865.89 1026
2866.40 1091
2866.90 1118
2867.41 1101
2867.91 1091
2868.42 1089
2868.92 1130
2869.43 1141
2869.93 1163
2870.44 1163
2870.94 1171
2871.45 1144
2871.96 1124
2872.46 1151
2872.97 1151
2873.47 1150
2873.98 1163
2874.48 1180
2874.99 1164
2875.49 1166
2876.00 1131
2876.51 1219
2877.01 1169
2877.52 1114
2878.02 1107
2878.53 1160
2879.04 1210
2879.54 1185
2880.05 1139
2880.55 1136
2881.06 1146
2881.57 1194
2882.07 1168
2882.58 1168
2883.09 1183
2883.59 1208
2884.10 1284
2884.61 1291
2885.11 1230
2885.62 1274
2886.13 1265
2886.63 1272
2887.14 1267
2887.65 1343
2888.15 1306
2888.66 1327
2889.17 1342
2889.67 1308
2890.18 1310
2890.69 1269
2891.20 1270
2891.70 1329
2892.21 1258
2892.72 1229
2893.22 1264
2893.73 1286
2894.24 1287
2894.75 1343
2895.25 1276
2895.76 1299
2896.27 1287
2896.78 1302
2897.29 1321
2897.79 1391
2898.30 1339
2898.81 1285
2899.32 1322
2899.82 1234
2900.33 1272
2900.84 1325
2901.35 1313
2901.86 1332
2902.36 1283
2902.87 1321
2903.38 1278
2903.89 1344
2904.40 1267
2904.91 1262
2905.41 1293
2905.92 1315
2906.43 1298
2906.94 1322
2907.45 1300
2907.96 1256
2908.47 1215
2908.97 1184
2909.48 1265
2909.99 1183
2910.50 1225
2911.01 1117
2911.52 1179
2912.03 1219
2912.54 1174
2913.05 1194
2913.55 1177
2914.06 1221
2914.57 1201
2915.08 1200
2915.59 1187
2916.10 1178
2916.61 1197
2917.12 1150
2917.63 1218
2918.14 1191
2918.65 1146
2919.16 1237
2919.67 1211
2920.18 1236
2920.69 1219
2921.20 1222
2921.71 1242
2922.22 1230
2922.73 1278
2923.24 1278
2923.75 1331
2924.26 1319
2924.77 1313
2925.28 1265
2925.79 1269
2926.30 1275
2926.81 1231
2927.32 1225
2927.83 1156
2928.34 1193
2928.85 1224
2929.36 1161
2929.87 1166
2930.38 1147
2930.89 1237
2931.40 1165
2931.91 1159
2932.42 1139
2932.93 1122
2933.45 1117
2933.96 1124
2934.47 1143
2934.98 1176
2935.49 1176
2936.00 1155
2936.51 1200
2937.02 1245
2937.53 1297
2938.04 1218
2938.56 1268
2939.07 1321
2939.58 1346
2940.09 1387
2940.60 1422
2941.11 1397
2941.62 1372
2942.14 1486
2942.65 1384
2943.16 1434
2943.67 1452
2944.18 1381
2944.70 1354
2945.21 1295
2945.72 1324
2946.23 1355
2946.74 1300
2947.26 1276
2947.77 1292
2948.28 1196
2948.79 1165
2949.30 1159
2949.82 1165
2950.33 1154
2950.84 1121
2951.35 1189
2951.87 1144
2952.38 1042
2952.89 1093
2953.40 1106
2953.92 1108
2954.43 1121
2954.94 1140
2955.45 1134
2955.97 1117
2956.48 1119
2956.99 1119
2957.51 1086
2958.02 1033
2958.53 1106
2959.04 1169
2959.56 1151
2960.07 1209
2960.58 1175
2961.10 1201
2961.61 1204
2962.12 1239
2962.64 1208
2963.15 1250
2963.66 1280
2964.18 1320
2964.69 1263
2965.21 1246
2965.72 1245
2966.23 1308
2966.75 1265
2967.26 1223
2967.77 1215
2968.29 1266
2968.80 1222
2969.32 1154
2969.83 1204
2970.34 1164
2970.86 1207
2971.37 1223
2971.89 1219
2972.40 1167
2972.91 1256
2973.43 1291
2973.94 1246
2974.46 1240
2974.97 1281
2975.49 1213
2976.00 1278
2976.52 1253
2977.03 1213
2977.55 1218
2978.06 1251
2978.57 1252
2979.09 1265
2979.60 1353
2980.12 1303
2980.63 1326
2981.15 1321
2981.66 1314
2982.18 1344
2982.69 1330
2983.21 1302
2983.73 1305
2984.24 1311
2984.76 1405
2985.27 1453
2985.79 1498
2986.30 1526
2986.82 1550
2987.33 1458
2987.85 1409
2988.36 1405
2988.88 1435
2989.40 1483
2989.91 1413
2990.43 1398
2990.94 1407
2991.46 1418
2991.97 1454
2992.49 1453
2993.01 1444
2993.52 1479
2994.04 1533
2994.55 1504
2995.07 1509
2995.59 1558
2996.10 1679
2996.62 1769
2997.14 1732
2997.65 1812
2998.17 1777
2998.69 1773
2999.20 1712
2999.72 1744
3000.24 1795
3000.75 1920
3001.27 1906
3001.79 2092
3002.30 2210
3002.82 2494
3003.34 2856
3003.85 3024
3004.37 3275
3004.89 3405
3005.40 3560
3005.92 3531
3006.44 3304
3006.96 3079
3007.47 2887
3007.99 2647
3008.51 2319
3009.03 2073
3009.54 1847
3010.06 1747
3010.58 1737
3011.10 1602
3011.61 1567
3012.13 1508
3012.65 1510
3013.17 1496
3013.68 1492
3014.20 1486
3014.72 1486
3015.24 1453
3015.76 1439
3016.27 1445
3016.79 1460
3017.31 1446
3017.83 1425
3018.35 1416
3018.86 1470
3019.38 1410
3019.90 1395
3020.42 1381
3020.94 1411
3021.46 1494
3021.97 1447
3022.49 1492
3023.01 1454
3023.53 1580
3024.05 1527
3024.57 1475
3025.09 1517
3025.61 1427
3026.12 1398
3026.64 1456
3027.16 1466
3027.68 1404
3028.20 1338
3028.72 1312
3029.24 1351
3029.76 1346
3030.28 1345
3030.80 1281
3031.32 1314
3031.84 1309
3032.35 1318
3032.87 1323
3033.39 1322
3033.91 1336
3034.43 1324
3034.95 1311
3035.47 1288
3035.99 1385
3036.51 1360
3037.03 1349
3037.55 1360
3038.07 1264
3038.59 1281
3039.11 1318
3039.63 1281
3040.15 1283
3040.67 1298
3041.19 1335
3041.71 1292
3042.23 1289
3042.75 1250
3043.27 1308
3043.79 1294
3044.31 1260
3044.83 1227
3045.35 1255
3045.87 1299
3046.40 1238
3046.92 1263
3047.44 1289
3047.96 1255
3048.48 1227
3049.00 1281
3049.52 1199
3050.04 1241
3050.56 1230
3051.08 1235
3051.60 1195
3052.12 1292
3052.65 1256
3053.17 1197
3053.69 1328
3054.21 1267
3054.73 1267
3055.25 1230
3055.77 1253
3056.30 1316
3056.82 1280
3057.34 1272
3057.86 1285
3058.38 1276
3058.90 1325
3059.42 1318
3059.95 1277
3060.47 1309
3060.99 1302
3061.51 1350
3062.03 1337
3062.56 1347
3063.08 1332
3063.60 1292
3064.12 1314
3064.64 1429
3065.17 1417
3065.69 1414
3066.21 1481
3066.73 1513
3067.26 1519
3067.78 1490
3068.30 1486
3068.82 1538
3069.35 1550
3069.87 1523
3070.39 1542
3070.91 1477
3071.44 1425
3071.96 1395
3072.48 1389
3073.01 1428
3073.53 1371
3074.05 1479
3074.57 1474
3075.10 1448
3075.62 1497
3076.14 1544
3076.67 1486
3077.19 1572
3077.71 1630
3078.24 1682
3078.76 1739
3079.28 1777
3079.81 1791
3080.33 1835
3080.85 1922
3081.38 1883
3081.90 1869
3082.42 1900
3082.95 1793
3083.47 1821
3084.00 1902
3084.52 1804
3085.04 1796
3085.57 1769
3086.09 1833
3086.62 1894
3087.14 2086
3087.66 2247
3088.19 2480
3088.71 2652
3089.24 2887
3089.76 3058
3090.29 3298
3090.81 3410
3091.33 3134
3091.86 2827
3092.38 2670
3092.91 2513
3093.43 2320
3093.96 2211
3094.48 2062
3095.01 1923
3095.53 1919
3096.06 1926
3096.58 1943
3097.11 1941
3097.63 2033
3098.16 1909
3098.68 2049
3099.21 2147
3099.73 2298
3100.26 2412
3100.78 2791
3101.31 3226
3101.83 3630
3102.36 3977
3102.88 4271
3103.41 4367
3103.93 4349
3104.46 4096
3104.99 3677
3105.51 3422
3106.04 3095
3106.56 2798
3107.09 2494
3107.61 2218
3108.14 2043
3108.67 1993
3109.19 1886
3109.72 1973
3110.24 1876
3110.77 1792
3111.30 1808
3111.82 1694
3112.35 1736
3112.87 1696
3113.40 1630
3113.93 1626
3114.45 1577
3114.98 1533
3115.51 1429
3116.03 1412
3116.56 1495
3117.09 1459
3117.61 1540
3118.14 1523
3118.67 1530
3119.19 1552
3119.72 1618
3120.25 1571
3120.77 1662
3121.30 1675
3121.83 1724
3122.35 1710
3122.88 1647
3123.41 1633
3123.94 1689
3124.46 1602
3124.99 1565
3125.52 1520
3126.05 1480
3126.57 1454
3127.10 1453
3127.63 1506
3128.16 1426
3128.68 1441
3129.21 1407
3129.74 1365
3130.27 1372
3130.79 1371
3131.32 1395
3131.85 1339
3132.38 1367
3132.91 1359
3133.43 1332
3133.96 1352
3134.49 1281
3135.02 1245
3135.55 1263
3136.07 1239
3136.60 1232
3137.13 1204
3137.66 1265
3138.19 1285
3138.72 1227
3139.24 1188
3139.77 1198
3140.30 1323
3140.83 1240
3141.36 1264
3141.89 1220
3142.42 1243
3142.95 1184
3143.47 1195
3144.00 1197
3144.53 1215
3145.06 1273
3145.59 1340
3146.12 1304
3146.65 1306
3147.18 1382
3147.71 1364
3148.24 1432
3148.76 1436
3149.29 1436
3149.82 1422
3150.35 1371
3150.88 1386
3151.41 1417
3151.94 1345
3152.47 1323
3153.00 1341
3153.53 1412
3154.06 1395
3154.59 1408
3155.12 1409
3155.65 1368
3156.18 1377
3156.71 1430
3157.24 1501
3157.77 1444
3158.30 1438
3158.83 1387
3159.36 1403
3159.89 1425
3160.42 1438
3160.95 1437
3161.48 1434
3162.01 1444
3162.54 1447
3163.07 1368
3163.60 1437
3164.13 1417
3164.66 1385
3165.20 1325
3165.73 1301
3166.26 1341
3166.79 1281
3167.32 1309
3167.85 1215
3168.38 1199
3168.91 1153
3169.44 1207
3169.97 1214
3170.50 1235
3171.04 1200
3171.57 1229
3172.10 1238
3172.63 1349
3173.16 1390
3173.69 1382
3174.22 1328
3174.75 1367
3175.29 1339
3175.82 1379
3176.35 1324
3176.88 1333
3177.41 1316
3177.94 1294
3178.48 1279
3179.01 1190
3179.54 1244
3180.07 1246
3180.60 1286
3181.14 1230
3181.67 1193
3182.20 1214
3182.73 1193
3183.26 1223
3183.80 1166
3184.33 1232
3184.86 1199
3185.39 1162
3185.93 1197
3186.46 1214
3186.99 1241
3187.52 1258
3188.06 1275
3188.59 1261
3189.12 1243
3189.65 1207
3190.19 1221
3190.72 1249
3191.25 1242
3191.79 1287
3192.32 1261
3192.85 1257
3193.38 1334
3193.92 1253
3194.45 1193
3194.98 1234
3195.52 1264
3196.05 1316
3196.58 1300
3197.12 1287
3197.65 1287
3198.18 1321
3198.72 1244
3199.25 1275
3199.78 1406
3200.32 1329
3200.85 1353
3201.39 1348
3201.92 1294
3202.45 1264
3202.99 1282
3203.52 1366
3204.05 1349
3204.59 1362
3205.12 1382
3205.66 1372
3206.19 1383
3206.72 1448
3207.26 1547
3207.79 1531
3208.33 1592
3208.86 1674
3209.40 1783
3209.93 1804
3210.47 1773
3211.00 1861
3211.53 1868
3212.07 1803
3212.60 1772
3213.14 1686
3213.67 1667
3214.21 1637
3214.74 1546
3215.28 1560
3215.81 1498
3216.35 1392
3216.88 1370
3217.42 1344
3217.95 1294
3218.49 1309
3219.02 1272
3219.56 1261
3220.09 1296
3220.63 1347
3221.16 1323
3221.70 1425
3222.23 1425
3222.77 1462
3223.31 1573
3223.84 1553
3224.38 1570
3224.91 1499
3225.45 1544
3225.98 1566
3226.52 1557
3227.06 1540
3227.59 1467
3228.13 1467
3228.66 1484
3229.20 1480
3229.74 1454
3230.27 1392
3230.81 1423
3231.34 1424
3231.88 1459
3232.42 1440
3232.95 1459
3233.49 1479
3234.03 1509
3234.56 1500
3235.10 1510
3235.64 1640
3236.17 1592
3236.71 1559
3237.25 1511
3237.78 1599
3238.32 1639
3238.86 1617
3239.39 1634
3239.93 1615
3240.47 1592
3241.00 1571
3241.54 1632
3242.08 1628
3242.61 1525
3243.15 1502
3243.69 1597
3244.23 1611
3244.76 1662
3245.30 1652
3245.84 1717
3246.38 1693
3246.91 1787
3247.45 1815
3247.99 1847
3248.53 1860
3249.06 2031
3249.60 2078
3250.14 2280
3250.68 2621
3251.21 2814
3251.75 3043
3252.29 3198
3252.83 3361
3253.37 3511
3253.90 3583
3254.44 3363
3254.98 3157
3255.52 3081
3256.06 2727
3256.60 2540
3257.13 2324
3257.67 2320
3258.21 2245
3258.75 2144
3259.29 2211
3259.83 2242
3260.36 2291
3260.90 2505
3261.44 2659
3261.98 2680
3262.52 2800
3263.06 2893
3263.60 2806
3264.14 2852
3264.68 2861
3265.21 2928
3265.75 2991
3266.29 3024
3266.83 3144
3267.37 3160
3267.91 3105
3268.45 2807
3268.99 2605
3269.53 2549
3270.07 2494
3270.61 2270
3271.15 2173
3271.69 2077
3272.23 1943
3272.76 1976
3273.30 1968
3273.84 1993
3274.38 1831
3274.92 1869
3275.46 1908
3276.00 1913
3276.54 1915
3277.08 1990
3277.62 1873
3278.16 1879
3278.70 1865
3279.24 1901
3279.78 1827
3280.32 1836
3280.86 1855
3281.41 1854
3281.95 1857
3282.49 1928
3283.03 1889
3283.57 1842
3284.11 1796
3284.65 1826
3285.19 1845
3285.73 1889
3286.27 1896
3286.81 1878
3287.35 1857
3287.89 1806
3288.43 1879
3288.97 1896
3289.52 1900
3290.06 2013
3290.60 2069
3291.14 2153
3291.68 2175
3292.22 2260
3292.76 2387
3293.30 2365
3293.85 2568
3294.39 2678
3294.93 2727
3295.47 2735
3296.01 2725
3296.55 2709
3297.09 2730
3297.64 2729
3298.18 2715
3298.72 2608
3299.26 2496
3299.80 2349
3300.34 2324
3300.89 2314
3301.43 2147
3301.97 2153
3302.51 2107
3303.06 2221
3303.60 2176
3304.14 2120
3304.68 2038
3305.22 1992
3305.77 2009
3306.31 2024
3306.85 2083
3307.39 2144
3307.94 2161
3308.48 2147
3309.02 2170
3309.56 2356
3310.11 2355
3310.65 2344
3311.19 2220
3311.74 2326
3312.28 2312
3312.82 2205
3313.36 2183
3313.91 2251
3314.45 2350
3314.99 2350
3315.54 2478
3316.08 2545
3316.62 2694
3317.17 2798
3317.71 2950
3318.25 3034
3318.80 3200
3319.34 3306
3319.88 3402
3320.43 3443
3320.97 3315
3321.51 3240
3322.06 3135
3322.60 3053
3323.14 2806
3323.69 2807
3324.23 2660
3324.78 2557
3325.32 2497
3325.86 2497
3326.41 2482
3326.95 2537
3327.50 2522
3328.04 2453
3328.59 2480
3329.13 2484
3329.67 2514
3330.22 2692
3330.76 3140
3331.31 3623
3331.85 4390
3332.40 5504
3332.94 6766
3333.49 8267
3334.03 9956
3334.57 11632
3335.12 12913
3335.66 13662
3336.21 14064
3336.75 13824
3337.30 13125
3337.84 12076
3338.39 10832
3338.93 9297
3339.48 7942
3340.02 6672
3340.57 5666
3341.11 4669
3341.66 3953
3342.20 3456
3342.75 2953
3343.30 2640
3343.84 2576
3344.39 2375
3344.93 2237
3345.48 2092
3346.02 1974
3346.57 2011
3347.11 2042
3347.66 2024
3348.21 2008
3348.75 1888
3349.30 1962
3349.84 1960
3350.39 1924
3350.94 1993
3351.48 1825
3352.03 1918
3352.57 1822
3353.12 1823
3353.67 1929
3354.21 1822
3354.76 1824
3355.31 1869
3355.85 1833
3356.40 1784
3356.95 1846
3357.49 1875
3358.04 1823
3358.59 1851
3359.13 1841
3359.68 1844
3360.23 1882
3360.77 1827
3361.32 1900
3361.87 1824
3362.41 1837
3362.96 1808
3363.51 1852
3364.05 1872
3364.60 1816
3365.15 1787
3365.70 1774
3366.24 1797
3366.79 1756
3367.34 1665
3367.89 1735
3368.43 1725
3368.98 1760
3369.53 1812
3370.08 1910
3370.62 2001
3371.17 2181
3371.72 2366
3372.27 2604
3372.81 2832
3373.36 2918
3373.91 2913
3374.46 2941
3375.01 2912
3375.55 2754
3376.10 2595
3376.65 2455
3377.20 2323
3377.75 2088
3378.30 2010
3378.84 1918
3379.39 1757
3379.94 1706
3380.49 1651
3381.04 1642
3381.59 1615
3382.13 1594
3382.68 1585
3383.23 1554
3383.78 1431
3384.33 1487
3384.88 1509
3385.43 1510
3385.98 1548
3386.52 1487
3387.07 1449
3387.62 1480
3388.17 1475
3388.72 1429
3389.27 1512
3389.82 1426
3390.37 1416
3390.92 1383
3391.47 1516
3392.02 1475
3392.57 1420
3393.12 1487
3393.66 1478
3394.21 1490
3394.76 1543
3395.31 1534
3395.86 1572
3396.41 1626
3396.96 1599
3397.51 1660
3398.06 1612
3398.61 1654
3399.16 1589
3399.71 1557
3400.26 1485
3400.81 1527
3401.36 1547
3401.91 1567
3402.46 1446
3403.01 1426
3403.56 1447
3404.11 1457
3404.66 1468
3405.21 1387
3405.77 1428
3406.32 1411
3406.87 1347
3407.42 1387
3407.97 1485
3408.52 1400
3409.07 1434
3409.62 1548
3410.17 1653
3410.72 1669
3411.27 1708
3411.82 1723
3412.37 1703
3412.93 1659
3413.48 1594
3414.03 1637
3414.58 1606
3415.13 1593
3415.68 1600
3416.23 1550
3416.78 1572
3417.34 1644
3417.89 1637
3418.44 1600
3418.99 1576
3419.54 1603
3420.09 1613
3420.65 1519
3421.20 1492
3421.75 1468
3422.30 1472
3422.85 1495
3423.40 1530
3423.96 1512
3424.51 1589
3425.06 1527
3425.61 1558
3426.17 1545
3426.72 1427
3427.27 1420
3427.82 1409
3428.37 1397
3428.93 1345
3429.48 1376
3430.03 1321
3430.58 1273
3431.14 1350
3431.69 1333
3432.24 1328
3432.79 1287
3433.35 1333
3433.90 1337
3434.45 1332
3435.01 1352
3435.56 1282
3436.11 1355
3436.66 1374
3437.22 1368
3437.77 1405
3438.32 1384
3438.88 1387
3439.43 1377
3439.98 1394
3440.54 1381
3441.09 1330
3441.64 1377
3442.20 1323
3442.75 1342
3443.30 1381
3443.86 1327
3444.41 1365
3444.96 1390
3445.52 1310
3446.07 1365
3446.63 1335
3447.18 1342
3447.73 1290
3448.29 1254
3448.84 1265
3449.40 1350
3449.95 1282
3450.50 1296
3451.06 1267
3451.61 1364
3452.17 1298
3452.72 1333
3453.27 1281
3453.83 1286
3454.38 1248
3454.94 1292
3455.49 1286
3456.05 1259
3456.60 1335
3457.16 1312
3457.71 1278
3458.27 1328
3458.82 1319
3459.38 1335
3459.93 1368
3460.49 1413
3461.04 1459
3461.60 1449
3462.15 1415
3462.71 1432
3463.26 1441
3463.82 1500
3464.37 1433
3464.93 1472
3465.48 1493
3466.04 1494
3466.59 1503
3467.15 1548
3467.70 1504
3468.26 1517
3468.81 1531
3469.37 1621
3469.93 1590
3470.48 1586
3471.04 1662
3471.59 1696
3472.15 1734
3472.70 1746
3473.26 1718
3473.82 1671
3474.37 1625
3474.93 1596
3475.48 1668
3476.04 1722
3476.60 1719
3477.15 1714
3477.71 1686
3478.27 1722
3478.82 1765
3479.38 1842
3479.93 1816
3480.49 1789
3481.05 1831
3481.60 1804
3482.16 1853
3482.72 1925
3483.27 1973
3483.83 1932
3484.39 2060
3484.95 2089
3485.50 2054
3486.06 2057
3486.62 2081
3487.17 2201
3487.73 2399
3488.29 2637
3488.84 3029
3489.40 3527
3489.96 4293
3490.52 4919
3491.07 5706
3491.63 6350
3492.19 6474
3492.75 6730
3493.30 6339
3493.86 5905
3494.42 5248
3494.98 4675
3495.53 4043
3496.09 3533
3496.65 3146
3497.21 2834
3497.77 2615
3498.32 2497
3498.88 2390
3499.44 2398
3500.00 2521
3500.56 2700
3501.11 2840
3501.67 3083
3502.23 3392
3502.79 3781
3503.35 4219
3503.91 4617
3504.46 4807
3505.02 5010
3505.58 4864
3506.14 4801
3506.70 4479
3507.26 4078
3507.81 3828
3508.37 3536
3508.93 3338
3509.49 3059
3510.05 2811
3510.61 2602
3511.17 2426
3511.73 2365
3512.29 2260
3512.85 2015
3513.40 1916
3513.96 1818
3514.52 1698
3515.08 1698
3515.64 1633
3516.20 1596
3516.76 1585
3517.32 1473
3517.88 1477
3518.44 1475
3519.00 1514
3519.56 1489
3520.12 1476
3520.68 1447
3521.24 1592
3521.80 1623
3522.36 1617
3522.92 1556
3523.48 1607
3524.04 1613
3524.60 1606
3525.16 1612
3525.72 1605
3526.28 1576
3526.84 1662
3527.40 1563
3527.96 1556
3528.52 1608
3529.08 1668
3529.64 1614
3530.20 1572
3530.76 1650
3531.32 1673
3531.88 1624
3532.44 1635
3533.00 1607
3533.56 1584
3534.12 1602
3534.68 1688
3535.25 1648
3535.81 1599
3536.37 1585
3536.93 1565
3537.49 1512
3538.05 1473
3538.61 1458
3539.17 1559
3539.73 1529
3540.30 1548
3540.86 1556
3541.42 1657
3541.98 1677
3542.54 1687
3543.10 1666
3543.66 1701
3544.23 1740
3544.79 1623
3545.35 1643
3545.91 1628
3546.47 1562
3547.03 1493
3547.60 1446
3548.16 1539
3548.72 1506
3549.28 1472
3549.84 1479
3550.41 1444
3550.97 1372
3551.53 1377
3552.09 1380
3552.65 1378
3553.22 1291
3553.78 1328
3554.34 1323
3554.90 1330
3555.47 1317
3556.03 1234
3556.59 1272
3557.15 1337
3557.72 1291
3558.28 1350
3558.84 1313
3559.41 1335
3559.97 1413
3560.53 1391
3561.09 1367
3561.66 1408
3562.22 1357
3562.78 1375
3563.35 1434
3563.91 1460
3564.47 1478
3565.04 1496
3565.60 1427
3566.16 1458
3566.73 1433
3567.29 1359
3567.85 1376
3568.42 1380
3568.98 1396
3569.54 1335
3570.11 1427
3570.67 1376
3571.23 1433
3571.80 1430
3572.36 1480
3572.93 1474
3573.49 1632
3574.05 1775
3574.62 1884
3575.18 2020
3575.75 2214
3576.31 2416
3576.87 2484
3577.44 2549
3578.00 2526
3578.57 2397
3579.13 2314
3579.70 2215
3580.26 2121
3580.82 2074
3581.39 1852
3581.95 1751
3582.52 1677
3583.08 1570
3583.65 1447
3584.21 1367
3584.78 1358
3585.34 1339
3585.91 1290
3586.47 1266
3587.04 1241
3587.60 1212
3588.17 1179
3588.73 1178
3589.30 1214
3589.86 1189
3590.43 1209
3590.99 1142
3591.56 1209
3592.12 1271
3592.69 1225
3593.25 1210
3593.82 1196
3594.39 1227
3594.95 1229
3595.52 1238
3596.08 1291
3596.65 1270
3597.21 1240
3597.78 1308
3598.35 1264
3598.91 1264
3599.48 1139
3600.04 1153
3600.61 1178
3601.18 1182
3601.74 1207
3602.31 1297
3602.87 1257
3603.44 1178
3604.01 1248
3604.57 1219
3605.14 1236
3605.71 1234
3606.27 1231
3606.84 1229
3607.41 1181
3607.97 1154
3608.54 1173
3609.11 1145
3609.67 1207
3610.24 1160
3610.81 1167
3611.37 1175
3611.94 1204
3612.51 1183
3613.07 1197
3613.64 1291
3614.21 1243
3614.78 1292
3615.34 1432
3615.91 1498
3616.48 1551
3617.04 1524
3617.61 1567
3618.18 1606
3618.75 1557
3619.31 1590
3619.88 1532
3620.45 1530
3621.02 1432
3621.58 1326
3622.15 1325
3622.72 1255
3623.29 1212
3623.86 1185
3624.42 1176
3624.99 1130
3625.56 1137
3626.13 1089
3626.70 1051
3627.26 1071
3627.83 1114
3628.40 1097
3628.97 1098
3629.54 1170
3630.11 1167
3630.67 1050
3631.24 1136
3631.81 1150
3632.38 1155
3632.95 1161
3633.52 1210
3634.08 1172
3634.65 1107
3635.22 1181
3635.79 1136
3636.36 1114
3636.93 1174
3637.50 1188
3638.07 1205
3638.64 1226
3639.20 1250
3639.77 1226
3640.34 1169
3640.91 1246
3641.48 1257
3642.05 1251
3642.62 1304
3643.19 1287
3643.76 1314
3644.33 1231
3644.90 1189
3645.47 1167
3646.04 1179
3646.61 1175
3647.18 1230
3647.75 1247
3648.32 1181
3648.89 1184
3649.46 1228
3650.03 1188
3650.60 1282
3651.17 1315
3651.74 1367
3652.31 1398
3652.88 1336
3653.45 1352
3654.02 1290
3654.59 1292
3655.16 1263
3655.73 1316
3656.30 1287
3656.87 1305
3657.44 1346
3658.01 1370
3658.58 1306
3659.15 1285
3659.72 1349
3660.29 1317
3660.86 1358
3661.43 1285
3662.00 1293
3662.58 1267
3663.15 1286
3663.72 1296
3664.29 1470
3664.86 1429
3665.43 1469
3666.00 1439
3666.57 1539
3667.14 1510
3667.72 1477
3668.29 1470
3668.86 1349
3669.43 1245
3670.00 1294
3670.57 1274
3671.14 1226
3671.72 1217
3672.29 1248
3672.86 1264
3673.43 1240
3674.00 1289
3674.57 1301
3675.15 1309
3675.72 1354
3676.29 1340
3676.86 1353
3677.43 1366
3678.01 1323
3678.58 1308
3679.15 1329
3679.72 1332
3680.30 1263
3680.87 1232
3681.44 1264
3682.01 1167
3682.58 1166
3683.16 1167
3683.73 1164
3684.30 1181
3684.88 1172
3685.45 1153
3686.02 1100
3686.59 1106
3687.17 1157
3687.74 1150
3688.31 1204
3688.88 1246
3689.46 1254
3690.03 1226
3690.60 1243
3691.18 1262
3691.75 1208
3692.32 1220
3692.90 1168
3693.47 1152
3694.04 1107
3694.62 1137
3695.19 1214
3695.76 1183
3696.34 1141
3696.91 1153
3697.48 1120
3698.06 1120
3698.63 1081
3699.21 1136
3699.78 1146
3700.35 1144
3700.93 1164
3701.50 1151
3702.08 1141
3702.65 1135
3703.22 1210
3703.80 1217
3704.37 1191
3704.95 1133
3705.52 1171
3706.09 1217
3706.67 1219
3707.24 1215
3707.82 1200
3708.39 1194
3708.97 1219
3709.54 1220
3710.12 1222
3710.69 1196
3711.26 1163
3711.84 1159
3712.41 1107
3712.99 1068
3713.56 1175
3714.14 1148
3714.71 1101
3715.29 1089
3715.86 1089
3716.44 1036
3717.01 1056
3717.59 1046
3718.16 1095
3718.74 1117
3719.32 1057
3719.89 1120
3720.47 1168
3721.04 1085
3721.62 1041
3722.19 1062
3722.77 1094
3723.34 1072
3723.92 1088
3724.49 1028
3725.07 1050
3725.65 1033
3726.22 1078
3726.80 1063
3727.37 1128
3727.95 1126
3728.53 1138
3729.10 1158
3729.68 1184
3730.25 1181
3730.83 1241
3731.41 1258
3731.98 1350
3732.56 1323
3733.14 1382
3733.71 1318
3734.29 1270
3734.87 1255
3735.44 1278
3736.02 1286
3736.60 1190
3737.17 1183
3737.75 1196
3738.33 1119
3738.90 1136
3739.48 1160
3740.06 1149
3740.63 1099
3741.21 1146
3741.79 1111
3742.36 1055
3742.94 1104
3743.52 1115
3744.10 1172
3744.67 1132
3745.25 1094
3745.83 1087
3746.40 1131
3746.98 1127
3747.56 1067
3748.14 1042
3748.71 1135
3749.29 1131
3749.87 1138
3750.45 1085
3751.03 1068
3751.60 1078
3752.18 1095
3752.76 1143
3753.34 1054
3753.92 1062
3754.49 1055
3755.07 1065
3755.65 1074
3756.23 1005
3756.81 1006
3757.38 1048
3757.96 1057
3758.54 1109
3759.12 1089
3759.70 1181
3760.28 1198
3760.85 1204
3761.43 1173
3762.01 1150
3762.59 1140
3763.17 1158
3763.75 1205
3764.33 1128
3764.91 1104
3765.48 1152
3766.06 1206
3766.64 1128
3767.22 1122
3767.80 1106
3768.38 1102
3768.96 1104
3769.54 1086
3770.12 1110
3770.70 1022
3771.28 1097
3771.85 1103
3772.43 1150
3773.01 1131
3773.59 1125
3774.17 1126
3774.75 1140
3775.33 1106
3775.91 1133
3776.49 1110
3777.07 1088
3777.65 1086
3778.23 1094
3778.81 1093
3779.39 1099
3779.97 1128
3780.55 1118
3781.13 1111
3781.71 1058
3782.29 1129
3782.87 1083
3783.45 1096
3784.03 1097
3784.61 1077
3785.19 1104
3785.77 1069
3786.35 1102
3786.93 1131
3787.51 1152
3788.10 1148
3788.68 1122
3789.26 1117
3789.84 1189
3790.42 1200
3791.00 1192
3791.58 1135
3792.16 1190
3792.74 1269
3793.32 1201
3793.90 1151
3794.48 1165
3795.07 1154
3795.65 1206
3796.23 1213
3796.81 1133
3797.39 1177
3797.97 1178
3798.55 1155
3799.14 1211
3799.72 1242
3800.30 1290
3800.88 1387
3801.46 1329
3802.04 1333
3802.62 1278
3803.21 1268
3803.79 1310
3804.37 1290
3804.95 1299
3805.53 1349
3806.12 1457
3806.70 1575
3807.28 1601
3807.86 1667
3808.44 1675
3809.03 1654
3809.61 1687
3810.19 1679
3810.77 1588
3811.36 1536
3811.94 1478
3812.52 1432
3813.10 1523
3813.69 1526
3814.27 1448
3814.85 1488
3815.43 1505
3816.02 1427
3816.60 1446
3817.18 1414
3817.77 1380
3818.35 1405
3818.93 1227
3819.51 1274
3820.10 1315
3820.68 1280
3821.26 1319
3821.85 1372
3822.43 1402
3823.01 1350
3823.60 1338
3824.18 1317
3824.76 1249
3825.35 1233
3825.93 1259
3826.51 1180
3827.10 1220
3827.68 1219
3828.27 1245
3828.85 1213
3829.43 1203
3830.02 1215
3830.60 1199
3831.18 1226
3831.77 1234
3832.35 1167
3832.94 1166
3833.52 1174
3834.10 1158
3834.69 1187
3835.27 1151
3835.86 1190
3836.44 1152
3837.03 1137
3837.61 1182
3838.19 1197
3838.78 1148
3839.36 1207
3839.95 1173
3840.53 1160
3841.12 1230
3841.70 1184
3842.29 1109
3842.87 1120
3843.46 1166
3844.04 1162
3844.63 1179
3845.21 1135
3845.80 1174
3846.38 1192
3846.97 1155
3847.55 1250
3848.14 1280
3848.72 1200
3849.31 1180
3849.89 1220
3850.48 1127
3851.06 1120
3851.65 1153
3852.23 1170
3852.82 1173
3853.41 1209
3853.99 1235
3854.58 1172
3855.16 1115
3855.75 1122
3856.33 1086
3856.92 1143
3857.51 1207
3858.09 1280
3858.68 1259
3859.26 1294
3859.85 1376
3860.44 1516
3861.02 1617
3861.61 1508
3862.20 1474
3862.78 1497
3863.37 1533
3863.95 1479
3864.54 1396
3865.13 1421
3865.71 1387
3866.30 1232
3866.89 1253
3867.47 1261
3868.06 1152
3868.65 1109
3869.23 1124
3869.82 1125
3870.41 1112
3870.99 1097
3871.58 1090
3872.17 1131
3872.76 1067
3873.34 1144
3873.93 1085
3874.52 1184
3875.10 1105
3875.69 1068
3876.28 1091
3876.87 1100
3877.45 1153
3878.04 1117
3878.63 1111
3879.22 1093
3879.80 1091
3880.39 1048
3880.98 1131
3881.57 1073
3882.15 1075
3882.74 1029
3883.33 1044
3883.92 1038
3884.51 1082
3885.09 1068
3885.68 1122
3886.27 1065
3886.86 1088
3887.45 1107
3888.04 1132
3888.62 1084
3889.21 1134
3889.80 1115
3890.39 1128
3890.98 1160
3891.57 1124
3892.15 1170
3892.74 1125
3893.33 1097
3893.92 1113
3894.51 1099
3895.10 1080
3895.69 1069
3896.28 1071
3896.86 1057
3897.45 1120
3898.04 1084
3898.63 1057
3899.22 1060
3899.81 1107
3900.40 1127
3900.99 1122
3901.58 1122
3902.17 1106
3902.76 1034
3903.34 1108
3903.93 1073
3904.52 1083
3905.11 1035
3905.70 1027
3906.29 1065
3906.88 1057
3907.47 1090
3908.06 1153
3908.65 1110
3909.24 1077
3909.83 1090
3910.42 998
3911.01 1047
3911.60 1089
3912.19 1027
3912.78 1024
3913.37 1018
3913.96 1018
3914.55 1037
3915.14 974
3915.73 1039
3916.32 1067
3916.91 994
3917.50 1032
3918.09 1076
3918.68 1058
3919.28 990
3919.87 1004
3920.46 1022
3921.05 1084
3921.64 1047
3922.23 1017
3922.82 1004
3923.41 994
3924.00 1005
3924.59 967
3925.18 999
3925.77 1029
3926.37 973
3926.96 984
3927.55 977
3928.14 967
3928.73 985
3929.32 994
3929.91 986
3930.51 976
3931.10 960
3931.69 1008
3932.28 985
3932.87 976
3933.46 951
3934.05 903
3934.65 947
3935.24 968
3935.83 945
3936.42 960
3937.01 1038
3937.61 1032
3938.20 1011
3938.79 1039
3939.38 1052
3939.97 1050
3940.57 1054
3941.16 1016
3941.75 989
3942.34 1042
3942.94 1081
3943.53 1041
3944.12 1018
3944.71 1051
3945.31 1043
3945.90 1023
3946.49 1013
3947.08 1031
3947.68 1053
3948.27 1000
3948.86 1025
3949.45 1074
3950.05 1060
3950.64 1040
3951.23 1069
3951.83 1042
3952.42 1038
3953.01 1021
3953.61 1040
3954.20 1038
3954.79 1029
3955.39 1047
3955.98 1037
3956.57 1128
3957.17 1163
3957.76 1136
3958.35 1165
3958.95 1202
3959.54 1185
3960.13 1111
3960.73 1123
3961.32 1119
3961.92 1166
3962.51 1183
3963.10 1149
3963.70 1209
3964.29 1237
3964.88 1226
3965.48 1232
3966.07 1303
3966.67 1328
3967.26 1337
3967.86 1298
3968.45 1321
3969.04 1323
3969.64 1331
3970.23 1238
3970.83 1164
3971.42 1168
3972.02 1199
3972.61 1092
3973.21 1121
3973.80 1137
3974.40 1169
3974.99 1251
3975.58 1450
3976.18 1450
3976.77 1348
3977.37 1427
3977.96 1465
3978.56 1390
3979.15 1268
3979.75 1315
3980.35 1257
3980.94 1208
3981.54 1136
3982.13 1191
3982.73 1195
3983.32 1237
3983.92 1264
3984.51 1167
3985.11 1139
3985.70 1172
3986.30 1254
3986.90 1248
3987.49 1234
3988.09 1147
3988.68 1165
3989.28 1187
3989.87 1175
3990.47 1219
3991.07 1230
3991.66 1180
3992.26 1252
3992.85 1243
3993.45 1255
3994.05 1195
3994.64 1363
3995.24 1322
3995.84 1356
3996.43 1390
3997.03 1328
3997.62 1279
3998.22 1360
3998.82 1285
3999.41 1290
4000.01 1268
4000.61 1246
4001.20 1231
4001.80 1171
4002.40 1171
4003.00 1164
4003.59 1204
4004.19 1144
4004.79 1155
4005.38 1154
4005.98 1191
4006.58 1124
4007.17 1190
4007.77 1132
4008.37 1172
4008.97 1171
4009.56 1137
4010.16 1049
4010.76 1102
4011.36 1065
4011.95 1061
4012.55 1096
4013.15 1109
4013.75 1147
4014.34 1103
4014.94 1048
4015.54 1143
4016.14 1161
4016.74 1269
4017.33 1226
4017.93 1203
4018.53 1220
4019.13 1205
4019.73 1235
4020.32 1267
4020.92 1153
4021.52 1096
4022.12 1089
4022.72 1128
4023.32 1114
4023.91 1109
4024.51 1142
4025.11 1127
4025.71 1145
4026.31 1165
4026.91 1204
4027.51 1208
4028.10 1162
4028.70 1250
4029.30 1250
4029.90 1235
4030.50 1193
4031.10 1200
4031.70 1147
4032.30 1155
4032.90 1264
4033.49 1206
4034.09 1195
4034.69 1219
4035.29 1221
4035.89 1210
4036.49 1156
4037.09 1081
4037.69 1072
4038.29 1084
4038.89 1055
4039.49 1087
4040.09 1019
4040.69 989
4041.29 959
4041.89 988
4042.49 1005
4043.09 1052
4043.69 1032
4044.29 1034
4044.89 1022
4045.49 1028
4046.09 1028
4046.69 1042
4047.29 1048
4047.89 967
4048.49 991
4049.09 987
4049.69 1024
4050.29 1055
4050.89 1034
4051.49 1013
4052.09 1006
4052.69 985
4053.29 1004
4053.89 1017
4054.49 1019
4055.09 956
4055.69 988
4056.30 1004
4056.90 1001
4057.50 997
4058.10 971
4058.70 1007
4059.30 999
4059.90 996
4060.50 1017
4061.10 988
4061.71 1000
4062.31 1024
4062.91 1033
4063.51 1057
4064.11 1082
4064.71 1111
4065.31 1082
4065.92 1117
4066.52 1111
4067.12 1133
4067.72 1109
4068.32 1097
4068.92 1103
4069.53 1083
4070.13 1100
4070.73 1017
4071.33 996
4071.93 990
4072.54 989
4073.14 965
4073.74 927
4074.34 979
4074.94 955
4075.55 905
4076.15 992
4076.75 941
4077.35 913
4077.96 975
4078.56 949
4079.16 936
4079.76 966
4080.37 938
4080.97 917
4081.57 942
4082.17 968
4082.78 978
4083.38 1006
4083.98 893
4084.59 990
4085.19 976
4085.79 966
4086.39 998
4087.00 953
4087.60 991
4088.20 947
4088.81 938
4089.41 1038
4090.01 983
4090.62 930
4091.22 957
4091.82 973
4092.43 1010
4093.03 906
4093.63 975
4094.24 970
4094.84 959
4095.45 965
4096.05 925
4096.65 976
4097.26 1053
4097.86 983
4098.47 1007
4099.07 981
4099.67 982
4100.28 990
4100.88 997
4101.49 962
4102.09 965
4102.69 990
4103.30 1079
4103.90 1035
4104.51 996
4105.11 946
4105.72 986
4106.32 1006
4106.93 987
4107.53 970
4108.13 977
4108.74 886
4109.34 946
4109.95 913
4110.55 948
4111.16 916
4111.76 905
4112.37 950
4112.97 958
4113.58 920
4114.18 908
4114.79 869
4115.39 908
4116.00 919
4116.60 947
4117.21 999
4117.82 973
4118.42 982
4119.03 952
4119.63 894
4120.24 951
4120.84 978
4121.45 952
4122.05 957
4122.66 954
4123.27 942
4123.87 948
4124.48 988
4125.08 917
4125.69 995
4126.30 999
4126.90 1002
4127.51 976
4128.11 948
4128.72 930
4129.33 944
4129.93 989
4130.54 1007
4131.15 1011
4131.75 1030
4132.36 1025
4132.96 990
4133.57 1014
4134.18 1017
4134.78 1030
4135.39 1058
4136.00 1078
4136.60 1018
4137.21 1077
4137.82 1077
4138.43 1115
4139.03 1081
4139.64 1121
4140.25 1036
4140.85 1073
4141.46 1084
4142.07 1070
4142.68 1081
4143.28 1073
4143.89 1044
4144.50 1051
4145.10 1046
4145.71 1078
4146.32 1105
4146.93 1008
4147.53 997
4148.14 1043
4148.75 1059
4149.36 1023
4149.97 965
4150.57 930
4151.18 916
4151.79 923
4152.40 941
4153.00 973
4153.61 958
4154.22 945
4154.83 889
4155.44 908
4156.05 964
4156.65 985
4157.26 1014
4157.87 995
4158.48 964
4159.09 913
4159.70 997
4160.30 974
4160.91 1014
4161.52 964
4162.13 971
4162.74 1004
4163.35 987
4163.96 961
4164.56 1014
4165.17 1028
4165.78 1007
4166.39 1014
4167.00 993
4167.61 1013
4168.22 1040
4168.83 1047
4169.44 1027
4170.05 1066
4170.66 1036
4171.26 1044
4171.87 1063
4172.48 1032
4173.09 1057
4173.70 1124
4174.31 1078
4174.92 1069
4175.53 1109
4176.14 1101
4176.75 1069
4177.36 1035
4177.97 1087
4178.58 1127
4179.19 1035
4179.80 1025
4180.41 1017
4181.02 952
4181.63 1020
4182.24 1041
4182.85 999
4183.46 997
4184.07 1011
4184.68 946
4185.29 951
4185.90 970
4186.51 1013
4187.12 1019
4187.73 915
4188.34 1017
4188.95 1018
4189.56 981
4190.18 1000
4190.79 1069
4191.40 1010
4192.01 1041
4192.62 1053
4193.23 1063
4193.84 1031
4194.45 1090
4195.06 1081
4195.67 1029
4196.28 1033
4196.90 1075
4197.51 1038
4198.12 1015
4198.73 980
4199.34 1037
4199.95 1002
4200.56 949
4201.18 979
4201.79 954
4202.40 999
4203.01 972
4203.62 1003
4204.23 1047
4204.85 1020
4205.46 1015
4206.07 1014
4206.68 1056
4207.29 1035
4207.90 1006
4208.52 1015
4209.13 1072
4209.74 1076
4210.35 1121
4210.97 1076
4211.58 1021
4212.19 1034
4212.80 1059
4213.41 1043
4214.03 1076
4214.64 1016
4215.25 1028
4215.86 1073
4216.48 1144
4217.09 1161
4217.70 1241
4218.32 1207
4218.93 1255
4219.54 1218
4220.15 1242
4220.77 1237
4221.38 1196
4221.99 1198
4222.61 1188
4223.22 1189
4223.83 1199
4224.44 1202
4225.06 1223
4225.67 1251
4226.28 1228
4226.90 1326
4227.51 1357
4228.13 1474
4228.74 1514
4229.35 1403
4229.97 1421
4230.58 1341
4231.19 1252
4231.81 1257
4232.42 1196
4233.03 1180
4233.65 1194
4234.26 1148
4234.88 1128
4235.49 1155
4236.10 1164
4236.72 1215
4237.33 1211
4237.95 1164
4238.56 1126
4239.17 1177
4239.79 1127
4240.40 1155
4241.02 1156
4241.63 1115
4242.25 1147
4242.86 1176
4243.48 1112
4244.09 1158
4244.71 1189
4245.32 1164
4245.93 1097
4246.55 1111
4247.16 1135
4247.78 1120
4248.39 1047
4249.01 1168
4249.62 1123
4250.24 1133
4250.85 1120
4251.47 1085
4252.08 1054
4252.70 1062
4253.32 1117
4253.93 1187
4254.55 1144
4255.16 1155
4255.78 1114
4256.39 1132
4257.01 1141
4257.62 1146
4258.24 1151
4258.85 1184
4259.47 1199
4260.09 1273
4260.70 1274
4261.32 1272
4261.93 1330
4262.55 1350
4263.17 1437
4263.78 1364
4264.40 1387
4265.01 1380
4265.63 1384
4266.25 1272
4266.86 1204
4267.48 1205
4268.10 1203
4268.71 1192
4269.33 1170
4269.94 1178
4270.56 1193
4271.18 1163
4271.79 1155
4272.41 1183
4273.03 1184
4273.64 1223
4274.26 1208
4274.88 1227
4275.49 1273
4276.11 1279
4276.73 1364
4277.35 1396
4277.96 1400
4278.58 1366
4279.20 1393
4279.81 1243
4280.43 1201
4281.05 1177
4281.67 1129
4282.28 1119
4282.90 1091
4283.52 1100
4284.14 1118
4284.75 1108
4285.37 1122
4285.99 1113
4286.61 1058
4287.22 1051
4287.84 1036
4288.46 1029
4289.08 1096
4289.70 1055
4290.31 1065
4290.93 1141
4291.55 1113
4292.17 1118
4292.79 1114
4293.40 1092
4294.02 1140
4294.64 1095
4295.26 1073
4295.88 1106
4296.50 1069
4297.11 1046
4297.73 1077
4298.35 1049
4298.97 1071
4299.59 1091
4300.21 1117
4300.83 1117
4301.44 1099
4302.06 1146
4302.68 1109
4303.30 1164
4303.92 1171
4304.54 1107
4305.16 1188
4305.78 1131
4306.40 1170
4307.02 1136
4307.63 1116
4308.25 1109
4308.87 1117
4309.49 1172
4310.11 1214
4310.73 1192
4311.35 1163
4311.97 1143
4312.59 1157
4313.21 1205
4313.83 1191
4314.45 1211
4315.07 1232
4315.69 1230
4316.31 1233
4316.93 1227
4317.55 1164
4318.17 1178
4318.79 1212
4319.41 1235
4320.03 1264
4320.65 1212
4321.27 1202
4321.89 1267
4322.51 1258
4323.13 1373
4323.75 1397
4324.37 1413
4324.99 1476
4325.61 1496
4326.23 1467
4326.85 1478
4327.47 1466
4328.09 1589
4328.71 1678
4329.33 1759
4329.96 1952
4330.58 2025
4331.20 2225
4331.82 2276
4332.44 2593
4333.06 2541
4333.68 2499
4334.30 2549
4334.92 2463
4335.54 2603
4336.17 2573
4336.79 2618
4337.41 2484
4338.03 2531
4338.65 2582
4339.27 2423
4339.89 2374
4340.52 2243
4341.14 2066
4341.76 2035
4342.38 2028
4343.00 2003
4343.62 2263
4344.25 2444
4344.87 2625
4345.49 2992
4346.11 3180
4346.73 3137
4347.36 3125
4347.98 3109
4348.60 2920
4349.22 2816
4349.84 2625
4350.47 2510
4351.09 2401
4351.71 2248
4352.33 2283
4352.96 2108
4353.58 1991
4354.20 1900
4354.82 1806
4355.45 1826
4356.07 1649
4356.69 1607
4357.31 1525
4357.94 1526
4358.56 1522
4359.18 1552
4359.81 1629
4360.43 1528
4361.05 1525
4361.68 1562
4362.30 1540
4362.92 1458
4363.55 1509
4364.17 1510
4364.79 1552
4365.42 1520
4366.04 1509
4366.66 1537
4367.29 1408
4367.91 1426
4368.53 1297
4369.16 1314
4369.78 1315
4370.40 1304
4371.03 1325
4371.65 1328
4372.27 1251
4372.90 1271
4373.52 1230
4374.15 1186
4374.77 1145
4375.39 1141
4376.02 1176
4376.64 1227
4377.27 1252
4377.89 1318
4378.52 1291
4379.14 1230
4379.76 1316
4380.39 1292
4381.01 1310
4381.64 1259
4382.26 1240
4382.89 1283
4383.51 1238
4384.14 1276
4384.76 1250
4385.39 1245
4386.01 1257
4386.64 1215
4387.26 1212
4387.89 1143
4388.51 1129
4389.14 1165
4389.76 1188
4390.39 1210
4391.01 1172
4391.64 1183
4392.26 1164
4392.89 1128
4393.51 1136
4394.14 1160
4394.76 1175
4395.39 1151
4396.01 1138
4396.64 1122
4397.26 1184
4397.89 1133
4398.52 1173
4399.14 1109
4399.77 1123
4400.39 1132
4401.02 1173
4401.65 1097
4402.27 1112
4402.90 1093
4403.52 1056
4404.15 1071
4404.78 1088
4405.40 1072
4406.03 1046
4406.65 1069
4407.28 1063
4407.91 1041
4408.53 1053
4409.16 1118
4409.79 1081
4410.41 1098
4411.04 1113
4411.67 1114
4412.29 1111
4412.92 1117
4413.55 1083
4414.17 1076
4414.80 1041
4415.43 1105
4416.05 1141
4416.68 1069
4417.31 1077
4417.94 1053
4418.56 1084
4419.19 1137
4419.82 1072
4420.44 997
4421.07 1017
4421.70 1029
4422.33 1097
4422.95 1055
4423.58 1033
4424.21 1026
4424.84 1046
4425.46 1048
4426.09 1015
4426.72 931
4427.35 995
4427.97 1063
4428.60 1043
4429.23 993
4429.86 999
4430.49 1017
4431.11 1016
4431.74 978
4432.37 1029
4433.00 1046
4433.63 1020
4434.26 1059
4434.88 1058
4435.51 1073
4436.14 1066
4436.77 1062
4437.40 1026
4438.03 1056
4438.65 1012
4439.28 1007
4439.91 1052
4440.54 1065
4441.17 1086
4441.80 1108
4442.43 1079
4443.06 1075
4443.68 1047
4444.31 1044
4444.94 1076
4445.57 1085
4446.20 1090
4446.83 1126
4447.46 1088
4448.09 1100
4448.72 1166
4449.35 1084
4449.98 1053
4450.61 1067
4451.24 1038
4451.86 1043
4452.49 1060
4453.12 1103
4453.75 1172
4454.38 1143
4455.01 1191
4455.64 1242
4456.27 1302
4456.90 1294
4457.53 1195
4458.16 1140
4458.79 1141
4459.42 1132
4460.05 1003
4460.68 1026
4461.31 1050
4461.94 998
4462.57 998
4463.20 1017
4463.83 997
4464.46 1002
4465.09 995
4465.72 984
4466.36 1035
4466.99 1036
4467.62 1035
4468.25 1053
4468.88 1046
4469.51 1014
4470.14 1038
4470.77 1006
4471.40 1021
4472.03 1003
4472.66 990
4473.29 1035
4473.93 972
4474.56 974
4475.19 933
4475.82 976
4476.45 1040
4477.08 959
4477.71 967
4478.34 994
4478.98 1025
4479.61 992
4480.24 1037
4480.87 1026
4481.50 976
4482.13 1009
4482.76 1094
4483.40 1066
4484.03 1094
4484.66 1072
4485.29 1050
4485.92 1049
4486.56 1060
4487.19 1046
4487.82 1041
4488.45 1051
4489.08 1091
4489.72 1070
4490.35 1044
4490.98 1060
4491.61 1064
4492.25 1017
4492.88 1072
4493.51 1111
4494.14 1092
4494.78 1026
4495.41 1039
4496.04 1064
4496.67 1052
4497.31 1112
4497.94 1175
4498.57 1127
4499.20 1205
4499.84 1298
4500.47 1387
4501.10 1379
4501.74 1471
4502.37 1435
4503.00 1433
4503.64 1427
4504.27 1418
4504.90 1330
4505.53 1305
4506.17 1254
4506.80 1225
4507.43 1115
4508.07 1172
4508.70 1160
4509.34 1188
4509.97 1131
4510.60 1098
4511.24 1114
4511.87 1139
4512.50 1212
4513.14 1134
4513.77 1113
4514.41 1117
4515.04 1089
4515.67 1016
4516.31 1029
4516.94 988
4517.58 960
4518.21 978
4518.84 995
4519.48 980
4520.11 986
4520.75 1009
4521.38 988
4522.02 1013
4522.65 1032
4523.28 1021
4523.92 992
4524.55 1038
4525.19 1005
4525.82 1022
4526.46 1047
4527.09 1087
4527.73 1091
4528.36 1166
4529.00 1240
4529.63 1235
4530.27 1300
4530.90 1357
4531.54 1384
4532.17 1360
4532.81 1294
4533.44 1226
4534.08 1217
4534.71 1193
4535.35 1210
4535.99 1169
4536.62 1079
4537.26 1079
4537.89 1034
4538.53 1011
4539.16 1005
4539.80 995
4540.43 995
4541.07 994
4541.71 980
4542.34 974
4542.98 996
4543.61 986
4544.25 971
4544.89 946
4545.52 956
4546.16 997
4546.79 951
4547.43 952
4548.07 954
4548.70 953
4549.34 957
4549.98 897
4550.61 980
4551.25 1004
4551.89 922
4552.52 926
4553.16 973
4553.80 961
4554.43 972
4555.07 933
4555.71 891
4556.34 936
4556.98 1005
4557.62 953
4558.25 964
4558.89 917
4559.53 935
4560.16 941
4560.80 904
4561.44 952
4562.08 994
4562.71 957
4563.35 970
4563.99 962
4564.63 955
4565.26 977
4565.90 1035
4566.54 1006
4567.18 1003
4567.81 1036
4568.45 1027
4569.09 1001
4569.73 1032
4570.36 1094
4571.00 1042
4571.64 1050
4572.28 981
4572.92 930
4573.55 990
4574.19 974
4574.83 1026
4575.47 979
4576.11 969
4576.75 972
4577.38 926
4578.02 923
4578.66 998
4579.30 998
4579.94 1024
4580.58 1076
4581.21 1022
4581.85 1075
4582.49 1093
4583.13 1089
4583.77 1071
4584.41 1062
4585.05 1181
4585.69 1158
4586.32 1242
4586.96 1363
4587.60 1382
4588.24 1400
4588.88 1345
4589.52 1334
4590.16 1343
4590.80 1363
4591.44 1359
4592.08 1345
4592.72 1225
4593.36 1303
4594.00 1201
4594.63 1131
4595.27 1183
4595.91 1144
4596.55 1071
4597.19 1036
4597.83 1043
4598.47 1062
4599.11 1066
4599.75 995
4600.39 1064
4601.03 1073
4601.67 1084
4602.31 1007
4602.95 1057
4603.59 1028
4604.23 1054
4604.87 983
4605.51 1080
4606.15 1074
4606.79 1042
4607.43 981
4608.08 943
4608.72 1053
4609.36 1045
4610.00 1009
4610.64 1059
4611.28 981
4611.92 980
4612.56 975
4613.20 958
4613.84 998
4614.48 991
4615.12 1044
4615.76 1040
4616.41 976
4617.05 910
4617.69 987
4618.33 1024
4618.97 998
4619.61 899
4620.25 961
4620.89 959
4621.54 971
4622.18 961
4622.82 953
4623.46 963
4624.10 991
4624.74 997
4625.38 968
4626.03 986
4626.67 927
4627.31 918
4627.95 914
4628.59 1009
4629.24 1010
4629.88 1026
4630.52 1041
4631.16 1085
4631.80 1122
4632.45 1141
4633.09 1108
4633.73 1109
4634.37 1097
4635.02 1040
4635.66 1028
4636.30 1085
4636.94 1102
4637.58 1084
4638.23 1142
4638.87 1108
4639.51 1143
4640.16 1150
4640.80 1100
4641.44 1077
4642.08 1072
4642.73 1087
4643.37 1020
4644.01 997
4644.66 1006
4645.30 994
4645.94 978
4646.58 1005
4647.23 914
4647.87 956
4648.51 950
4649.16 908
4649.80 985
4650.44 1031
4651.09 1018
4651.73 1035
4652.37 946
4653.02 1017
4653.66 1003
4654.31 1042
4654.95 1004
4655.59 1002
4656.24 1028
4656.88 969
4657.52 935
4658.17 937
4658.81 955
4659.46 970
4660.10 916
4660.75 909
4661.39 928
4662.03 947
4662.68 894
4663.32 899
4663.97 918
4664.61 895
4665.26 903
4665.90 935
4666.54 940
4667.19 917
4667.83 902
4668.48 879
4669.12 896
4669.77 930
4670.41 918
4671.06 873
4671.70 920
4672.35 920
4672.99 883
4673.64 883
4674.28 902
4674.93 930
4675.57 977
4676.22 950
4676.86 919
4677.51 917
4678.15 974
4678.80 930
4679.44 901
4680.09 950
4680.73 935
4681.38 974
4682.03 997
4682.67 1014
4683.32 968
4683.96 977
4684.61 983
4685.25 978
4685.90 998
4686.55 1033
4687.19 1007
4687.84 1008
4688.48 1047
4689.13 1081
4689.78 1117
4690.42 1187
4691.07 1168
4691.72 1128
4692.36 1070
4693.01 1144
4693.65 1126
4694.30 1097
4694.95 1107
4695.59 1117
4696.24 1153
4696.89 1181
4697.53 1187
4698.18 1242
4698.83 1325
4699.47 1311
4700.12 1373
4700.77 1363
4701.41 1320
4702.06 1218
4702.71 1155
4703.36 1144
4704.00 1121
4704.65 1061
4705.30 1089
4705.94 1081
4706.59 1120
4707.24 1074
4707.89 1093
4708.53 1064
4709.18 1069
4709.83 1126
4710.48 1081
4711.12 1034
4711.77 995
4712.42 1079
4713.07 1063
4713.71 1047
4714.36 1011
4715.01 1076
4715.66 1041
4716.31 1061
4716.95 1004
4717.60 985
4718.25 1028
4718.90 1015
4719.55 1031
4720.19 1073
4720.84 1028
4721.49 1054
4722.14 1059
4722.79 1047
4723.44 1116
4724.08 1056
4724.73 1072
4725.38 1103
4726.03 1132
4726.68 1096
4727.33 1093
4727.98 1072
4728.63 1036
4729.27 1079
4729.92 1051
4730.57 1059
4731.22 1028
4731.87 967
4732.52 950
4733.17 1006
4733.82 969
4734.47 957
4735.12 981
4735.77 1031
4736.41 1022
4737.06 1024
4737.71 1035
4738.36 963
4739.01 1013
4739.66 1038
4740.31 1044
4740.96 1070
4741.61 1078
4742.26 959
4742.91 1033
4743.56 998
4744.21 969
4744.86 1057
4745.51 1037
4746.16 1017
4746.81 1053
4747.46 1022
4748.11 978
4748.76 1039
4749.41 1090
4750.06 1082
4750.71 1116
4751.36 1081
4752.01 1116
4752.66 1103
4753.31 1081
4753.96 1071
4754.61 1093
4755.26 1064
4755.92 1050
4756.57 978
4757.22 1050
4757.87 1009
4758.52 999
4759.17 1043
4759.82 1097
4760.47 1061
4761.12 1043
4761.77 1111
4762.42 1061
4763.08 1108
4763.73 1045
4764.38 1084
4765.03 1087
4765.68 1018
4766.33 1000
4766.98 998
4767.64 1035
4768.29 1046
4768.94 1027
4769.59 1046
4770.24 1020
4770.89 1019
4771.54 1038
4772.20 1061
4772.85 1046
4773.50 1033
4774.15 1004
4774.80 993
4775.46 988
4776.11 1049
4776.76 1025
4777.41 1011
4778.06 1011
4778.72 1000
4779.37 1087
4780.02 1086
4780.67 1050
4781.33 1048
4781.98 1033
4782.63 1058
4783.28 1060
4783.94 1152
4784.59 1041
4785.24 1033
4785.89 1063
4786.55 1110
4787.20 1089
4787.85 1103
4788.51 1087
4789.16 1077
4789.81 1094
4790.46 1122
4791.12 1091
4791.77 1071
4792.42 1070
4793.08 1105
4793.73 1149
4794.38 1087
4795.04 1085
4795.69 1151
4796.34 1142
4797.00 1137
4797.65 1163
4798.30 1174
4798.96 1264
4799.61 1251
4800.27 1304
4800.92 1324
4801.57 1274
4802.23 1287
4802.88 1198
4803.53 1192
4804.19 1168
4804.84 1164
4805.50 1167
4806.15 1170
4806.81 1214
4807.46 1167
4808.11 1184
4808.77 1174
4809.42 1189
4810.08 1201
4810.73 1181
4811.39 1182
4812.04 1219
4812.69 1227
4813.35 1233
4814.00 1294
4814.66 1241
4815.31 1209
4815.97 1258
4816.62 1314
4817.28 1295
4817.93 1280
4818.59 1278
4819.24 1355
4819.90 1386
4820.55 1425
4821.21 1482
4821.86 1515
4822.52 1526
4823.17 1570
4823.83 1492
4824.48 1488
4825.14 1422
4825.79 1395
4826.45 1339
4827.11 1419
4827.76 1413
4828.42 1390
4829.07 1386
4829.73 1344
4830.38 1363
4831.04 1398
4831.70 1444
4832.35 1547
4833.01 1520
4833.66 1465
4834.32 1465
4834.98 1498
4835.63 1617
4836.29 1648
4836.94 1605
4837.60 1585
4838.26 1606
4838.91 1643
4839.57 1579
4840.23 1557
4840.88 1565
4841.54 1609
4842.20 1631
4842.85 1692
4843.51 1681
4844.17 1665
4844.82 1703
4845.48 1714
4846.14 1639
4846.79 1719
4847.45 1798
4848.11 1983
4848.76 2141
4849.42 2134
4850.08 2184
4850.73 2234
4851.39 2158
4852.05 2082
4852.71 2034
4853.36 1941
4854.02 1893
4854.68 1874
4855.34 1944
4855.99 2103
4856.65 2240
4857.31 2500
4857.97 2520
4858.62 2405
4859.28 2342
4859.94 2266
4860.60 2095
4861.25 1948
4861.91 1906
4862.57 1863
4863.23 1833
4863.89 1808
4864.54 1891
4865.20 1850
4865.86 1826
4866.52 1803
4867.18 1826
4867.84 1811
4868.49 1782
4869.15 1721
4869.81 1667
4870.47 1682
4871.13 1675
4871.79 1657
4872.44 1640
4873.10 1578
4873.76 1744
4874.42 1745
4875.08 1630
4875.74 1596
4876.40 1660
4877.06 1758
4877.72 1830
4878.37 1808
4879.03 1890
4879.69 1903
4880.35 1817
4881.01 1711
4881.67 1693
4882.33 1588
4882.99 1514
4883.65 1503
4884.31 1565
4884.97 1541
4885.63 1547
4886.29 1535
4886.95 1432
4887.61 1492
4888.26 1505
4888.92 1447
4889.58 1464
4890.24 1453
4890.90 1549
4891.56 1560
4892.22 1518
4892.88 1494
4893.54 1487
4894.20 1443
4894.86 1418
4895.52 1354
4896.18 1339
4896.84 1393
4897.51 1425
4898.17 1428
4898.83 1502
4899.49 1457
4900.15 1462
4900.81 1413
4901.47 1390
4902.13 1354
4902.79 1327
4903.45 1302
4904.11 1279
4904.77 1235
4905.43 1267
4906.09 1306
4906.75 1276
4907.41 1254
4908.08 1209
4908.74 1273
4909.40 1221
4910.06 1151
4910.72 1176
4911.38 1210
4912.04 1181
4912.70 1156
4913.37 1118
4914.03 1075
4914.69 1087
4915.35 1121
4916.01 1105
4916.67 1116
4917.33 1102
4918.00 1103
4918.66 1092
4919.32 1058
4919.98 1100
4920.64 1112
4921.31 1111
4921.97 1108
4922.63 1077
4923.29 1140
4923.95 1030
4924.62 1055
4925.28 1067
4925.94 1070
4926.60 1102
4927.26 1047
4927.93 1090
4928.59 1044
4929.25 1031
4929.91 1035
4930.58 1036
4931.24 1035
4931.90 1051
4932.56 1086
4933.23 1092
4933.89 1040
4934.55 1049
4935.22 1057
4935.88 1093
4936.54 1063
4937.20 1040
4937.87 1049
4938.53 1073
4939.19 1021
4939.86 1007
4940.52 1005
4941.18 1065
4941.85 1043
4942.51 1062
4943.17 1068
4943.84 986
4944.50 973
4945.16 945
4945.83 1005
4946.49 1014
4947.15 1015
4947.82 1028
4948.48 1024
4949.15 1024
4949.81 958
4950.47 998
4951.14 1041
4951.80 982
4952.47 1003
4953.13 1034
4953.79 1024
4954.46 958
4955.12 1008
4955.79 1048
4956.45 1029
4957.11 1028
4957.78 1068
4958.44 1142
4959.11 1149
4959.77 1060
4960.44 1109
4961.10 1114
4961.77 1142
4962.43 1177
4963.10 1260
4963.76 1216
4964.42 1239
4965.09 1242
4965.75 1161
4966.42 1158
4967.08 1123
4967.75 1021
4968.41 1003
4969.08 1037
4969.74 1041
4970.41 1046
4971.08 1048
4971.74 1027
4972.41 1044
4973.07 1052
4973.74 1052
4974.40 1076
4975.07 1096
4975.73 1090
4976.40 1122
4977.06 1117
4977.73 1155
4978.40 1110
4979.06 1088
4979.73 1151
4980.39 1040
4981.06 992
4981.73 1049
4982.39 1048
4983.06 984
4983.72 1034
4984.39 999
4985.06 988
4985.72 990
4986.39 951
4987.05 1008
4987.72 976
4988.39 952
4989.05 937
4989.72 945
4990.39 999
4991.05 925
4991.72 915
4992.39 922
4993.05 956
4993.72 989
4994.39 961
4995.05 921
4995.72 896
4996.39 922
4997.05 879
4997.72 902
4998.39 942
4999.06 899
4999.72 930
5000.39 940
5001.06 926
5001.73 934
5002.39 907
5003.06 878
5003.73 909
5004.39 919
5005.06 917
5005.73 935
5006.40 940
5007.07 987
5007.73 922
5008.40 921
5009.07 905
5009.74 929
5010.40 937
5011.07 954
5011.74 889
5012.41 871
5013.08 855
5013.74 882
5014.41 913
5015.08 903
5015.75 872
5016.42 893
5017.09 856
5017.75 894
5018.42 918
5019.09 887
5019.76 882
5020.43 968
5021.10 923
5021.76 859
5022.43 896
5023.10 927
5023.77 964
5024.44 946
5025.11 916
5025.78 895
5026.45 910
5027.12 941
5027.78 900
5028.45 874
5029.12 896
5029.79 897
5030.46 877
5031.13 864
5031.80 891
5032.47 880
5033.14 919
5033.81 948
5034.48 939
5035.15 913
5035.82 929
5036.49 855
5037.16 841
5037.83 835
5038.50 913
5039.16 894
5039.83 883
5040.50 883
5041.17 811
5041.84 830
5042.51 869
5043.18 911
5043.85 928
5044.52 915
5045.20 891
5045.87 888
5046.54 886
5047.21 861
5047.88 870
5048.55 875
5049.22 862
5049.89 888
5050.56 924
5051.23 924
5051.90 893
5052.57 896
5053.24 934
5053.91 931
5054.58 836
5055.25 871
5055.92 895
5056.60 930
5057.27 904
5057.94 920
5058.61 926
5059.28 913
5059.95 880
5060.62 891
5061.29 910
5061.96 907
5062.64 896
5063.31 847
5063.98 944
5064.65 964
5065.32 897
5065.99 904
5066.66 908
5067.34 854
5068.01 899
5068.68 958
5069.35 999
5070.02 908
5070.70 914
5071.37 906
5072.04 879
5072.71 954
5073.38 960
5074.06 943
5074.73 919
5075.40 978
5076.07 1028
5076.74 1029
5077.42 1019
5078.09 1097
5078.76 1110
5079.43 1073
5080.11 1077
5080.78 991
5081.45 1071
5082.12 1058
5082.80 999
5083.47 1005
5084.14 1006
5084.82 1024
5085.49 1021
5086.16 988
5086.83 1013
5087.51 1038
5088.18 1046
5088.85 1102
5089.53 1068
5090.20 1121
5090.87 1117
5091.55 1108
5092.22 1076
5092.89 1095
5093.57 1000
5094.24 994
5094.91 1023
5095.59 960
5096.26 918
5096.93 937
5097.61 941
5098.28 999
5098.96 912
5099.63 918
5100.30 925
5100.98 956
5101.65 1021
5102.32 975
5103.00 1015
5103.67 1087
5104.35 1042
5105.02 1035
5105.70 1027
5106.37 1004
5107.04 1022
5107.72 1056
5108.39 967
5109.07 954
5109.74 966
5110.42 980
5111.09 995
5111.77 989
5112.44 975
5113.11 969
5113.79 984
5114.46 1047
5115.14 997
5115.81 1011
5116.49 1082
5117.16 1158
5117.84 1155
5118.51 1203
5119.19 1258
5119.86 1215
5120.54 1172
5121.21 1142
5121.89 1108
5122.57 1097
5123.24 1093
5123.92 1166
5124.59 1069
5125.27 1040
5125.94 1047
5126.62 1026
5127.29 1019
5127.97 990
5128.64 1021
5129.32 1064
5130.00 1011
5130.67 1015
5131.35 1023
5132.02 1063
5132.70 1006
5133.38 1006
5134.05 981
5134.73 946
5135.40 1006
5136.08 1009
5136.76 985
5137.43 951
5138.11 998
5138.79 1011
5139.46 997
5140.14 1003
5140.82 967
5141.49 971
5142.17 930
5142.85 908
5143.52 921
5144.20 881
5144.88 900
5145.55 940
5146.23 927
5146.91 941
5147.58 947
5148.26 941
5148.94 938
5149.61 881
5150.29 878
5150.97 913
5151.65 916
5152.32 842
5153.00 887
5153.68 876
5154.36 919
5155.03 899
5155.71 914
5156.39 886
5157.07 941
5157.74 918
5158.42 925
5159.10 949
5159.78 950
5160.45 943
5161.13 905
5161.81 877
5162.49 928
5163.17 895
5163.84 905
5164.52 935
5165.20 947
5165.88 1010
5166.56 875
5167.24 887
5167.91 923
5168.59 885
5169.27 855
5169.95 879
5170.63 851
5171.31 804
5171.98 835
5172.66 902
5173.34 849
5174.02 857
5174.70 882
5175.38 827
5176.06 893
5176.74 881
5177.41 834
5178.09 886
5178.77 875
5179.45 912
5180.13 899
5180.81 890
5181.49 899
5182.17 931
5182.85 852
5183.53 804
5184.21 843
5184.89 865
5185.57 843
5186.24 865
5186.92 859
5187.60 846
5188.28 852
5188.96 847
5189.64 854
5190.32 868
5191.00 857
5191.68 882
5192.36 878
5193.04 864
5193.72 858
5194.40 850
5195.08 827
5195.76 848
5196.44 857
5197.12 863
5197.80 844
5198.48 898
5199.16 887
5199.84 916
5200.52 867
5201.21 879
5201.89 875
5202.57 907
5203.25 913
5203.93 892
5204.61 917
5205.29 892
5205.97 879
5206.65 893
5207.33 932
5208.01 891
5208.69 891
5209.37 942
5210.06 982
5210.74 972
5211.42 929
5212.10 946
5212.78 1062
5213.46 1021
5214.14 1024
5214.82 1069
5215.51 1079
5216.19 1076
5216.87 1017
5217.55 1002
5218.23 994
5218.91 1018
5219.60 1074
5220.28 1064
5220.96 1105
5221.64 1117
5222.32 1060
5223.00 1079
5223.69 1150
5224.37 1086
5225.05 1012
5225.73 999
5226.41 964
5227.10 991
5227.78 995
5228.46 1010
5229.14 986
5229.83 906
5230.51 924
5231.19 933
5231.87 1000
5232.56 932
5233.24 915
5233.92 907
5234.60 1008
5235.29 1034
5235.97 1037
5236.65 971
5237.34 1006
5238.02 993
5238.70 1020
5239.38 1029
5240.07 998
5240.75 1033
5241.43 1021
5242.12 1004
5242.80 1030
5243.48 1009
5244.17 984
5244.85 957
5245.53 957
5246.22 969
5246.90 993
5247.58 981
5248.27 980
5248.95 999
5249.63 994
5250.32 1045
5251.00 1081
5251.69 1016
5252.37 1079
5253.05 1049
5253.74 1052
5254.42 1012
5255.11 1004
5255.79 1000
5256.47 954
5257.16 966
5257.84 988
5258.53 976
5259.21 974
5259.89 994
5260.58 1043
5261.26 1026
5261.95 1037
5262.63 1011
5263.32 1003
5264.00 1022
5264.69 1024
5265.37 1048
5266.06 1004
5266.74 962
5267.43 992
5268.11 952
5268.79 1022
5269.48 951
5270.16 902
5270.85 958
5271.53 999
5272.22 978
5272.91 924
5273.59 936
5274.28 947
5274.96 982
5275.65 959
5276.33 993
5277.02 981
5277.70 962
5278.39 997
5279.07 989
5279.76 988
5280.45 964
5281.13 1013
5281.82 983
5282.50 936
5283.19 928
5283.87 948
5284.56 951
5285.25 930
5285.93 941
5286.62 976
5287.30 929
5287.99 955
5288.68 950
5289.36 925
5290.05 908
5290.74 920
5291.42 878
5292.11 931
5292.79 881
5293.48 935
5294.17 920
5294.85 957
5295.54 992
5296.23 1017
5296.91 996
5297.60 1041
5298.29 971
5298.98 1012
5299.66 995
5300.35 1053
5301.04 1148
5301.72 1111
5302.41 1114
5303.10 1207
5303.78 1278
5304.47 1274
5305.16 1304
5305.85 1228
5306.53 1261
5307.22 1245
5307.91 1218
5308.60 1209
5309.28 1183
5309.97 1147
5310.66 1235
5311.35 1263
5312.03 1305
5312.72 1249
5313.41 1238
5314.10 1301
5314.79 1194
5315.47 1131
5316.16 1167
5316.85 1189
5317.54 1167
5318.23 1107
5318.91 1213
5319.60 1257
5320.29 1194
5320.98 1197
5321.67 1195
5322.36 1179
5323.04 1155
5323.73 1043
5324.42 1036
5325.11 996
5325.80 994
5326.49 1034
5327.18 1001
5327.86 980
5328.55 995
5329.24 1008
5329.93 967
5330.62 1004
5331.31 1032
5332.00 961
5332.69 946
5333.38 907
5334.06 908
5334.75 897
5335.44 889
5336.13 930
5336.82 967
5337.51 895
5338.20 884
5338.89 889
5339.58 954
5340.27 947
5340.96 968
5341.65 992
5342.34 954
5343.03 959
5343.72 957
5344.41 938
5345.10 965
5345.79 1002
5346.48 1000
5347.17 1070
5347.86 1125
5348.55 1077
5349.24 1115
5349.93 1143
5350.62 1128
5351.31 1051
5352.00 1051
5352.69 1032
5353.38 1016
5354.07 1024
5354.76 976
5355.45 963
5356.14 946
5356.83 926
5357.52 936
5358.21 913
5358.90 890
5359.59 931
5360.29 979
5360.98 952
5361.67 977
5362.36 1008
5363.05 952
5363.74 918
5364.43 891
5365.12 951
5365.81 954
5366.50 912
5367.20 866
5367.89 889
5368.58 855
5369.27 865
5369.96 852
5370.65 887
5371.34 842
5372.04 865
5372.73 902
5373.42 900
5374.11 848
5374.80 865
5375.49 903
5376.19 850
5376.88 817
5377.57 847
5378.26 868
5378.95 887
5379.65 850
5380.34 870
5381.03 896
5381.72 851
5382.42 848
5383.11 859
5383.80 853
5384.49 838
5385.19 877
5385.88 889
5386.57 900
5387.26 873
5387.96 847
5388.65 875
5389.34 906
5390.03 982
5390.73 971
5391.42 944
5392.11 914
5392.80 875
5393.50 874
5394.19 875
5394.88 837
5395.58 884
5396.27 907
5396.96 884
5397.66 840
5398.35 919
5399.04 884
5399.74 867
5400.43 891
5401.12 895
5401.82 917
5402.51 878
5403.20 899
5403.90 916
5404.59 938
5405.29 901
5405.98 885
5406.67 889
5407.37 880
5408.06 891
5408.75 871
5409.45 964
5410.14 924
5410.84 874
5411.53 931
5412.23 972
5412.92 963
5413.61 924
5414.31 943
5415.00 953
5415.70 930
5416.39 964
5417.09 953
5417.78 971
5418.47 951
5419.17 970
5419.86 944
5420.56 949
5421.25 976
5421.95 981
5422.64 944
5423.34 933
5424.03 1002
5424.73 971
5425.42 980
5426.12 955
5426.81 957
5427.51 968
5428.20 950
5428.90 922
5429.59 948
5430.29 930
5430.99 994
5431.68 1021
5432.38 998
5433.07 979
5433.77 957
5434.46 959
5435.16 974
5435.85 1000
5436.55 970
5437.25 970
5437.94 1007
5438.64 1037
5439.33 1055
5440.03 1042
5440.73 1051
5441.42 984
5442.12 1008
5442.81 1042
5443.51 1017
5444.21 1114
5444.90 1182
5445.60 1211
5446.29 1275
5446.99 1340
5447.69 1289
5448.38 1291
5449.08 1307
5449.78 1240
5450.47 1267
5451.17 1198
5451.87 1196
5452.56 1187
5453.26 1166
5453.96 1117
5454.65 1128
5455.35 1129
5456.05 1153
5456.75 1138
5457.44 1143
5458.14 1172
5458.84 1123
5459.53 1166
5460.23 1187
5460.93 1182
5461.63 1173
5462.32 1148
5463.02 1168
5463.72 1233
5464.42 1275
5465.11 1284
5465.81 1286
5466.51 1269
5467.21 1269
5467.90 1283
5468.60 1264
5469.30 1268
5470.00 1278
5470.70 1244
5471.39 1314
5472.09 1326
5472.79 1391
5473.49 1314
5474.19 1392
5474.88 1423
5475.58 1444
5476.28 1505
5476.98 1555
5477.68 1691
5478.38 1781
5479.07 1926
5479.77 2124
5480.47 2127
5481.17 2170
5481.87 2153
5482.57 1940
5483.27 1800
5483.96 1750
5484.66 1737
5485.36 1696
5486.06 1584
5486.76 1539
5487.46 1529
5488.16 1581
5488.86 1606
5489.56 1598
5490.26 1682
5490.96 1666
5491.65 1665
5492.35 1733
5493.05 1799
5493.75 1841
5494.45 1788
5495.15 1805
5495.85 1772
5496.55 1965
5497.25 2126
5497.95 2177
5498.65 2525
5499.35 3010
5500.05 3416
5500.75 3565
5501.45 3698
5502.15 3612
5502.85 3117
5503.55 2716
5504.25 2396
5504.95 2062
5505.65 1846
5506.35 1770
5507.05 1681
5507.75 1571
5508.45 1561
5509.15 1544
5509.85 1540
5510.55 1611
5511.25 1529
5511.95 1543
5512.65 1484
5513.35 1485
5514.05 1514
5514.76 1560
5515.46 1528
5516.16 1487
5516.86 1476
5517.56 1519
5518.26 1560
5518.96 1466
5519.66 1516
5520.36 1503
5521.06 1447
5521.77 1407
5522.47 1395
5523.17 1351
5523.87 1295
5524.57 1211
5525.27 1232
5525.97 1245
5526.67 1249
5527.38 1207
5528.08 1188
5528.78 1228
5529.48 1252
5530.18 1251
5530.88 1238
5531.59 1220
5532.29 1217
5532.99 1221
5533.69 1267
5534.39 1203
5535.10 1160
5535.80 1169
5536.50 1150
5537.20 1128
5537.90 1177
5538.61 1186
5539.31 1116
5540.01 1150
5540.71 1166
5541.42 1194
5542.12 1100
5542.82 1125
5543.52 1139
5544.23 1139
5544.93 1070
5545.63 1077
5546.33 1060
5547.04 1092
5547.74 1076
5548.44 1048
5549.15 1035
5549.85 1084
5550.55 1043
5551.26 1040
5551.96 1065
5552.66 1092
5553.36 1062
5554.07 1083
5554.77 1060
5555.47 1057
5556.18 1010
5556.88 1031
5557.58 1049
5558.29 1015
5558.99 1002
5559.70 1036
5560.40 1042
5561.10 1052
5561.81 1064
5562.51 1100
5563.21 1062
5563.92 1010
5564.62 1064
5565.33 1101
5566.03 1056
5566.73 975
5567.44 1000
5568.14 1002
5568.85 1018
5569.55 1026
5570.25 1027
5570.96 1013
5571.66 1017
5572.37 1071
5573.07 1090
5573.78 1077
5574.48 1016
5575.19 1023
5575.89 1042
5576.59 1053
5577.30 1038
5578.00 1001
5578.71 996
5579.41 1013
5580.12 1028
5580.82 1023
5581.53 970
5582.23 942
5582.94 961
5583.64 950
5584.35 1015
5585.05 1033
5585.76 1022
5586.46 1058
5587.17 1040
5587.88 1045
5588.58 1039
5589.29 936
5589.99 937
5590.70 923
5591.40 917
5592.11 972
5592.81 990
5593.52 1001
5594.23 995
5594.93 991
5595.64 981
5596.34 965
5597.05 948
5597.76 988
5598.46 963
5599.17 949
5599.87 973
5600.58 964
5601.29 973
5601.99 947
5602.70 989
5603.41 1008
5604.11 999
5604.82 959
5605.52 985
5606.23 1018
5606.94 1001
5607.64 970
5608.35 945
5609.06 1001
5609.76 1026
5610.47 1014
5611.18 1038
5611.88 966
5612.59 992
5613.30 999
5614.01 1002
5614.71 1023
5615.42 1005
5616.13 990
5616.83 963
5617.54 942
5618.25 1000
5618.96 967
5619.66 946
5620.37 986
5621.08 1004
5621.79 964
5622.49 1006
5623.20 973
5623.91 1040
5624.62 1066
5625.32 996
5626.03 996
5626.74 1128
5627.45 1076
5628.16 1068
5628.86 1029
5629.57 1092
5630.28 1120
5630.99 1178
5631.70 1196
5632.40 1146
5633.11 1118
5633.82 1121
5634.53 1132
5635.24 1226
5635.95 1218
5636.65 1146
5637.36 1212
5638.07 1226
5638.78 1261
5639.49 1251
5640.20 1270
5640.91 1272
5641.61 1219
5642.32 1171
5643.03 1184
5643.74 1128
5644.45 1142
5645.16 1104
5645.87 1117
5646.58 1081
5647.29 1028
5648.00 1078
5648.70 1106
5649.41 1083
5650.12 1087
5650.83 1109
5651.54 1099
5652.25 1100
5652.96 1138
5653.67 1126
5654.38 1057
5655.09 1143
5655.80 1120
5656.51 1144
5657.22 1123
5657.93 1174
5658.64 1202
5659.35 1226
5660.06 1226
5660.77 1237
5661.48 1261
5662.19 1230
5662.90 1163
5663.61 1178
5664.32 1136
5665.03 1066
5665.74 1099
5666.45 1097
5667.16 1154
5667.87 1108
5668.58 1112
5669.29 1141
5670.00 1214
5670.71 1141
5671.42 1158
5672.13 1212
5672.84 1195
5673.56 1084
5674.27 1116
5674.98 1109
5675.69 1064
5676.40 1018
5677.11 1066
5677.82 1037
5678.53 1040
5679.24 1009
5679.95 1114
5680.67 1132
5681.38 1110
5682.09 1107
5682.80 1018
5683.51 1014
5684.22 1026
5684.93 1028
5685.65 993
5686.36 1045
5687.07 1056
5687.78 1039
5688.49 982
5689.20 1002
5689.92 1019
5690.63 1016
5691.34 1030
5692.05 980
5692.76 990
5693.47 998
5694.19 950
5694.90 932
5695.61 874
5696.32 919
5697.04 962
5697.75 914
5698.46 965
5699.17 964
5699.89 977
5700.60 907
5701.31 945
5702.02 953
5702.74 959
5703.45 967
5704.16 1006
5704.87 1005
5705.59 960
5706.30 1007
5707.01 983
5707.72 960
5708.44 933
5709.15 932
5709.86 938
5710.58 972
5711.29 944
5712.00 923
5712.72 908
5713.43 943
5714.14 936
5714.86 888
5715.57 884
5716.28 878
5717.00 928
5717.71 909
5718.42 882
5719.14 905
5719.85 907
5720.56 892
5721.28 904
5721.99 934
5722.71 967
5723.42 958
5724.13 963
5724.85 1027
5725.56 1029
5726.28 1063
5726.99 1079
5727.70 1093
5728.42 1070
5729.13 1028
5729.85 1065
5730.56 1047
5731.28 975
5731.99 968
5732.70 974
5733.42 950
5734.13 896
5734.85 980
5735.56 999
5736.28 957
5736.99 952
5737.71 890
5738.42 885
5739.14 913
5739.85 906
5740.57 921
5741.28 950
5742.00 924
5742.71 883
5743.43 938
5744.14 964
5744.86 946
5745.57 925
5746.29 932
5747.00 948
5747.72 906
5748.43 976
5749.15 979
5749.87 954
5750.58 924
5751.30 933
5752.01 950
5752.73 991
5753.44 946
5754.16 980
5754.88 1000
5755.59 1002
5756.31 1013
5757.02 1041
5757.74 1073
5758.46 1104
5759.17 1051
5759.89 1034
5760.60 1045
5761.32 1023
5762.04 1016
5762.75 1035
5763.47 1006
5764.19 1029
5764.90 1031
5765.62 1013
5766.34 989
5767.05 1067
5767.77 1183
5768.49 1220
5769.20 1311
5769.92 1382
5770.64 1373
5771.35 1385
5772.07 1305
5772.79 1252
5773.50 1238
5774.22 1144
5774.94 1093
5775.65 1045
5776.37 1043
5777.09 1096
5777.81 1059
5778.52 1003
5779.24 1068
5779.96 1111
5780.68 1043
5781.39 1018
5782.11 1067
5782.83 1034
5783.55 1104
5784.26 1064
5784.98 1019
5785.70 1026
5786.42 1056
5787.14 1043
5787.85 1024
5788.57 993
5789.29 1022
5790.01 1049
5790.73 966
5791.44 1031
5792.16 1015
5792.88 1003
5793.60 1011
5794.32 1029
5795.03 998
5795.75 1034
5796.47 980
5797.19 1041
5797.91 1020
5798.63 1009
5799.35 1022
5800.06 1083
5800.78 1046
5801.50 1075
5802.22 1061
5802.94 1027
5803.66 999
5804.38 965
5805.10 986
5805.82 995
5806.53 997
5807.25 993
5807.97 960
5808.69 978
5809.41 996
5810.13 976
5810.85 982
5811.57 981
5812.29 974
5813.01 979
5813.73 960
5814.45 897
5815.17 931
5815.89 938
5816.61 945
5817.33 970
5818.05 999
5818.77 940
5819.49 950
5820.20 986
5820.92 898
5821.64 946
5822.36 919
5823.09 910
5823.81 935
5824.53 930
5825.25 923
5825.97 896
5826.69 950
5827.41 969
5828.13 914
5828.85 902
5829.57 927
5830.29 918
5831.01 955
5831.73 898
5832.45 903
5833.17 907
5833.89 935
5834.61 967
5835.33 967
5836.05 959
5836.78 922
5837.50 962
5838.22 963
5838.94 946
5839.66 931
5840.38 935
5841.10 951
5841.82 962
5842.54 971
5843.27 953
5843.99 942
5844.71 952
5845.43 976
5846.15 934
5846.87 984
5847.59 1017
5848.32 981
5849.04 995
5849.76 978
5850.48 1000
5851.20 1007
5851.93 1025
5852.65 1028
5853.37 983
5854.09 982
5854.81 1004
5855.54 986
5856.26 1001
5856.98 973
5857.70 1019
5858.42 957
5859.15 931
5859.87 959
5860.59 997
5861.31 942
5862.04 946
5862.76 1031
5863.48 1021
5864.20 925
5864.93 971
5865.65 977
5866.37 978
5867.10 998
5867.82 987
5868.54 977
5869.26 1026
5869.99 991
5870.71 1002
5871.43 1007
5872.16 1057
5872.88 1009
5873.60 1030
5874.33 1008
5875.05 1030
5875.77 1062
5876.50 1106
5877.22 1110
5877.94 1089
5878.67 1102
5879.39 1094
5880.11 1113
5880.84 1152
5881.56 1109
5882.28 1089
5883.01 1060
5883.73 1085
5884.46 1097
5885.18 1138
5885.90 1115
5886.63 1107
5887.35 1118
5888.08 1131
5888.80 1109
5889.52 1044
5890.25 1074
5890.97 1129
5891.70 1093
5892.42 1138
5893.15 1112
5893.87 1173
5894.59 1123
5895.32 1146
5896.04 1169
5896.77 1162
5897.49 1153
5898.22 1172
5898.94 1149
5899.67 1140
5900.39 1171
5901.12 1210
5901.84 1221
5902.57 1223
5903.29 1198
5904.02 1182
5904.74 1207
5905.47 1202
5906.19 1239
5906.92 1237
5907.64 1252
5908.37 1251
5909.09 1206
5909.82 1214
5910.55 1226
5911.27 1276
5912.00 1312
5912.72 1310
5913.45 1313
5914.17 1306
5914.90 1285
5915.63 1313
5916.35 1308
5917.08 1316
5917.80 1359
5918.53 1343
5919.25 1351
5919.98 1327
5920.71 1321
5921.43 1328
5922.16 1406
5922.89 1444
5923.61 1450
5924.34 1472
5925.06 1481
5925.79 1471
5926.52 1536
5927.24 1530
5927.97 1544
5928.70 1613
5929.42 1580
5930.15 1556
5930.88 1594
5931.60 1637
5932.33 1681
5933.06 1712
5933.78 1722
5934.51 1760
5935.24 1761
5935.97 1734
5936.69 1685
5937.42 1779
5938.15 1821
5938.87 1822
5939.60 1962
5940.33 1876
5941.06 1943
5941.78 2022
5942.51 2060
5943.24 2119
5943.97 2054
5944.69 2210
5945.42 2250
5946.15 2234
5946.88 2256
5947.60 2330
5948.33 2413
5949.06 2393
5949.79 2603
5950.52 2722
5951.24 2969
5951.97 3214
5952.70 3266
5953.43 3338
5954.16 3259
5954.88 3179
5955.61 3051
5956.34 2950
5957.07 2842
5957.80 2895
5958.53 2834
5959.25 2809
5959.98 2898
5960.71 2853
5961.44 2887
5962.17 2873
5962.90 2948
5963.63 3144
5964.36 3334
5965.08 3689
5965.81 3937
5966.54 4157
5967.27 4205
5968.00 4161
5968.73 4193
5969.46 4012
5970.19 3736
5970.92 3456
5971.65 3293
5972.37 3260
5973.10 3243
5973.83 3207
5974.56 3236
5975.29 3207
5976.02 3258
5976.75 3206
5977.48 3335
5978.21 3330
5978.94 3441
5979.67 3492
5980.40 3513
5981.13 3579
5981.86 3697
5982.59 3720
5983.32 3763
5984.05 3764
5984.78 3788
5985.51 3816
5986.24 3875
5986.97 3894
5987.70 3712
5988.43 3839
5989.16 3794
5989.89 3712
5990.62 3771
5991.35 3879
5992.08 3884
5992.81 3929
5993.54 3902
5994.27 3975
5995.00 4047
5995.74 4083
5996.47 4061
5997.20 4043
5997.93 4061
5998.66 4045
5999.39 4132
6000.12 4093
6000.85 3967
6001.58 3938
6002.31 3909
6003.04 3873
6003.78 3782
6004.51 3775
6005.24 3863
6005.97 3891
6006.70 4062
6007.43 4371
6008.16 4735
6008.90 5355
6009.63 6003
6010.36 7097
6011.09 8187
6011.82 9151
6012.55 9664
6013.29 10208
6014.02 10227
6014.75 9783
6015.48 9210
6016.21 8566
6016.95 7678
6017.68 6830
6018.41 6079
6019.14 5419
6019.87 4813
6020.61 4344
6021.34 3964
6022.07 3651
6022.80 3576
6023.54 3420
6024.27 3285
6025.00 3164
6025.73 3235
6026.47 3147
6027.20 3213
6027.93 3233
6028.66 3361
6029.40 3406
6030.13 3379
6030.86 3331
6031.59 3245
6032.33 3105
6033.06 3019
6033.79 2871
6034.53 2793
6035.26 2761
6035.99 2741
6036.73 2839
6037.46 2740
6038.19 2716
6038.93 2800
6039.66 2798
6040.39 2797
6041.13 2883
6041.86 2946
6042.59 2947
6043.33 2962
6044.06 3053
6044.79 3082
6045.53 2991
6046.26 3075
6047.00 3201
6047.73 3212
6048.46 3188
6049.20 3314
6049.93 3452
6050.67 3640
6051.40 3821
6052.13 4014
6052.87 4097
6053.60 3943
6054.34 3945
6055.07 3754
6055.81 3528
6056.54 3386
6057.27 3207
6058.01 3161
6058.74 3033
6059.48 3016
6060.21 2956
6060.95 2901
6061.68 2838
6062.42 2783
6063.15 2796
6063.89 2750
6064.62 2753
6065.36 2680
6066.09 2648
6066.83 2625
6067.56 2717
6068.30 2685
6069.03 2636
6069.77 2574
6070.50 2575
6071.24 2540
6071.97 2513
6072.71 2506
6073.44 2522
6074.18 2494
6074.91 2435
6075.65 2408
6076.39 2380
6077.12 2444
6077.86 2405
6078.59 2404
6079.33 2370
6080.06 2259
6080.80 2329
6081.54 2236
6082.27 2222
6083.01 2222
6083.74 2183
6084.48 2181
6085.22 2110
6085.95 2125
6086.69 2212
6087.42 2167
6088.16 2149
6088.90 2218
6089.63 2259
6090.37 2277
6091.11 2255
6091.84 2181
6092.58 2154
6093.32 2160
6094.05 2210
6094.79 2111
6095.53 2110
6096.26 2143
6097.00 2047
6097.74 1969
6098.47 2010
6099.21 2100
6099.95 2119
6100.69 2083
6101.42 2175
6102.16 2198
6102.90 2091
6103.63 2017
6104.37 2026
6105.11 2054
6105.85 2051
6106.58 2033
6107.32 2013
6108.06 2015
6108.80 2063
6109.53 2070
6110.27 2000
6111.01 2131
6111.75 2087
6112.49 2131
6113.22 2144
6113.96 2140
6114.70 2149
6115.44 2249
6116.17 2259
6116.91 2268
6117.65 2272
6118.39 2224
6119.13 2188
6119.87 2176
6120.60 2194
6121.34 2194
6122.08 2220
6122.82 2248
6123.56 2335
6124.30 2267
6125.03 2222
6125.77 2297
6126.51 2354
6127.25 2342
6127.99 2364
6128.73 2239
6129.47 2198
6130.21 2274
6130.94 2335
6131.68 2382
6132.42 2383
6133.16 2385
6133.90 2401
6134.64 2494
6135.38 2465
6136.12 2554
6136.86 2680
6137.60 2783
6138.34 2844
6139.08 2841
6139.81 2836
6140.55 2898
6141.29 3008
6142.03 3049
6142.77 3010
6143.51 2894
6144.25 2861
6144.99 2756
6145.73 2732
6146.47 2770
6147.21 2793
6147.95 2774
6148.69 2742
6149.43 2764
6150.17 2709
6150.91 2681
6151.65 2795
6152.39 2897
6153.13 2937
6153.87 2882
6154.61 2845
6155.35 2920
6156.09 2950
6156.83 3001
6157.58 2916
6158.32 2944
6159.06 2990
6159.80 2985
6160.54 3086
6161.28 3168
6162.02 3252
6162.76 3289
6163.50 3626
6164.24 3774
6164.98 3845
6165.72 3916
6166.46 4043
6167.21 4165
6167.95 4209
6168.69 4131
6169.43 4025
6170.17 3905
6170.91 3953
6171.65 3867
6172.39 3833
6173.14 3839
6173.88 3909
6174.62 3867
6175.36 3904
6176.10 3922
6176.84 4078
6177.59 4368
6178.33 4800
6179.07 5379
6179.81 6174
6180.55 7164
6181.30 8094
6182.04 8803
6182.78 9304
6183.52 9426
6184.26 9238
6185.01 8683
6185.75 7871
6186.49 7057
6187.23 6428
6187.97 5815
6188.72 5395
6189.46 4934
6190.20 4745
6190.94 4520
6191.69 4344
6192.43 4293
6193.17 4159
6193.92 4125
6194.66 4169
6195.40 4078
6196.14 3961
6196.89 4029
6197.63 4004
6198.37 3963
6199.12 4016
6199.86 3978
6200.60 3880
6201.34 4032
6202.09 3940
6202.83 4252
6203.57 4585
6204.32 5178
6205.06 5967
6205.80 7131
6206.55 8757
6207.29 10320
6208.03 11793
6208.78 12717
6209.52 12971
6210.27 12556
6211.01 11714
6211.75 10391
6212.50 9089
6213.24 7895
6213.98 6798
6214.73 5666
6215.47 5020
6216.22 4366
6216.96 4065
6217.71 3746
6218.45 3644
6219.19 3454
6219.94 3273
6220.68 3348
6221.43 3303
6222.17 3269
6222.92 3198
6223.66 3210
6224.40 3148
6225.15 3098
6225.89 2993
6226.64 2902
6227.38 2737
6228.13 2546
6228.87 2490
6229.62 2555
6230.36 2412
6231.11 2314
6231.85 2330
6232.60 2336
6233.34 2372
6234.09 2332
6234.83 2440
6235.58 2485
6236.32 2416
6237.07 2476
6237.81 2622
6238.56 2668
6239.30 2717
6240.05 2827
6240.80 2867
6241.54 2764
6242.29 2831
6243.03 2788
6243.78 2757
6244.52 2842
6245.27 2829
6246.02 2902
6246.76 3032
6247.51 2967
6248.25 2940
6249.00 2906
6249.75 2834
6250.49 2838
6251.24 2692
6251.98 2614
6252.73 2584
6253.48 2557
6254.22 2442
6254.97 2407
6255.72 2375
6256.46 2391
6257.21 2360
6257.95 2283
6258.70 2385
6259.45 2275
6260.19 2268
6260.94 2233
6261.69 2263
6262.43 2173
6263.18 2144
6263.93 2096
6264.68 2189
6265.42 2190
6266.17 2124
6266.92 2087
6267.66 2109
6268.41 2169
6269.16 2091
6269.91 2146
6270.65 2181
6271.40 2040
6272.15 2054
6272.89 2074
6273.64 2059
6274.39 2095
6275.14 2066
6275.88 2060
6276.63 2041
6277.38 2104
6278.13 2112
6278.88 2114
6279.62 2052
6280.37 2014
6281.12 2006
6281.87 1920
6282.62 1872
6283.36 1913
6284.11 1936
6284.86 1877
6285.61 1791
6286.36 1780
6287.10 1838
6287.85 1754
6288.60 1746
6289.35 1719
6290.10 1689
6290.85 1736
6291.59 1795
6292.34 1763
6293.09 1687
6293.84 1706
6294.59 1722
6295.34 1707
6296.09 1690
6296.84 1676
6297.58 1635
6298.33 1661
6299.08 1648
6299.83 1693
6300.58 1645
6301.33 1620
6302.08 1676
6302.83 1600
6303.58 1605
6304.33 1602
6305.08 1616
6305.83 1665
6306.58 1692
6307.32 1659
6308.07 1679
6308.82 1712
6309.57 1771
6310.32 1774
6311.07 1751
6311.82 1783
6312.57 1780
6313.32 1822
6314.07 1763
6314.82 1899
6315.57 1916
6316.32 1950
6317.07 1943
6317.82 1875
6318.57 1799
6319.32 1809
6320.07 1748
6320.82 1713
6321.57 1609
6322.32 1594
6323.07 1554
6323.82 1627
6324.58 1608
6325.33 1560
6326.08 1629
6326.83 1573
6327.58 1591
6328.33 1575
6329.08 1626
6329.83 1530
6330.58 1520
6331.33 1512
6332.08 1507
6332.83 1430
6333.58 1462
6334.34 1482
6335.09 1502
6335.84 1544
6336.59 1509
6337.34 1513
6338.09 1506
6338.84 1463
6339.59 1423
6340.35 1543
6341.10 1559
6341.85 1505
6342.60 1438
6343.35 1459
6344.10 1431
6344.86 1503
6345.61 1502
6346.36 1486
6347.11 1484
6347.86 1487
6348.62 1490
6349.37 1620
6350.12 1650
6350.87 1695
6351.62 1723
6352.38 1727
6353.13 1786
6353.88 1749
6354.63 1793
6355.38 1782
6356.14 1777
6356.89 1710
6357.64 1674
6358.39 1639
6359.15 1666
6359.90 1606
6360.65 1646
6361.40 1580
6362.16 1613
6362.91 1665
6363.66 1608
6364.42 1590
6365.17 1638
6365.92 1672
6366.67 1748
6367.43 1760
6368.18 1821
6368.93 1832
6369.69 1731
6370.44 1682
6371.19 1626
6371.95 1662
6372.70 1610
6373.45 1542
6374.21 1621
6374.96 1620
6375.71 1590
6376.47 1585
6377.22 1627
6377.98 1604
6378.73 1579
6379.48 1604
6380.24 1655
6380.99 1657
6381.74 1702
6382.50 1685
6383.25 1664
6384.01 1607
6384.76 1634
6385.51 1579
6386.27 1538
6387.02 1577
6387.78 1587
6388.53 1527
6389.29 1455
6390.04 1489
6390.79 1510
6391.55 1510
6392.30 1505
6393.06 1502
6393.81 1440
6394.57 1558
6395.32 1539
6396.08 1540
6396.83 1509
6397.59 1503
6398.34 1507
6399.10 1533
6399.85 1540
6400.61 1527
6401.36 1543
6402.12 1503
6402.87 1437
6403.63 1490
6404.38 1502
6405.14 1456
6405.89 1559
6406.65 1551
6407.40 1605
6408.16 1597
6408.91 1692
6409.67 1647
6410.43 1652
6411.18 1656
6411.94 1640
6412.69 1640
6413.45 1671
6414.20 1647
6414.96 1639
6415.72 1721
6416.47 1730
6417.23 1732
6417.98 1678
6418.74 1747
6419.50 1644
6420.25 1598
6421.01 1501
6421.77 1533
6422.52 1512
6423.28 1500
6424.03 1540
6424.79 1488
6425.55 1517
6426.30 1478
6427.06 1524
6427.82 1485
6428.57 1482
6429.33 1512
6430.09 1574
6430.84 1521
6431.60 1578
6432.36 1560
6433.11 1575
6433.87 1604
6434.63 1547
6435.39 1559
6436.14 1606
6436.90 1585
6437.66 1533
6438.41 1607
6439.17 1612
6439.93 1660
6440.69 1701
6441.44 1689
6442.20 1674
6442.96 1647
6443.72 1689
6444.47 1706
6445.23 1683
6445.99 1668
6446.75 1655
6447.50 1731
6448.26 1744
6449.02 1734
6449.78 1776
6450.54 1763
6451.29 1710
6452.05 1741
6452.81 1786
6453.57 1749
6454.33 1758
6455.08 1776
6455.84 1821
6456.60 1822
6457.36 1848
6458.12 1800
6458.88 1826
6459.64 1822
6460.39 1824
6461.15 1891
6461.91 1938
6462.67 2016
6463.43 2016
6464.19 2097
6464.95 2039
6465.70 2102
6466.46 2143
6467.22 2138
6467.98 2123
6468.74 2120
6469.50 2160
6470.26 2142
6471.02 2106
6471.78 2118
6472.54 2156
6473.30 2129
6474.05 2190
6474.81 2215
6475.57 2236
6476.33 2222
6477.09 2344
6477.85 2296
6478.61 2431
6479.37 2471
6480.13 2442
6480.89 2476
6481.65 2478
6482.41 2542
6483.17 2584
6483.93 2643
6484.69 2645
6485.45 2656
6486.21 2602
6486.97 2706
6487.73 2713
6488.49 2704
6489.25 2778
6490.01 2987
6490.77 2995
6491.53 3017
6492.29 3043
6493.05 3044
6493.81 3123
6494.57 3142
6495.33 3141
6496.10 3124
6496.86 3140
6497.62 3087
6498.38 3112
6499.14 3015
6499.90 3081
6500.66 3128
6501.42 3199
6502.18 3319
6502.94 3523
6503.70 4050
6504.47 4656
6505.23 5795
6505.99 6982
6506.75 8299
6507.51 9502
6508.27 10169
6509.03 10276
6509.79 9956
6510.56 9310
6511.32 8252
6512.08 7206
6512.84 6140
6513.60 5459
6514.36 4926
6515.13 4456
6515.89 4124
6516.65 3841
6517.41 3599
6518.17 3558
6518.94 3444
6519.70 3477
6520.46 3563
6521.22 3604
6521.98 3596
6522.75 3742
6523.51 3819
6524.27 4099
6525.03 4332
6525.79 4513
6526.56 4730
6527.32 4837
6528.08 4906
6528.84 4837
6529.61 4634
6530.37 4491
6531.13 4407
6531.90 4541
6532.66 4864
6533.42 5311
6534.18 5931
6534.95 6512
6535.71 7036
6536.47 7250
6537.24 7084
6538.00 6764
6538.76 6285
6539.53 5580
6540.29 5047
6541.05 4573
6541.82 4134
6542.58 3834
6543.34 3732
6544.11 3638
6544.87 3603
6545.63 3569
6546.40 3516
6547.16 3482
6547.92 3433
6548.69 3351
6549.45 3200
6550.21 3237
6550.98 3139
6551.74 3115
6552.51 3047
6553.27 2965
6554.03 2978
6554.80 2925
6555.56 3022
6556.33 2901
6557.09 2851
6557.85 2955
6558.62 2909
6559.38 3019
6560.15 3042
6560.91 3071
6561.68 3123
6562.44 3128
6563.21 3140
6563.97 3220
6564.74 3220
6565.50 3280
6566.26 3299
6567.03 3284
6567.79 3274
6568.56 3251
6569.32 3241
6570.09 3295
6570.85 3209
6571.62 3267
6572.38 3414
6573.15 3365
6573.91 3461
6574.68 3499
6575.44 3486
6576.21 3485
6576.98 3478
6577.74 3393
6578.51 3354
6579.27 3327
6580.04 3352
6580.80 3340
6581.57 3407
6582.33 3437
6583.10 3409
6583.87 3443
6584.63 3447
6585.40 3424
6586.16 3293
6586.93 3320
6587.70 3312
6588.46 3302
6589.23 3419
6589.99 3445
6590.76 3493
6591.53 3686
6592.29 3868
6593.06 3890
6593.82 3928
6594.59 4124
6595.36 4194
6596.12 4118
6596.89 4020
6597.66 3808
6598.42 3693
6599.19 3509
6599.96 3419
6600.72 3318
6601.49 3237
6602.26 3030
6603.02 2929
6603.79 2994
6604.56 2992
6605.33 2893
6606.09 2864
6606.86 2826
6607.63 2898
6608.39 3043
6609.16 2951
6609.93 2974
6610.70 2930
6611.46 2941
6612.23 3004
6613.00 2888
6613.77 2941
6614.53 2889
6615.30 2891
6616.07 2920
6616.84 2883
6617.60 2979
6618.37 3106
6619.14 3184
6619.91 3235
6620.68 3362
6621.44 3478
6622.21 3664
6622.98 3682
6623.75 3688
6624.52 3720
6625.28 3507
6626.05 3411
6626.82 3322
6627.59 3163
6628.36 3130
6629.13 3087
6629.89 2991
6630.66 2996
6631.43 3126
6632.20 3166
6632.97 3307
6633.74 3511
6634.51 3609
6635.27 3683
6636.04 3703
6636.81 3764
6637.58 3796
6638.35 3828
6639.12 3935
6639.89 4061
6640.66 4082
6641.43 4194
6642.19 4093
6642.96 3971
6643.73 3843
6644.50 3710
6645.27 3393
6646.04 3280
6646.81 3083
6647.58 2882
6648.35 2724
6649.12 2667
6649.89 2594
6650.66 2518
6651.43 2503
6652.20 2528
6652.97 2553
6653.74 2483
6654.51 2476
6655.28 2513
6656.05 2503
6656.82 2500
6657.59 2513
6658.36 2469
6659.13 2483
6659.90 2514
6660.67 2465
6661.44 2458
6662.21 2411
6662.98 2377
6663.75 2417
6664.52 2415
6665.29 2294
6666.06 2403
6666.83 2433
6667.60 2456
6668.37 2486
6669.14 2446
6669.91 2593
6670.68 2570
6671.46 2607
6672.23 2652
6673.00 2672
6673.77 2636
6674.54 2650
6675.31 2710
6676.08 2644
6676.85 2674
6677.62 2702
6678.40 2687
6679.17 2707
6679.94 2777
6680.71 2737
6681.48 2881
6682.25 2984
6683.02 3006
6683.80 3062
6684.57 3216
6685.34 3290
6686.11 3276
6686.88 3208
6687.65 3125
6688.43 2962
6689.20 2817
6689.97 2640
6690.74 2560
6691.51 2463
6692.29 2479
6693.06 2387
6693.83 2319
6694.60 2354
6695.37 2351
6696.15 2316
6696.92 2303
6697.69 2296
6698.46 2273
6699.24 2195
6700.01 2145
6700.78 2220
6701.55 2214
6702.33 2286
6703.10 2298
6703.87 2229
6704.64 2175
6705.42 2157
6706.19 2123
6706.96 2097
6707.74 2043
6708.51 1965
6709.28 1993
6710.06 2051
6710.83 2044
6711.60 2076
6712.37 2079
6713.15 1982
6713.92 1947
6714.69 1997
6715.47 1973
6716.24 1957
6717.01 1947
6717.79 1964
6718.56 2000
6719.34 1967
6720.11 2015
6720.88 1956
6721.66 1908
6722.43 1964
6723.20 1936
6723.98 1929
6724.75 1919
6725.53 1915
6726.30 1911
6727.07 1867
6727.85 1886
6728.62 1903
6729.40 1908
6730.17 1914
6730.95 1975
6731.72 1941
6732.49 1946
6733.27 1972
6734.04 1993
6734.82 2001
6735.59 2028
6736.37 2006
6737.14 1987
6737.92 2100
6738.69 2018
6739.47 1953
6740.24 2054
6741.01 2003
6741.79 2080
6742.56 2072
6743.34 2051
6744.11 2140
6744.89 2121
6745.67 2192
6746.44 2167
6747.22 2157
6747.99 2116
6748.77 2189
6749.54 2338
6750.32 2422
6751.09 2571
6751.87 2653
6752.64 2700
6753.42 2738
6754.19 2685
6754.97 2567
6755.75 2463
6756.52 2397
6757.30 2388
6758.07 2309
6758.85 2321
6759.63 2259
6760.40 2258
6761.18 2257
6761.95 2223
6762.73 2136
6763.51 2144
6764.28 2233
6765.06 2184
6765.83 2177
6766.61 2208
6767.39 2262
6768.16 2212
6768.94 2153
6769.72 2082
6770.49 2066
6771.27 2093
6772.05 2034
6772.82 2049
6773.60 2023
6774.38 1944
6775.15 1946
6775.93 1893
6776.71 2000
6777.48 1966
6778.26 1940
6779.04 1904
6779.82 1897
6780.59 1946
6781.37 1892
6782.15 1922
6782.92 1949
6783.70 1920
6784.48 1951
6785.26 1838
6786.03 1841
6786.81 1824
6787.59 1819
6788.37 1837
6789.14 1824
6789.92 1813
6790.70 1787
6791.48 1762
6792.25 1764
6793.03 1754
6793.81 1738
6794.59 1753
6795.37 1764
6796.14 1732
6796.92 1739
6797.70 1701
6798.48 1712
6799.26 1759
6800.04 1760
6800.81 1709
6801.59 1759
6802.37 1764
6803.15 1864
6803.93 1888
6804.71 1896
6805.48 1950
6806.26 1900
6807.04 1912
6807.82 1881
6808.60 1803
6809.38 1811
6810.16 1794
6810.94 1815
6811.71 1861
6812.49 1793
6813.27 1744
6814.05 1773
6814.83 1767
6815.61 1738
6816.39 1811
6817.17 1752
6817.95 1783
6818.73 1758
6819.51 1780
6820.29 1832
6821.07 1845
6821.84 1822
6822.62 1792
6823.40 1803
6824.18 1773
6824.96 1735
6825.74 1719
6826.52 1738
6827.30 1750
6828.08 1725
6828.86 1671
6829.64 1747
6830.42 1709
6831.20 1773
6831.98 1737
6832.76 1720
6833.54 1797
6834.32 1816
6835.10 1902
6835.88 2105
6836.66 2318
6837.44 2504
6838.22 2620
6839.01 2718
6839.79 2705
6840.57 2655
6841.35 2459
6842.13 2361
6842.91 2213
6843.69 2203
6844.47 2118
6845.25 2037
6846.03 1982
6846.81 2084
6847.59 2184
6848.37 2276
6849.16 2477
6849.94 2650
6850.72 2789
6851.50 2883
6852.28 2735
6853.06 2647
6853.84 2497
6854.62 2306
6855.41 2191
6856.19 2162
6856.97 2069
6857.75 1999
6858.53 2000
6859.31 1979
6860.10 1982
6860.88 2002
6861.66 1985
6862.44 1970
6863.22 1927
6864.00 2005
6864.79 2034
6865.57 2053
6866.35 2008
6867.13 2069
6867.91 2149
6868.70 2100
6869.48 2058
6870.26 2086
6871.04 2082
6871.83 2142
6872.61 2042
6873.39 2062
6874.17 2316
6874.96 2266
6875.74 2262
6876.52 2384
6877.30 2414
6878.09 2516
6878.87 2752
6879.65 2962
6880.43 3221
6881.22 3426
6882.00 3621
6882.78 3659
6883.57 3580
6884.35 3418
6885.13 3290
6885.92 3330
6886.70 3420
6887.48 3481
6888.27 3469
6889.05 3526
6889.83 3395
6890.62 3211
6891.40 3125
6892.18 2981
6892.97 2824
6893.75 2675
6894.53 2642
6895.32 2559
6896.10 2573
6896.88 2515
6897.67 2494
6898.45 2517
6899.24 2536
6900.02 2521
6900.80 2505
6901.59 2518
6902.37 2506
6903.16 2516
6903.94 2543
6904.73 2514
6905.51 2399
6906.29 2388
6907.08 2383
6907.86 2377
6908.65 2329
6909.43 2309
6910.22 2209
6911.00 2194
6911.79 2285
6912.57 2298
6913.35 2287
6914.14 2215
6914.92 2273
6915.71 2307
6916.49 2248
6917.28 2194
6918.06 2254
6918.85 2313
6919.63 2296
6920.42 2313
6921.20 2408
6921.99 2399
6922.78 2332
6923.56 2391
6924.35 2338
6925.13 2475
6925.92 2464
6926.70 2399
6927.49 2431
6928.27 2469
6929.06 2463
6929.84 2534
6930.63 2512
6931.42 2480
6932.20 2458
6932.99 2480
6933.77 2597
6934.56 2573
6935.35 2645
6936.13 2628
6936.92 2713
6937.70 2866
6938.49 2876
6939.28 3069
6940.06 3173
6940.85 3308
6941.63 3469
6942.42 3548
6943.21 3652
6943.99 3708
6944.78 3704
6945.57 3740
6946.35 3785
6947.14 3770
6947.93 3920
6948.71 3916
6949.50 3835
6950.29 3722
6951.07 3753
6951.86 3543
6952.65 3445
6953.44 3329
6954.22 3384
6955.01 3286
6955.80 3290
6956.58 3252
6957.37 3188
6958.16 3276
6958.95 3310
6959.73 3344
6960.52 3354
6961.31 3388
6962.09 3436
6962.88 3593
6963.67 3614
6964.46 3655
6965.25 3768
6966.03 3916
6966.82 4140
6967.61 4314
6968.40 4369
6969.18 4449
6969.97 4541
6970.76 4725
6971.55 4559
6972.34 4479
6973.12 4535
6973.91 4419
6974.70 4478
6975.49 4470
6976.28 4561
6977.07 4655
6977.85 4784
6978.64 5045
6979.43 5504
6980.22 6054
6981.01 6888
6981.80 8448
6982.59 10164
6983.37 12077
6984.16 14232
6984.95 15562
6985.74 16379
6986.53 16386
6987.32 15570
6988.11 14226
6988.90 12452
6989.69 10745
6990.47 9142
6991.26 7554
6992.05 6560
6992.84 5614
6993.63 4856
6994.42 4275
6995.21 3911
6996.00 3659
6996.79 3446
6997.58 3210
6998.37 3193
6999.16 3177
6999.95 3079
7000.74 3079
7001.53 3054
7002.32 3007
7003.11 2955
7003.90 2753
7004.69 2700
7005.48 2581
7006.27 2530
7007.06 2582
7007.85 2569
7008.64 2575
7009.43 2609
7010.22 2648
7011.01 2703
7011.80 2711
7012.59 2880
7013.38 2913
7014.17 2884
7014.96 2901
7015.75 2970
7016.54 2903
7017.33 2744
7018.12 2717
7018.91 2837
7019.70 2850
7020.49 2984
7021.28 3198
7022.07 3285
7022.87 3314
7023.66 3419
7024.45 3410
7025.24 3380
7026.03 3321
7026.82 3218
7027.61 3040
7028.40 3045
7029.19 2971
7029.99 2791
7030.78 2709
7031.57 2810
7032.36 2705
7033.15 2618
7033.94 2675
7034.74 2808
7035.53 2819
7036.32 2857
7037.11 2910
7037.90 2943
7038.69 2985
7039.49 2920
7040.28 2880
7041.07 2848
7041.86 2812
7042.65 2832
7043.45 2782
7044.24 2779
7045.03 2850
7045.82 2894
7046.61 2967
7047.41 3033
7048.20 3133
7048.99 3287
7049.78 3447
7050.58 3500
7051.37 3471
7052.16 3383
7052.95 3159
7053.75 3095
7054.54 2966
7055.33 2848
7056.13 2743
7056.92 2759
7057.71 2715
7058.50 2673
7059.30 2759
7060.09 2684
7060.88 2646
7061.68 2625
7062.47 2583
7063.26 2478
7064.06 2552
7064.85 2470
7065.64 2416
7066.44 2372
7067.23 2305
7068.02 2301
7068.82 2231
7069.61 2261
7070.40 2157
7071.20 2145
7071.99 2182
7072.78 2106
7073.58 2134
7074.37 2070
7075.17 2006
7075.96 1982
7076.75 1961
7077.55 2012
7078.34 1929
7079.14 2026
7079.93 1953
7080.72 1973
7081.52 2004
7082.31 1975
7083.11 1886
7083.90 1896
7084.70 1887
7085.49 1874
7086.28 1938
7087.08 1922
7087.87 1978
7088.67 1966
7089.46 1911
7090.26 1849
7091.05 1805
7091.85 1770
7092.64 1810
7093.44 1750
7094.23 1765
7095.03 1648
7095.82 1688
7096.62 1706
7097.41 1648
7098.21 1658
7099.00 1645
7099.80 1632
7100.59 1624
7101.39 1560
7102.18 1557
7102.98 1532
7103.77 1578
7104.57 1566
7105.37 1547
7106.16 1490
7106.96 1454
7107.75 1472
7108.55 1505
7109.34 1486
7110.14 1503
7110.94 1410
7111.73 1463
7112.53 1425
7113.32 1424
7114.12 1393
7114.92 1411
7115.71 1435
7116.51 1451
7117.30 1464
7118.10 1406
7118.90 1409
7119.69 1450
7120.49 1510
7121.29 1450
7122.08 1412
7122.88 1417
7123.68 1440
7124.47 1443
7125.27 1439
7126.07 1452
7126.86 1475
7127.66 1519
7128.46 1526
7129.25 1420
7130.05 1472
7130.85 1536
7131.64 1519
7132.44 1441
7133.24 1443
7134.04 1402
7134.83 1355
7135.63 1353
7136.43 1357
7137.23 1312
7138.02 1343
7138.82 1329
7139.62 1294
7140.42 1320
7141.21 1278
7142.01 1285
7142.81 1291
7143.61 1309
7144.40 1278
7145.20 1243
7146.00 1227
7146.80 1238
7147.59 1184
7148.39 1203
7149.19 1156
7149.99 1193
7150.79 1200
7151.59 1171
7152.38 1202
7153.18 1173
7153.98 1147
7154.78 1161
7155.58 1241
7156.38 1241
7157.17 1256
7157.97 1240
7158.77 1207
7159.57 1180
7160.37 1191
7161.17 1214
7161.97 1221
7162.76 1210
7163.56 1202
7164.36 1212
7165.16 1171
7165.96 1160
7166.76 1169
7167.56 1183
7168.36 1146
7169.16 1097
7169.96 1099
7170.75 1123
7171.55 1125
7172.35 1121
7173.15 1092
7173.95 1078
7174.75 1064
7175.55 1098
7176.35 1081
7177.15 1066
7177.95 1095
7178.75 1102
7179.55 1124
7180.35 1097
7181.15 1122
7181.95 1166
7182.75 1190
7183.55 1175
7184.35 1101
7185.15 1132
7185.95 1152
7186.75 1154
7187.55 1050
7188.35 1086
7189.15 1075
7189.95 1087
7190.75 1082
7191.55 1024
7192.35 1005
7193.15 1042
7193.95 1124
7194.75 1085
7195.55 1130
7196.35 1112
7197.15 1090
7197.95 1101
7198.76 1066
7199.56 1071
7200.36 1080
7201.16 1118
7201.96 1106
7202.76 1093
7203.56 1096
7204.36 1059
7205.16 1068
7205.96 1053
7206.77 1067
7207.57 1041
7208.37 1088
7209.17 1129
7209.97 1152
7210.77 1173
7211.57 1186
7212.38 1169
7213.18 1161
7213.98 1132
7214.78 1129
7215.58 1200
7216.38 1183
7217.19 1177
7217.99 1187
7218.79 1183
7219.59 1208
7220.39 1230
7221.20 1204
7222.00 1173
7222.80 1168
7223.60 1182
7224.40 1161
7225.21 1170
7226.01 1158
7226.81 1117
7227.61 1087
7228.42 1096
7229.22 1160
7230.02 1156
7230.82 1122
7231.63 1124
7232.43 1165
7233.23 1168
7234.03 1270
7234.84 1362
7235.64 1391
7236.44 1344
7237.25 1441
7238.05 1377
7238.85 1334
7239.65 1348
7240.46 1336
7241.26 1279
7242.06 1187
7242.87 1169
7243.67 1174
7244.47 1148
7245.28 1119
7246.08 1152
7246.88 1163
7247.69 1101
7248.49 1169
7249.30 1144
7250.10 1162
7250.90 1141
7251.71 1173
7252.51 1139
7253.31 1166
7254.12 1137
7254.92 1158
7255.73 1134
7256.53 1145
7257.33 1151
7258.14 1170
7258.94 1127
7259.75 1131
7260.55 1144
7261.35 1182
7262.16 1121
7262.96 1142
7263.77 1189
7264.57 1116
7265.38 1098
7266.18 1150
7266.99 1164
7267.79 1163
7268.59 1167
7269.40 1132
7270.20 1139
7271.01 1135
7271.81 1148
7272.62 1158
7273.42 1158
7274.23 1152
7275.03 1191
7275.84 1225
7276.64 1212
7277.45 1245
7278.25 1238
7279.06 1246
7279.86 1297
7280.67 1319
7281.48 1389
7282.28 1515
7283.09 1598
7283.89 1658
7284.70 1641
7285.50 1597
7286.31 1596
7287.11 1509
7287.92 1475
7288.73 1355
7289.53 1389
7290.34 1347
7291.14 1335
7291.95 1280
7292.76 1252
7293.56 1216
7294.37 1252
7295.17 1261
7295.98 1279
7296.79 1271
7297.59 1293
7298.40 1288
7299.21 1320
7300.01 1282
7300.82 1277
7301.62 1336
7302.43 1289
7303.24 1283
7304.04 1347
7304.85 1393
7305.66 1356
7306.46 1373
7307.27 1438
7308.08 1398
7308.89 1425
7309.69 1546
7310.50 1562
7311.31 1567
7312.11 1575
7312.92 1528
7313.73 1573
7314.53 1616
7315.34 1678
7316.15 1841
7316.96 2065
7317.76 2310
7318.57 2461
7319.38 2497
7320.19 2506
7320.99 2345
7321.80 2278
7322.61 2071
7323.42 1907
7324.22 1742
7325.03 1677
7325.84 1657
7326.65 1592
7327.46 1542
7328.26 1470
7329.07 1523
7329.88 1474
7330.69 1502
7331.50 1488
7332.30 1481
7333.11 1441
7333.92 1496
7334.73 1449
7335.54 1516
7336.35 1526
7337.15 1498
7337.96 1467
7338.77 1514
7339.58 1520
7340.39 1434
7341.20 1433
7342.01 1383
7342.82 1411
7343.62 1367
7344.43 1316
7345.24 1378
7346.05 1319
7346.86 1232
7347.67 1255
7348.48 1289
7349.29 1289
7350.10 1295
7350.91 1272
7351.71 1315
7352.52 1297
7353.33 1274
7354.14 1224
7354.95 1230
7355.76 1244
7356.57 1264
7357.38 1279
7358.19 1300
7359.00 1314
7359.81 1343
7360.62 1405
7361.43 1397
7362.24 1357
7363.05 1272
7363.86 1289
7364.67 1302
7365.48 1263
7366.29 1223
7367.10 1233
7367.91 1225
7368.72 1224
7369.53 1150
7370.34 1165
7371.15 1190
7371.96 1135
7372.77 1178
7373.58 1114
7374.39 1136
7375.20 1125
7376.01 1199
7376.82 1177
7377.63 1197
7378.45 1195
7379.26 1196
7380.07 1258
7380.88 1288
7381.69 1220
7382.50 1249
7383.31 1180
7384.12 1198
7384.93 1165
7385.74 1148
7386.56 1175
7387.37 1182
7388.18 1180
7388.99 1147
7389.80 1108
7390.61 1091
7391.42 1088
7392.24 1108
7393.05 1051
7393.86 1034
7394.67 983
7395.48 1040
7396.29 1043
7397.10 1051
7397.92 1073
7398.73 1087
7399.54 1111
7400.35 1049
7401.16 1123
7401.98 1102
7402.79 1053
7403.60 1097
7404.41 1102
7405.23 1041
7406.04 1031
7406.85 1037
7407.66 1030
7408.47 1023
7409.29 987
7410.10 976
7410.91 1000
7411.72 966
7412.54 959
7413.35 930
7414.16 982
7414.98 975
7415.79 965
7416.60 962
7417.41 960
7418.23 977
7419.04 932
7419.85 931
7420.67 930
7421.48 923
7422.29 956
7423.11 995
7423.92 974
7424.73 954
7425.54 936
7426.36 949
7427.17 969
7427.99 976
7428.80 886
7429.61 911
7430.43 904
7431.24 926
7432.05 930
7432.87 921
7433.68 922
7434.49 965
7435.31 965
7436.12 962
7436.94 960
7437.75 944
7438.56 932
7439.38 919
7440.19 967
7441.01 983
7441.82 906
7442.64 919
7443.45 937
7444.26 908
7445.08 906
7445.89 908
7446.71 944
7447.52 935
7448.34 934
7449.15 918
7449.97 930
7450.78 934
7451.59 935
7452.41 947
7453.22 941
7454.04 943
7454.85 929
7455.67 932
7456.48 937
7457.30 948
7458.11 967
7458.93 952
7459.74 935
7460.56 938
7461.38 946
7462.19 944
7463.01 968
7463.82 918
7464.64 934
7465.45 984
7466.27 966
7467.08 989
7467.90 974
7468.72 966
7469.53 1011
7470.35 988
7471.16 1069
7471.98 1061
7472.79 1081
7473.61 1060
7474.43 1057
7475.24 1067
7476.06 1066
7476.87 1010
7477.69 1030
7478.51 1040
7479.32 987
7480.14 1031
7480.96 1000
7481.77 1014
7482.59 1076
7483.41 1052
7484.22 1045
7485.04 1007
7485.85 986
7486.67 1035
7487.49 1013
7488.31 992
7489.12 991
7489.94 996
7490.76 988
7491.57 951
7492.39 984
7493.21 1001
7494.02 977
7494.84 961
7495.66 985
7496.48 1038
7497.29 1003
7498.11 1018
7498.93 1009
7499.74 985
7500.56 1006
7501.38 1002
7502.20 1009
7503.01 1013
7503.83 1008
7504.65 1000
7505.47 1040
7506.29 1037
7507.10 990
7507.92 994
7508.74 1000
7509.56 990
7510.37 1015
7511.19 1018
7512.01 1005
7512.83 1000
7513.65 1017
7514.47 966
7515.28 1048
7516.10 1019
7516.92 988
7517.74 995
7518.56 1006
7519.38 994
7520.19 992
7521.01 1000
7521.83 1001
7522.65 1014
7523.47 1051
7524.29 1084
7525.11 1033
7525.92 1038
7526.74 1000
7527.56 1073
7528.38 1060
7529.20 1024
7530.02 1038
7530.84 1041
7531.66 1007
7532.48 992
7533.30 1024
7534.12 1072
7534.93 1102
7535.75 1011
7536.57 986
7537.39 990
7538.21 971
7539.03 1050
7539.85 1063
7540.67 995
7541.49 994
7542.31 1014
7543.13 1082
7543.95 1044
7544.77 984
7545.59 1043
7546.41 1068
7547.23 1036
7548.05 1030
7548.87 1078
7549.69 1053
7550.51 1055
7551.33 1012
7552.15 1087
7552.97 1034
7553.79 1047
7554.61 1003
7555.43 1054
7556.25 1063
7557.07 1099
7557.89 1138
7558.71 1069
7559.53 1080
7560.36 1130
7561.18 1103
7562.00 1121
7562.82 1146
7563.64 1143
7564.46 1148
7565.28 1144
7566.10 1211
7566.92 1155
7567.74 1204
7568.56 1160
7569.39 1131
7570.21 1133
7571.03 1119
7571.85 1085
7572.67 1114
7573.49 1163
7574.31 1136
7575.14 1199
7575.96 1207
7576.78 1203
7577.60 1174
7578.42 1183
7579.24 1217
7580.06 1202
7580.89 1191
7581.71 1207
7582.53 1184
7583.35 1243
7584.17 1274
7585.00 1267
7585.82 1297
7586.64 1353
7587.46 1307
7588.29 1270
7589.11 1309
7589.93 1323
7590.75 1310
7591.57 1308
7592.40 1359
7593.22 1389
7594.04 1385
7594.86 1433
7595.69 1453
7596.51 1420
7597.33 1463
7598.15 1507
7598.98 1486
7599.80 1512
7600.62 1536
7601.45 1631
7602.27 1653
7603.09 1692
7603.92 1716
7604.74 1773
7605.56 1721
7606.38 1676
7607.21 1718
7608.03 1706
7608.85 1649
7609.68 1643
7610.50 1642
7611.32 1568
7612.15 1581
7612.97 1615
7613.80 1666
7614.62 1690
7615.44 1755
7616.27 1894
7617.09 1993
7617.91 2002
7618.74 2114
7619.56 2121
7620.39 2011
7621.21 1968
7622.03 1916
7622.86 1904
7623.68 1818
7624.51 1783
7625.33 1756
7626.15 1762
7626.98 1785
7627.80 1705
7628.63 1720
7629.45 1811
7630.28 1831
7631.10 1833
7631.93 1831
7632.75 1795
7633.58 1813
7634.40 1785
7635.22 1677
7636.05 1638
7636.87 1584
7637.70 1546
7638.52 1531
7639.35 1457
7640.17 1426
7641.00 1434
7641.82 1462
7642.65 1502
7643.47 1503
7644.30 1611
7645.13 1593
7645.95 1573
7646.78 1571
7647.60 1590
7648.43 1538
7649.25 1535
7650.08 1402
7650.90 1397
7651.73 1342
7652.55 1331
7653.38 1292
7654.21 1267
7655.03 1244
7655.86 1261
7656.68 1196
7657.51 1217
7658.34 1210
7659.16 1237
7659.99 1247
7660.81 1202
7661.64 1191
7662.47 1189
7663.29 1161
7664.12 1159
7664.95 1181
7665.77 1151
7666.60 1253
7667.42 1221
7668.25 1212
7669.08 1225
7669.90 1194
7670.73 1180
7671.56 1185
7672.38 1198
7673.21 1146
7674.04 1156
7674.87 1169
7675.69 1180
7676.52 1088
7677.35 1170
7678.17 1178
7679.00 1182
7679.83 1148
7680.65 1133
7681.48 1212
7682.31 1247
7683.14 1289
7683.96 1326
7684.79 1354
7685.62 1352
7686.45 1325
7687.27 1322
7688.10 1280
7688.93 1224
7689.76 1239
7690.58 1208
7691.41 1189
7692.24 1170
7693.07 1183
7693.90 1189
7694.72 1197
7695.55 1244
7696.38 1259
7697.21 1229
7698.04 1306
7698.86 1322
7699.69 1353
7700.52 1303
7701.35 1237
7702.18 1208
7703.01 1169
7703.83 1132
7704.66 1105
7705.49 1159
7706.32 1092
7707.15 1109
7707.98 1084
7708.81 1109
7709.63 1109
7710.46 1084
7711.29 1057
7712.12 1088
7712.95 1082
7713.78 1066
7714.61 1052
7715.44 1059
7716.27 1088
7717.10 1057
7717.93 1058
7718.75 1025
7719.58 1014
7720.41 1041
7721.24 1034
7722.07 1049
7722.90 1017
7723.73 977
7724.56 1000
7725.39 1066
7726.22 1018
7727.05 1096
7727.88 1084
7728.71 1034
7729.54 1017
7730.37 1051
7731.20 1046
7732.03 1023
7732.86 971
7733.69 972
7734.52 999
7735.35 978
7736.18 919
7737.01 935
7737.84 921
7738.67 942
7739.50 941
7740.33 919
7741.16 948
7741.99 944
7742.82 997
7743.65 968
7744.48 968
7745.31 985
7746.14 1075
7746.98 1042
7747.81 1077
7748.64 1074
7749.47 1026
7750.30 1015
7751.13 1007
7751.96 1010
7752.79 975
7753.62 939
7754.45 945
7755.29 964
7756.12 933
7756.95 962
7757.78 933
7758.61 956
7759.44 948
7760.27 942
7761.11 947
7761.94 992
7762.77 958
7763.60 904
7764.43 936
7765.26 919
7766.10 930
7766.93 920
7767.76 965
7768.59 941
7769.42 971
7770.26 934
7771.09 972
7771.92 902
7772.75 942
7773.58 883
7774.42 940
7775.25 975
7776.08 918
7776.91 876
7777.75 939
7778.58 951
7779.41 972
7780.24 996
7781.08 994
7781.91 989
7782.74 1020
7783.57 998
7784.41 983
7785.24 968
7786.07 967
7786.91 992
7787.74 995
7788.57 998
7789.40 984
7790.24 969
7791.07 1022
7791.90 955
7792.74 966
7793.57 1050
7794.40 1046
7795.24 993
7796.07 1027
7796.90 1114
7797.74 1080
7798.57 1039
7799.40 1079
7800.24 1113
7801.07 1130
7801.91 1068
7802.74 1111
7803.57 1138
7804.41 1104
7805.24 1128
7806.07 1114
7806.91 1166
7807.74 1138
7808.58 1111
7809.41 1190
7810.25 1247
7811.08 1207
7811.91 1275
7812.75 1289
7813.58 1335
7814.42 1254
7815.25 1315
7816.09 1363
7816.92 1335
7817.75 1350
7818.59 1359
7819.42 1417
7820.26 1395
7821.09 1489
7821.93 1568
7822.76 1550
7823.60 1541
7824.43 1537
7825.27 1547
7826.10 1522
7826.94 1470
7827.77 1392
7828.61 1422
7829.44 1396
7830.28 1437
7831.11 1454
7831.95 1484
7832.78 1547
7833.62 1584
7834.46 1578
7835.29 1603
7836.13 1605
7836.96 1574
7837.80 1496
7838.63 1425
7839.47 1399
7840.31 1353
7841.14 1333
7841.98 1345
7842.81 1264
7843.65 1253
7844.48 1230
7845.32 1220
7846.16 1308
7846.99 1241
7847.83 1209
7848.67 1173
7849.50 1166
7850.34 1150
7851.17 1169
7852.01 1211
7852.85 1202
7853.68 1152
7854.52 1223
7855.36 1252
7856.19 1285
7857.03 1234
7857.87 1248
7858.70 1239
7859.54 1223
7860.38 1222
7861.21 1233
7862.05 1232
7862.89 1203
7863.72 1199
7864.56 1189
7865.40 1267
7866.24 1174
7867.07 1227
7867.91 1271
7868.75 1237
7869.59 1293
7870.42 1297
7871.26 1337
7872.10 1305
7872.94 1325
7873.77 1386
7874.61 1443
7875.45 1491
7876.29 1528
7877.12 1657
7877.96 1673
7878.80 1685
7879.64 1644
7880.47 1687
7881.31 1674
7882.15 1600
7882.99 1615
7883.83 1538
7884.66 1492
7885.50 1479
7886.34 1401
7887.18 1409
7888.02 1414
7888.86 1421
7889.69 1404
7890.53 1459
7891.37 1422
7892.21 1458
7893.05 1511
7893.89 1406
7894.73 1414
7895.56 1402
7896.40 1307
7897.24 1366
7898.08 1333
7898.92 1273
7899.76 1304
7900.60 1247
7901.44 1302
7902.28 1243
7903.12 1212
7903.95 1187
7904.79 1180
7905.63 1186
7906.47 1223
7907.31 1225
7908.15 1177
7908.99 1199
7909.83 1198
7910.67 1200
7911.51 1232
7912.35 1299
7913.19 1361
7914.03 1376
7914.87 1365
7915.71 1384
7916.55 1368
7917.39 1337
7918.23 1327
7919.07 1294
7919.91 1252
7920.75 1233
7921.59 1209
7922.43 1225
7923.27 1209
7924.11 1192
7924.95 1092
7925.79 1134
7926.63 1108
7927.47 1119
7928.31 1127
7929.15 1089
7929.99 1118
7930.83 1114
7931.67 1204
7932.51 1163
7933.35 1106
7934.19 1158
7935.04 1136
7935.88 1071
7936.72 1145
7937.56 1114
7938.40 1119
7939.24 1136
7940.08 1120
7940.92 1042
7941.76 1103
7942.60 1155
7943.45 1152
7944.29 1158
7945.13 1193
7945.97 1198
7946.81 1193
7947.65 1164
7948.49 1227
7949.34 1233
7950.18 1272
7951.02 1239
7951.86 1238
7952.70 1314
7953.54 1367
7954.39 1375
7955.23 1399
7956.07 1484
7956.91 1468
7957.75 1460
7958.60 1484
7959.44 1441
7960.28 1434
7961.12 1372
7961.96 1362
7962.81 1347
7963.65 1398
7964.49 1424
7965.33 1549
7966.18 1615
7967.02 1749
7967.86 1698
7968.70 1702
7969.55 1646
7970.39 1556
7971.23 1484
7972.08 1435
7972.92 1357
7973.76 1324
7974.60 1324
7975.45 1298
7976.29 1222
7977.13 1145
7977.98 1191
7978.82 1196
7979.66 1181
7980.51 1143
7981.35 1179
7982.19 1180
7983.04 1150
7983.88 1134
7984.72 1088
7985.57 1092
7986.41 1119
7987.25 1098
7988.10 1089
7988.94 1030
7989.78 1008
7990.63 1048
7991.47 1006
7992.32 986
7993.16 955
7994.00 994
7994.85 967
7995.69 932
7996.54 910
7997.38 912
7998.22 970
7999.07 904
7999.91 902
8000.76 888
8001.60 869
8002.45 877
8003.29 948
8004.13 908
8004.98 882
8005.82 898
8006.67 876
8007.51 869
8008.36 860
8009.20 842
8010.05 827
8010.89 831
8011.74 826
8012.58 809
8013.43 773
8014.27 817
8015.12 777
8015.96 802
8016.81 809
8017.65 815
8018.50 835
8019.34 836
8020.19 811
8021.03 801
8021.88 793
8022.72 834
8023.57 795
8024.41 805
8025.26 844
8026.11 772
8026.95 802
8027.80 783
8028.64 805
8029.49 790
8030.33 830
8031.18 774
8032.03 814
8032.87 780
8033.72 780
8034.56 800
8035.41 808
8036.26 790
8037.10 767
8037.95 778
8038.80 779
8039.64 777
8040.49 780
8041.34 788
8042.18 843
8043.03 832
8043.87 779
8044.72 792
8045.57 808
8046.41 751
8047.26 766
8048.11 787
8048.96 766
8049.80 739
8050.65 769
8051.50 767
8052.34 736
8053.19 755
8054.04 756
8054.88 723
8055.73 750
8056.58 765
8057.43 716
8058.27 752
8059.12 757
8059.97 749
8060.82 744
8061.66 760
8062.51 749
8063.36 731
8064.21 731
8065.05 729
8065.90 740
8066.75 773
8067.60 730
8068.44 714
8069.29 677
8070.14 736
8070.99 767
8071.84 748
8072.68 731
8073.53 715
8074.38 712
8075.23 747
8076.08 710
8076.93 704
8077.77 712
8078.62 704
8079.47 750
8080.32 706
8081.17 690
8082.02 675
8082.87 762
8083.71 731
8084.56 713
8085.41 677
8086.26 693
8087.11 705
8087.96 715
8088.81 696
8089.66 714
8090.51 692
8091.35 702
8092.20 728
8093.05 684
8093.90 682
8094.75 721
8095.60 675
8096.45 726
8097.30 697
8098.15 704
8099.00 721
8099.85 712
8100.70 748
8101.55 707
8102.40 688
8103.25 678
8104.10 692
8104.95 704
8105.80 737
8106.65 764
8107.50 681
8108.35 680
8109.20 714
8110.05 726
8110.90 707
8111.75 710
8112.60 695
8113.45 708
8114.30 657
8115.15 696
8116.00 748
8116.85 692
8117.70 723
8118.55 753
8119.40 720
8120.25 766
8121.10 719
8121.95 704
8122.80 717
8123.65 748
8124.50 757
8125.35 767
8126.20 753
8127.06 733
8127.91 740
8128.76 746
8129.61 715
8130.46 771
8131.31 765
8132.16 770
8133.01 772
8133.86 769
8134.72 771
8135.57 747
8136.42 775
8137.27 760
8138.12 725
8138.97 750
8139.83 746
8140.68 728
8141.53 725
8142.38 733
8143.23 728
8144.08 682
8144.94 726
8145.79 751
8146.64 745
8147.49 718
8148.34 721
8149.20 674
8150.05 736
8150.90 736
8151.75 733
8152.60 726
8153.46 742
8154.31 754
8155.16 778
8156.01 768
8156.87 772
8157.72 806
8158.57 771
8159.42 711
8160.28 747
8161.13 725
8161.98 762
8162.84 680
8163.69 707
8164.54 742
8165.39 704
8166.25 713
8167.10 726
8167.95 709
8168.81 742
8169.66 705
8170.51 698
8171.37 690
8172.22 679
8173.07 659
8173.93 672
8174.78 685
8175.63 653
8176.49 717
8177.34 700
8178.19 669
8179.05 686
8179.90 662
8180.76 640
8181.61 680
8182.46 698
8183.32 635
8184.17 646
8185.02 644
8185.88 648
8186.73 662
8187.59 657
8188.44 687
8189.30 645
8190.15 642
8191.00 673
8191.86 666
8192.71 639
8193.57 645
8194.42 650
8195.28 671
8196.13 656
8196.99 645
8197.84 648
8198.69 639
8199.55 655
8200.40 672
8201.26 672
8202.11 667
8202.97 683
8203.82 670
8204.68 683
8205.53 693
8206.39 673
8207.24 701
8208.10 685
8208.95 693
8209.81 668
8210.67 706
8211.52 679
8212.38 640
8213.23 673
8214.09 685
8214.94 677
8215.80 674
8216.65 680
8217.51 690
8218.37 706
8219.22 669
8220.08 659
8220.93 703
8221.79 691
8222.64 684
8223.50 709
8224.36 671
8225.21 705
8226.07 675
8226.92 688
8227.78 637
8228.64 676
8229.49 678
8230.35 705
8231.21 669
8232.06 641
8232.92 650
8233.78 687
8234.63 670
8235.49 670
8236.35 636
8237.20 668
8238.06 646
8238.92 633
8239.77 680
8240.63 675
8241.49 643
8242.34 654
8243.20 684
8244.06 671
8244.91 636
8245.77 692
8246.63 696
8247.49 651
8248.34 639
8249.20 683
8250.06 698
8250.92 669
8251.77 652
8252.63 681
8253.49 688
8254.35 675
8255.20 652
8256.06 682
8256.92 695
8257.78 690
8258.63 668
8259.49 717
8260.35 724
8261.21 736
8262.07 721
8262.92 689
8263.78 725
8264.64 694
8265.50 713
8266.36 724
8267.22 695
8268.07 706
8268.93 732
8269.79 776
8270.65 710
8271.51 722
8272.37 752
8273.22 741
8274.08 771
8274.94 749
8275.80 748
8276.66 809
8277.52 823
8278.38 876
8279.24 884
8280.09 900
8280.95 851
8281.81 877
8282.67 836
8283.53 858
8284.39 838
8285.25 829
8286.11 816
8286.97 787
8287.83 833
8288.69 805
8289.55 841
8290.41 849
8291.26 875
8292.12 922
8292.98 923
8293.84 1014
8294.70 962
8295.56 917
8296.42 912
8297.28 923
8298.14 878
8299.00 846
8299.86 843
8300.72 853
8301.58 831
8302.44 805
8303.30 787
8304.16 814
8305.02 786
8305.88 758
8306.74 787
8307.60 763
8308.46 775
8309.33 749
8310.19 735
8311.05 798
8311.91 785
8312.77 767
8313.63 768
8314.49 777
8315.35 757
8316.21 726
8317.07 766
8317.93 747
8318.79 752
8319.65 717
8320.52 717
8321.38 737
8322.24 719
8323.10 700
8323.96 751
8324.82 732
8325.68 703
8326.54 725
8327.41 733
8328.27 722
8329.13 727
8329.99 767
8330.85 756
8331.71 713
8332.57 719
8333.44 726
8334.30 704
8335.16 717
8336.02 722
8336.88 726
8337.75 716
8338.61 698
8339.47 775
8340.33 737
8341.19 697
8342.06 761
8342.92 737
8343.78 736
8344.64 772
8345.50 742
8346.37 761
8347.23 732
8348.09 729
8348.95 775
8349.82 765
8350.68 775
8351.54 740
8352.40 781
8353.27 736
8354.13 740
8354.99 767
8355.86 743
8356.72 733
8357.58 761
8358.45 723
8359.31 706
8360.17 717
8361.03 703
8361.90 712
8362.76 739
8363.62 742
8364.49 715
8365.35 766
8366.21 784
8367.08 758
8367.94 738
8368.80 717
8369.67 745
8370.53 759
8371.40 750
8372.26 721
8373.12 783
8373.99 718
8374.85 744
8375.71 725
8376.58 755
8377.44 750
8378.31 742
8379.17 729
8380.03 776
8380.90 763
8381.76 754
8382.63 731
8383.49 707
8384.36 729
8385.22 776
8386.08 774
8386.95 807
8387.81 744
8388.68 779
8389.54 780
8390.41 777
8391.27 805
8392.14 825
8393.00 777
8393.87 768
8394.73 799
8395.60 780
8396.46 798
8397.33 786
8398.19 804
8399.06 778
8399.92 794
8400.79 822
8401.65 766
8402.52 798
8403.38 865
8404.25 835
8405.11 798
8405.98 870
8406.84 870
8407.71 883
8408.58 844
8409.44 873
8410.31 862
8411.17 844
8412.04 822
8412.90 905
8413.77 877
8414.64 903
8415.50 892
8416.37 877
8417.23 876
8418.10 860
8418.97 906
8419.83 884
8420.70 870
8421.56 931
8422.43 960
8423.30 976
8424.16 978
8425.03 1004
8425.90 953
8426.76 974
8427.63 964
8428.50 960
8429.36 1022
8430.23 998
8431.10 1003
8431.96 1020
8432.83 987
8433.70 1052
8434.56 1040
8435.43 1079
8436.30 1090
8437.16 1161
8438.03 1174
8438.90 1186
8439.77 1235
8440.63 1277
8441.50 1328
8442.37 1368
8443.24 1328
8444.10 1395
8444.97 1395
8445.84 1448
8446.71 1417
8447.57 1412
8448.44 1402
8449.31 1417
8450.18 1400
8451.04 1428
8451.91 1554
8452.78 1682
8453.65 1788
8454.52 1949
8455.38 1997
8456.25 2071
8457.12 2085
8457.99 2035
8458.86 1963
8459.72 1946
8460.59 1831
8461.46 1725
8462.33 1573
8463.20 1505
8464.07 1505
8464.93 1406
8465.80 1376
8466.67 1294
8467.54 1264
8468.41 1296
8469.28 1254
8470.15 1202
8471.02 1191
8471.88 1184
8472.75 1194
8473.62 1173
8474.49 1198
8475.36 1153
8476.23 1174
8477.10 1210
8477.97 1232
8478.84 1271
8479.71 1269
8480.58 1323
8481.44 1347
8482.31 1319
8483.18 1296
8484.05 1273
8484.92 1254
8485.79 1272
8486.66 1242
8487.53 1199
8488.40 1151
8489.27 1125
8490.14 1178
8491.01 1177
8491.88 1140
8492.75 1193
8493.62 1280
8494.49 1287
8495.36 1234
8496.23 1205
8497.10 1174
8497.97 1217
8498.84 1203
8499.71 1193
8500.58 1130
8501.45 1127
8502.32 1152
8503.19 1123
8504.06 1182
8504.93 1148
8505.80 1103
8506.67 1150
8507.55 1141
8508.42 1154
8509.29 1163
8510.16 1205
8511.03 1199
8511.90 1216
8512.77 1205
8513.64 1190
8514.51 1201
8515.38 1180
8516.25 1246
8517.13 1222
8518.00 1251
8518.87 1331
8519.74 1324
8520.61 1333
8521.48 1393
8522.35 1455
8523.23 1498
8524.10 1638
8524.97 1664
8525.84 1761
8526.71 1803
8527.58 1807
8528.46 1723
8529.33 1646
8530.20 1575
8531.07 1464
8531.94 1441
8532.81 1391
8533.69 1349
8534.56 1287
8535.43 1280
8536.30 1286
8537.18 1282
8538.05 1230
8538.92 1213
8539.79 1211
8540.66 1165
8541.54 1151
8542.41 1170
8543.28 1153
8544.15 1152
8545.03 1170
8545.90 1177
8546.77 1162
8547.64 1113
8548.52 1145
8549.39 1226
8550.26 1222
8551.14 1299
8552.01 1373
8552.88 1455
8553.76 1527
8554.63 1478
8555.50 1526
8556.37 1439
8557.25 1446
8558.12 1350
8558.99 1316
8559.87 1266
8560.74 1220
8561.61 1251
8562.49 1161
8563.36 1150
8564.24 1142
8565.11 1134
8565.98 1144
8566.86 1153
8567.73 1138
8568.60 1148
8569.48 1152
8570.35 1148
8571.23 1123
8572.10 1104
8572.97 1111
8573.85 1045
8574.72 1119
8575.60 1078
8576.47 1096
8577.34 1100
8578.22 1062
8579.09 1090
8579.97 1163
8580.84 1150
8581.72 1152
8582.59 1146
8583.47 1131
8584.34 1138
8585.21 1173
8586.09 1207
8586.96 1153
8587.84 1153
8588.71 1159
8589.59 1216
8590.46 1176
8591.34 1219
8592.21 1286
8593.09 1228
8593.96 1249
8594.84 1269
8595.71 1256
8596.59 1249
8597.46 1270
8598.34 1289
8599.22 1272
8600.09 1305
8600.97 1305
8601.84 1290
8602.72 1277
8603.59 1301
8604.47 1319
8605.34 1361
8606.22 1379
8607.10 1345
8607.97 1332
8608.85 1368
8609.72 1408
8610.60 1426
8611.47 1430
8612.35 1443
8613.23 1403
8614.10 1410
8614.98 1426
8615.86 1457
8616.73 1496
8617.61 1530
8618.48 1545
8619.36 1562
8620.24 1583
8621.11 1593
8621.99 1594
8622.87 1579
8623.74 1616
8624.62 1587
8625.50 1713
8626.37 1665
8627.25 1692
8628.13 1724
8629.00 1745
8629.88 1753
8630.76 1754
8631.64 1769
8632.51 1799
8633.39 1834
8634.27 1825
8635.14 1804
8636.02 1873
8636.90 1846
8637.78 1779
8638.65 1864
8639.53 1877
8640.41 1924
8641.29 1940
8642.16 1947
8643.04 1957
8643.92 2023
8644.80 2012
8645.67 2074
8646.55 2066
8647.43 2182
8648.31 2195
8649.18 2130
8650.06 2255
8650.94 2213
8651.82 2243
8652.70 2260
8653.58 2338
8654.45 2355
8655.33 2387
8656.21 2384
8657.09 2533
8657.97 2563
8658.84 2685
8659.72 2712
8660.60 2870
8661.48 3191
8662.36 3268
8663.24 3501
8664.12 3585
8664.99 3639
8665.87 3678
8666.75 3640
8667.63 3568
8668.51 3593
8669.39 3525
8670.27 3579
8671.15 3608
8672.03 3727
8672.91 3743
8673.78 3801
8674.66 3658
8675.54 3579
8676.42 3570
8677.30 3375
8678.18 3243
8679.06 3130
8679.94 2884
8680.82 2796
8681.70 2679
8682.58 2582
8683.46 2472
8684.34 2421
8685.22 2436
8686.10 2439
8686.98 2642
8687.86 2746
8688.74 2931
8689.62 3303
8690.50 3514
8691.38 3739
8692.26 3925
8693.14 3882
8694.02 3846
8694.90 3704
8695.78 3488
8696.66 3326
8697.54 3181
8698.42 3034
8699.30 2955
8700.18 2873
8701.06 2810
8701.94 2730
8702.82 2658
8703.70 2527
8704.58 2464
8705.46 2379
8706.34 2201
8707.23 2157
8708.11 2068
8708.99 1998
8709.87 1896
8710.75 1829
8711.63 1789
8712.51 1751
8713.39 1689
8714.27 1676
8715.16 1627
8716.04 1615
8716.92 1573
8717.80 1577
8718.68 1571
8719.56 1523
8720.44 1525
8721.33 1527
8722.21 1545
8723.09 1467
8723.97 1518
8724.85 1535
8725.73 1502
8726.62 1597
8727.50 1609
8728.38 1590
8729.26 1600
8730.14 1659
8731.03 1672
8731.91 1647
8732.79 1599
8733.67 1650
8734.55 1606
8735.44 1601
8736.32 1558
8737.20 1581
8738.08 1584
8738.97 1560
8739.85 1563
8740.73 1516
8741.61 1541
8742.50 1561
8743.38 1608
8744.26 1509
8745.14 1541
8746.03 1485
8746.91 1525
8747.79 1483
8748.68 1472
8749.56 1489
8750.44 1506
8751.33 1521
8752.21 1478
8753.09 1452
8753.97 1515
8754.86 1542
8755.74 1511
8756.62 1538
8757.51 1552
8758.39 1506
8759.28 1495
8760.16 1573
8761.04 1534
8761.93 1455
8762.81 1445
8763.69 1457
8764.58 1516
8765.46 1488
8766.34 1415
8767.23 1436
8768.11 1458
8769.00 1453
8769.88 1485
8770.76 1458
8771.65 1414
8772.53 1400
8773.42 1445
8774.30 1371
8775.19 1406
8776.07 1367
8776.95 1383
8777.84 1371
8778.72 1355
8779.61 1376
8780.49 1314
8781.38 1328
8782.26 1356
8783.15 1379
8784.03 1323
8784.92 1358
8785.80 1353
8786.69 1348
8787.57 1278
8788.46 1313
8789.34 1264
8790.23 1291
8791.11 1255
8792.00 1247
8792.88 1245
8793.77 1238
8794.65 1291
8795.54 1244
8796.42 1259
8797.31 1240
8798.19 1180
8799.08 1135
8799.96 1161
8800.85 1168
8801.74 1141
8802.62 1142
8803.51 1204
8804.39 1165
8805.28 1153
8806.16 1161
8807.05 1143
8807.94 1144
8808.82 1150
8809.71 1127
8810.59 1157
8811.48 1153
8812.37 1126
8813.25 1129
8814.14 1116
8815.03 1140
8815.91 1176
8816.80 1176
8817.68 1168
8818.57 1149
8819.46 1145
8820.34 1171
8821.23 1122
8822.12 1117
8823.00 1144
8823.89 1138
8824.78 1104
8825.66 1094
8826.55 1091
8827.44 1106
8828.33 1014
8829.21 1056
8830.10 1058
8830.99 1073
8831.87 1070
8832.76 1049
8833.65 1080
8834.54 1014
8835.42 975
8836.31 1021
8837.20 997
8838.08 995
8838.97 1002
8839.86 992
8840.75 965
8841.64 1005
8842.52 1039
8843.41 988
8844.30 987
8845.19 987
8846.07 950
8846.96 968
8847.85 948
8848.74 975
8849.63 941
8850.51 912
8851.40 915
8852.29 882
8853.18 914
8854.07 892
8854.96 879
8855.84 879
8856.73 887
8857.62 862
8858.51 909
8859.40 913
8860.29 890
8861.17 855
8862.06 899
8862.95 881
8863.84 886
8864.73 896
8865.62 880
8866.51 926
8867.40 876
8868.29 817
8869.17 812
8870.06 861
8870.95 852
8871.84 821
8872.73 782
8873.62 827
8874.51 817
8875.40 836
8876.29 795
8877.18 787
8878.07 782
8878.96 776
8879.85 785
8880.74 774
8881.63 809
8882.51 783
8883.40 789
8884.29 772
8885.18 799
8886.07 791
8886.96 775
8887.85 751
8888.74 746
8889.63 742
8890.52 745
8891.41 768
8892.30 701
8893.19 710
8894.09 708
8894.98 721
8895.87 737
8896.76 766
8897.65 709
8898.54 702
8899.43 693
8900.32 729
8901.21 737
8902.10 735
8902.99 704
8903.88 711
8904.77 730
8905.66 742
8906.55 738
8907.44 741
8908.34 738
8909.23 727
8910.12 718
8911.01 681
8911.90 692
8912.79 713
8913.68 739
8914.57 691
8915.47 692
8916.36 728
8917.25 699
8918.14 670
8919.03 683
8919.92 691
8920.81 682
8921.71 668
8922.60 669
8923.49 684
8924.38 675
8925.27 649
8926.16 659
8927.06 675
8927.95 671
8928.84 689
8929.73 655
8930.62 644
8931.52 649
8932.41 638
8933.30 657
8934.19 664
8935.09 665
8935.98 682
8936.87 670
8937.76 655
8938.66 657
8939.55 632
8940.44 647
8941.33 637
8942.23 657
8943.12 660
8944.01 632
8944.90 634
8945.80 640
8946.69 635
8947.58 621
8948.48 631
8949.37 644
8950.26 620
8951.16 593
8952.05 601
8952.94 639
8953.84 645
8954.73 640
8955.62 643
8956.52 644
8957.41 633
8958.30 645
8959.20 628
8960.09 627
8960.98 633
8961.88 614
8962.77 631
8963.66 626
8964.56 652
8965.45 681
8966.35 656
8967.24 653
8968.13 638
8969.03 671
8969.92 672
8970.82 647
8971.71 632
8972.60 644
8973.50 634
8974.39 658
8975.29 635
8976.18 643
8977.08 666
8977.97 644
8978.87 657
8979.76 637
8980.65 659
8981.55 647
8982.44 659
8983.34 660
8984.23 664
8985.13 625
8986.02 624
8986.92 683
8987.81 627
8988.71 585
8989.60 610
8990.50 668
8991.39 635
8992.29 631
8993.18 614
8994.08 659
8994.97 655
8995.87 641
8996.76 651
8997.66 649
8998.56 644
8999.45 629
9000.35 653
9001.24 642
9002.14 635
9003.03 631
9003.93 610
9004.83 625
9005.72 628
9006.62 636
9007.51 633
9008.41 619
9009.31 633
9010.20 635
9011.10 597
9011.99 647
9012.89 636
9013.79 641
9014.68 616
9015.58 597
9016.48 596
9017.37 630
9018.27 587
9019.16 606
9020.06 584
9020.96 578
9021.85 589
9022.75 595
9023.65 604
9024.54 592
9025.44 579
9026.34 593
9027.24 622
9028.13 580
9029.03 594
9029.93 602
9030.82 596
9031.72 604
9032.62 577
9033.52 590
9034.41 630
9035.31 606
9036.21 616
9037.10 609
9038.00 625
9038.90 605
9039.80 641
9040.69 613
9041.59 614
9042.49 606
9043.39 579
9044.29 570
9045.18 577
9046.08 591
9046.98 590
9047.88 614
9048.78 613
9049.67 587
9050.57 606
9051.47 619
9052.37 618
9053.27 621
9054.16 648
9055.06 644
9055.96 639
9056.86 640
9057.76 650
9058.66 623
9059.55 611
9060.45 634
9061.35 635
9062.25 595
9063.15 599
9064.05 623
9064.95 632
9065.85 595
9066.74 672
9067.64 652
9068.54 612
9069.44 605
9070.34 633
9071.24 593
9072.14 612
9073.04 639
9073.94 649
9074.84 663
9075.74 639
9076.64 643
9077.53 678
9078.43 639
9079.33 638
9080.23 638
9081.13 643
9082.03 629
9082.93 663
9083.83 636
9084.73 671
9085.63 651
9086.53 651
9087.43 678
9088.33 669
9089.23 697
9090.13 714
9091.03 717
9091.93 699
9092.83 689
9093.73 668
9094.63 702
9095.53 710
9096.43 730
9097.33 702
9098.23 657
9099.13 705
9100.04 683
9100.94 683
9101.84 673
9102.74 699
9103.64 665
9104.54 651
9105.44 651
9106.34 648
9107.24 629
9108.14 647
9109.04 647
9109.94 646
9110.85 599
9111.75 611
9112.65 638
9113.55 638
9114.45 620
9115.35 609
9116.25 567
9117.15 590
9118.06 582
9118.96 600
9119.86 614
9120.76 606
9121.66 619
9122.56 618
9123.46 619
9124.37 636
9125.27 606
9126.17 600
9127.07 597
9127.97 618
9128.88 623
9129.78 615
9130.68 607
9131.58 608
9132.48 582
9133.39 606
9134.29 603
9135.19 589
9136.09 602
9137.00 568
9137.90 555
9138.80 585
9139.70 586
9140.61 597
9141.51 591
9142.41 604
9143.31 587
9144.22 578
9145.12 600
9146.02 617
9146.92 575
9147.83 580
9148.73 593
9149.63 597
9150.54 603
9151.44 586
9152.34 599
9153.25 590
9154.15 581
9155.05 604
9155.96 604
9156.86 599
9157.76 633
9158.67 591
9159.57 592
9160.47 603
9161.38 619
9162.28 600
9163.18 607
9164.09 609
9164.99 622
9165.90 622
9166.80 623
9167.70 615
9168.61 631
9169.51 626
9170.42 599
9171.32 613
9172.22 632
9173.13 633
9174.03 584
9174.94 611
9175.84 582
9176.74 581
9177.65 612
9178.55 610
9179.46 593
9180.36 577
9181.27 591
9182.17 616
9183.08 604
9183.98 585
9184.89 590
9185.79 562
9186.70 577
9187.60 617
9188.51 583
9189.41 631
9190.32 626
9191.22 596
9192.13 604
9193.03 592
9193.94 630
9194.84 621
9195.75 633
9196.65 624
9197.56 629
9198.46 645
9199.37 693
9200.27 641
9201.18 638
9202.08 658
9202.99 653
9203.90 637
9204.80 624
9205.71 639
9206.61 618
9207.52 614
9208.42 576
9209.33 600
9210.24 609
9211.14 593
9212.05 648
9212.95 609
9213.86 554
9214.77 616
9215.67 646
9216.58 636
9217.49 565
9218.39 596
9219.30 585
9220.21 614
9221.11 616
9222.02 605
9222.93 576
9223.83 560
9224.74 565
9225.65 576
9226.55 586
9227.46 571
9228.37 569
9229.27 602
9230.18 585
9231.09 567
9231.99 584
9232.90 589
9233.81 621
9234.72 578
9235.62 561
9236.53 575
9237.44 578
9238.34 603
9239.25 576
9240.16 596
9241.07 614
9241.97 601
9242.88 588
9243.79 579
9244.70 592
9245.61 569
9246.51 569
9247.42 547
9248.33 551
9249.24 568
9250.14 596
9251.05 575
9251.96 556
9252.87 565
9253.78 567
9254.69 559
9255.59 578
9256.50 573
9257.41 598
9258.32 584
9259.23 599
9260.14 589
9261.04 552
9261.95 609
9262.86 594
9263.77 571
9264.68 579
9265.59 573
9266.50 559
9267.40 592
9268.31 576
9269.22 572
9270.13 586
9271.04 587
9271.95 618
9272.86 583
9273.77 570
9274.68 563
9275.59 583
9276.49 567
9277.40 598
9278.31 592
9279.22 592
9280.13 574
9281.04 587
9281.95 595
9282.86 598
9283.77 585
9284.68 603
9285.59 582
9286.50 596
9287.41 620
9288.32 610
9289.23 577
9290.14 580
9291.05 598
9291.96 603
9292.87 607
9293.78 635
9294.69 659
9295.60 626
9296.51 589
9297.42 595
9298.33 636
9299.24 603
9300.15 622
9301.06 584
9301.97 600
9302.88 642
9303.79 635
9304.70 628
9305.61 597
9306.53 620
9307.44 665
9308.35 651
9309.26 638
9310.17 649
9311.08 620
9311.99 638
9312.90 670
9313.81 667
9314.72 660
9315.63 627
9316.55 653
9317.46 628
9318.37 602
9319.28 662
9320.19 652
9321.10 626
9322.01 627
9322.93 639
9323.84 618
9324.75 619
9325.66 597
9326.57 585
9327.48 615
9328.40 676
9329.31 628
9330.22 596
9331.13 614
9332.04 618
9332.96 611
9333.87 618
9334.78 655
9335.69 642
9336.60 615
9337.52 648
9338.43 625
9339.34 623
9340.25 618
9341.17 655
9342.08 676
9342.99 617
9343.90 623
9344.82 602
9345.73 599
9346.64 633
9347.55 658
9348.47 649
9349.38 638
9350.29 628
9351.21 644
9352.12 601
9353.03 603
9353.94 619
9354.86 623
9355.77 608
9356.68 614
9357.60 597
9358.51 586
9359.42 595
9360.34 635
9361.25 611
9362.16 601
9363.08 603
9363.99 594
9364.90 614
9365.82 583
9366.73 638
9367.65 586
9368.56 591
9369.47 585
9370.39 598
9371.30 639
9372.21 639
9373.13 619
9374.04 597
9374.96 587
9375.87 605
9376.79 661
9377.70 607
9378.61 627
9379.53 584
9380.44 663
9381.36 650
9382.27 633
9383.19 676
9384.10 659
9385.01 676
9385.93 624
9386.84 606
9387.76 649
9388.67 634
9389.59 703
9390.50 703
9391.42 690
9392.33 675
9393.25 651
9394.16 659
9395.08 664
9395.99 648
9396.91 658
9397.82 662
9398.74 669
9399.65 668
9400.57 646
9401.48 652
9402.40 654
9403.32 673
9404.23 659
9405.15 637
9406.06 640
9406.98 647
9407.89 665
9408.81 655
9409.73 693
9410.64 663
9411.56 615
9412.47 646
9413.39 663
9414.30 616
9415.22 658
9416.14 674
9417.05 664
9417.97 658
9418.89 629
9419.80 666
9420.72 642
9421.63 654
9422.55 640
9423.47 657
9424.38 642
9425.30 624
9426.22 676
9427.13 659
9428.05 653
9428.97 672
9429.88 658
9430.80 665
9431.72 675
9432.63 707
9433.55 690
9434.47 708
9435.38 660
9436.30 677
9437.22 715
9438.14 702
9439.05 733
9439.97 746
9440.89 742
9441.81 725
9442.72 770
9443.64 690
9444.56 722
9445.47 760
9446.39 733
9447.31 717
9448.23 714
9449.15 742
9450.06 754
9450.98 778
9451.90 809
9452.82 785
9453.73 778
9454.65 793
9455.57 819
9456.49 811
9457.41 821
9458.32 763
9459.24 792
9460.16 751
9461.08 769
9462.00 703
9462.92 695
9463.83 706
9464.75 727
9465.67 739
9466.59 725
9467.51 711
9468.43 726
9469.35 706
9470.26 716
9471.18 704
9472.10 724
9473.02 740
9473.94 755
9474.86 735
9475.78 725
9476.70 732
9477.62 728
9478.54 752
9479.45 752
9480.37 772
9481.29 765
9482.21 758
9483.13 759
9484.05 769
9484.97 768
9485.89 758
9486.81 769
9487.73 719
9488.65 703
9489.57 685
9490.49 723
9491.41 729
9492.33 744
9493.25 727
9494.17 717
9495.09 729
9496.01 709
9496.93 733
9497.85 721
9498.77 729
9499.69 769
9500.61 750
9501.53 712
9502.45 752
9503.37 790
9504.29 781
9505.21 740
9506.13 756
9507.05 741
9507.97 770
9508.89 812
9509.81 765
9510.73 809
9511.65 766
9512.57 767
9513.49 782
9514.42 785
9515.34 839
9516.26 831
9517.18 825
9518.10 870
9519.02 868
9519.94 876
9520.86 890
9521.78 934
9522.71 957
9523.63 960
9524.55 931
9525.47 883
9526.39 909
9527.31 916
9528.23 901
9529.16 866
9530.08 862
9531.00 868
9531.92 872
9532.84 887
9533.76 890
9534.69 877
9535.61 874
9536.53 858
9537.45 882
9538.37 872
9539.30 848
9540.22 851
9541.14 865
9542.06 865
9542.98 865
9543.91 872
9544.83 937
9545.75 884
9546.67 862
9547.60 835
9548.52 879
9549.44 872
9550.36 886
9551.29 883
9552.21 899
9553.13 886
9554.06 894
9554.98 908
9555.90 920
9556.82 903
9557.75 909
9558.67 894
9559.59 917
9560.52 958
9561.44 952
9562.36 942
9563.29 945
9564.21 948
9565.13 972
9566.06 967
9566.98 926
9567.90 943
9568.83 969
9569.75 988
9570.67 965
9571.60 993
9572.52 983
9573.44 980
9574.37 994
9575.29 987
9576.22 1045
9577.14 1010
9578.06 981
9578.99 1033
9579.91 994
9580.84 1006
9581.76 1040
9582.68 1029
9583.61 1058
9584.53 1050
9585.46 1028
9586.38 1036
9587.31 1052
9588.23 1073
9589.15 1081
9590.08 1075
9591.00 1102
9591.93 1113
9592.85 1134
9593.78 1093
9594.70 1138
9595.63 1139
9596.55 1178
9597.48 1215
9598.40 1230
9599.33 1274
9600.25 1286
9601.18 1225
9602.10 1254
9603.03 1231
9603.95 1223
9604.88 1210
9605.80 1188
9606.73 1222
9607.65 1196
9608.58 1103
9609.50 1175
9610.43 1206
9611.35 1188
9612.28 1228
9613.21 1190
9614.13 1222
9615.06 1181
9615.98 1153
9616.91 1187
9617.84 1226
9618.76 1196
9619.69 1208
9620.61 1255
9621.54 1217
9622.47 1244
9623.39 1211
9624.32 1210
9625.24 1257
9626.17 1255
9627.10 1272
9628.02 1284
9628.95 1266
9629.88 1303
9630.80 1284
9631.73 1313
9632.65 1308
9633.58 1297
9634.51 1335
9635.43 1358
9636.36 1376
9637.29 1396
9638.22 1378
9639.14 1420
9640.07 1432
9641.00 1423
9641.92 1445
9642.85 1503
9643.78 1548
9644.70 1475
9645.63 1510
9646.56 1545
9647.49 1522
9648.41 1532
9649.34 1525
9650.27 1530
9651.20 1470
9652.12 1538
9653.05 1552
9653.98 1518
9654.91 1481
9655.83 1471
9656.76 1491
9657.69 1513
9658.62 1497
9659.55 1498
9660.47 1507
9661.40 1561
9662.33 1608
9663.26 1533
9664.19 1565
9665.11 1552
9666.04 1572
9666.97 1606
9667.90 1632
9668.83 1699
9669.75 1691
9670.68 1679
9671.61 1693
9672.54 1639
9673.47 1685
9674.40 1695
9675.33 1670
9676.25 1704
9677.18 1731
9678.11 1738
9679.04 1713
9679.97 1717
9680.90 1779
9681.83 1839
9682.76 1774
9683.69 1757
9684.61 1734
9685.54 1804
9686.47 1796
9687.40 1835
9688.33 1831
9689.26 1801
9690.19 1811
9691.12 1795
9692.05 1858
9692.98 1925
9693.91 1893
9694.84 1943
9695.77 2000
9696.70 2078
9697.63 2162
9698.56 2132
9699.49 2198
9700.42 2161
9701.35 2131
9702.28 2199
9703.21 2158
9704.14 2081
9705.07 2008
9706.00 1882
9706.93 1891
9707.86 1907
9708.79 1906
9709.72 1892
9710.65 1929
9711.58 1913
9712.51 1989
9713.44 1984
9714.37 1951
9715.30 1977
9716.23 1998
9717.16 1979
9718.09 1938
9719.02 1895
9719.95 1855
9720.88 1789
9721.81 1753
9722.75 1690
9723.68 1634
9724.61 1616
9725.54 1588
9726.47 1542
9727.40 1515
9728.33 1453
9729.26 1462
9730.19 1497
9731.13 1490
9732.06 1491
9732.99 1451
9733.92 1478
9734.85 1526
9735.78 1560
9736.71 1480
9737.65 1465
9738.58 1497
9739.51 1434
9740.44 1408
9741.37 1382
9742.30 1355
9743.24 1379
9744.17 1373
9745.10 1328
9746.03 1337
9746.96 1356
9747.90 1325
9748.83 1321
9749.76 1350
9750.69 1354
9751.63 1333
9752.56 1316
9753.49 1342
9754.42 1297
9755.36 1313
9756.29 1258
9757.22 1283
9758.15 1286
9759.09 1299
9760.02 1305
9760.95 1313
9761.88 1305
9762.82 1288
9763.75 1300
9764.68 1297
9765.62 1304
9766.55 1346
9767.48 1340
9768.41 1337
9769.35 1343
9770.28 1330
9771.21 1372
9772.15 1343
9773.08 1294
9774.01 1281
9774.95 1324
9775.88 1317
9776.81 1316
9777.75 1305
9778.68 1294
9779.62 1301
9780.55 1321
9781.48 1367
9782.42 1352
9783.35 1352
9784.28 1276
9785.22 1320
9786.15 1307
9787.09 1272
9788.02 1299
9788.95 1338
9789.89 1278
9790.82 1246
9791.76 1235
9792.69 1253
9793.63 1284
9794.56 1235
9795.49 1269
9796.43 1226
9797.36 1300
9798.30 1279
9799.23 1251
9800.17 1264
9801.10 1257
9802.04 1257
9802.97 1189
9803.91 1152
9804.84 1107
9805.78 1096
9806.71 1099
9807.65 1068
9808.58 1092
9809.52 1085
9810.45 1065
9811.39 1024
9812.32 1001
9813.26 986
9814.19 1020
9815.13 1034
9816.06 1022
9817.00 992
9817.93 1039
9818.87 975
9819.80 964
9820.74 979
9821.68 974
9822.61 970
9823.55 964
9824.48 977
9825.42 954
9826.35 952
9827.29 1012
9828.23 1000
9829.16 942
9830.10 955
9831.03 937
9831.97 935
9832.91 954
9833.84 946
9834.78 961
9835.72 913
9836.65 947
9837.59 922
9838.52 962
9839.46 994
9840.40 948
9841.33 978
9842.27 971
9843.21 1013
9844.14 998
9845.08 954
9846.02 927
9846.95 941
9847.89 947
9848.83 957
9849.77 964
9850.70 919
9851.64 982
9852.58 967
9853.51 966
9854.45 917
9855.39 912
9856.33 913
9857.26 949
9858.20 948
9859.14 925
9860.08 933
9861.01 925
9861.95 924
9862.89 901
9863.83 930
9864.76 904
9865.70 910
9866.64 918
9867.58 892
9868.51 870
9869.45 900
9870.39 924
9871.33 916
9872.27 895
9873.20 889
9874.14 885
9875.08 873
9876.02 936
9876.96 907
9877.90 885
9878.83 851
9879.77 868
9880.71 884
9881.65 864
9882.59 885
9883.53 893
9884.47 868
9885.40 896
9886.34 869
9887.28 882
9888.22 873
9889.16 889
9890.10 888
9891.04 842
9891.98 837
9892.91 872
9893.85 886
9894.79 897
9895.73 873
9896.67 853
9897.61 851
9898.55 906
9899.49 891
9900.43 802
9901.37 852
9902.31 901
9903.25 891
9904.19 877
9905.13 865
9906.07 882
9907.01 896
9907.95 909
9908.89 879
9909.83 872
9910.77 883
9911.71 907
9912.65 901
9913.59 840
9914.53 863
9915.47 920
9916.41 901
9917.35 898
9918.29 887
9919.23 909
9920.17 961
9921.11 946
9922.05 992
9922.99 1041
9923.93 1099
9924.87 1124
9925.81 1162
9926.75 1179
9927.69 1169
9928.63 1096
9929.57 1129
9930.51 1105
9931.45 1041
9932.39 1043
9933.34 991
9934.28 970
9935.22 943
9936.16 930
9937.10 919
9938.04 915
9938.98 880
9939.92 889
9940.87 896
9941.81 882
9942.75 837
9943.69 874
9944.63 843
9945.57 914
9946.51 868
9947.46 883
9948.40 967
9949.34 899
9950.28 916
9951.22 933
9952.16 942
9953.11 971
9954.05 954
9954.99 933
9955.93 890
9956.87 915
9957.82 910
9958.76 835
9959.70 803
9960.64 764
9961.59 840
9962.53 818
9963.47 802
9964.41 788
9965.35 824
9966.30 816
9967.24 787
9968.18 782
9969.13 732
9970.07 750
9971.01 781
9971.95 785
9972.90 756
9973.84 745
9974.78 733
9975.73 775
9976.67 771
9977.61 713
9978.55 730
9979.50 756
9980.44 755
9981.38 757
9982.33 713
9983.27 725
9984.21 756
9985.16 728
9986.10 764
9987.04 776
9987.99 735
9988.93 734
9989.88 762
9990.82 759
9991.76 778
9992.71 745
9993.65 729
9994.59 753
9995.54 754
9996.48 762
9997.43 744
9998.37 731
9999.31 713
10000.26 743
10001.20 752
10002.15 734
10003.09 726
10004.04 719
10004.98 747
10005.92 768
10006.87 717
10007.81 702
10008.76 716
10009.70 716
10010.65 708
10011.59 721
10012.54 718
10013.48 733
10014.43 738
10015.37 740
10016.32 716
10017.26 694
10018.21 738
10019.15 721
10020.10 704
10021.04 721
10021.99 710
10022.93 741
10023.88 720
10024.82 695
10025.77 695
10026.71 718
10027.66 719
10028.60 712
10029.55 693
10030.49 692
10031.44 694
10032.39 702
10033.33 690
10034.28 684
10035.22 704
10036.17 687
10037.11 702
10038.06 690
10039.01 677
10039.95 678
10040.90 637
10041.84 681
10042.79 728
10043.74 703
10044.68 650
10045.63 693
10046.58 703
10047.52 680
10048.47 723
10049.41 658
10050.36 661
10051.31 683
10052.25 693
10053.20 649
10054.15 657
10055.09 633
10056.04 671
10056.99 652
10057.93 640
10058.88 666
10059.83 640
10060.78 679
10061.72 645
10062.67 658
10063.62 663
10064.56 650
10065.51 671
10066.46 648
10067.41 652
10068.35 664
10069.30 678
10070.25 664
10071.20 627
10072.14 628
10073.09 624
10074.04 688
10074.99 639
10075.93 670
10076.88 658
10077.83 630
10078.78 659
10079.72 662
10080.67 612
10081.62 619
10082.57 667
10083.52 677
10084.46 658
10085.41 633
10086.36 631
10087.31 628
10088.26 638
10089.21 657
10090.15 664
10091.10 633
10092.05 653
10093.00 634
10093.95 663
10094.90 648
10095.85 632
10096.79 648
10097.74 677
10098.69 682
10099.64 647
10100.59 665
10101.54 652
10102.49 657
10103.44 660
10104.39 645
10105.33 657
10106.28 667
10107.23 650
10108.18 648
10109.13 648
10110.08 643
10111.03 671
10111.98 667
10112.93 688
10113.88 665
10114.83 636
10115.78 671
10116.73 738
10117.68 664
10118.63 693
10119.58 666
10120.53 661
10121.48 720
10122.43 674
10123.38 668
10124.33 677
10125.28 718
10126.23 677
10127.18 684
10128.13 673
10129.08 666
10130.03 665
10130.98 695
10131.93 688
10132.88 729
10133.83 719
10134.78 725
10135.73 710
10136.68 745
10137.63 718
10138.58 730
10139.53 757
10140.48 727
10141.43 744
10142.38 692
10143.33 698
10144.29 756
10145.24 767
10146.19 766
10147.14 764
10148.09 774
10149.04 737
10149.99 747
10150.94 756
10151.89 796
10152.85 808
10153.80 806
10154.75 776
10155.70 795
10156.65 776
10157.60 797
10158.55 774
10159.51 821
10160.46 834
10161.41 835
10162.36 810
10163.31 816
10164.26 880
10165.22 836
10166.17 837
10167.12 849
10168.07 881
10169.02 883
10169.98 882
10170.93 889
10171.88 867
10172.83 896
10173.79 941
10174.74 936
10175.69 959
10176.64 950
10177.60 935
10178.55 921
10179.50 953
10180.45 982
10181.41 904
10182.36 960
10183.31 971
10184.26 959
10185.22 961
10186.17 986
10187.12 946
10188.08 946
10189.03 952
10189.98 1011
10190.93 983
10191.89 936
10192.84 981
10193.79 988
10194.75 963
10195.70 971
10196.65 998
10197.61 1004
10198.56 993
10199.51 1025
10200.47 1027
10201.42 1009
10202.38 1057
10203.33 1112
10204.28 1102
10205.24 1095
10206.19 1128
10207.14 1170
10208.10 1166
10209.05 1150
10210.01 1113
10210.96 1089
10211.91 1068
10212.87 1046
10213.82 1066
10214.78 1059
10215.73 997
10216.69 1025
10217.64 1003
10218.59 962
10219.55 927
10220.50 967
10221.46 928
10222.41 961
10223.37 923
10224.32 898
10225.28 887
10226.23 947
10227.19 923
10228.14 899
10229.10 935
10230.05 911
10231.01 930
10231.96 984
10232.92 1006
10233.87 961
10234.83 1028
10235.78 1050
10236.74 1050
10237.69 1039
10238.65 1005
10239.60 1021
10240.56 984
10241.51 967
10242.47 947
10243.42 939
10244.38 885
10245.34 893
10246.29 830
10247.25 827
10248.20 810
10249.16 872
10250.11 818
10251.07 874
10252.03 842
10252.98 813
10253.94 767
10254.89 782
10255.85 754
10256.81 830
10257.76 808
10258.72 777
10259.68 732
10260.63 760
10261.59 753
10262.55 740
10263.50 750
10264.46 761
10265.41 774
10266.37 741
10267.33 703
10268.28 763
10269.24 758
10270.20 751
10271.16 774
10272.11 771
10273.07 729
10274.03 727
10274.98 750
10275.94 745
10276.90 713
10277.85 720
10278.81 700
10279.77 743
10280.73 709
10281.68 691
10282.64 702
10283.60 674
10284.56 662
10285.51 713
10286.47 669
10287.43 680
10288.39 694
10289.34 688
10290.30 684
10291.26 694
10292.22 685
10293.18 683
10294.13 705
10295.09 687
10296.05 701
10297.01 676
10297.97 675
10298.92 649
10299.88 676
10300.84 670
10301.80 636
10302.76 670
10303.72 667
10304.67 662
10305.63 627
10306.59 662
10307.55 688
10308.51 674
10309.47 642
10310.43 676
10311.38 648
10312.34 680
10313.30 647
10314.26 671
10315.22 662
10316.18 624
10317.14 609
10318.10 662
10319.06 661
10320.01 651
10320.97 683
10321.93 646
10322.89 656
10323.85 677
10324.81 645
10325.77 660
10326.73 672
10327.69 627
10328.65 628
10329.61 640
10330.57 675
10331.53 633
10332.49 663
10333.45 650
10334.41 662
10335.37 620
10336.33 613
10337.29 622
10338.25 613
10339.21 618
10340.17 567
10341.13 585
10342.09 625
10343.05 605
10344.01 597
10344.97 616
10345.93 608
10346.89 615
10347.85 599
10348.81 623
10349.77 565
10350.73 634
10351.69 615
10352.65 566
10353.61 595
10354.57 570
10355.53 592
10356.49 559
10357.46 603
10358.42 577
10359.38 614
10360.34 570
10361.30 558
10362.26 575
10363.22 577
10364.18 574
10365.14 588
10366.11 543
10367.07 531
10368.03 534
10368.99 541
10369.95 563
10370.91 541
10371.87 554
10372.84 540
10373.80 559
10374.76 554
10375.72 560
10376.68 544
10377.64 549
10378.61 525
10379.57 549
10380.53 540
10381.49 525
10382.45 539
10383.42 538
10384.38 567
10385.34 549
10386.30 570
10387.27 571
10388.23 574
10389.19 519
10390.15 551
10391.11 527
10392.08 516
10393.04 525
10394.00 567
10394.96 563
10395.93 529
10396.89 573
10397.85 556
10398.82 543
10399.78 551
10400.74 525
10401.70 534
10402.67 526
10403.63 507
10404.59 526
10405.56 553
10406.52 549
10407.48 560
10408.45 504
10409.41 504
10410.37 531
10411.34 531
10412.30 558
10413.26 546
10414.23 530
10415.19 534
10416.15 553
10417.12 560
10418.08 581
10419.04 594
10420.01 548
10420.97 557
10421.94 538
10422.90 546
10423.86 529
10424.83 551
10425.79 567
10426.76 534
10427.72 544
10428.68 557
10429.65 499
10430.61 513
10431.58 517
10432.54 543
10433.51 560
10434.47 502
10435.44 503
10436.40 508
10437.36 535
10438.33 527
10439.29 528
10440.26 531
10441.22 512
10442.19 485
10443.15 504
10444.12 540
10445.08 511
10446.05 498
10447.01 491
10447.98 520
10448.94 518
10449.91 506
10450.87 495
10451.84 513
10452.80 488
10453.77 510
10454.73 554
10455.70 541
10456.67 526
10457.63 522
10458.60 525
10459.56 529
10460.53 490
10461.49 510
10462.46 532
10463.43 496
10464.39 475
10465.36 487
10466.32 530
10467.29 510
10468.25 500
10469.22 526
10470.19 526
10471.15 504
10472.12 480
10473.09 510
10474.05 504
10475.02 498
10475.98 509
10476.95 510
10477.92 521
10478.88 487
10479.85 507
10480.82 543
10481.78 502
10482.75 547
10483.72 548
10484.68 499
10485.65 474
10486.62 490
10487.58 497
10488.55 514
10489.52 505
10490.49 506
10491.45 522
10492.42 498
10493.39 490
10494.35 514
10495.32 526
10496.29 499
10497.26 497
10498.22 473
10499.19 496
10500.16 490
10501.13 472
10502.09 491
10503.06 476
10504.03 494
10505.00 510
10505.96 500
10506.93 518
10507.90 504
10508.87 486
10509.84 493
10510.80 492
10511.77 493
10512.74 501
10513.71 505
10514.68 506
10515.64 482
10516.61 499
10517.58 477
10518.55 493
10519.52 501
10520.49 510
10521.45 494
10522.42 503
10523.39 472
10524.36 523
10525.33 485
10526.30 507
10527.27 504
10528.23 499
10529.20 470
10530.17 506
10531.14 504
10532.11 527
10533.08 485
10534.05 500
10535.02 507
10535.99 504
10536.96 517
10537.93 505
10538.89 523
10539.86 512
10540.83 552
10541.80 510
10542.77 506
10543.74 508
10544.71 507
10545.68 505
10546.65 529
10547.62 522
10548.59 524
10549.56 510
10550.53 497
10551.50 514
10552.47 533
10553.44 539
10554.41 542
10555.38 523
10556.35 568
10557.32 543
10558.29 491
10559.26 550
10560.23 538
10561.20 531
10562.17 567
10563.14 553
10564.11 577
10565.08 551
10566.05 529
10567.02 536
10567.99 541
10568.96 518
10569.93 553
10570.91 552
10571.88 541
10572.85 539
10573.82 590
10574.79 534
10575.76 532
10576.73 517
10577.70 533
10578.67 498
10579.64 510
10580.62 528
10581.59 543
10582.56 562
10583.53 546
10584.50 536
10585.47 541
10586.44 561
10587.42 525
10588.39 563
10589.36 556
10590.33 567
10591.30 578
10592.27 581
10593.25 555
10594.22 553
10595.19 560
10596.16 560
10597.13 569
10598.10 548
10599.08 535
10600.05 554
10601.02 556
10601.99 538
10602.97 589
10603.94 607
10604.91 600
10605.88 611
10606.85 649
10607.83 632
10608.80 660
10609.77 631
10610.74 642
10611.72 655
10612.69 627
10613.66 661
10614.64 642
10615.61 579
10616.58 560
10617.55 604
10618.53 585
10619.50 569
10620.47 575
10621.45 590
10622.42 584
10623.39 558
10624.37 582
10625.34 530
10626.31 579
10627.29 591
10628.26 587
10629.23 605
10630.21 592
10631.18 603
10632.15 611
10633.13 589
10634.10 602
10635.07 630
10636.05 627
10637.02 621
10638.00 633
10638.97 635
10639.94 635
10640.92 607
10641.89 625
10642.87 627
10643.84 608
10644.81 605
10645.79 578
10646.76 584
10647.74 568
10648.71 564
10649.68 563
10650.66 550
10651.63 547
10652.61 536
10653.58 535
10654.56 543
10655.53 555
10656.51 530
10657.48 547
10658.46 513
10659.43 510
10660.41 502
10661.38 513
10662.36 505
10663.33 514
10664.31 513
10665.28 507
10666.26 542
10667.23 540
10668.21 526
10669.18 547
10670.16 535
10671.13 531
10672.11 535
10673.08 545
10674.06 534
10675.03 531
10676.01 520
10676.99 529
10677.96 530
10678.94 525
10679.91 556
10680.89 554
10681.86 549
10682.84 541
10683.82 521
10684.79 569
10685.77 539
10686.74 526
10687.72 524
10688.70 549
10689.67 528
10690.65 524
10691.63 521
10692.60 511
10693.58 545
10694.55 561
10695.53 514
10696.51 540
10697.48 519
10698.46 501
10699.44 543
10700.41 505
10701.39 487
10702.37 528
10703.34 550
10704.32 534
10705.30 541
10706.27 523
10707.25 526
10708.23 512
10709.21 529
10710.18 559
10711.16 532
10712.14 514
10713.11 515
10714.09 538
10715.07 529
10716.05 523
10717.02 519
10718.00 521
10718.98 538
10719.96 516
10720.93 536
10721.91 526
10722.89 533
10723.87 539
10724.85 527
10725.82 552
10726.80 544
10727.78 535
10728.76 531
10729.74 547
10730.71 544
10731.69 536
10732.67 528
10733.65 546
10734.63 534
10735.60 541
10736.58 551
10737.56 510
10738.54 536
10739.52 546
10740.50 572
10741.48 515
10742.45 542
10743.43 554
10744.41 523
10745.39 536
10746.37 535
10747.35 541
10748.33 552
10749.31 558
10750.28 560
10751.26 568
10752.24 546
10753.22 566
10754.20 560
10755.18 553
10756.16 539
10757.14 565
10758.12 574
10759.10 556
10760.08 574
10761.06 566
10762.04 572
10763.01 558
10763.99 554
10764.97 553
10765.95 572
10766.93 577
10767.91 557
10768.89 570
10769.87 578
10770.85 537
10771.83 549
10772.81 564
10773.79 575
10774.77 553
10775.75 572
10776.73 552
10777.71 549
10778.69 557
10779.67 545
10780.65 579
10781.63 626
10782.62 577
10783.60 574
10784.58 612
10785.56 589
10786.54 601
10787.52 590
10788.50 602
10789.48 575
10790.46 551
10791.44 569
10792.42 587
10793.40 535
10794.38 586
10795.37 603
10796.35 560
10797.33 582
10798.31 565
10799.29 589
10800.27 571
10801.25 556
10802.23 588
10803.21 594
10804.20 580
10805.18 593
10806.16 533
10807.14 565
10808.12 571
10809.10 591
10810.09 603
10811.07 572
10812.05 574
10813.03 638
10814.01 577
10815.00 590
10815.98 609
10816.96 615
10817.94 604
10818.92 576
10819.91 626
10820.89 642
10821.87 634
10822.85 611
10823.83 613
10824.82 594
10825.80 616
10826.78 619
10827.76 603
10828.75 611
10829.73 587
10830.71 614
10831.69 606
10832.68 603
10833.66 591
10834.64 630
10835.63 636
10836.61 612
10837.59 658
10838.57 630
10839.56 644
10840.54 653
10841.52 615
10842.51 636
10843.49 619
10844.47 639
10845.46 643
10846.44 641
10847.42 671
10848.41 669
10849.39 696
10850.37 667
10851.36 627
10852.34 630
10853.32 675
10854.31 664
10855.29 651
10856.28 688
10857.26 683
10858.24 689
10859.23 686
10860.21 693
10861.20 702
10862.18 680
10863.16 677
10864.15 694
10865.13 694
10866.12 683
10867.10 717
10868.08 706
10869.07 684
10870.05 708
10871.04 719
10872.02 742
10873.01 746
10873.99 731
10874.98 742
10875.96 733
10876.95 765
10877.93 764
10878.92 794
10879.90 732
10880.89 726
10881.87 739
10882.86 749
10883.84 783
10884.83 746
10885.81 772
10886.80 746
10887.78 755
10888.77 757
10889.75 829
10890.74 819
10891.72 758
10892.71 770
10893.69 866
10894.68 813
10895.66 811
10896.65 832
10897.64 851
10898.62 815
10899.61 832
10900.59 838
10901.58 861
10902.56 827
10903.55 858
10904.54 823
10905.52 832
10906.51 889
10907.49 852
10908.48 879
10909.47 886
10910.45 903
10911.44 937
10912.43 952
10913.41 955
10914.40 962
10915.39 948
10916.37 982
10917.36 962
10918.35 927
10919.33 928
10920.32 980
10921.31 977
10922.29 995
10923.28 1006
10924.27 993
10925.25 955
10926.24 982
10927.23 983
10928.21 964
10929.20 985
10930.19 1052
10931.18 1036
10932.16 975
10933.15 1000
10934.14 1038
10935.12 1014
10936.11 1028
10937.10 1092
10938.09 1109
10939.07 1055
10940.06 1073
10941.05 1064
10942.04 1114
10943.02 1112
10944.01 1120
10945.00 1132
10945.99 1137
10946.98 1144
10947.96 1160
10948.95 1225
10949.94 1238
10950.93 1236
10951.92 1296
10952.90 1360
10953.89 1402
10954.88 1430
10955.87 1468
10956.86 1436
10957.85 1494
10958.83 1517
10959.82 1497
10960.81 1527
10961.80 1518
10962.79 1498
10963.78 1487
10964.77 1422
10965.75 1401
10966.74 1372
10967.73 1357
10968.72 1316
10969.71 1315
10970.70 1284
10971.69 1269
10972.68 1238
10973.67 1217
10974.66 1267
10975.64 1235
10976.63 1241
10977.62 1264
10978.61 1263
10979.60 1252
10980.59 1233
10981.58 1272
10982.57 1266
10983.56 1296
10984.55 1316
10985.54 1344
10986.53 1351
10987.52 1387
10988.51 1367
10989.50 1378
10990.49 1407
10991.48 1449
10992.47 1567
10993.46 1655
10994.45 1770
10995.44 1822
10996.43 1886
10997.42 1947
10998.41 2027
10999.40 2022
11000.39 2094
11001.38 2057
11002.37 2057
11003.36 1972
11004.35 1868
11005.34 1847
11006.33 1767
11007.32 1690
11008.31 1625
11009.30 1537
11010.30 1446
11011.29 1396
11012.28 1306
11013.27 1241
11014.26 1209
11015.25 1182
11016.24 1123
11017.23 1131
11018.22 1155
11019.21 1129
11020.21 1118
11021.20 1066
11022.19 1057
11023.18 1085
11024.17 1026
11025.16 1022
11026.15 1036
11027.14 1014
11028.14 994
11029.13 1005
11030.12 1042
11031.11 1017
11032.10 1010
11033.09 1023
11034.09 1028
11035.08 1001
11036.07 994
11037.06 983
11038.05 1023
11039.05 978
11040.04 996
11041.03 1014
11042.02 962
11043.02 951
11044.01 922
11045.00 940
11045.99 954
11046.98 914
11047.98 927
11048.97 963
11049.96 955
11050.95 882
11051.95 931
11052.94 964
11053.93 940
11054.93 917
11055.92 944
11056.91 939
11057.90 897
11058.90 903
11059.89 905
11060.88 938
11061.88 900
11062.87 928
11063.86 916
11064.86 904
11065.85 891
11066.84 941
11067.84 942
11068.83 901
11069.82 876
11070.82 920
11071.81 909
11072.80 900
11073.80 918
11074.79 883
11075.78 900
11076.78 930
11077.77 946
11078.77 947
11079.76 925
11080.75 908
11081.75 914
11082.74 934
11083.74 901
11084.73 912
11085.72 928
11086.72 885
11087.71 879
11088.71 880
11089.70 854
11090.70 842
11091.69 863
11092.68 888
11093.68 845
11094.67 841
11095.67 811
11096.66 798
11097.66 815
11098.65 836
11099.65 828
11100.64 844
11101.64 842
11102.63 836
11103.63 807
11104.62 803
11105.62 766
11106.61 796
11107.61 819
11108.60 813
11109.60 803
11110.59 779
11111.59 823
11112.58 819
11113.58 822
11114.57 796
11115.57 804
11116.56 768
11117.56 795
11118.56 777
11119.55 775
11120.55 760
11121.54 801
11122.54 820
11123.54 808
11124.53 797
11125.53 788
11126.52 809
11127.52 785
11128.51 777
11129.51 768
11130.51 782
11131.50 807
11132.50 803
11133.50 760
11134.49 758
11135.49 729
11136.49 753
11137.48 822
11138.48 786
11139.47 766
11140.47 774
11141.47 745
11142.46 749
11143.46 749
11144.46 769
11145.46 808
11146.45 807
11147.45 706
11148.45 780
11149.44 792
11150.44 759
11151.44 729
11152.43 774
11153.43 756
11154.43 749
11155.43 767
11156.42 736
11157.42 776
11158.42 760
11159.42 753
11160.41 814
11161.41 748
11162.41 743
11163.41 757
11164.40 764
11165.40 765
11166.40 745
11167.40 738
11168.39 742
11169.39 763
11170.39 753
11171.39 740
11172.39 758
11173.38 749
11174.38 737
11175.38 785
11176.38 771
11177.38 759
11178.38 731
11179.37 781
11180.37 789
11181.37 808
11182.37 780
11183.37 744
11184.37 760
11185.37 755
11186.36 764
11187.36 766
11188.36 791
11189.36 746
11190.36 796
11191.36 777
11192.36 772
11193.36 779
11194.36 787
11195.35 810
11196.35 813
11197.35 802
11198.35 762
11199.35 815
11200.35 822
11201.35 832
11202.35 818
11203.35 821
11204.35 824
11205.35 847
11206.35 834
11207.35 822
11208.35 854
11209.35 881
11210.35 829
11211.35 833
11212.35 804
11213.35 861
11214.35 862
11215.34 815
11216.35 795
11217.35 817
11218.35 826
11219.35 849
11220.35 844
11221.35 762
11222.35 795
11223.35 839
11224.35 811
11225.35 766
11226.35 765
11227.35 815
11228.35 780
11229.35 744
11230.35 757
11231.35 816
11232.35 773
11233.35 794
11234.35 822
11235.35 811
11236.35 806
11237.36 814
11238.36 815
11239.36 790
11240.36 775
11241.36 812
11242.36 807
11243.36 827
11244.36 824
11245.36 788
11246.37 841
11247.37 838
11248.37 835
11249.37 804
11250.37 846
11251.37 822
11252.38 836
11253.38 831
11254.38 864
11255.38 825
11256.38 836
11257.38 859
11258.39 863
11259.39 825
11260.39 828
11261.39 853
11262.39 834
11263.40 835
11264.40 834
11265.40 864
11266.40 846
11267.40 847
11268.41 902
11269.41 871
11270.41 848
11271.41 847
11272.42 878
11273.42 880
11274.42 842
11275.42 835
11276.43 891
11277.43 890
11278.43 907
11279.44 842
11280.44 842
11281.44 796
11282.44 801
11283.45 831
11284.45 847
11285.45 810
11286.46 785
11287.46 805
11288.46 794
11289.47 762
11290.47 758
11291.47 762
11292.48 747
11293.48 746
11294.48 742
11295.49 754
11296.49 705
11297.49 689
11298.50 725
11299.50 724
11300.51 722
11301.51 729
11302.51 714
11303.52 712
11304.52 718
11305.53 707
11306.53 736
11307.53 703
11308.54 721
11309.54 714
11310.55 719
11311.55 725
11312.55 740
11313.56 752
11314.56 782
11315.57 749
11316.57 759
11317.58 750
11318.58 756
11319.59 741
11320.59 773
11321.59 773
11322.60 729
11323.60 762
11324.61 744
11325.61 785
11326.62 726
11327.62 722
11328.63 747
11329.63 724
11330.64 719
11331.64 712
11332.65 674
11333.65 694
11334.66 702
11335.67 727
11336.67 737
11337.68 701
11338.68 742
11339.69 762
11340.69 785
11341.70 751
11342.70 717
11343.71 708
11344.72 746
11345.72 747
11346.73 749
11347.73 701
11348.74 712
11349.74 698
11350.75 708
11351.76 696
11352.76 693
11353.77 664
11354.78 658
11355.78 678
11356.79 645
11357.79 658
11358.80 639
11359.81 655
11360.81 660
11361.82 680
11362.83 652
11363.83 693
11364.84 679
11365.85 647
11366.85 630
11367.86 615
11368.87 603
11369.87 630
11370.88 619
11371.89 624
11372.89 621
11373.90 625
11374.91 638
11375.92 611
11376.92 635
11377.93 627
11378.94 626
11379.94 606
11380.95 628
11381.96 626
11382.97 612
11383.97 618
11384.98 564
11385.99 616
11387.00 624
11388.00 682
11389.01 639
11390.02 606
11391.03 626
11392.04 638
11393.04 581
11394.05 594
11395.06 618
11396.07 620
11397.08 590
11398.08 605
11399.09 641
11400.10 601
11401.11 627
11402.12 639
11403.12 627
11404.13 656
11405.14 632
11406.15 598
11407.16 608
11408.17 603
11409.18 624
11410.18 606
11411.19 612
11412.20 614
11413.21 620
11414.22 636
11415.23 590
11416.24 559
11417.25 564
11418.25 602
11419.26 603
11420.27 552
11421.28 577
11422.29 628
11423.30 588
11424.31 600
11425.32 597
11426.33 590
11427.34 569
11428.35 590
11429.36 577
11430.37 601
11431.38 601
11432.39 574
11433.39 556
11434.40 593
11435.41 583
11436.42 574
11437.43 603
11438.44 559
11439.45 586
11440.46 601
11441.47 613
11442.48 567
11443.49 577
11444.50 568
11445.51 562
11446.52 583
11447.53 543
11448.55 560
11449.56 569
11450.57 569
11451.58 578
11452.59 593
11453.60 575
11454.61 557
11455.62 536
11456.63 535
11457.64 541
11458.65 544
11459.66 542
11460.67 572
11461.68 579
11462.69 571
11463.71 579
11464.72 552
11465.73 579
11466.74 557
11467.75 533
11468.76 550
11469.77 587
11470.78 579
11471.80 571
11472.81 569
11473.82 590
11474.83 542
11475.84 578
11476.85 566
11477.86 570
11478.88 550
11479.89 563
11480.90 580
11481.91 574
11482.92 544
11483.93 535
11484.95 591
11485.96 580
11486.97 587
11487.98 565
11489.00 594
11490.01 561
11491.02 628
11492.03 600
11493.04 583
11494.06 579
11495.07 586
11496.08 570
11497.09 597
11498.11 611
11499.12 596
11500.13 599
11501.14 583
11502.16 580
11503.17 585
11504.18 607
11505.20 578
11506.21 618
11507.22 613
11508.23 603
11509.25 585
11510.26 606
11511.27 622
11512.29 631
11513.30 620
11514.31 609
11515.33 628
11516.34 591
11517.35 593
11518.37 623
11519.38 652
11520.39 626
11521.41 680
11522.42 636
11523.43 672
11524.45 668
11525.46 687
11526.47 661
11527.49 669
11528.50 687
11529.52 692
11530.53 722
11531.54 757
11532.56 768
11533.57 779
11534.59 807
11535.60 810
11536.62 828
11537.63 884
11538.64 860
11539.66 863
11540.67 886
11541.69 881
11542.70 837
11543.72 801
11544.73 787
11545.75 811
11546.76 761
11547.77 685
11548.79 699
11549.80 712
11550.82 694
11551.83 661
11552.85 646
11553.86 642
11554.88 609
11555.89 601
11556.91 592
11557.92 615
11558.94 553
11559.95 576
11560.97 596
11561.99 603
11563.00 608
11564.02 608
11565.03 574
11566.05 571
11567.06 557
11568.08 567
11569.09 584
11570.11 577
11571.13 601
11572.14 571
11573.16 582
11574.17 574
11575.19 568
11576.20 583
11577.22 594
11578.24 558
11579.25 557
11580.27 571
11581.29 555
11582.30 553
11583.32 572
11584.33 591
11585.35 592
11586.37 625
11587.38 563
11588.40 573
11589.42 560
11590.43 542
11591.45 544
11592.47 575
11593.48 584
11594.50 602
11595.52 609
11596.53 580
11597.55 619
11598.57 591
11599.58 605
11600.60 580
11601.62 607
11602.64 595
11603.65 587
11604.67 573
11605.69 571
11606.70 583
11607.72 601
11608.74 571
11609.76 598
11610.77 605
11611.79 610
11612.81 583
11613.83 578
11614.84 615
11615.86 585
11616.88 554
11617.90 561
11618.92 588
11619.93 569
11620.95 581
11621.97 588
11622.99 578
11624.01 563
11625.02 544
11626.04 535
11627.06 551
11628.08 577
11629.10 561
11630.11 599
11631.13 547
11632.15 530
11633.17 549
11634.19 566
11635.21 524
11636.23 552
11637.24 529
11638.26 531
11639.28 546
11640.30 546
11641.32 543
11642.34 545
11643.36 535
11644.38 554
11645.39 535
11646.41 561
11647.43 564
11648.45 544
11649.47 525
11650.49 521
11651.51 543
11652.53 541
11653.55 530
11654.57 523
11655.59 536
11656.61 518
11657.63 533
11658.65 565
11659.67 562
11660.69 515
11661.70 500
11662.72 517
11663.74 517
11664.76 535
11665.78 531
11666.80 526
11667.82 505
11668.84 528
11669.86 506
11670.88 518
11671.90 516
11672.92 514
11673.95 517
11674.97 544
11675.99 544
11677.01 525
11678.03 531
11679.05 496
11680.07 497
11681.09 515
11682.11 533
11683.13 515
11684.15 525
11685.17 521
11686.19 519
11687.21 530
11688.23 511
11689.25 526
11690.28 545
11691.30 517
11692.32 536
11693.34 578
11694.36 536
11695.38 530
11696.40 523
11697.42 513
11698.44 497
11699.47 539
11700.49 526
11701.51 518
11702.53 511
11703.55 484
11704.57 512
11705.60 537
11706.62 525
11707.64 523
11708.66 510
11709.68 523
11710.70 553
11711.73 544
11712.75 545
11713.77 534
11714.79 531
11715.81 543
11716.84 525
11717.86 527
11718.88 541
11719.90 535
11720.92 548
11721.95 535
11722.97 522
11723.99 534
11725.01 531
11726.04 539
11727.06 522
11728.08 534
11729.11 500
11730.13 548
11731.15 581
11732.17 539
11733.20 529
11734.22 542
11735.24 546
11736.26 540
11737.29 544
11738.31 514
11739.33 544
11740.36 541
11741.38 536
11742.40 536
11743.43 556
11744.45 567
11745.47 559
11746.50 540
11747.52 546
11748.54 536
11749.57 578
11750.59 570
11751.62 547
11752.64 557
11753.66 533
11754.69 589
11755.71 581
11756.73 570
11757.76 555
11758.78 577
11759.81 578
11760.83 558
11761.85 573
11762.88 574
11763.90 573
11764.93 603
11765.95 557
11766.98 563
11768.00 574
11769.02 589
11770.05 602
11771.07 605
11772.10 596
11773.12 594
11774.15 606
11775.17 581
11776.20 573
11777.22 599
11778.25 640
11779.27 581
11780.30 592
11781.32 598
11782.35 602
11783.37 596
11784.40 603
11785.42 611
11786.45 617
11787.47 617
11788.50 615
11789.52 628
11790.55 621
11791.57 621
11792.60 576
11793.62 639
11794.65 623
11795.67 621
11796.70 619
11797.73 614
11798.75 621
11799.78 645
11800.80 625
11801.83 644
11802.85 663
11803.88 636
11804.91 650
11805.93 631
11806.96 637
11807.98 617
11809.01 619
11810.04 667
11811.06 667
11812.09 677
11813.12 674
11814.14 663
11815.17 660
11816.19 681
11817.22 684
11818.25 652
11819.27 659
11820.30 690
11821.33 694
11822.35 691
11823.38 700
11824.41 717
11825.44 715
11826.46 713
11827.49 741
11828.52 740
11829.54 693
11830.57 725
11831.60 745
11832.62 750
11833.65 754
11834.68 709
11835.71 733
11836.73 774
11837.76 775
11838.79 727
11839.82 761
11840.84 778
11841.87 756
11842.90 760
11843.93 758
11844.95 763
11845.98 755
11847.01 727
11848.04 785
11849.07 790
11850.09 754
11851.12 810
11852.15 804
11853.18 768
11854.21 792
11855.23 820
11856.26 851
11857.29 874
11858.32 863
11859.35 874
11860.38 881
11861.40 855
11862.43 846
11863.46 896
11864.49 865
11865.52 836
11866.55 847
11867.58 906
11868.60 866
11869.63 868
11870.66 936
11871.69 923
11872.72 911
11873.75 931
11874.78 971
11875.81 907
11876.84 962
11877.86 976
11878.89 989
11879.92 1007
11880.95 982
11881.98 1008
11883.01 997
11884.04 1029
11885.07 1023
11886.10 1015
11887.13 1046
11888.16 1050
11889.19 1014
11890.22 1091
11891.25 1078
11892.28 1102
11893.31 1102
11894.34 1173
11895.37 1205
11896.40 1170
11897.43 1203
11898.46 1267
11899.49 1300
11900.52 1293
11901.55 1339
11902.58 1364
11903.61 1322
11904.64 1376
11905.67 1350
11906.70 1345
11907.73 1332
11908.76 1374
11909.79 1345
11910.82 1293
11911.85 1290
11912.88 1250
11913.91 1298
11914.94 1269
11915.97 1229
11917.01 1238
11918.04 1215
11919.07 1203
11920.10 1243
11921.13 1304
11922.16 1294
11923.19 1305
11924.22 1342
11925.25 1369
11926.28 1443
11927.32 1468
11928.35 1446
11929.38 1522
11930.41 1528
11931.44 1549
11932.47 1562
11933.50 1546
11934.54 1534
11935.57 1476
11936.60 1437
11937.63 1454
11938.66 1373
11939.70 1368
11940.73 1359
11941.76 1330
11942.79 1303
11943.82 1203
11944.85 1183
11945.89 1188
11946.92 1140
11947.95 1112
11948.98 1103
11950.02 1079
11951.05 1074
11952.08 1049
11953.11 1017
11954.15 1018
11955.18 1039
11956.21 1047
11957.24 1027
11958.28 979
11959.31 975
11960.34 1011
11961.37 1021
11962.41 1037
11963.44 998
11964.47 1058
11965.51 1066
11966.54 1053
11967.57 1064
11968.60 1089
11969.64 1069
11970.67 1100
11971.70 1093
11972.74 1098
11973.77 1077
11974.80 1089
11975.84 1078
11976.87 1073
11977.90 1076
11978.94 1098
11979.97 1033
11981.00 1034
11982.04 1037
11983.07 1080
11984.11 1057
11985.14 1064
11986.17 1097
11987.21 1070
11988.24 1071
11989.28 1091
11990.31 1058
11991.34 1062
11992.38 1104
11993.41 1104
11994.45 1114
11995.48 1112
11996.51 1111
11997.55 1166
11998.58 1166
11999.62 1123
12000.65 1112
12001.69 1110
12002.72 1142
12003.76 1167
12004.79 1153
12005.82 1160
12006.86 1168
12007.89 1176
12008.93 1194
12009.96 1176
12011.00 1190
12012.03 1174
12013.07 1228
12014.10 1246
12015.14 1246
12016.17 1274
12017.21 1263
12018.24 1278
12019.28 1274
12020.32 1283
12021.35 1226
12022.39 1268
12023.42 1262
12024.46 1240
12025.49 1215
12026.53 1258
12027.56 1218
12028.60 1243
12029.64 1230
12030.67 1274
12031.71 1241
12032.74 1221
12033.78 1210
12034.81 1179
12035.85 1234
12036.89 1210
12037.92 1191
12038.96 1154
12039.99 1163
12041.03 1204
12042.07 1213
12043.10 1205
12044.14 1215
12045.18 1196
12046.21 1232
12047.25 1225
12048.29 1226
12049.32 1224
12050.36 1181
12051.40 1233
12052.43 1255
12053.47 1296
12054.51 1286
12055.54 1310
12056.58 1331
12057.62 1319
12058.65 1285
12059.69 1241
12060.73 1267
12061.76 1253
12062.80 1252
12063.84 1214
12064.88 1216
12065.91 1219
12066.95 1162
12067.99 1163
12069.03 1161
12070.06 1137
12071.10 1151
12072.14 1159
12073.18 1106
12074.21 1092
12075.25 1078
12076.29 1095
12077.33 1089
12078.36 1099
12079.40 1083
12080.44 1078
12081.48 1089
12082.52 1102
12083.55 1063
12084.59 1047
12085.63 1077
12086.67 1063
12087.71 1100
12088.74 1098
12089.78 1095
12090.82 1135
12091.86 1136
12092.90 1080
12093.94 1139
12094.98 1161
12096.01 1180
12097.05 1146
12098.09 1202
12099.13 1194
12100.17 1174
12101.21 1194
12102.25 1225
12103.28 1209
12104.32 1206
12105.36 1225
12106.40 1173
12107.44 1179
12108.48 1169
12109.52 1106
12110.56 1088
12111.60 1108
12112.64 1086
12113.68 1070
12114.72 1017
12115.76 986
12116.79 971
12117.83 979
12118.87 967
12119.91 973
12120.95 916
12121.99 933
12123.03 910
12124.07 899
12125.11 943
12126.15 891
12127.19 901
12128.23 912
12129.27 867
12130.31 876
12131.35 818
12132.39 877
12133.43 922
12134.47 891
12135.51 864
12136.55 887
12137.59 915
12138.63 904
12139.67 865
12140.71 840
12141.76 836
12142.80 880
12143.84 865
12144.88 853
12145.92 872
12146.96 829
12148.00 848
12149.04 867
12150.08 841
12151.12 800
12152.16 802
12153.20 784
12154.25 816
12155.29 820
12156.33 851
12157.37 824
12158.41 788
12159.45 776
12160.49 776
12161.53 796
12162.58 782
12163.62 785
12164.66 769
12165.70 801
12166.74 777
12167.78 762
12168.82 748
12169.87 770
12170.91 755
12171.95 806
12172.99 792
12174.03 754
12175.08 769
12176.12 770
12177.16 732
12178.20 740
12179.24 755
12180.29 736
12181.33 744
12182.37 750
12183.41 744
12184.46 784
12185.50 763
12186.54 716
12187.58 725
12188.63 736
12189.67 760
12190.71 745
12191.75 733
12192.80 692
12193.84 712
12194.88 680
12195.92 661
12196.97 721
12198.01 689
12199.05 719
12200.10 697
12201.14 719
12202.18 708
12203.23 678
12204.27 675
12205.31 722
12206.36 669
12207.40 668
12208.44 694
12209.49 663
12210.53 666
12211.57 648
12212.62 662
12213.66 670
12214.70 680
12215.75 666
12216.79 680
12217.84 687
12218.88 676
12219.92 654
12220.97 665
12222.01 652
12223.06 673
12224.10 676
12225.14 683
12226.19 656
12227.23 664
12228.28 636
12229.32 628
12230.36 638
12231.41 666
12232.45 646
12233.50 605
12234.54 626
12235.59 643
12236.63 634
12237.68 624
12238.72 644
12239.77 636
12240.81 626
12241.86 610
12242.90 615
12243.94 636
12244.99 641
12246.03 631
12247.08 620
12248.13 633
12249.17 628
12250.22 589
12251.26 593
12252.31 595
12253.35 600
12254.40 596
12255.44 642
12256.49 610
12257.53 604
12258.58 595
12259.62 580
12260.67 601
12261.72 609
12262.76 555
12263.81 595
12264.85 579
12265.90 605
12266.94 579
12267.99 550
12269.04 610
12270.08 558
12271.13 563
12272.17 567
12273.22 558
12274.27 547
12275.31 575
12276.36 581
12277.41 544
12278.45 599
12279.50 568
12280.55 569
12281.59 568
12282.64 550
12283.69 547
12284.73 550
12285.78 546
12286.83 570
12287.87 572
12288.92 544
12289.97 549
12291.01 540
12292.06 567
12293.11 546
12294.15 555
12295.20 574
12296.25 565
12297.30 541
12298.34 553
12299.39 565
12300.44 559
12301.48 559
12302.53 559
12303.58 545
12304.63 550
12305.67 545
12306.72 582
12307.77 554
12308.82 593
12309.87 580
12310.91 557
12311.96 533
12313.01 550
12314.06 570
12315.10 548
12316.15 522
12317.20 537
12318.25 563
12319.30 560
12320.34 542
12321.39 535
12322.44 538
12323.49 527
12324.54 558
12325.59 543
12326.63 551
12327.68 559
12328.73 554
12329.78 557
12330.83 545
12331.88 546
12332.93 515
12333.98 533
12335.02 528
12336.07 525
12337.12 548
12338.17 534
12339.22 542
12340.27 572
12341.32 525
12342.37 538
12343.42 556
12344.47 572
12345.51 552
12346.56 544
12347.61 544
12348.66 537
12349.71 517
12350.76 524
12351.81 519
12352.86 537
12353.91 548
12354.96 534
12356.01 536
12357.06 535
12358.11 535
12359.16 531
12360.21 556
12361.26 579
12362.31 528
12363.36 544
12364.41 554
12365.46 541
12366.51 532
12367.56 525
12368.61 540
12369.66 561
12370.71 547
12371.76 512
12372.81 561
12373.86 586
12374.91 555
12375.96 524
12377.01 538
12378.06 541
12379.11 555
12380.17 544
12381.22 576
12382.27 561
12383.32 511
12384.37 536
12385.42 547
12386.47 538
12387.52 555
12388.57 537
12389.62 565
12390.67 577
12391.73 557
12392.78 562
12393.83 585
12394.88 560
12395.93 590
12396.98 545
12398.03 512
12399.09 540
12400.14 574
12401.19 586
12402.24 557
12403.29 539
12404.34 568
12405.40 568
12406.45 569
12407.50 538
12408.55 546
12409.60 549
12410.66 551
12411.71 581
12412.76 570
12413.81 562
12414.86 567
12415.92 557
12416.97 562
12418.02 545
12419.07 559
12420.13 554
12421.18 608
12422.23 588
12423.28 565
12424.34 566
12425.39 551
12426.44 586
12427.49 559
12428.55 591
12429.60 611
12430.65 591
12431.71 602
12432.76 564
12433.81 566
12434.86 564
12435.92 572
12436.97 586
12438.02 601
12439.08 562
12440.13 586
12441.18 602
12442.24 604
12443.29 611
12444.34 572
12445.40 574
12446.45 588
12447.50 593
12448.56 598
12449.61 578
12450.67 603
12451.72 608
12452.77 604
12453.83 614
12454.88 622
12455.94 625
12456.99 615
12458.04 637
12459.10 635
12460.15 613
12461.21 653
12462.26 655
12463.31 662
12464.37 641
12465.42 658
12466.48 704
12467.53 700
12468.59 733
12469.64 789
12470.70 769
12471.75 800
12472.80 863
12473.86 832
12474.91 851
12475.97 881
12477.02 921
12478.08 888
12479.13 915
12480.19 887
12481.24 857
12482.30 860
12483.35 840
12484.41 847
12485.46 798
12486.52 766
12487.57 804
12488.63 748
12489.69 720
12490.74 683
12491.80 687
12492.85 693
12493.91 696
12494.96 678
12496.02 687
12497.07 671
12498.13 684
12499.19 663
12500.24 667
12501.30 650
12502.35 677
12503.41 663
12504.47 671
12505.52 659
12506.58 651
12507.63 651
12508.69 633
12509.75 665
12510.80 681
12511.86 668
12512.91 687
12513.97 648
12515.03 679
12516.08 675
12517.14 660
12518.20 632
12519.25 658
12520.31 679
12521.37 672
12522.42 697
12523.48 664
12524.54 667
12525.59 669
12526.65 652
12527.71 655
12528.77 667
12529.82 653
12530.88 659
12531.94 653
12532.99 663
12534.05 667
12535.11 685
12536.17 670
12537.22 659
12538.28 681
12539.34 701
12540.40 718
12541.45 685
12542.51 728
12543.57 711
12544.63 723
12545.68 729
12546.74 732
12547.80 696
12548.86 747
12549.92 738
12550.97 794
12552.03 764
12553.09 772
12554.15 779
12555.21 781
12556.26 786
12557.32 758
12558.38 787
12559.44 775
12560.50 737
12561.56 724
12562.61 740
12563.67 792
12564.73 760
12565.79 741
12566.85 750
12567.91 698
12568.97 708
12570.02 721
12571.08 693
12572.14 695
12573.20 695
12574.26 687
12575.32 711
12576.38 693
12577.44 680
12578.50 665
12579.56 694
12580.61 703
12581.67 693
12582.73 677
12583.79 705
12584.85 680
12585.91 693
12586.97 706
12588.03 718
12589.09 681
12590.15 718
12591.21 722
12592.27 690
12593.33 707
12594.39 695
12595.45 736
12596.51 710
12597.57 717
12598.63 723
12599.69 728
12600.75 729
12601.81 709
12602.87 684
12603.93 701
12604.99 705
12606.05 728
12607.11 706
12608.17 724
12609.23 718
12610.29 724
12611.35 721
12612.41 738
12613.47 731
12614.53 763
12615.59 789
12616.66 775
12617.72 723
12618.78 753
12619.84 793
12620.90 799
12621.96 785
12623.02 788
12624.08 770
12625.14 824
12626.20 850
12627.26 787
12628.33 795
12629.39 820
12630.45 841
12631.51 826
12632.57 840
12633.63 863
12634.69 842
12635.76 854
12636.82 833
12637.88 800
12638.94 814
12640.00 792
12641.06 759
12642.13 769
12643.19 754
12644.25 776
12645.31 769
12646.37 726
12647.44 734
12648.50 734
12649.56 734
12650.62 737
12651.68 727
12652.75 711
12653.81 699
12654.87 699
12655.93 703
12657.00 701
12658.06 717
12659.12 693
12660.18 724
12661.25 731
12662.31 703
12663.37 705
12664.43 714
12665.50 775
12666.56 712
12667.62 739
12668.69 750
12669.75 719
12670.81 725
12671.88 721
12672.94 713
12674.00 711
12675.06 719
12676.13 746
12677.19 735
12678.25 739
12679.32 741
12680.38 708
12681.44 791
12682.51 757
12683.57 775
12684.64 758
12685.70 761
12686.76 773
12687.83 719
12688.89 734
12689.95 750
12691.02 760
12692.08 749
12693.15 796
12694.21 759
12695.27 780
12696.34 789
12697.40 813
12698.47 784
12699.53 790
12700.59 784
12701.66 817
12702.72 825
12703.79 793
12704.85 822
12705.92 827
12706.98 859
12708.05 870
12709.11 839
12710.18 851
12711.24 818
12712.30 858
12713.37 843
12714.43 845
12715.50 841
12716.56 850
12717.63 878
12718.69 892
12719.76 860
12720.82 821
12721.89 815
12722.95 873
12724.02 846
12725.09 866
12726.15 871
12727.22 860
12728.28 885
12729.35 900
12730.41 877
12731.48 887
12732.54 894
12733.61 885
12734.68 862
12735.74 887
12736.81 906
12737.87 881
12738.94 862
12740.00 871
12741.07 858
12742.14 857
12743.20 848
12744.27 879
12745.33 866
12746.40 806
12747.47 845
12748.53 824
12749.60 834
12750.67 780
12751.73 796
12752.80 787
12753.87 821
12754.93 782
12756.00 790
12757.07 810
12758.13 767
12759.20 766
12760.27 795
12761.33 779
12762.40 770
12763.47 776
12764.53 741
12765.60 761
12766.67 785
12767.73 784
12768.80 745
12769.87 720
12770.94 719
12772.00 725
12773.07 713
12774.14 744
12775.21 739
12776.27 715
12777.34 716
12778.41 720
12779.48 741
12780.54 679
12781.61 691
12782.68 705
12783.75 695
12784.81 715
12785.88 700
12786.95 671
12788.02 707
12789.09 685
12790.15 694
12791.22 681
12792.29 741
12793.36 706
12794.43 692
12795.49 688
12796.56 693
12797.63 695
12798.70 695
12799.77 683
12800.84 668
12801.90 678
12802.97 712
12804.04 679
12805.11 669
12806.18 695
12807.25 718
12808.32 712
12809.39 712
12810.45 694
12811.52 712
12812.59 707
12813.66 691
12814.73 716
12815.80 732
12816.87 718
12817.94 762
12819.01 743
12820.08 772
12821.15 728
12822.21 750
12823.28 735
12824.35 744
12825.42 742
12826.49 720
12827.56 719
12828.63 740
12829.70 741
12830.77 761
12831.84 739
12832.91 744
12833.98 741
12835.05 724
12836.12 742
12837.19 701
12838.26 726
12839.33 683
12840.40 711
12841.47 721
12842.54 660
12843.61 672
12844.68 645
12845.75 673
12846.82 665
12847.89 628
12848.96 605
12850.03 635
12851.10 637
12852.18 621
12853.25 629
12854.32 614
12855.39 611
12856.46 614
12857.53 592
12858.60 608
12859.67 609
12860.74 619
12861.81 587
12862.88 614
12863.96 608
12865.03 580
12866.10 589
12867.17 547
12868.24 601
12869.31 578
12870.38 573
12871.45 560
12872.53 587
12873.60 565
12874.67 539
12875.74 569
12876.81 567
12877.88 550
12878.96 574
12880.03 588
12881.10 572
12882.17 566
12883.24 554
12884.31 555
12885.39 567
12886.46 558
12887.53 539
12888.60 546
12889.68 574
12890.75 543
12891.82 543
12892.89 541
12893.96 538
12895.04 558
12896.11 545
12897.18 527
12898.25 550
12899.33 518
12900.40 549
12901.47 518
12902.54 527
12903.62 503
12904.69 537
12905.76 526
12906.84 541
12907.91 553
12908.98 536
12910.06 500
12911.13 527
12912.20 511
12913.27 529
12914.35 488
12915.42 499
12916.49 519
12917.57 524
12918.64 510
12919.71 481
12920.79 513
12921.86 505
12922.94 491
12924.01 501
12925.08 493
12926.16 470
12927.23 507
12928.30 492
12929.38 496
12930.45 488
12931.53 469
12932.60 483
12933.67 489
12934.75 499
12935.82 506
12936.90 500
12937.97 466
12939.04 494
12940.12 485
12941.19 487
12942.27 480
12943.34 472
12944.42 481
12945.49 509
12946.56 496
12947.64 468
12948.71 481
12949.79 472
12950.86 491
12951.94 479
12953.01 487
12954.09 443
12955.16 455
12956.24 495
12957.31 485
12958.39 458
12959.46 472
12960.54 462
12961.61 470
12962.69 479
12963.76 484
12964.84 489
12965.91 488
12966.99 493
12968.07 480
12969.14 498
12970.22 487
12971.29 480
12972.37 465
12973.44 444
12974.52 457
12975.59 472
12976.67 454
12977.75 482
12978.82 475
12979.90 462
12980.97 491
12982.05 496
12983.13 473
12984.20 461
12985.28 489
12986.35 474
12987.43 444
12988.51 450
12989.58 463
12990.66 451
12991.74 455
12992.81 487
12993.89 478
12994.97 449
12996.04 449
12997.12 464
12998.20 461
12999.27 483
13000.35 482
13001.43 474
13002.50 457
13003.58 476
13004.66 460
13005.73 472
13006.81 450
13007.89 471
13008.97 482
13010.04 496
13011.12 455
13012.20 448
13013.27 463
13014.35 459
13015.43 479
13016.51 486
13017.58 475
13018.66 475
13019.74 467
13020.82 444
13021.89 487
13022.97 462
13024.05 482
13025.13 461
13026.21 462
13027.28 441
13028.36 459
13029.44 449
13030.52 442
13031.60 481
13032.67 480
13033.75 480
13034.83 452
13035.91 470
13036.99 459
13038.07 486
13039.14 457
13040.22 505
13041.30 470
13042.38 489
13043.46 483
13044.54 464
13045.62 494
13046.69 476
13047.77 462
13048.85 468
13049.93 470
13051.01 490
13052.09 487
13053.17 462
13054.25 446
13055.33 439
13056.40 483
13057.48 455
13058.56 481
13059.64 467
13060.72 462
13061.80 495
13062.88 464
13063.96 449
13065.04 446
13066.12 479
13067.20 472
13068.28 474
13069.36 459
13070.44 434
13071.52 451
13072.60 479
13073.68 463
13074.76 490
13075.84 472
13076.92 457
13078.00 467
13079.08 450
13080.16 465
13081.24 486
13082.32 484
13083.40 465
13084.48 461
13085.56 471
13086.64 462
13087.72 447
13088.80 515
13089.88 451
13090.96 442
13092.04 457
13093.12 473
13094.20 439
13095.28 453
13096.36 467
13097.44 465
13098.52 466
13099.61 469
13100.69 490
13101.77 468
13102.85 481
13103.93 467
13105.01 440
13106.09 445
13107.17 457
13108.25 479
13109.34 473
13110.42 484
13111.50 468
13112.58 470
13113.66 492
13114.74 495
13115.82 494
13116.91 484
13117.99 470
13119.07 473
13120.15 465
13121.23 492
13122.31 505
13123.40 495
13124.48 482
13125.56 472
13126.64 483
13127.72 492
13128.81 500
13129.89 503
13130.97 500
13132.05 522
13133.14 490
13134.22 450
13135.30 484
13136.38 488
13137.47 525
13138.55 486
13139.63 477
13140.71 505
13141.80 504
13142.88 513
13143.96 492
13145.04 486
13146.13 473
13147.21 500
13148.29 496
13149.38 482
13150.46 478
13151.54 515
13152.62 483
13153.71 518
13154.79 520
13155.87 504
13156.96 496
13158.04 529
13159.12 501
13160.21 478
13161.29 509
13162.37 493
13163.46 509
13164.54 506
13165.62 554
13166.71 545
13167.79 516
13168.88 530
13169.96 554
13171.04 516
13172.13 532
13173.21 542
13174.30 522
13175.38 538
13176.46 520
13177.55 530
13178.63 531
13179.72 500
13180.80 513
13181.88 523
13182.97 519
13184.05 522
13185.14 505
13186.22 531
13187.31 533
13188.39 544
13189.48 526
13190.56 533
13191.65 487
13192.73 519
13193.81 535
13194.90 536
13195.98 515
13197.07 530
13198.15 545
13199.24 548
13200.32 532
13201.41 523
13202.49 539
13203.58 548
13204.67 541
13205.75 547
13206.84 532
13207.92 531
13209.01 521
13210.09 541
13211.18 584
13212.26 577
13213.35 511
13214.43 554
13215.52 539
13216.61 536
13217.69 536
13218.78 539
13219.86 554
13220.95 561
13222.04 547
13223.12 560
13224.21 561
13225.29 564
13226.38 566
13227.47 555
13228.55 566
13229.64 557
13230.72 595
13231.81 582
13232.90 585
13233.98 571
13235.07 592
13236.16 594
13237.24 564
13238.33 585
13239.42 609
13240.50 595
13241.59 579
13242.68 576
13243.76 609
13244.85 592
13245.94 608
13247.02 607
13248.11 591
13249.20 604
13250.29 613
13251.37 640
13252.46 623
13253.55 593
13254.63 635
13255.72 641
13256.81 635
13257.90 633
13258.98 646
13260.07 634
13261.16 621
13262.25 633
13263.33 621
13264.42 647
13265.51 686
13266.60 635
13267.69 674
13268.77 649
13269.86 654
13270.95 677
13272.04 687
13273.13 681
13274.21 683
13275.30 684
13276.39 696
13277.48 658
13278.57 681
13279.65 721
13280.74 694
13281.83 689
13282.92 721
13284.01 708
13285.10 700
13286.19 718
13287.27 698
13288.36 718
13289.45 735
13290.54 700
13291.63 705
13292.72 745
13293.81 759
13294.90 779
13295.98 778
13297.07 757
13298.16 790
13299.25 744
13300.34 765
13301.43 765
13302.52 751
13303.61 755
13304.70 799
13305.79 801
13306.88 769
13307.97 778
13309.06 809
13310.15 820
13311.24 834
13312.32 864
13313.41 861
13314.50 817
13315.59 834
13316.68 842
13317.77 835
13318.86 844
13319.95 829
13321.04 845
13322.13 848
13323.22 821
13324.31 829
13325.40 840
13326.49 876
13327.58 868
13328.68 874
13329.77 825
13330.86 845
13331.95 867
13333.04 914
13334.13 882
13335.22 885
13336.31 883
13337.40 933
13338.49 885
13339.58 877
13340.67 905
13341.76 884
13342.85 907
13343.94 897
13345.04 908
13346.13 903
13347.22 952
13348.31 912
13349.40 902
13350.49 912
13351.58 942
13352.67 940
13353.77 961
13354.86 965
13355.95 936
13357.04 949
13358.13 950
13359.22 959
13360.31 968
13361.41 987
13362.50 982
13363.59 991
13364.68 967
13365.77 1045
13366.87 1041
13367.96 1060
13369.05 1028
13370.14 996
13371.23 995
13372.33 980
13373.42 1000
13374.51 1000
13375.60 993
13376.69 965
13377.79 963
13378.88 948
13379.97 917
13381.06 941
13382.16 935
13383.25 890
13384.34 877
13385.43 873
13386.53 848
13387.62 848
13388.71 842
13389.81 842
13390.90 847
13391.99 824
13393.08 850
13394.18 811
13395.27 826
13396.36 833
13397.46 812
13398.55 785
13399.64 842
13400.74 815
13401.83 809
13402.92 822
13404.02 790
13405.11 796
13406.20 805
13407.30 796
13408.39 762
13409.48 777
13410.58 823
13411.67 841
13412.77 832
13413.86 765
13414.95 823
13416.05 761
13417.14 813
13418.23 824
13419.33 771
13420.42 784
13421.52 788
13422.61 796
13423.71 794
13424.80 829
13425.89 825
13426.99 812
13428.08 784
13429.18 820
13430.27 802
13431.37 832
13432.46 815
13433.56 828
13434.65 857
13435.74 851
13436.84 845
13437.93 877
13439.03 817
13440.12 828
13441.22 856
13442.31 847
13443.41 855
13444.50 809
13445.60 850
13446.69 883
13447.79 871
13448.88 846
13449.98 868
13451.08 878
13452.17 898
13453.27 888
13454.36 906
13455.46 902
13456.55 892
13457.65 881
13458.74 894
13459.84 948
13460.94 913
13462.03 886
13463.13 901
13464.22 929
13465.32 946
13466.41 931
13467.51 933
13468.61 940
13469.70 947
13470.80 992
13471.90 944
13472.99 969
13474.09 950
13475.18 926
13476.28 910
13477.38 948
13478.47 954
13479.57 984
13480.67 949
13481.76 953
13482.86 976
13483.96 989
13485.05 980
13486.15 961
13487.25 967
13488.34 983
13489.44 1001
13490.54 948
13491.63 976
13492.73 987
13493.83 1020
13494.93 1031
13496.02 1058
13497.12 1058
13498.22 1077
13499.31 1070
13500.41 1041
13501.51 1049
13502.61 1056
13503.70 1087
13504.80 1070
13505.90 1058
13507.00 1080
13508.09 1080
13509.19 1096
13510.29 1060
13511.39 1063
13512.49 1018
13513.58 1025
13514.68 1036
13515.78 1064
13516.88 995
13517.98 1022
13519.07 955
13520.17 984
13521.27 957
13522.37 958
13523.47 939
13524.57 923
13525.66 890
13526.76 943
13527.86 956
13528.96 933
13530.06 934
13531.16 922
13532.25 909
13533.35 864
13534.45 891
13535.55 875
13536.65 891
13537.75 870
13538.85 896
13539.95 864
13541.05 882
13542.14 798
13543.24 801
13544.34 818
13545.44 834
13546.54 836
13547.64 812
13548.74 783
13549.84 762
13550.94 767
13552.04 785
13553.14 809
13554.24 776
13555.34 785
13556.44 807
13557.54 837
13558.64 784
13559.74 807
13560.84 772
13561.94 787
13563.04 799
13564.13 793
13565.23 796
13566.34 810
13567.44 801
13568.54 793
13569.64 775
13570.74 812
13571.84 804
13572.94 790
13574.04 773
13575.14 764
13576.24 810
13577.34 815
13578.44 789
13579.54 776
13580.64 813
13581.74 798
13582.84 781
13583.94 804
13585.04 798
13586.14 813
13587.24 810
13588.35 794
13589.45 797
13590.55 752
13591.65 781
13592.75 803
13593.85 796
13594.95 814
13596.05 821
13597.15 809
13598.26 837
13599.36 829
13600.46 796
13601.56 836
13602.66 827
13603.76 776
13604.86 831
13605.97 835
13607.07 836
13608.17 826
13609.27 835
13610.37 829
13611.47 818
13612.58 820
13613.68 814
13614.78 808
13615.88 809
13616.98 815
13618.09 870
13619.19 855
13620.29 799
13621.39 835
13622.50 837
13623.60 823
13624.70 819
13625.80 872
13626.91 896
13628.01 836
13629.11 855
13630.21 867
13631.32 849
13632.42 852
13633.52 846
13634.62 828
13635.73 821
13636.83 845
13637.93 860
13639.04 825
13640.14 856
13641.24 808
13642.35 857
13643.45 848
13644.55 852
13645.65 829
13646.76 842
13647.86 852
13648.96 829
13650.07 839
13651.17 852
13652.28 842
13653.38 831
13654.48 856
13655.59 805
13656.69 843
13657.79 819
13658.90 823
13660.00 796
13661.11 785
13662.21 825
13663.31 824
13664.42 837
13665.52 795
13666.63 795
13667.73 832
13668.83 826
13669.94 760
13671.04 800
13672.15 791
13673.25 817
13674.36 801
13675.46 867
13676.56 832
13677.67 836
13678.77 832
13679.88 828
13680.98 874
13682.09 884
13683.19 838
13684.30 840
13685.40 840
13686.51 844
13687.61 840
13688.72 820
13689.82 830
13690.93 852
13692.03 860
13693.14 839
13694.24 841
13695.35 823
13696.45 871
13697.56 845
13698.66 880
13699.77 871
13700.87 851
13701.98 824
13703.09 837
13704.19 876
13705.30 892
13706.40 897
13707.51 875
13708.61 865
13709.72 876
13710.83 873
13711.93 884
13713.04 916
13714.14 896
13715.25 906
13716.36 926
13717.46 945
13718.57 975
13719.67 974
13720.78 923
13721.89 965
13722.99 952
13724.10 962
13725.21 956
13726.31 1000
13727.42 979
13728.53 985
13729.63 975
13730.74 992
13731.85 1012
13732.95 979
13734.06 1004
13735.17 1002
13736.27 1061
13737.38 1043
13738.49 1028
13739.59 1056
13740.70 1074
13741.81 1055
13742.92 1058
13744.02 1078
13745.13 1097
13746.24 1094
13747.35 1082
13748.45 1136
13749.56 1171
13750.67 1213
13751.78 1213
13752.88 1200
13753.99 1198
13755.10 1291
13756.21 1337
13757.31 1341
13758.42 1320
13759.53 1333
13760.64 1363
13761.75 1381
13762.85 1411
13763.96 1422
13765.07 1460
13766.18 1470
13767.29 1445
13768.39 1428
13769.50 1423
13770.61 1409
13771.72 1404
13772.83 1382
13773.94 1393
13775.04 1399
13776.15 1352
13777.26 1361
13778.37 1331
13779.48 1262
13780.59 1246
13781.70 1228
13782.80 1230
13783.91 1239
13785.02 1186
13786.13 1162
13787.24 1159
13788.35 1137
13789.46 1080
13790.57 1078
13791.68 1064
13792.79 1050
13793.90 1022
13795.00 1004
13796.11 963
13797.22 960
13798.33 966
13799.44 928
13800.55 967
13801.66 937
13802.77 940
13803.88 939
13804.99 933
13806.10 894
13807.21 915
13808.32 878
13809.43 916
13810.54 901
13811.65 853
13812.76 885
13813.87 899
13814.98 890
13816.09 844
13817.20 869
13818.31 880
13819.42 837
13820.53 858
13821.64 862
13822.75 794
13823.86 875
13824.97 845
13826.08 824
13827.19 833
13828.30 859
13829.41 861
13830.53 840
13831.64 838
13832.75 844
13833.86 853
13834.97 854
13836.08 839
13837.19 847
13838.30 863
13839.41 852
13840.52 830
13841.64 807
13842.75 849
13843.86 832
13844.97 822
13846.08 854
13847.19 798
13848.30 844
13849.41 807
13850.53 829
13851.64 816
13852.75 851
13853.86 853
13854.97 890
13856.08 854
13857.20 852
13858.31 863
13859.42 877
13860.53 853
13861.64 854
13862.76 855
13863.87 860
13864.98 877
13866.09 865
13867.20 870
13868.32 896
13869.43 887
13870.54 889
13871.65 885
13872.77 871
13873.88 910
13874.99 876
13876.10 853
13877.22 891
13878.33 866
13879.44 872
13880.55 867
13881.67 887
13882.78 865
13883.89 908
13885.01 875
13886.12 898
13887.23 943
13888.34 932
13889.46 977
13890.57 962
13891.68 949
13892.80 980
13893.91 969
13895.02 963
13896.14 1003
13897.25 965
13898.36 973
13899.48 995
13900.59 966
13901.70 977
13902.82 951
13903.93 953
13905.05 930
13906.16 930
13907.27 929
13908.39 899
13909.50 909
13910.61 852
13911.73 876
13912.84 881
13913.96 872
13915.07 851
13916.19 813
13917.30 835
13918.41 811
13919.53 850
13920.64 838
13921.76 832
13922.87 816
13923.99 816
13925.10 787
13926.21 784
13927.33 776
13928.44 831
13929.56 802
13930.67 818
13931.79 811
13932.90 810
13934.02 816
13935.13 792
13936.25 803
13937.36 826
13938.48 792
13939.59 790
13940.71 802
13941.82 794
13942.94 811
13944.05 772
13945.17 815
13946.28 780
13947.40 762
13948.52 779
13949.63 774
13950.75 746
13951.86 769
13952.98 764
13954.09 744
13955.21 748
13956.32 750
13957.44 757
13958.56 752
13959.67 763
13960.79 755
13961.90 729
13963.02 762
13964.14 775
13965.25 793
13966.37 726
13967.48 761
13968.60 768
13969.72 773
13970.83 779
13971.95 745
13973.07 771
13974.18 807
13975.30 733
13976.42 739
13977.53 751
13978.65 768
13979.77 788
13980.88 774
13982.00 738
13983.12 754
13984.23 765
13985.35 768
13986.47 771
13987.58 777
13988.70 779
13989.82 781
13990.94 817
13992.05 769
13993.17 741
13994.29 783
13995.40 764
13996.52 798
13997.64 753
13998.76 776
13999.87 788
14000.99 774
14002.11 786
14003.23 763
14004.35 764
14005.46 774
14006.58 748
14007.70 781
14008.82 781
14009.93 766
14011.05 752
14012.17 823
14013.29 803
14014.41 793
14015.52 806
14016.64 758
14017.76 802
14018.88 781
14020.00 800
14021.12 778
14022.23 831
14023.35 816
14024.47 817
14025.59 781
14026.71 800
14027.83 805
14028.95 775
14030.06 771
14031.18 784
14032.30 787
14033.42 792
14034.54 810
14035.66 760
14036.78 773
14037.90 801
14039.02 794
14040.14 804
14041.25 828
14042.37 843
14043.49 848
14044.61 831
14045.73 832
14046.85 825
14047.97 832
14049.09 815
14050.21 835
14051.33 813
14052.45 861
14053.57 887
14054.69 900
14055.81 886
14056.93 871
14058.05 890
14059.17 860
14060.29 898
14061.41 910
14062.53 915
14063.65 902
14064.77 934
14065.89 927
14067.01 906
14068.13 926
14069.25 961
14070.37 924
14071.49 967
14072.61 968
14073.73 972
14074.85 1043
14075.97 993
14077.09 997
14078.21 1000
14079.33 969
14080.45 978
14081.57 964
14082.69 995
14083.82 1002
14084.94 953
14086.06 988
14087.18 997
14088.30 1000
14089.42 1036
14090.54 1012
14091.66 1008
14092.78 1008
14093.91 1019
14095.03 1054
14096.15 1013
14097.27 1014
14098.39 1064
14099.51 1068
14100.63 1032
14101.76 1004
14102.88 1052
14104.00 1045
14105.12 990
14106.24 1007
14107.36 1010
14108.49 1010
14109.61 994
14110.73 1023
14111.85 1000
14112.97 977
14114.10 972
14115.22 933
14116.34 915
14117.46 879
14118.58 876
14119.71 905
14120.83 885
14121.95 887
14123.07 863
14124.20 852
14125.32 866
14126.44 870
14127.56 863
14128.69 864
14129.81 816
14130.93 820
14132.06 807
14133.18 832
14134.30 843
14135.42 812
14136.55 819
14137.67 780
14138.79 791
14139.92 804
14141.04 832
14142.16 798
14143.29 796
14144.41 806
14145.53 779
14146.66 763
14147.78 815
14148.90 773
14150.03 804
14151.15 789
14152.27 787
14153.40 783
14154.52 792
14155.64 797
14156.77 764
14157.89 780
14159.02 755
14160.14 774
14161.26 778
14162.39 782
14163.51 790
14164.64 784
14165.76 743
14166.88 748
14168.01 732
14169.13 722
14170.26 746
14171.38 766
14172.51 754
14173.63 760
14174.75 771
14175.88 781
14177.00 753
14178.13 733
14179.25 763
14180.38 729
14181.50 714
14182.63 751
14183.75 740
14184.88 717
14186.00 709
14187.13 791
14188.25 731
14189.38 742
14190.50 716
14191.63 720
14192.75 701
14193.88 700
14195.00 720
14196.13 735
14197.25 708
14198.38 694
14199.50 694
14200.63 715
14201.76 695
14202.88 693
14204.01 707
14205.13 689
14206.26 695
14207.38 687
14208.51 700
14209.64 726
14210.76 675
14211.89 688
14213.01 696
14214.14 689
14215.27 692
14216.39 667
14217.52 694
14218.64 698
14219.77 659
14220.90 666
14222.02 655
14223.15 656
14224.28 622
14225.40 654
14226.53 658
14227.66 636
14228.78 634
14229.91 623
14231.04 665
14232.16 652
14233.29 635
14234.42 642
14235.54 655
14236.67 661
14237.80 675
14238.92 650
14240.05 614
14241.18 635
14242.31 668
14243.43 632
14244.56 643
14245.69 631
14246.82 629
14247.94 633
14249.07 658
14250.20 623
14251.33 609
14252.45 665
14253.58 619
14254.71 620
14255.84 599
14256.96 620
14258.09 631
14259.22 610
14260.35 612
14261.47 594
14262.60 603
14263.73 631
14264.86 599
14265.99 571
14267.12 575
14268.24 575
14269.37 631
14270.50 597
14271.63 599
14272.76 592
14273.89 568
14275.01 587
14276.14 610
14277.27 552
14278.40 571
14279.53 576
14280.66 579
14281.79 574
14282.91 575
14284.04 566
14285.17 561
14286.30 581
14287.43 534
14288.56 546
14289.69 544
14290.82 571
14291.95 540
14293.08 583
14294.20 520
14295.33 541
14296.46 537
14297.59 559
14298.72 529
14299.85 541
14300.98 524
14302.11 537
14303.24 558
14304.37 552
14305.50 574
14306.63 513
14307.76 522
14308.89 555
14310.02 519
14311.15 475
14312.28 520
14313.41 532
14314.54 510
14315.67 533
14316.80 519
14317.93 504
14319.06 504
14320.19 523
14321.32 494
14322.45 513
14323.58 513
14324.71 531
14325.84 550
14326.97 529
14328.10 495
14329.23 524
14330.36 536
14331.49 515
14332.62 523
14333.76 524
14334.89 532
14336.02 496
14337.15 502
14338.28 504
14339.41 490
14340.54 524
14341.67 489
14342.80 505
14343.93 522
14345.07 512
14346.20 533
14347.33 527
14348.46 524
14349.59 520
14350.72 509
14351.85 530
14352.99 472
14354.12 517
14355.25 504
14356.38 500
14357.51 499
14358.64 504
14359.78 492
14360.91 505
14362.04 507
14363.17 496
14364.30 513
14365.44 514
14366.57 499
14367.70 497
14368.83 509
14369.96 516
14371.10 527
14372.23 503
14373.36 530
14374.49 528
14375.63 526
14376.76 503
14377.89 510
14379.02 503
14380.16 508
14381.29 509
14382.42 511
14383.55 516
14384.69 524
14385.82 490
14386.95 518
14388.09 530
14389.22 541
14390.35 540
14391.49 523
14392.62 494
14393.75 516
14394.89 538
14396.02 509
14397.15 528
14398.28 478
14399.42 505
14400.55 536
14401.69 519
14402.82 516
14403.95 517
14405.09 533
14406.22 506
14407.35 521
14408.49 550
14409.62 521
14410.75 540
14411.89 531
14413.02 534
14414.16 537
14415.29 539
14416.42 533
14417.56 534
14418.69 542
14419.83 571
14420.96 557
14422.10 558
14423.23 539
14424.36 518
14425.50 538
14426.63 548
14427.77 528
14428.90 555
14430.04 530
14431.17 579
14432.31 590
14433.44 569
14434.58 527
14435.71 535
14436.85 570
14437.98 540
14439.12 535
14440.25 523
14441.39 583
14442.52 561
14443.66 520
14444.79 545
14445.93 539
14447.06 545
14448.20 591
14449.33 563
14450.47 521
14451.60 541
14452.74 549
14453.87 554
14455.01 521
14456.14 551
14457.28 566
14458.42 553
14459.55 549
14460.69 560
14461.82 554
14462.96 557
14464.10 571
14465.23 578
14466.37 554
14467.50 580
14468.64 578
14469.78 560
14470.91 557
14472.05 558
14473.18 563
14474.32 550
14475.46 572
14476.59 576
14477.73 600
14478.87 572
14480.00 586
14481.14 576
14482.28 601
14483.41 556
14484.55 552
14485.69 549
14486.82 564
14487.96 545
14489.10 558
14490.23 566
14491.37 558
14492.51 562
14493.65 546
14494.78 562
14495.92 554
14497.06 587
14498.19 562
14499.33 572
14500.47 543
14501.61 552
14502.74 558
14503.88 591
14505.02 568
14506.16 587
14507.29 588
14508.43 574
14509.57 572
14510.71 552
14511.85 584
14512.98 535
14514.12 527
14515.26 556
14516.40 572
14517.54 525
14518.67 526
14519.81 534
14520.95 559
14522.09 554
14523.23 568
14524.36 555
14525.50 555
14526.64 536
14527.78 522
14528.92 557
14530.06 540
14531.19 539
14532.33 535
14533.47 534
14534.61 538
14535.75 549
14536.89 548
14538.03 532
14539.17 540
14540.31 541
14541.44 551
14542.58 537
14543.72 532
14544.86 562
14546.00 564
14547.14 552
14548.28 541
14549.42 571
14550.56 594
14551.70 577
14552.84 552
14553.98 529
14555.12 571
14556.25 569
14557.39 581
14558.53 560
14559.67 594
14560.81 552
14561.95 581
14563.09 586
14564.23 569
14565.37 570
14566.51 576
14567.65 594
14568.79 639
14569.93 610
14571.07 601
14572.21 617
14573.35 564
14574.49 601
14575.63 616
14576.77 567
14577.92 609
14579.06 638
14580.20 629
14581.34 601
14582.48 600
14583.62 619
14584.76 652
14585.90 623
14587.04 641
14588.18 613
14589.32 611
14590.46 636
14591.60 645
14592.74 678
14593.89 641
14595.03 618
14596.17 654
14597.31 672
14598.45 638
14599.59 648
14600.73 616
14601.87 647
14603.02 635
14604.16 647
14605.30 659
14606.44 705
14607.58 674
14608.72 695
14609.86 699
14611.01 691
14612.15 692
14613.29 733
14614.43 715
14615.57 714
14616.72 730
14617.86 718
14619.00 732
14620.14 751
14621.28 755
14622.43 740
14623.57 769
14624.71 780
14625.85 795
14627.00 785
14628.14 797
14629.28 812
14630.42 838
14631.56 846
14632.71 784
14633.85 833
14634.99 850
14636.14 864
14637.28 835
14638.42 836
14639.56 839
14640.71 844
14641.85 808
14642.99 823
14644.14 778
14645.28 805
14646.42 798
14647.56 762
14648.71 754
14649.85 725
14650.99 735
14652.14 753
14653.28 718
14654.42 668
14655.57 680
14656.71 660
14657.85 661
14659.00 630
14660.14 625
14661.29 603
14662.43 570
14663.57 628
14664.72 617
14665.86 580
14667.00 565
14668.15 599
14669.29 586
14670.44 569
14671.58 569
14672.73 581
14673.87 597
14675.01 567
14676.16 571
14677.30 530
14678.45 533
14679.59 535
14680.74 550
14681.88 565
14683.02 532
14684.17 518
14685.31 539
14686.46 551
14687.60 522
14688.75 510
14689.89 550
14691.04 523
14692.18 531
14693.33 489
14694.47 516
14695.62 505
14696.76 514
14697.91 511
14699.05 508
14700.20 503
14701.34 498
14702.49 508
14703.63 498
14704.78 482
14705.92 477
14707.07 494
14708.22 480
14709.36 510
14710.51 499
14711.65 515
14712.80 518
14713.94 504
14715.09 513
14716.23 510
14717.38 478
14718.53 466
14719.67 486
14720.82 474
14721.96 478
14723.11 478
14724.26 481
14725.40 484
14726.55 486
14727.70 439
14728.84 467
14729.99 495
14731.13 534
14732.28 501
14733.43 488
14734.57 489
14735.72 476
14736.87 482
14738.01 469
14739.16 479
14740.31 482
14741.45 486
14742.60 465
14743.75 491
14744.89 467
14746.04 467
14747.19 438
14748.34 476
14749.48 451
14750.63 468
14751.78 482
14752.92 454
14754.07 422
14755.22 429
14756.37 462
14757.51 431
14758.66 469
14759.81 468
14760.96 447
14762.10 431
14763.25 459
14764.40 467
14765.55 446
14766.70 439
14767.84 475
14768.99 445
14770.14 436
14771.29 445
14772.43 460
14773.58 429
14774.73 443
14775.88 447
14777.03 438
14778.18 429
14779.32 409
14780.47 435
14781.62 432
14782.77 439
14783.92 429
14785.07 445
14786.21 434
14787.36 425
14788.51 421
14789.66 409
14790.81 431
14791.96 415
14793.11 393
14794.26 388
14795.40 411
14796.55 392
14797.70 436
14798.85 406
14800.00 407
14801.15 401
14802.30 400
14803.45 440
14804.60 406
14805.75 422
14806.90 398
14808.05 410
14809.19 405
14810.34 416
14811.49 390
14812.64 389
14813.79 400
14814.94 404
14816.09 382
14817.24 383
14818.39 402
14819.54 392
14820.69 409
14821.84 383
14822.99 394
14824.14 397
14825.29 398
14826.44 370
14827.59 393
14828.74 397
14829.89 394
14831.04 389
14832.19 375
14833.34 379
14834.49 404
14835.64 393
14836.79 369
14837.95 375
14839.10 355
14840.25 374
14841.40 415
14842.55 368
14843.70 371
14844.85 376
14846.00 375
14847.15 361
14848.30 362
14849.45 383
14850.60 387
14851.76 381
14852.91 346
14854.06 346
14855.21 381
14856.36 365
14857.51 346
14858.66 376
14859.81 380
14860.97 363
14862.12 410
14863.27 363
14864.42 358
14865.57 349
14866.72 392
14867.88 373
14869.03 342
14870.18 366
14871.33 378
14872.48 371
14873.64 353
14874.79 335
14875.94 382
14877.09 357
14878.24 364
14879.40 348
14880.55 345
14881.70 379
14882.85 376
14884.00 386
14885.16 369
14886.31 363
14887.46 353
14888.61 379
14889.77 371
14890.92 362
14892.07 364
14893.23 377
14894.38 364
14895.53 356
14896.68 355
14897.84 321
14898.99 370
14900.14 358
14901.30 353
14902.45 374
14903.60 357
14904.75 379
14905.91 385
14907.06 355
14908.21 339
14909.37 329
14910.52 334
14911.67 369
14912.83 345
14913.98 352
14915.14 339
14916.29 345
14917.44 360
14918.60 331
14919.75 352
14920.90 359
14922.06 345
14923.21 362
14924.37 344
14925.52 358
14926.67 354
14927.83 373
14928.98 373
14930.14 347
14931.29 356
14932.44 368
14933.60 354
14934.75 351
14935.91 352
14937.06 340
14938.22 372
14939.37 351
14940.52 371
14941.68 365
14942.83 351
14943.99 382
14945.14 374
14946.30 360
14947.45 336
14948.61 384
14949.76 361
14950.92 391
14952.07 348
14953.23 377
14954.38 364
14955.54 353
14956.69 370
14957.85 363
14959.00 382
14960.16 358
14961.31 377
14962.47 368
14963.62 371
14964.78 384
14965.94 410
14967.09 367
14968.25 358
14969.40 370
14970.56 399
14971.71 376
14972.87 379
14974.03 368
14975.18 364
14976.34 369
14977.49 377
14978.65 377
14979.81 375
14980.96 381
14982.12 362
14983.27 370
14984.43 360
14985.59 349
14986.74 361
14987.90 343
14989.06 380
14990.21 374
14991.37 327
14992.53 357
14993.68 353
14994.84 356
14996.00 364
14997.15 381
14998.31 355
14999.47 343
15000.62 365
15001.78 338
15002.94 362
15004.09 322
15005.25 337
15006.41 358
15007.56 346
15008.72 345
15009.88 347
15011.04 378
15012.19 354
15013.35 356
15014.51 342
15015.67 321
15016.82 346
15017.98 357
15019.14 326
15020.30 325
15021.45 352
15022.61 362
15023.77 346
15024.93 332
15026.08 345
15027.24 343
15028.40 335
15029.56 335
15030.72 355
15031.87 343
15033.03 330
15034.19 331
15035.35 364
15036.51 352
15037.67 344
15038.82 334
15039.98 354
15041.14 378
15042.30 358
15043.46 345
15044.62 362
15045.78 335
15046.93 336
15048.09 336
15049.25 365
15050.41 365
15051.57 344
15052.73 339
15053.89 350
15055.05 355
15056.20 354
15057.36 328
15058.52 342
15059.68 351
15060.84 326
15062.00 347
15063.16 362
15064.32 364
15065.48 344
15066.64 361
15067.80 396
15068.96 371
15070.12 348
15071.28 347
15072.44 345
15073.60 325
15074.76 338
15075.91 342
15077.07 358
15078.23 359
15079.39 359
15080.55 346
15081.71 334
15082.87 318
15084.03 360
15085.19 353
15086.35 372
15087.51 358
15088.68 357
15089.84 339
15091.00 353
15092.16 359
15093.32 347
15094.48 383
15095.64 370
15096.80 370
15097.96 363
15099.12 368
15100.28 380
15101.44 392
15102.60 374
15103.76 382
15104.92 389
15106.08 358
15107.25 383
15108.41 383
15109.57 386
15110.73 371
15111.89 367
15113.05 388
15114.21 402
15115.37 372
15116.54 369
15117.70 371
15118.86 379
15120.02 357
15121.18 396
15122.34 376
15123.50 384
15124.67 375
15125.83 355
15126.99 397
15128.15 384
15129.31 378
15130.47 374
15131.64 393
15132.80 392
15133.96 402
15135.12 381
15136.28 393
15137.45 415
15138.61 421
15139.77 413
15140.93 375
15142.10 384
15143.26 392
15144.42 412
15145.58 393
15146.75 388
15147.91 394
15149.07 418
15150.23 421
15151.40 417
15152.56 410
15153.72 391
15154.88 409
15156.05 402
15157.21 399
15158.37 388
15159.54 412
15160.70 381
15161.86 410
15163.03 433
15164.19 411
15165.35 432
15166.52 442
15167.68 417
15168.84 426
15170.01 396
15171.17 432
15172.33 420
15173.50 431
15174.66 452
15175.82 440
15176.99 456
15178.15 460
15179.31 475
15180.48 421
15181.64 431
15182.81 443
15183.97 451
15185.13 449
15186.30 475
15187.46 472
15188.63 473
15189.79 479
15190.95 465
15192.12 463
15193.28 459
15194.45 446
15195.61 484
15196.78 510
15197.94 489
15199.10 502
15200.27 497
15201.43 496
15202.60 499
15203.76 491
15204.93 506
15206.09 465
15207.26 490
15208.42 469
15209.59 485
15210.75 529
15211.92 514
15213.08 535
15214.25 545
15215.41 497
15216.58 514
15217.74 507
15218.91 509
15220.07 517
15221.24 519
15222.40 544
15223.57 529
15224.74 511
15225.90 524
15227.07 528
15228.23 535
15229.40 543
15230.56 568
15231.73 555
15232.89 532
15234.06 528
15235.23 528
15236.39 578
15237.56 535
15238.72 552
15239.89 550
15241.06 527
15242.22 542
15243.39 541
15244.56 566
15245.72 550
15246.89 494
15248.05 514
15249.22 568
15250.39 539
15251.55 562
15252.72 548
15253.89 545
15255.05 538
15256.22 543
15257.39 524
15258.55 519
15259.72 536
15260.89 532
15262.05 498
15263.22 474
15264.39 475
15265.56 481
15266.72 513
15267.89 504
15269.06 455
15270.22 470
15271.39 489
15272.56 482
15273.73 476
15274.89 483
15276.06 456
15277.23 483
15278.40 475
15279.56 475
15280.73 472
15281.90 455
15283.07 473
15284.23 476
15285.40 450
15286.57 445
15287.74 433
15288.91 464
15290.07 477
15291.24 469
15292.41 450
15293.58 471
15294.75 435
15295.92 447
15297.08 449
15298.25 475
15299.42 472
15300.59 472
15301.76 458
15302.93 450
15304.09 483
15305.26 469
15306.43 461
15307.60 490
15308.77 481
15309.94 443
15311.11 431
15312.28 455
15313.44 476
15314.61 445
15315.78 464
15316.95 437
15318.12 440
15319.29 453
15320.46 421
15321.63 445
15322.80 450
15323.97 450
15325.14 480
15326.30 471
15327.47 473
15328.64 451
15329.81 484
15330.98 479
15332.15 490
15333.32 485
15334.49 491
15335.66 499
15336.83 503
15338.00 457
15339.17 486
15340.34 502
15341.51 500
15342.68 510
15343.85 480
15345.02 478
15346.19 476
15347.36 489
15348.53 521
15349.70 517
15350.87 515
15352.04 510
15353.21 502
15354.38 513
15355.55 522
15356.72 549
15357.90 526
15359.07 510
15360.24 505
15361.41 512
15362.58 512
15363.75 552
15364.92 554
15366.09 538
15367.26 537
15368.43 563
15369.60 545
15370.77 544
15371.95 521
15373.12 537
15374.29 521
15375.46 508
15376.63 534
15377.80 515
15378.97 518
15380.15 516
15381.32 556
15382.49 575
15383.66 542
15384.83 546
15386.00 520
15387.17 505
15388.35 505
15389.52 501
15390.69 509
15391.86 495
15393.03 519
15394.21 516
15395.38 509
15396.55 516
15397.72 512
15398.89 505
15400.07 494
15401.24 488
15402.41 488
15403.58 502
15404.76 487
15405.93 488
15407.10 483
15408.27 476
15409.45 470
15410.62 477
15411.79 444
15412.96 447
15414.14 450
15415.31 471
15416.48 428
15417.66 461
15418.83 445
15420.00 422
15421.17 451
15422.35 451
15423.52 473
15424.69 434
15425.87 425
15427.04 439
15428.21 469
15429.39 469
15430.56 441
15431.73 434
15432.91 435
15434.08 412
15435.25 406
15436.43 422
15437.60 422
15438.77 413
15439.95 443
15441.12 425
15442.30 428
15443.47 423
15444.64 445
15445.82 439
15446.99 410
15448.17 415
15449.34 426
15450.51 432
15451.69 399
15452.86 421
15454.04 426
15455.21 420
15456.39 418
15457.56 446
15458.73 425
15459.91 431
15461.08 425
15462.26 413
15463.43 401
15464.61 408
15465.78 423
15466.96 429
15468.13 421
15469.31 418
15470.48 417
15471.66 408
15472.83 415
15474.01 439
15475.18 443
15476.36 452
15477.53 428
15478.71 423
15479.88 433
15481.06 418
15482.23 420
15483.41 443
15484.58 436
15485.76 418
15486.93 423
15488.11 420
15489.29 449
15490.46 461
15491.64 444
15492.81 455
15493.99 448
15495.16 421
15496.34 395
15497.52 436
15498.69 448
15499.87 449
15501.04 419
15502.22 429
15503.40 443
15504.57 404
15505.75 404
15506.92 416
15508.10 453
15509.28 448
15510.45 411
15511.63 448
15512.81 428
15513.98 450
15515.16 475
15516.34 434
15517.51 415
15518.69 412
15519.87 447
15521.04 424
15522.22 443
15523.40 437
15524.57 440
15525.75 441
15526.93 445
15528.11 461
15529.28 443
15530.46 450
15531.64 461
15532.81 479
15533.99 419
15535.17 431
15536.35 440
15537.52 466
15538.70 443
15539.88 460
15541.06 460
15542.23 438
15543.41 463
15544.59 460
15545.77 479
15546.95 472
15548.12 499
15549.30 474
15550.48 451
15551.66 460
15552.83 454
15554.01 471
15555.19 477
15556.37 460
15557.55 476
15558.73 457
15559.90 454
15561.08 471
15562.26 486
15563.44 504
15564.62 492
15565.80 475
15566.97 475
15568.15 511
15569.33 491
15570.51 514
15571.69 487
15572.87 506
15574.05 497
15575.23 480
15576.40 503
15577.58 515
15578.76 485
15579.94 498
15581.12 513
15582.30 503
15583.48 529
15584.66 539
15585.84 520
15587.02 563
15588.20 559
15589.38 562
15590.56 529
15591.73 548
15592.91 554
15594.09 542
15595.27 544
15596.45 550
15597.63 548
15598.81 545
15599.99 560
15601.17 587
15602.35 572
15603.53 595
15604.71 572
15605.89 550
15607.07 592
15608.25 577
15609.43 559
15610.61 569
15611.79 574
15612.97 587
15614.15 607
15615.33 622
15616.51 587
15617.69 622
15618.88 624
15620.06 604
15621.24 627
15622.42 617
15623.60 625
15624.78 650
15625.96 644
15627.14 629
15628.32 649
15629.50 654
15630.68 656
15631.86 649
15633.05 654
15634.23 694
15635.41 676
15636.59 647
15637.77 648
15638.95 663
15640.13 667
15641.31 681
15642.50 656
15643.68 680
15644.86 711
15646.04 702
15647.22 705
15648.40 687
15649.58 725
15650.77 687
15651.95 679
15653.13 706
15654.31 686
15655.49 705
15656.68 706
15657.86 712
15659.04 689
15660.22 699
15661.40 703
15662.59 687
15663.77 681
15664.95 704
15666.13 718
15667.32 684
15668.50 687
15669.68 687
15670.86 676
15672.05 705
15673.23 696
15674.41 665
15675.59 669
15676.78 681
15677.96 700
15679.14 698
15680.32 678
15681.51 669
15682.69 663
15683.87 654
15685.06 670
15686.24 676
15687.42 683
15688.61 647
15689.79 677
15690.97 651
15692.16 630
15693.34 631
15694.52 676
15695.71 678
15696.89 679
15698.07 631
15699.26 646
15700.44 666
15701.62 644
15702.81 664
15703.99 637
15705.17 632
15706.36 660
15707.54 664
15708.73 672
15709.91 635
15711.09 633
15712.28 667
15713.46 677
15714.65 681
15715.83 676
15717.02 673
15718.20 675
15719.38 703
15720.57 679
15721.75 676
15722.94 691
15724.12 720
15725.31 710
15726.49 682
15727.68 689
15728.86 689
15730.04 717
15731.23 710
15732.41 699
15733.60 699
15734.78 730
15735.97 718
15737.15 736
15738.34 734
15739.52 725
15740.71 768
15741.89 774
15743.08 758
15744.27 769
15745.45 784
15746.64 762
15747.82 799
15749.01 821
15750.19 802
15751.38 803
15752.56 809
15753.75 799
15754.93 810
15756.12 824
15757.31 840
15758.49 849
15759.68 838
15760.86 806
15762.05 810
15763.24 818
15764.42 822
15765.61 824
15766.79 828
15767.98 835
15769.17 808
15770.35 802
15771.54 752
15772.72 803
15773.91 782
15775.10 777
15776.28 767
15777.47 766
15778.66 767
15779.84 756
15781.03 764
15782.22 683
15783.40 697
15784.59 696
15785.78 710
15786.96 694
15788.15 735
15789.34 732
15790.53 712
15791.71 709
15792.90 716
15794.09 664
15795.27 695
15796.46 671
15797.65 652
15798.84 692
15800.02 669
15801.21 650
15802.40 667
15803.59 648
15804.77 646
15805.96 645
15807.15 638
15808.34 632
15809.52 651
15810.71 605
15811.90 609
15813.09 630
15814.28 638
15815.46 626
15816.65 662
15817.84 656
15819.03 624
15820.22 622
15821.40 656
15822.59 621
15823.78 637
15824.97 628
15826.16 611
15827.35 650
15828.53 630
15829.72 624
15830.91 651
15832.10 609
15833.29 610
15834.48 630
15835.67 616
15836.85 611
15838.04 610
15839.23 630
15840.42 577
15841.61 597
15842.80 586
15843.99 613
15845.18 647
15846.37 626
15847.55 600
15848.74 584
15849.93 576
15851.12 610
15852.31 609
15853.50 608
15854.69 625
15855.88 633
15857.07 653
15858.26 629
15859.45 642
15860.64 598
15861.83 600
15863.02 604
15864.21 616
15865.40 619
15866.59 654
15867.78 641
15868.97 606
15870.16 636
15871.35 630
15872.54 623
15873.73 617
15874.92 597
15876.11 637
15877.30 654
15878.49 641
15879.68 623
15880.87 625
15882.06 641
15883.25 663
15884.44 638
15885.63 628
15886.82 631
15888.01 661
15889.20 673
15890.39 618
15891.59 664
15892.78 669
15893.97 659
15895.16 677
15896.35 638
15897.54 670
15898.73 678
15899.92 695
15901.11 688
15902.30 674
15903.50 659
15904.69 692
15905.88 727
15907.07 707
15908.26 694
15909.45 670
15910.64 695
15911.84 699
15913.03 702
15914.22 720
15915.41 672
15916.60 671
15917.79 714
15918.99 693
15920.18 696
15921.37 681
15922.56 717
15923.75 741
15924.95 723
15926.14 725
15927.33 701
15928.52 747
15929.71 731
15930.91 708
15932.10 683
15933.29 689
15934.48 683
15935.68 677
15936.87 696
15938.06 682
15939.25 657
15940.45 667
15941.64 649
15942.83 648
15944.03 653
15945.22 648
15946.41 659
15947.60 627
15948.80 610
15949.99 598
15951.18 620
15952.38 594
15953.57 570
15954.76 569
15955.96 557
15957.15 555
15958.34 560
15959.54 537
15960.73 530
15961.92 530
15963.12 545
15964.31 533
15965.50 512
15966.70 515
15967.89 515
15969.08 488
15970.28 488
15971.47 481
15972.67 513
15973.86 515
15975.05 500
15976.25 483
15977.44 467
15978.64 453
15979.83 473
15981.02 503
15982.22 474
15983.41 470
15984.61 473
15985.80 462
15987.00 463
15988.19 444
15989.38 449
15990.58 453
15991.77 446
15992.97 458
15994.16 444
15995.36 415
15996.55 443
15997.75 430
15998.94 447
16000.14 432
16001.33 434
16002.53 447
16003.72 427
16004.92 419
16006.11 436
16007.31 414
16008.50 418
16009.70 420
16010.89 432
16012.09 423
16013.28 426
16014.48 411
16015.67 415
16016.87 415
16018.07 426
16019.26 443
16020.46 400
16021.65 417
16022.85 429
16024.04 411
16025.24 411
16026.44 407
16027.63 422
16028.83 414
16030.02 420
16031.22 417
16032.42 419
16033.61 400
16034.81 426
16036.00 415
16037.20 412
16038.40 404
16039.59 393
16040.79 401
16041.99 383
16043.18 415
16044.38 389
16045.58 392
16046.77 406
16047.97 394
16049.17 389
16050.36 387
16051.56 362
16052.76 384
16053.95 393
16055.15 384
16056.35 405
16057.54 398
16058.74 390
16059.94 379
16061.14 387
16062.33 394
16063.53 361
16064.73 384
16065.92 404
16067.12 368
16068.32 383
16069.52 372
16070.71 359
16071.91 387
16073.11 383
16074.31 362
16075.50 366
16076.70 359
16077.90 352
16079.10 382
16080.30 369
16081.49 365
16082.69 364
16083.89 351
16085.09 342
16086.29 358
16087.48 333
16088.68 359
16089.88 362
16091.08 350
16092.28 357
16093.48 342
16094.67 327
16095.87 354
16097.07 361
16098.27 328
16099.47 343
16100.67 330
16101.87 363
16103.06 329
16104.26 330
16105.46 347
16106.66 353
16107.86 364
16109.06 377
16110.26 345
16111.46 330
16112.66 335
16113.86 339
16115.05 350
16116.25 335
16117.45 306
16118.65 332
16119.85 358
16121.05 350
16122.25 339
16123.45 330
16124.65 316
16125.85 327
16127.05 341
16128.25 344
16129.45 332
16130.65 342
16131.85 339
16133.05 331
16134.25 315
16135.45 335
16136.65 318
16137.85 335
16139.05 313
16140.25 328
16141.45 337
16142.65 342
16143.85 346
16145.05 331
16146.25 343
16147.45 338
16148.65 336
16149.85 353
16151.05 322
16152.25 314
16153.45 335
16154.65 307
16155.85 311
16157.05 315
16158.25 331
16159.46 331
16160.66 324
16161.86 308
16163.06 332
16164.26 362
16165.46 325
16166.66 331
16167.86 320
16169.06 317
16170.27 298
16171.47 313
16172.67 313
16173.87 332
16175.07 321
16176.27 331
16177.47 318
16178.67 354
16179.88 341
16181.08 324
16182.28 317
16183.48 321
16184.68 315
16185.89 313
16187.09 321
16188.29 322
16189.49 321
16190.69 320
16191.90 319
16193.10 316
16194.30 336
16195.50 322
16196.70 326
16197.91 319
16199.11 314
16200.31 331
16201.51 324
16202.72 360
16203.92 320
16205.12 335
16206.32 334
16207.53 345
16208.73 319
16209.93 317
16211.13 329
16212.34 329
16213.54 329
16214.74 334
16215.95 331
16217.15 324
16218.35 329
16219.55 332
16220.76 316
16221.96 329
16223.16 327
16224.37 322
16225.57 309
16226.77 324
16227.98 310
16229.18 320
16230.38 351
16231.59 341
16232.79 337
16233.99 351
16235.20 308
16236.40 312
16237.61 337
16238.81 313
16240.01 335
16241.22 333
16242.42 335
16243.63 350
16244.83 310
16246.03 338
16247.24 333
16248.44 326
16249.65 319
16250.85 321
16252.05 320
16253.26 326
16254.46 326
16255.67 321
16256.87 303
16258.08 349
16259.28 329
16260.49 353
16261.69 348
16262.89 351
16264.10 357
16265.30 341
16266.51 335
16267.71 318
16268.92 331
16270.12 349
16271.33 362
16272.53 345
16273.74 343
16274.94 329
16276.15 347
16277.35 336
16278.56 348
16279.77 353
16280.97 317
16282.18 332
16283.38 358
16284.59 330
16285.79 335
16287.00 328
16288.20 335
16289.41 336
16290.61 362
16291.82 339
16293.03 340
16294.23 335
16295.44 326
16296.64 329
16297.85 338
16299.06 330
16300.26 331
16301.47 337
16302.67 351
16303.88 330
16305.09 322
16306.29 319
16307.50 330
16308.71 337
16309.91 356
16311.12 323
16312.33 334
16313.53 327
16314.74 333
16315.95 329
16317.15 320
16318.36 316
16319.57 323
16320.77 316
16321.98 306
16323.19 305
16324.39 348
16325.60 343
16326.81 327
16328.01 360
16329.22 303
16330.43 339
16331.64 325
16332.84 318
16334.05 312
16335.26 332
16336.47 337
16337.67 310
16338.88 317
16340.09 328
16341.30 306
16342.50 309
16343.71 315
16344.92 308
16346.13 298
16347.33 307
16348.54 301
16349.75 301
16350.96 297
16352.17 314
16353.37 311
16354.58 302
16355.79 309
16357.00 315
16358.21 299
16359.41 300
16360.62 308
16361.83 300
16363.04 312
16364.25 302
16365.46 322
16366.67 321
16367.87 301
16369.08 308
16370.29 287
16371.50 290
16372.71 277
16373.92 308
16375.13 317
16376.34 292
16377.54 303
16378.75 295
16379.96 296
16381.17 303
16382.38 312
16383.59 280
16384.80 310
16386.01 310
16387.22 305
16388.43 288
16389.64 301
16390.85 309
16392.05 307
16393.26 300
16394.47 301
16395.68 309
16396.89 308
16398.10 317
16399.31 309
16400.52 299
16401.73 300
16402.94 293
16404.15 313
16405.36 332
16406.57 308
16407.78 312
16408.99 313
16410.20 282
16411.41 305
16412.62 309
16413.83 284
16415.04 294
16416.25 271
16417.46 295
16418.67 304
16419.88 303
16421.10 297
16422.31 299
16423.52 290
16424.73 312
16425.94 319
16427.15 282
16428.36 304
16429.57 311
16430.78 327
16431.99 302
16433.20 315
16434.41 307
16435.63 306
16436.84 328
16438.05 326
16439.26 287
16440.47 300
16441.68 317
16442.89 294
16444.10 302
16445.32 308
16446.53 292
16447.74 307
16448.95 317
16450.16 291
16451.37 314
16452.59 314
16453.80 325
16455.01 309
16456.22 307
16457.43 314
16458.64 311
16459.86 314
16461.07 325
16462.28 317
16463.49 304
16464.70 292
16465.92 293
16467.13 307
16468.34 298
16469.55 299
16470.77 304
16471.98 292
16473.19 321
16474.40 304
16475.62 304
16476.83 307
16478.04 344
16479.25 315
16480.47 299
16481.68 313
16482.89 295
16484.11 291
16485.32 312
16486.53 298
16487.74 296
16488.96 283
16490.17 300
16491.38 290
16492.60 297
16493.81 296
16495.02 306
16496.24 310
16497.45 301
16498.66 312
16499.88 314
16501.09 330
16502.30 323
16503.52 320
16504.73 311
16505.94 291
16507.16 315
16508.37 311
16509.59 306
16510.80 296
16512.01 305
16513.23 311
16514.44 319
16515.66 319
16516.87 309
16518.08 313
16519.30 326
16520.51 298
16521.73 341
16522.94 332
16524.16 313
16525.37 306
16526.58 332
16527.80 345
16529.01 361
16530.23 363
16531.44 343
16532.66 332
16533.87 320
16535.09 339
16536.30 331
16537.52 339
16538.73 338
16539.95 365
16541.16 349
16542.38 354
16543.59 337
16544.81 337
16546.02 349
16547.24 380
16548.45 354
16549.67 366
16550.88 336
16552.10 350
16553.31 363
16554.53 373
16555.74 369
16556.96 378
16558.18 365
16559.39 365
16560.61 387
16561.82 352
16563.04 366
16564.25 355
16565.47 362
16566.69 382
16567.90 403
16569.12 382
16570.33 386
16571.55 397
16572.77 377
16573.98 373
16575.20 398
16576.41 416
16577.63 407
16578.85 404
16580.06 401
16581.28 377
16582.50 368
16583.71 411
16584.93 387
16586.15 385
16587.36 369
16588.58 384
16589.80 386
16591.01 381
16592.23 376
16593.45 366
16594.66 383
16595.88 376
16597.10 372
16598.32 364
16599.53 349
16600.75 357
16601.97 355
16603.18 342
16604.40 346
16605.62 337
16606.84 340
16608.05 332
16609.27 341
16610.49 354
16611.71 349
16612.92 347
16614.14 328
16615.36 338
16616.58 300
16617.79 329
16619.01 343
16620.23 366
16621.45 328
16622.67 344
16623.88 330
16625.10 307
16626.32 333
16627.54 328
16628.76 335
16629.97 326
16631.19 344
16632.41 297
16633.63 322
16634.85 322
16636.07 309
16637.29 312
16638.50 300
16639.72 314
16640.94 329
16642.16 291
16643.38 309
16644.60 322
16645.82 337
16647.03 300
16648.25 302
16649.47 303
16650.69 300
16651.91 321
16653.13 302
16654.35 298
16655.57 317
16656.79 309
16658.01 311
16659.23 302
16660.45 301
16661.66 333
16662.88 314
16664.10 300
16665.32 311
16666.54 308
16667.76 326
16668.98 283
16670.20 317
16671.42 313
16672.64 327
16673.86 320
16675.08 319
16676.30 279
16677.52 313
16678.74 299
16679.96 301
16681.18 300
16682.40 295
16683.62 321
16684.84 313
16686.06 299
16687.28 294
16688.50 297
16689.72 306
16690.94 343
16692.16 305
16693.39 290
16694.61 297
16695.83 297
16697.05 287
16698.27 295
16699.49 292
16700.71 308
16701.93 293
16703.15 287
16704.37 307
16705.59 272
16706.81 282
16708.04 295
16709.26 282
16710.48 282
16711.70 298
16712.92 274
16714.14 294
16715.36 288
16716.58 313
16717.81 315
16719.03 306
16720.25 325
16721.47 287
16722.69 284
16723.91 268
16725.14 292
16726.36 300
16727.58 312
16728.80 274
16730.02 303
16731.24 284
16732.47 312
16733.69 295
16734.91 280
16736.13 289
16737.36 301
16738.58 303
16739.80 297
16741.02 266
16742.24 285
16743.47 292
16744.69 278
16745.91 292
16747.13 270
16748.36 266
16749.58 260
16750.80 280
16752.02 272
16753.25 296
16754.47 295
16755.69 313
16756.92 278
16758.14 265
16759.36 279
16760.59 264
16761.81 290
16763.03 294
16764.25 286
16765.48 288
16766.70 281
16767.92 285
16769.15 283
16770.37 261
16771.59 272
16772.82 279
16774.04 290
16775.27 285
16776.49 307
16777.71 267
16778.94 290
16780.16 260
16781.38 281
16782.61 306
16783.83 300
16785.06 309
16786.28 257
16787.50 281
16788.73 286
16789.95 270
16791.18 300
16792.40 281
16793.62 270
16794.85 307
16796.07 295
16797.30 306
16798.52 287
16799.75 289
16800.97 288
16802.19 272
16803.42 288
16804.64 272
16805.87 303
16807.09 284
16808.32 283
16809.54 284
16810.77 295
16811.99 285
16813.22 280
16814.44 268
16815.67 298
16816.89 277
16818.12 305
16819.34 316
16820.57 303
16821.79 294
16823.02 286
16824.24 315
16825.47 326
16826.70 310
16827.92 296
16829.15 315
16830.37 298
16831.60 306
16832.82 321
16834.05 325
16835.27 302
16836.50 318
16837.73 290
16838.95 301
16840.18 306
16841.40 305
16842.63 317
16843.86 301
16845.08 325
16846.31 343
16847.53 344
16848.76 320
16849.99 349
16851.21 330
16852.44 351
16853.67 341
16854.89 323
16856.12 346
16857.35 332
16858.57 334
16859.80 343
16861.03 337
16862.25 323
16863.48 373
16864.71 354
16865.93 376
16867.16 355
16868.39 363
16869.61 389
16870.84 373
16872.07 382
16873.30 382
16874.52 405
16875.75 392
16876.98 412
16878.20 430
16879.43 420
16880.66 384
16881.89 397
16883.11 422
16884.34 409
16885.57 412
16886.80 406
16888.02 375
16889.25 404
16890.48 408
16891.71 411
16892.94 419
16894.16 405
16895.39 419
16896.62 408
16897.85 430
16899.08 402
16900.30 420
16901.53 408
16902.76 416
16903.99 394
16905.22 372
16906.45 396
16907.67 409
16908.90 387
16910.13 400
16911.36 406
16912.59 378
16913.82 374
16915.04 386
16916.27 399
16917.50 370
16918.73 377
16919.96 359
16921.19 360
16922.42 345
16923.65 364
16924.88 357
16926.10 354
16927.33 353
16928.56 377
16929.79 373
16931.02 381
16932.25 392
16933.48 405
16934.71 358
16935.94 355
16937.17 355
16938.40 363
16939.63 348
16940.86 374
16942.09 356
16943.32 355
16944.55 368
16945.78 364
16947.01 367
16948.24 371
16949.47 357
16950.70 359
16951.93 354
16953.16 356
16954.39 373
16955.62 365
16956.85 354
16958.08 369
16959.31 345
16960.54 371
16961.77 345
16963.00 336
16964.23 361
16965.46 358
16966.69 354
16967.92 361
16969.15 320
16970.38 345
16971.61 362
16972.84 371
16974.07 362
16975.30 353
16976.54 359
16977.77 356
16979.00 364
16980.23 306
16981.46 321
16982.69 339
16983.92 337
16985.15 327
16986.38 325
16987.62 296
16988.85 319
16990.08 319
16991.31 332
16992.54 339
16993.77 342
16995.00 342
16996.24 295
16997.47 307
16998.70 305
16999.93 315
17001.16 324
17002.39 301
17003.63 293
17004.86 315
17006.09 301
17007.32 320
17008.55 294
17009.79 295
17011.02 316
17012.25 311
17013.48 297
17014.72 311
17015.95 311
17017.18 289
17018.41 313
17019.64 310
17020.88 301
17022.11 283
17023.34 276
17024.58 315
17025.81 302
17027.04 271
17028.27 310
17029.51 287
17030.74 316
17031.97 303
17033.21 291
17034.44 291
17035.67 298
17036.90 298
17038.14 293
17039.37 291
17040.60 302
17041.84 262
17043.07 271
17044.30 281
17045.54 281
17046.77 277
17048.00 292
17049.24 289
17050.47 287
17051.70 301
17052.94 290
17054.17 267
17055.41 270
17056.64 283
17057.87 293
17059.11 290
17060.34 287
17061.58 263
17062.81 269
17064.04 274
17065.28 268
17066.51 265
17067.75 257
17068.98 268
17070.21 297
17071.45 282
17072.68 262
17073.92 272
17075.15 265
17076.39 269
17077.62 281
17078.86 271
17080.09 274
17081.33 254
17082.56 255
17083.80 261
17085.03 271
17086.26 266
17087.50 237
17088.73 246
17089.97 237
17091.20 259
17092.44 273
17093.68 249
17094.91 243
17096.15 277
17097.38 255
17098.62 258
17099.85 257
17101.09 264
17102.32 267
17103.56 272
17104.79 236
17106.03 238
17107.26 254
17108.50 265
17109.74 270
17110.97 258
17112.21 273
17113.44 248
17114.68 252
17115.92 261
17117.15 247
17118.39 261
17119.62 246
17120.86 236
17122.10 248
17123.33 244
17124.57 254
17125.80 236
17127.04 250
17128.28 227
17129.51 249
17130.75 243
17131.99 245
17133.22 249
17134.46 242
17135.70 258
17136.93 252
17138.17 255
17139.41 252
17140.64 262
17141.88 246
17143.12 246
17144.35 244
17145.59 257
17146.83 254
17148.07 258
17149.30 270
17150.54 256
17151.78 241
17153.02 237
17154.25 238
17155.49 247
17156.73 219
17157.96 234
17159.20 231
17160.44 245
17161.68 226
17162.92 246
17164.15 236
17165.39 238
17166.63 239
17167.87 263
17169.10 260
17170.34 265
17171.58 227
17172.82 241
17174.06 233
17175.29 231
17176.53 216
17177.77 222
17179.01 226
17180.25 217
17181.49 231
17182.72 214
17183.96 229
17185.20 236
17186.44 234
17187.68 242
17188.92 218
17190.15 228
17191.39 224
17192.63 226
17193.87 232
17195.11 219
17196.35 223
17197.59 245
17198.83 247
17200.07 236
17201.30 207
17202.54 218
17203.78 216
17205.02 212
17206.26 222
17207.50 238
17208.74 219
17209.98 216
17211.22 227
17212.46 224
17213.70 235
17214.94 210
17216.18 231
17217.42 224
17218.66 224
17219.90 205
17221.14 246
17222.38 244
17223.62 206
17224.86 216
17226.10 235
17227.34 226
17228.58 220
17229.82 232
17231.06 224
17232.30 227
17233.54 238
17234.78 224
17236.02 223
17237.26 208
17238.50 223
17239.74 215
17240.98 203
17242.22 232
17243.46 224
17244.70 226
17245.94 206
17247.18 225
17248.42 216
17249.66 214
17250.90 212
17252.14 214
17253.39 217
17254.63 209
17255.87 204
17257.11 214
17258.35 209
17259.59 204
17260.83 203
17262.07 227
17263.31 202
17264.56 208
17265.80 219
17267.04 217
17268.28 214
17269.52 222
17270.76 209
17272.00 215
17273.25 201
17274.49 207
17275.73 211
17276.97 206
17278.21 228
17279.45 204
17280.70 203
17281.94 187
17283.18 212
17284.42 228
17285.66 215
17286.91 208
17288.15 214
17289.39 209
17290.63 217
17291.88 204
17293.12 204
17294.36 208
17295.60 226
17296.85 211
17298.09 213
17299.33 205
17300.57 217
17301.82 218
17303.06 210
17304.30 209
17305.54 219
17306.79 228
17308.03 230
17309.27 199
17310.52 221
17311.76 198
17313.00 208
17314.25 211
17315.49 197
17316.73 211
17317.97 230
17319.22 216
17320.46 211
17321.71 198
17322.95 200
17324.19 231
17325.44 223
17326.68 209
17327.92 204
17329.17 207
17330.41 207
17331.65 220
17332.90 215
17334.14 218
17335.39 222
17336.63 226
17337.87 234
17339.12 201
17340.36 199
17341.61 207
17342.85 212
17344.09 202
17345.34 205
17346.58 215
17347.83 226
17349.07 223
17350.32 207
17351.56 221
17352.80 217
17354.05 202
17355.29 218
17356.54 213
17357.78 215
17359.03 220
17360.27 213
17361.52 214
17362.76 219
17364.01 220
17365.25 226
17366.50 219
17367.74 217
17368.99 215
17370.23 213
17371.48 217
17372.72 220
17373.97 224
17375.21 197
17376.46 206
17377.70 224
17378.95 191
17380.19 201
17381.44 224
17382.69 232
17383.93 207
17385.18 205
17386.42 202
17387.67 192
17388.91 223
17390.16 215
17391.41 206
17392.65 210
17393.90 216
17395.14 213
17396.39 231
17397.64 205
17398.88 212
17400.13 218
17401.37 221
17402.62 204
17403.87 212
17405.11 201
17406.36 221
17407.61 205
17408.85 211
17410.10 217
17411.35 236
17412.59 237
17413.84 200
17415.09 228
17416.33 205
17417.58 207
17418.83 232
17420.07 242
17421.32 208
17422.57 209
17423.82 220
17425.06 235
17426.31 207
17427.56 217
17428.80 200
17430.05 228
17431.30 221
17432.55 227
17433.79 210
17435.04 209
17436.29 229
17437.54 227
17438.78 220
17440.03 203
17441.28 226
17442.53 220
17443.77 201
17445.02 198
17446.27 225
17447.52 220
17448.77 236
17450.01 228
17451.26 221
17452.51 212
17453.76 202
17455.01 238
17456.25 241
17457.50 210
17458.75 205
17460.00 206
17461.25 211
17462.50 219
17463.74 217
17464.99 235
17466.24 211
17467.49 241
17468.74 230
17469.99 232
17471.24 221
17472.49 226
17473.73 240
17474.98 225
17476.23 236
17477.48 241
17478.73 236
17479.98 224
17481.23 239
17482.48 204
17483.73 210
17484.98 216
17486.23 228
17487.47 217
17488.72 231
17489.97 213
17491.22 232
17492.47 215
17493.72 228
17494.97 240
17496.22 215
17497.47 235
17498.72 216
17499.97 229
17501.22 247
17502.47 241
17503.72 219
17504.97 253
17506.22 251
17507.47 228
17508.72 228
17509.97 245
17511.22 236
17512.47 242
17513.72 246
17514.97 233
17516.22 251
17517.47 258
17518.72 247
17519.97 266
17521.22 259
17522.47 252
17523.72 237
17524.98 244
17526.23 254
17527.48 257
17528.73 273
17529.98 255
17531.23 248
17532.48 246
17533.73 269
17534.98 239
17536.23 248
17537.48 236
17538.74 247
17539.99 247
17541.24 262
17542.49 262
17543.74 242
17544.99 255
17546.24 255
17547.50 259
17548.75 264
17550.00 257
17551.25 252
17552.50 257
17553.75 274
17555.01 264
17556.26 265
17557.51 274
17558.76 256
17560.01 261
17561.26 234
17562.52 259
17563.77 252
17565.02 251
17566.27 258
17567.53 265
17568.78 263
17570.03 251
17571.28 255
17572.53 262
17573.79 248
17575.04 260
17576.29 260
17577.54 247
17578.80 251
17580.05 254
17581.30 244
17582.56 247
17583.81 264
17585.06 260
17586.31 258
17587.57 255
17588.82 251
17590.07 260
17591.33 258
17592.58 255
17593.83 256
17595.08 257
17596.34 267
17597.59 268
17598.84 253
17600.10 259
17601.35 279
17602.61 282
17603.86 272
17605.11 268
17606.37 280
17607.62 271
17608.87 286
17610.13 279
17611.38 285
17612.63 296
17613.89 295
17615.14 279
17616.40 264
17617.65 279
17618.90 279
17620.16 300
17621.41 278
17622.67 277
17623.92 282
17625.17 286
17626.43 282
17627.68 301
17628.94 295
17630.19 285
17631.45 312
17632.70 327
17633.96 304
17635.21 271
17636.47 284
17637.72 276
17638.97 295
17640.23 285
17641.48 304
17642.74 256
17643.99 267
17645.25 271
17646.50 289
17647.76 304
17649.01 306
17650.27 273
17651.52 273
17652.78 284
17654.04 305
17655.29 297
17656.55 288
17657.80 293
17659.06 276
17660.31 242
17661.57 271
17662.82 278
17664.08 300
17665.33 286
17666.59 274
17667.85 289
17669.10 281
17670.36 290
17671.61 268
17672.87 297
17674.13 280
17675.38 280
17676.64 262
17677.89 277
17679.15 256
17680.41 297
17681.66 253
17682.92 252
17684.18 249
17685.43 256
17686.69 252
17687.95 243
17689.20 239
17690.46 251
17691.71 268
17692.97 260
17694.23 255
17695.49 261
17696.74 237
17698.00 250
17699.26 262
17700.51 238
17701.77 242
17703.03 266
17704.28 258
17705.54 246
17706.80 252
17708.06 251
17709.31 253
17710.57 265
17711.83 242
17713.08 258
17714.34 260
17715.60 252
17716.86 239
17718.11 223
17719.37 229
17720.63 251
17721.89 261
17723.15 259
17724.40 228
17725.66 226
17726.92 239
17728.18 236
17729.43 248
17730.69 215
17731.95 239
17733.21 264
17734.47 257
17735.73 242
17736.98 245
17738.24 254
17739.50 236
17740.76 230
17742.02 249
17743.28 240
17744.53 237
17745.79 245
17747.05 232
17748.31 224
17749.57 223
17750.83 246
17752.09 235
17753.34 240
17754.60 232
17755.86 241
17757.12 229
17758.38 236
17759.64 229
17760.90 235
17762.16 245
17763.42 253
17764.68 243
17765.94 222
17767.19 237
17768.45 256
17769.71 246
17770.97 241
17772.23 242
17773.49 222
17774.75 228
17776.01 215
17777.27 225
17778.53 245
17779.79 248
17781.05 226
17782.31 237
17783.57 244
17784.83 224
17786.09 237
17787.35 224
17788.61 229
17789.87 221
17791.13 224
17792.39 202
17793.65 229
17794.91 230
17796.17 240
17797.43 217
17798.69 221
17799.95 215
17801.21 235
17802.47 234
17803.73 208
17805.00 217
17806.26 203
17807.52 213
17808.78 209
17810.04 217
17811.30 186
17812.56 234
17813.82 212
17815.08 208
17816.34 206
17817.60 200
17818.87 205
17820.13 202
17821.39 207
17822.65 211
17823.91 220
17825.17 209
17826.43 220
17827.69 210
17828.96 211
17830.22 219
17831.48 206
17832.74 198
17834.00 228
17835.26 206
17836.53 212
17837.79 200
17839.05 213
17840.31 195
17841.57 210
17842.84 210
17844.10 198
17845.36 204
17846.62 212
17847.88 233
17849.15 197
17850.41 207
17851.67 201
17852.93 220
17854.20 189
17855.46 211
17856.72 175
17857.98 202
17859.25 203
17860.51 212
17861.77 198
17863.03 201
17864.30 211
17865.56 220
17866.82 206
17868.09 203
17869.35 209
17870.61 202
17871.87 204
17873.14 199
17874.40 219
17875.66 191
17876.93 204
17878.19 196
17879.45 201
17880.72 197
17881.98 200
17883.24 195
17884.51 208
17885.77 207
17887.03 188
17888.30 203
17889.56 204
17890.83 202
17892.09 168
17893.35 195
17894.62 205
17895.88 215
17897.14 190
17898.41 217
17899.67 203
17900.94 193
17902.20 188
17903.46 201
17904.73 190
17905.99 187
17907.26 201
17908.52 196
17909.79 203
17911.05 219
17912.32 212
17913.58 188
17914.84 191
17916.11 176
17917.37 197
17918.64 168
17919.90 189
17921.17 198
17922.43 197
17923.70 195
17924.96 187
17926.23 192
17927.49 201
17928.76 198
17930.02 181
17931.29 206
17932.55 202
17933.82 206
17935.08 163
17936.35 197
17937.61 195
17938.88 212
17940.14 217
17941.41 210
17942.68 202
17943.94 171
17945.21 173
17946.47 188
17947.74 191
17949.00 202
17950.27 192
17951.54 197
17952.80 210
17954.07 176
17955.33 186
17956.60 186
17957.87 198
17959.13 204
17960.40 209
17961.66 181
17962.93 210
17964.20 203
17965.46 190
17966.73 190
17968.00 209
17969.26 220
17970.53 192
17971.80 181
17973.06 192
17974.33 197
17975.60 204
17976.86 215
17978.13 187
17979.40 203
17980.66 191
17981.93 175
17983.20 186
17984.46 187
17985.73 195
17987.00 192
17988.26 203
17989.53 188
17990.80 197
17992.07 185
17993.33 191
17994.60 158
17995.87 203
17997.14 213
17998.40 214
17999.67 201
18000.94 188
18002.21 181
18003.47 177
18004.74 184
18006.01 177
18007.28 204
18008.55 171
18009.81 191
18011.08 174
18012.35 191
18013.62 210
18014.89 204
18016.15 170
18017.42 203
18018.69 187
18019.96 191
18021.23 189
18022.49 183
18023.76 187
18025.03 195
18026.30 201
18027.57 185
18028.84 199
18030.11 168
18031.37 190
18032.64 178
18033.91 206
18035.18 197
18036.45 189
18037.72 188
18038.99 198
18040.26 194
18041.53 188
18042.79 191
18044.06 205
18045.33 206
18046.60 188
18047.87 191
18049.14 169
18050.41 169
18051.68 197
18052.95 196
18054.22 189
18055.49 189
18056.76 192
18058.03 187
18059.30 192
18060.57 196
18061.84 226
18063.11 207
18064.38 186
18065.65 186
18066.92 198
18068.19 179
18069.46 179
18070.73 198
18072.00 204
18073.27 183
18074.54 193
18075.81 197
18077.08 185
18078.35 177
18079.62 182
18080.89 192
18082.16 211
18083.43 203
18084.70 196
18085.97 197
18087.24 189
18088.51 195
18089.78 200
18091.05 202
18092.32 186
18093.59 203
18094.87 207
18096.14 201
18097.41 197
18098.68 191
18099.95 175
18101.22 201
18102.49 198
18103.76 192
18105.03 212
18106.31 190
18107.58 191
18108.85 186
18110.12 189
18111.39 187
18112.66 204
18113.93 198
18115.21 182
18116.48 209
18117.75 195
18119.02 198
18120.29 197
18121.56 195
18122.84 198
18124.11 175
18125.38 174
18126.65 186
18127.92 196
18129.20 218
18130.47 185
18131.74 203
18133.01 183
18134.29 201
18135.56 204
18136.83 206
18138.10 162
18139.38 187
18140.65 185
18141.92 212
18143.19 210
18144.47 177
18145.74 193
18147.01 213
18148.28 219
18149.56 189
18150.83 197
18152.10 181
18153.38 205
18154.65 189
18155.92 178
18157.19 190
18158.47 180
18159.74 195
18161.01 196
18162.29 196
18163.56 177
18164.83 193
18166.11 193
18167.38 194
18168.65 167
18169.93 195
18171.20 184
18172.48 184
18173.75 199
18175.02 194
18176.30 174
18177.57 188
18178.84 176
18180.12 179
18181.39 184
18182.67 185
18183.94 203
18185.21 188
18186.49 202
18187.76 194
18189.04 206
18190.31 197
18191.59 186
18192.86 157
18194.13 194
18195.41 187
18196.68 184
18197.96 183
18199.23 194
18200.51 195
18201.78 174
18203.06 185
18204.33 188
18205.61 179
18206.88 199
18208.16 190
18209.43 185
18210.71 183
18211.98 182
18213.26 187
18214.53 170
18215.81 206
18217.08 188
18218.36 196
18219.63 168
18220.91 175
18222.18 184
18223.46 185
18224.73 207
18226.01 196
18227.28 184
18228.56 187
18229.84 189
18231.11 197
18232.39 190
18233.66 191
18234.94 198
18236.21 216
18237.49 186
18238.77 194
18240.04 195
18241.32 183
18242.59 185
18243.87 184
18245.15 188
18246.42 201
18247.70 214
18248.98 184
18250.25 184
18251.53 208
18252.81 192
18254.08 198
18255.36 196
18256.63 181
18257.91 183
18259.19 199
18260.46 201
18261.74 199
18263.02 195
18264.30 200
18265.57 213
18266.85 187
18268.13 207
18269.40 196
18270.68 181
18271.96 191
18273.23 191
18274.51 187
18275.79 182
18277.07 190
18278.34 180
18279.62 191
18280.90 165
18282.18 186
18283.45 202
18284.73 192
18286.01 166
18287.29 187
18288.56 177
18289.84 200
18291.12 167
18292.40 178
18293.68 191
18294.95 194
18296.23 200
18297.51 182
18298.79 192
18300.07 198
18301.34 190
18302.62 199
18303.90 167
18305.18 193
18306.46 193
18307.74 184
18309.01 161
18310.29 190
18311.57 200
18312.85 209
18314.13 186
18315.41 185
18316.69 198
18317.96 182
18319.24 188
18320.52 206
18321.80 209
18323.08 188
18324.36 194
18325.64 189
18326.92 189
18328.20 201
18329.47 185
18330.75 224
18332.03 182
18333.31 193
18334.59 194
18335.87 184
18337.15 202
18338.43 174
18339.71 192
18340.99 196
18342.27 199
18343.55 206
18344.83 182
18346.11 201
18347.39 193
18348.67 194
18349.95 177
18351.23 182
18352.51 205
18353.79 192
18355.07 190
18356.35 196
18357.63 180
18358.91 178
18360.19 188
18361.47 207
18362.75 194
18364.03 193
18365.31 198
18366.59 190
18367.87 195
18369.15 200
18370.43 192
18371.71 189
18372.99 176
18374.27 194
18375.55 177
18376.83 170
18378.12 187
18379.40 201
18380.68 216
18381.96 198
18383.24 192
18384.52 181
18385.80 186
18387.08 197
18388.36 193
18389.65 176
18390.93 202
18392.21 207
18393.49 184
18394.77 190
18396.05 183
18397.33 196
18398.62 191
18399.90 199
18401.18 175
18402.46 192
18403.74 187
18405.02 188
18406.31 208
18407.59 192
18408.87 202
18410.15 195
18411.43 202
18412.72 186
18414.00 171
18415.28 189
18416.56 195
18417.84 193
18419.13 185
18420.41 164
18421.69 181
18422.97 183
18424.26 172
18425.54 193
18426.82 178
18428.10 180
18429.39 182
18430.67 188
18431.95 183
18433.23 176
18434.52 184
18435.80 191
18437.08 180
18438.37 175
18439.65 198
18440.93 182
18442.22 193
18443.50 192
18444.78 177
18446.06 197
18447.35 189
18448.63 193
18449.91 201
18451.20 188
18452.48 176
18453.76 195
18455.05 181
18456.33 172
18457.62 184
18458.90 194
18460.18 190
18461.47 186
18462.75 175
18464.03 201
18465.32 175
18466.60 178
18467.89 196
18469.17 189
18470.45 167
18471.74 197
18473.02 191
18474.31 200
18475.59 163
18476.88 192
18478.16 181
18479.44 187
18480.73 192
18482.01 201
18483.30 171
18484.58 183
18485.87 188
18487.15 190
18488.44 209
18489.72 185
18491.01 182
18492.29 205
18493.58 191
18494.86 182
18496.15 177
18497.43 150
18498.72 188
18500.00 178
18501.29 190
18502.57 190
18503.86 156
18505.14 181
18506.43 198
18507.71 204
18509.00 180
18510.28 184
18511.57 195
18512.85 179
18514.14 168
18515.42 180
18516.71 184
18518.00 192
18519.28 209
18520.57 208
18521.85 168
18523.14 166
18524.43 193
18525.71 200
18527.00 172
18528.28 188
18529.57 190
18530.86 162
18532.14 201
18533.43 175
18534.71 186
18536.00 173
18537.29 176
18538.57 187
18539.86 181
18541.15 193
18542.43 193
18543.72 169
18545.01 168
18546.29 202
18547.58 169
18548.87 197
18550.15 169
18551.44 190
18552.73 198
18554.01 191
18555.30 168
18556.59 192
18557.88 190
18559.16 197
18560.45 171
18561.74 170
18563.02 188
18564.31 216
18565.60 195
18566.89 177
18568.17 188
18569.46 183
18570.75 192
18572.04 187
18573.32 188
18574.61 183
18575.90 205
18577.19 191
18578.48 187
18579.76 166
18581.05 188
18582.34 189
18583.63 200
18584.92 181
18586.20 175
18587.49 189
18588.78 191
18590.07 190
18591.36 198
18592.64 197
18593.93 180
18595.22 184
18596.51 190
18597.80 199
18599.09 193
18600.38 204
18601.66 203
18602.95 212
18604.24 176
18605.53 194
18606.82 199
18608.11 188
18609.40 192
18610.69 191
18611.98 181
18613.26 190
18614.55 211
18615.84 178
18617.13 197
18618.42 204
18619.71 211
18621.00 195
18622.29 194
18623.58 204
18624.87 180
18626.16 191
18627.45 181
18628.74 189
18630.03 179
18631.32 202
18632.61 193
18633.89 175
18635.18 190
18636.47 180
18637.76 200
18639.05 177
18640.34 167
18641.63 199
18642.92 187
18644.21 191
18645.50 181
18646.79 176
18648.09 195
18649.38 199
18650.67 205
18651.96 158
18653.25 192
18654.54 208
18655.83 199
18657.12 171
18658.41 200
18659.70 180
18660.99 170
18662.28 156
18663.57 168
18664.86 192
18666.15 170
18667.44 169
18668.74 166
18670.03 194
18671.32 163
18672.61 184
18673.90 175
18675.19 188
18676.48 163
18677.77 199
18679.06 175
18680.36 166
18681.65 174
18682.94 169
18684.23 185
18685.52 153
18686.81 154
18688.11 168
18689.40 182
18690.69 171
18691.98 178
18693.27 159
18694.56 192
18695.86 194
18697.15 206
18698.44 183
18699.73 173
18701.02 163
18702.32 165
18703.61 170
18704.90 169
18706.19 162
18707.48 181
18708.78 174
18710.07 153
18711.36 173
18712.65 162
18713.95 190
18715.24 171
18716.53 195
18717.83 178
18719.12 165
18720.41 169
18721.70 170
18723.00 172
18724.29 168
18725.58 156
18726.87 181
18728.17 184
18729.46 156
18730.75 170
18732.05 173
18733.34 186
18734.63 167
18735.93 193
18737.22 169
18738.51 196
18739.81 184
18741.10 169
18742.39 164
18743.69 158
18744.98 180
18746.27 168
18747.57 183
18748.86 163
18750.16 189
18751.45 163
18752.74 186
18754.04 159
18755.33 154
18756.63 166
18757.92 182
18759.21 171
18760.51 153
18761.80 160
18763.10 154
18764.39 185
18765.69 158
18766.98 161
18768.27 173
18769.57 180
18770.86 193
18772.16 201
18773.45 159
18774.75 179
18776.04 180
18777.34 193
18778.63 158
18779.93 168
18781.22 154
18782.52 160
18783.81 156
18785.11 171
18786.40 157
18787.70 154
18788.99 191
18790.29 152
18791.58 169
18792.88 170
18794.17 200
18795.47 169
18796.76 180
18798.06 159
18799.35 175
18800.65 168
18801.94 178
18803.24 172
18804.54 168
18805.83 176
18807.13 170
18808.42 158
18809.72 144
18811.01 174
18812.31 173
18813.61 185
18814.90 149
18816.20 165
18817.49 169
18818.79 169
18820.09 160
18821.38 166
18822.68 165
18823.98 169
18825.27 173
18826.57 177
18827.87 170
18829.16 169
18830.46 159
18831.75 167
18833.05 173
18834.35 165
18835.64 180
18836.94 169
18838.24 168
18839.54 155
18840.83 148
18842.13 159
18843.43 175
18844.72 163
18846.02 172
18847.32 196
18848.61 169
18849.91 149
18851.21 144
18852.51 175
18853.80 163
18855.10 159
18856.40 169
18857.70 167
18858.99 158
18860.29 168
18861.59 156
18862.89 173
18864.18 159
18865.48 177
18866.78 160
18868.08 144
18869.38 174
18870.67 164
18871.97 178
18873.27 160
18874.57 159
18875.87 158
18877.16 179
18878.46 179
18879.76 166
18881.06 162
18882.36 169
18883.66 174
18884.95 169
18886.25 167
18887.55 168
18888.85 161
18890.15 160
18891.45 156
18892.75 168
18894.04 166
18895.34 162
18896.64 170
18897.94 150
18899.24 158
18900.54 160
18901.84 194
18903.14 176
18904.44 162
18905.74 189
18907.03 165
18908.33 172
18909.63 161
18910.93 166
18912.23 153
18913.53 170
18914.83 168
18916.13 168
18917.43 150
18918.73 157
18920.03 166
18921.33 169
18922.63 167
18923.93 158
18925.23 159
18926.53 161
18927.83 157
18929.13 154
18930.43 165
18931.73 146
18933.03 183
18934.33 160
18935.63 167
18936.93 159
18938.23 182
18939.53 165
18940.83 178
18942.13 181
18943.43 176
18944.73 173
18946.03 162
18947.33 160
18948.63 164
18949.93 161
18951.23 182
18952.53 161
18953.84 168
18955.14 145
18956.44 157
18957.74 182
18959.04 160
18960.34 163
18961.64 185
18962.94 176
18964.24 167
18965.54 147
18966.85 163
18968.15 133
18969.45 166
18970.75 173
18972.05 167
18973.35 172
18974.65 150
18975.96 161
18977.26 161
18978.56 168
18979.86 167
18981.16 167
18982.46 159
18983.77 163
18985.07 169
18986.37 176
18987.67 155
18988.97 159
18990.28 160
18991.58 166
18992.88 168
18994.18 177
18995.49 164
18996.79 177
18998.09 165
18999.39 167
19000.69 199
19002.00 184
19003.30 163
19004.60 173
19005.90 165
19007.21 158
19008.51 158
19009.81 166
19011.12 156
19012.42 163
19013.72 181
19015.02 154
19016.33 151
19017.63 146
19018.93 200
19020.24 174
19021.54 168
19022.84 153
19024.15 166
19025.45 179
19026.75 163
19028.06 144
19029.36 170
19030.66 163
19031.97 173
19033.27 158
19034.57 162
19035.88 156
19037.18 168
19038.48 175
19039.79 167
19041.09 148
19042.40 161
19043.70 176
19045.00 162
19046.31 155
19047.61 187
19048.92 183
19050.22 171
19051.52 153
19052.83 181
19054.13 176
19055.44 188
19056.74 177
19058.05 146
19059.35 164
19060.65 175
19061.96 158
19063.26 160
19064.57 158
19065.87 164
19067.18 162
19068.48 172
19069.79 168
19071.09 165
19072.40 186
19073.70 166
19075.01 166
19076.31 154
19077.62 175
19078.92 171
19080.23 168
19081.53 185
19082.84 183
19084.14 176
19085.45 165
19086.75 181
19088.06 184
19089.36 185
19090.67 164
19091.98 176
19093.28 161
19094.59 151
19095.89 154
19097.20 167
19098.50 174
19099.81 166
19101.12 177
19102.42 168
19103.73 176
19105.03 161
19106.34 160
19107.65 175
19108.95 170
19110.26 176
19111.56 170
19112.87 179
19114.18 161
19115.48 165
19116.79 189
19118.10 176
19119.40 183
19120.71 145
19122.02 169
19123.32 174
19124.63 161
19125.94 165
19127.24 177
19128.55 173
19129.86 173
19131.16 174
19132.47 182
19133.78 156
19135.08 158
19136.39 173
19137.70 175
19139.01 160
19140.31 177
19141.62 185
19142.93 188
19144.23 159
19145.54 162
19146.85 183
19148.16 172
19149.46 166
19150.77 156
19152.08 164
19153.39 155
19154.69 164
19156.00 187
19157.31 184
19158.62 165
19159.93 179
19161.23 177
19162.54 176
19163.85 178
19165.16 184
19166.47 181
19167.77 170
19169.08 157
19170.39 173
19171.70 165
19173.01 154
19174.32 176
19175.62 159
19176.93 150
19178.24 149
19179.55 183
19180.86 165
19182.17 166
19183.48 148
19184.78 168
19186.09 158
19187.40 168
19188.71 181
19190.02 149
19191.33 160
19192.64 169
19193.95 165
19195.26 164
19196.56 172
19197.87 176
19199.18 172
19200.49 168
19201.80 167
19203.11 163
19204.42 156
19205.73 163
19207.04 179
19208.35 175
19209.66 160
19210.97 154
19212.28 159
19213.59 176
19214.90 168
19216.21 152
19217.52 139
19218.83 164
19220.14 148
19221.45 166
19222.76 129
19224.07 159
19225.38 144
19226.69 167
19228.00 163
19229.31 176
19230.62 158
19231.93 164
19233.24 187
19234.55 158
19235.86 152
19237.17 157
19238.48 155
19239.79 146
19241.10 174
19242.41 147
19243.72 171
19245.03 159
19246.35 165
19247.66 166
19248.97 166
19250.28 156
19251.59 165
19252.90 163
19254.21 181
19255.52 159
19256.83 164
19258.14 166
19259.46 157
19260.77 166
19262.08 161
19263.39 160
19264.70 149
19266.01 182
19267.32 150
19268.64 175
19269.95 156
19271.26 170
19272.57 168
19273.88 155
19275.20 154
19276.51 179
19277.82 156
19279.13 166
19280.44 159
19281.75 168
19283.07 159
19284.38 154
19285.69 162
19287.00 174
19288.32 180
19289.63 159
19290.94 153
19292.25 158
19293.57 159
19294.88 155
19296.19 160
19297.50 178
19298.82 164
19300.13 152
19301.44 143
19302.75 152
19304.07 169
19305.38 157
19306.69 150
19308.01 167
19309.32 160
19310.63 159
19311.94 167
19313.26 148
19314.57 159
19315.88 163
19317.20 169
19318.51 173
19319.82 161
19321.14 145
19322.45 146
19323.76 165
19325.08 170
19326.39 153
19327.70 159
19329.02 161
19330.33 166
19331.65 175
19332.96 170
19334.27 170
19335.59 173
19336.90 155
19338.22 163
19339.53 152
19340.84 166
19342.16 158
19343.47 148
19344.79 156
19346.10 167
19347.41 169
19348.73 149
19350.04 158
19351.36 155
19352.67 162
19353.99 151
19355.30 151
19356.62 165
19357.93 153
19359.25 147
19360.56 162
19361.87 141
19363.19 158
19364.50 165
19365.82 146
19367.13 155
19368.45 151
19369.76 178
19371.08 150
19372.39 150
19373.71 170
19375.02 178
19376.34 167
19377.66 169
19378.97 161
19380.29 155
19381.60 166
19382.92 161
19384.23 146
19385.55 161
19386.86 149
19388.18 163
19389.50 153
19390.81 144
19392.13 163
19393.44 159
19394.76 176
19396.07 144
19397.39 152
19398.71 167
19400.02 164
19401.34 158
19402.65 145
19403.97 156
19405.29 166
19406.60 170
19407.92 166
19409.24 169
19410.55 157
19411.87 157
19413.19 156
19414.50 156
19415.82 147
19417.14 165
19418.45 149
19419.77 175
19421.09 152
19422.40 149
19423.72 153
19425.04 167
19426.35 156
19427.67 139
19428.99 173
19430.30 176
19431.62 149
19432.94 152
19434.26 176
19435.57 165
19436.89 169
19438.21 172
19439.53 153
19440.84 161
19442.16 165
19443.48 166
19444.80 176
19446.11 156
19447.43 153
19448.75 192
19450.07 143
19451.38 164
19452.70 162
19454.02 163
19455.34 153
19456.66 163
19457.97 154
19459.29 158
19460.61 153
19461.93 178
19463.25 165
19464.57 161
19465.88 160
19467.20 154
19468.52 173
19469.84 160
19471.16 154
19472.48 161
19473.79 187
19475.11 173
19476.43 160
19477.75 165
19479.07 194
19480.39 161
19481.71 167
19483.03 155
19484.34 154
19485.66 167
19486.98 163
19488.30 180
19489.62 137
19490.94 164
19492.26 145
19493.58 164
19494.90 146
19496.22 168
19497.54 159
19498.86 162
19500.18 165
19501.50 150
19502.81 164
19504.13 154
19505.45 154
19506.77 157
19508.09 180
19509.41 158
19510.73 158
19512.05 175
19513.37 152
19514.69 146
19516.01 158
19517.33 158
19518.65 175
19519.97 149
19521.29 162
19522.61 157
19523.93 157
19525.25 168
19526.57 171
19527.89 174
19529.22 143
19530.54 166
19531.86 160
19533.18 178
19534.50 178
19535.82 168
19537.14 168
19538.46 169
19539.78 165
19541.10 158
19542.42 171
19543.74 153
19545.06 155
19546.39 171
19547.71 155
19549.03 164
19550.35 162
19551.67 159
19552.99 165
19554.31 165
19555.63 169
19556.96 151
19558.28 153
19559.60 161
19560.92 173
19562.24 165
19563.56 152
19564.88 155
19566.21 169
19567.53 145
19568.85 144
19570.17 155
19571.49 162
19572.82 158
19574.14 156
19575.46 146
19576.78 165
19578.10 156
19579.43 169
19580.75 171
19582.07 163
19583.39 169
19584.72 167
19586.04 148
19587.36 150
19588.68 146
19590.01 162
19591.33 175
19592.65 167
19593.97 161
19595.30 186
19596.62 145
19597.94 151
19599.26 156
19600.59 152
19601.91 146
19603.23 155
19604.56 172
19605.88 163
19607.20 169
19608.53 157
19609.85 160
19611.17 163
19612.49 173
19613.82 168
19615.14 173
19616.47 141
19617.79 177
19619.11 165
19620.44 178
19621.76 163
19623.08 182
19624.41 176
19625.73 166
19627.05 161
19628.38 156
19629.70 169
19631.03 181
19632.35 174
19633.67 168
19635.00 182
19636.32 166
19637.65 150
19638.97 144
19640.29 149
19641.62 170
19642.94 169
19644.27 166
19645.59 171
19646.92 147
19648.24 160
19649.57 153
19650.89 179
19652.21 169
19653.54 149
19654.86 180
19656.19 164
19657.51 161
19658.84 178
19660.16 177
19661.49 155
19662.81 170
19664.14 165
19665.46 181
19666.79 170
19668.11 159
19669.44 181
19670.76 180
19672.09 174
19673.41 162
19674.74 190
19676.07 162
19677.39 162
19678.72 171
19680.04 163
19681.37 145
19682.69 155
19684.02 156
19685.34 155
19686.67 178
19688.00 175
19689.32 169
19690.65 162
19691.97 181
19693.30 152
19694.63 168
19695.95 156
19697.28 163
19698.60 168
19699.93 177
19701.26 161
19702.58 179
19703.91 168
19705.24 178
19706.56 172
19707.89 158
19709.22 172
19710.54 170
19711.87 159
19713.20 170
19714.52 188
19715.85 160
19717.18 164
19718.50 169
19719.83 173
19721.16 163
19722.48 174
19723.81 177
19725.14 187
19726.47 150
19727.79 169
19729.12 169
19730.45 174
19731.77 177
19733.10 151
19734.43 176
19735.76 165
19737.08 169
19738.41 139
19739.74 163
19741.07 152
19742.39 171
19743.72 169
19745.05 174
19746.38 178
19747.71 186
19749.03 178
19750.36 162
19751.69 152
19753.02 155
19754.35 168
19755.67 167
19757.00 157
19758.33 169
19759.66 167
19760.99 162
19762.31 180
19763.64 158
19764.97 159
19766.30 176
19767.63 142
19768.96 163
19770.29 161
19771.61 166
19772.94 173
19774.27 161
19775.60 159
19776.93 169
19778.26 181
19779.59 189
19780.92 172
19782.25 159
19783.57 168
19784.90 159
19786.23 154
19787.56 156
19788.89 156
19790.22 158
19791.55 161
19792.88 147
19794.21 156
19795.54 177
19796.87 171
19798.20 170
19799.53 179
19800.86 173
19802.19 156
19803.52 157
19804.85 168
19806.18 166
19807.50 167
19808.83 161
19810.16 142
19811.49 149
19812.82 168
19814.15 172
19815.49 171
19816.82 152
19818.15 185
19819.48 175
19820.81 182
19822.14 161
19823.47 192
19824.80 188
19826.13 162
19827.46 158
19828.79 176
19830.12 171
19831.45 169
19832.78 185
19834.11 172
19835.44 178
19836.77 177
19838.10 163
19839.44 188
19840.77 187
19842.10 152
19843.43 154
19844.76 165
19846.09 160
19847.42 163
19848.75 165
19850.08 148
19851.42 168
19852.75 172
19854.08 156
19855.41 178
19856.74 166
19858.07 169
19859.40 153
19860.74 173
19862.07 167
19863.40 174
19864.73 149
19866.06 153
19867.40 165
19868.73 151
19870.06 156
19871.39 152
19872.72 179
19874.06 176
19875.39 158
19876.72 164
19878.05 172
19879.38 169
19880.72 164
19882.05 166
19883.38 188
19884.71 173
19886.05 166
19887.38 176
19888.71 179
19890.04 148
19891.38 151
19892.71 187
19894.04 187
19895.38 189
19896.71 182
19898.04 203
19899.37 180
19900.71 168
19902.04 161
19903.37 174
19904.71 176
19906.04 185
19907.37 164
19908.71 170
19910.04 194
19911.37 179
19912.71 196
19914.04 173
19915.37 161
19916.71 175
19918.04 172
19919.37 155
19920.71 179
19922.04 174
19923.37 181
19924.71 177
19926.04 177
19927.38 158
19928.71 177
19930.04 175
19931.38 196
19932.71 183
19934.05 173
19935.38 175
19936.71 195
19938.05 183
19939.38 156
19940.72 141
19942.05 162
19943.39 187
19944.72 197
19946.06 185
19947.39 167
19948.72 174
19950.06 178
19951.39 195
19952.73 168
19954.06 169
19955.40 148
19956.73 174
19958.07 207
19959.40 170
19960.74 168
19962.07 160
19963.41 192
19964.74 179
19966.08 167
19967.41 160
19968.75 165
19970.08 165
19971.42 178
19972.76 171
19974.09 180
19975.43 164
19976.76 190
19978.10 188
19979.43 174
19980.77 186
19982.10 171
19983.44 184
19984.78 185
19986.11 161
19987.45 175
19988.78 170
19990.12 173
19991.46 198
19992.79 178
19994.13 194
19995.46 175
19996.80 173
19998.14 176
19999.47 178
20000.81 200
20002.15 173
20003.48 193
20004.82 161
20006.16 183
20007.49 182
20008.83 182
20010.17 181
20011.50 177
20012.84 174
20014.18 186
20015.51 159
20016.85 181
20018.19 161
20019.52 179
20020.86 181
20022.20 168
20023.53 187
20024.87 173
20026.21 171
20027.55 179
20028.88 207
20030.22 151
20031.56 191
20032.90 187
20034.23 187
20035.57 167
20036.91 176
20038.25 171
20039.58 177
20040.92 193
20042.26 187
20043.60 181
20044.93 165
20046.27 162
20047.61 191
20048.95 189
20050.29 163
20051.62 177
20052.96 186
20054.30 185
20055.64 181
20056.98 202
20058.32 171
20059.65 159
20060.99 177
20062.33 173
20063.67 160
20065.01 171
20066.35 186
20067.68 170
20069.02 188
20070.36 162
20071.70 181
20073.04 170
20074.38 196
20075.72 192
20077.06 200
20078.40 184
20079.73 183
20081.07 173
20082.41 182
20083.75 167
20085.09 176
20086.43 185
20087.77 181
20089.11 189
20090.45 175
20091.79 197
20093.13 177
20094.47 190
20095.81 171
20097.15 175
20098.48 166
20099.82 175
20101.16 187
20102.50 180
20103.84 188
20105.18 174
20106.52 184
20107.86 179
20109.20 187
20110.54 168
20111.88 197
20113.22 192
20114.56 193
20115.90 177
20117.24 203
20118.58 170
20119.93 176
20121.27 183
20122.61 197
20123.95 181
20125.29 170
20126.63 189
20127.97 171
20129.31 173
20130.65 188
20131.99 183
20133.33 192
20134.67 167
20136.01 175
20137.35 183
20138.69 168
