# Supplementary material for: MALDI-TOF MS typing enables the classification of brewing yeasts of the genus Saccharomyces to major beer styles
Source: PLoS One. 2017 Aug 9;12(8):e0181694. doi: 10.1371/journal.pone.0181694 (PMC5549903; doi:10.1371/journal.pone.0181694)
Supplement: S8 File — The directory includes 90 raw files and was zipped to “.zip”; the folder has three strains with 30 spectra per strain; S1 Text explains the raw files with an example and Table 1 represents the yeast strains used within the experiment. (ZIP) [file pone.0181694.s011.zip › 22-24/30282-8I4-Lag-Lag-Lag-YPG-18h-E-E_2016-09-23_7_0_D3_1.dat]

1999.90 747
2000.32 693
2000.75 692
2001.17 773
2001.59 722
2002.01 741
2002.43 683
2002.86 625
2003.28 645
2003.70 625
2004.12 587
2004.54 611
2004.97 601
2005.39 599
2005.81 528
2006.23 563
2006.66 624
2007.08 641
2007.50 662
2007.92 628
2008.35 618
2008.77 649
2009.19 638
2009.61 666
2010.04 715
2010.46 613
2010.88 602
2011.31 598
2011.73 604
2012.15 569
2012.57 585
2013.00 578
2013.42 598
2013.84 566
2014.27 597
2014.69 586
2015.11 576
2015.54 539
2015.96 571
2016.38 557
2016.81 550
2017.23 577
2017.65 617
2018.08 658
2018.50 633
2018.93 660
2019.35 599
2019.77 643
2020.20 624
2020.62 565
2021.04 588
2021.47 610
2021.89 637
2022.32 581
2022.74 569
2023.17 597
2023.59 634
2024.01 596
2024.44 677
2024.86 596
2025.29 584
2025.71 530
2026.14 560
2026.56 573
2026.98 611
2027.41 585
2027.83 628
2028.26 580
2028.68 544
2029.11 517
2029.53 596
2029.96 595
2030.38 608
2030.81 519
2031.23 505
2031.66 577
2032.08 552
2032.51 540
2032.93 485
2033.36 534
2033.78 581
2034.21 567
2034.63 556
2035.06 516
2035.49 576
2035.91 616
2036.34 615
2036.76 563
2037.19 535
2037.61 573
2038.04 559
2038.47 632
2038.89 599
2039.32 642
2039.74 655
2040.17 652
2040.59 607
2041.02 519
2041.45 545
2041.87 606
2042.30 552
2042.73 588
2043.15 604
2043.58 606
2044.00 594
2044.43 650
2044.86 623
2045.28 602
2045.71 613
2046.14 616
2046.56 645
2046.99 633
2047.42 576
2047.84 591
2048.27 591
2048.70 638
2049.12 598
2049.55 548
2049.98 566
2050.40 550
2050.83 610
2051.26 597
2051.69 572
2052.11 623
2052.54 600
2052.97 594
2053.40 570
2053.82 521
2054.25 590
2054.68 618
2055.10 571
2055.53 593
2055.96 651
2056.39 694
2056.82 751
2057.24 704
2057.67 723
2058.10 759
2058.53 668
2058.95 647
2059.38 727
2059.81 689
2060.24 671
2060.67 697
2061.09 644
2061.52 607
2061.95 638
2062.38 649
2062.81 662
2063.24 644
2063.66 717
2064.09 764
2064.52 788
2064.95 818
2065.38 870
2065.81 920
2066.24 838
2066.66 906
2067.09 858
2067.52 801
2067.95 801
2068.38 763
2068.81 723
2069.24 635
2069.67 658
2070.10 704
2070.52 638
2070.95 605
2071.38 582
2071.81 587
2072.24 577
2072.67 586
2073.10 515
2073.53 563
2073.96 651
2074.39 603
2074.82 665
2075.25 651
2075.68 637
2076.11 611
2076.54 643
2076.97 643
2077.40 600
2077.83 588
2078.26 632
2078.69 638
2079.12 662
2079.55 612
2079.98 623
2080.41 636
2080.84 608
2081.27 624
2081.70 630
2082.13 647
2082.56 649
2082.99 590
2083.42 570
2083.85 601
2084.28 554
2084.71 558
2085.14 558
2085.57 579
2086.00 564
2086.43 548
2086.86 566
2087.29 543
2087.73 556
2088.16 576
2088.59 569
2089.02 596
2089.45 547
2089.88 629
2090.31 507
2090.74 503
2091.17 585
2091.61 582
2092.04 530
2092.47 583
2092.90 545
2093.33 545
2093.76 584
2094.19 563
2094.63 547
2095.06 521
2095.49 536
2095.92 517
2096.35 502
2096.78 540
2097.22 622
2097.65 632
2098.08 588
2098.51 626
2098.94 550
2099.38 542
2099.81 543
2100.24 531
2100.67 529
2101.11 558
2101.54 541
2101.97 535
2102.40 495
2102.83 511
2103.27 530
2103.70 569
2104.13 581
2104.56 526
2105.00 564
2105.43 530
2105.86 611
2106.30 603
2106.73 584
2107.16 584
2107.59 621
2108.03 624
2108.46 595
2108.89 614
2109.33 592
2109.76 589
2110.19 587
2110.63 632
2111.06 625
2111.49 571
2111.93 494
2112.36 529
2112.79 530
2113.23 533
2113.66 522
2114.09 548
2114.53 568
2114.96 552
2115.40 561
2115.83 552
2116.26 565
2116.70 547
2117.13 535
2117.56 513
2118.00 523
2118.43 560
2118.87 601
2119.30 554
2119.73 544
2120.17 560
2120.60 569
2121.04 548
2121.47 579
2121.91 609
2122.34 573
2122.78 531
2123.21 500
2123.64 485
2124.08 544
2124.51 550
2124.95 562
2125.38 560
2125.82 535
2126.25 565
2126.69 605
2127.12 590
2127.56 591
2127.99 665
2128.43 658
2128.86 689
2129.30 684
2129.73 676
2130.17 657
2130.60 675
2131.04 712
2131.47 661
2131.91 669
2132.35 632
2132.78 654
2133.22 677
2133.65 650
2134.09 621
2134.52 582
2134.96 564
2135.40 625
2135.83 621
2136.27 625
2136.70 560
2137.14 554
2137.57 560
2138.01 545
2138.45 539
2138.88 562
2139.32 550
2139.76 574
2140.19 594
2140.63 545
2141.06 535
2141.50 560
2141.94 538
2142.37 538
2142.81 583
2143.25 573
2143.68 581
2144.12 576
2144.56 549
2144.99 515
2145.43 552
2145.87 562
2146.30 559
2146.74 603
2147.18 579
2147.62 649
2148.05 646
2148.49 615
2148.93 636
2149.36 726
2149.80 751
2150.24 769
2150.68 846
2151.11 745
2151.55 707
2151.99 708
2152.43 709
2152.86 633
2153.30 626
2153.74 601
2154.18 721
2154.61 635
2155.05 653
2155.49 633
2155.93 650
2156.37 636
2156.80 608
2157.24 576
2157.68 590
2158.12 601
2158.56 633
2158.99 599
2159.43 615
2159.87 607
2160.31 586
2160.75 609
2161.19 636
2161.62 653
2162.06 604
2162.50 582
2162.94 655
2163.38 693
2163.82 685
2164.26 708
2164.69 696
2165.13 735
2165.57 761
2166.01 698
2166.45 774
2166.89 763
2167.33 666
2167.77 695
2168.21 679
2168.65 752
2169.08 764
2169.52 786
2169.96 684
2170.40 655
2170.84 711
2171.28 782
2171.72 756
2172.16 751
2172.60 761
2173.04 726
2173.48 791
2173.92 773
2174.36 824
2174.80 788
2175.24 787
2175.68 824
2176.12 780
2176.56 741
2177.00 774
2177.44 857
2177.88 798
2178.32 753
2178.76 766
2179.20 688
2179.64 640
2180.08 637
2180.52 685
2180.96 680
2181.40 641
2181.84 702
2182.28 618
2182.72 601
2183.16 590
2183.60 635
2184.04 621
2184.48 616
2184.93 664
2185.37 657
2185.81 686
2186.25 668
2186.69 694
2187.13 659
2187.57 607
2188.01 655
2188.45 695
2188.89 715
2189.34 639
2189.78 679
2190.22 678
2190.66 684
2191.10 696
2191.54 668
2191.98 695
2192.43 770
2192.87 697
2193.31 681
2193.75 749
2194.19 728
2194.63 747
2195.08 757
2195.52 774
2195.96 713
2196.40 710
2196.84 676
2197.29 660
2197.73 678
2198.17 667
2198.61 613
2199.06 631
2199.50 626
2199.94 633
2200.38 668
2200.82 625
2201.27 589
2201.71 656
2202.15 624
2202.59 653
2203.04 652
2203.48 625
2203.92 609
2204.37 613
2204.81 670
2205.25 660
2205.69 637
2206.14 701
2206.58 614
2207.02 621
2207.47 733
2207.91 716
2208.35 774
2208.80 784
2209.24 736
2209.68 774
2210.13 769
2210.57 742
2211.01 719
2211.46 764
2211.90 709
2212.34 724
2212.79 750
2213.23 718
2213.67 650
2214.12 708
2214.56 691
2215.01 661
2215.45 638
2215.89 692
2216.34 721
2216.78 661
2217.23 647
2217.67 657
2218.11 701
2218.56 664
2219.00 635
2219.45 654
2219.89 671
2220.34 667
2220.78 695
2221.22 697
2221.67 627
2222.11 621
2222.56 689
2223.00 721
2223.45 674
2223.89 723
2224.34 726
2224.78 706
2225.23 715
2225.67 722
2226.12 766
2226.56 738
2227.01 694
2227.45 760
2227.90 742
2228.34 737
2228.79 712
2229.23 741
2229.68 744
2230.12 705
2230.57 679
2231.01 714
2231.46 711
2231.90 743
2232.35 749
2232.80 737
2233.24 699
2233.69 747
2234.13 759
2234.58 725
2235.02 723
2235.47 718
2235.92 712
2236.36 669
2236.81 633
2237.25 678
2237.70 666
2238.15 650
2238.59 633
2239.04 653
2239.49 624
2239.93 622
2240.38 613
2240.82 650
2241.27 614
2241.72 647
2242.16 664
2242.61 600
2243.06 582
2243.50 621
2243.95 618
2244.40 629
2244.84 641
2245.29 611
2245.74 596
2246.19 605
2246.63 611
2247.08 612
2247.53 671
2247.97 619
2248.42 655
2248.87 601
2249.32 588
2249.76 594
2250.21 632
2250.66 638
2251.10 657
2251.55 656
2252.00 614
2252.45 594
2252.89 653
2253.34 644
2253.79 650
2254.24 685
2254.69 561
2255.13 641
2255.58 631
2256.03 608
2256.48 586
2256.93 606
2257.37 623
2257.82 614
2258.27 622
2258.72 572
2259.17 608
2259.61 635
2260.06 630
2260.51 660
2260.96 669
2261.41 648
2261.86 727
2262.31 762
2262.75 767
2263.20 761
2263.65 708
2264.10 734
2264.55 728
2265.00 654
2265.45 709
2265.90 715
2266.34 685
2266.79 703
2267.24 661
2267.69 758
2268.14 728
2268.59 707
2269.04 736
2269.49 734
2269.94 705
2270.39 763
2270.84 794
2271.29 780
2271.74 827
2272.18 783
2272.63 818
2273.08 760
2273.53 777
2273.98 815
2274.43 916
2274.88 942
2275.33 996
2275.78 1013
2276.23 1058
2276.68 1132
2277.13 1073
2277.58 1105
2278.03 977
2278.48 918
2278.93 945
2279.38 853
2279.83 868
2280.28 804
2280.73 730
2281.19 702
2281.64 694
2282.09 704
2282.54 699
2282.99 656
2283.44 683
2283.89 676
2284.34 683
2284.79 678
2285.24 696
2285.69 630
2286.14 685
2286.59 751
2287.04 757
2287.50 705
2287.95 781
2288.40 820
2288.85 796
2289.30 913
2289.75 964
2290.20 955
2290.65 1006
2291.11 1021
2291.56 1035
2292.01 1013
2292.46 984
2292.91 992
2293.36 1045
2293.82 961
2294.27 966
2294.72 963
2295.17 883
2295.62 860
2296.07 899
2296.53 795
2296.98 797
2297.43 747
2297.88 764
2298.33 716
2298.79 702
2299.24 659
2299.69 681
2300.14 696
2300.60 701
2301.05 657
2301.50 650
2301.95 684
2302.41 641
2302.86 652
2303.31 629
2303.76 672
2304.22 679
2304.67 628
2305.12 608
2305.57 641
2306.03 622
2306.48 648
2306.93 711
2307.39 744
2307.84 679
2308.29 773
2308.75 770
2309.20 720
2309.65 779
2310.11 809
2310.56 821
2311.01 917
2311.47 876
2311.92 775
2312.37 736
2312.83 783
2313.28 746
2313.73 743
2314.19 770
2314.64 699
2315.09 778
2315.55 753
2316.00 720
2316.46 707
2316.91 695
2317.36 731
2317.82 789
2318.27 714
2318.73 699
2319.18 744
2319.63 780
2320.09 780
2320.54 752
2321.00 718
2321.45 743
2321.91 833
2322.36 761
2322.82 761
2323.27 938
2323.72 972
2324.18 974
2324.63 1062
2325.09 971
2325.54 1062
2326.00 1040
2326.45 1046
2326.91 1002
2327.36 1001
2327.82 987
2328.27 875
2328.73 789
2329.18 717
2329.64 725
2330.09 751
2330.55 705
2331.00 709
2331.46 738
2331.92 709
2332.37 709
2332.83 720
2333.28 686
2333.74 685
2334.19 684
2334.65 707
2335.10 675
2335.56 736
2336.02 760
2336.47 722
2336.93 696
2337.38 728
2337.84 689
2338.30 687
2338.75 649
2339.21 666
2339.66 611
2340.12 647
2340.58 648
2341.03 663
2341.49 636
2341.95 654
2342.40 643
2342.86 657
2343.32 713
2343.77 649
2344.23 704
2344.68 735
2345.14 724
2345.60 733
2346.06 766
2346.51 764
2346.97 787
2347.43 729
2347.88 726
2348.34 771
2348.80 826
2349.25 813
2349.71 800
2350.17 751
2350.63 702
2351.08 716
2351.54 718
2352.00 683
2352.46 624
2352.91 670
2353.37 691
2353.83 651
2354.29 618
2354.74 616
2355.20 584
2355.66 608
2356.12 645
2356.57 631
2357.03 608
2357.49 605
2357.95 662
2358.41 661
2358.86 672
2359.32 672
2359.78 690
2360.24 769
2360.70 714
2361.15 646
2361.61 658
2362.07 661
2362.53 706
2362.99 776
2363.45 760
2363.91 661
2364.36 735
2364.82 775
2365.28 718
2365.74 762
2366.20 747
2366.66 770
2367.12 754
2367.57 768
2368.03 773
2368.49 712
2368.95 662
2369.41 718
2369.87 716
2370.33 704
2370.79 622
2371.25 680
2371.71 680
2372.17 663
2372.63 679
2373.09 689
2373.54 648
2374.00 663
2374.46 708
2374.92 743
2375.38 789
2375.84 736
2376.30 745
2376.76 758
2377.22 665
2377.68 705
2378.14 638
2378.60 661
2379.06 579
2379.52 642
2379.98 641
2380.44 671
2380.90 638
2381.36 673
2381.82 622
2382.28 678
2382.74 705
2383.20 708
2383.66 723
2384.12 720
2384.59 718
2385.05 699
2385.51 711
2385.97 783
2386.43 735
2386.89 663
2387.35 711
2387.81 717
2388.27 721
2388.73 665
2389.19 631
2389.65 646
2390.12 725
2390.58 727
2391.04 713
2391.50 665
2391.96 686
2392.42 638
2392.88 643
2393.34 699
2393.81 635
2394.27 686
2394.73 657
2395.19 643
2395.65 635
2396.11 708
2396.57 677
2397.04 672
2397.50 632
2397.96 617
2398.42 677
2398.88 716
2399.35 698
2399.81 635
2400.27 666
2400.73 673
2401.19 688
2401.66 689
2402.12 679
2402.58 682
2403.04 661
2403.51 619
2403.97 645
2404.43 626
2404.89 711
2405.36 707
2405.82 705
2406.28 690
2406.74 672
2407.21 683
2407.67 682
2408.13 634
2408.59 618
2409.06 664
2409.52 613
2409.98 628
2410.45 585
2410.91 605
2411.37 623
2411.84 642
2412.30 646
2412.76 597
2413.23 574
2413.69 593
2414.15 618
2414.62 610
2415.08 630
2415.54 633
2416.01 619
2416.47 651
2416.93 670
2417.40 667
2417.86 679
2418.32 699
2418.79 728
2419.25 705
2419.72 688
2420.18 744
2420.64 715
2421.11 706
2421.57 730
2422.04 765
2422.50 768
2422.96 816
2423.43 831
2423.89 738
2424.36 738
2424.82 741
2425.29 685
2425.75 718
2426.22 708
2426.68 748
2427.15 708
2427.61 705
2428.07 738
2428.54 672
2429.00 658
2429.47 700
2429.93 597
2430.40 616
2430.86 681
2431.33 663
2431.79 643
2432.26 611
2432.72 632
2433.19 633
2433.65 626
2434.12 656
2434.59 670
2435.05 664
2435.52 642
2435.98 681
2436.45 729
2436.91 720
2437.38 697
2437.84 703
2438.31 755
2438.78 800
2439.24 742
2439.71 751
2440.17 800
2440.64 787
2441.10 758
2441.57 748
2442.04 779
2442.50 812
2442.97 800
2443.44 759
2443.90 711
2444.37 712
2444.83 722
2445.30 703
2445.77 646
2446.23 637
2446.70 675
2447.17 678
2447.63 652
2448.10 655
2448.57 653
2449.03 682
2449.50 687
2449.97 666
2450.43 672
2450.90 623
2451.37 629
2451.83 619
2452.30 673
2452.77 638
2453.24 584
2453.70 618
2454.17 636
2454.64 613
2455.10 591
2455.57 602
2456.04 638
2456.51 577
2456.97 570
2457.44 584
2457.91 630
2458.38 684
2458.84 611
2459.31 604
2459.78 633
2460.25 653
2460.72 635
2461.18 667
2461.65 640
2462.12 654
2462.59 650
2463.06 656
2463.52 646
2463.99 657
2464.46 685
2464.93 670
2465.40 703
2465.86 707
2466.33 639
2466.80 610
2467.27 647
2467.74 644
2468.21 639
2468.68 602
2469.14 573
2469.61 578
2470.08 622
2470.55 591
2471.02 602
2471.49 651
2471.96 621
2472.43 595
2472.90 613
2473.36 603
2473.83 610
2474.30 630
2474.77 646
2475.24 582
2475.71 619
2476.18 679
2476.65 711
2477.12 687
2477.59 674
2478.06 654
2478.53 613
2479.00 665
2479.47 641
2479.94 704
2480.41 643
2480.87 668
2481.34 655
2481.81 670
2482.28 649
2482.75 622
2483.22 665
2483.69 680
2484.16 656
2484.63 710
2485.10 653
2485.57 686
2486.05 698
2486.52 712
2486.99 758
2487.46 746
2487.93 776
2488.40 756
2488.87 765
2489.34 741
2489.81 725
2490.28 731
2490.75 716
2491.22 711
2491.69 657
2492.16 618
2492.63 640
2493.10 667
2493.58 666
2494.05 668
2494.52 678
2494.99 640
2495.46 644
2495.93 655
2496.40 681
2496.87 717
2497.34 674
2497.82 687
2498.29 599
2498.76 601
2499.23 621
2499.70 633
2500.17 652
2500.64 636
2501.12 613
2501.59 615
2502.06 666
2502.53 650
2503.00 664
2503.48 688
2503.95 683
2504.42 644
2504.89 643
2505.36 636
2505.84 655
2506.31 629
2506.78 641
2507.25 675
2507.72 698
2508.20 688
2508.67 698
2509.14 710
2509.61 723
2510.09 772
2510.56 714
2511.03 760
2511.50 820
2511.98 869
2512.45 906
2512.92 879
2513.40 873
2513.87 862
2514.34 895
2514.81 846
2515.29 791
2515.76 751
2516.23 745
2516.71 748
2517.18 767
2517.65 683
2518.13 742
2518.60 794
2519.07 792
2519.55 769
2520.02 726
2520.49 713
2520.97 717
2521.44 681
2521.91 762
2522.39 753
2522.86 679
2523.34 676
2523.81 689
2524.28 672
2524.76 619
2525.23 652
2525.70 731
2526.18 690
2526.65 684
2527.13 700
2527.60 703
2528.08 739
2528.55 706
2529.02 710
2529.50 768
2529.97 742
2530.45 748
2530.92 768
2531.40 788
2531.87 797
2532.34 814
2532.82 792
2533.29 794
2533.77 786
2534.24 760
2534.72 800
2535.19 802
2535.67 728
2536.14 763
2536.62 721
2537.09 726
2537.57 762
2538.04 766
2538.52 808
2538.99 806
2539.47 773
2539.94 775
2540.42 756
2540.90 789
2541.37 811
2541.85 808
2542.32 782
2542.80 717
2543.27 763
2543.75 742
2544.22 761
2544.70 776
2545.18 764
2545.65 795
2546.13 760
2546.60 773
2547.08 782
2547.56 804
2548.03 866
2548.51 864
2548.98 811
2549.46 846
2549.94 891
2550.41 885
2550.89 857
2551.37 821
2551.84 832
2552.32 811
2552.80 853
2553.27 854
2553.75 819
2554.23 758
2554.70 755
2555.18 791
2555.66 758
2556.13 747
2556.61 780
2557.09 756
2557.56 790
2558.04 723
2558.52 759
2558.99 701
2559.47 708
2559.95 673
2560.43 658
2560.90 661
2561.38 691
2561.86 669
2562.33 613
2562.81 647
2563.29 609
2563.77 587
2564.25 588
2564.72 603
2565.20 591
2565.68 630
2566.16 654
2566.63 646
2567.11 639
2567.59 599
2568.07 624
2568.55 625
2569.02 617
2569.50 666
2569.98 663
2570.46 655
2570.94 658
2571.41 685
2571.89 653
2572.37 642
2572.85 604
2573.33 633
2573.81 626
2574.28 683
2574.76 714
2575.24 712
2575.72 660
2576.20 655
2576.68 642
2577.16 710
2577.64 671
2578.11 672
2578.59 720
2579.07 696
2579.55 649
2580.03 615
2580.51 610
2580.99 657
2581.47 619
2581.95 637
2582.43 649
2582.91 611
2583.39 645
2583.86 645
2584.34 678
2584.82 600
2585.30 587
2585.78 638
2586.26 658
2586.74 671
2587.22 634
2587.70 678
2588.18 652
2588.66 695
2589.14 695
2589.62 661
2590.10 660
2590.58 675
2591.06 648
2591.54 702
2592.02 697
2592.50 680
2592.98 625
2593.46 712
2593.94 642
2594.42 667
2594.90 686
2595.38 627
2595.86 633
2596.35 672
2596.83 653
2597.31 591
2597.79 662
2598.27 604
2598.75 578
2599.23 609
2599.71 600
2600.19 546
2600.67 577
2601.15 576
2601.63 575
2602.12 599
2602.60 633
2603.08 619
2603.56 663
2604.04 645
2604.52 637
2605.00 638
2605.48 657
2605.97 624
2606.45 604
2606.93 610
2607.41 620
2607.89 674
2608.37 661
2608.86 700
2609.34 627
2609.82 642
2610.30 629
2610.78 641
2611.26 602
2611.75 686
2612.23 670
2612.71 620
2613.19 681
2613.68 656
2614.16 623
2614.64 649
2615.12 651
2615.60 598
2616.09 623
2616.57 640
2617.05 652
2617.53 615
2618.02 564
2618.50 558
2618.98 604
2619.46 613
2619.95 633
2620.43 599
2620.91 629
2621.40 613
2621.88 589
2622.36 608
2622.85 608
2623.33 582
2623.81 610
2624.29 607
2624.78 629
2625.26 634
2625.74 645
2626.23 660
2626.71 665
2627.19 660
2627.68 643
2628.16 627
2628.64 694
2629.13 656
2629.61 637
2630.10 639
2630.58 659
2631.06 626
2631.55 636
2632.03 643
2632.51 670
2633.00 633
2633.48 661
2633.97 678
2634.45 700
2634.94 620
2635.42 592
2635.90 616
2636.39 657
2636.87 653
2637.36 592
2637.84 604
2638.33 671
2638.81 633
2639.29 604
2639.78 675
2640.26 587
2640.75 623
2641.23 621
2641.72 627
2642.20 637
2642.69 682
2643.17 682
2643.66 655
2644.14 611
2644.63 571
2645.11 634
2645.60 622
2646.08 636
2646.57 664
2647.05 641
2647.54 638
2648.02 656
2648.51 668
2648.99 625
2649.48 632
2649.97 651
2650.45 630
2650.94 639
2651.42 615
2651.91 597
2652.39 648
2652.88 690
2653.37 662
2653.85 664
2654.34 646
2654.82 658
2655.31 724
2655.80 683
2656.28 636
2656.77 659
2657.25 663
2657.74 647
2658.23 651
2658.71 631
2659.20 648
2659.69 613
2660.17 653
2660.66 650
2661.14 632
2661.63 623
2662.12 627
2662.60 643
2663.09 596
2663.58 597
2664.06 641
2664.55 644
2665.04 649
2665.53 628
2666.01 672
2666.50 664
2666.99 680
2667.47 646
2667.96 597
2668.45 669
2668.94 747
2669.42 722
2669.91 691
2670.40 676
2670.88 645
2671.37 709
2671.86 787
2672.35 821
2672.83 793
2673.32 789
2673.81 810
2674.30 827
2674.79 844
2675.27 809
2675.76 784
2676.25 781
2676.74 794
2677.23 743
2677.71 695
2678.20 694
2678.69 624
2679.18 666
2679.67 673
2680.15 650
2680.64 644
2681.13 729
2681.62 691
2682.11 654
2682.60 689
2683.08 659
2683.57 671
2684.06 715
2684.55 647
2685.04 650
2685.53 682
2686.02 633
2686.51 643
2686.99 649
2687.48 611
2687.97 649
2688.46 666
2688.95 654
2689.44 637
2689.93 681
2690.42 636
2690.91 641
2691.40 673
2691.89 709
2692.38 667
2692.87 672
2693.35 696
2693.84 696
2694.33 687
2694.82 726
2695.31 676
2695.80 704
2696.29 643
2696.78 691
2697.27 664
2697.76 615
2698.25 728
2698.74 660
2699.23 668
2699.72 664
2700.21 681
2700.70 683
2701.19 689
2701.68 696
2702.17 733
2702.66 692
2703.15 670
2703.64 712
2704.13 729
2704.62 714
2705.12 701
2705.61 655
2706.10 688
2706.59 638
2707.08 702
2707.57 660
2708.06 643
2708.55 642
2709.04 672
2709.53 667
2710.02 578
2710.51 644
2711.01 679
2711.50 641
2711.99 642
2712.48 653
2712.97 627
2713.46 599
2713.95 644
2714.44 644
2714.94 649
2715.43 619
2715.92 641
2716.41 640
2716.90 613
2717.39 665
2717.89 632
2718.38 664
2718.87 660
2719.36 690
2719.85 673
2720.34 664
2720.84 672
2721.33 697
2721.82 722
2722.31 727
2722.80 716
2723.30 683
2723.79 689
2724.28 675
2724.77 701
2725.27 729
2725.76 661
2726.25 644
2726.74 651
2727.24 662
2727.73 648
2728.22 618
2728.71 620
2729.21 654
2729.70 686
2730.19 678
2730.69 715
2731.18 628
2731.67 675
2732.16 672
2732.66 666
2733.15 686
2733.64 647
2734.14 610
2734.63 673
2735.12 724
2735.62 720
2736.11 681
2736.60 685
2737.10 744
2737.59 700
2738.08 722
2738.58 703
2739.07 738
2739.56 741
2740.06 783
2740.55 696
2741.05 677
2741.54 629
2742.03 624
2742.53 671
2743.02 658
2743.52 664
2744.01 638
2744.50 647
2745.00 701
2745.49 689
2745.99 724
2746.48 789
2746.97 745
2747.47 709
2747.96 704
2748.46 671
2748.95 703
2749.45 757
2749.94 730
2750.44 730
2750.93 703
2751.43 686
2751.92 715
2752.42 717
2752.91 748
2753.41 665
2753.90 653
2754.40 598
2754.89 664
2755.39 671
2755.88 669
2756.38 669
2756.87 669
2757.37 678
2757.86 667
2758.36 725
2758.85 709
2759.35 668
2759.84 701
2760.34 613
2760.83 688
2761.33 744
2761.83 712
2762.32 669
2762.82 683
2763.31 705
2763.81 744
2764.30 736
2764.80 762
2765.30 725
2765.79 599
2766.29 630
2766.78 690
2767.28 689
2767.78 697
2768.27 667
2768.77 642
2769.27 651
2769.76 681
2770.26 647
2770.76 607
2771.25 623
2771.75 682
2772.24 707
2772.74 684
2773.24 716
2773.73 686
2774.23 691
2774.73 678
2775.23 692
2775.72 774
2776.22 784
2776.72 758
2777.21 723
2777.71 730
2778.21 740
2778.70 768
2779.20 744
2779.70 706
2780.20 690
2780.69 670
2781.19 681
2781.69 688
2782.19 722
2782.68 711
2783.18 702
2783.68 641
2784.18 658
2784.67 651
2785.17 672
2785.67 710
2786.17 656
2786.67 622
2787.16 656
2787.66 668
2788.16 695
2788.66 674
2789.16 653
2789.65 675
2790.15 709
2790.65 671
2791.15 698
2791.65 698
2792.15 624
2792.64 635
2793.14 609
2793.64 625
2794.14 632
2794.64 707
2795.14 743
2795.64 728
2796.13 731
2796.63 711
2797.13 676
2797.63 682
2798.13 697
2798.63 711
2799.13 698
2799.63 696
2800.13 630
2800.62 630
2801.12 638
2801.62 626
2802.12 646
2802.62 650
2803.12 706
2803.62 682
2804.12 595
2804.62 546
2805.12 644
2805.62 667
2806.12 665
2806.62 747
2807.12 692
2807.62 708
2808.12 662
2808.62 684
2809.12 696
2809.62 720
2810.12 705
2810.62 677
2811.12 709
2811.62 696
2812.12 746
2812.62 755
2813.12 740
2813.62 763
2814.12 740
2814.62 788
2815.12 737
2815.62 707
2816.12 756
2816.62 821
2817.12 794
2817.62 783
2818.12 752
2818.62 726
2819.12 662
2819.63 651
2820.13 668
2820.63 715
2821.13 705
2821.63 686
2822.13 671
2822.63 628
2823.13 641
2823.63 687
2824.13 659
2824.64 649
2825.14 617
2825.64 626
2826.14 645
2826.64 605
2827.14 669
2827.64 614
2828.15 677
2828.65 688
2829.15 689
2829.65 624
2830.15 645
2830.65 659
2831.16 663
2831.66 667
2832.16 591
2832.66 629
2833.16 621
2833.67 674
2834.17 671
2834.67 717
2835.17 676
2835.68 698
2836.18 706
2836.68 672
2837.18 633
2837.68 657
2838.19 699
2838.69 653
2839.19 757
2839.70 693
2840.20 669
2840.70 692
2841.20 706
2841.71 703
2842.21 706
2842.71 682
2843.21 696
2843.72 726
2844.22 777
2844.72 736
2845.23 744
2845.73 730
2846.23 781
2846.74 765
2847.24 839
2847.74 828
2848.25 862
2848.75 888
2849.25 878
2849.76 844
2850.26 795
2850.76 872
2851.27 813
2851.77 761
2852.28 718
2852.78 733
2853.28 733
2853.79 714
2854.29 729
2854.79 750
2855.30 690
2855.80 683
2856.31 682
2856.81 715
2857.31 723
2857.82 783
2858.32 783
2858.83 738
2859.33 736
2859.84 727
2860.34 766
2860.85 695
2861.35 733
2861.85 741
2862.36 752
2862.86 739
2863.37 650
2863.87 670
2864.38 722
2864.88 688
2865.39 690
2865.89 728
2866.40 684
2866.90 683
2867.41 683
2867.91 676
2868.42 693
2868.92 693
2869.43 671
2869.93 693
2870.44 706
2870.94 686
2871.45 695
2871.96 680
2872.46 764
2872.97 731
2873.47 714
2873.98 748
2874.48 749
2874.99 749
2875.49 699
2876.00 704
2876.51 730
2877.01 731
2877.52 706
2878.02 706
2878.53 724
2879.04 737
2879.54 783
2880.05 812
2880.55 803
2881.06 836
2881.57 760
2882.07 819
2882.58 776
2883.09 812
2883.59 836
2884.10 819
2884.61 853
2885.11 968
2885.62 964
2886.13 971
2886.63 943
2887.14 990
2887.65 945
2888.15 966
2888.66 980
2889.17 1047
2889.67 963
2890.18 984
2890.69 966
2891.20 964
2891.70 957
2892.21 902
2892.72 917
2893.22 970
2893.73 972
2894.24 967
2894.75 1013
2895.25 1101
2895.76 1067
2896.27 1074
2896.78 1089
2897.29 1075
2897.79 1005
2898.30 1020
2898.81 946
2899.32 962
2899.82 895
2900.33 924
2900.84 971
2901.35 882
2901.86 922
2902.36 888
2902.87 867
2903.38 878
2903.89 870
2904.40 839
2904.91 808
2905.41 834
2905.92 876
2906.43 845
2906.94 837
2907.45 838
2907.96 804
2908.47 789
2908.97 863
2909.48 790
2909.99 775
2910.50 782
2911.01 801
2911.52 696
2912.03 784
2912.54 808
2913.05 723
2913.55 766
2914.06 700
2914.57 744
2915.08 765
2915.59 758
2916.10 750
2916.61 810
2917.12 790
2917.63 775
2918.14 817
2918.65 722
2919.16 678
2919.67 753
2920.18 745
2920.69 747
2921.20 781
2921.71 783
2922.22 792
2922.73 822
2923.24 796
2923.75 803
2924.26 864
2924.77 789
2925.28 814
2925.79 813
2926.30 801
2926.81 803
2927.32 838
2927.83 832
2928.34 806
2928.85 741
2929.36 741
2929.87 764
2930.38 680
2930.89 719
2931.40 688
2931.91 671
2932.42 722
2932.93 724
2933.45 735
2933.96 665
2934.47 656
2934.98 683
2935.49 679
2936.00 732
2936.51 717
2937.02 772
2937.53 766
2938.04 774
2938.56 833
2939.07 849
2939.58 827
2940.09 862
2940.60 849
2941.11 928
2941.62 934
2942.14 983
2942.65 915
2943.16 944
2943.67 890
2944.18 932
2944.70 918
2945.21 864
2945.72 877
2946.23 826
2946.74 833
2947.26 917
2947.77 828
2948.28 807
2948.79 797
2949.30 838
2949.82 763
2950.33 718
2950.84 701
2951.35 740
2951.87 686
2952.38 706
2952.89 727
2953.40 691
2953.92 716
2954.43 709
2954.94 663
2955.45 737
2955.97 717
2956.48 675
2956.99 719
2957.51 759
2958.02 704
2958.53 729
2959.04 676
2959.56 728
2960.07 743
2960.58 763
2961.10 754
2961.61 775
2962.12 788
2962.64 811
2963.15 786
2963.66 793
2964.18 762
2964.69 813
2965.21 810
2965.72 812
2966.23 801
2966.75 789
2967.26 753
2967.77 704
2968.29 728
2968.80 716
2969.32 750
2969.83 744
2970.34 735
2970.86 696
2971.37 753
2971.89 781
2972.40 743
2972.91 780
2973.43 770
2973.94 828
2974.46 817
2974.97 837
2975.49 811
2976.00 798
2976.52 811
2977.03 787
2977.55 813
2978.06 763
2978.57 750
2979.09 865
2979.60 838
2980.12 883
2980.63 921
2981.15 871
2981.66 884
2982.18 897
2982.69 876
2983.21 965
2983.73 984
2984.24 906
2984.76 973
2985.27 926
2985.79 982
2986.30 1010
2986.82 1027
2987.33 995
2987.85 977
2988.36 1083
2988.88 1080
2989.40 1051
2989.91 1017
2990.43 1014
2990.94 1035
2991.46 1072
2991.97 1086
2992.49 1053
2993.01 1031
2993.52 1022
2994.04 1024
2994.55 1054
2995.07 1011
2995.59 1035
2996.10 1149
2996.62 1164
2997.14 1208
2997.65 1207
2998.17 1315
2998.69 1293
2999.20 1299
2999.72 1335
3000.24 1416
3000.75 1455
3001.27 1590
3001.79 1788
3002.30 1939
3002.82 2210
3003.34 2632
3003.85 3047
3004.37 3524
3004.89 3597
3005.40 3719
3005.92 3853
3006.44 3649
3006.96 3377
3007.47 3058
3007.99 2585
3008.51 2295
3009.03 2023
3009.54 1724
3010.06 1484
3010.58 1310
3011.10 1289
3011.61 1222
3012.13 1244
3012.65 1141
3013.17 1095
3013.68 1038
3014.20 1010
3014.72 1023
3015.24 1068
3015.76 1049
3016.27 1011
3016.79 1030
3017.31 1067
3017.83 1021
3018.35 956
3018.86 991
3019.38 1006
3019.90 1064
3020.42 958
3020.94 991
3021.46 978
3021.97 971
3022.49 1067
3023.01 1119
3023.53 1010
3024.05 1073
3024.57 1047
3025.09 1131
3025.61 1049
3026.12 1068
3026.64 1014
3027.16 978
3027.68 914
3028.20 869
3028.72 878
3029.24 914
3029.76 892
3030.28 911
3030.80 883
3031.32 911
3031.84 895
3032.35 922
3032.87 907
3033.39 931
3033.91 896
3034.43 865
3034.95 878
3035.47 945
3035.99 902
3036.51 904
3037.03 870
3037.55 865
3038.07 863
3038.59 820
3039.11 833
3039.63 903
3040.15 803
3040.67 818
3041.19 799
3041.71 848
3042.23 814
3042.75 794
3043.27 833
3043.79 880
3044.31 1002
3044.83 899
3045.35 887
3045.87 860
3046.40 823
3046.92 849
3047.44 900
3047.96 858
3048.48 856
3049.00 829
3049.52 852
3050.04 828
3050.56 852
3051.08 815
3051.60 813
3052.12 815
3052.65 797
3053.17 815
3053.69 860
3054.21 813
3054.73 819
3055.25 786
3055.77 811
3056.30 819
3056.82 805
3057.34 811
3057.86 822
3058.38 767
3058.90 852
3059.42 824
3059.95 861
3060.47 866
3060.99 847
3061.51 830
3062.03 893
3062.56 873
3063.08 868
3063.60 896
3064.12 884
3064.64 949
3065.17 922
3065.69 976
3066.21 960
3066.73 905
3067.26 964
3067.78 956
3068.30 958
3068.82 1011
3069.35 1095
3069.87 1009
3070.39 922
3070.91 949
3071.44 977
3071.96 972
3072.48 956
3073.01 946
3073.53 977
3074.05 922
3074.57 953
3075.10 995
3075.62 982
3076.14 1003
3076.67 1028
3077.19 1025
3077.71 1161
3078.24 1154
3078.76 1202
3079.28 1179
3079.81 1272
3080.33 1265
3080.85 1363
3081.38 1344
3081.90 1344
3082.42 1282
3082.95 1338
3083.47 1324
3084.00 1322
3084.52 1235
3085.04 1269
3085.57 1295
3086.09 1401
3086.62 1512
3087.14 1582
3087.66 1816
3088.19 2044
3088.71 2247
3089.24 2450
3089.76 2728
3090.29 2832
3090.81 2755
3091.33 2700
3091.86 2533
3092.38 2337
3092.91 2076
3093.43 1923
3093.96 1725
3094.48 1577
3095.01 1538
3095.53 1476
3096.06 1374
3096.58 1407
3097.11 1412
3097.63 1351
3098.16 1404
3098.68 1518
3099.21 1625
3099.73 1859
3100.26 2112
3100.78 2417
3101.31 2831
3101.83 3209
3102.36 3630
3102.88 4000
3103.41 4010
3103.93 4039
3104.46 3868
3104.99 3622
3105.51 3228
3106.04 2671
3106.56 2335
3107.09 2102
3107.61 1751
3108.14 1528
3108.67 1509
3109.19 1377
3109.72 1390
3110.24 1330
3110.77 1282
3111.30 1224
3111.82 1217
3112.35 1157
3112.87 1148
3113.40 1135
3113.93 1085
3114.45 1040
3114.98 1067
3115.51 1062
3116.03 1011
3116.56 1002
3117.09 1063
3117.61 1135
3118.14 1058
3118.67 1033
3119.19 1119
3119.72 1107
3120.25 1125
3120.77 1243
3121.30 1237
3121.83 1223
3122.35 1164
3122.88 1182
3123.41 1214
3123.94 1198
3124.46 1112
3124.99 1059
3125.52 1053
3126.05 1071
3126.57 1052
3127.10 1009
3127.63 944
3128.16 957
3128.68 982
3129.21 944
3129.74 920
3130.27 1003
3130.79 989
3131.32 919
3131.85 1006
3132.38 986
3132.91 963
3133.43 961
3133.96 897
3134.49 869
3135.02 934
3135.55 884
3136.07 873
3136.60 874
3137.13 871
3137.66 827
3138.19 822
3138.72 810
3139.24 807
3139.77 825
3140.30 825
3140.83 845
3141.36 813
3141.89 769
3142.42 816
3142.95 898
3143.47 818
3144.00 801
3144.53 834
3145.06 889
3145.59 894
3146.12 886
3146.65 879
3147.18 914
3147.71 952
3148.24 897
3148.76 900
3149.29 912
3149.82 982
3150.35 966
3150.88 898
3151.41 878
3151.94 937
3152.47 959
3153.00 900
3153.53 955
3154.06 906
3154.59 907
3155.12 865
3155.65 945
3156.18 948
3156.71 872
3157.24 848
3157.77 903
3158.30 865
3158.83 842
3159.36 875
3159.89 886
3160.42 930
3160.95 913
3161.48 940
3162.01 921
3162.54 843
3163.07 911
3163.60 904
3164.13 884
3164.66 853
3165.20 953
3165.73 892
3166.26 841
3166.79 836
3167.32 797
3167.85 790
3168.38 791
3168.91 731
3169.44 831
3169.97 819
3170.50 814
3171.04 792
3171.57 770
3172.10 760
3172.63 868
3173.16 861
3173.69 839
3174.22 916
3174.75 935
3175.29 886
3175.82 886
3176.35 922
3176.88 911
3177.41 889
3177.94 892
3178.48 925
3179.01 787
3179.54 772
3180.07 825
3180.60 821
3181.14 867
3181.67 838
3182.20 809
3182.73 746
3183.26 817
3183.80 786
3184.33 778
3184.86 773
3185.39 808
3185.93 826
3186.46 757
3186.99 763
3187.52 820
3188.06 765
3188.59 805
3189.12 820
3189.65 760
3190.19 814
3190.72 870
3191.25 753
3191.79 796
3192.32 849
3192.85 787
3193.38 777
3193.92 754
3194.45 791
3194.98 802
3195.52 826
3196.05 833
3196.58 768
3197.12 828
3197.65 886
3198.18 889
3198.72 809
3199.25 849
3199.78 877
3200.32 881
3200.85 871
3201.39 937
3201.92 901
3202.45 919
3202.99 880
3203.52 949
3204.05 956
3204.59 941
3205.12 939
3205.66 956
3206.19 974
3206.72 984
3207.26 1077
3207.79 1081
3208.33 1086
3208.86 1134
3209.40 1220
3209.93 1250
3210.47 1251
3211.00 1195
3211.53 1172
3212.07 1231
3212.60 1196
3213.14 1120
3213.67 1060
3214.21 1156
3214.74 1058
3215.28 1029
3215.81 961
3216.35 887
3216.88 895
3217.42 962
3217.95 925
3218.49 863
3219.02 806
3219.56 832
3220.09 868
3220.63 857
3221.16 929
3221.70 936
3222.23 1013
3222.77 1024
3223.31 1060
3223.84 1105
3224.38 1070
3224.91 1073
3225.45 1025
3225.98 1007
3226.52 1144
3227.06 1065
3227.59 1056
3228.13 1001
3228.66 1032
3229.20 1078
3229.74 1064
3230.27 1124
3230.81 1169
3231.34 1149
3231.88 1142
3232.42 1154
3232.95 1109
3233.49 1196
3234.03 1239
3234.56 1169
3235.10 1209
3235.64 1250
3236.17 1306
3236.71 1333
3237.25 1292
3237.78 1335
3238.32 1375
3238.86 1365
3239.39 1243
3239.93 1233
3240.47 1241
3241.00 1156
3241.54 1227
3242.08 1254
3242.61 1190
3243.15 1203
3243.69 1227
3244.23 1216
3244.76 1229
3245.30 1263
3245.84 1335
3246.38 1337
3246.91 1374
3247.45 1402
3247.99 1474
3248.53 1527
3249.06 1627
3249.60 1814
3250.14 2026
3250.68 2297
3251.21 2529
3251.75 2771
3252.29 2912
3252.83 3266
3253.37 3431
3253.90 3366
3254.44 3173
3254.98 3087
3255.52 2915
3256.06 2548
3256.60 2282
3257.13 2012
3257.67 1864
3258.21 1807
3258.75 1776
3259.29 1820
3259.83 1993
3260.36 2184
3260.90 2327
3261.44 2542
3261.98 2524
3262.52 2663
3263.06 2777
3263.60 2921
3264.14 2932
3264.68 2889
3265.21 2911
3265.75 2888
3266.29 2817
3266.83 2842
3267.37 2891
3267.91 2743
3268.45 2484
3268.99 2467
3269.53 2163
3270.07 1938
3270.61 1826
3271.15 1751
3271.69 1644
3272.23 1581
3272.76 1579
3273.30 1447
3273.84 1466
3274.38 1488
3274.92 1540
3275.46 1479
3276.00 1406
3276.54 1361
3277.08 1358
3277.62 1434
3278.16 1356
3278.70 1324
3279.24 1319
3279.78 1390
3280.32 1359
3280.86 1437
3281.41 1394
3281.95 1408
3282.49 1403
3283.03 1431
3283.57 1416
3284.11 1365
3284.65 1398
3285.19 1316
3285.73 1388
3286.27 1441
3286.81 1390
3287.35 1358
3287.89 1512
3288.43 1457
3288.97 1545
3289.52 1484
3290.06 1510
3290.60 1501
3291.14 1655
3291.68 1679
3292.22 1763
3292.76 1777
3293.30 1939
3293.85 2095
3294.39 2173
3294.93 2303
3295.47 2311
3296.01 2466
3296.55 2433
3297.09 2352
3297.64 2229
3298.18 2204
3298.72 2109
3299.26 2079
3299.80 1925
3300.34 1875
3300.89 1768
3301.43 1714
3301.97 1758
3302.51 1702
3303.06 1659
3303.60 1678
3304.14 1653
3304.68 1656
3305.22 1675
3305.77 1702
3306.31 1650
3306.85 1731
3307.39 1850
3307.94 1840
3308.48 1930
3309.02 1950
3309.56 1989
3310.11 2086
3310.65 2138
3311.19 2128
3311.74 2076
3312.28 1977
3312.82 1967
3313.36 1925
3313.91 1879
3314.45 1956
3314.99 2064
3315.54 2109
3316.08 2287
3316.62 2418
3317.17 2653
3317.71 2735
3318.25 2723
3318.80 2986
3319.34 3072
3319.88 3191
3320.43 3331
3320.97 3243
3321.51 3060
3322.06 2796
3322.60 2641
3323.14 2462
3323.69 2355
3324.23 2219
3324.78 2153
3325.32 2076
3325.86 2148
3326.41 1924
3326.95 1950
3327.50 2039
3328.04 2003
3328.59 2029
3329.13 2064
3329.67 2114
3330.22 2398
3330.76 2819
3331.31 3287
3331.85 4148
3332.40 5291
3332.94 6561
3333.49 8311
3334.03 10246
3334.57 11581
3335.12 12880
3335.66 13835
3336.21 14613
3336.75 14234
3337.30 13791
3337.84 12378
3338.39 10952
3338.93 9494
3339.48 8174
3340.02 6694
3340.57 5542
3341.11 4575
3341.66 3626
3342.20 3009
3342.75 2649
3343.30 2293
3343.84 2094
3344.39 1958
3344.93 1856
3345.48 1841
3346.02 1720
3346.57 1668
3347.11 1659
3347.66 1750
3348.21 1769
3348.75 1655
3349.30 1658
3349.84 1755
3350.39 1835
3350.94 1744
3351.48 1691
3352.03 1655
3352.57 1591
3353.12 1576
3353.67 1498
3354.21 1542
3354.76 1462
3355.31 1400
3355.85 1427
3356.40 1429
3356.95 1397
3357.49 1475
3358.04 1413
3358.59 1394
3359.13 1401
3359.68 1318
3360.23 1292
3360.77 1410
3361.32 1317
3361.87 1244
3362.41 1350
3362.96 1397
3363.51 1387
3364.05 1380
3364.60 1417
3365.15 1403
3365.70 1465
3366.24 1426
3366.79 1446
3367.34 1443
3367.89 1403
3368.43 1485
3368.98 1472
3369.53 1564
3370.08 1660
3370.62 1702
3371.17 1859
3371.72 2035
3372.27 2185
3372.81 2313
3373.36 2455
3373.91 2598
3374.46 2518
3375.01 2420
3375.55 2372
3376.10 2329
3376.65 2081
3377.20 1943
3377.75 1830
3378.30 1705
3378.84 1572
3379.39 1428
3379.94 1299
3380.49 1263
3381.04 1252
3381.59 1236
3382.13 1189
3382.68 1147
3383.23 1134
3383.78 1090
3384.33 1055
3384.88 1078
3385.43 1083
3385.98 1093
3386.52 1117
3387.07 1146
3387.62 1157
3388.17 1032
3388.72 1084
3389.27 1072
3389.82 1101
3390.37 1105
3390.92 1131
3391.47 1152
3392.02 1176
3392.57 1180
3393.12 1075
3393.66 1120
3394.21 1126
3394.76 1079
3395.31 1100
3395.86 1101
3396.41 1083
3396.96 1127
3397.51 1167
3398.06 1131
3398.61 1114
3399.16 1115
3399.71 1095
3400.26 1074
3400.81 1113
3401.36 1083
3401.91 1074
3402.46 1056
3403.01 1060
3403.56 1023
3404.11 1001
3404.66 991
3405.21 1021
3405.77 1011
3406.32 1024
3406.87 1073
3407.42 1118
3407.97 1063
3408.52 1056
3409.07 1169
3409.62 1284
3410.17 1337
3410.72 1413
3411.27 1460
3411.82 1439
3412.37 1384
3412.93 1425
3413.48 1397
3414.03 1418
3414.58 1276
3415.13 1267
3415.68 1251
3416.23 1165
3416.78 1170
3417.34 1223
3417.89 1260
3418.44 1240
3418.99 1117
3419.54 1192
3420.09 1166
3420.65 1169
3421.20 1125
3421.75 1092
3422.30 1104
3422.85 1077
3423.40 1089
3423.96 1154
3424.51 1074
3425.06 1122
3425.61 1079
3426.17 1074
3426.72 1060
3427.27 1038
3427.82 1053
3428.37 995
3428.93 958
3429.48 907
3430.03 915
3430.58 920
3431.14 932
3431.69 910
3432.24 870
3432.79 952
3433.35 924
3433.90 910
3434.45 943
3435.01 918
3435.56 878
3436.11 950
3436.66 981
3437.22 992
3437.77 1010
3438.32 1038
3438.88 1118
3439.43 1073
3439.98 1058
3440.54 1079
3441.09 1088
3441.64 1044
3442.20 964
3442.75 977
3443.30 985
3443.86 1025
3444.41 1009
3444.96 980
3445.52 961
3446.07 962
3446.63 945
3447.18 886
3447.73 962
3448.29 876
3448.84 891
3449.40 868
3449.95 924
3450.50 887
3451.06 818
3451.61 829
3452.17 818
3452.72 831
3453.27 856
3453.83 843
3454.38 870
3454.94 839
3455.49 906
3456.05 908
3456.60 870
3457.16 853
3457.71 859
3458.27 868
3458.82 847
3459.38 904
3459.93 872
3460.49 897
3461.04 944
3461.60 997
3462.15 998
3462.71 970
3463.26 986
3463.82 951
3464.37 958
3464.93 944
3465.48 948
3466.04 963
3466.59 985
3467.15 1005
3467.70 1092
3468.26 1061
3468.81 1052
3469.37 1116
3469.93 1103
3470.48 1098
3471.04 1141
3471.59 1191
3472.15 1225
3472.70 1285
3473.26 1211
3473.82 1195
3474.37 1107
3474.93 1152
3475.48 1157
3476.04 1178
3476.60 1100
3477.15 1134
3477.71 1157
3478.27 1127
3478.82 1212
3479.38 1333
3479.93 1425
3480.49 1377
3481.05 1330
3481.60 1394
3482.16 1401
3482.72 1394
3483.27 1441
3483.83 1508
3484.39 1490
3484.95 1402
3485.50 1478
3486.06 1500
3486.62 1603
3487.17 1768
3487.73 1865
3488.29 2282
3488.84 2708
3489.40 3187
3489.96 3822
3490.52 4341
3491.07 4990
3491.63 5814
3492.19 6125
3492.75 6074
3493.30 5814
3493.86 5626
3494.42 4745
3494.98 4122
3495.53 3397
3496.09 2846
3496.65 2471
3497.21 2108
3497.77 1954
3498.32 1827
3498.88 1814
3499.44 1773
3500.00 1894
3500.56 1882
3501.11 1845
3501.67 2029
3502.23 2240
3502.79 2489
3503.35 2574
3503.91 2725
3504.46 2814
3505.02 3032
3505.58 3020
3506.14 2948
3506.70 2768
3507.26 2653
3507.81 2588
3508.37 2303
3508.93 2137
3509.49 1942
3510.05 1892
3510.61 1901
3511.17 1791
3511.73 1635
3512.29 1570
3512.85 1517
3513.40 1457
3513.96 1279
3514.52 1267
3515.08 1254
3515.64 1133
3516.20 1072
3516.76 1068
3517.32 1075
3517.88 1088
3518.44 1088
3519.00 1072
3519.56 1071
3520.12 1061
3520.68 1094
3521.24 1096
3521.80 1094
3522.36 1111
3522.92 1043
3523.48 1116
3524.04 1182
3524.60 1101
3525.16 1081
3525.72 1061
3526.28 1111
3526.84 1074
3527.40 1095
3527.96 1128
3528.52 1133
3529.08 1150
3529.64 1077
3530.20 991
3530.76 1133
3531.32 1147
3531.88 1046
3532.44 1025
3533.00 1057
3533.56 1138
3534.12 1097
3534.68 1071
3535.25 1110
3535.81 1051
3536.37 1023
3536.93 1019
3537.49 1018
3538.05 979
3538.61 1007
3539.17 978
3539.73 1044
3540.30 1070
3540.86 1064
3541.42 1072
3541.98 1092
3542.54 1097
3543.10 1093
3543.66 1203
3544.23 1154
3544.79 1110
3545.35 1039
3545.91 1059
3546.47 1030
3547.03 1038
3547.60 994
3548.16 1041
3548.72 964
3549.28 1008
3549.84 927
3550.41 962
3550.97 853
3551.53 864
3552.09 886
3552.65 909
3553.22 915
3553.78 851
3554.34 872
3554.90 894
3555.47 825
3556.03 783
3556.59 879
3557.15 905
3557.72 871
3558.28 882
3558.84 901
3559.41 930
3559.97 942
3560.53 908
3561.09 885
3561.66 881
3562.22 900
3562.78 888
3563.35 887
3563.91 951
3564.47 930
3565.04 992
3565.60 970
3566.16 977
3566.73 945
3567.29 939
3567.85 900
3568.42 967
3568.98 833
3569.54 861
3570.11 885
3570.67 894
3571.23 873
3571.80 883
3572.36 951
3572.93 1000
3573.49 1073
3574.05 1117
3574.62 1249
3575.18 1335
3575.75 1446
3576.31 1546
3576.87 1575
3577.44 1638
3578.00 1653
3578.57 1528
3579.13 1555
3579.70 1469
3580.26 1302
3580.82 1328
3581.39 1252
3581.95 1168
3582.52 1063
3583.08 1078
3583.65 975
3584.21 885
3584.78 881
3585.34 870
3585.91 881
3586.47 895
3587.04 844
3587.60 820
3588.17 805
3588.73 769
3589.30 750
3589.86 797
3590.43 756
3590.99 784
3591.56 788
3592.12 737
3592.69 768
3593.25 811
3593.82 803
3594.39 772
3594.95 792
3595.52 850
3596.08 786
3596.65 851
3597.21 852
3597.78 818
3598.35 850
3598.91 860
3599.48 810
3600.04 851
3600.61 855
3601.18 839
3601.74 796
3602.31 789
3602.87 768
3603.44 825
3604.01 764
3604.57 784
3605.14 803
3605.71 776
3606.27 758
3606.84 782
3607.41 781
3607.97 789
3608.54 740
3609.11 758
3609.67 707
3610.24 725
3610.81 769
3611.37 812
3611.94 798
3612.51 796
3613.07 826
3613.64 832
3614.21 905
3614.78 910
3615.34 941
3615.91 1026
3616.48 1116
3617.04 1138
3617.61 1222
3618.18 1210
3618.75 1212
3619.31 1171
3619.88 1149
3620.45 1137
3621.02 1086
3621.58 1032
3622.15 924
3622.72 812
3623.29 832
3623.86 800
3624.42 766
3624.99 802
3625.56 779
3626.13 757
3626.70 733
3627.26 728
3627.83 741
3628.40 748
3628.97 796
3629.54 740
3630.11 710
3630.67 741
3631.24 801
3631.81 767
3632.38 741
3632.95 778
3633.52 783
3634.08 751
3634.65 712
3635.22 731
3635.79 716
3636.36 763
3636.93 757
3637.50 774
3638.07 836
3638.64 862
3639.20 822
3639.77 866
3640.34 896
3640.91 888
3641.48 879
3642.05 924
3642.62 955
3643.19 940
3643.76 913
3644.33 884
3644.90 857
3645.47 792
3646.04 832
3646.61 809
3647.18 822
3647.75 824
3648.32 856
3648.89 919
3649.46 916
3650.03 975
3650.60 1025
3651.17 999
3651.74 1015
3652.31 1061
3652.88 1024
3653.45 1028
3654.02 1091
3654.59 1089
3655.16 1119
3655.73 1039
3656.30 1053
3656.87 1039
3657.44 1048
3658.01 981
3658.58 1018
3659.15 1078
3659.72 1062
3660.29 1029
3660.86 966
3661.43 1004
3662.00 1019
3662.58 1020
3663.15 1074
3663.72 1070
3664.29 1240
3664.86 1345
3665.43 1453
3666.00 1534
3666.57 1454
3667.14 1321
3667.72 1338
3668.29 1223
3668.86 1134
3669.43 1087
3670.00 1001
3670.57 1010
3671.14 984
3671.72 940
3672.29 900
3672.86 979
3673.43 971
3674.00 919
3674.57 968
3675.15 946
3675.72 1008
3676.29 1036
3676.86 987
3677.43 991
3678.01 1041
3678.58 1098
3679.15 1041
3679.72 1030
3680.30 983
3680.87 973
3681.44 862
3682.01 863
3682.58 790
3683.16 810
3683.73 786
3684.30 727
3684.88 770
3685.45 748
3686.02 776
3686.59 785
3687.17 795
3687.74 792
3688.31 862
3688.88 898
3689.46 936
3690.03 903
3690.60 910
3691.18 895
3691.75 888
3692.32 846
3692.90 898
3693.47 853
3694.04 809
3694.62 768
3695.19 780
3695.76 798
3696.34 795
3696.91 792
3697.48 763
3698.06 788
3698.63 735
3699.21 759
3699.78 774
3700.35 816
3700.93 762
3701.50 820
3702.08 844
3702.65 824
3703.22 822
3703.80 812
3704.37 822
3704.95 780
3705.52 771
3706.09 792
3706.67 810
3707.24 823
3707.82 842
3708.39 809
3708.97 796
3709.54 835
3710.12 809
3710.69 745
3711.26 759
3711.84 783
3712.41 781
3712.99 816
3713.56 786
3714.14 783
3714.71 774
3715.29 768
3715.86 773
3716.44 800
3717.01 776
3717.59 775
3718.16 772
3718.74 728
3719.32 697
3719.89 694
3720.47 754
3721.04 683
3721.62 725
3722.19 682
3722.77 657
3723.34 758
3723.92 688
3724.49 695
3725.07 792
3725.65 718
3726.22 672
3726.80 710
3727.37 728
3727.95 751
3728.53 716
3729.10 725
3729.68 823
3730.25 840
3730.83 901
3731.41 963
3731.98 979
3732.56 1025
3733.14 989
3733.71 1042
3734.29 1058
3734.87 1002
3735.44 918
3736.02 948
3736.60 879
3737.17 811
3737.75 810
3738.33 801
3738.90 788
3739.48 826
3740.06 823
3740.63 779
3741.21 775
3741.79 767
3742.36 799
3742.94 726
3743.52 737
3744.10 750
3744.67 784
3745.25 707
3745.83 719
3746.40 751
3746.98 664
3747.56 665
3748.14 674
3748.71 750
3749.29 774
3749.87 675
3750.45 701
3751.03 722
3751.60 756
3752.18 743
3752.76 768
3753.34 725
3753.92 769
3754.49 815
3755.07 783
3755.65 710
3756.23 720
3756.81 733
3757.38 737
3757.96 807
3758.54 807
3759.12 818
3759.70 837
3760.28 861
3760.85 849
3761.43 829
3762.01 834
3762.59 877
3763.17 792
3763.75 797
3764.33 809
3764.91 789
3765.48 772
3766.06 788
3766.64 827
3767.22 788
3767.80 817
3768.38 860
3768.96 822
3769.54 853
3770.12 800
3770.70 806
3771.28 852
3771.85 841
3772.43 799
3773.01 781
3773.59 848
3774.17 812
3774.75 839
3775.33 777
3775.91 751
3776.49 795
3777.07 837
3777.65 806
3778.23 848
3778.81 888
3779.39 884
3779.97 856
3780.55 851
3781.13 832
3781.71 915
3782.29 853
3782.87 795
3783.45 789
3784.03 819
3784.61 814
3785.19 844
3785.77 838
3786.35 846
3786.93 865
3787.51 850
3788.10 878
3788.68 896
3789.26 944
3789.84 1026
3790.42 1013
3791.00 869
3791.58 893
3792.16 947
3792.74 960
3793.32 1018
3793.90 974
3794.48 1011
3795.07 964
3795.65 944
3796.23 958
3796.81 976
3797.39 951
3797.97 999
3798.55 1083
3799.14 1159
3799.72 1226
3800.30 1287
3800.88 1365
3801.46 1335
3802.04 1483
3802.62 1521
3803.21 1523
3803.79 1362
3804.37 1291
3804.95 1249
3805.53 1275
3806.12 1478
3806.70 1598
3807.28 1617
3807.86 1697
3808.44 1750
3809.03 1751
3809.61 1753
3810.19 1760
3810.77 1704
3811.36 1660
3811.94 1603
3812.52 1570
3813.10 1579
3813.69 1586
3814.27 1642
3814.85 1642
3815.43 1626
3816.02 1675
3816.60 1533
3817.18 1550
3817.77 1490
3818.35 1362
3818.93 1321
3819.51 1292
3820.10 1378
3820.68 1441
3821.26 1408
3821.85 1518
3822.43 1496
3823.01 1439
3823.60 1465
3824.18 1439
3824.76 1278
3825.35 1165
3825.93 1147
3826.51 1089
3827.10 1079
3827.68 1062
3828.27 1074
3828.85 1042
3829.43 1067
3830.02 948
3830.60 971
3831.18 1015
3831.77 948
3832.35 925
3832.94 1002
3833.52 954
3834.10 976
3834.69 972
3835.27 1010
3835.86 957
3836.44 935
3837.03 949
3837.61 974
3838.19 998
3838.78 926
3839.36 900
3839.95 901
3840.53 883
3841.12 882
3841.70 921
3842.29 908
3842.87 956
3843.46 945
3844.04 1047
3844.63 958
3845.21 973
3845.80 1073
3846.38 1032
3846.97 1021
3847.55 995
3848.14 1001
3848.72 1012
3849.31 955
3849.89 905
3850.48 904
3851.06 861
3851.65 917
3852.23 888
3852.82 893
3853.41 882
3853.99 866
3854.58 929
3855.16 875
3855.75 846
3856.33 960
3856.92 1017
3857.51 1015
3858.09 999
3858.68 1092
3859.26 1176
3859.85 1259
3860.44 1311
3861.02 1332
3861.61 1411
3862.20 1462
3862.78 1392
3863.37 1373
3863.95 1269
3864.54 1209
3865.13 1207
3865.71 1110
3866.30 975
3866.89 972
3867.47 885
3868.06 846
3868.65 830
3869.23 869
3869.82 871
3870.41 847
3870.99 852
3871.58 921
3872.17 860
3872.76 845
3873.34 871
3873.93 843
3874.52 829
3875.10 811
3875.69 855
3876.28 839
3876.87 808
3877.45 744
3878.04 792
3878.63 764
3879.22 729
3879.80 757
3880.39 747
3880.98 743
3881.57 720
3882.15 708
3882.74 719
3883.33 769
3883.92 858
3884.51 778
3885.09 695
3885.68 724
3886.27 790
3886.86 807
3887.45 771
3888.04 732
3888.62 713
3889.21 838
3889.80 836
3890.39 851
3890.98 749
3891.57 789
3892.15 802
3892.74 781
3893.33 806
3893.92 817
3894.51 799
3895.10 790
3895.69 738
3896.28 716
3896.86 767
3897.45 743
3898.04 781
3898.63 749
3899.22 776
3899.81 734
3900.40 786
3900.99 768
3901.58 763
3902.17 744
3902.76 823
3903.34 803
3903.93 778
3904.52 771
3905.11 741
3905.70 756
3906.29 767
3906.88 773
3907.47 767
3908.06 731
3908.65 748
3909.24 814
3909.83 851
3910.42 805
3911.01 721
3911.60 785
3912.19 727
3912.78 711
3913.37 742
3913.96 766
3914.55 705
3915.14 710
3915.73 762
3916.32 786
3916.91 761
3917.50 776
3918.09 793
3918.68 743
3919.28 747
3919.87 669
3920.46 766
3921.05 761
3921.64 728
3922.23 688
3922.82 656
3923.41 662
3924.00 651
3924.59 685
3925.18 656
3925.77 615
3926.37 629
3926.96 667
3927.55 700
3928.14 671
3928.73 625
3929.32 614
3929.91 631
3930.51 623
3931.10 632
3931.69 617
3932.28 657
3932.87 648
3933.46 696
3934.05 608
3934.65 648
3935.24 636
3935.83 732
3936.42 763
3937.01 696
3937.61 723
3938.20 749
3938.79 773
3939.38 789
3939.97 757
3940.57 780
3941.16 791
3941.75 715
3942.34 783
3942.94 769
3943.53 759
3944.12 750
3944.71 694
3945.31 744
3945.90 723
3946.49 720
3947.08 759
3947.68 733
3948.27 688
3948.86 738
3949.45 669
3950.05 707
3950.64 674
3951.23 708
3951.83 675
3952.42 661
3953.01 683
3953.61 758
3954.20 730
3954.79 723
3955.39 748
3955.98 682
3956.57 760
3957.17 791
3957.76 772
3958.35 725
3958.95 827
3959.54 819
3960.13 824
3960.73 771
3961.32 795
3961.92 798
3962.51 828
3963.10 872
3963.70 886
3964.29 930
3964.88 924
3965.48 945
3966.07 1019
3966.67 1076
3967.26 1125
3967.86 1105
3968.45 1097
3969.04 995
3969.64 943
3970.23 902
3970.83 867
3971.42 917
3972.02 841
3972.61 820
3973.21 910
3973.80 946
3974.40 915
3974.99 1047
3975.58 1139
3976.18 1227
3976.77 1234
3977.37 1256
3977.96 1170
3978.56 1117
3979.15 1164
3979.75 1196
3980.35 1106
3980.94 1012
3981.54 1057
3982.13 995
3982.73 894
3983.32 870
3983.92 874
3984.51 964
3985.11 962
3985.70 938
3986.30 922
3986.90 940
3987.49 891
3988.09 911
3988.68 854
3989.28 923
3989.87 876
3990.47 911
3991.07 869
3991.66 894
3992.26 916
3992.85 903
3993.45 894
3994.05 901
3994.64 863
3995.24 839
3995.84 901
3996.43 954
3997.03 892
3997.62 908
3998.22 922
3998.82 915
3999.41 931
4000.01 941
4000.61 940
4001.20 831
4001.80 860
4002.40 875
4003.00 837
4003.59 861
4004.19 863
4004.79 849
4005.38 807
4005.98 873
4006.58 871
4007.17 868
4007.77 863
4008.37 868
4008.97 816
4009.56 833
4010.16 776
4010.76 804
4011.36 860
4011.95 805
4012.55 839
4013.15 878
4013.75 837
4014.34 881
4014.94 812
4015.54 846
4016.14 827
4016.74 928
4017.33 900
4017.93 896
4018.53 992
4019.13 994
4019.73 964
4020.32 955
4020.92 835
4021.52 877
4022.12 828
4022.72 796
4023.32 880
4023.91 870
4024.51 859
4025.11 812
4025.71 789
4026.31 827
4026.91 745
4027.51 797
4028.10 839
4028.70 873
4029.30 835
4029.90 902
4030.50 872
4031.10 842
4031.70 851
4032.30 857
4032.90 1029
4033.49 977
4034.09 1039
4034.69 927
4035.29 996
4035.89 1007
4036.49 925
4037.09 854
4037.69 748
4038.29 705
4038.89 685
4039.49 774
4040.09 818
4040.69 716
4041.29 692
4041.89 681
4042.49 676
4043.09 688
4043.69 703
4044.29 741
4044.89 704
4045.49 718
4046.09 676
4046.69 680
4047.29 728
4047.89 790
4048.49 698
4049.09 716
4049.69 795
4050.29 654
4050.89 691
4051.49 709
4052.09 751
4052.69 772
4053.29 740
4053.89 699
4054.49 635
4055.09 664
4055.69 724
4056.30 663
4056.90 649
4057.50 603
4058.10 609
4058.70 640
4059.30 653
4059.90 703
4060.50 735
4061.10 730
4061.71 667
4062.31 694
4062.91 711
4063.51 730
4064.11 697
4064.71 752
4065.31 743
4065.92 722
4066.52 785
4067.12 788
4067.72 740
4068.32 689
4068.92 736
4069.53 710
4070.13 670
4070.73 653
4071.33 710
4071.93 700
4072.54 690
4073.14 658
4073.74 648
4074.34 688
4074.94 669
4075.55 652
4076.15 654
4076.75 629
4077.35 583
4077.96 656
4078.56 645
4079.16 599
4079.76 635
4080.37 617
4080.97 612
4081.57 619
4082.17 733
4082.78 724
4083.38 642
4083.98 649
4084.59 650
4085.19 661
4085.79 635
4086.39 553
4087.00 610
4087.60 623
4088.20 618
4088.81 618
4089.41 670
4090.01 571
4090.62 592
4091.22 619
4091.82 592
4092.43 597
4093.03 597
4093.63 667
4094.24 610
4094.84 653
4095.45 678
4096.05 655
4096.65 658
4097.26 653
4097.86 586
4098.47 613
4099.07 616
4099.67 621
4100.28 668
4100.88 609
4101.49 610
4102.09 622
4102.69 667
4103.30 648
4103.90 586
4104.51 589
4105.11 652
4105.72 615
4106.32 594
4106.93 565
4107.53 604
4108.13 619
4108.74 600
4109.34 578
4109.95 615
4110.55 611
4111.16 596
4111.76 593
4112.37 635
4112.97 635
4113.58 622
4114.18 688
4114.79 652
4115.39 626
4116.00 618
4116.60 672
4117.21 594
4117.82 592
4118.42 631
4119.03 600
4119.63 582
4120.24 664
4120.84 621
4121.45 585
4122.05 640
4122.66 607
4123.27 598
4123.87 605
4124.48 577
4125.08 505
4125.69 582
4126.30 631
4126.90 627
4127.51 622
4128.11 589
4128.72 572
4129.33 589
4129.93 641
4130.54 650
4131.15 665
4131.75 657
4132.36 688
4132.96 700
4133.57 677
4134.18 631
4134.78 725
4135.39 722
4136.00 672
4136.60 756
4137.21 722
4137.82 777
4138.43 757
4139.03 718
4139.64 716
4140.25 732
4140.85 762
4141.46 718
4142.07 727
4142.68 797
4143.28 757
4143.89 764
4144.50 731
4145.10 753
4145.71 715
4146.32 692
4146.93 690
4147.53 680
4148.14 678
4148.75 682
4149.36 724
4149.97 689
4150.57 682
4151.18 633
4151.79 604
4152.40 564
4153.00 597
4153.61 604
4154.22 605
4154.83 588
4155.44 667
4156.05 625
4156.65 633
4157.26 680
4157.87 666
4158.48 694
4159.09 704
4159.70 735
4160.30 675
4160.91 687
4161.52 648
4162.13 619
4162.74 691
4163.35 657
4163.96 622
4164.56 664
4165.17 640
4165.78 659
4166.39 639
4167.00 695
4167.61 741
4168.22 731
4168.83 703
4169.44 708
4170.05 745
4170.66 719
4171.26 793
4171.87 788
4172.48 741
4173.09 768
4173.70 736
4174.31 726
4174.92 754
4175.53 733
4176.14 718
4176.75 715
4177.36 687
4177.97 738
4178.58 686
4179.19 665
4179.80 713
4180.41 681
4181.02 670
4181.63 652
4182.24 604
4182.85 670
4183.46 672
4184.07 695
4184.68 721
4185.29 713
4185.90 671
4186.51 727
4187.12 669
4187.73 666
4188.34 703
4188.95 630
4189.56 658
4190.18 721
4190.79 753
4191.40 701
4192.01 713
4192.62 781
4193.23 791
4193.84 718
4194.45 686
4195.06 730
4195.67 722
4196.28 807
4196.90 772
4197.51 694
4198.12 703
4198.73 707
4199.34 693
4199.95 685
4200.56 741
4201.18 738
4201.79 655
4202.40 701
4203.01 727
4203.62 742
4204.23 747
4204.85 734
4205.46 719
4206.07 719
4206.68 736
4207.29 792
4207.90 795
4208.52 749
4209.13 819
4209.74 714
4210.35 767
4210.97 751
4211.58 778
4212.19 770
4212.80 787
4213.41 778
4214.03 775
4214.64 786
4215.25 811
4215.86 822
4216.48 853
4217.09 856
4217.70 917
4218.32 966
4218.93 948
4219.54 1012
4220.15 946
4220.77 1039
4221.38 997
4221.99 977
4222.61 965
4223.22 970
4223.83 1007
4224.44 1064
4225.06 1153
4225.67 1234
4226.28 1236
4226.90 1292
4227.51 1389
4228.13 1540
4228.74 1564
4229.35 1460
4229.97 1337
4230.58 1185
4231.19 1210
4231.81 1148
4232.42 1053
4233.03 1043
4233.65 1044
4234.26 1077
4234.88 971
4235.49 965
4236.10 1020
4236.72 1001
4237.33 927
4237.95 925
4238.56 938
4239.17 962
4239.79 941
4240.40 992
4241.02 1033
4241.63 1016
4242.25 1036
4242.86 1085
4243.48 1143
4244.09 1125
4244.71 1125
4245.32 1021
4245.93 986
4246.55 945
4247.16 996
4247.78 953
4248.39 918
4249.01 905
4249.62 943
4250.24 916
4250.85 898
4251.47 894
4252.08 919
4252.70 871
4253.32 872
4253.93 950
4254.55 928
4255.16 928
4255.78 871
4256.39 868
4257.01 904
4257.62 898
4258.24 920
4258.85 920
4259.47 946
4260.09 951
4260.70 997
4261.32 1046
4261.93 1102
4262.55 1183
4263.17 1173
4263.78 1090
4264.40 1037
4265.01 1037
4265.63 1037
4266.25 974
4266.86 999
4267.48 930
4268.10 971
4268.71 923
4269.33 839
4269.94 836
4270.56 888
4271.18 935
4271.79 933
4272.41 974
4273.03 975
4273.64 937
4274.26 1057
4274.88 1152
4275.49 1142
4276.11 1165
4276.73 1216
4277.35 1300
4277.96 1265
4278.58 1189
4279.20 1139
4279.81 1058
4280.43 1037
4281.05 898
4281.67 861
4282.28 812
4282.90 836
4283.52 828
4284.14 848
4284.75 842
4285.37 844
4285.99 750
4286.61 777
4287.22 761
4287.84 758
4288.46 711
4289.08 790
4289.70 785
4290.31 875
4290.93 730
4291.55 724
4292.17 789
4292.79 728
4293.40 784
4294.02 778
4294.64 726
4295.26 736
4295.88 776
4296.50 766
4297.11 822
4297.73 780
4298.35 808
4298.97 805
4299.59 801
4300.21 818
4300.83 852
4301.44 802
4302.06 834
4302.68 851
4303.30 836
4303.92 769
4304.54 803
4305.16 836
4305.78 818
4306.40 793
4307.02 803
4307.63 752
4308.25 800
4308.87 820
4309.49 863
4310.11 863
4310.73 861
4311.35 821
4311.97 838
4312.59 816
4313.21 869
4313.83 909
4314.45 917
4315.07 887
4315.69 917
4316.31 891
4316.93 885
4317.55 903
4318.17 946
4318.79 954
4319.41 915
4320.03 956
4320.65 940
4321.27 939
4321.89 1045
4322.51 1116
4323.13 1113
4323.75 1210
4324.37 1188
4324.99 1196
4325.61 1198
4326.23 1231
4326.85 1335
4327.47 1328
4328.09 1366
4328.71 1522
4329.33 1641
4329.96 1822
4330.58 1987
4331.20 2255
4331.82 2487
4332.44 2743
4333.06 2783
4333.68 2794
4334.30 2866
4334.92 2686
4335.54 2708
4336.17 2732
4336.79 2726
4337.41 2738
4338.03 2789
4338.65 2645
4339.27 2494
4339.89 2355
4340.52 2091
4341.14 2029
4341.76 2046
4342.38 2083
4343.00 2152
4343.62 2337
4344.25 2697
4344.87 3098
4345.49 3417
4346.11 3737
4346.73 3762
4347.36 3629
4347.98 3570
4348.60 3320
4349.22 2947
4349.84 2697
4350.47 2492
4351.09 2427
4351.71 2294
4352.33 2039
4352.96 1962
4353.58 1809
4354.20 1773
4354.82 1719
4355.45 1590
4356.07 1530
4356.69 1428
4357.31 1445
4357.94 1439
4358.56 1365
4359.18 1325
4359.81 1242
4360.43 1260
4361.05 1332
4361.68 1253
4362.30 1257
4362.92 1189
4363.55 1185
4364.17 1253
4364.79 1237
4365.42 1242
4366.04 1199
4366.66 1171
4367.29 1184
4367.91 1079
4368.53 1093
4369.16 1047
4369.78 959
4370.40 964
4371.03 977
4371.65 961
4372.27 964
4372.90 1008
4373.52 899
4374.15 909
4374.77 895
4375.39 960
4376.02 983
4376.64 1025
4377.27 1001
4377.89 989
4378.52 1038
4379.14 1054
4379.76 1012
4380.39 1054
4381.01 1074
4381.64 1056
4382.26 1027
4382.89 1033
4383.51 1021
4384.14 934
4384.76 985
4385.39 891
4386.01 985
4386.64 943
4387.26 938
4387.89 934
4388.51 957
4389.14 899
4389.76 911
4390.39 952
4391.01 916
4391.64 906
4392.26 939
4392.89 900
4393.51 904
4394.14 910
4394.76 945
4395.39 892
4396.01 890
4396.64 855
4397.26 817
4397.89 919
4398.52 867
4399.14 898
4399.77 918
4400.39 902
4401.02 852
4401.65 818
4402.27 783
4402.90 787
4403.52 760
4404.15 770
4404.78 816
4405.40 820
4406.03 782
4406.65 785
4407.28 841
4407.91 836
4408.53 797
4409.16 809
4409.79 866
4410.41 827
4411.04 837
4411.67 816
4412.29 833
4412.92 856
4413.55 842
4414.17 825
4414.80 815
4415.43 782
4416.05 802
4416.68 860
4417.31 859
4417.94 783
4418.56 776
4419.19 786
4419.82 839
4420.44 879
4421.07 853
4421.70 826
4422.33 767
4422.95 752
4423.58 749
4424.21 681
4424.84 718
4425.46 709
4426.09 715
4426.72 672
4427.35 676
4427.97 680
4428.60 723
4429.23 743
4429.86 718
4430.49 703
4431.11 684
4431.74 743
4432.37 742
4433.00 784
4433.63 776
4434.26 718
4434.88 767
4435.51 793
4436.14 769
4436.77 782
4437.40 776
4438.03 773
4438.65 747
4439.28 731
4439.91 746
4440.54 753
4441.17 696
4441.80 746
4442.43 797
4443.06 775
4443.68 836
4444.31 830
4444.94 868
4445.57 901
4446.20 876
4446.83 852
4447.46 862
4448.09 836
4448.72 824
4449.35 820
4449.98 804
4450.61 791
4451.24 812
4451.86 838
4452.49 818
4453.12 834
4453.75 891
4454.38 960
4455.01 1089
4455.64 1207
4456.27 1110
4456.90 1114
4457.53 1071
4458.16 973
4458.79 943
4459.42 903
4460.05 777
4460.68 774
4461.31 818
4461.94 767
4462.57 741
4463.20 723
4463.83 727
4464.46 722
4465.09 708
4465.72 759
4466.36 779
4466.99 725
4467.62 720
4468.25 761
4468.88 757
4469.51 749
4470.14 752
4470.77 707
4471.40 680
4472.03 684
4472.66 678
4473.29 693
4473.93 662
4474.56 693
4475.19 682
4475.82 659
4476.45 654
4477.08 689
4477.71 666
4478.34 699
4478.98 685
4479.61 669
4480.24 729
4480.87 654
4481.50 669
4482.13 767
4482.76 740
4483.40 724
4484.03 750
4484.66 742
4485.29 630
4485.92 722
4486.56 757
4487.19 741
4487.82 768
4488.45 756
4489.08 770
4489.72 798
4490.35 814
4490.98 761
4491.61 781
4492.25 761
4492.88 751
4493.51 796
4494.14 724
4494.78 812
4495.41 812
4496.04 832
4496.67 789
4497.31 818
4497.94 866
4498.57 898
4499.20 1014
4499.84 1050
4500.47 1155
4501.10 1268
4501.74 1243
4502.37 1189
4503.00 1164
4503.64 1187
4504.27 1208
4504.90 1063
4505.53 990
4506.17 1036
4506.80 923
4507.43 954
4508.07 959
4508.70 936
4509.34 937
4509.97 872
4510.60 906
4511.24 904
4511.87 869
4512.50 884
4513.14 850
4513.77 890
4514.41 827
4515.04 790
4515.67 759
4516.31 763
4516.94 774
4517.58 759
4518.21 750
4518.84 720
4519.48 762
4520.11 748
4520.75 697
4521.38 714
4522.02 763
4522.65 764
4523.28 733
4523.92 794
4524.55 749
4525.19 764
4525.82 801
4526.46 797
4527.09 854
4527.73 979
4528.36 983
4529.00 1067
4529.63 1223
4530.27 1310
4530.90 1340
4531.54 1325
4532.17 1340
4532.81 1241
4533.44 1213
4534.08 1097
4534.71 1022
4535.35 982
4535.99 895
4536.62 842
4537.26 831
4537.89 783
4538.53 722
4539.16 719
4539.80 730
4540.43 697
4541.07 724
4541.71 681
4542.34 703
4542.98 656
4543.61 657
4544.25 659
4544.89 664
4545.52 635
4546.16 677
4546.79 656
4547.43 673
4548.07 713
4548.70 677
4549.34 736
4549.98 619
4550.61 687
4551.25 634
4551.89 634
4552.52 647
4553.16 704
4553.80 689
4554.43 685
4555.07 688
4555.71 642
4556.34 686
4556.98 682
4557.62 697
4558.25 722
4558.89 666
4559.53 701
4560.16 743
4560.80 705
4561.44 735
4562.08 638
4562.71 707
4563.35 713
4563.99 680
4564.63 675
4565.26 740
4565.90 767
4566.54 744
4567.18 739
4567.81 762
4568.45 775
4569.09 776
4569.73 785
4570.36 771
4571.00 742
4571.64 771
4572.28 721
4572.92 718
4573.55 737
4574.19 705
4574.83 746
4575.47 699
4576.11 682
4576.75 693
4577.38 711
4578.02 666
4578.66 719
4579.30 708
4579.94 756
4580.58 786
4581.21 743
4581.85 818
4582.49 807
4583.13 831
4583.77 884
4584.41 934
4585.05 1045
4585.69 1099
4586.32 1145
4586.96 1281
4587.60 1333
4588.24 1356
4588.88 1313
4589.52 1185
4590.16 1259
4590.80 1274
4591.44 1383
4592.08 1308
4592.72 1255
4593.36 1143
4594.00 1157
4594.63 1045
4595.27 975
4595.91 880
4596.55 871
4597.19 893
4597.83 905
4598.47 882
4599.11 829
4599.75 791
4600.39 828
4601.03 855
4601.67 828
4602.31 888
4602.95 784
4603.59 820
4604.23 814
4604.87 770
4605.51 773
4606.15 842
4606.79 827
4607.43 743
4608.08 714
4608.72 699
4609.36 735
4610.00 733
4610.64 717
4611.28 699
4611.92 752
4612.56 691
4613.20 725
4613.84 695
4614.48 711
4615.12 694
4615.76 699
4616.41 696
4617.05 701
4617.69 692
4618.33 693
4618.97 638
4619.61 614
4620.25 668
4620.89 703
4621.54 674
4622.18 591
4622.82 587
4623.46 635
4624.10 644
4624.74 649
4625.38 667
4626.03 689
4626.67 621
4627.31 689
4627.95 659
4628.59 651
4629.24 724
4629.88 828
4630.52 826
4631.16 816
4631.80 816
4632.45 813
4633.09 814
4633.73 811
4634.37 776
4635.02 826
4635.66 800
4636.30 783
4636.94 812
4637.58 818
4638.23 875
4638.87 828
4639.51 940
4640.16 837
4640.80 853
4641.44 803
4642.08 785
4642.73 724
4643.37 736
4644.01 773
4644.66 774
4645.30 787
4645.94 776
4646.58 770
4647.23 722
4647.87 714
4648.51 702
4649.16 703
4649.80 700
4650.44 695
4651.09 678
4651.73 716
4652.37 714
4653.02 718
4653.66 758
4654.31 743
4654.95 692
4655.59 717
4656.24 741
4656.88 701
4657.52 672
4658.17 644
4658.81 638
4659.46 680
4660.10 615
4660.75 590
4661.39 600
4662.03 627
4662.68 630
4663.32 608
4663.97 634
4664.61 654
4665.26 619
4665.90 591
4666.54 617
4667.19 632
4667.83 678
4668.48 668
4669.12 598
4669.77 576
4670.41 636
4671.06 671
4671.70 640
4672.35 692
4672.99 646
4673.64 666
4674.28 601
4674.93 630
4675.57 639
4676.22 639
4676.86 676
4677.51 677
4678.15 666
4678.80 654
4679.44 693
4680.09 656
4680.73 706
4681.38 708
4682.03 668
4682.67 698
4683.32 714
4683.96 718
4684.61 757
4685.25 750
4685.90 765
4686.55 760
4687.19 803
4687.84 773
4688.48 775
4689.13 816
4689.78 847
4690.42 849
4691.07 848
4691.72 891
4692.36 922
4693.01 881
4693.65 865
4694.30 979
4694.95 956
4695.59 954
4696.24 1003
4696.89 1083
4697.53 1170
4698.18 1259
4698.83 1288
4699.47 1317
4700.12 1374
4700.77 1279
4701.41 1147
4702.06 1102
4702.71 1024
4703.36 950
4704.00 998
4704.65 969
4705.30 937
4705.94 877
4706.59 907
4707.24 848
4707.89 815
4708.53 882
4709.18 903
4709.83 939
4710.48 889
4711.12 865
4711.77 910
4712.42 937
4713.07 807
4713.71 795
4714.36 819
4715.01 847
4715.66 863
4716.31 787
4716.95 836
4717.60 838
4718.25 796
4718.90 800
4719.55 791
4720.19 812
4720.84 832
4721.49 804
4722.14 837
4722.79 793
4723.44 827
4724.08 883
4724.73 859
4725.38 869
4726.03 882
4726.68 804
4727.33 792
4727.98 869
4728.63 825
4729.27 803
4729.92 825
4730.57 740
4731.22 737
4731.87 723
4732.52 692
4733.17 689
4733.82 711
4734.47 697
4735.12 673
4735.77 772
4736.41 751
4737.06 700
4737.71 696
4738.36 766
4739.01 775
4739.66 717
4740.31 771
4740.96 777
4741.61 761
4742.26 782
4742.91 708
4743.56 683
4744.21 680
4744.86 730
4745.51 747
4746.16 736
4746.81 795
4747.46 708
4748.11 708
4748.76 753
4749.41 742
4750.06 764
4750.71 731
4751.36 744
4752.01 796
4752.66 808
4753.31 814
4753.96 816
4754.61 792
4755.26 839
4755.92 720
4756.57 770
4757.22 788
4757.87 817
4758.52 817
4759.17 754
4759.82 738
4760.47 738
4761.12 802
4761.77 754
4762.42 777
4763.08 769
4763.73 749
4764.38 787
4765.03 779
4765.68 717
4766.33 736
4766.98 646
4767.64 719
4768.29 744
4768.94 666
4769.59 720
4770.24 724
4770.89 726
4771.54 734
4772.20 701
4772.85 736
4773.50 764
4774.15 737
4774.80 691
4775.46 726
4776.11 705
4776.76 706
4777.41 694
4778.06 763
4778.72 714
4779.37 724
4780.02 651
4780.67 719
4781.33 726
4781.98 726
4782.63 711
4783.28 698
4783.94 676
4784.59 696
4785.24 693
4785.89 733
4786.55 754
4787.20 731
4787.85 722
4788.51 740
4789.16 775
4789.81 713
4790.46 807
4791.12 783
4791.77 761
4792.42 815
4793.08 817
4793.73 770
4794.38 790
4795.04 822
4795.69 825
4796.34 816
4797.00 828
4797.65 867
4798.30 877
4798.96 1025
4799.61 1025
4800.27 962
4800.92 945
4801.57 974
4802.23 976
4802.88 963
4803.53 952
4804.19 998
4804.84 915
4805.50 864
4806.15 896
4806.81 899
4807.46 942
4808.11 886
4808.77 832
4809.42 923
4810.08 846
4810.73 928
4811.39 962
4812.04 981
4812.69 968
4813.35 942
4814.00 950
4814.66 964
4815.31 948
4815.97 968
4816.62 1024
4817.28 1037
4817.93 1033
4818.59 1014
4819.24 1078
4819.90 1216
4820.55 1238
4821.21 1267
4821.86 1303
4822.52 1380
4823.17 1282
4823.83 1356
4824.48 1363
4825.14 1294
4825.79 1251
4826.45 1154
4827.11 1146
4827.76 1095
4828.42 1084
4829.07 1117
4829.73 1080
4830.38 1084
4831.04 1184
4831.70 1142
4832.35 1196
4833.01 1233
4833.66 1309
4834.32 1252
4834.98 1276
4835.63 1278
4836.29 1356
4836.94 1361
4837.60 1428
4838.26 1350
4838.91 1331
4839.57 1306
4840.23 1326
4840.88 1405
4841.54 1441
4842.20 1347
4842.85 1348
4843.51 1444
4844.17 1528
4844.82 1541
4845.48 1466
4846.14 1525
4846.79 1600
4847.45 1717
4848.11 1832
4848.76 2010
4849.42 1976
4850.08 2094
4850.73 2094
4851.39 2098
4852.05 1973
4852.71 1842
4853.36 1841
4854.02 1821
4854.68 1887
4855.34 1984
4855.99 2195
4856.65 2354
4857.31 2465
4857.97 2553
4858.62 2513
4859.28 2554
4859.94 2392
4860.60 2195
4861.25 1945
4861.91 1766
4862.57 1707
4863.23 1634
4863.89 1613
4864.54 1647
4865.20 1640
4865.86 1663
4866.52 1767
4867.18 1714
4867.84 1691
4868.49 1749
4869.15 1637
4869.81 1609
4870.47 1549
4871.13 1406
4871.79 1563
4872.44 1550
4873.10 1473
4873.76 1396
4874.42 1460
4875.08 1468
4875.74 1518
4876.40 1582
4877.06 1709
4877.72 1801
4878.37 1783
4879.03 1733
4879.69 1748
4880.35 1588
4881.01 1549
4881.67 1494
4882.33 1414
4882.99 1455
4883.65 1403
4884.31 1455
4884.97 1392
4885.63 1383
4886.29 1396
4886.95 1384
4887.61 1371
4888.26 1454
4888.92 1425
4889.58 1395
4890.24 1427
4890.90 1515
4891.56 1540
4892.22 1581
4892.88 1439
4893.54 1399
4894.20 1379
4894.86 1369
4895.52 1358
4896.18 1415
4896.84 1337
4897.51 1342
4898.17 1405
4898.83 1500
4899.49 1528
4900.15 1463
4900.81 1404
4901.47 1317
4902.13 1267
4902.79 1177
4903.45 1234
4904.11 1128
4904.77 1101
4905.43 1086
4906.09 1069
4906.75 1108
4907.41 1064
4908.08 1021
4908.74 1002
4909.40 960
4910.06 944
4910.72 967
4911.38 973
4912.04 972
4912.70 931
4913.37 957
4914.03 995
4914.69 944
4915.35 863
4916.01 855
4916.67 867
4917.33 870
4918.00 832
4918.66 777
4919.32 781
4919.98 771
4920.64 878
4921.31 844
4921.97 798
4922.63 820
4923.29 835
4923.95 796
4924.62 797
4925.28 817
4925.94 797
4926.60 810
4927.26 811
4927.93 832
4928.59 833
4929.25 830
4929.91 838
4930.58 823
4931.24 809
4931.90 856
4932.56 805
4933.23 811
4933.89 835
4934.55 819
4935.22 798
4935.88 824
4936.54 840
4937.20 840
4937.87 841
4938.53 812
4939.19 825
4939.86 776
4940.52 786
4941.18 853
4941.85 826
4942.51 788
4943.17 746
4943.84 740
4944.50 752
4945.16 834
4945.83 783
4946.49 739
4947.15 732
4947.82 717
4948.48 740
4949.15 726
4949.81 729
4950.47 726
4951.14 755
4951.80 729
4952.47 735
4953.13 742
4953.79 711
4954.46 741
4955.12 779
4955.79 785
4956.45 819
4957.11 881
4957.78 815
4958.44 843
4959.11 899
4959.77 919
4960.44 979
4961.10 963
4961.77 1088
4962.43 1137
4963.10 1170
4963.76 1189
4964.42 1153
4965.09 1106
4965.75 1058
4966.42 948
4967.08 954
4967.75 872
4968.41 833
4969.08 791
4969.74 802
4970.41 813
4971.08 831
4971.74 837
4972.41 830
4973.07 837
4973.74 880
4974.40 893
4975.07 896
4975.73 978
4976.40 922
4977.06 941
4977.73 921
4978.40 935
4979.06 888
4979.73 854
4980.39 826
4981.06 813
4981.73 833
4982.39 757
4983.06 766
4983.72 738
4984.39 751
4985.06 743
4985.72 667
4986.39 709
4987.05 718
4987.72 678
4988.39 688
4989.05 700
4989.72 685
4990.39 688
4991.05 668
4991.72 671
4992.39 678
4993.05 652
4993.72 670
4994.39 677
4995.05 658
4995.72 642
4996.39 661
4997.05 632
4997.72 645
4998.39 671
4999.06 540
4999.72 595
5000.39 589
5001.06 598
5001.73 615
5002.39 622
5003.06 629
5003.73 592
5004.39 561
5005.06 595
5005.73 615
5006.40 585
5007.07 596
5007.73 647
5008.40 657
5009.07 653
5009.74 592
5010.40 603
5011.07 593
5011.74 603
5012.41 629
5013.08 606
5013.74 554
5014.41 574
5015.08 589
5015.75 583
5016.42 579
5017.09 609
5017.75 608
5018.42 572
5019.09 522
5019.76 563
5020.43 617
5021.10 580
5021.76 626
5022.43 611
5023.10 623
5023.77 624
5024.44 642
5025.11 614
5025.78 584
5026.45 552
5027.12 597
5027.78 593
5028.45 580
5029.12 611
5029.79 617
5030.46 589
5031.13 586
5031.80 594
5032.47 563
5033.14 568
5033.81 571
5034.48 571
5035.15 569
5035.82 587
5036.49 561
5037.16 539
5037.83 564
5038.50 582
5039.16 562
5039.83 572
5040.50 571
5041.17 592
5041.84 595
5042.51 613
5043.18 601
5043.85 576
5044.52 607
5045.20 565
5045.87 617
5046.54 589
5047.21 566
5047.88 596
5048.55 579
5049.22 574
5049.89 586
5050.56 530
5051.23 601
5051.90 642
5052.57 596
5053.24 597
5053.91 584
5054.58 616
5055.25 601
5055.92 592
5056.60 605
5057.27 571
5057.94 586
5058.61 559
5059.28 565
5059.95 605
5060.62 628
5061.29 631
5061.96 641
5062.64 596
5063.31 649
5063.98 669
5064.65 631
5065.32 614
5065.99 544
5066.66 552
5067.34 595
5068.01 624
5068.68 677
5069.35 629
5070.02 638
5070.70 603
5071.37 616
5072.04 675
5072.71 676
5073.38 685
5074.06 779
5074.73 769
5075.40 785
5076.07 786
5076.74 838
5077.42 847
5078.09 908
5078.76 994
5079.43 973
5080.11 882
5080.78 859
5081.45 831
5082.12 767
5082.80 765
5083.47 762
5084.14 755
5084.82 755
5085.49 738
5086.16 761
5086.83 704
5087.51 772
5088.18 745
5088.85 769
5089.53 777
5090.20 811
5090.87 904
5091.55 854
5092.22 791
5092.89 747
5093.57 766
5094.24 727
5094.91 729
5095.59 705
5096.26 744
5096.93 735
5097.61 711
5098.28 700
5098.96 708
5099.63 736
5100.30 715
5100.98 696
5101.65 720
5102.32 732
5103.00 788
5103.67 815
5104.35 848
5105.02 836
5105.70 826
5106.37 781
5107.04 717
5107.72 767
5108.39 740
5109.07 731
5109.74 703
5110.42 626
5111.09 685
5111.77 736
5112.44 742
5113.11 758
5113.79 793
5114.46 757
5115.14 759
5115.81 816
5116.49 854
5117.16 953
5117.84 996
5118.51 1039
5119.19 1069
5119.86 1132
5120.54 1077
5121.21 1082
5121.89 1107
5122.57 1060
5123.24 1015
5123.92 1012
5124.59 876
5125.27 889
5125.94 839
5126.62 808
5127.29 758
5127.97 821
5128.64 900
5129.32 935
5130.00 855
5130.67 863
5131.35 906
5132.02 908
5132.70 966
5133.38 955
5134.05 893
5134.73 827
5135.40 803
5136.08 814
5136.76 786
5137.43 746
5138.11 702
5138.79 766
5139.46 785
5140.14 730
5140.82 678
5141.49 707
5142.17 716
5142.85 678
5143.52 705
5144.20 711
5144.88 647
5145.55 642
5146.23 669
5146.91 663
5147.58 615
5148.26 619
5148.94 656
5149.61 654
5150.29 577
5150.97 573
5151.65 582
5152.32 636
5153.00 604
5153.68 627
5154.36 663
5155.03 626
5155.71 630
5156.39 642
5157.07 741
5157.74 665
5158.42 634
5159.10 687
5159.78 664
5160.45 703
5161.13 645
5161.81 628
5162.49 620
5163.17 594
5163.84 621
5164.52 662
5165.20 681
5165.88 677
5166.56 724
5167.24 664
5167.91 596
5168.59 644
5169.27 635
5169.95 620
5170.63 574
5171.31 594
5171.98 642
5172.66 598
5173.34 571
5174.02 544
5174.70 580
5175.38 609
5176.06 558
5176.74 565
5177.41 603
5178.09 645
5178.77 643
5179.45 624
5180.13 563
5180.81 581
5181.49 601
5182.17 567
5182.85 559
5183.53 605
5184.21 559
5184.89 599
5185.57 571
5186.24 572
5186.92 572
5187.60 553
5188.28 535
5188.96 543
5189.64 577
5190.32 626
5191.00 580
5191.68 553
5192.36 616
5193.04 624
5193.72 579
5194.40 613
5195.08 568
5195.76 567
5196.44 601
5197.12 609
5197.80 638
5198.48 596
5199.16 624
5199.84 642
5200.52 667
5201.21 657
5201.89 640
5202.57 627
5203.25 631
5203.93 637
5204.61 637
5205.29 644
5205.97 622
5206.65 618
5207.33 653
5208.01 695
5208.69 757
5209.37 766
5210.06 770
5210.74 803
5211.42 788
5212.10 780
5212.78 782
5213.46 838
5214.14 873
5214.82 837
5215.51 849
5216.19 788
5216.87 807
5217.55 780
5218.23 757
5218.91 735
5219.60 817
5220.28 849
5220.96 916
5221.64 933
5222.32 922
5223.00 938
5223.69 926
5224.37 858
5225.05 758
5225.73 708
5226.41 705
5227.10 708
5227.78 707
5228.46 725
5229.14 750
5229.83 738
5230.51 730
5231.19 695
5231.87 719
5232.56 724
5233.24 696
5233.92 707
5234.60 750
5235.29 741
5235.97 716
5236.65 740
5237.34 741
5238.02 792
5238.70 808
5239.38 781
5240.07 788
5240.75 800
5241.43 760
5242.12 730
5242.80 675
5243.48 737
5244.17 728
5244.85 649
5245.53 663
5246.22 700
5246.90 690
5247.58 693
5248.27 734
5248.95 804
5249.63 846
5250.32 835
5251.00 923
5251.69 946
5252.37 907
5253.05 878
5253.74 904
5254.42 812
5255.11 777
5255.79 721
5256.47 742
5257.16 767
5257.84 734
5258.53 730
5259.21 773
5259.89 736
5260.58 853
5261.26 859
5261.95 856
5262.63 764
5263.32 769
5264.00 755
5264.69 747
5265.37 762
5266.06 794
5266.74 751
5267.43 746
5268.11 731
5268.79 734
5269.48 709
5270.16 716
5270.85 775
5271.53 823
5272.22 800
5272.91 735
5273.59 707
5274.28 691
5274.96 666
5275.65 689
5276.33 670
5277.02 697
5277.70 694
5278.39 670
5279.07 713
5279.76 723
5280.45 753
5281.13 734
5281.82 782
5282.50 775
5283.19 732
5283.87 705
5284.56 680
5285.25 713
5285.93 637
5286.62 647
5287.30 631
5287.99 660
5288.68 640
5289.36 597
5290.05 657
5290.74 615
5291.42 654
5292.11 682
5292.79 697
5293.48 645
5294.17 702
5294.85 713
5295.54 707
5296.23 747
5296.91 738
5297.60 724
5298.29 737
5298.98 762
5299.66 728
5300.35 870
5301.04 844
5301.72 896
5302.41 938
5303.10 1013
5303.78 1018
5304.47 1068
5305.16 1159
5305.85 1048
5306.53 1095
5307.22 1005
5307.91 1060
5308.60 1117
5309.28 1120
5309.97 1256
5310.66 1280
5311.35 1272
5312.03 1290
5312.72 1282
5313.41 1209
5314.10 1139
5314.79 1067
5315.47 1018
5316.16 996
5316.85 956
5317.54 998
5318.23 1015
5318.91 990
5319.60 1002
5320.29 965
5320.98 1022
5321.67 1009
5322.36 908
5323.04 900
5323.73 860
5324.42 850
5325.11 855
5325.80 823
5326.49 774
5327.18 754
5327.86 759
5328.55 702
5329.24 640
5329.93 720
5330.62 713
5331.31 677
5332.00 634
5332.69 675
5333.38 680
5334.06 645
5334.75 694
5335.44 703
5336.13 705
5336.82 650
5337.51 688
5338.20 738
5338.89 739
5339.58 631
5340.27 675
5340.96 686
5341.65 651
5342.34 643
5343.03 640
5343.72 662
5344.41 727
5345.10 712
5345.79 695
5346.48 693
5347.17 766
5347.86 802
5348.55 817
5349.24 867
5349.93 815
5350.62 879
5351.31 862
5352.00 825
5352.69 798
5353.38 760
5354.07 725
5354.76 743
5355.45 677
5356.14 659
5356.83 694
5357.52 661
5358.21 668
5358.90 641
5359.59 664
5360.29 701
5360.98 688
5361.67 704
5362.36 693
5363.05 646
5363.74 642
5364.43 648
5365.12 637
5365.81 609
5366.50 614
5367.20 615
5367.89 601
5368.58 570
5369.27 618
5369.96 609
5370.65 618
5371.34 594
5372.04 566
5372.73 609
5373.42 633
5374.11 636
5374.80 561
5375.49 549
5376.19 553
5376.88 569
5377.57 589
5378.26 592
5378.95 585
5379.65 539
5380.34 588
5381.03 561
5381.72 569
5382.42 586
5383.11 588
5383.80 543
5384.49 582
5385.19 581
5385.88 630
5386.57 683
5387.26 635
5387.96 639
5388.65 667
5389.34 674
5390.03 672
5390.73 647
5391.42 590
5392.11 655
5392.80 607
5393.50 652
5394.19 629
5394.88 684
5395.58 652
5396.27 591
5396.96 583
5397.66 656
5398.35 607
5399.04 557
5399.74 577
5400.43 618
5401.12 584
5401.82 589
5402.51 669
5403.20 635
5403.90 579
5404.59 589
5405.29 567
5405.98 602
5406.67 624
5407.37 604
5408.06 598
5408.75 634
5409.45 629
5410.14 550
5410.84 625
5411.53 598
5412.23 628
5412.92 609
5413.61 601
5414.31 619
5415.00 615
5415.70 638
5416.39 612
5417.09 635
5417.78 632
5418.47 659
5419.17 624
5419.86 636
5420.56 682
5421.25 687
5421.95 659
5422.64 625
5423.34 625
5424.03 683
5424.73 669
5425.42 622
5426.12 623
5426.81 642
5427.51 613
5428.20 632
5428.90 675
5429.59 663
5430.29 642
5430.99 634
5431.68 648
5432.38 652
5433.07 607
5433.77 656
5434.46 669
5435.16 730
5435.85 715
5436.55 709
5437.25 717
5437.94 672
5438.64 687
5439.33 686
5440.03 690
5440.73 685
5441.42 682
5442.12 721
5442.81 744
5443.51 737
5444.21 746
5444.90 838
5445.60 862
5446.29 940
5446.99 962
5447.69 923
5448.38 925
5449.08 966
5449.78 891
5450.47 842
5451.17 821
5451.87 809
5452.56 820
5453.26 739
5453.96 746
5454.65 796
5455.35 743
5456.05 805
5456.75 816
5457.44 829
5458.14 790
5458.84 801
5459.53 842
5460.23 921
5460.93 876
5461.63 849
5462.32 850
5463.02 896
5463.72 895
5464.42 877
5465.11 851
5465.81 851
5466.51 868
5467.21 871
5467.90 809
5468.60 858
5469.30 919
5470.00 954
5470.70 975
5471.39 974
5472.09 983
5472.79 1032
5473.49 1046
5474.19 1035
5474.88 1125
5475.58 1150
5476.28 1245
5476.98 1284
5477.68 1516
5478.38 1749
5479.07 1846
5479.77 1925
5480.47 2047
5481.17 2008
5481.87 1914
5482.57 1761
5483.27 1534
5483.96 1458
5484.66 1451
5485.36 1367
5486.06 1259
5486.76 1307
5487.46 1314
5488.16 1262
5488.86 1311
5489.56 1300
5490.26 1318
5490.96 1359
5491.65 1454
5492.35 1512
5493.05 1458
5493.75 1562
5494.45 1644
5495.15 1522
5495.85 1645
5496.55 1842
5497.25 2132
5497.95 2472
5498.65 2890
5499.35 3317
5500.05 3721
5500.75 4114
5501.45 4012
5502.15 3615
5502.85 3293
5503.55 2698
5504.25 2205
5504.95 1905
5505.65 1628
5506.35 1504
5507.05 1400
5507.75 1322
5508.45 1240
5509.15 1202
5509.85 1208
5510.55 1159
5511.25 1195
5511.95 1256
5512.65 1246
5513.35 1262
5514.05 1228
5514.76 1219
5515.46 1195
5516.16 1178
5516.86 1242
5517.56 1206
5518.26 1202
5518.96 1201
5519.66 1182
5520.36 1150
5521.06 1141
5521.77 1111
5522.47 1057
5523.17 1015
5523.87 919
5524.57 935
5525.27 906
5525.97 938
5526.67 910
5527.38 961
5528.08 914
5528.78 1028
5529.48 962
5530.18 932
5530.88 890
5531.59 926
5532.29 904
5532.99 880
5533.69 884
5534.39 838
5535.10 884
5535.80 816
5536.50 853
5537.20 856
5537.90 833
5538.61 823
5539.31 881
5540.01 836
5540.71 822
5541.42 782
5542.12 780
5542.82 789
5543.52 747
5544.23 725
5544.93 787
5545.63 747
5546.33 767
5547.04 807
5547.74 817
5548.44 788
5549.15 798
5549.85 814
5550.55 756
5551.26 776
5551.96 764
5552.66 793
5553.36 785
5554.07 747
5554.77 745
5555.47 757
5556.18 781
5556.88 789
5557.58 785
5558.29 758
5558.99 741
5559.70 762
5560.40 801
5561.10 835
5561.81 806
5562.51 834
5563.21 783
5563.92 772
5564.62 798
5565.33 822
5566.03 765
5566.73 737
5567.44 751
5568.14 660
5568.85 705
5569.55 744
5570.25 718
5570.96 753
5571.66 830
5572.37 818
5573.07 842
5573.78 817
5574.48 755
5575.19 831
5575.89 841
5576.59 838
5577.30 808
5578.00 722
5578.71 735
5579.41 740
5580.12 705
5580.82 756
5581.53 732
5582.23 732
5582.94 680
5583.64 687
5584.35 687
5585.05 715
5585.76 727
5586.46 715
5587.17 778
5587.88 708
5588.58 725
5589.29 700
5589.99 728
5590.70 701
5591.40 673
5592.11 705
5592.81 711
5593.52 697
5594.23 695
5594.93 667
5595.64 671
5596.34 663
5597.05 643
5597.76 636
5598.46 621
5599.17 647
5599.87 617
5600.58 648
5601.29 706
5601.99 675
5602.70 651
5603.41 727
5604.11 663
5604.82 651
5605.52 725
5606.23 711
5606.94 656
5607.64 678
5608.35 715
5609.06 619
5609.76 633
5610.47 643
5611.18 653
5611.88 653
5612.59 627
5613.30 656
5614.01 672
5614.71 664
5615.42 669
5616.13 654
5616.83 668
5617.54 674
5618.25 698
5618.96 720
5619.66 690
5620.37 653
5621.08 641
5621.79 672
5622.49 658
5623.20 666
5623.91 684
5624.62 714
5625.32 757
5626.03 754
5626.74 754
5627.45 782
5628.16 813
5628.86 826
5629.57 822
5630.28 803
5630.99 843
5631.70 904
5632.40 925
5633.11 925
5633.82 911
5634.53 977
5635.24 925
5635.95 928
5636.65 1011
5637.36 1041
5638.07 1034
5638.78 958
5639.49 1074
5640.20 1070
5640.91 1010
5641.61 1035
5642.32 988
5643.03 911
5643.74 927
5644.45 896
5645.16 842
5645.87 788
5646.58 812
5647.29 877
5648.00 845
5648.70 824
5649.41 781
5650.12 769
5650.83 832
5651.54 765
5652.25 799
5652.96 839
5653.67 862
5654.38 907
5655.09 811
5655.80 801
5656.51 826
5657.22 857
5657.93 920
5658.64 890
5659.35 932
5660.06 994
5660.77 1000
5661.48 959
5662.19 981
5662.90 926
5663.61 914
5664.32 902
5665.03 833
5665.74 811
5666.45 776
5667.16 811
5667.87 847
5668.58 888
5669.29 889
5670.00 910
5670.71 1012
5671.42 970
5672.13 984
5672.84 928
5673.56 886
5674.27 837
5674.98 760
5675.69 776
5676.40 787
5677.11 827
5677.82 771
5678.53 757
5679.24 792
5679.95 825
5680.67 797
5681.38 773
5682.09 768
5682.80 799
5683.51 799
5684.22 718
5684.93 724
5685.65 725
5686.36 724
5687.07 684
5687.78 710
5688.49 672
5689.20 664
5689.92 706
5690.63 685
5691.34 647
5692.05 668
5692.76 715
5693.47 719
5694.19 689
5694.90 719
5695.61 677
5696.32 604
5697.04 644
5697.75 657
5698.46 676
5699.17 696
5699.89 684
5700.60 694
5701.31 707
5702.02 674
5702.74 675
5703.45 672
5704.16 643
5704.87 699
5705.59 680
5706.30 648
5707.01 657
5707.72 666
5708.44 677
5709.15 662
5709.86 666
5710.58 651
5711.29 696
5712.00 670
5712.72 595
5713.43 647
5714.14 643
5714.86 711
5715.57 686
5716.28 683
5717.00 644
5717.71 641
5718.42 631
5719.14 659
5719.85 689
5720.56 644
5721.28 683
5721.99 706
5722.71 731
5723.42 709
5724.13 715
5724.85 705
5725.56 787
5726.28 848
5726.99 931
5727.70 890
5728.42 909
5729.13 892
5729.85 905
5730.56 844
5731.28 745
5731.99 736
5732.70 649
5733.42 667
5734.13 648
5734.85 631
5735.56 616
5736.28 707
5736.99 657
5737.71 657
5738.42 664
5739.14 685
5739.85 703
5740.57 645
5741.28 614
5742.00 677
5742.71 695
5743.43 657
5744.14 675
5744.86 658
5745.57 642
5746.29 678
5747.00 677
5747.72 685
5748.43 666
5749.15 616
5749.87 654
5750.58 671
5751.30 681
5752.01 709
5752.73 746
5753.44 746
5754.16 709
5754.88 780
5755.59 839
5756.31 864
5757.02 856
5757.74 861
5758.46 879
5759.17 877
5759.89 876
5760.60 846
5761.32 901
5762.04 841
5762.75 774
5763.47 739
5764.19 781
5764.90 808
5765.62 881
5766.34 944
5767.05 1070
5767.77 1189
5768.49 1321
5769.20 1491
5769.92 1571
5770.64 1608
5771.35 1531
5772.07 1324
5772.79 1168
5773.50 1019
5774.22 956
5774.94 894
5775.65 923
5776.37 836
5777.09 851
5777.81 802
5778.52 820
5779.24 827
5779.96 838
5780.68 797
5781.39 864
5782.11 892
5782.83 850
5783.55 864
5784.26 936
5784.98 906
5785.70 838
5786.42 816
5787.14 819
5787.85 795
5788.57 811
5789.29 847
5790.01 831
5790.73 725
5791.44 764
5792.16 731
5792.88 719
5793.60 707
5794.32 761
5795.03 729
5795.75 764
5796.47 747
5797.19 730
5797.91 826
5798.63 860
5799.35 866
5800.06 853
5800.78 890
5801.50 884
5802.22 827
5802.94 826
5803.66 795
5804.38 741
5805.10 707
5805.82 692
5806.53 702
5807.25 656
5807.97 708
5808.69 720
5809.41 678
5810.13 705
5810.85 679
5811.57 656
5812.29 661
5813.01 631
5813.73 609
5814.45 651
5815.17 624
5815.89 592
5816.61 656
5817.33 691
5818.05 713
5818.77 614
5819.49 649
5820.20 641
5820.92 674
5821.64 628
5822.36 643
5823.09 610
5823.81 643
5824.53 626
5825.25 625
5825.97 622
5826.69 631
5827.41 692
5828.13 680
5828.85 635
5829.57 692
5830.29 696
5831.01 622
5831.73 634
5832.45 628
5833.17 660
5833.89 649
5834.61 602
5835.33 570
5836.05 588
5836.78 596
5837.50 599
5838.22 594
5838.94 616
5839.66 595
5840.38 604
5841.10 602
5841.82 596
5842.54 583
5843.27 621
5843.99 633
5844.71 634
5845.43 602
5846.15 648
5846.87 670
5847.59 598
5848.32 646
5849.04 636
5849.76 659
5850.48 638
5851.20 612
5851.93 693
5852.65 673
5853.37 640
5854.09 680
5854.81 657
5855.54 643
5856.26 634
5856.98 633
5857.70 639
5858.42 667
5859.15 684
5859.87 608
5860.59 629
5861.31 614
5862.04 563
5862.76 584
5863.48 581
5864.20 603
5864.93 631
5865.65 661
5866.37 643
5867.10 616
5867.82 654
5868.54 638
5869.26 692
5869.99 728
5870.71 705
5871.43 629
5872.16 631
5872.88 686
5873.60 684
5874.33 643
5875.05 680
5875.77 723
5876.50 712
5877.22 743
5877.94 728
5878.67 745
5879.39 709
5880.11 733
5880.84 734
5881.56 724
5882.28 771
5883.01 715
5883.73 742
5884.46 746
5885.18 700
5885.90 753
5886.63 771
5887.35 789
5888.08 731
5888.80 722
5889.52 688
5890.25 708
5890.97 745
5891.70 730
5892.42 744
5893.15 728
5893.87 727
5894.59 739
5895.32 772
5896.04 764
5896.77 739
5897.49 737
5898.22 727
5898.94 715
5899.67 694
5900.39 743
5901.12 734
5901.84 758
5902.57 746
5903.29 746
5904.02 722
5904.74 765
5905.47 770
5906.19 758
5906.92 770
5907.64 784
5908.37 791
5909.09 786
5909.82 788
5910.55 773
5911.27 772
5912.00 810
5912.72 751
5913.45 766
5914.17 766
5914.90 788
5915.63 812
5916.35 787
5917.08 791
5917.80 881
5918.53 836
5919.25 827
5919.98 819
5920.71 839
5921.43 851
5922.16 885
5922.89 895
5923.61 883
5924.34 926
5925.06 905
5925.79 947
5926.52 983
5927.24 978
5927.97 1048
5928.70 976
5929.42 1023
5930.15 1094
5930.88 1080
5931.60 1038
5932.33 1037
5933.06 1119
5933.78 1139
5934.51 1087
5935.24 1099
5935.97 1164
5936.69 1125
5937.42 1211
5938.15 1297
5938.87 1351
5939.60 1223
5940.33 1268
5941.06 1282
5941.78 1376
5942.51 1403
5943.24 1455
5943.97 1516
5944.69 1528
5945.42 1620
5946.15 1623
5946.88 1665
5947.60 1627
5948.33 1745
5949.06 1916
5949.79 2074
5950.52 2325
5951.24 2609
5951.97 2856
5952.70 2889
5953.43 2858
5954.16 2638
5954.88 2493
5955.61 2382
5956.34 2269
5957.07 2254
5957.80 2192
5958.53 2170
5959.25 2128
5959.98 2158
5960.71 2222
5961.44 2161
5962.17 2240
5962.90 2427
5963.63 2674
5964.36 3015
5965.08 3366
5965.81 3751
5966.54 4022
5967.27 4084
5968.00 3845
5968.73 3574
5969.46 3267
5970.19 2920
5970.92 2757
5971.65 2718
5972.37 2642
5973.10 2507
5973.83 2469
5974.56 2284
5975.29 2363
5976.02 2371
5976.75 2359
5977.48 2381
5978.21 2446
5978.94 2656
5979.67 2740
5980.40 2723
5981.13 2727
5981.86 2875
5982.59 2953
5983.32 2891
5984.05 2875
5984.78 2893
5985.51 2874
5986.24 2851
5986.97 2771
5987.70 2722
5988.43 2668
5989.16 2715
5989.89 2822
5990.62 2838
5991.35 2752
5992.08 2780
5992.81 2649
5993.54 2828
5994.27 2855
5995.00 2866
5995.74 3032
5996.47 2965
5997.20 3032
5997.93 3047
5998.66 3099
5999.39 3079
6000.12 3066
6000.85 2999
6001.58 2943
6002.31 2982
6003.04 2894
6003.78 2843
6004.51 2806
6005.24 2881
6005.97 3002
6006.70 3163
6007.43 3465
6008.16 3943
6008.90 4613
6009.63 5542
6010.36 6607
6011.09 7787
6011.82 8887
6012.55 9819
6013.29 10145
6014.02 10325
6014.75 9979
6015.48 9144
6016.21 8364
6016.95 7444
6017.68 6556
6018.41 5505
6019.14 4684
6019.87 4083
6020.61 3609
6021.34 3101
6022.07 3000
6022.80 2799
6023.54 2645
6024.27 2627
6025.00 2618
6025.73 2573
6026.47 2564
6027.20 2661
6027.93 2805
6028.66 2885
6029.40 2857
6030.13 2826
6030.86 2609
6031.59 2518
6032.33 2344
6033.06 2143
6033.79 2109
6034.53 2084
6035.26 2094
6035.99 2015
6036.73 2100
6037.46 2102
6038.19 2073
6038.93 2160
6039.66 2102
6040.39 2088
6041.13 2090
6041.86 2160
6042.59 2200
6043.33 2170
6044.06 2193
6044.79 2236
6045.53 2285
6046.26 2309
6047.00 2286
6047.73 2394
6048.46 2489
6049.20 2715
6049.93 3011
6050.67 3186
6051.40 3360
6052.13 3472
6052.87 3537
6053.60 3378
6054.34 3122
6055.07 3023
6055.81 2765
6056.54 2458
6057.27 2310
6058.01 2328
6058.74 2264
6059.48 2177
6060.21 2077
6060.95 2023
6061.68 2046
6062.42 2020
6063.15 2022
6063.89 2000
6064.62 1965
6065.36 1942
6066.09 1904
6066.83 1878
6067.56 1804
6068.30 1821
6069.03 1818
6069.77 1758
6070.50 1773
6071.24 1739
6071.97 1705
6072.71 1724
6073.44 1658
6074.18 1613
6074.91 1606
6075.65 1653
6076.39 1532
6077.12 1543
6077.86 1625
6078.59 1587
6079.33 1563
6080.06 1482
6080.80 1488
6081.54 1474
6082.27 1455
6083.01 1412
6083.74 1441
6084.48 1386
6085.22 1393
6085.95 1426
6086.69 1424
6087.42 1425
6088.16 1490
6088.90 1475
6089.63 1491
6090.37 1482
6091.11 1473
6091.84 1429
6092.58 1422
6093.32 1379
6094.05 1314
6094.79 1324
6095.53 1391
6096.26 1308
6097.00 1306
6097.74 1265
6098.47 1301
6099.21 1313
6099.95 1325
6100.69 1345
6101.42 1318
6102.16 1312
6102.90 1295
6103.63 1274
6104.37 1290
6105.11 1274
6105.85 1264
6106.58 1231
6107.32 1318
6108.06 1341
6108.80 1315
6109.53 1249
6110.27 1280
6111.01 1322
6111.75 1328
6112.49 1369
6113.22 1401
6113.96 1399
6114.70 1420
6115.44 1400
6116.17 1336
6116.91 1347
6117.65 1442
6118.39 1385
6119.13 1337
6119.87 1345
6120.60 1341
6121.34 1324
6122.08 1363
6122.82 1476
6123.56 1415
6124.30 1459
6125.03 1439
6125.77 1454
6126.51 1435
6127.25 1389
6127.99 1370
6128.73 1409
6129.47 1375
6130.21 1377
6130.94 1326
6131.68 1352
6132.42 1393
6133.16 1365
6133.90 1388
6134.64 1460
6135.38 1527
6136.12 1578
6136.86 1587
6137.60 1620
6138.34 1726
6139.08 1749
6139.81 1751
6140.55 1726
6141.29 1821
6142.03 1745
6142.77 1756
6143.51 1716
6144.25 1650
6144.99 1670
6145.73 1706
6146.47 1643
6147.21 1611
6147.95 1647
6148.69 1594
6149.43 1590
6150.17 1643
6150.91 1674
6151.65 1663
6152.39 1742
6153.13 1712
6153.87 1849
6154.61 1851
6155.35 1725
6156.09 1798
6156.83 1853
6157.58 1785
6158.32 1787
6159.06 1785
6159.80 1857
6160.54 1908
6161.28 1964
6162.02 2054
6162.76 2088
6163.50 2197
6164.24 2272
6164.98 2350
6165.72 2457
6166.46 2483
6167.21 2546
6167.95 2623
6168.69 2508
6169.43 2487
6170.17 2537
6170.91 2382
6171.65 2265
6172.39 2315
6173.14 2294
6173.88 2267
6174.62 2184
6175.36 2298
6176.10 2402
6176.84 2479
6177.59 2787
6178.33 3276
6179.07 3891
6179.81 4599
6180.55 5515
6181.30 6230
6182.04 6751
6182.78 7252
6183.52 7124
6184.26 6872
6185.01 6329
6185.75 5472
6186.49 4965
6187.23 4275
6187.97 3776
6188.72 3386
6189.46 2937
6190.20 2839
6190.94 2875
6191.69 2771
6192.43 2728
6193.17 2644
6193.92 2581
6194.66 2521
6195.40 2547
6196.14 2489
6196.89 2530
6197.63 2489
6198.37 2482
6199.12 2456
6199.86 2412
6200.60 2440
6201.34 2502
6202.09 2618
6202.83 2806
6203.57 3192
6204.32 3850
6205.06 4855
6205.80 6083
6206.55 7256
6207.29 8611
6208.03 9670
6208.78 10102
6209.52 10235
6210.27 9611
6211.01 8890
6211.75 7981
6212.50 6587
6213.24 5459
6213.98 4511
6214.73 3832
6215.47 3191
6216.22 2846
6216.96 2541
6217.71 2391
6218.45 2248
6219.19 2181
6219.94 2201
6220.68 2159
6221.43 2081
6222.17 2144
6222.92 2051
6223.66 2009
6224.40 1904
6225.15 1849
6225.89 1840
6226.64 1722
6227.38 1567
6228.13 1473
6228.87 1423
6229.62 1427
6230.36 1405
6231.11 1448
6231.85 1429
6232.60 1450
6233.34 1462
6234.09 1468
6234.83 1477
6235.58 1531
6236.32 1622
6237.07 1692
6237.81 1806
6238.56 1912
6239.30 2081
6240.05 2077
6240.80 1958
6241.54 1898
6242.29 1847
6243.03 1875
6243.78 1911
6244.52 1815
6245.27 1924
6246.02 1953
6246.76 1996
6247.51 1982
6248.25 1892
6249.00 1824
6249.75 1850
6250.49 1769
6251.24 1796
6251.98 1746
6252.73 1675
6253.48 1567
6254.22 1567
6254.97 1589
6255.72 1549
6256.46 1528
6257.21 1512
6257.95 1583
6258.70 1534
6259.45 1511
6260.19 1458
6260.94 1461
6261.69 1462
6262.43 1414
6263.18 1428
6263.93 1424
6264.68 1402
6265.42 1372
6266.17 1372
6266.92 1333
6267.66 1347
6268.41 1358
6269.16 1386
6269.91 1410
6270.65 1338
6271.40 1368
6272.15 1311
6272.89 1299
6273.64 1317
6274.39 1382
6275.14 1312
6275.88 1382
6276.63 1324
6277.38 1383
6278.13 1402
6278.88 1314
6279.62 1336
6280.37 1259
6281.12 1232
6281.87 1228
6282.62 1250
6283.36 1158
6284.11 1184
6284.86 1231
6285.61 1233
6286.36 1187
6287.10 1175
6287.85 1139
6288.60 1148
6289.35 1175
6290.10 1134
6290.85 1108
6291.59 1064
6292.34 1067
6293.09 1087
6293.84 1127
6294.59 1150
6295.34 1120
6296.09 1135
6296.84 1103
6297.58 1086
6298.33 1055
6299.08 1012
6299.83 1061
6300.58 1016
6301.33 1052
6302.08 1024
6302.83 1070
6303.58 1064
6304.33 1058
6305.08 1125
6305.83 1123
6306.58 1127
6307.32 1117
6308.07 1103
6308.82 1110
6309.57 1159
6310.32 1187
6311.07 1188
6311.82 1232
6312.57 1203
6313.32 1256
6314.07 1243
6314.82 1380
6315.57 1351
6316.32 1285
6317.07 1257
6317.82 1188
6318.57 1127
6319.32 1080
6320.07 1062
6320.82 1068
6321.57 1068
6322.32 1081
6323.07 1034
6323.82 1005
6324.58 1086
6325.33 1088
6326.08 1111
6326.83 1103
6327.58 1155
6328.33 1127
6329.08 1140
6329.83 1099
6330.58 1101
6331.33 1118
6332.08 1128
6332.83 1087
6333.58 1039
6334.34 1074
6335.09 1032
6335.84 1075
6336.59 1066
6337.34 1035
6338.09 1040
6338.84 1087
6339.59 1051
6340.35 1084
6341.10 1089
6341.85 1093
6342.60 1049
6343.35 1105
6344.10 1155
6344.86 1131
6345.61 1219
6346.36 1204
6347.11 1203
6347.86 1242
6348.62 1222
6349.37 1250
6350.12 1355
6350.87 1471
6351.62 1629
6352.38 1709
6353.13 1699
6353.88 1678
6354.63 1661
6355.38 1591
6356.14 1598
6356.89 1527
6357.64 1446
6358.39 1381
6359.15 1392
6359.90 1412
6360.65 1329
6361.40 1346
6362.16 1349
6362.91 1422
6363.66 1462
6364.42 1556
6365.17 1684
6365.92 1853
6366.67 2073
6367.43 2137
6368.18 2100
6368.93 1952
6369.69 1775
6370.44 1718
6371.19 1565
6371.95 1453
6372.70 1406
6373.45 1327
6374.21 1283
6374.96 1308
6375.71 1435
6376.47 1364
6377.22 1321
6377.98 1303
6378.73 1340
6379.48 1341
6380.24 1351
6380.99 1441
6381.74 1444
6382.50 1390
6383.25 1361
6384.01 1280
6384.76 1275
6385.51 1283
6386.27 1286
6387.02 1240
6387.78 1193
6388.53 1259
6389.29 1177
6390.04 1168
6390.79 1169
6391.55 1149
6392.30 1115
6393.06 1147
6393.81 1161
6394.57 1099
6395.32 1104
6396.08 1127
6396.83 1169
6397.59 1100
6398.34 1159
6399.10 1129
6399.85 1057
6400.61 1052
6401.36 1078
6402.12 1096
6402.87 1075
6403.63 1108
6404.38 1134
6405.14 1126
6405.89 1112
6406.65 1209
6407.40 1209
6408.16 1277
6408.91 1292
6409.67 1278
6410.43 1322
6411.18 1247
6411.94 1209
6412.69 1253
6413.45 1317
6414.20 1314
6414.96 1330
6415.72 1443
6416.47 1423
6417.23 1405
6417.98 1392
6418.74 1347
6419.50 1278
6420.25 1154
6421.01 1106
6421.77 1135
6422.52 1117
6423.28 1078
6424.03 1089
6424.79 1090
6425.55 1087
6426.30 1090
6427.06 1107
6427.82 1062
6428.57 1073
6429.33 1100
6430.09 1085
6430.84 1111
6431.60 1100
6432.36 1043
6433.11 1040
6433.87 1100
6434.63 1066
6435.39 1106
6436.14 1159
6436.90 1160
6437.66 1084
6438.41 1098
6439.17 1137
6439.93 1049
6440.69 1083
6441.44 1094
6442.20 1143
6442.96 1136
6443.72 1180
6444.47 1131
6445.23 1117
6445.99 1060
6446.75 1064
6447.50 1102
6448.26 1082
6449.02 1124
6449.78 1111
6450.54 1127
6451.29 1097
6452.05 1149
6452.81 1142
6453.57 1148
6454.33 1137
6455.08 1164
6455.84 1171
6456.60 1128
6457.36 1114
6458.12 1184
6458.88 1193
6459.64 1185
6460.39 1161
6461.15 1227
6461.91 1241
6462.67 1258
6463.43 1330
6464.19 1332
6464.95 1353
6465.70 1401
6466.46 1368
6467.22 1325
6467.98 1372
6468.74 1403
6469.50 1396
6470.26 1413
6471.02 1429
6471.78 1397
6472.54 1393
6473.30 1337
6474.05 1382
6474.81 1426
6475.57 1403
6476.33 1409
6477.09 1501
6477.85 1521
6478.61 1540
6479.37 1595
6480.13 1639
6480.89 1623
6481.65 1726
6482.41 1684
6483.17 1679
6483.93 1686
6484.69 1665
6485.45 1664
6486.21 1749
6486.97 1774
6487.73 1811
6488.49 1865
6489.25 1934
6490.01 1932
6490.77 2046
6491.53 2049
6492.29 2112
6493.05 2103
6493.81 2071
6494.57 2040
6495.33 2140
6496.10 2022
6496.86 2020
6497.62 2086
6498.38 2039
6499.14 2109
6499.90 2157
6500.66 2158
6501.42 2198
6502.18 2335
6502.94 2609
6503.70 3091
6504.47 4019
6505.23 5019
6505.99 6226
6506.75 7429
6507.51 8126
6508.27 8627
6509.03 8478
6509.79 7874
6510.56 7025
6511.32 6084
6512.08 5345
6512.84 4339
6513.60 3769
6514.36 3310
6515.13 2966
6515.89 2683
6516.65 2704
6517.41 2570
6518.17 2564
6518.94 2424
6519.70 2437
6520.46 2584
6521.22 2556
6521.98 2638
6522.75 2742
6523.51 3105
6524.27 3416
6525.03 3740
6525.79 4009
6526.56 4296
6527.32 4443
6528.08 4338
6528.84 4242
6529.61 4111
6530.37 3788
6531.13 3647
6531.90 3732
6532.66 4038
6533.42 4608
6534.18 5072
6534.95 5718
6535.71 5924
6536.47 6010
6537.24 5626
6538.00 5196
6538.76 4669
6539.53 3991
6540.29 3532
6541.05 3046
6541.82 2833
6542.58 2721
6543.34 2556
6544.11 2479
6544.87 2364
6545.63 2414
6546.40 2406
6547.16 2337
6547.92 2260
6548.69 2250
6549.45 2181
6550.21 2120
6550.98 2060
6551.74 2031
6552.51 1972
6553.27 2045
6554.03 1993
6554.80 1956
6555.56 1984
6556.33 1973
6557.09 1971
6557.85 2060
6558.62 2047
6559.38 2057
6560.15 2129
6560.91 2148
6561.68 2166
6562.44 2248
6563.21 2273
6563.97 2288
6564.74 2290
6565.50 2356
6566.26 2317
6567.03 2286
6567.79 2207
6568.56 2209
6569.32 2286
6570.09 2203
6570.85 2281
6571.62 2332
6572.38 2321
6573.15 2398
6573.91 2410
6574.68 2389
6575.44 2456
6576.21 2402
6576.98 2419
6577.74 2390
6578.51 2431
6579.27 2460
6580.04 2497
6580.80 2542
6581.57 2665
6582.33 2714
6583.10 2697
6583.87 2681
6584.63 2586
6585.40 2663
6586.16 2525
6586.93 2571
6587.70 2481
6588.46 2511
6589.23 2614
6589.99 2646
6590.76 2790
6591.53 3009
6592.29 3362
6593.06 3390
6593.82 3567
6594.59 3679
6595.36 3658
6596.12 3543
6596.89 3429
6597.66 3216
6598.42 2985
6599.19 2798
6599.96 2691
6600.72 2552
6601.49 2389
6602.26 2354
6603.02 2272
6603.79 2200
6604.56 2179
6605.33 2205
6606.09 2217
6606.86 2315
6607.63 2359
6608.39 2333
6609.16 2362
6609.93 2424
6610.70 2366
6611.46 2346
6612.23 2290
6613.00 2258
6613.77 2252
6614.53 2103
6615.30 2196
6616.07 2225
6616.84 2289
6617.60 2449
6618.37 2520
6619.14 2664
6619.91 2821
6620.68 3083
6621.44 3141
6622.21 3266
6622.98 3289
6623.75 3224
6624.52 3064
6625.28 2995
6626.05 2823
6626.82 2668
6627.59 2590
6628.36 2499
6629.13 2452
6629.89 2401
6630.66 2429
6631.43 2618
6632.20 2773
6632.97 2836
6633.74 3005
6634.51 3120
6635.27 3114
6636.04 3134
6636.81 3241
6637.58 3355
6638.35 3341
6639.12 3590
6639.89 3893
6640.66 3930
6641.43 3964
6642.19 3851
6642.96 3831
6643.73 3550
6644.50 3271
6645.27 3020
6646.04 2755
6646.81 2548
6647.58 2289
6648.35 2169
6649.12 2093
6649.89 2051
6650.66 1913
6651.43 1970
6652.20 1980
6652.97 1941
6653.74 1967
6654.51 2085
6655.28 2107
6656.05 1966
6656.82 2009
6657.59 1935
6658.36 1951
6659.13 1955
6659.90 1929
6660.67 1905
6661.44 1871
6662.21 1903
6662.98 1922
6663.75 1825
6664.52 1807
6665.29 1919
6666.06 1989
6666.83 2029
6667.60 2097
6668.37 2207
6669.14 2244
6669.91 2263
6670.68 2293
6671.46 2313
6672.23 2241
6673.00 2208
6673.77 2228
6674.54 2192
6675.31 2088
6676.08 2116
6676.85 2189
6677.62 2248
6678.40 2248
6679.17 2320
6679.94 2396
6680.71 2498
6681.48 2521
6682.25 2680
6683.02 2901
6683.80 3001
6684.57 3156
6685.34 3199
6686.11 3107
6686.88 2863
6687.65 2605
6688.43 2477
6689.20 2272
6689.97 2121
6690.74 2013
6691.51 2004
6692.29 1911
6693.06 1828
6693.83 1821
6694.60 1803
6695.37 1780
6696.15 1843
6696.92 1814
6697.69 1796
6698.46 1786
6699.24 1787
6700.01 1748
6700.78 1750
6701.55 1764
6702.33 1751
6703.10 1729
6703.87 1659
6704.64 1691
6705.42 1628
6706.19 1594
6706.96 1613
6707.74 1573
6708.51 1612
6709.28 1546
6710.06 1500
6710.83 1465
6711.60 1469
6712.37 1465
6713.15 1522
6713.92 1536
6714.69 1597
6715.47 1555
6716.24 1471
6717.01 1501
6717.79 1511
6718.56 1483
6719.34 1469
6720.11 1450
6720.88 1476
6721.66 1436
6722.43 1532
6723.20 1449
6723.98 1419
6724.75 1485
6725.53 1514
6726.30 1524
6727.07 1488
6727.85 1497
6728.62 1476
6729.40 1527
6730.17 1518
6730.95 1511
6731.72 1507
6732.49 1583
6733.27 1557
6734.04 1596
6734.82 1531
6735.59 1569
6736.37 1598
6737.14 1607
6737.92 1619
6738.69 1653
6739.47 1756
6740.24 1686
6741.01 1677
6741.79 1753
6742.56 1717
6743.34 1736
6744.11 1713
6744.89 1762
6745.67 1706
6746.44 1788
6747.22 1837
6747.99 1860
6748.77 2025
6749.54 2166
6750.32 2281
6751.09 2444
6751.87 2570
6752.64 2670
6753.42 2567
6754.19 2420
6754.97 2309
6755.75 2160
6756.52 2099
6757.30 2022
6758.07 2059
6758.85 2000
6759.63 1936
6760.40 1990
6761.18 1947
6761.95 1876
6762.73 1827
6763.51 1767
6764.28 1754
6765.06 1853
6765.83 1868
6766.61 1867
6767.39 1845
6768.16 1738
6768.94 1762
6769.72 1652
6770.49 1659
6771.27 1633
6772.05 1664
6772.82 1598
6773.60 1558
6774.38 1541
6775.15 1557
6775.93 1545
6776.71 1492
6777.48 1609
6778.26 1549
6779.04 1613
6779.82 1586
6780.59 1587
6781.37 1602
6782.15 1502
6782.92 1543
6783.70 1506
6784.48 1492
6785.26 1469
6786.03 1508
6786.81 1395
6787.59 1422
6788.37 1377
6789.14 1367
6789.92 1418
6790.70 1380
6791.48 1344
6792.25 1295
6793.03 1329
6793.81 1342
6794.59 1301
6795.37 1353
6796.14 1319
6796.92 1349
6797.70 1378
6798.48 1380
6799.26 1393
6800.04 1378
6800.81 1383
6801.59 1440
6802.37 1444
6803.15 1507
6803.93 1482
6804.71 1477
6805.48 1528
6806.26 1515
6807.04 1481
6807.82 1497
6808.60 1395
6809.38 1340
6810.16 1343
6810.94 1397
6811.71 1364
6812.49 1420
6813.27 1379
6814.05 1424
6814.83 1369
6815.61 1264
6816.39 1318
6817.17 1370
6817.95 1275
6818.73 1307
6819.51 1337
6820.29 1351
6821.07 1347
6821.84 1385
6822.62 1295
6823.40 1278
6824.18 1326
6824.96 1287
6825.74 1250
6826.52 1185
6827.30 1246
6828.08 1244
6828.86 1298
6829.64 1204
6830.42 1208
6831.20 1242
6831.98 1259
6832.76 1325
6833.54 1290
6834.32 1315
6835.10 1495
6835.88 1702
6836.66 1832
6837.44 1994
6838.22 2090
6839.01 2082
6839.79 1964
6840.57 1868
6841.35 1797
6842.13 1627
6842.91 1609
6843.69 1580
6844.47 1448
6845.25 1493
6846.03 1504
6846.81 1595
6847.59 1707
6848.37 1796
6849.16 1906
6849.94 2058
6850.72 2039
6851.50 2050
6852.28 1995
6853.06 1861
6853.84 1815
6854.62 1712
6855.41 1553
6856.19 1452
6856.97 1419
6857.75 1493
6858.53 1396
6859.31 1406
6860.10 1434
6860.88 1418
6861.66 1438
6862.44 1414
6863.22 1402
6864.00 1434
6864.79 1468
6865.57 1550
6866.35 1537
6867.13 1464
6867.91 1464
6868.70 1469
6869.48 1513
6870.26 1569
6871.04 1621
6871.83 1664
6872.61 1579
6873.39 1664
6874.17 1675
6874.96 1689
6875.74 1797
6876.52 1877
6877.30 1992
6878.09 2214
6878.87 2395
6879.65 2794
6880.43 3167
6881.22 3429
6882.00 3370
6882.78 3348
6883.57 3164
6884.35 2981
6885.13 2942
6885.92 3024
6886.70 3105
6887.48 3283
6888.27 3237
6889.05 3163
6889.83 2972
6890.62 2686
6891.40 2521
6892.18 2307
6892.97 2149
6893.75 2123
6894.53 2086
6895.32 2016
6896.10 1862
6896.88 1924
6897.67 1859
6898.45 1875
6899.24 1904
6900.02 1891
6900.80 1773
6901.59 1785
6902.37 1817
6903.16 1695
6903.94 1671
6904.73 1664
6905.51 1651
6906.29 1703
6907.08 1621
6907.86 1576
6908.65 1634
6909.43 1567
6910.22 1503
6911.00 1515
6911.79 1469
6912.57 1428
6913.35 1467
6914.14 1516
6914.92 1452
6915.71 1453
6916.49 1536
6917.28 1487
6918.06 1439
6918.85 1492
6919.63 1415
6920.42 1518
6921.20 1473
6921.99 1438
6922.78 1525
6923.56 1537
6924.35 1579
6925.13 1559
6925.92 1562
6926.70 1524
6927.49 1634
6928.27 1612
6929.06 1597
6929.84 1591
6930.63 1580
6931.42 1587
6932.20 1503
6932.99 1523
6933.77 1520
6934.56 1561
6935.35 1594
6936.13 1618
6936.92 1771
6937.70 1799
6938.49 1910
6939.28 2029
6940.06 2125
6940.85 2273
6941.63 2381
6942.42 2423
6943.21 2459
6943.99 2485
6944.78 2607
6945.57 2732
6946.35 2762
6947.14 2723
6947.93 2817
6948.71 2850
6949.50 2756
6950.29 2547
6951.07 2369
6951.86 2328
6952.65 2302
6953.44 2171
6954.22 2117
6955.01 2087
6955.80 2181
6956.58 2208
6957.37 2108
6958.16 2050
6958.95 2137
6959.73 2186
6960.52 2164
6961.31 2093
6962.09 2226
6962.88 2337
6963.67 2296
6964.46 2438
6965.25 2481
6966.03 2627
6966.82 2825
6967.61 2963
6968.40 3159
6969.18 3237
6969.97 3212
6970.76 3143
6971.55 3196
6972.34 2996
6973.12 3011
6973.91 2939
6974.70 3004
6975.49 3060
6976.28 3134
6977.07 3187
6977.85 3360
6978.64 3547
6979.43 3964
6980.22 4587
6981.01 5699
6981.80 7126
6982.59 8922
6983.37 10920
6984.16 12619
6984.95 13648
6985.74 13941
6986.53 13260
6987.32 11983
6988.11 10345
6988.90 8756
6989.69 7242
6990.47 6013
6991.26 4910
6992.05 3988
6992.84 3393
6993.63 3052
6994.42 2733
6995.21 2442
6996.00 2277
6996.79 2209
6997.58 2164
6998.37 2119
6999.16 2105
6999.95 2136
7000.74 2102
7001.53 2047
7002.32 1990
7003.11 2005
7003.90 1847
7004.69 1732
7005.48 1700
7006.27 1628
7007.06 1647
7007.85 1660
7008.64 1688
7009.43 1804
7010.22 1860
7011.01 1970
7011.80 2101
7012.59 2127
7013.38 2124
7014.17 2171
7014.96 2098
7015.75 2007
7016.54 1982
7017.33 2041
7018.12 1975
7018.91 2002
7019.70 2092
7020.49 2176
7021.28 2224
7022.07 2375
7022.87 2529
7023.66 2543
7024.45 2506
7025.24 2396
7026.03 2386
7026.82 2304
7027.61 2139
7028.40 2054
7029.19 2078
7029.99 2039
7030.78 2020
7031.57 1955
7032.36 1992
7033.15 2001
7033.94 2037
7034.74 2085
7035.53 2158
7036.32 2163
7037.11 2200
7037.90 2192
7038.69 2219
7039.49 2247
7040.28 2266
7041.07 2378
7041.86 2416
7042.65 2414
7043.45 2368
7044.24 2391
7045.03 2362
7045.82 2452
7046.61 2589
7047.41 2809
7048.20 3165
7048.99 3293
7049.78 3295
7050.58 3208
7051.37 3125
7052.16 2971
7052.95 2747
7053.75 2493
7054.54 2379
7055.33 2334
7056.13 2316
7056.92 2344
7057.71 2390
7058.50 2427
7059.30 2465
7060.09 2320
7060.88 2285
7061.68 2170
7062.47 2113
7063.26 2091
7064.06 2097
7064.85 2032
7065.64 1951
7066.44 1949
7067.23 1886
7068.02 1827
7068.82 1841
7069.61 1777
7070.40 1829
7071.20 1792
7071.99 1721
7072.78 1675
7073.58 1609
7074.37 1598
7075.17 1512
7075.96 1496
7076.75 1632
7077.55 1583
7078.34 1544
7079.14 1525
7079.93 1532
7080.72 1490
7081.52 1475
7082.31 1436
7083.11 1473
7083.90 1515
7084.70 1540
7085.49 1579
7086.28 1641
7087.08 1646
7087.87 1628
7088.67 1613
7089.46 1465
7090.26 1445
7091.05 1398
7091.85 1392
7092.64 1324
7093.44 1268
7094.23 1248
7095.03 1286
7095.82 1312
7096.62 1215
7097.41 1265
7098.21 1250
7099.00 1184
7099.80 1251
7100.59 1221
7101.39 1226
7102.18 1202
7102.98 1174
7103.77 1182
7104.57 1094
7105.37 1107
7106.16 1155
7106.96 1157
7107.75 1107
7108.55 1036
7109.34 1038
7110.14 1060
7110.94 1091
7111.73 1129
7112.53 1157
7113.32 1142
7114.12 1038
7114.92 1065
7115.71 1085
7116.51 1104
7117.30 1094
7118.10 1075
7118.90 1063
7119.69 1075
7120.49 1155
7121.29 1138
7122.08 1158
7122.88 1104
7123.68 1130
7124.47 1088
7125.27 1076
7126.07 1114
7126.86 1166
7127.66 1184
7128.46 1205
7129.25 1211
7130.05 1179
7130.85 1179
7131.64 1164
7132.44 1088
7133.24 1129
7134.04 1060
7134.83 1056
7135.63 1034
7136.43 1051
7137.23 1034
7138.02 983
7138.82 962
7139.62 906
7140.42 937
7141.21 954
7142.01 946
7142.81 948
7143.61 957
7144.40 933
7145.20 881
7146.00 872
7146.80 866
7147.59 827
7148.39 893
7149.19 856
7149.99 882
7150.79 846
7151.59 912
7152.38 880
7153.18 874
7153.98 945
7154.78 942
7155.58 887
7156.38 932
7157.17 891
7157.97 927
7158.77 936
7159.57 916
7160.37 871
7161.17 847
7161.97 833
7162.76 895
7163.56 847
7164.36 827
7165.16 818
7165.96 812
7166.76 813
7167.56 839
7168.36 880
7169.16 821
7169.96 831
7170.75 855
7171.55 840
7172.35 806
7173.15 768
7173.95 803
7174.75 767
7175.55 809
7176.35 794
7177.15 766
7177.95 763
7178.75 779
7179.55 811
7180.35 772
7181.15 830
7181.95 846
7182.75 851
7183.55 807
7184.35 828
7185.15 763
7185.95 799
7186.75 768
7187.55 784
7188.35 826
7189.15 809
7189.95 731
7190.75 814
7191.55 752
7192.35 801
7193.15 771
7193.95 748
7194.75 756
7195.55 753
7196.35 727
7197.15 738
7197.95 751
7198.76 765
7199.56 763
7200.36 793
7201.16 763
7201.96 799
7202.76 837
7203.56 779
7204.36 819
7205.16 763
7205.96 789
7206.77 781
7207.57 837
7208.37 873
7209.17 822
7209.97 834
7210.77 870
7211.57 854
7212.38 854
7213.18 903
7213.98 877
7214.78 886
7215.58 893
7216.38 877
7217.19 881
7217.99 928
7218.79 960
7219.59 968
7220.39 916
7221.20 903
7222.00 903
7222.80 900
7223.60 915
7224.40 889
7225.21 878
7226.01 868
7226.81 919
7227.61 893
7228.42 837
7229.22 833
7230.02 867
7230.82 915
7231.63 995
7232.43 995
7233.23 1106
7234.03 1110
7234.84 1145
7235.64 1272
7236.44 1238
7237.25 1188
7238.05 1107
7238.85 1063
7239.65 1046
7240.46 967
7241.26 954
7242.06 906
7242.87 843
7243.67 850
7244.47 875
7245.28 862
7246.08 913
7246.88 900
7247.69 867
7248.49 878
7249.30 858
7250.10 826
7250.90 855
7251.71 867
7252.51 887
7253.31 903
7254.12 956
7254.92 951
7255.73 962
7256.53 870
7257.33 873
7258.14 815
7258.94 834
7259.75 879
7260.55 860
7261.35 846
7262.16 839
7262.96 864
7263.77 837
7264.57 851
7265.38 828
7266.18 804
7266.99 905
7267.79 899
7268.59 866
7269.40 804
7270.20 878
7271.01 867
7271.81 856
7272.62 826
7273.42 881
7274.23 869
7275.03 846
7275.84 859
7276.64 852
7277.45 859
7278.25 884
7279.06 940
7279.86 1017
7280.67 1014
7281.48 1155
7282.28 1178
7283.09 1348
7283.89 1407
7284.70 1366
7285.50 1353
7286.31 1278
7287.11 1151
7287.92 1096
7288.73 1065
7289.53 1006
7290.34 938
7291.14 928
7291.95 931
7292.76 941
7293.56 909
7294.37 916
7295.17 949
7295.98 1000
7296.79 979
7297.59 954
7298.40 969
7299.21 967
7300.01 963
7300.82 1012
7301.62 1010
7302.43 1045
7303.24 1020
7304.04 995
7304.85 981
7305.66 1045
7306.46 1053
7307.27 1104
7308.08 1197
7308.89 1238
7309.69 1301
7310.50 1296
7311.31 1331
7312.11 1326
7312.92 1264
7313.73 1303
7314.53 1472
7315.34 1663
7316.15 1939
7316.96 2272
7317.76 2505
7318.57 2545
7319.38 2470
7320.19 2225
7320.99 1958
7321.80 1703
7322.61 1611
7323.42 1449
7324.22 1367
7325.03 1304
7325.84 1203
7326.65 1192
7327.46 1172
7328.26 1159
7329.07 1211
7329.88 1184
7330.69 1196
7331.50 1180
7332.30 1151
7333.11 1139
7333.92 1198
7334.73 1160
7335.54 1201
7336.35 1226
7337.15 1160
7337.96 1195
7338.77 1176
7339.58 1142
7340.39 1177
7341.20 1120
7342.01 1102
7342.82 1058
7343.62 1044
7344.43 1027
7345.24 970
7346.05 1007
7346.86 952
7347.67 975
7348.48 957
7349.29 941
7350.10 920
7350.91 912
7351.71 888
7352.52 905
7353.33 939
7354.14 902
7354.95 970
7355.76 999
7356.57 993
7357.38 986
7358.19 1085
7359.00 1092
7359.81 1092
7360.62 1072
7361.43 1049
7362.24 1037
7363.05 1053
7363.86 1020
7364.67 977
7365.48 984
7366.29 937
7367.10 918
7367.91 895
7368.72 856
7369.53 801
7370.34 819
7371.15 787
7371.96 775
7372.77 769
7373.58 811
7374.39 796
7375.20 811
7376.01 842
7376.82 875
7377.63 954
7378.45 1035
7379.26 1012
7380.07 1034
7380.88 1066
7381.69 1036
7382.50 963
7383.31 946
7384.12 911
7384.93 901
7385.74 880
7386.56 823
7387.37 818
7388.18 833
7388.99 830
7389.80 819
7390.61 796
7391.42 798
7392.24 797
7393.05 766
7393.86 755
7394.67 740
7395.48 758
7396.29 804
7397.10 772
7397.92 831
7398.73 828
7399.54 825
7400.35 849
7401.16 844
7401.98 853
7402.79 809
7403.60 774
7404.41 751
7405.23 747
7406.04 717
7406.85 703
7407.66 761
7408.47 715
7409.29 733
7410.10 697
7410.91 701
7411.72 707
7412.54 723
7413.35 682
7414.16 696
7414.98 724
7415.79 679
7416.60 696
7417.41 639
7418.23 624
7419.04 589
7419.85 636
7420.67 674
7421.48 677
7422.29 663
7423.11 629
7423.92 634
7424.73 626
7425.54 626
7426.36 655
7427.17 662
7427.99 570
7428.80 647
7429.61 646
7430.43 651
7431.24 606
7432.05 636
7432.87 660
7433.68 646
7434.49 680
7435.31 643
7436.12 634
7436.94 640
7437.75 624
7438.56 638
7439.38 682
7440.19 705
7441.01 672
7441.82 623
7442.64 655
7443.45 639
7444.26 673
7445.08 640
7445.89 603
7446.71 685
7447.52 694
7448.34 654
7449.15 681
7449.97 650
7450.78 697
7451.59 666
7452.41 645
7453.22 635
7454.04 671
7454.85 685
7455.67 719
7456.48 684
7457.30 622
7458.11 653
7458.93 646
7459.74 675
7460.56 684
7461.38 659
7462.19 701
7463.01 689
7463.82 668
7464.64 670
7465.45 694
7466.27 659
7467.08 727
7467.90 708
7468.72 688
7469.53 680
7470.35 696
7471.16 761
7471.98 733
7472.79 792
7473.61 835
7474.43 799
7475.24 756
7476.06 758
7476.87 715
7477.69 681
7478.51 677
7479.32 673
7480.14 701
7480.96 703
7481.77 710
7482.59 722
7483.41 701
7484.22 674
7485.04 742
7485.85 716
7486.67 704
7487.49 679
7488.31 661
7489.12 678
7489.94 657
7490.76 666
7491.57 627
7492.39 680
7493.21 648
7494.02 730
7494.84 683
7495.66 667
7496.48 629
7497.29 653
7498.11 680
7498.93 681
7499.74 735
7500.56 771
7501.38 721
7502.20 726
7503.01 690
7503.83 708
7504.65 732
7505.47 701
7506.29 663
7507.10 721
7507.92 705
7508.74 711
7509.56 720
7510.37 686
7511.19 680
7512.01 700
7512.83 720
7513.65 695
7514.47 699
7515.28 684
7516.10 702
7516.92 767
7517.74 739
7518.56 711
7519.38 703
7520.19 690
7521.01 748
7521.83 754
7522.65 730
7523.47 770
7524.29 746
7525.11 729
7525.92 692
7526.74 717
7527.56 737
7528.38 756
7529.20 756
7530.02 711
7530.84 707
7531.66 747
7532.48 728
7533.30 766
7534.12 754
7534.93 765
7535.75 714
7536.57 708
7537.39 770
7538.21 775
7539.03 760
7539.85 771
7540.67 763
7541.49 752
7542.31 736
7543.13 767
7543.95 806
7544.77 797
7545.59 768
7546.41 825
7547.23 855
7548.05 788
7548.87 744
7549.69 764
7550.51 775
7551.33 787
7552.15 803
7552.97 829
7553.79 799
7554.61 823
7555.43 823
7556.25 837
7557.07 873
7557.89 846
7558.71 913
7559.53 941
7560.36 967
7561.18 917
7562.00 931
7562.82 908
7563.64 910
7564.46 919
7565.28 941
7566.10 919
7566.92 887
7567.74 964
7568.56 995
7569.39 977
7570.21 948
7571.03 965
7571.85 947
7572.67 954
7573.49 990
7574.31 1027
7575.14 1051
7575.96 1029
7576.78 1010
7577.60 1024
7578.42 1039
7579.24 1051
7580.06 1020
7580.89 1000
7581.71 1073
7582.53 1047
7583.35 1113
7584.17 1114
7585.00 1160
7585.82 1183
7586.64 1187
7587.46 1192
7588.29 1220
7589.11 1211
7589.93 1224
7590.75 1216
7591.57 1270
7592.40 1288
7593.22 1340
7594.04 1373
7594.86 1359
7595.69 1440
7596.51 1454
7597.33 1458
7598.15 1455
7598.98 1416
7599.80 1600
7600.62 1626
7601.45 1775
7602.27 1857
7603.09 1907
7603.92 1961
7604.74 2019
7605.56 2003
7606.38 1944
7607.21 1820
7608.03 1802
7608.85 1670
7609.68 1651
7610.50 1632
7611.32 1630
7612.15 1682
7612.97 1667
7613.80 1849
7614.62 1959
7615.44 2117
7616.27 2242
7617.09 2430
7617.91 2488
7618.74 2521
7619.56 2358
7620.39 2284
7621.21 2223
7622.03 2100
7622.86 1964
7623.68 1961
7624.51 1948
7625.33 1937
7626.15 1927
7626.98 1922
7627.80 1939
7628.63 2006
7629.45 2103
7630.28 2098
7631.10 2196
7631.93 2199
7632.75 2065
7633.58 1985
7634.40 1962
7635.22 1804
7636.05 1708
7636.87 1563
7637.70 1455
7638.52 1462
7639.35 1429
7640.17 1400
7641.00 1478
7641.82 1539
7642.65 1608
7643.47 1686
7644.30 1774
7645.13 1817
7645.95 1775
7646.78 1696
7647.60 1647
7648.43 1588
7649.25 1501
7650.08 1456
7650.90 1315
7651.73 1268
7652.55 1174
7653.38 1152
7654.21 1152
7655.03 1086
7655.86 1042
7656.68 1080
7657.51 1069
7658.34 1040
7659.16 1090
7659.99 1074
7660.81 1002
7661.64 1049
7662.47 1054
7663.29 1099
7664.12 1072
7664.95 1098
7665.77 1070
7666.60 1025
7667.42 1036
7668.25 993
7669.08 1005
7669.90 1032
7670.73 1015
7671.56 1051
7672.38 1046
7673.21 1044
7674.04 1013
7674.87 999
7675.69 1072
7676.52 1053
7677.35 1027
7678.17 1045
7679.00 1064
7679.83 1124
7680.65 1204
7681.48 1296
7682.31 1420
7683.14 1416
7683.96 1510
7684.79 1563
7685.62 1523
7686.45 1386
7687.27 1313
7688.10 1194
7688.93 1157
7689.76 1140
7690.58 1093
7691.41 1066
7692.24 1122
7693.07 1113
7693.90 1095
7694.72 1190
7695.55 1295
7696.38 1384
7697.21 1396
7698.04 1403
7698.86 1436
7699.69 1375
7700.52 1325
7701.35 1217
7702.18 1148
7703.01 1110
7703.83 1072
7704.66 1075
7705.49 1038
7706.32 967
7707.15 913
7707.98 950
7708.81 919
7709.63 914
7710.46 934
7711.29 932
7712.12 952
7712.95 953
7713.78 920
7714.61 906
7715.44 940
7716.27 954
7717.10 920
7717.93 915
7718.75 837
7719.58 923
7720.41 911
7721.24 814
7722.07 813
7722.90 829
7723.73 796
7724.56 824
7725.39 813
7726.22 873
7727.05 869
7727.88 800
7728.71 800
7729.54 797
7730.37 828
7731.20 823
7732.03 782
7732.86 713
7733.69 690
7734.52 754
7735.35 709
7736.18 724
7737.01 697
7737.84 696
7738.67 698
7739.50 712
7740.33 704
7741.16 719
7741.99 733
7742.82 752
7743.65 826
7744.48 831
7745.31 849
7746.14 874
7746.98 866
7747.81 880
7748.64 910
7749.47 861
7750.30 797
7751.13 796
7751.96 787
7752.79 722
7753.62 706
7754.45 727
7755.29 753
7756.12 711
7756.95 689
7757.78 719
7758.61 703
7759.44 720
7760.27 712
7761.11 674
7761.94 683
7762.77 679
7763.60 712
7764.43 662
7765.26 643
7766.10 653
7766.93 738
7767.76 720
7768.59 694
7769.42 703
7770.26 680
7771.09 663
7771.92 670
7772.75 698
7773.58 681
7774.42 688
7775.25 720
7776.08 696
7776.91 682
7777.75 748
7778.58 689
7779.41 696
7780.24 740
7781.08 743
7781.91 705
7782.74 717
7783.57 737
7784.41 693
7785.24 713
7786.07 734
7786.91 740
7787.74 738
7788.57 749
7789.40 788
7790.24 754
7791.07 732
7791.90 773
7792.74 735
7793.57 794
7794.40 768
7795.24 771
7796.07 776
7796.90 798
7797.74 772
7798.57 796
7799.40 864
7800.24 857
7801.07 878
7801.91 886
7802.74 886
7803.57 921
7804.41 940
7805.24 903
7806.07 904
7806.91 912
7807.74 909
7808.58 906
7809.41 972
7810.25 1010
7811.08 1017
7811.91 1107
7812.75 1024
7813.58 1069
7814.42 1124
7815.25 1098
7816.09 1095
7816.92 1083
7817.75 1146
7818.59 1140
7819.42 1262
7820.26 1350
7821.09 1399
7821.93 1413
7822.76 1384
7823.60 1364
7824.43 1334
7825.27 1267
7826.10 1218
7826.94 1142
7827.77 1157
7828.61 1163
7829.44 1160
7830.28 1249
7831.11 1261
7831.95 1403
7832.78 1384
7833.62 1443
7834.46 1425
7835.29 1404
7836.13 1346
7836.96 1208
7837.80 1200
7838.63 1148
7839.47 1089
7840.31 1071
7841.14 1073
7841.98 995
7842.81 1001
7843.65 950
7844.48 923
7845.32 900
7846.16 952
7846.99 942
7847.83 956
7848.67 905
7849.50 929
7850.34 900
7851.17 941
7852.01 1007
7852.85 1000
7853.68 973
7854.52 942
7855.36 934
7856.19 1025
7857.03 989
7857.87 978
7858.70 997
7859.54 1045
7860.38 1011
7861.21 979
7862.05 931
7862.89 966
7863.72 925
7864.56 935
7865.40 961
7866.24 991
7867.07 1003
7867.91 1039
7868.75 1043
7869.59 1063
7870.42 1056
7871.26 1075
7872.10 1143
7872.94 1191
7873.77 1224
7874.61 1304
7875.45 1385
7876.29 1508
7877.12 1576
7877.96 1619
7878.80 1613
7879.64 1509
7880.47 1516
7881.31 1564
7882.15 1437
7882.99 1314
7883.83 1237
7884.66 1214
7885.50 1191
7886.34 1161
7887.18 1135
7888.02 1154
7888.86 1219
7889.69 1251
7890.53 1259
7891.37 1334
7892.21 1321
7893.05 1291
7893.89 1194
7894.73 1207
7895.56 1142
7896.40 1088
7897.24 1094
7898.08 1076
7898.92 1045
7899.76 1022
7900.60 950
7901.44 941
7902.28 970
7903.12 960
7903.95 955
7904.79 979
7905.63 999
7906.47 951
7907.31 960
7908.15 986
7908.99 964
7909.83 950
7910.67 992
7911.51 976
7912.35 1073
7913.19 1070
7914.03 1110
7914.87 1119
7915.71 1150
7916.55 1143
7917.39 1129
7918.23 1060
7919.07 1105
7919.91 1112
7920.75 1096
7921.59 1041
7922.43 1000
7923.27 952
7924.11 956
7924.95 872
7925.79 853
7926.63 878
7927.47 878
7928.31 846
7929.15 849
7929.99 884
7930.83 888
7931.67 928
7932.51 863
7933.35 838
7934.19 881
7935.04 865
7935.88 875
7936.72 865
7937.56 836
7938.40 837
7939.24 897
7940.08 826
7940.92 865
7941.76 898
7942.60 890
7943.45 916
7944.29 951
7945.13 973
7945.97 1005
7946.81 1021
7947.65 980
7948.49 1051
7949.34 1034
7950.18 1066
7951.02 1132
7951.86 1165
7952.70 1148
7953.54 1217
7954.39 1302
7955.23 1343
7956.07 1376
7956.91 1423
7957.75 1429
7958.60 1422
7959.44 1395
7960.28 1327
7961.12 1319
7961.96 1358
7962.81 1382
7963.65 1491
7964.49 1687
7965.33 1834
7966.18 2012
7967.02 2025
7967.86 1910
7968.70 1939
7969.55 1721
7970.39 1574
7971.23 1395
7972.08 1312
7972.92 1143
7973.76 1148
7974.60 1144
7975.45 1102
7976.29 1096
7977.13 1045
7977.98 1021
7978.82 1001
7979.66 1036
7980.51 984
7981.35 935
7982.19 996
7983.04 963
7983.88 965
7984.72 930
7985.57 925
7986.41 906
7987.25 906
7988.10 842
7988.94 832
7989.78 749
7990.63 768
7991.47 785
7992.32 755
7993.16 772
7994.00 759
7994.85 756
7995.69 755
7996.54 739
7997.38 658
7998.22 654
7999.07 688
7999.91 672
8000.76 712
8001.60 695
8002.45 682
8003.29 700
8004.13 621
8004.98 654
8005.82 643
8006.67 654
8007.51 610
8008.36 590
8009.20 625
8010.05 639
8010.89 595
8011.74 607
8012.58 620
8013.43 603
8014.27 580
8015.12 578
8015.96 555
8016.81 514
8017.65 587
8018.50 577
8019.34 556
8020.19 570
8021.03 585
8021.88 601
8022.72 623
8023.57 588
8024.41 566
8025.26 563
8026.11 597
8026.95 604
8027.80 595
8028.64 585
8029.49 578
8030.33 579
8031.18 535
8032.03 553
8032.87 551
8033.72 575
8034.56 569
8035.41 575
8036.26 558
8037.10 576
8037.95 575
8038.80 578
8039.64 605
8040.49 592
8041.34 644
8042.18 585
8043.03 593
8043.87 564
8044.72 537
8045.57 526
8046.41 569
8047.26 561
8048.11 543
8048.96 573
8049.80 543
8050.65 524
8051.50 517
8052.34 540
8053.19 522
8054.04 524
8054.88 559
8055.73 547
8056.58 507
8057.43 518
8058.27 544
8059.12 544
8059.97 507
8060.82 511
8061.66 510
8062.51 516
8063.36 489
8064.21 527
8065.05 505
8065.90 485
8066.75 494
8067.60 469
8068.44 496
8069.29 458
8070.14 485
8070.99 475
8071.84 438
8072.68 439
8073.53 470
8074.38 441
8075.23 479
8076.08 478
8076.93 496
8077.77 482
8078.62 439
8079.47 453
8080.32 477
8081.17 475
8082.02 478
8082.87 476
8083.71 451
8084.56 490
8085.41 491
8086.26 497
8087.11 480
8087.96 493
8088.81 513
8089.66 451
8090.51 461
8091.35 445
8092.20 475
8093.05 466
8093.90 505
8094.75 457
8095.60 454
8096.45 501
8097.30 473
8098.15 439
8099.00 466
8099.85 437
8100.70 472
8101.55 453
8102.40 445
8103.25 442
8104.10 470
8104.95 478
8105.80 482
8106.65 449
8107.50 436
8108.35 460
8109.20 478
8110.05 466
8110.90 396
8111.75 455
8112.60 446
8113.45 504
8114.30 504
8115.15 477
8116.00 451
8116.85 444
8117.70 448
8118.55 453
8119.40 465
8120.25 465
8121.10 504
8121.95 498
8122.80 480
8123.65 487
8124.50 492
8125.35 462
8126.20 466
8127.06 496
8127.91 517
8128.76 552
8129.61 538
8130.46 540
8131.31 534
8132.16 558
8133.01 517
8133.86 527
8134.72 542
8135.57 517
8136.42 478
8137.27 479
8138.12 498
8138.97 495
8139.83 446
8140.68 463
8141.53 462
8142.38 446
8143.23 487
8144.08 497
8144.94 476
8145.79 479
8146.64 486
8147.49 483
8148.34 472
8149.20 470
8150.05 477
8150.90 466
8151.75 534
8152.60 511
8153.46 539
8154.31 559
8155.16 509
8156.01 541
8156.87 535
8157.72 488
8158.57 446
8159.42 478
8160.28 449
8161.13 486
8161.98 435
8162.84 457
8163.69 460
8164.54 442
8165.39 433
8166.25 400
8167.10 432
8167.95 413
8168.81 407
8169.66 423
8170.51 431
8171.37 420
8172.22 430
8173.07 438
8173.93 418
8174.78 441
8175.63 407
8176.49 409
8177.34 391
8178.19 422
8179.05 426
8179.90 413
8180.76 411
8181.61 385
8182.46 392
8183.32 391
8184.17 385
8185.02 413
8185.88 358
8186.73 409
8187.59 382
8188.44 397
8189.30 405
8190.15 402
8191.00 421
8191.86 442
8192.71 420
8193.57 426
8194.42 381
8195.28 373
8196.13 388
8196.99 381
8197.84 393
8198.69 400
8199.55 411
8200.40 393
8201.26 368
8202.11 405
8202.97 388
8203.82 382
8204.68 385
8205.53 390
8206.39 390
8207.24 394
8208.10 397
8208.95 388
8209.81 395
8210.67 422
8211.52 399
8212.38 433
8213.23 421
8214.09 420
8214.94 409
8215.80 411
8216.65 445
8217.51 404
8218.37 383
8219.22 447
8220.08 424
8220.93 400
8221.79 412
8222.64 410
8223.50 428
8224.36 398
8225.21 409
8226.07 390
8226.92 405
8227.78 381
8228.64 435
8229.49 436
8230.35 420
8231.21 398
8232.06 426
8232.92 413
8233.78 385
8234.63 373
8235.49 386
8236.35 401
8237.20 413
8238.06 440
8238.92 404
8239.77 414
8240.63 382
8241.49 394
8242.34 400
8243.20 429
8244.06 414
8244.91 393
8245.77 415
8246.63 421
8247.49 389
8248.34 394
8249.20 406
8250.06 384
8250.92 393
8251.77 376
8252.63 413
8253.49 408
8254.35 430
8255.20 440
8256.06 430
8256.92 387
8257.78 402
8258.63 428
8259.49 409
8260.35 415
8261.21 420
8262.07 445
8262.92 412
8263.78 414
8264.64 413
8265.50 444
8266.36 413
8267.22 432
8268.07 439
8268.93 415
8269.79 452
8270.65 465
8271.51 464
8272.37 471
8273.22 509
8274.08 500
8274.94 491
8275.80 512
8276.66 585
8277.52 574
8278.38 618
8279.24 619
8280.09 572
8280.95 525
8281.81 551
8282.67 545
8283.53 511
8284.39 511
8285.25 537
8286.11 526
8286.97 562
8287.83 552
8288.69 523
8289.55 552
8290.41 601
8291.26 684
8292.12 710
8292.98 681
8293.84 657
8294.70 668
8295.56 632
8296.42 599
8297.28 554
8298.14 546
8299.00 551
8299.86 484
8300.72 502
8301.58 492
8302.44 515
8303.30 495
8304.16 491
8305.02 473
8305.88 471
8306.74 454
8307.60 443
8308.46 456
8309.33 497
8310.19 463
8311.05 438
8311.91 478
8312.77 488
8313.63 472
8314.49 469
8315.35 474
8316.21 457
8317.07 450
8317.93 440
8318.79 422
8319.65 436
8320.52 442
8321.38 440
8322.24 417
8323.10 411
8323.96 408
8324.82 437
8325.68 393
8326.54 423
8327.41 430
8328.27 455
8329.13 413
8329.99 450
8330.85 430
8331.71 445
8332.57 432
8333.44 443
8334.30 422
8335.16 409
8336.02 401
8336.88 401
8337.75 426
8338.61 404
8339.47 452
8340.33 440
8341.19 456
8342.06 437
8342.92 433
8343.78 464
8344.64 472
8345.50 473
8346.37 465
8347.23 482
8348.09 468
8348.95 453
8349.82 451
8350.68 442
8351.54 450
8352.40 468
8353.27 457
8354.13 444
8354.99 451
8355.86 465
8356.72 414
8357.58 449
8358.45 441
8359.31 450
8360.17 438
8361.03 458
8361.90 457
8362.76 453
8363.62 454
8364.49 440
8365.35 461
8366.21 439
8367.08 437
8367.94 446
8368.80 435
8369.67 467
8370.53 474
8371.40 452
8372.26 466
8373.12 480
8373.99 476
8374.85 457
8375.71 453
8376.58 461
8377.44 440
8378.31 474
8379.17 466
8380.03 489
8380.90 490
8381.76 504
8382.63 477
8383.49 495
8384.36 484
8385.22 479
8386.08 500
8386.95 508
8387.81 511
8388.68 487
8389.54 463
8390.41 483
8391.27 515
8392.14 497
8393.00 497
8393.87 467
8394.73 523
8395.60 486
8396.46 469
8397.33 519
8398.19 481
8399.06 510
8399.92 493
8400.79 505
8401.65 510
8402.52 500
8403.38 536
8404.25 523
8405.11 530
8405.98 537
8406.84 518
8407.71 558
8408.58 576
8409.44 572
8410.31 587
8411.17 611
8412.04 571
8412.90 569
8413.77 562
8414.64 587
8415.50 582
8416.37 618
8417.23 571
8418.10 580
8418.97 607
8419.83 595
8420.70 606
8421.56 648
8422.43 691
8423.30 663
8424.16 669
8425.03 667
8425.90 708
8426.76 737
8427.63 721
8428.50 714
8429.36 784
8430.23 779
8431.10 761
8431.96 737
8432.83 785
8433.70 806
8434.56 822
8435.43 863
8436.30 866
8437.16 902
8438.03 901
8438.90 959
8439.77 1102
8440.63 1115
8441.50 1090
8442.37 1138
8443.24 1162
8444.10 1189
8444.97 1178
8445.84 1131
8446.71 1181
8447.57 1125
8448.44 1085
8449.31 1144
8450.18 1230
8451.04 1402
8451.91 1617
8452.78 1841
8453.65 1996
8454.52 2218
8455.38 2253
8456.25 2326
8457.12 2246
8457.99 2030
8458.86 1853
8459.72 1719
8460.59 1556
8461.46 1461
8462.33 1378
8463.20 1256
8464.07 1169
8464.93 1074
8465.80 1033
8466.67 1001
8467.54 956
8468.41 959
8469.28 965
8470.15 953
8471.02 968
8471.88 943
8472.75 903
8473.62 879
8474.49 894
8475.36 893
8476.23 951
8477.10 943
8477.97 1002
8478.84 1009
8479.71 1075
8480.58 1116
8481.44 1081
8482.31 1095
8483.18 1044
8484.05 1058
8484.92 993
8485.79 1006
8486.66 918
8487.53 927
8488.40 901
8489.27 865
8490.14 837
8491.01 854
8491.88 884
8492.75 902
8493.62 899
8494.49 899
8495.36 883
8496.23 931
8497.10 858
8497.97 802
8498.84 791
8499.71 797
8500.58 799
8501.45 768
8502.32 792
8503.19 796
8504.06 797
8504.93 816
8505.80 829
8506.67 786
8507.55 816
8508.42 823
8509.29 831
8510.16 823
8511.03 829
8511.90 825
8512.77 832
8513.64 875
8514.51 888
8515.38 884
8516.25 868
8517.13 841
8518.00 901
8518.87 901
8519.74 917
8520.61 992
8521.48 1095
8522.35 1230
8523.23 1373
8524.10 1425
8524.97 1476
8525.84 1498
8526.71 1496
8527.58 1424
8528.46 1352
8529.33 1239
8530.20 1157
8531.07 1086
8531.94 1031
8532.81 973
8533.69 934
8534.56 919
8535.43 915
8536.30 869
8537.18 848
8538.05 833
8538.92 843
8539.79 829
8540.66 845
8541.54 842
8542.41 786
8543.28 782
8544.15 792
8545.03 786
8545.90 748
8546.77 814
8547.64 843
8548.52 828
8549.39 905
8550.26 950
8551.14 1045
8552.01 1135
8552.88 1179
8553.76 1221
8554.63 1210
8555.50 1190
8556.37 1110
8557.25 1016
8558.12 958
8558.99 923
8559.87 894
8560.74 861
8561.61 836
8562.49 774
8563.36 786
8564.24 745
8565.11 746
8565.98 845
8566.86 758
8567.73 752
8568.60 721
8569.48 740
8570.35 686
8571.23 678
8572.10 740
8572.97 749
8573.85 687
8574.72 685
8575.60 672
8576.47 720
8577.34 733
8578.22 693
8579.09 686
8579.97 742
8580.84 722
8581.72 690
8582.59 748
8583.47 754
8584.34 761
8585.21 704
8586.09 753
8586.96 760
8587.84 801
8588.71 782
8589.59 744
8590.46 783
8591.34 768
8592.21 799
8593.09 820
8593.96 797
8594.84 767
8595.71 813
8596.59 825
8597.46 786
8598.34 775
8599.22 824
8600.09 819
8600.97 864
8601.84 875
8602.72 827
8603.59 914
8604.47 852
8605.34 847
8606.22 908
8607.10 863
8607.97 871
8608.85 938
8609.72 894
8610.60 915
8611.47 903
8612.35 940
8613.23 961
8614.10 1000
8614.98 947
8615.86 974
8616.73 947
8617.61 985
8618.48 1037
8619.36 1097
8620.24 1067
8621.11 1092
8621.99 1126
8622.87 1082
8623.74 1089
8624.62 1164
8625.50 1176
8626.37 1237
8627.25 1167
8628.13 1225
8629.00 1222
8629.88 1225
8630.76 1225
8631.64 1240
8632.51 1221
8633.39 1258
8634.27 1295
8635.14 1275
8636.02 1298
8636.90 1309
8637.78 1297
8638.65 1383
8639.53 1391
8640.41 1361
8641.29 1441
8642.16 1425
8643.04 1499
8643.92 1511
8644.80 1584
8645.67 1631
8646.55 1644
8647.43 1648
8648.31 1742
8649.18 1676
8650.06 1631
8650.94 1627
8651.82 1745
8652.70 1709
8653.58 1707
8654.45 1781
8655.33 1891
8656.21 1964
8657.09 2028
8657.97 2145
8658.84 2345
8659.72 2573
8660.60 2876
8661.48 3109
8662.36 3370
8663.24 3539
8664.12 3493
8664.99 3497
8665.87 3453
8666.75 3246
8667.63 3110
8668.51 3104
8669.39 3009
8670.27 3137
8671.15 3314
8672.03 3342
8672.91 3435
8673.78 3410
8674.66 3347
8675.54 3203
8676.42 2999
8677.30 2780
8678.18 2548
8679.06 2367
8679.94 2184
8680.82 2115
8681.70 2057
8682.58 2023
8683.46 1976
8684.34 2028
8685.22 2103
8686.10 2159
8686.98 2345
8687.86 2772
8688.74 3136
8689.62 3566
8690.50 3895
8691.38 3961
8692.26 3979
8693.14 3954
8694.02 3732
8694.90 3375
8695.78 3119
8696.66 2929
8697.54 2798
8698.42 2523
8699.30 2460
8700.18 2454
8701.06 2369
8701.94 2233
8702.82 2221
8703.70 2162
8704.58 1949
8705.46 1789
8706.34 1666
8707.23 1583
8708.11 1539
8708.99 1407
8709.87 1366
8710.75 1250
8711.63 1244
8712.51 1200
8713.39 1180
8714.27 1123
8715.16 1067
8716.04 1066
8716.92 1074
8717.80 1108
8718.68 1046
8719.56 1092
8720.44 1111
8721.33 1122
8722.21 1149
8723.09 1132
8723.97 1085
8724.85 1087
8725.73 1121
8726.62 1195
8727.50 1218
8728.38 1275
8729.26 1269
8730.14 1284
8731.03 1215
8731.91 1221
8732.79 1217
8733.67 1174
8734.55 1149
8735.44 1141
8736.32 1165
8737.20 1127
8738.08 1131
8738.97 1108
8739.85 1102
8740.73 1104
8741.61 1143
8742.50 1138
8743.38 1100
8744.26 1111
8745.14 1071
8746.03 1051
8746.91 1084
8747.79 1024
8748.68 1027
8749.56 1060
8750.44 1048
8751.33 1071
8752.21 1054
8753.09 1136
8753.97 1101
8754.86 1147
8755.74 1152
8756.62 1178
8757.51 1248
8758.39 1170
8759.28 1207
8760.16 1157
8761.04 1164
8761.93 1166
8762.81 1176
8763.69 1133
8764.58 1123
8765.46 1138
8766.34 1136
8767.23 1115
8768.11 1102
8769.00 1110
8769.88 1138
8770.76 1119
8771.65 1101
8772.53 1076
8773.42 1081
8774.30 1071
8775.19 1032
8776.07 1059
8776.95 1070
8777.84 1068
8778.72 1102
8779.61 1114
8780.49 1049
8781.38 1070
8782.26 1102
8783.15 1060
8784.03 1062
8784.92 1043
8785.80 1038
8786.69 1053
8787.57 1062
8788.46 1016
8789.34 1011
8790.23 1007
8791.11 976
8792.00 944
8792.88 962
8793.77 910
8794.65 872
8795.54 881
8796.42 877
8797.31 897
8798.19 893
8799.08 886
8799.96 860
8800.85 854
8801.74 837
8802.62 883
8803.51 912
8804.39 900
8805.28 884
8806.16 870
8807.05 871
8807.94 838
8808.82 814
8809.71 873
8810.59 866
8811.48 858
8812.37 852
8813.25 828
8814.14 861
8815.03 926
8815.91 908
8816.80 922
8817.68 890
8818.57 852
8819.46 848
8820.34 871
8821.23 819
8822.12 766
8823.00 821
8823.89 783
8824.78 833
8825.66 844
8826.55 813
8827.44 812
8828.33 787
8829.21 796
8830.10 768
8830.99 800
8831.87 806
8832.76 740
8833.65 761
8834.54 753
8835.42 711
8836.31 760
8837.20 735
8838.08 726
8838.97 746
8839.86 710
8840.75 773
8841.64 754
8842.52 726
8843.41 729
8844.30 734
8845.19 687
8846.07 708
8846.96 698
8847.85 677
8848.74 647
8849.63 620
8850.51 601
8851.40 619
8852.29 588
8853.18 601
8854.07 594
8854.96 583
8855.84 605
8856.73 612
8857.62 602
8858.51 589
8859.40 597
8860.29 610
8861.17 627
8862.06 620
8862.95 644
8863.84 602
8864.73 576
8865.62 594
8866.51 606
8867.40 565
8868.29 538
8869.17 541
8870.06 554
8870.95 555
8871.84 526
8872.73 542
8873.62 528
8874.51 517
8875.40 501
8876.29 531
8877.18 533
8878.07 534
8878.96 514
8879.85 472
8880.74 497
8881.63 496
8882.51 532
8883.40 519
8884.29 554
8885.18 534
8886.07 561
8886.96 481
8887.85 483
8888.74 540
8889.63 495
8890.52 495
8891.41 480
8892.30 479
8893.19 474
8894.09 447
8894.98 418
8895.87 455
8896.76 471
8897.65 446
8898.54 486
8899.43 471
8900.32 465
8901.21 463
8902.10 422
8902.99 462
8903.88 415
8904.77 413
8905.66 409
8906.55 439
8907.44 445
8908.34 431
8909.23 449
8910.12 469
8911.01 446
8911.90 421
8912.79 457
8913.68 439
8914.57 458
8915.47 424
8916.36 422
8917.25 432
8918.14 436
8919.03 440
8919.92 417
8920.81 390
8921.71 379
8922.60 430
8923.49 442
8924.38 429
8925.27 410
8926.16 385
8927.06 420
8927.95 426
8928.84 428
8929.73 414
8930.62 418
8931.52 429
8932.41 403
8933.30 388
8934.19 384
8935.09 413
8935.98 396
8936.87 386
8937.76 388
8938.66 362
8939.55 372
8940.44 406
8941.33 394
8942.23 375
8943.12 362
8944.01 395
8944.90 392
8945.80 353
8946.69 347
8947.58 376
8948.48 382
8949.37 374
8950.26 391
8951.16 379
8952.05 374
8952.94 369
8953.84 394
8954.73 392
8955.62 382
8956.52 391
8957.41 388
8958.30 362
8959.20 383
8960.09 374
8960.98 379
8961.88 404
8962.77 395
8963.66 380
8964.56 347
8965.45 370
8966.35 376
8967.24 416
8968.13 388
8969.03 364
8969.92 357
8970.82 369
8971.71 378
8972.60 369
8973.50 372
8974.39 350
8975.29 357
8976.18 362
8977.08 337
8977.97 328
8978.87 349
8979.76 383
8980.65 378
8981.55 346
8982.44 324
8983.34 334
8984.23 343
8985.13 373
8986.02 361
8986.92 339
8987.81 346
8988.71 380
8989.60 353
8990.50 342
8991.39 357
8992.29 372
8993.18 364
8994.08 375
8994.97 379
8995.87 342
8996.76 377
8997.66 380
8998.56 350
8999.45 343
9000.35 316
9001.24 330
9002.14 312
9003.03 329
9003.93 341
9004.83 346
9005.72 344
9006.62 341
9007.51 338
9008.41 306
9009.31 329
9010.20 346
9011.10 345
9011.99 307
9012.89 355
9013.79 351
9014.68 354
9015.58 288
9016.48 308
9017.37 348
9018.27 330
9019.16 316
9020.06 337
9020.96 339
9021.85 322
9022.75 296
9023.65 351
9024.54 360
9025.44 305
9026.34 312
9027.24 337
9028.13 337
9029.03 332
9029.93 358
9030.82 338
9031.72 298
9032.62 319
9033.52 335
9034.41 360
9035.31 349
9036.21 360
9037.10 317
9038.00 339
9038.90 325
9039.80 373
9040.69 376
9041.59 377
9042.49 355
9043.39 329
9044.29 328
9045.18 310
9046.08 331
9046.98 360
9047.88 331
9048.78 343
9049.67 320
9050.57 333
9051.47 364
9052.37 348
9053.27 383
9054.16 373
9055.06 396
9055.96 389
9056.86 360
9057.76 384
9058.66 405
9059.55 364
9060.45 377
9061.35 357
9062.25 352
9063.15 345
9064.05 366
9064.95 364
9065.85 370
9066.74 365
9067.64 347
9068.54 376
9069.44 349
9070.34 341
9071.24 372
9072.14 367
9073.04 320
9073.94 332
9074.84 341
9075.74 361
9076.64 349
9077.53 359
9078.43 381
9079.33 383
9080.23 367
9081.13 366
9082.03 349
9082.93 361
9083.83 375
9084.73 387
9085.63 404
9086.53 401
9087.43 393
9088.33 382
9089.23 385
9090.13 410
9091.03 434
9091.93 417
9092.83 395
9093.73 381
9094.63 425
9095.53 395
9096.43 422
9097.33 400
9098.23 383
9099.13 424
9100.04 376
9100.94 431
9101.84 397
9102.74 383
9103.64 409
9104.54 411
9105.44 402
9106.34 364
9107.24 363
9108.14 351
9109.04 349
9109.94 361
9110.85 362
9111.75 335
9112.65 358
9113.55 342
9114.45 352
9115.35 363
9116.25 341
9117.15 361
9118.06 310
9118.96 335
9119.86 345
9120.76 331
9121.66 352
9122.56 348
9123.46 350
9124.37 345
9125.27 363
9126.17 345
9127.07 354
9127.97 349
9128.88 304
9129.78 348
9130.68 342
9131.58 351
9132.48 329
9133.39 327
9134.29 333
9135.19 328
9136.09 332
9137.00 338
9137.90 328
9138.80 334
9139.70 352
9140.61 345
9141.51 359
9142.41 356
9143.31 332
9144.22 341
9145.12 361
9146.02 325
9146.92 318
9147.83 340
9148.73 381
9149.63 327
9150.54 332
9151.44 354
9152.34 362
9153.25 326
9154.15 314
9155.05 354
9155.96 341
9156.86 356
9157.76 332
9158.67 322
9159.57 366
9160.47 330
9161.38 349
9162.28 342
9163.18 324
9164.09 374
9164.99 411
9165.90 383
9166.80 391
9167.70 354
9168.61 352
9169.51 372
9170.42 352
9171.32 340
9172.22 358
9173.13 328
9174.03 334
9174.94 333
9175.84 349
9176.74 333
9177.65 349
9178.55 387
9179.46 347
9180.36 337
9181.27 376
9182.17 378
9183.08 361
9183.98 304
9184.89 321
9185.79 349
9186.70 358
9187.60 380
9188.51 328
9189.41 333
9190.32 342
9191.22 335
9192.13 345
9193.03 364
9193.94 354
9194.84 359
9195.75 358
9196.65 352
9197.56 345
9198.46 371
9199.37 420
9200.27 400
9201.18 385
9202.08 369
9202.99 358
9203.90 385
9204.80 362
9205.71 340
9206.61 354
9207.52 356
9208.42 335
9209.33 323
9210.24 319
9211.14 338
9212.05 348
9212.95 334
9213.86 352
9214.77 375
9215.67 330
9216.58 348
9217.49 355
9218.39 359
9219.30 337
9220.21 364
9221.11 347
9222.02 302
9222.93 325
9223.83 347
9224.74 347
9225.65 323
9226.55 335
9227.46 346
9228.37 343
9229.27 338
9230.18 360
9231.09 351
9231.99 320
9232.90 332
9233.81 347
9234.72 366
9235.62 350
9236.53 346
9237.44 343
9238.34 320
9239.25 304
9240.16 310
9241.07 315
9241.97 319
9242.88 322
9243.79 345
9244.70 306
9245.61 322
9246.51 350
9247.42 338
9248.33 325
9249.24 333
9250.14 358
9251.05 337
9251.96 333
9252.87 304
9253.78 324
9254.69 339
9255.59 349
9256.50 295
9257.41 295
9258.32 291
9259.23 290
9260.14 314
9261.04 309
9261.95 327
9262.86 351
9263.77 334
9264.68 346
9265.59 320
9266.50 326
9267.40 334
9268.31 332
9269.22 314
9270.13 331
9271.04 348
9271.95 329
9272.86 333
9273.77 350
9274.68 347
9275.59 343
9276.49 343
9277.40 299
9278.31 352
9279.22 333
9280.13 331
9281.04 315
9281.95 299
9282.86 330
9283.77 337
9284.68 342
9285.59 299
9286.50 320
9287.41 333
9288.32 340
9289.23 350
9290.14 324
9291.05 353
9291.96 344
9292.87 329
9293.78 351
9294.69 341
9295.60 340
9296.51 383
9297.42 393
9298.33 335
9299.24 331
9300.15 354
9301.06 373
9301.97 383
9302.88 363
9303.79 375
9304.70 380
9305.61 394
9306.53 365
9307.44 405
9308.35 412
9309.26 416
9310.17 445
9311.08 436
9311.99 380
9312.90 393
9313.81 393
9314.72 375
9315.63 367
9316.55 386
9317.46 375
9318.37 365
9319.28 361
9320.19 358
9321.10 366
9322.01 361
9322.93 372
9323.84 355
9324.75 350
9325.66 366
9326.57 353
9327.48 354
9328.40 353
9329.31 366
9330.22 352
9331.13 359
9332.04 334
9332.96 364
9333.87 331
9334.78 389
9335.69 375
9336.60 394
9337.52 413
9338.43 390
9339.34 366
9340.25 357
9341.17 374
9342.08 356
9342.99 364
9343.90 360
9344.82 357
9345.73 345
9346.64 366
9347.55 369
9348.47 364
9349.38 355
9350.29 355
9351.21 343
9352.12 364
9353.03 352
9353.94 313
9354.86 361
9355.77 347
9356.68 361
9357.60 340
9358.51 373
9359.42 346
9360.34 330
9361.25 333
9362.16 319
9363.08 344
9363.99 361
9364.90 351
9365.82 321
9366.73 300
9367.65 304
9368.56 369
9369.47 321
9370.39 329
9371.30 332
9372.21 314
9373.13 316
9374.04 310
9374.96 325
9375.87 344
9376.79 367
9377.70 374
9378.61 365
9379.53 368
9380.44 353
9381.36 357
9382.27 335
9383.19 332
9384.10 372
9385.01 361
9385.93 390
9386.84 408
9387.76 428
9388.67 400
9389.59 413
9390.50 401
9391.42 444
9392.33 442
9393.25 416
9394.16 394
9395.08 404
9395.99 410
9396.91 411
9397.82 364
9398.74 386
9399.65 373
9400.57 366
9401.48 354
9402.40 350
9403.32 366
9404.23 335
9405.15 381
9406.06 360
9406.98 364
9407.89 351
9408.81 365
9409.73 353
9410.64 357
9411.56 359
9412.47 383
9413.39 362
9414.30 361
9415.22 366
9416.14 339
9417.05 365
9417.97 340
9418.89 323
9419.80 338
9420.72 370
9421.63 381
9422.55 394
9423.47 368
9424.38 327
9425.30 362
9426.22 365
9427.13 364
9428.05 354
9428.97 359
9429.88 385
9430.80 405
9431.72 403
9432.63 410
9433.55 402
9434.47 371
9435.38 381
9436.30 386
9437.22 415
9438.14 406
9439.05 415
9439.97 429
9440.89 397
9441.81 390
9442.72 429
9443.64 445
9444.56 429
9445.47 400
9446.39 428
9447.31 421
9448.23 443
9449.15 468
9450.06 484
9450.98 478
9451.90 478
9452.82 481
9453.73 464
9454.65 472
9455.57 487
9456.49 476
9457.41 426
9458.32 436
9459.24 423
9460.16 433
9461.08 401
9462.00 394
9462.92 385
9463.83 395
9464.75 384
9465.67 349
9466.59 407
9467.51 409
9468.43 403
9469.35 410
9470.26 418
9471.18 396
9472.10 388
9473.02 377
9473.94 371
9474.86 398
9475.78 387
9476.70 406
9477.62 445
9478.54 438
9479.45 400
9480.37 437
9481.29 391
9482.21 432
9483.13 407
9484.05 411
9484.97 382
9485.89 416
9486.81 409
9487.73 430
9488.65 389
9489.57 402
9490.49 400
9491.41 391
9492.33 384
9493.25 387
9494.17 424
9495.09 345
9496.01 406
9496.93 443
9497.85 412
9498.77 400
9499.69 414
9500.61 392
9501.53 393
9502.45 420
9503.37 406
9504.29 414
9505.21 438
9506.13 431
9507.05 400
9507.97 416
9508.89 416
9509.81 427
9510.73 438
9511.65 442
9512.57 440
9513.49 417
9514.42 419
9515.34 474
9516.26 488
9517.18 477
9518.10 503
9519.02 554
9519.94 567
9520.86 524
9521.78 514
9522.71 509
9523.63 510
9524.55 483
9525.47 494
9526.39 491
9527.31 484
9528.23 484
9529.16 502
9530.08 476
9531.00 489
9531.92 482
9532.84 451
9533.76 461
9534.69 468
9535.61 483
9536.53 488
9537.45 485
9538.37 456
9539.30 457
9540.22 461
9541.14 486
9542.06 479
9542.98 491
9543.91 506
9544.83 550
9545.75 496
9546.67 464
9547.60 494
9548.52 495
9549.44 518
9550.36 492
9551.29 501
9552.21 500
9553.13 559
9554.06 533
9554.98 553
9555.90 508
9556.82 533
9557.75 533
9558.67 528
9559.59 499
9560.52 523
9561.44 536
9562.36 528
9563.29 501
9564.21 554
9565.13 545
9566.06 577
9566.98 573
9567.90 575
9568.83 552
9569.75 571
9570.67 577
9571.60 578
9572.52 602
9573.44 574
9574.37 624
9575.29 661
9576.22 631
9577.14 608
9578.06 666
9578.99 652
9579.91 621
9580.84 640
9581.76 629
9582.68 621
9583.61 619
9584.53 650
9585.46 634
9586.38 623
9587.31 641
9588.23 645
9589.15 686
9590.08 671
9591.00 652
9591.93 678
9592.85 724
9593.78 769
9594.70 738
9595.63 798
9596.55 850
9597.48 870
9598.40 871
9599.33 841
9600.25 883
9601.18 851
9602.10 819
9603.03 781
9603.95 789
9604.88 754
9605.80 744
9606.73 751
9607.65 740
9608.58 742
9609.50 717
9610.43 678
9611.35 715
9612.28 764
9613.21 695
9614.13 743
9615.06 696
9615.98 739
9616.91 752
9617.84 731
9618.76 752
9619.69 749
9620.61 781
9621.54 726
9622.47 774
9623.39 780
9624.32 768
9625.24 808
9626.17 827
9627.10 834
9628.02 822
9628.95 854
9629.88 824
9630.80 856
9631.73 835
9632.65 842
9633.58 864
9634.51 863
9635.43 892
9636.36 940
9637.29 964
9638.22 970
9639.14 1005
9640.07 997
9641.00 1026
9641.92 1117
9642.85 1135
9643.78 1101
9644.70 1066
9645.63 1102
9646.56 1058
9647.49 1073
9648.41 1117
9649.34 1081
9650.27 1039
9651.20 1082
9652.12 1073
9653.05 1009
9653.98 1016
9654.91 1005
9655.83 1016
9656.76 1050
9657.69 997
9658.62 1012
9659.55 1094
9660.47 1042
9661.40 1047
9662.33 1088
9663.26 1090
9664.19 1094
9665.11 1100
9666.04 1154
9666.97 1128
9667.90 1185
9668.83 1211
9669.75 1238
9670.68 1184
9671.61 1220
9672.54 1193
9673.47 1223
9674.40 1238
9675.33 1289
9676.25 1262
9677.18 1293
9678.11 1248
9679.04 1245
9679.97 1297
9680.90 1279
9681.83 1360
9682.76 1259
9683.69 1331
9684.61 1333
9685.54 1390
9686.47 1416
9687.40 1403
9688.33 1366
9689.26 1358
9690.19 1430
9691.12 1452
9692.05 1481
9692.98 1481
9693.91 1637
9694.84 1755
9695.77 1768
9696.70 1861
9697.63 1850
9698.56 1808
9699.49 1837
9700.42 1745
9701.35 1735
9702.28 1629
9703.21 1597
9704.14 1574
9705.07 1512
9706.00 1461
9706.93 1505
9707.86 1472
9708.79 1509
9709.72 1528
9710.65 1660
9711.58 1716
9712.51 1711
9713.44 1760
9714.37 1754
9715.30 1743
9716.23 1663
9717.16 1631
9718.09 1536
9719.02 1518
9719.95 1414
9720.88 1297
9721.81 1241
9722.75 1184
9723.68 1157
9724.61 1124
9725.54 1103
9726.47 1139
9727.40 1169
9728.33 1177
9729.26 1151
9730.19 1132
9731.13 1159
9732.06 1132
9732.99 1161
9733.92 1188
9734.85 1122
9735.78 1089
9736.71 1075
9737.65 1044
9738.58 1064
9739.51 1007
9740.44 1022
9741.37 1086
9742.30 1059
9743.24 1005
9744.17 982
9745.10 1036
9746.03 992
9746.96 954
9747.90 992
9748.83 951
9749.76 942
9750.69 967
9751.63 972
9752.56 950
9753.49 985
9754.42 956
9755.36 924
9756.29 934
9757.22 937
9758.15 899
9759.09 948
9760.02 925
9760.95 963
9761.88 988
9762.82 1026
9763.75 984
9764.68 1015
9765.62 1062
9766.55 1081
9767.48 1098
9768.41 1060
9769.35 1056
9770.28 1118
9771.21 1036
9772.15 1031
9773.08 1033
9774.01 1055
9774.95 1066
9775.88 1074
9776.81 1072
9777.75 1047
9778.68 1036
9779.62 1075
9780.55 1135
9781.48 1110
9782.42 1140
9783.35 1142
9784.28 1096
9785.22 1138
9786.15 1067
9787.09 1035
9788.02 981
9788.95 990
9789.89 935
9790.82 937
9791.76 931
9792.69 967
9793.63 958
9794.56 951
9795.49 1016
9796.43 1023
9797.36 1069
9798.30 991
9799.23 1051
9800.17 1019
9801.10 972
9802.04 926
9802.97 880
9803.91 867
9804.84 814
9805.78 770
9806.71 781
9807.65 755
9808.58 722
9809.52 748
9810.45 720
9811.39 735
9812.32 705
9813.26 719
9814.19 677
9815.13 713
9816.06 652
9817.00 683
9817.93 662
9818.87 675
9819.80 707
9820.74 645
9821.68 660
9822.61 656
9823.55 701
9824.48 638
9825.42 637
9826.35 648
9827.29 686
9828.23 660
9829.16 669
9830.10 669
9831.03 662
9831.97 635
9832.91 650
9833.84 652
9834.78 625
9835.72 672
9836.65 652
9837.59 655
9838.52 643
9839.46 631
9840.40 603
9841.33 633
9842.27 657
9843.21 694
9844.14 655
9845.08 633
9846.02 680
9846.95 669
9847.89 665
9848.83 667
9849.77 672
9850.70 640
9851.64 660
9852.58 628
9853.51 668
9854.45 599
9855.39 630
9856.33 651
9857.26 651
9858.20 659
9859.14 652
9860.08 633
9861.01 631
9861.95 656
9862.89 625
9863.83 591
9864.76 643
9865.70 638
9866.64 588
9867.58 611
9868.51 589
9869.45 557
9870.39 564
9871.33 617
9872.27 652
9873.20 612
9874.14 587
9875.08 581
9876.02 608
9876.96 602
9877.90 600
9878.83 600
9879.77 605
9880.71 610
9881.65 568
9882.59 572
9883.53 572
9884.47 589
9885.40 592
9886.34 587
9887.28 582
9888.22 552
9889.16 604
9890.10 575
9891.04 580
9891.98 538
9892.91 550
9893.85 581
9894.79 541
9895.73 544
9896.67 602
9897.61 560
9898.55 567
9899.49 581
9900.43 589
9901.37 553
9902.31 549
9903.25 575
9904.19 578
9905.13 575
9906.07 590
9907.01 598
9907.95 596
9908.89 602
9909.83 590
9910.77 618
9911.71 575
9912.65 582
9913.59 590
9914.53 604
9915.47 615
9916.41 613
9917.35 625
9918.29 651
9919.23 676
9920.17 703
9921.11 774
9922.05 835
9922.99 871
9923.93 924
9924.87 942
9925.81 964
9926.75 945
9927.69 909
9928.63 893
9929.57 793
9930.51 757
9931.45 752
9932.39 698
9933.34 652
9934.28 660
9935.22 612
9936.16 583
9937.10 557
9938.04 553
9938.98 572
9939.92 549
9940.87 562
9941.81 579
9942.75 588
9943.69 600
9944.63 577
9945.57 649
9946.51 651
9947.46 632
9948.40 673
9949.34 723
9950.28 706
9951.22 691
9952.16 689
9953.11 659
9954.05 685
9954.99 654
9955.93 671
9956.87 606
9957.82 545
9958.76 541
9959.70 550
9960.64 544
9961.59 536
9962.53 525
9963.47 518
9964.41 485
9965.35 504
9966.30 514
9967.24 499
9968.18 502
9969.13 465
9970.07 487
9971.01 475
9971.95 444
9972.90 476
9973.84 479
9974.78 443
9975.73 455
9976.67 464
9977.61 468
9978.55 466
9979.50 451
9980.44 459
9981.38 435
9982.33 475
9983.27 437
9984.21 478
9985.16 445
9986.10 436
9987.04 476
9987.99 432
9988.93 455
9989.88 463
9990.82 451
9991.76 443
9992.71 429
9993.65 416
9994.59 442
9995.54 413
9996.48 397
9997.43 432
9998.37 425
9999.31 416
10000.26 406
10001.20 464
10002.15 457
10003.09 434
10004.04 421
10004.98 427
10005.92 425
10006.87 394
10007.81 439
10008.76 449
10009.70 419
10010.65 425
10011.59 401
10012.54 447
10013.48 401
10014.43 427
10015.37 408
10016.32 415
10017.26 365
10018.21 414
10019.15 418
10020.10 420
10021.04 441
10021.99 401
10022.93 418
10023.88 428
10024.82 386
10025.77 386
10026.71 420
10027.66 374
10028.60 386
10029.55 403
10030.49 435
10031.44 422
10032.39 381
10033.33 381
10034.28 391
10035.22 360
10036.17 373
10037.11 389
10038.06 365
10039.01 370
10039.95 366
10040.90 397
10041.84 418
10042.79 382
10043.74 366
10044.68 373
10045.63 330
10046.58 359
10047.52 357
10048.47 338
10049.41 372
10050.36 350
10051.31 365
10052.25 354
10053.20 381
10054.15 374
10055.09 355
10056.04 366
10056.99 371
10057.93 373
10058.88 370
10059.83 358
10060.78 387
10061.72 374
10062.67 321
10063.62 325
10064.56 349
10065.51 341
10066.46 361
10067.41 366
10068.35 372
10069.30 351
10070.25 376
10071.20 365
10072.14 355
10073.09 392
10074.04 377
10074.99 364
10075.93 347
10076.88 376
10077.83 382
10078.78 357
10079.72 336
10080.67 342
10081.62 338
10082.57 352
10083.52 343
10084.46 360
10085.41 361
10086.36 398
10087.31 364
10088.26 332
10089.21 385
10090.15 395
10091.10 325
10092.05 370
10093.00 367
10093.95 352
10094.90 367
10095.85 375
10096.79 366
10097.74 377
10098.69 393
10099.64 376
10100.59 373
10101.54 371
10102.49 352
10103.44 382
10104.39 371
10105.33 338
10106.28 368
10107.23 392
10108.18 363
10109.13 348
10110.08 354
10111.03 405
10111.98 396
10112.93 351
10113.88 346
10114.83 354
10115.78 381
10116.73 384
10117.68 391
10118.63 366
10119.58 356
10120.53 397
10121.48 380
10122.43 369
10123.38 353
10124.33 347
10125.28 409
10126.23 413
10127.18 395
10128.13 400
10129.08 405
10130.03 419
10130.98 414
10131.93 454
10132.88 456
10133.83 431
10134.78 432
10135.73 441
10136.68 439
10137.63 446
10138.58 453
10139.53 437
10140.48 438
10141.43 457
10142.38 452
10143.33 434
10144.29 436
10145.24 457
10146.19 456
10147.14 481
10148.09 502
10149.04 487
10149.99 503
10150.94 507
10151.89 501
10152.85 506
10153.80 465
10154.75 486
10155.70 502
10156.65 478
10157.60 501
10158.55 468
10159.51 491
10160.46 549
10161.41 508
10162.36 507
10163.31 503
10164.26 533
10165.22 541
10166.17 497
10167.12 529
10168.07 577
10169.02 556
10169.98 552
10170.93 600
10171.88 604
10172.83 585
10173.79 588
10174.74 659
10175.69 653
10176.64 642
10177.60 677
10178.55 643
10179.50 631
10180.45 645
10181.41 681
10182.36 667
10183.31 652
10184.26 704
10185.22 682
10186.17 611
10187.12 631
10188.08 648
10189.03 601
10189.98 643
10190.93 607
10191.89 638
10192.84 689
10193.79 658
10194.75 663
10195.70 661
10196.65 708
10197.61 718
10198.56 746
10199.51 742
10200.47 721
10201.42 759
10202.38 822
10203.33 865
10204.28 858
10205.24 888
10206.19 881
10207.14 879
10208.10 853
10209.05 843
10210.01 801
10210.96 736
10211.91 726
10212.87 703
10213.82 692
10214.78 643
10215.73 687
10216.69 684
10217.64 648
10218.59 649
10219.55 619
10220.50 605
10221.46 616
10222.41 574
10223.37 636
10224.32 621
10225.28 600
10226.23 635
10227.19 632
10228.14 649
10229.10 657
10230.05 733
10231.01 745
10231.96 769
10232.92 795
10233.87 790
10234.83 805
10235.78 776
10236.74 812
10237.69 777
10238.65 724
10239.60 723
10240.56 703
10241.51 644
10242.47 609
10243.42 545
10244.38 554
10245.34 563
10246.29 579
10247.25 575
10248.20 541
10249.16 564
10250.11 547
10251.07 515
10252.03 523
10252.98 494
10253.94 495
10254.89 525
10255.85 477
10256.81 490
10257.76 460
10258.72 429
10259.68 423
10260.63 425
10261.59 419
10262.55 432
10263.50 468
10264.46 462
10265.41 427
10266.37 464
10267.33 478
10268.28 478
10269.24 483
10270.20 475
10271.16 449
10272.11 487
10273.07 481
10274.03 463
10274.98 459
10275.94 447
10276.90 460
10277.85 465
10278.81 425
10279.77 426
10280.73 423
10281.68 419
10282.64 423
10283.60 409
10284.56 396
10285.51 453
10286.47 416
10287.43 410
10288.39 401
10289.34 410
10290.30 413
10291.26 418
10292.22 395
10293.18 435
10294.13 436
10295.09 411
10296.05 418
10297.01 442
10297.97 412
10298.92 412
10299.88 451
10300.84 429
10301.80 403
10302.76 394
10303.72 401
10304.67 365
10305.63 395
10306.59 398
10307.55 406
10308.51 419
10309.47 431
10310.43 397
10311.38 416
10312.34 422
10313.30 409
10314.26 408
10315.22 394
10316.18 402
10317.14 402
10318.10 402
10319.06 380
10320.01 386
10320.97 403
10321.93 422
10322.89 374
10323.85 399
10324.81 422
10325.77 385
10326.73 378
10327.69 400
10328.65 393
10329.61 370
10330.57 365
10331.53 375
10332.49 393
10333.45 383
10334.41 356
10335.37 372
10336.33 365
10337.29 381
10338.25 358
10339.21 370
10340.17 343
10341.13 351
10342.09 346
10343.05 342
10344.01 336
10344.97 371
10345.93 363
10346.89 355
10347.85 377
10348.81 346
10349.77 336
10350.73 340
10351.69 347
10352.65 326
10353.61 317
10354.57 318
10355.53 313
10356.49 313
10357.46 330
10358.42 310
10359.38 306
10360.34 320
10361.30 335
10362.26 319
10363.22 308
10364.18 294
10365.14 325
10366.11 301
10367.07 311
10368.03 310
10368.99 308
10369.95 306
10370.91 326
10371.87 321
10372.84 321
10373.80 332
10374.76 326
10375.72 324
10376.68 323
10377.64 347
10378.61 306
10379.57 348
10380.53 315
10381.49 299
10382.45 309
10383.42 309
10384.38 300
10385.34 325
10386.30 298
10387.27 297
10388.23 299
10389.19 315
10390.15 313
10391.11 313
10392.08 306
10393.04 285
10394.00 291
10394.96 316
10395.93 308
10396.89 318
10397.85 300
10398.82 291
10399.78 308
10400.74 300
10401.70 305
10402.67 302
10403.63 321
10404.59 298
10405.56 301
10406.52 307
10407.48 308
10408.45 317
10409.41 313
10410.37 316
10411.34 325
10412.30 317
10413.26 313
10414.23 342
10415.19 331
10416.15 321
10417.12 352
10418.08 330
10419.04 337
10420.01 343
10420.97 313
10421.94 336
10422.90 319
10423.86 317
10424.83 320
10425.79 317
10426.76 280
10427.72 269
10428.68 300
10429.65 290
10430.61 298
10431.58 283
10432.54 288
10433.51 311
10434.47 275
10435.44 281
10436.40 292
10437.36 276
10438.33 296
10439.29 262
10440.26 284
10441.22 290
10442.19 264
10443.15 298
10444.12 275
10445.08 235
10446.05 261
10447.01 284
10447.98 265
10448.94 269
10449.91 246
10450.87 282
10451.84 263
10452.80 262
10453.77 266
10454.73 260
10455.70 266
10456.67 277
10457.63 259
10458.60 265
10459.56 277
10460.53 271
10461.49 255
10462.46 264
10463.43 257
10464.39 269
10465.36 286
10466.32 288
10467.29 278
10468.25 246
10469.22 249
10470.19 265
10471.15 267
10472.12 299
10473.09 281
10474.05 290
10475.02 294
10475.98 282
10476.95 293
10477.92 256
10478.88 298
10479.85 318
10480.82 305
10481.78 316
10482.75 277
10483.72 300
10484.68 282
10485.65 261
10486.62 264
10487.58 285
10488.55 266
10489.52 242
10490.49 235
10491.45 255
10492.42 266
10493.39 275
10494.35 278
10495.32 270
10496.29 277
10497.26 281
10498.22 257
10499.19 238
10500.16 259
10501.13 266
10502.09 269
10503.06 266
10504.03 265
10505.00 254
10505.96 239
10506.93 266
10507.90 269
10508.87 266
10509.84 238
10510.80 265
10511.77 255
10512.74 239
10513.71 246
10514.68 270
10515.64 289
10516.61 275
10517.58 269
10518.55 259
10519.52 280
10520.49 271
10521.45 278
10522.42 284
10523.39 272
10524.36 278
10525.33 257
10526.30 264
10527.27 271
10528.23 295
10529.20 247
10530.17 268
10531.14 268
10532.11 284
10533.08 311
10534.05 269
10535.02 278
10535.99 284
10536.96 288
10537.93 285
10538.89 291
10539.86 307
10540.83 335
10541.80 289
10542.77 265
10543.74 292
10544.71 272
10545.68 292
10546.65 265
10547.62 259
10548.59 259
10549.56 271
10550.53 258
10551.50 253
10552.47 291
10553.44 282
10554.41 284
10555.38 302
10556.35 270
10557.32 297
10558.29 289
10559.26 297
10560.23 297
10561.20 325
10562.17 291
10563.14 304
10564.11 292
10565.08 268
10566.05 272
10567.02 296
10567.99 310
10568.96 300
10569.93 278
10570.91 291
10571.88 279
10572.85 265
10573.82 249
10574.79 279
10575.76 287
10576.73 276
10577.70 254
10578.67 275
10579.64 261
10580.62 264
10581.59 287
10582.56 288
10583.53 282
10584.50 273
10585.47 294
10586.44 294
10587.42 270
10588.39 307
10589.36 304
10590.33 293
10591.30 311
10592.27 294
10593.25 294
10594.22 323
10595.19 309
10596.16 291
10597.13 283
10598.10 305
10599.08 303
10600.05 309
10601.02 295
10601.99 319
10602.97 332
10603.94 329
10604.91 352
10605.88 365
10606.85 391
10607.83 404
10608.80 397
10609.77 401
10610.74 370
10611.72 356
10612.69 385
10613.66 339
10614.64 324
10615.61 337
10616.58 293
10617.55 297
10618.53 324
10619.50 314
10620.47 314
10621.45 319
10622.42 309
10623.39 315
10624.37 293
10625.34 313
10626.31 299
10627.29 322
10628.26 325
10629.23 308
10630.21 317
10631.18 332
10632.15 328
10633.13 331
10634.10 337
10635.07 359
10636.05 358
10637.02 344
10638.00 345
10638.97 346
10639.94 352
10640.92 366
10641.89 351
10642.87 325
10643.84 299
10644.81 335
10645.79 302
10646.76 298
10647.74 298
10648.71 308
10649.68 300
10650.66 270
10651.63 271
10652.61 284
10653.58 262
10654.56 281
10655.53 261
10656.51 277
10657.48 246
10658.46 257
10659.43 268
10660.41 249
10661.38 273
10662.36 265
10663.33 245
10664.31 249
10665.28 265
10666.26 254
10667.23 253
10668.21 241
10669.18 269
10670.16 283
10671.13 272
10672.11 293
10673.08 283
10674.06 293
10675.03 276
10676.01 284
10676.99 278
10677.96 276
10678.94 325
10679.91 317
10680.89 306
10681.86 269
10682.84 294
10683.82 291
10684.79 289
10685.77 281
10686.74 287
10687.72 271
10688.70 279
10689.67 254
10690.65 242
10691.63 264
10692.60 267
10693.58 227
10694.55 261
10695.53 251
10696.51 247
10697.48 255
10698.46 239
10699.44 258
10700.41 261
10701.39 244
10702.37 258
10703.34 250
10704.32 246
10705.30 233
10706.27 271
10707.25 255
10708.23 263
10709.21 257
10710.18 297
10711.16 270
10712.14 245
10713.11 283
10714.09 276
10715.07 287
10716.05 276
10717.02 276
10718.00 283
10718.98 260
10719.96 239
10720.93 280
10721.91 278
10722.89 265
10723.87 271
10724.85 288
10725.82 266
10726.80 282
10727.78 278
10728.76 288
10729.74 272
10730.71 249
10731.69 254
10732.67 248
10733.65 261
10734.63 262
10735.60 278
10736.58 273
10737.56 283
10738.54 290
10739.52 274
10740.50 291
10741.48 278
10742.45 273
10743.43 313
10744.41 303
10745.39 271
10746.37 283
10747.35 290
10748.33 291
10749.31 274
10750.28 276
10751.26 277
10752.24 289
10753.22 290
10754.20 276
10755.18 296
10756.16 291
10757.14 277
10758.12 296
10759.10 278
10760.08 302
10761.06 300
10762.04 306
10763.01 320
10763.99 305
10764.97 319
10765.95 289
10766.93 312
10767.91 307
10768.89 300
10769.87 315
10770.85 315
10771.83 330
10772.81 296
10773.79 291
10774.77 285
10775.75 312
10776.73 299
10777.71 306
10778.69 316
10779.67 315
10780.65 336
10781.63 345
10782.62 352
10783.60 312
10784.58 339
10785.56 301
10786.54 309
10787.52 314
10788.50 291
10789.48 296
10790.46 281
10791.44 271
10792.42 275
10793.40 294
10794.38 275
10795.37 268
10796.35 295
10797.33 289
10798.31 310
10799.29 291
10800.27 298
10801.25 283
10802.23 285
10803.21 286
10804.20 287
10805.18 298
10806.16 320
10807.14 302
10808.12 290
10809.10 303
10810.09 287
10811.07 325
10812.05 299
10813.03 328
10814.01 314
10815.00 290
10815.98 346
10816.96 282
10817.94 307
10818.92 305
10819.91 292
10820.89 322
10821.87 312
10822.85 312
10823.83 311
10824.82 318
10825.80 304
10826.78 318
10827.76 321
10828.75 328
10829.73 286
10830.71 296
10831.69 301
10832.68 287
10833.66 353
10834.64 330
10835.63 322
10836.61 311
10837.59 303
10838.57 319
10839.56 284
10840.54 311
10841.52 319
10842.51 303
10843.49 332
10844.47 345
10845.46 342
10846.44 316
10847.42 300
10848.41 346
10849.39 331
10850.37 327
10851.36 320
10852.34 357
10853.32 369
10854.31 358
10855.29 345
10856.28 350
10857.26 379
10858.24 378
10859.23 358
10860.21 370
10861.20 390
10862.18 374
10863.16 362
10864.15 370
10865.13 374
10866.12 373
10867.10 370
10868.08 360
10869.07 380
10870.05 362
10871.04 352
10872.02 375
10873.01 404
10873.99 409
10874.98 427
10875.96 394
10876.95 377
10877.93 401
10878.92 390
10879.90 412
10880.89 406
10881.87 412
10882.86 407
10883.84 406
10884.83 407
10885.81 408
10886.80 408
10887.78 424
10888.77 394
10889.75 433
10890.74 435
10891.72 426
10892.71 421
10893.69 441
10894.68 449
10895.66 434
10896.65 465
10897.64 467
10898.62 464
10899.61 437
10900.59 509
10901.58 478
10902.56 489
10903.55 478
10904.54 518
10905.52 514
10906.51 481
10907.49 508
10908.48 523
10909.47 545
10910.45 479
10911.44 510
10912.43 569
10913.41 536
10914.40 536
10915.39 552
10916.37 543
10917.36 574
10918.35 538
10919.33 544
10920.32 516
10921.31 550
10922.29 593
10923.28 596
10924.27 567
10925.25 575
10926.24 637
10927.23 614
10928.21 602
10929.20 604
10930.19 621
10931.18 632
10932.16 614
10933.15 646
10934.14 651
10935.12 672
10936.11 675
10937.10 706
10938.09 673
10939.07 671
10940.06 685
10941.05 694
10942.04 748
10943.02 754
10944.01 739
10945.00 773
10945.99 792
10946.98 815
10947.96 825
10948.95 845
10949.94 877
10950.93 900
10951.92 950
10952.90 1048
10953.89 1114
10954.88 1101
10955.87 1145
10956.86 1143
10957.85 1182
10958.83 1147
10959.82 1162
10960.81 1094
10961.80 1051
10962.79 988
10963.78 1007
10964.77 980
10965.75 912
10966.74 882
10967.73 879
10968.72 871
10969.71 844
10970.70 844
10971.69 851
10972.68 812
10973.67 838
10974.66 839
10975.64 847
10976.63 848
10977.62 843
10978.61 906
10979.60 938
10980.59 875
10981.58 895
10982.57 921
10983.56 943
10984.55 917
10985.54 1004
10986.53 1029
10987.52 1025
10988.51 1065
10989.50 1157
10990.49 1196
10991.48 1236
10992.47 1333
10993.46 1524
10994.45 1647
10995.44 1722
10996.43 1804
10997.42 1882
10998.41 1853
10999.40 1883
11000.39 1795
11001.38 1771
11002.37 1614
11003.36 1477
11004.35 1335
11005.34 1233
11006.33 1112
11007.32 1042
11008.31 964
11009.30 906
11010.30 845
11011.29 819
11012.28 765
11013.27 724
11014.26 739
11015.25 744
11016.24 714
11017.23 692
11018.22 683
11019.21 696
11020.21 693
11021.20 675
11022.19 668
11023.18 693
11024.17 667
11025.16 661
11026.15 682
11027.14 638
11028.14 665
11029.13 631
11030.12 646
11031.11 636
11032.10 651
11033.09 649
11034.09 653
11035.08 662
11036.07 669
11037.06 683
11038.05 693
11039.05 654
11040.04 636
11041.03 614
11042.02 605
11043.02 587
11044.01 598
11045.00 573
11045.99 553
11046.98 604
11047.98 548
11048.97 552
11049.96 519
11050.95 549
11051.95 604
11052.94 536
11053.93 554
11054.93 543
11055.92 543
11056.91 540
11057.90 562
11058.90 522
11059.89 541
11060.88 574
11061.88 553
11062.87 563
11063.86 569
11064.86 572
11065.85 599
11066.84 585
11067.84 623
11068.83 593
11069.82 566
11070.82 571
11071.81 624
11072.80 587
11073.80 598
11074.79 598
11075.78 600
11076.78 569
11077.77 564
11078.77 577
11079.76 545
11080.75 561
11081.75 532
11082.74 545
11083.74 555
11084.73 538
11085.72 555
11086.72 541
11087.71 505
11088.71 515
11089.70 524
11090.70 530
11091.69 529
11092.68 503
11093.68 514
11094.67 511
11095.67 520
11096.66 540
11097.66 530
11098.65 516
11099.65 506
11100.64 515
11101.64 518
11102.63 487
11103.63 472
11104.62 507
11105.62 508
11106.61 508
11107.61 530
11108.60 495
11109.60 505
11110.59 480
11111.59 517
11112.58 510
11113.58 495
11114.57 486
11115.57 453
11116.56 461
11117.56 461
11118.56 468
11119.55 478
11120.55 498
11121.54 471
11122.54 491
11123.54 477
11124.53 504
11125.53 518
11126.52 520
11127.52 521
11128.51 474
11129.51 499
11130.51 495
11131.50 498
11132.50 452
11133.50 449
11134.49 472
11135.49 472
11136.49 451
11137.48 453
11138.48 472
11139.47 469
11140.47 478
11141.47 547
11142.46 517
11143.46 504
11144.46 526
11145.46 513
11146.45 516
11147.45 475
11148.45 481
11149.44 531
11150.44 500
11151.44 468
11152.43 509
11153.43 530
11154.43 507
11155.43 497
11156.42 513
11157.42 512
11158.42 496
11159.42 471
11160.41 476
11161.41 435
11162.41 480
11163.41 460
11164.40 457
11165.40 467
11166.40 473
11167.40 449
11168.39 452
11169.39 444
11170.39 465
11171.39 449
11172.39 451
11173.38 487
11174.38 444
11175.38 429
11176.38 454
11177.38 472
11178.38 462
11179.37 429
11180.37 455
11181.37 399
11182.37 425
11183.37 461
11184.37 434
11185.37 466
11186.36 473
11187.36 450
11188.36 461
11189.36 484
11190.36 470
11191.36 484
11192.36 458
11193.36 494
11194.36 451
11195.35 449
11196.35 439
11197.35 415
11198.35 501
11199.35 490
11200.35 470
11201.35 482
11202.35 500
11203.35 513
11204.35 497
11205.35 508
11206.35 511
11207.35 499
11208.35 532
11209.35 485
11210.35 487
11211.35 508
11212.35 480
11213.35 468
11214.35 465
11215.34 452
11216.35 479
11217.35 461
11218.35 466
11219.35 428
11220.35 420
11221.35 457
11222.35 453
11223.35 469
11224.35 457
11225.35 465
11226.35 448
11227.35 466
11228.35 478
11229.35 467
11230.35 468
11231.35 471
11232.35 460
11233.35 491
11234.35 446
11235.35 460
11236.35 454
11237.36 447
11238.36 436
11239.36 467
11240.36 489
11241.36 451
11242.36 482
11243.36 475
11244.36 473
11245.36 469
11246.37 497
11247.37 479
11248.37 499
11249.37 504
11250.37 516
11251.37 517
11252.38 500
11253.38 525
11254.38 484
11255.38 524
11256.38 532
11257.38 520
11258.39 491
11259.39 490
11260.39 482
11261.39 500
11262.39 503
11263.40 491
11264.40 498
11265.40 510
11266.40 557
11267.40 572
11268.41 585
11269.41 581
11270.41 570
11271.41 605
11272.42 592
11273.42 559
11274.42 579
11275.42 555
11276.43 576
11277.43 540
11278.43 561
11279.44 504
11280.44 541
11281.44 525
11282.44 519
11283.45 519
11284.45 471
11285.45 449
11286.46 458
11287.46 439
11288.46 446
11289.47 437
11290.47 408
11291.47 439
11292.48 439
11293.48 448
11294.48 444
11295.49 417
11296.49 415
11297.49 434
11298.50 404
11299.50 421
11300.51 410
11301.51 406
11302.51 411
11303.52 389
11304.52 413
11305.53 399
11306.53 429
11307.53 421
11308.54 425
11309.54 467
11310.55 477
11311.55 451
11312.55 423
11313.56 453
11314.56 456
11315.57 458
11316.57 500
11317.58 485
11318.58 439
11319.59 449
11320.59 495
11321.59 499
11322.60 445
11323.60 439
11324.61 425
11325.61 446
11326.62 406
11327.62 403
11328.63 449
11329.63 446
11330.64 435
11331.64 453
11332.65 408
11333.65 412
11334.66 441
11335.67 466
11336.67 445
11337.68 438
11338.68 452
11339.69 449
11340.69 460
11341.70 436
11342.70 448
11343.71 411
11344.72 427
11345.72 424
11346.73 423
11347.73 395
11348.74 380
11349.74 401
11350.75 401
11351.76 388
11352.76 400
11353.77 427
11354.78 421
11355.78 367
11356.79 375
11357.79 405
11358.80 440
11359.81 406
11360.81 381
11361.82 380
11362.83 354
11363.83 370
11364.84 364
11365.85 361
11366.85 365
11367.86 406
11368.87 355
11369.87 353
11370.88 348
11371.89 360
11372.89 384
11373.90 337
11374.91 355
11375.92 311
11376.92 355
11377.93 359
11378.94 348
11379.94 355
11380.95 354
11381.96 340
11382.97 337
11383.97 349
11384.98 349
11385.99 346
11387.00 366
11388.00 364
11389.01 334
11390.02 334
11391.03 363
11392.04 333
11393.04 327
11394.05 349
11395.06 344
11396.07 340
11397.08 332
11398.08 358
11399.09 340
11400.10 302
11401.11 353
11402.12 343
11403.12 349
11404.13 328
11405.14 344
11406.15 330
11407.16 347
11408.17 330
11409.18 360
11410.18 354
11411.19 322
11412.20 358
11413.21 341
11414.22 324
11415.23 318
11416.24 301
11417.25 331
11418.25 317
11419.26 299
11420.27 323
11421.28 313
11422.29 335
11423.30 329
11424.31 316
11425.32 332
11426.33 336
11427.34 326
11428.35 310
11429.36 315
11430.37 330
11431.38 309
11432.39 324
11433.39 316
11434.40 331
11435.41 332
11436.42 315
11437.43 321
11438.44 324
11439.45 340
11440.46 344
11441.47 353
11442.48 333
11443.49 315
11444.50 347
11445.51 342
11446.52 327
11447.53 329
11448.55 349
11449.56 304
11450.57 317
11451.58 296
11452.59 292
11453.60 305
11454.61 307
11455.62 315
11456.63 289
11457.64 310
11458.65 331
11459.66 315
11460.67 325
11461.68 298
11462.69 305
11463.71 327
11464.72 329
11465.73 316
11466.74 288
11467.75 316
11468.76 290
11469.77 324
11470.78 335
11471.80 348
11472.81 307
11473.82 301
11474.83 313
11475.84 307
11476.85 344
11477.86 340
11478.88 310
11479.89 320
11480.90 322
11481.91 312
11482.92 334
11483.93 322
11484.95 351
11485.96 297
11486.97 350
11487.98 312
11489.00 328
11490.01 352
11491.02 350
11492.03 319
11493.04 352
11494.06 340
11495.07 380
11496.08 364
11497.09 347
11498.11 338
11499.12 369
11500.13 393
11501.14 361
11502.16 404
11503.17 368
11504.18 392
11505.20 374
11506.21 333
11507.22 339
11508.23 385
11509.25 397
11510.26 394
11511.27 387
11512.29 401
11513.30 406
11514.31 403
11515.33 398
11516.34 406
11517.35 423
11518.37 465
11519.38 470
11520.39 478
11521.41 445
11522.42 465
11523.43 492
11524.45 507
11525.46 555
11526.47 520
11527.49 555
11528.50 575
11529.52 566
11530.53 618
11531.54 663
11532.56 742
11533.57 796
11534.59 796
11535.60 845
11536.62 856
11537.63 891
11538.64 894
11539.66 801
11540.67 785
11541.69 747
11542.70 718
11543.72 666
11544.73 595
11545.75 565
11546.76 506
11547.77 483
11548.79 453
11549.80 404
11550.82 405
11551.83 406
11552.85 375
11553.86 383
11554.88 361
11555.89 352
11556.91 377
11557.92 355
11558.94 375
11559.95 388
11560.97 374
11561.99 384
11563.00 376
11564.02 365
11565.03 352
11566.05 375
11567.06 345
11568.08 333
11569.09 337
11570.11 355
11571.13 363
11572.14 340
11573.16 371
11574.17 354
11575.19 380
11576.20 365
11577.22 352
11578.24 365
11579.25 364
11580.27 357
11581.29 358
11582.30 353
11583.32 345
11584.33 334
11585.35 363
11586.37 346
11587.38 334
11588.40 365
11589.42 373
11590.43 372
11591.45 389
11592.47 368
11593.48 399
11594.50 420
11595.52 401
11596.53 443
11597.55 451
11598.57 416
11599.58 413
11600.60 373
11601.62 402
11602.64 368
11603.65 360
11604.67 366
11605.69 363
11606.70 360
11607.72 338
11608.74 319
11609.76 340
11610.77 339
11611.79 368
11612.81 328
11613.83 335
11614.84 342
11615.86 353
11616.88 327
11617.90 313
11618.92 302
11619.93 316
11620.95 363
11621.97 338
11622.99 349
11624.01 335
11625.02 330
11626.04 343
11627.06 334
11628.08 307
11629.10 289
11630.11 324
11631.13 333
11632.15 334
11633.17 303
11634.19 273
11635.21 296
11636.23 314
11637.24 275
11638.26 289
11639.28 312
11640.30 306
11641.32 328
11642.34 299
11643.36 300
11644.38 277
11645.39 278
11646.41 293
11647.43 307
11648.45 273
11649.47 284
11650.49 294
11651.51 304
11652.53 257
11653.55 285
11654.57 308
11655.59 283
11656.61 304
11657.63 275
11658.65 293
11659.67 295
11660.69 302
11661.70 294
11662.72 294
11663.74 287
11664.76 285
11665.78 283
11666.80 300
11667.82 265
11668.84 287
11669.86 294
11670.88 287
11671.90 272
11672.92 301
11673.95 294
11674.97 288
11675.99 280
11677.01 292
11678.03 274
11679.05 268
11680.07 310
11681.09 280
11682.11 275
11683.13 294
11684.15 288
11685.17 280
11686.19 268
11687.21 247
11688.23 274
11689.25 266
11690.28 257
11691.30 252
11692.32 254
11693.34 264
11694.36 260
11695.38 279
11696.40 273
11697.42 266
11698.44 256
11699.47 279
11700.49 284
11701.51 259
11702.53 262
11703.55 286
11704.57 266
11705.60 273
11706.62 242
11707.64 266
11708.66 295
11709.68 248
11710.70 266
11711.73 247
11712.75 257
11713.77 250
11714.79 269
11715.81 270
11716.84 265
11717.86 265
11718.88 242
11719.90 258
11720.92 246
11721.95 264
11722.97 261
11723.99 266
11725.01 254
11726.04 276
11727.06 281
11728.08 255
11729.11 267
11730.13 269
11731.15 256
11732.17 271
11733.20 285
11734.22 292
11735.24 273
11736.26 245
11737.29 271
11738.31 281
11739.33 264
11740.36 300
11741.38 301
11742.40 286
11743.43 284
11744.45 281
11745.47 277
11746.50 282
11747.52 280
11748.54 284
11749.57 269
11750.59 272
11751.62 265
11752.64 273
11753.66 298
11754.69 268
11755.71 270
11756.73 286
11757.76 293
11758.78 312
11759.81 274
11760.83 320
11761.85 290
11762.88 279
11763.90 305
11764.93 344
11765.95 278
11766.98 299
11768.00 292
11769.02 335
11770.05 302
11771.07 295
11772.10 302
11773.12 315
11774.15 299
11775.17 287
11776.20 317
11777.22 321
11778.25 318
11779.27 271
11780.30 297
11781.32 301
11782.35 312
11783.37 305
11784.40 301
11785.42 311
11786.45 323
11787.47 335
11788.50 324
11789.52 314
11790.55 316
11791.57 307
11792.60 303
11793.62 306
11794.65 296
11795.67 318
11796.70 312
11797.73 316
11798.75 332
11799.78 313
11800.80 324
11801.83 322
11802.85 356
11803.88 341
11804.91 340
11805.93 337
11806.96 319
11807.98 311
11809.01 352
11810.04 349
11811.06 311
11812.09 345
11813.12 329
11814.14 339
11815.17 344
11816.19 375
11817.22 360
11818.25 355
11819.27 367
11820.30 372
11821.33 373
11822.35 389
11823.38 365
11824.41 379
11825.44 370
11826.46 371
11827.49 377
11828.52 372
11829.54 369
11830.57 396
11831.60 403
11832.62 410
11833.65 402
11834.68 414
11835.71 395
11836.73 400
11837.76 401
11838.79 413
11839.82 383
11840.84 408
11841.87 433
11842.90 376
11843.93 391
11844.95 438
11845.98 431
11847.01 428
11848.04 436
11849.07 474
11850.09 448
11851.12 468
11852.15 445
11853.18 459
11854.21 446
11855.23 474
11856.26 492
11857.29 500
11858.32 505
11859.35 478
11860.38 523
11861.40 515
11862.43 504
11863.46 485
11864.49 506
11865.52 535
11866.55 551
11867.58 537
11868.60 546
11869.63 548
11870.66 567
11871.69 550
11872.72 580
11873.75 565
11874.78 590
11875.81 566
11876.84 588
11877.86 621
11878.89 599
11879.92 585
11880.95 598
11881.98 602
11883.01 625
11884.04 659
11885.07 684
11886.10 698
11887.13 682
11888.16 722
11889.19 723
11890.22 713
11891.25 759
11892.28 773
11893.31 808
11894.34 801
11895.37 849
11896.40 888
11897.43 914
11898.46 958
11899.49 1010
11900.52 1035
11901.55 1063
11902.58 1076
11903.61 1063
11904.64 1026
11905.67 999
11906.70 958
11907.73 908
11908.76 900
11909.79 901
11910.82 868
11911.85 864
11912.88 823
11913.91 819
11914.94 837
11915.97 839
11917.01 846
11918.04 874
11919.07 872
11920.10 907
11921.13 951
11922.16 970
11923.19 1010
11924.22 1063
11925.25 1171
11926.28 1194
11927.32 1207
11928.35 1217
11929.38 1224
11930.41 1259
11931.44 1225
11932.47 1142
11933.50 1137
11934.54 1107
11935.57 1054
11936.60 986
11937.63 919
11938.66 874
11939.70 817
11940.73 771
11941.76 740
11942.79 703
11943.82 685
11944.85 658
11945.89 687
11946.92 655
11947.95 644
11948.98 615
11950.02 651
11951.05 599
11952.08 612
11953.11 624
11954.15 655
11955.18 669
11956.21 625
11957.24 609
11958.28 610
11959.31 616
11960.34 623
11961.37 612
11962.41 655
11963.44 663
11964.47 635
11965.51 641
11966.54 643
11967.57 673
11968.60 667
11969.64 642
11970.67 671
11971.70 644
11972.74 631
11973.77 633
11974.80 636
11975.84 616
11976.87 633
11977.90 641
11978.94 638
11979.97 651
11981.00 615
11982.04 652
11983.07 627
11984.11 627
11985.14 648
11986.17 661
11987.21 685
11988.24 685
11989.28 661
11990.31 650
11991.34 681
11992.38 703
11993.41 704
11994.45 667
11995.48 673
11996.51 695
11997.55 670
11998.58 685
11999.62 687
12000.65 737
12001.69 687
12002.72 734
12003.76 727
12004.79 762
12005.82 758
12006.86 751
12007.89 781
12008.93 817
12009.96 808
12011.00 852
12012.03 834
12013.07 852
12014.10 843
12015.14 876
12016.17 911
12017.21 896
12018.24 876
12019.28 854
12020.32 901
12021.35 895
12022.39 886
12023.42 887
12024.46 898
12025.49 825
12026.53 855
12027.56 864
12028.60 844
12029.64 857
12030.67 849
12031.71 858
12032.74 845
12033.78 836
12034.81 857
12035.85 852
12036.89 809
12037.92 800
12038.96 843
12039.99 802
12041.03 837
12042.07 825
12043.10 810
12044.14 805
12045.18 813
12046.21 794
12047.25 873
12048.29 856
12049.32 884
12050.36 899
12051.40 927
12052.43 903
12053.47 926
12054.51 921
12055.54 947
12056.58 928
12057.62 881
12058.65 894
12059.69 836
12060.73 785
12061.76 814
12062.80 769
12063.84 761
12064.88 769
12065.91 771
12066.95 730
12067.99 684
12069.03 719
12070.06 718
12071.10 711
12072.14 717
12073.18 704
12074.21 692
12075.25 681
12076.29 680
12077.33 677
12078.36 659
12079.40 719
12080.44 675
12081.48 670
12082.52 687
12083.55 689
12084.59 719
12085.63 734
12086.67 720
12087.71 715
12088.74 723
12089.78 773
12090.82 716
12091.86 748
12092.90 821
12093.94 784
12094.98 865
12096.01 836
12097.05 858
12098.09 861
12099.13 843
12100.17 884
12101.21 897
12102.25 890
12103.28 890
12104.32 886
12105.36 810
12106.40 787
12107.44 715
12108.48 737
12109.52 689
12110.56 682
12111.60 674
12112.64 609
12113.68 616
12114.72 560
12115.76 590
12116.79 579
12117.83 530
12118.87 555
12119.91 562
12120.95 542
12121.99 550
12123.03 537
12124.07 556
12125.11 545
12126.15 517
12127.19 503
12128.23 512
12129.27 542
12130.31 521
12131.35 511
12132.39 492
12133.43 505
12134.47 518
12135.51 518
12136.55 511
12137.59 495
12138.63 465
12139.67 504
12140.71 518
12141.76 488
12142.80 501
12143.84 474
12144.88 450
12145.92 447
12146.96 484
12148.00 450
12149.04 445
12150.08 434
12151.12 436
12152.16 466
12153.20 478
12154.25 414
12155.29 438
12156.33 438
12157.37 426
12158.41 427
12159.45 429
12160.49 414
12161.53 419
12162.58 432
12163.62 440
12164.66 414
12165.70 395
12166.74 409
12167.78 405
12168.82 453
12169.87 423
12170.91 413
12171.95 402
12172.99 415
12174.03 440
12175.08 406
12176.12 389
12177.16 430
12178.20 404
12179.24 410
12180.29 419
12181.33 420
12182.37 444
12183.41 407
12184.46 411
12185.50 404
12186.54 419
12187.58 392
12188.63 406
12189.67 388
12190.71 405
12191.75 382
12192.80 409
12193.84 401
12194.88 380
12195.92 363
12196.97 400
12198.01 390
12199.05 401
12200.10 385
12201.14 358
12202.18 412
12203.23 377
12204.27 393
12205.31 418
12206.36 388
12207.40 386
12208.44 377
12209.49 363
12210.53 358
12211.57 356
12212.62 363
12213.66 355
12214.70 371
12215.75 364
12216.79 339
12217.84 363
12218.88 343
12219.92 346
12220.97 366
12222.01 371
12223.06 354
12224.10 371
12225.14 363
12226.19 345
12227.23 327
12228.28 361
12229.32 372
12230.36 345
12231.41 367
12232.45 352
12233.50 308
12234.54 324
12235.59 344
12236.63 351
12237.68 356
12238.72 353
12239.77 339
12240.81 329
12241.86 339
12242.90 341
12243.94 334
12244.99 344
12246.03 336
12247.08 338
12248.13 326
12249.17 321
12250.22 320
12251.26 306
12252.31 328
12253.35 342
12254.40 330
12255.44 317
12256.49 313
12257.53 310
12258.58 319
12259.62 279
12260.67 286
12261.72 316
12262.76 317
12263.81 310
12264.85 280
12265.90 290
12266.94 319
12267.99 285
12269.04 299
12270.08 298
12271.13 283
12272.17 301
12273.22 282
12274.27 282
12275.31 297
12276.36 272
12277.41 295
12278.45 322
12279.50 258
12280.55 252
12281.59 293
12282.64 302
12283.69 301
12284.73 280
12285.78 284
12286.83 263
12287.87 277
12288.92 297
12289.97 316
12291.01 285
12292.06 263
12293.11 284
12294.15 276
12295.20 268
12296.25 290
12297.30 292
12298.34 285
12299.39 270
12300.44 319
12301.48 284
12302.53 298
12303.58 277
12304.63 272
12305.67 292
12306.72 272
12307.77 281
12308.82 266
12309.87 284
12310.91 273
12311.96 285
12313.01 256
12314.06 291
12315.10 250
12316.15 273
12317.20 249
12318.25 246
12319.30 259
12320.34 270
12321.39 272
12322.44 239
12323.49 265
12324.54 274
12325.59 270
12326.63 252
12327.68 250
12328.73 265
12329.78 251
12330.83 244
12331.88 275
12332.93 254
12333.98 267
12335.02 231
12336.07 245
12337.12 267
12338.17 240
12339.22 279
12340.27 247
12341.32 267
12342.37 257
12343.42 269
12344.47 248
12345.51 246
12346.56 256
12347.61 287
12348.66 266
12349.71 255
12350.76 229
12351.81 260
12352.86 226
12353.91 232
12354.96 257
12356.01 262
12357.06 282
12358.11 224
12359.16 274
12360.21 263
12361.26 261
12362.31 252
12363.36 262
12364.41 238
12365.46 246
12366.51 236
12367.56 268
12368.61 257
12369.66 230
12370.71 237
12371.76 245
12372.81 251
12373.86 245
12374.91 238
12375.96 234
12377.01 254
12378.06 239
12379.11 262
12380.17 243
12381.22 282
12382.27 267
12383.32 265
12384.37 269
12385.42 278
12386.47 268
12387.52 261
12388.57 261
12389.62 267
12390.67 283
12391.73 278
12392.78 271
12393.83 252
12394.88 252
12395.93 270
12396.98 261
12398.03 269
12399.09 257
12400.14 258
12401.19 285
12402.24 297
12403.29 269
12404.34 283
12405.40 270
12406.45 303
12407.50 275
12408.55 265
12409.60 259
12410.66 288
12411.71 255
12412.76 287
12413.81 281
12414.86 313
12415.92 304
12416.97 284
12418.02 264
12419.07 262
12420.13 281
12421.18 282
12422.23 286
12423.28 283
12424.34 279
12425.39 286
12426.44 323
12427.49 289
12428.55 306
12429.60 295
12430.65 294
12431.71 336
12432.76 310
12433.81 305
12434.86 286
12435.92 288
12436.97 304
12438.02 331
12439.08 297
12440.13 297
12441.18 287
12442.24 303
12443.29 298
12444.34 299
12445.40 274
12446.45 322
12447.50 296
12448.56 313
12449.61 301
12450.67 307
12451.72 307
12452.77 316
12453.83 315
12454.88 324
12455.94 329
12456.99 331
12458.04 349
12459.10 350
12460.15 368
12461.21 364
12462.26 400
12463.31 365
12464.37 386
12465.42 420
12466.48 436
12467.53 461
12468.59 506
12469.64 546
12470.70 565
12471.75 565
12472.80 562
12473.86 602
12474.91 618
12475.97 615
12477.02 596
12478.08 571
12479.13 558
12480.19 529
12481.24 504
12482.30 490
12483.35 475
12484.41 450
12485.46 456
12486.52 414
12487.57 407
12488.63 387
12489.69 404
12490.74 400
12491.80 373
12492.85 392
12493.91 358
12494.96 373
12496.02 387
12497.07 382
12498.13 377
12499.19 328
12500.24 331
12501.30 363
12502.35 361
12503.41 350
12504.47 358
12505.52 393
12506.58 383
12507.63 387
12508.69 374
12509.75 397
12510.80 355
12511.86 373
12512.91 360
12513.97 367
12515.03 348
12516.08 352
12517.14 342
12518.20 373
12519.25 385
12520.31 372
12521.37 392
12522.42 376
12523.48 368
12524.54 360
12525.59 387
12526.65 359
12527.71 366
12528.77 359
12529.82 351
12530.88 368
12531.94 364
12532.99 370
12534.05 364
12535.11 371
12536.17 390
12537.22 374
12538.28 359
12539.34 377
12540.40 397
12541.45 403
12542.51 397
12543.57 406
12544.63 398
12545.68 441
12546.74 453
12547.80 426
12548.86 435
12549.92 449
12550.97 450
12552.03 440
12553.09 446
12554.15 463
12555.21 461
12556.26 433
12557.32 422
12558.38 405
12559.44 402
12560.50 357
12561.56 408
12562.61 431
12563.67 413
12564.73 353
12565.79 414
12566.85 383
12567.91 376
12568.97 391
12570.02 380
12571.08 389
12572.14 405
12573.20 398
12574.26 389
12575.32 373
12576.38 397
12577.44 397
12578.50 398
12579.56 394
12580.61 381
12581.67 400
12582.73 413
12583.79 387
12584.85 420
12585.91 390
12586.97 375
12588.03 401
12589.09 417
12590.15 385
12591.21 386
12592.27 387
12593.33 391
12594.39 374
12595.45 421
12596.51 418
12597.57 400
12598.63 428
12599.69 417
12600.75 444
12601.81 441
12602.87 434
12603.93 445
12604.99 420
12606.05 454
12607.11 454
12608.17 429
12609.23 430
12610.29 433
12611.35 451
12612.41 463
12613.47 444
12614.53 447
12615.59 480
12616.66 488
12617.72 482
12618.78 477
12619.84 545
12620.90 547
12621.96 524
12623.02 507
12624.08 508
12625.14 545
12626.20 539
12627.26 546
12628.33 517
12629.39 536
12630.45 530
12631.51 528
12632.57 514
12633.63 493
12634.69 493
12635.76 489
12636.82 469
12637.88 474
12638.94 459
12640.00 449
12641.06 458
12642.13 466
12643.19 449
12644.25 432
12645.31 468
12646.37 448
12647.44 454
12648.50 463
12649.56 427
12650.62 451
12651.68 423
12652.75 450
12653.81 437
12654.87 450
12655.93 443
12657.00 475
12658.06 460
12659.12 477
12660.18 488
12661.25 515
12662.31 458
12663.37 479
12664.43 465
12665.50 474
12666.56 441
12667.62 469
12668.69 478
12669.75 514
12670.81 492
12671.88 509
12672.94 513
12674.00 498
12675.06 511
12676.13 499
12677.19 539
12678.25 504
12679.32 515
12680.38 522
12681.44 521
12682.51 534
12683.57 556
12684.64 569
12685.70 554
12686.76 529
12687.83 548
12688.89 578
12689.95 556
12691.02 600
12692.08 616
12693.15 612
12694.21 601
12695.27 653
12696.34 633
12697.40 646
12698.47 673
12699.53 624
12700.59 705
12701.66 704
12702.72 721
12703.79 740
12704.85 717
12705.92 710
12706.98 721
12708.05 746
12709.11 685
12710.18 706
12711.24 721
12712.30 711
12713.37 667
12714.43 696
12715.50 702
12716.56 707
12717.63 711
12718.69 688
12719.76 711
12720.82 710
12721.89 736
12722.95 799
12724.02 810
12725.09 760
12726.15 806
12727.22 870
12728.28 857
12729.35 867
12730.41 859
12731.48 842
12732.54 842
12733.61 839
12734.68 820
12735.74 829
12736.81 795
12737.87 758
12738.94 740
12740.00 696
12741.07 665
12742.14 648
12743.20 650
12744.27 653
12745.33 612
12746.40 634
12747.47 600
12748.53 587
12749.60 567
12750.67 586
12751.73 562
12752.80 579
12753.87 581
12754.93 557
12756.00 576
12757.07 571
12758.13 560
12759.20 575
12760.27 571
12761.33 578
12762.40 535
12763.47 562
12764.53 527
12765.60 518
12766.67 494
12767.73 514
12768.80 533
12769.87 482
12770.94 483
12772.00 477
12773.07 477
12774.14 464
12775.21 480
12776.27 474
12777.34 463
12778.41 454
12779.48 475
12780.54 488
12781.61 439
12782.68 459
12783.75 498
12784.81 465
12785.88 457
12786.95 463
12788.02 475
12789.09 430
12790.15 475
12791.22 470
12792.29 436
12793.36 442
12794.43 465
12795.49 485
12796.56 467
12797.63 465
12798.70 458
12799.77 456
12800.84 464
12801.90 478
12802.97 458
12804.04 452
12805.11 493
12806.18 466
12807.25 503
12808.32 476
12809.39 503
12810.45 498
12811.52 489
12812.59 522
12813.66 494
12814.73 499
12815.80 482
12816.87 509
12817.94 510
12819.01 513
12820.08 520
12821.15 504
12822.21 541
12823.28 549
12824.35 512
12825.42 526
12826.49 493
12827.56 545
12828.63 518
12829.70 492
12830.77 518
12831.84 525
12832.91 520
12833.98 474
12835.05 471
12836.12 451
12837.19 439
12838.26 478
12839.33 450
12840.40 433
12841.47 428
12842.54 428
12843.61 416
12844.68 400
12845.75 386
12846.82 406
12847.89 399
12848.96 395
12850.03 373
12851.10 373
12852.18 375
12853.25 383
12854.32 374
12855.39 368
12856.46 383
12857.53 364
12858.60 357
12859.67 352
12860.74 351
12861.81 364
12862.88 343
12863.96 329
12865.03 343
12866.10 347
12867.17 349
12868.24 361
12869.31 357
12870.38 343
12871.45 324
12872.53 315
12873.60 345
12874.67 350
12875.74 324
12876.81 323
12877.88 315
12878.96 315
12880.03 343
12881.10 337
12882.17 317
12883.24 297
12884.31 318
12885.39 304
12886.46 321
12887.53 285
12888.60 292
12889.68 323
12890.75 315
12891.82 295
12892.89 275
12893.96 287
12895.04 291
12896.11 295
12897.18 280
12898.25 269
12899.33 269
12900.40 283
12901.47 290
12902.54 285
12903.62 265
12904.69 278
12905.76 304
12906.84 271
12907.91 260
12908.98 276
12910.06 285
12911.13 304
12912.20 289
12913.27 261
12914.35 293
12915.42 269
12916.49 281
12917.57 263
12918.64 265
12919.71 276
12920.79 267
12921.86 250
12922.94 241
12924.01 256
12925.08 255
12926.16 269
12927.23 239
12928.30 251
12929.38 254
12930.45 281
12931.53 245
12932.60 245
12933.67 221
12934.75 247
12935.82 242
12936.90 251
12937.97 286
12939.04 259
12940.12 239
12941.19 241
12942.27 238
12943.34 253
12944.42 256
12945.49 247
12946.56 252
12947.64 242
12948.71 233
12949.79 247
12950.86 258
12951.94 237
12953.01 238
12954.09 246
12955.16 240
12956.24 239
12957.31 238
12958.39 202
12959.46 252
12960.54 248
12961.61 226
12962.69 219
12963.76 223
12964.84 229
12965.91 230
12966.99 241
12968.07 230
12969.14 216
12970.22 219
12971.29 234
12972.37 207
12973.44 230
12974.52 222
12975.59 246
12976.67 211
12977.75 242
12978.82 231
12979.90 241
12980.97 229
12982.05 259
12983.13 238
12984.20 206
12985.28 232
12986.35 226
12987.43 238
12988.51 232
12989.58 253
12990.66 234
12991.74 222
12992.81 233
12993.89 242
12994.97 237
12996.04 214
12997.12 235
12998.20 212
12999.27 236
13000.35 205
13001.43 234
13002.50 230
13003.58 227
13004.66 254
13005.73 233
13006.81 224
13007.89 211
13008.97 218
13010.04 220
13011.12 236
13012.20 249
13013.27 237
13014.35 226
13015.43 225
13016.51 227
13017.58 238
13018.66 232
13019.74 231
13020.82 244
13021.89 237
13022.97 224
13024.05 234
13025.13 239
13026.21 265
13027.28 227
13028.36 251
13029.44 236
13030.52 226
13031.60 233
13032.67 262
13033.75 240
13034.83 229
13035.91 227
13036.99 234
13038.07 230
13039.14 237
13040.22 220
13041.30 226
13042.38 218
13043.46 221
13044.54 249
13045.62 241
13046.69 232
13047.77 234
13048.85 246
13049.93 220
13051.01 225
13052.09 216
13053.17 234
13054.25 259
13055.33 232
13056.40 236
13057.48 218
13058.56 224
13059.64 198
13060.72 235
13061.80 240
13062.88 243
13063.96 235
13065.04 238
13066.12 221
13067.20 220
13068.28 214
13069.36 243
13070.44 216
13071.52 201
13072.60 232
13073.68 220
13074.76 215
13075.84 197
13076.92 220
13078.00 225
13079.08 199
13080.16 216
13081.24 223
13082.32 218
13083.40 215
13084.48 219
13085.56 224
13086.64 231
13087.72 203
13088.80 246
13089.88 235
13090.96 220
13092.04 187
13093.12 217
13094.20 219
13095.28 232
13096.36 230
13097.44 220
13098.52 234
13099.61 236
13100.69 230
13101.77 213
13102.85 230
13103.93 231
13105.01 254
13106.09 228
13107.17 227
13108.25 223
13109.34 232
13110.42 213
13111.50 233
13112.58 235
13113.66 230
13114.74 242
13115.82 254
13116.91 231
13117.99 241
13119.07 228
13120.15 257
13121.23 276
13122.31 255
13123.40 285
13124.48 251
13125.56 246
13126.64 240
13127.72 240
13128.81 250
13129.89 246
13130.97 227
13132.05 232
13133.14 218
13134.22 229
13135.30 237
13136.38 239
13137.47 246
13138.55 218
13139.63 212
13140.71 217
13141.80 212
13142.88 240
13143.96 246
13145.04 260
13146.13 256
13147.21 230
13148.29 238
13149.38 234
13150.46 234
13151.54 219
13152.62 247
13153.71 241
13154.79 255
13155.87 233
13156.96 259
13158.04 256
13159.12 229
13160.21 254
13161.29 249
13162.37 267
13163.46 250
13164.54 241
13165.62 228
13166.71 250
13167.79 246
13168.88 277
13169.96 269
13171.04 260
13172.13 232
13173.21 242
13174.30 272
13175.38 239
13176.46 242
13177.55 221
13178.63 248
13179.72 259
13180.80 254
13181.88 264
13182.97 257
13184.05 265
13185.14 286
13186.22 253
13187.31 235
13188.39 232
13189.48 244
13190.56 254
13191.65 237
13192.73 252
13193.81 273
13194.90 259
13195.98 216
13197.07 249
13198.15 235
13199.24 253
13200.32 264
13201.41 261
13202.49 273
13203.58 264
13204.67 256
13205.75 282
13206.84 261
13207.92 273
13209.01 269
13210.09 272
13211.18 248
13212.26 236
13213.35 267
13214.43 250
13215.52 255
13216.61 258
13217.69 280
13218.78 286
13219.86 276
13220.95 272
13222.04 267
13223.12 272
13224.21 270
13225.29 283
13226.38 262
13227.47 287
13228.55 286
13229.64 277
13230.72 299
13231.81 294
13232.90 255
13233.98 274
13235.07 305
13236.16 302
13237.24 293
13238.33 309
13239.42 289
13240.50 305
13241.59 299
13242.68 286
13243.76 299
13244.85 288
13245.94 318
13247.02 304
13248.11 297
13249.20 305
13250.29 311
13251.37 300
13252.46 337
13253.55 326
13254.63 323
13255.72 303
13256.81 294
13257.90 332
13258.98 352
13260.07 326
13261.16 324
13262.25 355
13263.33 352
13264.42 318
13265.51 323
13266.60 362
13267.69 362
13268.77 357
13269.86 353
13270.95 353
13272.04 353
13273.13 347
13274.21 401
13275.30 410
13276.39 378
13277.48 368
13278.57 381
13279.65 390
13280.74 396
13281.83 367
13282.92 400
13284.01 382
13285.10 397
13286.19 419
13287.27 416
13288.36 412
13289.45 415
13290.54 430
13291.63 454
13292.72 431
13293.81 439
13294.90 449
13295.98 447
13297.07 435
13298.16 436
13299.25 475
13300.34 445
13301.43 466
13302.52 471
13303.61 520
13304.70 474
13305.79 494
13306.88 494
13307.97 504
13309.06 506
13310.15 516
13311.24 494
13312.32 488
13313.41 496
13314.50 499
13315.59 505
13316.68 485
13317.77 514
13318.86 522
13319.95 535
13321.04 499
13322.13 514
13323.22 547
13324.31 548
13325.40 553
13326.49 527
13327.58 566
13328.68 580
13329.77 562
13330.86 536
13331.95 533
13333.04 558
13334.13 597
13335.22 597
13336.31 596
13337.40 578
13338.49 644
13339.58 595
13340.67 582
13341.76 592
13342.85 560
13343.94 566
13345.04 558
13346.13 579
13347.22 577
13348.31 611
13349.40 602
13350.49 590
13351.58 629
13352.67 641
13353.77 634
13354.86 637
13355.95 646
13357.04 679
13358.13 659
13359.22 661
13360.31 673
13361.41 748
13362.50 754
13363.59 742
13364.68 736
13365.77 743
13366.87 762
13367.96 714
13369.05 730
13370.14 670
13371.23 668
13372.33 691
13373.42 681
13374.51 647
13375.60 663
13376.69 609
13377.79 575
13378.88 553
13379.97 544
13381.06 594
13382.16 533
13383.25 522
13384.34 527
13385.43 528
13386.53 497
13387.62 522
13388.71 488
13389.81 476
13390.90 466
13391.99 471
13393.08 439
13394.18 459
13395.27 492
13396.36 474
13397.46 466
13398.55 458
13399.64 454
13400.74 479
13401.83 464
13402.92 444
13404.02 480
13405.11 460
13406.20 446
13407.30 453
13408.39 463
13409.48 444
13410.58 448
13411.67 455
13412.77 478
13413.86 467
13414.95 440
13416.05 462
13417.14 467
13418.23 466
13419.33 442
13420.42 462
13421.52 473
13422.61 474
13423.71 452
13424.80 461
13425.89 496
13426.99 465
13428.08 466
13429.18 509
13430.27 498
13431.37 484
13432.46 489
13433.56 469
13434.65 444
13435.74 496
13436.84 516
13437.93 505
13439.03 502
13440.12 534
13441.22 511
13442.31 487
13443.41 530
13444.50 529
13445.60 526
13446.69 512
13447.79 514
13448.88 515
13449.98 506
13451.08 552
13452.17 534
13453.27 565
13454.36 572
13455.46 605
13456.55 567
13457.65 608
13458.74 572
13459.84 581
13460.94 581
13462.03 598
13463.13 579
13464.22 604
13465.32 586
13466.41 565
13467.51 560
13468.61 575
13469.70 631
13470.80 604
13471.90 634
13472.99 563
13474.09 594
13475.18 594
13476.28 626
13477.38 649
13478.47 648
13479.57 653
13480.67 647
13481.76 637
13482.86 652
13483.96 683
13485.05 665
13486.15 677
13487.25 670
13488.34 662
13489.44 728
13490.54 710
13491.63 713
13492.73 724
13493.83 692
13494.93 752
13496.02 748
13497.12 811
13498.22 792
13499.31 802
13500.41 777
13501.51 786
13502.61 849
13503.70 746
13504.80 755
13505.90 738
13507.00 764
13508.09 728
13509.19 715
13510.29 710
13511.39 684
13512.49 675
13513.58 671
13514.68 640
13515.78 653
13516.88 661
13517.98 634
13519.07 615
13520.17 590
13521.27 595
13522.37 601
13523.47 590
13524.57 594
13525.66 543
13526.76 536
13527.86 548
13528.96 532
13530.06 557
13531.16 531
13532.25 479
13533.35 534
13534.45 505
13535.55 524
13536.65 523
13537.75 514
13538.85 467
13539.95 476
13541.05 479
13542.14 494
13543.24 448
13544.34 422
13545.44 440
13546.54 439
13547.64 443
13548.74 461
13549.84 483
13550.94 451
13552.04 462
13553.14 435
13554.24 408
13555.34 433
13556.44 456
13557.54 444
13558.64 435
13559.74 420
13560.84 435
13561.94 452
13563.04 469
13564.13 471
13565.23 427
13566.34 436
13567.44 431
13568.54 447
13569.64 424
13570.74 434
13571.84 416
13572.94 453
13574.04 442
13575.14 417
13576.24 414
13577.34 455
13578.44 466
13579.54 448
13580.64 420
13581.74 449
13582.84 445
13583.94 453
13585.04 440
13586.14 446
13587.24 469
13588.35 440
13589.45 436
13590.55 409
13591.65 447
13592.75 429
13593.85 431
13594.95 448
13596.05 453
13597.15 464
13598.26 457
13599.36 465
13600.46 432
13601.56 458
13602.66 455
13603.76 431
13604.86 407
13605.97 432
13607.07 429
13608.17 452
13609.27 444
13610.37 455
13611.47 501
13612.58 437
13613.68 457
13614.78 450
13615.88 446
13616.98 446
13618.09 465
13619.19 445
13620.29 456
13621.39 440
13622.50 457
13623.60 468
13624.70 475
13625.80 433
13626.91 440
13628.01 447
13629.11 447
13630.21 471
13631.32 484
13632.42 457
13633.52 469
13634.62 494
13635.73 426
13636.83 459
13637.93 458
13639.04 420
13640.14 438
13641.24 480
13642.35 469
13643.45 453
13644.55 445
13645.65 442
13646.76 463
13647.86 467
13648.96 456
13650.07 439
13651.17 435
13652.28 446
13653.38 436
13654.48 406
13655.59 459
13656.69 460
13657.79 423
13658.90 411
13660.00 414
13661.11 425
13662.21 441
13663.31 430
13664.42 444
13665.52 435
13666.63 416
13667.73 446
13668.83 417
13669.94 438
13671.04 424
13672.15 430
13673.25 436
13674.36 423
13675.46 455
13676.56 423
13677.67 401
13678.77 440
13679.88 415
13680.98 442
13682.09 436
13683.19 472
13684.30 460
13685.40 476
13686.51 460
13687.61 449
13688.72 457
13689.82 463
13690.93 478
13692.03 499
13693.14 485
13694.24 499
13695.35 510
13696.45 494
13697.56 498
13698.66 463
13699.77 477
13700.87 447
13701.98 517
13703.09 506
13704.19 489
13705.30 521
13706.40 501
13707.51 520
13708.61 495
13709.72 515
13710.83 543
13711.93 593
13713.04 547
13714.14 532
13715.25 547
13716.36 564
13717.46 584
13718.57 576
13719.67 570
13720.78 599
13721.89 588
13722.99 607
13724.10 626
13725.21 619
13726.31 588
13727.42 639
13728.53 630
13729.63 631
13730.74 608
13731.85 643
13732.95 681
13734.06 667
13735.17 691
13736.27 655
13737.38 635
13738.49 712
13739.59 737
13740.70 743
13741.81 730
13742.92 762
13744.02 774
13745.13 827
13746.24 838
13747.35 853
13748.45 847
13749.56 890
13750.67 943
13751.78 953
13752.88 984
13753.99 1017
13755.10 1052
13756.21 1081
13757.31 1042
13758.42 1119
13759.53 1117
13760.64 1143
13761.75 1135
13762.85 1065
13763.96 1116
13765.07 1145
13766.18 1086
13767.29 1027
13768.39 1075
13769.50 1055
13770.61 1021
13771.72 996
13772.83 935
13773.94 954
13775.04 902
13776.15 845
13777.26 843
13778.37 866
13779.48 774
13780.59 788
13781.70 750
13782.80 725
13783.91 709
13785.02 671
13786.13 697
13787.24 683
13788.35 613
13789.46 627
13790.57 588
13791.68 586
13792.79 621
13793.90 581
13795.00 569
13796.11 553
13797.22 557
13798.33 567
13799.44 539
13800.55 510
13801.66 528
13802.77 548
13803.88 543
13804.99 516
13806.10 478
13807.21 480
13808.32 509
13809.43 520
13810.54 527
13811.65 491
13812.76 492
13813.87 481
13814.98 441
13816.09 477
13817.20 522
13818.31 490
13819.42 474
13820.53 499
13821.64 477
13822.75 487
13823.86 494
13824.97 463
13826.08 478
13827.19 453
13828.30 472
13829.41 463
13830.53 454
13831.64 451
13832.75 471
13833.86 469
13834.97 459
13836.08 456
13837.19 480
13838.30 472
13839.41 462
13840.52 466
13841.64 443
13842.75 468
13843.86 492
13844.97 463
13846.08 460
13847.19 463
13848.30 462
13849.41 463
13850.53 478
13851.64 463
13852.75 474
13853.86 511
13854.97 501
13856.08 480
13857.20 450
13858.31 486
13859.42 511
13860.53 493
13861.64 497
13862.76 470
13863.87 485
13864.98 483
13866.09 497
13867.20 480
13868.32 495
13869.43 500
13870.54 497
13871.65 533
13872.77 531
13873.88 526
13874.99 536
13876.10 514
13877.22 520
13878.33 563
13879.44 520
13880.55 537
13881.67 517
13882.78 574
13883.89 583
13885.01 548
13886.12 552
13887.23 571
13888.34 620
13889.46 618
13890.57 611
13891.68 594
13892.80 638
13893.91 625
13895.02 649
13896.14 601
13897.25 593
13898.36 580
13899.48 581
13900.59 555
13901.70 531
13902.82 546
13903.93 509
13905.05 516
13906.16 486
13907.27 479
13908.39 516
13909.50 509
13910.61 484
13911.73 477
13912.84 473
13913.96 459
13915.07 461
13916.19 456
13917.30 463
13918.41 448
13919.53 477
13920.64 456
13921.76 463
13922.87 444
13923.99 459
13925.10 454
13926.21 458
13927.33 453
13928.44 458
13929.56 458
13930.67 435
13931.79 431
13932.90 431
13934.02 477
13935.13 480
13936.25 472
13937.36 474
13938.48 463
13939.59 458
13940.71 445
13941.82 448
13942.94 440
13944.05 423
13945.17 404
13946.28 423
13947.40 437
13948.52 420
13949.63 406
13950.75 407
13951.86 431
13952.98 434
13954.09 431
13955.21 439
13956.32 433
13957.44 393
13958.56 399
13959.67 414
13960.79 440
13961.90 399
13963.02 406
13964.14 413
13965.25 389
13966.37 444
13967.48 435
13968.60 406
13969.72 399
13970.83 428
13971.95 415
13973.07 414
13974.18 409
13975.30 415
13976.42 433
13977.53 409
13978.65 405
13979.77 432
13980.88 433
13982.00 448
13983.12 439
13984.23 447
13985.35 417
13986.47 434
13987.58 414
13988.70 432
13989.82 452
13990.94 471
13992.05 469
13993.17 450
13994.29 433
13995.40 472
13996.52 466
13997.64 468
13998.76 471
13999.87 444
14000.99 455
14002.11 469
14003.23 469
14004.35 488
14005.46 486
14006.58 470
14007.70 446
14008.82 475
14009.93 456
14011.05 456
14012.17 477
14013.29 451
14014.41 472
14015.52 455
14016.64 424
14017.76 428
14018.88 428
14020.00 461
14021.12 470
14022.23 476
14023.35 481
14024.47 454
14025.59 484
14026.71 486
14027.83 471
14028.95 444
14030.06 480
14031.18 484
14032.30 495
14033.42 485
14034.54 492
14035.66 477
14036.78 485
14037.90 525
14039.02 531
14040.14 511
14041.25 503
14042.37 529
14043.49 563
14044.61 525
14045.73 539
14046.85 534
14047.97 523
14049.09 565
14050.21 554
14051.33 578
14052.45 543
14053.57 545
14054.69 597
14055.81 574
14056.93 582
14058.05 595
14059.17 605
14060.29 614
14061.41 660
14062.53 644
14063.65 671
14064.77 676
14065.89 663
14067.01 640
14068.13 685
14069.25 713
14070.37 703
14071.49 695
14072.61 709
14073.73 704
14074.85 706
14075.97 702
14077.09 727
14078.21 720
14079.33 743
14080.45 766
14081.57 799
14082.69 747
14083.82 782
14084.94 782
14086.06 777
14087.18 826
14088.30 826
14089.42 842
14090.54 821
14091.66 821
14092.78 845
14093.91 809
14095.03 826
14096.15 865
14097.27 857
14098.39 826
14099.51 800
14100.63 799
14101.76 809
14102.88 762
14104.00 713
14105.12 761
14106.24 733
14107.36 723
14108.49 687
14109.61 644
14110.73 647
14111.85 603
14112.97 617
14114.10 642
14115.22 603
14116.34 629
14117.46 602
14118.58 588
14119.71 583
14120.83 574
14121.95 552
14123.07 590
14124.20 539
14125.32 524
14126.44 526
14127.56 575
14128.69 539
14129.81 528
14130.93 562
14132.06 511
14133.18 506
14134.30 496
14135.42 490
14136.55 513
14137.67 509
14138.79 498
14139.92 501
14141.04 495
14142.16 482
14143.29 498
14144.41 493
14145.53 478
14146.66 472
14147.78 482
14148.90 477
14150.03 466
14151.15 472
14152.27 464
14153.40 459
14154.52 482
14155.64 468
14156.77 443
14157.89 447
14159.02 456
14160.14 460
14161.26 480
14162.39 460
14163.51 459
14164.64 468
14165.76 490
14166.88 450
14168.01 459
14169.13 458
14170.26 435
14171.38 449
14172.51 440
14173.63 454
14174.75 450
14175.88 472
14177.00 435
14178.13 475
14179.25 451
14180.38 417
14181.50 434
14182.63 427
14183.75 431
14184.88 416
14186.00 419
14187.13 459
14188.25 430
14189.38 425
14190.50 427
14191.63 409
14192.75 425
14193.88 426
14195.00 414
14196.13 390
14197.25 423
14198.38 415
14199.50 426
14200.63 414
14201.76 379
14202.88 415
14204.01 387
14205.13 399
14206.26 409
14207.38 421
14208.51 393
14209.64 393
14210.76 396
14211.89 377
14213.01 403
14214.14 408
14215.27 404
14216.39 398
14217.52 381
14218.64 373
14219.77 374
14220.90 357
14222.02 362
14223.15 378
14224.28 393
14225.40 369
14226.53 365
14227.66 369
14228.78 367
14229.91 353
14231.04 378
14232.16 358
14233.29 356
14234.42 330
14235.54 370
14236.67 363
14237.80 367
14238.92 387
14240.05 339
14241.18 333
14242.31 370
14243.43 382
14244.56 368
14245.69 363
14246.82 368
14247.94 339
14249.07 362
14250.20 327
14251.33 342
14252.45 320
14253.58 331
14254.71 320
14255.84 317
14256.96 342
14258.09 330
14259.22 327
14260.35 349
14261.47 323
14262.60 336
14263.73 348
14264.86 323
14265.99 335
14267.12 319
14268.24 321
14269.37 318
14270.50 283
14271.63 278
14272.76 308
14273.89 304
14275.01 269
14276.14 290
14277.27 302
14278.40 296
14279.53 294
14280.66 284
14281.79 276
14282.91 298
14284.04 278
14285.17 278
14286.30 311
14287.43 281
14288.56 294
14289.69 277
14290.82 279
14291.95 280
14293.08 286
14294.20 322
14295.33 305
14296.46 264
14297.59 284
14298.72 279
14299.85 256
14300.98 272
14302.11 288
14303.24 295
14304.37 271
14305.50 259
14306.63 261
14307.76 273
14308.89 279
14310.02 288
14311.15 280
14312.28 260
14313.41 287
14314.54 276
14315.67 272
14316.80 257
14317.93 276
14319.06 272
14320.19 276
14321.32 287
14322.45 274
14323.58 275
14324.71 263
14325.84 278
14326.97 260
14328.10 257
14329.23 247
14330.36 282
14331.49 268
14332.62 248
14333.76 241
14334.89 279
14336.02 263
14337.15 249
14338.28 254
14339.41 282
14340.54 274
14341.67 263
14342.80 249
14343.93 248
14345.07 239
14346.20 252
14347.33 258
14348.46 274
14349.59 277
14350.72 258
14351.85 276
14352.99 264
14354.12 275
14355.25 262
14356.38 259
14357.51 239
14358.64 262
14359.78 242
14360.91 272
14362.04 250
14363.17 263
14364.30 243
14365.44 228
14366.57 251
14367.70 256
14368.83 264
14369.96 262
14371.10 259
14372.23 277
14373.36 273
14374.49 260
14375.63 275
14376.76 281
14377.89 257
14379.02 258
14380.16 269
14381.29 289
14382.42 281
14383.55 277
14384.69 268
14385.82 270
14386.95 260
14388.09 293
14389.22 275
14390.35 307
14391.49 277
14392.62 266
14393.75 291
14394.89 289
14396.02 291
14397.15 284
14398.28 284
14399.42 287
14400.55 296
14401.69 266
14402.82 297
14403.95 283
14405.09 291
14406.22 279
14407.35 287
14408.49 294
14409.62 289
14410.75 307
14411.89 298
14413.02 299
14414.16 318
14415.29 312
14416.42 294
14417.56 286
14418.69 307
14419.83 315
14420.96 308
14422.10 322
14423.23 288
14424.36 292
14425.50 301
14426.63 323
14427.77 325
14428.90 330
14430.04 296
14431.17 328
14432.31 325
14433.44 314
14434.58 314
14435.71 346
14436.85 335
14437.98 302
14439.12 314
14440.25 309
14441.39 326
14442.52 322
14443.66 305
14444.79 319
14445.93 353
14447.06 314
14448.20 335
14449.33 339
14450.47 311
14451.60 322
14452.74 320
14453.87 308
14455.01 300
14456.14 323
14457.28 346
14458.42 359
14459.55 321
14460.69 356
14461.82 338
14462.96 360
14464.10 348
14465.23 348
14466.37 349
14467.50 353
14468.64 328
14469.78 358
14470.91 348
14472.05 314
14473.18 318
14474.32 330
14475.46 341
14476.59 322
14477.73 318
14478.87 346
14480.00 316
14481.14 323
14482.28 328
14483.41 333
14484.55 334
14485.69 328
14486.82 330
14487.96 311
14489.10 322
14490.23 321
14491.37 322
14492.51 336
14493.65 279
14494.78 320
14495.92 315
14497.06 319
14498.19 309
14499.33 310
14500.47 326
14501.61 328
14502.74 326
14503.88 332
14505.02 331
14506.16 309
14507.29 308
14508.43 330
14509.57 290
14510.71 309
14511.85 307
14512.98 316
14514.12 308
14515.26 311
14516.40 304
14517.54 287
14518.67 308
14519.81 304
14520.95 289
14522.09 295
14523.23 287
14524.36 288
14525.50 267
14526.64 276
14527.78 299
14528.92 310
14530.06 308
14531.19 305
14532.33 309
14533.47 312
14534.61 263
14535.75 279
14536.89 294
14538.03 301
14539.17 296
14540.31 293
14541.44 283
14542.58 290
14543.72 291
14544.86 303
14546.00 282
14547.14 285
14548.28 299
14549.42 288
14550.56 308
14551.70 304
14552.84 294
14553.98 296
14555.12 318
14556.25 303
14557.39 303
14558.53 323
14559.67 319
14560.81 298
14561.95 301
14563.09 307
14564.23 327
14565.37 332
14566.51 284
14567.65 336
14568.79 330
14569.93 323
14571.07 323
14572.21 340
14573.35 319
14574.49 339
14575.63 352
14576.77 328
14577.92 334
14579.06 341
14580.20 353
14581.34 353
14582.48 347
14583.62 337
14584.76 362
14585.90 344
14587.04 379
14588.18 363
14589.32 354
14590.46 380
14591.60 363
14592.74 379
14593.89 376
14595.03 387
14596.17 383
14597.31 398
14598.45 397
14599.59 419
14600.73 392
14601.87 392
14603.02 353
14604.16 402
14605.30 398
14606.44 416
14607.58 390
14608.72 417
14609.86 448
14611.01 438
14612.15 446
14613.29 443
14614.43 507
14615.57 461
14616.72 479
14617.86 484
14619.00 453
14620.14 452
14621.28 545
14622.43 488
14623.57 534
14624.71 568
14625.85 577
14627.00 572
14628.14 578
14629.28 596
14630.42 615
14631.56 568
14632.71 542
14633.85 549
14634.99 558
14636.14 572
14637.28 527
14638.42 542
14639.56 540
14640.71 512
14641.85 463
14642.99 473
14644.14 478
14645.28 442
14646.42 423
14647.56 406
14648.71 402
14649.85 374
14650.99 383
14652.14 364
14653.28 368
14654.42 340
14655.57 351
14656.71 335
14657.85 342
14659.00 317
14660.14 311
14661.29 345
14662.43 348
14663.57 317
14664.72 291
14665.86 329
14667.00 311
14668.15 314
14669.29 316
14670.44 302
14671.58 272
14672.73 282
14673.87 279
14675.01 269
14676.16 288
14677.30 269
14678.45 269
14679.59 274
14680.74 274
14681.88 261
14683.02 266
14684.17 270
14685.31 270
14686.46 264
14687.60 284
14688.75 278
14689.89 274
14691.04 247
14692.18 233
14693.33 241
14694.47 272
14695.62 253
14696.76 238
14697.91 245
14699.05 250
14700.20 259
14701.34 239
14702.49 250
14703.63 260
14704.78 240
14705.92 231
14707.07 236
14708.22 261
14709.36 249
14710.51 231
14711.65 261
14712.80 237
14713.94 265
14715.09 234
14716.23 218
14717.38 229
14718.53 241
14719.67 246
14720.82 233
14721.96 244
14723.11 218
14724.26 261
14725.40 260
14726.55 262
14727.70 238
14728.84 256
14729.99 237
14731.13 247
14732.28 250
14733.43 228
14734.57 248
14735.72 228
14736.87 240
14738.01 212
14739.16 255
14740.31 216
14741.45 240
14742.60 224
14743.75 245
14744.89 212
14746.04 229
14747.19 237
14748.34 231
14749.48 217
14750.63 225
14751.78 255
14752.92 239
14754.07 203
14755.22 224
14756.37 215
14757.51 207
14758.66 205
14759.81 205
14760.96 230
14762.10 213
14763.25 215
14764.40 203
14765.55 212
14766.70 211
14767.84 197
14768.99 238
14770.14 207
14771.29 228
14772.43 207
14773.58 241
14774.73 211
14775.88 187
14777.03 209
14778.18 222
14779.32 184
14780.47 191
14781.62 204
14782.77 185
14783.92 197
14785.07 203
14786.21 203
14787.36 217
14788.51 184
14789.66 202
14790.81 199
14791.96 216
14793.11 189
14794.26 212
14795.40 214
14796.55 204
14797.70 204
14798.85 174
14800.00 178
14801.15 161
14802.30 190
14803.45 189
14804.60 172
14805.75 188
14806.90 185
14808.05 166
14809.19 172
14810.34 176
14811.49 174
14812.64 175
14813.79 158
14814.94 187
14816.09 201
14817.24 173
14818.39 175
14819.54 178
14820.69 172
14821.84 191
14822.99 181
14824.14 177
14825.29 164
14826.44 159
14827.59 181
14828.74 151
14829.89 180
14831.04 163
14832.19 171
14833.34 148
14834.49 174
14835.64 163
14836.79 177
14837.95 179
14839.10 167
14840.25 160
14841.40 173
14842.55 175
14843.70 174
14844.85 161
14846.00 163
14847.15 159
14848.30 163
14849.45 166
14850.60 171
14851.76 156
14852.91 152
14854.06 171
14855.21 179
14856.36 156
14857.51 144
14858.66 156
14859.81 162
14860.97 176
14862.12 146
14863.27 164
14864.42 159
14865.57 158
14866.72 166
14867.88 152
14869.03 156
14870.18 161
14871.33 159
14872.48 159
14873.64 174
14874.79 158
14875.94 170
14877.09 167
14878.24 172
14879.40 175
14880.55 156
14881.70 146
14882.85 151
14884.00 177
14885.16 153
14886.31 147
14887.46 145
14888.61 135
14889.77 152
14890.92 151
14892.07 154
14893.23 136
14894.38 148
14895.53 146
14896.68 148
14897.84 151
14898.99 154
14900.14 144
14901.30 145
14902.45 157
14903.60 142
14904.75 147
14905.91 169
14907.06 172
14908.21 176
14909.37 142
14910.52 170
14911.67 174
14912.83 156
14913.98 139
14915.14 150
14916.29 140
14917.44 151
14918.60 175
14919.75 144
14920.90 141
14922.06 142
14923.21 162
14924.37 152
14925.52 159
14926.67 171
14927.83 161
14928.98 160
14930.14 156
14931.29 149
14932.44 144
14933.60 158
14934.75 173
14935.91 170
14937.06 157
14938.22 150
14939.37 145
14940.52 144
14941.68 147
14942.83 159
14943.99 157
14945.14 168
14946.30 164
14947.45 157
14948.61 163
14949.76 173
14950.92 163
14952.07 161
14953.23 150
14954.38 177
14955.54 165
14956.69 142
14957.85 173
14959.00 175
14960.16 164
14961.31 168
14962.47 147
14963.62 152
14964.78 154
14965.94 147
14967.09 153
14968.25 150
14969.40 168
14970.56 159
14971.71 148
14972.87 146
14974.03 151
14975.18 155
14976.34 156
14977.49 168
14978.65 169
14979.81 188
14980.96 158
14982.12 144
14983.27 153
14984.43 142
14985.59 140
14986.74 172
14987.90 155
14989.06 150
14990.21 149
14991.37 142
14992.53 132
14993.68 137
14994.84 150
14996.00 159
14997.15 158
14998.31 144
14999.47 159
15000.62 162
15001.78 153
15002.94 139
15004.09 140
15005.25 149
15006.41 142
15007.56 139
15008.72 152
15009.88 173
15011.04 135
15012.19 158
15013.35 160
15014.51 136
15015.67 140
15016.82 139
15017.98 145
15019.14 143
15020.30 141
15021.45 135
15022.61 148
15023.77 164
15024.93 146
15026.08 143
15027.24 134
15028.40 157
15029.56 139
15030.72 127
15031.87 163
15033.03 130
15034.19 152
15035.35 141
15036.51 152
15037.67 120
15038.82 155
15039.98 138
15041.14 146
15042.30 149
15043.46 139
15044.62 155
15045.78 137
15046.93 122
15048.09 130
15049.25 160
15050.41 143
15051.57 156
15052.73 129
15053.89 148
15055.05 123
15056.20 169
15057.36 152
15058.52 160
15059.68 142
15060.84 155
15062.00 144
15063.16 151
15064.32 156
15065.48 174
15066.64 171
15067.80 142
15068.96 155
15070.12 158
15071.28 161
15072.44 146
15073.60 162
15074.76 165
15075.91 155
15077.07 145
15078.23 167
15079.39 137
15080.55 130
15081.71 166
15082.87 164
15084.03 169
15085.19 154
15086.35 154
15087.51 146
15088.68 153
15089.84 144
15091.00 155
15092.16 156
15093.32 146
15094.48 157
15095.64 163
15096.80 145
15097.96 145
15099.12 152
15100.28 152
15101.44 151
15102.60 149
15103.76 152
15104.92 161
15106.08 178
15107.25 165
15108.41 170
15109.57 159
15110.73 178
15111.89 161
15113.05 168
15114.21 140
15115.37 153
15116.54 185
15117.70 184
15118.86 156
15120.02 183
15121.18 161
15122.34 176
15123.50 173
15124.67 162
15125.83 183
15126.99 172
15128.15 170
15129.31 169
15130.47 171
15131.64 169
15132.80 171
15133.96 175
15135.12 164
15136.28 168
15137.45 176
15138.61 171
15139.77 172
15140.93 163
15142.10 156
15143.26 187
15144.42 177
15145.58 199
15146.75 174
15147.91 185
15149.07 186
15150.23 189
15151.40 200
15152.56 199
15153.72 193
15154.88 199
15156.05 203
15157.21 208
15158.37 216
15159.54 197
15160.70 238
15161.86 214
15163.03 204
15164.19 217
15165.35 237
15166.52 188
15167.68 199
15168.84 225
15170.01 216
15171.17 223
15172.33 234
15173.50 241
15174.66 228
15175.82 230
15176.99 232
15178.15 250
15179.31 223
15180.48 229
15181.64 255
15182.81 240
15183.97 239
15185.13 244
15186.30 234
15187.46 244
15188.63 247
15189.79 258
15190.95 283
15192.12 251
15193.28 268
15194.45 260
15195.61 271
15196.78 242
15197.94 231
15199.10 260
15200.27 265
15201.43 275
15202.60 254
15203.76 261
15204.93 230
15206.09 252
15207.26 263
15208.42 272
15209.59 271
15210.75 283
15211.92 264
15213.08 282
15214.25 279
15215.41 280
15216.58 309
15217.74 293
15218.91 286
15220.07 295
15221.24 300
15222.40 302
15223.57 316
15224.74 331
15225.90 339
15227.07 342
15228.23 373
15229.40 361
15230.56 322
15231.73 311
15232.89 348
15234.06 349
15235.23 331
15236.39 344
15237.56 321
15238.72 334
15239.89 317
15241.06 315
15242.22 323
15243.39 339
15244.56 305
15245.72 293
15246.89 307
15248.05 331
15249.22 309
15250.39 313
15251.55 289
15252.72 307
15253.89 287
15255.05 261
15256.22 268
15257.39 244
15258.55 251
15259.72 235
15260.89 253
15262.05 260
15263.22 254
15264.39 257
15265.56 246
15266.72 247
15267.89 254
15269.06 254
15270.22 236
15271.39 278
15272.56 258
15273.73 227
15274.89 250
15276.06 237
15277.23 225
15278.40 246
15279.56 231
15280.73 236
15281.90 226
15283.07 205
15284.23 213
15285.40 238
15286.57 216
15287.74 227
15288.91 244
15290.07 232
15291.24 229
15292.41 213
15293.58 222
15294.75 234
15295.92 223
15297.08 223
15298.25 244
15299.42 232
15300.59 233
15301.76 215
15302.93 247
15304.09 239
15305.26 249
15306.43 258
15307.60 254
15308.77 227
15309.94 234
15311.11 259
15312.28 237
15313.44 257
15314.61 248
15315.78 273
15316.95 261
15318.12 238
15319.29 253
15320.46 244
15321.63 250
15322.80 265
15323.97 266
15325.14 263
15326.30 255
15327.47 255
15328.64 282
15329.81 258
15330.98 263
15332.15 271
15333.32 289
15334.49 293
15335.66 291
15336.83 293
15338.00 276
15339.17 269
15340.34 297
15341.51 278
15342.68 262
15343.85 297
15345.02 328
15346.19 308
15347.36 317
15348.53 311
15349.70 310
15350.87 331
15352.04 297
15353.21 296
15354.38 318
15355.55 340
15356.72 326
15357.90 361
15359.07 379
15360.24 320
15361.41 347
15362.58 351
15363.75 354
15364.92 351
15366.09 333
15367.26 366
15368.43 356
15369.60 351
15370.77 367
15371.95 336
15373.12 340
15374.29 353
15375.46 362
15376.63 351
15377.80 316
15378.97 330
15380.15 318
15381.32 352
15382.49 312
15383.66 349
15384.83 327
15386.00 319
15387.17 318
15388.35 319
15389.52 345
15390.69 328
15391.86 343
15393.03 332
15394.21 325
15395.38 292
15396.55 295
15397.72 312
15398.89 329
15400.07 290
15401.24 281
15402.41 290
15403.58 275
15404.76 239
15405.93 257
15407.10 279
15408.27 275
15409.45 253
15410.62 261
15411.79 264
15412.96 227
15414.14 244
15415.31 230
15416.48 247
15417.66 219
15418.83 225
15420.00 233
15421.17 210
15422.35 215
15423.52 220
15424.69 217
15425.87 225
15427.04 238
15428.21 207
15429.39 231
15430.56 202
15431.73 224
15432.91 221
15434.08 214
15435.25 214
15436.43 205
15437.60 236
15438.77 225
15439.95 205
15441.12 212
15442.30 215
15443.47 201
15444.64 211
15445.82 233
15446.99 229
15448.17 189
15449.34 200
15450.51 198
15451.69 199
15452.86 167
15454.04 198
15455.21 214
15456.39 226
15457.56 210
15458.73 206
15459.91 183
15461.08 189
15462.26 181
15463.43 220
15464.61 214
15465.78 189
15466.96 194
15468.13 227
15469.31 217
15470.48 210
15471.66 198
15472.83 221
15474.01 219
15475.18 205
15476.36 200
15477.53 197
15478.71 195
15479.88 205
15481.06 206
15482.23 217
15483.41 209
15484.58 198
15485.76 212
15486.93 199
15488.11 198
15489.29 192
15490.46 197
15491.64 203
15492.81 207
15493.99 220
15495.16 179
15496.34 220
15497.52 220
15498.69 218
15499.87 201
15501.04 186
15502.22 220
15503.40 210
15504.57 221
15505.75 213
15506.92 213
15508.10 227
15509.28 224
15510.45 211
15511.63 218
15512.81 224
15513.98 198
15515.16 203
15516.34 206
15517.51 210
15518.69 218
15519.87 216
15521.04 217
15522.22 210
15523.40 209
15524.57 219
15525.75 207
15526.93 224
15528.11 230
15529.28 209
15530.46 206
15531.64 203
15532.81 199
15533.99 228
15535.17 222
15536.35 215
15537.52 227
15538.70 228
15539.88 228
15541.06 238
15542.23 229
15543.41 200
15544.59 223
15545.77 222
15546.95 235
15548.12 199
15549.30 201
15550.48 232
15551.66 225
15552.83 250
15554.01 227
15555.19 234
15556.37 235
15557.55 212
15558.73 232
15559.90 236
15561.08 247
15562.26 240
15563.44 252
15564.62 224
15565.80 220
15566.97 249
15568.15 273
15569.33 241
15570.51 224
15571.69 241
15572.87 246
15574.05 243
15575.23 232
15576.40 236
15577.58 278
15578.76 252
15579.94 251
15581.12 274
15582.30 261
15583.48 268
15584.66 259
15585.84 287
15587.02 286
15588.20 302
15589.38 296
15590.56 297
15591.73 283
15592.91 274
15594.09 298
15595.27 291
15596.45 297
15597.63 324
15598.81 312
15599.99 326
15601.17 303
15602.35 295
15603.53 309
15604.71 341
15605.89 307
15607.07 337
15608.25 362
15609.43 328
15610.61 338
15611.79 371
15612.97 385
15614.15 372
15615.33 350
15616.51 325
15617.69 364
15618.88 351
15620.06 353
15621.24 361
15622.42 356
15623.60 368
15624.78 378
15625.96 380
15627.14 368
15628.32 357
15629.50 370
15630.68 405
15631.86 378
15633.05 379
15634.23 389
15635.41 391
15636.59 351
15637.77 385
15638.95 418
15640.13 427
15641.31 401
15642.50 403
15643.68 426
15644.86 401
15646.04 397
15647.22 424
15648.40 429
15649.58 403
15650.77 435
15651.95 421
15653.13 452
15654.31 416
15655.49 380
15656.68 408
15657.86 434
15659.04 397
15660.22 423
15661.40 431
15662.59 416
15663.77 405
15664.95 390
15666.13 405
15667.32 369
15668.50 380
15669.68 406
15670.86 381
15672.05 379
15673.23 378
15674.41 369
15675.59 363
15676.78 364
15677.96 364
15679.14 340
15680.32 364
15681.51 358
15682.69 368
15683.87 375
15685.06 346
15686.24 325
15687.42 369
15688.61 366
15689.79 354
15690.97 375
15692.16 353
15693.34 355
15694.52 366
15695.71 359
15696.89 380
15698.07 346
15699.26 390
15700.44 385
15701.62 379
15702.81 370
15703.99 438
15705.17 392
15706.36 396
15707.54 390
15708.73 404
15709.91 403
15711.09 366
15712.28 354
15713.46 390
15714.65 415
15715.83 415
15717.02 395
15718.20 410
15719.38 404
15720.57 436
15721.75 418
15722.94 445
15724.12 417
15725.31 413
15726.49 451
15727.68 423
15728.86 418
15730.04 442
15731.23 466
15732.41 470
15733.60 466
15734.78 464
15735.97 440
15737.15 450
15738.34 481
15739.52 498
15740.71 488
15741.89 490
15743.08 485
15744.27 523
15745.45 516
15746.64 539
15747.82 519
15749.01 515
15750.19 516
15751.38 512
15752.56 499
15753.75 528
15754.93 519
15756.12 520
15757.31 513
15758.49 523
15759.68 538
15760.86 511
15762.05 487
15763.24 453
15764.42 487
15765.61 493
15766.79 497
15767.98 468
15769.17 436
15770.35 459
15771.54 457
15772.72 447
15773.91 453
15775.10 443
15776.28 430
15777.47 434
15778.66 414
15779.84 435
15781.03 441
15782.22 438
15783.40 430
15784.59 412
15785.78 408
15786.96 414
15788.15 415
15789.34 397
15790.53 400
15791.71 362
15792.90 393
15794.09 386
15795.27 390
15796.46 379
15797.65 381
15798.84 362
15800.02 359
15801.21 384
15802.40 380
15803.59 354
15804.77 345
15805.96 378
15807.15 369
15808.34 362
15809.52 343
15810.71 365
15811.90 390
15813.09 351
15814.28 351
15815.46 345
15816.65 345
15817.84 351
15819.03 366
15820.22 365
15821.40 386
15822.59 394
15823.78 388
15824.97 347
15826.16 352
15827.35 327
15828.53 378
15829.72 373
15830.91 369
15832.10 371
15833.29 351
15834.48 355
15835.67 348
15836.85 332
15838.04 363
15839.23 351
15840.42 381
15841.61 374
15842.80 354
15843.99 363
15845.18 358
15846.37 380
15847.55 355
15848.74 336
15849.93 350
15851.12 379
15852.31 378
15853.50 346
15854.69 333
15855.88 359
15857.07 361
15858.26 335
15859.45 341
15860.64 352
15861.83 374
15863.02 354
15864.21 385
15865.40 365
15866.59 367
15867.78 363
15868.97 394
15870.16 381
15871.35 387
15872.54 384
15873.73 396
15874.92 389
15876.11 398
15877.30 400
15878.49 416
15879.68 401
15880.87 386
15882.06 417
15883.25 404
15884.44 403
15885.63 421
15886.82 456
15888.01 422
15889.20 447
15890.39 409
15891.59 443
15892.78 403
15893.97 433
15895.16 437
15896.35 429
15897.54 443
15898.73 428
15899.92 467
15901.11 477
15902.30 481
15903.50 468
15904.69 501
15905.88 518
15907.07 494
15908.26 495
15909.45 521
15910.64 480
15911.84 526
15913.03 520
15914.22 507
15915.41 519
15916.60 510
15917.79 533
15918.99 501
15920.18 525
15921.37 509
15922.56 527
15923.75 532
15924.95 537
15926.14 500
15927.33 513
15928.52 515
15929.71 513
15930.91 509
15932.10 516
15933.29 487
15934.48 462
15935.68 476
15936.87 446
15938.06 465
15939.25 423
15940.45 422
15941.64 428
15942.83 419
15944.03 383
15945.22 411
15946.41 376
15947.60 368
15948.80 365
15949.99 331
15951.18 351
15952.38 354
15953.57 335
15954.76 312
15955.96 309
15957.15 286
15958.34 301
15959.54 314
15960.73 293
15961.92 291
15963.12 288
15964.31 259
15965.50 264
15966.70 278
15967.89 260
15969.08 265
15970.28 264
15971.47 283
15972.67 273
15973.86 271
15975.05 268
15976.25 284
15977.44 248
15978.64 276
15979.83 245
15981.02 261
15982.22 237
15983.41 212
15984.61 226
15985.80 255
15987.00 233
15988.19 212
15989.38 221
15990.58 219
15991.77 240
15992.97 207
15994.16 220
15995.36 214
15996.55 227
15997.75 235
15998.94 242
16000.14 229
16001.33 219
16002.53 219
16003.72 239
16004.92 234
16006.11 221
16007.31 242
16008.50 238
16009.70 223
16010.89 224
16012.09 234
16013.28 225
16014.48 237
16015.67 204
16016.87 232
16018.07 224
16019.26 207
16020.46 210
16021.65 222
16022.85 236
16024.04 226
16025.24 218
16026.44 217
16027.63 217
16028.83 207
16030.02 220
16031.22 240
16032.42 197
16033.61 216
16034.81 238
16036.00 202
16037.20 211
16038.40 186
16039.59 225
16040.79 192
16041.99 216
16043.18 209
16044.38 211
16045.58 208
16046.77 185
16047.97 206
16049.17 192
16050.36 186
16051.56 198
16052.76 207
16053.95 189
16055.15 176
16056.35 186
16057.54 213
16058.74 171
16059.94 175
16061.14 192
16062.33 197
16063.53 202
16064.73 172
16065.92 183
16067.12 177
16068.32 185
16069.52 186
16070.71 190
16071.91 186
16073.11 188
16074.31 186
16075.50 169
16076.70 180
16077.90 188
16079.10 180
16080.30 172
16081.49 186
16082.69 197
16083.89 167
16085.09 163
16086.29 172
16087.48 166
16088.68 179
16089.88 154
16091.08 168
16092.28 164
16093.48 175
16094.67 153
16095.87 181
16097.07 162
16098.27 150
16099.47 165
16100.67 148
16101.87 148
16103.06 151
16104.26 185
16105.46 150
16106.66 174
16107.86 151
16109.06 140
16110.26 178
16111.46 161
16112.66 160
16113.86 148
16115.05 154
16116.25 125
16117.45 153
16118.65 155
16119.85 165
16121.05 139
16122.25 138
16123.45 145
16124.65 150
16125.85 157
16127.05 154
16128.25 149
16129.45 147
16130.65 151
16131.85 155
16133.05 131
16134.25 145
16135.45 138
16136.65 148
16137.85 117
16139.05 144
16140.25 137
16141.45 159
16142.65 173
16143.85 138
16145.05 148
16146.25 131
16147.45 148
16148.65 137
16149.85 143
16151.05 117
16152.25 134
16153.45 154
16154.65 166
16155.85 128
16157.05 135
16158.25 139
16159.46 158
16160.66 160
16161.86 128
16163.06 136
16164.26 116
16165.46 169
16166.66 146
16167.86 137
16169.06 125
16170.27 145
16171.47 142
16172.67 137
16173.87 135
16175.07 121
16176.27 152
16177.47 148
16178.67 169
16179.88 126
16181.08 134
16182.28 155
16183.48 132
16184.68 128
16185.89 122
16187.09 139
16188.29 141
16189.49 128
16190.69 142
16191.90 147
16193.10 123
16194.30 142
16195.50 130
16196.70 144
16197.91 128
16199.11 143
16200.31 133
16201.51 125
16202.72 133
16203.92 133
16205.12 142
16206.32 140
16207.53 142
16208.73 127
16209.93 130
16211.13 148
16212.34 139
16213.54 147
16214.74 156
16215.95 143
16217.15 130
16218.35 126
16219.55 131
16220.76 147
16221.96 153
16223.16 146
16224.37 154
16225.57 149
16226.77 125
16227.98 140
16229.18 142
16230.38 165
16231.59 152
16232.79 140
16233.99 147
16235.20 135
16236.40 139
16237.61 153
16238.81 173
16240.01 145
16241.22 128
16242.42 139
16243.63 131
16244.83 146
16246.03 151
16247.24 130
16248.44 131
16249.65 143
16250.85 152
16252.05 138
16253.26 154
16254.46 144
16255.67 151
16256.87 131
16258.08 151
16259.28 162
16260.49 155
16261.69 155
16262.89 148
16264.10 146
16265.30 147
16266.51 153
16267.71 168
16268.92 147
16270.12 139
16271.33 162
16272.53 152
16273.74 162
16274.94 133
16276.15 134
16277.35 150
16278.56 141
16279.77 143
16280.97 127
16282.18 144
16283.38 147
16284.59 160
16285.79 157
16287.00 142
16288.20 143
16289.41 160
16290.61 159
16291.82 158
16293.03 147
16294.23 158
16295.44 131
16296.64 149
16297.85 134
16299.06 150
16300.26 152
16301.47 137
16302.67 150
16303.88 146
16305.09 141
16306.29 161
16307.50 162
16308.71 143
16309.91 158
16311.12 147
16312.33 151
16313.53 160
16314.74 131
16315.95 140
16317.15 134
16318.36 158
16319.57 142
16320.77 110
16321.98 146
16323.19 152
16324.39 145
16325.60 134
16326.81 133
16328.01 138
16329.22 136
16330.43 148
16331.64 129
16332.84 142
16334.05 139
16335.26 160
16336.47 121
16337.67 115
16338.88 125
16340.09 111
16341.30 134
16342.50 125
16343.71 129
16344.92 128
16346.13 125
16347.33 120
16348.54 109
16349.75 122
16350.96 121
16352.17 138
16353.37 150
16354.58 112
16355.79 129
16357.00 121
16358.21 125
16359.41 132
16360.62 120
16361.83 132
16363.04 117
16364.25 114
16365.46 126
16366.67 135
16367.87 123
16369.08 109
16370.29 125
16371.50 127
16372.71 123
16373.92 110
16375.13 104
16376.34 136
16377.54 118
16378.75 110
16379.96 113
16381.17 107
16382.38 109
16383.59 114
16384.80 143
16386.01 118
16387.22 139
16388.43 131
16389.64 118
16390.85 118
16392.05 117
16393.26 111
16394.47 108
16395.68 135
16396.89 129
16398.10 130
16399.31 118
16400.52 137
16401.73 128
16402.94 144
16404.15 109
16405.36 123
16406.57 141
16407.78 131
16408.99 139
16410.20 111
16411.41 115
16412.62 127
16413.83 124
16415.04 136
16416.25 106
16417.46 116
16418.67 132
16419.88 113
16421.10 117
16422.31 119
16423.52 132
16424.73 127
16425.94 149
16427.15 132
16428.36 123
16429.57 118
16430.78 139
16431.99 115
16433.20 113
16434.41 134
16435.63 124
16436.84 115
16438.05 124
16439.26 124
16440.47 132
16441.68 145
16442.89 129
16444.10 120
16445.32 163
16446.53 125
16447.74 124
16448.95 137
16450.16 113
16451.37 136
16452.59 129
16453.80 116
16455.01 128
16456.22 137
16457.43 112
16458.64 131
16459.86 126
16461.07 143
16462.28 119
16463.49 117
16464.70 133
16465.92 123
16467.13 109
16468.34 133
16469.55 146
16470.77 132
16471.98 109
16473.19 102
16474.40 147
16475.62 129
16476.83 133
16478.04 113
16479.25 133
16480.47 126
16481.68 121
16482.89 122
16484.11 130
16485.32 122
16486.53 114
16487.74 133
16488.96 120
16490.17 135
16491.38 133
16492.60 131
16493.81 130
16495.02 125
16496.24 117
16497.45 113
16498.66 136
16499.88 148
16501.09 133
16502.30 120
16503.52 134
16504.73 119
16505.94 142
16507.16 128
16508.37 139
16509.59 139
16510.80 125
16512.01 134
16513.23 138
16514.44 144
16515.66 150
16516.87 133
16518.08 149
16519.30 142
16520.51 129
16521.73 145
16522.94 150
16524.16 154
16525.37 133
16526.58 129
16527.80 148
16529.01 164
16530.23 149
16531.44 145
16532.66 150
16533.87 132
16535.09 138
16536.30 153
16537.52 144
16538.73 135
16539.95 142
16541.16 141
16542.38 132
16543.59 155
16544.81 155
16546.02 171
16547.24 166
16548.45 159
16549.67 159
16550.88 165
16552.10 161
16553.31 164
16554.53 160
16555.74 154
16556.96 155
16558.18 171
16559.39 162
16560.61 166
16561.82 168
16563.04 189
16564.25 188
16565.47 170
16566.69 183
16567.90 167
16569.12 177
16570.33 174
16571.55 194
16572.77 163
16573.98 166
16575.20 173
16576.41 181
16577.63 168
16578.85 170
16580.06 173
16581.28 177
16582.50 179
16583.71 156
16584.93 161
16586.15 165
16587.36 148
16588.58 172
16589.80 138
16591.01 183
16592.23 188
16593.45 164
16594.66 156
16595.88 163
16597.10 155
16598.32 156
16599.53 173
16600.75 148
16601.97 150
16603.18 132
16604.40 135
16605.62 128
16606.84 130
16608.05 119
16609.27 161
16610.49 143
16611.71 137
16612.92 126
16614.14 117
16615.36 132
16616.58 117
16617.79 112
16619.01 103
16620.23 135
16621.45 115
16622.67 134
16623.88 134
16625.10 116
16626.32 133
16627.54 123
16628.76 131
16629.97 121
16631.19 134
16632.41 122
16633.63 128
16634.85 126
16636.07 132
16637.29 109
16638.50 130
16639.72 116
16640.94 142
16642.16 134
16643.38 132
16644.60 97
16645.82 143
16647.03 143
16648.25 112
16649.47 124
16650.69 94
16651.91 144
16653.13 98
16654.35 123
16655.57 122
16656.79 131
16658.01 117
16659.23 106
16660.45 122
16661.66 114
16662.88 112
16664.10 106
16665.32 131
16666.54 112
16667.76 122
16668.98 100
16670.20 112
16671.42 101
16672.64 102
16673.86 112
16675.08 117
16676.30 128
16677.52 112
16678.74 93
16679.96 102
16681.18 114
16682.40 113
16683.62 102
16684.84 121
16686.06 113
16687.28 120
16688.50 120
16689.72 108
16690.94 118
16692.16 96
16693.39 121
16694.61 112
16695.83 127
16697.05 118
16698.27 102
16699.49 113
16700.71 119
16701.93 113
16703.15 102
16704.37 122
16705.59 112
16706.81 114
16708.04 104
16709.26 120
16710.48 105
16711.70 115
16712.92 104
16714.14 112
16715.36 109
16716.58 115
16717.81 122
16719.03 116
16720.25 100
16721.47 95
16722.69 95
16723.91 107
16725.14 102
16726.36 88
16727.58 96
16728.80 80
16730.02 112
16731.24 102
16732.47 116
16733.69 114
16734.91 99
16736.13 118
16737.36 116
16738.58 111
16739.80 94
16741.02 93
16742.24 102
16743.47 111
16744.69 108
16745.91 109
16747.13 97
16748.36 108
16749.58 105
16750.80 118
16752.02 92
16753.25 100
16754.47 100
16755.69 93
16756.92 106
16758.14 101
16759.36 104
16760.59 109
16761.81 104
16763.03 98
16764.25 112
16765.48 113
16766.70 114
16767.92 98
16769.15 103
16770.37 112
16771.59 119
16772.82 110
16774.04 110
16775.27 109
16776.49 114
16777.71 119
16778.94 100
16780.16 103
16781.38 113
16782.61 110
16783.83 103
16785.06 106
16786.28 118
16787.50 112
16788.73 134
16789.95 114
16791.18 108
16792.40 120
16793.62 104
16794.85 122
16796.07 114
16797.30 107
16798.52 117
16799.75 104
16800.97 120
16802.19 119
16803.42 98
16804.64 109
16805.87 122
16807.09 111
16808.32 122
16809.54 118
16810.77 105
16811.99 119
16813.22 140
16814.44 127
16815.67 109
16816.89 112
16818.12 124
16819.34 137
16820.57 110
16821.79 138
16823.02 113
16824.24 133
16825.47 135
16826.70 126
16827.92 119
16829.15 119
16830.37 119
16831.60 130
16832.82 142
16834.05 132
16835.27 145
16836.50 141
16837.73 148
16838.95 133
16840.18 155
16841.40 150
16842.63 137
16843.86 136
16845.08 148
16846.31 135
16847.53 147
16848.76 144
16849.99 165
16851.21 169
16852.44 159
16853.67 168
16854.89 169
16856.12 164
16857.35 151
16858.57 178
16859.80 175
16861.03 159
16862.25 188
16863.48 171
16864.71 192
16865.93 171
16867.16 177
16868.39 164
16869.61 177
16870.84 208
16872.07 185
16873.30 196
16874.52 214
16875.75 194
16876.98 204
16878.20 233
16879.43 213
16880.66 208
16881.89 219
16883.11 210
16884.34 196
16885.57 212
16886.80 209
16888.02 218
16889.25 206
16890.48 198
16891.71 224
16892.94 202
16894.16 175
16895.39 188
16896.62 215
16897.85 198
16899.08 200
16900.30 181
16901.53 185
16902.76 189
16903.99 195
16905.22 183
16906.45 170
16907.67 169
16908.90 183
16910.13 180
16911.36 179
16912.59 175
16913.82 208
16915.04 168
16916.27 184
16917.50 185
16918.73 186
16919.96 170
16921.19 165
16922.42 166
16923.65 168
16924.88 159
16926.10 180
16927.33 177
16928.56 183
16929.79 169
16931.02 178
16932.25 153
16933.48 164
16934.71 174
16935.94 180
16937.17 190
16938.40 147
16939.63 170
16940.86 155
16942.09 165
16943.32 159
16944.55 178
16945.78 170
16947.01 160
16948.24 177
16949.47 168
16950.70 173
16951.93 178
16953.16 151
16954.39 160
16955.62 178
16956.85 148
16958.08 146
16959.31 144
16960.54 183
16961.77 152
16963.00 159
16964.23 145
16965.46 155
16966.69 151
16967.92 136
16969.15 155
16970.38 149
16971.61 153
16972.84 141
16974.07 117
16975.30 137
16976.54 152
16977.77 123
16979.00 128
16980.23 129
16981.46 146
16982.69 159
16983.92 130
16985.15 131
16986.38 124
16987.62 149
16988.85 127
16990.08 138
16991.31 129
16992.54 104
16993.77 136
16995.00 131
16996.24 120
16997.47 124
16998.70 127
16999.93 120
17001.16 130
17002.39 145
17003.63 133
17004.86 140
17006.09 132
17007.32 109
17008.55 117
17009.79 117
17011.02 130
17012.25 116
17013.48 126
17014.72 109
17015.95 127
17017.18 124
17018.41 138
17019.64 146
17020.88 113
17022.11 129
17023.34 105
17024.58 113
17025.81 122
17027.04 127
17028.27 109
17029.51 127
17030.74 121
17031.97 126
17033.21 107
17034.44 124
17035.67 122
17036.90 121
17038.14 135
17039.37 100
17040.60 99
17041.84 106
17043.07 127
17044.30 93
17045.54 106
17046.77 121
17048.00 113
17049.24 120
17050.47 110
17051.70 106
17052.94 92
17054.17 114
17055.41 98
17056.64 109
17057.87 111
17059.11 85
17060.34 105
17061.58 119
17062.81 99
17064.04 91
17065.28 116
17066.51 96
17067.75 108
17068.98 95
17070.21 92
17071.45 99
17072.68 116
17073.92 115
17075.15 112
17076.39 88
17077.62 113
17078.86 112
17080.09 90
17081.33 97
17082.56 104
17083.80 110
17085.03 128
17086.26 97
17087.50 99
17088.73 98
17089.97 105
17091.20 100
17092.44 112
17093.68 99
17094.91 90
17096.15 92
17097.38 78
17098.62 92
17099.85 79
17101.09 90
17102.32 82
17103.56 99
17104.79 91
17106.03 95
17107.26 97
17108.50 95
17109.74 92
17110.97 86
17112.21 87
17113.44 90
17114.68 89
17115.92 81
17117.15 99
17118.39 94
17119.62 87
17120.86 107
17122.10 110
17123.33 94
17124.57 99
17125.80 96
17127.04 81
17128.28 90
17129.51 81
17130.75 79
17131.99 82
17133.22 101
17134.46 88
17135.70 81
17136.93 88
17138.17 88
17139.41 99
17140.64 82
17141.88 87
17143.12 88
17144.35 91
17145.59 87
17146.83 86
17148.07 90
17149.30 81
17150.54 76
17151.78 89
17153.02 75
17154.25 94
17155.49 69
17156.73 90
17157.96 90
17159.20 85
17160.44 78
17161.68 79
17162.92 76
17164.15 89
17165.39 95
17166.63 82
17167.87 106
17169.10 85
17170.34 86
17171.58 86
17172.82 84
17174.06 89
17175.29 83
17176.53 90
17177.77 87
17179.01 86
17180.25 94
17181.49 100
17182.72 80
17183.96 84
17185.20 84
17186.44 73
17187.68 95
17188.92 90
17190.15 100
17191.39 87
17192.63 59
17193.87 84
17195.11 81
17196.35 79
17197.59 87
17198.83 73
17200.07 80
17201.30 80
17202.54 81
17203.78 84
17205.02 66
17206.26 85
17207.50 79
17208.74 83
17209.98 77
17211.22 71
17212.46 76
17213.70 76
17214.94 80
17216.18 72
17217.42 65
17218.66 77
17219.90 67
17221.14 77
17222.38 75
17223.62 72
17224.86 78
17226.10 79
17227.34 85
17228.58 70
17229.82 72
17231.06 71
17232.30 68
17233.54 71
17234.78 59
17236.02 78
17237.26 80
17238.50 73
17239.74 90
17240.98 75
17242.22 72
17243.46 71
17244.70 76
17245.94 72
17247.18 67
17248.42 68
17249.66 79
17250.90 75
17252.14 69
17253.39 69
17254.63 66
17255.87 62
17257.11 84
17258.35 65
17259.59 78
17260.83 67
17262.07 81
17263.31 75
17264.56 66
17265.80 69
17267.04 77
17268.28 59
17269.52 73
17270.76 63
17272.00 73
17273.25 79
17274.49 72
17275.73 70
17276.97 75
17278.21 77
17279.45 62
17280.70 72
17281.94 78
17283.18 66
17284.42 78
17285.66 69
17286.91 86
17288.15 66
17289.39 66
17290.63 65
17291.88 60
17293.12 69
17294.36 66
17295.60 76
17296.85 71
17298.09 61
17299.33 65
17300.57 91
17301.82 75
17303.06 71
17304.30 70
17305.54 71
17306.79 54
17308.03 73
17309.27 76
17310.52 85
17311.76 55
17313.00 77
17314.25 54
17315.49 80
17316.73 73
17317.97 73
17319.22 80
17320.46 75
17321.71 66
17322.95 81
17324.19 86
17325.44 48
17326.68 71
17327.92 72
17329.17 85
17330.41 77
17331.65 76
17332.90 57
17334.14 67
17335.39 64
17336.63 75
17337.87 64
17339.12 67
17340.36 66
17341.61 65
17342.85 69
17344.09 84
17345.34 75
17346.58 66
17347.83 57
17349.07 58
17350.32 76
17351.56 64
17352.80 67
17354.05 73
17355.29 73
17356.54 63
17357.78 77
17359.03 67
17360.27 72
17361.52 70
17362.76 60
17364.01 74
17365.25 63
17366.50 70
17367.74 71
17368.99 71
17370.23 65
17371.48 67
17372.72 63
17373.97 83
17375.21 84
17376.46 69
17377.70 58
17378.95 62
17380.19 65
17381.44 65
17382.69 73
17383.93 62
17385.18 74
17386.42 78
17387.67 78
17388.91 67
17390.16 79
17391.41 67
17392.65 76
17393.90 69
17395.14 78
17396.39 74
17397.64 87
17398.88 81
17400.13 61
17401.37 72
17402.62 73
17403.87 86
17405.11 62
17406.36 70
17407.61 69
17408.85 76
17410.10 81
17411.35 82
17412.59 73
17413.84 79
17415.09 74
17416.33 72
17417.58 70
17418.83 69
17420.07 67
17421.32 74
17422.57 81
17423.82 59
17425.06 73
17426.31 76
17427.56 79
17428.80 72
17430.05 75
17431.30 78
17432.55 93
17433.79 72
17435.04 76
17436.29 65
17437.54 57
17438.78 73
17440.03 81
17441.28 78
17442.53 60
17443.77 75
17445.02 66
17446.27 84
17447.52 71
17448.77 85
17450.01 79
17451.26 74
17452.51 82
17453.76 74
17455.01 72
17456.25 70
17457.50 74
17458.75 83
17460.00 74
17461.25 66
17462.50 85
17463.74 76
17464.99 70
17466.24 79
17467.49 84
17468.74 73
17469.99 69
17471.24 62
17472.49 81
17473.73 86
17474.98 76
17476.23 78
17477.48 90
17478.73 94
17479.98 93
17481.23 92
17482.48 75
17483.73 99
17484.98 88
17486.23 95
17487.47 81
17488.72 89
17489.97 87
17491.22 82
17492.47 107
17493.72 79
17494.97 82
17496.22 92
17497.47 107
17498.72 79
17499.97 85
17501.22 98
17502.47 98
17503.72 70
17504.97 96
17506.22 86
17507.47 82
17508.72 87
17509.97 90
17511.22 90
17512.47 73
17513.72 81
17514.97 85
17516.22 77
17517.47 80
17518.72 86
17519.97 96
17521.22 98
17522.47 104
17523.72 105
17524.98 88
17526.23 106
17527.48 84
17528.73 97
17529.98 92
17531.23 75
17532.48 97
17533.73 96
17534.98 92
17536.23 93
17537.48 98
17538.74 100
17539.99 106
17541.24 88
17542.49 95
17543.74 115
17544.99 102
17546.24 93
17547.50 125
17548.75 75
17550.00 97
17551.25 98
17552.50 104
17553.75 107
17555.01 102
17556.26 119
17557.51 112
17558.76 94
17560.01 74
17561.26 108
17562.52 96
17563.77 110
17565.02 91
17566.27 101
17567.53 89
17568.78 103
17570.03 98
17571.28 107
17572.53 86
17573.79 83
17575.04 112
17576.29 101
17577.54 98
17578.80 107
17580.05 135
17581.30 103
17582.56 112
17583.81 102
17585.06 115
17586.31 103
17587.57 107
17588.82 115
17590.07 101
17591.33 78
17592.58 103
17593.83 116
17595.08 93
17596.34 105
17597.59 107
17598.84 118
17600.10 109
17601.35 98
17602.61 113
17603.86 125
17605.11 112
17606.37 108
17607.62 116
17608.87 114
17610.13 124
17611.38 107
17612.63 120
17613.89 124
17615.14 111
17616.40 115
17617.65 149
17618.90 119
17620.16 118
17621.41 124
17622.67 134
17623.92 97
17625.17 111
17626.43 127
17627.68 116
17628.94 111
17630.19 118
17631.45 127
17632.70 128
17633.96 120
17635.21 128
17636.47 142
17637.72 125
17638.97 137
17640.23 131
17641.48 149
17642.74 116
17643.99 113
17645.25 129
17646.50 126
17647.76 106
17649.01 127
17650.27 115
17651.52 111
17652.78 120
17654.04 93
17655.29 115
17656.55 95
17657.80 117
17659.06 103
17660.31 108
17661.57 91
17662.82 119
17664.08 112
17665.33 97
17666.59 99
17667.85 119
17669.10 123
17670.36 99
17671.61 115
17672.87 98
17674.13 111
17675.38 91
17676.64 99
17677.89 97
17679.15 113
17680.41 93
17681.66 116
17682.92 90
17684.18 108
17685.43 92
17686.69 119
17687.95 93
17689.20 83
17690.46 104
17691.71 96
17692.97 116
17694.23 87
17695.49 86
17696.74 92
17698.00 90
17699.26 82
17700.51 96
17701.77 87
17703.03 85
17704.28 84
17705.54 107
17706.80 103
17708.06 93
17709.31 92
17710.57 80
17711.83 109
17713.08 102
17714.34 84
17715.60 78
17716.86 82
17718.11 90
17719.37 95
17720.63 94
17721.89 93
17723.15 86
17724.40 104
17725.66 103
17726.92 92
17728.18 81
17729.43 100
17730.69 95
17731.95 78
17733.21 106
17734.47 86
17735.73 98
17736.98 61
17738.24 86
17739.50 76
17740.76 82
17742.02 99
17743.28 88
17744.53 87
17745.79 78
17747.05 103
17748.31 88
17749.57 83
17750.83 79
17752.09 106
17753.34 106
17754.60 89
17755.86 82
17757.12 93
17758.38 93
17759.64 87
17760.90 73
17762.16 90
17763.42 82
17764.68 90
17765.94 79
17767.19 100
17768.45 80
17769.71 72
17770.97 94
17772.23 85
17773.49 65
17774.75 85
17776.01 98
17777.27 102
17778.53 76
17779.79 76
17781.05 71
17782.31 78
17783.57 78
17784.83 76
17786.09 80
17787.35 72
17788.61 70
17789.87 81
17791.13 101
17792.39 85
17793.65 75
17794.91 88
17796.17 84
17797.43 82
17798.69 80
17799.95 94
17801.21 85
17802.47 77
17803.73 63
17805.00 76
17806.26 68
17807.52 78
17808.78 82
17810.04 92
17811.30 81
17812.56 71
17813.82 76
17815.08 65
17816.34 64
17817.60 68
17818.87 81
17820.13 81
17821.39 69
17822.65 66
17823.91 82
17825.17 78
17826.43 72
17827.69 77
17828.96 66
17830.22 54
17831.48 63
17832.74 70
17834.00 80
17835.26 74
17836.53 65
17837.79 60
17839.05 54
17840.31 63
17841.57 75
17842.84 75
17844.10 68
17845.36 66
17846.62 82
17847.88 77
17849.15 69
17850.41 71
17851.67 66
17852.93 58
17854.20 64
17855.46 74
17856.72 68
17857.98 67
17859.25 55
17860.51 63
17861.77 64
17863.03 80
17864.30 56
17865.56 59
17866.82 74
17868.09 68
17869.35 63
17870.61 62
17871.87 62
17873.14 64
17874.40 59
17875.66 58
17876.93 63
17878.19 62
17879.45 73
17880.72 61
17881.98 56
17883.24 60
17884.51 64
17885.77 62
17887.03 61
17888.30 63
17889.56 59
17890.83 62
17892.09 68
17893.35 57
17894.62 71
17895.88 54
17897.14 63
17898.41 62
17899.67 71
17900.94 56
17902.20 63
17903.46 76
17904.73 70
17905.99 62
17907.26 72
17908.52 52
17909.79 55
17911.05 64
17912.32 61
17913.58 61
17914.84 58
17916.11 70
17917.37 66
17918.64 69
17919.90 60
17921.17 58
17922.43 60
17923.70 45
17924.96 62
17926.23 57
17927.49 58
17928.76 55
17930.02 60
17931.29 72
17932.55 43
17933.82 57
17935.08 51
17936.35 56
17937.61 66
17938.88 59
17940.14 59
17941.41 80
17942.68 68
17943.94 60
17945.21 58
17946.47 72
17947.74 67
17949.00 55
17950.27 61
17951.54 65
17952.80 63
17954.07 69
17955.33 65
17956.60 54
17957.87 42
17959.13 56
17960.40 57
17961.66 60
17962.93 58
17964.20 64
17965.46 44
17966.73 45
17968.00 53
17969.26 53
17970.53 66
17971.80 68
17973.06 59
17974.33 63
17975.60 60
17976.86 61
17978.13 54
17979.40 66
17980.66 60
17981.93 76
17983.20 46
17984.46 50
17985.73 69
17987.00 68
17988.26 67
17989.53 67
17990.80 56
17992.07 45
17993.33 65
17994.60 51
17995.87 52
17997.14 58
17998.40 58
17999.67 57
18000.94 62
18002.21 63
18003.47 61
18004.74 63
18006.01 70
18007.28 59
18008.55 62
18009.81 65
18011.08 56
18012.35 72
18013.62 63
18014.89 67
18016.15 51
18017.42 56
18018.69 65
18019.96 45
18021.23 49
18022.49 60
18023.76 63
18025.03 62
18026.30 62
18027.57 58
18028.84 58
18030.11 56
18031.37 67
18032.64 61
18033.91 69
18035.18 54
18036.45 63
18037.72 66
18038.99 82
18040.26 71
18041.53 69
18042.79 69
18044.06 54
18045.33 81
18046.60 58
18047.87 67
18049.14 46
18050.41 65
18051.68 56
18052.95 51
18054.22 53
18055.49 59
18056.76 74
18058.03 56
18059.30 69
18060.57 60
18061.84 67
18063.11 61
18064.38 69
18065.65 51
18066.92 63
18068.19 66
18069.46 68
18070.73 66
18072.00 62
18073.27 59
18074.54 68
18075.81 67
18077.08 56
18078.35 57
18079.62 51
18080.89 60
18082.16 69
18083.43 61
18084.70 57
18085.97 58
18087.24 55
18088.51 57
18089.78 59
18091.05 60
18092.32 59
18093.59 70
18094.87 65
18096.14 59
18097.41 61
18098.68 64
18099.95 61
18101.22 56
18102.49 62
18103.76 61
18105.03 52
18106.31 63
18107.58 62
18108.85 64
18110.12 55
18111.39 62
18112.66 66
18113.93 67
18115.21 58
18116.48 63
18117.75 75
18119.02 67
18120.29 51
18121.56 68
18122.84 63
18124.11 66
18125.38 49
18126.65 65
18127.92 60
18129.20 56
18130.47 68
18131.74 60
18133.01 51
18134.29 60
18135.56 64
18136.83 57
18138.10 44
18139.38 47
18140.65 71
18141.92 74
18143.19 68
18144.47 50
18145.74 67
18147.01 64
18148.28 60
18149.56 61
18150.83 72
18152.10 63
18153.38 69
18154.65 66
18155.92 46
18157.19 56
18158.47 65
18159.74 60
18161.01 48
18162.29 51
18163.56 53
18164.83 54
18166.11 55
18167.38 47
18168.65 62
18169.93 63
18171.20 63
18172.48 67
18173.75 58
18175.02 62
18176.30 55
18177.57 65
18178.84 60
18180.12 62
18181.39 55
18182.67 57
18183.94 61
18185.21 58
18186.49 47
18187.76 75
18189.04 69
18190.31 49
18191.59 49
18192.86 54
18194.13 52
18195.41 69
18196.68 60
18197.96 62
18199.23 47
18200.51 54
18201.78 63
18203.06 61
18204.33 60
18205.61 71
18206.88 62
18208.16 62
18209.43 67
18210.71 63
18211.98 67
18213.26 49
18214.53 55
18215.81 56
18217.08 63
18218.36 59
18219.63 68
18220.91 53
18222.18 66
18223.46 61
18224.73 66
18226.01 65
18227.28 52
18228.56 57
18229.84 66
18231.11 60
18232.39 57
18233.66 46
18234.94 45
18236.21 70
18237.49 62
18238.77 51
18240.04 67
18241.32 55
18242.59 60
18243.87 58
18245.15 67
18246.42 54
18247.70 66
18248.98 62
18250.25 55
18251.53 62
18252.81 62
18254.08 52
18255.36 61
18256.63 74
18257.91 51
18259.19 71
18260.46 61
18261.74 66
18263.02 56
18264.30 70
18265.57 57
18266.85 72
18268.13 73
18269.40 51
18270.68 58
18271.96 55
18273.23 73
18274.51 61
18275.79 62
18277.07 52
18278.34 55
18279.62 62
18280.90 56
18282.18 65
18283.45 57
18284.73 52
18286.01 56
18287.29 64
18288.56 68
18289.84 68
18291.12 54
18292.40 67
18293.68 64
18294.95 65
18296.23 60
18297.51 75
18298.79 72
18300.07 68
18301.34 55
18302.62 63
18303.90 74
18305.18 61
18306.46 58
18307.74 65
18309.01 51
18310.29 53
18311.57 66
18312.85 67
18314.13 64
18315.41 59
18316.69 71
18317.96 64
18319.24 65
18320.52 57
18321.80 57
18323.08 57
18324.36 62
18325.64 71
18326.92 63
18328.20 61
18329.47 60
18330.75 79
18332.03 68
18333.31 69
18334.59 74
18335.87 79
18337.15 63
18338.43 63
18339.71 50
18340.99 58
18342.27 60
18343.55 58
18344.83 59
18346.11 66
18347.39 67
18348.67 72
18349.95 74
18351.23 65
18352.51 60
18353.79 57
18355.07 62
18356.35 62
18357.63 53
18358.91 50
18360.19 76
18361.47 56
18362.75 65
18364.03 50
18365.31 60
18366.59 57
18367.87 63
18369.15 65
18370.43 54
18371.71 69
18372.99 67
18374.27 71
18375.55 71
18376.83 55
18378.12 53
18379.40 48
18380.68 60
18381.96 58
18383.24 70
18384.52 73
18385.80 68
18387.08 55
18388.36 62
18389.65 54
18390.93 57
18392.21 47
18393.49 59
18394.77 67
18396.05 55
18397.33 51
18398.62 67
18399.90 55
18401.18 51
18402.46 62
18403.74 64
18405.02 63
18406.31 46
18407.59 55
18408.87 55
18410.15 55
18411.43 48
18412.72 54
18414.00 57
18415.28 56
18416.56 64
18417.84 53
18419.13 56
18420.41 66
18421.69 59
18422.97 67
18424.26 63
18425.54 52
18426.82 53
18428.10 56
18429.39 47
18430.67 57
18431.95 61
18433.23 55
18434.52 49
18435.80 44
18437.08 62
18438.37 56
18439.65 55
18440.93 63
18442.22 62
18443.50 65
18444.78 53
18446.06 68
18447.35 54
18448.63 61
18449.91 44
18451.20 55
18452.48 61
18453.76 65
18455.05 53
18456.33 51
18457.62 66
18458.90 71
18460.18 46
18461.47 56
18462.75 41
18464.03 54
18465.32 69
18466.60 63
18467.89 56
18469.17 62
18470.45 66
18471.74 66
18473.02 52
18474.31 66
18475.59 50
18476.88 58
18478.16 52
18479.44 56
18480.73 56
18482.01 61
18483.30 59
18484.58 65
18485.87 53
18487.15 50
18488.44 64
18489.72 67
18491.01 56
18492.29 57
18493.58 57
18494.86 60
18496.15 46
18497.43 54
18498.72 58
18500.00 75
18501.29 64
18502.57 48
18503.86 66
18505.14 65
18506.43 62
18507.71 46
18509.00 61
18510.28 54
18511.57 60
18512.85 57
18514.14 62
18515.42 55
18516.71 51
18518.00 71
18519.28 57
18520.57 59
18521.85 57
18523.14 58
18524.43 48
18525.71 47
18527.00 72
18528.28 59
18529.57 60
18530.86 69
18532.14 58
18533.43 68
18534.71 61
18536.00 68
18537.29 64
18538.57 53
18539.86 63
18541.15 62
18542.43 56
18543.72 50
18545.01 53
18546.29 65
18547.58 57
18548.87 58
18550.15 63
18551.44 53
18552.73 58
18554.01 72
18555.30 54
18556.59 55
18557.88 66
18559.16 69
18560.45 45
18561.74 47
18563.02 62
18564.31 58
18565.60 66
18566.89 58
18568.17 61
18569.46 48
18570.75 55
18572.04 76
18573.32 60
18574.61 59
18575.90 64
18577.19 78
18578.48 74
18579.76 59
18581.05 61
18582.34 61
18583.63 65
18584.92 50
18586.20 54
18587.49 62
18588.78 71
18590.07 49
18591.36 58
18592.64 62
18593.93 58
18595.22 80
18596.51 72
18597.80 65
18599.09 54
18600.38 57
18601.66 60
18602.95 62
18604.24 71
18605.53 70
18606.82 69
18608.11 68
18609.40 56
18610.69 48
18611.98 65
18613.26 63
18614.55 61
18615.84 68
18617.13 53
18618.42 59
18619.71 61
18621.00 61
18622.29 58
18623.58 62
18624.87 57
18626.16 59
18627.45 65
18628.74 55
18630.03 50
18631.32 59
18632.61 60
18633.89 62
18635.18 65
18636.47 54
18637.76 67
18639.05 63
18640.34 64
18641.63 57
18642.92 64
18644.21 52
18645.50 60
18646.79 61
18648.09 58
18649.38 60
18650.67 51
18651.96 71
18653.25 47
18654.54 52
18655.83 56
18657.12 56
18658.41 57
18659.70 62
18660.99 51
18662.28 57
18663.57 51
18664.86 61
18666.15 69
18667.44 59
18668.74 44
18670.03 50
18671.32 53
18672.61 35
18673.90 49
18675.19 50
18676.48 50
18677.77 45
18679.06 54
18680.36 38
18681.65 51
18682.94 44
18684.23 64
18685.52 50
18686.81 59
18688.11 65
18689.40 56
18690.69 57
18691.98 43
18693.27 56
18694.56 56
18695.86 52
18697.15 51
18698.44 42
18699.73 43
18701.02 57
18702.32 57
18703.61 52
18704.90 45
18706.19 38
18707.48 55
18708.78 40
18710.07 54
18711.36 47
18712.65 53
18713.95 50
18715.24 41
18716.53 37
18717.83 53
18719.12 60
18720.41 51
18721.70 58
18723.00 50
18724.29 59
18725.58 47
18726.87 47
18728.17 54
18729.46 62
18730.75 50
18732.05 54
18733.34 38
18734.63 48
18735.93 30
18737.22 41
18738.51 49
18739.81 51
18741.10 37
18742.39 62
18743.69 54
18744.98 41
18746.27 43
18747.57 50
18748.86 55
18750.16 52
18751.45 47
18752.74 47
18754.04 56
18755.33 48
18756.63 49
18757.92 44
18759.21 64
18760.51 62
18761.80 54
18763.10 62
18764.39 48
18765.69 53
18766.98 46
18768.27 48
18769.57 59
18770.86 45
18772.16 42
18773.45 45
18774.75 53
18776.04 55
18777.34 49
18778.63 54
18779.93 26
18781.22 52
18782.52 49
18783.81 44
18785.11 49
18786.40 54
18787.70 48
18788.99 55
18790.29 43
18791.58 42
18792.88 57
18794.17 51
18795.47 46
18796.76 56
18798.06 47
18799.35 47
18800.65 66
18801.94 46
18803.24 49
18804.54 56
18805.83 47
18807.13 49
18808.42 49
18809.72 52
18811.01 55
18812.31 54
18813.61 48
18814.90 60
18816.20 41
18817.49 61
18818.79 48
18820.09 49
18821.38 48
18822.68 61
18823.98 59
18825.27 37
18826.57 40
18827.87 44
18829.16 60
18830.46 48
18831.75 42
18833.05 34
18834.35 50
18835.64 47
18836.94 51
18838.24 41
18839.54 49
18840.83 55
18842.13 48
18843.43 55
18844.72 41
18846.02 37
18847.32 39
18848.61 48
18849.91 63
18851.21 57
18852.51 41
18853.80 57
18855.10 44
18856.40 48
18857.70 46
18858.99 48
18860.29 53
18861.59 38
18862.89 51
18864.18 49
18865.48 47
18866.78 50
18868.08 45
18869.38 61
18870.67 40
18871.97 51
18873.27 49
18874.57 59
18875.87 48
18877.16 43
18878.46 46
18879.76 53
18881.06 34
18882.36 44
18883.66 45
18884.95 43
18886.25 59
18887.55 54
18888.85 66
18890.15 48
18891.45 45
18892.75 51
18894.04 60
18895.34 45
18896.64 46
18897.94 56
18899.24 52
18900.54 40
18901.84 49
18903.14 39
18904.44 51
18905.74 52
18907.03 53
18908.33 59
18909.63 61
18910.93 42
18912.23 48
18913.53 50
18914.83 59
18916.13 41
18917.43 59
18918.73 63
18920.03 55
18921.33 48
18922.63 43
18923.93 46
18925.23 61
18926.53 55
18927.83 54
18929.13 52
18930.43 41
18931.73 57
18933.03 68
18934.33 54
18935.63 42
18936.93 55
18938.23 51
18939.53 38
18940.83 40
18942.13 47
18943.43 46
18944.73 56
18946.03 46
18947.33 46
18948.63 36
18949.93 42
18951.23 40
18952.53 50
18953.84 40
18955.14 50
18956.44 52
18957.74 51
18959.04 46
18960.34 56
18961.64 43
18962.94 32
18964.24 45
18965.54 40
18966.85 52
18968.15 49
18969.45 47
18970.75 50
18972.05 51
18973.35 49
18974.65 57
18975.96 55
18977.26 43
18978.56 37
18979.86 44
18981.16 48
18982.46 56
18983.77 51
18985.07 45
18986.37 39
18987.67 47
18988.97 38
18990.28 43
18991.58 52
18992.88 40
18994.18 44
18995.49 56
18996.79 42
18998.09 47
18999.39 49
19000.69 50
19002.00 49
19003.30 40
19004.60 41
19005.90 41
19007.21 51
19008.51 43
19009.81 27
19011.12 35
19012.42 36
19013.72 50
19015.02 54
19016.33 51
19017.63 44
19018.93 42
19020.24 47
19021.54 40
19022.84 46
19024.15 62
19025.45 45
19026.75 44
19028.06 43
19029.36 38
19030.66 37
19031.97 29
19033.27 52
19034.57 49
19035.88 39
19037.18 44
19038.48 43
19039.79 33
19041.09 46
19042.40 60
19043.70 44
19045.00 40
19046.31 53
19047.61 46
19048.92 54
19050.22 44
19051.52 45
19052.83 54
19054.13 51
19055.44 43
19056.74 50
19058.05 30
19059.35 44
19060.65 42
19061.96 46
19063.26 39
19064.57 42
19065.87 54
19067.18 38
19068.48 57
19069.79 59
19071.09 38
19072.40 53
19073.70 42
19075.01 44
19076.31 39
19077.62 47
19078.92 56
19080.23 41
19081.53 49
19082.84 50
19084.14 49
19085.45 39
19086.75 39
19088.06 56
19089.36 58
19090.67 52
19091.98 52
19093.28 46
19094.59 42
19095.89 53
19097.20 52
19098.50 54
19099.81 51
19101.12 46
19102.42 39
19103.73 42
19105.03 56
19106.34 44
19107.65 43
19108.95 42
19110.26 44
19111.56 70
19112.87 60
19114.18 51
19115.48 47
19116.79 49
19118.10 53
19119.40 47
19120.71 53
19122.02 61
19123.32 37
19124.63 43
19125.94 47
19127.24 55
19128.55 49
19129.86 60
19131.16 45
19132.47 45
19133.78 50
19135.08 50
19136.39 44
19137.70 40
19139.01 40
19140.31 54
19141.62 47
19142.93 51
19144.23 43
19145.54 52
19146.85 58
19148.16 49
19149.46 50
19150.77 56
19152.08 53
19153.39 40
19154.69 60
19156.00 42
19157.31 35
19158.62 44
19159.93 66
19161.23 68
19162.54 50
19163.85 48
19165.16 50
19166.47 58
19167.77 59
19169.08 55
19170.39 38
19171.70 49
19173.01 48
19174.32 51
19175.62 52
19176.93 51
19178.24 42
19179.55 30
19180.86 38
19182.17 47
19183.48 43
19184.78 44
19186.09 38
19187.40 50
19188.71 50
19190.02 60
19191.33 47
19192.64 45
19193.95 43
19195.26 43
19196.56 60
19197.87 48
19199.18 42
19200.49 54
19201.80 53
19203.11 51
19204.42 39
19205.73 46
19207.04 47
19208.35 45
19209.66 52
19210.97 59
19212.28 33
19213.59 43
19214.90 45
19216.21 50
19217.52 45
19218.83 45
19220.14 53
19221.45 61
19222.76 47
19224.07 37
19225.38 54
19226.69 48
19228.00 44
19229.31 46
19230.62 57
19231.93 41
19233.24 50
19234.55 51
19235.86 49
19237.17 39
19238.48 54
19239.79 47
19241.10 33
19242.41 49
19243.72 49
19245.03 45
19246.35 47
19247.66 47
19248.97 43
19250.28 55
19251.59 43
19252.90 48
19254.21 46
19255.52 55
19256.83 42
19258.14 41
19259.46 35
19260.77 38
19262.08 42
19263.39 43
19264.70 36
19266.01 47
19267.32 52
19268.64 45
19269.95 37
19271.26 44
19272.57 43
19273.88 49
19275.20 46
19276.51 39
19277.82 44
19279.13 54
19280.44 45
19281.75 50
19283.07 51
19284.38 46
19285.69 45
19287.00 55
19288.32 40
19289.63 48
19290.94 44
19292.25 50
19293.57 51
19294.88 57
19296.19 43
19297.50 41
19298.82 47
19300.13 52
19301.44 55
19302.75 48
19304.07 45
19305.38 36
19306.69 42
19308.01 55
19309.32 33
19310.63 43
19311.94 52
19313.26 43
19314.57 46
19315.88 43
19317.20 49
19318.51 52
19319.82 52
19321.14 31
19322.45 43
19323.76 48
19325.08 38
19326.39 41
19327.70 52
19329.02 44
19330.33 44
19331.65 44
19332.96 32
19334.27 50
19335.59 52
19336.90 53
19338.22 40
19339.53 51
19340.84 42
19342.16 43
19343.47 45
19344.79 31
19346.10 41
19347.41 51
19348.73 49
19350.04 37
19351.36 35
19352.67 42
19353.99 55
19355.30 39
19356.62 50
19357.93 43
19359.25 44
19360.56 53
19361.87 51
19363.19 36
19364.50 55
19365.82 59
19367.13 51
19368.45 47
19369.76 43
19371.08 51
19372.39 57
19373.71 51
19375.02 37
19376.34 48
19377.66 54
19378.97 44
19380.29 47
19381.60 45
19382.92 43
19384.23 36
19385.55 48
19386.86 42
19388.18 52
19389.50 44
19390.81 54
19392.13 37
19393.44 47
19394.76 35
19396.07 58
19397.39 44
19398.71 48
19400.02 39
19401.34 48
19402.65 46
19403.97 40
19405.29 46
19406.60 47
19407.92 44
19409.24 50
19410.55 49
19411.87 50
19413.19 51
19414.50 62
19415.82 59
19417.14 50
19418.45 39
19419.77 47
19421.09 54
19422.40 49
19423.72 30
19425.04 37
19426.35 47
19427.67 57
19428.99 33
19430.30 34
19431.62 37
19432.94 50
19434.26 51
19435.57 62
19436.89 45
19438.21 35
19439.53 40
19440.84 39
19442.16 38
19443.48 51
19444.80 31
19446.11 32
19447.43 50
19448.75 49
19450.07 38
19451.38 43
19452.70 54
19454.02 43
19455.34 40
19456.66 43
19457.97 40
19459.29 46
19460.61 51
19461.93 45
19463.25 25
19464.57 50
19465.88 55
19467.20 46
19468.52 37
19469.84 40
19471.16 48
19472.48 42
19473.79 47
19475.11 47
19476.43 46
19477.75 36
19479.07 47
19480.39 45
19481.71 49
19483.03 38
19484.34 46
19485.66 55
19486.98 53
19488.30 36
19489.62 48
19490.94 43
19492.26 54
19493.58 43
19494.90 55
19496.22 46
19497.54 49
19498.86 50
19500.18 41
19501.50 39
19502.81 53
19504.13 35
19505.45 48
19506.77 50
19508.09 42
19509.41 46
19510.73 52
19512.05 47
19513.37 33
19514.69 51
19516.01 51
19517.33 42
19518.65 44
19519.97 51
19521.29 52
19522.61 54
19523.93 55
19525.25 53
19526.57 46
19527.89 61
19529.22 49
19530.54 41
19531.86 57
19533.18 44
19534.50 52
19535.82 53
19537.14 51
19538.46 36
19539.78 58
19541.10 40
19542.42 42
19543.74 39
19545.06 44
19546.39 40
19547.71 44
19549.03 39
19550.35 44
19551.67 37
19552.99 32
19554.31 48
19555.63 36
19556.96 40
19558.28 44
19559.60 39
19560.92 43
19562.24 57
19563.56 38
19564.88 49
19566.21 37
19567.53 34
19568.85 52
19570.17 45
19571.49 35
19572.82 39
19574.14 53
19575.46 68
19576.78 57
19578.10 41
19579.43 54
19580.75 46
19582.07 38
19583.39 41
19584.72 40
19586.04 31
19587.36 46
19588.68 43
19590.01 46
19591.33 40
19592.65 53
19593.97 50
19595.30 31
19596.62 37
19597.94 37
19599.26 47
19600.59 45
19601.91 45
19603.23 47
19604.56 35
19605.88 43
19607.20 39
19608.53 47
19609.85 53
19611.17 40
19612.49 52
19613.82 54
19615.14 45
19616.47 50
19617.79 41
19619.11 49
19620.44 50
19621.76 49
19623.08 39
19624.41 38
19625.73 37
19627.05 51
19628.38 52
19629.70 46
19631.03 34
19632.35 45
19633.67 48
19635.00 46
19636.32 42
19637.65 47
19638.97 58
19640.29 53
19641.62 58
19642.94 39
19644.27 41
19645.59 46
19646.92 39
19648.24 53
19649.57 36
19650.89 53
19652.21 56
19653.54 52
19654.86 43
19656.19 53
19657.51 50
19658.84 53
19660.16 44
19661.49 61
19662.81 47
19664.14 46
19665.46 50
19666.79 51
19668.11 51
19669.44 50
19670.76 61
19672.09 47
19673.41 47
19674.74 36
19676.07 31
19677.39 57
19678.72 50
19680.04 36
19681.37 39
19682.69 47
19684.02 41
19685.34 43
19686.67 50
19688.00 53
19689.32 61
19690.65 40
19691.97 47
19693.30 47
19694.63 39
19695.95 59
19697.28 54
19698.60 43
19699.93 32
19701.26 44
19702.58 41
19703.91 51
19705.24 31
19706.56 33
19707.89 41
19709.22 36
19710.54 44
19711.87 32
19713.20 52
19714.52 36
19715.85 48
19717.18 43
19718.50 40
19719.83 39
19721.16 45
19722.48 43
19723.81 52
19725.14 58
19726.47 43
19727.79 48
19729.12 46
19730.45 49
19731.77 50
19733.10 44
19734.43 41
19735.76 47
19737.08 50
19738.41 44
19739.74 45
19741.07 42
19742.39 44
19743.72 51
19745.05 47
19746.38 41
19747.71 48
19749.03 51
19750.36 41
19751.69 48
19753.02 50
19754.35 55
19755.67 54
19757.00 36
19758.33 42
19759.66 46
19760.99 45
19762.31 45
19763.64 52
19764.97 48
19766.30 40
19767.63 39
19768.96 44
19770.29 52
19771.61 60
19772.94 54
19774.27 49
19775.60 51
19776.93 48
19778.26 37
19779.59 45
19780.92 40
19782.25 33
19783.57 44
19784.90 32
19786.23 52
19787.56 53
19788.89 39
19790.22 44
19791.55 52
19792.88 62
19794.21 42
19795.54 53
19796.87 38
19798.20 42
19799.53 53
19800.86 53
19802.19 36
19803.52 40
19804.85 42
19806.18 48
19807.50 41
19808.83 48
19810.16 47
19811.49 43
19812.82 61
19814.15 47
19815.49 48
19816.82 51
19818.15 37
19819.48 63
19820.81 61
19822.14 46
19823.47 53
19824.80 41
19826.13 50
19827.46 44
19828.79 53
19830.12 58
19831.45 52
19832.78 50
19834.11 42
19835.44 67
19836.77 52
19838.10 47
19839.44 46
19840.77 55
19842.10 48
19843.43 53
19844.76 56
19846.09 60
19847.42 47
19848.75 40
19850.08 49
19851.42 53
19852.75 31
19854.08 45
19855.41 63
19856.74 43
19858.07 46
19859.40 46
19860.74 62
19862.07 47
19863.40 42
19864.73 42
19866.06 47
19867.40 40
19868.73 39
19870.06 41
19871.39 54
19872.72 41
19874.06 52
19875.39 44
19876.72 55
19878.05 44
19879.38 48
19880.72 45
19882.05 33
19883.38 54
19884.71 50
19886.05 45
19887.38 26
19888.71 51
19890.04 36
19891.38 56
19892.71 49
19894.04 42
19895.38 47
19896.71 46
19898.04 40
19899.37 44
19900.71 38
19902.04 42
19903.37 46
19904.71 54
19906.04 58
19907.37 48
19908.71 64
19910.04 56
19911.37 50
19912.71 41
19914.04 61
19915.37 66
19916.71 60
19918.04 38
19919.37 64
19920.71 50
19922.04 42
19923.37 41
19924.71 52
19926.04 52
19927.38 44
19928.71 46
19930.04 47
19931.38 43
19932.71 42
19934.05 64
19935.38 62
19936.71 49
19938.05 49
19939.38 63
19940.72 49
19942.05 37
19943.39 58
19944.72 55
19946.06 60
19947.39 56
19948.72 41
19950.06 47
19951.39 44
19952.73 48
19954.06 53
19955.40 41
19956.73 43
19958.07 52
19959.40 52
19960.74 47
19962.07 46
19963.41 53
19964.74 50
19966.08 53
19967.41 46
19968.75 47
19970.08 55
19971.42 44
19972.76 52
19974.09 42
19975.43 55
19976.76 54
19978.10 58
19979.43 48
19980.77 54
19982.10 65
19983.44 57
19984.78 57
19986.11 51
19987.45 53
19988.78 38
19990.12 49
19991.46 50
19992.79 44
19994.13 45
19995.46 47
19996.80 48
19998.14 55
19999.47 46
20000.81 41
20002.15 52
20003.48 49
20004.82 51
20006.16 45
20007.49 41
20008.83 48
20010.17 45
20011.50 53
20012.84 32
20014.18 45
20015.51 47
20016.85 47
20018.19 38
20019.52 45
20020.86 45
20022.20 49
20023.53 53
20024.87 45
20026.21 46
20027.55 48
20028.88 53
20030.22 53
20031.56 45
20032.90 39
20034.23 63
20035.57 53
20036.91 48
20038.25 51
20039.58 46
20040.92 44
20042.26 57
20043.60 51
20044.93 46
20046.27 41
20047.61 51
20048.95 51
20050.29 52
20051.62 36
20052.96 51
20054.30 42
20055.64 39
20056.98 46
20058.32 34
20059.65 47
20060.99 51
20062.33 49
20063.67 51
20065.01 51
20066.35 49
20067.68 40
20069.02 40
20070.36 45
20071.70 49
20073.04 47
20074.38 61
20075.72 54
20077.06 61
20078.40 38
20079.73 51
20081.07 39
20082.41 55
20083.75 62
20085.09 56
20086.43 55
20087.77 36
20089.11 41
20090.45 48
20091.79 60
20093.13 54
20094.47 61
20095.81 51
20097.15 56
20098.48 71
20099.82 45
20101.16 47
20102.50 47
20103.84 55
20105.18 68
20106.52 43
20107.86 52
20109.20 48
20110.54 55
20111.88 56
20113.22 41
20114.56 45
20115.90 52
20117.24 41
20118.58 50
20119.93 44
20121.27 48
20122.61 51
20123.95 47
20125.29 47
20126.63 44
20127.97 52
20129.31 49
20130.65 59
20131.99 44
20133.33 45
20134.67 47
20136.01 37
