# Supplementary material for: MALDI-TOF MS typing enables the classification of brewing yeasts of the genus Saccharomyces to major beer styles
Source: PLoS One. 2017 Aug 9;12(8):e0181694. doi: 10.1371/journal.pone.0181694 (PMC5549903; doi:10.1371/journal.pone.0181694)
Supplement: S8 File — The directory includes 90 raw files and was zipped to “.zip”; the folder has three strains with 30 spectra per strain; S1 Text explains the raw files with an example and Table 1 represents the yeast strains used within the experiment. (ZIP) [file pone.0181694.s011.zip › 22-24/30283-8J4-Lag-Lag-Lag-YPG-18h-E-E_2016-09-27_9_0_D7_1.dat]

1999.34 558
1999.77 608
2000.19 584
2000.61 632
2001.03 640
2001.45 587
2001.88 585
2002.30 577
2002.72 585
2003.14 551
2003.56 565
2003.99 585
2004.41 542
2004.83 576
2005.25 637
2005.68 614
2006.10 554
2006.52 493
2006.94 550
2007.37 569
2007.79 551
2008.21 572
2008.64 566
2009.06 512
2009.48 584
2009.90 562
2010.33 599
2010.75 541
2011.17 585
2011.60 559
2012.02 560
2012.44 525
2012.87 553
2013.29 560
2013.71 585
2014.14 552
2014.56 526
2014.98 568
2015.41 594
2015.83 558
2016.25 528
2016.68 543
2017.10 528
2017.53 642
2017.95 631
2018.37 579
2018.80 547
2019.22 616
2019.65 618
2020.07 568
2020.49 530
2020.92 633
2021.34 639
2021.77 559
2022.19 632
2022.61 598
2023.04 549
2023.46 549
2023.89 609
2024.31 571
2024.74 499
2025.16 522
2025.59 504
2026.01 492
2026.44 517
2026.86 598
2027.29 606
2027.71 564
2028.14 528
2028.56 618
2028.98 625
2029.41 598
2029.84 573
2030.26 613
2030.69 576
2031.11 580
2031.54 551
2031.96 539
2032.39 540
2032.81 522
2033.24 514
2033.66 540
2034.09 610
2034.51 585
2034.94 582
2035.37 573
2035.79 630
2036.22 536
2036.64 587
2037.07 613
2037.49 566
2037.92 504
2038.35 595
2038.77 555
2039.20 565
2039.62 564
2040.05 542
2040.48 502
2040.90 569
2041.33 572
2041.76 576
2042.18 548
2042.61 558
2043.03 621
2043.46 593
2043.89 513
2044.31 510
2044.74 493
2045.17 488
2045.59 562
2046.02 633
2046.45 623
2046.87 568
2047.30 602
2047.73 632
2048.16 579
2048.58 590
2049.01 523
2049.44 519
2049.86 514
2050.29 618
2050.72 680
2051.15 655
2051.57 614
2052.00 546
2052.43 579
2052.86 562
2053.28 605
2053.71 576
2054.14 564
2054.57 566
2054.99 578
2055.42 606
2055.85 624
2056.28 639
2056.70 571
2057.13 588
2057.56 620
2057.99 629
2058.42 664
2058.84 620
2059.27 637
2059.70 646
2060.13 660
2060.56 639
2060.99 586
2061.41 602
2061.84 583
2062.27 568
2062.70 595
2063.13 573
2063.56 636
2063.99 616
2064.41 617
2064.84 675
2065.27 704
2065.70 712
2066.13 755
2066.56 769
2066.99 630
2067.42 627
2067.85 620
2068.27 648
2068.70 660
2069.13 557
2069.56 574
2069.99 611
2070.42 588
2070.85 549
2071.28 560
2071.71 621
2072.14 590
2072.57 560
2073.00 624
2073.43 602
2073.86 600
2074.29 564
2074.72 605
2075.15 635
2075.58 647
2076.01 650
2076.44 629
2076.87 562
2077.30 622
2077.73 594
2078.16 578
2078.59 612
2079.02 588
2079.45 605
2079.88 585
2080.31 557
2080.74 577
2081.17 590
2081.60 577
2082.03 571
2082.46 582
2082.89 577
2083.32 588
2083.75 564
2084.18 537
2084.61 510
2085.04 535
2085.47 547
2085.90 542
2086.34 516
2086.77 598
2087.20 541
2087.63 561
2088.06 496
2088.49 512
2088.92 561
2089.35 506
2089.79 529
2090.22 520
2090.65 557
2091.08 613
2091.51 515
2091.94 499
2092.37 517
2092.81 566
2093.24 597
2093.67 544
2094.10 551
2094.53 583
2094.96 555
2095.40 593
2095.83 543
2096.26 557
2096.69 562
2097.12 594
2097.56 550
2097.99 575
2098.42 545
2098.85 575
2099.29 579
2099.72 608
2100.15 616
2100.58 532
2101.01 515
2101.45 521
2101.88 527
2102.31 550
2102.75 575
2103.18 620
2103.61 558
2104.04 547
2104.48 547
2104.91 500
2105.34 559
2105.77 587
2106.21 597
2106.64 511
2107.07 550
2107.51 522
2107.94 576
2108.37 593
2108.81 580
2109.24 615
2109.67 563
2110.11 578
2110.54 523
2110.97 537
2111.41 584
2111.84 631
2112.27 547
2112.71 574
2113.14 560
2113.58 584
2114.01 556
2114.44 551
2114.88 596
2115.31 571
2115.75 575
2116.18 580
2116.61 543
2117.05 548
2117.48 596
2117.92 547
2118.35 515
2118.78 533
2119.22 500
2119.65 542
2120.09 567
2120.52 616
2120.96 565
2121.39 582
2121.83 562
2122.26 601
2122.69 664
2123.13 632
2123.56 664
2124.00 721
2124.43 764
2124.87 755
2125.30 813
2125.74 809
2126.17 706
2126.61 736
2127.04 724
2127.48 673
2127.91 662
2128.35 641
2128.79 618
2129.22 658
2129.66 609
2130.09 621
2130.53 668
2130.96 619
2131.40 662
2131.83 637
2132.27 643
2132.70 636
2133.14 629
2133.58 646
2134.01 624
2134.45 657
2134.88 595
2135.32 579
2135.76 589
2136.19 618
2136.63 654
2137.06 693
2137.50 623
2137.94 719
2138.37 786
2138.81 853
2139.25 892
2139.68 812
2140.12 875
2140.56 736
2140.99 694
2141.43 755
2141.87 685
2142.30 609
2142.74 583
2143.18 541
2143.61 600
2144.05 571
2144.49 569
2144.92 540
2145.36 620
2145.80 672
2146.23 581
2146.67 540
2147.11 563
2147.55 574
2147.98 610
2148.42 583
2148.86 628
2149.30 612
2149.73 624
2150.17 658
2150.61 630
2151.05 635
2151.48 621
2151.92 645
2152.36 649
2152.80 619
2153.23 563
2153.67 558
2154.11 583
2154.55 587
2154.99 616
2155.42 544
2155.86 565
2156.30 587
2156.74 581
2157.18 592
2157.61 568
2158.05 592
2158.49 576
2158.93 592
2159.37 554
2159.81 573
2160.24 583
2160.68 609
2161.12 608
2161.56 540
2162.00 557
2162.44 582
2162.88 543
2163.32 619
2163.75 594
2164.19 589
2164.63 562
2165.07 612
2165.51 643
2165.95 636
2166.39 614
2166.83 599
2167.27 572
2167.71 581
2168.15 653
2168.59 643
2169.02 626
2169.46 619
2169.90 674
2170.34 601
2170.78 602
2171.22 679
2171.66 631
2172.10 574
2172.54 517
2172.98 613
2173.42 582
2173.86 622
2174.30 577
2174.74 591
2175.18 636
2175.62 606
2176.06 613
2176.50 552
2176.94 604
2177.38 632
2177.82 630
2178.26 678
2178.70 664
2179.14 658
2179.58 636
2180.02 667
2180.47 627
2180.91 669
2181.35 661
2181.79 658
2182.23 647
2182.67 600
2183.11 669
2183.55 584
2183.99 564
2184.43 615
2184.87 599
2185.31 553
2185.76 549
2186.20 597
2186.64 620
2187.08 594
2187.52 575
2187.96 575
2188.40 603
2188.84 588
2189.29 580
2189.73 612
2190.17 635
2190.61 635
2191.05 669
2191.49 650
2191.94 664
2192.38 569
2192.82 576
2193.26 574
2193.70 586
2194.14 643
2194.59 658
2195.03 669
2195.47 632
2195.91 702
2196.36 690
2196.80 699
2197.24 676
2197.68 700
2198.12 662
2198.57 651
2199.01 695
2199.45 685
2199.89 633
2200.34 604
2200.78 638
2201.22 617
2201.66 644
2202.11 630
2202.55 542
2202.99 582
2203.44 586
2203.88 564
2204.32 641
2204.76 645
2205.21 600
2205.65 584
2206.09 632
2206.54 702
2206.98 650
2207.42 672
2207.87 710
2208.31 613
2208.75 621
2209.20 651
2209.64 719
2210.08 713
2210.53 658
2210.97 662
2211.42 690
2211.86 655
2212.30 678
2212.75 679
2213.19 672
2213.63 667
2214.08 658
2214.52 633
2214.97 649
2215.41 637
2215.85 711
2216.30 592
2216.74 564
2217.19 630
2217.63 662
2218.08 635
2218.52 584
2218.97 610
2219.41 553
2219.85 608
2220.30 614
2220.74 629
2221.19 624
2221.63 654
2222.08 599
2222.52 661
2222.97 647
2223.41 679
2223.86 654
2224.30 627
2224.75 631
2225.19 646
2225.64 581
2226.08 582
2226.53 604
2226.97 634
2227.42 714
2227.86 700
2228.31 638
2228.75 604
2229.20 633
2229.65 639
2230.09 721
2230.54 685
2230.98 667
2231.43 652
2231.87 649
2232.32 669
2232.76 710
2233.21 712
2233.66 735
2234.10 731
2234.55 699
2234.99 724
2235.44 651
2235.89 649
2236.33 701
2236.78 680
2237.23 701
2237.67 669
2238.12 586
2238.56 604
2239.01 695
2239.46 658
2239.90 616
2240.35 616
2240.80 583
2241.24 587
2241.69 605
2242.14 589
2242.58 608
2243.03 594
2243.48 549
2243.93 558
2244.37 576
2244.82 597
2245.27 556
2245.71 521
2246.16 504
2246.61 547
2247.05 516
2247.50 550
2247.95 524
2248.40 542
2248.84 562
2249.29 593
2249.74 575
2250.19 582
2250.63 564
2251.08 580
2251.53 618
2251.98 605
2252.43 600
2252.87 584
2253.32 625
2253.77 656
2254.22 615
2254.66 604
2255.11 651
2255.56 635
2256.01 617
2256.46 610
2256.91 598
2257.35 590
2257.80 616
2258.25 583
2258.70 590
2259.15 565
2259.60 642
2260.04 606
2260.49 583
2260.94 598
2261.39 589
2261.84 584
2262.29 618
2262.74 608
2263.19 658
2263.63 626
2264.08 630
2264.53 620
2264.98 668
2265.43 594
2265.88 566
2266.33 616
2266.78 629
2267.23 610
2267.68 601
2268.13 682
2268.58 637
2269.02 631
2269.47 679
2269.92 645
2270.37 635
2270.82 714
2271.27 770
2271.72 737
2272.17 721
2272.62 735
2273.07 752
2273.52 701
2273.97 706
2274.42 655
2274.87 725
2275.32 717
2275.77 743
2276.22 749
2276.67 810
2277.12 812
2277.57 721
2278.02 814
2278.47 749
2278.92 796
2279.37 729
2279.82 732
2280.27 740
2280.73 739
2281.18 644
2281.63 643
2282.08 596
2282.53 587
2282.98 608
2283.43 589
2283.88 626
2284.33 613
2284.78 526
2285.23 581
2285.68 545
2286.14 564
2286.59 578
2287.04 554
2287.49 558
2287.94 541
2288.39 612
2288.84 594
2289.30 656
2289.75 677
2290.20 725
2290.65 762
2291.10 799
2291.55 793
2292.00 833
2292.46 895
2292.91 897
2293.36 952
2293.81 979
2294.26 1005
2294.72 1009
2295.17 1042
2295.62 1003
2296.07 983
2296.52 972
2296.98 871
2297.43 802
2297.88 805
2298.33 789
2298.79 762
2299.24 745
2299.69 699
2300.14 645
2300.60 673
2301.05 655
2301.50 632
2301.95 616
2302.41 575
2302.86 661
2303.31 674
2303.76 628
2304.22 595
2304.67 627
2305.12 601
2305.58 600
2306.03 610
2306.48 660
2306.94 634
2307.39 674
2307.84 676
2308.30 663
2308.75 642
2309.20 674
2309.66 689
2310.11 688
2310.56 711
2311.02 736
2311.47 704
2311.92 761
2312.38 749
2312.83 690
2313.28 651
2313.74 650
2314.19 686
2314.65 662
2315.10 636
2315.55 629
2316.01 680
2316.46 693
2316.92 645
2317.37 681
2317.83 654
2318.28 643
2318.73 614
2319.19 606
2319.64 626
2320.10 649
2320.55 627
2321.01 683
2321.46 697
2321.92 597
2322.37 602
2322.82 675
2323.28 629
2323.73 628
2324.19 713
2324.64 658
2325.10 732
2325.55 708
2326.01 764
2326.46 743
2326.92 745
2327.37 719
2327.83 705
2328.29 715
2328.74 689
2329.20 718
2329.65 684
2330.11 621
2330.56 646
2331.02 653
2331.47 671
2331.93 680
2332.38 666
2332.84 705
2333.30 680
2333.75 718
2334.21 637
2334.66 602
2335.12 704
2335.58 691
2336.03 711
2336.49 655
2336.94 669
2337.40 629
2337.86 558
2338.31 638
2338.77 668
2339.22 651
2339.68 638
2340.14 677
2340.59 608
2341.05 659
2341.51 574
2341.96 626
2342.42 602
2342.88 568
2343.33 648
2343.79 582
2344.25 561
2344.70 603
2345.16 641
2345.62 670
2346.08 602
2346.53 605
2346.99 614
2347.45 612
2347.90 637
2348.36 640
2348.82 636
2349.28 676
2349.73 665
2350.19 596
2350.65 616
2351.11 617
2351.56 644
2352.02 596
2352.48 586
2352.94 586
2353.39 613
2353.85 658
2354.31 659
2354.77 575
2355.22 570
2355.68 576
2356.14 584
2356.60 567
2357.06 589
2357.51 522
2357.97 563
2358.43 561
2358.89 611
2359.35 637
2359.81 623
2360.26 635
2360.72 598
2361.18 592
2361.64 572
2362.10 600
2362.56 588
2363.02 598
2363.47 604
2363.93 611
2364.39 648
2364.85 607
2365.31 603
2365.77 622
2366.23 665
2366.69 628
2367.15 722
2367.60 738
2368.06 706
2368.52 678
2368.98 657
2369.44 652
2369.90 639
2370.36 593
2370.82 585
2371.28 631
2371.74 569
2372.20 670
2372.66 645
2373.12 584
2373.58 525
2374.04 612
2374.50 603
2374.96 579
2375.42 543
2375.88 587
2376.34 627
2376.80 607
2377.26 585
2377.72 572
2378.18 561
2378.64 603
2379.10 584
2379.56 586
2380.02 594
2380.48 534
2380.94 533
2381.40 554
2381.86 596
2382.32 560
2382.78 571
2383.24 610
2383.70 609
2384.16 609
2384.62 608
2385.08 632
2385.54 605
2386.00 624
2386.47 587
2386.93 585
2387.39 583
2387.85 552
2388.31 486
2388.77 509
2389.23 560
2389.69 619
2390.15 592
2390.62 612
2391.08 535
2391.54 574
2392.00 554
2392.46 570
2392.92 643
2393.38 662
2393.85 583
2394.31 602
2394.77 599
2395.23 575
2395.69 557
2396.16 598
2396.62 607
2397.08 588
2397.54 619
2398.00 555
2398.47 624
2398.93 630
2399.39 558
2399.85 592
2400.31 560
2400.78 590
2401.24 555
2401.70 533
2402.16 570
2402.63 521
2403.09 566
2403.55 569
2404.01 528
2404.48 571
2404.94 540
2405.40 551
2405.86 598
2406.33 583
2406.79 573
2407.25 566
2407.72 565
2408.18 571
2408.64 541
2409.11 576
2409.57 597
2410.03 530
2410.49 537
2410.96 561
2411.42 540
2411.88 587
2412.35 595
2412.81 573
2413.28 541
2413.74 573
2414.20 648
2414.67 531
2415.13 569
2415.59 590
2416.06 576
2416.52 618
2416.98 593
2417.45 591
2417.91 572
2418.38 578
2418.84 653
2419.30 607
2419.77 601
2420.23 559
2420.70 607
2421.16 637
2421.63 575
2422.09 559
2422.55 600
2423.02 675
2423.48 674
2423.95 602
2424.41 630
2424.88 661
2425.34 598
2425.81 611
2426.27 606
2426.74 639
2427.20 699
2427.67 633
2428.13 593
2428.60 589
2429.06 552
2429.53 561
2429.99 564
2430.46 517
2430.92 513
2431.39 561
2431.85 606
2432.32 538
2432.78 540
2433.25 594
2433.71 597
2434.18 609
2434.64 593
2435.11 552
2435.58 581
2436.04 596
2436.51 541
2436.97 543
2437.44 567
2437.90 588
2438.37 592
2438.84 570
2439.30 584
2439.77 554
2440.23 565
2440.70 626
2441.17 628
2441.63 614
2442.10 617
2442.57 648
2443.03 618
2443.50 657
2443.96 637
2444.43 648
2444.90 577
2445.36 590
2445.83 559
2446.30 552
2446.76 618
2447.23 554
2447.70 520
2448.16 601
2448.63 653
2449.10 596
2449.57 632
2450.03 595
2450.50 508
2450.97 547
2451.43 524
2451.90 564
2452.37 647
2452.84 552
2453.30 540
2453.77 626
2454.24 615
2454.71 571
2455.17 597
2455.64 611
2456.11 554
2456.58 566
2457.04 529
2457.51 528
2457.98 482
2458.45 556
2458.91 552
2459.38 501
2459.85 588
2460.32 619
2460.79 602
2461.25 638
2461.72 582
2462.19 528
2462.66 581
2463.13 552
2463.60 569
2464.06 531
2464.53 550
2465.00 587
2465.47 589
2465.94 553
2466.41 586
2466.87 602
2467.34 584
2467.81 665
2468.28 633
2468.75 599
2469.22 612
2469.69 548
2470.16 535
2470.63 608
2471.09 569
2471.56 576
2472.03 600
2472.50 633
2472.97 514
2473.44 540
2473.91 542
2474.38 534
2474.85 531
2475.32 515
2475.79 552
2476.26 563
2476.73 574
2477.20 509
2477.67 546
2478.14 497
2478.60 516
2479.07 560
2479.54 552
2480.01 570
2480.48 496
2480.95 460
2481.42 505
2481.89 539
2482.36 534
2482.83 535
2483.30 505
2483.77 488
2484.25 509
2484.72 515
2485.19 551
2485.66 505
2486.13 522
2486.60 542
2487.07 565
2487.54 588
2488.01 572
2488.48 569
2488.95 555
2489.42 601
2489.89 597
2490.36 578
2490.83 650
2491.30 664
2491.78 598
2492.25 579
2492.72 639
2493.19 616
2493.66 625
2494.13 586
2494.60 572
2495.07 625
2495.55 597
2496.02 613
2496.49 612
2496.96 689
2497.43 695
2497.90 629
2498.37 587
2498.85 622
2499.32 588
2499.79 594
2500.26 580
2500.73 594
2501.20 577
2501.68 617
2502.15 551
2502.62 575
2503.09 528
2503.56 579
2504.04 574
2504.51 575
2504.98 559
2505.45 569
2505.93 601
2506.40 542
2506.87 515
2507.34 549
2507.82 553
2508.29 571
2508.76 562
2509.23 557
2509.71 603
2510.18 550
2510.65 595
2511.12 621
2511.60 620
2512.07 638
2512.54 710
2513.02 716
2513.49 741
2513.96 695
2514.44 652
2514.91 707
2515.38 666
2515.85 652
2516.33 630
2516.80 646
2517.27 618
2517.75 556
2518.22 579
2518.70 624
2519.17 588
2519.64 623
2520.12 609
2520.59 607
2521.06 615
2521.54 584
2522.01 588
2522.49 581
2522.96 595
2523.43 575
2523.91 650
2524.38 548
2524.86 557
2525.33 588
2525.80 569
2526.28 594
2526.75 609
2527.23 607
2527.70 603
2528.18 639
2528.65 594
2529.12 626
2529.60 646
2530.07 558
2530.55 570
2531.02 599
2531.50 599
2531.97 575
2532.45 605
2532.92 601
2533.40 578
2533.87 621
2534.35 579
2534.82 593
2535.30 625
2535.77 604
2536.25 659
2536.72 673
2537.20 651
2537.67 589
2538.15 618
2538.62 660
2539.10 620
2539.57 621
2540.05 644
2540.53 580
2541.00 552
2541.48 634
2541.95 582
2542.43 602
2542.90 632
2543.38 673
2543.86 625
2544.33 595
2544.81 635
2545.28 582
2545.76 559
2546.24 587
2546.71 608
2547.19 654
2547.66 663
2548.14 676
2548.62 661
2549.09 667
2549.57 718
2550.05 705
2550.52 667
2551.00 703
2551.48 740
2551.95 687
2552.43 679
2552.91 706
2553.38 654
2553.86 627
2554.34 649
2554.81 652
2555.29 633
2555.77 602
2556.24 677
2556.72 621
2557.20 625
2557.68 599
2558.15 559
2558.63 646
2559.11 618
2559.58 597
2560.06 589
2560.54 586
2561.02 560
2561.49 555
2561.97 534
2562.45 586
2562.93 593
2563.41 531
2563.88 554
2564.36 512
2564.84 514
2565.32 529
2565.79 581
2566.27 625
2566.75 547
2567.23 508
2567.71 577
2568.18 535
2568.66 558
2569.14 577
2569.62 603
2570.10 620
2570.58 634
2571.05 610
2571.53 527
2572.01 558
2572.49 611
2572.97 612
2573.45 594
2573.93 584
2574.40 593
2574.88 593
2575.36 596
2575.84 600
2576.32 629
2576.80 564
2577.28 561
2577.76 610
2578.24 604
2578.72 591
2579.19 566
2579.67 583
2580.15 559
2580.63 573
2581.11 607
2581.59 585
2582.07 568
2582.55 554
2583.03 541
2583.51 511
2583.99 575
2584.47 526
2584.95 524
2585.43 553
2585.91 509
2586.39 534
2586.87 567
2587.35 540
2587.83 536
2588.31 548
2588.79 545
2589.27 560
2589.75 581
2590.23 567
2590.71 610
2591.19 574
2591.67 596
2592.15 522
2592.63 554
2593.11 556
2593.59 514
2594.07 565
2594.55 528
2595.03 505
2595.51 538
2595.99 552
2596.47 585
2596.96 596
2597.44 575
2597.92 522
2598.40 518
2598.88 553
2599.36 545
2599.84 575
2600.32 562
2600.80 559
2601.28 564
2601.77 499
2602.25 519
2602.73 493
2603.21 538
2603.69 519
2604.17 528
2604.65 586
2605.14 551
2605.62 536
2606.10 523
2606.58 566
2607.06 595
2607.54 565
2608.03 631
2608.51 596
2608.99 609
2609.47 592
2609.95 577
2610.44 606
2610.92 592
2611.40 584
2611.88 601
2612.37 646
2612.85 598
2613.33 646
2613.81 598
2614.29 566
2614.78 574
2615.26 566
2615.74 574
2616.22 581
2616.71 518
2617.19 574
2617.67 578
2618.16 594
2618.64 610
2619.12 557
2619.60 545
2620.09 607
2620.57 610
2621.05 609
2621.54 575
2622.02 579
2622.50 581
2622.99 572
2623.47 513
2623.95 617
2624.44 569
2624.92 603
2625.40 575
2625.89 594
2626.37 603
2626.85 577
2627.34 570
2627.82 600
2628.30 599
2628.79 573
2629.27 608
2629.76 572
2630.24 545
2630.72 557
2631.21 567
2631.69 613
2632.18 589
2632.66 617
2633.14 567
2633.63 594
2634.11 572
2634.60 578
2635.08 646
2635.57 652
2636.05 551
2636.53 590
2637.02 639
2637.50 593
2637.99 570
2638.47 583
2638.96 553
2639.44 624
2639.93 625
2640.41 592
2640.90 631
2641.38 605
2641.87 648
2642.35 561
2642.84 561
2643.32 622
2643.81 591
2644.29 569
2644.78 567
2645.26 532
2645.75 568
2646.23 566
2646.72 551
2647.20 559
2647.69 574
2648.18 636
2648.66 551
2649.15 547
2649.63 582
2650.12 563
2650.60 604
2651.09 591
2651.58 586
2652.06 579
2652.55 583
2653.03 576
2653.52 642
2654.01 604
2654.49 660
2654.98 650
2655.46 652
2655.95 675
2656.44 665
2656.92 591
2657.41 619
2657.90 615
2658.38 639
2658.87 650
2659.36 637
2659.84 614
2660.33 606
2660.82 621
2661.30 640
2661.79 575
2662.28 597
2662.76 567
2663.25 554
2663.74 578
2664.22 587
2664.71 593
2665.20 524
2665.68 541
2666.17 610
2666.66 636
2667.15 544
2667.63 556
2668.12 597
2668.61 552
2669.10 600
2669.58 653
2670.07 647
2670.56 601
2671.05 639
2671.53 648
2672.02 580
2672.51 636
2673.00 672
2673.48 635
2673.97 696
2674.46 663
2674.95 668
2675.44 672
2675.92 648
2676.41 684
2676.90 748
2677.39 654
2677.88 671
2678.37 678
2678.85 623
2679.34 568
2679.83 604
2680.32 654
2680.81 606
2681.30 627
2681.79 648
2682.27 607
2682.76 596
2683.25 588
2683.74 642
2684.23 598
2684.72 607
2685.21 614
2685.70 632
2686.18 559
2686.67 546
2687.16 599
2687.65 605
2688.14 552
2688.63 618
2689.12 588
2689.61 612
2690.10 569
2690.59 562
2691.08 548
2691.57 607
2692.06 651
2692.55 615
2693.04 657
2693.53 634
2694.02 667
2694.51 681
2694.99 679
2695.48 618
2695.97 693
2696.46 630
2696.95 664
2697.44 616
2697.93 627
2698.42 626
2698.92 567
2699.41 592
2699.90 556
2700.39 582
2700.88 574
2701.37 562
2701.86 586
2702.35 584
2702.84 605
2703.33 603
2703.82 615
2704.31 602
2704.80 574
2705.29 577
2705.78 655
2706.27 608
2706.76 641
2707.25 616
2707.75 623
2708.24 628
2708.73 610
2709.22 694
2709.71 630
2710.20 536
2710.69 613
2711.18 637
2711.68 603
2712.17 578
2712.66 600
2713.15 525
2713.64 585
2714.13 598
2714.62 631
2715.12 609
2715.61 599
2716.10 524
2716.59 605
2717.08 558
2717.57 596
2718.07 590
2718.56 553
2719.05 561
2719.54 544
2720.03 550
2720.53 596
2721.02 597
2721.51 637
2722.00 617
2722.50 668
2722.99 622
2723.48 668
2723.97 655
2724.47 666
2724.96 669
2725.45 615
2725.94 569
2726.44 578
2726.93 612
2727.42 640
2727.91 569
2728.41 574
2728.90 655
2729.39 596
2729.89 540
2730.38 575
2730.87 613
2731.37 653
2731.86 665
2732.35 624
2732.84 615
2733.34 598
2733.83 688
2734.32 683
2734.82 700
2735.31 681
2735.81 682
2736.30 719
2736.79 718
2737.29 654
2737.78 674
2738.27 623
2738.77 633
2739.26 641
2739.75 682
2740.25 606
2740.74 565
2741.24 580
2741.73 646
2742.22 665
2742.72 611
2743.21 622
2743.71 621
2744.20 650
2744.70 580
2745.19 592
2745.68 605
2746.18 571
2746.67 538
2747.17 545
2747.66 600
2748.16 523
2748.65 585
2749.15 625
2749.64 578
2750.14 610
2750.63 609
2751.13 599
2751.62 619
2752.12 577
2752.61 605
2753.11 618
2753.60 604
2754.10 580
2754.59 617
2755.09 599
2755.58 546
2756.08 606
2756.57 592
2757.07 551
2757.56 660
2758.06 688
2758.56 654
2759.05 683
2759.55 605
2760.04 595
2760.54 653
2761.03 639
2761.53 667
2762.03 624
2762.52 623
2763.02 591
2763.51 612
2764.01 647
2764.51 653
2765.00 607
2765.50 593
2765.99 630
2766.49 637
2766.99 606
2767.48 594
2767.98 641
2768.48 630
2768.97 592
2769.47 584
2769.97 651
2770.46 599
2770.96 583
2771.46 620
2771.95 600
2772.45 574
2772.95 597
2773.44 646
2773.94 622
2774.44 594
2774.93 642
2775.43 621
2775.93 640
2776.43 658
2776.92 628
2777.42 628
2777.92 659
2778.41 628
2778.91 672
2779.41 689
2779.91 599
2780.40 645
2780.90 646
2781.40 654
2781.90 574
2782.39 580
2782.89 581
2783.39 562
2783.89 613
2784.39 636
2784.88 576
2785.38 599
2785.88 609
2786.38 591
2786.88 594
2787.37 584
2787.87 613
2788.37 583
2788.87 614
2789.37 590
2789.87 612
2790.36 614
2790.86 625
2791.36 585
2791.86 607
2792.36 631
2792.86 656
2793.36 631
2793.85 560
2794.35 606
2794.85 647
2795.35 690
2795.85 600
2796.35 669
2796.85 610
2797.35 659
2797.85 675
2798.34 657
2798.84 602
2799.34 630
2799.84 653
2800.34 622
2800.84 637
2801.34 652
2801.84 638
2802.34 640
2802.84 572
2803.34 602
2803.84 608
2804.34 573
2804.84 596
2805.34 609
2805.84 565
2806.34 562
2806.84 586
2807.34 579
2807.84 633
2808.34 603
2808.84 571
2809.34 575
2809.84 602
2810.34 640
2810.84 610
2811.34 647
2811.84 679
2812.34 612
2812.84 586
2813.34 573
2813.84 637
2814.34 606
2814.84 601
2815.34 604
2815.84 699
2816.34 649
2816.84 595
2817.34 607
2817.85 589
2818.35 653
2818.85 652
2819.35 627
2819.85 619
2820.35 655
2820.85 641
2821.35 625
2821.85 577
2822.35 611
2822.86 584
2823.36 625
2823.86 620
2824.36 614
2824.86 568
2825.36 586
2825.87 640
2826.37 645
2826.87 632
2827.37 609
2827.87 606
2828.37 542
2828.88 535
2829.38 555
2829.88 633
2830.38 615
2830.88 585
2831.39 609
2831.89 611
2832.39 608
2832.89 589
2833.39 614
2833.90 639
2834.40 595
2834.90 593
2835.40 594
2835.91 590
2836.41 576
2836.91 600
2837.41 632
2837.92 579
2838.42 588
2838.92 604
2839.42 613
2839.93 560
2840.43 630
2840.93 583
2841.44 619
2841.94 582
2842.44 622
2842.95 634
2843.45 585
2843.95 574
2844.45 599
2844.96 595
2845.46 584
2845.96 621
2846.47 560
2846.97 624
2847.48 655
2847.98 670
2848.48 668
2848.99 616
2849.49 716
2849.99 702
2850.50 659
2851.00 670
2851.50 642
2852.01 642
2852.51 739
2853.02 723
2853.52 698
2854.02 656
2854.53 674
2855.03 613
2855.54 615
2856.04 644
2856.55 602
2857.05 636
2857.55 670
2858.06 660
2858.56 641
2859.07 628
2859.57 649
2860.08 651
2860.58 638
2861.09 606
2861.59 684
2862.10 677
2862.60 665
2863.11 717
2863.61 763
2864.12 732
2864.62 742
2865.13 708
2865.63 663
2866.14 661
2866.64 748
2867.15 708
2867.65 680
2868.16 636
2868.66 669
2869.17 696
2869.67 679
2870.18 697
2870.68 635
2871.19 701
2871.69 656
2872.20 707
2872.71 740
2873.21 714
2873.72 649
2874.22 676
2874.73 706
2875.24 728
2875.74 711
2876.25 693
2876.75 696
2877.26 709
2877.77 703
2878.27 643
2878.78 676
2879.28 721
2879.79 712
2880.30 784
2880.80 696
2881.31 674
2881.82 638
2882.32 696
2882.83 693
2883.34 673
2883.84 714
2884.35 686
2884.86 701
2885.36 749
2885.87 711
2886.38 628
2886.88 668
2887.39 724
2887.90 799
2888.41 802
2888.91 758
2889.42 776
2889.93 757
2890.43 751
2890.94 775
2891.45 780
2891.96 825
2892.46 826
2892.97 783
2893.48 760
2893.99 721
2894.49 638
2895.00 690
2895.51 814
2896.02 767
2896.53 782
2897.03 886
2897.54 847
2898.05 763
2898.56 844
2899.07 798
2899.57 777
2900.08 761
2900.59 794
2901.10 785
2901.61 705
2902.11 671
2902.62 704
2903.13 720
2903.64 687
2904.15 706
2904.66 721
2905.16 694
2905.67 726
2906.18 773
2906.69 748
2907.20 754
2907.71 801
2908.22 785
2908.73 830
2909.24 770
2909.74 741
2910.25 682
2910.76 694
2911.27 690
2911.78 619
2912.29 638
2912.80 728
2913.31 626
2913.82 690
2914.33 666
2914.84 692
2915.35 677
2915.86 615
2916.36 597
2916.87 654
2917.38 652
2917.89 713
2918.40 652
2918.91 644
2919.42 655
2919.93 662
2920.44 659
2920.95 706
2921.46 695
2921.97 714
2922.48 675
2922.99 673
2923.50 673
2924.01 697
2924.52 757
2925.03 737
2925.54 690
2926.05 677
2926.57 661
2927.08 694
2927.59 742
2928.10 760
2928.61 663
2929.12 658
2929.63 635
2930.14 674
2930.65 637
2931.16 637
2931.67 602
2932.18 566
2932.69 620
2933.20 664
2933.72 680
2934.23 663
2934.74 652
2935.25 678
2935.76 692
2936.27 646
2936.78 686
2937.29 699
2937.81 702
2938.32 763
2938.83 698
2939.34 737
2939.85 686
2940.36 723
2940.88 754
2941.39 765
2941.90 753
2942.41 740
2942.92 662
2943.43 670
2943.95 706
2944.46 715
2944.97 750
2945.48 682
2945.99 723
2946.51 735
2947.02 724
2947.53 719
2948.04 672
2948.56 693
2949.07 749
2949.58 721
2950.09 709
2950.61 606
2951.12 605
2951.63 598
2952.14 611
2952.66 630
2953.17 556
2953.68 643
2954.19 626
2954.71 616
2955.22 642
2955.73 645
2956.25 640
2956.76 655
2957.27 639
2957.79 611
2958.30 615
2958.81 644
2959.33 592
2959.84 607
2960.35 649
2960.87 620
2961.38 635
2961.89 694
2962.41 663
2962.92 580
2963.43 576
2963.95 647
2964.46 638
2964.97 614
2965.49 671
2966.00 696
2966.52 637
2967.03 672
2967.54 639
2968.06 625
2968.57 644
2969.09 667
2969.60 702
2970.12 687
2970.63 665
2971.14 638
2971.66 622
2972.17 594
2972.69 570
2973.20 630
2973.72 682
2974.23 649
2974.75 693
2975.26 697
2975.77 672
2976.29 676
2976.80 689
2977.32 714
2977.83 730
2978.35 689
2978.86 688
2979.38 673
2979.89 677
2980.41 755
2980.92 776
2981.44 733
2981.95 698
2982.47 692
2982.99 723
2983.50 721
2984.02 762
2984.53 825
2985.05 787
2985.56 719
2986.08 712
2986.59 739
2987.11 727
2987.63 785
2988.14 837
2988.66 794
2989.17 775
2989.69 818
2990.20 951
2990.72 836
2991.24 831
2991.75 944
2992.27 903
2992.79 912
2993.30 877
2993.82 757
2994.33 803
2994.85 837
2995.37 818
2995.88 746
2996.40 759
2996.92 786
2997.43 805
2997.95 916
2998.47 941
2998.98 958
2999.50 988
3000.02 1005
3000.53 953
3001.05 969
3001.57 992
3002.08 1039
3002.60 1119
3003.12 1121
3003.64 1177
3004.15 1379
3004.67 1692
3005.19 1871
3005.70 2146
3006.22 2353
3006.74 2408
3007.26 2547
3007.77 2325
3008.29 2118
3008.81 1899
3009.33 1760
3009.84 1551
3010.36 1373
3010.88 1231
3011.40 1170
3011.92 1114
3012.43 1027
3012.95 1061
3013.47 1017
3013.99 948
3014.50 896
3015.02 905
3015.54 822
3016.06 846
3016.58 877
3017.10 860
3017.61 950
3018.13 963
3018.65 920
3019.17 810
3019.69 833
3020.21 785
3020.73 818
3021.24 803
3021.76 755
3022.28 830
3022.80 817
3023.32 831
3023.84 861
3024.36 845
3024.88 803
3025.39 847
3025.91 843
3026.43 794
3026.95 839
3027.47 862
3027.99 821
3028.51 763
3029.03 800
3029.55 830
3030.07 758
3030.59 764
3031.11 708
3031.63 685
3032.15 746
3032.66 764
3033.18 721
3033.70 762
3034.22 730
3034.74 714
3035.26 704
3035.78 797
3036.30 748
3036.82 729
3037.34 772
3037.86 762
3038.38 750
3038.90 726
3039.42 747
3039.94 744
3040.46 665
3040.98 669
3041.51 727
3042.03 724
3042.55 728
3043.07 741
3043.59 681
3044.11 703
3044.63 715
3045.15 710
3045.67 767
3046.19 753
3046.71 702
3047.23 762
3047.75 734
3048.27 685
3048.79 691
3049.32 754
3049.84 717
3050.36 707
3050.88 800
3051.40 718
3051.92 713
3052.44 651
3052.96 691
3053.49 750
3054.01 735
3054.53 664
3055.05 689
3055.57 671
3056.09 724
3056.62 692
3057.14 722
3057.66 762
3058.18 752
3058.70 755
3059.22 785
3059.75 755
3060.27 803
3060.79 742
3061.31 774
3061.83 842
3062.36 788
3062.88 790
3063.40 722
3063.92 725
3064.45 744
3064.97 721
3065.49 728
3066.01 716
3066.54 746
3067.06 710
3067.58 815
3068.10 879
3068.63 872
3069.15 851
3069.67 874
3070.19 854
3070.72 901
3071.24 783
3071.76 790
3072.29 804
3072.81 816
3073.33 848
3073.85 801
3074.38 797
3074.90 785
3075.42 773
3075.95 793
3076.47 773
3076.99 902
3077.52 928
3078.04 908
3078.57 933
3079.09 1010
3079.61 1047
3080.14 1106
3080.66 1132
3081.18 1097
3081.71 1124
3082.23 1117
3082.76 1180
3083.28 1163
3083.80 1155
3084.33 1118
3084.85 1078
3085.38 1070
3085.90 1006
3086.42 994
3086.95 931
3087.47 939
3088.00 920
3088.52 1025
3089.05 1118
3089.57 1319
3090.09 1457
3090.62 1574
3091.14 1736
3091.67 1703
3092.19 1771
3092.72 1699
3093.24 1733
3093.77 1703
3094.29 1419
3094.82 1418
3095.34 1292
3095.87 1296
3096.39 1311
3096.92 1319
3097.44 1310
3097.97 1339
3098.49 1399
3099.02 1340
3099.54 1415
3100.07 1418
3100.59 1441
3101.12 1502
3101.64 1475
3102.17 1796
3102.70 2254
3103.22 2735
3103.75 3171
3104.27 3608
3104.80 3784
3105.32 3773
3105.85 3558
3106.38 3108
3106.90 2689
3107.43 2289
3107.95 2040
3108.48 1771
3109.01 1504
3109.53 1367
3110.06 1266
3110.58 1127
3111.11 1100
3111.64 1068
3112.16 989
3112.69 982
3113.22 976
3113.74 984
3114.27 992
3114.80 945
3115.32 957
3115.85 958
3116.38 888
3116.90 880
3117.43 866
3117.96 863
3118.48 845
3119.01 883
3119.54 865
3120.06 854
3120.59 829
3121.12 911
3121.65 921
3122.17 974
3122.70 1094
3123.23 1177
3123.76 1132
3124.28 1117
3124.81 1047
3125.34 1013
3125.87 983
3126.39 989
3126.92 969
3127.45 874
3127.98 867
3128.50 912
3129.03 864
3129.56 819
3130.09 863
3130.62 827
3131.14 819
3131.67 741
3132.20 787
3132.73 801
3133.26 810
3133.78 794
3134.31 832
3134.84 840
3135.37 806
3135.90 784
3136.43 720
3136.95 757
3137.48 772
3138.01 738
3138.54 750
3139.07 753
3139.60 806
3140.13 739
3140.65 769
3141.18 757
3141.71 811
3142.24 818
3142.77 767
3143.30 800
3143.83 711
3144.36 735
3144.89 759
3145.42 729
3145.94 743
3146.47 775
3147.00 731
3147.53 742
3148.06 825
3148.59 740
3149.12 758
3149.65 812
3150.18 763
3150.71 789
3151.24 794
3151.77 830
3152.30 837
3152.83 800
3153.36 810
3153.89 829
3154.42 816
3154.95 824
3155.48 820
3156.01 714
3156.54 785
3157.07 794
3157.60 753
3158.13 732
3158.66 794
3159.19 817
3159.72 803
3160.25 758
3160.78 800
3161.31 820
3161.84 812
3162.37 760
3162.90 802
3163.43 803
3163.97 808
3164.50 847
3165.03 768
3165.56 747
3166.09 726
3166.62 710
3167.15 774
3167.68 745
3168.21 822
3168.74 660
3169.28 674
3169.81 734
3170.34 710
3170.87 655
3171.40 657
3171.93 669
3172.46 658
3172.99 711
3173.53 721
3174.06 678
3174.59 717
3175.12 751
3175.65 728
3176.18 731
3176.72 794
3177.25 730
3177.78 711
3178.31 740
3178.84 702
3179.38 704
3179.91 709
3180.44 747
3180.97 661
3181.50 703
3182.04 690
3182.57 690
3183.10 705
3183.63 673
3184.17 750
3184.70 604
3185.23 647
3185.76 730
3186.30 627
3186.83 631
3187.36 677
3187.89 667
3188.43 647
3188.96 645
3189.49 662
3190.03 670
3190.56 723
3191.09 739
3191.63 667
3192.16 626
3192.69 644
3193.22 664
3193.76 684
3194.29 769
3194.82 702
3195.36 660
3195.89 629
3196.43 640
3196.96 690
3197.49 686
3198.03 680
3198.56 693
3199.09 753
3199.63 757
3200.16 846
3200.69 747
3201.23 741
3201.76 719
3202.30 760
3202.83 801
3203.36 749
3203.90 753
3204.43 744
3204.97 725
3205.50 697
3206.04 698
3206.57 789
3207.10 815
3207.64 824
3208.17 815
3208.71 803
3209.24 789
3209.78 876
3210.31 944
3210.85 986
3211.38 997
3211.91 1014
3212.45 1042
3212.98 1059
3213.52 1093
3214.05 1050
3214.59 977
3215.12 927
3215.66 959
3216.19 997
3216.73 840
3217.26 778
3217.80 734
3218.34 741
3218.87 750
3219.41 707
3219.94 734
3220.48 715
3221.01 739
3221.55 739
3222.08 830
3222.62 810
3223.15 783
3223.69 802
3224.23 852
3224.76 915
3225.30 971
3225.83 984
3226.37 887
3226.91 898
3227.44 977
3227.98 951
3228.51 893
3229.05 895
3229.59 855
3230.12 905
3230.66 880
3231.20 783
3231.73 817
3232.27 849
3232.81 829
3233.34 878
3233.88 828
3234.41 849
3234.95 890
3235.49 820
3236.02 909
3236.56 962
3237.10 899
3237.64 984
3238.17 1031
3238.71 1009
3239.25 912
3239.78 975
3240.32 1005
3240.86 1015
3241.39 904
3241.93 931
3242.47 974
3243.01 951
3243.54 926
3244.08 1001
3244.62 978
3245.16 926
3245.69 894
3246.23 940
3246.77 892
3247.31 951
3247.84 882
3248.38 940
3248.92 925
3249.46 917
3250.00 980
3250.53 973
3251.07 1013
3251.61 1085
3252.15 1091
3252.69 1268
3253.22 1400
3253.76 1485
3254.30 1640
3254.84 1616
3255.38 1654
3255.92 1689
3256.45 1617
3256.99 1434
3257.53 1343
3258.07 1173
3258.61 1180
3259.15 1101
3259.69 1107
3260.23 1150
3260.76 1187
3261.30 1326
3261.84 1536
3262.38 1609
3262.92 1814
3263.46 2061
3264.00 2147
3264.54 2166
3265.08 2174
3265.62 2091
3266.15 2023
3266.69 1802
3267.23 1822
3267.77 1692
3268.31 1647
3268.85 1623
3269.39 1546
3269.93 1419
3270.47 1349
3271.01 1339
3271.55 1312
3272.09 1226
3272.63 1109
3273.17 1107
3273.71 1012
3274.25 1029
3274.79 1030
3275.33 1008
3275.87 996
3276.41 1021
3276.95 973
3277.49 986
3278.03 986
3278.57 950
3279.11 958
3279.65 965
3280.19 1017
3280.73 1047
3281.27 1064
3281.81 1047
3282.35 1048
3282.89 1069
3283.43 1117
3283.97 1032
3284.52 1098
3285.06 1008
3285.60 962
3286.14 986
3286.68 974
3287.22 950
3287.76 964
3288.30 926
3288.84 991
3289.38 1078
3289.93 1133
3290.47 1103
3291.01 1036
3291.55 1092
3292.09 1075
3292.63 1105
3293.17 1081
3293.72 1120
3294.26 1164
3294.80 1253
3295.34 1304
3295.88 1508
3296.42 1682
3296.97 1785
3297.51 1827
3298.05 1860
3298.59 1819
3299.13 1699
3299.68 1719
3300.22 1531
3300.76 1513
3301.30 1456
3301.84 1379
3302.39 1258
3302.93 1201
3303.47 1194
3304.01 1147
3304.56 1102
3305.10 1155
3305.64 1091
3306.18 1052
3306.73 1076
3307.27 1080
3307.81 1076
3308.35 1064
3308.90 1242
3309.44 1297
3309.98 1353
3310.52 1413
3311.07 1403
3311.61 1438
3312.15 1415
3312.70 1394
3313.24 1406
3313.78 1405
3314.33 1394
3314.87 1293
3315.41 1236
3315.96 1321
3316.50 1291
3317.04 1434
3317.59 1494
3318.13 1602
3318.67 1669
3319.22 1756
3319.76 1957
3320.30 2147
3320.85 2190
3321.39 2220
3321.94 2093
3322.48 2080
3323.02 1963
3323.57 1776
3324.11 1678
3324.66 1549
3325.20 1498
3325.74 1467
3326.29 1290
3326.83 1216
3327.38 1181
3327.92 1155
3328.47 1230
3329.01 1183
3329.55 1172
3330.10 1109
3330.64 1168
3331.19 1148
3331.73 1214
3332.28 1299
3332.82 1379
3333.37 1458
3333.91 1662
3334.46 2033
3335.00 2598
3335.55 3140
3336.09 3712
3336.64 4114
3337.18 4455
3337.73 4694
3338.27 4716
3338.82 4651
3339.36 4263
3339.91 3741
3340.45 3523
3341.00 3063
3341.54 2627
3342.09 2315
3342.63 1998
3343.18 1783
3343.73 1523
3344.27 1409
3344.82 1366
3345.36 1223
3345.91 1184
3346.45 1112
3347.00 1059
3347.55 1117
3348.09 1092
3348.64 1014
3349.18 1102
3349.73 1040
3350.28 1039
3350.82 1083
3351.37 1059
3351.92 975
3352.46 942
3353.01 899
3353.55 925
3354.10 911
3354.65 937
3355.19 987
3355.74 927
3356.29 932
3356.83 977
3357.38 953
3357.93 960
3358.47 925
3359.02 887
3359.57 919
3360.12 902
3360.66 937
3361.21 886
3361.76 866
3362.30 832
3362.85 943
3363.40 938
3363.95 913
3364.49 919
3365.04 902
3365.59 983
3366.14 904
3366.68 934
3367.23 967
3367.78 953
3368.33 1019
3368.87 1048
3369.42 1096
3369.97 1113
3370.52 1153
3371.06 1121
3371.61 1100
3372.16 1119
3372.71 1122
3373.26 1225
3373.80 1217
3374.35 1293
3374.90 1362
3375.45 1343
3376.00 1351
3376.54 1338
3377.09 1224
3377.64 1251
3378.19 1140
3378.74 1072
3379.29 1048
3379.84 945
3380.38 918
3380.93 1002
3381.48 937
3382.03 964
3382.58 956
3383.13 962
3383.68 872
3384.23 949
3384.77 956
3385.32 875
3385.87 869
3386.42 880
3386.97 909
3387.52 905
3388.07 902
3388.62 903
3389.17 909
3389.72 1008
3390.27 993
3390.82 984
3391.37 905
3391.92 961
3392.46 988
3393.01 929
3393.56 955
3394.11 939
3394.66 913
3395.21 939
3395.76 927
3396.31 894
3396.86 912
3397.41 928
3397.96 963
3398.51 1068
3399.06 1085
3399.61 1240
3400.16 1233
3400.71 1313
3401.26 1234
3401.81 1275
3402.37 1336
3402.92 1213
3403.47 1078
3404.02 995
3404.57 935
3405.12 921
3405.67 900
3406.22 914
3406.77 844
3407.32 862
3407.87 855
3408.42 872
3408.97 890
3409.52 887
3410.08 837
3410.63 887
3411.18 920
3411.73 1010
3412.28 975
3412.83 1007
3413.38 1038
3413.93 940
3414.48 961
3415.04 977
3415.59 974
3416.14 936
3416.69 959
3417.24 1001
3417.79 986
3418.35 906
3418.90 966
3419.45 963
3420.00 963
3420.55 1009
3421.10 1053
3421.66 992
3422.21 943
3422.76 924
3423.31 961
3423.86 893
3424.42 866
3424.97 923
3425.52 907
3426.07 893
3426.63 892
3427.18 894
3427.73 862
3428.28 815
3428.84 855
3429.39 827
3429.94 819
3430.49 831
3431.05 820
3431.60 782
3432.15 826
3432.70 754
3433.26 762
3433.81 777
3434.36 754
3434.92 715
3435.47 767
3436.02 772
3436.58 804
3437.13 869
3437.68 840
3438.24 905
3438.79 871
3439.34 784
3439.90 826
3440.45 849
3441.00 862
3441.56 879
3442.11 805
3442.66 822
3443.22 770
3443.77 779
3444.32 836
3444.88 848
3445.43 813
3445.99 874
3446.54 920
3447.09 838
3447.65 850
3448.20 838
3448.76 866
3449.31 784
3449.86 761
3450.42 796
3450.97 822
3451.53 723
3452.08 685
3452.64 707
3453.19 761
3453.75 818
3454.30 835
3454.85 819
3455.41 756
3455.96 738
3456.52 764
3457.07 725
3457.63 767
3458.18 799
3458.74 707
3459.29 782
3459.85 758
3460.40 824
3460.96 858
3461.51 869
3462.07 848
3462.62 882
3463.18 828
3463.73 920
3464.29 944
3464.85 869
3465.40 824
3465.96 902
3466.51 921
3467.07 969
3467.62 1072
3468.18 1019
3468.73 1009
3469.29 1035
3469.85 985
3470.40 999
3470.96 1000
3471.51 1067
3472.07 993
3472.63 963
3473.18 1065
3473.74 1030
3474.29 1009
3474.85 979
3475.41 940
3475.96 920
3476.52 930
3477.08 937
3477.63 911
3478.19 953
3478.75 1000
3479.30 1039
3479.86 993
3480.42 923
3480.97 1020
3481.53 965
3482.09 1016
3482.64 997
3483.20 960
3483.76 1074
3484.31 1018
3484.87 1093
3485.43 1118
3485.98 1102
3486.54 1126
3487.10 1225
3487.66 1166
3488.21 1125
3488.77 1267
3489.33 1317
3489.89 1424
3490.44 1642
3491.00 1907
3491.56 2393
3492.12 3073
3492.67 3758
3493.23 4356
3493.79 4668
3494.35 4714
3494.90 4469
3495.46 3896
3496.02 3460
3496.58 2955
3497.14 2465
3497.69 2137
3498.25 1755
3498.81 1585
3499.37 1508
3499.93 1475
3500.49 1366
3501.04 1358
3501.60 1296
3502.16 1454
3502.72 1578
3503.28 1786
3503.84 2135
3504.39 2618
3504.95 2984
3505.51 3410
3506.07 3764
3506.63 3877
3507.19 3792
3507.75 3745
3508.31 3460
3508.86 3245
3509.42 2935
3509.98 2551
3510.54 2287
3511.10 2041
3511.66 1861
3512.22 1796
3512.78 1652
3513.34 1580
3513.90 1450
3514.46 1264
3515.02 1145
3515.58 1102
3516.13 1055
3516.69 1009
3517.25 928
3517.81 891
3518.37 882
3518.93 868
3519.49 882
3520.05 882
3520.61 890
3521.17 851
3521.73 852
3522.29 857
3522.85 921
3523.41 943
3523.97 920
3524.53 863
3525.09 897
3525.65 898
3526.21 874
3526.77 883
3527.33 884
3527.89 975
3528.46 963
3529.02 905
3529.58 906
3530.14 984
3530.70 1001
3531.26 1046
3531.82 1022
3532.38 1037
3532.94 1040
3533.50 1062
3534.06 1099
3534.62 1015
3535.18 1029
3535.75 1005
3536.31 1032
3536.87 1098
3537.43 1038
3537.99 1039
3538.55 937
3539.11 922
3539.67 933
3540.24 915
3540.80 1001
3541.36 964
3541.92 963
3542.48 982
3543.04 1001
3543.61 1066
3544.17 1060
3544.73 1055
3545.29 1082
3545.85 1141
3546.41 1163
3546.98 1118
3547.54 961
3548.10 980
3548.66 987
3549.23 1022
3549.79 1064
3550.35 1001
3550.91 941
3551.47 846
3552.04 851
3552.60 925
3553.16 859
3553.72 727
3554.29 782
3554.85 819
3555.41 800
3555.97 796
3556.54 799
3557.10 790
3557.66 798
3558.23 749
3558.79 806
3559.35 799
3559.91 813
3560.48 878
3561.04 846
3561.60 880
3562.17 879
3562.73 864
3563.29 912
3563.86 909
3564.42 885
3564.98 912
3565.55 924
3566.11 903
3566.67 880
3567.24 916
3567.80 916
3568.36 851
3568.93 830
3569.49 859
3570.06 835
3570.62 841
3571.18 771
3571.75 779
3572.31 832
3572.88 837
3573.44 800
3574.00 856
3574.57 932
3575.13 1100
3575.70 1282
3576.26 1498
3576.82 1737
3577.39 1873
3577.95 2092
3578.52 2214
3579.08 2321
3579.65 2404
3580.21 2208
3580.78 2031
3581.34 1868
3581.91 1812
3582.47 1611
3583.04 1425
3583.60 1246
3584.17 1137
3584.73 1096
3585.30 1086
3585.86 967
3586.43 900
3586.99 846
3587.56 860
3588.12 815
3588.69 795
3589.25 795
3589.82 759
3590.38 797
3590.95 768
3591.51 776
3592.08 751
3592.64 800
3593.21 811
3593.78 848
3594.34 759
3594.91 833
3595.47 815
3596.04 822
3596.60 799
3597.17 807
3597.74 788
3598.30 722
3598.87 811
3599.43 837
3600.00 776
3600.57 840
3601.13 843
3601.70 810
3602.27 828
3602.83 835
3603.40 919
3603.96 942
3604.53 878
3605.10 929
3605.66 948
3606.23 967
3606.80 939
3607.36 848
3607.93 848
3608.50 820
3609.07 828
3609.63 831
3610.20 878
3610.77 877
3611.33 849
3611.90 778
3612.47 767
3613.03 785
3613.60 753
3614.17 798
3614.74 831
3615.30 875
3615.87 903
3616.44 906
3617.01 946
3617.57 919
3618.14 974
3618.71 1037
3619.28 998
3619.84 1016
3620.41 1010
3620.98 1071
3621.55 1014
3622.12 996
3622.68 996
3623.25 916
3623.82 924
3624.39 906
3624.96 873
3625.52 790
3626.09 769
3626.66 720
3627.23 733
3627.80 705
3628.37 725
3628.93 710
3629.50 726
3630.07 713
3630.64 668
3631.21 636
3631.78 660
3632.34 773
3632.91 750
3633.48 750
3634.05 813
3634.62 774
3635.19 797
3635.76 749
3636.33 785
3636.90 758
3637.47 788
3638.03 775
3638.60 753
3639.17 761
3639.74 741
3640.31 707
3640.88 747
3641.45 779
3642.02 845
3642.59 815
3643.16 869
3643.73 884
3644.30 898
3644.87 838
3645.44 863
3646.01 812
3646.58 817
3647.15 799
3647.72 773
3648.29 744
3648.86 711
3649.43 660
3650.00 714
3650.57 772
3651.14 747
3651.71 741
3652.28 803
3652.85 914
3653.42 1029
3653.99 998
3654.56 1099
3655.13 1130
3655.70 1025
3656.27 1033
3656.84 1041
3657.41 1084
3657.98 1072
3658.55 1019
3659.12 995
3659.69 1017
3660.27 1079
3660.84 1037
3661.41 967
3661.98 957
3662.55 946
3663.12 971
3663.69 996
3664.26 905
3664.83 850
3665.41 915
3665.98 955
3666.55 1061
3667.12 1139
3667.69 1188
3668.26 1213
3668.83 1244
3669.41 1140
3669.98 1060
3670.55 1033
3671.12 991
3671.69 953
3672.26 828
3672.84 867
3673.41 906
3673.98 818
3674.55 793
3675.12 800
3675.70 822
3676.27 786
3676.84 860
3677.41 795
3677.98 851
3678.56 872
3679.13 956
3679.70 967
3680.27 989
3680.85 1039
3681.42 1071
3681.99 1035
3682.56 986
3683.14 990
3683.71 930
3684.28 953
3684.86 962
3685.43 882
3686.00 861
3686.57 872
3687.15 807
3687.72 838
3688.29 786
3688.87 820
3689.44 851
3690.01 819
3690.59 843
3691.16 873
3691.73 962
3692.31 903
3692.88 866
3693.45 848
3694.03 824
3694.60 836
3695.17 847
3695.75 761
3696.32 706
3696.89 721
3697.47 717
3698.04 755
3698.62 743
3699.19 731
3699.76 778
3700.34 748
3700.91 672
3701.49 720
3702.06 704
3702.63 723
3703.21 771
3703.78 759
3704.36 740
3704.93 784
3705.51 803
3706.08 796
3706.65 820
3707.23 764
3707.80 831
3708.38 828
3708.95 855
3709.53 787
3710.10 847
3710.68 842
3711.25 803
3711.83 761
3712.40 840
3712.98 838
3713.55 765
3714.13 770
3714.70 718
3715.28 755
3715.85 765
3716.43 709
3717.00 773
3717.58 783
3718.15 751
3718.73 742
3719.30 765
3719.88 782
3720.46 790
3721.03 739
3721.61 767
3722.18 801
3722.76 789
3723.33 719
3723.91 811
3724.49 802
3725.06 693
3725.64 695
3726.21 707
3726.79 694
3727.37 639
3727.94 604
3728.52 713
3729.09 676
3729.67 693
3730.25 743
3730.82 806
3731.40 761
3731.98 851
3732.55 740
3733.13 777
3733.71 871
3734.28 815
3734.86 790
3735.44 800
3736.01 791
3736.59 797
3737.17 794
3737.74 786
3738.32 749
3738.90 666
3739.47 739
3740.05 665
3740.63 702
3741.20 732
3741.78 715
3742.36 681
3742.94 717
3743.51 737
3744.09 688
3744.67 602
3745.25 678
3745.82 681
3746.40 681
3746.98 724
3747.56 703
3748.13 697
3748.71 741
3749.29 693
3749.87 729
3750.45 723
3751.02 683
3751.60 654
3752.18 771
3752.76 697
3753.34 712
3753.91 711
3754.49 759
3755.07 714
3755.65 702
3756.23 712
3756.80 721
3757.38 699
3757.96 761
3758.54 794
3759.12 787
3759.70 806
3760.28 898
3760.85 811
3761.43 846
3762.01 917
3762.59 889
3763.17 807
3763.75 805
3764.33 781
3764.91 819
3765.49 822
3766.06 808
3766.64 801
3767.22 752
3767.80 758
3768.38 768
3768.96 735
3769.54 692
3770.12 720
3770.70 781
3771.28 794
3771.86 784
3772.44 811
3773.02 880
3773.60 958
3774.18 958
3774.76 924
3775.34 880
3775.92 934
3776.50 939
3777.08 843
3777.66 817
3778.24 827
3778.82 846
3779.40 822
3779.98 879
3780.56 843
3781.14 833
3781.72 863
3782.30 800
3782.88 782
3783.46 804
3784.04 783
3784.62 727
3785.20 716
3785.78 731
3786.36 795
3786.94 729
3787.52 796
3788.10 828
3788.68 866
3789.26 846
3789.84 823
3790.43 869
3791.01 822
3791.59 792
3792.17 776
3792.75 820
3793.33 826
3793.91 799
3794.49 776
3795.07 775
3795.66 837
3796.24 896
3796.82 872
3797.40 894
3797.98 829
3798.56 851
3799.15 842
3799.73 841
3800.31 909
3800.89 900
3801.47 962
3802.05 963
3802.64 1060
3803.22 1088
3803.80 1134
3804.38 1108
3804.96 1056
3805.55 985
3806.13 1023
3806.71 1069
3807.29 1150
3807.87 1054
3808.46 1145
3809.04 1373
3809.62 1381
3810.20 1383
3810.79 1387
3811.37 1382
3811.95 1352
3812.53 1277
3813.12 1296
3813.70 1279
3814.28 1222
3814.87 1261
3815.45 1323
3816.03 1385
3816.61 1463
3817.20 1524
3817.78 1505
3818.36 1384
3818.95 1298
3819.53 1226
3820.11 1070
3820.70 1017
3821.28 1013
3821.86 1028
3822.45 1065
3823.03 1113
3823.61 1183
3824.20 1171
3824.78 1214
3825.36 1299
3825.95 1120
3826.53 1124
3827.11 988
3827.70 907
3828.28 930
3828.87 910
3829.45 839
3830.03 889
3830.62 888
3831.20 873
3831.79 911
3832.37 906
3832.95 911
3833.54 884
3834.12 880
3834.71 871
3835.29 957
3835.88 944
3836.46 936
3837.05 860
3837.63 833
3838.21 839
3838.80 878
3839.38 817
3839.97 771
3840.55 725
3841.14 749
3841.72 821
3842.31 873
3842.89 819
3843.48 757
3844.06 832
3844.65 783
3845.23 790
3845.82 805
3846.40 791
3846.99 802
3847.57 843
3848.16 882
3848.74 834
3849.33 799
3849.92 899
3850.50 859
3851.09 816
3851.67 706
3852.26 761
3852.84 786
3853.43 796
3854.02 826
3854.60 808
3855.19 876
3855.77 781
3856.36 787
3856.94 783
3857.53 735
3858.12 725
3858.70 727
3859.29 747
3859.88 760
3860.46 819
3861.05 828
3861.63 819
3862.22 904
3862.81 852
3863.39 809
3863.98 825
3864.57 869
3865.15 861
3865.74 821
3866.33 842
3866.91 808
3867.50 759
3868.09 764
3868.67 853
3869.26 825
3869.85 817
3870.44 736
3871.02 710
3871.61 739
3872.20 770
3872.78 756
3873.37 713
3873.96 810
3874.55 795
3875.13 732
3875.72 801
3876.31 737
3876.90 766
3877.48 729
3878.07 720
3878.66 714
3879.25 744
3879.83 786
3880.42 781
3881.01 671
3881.60 712
3882.19 742
3882.77 687
3883.36 667
3883.95 619
3884.54 636
3885.13 711
3885.71 719
3886.30 681
3886.89 666
3887.48 691
3888.07 637
3888.66 647
3889.24 695
3889.83 741
3890.42 748
3891.01 781
3891.60 785
3892.19 725
3892.78 725
3893.36 774
3893.95 767
3894.54 809
3895.13 752
3895.72 745
3896.31 748
3896.90 722
3897.49 681
3898.08 656
3898.67 716
3899.26 680
3899.84 724
3900.43 674
3901.02 620
3901.61 664
3902.20 712
3902.79 694
3903.38 697
3903.97 688
3904.56 675
3905.15 698
3905.74 694
3906.33 721
3906.92 697
3907.51 753
3908.10 740
3908.69 715
3909.28 715
3909.87 745
3910.46 748
3911.05 671
3911.64 655
3912.23 682
3912.82 693
3913.41 718
3914.00 666
3914.59 688
3915.18 663
3915.77 709
3916.36 700
3916.95 666
3917.54 631
3918.13 693
3918.72 714
3919.32 724
3919.91 774
3920.50 727
3921.09 699
3921.68 699
3922.27 648
3922.86 661
3923.45 699
3924.04 741
3924.63 687
3925.23 675
3925.82 646
3926.41 695
3927.00 727
3927.59 625
3928.18 643
3928.77 667
3929.36 662
3929.96 629
3930.55 656
3931.14 660
3931.73 659
3932.32 597
3932.91 618
3933.51 617
3934.10 656
3934.69 695
3935.28 672
3935.87 649
3936.47 622
3937.06 653
3937.65 651
3938.24 696
3938.83 666
3939.43 663
3940.02 731
3940.61 783
3941.20 739
3941.80 727
3942.39 729
3942.98 707
3943.57 772
3944.17 682
3944.76 674
3945.35 668
3945.94 683
3946.54 671
3947.13 738
3947.72 748
3948.32 688
3948.91 675
3949.50 677
3950.10 747
3950.69 667
3951.28 721
3951.87 700
3952.47 678
3953.06 696
3953.65 661
3954.25 685
3954.84 709
3955.43 656
3956.03 693
3956.62 690
3957.22 740
3957.81 789
3958.40 788
3959.00 747
3959.59 726
3960.18 692
3960.78 776
3961.37 753
3961.97 762
3962.56 712
3963.15 706
3963.75 738
3964.34 782
3964.94 788
3965.53 779
3966.12 752
3966.72 772
3967.31 896
3967.91 939
3968.50 1020
3969.10 959
3969.69 994
3970.29 1036
3970.88 938
3971.47 892
3972.07 844
3972.66 858
3973.26 856
3973.85 908
3974.45 855
3975.04 854
3975.64 817
3976.23 811
3976.83 844
3977.42 852
3978.02 963
3978.61 1036
3979.21 1057
3979.80 1006
3980.40 934
3981.00 1011
3981.59 940
3982.19 915
3982.78 846
3983.38 820
3983.97 796
3984.57 781
3985.16 820
3985.76 772
3986.36 804
3986.95 870
3987.55 912
3988.14 899
3988.74 773
3989.34 820
3989.93 747
3990.53 773
3991.12 788
3991.72 813
3992.32 763
3992.91 836
3993.51 878
3994.10 851
3994.70 831
3995.30 840
3995.89 900
3996.49 877
3997.09 846
3997.68 871
3998.28 841
3998.88 802
3999.47 816
4000.07 809
4000.67 781
4001.26 808
4001.86 830
4002.46 837
4003.06 830
4003.65 829
4004.25 842
4004.85 812
4005.44 845
4006.04 841
4006.64 888
4007.24 952
4007.83 937
4008.43 1055
4009.03 998
4009.63 916
4010.22 893
4010.82 858
4011.42 957
4012.02 972
4012.61 894
4013.21 921
4013.81 898
4014.41 827
4015.01 760
4015.60 867
4016.20 882
4016.80 874
4017.40 861
4018.00 859
4018.59 837
4019.19 900
4019.79 979
4020.39 948
4020.99 1096
4021.59 1037
4022.18 986
4022.78 1011
4023.38 1036
4023.98 1032
4024.58 960
4025.18 916
4025.78 898
4026.37 841
4026.97 863
4027.57 723
4028.17 811
4028.77 840
4029.37 870
4029.97 837
4030.57 778
4031.17 861
4031.76 837
4032.36 880
4032.96 802
4033.56 842
4034.16 848
4034.76 811
4035.36 878
4035.96 983
4036.56 937
4037.16 840
4037.76 895
4038.36 820
4038.96 804
4039.56 773
4040.16 735
4040.76 696
4041.36 665
4041.96 729
4042.56 715
4043.16 693
4043.76 709
4044.36 711
4044.96 691
4045.56 674
4046.16 765
4046.76 709
4047.36 685
4047.96 769
4048.56 737
4049.16 713
4049.76 688
4050.36 705
4050.96 657
4051.56 782
4052.16 726
4052.76 684
4053.36 682
4053.97 675
4054.57 727
4055.17 723
4055.77 721
4056.37 739
4056.97 703
4057.57 690
4058.17 752
4058.77 725
4059.37 737
4059.98 696
4060.58 654
4061.18 646
4061.78 679
4062.38 720
4062.98 757
4063.58 745
4064.19 770
4064.79 732
4065.39 751
4065.99 753
4066.59 759
4067.19 733
4067.80 733
4068.40 743
4069.00 757
4069.60 743
4070.20 711
4070.81 700
4071.41 714
4072.01 767
4072.61 737
4073.21 736
4073.82 740
4074.42 770
4075.02 793
4075.62 764
4076.23 707
4076.83 706
4077.43 735
4078.03 727
4078.64 724
4079.24 645
4079.84 641
4080.44 709
4081.05 721
4081.65 703
4082.25 676
4082.86 689
4083.46 702
4084.06 760
4084.67 720
4085.27 686
4085.87 678
4086.47 748
4087.08 696
4087.68 692
4088.28 731
4088.89 689
4089.49 731
4090.09 683
4090.70 653
4091.30 594
4091.91 698
4092.51 727
4093.11 727
4093.72 657
4094.32 678
4094.92 695
4095.53 675
4096.13 712
4096.74 701
4097.34 680
4097.94 758
4098.55 694
4099.15 686
4099.76 639
4100.36 759
4100.97 689
4101.57 701
4102.17 695
4102.78 655
4103.38 670
4103.99 680
4104.59 680
4105.20 680
4105.80 659
4106.41 664
4107.01 784
4107.62 784
4108.22 818
4108.82 824
4109.43 865
4110.03 964
4110.64 962
4111.24 999
4111.85 948
4112.45 841
4113.06 902
4113.67 860
4114.27 807
4114.88 748
4115.48 744
4116.09 707
4116.69 728
4117.30 735
4117.90 733
4118.51 692
4119.11 701
4119.72 727
4120.33 724
4120.93 711
4121.54 750
4122.14 736
4122.75 747
4123.35 705
4123.96 723
4124.57 696
4125.17 682
4125.78 667
4126.39 651
4126.99 636
4127.60 621
4128.20 654
4128.81 635
4129.42 641
4130.02 690
4130.63 713
4131.24 680
4131.84 703
4132.45 730
4133.06 748
4133.66 748
4134.27 796
4134.88 802
4135.48 807
4136.09 843
4136.70 879
4137.30 889
4137.91 940
4138.52 933
4139.12 1004
4139.73 993
4140.34 987
4140.95 952
4141.55 924
4142.16 860
4142.77 895
4143.38 915
4143.98 920
4144.59 853
4145.20 807
4145.81 823
4146.41 797
4147.02 789
4147.63 801
4148.24 815
4148.84 772
4149.45 755
4150.06 736
4150.67 714
4151.28 707
4151.88 688
4152.49 673
4153.10 672
4153.71 676
4154.32 690
4154.92 729
4155.53 700
4156.14 691
4156.75 691
4157.36 686
4157.97 650
4158.57 649
4159.18 720
4159.79 652
4160.40 672
4161.01 730
4161.62 724
4162.23 757
4162.84 731
4163.44 642
4164.05 687
4164.66 657
4165.27 689
4165.88 668
4166.49 667
4167.10 730
4167.71 722
4168.32 758
4168.93 755
4169.54 806
4170.15 788
4170.75 729
4171.36 768
4171.97 784
4172.58 759
4173.19 752
4173.80 770
4174.41 763
4175.02 758
4175.63 761
4176.24 673
4176.85 744
4177.46 733
4178.07 726
4178.68 735
4179.29 766
4179.90 777
4180.51 720
4181.12 748
4181.73 776
4182.34 697
4182.95 668
4183.56 739
4184.17 729
4184.78 706
4185.39 708
4186.00 736
4186.61 749
4187.23 711
4187.84 640
4188.45 653
4189.06 724
4189.67 687
4190.28 725
4190.89 672
4191.50 663
4192.11 694
4192.72 696
4193.33 677
4193.94 749
4194.56 778
4195.17 814
4195.78 846
4196.39 862
4197.00 816
4197.61 840
4198.22 872
4198.84 825
4199.45 808
4200.06 774
4200.67 748
4201.28 711
4201.89 757
4202.50 726
4203.12 689
4203.73 697
4204.34 732
4204.95 687
4205.56 694
4206.18 740
4206.79 715
4207.40 769
4208.01 745
4208.62 835
4209.24 770
4209.85 820
4210.46 771
4211.07 743
4211.69 738
4212.30 769
4212.91 768
4213.52 807
4214.14 846
4214.75 782
4215.36 777
4215.97 817
4216.59 789
4217.20 760
4217.81 826
4218.43 745
4219.04 779
4219.65 795
4220.26 839
4220.88 883
4221.49 889
4222.10 911
4222.72 931
4223.33 843
4223.94 857
4224.56 871
4225.17 959
4225.78 928
4226.40 906
4227.01 978
4227.62 967
4228.24 1088
4228.85 1255
4229.46 1320
4230.08 1315
4230.69 1412
4231.31 1377
4231.92 1349
4232.53 1217
4233.15 1168
4233.76 1135
4234.38 1091
4234.99 1026
4235.60 985
4236.22 991
4236.83 1029
4237.45 1042
4238.06 1009
4238.68 1019
4239.29 960
4239.90 979
4240.52 1021
4241.13 1014
4241.75 1010
4242.36 1027
4242.98 1055
4243.59 1144
4244.21 1079
4244.82 1140
4245.44 1191
4246.05 1129
4246.67 1205
4247.28 1195
4247.90 1144
4248.51 1119
4249.13 1149
4249.74 1120
4250.36 1057
4250.97 1010
4251.59 988
4252.20 990
4252.82 1040
4253.43 1179
4254.05 1272
4254.66 1511
4255.28 1819
4255.89 2147
4256.51 2373
4257.13 2558
4257.74 2730
4258.36 2783
4258.97 2651
4259.59 2604
4260.21 2405
4260.82 2198
4261.44 1960
4262.05 1813
4262.67 1704
4263.29 1492
4263.90 1465
4264.52 1472
4265.13 1399
4265.75 1426
4266.37 1498
4266.98 1441
4267.60 1351
4268.22 1434
4268.83 1541
4269.45 1547
4270.07 1544
4270.68 1575
4271.30 1530
4271.92 1435
4272.53 1429
4273.15 1494
4273.77 1388
4274.38 1296
4275.00 1229
4275.62 1173
4276.23 1082
4276.85 1171
4277.47 1294
4278.09 1370
4278.70 1387
4279.32 1432
4279.94 1475
4280.56 1375
4281.17 1394
4281.79 1442
4282.41 1638
4283.03 1739
4283.64 1950
4284.26 2190
4284.88 2412
4285.50 2567
4286.11 2815
4286.73 2723
4287.35 2620
4287.97 2379
4288.59 2224
4289.20 1913
4289.82 1736
4290.44 1555
4291.06 1476
4291.68 1362
4292.29 1266
4292.91 1202
4293.53 1172
4294.15 1144
4294.77 1131
4295.39 1114
4296.00 1188
4296.62 1064
4297.24 1077
4297.86 1122
4298.48 1070
4299.10 1081
4299.72 1102
4300.33 1096
4300.95 976
4301.57 979
4302.19 983
4302.81 953
4303.43 914
4304.05 1033
4304.67 979
4305.29 1039
4305.91 994
4306.53 1074
4307.14 997
4307.76 1029
4308.38 1030
4309.00 1053
4309.62 1059
4310.24 1008
4310.86 1070
4311.48 1090
4312.10 1098
4312.72 1103
4313.34 1082
4313.96 1156
4314.58 1111
4315.20 1039
4315.82 1026
4316.44 998
4317.06 995
4317.68 1001
4318.30 1038
4318.92 1037
4319.54 1008
4320.16 980
4320.78 1046
4321.40 1022
4322.02 1068
4322.64 1094
4323.26 1093
4323.88 1127
4324.50 1165
4325.12 1174
4325.74 1207
4326.36 1172
4326.99 1166
4327.61 1196
4328.23 1166
4328.85 1188
4329.47 1130
4330.09 1139
4330.71 1146
4331.33 1264
4331.95 1420
4332.57 1562
4333.19 1677
4333.82 1825
4334.44 1923
4335.06 1887
4335.68 1834
4336.30 1898
4336.92 1762
4337.54 1729
4338.17 1712
4338.79 1858
4339.41 1897
4340.03 1949
4340.65 1768
4341.27 1682
4341.90 1556
4342.52 1522
4343.14 1380
4343.76 1356
4344.38 1354
4345.01 1361
4345.63 1492
4346.25 1681
4346.87 2047
4347.49 2320
4348.12 2362
4348.74 2582
4349.36 2419
4349.98 2206
4350.61 2143
4351.23 2023
4351.85 1920
4352.47 1805
4353.10 1694
4353.72 1632
4354.34 1632
4354.96 1446
4355.59 1338
4356.21 1318
4356.83 1204
4357.46 1216
4358.08 1126
4358.70 1106
4359.32 1156
4359.95 1141
4360.57 1075
4361.19 1191
4361.82 1166
4362.44 1143
4363.06 1027
4363.69 1064
4364.31 1064
4364.93 1061
4365.56 1070
4366.18 1081
4366.80 1096
4367.43 1114
4368.05 1000
4368.67 1006
4369.30 963
4369.92 982
4370.55 943
4371.17 889
4371.79 925
4372.42 941
4373.04 884
4373.67 900
4374.29 878
4374.91 859
4375.54 852
4376.16 900
4376.79 883
4377.41 903
4378.04 944
4378.66 1021
4379.28 1088
4379.91 1103
4380.53 1097
4381.16 1213
4381.78 1199
4382.41 1102
4383.03 1117
4383.66 1077
4384.28 1029
4384.91 1095
4385.53 1001
4386.16 988
4386.78 973
4387.41 1007
4388.03 1032
4388.66 1013
4389.28 1016
4389.91 1009
4390.53 963
4391.16 981
4391.78 1006
4392.41 1015
4393.03 1005
4393.66 998
4394.28 928
4394.91 965
4395.54 1060
4396.16 1043
4396.79 1024
4397.41 1055
4398.04 1018
4398.66 1014
4399.29 988
4399.92 1010
4400.54 1000
4401.17 919
4401.79 976
4402.42 940
4403.05 959
4403.67 917
4404.30 897
4404.93 933
4405.55 923
4406.18 970
4406.80 967
4407.43 937
4408.06 941
4408.68 982
4409.31 988
4409.94 976
4410.56 937
4411.19 934
4411.82 860
4412.44 908
4413.07 983
4413.70 954
4414.33 864
4414.95 932
4415.58 938
4416.21 892
4416.83 857
4417.46 836
4418.09 816
4418.72 828
4419.34 863
4419.97 835
4420.60 858
4421.22 799
4421.85 855
4422.48 855
4423.11 871
4423.73 898
4424.36 890
4424.99 891
4425.62 843
4426.25 806
4426.87 855
4427.50 857
4428.13 823
4428.76 860
4429.39 779
4430.01 844
4430.64 853
4431.27 900
4431.90 860
4432.53 842
4433.15 928
4433.78 871
4434.41 893
4435.04 886
4435.67 918
4436.30 878
4436.93 883
4437.55 925
4438.18 881
4438.81 908
4439.44 920
4440.07 886
4440.70 871
4441.33 839
4441.96 869
4442.58 803
4443.21 837
4443.84 859
4444.47 828
4445.10 800
4445.73 846
4446.36 898
4446.99 895
4447.62 944
4448.25 889
4448.88 941
4449.51 958
4450.14 928
4450.76 888
4451.39 858
4452.02 859
4452.65 948
4453.28 883
4453.91 866
4454.54 827
4455.17 785
4455.80 898
4456.43 942
4457.06 1040
4457.69 1108
4458.32 1215
4458.95 1280
4459.58 1185
4460.21 1140
4460.84 1045
4461.47 999
4462.10 857
4462.73 868
4463.36 945
4464.00 927
4464.63 809
4465.26 770
4465.89 757
4466.52 808
4467.15 778
4467.78 745
4468.41 797
4469.04 798
4469.67 737
4470.30 790
4470.93 791
4471.56 802
4472.20 770
4472.83 777
4473.46 786
4474.09 802
4474.72 707
4475.35 743
4475.98 810
4476.61 661
4477.25 754
4477.88 778
4478.51 739
4479.14 762
4479.77 811
4480.40 785
4481.03 777
4481.67 752
4482.30 766
4482.93 790
4483.56 810
4484.19 796
4484.83 778
4485.46 721
4486.09 736
4486.72 807
4487.35 815
4487.99 828
4488.62 803
4489.25 853
4489.88 843
4490.52 834
4491.15 777
4491.78 741
4492.41 799
4493.05 741
4493.68 849
4494.31 805
4494.94 745
4495.58 787
4496.21 822
4496.84 823
4497.47 807
4498.11 805
4498.74 763
4499.37 812
4500.01 892
4500.64 814
4501.27 886
4501.91 1009
4502.54 1027
4503.17 1074
4503.80 1161
4504.44 1178
4505.07 1159
4505.71 1107
4506.34 1080
4506.97 1033
4507.61 998
4508.24 983
4508.87 951
4509.51 911
4510.14 904
4510.77 878
4511.41 863
4512.04 866
4512.68 923
4513.31 945
4513.94 883
4514.58 864
4515.21 886
4515.85 851
4516.48 821
4517.11 751
4517.75 732
4518.38 777
4519.02 761
4519.65 784
4520.29 772
4520.92 754
4521.55 749
4522.19 723
4522.82 719
4523.46 694
4524.09 720
4524.73 762
4525.36 755
4526.00 720
4526.63 780
4527.27 772
4527.90 757
4528.54 784
4529.17 776
4529.81 758
4530.44 814
4531.08 823
4531.71 796
4532.35 862
4532.98 842
4533.62 907
4534.25 891
4534.89 861
4535.53 790
4536.16 775
4536.80 831
4537.43 803
4538.07 744
4538.70 693
4539.34 705
4539.98 697
4540.61 707
4541.25 699
4541.88 728
4542.52 732
4543.16 748
4543.79 722
4544.43 738
4545.06 695
4545.70 767
4546.34 789
4546.97 753
4547.61 761
4548.25 707
4548.88 734
4549.52 731
4550.15 752
4550.79 795
4551.43 799
4552.06 808
4552.70 768
4553.34 762
4553.97 746
4554.61 673
4555.25 770
4555.89 690
4556.52 714
4557.16 757
4557.80 743
4558.43 779
4559.07 809
4559.71 737
4560.35 729
4560.98 738
4561.62 704
4562.26 723
4562.89 839
4563.53 928
4564.17 913
4564.81 977
4565.44 927
4566.08 908
4566.72 902
4567.36 842
4568.00 854
4568.63 750
4569.27 818
4569.91 838
4570.55 762
4571.19 799
4571.82 845
4572.46 868
4573.10 787
4573.74 793
4574.38 785
4575.01 786
4575.65 804
4576.29 729
4576.93 798
4577.57 791
4578.21 714
4578.84 780
4579.48 724
4580.12 763
4580.76 872
4581.40 830
4582.04 835
4582.68 855
4583.32 796
4583.95 795
4584.59 769
4585.23 878
4585.87 806
4586.51 835
4587.15 852
4587.79 950
4588.43 1049
4589.07 1057
4589.71 1187
4590.35 1188
4590.99 1201
4591.62 1215
4592.26 1214
4592.90 1213
4593.54 1321
4594.18 1456
4594.82 1364
4595.46 1205
4596.10 1189
4596.74 1155
4597.38 1063
4598.02 1045
4598.66 1065
4599.30 944
4599.94 902
4600.58 935
4601.22 901
4601.86 958
4602.50 965
4603.14 918
4603.78 949
4604.42 880
4605.06 931
4605.70 1041
4606.34 1043
4606.98 1136
4607.62 1071
4608.27 1064
4608.91 1063
4609.55 983
4610.19 960
4610.83 912
4611.47 879
4612.11 854
4612.75 883
4613.39 826
4614.03 873
4614.67 851
4615.31 839
4615.96 867
4616.60 843
4617.24 847
4617.88 846
4618.52 830
4619.16 797
4619.80 788
4620.44 849
4621.09 829
4621.73 787
4622.37 853
4623.01 850
4623.65 782
4624.29 764
4624.94 804
4625.58 788
4626.22 822
4626.86 810
4627.50 792
4628.15 818
4628.79 821
4629.43 787
4630.07 821
4630.71 878
4631.36 837
4632.00 909
4632.64 921
4633.28 1021
4633.93 1262
4634.57 1351
4635.21 1281
4635.85 1252
4636.50 1092
4637.14 1056
4637.78 1012
4638.42 979
4639.07 970
4639.71 953
4640.35 948
4640.99 885
4641.64 960
4642.28 927
4642.92 865
4643.57 905
4644.21 893
4644.85 825
4645.50 856
4646.14 851
4646.78 922
4647.43 968
4648.07 973
4648.71 920
4649.36 882
4650.00 828
4650.64 817
4651.29 836
4651.93 834
4652.57 883
4653.22 848
4653.86 827
4654.50 777
4655.15 895
4655.79 919
4656.44 863
4657.08 854
4657.72 821
4658.37 856
4659.01 834
4659.66 882
4660.30 812
4660.94 821
4661.59 822
4662.23 855
4662.88 748
4663.52 762
4664.17 784
4664.81 772
4665.46 771
4666.10 759
4666.74 731
4667.39 783
4668.03 723
4668.68 717
4669.32 691
4669.97 719
4670.61 789
4671.26 737
4671.90 786
4672.55 754
4673.19 693
4673.84 750
4674.48 694
4675.13 737
4675.77 730
4676.42 696
4677.07 666
4677.71 690
4678.36 677
4679.00 716
4679.65 744
4680.29 761
4680.94 736
4681.58 750
4682.23 710
4682.88 725
4683.52 693
4684.17 733
4684.81 776
4685.46 755
4686.10 781
4686.75 781
4687.40 725
4688.04 740
4688.69 783
4689.34 766
4689.98 756
4690.63 783
4691.27 795
4691.92 833
4692.57 823
4693.21 861
4693.86 856
4694.51 875
4695.15 915
4695.80 815
4696.45 830
4697.09 874
4697.74 936
4698.39 938
4699.03 969
4699.68 961
4700.33 978
4700.97 1105
4701.62 1009
4702.27 964
4702.92 995
4703.56 935
4704.21 870
4704.86 834
4705.50 834
4706.15 858
4706.80 824
4707.45 812
4708.09 872
4708.74 848
4709.39 817
4710.04 850
4710.68 800
4711.33 825
4711.98 778
4712.63 812
4713.28 839
4713.92 772
4714.57 828
4715.22 785
4715.87 833
4716.52 825
4717.16 840
4717.81 821
4718.46 776
4719.11 751
4719.76 797
4720.41 831
4721.05 788
4721.70 786
4722.35 791
4723.00 792
4723.65 856
4724.30 886
4724.94 866
4725.59 849
4726.24 878
4726.89 816
4727.54 815
4728.19 788
4728.84 808
4729.49 849
4730.14 853
4730.78 827
4731.43 806
4732.08 837
4732.73 853
4733.38 845
4734.03 817
4734.68 762
4735.33 786
4735.98 782
4736.63 786
4737.28 800
4737.93 799
4738.58 881
4739.23 888
4739.88 885
4740.53 861
4741.18 840
4741.83 851
4742.47 872
4743.12 857
4743.77 784
4744.42 796
4745.07 792
4745.72 792
4746.37 765
4747.03 728
4747.68 765
4748.33 761
4748.98 798
4749.63 784
4750.28 792
4750.93 780
4751.58 800
4752.23 808
4752.88 862
4753.53 861
4754.18 868
4754.83 929
4755.48 920
4756.13 906
4756.78 854
4757.43 826
4758.08 784
4758.74 817
4759.39 799
4760.04 885
4760.69 925
4761.34 937
4761.99 988
4762.64 955
4763.29 1020
4763.94 1011
4764.60 992
4765.25 964
4765.90 883
4766.55 843
4767.20 895
4767.85 868
4768.51 849
4769.16 844
4769.81 832
4770.46 821
4771.11 784
4771.76 828
4772.42 855
4773.07 863
4773.72 787
4774.37 779
4775.02 795
4775.68 796
4776.33 768
4776.98 808
4777.63 819
4778.29 817
4778.94 851
4779.59 843
4780.24 778
4780.89 782
4781.55 792
4782.20 907
4782.85 894
4783.51 820
4784.16 837
4784.81 837
4785.46 819
4786.12 827
4786.77 832
4787.42 846
4788.08 833
4788.73 863
4789.38 897
4790.03 921
4790.69 931
4791.34 880
4791.99 922
4792.65 953
4793.30 863
4793.95 863
4794.61 925
4795.26 907
4795.91 906
4796.57 986
4797.22 969
4797.87 974
4798.53 1026
4799.18 949
4799.84 986
4800.49 1104
4801.14 1237
4801.80 1308
4802.45 1309
4803.11 1297
4803.76 1306
4804.41 1208
4805.07 1182
4805.72 1129
4806.38 1129
4807.03 1043
4807.68 1090
4808.34 1206
4808.99 1238
4809.65 1197
4810.30 1280
4810.96 1166
4811.61 1181
4812.27 1246
4812.92 1240
4813.58 1366
4814.23 1467
4814.89 1375
4815.54 1351
4816.19 1340
4816.85 1330
4817.50 1299
4818.16 1212
4818.81 1229
4819.47 1333
4820.13 1300
4820.78 1329
4821.44 1365
4822.09 1366
4822.75 1343
4823.40 1437
4824.06 1447
4824.71 1490
4825.37 1638
4826.02 1591
4826.68 1581
4827.33 1571
4827.99 1563
4828.65 1549
4829.30 1424
4829.96 1397
4830.61 1535
4831.27 1677
4831.93 1764
4832.58 1742
4833.24 1748
4833.89 1719
4834.55 1652
4835.21 1485
4835.86 1400
4836.52 1454
4837.17 1527
4837.83 1547
4838.49 1522
4839.14 1451
4839.80 1619
4840.46 1518
4841.11 1474
4841.77 1559
4842.43 1612
4843.08 1557
4843.74 1578
4844.40 1566
4845.05 1606
4845.71 1616
4846.37 1553
4847.02 1545
4847.68 1507
4848.34 1497
4849.00 1562
4849.65 1634
4850.31 1787
4850.97 1939
4851.62 2163
4852.28 2311
4852.94 2222
4853.60 2063
4854.25 2084
4854.91 1905
4855.57 1717
4856.23 1735
4856.88 1820
4857.54 1890
4858.20 2008
4858.86 2253
4859.52 2498
4860.17 2691
4860.83 2633
4861.49 2592
4862.15 2397
4862.81 2307
4863.46 2049
4864.12 1900
4864.78 1756
4865.44 1679
4866.10 1802
4866.75 1819
4867.41 1794
4868.07 1775
4868.73 1920
4869.39 1871
4870.05 1751
4870.71 1775
4871.36 1758
4872.02 1719
4872.68 1641
4873.34 1596
4874.00 1554
4874.66 1572
4875.32 1657
4875.98 1595
4876.63 1582
4877.29 1565
4877.95 1484
4878.61 1580
4879.27 1486
4879.93 1626
4880.59 1728
4881.25 1691
4881.91 1663
4882.57 1631
4883.23 1522
4883.89 1426
4884.55 1456
4885.21 1506
4885.87 1500
4886.52 1532
4887.18 1525
4887.84 1485
4888.50 1492
4889.16 1458
4889.82 1442
4890.48 1420
4891.14 1455
4891.80 1422
4892.46 1525
4893.12 1549
4893.78 1609
4894.44 1588
4895.10 1697
4895.76 1685
4896.42 1600
4897.09 1542
4897.75 1464
4898.41 1426
4899.07 1436
4899.73 1486
4900.39 1657
4901.05 1740
4901.71 1797
4902.37 1749
4903.03 1749
4903.69 1625
4904.35 1557
4905.01 1434
4905.67 1395
4906.33 1259
4907.00 1259
4907.66 1200
4908.32 1180
4908.98 1231
4909.64 1207
4910.30 1147
4910.96 1099
4911.62 1117
4912.29 1144
4912.95 1122
4913.61 1064
4914.27 1096
4914.93 1078
4915.59 1079
4916.26 1107
4916.92 1032
4917.58 1014
4918.24 1064
4918.90 996
4919.56 1074
4920.23 1045
4920.89 1016
4921.55 983
4922.21 1047
4922.87 1096
4923.54 1038
4924.20 1033
4924.86 968
4925.52 994
4926.19 902
4926.85 934
4927.51 968
4928.17 946
4928.84 920
4929.50 940
4930.16 958
4930.82 937
4931.49 947
4932.15 903
4932.81 876
4933.47 919
4934.14 941
4934.80 918
4935.46 843
4936.13 857
4936.79 882
4937.45 861
4938.11 883
4938.78 866
4939.44 852
4940.10 841
4940.77 890
4941.43 902
4942.09 908
4942.76 864
4943.42 894
4944.08 889
4944.75 870
4945.41 812
4946.08 779
4946.74 817
4947.40 848
4948.07 807
4948.73 760
4949.39 791
4950.06 862
4950.72 869
4951.39 778
4952.05 779
4952.71 752
4953.38 826
4954.04 846
4954.71 792
4955.37 746
4956.04 819
4956.70 821
4957.36 804
4958.03 793
4958.69 824
4959.36 776
4960.02 838
4960.69 898
4961.35 906
4962.02 876
4962.68 948
4963.35 990
4964.01 1054
4964.68 999
4965.34 1054
4966.01 1064
4966.67 1041
4967.34 1072
4968.00 972
4968.67 963
4969.33 983
4970.00 975
4970.66 933
4971.33 894
4971.99 899
4972.66 909
4973.32 860
4973.99 863
4974.66 930
4975.32 901
4975.99 917
4976.65 925
4977.32 980
4977.98 981
4978.65 976
4979.32 984
4979.98 1039
4980.65 1051
4981.31 925
4981.98 946
4982.65 968
4983.31 872
4983.98 830
4984.64 833
4985.31 818
4985.98 823
4986.64 815
4987.31 820
4987.98 787
4988.64 727
4989.31 760
4989.98 765
4990.64 756
4991.31 782
4991.98 772
4992.64 738
4993.31 773
4993.98 761
4994.64 732
4995.31 766
4995.98 702
4996.64 772
4997.31 760
4997.98 697
4998.65 719
4999.31 709
4999.98 780
5000.65 759
5001.31 739
5001.98 670
5002.65 710
5003.32 727
5003.98 632
5004.65 697
5005.32 722
5005.99 734
5006.66 691
5007.32 669
5007.99 705
5008.66 751
5009.33 732
5009.99 750
5010.66 741
5011.33 720
5012.00 741
5012.67 703
5013.33 759
5014.00 814
5014.67 757
5015.34 723
5016.01 749
5016.68 711
5017.34 719
5018.01 738
5018.68 738
5019.35 748
5020.02 719
5020.69 756
5021.36 799
5022.02 829
5022.69 781
5023.36 828
5024.03 773
5024.70 776
5025.37 784
5026.04 762
5026.71 803
5027.38 813
5028.05 781
5028.71 719
5029.38 723
5030.05 737
5030.72 734
5031.39 746
5032.06 709
5032.73 753
5033.40 747
5034.07 735
5034.74 767
5035.41 712
5036.08 734
5036.75 704
5037.42 703
5038.09 737
5038.76 754
5039.43 712
5040.10 716
5040.77 681
5041.44 712
5042.11 749
5042.78 752
5043.45 719
5044.12 709
5044.79 716
5045.46 722
5046.13 694
5046.80 690
5047.47 782
5048.14 787
5048.81 781
5049.48 793
5050.15 810
5050.82 772
5051.49 795
5052.16 790
5052.83 805
5053.51 787
5054.18 723
5054.85 741
5055.52 748
5056.19 836
5056.86 782
5057.53 766
5058.20 769
5058.87 750
5059.55 751
5060.22 746
5060.89 725
5061.56 808
5062.23 846
5062.90 776
5063.57 816
5064.25 813
5064.92 850
5065.59 813
5066.26 804
5066.93 853
5067.60 848
5068.28 839
5068.95 850
5069.62 817
5070.29 876
5070.96 807
5071.64 880
5072.31 902
5072.98 925
5073.65 885
5074.32 910
5075.00 1043
5075.67 1108
5076.34 1209
5077.01 1176
5077.69 1231
5078.36 1224
5079.03 1177
5079.70 1149
5080.38 1158
5081.05 1151
5081.72 1192
5082.39 1205
5083.07 1041
5083.74 1077
5084.41 1168
5085.09 1179
5085.76 1062
5086.43 1090
5087.10 1118
5087.78 1124
5088.45 1119
5089.12 1137
5089.80 1218
5090.47 1165
5091.14 1128
5091.82 1302
5092.49 1267
5093.16 1203
5093.84 1161
5094.51 1231
5095.18 1284
5095.86 1178
5096.53 1116
5097.21 1125
5097.88 1161
5098.55 1157
5099.23 1188
5099.90 1154
5100.57 1173
5101.25 1139
5101.92 1125
5102.60 1228
5103.27 1240
5103.95 1367
5104.62 1364
5105.29 1518
5105.97 1658
5106.64 1693
5107.32 1630
5107.99 1648
5108.67 1497
5109.34 1441
5110.01 1375
5110.69 1405
5111.36 1290
5112.04 1293
5112.71 1283
5113.39 1289
5114.06 1247
5114.74 1227
5115.41 1245
5116.09 1266
5116.76 1311
5117.44 1329
5118.11 1431
5118.79 1520
5119.46 1779
5120.14 1995
5120.81 2130
5121.49 2124
5122.16 1973
5122.84 1924
5123.52 1931
5124.19 1914
5124.87 1750
5125.54 1628
5126.22 1427
5126.89 1395
5127.57 1379
5128.24 1406
5128.92 1329
5129.60 1416
5130.27 1265
5130.95 1254
5131.62 1240
5132.30 1266
5132.98 1307
5133.65 1236
5134.33 1232
5135.01 1237
5135.68 1223
5136.36 1211
5137.03 1196
5137.71 1149
5138.39 1141
5139.06 1121
5139.74 1066
5140.42 1090
5141.09 1041
5141.77 1065
5142.45 1088
5143.12 1057
5143.80 1020
5144.48 947
5145.15 972
5145.83 896
5146.51 959
5147.18 952
5147.86 965
5148.54 985
5149.22 962
5149.89 935
5150.57 954
5151.25 943
5151.93 888
5152.60 857
5153.28 914
5153.96 881
5154.63 903
5155.31 925
5155.99 886
5156.67 872
5157.35 885
5158.02 877
5158.70 907
5159.38 830
5160.06 826
5160.73 842
5161.41 874
5162.09 819
5162.77 844
5163.45 827
5164.12 863
5164.80 862
5165.48 806
5166.16 824
5166.84 840
5167.52 852
5168.19 867
5168.87 870
5169.55 788
5170.23 848
5170.91 801
5171.59 789
5172.27 813
5172.94 804
5173.62 785
5174.30 823
5174.98 845
5175.66 802
5176.34 816
5177.02 809
5177.70 829
5178.38 816
5179.06 830
5179.73 860
5180.41 796
5181.09 810
5181.77 867
5182.45 832
5183.13 771
5183.81 760
5184.49 817
5185.17 784
5185.85 791
5186.53 793
5187.21 871
5187.89 840
5188.57 779
5189.25 813
5189.93 784
5190.61 770
5191.29 780
5191.97 789
5192.65 857
5193.33 800
5194.01 808
5194.69 785
5195.37 752
5196.05 785
5196.73 780
5197.41 811
5198.09 825
5198.77 790
5199.45 842
5200.13 867
5200.81 856
5201.49 815
5202.17 826
5202.85 861
5203.53 823
5204.21 779
5204.89 778
5205.58 841
5206.26 752
5206.94 807
5207.62 863
5208.30 818
5208.98 782
5209.66 825
5210.34 908
5211.02 908
5211.71 912
5212.39 930
5213.07 884
5213.75 906
5214.43 929
5215.11 876
5215.79 893
5216.48 1021
5217.16 1069
5217.84 1051
5218.52 1037
5219.20 990
5219.88 986
5220.57 968
5221.25 908
5221.93 964
5222.61 994
5223.29 1036
5223.98 1137
5224.66 1150
5225.34 1269
5226.02 1225
5226.70 1181
5227.39 1100
5228.07 1044
5228.75 974
5229.43 1003
5230.12 982
5230.80 996
5231.48 925
5232.16 915
5232.85 1006
5233.53 934
5234.21 958
5234.89 952
5235.58 935
5236.26 902
5236.94 936
5237.63 1022
5238.31 1026
5238.99 1005
5239.67 1127
5240.36 1115
5241.04 1010
5241.72 1022
5242.41 1000
5243.09 1037
5243.77 968
5244.46 962
5245.14 911
5245.82 925
5246.51 1017
5247.19 935
5247.88 935
5248.56 918
5249.24 959
5249.93 972
5250.61 950
5251.29 1012
5251.98 1048
5252.66 1165
5253.35 1363
5254.03 1559
5254.71 1531
5255.40 1572
5256.08 1427
5256.77 1272
5257.45 1297
5258.14 1183
5258.82 1168
5259.50 1070
5260.19 1016
5260.87 1153
5261.56 1187
5262.24 1252
5262.93 1314
5263.61 1398
5264.30 1308
5264.98 1283
5265.67 1232
5266.35 1194
5267.03 1204
5267.72 1119
5268.40 1055
5269.09 1006
5269.77 1006
5270.46 986
5271.14 1018
5271.83 1025
5272.52 965
5273.20 997
5273.89 970
5274.57 891
5275.26 922
5275.94 950
5276.63 982
5277.31 1000
5278.00 1008
5278.68 1006
5279.37 1060
5280.06 967
5280.74 949
5281.43 952
5282.11 919
5282.80 927
5283.48 891
5284.17 908
5284.86 996
5285.54 974
5286.23 944
5286.92 917
5287.60 923
5288.29 900
5288.97 860
5289.66 905
5290.35 968
5291.03 975
5291.72 926
5292.41 969
5293.09 1007
5293.78 915
5294.47 948
5295.15 920
5295.84 959
5296.53 927
5297.21 904
5297.90 909
5298.59 972
5299.27 966
5299.96 1027
5300.65 989
5301.33 1038
5302.02 1081
5302.71 1197
5303.40 1285
5304.08 1417
5304.77 1521
5305.46 1621
5306.15 1724
5306.83 1776
5307.52 1802
5308.21 1726
5308.90 1587
5309.58 1585
5310.27 1419
5310.96 1309
5311.65 1240
5312.33 1290
5313.02 1400
5313.71 1547
5314.40 1427
5315.09 1433
5315.77 1471
5316.46 1356
5317.15 1305
5317.84 1268
5318.53 1270
5319.21 1248
5319.90 1286
5320.59 1292
5321.28 1273
5321.97 1272
5322.66 1312
5323.35 1320
5324.03 1259
5324.72 1190
5325.41 1154
5326.10 1139
5326.79 1078
5327.48 1067
5328.17 1013
5328.86 957
5329.54 924
5330.23 941
5330.92 945
5331.61 947
5332.30 938
5332.99 879
5333.68 838
5334.37 908
5335.06 813
5335.75 869
5336.44 835
5337.12 853
5337.81 856
5338.50 878
5339.19 860
5339.88 838
5340.57 817
5341.26 867
5341.95 901
5342.64 856
5343.33 884
5344.02 917
5344.71 865
5345.40 828
5346.09 842
5346.78 866
5347.47 893
5348.16 871
5348.85 973
5349.54 952
5350.23 957
5350.92 936
5351.61 970
5352.30 973
5352.99 976
5353.68 928
5354.37 1029
5355.07 963
5355.76 906
5356.45 882
5357.14 865
5357.83 827
5358.52 807
5359.21 788
5359.90 816
5360.59 828
5361.28 881
5361.97 823
5362.66 874
5363.36 844
5364.05 906
5364.74 936
5365.43 923
5366.12 883
5366.81 860
5367.50 848
5368.19 844
5368.89 825
5369.58 762
5370.27 795
5370.96 803
5371.65 750
5372.34 744
5373.04 795
5373.73 847
5374.42 819
5375.11 805
5375.80 767
5376.49 784
5377.19 744
5377.88 770
5378.57 771
5379.26 788
5379.96 821
5380.65 824
5381.34 808
5382.03 802
5382.72 850
5383.42 841
5384.11 871
5384.80 861
5385.49 843
5386.19 846
5386.88 818
5387.57 813
5388.26 933
5388.96 950
5389.65 913
5390.34 996
5391.04 1068
5391.73 1084
5392.42 1147
5393.12 1222
5393.81 1165
5394.50 1131
5395.19 1120
5395.89 1097
5396.58 1040
5397.27 1004
5397.97 976
5398.66 971
5399.35 955
5400.05 977
5400.74 943
5401.43 893
5402.13 918
5402.82 861
5403.52 872
5404.21 890
5404.90 869
5405.60 890
5406.29 892
5406.98 951
5407.68 957
5408.37 951
5409.07 900
5409.76 898
5410.45 909
5411.15 856
5411.84 933
5412.54 879
5413.23 920
5413.93 950
5414.62 936
5415.32 882
5416.01 845
5416.70 883
5417.40 871
5418.09 913
5418.79 874
5419.48 815
5420.18 890
5420.87 832
5421.57 872
5422.26 965
5422.96 948
5423.65 963
5424.35 959
5425.04 985
5425.74 905
5426.43 882
5427.13 841
5427.82 817
5428.52 862
5429.21 784
5429.91 845
5430.60 807
5431.30 768
5432.00 810
5432.69 804
5433.39 805
5434.08 866
5434.78 879
5435.47 850
5436.17 905
5436.86 906
5437.56 891
5438.26 907
5438.95 925
5439.65 938
5440.34 950
5441.04 869
5441.74 852
5442.43 907
5443.13 938
5443.83 951
5444.52 936
5445.22 916
5445.91 928
5446.61 948
5447.31 1045
5448.00 1046
5448.70 1106
5449.40 1144
5450.09 1122
5450.79 1114
5451.49 1100
5452.18 1066
5452.88 1118
5453.58 1055
5454.27 1006
5454.97 1003
5455.67 1056
5456.37 1134
5457.06 1133
5457.76 1022
5458.46 1104
5459.15 1086
5459.85 1069
5460.55 1048
5461.25 1117
5461.94 1141
5462.64 1129
5463.34 1123
5464.04 1134
5464.73 1148
5465.43 1137
5466.13 1169
5466.83 1123
5467.53 1150
5468.22 1230
5468.92 1135
5469.62 1132
5470.32 1228
5471.01 1235
5471.71 1260
5472.41 1235
5473.11 1194
5473.81 1177
5474.51 1252
5475.20 1339
5475.90 1304
5476.60 1232
5477.30 1379
5478.00 1319
5478.70 1398
5479.39 1542
5480.09 1650
5480.79 1957
5481.49 2204
5482.19 2370
5482.89 2454
5483.59 2365
5484.29 2325
5484.98 2128
5485.68 1935
5486.38 1770
5487.08 1694
5487.78 1683
5488.48 1544
5489.18 1526
5489.88 1627
5490.58 1490
5491.28 1474
5491.98 1488
5492.68 1523
5493.37 1540
5494.07 1678
5494.77 1630
5495.47 1720
5496.17 1827
5496.87 1861
5497.57 1867
5498.27 1778
5498.97 1885
5499.67 2068
5500.37 2454
5501.07 2855
5501.77 3474
5502.47 4116
5503.17 4119
5503.87 4204
5504.57 4024
5505.27 3478
5505.97 3137
5506.67 2612
5507.37 2366
5508.07 2104
5508.77 1871
5509.47 1673
5510.17 1603
5510.87 1564
5511.58 1514
5512.28 1476
5512.98 1459
5513.68 1502
5514.38 1460
5515.08 1477
5515.78 1438
5516.48 1437
5517.18 1456
5517.88 1515
5518.58 1536
5519.28 1456
5519.99 1450
5520.69 1597
5521.39 1702
5522.09 1655
5522.79 1506
5523.49 1581
5524.19 1501
5524.90 1343
5525.60 1353
5526.30 1266
5527.00 1194
5527.70 1215
5528.40 1166
5529.10 1160
5529.81 1210
5530.51 1217
5531.21 1268
5531.91 1276
5532.61 1217
5533.32 1221
5534.02 1212
5534.72 1153
5535.42 1254
5536.12 1249
5536.83 1255
5537.53 1232
5538.23 1241
5538.93 1300
5539.64 1269
5540.34 1284
5541.04 1305
5541.74 1277
5542.45 1216
5543.15 1169
5543.85 1226
5544.55 1206
5545.26 1148
5545.96 1144
5546.66 1118
5547.36 1107
5548.07 1186
5548.77 1100
5549.47 1071
5550.18 1100
5550.88 1160
5551.58 1089
5552.29 1055
5552.99 1084
5553.69 1068
5554.40 1133
5555.10 1126
5555.80 1124
5556.51 1059
5557.21 1058
5557.91 1123
5558.62 1156
5559.32 1205
5560.02 1224
5560.73 1216
5561.43 1180
5562.14 1145
5562.84 1165
5563.54 1233
5564.25 1229
5564.95 1286
5565.65 1268
5566.36 1227
5567.06 1205
5567.77 1257
5568.47 1171
5569.18 1079
5569.88 1113
5570.58 1136
5571.29 1027
5571.99 1103
5572.70 1065
5573.40 1098
5574.11 1122
5574.81 1177
5575.52 1181
5576.22 1212
5576.93 1219
5577.63 1285
5578.33 1288
5579.04 1209
5579.74 1197
5580.45 1195
5581.15 1174
5581.86 1081
5582.56 1081
5583.27 1144
5583.97 1022
5584.68 977
5585.39 984
5586.09 1050
5586.80 1010
5587.50 1019
5588.21 1019
5588.91 1097
5589.62 1028
5590.32 1094
5591.03 1116
5591.73 1129
5592.44 1039
5593.15 1034
5593.85 1011
5594.56 1015
5595.26 996
5595.97 967
5596.68 948
5597.38 1040
5598.09 1022
5598.79 958
5599.50 948
5600.21 1021
5600.91 1056
5601.62 1076
5602.33 1028
5603.03 1014
5603.74 1009
5604.44 1086
5605.15 1053
5605.86 1129
5606.56 1186
5607.27 1201
5607.98 1127
5608.68 1128
5609.39 1150
5610.10 1152
5610.80 1070
5611.51 1028
5612.22 1065
5612.93 1138
5613.63 1057
5614.34 1037
5615.05 1101
5615.75 1055
5616.46 1058
5617.17 1116
5617.88 1164
5618.58 1105
5619.29 1095
5620.00 1140
5620.71 1135
5621.41 1124
5622.12 1143
5622.83 1177
5623.54 1239
5624.24 1220
5624.95 1217
5625.66 1241
5626.37 1259
5627.08 1278
5627.78 1303
5628.49 1377
5629.20 1390
5629.91 1467
5630.62 1529
5631.32 1562
5632.03 1592
5632.74 1735
5633.45 1755
5634.16 1909
5634.86 1939
5635.57 1860
5636.28 1829
5636.99 1817
5637.70 1789
5638.41 1838
5639.12 2003
5639.82 2191
5640.53 2362
5641.24 2560
5641.95 2808
5642.66 2921
5643.37 2939
5644.08 2804
5644.79 2594
5645.50 2299
5646.21 2216
5646.91 2021
5647.62 1975
5648.33 1859
5649.04 1805
5649.75 1781
5650.46 1693
5651.17 1689
5651.88 1734
5652.59 1737
5653.30 1794
5654.01 1819
5654.72 1826
5655.43 1758
5656.14 1823
5656.85 1884
5657.56 1876
5658.27 1868
5658.98 1795
5659.69 1913
5660.40 2118
5661.11 2350
5661.82 2425
5662.53 2439
5663.24 2452
5663.95 2367
5664.66 2257
5665.37 2135
5666.08 2176
5666.79 2044
5667.50 1850
5668.21 1719
5668.92 1610
5669.63 1628
5670.34 1577
5671.05 1604
5671.76 1636
5672.47 1770
5673.18 1814
5673.89 1771
5674.61 1744
5675.32 1767
5676.03 1786
5676.74 1623
5677.45 1627
5678.16 1597
5678.87 1542
5679.58 1556
5680.29 1649
5681.01 1716
5681.72 1716
5682.43 1856
5683.14 1863
5683.85 1725
5684.56 1782
5685.27 1666
5685.99 1572
5686.70 1529
5687.41 1488
5688.12 1507
5688.83 1452
5689.54 1382
5690.26 1334
5690.97 1319
5691.68 1398
5692.39 1386
5693.10 1284
5693.82 1229
5694.53 1271
5695.24 1359
5695.95 1303
5696.67 1311
5697.38 1274
5698.09 1249
5698.80 1233
5699.51 1259
5700.23 1260
5700.94 1296
5701.65 1430
5702.36 1412
5703.08 1471
5703.79 1521
5704.50 1461
5705.22 1381
5705.93 1446
5706.64 1410
5707.35 1422
5708.07 1312
5708.78 1325
5709.49 1327
5710.21 1282
5710.92 1278
5711.63 1272
5712.35 1266
5713.06 1311
5713.77 1215
5714.49 1159
5715.20 1159
5715.91 1131
5716.63 1195
5717.34 1180
5718.05 1184
5718.77 1184
5719.48 1159
5720.19 1184
5720.91 1180
5721.62 1125
5722.34 1175
5723.05 1197
5723.76 1210
5724.48 1294
5725.19 1299
5725.91 1386
5726.62 1531
5727.33 1695
5728.05 1927
5728.76 2075
5729.48 2085
5730.19 2215
5730.91 2254
5731.62 2127
5732.34 1919
5733.05 1759
5733.76 1690
5734.48 1542
5735.19 1477
5735.91 1268
5736.62 1185
5737.34 1168
5738.05 1190
5738.77 1135
5739.48 1117
5740.20 1104
5740.91 1002
5741.63 1056
5742.34 1012
5743.06 1070
5743.77 1016
5744.49 1083
5745.20 1073
5745.92 1056
5746.63 1055
5747.35 1038
5748.07 1011
5748.78 1032
5749.50 1015
5750.21 1066
5750.93 1005
5751.64 1026
5752.36 1077
5753.07 1076
5753.79 1093
5754.51 1144
5755.22 1197
5755.94 1309
5756.65 1430
5757.37 1536
5758.09 1654
5758.80 1709
5759.52 1927
5760.24 1963
5760.95 2037
5761.67 1939
5762.38 1860
5763.10 1848
5763.82 1628
5764.53 1557
5765.25 1429
5765.97 1439
5766.68 1436
5767.40 1478
5768.12 1584
5768.83 1643
5769.55 1629
5770.27 1729
5770.98 1766
5771.70 1881
5772.42 2006
5773.13 1895
5773.85 1972
5774.57 1848
5775.29 1736
5776.00 1570
5776.72 1449
5777.44 1300
5778.16 1240
5778.87 1223
5779.59 1259
5780.31 1135
5781.03 1162
5781.74 1122
5782.46 1115
5783.18 1171
5783.90 1158
5784.61 1142
5785.33 1134
5786.05 1092
5786.77 1207
5787.48 1190
5788.20 1173
5788.92 1149
5789.64 1157
5790.36 1078
5791.08 1067
5791.79 1098
5792.51 1047
5793.23 1130
5793.95 1127
5794.67 1080
5795.38 1016
5796.10 1069
5796.82 1071
5797.54 1066
5798.26 1124
5798.98 1092
5799.70 1105
5800.41 1144
5801.13 1161
5801.85 1125
5802.57 1124
5803.29 1150
5804.01 1142
5804.73 1164
5805.45 1102
5806.17 1058
5806.89 1036
5807.60 1080
5808.32 1054
5809.04 963
5809.76 1008
5810.48 1037
5811.20 1000
5811.92 968
5812.64 947
5813.36 970
5814.08 940
5814.80 937
5815.52 903
5816.24 930
5816.96 993
5817.68 936
5818.40 955
5819.12 941
5819.84 893
5820.56 943
5821.28 969
5822.00 950
5822.72 972
5823.44 855
5824.16 902
5824.88 860
5825.60 914
5826.32 934
5827.04 889
5827.76 870
5828.48 827
5829.20 905
5829.92 881
5830.64 949
5831.36 896
5832.08 855
5832.80 879
5833.52 893
5834.25 912
5834.97 817
5835.69 847
5836.41 846
5837.13 868
5837.85 815
5838.57 835
5839.29 856
5840.01 868
5840.73 823
5841.46 831
5842.18 863
5842.90 883
5843.62 892
5844.34 854
5845.06 799
5845.78 888
5846.51 903
5847.23 892
5847.95 841
5848.67 864
5849.39 905
5850.11 974
5850.84 952
5851.56 934
5852.28 1062
5853.00 1060
5853.72 1041
5854.45 1116
5855.17 1209
5855.89 1119
5856.61 1082
5857.33 1125
5858.06 1101
5858.78 1085
5859.50 1029
5860.22 1008
5860.95 932
5861.67 873
5862.39 930
5863.11 930
5863.84 921
5864.56 965
5865.28 870
5866.01 903
5866.73 899
5867.45 930
5868.17 924
5868.90 917
5869.62 926
5870.34 908
5871.07 956
5871.79 990
5872.51 975
5873.24 981
5873.96 987
5874.68 913
5875.41 914
5876.13 950
5876.85 945
5877.58 926
5878.30 960
5879.02 1000
5879.75 1006
5880.47 1039
5881.19 1031
5881.92 1091
5882.64 1160
5883.37 1138
5884.09 1081
5884.81 989
5885.54 1095
5886.26 1150
5886.99 1161
5887.71 1250
5888.43 1240
5889.16 1298
5889.88 1247
5890.61 1168
5891.33 1141
5892.05 1142
5892.78 1135
5893.50 1146
5894.23 1110
5894.95 1150
5895.68 1179
5896.40 1151
5897.13 1214
5897.85 1378
5898.58 1358
5899.30 1298
5900.03 1201
5900.75 1167
5901.48 1167
5902.20 1171
5902.93 1119
5903.65 1093
5904.38 1060
5905.10 1116
5905.83 1041
5906.55 1089
5907.28 1082
5908.00 1064
5908.73 1112
5909.45 1118
5910.18 1091
5910.90 1112
5911.63 1184
5912.36 1176
5913.08 1210
5913.81 1233
5914.53 1203
5915.26 1217
5915.98 1174
5916.71 1202
5917.44 1195
5918.16 1253
5918.89 1217
5919.61 1214
5920.34 1118
5921.07 1142
5921.79 1086
5922.52 1068
5923.25 1173
5923.97 1224
5924.70 1169
5925.42 1273
5926.15 1340
5926.88 1381
5927.60 1379
5928.33 1372
5929.06 1329
5929.78 1287
5930.51 1308
5931.24 1356
5931.96 1399
5932.69 1268
5933.42 1310
5934.15 1378
5934.87 1402
5935.60 1387
5936.33 1362
5937.05 1351
5937.78 1415
5938.51 1397
5939.24 1381
5939.96 1446
5940.69 1474
5941.42 1455
5942.14 1474
5942.87 1534
5943.60 1523
5944.33 1637
5945.06 1634
5945.78 1554
5946.51 1586
5947.24 1586
5947.97 1792
5948.69 1739
5949.42 1704
5950.15 1707
5950.88 1790
5951.61 1943
5952.33 2084
5953.06 2356
5953.79 2647
5954.52 2910
5955.25 3102
5955.98 3056
5956.70 3066
5957.43 3047
5958.16 2776
5958.89 2552
5959.62 2452
5960.35 2291
5961.07 2245
5961.80 2167
5962.53 2152
5963.26 2098
5963.99 2154
5964.72 2151
5965.45 2227
5966.18 2448
5966.90 2586
5967.63 2927
5968.36 3261
5969.09 3469
5969.82 3465
5970.55 3422
5971.28 3258
5972.01 2999
5972.74 2913
5973.47 2889
5974.20 2729
5974.93 2636
5975.66 2636
5976.39 2461
5977.12 2416
5977.84 2507
5978.57 2342
5979.30 2427
5980.03 2574
5980.76 2668
5981.49 2685
5982.22 3019
5982.95 3220
5983.68 3581
5984.41 3815
5985.14 3994
5985.87 3876
5986.60 4018
5987.33 4035
5988.06 3828
5988.79 3683
5989.53 3542
5990.26 3399
5990.99 3289
5991.72 3143
5992.45 3113
5993.18 3091
5993.91 3057
5994.64 2930
5995.37 3016
5996.10 3160
5996.83 3171
5997.56 3224
5998.29 3137
5999.02 3098
5999.75 3173
6000.49 3224
6001.22 3160
6001.95 3117
6002.68 3113
6003.41 3020
6004.14 3081
6004.87 3048
6005.60 3052
6006.34 3134
6007.07 3163
6007.80 3131
6008.53 3311
6009.26 3550
6009.99 3942
6010.72 4633
6011.46 5511
6012.19 6554
6012.92 7440
6013.65 8265
6014.38 9123
6015.12 9707
6015.85 10004
6016.58 9891
6017.31 9805
6018.04 9244
6018.78 8724
6019.51 8123
6020.24 7470
6020.97 6841
6021.70 6002
6022.44 5324
6023.17 4833
6023.90 4468
6024.63 4360
6025.37 4339
6026.10 4168
6026.83 3969
6027.56 3994
6028.30 3942
6029.03 3935
6029.76 3926
6030.50 3903
6031.23 3859
6031.96 3906
6032.69 3899
6033.43 3805
6034.16 3830
6034.89 3870
6035.63 3785
6036.36 3644
6037.09 3395
6037.83 3257
6038.56 3126
6039.29 3030
6040.03 2899
6040.76 2841
6041.49 2781
6042.23 2766
6042.96 2730
6043.69 2671
6044.43 2692
6045.16 2721
6045.90 2730
6046.63 2743
6047.36 2706
6048.10 2718
6048.83 2853
6049.57 2903
6050.30 2986
6051.03 3157
6051.77 3291
6052.50 3392
6053.24 3420
6053.97 3605
6054.70 3880
6055.44 3865
6056.17 3922
6056.91 3681
6057.64 3414
6058.38 3208
6059.11 3039
6059.85 2838
6060.58 2755
6061.32 2641
6062.05 2522
6062.79 2503
6063.52 2408
6064.26 2379
6064.99 2314
6065.72 2325
6066.46 2268
6067.20 2269
6067.93 2232
6068.67 2249
6069.40 2210
6070.14 2201
6070.87 2148
6071.61 2216
6072.34 2186
6073.08 2162
6073.81 2224
6074.55 2092
6075.28 2136
6076.02 2112
6076.76 2108
6077.49 2071
6078.23 1961
6078.96 2028
6079.70 1980
6080.43 1920
6081.17 1912
6081.91 1927
6082.64 1847
6083.38 1808
6084.11 1876
6084.85 1863
6085.59 1778
6086.32 1920
6087.06 1846
6087.80 1861
6088.53 1806
6089.27 1876
6090.00 1860
6090.74 1831
6091.48 1873
6092.21 1862
6092.95 1916
6093.69 1874
6094.42 1810
6095.16 1822
6095.90 1768
6096.63 1784
6097.37 1742
6098.11 1768
6098.85 1777
6099.58 1719
6100.32 1676
6101.06 1655
6101.79 1660
6102.53 1718
6103.27 1695
6104.01 1745
6104.74 1736
6105.48 1717
6106.22 1674
6106.96 1712
6107.69 1656
6108.43 1639
6109.17 1723
6109.91 1710
6110.64 1692
6111.38 1751
6112.12 1762
6112.86 1817
6113.59 1856
6114.33 1949
6115.07 1951
6115.81 1846
6116.55 1821
6117.28 1866
6118.02 1879
6118.76 1882
6119.50 1812
6120.24 1813
6120.98 1837
6121.71 1755
6122.45 1703
6123.19 1682
6123.93 1717
6124.67 1723
6125.41 1873
6126.15 1786
6126.88 1795
6127.62 1767
6128.36 1759
6129.10 1789
6129.84 1722
6130.58 1744
6131.32 1757
6132.06 1814
6132.80 1723
6133.53 1704
6134.27 1705
6135.01 1721
6135.75 1728
6136.49 1737
6137.23 1827
6137.97 1856
6138.71 1802
6139.45 1955
6140.19 1949
6140.93 1950
6141.67 2022
6142.41 2054
6143.15 1909
6143.89 1920
6144.63 1910
6145.37 1980
6146.11 1906
6146.85 1982
6147.59 1940
6148.33 1847
6149.07 1854
6149.81 1828
6150.55 1829
6151.29 1856
6152.03 1805
6152.77 1784
6153.51 1891
6154.25 1919
6154.99 1875
6155.73 1894
6156.47 1915
6157.21 1954
6157.95 2021
6158.69 1996
6159.43 1940
6160.17 1936
6160.91 1959
6161.65 2051
6162.39 1988
6163.13 2033
6163.88 2190
6164.62 2344
6165.36 2399
6166.10 2461
6166.84 2522
6167.58 2696
6168.32 2725
6169.06 2668
6169.80 2714
6170.55 2730
6171.29 2611
6172.03 2562
6172.77 2554
6173.51 2533
6174.25 2553
6174.99 2514
6175.74 2438
6176.48 2425
6177.22 2430
6177.96 2490
6178.70 2567
6179.44 2689
6180.19 2963
6180.93 3171
6181.67 3626
6182.41 4152
6183.15 4713
6183.90 5172
6184.64 5547
6185.38 5663
6186.12 5597
6186.87 5387
6187.61 5166
6188.35 4823
6189.09 4406
6189.84 4010
6190.58 3774
6191.32 3462
6192.06 3457
6192.81 3347
6193.55 3203
6194.29 3263
6195.03 3235
6195.78 3110
6196.52 3113
6197.26 3044
6198.01 2952
6198.75 2808
6199.49 2825
6200.23 2842
6200.98 2851
6201.72 2795
6202.46 2845
6203.21 2893
6203.95 3087
6204.69 3385
6205.44 3707
6206.18 4286
6206.92 5339
6207.67 6707
6208.41 8262
6209.15 9758
6209.90 11252
6210.64 12428
6211.39 12942
6212.13 12817
6212.87 12076
6213.62 11120
6214.36 9902
6215.11 8511
6215.85 7501
6216.59 6430
6217.34 5556
6218.08 4856
6218.83 4248
6219.57 3880
6220.31 3385
6221.06 3272
6221.80 3109
6222.55 2900
6223.29 2699
6224.04 2651
6224.78 2587
6225.53 2490
6226.27 2458
6227.02 2303
6227.76 2185
6228.50 2105
6229.25 1959
6229.99 1868
6230.74 1785
6231.48 1771
6232.23 1693
6232.97 1660
6233.72 1682
6234.46 1705
6235.21 1736
6235.96 1718
6236.70 1800
6237.45 1779
6238.19 1758
6238.94 1874
6239.68 1973
6240.43 2029
6241.17 2064
6241.92 2075
6242.66 2169
6243.41 2211
6244.16 2210
6244.90 2263
6245.65 2326
6246.39 2398
6247.14 2465
6247.88 2506
6248.63 2544
6249.38 2615
6250.12 2592
6250.87 2599
6251.62 2481
6252.36 2335
6253.11 2303
6253.85 2203
6254.60 2155
6255.35 2039
6256.09 2005
6256.84 1926
6257.59 1931
6258.33 1931
6259.08 1847
6259.83 1817
6260.57 1886
6261.32 1782
6262.07 1774
6262.81 1810
6263.56 1758
6264.31 1756
6265.05 1735
6265.80 1712
6266.55 1747
6267.30 1719
6268.04 1656
6268.79 1666
6269.54 1648
6270.28 1631
6271.03 1584
6271.78 1645
6272.53 1613
6273.27 1538
6274.02 1636
6274.77 1651
6275.52 1629
6276.26 1622
6277.01 1589
6277.76 1636
6278.51 1658
6279.25 1671
6280.00 1692
6280.75 1671
6281.50 1761
6282.25 1739
6282.99 1630
6283.74 1632
6284.49 1629
6285.24 1652
6285.99 1660
6286.74 1586
6287.48 1596
6288.23 1534
6288.98 1607
6289.73 1606
6290.48 1594
6291.23 1626
6291.97 1590
6292.72 1533
6293.47 1527
6294.22 1584
6294.97 1622
6295.72 1564
6296.47 1496
6297.22 1504
6297.96 1512
6298.71 1474
6299.46 1455
6300.21 1424
6300.96 1452
6301.71 1438
6302.46 1386
6303.21 1401
6303.96 1439
6304.71 1465
6305.46 1452
6306.21 1467
6306.96 1503
6307.71 1487
6308.45 1485
6309.20 1543
6309.95 1562
6310.70 1621
6311.45 1703
6312.20 1712
6312.95 1685
6313.70 1811
6314.45 1872
6315.20 1758
6315.95 1721
6316.70 1675
6317.45 1615
6318.20 1691
6318.95 1620
6319.70 1574
6320.45 1605
6321.20 1595
6321.95 1534
6322.70 1482
6323.46 1432
6324.21 1436
6324.96 1354
6325.71 1367
6326.46 1404
6327.21 1423
6327.96 1366
6328.71 1402
6329.46 1379
6330.21 1377
6330.96 1383
6331.71 1402
6332.46 1375
6333.21 1336
6333.97 1325
6334.72 1346
6335.47 1404
6336.22 1345
6336.97 1402
6337.72 1389
6338.47 1408
6339.22 1360
6339.98 1344
6340.73 1376
6341.48 1390
6342.23 1395
6342.98 1379
6343.73 1336
6344.49 1305
6345.24 1347
6345.99 1441
6346.74 1351
6347.49 1426
6348.24 1426
6349.00 1402
6349.75 1468
6350.50 1439
6351.25 1526
6352.01 1524
6352.76 1533
6353.51 1659
6354.26 1712
6355.01 1809
6355.77 1888
6356.52 1913
6357.27 1768
6358.02 1794
6358.78 1696
6359.53 1789
6360.28 1787
6361.03 1746
6361.79 1743
6362.54 1658
6363.29 1656
6364.05 1661
6364.80 1658
6365.55 1726
6366.30 1756
6367.06 1807
6367.81 2159
6368.56 2409
6369.32 2613
6370.07 2781
6370.82 2951
6371.58 2872
6372.33 2754
6373.08 2495
6373.84 2342
6374.59 2198
6375.34 2061
6376.10 1964
6376.85 1905
6377.60 1899
6378.36 1881
6379.11 1871
6379.87 1859
6380.62 1965
6381.37 1913
6382.13 2019
6382.88 2057
6383.64 2082
6384.39 2089
6385.14 2115
6385.90 2016
6386.65 1961
6387.41 1847
6388.16 1834
6388.91 1780
6389.67 1732
6390.42 1716
6391.18 1639
6391.93 1578
6392.69 1588
6393.44 1562
6394.20 1542
6394.95 1582
6395.71 1580
6396.46 1602
6397.21 1602
6397.97 1582
6398.72 1566
6399.48 1555
6400.23 1620
6400.99 1584
6401.74 1658
6402.50 1599
6403.26 1600
6404.01 1566
6404.77 1590
6405.52 1561
6406.28 1547
6407.03 1544
6407.79 1590
6408.54 1559
6409.30 1669
6410.05 1784
6410.81 1959
6411.56 2059
6412.32 2042
6413.08 2110
6413.83 2016
6414.59 1966
6415.34 1905
6416.10 1942
6416.86 1920
6417.61 2026
6418.37 2145
6419.12 2125
6419.88 2172
6420.64 1977
6421.39 1917
6422.15 1871
6422.91 1828
6423.66 1676
6424.42 1670
6425.17 1592
6425.93 1539
6426.69 1586
6427.44 1459
6428.20 1516
6428.96 1521
6429.71 1442
6430.47 1400
6431.23 1403
6431.98 1417
6432.74 1450
6433.50 1462
6434.26 1480
6435.01 1376
6435.77 1385
6436.53 1397
6437.28 1415
6438.04 1439
6438.80 1505
6439.56 1510
6440.31 1461
6441.07 1528
6441.83 1565
6442.59 1604
6443.34 1640
6444.10 1616
6444.86 1589
6445.62 1605
6446.37 1667
6447.13 1719
6447.89 1797
6448.65 1866
6449.40 1899
6450.16 1917
6450.92 1927
6451.68 1845
6452.44 1811
6453.19 1723
6453.95 1624
6454.71 1658
6455.47 1561
6456.23 1633
6456.99 1523
6457.74 1430
6458.50 1511
6459.26 1466
6460.02 1446
6460.78 1451
6461.54 1446
6462.30 1423
6463.05 1438
6463.81 1426
6464.57 1441
6465.33 1421
6466.09 1364
6466.85 1465
6467.61 1489
6468.37 1455
6469.13 1420
6469.88 1485
6470.64 1457
6471.40 1448
6472.16 1457
6472.92 1474
6473.68 1493
6474.44 1447
6475.20 1451
6475.96 1471
6476.72 1543
6477.48 1563
6478.24 1524
6479.00 1560
6479.76 1618
6480.52 1555
6481.28 1587
6482.04 1537
6482.80 1594
6483.56 1686
6484.32 1758
6485.08 1797
6485.84 1796
6486.60 1851
6487.36 1932
6488.12 2001
6488.88 2026
6489.64 2082
6490.40 2105
6491.16 2052
6491.92 2032
6492.68 2145
6493.44 2084
6494.20 1996
6494.96 1985
6495.72 2029
6496.48 1980
6497.24 2043
6498.00 2054
6498.76 2060
6499.52 2054
6500.28 2088
6501.05 2000
6501.81 2008
6502.57 2044
6503.33 1992
6504.09 2155
6504.85 2294
6505.61 2448
6506.37 2764
6507.13 3344
6507.90 3760
6508.66 4163
6509.42 4689
6510.18 5001
6510.94 4998
6511.70 5017
6512.46 4760
6513.23 4403
6513.99 4041
6514.75 3704
6515.51 3474
6516.27 3146
6517.03 2894
6517.80 2749
6518.56 2616
6519.32 2526
6520.08 2554
6520.84 2518
6521.61 2549
6522.37 2523
6523.13 2677
6523.89 2803
6524.66 3005
6525.42 3127
6526.18 3428
6526.94 3898
6527.71 4161
6528.47 4607
6529.23 4912
6529.99 5124
6530.76 5149
6531.52 4931
6532.28 4686
6533.04 4565
6533.81 4350
6534.57 4273
6535.33 4235
6536.10 4277
6536.86 4418
6537.62 4507
6538.38 4404
6539.15 4331
6539.91 4001
6540.67 3806
6541.44 3574
6542.20 3354
6542.96 3117
6543.73 2846
6544.49 2724
6545.25 2649
6546.02 2528
6546.78 2485
6547.55 2517
6548.31 2420
6549.07 2435
6549.84 2311
6550.60 2285
6551.36 2267
6552.13 2217
6552.89 2206
6553.66 2140
6554.42 2179
6555.18 2180
6555.95 2104
6556.71 2133
6557.48 2121
6558.24 2082
6559.01 2160
6559.77 2138
6560.53 2145
6561.30 2170
6562.06 2252
6562.83 2370
6563.59 2401
6564.36 2442
6565.12 2460
6565.89 2507
6566.65 2567
6567.42 2573
6568.18 2458
6568.95 2576
6569.71 2607
6570.48 2578
6571.24 2464
6572.01 2464
6572.77 2558
6573.54 2536
6574.30 2589
6575.07 2634
6575.83 2589
6576.60 2631
6577.36 2671
6578.13 2649
6578.89 2585
6579.66 2628
6580.42 2684
6581.19 2680
6581.96 2832
6582.72 2808
6583.49 2867
6584.25 2944
6585.02 2924
6585.78 3041
6586.55 2944
6587.32 2902
6588.08 2980
6588.85 2912
6589.61 2891
6590.38 2888
6591.15 2961
6591.91 3153
6592.68 3298
6593.45 3398
6594.21 3740
6594.98 4041
6595.74 4306
6596.51 4466
6597.28 4521
6598.04 4561
6598.81 4534
6599.58 4289
6600.34 4130
6601.11 3859
6601.88 3633
6602.64 3493
6603.41 3264
6604.18 3085
6604.95 3021
6605.71 2963
6606.48 2881
6607.25 2791
6608.01 2743
6608.78 2728
6609.55 2673
6610.32 2738
6611.08 2709
6611.85 2760
6612.62 2676
6613.38 2703
6614.15 2711
6614.92 2632
6615.69 2620
6616.46 2604
6617.22 2541
6617.99 2619
6618.76 2696
6619.53 2828
6620.29 2837
6621.06 3059
6621.83 3276
6622.60 3367
6623.37 3502
6624.13 3564
6624.90 3763
6625.67 3755
6626.44 3746
6627.21 3614
6627.98 3547
6628.74 3542
6629.51 3335
6630.28 3179
6631.05 3158
6631.82 3246
6632.59 3216
6633.35 3132
6634.12 3243
6634.89 3424
6635.66 3482
6636.43 3540
6637.20 3675
6637.97 3930
6638.74 3896
6639.51 4124
6640.27 4423
6641.04 4483
6641.81 4678
6642.58 4829
6643.35 5071
6644.12 5034
6644.89 4990
6645.66 4849
6646.43 4735
6647.20 4344
6647.97 3962
6648.74 3694
6649.51 3550
6650.28 3306
6651.05 3057
6651.82 2916
6652.58 2810
6653.35 2697
6654.12 2673
6654.89 2694
6655.66 2684
6656.43 2622
6657.20 2561
6657.97 2511
6658.74 2558
6659.51 2588
6660.28 2596
6661.05 2603
6661.83 2482
6662.60 2418
6663.37 2426
6664.14 2484
6664.91 2519
6665.68 2483
6666.45 2560
6667.22 2494
6667.99 2466
6668.76 2514
6669.53 2667
6670.30 2699
6671.07 2720
6671.84 2833
6672.61 2899
6673.38 2957
6674.16 2970
6674.93 2931
6675.70 3019
6676.47 3017
6677.24 2993
6678.01 2932
6678.78 2935
6679.55 2962
6680.33 2921
6681.10 3023
6681.87 3024
6682.64 3066
6683.41 3085
6684.18 3227
6684.95 3469
6685.73 3676
6686.50 3809
6687.27 4061
6688.04 4158
6688.81 4220
6689.58 4062
6690.36 3944
6691.13 3682
6691.90 3410
6692.67 3241
6693.44 2977
6694.22 2881
6694.99 2794
6695.76 2668
6696.53 2525
6697.31 2487
6698.08 2476
6698.85 2418
6699.62 2504
6700.40 2521
6701.17 2465
6701.94 2453
6702.71 2443
6703.49 2404
6704.26 2331
6705.03 2337
6705.80 2297
6706.58 2309
6707.35 2348
6708.12 2270
6708.90 2199
6709.67 2233
6710.44 2185
6711.22 2136
6711.99 2104
6712.76 2073
6713.54 2153
6714.31 2168
6715.08 2136
6715.86 2148
6716.63 2189
6717.40 2145
6718.18 2131
6718.95 2078
6719.72 2067
6720.50 2108
6721.27 2116
6722.04 2069
6722.82 2172
6723.59 2122
6724.37 2110
6725.14 2173
6725.91 2153
6726.69 2074
6727.46 2130
6728.24 2095
6729.01 2100
6729.78 2177
6730.56 2197
6731.33 2126
6732.11 2235
6732.88 2218
6733.66 2325
6734.43 2371
6735.20 2471
6735.98 2610
6736.75 2832
6737.53 2967
6738.30 3132
6739.08 3202
6739.85 3282
6740.63 3405
6741.40 3448
6742.18 3333
6742.95 3258
6743.73 3224
6744.50 3159
6745.28 3053
6746.05 2962
6746.83 2929
6747.60 2859
6748.38 2792
6749.15 2830
6749.93 2805
6750.70 2896
6751.48 2822
6752.25 2985
6753.03 3061
6753.81 3169
6754.58 3459
6755.36 3513
6756.13 3545
6756.91 3534
6757.68 3500
6758.46 3389
6759.24 3297
6760.01 3218
6760.79 3081
6761.56 3121
6762.34 3089
6763.12 3125
6763.89 3013
6764.67 2977
6765.44 2956
6766.22 3011
6767.00 3014
6767.77 3143
6768.55 3120
6769.33 3096
6770.10 3086
6770.88 3098
6771.66 3158
6772.43 3038
6773.21 2988
6773.99 2996
6774.76 2984
6775.54 3051
6776.32 2979
6777.09 2971
6777.87 3019
6778.65 3094
6779.42 3104
6780.20 3055
6780.98 3088
6781.76 2979
6782.53 3044
6783.31 3083
6784.09 3020
6784.87 2958
6785.64 2833
6786.42 2779
6787.20 2910
6787.98 2909
6788.75 2909
6789.53 2762
6790.31 2826
6791.09 2674
6791.86 2697
6792.64 2649
6793.42 2646
6794.20 2712
6794.98 2811
6795.75 2769
6796.53 2943
6797.31 3079
6798.09 3248
6798.87 3478
6799.64 3740
6800.42 3885
6801.20 4073
6801.98 4186
6802.76 4141
6803.54 3973
6804.31 4062
6805.09 3949
6805.87 3722
6806.65 3714
6807.43 3613
6808.21 3481
6808.99 3541
6809.76 3235
6810.54 3228
6811.32 3156
6812.10 2938
6812.88 2841
6813.66 2808
6814.44 2791
6815.22 2751
6816.00 2684
6816.78 2724
6817.55 2625
6818.33 2688
6819.11 2560
6819.89 2703
6820.67 2783
6821.45 2788
6822.23 2737
6823.01 2604
6823.79 2611
6824.57 2730
6825.35 2574
6826.13 2523
6826.91 2583
6827.69 2597
6828.47 2574
6829.25 2615
6830.03 2538
6830.81 2492
6831.59 2400
6832.37 2489
6833.15 2355
6833.93 2475
6834.71 2624
6835.49 2660
6836.27 2643
6837.05 2834
6837.83 3025
6838.61 3135
6839.39 3082
6840.17 3194
6840.95 3339
6841.73 3269
6842.51 3237
6843.29 3235
6844.08 3260
6844.86 3272
6845.64 3094
6846.42 3142
6847.20 3190
6847.98 3006
6848.76 3041
6849.54 2978
6850.32 2971
6851.10 2902
6851.89 2939
6852.67 2948
6853.45 2894
6854.23 2721
6855.01 2788
6855.79 2732
6856.57 2696
6857.35 2621
6858.14 2480
6858.92 2398
6859.70 2386
6860.48 2488
6861.26 2411
6862.04 2402
6862.83 2339
6863.61 2333
6864.39 2450
6865.17 2327
6865.95 2393
6866.74 2386
6867.52 2422
6868.30 2416
6869.08 2431
6869.86 2572
6870.65 2649
6871.43 2797
6872.21 2743
6872.99 2742
6873.78 2758
6874.56 2676
6875.34 2725
6876.12 2773
6876.91 2782
6877.69 2862
6878.47 2895
6879.25 2896
6880.04 3086
6880.82 3190
6881.60 3377
6882.39 3491
6883.17 3674
6883.95 3854
6884.74 3886
6885.52 4070
6886.30 4178
6887.08 4180
6887.87 4289
6888.65 4401
6889.43 4612
6890.22 4634
6891.00 4731
6891.78 4809
6892.57 4627
6893.35 4465
6894.14 4263
6894.92 4046
6895.70 4049
6896.49 3874
6897.27 3703
6898.05 3588
6898.84 3466
6899.62 3302
6900.41 3136
6901.19 3210
6901.97 3200
6902.76 3050
6903.54 2917
6904.33 3021
6905.11 3060
6905.89 3085
6906.68 3101
6907.46 3155
6908.25 3299
6909.03 3424
6909.82 3546
6910.60 3436
6911.39 3389
6912.17 3316
6912.96 3206
6913.74 3005
6914.52 2887
6915.31 2830
6916.09 2803
6916.88 2699
6917.66 2738
6918.45 2742
6919.23 2606
6920.02 2673
6920.80 2652
6921.59 2495
6922.37 2623
6923.16 2600
6923.95 2562
6924.73 2543
6925.52 2617
6926.30 2600
6927.09 2617
6927.87 2643
6928.66 2712
6929.44 2811
6930.23 2816
6931.01 2954
6931.80 2986
6932.59 3060
6933.37 3077
6934.16 3054
6934.94 3104
6935.73 3170
6936.52 3137
6937.30 3084
6938.09 3132
6938.87 3129
6939.66 3037
6940.45 3082
6941.23 3135
6942.02 3290
6942.81 3426
6943.59 3445
6944.38 3484
6945.16 3519
6945.95 3620
6946.74 3664
6947.52 3761
6948.31 3951
6949.10 4263
6949.88 4330
6950.67 4576
6951.46 4701
6952.25 4661
6953.03 4548
6953.82 4299
6954.61 4202
6955.39 4058
6956.18 3746
6956.97 3548
6957.75 3320
6958.54 3228
6959.33 3159
6960.12 3172
6960.90 3134
6961.69 3119
6962.48 3042
6963.27 3078
6964.05 3172
6964.84 3267
6965.63 3342
6966.42 3368
6967.20 3374
6967.99 3481
6968.78 3555
6969.57 3757
6970.36 3936
6971.14 4051
6971.93 4159
6972.72 4092
6973.51 4020
6974.30 3935
6975.08 3953
6975.87 3850
6976.66 3819
6977.45 3861
6978.24 3869
6979.03 3984
6979.81 4109
6980.60 4515
6981.39 4909
6982.18 5415
6982.97 6192
6983.76 7339
6984.55 8211
6985.34 9386
6986.12 10541
6986.91 11367
6987.70 11951
6988.49 12069
6989.28 11606
6990.07 11017
6990.86 10045
6991.65 9253
6992.44 8256
6993.23 7233
6994.01 6258
6994.80 5657
6995.59 5128
6996.38 4478
6997.17 4068
6997.96 3802
6998.75 3455
6999.54 3269
7000.33 3049
7001.12 2900
7001.91 2813
7002.70 2765
7003.49 2762
7004.28 2761
7005.07 2659
7005.86 2618
7006.65 2566
7007.44 2501
7008.23 2435
7009.02 2468
7009.81 2444
7010.60 2350
7011.39 2277
7012.18 2340
7012.97 2426
7013.76 2451
7014.55 2467
7015.34 2457
7016.13 2448
7016.92 2435
7017.71 2445
7018.50 2430
7019.29 2475
7020.08 2453
7020.88 2496
7021.67 2572
7022.46 2630
7023.25 2707
7024.04 2740
7024.83 2901
7025.62 2890
7026.41 2826
7027.20 2912
7027.99 2927
7028.79 2865
7029.58 2756
7030.37 2731
7031.16 2654
7031.95 2693
7032.74 2549
7033.53 2428
7034.33 2403
7035.12 2376
7035.91 2400
7036.70 2407
7037.49 2479
7038.28 2477
7039.08 2434
7039.87 2589
7040.66 2560
7041.45 2605
7042.24 2561
7043.04 2656
7043.83 2594
7044.62 2557
7045.41 2572
7046.20 2625
7047.00 2578
7047.79 2647
7048.58 2606
7049.37 2571
7050.17 2681
7050.96 2807
7051.75 2918
7052.54 2987
7053.34 2974
7054.13 2966
7054.92 2939
7055.71 2873
7056.51 2810
7057.30 2766
7058.09 2816
7058.89 2783
7059.68 2815
7060.47 2749
7061.26 2765
7062.06 2686
7062.85 2654
7063.64 2749
7064.44 2611
7065.23 2530
7066.02 2501
7066.82 2416
7067.61 2366
7068.40 2380
7069.20 2320
7069.99 2231
7070.78 2135
7071.58 2113
7072.37 2148
7073.17 2072
7073.96 2036
7074.75 1972
7075.55 1998
7076.34 1998
7077.13 1987
7077.93 1896
7078.72 1906
7079.52 1889
7080.31 1882
7081.10 1839
7081.90 1937
7082.69 1922
7083.49 1916
7084.28 1809
7085.08 1845
7085.87 1889
7086.67 1992
7087.46 1949
7088.25 1917
7089.05 1877
7089.84 2044
7090.64 1952
7091.43 1876
7092.23 1847
7093.02 1882
7093.82 1827
7094.61 1700
7095.41 1744
7096.20 1658
7097.00 1692
7097.79 1715
7098.59 1707
7099.38 1613
7100.18 1647
7100.97 1721
7101.77 1644
7102.56 1636
7103.36 1686
7104.15 1653
7104.95 1626
7105.75 1566
7106.54 1573
7107.34 1573
7108.13 1540
7108.93 1506
7109.72 1496
7110.52 1512
7111.32 1506
7112.11 1518
7112.91 1484
7113.70 1408
7114.50 1449
7115.30 1455
7116.09 1462
7116.89 1442
7117.68 1430
7118.48 1442
7119.28 1441
7120.07 1491
7120.87 1421
7121.67 1461
7122.46 1491
7123.26 1502
7124.06 1456
7124.85 1500
7125.65 1480
7126.45 1523
7127.24 1463
7128.04 1509
7128.84 1491
7129.63 1499
7130.43 1534
7131.23 1594
7132.02 1536
7132.82 1597
7133.62 1560
7134.41 1528
7135.21 1528
7136.01 1466
7136.81 1482
7137.60 1464
7138.40 1462
7139.20 1463
7140.00 1422
7140.79 1430
7141.59 1441
7142.39 1454
7143.19 1352
7143.98 1399
7144.78 1440
7145.58 1394
7146.38 1376
7147.18 1332
7147.97 1357
7148.77 1319
7149.57 1336
7150.37 1313
7151.17 1333
7151.96 1316
7152.76 1379
7153.56 1318
7154.36 1318
7155.16 1391
7155.95 1415
7156.75 1397
7157.55 1340
7158.35 1396
7159.15 1415
7159.95 1378
7160.75 1417
7161.54 1416
7162.34 1389
7163.14 1378
7163.94 1367
7164.74 1350
7165.54 1415
7166.34 1392
7167.14 1400
7167.93 1350
7168.73 1395
7169.53 1391
7170.33 1441
7171.13 1442
7171.93 1450
7172.73 1443
7173.53 1460
7174.33 1449
7175.13 1420
7175.93 1405
7176.73 1472
7177.53 1480
7178.33 1510
7179.13 1519
7179.93 1538
7180.73 1608
7181.53 1623
7182.32 1636
7183.12 1655
7183.92 1663
7184.72 1604
7185.52 1618
7186.32 1584
7187.12 1573
7187.92 1567
7188.72 1588
7189.53 1640
7190.33 1581
7191.13 1598
7191.93 1656
7192.73 1669
7193.53 1623
7194.33 1711
7195.13 1613
7195.93 1648
7196.73 1628
7197.53 1685
7198.33 1664
7199.13 1720
7199.93 1742
7200.73 1813
7201.53 1885
7202.33 1835
7203.14 1976
7203.94 2025
7204.74 1954
7205.54 2063
7206.34 2095
7207.14 2148
7207.94 2047
7208.74 2082
7209.55 2158
7210.35 2154
7211.15 2204
7211.95 2266
7212.75 2309
7213.55 2338
7214.35 2467
7215.16 2344
7215.96 2436
7216.76 2423
7217.56 2609
7218.36 2575
7219.16 2609
7219.97 2648
7220.77 2748
7221.57 2776
7222.37 2676
7223.17 2635
7223.98 2534
7224.78 2519
7225.58 2466
7226.38 2447
7227.19 2409
7227.99 2240
7228.79 2205
7229.59 2212
7230.40 2270
7231.20 2335
7232.00 2266
7232.80 2327
7233.61 2295
7234.41 2235
7235.21 2330
7236.01 2394
7236.82 2482
7237.62 2527
7238.42 2541
7239.23 2613
7240.03 2727
7240.83 2664
7241.63 2642
7242.44 2621
7243.24 2485
7244.04 2484
7244.85 2572
7245.65 2661
7246.45 2653
7247.26 2721
7248.06 2752
7248.86 2688
7249.67 2602
7250.47 2607
7251.28 2453
7252.08 2365
7252.88 2276
7253.69 2188
7254.49 2137
7255.29 2114
7256.10 2046
7256.90 1931
7257.71 1945
7258.51 1943
7259.31 1879
7260.12 1862
7260.92 1866
7261.73 1815
7262.53 1808
7263.34 1778
7264.14 1728
7264.94 1699
7265.75 1685
7266.55 1665
7267.36 1618
7268.16 1567
7268.97 1622
7269.77 1623
7270.58 1646
7271.38 1594
7272.19 1530
7272.99 1624
7273.80 1553
7274.60 1538
7275.41 1633
7276.21 1627
7277.02 1611
7277.82 1649
7278.63 1591
7279.43 1609
7280.24 1671
7281.04 1731
7281.85 1788
7282.65 1804
7283.46 1856
7284.26 1954
7285.07 2052
7285.87 2152
7286.68 2060
7287.49 2069
7288.29 2098
7289.10 2038
7289.90 1982
7290.71 1862
7291.52 1842
7292.32 1769
7293.13 1697
7293.93 1657
7294.74 1714
7295.55 1655
7296.35 1529
7297.16 1603
7297.96 1573
7298.77 1573
7299.58 1553
7300.38 1638
7301.19 1506
7302.00 1495
7302.80 1496
7303.61 1576
7304.42 1611
7305.22 1498
7306.03 1618
7306.84 1567
7307.64 1556
7308.45 1586
7309.26 1638
7310.06 1674
7310.87 1785
7311.68 1733
7312.48 1799
7313.29 1860
7314.10 1901
7314.90 1923
7315.71 1924
7316.52 1934
7317.33 1980
7318.13 2132
7318.94 2322
7319.75 2522
7320.56 2631
7321.36 2786
7322.17 2890
7322.98 2896
7323.79 2746
7324.59 2641
7325.40 2530
7326.21 2417
7327.02 2219
7327.83 2223
7328.63 2080
7329.44 1962
7330.25 1930
7331.06 1804
7331.87 1745
7332.67 1766
7333.48 1758
7334.29 1790
7335.10 1724
7335.91 1713
7336.72 1734
7337.52 1720
7338.33 1719
7339.14 1791
7339.95 1818
7340.76 1778
7341.57 1806
7342.38 1908
7343.18 1932
7343.99 1876
7344.80 1816
7345.61 1764
7346.42 1762
7347.23 1735
7348.04 1617
7348.85 1620
7349.66 1626
7350.46 1623
7351.27 1555
7352.08 1550
7352.89 1500
7353.70 1467
7354.51 1466
7355.32 1537
7356.13 1493
7356.94 1468
7357.75 1459
7358.56 1522
7359.37 1520
7360.18 1511
7360.99 1590
7361.80 1639
7362.61 1601
7363.42 1587
7364.23 1578
7365.04 1614
7365.85 1643
7366.66 1561
7367.47 1541
7368.28 1588
7369.09 1570
7369.90 1461
7370.71 1539
7371.52 1511
7372.33 1517
7373.14 1512
7373.95 1475
7374.76 1494
7375.57 1473
7376.38 1435
7377.19 1475
7378.00 1514
7378.81 1576
7379.62 1643
7380.43 1662
7381.24 1751
7382.06 1827
7382.87 1874
7383.68 1882
7384.49 1805
7385.30 1814
7386.11 1730
7386.92 1748
7387.73 1690
7388.54 1554
7389.36 1563
7390.17 1539
7390.98 1612
7391.79 1587
7392.60 1497
7393.41 1497
7394.22 1484
7395.04 1396
7395.85 1411
7396.66 1337
7397.47 1346
7398.28 1372
7399.09 1407
7399.91 1382
7400.72 1365
7401.53 1355
7402.34 1451
7403.15 1416
7403.97 1362
7404.78 1269
7405.59 1281
7406.40 1294
7407.21 1284
7408.03 1349
7408.84 1339
7409.65 1259
7410.46 1290
7411.28 1237
7412.09 1233
7412.90 1274
7413.71 1190
7414.53 1201
7415.34 1185
7416.15 1221
7416.96 1191
7417.78 1189
7418.59 1199
7419.40 1184
7420.22 1175
7421.03 1178
7421.84 1156
7422.66 1114
7423.47 1164
7424.28 1187
7425.09 1195
7425.91 1139
7426.72 1200
7427.53 1135
7428.35 1140
7429.16 1166
7429.98 1214
7430.79 1140
7431.60 1179
7432.42 1147
7433.23 1179
7434.04 1148
7434.86 1133
7435.67 1124
7436.48 1153
7437.30 1224
7438.11 1242
7438.93 1211
7439.74 1250
7440.55 1198
7441.37 1192
7442.18 1197
7443.00 1203
7443.81 1255
7444.63 1192
7445.44 1174
7446.25 1238
7447.07 1142
7447.88 1208
7448.70 1237
7449.51 1220
7450.33 1201
7451.14 1292
7451.96 1193
7452.77 1191
7453.59 1279
7454.40 1286
7455.22 1249
7456.03 1229
7456.85 1174
7457.66 1251
7458.48 1204
7459.29 1238
7460.11 1228
7460.92 1244
7461.74 1212
7462.55 1214
7463.37 1177
7464.18 1210
7465.00 1196
7465.81 1220
7466.63 1210
7467.44 1191
7468.26 1251
7469.08 1191
7469.89 1217
7470.71 1223
7471.52 1231
7472.34 1285
7473.15 1250
7473.97 1285
7474.79 1352
7475.60 1447
7476.42 1447
7477.23 1433
7478.05 1411
7478.87 1346
7479.68 1390
7480.50 1376
7481.32 1382
7482.13 1392
7482.95 1351
7483.76 1313
7484.58 1280
7485.40 1269
7486.21 1284
7487.03 1310
7487.85 1367
7488.66 1310
7489.48 1244
7490.30 1250
7491.11 1208
7491.93 1197
7492.75 1228
7493.57 1213
7494.38 1177
7495.20 1149
7496.02 1216
7496.83 1179
7497.65 1143
7498.47 1193
7499.29 1183
7500.10 1158
7500.92 1226
7501.74 1219
7502.55 1196
7503.37 1181
7504.19 1207
7505.01 1198
7505.83 1243
7506.64 1296
7507.46 1287
7508.28 1262
7509.10 1255
7509.91 1264
7510.73 1265
7511.55 1243
7512.37 1256
7513.19 1227
7514.00 1342
7514.82 1334
7515.64 1290
7516.46 1205
7517.28 1234
7518.10 1262
7518.91 1262
7519.73 1245
7520.55 1282
7521.37 1295
7522.19 1245
7523.01 1208
7523.82 1186
7524.64 1241
7525.46 1273
7526.28 1246
7527.10 1251
7527.92 1290
7528.74 1255
7529.56 1278
7530.38 1228
7531.19 1287
7532.01 1319
7532.83 1394
7533.65 1313
7534.47 1385
7535.29 1351
7536.11 1354
7536.93 1291
7537.75 1280
7538.57 1239
7539.39 1315
7540.21 1284
7541.03 1227
7541.85 1254
7542.67 1221
7543.48 1294
7544.30 1281
7545.12 1277
7545.94 1266
7546.76 1223
7547.58 1243
7548.40 1265
7549.22 1274
7550.04 1254
7550.86 1204
7551.68 1263
7552.50 1250
7553.32 1241
7554.14 1235
7554.97 1246
7555.79 1274
7556.61 1240
7557.43 1225
7558.25 1217
7559.07 1270
7559.89 1265
7560.71 1288
7561.53 1303
7562.35 1261
7563.17 1277
7563.99 1333
7564.81 1302
7565.63 1279
7566.45 1377
7567.28 1362
7568.10 1323
7568.92 1270
7569.74 1346
7570.56 1360
7571.38 1353
7572.20 1342
7573.02 1363
7573.84 1358
7574.67 1318
7575.49 1420
7576.31 1424
7577.13 1436
7577.95 1433
7578.77 1380
7579.60 1413
7580.42 1427
7581.24 1456
7582.06 1425
7582.88 1502
7583.70 1518
7584.53 1513
7585.35 1546
7586.17 1531
7586.99 1556
7587.81 1584
7588.64 1594
7589.46 1583
7590.28 1624
7591.10 1650
7591.93 1673
7592.75 1705
7593.57 1689
7594.39 1715
7595.22 1780
7596.04 1793
7596.86 1849
7597.68 1892
7598.51 1966
7599.33 2020
7600.15 2045
7600.97 2046
7601.80 2155
7602.62 2197
7603.44 2164
7604.27 2211
7605.09 2330
7605.91 2407
7606.73 2409
7607.56 2417
7608.38 2374
7609.20 2435
7610.03 2469
7610.85 2439
7611.67 2492
7612.50 2439
7613.32 2434
7614.15 2405
7614.97 2433
7615.79 2518
7616.62 2553
7617.44 2537
7618.26 2759
7619.09 2943
7619.91 3051
7620.73 3167
7621.56 3248
7622.38 3259
7623.21 3242
7624.03 3121
7624.85 3121
7625.68 3102
7626.50 3231
7627.33 3088
7628.15 3076
7628.98 3058
7629.80 3100
7630.62 3035
7631.45 3048
7632.27 3232
7633.10 3324
7633.92 3256
7634.75 3172
7635.57 3191
7636.40 3052
7637.22 2945
7638.05 3039
7638.87 2930
7639.70 2841
7640.52 2771
7641.35 2687
7642.17 2613
7643.00 2497
7643.82 2514
7644.65 2551
7645.47 2510
7646.30 2505
7647.12 2579
7647.95 2621
7648.77 2648
7649.60 2574
7650.42 2602
7651.25 2486
7652.08 2491
7652.90 2445
7653.73 2407
7654.55 2290
7655.38 2238
7656.20 2249
7657.03 2227
7657.86 2233
7658.68 2234
7659.51 2134
7660.33 2169
7661.16 2172
7661.99 2134
7662.81 2091
7663.64 1992
7664.46 2113
7665.29 2027
7666.12 1973
7666.94 1976
7667.77 1988
7668.60 2020
7669.42 2014
7670.25 1930
7671.08 1954
7671.90 1991
7672.73 1954
7673.56 1904
7674.38 1899
7675.21 1903
7676.04 1917
7676.86 1910
7677.69 1827
7678.52 1859
7679.34 1894
7680.17 1938
7681.00 1965
7681.83 2016
7682.65 2054
7683.48 2066
7684.31 2073
7685.13 2206
7685.96 2340
7686.79 2275
7687.62 2288
7688.44 2326
7689.27 2239
7690.10 2276
7690.93 2154
7691.76 2087
7692.58 2128
7693.41 2032
7694.24 1955
7695.07 1930
7695.89 1987
7696.72 1952
7697.55 2009
7698.38 1973
7699.21 2011
7700.03 2036
7700.86 2065
7701.69 2092
7702.52 2071
7703.35 2081
7704.18 2072
7705.00 1923
7705.83 1883
7706.66 1862
7707.49 1751
7708.32 1676
7709.15 1721
7709.98 1678
7710.80 1607
7711.63 1592
7712.46 1620
7713.29 1613
7714.12 1625
7714.95 1581
7715.78 1584
7716.61 1568
7717.44 1485
7718.27 1494
7719.09 1490
7719.92 1474
7720.75 1448
7721.58 1464
7722.41 1467
7723.24 1481
7724.07 1478
7724.90 1409
7725.73 1433
7726.56 1421
7727.39 1399
7728.22 1388
7729.05 1412
7729.88 1459
7730.71 1408
7731.54 1366
7732.37 1341
7733.20 1342
7734.03 1363
7734.86 1282
7735.69 1279
7736.52 1271
7737.35 1281
7738.18 1303
7739.01 1240
7739.84 1248
7740.67 1271
7741.50 1272
7742.33 1256
7743.16 1283
7743.99 1294
7744.82 1365
7745.65 1343
7746.48 1273
7747.31 1382
7748.14 1384
7748.98 1430
7749.81 1392
7750.64 1365
7751.47 1397
7752.30 1417
7753.13 1349
7753.96 1334
7754.79 1320
7755.62 1285
7756.45 1294
7757.29 1274
7758.12 1271
7758.95 1206
7759.78 1262
7760.61 1242
7761.44 1273
7762.27 1257
7763.11 1194
7763.94 1199
7764.77 1229
7765.60 1209
7766.43 1172
7767.26 1145
7768.10 1185
7768.93 1182
7769.76 1166
7770.59 1190
7771.42 1160
7772.26 1231
7773.09 1218
7773.92 1183
7774.75 1194
7775.58 1254
7776.42 1234
7777.25 1216
7778.08 1213
7778.91 1178
7779.75 1185
7780.58 1219
7781.41 1228
7782.24 1210
7783.08 1206
7783.91 1133
7784.74 1221
7785.57 1258
7786.41 1245
7787.24 1261
7788.07 1257
7788.91 1283
7789.74 1258
7790.57 1269
7791.40 1336
7792.24 1268
7793.07 1249
7793.90 1248
7794.74 1246
7795.57 1319
7796.40 1372
7797.24 1342
7798.07 1383
7798.90 1354
7799.74 1354
7800.57 1374
7801.40 1390
7802.24 1407
7803.07 1456
7803.91 1465
7804.74 1390
7805.57 1417
7806.41 1513
7807.24 1518
7808.07 1523
7808.91 1526
7809.74 1565
7810.58 1626
7811.41 1628
7812.25 1675
7813.08 1744
7813.91 1737
7814.75 1775
7815.58 1861
7816.42 1850
7817.25 1851
7818.09 1879
7818.92 1930
7819.75 1974
7820.59 1901
7821.42 1954
7822.26 1973
7823.09 2125
7823.93 2206
7824.76 2227
7825.60 2245
7826.43 2285
7827.27 2285
7828.10 2226
7828.94 2260
7829.77 2210
7830.61 2108
7831.44 2166
7832.28 2233
7833.11 2247
7833.95 2154
7834.78 2258
7835.62 2346
7836.46 2380
7837.29 2456
7838.13 2399
7838.96 2366
7839.80 2475
7840.63 2294
7841.47 2160
7842.31 2137
7843.14 2170
7843.98 2054
7844.81 1926
7845.65 1933
7846.48 1919
7847.32 1911
7848.16 1874
7848.99 1837
7849.83 1848
7850.67 1849
7851.50 1844
7852.34 1811
7853.17 1780
7854.01 1770
7854.85 1733
7855.68 1825
7856.52 1830
7857.36 1788
7858.19 1826
7859.03 1816
7859.87 1843
7860.70 1844
7861.54 1937
7862.38 1971
7863.21 1922
7864.05 1883
7864.89 1923
7865.73 1952
7866.56 1995
7867.40 1965
7868.24 2000
7869.07 2002
7869.91 1973
7870.75 2053
7871.59 2119
7872.42 2092
7873.26 2121
7874.10 2186
7874.94 2276
7875.77 2466
7876.61 2578
7877.45 2678
7878.29 2849
7879.12 3075
7879.96 3344
7880.80 3401
7881.64 3338
7882.47 3388
7883.31 3420
7884.15 3299
7884.99 3229
7885.83 3166
7886.67 3115
7887.50 2993
7888.34 2882
7889.18 2756
7890.02 2751
7890.86 2736
7891.69 2751
7892.53 2746
7893.37 2770
7894.21 2754
7895.05 2726
7895.89 2745
7896.73 2755
7897.57 2615
7898.40 2656
7899.24 2570
7900.08 2436
7900.92 2370
7901.76 2356
7902.60 2160
7903.44 2172
7904.28 2036
7905.12 2048
7905.95 1963
7906.79 1973
7907.63 2016
7908.47 1922
7909.31 1958
7910.15 1962
7910.99 1959
7911.83 1973
7912.67 1960
7913.51 1938
7914.35 1945
7915.19 1952
7916.03 2014
7916.87 2059
7917.71 1990
7918.55 2031
7919.39 1991
7920.23 1913
7921.07 1880
7921.91 1841
7922.75 1816
7923.59 1829
7924.43 1810
7925.27 1779
7926.11 1704
7926.95 1785
7927.79 1843
7928.63 1785
7929.47 1750
7930.31 1701
7931.15 1751
7931.99 1875
7932.83 1841
7933.67 1886
7934.51 1913
7935.35 1855
7936.19 1912
7937.04 1983
7937.88 1946
7938.72 1895
7939.56 1876
7940.40 1895
7941.24 1875
7942.08 1853
7942.92 1833
7943.76 1903
7944.60 1933
7945.45 1988
7946.29 2000
7947.13 1994
7947.97 2043
7948.81 2030
7949.65 2113
7950.49 2228
7951.34 2232
7952.18 2330
7953.02 2494
7953.86 2627
7954.70 2771
7955.54 2840
7956.39 3127
7957.23 3100
7958.07 3276
7958.91 3346
7959.75 3253
7960.60 3243
7961.44 3133
7962.28 2967
7963.12 2902
7963.96 2777
7964.81 2718
7965.65 2681
7966.49 2644
7967.33 2624
7968.18 2751
7969.02 2857
7969.86 2867
7970.70 2807
7971.55 2820
7972.39 2742
7973.23 2677
7974.08 2628
7974.92 2499
7975.76 2380
7976.60 2277
7977.45 2177
7978.29 2190
7979.13 2018
7979.98 2003
7980.82 1927
7981.66 1797
7982.51 1810
7983.35 1707
7984.19 1683
7985.04 1665
7985.88 1644
7986.72 1600
7987.57 1619
7988.41 1578
7989.25 1560
7990.10 1555
7990.94 1565
7991.78 1482
7992.63 1473
7993.47 1480
7994.32 1453
7995.16 1358
7996.00 1395
7996.85 1342
7997.69 1331
7998.53 1328
7999.38 1241
8000.22 1267
8001.07 1267
8001.91 1330
8002.76 1280
8003.60 1200
8004.44 1218
8005.29 1245
8006.13 1238
8006.98 1229
8007.82 1218
8008.67 1262
8009.51 1276
8010.36 1251
8011.20 1217
8012.05 1164
8012.89 1244
8013.74 1253
8014.58 1246
8015.43 1254
8016.27 1255
8017.12 1183
8017.96 1167
8018.81 1196
8019.65 1186
8020.50 1192
8021.34 1193
8022.19 1125
8023.03 1128
8023.88 1188
8024.72 1177
8025.57 1192
8026.41 1178
8027.26 1195
8028.11 1173
8028.95 1157
8029.80 1143
8030.64 1168
8031.49 1152
8032.33 1131
8033.18 1144
8034.03 1083
8034.87 1080
8035.72 1174
8036.56 1132
8037.41 1106
8038.26 1082
8039.10 1075
8039.95 1125
8040.80 1160
8041.64 1173
8042.49 1098
8043.33 1081
8044.18 1125
8045.03 1168
8045.87 1114
8046.72 1157
8047.57 1172
8048.41 1153
8049.26 1196
8050.11 1137
8050.95 1098
8051.80 1044
8052.65 1078
8053.49 1151
8054.34 1155
8055.19 1124
8056.04 1127
8056.88 1123
8057.73 1109
8058.58 1063
8059.42 1048
8060.27 1081
8061.12 1053
8061.97 1039
8062.81 1067
8063.66 1085
8064.51 1028
8065.36 1045
8066.20 1062
8067.05 1022
8067.90 1019
8068.75 1049
8069.60 1030
8070.44 957
8071.29 959
8072.14 942
8072.99 970
8073.84 945
8074.68 968
8075.53 983
8076.38 964
8077.23 913
8078.08 977
8078.92 960
8079.77 981
8080.62 897
8081.47 939
8082.32 954
8083.17 981
8084.02 952
8084.86 972
8085.71 980
8086.56 924
8087.41 992
8088.26 1029
8089.11 959
8089.96 957
8090.81 1021
8091.65 956
8092.50 983
8093.35 943
8094.20 960
8095.05 975
8095.90 924
8096.75 1006
8097.60 981
8098.45 971
8099.30 1053
8100.15 1011
8101.00 1007
8101.85 974
8102.70 968
8103.54 977
8104.39 987
8105.24 1019
8106.09 960
8106.94 993
8107.79 991
8108.64 959
8109.49 913
8110.34 926
8111.19 989
8112.04 949
8112.89 871
8113.74 910
8114.59 947
8115.44 872
8116.29 887
8117.14 911
8117.99 887
8118.84 888
8119.70 916
8120.55 908
8121.40 900
8122.25 928
8123.10 949
8123.95 1006
8124.80 964
8125.65 963
8126.50 951
8127.35 967
8128.20 973
8129.05 951
8129.90 961
8130.76 979
8131.61 1021
8132.46 1042
8133.31 960
8134.16 962
8135.01 965
8135.86 1018
8136.71 1054
8137.56 985
8138.42 952
8139.27 1000
8140.12 1010
8140.97 989
8141.82 1017
8142.67 1029
8143.53 963
8144.38 937
8145.23 946
8146.08 975
8146.93 974
8147.78 964
8148.64 981
8149.49 987
8150.34 967
8151.19 933
8152.05 1010
8152.90 1021
8153.75 1012
8154.60 1004
8155.45 938
8156.31 969
8157.16 1039
8158.01 1022
8158.86 1050
8159.72 1029
8160.57 1062
8161.42 1006
8162.27 1010
8163.13 987
8163.98 981
8164.83 977
8165.69 920
8166.54 954
8167.39 938
8168.24 852
8169.10 870
8169.95 896
8170.80 904
8171.66 827
8172.51 896
8173.36 907
8174.22 900
8175.07 876
8175.92 847
8176.78 894
8177.63 908
8178.48 965
8179.34 872
8180.19 832
8181.04 828
8181.90 836
8182.75 820
8183.61 873
8184.46 836
8185.31 843
8186.17 867
8187.02 857
8187.87 857
8188.73 819
8189.58 832
8190.44 826
8191.29 859
8192.15 834
8193.00 881
8193.85 880
8194.71 879
8195.56 856
8196.42 882
8197.27 852
8198.13 899
8198.98 840
8199.84 858
8200.69 888
8201.55 878
8202.40 831
8203.25 801
8204.11 845
8204.96 824
8205.82 898
8206.67 822
8207.53 844
8208.38 823
8209.24 779
8210.09 763
8210.95 768
8211.81 832
8212.66 810
8213.52 804
8214.37 857
8215.23 817
8216.08 800
8216.94 822
8217.79 769
8218.65 791
8219.50 773
8220.36 825
8221.22 797
8222.07 753
8222.93 758
8223.78 756
8224.64 801
8225.50 832
8226.35 768
8227.21 791
8228.06 790
8228.92 760
8229.78 807
8230.63 812
8231.49 790
8232.34 769
8233.20 736
8234.06 785
8234.91 798
8235.77 773
8236.63 814
8237.48 803
8238.34 808
8239.20 768
8240.05 801
8240.91 769
8241.77 803
8242.62 789
8243.48 755
8244.34 794
8245.19 790
8246.05 810
8246.91 783
8247.77 771
8248.62 795
8249.48 800
8250.34 804
8251.20 830
8252.05 796
8252.91 805
8253.77 816
8254.62 814
8255.48 772
8256.34 788
8257.20 764
8258.06 799
8258.91 825
8259.77 805
8260.63 866
8261.49 854
8262.34 821
8263.20 842
8264.06 826
8264.92 840
8265.78 817
8266.63 896
8267.49 863
8268.35 859
8269.21 890
8270.07 922
8270.93 869
8271.78 939
8272.64 966
8273.50 958
8274.36 1030
8275.22 1047
8276.08 1044
8276.93 1139
8277.79 1118
8278.65 1120
8279.51 1168
8280.37 1209
8281.23 1227
8282.09 1215
8282.95 1267
8283.81 1299
8284.66 1230
8285.52 1217
8286.38 1221
8287.24 1170
8288.10 1101
8288.96 1102
8289.82 1149
8290.68 1141
8291.54 1060
8292.40 1059
8293.26 1120
8294.12 1148
8294.98 1148
8295.84 1114
8296.70 1160
8297.56 1167
8298.42 1132
8299.28 1137
8300.13 1062
8300.99 1032
8301.85 1075
8302.71 1088
8303.57 1050
8304.43 1001
8305.29 981
8306.16 1014
8307.02 1065
8307.88 1015
8308.74 944
8309.60 961
8310.46 933
8311.32 911
8312.18 942
8313.04 932
8313.90 925
8314.76 909
8315.62 946
8316.48 884
8317.34 866
8318.20 886
8319.06 886
8319.92 873
8320.78 824
8321.65 861
8322.51 840
8323.37 870
8324.23 850
8325.09 879
8325.95 880
8326.81 901
8327.67 930
8328.53 856
8329.40 861
8330.26 816
8331.12 837
8331.98 913
8332.84 895
8333.70 896
8334.57 888
8335.43 886
8336.29 867
8337.15 863
8338.01 898
8338.87 880
8339.74 878
8340.60 880
8341.46 890
8342.32 928
8343.18 903
8344.05 914
8344.91 957
8345.77 908
8346.63 922
8347.49 952
8348.36 951
8349.22 943
8350.08 914
8350.94 919
8351.81 922
8352.67 950
8353.53 916
8354.39 969
8355.26 926
8356.12 909
8356.98 908
8357.85 897
8358.71 873
8359.57 898
8360.43 888
8361.30 913
8362.16 936
8363.02 906
8363.89 874
8364.75 862
8365.61 916
8366.48 903
8367.34 898
8368.20 915
8369.07 896
8369.93 949
8370.79 946
8371.66 908
8372.52 911
8373.38 986
8374.25 969
8375.11 942
8375.98 959
8376.84 951
8377.70 962
8378.57 996
8379.43 1021
8380.30 1029
8381.16 1023
8382.02 1007
8382.89 1027
8383.75 1066
8384.62 1074
8385.48 1109
8386.34 1096
8387.21 1128
8388.07 1122
8388.94 1185
8389.80 1161
8390.67 1165
8391.53 1123
8392.40 1098
8393.26 1148
8394.13 1131
8394.99 1069
8395.85 1099
8396.72 1075
8397.58 1103
8398.45 1090
8399.31 1145
8400.18 1148
8401.04 1104
8401.91 1166
8402.77 1158
8403.64 1139
8404.50 1164
8405.37 1170
8406.24 1202
8407.10 1186
8407.97 1207
8408.83 1175
8409.70 1210
8410.56 1280
8411.43 1324
8412.29 1306
8413.16 1230
8414.03 1261
8414.89 1310
8415.76 1343
8416.62 1255
8417.49 1230
8418.35 1286
8419.22 1346
8420.09 1346
8420.95 1328
8421.82 1252
8422.69 1286
8423.55 1285
8424.42 1344
8425.28 1368
8426.15 1363
8427.02 1348
8427.88 1417
8428.75 1433
8429.62 1446
8430.48 1454
8431.35 1508
8432.22 1542
8433.08 1522
8433.95 1538
8434.82 1573
8435.68 1610
8436.55 1682
8437.42 1732
8438.28 1776
8439.15 1779
8440.02 1847
8440.89 1969
8441.75 1933
8442.62 2138
8443.49 2274
8444.35 2344
8445.22 2393
8446.09 2390
8446.96 2573
8447.82 2612
8448.69 2714
8449.56 2897
8450.43 2833
8451.29 2846
8452.16 2889
8453.03 2897
8453.90 3114
8454.76 3132
8455.63 3113
8456.50 3186
8457.37 3119
8458.24 3113
8459.10 3146
8459.97 3201
8460.84 3178
8461.71 3080
8462.58 3010
8463.45 2921
8464.31 2866
8465.18 2685
8466.05 2693
8466.92 2604
8467.79 2474
8468.66 2394
8469.52 2446
8470.39 2320
8471.26 2280
8472.13 2123
8473.00 2192
8473.87 2235
8474.74 2138
8475.61 2126
8476.47 2064
8477.34 2027
8478.21 2025
8479.08 2155
8479.95 2090
8480.82 2097
8481.69 2144
8482.56 2125
8483.43 2036
8484.30 2102
8485.17 2063
8486.04 2056
8486.91 1992
8487.78 1895
8488.64 1817
8489.51 1820
8490.38 1807
8491.25 1788
8492.12 1754
8492.99 1700
8493.86 1712
8494.73 1752
8495.60 1683
8496.47 1597
8497.34 1626
8498.21 1598
8499.08 1609
8499.95 1575
8500.82 1601
8501.69 1622
8502.56 1540
8503.43 1543
8504.30 1534
8505.17 1534
8506.05 1583
8506.92 1580
8507.79 1538
8508.66 1523
8509.53 1512
8510.40 1564
8511.27 1573
8512.14 1567
8513.01 1584
8513.88 1599
8514.75 1572
8515.62 1511
8516.49 1578
8517.37 1612
8518.24 1663
8519.11 1665
8519.98 1675
8520.85 1697
8521.72 1715
8522.59 1725
8523.46 1866
8524.33 1843
8525.21 1991
8526.08 1917
8526.95 1930
8527.82 1993
8528.69 2042
8529.56 1982
8530.44 1939
8531.31 1998
8532.18 1924
8533.05 1850
8533.92 1776
8534.80 1738
8535.67 1818
8536.54 1663
8537.41 1683
8538.28 1621
8539.16 1577
8540.03 1596
8540.90 1523
8541.77 1515
8542.64 1513
8543.52 1504
8544.39 1467
8545.26 1397
8546.13 1467
8547.01 1534
8547.88 1497
8548.75 1475
8549.62 1563
8550.50 1571
8551.37 1547
8552.24 1564
8553.12 1614
8553.99 1706
8554.86 1736
8555.73 1834
8556.61 1824
8557.48 1898
8558.35 1860
8559.23 1820
8560.10 1737
8560.97 1749
8561.85 1749
8562.72 1703
8563.59 1626
8564.47 1532
8565.34 1559
8566.21 1510
8567.09 1465
8567.96 1414
8568.83 1444
8569.71 1366
8570.58 1387
8571.46 1420
8572.33 1397
8573.20 1314
8574.08 1350
8574.95 1330
8575.83 1340
8576.70 1346
8577.57 1362
8578.45 1301
8579.32 1240
8580.20 1265
8581.07 1291
8581.94 1250
8582.82 1287
8583.69 1253
8584.57 1299
8585.44 1316
8586.32 1252
8587.19 1299
8588.07 1333
8588.94 1302
8589.82 1333
8590.69 1372
8591.57 1325
8592.44 1371
8593.32 1350
8594.19 1325
8595.07 1329
8595.94 1390
8596.82 1387
8597.69 1376
8598.57 1412
8599.44 1336
8600.32 1358
8601.19 1326
8602.07 1408
8602.94 1419
8603.82 1392
8604.69 1339
8605.57 1350
8606.44 1369
8607.32 1409
8608.20 1409
8609.07 1424
8609.95 1430
8610.82 1416
8611.70 1448
8612.57 1406
8613.45 1408
8614.33 1444
8615.20 1501
8616.08 1529
8616.95 1583
8617.83 1547
8618.71 1566
8619.58 1570
8620.46 1622
8621.34 1609
8622.21 1600
8623.09 1627
8623.97 1615
8624.84 1642
8625.72 1620
8626.59 1684
8627.47 1596
8628.35 1675
8629.22 1694
8630.10 1632
8630.98 1698
8631.86 1686
8632.73 1673
8633.61 1618
8634.49 1631
8635.36 1719
8636.24 1714
8637.12 1774
8637.99 1831
8638.87 1837
8639.75 1890
8640.63 1921
8641.50 1986
8642.38 1979
8643.26 2013
8644.14 2085
8645.01 2112
8645.89 2143
8646.77 2169
8647.65 2141
8648.52 2234
8649.40 2304
8650.28 2368
8651.16 2343
8652.04 2394
8652.91 2394
8653.79 2411
8654.67 2511
8655.55 2468
8656.43 2461
8657.30 2502
8658.18 2428
8659.06 2552
8659.94 2669
8660.82 2736
8661.70 2737
8662.57 2845
8663.45 2989
8664.33 2964
8665.21 3103
8666.09 3207
8666.97 3194
8667.85 3293
8668.72 3260
8669.60 3385
8670.48 3352
8671.36 3307
8672.24 3377
8673.12 3307
8674.00 3222
8674.88 3227
8675.76 3102
8676.63 3067
8677.51 2957
8678.39 2931
8679.27 2865
8680.15 2861
8681.03 2760
8681.91 2738
8682.79 2760
8683.67 2702
8684.55 2659
8685.43 2640
8686.31 2723
8687.19 2726
8688.07 2750
8688.95 2825
8689.83 2925
8690.71 3007
8691.59 3132
8692.47 3203
8693.35 3303
8694.23 3320
8695.11 3285
8695.99 3432
8696.87 3355
8697.75 3437
8698.63 3298
8699.51 3159
8700.39 3090
8701.27 3101
8702.15 3001
8703.03 2830
8703.91 2728
8704.79 2603
8705.67 2562
8706.55 2440
8707.43 2273
8708.31 2247
8709.19 2204
8710.07 2095
8710.96 2024
8711.84 1952
8712.72 1890
8713.60 1856
8714.48 1755
8715.36 1776
8716.24 1769
8717.12 1752
8718.00 1661
8718.89 1627
8719.77 1661
8720.65 1570
8721.53 1596
8722.41 1627
8723.29 1573
8724.17 1606
8725.06 1616
8725.94 1645
8726.82 1636
8727.70 1655
8728.58 1657
8729.46 1663
8730.35 1643
8731.23 1613
8732.11 1627
8732.99 1552
8733.87 1607
8734.76 1602
8735.64 1596
8736.52 1664
8737.40 1659
8738.29 1608
8739.17 1644
8740.05 1620
8740.93 1637
8741.81 1582
8742.70 1568
8743.58 1631
8744.46 1610
8745.34 1612
8746.23 1611
8747.11 1616
8747.99 1681
8748.88 1627
8749.76 1622
8750.64 1638
8751.52 1610
8752.41 1682
8753.29 1701
8754.17 1710
8755.06 1765
8755.94 1832
8756.82 1878
8757.71 1980
8758.59 1955
8759.47 1935
8760.36 1946
8761.24 1963
8762.12 1965
8763.01 1910
8763.89 1901
8764.77 1843
8765.66 1864
8766.54 1865
8767.42 1822
8768.31 1840
8769.19 1842
8770.08 1815
8770.96 1766
8771.84 1791
8772.73 1753
8773.61 1711
8774.50 1708
8775.38 1685
8776.26 1714
8777.15 1724
8778.03 1645
8778.92 1703
8779.80 1731
8780.69 1741
8781.57 1713
8782.46 1689
8783.34 1764
8784.22 1825
8785.11 1827
8785.99 1788
8786.88 1890
8787.76 1877
8788.65 1860
8789.53 1737
8790.42 1799
8791.30 1835
8792.19 1823
8793.07 1859
8793.96 1847
8794.84 1813
8795.73 1821
8796.61 1816
8797.50 1792
8798.38 1736
8799.27 1698
8800.15 1744
8801.04 1669
8801.93 1758
8802.81 1660
8803.70 1609
8804.58 1649
8805.47 1686
8806.35 1673
8807.24 1727
8808.12 1691
8809.01 1718
8809.90 1689
8810.78 1727
8811.67 1692
8812.55 1747
8813.44 1768
8814.33 1745
8815.21 1753
8816.10 1706
8816.98 1766
8817.87 1743
8818.76 1763
8819.64 1728
8820.53 1811
8821.42 1786
8822.30 1854
8823.19 1865
8824.08 1761
8824.96 1755
8825.85 1802
8826.74 1892
8827.62 1917
8828.51 1926
8829.40 1875
8830.28 1899
8831.17 1832
8832.06 1922
8832.94 1860
8833.83 1854
8834.72 1748
8835.61 1776
8836.49 1772
8837.38 1781
8838.27 1760
8839.16 1760
8840.04 1793
8840.93 1777
8841.82 1726
8842.70 1743
8843.59 1725
8844.48 1684
8845.37 1701
8846.26 1640
8847.14 1710
8848.03 1670
8848.92 1676
8849.81 1596
8850.69 1552
8851.58 1516
8852.47 1550
8853.36 1505
8854.25 1438
8855.13 1432
8856.02 1435
8856.91 1443
8857.80 1418
8858.69 1451
8859.58 1429
8860.46 1413
8861.35 1422
8862.24 1395
8863.13 1405
8864.02 1471
8864.91 1436
8865.80 1484
8866.68 1493
8867.57 1516
8868.46 1512
8869.35 1479
8870.24 1449
8871.13 1458
8872.02 1463
8872.91 1444
8873.80 1471
8874.69 1361
8875.57 1333
8876.46 1406
8877.35 1385
8878.24 1330
8879.13 1267
8880.02 1334
8880.91 1355
8881.80 1398
8882.69 1365
8883.58 1348
8884.47 1364
8885.36 1380
8886.25 1479
8887.14 1471
8888.03 1493
8888.92 1512
8889.81 1467
8890.70 1463
8891.59 1406
8892.48 1393
8893.37 1346
8894.26 1409
8895.15 1355
8896.04 1324
8896.93 1287
8897.82 1239
8898.71 1229
8899.60 1214
8900.49 1160
8901.38 1227
8902.27 1242
8903.16 1151
8904.05 1172
8904.94 1156
8905.83 1169
8906.72 1150
8907.61 1140
8908.50 1170
8909.40 1103
8910.29 1095
8911.18 1083
8912.07 1094
8912.96 1134
8913.85 1079
8914.74 1050
8915.63 1058
8916.52 1047
8917.42 1057
8918.31 1049
8919.20 1065
8920.09 1003
8920.98 1038
8921.87 953
8922.76 999
8923.66 1012
8924.55 982
8925.44 932
8926.33 929
8927.22 949
8928.11 945
8929.01 983
8929.90 962
8930.79 947
8931.68 910
8932.57 943
8933.47 899
8934.36 908
8935.25 933
8936.14 930
8937.03 940
8937.93 903
8938.82 892
8939.71 875
8940.60 861
8941.50 876
8942.39 919
8943.28 870
8944.17 873
8945.07 867
8945.96 877
8946.85 912
8947.75 884
8948.64 899
8949.53 913
8950.42 878
8951.32 857
8952.21 861
8953.10 864
8954.00 890
8954.89 862
8955.78 857
8956.68 871
8957.57 863
8958.46 847
8959.36 881
8960.25 887
8961.14 830
8962.04 842
8962.93 857
8963.82 904
8964.72 880
8965.61 851
8966.50 836
8967.40 866
8968.29 845
8969.19 876
8970.08 865
8970.97 839
8971.87 822
8972.76 841
8973.66 873
8974.55 812
8975.44 862
8976.34 851
8977.23 877
8978.13 819
8979.02 837
8979.91 826
8980.81 825
8981.70 852
8982.60 896
8983.49 872
8984.39 911
8985.28 864
8986.18 858
8987.07 883
8987.97 856
8988.86 885
8989.76 871
8990.65 874
8991.55 879
8992.44 897
8993.34 941
8994.23 965
8995.13 904
8996.02 892
8996.92 906
8997.81 922
8998.71 937
8999.60 982
9000.50 937
9001.39 914
9002.29 980
9003.18 987
9004.08 960
9004.98 972
9005.87 963
9006.77 966
9007.66 987
9008.56 928
9009.45 970
9010.35 905
9011.25 898
9012.14 889
9013.04 929
9013.93 993
9014.83 972
9015.73 955
9016.62 936
9017.52 948
9018.42 940
9019.31 941
9020.21 965
9021.10 911
9022.00 871
9022.90 882
9023.79 906
9024.69 919
9025.59 917
9026.48 889
9027.38 880
9028.28 860
9029.17 892
9030.07 857
9030.97 853
9031.87 880
9032.76 875
9033.66 915
9034.56 886
9035.45 846
9036.35 888
9037.25 897
9038.15 842
9039.04 843
9039.94 854
9040.84 886
9041.73 893
9042.63 927
9043.53 905
9044.43 873
9045.33 898
9046.22 899
9047.12 861
9048.02 929
9048.92 976
9049.81 982
9050.71 1013
9051.61 949
9052.51 919
9053.41 958
9054.30 1019
9055.20 1010
9056.10 1038
9057.00 956
9057.90 1016
9058.80 1027
9059.69 1039
9060.59 1035
9061.49 1118
9062.39 1070
9063.29 1039
9064.19 1056
9065.08 1152
9065.98 1065
9066.88 1092
9067.78 1091
9068.68 1105
9069.58 1068
9070.48 1116
9071.38 1134
9072.27 1067
9073.17 1116
9074.07 1076
9074.97 1125
9075.87 1092
9076.77 1112
9077.67 1132
9078.57 1133
9079.47 1127
9080.37 1164
9081.27 1138
9082.17 1195
9083.07 1170
9083.97 1125
9084.87 1217
9085.76 1185
9086.66 1173
9087.56 1232
9088.46 1221
9089.36 1241
9090.26 1259
9091.16 1290
9092.06 1311
9092.96 1376
9093.86 1392
9094.76 1379
9095.66 1367
9096.56 1426
9097.46 1461
9098.36 1508
9099.26 1496
9100.17 1517
9101.07 1458
9101.97 1491
9102.87 1429
9103.77 1406
9104.67 1412
9105.57 1434
9106.47 1491
9107.37 1464
9108.27 1413
9109.17 1417
9110.07 1409
9110.97 1370
9111.87 1350
9112.77 1410
9113.68 1396
9114.58 1404
9115.48 1384
9116.38 1400
9117.28 1474
9118.18 1345
9119.08 1316
9119.98 1323
9120.89 1273
9121.79 1223
9122.69 1254
9123.59 1219
9124.49 1255
9125.39 1210
9126.29 1187
9127.20 1184
9128.10 1162
9129.00 1174
9129.90 1162
9130.80 1106
9131.71 1130
9132.61 1095
9133.51 1136
9134.41 1103
9135.31 1089
9136.22 1112
9137.12 1141
9138.02 1125
9138.92 1125
9139.83 1147
9140.73 1103
9141.63 1084
9142.53 1130
9143.43 1084
9144.34 1074
9145.24 1121
9146.14 1126
9147.05 1147
9147.95 1176
9148.85 1159
9149.75 1164
9150.66 1148
9151.56 1161
9152.46 1165
9153.37 1191
9154.27 1233
9155.17 1259
9156.07 1312
9156.98 1356
9157.88 1378
9158.78 1354
9159.69 1440
9160.59 1443
9161.49 1493
9162.40 1479
9163.30 1521
9164.20 1518
9165.11 1472
9166.01 1449
9166.92 1530
9167.82 1504
9168.72 1452
9169.63 1435
9170.53 1425
9171.43 1466
9172.34 1408
9173.24 1395
9174.15 1359
9175.05 1360
9175.95 1233
9176.86 1278
9177.76 1234
9178.67 1331
9179.57 1269
9180.48 1216
9181.38 1231
9182.28 1272
9183.19 1215
9184.09 1150
9185.00 1150
9185.90 1182
9186.81 1145
9187.71 1147
9188.62 1158
9189.52 1207
9190.43 1192
9191.33 1185
9192.24 1169
9193.14 1114
9194.05 1194
9194.95 1223
9195.86 1200
9196.76 1167
9197.67 1226
9198.57 1214
9199.48 1170
9200.38 1151
9201.29 1136
9202.19 1200
9203.10 1136
9204.00 1085
9204.91 1100
9205.81 1114
9206.72 1077
9207.63 1063
9208.53 1074
9209.44 1086
9210.34 1121
9211.25 1031
9212.15 1023
9213.06 1034
9213.97 1048
9214.87 1012
9215.78 1014
9216.68 1024
9217.59 1008
9218.50 957
9219.40 952
9220.31 969
9221.22 975
9222.12 938
9223.03 927
9223.94 914
9224.84 943
9225.75 910
9226.65 951
9227.56 976
9228.47 927
9229.37 933
9230.28 933
9231.19 941
9232.10 938
9233.00 879
9233.91 899
9234.82 930
9235.72 927
9236.63 910
9237.54 879
9238.44 869
9239.35 865
9240.26 868
9241.17 922
9242.07 885
9242.98 871
9243.89 832
9244.80 870
9245.70 900
9246.61 885
9247.52 868
9248.43 848
9249.33 851
9250.24 836
9251.15 862
9252.06 924
9252.97 887
9253.87 900
9254.78 848
9255.69 848
9256.60 880
9257.51 848
9258.41 853
9259.32 876
9260.23 900
9261.14 904
9262.05 877
9262.96 885
9263.86 922
9264.77 864
9265.68 875
9266.59 904
9267.50 892
9268.41 904
9269.32 918
9270.22 912
9271.13 947
9272.04 963
9272.95 979
9273.86 962
9274.77 931
9275.68 995
9276.59 1002
9277.50 991
9278.40 975
9279.31 926
9280.22 894
9281.13 966
9282.04 933
9282.95 977
9283.86 945
9284.77 890
9285.68 895
9286.59 917
9287.50 865
9288.41 870
9289.32 893
9290.23 879
9291.14 931
9292.05 934
9292.96 919
9293.87 931
9294.78 982
9295.69 909
9296.60 907
9297.51 943
9298.42 907
9299.33 949
9300.24 959
9301.15 971
9302.06 1006
9302.97 1007
9303.88 1021
9304.79 1041
9305.70 1050
9306.61 1101
9307.52 1059
9308.43 1085
9309.34 1148
9310.25 1186
9311.16 1140
9312.07 1143
9312.98 1179
9313.90 1161
9314.81 1160
9315.72 1126
9316.63 1136
9317.54 1102
9318.45 1082
9319.36 1072
9320.27 1114
9321.18 1079
9322.10 1051
9323.01 1073
9323.92 1044
9324.83 996
9325.74 1009
9326.65 1032
9327.56 1041
9328.48 1032
9329.39 1037
9330.30 1022
9331.21 996
9332.12 1047
9333.03 983
9333.95 1086
9334.86 1077
9335.77 1135
9336.68 1118
9337.59 1143
9338.51 1192
9339.42 1230
9340.33 1193
9341.24 1236
9342.15 1193
9343.07 1184
9343.98 1196
9344.89 1149
9345.80 1173
9346.72 1128
9347.63 1141
9348.54 1128
9349.45 1088
9350.37 1063
9351.28 1070
9352.19 1059
9353.11 996
9354.02 1019
9354.93 1024
9355.84 998
9356.76 927
9357.67 909
9358.58 919
9359.50 976
9360.41 928
9361.32 917
9362.24 874
9363.15 828
9364.06 891
9364.98 856
9365.89 877
9366.80 882
9367.72 861
9368.63 881
9369.54 835
9370.46 842
9371.37 853
9372.28 860
9373.20 872
9374.11 864
9375.03 827
9375.94 863
9376.85 837
9377.77 852
9378.68 871
9379.60 837
9380.51 852
9381.42 861
9382.34 857
9383.25 858
9384.17 870
9385.08 836
9386.00 851
9386.91 885
9387.82 835
9388.74 903
9389.65 898
9390.57 946
9391.48 901
9392.40 886
9393.31 880
9394.23 940
9395.14 846
9396.06 897
9396.97 918
9397.89 910
9398.80 903
9399.72 859
9400.63 841
9401.55 845
9402.46 859
9403.38 861
9404.29 847
9405.21 834
9406.12 836
9407.04 821
9407.95 840
9408.87 849
9409.79 854
9410.70 807
9411.62 804
9412.53 859
9413.45 844
9414.36 798
9415.28 797
9416.20 736
9417.11 779
9418.03 856
9418.94 781
9419.86 776
9420.78 778
9421.69 773
9422.61 796
9423.52 787
9424.44 831
9425.36 799
9426.27 775
9427.19 785
9428.11 830
9429.02 817
9429.94 842
9430.86 839
9431.77 858
9432.69 841
9433.61 814
9434.52 804
9435.44 825
9436.36 794
9437.27 865
9438.19 893
9439.11 844
9440.02 855
9440.94 816
9441.86 852
9442.78 865
9443.69 842
9444.61 843
9445.53 898
9446.44 860
9447.36 913
9448.28 922
9449.20 865
9450.11 913
9451.03 903
9451.95 882
9452.87 881
9453.78 875
9454.70 880
9455.62 886
9456.54 873
9457.46 904
9458.37 889
9459.29 892
9460.21 844
9461.13 874
9462.05 873
9462.96 868
9463.88 859
9464.80 866
9465.72 888
9466.64 885
9467.56 871
9468.47 884
9469.39 827
9470.31 851
9471.23 830
9472.15 857
9473.07 850
9473.98 810
9474.90 816
9475.82 826
9476.74 829
9477.66 835
9478.58 889
9479.50 874
9480.42 884
9481.34 871
9482.26 817
9483.17 797
9484.09 791
9485.01 849
9485.93 865
9486.85 828
9487.77 840
9488.69 858
9489.61 843
9490.53 830
9491.45 805
9492.37 831
9493.29 783
9494.21 831
9495.13 834
9496.05 852
9496.97 833
9497.89 802
9498.81 806
9499.73 804
9500.65 819
9501.57 851
9502.49 846
9503.41 816
9504.33 827
9505.25 825
9506.17 805
9507.09 861
9508.01 843
9508.93 847
9509.85 820
9510.77 869
9511.69 885
9512.61 871
9513.53 850
9514.45 889
9515.37 879
9516.29 955
9517.21 953
9518.13 923
9519.05 948
9519.98 966
9520.90 969
9521.82 978
9522.74 980
9523.66 1012
9524.58 1069
9525.50 1051
9526.42 1044
9527.34 1092
9528.27 1083
9529.19 1050
9530.11 1041
9531.03 996
9531.95 979
9532.87 967
9533.79 969
9534.72 957
9535.64 952
9536.56 940
9537.48 981
9538.40 925
9539.32 962
9540.25 989
9541.17 934
9542.09 934
9543.01 952
9543.93 933
9544.86 937
9545.78 931
9546.70 951
9547.62 976
9548.55 982
9549.47 999
9550.39 933
9551.31 986
9552.24 967
9553.16 949
9554.08 987
9555.00 1000
9555.93 1024
9556.85 1039
9557.77 999
9558.69 1046
9559.62 1068
9560.54 1018
9561.46 996
9562.39 1014
9563.31 1077
9564.23 989
9565.15 1009
9566.08 1031
9567.00 1065
9567.92 1085
9568.85 1073
9569.77 1096
9570.69 1134
9571.62 1079
9572.54 1087
9573.46 1114
9574.39 1090
9575.31 1092
9576.23 1162
9577.16 1123
9578.08 1163
9579.01 1112
9579.93 1149
9580.85 1138
9581.78 1162
9582.70 1136
9583.63 1119
9584.55 1136
9585.47 1116
9586.40 1131
9587.32 1142
9588.25 1165
9589.17 1165
9590.09 1167
9591.02 1255
9591.94 1215
9592.87 1268
9593.79 1246
9594.72 1240
9595.64 1296
9596.57 1295
9597.49 1300
9598.42 1308
9599.34 1384
9600.26 1373
9601.19 1371
9602.11 1390
9603.04 1420
9603.96 1445
9604.89 1412
9605.81 1398
9606.74 1471
9607.66 1419
9608.59 1362
9609.51 1373
9610.44 1351
9611.37 1358
9612.29 1310
9613.22 1288
9614.14 1258
9615.07 1315
9615.99 1204
9616.92 1268
9617.84 1241
9618.77 1261
9619.70 1217
9620.62 1187
9621.55 1207
9622.47 1220
9623.40 1222
9624.32 1266
9625.25 1270
9626.18 1271
9627.10 1338
9628.03 1283
9628.95 1333
9629.88 1333
9630.81 1276
9631.73 1276
9632.66 1289
9633.59 1313
9634.51 1322
9635.44 1319
9636.37 1352
9637.29 1350
9638.22 1396
9639.15 1462
9640.07 1430
9641.00 1469
9641.93 1485
9642.85 1536
9643.78 1569
9644.71 1548
9645.63 1602
9646.56 1585
9647.49 1599
9648.41 1585
9649.34 1568
9650.27 1572
9651.20 1613
9652.12 1644
9653.05 1582
9653.98 1598
9654.91 1622
9655.83 1588
9656.76 1630
9657.69 1643
9658.62 1632
9659.54 1676
9660.47 1725
9661.40 1681
9662.33 1643
9663.25 1655
9664.18 1691
9665.11 1680
9666.04 1690
9666.97 1728
9667.89 1717
9668.82 1775
9669.75 1762
9670.68 1798
9671.61 1833
9672.53 1875
9673.46 1856
9674.39 1840
9675.32 1841
9676.25 1886
9677.18 1946
9678.11 1881
9679.03 1986
9679.96 1937
9680.89 1967
9681.82 1987
9682.75 2012
9683.68 2007
9684.61 2019
9685.54 2013
9686.46 2061
9687.39 2088
9688.32 2185
9689.25 2211
9690.18 2196
9691.11 2217
9692.04 2246
9692.97 2217
9693.90 2238
9694.83 2289
9695.76 2341
9696.69 2287
9697.61 2336
9698.54 2452
9699.47 2477
9700.40 2427
9701.33 2534
9702.26 2629
9703.19 2523
9704.12 2493
9705.05 2561
9705.98 2559
9706.91 2560
9707.84 2566
9708.77 2514
9709.70 2533
9710.63 2454
9711.56 2432
9712.49 2490
9713.42 2412
9714.35 2484
9715.28 2498
9716.21 2440
9717.14 2450
9718.07 2519
9719.00 2464
9719.94 2408
9720.87 2473
9721.80 2437
9722.73 2388
9723.66 2282
9724.59 2223
9725.52 2216
9726.45 2190
9727.38 2216
9728.31 2107
9729.24 2017
9730.17 2096
9731.10 2033
9732.04 2044
9732.97 2026
9733.90 2064
9734.83 1941
9735.76 1932
9736.69 1998
9737.62 1929
9738.55 1913
9739.49 1961
9740.42 1905
9741.35 1814
9742.28 1876
9743.21 1884
9744.14 1868
9745.08 1824
9746.01 1822
9746.94 1851
9747.87 1789
9748.80 1825
9749.74 1844
9750.67 1788
9751.60 1797
9752.53 1803
9753.46 1876
9754.40 1867
9755.33 1866
9756.26 1794
9757.19 1751
9758.13 1757
9759.06 1776
9759.99 1749
9760.92 1715
9761.85 1788
9762.79 1806
9763.72 1779
9764.65 1836
9765.59 1852
9766.52 1842
9767.45 1863
9768.38 1838
9769.32 1878
9770.25 1879
9771.18 1871
9772.12 1823
9773.05 1820
9773.98 1896
9774.92 1827
9775.85 1897
9776.78 1894
9777.71 1862
9778.65 1955
9779.58 1924
9780.52 1944
9781.45 1945
9782.38 1952
9783.32 2011
9784.25 2021
9785.18 2007
9786.12 2034
9787.05 2062
9787.98 2001
9788.92 2045
9789.85 2078
9790.79 2085
9791.72 2087
9792.65 2096
9793.59 2045
9794.52 2018
9795.46 2017
9796.39 2102
9797.32 2048
9798.26 2100
9799.19 2139
9800.13 2063
9801.06 2044
9802.00 2172
9802.93 2102
9803.87 2096
9804.80 2025
9805.73 1907
9806.67 1853
9807.60 1858
9808.54 1847
9809.47 1870
9810.41 1811
9811.34 1729
9812.28 1645
9813.21 1616
9814.15 1582
9815.08 1495
9816.02 1519
9816.95 1497
9817.89 1496
9818.82 1469
9819.76 1419
9820.69 1468
9821.63 1394
9822.57 1351
9823.50 1387
9824.44 1369
9825.37 1330
9826.31 1332
9827.24 1354
9828.18 1368
9829.11 1383
9830.05 1340
9830.99 1336
9831.92 1331
9832.86 1324
9833.79 1308
9834.73 1287
9835.67 1321
9836.60 1315
9837.54 1335
9838.47 1290
9839.41 1324
9840.35 1262
9841.28 1268
9842.22 1317
9843.16 1352
9844.09 1351
9845.03 1270
9845.97 1264
9846.90 1258
9847.84 1348
9848.78 1271
9849.71 1253
9850.65 1252
9851.59 1281
9852.52 1259
9853.46 1249
9854.40 1226
9855.33 1298
9856.27 1270
9857.21 1273
9858.14 1236
9859.08 1252
9860.02 1254
9860.96 1247
9861.89 1249
9862.83 1223
9863.77 1245
9864.71 1231
9865.64 1220
9866.58 1161
9867.52 1209
9868.46 1245
9869.39 1222
9870.33 1235
9871.27 1170
9872.21 1141
9873.15 1144
9874.08 1158
9875.02 1218
9875.96 1198
9876.90 1166
9877.83 1149
9878.77 1155
9879.71 1119
9880.65 1127
9881.59 1159
9882.53 1153
9883.46 1154
9884.40 1170
9885.34 1108
9886.28 1164
9887.22 1093
9888.16 1108
9889.10 1108
9890.03 1136
9890.97 1112
9891.91 1078
9892.85 1131
9893.79 1137
9894.73 1096
9895.67 1084
9896.61 1099
9897.54 1086
9898.48 1040
9899.42 1096
9900.36 1109
9901.30 1145
9902.24 1094
9903.18 1098
9904.12 1107
9905.06 1043
9906.00 1094
9906.94 1124
9907.88 1166
9908.82 1112
9909.76 1160
9910.70 1174
9911.63 1140
9912.57 1137
9913.51 1137
9914.45 1183
9915.39 1182
9916.33 1167
9917.27 1190
9918.21 1226
9919.15 1223
9920.09 1287
9921.03 1268
9921.97 1236
9922.91 1297
9923.85 1301
9924.79 1314
9925.74 1297
9926.68 1373
9927.62 1398
9928.56 1341
9929.50 1350
9930.44 1336
9931.38 1331
9932.32 1331
9933.26 1354
9934.20 1309
9935.14 1323
9936.08 1285
9937.02 1251
9937.96 1316
9938.90 1284
9939.85 1241
9940.79 1266
9941.73 1251
9942.67 1239
9943.61 1250
9944.55 1236
9945.49 1229
9946.43 1205
9947.38 1191
9948.32 1250
9949.26 1259
9950.20 1233
9951.14 1228
9952.08 1302
9953.02 1284
9953.97 1249
9954.91 1236
9955.85 1244
9956.79 1211
9957.73 1187
9958.68 1195
9959.62 1185
9960.56 1148
9961.50 1110
9962.44 1201
9963.39 1122
9964.33 1148
9965.27 1078
9966.21 1037
9967.15 1016
9968.10 975
9969.04 996
9969.98 999
9970.92 979
9971.87 945
9972.81 989
9973.75 1011
9974.69 1008
9975.64 941
9976.58 964
9977.52 922
9978.47 949
9979.41 934
9980.35 952
9981.29 941
9982.24 981
9983.18 952
9984.12 932
9985.07 954
9986.01 921
9986.95 950
9987.90 978
9988.84 916
9989.78 945
9990.73 967
9991.67 962
9992.61 1004
9993.56 964
9994.50 998
9995.44 991
9996.39 969
9997.33 986
9998.27 946
9999.22 977
10000.16 949
10001.11 911
10002.05 907
10002.99 921
10003.94 951
10004.88 902
10005.83 966
10006.77 944
10007.72 932
10008.66 963
10009.60 969
10010.55 931
10011.49 894
10012.44 921
10013.38 909
10014.33 925
10015.27 897
10016.21 935
10017.16 896
10018.10 870
10019.05 874
10019.99 904
10020.94 930
10021.88 894
10022.83 911
10023.77 968
10024.72 940
10025.66 891
10026.61 912
10027.55 906
10028.50 920
10029.44 970
10030.39 946
10031.33 924
10032.28 924
10033.23 924
10034.17 922
10035.12 926
10036.06 919
10037.01 935
10037.95 908
10038.90 962
10039.84 883
10040.79 864
10041.74 880
10042.68 907
10043.63 924
10044.57 910
10045.52 867
10046.47 883
10047.41 847
10048.36 850
10049.30 844
10050.25 877
10051.20 890
10052.14 904
10053.09 864
10054.04 827
10054.98 866
10055.93 848
10056.88 822
10057.82 861
10058.77 820
10059.72 835
10060.66 835
10061.61 837
10062.56 833
10063.50 864
10064.45 904
10065.40 899
10066.34 816
10067.29 881
10068.24 876
10069.18 869
10070.13 878
10071.08 847
10072.03 849
10072.97 900
10073.92 858
10074.87 843
10075.82 853
10076.76 880
10077.71 882
10078.66 906
10079.61 863
10080.55 877
10081.50 876
10082.45 891
10083.40 897
10084.34 893
10085.29 943
10086.24 929
10087.19 942
10088.14 950
10089.08 951
10090.03 924
10090.98 919
10091.93 903
10092.88 911
10093.83 935
10094.77 923
10095.72 954
10096.67 916
10097.62 963
10098.57 952
10099.52 916
10100.46 965
10101.41 963
10102.36 976
10103.31 962
10104.26 977
10105.21 975
10106.16 1003
10107.11 1045
10108.05 1003
10109.00 1014
10109.95 1025
10110.90 1014
10111.85 1033
10112.80 1040
10113.75 1065
10114.70 1043
10115.65 1060
10116.60 1076
10117.55 1107
10118.50 1115
10119.45 1112
10120.39 1144
10121.34 1154
10122.29 1174
10123.24 1169
10124.19 1174
10125.14 1161
10126.09 1174
10127.04 1230
10127.99 1274
10128.94 1231
10129.89 1252
10130.84 1267
10131.79 1231
10132.74 1274
10133.69 1339
10134.64 1339
10135.59 1384
10136.54 1417
10137.49 1434
10138.44 1428
10139.39 1516
10140.34 1507
10141.30 1569
10142.25 1556
10143.20 1638
10144.15 1541
10145.10 1644
10146.05 1661
10147.00 1694
10147.95 1771
10148.90 1785
10149.85 1809
10150.80 1852
10151.75 1922
10152.70 1948
10153.66 1976
10154.61 1992
10155.56 2013
10156.51 1988
10157.46 1983
10158.41 2038
10159.36 2081
10160.31 2010
10161.27 2032
10162.22 2066
10163.17 2090
10164.12 2002
10165.07 2044
10166.02 2109
10166.98 2132
10167.93 2101
10168.88 2116
10169.83 2136
10170.78 2171
10171.73 2169
10172.69 2243
10173.64 2235
10174.59 2251
10175.54 2330
10176.50 2386
10177.45 2300
10178.40 2295
10179.35 2374
10180.30 2414
10181.26 2374
10182.21 2411
10183.16 2436
10184.11 2430
10185.07 2399
10186.02 2436
10186.97 2455
10187.92 2468
10188.88 2500
10189.83 2557
10190.78 2440
10191.74 2436
10192.69 2421
10193.64 2481
10194.59 2424
10195.55 2443
10196.50 2499
10197.45 2523
10198.41 2464
10199.36 2467
10200.31 2573
10201.27 2570
10202.22 2673
10203.17 2710
10204.13 2728
10205.08 2747
10206.03 2830
10206.99 2819
10207.94 2851
10208.89 2844
10209.85 2910
10210.80 2852
10211.76 2833
10212.71 2752
10213.66 2733
10214.62 2726
10215.57 2760
10216.53 2709
10217.48 2577
10218.43 2563
10219.39 2620
10220.34 2510
10221.30 2425
10222.25 2436
10223.21 2339
10224.16 2369
10225.11 2364
10226.07 2326
10227.02 2314
10227.98 2343
10228.93 2289
10229.89 2315
10230.84 2286
10231.80 2374
10232.75 2307
10233.71 2418
10234.66 2403
10235.62 2396
10236.57 2402
10237.53 2330
10238.48 2366
10239.44 2403
10240.39 2377
10241.35 2391
10242.30 2319
10243.26 2291
10244.21 2232
10245.17 2196
10246.12 2159
10247.08 2131
10248.03 2067
10248.99 2067
10249.94 1988
10250.90 1960
10251.86 1970
10252.81 1909
10253.77 1767
10254.72 1827
10255.68 1741
10256.63 1720
10257.59 1686
10258.55 1634
10259.50 1614
10260.46 1562
10261.41 1570
10262.37 1560
10263.33 1556
10264.28 1480
10265.24 1475
10266.20 1437
10267.15 1498
10268.11 1437
10269.07 1419
10270.02 1423
10270.98 1361
10271.94 1383
10272.89 1407
10273.85 1410
10274.81 1337
10275.76 1391
10276.72 1289
10277.68 1361
10278.63 1301
10279.59 1278
10280.55 1284
10281.50 1314
10282.46 1255
10283.42 1261
10284.38 1221
10285.33 1223
10286.29 1239
10287.25 1221
10288.20 1228
10289.16 1209
10290.12 1180
10291.08 1169
10292.03 1176
10292.99 1177
10293.95 1225
10294.91 1194
10295.86 1154
10296.82 1144
10297.78 1133
10298.74 1135
10299.70 1147
10300.65 1138
10301.61 1090
10302.57 1115
10303.53 1116
10304.49 1108
10305.44 1072
10306.40 1101
10307.36 1096
10308.32 1104
10309.28 1104
10310.24 1095
10311.19 1107
10312.15 1089
10313.11 1022
10314.07 1024
10315.03 1063
10315.99 1098
10316.95 1075
10317.90 1041
10318.86 1029
10319.82 1047
10320.78 1035
10321.74 1012
10322.70 1060
10323.66 1019
10324.62 997
10325.58 972
10326.54 984
10327.49 976
10328.45 985
10329.41 982
10330.37 1033
10331.33 1008
10332.29 956
10333.25 949
10334.21 945
10335.17 969
10336.13 928
10337.09 1000
10338.05 909
10339.01 896
10339.97 898
10340.93 885
10341.89 941
10342.85 952
10343.81 925
10344.77 924
10345.73 931
10346.69 899
10347.65 862
10348.61 853
10349.57 897
10350.53 909
10351.49 945
10352.45 911
10353.41 942
10354.37 890
10355.33 863
10356.29 857
10357.25 843
10358.21 922
10359.17 877
10360.13 873
10361.09 854
10362.06 828
10363.02 789
10363.98 834
10364.94 830
10365.90 810
10366.86 813
10367.82 866
10368.78 841
10369.74 816
10370.70 819
10371.67 815
10372.63 846
10373.59 861
10374.55 830
10375.51 817
10376.47 825
10377.43 813
10378.40 856
10379.36 828
10380.32 809
10381.28 823
10382.24 810
10383.20 798
10384.17 859
10385.13 792
10386.09 734
10387.05 755
10388.01 785
10388.98 788
10389.94 794
10390.90 756
10391.86 814
10392.82 792
10393.79 745
10394.75 759
10395.71 766
10396.67 749
10397.64 768
10398.60 771
10399.56 762
10400.52 765
10401.49 780
10402.45 763
10403.41 746
10404.37 776
10405.34 764
10406.30 738
10407.26 742
10408.23 740
10409.19 781
10410.15 769
10411.11 786
10412.08 772
10413.04 762
10414.00 771
10414.97 767
10415.93 723
10416.89 761
10417.86 781
10418.82 775
10419.78 799
10420.75 706
10421.71 773
10422.68 788
10423.64 729
10424.60 785
10425.57 795
10426.53 744
10427.49 787
10428.46 769
10429.42 761
10430.39 727
10431.35 678
10432.31 700
10433.28 729
10434.24 762
10435.21 678
10436.17 713
10437.13 670
10438.10 747
10439.06 751
10440.03 722
10440.99 682
10441.96 712
10442.92 678
10443.89 669
10444.85 660
10445.82 672
10446.78 681
10447.74 705
10448.71 664
10449.67 693
10450.64 701
10451.60 664
10452.57 686
10453.53 646
10454.50 697
10455.46 667
10456.43 669
10457.39 671
10458.36 629
10459.33 639
10460.29 703
10461.26 670
10462.22 662
10463.19 674
10464.15 669
10465.12 670
10466.08 649
10467.05 632
10468.01 654
10468.98 650
10469.95 674
10470.91 673
10471.88 680
10472.84 675
10473.81 695
10474.78 678
10475.74 669
10476.71 677
10477.67 677
10478.64 654
10479.61 651
10480.57 662
10481.54 714
10482.51 662
10483.47 644
10484.44 697
10485.41 709
10486.37 690
10487.34 673
10488.30 652
10489.27 694
10490.24 680
10491.20 697
10492.17 677
10493.14 706
10494.11 675
10495.07 672
10496.04 657
10497.01 685
10497.97 710
10498.94 666
10499.91 695
10500.88 678
10501.84 730
10502.81 707
10503.78 735
10504.74 753
10505.71 719
10506.68 719
10507.65 708
10508.61 702
10509.58 716
10510.55 735
10511.52 726
10512.49 731
10513.45 708
10514.42 708
10515.39 712
10516.36 698
10517.32 695
10518.29 708
10519.26 728
10520.23 698
10521.20 663
10522.17 659
10523.13 719
10524.10 693
10525.07 693
10526.04 731
10527.01 690
10527.98 704
10528.94 716
10529.91 686
10530.88 676
10531.85 714
10532.82 719
10533.79 717
10534.76 730
10535.72 730
10536.69 715
10537.66 719
10538.63 714
10539.60 708
10540.57 768
10541.54 805
10542.51 732
10543.48 738
10544.45 694
10545.42 724
10546.38 714
10547.35 726
10548.32 751
10549.29 758
10550.26 751
10551.23 707
10552.20 713
10553.17 681
10554.14 714
10555.11 705
10556.08 704
10557.05 683
10558.02 709
10558.99 712
10559.96 726
10560.93 739
10561.90 731
10562.87 736
10563.84 714
10564.81 692
10565.78 701
10566.75 700
10567.72 738
10568.69 722
10569.66 764
10570.63 722
10571.60 758
10572.57 743
10573.54 748
10574.51 715
10575.48 695
10576.46 751
10577.43 701
10578.40 749
10579.37 760
10580.34 719
10581.31 667
10582.28 685
10583.25 725
10584.22 738
10585.19 732
10586.16 705
10587.14 727
10588.11 706
10589.08 715
10590.05 719
10591.02 733
10591.99 764
10592.96 743
10593.94 738
10594.91 789
10595.88 721
10596.85 744
10597.82 775
10598.79 773
10599.77 778
10600.74 748
10601.71 785
10602.68 768
10603.65 772
10604.62 813
10605.60 824
10606.57 769
10607.54 866
10608.51 849
10609.49 828
10610.46 847
10611.43 828
10612.40 861
10613.37 891
10614.35 847
10615.32 822
10616.29 867
10617.26 836
10618.24 887
10619.21 845
10620.18 833
10621.16 842
10622.13 844
10623.10 850
10624.07 853
10625.05 826
10626.02 820
10626.99 837
10627.97 788
10628.94 802
10629.91 791
10630.89 833
10631.86 778
10632.83 778
10633.80 806
10634.78 774
10635.75 775
10636.73 829
10637.70 837
10638.67 842
10639.65 838
10640.62 852
10641.59 808
10642.57 795
10643.54 859
10644.51 817
10645.49 817
10646.46 867
10647.44 851
10648.41 805
10649.38 841
10650.36 806
10651.33 813
10652.31 816
10653.28 799
10654.25 788
10655.23 795
10656.20 753
10657.18 768
10658.15 796
10659.13 783
10660.10 769
10661.08 739
10662.05 729
10663.03 758
10664.00 725
10664.97 751
10665.95 767
10666.92 711
10667.90 729
10668.87 719
10669.85 730
10670.82 630
10671.80 684
10672.77 707
10673.75 721
10674.72 779
10675.70 750
10676.68 755
10677.65 761
10678.63 738
10679.60 730
10680.58 734
10681.55 746
10682.53 747
10683.50 742
10684.48 753
10685.45 740
10686.43 735
10687.41 746
10688.38 750
10689.36 766
10690.33 758
10691.31 725
10692.29 730
10693.26 733
10694.24 751
10695.21 756
10696.19 747
10697.17 741
10698.14 746
10699.12 697
10700.10 740
10701.07 746
10702.05 724
10703.02 730
10704.00 732
10704.98 724
10705.95 752
10706.93 785
10707.91 739
10708.88 759
10709.86 746
10710.84 781
10711.82 779
10712.79 765
10713.77 810
10714.75 825
10715.72 796
10716.70 741
10717.68 752
10718.65 813
10719.63 764
10720.61 749
10721.59 782
10722.56 766
10723.54 768
10724.52 803
10725.50 802
10726.47 798
10727.45 846
10728.43 864
10729.41 829
10730.38 828
10731.36 859
10732.34 862
10733.32 883
10734.30 844
10735.27 818
10736.25 840
10737.23 872
10738.21 867
10739.19 885
10740.16 882
10741.14 873
10742.12 869
10743.10 942
10744.08 938
10745.06 959
10746.03 941
10747.01 905
10747.99 914
10748.97 926
10749.95 936
10750.93 976
10751.91 987
10752.88 963
10753.86 1004
10754.84 1021
10755.82 980
10756.80 994
10757.78 1006
10758.76 1053
10759.74 1092
10760.72 1136
10761.70 1116
10762.67 1101
10763.65 1158
10764.63 1136
10765.61 1094
10766.59 1172
10767.57 1181
10768.55 1203
10769.53 1246
10770.51 1241
10771.49 1193
10772.47 1192
10773.45 1240
10774.43 1263
10775.41 1291
10776.39 1291
10777.37 1281
10778.35 1264
10779.33 1288
10780.31 1286
10781.29 1253
10782.27 1296
10783.25 1265
10784.23 1253
10785.21 1273
10786.19 1210
10787.17 1216
10788.15 1250
10789.13 1203
10790.11 1178
10791.09 1185
10792.07 1135
10793.05 1178
10794.03 1117
10795.01 1139
10795.99 1083
10796.97 1039
10797.96 1044
10798.94 1053
10799.92 1039
10800.90 996
10801.88 1024
10802.86 1015
10803.84 990
10804.82 972
10805.80 970
10806.79 972
10807.77 970
10808.75 938
10809.73 952
10810.71 996
10811.69 899
10812.67 932
10813.65 939
10814.64 920
10815.62 943
10816.60 973
10817.58 957
10818.56 936
10819.54 964
10820.53 930
10821.51 939
10822.49 966
10823.47 960
10824.45 931
10825.44 912
10826.42 911
10827.40 963
10828.38 955
10829.37 924
10830.35 920
10831.33 959
10832.31 953
10833.29 938
10834.28 922
10835.26 967
10836.24 910
10837.22 907
10838.21 897
10839.19 945
10840.17 893
10841.16 898
10842.14 920
10843.12 916
10844.10 959
10845.09 915
10846.07 907
10847.05 936
10848.04 919
10849.02 887
10850.00 908
10850.99 948
10851.97 894
10852.95 904
10853.94 943
10854.92 904
10855.90 930
10856.89 923
10857.87 928
10858.85 911
10859.84 878
10860.82 947
10861.80 926
10862.79 930
10863.77 897
10864.76 906
10865.74 903
10866.72 889
10867.71 937
10868.69 957
10869.68 923
10870.66 923
10871.64 921
10872.63 909
10873.61 950
10874.60 942
10875.58 943
10876.56 1004
10877.55 977
10878.53 927
10879.52 956
10880.50 958
10881.49 992
10882.47 971
10883.46 958
10884.44 934
10885.43 967
10886.41 996
10887.40 988
10888.38 1000
10889.37 979
10890.35 1008
10891.34 1031
10892.32 986
10893.31 1016
10894.29 1078
10895.28 968
10896.26 1008
10897.25 1073
10898.23 1073
10899.22 1067
10900.20 1042
10901.19 1080
10902.17 1080
10903.16 1056
10904.15 1072
10905.13 1043
10906.12 1109
10907.10 1107
10908.09 1091
10909.07 1120
10910.06 1136
10911.05 1109
10912.03 1141
10913.02 1141
10914.00 1180
10914.99 1178
10915.98 1175
10916.96 1160
10917.95 1169
10918.94 1207
10919.92 1203
10920.91 1227
10921.89 1213
10922.88 1223
10923.87 1232
10924.85 1251
10925.84 1217
10926.83 1245
10927.81 1268
10928.80 1289
10929.79 1260
10930.77 1252
10931.76 1264
10932.75 1249
10933.74 1315
10934.72 1340
10935.71 1339
10936.70 1343
10937.68 1326
10938.67 1408
10939.66 1422
10940.65 1435
10941.63 1422
10942.62 1500
10943.61 1538
10944.59 1567
10945.58 1523
10946.57 1515
10947.56 1584
10948.54 1607
10949.53 1612
10950.52 1632
10951.51 1696
10952.50 1744
10953.48 1729
10954.47 1815
10955.46 1862
10956.45 1811
10957.44 1879
10958.42 1965
10959.41 1980
10960.40 2000
10961.39 1989
10962.38 2013
10963.36 1997
10964.35 1972
10965.34 1968
10966.33 1942
10967.32 1951
10968.31 1939
10969.30 1958
10970.28 1925
10971.27 1887
10972.26 1885
10973.25 1870
10974.24 1885
10975.23 1878
10976.22 1909
10977.21 1857
10978.19 1804
10979.18 1853
10980.17 1906
10981.16 1878
10982.15 1904
10983.14 1889
10984.13 1954
10985.12 2004
10986.11 2065
10987.10 2085
10988.09 2034
10989.08 2155
10990.07 2232
10991.06 2258
10992.04 2257
10993.03 2307
10994.02 2403
10995.01 2470
10996.00 2522
10996.99 2652
10997.98 2583
10998.97 2630
10999.96 2722
11000.95 2738
11001.94 2730
11002.93 2686
11003.92 2714
11004.91 2729
11005.90 2734
11006.89 2707
11007.88 2666
11008.87 2653
11009.87 2643
11010.86 2623
11011.85 2546
11012.84 2439
11013.83 2476
11014.82 2366
11015.81 2283
11016.80 2273
11017.79 2248
11018.78 2018
11019.77 1994
11020.76 1931
11021.75 1897
11022.74 1899
11023.74 1823
11024.73 1865
11025.72 1792
11026.71 1766
11027.70 1793
11028.69 1746
11029.68 1715
11030.67 1775
11031.67 1737
11032.66 1720
11033.65 1692
11034.64 1668
11035.63 1711
11036.62 1670
11037.61 1665
11038.61 1612
11039.60 1686
11040.59 1675
11041.58 1699
11042.57 1678
11043.56 1625
11044.56 1623
11045.55 1627
11046.54 1634
11047.53 1657
11048.53 1658
11049.52 1688
11050.51 1666
11051.50 1708
11052.49 1689
11053.49 1701
11054.48 1704
11055.47 1652
11056.46 1736
11057.46 1692
11058.45 1657
11059.44 1627
11060.43 1717
11061.43 1739
11062.42 1721
11063.41 1700
11064.41 1658
11065.40 1729
11066.39 1741
11067.38 1870
11068.38 1805
11069.37 1819
11070.36 1811
11071.36 1826
11072.35 1800
11073.34 1789
11074.34 1814
11075.33 1809
11076.32 1815
11077.32 1798
11078.31 1766
11079.30 1780
11080.30 1737
11081.29 1763
11082.28 1736
11083.28 1682
11084.27 1725
11085.27 1697
11086.26 1641
11087.25 1635
11088.25 1700
11089.24 1624
11090.24 1654
11091.23 1599
11092.22 1584
11093.22 1507
11094.21 1515
11095.21 1561
11096.20 1525
11097.19 1502
11098.19 1486
11099.18 1477
11100.18 1527
11101.17 1505
11102.17 1493
11103.16 1491
11104.16 1519
11105.15 1519
11106.15 1497
11107.14 1521
11108.13 1515
11109.13 1481
11110.12 1513
11111.12 1523
11112.11 1487
11113.11 1565
11114.10 1550
11115.10 1571
11116.09 1539
11117.09 1494
11118.09 1485
11119.08 1572
11120.08 1587
11121.07 1510
11122.07 1490
11123.06 1486
11124.06 1547
11125.05 1594
11126.05 1536
11127.04 1601
11128.04 1553
11129.04 1623
11130.03 1584
11131.03 1539
11132.02 1546
11133.02 1575
11134.02 1533
11135.01 1540
11136.01 1569
11137.00 1539
11138.00 1500
11139.00 1521
11139.99 1522
11140.99 1528
11141.98 1526
11142.98 1552
11143.98 1570
11144.97 1580
11145.97 1526
11146.97 1538
11147.96 1561
11148.96 1543
11149.96 1535
11150.95 1528
11151.95 1535
11152.95 1582
11153.94 1522
11154.94 1538
11155.94 1518
11156.93 1521
11157.93 1527
11158.93 1526
11159.93 1542
11160.92 1604
11161.92 1544
11162.92 1614
11163.92 1517
11164.91 1511
11165.91 1534
11166.91 1514
11167.90 1524
11168.90 1541
11169.90 1503
11170.90 1486
11171.90 1502
11172.89 1446
11173.89 1424
11174.89 1399
11175.89 1489
11176.88 1496
11177.88 1496
11178.88 1500
11179.88 1505
11180.88 1488
11181.87 1410
11182.87 1454
11183.87 1501
11184.87 1461
11185.87 1445
11186.87 1462
11187.86 1441
11188.86 1476
11189.86 1544
11190.86 1533
11191.86 1518
11192.86 1483
11193.86 1483
11194.85 1553
11195.85 1548
11196.85 1536
11197.85 1529
11198.85 1489
11199.85 1550
11200.85 1574
11201.85 1568
11202.84 1594
11203.84 1628
11204.84 1607
11205.84 1574
11206.84 1634
11207.84 1625
11208.84 1599
11209.84 1658
11210.84 1672
11211.84 1664
11212.84 1657
11213.84 1669
11214.84 1666
11215.84 1629
11216.84 1646
11217.84 1608
11218.84 1627
11219.84 1615
11220.84 1634
11221.84 1603
11222.84 1652
11223.84 1619
11224.84 1679
11225.84 1644
11226.84 1594
11227.84 1595
11228.84 1611
11229.84 1605
11230.84 1596
11231.84 1660
11232.84 1568
11233.84 1630
11234.84 1619
11235.84 1590
11236.84 1659
11237.84 1589
11238.84 1650
11239.84 1638
11240.84 1647
11241.84 1642
11242.84 1653
11243.84 1657
11244.84 1644
11245.85 1721
11246.85 1670
11247.85 1663
11248.85 1654
11249.85 1713
11250.85 1779
11251.85 1711
11252.85 1768
11253.86 1796
11254.86 1821
11255.86 1872
11256.86 1788
11257.86 1826
11258.86 1830
11259.86 1889
11260.87 1862
11261.87 1844
11262.87 1903
11263.87 1961
11264.87 2040
11265.87 2032
11266.88 1977
11267.88 2001
11268.88 2061
11269.88 2079
11270.88 2048
11271.89 2113
11272.89 2203
11273.89 2215
11274.89 2212
11275.90 2187
11276.90 2248
11277.90 2263
11278.90 2252
11279.90 2249
11280.91 2217
11281.91 2201
11282.91 2288
11283.92 2206
11284.92 2197
11285.92 2119
11286.92 2083
11287.93 2112
11288.93 2134
11289.93 2043
11290.94 2012
11291.94 1977
11292.94 1867
11293.94 1871
11294.95 1901
11295.95 1890
11296.95 1856
11297.96 1819
11298.96 1803
11299.96 1783
11300.97 1740
11301.97 1733
11302.97 1786
11303.98 1753
11304.98 1727
11305.98 1761
11306.99 1779
11307.99 1763
11309.00 1782
11310.00 1851
11311.00 1794
11312.01 1756
11313.01 1802
11314.02 1807
11315.02 1846
11316.02 1864
11317.03 1849
11318.03 1875
11319.04 1926
11320.04 1892
11321.04 1849
11322.05 1916
11323.05 1869
11324.06 1851
11325.06 1850
11326.07 1906
11327.07 1866
11328.08 1786
11329.08 1794
11330.09 1785
11331.09 1780
11332.10 1750
11333.10 1680
11334.10 1775
11335.11 1706
11336.11 1617
11337.12 1682
11338.12 1618
11339.13 1617
11340.14 1657
11341.14 1584
11342.15 1558
11343.15 1561
11344.16 1540
11345.16 1598
11346.17 1546
11347.17 1544
11348.18 1545
11349.18 1583
11350.19 1533
11351.19 1543
11352.20 1540
11353.21 1538
11354.21 1568
11355.22 1551
11356.22 1587
11357.23 1565
11358.24 1479
11359.24 1545
11360.25 1573
11361.25 1502
11362.26 1526
11363.27 1473
11364.27 1476
11365.28 1490
11366.28 1395
11367.29 1424
11368.30 1391
11369.30 1369
11370.31 1407
11371.32 1411
11372.32 1384
11373.33 1378
11374.34 1311
11375.34 1293
11376.35 1248
11377.36 1251
11378.36 1295
11379.37 1310
11380.38 1321
11381.38 1310
11382.39 1304
11383.40 1253
11384.41 1169
11385.41 1207
11386.42 1229
11387.43 1206
11388.43 1224
11389.44 1209
11390.45 1212
11391.46 1181
11392.46 1262
11393.47 1188
11394.48 1266
11395.49 1212
11396.49 1215
11397.50 1246
11398.51 1232
11399.52 1210
11400.53 1219
11401.53 1209
11402.54 1206
11403.55 1216
11404.56 1226
11405.57 1214
11406.57 1198
11407.58 1170
11408.59 1197
11409.60 1149
11410.61 1174
11411.61 1201
11412.62 1188
11413.63 1119
11414.64 1131
11415.65 1134
11416.66 1125
11417.67 1055
11418.67 1101
11419.68 1143
11420.69 1103
11421.70 1094
11422.71 1074
11423.72 1068
11424.73 1082
11425.74 1082
11426.74 1042
11427.75 1076
11428.76 1104
11429.77 1067
11430.78 1082
11431.79 1071
11432.80 1070
11433.81 1059
11434.82 1046
11435.83 1047
11436.84 1052
11437.85 1054
11438.86 1062
11439.87 1046
11440.88 1103
11441.88 1053
11442.89 1041
11443.90 1002
11444.91 1004
11445.92 1007
11446.93 1003
11447.94 986
11448.95 1006
11449.96 969
11450.97 996
11451.98 989
11452.99 1020
11454.00 970
11455.01 998
11456.02 980
11457.04 958
11458.05 945
11459.06 946
11460.07 944
11461.08 988
11462.09 944
11463.10 936
11464.11 931
11465.12 924
11466.13 932
11467.14 906
11468.15 937
11469.16 972
11470.17 915
11471.18 925
11472.20 883
11473.21 910
11474.22 879
11475.23 918
11476.24 882
11477.25 918
11478.26 927
11479.27 908
11480.28 922
11481.30 901
11482.31 869
11483.32 910
11484.33 869
11485.34 892
11486.35 876
11487.37 873
11488.38 863
11489.39 917
11490.40 890
11491.41 867
11492.42 881
11493.44 898
11494.45 836
11495.46 884
11496.47 856
11497.48 862
11498.50 911
11499.51 883
11500.52 912
11501.53 895
11502.55 863
11503.56 885
11504.57 905
11505.58 880
11506.60 913
11507.61 900
11508.62 875
11509.63 907
11510.65 861
11511.66 913
11512.67 970
11513.68 1001
11514.70 946
11515.71 933
11516.72 944
11517.74 978
11518.75 973
11519.76 953
11520.78 981
11521.79 979
11522.80 1005
11523.81 991
11524.83 993
11525.84 1021
11526.85 1073
11527.87 1110
11528.88 1091
11529.90 1115
11530.91 1075
11531.92 1140
11532.94 1190
11533.95 1201
11534.96 1144
11535.98 1158
11536.99 1245
11538.01 1262
11539.02 1235
11540.03 1250
11541.05 1253
11542.06 1281
11543.08 1290
11544.09 1296
11545.10 1205
11546.12 1256
11547.13 1264
11548.15 1291
11549.16 1238
11550.18 1206
11551.19 1196
11552.20 1166
11553.22 1165
11554.23 1113
11555.25 1105
11556.26 1067
11557.28 1078
11558.29 1041
11559.31 1062
11560.32 970
11561.34 951
11562.35 923
11563.37 909
11564.38 919
11565.40 873
11566.41 886
11567.43 888
11568.44 853
11569.46 843
11570.47 881
11571.49 837
11572.50 875
11573.52 857
11574.53 854
11575.55 874
11576.57 826
11577.58 855
11578.60 852
11579.61 816
11580.63 810
11581.64 878
11582.66 862
11583.68 843
11584.69 793
11585.71 818
11586.72 823
11587.74 800
11588.76 795
11589.77 797
11590.79 824
11591.81 828
11592.82 861
11593.84 830
11594.85 828
11595.87 818
11596.89 847
11597.90 810
11598.92 827
11599.94 830
11600.95 832
11601.97 852
11602.99 850
11604.00 849
11605.02 868
11606.04 848
11607.05 858
11608.07 830
11609.09 869
11610.11 894
11611.12 871
11612.14 856
11613.16 834
11614.17 839
11615.19 838
11616.21 857
11617.23 833
11618.24 814
11619.26 787
11620.28 755
11621.30 798
11622.31 761
11623.33 778
11624.35 764
11625.37 748
11626.38 747
11627.40 736
11628.42 766
11629.44 774
11630.46 733
11631.47 747
11632.49 736
11633.51 769
11634.53 707
11635.55 704
11636.56 721
11637.58 750
11638.60 746
11639.62 746
11640.64 725
11641.66 722
11642.67 725
11643.69 695
11644.71 708
11645.73 711
11646.75 710
11647.77 708
11648.79 687
11649.80 730
11650.82 730
11651.84 704
11652.86 706
11653.88 724
11654.90 683
11655.92 710
11656.94 686
11657.96 709
11658.98 701
11660.00 693
11661.01 719
11662.03 691
11663.05 707
11664.07 682
11665.09 687
11666.11 728
11667.13 671
11668.15 677
11669.17 647
11670.19 661
11671.21 672
11672.23 702
11673.25 682
11674.27 690
11675.29 698
11676.31 696
11677.33 689
11678.35 687
11679.37 666
11680.39 668
11681.41 679
11682.43 653
11683.45 675
11684.47 664
11685.49 677
11686.51 667
11687.53 673
11688.55 674
11689.57 648
11690.59 680
11691.61 679
11692.63 690
11693.66 678
11694.68 701
11695.70 706
11696.72 676
11697.74 711
11698.76 694
11699.78 684
11700.80 709
11701.82 662
11702.84 654
11703.86 658
11704.89 660
11705.91 677
11706.93 709
11707.95 678
11708.97 670
11709.99 656
11711.01 681
11712.04 718
11713.06 672
11714.08 650
11715.10 657
11716.12 662
11717.14 632
11718.17 661
11719.19 670
11720.21 697
11721.23 664
11722.25 662
11723.28 688
11724.30 710
11725.32 669
11726.34 660
11727.36 681
11728.39 677
11729.41 666
11730.43 674
11731.45 670
11732.48 679
11733.50 652
11734.52 652
11735.54 648
11736.57 670
11737.59 665
11738.61 705
11739.63 680
11740.66 738
11741.68 747
11742.70 694
11743.72 699
11744.75 702
11745.77 736
11746.79 747
11747.82 707
11748.84 716
11749.86 740
11750.89 769
11751.91 751
11752.93 743
11753.96 710
11754.98 736
11756.00 697
11757.03 720
11758.05 744
11759.07 720
11760.10 730
11761.12 714
11762.14 706
11763.17 770
11764.19 768
11765.22 768
11766.24 770
11767.26 764
11768.29 798
11769.31 797
11770.34 801
11771.36 801
11772.38 787
11773.41 770
11774.43 778
11775.46 835
11776.48 819
11777.51 790
11778.53 786
11779.55 849
11780.58 847
11781.60 849
11782.63 869
11783.65 854
11784.68 836
11785.70 798
11786.73 848
11787.75 849
11788.78 872
11789.80 851
11790.83 843
11791.85 906
11792.88 843
11793.90 781
11794.93 863
11795.95 886
11796.98 879
11798.00 853
11799.03 882
11800.05 866
11801.08 889
11802.10 880
11803.13 836
11804.15 868
11805.18 883
11806.21 898
11807.23 838
11808.26 896
11809.28 791
11810.31 833
11811.33 849
11812.36 884
11813.39 872
11814.41 877
11815.44 913
11816.46 880
11817.49 882
11818.52 873
11819.54 920
11820.57 938
11821.59 913
11822.62 909
11823.65 935
11824.67 889
11825.70 899
11826.73 908
11827.75 937
11828.78 910
11829.81 897
11830.83 934
11831.86 908
11832.89 954
11833.91 950
11834.94 954
11835.97 954
11836.99 944
11838.02 934
11839.05 984
11840.08 949
11841.10 918
11842.13 943
11843.16 946
11844.18 962
11845.21 930
11846.24 997
11847.27 975
11848.29 964
11849.32 981
11850.35 979
11851.38 1007
11852.40 992
11853.43 998
11854.46 1037
11855.49 1022
11856.51 1062
11857.54 1018
11858.57 1061
11859.60 1093
11860.63 1096
11861.65 1102
11862.68 1051
11863.71 1076
11864.74 1102
11865.77 1115
11866.80 1157
11867.82 1098
11868.85 1119
11869.88 1129
11870.91 1117
11871.94 1122
11872.97 1124
11873.99 1166
11875.02 1139
11876.05 1176
11877.08 1152
11878.11 1168
11879.14 1210
11880.17 1208
11881.20 1223
11882.22 1275
11883.25 1261
11884.28 1290
11885.31 1370
11886.34 1322
11887.37 1361
11888.40 1370
11889.43 1421
11890.46 1439
11891.49 1434
11892.52 1479
11893.55 1477
11894.57 1540
11895.60 1529
11896.63 1532
11897.66 1581
11898.69 1595
11899.72 1619
11900.75 1658
11901.78 1661
11902.81 1749
11903.84 1765
11904.87 1772
11905.90 1749
11906.93 1789
11907.96 1775
11908.99 1846
11910.02 1831
11911.05 1828
11912.08 1809
11913.11 1839
11914.14 1864
11915.17 1789
11916.20 1803
11917.23 1852
11918.26 1803
11919.29 1808
11920.33 1806
11921.36 1747
11922.39 1781
11923.42 1788
11924.45 1761
11925.48 1822
11926.51 1774
11927.54 1848
11928.57 1810
11929.60 1806
11930.63 1830
11931.66 1762
11932.70 1799
11933.73 1788
11934.76 1837
11935.79 1805
11936.82 1797
11937.85 1735
11938.88 1746
11939.91 1771
11940.95 1691
11941.98 1776
11943.01 1784
11944.04 1750
11945.07 1683
11946.10 1653
11947.14 1652
11948.17 1632
11949.20 1588
11950.23 1545
11951.26 1578
11952.29 1632
11953.33 1538
11954.36 1499
11955.39 1541
11956.42 1476
11957.46 1465
11958.49 1458
11959.52 1468
11960.55 1556
11961.58 1499
11962.62 1500
11963.65 1453
11964.68 1498
11965.71 1497
11966.75 1498
11967.78 1485
11968.81 1464
11969.84 1509
11970.88 1489
11971.91 1442
11972.94 1511
11973.98 1482
11975.01 1521
11976.04 1494
11977.07 1529
11978.11 1537
11979.14 1547
11980.17 1600
11981.21 1563
11982.24 1596
11983.27 1590
11984.31 1585
11985.34 1613
11986.37 1635
11987.41 1630
11988.44 1636
11989.47 1629
11990.51 1655
11991.54 1685
11992.58 1703
11993.61 1679
11994.64 1630
11995.68 1713
11996.71 1721
11997.74 1742
11998.78 1722
11999.81 1765
12000.85 1756
12001.88 1813
12002.91 1864
12003.95 1886
12004.98 1791
12006.02 1863
12007.05 1887
12008.09 1907
12009.12 1949
12010.15 1982
12011.19 1972
12012.22 1998
12013.26 2048
12014.29 2061
12015.33 2041
12016.36 2078
12017.40 2078
12018.43 2130
12019.47 2174
12020.50 2161
12021.54 2148
12022.57 2199
12023.61 2223
12024.64 2220
12025.68 2282
12026.71 2266
12027.75 2262
12028.78 2304
12029.82 2269
12030.85 2259
12031.89 2336
12032.92 2275
12033.96 2251
12034.99 2256
12036.03 2244
12037.07 2230
12038.10 2220
12039.14 2100
12040.17 2094
12041.21 2190
12042.24 2241
12043.28 2150
12044.32 2206
12045.35 2178
12046.39 2198
12047.42 2192
12048.46 2103
12049.50 2117
12050.53 2200
12051.57 2145
12052.61 2162
12053.64 2278
12054.68 2235
12055.71 2288
12056.75 2182
12057.79 2177
12058.82 2182
12059.86 2260
12060.90 2225
12061.93 2271
12062.97 2255
12064.01 2190
12065.04 2201
12066.08 2199
12067.12 2137
12068.15 2137
12069.19 2243
12070.23 2182
12071.27 2124
12072.30 2135
12073.34 2111
12074.38 2062
12075.41 2056
12076.45 2055
12077.49 2008
12078.53 2013
12079.56 2004
12080.60 1963
12081.64 1952
12082.68 1946
12083.71 1882
12084.75 1879
12085.79 1882
12086.83 1903
12087.86 1878
12088.90 1787
12089.94 1839
12090.98 1866
12092.02 1829
12093.05 1795
12094.09 1847
12095.13 1885
12096.17 1868
12097.21 1819
12098.25 1797
12099.28 1785
12100.32 1799
12101.36 1803
12102.40 1813
12103.44 1823
12104.48 1822
12105.51 1804
12106.55 1776
12107.59 1768
12108.63 1801
12109.67 1775
12110.71 1763
12111.75 1730
12112.79 1737
12113.82 1685
12114.86 1724
12115.90 1709
12116.94 1643
12117.98 1618
12119.02 1615
12120.06 1629
12121.10 1576
12122.14 1531
12123.18 1545
12124.22 1512
12125.25 1480
12126.29 1524
12127.33 1452
12128.37 1480
12129.41 1503
12130.45 1460
12131.49 1496
12132.53 1429
12133.57 1448
12134.61 1451
12135.65 1397
12136.69 1363
12137.73 1395
12138.77 1387
12139.81 1350
12140.85 1431
12141.89 1395
12142.93 1397
12143.97 1421
12145.01 1480
12146.05 1416
12147.09 1405
12148.13 1375
12149.17 1318
12150.21 1377
12151.25 1366
12152.29 1353
12153.34 1324
12154.38 1318
12155.42 1303
12156.46 1288
12157.50 1324
12158.54 1338
12159.58 1308
12160.62 1286
12161.66 1247
12162.70 1274
12163.74 1276
12164.78 1233
12165.83 1197
12166.87 1251
12167.91 1188
12168.95 1167
12169.99 1164
12171.03 1189
12172.07 1160
12173.11 1165
12174.16 1221
12175.20 1208
12176.24 1181
12177.28 1195
12178.32 1168
12179.36 1137
12180.41 1153
12181.45 1118
12182.49 1071
12183.53 1133
12184.57 1179
12185.62 1144
12186.66 1168
12187.70 1115
12188.74 1120
12189.78 1114
12190.83 1094
12191.87 1053
12192.91 1094
12193.95 1058
12195.00 1037
12196.04 1065
12197.08 1074
12198.12 1082
12199.17 1078
12200.21 1050
12201.25 1046
12202.29 1076
12203.34 1051
12204.38 1037
12205.42 1069
12206.46 1051
12207.51 1048
12208.55 1043
12209.59 1044
12210.64 1026
12211.68 1038
12212.72 1044
12213.77 1051
12214.81 1098
12215.85 1073
12216.90 1051
12217.94 1065
12218.98 1056
12220.03 1006
12221.07 1020
12222.11 1007
12223.16 1008
12224.20 998
12225.24 1028
12226.29 996
12227.33 999
12228.37 1011
12229.42 1025
12230.46 1019
12231.51 967
12232.55 943
12233.59 986
12234.64 1025
12235.68 977
12236.73 979
12237.77 1012
12238.82 1017
12239.86 956
12240.90 951
12241.95 982
12242.99 944
12244.04 924
12245.08 912
12246.13 905
12247.17 951
12248.22 923
12249.26 905
12250.31 906
12251.35 908
12252.39 905
12253.44 880
12254.48 887
12255.53 913
12256.57 880
12257.62 854
12258.66 897
12259.71 872
12260.75 887
12261.80 865
12262.85 875
12263.89 884
12264.94 839
12265.98 833
12267.03 883
12268.07 869
12269.12 791
12270.16 848
12271.21 815
12272.25 821
12273.30 845
12274.35 821
12275.39 826
12276.44 810
12277.48 796
12278.53 789
12279.58 780
12280.62 781
12281.67 801
12282.71 786
12283.76 794
12284.81 805
12285.85 815
12286.90 807
12287.95 799
12288.99 819
12290.04 766
12291.08 784
12292.13 733
12293.18 762
12294.22 765
12295.27 798
12296.32 838
12297.36 784
12298.41 775
12299.46 793
12300.50 783
12301.55 819
12302.60 817
12303.65 786
12304.69 812
12305.74 816
12306.79 769
12307.83 774
12308.88 781
12309.93 792
12310.98 771
12312.02 764
12313.07 724
12314.12 720
12315.17 763
12316.21 750
12317.26 765
12318.31 742
12319.36 765
12320.40 749
12321.45 736
12322.50 771
12323.55 820
12324.60 757
12325.64 740
12326.69 743
12327.74 739
12328.79 750
12329.84 734
12330.88 742
12331.93 714
12332.98 740
12334.03 745
12335.08 728
12336.13 743
12337.17 750
12338.22 749
12339.27 727
12340.32 718
12341.37 706
12342.42 715
12343.47 726
12344.51 748
12345.56 721
12346.61 725
12347.66 719
12348.71 736
12349.76 762
12350.81 747
12351.86 705
12352.91 736
12353.95 734
12355.00 726
12356.05 682
12357.10 714
12358.15 743
12359.20 747
12360.25 722
12361.30 681
12362.35 735
12363.40 735
12364.45 723
12365.50 719
12366.55 694
12367.60 693
12368.65 739
12369.70 706
12370.75 751
12371.80 708
12372.85 727
12373.90 743
12374.95 717
12376.00 680
12377.05 705
12378.10 725
12379.15 712
12380.20 743
12381.25 721
12382.30 764
12383.35 699
12384.40 715
12385.45 699
12386.50 722
12387.55 738
12388.60 729
12389.65 758
12390.70 781
12391.75 755
12392.80 748
12393.86 734
12394.91 707
12395.96 763
12397.01 771
12398.06 765
12399.11 759
12400.16 739
12401.21 758
12402.26 767
12403.32 792
12404.37 778
12405.42 763
12406.47 767
12407.52 735
12408.57 743
12409.62 755
12410.68 759
12411.73 743
12412.78 761
12413.83 770
12414.88 781
12415.93 790
12416.99 756
12418.04 813
12419.09 788
12420.14 742
12421.19 781
12422.25 766
12423.30 795
12424.35 763
12425.40 753
12426.45 731
12427.51 803
12428.56 771
12429.61 793
12430.66 738
12431.72 767
12432.77 757
12433.82 745
12434.87 748
12435.93 792
12436.98 805
12438.03 806
12439.08 782
12440.14 785
12441.19 808
12442.24 809
12443.30 812
12444.35 802
12445.40 837
12446.45 801
12447.51 821
12448.56 819
12449.61 835
12450.67 802
12451.72 806
12452.77 834
12453.83 851
12454.88 857
12455.93 898
12456.99 879
12458.04 874
12459.10 882
12460.15 927
12461.20 944
12462.26 926
12463.31 948
12464.36 929
12465.42 996
12466.47 985
12467.53 959
12468.58 949
12469.63 1001
12470.69 1033
12471.74 1002
12472.80 1074
12473.85 1048
12474.90 1099
12475.96 1056
12477.01 1071
12478.07 1046
12479.12 1097
12480.18 1059
12481.23 1032
12482.29 1066
12483.34 1074
12484.40 1038
12485.45 1111
12486.50 1078
12487.56 1037
12488.61 1065
12489.67 1041
12490.72 1032
12491.78 983
12492.83 1029
12493.89 990
12494.94 1031
12496.00 1014
12497.05 1009
12498.11 974
12499.17 969
12500.22 958
12501.28 969
12502.33 940
12503.39 916
12504.44 958
12505.50 945
12506.55 927
12507.61 959
12508.67 946
12509.72 896
12510.78 964
12511.83 991
12512.89 921
12513.94 935
12515.00 916
12516.06 928
12517.11 916
12518.17 930
12519.22 945
12520.28 940
12521.34 938
12522.39 931
12523.45 931
12524.51 907
12525.56 933
12526.62 954
12527.68 962
12528.73 978
12529.79 1007
12530.85 962
12531.90 982
12532.96 948
12534.02 976
12535.07 967
12536.13 991
12537.19 982
12538.24 995
12539.30 1005
12540.36 1014
12541.41 995
12542.47 1016
12543.53 1031
12544.59 1038
12545.64 976
12546.70 1013
12547.76 1039
12548.82 1071
12549.87 1068
12550.93 1078
12551.99 1115
12553.05 1129
12554.10 1153
12555.16 1182
12556.22 1150
12557.28 1163
12558.33 1155
12559.39 1140
12560.45 1185
12561.51 1153
12562.57 1174
12563.62 1193
12564.68 1157
12565.74 1152
12566.80 1135
12567.86 1133
12568.91 1130
12569.97 1179
12571.03 1199
12572.09 1204
12573.15 1169
12574.21 1122
12575.26 1157
12576.32 1150
12577.38 1186
12578.44 1220
12579.50 1195
12580.56 1183
12581.62 1182
12582.68 1194
12583.73 1160
12584.79 1190
12585.85 1211
12586.91 1255
12587.97 1213
12589.03 1197
12590.09 1278
12591.15 1201
12592.21 1217
12593.27 1195
12594.33 1206
12595.38 1215
12596.44 1212
12597.50 1194
12598.56 1210
12599.62 1121
12600.68 1146
12601.74 1194
12602.80 1249
12603.86 1264
12604.92 1241
12605.98 1235
12607.04 1255
12608.10 1198
12609.16 1242
12610.22 1287
12611.28 1270
12612.34 1296
12613.40 1272
12614.46 1333
12615.52 1296
12616.58 1283
12617.64 1327
12618.70 1387
12619.76 1346
12620.82 1342
12621.88 1372
12622.94 1351
12624.00 1331
12625.07 1312
12626.13 1322
12627.19 1316
12628.25 1345
12629.31 1314
12630.37 1285
12631.43 1242
12632.49 1231
12633.55 1283
12634.61 1270
12635.67 1223
12636.73 1219
12637.80 1265
12638.86 1279
12639.92 1219
12640.98 1209
12642.04 1172
12643.10 1196
12644.16 1185
12645.23 1223
12646.29 1184
12647.35 1162
12648.41 1172
12649.47 1166
12650.53 1175
12651.59 1203
12652.66 1193
12653.72 1194
12654.78 1171
12655.84 1195
12656.90 1135
12657.97 1152
12659.03 1136
12660.09 1136
12661.15 1145
12662.21 1172
12663.28 1127
12664.34 1164
12665.40 1148
12666.46 1173
12667.53 1182
12668.59 1152
12669.65 1181
12670.71 1151
12671.78 1170
12672.84 1173
12673.90 1196
12674.96 1228
12676.03 1268
12677.09 1220
12678.15 1207
12679.22 1199
12680.28 1228
12681.34 1250
12682.40 1272
12683.47 1245
12684.53 1242
12685.59 1244
12686.66 1293
12687.72 1238
12688.78 1250
12689.85 1292
12690.91 1322
12691.97 1313
12693.04 1332
12694.10 1340
12695.16 1335
12696.23 1337
12697.29 1368
12698.35 1384
12699.42 1377
12700.48 1396
12701.55 1410
12702.61 1407
12703.67 1447
12704.74 1439
12705.80 1456
12706.87 1464
12707.93 1517
12708.99 1472
12710.06 1483
12711.12 1532
12712.19 1571
12713.25 1579
12714.32 1572
12715.38 1558
12716.44 1613
12717.51 1612
12718.57 1634
12719.64 1651
12720.70 1698
12721.77 1678
12722.83 1675
12723.90 1679
12724.96 1725
12726.03 1780
12727.09 1775
12728.16 1784
12729.22 1783
12730.29 1817
12731.35 1764
12732.42 1779
12733.48 1827
12734.55 1837
12735.61 1804
12736.68 1804
12737.74 1834
12738.81 1840
12739.87 1801
12740.94 1788
12742.00 1751
12743.07 1717
12744.14 1717
12745.20 1732
12746.27 1767
12747.33 1745
12748.40 1712
12749.46 1646
12750.53 1606
12751.60 1611
12752.66 1626
12753.73 1644
12754.79 1589
12755.86 1635
12756.93 1565
12757.99 1570
12759.06 1516
12760.12 1538
12761.19 1518
12762.26 1490
12763.32 1425
12764.39 1440
12765.46 1437
12766.52 1453
12767.59 1441
12768.66 1408
12769.72 1410
12770.79 1405
12771.86 1367
12772.92 1329
12773.99 1353
12775.06 1337
12776.12 1342
12777.19 1368
12778.26 1315
12779.33 1311
12780.39 1322
12781.46 1303
12782.53 1285
12783.59 1266
12784.66 1278
12785.73 1307
12786.80 1293
12787.86 1294
12788.93 1317
12790.00 1278
12791.07 1284
12792.13 1281
12793.20 1256
12794.27 1245
12795.34 1222
12796.40 1258
12797.47 1242
12798.54 1270
12799.61 1236
12800.68 1267
12801.74 1313
12802.81 1299
12803.88 1266
12804.95 1291
12806.02 1322
12807.09 1285
12808.15 1323
12809.22 1356
12810.29 1375
12811.36 1355
12812.43 1361
12813.50 1426
12814.56 1354
12815.63 1366
12816.70 1387
12817.77 1414
12818.84 1412
12819.91 1404
12820.98 1467
12822.04 1390
12823.11 1384
12824.18 1388
12825.25 1413
12826.32 1460
12827.39 1399
12828.46 1441
12829.53 1424
12830.60 1437
12831.67 1387
12832.74 1409
12833.81 1406
12834.87 1359
12835.94 1428
12837.01 1415
12838.08 1360
12839.15 1346
12840.22 1321
12841.29 1274
12842.36 1280
12843.43 1274
12844.50 1231
12845.57 1190
12846.64 1231
12847.71 1200
12848.78 1218
12849.85 1171
12850.92 1143
12851.99 1157
12853.06 1161
12854.13 1131
12855.20 1115
12856.27 1101
12857.34 1058
12858.41 1071
12859.48 1039
12860.55 1076
12861.62 1008
12862.69 1014
12863.77 1032
12864.84 1040
12865.91 1024
12866.98 1007
12868.05 994
12869.12 1007
12870.19 955
12871.26 970
12872.33 971
12873.40 986
12874.47 978
12875.54 967
12876.62 985
12877.69 926
12878.76 961
12879.83 930
12880.90 943
12881.97 925
12883.04 933
12884.12 932
12885.19 924
12886.26 953
12887.33 908
12888.40 910
12889.47 887
12890.54 879
12891.62 884
12892.69 872
12893.76 890
12894.83 877
12895.90 862
12896.98 881
12898.05 877
12899.12 854
12900.19 864
12901.26 850
12902.34 811
12903.41 840
12904.48 869
12905.55 863
12906.63 840
12907.70 906
12908.77 820
12909.84 834
12910.92 816
12911.99 811
12913.06 844
12914.13 846
12915.21 815
12916.28 801
12917.35 791
12918.42 800
12919.50 798
12920.57 792
12921.64 814
12922.72 796
12923.79 817
12924.86 796
12925.94 778
12927.01 749
12928.08 802
12929.16 797
12930.23 822
12931.30 787
12932.38 760
12933.45 755
12934.52 765
12935.60 747
12936.67 728
12937.74 720
12938.82 726
12939.89 775
12940.97 739
12942.04 740
12943.11 759
12944.19 740
12945.26 793
12946.34 775
12947.41 757
12948.48 725
12949.56 722
12950.63 740
12951.71 734
12952.78 696
12953.85 707
12954.93 705
12956.00 680
12957.08 720
12958.15 730
12959.23 692
12960.30 726
12961.38 729
12962.45 721
12963.53 728
12964.60 719
12965.68 748
12966.75 745
12967.83 712
12968.90 735
12969.98 749
12971.05 712
12972.13 714
12973.20 734
12974.28 732
12975.35 716
12976.43 669
12977.50 690
12978.58 713
12979.65 691
12980.73 751
12981.80 707
12982.88 722
12983.95 691
12985.03 708
12986.11 710
12987.18 711
12988.26 684
12989.33 700
12990.41 718
12991.48 720
12992.56 673
12993.64 686
12994.71 704
12995.79 694
12996.86 678
12997.94 728
12999.02 743
13000.09 733
13001.17 683
13002.25 716
13003.32 725
13004.40 733
13005.48 685
13006.55 703
13007.63 698
13008.71 713
13009.78 776
13010.86 722
13011.94 706
13013.01 727
13014.09 726
13015.17 716
13016.24 741
13017.32 692
13018.40 736
13019.47 740
13020.55 702
13021.63 718
13022.71 734
13023.78 729
13024.86 707
13025.94 712
13027.01 676
13028.09 717
13029.17 723
13030.25 740
13031.32 711
13032.40 724
13033.48 699
13034.56 692
13035.64 719
13036.71 712
13037.79 701
13038.87 755
13039.95 784
13041.02 725
13042.10 730
13043.18 735
13044.26 719
13045.34 728
13046.41 764
13047.49 720
13048.57 736
13049.65 715
13050.73 747
13051.81 710
13052.88 738
13053.96 742
13055.04 752
13056.12 735
13057.20 719
13058.28 739
13059.36 716
13060.44 711
13061.51 715
13062.59 697
13063.67 699
13064.75 713
13065.83 709
13066.91 730
13067.99 681
13069.07 697
13070.15 703
13071.23 716
13072.30 725
13073.38 701
13074.46 704
13075.54 737
13076.62 715
13077.70 726
13078.78 700
13079.86 691
13080.94 711
13082.02 717
13083.10 714
13084.18 689
13085.26 697
13086.34 698
13087.42 676
13088.50 681
13089.58 691
13090.66 724
13091.74 669
13092.82 703
13093.90 665
13094.98 713
13096.06 684
13097.14 694
13098.22 717
13099.30 699
13100.38 703
13101.46 729
13102.54 721
13103.62 725
13104.70 690
13105.78 773
13106.86 762
13107.94 723
13109.03 716
13110.11 678
13111.19 761
13112.27 745
13113.35 792
13114.43 730
13115.51 729
13116.59 738
13117.67 758
13118.75 752
13119.84 725
13120.92 729
13122.00 789
13123.08 796
13124.16 786
13125.24 765
13126.32 724
13127.41 777
13128.49 741
13129.57 749
13130.65 765
13131.73 774
13132.81 791
13133.90 759
13134.98 754
13136.06 732
13137.14 755
13138.22 784
13139.30 774
13140.39 756
13141.47 783
13142.55 735
13143.63 784
13144.72 789
13145.80 713
13146.88 721
13147.96 788
13149.04 792
13150.13 808
13151.21 781
13152.29 800
13153.38 741
13154.46 787
13155.54 780
13156.62 793
13157.71 762
13158.79 781
13159.87 798
13160.95 785
13162.04 819
13163.12 806
13164.20 783
13165.29 802
13166.37 804
13167.45 786
13168.54 763
13169.62 740
13170.70 741
13171.79 775
13172.87 811
13173.95 792
13175.04 787
13176.12 775
13177.20 804
13178.29 815
13179.37 750
13180.45 778
13181.54 762
13182.62 785
13183.71 773
13184.79 782
13185.87 757
13186.96 767
13188.04 768
13189.13 784
13190.21 800
13191.29 785
13192.38 809
13193.46 767
13194.55 786
13195.63 785
13196.72 776
13197.80 789
13198.88 828
13199.97 786
13201.05 764
13202.14 756
13203.22 799
13204.31 782
13205.39 798
13206.48 790
13207.56 747
13208.65 801
13209.73 753
13210.82 773
13211.90 784
13212.99 792
13214.07 777
13215.16 782
13216.24 760
13217.33 773
13218.41 750
13219.50 814
13220.58 811
13221.67 840
13222.75 791
13223.84 758
13224.92 809
13226.01 774
13227.10 787
13228.18 804
13229.27 814
13230.35 808
13231.44 827
13232.52 816
13233.61 855
13234.70 805
13235.78 791
13236.87 793
13237.95 788
13239.04 812
13240.13 821
13241.21 823
13242.30 824
13243.39 841
13244.47 825
13245.56 842
13246.64 847
13247.73 845
13248.82 853
13249.90 912
13250.99 881
13252.08 866
13253.16 840
13254.25 906
13255.34 898
13256.42 843
13257.51 854
13258.60 912
13259.69 928
13260.77 896
13261.86 902
13262.95 889
13264.03 907
13265.12 886
13266.21 925
13267.30 914
13268.38 964
13269.47 967
13270.56 973
13271.64 991
13272.73 950
13273.82 990
13274.91 961
13275.99 1012
13277.08 1005
13278.17 1003
13279.26 993
13280.35 1021
13281.43 1002
13282.52 1022
13283.61 1024
13284.70 1051
13285.79 1036
13286.87 1026
13287.96 1061
13289.05 1068
13290.14 1085
13291.23 1122
13292.31 1111
13293.40 1108
13294.49 1109
13295.58 1081
13296.67 1087
13297.76 1109
13298.85 1131
13299.93 1096
13301.02 1149
13302.11 1176
13303.20 1174
13304.29 1162
13305.38 1165
13306.47 1176
13307.56 1131
13308.64 1176
13309.73 1181
13310.82 1236
13311.91 1218
13313.00 1253
13314.09 1208
13315.18 1209
13316.27 1202
13317.36 1231
13318.45 1188
13319.54 1229
13320.63 1251
13321.72 1269
13322.81 1292
13323.89 1300
13324.98 1322
13326.07 1250
13327.16 1309
13328.25 1312
13329.34 1327
13330.43 1322
13331.52 1372
13332.61 1359
13333.70 1369
13334.79 1358
13335.88 1409
13336.97 1399
13338.06 1380
13339.15 1384
13340.24 1439
13341.33 1403
13342.42 1392
13343.52 1419
13344.61 1439
13345.70 1436
13346.79 1440
13347.88 1443
13348.97 1454
13350.06 1450
13351.15 1494
13352.24 1506
13353.33 1506
13354.42 1481
13355.51 1504
13356.60 1494
13357.69 1526
13358.79 1550
13359.88 1558
13360.97 1554
13362.06 1580
13363.15 1574
13364.24 1591
13365.33 1583
13366.42 1580
13367.51 1530
13368.61 1559
13369.70 1574
13370.79 1552
13371.88 1608
13372.97 1602
13374.06 1562
13375.16 1573
13376.25 1593
13377.34 1563
13378.43 1529
13379.52 1580
13380.61 1547
13381.71 1525
13382.80 1539
13383.89 1493
13384.98 1520
13386.08 1478
13387.17 1435
13388.26 1405
13389.35 1415
13390.44 1372
13391.54 1408
13392.63 1304
13393.72 1346
13394.81 1343
13395.91 1292
13397.00 1321
13398.09 1318
13399.18 1290
13400.28 1228
13401.37 1215
13402.46 1218
13403.56 1232
13404.65 1214
13405.74 1223
13406.83 1251
13407.93 1227
13409.02 1212
13410.11 1177
13411.21 1214
13412.30 1264
13413.39 1203
13414.49 1162
13415.58 1221
13416.67 1170
13417.77 1211
13418.86 1226
13419.95 1257
13421.05 1227
13422.14 1227
13423.23 1241
13424.33 1203
13425.42 1189
13426.52 1222
13427.61 1218
13428.70 1204
13429.80 1221
13430.89 1216
13431.98 1228
13433.08 1190
13434.17 1220
13435.27 1209
13436.36 1246
13437.46 1262
13438.55 1288
13439.64 1258
13440.74 1278
13441.83 1285
13442.93 1297
13444.02 1311
13445.12 1304
13446.21 1294
13447.31 1301
13448.40 1354
13449.50 1341
13450.59 1310
13451.68 1318
13452.78 1382
13453.87 1328
13454.97 1366
13456.06 1363
13457.16 1392
13458.25 1347
13459.35 1402
13460.44 1429
13461.54 1449
13462.64 1454
13463.73 1466
13464.83 1474
13465.92 1450
13467.02 1470
13468.11 1460
13469.21 1478
13470.30 1477
13471.40 1518
13472.49 1514
13473.59 1540
13474.69 1538
13475.78 1523
13476.88 1536
13477.97 1573
13479.07 1581
13480.17 1557
13481.26 1604
13482.36 1571
13483.45 1614
13484.55 1623
13485.65 1626
13486.74 1625
13487.84 1682
13488.93 1743
13490.03 1655
13491.13 1674
13492.22 1740
13493.32 1714
13494.42 1720
13495.51 1793
13496.61 1785
13497.71 1774
13498.80 1756
13499.90 1764
13501.00 1805
13502.09 1746
13503.19 1760
13504.29 1858
13505.38 1808
13506.48 1822
13507.58 1834
13508.68 1767
13509.77 1737
13510.87 1791
13511.97 1774
13513.07 1828
13514.16 1820
13515.26 1780
13516.36 1789
13517.45 1695
13518.55 1731
13519.65 1708
13520.75 1711
13521.85 1651
13522.94 1621
13524.04 1655
13525.14 1685
13526.24 1592
13527.33 1611
13528.43 1622
13529.53 1661
13530.63 1650
13531.73 1561
13532.82 1573
13533.92 1582
13535.02 1526
13536.12 1474
13537.22 1502
13538.32 1442
13539.41 1482
13540.51 1472
13541.61 1402
13542.71 1387
13543.81 1411
13544.91 1450
13546.00 1443
13547.10 1372
13548.20 1420
13549.30 1420
13550.40 1438
13551.50 1408
13552.60 1347
13553.70 1369
13554.80 1378
13555.89 1341
13556.99 1384
13558.09 1371
13559.19 1390
13560.29 1376
13561.39 1377
13562.49 1366
13563.59 1311
13564.69 1340
13565.79 1333
13566.89 1376
13567.99 1382
13569.09 1339
13570.19 1312
13571.29 1326
13572.39 1375
13573.49 1396
13574.59 1434
13575.69 1354
13576.79 1357
13577.88 1347
13578.98 1370
13580.08 1366
13581.19 1406
13582.29 1414
13583.39 1404
13584.49 1461
13585.59 1410
13586.69 1450
13587.79 1429
13588.89 1463
13589.99 1423
13591.09 1464
13592.19 1489
13593.29 1523
13594.39 1467
13595.49 1497
13596.59 1480
13597.69 1562
13598.79 1557
13599.89 1506
13600.99 1530
13602.09 1482
13603.20 1563
13604.30 1530
13605.40 1607
13606.50 1570
13607.60 1610
13608.70 1569
13609.80 1620
13610.90 1614
13612.01 1674
13613.11 1660
13614.21 1654
13615.31 1637
13616.41 1624
13617.51 1677
13618.61 1683
13619.72 1685
13620.82 1656
13621.92 1749
13623.02 1705
13624.12 1735
13625.22 1694
13626.33 1663
13627.43 1744
13628.53 1751
13629.63 1784
13630.73 1816
13631.84 1773
13632.94 1847
13634.04 1794
13635.14 1822
13636.25 1895
13637.35 1884
13638.45 1857
13639.55 1880
13640.65 1905
13641.76 1905
13642.86 1881
13643.96 1904
13645.07 1948
13646.17 1935
13647.27 1930
13648.37 1855
13649.48 1905
13650.58 1928
13651.68 1901
13652.79 1910
13653.89 1946
13654.99 1948
13656.09 1955
13657.20 1910
13658.30 1913
13659.40 1994
13660.51 1924
13661.61 1880
13662.71 1919
13663.82 1931
13664.92 1869
13666.02 1891
13667.13 1956
13668.23 1962
13669.34 1898
13670.44 1887
13671.54 1928
13672.65 1912
13673.75 1920
13674.85 1898
13675.96 1946
13677.06 1975
13678.17 1988
13679.27 1924
13680.37 1907
13681.48 1910
13682.58 1936
13683.69 1918
13684.79 1912
13685.89 1887
13687.00 1882
13688.10 1939
13689.21 1934
13690.31 1970
13691.42 1931
13692.52 1908
13693.63 1874
13694.73 1936
13695.84 1902
13696.94 1870
13698.05 1913
13699.15 1910
13700.25 1912
13701.36 1921
13702.46 1923
13703.57 1940
13704.67 1959
13705.78 1913
13706.89 1908
13707.99 1985
13709.10 2009
13710.20 2015
13711.31 1960
13712.41 1931
13713.52 1946
13714.62 1997
13715.73 1996
13716.83 1984
13717.94 2087
13719.04 2087
13720.15 2090
13721.26 2060
13722.36 2090
13723.47 2099
13724.57 2146
13725.68 2238
13726.79 2210
13727.89 2240
13729.00 2196
13730.10 2256
13731.21 2253
13732.32 2299
13733.42 2349
13734.53 2368
13735.63 2385
13736.74 2385
13737.85 2436
13738.95 2462
13740.06 2451
13741.17 2485
13742.27 2478
13743.38 2517
13744.49 2586
13745.59 2592
13746.70 2612
13747.81 2542
13748.91 2662
13750.02 2704
13751.13 2677
13752.23 2663
13753.34 2714
13754.45 2731
13755.56 2802
13756.66 2791
13757.77 2754
13758.88 2767
13759.98 2841
13761.09 2862
13762.20 2836
13763.31 2876
13764.41 2870
13765.52 2901
13766.63 2918
13767.74 2955
13768.84 2932
13769.95 2973
13771.06 2939
13772.17 2972
13773.28 2996
13774.38 2939
13775.49 2868
13776.60 2937
13777.71 2896
13778.82 2914
13779.92 2900
13781.03 2887
13782.14 2863
13783.25 2806
13784.36 2778
13785.46 2784
13786.57 2750
13787.68 2831
13788.79 2735
13789.90 2669
13791.01 2632
13792.12 2704
13793.22 2625
13794.33 2614
13795.44 2560
13796.55 2556
13797.66 2504
13798.77 2528
13799.88 2452
13800.99 2436
13802.10 2484
13803.20 2364
13804.31 2317
13805.42 2303
13806.53 2338
13807.64 2260
13808.75 2248
13809.86 2282
13810.97 2160
13812.08 2179
13813.19 2195
13814.30 2123
13815.41 2176
13816.52 2192
13817.63 2100
13818.74 2077
13819.84 2016
13820.95 2151
13822.06 2097
13823.17 2022
13824.28 2000
13825.39 2015
13826.50 2019
13827.61 1970
13828.72 1973
13829.83 1999
13830.94 1927
13832.05 1954
13833.16 1932
13834.28 1882
13835.39 1952
13836.50 1928
13837.61 1913
13838.72 1830
13839.83 1838
13840.94 1838
13842.05 1860
13843.16 1854
13844.27 1814
13845.38 1783
13846.49 1822
13847.60 1785
13848.71 1803
13849.82 1801
13850.93 1789
13852.05 1806
13853.16 1778
13854.27 1788
13855.38 1774
13856.49 1785
13857.60 1808
13858.71 1827
13859.82 1789
13860.94 1776
13862.05 1789
13863.16 1844
13864.27 1839
13865.38 1785
13866.49 1772
13867.60 1818
13868.72 1869
13869.83 1849
13870.94 1828
13872.05 1840
13873.16 1860
13874.27 1909
13875.39 1908
13876.50 1899
13877.61 1930
13878.72 1995
13879.83 1973
13880.95 1937
13882.06 1991
13883.17 1986
13884.28 2042
13885.40 2004
13886.51 2052
13887.62 2027
13888.73 2049
13889.85 2102
13890.96 2051
13892.07 2030
13893.18 2102
13894.30 2131
13895.41 2117
13896.52 2108
13897.63 2068
13898.75 2113
13899.86 2160
13900.97 2108
13902.09 2064
13903.20 2067
13904.31 2034
13905.43 2055
13906.54 2052
13907.65 2118
13908.77 2065
13909.88 2020
13910.99 2022
13912.11 2047
13913.22 1990
13914.33 1906
13915.45 1891
13916.56 1880
13917.67 1866
13918.79 1829
13919.90 1849
13921.01 1796
13922.13 1815
13923.24 1822
13924.36 1785
13925.47 1827
13926.58 1795
13927.70 1675
13928.81 1711
13929.93 1721
13931.04 1681
13932.15 1688
13933.27 1667
13934.38 1707
13935.50 1697
13936.61 1668
13937.73 1621
13938.84 1667
13939.95 1615
13941.07 1678
13942.18 1670
13943.30 1624
13944.41 1619
13945.53 1633
13946.64 1639
13947.76 1605
13948.87 1607
13949.99 1622
13951.10 1621
13952.22 1620
13953.33 1538
13954.45 1579
13955.56 1599
13956.68 1609
13957.79 1600
13958.91 1557
13960.02 1525
13961.14 1486
13962.25 1519
13963.37 1539
13964.49 1536
13965.60 1516
13966.72 1568
13967.83 1536
13968.95 1496
13970.06 1557
13971.18 1505
13972.30 1527
13973.41 1555
13974.53 1497
13975.64 1531
13976.76 1522
13977.88 1571
13978.99 1541
13980.11 1492
13981.22 1487
13982.34 1512
13983.46 1509
13984.57 1527
13985.69 1522
13986.80 1540
13987.92 1512
13989.04 1578
13990.15 1600
13991.27 1563
13992.39 1558
13993.50 1562
13994.62 1531
13995.74 1564
13996.85 1553
13997.97 1607
13999.09 1579
14000.21 1568
14001.32 1562
14002.44 1556
14003.56 1619
14004.67 1609
14005.79 1574
14006.91 1581
14008.02 1603
14009.14 1638
14010.26 1612
14011.38 1557
14012.49 1552
14013.61 1570
14014.73 1591
14015.85 1553
14016.96 1508
14018.08 1563
14019.20 1524
14020.32 1535
14021.44 1561
14022.55 1575
14023.67 1502
14024.79 1487
14025.91 1504
14027.02 1500
14028.14 1494
14029.26 1448
14030.38 1443
14031.50 1436
14032.62 1491
14033.73 1451
14034.85 1421
14035.97 1427
14037.09 1421
14038.21 1429
14039.33 1420
14040.44 1428
14041.56 1406
14042.68 1390
14043.80 1405
14044.92 1422
14046.04 1365
14047.16 1338
14048.27 1387
14049.39 1400
14050.51 1399
14051.63 1384
14052.75 1381
14053.87 1401
14054.99 1397
14056.11 1391
14057.23 1364
14058.35 1359
14059.47 1429
14060.59 1442
14061.70 1460
14062.82 1463
14063.94 1428
14065.06 1433
14066.18 1476
14067.30 1467
14068.42 1517
14069.54 1509
14070.66 1479
14071.78 1473
14072.90 1437
14074.02 1468
14075.14 1470
14076.26 1494
14077.38 1517
14078.50 1493
14079.62 1517
14080.74 1478
14081.86 1549
14082.98 1615
14084.10 1558
14085.22 1506
14086.34 1562
14087.46 1602
14088.58 1573
14089.70 1524
14090.82 1546
14091.94 1558
14093.07 1515
14094.19 1530
14095.31 1511
14096.43 1567
14097.55 1564
14098.67 1515
14099.79 1514
14100.91 1480
14102.03 1531
14103.15 1483
14104.27 1465
14105.39 1458
14106.52 1492
14107.64 1508
14108.76 1489
14109.88 1452
14111.00 1494
14112.12 1447
14113.24 1473
14114.37 1495
14115.49 1454
14116.61 1427
14117.73 1449
14118.85 1390
14119.97 1389
14121.10 1405
14122.22 1398
14123.34 1335
14124.46 1358
14125.58 1377
14126.70 1361
14127.83 1335
14128.95 1312
14130.07 1318
14131.19 1311
14132.32 1345
14133.44 1317
14134.56 1304
14135.68 1288
14136.80 1281
14137.93 1288
14139.05 1260
14140.17 1322
14141.29 1307
14142.42 1245
14143.54 1242
14144.66 1255
14145.78 1240
14146.91 1240
14148.03 1256
14149.15 1254
14150.28 1194
14151.40 1212
14152.52 1224
14153.65 1192
14154.77 1182
14155.89 1201
14157.01 1204
14158.14 1206
14159.26 1180
14160.38 1195
14161.51 1213
14162.63 1192
14163.75 1205
14164.88 1192
14166.00 1202
14167.12 1192
14168.25 1208
14169.37 1253
14170.50 1205
14171.62 1182
14172.74 1167
14173.87 1197
14174.99 1219
14176.12 1193
14177.24 1162
14178.36 1221
14179.49 1183
14180.61 1232
14181.74 1171
14182.86 1197
14183.98 1174
14185.11 1205
14186.23 1230
14187.36 1174
14188.48 1215
14189.61 1189
14190.73 1160
14191.85 1135
14192.98 1153
14194.10 1125
14195.23 1147
14196.35 1118
14197.48 1103
14198.60 1114
14199.73 1145
14200.85 1096
14201.98 1142
14203.10 1123
14204.23 1108
14205.35 1086
14206.48 1081
14207.60 1104
14208.73 1101
14209.85 1114
14210.98 1087
14212.10 1063
14213.23 1105
14214.36 1111
14215.48 1132
14216.61 1095
14217.73 1072
14218.86 1034
14219.98 1104
14221.11 1049
14222.23 1120
14223.36 1090
14224.49 1030
14225.61 1017
14226.74 1057
14227.86 1078
14228.99 1066
14230.12 1039
14231.24 1064
14232.37 1045
14233.49 1068
14234.62 1052
14235.75 1062
14236.87 1063
14238.00 1093
14239.13 1083
14240.25 1042
14241.38 1063
14242.51 1059
14243.63 1049
14244.76 1074
14245.89 1085
14247.01 1056
14248.14 1041
14249.27 1066
14250.39 1102
14251.52 1079
14252.65 1083
14253.77 1133
14254.90 1047
14256.03 1112
14257.15 1062
14258.28 1090
14259.41 1067
14260.54 1073
14261.66 1054
14262.79 1097
14263.92 1085
14265.05 1040
14266.17 1065
14267.30 1044
14268.43 1011
14269.56 1044
14270.68 1070
14271.81 1023
14272.94 1049
14274.07 1041
14275.20 1065
14276.32 1051
14277.45 1067
14278.58 1083
14279.71 1061
14280.83 1065
14281.96 1032
14283.09 976
14284.22 986
14285.35 1045
14286.48 1027
14287.60 1028
14288.73 1034
14289.86 1021
14290.99 990
14292.12 1070
14293.25 1031
14294.38 1064
14295.50 1000
14296.63 1072
14297.76 1044
14298.89 1031
14300.02 998
14301.15 1028
14302.28 1045
14303.41 1036
14304.53 1059
14305.66 1045
14306.79 1051
14307.92 1014
14309.05 986
14310.18 990
14311.31 1022
14312.44 1032
14313.57 1018
14314.70 1001
14315.83 1078
14316.96 1054
14318.09 1023
14319.22 1007
14320.35 1041
14321.48 1051
14322.60 1044
14323.73 1019
14324.86 1021
14325.99 1024
14327.12 1017
14328.25 1067
14329.38 1082
14330.51 1045
14331.64 1006
14332.77 1014
14333.90 1016
14335.03 1027
14336.17 1072
14337.30 1082
14338.43 1049
14339.56 1025
14340.69 1067
14341.82 1087
14342.95 1099
14344.08 1058
14345.21 1097
14346.34 1076
14347.47 1090
14348.60 1072
14349.73 1114
14350.86 1039
14351.99 1118
14353.12 1103
14354.26 1042
14355.39 1078
14356.52 1092
14357.65 1094
14358.78 1067
14359.91 1074
14361.04 1062
14362.17 1113
14363.30 1112
14364.44 1099
14365.57 1063
14366.70 1113
14367.83 1115
14368.96 1160
14370.09 1119
14371.23 1120
14372.36 1153
14373.49 1165
14374.62 1129
14375.75 1122
14376.88 1164
14378.02 1129
14379.15 1178
14380.28 1186
14381.41 1162
14382.54 1185
14383.68 1192
14384.81 1150
14385.94 1216
14387.07 1213
14388.21 1237
14389.34 1237
14390.47 1190
14391.60 1211
14392.73 1254
14393.87 1242
14395.00 1274
14396.13 1292
14397.27 1252
14398.40 1271
14399.53 1275
14400.66 1294
14401.80 1291
14402.93 1329
14404.06 1304
14405.19 1321
14406.33 1310
14407.46 1301
14408.59 1277
14409.73 1318
14410.86 1355
14411.99 1329
14413.13 1354
14414.26 1347
14415.39 1400
14416.53 1400
14417.66 1379
14418.79 1367
14419.93 1419
14421.06 1440
14422.19 1446
14423.33 1407
14424.46 1445
14425.60 1470
14426.73 1494
14427.86 1470
14429.00 1436
14430.13 1476
14431.27 1491
14432.40 1492
14433.53 1472
14434.67 1482
14435.80 1508
14436.94 1519
14438.07 1503
14439.21 1423
14440.34 1455
14441.47 1464
14442.61 1468
14443.74 1492
14444.88 1434
14446.01 1426
14447.15 1466
14448.28 1454
14449.42 1435
14450.55 1462
14451.69 1478
14452.82 1477
14453.96 1455
14455.09 1443
14456.23 1458
14457.36 1434
14458.50 1441
14459.63 1391
14460.77 1426
14461.90 1445
14463.04 1431
14464.17 1424
14465.31 1458
14466.44 1417
14467.58 1369
14468.71 1406
14469.85 1435
14470.98 1501
14472.12 1424
14473.26 1415
14474.39 1418
14475.53 1419
14476.66 1398
14477.80 1442
14478.93 1406
14480.07 1362
14481.21 1415
14482.34 1403
14483.48 1409
14484.61 1390
14485.75 1393
14486.89 1350
14488.02 1410
14489.16 1350
14490.30 1345
14491.43 1383
14492.57 1381
14493.70 1358
14494.84 1379
14495.98 1311
14497.11 1322
14498.25 1381
14499.39 1279
14500.52 1286
14501.66 1322
14502.80 1250
14503.93 1251
14505.07 1311
14506.21 1303
14507.35 1285
14508.48 1233
14509.62 1246
14510.76 1207
14511.89 1217
14513.03 1194
14514.17 1173
14515.31 1188
14516.44 1184
14517.58 1176
14518.72 1166
14519.86 1154
14520.99 1135
14522.13 1132
14523.27 1086
14524.41 1112
14525.54 1160
14526.68 1126
14527.82 1074
14528.96 1113
14530.09 1086
14531.23 1074
14532.37 1105
14533.51 1110
14534.65 1070
14535.78 1068
14536.92 1099
14538.06 1105
14539.20 1071
14540.34 1071
14541.48 1077
14542.61 1087
14543.75 1091
14544.89 1026
14546.03 1045
14547.17 1021
14548.31 1063
14549.45 1049
14550.58 1060
14551.72 1054
14552.86 1072
14554.00 1053
14555.14 1015
14556.28 1080
14557.42 1081
14558.56 1048
14559.70 1062
14560.83 1058
14561.97 1055
14563.11 1064
14564.25 1088
14565.39 1069
14566.53 1049
14567.67 1037
14568.81 1031
14569.95 1062
14571.09 1031
14572.23 1050
14573.37 1076
14574.51 1065
14575.65 1043
14576.79 1031
14577.93 1046
14579.07 1056
14580.21 1032
14581.35 1059
14582.49 1079
14583.63 1084
14584.77 1041
14585.91 1045
14587.05 1073
14588.19 1105
14589.33 1097
14590.47 1082
14591.61 1052
14592.75 1069
14593.89 1061
14595.03 1079
14596.17 1091
14597.31 1061
14598.45 1069
14599.59 1099
14600.73 1093
14601.87 1109
14603.01 1084
14604.15 1142
14605.29 1090
14606.43 1146
14607.58 1145
14608.72 1126
14609.86 1060
14611.00 1068
14612.14 1113
14613.28 1141
14614.42 1169
14615.56 1161
14616.70 1167
14617.85 1111
14618.99 1146
14620.13 1154
14621.27 1156
14622.41 1157
14623.55 1164
14624.69 1141
14625.84 1179
14626.98 1167
14628.12 1178
14629.26 1171
14630.40 1187
14631.54 1196
14632.69 1161
14633.83 1182
14634.97 1199
14636.11 1210
14637.25 1165
14638.40 1185
14639.54 1237
14640.68 1222
14641.82 1194
14642.97 1175
14644.11 1198
14645.25 1136
14646.39 1210
14647.54 1220
14648.68 1201
14649.82 1183
14650.96 1179
14652.11 1164
14653.25 1137
14654.39 1110
14655.53 1104
14656.68 1109
14657.82 1099
14658.96 1065
14660.11 1032
14661.25 1050
14662.39 1024
14663.53 975
14664.68 957
14665.82 972
14666.96 958
14668.11 914
14669.25 879
14670.39 914
14671.54 914
14672.68 915
14673.82 903
14674.97 882
14676.11 859
14677.26 845
14678.40 845
14679.54 828
14680.69 818
14681.83 853
14682.97 813
14684.12 799
14685.26 831
14686.41 820
14687.55 855
14688.69 799
14689.84 807
14690.98 806
14692.13 785
14693.27 769
14694.42 798
14695.56 809
14696.70 780
14697.85 760
14698.99 745
14700.14 755
14701.28 769
14702.43 777
14703.57 752
14704.72 745
14705.86 769
14707.01 771
14708.15 718
14709.30 742
14710.44 748
14711.58 721
14712.73 728
14713.87 723
14715.02 748
14716.17 737
14717.31 718
14718.46 720
14719.60 741
14720.75 772
14721.89 728
14723.04 738
14724.18 735
14725.33 718
14726.47 741
14727.62 715
14728.76 716
14729.91 747
14731.06 731
14732.20 721
14733.35 709
14734.49 729
14735.64 696
14736.79 705
14737.93 708
14739.08 701
14740.22 692
14741.37 677
14742.52 725
14743.66 691
14744.81 700
14745.95 656
14747.10 690
14748.25 731
14749.39 689
14750.54 660
14751.69 657
14752.83 696
14753.98 679
14755.13 668
14756.27 680
14757.42 658
14758.57 675
14759.71 697
14760.86 657
14762.01 635
14763.15 674
14764.30 691
14765.45 667
14766.60 670
14767.74 670
14768.89 657
14770.04 657
14771.18 654
14772.33 668
14773.48 655
14774.63 668
14775.77 678
14776.92 675
14778.07 636
14779.22 672
14780.36 648
14781.51 654
14782.66 644
14783.81 652
14784.96 649
14786.10 635
14787.25 646
14788.40 674
14789.55 689
14790.70 645
14791.84 669
14792.99 626
14794.14 636
14795.29 648
14796.44 619
14797.58 626
14798.73 662
14799.88 624
14801.03 628
14802.18 633
14803.33 647
14804.48 645
14805.62 658
14806.77 671
14807.92 659
14809.07 652
14810.22 612
14811.37 663
14812.52 639
14813.67 612
14814.81 622
14815.96 637
14817.11 653
14818.26 668
14819.41 636
14820.56 617
14821.71 595
14822.86 612
14824.01 622
14825.16 625
14826.31 638
14827.46 613
14828.61 634
14829.76 642
14830.91 637
14832.06 624
14833.20 616
14834.35 634
14835.50 621
14836.65 640
14837.80 638
14838.95 623
14840.10 622
14841.25 665
14842.40 663
14843.55 663
14844.70 606
14845.85 654
14847.00 627
14848.15 614
14849.31 622
14850.46 656
14851.61 604
14852.76 602
14853.91 620
14855.06 646
14856.21 627
14857.36 619
14858.51 631
14859.66 631
14860.81 617
14861.96 619
14863.11 624
14864.26 604
14865.41 645
14866.57 632
14867.72 640
14868.87 613
14870.02 626
14871.17 602
14872.32 620
14873.47 629
14874.62 619
14875.77 641
14876.93 615
14878.08 614
14879.23 611
14880.38 586
14881.53 602
14882.68 597
14883.84 634
14884.99 629
14886.14 604
14887.29 624
14888.44 606
14889.59 615
14890.75 603
14891.90 587
14893.05 612
14894.20 583
14895.35 604
14896.51 606
14897.66 631
14898.81 578
14899.96 610
14901.12 618
14902.27 643
14903.42 638
14904.57 625
14905.73 621
14906.88 596
14908.03 625
14909.18 593
14910.34 593
14911.49 597
14912.64 589
14913.79 612
14914.95 615
14916.10 585
14917.25 590
14918.41 618
14919.56 619
14920.71 584
14921.87 582
14923.02 603
14924.17 597
14925.33 600
14926.48 601
14927.63 619
14928.79 628
14929.94 612
14931.09 565
14932.25 606
14933.40 607
14934.55 639
14935.71 629
14936.86 626
14938.01 570
14939.17 637
14940.32 618
14941.48 639
14942.63 622
14943.78 625
14944.94 620
14946.09 641
14947.25 617
14948.40 608
14949.55 632
14950.71 645
14951.86 637
14953.02 645
14954.17 648
14955.33 604
14956.48 599
14957.63 600
14958.79 628
14959.94 611
14961.10 625
14962.25 633
14963.41 675
14964.56 648
14965.72 624
14966.87 624
14968.03 624
14969.18 654
14970.34 681
14971.49 675
14972.65 615
14973.80 658
14974.96 644
14976.11 666
14977.27 646
14978.42 649
14979.58 648
14980.73 663
14981.89 646
14983.05 644
14984.20 652
14985.36 657
14986.51 651
14987.67 664
14988.82 646
14989.98 605
14991.13 628
14992.29 647
14993.45 625
14994.60 645
14995.76 618
14996.91 641
14998.07 654
14999.23 673
15000.38 660
15001.54 613
15002.70 637
15003.85 636
15005.01 627
15006.16 650
15007.32 630
15008.48 620
15009.63 598
15010.79 654
15011.95 635
15013.10 628
15014.26 642
15015.42 621
15016.57 604
15017.73 591
15018.89 616
15020.04 613
15021.20 614
15022.36 608
15023.52 632
15024.67 600
15025.83 619
15026.99 608
15028.14 638
15029.30 627
15030.46 652
15031.62 605
15032.77 620
15033.93 628
15035.09 618
15036.25 655
15037.40 622
15038.56 641
15039.72 607
15040.88 621
15042.03 633
15043.19 610
15044.35 638
15045.51 605
15046.67 647
15047.82 654
15048.98 615
15050.14 639
15051.30 636
15052.46 651
15053.61 639
15054.77 641
15055.93 608
15057.09 633
15058.25 583
15059.41 594
15060.56 607
15061.72 639
15062.88 630
15064.04 653
15065.20 665
15066.36 655
15067.52 613
15068.68 628
15069.83 632
15070.99 659
15072.15 649
15073.31 610
15074.47 635
15075.63 638
15076.79 674
15077.95 639
15079.11 618
15080.27 632
15081.43 642
15082.58 643
15083.74 634
15084.90 618
15086.06 642
15087.22 633
15088.38 603
15089.54 622
15090.70 589
15091.86 596
15093.02 605
15094.18 612
15095.34 598
15096.50 624
15097.66 622
15098.82 627
15099.98 625
15101.14 658
15102.30 680
15103.46 655
15104.62 644
15105.78 607
15106.94 630
15108.10 629
15109.26 654
15110.42 625
15111.58 658
15112.74 640
15113.90 625
15115.06 674
15116.22 627
15117.39 659
15118.55 623
15119.71 620
15120.87 633
15122.03 668
15123.19 617
15124.35 625
15125.51 630
15126.67 633
15127.83 690
15128.99 651
15130.16 645
15131.32 675
15132.48 670
15133.64 658
15134.80 649
15135.96 629
15137.12 663
15138.28 685
15139.45 688
15140.61 649
15141.77 680
15142.93 701
15144.09 713
15145.25 712
15146.42 704
15147.58 726
15148.74 714
15149.90 684
15151.06 679
15152.23 716
15153.39 702
15154.55 710
15155.71 719
15156.87 741
15158.04 719
15159.20 704
15160.36 662
15161.52 722
15162.69 686
15163.85 723
15165.01 719
15166.17 750
15167.34 760
15168.50 785
15169.66 765
15170.82 751
15171.99 773
15173.15 773
15174.31 813
15175.48 834
15176.64 804
15177.80 791
15178.96 839
15180.13 847
15181.29 830
15182.45 797
15183.62 854
15184.78 857
15185.94 839
15187.11 863
15188.27 868
15189.43 908
15190.60 891
15191.76 907
15192.92 909
15194.09 914
15195.25 903
15196.42 880
15197.58 868
15198.74 922
15199.91 886
15201.07 906
15202.23 932
15203.40 918
15204.56 963
15205.73 930
15206.89 921
15208.05 965
15209.22 934
15210.38 987
15211.55 963
15212.71 1023
15213.88 988
15215.04 1013
15216.21 974
15217.37 954
15218.53 1020
15219.70 1013
15220.86 1043
15222.03 1026
15223.19 1039
15224.36 1065
15225.52 1053
15226.69 1016
15227.85 1027
15229.02 1076
15230.18 1074
15231.35 1083
15232.51 1055
15233.68 1069
15234.84 1064
15236.01 1080
15237.17 1091
15238.34 1099
15239.50 1118
15240.67 1103
15241.83 1070
15243.00 1095
15244.17 1122
15245.33 1106
15246.50 1090
15247.66 1063
15248.83 1050
15249.99 1036
15251.16 1092
15252.33 1088
15253.49 1100
15254.66 1104
15255.82 1107
15256.99 1109
15258.16 1093
15259.32 1055
15260.49 1062
15261.65 1067
15262.82 1062
15263.99 1060
15265.15 1066
15266.32 1037
15267.49 1030
15268.65 1048
15269.82 1012
15270.98 1030
15272.15 1053
15273.32 1036
15274.48 993
15275.65 1016
15276.82 992
15277.99 991
15279.15 982
15280.32 1001
15281.49 988
15282.65 1004
15283.82 1010
15284.99 987
15286.15 978
15287.32 1009
15288.49 989
15289.66 999
15290.82 978
15291.99 963
15293.16 948
15294.33 961
15295.49 960
15296.66 1025
15297.83 1026
15299.00 1004
15300.16 987
15301.33 982
15302.50 964
15303.67 982
15304.83 936
15306.00 978
15307.17 953
15308.34 951
15309.51 971
15310.67 986
15311.84 960
15313.01 989
15314.18 981
15315.35 991
15316.52 999
15317.68 965
15318.85 984
15320.02 993
15321.19 1017
15322.36 961
15323.53 1015
15324.69 1022
15325.86 973
15327.03 970
15328.20 1014
15329.37 1024
15330.54 982
15331.71 983
15332.88 1022
15334.05 1016
15335.21 1033
15336.38 1012
15337.55 979
15338.72 1017
15339.89 1034
15341.06 1043
15342.23 987
15343.40 1047
15344.57 1006
15345.74 1073
15346.91 1046
15348.08 1082
15349.25 1069
15350.42 1070
15351.58 1051
15352.75 1093
15353.92 1091
15355.09 1079
15356.26 1055
15357.43 1025
15358.60 1102
15359.77 1099
15360.94 1070
15362.11 1079
15363.28 1092
15364.45 1109
15365.62 1106
15366.79 1078
15367.96 1122
15369.13 1121
15370.31 1083
15371.48 1063
15372.65 1128
15373.82 1166
15374.99 1144
15376.16 1135
15377.33 1075
15378.50 1088
15379.67 1070
15380.84 1066
15382.01 1035
15383.18 1062
15384.35 1037
15385.52 1071
15386.69 1078
15387.87 1046
15389.04 1051
15390.21 1052
15391.38 1083
15392.55 1084
15393.72 1033
15394.89 1000
15396.06 1029
15397.24 1063
15398.41 1050
15399.58 1061
15400.75 992
15401.92 962
15403.09 1013
15404.26 981
15405.44 980
15406.61 994
15407.78 968
15408.95 956
15410.12 962
15411.30 937
15412.47 942
15413.64 909
15414.81 876
15415.98 903
15417.16 891
15418.33 910
15419.50 921
15420.67 910
15421.84 885
15423.02 869
15424.19 840
15425.36 866
15426.53 869
15427.71 842
15428.88 792
15430.05 828
15431.22 839
15432.40 824
15433.57 812
15434.74 772
15435.92 830
15437.09 794
15438.26 790
15439.43 793
15440.61 794
15441.78 834
15442.95 785
15444.13 771
15445.30 786
15446.47 769
15447.65 736
15448.82 800
15449.99 821
15451.17 764
15452.34 769
15453.51 770
15454.69 754
15455.86 750
15457.03 756
15458.21 763
15459.38 751
15460.56 752
15461.73 775
15462.90 700
15464.08 731
15465.25 750
15466.43 748
15467.60 696
15468.77 713
15469.95 691
15471.12 722
15472.30 709
15473.47 729
15474.64 721
15475.82 768
15476.99 703
15478.17 760
15479.34 718
15480.52 736
15481.69 742
15482.87 724
15484.04 705
15485.22 694
15486.39 717
15487.56 746
15488.74 747
15489.91 735
15491.09 757
15492.26 721
15493.44 732
15494.61 743
15495.79 731
15496.96 701
15498.14 733
15499.32 733
15500.49 740
15501.67 717
15502.84 732
15504.02 724
15505.19 754
15506.37 735
15507.54 763
15508.72 772
15509.89 706
15511.07 720
15512.25 753
15513.42 713
15514.60 753
15515.77 732
15516.95 736
15518.13 761
15519.30 746
15520.48 743
15521.65 745
15522.83 747
15524.01 719
15525.18 724
15526.36 761
15527.53 747
15528.71 725
15529.89 762
15531.06 755
15532.24 764
15533.42 770
15534.59 750
15535.77 763
15536.95 751
15538.12 781
15539.30 756
15540.48 763
15541.65 803
15542.83 757
15544.01 760
15545.18 765
15546.36 760
15547.54 766
15548.72 767
15549.89 775
15551.07 809
15552.25 794
15553.42 811
15554.60 794
15555.78 788
15556.96 812
15558.13 804
15559.31 759
15560.49 787
15561.67 808
15562.84 815
15564.02 796
15565.20 828
15566.38 844
15567.56 834
15568.73 837
15569.91 825
15571.09 871
15572.27 859
15573.45 878
15574.62 888
15575.80 882
15576.98 842
15578.16 856
15579.34 909
15580.52 890
15581.69 872
15582.87 868
15584.05 876
15585.23 883
15586.41 866
15587.59 855
15588.76 897
15589.94 908
15591.12 939
15592.30 929
15593.48 943
15594.66 960
15595.84 988
15597.02 965
15598.20 977
15599.37 1005
15600.55 1010
15601.73 999
15602.91 1025
15604.09 1022
15605.27 1010
15606.45 1025
15607.63 1016
15608.81 1040
15609.99 1004
15611.17 1020
15612.35 1063
15613.53 1068
15614.71 1049
15615.89 1019
15617.07 1004
15618.25 1035
15619.43 1053
15620.60 1074
15621.78 1111
15622.96 1118
15624.14 1144
15625.32 1135
15626.50 1162
15627.68 1158
15628.87 1143
15630.05 1132
15631.23 1126
15632.41 1151
15633.59 1196
15634.77 1206
15635.95 1187
15637.13 1201
15638.31 1244
15639.49 1261
15640.67 1267
15641.85 1258
15643.03 1232
15644.21 1266
15645.39 1283
15646.57 1268
15647.75 1283
15648.93 1270
15650.12 1260
15651.30 1290
15652.48 1311
15653.66 1253
15654.84 1293
15656.02 1313
15657.20 1247
15658.38 1291
15659.56 1323
15660.75 1360
15661.93 1295
15663.11 1334
15664.29 1385
15665.47 1338
15666.65 1291
15667.84 1271
15669.02 1317
15670.20 1340
15671.38 1320
15672.56 1306
15673.74 1342
15674.93 1344
15676.11 1351
15677.29 1352
15678.47 1339
15679.65 1307
15680.84 1330
15682.02 1366
15683.20 1348
15684.38 1360
15685.56 1337
15686.75 1367
15687.93 1343
15689.11 1345
15690.29 1382
15691.48 1336
15692.66 1310
15693.84 1334
15695.02 1341
15696.21 1349
15697.39 1359
15698.57 1348
15699.76 1348
15700.94 1347
15702.12 1348
15703.30 1344
15704.49 1311
15705.67 1313
15706.85 1357
15708.04 1370
15709.22 1339
15710.40 1374
15711.59 1440
15712.77 1449
15713.95 1414
15715.14 1411
15716.32 1462
15717.50 1463
15718.69 1428
15719.87 1468
15721.05 1488
15722.24 1513
15723.42 1471
15724.61 1515
15725.79 1516
15726.97 1521
15728.16 1523
15729.34 1554
15730.53 1530
15731.71 1535
15732.89 1590
15734.08 1594
15735.26 1590
15736.45 1585
15737.63 1616
15738.81 1673
15740.00 1673
15741.18 1661
15742.37 1692
15743.55 1759
15744.74 1770
15745.92 1749
15747.11 1750
15748.29 1739
15749.48 1803
15750.66 1847
15751.84 1839
15753.03 1833
15754.21 1863
15755.40 1849
15756.58 1822
15757.77 1850
15758.95 1835
15760.14 1848
15761.32 1792
15762.51 1859
15763.70 1848
15764.88 1873
15766.07 1869
15767.25 1893
15768.44 1846
15769.62 1812
15770.81 1861
15771.99 1820
15773.18 1861
15774.36 1828
15775.55 1810
15776.74 1800
15777.92 1812
15779.11 1752
15780.29 1722
15781.48 1745
15782.67 1766
15783.85 1709
15785.04 1709
15786.22 1705
15787.41 1665
15788.60 1638
15789.78 1598
15790.97 1605
15792.15 1588
15793.34 1635
15794.53 1572
15795.71 1573
15796.90 1542
15798.09 1508
15799.27 1464
15800.46 1497
15801.65 1534
15802.83 1486
15804.02 1501
15805.21 1468
15806.39 1484
15807.58 1427
15808.77 1420
15809.95 1461
15811.14 1448
15812.33 1418
15813.52 1427
15814.70 1406
15815.89 1395
15817.08 1419
15818.26 1439
15819.45 1430
15820.64 1443
15821.83 1370
15823.01 1387
15824.20 1384
15825.39 1355
15826.58 1329
15827.76 1341
15828.95 1384
15830.14 1384
15831.33 1418
15832.52 1329
15833.70 1298
15834.89 1303
15836.08 1331
15837.27 1321
15838.46 1356
15839.64 1312
15840.83 1360
15842.02 1358
15843.21 1353
15844.40 1362
15845.58 1379
15846.77 1398
15847.96 1338
15849.15 1392
15850.34 1394
15851.53 1407
15852.72 1405
15853.90 1366
15855.09 1430
15856.28 1404
15857.47 1369
15858.66 1348
15859.85 1372
15861.04 1383
15862.23 1348
15863.41 1398
15864.60 1374
15865.79 1391
15866.98 1419
15868.17 1412
15869.36 1414
15870.55 1423
15871.74 1429
15872.93 1479
15874.12 1460
15875.31 1390
15876.50 1431
15877.69 1457
15878.88 1506
15880.06 1482
15881.25 1437
15882.44 1448
15883.63 1499
15884.82 1459
15886.01 1467
15887.20 1472
15888.39 1532
15889.58 1513
15890.77 1471
15891.96 1470
15893.15 1539
15894.34 1531
15895.53 1495
15896.72 1516
15897.91 1566
15899.10 1557
15900.30 1579
15901.49 1610
15902.68 1620
15903.87 1574
15905.06 1570
15906.25 1560
15907.44 1527
15908.63 1601
15909.82 1604
15911.01 1639
15912.20 1636
15913.39 1613
15914.58 1589
15915.77 1553
15916.96 1577
15918.16 1539
15919.35 1571
15920.54 1585
15921.73 1592
15922.92 1556
15924.11 1577
15925.30 1506
15926.49 1525
15927.69 1512
15928.88 1534
15930.07 1528
15931.26 1497
15932.45 1469
15933.64 1496
15934.84 1466
15936.03 1443
15937.22 1430
15938.41 1465
15939.60 1432
15940.79 1390
15941.99 1366
15943.18 1351
15944.37 1316
15945.56 1303
15946.75 1337
15947.95 1290
15949.14 1292
15950.33 1287
15951.52 1277
15952.72 1237
15953.91 1213
15955.10 1236
15956.29 1188
15957.49 1123
15958.68 1161
15959.87 1150
15961.06 1088
15962.26 1064
15963.45 1056
15964.64 1032
15965.83 1024
15967.03 1045
15968.22 1037
15969.41 1025
15970.61 1029
15971.80 1003
15972.99 964
15974.19 939
15975.38 935
15976.57 939
15977.76 943
15978.96 950
15980.15 977
15981.34 937
15982.54 876
15983.73 891
15984.93 892
15986.12 931
15987.31 911
15988.51 855
15989.70 884
15990.89 862
15992.09 843
15993.28 847
15994.48 853
15995.67 873
15996.86 870
15998.06 868
15999.25 835
16000.45 825
16001.64 879
16002.83 876
16004.03 850
16005.22 831
16006.42 845
16007.61 830
16008.81 798
16010.00 822
16011.19 819
16012.39 828
16013.58 814
16014.78 806
16015.97 855
16017.17 832
16018.36 841
16019.56 811
16020.75 798
16021.95 770
16023.14 785
16024.34 791
16025.53 794
16026.73 762
16027.92 770
16029.12 770
16030.31 750
16031.51 730
16032.70 740
16033.90 782
16035.09 748
16036.29 745
16037.48 793
16038.68 766
16039.88 795
16041.07 784
16042.27 729
16043.46 731
16044.66 761
16045.85 766
16047.05 740
16048.25 742
16049.44 759
16050.64 759
16051.83 725
16053.03 744
16054.23 743
16055.42 745
16056.62 722
16057.82 722
16059.01 719
16060.21 710
16061.40 747
16062.60 722
16063.80 661
16064.99 675
16066.19 669
16067.39 691
16068.58 695
16069.78 699
16070.98 688
16072.17 655
16073.37 666
16074.57 680
16075.76 687
16076.96 681
16078.16 653
16079.36 684
16080.55 659
16081.75 672
16082.95 668
16084.14 684
16085.34 646
16086.54 646
16087.74 658
16088.93 663
16090.13 672
16091.33 634
16092.53 641
16093.72 646
16094.92 636
16096.12 634
16097.32 615
16098.51 595
16099.71 599
16100.91 612
16102.11 601
16103.31 597
16104.50 622
16105.70 596
16106.90 602
16108.10 620
16109.30 599
16110.49 582
16111.69 609
16112.89 589
16114.09 622
16115.29 607
16116.49 632
16117.68 635
16118.88 602
16120.08 604
16121.28 594
16122.48 597
16123.68 549
16124.88 597
16126.08 562
16127.27 582
16128.47 569
16129.67 572
16130.87 564
16132.07 609
16133.27 561
16134.47 573
16135.67 591
16136.87 601
16138.07 579
16139.27 577
16140.46 542
16141.66 582
16142.86 628
16144.06 584
16145.26 569
16146.46 563
16147.66 600
16148.86 542
16150.06 551
16151.26 562
16152.46 560
16153.66 537
16154.86 566
16156.06 532
16157.26 543
16158.46 549
16159.66 542
16160.86 547
16162.06 522
16163.26 539
16164.46 528
16165.66 568
16166.86 543
16168.06 548
16169.26 524
16170.46 524
16171.66 550
16172.86 558
16174.06 539
16175.26 587
16176.47 562
16177.67 546
16178.87 560
16180.07 565
16181.27 574
16182.47 545
16183.67 540
16184.87 513
16186.07 556
16187.27 589
16188.47 568
16189.68 536
16190.88 547
16192.08 551
16193.28 576
16194.48 528
16195.68 551
16196.88 563
16198.08 540
16199.29 554
16200.49 525
16201.69 529
16202.89 564
16204.09 550
16205.29 569
16206.50 549
16207.70 534
16208.90 537
16210.10 558
16211.30 536
16212.51 569
16213.71 582
16214.91 565
16216.11 550
16217.31 561
16218.52 544
16219.72 571
16220.92 540
16222.12 532
16223.33 568
16224.53 580
16225.73 552
16226.93 561
16228.14 540
16229.34 551
16230.54 561
16231.74 543
16232.95 583
16234.15 559
16235.35 573
16236.56 565
16237.76 584
16238.96 552
16240.16 582
16241.37 578
16242.57 561
16243.77 546
16244.98 578
16246.18 583
16247.38 572
16248.59 600
16249.79 596
16250.99 549
16252.20 576
16253.40 576
16254.60 598
16255.81 561
16257.01 571
16258.22 600
16259.42 595
16260.62 570
16261.83 607
16263.03 617
16264.23 612
16265.44 582
16266.64 596
16267.85 609
16269.05 574
16270.25 578
16271.46 584
16272.66 594
16273.87 629
16275.07 601
16276.28 588
16277.48 614
16278.69 615
16279.89 640
16281.09 647
16282.30 615
16283.50 598
16284.71 596
16285.91 631
16287.12 629
16288.32 592
16289.53 608
16290.73 648
16291.94 630
16293.14 625
16294.35 618
16295.55 622
16296.76 619
16297.96 593
16299.17 606
16300.37 586
16301.58 615
16302.78 605
16303.99 611
16305.19 625
16306.40 632
16307.61 649
16308.81 626
16310.02 623
16311.22 605
16312.43 597
16313.63 608
16314.84 638
16316.05 624
16317.25 615
16318.46 588
16319.66 591
16320.87 617
16322.08 624
16323.28 604
16324.49 563
16325.69 594
16326.90 601
16328.11 592
16329.31 612
16330.52 605
16331.73 600
16332.93 584
16334.14 617
16335.35 599
16336.55 575
16337.76 577
16338.97 611
16340.17 573
16341.38 585
16342.59 596
16343.79 653
16345.00 605
16346.21 599
16347.41 575
16348.62 574
16349.83 557
16351.03 567
16352.24 566
16353.45 561
16354.66 600
16355.86 600
16357.07 536
16358.28 530
16359.49 569
16360.69 579
16361.90 555
16363.11 549
16364.32 562
16365.52 583
16366.73 576
16367.94 527
16369.15 563
16370.35 569
16371.56 593
16372.77 572
16373.98 548
16375.19 507
16376.39 560
16377.60 581
16378.81 569
16380.02 561
16381.23 586
16382.44 592
16383.64 564
16384.85 577
16386.06 544
16387.27 530
16388.48 587
16389.69 541
16390.90 517
16392.10 551
16393.31 585
16394.52 582
16395.73 564
16396.94 546
16398.15 553
16399.36 517
16400.57 569
16401.77 566
16402.98 557
16404.19 548
16405.40 536
16406.61 563
16407.82 533
16409.03 540
16410.24 555
16411.45 523
16412.66 505
16413.87 514
16415.08 543
16416.29 537
16417.50 524
16418.71 524
16419.92 523
16421.12 547
16422.33 556
16423.54 515
16424.75 500
16425.96 530
16427.17 513
16428.38 490
16429.59 516
16430.80 537
16432.01 521
16433.22 518
16434.43 492
16435.64 516
16436.86 539
16438.07 549
16439.28 536
16440.49 500
16441.70 504
16442.91 542
16444.12 542
16445.33 531
16446.54 524
16447.75 538
16448.96 521
16450.17 533
16451.38 552
16452.59 553
16453.80 525
16455.02 552
16456.23 530
16457.44 555
16458.65 535
16459.86 538
16461.07 526
16462.28 531
16463.49 547
16464.70 566
16465.92 578
16467.13 532
16468.34 561
16469.55 555
16470.76 537
16471.97 548
16473.19 562
16474.40 541
16475.61 529
16476.82 512
16478.03 552
16479.24 550
16480.46 557
16481.67 566
16482.88 587
16484.09 586
16485.30 523
16486.52 530
16487.73 542
16488.94 535
16490.15 550
16491.37 543
16492.58 548
16493.79 540
16495.00 547
16496.21 533
16497.43 532
16498.64 556
16499.85 544
16501.07 568
16502.28 593
16503.49 607
16504.70 574
16505.92 588
16507.13 616
16508.34 582
16509.56 577
16510.77 562
16511.98 618
16513.19 604
16514.41 568
16515.62 570
16516.83 579
16518.05 578
16519.26 582
16520.47 597
16521.69 605
16522.90 583
16524.11 617
16525.33 598
16526.54 588
16527.76 611
16528.97 616
16530.18 606
16531.40 632
16532.61 631
16533.82 623
16535.04 636
16536.25 644
16537.47 624
16538.68 637
16539.89 635
16541.11 626
16542.32 625
16543.54 656
16544.75 665
16545.97 651
16547.18 654
16548.39 654
16549.61 646
16550.82 622
16552.04 690
16553.25 687
16554.47 641
16555.68 654
16556.90 671
16558.11 661
16559.33 634
16560.54 661
16561.76 656
16562.97 695
16564.19 686
16565.40 676
16566.62 669
16567.83 692
16569.05 695
16570.26 647
16571.48 681
16572.69 680
16573.91 713
16575.12 692
16576.34 645
16577.55 663
16578.77 664
16579.98 670
16581.20 685
16582.42 646
16583.63 645
16584.85 646
16586.06 704
16587.28 644
16588.49 616
16589.71 627
16590.93 634
16592.14 623
16593.36 618
16594.57 620
16595.79 637
16597.01 616
16598.22 621
16599.44 593
16600.66 601
16601.87 633
16603.09 598
16604.30 617
16605.52 577
16606.74 584
16607.95 595
16609.17 566
16610.39 555
16611.60 562
16612.82 550
16614.04 580
16615.25 562
16616.47 584
16617.69 590
16618.91 591
16620.12 579
16621.34 572
16622.56 550
16623.77 544
16624.99 554
16626.21 550
16627.43 569
16628.64 560
16629.86 552
16631.08 544
16632.30 499
16633.51 540
16634.73 552
16635.95 548
16637.17 530
16638.38 578
16639.60 522
16640.82 527
16642.04 505
16643.26 502
16644.47 540
16645.69 559
16646.91 532
16648.13 507
16649.35 523
16650.56 530
16651.78 535
16653.00 521
16654.22 552
16655.44 567
16656.65 551
16657.87 529
16659.09 515
16660.31 531
16661.53 533
16662.75 533
16663.97 521
16665.18 512
16666.40 518
16667.62 523
16668.84 523
16670.06 521
16671.28 489
16672.50 534
16673.72 513
16674.94 511
16676.15 514
16677.37 523
16678.59 528
16679.81 537
16681.03 541
16682.25 547
16683.47 570
16684.69 533
16685.91 533
16687.13 528
16688.35 505
16689.57 533
16690.79 537
16692.01 511
16693.23 507
16694.45 532
16695.67 517
16696.89 519
16698.11 513
16699.33 551
16700.55 541
16701.77 509
16702.99 501
16704.21 512
16705.43 521
16706.65 494
16707.87 492
16709.09 517
16710.31 513
16711.53 538
16712.75 511
16713.97 530
16715.19 499
16716.41 517
16717.63 503
16718.85 514
16720.07 506
16721.29 522
16722.51 536
16723.73 508
16724.95 509
16726.18 501
16727.40 532
16728.62 541
16729.84 487
16731.06 511
16732.28 501
16733.50 499
16734.72 529
16735.94 524
16737.17 523
16738.39 519
16739.61 506
16740.83 520
16742.05 502
16743.27 512
16744.49 536
16745.72 519
16746.94 500
16748.16 525
16749.38 512
16750.60 539
16751.83 504
16753.05 516
16754.27 535
16755.49 548
16756.71 509
16757.94 491
16759.16 518
16760.38 506
16761.60 536
16762.82 537
16764.05 552
16765.27 518
16766.49 532
16767.71 542
16768.94 556
16770.16 532
16771.38 519
16772.60 495
16773.83 543
16775.05 529
16776.27 548
16777.49 571
16778.72 527
16779.94 543
16781.16 536
16782.39 558
16783.61 553
16784.83 557
16786.06 561
16787.28 572
16788.50 551
16789.73 540
16790.95 530
16792.17 548
16793.40 544
16794.62 550
16795.84 585
16797.07 574
16798.29 547
16799.51 570
16800.74 590
16801.96 589
16803.18 576
16804.41 580
16805.63 589
16806.86 610
16808.08 621
16809.30 620
16810.53 625
16811.75 631
16812.98 598
16814.20 645
16815.42 656
16816.65 620
16817.87 659
16819.10 645
16820.32 658
16821.54 649
16822.77 655
16823.99 666
16825.22 686
16826.44 707
16827.67 702
16828.89 670
16830.12 664
16831.34 676
16832.57 673
16833.79 714
16835.02 719
16836.24 732
16837.47 754
16838.69 765
16839.92 792
16841.14 776
16842.37 768
16843.59 763
16844.82 804
16846.04 828
16847.27 872
16848.49 862
16849.72 812
16850.94 833
16852.17 847
16853.39 822
16854.62 844
16855.85 940
16857.07 898
16858.30 912
16859.52 906
16860.75 922
16861.97 976
16863.20 958
16864.43 975
16865.65 976
16866.88 995
16868.10 983
16869.33 1014
16870.56 1006
16871.78 1032
16873.01 1029
16874.24 1014
16875.46 1048
16876.69 1024
16877.92 1037
16879.14 1088
16880.37 1049
16881.59 1074
16882.82 1066
16884.05 1088
16885.27 1137
16886.50 1076
16887.73 1065
16888.96 1081
16890.18 1095
16891.41 1093
16892.64 1086
16893.86 1122
16895.09 1074
16896.32 1099
16897.54 1137
16898.77 1137
16900.00 1105
16901.23 1163
16902.45 1149
16903.68 1152
16904.91 1132
16906.14 1120
16907.36 1105
16908.59 1067
16909.82 1088
16911.05 1097
16912.27 1123
16913.50 1072
16914.73 1094
16915.96 1086
16917.19 1071
16918.41 1083
16919.64 1051
16920.87 1025
16922.10 1009
16923.33 1044
16924.55 1061
16925.78 977
16927.01 965
16928.24 998
16929.47 986
16930.69 969
16931.92 926
16933.15 954
16934.38 962
16935.61 934
16936.84 935
16938.07 954
16939.29 987
16940.52 943
16941.75 957
16942.98 981
16944.21 939
16945.44 930
16946.67 899
16947.90 944
16949.13 944
16950.35 913
16951.58 929
16952.81 910
16954.04 884
16955.27 908
16956.50 907
16957.73 901
16958.96 892
16960.19 853
16961.42 848
16962.65 877
16963.88 830
16965.11 874
16966.34 868
16967.57 835
16968.80 865
16970.03 840
16971.26 812
16972.49 831
16973.72 845
16974.95 784
16976.18 809
16977.41 786
16978.64 769
16979.87 776
16981.10 745
16982.33 751
16983.56 802
16984.79 796
16986.02 766
16987.25 728
16988.48 752
16989.71 745
16990.94 727
16992.17 780
16993.40 789
16994.63 770
16995.86 696
16997.09 709
16998.32 736
16999.55 723
17000.79 723
17002.02 744
17003.25 688
17004.48 680
17005.71 702
17006.94 718
17008.17 724
17009.40 684
17010.63 715
17011.87 733
17013.10 681
17014.33 698
17015.56 695
17016.79 705
17018.02 730
17019.25 668
17020.49 661
17021.72 711
17022.95 714
17024.18 647
17025.41 681
17026.64 673
17027.88 701
17029.11 713
17030.34 659
17031.57 667
17032.80 658
17034.04 687
17035.27 671
17036.50 675
17037.73 642
17038.97 632
17040.20 668
17041.43 640
17042.66 628
17043.90 606
17045.13 657
17046.36 651
17047.59 651
17048.83 628
17050.06 590
17051.29 623
17052.52 636
17053.76 654
17054.99 639
17056.22 635
17057.46 632
17058.69 639
17059.92 631
17061.15 623
17062.39 611
17063.62 633
17064.85 591
17066.09 600
17067.32 600
17068.55 591
17069.79 612
17071.02 603
17072.25 569
17073.49 590
17074.72 566
17075.96 581
17077.19 600
17078.42 555
17079.66 554
17080.89 575
17082.12 603
17083.36 603
17084.59 615
17085.83 579
17087.06 548
17088.29 547
17089.53 528
17090.76 546
17092.00 547
17093.23 550
17094.46 557
17095.70 539
17096.93 566
17098.17 541
17099.40 556
17100.64 537
17101.87 553
17103.11 541
17104.34 540
17105.58 568
17106.81 584
17108.05 540
17109.28 535
17110.51 573
17111.75 535
17112.98 520
17114.22 536
17115.45 544
17116.69 535
17117.93 551
17119.16 564
17120.40 523
17121.63 568
17122.87 534
17124.10 545
17125.34 551
17126.57 537
17127.81 513
17129.04 512
17130.28 518
17131.51 530
17132.75 548
17133.99 550
17135.22 576
17136.46 534
17137.69 520
17138.93 516
17140.17 518
17141.40 547
17142.64 504
17143.87 527
17145.11 502
17146.35 541
17147.58 516
17148.82 539
17150.05 573
17151.29 542
17152.53 519
17153.76 480
17155.00 509
17156.24 497
17157.47 495
17158.71 503
17159.95 516
17161.18 514
17162.42 523
17163.66 515
17164.89 481
17166.13 531
17167.37 517
17168.60 518
17169.84 512
17171.08 514
17172.32 532
17173.55 506
17174.79 538
17176.03 489
17177.26 499
17178.50 499
17179.74 495
17180.98 482
17182.21 498
17183.45 522
17184.69 494
17185.93 513
17187.16 523
17188.40 523
17189.64 515
17190.88 488
17192.12 521
17193.35 496
17194.59 509
17195.83 493
17197.07 509
17198.31 541
17199.54 529
17200.78 496
17202.02 540
17203.26 535
17204.50 448
17205.73 491
17206.97 514
17208.21 491
17209.45 550
17210.69 494
17211.93 486
17213.17 496
17214.40 522
17215.64 490
17216.88 486
17218.12 502
17219.36 514
17220.60 495
17221.84 482
17223.08 502
17224.31 516
17225.55 507
17226.79 508
17228.03 518
17229.27 531
17230.51 487
17231.75 539
17232.99 521
17234.23 522
17235.47 546
17236.71 524
17237.95 543
17239.19 537
17240.43 526
17241.66 542
17242.90 572
17244.14 531
17245.38 530
17246.62 558
17247.86 564
17249.10 520
17250.34 517
17251.58 532
17252.82 544
17254.06 587
17255.30 539
17256.54 548
17257.78 542
17259.02 517
17260.26 537
17261.50 575
17262.74 583
17263.99 556
17265.23 571
17266.47 566
17267.71 562
17268.95 547
17270.19 548
17271.43 577
17272.67 604
17273.91 535
17275.15 607
17276.39 605
17277.63 575
17278.87 574
17280.11 597
17281.36 569
17282.60 559
17283.84 584
17285.08 617
17286.32 563
17287.56 581
17288.80 582
17290.04 626
17291.29 608
17292.53 578
17293.77 613
17295.01 567
17296.25 572
17297.49 577
17298.73 630
17299.98 594
17301.22 586
17302.46 574
17303.70 592
17304.94 566
17306.19 576
17307.43 569
17308.67 558
17309.91 555
17311.15 539
17312.40 561
17313.64 564
17314.88 537
17316.12 512
17317.37 539
17318.61 542
17319.85 521
17321.09 548
17322.33 534
17323.58 519
17324.82 514
17326.06 504
17327.31 502
17328.55 489
17329.79 486
17331.03 498
17332.28 482
17333.52 501
17334.76 493
17336.01 537
17337.25 519
17338.49 501
17339.73 482
17340.98 466
17342.22 484
17343.46 444
17344.71 475
17345.95 527
17347.19 519
17348.44 499
17349.68 512
17350.92 478
17352.17 488
17353.41 475
17354.66 490
17355.90 486
17357.14 493
17358.39 482
17359.63 506
17360.87 476
17362.12 456
17363.36 445
17364.61 477
17365.85 476
17367.09 451
17368.34 485
17369.58 470
17370.83 458
17372.07 457
17373.32 449
17374.56 454
17375.80 426
17377.05 468
17378.29 492
17379.54 459
17380.78 464
17382.03 448
17383.27 423
17384.52 409
17385.76 461
17387.01 493
17388.25 464
17389.50 469
17390.74 456
17391.99 462
17393.23 467
17394.48 462
17395.72 475
17396.97 493
17398.21 458
17399.46 465
17400.70 455
17401.95 474
17403.19 478
17404.44 479
17405.68 456
17406.93 479
17408.18 460
17409.42 452
17410.67 458
17411.91 455
17413.16 455
17414.40 445
17415.65 473
17416.90 444
17418.14 447
17419.39 449
17420.63 455
17421.88 437
17423.13 488
17424.37 493
17425.62 441
17426.86 433
17428.11 484
17429.36 455
17430.60 434
17431.85 472
17433.10 481
17434.34 465
17435.59 462
17436.84 455
17438.08 455
17439.33 473
17440.58 477
17441.82 447
17443.07 451
17444.32 493
17445.56 466
17446.81 484
17448.06 493
17449.30 459
17450.55 447
17451.80 468
17453.05 469
17454.29 417
17455.54 454
17456.79 458
17458.04 437
17459.28 459
17460.53 455
17461.78 482
17463.03 472
17464.27 481
17465.52 476
17466.77 457
17468.02 470
17469.26 453
17470.51 451
17471.76 448
17473.01 455
17474.25 446
17475.50 504
17476.75 484
17478.00 451
17479.25 445
17480.50 437
17481.74 465
17482.99 498
17484.24 465
17485.49 448
17486.74 457
17487.99 442
17489.23 469
17490.48 481
17491.73 466
17492.98 469
17494.23 462
17495.48 504
17496.73 481
17497.97 473
17499.22 454
17500.47 445
17501.72 459
17502.97 479
17504.22 496
17505.47 513
17506.72 488
17507.97 489
17509.22 483
17510.46 469
17511.71 502
17512.96 488
17514.21 495
17515.46 519
17516.71 504
17517.96 507
17519.21 501
17520.46 493
17521.71 510
17522.96 509
17524.21 491
17525.46 495
17526.71 482
17527.96 506
17529.21 553
17530.46 531
17531.71 535
17532.96 512
17534.21 469
17535.46 487
17536.71 520
17537.96 521
17539.21 518
17540.46 524
17541.71 532
17542.96 556
17544.21 549
17545.46 566
17546.71 536
17547.96 559
17549.21 575
17550.46 533
17551.71 548
17552.97 536
17554.22 552
17555.47 527
17556.72 572
17557.97 551
17559.22 546
17560.47 564
17561.72 572
17562.97 565
17564.22 570
17565.48 578
17566.73 584
17567.98 569
17569.23 593
17570.48 592
17571.73 595
17572.98 588
17574.24 603
17575.49 628
17576.74 577
17577.99 582
17579.24 595
17580.49 615
17581.75 580
17583.00 610
17584.25 624
17585.50 635
17586.75 619
17588.00 598
17589.26 608
17590.51 628
17591.76 627
17593.01 653
17594.27 647
17595.52 654
17596.77 678
17598.02 604
17599.27 623
17600.53 609
17601.78 656
17603.03 665
17604.28 643
17605.54 660
17606.79 691
17608.04 675
17609.30 667
17610.55 670
17611.80 658
17613.05 706
17614.31 663
17615.56 694
17616.81 677
17618.07 702
17619.32 702
17620.57 702
17621.83 749
17623.08 715
17624.33 698
17625.59 708
17626.84 698
17628.09 700
17629.35 711
17630.60 744
17631.85 737
17633.11 736
17634.36 738
17635.61 743
17636.87 731
17638.12 729
17639.38 775
17640.63 750
17641.88 779
17643.14 730
17644.39 725
17645.65 735
17646.90 746
17648.15 731
17649.41 741
17650.66 773
17651.92 781
17653.17 802
17654.42 763
17655.68 765
17656.93 803
17658.19 800
17659.44 768
17660.70 754
17661.95 758
17663.21 759
17664.46 738
17665.72 725
17666.97 736
17668.23 760
17669.48 747
17670.74 722
17671.99 734
17673.25 719
17674.50 724
17675.76 745
17677.01 724
17678.27 738
17679.52 752
17680.78 730
17682.03 752
17683.29 717
17684.54 738
17685.80 711
17687.05 709
17688.31 703
17689.57 687
17690.82 708
17692.08 687
17693.33 705
17694.59 683
17695.84 709
17697.10 722
17698.36 721
17699.61 669
17700.87 649
17702.12 671
17703.38 677
17704.64 648
17705.89 706
17707.15 672
17708.40 655
17709.66 659
17710.92 661
17712.17 649
17713.43 657
17714.69 655
17715.94 657
17717.20 686
17718.46 683
17719.71 660
17720.97 620
17722.23 645
17723.48 610
17724.74 672
17726.00 664
17727.25 627
17728.51 651
17729.77 688
17731.03 685
17732.28 653
17733.54 646
17734.80 656
17736.05 671
17737.31 626
17738.57 646
17739.83 617
17741.08 646
17742.34 650
17743.60 630
17744.86 649
17746.11 645
17747.37 659
17748.63 606
17749.89 636
17751.15 592
17752.40 651
17753.66 660
17754.92 665
17756.18 630
17757.43 664
17758.69 670
17759.95 629
17761.21 600
17762.47 627
17763.73 611
17764.98 584
17766.24 610
17767.50 628
17768.76 603
17770.02 569
17771.28 596
17772.53 649
17773.79 637
17775.05 586
17776.31 612
17777.57 608
17778.83 612
17780.09 579
17781.35 627
17782.60 622
17783.86 587
17785.12 577
17786.38 578
17787.64 607
17788.90 597
17790.16 565
17791.42 543
17792.68 558
17793.94 558
17795.20 554
17796.46 551
17797.72 541
17798.97 544
17800.23 553
17801.49 530
17802.75 530
17804.01 524
17805.27 523
17806.53 508
17807.79 497
17809.05 474
17810.31 486
17811.57 515
17812.83 484
17814.09 475
17815.35 486
17816.61 537
17817.87 485
17819.13 516
17820.39 483
17821.65 456
17822.91 478
17824.17 479
17825.43 490
17826.69 456
17827.96 493
17829.22 474
17830.48 477
17831.74 449
17833.00 466
17834.26 450
17835.52 456
17836.78 449
17838.04 440
17839.30 444
17840.56 428
17841.82 425
17843.09 443
17844.35 449
17845.61 412
17846.87 418
17848.13 448
17849.39 416
17850.65 402
17851.91 420
17853.18 420
17854.44 430
17855.70 410
17856.96 414
17858.22 451
17859.48 443
17860.74 432
17862.01 439
17863.27 433
17864.53 407
17865.79 411
17867.05 437
17868.32 399
17869.58 406
17870.84 405
17872.10 401
17873.36 429
17874.63 401
17875.89 421
17877.15 407
17878.41 418
17879.68 410
17880.94 385
17882.20 397
17883.46 398
17884.73 403
17885.99 393
17887.25 414
17888.51 396
17889.78 399
17891.04 410
17892.30 391
17893.56 383
17894.83 409
17896.09 392
17897.35 402
17898.62 369
17899.88 383
17901.14 369
17902.41 388
17903.67 416
17904.93 421
17906.20 395
17907.46 365
17908.72 379
17909.99 414
17911.25 394
17912.51 388
17913.78 392
17915.04 394
17916.30 401
17917.57 362
17918.83 363
17920.09 371
17921.36 368
17922.62 379
17923.89 400
17925.15 396
17926.41 371
17927.68 386
17928.94 399
17930.21 395
17931.47 368
17932.73 370
17934.00 377
17935.26 405
17936.53 359
17937.79 373
17939.06 360
17940.32 375
17941.59 367
17942.85 364
17944.11 382
17945.38 351
17946.64 371
17947.91 363
17949.17 376
17950.44 355
17951.70 372
17952.97 370
17954.23 361
17955.50 356
17956.76 356
17958.03 341
17959.29 372
17960.56 350
17961.82 352
17963.09 373
17964.35 379
17965.62 348
17966.89 362
17968.15 332
17969.42 365
17970.68 396
17971.95 396
17973.21 400
17974.48 374
17975.74 388
17977.01 378
17978.28 349
17979.54 355
17980.81 378
17982.07 363
17983.34 377
17984.61 369
17985.87 358
17987.14 378
17988.40 384
17989.67 351
17990.94 373
17992.20 368
17993.47 380
17994.74 379
17996.00 366
17997.27 378
17998.54 372
17999.80 390
18001.07 378
18002.34 389
18003.60 373
18004.87 363
18006.14 358
18007.40 384
18008.67 361
18009.94 355
18011.20 340
18012.47 353
18013.74 368
18015.00 382
18016.27 362
18017.54 366
18018.81 403
18020.07 379
18021.34 402
18022.61 392
18023.88 360
18025.14 364
18026.41 386
18027.68 360
18028.95 398
18030.21 358
18031.48 333
18032.75 375
18034.02 382
18035.28 364
18036.55 351
18037.82 389
18039.09 373
18040.36 377
18041.62 363
18042.89 392
18044.16 411
18045.43 425
18046.70 392
18047.97 392
18049.23 372
18050.50 397
18051.77 443
18053.04 381
18054.31 372
18055.58 360
18056.84 411
18058.11 385
18059.38 410
18060.65 383
18061.92 428
18063.19 440
18064.46 420
18065.73 396
18067.00 376
18068.26 410
18069.53 377
18070.80 387
18072.07 394
18073.34 383
18074.61 411
18075.88 427
18077.15 401
18078.42 417
18079.69 424
18080.96 431
18082.23 428
18083.50 412
18084.77 397
18086.03 405
18087.30 409
18088.57 404
18089.84 404
18091.11 426
18092.38 431
18093.65 435
18094.92 437
18096.19 419
18097.46 448
18098.73 405
18100.00 458
18101.27 442
18102.54 425
18103.81 453
18105.08 419
18106.35 425
18107.63 436
18108.90 454
18110.17 403
18111.44 420
18112.71 412
18113.98 421
18115.25 435
18116.52 438
18117.79 403
18119.06 437
18120.33 416
18121.60 414
18122.87 429
18124.14 430
18125.42 406
18126.69 409
18127.96 426
18129.23 430
18130.50 420
18131.77 431
18133.04 421
18134.31 405
18135.58 426
18136.86 400
18138.13 435
18139.40 416
18140.67 416
18141.94 415
18143.21 413
18144.49 404
18145.76 381
18147.03 439
18148.30 416
18149.57 424
18150.84 415
18152.12 404
18153.39 407
18154.66 406
18155.93 401
18157.20 391
18158.48 373
18159.75 428
18161.02 429
18162.29 422
18163.57 387
18164.84 381
18166.11 403
18167.38 415
18168.66 409
18169.93 400
18171.20 407
18172.47 402
18173.75 405
18175.02 385
18176.29 382
18177.56 379
18178.84 393
18180.11 394
18181.38 402
18182.66 389
18183.93 411
18185.20 427
18186.48 393
18187.75 423
18189.02 371
18190.30 385
18191.57 394
18192.84 387
18194.12 372
18195.39 402
18196.66 389
18197.94 390
18199.21 379
18200.48 395
18201.76 398
18203.03 390
18204.30 400
18205.58 391
18206.85 394
18208.13 401
18209.40 386
18210.67 386
18211.95 374
18213.22 379
18214.50 388
18215.77 375
18217.04 415
18218.32 397
18219.59 417
18220.87 377
18222.14 372
18223.42 384
18224.69 392
18225.97 381
18227.24 370
18228.51 357
18229.79 373
18231.06 393
18232.34 392
18233.61 408
18234.89 396
18236.16 373
18237.44 361
18238.71 370
18239.99 386
18241.26 387
18242.54 392
18243.81 399
18245.09 401
18246.36 408
18247.64 384
18248.91 368
18250.19 379
18251.47 362
18252.74 388
18254.02 371
18255.29 379
18256.57 374
18257.84 386
18259.12 389
18260.39 413
18261.67 414
18262.95 381
18264.22 386
18265.50 380
18266.77 385
18268.05 367
18269.33 394
18270.60 395
18271.88 392
18273.15 435
18274.43 369
18275.71 376
18276.98 359
18278.26 382
18279.54 386
18280.81 360
18282.09 392
18283.37 391
18284.64 368
18285.92 376
18287.20 374
18288.47 394
18289.75 404
18291.03 386
18292.30 366
18293.58 360
18294.86 370
18296.13 368
18297.41 349
18298.69 367
18299.96 388
18301.24 385
18302.52 412
18303.80 382
18305.07 353
18306.35 338
18307.63 356
18308.91 349
18310.18 368
18311.46 359
18312.74 341
18314.02 344
18315.29 354
18316.57 377
18317.85 369
18319.13 358
18320.40 391
18321.68 405
18322.96 371
18324.24 360
18325.52 362
18326.79 376
18328.07 381
18329.35 372
18330.63 369
18331.91 379
18333.19 373
18334.46 359
18335.74 354
18337.02 378
18338.30 369
18339.58 377
18340.86 375
18342.13 387
18343.41 357
18344.69 375
18345.97 375
18347.25 386
18348.53 363
18349.81 378
18351.09 380
18352.36 363
18353.64 368
18354.92 374
18356.20 383
18357.48 382
18358.76 365
18360.04 368
18361.32 356
18362.60 366
18363.88 389
18365.16 376
18366.44 376
18367.72 373
18369.00 370
18370.27 350
18371.55 387
18372.83 371
18374.11 366
18375.39 366
18376.67 373
18377.95 386
18379.23 396
18380.51 362
18381.79 342
18383.07 362
18384.35 368
18385.63 383
18386.91 347
18388.19 369
18389.47 361
18390.75 381
18392.03 347
18393.31 339
18394.60 338
18395.88 368
18397.16 361
18398.44 353
18399.72 365
18401.00 367
18402.28 367
18403.56 338
18404.84 344
18406.12 346
18407.40 339
18408.68 371
18409.96 393
18411.24 346
18412.53 355
18413.81 328
18415.09 345
18416.37 332
18417.65 356
18418.93 352
18420.21 345
18421.49 365
18422.78 348
18424.06 335
18425.34 343
18426.62 375
18427.90 349
18429.18 369
18430.46 348
18431.75 369
18433.03 370
18434.31 357
18435.59 360
18436.87 349
18438.16 360
18439.44 339
18440.72 386
18442.00 343
18443.28 342
18444.57 352
18445.85 346
18447.13 308
18448.41 349
18449.70 370
18450.98 345
18452.26 355
18453.54 370
18454.83 362
18456.11 360
18457.39 343
18458.67 352
18459.96 364
18461.24 371
18462.52 349
18463.80 348
18465.09 364
18466.37 334
18467.65 357
18468.94 362
18470.22 346
18471.50 351
18472.78 366
18474.07 381
18475.35 353
18476.63 382
18477.92 360
18479.20 344
18480.48 355
18481.77 348
18483.05 350
18484.34 354
18485.62 374
18486.90 358
18488.19 356
18489.47 345
18490.75 368
18492.04 388
18493.32 349
18494.61 387
18495.89 393
18497.17 393
18498.46 390
18499.74 389
18501.03 404
18502.31 370
18503.59 390
18504.88 384
18506.16 389
18507.45 405
18508.73 384
18510.02 406
18511.30 411
18512.58 381
18513.87 412
18515.15 367
18516.44 392
18517.72 402
18519.01 419
18520.29 410
18521.58 405
18522.86 398
18524.15 393
18525.43 407
18526.72 362
18528.00 407
18529.29 399
18530.57 386
18531.86 389
18533.14 405
18534.43 416
18535.71 395
18537.00 387
18538.28 423
18539.57 410
18540.86 389
18542.14 401
18543.43 408
18544.71 409
18546.00 429
18547.28 434
18548.57 404
18549.85 408
18551.14 390
18552.43 426
18553.71 424
18555.00 423
18556.28 387
18557.57 409
18558.86 431
18560.14 398
18561.43 385
18562.72 420
18564.00 433
18565.29 388
18566.57 389
18567.86 424
18569.15 416
18570.43 420
18571.72 446
18573.01 425
18574.29 418
18575.58 399
18576.87 419
18578.15 402
18579.44 400
18580.73 438
18582.01 409
18583.30 434
18584.59 421
18585.88 447
18587.16 436
18588.45 413
18589.74 411
18591.02 420
18592.31 401
18593.60 389
18594.89 412
18596.17 412
18597.46 444
18598.75 416
18600.04 415
18601.32 436
18602.61 415
18603.90 421
18605.19 426
18606.47 386
18607.76 391
18609.05 376
18610.34 443
18611.63 408
18612.91 403
18614.20 404
18615.49 428
18616.78 432
18618.07 413
18619.35 411
18620.64 426
18621.93 437
18623.22 414
18624.51 438
18625.80 443
18627.09 413
18628.37 357
18629.66 403
18630.95 418
18632.24 419
18633.53 392
18634.82 407
18636.11 411
18637.39 378
18638.68 382
18639.97 375
18641.26 387
18642.55 357
18643.84 378
18645.13 389
18646.42 396
18647.71 353
18649.00 382
18650.29 345
18651.58 367
18652.86 363
18654.15 347
18655.44 340
18656.73 337
18658.02 347
18659.31 366
18660.60 346
18661.89 366
18663.18 366
18664.47 365
18665.76 372
18667.05 318
18668.34 356
18669.63 343
18670.92 352
18672.21 332
18673.50 342
18674.79 311
18676.08 327
18677.37 329
18678.66 363
18679.95 369
18681.24 335
18682.53 315
18683.82 335
18685.11 314
18686.40 305
18687.69 329
18688.99 309
18690.28 345
18691.57 319
18692.86 322
18694.15 301
18695.44 318
18696.73 323
18698.02 294
18699.31 339
18700.60 305
18701.89 327
18703.19 314
18704.48 320
18705.77 302
18707.06 350
18708.35 299
18709.64 344
18710.93 301
18712.22 309
18713.52 297
18714.81 326
18716.10 327
18717.39 343
18718.68 298
18719.97 311
18721.27 335
18722.56 329
18723.85 309
18725.14 321
18726.43 331
18727.72 304
18729.02 329
18730.31 303
18731.60 298
18732.89 301
18734.19 305
18735.48 320
18736.77 317
18738.06 288
18739.35 285
18740.65 293
18741.94 283
18743.23 279
18744.52 302
18745.82 300
18747.11 306
18748.40 342
18749.70 286
18750.99 295
18752.28 287
18753.57 315
18754.87 283
18756.16 313
18757.45 318
18758.75 319
18760.04 330
18761.33 296
18762.63 321
18763.92 308
18765.21 331
18766.50 278
18767.80 286
18769.09 292
18770.38 283
18771.68 282
18772.97 299
18774.27 292
18775.56 320
18776.85 310
18778.15 297
18779.44 313
18780.73 290
18782.03 290
18783.32 300
18784.62 334
18785.91 297
18787.20 300
18788.50 307
18789.79 303
18791.09 291
18792.38 288
18793.67 264
18794.97 295
18796.26 293
18797.56 325
18798.85 290
18800.15 274
18801.44 294
18802.74 300
18804.03 291
18805.32 267
18806.62 315
18807.91 307
18809.21 334
18810.50 298
18811.80 297
18813.09 285
18814.39 301
18815.68 268
18816.98 308
18818.27 299
18819.57 288
18820.86 296
18822.16 295
18823.45 288
18824.75 307
18826.05 302
18827.34 303
18828.64 310
18829.93 286
18831.23 281
18832.52 296
18833.82 308
18835.11 284
18836.41 304
18837.71 288
18839.00 279
18840.30 269
18841.59 300
18842.89 280
18844.18 286
18845.48 301
18846.78 319
18848.07 320
18849.37 305
18850.67 293
18851.96 310
18853.26 309
18854.55 321
18855.85 304
18857.15 284
18858.44 294
18859.74 293
18861.04 303
18862.33 266
18863.63 293
18864.93 286
18866.22 279
18867.52 269
18868.82 304
18870.11 274
18871.41 271
18872.71 284
18874.00 292
18875.30 293
18876.60 270
18877.90 286
18879.19 291
18880.49 305
18881.79 281
18883.09 282
18884.38 323
18885.68 321
18886.98 319
18888.27 273
18889.57 273
18890.87 284
18892.17 296
18893.47 287
18894.76 267
18896.06 267
18897.36 280
18898.66 272
18899.95 256
18901.25 271
18902.55 304
18903.85 313
18905.15 283
18906.44 272
18907.74 277
18909.04 302
18910.34 288
18911.64 275
18912.94 292
18914.23 307
18915.53 276
18916.83 277
18918.13 290
18919.43 292
18920.73 282
18922.03 285
18923.32 291
18924.62 300
18925.92 291
18927.22 283
18928.52 304
18929.82 263
18931.12 293
18932.42 273
18933.72 268
18935.01 269
18936.31 271
18937.61 278
18938.91 284
18940.21 280
18941.51 310
18942.81 305
18944.11 270
18945.41 286
18946.71 277
18948.01 269
18949.31 287
18950.61 286
18951.91 281
18953.21 288
18954.51 276
18955.81 301
18957.11 282
18958.41 289
18959.71 299
18961.01 286
18962.31 290
18963.61 281
18964.91 297
18966.21 290
18967.51 279
18968.81 260
18970.11 286
18971.41 286
18972.71 275
18974.01 258
18975.31 264
18976.61 265
18977.91 264
18979.21 264
18980.51 278
18981.81 262
18983.11 256
18984.41 303
18985.71 279
18987.02 257
18988.32 245
18989.62 286
18990.92 300
18992.22 269
18993.52 256
18994.82 274
18996.12 311
18997.42 288
18998.73 285
19000.03 277
19001.33 267
19002.63 281
19003.93 277
19005.23 279
19006.53 252
19007.84 249
19009.14 272
19010.44 263
19011.74 269
19013.04 260
19014.34 260
19015.65 260
19016.95 286
19018.25 282
19019.55 286
19020.85 291
19022.16 286
19023.46 285
19024.76 281
19026.06 260
19027.37 256
19028.67 281
19029.97 302
19031.27 286
19032.57 260
19033.88 295
19035.18 272
19036.48 283
19037.79 255
19039.09 258
19040.39 247
19041.69 268
19043.00 265
19044.30 255
19045.60 272
19046.90 256
19048.21 254
19049.51 256
19050.81 259
19052.12 232
19053.42 243
19054.72 243
19056.03 240
19057.33 251
19058.63 266
19059.94 250
19061.24 231
19062.54 246
19063.85 253
19065.15 265
19066.45 265
19067.76 292
19069.06 278
19070.37 286
19071.67 251
19072.97 278
19074.28 271
19075.58 242
19076.88 270
19078.19 271
19079.49 251
19080.80 284
19082.10 240
19083.41 255
19084.71 281
19086.01 238
19087.32 296
19088.62 274
19089.93 270
19091.23 248
19092.54 270
19093.84 284
19095.14 299
19096.45 277
19097.75 277
19099.06 267
19100.36 280
19101.67 281
19102.97 284
19104.28 306
19105.58 267
19106.89 283
19108.19 288
19109.50 276
19110.80 259
19112.11 283
19113.41 281
19114.72 291
19116.02 279
19117.33 242
19118.64 252
19119.94 277
19121.25 277
19122.55 266
19123.86 280
19125.16 280
19126.47 261
19127.77 271
19129.08 302
19130.39 265
19131.69 273
19133.00 280
19134.30 285
19135.61 252
19136.92 281
19138.22 270
19139.53 274
19140.83 232
19142.14 276
19143.45 277
19144.75 258
19146.06 283
19147.37 263
19148.67 274
19149.98 259
19151.28 264
19152.59 255
19153.90 260
19155.20 285
19156.51 270
19157.82 292
19159.12 289
19160.43 280
19161.74 267
19163.05 260
19164.35 268
19165.66 284
19166.97 266
19168.27 292
19169.58 275
19170.89 283
19172.19 252
19173.50 269
19174.81 283
19176.12 259
19177.42 266
19178.73 268
19180.04 239
19181.35 248
19182.65 244
19183.96 262
19185.27 270
19186.58 254
19187.89 277
19189.19 255
19190.50 287
19191.81 256
19193.12 257
19194.42 260
19195.73 260
19197.04 249
19198.35 239
19199.66 240
19200.97 257
19202.27 265
19203.58 252
19204.89 256
19206.20 252
19207.51 250
19208.82 243
19210.12 274
19211.43 247
19212.74 259
19214.05 245
19215.36 265
19216.67 265
19217.98 270
19219.28 277
19220.59 253
19221.90 231
19223.21 266
19224.52 264
19225.83 268
19227.14 249
19228.45 245
19229.76 244
19231.07 233
19232.38 246
19233.68 253
19234.99 248
19236.30 262
19237.61 237
19238.92 253
19240.23 232
19241.54 249
19242.85 227
19244.16 257
19245.47 247
19246.78 248
19248.09 250
19249.40 246
19250.71 228
19252.02 241
19253.33 249
19254.64 237
19255.95 253
19257.26 256
19258.57 265
19259.88 251
19261.19 251
19262.50 223
19263.81 246
19265.12 235
19266.43 265
19267.74 227
19269.05 254
19270.36 241
19271.67 238
19272.99 233
19274.30 249
19275.61 251
19276.92 256
19278.23 255
19279.54 256
19280.85 244
19282.16 244
19283.47 251
19284.78 229
19286.09 262
19287.41 257
19288.72 256
19290.03 230
19291.34 233
19292.65 237
19293.96 255
19295.27 238
19296.58 249
19297.90 268
19299.21 251
19300.52 254
19301.83 251
19303.14 223
19304.45 227
19305.77 239
19307.08 234
19308.39 232
19309.70 231
19311.01 254
19312.33 230
19313.64 250
19314.95 278
19316.26 265
19317.57 267
19318.89 250
19320.20 255
19321.51 255
19322.82 265
19324.14 242
19325.45 268
19326.76 249
19328.07 252
19329.39 225
19330.70 249
19332.01 242
19333.32 245
19334.64 254
19335.95 244
19337.26 248
19338.58 254
19339.89 243
19341.20 235
19342.51 251
19343.83 237
19345.14 256
19346.45 251
19347.77 238
19349.08 239
19350.39 244
19351.71 242
19353.02 251
19354.33 227
19355.65 247
19356.96 254
19358.27 263
19359.59 225
19360.90 242
19362.21 266
19363.53 232
19364.84 229
19366.16 218
19367.47 266
19368.78 245
19370.10 258
19371.41 241
19372.73 249
19374.04 235
19375.35 230
19376.67 255
19377.98 242
19379.30 233
19380.61 227
19381.93 276
19383.24 252
19384.55 258
19385.87 234
19387.18 244
19388.50 249
19389.81 264
19391.13 235
19392.44 254
19393.76 261
19395.07 246
19396.39 247
19397.70 278
19399.02 247
19400.33 235
19401.65 227
19402.96 245
19404.28 266
19405.59 243
19406.91 246
19408.22 241
19409.54 253
19410.85 259
19412.17 258
19413.48 256
19414.80 248
19416.11 262
19417.43 249
19418.75 267
19420.06 265
19421.38 258
19422.69 264
19424.01 262
19425.32 255
19426.64 265
19427.96 257
19429.27 259
19430.59 268
19431.90 244
19433.22 248
19434.54 280
19435.85 270
19437.17 297
19438.49 265
19439.80 264
19441.12 255
19442.43 273
19443.75 256
19445.07 264
19446.38 267
19447.70 277
19449.02 273
19450.33 256
19451.65 280
19452.97 267
19454.28 240
19455.60 252
19456.92 241
19458.23 254
19459.55 272
19460.87 254
19462.19 251
19463.50 281
19464.82 255
19466.14 293
19467.45 269
19468.77 269
19470.09 257
19471.41 268
19472.72 278
19474.04 266
19475.36 264
19476.68 272
19477.99 269
19479.31 261
19480.63 262
19481.95 271
19483.27 259
19484.58 267
19485.90 280
19487.22 253
19488.54 251
19489.85 262
19491.17 284
19492.49 263
19493.81 272
19495.13 276
19496.45 285
19497.76 280
19499.08 272
19500.40 337
19501.72 312
19503.04 272
19504.36 240
19505.67 292
19506.99 261
19508.31 299
19509.63 293
19510.95 280
19512.27 291
19513.59 287
19514.91 294
19516.22 277
19517.54 265
19518.86 263
19520.18 291
19521.50 278
19522.82 285
19524.14 294
19525.46 282
19526.78 286
19528.10 273
19529.42 282
19530.74 294
19532.06 283
19533.37 305
19534.69 288
19536.01 282
19537.33 274
19538.65 295
19539.97 292
19541.29 303
19542.61 297
19543.93 280
19545.25 290
19546.57 296
19547.89 304
19549.21 279
19550.53 292
19551.85 297
19553.17 323
19554.49 304
19555.81 299
19557.13 282
19558.45 299
19559.77 306
19561.09 301
19562.41 308
19563.74 291
19565.06 300
19566.38 302
19567.70 296
19569.02 293
19570.34 282
19571.66 297
19572.98 308
19574.30 306
19575.62 305
19576.94 308
19578.26 327
19579.59 328
19580.91 330
19582.23 335
19583.55 291
19584.87 322
19586.19 320
19587.51 278
19588.83 289
19590.16 279
19591.48 295
19592.80 296
19594.12 302
19595.44 291
19596.76 299
19598.08 283
19599.41 301
19600.73 313
19602.05 293
19603.37 262
19604.69 285
19606.02 312
19607.34 300
19608.66 318
19609.98 328
19611.30 298
19612.63 291
19613.95 294
19615.27 301
19616.59 293
19617.91 278
19619.24 318
19620.56 313
19621.88 300
19623.20 295
19624.53 325
19625.85 275
19627.17 308
19628.50 299
19629.82 295
19631.14 299
19632.46 297
19633.79 286
19635.11 300
19636.43 269
19637.76 309
19639.08 314
19640.40 310
19641.72 298
19643.05 281
19644.37 274
19645.69 310
19647.02 301
19648.34 293
19649.66 311
19650.99 316
19652.31 326
19653.64 299
19654.96 290
19656.28 305
19657.61 313
19658.93 311
19660.25 332
19661.58 297
19662.90 303
19664.23 308
19665.55 314
19666.87 301
19668.20 306
19669.52 299
19670.85 306
19672.17 321
19673.49 314
19674.82 286
19676.14 299
19677.47 289
19678.79 304
19680.12 285
19681.44 284
19682.76 309
19684.09 312
19685.41 300
19686.74 314
19688.06 330
19689.39 309
19690.71 282
19692.04 320
19693.36 292
19694.69 284
19696.01 287
19697.34 312
19698.66 296
19699.99 307
19701.31 300
19702.64 272
19703.96 283
19705.29 279
19706.61 283
19707.94 294
19709.26 270
19710.59 269
19711.92 291
19713.24 284
19714.57 307
19715.89 284
19717.22 278
19718.54 289
19719.87 328
19721.20 308
19722.52 282
19723.85 282
19725.17 293
19726.50 279
19727.83 285
19729.15 312
19730.48 283
19731.80 277
19733.13 282
19734.46 338
19735.78 274
19737.11 293
19738.44 280
19739.76 269
19741.09 296
19742.41 300
19743.74 296
19745.07 300
19746.39 318
19747.72 291
19749.05 282
19750.37 300
19751.70 308
19753.03 280
19754.36 299
19755.68 265
19757.01 306
19758.34 299
19759.66 317
19760.99 289
19762.32 269
19763.65 290
19764.97 281
19766.30 306
19767.63 303
19768.95 310
19770.28 330
19771.61 293
19772.94 303
19774.27 293
19775.59 294
19776.92 321
19778.25 287
19779.58 305
19780.90 305
19782.23 319
19783.56 300
19784.89 303
19786.22 300
19787.54 299
19788.87 281
19790.20 303
19791.53 299
19792.86 295
19794.18 293
19795.51 293
19796.84 314
19798.17 306
19799.50 299
19800.83 308
19802.16 314
19803.48 328
19804.81 306
19806.14 308
19807.47 294
19808.80 350
19810.13 320
19811.46 315
19812.79 310
19814.11 298
19815.44 312
19816.77 312
19818.10 329
19819.43 324
19820.76 320
19822.09 316
19823.42 331
19824.75 308
19826.08 323
19827.41 331
19828.74 312
19830.07 314
19831.39 314
19832.72 314
19834.05 325
19835.38 332
19836.71 315
19838.04 324
19839.37 309
19840.70 318
19842.03 330
19843.36 314
19844.69 298
19846.02 286
19847.35 330
19848.68 335
19850.01 357
19851.34 338
19852.67 303
19854.00 333
19855.33 308
19856.66 306
19857.99 301
19859.33 316
19860.66 335
19861.99 322
19863.32 303
19864.65 320
19865.98 336
19867.31 326
19868.64 331
19869.97 299
19871.30 328
19872.63 304
19873.96 323
19875.29 324
19876.63 300
19877.96 288
19879.29 324
19880.62 302
19881.95 317
19883.28 294
19884.61 310
19885.94 318
19887.28 308
19888.61 327
19889.94 302
19891.27 306
19892.60 298
19893.93 309
19895.26 313
19896.60 320
19897.93 297
19899.26 327
19900.59 284
19901.92 310
19903.26 304
19904.59 298
19905.92 297
19907.25 304
19908.58 323
19909.92 319
19911.25 326
19912.58 306
19913.91 323
19915.24 312
19916.58 309
19917.91 303
19919.24 281
19920.57 259
19921.91 305
19923.24 294
19924.57 289
19925.91 291
19927.24 309
19928.57 303
19929.90 297
19931.24 328
19932.57 300
19933.90 301
19935.24 299
19936.57 288
19937.90 301
19939.23 312
19940.57 309
19941.90 295
19943.23 321
19944.57 296
19945.90 296
19947.23 291
19948.57 301
19949.90 271
19951.23 290
19952.57 293
19953.90 316
19955.24 321
19956.57 325
19957.90 294
19959.24 290
19960.57 284
19961.90 276
19963.24 296
19964.57 312
19965.91 278
19967.24 309
19968.58 304
19969.91 292
19971.24 304
19972.58 323
19973.91 334
19975.25 300
19976.58 296
19977.92 297
19979.25 303
19980.58 302
19981.92 292
19983.25 321
19984.59 320
19985.92 307
19987.26 307
19988.59 318
19989.93 301
19991.26 311
19992.60 299
19993.93 306
19995.27 292
19996.60 301
19997.94 312
19999.27 322
20000.61 329
20001.94 320
20003.28 293
20004.61 278
20005.95 297
20007.28 321
20008.62 309
20009.96 325
20011.29 318
20012.63 300
20013.96 324
20015.30 304
20016.63 317
20017.97 310
20019.30 308
20020.64 333
20021.98 324
20023.31 332
20024.65 308
20025.98 317
20027.32 316
20028.66 313
20029.99 310
20031.33 330
20032.67 311
20034.00 312
20035.34 320
20036.67 342
20038.01 313
20039.35 335
20040.68 347
20042.02 331
20043.36 328
20044.69 320
20046.03 307
20047.37 317
20048.70 335
20050.04 311
20051.38 341
20052.71 342
20054.05 324
20055.39 307
20056.73 308
20058.06 322
20059.40 315
20060.74 305
20062.07 351
20063.41 330
20064.75 310
20066.09 318
20067.42 326
20068.76 295
20070.10 309
20071.44 311
20072.77 300
20074.11 324
20075.45 320
20076.79 309
20078.13 340
20079.46 321
20080.80 345
20082.14 312
20083.48 321
20084.81 356
20086.15 335
20087.49 345
20088.83 327
20090.17 321
20091.51 336
20092.84 337
20094.18 314
20095.52 346
20096.86 315
20098.20 341
20099.54 337
20100.87 351
20102.21 331
20103.55 339
20104.89 333
20106.23 344
20107.57 337
20108.91 350
20110.25 348
20111.58 336
20112.92 316
20114.26 337
20115.60 327
20116.94 330
20118.28 337
20119.62 345
20120.96 370
20122.30 347
20123.64 351
20124.98 333
20126.31 346
20127.65 362
20128.99 325
