# Supplementary material for: MALDI-TOF MS typing enables the classification of brewing yeasts of the genus Saccharomyces to major beer styles
Source: PLoS One. 2017 Aug 9;12(8):e0181694. doi: 10.1371/journal.pone.0181694 (PMC5549903; doi:10.1371/journal.pone.0181694)
Supplement: S8 File — The directory includes 90 raw files and was zipped to “.zip”; the folder has three strains with 30 spectra per strain; S1 Text explains the raw files with an example and Table 1 represents the yeast strains used within the experiment. (ZIP) [file pone.0181694.s011.zip › 22-24/30282-8I4-Lag-Lag-Lag-YPG-18h-E-E_2016-09-27_9_0_D2_1.dat]

1999.34 753
1999.77 740
2000.19 714
2000.61 732
2001.03 774
2001.45 855
2001.88 764
2002.30 774
2002.72 754
2003.14 696
2003.56 695
2003.99 787
2004.41 710
2004.83 726
2005.25 685
2005.68 697
2006.10 746
2006.52 788
2006.94 746
2007.37 755
2007.79 730
2008.21 777
2008.64 818
2009.06 764
2009.48 807
2009.90 804
2010.33 726
2010.75 750
2011.17 787
2011.60 682
2012.02 690
2012.44 700
2012.87 731
2013.29 692
2013.71 653
2014.14 662
2014.56 676
2014.98 681
2015.41 721
2015.83 731
2016.25 709
2016.68 699
2017.10 732
2017.53 735
2017.95 729
2018.37 705
2018.80 760
2019.22 812
2019.65 690
2020.07 730
2020.49 763
2020.92 811
2021.34 692
2021.77 660
2022.19 710
2022.61 715
2023.04 724
2023.46 690
2023.89 673
2024.31 656
2024.74 710
2025.16 690
2025.59 664
2026.01 690
2026.44 675
2026.86 705
2027.29 743
2027.71 749
2028.14 762
2028.56 774
2028.98 791
2029.41 743
2029.84 727
2030.26 707
2030.69 739
2031.11 743
2031.54 787
2031.96 742
2032.39 768
2032.81 767
2033.24 757
2033.66 787
2034.09 723
2034.51 731
2034.94 774
2035.37 776
2035.79 729
2036.22 715
2036.64 726
2037.07 729
2037.49 798
2037.92 818
2038.35 788
2038.77 769
2039.20 788
2039.62 735
2040.05 774
2040.48 817
2040.90 793
2041.33 739
2041.76 722
2042.18 769
2042.61 808
2043.03 767
2043.46 752
2043.89 696
2044.31 707
2044.74 634
2045.17 666
2045.59 695
2046.02 743
2046.45 695
2046.87 706
2047.30 695
2047.73 691
2048.16 762
2048.58 697
2049.01 759
2049.44 737
2049.86 694
2050.29 668
2050.72 687
2051.15 708
2051.57 649
2052.00 733
2052.43 723
2052.86 712
2053.28 690
2053.71 732
2054.14 692
2054.57 704
2054.99 671
2055.42 679
2055.85 735
2056.28 789
2056.70 765
2057.13 755
2057.56 804
2057.99 772
2058.42 795
2058.84 783
2059.27 719
2059.70 712
2060.13 696
2060.56 706
2060.99 720
2061.41 702
2061.84 751
2062.27 773
2062.70 792
2063.13 802
2063.56 764
2063.99 751
2064.41 817
2064.84 863
2065.27 874
2065.70 854
2066.13 872
2066.56 946
2066.99 831
2067.42 772
2067.85 819
2068.27 754
2068.70 749
2069.13 692
2069.56 667
2069.99 676
2070.42 737
2070.85 699
2071.28 723
2071.71 763
2072.14 723
2072.57 760
2073.00 713
2073.43 707
2073.86 681
2074.29 752
2074.72 806
2075.15 810
2075.58 798
2076.01 802
2076.44 790
2076.87 839
2077.30 782
2077.73 823
2078.16 833
2078.59 766
2079.02 792
2079.45 750
2079.88 720
2080.31 739
2080.74 694
2081.17 700
2081.60 689
2082.03 682
2082.46 721
2082.89 690
2083.32 706
2083.75 697
2084.18 736
2084.61 708
2085.04 698
2085.47 732
2085.90 781
2086.34 766
2086.77 752
2087.20 760
2087.63 725
2088.06 739
2088.49 677
2088.92 640
2089.35 670
2089.79 718
2090.22 753
2090.65 664
2091.08 641
2091.51 705
2091.94 648
2092.37 741
2092.81 729
2093.24 722
2093.67 717
2094.10 754
2094.53 770
2094.96 725
2095.40 717
2095.83 727
2096.26 720
2096.69 723
2097.12 695
2097.56 688
2097.99 615
2098.42 679
2098.85 645
2099.29 619
2099.72 689
2100.15 630
2100.58 638
2101.01 625
2101.45 671
2101.88 672
2102.31 666
2102.75 651
2103.18 664
2103.61 718
2104.04 679
2104.48 674
2104.91 715
2105.34 691
2105.77 636
2106.21 645
2106.64 657
2107.07 612
2107.51 692
2107.94 698
2108.37 742
2108.81 698
2109.24 705
2109.67 701
2110.11 724
2110.54 711
2110.97 662
2111.41 694
2111.84 714
2112.27 682
2112.71 613
2113.14 661
2113.58 655
2114.01 680
2114.44 639
2114.88 631
2115.31 631
2115.75 633
2116.18 666
2116.61 636
2117.05 609
2117.48 641
2117.92 576
2118.35 681
2118.78 624
2119.22 689
2119.65 731
2120.09 654
2120.52 688
2120.96 731
2121.39 711
2121.83 751
2122.26 719
2122.69 773
2123.13 812
2123.56 736
2124.00 742
2124.43 728
2124.87 687
2125.30 692
2125.74 678
2126.17 690
2126.61 730
2127.04 705
2127.48 689
2127.91 703
2128.35 702
2128.79 730
2129.22 712
2129.66 771
2130.09 766
2130.53 698
2130.96 728
2131.40 798
2131.83 786
2132.27 808
2132.70 844
2133.14 795
2133.58 823
2134.01 767
2134.45 721
2134.88 756
2135.32 720
2135.76 715
2136.19 719
2136.63 736
2137.06 691
2137.50 666
2137.94 686
2138.37 705
2138.81 712
2139.25 733
2139.68 781
2140.12 709
2140.56 668
2140.99 664
2141.43 632
2141.87 664
2142.30 643
2142.74 649
2143.18 596
2143.61 638
2144.05 677
2144.49 677
2144.92 604
2145.36 658
2145.80 734
2146.23 729
2146.67 717
2147.11 710
2147.55 758
2147.98 812
2148.42 799
2148.86 819
2149.30 812
2149.73 874
2150.17 882
2150.61 862
2151.05 914
2151.48 1014
2151.92 870
2152.36 857
2152.80 808
2153.23 777
2153.67 774
2154.11 752
2154.55 760
2154.99 788
2155.42 732
2155.86 755
2156.30 765
2156.74 788
2157.18 760
2157.61 734
2158.05 772
2158.49 724
2158.93 713
2159.37 740
2159.81 772
2160.24 745
2160.68 771
2161.12 818
2161.56 779
2162.00 764
2162.44 751
2162.88 798
2163.32 747
2163.75 741
2164.19 751
2164.63 855
2165.07 808
2165.51 863
2165.95 823
2166.39 808
2166.83 847
2167.27 887
2167.71 848
2168.15 871
2168.59 757
2169.02 782
2169.46 755
2169.90 753
2170.34 774
2170.78 787
2171.22 752
2171.66 771
2172.10 757
2172.54 802
2172.98 818
2173.42 763
2173.86 794
2174.30 808
2174.74 781
2175.18 796
2175.62 906
2176.06 855
2176.50 832
2176.94 924
2177.38 828
2177.82 882
2178.26 829
2178.70 954
2179.14 955
2179.58 842
2180.02 886
2180.47 952
2180.91 867
2181.35 866
2181.79 849
2182.23 800
2182.67 757
2183.11 751
2183.55 708
2183.99 714
2184.43 723
2184.87 696
2185.31 723
2185.76 703
2186.20 722
2186.64 757
2187.08 762
2187.52 823
2187.96 800
2188.40 808
2188.84 827
2189.29 800
2189.73 817
2190.17 900
2190.61 853
2191.05 827
2191.49 793
2191.94 800
2192.38 844
2192.82 865
2193.26 782
2193.70 764
2194.14 865
2194.59 868
2195.03 949
2195.47 937
2195.91 910
2196.36 901
2196.80 888
2197.24 927
2197.68 931
2198.12 809
2198.57 784
2199.01 843
2199.45 812
2199.89 824
2200.34 785
2200.78 768
2201.22 766
2201.66 786
2202.11 793
2202.55 768
2202.99 818
2203.44 820
2203.88 864
2204.32 847
2204.76 826
2205.21 810
2205.65 817
2206.09 822
2206.54 900
2206.98 869
2207.42 820
2207.87 863
2208.31 850
2208.75 871
2209.20 881
2209.64 884
2210.08 845
2210.53 888
2210.97 888
2211.42 904
2211.86 874
2212.30 828
2212.75 847
2213.19 816
2213.63 829
2214.08 811
2214.52 813
2214.97 825
2215.41 834
2215.85 792
2216.30 761
2216.74 781
2217.19 764
2217.63 733
2218.08 738
2218.52 728
2218.97 752
2219.41 718
2219.85 741
2220.30 785
2220.74 770
2221.19 821
2221.63 799
2222.08 836
2222.52 820
2222.97 858
2223.41 872
2223.86 836
2224.30 815
2224.75 816
2225.19 846
2225.64 832
2226.08 875
2226.53 893
2226.97 829
2227.42 901
2227.86 898
2228.31 873
2228.75 925
2229.20 880
2229.65 906
2230.09 932
2230.54 902
2230.98 965
2231.43 1020
2231.87 1036
2232.32 1096
2232.76 1098
2233.21 1199
2233.66 1230
2234.10 1230
2234.55 1148
2234.99 1197
2235.44 1102
2235.89 1078
2236.33 1044
2236.78 1044
2237.23 975
2237.67 913
2238.12 920
2238.56 949
2239.01 947
2239.46 892
2239.90 856
2240.35 865
2240.80 794
2241.24 757
2241.69 788
2242.14 768
2242.58 753
2243.03 733
2243.48 817
2243.93 789
2244.37 811
2244.82 699
2245.27 723
2245.71 668
2246.16 639
2246.61 737
2247.05 713
2247.50 698
2247.95 710
2248.40 722
2248.84 805
2249.29 789
2249.74 786
2250.19 825
2250.63 773
2251.08 789
2251.53 766
2251.98 759
2252.43 764
2252.87 789
2253.32 748
2253.77 754
2254.22 756
2254.66 775
2255.11 711
2255.56 687
2256.01 699
2256.46 701
2256.91 691
2257.35 701
2257.80 713
2258.25 749
2258.70 763
2259.15 760
2259.60 770
2260.04 767
2260.49 735
2260.94 746
2261.39 796
2261.84 781
2262.29 774
2262.74 781
2263.19 762
2263.63 803
2264.08 791
2264.53 816
2264.98 819
2265.43 853
2265.88 789
2266.33 788
2266.78 827
2267.23 879
2267.68 845
2268.13 848
2268.58 913
2269.02 859
2269.47 918
2269.92 1062
2270.37 1033
2270.82 1022
2271.27 991
2271.72 1006
2272.17 978
2272.62 986
2273.07 1012
2273.52 984
2273.97 936
2274.42 1010
2274.87 1054
2275.32 1118
2275.77 1068
2276.22 1060
2276.67 1061
2277.12 984
2277.57 1078
2278.02 1016
2278.47 1037
2278.92 1045
2279.37 915
2279.82 913
2280.27 859
2280.73 827
2281.18 824
2281.63 801
2282.08 779
2282.53 811
2282.98 781
2283.43 810
2283.88 787
2284.33 783
2284.78 734
2285.23 738
2285.68 800
2286.14 831
2286.59 778
2287.04 822
2287.49 829
2287.94 867
2288.39 861
2288.84 925
2289.30 982
2289.75 1004
2290.20 1038
2290.65 1120
2291.10 1175
2291.55 1152
2292.00 1184
2292.46 1303
2292.91 1253
2293.36 1254
2293.81 1266
2294.26 1216
2294.72 1266
2295.17 1230
2295.62 1239
2296.07 1143
2296.52 1162
2296.98 1169
2297.43 1093
2297.88 963
2298.33 894
2298.79 946
2299.24 900
2299.69 907
2300.14 847
2300.60 810
2301.05 788
2301.50 790
2301.95 743
2302.41 740
2302.86 769
2303.31 813
2303.76 814
2304.22 756
2304.67 736
2305.12 741
2305.58 819
2306.03 771
2306.48 806
2306.94 836
2307.39 848
2307.84 852
2308.30 931
2308.75 1002
2309.20 1038
2309.66 1035
2310.11 1080
2310.56 1084
2311.02 982
2311.47 978
2311.92 1035
2312.38 958
2312.83 926
2313.28 868
2313.74 848
2314.19 872
2314.65 866
2315.10 825
2315.55 913
2316.01 892
2316.46 886
2316.92 951
2317.37 937
2317.83 933
2318.28 914
2318.73 897
2319.19 907
2319.64 972
2320.10 945
2320.55 983
2321.01 1019
2321.46 944
2321.92 938
2322.37 964
2322.82 937
2323.28 911
2323.73 883
2324.19 973
2324.64 1111
2325.10 1144
2325.55 1021
2326.01 1050
2326.46 1038
2326.92 1061
2327.37 1038
2327.83 962
2328.29 912
2328.74 925
2329.20 903
2329.65 855
2330.11 868
2330.56 845
2331.02 902
2331.47 907
2331.93 858
2332.38 905
2332.84 909
2333.30 865
2333.75 884
2334.21 880
2334.66 883
2335.12 845
2335.58 859
2336.03 913
2336.49 912
2336.94 787
2337.40 851
2337.86 861
2338.31 838
2338.77 822
2339.22 778
2339.68 798
2340.14 801
2340.59 757
2341.05 787
2341.51 814
2341.96 827
2342.42 855
2342.88 818
2343.33 744
2343.79 784
2344.25 813
2344.70 881
2345.16 869
2345.62 806
2346.08 825
2346.53 844
2346.99 939
2347.45 958
2347.90 933
2348.36 875
2348.82 951
2349.28 954
2349.73 996
2350.19 911
2350.65 851
2351.11 881
2351.56 894
2352.02 868
2352.48 837
2352.94 823
2353.39 748
2353.85 746
2354.31 769
2354.77 674
2355.22 736
2355.68 715
2356.14 751
2356.60 836
2357.06 913
2357.51 833
2357.97 803
2358.43 788
2358.89 819
2359.35 903
2359.81 857
2360.26 818
2360.72 873
2361.18 820
2361.64 863
2362.10 857
2362.56 837
2363.02 845
2363.47 813
2363.93 866
2364.39 985
2364.85 950
2365.31 948
2365.77 1019
2366.23 976
2366.69 920
2367.15 965
2367.60 992
2368.06 951
2368.52 890
2368.98 929
2369.44 913
2369.90 852
2370.36 863
2370.82 865
2371.28 833
2371.74 799
2372.20 745
2372.66 805
2373.12 767
2373.58 745
2374.04 808
2374.50 771
2374.96 773
2375.42 767
2375.88 811
2376.34 766
2376.80 748
2377.26 791
2377.72 792
2378.18 775
2378.64 805
2379.10 765
2379.56 779
2380.02 795
2380.48 771
2380.94 745
2381.40 753
2381.86 801
2382.32 752
2382.78 837
2383.24 855
2383.70 823
2384.16 742
2384.62 820
2385.08 824
2385.54 786
2386.00 796
2386.47 859
2386.93 824
2387.39 727
2387.85 823
2388.31 923
2388.77 866
2389.23 938
2389.69 832
2390.15 862
2390.62 855
2391.08 761
2391.54 838
2392.00 787
2392.46 802
2392.92 824
2393.38 809
2393.85 838
2394.31 764
2394.77 801
2395.23 813
2395.69 744
2396.16 775
2396.62 814
2397.08 800
2397.54 826
2398.00 849
2398.47 808
2398.93 767
2399.39 805
2399.85 799
2400.31 716
2400.78 760
2401.24 762
2401.70 732
2402.16 781
2402.63 730
2403.09 739
2403.55 788
2404.01 787
2404.48 745
2404.94 767
2405.40 812
2405.86 806
2406.33 822
2406.79 777
2407.25 776
2407.72 799
2408.18 799
2408.64 735
2409.11 734
2409.57 714
2410.03 721
2410.49 691
2410.96 797
2411.42 837
2411.88 727
2412.35 757
2412.81 732
2413.28 735
2413.74 686
2414.20 726
2414.67 705
2415.13 725
2415.59 723
2416.06 771
2416.52 734
2416.98 747
2417.45 787
2417.91 772
2418.38 800
2418.84 850
2419.30 855
2419.77 800
2420.23 788
2420.70 844
2421.16 825
2421.63 825
2422.09 845
2422.55 802
2423.02 796
2423.48 876
2423.95 891
2424.41 897
2424.88 870
2425.34 884
2425.81 799
2426.27 819
2426.74 794
2427.20 811
2427.67 732
2428.13 727
2428.60 730
2429.06 701
2429.53 710
2429.99 743
2430.46 738
2430.92 680
2431.39 765
2431.85 716
2432.32 702
2432.78 721
2433.25 750
2433.71 761
2434.18 774
2434.64 761
2435.11 815
2435.58 786
2436.04 798
2436.51 764
2436.97 798
2437.44 836
2437.90 871
2438.37 829
2438.84 786
2439.30 861
2439.77 829
2440.23 819
2440.70 840
2441.17 849
2441.63 813
2442.10 819
2442.57 813
2443.03 794
2443.50 843
2443.96 785
2444.43 763
2444.90 781
2445.36 817
2445.83 804
2446.30 793
2446.76 838
2447.23 787
2447.70 814
2448.16 840
2448.63 779
2449.10 778
2449.57 773
2450.03 768
2450.50 749
2450.97 699
2451.43 735
2451.90 803
2452.37 752
2452.84 758
2453.30 721
2453.77 696
2454.24 717
2454.71 748
2455.17 700
2455.64 660
2456.11 722
2456.58 694
2457.04 777
2457.51 740
2457.98 698
2458.45 708
2458.91 722
2459.38 748
2459.85 745
2460.32 701
2460.79 694
2461.25 708
2461.72 745
2462.19 735
2462.66 745
2463.13 749
2463.60 824
2464.06 824
2464.53 792
2465.00 757
2465.47 740
2465.94 767
2466.41 757
2466.87 696
2467.34 720
2467.81 761
2468.28 749
2468.75 776
2469.22 738
2469.69 717
2470.16 723
2470.63 723
2471.09 729
2471.56 716
2472.03 722
2472.50 712
2472.97 739
2473.44 727
2473.91 743
2474.38 765
2474.85 729
2475.32 741
2475.79 748
2476.26 713
2476.73 758
2477.20 806
2477.67 711
2478.14 684
2478.60 730
2479.07 731
2479.54 764
2480.01 767
2480.48 735
2480.95 664
2481.42 698
2481.89 713
2482.36 720
2482.83 715
2483.30 763
2483.77 725
2484.25 735
2484.72 791
2485.19 775
2485.66 786
2486.13 777
2486.60 796
2487.07 938
2487.54 962
2488.01 910
2488.48 964
2488.95 939
2489.42 869
2489.89 847
2490.36 821
2490.83 747
2491.30 816
2491.78 796
2492.25 841
2492.72 876
2493.19 886
2493.66 886
2494.13 850
2494.60 856
2495.07 857
2495.55 856
2496.02 815
2496.49 856
2496.96 811
2497.43 822
2497.90 808
2498.37 824
2498.85 777
2499.32 800
2499.79 747
2500.26 716
2500.73 692
2501.20 717
2501.68 684
2502.15 758
2502.62 725
2503.09 770
2503.56 772
2504.04 741
2504.51 741
2504.98 714
2505.45 785
2505.93 721
2506.40 771
2506.87 817
2507.34 811
2507.82 820
2508.29 778
2508.76 734
2509.23 756
2509.71 825
2510.18 835
2510.65 855
2511.12 823
2511.60 857
2512.07 872
2512.54 901
2513.02 876
2513.49 898
2513.96 898
2514.44 928
2514.91 938
2515.38 859
2515.85 839
2516.33 815
2516.80 808
2517.27 796
2517.75 754
2518.22 799
2518.70 780
2519.17 870
2519.64 858
2520.12 793
2520.59 821
2521.06 824
2521.54 823
2522.01 800
2522.49 868
2522.96 842
2523.43 770
2523.91 747
2524.38 788
2524.86 754
2525.33 821
2525.80 818
2526.28 747
2526.75 788
2527.23 784
2527.70 718
2528.18 770
2528.65 732
2529.12 758
2529.60 730
2530.07 824
2530.55 801
2531.02 793
2531.50 803
2531.97 824
2532.45 880
2532.92 885
2533.40 873
2533.87 830
2534.35 766
2534.82 794
2535.30 815
2535.77 862
2536.25 733
2536.72 807
2537.20 813
2537.67 801
2538.15 788
2538.62 730
2539.10 731
2539.57 748
2540.05 762
2540.53 844
2541.00 838
2541.48 757
2541.95 789
2542.43 791
2542.90 819
2543.38 769
2543.86 822
2544.33 783
2544.81 787
2545.28 772
2545.76 771
2546.24 797
2546.71 760
2547.19 788
2547.66 903
2548.14 939
2548.62 975
2549.09 919
2549.57 918
2550.05 900
2550.52 899
2551.00 994
2551.48 1047
2551.95 981
2552.43 952
2552.91 950
2553.38 985
2553.86 934
2554.34 905
2554.81 880
2555.29 846
2555.77 866
2556.24 865
2556.72 816
2557.20 833
2557.68 804
2558.15 791
2558.63 793
2559.11 755
2559.58 772
2560.06 771
2560.54 707
2561.02 744
2561.49 786
2561.97 769
2562.45 758
2562.93 734
2563.41 742
2563.88 735
2564.36 735
2564.84 708
2565.32 776
2565.79 658
2566.27 733
2566.75 746
2567.23 741
2567.71 749
2568.18 751
2568.66 682
2569.14 745
2569.62 784
2570.10 777
2570.58 783
2571.05 738
2571.53 664
2572.01 714
2572.49 785
2572.97 753
2573.45 695
2573.93 683
2574.40 741
2574.88 770
2575.36 778
2575.84 805
2576.32 814
2576.80 789
2577.28 757
2577.76 786
2578.24 789
2578.72 721
2579.19 806
2579.67 725
2580.15 766
2580.63 805
2581.11 726
2581.59 731
2582.07 707
2582.55 673
2583.03 663
2583.51 687
2583.99 715
2584.47 691
2584.95 738
2585.43 736
2585.91 763
2586.39 786
2586.87 696
2587.35 737
2587.83 759
2588.31 768
2588.79 742
2589.27 812
2589.75 808
2590.23 698
2590.71 668
2591.19 781
2591.67 720
2592.15 726
2592.63 714
2593.11 768
2593.59 748
2594.07 703
2594.55 722
2595.03 694
2595.51 753
2595.99 733
2596.47 709
2596.96 674
2597.44 703
2597.92 727
2598.40 694
2598.88 714
2599.36 729
2599.84 660
2600.32 644
2600.80 709
2601.28 689
2601.77 728
2602.25 758
2602.73 693
2603.21 710
2603.69 678
2604.17 728
2604.65 764
2605.14 782
2605.62 753
2606.10 771
2606.58 783
2607.06 743
2607.54 784
2608.03 795
2608.51 837
2608.99 879
2609.47 783
2609.95 773
2610.44 724
2610.92 768
2611.40 776
2611.88 784
2612.37 740
2612.85 735
2613.33 713
2613.81 728
2614.29 707
2614.78 733
2615.26 680
2615.74 766
2616.22 742
2616.71 705
2617.19 735
2617.67 794
2618.16 709
2618.64 727
2619.12 738
2619.60 754
2620.09 769
2620.57 747
2621.05 695
2621.54 720
2622.02 785
2622.50 714
2622.99 713
2623.47 807
2623.95 852
2624.44 770
2624.92 750
2625.40 796
2625.89 771
2626.37 771
2626.85 735
2627.34 765
2627.82 786
2628.30 736
2628.79 735
2629.27 773
2629.76 802
2630.24 741
2630.72 754
2631.21 796
2631.69 767
2632.18 791
2632.66 753
2633.14 726
2633.63 723
2634.11 708
2634.60 677
2635.08 721
2635.57 729
2636.05 720
2636.53 664
2637.02 720
2637.50 723
2637.99 739
2638.47 700
2638.96 729
2639.44 746
2639.93 777
2640.41 740
2640.90 736
2641.38 746
2641.87 774
2642.35 753
2642.84 773
2643.32 772
2643.81 722
2644.29 759
2644.78 721
2645.26 754
2645.75 732
2646.23 717
2646.72 748
2647.20 772
2647.69 716
2648.18 722
2648.66 726
2649.15 717
2649.63 709
2650.12 711
2650.60 773
2651.09 785
2651.58 761
2652.06 779
2652.55 721
2653.03 788
2653.52 831
2654.01 766
2654.49 723
2654.98 819
2655.46 763
2655.95 773
2656.44 776
2656.92 771
2657.41 825
2657.90 806
2658.38 781
2658.87 767
2659.36 774
2659.84 814
2660.33 737
2660.82 733
2661.30 772
2661.79 809
2662.28 777
2662.76 809
2663.25 777
2663.74 756
2664.22 826
2664.71 793
2665.20 728
2665.68 814
2666.17 816
2666.66 802
2667.15 783
2667.63 776
2668.12 801
2668.61 790
2669.10 815
2669.58 822
2670.07 826
2670.56 787
2671.05 843
2671.53 815
2672.02 847
2672.51 858
2673.00 817
2673.48 912
2673.97 885
2674.46 923
2674.95 870
2675.44 898
2675.92 909
2676.41 843
2676.90 908
2677.39 909
2677.88 854
2678.37 848
2678.85 826
2679.34 771
2679.83 812
2680.32 791
2680.81 832
2681.30 842
2681.79 765
2682.27 682
2682.76 760
2683.25 783
2683.74 794
2684.23 798
2684.72 724
2685.21 761
2685.70 744
2686.18 696
2686.67 684
2687.16 702
2687.65 727
2688.14 729
2688.63 682
2689.12 753
2689.61 787
2690.10 781
2690.59 758
2691.08 803
2691.57 755
2692.06 748
2692.55 804
2693.04 843
2693.53 814
2694.02 763
2694.51 823
2694.99 894
2695.48 835
2695.97 911
2696.46 862
2696.95 764
2697.44 783
2697.93 802
2698.42 790
2698.92 823
2699.41 801
2699.90 777
2700.39 827
2700.88 851
2701.37 769
2701.86 805
2702.35 857
2702.84 803
2703.33 827
2703.82 831
2704.31 822
2704.80 791
2705.29 808
2705.78 852
2706.27 896
2706.76 873
2707.25 773
2707.75 793
2708.24 729
2708.73 773
2709.22 826
2709.71 770
2710.20 763
2710.69 746
2711.18 788
2711.68 704
2712.17 743
2712.66 701
2713.15 704
2713.64 726
2714.13 692
2714.62 760
2715.12 758
2715.61 779
2716.10 737
2716.59 737
2717.08 735
2717.57 735
2718.07 756
2718.56 717
2719.05 670
2719.54 761
2720.03 744
2720.53 713
2721.02 778
2721.51 813
2722.00 835
2722.50 816
2722.99 848
2723.48 882
2723.97 789
2724.47 797
2724.96 802
2725.45 789
2725.94 735
2726.44 790
2726.93 740
2727.42 720
2727.91 728
2728.41 789
2728.90 862
2729.39 816
2729.89 759
2730.38 803
2730.87 830
2731.37 761
2731.86 754
2732.35 832
2732.84 833
2733.34 823
2733.83 780
2734.32 801
2734.82 870
2735.31 818
2735.81 848
2736.30 899
2736.79 870
2737.29 939
2737.78 834
2738.27 749
2738.77 771
2739.26 824
2739.75 801
2740.25 740
2740.74 764
2741.24 727
2741.73 735
2742.22 759
2742.72 791
2743.21 740
2743.71 704
2744.20 716
2744.70 715
2745.19 772
2745.68 765
2746.18 733
2746.67 760
2747.17 771
2747.66 824
2748.16 664
2748.65 691
2749.15 757
2749.64 791
2750.14 735
2750.63 787
2751.13 713
2751.62 760
2752.12 736
2752.61 703
2753.11 727
2753.60 708
2754.10 758
2754.59 774
2755.09 733
2755.58 754
2756.08 763
2756.57 739
2757.07 767
2757.56 831
2758.06 803
2758.56 759
2759.05 815
2759.55 766
2760.04 775
2760.54 764
2761.03 813
2761.53 802
2762.03 779
2762.52 828
2763.02 813
2763.51 832
2764.01 883
2764.51 779
2765.00 780
2765.50 826
2765.99 773
2766.49 748
2766.99 758
2767.48 723
2767.98 723
2768.48 728
2768.97 749
2769.47 805
2769.97 804
2770.46 756
2770.96 739
2771.46 734
2771.95 749
2772.45 746
2772.95 706
2773.44 815
2773.94 777
2774.44 752
2774.93 731
2775.43 709
2775.93 706
2776.43 724
2776.92 813
2777.42 812
2777.92 832
2778.41 834
2778.91 803
2779.41 824
2779.91 809
2780.40 732
2780.90 761
2781.40 885
2781.90 808
2782.39 781
2782.89 784
2783.39 762
2783.89 766
2784.39 737
2784.88 772
2785.38 745
2785.88 823
2786.38 832
2786.88 865
2787.37 783
2787.87 846
2788.37 860
2788.87 852
2789.37 788
2789.87 808
2790.36 767
2790.86 826
2791.36 821
2791.86 758
2792.36 773
2792.86 769
2793.36 778
2793.85 769
2794.35 793
2794.85 824
2795.35 823
2795.85 871
2796.35 812
2796.85 895
2797.35 821
2797.85 796
2798.34 815
2798.84 811
2799.34 826
2799.84 855
2800.34 827
2800.84 766
2801.34 809
2801.84 758
2802.34 820
2802.84 797
2803.34 761
2803.84 766
2804.34 765
2804.84 752
2805.34 755
2805.84 716
2806.34 730
2806.84 794
2807.34 811
2807.84 779
2808.34 763
2808.84 840
2809.34 809
2809.84 731
2810.34 759
2810.84 867
2811.34 849
2811.84 789
2812.34 797
2812.84 719
2813.34 713
2813.84 761
2814.34 812
2814.84 772
2815.34 761
2815.84 779
2816.34 842
2816.84 790
2817.34 736
2817.85 766
2818.35 807
2818.85 811
2819.35 786
2819.85 792
2820.35 822
2820.85 775
2821.35 774
2821.85 724
2822.35 747
2822.86 732
2823.36 734
2823.86 699
2824.36 692
2824.86 684
2825.36 646
2825.87 717
2826.37 742
2826.87 722
2827.37 690
2827.87 747
2828.37 740
2828.88 738
2829.38 769
2829.88 744
2830.38 705
2830.88 791
2831.39 734
2831.89 728
2832.39 746
2832.89 719
2833.39 766
2833.90 757
2834.40 729
2834.90 764
2835.40 715
2835.91 773
2836.41 748
2836.91 706
2837.41 691
2837.92 774
2838.42 729
2838.92 795
2839.42 752
2839.93 708
2840.43 741
2840.93 762
2841.44 772
2841.94 783
2842.44 799
2842.95 779
2843.45 756
2843.95 693
2844.45 748
2844.96 733
2845.46 829
2845.96 772
2846.47 831
2846.97 812
2847.48 826
2847.98 752
2848.48 810
2848.99 795
2849.49 751
2849.99 858
2850.50 835
2851.00 836
2851.50 764
2852.01 796
2852.51 804
2853.02 730
2853.52 771
2854.02 729
2854.53 695
2855.03 769
2855.54 723
2856.04 706
2856.55 729
2857.05 786
2857.55 762
2858.06 748
2858.56 783
2859.07 744
2859.57 758
2860.08 781
2860.58 777
2861.09 758
2861.59 800
2862.10 794
2862.60 807
2863.11 844
2863.61 909
2864.12 808
2864.62 862
2865.13 841
2865.63 887
2866.14 852
2866.64 818
2867.15 821
2867.65 841
2868.16 874
2868.66 806
2869.17 822
2869.67 788
2870.18 820
2870.68 806
2871.19 800
2871.69 885
2872.20 812
2872.71 753
2873.21 819
2873.72 804
2874.22 773
2874.73 798
2875.24 841
2875.74 741
2876.25 739
2876.75 834
2877.26 835
2877.77 781
2878.27 758
2878.78 785
2879.28 794
2879.79 816
2880.30 821
2880.80 824
2881.31 782
2881.82 789
2882.32 775
2882.83 814
2883.34 754
2883.84 789
2884.35 841
2884.86 819
2885.36 865
2885.87 846
2886.38 895
2886.88 914
2887.39 933
2887.90 972
2888.41 943
2888.91 953
2889.42 999
2889.93 963
2890.43 976
2890.94 1042
2891.45 990
2891.96 989
2892.46 972
2892.97 957
2893.48 991
2893.99 954
2894.49 907
2895.00 948
2895.51 1010
2896.02 916
2896.53 928
2897.03 940
2897.54 924
2898.05 917
2898.56 901
2899.07 892
2899.57 1004
2900.08 894
2900.59 868
2901.10 891
2901.61 865
2902.11 936
2902.62 1057
2903.13 1092
2903.64 940
2904.15 879
2904.66 971
2905.16 1005
2905.67 1110
2906.18 1068
2906.69 1061
2907.20 1109
2907.71 1118
2908.22 1018
2908.73 1003
2909.24 989
2909.74 930
2910.25 838
2910.76 923
2911.27 780
2911.78 829
2912.29 818
2912.80 791
2913.31 824
2913.82 862
2914.33 816
2914.84 856
2915.35 814
2915.86 783
2916.36 856
2916.87 891
2917.38 886
2917.89 860
2918.40 923
2918.91 991
2919.42 859
2919.93 860
2920.44 875
2920.95 920
2921.46 849
2921.97 928
2922.48 855
2922.99 852
2923.50 918
2924.01 945
2924.52 899
2925.03 897
2925.54 900
2926.05 923
2926.57 920
2927.08 905
2927.59 906
2928.10 908
2928.61 866
2929.12 877
2929.63 877
2930.14 830
2930.65 777
2931.16 781
2931.67 746
2932.18 879
2932.69 819
2933.20 818
2933.72 879
2934.23 826
2934.74 800
2935.25 798
2935.76 837
2936.27 931
2936.78 909
2937.29 872
2937.81 917
2938.32 913
2938.83 922
2939.34 934
2939.85 959
2940.36 942
2940.88 976
2941.39 975
2941.90 1036
2942.41 923
2942.92 901
2943.43 947
2943.95 917
2944.46 929
2944.97 922
2945.48 938
2945.99 900
2946.51 847
2947.02 839
2947.53 855
2948.04 816
2948.56 835
2949.07 791
2949.58 821
2950.09 801
2950.61 802
2951.12 788
2951.63 799
2952.14 835
2952.66 798
2953.17 797
2953.68 799
2954.19 812
2954.71 729
2955.22 728
2955.73 791
2956.25 810
2956.76 806
2957.27 770
2957.79 799
2958.30 796
2958.81 787
2959.33 818
2959.84 832
2960.35 819
2960.87 845
2961.38 851
2961.89 868
2962.41 806
2962.92 879
2963.43 902
2963.95 883
2964.46 900
2964.97 972
2965.49 880
2966.00 920
2966.52 891
2967.03 847
2967.54 874
2968.06 896
2968.57 901
2969.09 948
2969.60 1009
2970.12 966
2970.63 945
2971.14 928
2971.66 890
2972.17 932
2972.69 844
2973.20 865
2973.72 911
2974.23 902
2974.75 874
2975.26 866
2975.77 898
2976.29 853
2976.80 946
2977.32 943
2977.83 941
2978.35 902
2978.86 872
2979.38 888
2979.89 893
2980.41 918
2980.92 1044
2981.44 945
2981.95 978
2982.47 1006
2982.99 991
2983.50 970
2984.02 999
2984.53 991
2985.05 993
2985.56 996
2986.08 1043
2986.59 1038
2987.11 1089
2987.63 1085
2988.14 1004
2988.66 1015
2989.17 1125
2989.69 1095
2990.20 1013
2990.72 1045
2991.24 1007
2991.75 987
2992.27 936
2992.79 1018
2993.30 1032
2993.82 947
2994.33 1008
2994.85 1054
2995.37 1104
2995.88 1177
2996.40 1160
2996.92 1210
2997.43 1339
2997.95 1275
2998.47 1339
2998.98 1386
2999.50 1422
3000.02 1414
3000.53 1404
3001.05 1346
3001.57 1422
3002.08 1512
3002.60 1682
3003.12 1956
3003.64 2204
3004.15 2465
3004.67 2861
3005.19 3269
3005.70 3356
3006.22 3369
3006.74 3229
3007.26 2992
3007.77 2797
3008.29 2356
3008.81 2134
3009.33 1829
3009.84 1570
3010.36 1391
3010.88 1368
3011.40 1291
3011.92 1242
3012.43 1189
3012.95 1140
3013.47 1186
3013.99 1179
3014.50 1167
3015.02 1078
3015.54 1151
3016.06 1123
3016.58 1117
3017.10 1078
3017.61 1145
3018.13 1191
3018.65 1157
3019.17 1097
3019.69 1071
3020.21 1069
3020.73 1071
3021.24 1047
3021.76 1039
3022.28 1115
3022.80 1180
3023.32 1174
3023.84 1209
3024.36 1192
3024.88 1189
3025.39 1159
3025.91 1200
3026.43 1128
3026.95 1086
3027.47 1020
3027.99 1012
3028.51 992
3029.03 935
3029.55 960
3030.07 1002
3030.59 941
3031.11 932
3031.63 945
3032.15 957
3032.66 1031
3033.18 1003
3033.70 936
3034.22 915
3034.74 961
3035.26 1019
3035.78 1049
3036.30 1000
3036.82 1040
3037.34 983
3037.86 996
3038.38 948
3038.90 935
3039.42 992
3039.94 1029
3040.46 963
3040.98 959
3041.51 949
3042.03 944
3042.55 1014
3043.07 976
3043.59 919
3044.11 957
3044.63 981
3045.15 927
3045.67 984
3046.19 961
3046.71 975
3047.23 926
3047.75 906
3048.27 972
3048.79 969
3049.32 958
3049.84 930
3050.36 924
3050.88 872
3051.40 895
3051.92 951
3052.44 935
3052.96 899
3053.49 915
3054.01 902
3054.53 960
3055.05 956
3055.57 877
3056.09 930
3056.62 938
3057.14 952
3057.66 1043
3058.18 991
3058.70 933
3059.22 952
3059.75 1001
3060.27 991
3060.79 983
3061.31 989
3061.83 937
3062.36 991
3062.88 977
3063.40 1058
3063.92 1059
3064.45 1174
3064.97 1201
3065.49 1186
3066.01 1143
3066.54 1139
3067.06 1166
3067.58 1246
3068.10 1223
3068.63 1260
3069.15 1330
3069.67 1316
3070.19 1258
3070.72 1144
3071.24 1111
3071.76 1145
3072.29 1128
3072.81 1143
3073.33 1121
3073.85 1173
3074.38 1086
3074.90 1084
3075.42 1168
3075.95 1214
3076.47 1298
3076.99 1243
3077.52 1241
3078.04 1395
3078.57 1423
3079.09 1517
3079.61 1428
3080.14 1582
3080.66 1579
3081.18 1681
3081.71 1723
3082.23 1696
3082.76 1639
3083.28 1481
3083.80 1461
3084.33 1501
3084.85 1363
3085.38 1338
3085.90 1432
3086.42 1463
3086.95 1403
3087.47 1471
3088.00 1622
3088.52 1985
3089.05 2106
3089.57 2509
3090.09 2765
3090.62 2881
3091.14 2738
3091.67 2705
3092.19 2779
3092.72 2524
3093.24 2206
3093.77 2183
3094.29 2074
3094.82 1848
3095.34 1857
3095.87 2026
3096.39 1980
3096.92 2070
3097.44 1942
3097.97 1878
3098.49 1893
3099.02 1837
3099.54 1821
3100.07 1913
3100.59 2091
3101.12 2347
3101.64 2657
3102.17 2993
3102.70 3585
3103.22 3874
3103.75 3946
3104.27 4220
3104.80 4028
3105.32 3654
3105.85 3292
3106.38 3065
3106.90 2698
3107.43 2203
3107.95 1973
3108.48 1739
3109.01 1669
3109.53 1617
3110.06 1503
3110.58 1503
3111.11 1433
3111.64 1303
3112.16 1321
3112.69 1343
3113.22 1399
3113.74 1255
3114.27 1210
3114.80 1207
3115.32 1200
3115.85 1131
3116.38 1160
3116.90 1108
3117.43 1188
3117.96 1157
3118.48 1134
3119.01 1153
3119.54 1231
3120.06 1272
3120.59 1292
3121.12 1327
3121.65 1342
3122.17 1463
3122.70 1501
3123.23 1478
3123.76 1431
3124.28 1401
3124.81 1329
3125.34 1260
3125.87 1210
3126.39 1247
3126.92 1241
3127.45 1146
3127.98 1202
3128.50 1178
3129.03 1096
3129.56 1097
3130.09 1096
3130.62 1102
3131.14 1060
3131.67 997
3132.20 1039
3132.73 987
3133.26 1017
3133.78 1055
3134.31 1107
3134.84 1066
3135.37 1091
3135.90 1002
3136.43 1060
3136.95 1013
3137.48 966
3138.01 971
3138.54 991
3139.07 902
3139.60 902
3140.13 969
3140.65 924
3141.18 914
3141.71 907
3142.24 965
3142.77 937
3143.30 920
3143.83 916
3144.36 948
3144.89 915
3145.42 879
3145.94 903
3146.47 936
3147.00 978
3147.53 951
3148.06 983
3148.59 1059
3149.12 1041
3149.65 952
3150.18 993
3150.71 1015
3151.24 1047
3151.77 1011
3152.30 996
3152.83 996
3153.36 1005
3153.89 1075
3154.42 980
3154.95 923
3155.48 969
3156.01 948
3156.54 923
3157.07 913
3157.60 932
3158.13 1003
3158.66 964
3159.19 914
3159.72 1023
3160.25 950
3160.78 943
3161.31 1012
3161.84 955
3162.37 1021
3162.90 979
3163.43 977
3163.97 998
3164.50 962
3165.03 974
3165.56 893
3166.09 944
3166.62 968
3167.15 949
3167.68 909
3168.21 903
3168.74 834
3169.28 844
3169.81 827
3170.34 834
3170.87 847
3171.40 827
3171.93 884
3172.46 839
3172.99 900
3173.53 941
3174.06 946
3174.59 950
3175.12 961
3175.65 1019
3176.18 952
3176.72 969
3177.25 936
3177.78 913
3178.31 862
3178.84 838
3179.38 833
3179.91 888
3180.44 861
3180.97 787
3181.50 845
3182.04 932
3182.57 834
3183.10 818
3183.63 818
3184.17 865
3184.70 872
3185.23 881
3185.76 861
3186.30 855
3186.83 796
3187.36 834
3187.89 855
3188.43 828
3188.96 833
3189.49 845
3190.03 843
3190.56 872
3191.09 875
3191.63 844
3192.16 810
3192.69 898
3193.22 864
3193.76 916
3194.29 903
3194.82 891
3195.36 835
3195.89 831
3196.43 830
3196.96 836
3197.49 879
3198.03 934
3198.56 775
3199.09 808
3199.63 885
3200.16 911
3200.69 965
3201.23 967
3201.76 930
3202.30 916
3202.83 907
3203.36 876
3203.90 833
3204.43 837
3204.97 950
3205.50 929
3206.04 936
3206.57 962
3207.10 1074
3207.64 1129
3208.17 1132
3208.71 1198
3209.24 1191
3209.78 1290
3210.31 1337
3210.85 1353
3211.38 1316
3211.91 1342
3212.45 1414
3212.98 1294
3213.52 1261
3214.05 1265
3214.59 1184
3215.12 1163
3215.66 1122
3216.19 1045
3216.73 999
3217.26 988
3217.80 984
3218.34 938
3218.87 925
3219.41 844
3219.94 873
3220.48 915
3221.01 900
3221.55 934
3222.08 999
3222.62 933
3223.15 1038
3223.69 1129
3224.23 1112
3224.76 1074
3225.30 1161
3225.83 1198
3226.37 1268
3226.91 1247
3227.44 1222
3227.98 1123
3228.51 1077
3229.05 1068
3229.59 1032
3230.12 1066
3230.66 1047
3231.20 1004
3231.73 1041
3232.27 1120
3232.81 1115
3233.34 1114
3233.88 1099
3234.41 1181
3234.95 1133
3235.49 1203
3236.02 1307
3236.56 1261
3237.10 1246
3237.64 1260
3238.17 1279
3238.71 1328
3239.25 1365
3239.78 1251
3240.32 1229
3240.86 1230
3241.39 1253
3241.93 1175
3242.47 1221
3243.01 1208
3243.54 1240
3244.08 1211
3244.62 1244
3245.16 1210
3245.69 1307
3246.23 1237
3246.77 1304
3247.31 1277
3247.84 1308
3248.38 1339
3248.92 1297
3249.46 1328
3250.00 1422
3250.53 1565
3251.07 1871
3251.61 2108
3252.15 2318
3252.69 2814
3253.22 3126
3253.76 3203
3254.30 3228
3254.84 3101
3255.38 2751
3255.92 2624
3256.45 2356
3256.99 2169
3257.53 2032
3258.07 1761
3258.61 1627
3259.15 1689
3259.69 1618
3260.23 1691
3260.76 1849
3261.30 1842
3261.84 2008
3262.38 2109
3262.92 2216
3263.46 2324
3264.00 2288
3264.54 2389
3265.08 2249
3265.62 2466
3266.15 2517
3266.69 2546
3267.23 2548
3267.77 2596
3268.31 2617
3268.85 2456
3269.39 2296
3269.93 2018
3270.47 1921
3271.01 1813
3271.55 1721
3272.09 1606
3272.63 1585
3273.17 1574
3273.71 1534
3274.25 1509
3274.79 1524
3275.33 1488
3275.87 1518
3276.41 1458
3276.95 1497
3277.49 1485
3278.03 1446
3278.57 1454
3279.11 1420
3279.65 1463
3280.19 1466
3280.73 1497
3281.27 1461
3281.81 1398
3282.35 1466
3282.89 1388
3283.43 1416
3283.97 1459
3284.52 1340
3285.06 1385
3285.60 1512
3286.14 1502
3286.68 1389
3287.22 1355
3287.76 1395
3288.30 1498
3288.84 1583
3289.38 1466
3289.93 1396
3290.47 1481
3291.01 1579
3291.55 1577
3292.09 1684
3292.63 1825
3293.17 1898
3293.72 1964
3294.26 2192
3294.80 2209
3295.34 2260
3295.88 2366
3296.42 2330
3296.97 2336
3297.51 2396
3298.05 2323
3298.59 2198
3299.13 2016
3299.68 2004
3300.22 1856
3300.76 1752
3301.30 1669
3301.84 1626
3302.39 1633
3302.93 1561
3303.47 1539
3304.01 1587
3304.56 1535
3305.10 1588
3305.64 1597
3306.18 1581
3306.73 1552
3307.27 1620
3307.81 1657
3308.35 1664
3308.90 1700
3309.44 1674
3309.98 1875
3310.52 1827
3311.07 1884
3311.61 1928
3312.15 1839
3312.70 1833
3313.24 1886
3313.78 1766
3314.33 1813
3314.87 1795
3315.41 1813
3315.96 2032
3316.50 2003
3317.04 2013
3317.59 2159
3318.13 2378
3318.67 2581
3319.22 2652
3319.76 2817
3320.30 3027
3320.85 2994
3321.39 2896
3321.94 2815
3322.48 2601
3323.02 2632
3323.57 2539
3324.11 2358
3324.66 2249
3325.20 2169
3325.74 2084
3326.29 2119
3326.83 2126
3327.38 2015
3327.92 1981
3328.47 2057
3329.01 1976
3329.55 2010
3330.10 2026
3330.64 2181
3331.19 2379
3331.73 2720
3332.28 3486
3332.82 4515
3333.37 5983
3333.91 7786
3334.46 9785
3335.00 12036
3335.55 13787
3336.09 14965
3336.64 15713
3337.18 15661
3337.73 15183
3338.27 13949
3338.82 12415
3339.36 10736
3339.91 8945
3340.45 7430
3341.00 5924
3341.54 4732
3342.09 4103
3342.63 3238
3343.18 2763
3343.73 2373
3344.27 2067
3344.82 1958
3345.36 1878
3345.91 1849
3346.45 1725
3347.00 1729
3347.55 1650
3348.09 1607
3348.64 1575
3349.18 1556
3349.73 1524
3350.28 1423
3350.82 1393
3351.37 1387
3351.92 1359
3352.46 1334
3353.01 1354
3353.55 1319
3354.10 1312
3354.65 1292
3355.19 1334
3355.74 1426
3356.29 1461
3356.83 1446
3357.38 1416
3357.93 1491
3358.47 1377
3359.02 1465
3359.57 1447
3360.12 1461
3360.66 1420
3361.21 1477
3361.76 1419
3362.30 1437
3362.85 1548
3363.40 1589
3363.95 1554
3364.49 1524
3365.04 1509
3365.59 1555
3366.14 1512
3366.68 1500
3367.23 1480
3367.78 1446
3368.33 1449
3368.87 1452
3369.42 1483
3369.97 1494
3370.52 1533
3371.06 1617
3371.61 1828
3372.16 2092
3372.71 2322
3373.26 2369
3373.80 2682
3374.35 2797
3374.90 2733
3375.45 2768
3376.00 2673
3376.54 2462
3377.09 2370
3377.64 2103
3378.19 2024
3378.74 1778
3379.29 1677
3379.84 1500
3380.38 1450
3380.93 1339
3381.48 1289
3382.03 1289
3382.58 1296
3383.13 1221
3383.68 1166
3384.23 1159
3384.77 1142
3385.32 1184
3385.87 1143
3386.42 1131
3386.97 1184
3387.52 1115
3388.07 1124
3388.62 1092
3389.17 1133
3389.72 1151
3390.27 1126
3390.82 1059
3391.37 1085
3391.92 1143
3392.46 1161
3393.01 1218
3393.56 1206
3394.11 1167
3394.66 1245
3395.21 1303
3395.76 1245
3396.31 1370
3396.86 1397
3397.41 1406
3397.96 1468
3398.51 1562
3399.06 1488
3399.61 1486
3400.16 1427
3400.71 1345
3401.26 1364
3401.81 1342
3402.37 1313
3402.92 1272
3403.47 1205
3404.02 1181
3404.57 1090
3405.12 1124
3405.67 1094
3406.22 1092
3406.77 1071
3407.32 1069
3407.87 1048
3408.42 1076
3408.97 1157
3409.52 1128
3410.08 1175
3410.63 1309
3411.18 1423
3411.73 1378
3412.28 1404
3412.83 1503
3413.38 1408
3413.93 1378
3414.48 1356
3415.04 1342
3415.59 1335
3416.14 1273
3416.69 1255
3417.24 1245
3417.79 1352
3418.35 1331
3418.90 1285
3419.45 1345
3420.00 1272
3420.55 1268
3421.10 1170
3421.66 1101
3422.21 1110
3422.76 1142
3423.31 1137
3423.86 1186
3424.42 1128
3424.97 1161
3425.52 1166
3426.07 1094
3426.63 1107
3427.18 1101
3427.73 1096
3428.28 1043
3428.84 1019
3429.39 963
3429.94 1010
3430.49 1018
3431.05 981
3431.60 1035
3432.15 1002
3432.70 986
3433.26 1003
3433.81 1011
3434.36 1070
3434.92 1063
3435.47 1039
3436.02 1070
3436.58 1057
3437.13 1035
3437.68 1063
3438.24 1032
3438.79 1145
3439.34 1067
3439.90 1019
3440.45 1104
3441.00 1033
3441.56 1004
3442.11 1074
3442.66 1061
3443.22 1010
3443.77 1013
3444.32 969
3444.88 990
3445.43 945
3445.99 994
3446.54 1031
3447.09 984
3447.65 934
3448.20 925
3448.76 969
3449.31 998
3449.86 1009
3450.42 903
3450.97 924
3451.53 941
3452.08 1019
3452.64 993
3453.19 966
3453.75 901
3454.30 922
3454.85 911
3455.41 932
3455.96 939
3456.52 915
3457.07 877
3457.63 940
3458.18 1001
3458.74 906
3459.29 981
3459.85 990
3460.40 961
3460.96 1025
3461.51 1015
3462.07 982
3462.62 1005
3463.18 1019
3463.73 1039
3464.29 926
3464.85 989
3465.40 1117
3465.96 1074
3466.51 1025
3467.07 1013
3467.62 1053
3468.18 1097
3468.73 1106
3469.29 1157
3469.85 1121
3470.40 1126
3470.96 1131
3471.51 1186
3472.07 1212
3472.63 1209
3473.18 1219
3473.74 1193
3474.29 1238
3474.85 1140
3475.41 1109
3475.96 1209
3476.52 1111
3477.08 1205
3477.63 1214
3478.19 1309
3478.75 1282
3479.30 1355
3479.86 1390
3480.42 1317
3480.97 1397
3481.53 1374
3482.09 1428
3482.64 1477
3483.20 1473
3483.76 1486
3484.31 1436
3484.87 1416
3485.43 1515
3485.98 1537
3486.54 1571
3487.10 1573
3487.66 1555
3488.21 1678
3488.77 1899
3489.33 2092
3489.89 2520
3490.44 3187
3491.00 3828
3491.56 4614
3492.12 5354
3492.67 5872
3493.23 6089
3493.79 5990
3494.35 5538
3494.90 4979
3495.46 4258
3496.02 3723
3496.58 3131
3497.14 2680
3497.69 2344
3498.25 2100
3498.81 2079
3499.37 1984
3499.93 1879
3500.49 1909
3501.04 1761
3501.60 2018
3502.16 2305
3502.72 2617
3503.28 2890
3503.84 3331
3504.39 3794
3504.95 4130
3505.51 4374
3506.07 4566
3506.63 4396
3507.19 4206
3507.75 3899
3508.31 3533
3508.86 3214
3509.42 2787
3509.98 2650
3510.54 2383
3511.10 2258
3511.66 2108
3512.22 1888
3512.78 1828
3513.34 1735
3513.90 1635
3514.46 1464
3515.02 1326
3515.58 1269
3516.13 1214
3516.69 1182
3517.25 1164
3517.81 1090
3518.37 1136
3518.93 1109
3519.49 1194
3520.05 1246
3520.61 1142
3521.17 1118
3521.73 1046
3522.29 1167
3522.85 1207
3523.41 1166
3523.97 1210
3524.53 1214
3525.09 1232
3525.65 1207
3526.21 1188
3526.77 1226
3527.33 1173
3527.89 1242
3528.46 1182
3529.02 1184
3529.58 1141
3530.14 1156
3530.70 1184
3531.26 1249
3531.82 1205
3532.38 1237
3532.94 1236
3533.50 1237
3534.06 1273
3534.62 1203
3535.18 1171
3535.75 1219
3536.31 1217
3536.87 1190
3537.43 1169
3537.99 1110
3538.55 1076
3539.11 1072
3539.67 1053
3540.24 1108
3540.80 1103
3541.36 1143
3541.92 1224
3542.48 1288
3543.04 1288
3543.61 1284
3544.17 1342
3544.73 1304
3545.29 1248
3545.85 1221
3546.41 1202
3546.98 1246
3547.54 1144
3548.10 1054
3548.66 1094
3549.23 1014
3549.79 1061
3550.35 968
3550.91 943
3551.47 941
3552.04 953
3552.60 916
3553.16 870
3553.72 894
3554.29 883
3554.85 895
3555.41 849
3555.97 862
3556.54 910
3557.10 885
3557.66 915
3558.23 921
3558.79 919
3559.35 980
3559.91 1049
3560.48 962
3561.04 965
3561.60 995
3562.17 949
3562.73 1116
3563.29 1057
3563.86 1020
3564.42 1090
3564.98 1018
3565.55 1010
3566.11 966
3566.67 978
3567.24 1059
3567.80 995
3568.36 1009
3568.93 1005
3569.49 1022
3570.06 1033
3570.62 975
3571.18 961
3571.75 937
3572.31 976
3572.88 1082
3573.44 1107
3574.00 1125
3574.57 1203
3575.13 1388
3575.70 1550
3576.26 1815
3576.82 1941
3577.39 2045
3577.95 2105
3578.52 2081
3579.08 2061
3579.65 1978
3580.21 1813
3580.78 1805
3581.34 1573
3581.91 1537
3582.47 1373
3583.04 1233
3583.60 1187
3584.17 1058
3584.73 1025
3585.30 1028
3585.86 942
3586.43 865
3586.99 935
3587.56 872
3588.12 834
3588.69 843
3589.25 920
3589.82 875
3590.38 826
3590.95 839
3591.51 860
3592.08 823
3592.64 867
3593.21 859
3593.78 823
3594.34 913
3594.91 851
3595.47 937
3596.04 869
3596.60 803
3597.17 905
3597.74 909
3598.30 920
3598.87 871
3599.43 826
3600.00 908
3600.57 892
3601.13 926
3601.70 884
3602.27 850
3602.83 843
3603.40 840
3603.96 868
3604.53 859
3605.10 840
3605.66 794
3606.23 858
3606.80 794
3607.36 795
3607.93 802
3608.50 820
3609.07 822
3609.63 791
3610.20 789
3610.77 785
3611.33 772
3611.90 780
3612.47 823
3613.03 827
3613.60 872
3614.17 898
3614.74 916
3615.30 926
3615.87 972
3616.44 1057
3617.01 1072
3617.57 1037
3618.14 1073
3618.71 1142
3619.28 1207
3619.84 1217
3620.41 1102
3620.98 1030
3621.55 921
3622.12 974
3622.68 918
3623.25 926
3623.82 883
3624.39 804
3624.96 826
3625.52 810
3626.09 790
3626.66 779
3627.23 791
3627.80 800
3628.37 731
3628.93 719
3629.50 738
3630.07 737
3630.64 790
3631.21 773
3631.78 801
3632.34 781
3632.91 786
3633.48 789
3634.05 782
3634.62 847
3635.19 848
3635.76 877
3636.33 888
3636.90 806
3637.47 813
3638.03 796
3638.60 825
3639.17 853
3639.74 779
3640.31 827
3640.88 885
3641.45 920
3642.02 937
3642.59 940
3643.16 920
3643.73 953
3644.30 909
3644.87 852
3645.44 879
3646.01 870
3646.58 843
3647.15 781
3647.72 805
3648.29 851
3648.86 820
3649.43 798
3650.00 839
3650.57 876
3651.14 887
3651.71 857
3652.28 912
3652.85 960
3653.42 957
3653.99 963
3654.56 1048
3655.13 1077
3655.70 969
3656.27 953
3656.84 989
3657.41 1013
3657.98 979
3658.55 973
3659.12 968
3659.69 1069
3660.27 1025
3660.84 979
3661.41 1012
3661.98 977
3662.55 897
3663.12 924
3663.69 957
3664.26 985
3664.83 1038
3665.41 950
3665.98 1056
3666.55 1138
3667.12 1123
3667.69 1111
3668.26 1130
3668.83 1028
3669.41 1100
3669.98 1018
3670.55 899
3671.12 907
3671.69 907
3672.26 823
3672.84 888
3673.41 907
3673.98 895
3674.55 1009
3675.12 950
3675.70 985
3676.27 1044
3676.84 1059
3677.41 969
3677.98 1046
3678.56 1047
3679.13 1002
3679.70 1049
3680.27 1017
3680.85 1000
3681.42 928
3681.99 936
3682.56 875
3683.14 852
3683.71 894
3684.28 860
3684.86 828
3685.43 813
3686.00 792
3686.57 788
3687.15 784
3687.72 792
3688.29 795
3688.87 836
3689.44 895
3690.01 960
3690.59 928
3691.16 855
3691.73 906
3692.31 947
3692.88 970
3693.45 992
3694.03 965
3694.60 899
3695.17 869
3695.75 856
3696.32 805
3696.89 817
3697.47 844
3698.04 800
3698.62 802
3699.19 787
3699.76 752
3700.34 771
3700.91 806
3701.49 843
3702.06 795
3702.63 729
3703.21 772
3703.78 790
3704.36 741
3704.93 772
3705.51 805
3706.08 792
3706.65 824
3707.23 821
3707.80 895
3708.38 916
3708.95 860
3709.53 912
3710.10 915
3710.68 854
3711.25 797
3711.83 818
3712.40 842
3712.98 778
3713.55 844
3714.13 861
3714.70 809
3715.28 798
3715.85 808
3716.43 779
3717.00 765
3717.58 793
3718.15 833
3718.73 787
3719.30 836
3719.88 790
3720.46 821
3721.03 785
3721.61 696
3722.18 726
3722.76 753
3723.33 742
3723.91 716
3724.49 799
3725.06 774
3725.64 721
3726.21 764
3726.79 770
3727.37 735
3727.94 768
3728.52 799
3729.09 841
3729.67 824
3730.25 808
3730.82 898
3731.40 881
3731.98 907
3732.55 951
3733.13 951
3733.71 953
3734.28 903
3734.86 921
3735.44 908
3736.01 942
3736.59 808
3737.17 818
3737.74 859
3738.32 858
3738.90 764
3739.47 747
3740.05 727
3740.63 765
3741.20 800
3741.78 815
3742.36 808
3742.94 727
3743.51 701
3744.09 692
3744.67 724
3745.25 785
3745.82 821
3746.40 806
3746.98 792
3747.56 727
3748.13 751
3748.71 788
3749.29 750
3749.87 723
3750.45 768
3751.02 749
3751.60 738
3752.18 725
3752.76 712
3753.34 764
3753.91 754
3754.49 791
3755.07 759
3755.65 696
3756.23 676
3756.80 735
3757.38 725
3757.96 799
3758.54 807
3759.12 772
3759.70 764
3760.28 808
3760.85 788
3761.43 790
3762.01 823
3762.59 825
3763.17 806
3763.75 716
3764.33 744
3764.91 819
3765.49 790
3766.06 756
3766.64 737
3767.22 727
3767.80 718
3768.38 817
3768.96 757
3769.54 708
3770.12 754
3770.70 757
3771.28 807
3771.86 833
3772.44 820
3773.02 783
3773.60 737
3774.18 761
3774.76 761
3775.34 733
3775.92 798
3776.50 773
3777.08 765
3777.66 825
3778.24 784
3778.82 798
3779.40 730
3779.98 775
3780.56 771
3781.14 748
3781.72 803
3782.30 806
3782.88 716
3783.46 707
3784.04 738
3784.62 738
3785.20 697
3785.78 745
3786.36 711
3786.94 831
3787.52 819
3788.10 781
3788.68 796
3789.26 753
3789.84 785
3790.43 799
3791.01 833
3791.59 792
3792.17 775
3792.75 734
3793.33 769
3793.91 746
3794.49 800
3795.07 809
3795.66 798
3796.24 753
3796.82 746
3797.40 833
3797.98 840
3798.56 785
3799.15 766
3799.73 734
3800.31 823
3800.89 900
3801.47 843
3802.05 871
3802.64 897
3803.22 906
3803.80 967
3804.38 952
3804.96 904
3805.55 929
3806.13 874
3806.71 906
3807.29 927
3807.87 941
3808.46 1063
3809.04 1017
3809.62 998
3810.20 1073
3810.79 1071
3811.37 1051
3811.95 1009
3812.53 970
3813.12 932
3813.70 898
3814.28 932
3814.87 1007
3815.45 1047
3816.03 1061
3816.61 1062
3817.20 1002
3817.78 929
3818.36 909
3818.95 924
3819.53 913
3820.11 867
3820.70 878
3821.28 973
3821.86 910
3822.45 923
3823.03 992
3823.61 1015
3824.20 936
3824.78 904
3825.36 950
3825.95 897
3826.53 880
3827.11 932
3827.70 840
3828.28 779
3828.87 804
3829.45 831
3830.03 832
3830.62 834
3831.20 835
3831.79 842
3832.37 866
3832.95 883
3833.54 836
3834.12 834
3834.71 830
3835.29 852
3835.88 827
3836.46 817
3837.05 782
3837.63 764
3838.21 832
3838.80 854
3839.38 786
3839.97 830
3840.55 764
3841.14 735
3841.72 826
3842.31 786
3842.89 712
3843.48 777
3844.06 809
3844.65 792
3845.23 848
3845.82 864
3846.40 838
3846.99 903
3847.57 842
3848.16 814
3848.74 749
3849.33 842
3849.92 900
3850.50 841
3851.09 753
3851.67 823
3852.26 794
3852.84 772
3853.43 827
3854.02 834
3854.60 782
3855.19 823
3855.77 788
3856.36 734
3856.94 711
3857.53 755
3858.12 814
3858.70 823
3859.29 790
3859.88 906
3860.46 1028
3861.05 949
3861.63 917
3862.22 943
3862.81 1013
3863.39 1091
3863.98 990
3864.57 955
3865.15 1028
3865.74 988
3866.33 916
3866.91 934
3867.50 934
3868.09 848
3868.67 819
3869.26 812
3869.85 802
3870.44 833
3871.02 793
3871.61 738
3872.20 744
3872.78 734
3873.37 733
3873.96 793
3874.55 842
3875.13 827
3875.72 764
3876.31 774
3876.90 741
3877.48 751
3878.07 795
3878.66 736
3879.25 751
3879.83 731
3880.42 734
3881.01 723
3881.60 717
3882.19 696
3882.77 718
3883.36 703
3883.95 761
3884.54 731
3885.13 697
3885.71 704
3886.30 750
3886.89 718
3887.48 765
3888.07 754
3888.66 786
3889.24 749
3889.83 735
3890.42 773
3891.01 808
3891.60 797
3892.19 760
3892.78 803
3893.36 790
3893.95 771
3894.54 787
3895.13 769
3895.72 741
3896.31 825
3896.90 798
3897.49 715
3898.08 741
3898.67 724
3899.26 702
3899.84 709
3900.43 739
3901.02 713
3901.61 728
3902.20 774
3902.79 695
3903.38 680
3903.97 676
3904.56 733
3905.15 769
3905.74 749
3906.33 735
3906.92 803
3907.51 824
3908.10 774
3908.69 752
3909.28 707
3909.87 644
3910.46 686
3911.05 725
3911.64 695
3912.23 662
3912.82 648
3913.41 693
3914.00 696
3914.59 662
3915.18 675
3915.77 732
3916.36 744
3916.95 706
3917.54 741
3918.13 717
3918.72 704
3919.32 702
3919.91 724
3920.50 722
3921.09 681
3921.68 677
3922.27 685
3922.86 672
3923.45 630
3924.04 631
3924.63 660
3925.23 675
3925.82 681
3926.41 711
3927.00 726
3927.59 616
3928.18 652
3928.77 643
3929.36 651
3929.96 652
3930.55 613
3931.14 676
3931.73 638
3932.32 622
3932.91 639
3933.51 655
3934.10 632
3934.69 611
3935.28 589
3935.87 688
3936.47 667
3937.06 652
3937.65 649
3938.24 628
3938.83 609
3939.43 674
3940.02 705
3940.61 681
3941.20 703
3941.80 703
3942.39 738
3942.98 690
3943.57 742
3944.17 708
3944.76 750
3945.35 696
3945.94 708
3946.54 734
3947.13 730
3947.72 655
3948.32 629
3948.91 669
3949.50 662
3950.10 706
3950.69 680
3951.28 685
3951.87 675
3952.47 720
3953.06 674
3953.65 699
3954.25 731
3954.84 684
3955.43 787
3956.03 747
3956.62 809
3957.22 797
3957.81 799
3958.40 787
3959.00 792
3959.59 739
3960.18 733
3960.78 798
3961.37 798
3961.97 764
3962.56 751
3963.15 741
3963.75 795
3964.34 835
3964.94 858
3965.53 825
3966.12 845
3966.72 941
3967.31 882
3967.91 903
3968.50 935
3969.10 1036
3969.69 963
3970.29 921
3970.88 866
3971.47 844
3972.07 835
3972.66 727
3973.26 797
3973.85 823
3974.45 768
3975.04 740
3975.64 882
3976.23 877
3976.83 926
3977.42 926
3978.02 907
3978.61 971
3979.21 1061
3979.80 964
3980.40 925
3981.00 889
3981.59 936
3982.19 813
3982.78 856
3983.38 856
3983.97 760
3984.57 788
3985.16 800
3985.76 808
3986.36 814
3986.95 779
3987.55 831
3988.14 816
3988.74 886
3989.34 843
3989.93 791
3990.53 778
3991.12 835
3991.72 816
3992.32 820
3992.91 847
3993.51 836
3994.10 859
3994.70 862
3995.30 892
3995.89 840
3996.49 863
3997.09 828
3997.68 846
3998.28 838
3998.88 892
3999.47 891
4000.07 883
4000.67 856
4001.26 841
4001.86 880
4002.46 885
4003.06 890
4003.65 791
4004.25 821
4004.85 828
4005.44 848
4006.04 856
4006.64 782
4007.24 764
4007.83 811
4008.43 750
4009.03 751
4009.63 769
4010.22 769
4010.82 749
4011.42 747
4012.02 710
4012.61 745
4013.21 789
4013.81 747
4014.41 721
4015.01 658
4015.60 703
4016.20 769
4016.80 769
4017.40 777
4018.00 765
4018.59 846
4019.19 912
4019.79 844
4020.39 830
4020.99 788
4021.59 828
4022.18 805
4022.78 835
4023.38 830
4023.98 760
4024.58 750
4025.18 729
4025.78 795
4026.37 746
4026.97 782
4027.57 798
4028.17 772
4028.77 816
4029.37 867
4029.97 827
4030.57 789
4031.17 837
4031.76 868
4032.36 842
4032.96 827
4033.56 800
4034.16 834
4034.76 830
4035.36 857
4035.96 874
4036.56 820
4037.16 803
4037.76 708
4038.36 700
4038.96 711
4039.56 738
4040.16 698
4040.76 677
4041.36 725
4041.96 735
4042.56 728
4043.16 624
4043.76 611
4044.36 700
4044.96 667
4045.56 620
4046.16 691
4046.76 697
4047.36 656
4047.96 670
4048.56 686
4049.16 704
4049.76 669
4050.36 680
4050.96 686
4051.56 724
4052.16 737
4052.76 699
4053.36 739
4053.97 714
4054.57 649
4055.17 685
4055.77 654
4056.37 679
4056.97 670
4057.57 649
4058.17 626
4058.77 642
4059.37 647
4059.98 654
4060.58 709
4061.18 750
4061.78 640
4062.38 702
4062.98 712
4063.58 713
4064.19 762
4064.79 762
4065.39 751
4065.99 806
4066.59 753
4067.19 740
4067.80 750
4068.40 722
4069.00 759
4069.60 689
4070.20 704
4070.81 669
4071.41 671
4072.01 710
4072.61 673
4073.21 626
4073.82 676
4074.42 646
4075.02 668
4075.62 627
4076.23 640
4076.83 649
4077.43 623
4078.03 692
4078.64 630
4079.24 623
4079.84 599
4080.44 626
4081.05 626
4081.65 587
4082.25 674
4082.86 665
4083.46 661
4084.06 599
4084.67 587
4085.27 641
4085.87 625
4086.47 587
4087.08 639
4087.68 661
4088.28 610
4088.89 599
4089.49 633
4090.09 618
4090.70 563
4091.30 639
4091.91 649
4092.51 740
4093.11 707
4093.72 633
4094.32 663
4094.92 655
4095.53 634
4096.13 636
4096.74 702
4097.34 686
4097.94 685
4098.55 675
4099.15 640
4099.76 632
4100.36 685
4100.97 659
4101.57 632
4102.17 656
4102.78 667
4103.38 659
4103.99 603
4104.59 670
4105.20 721
4105.80 669
4106.41 652
4107.01 677
4107.62 638
4108.22 662
4108.82 650
4109.43 641
4110.03 639
4110.64 624
4111.24 634
4111.85 620
4112.45 620
4113.06 590
4113.67 646
4114.27 579
4114.88 696
4115.48 678
4116.09 615
4116.69 595
4117.30 586
4117.90 612
4118.51 591
4119.11 599
4119.72 583
4120.33 595
4120.93 588
4121.54 642
4122.14 635
4122.75 575
4123.35 655
4123.96 631
4124.57 584
4125.17 597
4125.78 616
4126.39 619
4126.99 601
4127.60 622
4128.20 581
4128.81 612
4129.42 703
4130.02 634
4130.63 583
4131.24 648
4131.84 627
4132.45 624
4133.06 622
4133.66 705
4134.27 700
4134.88 652
4135.48 686
4136.09 721
4136.70 646
4137.30 680
4137.91 669
4138.52 751
4139.12 688
4139.73 711
4140.34 656
4140.95 657
4141.55 728
4142.16 734
4142.77 735
4143.38 665
4143.98 664
4144.59 698
4145.20 730
4145.81 690
4146.41 681
4147.02 755
4147.63 675
4148.24 668
4148.84 631
4149.45 628
4150.06 619
4150.67 643
4151.28 629
4151.88 608
4152.49 641
4153.10 640
4153.71 620
4154.32 618
4154.92 601
4155.53 610
4156.14 639
4156.75 608
4157.36 635
4157.97 660
4158.57 690
4159.18 720
4159.79 697
4160.40 630
4161.01 617
4161.62 618
4162.23 603
4162.84 571
4163.44 581
4164.05 600
4164.66 633
4165.27 601
4165.88 601
4166.49 646
4167.10 661
4167.71 696
4168.32 650
4168.93 710
4169.54 694
4170.15 672
4170.75 726
4171.36 727
4171.97 747
4172.58 741
4173.19 740
4173.80 729
4174.41 733
4175.02 682
4175.63 677
4176.24 679
4176.85 679
4177.46 697
4178.07 703
4178.68 636
4179.29 640
4179.90 697
4180.51 673
4181.12 640
4181.73 610
4182.34 674
4182.95 665
4183.56 634
4184.17 649
4184.78 681
4185.39 718
4186.00 652
4186.61 657
4187.23 664
4187.84 661
4188.45 657
4189.06 654
4189.67 619
4190.28 596
4190.89 632
4191.50 595
4192.11 598
4192.72 626
4193.33 666
4193.94 739
4194.56 750
4195.17 709
4195.78 752
4196.39 708
4197.00 757
4197.61 690
4198.22 735
4198.84 696
4199.45 639
4200.06 617
4200.67 692
4201.28 705
4201.89 633
4202.50 637
4203.12 596
4203.73 680
4204.34 624
4204.95 598
4205.56 604
4206.18 661
4206.79 659
4207.40 611
4208.01 694
4208.62 632
4209.24 624
4209.85 630
4210.46 640
4211.07 713
4211.69 669
4212.30 670
4212.91 708
4213.52 619
4214.14 665
4214.75 645
4215.36 661
4215.97 726
4216.59 727
4217.20 680
4217.81 646
4218.43 670
4219.04 658
4219.65 789
4220.26 724
4220.88 747
4221.49 776
4222.10 789
4222.72 714
4223.33 775
4223.94 754
4224.56 766
4225.17 774
4225.78 810
4226.40 867
4227.01 860
4227.62 963
4228.24 1080
4228.85 1092
4229.46 1171
4230.08 1136
4230.69 1135
4231.31 1111
4231.92 1052
4232.53 939
4233.15 898
4233.76 808
4234.38 837
4234.99 827
4235.60 896
4236.22 856
4236.83 878
4237.45 778
4238.06 810
4238.68 761
4239.29 747
4239.90 751
4240.52 760
4241.13 789
4241.75 860
4242.36 802
4242.98 811
4243.59 811
4244.21 766
4244.82 814
4245.44 861
4246.05 768
4246.67 794
4247.28 756
4247.90 767
4248.51 749
4249.13 759
4249.74 833
4250.36 880
4250.97 859
4251.59 795
4252.20 713
4252.82 733
4253.43 730
4254.05 751
4254.66 703
4255.28 723
4255.89 774
4256.51 763
4257.13 724
4257.74 718
4258.36 709
4258.97 709
4259.59 745
4260.21 783
4260.82 775
4261.44 817
4262.05 897
4262.67 886
4263.29 912
4263.90 970
4264.52 988
4265.13 952
4265.75 943
4266.37 936
4266.98 908
4267.60 860
4268.22 854
4268.83 792
4269.45 783
4270.07 781
4270.68 775
4271.30 788
4271.92 776
4272.53 749
4273.15 723
4273.77 778
4274.38 718
4275.00 736
4275.62 758
4276.23 786
4276.85 824
4277.47 835
4278.09 835
4278.70 886
4279.32 903
4279.94 853
4280.56 865
4281.17 797
4281.79 701
4282.41 712
4283.03 759
4283.64 734
4284.26 717
4284.88 670
4285.50 759
4286.11 721
4286.73 697
4287.35 662
4287.97 709
4288.59 687
4289.20 670
4289.82 678
4290.44 697
4291.06 705
4291.68 757
4292.29 688
4292.91 681
4293.53 635
4294.15 662
4294.77 685
4295.39 660
4296.00 689
4296.62 678
4297.24 722
4297.86 702
4298.48 767
4299.10 745
4299.72 696
4300.33 722
4300.95 696
4301.57 731
4302.19 717
4302.81 696
4303.43 724
4304.05 735
4304.67 738
4305.29 740
4305.91 692
4306.53 721
4307.14 756
4307.76 726
4308.38 741
4309.00 718
4309.62 719
4310.24 697
4310.86 723
4311.48 732
4312.10 746
4312.72 752
4313.34 801
4313.96 727
4314.58 717
4315.20 766
4315.82 814
4316.44 843
4317.06 741
4317.68 742
4318.30 816
4318.92 802
4319.54 812
4320.16 805
4320.78 875
4321.40 802
4322.02 811
4322.64 804
4323.26 796
4323.88 776
4324.50 849
4325.12 931
4325.74 921
4326.36 901
4326.99 985
4327.61 995
4328.23 999
4328.85 995
4329.47 986
4330.09 1103
4330.71 1161
4331.33 1201
4331.95 1387
4332.57 1592
4333.19 1752
4333.82 1757
4334.44 1780
4335.06 1744
4335.68 1744
4336.30 1568
4336.92 1653
4337.54 1639
4338.17 1766
4338.79 1702
4339.41 1682
4340.03 1639
4340.65 1574
4341.27 1492
4341.90 1328
4342.52 1231
4343.14 1196
4343.76 1316
4344.38 1403
4345.01 1537
4345.63 1712
4346.25 2092
4346.87 2202
4347.49 2444
4348.12 2552
4348.74 2356
4349.36 2226
4349.98 2079
4350.61 1925
4351.23 1723
4351.85 1689
4352.47 1635
4353.10 1589
4353.72 1482
4354.34 1343
4354.96 1294
4355.59 1197
4356.21 1185
4356.83 1093
4357.46 1056
4358.08 1051
4358.70 1106
4359.32 1012
4359.95 999
4360.57 989
4361.19 1007
4361.82 1044
4362.44 978
4363.06 997
4363.69 979
4364.31 998
4364.93 956
4365.56 1010
4366.18 1039
4366.80 991
4367.43 1002
4368.05 954
4368.67 1024
4369.30 957
4369.92 922
4370.55 952
4371.17 873
4371.79 856
4372.42 816
4373.04 820
4373.67 831
4374.29 819
4374.91 810
4375.54 827
4376.16 863
4376.79 843
4377.41 885
4378.04 931
4378.66 971
4379.28 994
4379.91 973
4380.53 986
4381.16 987
4381.78 952
4382.41 937
4383.03 971
4383.66 962
4384.28 926
4384.91 951
4385.53 962
4386.16 960
4386.78 917
4387.41 924
4388.03 933
4388.66 894
4389.28 859
4389.91 816
4390.53 822
4391.16 840
4391.78 870
4392.41 859
4393.03 868
4393.66 924
4394.28 919
4394.91 868
4395.54 903
4396.16 906
4396.79 921
4397.41 890
4398.04 783
4398.66 823
4399.29 814
4399.92 772
4400.54 759
4401.17 787
4401.79 813
4402.42 768
4403.05 772
4403.67 769
4404.30 783
4404.93 760
4405.55 802
4406.18 759
4406.80 739
4407.43 767
4408.06 805
4408.68 834
4409.31 766
4409.94 786
4410.56 839
4411.19 836
4411.82 846
4412.44 834
4413.07 793
4413.70 743
4414.33 782
4414.95 804
4415.58 744
4416.21 764
4416.83 773
4417.46 723
4418.09 714
4418.72 687
4419.34 791
4419.97 732
4420.60 721
4421.22 758
4421.85 738
4422.48 753
4423.11 731
4423.73 763
4424.36 749
4424.99 713
4425.62 721
4426.25 664
4426.87 712
4427.50 688
4428.13 671
4428.76 678
4429.39 657
4430.01 677
4430.64 675
4431.27 643
4431.90 661
4432.53 684
4433.15 690
4433.78 686
4434.41 678
4435.04 708
4435.67 686
4436.30 651
4436.93 705
4437.55 688
4438.18 711
4438.81 738
4439.44 685
4440.07 731
4440.70 730
4441.33 761
4441.96 711
4442.58 651
4443.21 654
4443.84 645
4444.47 649
4445.10 718
4445.73 732
4446.36 751
4446.99 788
4447.62 779
4448.25 760
4448.88 765
4449.51 733
4450.14 775
4450.76 774
4451.39 728
4452.02 707
4452.65 674
4453.28 722
4453.91 730
4454.54 713
4455.17 779
4455.80 796
4456.43 920
4457.06 901
4457.69 907
4458.32 859
4458.95 795
4459.58 800
4460.21 792
4460.84 754
4461.47 717
4462.10 692
4462.73 666
4463.36 625
4464.00 644
4464.63 642
4465.26 642
4465.89 602
4466.52 649
4467.15 647
4467.78 639
4468.41 680
4469.04 670
4469.67 630
4470.30 648
4470.93 669
4471.56 672
4472.20 661
4472.83 686
4473.46 693
4474.09 688
4474.72 691
4475.35 615
4475.98 671
4476.61 644
4477.25 614
4477.88 659
4478.51 705
4479.14 609
4479.77 643
4480.40 713
4481.03 681
4481.67 629
4482.30 627
4482.93 587
4483.56 625
4484.19 684
4484.83 729
4485.46 695
4486.09 676
4486.72 719
4487.35 680
4487.99 672
4488.62 661
4489.25 666
4489.88 707
4490.52 641
4491.15 680
4491.78 710
4492.41 709
4493.05 692
4493.68 646
4494.31 657
4494.94 671
4495.58 672
4496.21 646
4496.84 622
4497.47 687
4498.11 715
4498.74 716
4499.37 736
4500.01 774
4500.64 769
4501.27 857
4501.91 886
4502.54 927
4503.17 961
4503.80 958
4504.44 875
4505.07 832
4505.71 862
4506.34 836
4506.97 847
4507.61 841
4508.24 775
4508.87 834
4509.51 713
4510.14 763
4510.77 780
4511.41 753
4512.04 825
4512.68 780
4513.31 814
4513.94 769
4514.58 722
4515.21 726
4515.85 739
4516.48 676
4517.11 642
4517.75 689
4518.38 661
4519.02 645
4519.65 669
4520.29 683
4520.92 639
4521.55 692
4522.19 790
4522.82 656
4523.46 630
4524.09 622
4524.73 650
4525.36 659
4526.00 668
4526.63 683
4527.27 734
4527.90 773
4528.54 737
4529.17 761
4529.81 791
4530.44 871
4531.08 902
4531.71 847
4532.35 910
4532.98 934
4533.62 960
4534.25 963
4534.89 850
4535.53 858
4536.16 808
4536.80 776
4537.43 760
4538.07 718
4538.70 672
4539.34 678
4539.98 671
4540.61 660
4541.25 637
4541.88 633
4542.52 682
4543.16 673
4543.79 620
4544.43 649
4545.06 642
4545.70 625
4546.34 619
4546.97 644
4547.61 651
4548.25 631
4548.88 601
4549.52 642
4550.15 679
4550.79 636
4551.43 615
4552.06 632
4552.70 600
4553.34 662
4553.97 686
4554.61 650
4555.25 627
4555.89 668
4556.52 635
4557.16 652
4557.80 662
4558.43 633
4559.07 612
4559.71 592
4560.35 633
4560.98 611
4561.62 608
4562.26 609
4562.89 660
4563.53 637
4564.17 662
4564.81 644
4565.44 662
4566.08 626
4566.72 677
4567.36 686
4568.00 681
4568.63 650
4569.27 686
4569.91 698
4570.55 684
4571.19 723
4571.82 695
4572.46 690
4573.10 677
4573.74 641
4574.38 656
4575.01 661
4575.65 701
4576.29 696
4576.93 680
4577.57 668
4578.21 624
4578.84 631
4579.48 619
4580.12 590
4580.76 691
4581.40 699
4582.04 670
4582.68 634
4583.32 599
4583.95 688
4584.59 717
4585.23 717
4585.87 731
4586.51 787
4587.15 892
4587.79 810
4588.43 846
4589.07 961
4589.71 1047
4590.35 921
4590.99 996
4591.62 963
4592.26 921
4592.90 961
4593.54 939
4594.18 946
4594.82 883
4595.46 827
4596.10 737
4596.74 776
4597.38 691
4598.02 686
4598.66 696
4599.30 666
4599.94 659
4600.58 689
4601.22 711
4601.86 737
4602.50 712
4603.14 680
4603.78 670
4604.42 714
4605.06 668
4605.70 645
4606.34 690
4606.98 711
4607.62 685
4608.27 684
4608.91 692
4609.55 719
4610.19 711
4610.83 706
4611.47 718
4612.11 677
4612.75 720
4613.39 677
4614.03 685
4614.67 735
4615.31 682
4615.96 739
4616.60 658
4617.24 714
4617.88 676
4618.52 681
4619.16 706
4619.80 658
4620.44 651
4621.09 647
4621.73 653
4622.37 646
4623.01 663
4623.65 641
4624.29 626
4624.94 641
4625.58 637
4626.22 647
4626.86 652
4627.50 593
4628.15 670
4628.79 642
4629.43 687
4630.07 681
4630.71 673
4631.36 661
4632.00 695
4632.64 785
4633.28 785
4633.93 781
4634.57 831
4635.21 793
4635.85 811
4636.50 850
4637.14 854
4637.78 946
4638.42 874
4639.07 878
4639.71 852
4640.35 793
4640.99 787
4641.64 798
4642.28 753
4642.92 793
4643.57 745
4644.21 782
4644.85 725
4645.50 670
4646.14 695
4646.78 721
4647.43 678
4648.07 671
4648.71 679
4649.36 647
4650.00 690
4650.64 735
4651.29 762
4651.93 830
4652.57 817
4653.22 840
4653.86 800
4654.50 760
4655.15 751
4655.79 739
4656.44 745
4657.08 751
4657.72 692
4658.37 673
4659.01 721
4659.66 652
4660.30 645
4660.94 655
4661.59 669
4662.23 635
4662.88 608
4663.52 592
4664.17 654
4664.81 627
4665.46 639
4666.10 616
4666.74 610
4667.39 568
4668.03 601
4668.68 584
4669.32 621
4669.97 586
4670.61 605
4671.26 632
4671.90 562
4672.55 605
4673.19 636
4673.84 616
4674.48 583
4675.13 566
4675.77 620
4676.42 615
4677.07 617
4677.71 647
4678.36 676
4679.00 654
4679.65 631
4680.29 677
4680.94 665
4681.58 651
4682.23 705
4682.88 688
4683.52 671
4684.17 633
4684.81 648
4685.46 607
4686.10 640
4686.75 664
4687.40 700
4688.04 689
4688.69 730
4689.34 758
4689.98 761
4690.63 686
4691.27 752
4691.92 727
4692.57 725
4693.21 689
4693.86 673
4694.51 699
4695.15 704
4695.80 720
4696.45 755
4697.09 825
4697.74 773
4698.39 803
4699.03 838
4699.68 911
4700.33 933
4700.97 985
4701.62 1014
4702.27 898
4702.92 823
4703.56 842
4704.21 783
4704.86 737
4705.50 767
4706.15 744
4706.80 782
4707.45 761
4708.09 735
4708.74 725
4709.39 781
4710.04 755
4710.68 783
4711.33 683
4711.98 686
4712.63 730
4713.28 767
4713.92 773
4714.57 692
4715.22 708
4715.87 733
4716.52 745
4717.16 716
4717.81 704
4718.46 716
4719.11 707
4719.76 761
4720.41 697
4721.05 737
4721.70 734
4722.35 721
4723.00 740
4723.65 776
4724.30 711
4724.94 782
4725.59 801
4726.24 722
4726.89 769
4727.54 732
4728.19 749
4728.84 788
4729.49 795
4730.14 792
4730.78 788
4731.43 791
4732.08 710
4732.73 723
4733.38 661
4734.03 632
4734.68 664
4735.33 670
4735.98 697
4736.63 668
4737.28 682
4737.93 629
4738.58 729
4739.23 744
4739.88 785
4740.53 787
4741.18 761
4741.83 717
4742.47 692
4743.12 720
4743.77 710
4744.42 703
4745.07 636
4745.72 645
4746.37 696
4747.03 686
4747.68 699
4748.33 690
4748.98 722
4749.63 783
4750.28 783
4750.93 792
4751.58 788
4752.23 788
4752.88 745
4753.53 777
4754.18 795
4754.83 751
4755.48 817
4756.13 772
4756.78 732
4757.43 737
4758.08 755
4758.74 740
4759.39 699
4760.04 756
4760.69 749
4761.34 723
4761.99 693
4762.64 749
4763.29 763
4763.94 730
4764.60 686
4765.25 657
4765.90 658
4766.55 663
4767.20 675
4767.85 733
4768.51 715
4769.16 716
4769.81 726
4770.46 722
4771.11 713
4771.76 762
4772.42 731
4773.07 758
4773.72 667
4774.37 697
4775.02 720
4775.68 691
4776.33 717
4776.98 703
4777.63 692
4778.29 693
4778.94 699
4779.59 710
4780.24 706
4780.89 744
4781.55 760
4782.20 722
4782.85 727
4783.51 755
4784.16 726
4784.81 708
4785.46 720
4786.12 697
4786.77 745
4787.42 735
4788.08 749
4788.73 777
4789.38 752
4790.03 755
4790.69 808
4791.34 810
4791.99 816
4792.65 778
4793.30 729
4793.95 704
4794.61 784
4795.26 805
4795.91 753
4796.57 809
4797.22 804
4797.87 818
4798.53 829
4799.18 857
4799.84 859
4800.49 871
4801.14 919
4801.80 936
4802.45 872
4803.11 868
4803.76 871
4804.41 892
4805.07 846
4805.72 856
4806.38 837
4807.03 850
4807.68 853
4808.34 817
4808.99 798
4809.65 739
4810.30 782
4810.96 805
4811.61 793
4812.27 835
4812.92 825
4813.58 908
4814.23 837
4814.89 829
4815.54 897
4816.19 879
4816.85 882
4817.50 882
4818.16 913
4818.81 866
4819.47 947
4820.13 979
4820.78 989
4821.44 1000
4822.09 1125
4822.75 1133
4823.40 1291
4824.06 1342
4824.71 1180
4825.37 1212
4826.02 1162
4826.68 1124
4827.33 1054
4827.99 1031
4828.65 1072
4829.30 1051
4829.96 1001
4830.61 998
4831.27 1011
4831.93 1025
4832.58 963
4833.24 999
4833.89 1090
4834.55 1039
4835.21 1114
4835.86 1120
4836.52 1132
4837.17 1148
4837.83 1161
4838.49 1112
4839.14 1158
4839.80 1214
4840.46 1191
4841.11 1214
4841.77 1271
4842.43 1207
4843.08 1230
4843.74 1205
4844.40 1181
4845.05 1284
4845.71 1212
4846.37 1306
4847.02 1236
4847.68 1206
4848.34 1267
4849.00 1410
4849.65 1591
4850.31 1652
4850.97 1802
4851.62 1823
4852.28 1934
4852.94 1681
4853.60 1688
4854.25 1548
4854.91 1507
4855.57 1572
4856.23 1572
4856.88 1651
4857.54 1734
4858.20 1894
4858.86 2023
4859.52 2241
4860.17 2050
4860.83 2004
4861.49 1894
4862.15 1760
4862.81 1588
4863.46 1508
4864.12 1496
4864.78 1442
4865.44 1384
4866.10 1439
4866.75 1430
4867.41 1386
4868.07 1330
4868.73 1413
4869.39 1397
4870.05 1374
4870.71 1380
4871.36 1343
4872.02 1352
4872.68 1299
4873.34 1370
4874.00 1310
4874.66 1279
4875.32 1246
4875.98 1271
4876.63 1257
4877.29 1239
4877.95 1227
4878.61 1261
4879.27 1262
4879.93 1316
4880.59 1312
4881.25 1316
4881.91 1236
4882.57 1194
4883.23 1174
4883.89 1161
4884.55 1145
4885.21 1108
4885.87 1110
4886.52 1137
4887.18 1063
4887.84 1075
4888.50 1114
4889.16 1103
4889.82 1068
4890.48 1056
4891.14 1130
4891.80 1068
4892.46 1149
4893.12 1234
4893.78 1122
4894.44 1143
4895.10 1146
4895.76 1085
4896.42 977
4897.09 1010
4897.75 1014
4898.41 1004
4899.07 1091
4899.73 1160
4900.39 1117
4901.05 1035
4901.71 1064
4902.37 1094
4903.03 1034
4903.69 953
4904.35 987
4905.01 957
4905.67 950
4906.33 849
4907.00 918
4907.66 957
4908.32 895
4908.98 872
4909.64 862
4910.30 870
4910.96 837
4911.62 864
4912.29 891
4912.95 815
4913.61 788
4914.27 870
4914.93 819
4915.59 812
4916.26 800
4916.92 796
4917.58 795
4918.24 810
4918.90 794
4919.56 864
4920.23 776
4920.89 801
4921.55 807
4922.21 736
4922.87 840
4923.54 799
4924.20 814
4924.86 759
4925.52 816
4926.19 781
4926.85 755
4927.51 762
4928.17 722
4928.84 714
4929.50 763
4930.16 757
4930.82 809
4931.49 770
4932.15 756
4932.81 762
4933.47 719
4934.14 756
4934.80 740
4935.46 768
4936.13 758
4936.79 710
4937.45 736
4938.11 744
4938.78 740
4939.44 734
4940.10 752
4940.77 764
4941.43 706
4942.09 759
4942.76 758
4943.42 723
4944.08 744
4944.75 782
4945.41 681
4946.08 680
4946.74 685
4947.40 676
4948.07 685
4948.73 700
4949.39 703
4950.06 690
4950.72 658
4951.39 690
4952.05 644
4952.71 687
4953.38 712
4954.04 672
4954.71 648
4955.37 696
4956.04 624
4956.70 721
4957.36 699
4958.03 682
4958.69 701
4959.36 673
4960.02 736
4960.69 733
4961.35 773
4962.02 747
4962.68 825
4963.35 840
4964.01 887
4964.68 881
4965.34 889
4966.01 859
4966.67 799
4967.34 779
4968.00 772
4968.67 747
4969.33 759
4970.00 712
4970.66 686
4971.33 725
4971.99 686
4972.66 654
4973.32 733
4973.99 668
4974.66 709
4975.32 718
4975.99 688
4976.65 735
4977.32 727
4977.98 713
4978.65 703
4979.32 763
4979.98 767
4980.65 682
4981.31 699
4981.98 643
4982.65 637
4983.31 666
4983.98 670
4984.64 659
4985.31 677
4985.98 663
4986.64 645
4987.31 572
4987.98 613
4988.64 660
4989.31 657
4989.98 649
4990.64 637
4991.31 623
4991.98 626
4992.64 666
4993.31 620
4993.98 612
4994.64 667
4995.31 667
4995.98 591
4996.64 618
4997.31 603
4997.98 584
4998.65 605
4999.31 625
4999.98 602
5000.65 585
5001.31 620
5001.98 575
5002.65 605
5003.32 594
5003.98 597
5004.65 625
5005.32 651
5005.99 603
5006.66 590
5007.32 571
5007.99 604
5008.66 586
5009.33 610
5009.99 590
5010.66 598
5011.33 650
5012.00 620
5012.67 627
5013.33 607
5014.00 596
5014.67 548
5015.34 620
5016.01 636
5016.68 608
5017.34 532
5018.01 541
5018.68 594
5019.35 601
5020.02 581
5020.69 609
5021.36 625
5022.02 616
5022.69 605
5023.36 590
5024.03 579
5024.70 590
5025.37 673
5026.04 691
5026.71 589
5027.38 599
5028.05 649
5028.71 622
5029.38 619
5030.05 619
5030.72 562
5031.39 527
5032.06 595
5032.73 556
5033.40 595
5034.07 597
5034.74 578
5035.41 640
5036.08 626
5036.75 543
5037.42 561
5038.09 569
5038.76 570
5039.43 566
5040.10 577
5040.77 552
5041.44 577
5042.11 566
5042.78 551
5043.45 544
5044.12 553
5044.79 589
5045.46 596
5046.13 604
5046.80 590
5047.47 600
5048.14 559
5048.81 574
5049.48 576
5050.15 564
5050.82 582
5051.49 578
5052.16 618
5052.83 592
5053.51 560
5054.18 593
5054.85 621
5055.52 633
5056.19 594
5056.86 580
5057.53 553
5058.20 559
5058.87 557
5059.55 593
5060.22 600
5060.89 560
5061.56 556
5062.23 583
5062.90 564
5063.57 585
5064.25 602
5064.92 622
5065.59 625
5066.26 637
5066.93 666
5067.60 620
5068.28 624
5068.95 580
5069.62 598
5070.29 583
5070.96 623
5071.64 605
5072.31 628
5072.98 592
5073.65 605
5074.32 651
5075.00 573
5075.67 606
5076.34 627
5077.01 642
5077.69 666
5078.36 699
5079.03 631
5079.70 682
5080.38 692
5081.05 657
5081.72 731
5082.39 649
5083.07 671
5083.74 624
5084.41 588
5085.09 638
5085.76 699
5086.43 637
5087.10 631
5087.78 605
5088.45 649
5089.12 631
5089.80 633
5090.47 692
5091.14 753
5091.82 759
5092.49 710
5093.16 706
5093.84 699
5094.51 723
5095.18 673
5095.86 677
5096.53 669
5097.21 663
5097.88 662
5098.55 619
5099.23 619
5099.90 605
5100.57 560
5101.25 627
5101.92 616
5102.60 615
5103.27 613
5103.95 668
5104.62 670
5105.29 654
5105.97 745
5106.64 681
5107.32 639
5107.99 605
5108.67 598
5109.34 669
5110.01 626
5110.69 641
5111.36 623
5112.04 597
5112.71 597
5113.39 604
5114.06 641
5114.74 619
5115.41 585
5116.09 615
5116.76 659
5117.44 686
5118.11 706
5118.79 755
5119.46 856
5120.14 886
5120.81 835
5121.49 829
5122.16 853
5122.84 816
5123.52 832
5124.19 776
5124.87 706
5125.54 679
5126.22 674
5126.89 674
5127.57 651
5128.24 660
5128.92 659
5129.60 664
5130.27 642
5130.95 698
5131.62 671
5132.30 648
5132.98 659
5133.65 663
5134.33 684
5135.01 660
5135.68 699
5136.36 691
5137.03 644
5137.71 690
5138.39 645
5139.06 671
5139.74 678
5140.42 636
5141.09 635
5141.77 647
5142.45 649
5143.12 621
5143.80 593
5144.48 614
5145.15 618
5145.83 574
5146.51 562
5147.18 589
5147.86 579
5148.54 604
5149.22 574
5149.89 588
5150.57 586
5151.25 630
5151.93 596
5152.60 599
5153.28 603
5153.96 624
5154.63 560
5155.31 579
5155.99 592
5156.67 574
5157.35 631
5158.02 597
5158.70 618
5159.38 592
5160.06 596
5160.73 645
5161.41 614
5162.09 602
5162.77 633
5163.45 635
5164.12 632
5164.80 620
5165.48 648
5166.16 647
5166.84 624
5167.52 623
5168.19 642
5168.87 609
5169.55 626
5170.23 580
5170.91 597
5171.59 592
5172.27 545
5172.94 556
5173.62 543
5174.30 535
5174.98 572
5175.66 552
5176.34 585
5177.02 582
5177.70 573
5178.38 610
5179.06 569
5179.73 572
5180.41 601
5181.09 581
5181.77 563
5182.45 535
5183.13 544
5183.81 556
5184.49 566
5185.17 610
5185.85 584
5186.53 547
5187.21 527
5187.89 533
5188.57 598
5189.25 571
5189.93 564
5190.61 548
5191.29 585
5191.97 570
5192.65 543
5193.33 543
5194.01 584
5194.69 597
5195.37 564
5196.05 592
5196.73 497
5197.41 552
5198.09 614
5198.77 608
5199.45 614
5200.13 572
5200.81 577
5201.49 632
5202.17 574
5202.85 557
5203.53 597
5204.21 603
5204.89 626
5205.58 589
5206.26 602
5206.94 596
5207.62 616
5208.30 586
5208.98 553
5209.66 590
5210.34 655
5211.02 594
5211.71 652
5212.39 646
5213.07 593
5213.75 643
5214.43 711
5215.11 704
5215.79 682
5216.48 668
5217.16 684
5217.84 692
5218.52 676
5219.20 702
5219.88 635
5220.57 659
5221.25 677
5221.93 622
5222.61 619
5223.29 682
5223.98 704
5224.66 704
5225.34 732
5226.02 656
5226.70 701
5227.39 699
5228.07 702
5228.75 638
5229.43 614
5230.12 616
5230.80 617
5231.48 612
5232.16 611
5232.85 632
5233.53 620
5234.21 666
5234.89 618
5235.58 686
5236.26 671
5236.94 718
5237.63 658
5238.31 685
5238.99 693
5239.67 713
5240.36 759
5241.04 756
5241.72 710
5242.41 669
5243.09 690
5243.77 648
5244.46 617
5245.14 619
5245.82 652
5246.51 638
5247.19 619
5247.88 652
5248.56 643
5249.24 587
5249.93 577
5250.61 637
5251.29 624
5251.98 652
5252.66 659
5253.35 692
5254.03 634
5254.71 623
5255.40 644
5256.08 616
5256.77 621
5257.45 668
5258.14 633
5258.82 612
5259.50 605
5260.19 581
5260.87 599
5261.56 620
5262.24 671
5262.93 651
5263.61 654
5264.30 629
5264.98 624
5265.67 619
5266.35 637
5267.03 625
5267.72 652
5268.40 655
5269.09 679
5269.77 648
5270.46 610
5271.14 613
5271.83 677
5272.52 639
5273.20 649
5273.89 650
5274.57 622
5275.26 589
5275.94 618
5276.63 641
5277.31 677
5278.00 657
5278.68 706
5279.37 670
5280.06 647
5280.74 667
5281.43 653
5282.11 627
5282.80 650
5283.48 689
5284.17 692
5284.86 670
5285.54 664
5286.23 617
5286.92 619
5287.60 604
5288.29 607
5288.97 640
5289.66 647
5290.35 663
5291.03 634
5291.72 604
5292.41 637
5293.09 622
5293.78 588
5294.47 584
5295.15 561
5295.84 637
5296.53 649
5297.21 612
5297.90 635
5298.59 612
5299.27 649
5299.96 685
5300.65 681
5301.33 683
5302.02 677
5302.71 677
5303.40 668
5304.08 767
5304.77 801
5305.46 825
5306.15 831
5306.83 817
5307.52 784
5308.21 831
5308.90 853
5309.58 748
5310.27 782
5310.96 803
5311.65 808
5312.33 834
5313.02 878
5313.71 912
5314.40 892
5315.09 882
5315.77 854
5316.46 854
5317.15 809
5317.84 844
5318.53 771
5319.21 799
5319.90 799
5320.59 793
5321.28 826
5321.97 850
5322.66 863
5323.35 835
5324.03 790
5324.72 808
5325.41 765
5326.10 684
5326.79 685
5327.48 713
5328.17 695
5328.86 663
5329.54 673
5330.23 655
5330.92 633
5331.61 576
5332.30 545
5332.99 611
5333.68 669
5334.37 627
5335.06 618
5335.75 635
5336.44 640
5337.12 660
5337.81 582
5338.50 615
5339.19 653
5339.88 656
5340.57 613
5341.26 597
5341.95 649
5342.64 643
5343.33 673
5344.02 641
5344.71 657
5345.40 646
5346.09 678
5346.78 641
5347.47 657
5348.16 698
5348.85 673
5349.54 762
5350.23 779
5350.92 810
5351.61 806
5352.30 817
5352.99 782
5353.68 722
5354.37 782
5355.07 741
5355.76 766
5356.45 672
5357.14 626
5357.83 603
5358.52 638
5359.21 625
5359.90 625
5360.59 657
5361.28 667
5361.97 648
5362.66 663
5363.36 657
5364.05 703
5364.74 685
5365.43 636
5366.12 651
5366.81 665
5367.50 605
5368.19 602
5368.89 593
5369.58 574
5370.27 597
5370.96 603
5371.65 592
5372.34 580
5373.04 593
5373.73 581
5374.42 587
5375.11 647
5375.80 603
5376.49 550
5377.19 608
5377.88 561
5378.57 638
5379.26 571
5379.96 592
5380.65 599
5381.34 554
5382.03 594
5382.72 601
5383.42 572
5384.11 599
5384.80 595
5385.49 590
5386.19 585
5386.88 604
5387.57 638
5388.26 630
5388.96 647
5389.65 646
5390.34 656
5391.04 659
5391.73 653
5392.42 665
5393.12 696
5393.81 654
5394.50 632
5395.19 646
5395.89 645
5396.58 631
5397.27 673
5397.97 617
5398.66 604
5399.35 629
5400.05 641
5400.74 612
5401.43 573
5402.13 598
5402.82 609
5403.52 633
5404.21 648
5404.90 666
5405.60 691
5406.29 644
5406.98 634
5407.68 587
5408.37 640
5409.07 704
5409.76 672
5410.45 662
5411.15 640
5411.84 627
5412.54 648
5413.23 633
5413.93 663
5414.62 616
5415.32 617
5416.01 589
5416.70 608
5417.40 591
5418.09 618
5418.79 649
5419.48 696
5420.18 659
5420.87 674
5421.57 696
5422.26 736
5422.96 743
5423.65 703
5424.35 714
5425.04 718
5425.74 629
5426.43 660
5427.13 638
5427.82 675
5428.52 669
5429.21 656
5429.91 630
5430.60 647
5431.30 698
5432.00 673
5432.69 611
5433.39 657
5434.08 714
5434.78 718
5435.47 698
5436.17 736
5436.86 674
5437.56 686
5438.26 736
5438.95 722
5439.65 683
5440.34 662
5441.04 692
5441.74 645
5442.43 649
5443.13 678
5443.83 744
5444.52 763
5445.22 764
5445.91 804
5446.61 947
5447.31 1016
5448.00 1004
5448.70 1052
5449.40 1099
5450.09 1112
5450.79 1094
5451.49 1029
5452.18 954
5452.88 951
5453.58 916
5454.27 839
5454.97 812
5455.67 792
5456.37 816
5457.06 825
5457.76 772
5458.46 776
5459.15 838
5459.85 860
5460.55 839
5461.25 824
5461.94 785
5462.64 814
5463.34 806
5464.04 871
5464.73 886
5465.43 846
5466.13 862
5466.83 797
5467.53 844
5468.22 822
5468.92 814
5469.62 830
5470.32 887
5471.01 892
5471.71 872
5472.41 861
5473.11 866
5473.81 930
5474.51 983
5475.20 1039
5475.90 963
5476.60 1008
5477.30 1030
5478.00 1072
5478.70 1224
5479.39 1337
5480.09 1491
5480.79 1530
5481.49 1732
5482.19 1794
5482.89 1693
5483.59 1615
5484.29 1578
5484.98 1521
5485.68 1380
5486.38 1312
5487.08 1213
5487.78 1200
5488.48 1296
5489.18 1177
5489.88 1169
5490.58 1184
5491.28 1201
5491.98 1231
5492.68 1241
5493.37 1253
5494.07 1280
5494.77 1399
5495.47 1416
5496.17 1336
5496.87 1381
5497.57 1345
5498.27 1395
5498.97 1525
5499.67 1835
5500.37 2088
5501.07 2589
5501.77 3116
5502.47 3272
5503.17 3216
5503.87 2969
5504.57 2604
5505.27 2268
5505.97 1924
5506.67 1676
5507.37 1448
5508.07 1370
5508.77 1291
5509.47 1225
5510.17 1117
5510.87 1127
5511.58 1076
5512.28 1061
5512.98 1045
5513.68 1165
5514.38 1118
5515.08 1085
5515.78 1148
5516.48 1157
5517.18 1124
5517.88 1143
5518.58 1072
5519.28 1161
5519.99 1174
5520.69 1122
5521.39 1158
5522.09 1158
5522.79 1091
5523.49 1060
5524.19 1039
5524.90 954
5525.60 952
5526.30 904
5527.00 861
5527.70 892
5528.40 939
5529.10 859
5529.81 839
5530.51 865
5531.21 863
5531.91 855
5532.61 847
5533.32 853
5534.02 861
5534.72 873
5535.42 887
5536.12 827
5536.83 790
5537.53 820
5538.23 838
5538.93 812
5539.64 803
5540.34 865
5541.04 858
5541.74 856
5542.45 803
5543.15 776
5543.85 767
5544.55 780
5545.26 736
5545.96 752
5546.66 736
5547.36 688
5548.07 750
5548.77 774
5549.47 715
5550.18 730
5550.88 699
5551.58 773
5552.29 816
5552.99 726
5553.69 723
5554.40 723
5555.10 705
5555.80 818
5556.51 811
5557.21 670
5557.91 694
5558.62 734
5559.32 650
5560.02 685
5560.73 723
5561.43 766
5562.14 738
5562.84 689
5563.54 754
5564.25 792
5564.95 785
5565.65 792
5566.36 774
5567.06 806
5567.77 756
5568.47 745
5569.18 763
5569.88 791
5570.58 745
5571.29 720
5571.99 708
5572.70 676
5573.40 694
5574.11 709
5574.81 674
5575.52 699
5576.22 721
5576.93 750
5577.63 804
5578.33 779
5579.04 715
5579.74 743
5580.45 709
5581.15 714
5581.86 710
5582.56 677
5583.27 684
5583.97 687
5584.68 646
5585.39 638
5586.09 601
5586.80 633
5587.50 653
5588.21 663
5588.91 663
5589.62 661
5590.32 683
5591.03 660
5591.73 655
5592.44 672
5593.15 683
5593.85 654
5594.56 617
5595.26 640
5595.97 635
5596.68 651
5597.38 604
5598.09 635
5598.79 661
5599.50 604
5600.21 604
5600.91 615
5601.62 632
5602.33 646
5603.03 645
5603.74 613
5604.44 628
5605.15 603
5605.86 600
5606.56 649
5607.27 655
5607.98 679
5608.68 677
5609.39 660
5610.10 659
5610.80 622
5611.51 631
5612.22 624
5612.93 635
5613.63 590
5614.34 645
5615.05 639
5615.75 658
5616.46 703
5617.17 612
5617.88 637
5618.58 603
5619.29 636
5620.00 640
5620.71 621
5621.41 589
5622.12 555
5622.83 597
5623.54 584
5624.24 627
5624.95 631
5625.66 634
5626.37 674
5627.08 732
5627.78 643
5628.49 652
5629.20 660
5629.91 728
5630.62 729
5631.32 691
5632.03 709
5632.74 720
5633.45 727
5634.16 707
5634.86 741
5635.57 729
5636.28 778
5636.99 790
5637.70 769
5638.41 783
5639.12 820
5639.82 811
5640.53 807
5641.24 818
5641.95 772
5642.66 798
5643.37 728
5644.08 793
5644.79 735
5645.50 718
5646.21 704
5646.91 719
5647.62 707
5648.33 740
5649.04 736
5649.75 773
5650.46 701
5651.17 658
5651.88 738
5652.59 725
5653.30 729
5654.01 723
5654.72 737
5655.43 703
5656.14 708
5656.85 694
5657.56 714
5658.27 760
5658.98 776
5659.69 749
5660.40 778
5661.11 757
5661.82 801
5662.53 810
5663.24 722
5663.95 765
5664.66 739
5665.37 704
5666.08 698
5666.79 695
5667.50 668
5668.21 669
5668.92 673
5669.63 703
5670.34 748
5671.05 800
5671.76 858
5672.47 930
5673.18 893
5673.89 866
5674.61 843
5675.32 761
5676.03 871
5676.74 730
5677.45 710
5678.16 738
5678.87 709
5679.58 700
5680.29 741
5681.01 702
5681.72 718
5682.43 761
5683.14 739
5683.85 714
5684.56 648
5685.27 658
5685.99 677
5686.70 724
5687.41 684
5688.12 696
5688.83 655
5689.54 673
5690.26 652
5690.97 658
5691.68 665
5692.39 674
5693.10 686
5693.82 766
5694.53 678
5695.24 697
5695.95 669
5696.67 654
5697.38 622
5698.09 628
5698.80 600
5699.51 616
5700.23 633
5700.94 619
5701.65 633
5702.36 639
5703.08 642
5703.79 643
5704.50 621
5705.22 615
5705.93 658
5706.64 620
5707.35 612
5708.07 691
5708.78 698
5709.49 712
5710.21 700
5710.92 613
5711.63 629
5712.35 645
5713.06 635
5713.77 658
5714.49 594
5715.20 602
5715.91 624
5716.63 638
5717.34 585
5718.05 622
5718.77 635
5719.48 659
5720.19 613
5720.91 632
5721.62 673
5722.34 612
5723.05 617
5723.76 644
5724.48 639
5725.19 598
5725.91 690
5726.62 733
5727.33 748
5728.05 719
5728.76 803
5729.48 854
5730.19 843
5730.91 777
5731.62 841
5732.34 721
5733.05 715
5733.76 709
5734.48 707
5735.19 713
5735.91 658
5736.62 658
5737.34 594
5738.05 617
5738.77 684
5739.48 719
5740.20 646
5740.91 625
5741.63 630
5742.34 607
5743.06 626
5743.77 626
5744.49 671
5745.20 687
5745.92 694
5746.63 607
5747.35 617
5748.07 641
5748.78 632
5749.50 590
5750.21 633
5750.93 626
5751.64 659
5752.36 682
5753.07 683
5753.79 682
5754.51 699
5755.22 720
5755.94 706
5756.65 769
5757.37 835
5758.09 854
5758.80 820
5759.52 854
5760.24 814
5760.95 849
5761.67 786
5762.38 804
5763.10 770
5763.82 792
5764.53 771
5765.25 750
5765.97 758
5766.68 798
5767.40 795
5768.12 833
5768.83 898
5769.55 950
5770.27 987
5770.98 1093
5771.70 1220
5772.42 1282
5773.13 1342
5773.85 1281
5774.57 1118
5775.29 931
5776.00 890
5776.72 837
5777.44 786
5778.16 784
5778.87 797
5779.59 811
5780.31 791
5781.03 803
5781.74 784
5782.46 799
5783.18 795
5783.90 780
5784.61 816
5785.33 863
5786.05 830
5786.77 837
5787.48 827
5788.20 731
5788.92 753
5789.64 791
5790.36 808
5791.08 788
5791.79 816
5792.51 818
5793.23 775
5793.95 768
5794.67 744
5795.38 703
5796.10 770
5796.82 715
5797.54 733
5798.26 770
5798.98 716
5799.70 757
5800.41 802
5801.13 803
5801.85 793
5802.57 858
5803.29 823
5804.01 798
5804.73 748
5805.45 759
5806.17 735
5806.89 760
5807.60 701
5808.32 671
5809.04 688
5809.76 673
5810.48 705
5811.20 670
5811.92 729
5812.64 685
5813.36 711
5814.08 663
5814.80 655
5815.52 657
5816.24 651
5816.96 686
5817.68 677
5818.40 638
5819.12 633
5819.84 716
5820.56 684
5821.28 686
5822.00 690
5822.72 689
5823.44 678
5824.16 648
5824.88 701
5825.60 617
5826.32 623
5827.04 649
5827.76 703
5828.48 651
5829.20 630
5829.92 637
5830.64 617
5831.36 630
5832.08 650
5832.80 683
5833.52 648
5834.25 609
5834.97 649
5835.69 694
5836.41 698
5837.13 691
5837.85 648
5838.57 643
5839.29 618
5840.01 642
5840.73 633
5841.46 644
5842.18 683
5842.90 642
5843.62 645
5844.34 667
5845.06 629
5845.78 650
5846.51 690
5847.23 675
5847.95 645
5848.67 613
5849.39 653
5850.11 672
5850.84 626
5851.56 609
5852.28 645
5853.00 634
5853.72 680
5854.45 704
5855.17 703
5855.89 677
5856.61 719
5857.33 714
5858.06 662
5858.78 640
5859.50 648
5860.22 672
5860.95 678
5861.67 646
5862.39 677
5863.11 656
5863.84 689
5864.56 696
5865.28 721
5866.01 714
5866.73 658
5867.45 662
5868.17 647
5868.90 654
5869.62 635
5870.34 702
5871.07 724
5871.79 708
5872.51 635
5873.24 678
5873.96 740
5874.68 733
5875.41 680
5876.13 647
5876.85 696
5877.58 709
5878.30 724
5879.02 711
5879.75 700
5880.47 652
5881.19 718
5881.92 758
5882.64 728
5883.37 800
5884.09 712
5884.81 782
5885.54 801
5886.26 790
5886.99 800
5887.71 781
5888.43 779
5889.16 804
5889.88 772
5890.61 737
5891.33 784
5892.05 776
5892.78 801
5893.50 818
5894.23 748
5894.95 750
5895.68 723
5896.40 737
5897.13 772
5897.85 797
5898.58 747
5899.30 741
5900.03 778
5900.75 771
5901.48 793
5902.20 805
5902.93 794
5903.65 852
5904.38 819
5905.10 829
5905.83 852
5906.55 864
5907.28 821
5908.00 802
5908.73 853
5909.45 870
5910.18 850
5910.90 827
5911.63 860
5912.36 845
5913.08 906
5913.81 910
5914.53 920
5915.26 877
5915.98 889
5916.71 885
5917.44 871
5918.16 883
5918.89 864
5919.61 913
5920.34 947
5921.07 919
5921.79 964
5922.52 1054
5923.25 1004
5923.97 992
5924.70 1068
5925.42 999
5926.15 1002
5926.88 1083
5927.60 1090
5928.33 1112
5929.06 1119
5929.78 1121
5930.51 1168
5931.24 1127
5931.96 1152
5932.69 1100
5933.42 1174
5934.15 1164
5934.87 1163
5935.60 1236
5936.33 1215
5937.05 1211
5937.78 1220
5938.51 1265
5939.24 1366
5939.96 1368
5940.69 1395
5941.42 1394
5942.14 1426
5942.87 1458
5943.60 1449
5944.33 1499
5945.06 1530
5945.78 1554
5946.51 1567
5947.24 1651
5947.97 1640
5948.69 1681
5949.42 1775
5950.15 1826
5950.88 1838
5951.61 2054
5952.33 2178
5953.06 2352
5953.79 2448
5954.52 2639
5955.25 2690
5955.98 2627
5956.70 2493
5957.43 2429
5958.16 2365
5958.89 2266
5959.62 2236
5960.35 2300
5961.07 2204
5961.80 2194
5962.53 2260
5963.26 2117
5963.99 2180
5964.72 2347
5965.45 2501
5966.18 2683
5966.90 2963
5967.63 3295
5968.36 3428
5969.09 3698
5969.82 3591
5970.55 3509
5971.28 3229
5972.01 3162
5972.74 3007
5973.47 2844
5974.20 2718
5974.93 2701
5975.66 2670
5976.39 2615
5977.12 2562
5977.84 2679
5978.57 2696
5979.30 2791
5980.03 2856
5980.76 2916
5981.49 3021
5982.22 3117
5982.95 3146
5983.68 3131
5984.41 3293
5985.14 3245
5985.87 3367
5986.60 3297
5987.33 3343
5988.06 3318
5988.79 3220
5989.53 3152
5990.26 3242
5990.99 3231
5991.72 3295
5992.45 3318
5993.18 3312
5993.91 3276
5994.64 3280
5995.37 3494
5996.10 3442
5996.83 3502
5997.56 3624
5998.29 3630
5999.02 3722
5999.75 3764
6000.49 3731
6001.22 3663
6001.95 3673
6002.68 3540
6003.41 3452
6004.14 3430
6004.87 3430
6005.60 3338
6006.34 3233
6007.07 3285
6007.80 3543
6008.53 3637
6009.26 3907
6009.99 4463
6010.72 5127
6011.46 6144
6012.19 7236
6012.92 8575
6013.65 10011
6014.38 11114
6015.12 11633
6015.85 11680
6016.58 11317
6017.31 10556
6018.04 9537
6018.78 8240
6019.51 7216
6020.24 6241
6020.97 5280
6021.70 4580
6022.44 4031
6023.17 3665
6023.90 3317
6024.63 3173
6025.37 3006
6026.10 2880
6026.83 2783
6027.56 2687
6028.30 2788
6029.03 2703
6029.76 2781
6030.50 2805
6031.23 2818
6031.96 2817
6032.69 2760
6033.43 2656
6034.16 2447
6034.89 2343
6035.63 2288
6036.36 2311
6037.09 2267
6037.83 2217
6038.56 2188
6039.29 2241
6040.03 2301
6040.76 2354
6041.49 2344
6042.23 2387
6042.96 2437
6043.69 2478
6044.43 2450
6045.16 2446
6045.90 2487
6046.63 2500
6047.36 2534
6048.10 2632
6048.83 2723
6049.57 2752
6050.30 2788
6051.03 2964
6051.77 3207
6052.50 3429
6053.24 3523
6053.97 3620
6054.70 3746
6055.44 3688
6056.17 3636
6056.91 3413
6057.64 3219
6058.38 3025
6059.11 2810
6059.85 2771
6060.58 2701
6061.32 2637
6062.05 2615
6062.79 2574
6063.52 2491
6064.26 2465
6064.99 2370
6065.72 2450
6066.46 2379
6067.20 2317
6067.93 2304
6068.67 2296
6069.40 2240
6070.14 2124
6070.87 2215
6071.61 2176
6072.34 2204
6073.08 2147
6073.81 2212
6074.55 2140
6075.28 2124
6076.02 2095
6076.76 2056
6077.49 2121
6078.23 2131
6078.96 2096
6079.70 2049
6080.43 1991
6081.17 1974
6081.91 2057
6082.64 1957
6083.38 1874
6084.11 1851
6084.85 1819
6085.59 1750
6086.32 1789
6087.06 1770
6087.80 1859
6088.53 1830
6089.27 1841
6090.00 1865
6090.74 1806
6091.48 1858
6092.21 1903
6092.95 1889
6093.69 1842
6094.42 1875
6095.16 1869
6095.90 1753
6096.63 1841
6097.37 1828
6098.11 1788
6098.85 1803
6099.58 1719
6100.32 1730
6101.06 1751
6101.79 1728
6102.53 1809
6103.27 1738
6104.01 1739
6104.74 1716
6105.48 1745
6106.22 1740
6106.96 1685
6107.69 1726
6108.43 1714
6109.17 1734
6109.91 1736
6110.64 1757
6111.38 1817
6112.12 1790
6112.86 1763
6113.59 1812
6114.33 1794
6115.07 1867
6115.81 1865
6116.55 1940
6117.28 1981
6118.02 2025
6118.76 1977
6119.50 1921
6120.24 1864
6120.98 1901
6121.71 1814
6122.45 1869
6123.19 1939
6123.93 1924
6124.67 1898
6125.41 1919
6126.15 1934
6126.88 1901
6127.62 1995
6128.36 1944
6129.10 1930
6129.84 1977
6130.58 2000
6131.32 1954
6132.06 1887
6132.80 1938
6133.53 1957
6134.27 1965
6135.01 2100
6135.75 2132
6136.49 2156
6137.23 2226
6137.97 2393
6138.71 2496
6139.45 2550
6140.19 2651
6140.93 2692
6141.67 2666
6142.41 2709
6143.15 2791
6143.89 2763
6144.63 2685
6145.37 2579
6146.11 2491
6146.85 2483
6147.59 2379
6148.33 2343
6149.07 2340
6149.81 2352
6150.55 2331
6151.29 2364
6152.03 2397
6152.77 2405
6153.51 2328
6154.25 2342
6154.99 2410
6155.73 2479
6156.47 2474
6157.21 2458
6157.95 2597
6158.69 2567
6159.43 2650
6160.17 2619
6160.91 2630
6161.65 2550
6162.39 2635
6163.13 2761
6163.88 2859
6164.62 2977
6165.36 3190
6166.10 3328
6166.84 3377
6167.58 3617
6168.32 3693
6169.06 3637
6169.80 3579
6170.55 3720
6171.29 3604
6172.03 3448
6172.77 3495
6173.51 3421
6174.25 3367
6174.99 3357
6175.74 3309
6176.48 3339
6177.22 3355
6177.96 3257
6178.70 3609
6179.44 3875
6180.19 4333
6180.93 4926
6181.67 5934
6182.41 7180
6183.15 8259
6183.90 9229
6184.64 9811
6185.38 9814
6186.12 9681
6186.87 8909
6187.61 7988
6188.35 7283
6189.09 6393
6189.84 5668
6190.58 5078
6191.32 4731
6192.06 4359
6192.81 4141
6193.55 3979
6194.29 3897
6195.03 3776
6195.78 3741
6196.52 3697
6197.26 3618
6198.01 3624
6198.75 3634
6199.49 3599
6200.23 3479
6200.98 3492
6201.72 3498
6202.46 3474
6203.21 3452
6203.95 3556
6204.69 3756
6205.44 3945
6206.18 4691
6206.92 5766
6207.67 7280
6208.41 9285
6209.15 11221
6209.90 12906
6210.64 13735
6211.39 14185
6212.13 13803
6212.87 12655
6213.62 11217
6214.36 9726
6215.11 8166
6215.85 6835
6216.59 5745
6217.34 4911
6218.08 4263
6218.83 3733
6219.57 3462
6220.31 3315
6221.06 3215
6221.80 3136
6222.55 3029
6223.29 3118
6224.04 3021
6224.78 3043
6225.53 2930
6226.27 2702
6227.02 2743
6227.76 2548
6228.50 2318
6229.25 2266
6229.99 2215
6230.74 2069
6231.48 2000
6232.23 2063
6232.97 1979
6233.72 2006
6234.46 2058
6235.21 1985
6235.96 1964
6236.70 1958
6237.45 2024
6238.19 2004
6238.94 2157
6239.68 2317
6240.43 2343
6241.17 2302
6241.92 2418
6242.66 2518
6243.41 2525
6244.16 2477
6244.90 2386
6245.65 2571
6246.39 2649
6247.14 2738
6247.88 2873
6248.63 2858
6249.38 2889
6250.12 2939
6250.87 2768
6251.62 2638
6252.36 2541
6253.11 2556
6253.85 2372
6254.60 2236
6255.35 2224
6256.09 2181
6256.84 2145
6257.59 2078
6258.33 1998
6259.08 2054
6259.83 2115
6260.57 2031
6261.32 2079
6262.07 2035
6262.81 2020
6263.56 1939
6264.31 1880
6265.05 1886
6265.80 1843
6266.55 1818
6267.30 1753
6268.04 1746
6268.79 1798
6269.54 1821
6270.28 1808
6271.03 1766
6271.78 1815
6272.53 1867
6273.27 1839
6274.02 1841
6274.77 1843
6275.52 1807
6276.26 1829
6277.01 1754
6277.76 1782
6278.51 1810
6279.25 1729
6280.00 1681
6280.75 1668
6281.50 1709
6282.25 1666
6282.99 1656
6283.74 1623
6284.49 1607
6285.24 1632
6285.99 1606
6286.74 1597
6287.48 1570
6288.23 1554
6288.98 1564
6289.73 1548
6290.48 1488
6291.23 1507
6291.97 1459
6292.72 1462
6293.47 1429
6294.22 1418
6294.97 1404
6295.72 1362
6296.47 1353
6297.22 1326
6297.96 1332
6298.71 1338
6299.46 1312
6300.21 1316
6300.96 1372
6301.71 1332
6302.46 1247
6303.21 1294
6303.96 1319
6304.71 1326
6305.46 1351
6306.21 1328
6306.96 1310
6307.71 1253
6308.45 1280
6309.20 1279
6309.95 1280
6310.70 1347
6311.45 1433
6312.20 1466
6312.95 1437
6313.70 1446
6314.45 1428
6315.20 1458
6315.95 1415
6316.70 1386
6317.45 1444
6318.20 1470
6318.95 1423
6319.70 1393
6320.45 1325
6321.20 1303
6321.95 1269
6322.70 1290
6323.46 1296
6324.21 1224
6324.96 1235
6325.71 1222
6326.46 1258
6327.21 1267
6327.96 1231
6328.71 1282
6329.46 1294
6330.21 1289
6330.96 1333
6331.71 1302
6332.46 1288
6333.21 1206
6333.97 1206
6334.72 1218
6335.47 1190
6336.22 1149
6336.97 1201
6337.72 1171
6338.47 1140
6339.22 1204
6339.98 1206
6340.73 1179
6341.48 1200
6342.23 1178
6342.98 1148
6343.73 1175
6344.49 1161
6345.24 1204
6345.99 1182
6346.74 1154
6347.49 1162
6348.24 1181
6349.00 1228
6349.75 1267
6350.50 1320
6351.25 1406
6352.01 1309
6352.76 1387
6353.51 1485
6354.26 1506
6355.01 1594
6355.77 1638
6356.52 1560
6357.27 1524
6358.02 1447
6358.78 1454
6359.53 1395
6360.28 1329
6361.03 1316
6361.79 1256
6362.54 1283
6363.29 1231
6364.05 1332
6364.80 1268
6365.55 1238
6366.30 1314
6367.06 1384
6367.81 1451
6368.56 1515
6369.32 1550
6370.07 1621
6370.82 1628
6371.58 1472
6372.33 1471
6373.08 1443
6373.84 1364
6374.59 1293
6375.34 1252
6376.10 1205
6376.85 1253
6377.60 1277
6378.36 1253
6379.11 1273
6379.87 1294
6380.62 1296
6381.37 1315
6382.13 1322
6382.88 1342
6383.64 1337
6384.39 1329
6385.14 1347
6385.90 1277
6386.65 1246
6387.41 1211
6388.16 1249
6388.91 1161
6389.67 1179
6390.42 1229
6391.18 1207
6391.93 1157
6392.69 1127
6393.44 1141
6394.20 1132
6394.95 1198
6395.71 1195
6396.46 1163
6397.21 1170
6397.97 1225
6398.72 1208
6399.48 1213
6400.23 1126
6400.99 1191
6401.74 1185
6402.50 1171
6403.26 1095
6404.01 1179
6404.77 1163
6405.52 1144
6406.28 1108
6407.03 1114
6407.79 1139
6408.54 1090
6409.30 1168
6410.05 1166
6410.81 1238
6411.56 1257
6412.32 1235
6413.08 1245
6413.83 1183
6414.59 1229
6415.34 1211
6416.10 1202
6416.86 1191
6417.61 1270
6418.37 1268
6419.12 1244
6419.88 1337
6420.64 1238
6421.39 1210
6422.15 1163
6422.91 1157
6423.66 1102
6424.42 1102
6425.17 1143
6425.93 1177
6426.69 1141
6427.44 1153
6428.20 1089
6428.96 1122
6429.71 1166
6430.47 1095
6431.23 1127
6431.98 1124
6432.74 1193
6433.50 1149
6434.26 1167
6435.01 1186
6435.77 1230
6436.53 1246
6437.28 1158
6438.04 1244
6438.80 1208
6439.56 1263
6440.31 1319
6441.07 1335
6441.83 1261
6442.59 1210
6443.34 1323
6444.10 1352
6444.86 1337
6445.62 1313
6446.37 1295
6447.13 1322
6447.89 1334
6448.65 1298
6449.40 1316
6450.16 1361
6450.92 1245
6451.68 1269
6452.44 1353
6453.19 1387
6453.95 1373
6454.71 1355
6455.47 1383
6456.23 1353
6456.99 1367
6457.74 1381
6458.50 1384
6459.26 1380
6460.02 1453
6460.78 1399
6461.54 1401
6462.30 1422
6463.05 1487
6463.81 1479
6464.57 1592
6465.33 1557
6466.09 1639
6466.85 1643
6467.61 1604
6468.37 1718
6469.13 1816
6469.88 1806
6470.64 1783
6471.40 1716
6472.16 1712
6472.92 1686
6473.68 1716
6474.44 1766
6475.20 1766
6475.96 1747
6476.72 1837
6477.48 1860
6478.24 1879
6479.00 1877
6479.76 1885
6480.52 1834
6481.28 1917
6482.04 2086
6482.80 2037
6483.56 2066
6484.32 2080
6485.08 2072
6485.84 2137
6486.60 2118
6487.36 2242
6488.12 2206
6488.88 2234
6489.64 2274
6490.40 2343
6491.16 2339
6491.92 2505
6492.68 2524
6493.44 2662
6494.20 2677
6494.96 2660
6495.72 2754
6496.48 2690
6497.24 2740
6498.00 2699
6498.76 2654
6499.52 2659
6500.28 2718
6501.05 2654
6501.81 2653
6502.57 2695
6503.33 2643
6504.09 2850
6504.85 3023
6505.61 3518
6506.37 4535
6507.13 5700
6507.90 7204
6508.66 8752
6509.42 10184
6510.18 10964
6510.94 11114
6511.70 10655
6512.46 9915
6513.23 8789
6513.99 7391
6514.75 6321
6515.51 5331
6516.27 4762
6517.03 4254
6517.80 3891
6518.56 3515
6519.32 3413
6520.08 3249
6520.84 3210
6521.61 3122
6522.37 3112
6523.13 3154
6523.89 3159
6524.66 3306
6525.42 3491
6526.18 3745
6526.94 4066
6527.71 4446
6528.47 4766
6529.23 4844
6529.99 4855
6530.76 4836
6531.52 4588
6532.28 4439
6533.04 4372
6533.81 4508
6534.57 4805
6535.33 5347
6536.10 6057
6536.86 6933
6537.62 7506
6538.38 7838
6539.15 7764
6539.91 7286
6540.67 6567
6541.44 5854
6542.20 5216
6542.96 4601
6543.73 3969
6544.49 3650
6545.25 3589
6546.02 3438
6546.78 3322
6547.55 3433
6548.31 3430
6549.07 3380
6549.84 3360
6550.60 3234
6551.36 3093
6552.13 2993
6552.89 2759
6553.66 2788
6554.42 2753
6555.18 2690
6555.95 2649
6556.71 2646
6557.48 2596
6558.24 2574
6559.01 2562
6559.77 2569
6560.53 2543
6561.30 2576
6562.06 2626
6562.83 2604
6563.59 2720
6564.36 2759
6565.12 2799
6565.89 2911
6566.65 2998
6567.42 2938
6568.18 2899
6568.95 2945
6569.71 2942
6570.48 2881
6571.24 2893
6572.01 2963
6572.77 3046
6573.54 3185
6574.30 3249
6575.07 3338
6575.83 3340
6576.60 3332
6577.36 3316
6578.13 3215
6578.89 3145
6579.66 3113
6580.42 3044
6581.19 2976
6581.96 3001
6582.72 3010
6583.49 3035
6584.25 3174
6585.02 3183
6585.78 3284
6586.55 3169
6587.32 3179
6588.08 3106
6588.85 3093
6589.61 3124
6590.38 3053
6591.15 3082
6591.91 3134
6592.68 3255
6593.45 3458
6594.21 3661
6594.98 3890
6595.74 4001
6596.51 4223
6597.28 4203
6598.04 4152
6598.81 3999
6599.58 3806
6600.34 3568
6601.11 3520
6601.88 3234
6602.64 3104
6603.41 3001
6604.18 2893
6604.95 2877
6605.71 2763
6606.48 2686
6607.25 2704
6608.01 2695
6608.78 2684
6609.55 2674
6610.32 2792
6611.08 2807
6611.85 2723
6612.62 2813
6613.38 2843
6614.15 2814
6614.92 2741
6615.69 2658
6616.46 2658
6617.22 2698
6617.99 2732
6618.76 2747
6619.53 2837
6620.29 2927
6621.06 3047
6621.83 3174
6622.60 3341
6623.37 3553
6624.13 3669
6624.90 3640
6625.67 3566
6626.44 3417
6627.21 3413
6627.98 3305
6628.74 3169
6629.51 3037
6630.28 2853
6631.05 2789
6631.82 2729
6632.59 2816
6633.35 2995
6634.12 3122
6634.89 3164
6635.66 3411
6636.43 3558
6637.20 3536
6637.97 3618
6638.74 3674
6639.51 3686
6640.27 3648
6641.04 3777
6641.81 4051
6642.58 4263
6643.35 4291
6644.12 4144
6644.89 4082
6645.66 3942
6646.43 3705
6647.20 3444
6647.97 3122
6648.74 2891
6649.51 2813
6650.28 2645
6651.05 2563
6651.82 2512
6652.58 2469
6653.35 2384
6654.12 2401
6654.89 2354
6655.66 2327
6656.43 2340
6657.20 2325
6657.97 2342
6658.74 2356
6659.51 2293
6660.28 2303
6661.05 2240
6661.83 2196
6662.60 2199
6663.37 2275
6664.14 2244
6664.91 2210
6665.68 2192
6666.45 2174
6667.22 2164
6667.99 2063
6668.76 2089
6669.53 2186
6670.30 2227
6671.07 2316
6671.84 2377
6672.61 2393
6673.38 2398
6674.16 2454
6674.93 2442
6675.70 2388
6676.47 2380
6677.24 2341
6678.01 2368
6678.78 2369
6679.55 2451
6680.33 2431
6681.10 2552
6681.87 2602
6682.64 2494
6683.41 2548
6684.18 2631
6684.95 2834
6685.73 2895
6686.50 2981
6687.27 3146
6688.04 3176
6688.81 2912
6689.58 2775
6690.36 2654
6691.13 2520
6691.90 2430
6692.67 2389
6693.44 2255
6694.22 2151
6694.99 2117
6695.76 2137
6696.53 2118
6697.31 2031
6698.08 1983
6698.85 2115
6699.62 1981
6700.40 2023
6701.17 2020
6701.94 1998
6702.71 1955
6703.49 1913
6704.26 1920
6705.03 1956
6705.80 1949
6706.58 1922
6707.35 1851
6708.12 1870
6708.90 1801
6709.67 1826
6710.44 1837
6711.22 1803
6711.99 1780
6712.76 1727
6713.54 1804
6714.31 1766
6715.08 1761
6715.86 1779
6716.63 1806
6717.40 1750
6718.18 1708
6718.95 1759
6719.72 1816
6720.50 1795
6721.27 1764
6722.04 1766
6722.82 1800
6723.59 1825
6724.37 1813
6725.14 1735
6725.91 1622
6726.69 1647
6727.46 1686
6728.24 1705
6729.01 1651
6729.78 1728
6730.56 1701
6731.33 1670
6732.11 1636
6732.88 1703
6733.66 1717
6734.43 1683
6735.20 1738
6735.98 1752
6736.75 1727
6737.53 1785
6738.30 1766
6739.08 1746
6739.85 1811
6740.63 1757
6741.40 1785
6742.18 1784
6742.95 1791
6743.73 1839
6744.50 1860
6745.28 1900
6746.05 1898
6746.83 1858
6747.60 1857
6748.38 1904
6749.15 1988
6749.93 1897
6750.70 1961
6751.48 2038
6752.25 2091
6753.03 2212
6753.81 2344
6754.58 2489
6755.36 2480
6756.13 2405
6756.91 2377
6757.68 2256
6758.46 2127
6759.24 2077
6760.01 2015
6760.79 1986
6761.56 1969
6762.34 2075
6763.12 1926
6763.89 1896
6764.67 1982
6765.44 1945
6766.22 1913
6767.00 1996
6767.77 1936
6768.55 1959
6769.33 1962
6770.10 1961
6770.88 1877
6771.66 1926
6772.43 1796
6773.21 1857
6773.99 1832
6774.76 1796
6775.54 1759
6776.32 1735
6777.09 1792
6777.87 1661
6778.65 1699
6779.42 1682
6780.20 1701
6780.98 1672
6781.76 1680
6782.53 1645
6783.31 1636
6784.09 1678
6784.87 1617
6785.64 1599
6786.42 1593
6787.20 1655
6787.98 1673
6788.75 1653
6789.53 1611
6790.31 1587
6791.09 1589
6791.86 1526
6792.64 1445
6793.42 1521
6794.20 1407
6794.98 1457
6795.75 1420
6796.53 1399
6797.31 1424
6798.09 1383
6798.87 1405
6799.64 1440
6800.42 1417
6801.20 1454
6801.98 1513
6802.76 1463
6803.54 1404
6804.31 1446
6805.09 1465
6805.87 1457
6806.65 1544
6807.43 1494
6808.21 1483
6808.99 1493
6809.76 1516
6810.54 1480
6811.32 1441
6812.10 1468
6812.88 1409
6813.66 1404
6814.44 1412
6815.22 1440
6816.00 1450
6816.78 1455
6817.55 1473
6818.33 1535
6819.11 1484
6819.89 1467
6820.67 1434
6821.45 1438
6822.23 1427
6823.01 1466
6823.79 1427
6824.57 1462
6825.35 1414
6826.13 1413
6826.91 1501
6827.69 1429
6828.47 1445
6829.25 1401
6830.03 1409
6830.81 1463
6831.59 1384
6832.37 1347
6833.15 1402
6833.93 1476
6834.71 1417
6835.49 1433
6836.27 1449
6837.05 1601
6837.83 1752
6838.61 2028
6839.39 2231
6840.17 2463
6840.95 2541
6841.73 2496
6842.51 2415
6843.29 2228
6844.08 2055
6844.86 2000
6845.64 1858
6846.42 1754
6847.20 1689
6847.98 1676
6848.76 1784
6849.54 1858
6850.32 2067
6851.10 2210
6851.89 2272
6852.67 2473
6853.45 2556
6854.23 2348
6855.01 2321
6855.79 2193
6856.57 2135
6857.35 1932
6858.14 1752
6858.92 1657
6859.70 1637
6860.48 1621
6861.26 1546
6862.04 1515
6862.83 1565
6863.61 1592
6864.39 1572
6865.17 1518
6865.95 1568
6866.74 1587
6867.52 1664
6868.30 1622
6869.08 1574
6869.86 1609
6870.65 1615
6871.43 1632
6872.21 1555
6872.99 1570
6873.78 1614
6874.56 1698
6875.34 1691
6876.12 1723
6876.91 1854
6877.69 1811
6878.47 1815
6879.25 1873
6880.04 2076
6880.82 2137
6881.60 2383
6882.39 2695
6883.17 2871
6883.95 3028
6884.74 2999
6885.52 2961
6886.30 2827
6887.08 2697
6887.87 2776
6888.65 2791
6889.43 2792
6890.22 2828
6891.00 2848
6891.78 2920
6892.57 2806
6893.35 2517
6894.14 2394
6894.92 2367
6895.70 2153
6896.49 2033
6897.27 2052
6898.05 2006
6898.84 1990
6899.62 1998
6900.41 2084
6901.19 2005
6901.97 1981
6902.76 2046
6903.54 2086
6904.33 1974
6905.11 1964
6905.89 1986
6906.68 1913
6907.46 1869
6908.25 1862
6909.03 1906
6909.82 1815
6910.60 1867
6911.39 1808
6912.17 1814
6912.96 1795
6913.74 1752
6914.52 1752
6915.31 1809
6916.09 1804
6916.88 1868
6917.66 1838
6918.45 1786
6919.23 1819
6920.02 1786
6920.80 1763
6921.59 1776
6922.37 1785
6923.16 1787
6923.95 1837
6924.73 1838
6925.52 1866
6926.30 1828
6927.09 1896
6927.87 1976
6928.66 1992
6929.44 1985
6930.23 1929
6931.01 1924
6931.80 1965
6932.59 1966
6933.37 1977
6934.16 1872
6934.94 1910
6935.73 1927
6936.52 1998
6937.30 1987
6938.09 2015
6938.87 2167
6939.66 2159
6940.45 2208
6941.23 2341
6942.02 2505
6942.81 2703
6943.59 2769
6944.38 2889
6945.16 2940
6945.95 3039
6946.74 3061
6947.52 3001
6948.31 3111
6949.10 3080
6949.88 3087
6950.67 3082
6951.46 3038
6952.25 3092
6953.03 3036
6953.82 2879
6954.61 2777
6955.39 2771
6956.18 2708
6956.97 2739
6957.75 2663
6958.54 2608
6959.33 2723
6960.12 2672
6960.90 2649
6961.69 2659
6962.48 2641
6963.27 2726
6964.05 2708
6964.84 2900
6965.63 2989
6966.42 3101
6967.20 3214
6967.99 3395
6968.78 3460
6969.57 3690
6970.36 3906
6971.14 4034
6971.93 4015
6972.72 4004
6973.51 4075
6974.30 4030
6975.08 3851
6975.87 3801
6976.66 3784
6977.45 3800
6978.24 4012
6979.03 4158
6979.81 4221
6980.60 4459
6981.39 4832
6982.18 5523
6982.97 6404
6983.76 7603
6984.55 9698
6985.34 12210
6986.12 14454
6986.91 16318
6987.70 17335
6988.49 17450
6989.28 16715
6990.07 14856
6990.86 13094
6991.65 11210
6992.44 9260
6993.23 7598
6994.01 6294
6994.80 5248
6995.59 4547
6996.38 3961
6997.17 3524
6997.96 3245
6998.75 3058
6999.54 2844
7000.33 2760
7001.12 2623
7001.91 2611
7002.70 2573
7003.49 2491
7004.28 2466
7005.07 2408
7005.86 2308
7006.65 2205
7007.44 2150
7008.23 2054
7009.02 2109
7009.81 2043
7010.60 2090
7011.39 2104
7012.18 2187
7012.97 2353
7013.76 2443
7014.55 2540
7015.34 2663
7016.13 2686
7016.92 2616
7017.71 2563
7018.50 2541
7019.29 2414
7020.08 2393
7020.88 2430
7021.67 2548
7022.46 2648
7023.25 2864
7024.04 2990
7024.83 3028
7025.62 3109
7026.41 3142
7027.20 3222
7027.99 3042
7028.79 2961
7029.58 2748
7030.37 2667
7031.16 2520
7031.95 2420
7032.74 2336
7033.53 2213
7034.33 2250
7035.12 2199
7035.91 2063
7036.70 2174
7037.49 2242
7038.28 2227
7039.08 2187
7039.87 2267
7040.66 2222
7041.45 2310
7042.24 2250
7043.04 2332
7043.83 2421
7044.62 2319
7045.41 2331
7046.20 2563
7047.00 2469
7047.79 2471
7048.58 2549
7049.37 2687
7050.17 2661
7050.96 2821
7051.75 2956
7052.54 3004
7053.34 2964
7054.13 2934
7054.92 2784
7055.71 2640
7056.51 2436
7057.30 2396
7058.09 2342
7058.89 2266
7059.68 2286
7060.47 2351
7061.26 2343
7062.06 2417
7062.85 2299
7063.64 2308
7064.44 2294
7065.23 2164
7066.02 2215
7066.82 2092
7067.61 2061
7068.40 2072
7069.20 1998
7069.99 1972
7070.78 1859
7071.58 1867
7072.37 1803
7073.17 1681
7073.96 1686
7074.75 1657
7075.55 1633
7076.34 1663
7077.13 1635
7077.93 1642
7078.72 1624
7079.52 1592
7080.31 1558
7081.10 1555
7081.90 1537
7082.69 1551
7083.49 1528
7084.28 1572
7085.08 1485
7085.87 1484
7086.67 1520
7087.46 1559
7088.25 1565
7089.05 1559
7089.84 1539
7090.64 1564
7091.43 1522
7092.23 1506
7093.02 1444
7093.82 1499
7094.61 1457
7095.41 1399
7096.20 1382
7097.00 1339
7097.79 1325
7098.59 1301
7099.38 1319
7100.18 1340
7100.97 1353
7101.77 1358
7102.56 1313
7103.36 1255
7104.15 1225
7104.95 1256
7105.75 1224
7106.54 1242
7107.34 1223
7108.13 1163
7108.93 1147
7109.72 1152
7110.52 1188
7111.32 1094
7112.11 1111
7112.91 1116
7113.70 1103
7114.50 1133
7115.30 1070
7116.09 1144
7116.89 1127
7117.68 1134
7118.48 1140
7119.28 1139
7120.07 1170
7120.87 1120
7121.67 1077
7122.46 1116
7123.26 1089
7124.06 1101
7124.85 1044
7125.65 1133
7126.45 1102
7127.24 1068
7128.04 1141
7128.84 1094
7129.63 1120
7130.43 1150
7131.23 1199
7132.02 1214
7132.82 1179
7133.62 1150
7134.41 1177
7135.21 1160
7136.01 1081
7136.81 1103
7137.60 1045
7138.40 1028
7139.20 1012
7140.00 1003
7140.79 997
7141.59 992
7142.39 1000
7143.19 1007
7143.98 987
7144.78 1014
7145.58 988
7146.38 970
7147.18 975
7147.97 952
7148.77 975
7149.57 948
7150.37 923
7151.17 921
7151.96 918
7152.76 939
7153.56 899
7154.36 893
7155.16 915
7155.95 992
7156.75 924
7157.55 940
7158.35 1019
7159.15 987
7159.95 950
7160.75 976
7161.54 959
7162.34 961
7163.14 985
7163.94 968
7164.74 919
7165.54 950
7166.34 892
7167.14 950
7167.93 919
7168.73 931
7169.53 916
7170.33 955
7171.13 897
7171.93 910
7172.73 869
7173.53 875
7174.33 867
7175.13 861
7175.93 861
7176.73 841
7177.53 859
7178.33 840
7179.13 783
7179.93 821
7180.73 842
7181.53 873
7182.32 889
7183.12 956
7183.92 886
7184.72 830
7185.52 895
7186.32 866
7187.12 935
7187.92 922
7188.72 849
7189.53 860
7190.33 789
7191.13 814
7191.93 781
7192.73 817
7193.53 813
7194.33 838
7195.13 856
7195.93 799
7196.73 773
7197.53 769
7198.33 774
7199.13 828
7199.93 812
7200.73 794
7201.53 812
7202.33 816
7203.14 808
7203.94 766
7204.74 838
7205.54 826
7206.34 903
7207.14 897
7207.94 849
7208.74 878
7209.55 879
7210.35 781
7211.15 786
7211.95 807
7212.75 775
7213.55 796
7214.35 821
7215.16 866
7215.96 822
7216.76 839
7217.56 854
7218.36 812
7219.16 832
7219.97 854
7220.77 910
7221.57 939
7222.37 961
7223.17 839
7223.98 885
7224.78 848
7225.58 816
7226.38 871
7227.19 830
7227.99 821
7228.79 830
7229.59 861
7230.40 844
7231.20 826
7232.00 807
7232.80 869
7233.61 904
7234.41 959
7235.21 971
7236.01 1046
7236.82 1089
7237.62 1182
7238.42 1170
7239.23 1211
7240.03 1199
7240.83 1114
7241.63 1059
7242.44 1029
7243.24 994
7244.04 991
7244.85 905
7245.65 900
7246.45 876
7247.26 861
7248.06 838
7248.86 810
7249.67 792
7250.47 835
7251.28 829
7252.08 876
7252.88 854
7253.69 821
7254.49 851
7255.29 877
7256.10 857
7256.90 837
7257.71 817
7258.51 882
7259.31 848
7260.12 819
7260.92 851
7261.73 820
7262.53 817
7263.34 847
7264.14 820
7264.94 854
7265.75 896
7266.55 888
7267.36 900
7268.16 906
7268.97 887
7269.77 903
7270.58 845
7271.38 900
7272.19 861
7272.99 911
7273.80 906
7274.60 903
7275.41 965
7276.21 976
7277.02 944
7277.82 936
7278.63 921
7279.43 936
7280.24 971
7281.04 1021
7281.85 1026
7282.65 1067
7283.46 1129
7284.26 1223
7285.07 1357
7285.87 1366
7286.68 1337
7287.49 1400
7288.29 1402
7289.10 1294
7289.90 1223
7290.71 1206
7291.52 1088
7292.32 1076
7293.13 1018
7293.93 1032
7294.74 932
7295.55 944
7296.35 974
7297.16 893
7297.96 983
7298.77 941
7299.58 979
7300.38 982
7301.19 960
7302.00 927
7302.80 979
7303.61 1017
7304.42 931
7305.22 1003
7306.03 999
7306.84 948
7307.64 979
7308.45 1018
7309.26 1021
7310.06 1030
7310.87 1072
7311.68 1160
7312.48 1154
7313.29 1178
7314.10 1175
7314.90 1169
7315.71 1189
7316.52 1267
7317.33 1286
7318.13 1425
7318.94 1568
7319.75 1766
7320.56 1949
7321.36 1936
7322.17 1981
7322.98 1928
7323.79 1781
7324.59 1648
7325.40 1534
7326.21 1417
7327.02 1288
7327.83 1233
7328.63 1163
7329.44 1135
7330.25 1150
7331.06 1127
7331.87 1057
7332.67 1111
7333.48 1116
7334.29 1077
7335.10 1128
7335.91 1141
7336.72 1112
7337.52 1094
7338.33 1157
7339.14 1138
7339.95 1202
7340.76 1265
7341.57 1189
7342.38 1160
7343.18 1130
7343.99 1140
7344.80 1101
7345.61 1022
7346.42 1038
7347.23 1092
7348.04 1073
7348.85 1015
7349.66 1001
7350.46 998
7351.27 1028
7352.08 977
7352.89 984
7353.70 1008
7354.51 982
7355.32 980
7356.13 984
7356.94 995
7357.75 1034
7358.56 1070
7359.37 1139
7360.18 1143
7360.99 1141
7361.80 1256
7362.61 1231
7363.42 1281
7364.23 1240
7365.04 1259
7365.85 1157
7366.66 1115
7367.47 1060
7368.28 1069
7369.09 1010
7369.90 1000
7370.71 976
7371.52 966
7372.33 917
7373.14 912
7373.95 891
7374.76 842
7375.57 885
7376.38 918
7377.19 891
7378.00 868
7378.81 915
7379.62 927
7380.43 982
7381.24 965
7382.06 1062
7382.87 1046
7383.68 1059
7384.49 1125
7385.30 1093
7386.11 1104
7386.92 1001
7387.73 931
7388.54 976
7389.36 956
7390.17 929
7390.98 897
7391.79 868
7392.60 842
7393.41 764
7394.22 826
7395.04 889
7395.85 878
7396.66 826
7397.47 767
7398.28 800
7399.09 831
7399.91 842
7400.72 862
7401.53 879
7402.34 891
7403.15 904
7403.97 842
7404.78 864
7405.59 869
7406.40 865
7407.21 834
7408.03 803
7408.84 821
7409.65 850
7410.46 826
7411.28 825
7412.09 834
7412.90 772
7413.71 796
7414.53 795
7415.34 795
7416.15 759
7416.96 764
7417.78 761
7418.59 754
7419.40 758
7420.22 747
7421.03 752
7421.84 716
7422.66 718
7423.47 707
7424.28 711
7425.09 713
7425.91 728
7426.72 724
7427.53 758
7428.35 729
7429.16 763
7429.98 757
7430.79 736
7431.60 689
7432.42 693
7433.23 717
7434.04 736
7434.86 729
7435.67 687
7436.48 692
7437.30 729
7438.11 698
7438.93 679
7439.74 719
7440.55 709
7441.37 735
7442.18 711
7443.00 697
7443.81 698
7444.63 693
7445.44 712
7446.25 695
7447.07 710
7447.88 715
7448.70 655
7449.51 649
7450.33 684
7451.14 650
7451.96 666
7452.77 675
7453.59 657
7454.40 674
7455.22 674
7456.03 668
7456.85 654
7457.66 632
7458.48 649
7459.29 646
7460.11 698
7460.92 673
7461.74 664
7462.55 661
7463.37 655
7464.18 625
7465.00 586
7465.81 695
7466.63 698
7467.44 713
7468.26 678
7469.08 654
7469.89 688
7470.71 686
7471.52 683
7472.34 718
7473.15 728
7473.97 705
7474.79 712
7475.60 773
7476.42 741
7477.23 746
7478.05 716
7478.87 715
7479.68 690
7480.50 681
7481.32 734
7482.13 703
7482.95 710
7483.76 711
7484.58 733
7485.40 734
7486.21 719
7487.03 738
7487.85 681
7488.66 723
7489.48 684
7490.30 685
7491.11 644
7491.93 695
7492.75 679
7493.57 662
7494.38 674
7495.20 722
7496.02 714
7496.83 689
7497.65 718
7498.47 673
7499.29 649
7500.10 702
7500.92 713
7501.74 712
7502.55 692
7503.37 731
7504.19 691
7505.01 687
7505.83 749
7506.64 710
7507.46 656
7508.28 663
7509.10 666
7509.91 685
7510.73 651
7511.55 686
7512.37 648
7513.19 733
7514.00 705
7514.82 682
7515.64 664
7516.46 685
7517.28 674
7518.10 673
7518.91 685
7519.73 666
7520.55 657
7521.37 740
7522.19 723
7523.01 641
7523.82 707
7524.64 687
7525.46 698
7526.28 698
7527.10 709
7527.92 721
7528.74 759
7529.56 702
7530.38 745
7531.19 670
7532.01 735
7532.83 744
7533.65 712
7534.47 689
7535.29 686
7536.11 676
7536.93 695
7537.75 736
7538.57 683
7539.39 698
7540.21 685
7541.03 686
7541.85 686
7542.67 735
7543.48 695
7544.30 726
7545.12 724
7545.94 702
7546.76 776
7547.58 732
7548.40 765
7549.22 747
7550.04 736
7550.86 687
7551.68 721
7552.50 716
7553.32 692
7554.14 685
7554.97 724
7555.79 703
7556.61 700
7557.43 714
7558.25 743
7559.07 736
7559.89 772
7560.71 776
7561.53 770
7562.35 783
7563.17 774
7563.99 812
7564.81 774
7565.63 784
7566.45 743
7567.28 795
7568.10 787
7568.92 782
7569.74 747
7570.56 804
7571.38 817
7572.20 795
7573.02 774
7573.84 817
7574.67 769
7575.49 740
7576.31 792
7577.13 828
7577.95 816
7578.77 806
7579.60 799
7580.42 800
7581.24 849
7582.06 856
7582.88 840
7583.70 841
7584.53 803
7585.35 849
7586.17 929
7586.99 858
7587.81 862
7588.64 912
7589.46 918
7590.28 936
7591.10 929
7591.93 886
7592.75 894
7593.57 912
7594.39 911
7595.22 919
7596.04 990
7596.86 955
7597.68 985
7598.51 1026
7599.33 1061
7600.15 1030
7600.97 1101
7601.80 1066
7602.62 1099
7603.44 1146
7604.27 1187
7605.09 1215
7605.91 1256
7606.73 1313
7607.56 1347
7608.38 1316
7609.20 1268
7610.03 1229
7610.85 1246
7611.67 1242
7612.50 1214
7613.32 1182
7614.15 1114
7614.97 1123
7615.79 1149
7616.62 1222
7617.44 1259
7618.26 1372
7619.09 1504
7619.91 1510
7620.73 1513
7621.56 1552
7622.38 1435
7623.21 1452
7624.03 1401
7624.85 1370
7625.68 1380
7626.50 1341
7627.33 1342
7628.15 1290
7628.98 1296
7629.80 1299
7630.62 1325
7631.45 1361
7632.27 1367
7633.10 1430
7633.92 1488
7634.75 1498
7635.57 1390
7636.40 1373
7637.22 1283
7638.05 1311
7638.87 1260
7639.70 1103
7640.52 1160
7641.35 1104
7642.17 1078
7643.00 1105
7643.82 1146
7644.65 1157
7645.47 1227
7646.30 1228
7647.12 1243
7647.95 1241
7648.77 1214
7649.60 1226
7650.42 1225
7651.25 1198
7652.08 1134
7652.90 1105
7653.73 1087
7654.55 1031
7655.38 1021
7656.20 952
7657.03 949
7657.86 895
7658.68 931
7659.51 950
7660.33 891
7661.16 870
7661.99 924
7662.81 896
7663.64 848
7664.46 865
7665.29 869
7666.12 883
7666.94 889
7667.77 875
7668.60 882
7669.42 936
7670.25 914
7671.08 942
7671.90 898
7672.73 865
7673.56 895
7674.38 869
7675.21 856
7676.04 880
7676.86 825
7677.69 819
7678.52 815
7679.34 821
7680.17 854
7681.00 845
7681.83 822
7682.65 846
7683.48 830
7684.31 893
7685.13 949
7685.96 954
7686.79 985
7687.62 1045
7688.44 1018
7689.27 897
7690.10 921
7690.93 924
7691.76 882
7692.58 884
7693.41 831
7694.24 862
7695.07 865
7695.89 830
7696.72 923
7697.55 875
7698.38 904
7699.21 942
7700.03 931
7700.86 930
7701.69 897
7702.52 911
7703.35 927
7704.18 870
7705.00 879
7705.83 876
7706.66 814
7707.49 811
7708.32 824
7709.15 783
7709.98 751
7710.80 764
7711.63 788
7712.46 789
7713.29 747
7714.12 773
7714.95 777
7715.78 792
7716.61 758
7717.44 778
7718.27 765
7719.09 766
7719.92 716
7720.75 740
7721.58 756
7722.41 742
7723.24 772
7724.07 776
7724.90 722
7725.73 730
7726.56 713
7727.39 744
7728.22 767
7729.05 781
7729.88 781
7730.71 775
7731.54 766
7732.37 799
7733.20 752
7734.03 746
7734.86 759
7735.69 761
7736.52 700
7737.35 658
7738.18 707
7739.01 688
7739.84 678
7740.67 657
7741.50 716
7742.33 680
7743.16 641
7743.99 651
7744.82 716
7745.65 719
7746.48 745
7747.31 792
7748.14 811
7748.98 781
7749.81 840
7750.64 869
7751.47 834
7752.30 823
7753.13 748
7753.96 754
7754.79 683
7755.62 701
7756.45 663
7757.29 670
7758.12 700
7758.95 662
7759.78 675
7760.61 659
7761.44 663
7762.27 612
7763.11 595
7763.94 635
7764.77 632
7765.60 618
7766.43 602
7767.26 659
7768.10 649
7768.93 631
7769.76 618
7770.59 629
7771.42 620
7772.26 669
7773.09 642
7773.92 660
7774.75 614
7775.58 648
7776.42 656
7777.25 656
7778.08 659
7778.91 642
7779.75 690
7780.58 608
7781.41 601
7782.24 639
7783.08 623
7783.91 635
7784.74 654
7785.57 656
7786.41 662
7787.24 634
7788.07 645
7788.91 649
7789.74 668
7790.57 700
7791.40 681
7792.24 673
7793.07 640
7793.90 694
7794.74 668
7795.57 665
7796.40 664
7797.24 648
7798.07 642
7798.90 677
7799.74 684
7800.57 725
7801.40 727
7802.24 745
7803.07 717
7803.91 704
7804.74 756
7805.57 773
7806.41 747
7807.24 715
7808.07 745
7808.91 758
7809.74 789
7810.58 750
7811.41 792
7812.25 783
7813.08 822
7813.91 849
7814.75 811
7815.58 847
7816.42 868
7817.25 921
7818.09 872
7818.92 896
7819.75 847
7820.59 898
7821.42 905
7822.26 945
7823.09 996
7823.93 1076
7824.76 1042
7825.60 1018
7826.43 1063
7827.27 1042
7828.10 990
7828.94 945
7829.77 936
7830.61 923
7831.44 914
7832.28 852
7833.11 919
7833.95 937
7834.78 972
7835.62 971
7836.46 1033
7837.29 1051
7838.13 1027
7838.96 1007
7839.80 985
7840.63 963
7841.47 961
7842.31 871
7843.14 900
7843.98 889
7844.81 866
7845.65 790
7846.48 791
7847.32 760
7848.16 808
7848.99 757
7849.83 776
7850.67 793
7851.50 797
7852.34 788
7853.17 747
7854.01 748
7854.85 803
7855.68 759
7856.52 796
7857.36 809
7858.19 797
7859.03 787
7859.87 773
7860.70 759
7861.54 797
7862.38 836
7863.21 827
7864.05 757
7864.89 769
7865.73 777
7866.56 746
7867.40 792
7868.24 795
7869.07 797
7869.91 760
7870.75 760
7871.59 802
7872.42 801
7873.26 810
7874.10 872
7874.94 830
7875.77 802
7876.61 830
7877.45 882
7878.29 940
7879.12 933
7879.96 973
7880.80 1054
7881.64 1085
7882.47 1016
7883.31 968
7884.15 931
7884.99 934
7885.83 919
7886.67 923
7887.50 916
7888.34 905
7889.18 817
7890.02 827
7890.86 818
7891.69 859
7892.53 818
7893.37 839
7894.21 895
7895.05 904
7895.89 906
7896.73 912
7897.57 842
7898.40 823
7899.24 807
7900.08 833
7900.92 772
7901.76 761
7902.60 748
7903.44 822
7904.28 844
7905.12 804
7905.95 765
7906.79 771
7907.63 815
7908.47 762
7909.31 759
7910.15 728
7910.99 747
7911.83 803
7912.67 802
7913.51 788
7914.35 836
7915.19 760
7916.03 840
7916.87 899
7917.71 895
7918.55 976
7919.39 964
7920.23 955
7921.07 948
7921.91 903
7922.75 845
7923.59 858
7924.43 803
7925.27 743
7926.11 791
7926.95 809
7927.79 775
7928.63 723
7929.47 736
7930.31 781
7931.15 754
7931.99 742
7932.83 790
7933.67 757
7934.51 719
7935.35 697
7936.19 716
7937.04 694
7937.88 699
7938.72 687
7939.56 741
7940.40 700
7941.24 695
7942.08 783
7942.92 717
7943.76 693
7944.60 727
7945.45 700
7946.29 717
7947.13 717
7947.97 729
7948.81 704
7949.65 696
7950.49 738
7951.34 731
7952.18 734
7953.02 790
7953.86 798
7954.70 796
7955.54 784
7956.39 837
7957.23 882
7958.07 924
7958.91 888
7959.75 963
7960.60 895
7961.44 911
7962.28 874
7963.12 915
7963.96 870
7964.81 861
7965.65 893
7966.49 904
7967.33 984
7968.18 1133
7969.02 1119
7969.86 1134
7970.70 1208
7971.55 1119
7972.39 1051
7973.23 960
7974.08 943
7974.92 886
7975.76 903
7976.60 816
7977.45 799
7978.29 821
7979.13 778
7979.98 796
7980.82 741
7981.66 712
7982.51 702
7983.35 723
7984.19 700
7985.04 776
7985.88 745
7986.72 724
7987.57 716
7988.41 739
7989.25 700
7990.10 684
7990.94 659
7991.78 644
7992.63 663
7993.47 675
7994.32 617
7995.16 604
7996.00 632
7996.85 610
7997.69 618
7998.53 621
7999.38 639
8000.22 605
8001.07 629
8001.91 642
8002.76 639
8003.60 616
8004.44 569
8005.29 594
8006.13 587
8006.98 573
8007.82 572
8008.67 529
8009.51 526
8010.36 588
8011.20 585
8012.05 571
8012.89 568
8013.74 551
8014.58 595
8015.43 563
8016.27 523
8017.12 526
8017.96 531
8018.81 557
8019.65 518
8020.50 545
8021.34 534
8022.19 545
8023.03 518
8023.88 491
8024.72 529
8025.57 521
8026.41 535
8027.26 541
8028.11 557
8028.95 532
8029.80 545
8030.64 542
8031.49 545
8032.33 518
8033.18 512
8034.03 557
8034.87 547
8035.72 578
8036.56 519
8037.41 508
8038.26 509
8039.10 513
8039.95 526
8040.80 504
8041.64 544
8042.49 533
8043.33 516
8044.18 591
8045.03 536
8045.87 563
8046.72 522
8047.57 543
8048.41 523
8049.26 528
8050.11 542
8050.95 527
8051.80 535
8052.65 524
8053.49 538
8054.34 522
8055.19 495
8056.04 521
8056.88 548
8057.73 525
8058.58 501
8059.42 488
8060.27 473
8061.12 506
8061.97 508
8062.81 470
8063.66 460
8064.51 449
8065.36 499
8066.20 513
8067.05 499
8067.90 489
8068.75 474
8069.60 485
8070.44 442
8071.29 460
8072.14 469
8072.99 447
8073.84 472
8074.68 490
8075.53 476
8076.38 507
8077.23 513
8078.08 486
8078.92 458
8079.77 474
8080.62 489
8081.47 481
8082.32 463
8083.17 459
8084.02 478
8084.86 506
8085.71 496
8086.56 453
8087.41 442
8088.26 445
8089.11 485
8089.96 483
8090.81 473
8091.65 466
8092.50 519
8093.35 517
8094.20 492
8095.05 441
8095.90 464
8096.75 480
8097.60 455
8098.45 488
8099.30 462
8100.15 522
8101.00 464
8101.85 451
8102.70 440
8103.54 422
8104.39 443
8105.24 443
8106.09 484
8106.94 456
8107.79 415
8108.64 466
8109.49 499
8110.34 456
8111.19 450
8112.04 481
8112.89 469
8113.74 490
8114.59 488
8115.44 436
8116.29 487
8117.14 475
8117.99 450
8118.84 469
8119.70 491
8120.55 483
8121.40 477
8122.25 465
8123.10 444
8123.95 496
8124.80 473
8125.65 467
8126.50 458
8127.35 481
8128.20 538
8129.05 512
8129.90 493
8130.76 502
8131.61 534
8132.46 496
8133.31 513
8134.16 527
8135.01 550
8135.86 505
8136.71 508
8137.56 532
8138.42 509
8139.27 506
8140.12 480
8140.97 489
8141.82 507
8142.67 473
8143.53 460
8144.38 501
8145.23 525
8146.08 469
8146.93 463
8147.78 509
8148.64 455
8149.49 487
8150.34 487
8151.19 534
8152.05 477
8152.90 503
8153.75 501
8154.60 485
8155.45 511
8156.31 485
8157.16 542
8158.01 532
8158.86 526
8159.72 530
8160.57 489
8161.42 488
8162.27 462
8163.13 477
8163.98 460
8164.83 453
8165.69 462
8166.54 484
8167.39 439
8168.24 450
8169.10 466
8169.95 453
8170.80 442
8171.66 460
8172.51 457
8173.36 457
8174.22 449
8175.07 477
8175.92 484
8176.78 460
8177.63 426
8178.48 417
8179.34 481
8180.19 434
8181.04 384
8181.90 420
8182.75 400
8183.61 419
8184.46 416
8185.31 402
8186.17 469
8187.02 457
8187.87 425
8188.73 431
8189.58 442
8190.44 422
8191.29 457
8192.15 466
8193.00 452
8193.85 433
8194.71 447
8195.56 424
8196.42 406
8197.27 409
8198.13 423
8198.98 448
8199.84 451
8200.69 434
8201.55 442
8202.40 429
8203.25 436
8204.11 440
8204.96 459
8205.82 466
8206.67 447
8207.53 430
8208.38 419
8209.24 436
8210.09 418
8210.95 435
8211.81 445
8212.66 425
8213.52 411
8214.37 428
8215.23 440
8216.08 439
8216.94 456
8217.79 469
8218.65 454
8219.50 429
8220.36 432
8221.22 417
8222.07 428
8222.93 399
8223.78 418
8224.64 423
8225.50 426
8226.35 423
8227.21 441
8228.06 446
8228.92 433
8229.78 440
8230.63 417
8231.49 447
8232.34 433
8233.20 416
8234.06 439
8234.91 441
8235.77 416
8236.63 422
8237.48 428
8238.34 427
8239.20 410
8240.05 376
8240.91 408
8241.77 413
8242.62 430
8243.48 416
8244.34 465
8245.19 436
8246.05 423
8246.91 409
8247.77 421
8248.62 405
8249.48 430
8250.34 425
8251.20 419
8252.05 402
8252.91 415
8253.77 460
8254.62 444
8255.48 456
8256.34 421
8257.20 414
8258.06 403
8258.91 416
8259.77 417
8260.63 418
8261.49 432
8262.34 423
8263.20 415
8264.06 391
8264.92 398
8265.78 449
8266.63 474
8267.49 427
8268.35 432
8269.21 447
8270.07 464
8270.93 421
8271.78 412
8272.64 466
8273.50 470
8274.36 434
8275.22 461
8276.08 449
8276.93 488
8277.79 476
8278.65 453
8279.51 486
8280.37 498
8281.23 541
8282.09 517
8282.95 515
8283.81 488
8284.66 535
8285.52 485
8286.38 494
8287.24 446
8288.10 475
8288.96 471
8289.82 488
8290.68 475
8291.54 483
8292.40 509
8293.26 502
8294.12 505
8294.98 516
8295.84 539
8296.70 543
8297.56 590
8298.42 556
8299.28 524
8300.13 533
8300.99 566
8301.85 504
8302.71 493
8303.57 497
8304.43 452
8305.29 479
8306.16 478
8307.02 490
8307.88 505
8308.74 527
8309.60 488
8310.46 464
8311.32 467
8312.18 467
8313.04 476
8313.90 480
8314.76 466
8315.62 492
8316.48 494
8317.34 461
8318.20 478
8319.06 485
8319.92 463
8320.78 477
8321.65 447
8322.51 439
8323.37 470
8324.23 440
8325.09 453
8325.95 435
8326.81 439
8327.67 461
8328.53 442
8329.40 450
8330.26 470
8331.12 495
8331.98 493
8332.84 531
8333.70 476
8334.57 443
8335.43 447
8336.29 478
8337.15 470
8338.01 422
8338.87 451
8339.74 476
8340.60 489
8341.46 471
8342.32 462
8343.18 455
8344.05 497
8344.91 476
8345.77 458
8346.63 462
8347.49 442
8348.36 449
8349.22 469
8350.08 474
8350.94 474
8351.81 484
8352.67 490
8353.53 471
8354.39 467
8355.26 468
8356.12 446
8356.98 444
8357.85 482
8358.71 460
8359.57 429
8360.43 466
8361.30 459
8362.16 500
8363.02 436
8363.89 454
8364.75 488
8365.61 467
8366.48 459
8367.34 462
8368.20 475
8369.07 465
8369.93 460
8370.79 487
8371.66 460
8372.52 485
8373.38 458
8374.25 495
8375.11 481
8375.98 487
8376.84 461
8377.70 452
8378.57 517
8379.43 470
8380.30 461
8381.16 480
8382.02 535
8382.89 481
8383.75 473
8384.62 480
8385.48 488
8386.34 512
8387.21 493
8388.07 454
8388.94 494
8389.80 507
8390.67 495
8391.53 498
8392.40 470
8393.26 524
8394.13 529
8394.99 450
8395.85 488
8396.72 527
8397.58 512
8398.45 516
8399.31 548
8400.18 542
8401.04 552
8401.91 537
8402.77 525
8403.64 519
8404.50 534
8405.37 472
8406.24 530
8407.10 528
8407.97 530
8408.83 543
8409.70 550
8410.56 536
8411.43 558
8412.29 578
8413.16 564
8414.03 580
8414.89 591
8415.76 619
8416.62 602
8417.49 614
8418.35 619
8419.22 571
8420.09 602
8420.95 658
8421.82 617
8422.69 620
8423.55 639
8424.42 653
8425.28 684
8426.15 676
8427.02 675
8427.88 676
8428.75 710
8429.62 697
8430.48 740
8431.35 685
8432.22 682
8433.08 691
8433.95 715
8434.82 756
8435.68 800
8436.55 774
8437.42 753
8438.28 779
8439.15 818
8440.02 804
8440.89 891
8441.75 862
8442.62 916
8443.49 987
8444.35 983
8445.22 960
8446.09 995
8446.96 962
8447.82 975
8448.69 927
8449.56 937
8450.43 951
8451.29 987
8452.16 1054
8453.03 1129
8453.90 1243
8454.76 1349
8455.63 1467
8456.50 1739
8457.37 1902
8458.24 2044
8459.10 2061
8459.97 1963
8460.84 1920
8461.71 1840
8462.58 1620
8463.45 1544
8464.31 1427
8465.18 1208
8466.05 1157
8466.92 1085
8467.79 1044
8468.66 994
8469.52 985
8470.39 870
8471.26 854
8472.13 840
8473.00 846
8473.87 822
8474.74 798
8475.61 839
8476.47 852
8477.34 858
8478.21 843
8479.08 853
8479.95 852
8480.82 863
8481.69 878
8482.56 952
8483.43 1009
8484.30 969
8485.17 1005
8486.04 1018
8486.91 955
8487.78 931
8488.64 841
8489.51 855
8490.38 856
8491.25 883
8492.12 853
8492.99 828
8493.86 882
8494.73 857
8495.60 898
8496.47 898
8497.34 912
8498.21 852
8499.08 871
8499.95 859
8500.82 840
8501.69 817
8502.56 805
8503.43 833
8504.30 828
8505.17 783
8506.05 832
8506.92 840
8507.79 774
8508.66 788
8509.53 846
8510.40 818
8511.27 838
8512.14 840
8513.01 811
8513.88 868
8514.75 822
8515.62 849
8516.49 864
8517.37 817
8518.24 879
8519.11 928
8519.98 931
8520.85 941
8521.72 935
8522.59 961
8523.46 1030
8524.33 1113
8525.21 1202
8526.08 1297
8526.95 1360
8527.82 1430
8528.69 1387
8529.56 1426
8530.44 1337
8531.31 1320
8532.18 1236
8533.05 1209
8533.92 1173
8534.80 1126
8535.67 1023
8536.54 998
8537.41 924
8538.28 880
8539.16 862
8540.03 839
8540.90 883
8541.77 860
8542.64 830
8543.52 832
8544.39 794
8545.26 779
8546.13 794
8547.01 789
8547.88 791
8548.75 801
8549.62 778
8550.50 774
8551.37 839
8552.24 837
8553.12 907
8553.99 921
8554.86 998
8555.73 1016
8556.61 1030
8557.48 1019
8558.35 972
8559.23 955
8560.10 927
8560.97 903
8561.85 887
8562.72 887
8563.59 851
8564.47 865
8565.34 827
8566.21 805
8567.09 830
8567.96 807
8568.83 791
8569.71 760
8570.58 800
8571.46 796
8572.33 804
8573.20 778
8574.08 704
8574.95 766
8575.83 765
8576.70 714
8577.57 752
8578.45 763
8579.32 763
8580.20 782
8581.07 782
8581.94 761
8582.82 796
8583.69 816
8584.57 771
8585.44 801
8586.32 778
8587.19 781
8588.07 753
8588.94 769
8589.82 811
8590.69 805
8591.57 787
8592.44 809
8593.32 795
8594.19 800
8595.07 799
8595.94 837
8596.82 885
8597.69 780
8598.57 831
8599.44 882
8600.32 821
8601.19 827
8602.07 871
8602.94 882
8603.82 872
8604.69 882
8605.57 859
8606.44 893
8607.32 869
8608.20 942
8609.07 955
8609.95 932
8610.82 899
8611.70 904
8612.57 917
8613.45 923
8614.33 934
8615.20 929
8616.08 950
8616.95 982
8617.83 1014
8618.71 1031
8619.58 1019
8620.46 1037
8621.34 992
8622.21 1067
8623.09 1053
8623.97 1052
8624.84 1084
8625.72 1162
8626.59 1133
8627.47 1147
8628.35 1113
8629.22 1112
8630.10 1173
8630.98 1169
8631.86 1192
8632.73 1219
8633.61 1202
8634.49 1231
8635.36 1212
8636.24 1285
8637.12 1256
8637.99 1273
8638.87 1298
8639.75 1278
8640.63 1279
8641.50 1288
8642.38 1295
8643.26 1356
8644.14 1413
8645.01 1439
8645.89 1462
8646.77 1495
8647.65 1517
8648.52 1505
8649.40 1546
8650.28 1556
8651.16 1604
8652.04 1565
8652.91 1571
8653.79 1596
8654.67 1644
8655.55 1614
8656.43 1670
8657.30 1758
8658.18 1801
8659.06 1809
8659.94 1838
8660.82 1930
8661.70 2153
8662.57 2183
8663.45 2303
8664.33 2552
8665.21 2857
8666.09 2924
8666.97 3008
8667.85 2986
8668.72 2946
8669.60 2836
8670.48 2789
8671.36 2754
8672.24 2660
8673.12 2711
8674.00 2700
8674.88 2772
8675.76 2868
8676.63 2798
8677.51 2798
8678.39 2698
8679.27 2550
8680.15 2343
8681.03 2350
8681.91 2239
8682.79 1993
8683.67 1953
8684.55 1937
8685.43 1820
8686.31 1865
8687.19 1912
8688.07 1916
8688.95 2047
8689.83 2067
8690.71 2271
8691.59 2592
8692.47 2888
8693.35 3103
8694.23 3340
8695.11 3415
8695.99 3446
8696.87 3349
8697.75 3027
8698.63 2887
8699.51 2662
8700.39 2523
8701.27 2448
8702.15 2272
8703.03 2209
8703.91 2198
8704.79 2039
8705.67 2041
8706.55 1931
8707.43 1828
8708.31 1740
8709.19 1573
8710.07 1503
8710.96 1539
8711.84 1409
8712.72 1378
8713.60 1316
8714.48 1393
8715.36 1282
8716.24 1229
8717.12 1279
8718.00 1191
8718.89 1180
8719.77 1130
8720.65 1184
8721.53 1219
8722.41 1165
8723.29 1178
8724.17 1178
8725.06 1177
8725.94 1155
8726.82 1202
8727.70 1232
8728.58 1232
8729.46 1195
8730.35 1223
8731.23 1288
8732.11 1273
8732.99 1236
8733.87 1268
8734.76 1287
8735.64 1207
8736.52 1274
8737.40 1241
8738.29 1190
8739.17 1297
8740.05 1289
8740.93 1261
8741.81 1175
8742.70 1190
8743.58 1235
8744.46 1223
8745.34 1172
8746.23 1162
8747.11 1177
8747.99 1178
8748.88 1170
8749.76 1167
8750.64 1187
8751.52 1190
8752.41 1186
8753.29 1243
8754.17 1272
8755.06 1261
8755.94 1299
8756.82 1386
8757.71 1377
8758.59 1422
8759.47 1423
8760.36 1447
8761.24 1441
8762.12 1426
8763.01 1395
8763.89 1395
8764.77 1314
8765.66 1295
8766.54 1283
8767.42 1282
8768.31 1268
8769.19 1211
8770.08 1180
8770.96 1225
8771.84 1275
8772.73 1276
8773.61 1276
8774.50 1225
8775.38 1286
8776.26 1194
8777.15 1145
8778.03 1131
8778.92 1144
8779.80 1136
8780.69 1114
8781.57 1122
8782.46 1183
8783.34 1205
8784.22 1206
8785.11 1149
8785.99 1214
8786.88 1258
8787.76 1239
8788.65 1217
8789.53 1209
8790.42 1140
8791.30 1136
8792.19 1149
8793.07 1109
8793.96 1121
8794.84 1064
8795.73 1068
8796.61 1004
8797.50 982
8798.38 992
8799.27 973
8800.15 974
8801.04 915
8801.93 993
8802.81 978
8803.70 955
8804.58 974
8805.47 916
8806.35 965
8807.24 900
8808.12 927
8809.01 945
8809.90 946
8810.78 925
8811.67 900
8812.55 943
8813.44 869
8814.33 860
8815.21 828
8816.10 924
8816.98 886
8817.87 902
8818.76 924
8819.64 932
8820.53 930
8821.42 942
8822.30 940
8823.19 932
8824.08 867
8824.96 907
8825.85 904
8826.74 853
8827.62 880
8828.51 843
8829.40 844
8830.28 853
8831.17 850
8832.06 817
8832.94 767
8833.83 798
8834.72 798
8835.61 786
8836.49 781
8837.38 752
8838.27 753
8839.16 752
8840.04 750
8840.93 762
8841.82 737
8842.70 725
8843.59 724
8844.48 774
8845.37 723
8846.26 737
8847.14 691
8848.03 702
8848.92 682
8849.81 691
8850.69 668
8851.58 695
8852.47 653
8853.36 651
8854.25 682
8855.13 676
8856.02 701
8856.91 672
8857.80 637
8858.69 609
8859.58 618
8860.46 644
8861.35 667
8862.24 662
8863.13 622
8864.02 624
8864.91 645
8865.80 618
8866.68 606
8867.57 634
8868.46 645
8869.35 633
8870.24 621
8871.13 642
8872.02 601
8872.91 610
8873.80 566
8874.69 593
8875.57 606
8876.46 617
8877.35 597
8878.24 575
8879.13 552
8880.02 576
8880.91 610
8881.80 545
8882.69 551
8883.58 585
8884.47 554
8885.36 572
8886.25 550
8887.14 539
8888.03 580
8888.92 544
8889.81 547
8890.70 527
8891.59 590
8892.48 535
8893.37 533
8894.26 532
8895.15 572
8896.04 532
8896.93 534
8897.82 533
8898.71 533
8899.60 493
8900.49 478
8901.38 519
8902.27 505
8903.16 493
8904.05 498
8904.94 513
8905.83 503
8906.72 494
8907.61 476
8908.50 509
8909.40 528
8910.29 477
8911.18 470
8912.07 467
8912.96 506
8913.85 466
8914.74 491
8915.63 522
8916.52 523
8917.42 517
8918.31 481
8919.20 484
8920.09 483
8920.98 477
8921.87 471
8922.76 473
8923.66 496
8924.55 499
8925.44 470
8926.33 457
8927.22 462
8928.11 475
8929.01 450
8929.90 461
8930.79 460
8931.68 496
8932.57 451
8933.47 454
8934.36 492
8935.25 464
8936.14 457
8937.03 433
8937.93 443
8938.82 473
8939.71 467
8940.60 419
8941.50 422
8942.39 449
8943.28 469
8944.17 465
8945.07 449
8945.96 440
8946.85 442
8947.75 418
8948.64 442
8949.53 433
8950.42 457
8951.32 432
8952.21 427
8953.10 457
8954.00 462
8954.89 436
8955.78 440
8956.68 453
8957.57 438
8958.46 420
8959.36 408
8960.25 396
8961.14 390
8962.04 422
8962.93 427
8963.82 427
8964.72 458
8965.61 450
8966.50 440
8967.40 403
8968.29 410
8969.19 391
8970.08 436
8970.97 448
8971.87 390
8972.76 397
8973.66 414
8974.55 444
8975.44 431
8976.34 410
8977.23 412
8978.13 481
8979.02 442
8979.91 385
8980.81 400
8981.70 433
8982.60 407
8983.49 385
8984.39 389
8985.28 425
8986.18 398
8987.07 379
8987.97 388
8988.86 402
8989.76 379
8990.65 405
8991.55 408
8992.44 397
8993.34 403
8994.23 420
8995.13 416
8996.02 414
8996.92 401
8997.81 428
8998.71 402
8999.60 377
9000.50 431
9001.39 402
9002.29 415
9003.18 395
9004.08 409
9004.98 422
9005.87 386
9006.77 375
9007.66 378
9008.56 375
9009.45 391
9010.35 401
9011.25 390
9012.14 392
9013.04 396
9013.93 401
9014.83 386
9015.73 392
9016.62 366
9017.52 388
9018.42 382
9019.31 376
9020.21 390
9021.10 392
9022.00 405
9022.90 366
9023.79 360
9024.69 386
9025.59 375
9026.48 355
9027.38 361
9028.28 372
9029.17 362
9030.07 383
9030.97 403
9031.87 413
9032.76 365
9033.66 389
9034.56 411
9035.45 429
9036.35 408
9037.25 371
9038.15 386
9039.04 384
9039.94 369
9040.84 411
9041.73 405
9042.63 393
9043.53 371
9044.43 378
9045.33 352
9046.22 383
9047.12 362
9048.02 391
9048.92 385
9049.81 386
9050.71 425
9051.61 408
9052.51 394
9053.41 380
9054.30 426
9055.20 436
9056.10 408
9057.00 401
9057.90 424
9058.80 425
9059.69 403
9060.59 405
9061.49 414
9062.39 396
9063.29 415
9064.19 413
9065.08 424
9065.98 415
9066.88 377
9067.78 416
9068.68 409
9069.58 424
9070.48 398
9071.38 404
9072.27 417
9073.17 378
9074.07 376
9074.97 441
9075.87 403
9076.77 421
9077.67 425
9078.57 441
9079.47 439
9080.37 357
9081.27 384
9082.17 435
9083.07 421
9083.97 395
9084.87 398
9085.76 408
9086.66 422
9087.56 398
9088.46 415
9089.36 415
9090.26 432
9091.16 452
9092.06 424
9092.96 376
9093.86 430
9094.76 421
9095.66 405
9096.56 417
9097.46 398
9098.36 410
9099.26 463
9100.17 433
9101.07 400
9101.97 438
9102.87 423
9103.77 427
9104.67 409
9105.57 371
9106.47 399
9107.37 401
9108.27 423
9109.17 400
9110.07 400
9110.97 417
9111.87 403
9112.77 409
9113.68 404
9114.58 387
9115.48 401
9116.38 386
9117.28 405
9118.18 389
9119.08 387
9119.98 376
9120.89 360
9121.79 376
9122.69 378
9123.59 408
9124.49 381
9125.39 348
9126.29 405
9127.20 431
9128.10 396
9129.00 399
9129.90 388
9130.80 403
9131.71 373
9132.61 383
9133.51 404
9134.41 382
9135.31 407
9136.22 407
9137.12 393
9138.02 363
9138.92 369
9139.83 402
9140.73 412
9141.63 385
9142.53 370
9143.43 412
9144.34 402
9145.24 388
9146.14 395
9147.05 429
9147.95 376
9148.85 395
9149.75 393
9150.66 401
9151.56 384
9152.46 404
9153.37 375
9154.27 406
9155.17 387
9156.07 410
9156.98 390
9157.88 405
9158.78 400
9159.69 392
9160.59 398
9161.49 399
9162.40 363
9163.30 404
9164.20 445
9165.11 403
9166.01 420
9166.92 406
9167.82 439
9168.72 409
9169.63 449
9170.53 394
9171.43 403
9172.34 417
9173.24 415
9174.15 418
9175.05 387
9175.95 430
9176.86 435
9177.76 420
9178.67 403
9179.57 417
9180.48 368
9181.38 368
9182.28 397
9183.19 380
9184.09 366
9185.00 428
9185.90 453
9186.81 417
9187.71 420
9188.62 411
9189.52 406
9190.43 392
9191.33 432
9192.24 399
9193.14 411
9194.05 390
9194.95 396
9195.86 380
9196.76 423
9197.67 411
9198.57 427
9199.48 446
9200.38 420
9201.29 417
9202.19 416
9203.10 420
9204.00 384
9204.91 403
9205.81 440
9206.72 441
9207.63 434
9208.53 406
9209.44 406
9210.34 396
9211.25 399
9212.15 390
9213.06 386
9213.97 419
9214.87 386
9215.78 399
9216.68 396
9217.59 371
9218.50 404
9219.40 420
9220.31 407
9221.22 399
9222.12 399
9223.03 430
9223.94 450
9224.84 380
9225.75 421
9226.65 405
9227.56 412
9228.47 408
9229.37 387
9230.28 398
9231.19 381
9232.10 393
9233.00 420
9233.91 411
9234.82 382
9235.72 407
9236.63 436
9237.54 434
9238.44 398
9239.35 405
9240.26 402
9241.17 365
9242.07 400
9242.98 386
9243.89 402
9244.80 436
9245.70 413
9246.61 409
9247.52 390
9248.43 375
9249.33 370
9250.24 437
9251.15 415
9252.06 397
9252.97 399
9253.87 398
9254.78 390
9255.69 365
9256.60 381
9257.51 375
9258.41 358
9259.32 410
9260.23 359
9261.14 381
9262.05 365
9262.96 364
9263.86 353
9264.77 387
9265.68 383
9266.59 387
9267.50 406
9268.41 381
9269.32 410
9270.22 402
9271.13 386
9272.04 406
9272.95 405
9273.86 376
9274.77 373
9275.68 375
9276.59 412
9277.50 404
9278.40 381
9279.31 391
9280.22 426
9281.13 424
9282.04 405
9282.95 385
9283.86 390
9284.77 392
9285.68 396
9286.59 379
9287.50 354
9288.41 355
9289.32 393
9290.23 392
9291.14 406
9292.05 407
9292.96 377
9293.87 397
9294.78 420
9295.69 383
9296.60 392
9297.51 403
9298.42 435
9299.33 395
9300.24 394
9301.15 431
9302.06 432
9302.97 447
9303.88 447
9304.79 403
9305.70 393
9306.61 415
9307.52 425
9308.43 462
9309.34 446
9310.25 444
9311.16 447
9312.07 443
9312.98 446
9313.90 435
9314.81 447
9315.72 427
9316.63 417
9317.54 450
9318.45 438
9319.36 419
9320.27 424
9321.18 391
9322.10 400
9323.01 427
9323.92 465
9324.83 452
9325.74 389
9326.65 400
9327.56 430
9328.48 396
9329.39 397
9330.30 421
9331.21 424
9332.12 431
9333.03 407
9333.95 400
9334.86 445
9335.77 423
9336.68 424
9337.59 405
9338.51 427
9339.42 419
9340.33 400
9341.24 428
9342.15 393
9343.07 402
9343.98 448
9344.89 453
9345.80 427
9346.72 412
9347.63 410
9348.54 415
9349.45 417
9350.37 434
9351.28 410
9352.19 400
9353.11 408
9354.02 381
9354.93 412
9355.84 413
9356.76 396
9357.67 395
9358.58 416
9359.50 421
9360.41 382
9361.32 420
9362.24 461
9363.15 426
9364.06 430
9364.98 435
9365.89 426
9366.80 439
9367.72 422
9368.63 400
9369.54 415
9370.46 425
9371.37 420
9372.28 431
9373.20 443
9374.11 445
9375.03 404
9375.94 441
9376.85 438
9377.77 424
9378.68 434
9379.60 447
9380.51 427
9381.42 430
9382.34 442
9383.25 426
9384.17 442
9385.08 395
9386.00 450
9386.91 460
9387.82 425
9388.74 468
9389.65 501
9390.57 491
9391.48 504
9392.40 490
9393.31 490
9394.23 482
9395.14 508
9396.06 516
9396.97 488
9397.89 514
9398.80 504
9399.72 484
9400.63 467
9401.55 482
9402.46 457
9403.38 498
9404.29 460
9405.21 452
9406.12 474
9407.04 466
9407.95 486
9408.87 473
9409.79 477
9410.70 477
9411.62 468
9412.53 469
9413.45 445
9414.36 427
9415.28 403
9416.20 456
9417.11 485
9418.03 473
9418.94 455
9419.86 472
9420.78 476
9421.69 446
9422.61 470
9423.52 475
9424.44 430
9425.36 445
9426.27 470
9427.19 462
9428.11 462
9429.02 466
9429.94 464
9430.86 452
9431.77 451
9432.69 481
9433.61 492
9434.52 457
9435.44 510
9436.36 487
9437.27 482
9438.19 481
9439.11 534
9440.02 509
9440.94 528
9441.86 530
9442.78 542
9443.69 504
9444.61 533
9445.53 509
9446.44 527
9447.36 546
9448.28 544
9449.20 560
9450.11 534
9451.03 559
9451.95 559
9452.87 565
9453.78 561
9454.70 635
9455.62 634
9456.54 624
9457.46 599
9458.37 606
9459.29 556
9460.21 588
9461.13 621
9462.05 543
9462.96 527
9463.88 524
9464.80 541
9465.72 520
9466.64 530
9467.56 524
9468.47 518
9469.39 502
9470.31 526
9471.23 523
9472.15 540
9473.07 502
9473.98 500
9474.90 496
9475.82 531
9476.74 539
9477.66 481
9478.58 507
9479.50 531
9480.42 517
9481.34 547
9482.26 571
9483.17 505
9484.09 560
9485.01 589
9485.93 574
9486.85 518
9487.77 525
9488.69 540
9489.61 537
9490.53 527
9491.45 502
9492.37 525
9493.29 517
9494.21 493
9495.13 520
9496.05 558
9496.97 513
9497.89 526
9498.81 511
9499.73 535
9500.65 505
9501.57 559
9502.49 536
9503.41 540
9504.33 547
9505.25 550
9506.17 530
9507.09 558
9508.01 570
9508.93 557
9509.85 530
9510.77 548
9511.69 581
9512.61 580
9513.53 598
9514.45 594
9515.37 599
9516.29 641
9517.21 645
9518.13 613
9519.05 618
9519.98 648
9520.90 663
9521.82 687
9522.74 660
9523.66 684
9524.58 701
9525.50 736
9526.42 705
9527.34 705
9528.27 676
9529.19 676
9530.11 610
9531.03 655
9531.95 682
9532.87 692
9533.79 705
9534.72 673
9535.64 621
9536.56 654
9537.48 693
9538.40 647
9539.32 670
9540.25 664
9541.17 680
9542.09 611
9543.01 649
9543.93 674
9544.86 623
9545.78 625
9546.70 655
9547.62 648
9548.55 660
9549.47 656
9550.39 680
9551.31 681
9552.24 654
9553.16 728
9554.08 676
9555.00 684
9555.93 684
9556.85 695
9557.77 712
9558.69 740
9559.62 720
9560.54 752
9561.46 741
9562.39 734
9563.31 734
9564.23 771
9565.15 716
9566.08 696
9567.00 706
9567.92 776
9568.85 766
9569.77 697
9570.69 751
9571.62 750
9572.54 734
9573.46 796
9574.39 763
9575.31 761
9576.23 740
9577.16 731
9578.08 775
9579.01 823
9579.93 810
9580.85 830
9581.78 818
9582.70 862
9583.63 840
9584.55 870
9585.47 855
9586.40 848
9587.32 856
9588.25 824
9589.17 814
9590.09 846
9591.02 867
9591.94 855
9592.87 916
9593.79 882
9594.72 876
9595.64 912
9596.57 919
9597.49 952
9598.42 999
9599.34 999
9600.26 1026
9601.19 1049
9602.11 1088
9603.04 1115
9603.96 1079
9604.89 1047
9605.81 1048
9606.74 1046
9607.66 1006
9608.59 1004
9609.51 991
9610.44 967
9611.37 958
9612.29 965
9613.22 988
9614.14 972
9615.07 970
9615.99 1002
9616.92 982
9617.84 991
9618.77 958
9619.70 1031
9620.62 1028
9621.55 960
9622.47 981
9623.40 979
9624.32 995
9625.25 987
9626.18 1070
9627.10 1049
9628.03 1076
9628.95 1028
9629.88 1038
9630.81 1008
9631.73 1091
9632.66 1126
9633.59 1100
9634.51 1102
9635.44 1139
9636.37 1134
9637.29 1169
9638.22 1162
9639.15 1142
9640.07 1182
9641.00 1249
9641.93 1229
9642.85 1295
9643.78 1316
9644.71 1359
9645.63 1413
9646.56 1364
9647.49 1360
9648.41 1382
9649.34 1440
9650.27 1405
9651.20 1400
9652.12 1369
9653.05 1343
9653.98 1382
9654.91 1289
9655.83 1340
9656.76 1330
9657.69 1317
9658.62 1300
9659.54 1286
9660.47 1308
9661.40 1297
9662.33 1300
9663.25 1341
9664.18 1361
9665.11 1322
9666.04 1366
9666.97 1374
9667.89 1398
9668.82 1403
9669.75 1415
9670.68 1471
9671.61 1477
9672.53 1544
9673.46 1490
9674.39 1451
9675.32 1485
9676.25 1501
9677.18 1518
9678.11 1560
9679.03 1514
9679.96 1553
9680.89 1563
9681.82 1615
9682.75 1615
9683.68 1673
9684.61 1646
9685.54 1673
9686.46 1702
9687.39 1727
9688.32 1756
9689.25 1673
9690.18 1679
9691.11 1647
9692.04 1688
9692.97 1691
9693.90 1759
9694.83 1771
9695.76 1862
9696.69 1844
9697.61 1856
9698.54 2044
9699.47 2037
9700.40 2078
9701.33 2075
9702.26 2140
9703.19 2195
9704.12 2105
9705.05 2060
9705.98 1967
9706.91 1940
9707.84 1928
9708.77 1921
9709.70 1825
9710.63 1802
9711.56 1834
9712.49 1889
9713.42 1865
9714.35 1928
9715.28 2014
9716.21 1959
9717.14 1993
9718.07 1994
9719.00 1922
9719.94 1934
9720.87 1912
9721.80 1879
9722.73 1774
9723.66 1642
9724.59 1598
9725.52 1559
9726.45 1488
9727.38 1496
9728.31 1479
9729.24 1396
9730.17 1362
9731.10 1391
9732.04 1391
9732.97 1379
9733.90 1320
9734.83 1395
9735.76 1371
9736.69 1330
9737.62 1324
9738.55 1318
9739.49 1320
9740.42 1279
9741.35 1311
9742.28 1277
9743.21 1210
9744.14 1256
9745.08 1235
9746.01 1202
9746.94 1166
9747.87 1187
9748.80 1210
9749.74 1164
9750.67 1163
9751.60 1187
9752.53 1167
9753.46 1182
9754.40 1120
9755.33 1106
9756.26 1098
9757.19 1100
9758.13 1090
9759.06 1087
9759.99 1121
9760.92 1111
9761.85 1126
9762.79 1135
9763.72 1127
9764.65 1124
9765.59 1107
9766.52 1123
9767.45 1126
9768.38 1126
9769.32 1142
9770.25 1171
9771.18 1157
9772.12 1158
9773.05 1157
9773.98 1152
9774.92 1121
9775.85 1123
9776.78 1152
9777.71 1159
9778.65 1178
9779.58 1148
9780.52 1147
9781.45 1179
9782.38 1127
9783.32 1158
9784.25 1190
9785.18 1233
9786.12 1158
9787.05 1168
9787.98 1120
9788.92 1118
9789.85 1145
9790.79 1091
9791.72 1092
9792.65 1086
9793.59 1077
9794.52 1071
9795.46 1050
9796.39 1054
9797.32 1063
9798.26 1039
9799.19 1113
9800.13 1131
9801.06 1086
9802.00 1061
9802.93 1126
9803.87 1053
9804.80 994
9805.73 973
9806.67 950
9807.60 983
9808.54 927
9809.47 895
9810.41 926
9811.34 913
9812.28 873
9813.21 843
9814.15 848
9815.08 842
9816.02 809
9816.95 834
9817.89 855
9818.82 800
9819.76 789
9820.69 828
9821.63 784
9822.57 799
9823.50 793
9824.44 814
9825.37 795
9826.31 806
9827.24 757
9828.18 757
9829.11 751
9830.05 775
9830.99 725
9831.92 743
9832.86 762
9833.79 767
9834.73 773
9835.67 727
9836.60 799
9837.54 786
9838.47 802
9839.41 814
9840.35 749
9841.28 827
9842.22 776
9843.16 771
9844.09 768
9845.03 800
9845.97 814
9846.90 784
9847.84 779
9848.78 760
9849.71 762
9850.65 762
9851.59 721
9852.52 775
9853.46 765
9854.40 728
9855.33 746
9856.27 772
9857.21 737
9858.14 720
9859.08 753
9860.02 771
9860.96 787
9861.89 763
9862.83 733
9863.77 730
9864.71 726
9865.64 668
9866.58 658
9867.52 677
9868.46 708
9869.39 702
9870.33 706
9871.27 679
9872.21 637
9873.15 667
9874.08 664
9875.02 680
9875.96 661
9876.90 662
9877.83 661
9878.77 656
9879.71 664
9880.65 680
9881.59 678
9882.53 705
9883.46 665
9884.40 647
9885.34 631
9886.28 634
9887.22 643
9888.16 703
9889.10 648
9890.03 636
9890.97 654
9891.91 625
9892.85 649
9893.79 646
9894.73 635
9895.67 595
9896.61 627
9897.54 613
9898.48 660
9899.42 637
9900.36 602
9901.30 622
9902.24 652
9903.18 607
9904.12 632
9905.06 653
9906.00 666
9906.94 663
9907.88 604
9908.82 653
9909.76 668
9910.70 642
9911.63 647
9912.57 610
9913.51 640
9914.45 671
9915.39 627
9916.33 679
9917.27 655
9918.21 655
9919.15 632
9920.09 667
9921.03 687
9921.97 678
9922.91 711
9923.85 751
9924.79 757
9925.74 798
9926.68 864
9927.62 868
9928.56 839
9929.50 901
9930.44 902
9931.38 845
9932.32 859
9933.26 791
9934.20 753
9935.14 742
9936.08 703
9937.02 723
9937.96 648
9938.90 623
9939.85 644
9940.79 652
9941.73 658
9942.67 606
9943.61 628
9944.55 600
9945.49 627
9946.43 601
9947.38 647
9948.32 643
9949.26 653
9950.20 695
9951.14 690
9952.08 731
9953.02 706
9953.97 711
9954.91 679
9955.85 687
9956.79 687
9957.73 633
9958.68 639
9959.62 597
9960.56 582
9961.50 594
9962.44 600
9963.39 611
9964.33 566
9965.27 561
9966.21 582
9967.15 552
9968.10 563
9969.04 552
9969.98 556
9970.92 552
9971.87 533
9972.81 538
9973.75 509
9974.69 549
9975.64 542
9976.58 553
9977.52 532
9978.47 509
9979.41 501
9980.35 536
9981.29 504
9982.24 484
9983.18 494
9984.12 517
9985.07 524
9986.01 507
9986.95 501
9987.90 528
9988.84 531
9989.78 535
9990.73 556
9991.67 529
9992.61 570
9993.56 540
9994.50 519
9995.44 528
9996.39 504
9997.33 534
9998.27 555
9999.22 498
10000.16 482
10001.11 490
10002.05 495
10002.99 500
10003.94 483
10004.88 499
10005.83 493
10006.77 484
10007.72 495
10008.66 502
10009.60 500
10010.55 487
10011.49 496
10012.44 500
10013.38 531
10014.33 486
10015.27 485
10016.21 477
10017.16 495
10018.10 523
10019.05 512
10019.99 503
10020.94 486
10021.88 488
10022.83 484
10023.77 484
10024.72 501
10025.66 462
10026.61 465
10027.55 504
10028.50 503
10029.44 475
10030.39 506
10031.33 478
10032.28 428
10033.23 496
10034.17 502
10035.12 484
10036.06 473
10037.01 468
10037.95 463
10038.90 464
10039.84 449
10040.79 475
10041.74 458
10042.68 442
10043.63 443
10044.57 447
10045.52 422
10046.47 493
10047.41 463
10048.36 460
10049.30 449
10050.25 454
10051.20 482
10052.14 459
10053.09 445
10054.04 455
10054.98 432
10055.93 407
10056.88 457
10057.82 461
10058.77 438
10059.72 415
10060.66 419
10061.61 453
10062.56 477
10063.50 447
10064.45 475
10065.40 462
10066.34 429
10067.29 459
10068.24 455
10069.18 432
10070.13 436
10071.08 432
10072.03 424
10072.97 409
10073.92 471
10074.87 463
10075.82 460
10076.76 467
10077.71 437
10078.66 438
10079.61 461
10080.55 461
10081.50 450
10082.45 439
10083.40 457
10084.34 439
10085.29 416
10086.24 449
10087.19 449
10088.14 460
10089.08 417
10090.03 421
10090.98 458
10091.93 460
10092.88 445
10093.83 437
10094.77 452
10095.72 420
10096.67 445
10097.62 448
10098.57 429
10099.52 446
10100.46 451
10101.41 448
10102.36 461
10103.31 449
10104.26 442
10105.21 449
10106.16 483
10107.11 452
10108.05 430
10109.00 417
10109.95 429
10110.90 427
10111.85 431
10112.80 454
10113.75 443
10114.70 442
10115.65 430
10116.60 438
10117.55 455
10118.50 457
10119.45 456
10120.39 453
10121.34 401
10122.29 454
10123.24 439
10124.19 462
10125.14 427
10126.09 459
10127.04 461
10127.99 457
10128.94 464
10129.89 478
10130.84 442
10131.79 453
10132.74 483
10133.69 511
10134.64 488
10135.59 486
10136.54 501
10137.49 487
10138.44 501
10139.39 479
10140.34 487
10141.30 441
10142.25 462
10143.20 478
10144.15 482
10145.10 504
10146.05 511
10147.00 509
10147.95 475
10148.90 506
10149.85 516
10150.80 505
10151.75 483
10152.70 513
10153.66 521
10154.61 522
10155.56 509
10156.51 519
10157.46 534
10158.41 537
10159.36 513
10160.31 510
10161.27 531
10162.22 507
10163.17 494
10164.12 511
10165.07 509
10166.02 515
10166.98 541
10167.93 559
10168.88 542
10169.83 542
10170.78 587
10171.73 581
10172.69 566
10173.64 552
10174.59 576
10175.54 560
10176.50 588
10177.45 609
10178.40 613
10179.35 560
10180.30 588
10181.26 580
10182.21 588
10183.16 593
10184.11 584
10185.07 581
10186.02 580
10186.97 597
10187.92 585
10188.88 592
10189.83 586
10190.78 579
10191.74 604
10192.69 615
10193.64 625
10194.59 627
10195.55 618
10196.50 651
10197.45 608
10198.41 572
10199.36 566
10200.31 665
10201.27 637
10202.22 612
10203.17 660
10204.13 627
10205.08 664
10206.03 672
10206.99 748
10207.94 725
10208.89 731
10209.85 708
10210.80 729
10211.76 710
10212.71 728
10213.66 660
10214.62 728
10215.57 673
10216.53 668
10217.48 632
10218.43 632
10219.39 621
10220.34 609
10221.30 622
10222.25 666
10223.21 610
10224.16 636
10225.11 627
10226.07 583
10227.02 594
10227.98 573
10228.93 639
10229.89 629
10230.84 647
10231.80 670
10232.75 724
10233.71 745
10234.66 752
10235.62 792
10236.57 834
10237.53 821
10238.48 819
10239.44 772
10240.39 806
10241.35 767
10242.30 743
10243.26 787
10244.21 694
10245.17 694
10246.12 647
10247.08 607
10248.03 596
10248.99 600
10249.94 603
10250.90 588
10251.86 574
10252.81 569
10253.77 571
10254.72 562
10255.68 536
10256.63 550
10257.59 559
10258.55 528
10259.50 520
10260.46 528
10261.41 535
10262.37 549
10263.33 583
10264.28 565
10265.24 520
10266.20 517
10267.15 518
10268.11 515
10269.07 525
10270.02 503
10270.98 535
10271.94 529
10272.89 541
10273.85 506
10274.81 511
10275.76 544
10276.72 530
10277.68 501
10278.63 516
10279.59 525
10280.55 488
10281.50 516
10282.46 522
10283.42 483
10284.38 481
10285.33 524
10286.29 508
10287.25 493
10288.20 462
10289.16 470
10290.12 475
10291.08 482
10292.03 485
10292.99 493
10293.95 473
10294.91 473
10295.86 455
10296.82 473
10297.78 495
10298.74 463
10299.70 463
10300.65 492
10301.61 464
10302.57 443
10303.53 478
10304.49 452
10305.44 473
10306.40 502
10307.36 522
10308.32 504
10309.28 477
10310.24 489
10311.19 502
10312.15 475
10313.11 465
10314.07 470
10315.03 467
10315.99 489
10316.95 497
10317.90 520
10318.86 495
10319.82 461
10320.78 453
10321.74 468
10322.70 473
10323.66 462
10324.62 467
10325.58 473
10326.54 456
10327.49 479
10328.45 502
10329.41 485
10330.37 489
10331.33 496
10332.29 479
10333.25 462
10334.21 449
10335.17 482
10336.13 440
10337.09 454
10338.05 465
10339.01 442
10339.97 444
10340.93 441
10341.89 409
10342.85 428
10343.81 413
10344.77 430
10345.73 411
10346.69 411
10347.65 418
10348.61 410
10349.57 413
10350.53 412
10351.49 419
10352.45 398
10353.41 433
10354.37 454
10355.33 406
10356.29 381
10357.25 415
10358.21 423
10359.17 397
10360.13 429
10361.09 415
10362.06 392
10363.02 412
10363.98 388
10364.94 397
10365.90 374
10366.86 372
10367.82 411
10368.78 425
10369.74 403
10370.70 396
10371.67 403
10372.63 395
10373.59 431
10374.55 392
10375.51 397
10376.47 445
10377.43 399
10378.40 381
10379.36 368
10380.32 412
10381.28 416
10382.24 415
10383.20 402
10384.17 399
10385.13 407
10386.09 397
10387.05 394
10388.01 356
10388.98 369
10389.94 390
10390.90 409
10391.86 394
10392.82 389
10393.79 384
10394.75 398
10395.71 360
10396.67 404
10397.64 370
10398.60 373
10399.56 394
10400.52 387
10401.49 375
10402.45 393
10403.41 416
10404.37 394
10405.34 362
10406.30 380
10407.26 403
10408.23 398
10409.19 391
10410.15 415
10411.11 394
10412.08 366
10413.04 381
10414.00 401
10414.97 439
10415.93 401
10416.89 407
10417.86 454
10418.82 414
10419.78 385
10420.75 408
10421.71 428
10422.68 421
10423.64 389
10424.60 384
10425.57 374
10426.53 358
10427.49 387
10428.46 384
10429.42 383
10430.39 390
10431.35 413
10432.31 392
10433.28 370
10434.24 373
10435.21 361
10436.17 359
10437.13 371
10438.10 363
10439.06 355
10440.03 377
10440.99 355
10441.96 359
10442.92 379
10443.89 336
10444.85 361
10445.82 381
10446.78 369
10447.74 417
10448.71 354
10449.67 361
10450.64 332
10451.60 323
10452.57 337
10453.53 346
10454.50 342
10455.46 391
10456.43 343
10457.39 361
10458.36 322
10459.33 352
10460.29 338
10461.26 363
10462.22 371
10463.19 377
10464.15 352
10465.12 362
10466.08 394
10467.05 377
10468.01 357
10468.98 367
10469.95 374
10470.91 354
10471.88 346
10472.84 350
10473.81 335
10474.78 369
10475.74 381
10476.71 346
10477.67 366
10478.64 365
10479.61 340
10480.57 351
10481.54 351
10482.51 359
10483.47 357
10484.44 354
10485.41 390
10486.37 397
10487.34 380
10488.30 357
10489.27 344
10490.24 347
10491.20 364
10492.17 362
10493.14 347
10494.11 342
10495.07 363
10496.04 350
10497.01 378
10497.97 343
10498.94 351
10499.91 350
10500.88 361
10501.84 358
10502.81 323
10503.78 359
10504.74 349
10505.71 352
10506.68 350
10507.65 332
10508.61 324
10509.58 337
10510.55 368
10511.52 343
10512.49 330
10513.45 322
10514.42 352
10515.39 351
10516.36 332
10517.32 314
10518.29 348
10519.26 345
10520.23 363
10521.20 354
10522.17 337
10523.13 319
10524.10 353
10525.07 343
10526.04 352
10527.01 378
10527.98 363
10528.94 353
10529.91 337
10530.88 350
10531.85 368
10532.82 382
10533.79 377
10534.76 358
10535.72 368
10536.69 373
10537.66 379
10538.63 392
10539.60 372
10540.57 402
10541.54 388
10542.51 393
10543.48 404
10544.45 371
10545.42 397
10546.38 381
10547.35 346
10548.32 353
10549.29 368
10550.26 347
10551.23 349
10552.20 349
10553.17 360
10554.14 371
10555.11 351
10556.08 372
10557.05 380
10558.02 383
10558.99 381
10559.96 396
10560.93 378
10561.90 397
10562.87 384
10563.84 416
10564.81 390
10565.78 384
10566.75 381
10567.72 410
10568.69 394
10569.66 404
10570.63 388
10571.60 373
10572.57 373
10573.54 379
10574.51 379
10575.48 377
10576.46 388
10577.43 371
10578.40 386
10579.37 369
10580.34 384
10581.31 365
10582.28 397
10583.25 382
10584.22 401
10585.19 376
10586.16 385
10587.14 383
10588.11 361
10589.08 371
10590.05 359
10591.02 407
10591.99 378
10592.96 424
10593.94 403
10594.91 398
10595.88 400
10596.85 403
10597.82 416
10598.79 402
10599.77 412
10600.74 408
10601.71 398
10602.68 393
10603.65 378
10604.62 384
10605.60 446
10606.57 454
10607.54 461
10608.51 454
10609.49 445
10610.46 476
10611.43 462
10612.40 441
10613.37 462
10614.35 489
10615.32 464
10616.29 466
10617.26 460
10618.24 464
10619.21 448
10620.18 458
10621.16 429
10622.13 423
10623.10 415
10624.07 431
10625.05 399
10626.02 377
10626.99 416
10627.97 432
10628.94 415
10629.91 400
10630.89 384
10631.86 412
10632.83 441
10633.80 448
10634.78 441
10635.75 406
10636.73 409
10637.70 422
10638.67 446
10639.65 454
10640.62 484
10641.59 492
10642.57 465
10643.54 473
10644.51 465
10645.49 490
10646.46 437
10647.44 424
10648.41 407
10649.38 411
10650.36 385
10651.33 408
10652.31 411
10653.28 408
10654.25 404
10655.23 387
10656.20 384
10657.18 370
10658.15 383
10659.13 371
10660.10 341
10661.08 348
10662.05 381
10663.03 352
10664.00 364
10664.97 358
10665.95 381
10666.92 354
10667.90 353
10668.87 367
10669.85 343
10670.82 365
10671.80 372
10672.77 331
10673.75 344
10674.72 375
10675.70 379
10676.68 358
10677.65 374
10678.63 381
10679.60 378
10680.58 392
10681.55 375
10682.53 383
10683.50 378
10684.48 394
10685.45 368
10686.43 398
10687.41 405
10688.38 395
10689.36 393
10690.33 385
10691.31 359
10692.29 342
10693.26 360
10694.24 381
10695.21 376
10696.19 340
10697.17 362
10698.14 350
10699.12 379
10700.10 344
10701.07 337
10702.05 340
10703.02 343
10704.00 349
10704.98 351
10705.95 338
10706.93 368
10707.91 347
10708.88 346
10709.86 366
10710.84 340
10711.82 361
10712.79 355
10713.77 370
10714.75 329
10715.72 348
10716.70 368
10717.68 351
10718.65 350
10719.63 356
10720.61 375
10721.59 373
10722.56 358
10723.54 370
10724.52 358
10725.50 346
10726.47 372
10727.45 367
10728.43 359
10729.41 366
10730.38 358
10731.36 360
10732.34 336
10733.32 338
10734.30 362
10735.27 366
10736.25 371
10737.23 374
10738.21 333
10739.19 372
10740.16 363
10741.14 385
10742.12 388
10743.10 379
10744.08 369
10745.06 379
10746.03 397
10747.01 371
10747.99 349
10748.97 350
10749.95 373
10750.93 356
10751.91 366
10752.88 371
10753.86 404
10754.84 398
10755.82 386
10756.80 393
10757.78 381
10758.76 387
10759.74 398
10760.72 381
10761.70 357
10762.67 390
10763.65 399
10764.63 384
10765.61 405
10766.59 401
10767.57 407
10768.55 407
10769.53 366
10770.51 401
10771.49 417
10772.47 393
10773.45 408
10774.43 409
10775.41 394
10776.39 392
10777.37 410
10778.35 402
10779.33 397
10780.31 416
10781.29 413
10782.27 430
10783.25 416
10784.23 393
10785.21 439
10786.19 410
10787.17 419
10788.15 422
10789.13 447
10790.11 413
10791.09 390
10792.07 447
10793.05 409
10794.03 399
10795.01 406
10795.99 395
10796.97 413
10797.96 395
10798.94 396
10799.92 395
10800.90 424
10801.88 421
10802.86 407
10803.84 428
10804.82 458
10805.80 434
10806.79 435
10807.77 424
10808.75 427
10809.73 432
10810.71 466
10811.69 422
10812.67 401
10813.65 381
10814.64 401
10815.62 430
10816.60 401
10817.58 382
10818.56 433
10819.54 413
10820.53 418
10821.51 436
10822.49 419
10823.47 403
10824.45 448
10825.44 446
10826.42 431
10827.40 413
10828.38 422
10829.37 444
10830.35 435
10831.33 443
10832.31 420
10833.29 430
10834.28 418
10835.26 434
10836.24 463
10837.22 430
10838.21 420
10839.19 457
10840.17 439
10841.16 464
10842.14 488
10843.12 475
10844.10 463
10845.09 466
10846.07 476
10847.05 427
10848.04 436
10849.02 456
10850.00 465
10850.99 468
10851.97 454
10852.95 448
10853.94 494
10854.92 470
10855.90 456
10856.89 494
10857.87 462
10858.85 462
10859.84 486
10860.82 486
10861.80 480
10862.79 482
10863.77 500
10864.76 537
10865.74 510
10866.72 495
10867.71 474
10868.69 521
10869.68 530
10870.66 517
10871.64 521
10872.63 512
10873.61 548
10874.60 523
10875.58 526
10876.56 522
10877.55 564
10878.53 537
10879.52 518
10880.50 537
10881.49 532
10882.47 540
10883.46 535
10884.44 541
10885.43 574
10886.41 572
10887.40 554
10888.38 540
10889.37 554
10890.35 582
10891.34 628
10892.32 568
10893.31 590
10894.29 623
10895.28 616
10896.26 608
10897.25 591
10898.23 617
10899.22 595
10900.20 624
10901.19 644
10902.17 614
10903.16 611
10904.15 604
10905.13 622
10906.12 650
10907.10 639
10908.09 626
10909.07 686
10910.06 687
10911.05 704
10912.03 705
10913.02 697
10914.00 727
10914.99 714
10915.98 719
10916.96 768
10917.95 731
10918.94 705
10919.92 736
10920.91 755
10921.89 749
10922.88 700
10923.87 780
10924.85 782
10925.84 771
10926.83 745
10927.81 793
10928.80 773
10929.79 786
10930.77 788
10931.76 785
10932.75 787
10933.74 788
10934.72 829
10935.71 830
10936.70 767
10937.68 836
10938.67 882
10939.66 878
10940.65 893
10941.63 913
10942.62 928
10943.61 881
10944.59 872
10945.58 935
10946.57 923
10947.56 915
10948.54 939
10949.53 963
10950.52 1020
10951.51 1043
10952.50 1083
10953.48 1086
10954.47 1154
10955.46 1172
10956.45 1206
10957.44 1255
10958.42 1301
10959.41 1328
10960.40 1372
10961.39 1410
10962.38 1428
10963.36 1363
10964.35 1365
10965.34 1304
10966.33 1289
10967.32 1232
10968.31 1181
10969.30 1185
10970.28 1134
10971.27 1141
10972.26 1163
10973.25 1084
10974.24 1130
10975.23 1067
10976.22 1058
10977.21 1066
10978.19 1037
10979.18 1047
10980.17 1065
10981.16 1070
10982.15 1108
10983.14 1097
10984.13 1087
10985.12 1091
10986.11 1144
10987.10 1175
10988.09 1121
10989.08 1197
10990.07 1193
10991.06 1232
10992.04 1318
10993.03 1321
10994.02 1445
10995.01 1435
10996.00 1520
10996.99 1693
10997.98 1744
10998.97 1823
10999.96 1917
11000.95 2002
11001.94 2052
11002.93 2011
11003.92 1998
11004.91 1948
11005.90 1904
11006.89 1820
11007.88 1680
11008.87 1547
11009.87 1412
11010.86 1329
11011.85 1239
11012.84 1196
11013.83 1142
11014.82 1041
11015.81 1026
11016.80 958
11017.79 947
11018.78 933
11019.77 883
11020.76 878
11021.75 863
11022.74 840
11023.74 848
11024.73 849
11025.72 842
11026.71 854
11027.70 829
11028.69 818
11029.68 822
11030.67 800
11031.67 818
11032.66 807
11033.65 838
11034.64 792
11035.63 799
11036.62 797
11037.61 789
11038.61 840
11039.60 847
11040.59 831
11041.58 828
11042.57 781
11043.56 780
11044.56 766
11045.55 779
11046.54 803
11047.53 732
11048.53 721
11049.52 729
11050.51 696
11051.50 725
11052.49 705
11053.49 717
11054.48 698
11055.47 680
11056.46 686
11057.46 704
11058.45 663
11059.44 685
11060.43 700
11061.43 675
11062.42 697
11063.41 677
11064.41 707
11065.40 718
11066.39 697
11067.38 713
11068.38 703
11069.37 701
11070.36 694
11071.36 676
11072.35 719
11073.34 727
11074.34 708
11075.33 700
11076.32 714
11077.32 703
11078.31 706
11079.30 680
11080.30 701
11081.29 683
11082.28 685
11083.28 689
11084.27 695
11085.27 722
11086.26 701
11087.25 652
11088.25 623
11089.24 596
11090.24 658
11091.23 654
11092.22 636
11093.22 627
11094.21 658
11095.21 653
11096.20 662
11097.19 638
11098.19 609
11099.18 599
11100.18 608
11101.17 607
11102.17 568
11103.16 582
11104.16 600
11105.15 636
11106.15 643
11107.14 635
11108.13 577
11109.13 586
11110.12 586
11111.12 588
11112.11 619
11113.11 590
11114.10 612
11115.10 596
11116.09 589
11117.09 625
11118.09 607
11119.08 576
11120.08 558
11121.07 546
11122.07 543
11123.06 558
11124.06 549
11125.05 569
11126.05 587
11127.04 560
11128.04 604
11129.04 588
11130.03 566
11131.03 564
11132.02 572
11133.02 581
11134.02 552
11135.01 551
11136.01 536
11137.00 543
11138.00 522
11139.00 532
11139.99 571
11140.99 571
11141.98 583
11142.98 568
11143.98 547
11144.97 544
11145.97 515
11146.97 568
11147.96 544
11148.96 533
11149.96 540
11150.95 558
11151.95 522
11152.95 554
11153.94 577
11154.94 525
11155.94 539
11156.93 510
11157.93 551
11158.93 516
11159.93 531
11160.92 552
11161.92 508
11162.92 553
11163.92 534
11164.91 479
11165.91 474
11166.91 511
11167.90 477
11168.90 464
11169.90 470
11170.90 499
11171.90 506
11172.89 533
11173.89 498
11174.89 530
11175.89 517
11176.88 508
11177.88 502
11178.88 501
11179.88 520
11180.88 500
11181.87 509
11182.87 489
11183.87 485
11184.87 491
11185.87 453
11186.87 480
11187.86 511
11188.86 499
11189.86 463
11190.86 497
11191.86 505
11192.86 500
11193.86 509
11194.85 494
11195.85 499
11196.85 507
11197.85 508
11198.85 507
11199.85 480
11200.85 510
11201.85 484
11202.84 506
11203.84 514
11204.84 517
11205.84 518
11206.84 523
11207.84 530
11208.84 527
11209.84 522
11210.84 518
11211.84 570
11212.84 536
11213.84 537
11214.84 497
11215.84 490
11216.84 494
11217.84 511
11218.84 484
11219.84 508
11220.84 506
11221.84 522
11222.84 504
11223.84 480
11224.84 529
11225.84 509
11226.84 491
11227.84 497
11228.84 501
11229.84 494
11230.84 496
11231.84 498
11232.84 484
11233.84 506
11234.84 525
11235.84 476
11236.84 473
11237.84 476
11238.84 512
11239.84 562
11240.84 520
11241.84 494
11242.84 488
11243.84 509
11244.84 555
11245.85 513
11246.85 449
11247.85 525
11248.85 499
11249.85 505
11250.85 506
11251.85 512
11252.85 528
11253.86 515
11254.86 550
11255.86 524
11256.86 519
11257.86 548
11258.86 560
11259.86 530
11260.87 553
11261.87 520
11262.87 525
11263.87 549
11264.87 545
11265.87 535
11266.88 554
11267.88 573
11268.88 563
11269.88 580
11270.88 576
11271.89 592
11272.89 595
11273.89 589
11274.89 580
11275.90 580
11276.90 579
11277.90 608
11278.90 591
11279.90 565
11280.91 589
11281.91 587
11282.91 556
11283.92 536
11284.92 531
11285.92 518
11286.92 526
11287.93 528
11288.93 487
11289.93 491
11290.94 497
11291.94 488
11292.94 505
11293.94 500
11294.95 473
11295.95 495
11296.95 516
11297.96 468
11298.96 481
11299.96 483
11300.97 487
11301.97 502
11302.97 476
11303.98 486
11304.98 514
11305.98 490
11306.99 478
11307.99 463
11309.00 491
11310.00 519
11311.00 492
11312.01 514
11313.01 489
11314.02 494
11315.02 508
11316.02 526
11317.03 527
11318.03 498
11319.04 543
11320.04 521
11321.04 547
11322.05 520
11323.05 525
11324.06 517
11325.06 536
11326.07 544
11327.07 506
11328.08 474
11329.08 470
11330.09 500
11331.09 495
11332.10 469
11333.10 484
11334.10 493
11335.11 478
11336.11 491
11337.12 495
11338.12 523
11339.13 532
11340.14 543
11341.14 595
11342.15 549
11343.15 517
11344.16 510
11345.16 560
11346.17 501
11347.17 503
11348.18 494
11349.18 494
11350.19 474
11351.19 483
11352.20 498
11353.21 473
11354.21 453
11355.22 463
11356.22 444
11357.23 482
11358.24 468
11359.24 475
11360.25 464
11361.25 438
11362.26 464
11363.27 479
11364.27 447
11365.28 442
11366.28 472
11367.29 459
11368.30 436
11369.30 431
11370.31 465
11371.32 459
11372.32 445
11373.33 418
11374.34 430
11375.34 450
11376.35 452
11377.36 418
11378.36 443
11379.37 443
11380.38 410
11381.38 427
11382.39 434
11383.40 399
11384.41 415
11385.41 428
11386.42 461
11387.43 422
11388.43 422
11389.44 424
11390.45 397
11391.46 412
11392.46 422
11393.47 441
11394.48 454
11395.49 417
11396.49 412
11397.50 402
11398.51 410
11399.52 411
11400.53 419
11401.53 433
11402.54 441
11403.55 450
11404.56 420
11405.57 444
11406.57 440
11407.58 428
11408.59 414
11409.60 422
11410.61 409
11411.61 422
11412.62 433
11413.63 388
11414.64 385
11415.65 418
11416.66 449
11417.67 414
11418.67 430
11419.68 410
11420.69 419
11421.70 405
11422.71 411
11423.72 418
11424.73 431
11425.74 410
11426.74 442
11427.75 420
11428.76 380
11429.77 413
11430.78 426
11431.79 413
11432.80 390
11433.81 421
11434.82 427
11435.83 408
11436.84 410
11437.85 424
11438.86 420
11439.87 395
11440.88 419
11441.88 409
11442.89 400
11443.90 390
11444.91 405
11445.92 405
11446.93 420
11447.94 402
11448.95 396
11449.96 381
11450.97 381
11451.98 414
11452.99 413
11454.00 395
11455.01 399
11456.02 407
11457.04 435
11458.05 421
11459.06 380
11460.07 432
11461.08 446
11462.09 381
11463.10 402
11464.11 418
11465.12 406
11466.13 420
11467.14 390
11468.15 416
11469.16 432
11470.17 388
11471.18 396
11472.20 458
11473.21 438
11474.22 414
11475.23 427
11476.24 436
11477.25 418
11478.26 422
11479.27 406
11480.28 435
11481.30 411
11482.31 440
11483.32 409
11484.33 423
11485.34 406
11486.35 427
11487.37 427
11488.38 434
11489.39 408
11490.40 434
11491.41 445
11492.42 383
11493.44 396
11494.45 434
11495.46 426
11496.47 445
11497.48 425
11498.50 450
11499.51 412
11500.52 426
11501.53 477
11502.55 464
11503.56 475
11504.57 467
11505.58 471
11506.60 447
11507.61 454
11508.62 453
11509.63 475
11510.65 476
11511.66 463
11512.67 460
11513.68 459
11514.70 480
11515.71 486
11516.72 519
11517.74 546
11518.75 531
11519.76 530
11520.78 548
11521.79 570
11522.80 543
11523.81 547
11524.83 563
11525.84 563
11526.85 595
11527.87 611
11528.88 592
11529.90 590
11530.91 633
11531.92 692
11532.94 659
11533.95 707
11534.96 756
11535.98 797
11536.99 793
11538.01 819
11539.02 829
11540.03 857
11541.05 879
11542.06 895
11543.08 867
11544.09 868
11545.10 810
11546.12 787
11547.13 756
11548.15 715
11549.16 700
11550.18 675
11551.19 615
11552.20 626
11553.22 580
11554.23 569
11555.25 526
11556.26 537
11557.28 537
11558.29 491
11559.31 504
11560.32 491
11561.34 476
11562.35 471
11563.37 496
11564.38 489
11565.40 451
11566.41 515
11567.43 484
11568.44 499
11569.46 463
11570.47 451
11571.49 480
11572.50 479
11573.52 478
11574.53 481
11575.55 488
11576.57 493
11577.58 453
11578.60 481
11579.61 450
11580.63 462
11581.64 498
11582.66 485
11583.68 450
11584.69 446
11585.71 469
11586.72 451
11587.74 472
11588.76 475
11589.77 444
11590.79 477
11591.81 439
11592.82 466
11593.84 441
11594.85 464
11595.87 441
11596.89 479
11597.90 502
11598.92 500
11599.94 540
11600.95 548
11601.97 494
11602.99 482
11604.00 503
11605.02 504
11606.04 490
11607.05 528
11608.07 521
11609.09 469
11610.11 460
11611.12 481
11612.14 477
11613.16 459
11614.17 446
11615.19 447
11616.21 443
11617.23 470
11618.24 464
11619.26 456
11620.28 454
11621.30 435
11622.31 447
11623.33 422
11624.35 451
11625.37 485
11626.38 453
11627.40 463
11628.42 458
11629.44 424
11630.46 391
11631.47 434
11632.49 438
11633.51 435
11634.53 435
11635.55 421
11636.56 416
11637.58 415
11638.60 405
11639.62 417
11640.64 435
11641.66 438
11642.67 412
11643.69 443
11644.71 423
11645.73 368
11646.75 389
11647.77 388
11648.79 394
11649.80 379
11650.82 402
11651.84 382
11652.86 382
11653.88 407
11654.90 426
11655.92 395
11656.94 370
11657.96 403
11658.98 393
11660.00 376
11661.01 389
11662.03 397
11663.05 385
11664.07 371
11665.09 362
11666.11 377
11667.13 380
11668.15 373
11669.17 365
11670.19 374
11671.21 373
11672.23 411
11673.25 377
11674.27 376
11675.29 379
11676.31 375
11677.33 406
11678.35 398
11679.37 384
11680.39 380
11681.41 389
11682.43 380
11683.45 411
11684.47 391
11685.49 369
11686.51 395
11687.53 382
11688.55 372
11689.57 373
11690.59 387
11691.61 379
11692.63 376
11693.66 390
11694.68 375
11695.70 387
11696.72 388
11697.74 344
11698.76 353
11699.78 362
11700.80 375
11701.82 350
11702.84 376
11703.86 392
11704.89 362
11705.91 375
11706.93 364
11707.95 356
11708.97 371
11709.99 331
11711.01 351
11712.04 335
11713.06 352
11714.08 363
11715.10 376
11716.12 395
11717.14 356
11718.17 394
11719.19 404
11720.21 379
11721.23 376
11722.25 370
11723.28 367
11724.30 322
11725.32 354
11726.34 342
11727.36 387
11728.39 367
11729.41 370
11730.43 342
11731.45 371
11732.48 382
11733.50 374
11734.52 376
11735.54 381
11736.57 354
11737.59 362
11738.61 367
11739.63 345
11740.66 342
11741.68 366
11742.70 419
11743.72 372
11744.75 349
11745.77 351
11746.79 367
11747.82 378
11748.84 370
11749.86 384
11750.89 365
11751.91 395
11752.93 393
11753.96 384
11754.98 373
11756.00 370
11757.03 388
11758.05 395
11759.07 369
11760.10 366
11761.12 377
11762.14 378
11763.17 391
11764.19 406
11765.22 436
11766.24 396
11767.26 417
11768.29 408
11769.31 405
11770.34 384
11771.36 389
11772.38 417
11773.41 401
11774.43 410
11775.46 418
11776.48 398
11777.51 370
11778.53 374
11779.55 419
11780.58 413
11781.60 418
11782.63 386
11783.65 420
11784.68 414
11785.70 407
11786.73 423
11787.75 448
11788.78 431
11789.80 436
11790.83 461
11791.85 444
11792.88 439
11793.90 437
11794.93 435
11795.95 437
11796.98 421
11798.00 389
11799.03 433
11800.05 417
11801.08 425
11802.10 458
11803.13 422
11804.15 462
11805.18 436
11806.21 433
11807.23 444
11808.26 457
11809.28 449
11810.31 455
11811.33 439
11812.36 429
11813.39 462
11814.41 449
11815.44 452
11816.46 481
11817.49 499
11818.52 452
11819.54 466
11820.57 436
11821.59 478
11822.62 470
11823.65 460
11824.67 496
11825.70 489
11826.73 511
11827.75 507
11828.78 467
11829.81 464
11830.83 496
11831.86 491
11832.89 496
11833.91 496
11834.94 498
11835.97 483
11836.99 472
11838.02 468
11839.05 501
11840.08 510
11841.10 549
11842.13 549
11843.16 492
11844.18 499
11845.21 568
11846.24 548
11847.27 515
11848.29 557
11849.32 555
11850.35 557
11851.38 570
11852.40 538
11853.43 530
11854.46 592
11855.49 583
11856.51 573
11857.54 574
11858.57 605
11859.60 608
11860.63 629
11861.65 630
11862.68 570
11863.71 601
11864.74 627
11865.77 617
11866.80 645
11867.82 638
11868.85 639
11869.88 656
11870.91 624
11871.94 641
11872.97 649
11873.99 626
11875.02 651
11876.05 671
11877.08 627
11878.11 670
11879.14 672
11880.17 674
11881.20 695
11882.22 729
11883.25 712
11884.28 765
11885.31 750
11886.34 728
11887.37 716
11888.40 728
11889.43 755
11890.46 759
11891.49 811
11892.52 797
11893.55 823
11894.57 854
11895.60 858
11896.63 912
11897.66 917
11898.69 976
11899.72 925
11900.75 970
11901.78 957
11902.81 1009
11903.84 1039
11904.87 1100
11905.90 1126
11906.93 1125
11907.96 1072
11908.99 1031
11910.02 992
11911.05 1027
11912.08 1050
11913.11 1042
11914.14 1022
11915.17 953
11916.20 966
11917.23 1001
11918.26 1016
11919.29 983
11920.33 995
11921.36 932
11922.39 1026
11923.42 984
11924.45 1032
11925.48 1040
11926.51 1052
11927.54 1108
11928.57 1113
11929.60 1259
11930.63 1265
11931.66 1304
11932.70 1243
11933.73 1274
11934.76 1285
11935.79 1294
11936.82 1264
11937.85 1199
11938.88 1162
11939.91 1133
11940.95 1092
11941.98 1030
11943.01 959
11944.04 969
11945.07 965
11946.10 952
11947.14 869
11948.17 825
11949.20 804
11950.23 777
11951.26 749
11952.29 781
11953.33 795
11954.36 777
11955.39 784
11956.42 748
11957.46 743
11958.49 685
11959.52 721
11960.55 767
11961.58 723
11962.62 716
11963.65 747
11964.68 739
11965.71 749
11966.75 783
11967.78 781
11968.81 766
11969.84 794
11970.88 784
11971.91 770
11972.94 756
11973.98 773
11975.01 784
11976.04 783
11977.07 767
11978.11 766
11979.14 745
11980.17 723
11981.21 790
11982.24 759
11983.27 744
11984.31 747
11985.34 764
11986.37 749
11987.41 750
11988.44 780
11989.47 797
11990.51 796
11991.54 804
11992.58 751
11993.61 771
11994.64 767
11995.68 749
11996.71 769
11997.74 804
11998.78 827
11999.81 816
12000.85 830
12001.88 787
12002.91 851
12003.95 837
12004.98 796
12006.02 826
12007.05 810
12008.09 822
12009.12 800
12010.15 834
12011.19 861
12012.22 924
12013.26 879
12014.29 885
12015.33 887
12016.36 865
12017.40 903
12018.43 933
12019.47 903
12020.50 915
12021.54 920
12022.57 928
12023.61 950
12024.64 921
12025.68 879
12026.71 929
12027.75 898
12028.78 839
12029.82 863
12030.85 877
12031.89 903
12032.92 934
12033.96 866
12034.99 899
12036.03 936
12037.07 932
12038.10 928
12039.14 907
12040.17 876
12041.21 901
12042.24 914
12043.28 946
12044.32 920
12045.35 880
12046.39 881
12047.42 883
12048.46 911
12049.50 921
12050.53 931
12051.57 892
12052.61 965
12053.64 947
12054.68 953
12055.71 1003
12056.75 1023
12057.79 1031
12058.82 964
12059.86 1019
12060.90 1011
12061.93 984
12062.97 1028
12064.01 991
12065.04 948
12066.08 947
12067.12 903
12068.15 901
12069.19 911
12070.23 837
12071.27 882
12072.30 853
12073.34 836
12074.38 845
12075.41 840
12076.45 819
12077.49 822
12078.53 808
12079.56 797
12080.60 801
12081.64 806
12082.68 791
12083.71 829
12084.75 780
12085.79 786
12086.83 827
12087.86 859
12088.90 858
12089.94 817
12090.98 852
12092.02 832
12093.05 876
12094.09 887
12095.13 870
12096.17 843
12097.21 901
12098.25 938
12099.28 894
12100.32 930
12101.36 912
12102.40 932
12103.44 967
12104.48 956
12105.51 1001
12106.55 963
12107.59 952
12108.63 907
12109.67 942
12110.71 895
12111.75 914
12112.79 846
12113.82 861
12114.86 811
12115.90 785
12116.94 764
12117.98 744
12119.02 722
12120.06 748
12121.10 702
12122.14 704
12123.18 669
12124.22 631
12125.25 662
12126.29 656
12127.33 639
12128.37 694
12129.41 639
12130.45 605
12131.49 620
12132.53 660
12133.57 636
12134.61 604
12135.65 646
12136.69 628
12137.73 644
12138.77 625
12139.81 636
12140.85 640
12141.89 612
12142.93 657
12143.97 608
12145.01 604
12146.05 607
12147.09 603
12148.13 620
12149.17 637
12150.21 618
12151.25 604
12152.29 585
12153.34 599
12154.38 609
12155.42 608
12156.46 609
12157.50 545
12158.54 529
12159.58 563
12160.62 616
12161.66 549
12162.70 579
12163.74 568
12164.78 598
12165.83 570
12166.87 568
12167.91 577
12168.95 581
12169.99 537
12171.03 577
12172.07 572
12173.11 569
12174.16 572
12175.20 559
12176.24 579
12177.28 571
12178.32 583
12179.36 551
12180.41 544
12181.45 580
12182.49 544
12183.53 554
12184.57 541
12185.62 536
12186.66 548
12187.70 551
12188.74 547
12189.78 564
12190.83 549
12191.87 551
12192.91 537
12193.95 507
12195.00 531
12196.04 554
12197.08 537
12198.12 504
12199.17 497
12200.21 533
12201.25 521
12202.29 523
12203.34 522
12204.38 531
12205.42 519
12206.46 495
12207.51 527
12208.55 511
12209.59 496
12210.64 507
12211.68 500
12212.72 525
12213.77 516
12214.81 490
12215.85 479
12216.90 488
12217.94 496
12218.98 490
12220.03 474
12221.07 452
12222.11 473
12223.16 507
12224.20 484
12225.24 528
12226.29 511
12227.33 492
12228.37 491
12229.42 455
12230.46 477
12231.51 443
12232.55 469
12233.59 523
12234.64 497
12235.68 480
12236.73 476
12237.77 478
12238.82 459
12239.86 496
12240.90 505
12241.95 499
12242.99 512
12244.04 459
12245.08 460
12246.13 450
12247.17 477
12248.22 436
12249.26 415
12250.31 440
12251.35 439
12252.39 453
12253.44 467
12254.48 438
12255.53 419
12256.57 446
12257.62 434
12258.66 436
12259.71 387
12260.75 423
12261.80 397
12262.85 411
12263.89 434
12264.94 430
12265.98 417
12267.03 401
12268.07 430
12269.12 421
12270.16 418
12271.21 409
12272.25 402
12273.30 423
12274.35 430
12275.39 398
12276.44 435
12277.48 390
12278.53 429
12279.58 395
12280.62 411
12281.67 425
12282.71 421
12283.76 423
12284.81 410
12285.85 397
12286.90 393
12287.95 419
12288.99 410
12290.04 401
12291.08 389
12292.13 391
12293.18 422
12294.22 405
12295.27 386
12296.32 365
12297.36 405
12298.41 414
12299.46 387
12300.50 388
12301.55 366
12302.60 388
12303.65 397
12304.69 407
12305.74 412
12306.79 391
12307.83 403
12308.88 382
12309.93 410
12310.98 421
12312.02 401
12313.07 376
12314.12 380
12315.17 410
12316.21 385
12317.26 402
12318.31 397
12319.36 401
12320.40 367
12321.45 370
12322.50 379
12323.55 388
12324.60 353
12325.64 376
12326.69 372
12327.74 377
12328.79 364
12329.84 374
12330.88 361
12331.93 357
12332.98 372
12334.03 381
12335.08 413
12336.13 361
12337.17 361
12338.22 361
12339.27 391
12340.32 371
12341.37 386
12342.42 355
12343.47 360
12344.51 368
12345.56 381
12346.61 374
12347.66 384
12348.71 434
12349.76 365
12350.81 375
12351.86 366
12352.91 352
12353.95 335
12355.00 354
12356.05 369
12357.10 363
12358.15 357
12359.20 362
12360.25 374
12361.30 375
12362.35 369
12363.40 377
12364.45 369
12365.50 383
12366.55 417
12367.60 375
12368.65 372
12369.70 387
12370.75 386
12371.80 350
12372.85 372
12373.90 368
12374.95 355
12376.00 368
12377.05 367
12378.10 364
12379.15 353
12380.20 366
12381.25 370
12382.30 365
12383.35 379
12384.40 398
12385.45 364
12386.50 379
12387.55 358
12388.60 363
12389.65 391
12390.70 384
12391.75 361
12392.80 383
12393.86 370
12394.91 347
12395.96 356
12397.01 360
12398.06 395
12399.11 359
12400.16 379
12401.21 367
12402.26 372
12403.32 360
12404.37 382
12405.42 360
12406.47 360
12407.52 357
12408.57 386
12409.62 388
12410.68 389
12411.73 394
12412.78 398
12413.83 377
12414.88 391
12415.93 365
12416.99 395
12418.04 402
12419.09 370
12420.14 407
12421.19 391
12422.25 384
12423.30 384
12424.35 382
12425.40 372
12426.45 377
12427.51 380
12428.56 406
12429.61 393
12430.66 403
12431.72 381
12432.77 370
12433.82 421
12434.87 420
12435.93 422
12436.98 413
12438.03 404
12439.08 424
12440.14 418
12441.19 409
12442.24 425
12443.30 436
12444.35 402
12445.40 426
12446.45 379
12447.51 414
12448.56 387
12449.61 425
12450.67 444
12451.72 466
12452.77 440
12453.83 417
12454.88 424
12455.93 438
12456.99 403
12458.04 461
12459.10 451
12460.15 471
12461.20 476
12462.26 439
12463.31 467
12464.36 480
12465.42 499
12466.47 475
12467.53 544
12468.58 527
12469.63 530
12470.69 537
12471.74 584
12472.80 563
12473.85 620
12474.90 633
12475.96 647
12477.01 699
12478.07 646
12479.12 677
12480.18 678
12481.23 688
12482.29 680
12483.34 693
12484.40 628
12485.45 610
12486.50 598
12487.56 652
12488.61 567
12489.67 549
12490.72 581
12491.78 534
12492.83 499
12493.89 496
12494.94 484
12496.00 496
12497.05 480
12498.11 478
12499.17 493
12500.22 460
12501.28 504
12502.33 469
12503.39 480
12504.44 500
12505.50 510
12506.55 483
12507.61 494
12508.67 477
12509.72 470
12510.78 526
12511.83 523
12512.89 504
12513.94 487
12515.00 495
12516.06 489
12517.11 480
12518.17 472
12519.22 532
12520.28 478
12521.34 488
12522.39 456
12523.45 510
12524.51 505
12525.56 499
12526.62 507
12527.68 494
12528.73 492
12529.79 518
12530.85 485
12531.90 465
12532.96 481
12534.02 458
12535.07 487
12536.13 494
12537.19 488
12538.24 494
12539.30 481
12540.36 469
12541.41 508
12542.47 499
12543.53 484
12544.59 480
12545.64 490
12546.70 529
12547.76 513
12548.82 520
12549.87 511
12550.93 575
12551.99 547
12553.05 567
12554.10 556
12555.16 579
12556.22 579
12557.28 580
12558.33 584
12559.39 572
12560.45 543
12561.51 552
12562.57 555
12563.62 553
12564.68 576
12565.74 517
12566.80 518
12567.86 557
12568.91 538
12569.97 506
12571.03 501
12572.09 515
12573.15 522
12574.21 525
12575.26 509
12576.32 500
12577.38 504
12578.44 514
12579.50 489
12580.56 525
12581.62 519
12582.68 514
12583.73 517
12584.79 499
12585.85 511
12586.91 544
12587.97 502
12589.03 520
12590.09 528
12591.15 490
12592.21 492
12593.27 517
12594.33 491
12595.38 485
12596.44 522
12597.50 491
12598.56 526
12599.62 499
12600.68 518
12601.74 510
12602.80 528
12603.86 530
12604.92 522
12605.98 513
12607.04 562
12608.10 546
12609.16 563
12610.22 562
12611.28 578
12612.34 553
12613.40 535
12614.46 587
12615.52 554
12616.58 556
12617.64 610
12618.70 584
12619.76 590
12620.82 604
12621.88 615
12622.94 586
12624.00 571
12625.07 629
12626.13 643
12627.19 648
12628.25 623
12629.31 624
12630.37 633
12631.43 651
12632.49 625
12633.55 623
12634.61 647
12635.67 615
12636.73 594
12637.80 627
12638.86 632
12639.92 630
12640.98 567
12642.04 555
12643.10 573
12644.16 594
12645.23 565
12646.29 552
12647.35 563
12648.41 542
12649.47 555
12650.53 587
12651.59 586
12652.66 583
12653.72 530
12654.78 524
12655.84 540
12656.90 579
12657.97 576
12659.03 580
12660.09 546
12661.15 559
12662.21 545
12663.28 529
12664.34 538
12665.40 564
12666.46 540
12667.53 538
12668.59 590
12669.65 569
12670.71 582
12671.78 543
12672.84 581
12673.90 581
12674.96 554
12676.03 584
12677.09 567
12678.15 606
12679.22 603
12680.28 589
12681.34 570
12682.40 591
12683.47 587
12684.53 603
12685.59 590
12686.66 585
12687.72 590
12688.78 635
12689.85 654
12690.91 603
12691.97 599
12693.04 629
12694.10 646
12695.16 589
12696.23 637
12697.29 655
12698.35 648
12699.42 656
12700.48 642
12701.55 656
12702.61 686
12703.67 695
12704.74 713
12705.80 738
12706.87 722
12707.93 742
12708.99 710
12710.06 686
12711.12 753
12712.19 749
12713.25 728
12714.32 704
12715.38 764
12716.44 746
12717.51 708
12718.57 673
12719.64 742
12720.70 752
12721.77 698
12722.83 692
12723.90 703
12724.96 718
12726.03 659
12727.09 709
12728.16 703
12729.22 788
12730.29 736
12731.35 756
12732.42 808
12733.48 724
12734.55 746
12735.61 780
12736.68 793
12737.74 777
12738.81 733
12739.87 756
12740.94 742
12742.00 715
12743.07 704
12744.14 693
12745.20 679
12746.27 679
12747.33 664
12748.40 679
12749.46 659
12750.53 629
12751.60 638
12752.66 658
12753.73 596
12754.79 629
12755.86 625
12756.93 625
12757.99 588
12759.06 574
12760.12 569
12761.19 565
12762.26 588
12763.32 567
12764.39 566
12765.46 567
12766.52 569
12767.59 566
12768.66 563
12769.72 574
12770.79 536
12771.86 559
12772.92 585
12773.99 530
12775.06 533
12776.12 561
12777.19 562
12778.26 541
12779.33 564
12780.39 558
12781.46 536
12782.53 519
12783.59 531
12784.66 537
12785.73 570
12786.80 508
12787.86 512
12788.93 539
12790.00 513
12791.07 537
12792.13 528
12793.20 498
12794.27 478
12795.34 505
12796.40 506
12797.47 524
12798.54 496
12799.61 500
12800.68 499
12801.74 513
12802.81 527
12803.88 527
12804.95 477
12806.02 487
12807.09 492
12808.15 493
12809.22 503
12810.29 495
12811.36 506
12812.43 558
12813.50 513
12814.56 520
12815.63 489
12816.70 515
12817.77 549
12818.84 500
12819.91 515
12820.98 559
12822.04 536
12823.11 575
12824.18 529
12825.25 561
12826.32 540
12827.39 516
12828.46 566
12829.53 546
12830.60 528
12831.67 519
12832.74 554
12833.81 536
12834.87 541
12835.94 508
12837.01 481
12838.08 500
12839.15 504
12840.22 508
12841.29 521
12842.36 480
12843.43 495
12844.50 479
12845.57 482
12846.64 459
12847.71 458
12848.78 460
12849.85 479
12850.92 451
12851.99 463
12853.06 461
12854.13 414
12855.20 424
12856.27 453
12857.34 431
12858.41 416
12859.48 441
12860.55 444
12861.62 443
12862.69 440
12863.77 414
12864.84 389
12865.91 407
12866.98 400
12868.05 417
12869.12 397
12870.19 404
12871.26 413
12872.33 432
12873.40 413
12874.47 414
12875.54 420
12876.62 424
12877.69 395
12878.76 401
12879.83 401
12880.90 388
12881.97 402
12883.04 417
12884.12 392
12885.19 396
12886.26 373
12887.33 387
12888.40 395
12889.47 399
12890.54 394
12891.62 389
12892.69 398
12893.76 390
12894.83 368
12895.90 375
12896.98 370
12898.05 378
12899.12 386
12900.19 381
12901.26 368
12902.34 349
12903.41 383
12904.48 349
12905.55 375
12906.63 339
12907.70 347
12908.77 352
12909.84 392
12910.92 394
12911.99 359
12913.06 382
12914.13 381
12915.21 398
12916.28 378
12917.35 391
12918.42 363
12919.50 386
12920.57 367
12921.64 356
12922.72 343
12923.79 385
12924.86 389
12925.94 347
12927.01 345
12928.08 367
12929.16 352
12930.23 365
12931.30 342
12932.38 349
12933.45 358
12934.52 329
12935.60 332
12936.67 352
12937.74 350
12938.82 337
12939.89 354
12940.97 342
12942.04 315
12943.11 321
12944.19 333
12945.26 361
12946.34 320
12947.41 332
12948.48 334
12949.56 334
12950.63 323
12951.71 328
12952.78 332
12953.85 344
12954.93 348
12956.00 355
12957.08 341
12958.15 349
12959.23 341
12960.30 343
12961.38 344
12962.45 332
12963.53 319
12964.60 339
12965.68 314
12966.75 327
12967.83 363
12968.90 341
12969.98 347
12971.05 342
12972.13 340
12973.20 340
12974.28 348
12975.35 340
12976.43 322
12977.50 342
12978.58 348
12979.65 342
12980.73 331
12981.80 303
12982.88 273
12983.95 306
12985.03 346
12986.11 329
12987.18 319
12988.26 338
12989.33 349
12990.41 322
12991.48 311
12992.56 314
12993.64 325
12994.71 308
12995.79 319
12996.86 336
12997.94 360
12999.02 312
13000.09 313
13001.17 339
13002.25 324
13003.32 330
13004.40 329
13005.48 370
13006.55 345
13007.63 338
13008.71 341
13009.78 372
13010.86 335
13011.94 318
13013.01 354
13014.09 335
13015.17 305
13016.24 332
13017.32 343
13018.40 314
13019.47 341
13020.55 354
13021.63 372
13022.71 333
13023.78 322
13024.86 314
13025.94 326
13027.01 327
13028.09 358
13029.17 359
13030.25 362
13031.32 327
13032.40 340
13033.48 342
13034.56 354
13035.64 324
13036.71 344
13037.79 339
13038.87 324
13039.95 334
13041.02 381
13042.10 376
13043.18 356
13044.26 340
13045.34 331
13046.41 356
13047.49 340
13048.57 320
13049.65 341
13050.73 348
13051.81 354
13052.88 344
13053.96 325
13055.04 342
13056.12 334
13057.20 361
13058.28 300
13059.36 300
13060.44 340
13061.51 364
13062.59 317
13063.67 342
13064.75 329
13065.83 321
13066.91 310
13067.99 336
13069.07 310
13070.15 313
13071.23 316
13072.30 341
13073.38 347
13074.46 336
13075.54 331
13076.62 342
13077.70 332
13078.78 340
13079.86 345
13080.94 343
13082.02 324
13083.10 330
13084.18 347
13085.26 325
13086.34 335
13087.42 341
13088.50 310
13089.58 315
13090.66 346
13091.74 350
13092.82 333
13093.90 354
13094.98 365
13096.06 346
13097.14 345
13098.22 317
13099.30 368
13100.38 351
13101.46 332
13102.54 323
13103.62 329
13104.70 354
13105.78 334
13106.86 352
13107.94 342
13109.03 371
13110.11 353
13111.19 359
13112.27 336
13113.35 320
13114.43 351
13115.51 325
13116.59 381
13117.67 346
13118.75 352
13119.84 379
13120.92 350
13122.00 331
13123.08 378
13124.16 353
13125.24 354
13126.32 362
13127.41 353
13128.49 351
13129.57 375
13130.65 346
13131.73 362
13132.81 350
13133.90 375
13134.98 362
13136.06 329
13137.14 351
13138.22 353
13139.30 338
13140.39 351
13141.47 382
13142.55 380
13143.63 363
13144.72 341
13145.80 364
13146.88 356
13147.96 342
13149.04 333
13150.13 355
13151.21 378
13152.29 364
13153.38 368
13154.46 366
13155.54 352
13156.62 370
13157.71 364
13158.79 360
13159.87 345
13160.95 383
13162.04 351
13163.12 376
13164.20 353
13165.29 389
13166.37 346
13167.45 344
13168.54 351
13169.62 354
13170.70 355
13171.79 358
13172.87 375
13173.95 371
13175.04 398
13176.12 372
13177.20 388
13178.29 370
13179.37 351
13180.45 361
13181.54 372
13182.62 365
13183.71 384
13184.79 386
13185.87 357
13186.96 351
13188.04 379
13189.13 384
13190.21 393
13191.29 383
13192.38 393
13193.46 391
13194.55 370
13195.63 392
13196.72 383
13197.80 385
13198.88 403
13199.97 446
13201.05 388
13202.14 375
13203.22 385
13204.31 377
13205.39 393
13206.48 404
13207.56 405
13208.65 384
13209.73 393
13210.82 410
13211.90 376
13212.99 398
13214.07 390
13215.16 409
13216.24 401
13217.33 403
13218.41 393
13219.50 403
13220.58 417
13221.67 381
13222.75 385
13223.84 419
13224.92 421
13226.01 400
13227.10 415
13228.18 386
13229.27 394
13230.35 439
13231.44 420
13232.52 405
13233.61 418
13234.70 405
13235.78 448
13236.87 423
13237.95 437
13239.04 441
13240.13 417
13241.21 412
13242.30 426
13243.39 416
13244.47 436
13245.56 422
13246.64 455
13247.73 458
13248.82 424
13249.90 455
13250.99 454
13252.08 432
13253.16 445
13254.25 462
13255.34 438
13256.42 476
13257.51 465
13258.60 457
13259.69 473
13260.77 458
13261.86 492
13262.95 500
13264.03 483
13265.12 468
13266.21 486
13267.30 457
13268.38 471
13269.47 439
13270.56 434
13271.64 439
13272.73 481
13273.82 486
13274.91 517
13275.99 521
13277.08 507
13278.17 508
13279.26 516
13280.35 517
13281.43 524
13282.52 521
13283.61 532
13284.70 560
13285.79 542
13286.87 530
13287.96 571
13289.05 562
13290.14 525
13291.23 583
13292.31 549
13293.40 546
13294.49 545
13295.58 581
13296.67 586
13297.76 578
13298.85 629
13299.93 619
13301.02 612
13302.11 601
13303.20 604
13304.29 602
13305.38 608
13306.47 600
13307.56 613
13308.64 635
13309.73 618
13310.82 622
13311.91 636
13313.00 630
13314.09 662
13315.18 669
13316.27 652
13317.36 672
13318.45 662
13319.54 652
13320.63 658
13321.72 623
13322.81 667
13323.89 674
13324.98 684
13326.07 678
13327.16 701
13328.25 687
13329.34 657
13330.43 706
13331.52 706
13332.61 705
13333.70 707
13334.79 685
13335.88 690
13336.97 738
13338.06 728
13339.15 775
13340.24 728
13341.33 713
13342.42 748
13343.52 698
13344.61 753
13345.70 725
13346.79 750
13347.88 742
13348.97 723
13350.06 782
13351.15 735
13352.24 754
13353.33 750
13354.42 801
13355.51 811
13356.60 773
13357.69 805
13358.79 796
13359.88 791
13360.97 833
13362.06 841
13363.15 827
13364.24 864
13365.33 873
13366.42 893
13367.51 876
13368.61 870
13369.70 855
13370.79 842
13371.88 871
13372.97 888
13374.06 871
13375.16 848
13376.25 812
13377.34 831
13378.43 838
13379.52 816
13380.61 836
13381.71 762
13382.80 762
13383.89 720
13384.98 736
13386.08 717
13387.17 692
13388.26 691
13389.35 696
13390.44 669
13391.54 645
13392.63 658
13393.72 642
13394.81 664
13395.91 674
13397.00 654
13398.09 608
13399.18 641
13400.28 630
13401.37 619
13402.46 640
13403.56 673
13404.65 648
13405.74 653
13406.83 699
13407.93 680
13409.02 656
13410.11 619
13411.21 661
13412.30 656
13413.39 654
13414.49 643
13415.58 674
13416.67 678
13417.77 649
13418.86 650
13419.95 682
13421.05 663
13422.14 653
13423.23 669
13424.33 654
13425.42 663
13426.52 646
13427.61 670
13428.70 678
13429.80 657
13430.89 687
13431.98 691
13433.08 664
13434.17 664
13435.27 660
13436.36 676
13437.46 661
13438.55 657
13439.64 676
13440.74 686
13441.83 676
13442.93 641
13444.02 675
13445.12 690
13446.21 706
13447.31 697
13448.40 687
13449.50 708
13450.59 716
13451.68 684
13452.78 728
13453.87 741
13454.97 732
13456.06 721
13457.16 718
13458.25 753
13459.35 759
13460.44 777
13461.54 758
13462.64 742
13463.73 757
13464.83 766
13465.92 775
13467.02 798
13468.11 786
13469.21 757
13470.30 760
13471.40 750
13472.49 765
13473.59 759
13474.69 753
13475.78 807
13476.88 811
13477.97 757
13479.07 804
13480.17 819
13481.26 794
13482.36 795
13483.45 830
13484.55 814
13485.65 821
13486.74 801
13487.84 789
13488.93 839
13490.03 826
13491.13 850
13492.22 866
13493.32 879
13494.42 910
13495.51 864
13496.61 841
13497.71 889
13498.80 880
13499.90 910
13501.00 947
13502.09 930
13503.19 908
13504.29 918
13505.38 914
13506.48 921
13507.58 919
13508.68 937
13509.77 919
13510.87 892
13511.97 941
13513.07 919
13514.16 864
13515.26 886
13516.36 852
13517.45 877
13518.55 852
13519.65 838
13520.75 835
13521.85 810
13522.94 788
13524.04 755
13525.14 784
13526.24 781
13527.33 768
13528.43 761
13529.53 763
13530.63 750
13531.73 721
13532.82 711
13533.92 745
13535.02 730
13536.12 691
13537.22 697
13538.32 684
13539.41 699
13540.51 686
13541.61 659
13542.71 650
13543.81 677
13544.91 666
13546.00 619
13547.10 674
13548.20 677
13549.30 641
13550.40 640
13551.50 624
13552.60 635
13553.70 638
13554.80 625
13555.89 629
13556.99 598
13558.09 616
13559.19 608
13560.29 633
13561.39 613
13562.49 575
13563.59 618
13564.69 604
13565.79 606
13566.89 584
13567.99 634
13569.09 587
13570.19 606
13571.29 609
13572.39 614
13573.49 574
13574.59 610
13575.69 597
13576.79 596
13577.88 603
13578.98 585
13580.08 610
13581.19 637
13582.29 661
13583.39 637
13584.49 596
13585.59 641
13586.69 634
13587.79 610
13588.89 607
13589.99 606
13591.09 571
13592.19 608
13593.29 615
13594.39 601
13595.49 604
13596.59 578
13597.69 608
13598.79 604
13599.89 584
13600.99 594
13602.09 636
13603.20 642
13604.30 579
13605.40 646
13606.50 609
13607.60 614
13608.70 614
13609.80 593
13610.90 617
13612.01 599
13613.11 577
13614.21 603
13615.31 625
13616.41 605
13617.51 605
13618.61 599
13619.72 596
13620.82 596
13621.92 599
13623.02 593
13624.12 600
13625.22 616
13626.33 622
13627.43 629
13628.53 610
13629.63 600
13630.73 613
13631.84 587
13632.94 613
13634.04 617
13635.14 633
13636.25 642
13637.35 562
13638.45 635
13639.55 642
13640.65 600
13641.76 637
13642.86 611
13643.96 626
13645.07 628
13646.17 630
13647.27 619
13648.37 622
13649.48 598
13650.58 627
13651.68 653
13652.79 663
13653.89 594
13654.99 605
13656.09 599
13657.20 588
13658.30 627
13659.40 624
13660.51 643
13661.61 643
13662.71 651
13663.82 603
13664.92 563
13666.02 600
13667.13 601
13668.23 595
13669.34 570
13670.44 583
13671.54 623
13672.65 604
13673.75 565
13674.85 594
13675.96 601
13677.06 610
13678.17 590
13679.27 618
13680.37 593
13681.48 582
13682.58 610
13683.69 599
13684.79 637
13685.89 641
13687.00 602
13688.10 606
13689.21 618
13690.31 601
13691.42 633
13692.52 647
13693.63 619
13694.73 595
13695.84 632
13696.94 631
13698.05 665
13699.15 652
13700.25 634
13701.36 681
13702.46 635
13703.57 662
13704.67 656
13705.78 679
13706.89 641
13707.99 682
13709.10 660
13710.20 714
13711.31 708
13712.41 723
13713.52 680
13714.62 693
13715.73 716
13716.83 707
13717.94 695
13719.04 709
13720.15 731
13721.26 745
13722.36 743
13723.47 717
13724.57 754
13725.68 753
13726.79 737
13727.89 750
13729.00 819
13730.10 785
13731.21 765
13732.32 793
13733.42 782
13734.53 825
13735.63 831
13736.74 812
13737.85 794
13738.95 842
13740.06 846
13741.17 841
13742.27 855
13743.38 896
13744.49 881
13745.59 875
13746.70 899
13747.81 924
13748.91 944
13750.02 935
13751.13 963
13752.23 1039
13753.34 1016
13754.45 1081
13755.56 1091
13756.66 1078
13757.77 1158
13758.88 1178
13759.98 1206
13761.09 1188
13762.20 1250
13763.31 1284
13764.41 1237
13765.52 1279
13766.63 1286
13767.74 1278
13768.84 1239
13769.95 1227
13771.06 1219
13772.17 1251
13773.28 1272
13774.38 1256
13775.49 1145
13776.60 1190
13777.71 1132
13778.82 1148
13779.92 1115
13781.03 1047
13782.14 1044
13783.25 1003
13784.36 967
13785.46 935
13786.57 937
13787.68 907
13788.79 869
13789.90 850
13791.01 859
13792.12 814
13793.22 822
13794.33 840
13795.44 836
13796.55 810
13797.66 781
13798.77 764
13799.88 771
13800.99 750
13802.10 720
13803.20 744
13804.31 695
13805.42 727
13806.53 709
13807.64 730
13808.75 736
13809.86 731
13810.97 693
13812.08 677
13813.19 676
13814.30 630
13815.41 679
13816.52 662
13817.63 691
13818.74 703
13819.84 681
13820.95 694
13822.06 662
13823.17 673
13824.28 646
13825.39 673
13826.50 653
13827.61 643
13828.72 644
13829.83 623
13830.94 661
13832.05 687
13833.16 611
13834.28 632
13835.39 653
13836.50 672
13837.61 656
13838.72 676
13839.83 666
13840.94 697
13842.05 701
13843.16 626
13844.27 597
13845.38 638
13846.49 643
13847.60 619
13848.71 620
13849.82 631
13850.93 659
13852.05 655
13853.16 632
13854.27 628
13855.38 621
13856.49 643
13857.60 702
13858.71 664
13859.82 698
13860.94 638
13862.05 688
13863.16 687
13864.27 657
13865.38 645
13866.49 657
13867.60 672
13868.72 676
13869.83 639
13870.94 652
13872.05 655
13873.16 639
13874.27 671
13875.39 648
13876.50 645
13877.61 624
13878.72 647
13879.83 652
13880.95 680
13882.06 665
13883.17 665
13884.28 684
13885.40 654
13886.51 664
13887.62 675
13888.73 708
13889.85 701
13890.96 707
13892.07 736
13893.18 723
13894.30 734
13895.41 739
13896.52 732
13897.63 785
13898.75 780
13899.86 753
13900.97 724
13902.09 724
13903.20 719
13904.31 705
13905.43 683
13906.54 684
13907.65 697
13908.77 690
13909.88 715
13910.99 649
13912.11 664
13913.22 641
13914.33 630
13915.45 615
13916.56 611
13917.67 637
13918.79 640
13919.90 608
13921.01 615
13922.13 629
13923.24 583
13924.36 617
13925.47 596
13926.58 603
13927.70 572
13928.81 590
13929.93 607
13931.04 615
13932.15 617
13933.27 616
13934.38 574
13935.50 563
13936.61 600
13937.73 568
13938.84 595
13939.95 554
13941.07 539
13942.18 554
13943.30 590
13944.41 573
13945.53 564
13946.64 558
13947.76 574
13948.87 585
13949.99 556
13951.10 572
13952.22 559
13953.33 614
13954.45 565
13955.56 547
13956.68 534
13957.79 528
13958.91 556
13960.02 540
13961.14 565
13962.25 556
13963.37 572
13964.49 524
13965.60 523
13966.72 536
13967.83 516
13968.95 528
13970.06 522
13971.18 540
13972.30 535
13973.41 497
13974.53 581
13975.64 570
13976.76 546
13977.88 552
13978.99 574
13980.11 592
13981.22 576
13982.34 553
13983.46 552
13984.57 533
13985.69 543
13986.80 535
13987.92 537
13989.04 528
13990.15 539
13991.27 535
13992.39 521
13993.50 555
13994.62 527
13995.74 526
13996.85 547
13997.97 541
13999.09 556
14000.21 515
14001.32 507
14002.44 559
14003.56 536
14004.67 521
14005.79 559
14006.91 567
14008.02 555
14009.14 516
14010.26 531
14011.38 534
14012.49 525
14013.61 566
14014.73 584
14015.85 500
14016.96 535
14018.08 581
14019.20 549
14020.32 540
14021.44 543
14022.55 522
14023.67 563
14024.79 553
14025.91 533
14027.02 549
14028.14 545
14029.26 565
14030.38 571
14031.50 564
14032.62 534
14033.73 529
14034.85 575
14035.97 553
14037.09 572
14038.21 598
14039.33 584
14040.44 608
14041.56 579
14042.68 566
14043.80 603
14044.92 555
14046.04 565
14047.16 574
14048.27 615
14049.39 635
14050.51 638
14051.63 599
14052.75 571
14053.87 582
14054.99 607
14056.11 608
14057.23 611
14058.35 612
14059.47 626
14060.59 657
14061.70 642
14062.82 611
14063.94 660
14065.06 655
14066.18 692
14067.30 691
14068.42 660
14069.54 703
14070.66 672
14071.78 673
14072.90 694
14074.02 694
14075.14 710
14076.26 723
14077.38 726
14078.50 730
14079.62 751
14080.74 784
14081.86 754
14082.98 747
14084.10 755
14085.22 745
14086.34 750
14087.46 799
14088.58 786
14089.70 769
14090.82 792
14091.94 790
14093.07 778
14094.19 777
14095.31 762
14096.43 818
14097.55 806
14098.67 803
14099.79 803
14100.91 806
14102.03 828
14103.15 793
14104.27 785
14105.39 751
14106.52 736
14107.64 763
14108.76 765
14109.88 762
14111.00 717
14112.12 721
14113.24 708
14114.37 680
14115.49 678
14116.61 683
14117.73 664
14118.85 685
14119.97 667
14121.10 647
14122.22 655
14123.34 658
14124.46 655
14125.58 648
14126.70 616
14127.83 584
14128.95 602
14130.07 595
14131.19 619
14132.32 618
14133.44 583
14134.56 574
14135.68 590
14136.80 593
14137.93 574
14139.05 571
14140.17 552
14141.29 543
14142.42 562
14143.54 598
14144.66 571
14145.78 570
14146.91 564
14148.03 548
14149.15 538
14150.28 546
14151.40 560
14152.52 566
14153.65 563
14154.77 556
14155.89 508
14157.01 517
14158.14 560
14159.26 512
14160.38 551
14161.51 534
14162.63 548
14163.75 514
14164.88 539
14166.00 586
14167.12 528
14168.25 518
14169.37 527
14170.50 513
14171.62 509
14172.74 513
14173.87 526
14174.99 533
14176.12 508
14177.24 515
14178.36 519
14179.49 503
14180.61 513
14181.74 517
14182.86 496
14183.98 517
14185.11 511
14186.23 495
14187.36 502
14188.48 501
14189.61 508
14190.73 516
14191.85 485
14192.98 471
14194.10 498
14195.23 488
14196.35 490
14197.48 472
14198.60 490
14199.73 504
14200.85 488
14201.98 451
14203.10 467
14204.23 481
14205.35 460
14206.48 464
14207.60 442
14208.73 448
14209.85 444
14210.98 448
14212.10 455
14213.23 470
14214.36 450
14215.48 476
14216.61 455
14217.73 455
14218.86 449
14219.98 470
14221.11 456
14222.23 443
14223.36 483
14224.49 425
14225.61 461
14226.74 418
14227.86 452
14228.99 451
14230.12 421
14231.24 420
14232.37 461
14233.49 422
14234.62 454
14235.75 438
14236.87 426
14238.00 402
14239.13 414
14240.25 410
14241.38 422
14242.51 435
14243.63 404
14244.76 407
14245.89 411
14247.01 413
14248.14 405
14249.27 432
14250.39 417
14251.52 411
14252.65 404
14253.77 407
14254.90 434
14256.03 409
14257.15 397
14258.28 408
14259.41 422
14260.54 414
14261.66 387
14262.79 382
14263.92 379
14265.05 395
14266.17 390
14267.30 366
14268.43 396
14269.56 391
14270.68 346
14271.81 394
14272.94 386
14274.07 404
14275.20 406
14276.32 408
14277.45 391
14278.58 372
14279.71 391
14280.83 369
14281.96 392
14283.09 378
14284.22 379
14285.35 371
14286.48 361
14287.60 383
14288.73 400
14289.86 365
14290.99 353
14292.12 366
14293.25 373
14294.38 358
14295.50 392
14296.63 367
14297.76 355
14298.89 393
14300.02 349
14301.15 358
14302.28 364
14303.41 370
14304.53 352
14305.66 354
14306.79 369
14307.92 348
14309.05 339
14310.18 357
14311.31 348
14312.44 343
14313.57 350
14314.70 330
14315.83 330
14316.96 348
14318.09 322
14319.22 333
14320.35 367
14321.48 341
14322.60 333
14323.73 373
14324.86 355
14325.99 358
14327.12 361
14328.25 343
14329.38 350
14330.51 349
14331.64 340
14332.77 349
14333.90 331
14335.03 324
14336.17 340
14337.30 346
14338.43 324
14339.56 299
14340.69 344
14341.82 352
14342.95 325
14344.08 350
14345.21 334
14346.34 336
14347.47 358
14348.60 350
14349.73 373
14350.86 329
14351.99 317
14353.12 340
14354.26 335
14355.39 349
14356.52 338
14357.65 327
14358.78 331
14359.91 357
14361.04 339
14362.17 340
14363.30 338
14364.44 345
14365.57 345
14366.70 355
14367.83 328
14368.96 353
14370.09 329
14371.23 331
14372.36 328
14373.49 319
14374.62 336
14375.75 340
14376.88 317
14378.02 309
14379.15 339
14380.28 349
14381.41 328
14382.54 343
14383.68 310
14384.81 310
14385.94 312
14387.07 332
14388.21 332
14389.34 344
14390.47 348
14391.60 331
14392.73 317
14393.87 331
14395.00 319
14396.13 321
14397.27 326
14398.40 300
14399.53 337
14400.66 338
14401.80 334
14402.93 343
14404.06 352
14405.19 359
14406.33 340
14407.46 340
14408.59 348
14409.73 332
14410.86 350
14411.99 348
14413.13 339
14414.26 340
14415.39 336
14416.53 332
14417.66 348
14418.79 337
14419.93 367
14421.06 371
14422.19 345
14423.33 336
14424.46 339
14425.60 372
14426.73 345
14427.86 331
14429.00 332
14430.13 361
14431.27 371
14432.40 362
14433.53 359
14434.67 342
14435.80 371
14436.94 366
14438.07 397
14439.21 371
14440.34 361
14441.47 365
14442.61 383
14443.74 370
14444.88 373
14446.01 371
14447.15 376
14448.28 391
14449.42 385
14450.55 347
14451.69 378
14452.82 365
14453.96 403
14455.09 389
14456.23 397
14457.36 391
14458.50 355
14459.63 377
14460.77 327
14461.90 346
14463.04 370
14464.17 388
14465.31 384
14466.44 389
14467.58 383
14468.71 407
14469.85 378
14470.98 377
14472.12 395
14473.26 405
14474.39 380
14475.53 356
14476.66 394
14477.80 398
14478.93 407
14480.07 373
14481.21 387
14482.34 377
14483.48 358
14484.61 356
14485.75 390
14486.89 387
14488.02 385
14489.16 410
14490.30 370
14491.43 376
14492.57 368
14493.70 382
14494.84 386
14495.98 394
14497.11 381
14498.25 412
14499.39 398
14500.52 375
14501.66 361
14502.80 381
14503.93 383
14505.07 396
14506.21 404
14507.35 396
14508.48 377
14509.62 401
14510.76 393
14511.89 366
14513.03 391
14514.17 386
14515.31 392
14516.44 380
14517.58 392
14518.72 385
14519.86 394
14520.99 390
14522.13 355
14523.27 378
14524.41 374
14525.54 350
14526.68 362
14527.82 375
14528.96 380
14530.09 378
14531.23 364
14532.37 382
14533.51 345
14534.65 364
14535.78 368
14536.92 346
14538.06 371
14539.20 364
14540.34 367
14541.48 385
14542.61 384
14543.75 385
14544.89 380
14546.03 344
14547.17 369
14548.31 396
14549.45 386
14550.58 361
14551.72 360
14552.86 352
14554.00 355
14555.14 337
14556.28 374
14557.42 388
14558.56 389
14559.70 354
14560.83 357
14561.97 402
14563.11 374
14564.25 395
14565.39 391
14566.53 391
14567.67 423
14568.81 405
14569.95 400
14571.09 406
14572.23 402
14573.37 419
14574.51 392
14575.65 413
14576.79 390
14577.93 419
14579.07 443
14580.21 406
14581.35 392
14582.49 413
14583.63 421
14584.77 420
14585.91 427
14587.05 443
14588.19 439
14589.33 417
14590.47 413
14591.61 435
14592.75 452
14593.89 443
14595.03 440
14596.17 474
14597.31 448
14598.45 441
14599.59 464
14600.73 471
14601.87 451
14603.01 474
14604.15 497
14605.29 487
14606.43 466
14607.58 481
14608.72 472
14609.86 506
14611.00 464
14612.14 487
14613.28 474
14614.42 464
14615.56 468
14616.70 498
14617.85 494
14618.99 495
14620.13 499
14621.27 478
14622.41 521
14623.55 541
14624.69 532
14625.84 527
14626.98 544
14628.12 570
14629.26 589
14630.40 589
14631.54 564
14632.69 579
14633.83 593
14634.97 584
14636.11 602
14637.25 610
14638.40 583
14639.54 589
14640.68 590
14641.82 651
14642.97 595
14644.11 571
14645.25 537
14646.39 546
14647.54 543
14648.68 480
14649.82 498
14650.96 502
14652.11 485
14653.25 467
14654.39 505
14655.53 487
14656.68 433
14657.82 429
14658.96 421
14660.11 442
14661.25 399
14662.39 404
14663.53 408
14664.68 381
14665.82 377
14666.96 365
14668.11 402
14669.25 391
14670.39 387
14671.54 376
14672.68 395
14673.82 373
14674.97 368
14676.11 412
14677.26 391
14678.40 389
14679.54 369
14680.69 366
14681.83 370
14682.97 353
14684.12 373
14685.26 361
14686.41 344
14687.55 365
14688.69 349
14689.84 347
14690.98 351
14692.13 320
14693.27 329
14694.42 356
14695.56 352
14696.70 329
14697.85 358
14698.99 335
14700.14 335
14701.28 332
14702.43 300
14703.57 302
14704.72 329
14705.86 356
14707.01 329
14708.15 337
14709.30 350
14710.44 326
14711.58 322
14712.73 341
14713.87 323
14715.02 327
14716.17 319
14717.31 294
14718.46 331
14719.60 332
14720.75 315
14721.89 312
14723.04 327
14724.18 317
14725.33 334
14726.47 341
14727.62 345
14728.76 325
14729.91 310
14731.06 312
14732.20 286
14733.35 305
14734.49 310
14735.64 304
14736.79 338
14737.93 351
14739.08 327
14740.22 330
14741.37 299
14742.52 317
14743.66 300
14744.81 302
14745.95 314
14747.10 320
14748.25 295
14749.39 291
14750.54 290
14751.69 311
14752.83 282
14753.98 325
14755.13 323
14756.27 257
14757.42 294
14758.57 288
14759.71 278
14760.86 289
14762.01 279
14763.15 267
14764.30 301
14765.45 303
14766.60 293
14767.74 289
14768.89 300
14770.04 300
14771.18 282
14772.33 268
14773.48 286
14774.63 282
14775.77 299
14776.92 278
14778.07 271
14779.22 261
14780.36 273
14781.51 283
14782.66 265
14783.81 293
14784.96 286
14786.10 287
14787.25 291
14788.40 303
14789.55 289
14790.70 277
14791.84 250
14792.99 267
14794.14 275
14795.29 266
14796.44 271
14797.58 260
14798.73 234
14799.88 254
14801.03 264
14802.18 276
14803.33 258
14804.48 256
14805.62 266
14806.77 277
14807.92 249
14809.07 247
14810.22 244
14811.37 259
14812.52 256
14813.67 243
14814.81 250
14815.96 245
14817.11 255
14818.26 258
14819.41 241
14820.56 260
14821.71 250
14822.86 247
14824.01 266
14825.16 271
14826.31 228
14827.46 242
14828.61 233
14829.76 246
14830.91 265
14832.06 238
14833.20 245
14834.35 222
14835.50 266
14836.65 231
14837.80 264
14838.95 255
14840.10 234
14841.25 263
14842.40 226
14843.55 265
14844.70 251
14845.85 258
14847.00 262
14848.15 230
14849.31 218
14850.46 228
14851.61 224
14852.76 238
14853.91 255
14855.06 230
14856.21 243
14857.36 250
14858.51 237
14859.66 223
14860.81 223
14861.96 240
14863.11 226
14864.26 226
14865.41 233
14866.57 231
14867.72 210
14868.87 217
14870.02 219
14871.17 228
14872.32 232
14873.47 236
14874.62 242
14875.77 237
14876.93 213
14878.08 231
14879.23 223
14880.38 237
14881.53 229
14882.68 228
14883.84 200
14884.99 232
14886.14 237
14887.29 239
14888.44 239
14889.59 227
14890.75 214
14891.90 219
14893.05 220
14894.20 241
14895.35 237
14896.51 250
14897.66 219
14898.81 221
14899.96 207
14901.12 222
14902.27 212
14903.42 217
14904.57 231
14905.73 213
14906.88 221
14908.03 209
14909.18 224
14910.34 200
14911.49 206
14912.64 210
14913.79 214
14914.95 202
14916.10 228
14917.25 226
14918.41 213
14919.56 234
14920.71 221
14921.87 213
14923.02 212
14924.17 216
14925.33 212
14926.48 197
14927.63 202
14928.79 211
14929.94 210
14931.09 229
14932.25 221
14933.40 232
14934.55 223
14935.71 220
14936.86 185
14938.01 208
14939.17 218
14940.32 223
14941.48 212
14942.63 236
14943.78 211
14944.94 218
14946.09 239
14947.25 239
14948.40 217
14949.55 209
14950.71 218
14951.86 236
14953.02 220
14954.17 217
14955.33 214
14956.48 228
14957.63 230
14958.79 215
14959.94 232
14961.10 221
14962.25 225
14963.41 223
14964.56 208
14965.72 223
14966.87 210
14968.03 220
14969.18 232
14970.34 218
14971.49 196
14972.65 223
14973.80 220
14974.96 215
14976.11 205
14977.27 207
14978.42 213
14979.58 234
14980.73 230
14981.89 209
14983.05 209
14984.20 207
14985.36 245
14986.51 227
14987.67 209
14988.82 214
14989.98 222
14991.13 222
14992.29 211
14993.45 200
14994.60 228
14995.76 225
14996.91 235
14998.07 201
14999.23 225
15000.38 191
15001.54 205
15002.70 212
15003.85 226
15005.01 208
15006.16 216
15007.32 210
15008.48 213
15009.63 198
15010.79 202
15011.95 208
15013.10 200
15014.26 215
15015.42 218
15016.57 205
15017.73 208
15018.89 212
15020.04 214
15021.20 211
15022.36 216
15023.52 204
15024.67 234
15025.83 238
15026.99 205
15028.14 238
15029.30 220
15030.46 196
15031.62 205
15032.77 207
15033.93 207
15035.09 192
15036.25 193
15037.40 220
15038.56 212
15039.72 215
15040.88 205
15042.03 195
15043.19 206
15044.35 211
15045.51 211
15046.67 205
15047.82 199
15048.98 201
15050.14 206
15051.30 201
15052.46 213
15053.61 199
15054.77 205
15055.93 236
15057.09 215
15058.25 195
15059.41 200
15060.56 216
15061.72 209
15062.88 222
15064.04 217
15065.20 215
15066.36 201
15067.52 261
15068.68 236
15069.83 216
15070.99 222
15072.15 241
15073.31 247
15074.47 220
15075.63 233
15076.79 221
15077.95 216
15079.11 193
15080.27 237
15081.43 229
15082.58 202
15083.74 236
15084.90 231
15086.06 198
15087.22 211
15088.38 207
15089.54 199
15090.70 217
15091.86 221
15093.02 201
15094.18 219
15095.34 218
15096.50 216
15097.66 213
15098.82 230
15099.98 211
15101.14 217
15102.30 239
15103.46 222
15104.62 210
15105.78 208
15106.94 219
15108.10 221
15109.26 228
15110.42 222
15111.58 209
15112.74 206
15113.90 213
15115.06 220
15116.22 226
15117.39 224
15118.55 224
15119.71 237
15120.87 205
15122.03 202
15123.19 221
15124.35 243
15125.51 214
15126.67 215
15127.83 236
15128.99 227
15130.16 230
15131.32 218
15132.48 235
15133.64 232
15134.80 233
15135.96 232
15137.12 251
15138.28 257
15139.45 247
15140.61 233
15141.77 251
15142.93 226
15144.09 230
15145.25 246
15146.42 226
15147.58 217
15148.74 224
15149.90 260
15151.06 269
15152.23 219
15153.39 231
15154.55 250
15155.71 254
15156.87 233
15158.04 250
15159.20 259
15160.36 255
15161.52 252
15162.69 251
15163.85 238
15165.01 260
15166.17 253
15167.34 273
15168.50 262
15169.66 241
15170.82 258
15171.99 260
15173.15 266
15174.31 291
15175.48 300
15176.64 278
15177.80 272
15178.96 270
15180.13 272
15181.29 271
15182.45 289
15183.62 281
15184.78 305
15185.94 291
15187.11 276
15188.27 293
15189.43 298
15190.60 284
15191.76 294
15192.92 302
15194.09 289
15195.25 308
15196.42 300
15197.58 309
15198.74 315
15199.91 279
15201.07 292
15202.23 313
15203.40 317
15204.56 312
15205.73 298
15206.89 302
15208.05 311
15209.22 309
15210.38 313
15211.55 320
15212.71 311
15213.88 312
15215.04 300
15216.21 278
15217.37 280
15218.53 296
15219.70 322
15220.86 323
15222.03 305
15223.19 314
15224.36 330
15225.52 323
15226.69 324
15227.85 353
15229.02 338
15230.18 348
15231.35 362
15232.51 341
15233.68 342
15234.84 342
15236.01 362
15237.17 338
15238.34 346
15239.50 345
15240.67 354
15241.83 339
15243.00 344
15244.17 371
15245.33 380
15246.50 316
15247.66 353
15248.83 350
15249.99 324
15251.16 368
15252.33 344
15253.49 334
15254.66 319
15255.82 294
15256.99 313
15258.16 312
15259.32 308
15260.49 316
15261.65 321
15262.82 319
15263.99 290
15265.15 287
15266.32 303
15267.49 301
15268.65 320
15269.82 307
15270.98 312
15272.15 307
15273.32 309
15274.48 311
15275.65 291
15276.82 311
15277.99 299
15279.15 290
15280.32 297
15281.49 300
15282.65 291
15283.82 309
15284.99 294
15286.15 299
15287.32 297
15288.49 304
15289.66 303
15290.82 272
15291.99 298
15293.16 282
15294.33 293
15295.49 308
15296.66 300
15297.83 306
15299.00 322
15300.16 295
15301.33 278
15302.50 296
15303.67 292
15304.83 305
15306.00 301
15307.17 300
15308.34 320
15309.51 293
15310.67 312
15311.84 311
15313.01 299
15314.18 296
15315.35 296
15316.52 271
15317.68 290
15318.85 321
15320.02 279
15321.19 303
15322.36 281
15323.53 287
15324.69 287
15325.86 291
15327.03 310
15328.20 335
15329.37 310
15330.54 290
15331.71 316
15332.88 312
15334.05 295
15335.21 308
15336.38 311
15337.55 305
15338.72 299
15339.89 291
15341.06 308
15342.23 287
15343.40 299
15344.57 298
15345.74 289
15346.91 308
15348.08 297
15349.25 304
15350.42 301
15351.58 289
15352.75 306
15353.92 306
15355.09 305
15356.26 333
15357.43 338
15358.60 300
15359.77 309
15360.94 314
15362.11 327
15363.28 343
15364.45 349
15365.62 320
15366.79 334
15367.96 335
15369.13 348
15370.31 327
15371.48 351
15372.65 342
15373.82 338
15374.99 347
15376.16 347
15377.33 344
15378.50 331
15379.67 348
15380.84 339
15382.01 335
15383.18 337
15384.35 337
15385.52 300
15386.69 332
15387.87 354
15389.04 338
15390.21 362
15391.38 333
15392.55 323
15393.72 304
15394.89 322
15396.06 322
15397.24 303
15398.41 310
15399.58 302
15400.75 286
15401.92 316
15403.09 310
15404.26 293
15405.44 292
15406.61 295
15407.78 301
15408.95 279
15410.12 265
15411.30 250
15412.47 289
15413.64 282
15414.81 289
15415.98 264
15417.16 278
15418.33 289
15419.50 280
15420.67 275
15421.84 275
15423.02 288
15424.19 261
15425.36 293
15426.53 271
15427.71 259
15428.88 267
15430.05 256
15431.22 266
15432.40 241
15433.57 248
15434.74 252
15435.92 271
15437.09 274
15438.26 243
15439.43 275
15440.61 259
15441.78 241
15442.95 249
15444.13 268
15445.30 257
15446.47 238
15447.65 260
15448.82 268
15449.99 263
15451.17 259
15452.34 243
15453.51 238
15454.69 230
15455.86 241
15457.03 251
15458.21 255
15459.38 247
15460.56 236
15461.73 252
15462.90 268
15464.08 277
15465.25 250
15466.43 279
15467.60 248
15468.77 241
15469.95 238
15471.12 244
15472.30 254
15473.47 267
15474.64 255
15475.82 243
15476.99 254
15478.17 258
15479.34 245
15480.52 236
15481.69 262
15482.87 259
15484.04 253
15485.22 256
15486.39 253
15487.56 244
15488.74 285
15489.91 255
15491.09 256
15492.26 244
15493.44 263
15494.61 262
15495.79 278
15496.96 249
15498.14 254
15499.32 269
15500.49 264
15501.67 228
15502.84 242
15504.02 265
15505.19 260
15506.37 251
15507.54 256
15508.72 241
15509.89 262
15511.07 254
15512.25 238
15513.42 259
15514.60 248
15515.77 235
15516.95 245
15518.13 250
15519.30 249
15520.48 267
15521.65 247
15522.83 245
15524.01 235
15525.18 242
15526.36 237
15527.53 248
15528.71 261
15529.89 272
15531.06 242
15532.24 260
15533.42 249
15534.59 224
15535.77 255
15536.95 266
15538.12 280
15539.30 265
15540.48 274
15541.65 262
15542.83 280
15544.01 273
15545.18 270
15546.36 286
15547.54 274
15548.72 293
15549.89 289
15551.07 276
15552.25 258
15553.42 266
15554.60 294
15555.78 282
15556.96 264
15558.13 261
15559.31 265
15560.49 271
15561.67 265
15562.84 277
15564.02 275
15565.20 277
15566.38 288
15567.56 289
15568.73 275
15569.91 292
15571.09 301
15572.27 287
15573.45 290
15574.62 264
15575.80 283
15576.98 270
15578.16 267
15579.34 302
15580.52 296
15581.69 296
15582.87 282
15584.05 300
15585.23 314
15586.41 306
15587.59 313
15588.76 313
15589.94 313
15591.12 330
15592.30 321
15593.48 326
15594.66 309
15595.84 320
15597.02 301
15598.20 321
15599.37 310
15600.55 353
15601.73 342
15602.91 352
15604.09 315
15605.27 350
15606.45 324
15607.63 321
15608.81 354
15609.99 327
15611.17 315
15612.35 339
15613.53 347
15614.71 322
15615.89 340
15617.07 343
15618.25 376
15619.43 368
15620.60 353
15621.78 361
15622.96 370
15624.14 367
15625.32 369
15626.50 381
15627.68 360
15628.87 390
15630.05 382
15631.23 398
15632.41 375
15633.59 396
15634.77 400
15635.95 412
15637.13 409
15638.31 403
15639.49 415
15640.67 416
15641.85 392
15643.03 435
15644.21 403
15645.39 398
15646.57 417
15647.75 460
15648.93 444
15650.12 433
15651.30 438
15652.48 403
15653.66 418
15654.84 448
15656.02 430
15657.20 430
15658.38 422
15659.56 437
15660.75 429
15661.93 419
15663.11 414
15664.29 404
15665.47 414
15666.65 404
15667.84 399
15669.02 438
15670.20 446
15671.38 406
15672.56 425
15673.74 439
15674.93 403
15676.11 380
15677.29 391
15678.47 407
15679.65 390
15680.84 408
15682.02 413
15683.20 399
15684.38 410
15685.56 388
15686.75 381
15687.93 409
15689.11 388
15690.29 375
15691.48 388
15692.66 389
15693.84 391
15695.02 406
15696.21 365
15697.39 381
15698.57 385
15699.76 391
15700.94 370
15702.12 378
15703.30 376
15704.49 419
15705.67 405
15706.85 372
15708.04 395
15709.22 384
15710.40 375
15711.59 417
15712.77 415
15713.95 427
15715.14 385
15716.32 400
15717.50 393
15718.69 392
15719.87 371
15721.05 411
15722.24 415
15723.42 415
15724.61 442
15725.79 407
15726.97 393
15728.16 405
15729.34 405
15730.53 383
15731.71 414
15732.89 425
15734.08 451
15735.26 436
15736.45 370
15737.63 421
15738.81 414
15740.00 404
15741.18 428
15742.37 419
15743.55 427
15744.74 444
15745.92 432
15747.11 420
15748.29 452
15749.48 433
15750.66 464
15751.84 462
15753.03 462
15754.21 439
15755.40 463
15756.58 490
15757.77 501
15758.95 512
15760.14 481
15761.32 463
15762.51 456
15763.70 485
15764.88 480
15766.07 462
15767.25 451
15768.44 435
15769.62 429
15770.81 456
15771.99 455
15773.18 437
15774.36 434
15775.55 463
15776.74 456
15777.92 432
15779.11 422
15780.29 404
15781.48 416
15782.67 387
15783.85 424
15785.04 443
15786.22 406
15787.41 404
15788.60 403
15789.78 413
15790.97 386
15792.15 405
15793.34 414
15794.53 418
15795.71 402
15796.90 385
15798.09 353
15799.27 416
15800.46 372
15801.65 364
15802.83 372
15804.02 369
15805.21 395
15806.39 392
15807.58 382
15808.77 366
15809.95 363
15811.14 355
15812.33 346
15813.52 352
15814.70 346
15815.89 347
15817.08 361
15818.26 374
15819.45 385
15820.64 386
15821.83 357
15823.01 358
15824.20 386
15825.39 361
15826.58 390
15827.76 372
15828.95 354
15830.14 361
15831.33 327
15832.52 357
15833.70 354
15834.89 348
15836.08 368
15837.27 347
15838.46 355
15839.64 364
15840.83 346
15842.02 368
15843.21 369
15844.40 357
15845.58 365
15846.77 352
15847.96 366
15849.15 352
15850.34 374
15851.53 363
15852.72 345
15853.90 330
15855.09 365
15856.28 385
15857.47 382
15858.66 387
15859.85 365
15861.04 370
15862.23 351
15863.41 387
15864.60 363
15865.79 384
15866.98 345
15868.17 365
15869.36 367
15870.55 350
15871.74 381
15872.93 350
15874.12 355
15875.31 375
15876.50 337
15877.69 360
15878.88 362
15880.06 337
15881.25 339
15882.44 376
15883.63 396
15884.82 366
15886.01 374
15887.20 373
15888.39 402
15889.58 378
15890.77 368
15891.96 393
15893.15 419
15894.34 422
15895.53 432
15896.72 405
15897.91 383
15899.10 392
15900.30 403
15901.49 415
15902.68 389
15903.87 409
15905.06 416
15906.25 393
15907.44 446
15908.63 422
15909.82 404
15911.01 405
15912.20 444
15913.39 412
15914.58 453
15915.77 412
15916.96 434
15918.16 416
15919.35 442
15920.54 421
15921.73 453
15922.92 441
15924.11 447
15925.30 473
15926.49 444
15927.69 422
15928.88 422
15930.07 452
15931.26 470
15932.45 450
15933.64 441
15934.84 404
15936.03 442
15937.22 435
15938.41 429
15939.60 446
15940.79 407
15941.99 419
15943.18 395
15944.37 413
15945.56 378
15946.75 371
15947.95 395
15949.14 374
15950.33 372
15951.52 399
15952.72 379
15953.91 386
15955.10 369
15956.29 347
15957.49 359
15958.68 359
15959.87 342
15961.06 291
15962.26 319
15963.45 330
15964.64 343
15965.83 344
15967.03 315
15968.22 311
15969.41 308
15970.61 310
15971.80 309
15972.99 317
15974.19 289
15975.38 319
15976.57 313
15977.76 301
15978.96 284
15980.15 293
15981.34 276
15982.54 306
15983.73 283
15984.93 282
15986.12 281
15987.31 304
15988.51 305
15989.70 274
15990.89 289
15992.09 271
15993.28 288
15994.48 282
15995.67 271
15996.86 245
15998.06 284
15999.25 267
16000.45 270
16001.64 275
16002.83 274
16004.03 253
16005.22 262
16006.42 265
16007.61 262
16008.81 283
16010.00 275
16011.19 272
16012.39 255
16013.58 258
16014.78 239
16015.97 252
16017.17 242
16018.36 262
16019.56 243
16020.75 252
16021.95 269
16023.14 255
16024.34 239
16025.53 244
16026.73 250
16027.92 236
16029.12 256
16030.31 235
16031.51 235
16032.70 231
16033.90 255
16035.09 250
16036.29 246
16037.48 226
16038.68 241
16039.88 239
16041.07 241
16042.27 228
16043.46 230
16044.66 240
16045.85 228
16047.05 254
16048.25 229
16049.44 228
16050.64 254
16051.83 255
16053.03 240
16054.23 221
16055.42 230
16056.62 238
16057.82 246
16059.01 249
16060.21 232
16061.40 238
16062.60 243
16063.80 249
16064.99 226
16066.19 218
16067.39 250
16068.58 240
16069.78 254
16070.98 246
16072.17 216
16073.37 216
16074.57 237
16075.76 227
16076.96 230
16078.16 234
16079.36 243
16080.55 247
16081.75 206
16082.95 227
16084.14 217
16085.34 225
16086.54 216
16087.74 210
16088.93 198
16090.13 226
16091.33 222
16092.53 216
16093.72 216
16094.92 208
16096.12 198
16097.32 214
16098.51 219
16099.71 204
16100.91 212
16102.11 229
16103.31 219
16104.50 210
16105.70 215
16106.90 217
16108.10 203
16109.30 188
16110.49 209
16111.69 202
16112.89 228
16114.09 211
16115.29 195
16116.49 227
16117.68 205
16118.88 198
16120.08 196
16121.28 206
16122.48 205
16123.68 208
16124.88 184
16126.08 193
16127.27 191
16128.47 192
16129.67 200
16130.87 207
16132.07 196
16133.27 200
16134.47 184
16135.67 185
16136.87 206
16138.07 189
16139.27 199
16140.46 190
16141.66 188
16142.86 223
16144.06 200
16145.26 165
16146.46 177
16147.66 202
16148.86 208
16150.06 214
16151.26 200
16152.46 202
16153.66 198
16154.86 211
16156.06 213
16157.26 204
16158.46 210
16159.66 188
16160.86 216
16162.06 222
16163.26 187
16164.46 203
16165.66 184
16166.86 205
16168.06 212
16169.26 195
16170.46 201
16171.66 193
16172.86 198
16174.06 169
16175.26 211
16176.47 202
16177.67 211
16178.87 190
16180.07 194
16181.27 196
16182.47 176
16183.67 200
16184.87 197
16186.07 189
16187.27 185
16188.47 205
16189.68 198
16190.88 191
16192.08 189
16193.28 186
16194.48 197
16195.68 198
16196.88 215
16198.08 218
16199.29 201
16200.49 188
16201.69 185
16202.89 203
16204.09 215
16205.29 212
16206.50 202
16207.70 203
16208.90 206
16210.10 201
16211.30 202
16212.51 177
16213.71 206
16214.91 201
16216.11 213
16217.31 201
16218.52 201
16219.72 202
16220.92 210
16222.12 215
16223.33 189
16224.53 218
16225.73 208
16226.93 215
16228.14 194
16229.34 187
16230.54 195
16231.74 205
16232.95 195
16234.15 182
16235.35 185
16236.56 205
16237.76 213
16238.96 199
16240.16 199
16241.37 192
16242.57 205
16243.77 197
16244.98 208
16246.18 221
16247.38 198
16248.59 220
16249.79 232
16250.99 212
16252.20 205
16253.40 190
16254.60 224
16255.81 222
16257.01 190
16258.22 218
16259.42 214
16260.62 218
16261.83 206
16263.03 208
16264.23 226
16265.44 199
16266.64 189
16267.85 214
16269.05 199
16270.25 194
16271.46 208
16272.66 223
16273.87 220
16275.07 210
16276.28 206
16277.48 207
16278.69 226
16279.89 210
16281.09 204
16282.30 215
16283.50 213
16284.71 196
16285.91 181
16287.12 212
16288.32 240
16289.53 216
16290.73 201
16291.94 182
16293.14 202
16294.35 207
16295.55 211
16296.76 196
16297.96 189
16299.17 208
16300.37 231
16301.58 203
16302.78 199
16303.99 181
16305.19 202
16306.40 204
16307.61 198
16308.81 207
16310.02 214
16311.22 225
16312.43 211
16313.63 204
16314.84 188
16316.05 226
16317.25 199
16318.46 185
16319.66 187
16320.87 178
16322.08 215
16323.28 180
16324.49 197
16325.69 206
16326.90 186
16328.11 205
16329.31 209
16330.52 226
16331.73 209
16332.93 199
16334.14 193
16335.35 223
16336.55 211
16337.76 197
16338.97 219
16340.17 206
16341.38 198
16342.59 193
16343.79 181
16345.00 179
16346.21 164
16347.41 185
16348.62 199
16349.83 186
16351.03 192
16352.24 191
16353.45 200
16354.66 208
16355.86 173
16357.07 185
16358.28 177
16359.49 174
16360.69 176
16361.90 177
16363.11 194
16364.32 176
16365.52 189
16366.73 170
16367.94 165
16369.15 165
16370.35 167
16371.56 196
16372.77 213
16373.98 185
16375.19 190
16376.39 204
16377.60 175
16378.81 159
16380.02 188
16381.23 191
16382.44 191
16383.64 168
16384.85 203
16386.06 190
16387.27 170
16388.48 177
16389.69 183
16390.90 197
16392.10 178
16393.31 205
16394.52 181
16395.73 184
16396.94 172
16398.15 194
16399.36 196
16400.57 174
16401.77 161
16402.98 186
16404.19 191
16405.40 211
16406.61 178
16407.82 181
16409.03 155
16410.24 197
16411.45 195
16412.66 176
16413.87 189
16415.08 207
16416.29 203
16417.50 182
16418.71 191
16419.92 167
16421.12 180
16422.33 165
16423.54 190
16424.75 180
16425.96 170
16427.17 194
16428.38 186
16429.59 196
16430.80 171
16432.01 163
16433.22 167
16434.43 187
16435.64 177
16436.86 162
16438.07 179
16439.28 188
16440.49 174
16441.70 177
16442.91 181
16444.12 180
16445.33 195
16446.54 179
16447.75 188
16448.96 165
16450.17 199
16451.38 190
16452.59 192
16453.80 175
16455.02 175
16456.23 184
16457.44 201
16458.65 193
16459.86 175
16461.07 163
16462.28 195
16463.49 210
16464.70 189
16465.92 206
16467.13 184
16468.34 178
16469.55 188
16470.76 187
16471.97 171
16473.19 167
16474.40 177
16475.61 179
16476.82 171
16478.03 175
16479.24 203
16480.46 189
16481.67 180
16482.88 189
16484.09 197
16485.30 170
16486.52 160
16487.73 163
16488.94 195
16490.15 171
16491.37 163
16492.58 175
16493.79 183
16495.00 178
16496.21 179
16497.43 171
16498.64 185
16499.85 178
16501.07 168
16502.28 192
16503.49 183
16504.70 167
16505.92 191
16507.13 193
16508.34 171
16509.56 176
16510.77 165
16511.98 190
16513.19 194
16514.41 194
16515.62 185
16516.83 171
16518.05 195
16519.26 194
16520.47 179
16521.69 168
16522.90 183
16524.11 201
16525.33 200
16526.54 182
16527.76 184
16528.97 188
16530.18 186
16531.40 196
16532.61 211
16533.82 163
16535.04 166
16536.25 173
16537.47 193
16538.68 212
16539.89 200
16541.11 185
16542.32 183
16543.54 190
16544.75 180
16545.97 199
16547.18 198
16548.39 219
16549.61 204
16550.82 212
16552.04 212
16553.25 212
16554.47 216
16555.68 218
16556.90 202
16558.11 201
16559.33 222
16560.54 226
16561.76 222
16562.97 225
16564.19 210
16565.40 197
16566.62 207
16567.83 212
16569.05 210
16570.26 201
16571.48 203
16572.69 203
16573.91 215
16575.12 220
16576.34 207
16577.55 215
16578.77 205
16579.98 215
16581.20 225
16582.42 200
16583.63 217
16584.85 215
16586.06 205
16587.28 225
16588.49 218
16589.71 224
16590.93 197
16592.14 231
16593.36 215
16594.57 194
16595.79 211
16597.01 218
16598.22 200
16599.44 193
16600.66 212
16601.87 203
16603.09 200
16604.30 196
16605.52 189
16606.74 178
16607.95 194
16609.17 186
16610.39 190
16611.60 184
16612.82 182
16614.04 187
16615.25 192
16616.47 209
16617.69 190
16618.91 159
16620.12 185
16621.34 210
16622.56 205
16623.77 186
16624.99 179
16626.21 195
16627.43 191
16628.64 168
16629.86 159
16631.08 167
16632.30 170
16633.51 180
16634.73 188
16635.95 171
16637.17 168
16638.38 175
16639.60 184
16640.82 179
16642.04 171
16643.26 156
16644.47 181
16645.69 151
16646.91 173
16648.13 175
16649.35 185
16650.56 188
16651.78 200
16653.00 186
16654.22 182
16655.44 169
16656.65 172
16657.87 166
16659.09 170
16660.31 162
16661.53 157
16662.75 172
16663.97 177
16665.18 185
16666.40 176
16667.62 157
16668.84 171
16670.06 177
16671.28 178
16672.50 185
16673.72 169
16674.94 151
16676.15 170
16677.37 159
16678.59 195
16679.81 163
16681.03 181
16682.25 167
16683.47 173
16684.69 167
16685.91 175
16687.13 177
16688.35 181
16689.57 177
16690.79 170
16692.01 166
16693.23 165
16694.45 165
16695.67 153
16696.89 168
16698.11 184
16699.33 174
16700.55 175
16701.77 153
16702.99 158
16704.21 140
16705.43 168
16706.65 176
16707.87 157
16709.09 169
16710.31 170
16711.53 176
16712.75 175
16713.97 158
16715.19 170
16716.41 170
16717.63 175
16718.85 185
16720.07 171
16721.29 150
16722.51 163
16723.73 147
16724.95 164
16726.18 165
16727.40 174
16728.62 163
16729.84 172
16731.06 164
16732.28 163
16733.50 176
16734.72 187
16735.94 165
16737.17 148
16738.39 143
16739.61 160
16740.83 180
16742.05 170
16743.27 181
16744.49 162
16745.72 160
16746.94 154
16748.16 157
16749.38 170
16750.60 145
16751.83 158
16753.05 157
16754.27 162
16755.49 147
16756.71 157
16757.94 170
16759.16 161
16760.38 177
16761.60 163
16762.82 154
16764.05 143
16765.27 167
16766.49 163
16767.71 151
16768.94 152
16770.16 160
16771.38 172
16772.60 168
16773.83 144
16775.05 158
16776.27 158
16777.49 170
16778.72 154
16779.94 176
16781.16 157
16782.39 157
16783.61 160
16784.83 167
16786.06 161
16787.28 141
16788.50 144
16789.73 162
16790.95 161
16792.17 154
16793.40 174
16794.62 144
16795.84 178
16797.07 159
16798.29 173
16799.51 158
16800.74 182
16801.96 183
16803.18 156
16804.41 165
16805.63 158
16806.86 188
16808.08 180
16809.30 158
16810.53 154
16811.75 178
16812.98 182
16814.20 192
16815.42 170
16816.65 158
16817.87 159
16819.10 177
16820.32 172
16821.54 179
16822.77 181
16823.99 163
16825.22 164
16826.44 155
16827.67 171
16828.89 157
16830.12 173
16831.34 171
16832.57 172
16833.79 163
16835.02 189
16836.24 186
16837.47 174
16838.69 164
16839.92 189
16841.14 188
16842.37 160
16843.59 191
16844.82 207
16846.04 191
16847.27 167
16848.49 209
16849.72 190
16850.94 217
16852.17 187
16853.39 214
16854.62 210
16855.85 189
16857.07 191
16858.30 188
16859.52 188
16860.75 193
16861.97 211
16863.20 199
16864.43 187
16865.65 212
16866.88 232
16868.10 211
16869.33 211
16870.56 210
16871.78 202
16873.01 211
16874.24 214
16875.46 197
16876.69 195
16877.92 233
16879.14 226
16880.37 231
16881.59 211
16882.82 227
16884.05 220
16885.27 238
16886.50 197
16887.73 247
16888.96 241
16890.18 235
16891.41 226
16892.64 226
16893.86 212
16895.09 246
16896.32 231
16897.54 221
16898.77 241
16900.00 245
16901.23 242
16902.45 239
16903.68 229
16904.91 222
16906.14 220
16907.36 231
16908.59 236
16909.82 223
16911.05 225
16912.27 239
16913.50 248
16914.73 224
16915.96 215
16917.19 208
16918.41 216
16919.64 217
16920.87 229
16922.10 218
16923.33 227
16924.55 210
16925.78 221
16927.01 224
16928.24 219
16929.47 221
16930.69 214
16931.92 218
16933.15 230
16934.38 200
16935.61 224
16936.84 215
16938.07 213
16939.29 207
16940.52 231
16941.75 205
16942.98 214
16944.21 203
16945.44 214
16946.67 200
16947.90 208
16949.13 218
16950.35 222
16951.58 208
16952.81 233
16954.04 201
16955.27 197
16956.50 211
16957.73 206
16958.96 193
16960.19 203
16961.42 204
16962.65 217
16963.88 195
16965.11 191
16966.34 202
16967.57 211
16968.80 221
16970.03 203
16971.26 214
16972.49 189
16973.72 211
16974.95 200
16976.18 197
16977.41 185
16978.64 182
16979.87 204
16981.10 194
16982.33 180
16983.56 181
16984.79 204
16986.02 197
16987.25 184
16988.48 172
16989.71 170
16990.94 196
16992.17 178
16993.40 170
16994.63 176
16995.86 193
16997.09 176
16998.32 198
16999.55 173
17000.79 173
17002.02 199
17003.25 183
17004.48 172
17005.71 184
17006.94 188
17008.17 182
17009.40 173
17010.63 187
17011.87 160
17013.10 179
17014.33 170
17015.56 162
17016.79 175
17018.02 190
17019.25 189
17020.49 181
17021.72 178
17022.95 173
17024.18 166
17025.41 183
17026.64 165
17027.88 155
17029.11 181
17030.34 174
17031.57 186
17032.80 179
17034.04 165
17035.27 168
17036.50 187
17037.73 167
17038.97 188
17040.20 183
17041.43 189
17042.66 185
17043.90 164
17045.13 163
17046.36 172
17047.59 172
17048.83 173
17050.06 181
17051.29 154
17052.52 163
17053.76 172
17054.99 179
17056.22 173
17057.46 174
17058.69 172
17059.92 148
17061.15 169
17062.39 155
17063.62 158
17064.85 159
17066.09 172
17067.32 171
17068.55 170
17069.79 151
17071.02 167
17072.25 179
17073.49 138
17074.72 147
17075.96 150
17077.19 173
17078.42 154
17079.66 156
17080.89 167
17082.12 164
17083.36 170
17084.59 187
17085.83 162
17087.06 170
17088.29 154
17089.53 169
17090.76 165
17092.00 153
17093.23 174
17094.46 176
17095.70 159
17096.93 141
17098.17 145
17099.40 140
17100.64 142
17101.87 141
17103.11 145
17104.34 147
17105.58 164
17106.81 151
17108.05 168
17109.28 157
17110.51 158
17111.75 168
17112.98 147
17114.22 157
17115.45 162
17116.69 144
17117.93 141
17119.16 155
17120.40 135
17121.63 145
17122.87 148
17124.10 158
17125.34 153
17126.57 144
17127.81 146
17129.04 165
17130.28 143
17131.51 142
17132.75 158
17133.99 173
17135.22 147
17136.46 145
17137.69 152
17138.93 149
17140.17 149
17141.40 150
17142.64 159
17143.87 125
17145.11 139
17146.35 145
17147.58 140
17148.82 136
17150.05 142
17151.29 142
17152.53 153
17153.76 141
17155.00 144
17156.24 146
17157.47 143
17158.71 161
17159.95 147
17161.18 147
17162.42 128
17163.66 125
17164.89 141
17166.13 145
17167.37 145
17168.60 160
17169.84 132
17171.08 143
17172.32 145
17173.55 137
17174.79 149
17176.03 141
17177.26 158
17178.50 137
17179.74 147
17180.98 136
17182.21 142
17183.45 139
17184.69 150
17185.93 140
17187.16 153
17188.40 144
17189.64 156
17190.88 140
17192.12 129
17193.35 136
17194.59 139
17195.83 134
17197.07 133
17198.31 143
17199.54 130
17200.78 146
17202.02 146
17203.26 154
17204.50 140
17205.73 153
17206.97 146
17208.21 141
17209.45 149
17210.69 152
17211.93 127
17213.17 145
17214.40 133
17215.64 127
17216.88 103
17218.12 116
17219.36 139
17220.60 127
17221.84 144
17223.08 129
17224.31 130
17225.55 116
17226.79 137
17228.03 137
17229.27 143
17230.51 132
17231.75 132
17232.99 126
17234.23 128
17235.47 139
17236.71 123
17237.95 128
17239.19 121
17240.43 140
17241.66 129
17242.90 131
17244.14 132
17245.38 153
17246.62 141
17247.86 124
17249.10 142
17250.34 160
17251.58 135
17252.82 139
17254.06 128
17255.30 153
17256.54 132
17257.78 144
17259.02 127
17260.26 133
17261.50 128
17262.74 135
17263.99 131
17265.23 130
17266.47 137
17267.71 150
17268.95 152
17270.19 134
17271.43 136
17272.67 144
17273.91 138
17275.15 136
17276.39 126
17277.63 125
17278.87 124
17280.11 127
17281.36 125
17282.60 133
17283.84 129
17285.08 133
17286.32 121
17287.56 153
17288.80 126
17290.04 131
17291.29 133
17292.53 156
17293.77 136
17295.01 126
17296.25 143
17297.49 130
17298.73 127
17299.98 109
17301.22 121
17302.46 130
17303.70 119
17304.94 115
17306.19 133
17307.43 123
17308.67 115
17309.91 126
17311.15 114
17312.40 133
17313.64 129
17314.88 128
17316.12 118
17317.37 129
17318.61 144
17319.85 135
17321.09 116
17322.33 139
17323.58 152
17324.82 163
17326.06 120
17327.31 124
17328.55 140
17329.79 135
17331.03 122
17332.28 136
17333.52 141
17334.76 145
17336.01 144
17337.25 126
17338.49 116
17339.73 126
17340.98 142
17342.22 144
17343.46 140
17344.71 140
17345.95 148
17347.19 141
17348.44 132
17349.68 116
17350.92 131
17352.17 132
17353.41 135
17354.66 138
17355.90 126
17357.14 129
17358.39 121
17359.63 123
17360.87 122
17362.12 136
17363.36 126
17364.61 138
17365.85 136
17367.09 132
17368.34 109
17369.58 113
17370.83 128
17372.07 134
17373.32 126
17374.56 133
17375.80 128
17377.05 123
17378.29 143
17379.54 136
17380.78 138
17382.03 133
17383.27 140
17384.52 131
17385.76 125
17387.01 120
17388.25 130
17389.50 145
17390.74 136
17391.99 139
17393.23 142
17394.48 129
17395.72 135
17396.97 130
17398.21 105
17399.46 135
17400.70 137
17401.95 139
17403.19 135
17404.44 136
17405.68 123
17406.93 129
17408.18 121
17409.42 113
17410.67 126
17411.91 147
17413.16 143
17414.40 143
17415.65 129
17416.90 140
17418.14 164
17419.39 119
17420.63 119
17421.88 144
17423.13 134
17424.37 128
17425.62 132
17426.86 130
17428.11 133
17429.36 130
17430.60 137
17431.85 133
17433.10 131
17434.34 144
17435.59 149
17436.84 144
17438.08 142
17439.33 150
17440.58 125
17441.82 127
17443.07 124
17444.32 137
17445.56 135
17446.81 152
17448.06 143
17449.30 138
17450.55 146
17451.80 152
17453.05 142
17454.29 149
17455.54 151
17456.79 146
17458.04 152
17459.28 157
17460.53 131
17461.78 149
17463.03 146
17464.27 142
17465.52 145
17466.77 148
17468.02 146
17469.26 144
17470.51 138
17471.76 142
17473.01 128
17474.25 123
17475.50 126
17476.75 137
17478.00 154
17479.25 135
17480.50 130
17481.74 144
17482.99 149
17484.24 141
17485.49 131
17486.74 145
17487.99 147
17489.23 154
17490.48 172
17491.73 153
17492.98 142
17494.23 149
17495.48 158
17496.73 146
17497.97 135
17499.22 140
17500.47 156
17501.72 144
17502.97 123
17504.22 144
17505.47 174
17506.72 161
17507.97 156
17509.22 144
17510.46 160
17511.71 149
17512.96 150
17514.21 162
17515.46 152
17516.71 144
17517.96 141
17519.21 125
17520.46 166
17521.71 175
17522.96 171
17524.21 186
17525.46 159
17526.71 145
17527.96 155
17529.21 170
17530.46 153
17531.71 170
17532.96 158
17534.21 160
17535.46 157
17536.71 169
17537.96 160
17539.21 164
17540.46 149
17541.71 152
17542.96 153
17544.21 151
17545.46 179
17546.71 172
17547.96 174
17549.21 150
17550.46 168
17551.71 145
17552.97 149
17554.22 154
17555.47 163
17556.72 139
17557.97 157
17559.22 163
17560.47 152
17561.72 151
17562.97 164
17564.22 173
17565.48 169
17566.73 166
17567.98 187
17569.23 166
17570.48 176
17571.73 190
17572.98 156
17574.24 160
17575.49 162
17576.74 179
17577.99 151
17579.24 161
17580.49 155
17581.75 170
17583.00 155
17584.25 166
17585.50 174
17586.75 173
17588.00 170
17589.26 173
17590.51 162
17591.76 172
17593.01 165
17594.27 188
17595.52 174
17596.77 183
17598.02 167
17599.27 176
17600.53 168
17601.78 198
17603.03 185
17604.28 150
17605.54 176
17606.79 179
17608.04 164
17609.30 179
17610.55 176
17611.80 176
17613.05 180
17614.31 175
17615.56 188
17616.81 148
17618.07 174
17619.32 158
17620.57 181
17621.83 177
17623.08 164
17624.33 167
17625.59 210
17626.84 180
17628.09 174
17629.35 190
17630.60 178
17631.85 180
17633.11 185
17634.36 172
17635.61 173
17636.87 164
17638.12 183
17639.38 175
17640.63 164
17641.88 182
17643.14 172
17644.39 173
17645.65 175
17646.90 186
17648.15 174
17649.41 186
17650.66 178
17651.92 183
17653.17 159
17654.42 152
17655.68 181
17656.93 159
17658.19 157
17659.44 160
17660.70 145
17661.95 147
17663.21 148
17664.46 169
17665.72 143
17666.97 166
17668.23 156
17669.48 172
17670.74 179
17671.99 172
17673.25 145
17674.50 152
17675.76 154
17677.01 159
17678.27 154
17679.52 148
17680.78 171
17682.03 146
17683.29 135
17684.54 147
17685.80 161
17687.05 142
17688.31 152
17689.57 161
17690.82 159
17692.08 147
17693.33 143
17694.59 145
17695.84 137
17697.10 131
17698.36 149
17699.61 157
17700.87 150
17702.12 142
17703.38 149
17704.64 172
17705.89 142
17707.15 139
17708.40 149
17709.66 151
17710.92 130
17712.17 138
17713.43 174
17714.69 151
17715.94 143
17717.20 149
17718.46 161
17719.71 154
17720.97 150
17722.23 157
17723.48 165
17724.74 154
17726.00 141
17727.25 137
17728.51 147
17729.77 146
17731.03 168
17732.28 132
17733.54 163
17734.80 150
17736.05 161
17737.31 165
17738.57 127
17739.83 140
17741.08 160
17742.34 152
17743.60 162
17744.86 146
17746.11 151
17747.37 144
17748.63 138
17749.89 131
17751.15 146
17752.40 134
17753.66 113
17754.92 136
17756.18 128
17757.43 143
17758.69 146
17759.95 143
17761.21 155
17762.47 149
17763.73 137
17764.98 148
17766.24 163
17767.50 145
17768.76 151
17770.02 152
17771.28 137
17772.53 145
17773.79 143
17775.05 149
17776.31 130
17777.57 132
17778.83 139
17780.09 126
17781.35 136
17782.60 138
17783.86 139
17785.12 129
17786.38 135
17787.64 134
17788.90 131
17790.16 141
17791.42 130
17792.68 145
17793.94 145
17795.20 134
17796.46 138
17797.72 143
17798.97 139
17800.23 124
17801.49 132
17802.75 131
17804.01 121
17805.27 126
17806.53 144
17807.79 140
17809.05 131
17810.31 136
17811.57 130
17812.83 132
17814.09 113
17815.35 140
17816.61 140
17817.87 122
17819.13 125
17820.39 129
17821.65 127
17822.91 144
17824.17 134
17825.43 127
17826.69 129
17827.96 107
17829.22 119
17830.48 133
17831.74 128
17833.00 125
17834.26 144
17835.52 130
17836.78 129
17838.04 126
17839.30 122
17840.56 140
17841.82 139
17843.09 114
17844.35 133
17845.61 126
17846.87 123
17848.13 144
17849.39 131
17850.65 144
17851.91 136
17853.18 130
17854.44 109
17855.70 127
17856.96 126
17858.22 110
17859.48 126
17860.74 118
17862.01 123
17863.27 132
17864.53 107
17865.79 113
17867.05 118
17868.32 122
17869.58 118
17870.84 108
17872.10 123
17873.36 136
17874.63 129
17875.89 121
17877.15 111
17878.41 111
17879.68 130
17880.94 100
17882.20 123
17883.46 122
17884.73 131
17885.99 144
17887.25 121
17888.51 117
17889.78 123
17891.04 123
17892.30 128
17893.56 118
17894.83 117
17896.09 138
17897.35 114
17898.62 130
17899.88 122
17901.14 127
17902.41 131
17903.67 116
17904.93 125
17906.20 126
17907.46 131
17908.72 125
17909.99 119
17911.25 124
17912.51 126
17913.78 119
17915.04 127
17916.30 113
17917.57 135
17918.83 115
17920.09 121
17921.36 110
17922.62 121
17923.89 123
17925.15 124
17926.41 132
17927.68 105
17928.94 138
17930.21 127
17931.47 136
17932.73 119
17934.00 131
17935.26 113
17936.53 119
17937.79 126
17939.06 123
17940.32 112
17941.59 112
17942.85 140
17944.11 102
17945.38 120
17946.64 105
17947.91 132
17949.17 111
17950.44 105
17951.70 121
17952.97 144
17954.23 127
17955.50 122
17956.76 128
17958.03 139
17959.29 135
17960.56 109
17961.82 147
17963.09 112
17964.35 115
17965.62 131
17966.89 118
17968.15 125
17969.42 112
17970.68 121
17971.95 134
17973.21 110
17974.48 130
17975.74 127
17977.01 132
17978.28 107
17979.54 116
17980.81 116
17982.07 105
17983.34 120
17984.61 121
17985.87 118
17987.14 125
17988.40 122
17989.67 103
17990.94 100
17992.20 106
17993.47 119
17994.74 115
17996.00 119
17997.27 117
17998.54 118
17999.80 119
18001.07 102
18002.34 117
18003.60 114
18004.87 116
18006.14 113
18007.40 120
18008.67 108
18009.94 123
18011.20 111
18012.47 114
18013.74 115
18015.00 113
18016.27 110
18017.54 127
18018.81 122
18020.07 125
18021.34 131
18022.61 119
18023.88 117
18025.14 123
18026.41 123
18027.68 123
18028.95 132
18030.21 109
18031.48 128
18032.75 127
18034.02 121
18035.28 129
18036.55 124
18037.82 132
18039.09 120
18040.36 126
18041.62 113
18042.89 110
18044.16 118
18045.43 113
18046.70 111
18047.97 137
18049.23 112
18050.50 137
18051.77 119
18053.04 110
18054.31 109
18055.58 111
18056.84 108
18058.11 122
18059.38 128
18060.65 125
18061.92 118
18063.19 112
18064.46 109
18065.73 110
18067.00 116
18068.26 129
18069.53 140
18070.80 117
18072.07 136
18073.34 125
18074.61 119
18075.88 127
18077.15 118
18078.42 127
18079.69 122
18080.96 118
18082.23 125
18083.50 126
18084.77 125
18086.03 123
18087.30 118
18088.57 141
18089.84 127
18091.11 120
18092.38 129
18093.65 136
18094.92 131
18096.19 133
18097.46 122
18098.73 122
18100.00 124
18101.27 123
18102.54 118
18103.81 120
18105.08 147
18106.35 142
18107.63 132
18108.90 106
18110.17 116
18111.44 120
18112.71 114
18113.98 123
18115.25 123
18116.52 125
18117.79 131
18119.06 126
18120.33 123
18121.60 132
18122.87 123
18124.14 139
18125.42 151
18126.69 125
18127.96 115
18129.23 124
18130.50 129
18131.77 142
18133.04 126
18134.31 119
18135.58 129
18136.86 142
18138.13 124
18139.40 122
18140.67 125
18141.94 114
18143.21 128
18144.49 105
18145.76 114
18147.03 128
18148.30 113
18149.57 132
18150.84 121
18152.12 127
18153.39 129
18154.66 113
18155.93 99
18157.20 116
18158.48 127
18159.75 115
18161.02 101
18162.29 117
18163.57 101
18164.84 108
18166.11 113
18167.38 114
18168.66 112
18169.93 136
18171.20 134
18172.47 122
18173.75 112
18175.02 114
18176.29 129
18177.56 112
18178.84 104
18180.11 98
18181.38 139
18182.66 113
18183.93 140
18185.20 121
18186.48 116
18187.75 123
18189.02 125
18190.30 123
18191.57 112
18192.84 128
18194.12 125
18195.39 126
18196.66 113
18197.94 114
18199.21 110
18200.48 121
18201.76 124
18203.03 139
18204.30 116
18205.58 121
18206.85 111
18208.13 104
18209.40 126
18210.67 119
18211.95 132
18213.22 138
18214.50 108
18215.77 119
18217.04 135
18218.32 119
18219.59 125
18220.87 113
18222.14 106
18223.42 111
18224.69 134
18225.97 116
18227.24 99
18228.51 125
18229.79 128
18231.06 124
18232.34 127
18233.61 121
18234.89 129
18236.16 132
18237.44 124
18238.71 109
18239.99 113
18241.26 136
18242.54 125
18243.81 104
18245.09 119
18246.36 111
18247.64 114
18248.91 107
18250.19 123
18251.47 114
18252.74 115
18254.02 132
18255.29 123
18256.57 110
18257.84 133
18259.12 129
18260.39 129
18261.67 113
18262.95 128
18264.22 113
18265.50 113
18266.77 136
18268.05 128
18269.33 137
18270.60 125
18271.88 142
18273.15 119
18274.43 114
18275.71 109
18276.98 126
18278.26 131
18279.54 124
18280.81 90
18282.09 109
18283.37 98
18284.64 127
18285.92 108
18287.20 112
18288.47 95
18289.75 110
18291.03 112
18292.30 115
18293.58 101
18294.86 108
18296.13 138
18297.41 109
18298.69 132
18299.96 132
18301.24 122
18302.52 147
18303.80 108
18305.07 121
18306.35 125
18307.63 142
18308.91 125
18310.18 123
18311.46 144
18312.74 124
18314.02 122
18315.29 123
18316.57 136
18317.85 144
18319.13 142
18320.40 122
18321.68 112
18322.96 124
18324.24 111
18325.52 115
18326.79 117
18328.07 125
18329.35 122
18330.63 125
18331.91 140
18333.19 123
18334.46 126
18335.74 122
18337.02 106
18338.30 122
18339.58 128
18340.86 125
18342.13 117
18343.41 104
18344.69 126
18345.97 128
18347.25 143
18348.53 124
18349.81 127
18351.09 117
18352.36 117
18353.64 127
18354.92 137
18356.20 109
18357.48 123
18358.76 119
18360.04 118
18361.32 107
18362.60 121
18363.88 126
18365.16 113
18366.44 116
18367.72 117
18369.00 98
18370.27 115
18371.55 123
18372.83 125
18374.11 120
18375.39 120
18376.67 119
18377.95 121
18379.23 121
18380.51 127
18381.79 128
18383.07 115
18384.35 108
18385.63 125
18386.91 131
18388.19 117
18389.47 113
18390.75 123
18392.03 128
18393.31 134
18394.60 129
18395.88 121
18397.16 139
18398.44 116
18399.72 126
18401.00 129
18402.28 131
18403.56 116
18404.84 128
18406.12 127
18407.40 118
18408.68 117
18409.96 114
18411.24 99
18412.53 102
18413.81 120
18415.09 114
18416.37 122
18417.65 108
18418.93 102
18420.21 105
18421.49 118
18422.78 109
18424.06 126
18425.34 116
18426.62 133
18427.90 101
18429.18 104
18430.46 100
18431.75 118
18433.03 118
18434.31 123
18435.59 122
18436.87 115
18438.16 107
18439.44 105
18440.72 118
18442.00 121
18443.28 113
18444.57 103
18445.85 115
18447.13 103
18448.41 103
18449.70 114
18450.98 133
18452.26 134
18453.54 129
18454.83 124
18456.11 133
18457.39 117
18458.67 125
18459.96 113
18461.24 106
18462.52 97
18463.80 109
18465.09 129
18466.37 108
18467.65 110
18468.94 113
18470.22 106
18471.50 116
18472.78 128
18474.07 116
18475.35 113
18476.63 115
18477.92 119
18479.20 102
18480.48 124
18481.77 137
18483.05 100
18484.34 116
18485.62 96
18486.90 122
18488.19 111
18489.47 121
18490.75 126
18492.04 122
18493.32 145
18494.61 140
18495.89 107
18497.17 115
18498.46 119
18499.74 128
18501.03 121
18502.31 114
18503.59 116
18504.88 106
18506.16 91
18507.45 115
18508.73 109
18510.02 117
18511.30 116
18512.58 122
18513.87 126
18515.15 115
18516.44 126
18517.72 127
18519.01 113
18520.29 124
18521.58 120
18522.86 123
18524.15 103
18525.43 106
18526.72 103
18528.00 125
18529.29 113
18530.57 114
18531.86 127
18533.14 131
18534.43 102
18535.71 123
18537.00 124
18538.28 102
18539.57 108
18540.86 113
18542.14 121
18543.43 112
18544.71 98
18546.00 114
18547.28 107
18548.57 107
18549.85 111
18551.14 138
18552.43 118
18553.71 129
18555.00 133
18556.28 139
18557.57 119
18558.86 103
18560.14 125
18561.43 132
18562.72 109
18564.00 114
18565.29 121
18566.57 115
18567.86 130
18569.15 145
18570.43 128
18571.72 127
18573.01 120
18574.29 122
18575.58 126
18576.87 135
18578.15 131
18579.44 135
18580.73 127
18582.01 122
18583.30 125
18584.59 130
18585.88 124
18587.16 117
18588.45 104
18589.74 109
18591.02 120
18592.31 113
18593.60 136
18594.89 121
18596.17 127
18597.46 124
18598.75 126
18600.04 116
18601.32 110
18602.61 113
18603.90 124
18605.19 124
18606.47 119
18607.76 119
18609.05 124
18610.34 128
18611.63 111
18612.91 124
18614.20 120
18615.49 120
18616.78 120
18618.07 130
18619.35 111
18620.64 137
18621.93 145
18623.22 127
18624.51 114
18625.80 114
18627.09 112
18628.37 119
18629.66 119
18630.95 115
18632.24 145
18633.53 129
18634.82 111
18636.11 111
18637.39 111
18638.68 115
18639.97 117
18641.26 145
18642.55 123
18643.84 116
18645.13 113
18646.42 127
18647.71 117
18649.00 105
18650.29 99
18651.58 124
18652.86 122
18654.15 106
18655.44 121
18656.73 127
18658.02 120
18659.31 111
18660.60 124
18661.89 111
18663.18 128
18664.47 117
18665.76 106
18667.05 101
18668.34 106
18669.63 102
18670.92 114
18672.21 107
18673.50 107
18674.79 104
18676.08 120
18677.37 114
18678.66 114
18679.95 115
18681.24 126
18682.53 124
18683.82 112
18685.11 115
18686.40 106
18687.69 110
18688.99 106
18690.28 126
18691.57 96
18692.86 121
18694.15 117
18695.44 122
18696.73 121
18698.02 107
18699.31 109
18700.60 124
18701.89 122
18703.19 110
18704.48 118
18705.77 109
18707.06 108
18708.35 116
18709.64 107
18710.93 114
18712.22 116
18713.52 103
18714.81 126
18716.10 107
18717.39 110
18718.68 109
18719.97 107
18721.27 94
18722.56 121
18723.85 127
18725.14 106
18726.43 107
18727.72 104
18729.02 92
18730.31 97
18731.60 126
18732.89 120
18734.19 100
18735.48 109
18736.77 112
18738.06 112
18739.35 110
18740.65 99
18741.94 103
18743.23 108
18744.52 130
18745.82 114
18747.11 112
18748.40 105
18749.70 95
18750.99 108
18752.28 123
18753.57 115
18754.87 94
18756.16 98
18757.45 116
18758.75 104
18760.04 131
18761.33 106
18762.63 101
18763.92 109
18765.21 117
18766.50 105
18767.80 124
18769.09 115
18770.38 121
18771.68 107
18772.97 92
18774.27 99
18775.56 107
18776.85 113
18778.15 104
18779.44 112
18780.73 113
18782.03 113
18783.32 94
18784.62 108
18785.91 90
18787.20 102
18788.50 125
18789.79 107
18791.09 107
18792.38 109
18793.67 110
18794.97 121
18796.26 118
18797.56 116
18798.85 109
18800.15 104
18801.44 101
18802.74 99
18804.03 101
18805.32 98
18806.62 97
18807.91 108
18809.21 109
18810.50 104
18811.80 115
18813.09 93
18814.39 122
18815.68 116
18816.98 103
18818.27 122
18819.57 108
18820.86 111
18822.16 100
18823.45 100
18824.75 116
18826.05 109
18827.34 97
18828.64 104
18829.93 96
18831.23 82
18832.52 100
18833.82 109
18835.11 115
18836.41 117
18837.71 103
18839.00 105
18840.30 102
18841.59 107
18842.89 114
18844.18 126
18845.48 116
18846.78 102
18848.07 102
18849.37 109
18850.67 97
18851.96 111
18853.26 102
18854.55 106
18855.85 90
18857.15 82
18858.44 102
18859.74 101
18861.04 86
18862.33 94
18863.63 109
18864.93 115
18866.22 109
18867.52 112
18868.82 102
18870.11 112
18871.41 93
18872.71 99
18874.00 98
18875.30 127
18876.60 101
18877.90 98
18879.19 100
18880.49 100
18881.79 118
18883.09 105
18884.38 122
18885.68 111
18886.98 117
18888.27 117
18889.57 102
18890.87 111
18892.17 133
18893.47 102
18894.76 125
18896.06 112
18897.36 105
18898.66 87
18899.95 111
18901.25 102
18902.55 105
18903.85 109
18905.15 97
18906.44 110
18907.74 109
18909.04 100
18910.34 106
18911.64 123
18912.94 104
18914.23 115
18915.53 103
18916.83 105
18918.13 110
18919.43 104
18920.73 110
18922.03 97
18923.32 101
18924.62 108
18925.92 108
18927.22 98
18928.52 95
18929.82 104
18931.12 89
18932.42 97
18933.72 99
18935.01 105
18936.31 92
18937.61 104
18938.91 107
18940.21 116
18941.51 107
18942.81 110
18944.11 112
18945.41 106
18946.71 94
18948.01 103
18949.31 91
18950.61 121
18951.91 112
18953.21 124
18954.51 112
18955.81 105
18957.11 108
18958.41 111
18959.71 102
18961.01 66
18962.31 111
18963.61 106
18964.91 108
18966.21 112
18967.51 98
18968.81 109
18970.11 92
18971.41 82
18972.71 108
18974.01 98
18975.31 134
18976.61 108
18977.91 127
18979.21 98
18980.51 105
18981.81 87
18983.11 100
18984.41 100
18985.71 87
18987.02 118
18988.32 84
18989.62 102
18990.92 86
18992.22 105
18993.52 98
18994.82 95
18996.12 111
18997.42 90
18998.73 106
19000.03 98
19001.33 90
19002.63 108
19003.93 103
19005.23 107
19006.53 114
19007.84 106
19009.14 112
19010.44 97
19011.74 102
19013.04 99
19014.34 94
19015.65 100
19016.95 106
19018.25 104
19019.55 104
19020.85 103
19022.16 117
19023.46 103
19024.76 100
19026.06 108
19027.37 114
19028.67 111
19029.97 106
19031.27 121
19032.57 107
19033.88 104
19035.18 106
19036.48 105
19037.79 94
19039.09 84
19040.39 103
19041.69 98
19043.00 105
19044.30 95
19045.60 101
19046.90 113
19048.21 109
19049.51 97
19050.81 98
19052.12 90
19053.42 91
19054.72 122
19056.03 103
19057.33 103
19058.63 102
19059.94 100
19061.24 117
19062.54 98
19063.85 92
19065.15 108
19066.45 98
19067.76 105
19069.06 101
19070.37 101
19071.67 101
19072.97 113
19074.28 113
19075.58 93
19076.88 93
19078.19 98
19079.49 104
19080.80 102
19082.10 100
19083.41 98
19084.71 109
19086.01 107
19087.32 114
19088.62 99
19089.93 114
19091.23 103
19092.54 93
19093.84 110
19095.14 90
19096.45 98
19097.75 101
19099.06 120
19100.36 116
19101.67 90
19102.97 106
19104.28 101
19105.58 110
19106.89 103
19108.19 108
19109.50 126
19110.80 119
19112.11 110
19113.41 106
19114.72 110
19116.02 108
19117.33 104
19118.64 106
19119.94 112
19121.25 100
19122.55 115
19123.86 108
19125.16 109
19126.47 110
19127.77 102
19129.08 114
19130.39 102
19131.69 110
19133.00 107
19134.30 105
19135.61 112
19136.92 114
19138.22 123
19139.53 105
19140.83 106
19142.14 106
19143.45 117
19144.75 102
19146.06 119
19147.37 113
19148.67 118
19149.98 109
19151.28 106
19152.59 97
19153.90 100
19155.20 108
19156.51 115
19157.82 114
19159.12 104
19160.43 89
19161.74 127
19163.05 125
19164.35 104
19165.66 108
19166.97 92
19168.27 107
19169.58 109
19170.89 108
19172.19 94
19173.50 114
19174.81 105
19176.12 109
19177.42 100
19178.73 92
19180.04 99
19181.35 94
19182.65 107
19183.96 109
19185.27 107
19186.58 104
19187.89 107
19189.19 104
19190.50 117
19191.81 115
19193.12 111
19194.42 111
19195.73 103
19197.04 107
19198.35 103
19199.66 90
19200.97 97
19202.27 106
19203.58 88
19204.89 88
19206.20 100
19207.51 116
19208.82 130
19210.12 125
19211.43 90
19212.74 102
19214.05 119
19215.36 113
19216.67 99
19217.98 111
19219.28 98
19220.59 105
19221.90 102
19223.21 110
19224.52 82
19225.83 93
19227.14 86
19228.45 114
19229.76 119
19231.07 99
19232.38 111
19233.68 115
19234.99 104
19236.30 95
19237.61 115
19238.92 94
19240.23 111
19241.54 96
19242.85 106
19244.16 112
19245.47 124
19246.78 112
19248.09 112
19249.40 97
19250.71 93
19252.02 105
19253.33 110
19254.64 92
19255.95 95
19257.26 102
19258.57 116
19259.88 97
19261.19 98
19262.50 106
19263.81 108
19265.12 119
19266.43 117
19267.74 115
19269.05 102
19270.36 104
19271.67 106
19272.99 112
19274.30 92
19275.61 100
19276.92 96
19278.23 97
19279.54 94
19280.85 96
19282.16 105
19283.47 95
19284.78 108
19286.09 103
19287.41 93
19288.72 92
19290.03 106
19291.34 104
19292.65 98
19293.96 122
19295.27 120
19296.58 101
19297.90 91
19299.21 98
19300.52 96
19301.83 95
19303.14 92
19304.45 104
19305.77 110
19307.08 110
19308.39 116
19309.70 92
19311.01 94
19312.33 89
19313.64 102
19314.95 102
19316.26 100
19317.57 99
19318.89 98
19320.20 93
19321.51 108
19322.82 82
19324.14 109
19325.45 98
19326.76 119
19328.07 111
19329.39 85
19330.70 100
19332.01 95
19333.32 93
19334.64 101
19335.95 106
19337.26 90
19338.58 101
19339.89 96
19341.20 88
19342.51 95
19343.83 98
19345.14 98
19346.45 104
19347.77 111
19349.08 103
19350.39 103
19351.71 104
19353.02 76
19354.33 85
19355.65 96
19356.96 101
19358.27 92
19359.59 98
19360.90 114
19362.21 100
19363.53 108
19364.84 80
19366.16 97
19367.47 110
19368.78 106
19370.10 98
19371.41 76
19372.73 109
19374.04 120
19375.35 109
19376.67 100
19377.98 104
19379.30 103
19380.61 103
19381.93 96
19383.24 108
19384.55 94
19385.87 88
19387.18 112
19388.50 94
19389.81 97
19391.13 109
19392.44 106
19393.76 104
19395.07 101
19396.39 95
19397.70 103
19399.02 97
19400.33 125
19401.65 104
19402.96 129
19404.28 109
19405.59 105
19406.91 104
19408.22 112
19409.54 117
19410.85 97
19412.17 95
19413.48 102
19414.80 108
19416.11 112
19417.43 101
19418.75 97
19420.06 106
19421.38 100
19422.69 103
19424.01 97
19425.32 96
19426.64 106
19427.96 85
19429.27 94
19430.59 93
19431.90 95
19433.22 99
19434.54 83
19435.85 87
19437.17 99
19438.49 100
19439.80 112
19441.12 103
19442.43 103
19443.75 111
19445.07 110
19446.38 120
19447.70 98
19449.02 105
19450.33 102
19451.65 104
19452.97 100
19454.28 115
19455.60 105
19456.92 112
19458.23 106
19459.55 93
19460.87 95
19462.19 103
19463.50 111
19464.82 98
19466.14 116
19467.45 86
19468.77 93
19470.09 109
19471.41 114
19472.72 97
19474.04 95
19475.36 116
19476.68 108
19477.99 106
19479.31 96
19480.63 100
19481.95 117
19483.27 104
19484.58 96
19485.90 117
19487.22 93
19488.54 82
19489.85 112
19491.17 90
19492.49 113
19493.81 87
19495.13 100
19496.45 96
19497.76 106
19499.08 89
19500.40 104
19501.72 107
19503.04 114
19504.36 107
19505.67 104
19506.99 102
19508.31 109
19509.63 122
19510.95 90
19512.27 84
19513.59 101
19514.91 106
19516.22 100
19517.54 111
19518.86 103
19520.18 107
19521.50 97
19522.82 96
19524.14 91
19525.46 123
19526.78 81
19528.10 99
19529.42 109
19530.74 97
19532.06 97
19533.37 98
19534.69 101
19536.01 98
19537.33 116
19538.65 117
19539.97 107
19541.29 96
19542.61 94
19543.93 82
19545.25 93
19546.57 84
19547.89 91
19549.21 120
19550.53 102
19551.85 86
19553.17 90
19554.49 83
19555.81 93
19557.13 118
19558.45 114
19559.77 106
19561.09 89
19562.41 123
19563.74 97
19565.06 101
19566.38 88
19567.70 106
19569.02 100
19570.34 95
19571.66 106
19572.98 105
19574.30 95
19575.62 89
19576.94 121
19578.26 98
19579.59 96
19580.91 110
19582.23 103
19583.55 107
19584.87 101
19586.19 100
19587.51 98
19588.83 118
19590.16 111
19591.48 102
19592.80 105
19594.12 125
19595.44 108
19596.76 117
19598.08 132
19599.41 100
19600.73 94
19602.05 108
19603.37 113
19604.69 104
19606.02 102
19607.34 104
19608.66 101
19609.98 90
19611.30 87
19612.63 116
19613.95 104
19615.27 100
19616.59 107
19617.91 99
19619.24 108
19620.56 93
19621.88 100
19623.20 97
19624.53 109
19625.85 91
19627.17 98
19628.50 107
19629.82 99
19631.14 127
19632.46 98
19633.79 103
19635.11 99
19636.43 104
19637.76 105
19639.08 107
19640.40 108
19641.72 134
19643.05 108
19644.37 109
19645.69 101
19647.02 123
19648.34 113
19649.66 96
19650.99 97
19652.31 126
19653.64 112
19654.96 107
19656.28 94
19657.61 121
19658.93 112
19660.25 92
19661.58 95
19662.90 108
19664.23 99
19665.55 104
19666.87 102
19668.20 120
19669.52 98
19670.85 97
19672.17 115
19673.49 86
19674.82 83
19676.14 104
19677.47 97
19678.79 96
19680.12 99
19681.44 87
19682.76 99
19684.09 115
19685.41 95
19686.74 104
19688.06 117
19689.39 85
19690.71 93
19692.04 105
19693.36 112
19694.69 100
19696.01 93
19697.34 116
19698.66 102
19699.99 118
19701.31 111
19702.64 114
19703.96 97
19705.29 96
19706.61 114
19707.94 117
19709.26 86
19710.59 94
19711.92 91
19713.24 89
19714.57 79
19715.89 123
19717.22 90
19718.54 102
19719.87 98
19721.20 103
19722.52 122
19723.85 114
19725.17 105
19726.50 99
19727.83 107
19729.15 89
19730.48 103
19731.80 118
19733.13 115
19734.46 97
19735.78 111
19737.11 97
19738.44 95
19739.76 99
19741.09 114
19742.41 106
19743.74 100
19745.07 106
19746.39 114
19747.72 113
19749.05 83
19750.37 95
19751.70 111
19753.03 113
19754.36 98
19755.68 95
19757.01 102
19758.34 103
19759.66 108
19760.99 118
19762.32 98
19763.65 89
19764.97 114
19766.30 113
19767.63 118
19768.95 100
19770.28 102
19771.61 102
19772.94 106
19774.27 106
19775.59 104
19776.92 114
19778.25 91
19779.58 95
19780.90 116
19782.23 109
19783.56 104
19784.89 110
19786.22 96
19787.54 114
19788.87 94
19790.20 110
19791.53 111
19792.86 113
19794.18 79
19795.51 123
19796.84 97
19798.17 99
19799.50 92
19800.83 96
19802.16 111
19803.48 100
19804.81 113
19806.14 101
19807.47 106
19808.80 104
19810.13 100
19811.46 95
19812.79 93
19814.11 95
19815.44 87
19816.77 91
19818.10 103
19819.43 105
19820.76 95
19822.09 108
19823.42 115
19824.75 116
19826.08 96
19827.41 85
19828.74 105
19830.07 104
19831.39 122
19832.72 104
19834.05 112
19835.38 114
19836.71 98
19838.04 97
19839.37 96
19840.70 92
19842.03 106
19843.36 102
19844.69 97
19846.02 100
19847.35 99
19848.68 97
19850.01 91
19851.34 94
19852.67 99
19854.00 82
19855.33 99
19856.66 98
19857.99 106
19859.33 117
19860.66 111
19861.99 115
19863.32 114
19864.65 104
19865.98 94
19867.31 82
19868.64 103
19869.97 97
19871.30 109
19872.63 99
19873.96 118
19875.29 89
19876.63 89
19877.96 100
19879.29 116
19880.62 107
19881.95 100
19883.28 109
19884.61 110
19885.94 92
19887.28 105
19888.61 105
19889.94 93
19891.27 98
19892.60 113
19893.93 100
19895.26 99
19896.60 101
19897.93 119
19899.26 103
19900.59 110
19901.92 107
19903.26 112
19904.59 118
19905.92 104
19907.25 103
19908.58 93
19909.92 123
19911.25 105
19912.58 96
19913.91 97
19915.24 115
19916.58 94
19917.91 112
19919.24 100
19920.57 135
19921.91 97
19923.24 97
19924.57 128
19925.91 110
19927.24 105
19928.57 110
19929.90 111
19931.24 127
19932.57 111
19933.90 113
19935.24 105
19936.57 92
19937.90 95
19939.23 123
19940.57 118
19941.90 113
19943.23 96
19944.57 102
19945.90 108
19947.23 100
19948.57 102
19949.90 118
19951.23 110
19952.57 111
19953.90 103
19955.24 105
19956.57 114
19957.90 109
19959.24 98
19960.57 111
19961.90 102
19963.24 112
19964.57 120
19965.91 119
19967.24 103
19968.58 104
19969.91 105
19971.24 117
19972.58 119
19973.91 114
19975.25 103
19976.58 113
19977.92 118
19979.25 128
19980.58 123
19981.92 118
19983.25 122
19984.59 126
19985.92 106
19987.26 98
19988.59 117
19989.93 129
19991.26 109
19992.60 106
19993.93 102
19995.27 116
19996.60 106
19997.94 102
19999.27 120
20000.61 116
20001.94 111
20003.28 102
20004.61 131
20005.95 118
20007.28 106
20008.62 117
20009.96 120
20011.29 124
20012.63 110
20013.96 103
20015.30 102
20016.63 101
20017.97 102
20019.30 96
20020.64 101
20021.98 107
20023.31 101
20024.65 93
20025.98 104
20027.32 89
20028.66 98
20029.99 105
20031.33 110
20032.67 101
20034.00 82
20035.34 108
20036.67 97
20038.01 106
20039.35 106
20040.68 97
20042.02 99
20043.36 108
20044.69 120
20046.03 125
20047.37 100
20048.70 102
20050.04 110
20051.38 98
20052.71 110
20054.05 114
20055.39 100
20056.73 92
20058.06 112
20059.40 112
20060.74 100
20062.07 101
20063.41 114
20064.75 111
20066.09 100
20067.42 101
20068.76 111
20070.10 103
20071.44 119
20072.77 117
20074.11 123
20075.45 101
20076.79 112
20078.13 116
20079.46 100
20080.80 105
20082.14 111
20083.48 116
20084.81 112
20086.15 107
20087.49 107
20088.83 112
20090.17 117
20091.51 113
20092.84 110
20094.18 128
20095.52 114
20096.86 100
20098.20 117
20099.54 99
20100.87 99
20102.21 112
20103.55 103
20104.89 92
20106.23 101
20107.57 107
20108.91 119
20110.25 106
20111.58 109
20112.92 106
20114.26 113
20115.60 117
20116.94 115
20118.28 116
20119.62 118
20120.96 130
20122.30 114
20123.64 134
20124.98 109
20126.31 113
20127.65 120
20128.99 110
