# Supplementary material for: MALDI-TOF MS typing enables the classification of brewing yeasts of the genus Saccharomyces to major beer styles
Source: PLoS One. 2017 Aug 9;12(8):e0181694. doi: 10.1371/journal.pone.0181694 (PMC5549903; doi:10.1371/journal.pone.0181694)
Supplement: S8 File — The directory includes 90 raw files and was zipped to “.zip”; the folder has three strains with 30 spectra per strain; S1 Text explains the raw files with an example and Table 1 represents the yeast strains used within the experiment. (ZIP) [file pone.0181694.s011.zip › 22-24/30282-8I4-Lag-Lag-Lag-YPG-18h-E-E_2016-09-22_5_0_D1_1.dat]

1999.90 947
2000.32 960
2000.75 989
2001.17 918
2001.59 925
2002.01 913
2002.43 883
2002.86 870
2003.28 870
2003.70 829
2004.12 785
2004.54 794
2004.97 783
2005.39 819
2005.81 823
2006.23 773
2006.66 783
2007.08 839
2007.50 784
2007.92 742
2008.35 766
2008.77 825
2009.19 775
2009.61 782
2010.04 796
2010.46 783
2010.88 805
2011.31 777
2011.73 767
2012.15 784
2012.57 765
2013.00 789
2013.42 775
2013.84 766
2014.27 770
2014.69 784
2015.11 734
2015.54 783
2015.96 821
2016.38 785
2016.81 779
2017.23 799
2017.65 835
2018.08 833
2018.50 808
2018.93 784
2019.35 825
2019.77 795
2020.20 817
2020.62 765
2021.04 799
2021.47 760
2021.89 786
2022.32 778
2022.74 782
2023.17 797
2023.59 761
2024.01 757
2024.44 702
2024.86 798
2025.29 774
2025.71 745
2026.14 726
2026.56 735
2026.98 716
2027.41 754
2027.83 688
2028.26 719
2028.68 721
2029.11 748
2029.53 707
2029.96 750
2030.38 787
2030.81 700
2031.23 723
2031.66 740
2032.08 744
2032.51 749
2032.93 754
2033.36 749
2033.78 777
2034.21 724
2034.63 752
2035.06 749
2035.49 736
2035.91 736
2036.34 761
2036.76 730
2037.19 754
2037.61 800
2038.04 816
2038.47 824
2038.89 810
2039.32 803
2039.74 748
2040.17 782
2040.59 769
2041.02 742
2041.45 723
2041.87 739
2042.30 755
2042.73 730
2043.15 742
2043.58 784
2044.00 818
2044.43 783
2044.86 784
2045.28 788
2045.71 790
2046.14 829
2046.56 850
2046.99 822
2047.42 729
2047.84 712
2048.27 775
2048.70 793
2049.12 801
2049.55 750
2049.98 727
2050.40 725
2050.83 707
2051.26 716
2051.69 725
2052.11 815
2052.54 777
2052.97 710
2053.40 761
2053.82 802
2054.25 762
2054.68 797
2055.10 846
2055.53 837
2055.96 869
2056.39 951
2056.82 952
2057.24 918
2057.67 958
2058.10 938
2058.53 915
2058.95 837
2059.38 886
2059.81 893
2060.24 823
2060.67 791
2061.09 794
2061.52 798
2061.95 770
2062.38 806
2062.81 898
2063.24 940
2063.66 954
2064.09 996
2064.52 1061
2064.95 1102
2065.38 1161
2065.81 1123
2066.24 1072
2066.66 1113
2067.09 1026
2067.52 1018
2067.95 959
2068.38 874
2068.81 859
2069.24 829
2069.67 795
2070.10 786
2070.52 765
2070.95 782
2071.38 799
2071.81 830
2072.24 844
2072.67 790
2073.10 749
2073.53 849
2073.96 878
2074.39 855
2074.82 851
2075.25 852
2075.68 828
2076.11 879
2076.54 889
2076.97 903
2077.40 858
2077.83 865
2078.26 841
2078.69 859
2079.12 859
2079.55 802
2079.98 804
2080.41 832
2080.84 865
2081.27 789
2081.70 786
2082.13 738
2082.56 790
2082.99 778
2083.42 747
2083.85 757
2084.28 751
2084.71 777
2085.14 775
2085.57 769
2086.00 750
2086.43 772
2086.86 778
2087.29 745
2087.73 752
2088.16 705
2088.59 724
2089.02 730
2089.45 749
2089.88 743
2090.31 764
2090.74 753
2091.17 790
2091.61 828
2092.04 781
2092.47 745
2092.90 750
2093.33 765
2093.76 726
2094.19 731
2094.63 734
2095.06 750
2095.49 720
2095.92 757
2096.35 773
2096.78 744
2097.22 733
2097.65 741
2098.08 713
2098.51 734
2098.94 717
2099.38 730
2099.81 678
2100.24 676
2100.67 705
2101.11 744
2101.54 744
2101.97 717
2102.40 750
2102.83 741
2103.27 738
2103.70 761
2104.13 766
2104.56 727
2105.00 780
2105.43 770
2105.86 750
2106.30 792
2106.73 820
2107.16 803
2107.59 813
2108.03 774
2108.46 801
2108.89 753
2109.33 830
2109.76 826
2110.19 730
2110.63 765
2111.06 757
2111.49 723
2111.93 731
2112.36 717
2112.79 747
2113.23 740
2113.66 745
2114.09 802
2114.53 770
2114.96 763
2115.40 780
2115.83 746
2116.26 732
2116.70 688
2117.13 705
2117.56 745
2118.00 733
2118.43 730
2118.87 725
2119.30 728
2119.73 734
2120.17 730
2120.60 689
2121.04 733
2121.47 734
2121.91 705
2122.34 741
2122.78 753
2123.21 739
2123.64 751
2124.08 735
2124.51 789
2124.95 820
2125.38 752
2125.82 704
2126.25 749
2126.69 720
2127.12 761
2127.56 787
2127.99 816
2128.43 825
2128.86 810
2129.30 815
2129.73 828
2130.17 870
2130.60 854
2131.04 891
2131.47 927
2131.91 850
2132.35 836
2132.78 831
2133.22 842
2133.65 805
2134.09 772
2134.52 774
2134.96 864
2135.40 824
2135.83 779
2136.27 761
2136.70 844
2137.14 829
2137.57 821
2138.01 742
2138.45 722
2138.88 713
2139.32 798
2139.76 716
2140.19 681
2140.63 693
2141.06 702
2141.50 718
2141.94 696
2142.37 704
2142.81 635
2143.25 674
2143.68 716
2144.12 720
2144.56 717
2144.99 760
2145.43 778
2145.87 735
2146.30 792
2146.74 742
2147.18 799
2147.62 801
2148.05 885
2148.49 880
2148.93 922
2149.36 938
2149.80 989
2150.24 1035
2150.68 936
2151.11 946
2151.55 943
2151.99 895
2152.43 855
2152.86 908
2153.30 869
2153.74 838
2154.18 799
2154.61 862
2155.05 854
2155.49 826
2155.93 834
2156.37 789
2156.80 819
2157.24 810
2157.68 797
2158.12 841
2158.56 793
2158.99 781
2159.43 745
2159.87 721
2160.31 702
2160.75 776
2161.19 843
2161.62 758
2162.06 768
2162.50 816
2162.94 847
2163.38 917
2163.82 896
2164.26 881
2164.69 932
2165.13 953
2165.57 968
2166.01 1011
2166.45 964
2166.89 953
2167.33 930
2167.77 920
2168.21 1008
2168.65 925
2169.08 898
2169.52 963
2169.96 975
2170.40 954
2170.84 932
2171.28 926
2171.72 896
2172.16 970
2172.60 1014
2173.04 982
2173.48 976
2173.92 1030
2174.36 1019
2174.80 1032
2175.24 1015
2175.68 966
2176.12 958
2176.56 947
2177.00 972
2177.44 1008
2177.88 953
2178.32 923
2178.76 893
2179.20 844
2179.64 865
2180.08 854
2180.52 902
2180.96 894
2181.40 826
2181.84 815
2182.28 797
2182.72 792
2183.16 777
2183.60 738
2184.04 812
2184.48 850
2184.93 825
2185.37 825
2185.81 826
2186.25 805
2186.69 856
2187.13 867
2187.57 863
2188.01 891
2188.45 940
2188.89 879
2189.34 825
2189.78 803
2190.22 822
2190.66 827
2191.10 800
2191.54 844
2191.98 870
2192.43 909
2192.87 919
2193.31 866
2193.75 912
2194.19 956
2194.63 970
2195.08 981
2195.52 1011
2195.96 1025
2196.40 963
2196.84 987
2197.29 934
2197.73 852
2198.17 846
2198.61 896
2199.06 828
2199.50 851
2199.94 784
2200.38 816
2200.82 868
2201.27 834
2201.71 802
2202.15 846
2202.59 874
2203.04 891
2203.48 937
2203.92 932
2204.37 946
2204.81 912
2205.25 871
2205.69 952
2206.14 888
2206.58 909
2207.02 927
2207.47 970
2207.91 924
2208.35 926
2208.80 1010
2209.24 1002
2209.68 1011
2210.13 998
2210.57 950
2211.01 955
2211.46 1033
2211.90 1006
2212.34 928
2212.79 910
2213.23 916
2213.67 895
2214.12 852
2214.56 915
2215.01 937
2215.45 882
2215.89 845
2216.34 789
2216.78 846
2217.23 858
2217.67 856
2218.11 863
2218.56 842
2219.00 866
2219.45 832
2219.89 834
2220.34 848
2220.78 834
2221.22 840
2221.67 863
2222.11 894
2222.56 929
2223.00 892
2223.45 908
2223.89 970
2224.34 974
2224.78 931
2225.23 856
2225.67 886
2226.12 937
2226.56 875
2227.01 900
2227.45 888
2227.90 909
2228.34 873
2228.79 904
2229.23 947
2229.68 997
2230.12 990
2230.57 933
2231.01 994
2231.46 999
2231.90 1027
2232.35 1066
2232.80 1001
2233.24 1067
2233.69 1053
2234.13 942
2234.58 951
2235.02 965
2235.47 903
2235.92 870
2236.36 906
2236.81 875
2237.25 864
2237.70 860
2238.15 857
2238.59 851
2239.04 862
2239.49 849
2239.93 855
2240.38 747
2240.82 782
2241.27 804
2241.72 798
2242.16 798
2242.61 824
2243.06 853
2243.50 811
2243.95 801
2244.40 751
2244.84 759
2245.29 771
2245.74 842
2246.19 812
2246.63 809
2247.08 812
2247.53 844
2247.97 777
2248.42 765
2248.87 786
2249.32 799
2249.76 793
2250.21 829
2250.66 848
2251.10 845
2251.55 819
2252.00 866
2252.45 837
2252.89 831
2253.34 868
2253.79 769
2254.24 740
2254.69 775
2255.13 756
2255.58 754
2256.03 808
2256.48 766
2256.93 808
2257.37 828
2257.82 770
2258.27 806
2258.72 771
2259.17 770
2259.61 823
2260.06 906
2260.51 929
2260.96 929
2261.41 884
2261.86 927
2262.31 976
2262.75 953
2263.20 928
2263.65 874
2264.10 949
2264.55 906
2265.00 864
2265.45 874
2265.90 894
2266.34 927
2266.79 910
2267.24 866
2267.69 924
2268.14 938
2268.59 964
2269.04 972
2269.49 981
2269.94 1006
2270.39 972
2270.84 1033
2271.29 1031
2271.74 997
2272.18 1022
2272.63 1040
2273.08 1030
2273.53 1088
2273.98 1137
2274.43 1225
2274.88 1312
2275.33 1346
2275.78 1447
2276.23 1493
2276.68 1434
2277.13 1405
2277.58 1411
2278.03 1284
2278.48 1282
2278.93 1183
2279.38 1141
2279.83 1103
2280.28 1058
2280.73 1008
2281.19 925
2281.64 850
2282.09 863
2282.54 843
2282.99 916
2283.44 880
2283.89 869
2284.34 914
2284.79 849
2285.24 870
2285.69 879
2286.14 855
2286.59 905
2287.04 892
2287.50 865
2287.95 917
2288.40 999
2288.85 1099
2289.30 1152
2289.75 1242
2290.20 1242
2290.65 1222
2291.11 1315
2291.56 1220
2292.01 1174
2292.46 1244
2292.91 1138
2293.36 1136
2293.82 1131
2294.27 1106
2294.72 1083
2295.17 958
2295.62 961
2296.07 989
2296.53 917
2296.98 909
2297.43 966
2297.88 959
2298.33 908
2298.79 902
2299.24 866
2299.69 874
2300.14 850
2300.60 806
2301.05 859
2301.50 840
2301.95 827
2302.41 812
2302.86 825
2303.31 748
2303.76 809
2304.22 815
2304.67 768
2305.12 814
2305.57 844
2306.03 827
2306.48 855
2306.93 874
2307.39 830
2307.84 924
2308.29 967
2308.75 972
2309.20 1031
2309.65 1007
2310.11 976
2310.56 1020
2311.01 1046
2311.47 1012
2311.92 1004
2312.37 955
2312.83 931
2313.28 915
2313.73 865
2314.19 875
2314.64 931
2315.09 914
2315.55 839
2316.00 864
2316.46 944
2316.91 922
2317.36 926
2317.82 854
2318.27 918
2318.73 954
2319.18 957
2319.63 945
2320.09 947
2320.54 939
2321.00 985
2321.45 969
2321.91 977
2322.36 1042
2322.82 1120
2323.27 1177
2323.72 1166
2324.18 1306
2324.63 1413
2325.09 1405
2325.54 1412
2326.00 1345
2326.45 1301
2326.91 1259
2327.36 1221
2327.82 1122
2328.27 1048
2328.73 1037
2329.18 971
2329.64 943
2330.09 914
2330.55 909
2331.00 881
2331.46 946
2331.92 920
2332.37 881
2332.83 886
2333.28 828
2333.74 917
2334.19 895
2334.65 850
2335.10 870
2335.56 870
2336.02 884
2336.47 892
2336.93 908
2337.38 834
2337.84 856
2338.30 852
2338.75 848
2339.21 862
2339.66 877
2340.12 918
2340.58 876
2341.03 846
2341.49 890
2341.95 852
2342.40 875
2342.86 925
2343.32 908
2343.77 888
2344.23 914
2344.68 913
2345.14 895
2345.60 943
2346.06 1005
2346.51 974
2346.97 979
2347.43 948
2347.88 922
2348.34 941
2348.80 942
2349.25 987
2349.71 1008
2350.17 958
2350.63 882
2351.08 893
2351.54 848
2352.00 841
2352.46 807
2352.91 830
2353.37 804
2353.83 835
2354.29 812
2354.74 839
2355.20 812
2355.66 857
2356.12 866
2356.57 782
2357.03 804
2357.49 855
2357.95 831
2358.41 841
2358.86 925
2359.32 912
2359.78 931
2360.24 922
2360.70 940
2361.15 877
2361.61 857
2362.07 918
2362.53 911
2362.99 905
2363.45 931
2363.91 940
2364.36 930
2364.82 881
2365.28 957
2365.74 999
2366.20 903
2366.66 957
2367.12 899
2367.57 933
2368.03 884
2368.49 837
2368.95 852
2369.41 833
2369.87 808
2370.33 844
2370.79 883
2371.25 873
2371.71 834
2372.17 849
2372.63 846
2373.09 877
2373.54 900
2374.00 923
2374.46 888
2374.92 912
2375.38 897
2375.84 934
2376.30 941
2376.76 931
2377.22 955
2377.68 976
2378.14 939
2378.60 907
2379.06 944
2379.52 963
2379.98 953
2380.44 844
2380.90 870
2381.36 848
2381.82 900
2382.28 855
2382.74 868
2383.20 835
2383.66 854
2384.12 851
2384.59 892
2385.05 905
2385.51 866
2385.97 843
2386.43 854
2386.89 907
2387.35 885
2387.81 893
2388.27 894
2388.73 984
2389.19 982
2389.65 876
2390.12 932
2390.58 955
2391.04 890
2391.50 903
2391.96 846
2392.42 842
2392.88 854
2393.34 869
2393.81 894
2394.27 814
2394.73 812
2395.19 825
2395.65 889
2396.11 850
2396.57 879
2397.04 864
2397.50 818
2397.96 813
2398.42 883
2398.88 866
2399.35 865
2399.81 857
2400.27 799
2400.73 794
2401.19 828
2401.66 799
2402.12 793
2402.58 836
2403.04 849
2403.51 820
2403.97 812
2404.43 837
2404.89 883
2405.36 878
2405.82 849
2406.28 860
2406.74 843
2407.21 854
2407.67 828
2408.13 835
2408.59 830
2409.06 842
2409.52 824
2409.98 817
2410.45 828
2410.91 800
2411.37 768
2411.84 784
2412.30 830
2412.76 841
2413.23 848
2413.69 847
2414.15 850
2414.62 833
2415.08 852
2415.54 855
2416.01 892
2416.47 890
2416.93 967
2417.40 947
2417.86 923
2418.32 874
2418.79 896
2419.25 848
2419.72 895
2420.18 935
2420.64 871
2421.11 830
2421.57 858
2422.04 913
2422.50 904
2422.96 948
2423.43 956
2423.89 916
2424.36 936
2424.82 953
2425.29 951
2425.75 929
2426.22 853
2426.68 842
2427.15 908
2427.61 840
2428.07 830
2428.54 812
2429.00 813
2429.47 797
2429.93 843
2430.40 764
2430.86 785
2431.33 793
2431.79 790
2432.26 790
2432.72 772
2433.19 835
2433.65 845
2434.12 880
2434.59 892
2435.05 845
2435.52 819
2435.98 893
2436.45 883
2436.91 843
2437.38 862
2437.84 915
2438.31 937
2438.78 1017
2439.24 980
2439.71 952
2440.17 1014
2440.64 1012
2441.10 1023
2441.57 1011
2442.04 1008
2442.50 932
2442.97 953
2443.44 957
2443.90 936
2444.37 891
2444.83 881
2445.30 877
2445.77 788
2446.23 788
2446.70 826
2447.17 790
2447.63 863
2448.10 834
2448.57 799
2449.03 811
2449.50 821
2449.97 832
2450.43 854
2450.90 801
2451.37 777
2451.83 828
2452.30 818
2452.77 807
2453.24 798
2453.70 840
2454.17 789
2454.64 756
2455.10 793
2455.57 814
2456.04 819
2456.51 783
2456.97 774
2457.44 779
2457.91 790
2458.38 796
2458.84 826
2459.31 825
2459.78 788
2460.25 801
2460.72 810
2461.18 770
2461.65 747
2462.12 833
2462.59 819
2463.06 789
2463.52 838
2463.99 854
2464.46 823
2464.93 827
2465.40 865
2465.86 814
2466.33 819
2466.80 796
2467.27 805
2467.74 784
2468.21 800
2468.68 797
2469.14 829
2469.61 821
2470.08 763
2470.55 789
2471.02 828
2471.49 808
2471.96 782
2472.43 798
2472.90 803
2473.36 797
2473.83 797
2474.30 840
2474.77 790
2475.24 810
2475.71 830
2476.18 800
2476.65 778
2477.12 830
2477.59 908
2478.06 890
2478.53 844
2479.00 873
2479.47 837
2479.94 819
2480.41 813
2480.87 796
2481.34 784
2481.81 801
2482.28 860
2482.75 792
2483.22 751
2483.69 849
2484.16 869
2484.63 844
2485.10 881
2485.57 887
2486.05 911
2486.52 963
2486.99 970
2487.46 944
2487.93 946
2488.40 955
2488.87 957
2489.34 933
2489.81 928
2490.28 907
2490.75 922
2491.22 997
2491.69 962
2492.16 885
2492.63 898
2493.10 889
2493.58 915
2494.05 832
2494.52 849
2494.99 858
2495.46 843
2495.93 867
2496.40 874
2496.87 846
2497.34 833
2497.82 808
2498.29 824
2498.76 807
2499.23 812
2499.70 778
2500.17 805
2500.64 792
2501.12 792
2501.59 800
2502.06 809
2502.53 809
2503.00 802
2503.48 786
2503.95 844
2504.42 818
2504.89 844
2505.36 829
2505.84 838
2506.31 828
2506.78 816
2507.25 844
2507.72 870
2508.20 902
2508.67 923
2509.14 918
2509.61 917
2510.09 1043
2510.56 1080
2511.03 1161
2511.50 1132
2511.98 1165
2512.45 1123
2512.92 1101
2513.40 1096
2513.87 1073
2514.34 1140
2514.81 1081
2515.29 989
2515.76 988
2516.23 950
2516.71 951
2517.18 927
2517.65 912
2518.13 1013
2518.60 965
2519.07 990
2519.55 964
2520.02 916
2520.49 846
2520.97 894
2521.44 884
2521.91 880
2522.39 834
2522.86 868
2523.34 844
2523.81 897
2524.28 892
2524.76 883
2525.23 880
2525.70 860
2526.18 929
2526.65 915
2527.13 930
2527.60 979
2528.08 904
2528.55 918
2529.02 973
2529.50 961
2529.97 889
2530.45 882
2530.92 908
2531.40 968
2531.87 938
2532.34 943
2532.82 964
2533.29 961
2533.77 925
2534.24 883
2534.72 995
2535.19 995
2535.67 929
2536.14 940
2536.62 973
2537.09 1001
2537.57 983
2538.04 1007
2538.52 976
2538.99 1020
2539.47 958
2539.94 995
2540.42 991
2540.90 926
2541.37 939
2541.85 888
2542.32 961
2542.80 950
2543.27 969
2543.75 925
2544.22 1000
2544.70 992
2545.18 1018
2545.65 1006
2546.13 1014
2546.60 1024
2547.08 1023
2547.56 1040
2548.03 1058
2548.51 1047
2548.98 1069
2549.46 1012
2549.94 979
2550.41 980
2550.89 1048
2551.37 1116
2551.84 995
2552.32 992
2552.80 971
2553.27 914
2553.75 896
2554.23 1009
2554.70 1050
2555.18 978
2555.66 873
2556.13 922
2556.61 898
2557.09 915
2557.56 945
2558.04 924
2558.52 877
2558.99 917
2559.47 911
2559.95 861
2560.43 909
2560.90 848
2561.38 812
2561.86 877
2562.33 841
2562.81 836
2563.29 842
2563.77 833
2564.25 814
2564.72 790
2565.20 795
2565.68 766
2566.16 797
2566.63 780
2567.11 814
2567.59 777
2568.07 812
2568.55 888
2569.02 777
2569.50 781
2569.98 763
2570.46 794
2570.94 821
2571.41 808
2571.89 804
2572.37 836
2572.85 829
2573.33 826
2573.81 803
2574.28 826
2574.76 777
2575.24 840
2575.72 792
2576.20 854
2576.68 857
2577.16 839
2577.64 840
2578.11 831
2578.59 833
2579.07 827
2579.55 853
2580.03 846
2580.51 876
2580.99 853
2581.47 801
2581.95 813
2582.43 781
2582.91 778
2583.39 814
2583.86 881
2584.34 773
2584.82 813
2585.30 826
2585.78 798
2586.26 842
2586.74 819
2587.22 859
2587.70 838
2588.18 818
2588.66 822
2589.14 836
2589.62 876
2590.10 876
2590.58 843
2591.06 836
2591.54 875
2592.02 855
2592.50 830
2592.98 823
2593.46 813
2593.94 798
2594.42 772
2594.90 793
2595.38 789
2595.86 798
2596.35 787
2596.83 797
2597.31 818
2597.79 802
2598.27 796
2598.75 869
2599.23 847
2599.71 743
2600.19 760
2600.67 784
2601.15 819
2601.63 750
2602.12 818
2602.60 829
2603.08 847
2603.56 774
2604.04 770
2604.52 788
2605.00 755
2605.48 748
2605.97 777
2606.45 816
2606.93 821
2607.41 804
2607.89 804
2608.37 811
2608.86 781
2609.34 771
2609.82 826
2610.30 811
2610.78 828
2611.26 712
2611.75 793
2612.23 803
2612.71 762
2613.19 773
2613.68 770
2614.16 756
2614.64 800
2615.12 790
2615.60 814
2616.09 781
2616.57 818
2617.05 805
2617.53 754
2618.02 766
2618.50 820
2618.98 822
2619.46 830
2619.95 802
2620.43 797
2620.91 767
2621.40 768
2621.88 812
2622.36 851
2622.85 785
2623.33 882
2623.81 854
2624.29 831
2624.78 847
2625.26 883
2625.74 876
2626.23 884
2626.71 830
2627.19 811
2627.68 872
2628.16 876
2628.64 837
2629.13 865
2629.61 884
2630.10 849
2630.58 842
2631.06 868
2631.55 888
2632.03 881
2632.51 901
2633.00 888
2633.48 860
2633.97 823
2634.45 863
2634.94 862
2635.42 837
2635.90 827
2636.39 778
2636.87 834
2637.36 825
2637.84 792
2638.33 841
2638.81 815
2639.29 772
2639.78 801
2640.26 809
2640.75 811
2641.23 807
2641.72 814
2642.20 841
2642.69 807
2643.17 808
2643.66 800
2644.14 799
2644.63 843
2645.11 802
2645.60 826
2646.08 812
2646.57 860
2647.05 861
2647.54 839
2648.02 867
2648.51 842
2648.99 832
2649.48 885
2649.97 822
2650.45 803
2650.94 830
2651.42 908
2651.91 872
2652.39 852
2652.88 893
2653.37 922
2653.85 912
2654.34 857
2654.82 942
2655.31 942
2655.80 984
2656.28 897
2656.77 824
2657.25 889
2657.74 870
2658.23 849
2658.71 803
2659.20 846
2659.69 814
2660.17 836
2660.66 898
2661.14 820
2661.63 803
2662.12 759
2662.60 752
2663.09 806
2663.58 786
2664.06 807
2664.55 826
2665.04 834
2665.53 835
2666.01 831
2666.50 818
2666.99 861
2667.47 893
2667.96 853
2668.45 846
2668.94 879
2669.42 939
2669.91 931
2670.40 942
2670.88 935
2671.37 944
2671.86 1004
2672.35 1003
2672.83 1018
2673.32 1109
2673.81 1104
2674.30 1067
2674.79 1112
2675.27 1209
2675.76 1113
2676.25 1094
2676.74 1050
2677.23 966
2677.71 956
2678.20 907
2678.69 899
2679.18 878
2679.67 858
2680.15 864
2680.64 805
2681.13 834
2681.62 885
2682.11 860
2682.60 878
2683.08 929
2683.57 889
2684.06 848
2684.55 865
2685.04 903
2685.53 877
2686.02 866
2686.51 887
2686.99 851
2687.48 828
2687.97 852
2688.46 885
2688.95 824
2689.44 871
2689.93 854
2690.42 801
2690.91 818
2691.40 851
2691.89 906
2692.38 894
2692.87 883
2693.35 880
2693.84 884
2694.33 880
2694.82 864
2695.31 906
2695.80 885
2696.29 842
2696.78 911
2697.27 916
2697.76 886
2698.25 881
2698.74 860
2699.23 856
2699.72 869
2700.21 841
2700.70 898
2701.19 938
2701.68 912
2702.17 885
2702.66 859
2703.15 893
2703.64 878
2704.13 849
2704.62 873
2705.12 874
2705.61 809
2706.10 831
2706.59 855
2707.08 869
2707.57 855
2708.06 824
2708.55 826
2709.04 817
2709.53 793
2710.02 750
2710.51 839
2711.01 820
2711.50 802
2711.99 818
2712.48 797
2712.97 781
2713.46 813
2713.95 849
2714.44 800
2714.94 805
2715.43 771
2715.92 795
2716.41 816
2716.90 801
2717.39 758
2717.89 803
2718.38 838
2718.87 851
2719.36 803
2719.85 857
2720.34 901
2720.84 929
2721.33 938
2721.82 954
2722.31 911
2722.80 941
2723.30 867
2723.79 868
2724.28 886
2724.77 866
2725.27 907
2725.76 836
2726.25 849
2726.74 821
2727.24 806
2727.73 807
2728.22 847
2728.71 804
2729.21 844
2729.70 828
2730.19 811
2730.69 829
2731.18 847
2731.67 838
2732.16 944
2732.66 972
2733.15 903
2733.64 853
2734.14 868
2734.63 999
2735.12 890
2735.62 885
2736.11 936
2736.60 927
2737.10 916
2737.59 926
2738.08 949
2738.58 937
2739.07 921
2739.56 877
2740.06 924
2740.55 908
2741.05 883
2741.54 869
2742.03 882
2742.53 904
2743.02 940
2743.52 859
2744.01 852
2744.50 896
2745.00 898
2745.49 943
2745.99 935
2746.48 980
2746.97 888
2747.47 941
2747.96 967
2748.46 921
2748.95 890
2749.45 887
2749.94 855
2750.44 893
2750.93 897
2751.43 830
2751.92 841
2752.42 851
2752.91 874
2753.41 917
2753.90 819
2754.40 849
2754.89 830
2755.39 830
2755.88 868
2756.38 904
2756.87 898
2757.37 946
2757.86 890
2758.36 840
2758.85 830
2759.35 923
2759.84 904
2760.34 865
2760.83 880
2761.33 901
2761.83 899
2762.32 911
2762.82 853
2763.31 916
2763.81 873
2764.30 897
2764.80 940
2765.30 917
2765.79 889
2766.29 827
2766.78 839
2767.28 832
2767.78 823
2768.27 850
2768.77 860
2769.27 826
2769.76 839
2770.26 865
2770.76 843
2771.25 837
2771.75 828
2772.24 861
2772.74 846
2773.24 858
2773.73 927
2774.23 898
2774.73 930
2775.23 943
2775.72 968
2776.22 951
2776.72 990
2777.21 1018
2777.71 935
2778.21 946
2778.70 942
2779.20 970
2779.70 960
2780.20 897
2780.69 864
2781.19 824
2781.69 822
2782.19 840
2782.68 833
2783.18 827
2783.68 856
2784.18 868
2784.67 879
2785.17 892
2785.67 880
2786.17 882
2786.67 812
2787.16 805
2787.66 832
2788.16 852
2788.66 814
2789.16 839
2789.65 907
2790.15 856
2790.65 826
2791.15 795
2791.65 816
2792.15 793
2792.64 759
2793.14 773
2793.64 834
2794.14 839
2794.64 873
2795.14 870
2795.64 852
2796.13 937
2796.63 948
2797.13 908
2797.63 975
2798.13 928
2798.63 919
2799.13 971
2799.63 974
2800.13 861
2800.62 872
2801.12 882
2801.62 912
2802.12 852
2802.62 827
2803.12 843
2803.62 797
2804.12 802
2804.62 796
2805.12 846
2805.62 853
2806.12 828
2806.62 845
2807.12 840
2807.62 835
2808.12 937
2808.62 978
2809.12 931
2809.62 919
2810.12 926
2810.62 949
2811.12 918
2811.62 979
2812.12 901
2812.62 932
2813.12 977
2813.62 954
2814.12 954
2814.62 1009
2815.12 973
2815.62 911
2816.12 935
2816.62 933
2817.12 885
2817.62 886
2818.12 924
2818.62 864
2819.12 806
2819.63 832
2820.13 901
2820.63 917
2821.13 832
2821.63 819
2822.13 783
2822.63 842
2823.13 912
2823.63 837
2824.13 874
2824.64 841
2825.14 827
2825.64 849
2826.14 830
2826.64 861
2827.14 807
2827.64 883
2828.15 879
2828.65 815
2829.15 805
2829.65 804
2830.15 801
2830.65 753
2831.16 813
2831.66 815
2832.16 824
2832.66 874
2833.16 832
2833.67 853
2834.17 864
2834.67 900
2835.17 881
2835.68 844
2836.18 919
2836.68 895
2837.18 913
2837.68 923
2838.19 898
2838.69 941
2839.19 884
2839.70 867
2840.20 950
2840.70 926
2841.20 935
2841.71 901
2842.21 878
2842.71 911
2843.21 970
2843.72 929
2844.22 884
2844.72 946
2845.23 963
2845.73 986
2846.23 958
2846.74 1000
2847.24 1049
2847.74 1104
2848.25 989
2848.75 1031
2849.25 1026
2849.76 953
2850.26 987
2850.76 960
2851.27 914
2851.77 864
2852.28 915
2852.78 890
2853.28 878
2853.79 825
2854.29 915
2854.79 881
2855.30 817
2855.80 837
2856.31 822
2856.81 874
2857.31 922
2857.82 886
2858.32 906
2858.83 905
2859.33 874
2859.84 902
2860.34 936
2860.85 912
2861.35 943
2861.85 889
2862.36 881
2862.86 881
2863.37 900
2863.87 877
2864.38 864
2864.88 888
2865.39 873
2865.89 869
2866.40 844
2866.90 861
2867.41 891
2867.91 944
2868.42 899
2868.92 861
2869.43 903
2869.93 953
2870.44 1034
2870.94 944
2871.45 980
2871.96 1034
2872.46 1058
2872.97 997
2873.47 960
2873.98 993
2874.48 990
2874.99 973
2875.49 947
2876.00 967
2876.51 972
2877.01 953
2877.52 975
2878.02 951
2878.53 899
2879.04 922
2879.54 944
2880.05 962
2880.55 946
2881.06 965
2881.57 961
2882.07 977
2882.58 1002
2883.09 988
2883.59 994
2884.10 1027
2884.61 1050
2885.11 1042
2885.62 1098
2886.13 1168
2886.63 1185
2887.14 1169
2887.65 1179
2888.15 1140
2888.66 1150
2889.17 1101
2889.67 1147
2890.18 1150
2890.69 1057
2891.20 1051
2891.70 1041
2892.21 1044
2892.72 1057
2893.22 1062
2893.73 1136
2894.24 1158
2894.75 1235
2895.25 1220
2895.76 1232
2896.27 1258
2896.78 1155
2897.29 1175
2897.79 1192
2898.30 1164
2898.81 1112
2899.32 1072
2899.82 1129
2900.33 1168
2900.84 1104
2901.35 1059
2901.86 1067
2902.36 1053
2902.87 1060
2903.38 1067
2903.89 1095
2904.40 1092
2904.91 1063
2905.41 1128
2905.92 1076
2906.43 1007
2906.94 1035
2907.45 1049
2907.96 981
2908.47 873
2908.97 924
2909.48 962
2909.99 888
2910.50 898
2911.01 902
2911.52 942
2912.03 922
2912.54 950
2913.05 910
2913.55 950
2914.06 960
2914.57 912
2915.08 925
2915.59 941
2916.10 921
2916.61 875
2917.12 951
2917.63 965
2918.14 1000
2918.65 946
2919.16 986
2919.67 981
2920.18 923
2920.69 998
2921.20 987
2921.71 1057
2922.22 1024
2922.73 1032
2923.24 994
2923.75 1025
2924.26 1031
2924.77 1148
2925.28 1101
2925.79 1030
2926.30 1048
2926.81 1037
2927.32 1034
2927.83 929
2928.34 902
2928.85 919
2929.36 914
2929.87 937
2930.38 895
2930.89 923
2931.40 893
2931.91 898
2932.42 923
2932.93 897
2933.45 911
2933.96 988
2934.47 979
2934.98 917
2935.49 914
2936.00 934
2936.51 979
2937.02 1038
2937.53 1031
2938.04 1046
2938.56 1142
2939.07 1138
2939.58 1103
2940.09 1144
2940.60 1220
2941.11 1165
2941.62 1228
2942.14 1271
2942.65 1160
2943.16 1058
2943.67 1079
2944.18 1119
2944.70 1077
2945.21 1053
2945.72 1043
2946.23 1130
2946.74 1074
2947.26 1019
2947.77 1023
2948.28 928
2948.79 926
2949.30 924
2949.82 928
2950.33 890
2950.84 901
2951.35 858
2951.87 899
2952.38 921
2952.89 909
2953.40 937
2953.92 835
2954.43 844
2954.94 910
2955.45 898
2955.97 923
2956.48 888
2956.99 869
2957.51 870
2958.02 883
2958.53 897
2959.04 926
2959.56 933
2960.07 929
2960.58 947
2961.10 914
2961.61 991
2962.12 1002
2962.64 983
2963.15 1005
2963.66 1014
2964.18 990
2964.69 1011
2965.21 988
2965.72 971
2966.23 951
2966.75 965
2967.26 972
2967.77 978
2968.29 927
2968.80 866
2969.32 927
2969.83 933
2970.34 932
2970.86 925
2971.37 960
2971.89 997
2972.40 995
2972.91 950
2973.43 1010
2973.94 1036
2974.46 996
2974.97 1016
2975.49 1025
2976.00 976
2976.52 1005
2977.03 1034
2977.55 1040
2978.06 1050
2978.57 1025
2979.09 1102
2979.60 1102
2980.12 1071
2980.63 1043
2981.15 1048
2981.66 1081
2982.18 1132
2982.69 1091
2983.21 1177
2983.73 1243
2984.24 1235
2984.76 1199
2985.27 1142
2985.79 1212
2986.30 1268
2986.82 1342
2987.33 1262
2987.85 1318
2988.36 1317
2988.88 1259
2989.40 1266
2989.91 1297
2990.43 1257
2990.94 1265
2991.46 1258
2991.97 1243
2992.49 1207
2993.01 1212
2993.52 1238
2994.04 1290
2994.55 1405
2995.07 1428
2995.59 1500
2996.10 1556
2996.62 1652
2997.14 1521
2997.65 1587
2998.17 1697
2998.69 1622
2999.20 1638
2999.72 1754
3000.24 1802
3000.75 1922
3001.27 2076
3001.79 2427
3002.30 2869
3002.82 3327
3003.34 3895
3003.85 4470
3004.37 4685
3004.89 4970
3005.40 4850
3005.92 4637
3006.44 4424
3006.96 4035
3007.47 3483
3007.99 3082
3008.51 2734
3009.03 2218
3009.54 1978
3010.06 1805
3010.58 1535
3011.10 1553
3011.61 1448
3012.13 1516
3012.65 1399
3013.17 1345
3013.68 1353
3014.20 1337
3014.72 1317
3015.24 1312
3015.76 1290
3016.27 1254
3016.79 1264
3017.31 1288
3017.83 1203
3018.35 1322
3018.86 1217
3019.38 1155
3019.90 1189
3020.42 1249
3020.94 1253
3021.46 1206
3021.97 1296
3022.49 1249
3023.01 1305
3023.53 1347
3024.05 1404
3024.57 1367
3025.09 1429
3025.61 1343
3026.12 1307
3026.64 1229
3027.16 1207
3027.68 1194
3028.20 1141
3028.72 1129
3029.24 1058
3029.76 1074
3030.28 1132
3030.80 1092
3031.32 1059
3031.84 1049
3032.35 1076
3032.87 1061
3033.39 1030
3033.91 1131
3034.43 1124
3034.95 1135
3035.47 1118
3035.99 1125
3036.51 1114
3037.03 1052
3037.55 1082
3038.07 1127
3038.59 1071
3039.11 1092
3039.63 1076
3040.15 1039
3040.67 1079
3041.19 1046
3041.71 1077
3042.23 1089
3042.75 1091
3043.27 1075
3043.79 1031
3044.31 1061
3044.83 1069
3045.35 1077
3045.87 1110
3046.40 1109
3046.92 1004
3047.44 984
3047.96 1063
3048.48 1031
3049.00 1047
3049.52 1016
3050.04 1039
3050.56 1014
3051.08 951
3051.60 996
3052.12 1006
3052.65 1033
3053.17 1018
3053.69 1040
3054.21 1074
3054.73 1077
3055.25 1048
3055.77 1087
3056.30 1080
3056.82 1059
3057.34 1062
3057.86 1014
3058.38 1012
3058.90 1038
3059.42 1099
3059.95 1041
3060.47 1033
3060.99 1089
3061.51 1094
3062.03 1087
3062.56 1176
3063.08 1090
3063.60 1142
3064.12 1175
3064.64 1212
3065.17 1230
3065.69 1209
3066.21 1277
3066.73 1296
3067.26 1286
3067.78 1185
3068.30 1188
3068.82 1266
3069.35 1281
3069.87 1274
3070.39 1212
3070.91 1197
3071.44 1231
3071.96 1249
3072.48 1129
3073.01 1149
3073.53 1162
3074.05 1201
3074.57 1200
3075.10 1285
3075.62 1303
3076.14 1308
3076.67 1318
3077.19 1361
3077.71 1437
3078.24 1490
3078.76 1512
3079.28 1506
3079.81 1556
3080.33 1644
3080.85 1673
3081.38 1691
3081.90 1670
3082.42 1677
3082.95 1742
3083.47 1658
3084.00 1531
3084.52 1574
3085.04 1534
3085.57 1605
3086.09 1684
3086.62 1861
3087.14 2067
3087.66 2269
3088.19 2514
3088.71 2790
3089.24 3067
3089.76 3137
3090.29 3071
3090.81 2920
3091.33 2774
3091.86 2665
3092.38 2524
3092.91 2340
3093.43 2058
3093.96 1928
3094.48 1821
3095.01 1791
3095.53 1755
3096.06 1744
3096.58 1862
3097.11 1785
3097.63 1804
3098.16 1933
3098.68 2056
3099.21 2215
3099.73 2566
3100.26 3103
3100.78 3639
3101.31 4152
3101.83 4803
3102.36 5462
3102.88 5585
3103.41 5684
3103.93 5493
3104.46 4964
3104.99 4434
3105.51 3771
3106.04 3327
3106.56 2854
3107.09 2426
3107.61 2183
3108.14 1945
3108.67 1804
3109.19 1805
3109.72 1697
3110.24 1680
3110.77 1517
3111.30 1521
3111.82 1474
3112.35 1477
3112.87 1422
3113.40 1442
3113.93 1460
3114.45 1468
3114.98 1371
3115.51 1342
3116.03 1299
3116.56 1262
3117.09 1287
3117.61 1291
3118.14 1304
3118.67 1385
3119.19 1422
3119.72 1374
3120.25 1525
3120.77 1517
3121.30 1529
3121.83 1655
3122.35 1585
3122.88 1541
3123.41 1527
3123.94 1474
3124.46 1318
3124.99 1416
3125.52 1283
3126.05 1284
3126.57 1223
3127.10 1228
3127.63 1217
3128.16 1215
3128.68 1166
3129.21 1209
3129.74 1178
3130.27 1148
3130.79 1095
3131.32 1136
3131.85 1149
3132.38 1168
3132.91 1151
3133.43 1129
3133.96 1131
3134.49 1178
3135.02 1096
3135.55 1013
3136.07 1064
3136.60 1103
3137.13 1055
3137.66 1044
3138.19 1048
3138.72 1059
3139.24 1025
3139.77 1039
3140.30 1020
3140.83 1048
3141.36 1150
3141.89 1129
3142.42 1028
3142.95 1095
3143.47 1096
3144.00 1079
3144.53 1031
3145.06 1096
3145.59 1127
3146.12 1125
3146.65 1089
3147.18 1118
3147.71 1193
3148.24 1239
3148.76 1246
3149.29 1183
3149.82 1187
3150.35 1195
3150.88 1126
3151.41 1115
3151.94 1133
3152.47 1179
3153.00 1128
3153.53 1094
3154.06 1086
3154.59 1061
3155.12 1056
3155.65 1152
3156.18 1104
3156.71 1132
3157.24 1099
3157.77 1070
3158.30 1132
3158.83 1170
3159.36 1121
3159.89 1097
3160.42 1101
3160.95 1129
3161.48 1163
3162.01 1148
3162.54 1097
3163.07 1153
3163.60 1193
3164.13 1151
3164.66 1129
3165.20 1039
3165.73 1054
3166.26 1071
3166.79 1040
3167.32 1057
3167.85 1035
3168.38 1038
3168.91 1065
3169.44 1048
3169.97 988
3170.50 994
3171.04 1026
3171.57 1087
3172.10 1150
3172.63 1154
3173.16 1117
3173.69 1148
3174.22 1245
3174.75 1250
3175.29 1174
3175.82 1152
3176.35 1126
3176.88 1133
3177.41 1088
3177.94 1092
3178.48 1059
3179.01 1044
3179.54 1030
3180.07 979
3180.60 1067
3181.14 1080
3181.67 1070
3182.20 1006
3182.73 955
3183.26 1005
3183.80 984
3184.33 1026
3184.86 974
3185.39 1035
3185.93 1022
3186.46 987
3186.99 1008
3187.52 999
3188.06 1013
3188.59 1058
3189.12 1040
3189.65 1005
3190.19 1048
3190.72 1109
3191.25 1097
3191.79 1022
3192.32 995
3192.85 1030
3193.38 1044
3193.92 1050
3194.45 1085
3194.98 1032
3195.52 1070
3196.05 1100
3196.58 1085
3197.12 1070
3197.65 1078
3198.18 1086
3198.72 1073
3199.25 1089
3199.78 1160
3200.32 1139
3200.85 1076
3201.39 1114
3201.92 1139
3202.45 1112
3202.99 1055
3203.52 1032
3204.05 1073
3204.59 1103
3205.12 1145
3205.66 1176
3206.19 1233
3206.72 1239
3207.26 1295
3207.79 1305
3208.33 1367
3208.86 1505
3209.40 1559
3209.93 1546
3210.47 1534
3211.00 1549
3211.53 1487
3212.07 1453
3212.60 1428
3213.14 1397
3213.67 1416
3214.21 1312
3214.74 1228
3215.28 1188
3215.81 1167
3216.35 1174
3216.88 1139
3217.42 1021
3217.95 1011
3218.49 993
3219.02 1046
3219.56 1107
3220.09 1066
3220.63 1094
3221.16 1222
3221.70 1200
3222.23 1231
3222.77 1346
3223.31 1320
3223.84 1361
3224.38 1337
3224.91 1348
3225.45 1416
3225.98 1333
3226.52 1278
3227.06 1265
3227.59 1248
3228.13 1259
3228.66 1247
3229.20 1230
3229.74 1243
3230.27 1273
3230.81 1318
3231.34 1340
3231.88 1383
3232.42 1341
3232.95 1305
3233.49 1378
3234.03 1330
3234.56 1322
3235.10 1310
3235.64 1416
3236.17 1484
3236.71 1446
3237.25 1540
3237.78 1519
3238.32 1394
3238.86 1435
3239.39 1293
3239.93 1389
3240.47 1387
3241.00 1348
3241.54 1332
3242.08 1388
3242.61 1375
3243.15 1471
3243.69 1480
3244.23 1417
3244.76 1475
3245.30 1536
3245.84 1550
3246.38 1657
3246.91 1673
3247.45 1663
3247.99 1651
3248.53 1770
3249.06 1895
3249.60 2041
3250.14 2408
3250.68 2604
3251.21 2764
3251.75 3093
3252.29 3318
3252.83 3371
3253.37 3415
3253.90 3343
3254.44 3205
3254.98 2931
3255.52 2732
3256.06 2416
3256.60 2223
3257.13 2096
3257.67 2042
3258.21 2003
3258.75 2035
3259.29 2164
3259.83 2265
3260.36 2386
3260.90 2625
3261.44 2802
3261.98 2973
3262.52 3043
3263.06 3061
3263.60 3094
3264.14 3222
3264.68 3314
3265.21 3288
3265.75 3185
3266.29 3090
3266.83 3034
3267.37 2888
3267.91 2671
3268.45 2500
3268.99 2492
3269.53 2165
3270.07 1965
3270.61 1930
3271.15 1866
3271.69 1785
3272.23 1754
3272.76 1631
3273.30 1697
3273.84 1695
3274.38 1729
3274.92 1656
3275.46 1605
3276.00 1590
3276.54 1578
3277.08 1567
3277.62 1610
3278.16 1604
3278.70 1609
3279.24 1611
3279.78 1603
3280.32 1593
3280.86 1654
3281.41 1663
3281.95 1628
3282.49 1573
3283.03 1614
3283.57 1570
3284.11 1498
3284.65 1581
3285.19 1657
3285.73 1619
3286.27 1627
3286.81 1673
3287.35 1616
3287.89 1691
3288.43 1724
3288.97 1784
3289.52 1690
3290.06 1704
3290.60 1782
3291.14 1884
3291.68 2006
3292.22 2087
3292.76 2141
3293.30 2300
3293.85 2535
3294.39 2738
3294.93 2899
3295.47 3054
3296.01 3071
3296.55 3016
3297.09 2966
3297.64 2843
3298.18 2563
3298.72 2388
3299.26 2250
3299.80 2196
3300.34 2164
3300.89 2015
3301.43 1948
3301.97 1888
3302.51 1886
3303.06 1928
3303.60 1905
3304.14 1862
3304.68 1806
3305.22 1784
3305.77 1856
3306.31 1958
3306.85 1946
3307.39 1959
3307.94 2151
3308.48 2123
3309.02 2231
3309.56 2218
3310.11 2347
3310.65 2315
3311.19 2296
3311.74 2189
3312.28 2116
3312.82 2067
3313.36 2084
3313.91 2132
3314.45 2140
3314.99 2198
3315.54 2283
3316.08 2522
3316.62 2598
3317.17 2705
3317.71 3000
3318.25 3180
3318.80 3193
3319.34 3316
3319.88 3351
3320.43 3265
3320.97 3113
3321.51 2890
3322.06 2765
3322.60 2571
3323.14 2460
3323.69 2362
3324.23 2194
3324.78 2075
3325.32 2089
3325.86 2048
3326.41 2041
3326.95 1985
3327.50 1954
3328.04 1959
3328.59 2020
3329.13 2000
3329.67 2226
3330.22 2453
3330.76 2878
3331.31 3492
3331.85 4325
3332.40 5250
3332.94 6424
3333.49 7841
3334.03 9100
3334.57 10143
3335.12 10819
3335.66 11075
3336.21 10829
3336.75 10496
3337.30 9806
3337.84 8903
3338.39 7763
3338.93 6622
3339.48 5792
3340.02 4834
3340.57 4022
3341.11 3392
3341.66 2897
3342.20 2540
3342.75 2258
3343.30 2128
3343.84 1946
3344.39 1774
3344.93 1778
3345.48 1809
3346.02 1783
3346.57 1699
3347.11 1675
3347.66 1639
3348.21 1637
3348.75 1640
3349.30 1599
3349.84 1567
3350.39 1511
3350.94 1499
3351.48 1499
3352.03 1495
3352.57 1508
3353.12 1473
3353.67 1502
3354.21 1472
3354.76 1442
3355.31 1439
3355.85 1417
3356.40 1385
3356.95 1373
3357.49 1450
3358.04 1454
3358.59 1420
3359.13 1364
3359.68 1331
3360.23 1358
3360.77 1496
3361.32 1511
3361.87 1414
3362.41 1455
3362.96 1425
3363.51 1450
3364.05 1432
3364.60 1440
3365.15 1430
3365.70 1451
3366.24 1340
3366.79 1332
3367.34 1404
3367.89 1494
3368.43 1432
3368.98 1377
3369.53 1440
3370.08 1614
3370.62 1639
3371.17 1729
3371.72 1801
3372.27 1941
3372.81 2057
3373.36 2053
3373.91 2117
3374.46 2061
3375.01 2021
3375.55 1985
3376.10 1931
3376.65 1838
3377.20 1703
3377.75 1540
3378.30 1412
3378.84 1390
3379.39 1373
3379.94 1309
3380.49 1306
3381.04 1291
3381.59 1298
3382.13 1264
3382.68 1236
3383.23 1267
3383.78 1245
3384.33 1211
3384.88 1215
3385.43 1245
3385.98 1253
3386.52 1185
3387.07 1176
3387.62 1227
3388.17 1180
3388.72 1263
3389.27 1268
3389.82 1189
3390.37 1181
3390.92 1146
3391.47 1171
3392.02 1128
3392.57 1200
3393.12 1245
3393.66 1203
3394.21 1202
3394.76 1215
3395.31 1206
3395.86 1270
3396.41 1281
3396.96 1370
3397.51 1304
3398.06 1379
3398.61 1317
3399.16 1290
3399.71 1266
3400.26 1250
3400.81 1242
3401.36 1194
3401.91 1238
3402.46 1189
3403.01 1143
3403.56 1114
3404.11 1125
3404.66 1098
3405.21 1106
3405.77 1093
3406.32 1102
3406.87 1126
3407.42 1159
3407.97 1185
3408.52 1157
3409.07 1240
3409.62 1271
3410.17 1259
3410.72 1377
3411.27 1397
3411.82 1410
3412.37 1375
3412.93 1294
3413.48 1322
3414.03 1377
3414.58 1394
3415.13 1325
3415.68 1379
3416.23 1384
3416.78 1407
3417.34 1450
3417.89 1323
3418.44 1361
3418.99 1337
3419.54 1356
3420.09 1356
3420.65 1332
3421.20 1306
3421.75 1297
3422.30 1291
3422.85 1388
3423.40 1383
3423.96 1460
3424.51 1402
3425.06 1299
3425.61 1277
3426.17 1271
3426.72 1169
3427.27 1191
3427.82 1197
3428.37 1142
3428.93 1122
3429.48 1074
3430.03 1003
3430.58 1097
3431.14 1152
3431.69 1064
3432.24 1075
3432.79 1037
3433.35 1045
3433.90 1037
3434.45 1080
3435.01 1144
3435.56 1072
3436.11 1133
3436.66 1157
3437.22 1172
3437.77 1186
3438.32 1205
3438.88 1176
3439.43 1183
3439.98 1244
3440.54 1219
3441.09 1191
3441.64 1268
3442.20 1234
3442.75 1121
3443.30 1144
3443.86 1105
3444.41 1098
3444.96 1052
3445.52 1111
3446.07 1124
3446.63 1058
3447.18 1076
3447.73 1052
3448.29 1029
3448.84 1035
3449.40 1125
3449.95 1057
3450.50 1040
3451.06 985
3451.61 1005
3452.17 996
3452.72 1000
3453.27 1041
3453.83 989
3454.38 1050
3454.94 1115
3455.49 1089
3456.05 1008
3456.60 977
3457.16 1038
3457.71 1026
3458.27 1085
3458.82 1055
3459.38 1076
3459.93 1081
3460.49 1130
3461.04 1087
3461.60 1096
3462.15 1159
3462.71 1142
3463.26 1121
3463.82 1162
3464.37 1156
3464.93 1154
3465.48 1136
3466.04 1211
3466.59 1209
3467.15 1197
3467.70 1224
3468.26 1253
3468.81 1288
3469.37 1452
3469.93 1433
3470.48 1384
3471.04 1388
3471.59 1424
3472.15 1442
3472.70 1436
3473.26 1413
3473.82 1435
3474.37 1431
3474.93 1389
3475.48 1384
3476.04 1357
3476.60 1416
3477.15 1457
3477.71 1423
3478.27 1498
3478.82 1518
3479.38 1552
3479.93 1546
3480.49 1494
3481.05 1567
3481.60 1605
3482.16 1655
3482.72 1680
3483.27 1758
3483.83 1717
3484.39 1710
3484.95 1737
3485.50 1739
3486.06 1827
3486.62 1934
3487.17 2152
3487.73 2610
3488.29 3068
3488.84 3619
3489.40 4520
3489.96 5455
3490.52 6123
3491.07 6858
3491.63 7352
3492.19 7509
3492.75 7122
3493.30 6563
3493.86 5984
3494.42 5248
3494.98 4397
3495.53 3722
3496.09 3168
3496.65 2727
3497.21 2469
3497.77 2325
3498.32 2170
3498.88 2079
3499.44 2141
3500.00 2239
3500.56 2304
3501.11 2524
3501.67 2699
3502.23 2958
3502.79 3172
3503.35 3479
3503.91 3725
3504.46 3691
3505.02 3699
3505.58 3652
3506.14 3508
3506.70 3303
3507.26 3117
3507.81 2802
3508.37 2536
3508.93 2383
3509.49 2310
3510.05 2163
3510.61 2149
3511.17 1979
3511.73 1825
3512.29 1806
3512.85 1635
3513.40 1638
3513.96 1471
3514.52 1396
3515.08 1404
3515.64 1347
3516.20 1274
3516.76 1189
3517.32 1232
3517.88 1290
3518.44 1249
3519.00 1294
3519.56 1302
3520.12 1279
3520.68 1346
3521.24 1324
3521.80 1351
3522.36 1431
3522.92 1441
3523.48 1316
3524.04 1358
3524.60 1357
3525.16 1384
3525.72 1348
3526.28 1314
3526.84 1365
3527.40 1359
3527.96 1283
3528.52 1383
3529.08 1415
3529.64 1377
3530.20 1377
3530.76 1408
3531.32 1349
3531.88 1339
3532.44 1343
3533.00 1288
3533.56 1335
3534.12 1384
3534.68 1377
3535.25 1392
3535.81 1373
3536.37 1318
3536.93 1290
3537.49 1291
3538.05 1265
3538.61 1249
3539.17 1287
3539.73 1272
3540.30 1264
3540.86 1356
3541.42 1368
3541.98 1353
3542.54 1363
3543.10 1327
3543.66 1391
3544.23 1374
3544.79 1382
3545.35 1354
3545.91 1264
3546.47 1332
3547.03 1266
3547.60 1276
3548.16 1214
3548.72 1178
3549.28 1148
3549.84 1191
3550.41 1205
3550.97 1133
3551.53 1114
3552.09 1107
3552.65 1053
3553.22 1080
3553.78 1087
3554.34 1052
3554.90 1006
3555.47 1071
3556.03 1082
3556.59 1061
3557.15 1088
3557.72 1075
3558.28 1045
3558.84 1124
3559.41 1062
3559.97 1166
3560.53 1174
3561.09 1182
3561.66 1140
3562.22 1171
3562.78 1192
3563.35 1184
3563.91 1127
3564.47 1199
3565.04 1160
3565.60 1178
3566.16 1155
3566.73 1136
3567.29 1134
3567.85 1044
3568.42 1087
3568.98 1102
3569.54 1032
3570.11 1067
3570.67 1123
3571.23 1146
3571.80 1108
3572.36 1171
3572.93 1322
3573.49 1411
3574.05 1546
3574.62 1701
3575.18 1820
3575.75 1879
3576.31 2008
3576.87 2018
3577.44 1963
3578.00 1924
3578.57 1917
3579.13 1886
3579.70 1753
3580.26 1648
3580.82 1516
3581.39 1458
3581.95 1411
3582.52 1314
3583.08 1188
3583.65 1152
3584.21 1157
3584.78 1113
3585.34 1096
3585.91 1036
3586.47 1022
3587.04 1019
3587.60 1025
3588.17 1030
3588.73 1008
3589.30 1041
3589.86 1023
3590.43 1049
3590.99 975
3591.56 1032
3592.12 1031
3592.69 989
3593.25 1001
3593.82 1006
3594.39 1002
3594.95 1022
3595.52 1014
3596.08 966
3596.65 936
3597.21 1015
3597.78 1002
3598.35 993
3598.91 1028
3599.48 1030
3600.04 1003
3600.61 949
3601.18 963
3601.74 968
3602.31 985
3602.87 965
3603.44 996
3604.01 1036
3604.57 1034
3605.14 964
3605.71 957
3606.27 1013
3606.84 994
3607.41 978
3607.97 928
3608.54 987
3609.11 895
3609.67 932
3610.24 937
3610.81 913
3611.37 919
3611.94 922
3612.51 945
3613.07 1057
3613.64 1145
3614.21 1127
3614.78 1280
3615.34 1354
3615.91 1403
3616.48 1438
3617.04 1499
3617.61 1608
3618.18 1621
3618.75 1543
3619.31 1502
3619.88 1414
3620.45 1381
3621.02 1301
3621.58 1225
3622.15 1151
3622.72 1094
3623.29 1063
3623.86 1038
3624.42 988
3624.99 970
3625.56 970
3626.13 976
3626.70 987
3627.26 968
3627.83 1011
3628.40 897
3628.97 905
3629.54 917
3630.11 1033
3630.67 1001
3631.24 1053
3631.81 1045
3632.38 1079
3632.95 1066
3633.52 1066
3634.08 1067
3634.65 1018
3635.22 973
3635.79 1027
3636.36 982
3636.93 1006
3637.50 1010
3638.07 1088
3638.64 1130
3639.20 1136
3639.77 1189
3640.34 1233
3640.91 1301
3641.48 1297
3642.05 1249
3642.62 1227
3643.19 1208
3643.76 1180
3644.33 1134
3644.90 1129
3645.47 1125
3646.04 1022
3646.61 1057
3647.18 1107
3647.75 1070
3648.32 1127
3648.89 1098
3649.46 1201
3650.03 1258
3650.60 1249
3651.17 1289
3651.74 1396
3652.31 1388
3652.88 1304
3653.45 1275
3654.02 1309
3654.59 1185
3655.16 1169
3655.73 1273
3656.30 1287
3656.87 1277
3657.44 1275
3658.01 1239
3658.58 1312
3659.15 1342
3659.72 1253
3660.29 1251
3660.86 1319
3661.43 1296
3662.00 1244
3662.58 1256
3663.15 1406
3663.72 1493
3664.29 1463
3664.86 1490
3665.43 1614
3666.00 1547
3666.57 1519
3667.14 1514
3667.72 1415
3668.29 1326
3668.86 1280
3669.43 1200
3670.00 1190
3670.57 1172
3671.14 1150
3671.72 1162
3672.29 1143
3672.86 1105
3673.43 1174
3674.00 1137
3674.57 1181
3675.15 1113
3675.72 1184
3676.29 1241
3676.86 1153
3677.43 1158
3678.01 1163
3678.58 1253
3679.15 1228
3679.72 1164
3680.30 1085
3680.87 1022
3681.44 1074
3682.01 1131
3682.58 1032
3683.16 948
3683.73 930
3684.30 978
3684.88 1040
3685.45 1027
3686.02 1019
3686.59 1014
3687.17 1058
3687.74 1076
3688.31 1168
3688.88 1179
3689.46 1121
3690.03 1190
3690.60 1210
3691.18 1162
3691.75 1132
3692.32 1096
3692.90 1062
3693.47 1028
3694.04 999
3694.62 969
3695.19 987
3695.76 1006
3696.34 1011
3696.91 945
3697.48 999
3698.06 986
3698.63 964
3699.21 971
3699.78 935
3700.35 974
3700.93 1021
3701.50 1033
3702.08 1042
3702.65 1046
3703.22 1058
3703.80 1077
3704.37 1025
3704.95 1038
3705.52 1050
3706.09 1052
3706.67 1051
3707.24 1067
3707.82 1062
3708.39 981
3708.97 955
3709.54 997
3710.12 973
3710.69 968
3711.26 985
3711.84 969
3712.41 933
3712.99 988
3713.56 929
3714.14 921
3714.71 910
3715.29 969
3715.86 958
3716.44 957
3717.01 958
3717.59 967
3718.16 952
3718.74 940
3719.32 933
3719.89 969
3720.47 896
3721.04 941
3721.62 942
3722.19 913
3722.77 881
3723.34 820
3723.92 866
3724.49 906
3725.07 849
3725.65 860
3726.22 886
3726.80 881
3727.37 937
3727.95 927
3728.53 947
3729.10 1010
3729.68 1050
3730.25 1092
3730.83 1119
3731.41 1099
3731.98 1156
3732.56 1173
3733.14 1224
3733.71 1253
3734.29 1211
3734.87 1204
3735.44 1147
3736.02 1089
3736.60 1065
3737.17 1050
3737.75 1063
3738.33 992
3738.90 977
3739.48 977
3740.06 1001
3740.63 934
3741.21 914
3741.79 887
3742.36 902
3742.94 922
3743.52 867
3744.10 851
3744.67 842
3745.25 921
3745.83 923
3746.40 880
3746.98 864
3747.56 883
3748.14 931
3748.71 862
3749.29 847
3749.87 873
3750.45 858
3751.03 953
3751.60 916
3752.18 835
3752.76 828
3753.34 871
3753.92 831
3754.49 842
3755.07 929
3755.65 924
3756.23 990
3756.81 943
3757.38 950
3757.96 935
3758.54 987
3759.12 1048
3759.70 1004
3760.28 1043
3760.85 1020
3761.43 1056
3762.01 984
3762.59 971
3763.17 996
3763.75 1007
3764.33 989
3764.91 1036
3765.48 1027
3766.06 1033
3766.64 989
3767.22 945
3767.80 981
3768.38 1005
3768.96 958
3769.54 969
3770.12 956
3770.70 1053
3771.28 1034
3771.85 1001
3772.43 1024
3773.01 979
3773.59 987
3774.17 990
3774.75 950
3775.33 977
3775.91 929
3776.49 948
3777.07 970
3777.65 996
3778.23 973
3778.81 1042
3779.39 1028
3779.97 1003
3780.55 1035
3781.13 977
3781.71 970
3782.29 995
3782.87 1028
3783.45 975
3784.03 931
3784.61 934
3785.19 930
3785.77 1023
3786.35 1005
3786.93 956
3787.51 960
3788.10 1053
3788.68 1089
3789.26 1054
3789.84 1041
3790.42 1047
3791.00 1116
3791.58 1114
3792.16 1128
3792.74 1094
3793.32 1053
3793.90 1090
3794.48 1069
3795.07 1104
3795.65 1062
3796.23 1177
3796.81 1163
3797.39 1145
3797.97 1094
3798.55 1173
3799.14 1283
3799.72 1411
3800.30 1450
3800.88 1425
3801.46 1527
3802.04 1472
3802.62 1438
3803.21 1404
3803.79 1437
3804.37 1401
3804.95 1475
3805.53 1514
3806.12 1572
3806.70 1657
3807.28 1777
3807.86 1935
3808.44 1975
3809.03 1956
3809.61 1825
3810.19 1786
3810.77 1693
3811.36 1692
3811.94 1688
3812.52 1722
3813.10 1742
3813.69 1811
3814.27 1852
3814.85 1871
3815.43 1817
3816.02 1644
3816.60 1622
3817.18 1535
3817.77 1492
3818.35 1474
3818.93 1403
3819.51 1420
3820.10 1444
3820.68 1368
3821.26 1431
3821.85 1471
3822.43 1423
3823.01 1406
3823.60 1371
3824.18 1290
3824.76 1189
3825.35 1235
3825.93 1280
3826.51 1180
3827.10 1139
3827.68 1147
3828.27 1089
3828.85 1100
3829.43 1135
3830.02 1174
3830.60 1111
3831.18 1062
3831.77 1133
3832.35 1163
3832.94 1089
3833.52 1153
3834.10 1199
3834.69 1220
3835.27 1157
3835.86 1122
3836.44 1142
3837.03 1138
3837.61 1102
3838.19 1083
3838.78 1024
3839.36 1072
3839.95 1092
3840.53 1070
3841.12 1073
3841.70 1101
3842.29 1068
3842.87 1114
3843.46 1141
3844.04 1192
3844.63 1230
3845.21 1235
3845.80 1207
3846.38 1267
3846.97 1180
3847.55 1123
3848.14 1069
3848.72 1073
3849.31 1129
3849.89 1147
3850.48 1058
3851.06 1058
3851.65 1068
3852.23 1099
3852.82 1094
3853.41 1091
3853.99 1104
3854.58 1042
3855.16 1001
3855.75 1029
3856.33 1075
3856.92 1154
3857.51 1245
3858.09 1317
3858.68 1462
3859.26 1533
3859.85 1547
3860.44 1653
3861.02 1677
3861.61 1656
3862.20 1727
3862.78 1703
3863.37 1616
3863.95 1539
3864.54 1461
3865.13 1436
3865.71 1405
3866.30 1286
3866.89 1173
3867.47 1138
3868.06 1130
3868.65 1062
3869.23 1055
3869.82 1023
3870.41 1068
3870.99 1081
3871.58 1090
3872.17 1087
3872.76 1102
3873.34 1120
3873.93 1010
3874.52 1063
3875.10 1046
3875.69 1055
3876.28 970
3876.87 974
3877.45 979
3878.04 1017
3878.63 996
3879.22 976
3879.80 934
3880.39 960
3880.98 923
3881.57 949
3882.15 953
3882.74 927
3883.33 920
3883.92 892
3884.51 876
3885.09 912
3885.68 950
3886.27 924
3886.86 945
3887.45 1024
3888.04 987
3888.62 957
3889.21 1014
3889.80 1018
3890.39 1038
3890.98 1050
3891.57 1029
3892.15 1018
3892.74 1073
3893.33 1023
3893.92 1074
3894.51 1012
3895.10 936
3895.69 991
3896.28 949
3896.86 928
3897.45 923
3898.04 989
3898.63 977
3899.22 956
3899.81 904
3900.40 898
3900.99 953
3901.58 908
3902.17 943
3902.76 948
3903.34 912
3903.93 943
3904.52 1007
3905.11 1000
3905.70 978
3906.29 1009
3906.88 982
3907.47 1006
3908.06 973
3908.65 957
3909.24 977
3909.83 924
3910.42 921
3911.01 890
3911.60 909
3912.19 860
3912.78 897
3913.37 887
3913.96 865
3914.55 894
3915.14 909
3915.73 894
3916.32 913
3916.91 894
3917.50 851
3918.09 813
3918.68 810
3919.28 823
3919.87 847
3920.46 827
3921.05 817
3921.64 841
3922.23 845
3922.82 846
3923.41 895
3924.00 831
3924.59 840
3925.18 815
3925.77 762
3926.37 790
3926.96 787
3927.55 787
3928.14 795
3928.73 770
3929.32 761
3929.91 753
3930.51 743
3931.10 713
3931.69 786
3932.28 807
3932.87 767
3933.46 790
3934.05 787
3934.65 807
3935.24 784
3935.83 824
3936.42 880
3937.01 837
3937.61 817
3938.20 899
3938.79 926
3939.38 899
3939.97 920
3940.57 915
3941.16 847
3941.75 899
3942.34 957
3942.94 945
3943.53 887
3944.12 869
3944.71 882
3945.31 879
3945.90 815
3946.49 799
3947.08 865
3947.68 836
3948.27 783
3948.86 856
3949.45 859
3950.05 855
3950.64 807
3951.23 839
3951.83 885
3952.42 875
3953.01 922
3953.61 869
3954.20 803
3954.79 879
3955.39 931
3955.98 896
3956.57 910
3957.17 920
3957.76 930
3958.35 959
3958.95 972
3959.54 980
3960.13 927
3960.73 908
3961.32 980
3961.92 956
3962.51 967
3963.10 1025
3963.70 1024
3964.29 1013
3964.88 1033
3965.48 1088
3966.07 1112
3966.67 1124
3967.26 1026
3967.86 1142
3968.45 1116
3969.04 1052
3969.64 1038
3970.23 1002
3970.83 968
3971.42 941
3972.02 983
3972.61 1003
3973.21 1015
3973.80 1001
3974.40 1056
3974.99 1162
3975.58 1243
3976.18 1318
3976.77 1350
3977.37 1229
3977.96 1253
3978.56 1236
3979.15 1175
3979.75 1115
3980.35 1037
3980.94 1042
3981.54 1001
3982.13 1085
3982.73 1091
3983.32 1031
3983.92 1021
3984.51 967
3985.11 983
3985.70 993
3986.30 989
3986.90 998
3987.49 994
3988.09 997
3988.68 1021
3989.28 996
3989.87 982
3990.47 975
3991.07 1003
3991.66 1051
3992.26 1034
3992.85 1083
3993.45 1096
3994.05 1046
3994.64 1066
3995.24 1074
3995.84 1101
3996.43 1165
3997.03 1100
3997.62 1092
3998.22 1123
3998.82 1070
3999.41 1028
4000.01 1031
4000.61 982
4001.20 958
4001.80 907
4002.40 901
4003.00 935
4003.59 966
4004.19 947
4004.79 964
4005.38 967
4005.98 940
4006.58 989
4007.17 996
4007.77 970
4008.37 955
4008.97 912
4009.56 964
4010.16 993
4010.76 993
4011.36 966
4011.95 918
4012.55 947
4013.15 987
4013.75 968
4014.34 957
4014.94 985
4015.54 968
4016.14 950
4016.74 954
4017.33 1000
4017.93 1004
4018.53 997
4019.13 989
4019.73 1008
4020.32 1008
4020.92 1013
4021.52 958
4022.12 892
4022.72 895
4023.32 927
4023.91 853
4024.51 924
4025.11 926
4025.71 918
4026.31 921
4026.91 940
4027.51 942
4028.10 918
4028.70 950
4029.30 912
4029.90 922
4030.50 961
4031.10 887
4031.70 978
4032.30 1016
4032.90 949
4033.49 966
4034.09 995
4034.69 967
4035.29 1006
4035.89 956
4036.49 936
4037.09 885
4037.69 901
4038.29 818
4038.89 825
4039.49 809
4040.09 782
4040.69 782
4041.29 821
4041.89 771
4042.49 842
4043.09 845
4043.69 866
4044.29 789
4044.89 854
4045.49 864
4046.09 845
4046.69 782
4047.29 825
4047.89 810
4048.49 815
4049.09 806
4049.69 825
4050.29 786
4050.89 809
4051.49 871
4052.09 829
4052.69 856
4053.29 860
4053.89 788
4054.49 794
4055.09 811
4055.69 833
4056.30 806
4056.90 809
4057.50 792
4058.10 792
4058.70 845
4059.30 813
4059.90 845
4060.50 827
4061.10 823
4061.71 851
4062.31 894
4062.91 860
4063.51 887
4064.11 915
4064.71 905
4065.31 946
4065.92 939
4066.52 914
4067.12 851
4067.72 877
4068.32 898
4068.92 911
4069.53 907
4070.13 856
4070.73 807
4071.33 798
4071.93 781
4072.54 786
4073.14 798
4073.74 778
4074.34 732
4074.94 768
4075.55 750
4076.15 756
4076.75 817
4077.35 830
4077.96 766
4078.56 817
4079.16 793
4079.76 775
4080.37 770
4080.97 804
4081.57 794
4082.17 809
4082.78 795
4083.38 773
4083.98 785
4084.59 805
4085.19 773
4085.79 749
4086.39 742
4087.00 760
4087.60 782
4088.20 730
4088.81 752
4089.41 777
4090.01 775
4090.62 783
4091.22 784
4091.82 786
4092.43 711
4093.03 730
4093.63 769
4094.24 775
4094.84 808
4095.45 784
4096.05 757
4096.65 787
4097.26 817
4097.86 809
4098.47 760
4099.07 807
4099.67 851
4100.28 824
4100.88 751
4101.49 785
4102.09 793
4102.69 854
4103.30 819
4103.90 768
4104.51 779
4105.11 780
4105.72 755
4106.32 765
4106.93 775
4107.53 753
4108.13 787
4108.74 775
4109.34 773
4109.95 770
4110.55 721
4111.16 752
4111.76 768
4112.37 744
4112.97 727
4113.58 754
4114.18 781
4114.79 776
4115.39 787
4116.00 771
4116.60 771
4117.21 748
4117.82 713
4118.42 714
4119.03 727
4119.63 770
4120.24 743
4120.84 773
4121.45 766
4122.05 768
4122.66 763
4123.27 787
4123.87 745
4124.48 730
4125.08 728
4125.69 791
4126.30 769
4126.90 754
4127.51 714
4128.11 745
4128.72 764
4129.33 748
4129.93 759
4130.54 748
4131.15 799
4131.75 783
4132.36 850
4132.96 859
4133.57 857
4134.18 822
4134.78 832
4135.39 834
4136.00 876
4136.60 927
4137.21 918
4137.82 841
4138.43 862
4139.03 914
4139.64 944
4140.25 925
4140.85 892
4141.46 937
4142.07 924
4142.68 907
4143.28 920
4143.89 920
4144.50 853
4145.10 887
4145.71 862
4146.32 851
4146.93 845
4147.53 848
4148.14 820
4148.75 825
4149.36 847
4149.97 797
4150.57 823
4151.18 833
4151.79 807
4152.40 781
4153.00 751
4153.61 759
4154.22 741
4154.83 791
4155.44 864
4156.05 828
4156.65 815
4157.26 796
4157.87 858
4158.48 853
4159.09 823
4159.70 830
4160.30 815
4160.91 859
4161.52 860
4162.13 837
4162.74 863
4163.35 879
4163.96 861
4164.56 809
4165.17 813
4165.78 850
4166.39 862
4167.00 847
4167.61 885
4168.22 885
4168.83 937
4169.44 969
4170.05 932
4170.66 946
4171.26 922
4171.87 931
4172.48 942
4173.09 933
4173.70 931
4174.31 921
4174.92 927
4175.53 926
4176.14 922
4176.75 890
4177.36 862
4177.97 853
4178.58 883
4179.19 867
4179.80 850
4180.41 793
4181.02 788
4181.63 827
4182.24 828
4182.85 830
4183.46 865
4184.07 824
4184.68 838
4185.29 852
4185.90 806
4186.51 826
4187.12 823
4187.73 819
4188.34 788
4188.95 826
4189.56 891
4190.18 839
4190.79 855
4191.40 858
4192.01 884
4192.62 895
4193.23 932
4193.84 958
4194.45 949
4195.06 947
4195.67 932
4196.28 939
4196.90 822
4197.51 911
4198.12 882
4198.73 902
4199.34 924
4199.95 807
4200.56 829
4201.18 877
4201.79 922
4202.40 830
4203.01 865
4203.62 858
4204.23 889
4204.85 823
4205.46 846
4206.07 896
4206.68 916
4207.29 880
4207.90 881
4208.52 891
4209.13 942
4209.74 927
4210.35 934
4210.97 893
4211.58 901
4212.19 891
4212.80 917
4213.41 935
4214.03 950
4214.64 978
4215.25 977
4215.86 982
4216.48 1043
4217.09 1079
4217.70 1089
4218.32 1189
4218.93 1176
4219.54 1184
4220.15 1207
4220.77 1209
4221.38 1189
4221.99 1184
4222.61 1161
4223.22 1271
4223.83 1248
4224.44 1300
4225.06 1376
4225.67 1522
4226.28 1589
4226.90 1686
4227.51 1712
4228.13 1774
4228.74 1587
4229.35 1502
4229.97 1449
4230.58 1433
4231.19 1344
4231.81 1311
4232.42 1289
4233.03 1278
4233.65 1252
4234.26 1212
4234.88 1192
4235.49 1187
4236.10 1120
4236.72 1115
4237.33 1129
4237.95 1096
4238.56 1124
4239.17 1096
4239.79 1182
4240.40 1104
4241.02 1179
4241.63 1245
4242.25 1206
4242.86 1211
4243.48 1249
4244.09 1268
4244.71 1282
4245.32 1189
4245.93 1157
4246.55 1183
4247.16 1115
4247.78 1113
4248.39 1089
4249.01 1042
4249.62 1081
4250.24 1029
4250.85 1013
4251.47 997
4252.08 1023
4252.70 1067
4253.32 1075
4253.93 1054
4254.55 1060
4255.16 1094
4255.78 1058
4256.39 1067
4257.01 1022
4257.62 1075
4258.24 1112
4258.85 1145
4259.47 1107
4260.09 1207
4260.70 1319
4261.32 1287
4261.93 1302
4262.55 1363
4263.17 1362
4263.78 1302
4264.40 1281
4265.01 1239
4265.63 1140
4266.25 1145
4266.86 1078
4267.48 1053
4268.10 1062
4268.71 1053
4269.33 1035
4269.94 1093
4270.56 1133
4271.18 1107
4271.79 1069
4272.41 1061
4273.03 1043
4273.64 1167
4274.26 1189
4274.88 1195
4275.49 1349
4276.11 1408
4276.73 1434
4277.35 1375
4277.96 1340
4278.58 1309
4279.20 1224
4279.81 1157
4280.43 1099
4281.05 1065
4281.67 1065
4282.28 1026
4282.90 1012
4283.52 931
4284.14 931
4284.75 952
4285.37 930
4285.99 919
4286.61 893
4287.22 936
4287.84 952
4288.46 879
4289.08 921
4289.70 939
4290.31 906
4290.93 919
4291.55 915
4292.17 1001
4292.79 917
4293.40 908
4294.02 943
4294.64 992
4295.26 893
4295.88 924
4296.50 933
4297.11 906
4297.73 921
4298.35 962
4298.97 874
4299.59 916
4300.21 943
4300.83 949
4301.44 1005
4302.06 970
4302.68 997
4303.30 993
4303.92 1025
4304.54 957
4305.16 950
4305.78 942
4306.40 992
4307.02 969
4307.63 917
4308.25 904
4308.87 918
4309.49 913
4310.11 917
4310.73 988
4311.35 1014
4311.97 954
4312.59 972
4313.21 966
4313.83 981
4314.45 1026
4315.07 1058
4315.69 1063
4316.31 1000
4316.93 988
4317.55 972
4318.17 991
4318.79 1051
4319.41 1028
4320.03 1017
4320.65 1042
4321.27 1044
4321.89 1085
4322.51 1088
4323.13 1117
4323.75 1180
4324.37 1244
4324.99 1260
4325.61 1262
4326.23 1233
4326.85 1320
4327.47 1374
4328.09 1437
4328.71 1533
4329.33 1684
4329.96 1884
4330.58 2056
4331.20 2301
4331.82 2340
4332.44 2447
4333.06 2402
4333.68 2351
4334.30 2363
4334.92 2404
4335.54 2151
4336.17 2148
4336.79 2029
4337.41 1928
4338.03 1941
4338.65 1908
4339.27 1802
4339.89 1653
4340.52 1601
4341.14 1572
4341.76 1672
4342.38 1874
4343.00 2185
4343.62 2410
4344.25 2694
4344.87 3084
4345.49 3314
4346.11 3430
4346.73 3386
4347.36 3085
4347.98 2895
4348.60 2703
4349.22 2428
4349.84 2130
4350.47 1854
4351.09 1756
4351.71 1624
4352.33 1500
4352.96 1463
4353.58 1373
4354.20 1341
4354.82 1366
4355.45 1301
4356.07 1274
4356.69 1296
4357.31 1327
4357.94 1256
4358.56 1208
4359.18 1243
4359.81 1279
4360.43 1240
4361.05 1244
4361.68 1203
4362.30 1152
4362.92 1170
4363.55 1180
4364.17 1201
4364.79 1216
4365.42 1248
4366.04 1153
4366.66 1103
4367.29 1122
4367.91 1131
4368.53 1079
4369.16 992
4369.78 1030
4370.40 1077
4371.03 973
4371.65 960
4372.27 1000
4372.90 983
4373.52 1050
4374.15 1054
4374.77 1012
4375.39 1052
4376.02 1067
4376.64 1037
4377.27 1040
4377.89 1049
4378.52 1071
4379.14 1028
4379.76 1107
4380.39 1050
4381.01 994
4381.64 1063
4382.26 1055
4382.89 1036
4383.51 1018
4384.14 1079
4384.76 1066
4385.39 1030
4386.01 1018
4386.64 1006
4387.26 997
4387.89 1032
4388.51 1076
4389.14 1074
4389.76 1121
4390.39 1198
4391.01 1193
4391.64 1128
4392.26 1151
4392.89 1083
4393.51 1081
4394.14 1021
4394.76 1014
4395.39 1055
4396.01 1019
4396.64 990
4397.26 1009
4397.89 969
4398.52 961
4399.14 960
4399.77 989
4400.39 1019
4401.02 953
4401.65 985
4402.27 979
4402.90 946
4403.52 915
4404.15 898
4404.78 912
4405.40 893
4406.03 937
4406.65 912
4407.28 946
4407.91 922
4408.53 947
4409.16 934
4409.79 913
4410.41 900
4411.04 922
4411.67 901
4412.29 858
4412.92 844
4413.55 899
4414.17 890
4414.80 867
4415.43 887
4416.05 908
4416.68 908
4417.31 928
4417.94 883
4418.56 857
4419.19 860
4419.82 844
4420.44 873
4421.07 826
4421.70 851
4422.33 847
4422.95 832
4423.58 793
4424.21 814
4424.84 782
4425.46 792
4426.09 811
4426.72 799
4427.35 796
4427.97 784
4428.60 817
4429.23 789
4429.86 783
4430.49 844
4431.11 851
4431.74 806
4432.37 827
4433.00 834
4433.63 853
4434.26 831
4434.88 886
4435.51 787
4436.14 873
4436.77 852
4437.40 834
4438.03 833
4438.65 859
4439.28 848
4439.91 859
4440.54 856
4441.17 839
4441.80 864
4442.43 839
4443.06 842
4443.68 925
4444.31 935
4444.94 902
4445.57 904
4446.20 933
4446.83 961
4447.46 952
4448.09 956
4448.72 913
4449.35 938
4449.98 876
4450.61 853
4451.24 912
4451.86 1000
4452.49 889
4453.12 957
4453.75 1004
4454.38 1006
4455.01 1034
4455.64 1108
4456.27 1206
4456.90 1094
4457.53 1055
4458.16 1063
4458.79 969
4459.42 925
4460.05 875
4460.68 909
4461.31 874
4461.94 815
4462.57 792
4463.20 766
4463.83 831
4464.46 813
4465.09 786
4465.72 767
4466.36 817
4466.99 788
4467.62 813
4468.25 826
4468.88 805
4469.51 818
4470.14 794
4470.77 778
4471.40 786
4472.03 771
4472.66 785
4473.29 749
4473.93 778
4474.56 802
4475.19 791
4475.82 764
4476.45 776
4477.08 842
4477.71 777
4478.34 827
4478.98 801
4479.61 844
4480.24 865
4480.87 797
4481.50 822
4482.13 798
4482.76 846
4483.40 892
4484.03 941
4484.66 887
4485.29 874
4485.92 843
4486.56 832
4487.19 860
4487.82 865
4488.45 878
4489.08 915
4489.72 868
4490.35 820
4490.98 845
4491.61 811
4492.25 843
4492.88 837
4493.51 863
4494.14 888
4494.78 896
4495.41 881
4496.04 882
4496.67 887
4497.31 932
4497.94 986
4498.57 1007
4499.20 1141
4499.84 1207
4500.47 1192
4501.10 1304
4501.74 1387
4502.37 1254
4503.00 1260
4503.64 1209
4504.27 1191
4504.90 1166
4505.53 1101
4506.17 1079
4506.80 1053
4507.43 1051
4508.07 1032
4508.70 1024
4509.34 971
4509.97 1016
4510.60 998
4511.24 935
4511.87 1002
4512.50 953
4513.14 889
4513.77 900
4514.41 873
4515.04 852
4515.67 890
4516.31 868
4516.94 834
4517.58 798
4518.21 817
4518.84 871
4519.48 832
4520.11 808
4520.75 885
4521.38 882
4522.02 844
4522.65 851
4523.28 874
4523.92 905
4524.55 975
4525.19 953
4525.82 1023
4526.46 1051
4527.09 1119
4527.73 1209
4528.36 1357
4529.00 1484
4529.63 1598
4530.27 1675
4530.90 1756
4531.54 1744
4532.17 1667
4532.81 1521
4533.44 1461
4534.08 1425
4534.71 1341
4535.35 1175
4535.99 1093
4536.62 1039
4537.26 954
4537.89 977
4538.53 899
4539.16 838
4539.80 844
4540.43 817
4541.07 779
4541.71 755
4542.34 778
4542.98 737
4543.61 781
4544.25 790
4544.89 821
4545.52 787
4546.16 816
4546.79 774
4547.43 756
4548.07 771
4548.70 732
4549.34 736
4549.98 809
4550.61 825
4551.25 766
4551.89 771
4552.52 764
4553.16 741
4553.80 736
4554.43 706
4555.07 769
4555.71 743
4556.34 744
4556.98 795
4557.62 801
4558.25 804
4558.89 792
4559.53 809
4560.16 872
4560.80 822
4561.44 823
4562.08 849
4562.71 817
4563.35 870
4563.99 845
4564.63 822
4565.26 862
4565.90 893
4566.54 896
4567.18 924
4567.81 907
4568.45 894
4569.09 887
4569.73 841
4570.36 877
4571.00 865
4571.64 851
4572.28 850
4572.92 845
4573.55 854
4574.19 812
4574.83 808
4575.47 821
4576.11 834
4576.75 834
4577.38 848
4578.02 821
4578.66 834
4579.30 814
4579.94 876
4580.58 901
4581.21 872
4581.85 889
4582.49 853
4583.13 909
4583.77 977
4584.41 1001
4585.05 1029
4585.69 1105
4586.32 1191
4586.96 1218
4587.60 1157
4588.24 1228
4588.88 1315
4589.52 1336
4590.16 1226
4590.80 1283
4591.44 1250
4592.08 1259
4592.72 1145
4593.36 1133
4594.00 1057
4594.63 1029
4595.27 983
4595.91 958
4596.55 892
4597.19 876
4597.83 867
4598.47 909
4599.11 925
4599.75 946
4600.39 895
4601.03 913
4601.67 886
4602.31 862
4602.95 909
4603.59 917
4604.23 936
4604.87 903
4605.51 900
4606.15 895
4606.79 876
4607.43 917
4608.08 898
4608.72 899
4609.36 839
4610.00 819
4610.64 848
4611.28 820
4611.92 810
4612.56 812
4613.20 813
4613.84 804
4614.48 817
4615.12 830
4615.76 811
4616.41 805
4617.05 801
4617.69 771
4618.33 752
4618.97 714
4619.61 723
4620.25 745
4620.89 777
4621.54 749
4622.18 762
4622.82 735
4623.46 763
4624.10 831
4624.74 755
4625.38 719
4626.03 732
4626.67 727
4627.31 751
4627.95 733
4628.59 771
4629.24 807
4629.88 853
4630.52 943
4631.16 856
4631.80 898
4632.45 890
4633.09 879
4633.73 840
4634.37 800
4635.02 814
4635.66 861
4636.30 891
4636.94 864
4637.58 856
4638.23 929
4638.87 887
4639.51 912
4640.16 939
4640.80 858
4641.44 782
4642.08 832
4642.73 789
4643.37 826
4644.01 815
4644.66 830
4645.30 849
4645.94 841
4646.58 832
4647.23 840
4647.87 826
4648.51 792
4649.16 846
4649.80 857
4650.44 856
4651.09 851
4651.73 909
4652.37 856
4653.02 892
4653.66 910
4654.31 940
4654.95 872
4655.59 812
4656.24 827
4656.88 805
4657.52 816
4658.17 785
4658.81 696
4659.46 758
4660.10 820
4660.75 768
4661.39 760
4662.03 732
4662.68 717
4663.32 752
4663.97 691
4664.61 673
4665.26 716
4665.90 724
4666.54 662
4667.19 710
4667.83 695
4668.48 678
4669.12 670
4669.77 702
4670.41 694
4671.06 736
4671.70 768
4672.35 740
4672.99 732
4673.64 741
4674.28 738
4674.93 750
4675.57 788
4676.22 774
4676.86 777
4677.51 769
4678.15 753
4678.80 741
4679.44 800
4680.09 852
4680.73 782
4681.38 835
4682.03 843
4682.67 812
4683.32 800
4683.96 843
4684.61 846
4685.25 810
4685.90 774
4686.55 858
4687.19 912
4687.84 886
4688.48 925
4689.13 966
4689.78 919
4690.42 938
4691.07 942
4691.72 986
4692.36 1016
4693.01 990
4693.65 1022
4694.30 1041
4694.95 1098
4695.59 1100
4696.24 1135
4696.89 1248
4697.53 1229
4698.18 1308
4698.83 1331
4699.47 1354
4700.12 1279
4700.77 1107
4701.41 1117
4702.06 1114
4702.71 1044
4703.36 1043
4704.00 1063
4704.65 1006
4705.30 1038
4705.94 1008
4706.59 1000
4707.24 959
4707.89 952
4708.53 988
4709.18 911
4709.83 898
4710.48 904
4711.12 946
4711.77 951
4712.42 951
4713.07 924
4713.71 862
4714.36 874
4715.01 891
4715.66 909
4716.31 860
4716.95 864
4717.60 867
4718.25 870
4718.90 902
4719.55 953
4720.19 895
4720.84 931
4721.49 917
4722.14 926
4722.79 899
4723.44 874
4724.08 908
4724.73 929
4725.38 934
4726.03 915
4726.68 935
4727.33 906
4727.98 968
4728.63 867
4729.27 874
4729.92 872
4730.57 884
4731.22 847
4731.87 836
4732.52 798
4733.17 800
4733.82 807
4734.47 831
4735.12 837
4735.77 807
4736.41 875
4737.06 847
4737.71 842
4738.36 809
4739.01 802
4739.66 845
4740.31 822
4740.96 835
4741.61 844
4742.26 857
4742.91 884
4743.56 837
4744.21 848
4744.86 798
4745.51 794
4746.16 852
4746.81 831
4747.46 819
4748.11 806
4748.76 844
4749.41 874
4750.06 932
4750.71 979
4751.36 980
4752.01 962
4752.66 934
4753.31 962
4753.96 916
4754.61 925
4755.26 920
4755.92 895
4756.57 911
4757.22 909
4757.87 886
4758.52 867
4759.17 961
4759.82 957
4760.47 946
4761.12 958
4761.77 1006
4762.42 937
4763.08 918
4763.73 948
4764.38 936
4765.03 850
4765.68 881
4766.33 919
4766.98 892
4767.64 858
4768.29 924
4768.94 915
4769.59 939
4770.24 903
4770.89 925
4771.54 813
4772.20 872
4772.85 926
4773.50 900
4774.15 903
4774.80 850
4775.46 853
4776.11 850
4776.76 888
4777.41 855
4778.06 826
4778.72 871
4779.37 912
4780.02 913
4780.67 809
4781.33 884
4781.98 852
4782.63 858
4783.28 800
4783.94 794
4784.59 833
4785.24 875
4785.89 905
4786.55 870
4787.20 888
4787.85 962
4788.51 999
4789.16 956
4789.81 954
4790.46 920
4791.12 951
4791.77 958
4792.42 951
4793.08 895
4793.73 907
4794.38 916
4795.04 935
4795.69 973
4796.34 987
4797.00 988
4797.65 1046
4798.30 1091
4798.96 1127
4799.61 1176
4800.27 1193
4800.92 1147
4801.57 1109
4802.23 1045
4802.88 1042
4803.53 1033
4804.19 1024
4804.84 1025
4805.50 1013
4806.15 1005
4806.81 979
4807.46 990
4808.11 915
4808.77 959
4809.42 949
4810.08 955
4810.73 1018
4811.39 1008
4812.04 1086
4812.69 1064
4813.35 1036
4814.00 1065
4814.66 1072
4815.31 1073
4815.97 1091
4816.62 1100
4817.28 1068
4817.93 1128
4818.59 1183
4819.24 1236
4819.90 1241
4820.55 1287
4821.21 1412
4821.86 1449
4822.52 1371
4823.17 1298
4823.83 1300
4824.48 1323
4825.14 1304
4825.79 1239
4826.45 1242
4827.11 1194
4827.76 1211
4828.42 1171
4829.07 1191
4829.73 1226
4830.38 1262
4831.04 1334
4831.70 1270
4832.35 1318
4833.01 1296
4833.66 1391
4834.32 1424
4834.98 1397
4835.63 1453
4836.29 1446
4836.94 1512
4837.60 1507
4838.26 1455
4838.91 1500
4839.57 1491
4840.23 1484
4840.88 1462
4841.54 1465
4842.20 1523
4842.85 1525
4843.51 1581
4844.17 1595
4844.82 1596
4845.48 1708
4846.14 1785
4846.79 1762
4847.45 1828
4848.11 2051
4848.76 2169
4849.42 2294
4850.08 2264
4850.73 2210
4851.39 2095
4852.05 1926
4852.71 1902
4853.36 1877
4854.02 1917
4854.68 1888
4855.34 1910
4855.99 2003
4856.65 2175
4857.31 2303
4857.97 2299
4858.62 2268
4859.28 2236
4859.94 2156
4860.60 2082
4861.25 1928
4861.91 1813
4862.57 1763
4863.23 1720
4863.89 1720
4864.54 1650
4865.20 1732
4865.86 1833
4866.52 1820
4867.18 1734
4867.84 1736
4868.49 1679
4869.15 1652
4869.81 1615
4870.47 1560
4871.13 1448
4871.79 1514
4872.44 1523
4873.10 1505
4873.76 1467
4874.42 1513
4875.08 1465
4875.74 1468
4876.40 1490
4877.06 1543
4877.72 1611
4878.37 1593
4879.03 1567
4879.69 1471
4880.35 1501
4881.01 1535
4881.67 1509
4882.33 1531
4882.99 1474
4883.65 1477
4884.31 1432
4884.97 1411
4885.63 1417
4886.29 1430
4886.95 1374
4887.61 1453
4888.26 1372
4888.92 1409
4889.58 1457
4890.24 1441
4890.90 1483
4891.56 1499
4892.22 1477
4892.88 1494
4893.54 1397
4894.20 1362
4894.86 1316
4895.52 1307
4896.18 1391
4896.84 1519
4897.51 1580
4898.17 1618
4898.83 1629
4899.49 1551
4900.15 1557
4900.81 1474
4901.47 1467
4902.13 1315
4902.79 1293
4903.45 1292
4904.11 1195
4904.77 1190
4905.43 1130
4906.09 1169
4906.75 1139
4907.41 1154
4908.08 1188
4908.74 1138
4909.40 1139
4910.06 1129
4910.72 1067
4911.38 1036
4912.04 1067
4912.70 1076
4913.37 1009
4914.03 987
4914.69 1014
4915.35 1003
4916.01 945
4916.67 1037
4917.33 970
4918.00 978
4918.66 932
4919.32 958
4919.98 949
4920.64 959
4921.31 904
4921.97 941
4922.63 946
4923.29 927
4923.95 962
4924.62 935
4925.28 929
4925.94 980
4926.60 934
4927.26 887
4927.93 910
4928.59 912
4929.25 952
4929.91 928
4930.58 903
4931.24 906
4931.90 919
4932.56 924
4933.23 895
4933.89 932
4934.55 891
4935.22 864
4935.88 898
4936.54 912
4937.20 912
4937.87 923
4938.53 851
4939.19 882
4939.86 884
4940.52 856
4941.18 835
4941.85 833
4942.51 852
4943.17 829
4943.84 865
4944.50 862
4945.16 838
4945.83 843
4946.49 851
4947.15 826
4947.82 794
4948.48 817
4949.15 826
4949.81 826
4950.47 796
4951.14 794
4951.80 805
4952.47 827
4953.13 789
4953.79 831
4954.46 804
4955.12 821
4955.79 876
4956.45 878
4957.11 888
4957.78 881
4958.44 972
4959.11 1014
4959.77 994
4960.44 1097
4961.10 1133
4961.77 1181
4962.43 1280
4963.10 1268
4963.76 1210
4964.42 1128
4965.09 1144
4965.75 1112
4966.42 1041
4967.08 946
4967.75 901
4968.41 868
4969.08 865
4969.74 927
4970.41 882
4971.08 876
4971.74 911
4972.41 913
4973.07 941
4973.74 965
4974.40 1003
4975.07 980
4975.73 971
4976.40 983
4977.06 956
4977.73 942
4978.40 910
4979.06 922
4979.73 855
4980.39 844
4981.06 877
4981.73 855
4982.39 816
4983.06 839
4983.72 849
4984.39 830
4985.06 830
4985.72 828
4986.39 811
4987.05 771
4987.72 752
4988.39 803
4989.05 766
4989.72 756
4990.39 748
4991.05 783
4991.72 753
4992.39 754
4993.05 756
4993.72 792
4994.39 747
4995.05 729
4995.72 720
4996.39 740
4997.05 697
4997.72 708
4998.39 682
4999.06 681
4999.72 702
5000.39 670
5001.06 717
5001.73 705
5002.39 697
5003.06 655
5003.73 666
5004.39 652
5005.06 647
5005.73 685
5006.40 699
5007.07 702
5007.73 669
5008.40 722
5009.07 691
5009.74 732
5010.40 664
5011.07 718
5011.74 724
5012.41 735
5013.08 732
5013.74 714
5014.41 712
5015.08 675
5015.75 703
5016.42 661
5017.09 640
5017.75 655
5018.42 713
5019.09 688
5019.76 726
5020.43 712
5021.10 729
5021.76 714
5022.43 725
5023.10 747
5023.77 740
5024.44 757
5025.11 721
5025.78 716
5026.45 685
5027.12 738
5027.78 719
5028.45 703
5029.12 689
5029.79 717
5030.46 631
5031.13 691
5031.80 673
5032.47 692
5033.14 662
5033.81 684
5034.48 699
5035.15 687
5035.82 691
5036.49 639
5037.16 671
5037.83 613
5038.50 632
5039.16 696
5039.83 705
5040.50 722
5041.17 713
5041.84 674
5042.51 682
5043.18 662
5043.85 659
5044.52 679
5045.20 665
5045.87 687
5046.54 664
5047.21 708
5047.88 658
5048.55 655
5049.22 689
5049.89 687
5050.56 662
5051.23 739
5051.90 672
5052.57 658
5053.24 675
5053.91 678
5054.58 634
5055.25 721
5055.92 709
5056.60 713
5057.27 688
5057.94 670
5058.61 683
5059.28 687
5059.95 713
5060.62 707
5061.29 725
5061.96 734
5062.64 701
5063.31 713
5063.98 713
5064.65 682
5065.32 666
5065.99 675
5066.66 688
5067.34 703
5068.01 729
5068.68 696
5069.35 689
5070.02 712
5070.70 705
5071.37 686
5072.04 754
5072.71 713
5073.38 723
5074.06 725
5074.73 781
5075.40 768
5076.07 800
5076.74 792
5077.42 857
5078.09 838
5078.76 856
5079.43 801
5080.11 780
5080.78 748
5081.45 786
5082.12 772
5082.80 761
5083.47 746
5084.14 774
5084.82 782
5085.49 762
5086.16 739
5086.83 776
5087.51 828
5088.18 834
5088.85 910
5089.53 869
5090.20 865
5090.87 835
5091.55 891
5092.22 831
5092.89 821
5093.57 827
5094.24 746
5094.91 750
5095.59 766
5096.26 738
5096.93 729
5097.61 710
5098.28 739
5098.96 752
5099.63 758
5100.30 782
5100.98 768
5101.65 820
5102.32 830
5103.00 870
5103.67 867
5104.35 805
5105.02 766
5105.70 793
5106.37 798
5107.04 796
5107.72 750
5108.39 772
5109.07 805
5109.74 774
5110.42 786
5111.09 791
5111.77 717
5112.44 785
5113.11 759
5113.79 823
5114.46 815
5115.14 819
5115.81 931
5116.49 999
5117.16 1051
5117.84 1091
5118.51 1124
5119.19 1120
5119.86 1083
5120.54 1071
5121.21 1046
5121.89 973
5122.57 960
5123.24 885
5123.92 873
5124.59 849
5125.27 842
5125.94 823
5126.62 782
5127.29 795
5127.97 743
5128.64 802
5129.32 831
5130.00 763
5130.67 801
5131.35 801
5132.02 819
5132.70 887
5133.38 844
5134.05 844
5134.73 832
5135.40 769
5136.08 776
5136.76 793
5137.43 801
5138.11 817
5138.79 815
5139.46 765
5140.14 747
5140.82 757
5141.49 748
5142.17 708
5142.85 735
5143.52 733
5144.20 746
5144.88 702
5145.55 688
5146.23 769
5146.91 705
5147.58 703
5148.26 683
5148.94 704
5149.61 669
5150.29 690
5150.97 666
5151.65 718
5152.32 743
5153.00 743
5153.68 722
5154.36 722
5155.03 729
5155.71 750
5156.39 772
5157.07 717
5157.74 749
5158.42 794
5159.10 745
5159.78 689
5160.45 730
5161.13 734
5161.81 682
5162.49 686
5163.17 674
5163.84 697
5164.52 706
5165.20 724
5165.88 727
5166.56 701
5167.24 682
5167.91 656
5168.59 699
5169.27 701
5169.95 681
5170.63 649
5171.31 634
5171.98 665
5172.66 605
5173.34 656
5174.02 690
5174.70 639
5175.38 636
5176.06 686
5176.74 679
5177.41 680
5178.09 684
5178.77 696
5179.45 684
5180.13 706
5180.81 664
5181.49 672
5182.17 692
5182.85 620
5183.53 688
5184.21 693
5184.89 661
5185.57 611
5186.24 636
5186.92 702
5187.60 706
5188.28 690
5188.96 632
5189.64 624
5190.32 627
5191.00 614
5191.68 631
5192.36 675
5193.04 678
5193.72 656
5194.40 637
5195.08 683
5195.76 677
5196.44 661
5197.12 680
5197.80 649
5198.48 612
5199.16 659
5199.84 659
5200.52 700
5201.21 668
5201.89 634
5202.57 665
5203.25 667
5203.93 687
5204.61 692
5205.29 702
5205.97 685
5206.65 692
5207.33 737
5208.01 717
5208.69 716
5209.37 711
5210.06 688
5210.74 733
5211.42 786
5212.10 780
5212.78 778
5213.46 769
5214.14 786
5214.82 848
5215.51 812
5216.19 753
5216.87 734
5217.55 742
5218.23 746
5218.91 761
5219.60 783
5220.28 859
5220.96 886
5221.64 886
5222.32 915
5223.00 857
5223.69 835
5224.37 807
5225.05 767
5225.73 784
5226.41 763
5227.10 768
5227.78 761
5228.46 743
5229.14 754
5229.83 767
5230.51 739
5231.19 740
5231.87 731
5232.56 720
5233.24 754
5233.92 736
5234.60 765
5235.29 746
5235.97 789
5236.65 871
5237.34 784
5238.02 823
5238.70 786
5239.38 815
5240.07 791
5240.75 741
5241.43 725
5242.12 803
5242.80 756
5243.48 757
5244.17 700
5244.85 725
5245.53 733
5246.22 784
5246.90 783
5247.58 762
5248.27 820
5248.95 824
5249.63 817
5250.32 844
5251.00 967
5251.69 953
5252.37 863
5253.05 854
5253.74 812
5254.42 772
5255.11 809
5255.79 778
5256.47 760
5257.16 770
5257.84 764
5258.53 787
5259.21 776
5259.89 828
5260.58 871
5261.26 862
5261.95 848
5262.63 848
5263.32 806
5264.00 854
5264.69 814
5265.37 817
5266.06 807
5266.74 820
5267.43 735
5268.11 768
5268.79 768
5269.48 804
5270.16 818
5270.85 745
5271.53 750
5272.22 759
5272.91 776
5273.59 744
5274.28 750
5274.96 779
5275.65 749
5276.33 750
5277.02 740
5277.70 761
5278.39 732
5279.07 788
5279.76 807
5280.45 812
5281.13 773
5281.82 769
5282.50 769
5283.19 771
5283.87 735
5284.56 740
5285.25 734
5285.93 734
5286.62 732
5287.30 743
5287.99 739
5288.68 692
5289.36 693
5290.05 713
5290.74 770
5291.42 731
5292.11 747
5292.79 724
5293.48 783
5294.17 782
5294.85 756
5295.54 694
5296.23 747
5296.91 816
5297.60 827
5298.29 823
5298.98 861
5299.66 866
5300.35 881
5301.04 1005
5301.72 938
5302.41 972
5303.10 1008
5303.78 1045
5304.47 1078
5305.16 988
5305.85 1005
5306.53 957
5307.22 976
5307.91 977
5308.60 1013
5309.28 980
5309.97 1088
5310.66 1151
5311.35 1186
5312.03 1144
5312.72 1112
5313.41 1132
5314.10 1062
5314.79 1015
5315.47 967
5316.16 992
5316.85 1008
5317.54 1017
5318.23 952
5318.91 883
5319.60 906
5320.29 927
5320.98 893
5321.67 869
5322.36 811
5323.04 811
5323.73 864
5324.42 807
5325.11 763
5325.80 772
5326.49 734
5327.18 733
5327.86 762
5328.55 746
5329.24 751
5329.93 740
5330.62 710
5331.31 700
5332.00 714
5332.69 683
5333.38 709
5334.06 740
5334.75 739
5335.44 745
5336.13 755
5336.82 731
5337.51 746
5338.20 748
5338.89 731
5339.58 721
5340.27 756
5340.96 775
5341.65 755
5342.34 760
5343.03 755
5343.72 818
5344.41 831
5345.10 856
5345.79 892
5346.48 953
5347.17 996
5347.86 985
5348.55 1035
5349.24 1093
5349.93 1088
5350.62 1096
5351.31 1064
5352.00 1042
5352.69 927
5353.38 901
5354.07 873
5354.76 830
5355.45 775
5356.14 773
5356.83 728
5357.52 726
5358.21 785
5358.90 783
5359.59 735
5360.29 780
5360.98 795
5361.67 757
5362.36 721
5363.05 717
5363.74 704
5364.43 710
5365.12 683
5365.81 681
5366.50 709
5367.20 656
5367.89 633
5368.58 685
5369.27 685
5369.96 707
5370.65 685
5371.34 641
5372.04 650
5372.73 676
5373.42 675
5374.11 679
5374.80 701
5375.49 637
5376.19 643
5376.88 616
5377.57 644
5378.26 615
5378.95 678
5379.65 703
5380.34 662
5381.03 700
5381.72 683
5382.42 672
5383.11 698
5383.80 674
5384.49 693
5385.19 697
5385.88 718
5386.57 699
5387.26 685
5387.96 738
5388.65 776
5389.34 765
5390.03 786
5390.73 764
5391.42 767
5392.11 743
5392.80 735
5393.50 710
5394.19 660
5394.88 689
5395.58 682
5396.27 670
5396.96 711
5397.66 664
5398.35 672
5399.04 655
5399.74 709
5400.43 665
5401.12 693
5401.82 680
5402.51 678
5403.20 659
5403.90 660
5404.59 693
5405.29 707
5405.98 721
5406.67 686
5407.37 639
5408.06 687
5408.75 721
5409.45 727
5410.14 713
5410.84 699
5411.53 724
5412.23 710
5412.92 650
5413.61 689
5414.31 710
5415.00 700
5415.70 735
5416.39 709
5417.09 725
5417.78 716
5418.47 728
5419.17 784
5419.86 794
5420.56 749
5421.25 822
5421.95 843
5422.64 790
5423.34 751
5424.03 769
5424.73 795
5425.42 749
5426.12 772
5426.81 743
5427.51 734
5428.20 771
5428.90 733
5429.59 728
5430.29 695
5430.99 789
5431.68 797
5432.38 764
5433.07 748
5433.77 768
5434.46 840
5435.16 834
5435.85 803
5436.55 815
5437.25 797
5437.94 800
5438.64 753
5439.33 771
5440.03 745
5440.73 805
5441.42 845
5442.12 871
5442.81 911
5443.51 853
5444.21 915
5444.90 989
5445.60 1065
5446.29 1056
5446.99 1090
5447.69 1133
5448.38 1100
5449.08 1095
5449.78 1036
5450.47 978
5451.17 937
5451.87 941
5452.56 939
5453.26 911
5453.96 860
5454.65 898
5455.35 906
5456.05 923
5456.75 917
5457.44 961
5458.14 972
5458.84 964
5459.53 992
5460.23 985
5460.93 1005
5461.63 1005
5462.32 1023
5463.02 989
5463.72 969
5464.42 962
5465.11 927
5465.81 988
5466.51 965
5467.21 974
5467.90 1047
5468.60 1036
5469.30 1060
5470.00 1110
5470.70 1103
5471.39 1143
5472.09 1175
5472.79 1096
5473.49 1128
5474.19 1194
5474.88 1214
5475.58 1356
5476.28 1430
5476.98 1616
5477.68 1801
5478.38 2089
5479.07 2215
5479.77 2274
5480.47 2192
5481.17 2150
5481.87 1994
5482.57 1798
5483.27 1623
5483.96 1561
5484.66 1517
5485.36 1468
5486.06 1408
5486.76 1362
5487.46 1454
5488.16 1359
5488.86 1381
5489.56 1441
5490.26 1462
5490.96 1454
5491.65 1483
5492.35 1538
5493.05 1572
5493.75 1580
5494.45 1644
5495.15 1612
5495.85 1722
5496.55 2043
5497.25 2274
5497.95 2648
5498.65 3145
5499.35 3466
5500.05 3561
5500.75 3511
5501.45 3378
5502.15 3092
5502.85 2666
5503.55 2220
5504.25 1829
5504.95 1646
5505.65 1473
5506.35 1392
5507.05 1320
5507.75 1278
5508.45 1238
5509.15 1219
5509.85 1234
5510.55 1240
5511.25 1239
5511.95 1228
5512.65 1234
5513.35 1180
5514.05 1244
5514.76 1294
5515.46 1226
5516.16 1152
5516.86 1196
5517.56 1196
5518.26 1147
5518.96 1138
5519.66 1186
5520.36 1115
5521.06 1099
5521.77 1065
5522.47 1024
5523.17 976
5523.87 981
5524.57 969
5525.27 946
5525.97 915
5526.67 977
5527.38 934
5528.08 941
5528.78 927
5529.48 932
5530.18 926
5530.88 945
5531.59 900
5532.29 887
5532.99 933
5533.69 944
5534.39 921
5535.10 942
5535.80 898
5536.50 911
5537.20 940
5537.90 944
5538.61 937
5539.31 886
5540.01 915
5540.71 812
5541.42 804
5542.12 806
5542.82 830
5543.52 828
5544.23 844
5544.93 821
5545.63 802
5546.33 827
5547.04 843
5547.74 813
5548.44 777
5549.15 806
5549.85 816
5550.55 873
5551.26 845
5551.96 866
5552.66 788
5553.36 814
5554.07 811
5554.77 809
5555.47 846
5556.18 818
5556.88 828
5557.58 825
5558.29 845
5558.99 839
5559.70 868
5560.40 847
5561.10 847
5561.81 864
5562.51 893
5563.21 819
5563.92 884
5564.62 865
5565.33 830
5566.03 809
5566.73 794
5567.44 774
5568.14 793
5568.85 826
5569.55 821
5570.25 770
5570.96 759
5571.66 814
5572.37 809
5573.07 832
5573.78 814
5574.48 816
5575.19 834
5575.89 844
5576.59 883
5577.30 808
5578.00 852
5578.71 817
5579.41 734
5580.12 749
5580.82 752
5581.53 787
5582.23 805
5582.94 792
5583.64 795
5584.35 809
5585.05 782
5585.76 738
5586.46 720
5587.17 750
5587.88 724
5588.58 756
5589.29 736
5589.99 732
5590.70 729
5591.40 726
5592.11 691
5592.81 715
5593.52 702
5594.23 705
5594.93 747
5595.64 743
5596.34 728
5597.05 733
5597.76 680
5598.46 666
5599.17 720
5599.87 717
5600.58 702
5601.29 714
5601.99 739
5602.70 695
5603.41 718
5604.11 747
5604.82 738
5605.52 752
5606.23 682
5606.94 706
5607.64 722
5608.35 682
5609.06 715
5609.76 749
5610.47 741
5611.18 754
5611.88 723
5612.59 706
5613.30 722
5614.01 722
5614.71 722
5615.42 742
5616.13 742
5616.83 708
5617.54 703
5618.25 722
5618.96 752
5619.66 688
5620.37 656
5621.08 697
5621.79 671
5622.49 731
5623.20 745
5623.91 722
5624.62 749
5625.32 778
5626.03 767
5626.74 734
5627.45 760
5628.16 790
5628.86 791
5629.57 805
5630.28 761
5630.99 804
5631.70 817
5632.40 823
5633.11 841
5633.82 880
5634.53 842
5635.24 848
5635.95 884
5636.65 907
5637.36 949
5638.07 945
5638.78 960
5639.49 1023
5640.20 1013
5640.91 988
5641.61 952
5642.32 995
5643.03 912
5643.74 808
5644.45 784
5645.16 838
5645.87 826
5646.58 825
5647.29 793
5648.00 802
5648.70 837
5649.41 844
5650.12 831
5650.83 777
5651.54 791
5652.25 821
5652.96 829
5653.67 871
5654.38 831
5655.09 866
5655.80 816
5656.51 871
5657.22 859
5657.93 882
5658.64 943
5659.35 882
5660.06 872
5660.77 877
5661.48 883
5662.19 885
5662.90 860
5663.61 867
5664.32 868
5665.03 794
5665.74 807
5666.45 796
5667.16 802
5667.87 892
5668.58 968
5669.29 924
5670.00 907
5670.71 922
5671.42 937
5672.13 937
5672.84 895
5673.56 857
5674.27 791
5674.98 769
5675.69 776
5676.40 729
5677.11 746
5677.82 739
5678.53 742
5679.24 775
5679.95 779
5680.67 827
5681.38 799
5682.09 776
5682.80 724
5683.51 746
5684.22 756
5684.93 764
5685.65 741
5686.36 745
5687.07 759
5687.78 712
5688.49 748
5689.20 710
5689.92 701
5690.63 689
5691.34 746
5692.05 772
5692.76 751
5693.47 714
5694.19 720
5694.90 724
5695.61 667
5696.32 696
5697.04 711
5697.75 721
5698.46 743
5699.17 696
5699.89 702
5700.60 725
5701.31 735
5702.02 758
5702.74 730
5703.45 699
5704.16 736
5704.87 728
5705.59 723
5706.30 739
5707.01 741
5707.72 753
5708.44 706
5709.15 667
5709.86 675
5710.58 699
5711.29 675
5712.00 690
5712.72 658
5713.43 688
5714.14 682
5714.86 698
5715.57 686
5716.28 681
5717.00 700
5717.71 694
5718.42 694
5719.14 712
5719.85 730
5720.56 715
5721.28 780
5721.99 759
5722.71 754
5723.42 730
5724.13 735
5724.85 797
5725.56 833
5726.28 862
5726.99 875
5727.70 890
5728.42 898
5729.13 916
5729.85 871
5730.56 808
5731.28 801
5731.99 744
5732.70 749
5733.42 751
5734.13 721
5734.85 712
5735.56 696
5736.28 701
5736.99 707
5737.71 690
5738.42 700
5739.14 674
5739.85 720
5740.57 712
5741.28 720
5742.00 725
5742.71 723
5743.43 713
5744.14 703
5744.86 731
5745.57 716
5746.29 728
5747.00 702
5747.72 731
5748.43 743
5749.15 783
5749.87 729
5750.58 800
5751.30 812
5752.01 825
5752.73 866
5753.44 859
5754.16 859
5754.88 883
5755.59 937
5756.31 955
5757.02 898
5757.74 926
5758.46 920
5759.17 870
5759.89 959
5760.60 1005
5761.32 947
5762.04 920
5762.75 963
5763.47 999
5764.19 1015
5764.90 1037
5765.62 1107
5766.34 1228
5767.05 1367
5767.77 1601
5768.49 1727
5769.20 1891
5769.92 1975
5770.64 1914
5771.35 1697
5772.07 1563
5772.79 1438
5773.50 1318
5774.22 1199
5774.94 1071
5775.65 1042
5776.37 1018
5777.09 999
5777.81 1024
5778.52 1002
5779.24 997
5779.96 1005
5780.68 1030
5781.39 1013
5782.11 1002
5782.83 1014
5783.55 1084
5784.26 1016
5784.98 1003
5785.70 953
5786.42 973
5787.14 1013
5787.85 978
5788.57 1023
5789.29 1011
5790.01 936
5790.73 936
5791.44 918
5792.16 890
5792.88 909
5793.60 949
5794.32 891
5795.03 949
5795.75 971
5796.47 994
5797.19 1009
5797.91 1072
5798.63 1193
5799.35 1220
5800.06 1294
5800.78 1254
5801.50 1146
5802.22 1057
5802.94 982
5803.66 960
5804.38 896
5805.10 884
5805.82 912
5806.53 882
5807.25 886
5807.97 874
5808.69 860
5809.41 883
5810.13 926
5810.85 860
5811.57 852
5812.29 873
5813.01 835
5813.73 813
5814.45 838
5815.17 836
5815.89 826
5816.61 833
5817.33 812
5818.05 821
5818.77 809
5819.49 812
5820.20 794
5820.92 823
5821.64 778
5822.36 807
5823.09 815
5823.81 756
5824.53 761
5825.25 787
5825.97 831
5826.69 806
5827.41 823
5828.13 819
5828.85 822
5829.57 762
5830.29 813
5831.01 758
5831.73 743
5832.45 776
5833.17 785
5833.89 751
5834.61 701
5835.33 708
5836.05 745
5836.78 692
5837.50 715
5838.22 739
5838.94 730
5839.66 737
5840.38 719
5841.10 751
5841.82 767
5842.54 738
5843.27 747
5843.99 741
5844.71 688
5845.43 741
5846.15 725
5846.87 760
5847.59 743
5848.32 684
5849.04 716
5849.76 769
5850.48 741
5851.20 708
5851.93 700
5852.65 711
5853.37 791
5854.09 749
5854.81 745
5855.54 745
5856.26 755
5856.98 720
5857.70 655
5858.42 721
5859.15 733
5859.87 753
5860.59 743
5861.31 737
5862.04 715
5862.76 728
5863.48 738
5864.20 712
5864.93 752
5865.65 768
5866.37 729
5867.10 710
5867.82 738
5868.54 751
5869.26 792
5869.99 762
5870.71 735
5871.43 739
5872.16 714
5872.88 704
5873.60 715
5874.33 710
5875.05 754
5875.77 737
5876.50 780
5877.22 783
5877.94 777
5878.67 796
5879.39 831
5880.11 797
5880.84 785
5881.56 836
5882.28 785
5883.01 823
5883.73 827
5884.46 817
5885.18 833
5885.90 845
5886.63 802
5887.35 826
5888.08 818
5888.80 796
5889.52 819
5890.25 758
5890.97 809
5891.70 794
5892.42 826
5893.15 790
5893.87 823
5894.59 799
5895.32 799
5896.04 853
5896.77 790
5897.49 774
5898.22 771
5898.94 782
5899.67 800
5900.39 835
5901.12 848
5901.84 826
5902.57 809
5903.29 835
5904.02 837
5904.74 852
5905.47 819
5906.19 804
5906.92 851
5907.64 872
5908.37 880
5909.09 839
5909.82 871
5910.55 837
5911.27 862
5912.00 892
5912.72 868
5913.45 843
5914.17 920
5914.90 978
5915.63 964
5916.35 902
5917.08 908
5917.80 961
5918.53 936
5919.25 963
5919.98 957
5920.71 963
5921.43 968
5922.16 946
5922.89 1029
5923.61 1015
5924.34 994
5925.06 1032
5925.79 1067
5926.52 1006
5927.24 1013
5927.97 1048
5928.70 1088
5929.42 1080
5930.15 1081
5930.88 1100
5931.60 1174
5932.33 1182
5933.06 1194
5933.78 1233
5934.51 1189
5935.24 1204
5935.97 1215
5936.69 1321
5937.42 1361
5938.15 1270
5938.87 1339
5939.60 1362
5940.33 1398
5941.06 1424
5941.78 1449
5942.51 1429
5943.24 1483
5943.97 1597
5944.69 1613
5945.42 1630
5946.15 1626
5946.88 1675
5947.60 1762
5948.33 1816
5949.06 1945
5949.79 2118
5950.52 2422
5951.24 2535
5951.97 2517
5952.70 2541
5953.43 2512
5954.16 2382
5954.88 2318
5955.61 2296
5956.34 2303
5957.07 2151
5957.80 2120
5958.53 2073
5959.25 2153
5959.98 2141
5960.71 2161
5961.44 2162
5962.17 2303
5962.90 2462
5963.63 2789
5964.36 2887
5965.08 3135
5965.81 3382
5966.54 3508
5967.27 3418
5968.00 3246
5968.73 2989
5969.46 2898
5970.19 2884
5970.92 2778
5971.65 2644
5972.37 2512
5973.10 2542
5973.83 2607
5974.56 2577
5975.29 2513
5976.02 2634
5976.75 2697
5977.48 2693
5978.21 2778
5978.94 2926
5979.67 2910
5980.40 2991
5981.13 3056
5981.86 3084
5982.59 3116
5983.32 3141
5984.05 3071
5984.78 3122
5985.51 3114
5986.24 3042
5986.97 3075
5987.70 3078
5988.43 3033
5989.16 3103
5989.89 3052
5990.62 3125
5991.35 3148
5992.08 3273
5992.81 3290
5993.54 3411
5994.27 3457
5995.00 3503
5995.74 3469
5996.47 3468
5997.20 3659
5997.93 3633
5998.66 3549
5999.39 3569
6000.12 3430
6000.85 3340
6001.58 3328
6002.31 3273
6003.04 3204
6003.78 3166
6004.51 3268
6005.24 3321
6005.97 3540
6006.70 3778
6007.43 4234
6008.16 4943
6008.90 5920
6009.63 7163
6010.36 8483
6011.09 9851
6011.82 10907
6012.55 11559
6013.29 11894
6014.02 11646
6014.75 10979
6015.48 10132
6016.21 8841
6016.95 7637
6017.68 6494
6018.41 5534
6019.14 4806
6019.87 4157
6020.61 3703
6021.34 3302
6022.07 3024
6022.80 2857
6023.54 2661
6024.27 2556
6025.00 2544
6025.73 2480
6026.47 2517
6027.20 2595
6027.93 2635
6028.66 2478
6029.40 2479
6030.13 2400
6030.86 2342
6031.59 2270
6032.33 2236
6033.06 2082
6033.79 2015
6034.53 1994
6035.26 2031
6035.99 2037
6036.73 1972
6037.46 2080
6038.19 2131
6038.93 2214
6039.66 2186
6040.39 2138
6041.13 2226
6041.86 2276
6042.59 2275
6043.33 2254
6044.06 2311
6044.79 2327
6045.53 2345
6046.26 2376
6047.00 2423
6047.73 2580
6048.46 2611
6049.20 2779
6049.93 2954
6050.67 3010
6051.40 3095
6052.13 3240
6052.87 3269
6053.60 3048
6054.34 2864
6055.07 2699
6055.81 2684
6056.54 2519
6057.27 2417
6058.01 2315
6058.74 2299
6059.48 2278
6060.21 2266
6060.95 2239
6061.68 2197
6062.42 2142
6063.15 2170
6063.89 2122
6064.62 2095
6065.36 2039
6066.09 2014
6066.83 1961
6067.56 1957
6068.30 1987
6069.03 1886
6069.77 1910
6070.50 1896
6071.24 1821
6071.97 1785
6072.71 1863
6073.44 1837
6074.18 1845
6074.91 1823
6075.65 1841
6076.39 1806
6077.12 1755
6077.86 1742
6078.59 1770
6079.33 1763
6080.06 1639
6080.80 1621
6081.54 1631
6082.27 1650
6083.01 1593
6083.74 1551
6084.48 1619
6085.22 1577
6085.95 1606
6086.69 1554
6087.42 1620
6088.16 1604
6088.90 1610
6089.63 1662
6090.37 1669
6091.11 1594
6091.84 1628
6092.58 1602
6093.32 1594
6094.05 1526
6094.79 1460
6095.53 1538
6096.26 1530
6097.00 1523
6097.74 1501
6098.47 1437
6099.21 1470
6099.95 1426
6100.69 1506
6101.42 1464
6102.16 1407
6102.90 1405
6103.63 1416
6104.37 1403
6105.11 1341
6105.85 1476
6106.58 1444
6107.32 1424
6108.06 1379
6108.80 1479
6109.53 1502
6110.27 1456
6111.01 1500
6111.75 1523
6112.49 1567
6113.22 1537
6113.96 1573
6114.70 1628
6115.44 1652
6116.17 1673
6116.91 1592
6117.65 1572
6118.39 1608
6119.13 1638
6119.87 1619
6120.60 1550
6121.34 1592
6122.08 1653
6122.82 1616
6123.56 1625
6124.30 1620
6125.03 1625
6125.77 1604
6126.51 1590
6127.25 1643
6127.99 1609
6128.73 1616
6129.47 1610
6130.21 1637
6130.94 1587
6131.68 1586
6132.42 1655
6133.16 1653
6133.90 1607
6134.64 1730
6135.38 1772
6136.12 1808
6136.86 1915
6137.60 1944
6138.34 1993
6139.08 2028
6139.81 2111
6140.55 2083
6141.29 2068
6142.03 2074
6142.77 2053
6143.51 2097
6144.25 2011
6144.99 1979
6145.73 1978
6146.47 1957
6147.21 1878
6147.95 1862
6148.69 1961
6149.43 1946
6150.17 2022
6150.91 2014
6151.65 2008
6152.39 1998
6153.13 2057
6153.87 2079
6154.61 2047
6155.35 2075
6156.09 2186
6156.83 2125
6157.58 2149
6158.32 2151
6159.06 2210
6159.80 2248
6160.54 2380
6161.28 2486
6162.02 2429
6162.76 2650
6163.50 2750
6164.24 2967
6164.98 3077
6165.72 3194
6166.46 3210
6167.21 3212
6167.95 3154
6168.69 3132
6169.43 3046
6170.17 3023
6170.91 2923
6171.65 2851
6172.39 2824
6173.14 2921
6173.88 2885
6174.62 2887
6175.36 2954
6176.10 3132
6176.84 3312
6177.59 3589
6178.33 4178
6179.07 4911
6179.81 5609
6180.55 6496
6181.30 7058
6182.04 7489
6182.78 7558
6183.52 7332
6184.26 6968
6185.01 6280
6185.75 5556
6186.49 4980
6187.23 4485
6187.97 4130
6188.72 3891
6189.46 3668
6190.20 3520
6190.94 3471
6191.69 3336
6192.43 3320
6193.17 3280
6193.92 3261
6194.66 3182
6195.40 3193
6196.14 3169
6196.89 3142
6197.63 3115
6198.37 3084
6199.12 3105
6199.86 3132
6200.60 3136
6201.34 3269
6202.09 3506
6202.83 3868
6203.57 4670
6204.32 5873
6205.06 7410
6205.80 9126
6206.55 10847
6207.29 12410
6208.03 13212
6208.78 13624
6209.52 13183
6210.27 12251
6211.01 10875
6211.75 9473
6212.50 7904
6213.24 6529
6213.98 5482
6214.73 4480
6215.47 3853
6216.22 3381
6216.96 3106
6217.71 2852
6218.45 2691
6219.19 2609
6219.94 2604
6220.68 2543
6221.43 2537
6222.17 2510
6222.92 2394
6223.66 2333
6224.40 2237
6225.15 2142
6225.89 2055
6226.64 1973
6227.38 1897
6228.13 1756
6228.87 1734
6229.62 1664
6230.36 1682
6231.11 1762
6231.85 1733
6232.60 1782
6233.34 1736
6234.09 1817
6234.83 1843
6235.58 1957
6236.32 1962
6237.07 2062
6237.81 2183
6238.56 2264
6239.30 2342
6240.05 2368
6240.80 2295
6241.54 2296
6242.29 2250
6243.03 2329
6243.78 2345
6244.52 2426
6245.27 2490
6246.02 2505
6246.76 2483
6247.51 2460
6248.25 2426
6249.00 2388
6249.75 2283
6250.49 2208
6251.24 2126
6251.98 2055
6252.73 1908
6253.48 1890
6254.22 1900
6254.97 1892
6255.72 1892
6256.46 1836
6257.21 1860
6257.95 1917
6258.70 1903
6259.45 1817
6260.19 1820
6260.94 1740
6261.69 1693
6262.43 1670
6263.18 1698
6263.93 1654
6264.68 1697
6265.42 1669
6266.17 1697
6266.92 1741
6267.66 1738
6268.41 1706
6269.16 1665
6269.91 1679
6270.65 1690
6271.40 1675
6272.15 1699
6272.89 1710
6273.64 1654
6274.39 1632
6275.14 1626
6275.88 1579
6276.63 1641
6277.38 1653
6278.13 1650
6278.88 1559
6279.62 1491
6280.37 1589
6281.12 1576
6281.87 1563
6282.62 1510
6283.36 1455
6284.11 1431
6284.86 1412
6285.61 1363
6286.36 1369
6287.10 1380
6287.85 1375
6288.60 1295
6289.35 1302
6290.10 1267
6290.85 1312
6291.59 1306
6292.34 1277
6293.09 1270
6293.84 1304
6294.59 1267
6295.34 1272
6296.09 1280
6296.84 1275
6297.58 1312
6298.33 1251
6299.08 1262
6299.83 1231
6300.58 1207
6301.33 1242
6302.08 1220
6302.83 1201
6303.58 1235
6304.33 1194
6305.08 1242
6305.83 1283
6306.58 1239
6307.32 1292
6308.07 1307
6308.82 1325
6309.57 1252
6310.32 1329
6311.07 1379
6311.82 1362
6312.57 1425
6313.32 1337
6314.07 1347
6314.82 1343
6315.57 1407
6316.32 1406
6317.07 1320
6317.82 1279
6318.57 1255
6319.32 1202
6320.07 1181
6320.82 1146
6321.57 1146
6322.32 1149
6323.07 1206
6323.82 1210
6324.58 1194
6325.33 1253
6326.08 1225
6326.83 1214
6327.58 1245
6328.33 1254
6329.08 1259
6329.83 1253
6330.58 1242
6331.33 1237
6332.08 1192
6332.83 1233
6333.58 1219
6334.34 1221
6335.09 1196
6335.84 1235
6336.59 1174
6337.34 1252
6338.09 1242
6338.84 1214
6339.59 1205
6340.35 1228
6341.10 1286
6341.85 1182
6342.60 1201
6343.35 1257
6344.10 1281
6344.86 1290
6345.61 1279
6346.36 1364
6347.11 1421
6347.86 1388
6348.62 1399
6349.37 1453
6350.12 1608
6350.87 1656
6351.62 1721
6352.38 1805
6353.13 1796
6353.88 1756
6354.63 1753
6355.38 1628
6356.14 1606
6356.89 1570
6357.64 1514
6358.39 1519
6359.15 1486
6359.90 1546
6360.65 1525
6361.40 1532
6362.16 1506
6362.91 1624
6363.66 1679
6364.42 1858
6365.17 2095
6365.92 2191
6366.67 2257
6367.43 2225
6368.18 2164
6368.93 2025
6369.69 1961
6370.44 1720
6371.19 1678
6371.95 1580
6372.70 1539
6373.45 1478
6374.21 1519
6374.96 1454
6375.71 1419
6376.47 1403
6377.22 1466
6377.98 1512
6378.73 1532
6379.48 1477
6380.24 1516
6380.99 1503
6381.74 1539
6382.50 1597
6383.25 1559
6384.01 1450
6384.76 1417
6385.51 1407
6386.27 1399
6387.02 1310
6387.78 1327
6388.53 1293
6389.29 1288
6390.04 1243
6390.79 1252
6391.55 1238
6392.30 1258
6393.06 1242
6393.81 1248
6394.57 1229
6395.32 1198
6396.08 1173
6396.83 1227
6397.59 1230
6398.34 1195
6399.10 1178
6399.85 1177
6400.61 1195
6401.36 1179
6402.12 1107
6402.87 1144
6403.63 1215
6404.38 1151
6405.14 1163
6405.89 1220
6406.65 1229
6407.40 1239
6408.16 1217
6408.91 1165
6409.67 1197
6410.43 1190
6411.18 1169
6411.94 1164
6412.69 1204
6413.45 1167
6414.20 1170
6414.96 1226
6415.72 1256
6416.47 1251
6417.23 1260
6417.98 1240
6418.74 1169
6419.50 1161
6420.25 1170
6421.01 1134
6421.77 1147
6422.52 1093
6423.28 1099
6424.03 1115
6424.79 1143
6425.55 1119
6426.30 1074
6427.06 1103
6427.82 1113
6428.57 1118
6429.33 1133
6430.09 1107
6430.84 1149
6431.60 1179
6432.36 1186
6433.11 1174
6433.87 1176
6434.63 1173
6435.39 1168
6436.14 1192
6436.90 1183
6437.66 1232
6438.41 1219
6439.17 1208
6439.93 1231
6440.69 1214
6441.44 1184
6442.20 1245
6442.96 1235
6443.72 1234
6444.47 1283
6445.23 1219
6445.99 1218
6446.75 1263
6447.50 1296
6448.26 1244
6449.02 1199
6449.78 1232
6450.54 1232
6451.29 1279
6452.05 1262
6452.81 1229
6453.57 1228
6454.33 1304
6455.08 1363
6455.84 1378
6456.60 1324
6457.36 1349
6458.12 1328
6458.88 1339
6459.64 1307
6460.39 1394
6461.15 1419
6461.91 1419
6462.67 1383
6463.43 1355
6464.19 1440
6464.95 1491
6465.70 1484
6466.46 1516
6467.22 1578
6467.98 1523
6468.74 1516
6469.50 1466
6470.26 1469
6471.02 1443
6471.78 1479
6472.54 1500
6473.30 1529
6474.05 1550
6474.81 1573
6475.57 1573
6476.33 1679
6477.09 1611
6477.85 1640
6478.61 1630
6479.37 1633
6480.13 1738
6480.89 1785
6481.65 1799
6482.41 1842
6483.17 1834
6483.93 1844
6484.69 1780
6485.45 1805
6486.21 1906
6486.97 1905
6487.73 1935
6488.49 1992
6489.25 2011
6490.01 2034
6490.77 2171
6491.53 2199
6492.29 2235
6493.05 2274
6493.81 2231
6494.57 2256
6495.33 2295
6496.10 2295
6496.86 2269
6497.62 2250
6498.38 2166
6499.14 2223
6499.90 2187
6500.66 2323
6501.42 2455
6502.18 2677
6502.94 3057
6503.70 3668
6504.47 4637
6505.23 5719
6505.99 6710
6506.75 7488
6507.51 8055
6508.27 8176
6509.03 7859
6509.79 7165
6510.56 6238
6511.32 5617
6512.08 4866
6512.84 4154
6513.60 3605
6514.36 3332
6515.13 3050
6515.89 2848
6516.65 2763
6517.41 2662
6518.17 2599
6518.94 2672
6519.70 2728
6520.46 2698
6521.22 2780
6521.98 2917
6522.75 3173
6523.51 3446
6524.27 3804
6525.03 4079
6525.79 4389
6526.56 4572
6527.32 4708
6528.08 4540
6528.84 4398
6529.61 4142
6530.37 4006
6531.13 3986
6531.90 4220
6532.66 4497
6533.42 4898
6534.18 5366
6534.95 5705
6535.71 5781
6536.47 5689
6537.24 5493
6538.00 4997
6538.76 4399
6539.53 3896
6540.29 3581
6541.05 3154
6541.82 2854
6542.58 2767
6543.34 2617
6544.11 2607
6544.87 2587
6545.63 2605
6546.40 2510
6547.16 2504
6547.92 2464
6548.69 2417
6549.45 2392
6550.21 2307
6550.98 2257
6551.74 2218
6552.51 2151
6553.27 2210
6554.03 2137
6554.80 2149
6555.56 2213
6556.33 2244
6557.09 2233
6557.85 2260
6558.62 2334
6559.38 2401
6560.15 2437
6560.91 2465
6561.68 2550
6562.44 2543
6563.21 2576
6563.97 2587
6564.74 2544
6565.50 2618
6566.26 2564
6567.03 2553
6567.79 2507
6568.56 2530
6569.32 2611
6570.09 2547
6570.85 2641
6571.62 2659
6572.38 2704
6573.15 2697
6573.91 2704
6574.68 2819
6575.44 2774
6576.21 2739
6576.98 2738
6577.74 2736
6578.51 2745
6579.27 2784
6580.04 2948
6580.80 2829
6581.57 2890
6582.33 2924
6583.10 2907
6583.87 2895
6584.63 2834
6585.40 2804
6586.16 2793
6586.93 2869
6587.70 2909
6588.46 2950
6589.23 3059
6589.99 3324
6590.76 3531
6591.53 3909
6592.29 4193
6593.06 4385
6593.82 4538
6594.59 4547
6595.36 4438
6596.12 4274
6596.89 3995
6597.66 3794
6598.42 3554
6599.19 3290
6599.96 3007
6600.72 2845
6601.49 2750
6602.26 2595
6603.02 2544
6603.79 2508
6604.56 2515
6605.33 2483
6606.09 2436
6606.86 2408
6607.63 2406
6608.39 2482
6609.16 2456
6609.93 2464
6610.70 2462
6611.46 2412
6612.23 2429
6613.00 2391
6613.77 2348
6614.53 2285
6615.30 2354
6616.07 2408
6616.84 2516
6617.60 2642
6618.37 2752
6619.14 2898
6619.91 3056
6620.68 3213
6621.44 3354
6622.21 3356
6622.98 3377
6623.75 3381
6624.52 3175
6625.28 3089
6626.05 2931
6626.82 2766
6627.59 2691
6628.36 2656
6629.13 2643
6629.89 2722
6630.66 2741
6631.43 2820
6632.20 3001
6632.97 3157
6633.74 3182
6634.51 3210
6635.27 3305
6636.04 3325
6636.81 3401
6637.58 3588
6638.35 3805
6639.12 3956
6639.89 4155
6640.66 4132
6641.43 4194
6642.19 3998
6642.96 3766
6643.73 3562
6644.50 3284
6645.27 3016
6646.04 2744
6646.81 2565
6647.58 2359
6648.35 2251
6649.12 2211
6649.89 2104
6650.66 2101
6651.43 2114
6652.20 2098
6652.97 2066
6653.74 2072
6654.51 2028
6655.28 2077
6656.05 2072
6656.82 2005
6657.59 1990
6658.36 2010
6659.13 2002
6659.90 1964
6660.67 2005
6661.44 1939
6662.21 1911
6662.98 1971
6663.75 1921
6664.52 1900
6665.29 1921
6666.06 1940
6666.83 2003
6667.60 1986
6668.37 2067
6669.14 2146
6669.91 2128
6670.68 2174
6671.46 2132
6672.23 2124
6673.00 2131
6673.77 2096
6674.54 2168
6675.31 2120
6676.08 2116
6676.85 2145
6677.62 2188
6678.40 2183
6679.17 2259
6679.94 2275
6680.71 2350
6681.48 2431
6682.25 2544
6683.02 2645
6683.80 2740
6684.57 2799
6685.34 2790
6686.11 2707
6686.88 2593
6687.65 2395
6688.43 2203
6689.20 2122
6689.97 2020
6690.74 1955
6691.51 1914
6692.29 1781
6693.06 1784
6693.83 1800
6694.60 1752
6695.37 1777
6696.15 1806
6696.92 1760
6697.69 1708
6698.46 1721
6699.24 1728
6700.01 1700
6700.78 1711
6701.55 1672
6702.33 1657
6703.10 1668
6703.87 1666
6704.64 1703
6705.42 1679
6706.19 1671
6706.96 1659
6707.74 1657
6708.51 1643
6709.28 1584
6710.06 1527
6710.83 1500
6711.60 1553
6712.37 1580
6713.15 1520
6713.92 1533
6714.69 1517
6715.47 1508
6716.24 1497
6717.01 1460
6717.79 1447
6718.56 1475
6719.34 1474
6720.11 1436
6720.88 1537
6721.66 1507
6722.43 1501
6723.20 1496
6723.98 1423
6724.75 1424
6725.53 1486
6726.30 1437
6727.07 1464
6727.85 1430
6728.62 1461
6729.40 1485
6730.17 1464
6730.95 1418
6731.72 1454
6732.49 1545
6733.27 1567
6734.04 1594
6734.82 1588
6735.59 1567
6736.37 1586
6737.14 1608
6737.92 1626
6738.69 1581
6739.47 1593
6740.24 1648
6741.01 1627
6741.79 1627
6742.56 1583
6743.34 1631
6744.11 1681
6744.89 1722
6745.67 1700
6746.44 1671
6747.22 1749
6747.99 1809
6748.77 1914
6749.54 1973
6750.32 2114
6751.09 2180
6751.87 2341
6752.64 2298
6753.42 2143
6754.19 2037
6754.97 2009
6755.75 1999
6756.52 1922
6757.30 1858
6758.07 1861
6758.85 1843
6759.63 1830
6760.40 1760
6761.18 1741
6761.95 1707
6762.73 1720
6763.51 1704
6764.28 1700
6765.06 1748
6765.83 1774
6766.61 1758
6767.39 1700
6768.16 1660
6768.94 1656
6769.72 1669
6770.49 1634
6771.27 1566
6772.05 1599
6772.82 1566
6773.60 1542
6774.38 1517
6775.15 1478
6775.93 1499
6776.71 1534
6777.48 1509
6778.26 1555
6779.04 1540
6779.82 1551
6780.59 1532
6781.37 1513
6782.15 1509
6782.92 1439
6783.70 1438
6784.48 1422
6785.26 1449
6786.03 1376
6786.81 1419
6787.59 1446
6788.37 1394
6789.14 1321
6789.92 1318
6790.70 1298
6791.48 1287
6792.25 1262
6793.03 1226
6793.81 1232
6794.59 1275
6795.37 1312
6796.14 1320
6796.92 1358
6797.70 1308
6798.48 1330
6799.26 1379
6800.04 1374
6800.81 1320
6801.59 1385
6802.37 1411
6803.15 1420
6803.93 1466
6804.71 1414
6805.48 1419
6806.26 1421
6807.04 1351
6807.82 1360
6808.60 1370
6809.38 1352
6810.16 1304
6810.94 1307
6811.71 1307
6812.49 1296
6813.27 1309
6814.05 1398
6814.83 1365
6815.61 1360
6816.39 1385
6817.17 1348
6817.95 1371
6818.73 1336
6819.51 1304
6820.29 1273
6821.07 1296
6821.84 1327
6822.62 1295
6823.40 1323
6824.18 1282
6824.96 1277
6825.74 1274
6826.52 1271
6827.30 1282
6828.08 1306
6828.86 1256
6829.64 1275
6830.42 1220
6831.20 1230
6831.98 1256
6832.76 1389
6833.54 1430
6834.32 1562
6835.10 1684
6835.88 1855
6836.66 2055
6837.44 2151
6838.22 2265
6839.01 2284
6839.79 2132
6840.57 2041
6841.35 1942
6842.13 1831
6842.91 1706
6843.69 1613
6844.47 1559
6845.25 1640
6846.03 1619
6846.81 1772
6847.59 1940
6848.37 2078
6849.16 2286
6849.94 2429
6850.72 2413
6851.50 2300
6852.28 2210
6853.06 1982
6853.84 1854
6854.62 1740
6855.41 1628
6856.19 1554
6856.97 1501
6857.75 1488
6858.53 1431
6859.31 1384
6860.10 1401
6860.88 1432
6861.66 1453
6862.44 1376
6863.22 1399
6864.00 1410
6864.79 1421
6865.57 1432
6866.35 1453
6867.13 1501
6867.91 1548
6868.70 1457
6869.48 1470
6870.26 1510
6871.04 1511
6871.83 1538
6872.61 1538
6873.39 1611
6874.17 1608
6874.96 1648
6875.74 1777
6876.52 1814
6877.30 1884
6878.09 2060
6878.87 2225
6879.65 2455
6880.43 2565
6881.22 2687
6882.00 2750
6882.78 2639
6883.57 2540
6884.35 2572
6885.13 2649
6885.92 2794
6886.70 2869
6887.48 2987
6888.27 2909
6889.05 2724
6889.83 2637
6890.62 2494
6891.40 2278
6892.18 2141
6892.97 1987
6893.75 1891
6894.53 1885
6895.32 1884
6896.10 1814
6896.88 1784
6897.67 1759
6898.45 1813
6899.24 1812
6900.02 1769
6900.80 1759
6901.59 1791
6902.37 1764
6903.16 1761
6903.94 1773
6904.73 1715
6905.51 1725
6906.29 1680
6907.08 1629
6907.86 1622
6908.65 1607
6909.43 1606
6910.22 1592
6911.00 1538
6911.79 1505
6912.57 1495
6913.35 1594
6914.14 1556
6914.92 1566
6915.71 1554
6916.49 1580
6917.28 1605
6918.06 1606
6918.85 1602
6919.63 1608
6920.42 1564
6921.20 1552
6921.99 1629
6922.78 1590
6923.56 1594
6924.35 1677
6925.13 1675
6925.92 1718
6926.70 1730
6927.49 1741
6928.27 1794
6929.06 1757
6929.84 1663
6930.63 1629
6931.42 1665
6932.20 1708
6932.99 1728
6933.77 1794
6934.56 1696
6935.35 1707
6936.13 1770
6936.92 1945
6937.70 1999
6938.49 2104
6939.28 2225
6940.06 2379
6940.85 2570
6941.63 2670
6942.42 2702
6943.21 2718
6943.99 2804
6944.78 2709
6945.57 2825
6946.35 2818
6947.14 2828
6947.93 2831
6948.71 2768
6949.50 2694
6950.29 2626
6951.07 2433
6951.86 2483
6952.65 2384
6953.44 2329
6954.22 2267
6955.01 2268
6955.80 2301
6956.58 2338
6957.37 2275
6958.16 2257
6958.95 2259
6959.73 2337
6960.52 2382
6961.31 2380
6962.09 2454
6962.88 2488
6963.67 2612
6964.46 2781
6965.25 2932
6966.03 3077
6966.82 3242
6967.61 3334
6968.40 3337
6969.18 3484
6969.97 3470
6970.76 3452
6971.55 3414
6972.34 3376
6973.12 3410
6973.91 3304
6974.70 3361
6975.49 3428
6976.28 3521
6977.07 3586
6977.85 3885
6978.64 4375
6979.43 5000
6980.22 6000
6981.01 7444
6981.80 9371
6982.59 11369
6983.37 13192
6984.16 14864
6984.95 15580
6985.74 15307
6986.53 14219
6987.32 12984
6988.11 11326
6988.90 9455
6989.69 7739
6990.47 6242
6991.26 5165
6992.05 4332
6992.84 3556
6993.63 3186
6994.42 2905
6995.21 2589
6996.00 2496
6996.79 2428
6997.58 2325
6998.37 2247
6999.16 2233
6999.95 2166
7000.74 2155
7001.53 2073
7002.32 1982
7003.11 1882
7003.90 1862
7004.69 1786
7005.48 1665
7006.27 1683
7007.06 1656
7007.85 1678
7008.64 1763
7009.43 1824
7010.22 1885
7011.01 1999
7011.80 2079
7012.59 2102
7013.38 2183
7014.17 2113
7014.96 2126
7015.75 2108
7016.54 2049
7017.33 2009
7018.12 2059
7018.91 2085
7019.70 2180
7020.49 2326
7021.28 2483
7022.07 2482
7022.87 2625
7023.66 2588
7024.45 2539
7025.24 2608
7026.03 2507
7026.82 2417
7027.61 2240
7028.40 2169
7029.19 2148
7029.99 2026
7030.78 2037
7031.57 2029
7032.36 2048
7033.15 2073
7033.94 2131
7034.74 2131
7035.53 2143
7036.32 2177
7037.11 2165
7037.90 2211
7038.69 2181
7039.49 2247
7040.28 2223
7041.07 2235
7041.86 2241
7042.65 2281
7043.45 2396
7044.24 2395
7045.03 2413
7045.82 2436
7046.61 2592
7047.41 2770
7048.20 2970
7048.99 3121
7049.78 3047
7050.58 2986
7051.37 2908
7052.16 2682
7052.95 2469
7053.75 2346
7054.54 2260
7055.33 2259
7056.13 2286
7056.92 2232
7057.71 2263
7058.50 2303
7059.30 2292
7060.09 2201
7060.88 2043
7061.68 2071
7062.47 2100
7063.26 2067
7064.06 2021
7064.85 1941
7065.64 1904
7066.44 1903
7067.23 1816
7068.02 1782
7068.82 1730
7069.61 1654
7070.40 1654
7071.20 1626
7071.99 1606
7072.78 1607
7073.58 1542
7074.37 1506
7075.17 1517
7075.96 1543
7076.75 1524
7077.55 1528
7078.34 1489
7079.14 1490
7079.93 1474
7080.72 1512
7081.52 1523
7082.31 1521
7083.11 1500
7083.90 1480
7084.70 1519
7085.49 1563
7086.28 1636
7087.08 1627
7087.87 1599
7088.67 1513
7089.46 1467
7090.26 1440
7091.05 1352
7091.85 1342
7092.64 1284
7093.44 1255
7094.23 1267
7095.03 1232
7095.82 1254
7096.62 1248
7097.41 1222
7098.21 1187
7099.00 1178
7099.80 1206
7100.59 1234
7101.39 1182
7102.18 1154
7102.98 1157
7103.77 1134
7104.57 1092
7105.37 1079
7106.16 1109
7106.96 1090
7107.75 1069
7108.55 1044
7109.34 1082
7110.14 1112
7110.94 1048
7111.73 1054
7112.53 1095
7113.32 1111
7114.12 1113
7114.92 1080
7115.71 1108
7116.51 1115
7117.30 1121
7118.10 1125
7118.90 1077
7119.69 1103
7120.49 1091
7121.29 1105
7122.08 1075
7122.88 1090
7123.68 1085
7124.47 1104
7125.27 1099
7126.07 1189
7126.86 1152
7127.66 1125
7128.46 1159
7129.25 1177
7130.05 1186
7130.85 1190
7131.64 1146
7132.44 1118
7133.24 1128
7134.04 1072
7134.83 1019
7135.63 1001
7136.43 1002
7137.23 981
7138.02 1042
7138.82 1005
7139.62 1014
7140.42 969
7141.21 969
7142.01 989
7142.81 960
7143.61 979
7144.40 954
7145.20 971
7146.00 885
7146.80 864
7147.59 881
7148.39 876
7149.19 885
7149.99 892
7150.79 900
7151.59 899
7152.38 904
7153.18 918
7153.98 936
7154.78 984
7155.58 937
7156.38 928
7157.17 952
7157.97 929
7158.77 918
7159.57 883
7160.37 883
7161.17 885
7161.97 911
7162.76 898
7163.56 861
7164.36 821
7165.16 844
7165.96 889
7166.76 854
7167.56 830
7168.36 805
7169.16 840
7169.96 839
7170.75 852
7171.55 825
7172.35 858
7173.15 820
7173.95 815
7174.75 799
7175.55 800
7176.35 843
7177.15 795
7177.95 772
7178.75 784
7179.55 836
7180.35 816
7181.15 796
7181.95 845
7182.75 824
7183.55 805
7184.35 841
7185.15 851
7185.95 786
7186.75 770
7187.55 788
7188.35 778
7189.15 793
7189.95 755
7190.75 796
7191.55 762
7192.35 771
7193.15 762
7193.95 766
7194.75 763
7195.55 792
7196.35 802
7197.15 804
7197.95 759
7198.76 787
7199.56 779
7200.36 776
7201.16 829
7201.96 812
7202.76 793
7203.56 805
7204.36 804
7205.16 795
7205.96 782
7206.77 749
7207.57 828
7208.37 806
7209.17 800
7209.97 808
7210.77 812
7211.57 878
7212.38 876
7213.18 853
7213.98 837
7214.78 808
7215.58 865
7216.38 885
7217.19 885
7217.99 880
7218.79 882
7219.59 840
7220.39 843
7221.20 847
7222.00 861
7222.80 889
7223.60 849
7224.40 851
7225.21 808
7226.01 830
7226.81 803
7227.61 814
7228.42 842
7229.22 915
7230.02 881
7230.82 860
7231.63 933
7232.43 1003
7233.23 1068
7234.03 1146
7234.84 1214
7235.64 1230
7236.44 1189
7237.25 1192
7238.05 1104
7238.85 1033
7239.65 998
7240.46 1031
7241.26 927
7242.06 901
7242.87 896
7243.67 887
7244.47 904
7245.28 874
7246.08 867
7246.88 875
7247.69 889
7248.49 815
7249.30 850
7250.10 875
7250.90 867
7251.71 881
7252.51 902
7253.31 899
7254.12 931
7254.92 936
7255.73 895
7256.53 856
7257.33 832
7258.14 858
7258.94 827
7259.75 881
7260.55 837
7261.35 886
7262.16 830
7262.96 836
7263.77 842
7264.57 900
7265.38 917
7266.18 882
7266.99 877
7267.79 885
7268.59 853
7269.40 875
7270.20 896
7271.01 904
7271.81 900
7272.62 949
7273.42 961
7274.23 942
7275.03 951
7275.84 925
7276.64 912
7277.45 1003
7278.25 1043
7279.06 1076
7279.86 1164
7280.67 1353
7281.48 1503
7282.28 1625
7283.09 1736
7283.89 1768
7284.70 1801
7285.50 1723
7286.31 1555
7287.11 1412
7287.92 1317
7288.73 1223
7289.53 1123
7290.34 1021
7291.14 1013
7291.95 953
7292.76 943
7293.56 930
7294.37 884
7295.17 882
7295.98 937
7296.79 914
7297.59 939
7298.40 894
7299.21 954
7300.01 929
7300.82 913
7301.62 919
7302.43 970
7303.24 939
7304.04 915
7304.85 943
7305.66 952
7306.46 991
7307.27 1008
7308.08 1064
7308.89 1066
7309.69 1073
7310.50 1084
7311.31 1073
7312.11 1123
7312.92 1143
7313.73 1153
7314.53 1208
7315.34 1340
7316.15 1461
7316.96 1591
7317.76 1671
7318.57 1721
7319.38 1768
7320.19 1667
7320.99 1549
7321.80 1457
7322.61 1378
7323.42 1300
7324.22 1228
7325.03 1165
7325.84 1173
7326.65 1161
7327.46 1080
7328.26 1048
7329.07 993
7329.88 959
7330.69 1029
7331.50 1013
7332.30 1047
7333.11 1050
7333.92 1008
7334.73 1043
7335.54 1027
7336.35 1054
7337.15 1091
7337.96 1109
7338.77 1082
7339.58 1110
7340.39 1075
7341.20 1065
7342.01 1049
7342.82 1031
7343.62 991
7344.43 976
7345.24 970
7346.05 958
7346.86 952
7347.67 964
7348.48 960
7349.29 932
7350.10 974
7350.91 956
7351.71 845
7352.52 850
7353.33 911
7354.14 915
7354.95 930
7355.76 965
7356.57 980
7357.38 1005
7358.19 1061
7359.00 1077
7359.81 1073
7360.62 1086
7361.43 1039
7362.24 1067
7363.05 1035
7363.86 996
7364.67 976
7365.48 960
7366.29 943
7367.10 898
7367.91 904
7368.72 893
7369.53 872
7370.34 870
7371.15 875
7371.96 848
7372.77 818
7373.58 825
7374.39 881
7375.20 907
7376.01 938
7376.82 932
7377.63 1006
7378.45 1078
7379.26 1107
7380.07 1176
7380.88 1137
7381.69 1085
7382.50 1041
7383.31 1027
7384.12 945
7384.93 903
7385.74 906
7386.56 900
7387.37 874
7388.18 800
7388.99 805
7389.80 782
7390.61 792
7391.42 782
7392.24 747
7393.05 733
7393.86 748
7394.67 808
7395.48 818
7396.29 775
7397.10 812
7397.92 825
7398.73 848
7399.54 857
7400.35 843
7401.16 855
7401.98 821
7402.79 860
7403.60 824
7404.41 790
7405.23 769
7406.04 769
7406.85 756
7407.66 724
7408.47 758
7409.29 720
7410.10 734
7410.91 732
7411.72 744
7412.54 702
7413.35 732
7414.16 699
7414.98 693
7415.79 683
7416.60 700
7417.41 714
7418.23 739
7419.04 719
7419.85 721
7420.67 726
7421.48 690
7422.29 685
7423.11 690
7423.92 695
7424.73 633
7425.54 656
7426.36 659
7427.17 714
7427.99 696
7428.80 669
7429.61 661
7430.43 636
7431.24 692
7432.05 698
7432.87 695
7433.68 713
7434.49 687
7435.31 717
7436.12 677
7436.94 683
7437.75 686
7438.56 733
7439.38 686
7440.19 669
7441.01 667
7441.82 701
7442.64 656
7443.45 659
7444.26 650
7445.08 675
7445.89 706
7446.71 657
7447.52 654
7448.34 646
7449.15 692
7449.97 666
7450.78 679
7451.59 660
7452.41 622
7453.22 653
7454.04 663
7454.85 655
7455.67 671
7456.48 670
7457.30 682
7458.11 706
7458.93 668
7459.74 668
7460.56 684
7461.38 656
7462.19 640
7463.01 644
7463.82 648
7464.64 687
7465.45 694
7466.27 691
7467.08 663
7467.90 697
7468.72 698
7469.53 675
7470.35 709
7471.16 684
7471.98 706
7472.79 701
7473.61 686
7474.43 680
7475.24 742
7476.06 704
7476.87 680
7477.69 686
7478.51 710
7479.32 702
7480.14 665
7480.96 677
7481.77 659
7482.59 718
7483.41 646
7484.22 685
7485.04 632
7485.85 679
7486.67 663
7487.49 675
7488.31 649
7489.12 652
7489.94 655
7490.76 654
7491.57 695
7492.39 732
7493.21 702
7494.02 660
7494.84 670
7495.66 666
7496.48 652
7497.29 683
7498.11 691
7498.93 712
7499.74 691
7500.56 676
7501.38 678
7502.20 695
7503.01 711
7503.83 731
7504.65 678
7505.47 696
7506.29 699
7507.10 717
7507.92 683
7508.74 690
7509.56 691
7510.37 686
7511.19 705
7512.01 728
7512.83 717
7513.65 690
7514.47 727
7515.28 723
7516.10 721
7516.92 701
7517.74 659
7518.56 698
7519.38 732
7520.19 726
7521.01 739
7521.83 711
7522.65 682
7523.47 776
7524.29 739
7525.11 716
7525.92 782
7526.74 689
7527.56 721
7528.38 750
7529.20 772
7530.02 792
7530.84 808
7531.66 806
7532.48 792
7533.30 793
7534.12 740
7534.93 744
7535.75 739
7536.57 729
7537.39 742
7538.21 778
7539.03 812
7539.85 805
7540.67 791
7541.49 798
7542.31 798
7543.13 814
7543.95 816
7544.77 787
7545.59 787
7546.41 782
7547.23 779
7548.05 807
7548.87 792
7549.69 792
7550.51 808
7551.33 750
7552.15 811
7552.97 796
7553.79 809
7554.61 805
7555.43 825
7556.25 891
7557.07 884
7557.89 880
7558.71 919
7559.53 915
7560.36 914
7561.18 907
7562.00 896
7562.82 871
7563.64 891
7564.46 869
7565.28 891
7566.10 920
7566.92 951
7567.74 919
7568.56 931
7569.39 917
7570.21 915
7571.03 904
7571.85 984
7572.67 981
7573.49 956
7574.31 973
7575.14 946
7575.96 977
7576.78 1020
7577.60 948
7578.42 1049
7579.24 1032
7580.06 976
7580.89 999
7581.71 980
7582.53 1021
7583.35 1038
7584.17 1067
7585.00 1127
7585.82 1145
7586.64 1203
7587.46 1214
7588.29 1141
7589.11 1189
7589.93 1207
7590.75 1194
7591.57 1172
7592.40 1153
7593.22 1183
7594.04 1235
7594.86 1281
7595.69 1240
7596.51 1342
7597.33 1380
7598.15 1406
7598.98 1365
7599.80 1440
7600.62 1550
7601.45 1657
7602.27 1681
7603.09 1726
7603.92 1747
7604.74 1757
7605.56 1674
7606.38 1628
7607.21 1549
7608.03 1483
7608.85 1450
7609.68 1434
7610.50 1438
7611.32 1380
7612.15 1463
7612.97 1515
7613.80 1632
7614.62 1664
7615.44 1774
7616.27 1837
7617.09 1937
7617.91 1973
7618.74 1998
7619.56 1902
7620.39 1786
7621.21 1685
7622.03 1642
7622.86 1574
7623.68 1565
7624.51 1613
7625.33 1639
7626.15 1651
7626.98 1744
7627.80 1817
7628.63 1902
7629.45 2053
7630.28 2067
7631.10 2072
7631.93 1945
7632.75 1955
7633.58 1853
7634.40 1685
7635.22 1541
7636.05 1464
7636.87 1405
7637.70 1257
7638.52 1253
7639.35 1219
7640.17 1261
7641.00 1274
7641.82 1347
7642.65 1445
7643.47 1454
7644.30 1560
7645.13 1549
7645.95 1511
7646.78 1486
7647.60 1410
7648.43 1345
7649.25 1324
7650.08 1221
7650.90 1179
7651.73 1109
7652.55 1058
7653.38 1036
7654.21 1031
7655.03 982
7655.86 916
7656.68 959
7657.51 990
7658.34 946
7659.16 909
7659.99 881
7660.81 920
7661.64 933
7662.47 961
7663.29 891
7664.12 981
7664.95 940
7665.77 938
7666.60 993
7667.42 975
7668.25 960
7669.08 949
7669.90 961
7670.73 952
7671.56 889
7672.38 945
7673.21 922
7674.04 919
7674.87 885
7675.69 903
7676.52 927
7677.35 900
7678.17 911
7679.00 904
7679.83 942
7680.65 911
7681.48 944
7682.31 1034
7683.14 1051
7683.96 1115
7684.79 1063
7685.62 1001
7686.45 998
7687.27 951
7688.10 902
7688.93 930
7689.76 933
7690.58 898
7691.41 893
7692.24 923
7693.07 957
7693.90 983
7694.72 965
7695.55 966
7696.38 993
7697.21 990
7698.04 987
7698.86 1032
7699.69 999
7700.52 958
7701.35 910
7702.18 886
7703.01 884
7703.83 859
7704.66 865
7705.49 871
7706.32 856
7707.15 856
7707.98 860
7708.81 838
7709.63 827
7710.46 843
7711.29 800
7712.12 797
7712.95 766
7713.78 803
7714.61 779
7715.44 798
7716.27 819
7717.10 833
7717.93 812
7718.75 807
7719.58 780
7720.41 797
7721.24 767
7722.07 777
7722.90 789
7723.73 777
7724.56 762
7725.39 802
7726.22 767
7727.05 782
7727.88 763
7728.71 778
7729.54 803
7730.37 774
7731.20 788
7732.03 783
7732.86 781
7733.69 738
7734.52 713
7735.35 722
7736.18 698
7737.01 693
7737.84 655
7738.67 711
7739.50 686
7740.33 688
7741.16 692
7741.99 769
7742.82 774
7743.65 834
7744.48 900
7745.31 943
7746.14 948
7746.98 973
7747.81 954
7748.64 939
7749.47 890
7750.30 823
7751.13 787
7751.96 735
7752.79 701
7753.62 653
7754.45 675
7755.29 716
7756.12 737
7756.95 672
7757.78 693
7758.61 692
7759.44 647
7760.27 691
7761.11 703
7761.94 638
7762.77 655
7763.60 677
7764.43 646
7765.26 634
7766.10 656
7766.93 667
7767.76 672
7768.59 668
7769.42 691
7770.26 625
7771.09 624
7771.92 636
7772.75 625
7773.58 635
7774.42 659
7775.25 671
7776.08 665
7776.91 642
7777.75 639
7778.58 688
7779.41 710
7780.24 705
7781.08 660
7781.91 731
7782.74 717
7783.57 633
7784.41 705
7785.24 712
7786.07 711
7786.91 742
7787.74 760
7788.57 712
7789.40 711
7790.24 708
7791.07 747
7791.90 746
7792.74 705
7793.57 713
7794.40 793
7795.24 772
7796.07 721
7796.90 789
7797.74 773
7798.57 789
7799.40 806
7800.24 795
7801.07 820
7801.91 837
7802.74 800
7803.57 804
7804.41 807
7805.24 785
7806.07 795
7806.91 838
7807.74 841
7808.58 844
7809.41 848
7810.25 944
7811.08 980
7811.91 1012
7812.75 1005
7813.58 985
7814.42 967
7815.25 1049
7816.09 1035
7816.92 1014
7817.75 975
7818.59 1019
7819.42 1060
7820.26 1149
7821.09 1133
7821.93 1141
7822.76 1130
7823.60 1090
7824.43 1152
7825.27 1092
7826.10 1047
7826.94 984
7827.77 1000
7828.61 997
7829.44 1020
7830.28 1032
7831.11 1050
7831.95 1091
7832.78 1183
7833.62 1164
7834.46 1150
7835.29 1068
7836.13 1068
7836.96 1019
7837.80 992
7838.63 942
7839.47 943
7840.31 921
7841.14 881
7841.98 873
7842.81 848
7843.65 858
7844.48 876
7845.32 860
7846.16 879
7846.99 845
7847.83 802
7848.67 866
7849.50 847
7850.34 804
7851.17 831
7852.01 839
7852.85 870
7853.68 833
7854.52 888
7855.36 834
7856.19 901
7857.03 910
7857.87 912
7858.70 882
7859.54 901
7860.38 904
7861.21 858
7862.05 837
7862.89 870
7863.72 825
7864.56 833
7865.40 867
7866.24 836
7867.07 879
7867.91 909
7868.75 929
7869.59 921
7870.42 935
7871.26 970
7872.10 1022
7872.94 1021
7873.77 1054
7874.61 1178
7875.45 1230
7876.29 1300
7877.12 1322
7877.96 1351
7878.80 1298
7879.64 1307
7880.47 1211
7881.31 1185
7882.15 1154
7882.99 1146
7883.83 1089
7884.66 992
7885.50 990
7886.34 1078
7887.18 1056
7888.02 1075
7888.86 1106
7889.69 1092
7890.53 1128
7891.37 1152
7892.21 1145
7893.05 1044
7893.89 1023
7894.73 1009
7895.56 992
7896.40 962
7897.24 933
7898.08 878
7898.92 853
7899.76 851
7900.60 862
7901.44 866
7902.28 832
7903.12 834
7903.95 867
7904.79 823
7905.63 854
7906.47 841
7907.31 838
7908.15 860
7908.99 830
7909.83 841
7910.67 858
7911.51 920
7912.35 901
7913.19 934
7914.03 1022
7914.87 1039
7915.71 1075
7916.55 1078
7917.39 1094
7918.23 1101
7919.07 1053
7919.91 1019
7920.75 936
7921.59 917
7922.43 882
7923.27 846
7924.11 869
7924.95 843
7925.79 789
7926.63 745
7927.47 766
7928.31 798
7929.15 789
7929.99 815
7930.83 749
7931.67 767
7932.51 775
7933.35 777
7934.19 782
7935.04 787
7935.88 764
7936.72 753
7937.56 777
7938.40 771
7939.24 761
7940.08 744
7940.92 728
7941.76 789
7942.60 758
7943.45 775
7944.29 838
7945.13 861
7945.97 793
7946.81 812
7947.65 829
7948.49 841
7949.34 882
7950.18 871
7951.02 945
7951.86 984
7952.70 1035
7953.54 1046
7954.39 1034
7955.23 1063
7956.07 973
7956.91 1056
7957.75 985
7958.60 994
7959.44 938
7960.28 923
7961.12 927
7961.96 971
7962.81 996
7963.65 1074
7964.49 1101
7965.33 1167
7966.18 1238
7967.02 1153
7967.86 1211
7968.70 1182
7969.55 1075
7970.39 989
7971.23 951
7972.08 910
7972.92 859
7973.76 875
7974.60 831
7975.45 817
7976.29 797
7977.13 744
7977.98 725
7978.82 740
7979.66 752
7980.51 752
7981.35 742
7982.19 773
7983.04 747
7983.88 699
7984.72 733
7985.57 735
7986.41 708
7987.25 723
7988.10 716
7988.94 713
7989.78 658
7990.63 635
7991.47 631
7992.32 624
7993.16 602
7994.00 610
7994.85 645
7995.69 628
7996.54 624
7997.38 577
7998.22 587
7999.07 577
7999.91 577
8000.76 606
8001.60 597
8002.45 577
8003.29 577
8004.13 571
8004.98 572
8005.82 592
8006.67 576
8007.51 571
8008.36 534
8009.20 559
8010.05 583
8010.89 550
8011.74 529
8012.58 619
8013.43 568
8014.27 579
8015.12 551
8015.96 536
8016.81 545
8017.65 514
8018.50 508
8019.34 530
8020.19 525
8021.03 511
8021.88 502
8022.72 501
8023.57 530
8024.41 517
8025.26 518
8026.11 494
8026.95 530
8027.80 532
8028.64 516
8029.49 536
8030.33 509
8031.18 532
8032.03 538
8032.87 524
8033.72 517
8034.56 531
8035.41 534
8036.26 562
8037.10 531
8037.95 515
8038.80 538
8039.64 524
8040.49 488
8041.34 522
8042.18 543
8043.03 537
8043.87 517
8044.72 517
8045.57 487
8046.41 532
8047.26 538
8048.11 542
8048.96 541
8049.80 546
8050.65 513
8051.50 499
8052.34 508
8053.19 496
8054.04 476
8054.88 542
8055.73 503
8056.58 483
8057.43 474
8058.27 519
8059.12 478
8059.97 483
8060.82 489
8061.66 504
8062.51 509
8063.36 531
8064.21 490
8065.05 483
8065.90 462
8066.75 474
8067.60 461
8068.44 482
8069.29 541
8070.14 489
8070.99 454
8071.84 430
8072.68 469
8073.53 480
8074.38 529
8075.23 508
8076.08 487
8076.93 471
8077.77 494
8078.62 487
8079.47 463
8080.32 488
8081.17 486
8082.02 493
8082.87 478
8083.71 464
8084.56 481
8085.41 515
8086.26 518
8087.11 501
8087.96 484
8088.81 497
8089.66 481
8090.51 459
8091.35 452
8092.20 470
8093.05 453
8093.90 458
8094.75 454
8095.60 492
8096.45 475
8097.30 453
8098.15 477
8099.00 453
8099.85 479
8100.70 445
8101.55 460
8102.40 490
8103.25 488
8104.10 460
8104.95 470
8105.80 452
8106.65 463
8107.50 439
8108.35 430
8109.20 464
8110.05 512
8110.90 497
8111.75 447
8112.60 469
8113.45 449
8114.30 450
8115.15 460
8116.00 493
8116.85 509
8117.70 486
8118.55 467
8119.40 493
8120.25 478
8121.10 495
8121.95 495
8122.80 484
8123.65 522
8124.50 497
8125.35 517
8126.20 548
8127.06 525
8127.91 552
8128.76 568
8129.61 606
8130.46 578
8131.31 616
8132.16 586
8133.01 575
8133.86 529
8134.72 549
8135.57 566
8136.42 511
8137.27 500
8138.12 511
8138.97 524
8139.83 516
8140.68 528
8141.53 549
8142.38 552
8143.23 557
8144.08 549
8144.94 541
8145.79 553
8146.64 510
8147.49 539
8148.34 560
8149.20 561
8150.05 559
8150.90 580
8151.75 584
8152.60 615
8153.46 595
8154.31 639
8155.16 610
8156.01 587
8156.87 572
8157.72 536
8158.57 544
8159.42 490
8160.28 469
8161.13 484
8161.98 477
8162.84 482
8163.69 487
8164.54 504
8165.39 487
8166.25 477
8167.10 508
8167.95 485
8168.81 482
8169.66 472
8170.51 462
8171.37 453
8172.22 426
8173.07 471
8173.93 469
8174.78 480
8175.63 457
8176.49 425
8177.34 401
8178.19 444
8179.05 458
8179.90 465
8180.76 445
8181.61 429
8182.46 448
8183.32 457
8184.17 439
8185.02 452
8185.88 422
8186.73 449
8187.59 417
8188.44 414
8189.30 425
8190.15 426
8191.00 402
8191.86 393
8192.71 415
8193.57 422
8194.42 447
8195.28 471
8196.13 449
8196.99 397
8197.84 399
8198.69 430
8199.55 428
8200.40 410
8201.26 417
8202.11 436
8202.97 425
8203.82 412
8204.68 409
8205.53 428
8206.39 438
8207.24 436
8208.10 410
8208.95 423
8209.81 445
8210.67 434
8211.52 411
8212.38 425
8213.23 439
8214.09 418
8214.94 427
8215.80 431
8216.65 403
8217.51 422
8218.37 422
8219.22 445
8220.08 444
8220.93 425
8221.79 433
8222.64 446
8223.50 456
8224.36 425
8225.21 433
8226.07 427
8226.92 395
8227.78 424
8228.64 427
8229.49 399
8230.35 385
8231.21 423
8232.06 396
8232.92 383
8233.78 388
8234.63 418
8235.49 428
8236.35 409
8237.20 395
8238.06 412
8238.92 382
8239.77 389
8240.63 411
8241.49 396
8242.34 402
8243.20 404
8244.06 457
8244.91 434
8245.77 399
8246.63 407
8247.49 387
8248.34 419
8249.20 417
8250.06 418
8250.92 402
8251.77 395
8252.63 407
8253.49 422
8254.35 397
8255.20 394
8256.06 423
8256.92 433
8257.78 406
8258.63 372
8259.49 430
8260.35 428
8261.21 415
8262.07 383
8262.92 409
8263.78 414
8264.64 428
8265.50 418
8266.36 433
8267.22 441
8268.07 447
8268.93 440
8269.79 449
8270.65 435
8271.51 440
8272.37 434
8273.22 422
8274.08 436
8274.94 460
8275.80 458
8276.66 462
8277.52 467
8278.38 445
8279.24 426
8280.09 430
8280.95 417
8281.81 444
8282.67 428
8283.53 447
8284.39 453
8285.25 442
8286.11 442
8286.97 435
8287.83 430
8288.69 439
8289.55 440
8290.41 510
8291.26 490
8292.12 493
8292.98 465
8293.84 487
8294.70 479
8295.56 473
8296.42 460
8297.28 453
8298.14 455
8299.00 437
8299.86 424
8300.72 454
8301.58 447
8302.44 489
8303.30 476
8304.16 425
8305.02 430
8305.88 393
8306.74 423
8307.60 450
8308.46 443
8309.33 416
8310.19 439
8311.05 439
8311.91 457
8312.77 443
8313.63 456
8314.49 446
8315.35 426
8316.21 468
8317.07 420
8317.93 453
8318.79 433
8319.65 430
8320.52 419
8321.38 438
8322.24 444
8323.10 443
8323.96 401
8324.82 413
8325.68 388
8326.54 444
8327.41 450
8328.27 463
8329.13 436
8329.99 425
8330.85 424
8331.71 438
8332.57 432
8333.44 455
8334.30 456
8335.16 425
8336.02 442
8336.88 436
8337.75 451
8338.61 443
8339.47 449
8340.33 479
8341.19 459
8342.06 433
8342.92 441
8343.78 445
8344.64 464
8345.50 469
8346.37 490
8347.23 468
8348.09 467
8348.95 491
8349.82 464
8350.68 441
8351.54 468
8352.40 450
8353.27 477
8354.13 493
8354.99 433
8355.86 454
8356.72 450
8357.58 423
8358.45 446
8359.31 459
8360.17 457
8361.03 433
8361.90 414
8362.76 441
8363.62 449
8364.49 453
8365.35 421
8366.21 460
8367.08 457
8367.94 439
8368.80 468
8369.67 469
8370.53 476
8371.40 447
8372.26 465
8373.12 435
8373.99 473
8374.85 477
8375.71 469
8376.58 467
8377.44 441
8378.31 458
8379.17 496
8380.03 504
8380.90 492
8381.76 488
8382.63 490
8383.49 501
8384.36 481
8385.22 514
8386.08 541
8386.95 510
8387.81 525
8388.68 493
8389.54 510
8390.41 519
8391.27 503
8392.14 486
8393.00 527
8393.87 494
8394.73 468
8395.60 501
8396.46 498
8397.33 515
8398.19 532
8399.06 513
8399.92 528
8400.79 529
8401.65 548
8402.52 523
8403.38 521
8404.25 586
8405.11 544
8405.98 543
8406.84 536
8407.71 574
8408.58 609
8409.44 604
8410.31 531
8411.17 583
8412.04 578
8412.90 547
8413.77 596
8414.64 584
8415.50 586
8416.37 574
8417.23 568
8418.10 600
8418.97 624
8419.83 637
8420.70 683
8421.56 651
8422.43 625
8423.30 658
8424.16 625
8425.03 645
8425.90 671
8426.76 724
8427.63 672
8428.50 704
8429.36 706
8430.23 692
8431.10 714
8431.96 693
8432.83 732
8433.70 730
8434.56 782
8435.43 781
8436.30 842
8437.16 808
8438.03 890
8438.90 908
8439.77 920
8440.63 939
8441.50 951
8442.37 942
8443.24 947
8444.10 937
8444.97 918
8445.84 940
8446.71 938
8447.57 954
8448.44 954
8449.31 1002
8450.18 1101
8451.04 1274
8451.91 1408
8452.78 1647
8453.65 1840
8454.52 2051
8455.38 2144
8456.25 2079
8457.12 1970
8457.99 1806
8458.86 1649
8459.72 1453
8460.59 1367
8461.46 1248
8462.33 1108
8463.20 1020
8464.07 953
8464.93 961
8465.80 949
8466.67 877
8467.54 849
8468.41 824
8469.28 787
8470.15 826
8471.02 849
8471.88 814
8472.75 828
8473.62 821
8474.49 813
8475.36 843
8476.23 873
8477.10 883
8477.97 976
8478.84 939
8479.71 958
8480.58 998
8481.44 974
8482.31 978
8483.18 947
8484.05 904
8484.92 881
8485.79 873
8486.66 856
8487.53 827
8488.40 852
8489.27 832
8490.14 814
8491.01 841
8491.88 888
8492.75 922
8493.62 886
8494.49 944
8495.36 917
8496.23 834
8497.10 822
8497.97 802
8498.84 823
8499.71 806
8500.58 797
8501.45 791
8502.32 808
8503.19 791
8504.06 820
8504.93 827
8505.80 871
8506.67 854
8507.55 851
8508.42 855
8509.29 849
8510.16 843
8511.03 928
8511.90 909
8512.77 896
8513.64 889
8514.51 915
8515.38 909
8516.25 893
8517.13 927
8518.00 959
8518.87 938
8519.74 974
8520.61 1061
8521.48 1152
8522.35 1278
8523.23 1436
8524.10 1497
8524.97 1508
8525.84 1475
8526.71 1455
8527.58 1383
8528.46 1316
8529.33 1224
8530.20 1181
8531.07 1093
8531.94 1086
8532.81 1035
8533.69 1012
8534.56 1021
8535.43 942
8536.30 965
8537.18 916
8538.05 911
8538.92 899
8539.79 858
8540.66 811
8541.54 834
8542.41 846
8543.28 811
8544.15 772
8545.03 777
8545.90 807
8546.77 829
8547.64 858
8548.52 943
8549.39 1044
8550.26 1152
8551.14 1262
8552.01 1294
8552.88 1369
8553.76 1399
8554.63 1327
8555.50 1215
8556.37 1167
8557.25 1050
8558.12 982
8558.99 951
8559.87 872
8560.74 864
8561.61 807
8562.49 795
8563.36 782
8564.24 785
8565.11 763
8565.98 792
8566.86 762
8567.73 782
8568.60 740
8569.48 713
8570.35 758
8571.23 745
8572.10 705
8572.97 720
8573.85 708
8574.72 691
8575.60 705
8576.47 693
8577.34 693
8578.22 704
8579.09 756
8579.97 736
8580.84 731
8581.72 719
8582.59 728
8583.47 717
8584.34 732
8585.21 751
8586.09 760
8586.96 750
8587.84 779
8588.71 802
8589.59 770
8590.46 764
8591.34 790
8592.21 811
8593.09 806
8593.96 786
8594.84 824
8595.71 772
8596.59 790
8597.46 805
8598.34 796
8599.22 821
8600.09 829
8600.97 848
8601.84 865
8602.72 858
8603.59 826
8604.47 834
8605.34 876
8606.22 880
8607.10 873
8607.97 863
8608.85 852
8609.72 837
8610.60 861
8611.47 856
8612.35 894
8613.23 880
8614.10 931
8614.98 900
8615.86 930
8616.73 986
8617.61 967
8618.48 964
8619.36 987
8620.24 1052
8621.11 1059
8621.99 1055
8622.87 1032
8623.74 1044
8624.62 1044
8625.50 1132
8626.37 1058
8627.25 1043
8628.13 1064
8629.00 1109
8629.88 1161
8630.76 1098
8631.64 1110
8632.51 1121
8633.39 1098
8634.27 1141
8635.14 1102
8636.02 1133
8636.90 1185
8637.78 1136
8638.65 1152
8639.53 1190
8640.41 1200
8641.29 1239
8642.16 1273
8643.04 1310
8643.92 1344
8644.80 1356
8645.67 1380
8646.55 1426
8647.43 1443
8648.31 1428
8649.18 1453
8650.06 1447
8650.94 1467
8651.82 1445
8652.70 1470
8653.58 1474
8654.45 1490
8655.33 1503
8656.21 1600
8657.09 1675
8657.97 1684
8658.84 1881
8659.72 2071
8660.60 2329
8661.48 2544
8662.36 2842
8663.24 2990
8664.12 2879
8664.99 2841
8665.87 2692
8666.75 2550
8667.63 2460
8668.51 2330
8669.39 2209
8670.27 2236
8671.15 2269
8672.03 2286
8672.91 2248
8673.78 2302
8674.66 2253
8675.54 2118
8676.42 2078
8677.30 1916
8678.18 1785
8679.06 1724
8679.94 1623
8680.82 1608
8681.70 1510
8682.58 1523
8683.46 1507
8684.34 1524
8685.22 1666
8686.10 1844
8686.98 2075
8687.86 2315
8688.74 2675
8689.62 3025
8690.50 3253
8691.38 3441
8692.26 3382
8693.14 3207
8694.02 2999
8694.90 2729
8695.78 2453
8696.66 2119
8697.54 1941
8698.42 1777
8699.30 1710
8700.18 1562
8701.06 1485
8701.94 1419
8702.82 1363
8703.70 1351
8704.58 1260
8705.46 1148
8706.34 1107
8707.23 1104
8708.11 1052
8708.99 1023
8709.87 1029
8710.75 1006
8711.63 987
8712.51 969
8713.39 944
8714.27 948
8715.16 920
8716.04 900
8716.92 957
8717.80 917
8718.68 988
8719.56 997
8720.44 959
8721.33 954
8722.21 915
8723.09 960
8723.97 990
8724.85 1009
8725.73 1005
8726.62 1030
8727.50 1064
8728.38 1050
8729.26 1044
8730.14 1027
8731.03 1043
8731.91 1053
8732.79 1014
8733.67 1001
8734.55 997
8735.44 1006
8736.32 957
8737.20 965
8738.08 935
8738.97 929
8739.85 886
8740.73 908
8741.61 876
8742.50 912
8743.38 915
8744.26 890
8745.14 906
8746.03 915
8746.91 903
8747.79 905
8748.68 902
8749.56 931
8750.44 902
8751.33 903
8752.21 931
8753.09 921
8753.97 983
8754.86 986
8755.74 986
8756.62 1029
8757.51 1055
8758.39 1032
8759.28 1024
8760.16 1044
8761.04 1023
8761.93 979
8762.81 1028
8763.69 1032
8764.58 1060
8765.46 1006
8766.34 987
8767.23 1034
8768.11 959
8769.00 989
8769.88 944
8770.76 979
8771.65 948
8772.53 918
8773.42 934
8774.30 929
8775.19 918
8776.07 962
8776.95 962
8777.84 1019
8778.72 1088
8779.61 1112
8780.49 1139
8781.38 1115
8782.26 1150
8783.15 1110
8784.03 1107
8784.92 1039
8785.80 1018
8786.69 976
8787.57 920
8788.46 902
8789.34 908
8790.23 875
8791.11 837
8792.00 808
8792.88 763
8793.77 743
8794.65 765
8795.54 747
8796.42 733
8797.31 712
8798.19 685
8799.08 682
8799.96 739
8800.85 672
8801.74 678
8802.62 693
8803.51 690
8804.39 707
8805.28 662
8806.16 679
8807.05 675
8807.94 671
8808.82 687
8809.71 683
8810.59 697
8811.48 672
8812.37 678
8813.25 630
8814.14 660
8815.03 688
8815.91 663
8816.80 653
8817.68 693
8818.57 703
8819.46 668
8820.34 643
8821.23 673
8822.12 633
8823.00 627
8823.89 631
8824.78 629
8825.66 639
8826.55 633
8827.44 651
8828.33 627
8829.21 641
8830.10 651
8830.99 658
8831.87 610
8832.76 585
8833.65 645
8834.54 608
8835.42 612
8836.31 596
8837.20 557
8838.08 591
8838.97 620
8839.86 605
8840.75 616
8841.64 585
8842.52 604
8843.41 578
8844.30 588
8845.19 554
8846.07 587
8846.96 614
8847.85 603
8848.74 554
8849.63 546
8850.51 561
8851.40 568
8852.29 532
8853.18 530
8854.07 524
8854.96 558
8855.84 563
8856.73 534
8857.62 562
8858.51 551
8859.40 536
8860.29 552
8861.17 552
8862.06 522
8862.95 519
8863.84 486
8864.73 546
8865.62 476
8866.51 512
8867.40 486
8868.29 504
8869.17 494
8870.06 495
8870.95 462
8871.84 470
8872.73 471
8873.62 482
8874.51 489
8875.40 452
8876.29 495
8877.18 463
8878.07 494
8878.96 456
8879.85 480
8880.74 466
8881.63 465
8882.51 453
8883.40 472
8884.29 475
8885.18 473
8886.07 443
8886.96 429
8887.85 436
8888.74 486
8889.63 462
8890.52 478
8891.41 453
8892.30 421
8893.19 412
8894.09 419
8894.98 404
8895.87 390
8896.76 425
8897.65 429
8898.54 416
8899.43 439
8900.32 408
8901.21 417
8902.10 410
8902.99 408
8903.88 403
8904.77 420
8905.66 429
8906.55 423
8907.44 406
8908.34 427
8909.23 422
8910.12 388
8911.01 405
8911.90 415
8912.79 410
8913.68 417
8914.57 436
8915.47 406
8916.36 411
8917.25 420
8918.14 393
8919.03 381
8919.92 408
8920.81 375
8921.71 375
8922.60 381
8923.49 404
8924.38 369
8925.27 374
8926.16 358
8927.06 376
8927.95 389
8928.84 382
8929.73 359
8930.62 342
8931.52 355
8932.41 359
8933.30 354
8934.19 364
8935.09 370
8935.98 402
8936.87 356
8937.76 347
8938.66 368
8939.55 380
8940.44 356
8941.33 356
8942.23 366
8943.12 361
8944.01 354
8944.90 360
8945.80 360
8946.69 358
8947.58 351
8948.48 375
8949.37 359
8950.26 397
8951.16 362
8952.05 348
8952.94 378
8953.84 376
8954.73 357
8955.62 383
8956.52 370
8957.41 346
8958.30 364
8959.20 359
8960.09 347
8960.98 355
8961.88 354
8962.77 352
8963.66 365
8964.56 350
8965.45 344
8966.35 365
8967.24 354
8968.13 365
8969.03 378
8969.92 389
8970.82 402
8971.71 388
8972.60 365
8973.50 348
8974.39 367
8975.29 361
8976.18 333
8977.08 339
8977.97 356
8978.87 356
8979.76 337
8980.65 322
8981.55 369
8982.44 341
8983.34 346
8984.23 353
8985.13 346
8986.02 339
8986.92 351
8987.81 365
8988.71 339
8989.60 360
8990.50 358
8991.39 322
8992.29 323
8993.18 341
8994.08 350
8994.97 368
8995.87 357
8996.76 372
8997.66 368
8998.56 351
8999.45 330
9000.35 355
9001.24 376
9002.14 356
9003.03 374
9003.93 326
9004.83 330
9005.72 311
9006.62 331
9007.51 336
9008.41 347
9009.31 327
9010.20 338
9011.10 344
9011.99 366
9012.89 356
9013.79 320
9014.68 349
9015.58 336
9016.48 317
9017.37 332
9018.27 314
9019.16 311
9020.06 347
9020.96 348
9021.85 331
9022.75 322
9023.65 312
9024.54 323
9025.44 354
9026.34 338
9027.24 335
9028.13 352
9029.03 348
9029.93 325
9030.82 335
9031.72 331
9032.62 323
9033.52 319
9034.41 349
9035.31 353
9036.21 314
9037.10 344
9038.00 365
9038.90 348
9039.80 334
9040.69 332
9041.59 328
9042.49 324
9043.39 334
9044.29 331
9045.18 341
9046.08 340
9046.98 334
9047.88 344
9048.78 361
9049.67 372
9050.57 360
9051.47 368
9052.37 366
9053.27 362
9054.16 371
9055.06 350
9055.96 363
9056.86 352
9057.76 369
9058.66 323
9059.55 359
9060.45 355
9061.35 349
9062.25 370
9063.15 371
9064.05 405
9064.95 370
9065.85 337
9066.74 352
9067.64 361
9068.54 365
9069.44 366
9070.34 359
9071.24 336
9072.14 365
9073.04 357
9073.94 351
9074.84 394
9075.74 354
9076.64 340
9077.53 353
9078.43 362
9079.33 356
9080.23 365
9081.13 335
9082.03 343
9082.93 356
9083.83 386
9084.73 375
9085.63 366
9086.53 363
9087.43 376
9088.33 397
9089.23 382
9090.13 361
9091.03 381
9091.93 396
9092.83 389
9093.73 376
9094.63 354
9095.53 364
9096.43 356
9097.33 365
9098.23 384
9099.13 357
9100.04 362
9100.94 367
9101.84 379
9102.74 364
9103.64 362
9104.54 329
9105.44 362
9106.34 366
9107.24 366
9108.14 354
9109.04 353
9109.94 365
9110.85 357
9111.75 345
9112.65 357
9113.55 333
9114.45 327
9115.35 323
9116.25 328
9117.15 325
9118.06 345
9118.96 381
9119.86 348
9120.76 367
9121.66 356
9122.56 379
9123.46 378
9124.37 373
9125.27 343
9126.17 363
9127.07 352
9127.97 356
9128.88 355
9129.78 344
9130.68 377
9131.58 341
9132.48 348
9133.39 323
9134.29 337
9135.19 351
9136.09 326
9137.00 312
9137.90 348
9138.80 344
9139.70 364
9140.61 316
9141.51 308
9142.41 328
9143.31 332
9144.22 335
9145.12 369
9146.02 326
9146.92 345
9147.83 335
9148.73 327
9149.63 348
9150.54 320
9151.44 321
9152.34 323
9153.25 332
9154.15 324
9155.05 365
9155.96 353
9156.86 336
9157.76 337
9158.67 325
9159.57 351
9160.47 358
9161.38 341
9162.28 353
9163.18 352
9164.09 338
9164.99 365
9165.90 398
9166.80 359
9167.70 358
9168.61 359
9169.51 368
9170.42 352
9171.32 351
9172.22 323
9173.13 353
9174.03 360
9174.94 328
9175.84 321
9176.74 324
9177.65 350
9178.55 357
9179.46 364
9180.36 354
9181.27 358
9182.17 355
9183.08 346
9183.98 381
9184.89 357
9185.79 326
9186.70 352
9187.60 316
9188.51 352
9189.41 325
9190.32 340
9191.22 348
9192.13 341
9193.03 349
9193.94 368
9194.84 374
9195.75 399
9196.65 418
9197.56 434
9198.46 420
9199.37 419
9200.27 425
9201.18 413
9202.08 414
9202.99 390
9203.90 403
9204.80 370
9205.71 385
9206.61 360
9207.52 353
9208.42 383
9209.33 337
9210.24 345
9211.14 347
9212.05 363
9212.95 364
9213.86 346
9214.77 378
9215.67 349
9216.58 338
9217.49 353
9218.39 366
9219.30 369
9220.21 334
9221.11 362
9222.02 347
9222.93 340
9223.83 348
9224.74 335
9225.65 350
9226.55 309
9227.46 358
9228.37 367
9229.27 351
9230.18 338
9231.09 337
9231.99 354
9232.90 353
9233.81 338
9234.72 330
9235.62 347
9236.53 359
9237.44 352
9238.34 366
9239.25 365
9240.16 324
9241.07 313
9241.97 307
9242.88 334
9243.79 314
9244.70 319
9245.61 371
9246.51 346
9247.42 327
9248.33 311
9249.24 321
9250.14 338
9251.05 321
9251.96 326
9252.87 356
9253.78 338
9254.69 335
9255.59 336
9256.50 334
9257.41 337
9258.32 352
9259.23 361
9260.14 359
9261.04 350
9261.95 330
9262.86 342
9263.77 349
9264.68 324
9265.59 351
9266.50 337
9267.40 350
9268.31 349
9269.22 353
9270.13 334
9271.04 326
9271.95 332
9272.86 330
9273.77 323
9274.68 349
9275.59 380
9276.49 327
9277.40 350
9278.31 320
9279.22 334
9280.13 333
9281.04 328
9281.95 342
9282.86 348
9283.77 333
9284.68 312
9285.59 336
9286.50 347
9287.41 374
9288.32 357
9289.23 317
9290.14 346
9291.05 354
9291.96 325
9292.87 361
9293.78 359
9294.69 363
9295.60 343
9296.51 351
9297.42 336
9298.33 381
9299.24 371
9300.15 344
9301.06 353
9301.97 340
9302.88 348
9303.79 370
9304.70 379
9305.61 382
9306.53 359
9307.44 389
9308.35 399
9309.26 389
9310.17 414
9311.08 380
9311.99 390
9312.90 394
9313.81 376
9314.72 393
9315.63 364
9316.55 353
9317.46 377
9318.37 348
9319.28 319
9320.19 361
9321.10 333
9322.01 378
9322.93 332
9323.84 344
9324.75 358
9325.66 369
9326.57 330
9327.48 334
9328.40 351
9329.31 345
9330.22 357
9331.13 371
9332.04 355
9332.96 348
9333.87 371
9334.78 370
9335.69 365
9336.60 349
9337.52 375
9338.43 341
9339.34 343
9340.25 344
9341.17 358
9342.08 354
9342.99 348
9343.90 339
9344.82 342
9345.73 340
9346.64 340
9347.55 346
9348.47 344
9349.38 357
9350.29 367
9351.21 350
9352.12 366
9353.03 347
9353.94 346
9354.86 349
9355.77 335
9356.68 356
9357.60 367
9358.51 355
9359.42 329
9360.34 345
9361.25 367
9362.16 350
9363.08 355
9363.99 371
9364.90 362
9365.82 330
9366.73 364
9367.65 389
9368.56 390
9369.47 347
9370.39 366
9371.30 366
9372.21 372
9373.13 405
9374.04 394
9374.96 400
9375.87 376
9376.79 386
9377.70 363
9378.61 360
9379.53 379
9380.44 375
9381.36 404
9382.27 395
9383.19 394
9384.10 402
9385.01 387
9385.93 401
9386.84 403
9387.76 398
9388.67 421
9389.59 440
9390.50 425
9391.42 429
9392.33 429
9393.25 443
9394.16 442
9395.08 411
9395.99 435
9396.91 427
9397.82 433
9398.74 417
9399.65 422
9400.57 376
9401.48 404
9402.40 395
9403.32 397
9404.23 379
9405.15 400
9406.06 381
9406.98 385
9407.89 403
9408.81 384
9409.73 391
9410.64 397
9411.56 383
9412.47 372
9413.39 370
9414.30 365
9415.22 366
9416.14 391
9417.05 405
9417.97 378
9418.89 353
9419.80 404
9420.72 408
9421.63 400
9422.55 409
9423.47 409
9424.38 400
9425.30 381
9426.22 452
9427.13 407
9428.05 413
9428.97 399
9429.88 415
9430.80 427
9431.72 431
9432.63 405
9433.55 411
9434.47 428
9435.38 448
9436.30 443
9437.22 444
9438.14 445
9439.05 444
9439.97 450
9440.89 488
9441.81 453
9442.72 438
9443.64 450
9444.56 430
9445.47 473
9446.39 450
9447.31 460
9448.23 477
9449.15 503
9450.06 506
9450.98 518
9451.90 536
9452.82 526
9453.73 544
9454.65 529
9455.57 490
9456.49 484
9457.41 496
9458.32 450
9459.24 408
9460.16 438
9461.08 448
9462.00 453
9462.92 436
9463.83 429
9464.75 419
9465.67 419
9466.59 430
9467.51 421
9468.43 442
9469.35 430
9470.26 432
9471.18 415
9472.10 452
9473.02 426
9473.94 432
9474.86 455
9475.78 452
9476.70 426
9477.62 440
9478.54 448
9479.45 479
9480.37 489
9481.29 503
9482.21 473
9483.13 446
9484.05 451
9484.97 465
9485.89 457
9486.81 462
9487.73 420
9488.65 418
9489.57 437
9490.49 451
9491.41 448
9492.33 451
9493.25 462
9494.17 441
9495.09 444
9496.01 462
9496.93 438
9497.85 448
9498.77 457
9499.69 457
9500.61 450
9501.53 465
9502.45 480
9503.37 496
9504.29 474
9505.21 468
9506.13 498
9507.05 506
9507.97 471
9508.89 443
9509.81 482
9510.73 481
9511.65 498
9512.57 521
9513.49 525
9514.42 556
9515.34 571
9516.26 608
9517.18 565
9518.10 574
9519.02 625
9519.94 630
9520.86 668
9521.78 655
9522.71 611
9523.63 603
9524.55 624
9525.47 585
9526.39 544
9527.31 540
9528.23 545
9529.16 572
9530.08 556
9531.00 555
9531.92 530
9532.84 563
9533.76 569
9534.69 513
9535.61 529
9536.53 552
9537.45 562
9538.37 578
9539.30 558
9540.22 517
9541.14 529
9542.06 527
9542.98 568
9543.91 545
9544.83 540
9545.75 547
9546.67 564
9547.60 560
9548.52 553
9549.44 557
9550.36 540
9551.29 534
9552.21 571
9553.13 551
9554.06 568
9554.98 584
9555.90 603
9556.82 604
9557.75 600
9558.67 592
9559.59 578
9560.52 577
9561.44 576
9562.36 609
9563.29 630
9564.21 613
9565.13 621
9566.06 610
9566.98 601
9567.90 614
9568.83 601
9569.75 629
9570.67 609
9571.60 656
9572.52 668
9573.44 676
9574.37 673
9575.29 649
9576.22 709
9577.14 696
9578.06 743
9578.99 703
9579.91 668
9580.84 684
9581.76 719
9582.68 688
9583.61 709
9584.53 700
9585.46 671
9586.38 709
9587.31 715
9588.23 692
9589.15 695
9590.08 733
9591.00 735
9591.93 708
9592.85 759
9593.78 791
9594.70 811
9595.63 848
9596.55 879
9597.48 909
9598.40 926
9599.33 913
9600.25 924
9601.18 888
9602.10 874
9603.03 840
9603.95 830
9604.88 804
9605.80 793
9606.73 786
9607.65 780
9608.58 763
9609.50 786
9610.43 816
9611.35 792
9612.28 766
9613.21 746
9614.13 757
9615.06 773
9615.98 810
9616.91 761
9617.84 764
9618.76 784
9619.69 785
9620.61 817
9621.54 801
9622.47 805
9623.39 849
9624.32 804
9625.24 825
9626.17 834
9627.10 840
9628.02 842
9628.95 825
9629.88 836
9630.80 891
9631.73 897
9632.65 888
9633.58 906
9634.51 924
9635.43 944
9636.36 932
9637.29 967
9638.22 1013
9639.14 1007
9640.07 1040
9641.00 1044
9641.92 1105
9642.85 1121
9643.78 1122
9644.70 1147
9645.63 1120
9646.56 1132
9647.49 1107
9648.41 1120
9649.34 1074
9650.27 1102
9651.20 1106
9652.12 1092
9653.05 1097
9653.98 1063
9654.91 1018
9655.83 1070
9656.76 1087
9657.69 1106
9658.62 1051
9659.55 1097
9660.47 1088
9661.40 1043
9662.33 1127
9663.26 1127
9664.19 1126
9665.11 1145
9666.04 1221
9666.97 1172
9667.90 1179
9668.83 1188
9669.75 1242
9670.68 1270
9671.61 1281
9672.54 1259
9673.47 1257
9674.40 1317
9675.33 1296
9676.25 1306
9677.18 1337
9678.11 1356
9679.04 1394
9679.97 1373
9680.90 1365
9681.83 1380
9682.76 1444
9683.69 1444
9684.61 1466
9685.54 1465
9686.47 1380
9687.40 1363
9688.33 1428
9689.26 1448
9690.19 1463
9691.12 1435
9692.05 1512
9692.98 1650
9693.91 1699
9694.84 1721
9695.77 1858
9696.70 1925
9697.63 1891
9698.56 1894
9699.49 1903
9700.42 1862
9701.35 1731
9702.28 1670
9703.21 1611
9704.14 1521
9705.07 1498
9706.00 1416
9706.93 1394
9707.86 1423
9708.79 1403
9709.72 1414
9710.65 1477
9711.58 1539
9712.51 1549
9713.44 1530
9714.37 1601
9715.30 1596
9716.23 1540
9717.16 1479
9718.09 1409
9719.02 1339
9719.95 1286
9720.88 1224
9721.81 1205
9722.75 1220
9723.68 1151
9724.61 1135
9725.54 1120
9726.47 1123
9727.40 1139
9728.33 1161
9729.26 1160
9730.19 1185
9731.13 1175
9732.06 1229
9732.99 1188
9733.92 1179
9734.85 1134
9735.78 1157
9736.71 1127
9737.65 1087
9738.58 1111
9739.51 1126
9740.44 1126
9741.37 1052
9742.30 1020
9743.24 995
9744.17 1027
9745.10 991
9746.03 1026
9746.96 1031
9747.90 1048
9748.83 1026
9749.76 1014
9750.69 984
9751.63 988
9752.56 1018
9753.49 1051
9754.42 987
9755.36 988
9756.29 977
9757.22 991
9758.15 1010
9759.09 1033
9760.02 1040
9760.95 986
9761.88 988
9762.82 1056
9763.75 1075
9764.68 1137
9765.62 1138
9766.55 1116
9767.48 1131
9768.41 1132
9769.35 1115
9770.28 1088
9771.21 1072
9772.15 1084
9773.08 1036
9774.01 1074
9774.95 1062
9775.88 1051
9776.81 1032
9777.75 1093
9778.68 1129
9779.62 1123
9780.55 1145
9781.48 1098
9782.42 1108
9783.35 1128
9784.28 1149
9785.22 1100
9786.15 1127
9787.09 1028
9788.02 1021
9788.95 980
9789.89 1006
9790.82 1006
9791.76 1024
9792.69 1042
9793.63 1031
9794.56 1085
9795.49 1153
9796.43 1159
9797.36 1149
9798.30 1124
9799.23 1120
9800.17 1061
9801.10 1039
9802.04 1008
9802.97 932
9803.91 864
9804.84 828
9805.78 826
9806.71 797
9807.65 760
9808.58 762
9809.52 744
9810.45 750
9811.39 747
9812.32 743
9813.26 749
9814.19 733
9815.13 730
9816.06 707
9817.00 706
9817.93 752
9818.87 695
9819.80 681
9820.74 699
9821.68 694
9822.61 710
9823.55 694
9824.48 727
9825.42 698
9826.35 700
9827.29 688
9828.23 711
9829.16 654
9830.10 707
9831.03 715
9831.97 697
9832.91 677
9833.84 720
9834.78 724
9835.72 731
9836.65 671
9837.59 688
9838.52 734
9839.46 712
9840.40 680
9841.33 670
9842.27 648
9843.21 697
9844.14 722
9845.08 687
9846.02 657
9846.95 742
9847.89 702
9848.83 707
9849.77 720
9850.70 715
9851.64 735
9852.58 689
9853.51 693
9854.45 695
9855.39 653
9856.33 711
9857.26 704
9858.20 696
9859.14 646
9860.08 642
9861.01 660
9861.95 656
9862.89 615
9863.83 657
9864.76 630
9865.70 639
9866.64 650
9867.58 630
9868.51 634
9869.45 610
9870.39 626
9871.33 661
9872.27 646
9873.20 677
9874.14 642
9875.08 666
9876.02 642
9876.96 629
9877.90 615
9878.83 655
9879.77 640
9880.71 621
9881.65 627
9882.59 600
9883.53 656
9884.47 636
9885.40 604
9886.34 617
9887.28 614
9888.22 607
9889.16 589
9890.10 606
9891.04 579
9891.98 576
9892.91 572
9893.85 581
9894.79 586
9895.73 564
9896.67 595
9897.61 570
9898.55 597
9899.49 627
9900.43 586
9901.37 594
9902.31 614
9903.25 609
9904.19 597
9905.13 604
9906.07 587
9907.01 618
9907.95 613
9908.89 622
9909.83 615
9910.77 626
9911.71 623
9912.65 608
9913.59 638
9914.53 621
9915.47 606
9916.41 627
9917.35 652
9918.29 681
9919.23 701
9920.17 737
9921.11 769
9922.05 843
9922.99 897
9923.93 962
9924.87 973
9925.81 917
9926.75 933
9927.69 908
9928.63 873
9929.57 843
9930.51 778
9931.45 750
9932.39 709
9933.34 669
9934.28 610
9935.22 584
9936.16 581
9937.10 553
9938.04 526
9938.98 555
9939.92 570
9940.87 538
9941.81 526
9942.75 555
9943.69 592
9944.63 584
9945.57 625
9946.51 686
9947.46 703
9948.40 720
9949.34 699
9950.28 715
9951.22 697
9952.16 641
9953.11 657
9954.05 621
9954.99 625
9955.93 589
9956.87 581
9957.82 526
9958.76 530
9959.70 526
9960.64 525
9961.59 491
9962.53 472
9963.47 470
9964.41 488
9965.35 466
9966.30 493
9967.24 468
9968.18 485
9969.13 462
9970.07 456
9971.01 443
9971.95 458
9972.90 461
9973.84 446
9974.78 464
9975.73 453
9976.67 427
9977.61 429
9978.55 461
9979.50 458
9980.44 448
9981.38 425
9982.33 450
9983.27 477
9984.21 453
9985.16 457
9986.10 462
9987.04 485
9987.99 480
9988.93 479
9989.88 451
9990.82 462
9991.76 444
9992.71 441
9993.65 442
9994.59 447
9995.54 474
9996.48 458
9997.43 434
9998.37 448
9999.31 462
10000.26 441
10001.20 412
10002.15 441
10003.09 439
10004.04 438
10004.98 400
10005.92 418
10006.87 432
10007.81 424
10008.76 421
10009.70 431
10010.65 423
10011.59 414
10012.54 391
10013.48 395
10014.43 422
10015.37 428
10016.32 419
10017.26 390
10018.21 406
10019.15 391
10020.10 425
10021.04 449
10021.99 418
10022.93 413
10023.88 408
10024.82 418
10025.77 404
10026.71 426
10027.66 414
10028.60 419
10029.55 428
10030.49 424
10031.44 390
10032.39 396
10033.33 417
10034.28 413
10035.22 405
10036.17 419
10037.11 367
10038.06 388
10039.01 410
10039.95 410
10040.90 389
10041.84 378
10042.79 375
10043.74 377
10044.68 381
10045.63 377
10046.58 399
10047.52 378
10048.47 382
10049.41 398
10050.36 405
10051.31 386
10052.25 392
10053.20 412
10054.15 408
10055.09 367
10056.04 382
10056.99 358
10057.93 354
10058.88 351
10059.83 373
10060.78 376
10061.72 367
10062.67 363
10063.62 357
10064.56 402
10065.51 392
10066.46 384
10067.41 382
10068.35 355
10069.30 356
10070.25 381
10071.20 387
10072.14 366
10073.09 376
10074.04 390
10074.99 398
10075.93 401
10076.88 386
10077.83 370
10078.78 370
10079.72 398
10080.67 420
10081.62 365
10082.57 394
10083.52 361
10084.46 354
10085.41 388
10086.36 352
10087.31 361
10088.26 361
10089.21 368
10090.15 386
10091.10 402
10092.05 377
10093.00 369
10093.95 396
10094.90 405
10095.85 384
10096.79 411
10097.74 387
10098.69 383
10099.64 396
10100.59 377
10101.54 353
10102.49 351
10103.44 371
10104.39 381
10105.33 393
10106.28 373
10107.23 404
10108.18 383
10109.13 371
10110.08 377
10111.03 399
10111.98 382
10112.93 378
10113.88 395
10114.83 393
10115.78 385
10116.73 396
10117.68 397
10118.63 392
10119.58 387
10120.53 391
10121.48 404
10122.43 394
10123.38 409
10124.33 395
10125.28 389
10126.23 382
10127.18 381
10128.13 411
10129.08 389
10130.03 391
10130.98 418
10131.93 432
10132.88 417
10133.83 435
10134.78 423
10135.73 433
10136.68 438
10137.63 433
10138.58 422
10139.53 441
10140.48 429
10141.43 439
10142.38 414
10143.33 420
10144.29 407
10145.24 428
10146.19 422
10147.14 442
10148.09 476
10149.04 475
10149.99 505
10150.94 469
10151.89 460
10152.85 444
10153.80 452
10154.75 444
10155.70 449
10156.65 459
10157.60 479
10158.55 457
10159.51 461
10160.46 474
10161.41 475
10162.36 478
10163.31 489
10164.26 477
10165.22 502
10166.17 523
10167.12 519
10168.07 524
10169.02 534
10169.98 511
10170.93 536
10171.88 546
10172.83 545
10173.79 546
10174.74 558
10175.69 553
10176.64 556
10177.60 570
10178.55 601
10179.50 591
10180.45 586
10181.41 560
10182.36 544
10183.31 574
10184.26 559
10185.22 605
10186.17 578
10187.12 600
10188.08 588
10189.03 587
10189.98 614
10190.93 609
10191.89 589
10192.84 590
10193.79 628
10194.75 612
10195.70 615
10196.65 630
10197.61 618
10198.56 635
10199.51 666
10200.47 668
10201.42 686
10202.38 721
10203.33 753
10204.28 792
10205.24 785
10206.19 768
10207.14 744
10208.10 720
10209.05 735
10210.01 724
10210.96 718
10211.91 674
10212.87 635
10213.82 617
10214.78 580
10215.73 624
10216.69 592
10217.64 548
10218.59 582
10219.55 558
10220.50 570
10221.46 575
10222.41 545
10223.37 535
10224.32 554
10225.28 583
10226.23 590
10227.19 577
10228.14 654
10229.10 628
10230.05 655
10231.01 710
10231.96 724
10232.92 787
10233.87 791
10234.83 811
10235.78 799
10236.74 802
10237.69 758
10238.65 709
10239.60 682
10240.56 676
10241.51 648
10242.47 582
10243.42 575
10244.38 544
10245.34 522
10246.29 522
10247.25 537
10248.20 506
10249.16 470
10250.11 535
10251.07 500
10252.03 483
10252.98 472
10253.94 472
10254.89 449
10255.85 466
10256.81 444
10257.76 447
10258.72 450
10259.68 457
10260.63 460
10261.59 455
10262.55 416
10263.50 473
10264.46 437
10265.41 421
10266.37 455
10267.33 464
10268.28 484
10269.24 460
10270.20 463
10271.16 464
10272.11 482
10273.07 471
10274.03 477
10274.98 454
10275.94 438
10276.90 457
10277.85 425
10278.81 405
10279.77 430
10280.73 435
10281.68 390
10282.64 380
10283.60 399
10284.56 409
10285.51 419
10286.47 428
10287.43 397
10288.39 415
10289.34 424
10290.30 433
10291.26 409
10292.22 416
10293.18 455
10294.13 457
10295.09 426
10296.05 411
10297.01 430
10297.97 427
10298.92 425
10299.88 381
10300.84 398
10301.80 389
10302.76 417
10303.72 389
10304.67 402
10305.63 387
10306.59 410
10307.55 426
10308.51 420
10309.47 417
10310.43 415
10311.38 420
10312.34 425
10313.30 444
10314.26 424
10315.22 438
10316.18 411
10317.14 417
10318.10 384
10319.06 388
10320.01 378
10320.97 369
10321.93 396
10322.89 403
10323.85 374
10324.81 378
10325.77 402
10326.73 381
10327.69 389
10328.65 397
10329.61 376
10330.57 379
10331.53 367
10332.49 380
10333.45 348
10334.41 367
10335.37 360
10336.33 374
10337.29 400
10338.25 349
10339.21 336
10340.17 330
10341.13 318
10342.09 358
10343.05 325
10344.01 345
10344.97 344
10345.93 347
10346.89 309
10347.85 337
10348.81 331
10349.77 339
10350.73 321
10351.69 307
10352.65 331
10353.61 323
10354.57 336
10355.53 311
10356.49 335
10357.46 340
10358.42 339
10359.38 325
10360.34 333
10361.30 307
10362.26 326
10363.22 328
10364.18 328
10365.14 327
10366.11 302
10367.07 324
10368.03 311
10368.99 325
10369.95 322
10370.91 339
10371.87 342
10372.84 327
10373.80 344
10374.76 320
10375.72 320
10376.68 319
10377.64 339
10378.61 332
10379.57 333
10380.53 320
10381.49 288
10382.45 326
10383.42 301
10384.38 295
10385.34 284
10386.30 281
10387.27 301
10388.23 304
10389.19 316
10390.15 314
10391.11 310
10392.08 299
10393.04 305
10394.00 307
10394.96 298
10395.93 319
10396.89 297
10397.85 300
10398.82 299
10399.78 310
10400.74 309
10401.70 289
10402.67 316
10403.63 286
10404.59 284
10405.56 295
10406.52 298
10407.48 295
10408.45 305
10409.41 288
10410.37 325
10411.34 313
10412.30 311
10413.26 316
10414.23 311
10415.19 335
10416.15 326
10417.12 335
10418.08 323
10419.04 329
10420.01 319
10420.97 327
10421.94 310
10422.90 318
10423.86 324
10424.83 337
10425.79 306
10426.76 303
10427.72 295
10428.68 306
10429.65 302
10430.61 317
10431.58 275
10432.54 277
10433.51 279
10434.47 273
10435.44 295
10436.40 275
10437.36 281
10438.33 289
10439.29 300
10440.26 282
10441.22 269
10442.19 286
10443.15 273
10444.12 287
10445.08 264
10446.05 234
10447.01 248
10447.98 316
10448.94 290
10449.91 266
10450.87 284
10451.84 271
10452.80 293
10453.77 313
10454.73 286
10455.70 287
10456.67 269
10457.63 290
10458.60 300
10459.56 293
10460.53 267
10461.49 266
10462.46 282
10463.43 275
10464.39 264
10465.36 281
10466.32 286
10467.29 276
10468.25 277
10469.22 290
10470.19 247
10471.15 261
10472.12 277
10473.09 299
10474.05 281
10475.02 262
10475.98 292
10476.95 297
10477.92 318
10478.88 282
10479.85 267
10480.82 272
10481.78 286
10482.75 270
10483.72 271
10484.68 259
10485.65 307
10486.62 294
10487.58 294
10488.55 283
10489.52 271
10490.49 278
10491.45 275
10492.42 263
10493.39 272
10494.35 278
10495.32 284
10496.29 268
10497.26 277
10498.22 266
10499.19 284
10500.16 269
10501.13 266
10502.09 285
10503.06 250
10504.03 256
10505.00 273
10505.96 297
10506.93 294
10507.90 274
10508.87 271
10509.84 273
10510.80 272
10511.77 262
10512.74 277
10513.71 277
10514.68 254
10515.64 295
10516.61 276
10517.58 272
10518.55 259
10519.52 256
10520.49 296
10521.45 266
10522.42 284
10523.39 279
10524.36 236
10525.33 269
10526.30 288
10527.27 275
10528.23 262
10529.20 257
10530.17 275
10531.14 288
10532.11 278
10533.08 263
10534.05 291
10535.02 300
10535.99 262
10536.96 281
10537.93 289
10538.89 281
10539.86 285
10540.83 277
10541.80 286
10542.77 301
10543.74 282
10544.71 305
10545.68 292
10546.65 278
10547.62 272
10548.59 284
10549.56 269
10550.53 284
10551.50 277
10552.47 271
10553.44 283
10554.41 271
10555.38 293
10556.35 272
10557.32 287
10558.29 300
10559.26 322
10560.23 305
10561.20 286
10562.17 305
10563.14 298
10564.11 284
10565.08 269
10566.05 287
10567.02 303
10567.99 308
10568.96 280
10569.93 290
10570.91 284
10571.88 290
10572.85 276
10573.82 292
10574.79 276
10575.76 281
10576.73 296
10577.70 254
10578.67 269
10579.64 276
10580.62 281
10581.59 276
10582.56 267
10583.53 287
10584.50 310
10585.47 296
10586.44 294
10587.42 289
10588.39 323
10589.36 311
10590.33 308
10591.30 283
10592.27 304
10593.25 312
10594.22 298
10595.19 284
10596.16 298
10597.13 304
10598.10 305
10599.08 304
10600.05 293
10601.02 316
10601.99 311
10602.97 318
10603.94 323
10604.91 327
10605.88 356
10606.85 343
10607.83 354
10608.80 362
10609.77 377
10610.74 379
10611.72 345
10612.69 332
10613.66 359
10614.64 319
10615.61 335
10616.58 299
10617.55 291
10618.53 295
10619.50 310
10620.47 352
10621.45 308
10622.42 306
10623.39 282
10624.37 297
10625.34 304
10626.31 302
10627.29 267
10628.26 301
10629.23 302
10630.21 269
10631.18 290
10632.15 301
10633.13 311
10634.10 310
10635.07 307
10636.05 303
10637.02 327
10638.00 318
10638.97 329
10639.94 325
10640.92 336
10641.89 329
10642.87 309
10643.84 298
10644.81 311
10645.79 290
10646.76 301
10647.74 279
10648.71 294
10649.68 278
10650.66 283
10651.63 283
10652.61 278
10653.58 262
10654.56 259
10655.53 262
10656.51 266
10657.48 274
10658.46 261
10659.43 251
10660.41 250
10661.38 279
10662.36 264
10663.33 252
10664.31 260
10665.28 268
10666.26 274
10667.23 265
10668.21 275
10669.18 286
10670.16 286
10671.13 262
10672.11 274
10673.08 271
10674.06 275
10675.03 293
10676.01 261
10676.99 287
10677.96 267
10678.94 281
10679.91 297
10680.89 285
10681.86 257
10682.84 277
10683.82 279
10684.79 275
10685.77 276
10686.74 259
10687.72 272
10688.70 279
10689.67 278
10690.65 269
10691.63 280
10692.60 270
10693.58 268
10694.55 281
10695.53 279
10696.51 268
10697.48 246
10698.46 272
10699.44 280
10700.41 251
10701.39 262
10702.37 238
10703.34 285
10704.32 270
10705.30 280
10706.27 287
10707.25 276
10708.23 272
10709.21 275
10710.18 258
10711.16 247
10712.14 259
10713.11 271
10714.09 285
10715.07 270
10716.05 286
10717.02 280
10718.00 282
10718.98 254
10719.96 261
10720.93 263
10721.91 277
10722.89 282
10723.87 269
10724.85 281
10725.82 254
10726.80 271
10727.78 256
10728.76 258
10729.74 276
10730.71 265
10731.69 276
10732.67 273
10733.65 257
10734.63 251
10735.60 273
10736.58 276
10737.56 268
10738.54 270
10739.52 275
10740.50 296
10741.48 271
10742.45 254
10743.43 256
10744.41 269
10745.39 257
10746.37 274
10747.35 270
10748.33 276
10749.31 320
10750.28 298
10751.26 290
10752.24 310
10753.22 286
10754.20 293
10755.18 263
10756.16 259
10757.14 273
10758.12 246
10759.10 262
10760.08 276
10761.06 291
10762.04 272
10763.01 252
10763.99 270
10764.97 287
10765.95 268
10766.93 279
10767.91 277
10768.89 310
10769.87 279
10770.85 273
10771.83 267
10772.81 258
10773.79 288
10774.77 277
10775.75 291
10776.73 288
10777.71 280
10778.69 308
10779.67 305
10780.65 277
10781.63 288
10782.62 287
10783.60 285
10784.58 316
10785.56 305
10786.54 302
10787.52 292
10788.50 307
10789.48 306
10790.46 301
10791.44 287
10792.42 296
10793.40 309
10794.38 319
10795.37 300
10796.35 306
10797.33 295
10798.31 285
10799.29 313
10800.27 300
10801.25 306
10802.23 285
10803.21 298
10804.20 293
10805.18 297
10806.16 293
10807.14 282
10808.12 284
10809.10 304
10810.09 317
10811.07 309
10812.05 336
10813.03 333
10814.01 307
10815.00 311
10815.98 339
10816.96 312
10817.94 312
10818.92 316
10819.91 292
10820.89 309
10821.87 296
10822.85 293
10823.83 303
10824.82 321
10825.80 318
10826.78 321
10827.76 325
10828.75 305
10829.73 324
10830.71 318
10831.69 310
10832.68 325
10833.66 341
10834.64 317
10835.63 313
10836.61 331
10837.59 312
10838.57 333
10839.56 310
10840.54 348
10841.52 352
10842.51 326
10843.49 329
10844.47 356
10845.46 338
10846.44 380
10847.42 349
10848.41 351
10849.39 356
10850.37 365
10851.36 335
10852.34 334
10853.32 368
10854.31 373
10855.29 369
10856.28 362
10857.26 374
10858.24 389
10859.23 370
10860.21 360
10861.20 383
10862.18 389
10863.16 399
10864.15 388
10865.13 418
10866.12 395
10867.10 354
10868.08 407
10869.07 419
10870.05 413
10871.04 394
10872.02 401
10873.01 413
10873.99 424
10874.98 402
10875.96 409
10876.95 391
10877.93 414
10878.92 416
10879.90 434
10880.89 450
10881.87 410
10882.86 428
10883.84 418
10884.83 435
10885.81 431
10886.80 431
10887.78 447
10888.77 464
10889.75 440
10890.74 461
10891.72 453
10892.71 506
10893.69 484
10894.68 483
10895.66 473
10896.65 475
10897.64 468
10898.62 515
10899.61 484
10900.59 485
10901.58 494
10902.56 495
10903.55 532
10904.54 511
10905.52 524
10906.51 523
10907.49 530
10908.48 531
10909.47 557
10910.45 570
10911.44 575
10912.43 571
10913.41 560
10914.40 552
10915.39 594
10916.37 595
10917.36 552
10918.35 585
10919.33 606
10920.32 609
10921.31 616
10922.29 628
10923.28 619
10924.27 610
10925.25 630
10926.24 630
10927.23 610
10928.21 660
10929.20 642
10930.19 651
10931.18 636
10932.16 621
10933.15 659
10934.14 663
10935.12 681
10936.11 695
10937.10 704
10938.09 723
10939.07 700
10940.06 736
10941.05 741
10942.04 736
10943.02 777
10944.01 768
10945.00 797
10945.99 854
10946.98 835
10947.96 837
10948.95 899
10949.94 950
10950.93 985
10951.92 1050
10952.90 1065
10953.89 1144
10954.88 1173
10955.87 1244
10956.86 1210
10957.85 1199
10958.83 1177
10959.82 1173
10960.81 1114
10961.80 1083
10962.79 1036
10963.78 964
10964.77 921
10965.75 887
10966.74 897
10967.73 817
10968.72 798
10969.71 814
10970.70 838
10971.69 798
10972.68 833
10973.67 794
10974.66 794
10975.64 830
10976.63 815
10977.62 838
10978.61 861
10979.60 892
10980.59 829
10981.58 857
10982.57 874
10983.56 891
10984.55 914
10985.54 942
10986.53 933
10987.52 959
10988.51 993
10989.50 1012
10990.49 1104
10991.48 1184
10992.47 1275
10993.46 1401
10994.45 1484
10995.44 1630
10996.43 1682
10997.42 1681
10998.41 1678
10999.40 1654
11000.39 1616
11001.38 1520
11002.37 1439
11003.36 1319
11004.35 1254
11005.34 1126
11006.33 1055
11007.32 981
11008.31 888
11009.30 814
11010.30 793
11011.29 742
11012.28 703
11013.27 698
11014.26 697
11015.25 670
11016.24 638
11017.23 664
11018.22 626
11019.21 621
11020.21 584
11021.20 600
11022.19 610
11023.18 611
11024.17 609
11025.16 595
11026.15 600
11027.14 564
11028.14 585
11029.13 595
11030.12 571
11031.11 602
11032.10 596
11033.09 586
11034.09 618
11035.08 602
11036.07 607
11037.06 621
11038.05 612
11039.05 600
11040.04 615
11041.03 588
11042.02 545
11043.02 560
11044.01 562
11045.00 547
11045.99 516
11046.98 514
11047.98 500
11048.97 512
11049.96 493
11050.95 503
11051.95 506
11052.94 526
11053.93 505
11054.93 493
11055.92 490
11056.91 530
11057.90 522
11058.90 555
11059.89 521
11060.88 511
11061.88 542
11062.87 562
11063.86 570
11064.86 533
11065.85 524
11066.84 511
11067.84 513
11068.83 529
11069.82 521
11070.82 582
11071.81 558
11072.80 551
11073.80 528
11074.79 534
11075.78 539
11076.78 575
11077.77 530
11078.77 517
11079.76 520
11080.75 535
11081.75 519
11082.74 527
11083.74 523
11084.73 521
11085.72 493
11086.72 482
11087.71 506
11088.71 491
11089.70 493
11090.70 426
11091.69 459
11092.68 479
11093.68 478
11094.67 465
11095.67 498
11096.66 458
11097.66 476
11098.65 468
11099.65 479
11100.64 471
11101.64 450
11102.63 480
11103.63 452
11104.62 470
11105.62 434
11106.61 461
11107.61 477
11108.60 477
11109.60 462
11110.59 436
11111.59 462
11112.58 434
11113.58 435
11114.57 421
11115.57 457
11116.56 447
11117.56 464
11118.56 445
11119.55 440
11120.55 431
11121.54 469
11122.54 435
11123.54 463
11124.53 476
11125.53 458
11126.52 452
11127.52 447
11128.51 440
11129.51 442
11130.51 446
11131.50 430
11132.50 466
11133.50 422
11134.49 403
11135.49 421
11136.49 404
11137.48 412
11138.48 425
11139.47 443
11140.47 422
11141.47 406
11142.46 422
11143.46 438
11144.46 422
11145.46 429
11146.45 434
11147.45 431
11148.45 394
11149.44 393
11150.44 420
11151.44 431
11152.43 431
11153.43 445
11154.43 406
11155.43 417
11156.42 389
11157.42 421
11158.42 390
11159.42 388
11160.41 375
11161.41 389
11162.41 385
11163.41 391
11164.40 400
11165.40 397
11166.40 351
11167.40 395
11168.39 392
11169.39 390
11170.39 378
11171.39 389
11172.39 398
11173.38 391
11174.38 382
11175.38 384
11176.38 364
11177.38 379
11178.38 390
11179.37 371
11180.37 374
11181.37 360
11182.37 375
11183.37 365
11184.37 365
11185.37 420
11186.36 380
11187.36 363
11188.36 384
11189.36 363
11190.36 366
11191.36 368
11192.36 382
11193.36 372
11194.36 388
11195.35 398
11196.35 403
11197.35 404
11198.35 392
11199.35 402
11200.35 390
11201.35 386
11202.35 393
11203.35 421
11204.35 428
11205.35 421
11206.35 405
11207.35 394
11208.35 393
11209.35 409
11210.35 400
11211.35 386
11212.35 377
11213.35 359
11214.35 367
11215.34 346
11216.35 381
11217.35 408
11218.35 424
11219.35 385
11220.35 395
11221.35 377
11222.35 374
11223.35 377
11224.35 377
11225.35 380
11226.35 395
11227.35 381
11228.35 403
11229.35 389
11230.35 389
11231.35 393
11232.35 401
11233.35 424
11234.35 397
11235.35 399
11236.35 407
11237.36 408
11238.36 402
11239.36 403
11240.36 384
11241.36 366
11242.36 377
11243.36 408
11244.36 363
11245.36 374
11246.37 415
11247.37 425
11248.37 409
11249.37 435
11250.37 454
11251.37 438
11252.38 416
11253.38 425
11254.38 422
11255.38 391
11256.38 429
11257.38 423
11258.39 407
11259.39 389
11260.39 394
11261.39 423
11262.39 422
11263.40 429
11264.40 437
11265.40 446
11266.40 505
11267.40 499
11268.41 506
11269.41 479
11270.41 465
11271.41 489
11272.42 483
11273.42 469
11274.42 493
11275.42 481
11276.43 523
11277.43 493
11278.43 467
11279.44 495
11280.44 485
11281.44 475
11282.44 465
11283.45 437
11284.45 415
11285.45 426
11286.46 409
11287.46 380
11288.46 393
11289.47 388
11290.47 375
11291.47 402
11292.48 381
11293.48 383
11294.48 365
11295.49 358
11296.49 344
11297.49 359
11298.50 351
11299.50 350
11300.51 361
11301.51 389
11302.51 374
11303.52 362
11304.52 392
11305.53 385
11306.53 369
11307.53 375
11308.54 376
11309.54 382
11310.55 363
11311.55 389
11312.55 394
11313.56 399
11314.56 400
11315.57 394
11316.57 416
11317.58 419
11318.58 391
11319.59 412
11320.59 406
11321.59 423
11322.60 407
11323.60 389
11324.61 389
11325.61 386
11326.62 387
11327.62 409
11328.63 389
11329.63 397
11330.64 436
11331.64 421
11332.65 397
11333.65 390
11334.66 393
11335.67 399
11336.67 415
11337.68 408
11338.68 418
11339.69 448
11340.69 423
11341.70 412
11342.70 401
11343.71 395
11344.72 396
11345.72 376
11346.73 367
11347.73 353
11348.74 318
11349.74 361
11350.75 340
11351.76 346
11352.76 341
11353.77 350
11354.78 361
11355.78 323
11356.79 352
11357.79 379
11358.80 370
11359.81 351
11360.81 374
11361.82 349
11362.83 375
11363.83 348
11364.84 354
11365.85 333
11366.85 322
11367.86 316
11368.87 360
11369.87 336
11370.88 332
11371.89 311
11372.89 318
11373.90 335
11374.91 319
11375.92 346
11376.92 334
11377.93 343
11378.94 346
11379.94 327
11380.95 329
11381.96 351
11382.97 322
11383.97 341
11384.98 350
11385.99 314
11387.00 305
11388.00 334
11389.01 317
11390.02 295
11391.03 317
11392.04 328
11393.04 321
11394.05 307
11395.06 322
11396.07 320
11397.08 328
11398.08 334
11399.09 310
11400.10 332
11401.11 319
11402.12 304
11403.12 349
11404.13 338
11405.14 349
11406.15 344
11407.16 319
11408.17 325
11409.18 332
11410.18 324
11411.19 345
11412.20 340
11413.21 336
11414.22 319
11415.23 333
11416.24 306
11417.25 345
11418.25 307
11419.26 327
11420.27 336
11421.28 316
11422.29 319
11423.30 306
11424.31 318
11425.32 315
11426.33 323
11427.34 329
11428.35 297
11429.36 303
11430.37 323
11431.38 320
11432.39 335
11433.39 338
11434.40 317
11435.41 339
11436.42 337
11437.43 326
11438.44 356
11439.45 331
11440.46 326
11441.47 325
11442.48 336
11443.49 312
11444.50 330
11445.51 341
11446.52 348
11447.53 334
11448.55 352
11449.56 369
11450.57 353
11451.58 335
11452.59 348
11453.60 320
11454.61 337
11455.62 335
11456.63 321
11457.64 345
11458.65 342
11459.66 322
11460.67 305
11461.68 333
11462.69 343
11463.71 336
11464.72 332
11465.73 353
11466.74 358
11467.75 333
11468.76 354
11469.77 352
11470.78 339
11471.80 343
11472.81 360
11473.82 316
11474.83 361
11475.84 358
11476.85 355
11477.86 344
11478.88 359
11479.89 370
11480.90 344
11481.91 314
11482.92 348
11483.93 375
11484.95 367
11485.96 359
11486.97 378
11487.98 396
11489.00 389
11490.01 401
11491.02 385
11492.03 385
11493.04 381
11494.06 401
11495.07 380
11496.08 389
11497.09 400
11498.11 391
11499.12 415
11500.13 413
11501.14 410
11502.16 414
11503.17 414
11504.18 435
11505.20 427
11506.21 405
11507.22 433
11508.23 435
11509.25 465
11510.26 441
11511.27 456
11512.29 505
11513.30 468
11514.31 479
11515.33 514
11516.34 525
11517.35 533
11518.37 556
11519.38 547
11520.39 521
11521.41 538
11522.42 562
11523.43 580
11524.45 607
11525.46 622
11526.47 640
11527.49 639
11528.50 695
11529.52 727
11530.53 791
11531.54 844
11532.56 860
11533.57 960
11534.59 1009
11535.60 1069
11536.62 1068
11537.63 1081
11538.64 1067
11539.66 1019
11540.67 990
11541.69 921
11542.70 846
11543.72 770
11544.73 724
11545.75 647
11546.76 607
11547.77 574
11548.79 528
11549.80 507
11550.82 473
11551.83 437
11552.85 447
11553.86 436
11554.88 426
11555.89 447
11556.91 426
11557.92 411
11558.94 424
11559.95 441
11560.97 408
11561.99 452
11563.00 422
11564.02 437
11565.03 443
11566.05 433
11567.06 430
11568.08 416
11569.09 405
11570.11 475
11571.13 455
11572.14 435
11573.16 443
11574.17 416
11575.19 437
11576.20 435
11577.22 446
11578.24 442
11579.25 451
11580.27 433
11581.29 441
11582.30 426
11583.32 413
11584.33 404
11585.35 432
11586.37 436
11587.38 437
11588.40 441
11589.42 451
11590.43 493
11591.45 507
11592.47 530
11593.48 541
11594.50 570
11595.52 578
11596.53 584
11597.55 614
11598.57 597
11599.58 598
11600.60 571
11601.62 556
11602.64 521
11603.65 503
11604.67 504
11605.69 478
11606.70 447
11607.72 444
11608.74 419
11609.76 421
11610.77 436
11611.79 431
11612.81 420
11613.83 429
11614.84 432
11615.86 409
11616.88 407
11617.90 389
11618.92 402
11619.93 393
11620.95 391
11621.97 410
11622.99 409
11624.01 401
11625.02 386
11626.04 399
11627.06 381
11628.08 371
11629.10 381
11630.11 353
11631.13 361
11632.15 372
11633.17 350
11634.19 348
11635.21 349
11636.23 328
11637.24 357
11638.26 375
11639.28 366
11640.30 349
11641.32 364
11642.34 353
11643.36 335
11644.38 338
11645.39 324
11646.41 342
11647.43 329
11648.45 326
11649.47 318
11650.49 354
11651.51 349
11652.53 328
11653.55 345
11654.57 340
11655.59 317
11656.61 337
11657.63 354
11658.65 357
11659.67 321
11660.69 312
11661.70 317
11662.72 303
11663.74 314
11664.76 300
11665.78 313
11666.80 318
11667.82 309
11668.84 319
11669.86 296
11670.88 319
11671.90 340
11672.92 299
11673.95 317
11674.97 327
11675.99 316
11677.01 302
11678.03 335
11679.05 306
11680.07 297
11681.09 323
11682.11 327
11683.13 316
11684.15 309
11685.17 317
11686.19 334
11687.21 331
11688.23 324
11689.25 289
11690.28 313
11691.30 299
11692.32 335
11693.34 331
11694.36 306
11695.38 322
11696.40 306
11697.42 299
11698.44 285
11699.47 293
11700.49 318
11701.51 271
11702.53 294
11703.55 298
11704.57 300
11705.60 279
11706.62 275
11707.64 280
11708.66 260
11709.68 271
11710.70 270
11711.73 304
11712.75 264
11713.77 263
11714.79 292
11715.81 275
11716.84 272
11717.86 291
11718.88 281
11719.90 274
11720.92 281
11721.95 277
11722.97 268
11723.99 279
11725.01 289
11726.04 278
11727.06 299
11728.08 306
11729.11 288
11730.13 291
11731.15 270
11732.17 283
11733.20 291
11734.22 283
11735.24 288
11736.26 274
11737.29 309
11738.31 306
11739.33 298
11740.36 288
11741.38 277
11742.40 280
11743.43 277
11744.45 282
11745.47 281
11746.50 246
11747.52 268
11748.54 262
11749.57 243
11750.59 266
11751.62 269
11752.64 277
11753.66 287
11754.69 260
11755.71 253
11756.73 273
11757.76 273
11758.78 267
11759.81 278
11760.83 310
11761.85 309
11762.88 303
11763.90 299
11764.93 300
11765.95 306
11766.98 300
11768.00 293
11769.02 297
11770.05 312
11771.07 323
11772.10 300
11773.12 302
11774.15 286
11775.17 317
11776.20 320
11777.22 321
11778.25 298
11779.27 297
11780.30 326
11781.32 292
11782.35 307
11783.37 301
11784.40 310
11785.42 307
11786.45 294
11787.47 311
11788.50 316
11789.52 323
11790.55 293
11791.57 320
11792.60 305
11793.62 285
11794.65 305
11795.67 296
11796.70 298
11797.73 314
11798.75 314
11799.78 322
11800.80 320
11801.83 315
11802.85 272
11803.88 288
11804.91 301
11805.93 316
11806.96 291
11807.98 318
11809.01 337
11810.04 314
11811.06 309
11812.09 292
11813.12 284
11814.14 318
11815.17 329
11816.19 309
11817.22 326
11818.25 344
11819.27 328
11820.30 324
11821.33 340
11822.35 356
11823.38 345
11824.41 342
11825.44 341
11826.46 372
11827.49 339
11828.52 358
11829.54 363
11830.57 361
11831.60 374
11832.62 368
11833.65 353
11834.68 356
11835.71 351
11836.73 333
11837.76 337
11838.79 349
11839.82 405
11840.84 402
11841.87 370
11842.90 372
11843.93 370
11844.95 379
11845.98 400
11847.01 385
11848.04 409
11849.07 393
11850.09 382
11851.12 385
11852.15 388
11853.18 404
11854.21 429
11855.23 416
11856.26 391
11857.29 397
11858.32 428
11859.35 398
11860.38 398
11861.40 406
11862.43 448
11863.46 433
11864.49 454
11865.52 444
11866.55 441
11867.58 461
11868.60 455
11869.63 449
11870.66 413
11871.69 447
11872.72 448
11873.75 451
11874.78 450
11875.81 439
11876.84 477
11877.86 478
11878.89 450
11879.92 480
11880.95 506
11881.98 490
11883.01 520
11884.04 513
11885.07 516
11886.10 545
11887.13 570
11888.16 549
11889.19 561
11890.22 580
11891.25 571
11892.28 603
11893.31 629
11894.34 618
11895.37 628
11896.40 657
11897.43 723
11898.46 756
11899.49 761
11900.52 797
11901.55 762
11902.58 772
11903.61 764
11904.64 744
11905.67 745
11906.70 750
11907.73 735
11908.76 659
11909.79 662
11910.82 612
11911.85 659
11912.88 638
11913.91 607
11914.94 588
11915.97 646
11917.01 618
11918.04 651
11919.07 688
11920.10 685
11921.13 695
11922.16 738
11923.19 730
11924.22 777
11925.25 781
11926.28 846
11927.32 903
11928.35 912
11929.38 923
11930.41 876
11931.44 885
11932.47 867
11933.50 846
11934.54 793
11935.57 750
11936.60 703
11937.63 657
11938.66 626
11939.70 587
11940.73 606
11941.76 561
11942.79 542
11943.82 528
11944.85 522
11945.89 544
11946.92 511
11947.95 509
11948.98 464
11950.02 465
11951.05 504
11952.08 496
11953.11 479
11954.15 469
11955.18 473
11956.21 496
11957.24 496
11958.28 492
11959.31 471
11960.34 483
11961.37 477
11962.41 487
11963.44 489
11964.47 473
11965.51 526
11966.54 499
11967.57 496
11968.60 512
11969.64 487
11970.67 503
11971.70 520
11972.74 507
11973.77 529
11974.80 516
11975.84 498
11976.87 537
11977.90 522
11978.94 532
11979.97 528
11981.00 518
11982.04 555
11983.07 526
11984.11 516
11985.14 524
11986.17 506
11987.21 534
11988.24 514
11989.28 531
11990.31 531
11991.34 544
11992.38 547
11993.41 550
11994.45 537
11995.48 550
11996.51 554
11997.55 526
11998.58 526
11999.62 565
12000.65 563
12001.69 567
12002.72 568
12003.76 571
12004.79 582
12005.82 564
12006.86 578
12007.89 562
12008.93 590
12009.96 617
12011.00 671
12012.03 667
12013.07 659
12014.10 672
12015.14 652
12016.17 677
12017.21 693
12018.24 693
12019.28 671
12020.32 669
12021.35 654
12022.39 661
12023.42 626
12024.46 633
12025.49 668
12026.53 641
12027.56 657
12028.60 669
12029.64 663
12030.67 659
12031.71 646
12032.74 677
12033.78 649
12034.81 650
12035.85 646
12036.89 585
12037.92 615
12038.96 619
12039.99 619
12041.03 592
12042.07 582
12043.10 576
12044.14 594
12045.18 591
12046.21 596
12047.25 612
12048.29 600
12049.32 623
12050.36 602
12051.40 607
12052.43 643
12053.47 644
12054.51 643
12055.54 651
12056.58 668
12057.62 604
12058.65 630
12059.69 613
12060.73 604
12061.76 586
12062.80 593
12063.84 562
12064.88 573
12065.91 543
12066.95 560
12067.99 528
12069.03 500
12070.06 519
12071.10 527
12072.14 513
12073.18 522
12074.21 493
12075.25 490
12076.29 511
12077.33 518
12078.36 514
12079.40 531
12080.44 539
12081.48 511
12082.52 506
12083.55 526
12084.59 505
12085.63 515
12086.67 520
12087.71 493
12088.74 524
12089.78 547
12090.82 507
12091.86 528
12092.90 520
12093.94 557
12094.98 591
12096.01 598
12097.05 591
12098.09 616
12099.13 616
12100.17 596
12101.21 615
12102.25 594
12103.28 613
12104.32 582
12105.36 541
12106.40 513
12107.44 516
12108.48 496
12109.52 497
12110.56 459
12111.60 462
12112.64 439
12113.68 442
12114.72 430
12115.76 397
12116.79 411
12117.83 411
12118.87 416
12119.91 399
12120.95 397
12121.99 402
12123.03 407
12124.07 387
12125.11 377
12126.15 385
12127.19 373
12128.23 379
12129.27 381
12130.31 382
12131.35 400
12132.39 388
12133.43 378
12134.47 368
12135.51 371
12136.55 404
12137.59 396
12138.63 397
12139.67 374
12140.71 378
12141.76 372
12142.80 369
12143.84 366
12144.88 364
12145.92 379
12146.96 356
12148.00 371
12149.04 375
12150.08 355
12151.12 365
12152.16 356
12153.20 360
12154.25 334
12155.29 340
12156.33 337
12157.37 378
12158.41 360
12159.45 359
12160.49 366
12161.53 343
12162.58 332
12163.62 345
12164.66 361
12165.70 339
12166.74 331
12167.78 337
12168.82 347
12169.87 330
12170.91 313
12171.95 346
12172.99 332
12174.03 360
12175.08 331
12176.12 336
12177.16 342
12178.20 334
12179.24 361
12180.29 335
12181.33 348
12182.37 334
12183.41 353
12184.46 338
12185.50 330
12186.54 347
12187.58 337
12188.63 347
12189.67 342
12190.71 324
12191.75 332
12192.80 333
12193.84 344
12194.88 308
12195.92 322
12196.97 304
12198.01 306
12199.05 311
12200.10 324
12201.14 305
12202.18 323
12203.23 326
12204.27 346
12205.31 327
12206.36 304
12207.40 336
12208.44 325
12209.49 314
12210.53 311
12211.57 312
12212.62 287
12213.66 289
12214.70 323
12215.75 330
12216.79 317
12217.84 299
12218.88 313
12219.92 325
12220.97 309
12222.01 314
12223.06 291
12224.10 300
12225.14 315
12226.19 306
12227.23 303
12228.28 286
12229.32 310
12230.36 305
12231.41 305
12232.45 278
12233.50 300
12234.54 280
12235.59 294
12236.63 304
12237.68 296
12238.72 303
12239.77 307
12240.81 322
12241.86 324
12242.90 329
12243.94 333
12244.99 307
12246.03 308
12247.08 316
12248.13 292
12249.17 313
12250.22 301
12251.26 276
12252.31 306
12253.35 278
12254.40 271
12255.44 294
12256.49 260
12257.53 277
12258.58 283
12259.62 274
12260.67 267
12261.72 263
12262.76 259
12263.81 244
12264.85 280
12265.90 269
12266.94 272
12267.99 254
12269.04 268
12270.08 271
12271.13 247
12272.17 241
12273.22 245
12274.27 282
12275.31 257
12276.36 269
12277.41 262
12278.45 264
12279.50 264
12280.55 267
12281.59 263
12282.64 248
12283.69 258
12284.73 282
12285.78 262
12286.83 269
12287.87 242
12288.92 256
12289.97 270
12291.01 254
12292.06 234
12293.11 224
12294.15 245
12295.20 240
12296.25 233
12297.30 236
12298.34 249
12299.39 255
12300.44 260
12301.48 249
12302.53 243
12303.58 267
12304.63 233
12305.67 258
12306.72 244
12307.77 246
12308.82 235
12309.87 257
12310.91 231
12311.96 245
12313.01 278
12314.06 247
12315.10 231
12316.15 232
12317.20 238
12318.25 238
12319.30 249
12320.34 235
12321.39 248
12322.44 242
12323.49 231
12324.54 248
12325.59 231
12326.63 225
12327.68 218
12328.73 226
12329.78 249
12330.83 243
12331.88 236
12332.93 264
12333.98 252
12335.02 225
12336.07 246
12337.12 245
12338.17 220
12339.22 220
12340.27 233
12341.32 258
12342.37 237
12343.42 226
12344.47 228
12345.51 239
12346.56 235
12347.61 237
12348.66 238
12349.71 229
12350.76 232
12351.81 224
12352.86 235
12353.91 234
12354.96 226
12356.01 246
12357.06 231
12358.11 247
12359.16 230
12360.21 224
12361.26 264
12362.31 259
12363.36 224
12364.41 243
12365.46 260
12366.51 264
12367.56 236
12368.61 232
12369.66 221
12370.71 267
12371.76 257
12372.81 246
12373.86 255
12374.91 254
12375.96 247
12377.01 261
12378.06 238
12379.11 255
12380.17 230
12381.22 244
12382.27 234
12383.32 256
12384.37 242
12385.42 260
12386.47 247
12387.52 251
12388.57 264
12389.62 258
12390.67 255
12391.73 263
12392.78 277
12393.83 239
12394.88 247
12395.93 264
12396.98 282
12398.03 266
12399.09 238
12400.14 242
12401.19 254
12402.24 268
12403.29 239
12404.34 259
12405.40 256
12406.45 259
12407.50 258
12408.55 255
12409.60 244
12410.66 241
12411.71 265
12412.76 263
12413.81 271
12414.86 258
12415.92 279
12416.97 285
12418.02 276
12419.07 256
12420.13 263
12421.18 285
12422.23 272
12423.28 259
12424.34 277
12425.39 265
12426.44 271
12427.49 261
12428.55 274
12429.60 267
12430.65 291
12431.71 274
12432.76 266
12433.81 285
12434.86 268
12435.92 292
12436.97 284
12438.02 286
12439.08 275
12440.13 257
12441.18 289
12442.24 280
12443.29 296
12444.34 292
12445.40 303
12446.45 312
12447.50 290
12448.56 301
12449.61 306
12450.67 291
12451.72 301
12452.77 327
12453.83 316
12454.88 338
12455.94 365
12456.99 346
12458.04 360
12459.10 377
12460.15 365
12461.21 337
12462.26 369
12463.31 402
12464.37 424
12465.42 441
12466.48 464
12467.53 481
12468.59 503
12469.64 555
12470.70 576
12471.75 588
12472.80 605
12473.86 637
12474.91 667
12475.97 657
12477.02 614
12478.08 630
12479.13 590
12480.19 545
12481.24 547
12482.30 517
12483.35 479
12484.41 461
12485.46 423
12486.52 382
12487.57 394
12488.63 409
12489.69 399
12490.74 370
12491.80 362
12492.85 363
12493.91 346
12494.96 333
12496.02 338
12497.07 331
12498.13 333
12499.19 332
12500.24 308
12501.30 324
12502.35 332
12503.41 351
12504.47 335
12505.52 351
12506.58 319
12507.63 345
12508.69 341
12509.75 363
12510.80 353
12511.86 363
12512.91 337
12513.97 353
12515.03 328
12516.08 321
12517.14 359
12518.20 344
12519.25 374
12520.31 360
12521.37 347
12522.42 319
12523.48 333
12524.54 347
12525.59 338
12526.65 343
12527.71 329
12528.77 341
12529.82 344
12530.88 351
12531.94 339
12532.99 337
12534.05 351
12535.11 338
12536.17 359
12537.22 371
12538.28 368
12539.34 378
12540.40 353
12541.45 371
12542.51 375
12543.57 401
12544.63 398
12545.68 389
12546.74 412
12547.80 413
12548.86 405
12549.92 411
12550.97 438
12552.03 436
12553.09 453
12554.15 431
12555.21 459
12556.26 422
12557.32 440
12558.38 409
12559.44 386
12560.50 390
12561.56 389
12562.61 412
12563.67 386
12564.73 367
12565.79 390
12566.85 402
12567.91 390
12568.97 393
12570.02 366
12571.08 356
12572.14 347
12573.20 359
12574.26 354
12575.32 356
12576.38 349
12577.44 364
12578.50 376
12579.56 390
12580.61 325
12581.67 340
12582.73 346
12583.79 343
12584.85 353
12585.91 361
12586.97 358
12588.03 378
12589.09 372
12590.15 383
12591.21 369
12592.27 392
12593.33 373
12594.39 399
12595.45 365
12596.51 403
12597.57 379
12598.63 374
12599.69 382
12600.75 407
12601.81 363
12602.87 395
12603.93 400
12604.99 401
12606.05 388
12607.11 384
12608.17 377
12609.23 412
12610.29 434
12611.35 398
12612.41 410
12613.47 403
12614.53 440
12615.59 453
12616.66 418
12617.72 385
12618.78 421
12619.84 435
12620.90 447
12621.96 440
12623.02 438
12624.08 453
12625.14 491
12626.20 470
12627.26 449
12628.33 488
12629.39 497
12630.45 472
12631.51 467
12632.57 460
12633.63 463
12634.69 436
12635.76 442
12636.82 431
12637.88 414
12638.94 449
12640.00 423
12641.06 406
12642.13 417
12643.19 394
12644.25 394
12645.31 411
12646.37 401
12647.44 426
12648.50 434
12649.56 413
12650.62 439
12651.68 392
12652.75 416
12653.81 429
12654.87 419
12655.93 404
12657.00 413
12658.06 415
12659.12 392
12660.18 438
12661.25 435
12662.31 459
12663.37 441
12664.43 482
12665.50 445
12666.56 454
12667.62 460
12668.69 481
12669.75 474
12670.81 463
12671.88 466
12672.94 481
12674.00 478
12675.06 466
12676.13 471
12677.19 504
12678.25 500
12679.32 475
12680.38 485
12681.44 494
12682.51 514
12683.57 510
12684.64 539
12685.70 511
12686.76 507
12687.83 561
12688.89 573
12689.95 554
12691.02 585
12692.08 592
12693.15 594
12694.21 577
12695.27 591
12696.34 627
12697.40 623
12698.47 653
12699.53 638
12700.59 655
12701.66 644
12702.72 658
12703.79 647
12704.85 661
12705.92 664
12706.98 649
12708.05 669
12709.11 697
12710.18 700
12711.24 697
12712.30 674
12713.37 677
12714.43 663
12715.50 679
12716.56 668
12717.63 694
12718.69 682
12719.76 686
12720.82 700
12721.89 731
12722.95 739
12724.02 728
12725.09 791
12726.15 817
12727.22 828
12728.28 868
12729.35 911
12730.41 901
12731.48 893
12732.54 849
12733.61 876
12734.68 883
12735.74 820
12736.81 784
12737.87 796
12738.94 742
12740.00 701
12741.07 657
12742.14 614
12743.20 624
12744.27 583
12745.33 572
12746.40 578
12747.47 565
12748.53 593
12749.60 558
12750.67 553
12751.73 553
12752.80 558
12753.87 555
12754.93 526
12756.00 535
12757.07 529
12758.13 486
12759.20 515
12760.27 513
12761.33 534
12762.40 499
12763.47 501
12764.53 487
12765.60 480
12766.67 500
12767.73 499
12768.80 478
12769.87 468
12770.94 477
12772.00 452
12773.07 461
12774.14 439
12775.21 425
12776.27 414
12777.34 423
12778.41 441
12779.48 435
12780.54 434
12781.61 424
12782.68 407
12783.75 425
12784.81 425
12785.88 441
12786.95 441
12788.02 404
12789.09 417
12790.15 404
12791.22 403
12792.29 444
12793.36 427
12794.43 414
12795.49 410
12796.56 374
12797.63 380
12798.70 400
12799.77 387
12800.84 394
12801.90 417
12802.97 394
12804.04 417
12805.11 396
12806.18 402
12807.25 418
12808.32 408
12809.39 401
12810.45 442
12811.52 420
12812.59 401
12813.66 409
12814.73 412
12815.80 440
12816.87 442
12817.94 451
12819.01 444
12820.08 422
12821.15 423
12822.21 437
12823.28 419
12824.35 419
12825.42 454
12826.49 428
12827.56 406
12828.63 435
12829.70 416
12830.77 408
12831.84 400
12832.91 404
12833.98 395
12835.05 395
12836.12 377
12837.19 377
12838.26 378
12839.33 369
12840.40 342
12841.47 354
12842.54 349
12843.61 392
12844.68 345
12845.75 324
12846.82 334
12847.89 349
12848.96 352
12850.03 349
12851.10 333
12852.18 374
12853.25 325
12854.32 336
12855.39 318
12856.46 326
12857.53 336
12858.60 326
12859.67 302
12860.74 303
12861.81 330
12862.88 314
12863.96 295
12865.03 290
12866.10 294
12867.17 290
12868.24 309
12869.31 313
12870.38 306
12871.45 305
12872.53 288
12873.60 269
12874.67 303
12875.74 279
12876.81 289
12877.88 315
12878.96 307
12880.03 308
12881.10 281
12882.17 290
12883.24 297
12884.31 299
12885.39 297
12886.46 302
12887.53 286
12888.60 296
12889.68 282
12890.75 251
12891.82 259
12892.89 278
12893.96 281
12895.04 268
12896.11 277
12897.18 273
12898.25 289
12899.33 246
12900.40 266
12901.47 259
12902.54 268
12903.62 250
12904.69 264
12905.76 269
12906.84 243
12907.91 231
12908.98 239
12910.06 273
12911.13 257
12912.20 245
12913.27 252
12914.35 253
12915.42 243
12916.49 246
12917.57 259
12918.64 268
12919.71 253
12920.79 257
12921.86 245
12922.94 223
12924.01 220
12925.08 230
12926.16 227
12927.23 271
12928.30 251
12929.38 234
12930.45 237
12931.53 237
12932.60 233
12933.67 212
12934.75 234
12935.82 241
12936.90 234
12937.97 227
12939.04 231
12940.12 228
12941.19 218
12942.27 221
12943.34 240
12944.42 209
12945.49 212
12946.56 213
12947.64 226
12948.71 218
12949.79 220
12950.86 213
12951.94 209
12953.01 222
12954.09 230
12955.16 229
12956.24 207
12957.31 233
12958.39 243
12959.46 231
12960.54 227
12961.61 213
12962.69 217
12963.76 202
12964.84 207
12965.91 206
12966.99 203
12968.07 234
12969.14 217
12970.22 228
12971.29 205
12972.37 196
12973.44 213
12974.52 237
12975.59 225
12976.67 200
12977.75 223
12978.82 228
12979.90 209
12980.97 217
12982.05 189
12983.13 212
12984.20 209
12985.28 231
12986.35 210
12987.43 228
12988.51 217
12989.58 213
12990.66 216
12991.74 243
12992.81 225
12993.89 204
12994.97 215
12996.04 203
12997.12 197
12998.20 235
12999.27 224
13000.35 216
13001.43 217
13002.50 221
13003.58 214
13004.66 215
13005.73 222
13006.81 216
13007.89 233
13008.97 214
13010.04 223
13011.12 219
13012.20 215
13013.27 211
13014.35 233
13015.43 204
13016.51 209
13017.58 191
13018.66 196
13019.74 225
13020.82 202
13021.89 211
13022.97 218
13024.05 227
13025.13 235
13026.21 231
13027.28 218
13028.36 217
13029.44 202
13030.52 202
13031.60 204
13032.67 202
13033.75 204
13034.83 213
13035.91 228
13036.99 219
13038.07 213
13039.14 235
13040.22 236
13041.30 221
13042.38 215
13043.46 205
13044.54 236
13045.62 225
13046.69 226
13047.77 204
13048.85 213
13049.93 205
13051.01 237
13052.09 213
13053.17 209
13054.25 210
13055.33 239
13056.40 229
13057.48 217
13058.56 215
13059.64 218
13060.72 214
13061.80 215
13062.88 203
13063.96 188
13065.04 218
13066.12 222
13067.20 219
13068.28 218
13069.36 213
13070.44 200
13071.52 194
13072.60 203
13073.68 202
13074.76 187
13075.84 195
13076.92 218
13078.00 213
13079.08 224
13080.16 193
13081.24 207
13082.32 187
13083.40 212
13084.48 226
13085.56 210
13086.64 200
13087.72 201
13088.80 223
13089.88 212
13090.96 216
13092.04 209
13093.12 216
13094.20 216
13095.28 197
13096.36 206
13097.44 213
13098.52 223
13099.61 211
13100.69 211
13101.77 210
13102.85 201
13103.93 224
13105.01 189
13106.09 200
13107.17 211
13108.25 205
13109.34 203
13110.42 222
13111.50 227
13112.58 244
13113.66 215
13114.74 215
13115.82 209
13116.91 214
13117.99 227
13119.07 228
13120.15 237
13121.23 241
13122.31 235
13123.40 258
13124.48 250
13125.56 235
13126.64 228
13127.72 242
13128.81 224
13129.89 233
13130.97 228
13132.05 216
13133.14 237
13134.22 221
13135.30 237
13136.38 247
13137.47 223
13138.55 227
13139.63 223
13140.71 238
13141.80 218
13142.88 236
13143.96 225
13145.04 228
13146.13 231
13147.21 212
13148.29 211
13149.38 240
13150.46 240
13151.54 215
13152.62 228
13153.71 228
13154.79 224
13155.87 233
13156.96 230
13158.04 238
13159.12 245
13160.21 259
13161.29 252
13162.37 215
13163.46 215
13164.54 228
13165.62 243
13166.71 232
13167.79 208
13168.88 206
13169.96 237
13171.04 247
13172.13 232
13173.21 206
13174.30 223
13175.38 241
13176.46 238
13177.55 224
13178.63 240
13179.72 242
13180.80 244
13181.88 234
13182.97 212
13184.05 215
13185.14 218
13186.22 240
13187.31 262
13188.39 233
13189.48 215
13190.56 253
13191.65 236
13192.73 266
13193.81 229
13194.90 230
13195.98 232
13197.07 243
13198.15 247
13199.24 234
13200.32 244
13201.41 237
13202.49 244
13203.58 244
13204.67 234
13205.75 243
13206.84 237
13207.92 228
13209.01 241
13210.09 248
13211.18 242
13212.26 248
13213.35 246
13214.43 245
13215.52 250
13216.61 231
13217.69 239
13218.78 250
13219.86 238
13220.95 247
13222.04 239
13223.12 256
13224.21 243
13225.29 261
13226.38 238
13227.47 250
13228.55 244
13229.64 244
13230.72 263
13231.81 269
13232.90 250
13233.98 267
13235.07 253
13236.16 251
13237.24 254
13238.33 257
13239.42 261
13240.50 272
13241.59 265
13242.68 284
13243.76 267
13244.85 283
13245.94 295
13247.02 296
13248.11 291
13249.20 283
13250.29 277
13251.37 288
13252.46 294
13253.55 290
13254.63 295
13255.72 299
13256.81 289
13257.90 268
13258.98 272
13260.07 310
13261.16 312
13262.25 302
13263.33 296
13264.42 294
13265.51 273
13266.60 289
13267.69 317
13268.77 304
13269.86 298
13270.95 296
13272.04 304
13273.13 310
13274.21 337
13275.30 315
13276.39 301
13277.48 302
13278.57 331
13279.65 332
13280.74 332
13281.83 320
13282.92 328
13284.01 350
13285.10 324
13286.19 324
13287.27 343
13288.36 326
13289.45 351
13290.54 350
13291.63 355
13292.72 334
13293.81 343
13294.90 364
13295.98 357
13297.07 389
13298.16 383
13299.25 397
13300.34 382
13301.43 384
13302.52 392
13303.61 376
13304.70 354
13305.79 355
13306.88 379
13307.97 369
13309.06 397
13310.15 382
13311.24 419
13312.32 405
13313.41 413
13314.50 430
13315.59 427
13316.68 420
13317.77 415
13318.86 420
13319.95 412
13321.04 437
13322.13 407
13323.22 399
13324.31 417
13325.40 414
13326.49 438
13327.58 433
13328.68 436
13329.77 432
13330.86 427
13331.95 426
13333.04 452
13334.13 428
13335.22 438
13336.31 475
13337.40 467
13338.49 475
13339.58 481
13340.67 452
13341.76 468
13342.85 456
13343.94 472
13345.04 478
13346.13 455
13347.22 479
13348.31 489
13349.40 473
13350.49 472
13351.58 461
13352.67 499
13353.77 472
13354.86 497
13355.95 522
13357.04 513
13358.13 522
13359.22 519
13360.31 514
13361.41 531
13362.50 557
13363.59 533
13364.68 564
13365.77 538
13366.87 557
13367.96 574
13369.05 576
13370.14 565
13371.23 520
13372.33 515
13373.42 504
13374.51 506
13375.60 501
13376.69 471
13377.79 434
13378.88 456
13379.97 431
13381.06 411
13382.16 422
13383.25 395
13384.34 400
13385.43 394
13386.53 366
13387.62 373
13388.71 381
13389.81 375
13390.90 372
13391.99 363
13393.08 355
13394.18 389
13395.27 397
13396.36 368
13397.46 353
13398.55 375
13399.64 358
13400.74 409
13401.83 375
13402.92 367
13404.02 354
13405.11 339
13406.20 374
13407.30 382
13408.39 368
13409.48 388
13410.58 377
13411.67 380
13412.77 368
13413.86 396
13414.95 402
13416.05 378
13417.14 361
13418.23 369
13419.33 374
13420.42 377
13421.52 372
13422.61 399
13423.71 383
13424.80 403
13425.89 405
13426.99 410
13428.08 386
13429.18 393
13430.27 416
13431.37 402
13432.46 408
13433.56 403
13434.65 403
13435.74 407
13436.84 392
13437.93 395
13439.03 401
13440.12 424
13441.22 429
13442.31 423
13443.41 412
13444.50 436
13445.60 402
13446.69 405
13447.79 414
13448.88 430
13449.98 431
13451.08 416
13452.17 456
13453.27 452
13454.36 434
13455.46 463
13456.55 461
13457.65 427
13458.74 453
13459.84 476
13460.94 455
13462.03 462
13463.13 449
13464.22 462
13465.32 470
13466.41 471
13467.51 447
13468.61 473
13469.70 477
13470.80 465
13471.90 483
13472.99 474
13474.09 459
13475.18 473
13476.28 503
13477.38 472
13478.47 495
13479.57 481
13480.67 461
13481.76 481
13482.86 494
13483.96 434
13485.05 515
13486.15 502
13487.25 527
13488.34 521
13489.44 527
13490.54 538
13491.63 582
13492.73 579
13493.83 575
13494.93 564
13496.02 589
13497.12 598
13498.22 616
13499.31 617
13500.41 599
13501.51 568
13502.61 622
13503.70 605
13504.80 570
13505.90 574
13507.00 571
13508.09 582
13509.19 554
13510.29 564
13511.39 517
13512.49 526
13513.58 494
13514.68 472
13515.78 495
13516.88 507
13517.98 483
13519.07 452
13520.17 462
13521.27 482
13522.37 458
13523.47 447
13524.57 444
13525.66 456
13526.76 436
13527.86 432
13528.96 414
13530.06 421
13531.16 420
13532.25 417
13533.35 434
13534.45 447
13535.55 420
13536.65 396
13537.75 413
13538.85 456
13539.95 416
13541.05 395
13542.14 380
13543.24 373
13544.34 380
13545.44 387
13546.54 382
13547.64 380
13548.74 392
13549.84 364
13550.94 353
13552.04 370
13553.14 367
13554.24 351
13555.34 367
13556.44 355
13557.54 385
13558.64 365
13559.74 378
13560.84 383
13561.94 342
13563.04 331
13564.13 357
13565.23 358
13566.34 385
13567.44 354
13568.54 329
13569.64 331
13570.74 333
13571.84 363
13572.94 357
13574.04 343
13575.14 379
13576.24 354
13577.34 351
13578.44 338
13579.54 342
13580.64 330
13581.74 335
13582.84 362
13583.94 338
13585.04 356
13586.14 344
13587.24 321
13588.35 334
13589.45 324
13590.55 355
13591.65 359
13592.75 375
13593.85 377
13594.95 370
13596.05 357
13597.15 373
13598.26 387
13599.36 363
13600.46 382
13601.56 380
13602.66 372
13603.76 349
13604.86 385
13605.97 366
13607.07 364
13608.17 378
13609.27 365
13610.37 362
13611.47 359
13612.58 354
13613.68 341
13614.78 380
13615.88 369
13616.98 329
13618.09 371
13619.19 387
13620.29 376
13621.39 378
13622.50 384
13623.60 342
13624.70 360
13625.80 388
13626.91 360
13628.01 355
13629.11 345
13630.21 347
13631.32 390
13632.42 374
13633.52 347
13634.62 373
13635.73 401
13636.83 377
13637.93 366
13639.04 354
13640.14 376
13641.24 347
13642.35 361
13643.45 365
13644.55 350
13645.65 352
13646.76 373
13647.86 367
13648.96 341
13650.07 365
13651.17 354
13652.28 357
13653.38 358
13654.48 372
13655.59 405
13656.69 378
13657.79 358
13658.90 355
13660.00 346
13661.11 339
13662.21 314
13663.31 363
13664.42 338
13665.52 333
13666.63 335
13667.73 367
13668.83 363
13669.94 350
13671.04 343
13672.15 344
13673.25 373
13674.36 373
13675.46 358
13676.56 337
13677.67 376
13678.77 368
13679.88 357
13680.98 344
13682.09 368
13683.19 369
13684.30 368
13685.40 368
13686.51 379
13687.61 354
13688.72 335
13689.82 369
13690.93 368
13692.03 381
13693.14 369
13694.24 370
13695.35 347
13696.45 366
13697.56 358
13698.66 389
13699.77 374
13700.87 413
13701.98 389
13703.09 391
13704.19 387
13705.30 385
13706.40 392
13707.51 398
13708.61 410
13709.72 424
13710.83 404
13711.93 413
13713.04 439
13714.14 452
13715.25 447
13716.36 446
13717.46 475
13718.57 454
13719.67 462
13720.78 454
13721.89 464
13722.99 440
13724.10 431
13725.21 450
13726.31 473
13727.42 495
13728.53 469
13729.63 505
13730.74 452
13731.85 515
13732.95 494
13734.06 509
13735.17 512
13736.27 541
13737.38 513
13738.49 549
13739.59 564
13740.70 585
13741.81 522
13742.92 526
13744.02 596
13745.13 604
13746.24 592
13747.35 572
13748.45 626
13749.56 670
13750.67 676
13751.78 677
13752.88 705
13753.99 719
13755.10 765
13756.21 779
13757.31 794
13758.42 828
13759.53 795
13760.64 811
13761.75 847
13762.85 858
13763.96 864
13765.07 844
13766.18 836
13767.29 849
13768.39 819
13769.50 819
13770.61 795
13771.72 789
13772.83 756
13773.94 805
13775.04 754
13776.15 733
13777.26 689
13778.37 653
13779.48 633
13780.59 614
13781.70 595
13782.80 581
13783.91 560
13785.02 515
13786.13 504
13787.24 490
13788.35 496
13789.46 475
13790.57 486
13791.68 463
13792.79 459
13793.90 443
13795.00 474
13796.11 445
13797.22 444
13798.33 447
13799.44 449
13800.55 427
13801.66 431
13802.77 442
13803.88 421
13804.99 409
13806.10 411
13807.21 430
13808.32 406
13809.43 395
13810.54 411
13811.65 400
13812.76 415
13813.87 409
13814.98 395
13816.09 411
13817.20 395
13818.31 377
13819.42 367
13820.53 379
13821.64 386
13822.75 368
13823.86 397
13824.97 374
13826.08 370
13827.19 385
13828.30 372
13829.41 378
13830.53 387
13831.64 385
13832.75 386
13833.86 358
13834.97 366
13836.08 403
13837.19 395
13838.30 373
13839.41 353
13840.52 413
13841.64 413
13842.75 412
13843.86 395
13844.97 387
13846.08 406
13847.19 403
13848.30 384
13849.41 394
13850.53 406
13851.64 404
13852.75 380
13853.86 387
13854.97 376
13856.08 372
13857.20 390
13858.31 361
13859.42 399
13860.53 416
13861.64 391
13862.76 371
13863.87 371
13864.98 400
13866.09 399
13867.20 395
13868.32 405
13869.43 393
13870.54 399
13871.65 394
13872.77 395
13873.88 395
13874.99 394
13876.10 392
13877.22 398
13878.33 403
13879.44 414
13880.55 418
13881.67 408
13882.78 417
13883.89 437
13885.01 433
13886.12 434
13887.23 452
13888.34 468
13889.46 450
13890.57 480
13891.68 455
13892.80 493
13893.91 459
13895.02 417
13896.14 469
13897.25 442
13898.36 453
13899.48 452
13900.59 457
13901.70 415
13902.82 425
13903.93 427
13905.05 384
13906.16 414
13907.27 391
13908.39 386
13909.50 362
13910.61 377
13911.73 378
13912.84 350
13913.96 362
13915.07 360
13916.19 359
13917.30 382
13918.41 370
13919.53 368
13920.64 343
13921.76 351
13922.87 338
13923.99 350
13925.10 355
13926.21 374
13927.33 364
13928.44 356
13929.56 354
13930.67 356
13931.79 345
13932.90 373
13934.02 371
13935.13 359
13936.25 342
13937.36 373
13938.48 331
13939.59 347
13940.71 330
13941.82 338
13942.94 345
13944.05 364
13945.17 337
13946.28 346
13947.40 350
13948.52 344
13949.63 327
13950.75 310
13951.86 317
13952.98 340
13954.09 367
13955.21 336
13956.32 326
13957.44 323
13958.56 351
13959.67 333
13960.79 359
13961.90 339
13963.02 335
13964.14 343
13965.25 326
13966.37 338
13967.48 333
13968.60 332
13969.72 315
13970.83 343
13971.95 316
13973.07 342
13974.18 324
13975.30 340
13976.42 347
13977.53 366
13978.65 349
13979.77 330
13980.88 352
13982.00 356
13983.12 346
13984.23 326
13985.35 326
13986.47 340
13987.58 344
13988.70 320
13989.82 340
13990.94 339
13992.05 367
13993.17 364
13994.29 369
13995.40 318
13996.52 333
13997.64 351
13998.76 324
13999.87 336
14000.99 352
14002.11 340
14003.23 335
14004.35 349
14005.46 350
14006.58 351
14007.70 351
14008.82 366
14009.93 369
14011.05 373
14012.17 344
14013.29 369
14014.41 373
14015.52 396
14016.64 359
14017.76 355
14018.88 345
14020.00 359
14021.12 360
14022.23 354
14023.35 334
14024.47 359
14025.59 372
14026.71 380
14027.83 384
14028.95 367
14030.06 394
14031.18 397
14032.30 392
14033.42 397
14034.54 378
14035.66 385
14036.78 377
14037.90 422
14039.02 400
14040.14 402
14041.25 418
14042.37 406
14043.49 397
14044.61 381
14045.73 410
14046.85 431
14047.97 430
14049.09 455
14050.21 448
14051.33 477
14052.45 449
14053.57 456
14054.69 466
14055.81 481
14056.93 494
14058.05 480
14059.17 500
14060.29 487
14061.41 491
14062.53 498
14063.65 532
14064.77 518
14065.89 533
14067.01 532
14068.13 529
14069.25 544
14070.37 518
14071.49 528
14072.61 557
14073.73 536
14074.85 546
14075.97 539
14077.09 576
14078.21 576
14079.33 577
14080.45 560
14081.57 601
14082.69 568
14083.82 589
14084.94 612
14086.06 626
14087.18 579
14088.30 621
14089.42 619
14090.54 603
14091.66 618
14092.78 626
14093.91 624
14095.03 672
14096.15 667
14097.27 656
14098.39 663
14099.51 603
14100.63 589
14101.76 604
14102.88 580
14104.00 594
14105.12 535
14106.24 532
14107.36 534
14108.49 530
14109.61 511
14110.73 472
14111.85 492
14112.97 497
14114.10 470
14115.22 465
14116.34 463
14117.46 465
14118.58 421
14119.71 432
14120.83 447
14121.95 417
14123.07 409
14124.20 397
14125.32 418
14126.44 414
14127.56 411
14128.69 382
14129.81 363
14130.93 402
14132.06 381
14133.18 422
14134.30 385
14135.42 360
14136.55 374
14137.67 402
14138.79 372
14139.92 382
14141.04 362
14142.16 390
14143.29 372
14144.41 363
14145.53 366
14146.66 338
14147.78 371
14148.90 380
14150.03 373
14151.15 358
14152.27 356
14153.40 377
14154.52 357
14155.64 348
14156.77 355
14157.89 343
14159.02 381
14160.14 373
14161.26 344
14162.39 339
14163.51 354
14164.64 344
14165.76 329
14166.88 373
14168.01 351
14169.13 341
14170.26 353
14171.38 333
14172.51 352
14173.63 336
14174.75 333
14175.88 336
14177.00 329
14178.13 325
14179.25 342
14180.38 352
14181.50 319
14182.63 313
14183.75 332
14184.88 321
14186.00 317
14187.13 322
14188.25 318
14189.38 309
14190.50 322
14191.63 292
14192.75 310
14193.88 316
14195.00 326
14196.13 327
14197.25 305
14198.38 295
14199.50 312
14200.63 300
14201.76 319
14202.88 308
14204.01 302
14205.13 296
14206.26 333
14207.38 303
14208.51 306
14209.64 286
14210.76 293
14211.89 298
14213.01 284
14214.14 289
14215.27 284
14216.39 290
14217.52 271
14218.64 308
14219.77 311
14220.90 291
14222.02 304
14223.15 303
14224.28 299
14225.40 297
14226.53 281
14227.66 276
14228.78 265
14229.91 261
14231.04 295
14232.16 282
14233.29 265
14234.42 263
14235.54 296
14236.67 291
14237.80 267
14238.92 269
14240.05 279
14241.18 281
14242.31 275
14243.43 273
14244.56 268
14245.69 278
14246.82 250
14247.94 264
14249.07 265
14250.20 274
14251.33 271
14252.45 269
14253.58 261
14254.71 259
14255.84 255
14256.96 258
14258.09 264
14259.22 279
14260.35 268
14261.47 253
14262.60 258
14263.73 264
14264.86 247
14265.99 246
14267.12 249
14268.24 254
14269.37 251
14270.50 234
14271.63 253
14272.76 262
14273.89 247
14275.01 248
14276.14 221
14277.27 221
14278.40 246
14279.53 249
14280.66 219
14281.79 238
14282.91 246
14284.04 212
14285.17 225
14286.30 222
14287.43 207
14288.56 248
14289.69 246
14290.82 231
14291.95 240
14293.08 243
14294.20 258
14295.33 222
14296.46 212
14297.59 211
14298.72 224
14299.85 231
14300.98 217
14302.11 216
14303.24 198
14304.37 239
14305.50 235
14306.63 213
14307.76 212
14308.89 214
14310.02 195
14311.15 209
14312.28 215
14313.41 212
14314.54 201
14315.67 230
14316.80 201
14317.93 215
14319.06 183
14320.19 212
14321.32 227
14322.45 211
14323.58 202
14324.71 217
14325.84 219
14326.97 221
14328.10 219
14329.23 210
14330.36 194
14331.49 180
14332.62 198
14333.76 186
14334.89 217
14336.02 180
14337.15 209
14338.28 191
14339.41 205
14340.54 193
14341.67 204
14342.80 196
14343.93 194
14345.07 206
14346.20 186
14347.33 203
14348.46 188
14349.59 197
14350.72 215
14351.85 193
14352.99 208
14354.12 204
14355.25 186
14356.38 207
14357.51 206
14358.64 209
14359.78 205
14360.91 203
14362.04 204
14363.17 179
14364.30 206
14365.44 191
14366.57 215
14367.70 196
14368.83 190
14369.96 197
14371.10 187
14372.23 206
14373.36 202
14374.49 192
14375.63 204
14376.76 199
14377.89 222
14379.02 195
14380.16 177
14381.29 204
14382.42 195
14383.55 196
14384.69 188
14385.82 204
14386.95 197
14388.09 216
14389.22 205
14390.35 189
14391.49 174
14392.62 219
14393.75 200
14394.89 204
14396.02 192
14397.15 190
14398.28 209
14399.42 208
14400.55 221
14401.69 194
14402.82 199
14403.95 212
14405.09 215
14406.22 214
14407.35 195
14408.49 210
14409.62 207
14410.75 205
14411.89 204
14413.02 229
14414.16 215
14415.29 228
14416.42 235
14417.56 224
14418.69 229
14419.83 226
14420.96 228
14422.10 236
14423.23 220
14424.36 243
14425.50 252
14426.63 248
14427.77 237
14428.90 242
14430.04 237
14431.17 230
14432.31 218
14433.44 229
14434.58 223
14435.71 243
14436.85 221
14437.98 223
14439.12 250
14440.25 253
14441.39 226
14442.52 230
14443.66 251
14444.79 239
14445.93 243
14447.06 217
14448.20 246
14449.33 235
14450.47 258
14451.60 235
14452.74 228
14453.87 228
14455.01 225
14456.14 230
14457.28 236
14458.42 245
14459.55 252
14460.69 246
14461.82 248
14462.96 241
14464.10 264
14465.23 269
14466.37 236
14467.50 271
14468.64 243
14469.78 253
14470.91 267
14472.05 257
14473.18 242
14474.32 238
14475.46 248
14476.59 241
14477.73 236
14478.87 267
14480.00 249
14481.14 228
14482.28 219
14483.41 214
14484.55 225
14485.69 219
14486.82 215
14487.96 230
14489.10 220
14490.23 226
14491.37 211
14492.51 240
14493.65 234
14494.78 241
14495.92 246
14497.06 220
14498.19 220
14499.33 245
14500.47 235
14501.61 251
14502.74 270
14503.88 247
14505.02 233
14506.16 220
14507.29 226
14508.43 234
14509.57 215
14510.71 225
14511.85 216
14512.98 236
14514.12 193
14515.26 217
14516.40 220
14517.54 203
14518.67 229
14519.81 206
14520.95 216
14522.09 213
14523.23 193
14524.36 206
14525.50 229
14526.64 208
14527.78 198
14528.92 229
14530.06 207
14531.19 204
14532.33 202
14533.47 226
14534.61 193
14535.75 196
14536.89 225
14538.03 215
14539.17 195
14540.31 206
14541.44 193
14542.58 195
14543.72 216
14544.86 215
14546.00 208
14547.14 216
14548.28 222
14549.42 224
14550.56 210
14551.70 191
14552.84 207
14553.98 215
14555.12 211
14556.25 214
14557.39 207
14558.53 214
14559.67 215
14560.81 206
14561.95 217
14563.09 216
14564.23 229
14565.37 204
14566.51 209
14567.65 209
14568.79 212
14569.93 238
14571.07 227
14572.21 214
14573.35 209
14574.49 225
14575.63 215
14576.77 215
14577.92 210
14579.06 206
14580.20 228
14581.34 237
14582.48 223
14583.62 219
14584.76 226
14585.90 205
14587.04 235
14588.18 226
14589.32 209
14590.46 235
14591.60 232
14592.74 244
14593.89 225
14595.03 230
14596.17 233
14597.31 252
14598.45 233
14599.59 244
14600.73 229
14601.87 236
14603.02 224
14604.16 251
14605.30 253
14606.44 232
14607.58 233
14608.72 249
14609.86 260
14611.01 274
14612.15 243
14613.29 257
14614.43 241
14615.57 265
14616.72 251
14617.86 275
14619.00 284
14620.14 283
14621.28 265
14622.43 273
14623.57 282
14624.71 279
14625.85 288
14627.00 291
14628.14 322
14629.28 301
14630.42 295
14631.56 293
14632.71 302
14633.85 293
14634.99 326
14636.14 313
14637.28 294
14638.42 297
14639.56 292
14640.71 251
14641.85 265
14642.99 268
14644.14 234
14645.28 249
14646.42 248
14647.56 233
14648.71 222
14649.85 215
14650.99 227
14652.14 224
14653.28 202
14654.42 201
14655.57 203
14656.71 194
14657.85 183
14659.00 182
14660.14 179
14661.29 196
14662.43 201
14663.57 212
14664.72 197
14665.86 196
14667.00 195
14668.15 212
14669.29 201
14670.44 178
14671.58 186
14672.73 187
14673.87 194
14675.01 192
14676.16 192
14677.30 189
14678.45 189
14679.59 192
14680.74 176
14681.88 186
14683.02 160
14684.17 176
14685.31 178
14686.46 166
14687.60 185
14688.75 183
14689.89 172
14691.04 171
14692.18 146
14693.33 159
14694.47 171
14695.62 179
14696.76 166
14697.91 168
14699.05 166
14700.20 152
14701.34 169
14702.49 179
14703.63 168
14704.78 159
14705.92 166
14707.07 147
14708.22 155
14709.36 155
14710.51 159
14711.65 150
14712.80 180
14713.94 165
14715.09 161
14716.23 172
14717.38 161
14718.53 156
14719.67 160
14720.82 184
14721.96 163
14723.11 150
14724.26 145
14725.40 141
14726.55 142
14727.70 150
14728.84 167
14729.99 172
14731.13 165
14732.28 170
14733.43 170
14734.57 149
14735.72 149
14736.87 164
14738.01 165
14739.16 164
14740.31 168
14741.45 155
14742.60 157
14743.75 166
14744.89 158
14746.04 148
14747.19 141
14748.34 146
14749.48 152
14750.63 149
14751.78 127
14752.92 137
14754.07 152
14755.22 155
14756.37 143
14757.51 166
14758.66 144
14759.81 149
14760.96 145
14762.10 142
14763.25 126
14764.40 156
14765.55 154
14766.70 133
14767.84 137
14768.99 142
14770.14 154
14771.29 146
14772.43 126
14773.58 140
14774.73 151
14775.88 134
14777.03 154
14778.18 133
14779.32 136
14780.47 153
14781.62 149
14782.77 142
14783.92 139
14785.07 144
14786.21 144
14787.36 131
14788.51 140
14789.66 133
14790.81 148
14791.96 138
14793.11 146
14794.26 135
14795.40 149
14796.55 133
14797.70 140
14798.85 162
14800.00 132
14801.15 124
14802.30 122
14803.45 138
14804.60 129
14805.75 128
14806.90 123
14808.05 128
14809.19 139
14810.34 116
14811.49 139
14812.64 119
14813.79 124
14814.94 132
14816.09 132
14817.24 136
14818.39 131
14819.54 140
14820.69 110
14821.84 160
14822.99 161
14824.14 111
14825.29 134
14826.44 117
14827.59 125
14828.74 129
14829.89 121
14831.04 117
14832.19 130
14833.34 141
14834.49 139
14835.64 136
14836.79 129
14837.95 119
14839.10 116
14840.25 128
14841.40 114
14842.55 110
14843.70 116
14844.85 135
14846.00 125
14847.15 122
14848.30 121
14849.45 117
14850.60 110
14851.76 110
14852.91 99
14854.06 120
14855.21 118
14856.36 123
14857.51 133
14858.66 102
14859.81 110
14860.97 125
14862.12 107
14863.27 110
14864.42 105
14865.57 111
14866.72 118
14867.88 120
14869.03 131
14870.18 120
14871.33 123
14872.48 127
14873.64 118
14874.79 114
14875.94 113
14877.09 121
14878.24 123
14879.40 115
14880.55 131
14881.70 117
14882.85 117
14884.00 112
14885.16 107
14886.31 111
14887.46 110
14888.61 112
14889.77 108
14890.92 121
14892.07 115
14893.23 94
14894.38 114
14895.53 118
14896.68 105
14897.84 111
14898.99 111
14900.14 126
14901.30 116
14902.45 111
14903.60 97
14904.75 104
14905.91 127
14907.06 112
14908.21 128
14909.37 128
14910.52 120
14911.67 121
14912.83 122
14913.98 120
14915.14 120
14916.29 137
14917.44 119
14918.60 117
14919.75 121
14920.90 104
14922.06 114
14923.21 119
14924.37 117
14925.52 122
14926.67 112
14927.83 114
14928.98 122
14930.14 123
14931.29 107
14932.44 110
14933.60 105
14934.75 110
14935.91 118
14937.06 122
14938.22 117
14939.37 102
14940.52 113
14941.68 104
14942.83 119
14943.99 112
14945.14 124
14946.30 118
14947.45 97
14948.61 88
14949.76 112
14950.92 102
14952.07 118
14953.23 113
14954.38 127
14955.54 99
14956.69 125
14957.85 116
14959.00 133
14960.16 117
14961.31 121
14962.47 133
14963.62 155
14964.78 132
14965.94 118
14967.09 96
14968.25 114
14969.40 126
14970.56 116
14971.71 124
14972.87 114
14974.03 115
14975.18 105
14976.34 114
14977.49 111
14978.65 122
14979.81 137
14980.96 137
14982.12 113
14983.27 124
14984.43 115
14985.59 114
14986.74 111
14987.90 109
14989.06 114
14990.21 112
14991.37 119
14992.53 113
14993.68 119
14994.84 106
14996.00 115
14997.15 104
14998.31 114
14999.47 105
15000.62 122
15001.78 119
15002.94 99
15004.09 100
15005.25 97
15006.41 115
15007.56 103
15008.72 99
15009.88 114
15011.04 113
15012.19 117
15013.35 115
15014.51 119
15015.67 100
15016.82 102
15017.98 91
15019.14 106
15020.30 116
15021.45 110
15022.61 104
15023.77 91
15024.93 108
15026.08 104
15027.24 110
15028.40 96
15029.56 116
15030.72 91
15031.87 105
15033.03 109
15034.19 110
15035.35 113
15036.51 117
15037.67 110
15038.82 101
15039.98 120
15041.14 102
15042.30 121
15043.46 108
15044.62 110
15045.78 98
15046.93 108
15048.09 116
15049.25 126
15050.41 113
15051.57 102
15052.73 110
15053.89 116
15055.05 116
15056.20 116
15057.36 121
15058.52 113
15059.68 112
15060.84 119
15062.00 117
15063.16 125
15064.32 128
15065.48 116
15066.64 121
15067.80 114
15068.96 116
15070.12 107
15071.28 114
15072.44 112
15073.60 122
15074.76 119
15075.91 121
15077.07 113
15078.23 106
15079.39 113
15080.55 119
15081.71 109
15082.87 112
15084.03 121
15085.19 108
15086.35 112
15087.51 108
15088.68 126
15089.84 124
15091.00 102
15092.16 104
15093.32 104
15094.48 112
15095.64 119
15096.80 109
15097.96 102
15099.12 107
15100.28 100
15101.44 111
15102.60 119
15103.76 116
15104.92 122
15106.08 115
15107.25 109
15108.41 111
15109.57 113
15110.73 109
15111.89 124
15113.05 97
15114.21 121
15115.37 109
15116.54 106
15117.70 102
15118.86 100
15120.02 107
15121.18 116
15122.34 124
15123.50 108
15124.67 109
15125.83 110
15126.99 100
15128.15 132
15129.31 143
15130.47 132
15131.64 110
15132.80 117
15133.96 131
15135.12 122
15136.28 137
15137.45 124
15138.61 124
15139.77 136
15140.93 130
15142.10 127
15143.26 137
15144.42 124
15145.58 131
15146.75 142
15147.91 131
15149.07 128
15150.23 110
15151.40 123
15152.56 129
15153.72 134
15154.88 125
15156.05 121
15157.21 129
15158.37 126
15159.54 143
15160.70 133
15161.86 127
15163.03 148
15164.19 140
15165.35 133
15166.52 132
15167.68 120
15168.84 159
15170.01 143
15171.17 145
15172.33 130
15173.50 146
15174.66 137
15175.82 158
15176.99 126
15178.15 160
15179.31 150
15180.48 138
15181.64 151
15182.81 136
15183.97 162
15185.13 155
15186.30 163
15187.46 173
15188.63 157
15189.79 149
15190.95 158
15192.12 169
15193.28 160
15194.45 165
15195.61 177
15196.78 181
15197.94 173
15199.10 179
15200.27 177
15201.43 169
15202.60 156
15203.76 159
15204.93 159
15206.09 165
15207.26 163
15208.42 165
15209.59 166
15210.75 188
15211.92 184
15213.08 179
15214.25 185
15215.41 168
15216.58 194
15217.74 168
15218.91 170
15220.07 172
15221.24 169
15222.40 202
15223.57 183
15224.74 206
15225.90 196
15227.07 197
15228.23 197
15229.40 204
15230.56 191
15231.73 210
15232.89 190
15234.06 201
15235.23 193
15236.39 214
15237.56 204
15238.72 203
15239.89 173
15241.06 193
15242.22 197
15243.39 192
15244.56 164
15245.72 171
15246.89 193
15248.05 180
15249.22 174
15250.39 171
15251.55 174
15252.72 172
15253.89 180
15255.05 160
15256.22 152
15257.39 158
15258.55 151
15259.72 134
15260.89 175
15262.05 163
15263.22 156
15264.39 151
15265.56 157
15266.72 149
15267.89 151
15269.06 156
15270.22 166
15271.39 134
15272.56 145
15273.73 151
15274.89 148
15276.06 138
15277.23 132
15278.40 139
15279.56 134
15280.73 129
15281.90 127
15283.07 156
15284.23 138
15285.40 143
15286.57 128
15287.74 148
15288.91 141
15290.07 170
15291.24 159
15292.41 148
15293.58 148
15294.75 136
15295.92 141
15297.08 145
15298.25 161
15299.42 151
15300.59 144
15301.76 160
15302.93 150
15304.09 148
15305.26 128
15306.43 142
15307.60 150
15308.77 130
15309.94 135
15311.11 169
15312.28 153
15313.44 153
15314.61 148
15315.78 151
15316.95 156
15318.12 166
15319.29 157
15320.46 129
15321.63 136
15322.80 158
15323.97 154
15325.14 163
15326.30 150
15327.47 145
15328.64 151
15329.81 157
15330.98 153
15332.15 179
15333.32 167
15334.49 154
15335.66 151
15336.83 157
15338.00 156
15339.17 151
15340.34 153
15341.51 172
15342.68 167
15343.85 163
15345.02 167
15346.19 157
15347.36 169
15348.53 160
15349.70 152
15350.87 162
15352.04 146
15353.21 169
15354.38 170
15355.55 187
15356.72 193
15357.90 184
15359.07 177
15360.24 185
15361.41 170
15362.58 184
15363.75 185
15364.92 193
15366.09 202
15367.26 227
15368.43 204
15369.60 186
15370.77 176
15371.95 186
15373.12 177
15374.29 174
15375.46 168
15376.63 181
15377.80 176
15378.97 178
15380.15 151
15381.32 164
15382.49 196
15383.66 166
15384.83 178
15386.00 162
15387.17 168
15388.35 170
15389.52 180
15390.69 158
15391.86 140
15393.03 148
15394.21 184
15395.38 175
15396.55 163
15397.72 156
15398.89 157
15400.07 149
15401.24 149
15402.41 162
15403.58 147
15404.76 149
15405.93 157
15407.10 170
15408.27 149
15409.45 151
15410.62 145
15411.79 161
15412.96 155
15414.14 139
15415.31 134
15416.48 141
15417.66 132
15418.83 134
15420.00 138
15421.17 150
15422.35 144
15423.52 147
15424.69 129
15425.87 116
15427.04 139
15428.21 157
15429.39 143
15430.56 137
15431.73 141
15432.91 143
15434.08 130
15435.25 136
15436.43 137
15437.60 148
15438.77 141
15439.95 141
15441.12 128
15442.30 137
15443.47 152
15444.64 135
15445.82 146
15446.99 120
15448.17 132
15449.34 138
15450.51 124
15451.69 152
15452.86 128
15454.04 141
15455.21 155
15456.39 140
15457.56 123
15458.73 126
15459.91 144
15461.08 130
15462.26 122
15463.43 129
15464.61 136
15465.78 123
15466.96 134
15468.13 145
15469.31 127
15470.48 134
15471.66 129
15472.83 120
15474.01 129
15475.18 146
15476.36 140
15477.53 138
15478.71 157
15479.88 139
15481.06 141
15482.23 138
15483.41 130
15484.58 133
15485.76 142
15486.93 137
15488.11 133
15489.29 137
15490.46 151
15491.64 155
15492.81 137
15493.99 117
15495.16 134
15496.34 125
15497.52 141
15498.69 130
15499.87 133
15501.04 134
15502.22 157
15503.40 167
15504.57 149
15505.75 133
15506.92 134
15508.10 153
15509.28 155
15510.45 138
15511.63 144
15512.81 156
15513.98 155
15515.16 119
15516.34 129
15517.51 142
15518.69 159
15519.87 149
15521.04 150
15522.22 138
15523.40 134
15524.57 141
15525.75 165
15526.93 160
15528.11 146
15529.28 150
15530.46 146
15531.64 132
15532.81 137
15533.99 145
15535.17 150
15536.35 137
15537.52 144
15538.70 144
15539.88 156
15541.06 155
15542.23 164
15543.41 159
15544.59 158
15545.77 176
15546.95 155
15548.12 166
15549.30 146
15550.48 172
15551.66 167
15552.83 160
15554.01 161
15555.19 157
15556.37 181
15557.55 171
15558.73 186
15559.90 160
15561.08 170
15562.26 159
15563.44 180
15564.62 155
15565.80 171
15566.97 177
15568.15 179
15569.33 188
15570.51 186
15571.69 171
15572.87 193
15574.05 205
15575.23 201
15576.40 206
15577.58 175
15578.76 169
15579.94 192
15581.12 200
15582.30 178
15583.48 184
15584.66 194
15585.84 219
15587.02 213
15588.20 213
15589.38 204
15590.56 209
15591.73 205
15592.91 199
15594.09 221
15595.27 204
15596.45 203
15597.63 223
15598.81 220
15599.99 190
15601.17 224
15602.35 217
15603.53 226
15604.71 209
15605.89 226
15607.07 231
15608.25 238
15609.43 241
15610.61 231
15611.79 241
15612.97 238
15614.15 240
15615.33 243
15616.51 250
15617.69 248
15618.88 272
15620.06 252
15621.24 238
15622.42 248
15623.60 249
15624.78 251
15625.96 241
15627.14 271
15628.32 256
15629.50 277
15630.68 263
15631.86 263
15633.05 262
15634.23 262
15635.41 254
15636.59 271
15637.77 260
15638.95 280
15640.13 288
15641.31 292
15642.50 265
15643.68 260
15644.86 305
15646.04 298
15647.22 286
15648.40 276
15649.58 300
15650.77 291
15651.95 286
15653.13 268
15654.31 291
15655.49 296
15656.68 329
15657.86 289
15659.04 296
15660.22 272
15661.40 290
15662.59 283
15663.77 284
15664.95 298
15666.13 277
15667.32 266
15668.50 302
15669.68 285
15670.86 279
15672.05 271
15673.23 275
15674.41 286
15675.59 269
15676.78 255
15677.96 265
15679.14 283
15680.32 269
15681.51 241
15682.69 272
15683.87 287
15685.06 254
15686.24 268
15687.42 268
15688.61 254
15689.79 271
15690.97 278
15692.16 255
15693.34 263
15694.52 268
15695.71 285
15696.89 269
15698.07 262
15699.26 275
15700.44 280
15701.62 267
15702.81 282
15703.99 273
15705.17 266
15706.36 272
15707.54 270
15708.73 306
15709.91 306
15711.09 299
15712.28 309
15713.46 286
15714.65 297
15715.83 271
15717.02 288
15718.20 294
15719.38 301
15720.57 292
15721.75 285
15722.94 297
15724.12 314
15725.31 321
15726.49 299
15727.68 309
15728.86 332
15730.04 317
15731.23 335
15732.41 304
15733.60 316
15734.78 319
15735.97 330
15737.15 359
15738.34 357
15739.52 360
15740.71 368
15741.89 358
15743.08 328
15744.27 351
15745.45 367
15746.64 364
15747.82 396
15749.01 390
15750.19 378
15751.38 392
15752.56 381
15753.75 386
15754.93 370
15756.12 407
15757.31 397
15758.49 384
15759.68 401
15760.86 380
15762.05 372
15763.24 365
15764.42 366
15765.61 317
15766.79 340
15767.98 305
15769.17 343
15770.35 352
15771.54 335
15772.72 331
15773.91 306
15775.10 325
15776.28 331
15777.47 319
15778.66 341
15779.84 334
15781.03 312
15782.22 301
15783.40 339
15784.59 313
15785.78 312
15786.96 328
15788.15 312
15789.34 307
15790.53 311
15791.71 289
15792.90 271
15794.09 278
15795.27 296
15796.46 258
15797.65 243
15798.84 255
15800.02 251
15801.21 254
15802.40 264
15803.59 236
15804.77 258
15805.96 256
15807.15 258
15808.34 271
15809.52 245
15810.71 244
15811.90 251
15813.09 270
15814.28 238
15815.46 253
15816.65 244
15817.84 234
15819.03 273
15820.22 238
15821.40 257
15822.59 258
15823.78 266
15824.97 245
15826.16 232
15827.35 261
15828.53 245
15829.72 242
15830.91 251
15832.10 241
15833.29 246
15834.48 239
15835.67 239
15836.85 244
15838.04 243
15839.23 248
15840.42 250
15841.61 237
15842.80 250
15843.99 245
15845.18 247
15846.37 263
15847.55 266
15848.74 248
15849.93 233
15851.12 239
15852.31 254
15853.50 260
15854.69 252
15855.88 253
15857.07 248
15858.26 255
15859.45 248
15860.64 245
15861.83 255
15863.02 266
15864.21 266
15865.40 266
15866.59 239
15867.78 256
15868.97 286
15870.16 277
15871.35 297
15872.54 277
15873.73 256
15874.92 277
15876.11 271
15877.30 261
15878.49 264
15879.68 269
15880.87 277
15882.06 261
15883.25 286
15884.44 276
15885.63 285
15886.82 279
15888.01 291
15889.20 275
15890.39 291
15891.59 277
15892.78 293
15893.97 291
15895.16 294
15896.35 314
15897.54 311
15898.73 281
15899.92 282
15901.11 277
15902.30 289
15903.50 308
15904.69 302
15905.88 318
15907.07 310
15908.26 296
15909.45 313
15910.64 306
15911.84 322
15913.03 304
15914.22 321
15915.41 293
15916.60 296
15917.79 292
15918.99 306
15920.18 307
15921.37 305
15922.56 326
15923.75 291
15924.95 287
15926.14 323
15927.33 316
15928.52 294
15929.71 299
15930.91 296
15932.10 269
15933.29 253
15934.48 286
15935.68 283
15936.87 258
15938.06 239
15939.25 243
15940.45 258
15941.64 260
15942.83 229
15944.03 242
15945.22 236
15946.41 242
15947.60 206
15948.80 218
15949.99 220
15951.18 210
15952.38 221
15953.57 216
15954.76 197
15955.96 192
15957.15 211
15958.34 200
15959.54 201
15960.73 204
15961.92 200
15963.12 212
15964.31 211
15965.50 187
15966.70 166
15967.89 163
15969.08 163
15970.28 163
15971.47 181
15972.67 181
15973.86 165
15975.05 177
15976.25 182
15977.44 174
15978.64 176
15979.83 158
15981.02 157
15982.22 172
15983.41 153
15984.61 163
15985.80 159
15987.00 161
15988.19 175
15989.38 156
15990.58 156
15991.77 136
15992.97 149
15994.16 153
15995.36 144
15996.55 142
15997.75 147
15998.94 149
16000.14 157
16001.33 165
16002.53 150
16003.72 141
16004.92 162
16006.11 155
16007.31 131
16008.50 144
16009.70 152
16010.89 135
16012.09 138
16013.28 155
16014.48 147
16015.67 164
16016.87 167
16018.07 146
16019.26 147
16020.46 136
16021.65 153
16022.85 139
16024.04 150
16025.24 153
16026.44 153
16027.63 152
16028.83 150
16030.02 139
16031.22 131
16032.42 137
16033.61 132
16034.81 154
16036.00 159
16037.20 152
16038.40 130
16039.59 129
16040.79 145
16041.99 134
16043.18 133
16044.38 139
16045.58 128
16046.77 138
16047.97 137
16049.17 136
16050.36 135
16051.56 144
16052.76 136
16053.95 141
16055.15 115
16056.35 127
16057.54 125
16058.74 131
16059.94 120
16061.14 150
16062.33 149
16063.53 143
16064.73 118
16065.92 128
16067.12 127
16068.32 121
16069.52 125
16070.71 135
16071.91 129
16073.11 132
16074.31 130
16075.50 126
16076.70 131
16077.90 117
16079.10 118
16080.30 134
16081.49 144
16082.69 123
16083.89 124
16085.09 119
16086.29 129
16087.48 124
16088.68 116
16089.88 111
16091.08 133
16092.28 137
16093.48 120
16094.67 118
16095.87 124
16097.07 122
16098.27 131
16099.47 131
16100.67 111
16101.87 129
16103.06 123
16104.26 100
16105.46 101
16106.66 110
16107.86 112
16109.06 112
16110.26 120
16111.46 111
16112.66 120
16113.86 122
16115.05 107
16116.25 123
16117.45 104
16118.65 120
16119.85 98
16121.05 106
16122.25 118
16123.45 118
16124.65 109
16125.85 101
16127.05 122
16128.25 111
16129.45 115
16130.65 110
16131.85 119
16133.05 97
16134.25 113
16135.45 96
16136.65 98
16137.85 104
16139.05 104
16140.25 105
16141.45 106
16142.65 107
16143.85 110
16145.05 109
16146.25 107
16147.45 95
16148.65 90
16149.85 120
16151.05 116
16152.25 113
16153.45 115
16154.65 117
16155.85 118
16157.05 88
16158.25 108
16159.46 103
16160.66 97
16161.86 96
16163.06 109
16164.26 112
16165.46 111
16166.66 126
16167.86 112
16169.06 99
16170.27 100
16171.47 116
16172.67 109
16173.87 99
16175.07 113
16176.27 105
16177.47 108
16178.67 111
16179.88 103
16181.08 101
16182.28 108
16183.48 111
16184.68 97
16185.89 114
16187.09 102
16188.29 104
16189.49 110
16190.69 115
16191.90 107
16193.10 117
16194.30 122
16195.50 111
16196.70 111
16197.91 113
16199.11 109
16200.31 126
16201.51 117
16202.72 100
16203.92 120
16205.12 128
16206.32 121
16207.53 113
16208.73 110
16209.93 122
16211.13 128
16212.34 109
16213.54 100
16214.74 122
16215.95 129
16217.15 114
16218.35 91
16219.55 92
16220.76 107
16221.96 125
16223.16 113
16224.37 120
16225.57 115
16226.77 115
16227.98 126
16229.18 115
16230.38 115
16231.59 124
16232.79 132
16233.99 131
16235.20 141
16236.40 134
16237.61 125
16238.81 125
16240.01 148
16241.22 141
16242.42 120
16243.63 119
16244.83 121
16246.03 115
16247.24 125
16248.44 125
16249.65 121
16250.85 135
16252.05 141
16253.26 132
16254.46 131
16255.67 127
16256.87 135
16258.08 154
16259.28 107
16260.49 141
16261.69 125
16262.89 144
16264.10 123
16265.30 134
16266.51 143
16267.71 137
16268.92 130
16270.12 130
16271.33 114
16272.53 128
16273.74 116
16274.94 142
16276.15 138
16277.35 138
16278.56 126
16279.77 135
16280.97 142
16282.18 146
16283.38 143
16284.59 130
16285.79 133
16287.00 146
16288.20 141
16289.41 121
16290.61 109
16291.82 136
16293.03 158
16294.23 156
16295.44 146
16296.64 122
16297.85 153
16299.06 150
16300.26 123
16301.47 125
16302.67 125
16303.88 154
16305.09 136
16306.29 134
16307.50 128
16308.71 127
16309.91 129
16311.12 126
16312.33 125
16313.53 116
16314.74 135
16315.95 135
16317.15 138
16318.36 112
16319.57 115
16320.77 120
16321.98 120
16323.19 115
16324.39 120
16325.60 123
16326.81 122
16328.01 116
16329.22 112
16330.43 124
16331.64 118
16332.84 119
16334.05 128
16335.26 121
16336.47 111
16337.67 110
16338.88 114
16340.09 126
16341.30 111
16342.50 108
16343.71 120
16344.92 123
16346.13 120
16347.33 138
16348.54 99
16349.75 92
16350.96 115
16352.17 112
16353.37 111
16354.58 101
16355.79 100
16357.00 117
16358.21 104
16359.41 94
16360.62 98
16361.83 102
16363.04 111
16364.25 94
16365.46 97
16366.67 94
16367.87 99
16369.08 99
16370.29 96
16371.50 103
16372.71 124
16373.92 114
16375.13 116
16376.34 116
16377.54 95
16378.75 106
16379.96 107
16381.17 104
16382.38 108
16383.59 111
16384.80 100
16386.01 118
16387.22 94
16388.43 105
16389.64 99
16390.85 101
16392.05 103
16393.26 98
16394.47 106
16395.68 90
16396.89 94
16398.10 109
16399.31 94
16400.52 117
16401.73 114
16402.94 95
16404.15 106
16405.36 94
16406.57 115
16407.78 114
16408.99 107
16410.20 93
16411.41 117
16412.62 108
16413.83 111
16415.04 105
16416.25 108
16417.46 93
16418.67 84
16419.88 105
16421.10 99
16422.31 109
16423.52 111
16424.73 94
16425.94 101
16427.15 93
16428.36 95
16429.57 104
16430.78 115
16431.99 107
16433.20 96
16434.41 86
16435.63 91
16436.84 92
16438.05 100
16439.26 100
16440.47 105
16441.68 100
16442.89 96
16444.10 81
16445.32 87
16446.53 105
16447.74 107
16448.95 98
16450.16 109
16451.37 93
16452.59 82
16453.80 97
16455.01 89
16456.22 83
16457.43 92
16458.64 97
16459.86 100
16461.07 95
16462.28 95
16463.49 86
16464.70 86
16465.92 92
16467.13 96
16468.34 105
16469.55 84
16470.77 85
16471.98 86
16473.19 91
16474.40 92
16475.62 101
16476.83 91
16478.04 104
16479.25 93
16480.47 91
16481.68 87
16482.89 83
16484.11 96
16485.32 86
16486.53 85
16487.74 71
16488.96 87
16490.17 92
16491.38 94
16492.60 86
16493.81 84
16495.02 95
16496.24 84
16497.45 79
16498.66 86
16499.88 85
16501.09 78
16502.30 99
16503.52 100
16504.73 91
16505.94 86
16507.16 96
16508.37 91
16509.59 71
16510.80 97
16512.01 100
16513.23 86
16514.44 96
16515.66 92
16516.87 89
16518.08 85
16519.30 97
16520.51 108
16521.73 93
16522.94 80
16524.16 105
16525.37 108
16526.58 88
16527.80 74
16529.01 94
16530.23 99
16531.44 84
16532.66 104
16533.87 95
16535.09 77
16536.30 89
16537.52 94
16538.73 94
16539.95 88
16541.16 92
16542.38 95
16543.59 99
16544.81 102
16546.02 94
16547.24 91
16548.45 90
16549.67 100
16550.88 96
16552.10 93
16553.31 98
16554.53 96
16555.74 102
16556.96 90
16558.18 100
16559.39 92
16560.61 85
16561.82 89
16563.04 92
16564.25 93
16565.47 91
16566.69 93
16567.90 81
16569.12 104
16570.33 92
16571.55 91
16572.77 98
16573.98 112
16575.20 100
16576.41 89
16577.63 95
16578.85 107
16580.06 108
16581.28 99
16582.50 98
16583.71 95
16584.93 85
16586.15 96
16587.36 105
16588.58 106
16589.80 91
16591.01 96
16592.23 82
16593.45 88
16594.66 86
16595.88 88
16597.10 95
16598.32 95
16599.53 90
16600.75 92
16601.97 76
16603.18 83
16604.40 80
16605.62 77
16606.84 86
16608.05 102
16609.27 88
16610.49 89
16611.71 100
16612.92 93
16614.14 76
16615.36 75
16616.58 93
16617.79 79
16619.01 80
16620.23 80
16621.45 96
16622.67 82
16623.88 103
16625.10 88
16626.32 83
16627.54 77
16628.76 86
16629.97 90
16631.19 96
16632.41 86
16633.63 99
16634.85 89
16636.07 86
16637.29 68
16638.50 86
16639.72 93
16640.94 86
16642.16 84
16643.38 73
16644.60 82
16645.82 78
16647.03 86
16648.25 80
16649.47 83
16650.69 78
16651.91 89
16653.13 86
16654.35 97
16655.57 62
16656.79 77
16658.01 71
16659.23 89
16660.45 91
16661.66 71
16662.88 77
16664.10 90
16665.32 82
16666.54 87
16667.76 71
16668.98 72
16670.20 94
16671.42 91
16672.64 90
16673.86 66
16675.08 73
16676.30 89
16677.52 88
16678.74 75
16679.96 89
16681.18 86
16682.40 73
16683.62 84
16684.84 91
16686.06 63
16687.28 75
16688.50 102
16689.72 85
16690.94 85
16692.16 68
16693.39 78
16694.61 83
16695.83 76
16697.05 71
16698.27 81
16699.49 86
16700.71 81
16701.93 89
16703.15 82
16704.37 82
16705.59 82
16706.81 82
16708.04 77
16709.26 80
16710.48 73
16711.70 78
16712.92 79
16714.14 96
16715.36 79
16716.58 77
16717.81 75
16719.03 83
16720.25 75
16721.47 78
16722.69 69
16723.91 73
16725.14 81
16726.36 76
16727.58 78
16728.80 73
16730.02 66
16731.24 70
16732.47 72
16733.69 81
16734.91 70
16736.13 65
16737.36 60
16738.58 83
16739.80 73
16741.02 77
16742.24 74
16743.47 77
16744.69 72
16745.91 82
16747.13 84
16748.36 87
16749.58 84
16750.80 61
16752.02 62
16753.25 73
16754.47 71
16755.69 78
16756.92 72
16758.14 76
16759.36 85
16760.59 54
16761.81 71
16763.03 82
16764.25 76
16765.48 69
16766.70 83
16767.92 66
16769.15 89
16770.37 77
16771.59 72
16772.82 86
16774.04 82
16775.27 70
16776.49 68
16777.71 72
16778.94 76
16780.16 88
16781.38 84
16782.61 76
16783.83 77
16785.06 68
16786.28 78
16787.50 77
16788.73 73
16789.95 87
16791.18 80
16792.40 80
16793.62 88
16794.85 73
16796.07 71
16797.30 82
16798.52 81
16799.75 92
16800.97 75
16802.19 75
16803.42 77
16804.64 83
16805.87 82
16807.09 70
16808.32 70
16809.54 79
16810.77 85
16811.99 79
16813.22 75
16814.44 83
16815.67 84
16816.89 96
16818.12 68
16819.34 87
16820.57 74
16821.79 81
16823.02 78
16824.24 65
16825.47 88
16826.70 92
16827.92 85
16829.15 83
16830.37 95
16831.60 72
16832.82 88
16834.05 88
16835.27 83
16836.50 78
16837.73 88
16838.95 81
16840.18 91
16841.40 88
16842.63 88
16843.86 81
16845.08 91
16846.31 85
16847.53 91
16848.76 85
16849.99 85
16851.21 89
16852.44 108
16853.67 91
16854.89 90
16856.12 94
16857.35 87
16858.57 104
16859.80 87
16861.03 86
16862.25 111
16863.48 127
16864.71 106
16865.93 106
16867.16 103
16868.39 107
16869.61 101
16870.84 117
16872.07 109
16873.30 100
16874.52 123
16875.75 117
16876.98 100
16878.20 119
16879.43 114
16880.66 105
16881.89 109
16883.11 111
16884.34 117
16885.57 105
16886.80 125
16888.02 117
16889.25 102
16890.48 111
16891.71 114
16892.94 117
16894.16 104
16895.39 113
16896.62 100
16897.85 108
16899.08 115
16900.30 110
16901.53 99
16902.76 96
16903.99 109
16905.22 103
16906.45 95
16907.67 107
16908.90 100
16910.13 112
16911.36 110
16912.59 116
16913.82 97
16915.04 110
16916.27 94
16917.50 107
16918.73 86
16919.96 84
16921.19 93
16922.42 93
16923.65 103
16924.88 93
16926.10 108
16927.33 111
16928.56 119
16929.79 131
16931.02 95
16932.25 91
16933.48 105
16934.71 110
16935.94 111
16937.17 116
16938.40 91
16939.63 98
16940.86 102
16942.09 97
16943.32 95
16944.55 99
16945.78 121
16947.01 116
16948.24 99
16949.47 117
16950.70 108
16951.93 95
16953.16 107
16954.39 101
16955.62 111
16956.85 90
16958.08 103
16959.31 111
16960.54 115
16961.77 102
16963.00 105
16964.23 119
16965.46 96
16966.69 108
16967.92 100
16969.15 88
16970.38 94
16971.61 117
16972.84 107
16974.07 92
16975.30 99
16976.54 94
16977.77 98
16979.00 96
16980.23 98
16981.46 104
16982.69 86
16983.92 90
16985.15 98
16986.38 88
16987.62 86
16988.85 103
16990.08 95
16991.31 96
16992.54 94
16993.77 72
16995.00 82
16996.24 94
16997.47 100
16998.70 86
16999.93 101
17001.16 81
17002.39 98
17003.63 89
17004.86 86
17006.09 83
17007.32 96
17008.55 92
17009.79 84
17011.02 94
17012.25 76
17013.48 90
17014.72 83
17015.95 81
17017.18 82
17018.41 87
17019.64 106
17020.88 94
17022.11 95
17023.34 89
17024.58 79
17025.81 91
17027.04 98
17028.27 95
17029.51 81
17030.74 75
17031.97 79
17033.21 78
17034.44 75
17035.67 81
17036.90 83
17038.14 88
17039.37 90
17040.60 82
17041.84 72
17043.07 90
17044.30 90
17045.54 88
17046.77 82
17048.00 88
17049.24 67
17050.47 85
17051.70 80
17052.94 69
17054.17 78
17055.41 91
17056.64 83
17057.87 67
17059.11 76
17060.34 79
17061.58 84
17062.81 85
17064.04 81
17065.28 99
17066.51 77
17067.75 71
17068.98 72
17070.21 85
17071.45 69
17072.68 71
17073.92 79
17075.15 78
17076.39 70
17077.62 70
17078.86 65
17080.09 83
17081.33 85
17082.56 86
17083.80 70
17085.03 66
17086.26 63
17087.50 88
17088.73 80
17089.97 70
17091.20 85
17092.44 73
17093.68 92
17094.91 77
17096.15 55
17097.38 70
17098.62 69
17099.85 66
17101.09 82
17102.32 63
17103.56 65
17104.79 79
17106.03 73
17107.26 75
17108.50 71
17109.74 71
17110.97 75
17112.21 72
17113.44 70
17114.68 75
17115.92 73
17117.15 59
17118.39 60
17119.62 85
17120.86 74
17122.10 75
17123.33 66
17124.57 66
17125.80 68
17127.04 76
17128.28 60
17129.51 78
17130.75 70
17131.99 78
17133.22 70
17134.46 78
17135.70 68
17136.93 75
17138.17 76
17139.41 73
17140.64 72
17141.88 69
17143.12 77
17144.35 73
17145.59 67
17146.83 57
17148.07 71
17149.30 79
17150.54 61
17151.78 70
17153.02 65
17154.25 66
17155.49 57
17156.73 61
17157.96 68
17159.20 74
17160.44 74
17161.68 78
17162.92 56
17164.15 57
17165.39 67
17166.63 69
17167.87 59
17169.10 70
17170.34 64
17171.58 70
17172.82 82
17174.06 64
17175.29 75
17176.53 54
17177.77 73
17179.01 62
17180.25 58
17181.49 50
17182.72 68
17183.96 64
17185.20 66
17186.44 61
17187.68 65
17188.92 66
17190.15 70
17191.39 57
17192.63 59
17193.87 59
17195.11 69
17196.35 61
17197.59 72
17198.83 64
17200.07 63
17201.30 74
17202.54 65
17203.78 61
17205.02 52
17206.26 54
17207.50 53
17208.74 56
17209.98 57
17211.22 60
17212.46 59
17213.70 59
17214.94 68
17216.18 70
17217.42 52
17218.66 55
17219.90 57
17221.14 50
17222.38 53
17223.62 55
17224.86 56
17226.10 64
17227.34 60
17228.58 44
17229.82 61
17231.06 63
17232.30 59
17233.54 51
17234.78 56
17236.02 54
17237.26 72
17238.50 52
17239.74 57
17240.98 53
17242.22 56
17243.46 77
17244.70 54
17245.94 54
17247.18 60
17248.42 55
17249.66 56
17250.90 57
17252.14 57
17253.39 57
17254.63 61
17255.87 47
17257.11 49
17258.35 57
17259.59 64
17260.83 54
17262.07 40
17263.31 66
17264.56 50
17265.80 45
17267.04 51
17268.28 65
17269.52 48
17270.76 59
17272.00 54
17273.25 46
17274.49 40
17275.73 49
17276.97 57
17278.21 60
17279.45 63
17280.70 68
17281.94 53
17283.18 61
17284.42 50
17285.66 57
17286.91 58
17288.15 61
17289.39 50
17290.63 46
17291.88 57
17293.12 59
17294.36 50
17295.60 59
17296.85 53
17298.09 65
17299.33 66
17300.57 53
17301.82 50
17303.06 37
17304.30 58
17305.54 67
17306.79 40
17308.03 50
17309.27 52
17310.52 45
17311.76 63
17313.00 58
17314.25 53
17315.49 53
17316.73 74
17317.97 50
17319.22 54
17320.46 50
17321.71 52
17322.95 58
17324.19 59
17325.44 56
17326.68 59
17327.92 56
17329.17 57
17330.41 50
17331.65 51
17332.90 58
17334.14 49
17335.39 66
17336.63 65
17337.87 54
17339.12 53
17340.36 49
17341.61 55
17342.85 63
17344.09 57
17345.34 58
17346.58 56
17347.83 60
17349.07 70
17350.32 65
17351.56 44
17352.80 56
17354.05 65
17355.29 53
17356.54 53
17357.78 63
17359.03 42
17360.27 49
17361.52 44
17362.76 54
17364.01 58
17365.25 57
17366.50 59
17367.74 59
17368.99 51
17370.23 39
17371.48 62
17372.72 68
17373.97 57
17375.21 62
17376.46 51
17377.70 54
17378.95 57
17380.19 53
17381.44 59
17382.69 59
17383.93 49
17385.18 61
17386.42 45
17387.67 53
17388.91 40
17390.16 57
17391.41 63
17392.65 59
17393.90 45
17395.14 58
17396.39 53
17397.64 51
17398.88 58
17400.13 47
17401.37 54
17402.62 52
17403.87 56
17405.11 59
17406.36 52
17407.61 38
17408.85 71
17410.10 53
17411.35 49
17412.59 46
17413.84 60
17415.09 44
17416.33 45
17417.58 63
17418.83 58
17420.07 50
17421.32 60
17422.57 62
17423.82 49
17425.06 48
17426.31 56
17427.56 52
17428.80 57
17430.05 61
17431.30 58
17432.55 52
17433.79 53
17435.04 46
17436.29 64
17437.54 65
17438.78 61
17440.03 62
17441.28 60
17442.53 45
17443.77 51
17445.02 53
17446.27 51
17447.52 50
17448.77 58
17450.01 58
17451.26 50
17452.51 51
17453.76 64
17455.01 49
17456.25 65
17457.50 56
17458.75 57
17460.00 46
17461.25 66
17462.50 58
17463.74 56
17464.99 51
17466.24 56
17467.49 53
17468.74 55
17469.99 65
17471.24 47
17472.49 57
17473.73 60
17474.98 62
17476.23 54
17477.48 45
17478.73 62
17479.98 47
17481.23 70
17482.48 57
17483.73 55
17484.98 54
17486.23 59
17487.47 57
17488.72 50
17489.97 56
17491.22 55
17492.47 62
17493.72 60
17494.97 62
17496.22 56
17497.47 64
17498.72 71
17499.97 59
17501.22 66
17502.47 62
17503.72 60
17504.97 70
17506.22 69
17507.47 83
17508.72 62
17509.97 59
17511.22 61
17512.47 73
17513.72 67
17514.97 69
17516.22 64
17517.47 48
17518.72 61
17519.97 64
17521.22 52
17522.47 56
17523.72 48
17524.98 66
17526.23 73
17527.48 73
17528.73 55
17529.98 61
17531.23 53
17532.48 51
17533.73 62
17534.98 61
17536.23 48
17537.48 64
17538.74 64
17539.99 53
17541.24 57
17542.49 61
17543.74 69
17544.99 51
17546.24 53
17547.50 55
17548.75 69
17550.00 58
17551.25 53
17552.50 64
17553.75 67
17555.01 72
17556.26 64
17557.51 52
17558.76 65
17560.01 69
17561.26 73
17562.52 71
17563.77 61
17565.02 75
17566.27 79
17567.53 70
17568.78 71
17570.03 82
17571.28 66
17572.53 79
17573.79 56
17575.04 60
17576.29 55
17577.54 56
17578.80 57
17580.05 56
17581.30 61
17582.56 65
17583.81 55
17585.06 64
17586.31 71
17587.57 66
17588.82 58
17590.07 65
17591.33 62
17592.58 71
17593.83 67
17595.08 63
17596.34 65
17597.59 59
17598.84 66
17600.10 65
17601.35 73
17602.61 69
17603.86 55
17605.11 63
17606.37 57
17607.62 59
17608.87 60
17610.13 66
17611.38 75
17612.63 62
17613.89 70
17615.14 59
17616.40 76
17617.65 65
17618.90 66
17620.16 64
17621.41 69
17622.67 66
17623.92 67
17625.17 54
17626.43 52
17627.68 57
17628.94 67
17630.19 59
17631.45 54
17632.70 59
17633.96 63
17635.21 61
17636.47 71
17637.72 61
17638.97 61
17640.23 75
17641.48 67
17642.74 57
17643.99 70
17645.25 64
17646.50 58
17647.76 60
17649.01 70
17650.27 76
17651.52 63
17652.78 53
17654.04 63
17655.29 66
17656.55 68
17657.80 80
17659.06 58
17660.31 62
17661.57 62
17662.82 72
17664.08 69
17665.33 67
17666.59 68
17667.85 62
17669.10 65
17670.36 71
17671.61 68
17672.87 62
17674.13 67
17675.38 58
17676.64 72
17677.89 50
17679.15 58
17680.41 65
17681.66 55
17682.92 63
17684.18 55
17685.43 58
17686.69 60
17687.95 72
17689.20 58
17690.46 59
17691.71 74
17692.97 63
17694.23 59
17695.49 53
17696.74 63
17698.00 67
17699.26 54
17700.51 61
17701.77 71
17703.03 65
17704.28 62
17705.54 63
17706.80 49
17708.06 52
17709.31 37
17710.57 51
17711.83 57
17713.08 69
17714.34 62
17715.60 45
17716.86 55
17718.11 64
17719.37 63
17720.63 48
17721.89 60
17723.15 66
17724.40 64
17725.66 57
17726.92 53
17728.18 48
17729.43 52
17730.69 56
17731.95 52
17733.21 61
17734.47 43
17735.73 55
17736.98 66
17738.24 66
17739.50 54
17740.76 60
17742.02 57
17743.28 55
17744.53 47
17745.79 50
17747.05 52
17748.31 63
17749.57 53
17750.83 53
17752.09 49
17753.34 63
17754.60 63
17755.86 50
17757.12 58
17758.38 45
17759.64 46
17760.90 57
17762.16 54
17763.42 45
17764.68 50
17765.94 49
17767.19 47
17768.45 55
17769.71 59
17770.97 68
17772.23 56
17773.49 56
17774.75 49
17776.01 52
17777.27 47
17778.53 51
17779.79 58
17781.05 52
17782.31 46
17783.57 48
17784.83 43
17786.09 63
17787.35 54
17788.61 56
17789.87 48
17791.13 50
17792.39 43
17793.65 45
17794.91 55
17796.17 51
17797.43 58
17798.69 55
17799.95 54
17801.21 50
17802.47 41
17803.73 43
17805.00 46
17806.26 63
17807.52 59
17808.78 49
17810.04 38
17811.30 43
17812.56 44
17813.82 38
17815.08 58
17816.34 59
17817.60 42
17818.87 46
17820.13 41
17821.39 50
17822.65 44
17823.91 43
17825.17 48
17826.43 53
17827.69 58
17828.96 49
17830.22 56
17831.48 39
17832.74 55
17834.00 55
17835.26 45
17836.53 46
17837.79 42
17839.05 49
17840.31 51
17841.57 47
17842.84 39
17844.10 43
17845.36 52
17846.62 47
17847.88 41
17849.15 58
17850.41 38
17851.67 42
17852.93 57
17854.20 46
17855.46 47
17856.72 46
17857.98 41
17859.25 51
17860.51 53
17861.77 44
17863.03 54
17864.30 53
17865.56 40
17866.82 43
17868.09 38
17869.35 42
17870.61 54
17871.87 51
17873.14 41
17874.40 61
17875.66 40
17876.93 49
17878.19 51
17879.45 37
17880.72 38
17881.98 41
17883.24 50
17884.51 57
17885.77 43
17887.03 43
17888.30 37
17889.56 49
17890.83 49
17892.09 53
17893.35 48
17894.62 47
17895.88 55
17897.14 52
17898.41 48
17899.67 45
17900.94 54
17902.20 52
17903.46 46
17904.73 42
17905.99 47
17907.26 53
17908.52 43
17909.79 55
17911.05 46
17912.32 41
17913.58 51
17914.84 35
17916.11 46
17917.37 53
17918.64 58
17919.90 50
17921.17 53
17922.43 57
17923.70 54
17924.96 40
17926.23 48
17927.49 50
17928.76 41
17930.02 50
17931.29 45
17932.55 43
17933.82 44
17935.08 42
17936.35 52
17937.61 42
17938.88 49
17940.14 54
17941.41 44
17942.68 50
17943.94 50
17945.21 55
17946.47 55
17947.74 48
17949.00 54
17950.27 43
17951.54 59
17952.80 56
17954.07 53
17955.33 50
17956.60 45
17957.87 44
17959.13 64
17960.40 50
17961.66 57
17962.93 49
17964.20 47
17965.46 46
17966.73 55
17968.00 70
17969.26 60
17970.53 57
17971.80 45
17973.06 41
17974.33 46
17975.60 43
17976.86 47
17978.13 63
17979.40 45
17980.66 34
17981.93 37
17983.20 38
17984.46 48
17985.73 59
17987.00 45
17988.26 57
17989.53 53
17990.80 42
17992.07 54
17993.33 55
17994.60 55
17995.87 55
17997.14 46
17998.40 45
17999.67 53
18000.94 39
18002.21 33
18003.47 53
18004.74 49
18006.01 49
18007.28 48
18008.55 45
18009.81 52
18011.08 59
18012.35 54
18013.62 52
18014.89 36
18016.15 46
18017.42 43
18018.69 45
18019.96 51
18021.23 53
18022.49 54
18023.76 59
18025.03 59
18026.30 45
18027.57 40
18028.84 43
18030.11 54
18031.37 45
18032.64 44
18033.91 44
18035.18 47
18036.45 44
18037.72 49
18038.99 49
18040.26 40
18041.53 40
18042.79 47
18044.06 46
18045.33 44
18046.60 41
18047.87 47
18049.14 39
18050.41 48
18051.68 40
18052.95 39
18054.22 52
18055.49 43
18056.76 66
18058.03 48
18059.30 50
18060.57 49
18061.84 37
18063.11 39
18064.38 43
18065.65 38
18066.92 36
18068.19 40
18069.46 43
18070.73 42
18072.00 42
18073.27 56
18074.54 44
18075.81 57
18077.08 43
18078.35 41
18079.62 43
18080.89 46
18082.16 46
18083.43 40
18084.70 44
18085.97 51
18087.24 50
18088.51 61
18089.78 47
18091.05 61
18092.32 58
18093.59 46
18094.87 44
18096.14 48
18097.41 45
18098.68 45
18099.95 53
18101.22 50
18102.49 49
18103.76 46
18105.03 53
18106.31 47
18107.58 56
18108.85 59
18110.12 58
18111.39 51
18112.66 51
18113.93 49
18115.21 57
18116.48 48
18117.75 56
18119.02 48
18120.29 48
18121.56 63
18122.84 55
18124.11 56
18125.38 40
18126.65 40
18127.92 42
18129.20 41
18130.47 52
18131.74 47
18133.01 47
18134.29 42
18135.56 45
18136.83 51
18138.10 47
18139.38 48
18140.65 44
18141.92 35
18143.19 31
18144.47 46
18145.74 43
18147.01 43
18148.28 46
18149.56 48
18150.83 45
18152.10 41
18153.38 40
18154.65 43
18155.92 51
18157.19 38
18158.47 56
18159.74 49
18161.01 44
18162.29 41
18163.56 57
18164.83 47
18166.11 43
18167.38 51
18168.65 59
18169.93 40
18171.20 53
18172.48 53
18173.75 54
18175.02 55
18176.30 49
18177.57 48
18178.84 40
18180.12 49
18181.39 49
18182.67 60
18183.94 43
18185.21 50
18186.49 52
18187.76 44
18189.04 45
18190.31 55
18191.59 46
18192.86 50
18194.13 54
18195.41 50
18196.68 54
18197.96 50
18199.23 58
18200.51 56
18201.78 41
18203.06 43
18204.33 38
18205.61 50
18206.88 50
18208.16 47
18209.43 36
18210.71 51
18211.98 56
18213.26 37
18214.53 40
18215.81 55
18217.08 49
18218.36 48
18219.63 32
18220.91 50
18222.18 55
18223.46 52
18224.73 48
18226.01 55
18227.28 59
18228.56 62
18229.84 49
18231.11 43
18232.39 57
18233.66 54
18234.94 62
18236.21 51
18237.49 48
18238.77 46
18240.04 46
18241.32 46
18242.59 45
18243.87 49
18245.15 41
18246.42 47
18247.70 65
18248.98 56
18250.25 52
18251.53 53
18252.81 58
18254.08 57
18255.36 55
18256.63 58
18257.91 38
18259.19 50
18260.46 44
18261.74 41
18263.02 44
18264.30 49
18265.57 52
18266.85 46
18268.13 52
18269.40 44
18270.68 45
18271.96 43
18273.23 56
18274.51 53
18275.79 62
18277.07 39
18278.34 52
18279.62 41
18280.90 47
18282.18 52
18283.45 49
18284.73 59
18286.01 51
18287.29 54
18288.56 46
18289.84 40
18291.12 62
18292.40 47
18293.68 49
18294.95 48
18296.23 57
18297.51 61
18298.79 50
18300.07 44
18301.34 50
18302.62 53
18303.90 60
18305.18 54
18306.46 46
18307.74 47
18309.01 45
18310.29 43
18311.57 47
18312.85 51
18314.13 51
18315.41 44
18316.69 57
18317.96 43
18319.24 55
18320.52 49
18321.80 48
18323.08 48
18324.36 49
18325.64 52
18326.92 58
18328.20 52
18329.47 45
18330.75 42
18332.03 48
18333.31 53
18334.59 56
18335.87 44
18337.15 38
18338.43 42
18339.71 50
18340.99 54
18342.27 49
18343.55 56
18344.83 49
18346.11 47
18347.39 48
18348.67 48
18349.95 50
18351.23 48
18352.51 49
18353.79 45
18355.07 53
18356.35 48
18357.63 46
18358.91 38
18360.19 40
18361.47 44
18362.75 54
18364.03 62
18365.31 47
18366.59 42
18367.87 33
18369.15 55
18370.43 53
18371.71 36
18372.99 37
18374.27 50
18375.55 52
18376.83 38
18378.12 46
18379.40 40
18380.68 48
18381.96 47
18383.24 38
18384.52 36
18385.80 47
18387.08 55
18388.36 41
18389.65 49
18390.93 52
18392.21 49
18393.49 51
18394.77 46
18396.05 44
18397.33 55
18398.62 43
18399.90 41
18401.18 44
18402.46 55
18403.74 49
18405.02 34
18406.31 45
18407.59 55
18408.87 53
18410.15 57
18411.43 37
18412.72 48
18414.00 50
18415.28 38
18416.56 48
18417.84 39
18419.13 58
18420.41 55
18421.69 53
18422.97 49
18424.26 64
18425.54 58
18426.82 50
18428.10 47
18429.39 41
18430.67 46
18431.95 44
18433.23 47
18434.52 52
18435.80 37
18437.08 51
18438.37 43
18439.65 39
18440.93 38
18442.22 49
18443.50 40
18444.78 38
18446.06 49
18447.35 44
18448.63 49
18449.91 40
18451.20 54
18452.48 28
18453.76 44
18455.05 50
18456.33 45
18457.62 42
18458.90 50
18460.18 45
18461.47 51
18462.75 50
18464.03 47
18465.32 44
18466.60 40
18467.89 44
18469.17 49
18470.45 58
18471.74 59
18473.02 34
18474.31 41
18475.59 48
18476.88 54
18478.16 45
18479.44 51
18480.73 56
18482.01 45
18483.30 35
18484.58 55
18485.87 50
18487.15 68
18488.44 50
18489.72 62
18491.01 49
18492.29 48
18493.58 44
18494.86 46
18496.15 47
18497.43 41
18498.72 46
18500.00 47
18501.29 53
18502.57 35
18503.86 36
18505.14 50
18506.43 56
18507.71 39
18509.00 33
18510.28 38
18511.57 34
18512.85 44
18514.14 49
18515.42 31
18516.71 47
18518.00 53
18519.28 39
18520.57 42
18521.85 33
18523.14 41
18524.43 55
18525.71 41
18527.00 48
18528.28 49
18529.57 42
18530.86 49
18532.14 48
18533.43 58
18534.71 48
18536.00 43
18537.29 31
18538.57 52
18539.86 46
18541.15 43
18542.43 52
18543.72 49
18545.01 46
18546.29 41
18547.58 40
18548.87 44
18550.15 48
18551.44 43
18552.73 44
18554.01 35
18555.30 44
18556.59 48
18557.88 38
18559.16 44
18560.45 45
18561.74 53
18563.02 46
18564.31 48
18565.60 50
18566.89 48
18568.17 35
18569.46 43
18570.75 44
18572.04 41
18573.32 42
18574.61 48
18575.90 50
18577.19 47
18578.48 39
18579.76 44
18581.05 39
18582.34 42
18583.63 41
18584.92 47
18586.20 63
18587.49 55
18588.78 46
18590.07 41
18591.36 45
18592.64 40
18593.93 54
18595.22 52
18596.51 55
18597.80 51
18599.09 62
18600.38 55
18601.66 48
18602.95 48
18604.24 31
18605.53 41
18606.82 39
18608.11 46
18609.40 55
18610.69 51
18611.98 48
18613.26 51
18614.55 45
18615.84 51
18617.13 49
18618.42 47
18619.71 54
18621.00 44
18622.29 40
18623.58 41
18624.87 62
18626.16 50
18627.45 48
18628.74 43
18630.03 52
18631.32 39
18632.61 47
18633.89 51
18635.18 46
18636.47 45
18637.76 44
18639.05 45
18640.34 42
18641.63 40
18642.92 49
18644.21 38
18645.50 47
18646.79 51
18648.09 40
18649.38 41
18650.67 39
18651.96 36
18653.25 44
18654.54 50
18655.83 49
18657.12 53
18658.41 31
18659.70 38
18660.99 43
18662.28 59
18663.57 48
18664.86 48
18666.15 41
18667.44 54
18668.74 43
18670.03 46
18671.32 47
18672.61 35
18673.90 46
18675.19 42
18676.48 42
18677.77 32
18679.06 32
18680.36 41
18681.65 41
18682.94 47
18684.23 34
18685.52 42
18686.81 32
18688.11 37
18689.40 52
18690.69 48
18691.98 34
18693.27 77
18694.56 42
18695.86 42
18697.15 44
18698.44 40
18699.73 57
18701.02 43
18702.32 48
18703.61 40
18704.90 50
18706.19 46
18707.48 42
18708.78 39
18710.07 46
18711.36 34
18712.65 56
18713.95 39
18715.24 40
18716.53 44
18717.83 44
18719.12 52
18720.41 39
18721.70 38
18723.00 39
18724.29 41
18725.58 38
18726.87 41
18728.17 42
18729.46 45
18730.75 46
18732.05 42
18733.34 30
18734.63 44
18735.93 57
18737.22 41
18738.51 42
18739.81 53
18741.10 50
18742.39 36
18743.69 39
18744.98 41
18746.27 45
18747.57 39
18748.86 56
18750.16 39
18751.45 42
18752.74 40
18754.04 41
18755.33 48
18756.63 56
18757.92 39
18759.21 32
18760.51 52
18761.80 45
18763.10 46
18764.39 40
18765.69 53
18766.98 43
18768.27 53
18769.57 51
18770.86 43
18772.16 40
18773.45 36
18774.75 38
18776.04 48
18777.34 40
18778.63 43
18779.93 37
18781.22 35
18782.52 41
18783.81 29
18785.11 48
18786.40 38
18787.70 55
18788.99 45
18790.29 49
18791.58 38
18792.88 40
18794.17 37
18795.47 49
18796.76 44
18798.06 42
18799.35 33
18800.65 41
18801.94 35
18803.24 46
18804.54 46
18805.83 38
18807.13 43
18808.42 42
18809.72 44
18811.01 39
18812.31 42
18813.61 43
18814.90 41
18816.20 40
18817.49 44
18818.79 30
18820.09 38
18821.38 39
18822.68 44
18823.98 35
18825.27 34
18826.57 43
18827.87 38
18829.16 44
18830.46 49
18831.75 47
18833.05 51
18834.35 34
18835.64 37
18836.94 40
18838.24 46
18839.54 37
18840.83 53
18842.13 40
18843.43 29
18844.72 43
18846.02 46
18847.32 40
18848.61 42
18849.91 56
18851.21 34
18852.51 44
18853.80 43
18855.10 41
18856.40 43
18857.70 39
18858.99 42
18860.29 32
18861.59 41
18862.89 31
18864.18 36
18865.48 45
18866.78 48
18868.08 56
18869.38 34
18870.67 40
18871.97 45
18873.27 42
18874.57 48
18875.87 33
18877.16 35
18878.46 42
18879.76 37
18881.06 28
18882.36 39
18883.66 41
18884.95 43
18886.25 45
18887.55 46
18888.85 46
18890.15 60
18891.45 53
18892.75 51
18894.04 43
18895.34 31
18896.64 41
18897.94 33
18899.24 43
18900.54 38
18901.84 31
18903.14 44
18904.44 31
18905.74 36
18907.03 44
18908.33 46
18909.63 48
18910.93 35
18912.23 39
18913.53 41
18914.83 39
18916.13 47
18917.43 37
18918.73 38
18920.03 43
18921.33 40
18922.63 36
18923.93 45
18925.23 40
18926.53 38
18927.83 42
18929.13 48
18930.43 46
18931.73 42
18933.03 58
18934.33 40
18935.63 33
18936.93 37
18938.23 44
18939.53 39
18940.83 42
18942.13 35
18943.43 34
18944.73 27
18946.03 31
18947.33 52
18948.63 39
18949.93 45
18951.23 53
18952.53 39
18953.84 37
18955.14 29
18956.44 29
18957.74 36
18959.04 40
18960.34 44
18961.64 34
18962.94 31
18964.24 34
18965.54 43
18966.85 38
18968.15 47
18969.45 35
18970.75 40
18972.05 37
18973.35 42
18974.65 36
18975.96 38
18977.26 41
18978.56 41
18979.86 47
18981.16 39
18982.46 28
18983.77 33
18985.07 40
18986.37 41
18987.67 36
18988.97 45
18990.28 38
18991.58 46
18992.88 33
18994.18 39
18995.49 37
18996.79 45
18998.09 35
18999.39 33
19000.69 41
19002.00 39
19003.30 40
19004.60 37
19005.90 38
19007.21 37
19008.51 37
19009.81 41
19011.12 47
19012.42 48
19013.72 39
19015.02 29
19016.33 40
19017.63 35
19018.93 46
19020.24 41
19021.54 38
19022.84 37
19024.15 39
19025.45 45
19026.75 47
19028.06 40
19029.36 44
19030.66 31
19031.97 44
19033.27 40
19034.57 39
19035.88 46
19037.18 39
19038.48 59
19039.79 49
19041.09 36
19042.40 34
19043.70 26
19045.00 44
19046.31 41
19047.61 42
19048.92 45
19050.22 52
19051.52 46
19052.83 37
19054.13 48
19055.44 37
19056.74 52
19058.05 36
19059.35 43
19060.65 52
19061.96 37
19063.26 42
19064.57 50
19065.87 36
19067.18 37
19068.48 49
19069.79 34
19071.09 43
19072.40 40
19073.70 31
19075.01 35
19076.31 41
19077.62 41
19078.92 46
19080.23 47
19081.53 35
19082.84 28
19084.14 49
19085.45 46
19086.75 43
19088.06 46
19089.36 49
19090.67 45
19091.98 43
19093.28 36
19094.59 34
19095.89 33
19097.20 50
19098.50 46
19099.81 32
19101.12 35
19102.42 45
19103.73 48
19105.03 47
19106.34 36
19107.65 37
19108.95 34
19110.26 58
19111.56 36
19112.87 51
19114.18 49
19115.48 39
19116.79 53
19118.10 39
19119.40 37
19120.71 48
19122.02 52
19123.32 49
19124.63 34
19125.94 49
19127.24 46
19128.55 46
19129.86 61
19131.16 39
19132.47 43
19133.78 56
19135.08 51
19136.39 41
19137.70 47
19139.01 44
19140.31 44
19141.62 51
19142.93 41
19144.23 39
19145.54 39
19146.85 52
19148.16 42
19149.46 52
19150.77 47
19152.08 43
19153.39 41
19154.69 41
19156.00 51
19157.31 42
19158.62 46
19159.93 39
19161.23 53
19162.54 42
19163.85 32
19165.16 43
19166.47 45
19167.77 51
19169.08 56
19170.39 47
19171.70 49
19173.01 38
19174.32 39
19175.62 41
19176.93 38
19178.24 62
19179.55 48
19180.86 37
19182.17 33
19183.48 35
19184.78 35
19186.09 34
19187.40 35
19188.71 50
19190.02 33
19191.33 41
19192.64 38
19193.95 40
19195.26 42
19196.56 28
19197.87 41
19199.18 47
19200.49 42
19201.80 47
19203.11 49
19204.42 36
19205.73 32
19207.04 34
19208.35 34
19209.66 33
19210.97 54
19212.28 37
19213.59 38
19214.90 37
19216.21 44
19217.52 41
19218.83 32
19220.14 30
19221.45 39
19222.76 50
19224.07 39
19225.38 31
19226.69 33
19228.00 53
19229.31 47
19230.62 56
19231.93 40
19233.24 37
19234.55 35
19235.86 35
19237.17 39
19238.48 49
19239.79 47
19241.10 48
19242.41 40
19243.72 34
19245.03 41
19246.35 41
19247.66 28
19248.97 54
19250.28 45
19251.59 50
19252.90 32
19254.21 48
19255.52 40
19256.83 41
19258.14 51
19259.46 38
19260.77 52
19262.08 46
19263.39 40
19264.70 46
19266.01 34
19267.32 36
19268.64 38
19269.95 41
19271.26 37
19272.57 37
19273.88 43
19275.20 49
19276.51 30
19277.82 39
19279.13 50
19280.44 46
19281.75 36
19283.07 30
19284.38 47
19285.69 34
19287.00 43
19288.32 46
19289.63 43
19290.94 39
19292.25 35
19293.57 49
19294.88 32
19296.19 37
19297.50 47
19298.82 29
19300.13 39
19301.44 35
19302.75 35
19304.07 46
19305.38 40
19306.69 36
19308.01 44
19309.32 35
19310.63 37
19311.94 39
19313.26 38
19314.57 39
19315.88 37
19317.20 41
19318.51 29
19319.82 35
19321.14 36
19322.45 34
19323.76 38
19325.08 35
19326.39 44
19327.70 53
19329.02 36
19330.33 37
19331.65 37
19332.96 37
19334.27 40
19335.59 44
19336.90 46
19338.22 35
19339.53 49
19340.84 41
19342.16 44
19343.47 44
19344.79 43
19346.10 38
19347.41 47
19348.73 40
19350.04 41
19351.36 35
19352.67 31
19353.99 45
19355.30 34
19356.62 34
19357.93 36
19359.25 42
19360.56 40
19361.87 33
19363.19 46
19364.50 41
19365.82 46
19367.13 41
19368.45 28
19369.76 40
19371.08 47
19372.39 52
19373.71 36
19375.02 38
19376.34 37
19377.66 35
19378.97 37
19380.29 36
19381.60 31
19382.92 32
19384.23 38
19385.55 35
19386.86 48
19388.18 47
19389.50 48
19390.81 32
19392.13 36
19393.44 39
19394.76 40
19396.07 51
19397.39 39
19398.71 32
19400.02 43
19401.34 33
19402.65 39
19403.97 44
19405.29 35
19406.60 43
19407.92 43
19409.24 25
19410.55 29
19411.87 32
19413.19 35
19414.50 40
19415.82 34
19417.14 19
19418.45 36
19419.77 44
19421.09 40
19422.40 41
19423.72 44
19425.04 30
19426.35 41
19427.67 35
19428.99 38
19430.30 33
19431.62 35
19432.94 40
19434.26 49
19435.57 33
19436.89 39
19438.21 37
19439.53 37
19440.84 29
19442.16 41
19443.48 40
19444.80 49
19446.11 41
19447.43 28
19448.75 38
19450.07 40
19451.38 46
19452.70 42
19454.02 40
19455.34 32
19456.66 33
19457.97 33
19459.29 37
19460.61 38
19461.93 39
19463.25 39
19464.57 33
19465.88 39
19467.20 28
19468.52 43
19469.84 33
19471.16 37
19472.48 36
19473.79 33
19475.11 41
19476.43 47
19477.75 32
19479.07 37
19480.39 47
19481.71 40
19483.03 45
19484.34 39
19485.66 39
19486.98 34
19488.30 29
19489.62 29
19490.94 36
19492.26 34
19493.58 44
19494.90 33
19496.22 29
19497.54 33
19498.86 31
19500.18 28
19501.50 46
19502.81 34
19504.13 39
19505.45 48
19506.77 34
19508.09 37
19509.41 35
19510.73 35
19512.05 38
19513.37 45
19514.69 45
19516.01 38
19517.33 40
19518.65 29
19519.97 32
19521.29 34
19522.61 47
19523.93 39
19525.25 41
19526.57 40
19527.89 45
19529.22 41
19530.54 38
19531.86 41
19533.18 42
19534.50 31
19535.82 37
19537.14 35
19538.46 38
19539.78 41
19541.10 47
19542.42 39
19543.74 37
19545.06 37
19546.39 36
19547.71 47
19549.03 50
19550.35 34
19551.67 32
19552.99 35
19554.31 43
19555.63 35
19556.96 39
19558.28 32
19559.60 33
19560.92 34
19562.24 37
19563.56 33
19564.88 33
19566.21 37
19567.53 36
19568.85 39
19570.17 31
19571.49 30
19572.82 30
19574.14 35
19575.46 33
19576.78 33
19578.10 50
19579.43 43
19580.75 44
19582.07 33
19583.39 41
19584.72 42
19586.04 42
19587.36 35
19588.68 33
19590.01 26
19591.33 27
19592.65 35
19593.97 35
19595.30 36
19596.62 38
19597.94 39
19599.26 43
19600.59 37
19601.91 38
19603.23 49
19604.56 43
19605.88 37
19607.20 42
19608.53 37
19609.85 44
19611.17 34
19612.49 34
19613.82 38
19615.14 30
19616.47 48
19617.79 42
19619.11 43
19620.44 38
19621.76 48
19623.08 36
19624.41 47
19625.73 34
19627.05 32
19628.38 41
19629.70 40
19631.03 35
19632.35 38
19633.67 33
19635.00 37
19636.32 29
19637.65 49
19638.97 31
19640.29 34
19641.62 38
19642.94 36
19644.27 34
19645.59 37
19646.92 41
19648.24 51
19649.57 29
19650.89 30
19652.21 41
19653.54 37
19654.86 46
19656.19 35
19657.51 44
19658.84 27
19660.16 29
19661.49 37
19662.81 33
19664.14 33
19665.46 33
19666.79 44
19668.11 35
19669.44 34
19670.76 32
19672.09 33
19673.41 45
19674.74 37
19676.07 41
19677.39 40
19678.72 34
19680.04 43
19681.37 35
19682.69 41
19684.02 36
19685.34 34
19686.67 36
19688.00 37
19689.32 24
19690.65 29
19691.97 34
19693.30 38
19694.63 50
19695.95 40
19697.28 45
19698.60 35
19699.93 51
19701.26 34
19702.58 46
19703.91 49
19705.24 43
19706.56 47
19707.89 43
19709.22 49
19710.54 44
19711.87 30
19713.20 40
19714.52 38
19715.85 36
19717.18 35
19718.50 38
19719.83 47
19721.16 45
19722.48 33
19723.81 28
19725.14 40
19726.47 31
19727.79 36
19729.12 44
19730.45 46
19731.77 50
19733.10 35
19734.43 47
19735.76 35
19737.08 44
19738.41 39
19739.74 45
19741.07 31
19742.39 45
19743.72 36
19745.05 35
19746.38 35
19747.71 45
19749.03 37
19750.36 34
19751.69 46
19753.02 41
19754.35 49
19755.67 56
19757.00 43
19758.33 40
19759.66 39
19760.99 39
19762.31 36
19763.64 31
19764.97 44
19766.30 42
19767.63 35
19768.96 36
19770.29 38
19771.61 46
19772.94 48
19774.27 30
19775.60 42
19776.93 31
19778.26 32
19779.59 40
19780.92 39
19782.25 33
19783.57 36
19784.90 40
19786.23 33
19787.56 40
19788.89 39
19790.22 35
19791.55 33
19792.88 48
19794.21 49
19795.54 31
19796.87 38
19798.20 43
19799.53 38
19800.86 43
19802.19 40
19803.52 39
19804.85 50
19806.18 40
19807.50 44
19808.83 36
19810.16 39
19811.49 38
19812.82 30
19814.15 42
19815.49 29
19816.82 37
19818.15 42
19819.48 44
19820.81 35
19822.14 39
19823.47 53
19824.80 38
19826.13 32
19827.46 36
19828.79 26
19830.12 32
19831.45 44
19832.78 36
19834.11 40
19835.44 30
19836.77 37
19838.10 41
19839.44 31
19840.77 33
19842.10 41
19843.43 40
19844.76 42
19846.09 29
19847.42 39
19848.75 40
19850.08 36
19851.42 40
19852.75 34
19854.08 32
19855.41 43
19856.74 40
19858.07 35
19859.40 48
19860.74 31
19862.07 30
19863.40 42
19864.73 30
19866.06 37
19867.40 46
19868.73 32
19870.06 42
19871.39 28
19872.72 35
19874.06 34
19875.39 38
19876.72 39
19878.05 35
19879.38 35
19880.72 41
19882.05 34
19883.38 47
19884.71 38
19886.05 38
19887.38 29
19888.71 31
19890.04 30
19891.38 47
19892.71 48
19894.04 38
19895.38 34
19896.71 34
19898.04 32
19899.37 37
19900.71 46
19902.04 49
19903.37 38
19904.71 37
19906.04 47
19907.37 34
19908.71 44
19910.04 42
19911.37 39
19912.71 34
19914.04 35
19915.37 41
19916.71 40
19918.04 33
19919.37 44
19920.71 38
19922.04 40
19923.37 40
19924.71 52
19926.04 50
19927.38 39
19928.71 30
19930.04 32
19931.38 35
19932.71 37
19934.05 44
19935.38 39
19936.71 40
19938.05 33
19939.38 41
19940.72 38
19942.05 42
19943.39 42
19944.72 39
19946.06 29
19947.39 29
19948.72 39
19950.06 36
19951.39 46
19952.73 44
19954.06 36
19955.40 42
19956.73 38
19958.07 29
19959.40 27
19960.74 25
19962.07 31
19963.41 34
19964.74 36
19966.08 35
19967.41 29
19968.75 38
19970.08 34
19971.42 44
19972.76 41
19974.09 37
19975.43 38
19976.76 32
19978.10 30
19979.43 31
19980.77 50
19982.10 37
19983.44 38
19984.78 28
19986.11 43
19987.45 42
19988.78 42
19990.12 41
19991.46 45
19992.79 44
19994.13 43
19995.46 46
19996.80 36
19998.14 36
19999.47 31
20000.81 47
20002.15 37
20003.48 50
20004.82 42
20006.16 42
20007.49 37
20008.83 47
20010.17 45
20011.50 34
20012.84 41
20014.18 46
20015.51 40
20016.85 35
20018.19 39
20019.52 38
20020.86 46
20022.20 47
20023.53 40
20024.87 39
20026.21 36
20027.55 32
20028.88 48
20030.22 50
20031.56 56
20032.90 37
20034.23 56
20035.57 46
20036.91 29
20038.25 51
20039.58 43
20040.92 57
20042.26 48
20043.60 35
20044.93 51
20046.27 48
20047.61 44
20048.95 34
20050.29 38
20051.62 40
20052.96 33
20054.30 54
20055.64 36
20056.98 33
20058.32 35
20059.65 52
20060.99 46
20062.33 38
20063.67 39
20065.01 47
20066.35 52
20067.68 42
20069.02 34
20070.36 45
20071.70 50
20073.04 43
20074.38 39
20075.72 35
20077.06 45
20078.40 42
20079.73 48
20081.07 37
20082.41 39
20083.75 51
20085.09 38
20086.43 38
20087.77 41
20089.11 36
20090.45 31
20091.79 47
20093.13 55
20094.47 49
20095.81 36
20097.15 45
20098.48 50
20099.82 54
20101.16 40
20102.50 37
20103.84 42
20105.18 47
20106.52 46
20107.86 42
20109.20 37
20110.54 36
20111.88 40
20113.22 42
20114.56 38
20115.90 45
20117.24 40
20118.58 37
20119.93 44
20121.27 56
20122.61 49
20123.95 57
20125.29 47
20126.63 45
20127.97 50
20129.31 46
20130.65 33
20131.99 40
20133.33 38
20134.67 30
20136.01 48
