# Supplementary material for: MALDI-TOF MS typing enables the classification of brewing yeasts of the genus Saccharomyces to major beer styles
Source: PLoS One. 2017 Aug 9;12(8):e0181694. doi: 10.1371/journal.pone.0181694 (PMC5549903; doi:10.1371/journal.pone.0181694)
Supplement: S8 File — The directory includes 90 raw files and was zipped to “.zip”; the folder has three strains with 30 spectra per strain; S1 Text explains the raw files with an example and Table 1 represents the yeast strains used within the experiment. (ZIP) [file pone.0181694.s011.zip › 22-24/30283-8J4-Lag-Lag-Lag-YPG-18h-E-E_2016-09-21_3_0_D7_1.dat]

1999.90 1471
2000.32 1528
2000.75 1587
2001.17 1611
2001.59 1530
2002.01 1460
2002.43 1454
2002.86 1484
2003.28 1431
2003.70 1366
2004.12 1311
2004.54 1372
2004.97 1314
2005.39 1335
2005.81 1352
2006.23 1330
2006.66 1343
2007.08 1320
2007.50 1413
2007.92 1334
2008.35 1327
2008.77 1325
2009.19 1318
2009.61 1320
2010.04 1297
2010.46 1333
2010.88 1302
2011.31 1352
2011.73 1300
2012.15 1224
2012.57 1258
2013.00 1240
2013.42 1207
2013.84 1222
2014.27 1223
2014.69 1253
2015.11 1220
2015.54 1188
2015.96 1218
2016.38 1291
2016.81 1293
2017.23 1336
2017.65 1310
2018.08 1295
2018.50 1275
2018.93 1278
2019.35 1329
2019.77 1374
2020.20 1383
2020.62 1420
2021.04 1349
2021.47 1369
2021.89 1301
2022.32 1276
2022.74 1327
2023.17 1308
2023.59 1313
2024.01 1320
2024.44 1278
2024.86 1309
2025.29 1281
2025.71 1254
2026.14 1277
2026.56 1336
2026.98 1271
2027.41 1293
2027.83 1254
2028.26 1257
2028.68 1249
2029.11 1218
2029.53 1232
2029.96 1226
2030.38 1176
2030.81 1172
2031.23 1206
2031.66 1221
2032.08 1221
2032.51 1191
2032.93 1228
2033.36 1263
2033.78 1262
2034.21 1263
2034.63 1256
2035.06 1227
2035.49 1285
2035.91 1271
2036.34 1240
2036.76 1300
2037.19 1222
2037.61 1251
2038.04 1342
2038.47 1346
2038.89 1329
2039.32 1305
2039.74 1279
2040.17 1270
2040.59 1251
2041.02 1301
2041.45 1245
2041.87 1268
2042.30 1271
2042.73 1254
2043.15 1275
2043.58 1270
2044.00 1329
2044.43 1270
2044.86 1265
2045.28 1303
2045.71 1354
2046.14 1339
2046.56 1304
2046.99 1297
2047.42 1336
2047.84 1303
2048.27 1296
2048.70 1314
2049.12 1342
2049.55 1289
2049.98 1400
2050.40 1394
2050.83 1377
2051.26 1361
2051.69 1397
2052.11 1390
2052.54 1314
2052.97 1328
2053.40 1352
2053.82 1399
2054.25 1439
2054.68 1469
2055.10 1451
2055.53 1409
2055.96 1393
2056.39 1401
2056.82 1443
2057.24 1534
2057.67 1536
2058.10 1540
2058.53 1532
2058.95 1535
2059.38 1554
2059.81 1436
2060.24 1411
2060.67 1477
2061.09 1438
2061.52 1423
2061.95 1404
2062.38 1468
2062.81 1462
2063.24 1430
2063.66 1449
2064.09 1468
2064.52 1609
2064.95 1652
2065.38 1728
2065.81 1816
2066.24 1919
2066.66 1918
2067.09 1853
2067.52 1714
2067.95 1661
2068.38 1651
2068.81 1469
2069.24 1439
2069.67 1414
2070.10 1343
2070.52 1384
2070.95 1358
2071.38 1349
2071.81 1331
2072.24 1300
2072.67 1255
2073.10 1299
2073.53 1381
2073.96 1365
2074.39 1396
2074.82 1461
2075.25 1466
2075.68 1401
2076.11 1410
2076.54 1465
2076.97 1425
2077.40 1393
2077.83 1372
2078.26 1399
2078.69 1341
2079.12 1319
2079.55 1381
2079.98 1356
2080.41 1376
2080.84 1366
2081.27 1344
2081.70 1359
2082.13 1301
2082.56 1318
2082.99 1347
2083.42 1312
2083.85 1286
2084.28 1250
2084.71 1360
2085.14 1333
2085.57 1328
2086.00 1270
2086.43 1299
2086.86 1314
2087.29 1331
2087.73 1270
2088.16 1274
2088.59 1300
2089.02 1267
2089.45 1281
2089.88 1291
2090.31 1287
2090.74 1225
2091.17 1240
2091.61 1244
2092.04 1284
2092.47 1296
2092.90 1249
2093.33 1318
2093.76 1228
2094.19 1291
2094.63 1260
2095.06 1254
2095.49 1268
2095.92 1264
2096.35 1210
2096.78 1206
2097.22 1228
2097.65 1285
2098.08 1225
2098.51 1154
2098.94 1180
2099.38 1218
2099.81 1188
2100.24 1218
2100.67 1182
2101.11 1179
2101.54 1210
2101.97 1273
2102.40 1247
2102.83 1250
2103.27 1178
2103.70 1240
2104.13 1193
2104.56 1232
2105.00 1255
2105.43 1211
2105.86 1196
2106.30 1261
2106.73 1303
2107.16 1254
2107.59 1291
2108.03 1322
2108.46 1324
2108.89 1252
2109.33 1246
2109.76 1277
2110.19 1263
2110.63 1249
2111.06 1301
2111.49 1274
2111.93 1239
2112.36 1244
2112.79 1255
2113.23 1203
2113.66 1221
2114.09 1250
2114.53 1250
2114.96 1273
2115.40 1291
2115.83 1266
2116.26 1223
2116.70 1217
2117.13 1228
2117.56 1160
2118.00 1178
2118.43 1128
2118.87 1082
2119.30 1119
2119.73 1193
2120.17 1218
2120.60 1217
2121.04 1249
2121.47 1178
2121.91 1275
2122.34 1271
2122.78 1243
2123.21 1220
2123.64 1233
2124.08 1296
2124.51 1252
2124.95 1248
2125.38 1225
2125.82 1251
2126.25 1245
2126.69 1242
2127.12 1210
2127.56 1255
2127.99 1300
2128.43 1342
2128.86 1314
2129.30 1438
2129.73 1454
2130.17 1357
2130.60 1388
2131.04 1421
2131.47 1413
2131.91 1375
2132.35 1406
2132.78 1366
2133.22 1387
2133.65 1301
2134.09 1250
2134.52 1265
2134.96 1267
2135.40 1200
2135.83 1141
2136.27 1178
2136.70 1216
2137.14 1276
2137.57 1243
2138.01 1226
2138.45 1215
2138.88 1187
2139.32 1229
2139.76 1187
2140.19 1213
2140.63 1239
2141.06 1241
2141.50 1193
2141.94 1159
2142.37 1199
2142.81 1205
2143.25 1242
2143.68 1195
2144.12 1101
2144.56 1142
2144.99 1167
2145.43 1222
2145.87 1220
2146.30 1204
2146.74 1255
2147.18 1271
2147.62 1265
2148.05 1296
2148.49 1295
2148.93 1461
2149.36 1500
2149.80 1441
2150.24 1487
2150.68 1476
2151.11 1526
2151.55 1462
2151.99 1511
2152.43 1520
2152.86 1379
2153.30 1405
2153.74 1427
2154.18 1352
2154.61 1319
2155.05 1315
2155.49 1334
2155.93 1349
2156.37 1330
2156.80 1267
2157.24 1285
2157.68 1292
2158.12 1314
2158.56 1306
2158.99 1290
2159.43 1274
2159.87 1253
2160.31 1293
2160.75 1360
2161.19 1367
2161.62 1339
2162.06 1293
2162.50 1310
2162.94 1369
2163.38 1394
2163.82 1441
2164.26 1577
2164.69 1592
2165.13 1682
2165.57 1679
2166.01 1761
2166.45 1698
2166.89 1689
2167.33 1657
2167.77 1586
2168.21 1631
2168.65 1532
2169.08 1540
2169.52 1568
2169.96 1536
2170.40 1535
2170.84 1458
2171.28 1502
2171.72 1476
2172.16 1499
2172.60 1580
2173.04 1640
2173.48 1562
2173.92 1522
2174.36 1580
2174.80 1522
2175.24 1556
2175.68 1699
2176.12 1740
2176.56 1716
2177.00 1652
2177.44 1512
2177.88 1570
2178.32 1544
2178.76 1440
2179.20 1395
2179.64 1426
2180.08 1452
2180.52 1447
2180.96 1354
2181.40 1414
2181.84 1387
2182.28 1349
2182.72 1340
2183.16 1294
2183.60 1342
2184.04 1339
2184.48 1331
2184.93 1249
2185.37 1290
2185.81 1291
2186.25 1387
2186.69 1376
2187.13 1320
2187.57 1353
2188.01 1319
2188.45 1342
2188.89 1409
2189.34 1335
2189.78 1365
2190.22 1374
2190.66 1344
2191.10 1337
2191.54 1301
2191.98 1340
2192.43 1394
2192.87 1403
2193.31 1412
2193.75 1430
2194.19 1438
2194.63 1471
2195.08 1562
2195.52 1475
2195.96 1530
2196.40 1496
2196.84 1492
2197.29 1525
2197.73 1502
2198.17 1376
2198.61 1404
2199.06 1384
2199.50 1290
2199.94 1321
2200.38 1294
2200.82 1360
2201.27 1274
2201.71 1321
2202.15 1330
2202.59 1335
2203.04 1367
2203.48 1357
2203.92 1473
2204.37 1432
2204.81 1431
2205.25 1421
2205.69 1344
2206.14 1418
2206.58 1523
2207.02 1402
2207.47 1350
2207.91 1393
2208.35 1440
2208.80 1527
2209.24 1518
2209.68 1434
2210.13 1421
2210.57 1430
2211.01 1524
2211.46 1518
2211.90 1466
2212.34 1433
2212.79 1439
2213.23 1410
2213.67 1439
2214.12 1385
2214.56 1334
2215.01 1371
2215.45 1323
2215.89 1326
2216.34 1338
2216.78 1321
2217.23 1429
2217.67 1326
2218.11 1297
2218.56 1344
2219.00 1352
2219.45 1334
2219.89 1271
2220.34 1296
2220.78 1334
2221.22 1382
2221.67 1352
2222.11 1368
2222.56 1418
2223.00 1404
2223.45 1421
2223.89 1447
2224.34 1453
2224.78 1412
2225.23 1449
2225.67 1480
2226.12 1378
2226.56 1310
2227.01 1417
2227.45 1393
2227.90 1323
2228.34 1393
2228.79 1393
2229.23 1417
2229.68 1439
2230.12 1392
2230.57 1368
2231.01 1339
2231.46 1356
2231.90 1426
2232.35 1430
2232.80 1450
2233.24 1462
2233.69 1400
2234.13 1420
2234.58 1397
2235.02 1378
2235.47 1335
2235.92 1344
2236.36 1328
2236.81 1368
2237.25 1369
2237.70 1350
2238.15 1343
2238.59 1291
2239.04 1267
2239.49 1315
2239.93 1303
2240.38 1252
2240.82 1257
2241.27 1186
2241.72 1199
2242.16 1240
2242.61 1213
2243.06 1254
2243.50 1248
2243.95 1248
2244.40 1322
2244.84 1256
2245.29 1263
2245.74 1266
2246.19 1226
2246.63 1222
2247.08 1203
2247.53 1204
2247.97 1251
2248.42 1218
2248.87 1209
2249.32 1214
2249.76 1253
2250.21 1230
2250.66 1195
2251.10 1200
2251.55 1240
2252.00 1315
2252.45 1237
2252.89 1253
2253.34 1292
2253.79 1294
2254.24 1243
2254.69 1263
2255.13 1208
2255.58 1183
2256.03 1178
2256.48 1194
2256.93 1229
2257.37 1147
2257.82 1160
2258.27 1172
2258.72 1163
2259.17 1196
2259.61 1232
2260.06 1246
2260.51 1253
2260.96 1256
2261.41 1252
2261.86 1307
2262.31 1287
2262.75 1302
2263.20 1298
2263.65 1266
2264.10 1277
2264.55 1318
2265.00 1262
2265.45 1335
2265.90 1217
2266.34 1263
2266.79 1261
2267.24 1285
2267.69 1331
2268.14 1338
2268.59 1318
2269.04 1347
2269.49 1381
2269.94 1351
2270.39 1432
2270.84 1417
2271.29 1482
2271.74 1513
2272.18 1546
2272.63 1544
2273.08 1523
2273.53 1525
2273.98 1608
2274.43 1698
2274.88 1768
2275.33 1723
2275.78 1841
2276.23 1859
2276.68 1855
2277.13 1845
2277.58 1919
2278.03 1881
2278.48 1790
2278.93 1737
2279.38 1663
2279.83 1666
2280.28 1630
2280.73 1505
2281.19 1463
2281.64 1393
2282.09 1385
2282.54 1320
2282.99 1303
2283.44 1315
2283.89 1288
2284.34 1265
2284.79 1279
2285.24 1240
2285.69 1278
2286.14 1300
2286.59 1297
2287.04 1351
2287.50 1304
2287.95 1362
2288.40 1401
2288.85 1471
2289.30 1473
2289.75 1556
2290.20 1650
2290.65 1635
2291.11 1636
2291.56 1703
2292.01 1821
2292.46 1671
2292.91 1736
2293.36 1787
2293.82 1685
2294.27 1633
2294.72 1539
2295.17 1537
2295.62 1502
2296.07 1429
2296.53 1416
2296.98 1390
2297.43 1394
2297.88 1405
2298.33 1415
2298.79 1407
2299.24 1314
2299.69 1349
2300.14 1347
2300.60 1333
2301.05 1299
2301.50 1273
2301.95 1273
2302.41 1213
2302.86 1225
2303.31 1249
2303.76 1223
2304.22 1257
2304.67 1299
2305.12 1305
2305.57 1263
2306.03 1300
2306.48 1319
2306.93 1275
2307.39 1312
2307.84 1364
2308.29 1353
2308.75 1425
2309.20 1392
2309.65 1334
2310.11 1408
2310.56 1477
2311.01 1534
2311.47 1474
2311.92 1484
2312.37 1520
2312.83 1418
2313.28 1399
2313.73 1387
2314.19 1397
2314.64 1372
2315.09 1433
2315.55 1407
2316.00 1418
2316.46 1361
2316.91 1353
2317.36 1451
2317.82 1479
2318.27 1470
2318.73 1407
2319.18 1437
2319.63 1485
2320.09 1546
2320.54 1503
2321.00 1430
2321.45 1407
2321.91 1440
2322.36 1455
2322.82 1437
2323.27 1503
2323.72 1579
2324.18 1721
2324.63 1750
2325.09 1852
2325.54 1898
2326.00 2026
2326.45 1947
2326.91 1910
2327.36 1810
2327.82 1777
2328.27 1777
2328.73 1630
2329.18 1561
2329.64 1485
2330.09 1395
2330.55 1427
2331.00 1336
2331.46 1284
2331.92 1222
2332.37 1289
2332.83 1284
2333.28 1296
2333.74 1376
2334.19 1366
2334.65 1286
2335.10 1394
2335.56 1319
2336.02 1302
2336.47 1316
2336.93 1284
2337.38 1235
2337.84 1261
2338.30 1316
2338.75 1230
2339.21 1303
2339.66 1266
2340.12 1232
2340.58 1283
2341.03 1225
2341.49 1257
2341.95 1220
2342.40 1175
2342.86 1222
2343.32 1181
2343.77 1176
2344.23 1243
2344.68 1231
2345.14 1304
2345.60 1315
2346.06 1285
2346.51 1284
2346.97 1269
2347.43 1365
2347.88 1363
2348.34 1335
2348.80 1291
2349.25 1326
2349.71 1359
2350.17 1320
2350.63 1224
2351.08 1210
2351.54 1323
2352.00 1311
2352.46 1284
2352.91 1331
2353.37 1328
2353.83 1255
2354.29 1279
2354.74 1231
2355.20 1259
2355.66 1238
2356.12 1246
2356.57 1267
2357.03 1292
2357.49 1245
2357.95 1284
2358.41 1268
2358.86 1296
2359.32 1266
2359.78 1282
2360.24 1252
2360.70 1321
2361.15 1352
2361.61 1272
2362.07 1216
2362.53 1265
2362.99 1282
2363.45 1270
2363.91 1243
2364.36 1384
2364.82 1371
2365.28 1329
2365.74 1296
2366.20 1340
2366.66 1345
2367.12 1397
2367.57 1473
2368.03 1399
2368.49 1341
2368.95 1359
2369.41 1419
2369.87 1376
2370.33 1275
2370.79 1311
2371.25 1334
2371.71 1406
2372.17 1322
2372.63 1350
2373.09 1413
2373.54 1414
2374.00 1439
2374.46 1447
2374.92 1528
2375.38 1572
2375.84 1512
2376.30 1497
2376.76 1420
2377.22 1401
2377.68 1423
2378.14 1426
2378.60 1435
2379.06 1374
2379.52 1339
2379.98 1334
2380.44 1269
2380.90 1314
2381.36 1245
2381.82 1245
2382.28 1296
2382.74 1320
2383.20 1310
2383.66 1297
2384.12 1245
2384.59 1338
2385.05 1303
2385.51 1259
2385.97 1249
2386.43 1301
2386.89 1287
2387.35 1275
2387.81 1240
2388.27 1270
2388.73 1272
2389.19 1205
2389.65 1296
2390.12 1329
2390.58 1302
2391.04 1333
2391.50 1365
2391.96 1347
2392.42 1351
2392.88 1361
2393.34 1348
2393.81 1368
2394.27 1326
2394.73 1278
2395.19 1302
2395.65 1289
2396.11 1334
2396.57 1314
2397.04 1283
2397.50 1276
2397.96 1304
2398.42 1319
2398.88 1290
2399.35 1268
2399.81 1213
2400.27 1228
2400.73 1264
2401.19 1217
2401.66 1280
2402.12 1288
2402.58 1309
2403.04 1283
2403.51 1283
2403.97 1288
2404.43 1266
2404.89 1243
2405.36 1262
2405.82 1274
2406.28 1259
2406.74 1299
2407.21 1274
2407.67 1284
2408.13 1220
2408.59 1217
2409.06 1174
2409.52 1195
2409.98 1225
2410.45 1232
2410.91 1256
2411.37 1177
2411.84 1144
2412.30 1207
2412.76 1192
2413.23 1250
2413.69 1270
2414.15 1227
2414.62 1256
2415.08 1281
2415.54 1242
2416.01 1273
2416.47 1232
2416.93 1248
2417.40 1243
2417.86 1245
2418.32 1215
2418.79 1293
2419.25 1263
2419.72 1244
2420.18 1234
2420.64 1271
2421.11 1253
2421.57 1295
2422.04 1305
2422.50 1258
2422.96 1271
2423.43 1334
2423.89 1354
2424.36 1323
2424.82 1258
2425.29 1210
2425.75 1238
2426.22 1292
2426.68 1259
2427.15 1265
2427.61 1203
2428.07 1197
2428.54 1251
2429.00 1178
2429.47 1202
2429.93 1197
2430.40 1265
2430.86 1184
2431.33 1229
2431.79 1236
2432.26 1234
2432.72 1193
2433.19 1200
2433.65 1267
2434.12 1221
2434.59 1233
2435.05 1207
2435.52 1152
2435.98 1169
2436.45 1186
2436.91 1285
2437.38 1260
2437.84 1216
2438.31 1233
2438.78 1272
2439.24 1285
2439.71 1297
2440.17 1262
2440.64 1292
2441.10 1309
2441.57 1235
2442.04 1256
2442.50 1268
2442.97 1308
2443.44 1223
2443.90 1217
2444.37 1204
2444.83 1188
2445.30 1227
2445.77 1230
2446.23 1199
2446.70 1289
2447.17 1241
2447.63 1236
2448.10 1191
2448.57 1236
2449.03 1230
2449.50 1205
2449.97 1270
2450.43 1221
2450.90 1246
2451.37 1232
2451.83 1287
2452.30 1247
2452.77 1195
2453.24 1312
2453.70 1255
2454.17 1270
2454.64 1254
2455.10 1228
2455.57 1203
2456.04 1244
2456.51 1188
2456.97 1217
2457.44 1230
2457.91 1209
2458.38 1198
2458.84 1159
2459.31 1208
2459.78 1228
2460.25 1183
2460.72 1232
2461.18 1285
2461.65 1169
2462.12 1192
2462.59 1169
2463.06 1178
2463.52 1156
2463.99 1180
2464.46 1161
2464.93 1189
2465.40 1165
2465.86 1241
2466.33 1193
2466.80 1207
2467.27 1173
2467.74 1193
2468.21 1183
2468.68 1192
2469.14 1196
2469.61 1149
2470.08 1145
2470.55 1155
2471.02 1173
2471.49 1206
2471.96 1140
2472.43 1167
2472.90 1209
2473.36 1178
2473.83 1155
2474.30 1169
2474.77 1229
2475.24 1249
2475.71 1227
2476.18 1288
2476.65 1270
2477.12 1222
2477.59 1231
2478.06 1213
2478.53 1213
2479.00 1231
2479.47 1234
2479.94 1273
2480.41 1213
2480.87 1222
2481.34 1179
2481.81 1208
2482.28 1193
2482.75 1128
2483.22 1094
2483.69 1187
2484.16 1215
2484.63 1230
2485.10 1212
2485.57 1176
2486.05 1231
2486.52 1233
2486.99 1248
2487.46 1287
2487.93 1305
2488.40 1271
2488.87 1281
2489.34 1289
2489.81 1302
2490.28 1308
2490.75 1287
2491.22 1268
2491.69 1253
2492.16 1239
2492.63 1261
2493.10 1247
2493.58 1235
2494.05 1199
2494.52 1272
2494.99 1334
2495.46 1264
2495.93 1205
2496.40 1229
2496.87 1220
2497.34 1247
2497.82 1221
2498.29 1269
2498.76 1293
2499.23 1304
2499.70 1230
2500.17 1203
2500.64 1202
2501.12 1172
2501.59 1228
2502.06 1190
2502.53 1188
2503.00 1146
2503.48 1197
2503.95 1192
2504.42 1157
2504.89 1193
2505.36 1259
2505.84 1172
2506.31 1165
2506.78 1239
2507.25 1298
2507.72 1335
2508.20 1260
2508.67 1298
2509.14 1373
2509.61 1359
2510.09 1447
2510.56 1474
2511.03 1485
2511.50 1578
2511.98 1592
2512.45 1654
2512.92 1629
2513.40 1643
2513.87 1643
2514.34 1667
2514.81 1526
2515.29 1476
2515.76 1470
2516.23 1457
2516.71 1440
2517.18 1401
2517.65 1384
2518.13 1383
2518.60 1393
2519.07 1444
2519.55 1415
2520.02 1369
2520.49 1376
2520.97 1354
2521.44 1310
2521.91 1337
2522.39 1355
2522.86 1300
2523.34 1303
2523.81 1332
2524.28 1332
2524.76 1321
2525.23 1337
2525.70 1355
2526.18 1381
2526.65 1387
2527.13 1362
2527.60 1405
2528.08 1357
2528.55 1372
2529.02 1384
2529.50 1378
2529.97 1331
2530.45 1343
2530.92 1425
2531.40 1453
2531.87 1449
2532.34 1374
2532.82 1386
2533.29 1418
2533.77 1414
2534.24 1479
2534.72 1397
2535.19 1361
2535.67 1374
2536.14 1397
2536.62 1381
2537.09 1380
2537.57 1414
2538.04 1413
2538.52 1415
2538.99 1388
2539.47 1461
2539.94 1477
2540.42 1396
2540.90 1457
2541.37 1460
2541.85 1479
2542.32 1448
2542.80 1442
2543.27 1366
2543.75 1385
2544.22 1402
2544.70 1406
2545.18 1477
2545.65 1486
2546.13 1409
2546.60 1529
2547.08 1562
2547.56 1623
2548.03 1672
2548.51 1753
2548.98 1657
2549.46 1699
2549.94 1746
2550.41 1788
2550.89 1787
2551.37 1705
2551.84 1648
2552.32 1606
2552.80 1639
2553.27 1534
2553.75 1464
2554.23 1367
2554.70 1406
2555.18 1385
2555.66 1415
2556.13 1364
2556.61 1301
2557.09 1356
2557.56 1306
2558.04 1336
2558.52 1330
2558.99 1346
2559.47 1373
2559.95 1368
2560.43 1359
2560.90 1335
2561.38 1318
2561.86 1341
2562.33 1265
2562.81 1270
2563.29 1316
2563.77 1253
2564.25 1227
2564.72 1287
2565.20 1244
2565.68 1324
2566.16 1320
2566.63 1294
2567.11 1232
2567.59 1281
2568.07 1266
2568.55 1262
2569.02 1225
2569.50 1279
2569.98 1315
2570.46 1243
2570.94 1244
2571.41 1232
2571.89 1201
2572.37 1252
2572.85 1192
2573.33 1244
2573.81 1179
2574.28 1220
2574.76 1240
2575.24 1256
2575.72 1202
2576.20 1223
2576.68 1198
2577.16 1188
2577.64 1206
2578.11 1260
2578.59 1216
2579.07 1256
2579.55 1241
2580.03 1236
2580.51 1224
2580.99 1252
2581.47 1204
2581.95 1247
2582.43 1192
2582.91 1214
2583.39 1235
2583.86 1189
2584.34 1176
2584.82 1197
2585.30 1197
2585.78 1233
2586.26 1273
2586.74 1251
2587.22 1199
2587.70 1166
2588.18 1203
2588.66 1260
2589.14 1278
2589.62 1337
2590.10 1315
2590.58 1250
2591.06 1220
2591.54 1296
2592.02 1259
2592.50 1209
2592.98 1246
2593.46 1224
2593.94 1239
2594.42 1222
2594.90 1169
2595.38 1175
2595.86 1156
2596.35 1135
2596.83 1163
2597.31 1110
2597.79 1153
2598.27 1139
2598.75 1096
2599.23 1115
2599.71 1067
2600.19 1139
2600.67 1146
2601.15 1128
2601.63 1142
2602.12 1120
2602.60 1157
2603.08 1167
2603.56 1119
2604.04 1176
2604.52 1184
2605.00 1164
2605.48 1166
2605.97 1217
2606.45 1203
2606.93 1149
2607.41 1117
2607.89 1190
2608.37 1220
2608.86 1193
2609.34 1177
2609.82 1199
2610.30 1169
2610.78 1260
2611.26 1215
2611.75 1245
2612.23 1218
2612.71 1247
2613.19 1244
2613.68 1174
2614.16 1151
2614.64 1213
2615.12 1128
2615.60 1154
2616.09 1152
2616.57 1149
2617.05 1227
2617.53 1204
2618.02 1222
2618.50 1245
2618.98 1166
2619.46 1232
2619.95 1248
2620.43 1296
2620.91 1214
2621.40 1232
2621.88 1242
2622.36 1202
2622.85 1127
2623.33 1234
2623.81 1246
2624.29 1254
2624.78 1222
2625.26 1257
2625.74 1175
2626.23 1269
2626.71 1288
2627.19 1262
2627.68 1246
2628.16 1281
2628.64 1259
2629.13 1327
2629.61 1287
2630.10 1278
2630.58 1276
2631.06 1298
2631.55 1279
2632.03 1297
2632.51 1401
2633.00 1359
2633.48 1372
2633.97 1404
2634.45 1399
2634.94 1395
2635.42 1365
2635.90 1311
2636.39 1300
2636.87 1270
2637.36 1295
2637.84 1302
2638.33 1255
2638.81 1294
2639.29 1274
2639.78 1227
2640.26 1159
2640.75 1217
2641.23 1216
2641.72 1165
2642.20 1175
2642.69 1234
2643.17 1247
2643.66 1245
2644.14 1267
2644.63 1203
2645.11 1141
2645.60 1220
2646.08 1223
2646.57 1148
2647.05 1201
2647.54 1206
2648.02 1188
2648.51 1266
2648.99 1268
2649.48 1283
2649.97 1255
2650.45 1255
2650.94 1304
2651.42 1336
2651.91 1325
2652.39 1287
2652.88 1276
2653.37 1304
2653.85 1311
2654.34 1359
2654.82 1306
2655.31 1352
2655.80 1303
2656.28 1264
2656.77 1253
2657.25 1209
2657.74 1144
2658.23 1274
2658.71 1313
2659.20 1296
2659.69 1307
2660.17 1258
2660.66 1254
2661.14 1210
2661.63 1239
2662.12 1244
2662.60 1214
2663.09 1227
2663.58 1198
2664.06 1265
2664.55 1260
2665.04 1249
2665.53 1289
2666.01 1261
2666.50 1238
2666.99 1164
2667.47 1205
2667.96 1194
2668.45 1223
2668.94 1243
2669.42 1196
2669.91 1205
2670.40 1250
2670.88 1278
2671.37 1305
2671.86 1378
2672.35 1371
2672.83 1426
2673.32 1457
2673.81 1547
2674.30 1603
2674.79 1595
2675.27 1583
2675.76 1614
2676.25 1629
2676.74 1583
2677.23 1591
2677.71 1587
2678.20 1532
2678.69 1455
2679.18 1427
2679.67 1354
2680.15 1361
2680.64 1284
2681.13 1264
2681.62 1278
2682.11 1223
2682.60 1192
2683.08 1147
2683.57 1210
2684.06 1173
2684.55 1151
2685.04 1163
2685.53 1234
2686.02 1238
2686.51 1246
2686.99 1207
2687.48 1205
2687.97 1265
2688.46 1279
2688.95 1245
2689.44 1256
2689.93 1280
2690.42 1292
2690.91 1333
2691.40 1321
2691.89 1273
2692.38 1293
2692.87 1323
2693.35 1384
2693.84 1354
2694.33 1333
2694.82 1301
2695.31 1361
2695.80 1400
2696.29 1359
2696.78 1303
2697.27 1241
2697.76 1328
2698.25 1276
2698.74 1262
2699.23 1236
2699.72 1281
2700.21 1315
2700.70 1276
2701.19 1289
2701.68 1282
2702.17 1217
2702.66 1251
2703.15 1262
2703.64 1269
2704.13 1284
2704.62 1198
2705.12 1266
2705.61 1268
2706.10 1234
2706.59 1238
2707.08 1298
2707.57 1273
2708.06 1266
2708.55 1268
2709.04 1241
2709.53 1239
2710.02 1226
2710.51 1204
2711.01 1234
2711.50 1248
2711.99 1247
2712.48 1201
2712.97 1178
2713.46 1219
2713.95 1323
2714.44 1219
2714.94 1245
2715.43 1205
2715.92 1200
2716.41 1248
2716.90 1241
2717.39 1221
2717.89 1292
2718.38 1303
2718.87 1218
2719.36 1245
2719.85 1263
2720.34 1292
2720.84 1276
2721.33 1329
2721.82 1275
2722.31 1403
2722.80 1390
2723.30 1380
2723.79 1363
2724.28 1334
2724.77 1393
2725.27 1396
2725.76 1317
2726.25 1315
2726.74 1351
2727.24 1267
2727.73 1240
2728.22 1227
2728.71 1216
2729.21 1317
2729.70 1306
2730.19 1249
2730.69 1260
2731.18 1266
2731.67 1252
2732.16 1284
2732.66 1252
2733.15 1296
2733.64 1292
2734.14 1340
2734.63 1376
2735.12 1405
2735.62 1399
2736.11 1420
2736.60 1418
2737.10 1411
2737.59 1443
2738.08 1513
2738.58 1433
2739.07 1404
2739.56 1424
2740.06 1472
2740.55 1425
2741.05 1356
2741.54 1383
2742.03 1399
2742.53 1339
2743.02 1387
2743.52 1396
2744.01 1348
2744.50 1368
2745.00 1352
2745.49 1358
2745.99 1299
2746.48 1320
2746.97 1343
2747.47 1360
2747.96 1422
2748.46 1417
2748.95 1405
2749.45 1334
2749.94 1362
2750.44 1364
2750.93 1299
2751.43 1238
2751.92 1270
2752.42 1300
2752.91 1308
2753.41 1289
2753.90 1202
2754.40 1259
2754.89 1277
2755.39 1275
2755.88 1218
2756.38 1316
2756.87 1298
2757.37 1329
2757.86 1212
2758.36 1248
2758.85 1267
2759.35 1234
2759.84 1283
2760.34 1200
2760.83 1229
2761.33 1270
2761.83 1312
2762.32 1352
2762.82 1380
2763.31 1334
2763.81 1295
2764.30 1307
2764.80 1341
2765.30 1285
2765.79 1279
2766.29 1325
2766.78 1324
2767.28 1294
2767.78 1241
2768.27 1247
2768.77 1242
2769.27 1208
2769.76 1286
2770.26 1235
2770.76 1205
2771.25 1223
2771.75 1271
2772.24 1316
2772.74 1246
2773.24 1267
2773.73 1359
2774.23 1396
2774.73 1346
2775.23 1422
2775.72 1441
2776.22 1483
2776.72 1474
2777.21 1410
2777.71 1425
2778.21 1545
2778.70 1454
2779.20 1364
2779.70 1372
2780.20 1355
2780.69 1338
2781.19 1287
2781.69 1314
2782.19 1274
2782.68 1291
2783.18 1248
2783.68 1275
2784.18 1280
2784.67 1206
2785.17 1225
2785.67 1290
2786.17 1284
2786.67 1231
2787.16 1231
2787.66 1254
2788.16 1200
2788.66 1237
2789.16 1209
2789.65 1218
2790.15 1233
2790.65 1197
2791.15 1172
2791.65 1209
2792.15 1252
2792.64 1239
2793.14 1308
2793.64 1230
2794.14 1268
2794.64 1237
2795.14 1251
2795.64 1200
2796.13 1222
2796.63 1221
2797.13 1259
2797.63 1251
2798.13 1265
2798.63 1292
2799.13 1305
2799.63 1262
2800.13 1215
2800.62 1286
2801.12 1244
2801.62 1242
2802.12 1222
2802.62 1285
2803.12 1238
2803.62 1196
2804.12 1196
2804.62 1247
2805.12 1240
2805.62 1248
2806.12 1236
2806.62 1237
2807.12 1264
2807.62 1331
2808.12 1351
2808.62 1269
2809.12 1318
2809.62 1356
2810.12 1345
2810.62 1330
2811.12 1280
2811.62 1348
2812.12 1392
2812.62 1368
2813.12 1392
2813.62 1350
2814.12 1297
2814.62 1345
2815.12 1299
2815.62 1209
2816.12 1257
2816.62 1270
2817.12 1258
2817.62 1224
2818.12 1244
2818.62 1262
2819.12 1316
2819.63 1270
2820.13 1211
2820.63 1173
2821.13 1254
2821.63 1232
2822.13 1176
2822.63 1256
2823.13 1217
2823.63 1208
2824.13 1211
2824.64 1198
2825.14 1191
2825.64 1214
2826.14 1176
2826.64 1165
2827.14 1240
2827.64 1196
2828.15 1193
2828.65 1263
2829.15 1247
2829.65 1254
2830.15 1205
2830.65 1178
2831.16 1237
2831.66 1212
2832.16 1215
2832.66 1212
2833.16 1198
2833.67 1184
2834.17 1249
2834.67 1294
2835.17 1266
2835.68 1298
2836.18 1324
2836.68 1311
2837.18 1236
2837.68 1279
2838.19 1344
2838.69 1338
2839.19 1279
2839.70 1299
2840.20 1213
2840.70 1241
2841.20 1205
2841.71 1230
2842.21 1246
2842.71 1183
2843.21 1160
2843.72 1216
2844.22 1239
2844.72 1285
2845.23 1276
2845.73 1254
2846.23 1293
2846.74 1304
2847.24 1314
2847.74 1281
2848.25 1275
2848.75 1295
2849.25 1349
2849.76 1328
2850.26 1339
2850.76 1350
2851.27 1365
2851.77 1301
2852.28 1355
2852.78 1242
2853.28 1192
2853.79 1312
2854.29 1266
2854.79 1224
2855.30 1197
2855.80 1192
2856.31 1244
2856.81 1192
2857.31 1195
2857.82 1257
2858.32 1307
2858.83 1301
2859.33 1318
2859.84 1303
2860.34 1234
2860.85 1256
2861.35 1260
2861.85 1288
2862.36 1198
2862.86 1213
2863.37 1210
2863.87 1270
2864.38 1225
2864.88 1203
2865.39 1229
2865.89 1204
2866.40 1252
2866.90 1234
2867.41 1249
2867.91 1306
2868.42 1310
2868.92 1276
2869.43 1316
2869.93 1345
2870.44 1437
2870.94 1390
2871.45 1468
2871.96 1445
2872.46 1470
2872.97 1505
2873.47 1521
2873.98 1497
2874.48 1416
2874.99 1421
2875.49 1438
2876.00 1408
2876.51 1385
2877.01 1378
2877.52 1398
2878.02 1378
2878.53 1353
2879.04 1264
2879.54 1258
2880.05 1266
2880.55 1264
2881.06 1269
2881.57 1336
2882.07 1293
2882.58 1319
2883.09 1334
2883.59 1351
2884.10 1391
2884.61 1378
2885.11 1431
2885.62 1516
2886.13 1564
2886.63 1562
2887.14 1604
2887.65 1600
2888.15 1612
2888.66 1624
2889.17 1661
2889.67 1636
2890.18 1646
2890.69 1593
2891.20 1588
2891.70 1596
2892.21 1650
2892.72 1618
2893.22 1654
2893.73 1508
2894.24 1639
2894.75 1722
2895.25 1801
2895.76 1782
2896.27 1802
2896.78 1882
2897.29 1835
2897.79 1778
2898.30 1690
2898.81 1710
2899.32 1569
2899.82 1521
2900.33 1508
2900.84 1475
2901.35 1429
2901.86 1498
2902.36 1502
2902.87 1390
2903.38 1394
2903.89 1378
2904.40 1402
2904.91 1389
2905.41 1350
2905.92 1330
2906.43 1280
2906.94 1360
2907.45 1318
2907.96 1374
2908.47 1400
2908.97 1300
2909.48 1340
2909.99 1295
2910.50 1341
2911.01 1306
2911.52 1282
2912.03 1309
2912.54 1303
2913.05 1315
2913.55 1279
2914.06 1368
2914.57 1281
2915.08 1240
2915.59 1308
2916.10 1330
2916.61 1375
2917.12 1416
2917.63 1404
2918.14 1365
2918.65 1375
2919.16 1330
2919.67 1347
2920.18 1366
2920.69 1370
2921.20 1388
2921.71 1342
2922.22 1336
2922.73 1331
2923.24 1333
2923.75 1337
2924.26 1357
2924.77 1355
2925.28 1307
2925.79 1256
2926.30 1339
2926.81 1344
2927.32 1296
2927.83 1331
2928.34 1334
2928.85 1313
2929.36 1243
2929.87 1267
2930.38 1295
2930.89 1218
2931.40 1231
2931.91 1244
2932.42 1205
2932.93 1286
2933.45 1263
2933.96 1321
2934.47 1281
2934.98 1216
2935.49 1203
2936.00 1306
2936.51 1332
2937.02 1352
2937.53 1358
2938.04 1423
2938.56 1369
2939.07 1363
2939.58 1346
2940.09 1385
2940.60 1350
2941.11 1335
2941.62 1394
2942.14 1477
2942.65 1358
2943.16 1337
2943.67 1307
2944.18 1379
2944.70 1354
2945.21 1348
2945.72 1331
2946.23 1267
2946.74 1291
2947.26 1294
2947.77 1255
2948.28 1298
2948.79 1265
2949.30 1228
2949.82 1206
2950.33 1254
2950.84 1250
2951.35 1169
2951.87 1245
2952.38 1226
2952.89 1229
2953.40 1229
2953.92 1187
2954.43 1275
2954.94 1279
2955.45 1255
2955.97 1252
2956.48 1362
2956.99 1348
2957.51 1381
2958.02 1349
2958.53 1353
2959.04 1327
2959.56 1348
2960.07 1373
2960.58 1425
2961.10 1435
2961.61 1378
2962.12 1461
2962.64 1521
2963.15 1565
2963.66 1550
2964.18 1605
2964.69 1583
2965.21 1574
2965.72 1614
2966.23 1604
2966.75 1505
2967.26 1507
2967.77 1473
2968.29 1497
2968.80 1509
2969.32 1465
2969.83 1393
2970.34 1409
2970.86 1362
2971.37 1352
2971.89 1343
2972.40 1325
2972.91 1419
2973.43 1414
2973.94 1421
2974.46 1440
2974.97 1413
2975.49 1534
2976.00 1509
2976.52 1432
2977.03 1497
2977.55 1502
2978.06 1432
2978.57 1529
2979.09 1475
2979.60 1520
2980.12 1504
2980.63 1488
2981.15 1556
2981.66 1625
2982.18 1685
2982.69 1588
2983.21 1655
2983.73 1709
2984.24 1709
2984.76 1716
2985.27 1802
2985.79 1761
2986.30 1716
2986.82 1872
2987.33 1879
2987.85 1912
2988.36 1976
2988.88 1916
2989.40 1918
2989.91 1933
2990.43 1897
2990.94 2035
2991.46 2015
2991.97 2017
2992.49 1991
2993.01 2054
2993.52 1960
2994.04 1935
2994.55 1989
2995.07 2030
2995.59 2114
2996.10 2243
2996.62 2173
2997.14 2268
2997.65 2246
2998.17 2314
2998.69 2358
2999.20 2477
2999.72 2430
3000.24 2481
3000.75 2592
3001.27 2672
3001.79 2852
3002.30 3196
3002.82 3644
3003.34 4165
3003.85 4992
3004.37 5892
3004.89 6731
3005.40 7099
3005.92 7458
3006.44 7507
3006.96 7281
3007.47 6889
3007.99 6051
3008.51 5372
3009.03 4734
3009.54 4028
3010.06 3437
3010.58 3051
3011.10 2791
3011.61 2528
3012.13 2322
3012.65 2200
3013.17 2145
3013.68 2133
3014.20 2109
3014.72 2043
3015.24 1974
3015.76 1930
3016.27 1888
3016.79 1901
3017.31 1883
3017.83 1865
3018.35 1894
3018.86 1867
3019.38 1829
3019.90 1885
3020.42 1820
3020.94 1788
3021.46 1784
3021.97 1736
3022.49 1821
3023.01 1851
3023.53 1940
3024.05 1963
3024.57 1881
3025.09 1807
3025.61 1901
3026.12 1898
3026.64 1846
3027.16 1801
3027.68 1722
3028.20 1730
3028.72 1669
3029.24 1655
3029.76 1656
3030.28 1698
3030.80 1666
3031.32 1659
3031.84 1697
3032.35 1644
3032.87 1554
3033.39 1622
3033.91 1661
3034.43 1558
3034.95 1659
3035.47 1615
3035.99 1593
3036.51 1624
3037.03 1634
3037.55 1602
3038.07 1613
3038.59 1626
3039.11 1580
3039.63 1584
3040.15 1630
3040.67 1575
3041.19 1557
3041.71 1549
3042.23 1521
3042.75 1577
3043.27 1534
3043.79 1526
3044.31 1568
3044.83 1596
3045.35 1532
3045.87 1513
3046.40 1537
3046.92 1542
3047.44 1618
3047.96 1534
3048.48 1532
3049.00 1520
3049.52 1502
3050.04 1530
3050.56 1505
3051.08 1479
3051.60 1516
3052.12 1477
3052.65 1465
3053.17 1496
3053.69 1481
3054.21 1483
3054.73 1481
3055.25 1480
3055.77 1528
3056.30 1505
3056.82 1536
3057.34 1531
3057.86 1562
3058.38 1553
3058.90 1553
3059.42 1543
3059.95 1556
3060.47 1567
3060.99 1566
3061.51 1570
3062.03 1632
3062.56 1643
3063.08 1642
3063.60 1717
3064.12 1759
3064.64 1776
3065.17 1751
3065.69 1759
3066.21 1783
3066.73 1859
3067.26 1856
3067.78 1882
3068.30 2002
3068.82 1963
3069.35 1961
3069.87 1857
3070.39 1867
3070.91 1837
3071.44 1848
3071.96 1807
3072.48 1841
3073.01 1747
3073.53 1847
3074.05 1808
3074.57 1769
3075.10 1883
3075.62 1804
3076.14 1934
3076.67 2002
3077.19 2069
3077.71 2071
3078.24 2141
3078.76 2194
3079.28 2229
3079.81 2210
3080.33 2307
3080.85 2396
3081.38 2465
3081.90 2453
3082.42 2466
3082.95 2496
3083.47 2532
3084.00 2578
3084.52 2480
3085.04 2473
3085.57 2594
3086.09 2578
3086.62 2608
3087.14 2655
3087.66 2903
3088.19 3061
3088.71 3226
3089.24 3687
3089.76 4036
3090.29 4242
3090.81 4546
3091.33 4569
3091.86 4583
3092.38 4453
3092.91 4268
3093.43 4001
3093.96 3633
3094.48 3616
3095.01 3245
3095.53 3045
3096.06 2948
3096.58 2829
3097.11 2936
3097.63 2858
3098.16 2939
3098.68 2995
3099.21 3085
3099.73 3334
3100.26 3735
3100.78 4419
3101.31 5350
3101.83 6305
3102.36 7476
3102.88 8581
3103.41 9488
3103.93 9965
3104.46 10004
3104.99 9717
3105.51 9269
3106.04 8196
3106.56 7241
3107.09 6035
3107.61 5251
3108.14 4375
3108.67 3856
3109.19 3360
3109.72 3217
3110.24 2898
3110.77 2767
3111.30 2652
3111.82 2771
3112.35 2611
3112.87 2467
3113.40 2529
3113.93 2484
3114.45 2386
3114.98 2246
3115.51 2221
3116.03 2159
3116.56 2054
3117.09 2087
3117.61 2033
3118.14 2006
3118.67 1923
3119.19 2047
3119.72 2056
3120.25 2016
3120.77 2058
3121.30 2154
3121.83 2158
3122.35 2144
3122.88 2198
3123.41 2202
3123.94 2152
3124.46 2086
3124.99 2072
3125.52 1939
3126.05 1916
3126.57 1932
3127.10 1813
3127.63 1732
3128.16 1771
3128.68 1684
3129.21 1682
3129.74 1772
3130.27 1741
3130.79 1701
3131.32 1647
3131.85 1619
3132.38 1689
3132.91 1784
3133.43 1740
3133.96 1620
3134.49 1596
3135.02 1598
3135.55 1587
3136.07 1495
3136.60 1563
3137.13 1574
3137.66 1599
3138.19 1524
3138.72 1447
3139.24 1544
3139.77 1561
3140.30 1577
3140.83 1541
3141.36 1563
3141.89 1527
3142.42 1539
3142.95 1492
3143.47 1521
3144.00 1536
3144.53 1509
3145.06 1513
3145.59 1580
3146.12 1560
3146.65 1534
3147.18 1582
3147.71 1614
3148.24 1598
3148.76 1617
3149.29 1648
3149.82 1728
3150.35 1723
3150.88 1671
3151.41 1666
3151.94 1633
3152.47 1672
3153.00 1647
3153.53 1637
3154.06 1692
3154.59 1669
3155.12 1710
3155.65 1635
3156.18 1644
3156.71 1667
3157.24 1682
3157.77 1723
3158.30 1736
3158.83 1802
3159.36 1756
3159.89 1763
3160.42 1759
3160.95 1793
3161.48 1678
3162.01 1696
3162.54 1657
3163.07 1745
3163.60 1621
3164.13 1656
3164.66 1686
3165.20 1679
3165.73 1644
3166.26 1636
3166.79 1641
3167.32 1579
3167.85 1504
3168.38 1539
3168.91 1519
3169.44 1520
3169.97 1565
3170.50 1521
3171.04 1529
3171.57 1670
3172.10 1655
3172.63 1772
3173.16 1842
3173.69 1865
3174.22 1812
3174.75 1906
3175.29 1901
3175.82 1954
3176.35 1998
3176.88 1815
3177.41 1821
3177.94 1820
3178.48 1688
3179.01 1583
3179.54 1636
3180.07 1572
3180.60 1557
3181.14 1487
3181.67 1477
3182.20 1424
3182.73 1448
3183.26 1453
3183.80 1416
3184.33 1448
3184.86 1506
3185.39 1514
3185.93 1517
3186.46 1555
3186.99 1517
3187.52 1502
3188.06 1596
3188.59 1547
3189.12 1499
3189.65 1577
3190.19 1588
3190.72 1554
3191.25 1586
3191.79 1598
3192.32 1610
3192.85 1589
3193.38 1632
3193.92 1639
3194.45 1491
3194.98 1581
3195.52 1589
3196.05 1509
3196.58 1544
3197.12 1578
3197.65 1597
3198.18 1564
3198.72 1596
3199.25 1607
3199.78 1625
3200.32 1618
3200.85 1650
3201.39 1627
3201.92 1653
3202.45 1693
3202.99 1737
3203.52 1656
3204.05 1699
3204.59 1767
3205.12 1788
3205.66 1886
3206.19 1963
3206.72 2075
3207.26 2084
3207.79 2032
3208.33 2145
3208.86 2194
3209.40 2271
3209.93 2295
3210.47 2415
3211.00 2406
3211.53 2362
3212.07 2279
3212.60 2333
3213.14 2323
3213.67 2305
3214.21 2260
3214.74 2114
3215.28 2025
3215.81 1918
3216.35 1864
3216.88 1879
3217.42 1737
3217.95 1708
3218.49 1778
3219.02 1651
3219.56 1643
3220.09 1723
3220.63 1728
3221.16 1687
3221.70 1764
3222.23 1904
3222.77 1867
3223.31 1851
3223.84 1939
3224.38 2064
3224.91 2017
3225.45 2047
3225.98 2105
3226.52 2014
3227.06 2069
3227.59 1912
3228.13 1961
3228.66 1957
3229.20 1897
3229.74 1930
3230.27 1895
3230.81 1894
3231.34 1984
3231.88 1961
3232.42 1968
3232.95 1934
3233.49 2044
3234.03 2028
3234.56 2043
3235.10 2161
3235.64 2206
3236.17 2303
3236.71 2400
3237.25 2452
3237.78 2385
3238.32 2457
3238.86 2372
3239.39 2347
3239.93 2390
3240.47 2414
3241.00 2320
3241.54 2384
3242.08 2430
3242.61 2332
3243.15 2398
3243.69 2463
3244.23 2502
3244.76 2630
3245.30 2671
3245.84 2739
3246.38 2792
3246.91 2875
3247.45 2955
3247.99 3024
3248.53 2973
3249.06 3177
3249.60 3229
3250.14 3732
3250.68 4252
3251.21 4733
3251.75 5753
3252.29 6761
3252.83 7359
3253.37 7931
3253.90 8381
3254.44 8533
3254.98 8309
3255.52 7862
3256.06 7175
3256.60 6476
3257.13 5728
3257.67 5108
3258.21 4705
3258.75 4403
3259.29 4173
3259.83 4015
3260.36 4067
3260.90 4298
3261.44 4578
3261.98 4712
3262.52 4816
3263.06 5117
3263.60 5398
3264.14 5556
3264.68 5563
3265.21 5954
3265.75 6327
3266.29 6575
3266.83 6666
3267.37 6984
3267.91 7047
3268.45 6847
3268.99 6683
3269.53 6183
3270.07 5736
3270.61 5064
3271.15 4653
3271.69 4412
3272.23 3912
3272.76 3744
3273.30 3577
3273.84 3420
3274.38 3278
3274.92 3210
3275.46 3119
3276.00 3164
3276.54 3068
3277.08 3089
3277.62 2957
3278.16 3099
3278.70 3033
3279.24 2949
3279.78 2983
3280.32 2968
3280.86 3033
3281.41 2971
3281.95 2903
3282.49 2930
3283.03 2829
3283.57 2911
3284.11 2911
3284.65 2958
3285.19 2967
3285.73 3054
3286.27 3093
3286.81 3180
3287.35 3179
3287.89 3274
3288.43 3269
3288.97 3307
3289.52 3397
3290.06 3545
3290.60 3629
3291.14 3769
3291.68 3832
3292.22 4036
3292.76 4175
3293.30 4491
3293.85 4697
3294.39 4994
3294.93 5323
3295.47 5446
3296.01 5507
3296.55 5706
3297.09 5758
3297.64 5734
3298.18 5519
3298.72 5245
3299.26 4981
3299.80 4726
3300.34 4593
3300.89 4452
3301.43 4066
3301.97 3972
3302.51 3777
3303.06 3785
3303.60 3638
3304.14 3682
3304.68 3585
3305.22 3536
3305.77 3579
3306.31 3681
3306.85 3716
3307.39 3671
3307.94 3638
3308.48 3760
3309.02 3894
3309.56 4057
3310.11 4109
3310.65 4019
3311.19 4088
3311.74 4192
3312.28 4085
3312.82 4133
3313.36 3992
3313.91 4171
3314.45 4248
3314.99 4297
3315.54 4475
3316.08 4732
3316.62 5168
3317.17 5595
3317.71 5958
3318.25 6269
3318.80 6487
3319.34 7085
3319.88 7522
3320.43 7579
3320.97 7599
3321.51 7531
3322.06 7356
3322.60 7238
3323.14 6837
3323.69 6464
3324.23 6277
3324.78 6006
3325.32 5749
3325.86 5526
3326.41 5494
3326.95 5367
3327.50 5228
3328.04 5230
3328.59 5261
3329.13 5409
3329.67 5568
3330.22 6223
3330.76 7040
3331.31 8094
3331.85 10092
3332.40 12916
3332.94 16584
3333.49 21304
3334.03 26581
3334.57 32055
3335.12 37115
3335.66 41923
3336.21 44783
3336.75 46306
3337.30 46503
3337.84 44808
3338.39 42156
3338.93 38044
3339.48 33525
3340.02 28764
3340.57 24292
3341.11 19718
3341.66 15760
3342.20 12975
3342.75 10558
3343.30 8426
3343.84 7119
3344.39 6053
3344.93 5566
3345.48 4980
3346.02 4649
3346.57 4372
3347.11 4199
3347.66 4055
3348.21 3889
3348.75 3781
3349.30 3681
3349.84 3577
3350.39 3531
3350.94 3499
3351.48 3484
3352.03 3509
3352.57 3401
3353.12 3404
3353.67 3271
3354.21 3242
3354.76 3307
3355.31 3239
3355.85 3225
3356.40 3094
3356.95 3068
3357.49 3105
3358.04 3207
3358.59 3096
3359.13 2993
3359.68 3044
3360.23 3146
3360.77 3403
3361.32 3452
3361.87 3419
3362.41 3382
3362.96 3564
3363.51 3621
3364.05 3592
3364.60 3586
3365.15 3640
3365.70 3602
3366.24 3498
3366.79 3422
3367.34 3396
3367.89 3283
3368.43 3212
3368.98 3223
3369.53 3163
3370.08 3249
3370.62 3343
3371.17 3446
3371.72 3662
3372.27 3912
3372.81 4147
3373.36 4431
3373.91 4717
3374.46 4851
3375.01 4768
3375.55 4829
3376.10 4703
3376.65 4614
3377.20 4287
3377.75 3971
3378.30 3742
3378.84 3532
3379.39 3192
3379.94 3010
3380.49 2764
3381.04 2642
3381.59 2668
3382.13 2610
3382.68 2497
3383.23 2473
3383.78 2471
3384.33 2398
3384.88 2453
3385.43 2380
3385.98 2307
3386.52 2302
3387.07 2327
3387.62 2258
3388.17 2334
3388.72 2314
3389.27 2302
3389.82 2308
3390.37 2274
3390.92 2265
3391.47 2315
3392.02 2271
3392.57 2229
3393.12 2307
3393.66 2330
3394.21 2300
3394.76 2262
3395.31 2256
3395.86 2308
3396.41 2453
3396.96 2446
3397.51 2503
3398.06 2536
3398.61 2565
3399.16 2585
3399.71 2614
3400.26 2557
3400.81 2533
3401.36 2520
3401.91 2419
3402.46 2359
3403.01 2320
3403.56 2283
3404.11 2188
3404.66 2107
3405.21 2072
3405.77 2046
3406.32 2019
3406.87 2003
3407.42 2047
3407.97 1993
3408.52 2046
3409.07 2098
3409.62 2186
3410.17 2251
3410.72 2288
3411.27 2442
3411.82 2479
3412.37 2439
3412.93 2445
3413.48 2414
3414.03 2433
3414.58 2432
3415.13 2386
3415.68 2322
3416.23 2372
3416.78 2306
3417.34 2314
3417.89 2253
3418.44 2329
3418.99 2344
3419.54 2330
3420.09 2181
3420.65 2252
3421.20 2158
3421.75 2108
3422.30 2129
3422.85 2111
3423.40 2232
3423.96 2250
3424.51 2133
3425.06 2264
3425.61 2322
3426.17 2183
3426.72 2153
3427.27 2056
3427.82 2094
3428.37 2063
3428.93 1948
3429.48 1878
3430.03 1888
3430.58 1863
3431.14 1827
3431.69 1834
3432.24 1789
3432.79 1757
3433.35 1826
3433.90 1781
3434.45 1717
3435.01 1764
3435.56 1806
3436.11 1858
3436.66 1857
3437.22 1927
3437.77 1931
3438.32 1915
3438.88 1893
3439.43 1956
3439.98 1900
3440.54 1954
3441.09 1984
3441.64 2010
3442.20 1934
3442.75 1907
3443.30 1910
3443.86 1868
3444.41 1931
3444.96 1850
3445.52 1910
3446.07 1827
3446.63 1797
3447.18 1811
3447.73 1758
3448.29 1744
3448.84 1689
3449.40 1682
3449.95 1679
3450.50 1720
3451.06 1710
3451.61 1664
3452.17 1688
3452.72 1702
3453.27 1684
3453.83 1656
3454.38 1612
3454.94 1623
3455.49 1706
3456.05 1684
3456.60 1688
3457.16 1626
3457.71 1687
3458.27 1709
3458.82 1758
3459.38 1802
3459.93 1795
3460.49 1807
3461.04 1794
3461.60 1809
3462.15 1839
3462.71 1906
3463.26 1901
3463.82 1873
3464.37 1925
3464.93 1951
3465.48 1946
3466.04 2000
3466.59 2045
3467.15 2036
3467.70 2096
3468.26 2077
3468.81 2138
3469.37 2179
3469.93 2208
3470.48 2228
3471.04 2232
3471.59 2267
3472.15 2345
3472.70 2478
3473.26 2420
3473.82 2470
3474.37 2365
3474.93 2356
3475.48 2347
3476.04 2408
3476.60 2464
3477.15 2406
3477.71 2290
3478.27 2436
3478.82 2589
3479.38 2588
3479.93 2701
3480.49 2757
3481.05 2807
3481.60 2745
3482.16 2806
3482.72 2997
3483.27 3085
3483.83 3065
3484.39 2958
3484.95 3180
3485.50 3158
3486.06 3120
3486.62 3086
3487.17 3250
3487.73 3418
3488.29 3640
3488.84 4018
3489.40 4583
3489.96 5445
3490.52 6661
3491.07 7989
3491.63 9557
3492.19 10424
3492.75 11551
3493.30 11654
3493.86 11581
3494.42 10969
3494.98 10095
3495.53 9052
3496.09 7688
3496.65 6670
3497.21 5775
3497.77 4999
3498.32 4290
3498.88 4000
3499.44 3790
3500.00 3744
3500.56 3725
3501.11 3873
3501.67 4146
3502.23 4498
3502.79 4831
3503.35 5350
3503.91 5936
3504.46 6407
3505.02 6731
3505.58 6948
3506.14 7230
3506.70 7141
3507.26 6849
3507.81 6526
3508.37 6037
3508.93 5584
3509.49 4863
3510.05 4500
3510.61 4042
3511.17 3748
3511.73 3445
3512.29 3205
3512.85 3009
3513.40 2869
3513.96 2734
3514.52 2459
3515.08 2391
3515.64 2256
3516.20 2247
3516.76 2088
3517.32 2072
3517.88 2016
3518.44 2068
3519.00 2072
3519.56 2034
3520.12 2030
3520.68 1993
3521.24 2002
3521.80 2068
3522.36 2021
3522.92 2025
3523.48 2087
3524.04 2111
3524.60 2086
3525.16 2161
3525.72 2170
3526.28 2173
3526.84 2137
3527.40 2078
3527.96 2103
3528.52 2037
3529.08 2083
3529.64 2078
3530.20 2150
3530.76 2048
3531.32 2069
3531.88 2161
3532.44 2078
3533.00 2222
3533.56 2244
3534.12 2135
3534.68 2069
3535.25 2157
3535.81 2214
3536.37 2154
3536.93 2060
3537.49 2009
3538.05 2009
3538.61 2031
3539.17 1876
3539.73 1932
3540.30 1944
3540.86 1920
3541.42 1931
3541.98 1961
3542.54 1892
3543.10 1979
3543.66 2026
3544.23 1958
3544.79 1910
3545.35 1897
3545.91 1905
3546.47 1881
3547.03 1904
3547.60 1917
3548.16 1931
3548.72 1828
3549.28 1852
3549.84 1736
3550.41 1718
3550.97 1737
3551.53 1722
3552.09 1654
3552.65 1751
3553.22 1651
3553.78 1637
3554.34 1663
3554.90 1589
3555.47 1599
3556.03 1612
3556.59 1666
3557.15 1676
3557.72 1653
3558.28 1608
3558.84 1665
3559.41 1719
3559.97 1775
3560.53 1754
3561.09 1736
3561.66 1784
3562.22 1737
3562.78 1722
3563.35 1755
3563.91 1818
3564.47 1829
3565.04 1802
3565.60 1741
3566.16 1742
3566.73 1858
3567.29 1785
3567.85 1795
3568.42 1697
3568.98 1685
3569.54 1699
3570.11 1665
3570.67 1677
3571.23 1734
3571.80 1776
3572.36 1715
3572.93 1805
3573.49 2041
3574.05 2239
3574.62 2431
3575.18 2577
3575.75 2865
3576.31 3076
3576.87 3302
3577.44 3568
3578.00 3735
3578.57 3681
3579.13 3748
3579.70 3504
3580.26 3339
3580.82 3292
3581.39 2936
3581.95 2688
3582.52 2520
3583.08 2307
3583.65 2242
3584.21 2047
3584.78 1888
3585.34 1766
3585.91 1745
3586.47 1661
3587.04 1626
3587.60 1552
3588.17 1562
3588.73 1582
3589.30 1561
3589.86 1517
3590.43 1478
3590.99 1504
3591.56 1506
3592.12 1428
3592.69 1450
3593.25 1470
3593.82 1456
3594.39 1484
3594.95 1483
3595.52 1368
3596.08 1393
3596.65 1491
3597.21 1515
3597.78 1498
3598.35 1466
3598.91 1452
3599.48 1493
3600.04 1516
3600.61 1465
3601.18 1450
3601.74 1471
3602.31 1454
3602.87 1485
3603.44 1491
3604.01 1439
3604.57 1503
3605.14 1514
3605.71 1546
3606.27 1526
3606.84 1565
3607.41 1539
3607.97 1510
3608.54 1430
3609.11 1430
3609.67 1435
3610.24 1418
3610.81 1384
3611.37 1416
3611.94 1400
3612.51 1335
3613.07 1351
3613.64 1445
3614.21 1450
3614.78 1438
3615.34 1375
3615.91 1403
3616.48 1488
3617.04 1509
3617.61 1530
3618.18 1513
3618.75 1505
3619.31 1554
3619.88 1541
3620.45 1549
3621.02 1534
3621.58 1427
3622.15 1431
3622.72 1459
3623.29 1415
3623.86 1399
3624.42 1490
3624.99 1485
3625.56 1452
3626.13 1447
3626.70 1414
3627.26 1411
3627.83 1415
3628.40 1404
3628.97 1487
3629.54 1503
3630.11 1605
3630.67 1602
3631.24 1710
3631.81 1820
3632.38 1833
3632.95 1912
3633.52 1883
3634.08 1914
3634.65 1899
3635.22 1867
3635.79 1788
3636.36 1735
3636.93 1742
3637.50 1578
3638.07 1556
3638.64 1536
3639.20 1568
3639.77 1504
3640.34 1468
3640.91 1463
3641.48 1454
3642.05 1478
3642.62 1493
3643.19 1468
3643.76 1505
3644.33 1488
3644.90 1491
3645.47 1536
3646.04 1449
3646.61 1447
3647.18 1482
3647.75 1556
3648.32 1504
3648.89 1479
3649.46 1509
3650.03 1610
3650.60 1643
3651.17 1670
3651.74 1784
3652.31 1816
3652.88 1906
3653.45 1931
3654.02 1962
3654.59 1908
3655.16 1860
3655.73 1891
3656.30 1799
3656.87 1710
3657.44 1750
3658.01 1761
3658.58 1722
3659.15 1842
3659.72 1865
3660.29 1728
3660.86 1769
3661.43 1742
3662.00 1697
3662.58 1738
3663.15 1860
3663.72 1864
3664.29 1888
3664.86 2018
3665.43 2143
3666.00 2241
3666.57 2434
3667.14 2613
3667.72 2504
3668.29 2517
3668.86 2275
3669.43 2099
3670.00 2043
3670.57 1868
3671.14 1762
3671.72 1647
3672.29 1614
3672.86 1631
3673.43 1576
3674.00 1579
3674.57 1573
3675.15 1532
3675.72 1600
3676.29 1607
3676.86 1572
3677.43 1586
3678.01 1567
3678.58 1521
3679.15 1545
3679.72 1549
3680.30 1488
3680.87 1467
3681.44 1408
3682.01 1427
3682.58 1366
3683.16 1360
3683.73 1337
3684.30 1273
3684.88 1280
3685.45 1319
3686.02 1261
3686.59 1278
3687.17 1398
3687.74 1386
3688.31 1363
3688.88 1444
3689.46 1474
3690.03 1489
3690.60 1509
3691.18 1515
3691.75 1520
3692.32 1452
3692.90 1485
3693.47 1493
3694.04 1482
3694.62 1441
3695.19 1412
3695.76 1362
3696.34 1378
3696.91 1349
3697.48 1353
3698.06 1278
3698.63 1259
3699.21 1375
3699.78 1371
3700.35 1300
3700.93 1339
3701.50 1385
3702.08 1397
3702.65 1456
3703.22 1497
3703.80 1603
3704.37 1560
3704.95 1668
3705.52 1707
3706.09 1711
3706.67 1804
3707.24 1735
3707.82 1675
3708.39 1663
3708.97 1622
3709.54 1620
3710.12 1562
3710.69 1512
3711.26 1474
3711.84 1474
3712.41 1496
3712.99 1427
3713.56 1416
3714.14 1383
3714.71 1408
3715.29 1329
3715.86 1371
3716.44 1393
3717.01 1331
3717.59 1320
3718.16 1334
3718.74 1293
3719.32 1308
3719.89 1324
3720.47 1300
3721.04 1294
3721.62 1194
3722.19 1237
3722.77 1287
3723.34 1255
3723.92 1244
3724.49 1188
3725.07 1280
3725.65 1312
3726.22 1270
3726.80 1288
3727.37 1275
3727.95 1206
3728.53 1245
3729.10 1300
3729.68 1258
3730.25 1270
3730.83 1293
3731.41 1319
3731.98 1335
3732.56 1337
3733.14 1329
3733.71 1387
3734.29 1486
3734.87 1487
3735.44 1416
3736.02 1446
3736.60 1386
3737.17 1421
3737.75 1412
3738.33 1379
3738.90 1360
3739.48 1329
3740.06 1369
3740.63 1379
3741.21 1351
3741.79 1321
3742.36 1353
3742.94 1326
3743.52 1354
3744.10 1267
3744.67 1271
3745.25 1256
3745.83 1329
3746.40 1315
3746.98 1231
3747.56 1266
3748.14 1238
3748.71 1348
3749.29 1399
3749.87 1267
3750.45 1204
3751.03 1209
3751.60 1300
3752.18 1251
3752.76 1272
3753.34 1281
3753.92 1325
3754.49 1377
3755.07 1276
3755.65 1228
3756.23 1305
3756.81 1267
3757.38 1274
3757.96 1282
3758.54 1320
3759.12 1383
3759.70 1358
3760.28 1362
3760.85 1339
3761.43 1323
3762.01 1421
3762.59 1472
3763.17 1387
3763.75 1381
3764.33 1451
3764.91 1462
3765.48 1443
3766.06 1446
3766.64 1455
3767.22 1479
3767.80 1454
3768.38 1498
3768.96 1460
3769.54 1397
3770.12 1360
3770.70 1391
3771.28 1535
3771.85 1539
3772.43 1462
3773.01 1433
3773.59 1423
3774.17 1424
3774.75 1393
3775.33 1452
3775.91 1392
3776.49 1474
3777.07 1405
3777.65 1324
3778.23 1419
3778.81 1407
3779.39 1443
3779.97 1432
3780.55 1490
3781.13 1503
3781.71 1437
3782.29 1404
3782.87 1403
3783.45 1414
3784.03 1386
3784.61 1365
3785.19 1420
3785.77 1398
3786.35 1395
3786.93 1423
3787.51 1437
3788.10 1429
3788.68 1427
3789.26 1400
3789.84 1437
3790.42 1441
3791.00 1460
3791.58 1502
3792.16 1460
3792.74 1511
3793.32 1561
3793.90 1633
3794.48 1587
3795.07 1589
3795.65 1625
3796.23 1635
3796.81 1629
3797.39 1596
3797.97 1599
3798.55 1644
3799.14 1694
3799.72 1716
3800.30 1804
3800.88 1839
3801.46 1863
3802.04 2032
3802.62 2122
3803.21 2199
3803.79 2140
3804.37 1949
3804.95 1976
3805.53 1978
3806.12 2025
3806.70 2105
3807.28 2190
3807.86 2349
3808.44 2468
3809.03 2479
3809.61 2590
3810.19 2649
3810.77 2608
3811.36 2668
3811.94 2614
3812.52 2545
3813.10 2390
3813.69 2367
3814.27 2484
3814.85 2668
3815.43 2560
3816.02 2614
3816.60 2601
3817.18 2559
3817.77 2553
3818.35 2380
3818.93 2238
3819.51 2084
3820.10 2076
3820.68 2027
3821.26 2009
3821.85 2038
3822.43 2107
3823.01 2162
3823.60 2109
3824.18 2023
3824.76 2051
3825.35 1994
3825.93 1836
3826.51 1774
3827.10 1715
3827.68 1728
3828.27 1697
3828.85 1624
3829.43 1654
3830.02 1609
3830.60 1620
3831.18 1558
3831.77 1536
3832.35 1618
3832.94 1603
3833.52 1573
3834.10 1563
3834.69 1632
3835.27 1600
3835.86 1562
3836.44 1558
3837.03 1524
3837.61 1469
3838.19 1462
3838.78 1425
3839.36 1444
3839.95 1429
3840.53 1372
3841.12 1439
3841.70 1510
3842.29 1491
3842.87 1409
3843.46 1383
3844.04 1440
3844.63 1405
3845.21 1361
3845.80 1387
3846.38 1417
3846.97 1414
3847.55 1361
3848.14 1345
3848.72 1515
3849.31 1513
3849.89 1464
3850.48 1489
3851.06 1433
3851.65 1443
3852.23 1449
3852.82 1477
3853.41 1475
3853.99 1436
3854.58 1443
3855.16 1386
3855.75 1400
3856.33 1368
3856.92 1334
3857.51 1385
3858.09 1374
3858.68 1408
3859.26 1387
3859.85 1357
3860.44 1334
3861.02 1331
3861.61 1347
3862.20 1401
3862.78 1392
3863.37 1430
3863.95 1415
3864.54 1415
3865.13 1418
3865.71 1406
3866.30 1451
3866.89 1425
3867.47 1366
3868.06 1397
3868.65 1371
3869.23 1306
3869.82 1307
3870.41 1287
3870.99 1285
3871.58 1333
3872.17 1323
3872.76 1302
3873.34 1312
3873.93 1280
3874.52 1327
3875.10 1390
3875.69 1381
3876.28 1288
3876.87 1338
3877.45 1328
3878.04 1345
3878.63 1327
3879.22 1294
3879.80 1254
3880.39 1223
3880.98 1242
3881.57 1298
3882.15 1253
3882.74 1218
3883.33 1250
3883.92 1222
3884.51 1163
3885.09 1225
3885.68 1266
3886.27 1256
3886.86 1311
3887.45 1352
3888.04 1336
3888.62 1319
3889.21 1385
3889.80 1407
3890.39 1345
3890.98 1384
3891.57 1379
3892.15 1436
3892.74 1352
3893.33 1383
3893.92 1308
3894.51 1310
3895.10 1307
3895.69 1255
3896.28 1231
3896.86 1240
3897.45 1275
3898.04 1245
3898.63 1256
3899.22 1248
3899.81 1316
3900.40 1325
3900.99 1280
3901.58 1281
3902.17 1317
3902.76 1314
3903.34 1265
3903.93 1322
3904.52 1351
3905.11 1315
3905.70 1330
3906.29 1351
3906.88 1359
3907.47 1356
3908.06 1413
3908.65 1397
3909.24 1358
3909.83 1398
3910.42 1444
3911.01 1360
3911.60 1366
3912.19 1348
3912.78 1320
3913.37 1264
3913.96 1221
3914.55 1239
3915.14 1281
3915.73 1302
3916.32 1285
3916.91 1313
3917.50 1360
3918.09 1254
3918.68 1227
3919.28 1230
3919.87 1268
3920.46 1194
3921.05 1203
3921.64 1201
3922.23 1229
3922.82 1214
3923.41 1218
3924.00 1220
3924.59 1207
3925.18 1224
3925.77 1191
3926.37 1146
3926.96 1142
3927.55 1127
3928.14 1175
3928.73 1140
3929.32 1144
3929.91 1156
3930.51 1106
3931.10 1143
3931.69 1162
3932.28 1096
3932.87 1115
3933.46 1174
3934.05 1136
3934.65 1154
3935.24 1142
3935.83 1132
3936.42 1162
3937.01 1224
3937.61 1213
3938.20 1205
3938.79 1252
3939.38 1311
3939.97 1270
3940.57 1309
3941.16 1327
3941.75 1372
3942.34 1324
3942.94 1369
3943.53 1316
3944.12 1327
3944.71 1354
3945.31 1355
3945.90 1286
3946.49 1235
3947.08 1237
3947.68 1232
3948.27 1206
3948.86 1212
3949.45 1274
3950.05 1200
3950.64 1196
3951.23 1221
3951.83 1229
3952.42 1200
3953.01 1192
3953.61 1262
3954.20 1284
3954.79 1251
3955.39 1263
3955.98 1322
3956.57 1420
3957.17 1455
3957.76 1443
3958.35 1463
3958.95 1402
3959.54 1357
3960.13 1393
3960.73 1432
3961.32 1489
3961.92 1483
3962.51 1466
3963.10 1436
3963.70 1466
3964.29 1446
3964.88 1475
3965.48 1496
3966.07 1602
3966.67 1687
3967.26 1719
3967.86 1804
3968.45 1914
3969.04 1915
3969.64 1821
3970.23 1832
3970.83 1810
3971.42 1734
3972.02 1630
3972.61 1504
3973.21 1452
3973.80 1543
3974.40 1637
3974.99 1656
3975.58 1685
3976.18 1780
3976.77 1919
3977.37 2074
3977.96 2009
3978.56 1999
3979.15 2019
3979.75 2009
3980.35 1844
3980.94 1813
3981.54 1741
3982.13 1724
3982.73 1731
3983.32 1681
3983.92 1794
3984.51 1707
3985.11 1718
3985.70 1695
3986.30 1605
3986.90 1631
3987.49 1630
3988.09 1629
3988.68 1586
3989.28 1611
3989.87 1586
3990.47 1574
3991.07 1549
3991.66 1538
3992.26 1541
3992.85 1576
3993.45 1546
3994.05 1515
3994.64 1576
3995.24 1552
3995.84 1583
3996.43 1539
3997.03 1579
3997.62 1584
3998.22 1564
3998.82 1571
3999.41 1605
4000.01 1589
4000.61 1535
4001.20 1540
4001.80 1440
4002.40 1503
4003.00 1473
4003.59 1476
4004.19 1468
4004.79 1531
4005.38 1465
4005.98 1495
4006.58 1505
4007.17 1461
4007.77 1405
4008.37 1432
4008.97 1493
4009.56 1505
4010.16 1413
4010.76 1441
4011.36 1464
4011.95 1498
4012.55 1464
4013.15 1477
4013.75 1518
4014.34 1478
4014.94 1423
4015.54 1472
4016.14 1495
4016.74 1520
4017.33 1551
4017.93 1593
4018.53 1679
4019.13 1713
4019.73 1741
4020.32 1689
4020.92 1736
4021.52 1712
4022.12 1672
4022.72 1551
4023.32 1543
4023.91 1571
4024.51 1574
4025.11 1549
4025.71 1625
4026.31 1660
4026.91 1778
4027.51 1806
4028.10 1839
4028.70 1953
4029.30 2026
4029.90 2064
4030.50 2052
4031.10 1992
4031.70 1930
4032.30 1934
4032.90 1863
4033.49 1927
4034.09 1880
4034.69 1903
4035.29 1901
4035.89 1822
4036.49 1875
4037.09 1787
4037.69 1688
4038.29 1516
4038.89 1437
4039.49 1405
4040.09 1433
4040.69 1377
4041.29 1298
4041.89 1262
4042.49 1338
4043.09 1314
4043.69 1296
4044.29 1256
4044.89 1263
4045.49 1262
4046.09 1294
4046.69 1254
4047.29 1285
4047.89 1305
4048.49 1298
4049.09 1268
4049.69 1273
4050.29 1283
4050.89 1263
4051.49 1177
4052.09 1205
4052.69 1248
4053.29 1260
4053.89 1259
4054.49 1235
4055.09 1247
4055.69 1221
4056.30 1258
4056.90 1227
4057.50 1190
4058.10 1191
4058.70 1219
4059.30 1250
4059.90 1258
4060.50 1193
4061.10 1228
4061.71 1259
4062.31 1232
4062.91 1233
4063.51 1256
4064.11 1267
4064.71 1266
4065.31 1375
4065.92 1280
4066.52 1278
4067.12 1351
4067.72 1259
4068.32 1259
4068.92 1332
4069.53 1259
4070.13 1268
4070.73 1264
4071.33 1256
4071.93 1208
4072.54 1150
4073.14 1153
4073.74 1164
4074.34 1171
4074.94 1152
4075.55 1163
4076.15 1158
4076.75 1165
4077.35 1158
4077.96 1173
4078.56 1217
4079.16 1203
4079.76 1161
4080.37 1166
4080.97 1189
4081.57 1146
4082.17 1202
4082.78 1170
4083.38 1196
4083.98 1243
4084.59 1170
4085.19 1134
4085.79 1145
4086.39 1215
4087.00 1192
4087.60 1164
4088.20 1230
4088.81 1208
4089.41 1280
4090.01 1222
4090.62 1198
4091.22 1114
4091.82 1158
4092.43 1216
4093.03 1146
4093.63 1156
4094.24 1167
4094.84 1212
4095.45 1159
4096.05 1196
4096.65 1184
4097.26 1231
4097.86 1236
4098.47 1235
4099.07 1210
4099.67 1193
4100.28 1190
4100.88 1219
4101.49 1249
4102.09 1145
4102.69 1177
4103.30 1239
4103.90 1199
4104.51 1182
4105.11 1169
4105.72 1174
4106.32 1143
4106.93 1152
4107.53 1164
4108.13 1146
4108.74 1158
4109.34 1189
4109.95 1167
4110.55 1122
4111.16 1154
4111.76 1143
4112.37 1140
4112.97 1139
4113.58 1093
4114.18 1078
4114.79 1059
4115.39 1075
4116.00 1128
4116.60 1099
4117.21 1100
4117.82 1094
4118.42 1175
4119.03 1124
4119.63 1149
4120.24 1114
4120.84 1115
4121.45 1123
4122.05 1114
4122.66 1149
4123.27 1134
4123.87 1177
4124.48 1140
4125.08 1067
4125.69 1127
4126.30 1138
4126.90 1104
4127.51 1093
4128.11 1168
4128.72 1166
4129.33 1125
4129.93 1156
4130.54 1122
4131.15 1197
4131.75 1149
4132.36 1167
4132.96 1166
4133.57 1183
4134.18 1158
4134.78 1166
4135.39 1205
4136.00 1194
4136.60 1179
4137.21 1175
4137.82 1224
4138.43 1251
4139.03 1247
4139.64 1229
4140.25 1225
4140.85 1222
4141.46 1262
4142.07 1279
4142.68 1257
4143.28 1311
4143.89 1258
4144.50 1258
4145.10 1237
4145.71 1295
4146.32 1239
4146.93 1255
4147.53 1221
4148.14 1208
4148.75 1253
4149.36 1144
4149.97 1125
4150.57 1135
4151.18 1163
4151.79 1160
4152.40 1114
4153.00 1142
4153.61 1128
4154.22 1108
4154.83 1122
4155.44 1135
4156.05 1103
4156.65 1119
4157.26 1132
4157.87 1159
4158.48 1169
4159.09 1190
4159.70 1250
4160.30 1250
4160.91 1252
4161.52 1227
4162.13 1235
4162.74 1170
4163.35 1118
4163.96 1111
4164.56 1104
4165.17 1151
4165.78 1127
4166.39 1111
4167.00 1120
4167.61 1153
4168.22 1118
4168.83 1121
4169.44 1094
4170.05 1134
4170.66 1209
4171.26 1199
4171.87 1133
4172.48 1108
4173.09 1100
4173.70 1117
4174.31 1163
4174.92 1178
4175.53 1120
4176.14 1111
4176.75 1137
4177.36 1136
4177.97 1128
4178.58 1174
4179.19 1123
4179.80 1095
4180.41 1082
4181.02 1141
4181.63 1195
4182.24 1182
4182.85 1180
4183.46 1180
4184.07 1175
4184.68 1296
4185.29 1238
4185.90 1193
4186.51 1185
4187.12 1204
4187.73 1139
4188.34 1093
4188.95 1158
4189.56 1125
4190.18 1120
4190.79 1132
4191.40 1160
4192.01 1181
4192.62 1152
4193.23 1186
4193.84 1151
4194.45 1194
4195.06 1250
4195.67 1176
4196.28 1189
4196.90 1209
4197.51 1182
4198.12 1170
4198.73 1165
4199.34 1175
4199.95 1169
4200.56 1140
4201.18 1084
4201.79 1116
4202.40 1111
4203.01 1082
4203.62 1150
4204.23 1109
4204.85 1173
4205.46 1164
4206.07 1158
4206.68 1194
4207.29 1176
4207.90 1184
4208.52 1210
4209.13 1182
4209.74 1201
4210.35 1202
4210.97 1187
4211.58 1172
4212.19 1135
4212.80 1164
4213.41 1185
4214.03 1189
4214.64 1164
4215.25 1138
4215.86 1189
4216.48 1254
4217.09 1246
4217.70 1271
4218.32 1266
4218.93 1223
4219.54 1277
4220.15 1301
4220.77 1353
4221.38 1356
4221.99 1342
4222.61 1321
4223.22 1306
4223.83 1237
4224.44 1171
4225.06 1160
4225.67 1217
4226.28 1296
4226.90 1300
4227.51 1295
4228.13 1339
4228.74 1385
4229.35 1415
4229.97 1330
4230.58 1292
4231.19 1390
4231.81 1407
4232.42 1345
4233.03 1335
4233.65 1299
4234.26 1340
4234.88 1353
4235.49 1346
4236.10 1336
4236.72 1300
4237.33 1327
4237.95 1269
4238.56 1267
4239.17 1316
4239.79 1327
4240.40 1278
4241.02 1200
4241.63 1227
4242.25 1268
4242.86 1281
4243.48 1382
4244.09 1322
4244.71 1331
4245.32 1269
4245.93 1304
4246.55 1335
4247.16 1317
4247.78 1365
4248.39 1277
4249.01 1271
4249.62 1289
4250.24 1280
4250.85 1301
4251.47 1309
4252.08 1277
4252.70 1265
4253.32 1267
4253.93 1364
4254.55 1320
4255.16 1298
4255.78 1336
4256.39 1291
4257.01 1321
4257.62 1344
4258.24 1282
4258.85 1381
4259.47 1309
4260.09 1360
4260.70 1430
4261.32 1451
4261.93 1464
4262.55 1395
4263.17 1466
4263.78 1545
4264.40 1471
4265.01 1472
4265.63 1520
4266.25 1484
4266.86 1514
4267.48 1510
4268.10 1493
4268.71 1519
4269.33 1570
4269.94 1613
4270.56 1564
4271.18 1536
4271.79 1529
4272.41 1508
4273.03 1538
4273.64 1564
4274.26 1550
4274.88 1643
4275.49 1781
4276.11 1829
4276.73 2013
4277.35 2128
4277.96 2201
4278.58 2261
4279.20 2311
4279.81 2222
4280.43 2014
4281.05 1912
4281.67 1771
4282.28 1665
4282.90 1581
4283.52 1475
4284.14 1487
4284.75 1488
4285.37 1493
4285.99 1418
4286.61 1388
4287.22 1359
4287.84 1358
4288.46 1377
4289.08 1351
4289.70 1425
4290.31 1386
4290.93 1420
4291.55 1442
4292.17 1415
4292.79 1374
4293.40 1365
4294.02 1313
4294.64 1304
4295.26 1355
4295.88 1366
4296.50 1411
4297.11 1437
4297.73 1394
4298.35 1367
4298.97 1427
4299.59 1461
4300.21 1408
4300.83 1418
4301.44 1428
4302.06 1412
4302.68 1424
4303.30 1384
4303.92 1392
4304.54 1331
4305.16 1404
4305.78 1446
4306.40 1446
4307.02 1403
4307.63 1440
4308.25 1476
4308.87 1529
4309.49 1485
4310.11 1471
4310.73 1497
4311.35 1569
4311.97 1536
4312.59 1610
4313.21 1533
4313.83 1500
4314.45 1549
4315.07 1579
4315.69 1605
4316.31 1607
4316.93 1693
4317.55 1592
4318.17 1618
4318.79 1564
4319.41 1629
4320.03 1638
4320.65 1642
4321.27 1738
4321.89 1694
4322.51 1706
4323.13 1839
4323.75 1869
4324.37 1888
4324.99 2004
4325.61 2067
4326.23 2100
4326.85 2065
4327.47 2154
4328.09 2277
4328.71 2263
4329.33 2448
4329.96 2628
4330.58 2862
4331.20 3095
4331.82 3480
4332.44 3953
4333.06 4242
4333.68 4556
4334.30 4563
4334.92 4506
4335.54 4427
4336.17 4283
4336.79 4243
4337.41 4187
4338.03 4243
4338.65 3975
4339.27 3935
4339.89 3746
4340.52 3585
4341.14 3451
4341.76 3290
4342.38 3200
4343.00 3077
4343.62 3302
4344.25 3610
4344.87 3971
4345.49 4430
4346.11 5088
4346.73 5560
4347.36 6229
4347.98 6153
4348.60 6010
4349.22 5775
4349.84 5647
4350.47 4968
4351.09 4523
4351.71 4183
4352.33 3751
4352.96 3527
4353.58 3295
4354.20 3123
4354.82 3010
4355.45 2760
4356.07 2621
4356.69 2418
4357.31 2429
4357.94 2324
4358.56 2277
4359.18 2222
4359.81 2201
4360.43 2242
4361.05 2240
4361.68 2190
4362.30 2177
4362.92 2134
4363.55 2040
4364.17 2069
4364.79 2028
4365.42 2032
4366.04 2016
4366.66 1898
4367.29 1964
4367.91 1994
4368.53 1940
4369.16 1859
4369.78 1825
4370.40 1841
4371.03 1737
4371.65 1735
4372.27 1753
4372.90 1767
4373.52 1743
4374.15 1685
4374.77 1673
4375.39 1718
4376.02 1744
4376.64 1786
4377.27 1710
4377.89 1794
4378.52 1870
4379.14 1895
4379.76 1968
4380.39 2021
4381.01 2054
4381.64 2014
4382.26 2047
4382.89 1996
4383.51 1915
4384.14 1794
4384.76 1849
4385.39 1845
4386.01 1760
4386.64 1695
4387.26 1718
4387.89 1726
4388.51 1718
4389.14 1705
4389.76 1623
4390.39 1622
4391.01 1617
4391.64 1641
4392.26 1599
4392.89 1576
4393.51 1643
4394.14 1759
4394.76 1761
4395.39 1800
4396.01 1804
4396.64 1813
4397.26 1780
4397.89 1708
4398.52 1658
4399.14 1688
4399.77 1626
4400.39 1673
4401.02 1614
4401.65 1558
4402.27 1569
4402.90 1487
4403.52 1444
4404.15 1536
4404.78 1555
4405.40 1575
4406.03 1623
4406.65 1640
4407.28 1563
4407.91 1631
4408.53 1640
4409.16 1634
4409.79 1621
4410.41 1650
4411.04 1610
4411.67 1594
4412.29 1617
4412.92 1528
4413.55 1523
4414.17 1532
4414.80 1549
4415.43 1548
4416.05 1501
4416.68 1503
4417.31 1486
4417.94 1471
4418.56 1490
4419.19 1485
4419.82 1512
4420.44 1539
4421.07 1522
4421.70 1466
4422.33 1472
4422.95 1385
4423.58 1417
4424.21 1482
4424.84 1408
4425.46 1440
4426.09 1433
4426.72 1423
4427.35 1398
4427.97 1383
4428.60 1379
4429.23 1391
4429.86 1382
4430.49 1383
4431.11 1413
4431.74 1446
4432.37 1427
4433.00 1404
4433.63 1423
4434.26 1428
4434.88 1461
4435.51 1490
4436.14 1517
4436.77 1399
4437.40 1479
4438.03 1531
4438.65 1481
4439.28 1545
4439.91 1516
4440.54 1500
4441.17 1464
4441.80 1466
4442.43 1464
4443.06 1430
4443.68 1467
4444.31 1524
4444.94 1583
4445.57 1468
4446.20 1501
4446.83 1563
4447.46 1638
4448.09 1540
4448.72 1607
4449.35 1611
4449.98 1650
4450.61 1575
4451.24 1587
4451.86 1612
4452.49 1566
4453.12 1641
4453.75 1685
4454.38 1689
4455.01 1763
4455.64 1855
4456.27 2002
4456.90 2065
4457.53 2095
4458.16 2032
4458.79 2036
4459.42 2012
4460.05 1882
4460.68 1652
4461.31 1602
4461.94 1599
4462.57 1603
4463.20 1478
4463.83 1427
4464.46 1430
4465.09 1531
4465.72 1494
4466.36 1464
4466.99 1487
4467.62 1438
4468.25 1462
4468.88 1414
4469.51 1452
4470.14 1399
4470.77 1409
4471.40 1443
4472.03 1465
4472.66 1427
4473.29 1366
4473.93 1431
4474.56 1389
4475.19 1323
4475.82 1269
4476.45 1306
4477.08 1350
4477.71 1335
4478.34 1311
4478.98 1340
4479.61 1357
4480.24 1369
4480.87 1366
4481.50 1353
4482.13 1341
4482.76 1371
4483.40 1420
4484.03 1381
4484.66 1431
4485.29 1456
4485.92 1415
4486.56 1397
4487.19 1443
4487.82 1414
4488.45 1406
4489.08 1366
4489.72 1412
4490.35 1378
4490.98 1462
4491.61 1445
4492.25 1443
4492.88 1440
4493.51 1499
4494.14 1518
4494.78 1514
4495.41 1531
4496.04 1558
4496.67 1476
4497.31 1498
4497.94 1552
4498.57 1634
4499.20 1719
4499.84 1770
4500.47 1888
4501.10 2011
4501.74 2225
4502.37 2403
4503.00 2322
4503.64 2392
4504.27 2274
4504.90 2213
4505.53 2208
4506.17 2184
4506.80 2085
4507.43 1954
4508.07 1946
4508.70 1840
4509.34 1800
4509.97 1804
4510.60 1705
4511.24 1708
4511.87 1658
4512.50 1685
4513.14 1665
4513.77 1637
4514.41 1614
4515.04 1583
4515.67 1568
4516.31 1480
4516.94 1476
4517.58 1460
4518.21 1368
4518.84 1406
4519.48 1397
4520.11 1397
4520.75 1409
4521.38 1378
4522.02 1380
4522.65 1326
4523.28 1372
4523.92 1327
4524.55 1348
4525.19 1339
4525.82 1345
4526.46 1334
4527.09 1334
4527.73 1292
4528.36 1350
4529.00 1263
4529.63 1286
4530.27 1394
4530.90 1272
4531.54 1305
4532.17 1345
4532.81 1350
4533.44 1280
4534.08 1231
4534.71 1306
4535.35 1311
4535.99 1287
4536.62 1230
4537.26 1221
4537.89 1296
4538.53 1252
4539.16 1206
4539.80 1256
4540.43 1269
4541.07 1239
4541.71 1250
4542.34 1281
4542.98 1284
4543.61 1241
4544.25 1227
4544.89 1279
4545.52 1256
4546.16 1237
4546.79 1211
4547.43 1226
4548.07 1238
4548.70 1198
4549.34 1225
4549.98 1250
4550.61 1221
4551.25 1223
4551.89 1220
4552.52 1210
4553.16 1263
4553.80 1194
4554.43 1189
4555.07 1300
4555.71 1241
4556.34 1231
4556.98 1239
4557.62 1247
4558.25 1215
4558.89 1159
4559.53 1155
4560.16 1200
4560.80 1222
4561.44 1222
4562.08 1250
4562.71 1240
4563.35 1231
4563.99 1269
4564.63 1292
4565.26 1264
4565.90 1266
4566.54 1294
4567.18 1304
4567.81 1295
4568.45 1278
4569.09 1269
4569.73 1240
4570.36 1290
4571.00 1280
4571.64 1335
4572.28 1322
4572.92 1279
4573.55 1282
4574.19 1298
4574.83 1280
4575.47 1272
4576.11 1304
4576.75 1304
4577.38 1325
4578.02 1389
4578.66 1317
4579.30 1373
4579.94 1374
4580.58 1429
4581.21 1469
4581.85 1448
4582.49 1393
4583.13 1455
4583.77 1465
4584.41 1510
4585.05 1458
4585.69 1538
4586.32 1658
4586.96 1746
4587.60 1881
4588.24 2118
4588.88 2201
4589.52 2177
4590.16 2255
4590.80 2399
4591.44 2474
4592.08 2454
4592.72 2458
4593.36 2561
4594.00 2440
4594.63 2203
4595.27 2076
4595.91 1974
4596.55 1868
4597.19 1765
4597.83 1672
4598.47 1624
4599.11 1558
4599.75 1604
4600.39 1538
4601.03 1562
4601.67 1543
4602.31 1573
4602.95 1612
4603.59 1583
4604.23 1484
4604.87 1535
4605.51 1500
4606.15 1490
4606.79 1491
4607.43 1405
4608.08 1366
4608.72 1307
4609.36 1305
4610.00 1307
4610.64 1302
4611.28 1338
4611.92 1284
4612.56 1293
4613.20 1313
4613.84 1371
4614.48 1327
4615.12 1303
4615.76 1307
4616.41 1305
4617.05 1304
4617.69 1370
4618.33 1320
4618.97 1322
4619.61 1269
4620.25 1282
4620.89 1265
4621.54 1268
4622.18 1303
4622.82 1236
4623.46 1232
4624.10 1254
4624.74 1191
4625.38 1226
4626.03 1214
4626.67 1250
4627.31 1273
4627.95 1247
4628.59 1286
4629.24 1280
4629.88 1268
4630.52 1372
4631.16 1389
4631.80 1443
4632.45 1488
4633.09 1620
4633.73 1562
4634.37 1526
4635.02 1477
4635.66 1529
4636.30 1479
4636.94 1425
4637.58 1437
4638.23 1424
4638.87 1416
4639.51 1389
4640.16 1389
4640.80 1450
4641.44 1486
4642.08 1401
4642.73 1391
4643.37 1428
4644.01 1343
4644.66 1416
4645.30 1376
4645.94 1362
4646.58 1341
4647.23 1313
4647.87 1309
4648.51 1234
4649.16 1322
4649.80 1291
4650.44 1317
4651.09 1289
4651.73 1301
4652.37 1306
4653.02 1245
4653.66 1301
4654.31 1264
4654.95 1302
4655.59 1336
4656.24 1308
4656.88 1229
4657.52 1249
4658.17 1236
4658.81 1248
4659.46 1260
4660.10 1241
4660.75 1228
4661.39 1245
4662.03 1215
4662.68 1209
4663.32 1089
4663.97 1149
4664.61 1192
4665.26 1181
4665.90 1132
4666.54 1175
4667.19 1188
4667.83 1127
4668.48 1192
4669.12 1166
4669.77 1125
4670.41 1173
4671.06 1154
4671.70 1202
4672.35 1152
4672.99 1159
4673.64 1171
4674.28 1190
4674.93 1194
4675.57 1198
4676.22 1241
4676.86 1206
4677.51 1177
4678.15 1195
4678.80 1181
4679.44 1267
4680.09 1259
4680.73 1252
4681.38 1335
4682.03 1335
4682.67 1328
4683.32 1264
4683.96 1259
4684.61 1245
4685.25 1260
4685.90 1277
4686.55 1297
4687.19 1305
4687.84 1368
4688.48 1448
4689.13 1438
4689.78 1462
4690.42 1509
4691.07 1537
4691.72 1616
4692.36 1638
4693.01 1713
4693.65 1694
4694.30 1681
4694.95 1743
4695.59 1752
4696.24 1738
4696.89 1689
4697.53 1764
4698.18 1771
4698.83 1880
4699.47 2041
4700.12 2141
4700.77 2279
4701.41 2280
4702.06 2216
4702.71 2112
4703.36 2016
4704.00 1899
4704.65 1800
4705.30 1748
4705.94 1775
4706.59 1743
4707.24 1591
4707.89 1648
4708.53 1639
4709.18 1548
4709.83 1498
4710.48 1540
4711.12 1551
4711.77 1406
4712.42 1485
4713.07 1521
4713.71 1488
4714.36 1515
4715.01 1421
4715.66 1391
4716.31 1376
4716.95 1423
4717.60 1422
4718.25 1387
4718.90 1339
4719.55 1341
4720.19 1403
4720.84 1324
4721.49 1361
4722.14 1322
4722.79 1336
4723.44 1381
4724.08 1287
4724.73 1308
4725.38 1357
4726.03 1342
4726.68 1336
4727.33 1298
4727.98 1277
4728.63 1250
4729.27 1270
4729.92 1293
4730.57 1227
4731.22 1227
4731.87 1230
4732.52 1223
4733.17 1220
4733.82 1197
4734.47 1195
4735.12 1198
4735.77 1269
4736.41 1294
4737.06 1276
4737.71 1265
4738.36 1210
4739.01 1312
4739.66 1252
4740.31 1188
4740.96 1233
4741.61 1226
4742.26 1244
4742.91 1240
4743.56 1261
4744.21 1189
4744.86 1175
4745.51 1201
4746.16 1226
4746.81 1265
4747.46 1291
4748.11 1295
4748.76 1300
4749.41 1278
4750.06 1280
4750.71 1248
4751.36 1277
4752.01 1362
4752.66 1366
4753.31 1328
4753.96 1325
4754.61 1342
4755.26 1316
4755.92 1305
4756.57 1288
4757.22 1311
4757.87 1297
4758.52 1223
4759.17 1246
4759.82 1240
4760.47 1194
4761.12 1241
4761.77 1302
4762.42 1281
4763.08 1253
4763.73 1216
4764.38 1253
4765.03 1256
4765.68 1221
4766.33 1186
4766.98 1181
4767.64 1196
4768.29 1212
4768.94 1167
4769.59 1208
4770.24 1215
4770.89 1242
4771.54 1221
4772.20 1221
4772.85 1266
4773.50 1253
4774.15 1203
4774.80 1222
4775.46 1198
4776.11 1194
4776.76 1221
4777.41 1192
4778.06 1155
4778.72 1223
4779.37 1270
4780.02 1275
4780.67 1257
4781.33 1253
4781.98 1275
4782.63 1240
4783.28 1305
4783.94 1267
4784.59 1311
4785.24 1251
4785.89 1253
4786.55 1270
4787.20 1236
4787.85 1241
4788.51 1218
4789.16 1298
4789.81 1369
4790.46 1371
4791.12 1352
4791.77 1390
4792.42 1391
4793.08 1350
4793.73 1346
4794.38 1296
4795.04 1334
4795.69 1396
4796.34 1383
4797.00 1370
4797.65 1362
4798.30 1329
4798.96 1353
4799.61 1345
4800.27 1368
4800.92 1390
4801.57 1460
4802.23 1466
4802.88 1496
4803.53 1455
4804.19 1533
4804.84 1491
4805.50 1493
4806.15 1563
4806.81 1489
4807.46 1453
4808.11 1468
4808.77 1541
4809.42 1583
4810.08 1550
4810.73 1598
4811.39 1566
4812.04 1562
4812.69 1499
4813.35 1567
4814.00 1498
4814.66 1631
4815.31 1702
4815.97 1647
4816.62 1686
4817.28 1736
4817.93 1697
4818.59 1721
4819.24 1740
4819.90 1755
4820.55 1845
4821.21 1891
4821.86 2010
4822.52 2086
4823.17 2176
4823.83 2228
4824.48 2232
4825.14 2219
4825.79 2211
4826.45 2109
4827.11 2034
4827.76 1976
4828.42 1930
4829.07 1912
4829.73 1895
4830.38 1913
4831.04 1903
4831.70 2001
4832.35 1997
4833.01 1996
4833.66 2024
4834.32 2019
4834.98 2107
4835.63 2168
4836.29 2168
4836.94 2247
4837.60 2225
4838.26 2242
4838.91 2344
4839.57 2343
4840.23 2277
4840.88 2221
4841.54 2293
4842.20 2285
4842.85 2207
4843.51 2269
4844.17 2293
4844.82 2302
4845.48 2373
4846.14 2322
4846.79 2326
4847.45 2344
4848.11 2288
4848.76 2343
4849.42 2342
4850.08 2318
4850.73 2337
4851.39 2498
4852.05 2566
4852.71 2525
4853.36 2564
4854.02 2603
4854.68 2636
4855.34 2817
4855.99 2996
4856.65 3311
4857.31 3536
4857.97 3806
4858.62 4068
4859.28 4390
4859.94 4418
4860.60 4201
4861.25 4027
4861.91 3779
4862.57 3419
4863.23 3222
4863.89 3142
4864.54 2976
4865.20 2913
4865.86 2962
4866.52 2951
4867.18 3021
4867.84 3130
4868.49 3124
4869.15 3118
4869.81 2942
4870.47 2860
4871.13 2819
4871.79 2771
4872.44 2722
4873.10 2664
4873.76 2601
4874.42 2724
4875.08 2678
4875.74 2620
4876.40 2587
4877.06 2592
4877.72 2750
4878.37 3001
4879.03 3142
4879.69 3245
4880.35 3306
4881.01 3344
4881.67 3306
4882.33 3074
4882.99 2905
4883.65 2732
4884.31 2666
4884.97 2581
4885.63 2472
4886.29 2567
4886.95 2452
4887.61 2484
4888.26 2328
4888.92 2304
4889.58 2346
4890.24 2301
4890.90 2377
4891.56 2394
4892.22 2469
4892.88 2552
4893.54 2575
4894.20 2608
4894.86 2485
4895.52 2478
4896.18 2400
4896.84 2246
4897.51 2277
4898.17 2406
4898.83 2362
4899.49 2439
4900.15 2475
4900.81 2575
4901.47 2491
4902.13 2461
4902.79 2327
4903.45 2255
4904.11 2165
4904.77 2088
4905.43 2061
4906.09 2028
4906.75 1972
4907.41 1991
4908.08 1916
4908.74 1932
4909.40 1895
4910.06 1898
4910.72 1809
4911.38 1727
4912.04 1787
4912.70 1760
4913.37 1774
4914.03 1793
4914.69 1732
4915.35 1686
4916.01 1736
4916.67 1720
4917.33 1593
4918.00 1620
4918.66 1623
4919.32 1553
4919.98 1593
4920.64 1610
4921.31 1585
4921.97 1618
4922.63 1599
4923.29 1571
4923.95 1581
4924.62 1578
4925.28 1600
4925.94 1520
4926.60 1579
4927.26 1560
4927.93 1558
4928.59 1591
4929.25 1648
4929.91 1643
4930.58 1592
4931.24 1581
4931.90 1588
4932.56 1631
4933.23 1674
4933.89 1588
4934.55 1585
4935.22 1545
4935.88 1514
4936.54 1572
4937.20 1616
4937.87 1555
4938.53 1556
4939.19 1579
4939.86 1637
4940.52 1617
4941.18 1559
4941.85 1514
4942.51 1600
4943.17 1629
4943.84 1538
4944.50 1509
4945.16 1579
4945.83 1554
4946.49 1524
4947.15 1496
4947.82 1471
4948.48 1521
4949.15 1546
4949.81 1557
4950.47 1546
4951.14 1556
4951.80 1587
4952.47 1494
4953.13 1521
4953.79 1560
4954.46 1525
4955.12 1576
4955.79 1520
4956.45 1571
4957.11 1579
4957.78 1614
4958.44 1645
4959.11 1718
4959.77 1701
4960.44 1701
4961.10 1797
4961.77 1846
4962.43 1847
4963.10 2086
4963.76 2280
4964.42 2322
4965.09 2375
4965.75 2398
4966.42 2287
4967.08 2160
4967.75 2031
4968.41 1878
4969.08 1827
4969.74 1739
4970.41 1650
4971.08 1643
4971.74 1689
4972.41 1620
4973.07 1619
4973.74 1676
4974.40 1725
4975.07 1791
4975.73 1868
4976.40 1855
4977.06 1931
4977.73 2032
4978.40 2070
4979.06 2081
4979.73 2032
4980.39 1982
4981.06 1978
4981.73 1839
4982.39 1709
4983.06 1730
4983.72 1631
4984.39 1614
4985.06 1576
4985.72 1556
4986.39 1466
4987.05 1402
4987.72 1427
4988.39 1416
4989.05 1357
4989.72 1405
4990.39 1439
4991.05 1381
4991.72 1403
4992.39 1310
4993.05 1359
4993.72 1415
4994.39 1415
4995.05 1427
4995.72 1415
4996.39 1382
4997.05 1272
4997.72 1305
4998.39 1323
4999.06 1283
4999.72 1306
5000.39 1278
5001.06 1263
5001.73 1298
5002.39 1285
5003.06 1294
5003.73 1216
5004.39 1242
5005.06 1258
5005.73 1266
5006.40 1308
5007.07 1273
5007.73 1312
5008.40 1280
5009.07 1246
5009.74 1296
5010.40 1357
5011.07 1312
5011.74 1330
5012.41 1314
5013.08 1249
5013.74 1241
5014.41 1274
5015.08 1334
5015.75 1271
5016.42 1251
5017.09 1202
5017.75 1217
5018.42 1242
5019.09 1209
5019.76 1229
5020.43 1231
5021.10 1311
5021.76 1232
5022.43 1268
5023.10 1289
5023.77 1245
5024.44 1238
5025.11 1272
5025.78 1321
5026.45 1284
5027.12 1295
5027.78 1242
5028.45 1272
5029.12 1227
5029.79 1282
5030.46 1265
5031.13 1236
5031.80 1202
5032.47 1285
5033.14 1223
5033.81 1222
5034.48 1206
5035.15 1242
5035.82 1284
5036.49 1252
5037.16 1219
5037.83 1218
5038.50 1220
5039.16 1234
5039.83 1239
5040.50 1282
5041.17 1209
5041.84 1239
5042.51 1226
5043.18 1226
5043.85 1243
5044.52 1191
5045.20 1226
5045.87 1226
5046.54 1270
5047.21 1279
5047.88 1211
5048.55 1229
5049.22 1235
5049.89 1242
5050.56 1288
5051.23 1262
5051.90 1259
5052.57 1223
5053.24 1255
5053.91 1251
5054.58 1254
5055.25 1228
5055.92 1228
5056.60 1209
5057.27 1216
5057.94 1205
5058.61 1164
5059.28 1166
5059.95 1242
5060.62 1232
5061.29 1196
5061.96 1220
5062.64 1271
5063.31 1285
5063.98 1225
5064.65 1290
5065.32 1287
5065.99 1259
5066.66 1253
5067.34 1251
5068.01 1218
5068.68 1237
5069.35 1238
5070.02 1265
5070.70 1216
5071.37 1214
5072.04 1189
5072.71 1207
5073.38 1279
5074.06 1261
5074.73 1318
5075.40 1233
5076.07 1332
5076.74 1344
5077.42 1382
5078.09 1472
5078.76 1564
5079.43 1537
5080.11 1578
5080.78 1656
5081.45 1658
5082.12 1542
5082.80 1502
5083.47 1493
5084.14 1447
5084.82 1471
5085.49 1423
5086.16 1416
5086.83 1379
5087.51 1450
5088.18 1431
5088.85 1432
5089.53 1489
5090.20 1559
5090.87 1549
5091.55 1504
5092.22 1484
5092.89 1535
5093.57 1568
5094.24 1502
5094.91 1475
5095.59 1422
5096.26 1387
5096.93 1404
5097.61 1346
5098.28 1324
5098.96 1347
5099.63 1342
5100.30 1345
5100.98 1389
5101.65 1352
5102.32 1380
5103.00 1414
5103.67 1391
5104.35 1471
5105.02 1571
5105.70 1592
5106.37 1521
5107.04 1492
5107.72 1471
5108.39 1456
5109.07 1435
5109.74 1402
5110.42 1380
5111.09 1395
5111.77 1436
5112.44 1486
5113.11 1397
5113.79 1403
5114.46 1375
5115.14 1350
5115.81 1408
5116.49 1463
5117.16 1511
5117.84 1698
5118.51 1761
5119.19 1906
5119.86 1929
5120.54 1967
5121.21 2067
5121.89 1997
5122.57 2036
5123.24 1972
5123.92 1913
5124.59 1859
5125.27 1815
5125.94 1758
5126.62 1695
5127.29 1619
5127.97 1492
5128.64 1511
5129.32 1462
5130.00 1503
5130.67 1555
5131.35 1586
5132.02 1588
5132.70 1641
5133.38 1659
5134.05 1665
5134.73 1639
5135.40 1553
5136.08 1481
5136.76 1436
5137.43 1463
5138.11 1423
5138.79 1345
5139.46 1360
5140.14 1302
5140.82 1315
5141.49 1366
5142.17 1270
5142.85 1284
5143.52 1290
5144.20 1268
5144.88 1309
5145.55 1260
5146.23 1299
5146.91 1273
5147.58 1237
5148.26 1260
5148.94 1256
5149.61 1211
5150.29 1261
5150.97 1216
5151.65 1177
5152.32 1179
5153.00 1218
5153.68 1259
5154.36 1235
5155.03 1145
5155.71 1213
5156.39 1210
5157.07 1198
5157.74 1208
5158.42 1192
5159.10 1186
5159.78 1196
5160.45 1235
5161.13 1192
5161.81 1195
5162.49 1181
5163.17 1159
5163.84 1168
5164.52 1181
5165.20 1300
5165.88 1289
5166.56 1298
5167.24 1323
5167.91 1268
5168.59 1243
5169.27 1234
5169.95 1194
5170.63 1169
5171.31 1186
5171.98 1208
5172.66 1183
5173.34 1128
5174.02 1119
5174.70 1121
5175.38 1135
5176.06 1170
5176.74 1185
5177.41 1160
5178.09 1161
5178.77 1113
5179.45 1147
5180.13 1154
5180.81 1161
5181.49 1180
5182.17 1137
5182.85 1152
5183.53 1174
5184.21 1152
5184.89 1133
5185.57 1151
5186.24 1149
5186.92 1150
5187.60 1112
5188.28 1128
5188.96 1127
5189.64 1138
5190.32 1084
5191.00 1084
5191.68 1099
5192.36 1122
5193.04 1148
5193.72 1126
5194.40 1191
5195.08 1184
5195.76 1151
5196.44 1141
5197.12 1081
5197.80 1099
5198.48 1156
5199.16 1168
5199.84 1153
5200.52 1143
5201.21 1158
5201.89 1167
5202.57 1160
5203.25 1160
5203.93 1154
5204.61 1201
5205.29 1194
5205.97 1211
5206.65 1213
5207.33 1212
5208.01 1242
5208.69 1212
5209.37 1236
5210.06 1276
5210.74 1313
5211.42 1287
5212.10 1333
5212.78 1384
5213.46 1392
5214.14 1358
5214.82 1350
5215.51 1398
5216.19 1461
5216.87 1414
5217.55 1351
5218.23 1422
5218.91 1360
5219.60 1319
5220.28 1334
5220.96 1358
5221.64 1341
5222.32 1404
5223.00 1448
5223.69 1517
5224.37 1528
5225.05 1449
5225.73 1435
5226.41 1495
5227.10 1373
5227.78 1333
5228.46 1260
5229.14 1259
5229.83 1293
5230.51 1238
5231.19 1249
5231.87 1207
5232.56 1248
5233.24 1205
5233.92 1254
5234.60 1300
5235.29 1294
5235.97 1315
5236.65 1296
5237.34 1290
5238.02 1253
5238.70 1283
5239.38 1256
5240.07 1282
5240.75 1340
5241.43 1340
5242.12 1302
5242.80 1309
5243.48 1287
5244.17 1254
5244.85 1195
5245.53 1204
5246.22 1185
5246.90 1197
5247.58 1231
5248.27 1228
5248.95 1244
5249.63 1313
5250.32 1320
5251.00 1350
5251.69 1405
5252.37 1431
5253.05 1446
5253.74 1412
5254.42 1447
5255.11 1445
5255.79 1374
5256.47 1382
5257.16 1343
5257.84 1257
5258.53 1250
5259.21 1280
5259.89 1322
5260.58 1362
5261.26 1318
5261.95 1374
5262.63 1427
5263.32 1417
5264.00 1464
5264.69 1406
5265.37 1340
5266.06 1344
5266.74 1335
5267.43 1336
5268.11 1330
5268.79 1282
5269.48 1289
5270.16 1264
5270.85 1199
5271.53 1252
5272.22 1248
5272.91 1207
5273.59 1243
5274.28 1232
5274.96 1217
5275.65 1219
5276.33 1191
5277.02 1263
5277.70 1273
5278.39 1248
5279.07 1235
5279.76 1200
5280.45 1213
5281.13 1244
5281.82 1223
5282.50 1222
5283.19 1240
5283.87 1148
5284.56 1190
5285.25 1229
5285.93 1188
5286.62 1213
5287.30 1130
5287.99 1123
5288.68 1181
5289.36 1196
5290.05 1258
5290.74 1236
5291.42 1251
5292.11 1259
5292.79 1184
5293.48 1218
5294.17 1220
5294.85 1192
5295.54 1221
5296.23 1261
5296.91 1314
5297.60 1268
5298.29 1269
5298.98 1318
5299.66 1371
5300.35 1384
5301.04 1371
5301.72 1405
5302.41 1411
5303.10 1442
5303.78 1489
5304.47 1627
5305.16 1771
5305.85 1804
5306.53 1819
5307.22 1836
5307.91 1828
5308.60 1758
5309.28 1804
5309.97 1783
5310.66 1793
5311.35 1833
5312.03 1935
5312.72 2075
5313.41 2181
5314.10 2074
5314.79 2001
5315.47 1843
5316.16 1785
5316.85 1700
5317.54 1655
5318.23 1675
5318.91 1664
5319.60 1676
5320.29 1702
5320.98 1710
5321.67 1705
5322.36 1688
5323.04 1677
5323.73 1744
5324.42 1587
5325.11 1462
5325.80 1467
5326.49 1482
5327.18 1367
5327.86 1333
5328.55 1273
5329.24 1315
5329.93 1331
5330.62 1280
5331.31 1261
5332.00 1232
5332.69 1258
5333.38 1242
5334.06 1210
5334.75 1231
5335.44 1212
5336.13 1205
5336.82 1214
5337.51 1173
5338.20 1196
5338.89 1222
5339.58 1197
5340.27 1207
5340.96 1219
5341.65 1207
5342.34 1256
5343.03 1215
5343.72 1221
5344.41 1179
5345.10 1255
5345.79 1278
5346.48 1281
5347.17 1249
5347.86 1247
5348.55 1303
5349.24 1252
5349.93 1281
5350.62 1267
5351.31 1316
5352.00 1224
5352.69 1202
5353.38 1235
5354.07 1264
5354.76 1220
5355.45 1220
5356.14 1198
5356.83 1189
5357.52 1175
5358.21 1123
5358.90 1143
5359.59 1142
5360.29 1221
5360.98 1256
5361.67 1257
5362.36 1295
5363.05 1272
5363.74 1296
5364.43 1275
5365.12 1224
5365.81 1260
5366.50 1179
5367.20 1179
5367.89 1174
5368.58 1175
5369.27 1215
5369.96 1194
5370.65 1145
5371.34 1116
5372.04 1132
5372.73 1165
5373.42 1147
5374.11 1162
5374.80 1209
5375.49 1147
5376.19 1172
5376.88 1106
5377.57 1110
5378.26 1104
5378.95 1082
5379.65 1115
5380.34 1141
5381.03 1140
5381.72 1129
5382.42 1106
5383.11 1114
5383.80 1050
5384.49 1102
5385.19 1131
5385.88 1145
5386.57 1125
5387.26 1113
5387.96 1129
5388.65 1138
5389.34 1153
5390.03 1199
5390.73 1217
5391.42 1239
5392.11 1235
5392.80 1235
5393.50 1174
5394.19 1153
5394.88 1181
5395.58 1141
5396.27 1133
5396.96 1088
5397.66 1062
5398.35 1088
5399.04 1162
5399.74 1120
5400.43 1099
5401.12 1118
5401.82 1154
5402.51 1192
5403.20 1157
5403.90 1140
5404.59 1176
5405.29 1170
5405.98 1216
5406.67 1187
5407.37 1170
5408.06 1226
5408.75 1194
5409.45 1197
5410.14 1234
5410.84 1209
5411.53 1206
5412.23 1181
5412.92 1209
5413.61 1211
5414.31 1185
5415.00 1252
5415.70 1241
5416.39 1270
5417.09 1268
5417.78 1219
5418.47 1230
5419.17 1226
5419.86 1259
5420.56 1279
5421.25 1206
5421.95 1276
5422.64 1315
5423.34 1250
5424.03 1344
5424.73 1312
5425.42 1257
5426.12 1267
5426.81 1240
5427.51 1252
5428.20 1249
5428.90 1290
5429.59 1370
5430.29 1302
5430.99 1264
5431.68 1298
5432.38 1354
5433.07 1325
5433.77 1317
5434.46 1323
5435.16 1355
5435.85 1371
5436.55 1417
5437.25 1418
5437.94 1399
5438.64 1428
5439.33 1469
5440.03 1383
5440.73 1390
5441.42 1357
5442.12 1384
5442.81 1387
5443.51 1416
5444.21 1387
5444.90 1483
5445.60 1576
5446.29 1607
5446.99 1681
5447.69 1662
5448.38 1767
5449.08 1806
5449.78 1819
5450.47 1789
5451.17 1748
5451.87 1716
5452.56 1681
5453.26 1707
5453.96 1632
5454.65 1578
5455.35 1569
5456.05 1609
5456.75 1625
5457.44 1626
5458.14 1718
5458.84 1739
5459.53 1730
5460.23 1768
5460.93 1814
5461.63 1761
5462.32 1750
5463.02 1786
5463.72 1823
5464.42 1877
5465.11 1869
5465.81 1905
5466.51 1917
5467.21 1958
5467.90 1879
5468.60 1911
5469.30 1994
5470.00 1934
5470.70 1941
5471.39 2072
5472.09 2130
5472.79 2210
5473.49 2138
5474.19 2294
5474.88 2295
5475.58 2240
5476.28 2362
5476.98 2420
5477.68 2607
5478.38 2867
5479.07 3182
5479.77 3657
5480.47 4154
5481.17 4418
5481.87 4648
5482.57 4565
5483.27 4335
5483.96 4107
5484.66 3827
5485.36 3475
5486.06 3192
5486.76 3067
5487.46 2927
5488.16 2866
5488.86 2810
5489.56 2801
5490.26 2809
5490.96 2764
5491.65 2887
5492.35 2880
5493.05 3033
5493.75 3127
5494.45 3172
5495.15 3239
5495.85 3305
5496.55 3281
5497.25 3437
5497.95 3625
5498.65 3971
5499.35 4416
5500.05 5194
5500.75 5965
5501.45 7011
5502.15 7546
5502.85 7624
5503.55 7333
5504.25 6527
5504.95 5646
5505.65 4643
5506.35 4028
5507.05 3536
5507.75 3187
5508.45 2867
5509.15 2762
5509.85 2598
5510.55 2477
5511.25 2455
5511.95 2474
5512.65 2439
5513.35 2269
5514.05 2340
5514.76 2376
5515.46 2406
5516.16 2382
5516.86 2320
5517.56 2288
5518.26 2324
5518.96 2302
5519.66 2278
5520.36 2200
5521.06 2170
5521.77 2246
5522.47 2027
5523.17 2037
5523.87 2016
5524.57 1937
5525.27 1933
5525.97 1843
5526.67 1753
5527.38 1783
5528.08 1749
5528.78 1763
5529.48 1820
5530.18 1810
5530.88 1866
5531.59 1789
5532.29 1789
5532.99 1773
5533.69 1757
5534.39 1733
5535.10 1675
5535.80 1696
5536.50 1679
5537.20 1620
5537.90 1602
5538.61 1619
5539.31 1635
5540.01 1657
5540.71 1591
5541.42 1597
5542.12 1577
5542.82 1561
5543.52 1548
5544.23 1568
5544.93 1559
5545.63 1538
5546.33 1489
5547.04 1532
5547.74 1555
5548.44 1521
5549.15 1482
5549.85 1470
5550.55 1519
5551.26 1518
5551.96 1458
5552.66 1528
5553.36 1505
5554.07 1468
5554.77 1432
5555.47 1423
5556.18 1497
5556.88 1549
5557.58 1486
5558.29 1472
5558.99 1499
5559.70 1538
5560.40 1521
5561.10 1506
5561.81 1544
5562.51 1555
5563.21 1569
5563.92 1568
5564.62 1601
5565.33 1642
5566.03 1591
5566.73 1624
5567.44 1657
5568.14 1550
5568.85 1492
5569.55 1500
5570.25 1499
5570.96 1431
5571.66 1458
5572.37 1497
5573.07 1502
5573.78 1539
5574.48 1565
5575.19 1540
5575.89 1543
5576.59 1538
5577.30 1537
5578.00 1551
5578.71 1535
5579.41 1481
5580.12 1470
5580.82 1463
5581.53 1489
5582.23 1404
5582.94 1381
5583.64 1422
5584.35 1457
5585.05 1407
5585.76 1431
5586.46 1472
5587.17 1428
5587.88 1492
5588.58 1493
5589.29 1452
5589.99 1428
5590.70 1413
5591.40 1414
5592.11 1409
5592.81 1395
5593.52 1411
5594.23 1406
5594.93 1372
5595.64 1366
5596.34 1363
5597.05 1394
5597.76 1368
5598.46 1350
5599.17 1348
5599.87 1341
5600.58 1319
5601.29 1328
5601.99 1349
5602.70 1327
5603.41 1301
5604.11 1360
5604.82 1371
5605.52 1387
5606.23 1406
5606.94 1440
5607.64 1370
5608.35 1390
5609.06 1391
5609.76 1389
5610.47 1398
5611.18 1387
5611.88 1291
5612.59 1327
5613.30 1360
5614.01 1367
5614.71 1316
5615.42 1334
5616.13 1337
5616.83 1361
5617.54 1341
5618.25 1368
5618.96 1367
5619.66 1368
5620.37 1390
5621.08 1380
5621.79 1369
5622.49 1412
5623.20 1345
5623.91 1376
5624.62 1382
5625.32 1340
5626.03 1383
5626.74 1403
5627.45 1487
5628.16 1527
5628.86 1534
5629.57 1571
5630.28 1579
5630.99 1593
5631.70 1577
5632.40 1529
5633.11 1553
5633.82 1552
5634.53 1593
5635.24 1515
5635.95 1589
5636.65 1652
5637.36 1718
5638.07 1727
5638.78 1706
5639.49 1762
5640.20 1736
5640.91 1781
5641.61 1789
5642.32 1667
5643.03 1641
5643.74 1725
5644.45 1700
5645.16 1611
5645.87 1581
5646.58 1603
5647.29 1489
5648.00 1513
5648.70 1452
5649.41 1475
5650.12 1544
5650.83 1458
5651.54 1438
5652.25 1502
5652.96 1514
5653.67 1618
5654.38 1578
5655.09 1598
5655.80 1622
5656.51 1569
5657.22 1565
5657.93 1631
5658.64 1618
5659.35 1747
5660.06 1770
5660.77 1803
5661.48 1789
5662.19 1809
5662.90 1797
5663.61 1771
5664.32 1816
5665.03 1693
5665.74 1663
5666.45 1632
5667.16 1638
5667.87 1699
5668.58 1618
5669.29 1547
5670.00 1615
5670.71 1613
5671.42 1691
5672.13 1713
5672.84 1699
5673.56 1687
5674.27 1620
5674.98 1601
5675.69 1538
5676.40 1458
5677.11 1464
5677.82 1495
5678.53 1434
5679.24 1463
5679.95 1469
5680.67 1489
5681.38 1498
5682.09 1433
5682.80 1505
5683.51 1481
5684.22 1444
5684.93 1415
5685.65 1424
5686.36 1390
5687.07 1345
5687.78 1304
5688.49 1310
5689.20 1330
5689.92 1284
5690.63 1294
5691.34 1273
5692.05 1308
5692.76 1358
5693.47 1339
5694.19 1326
5694.90 1312
5695.61 1304
5696.32 1268
5697.04 1222
5697.75 1276
5698.46 1240
5699.17 1235
5699.89 1253
5700.60 1247
5701.31 1278
5702.02 1233
5702.74 1283
5703.45 1302
5704.16 1285
5704.87 1212
5705.59 1201
5706.30 1268
5707.01 1225
5707.72 1248
5708.44 1279
5709.15 1239
5709.86 1207
5710.58 1171
5711.29 1169
5712.00 1190
5712.72 1203
5713.43 1194
5714.14 1184
5714.86 1171
5715.57 1147
5716.28 1152
5717.00 1182
5717.71 1167
5718.42 1185
5719.14 1159
5719.85 1198
5720.56 1174
5721.28 1166
5721.99 1131
5722.71 1169
5723.42 1225
5724.13 1162
5724.85 1157
5725.56 1191
5726.28 1217
5726.99 1241
5727.70 1241
5728.42 1196
5729.13 1230
5729.85 1247
5730.56 1219
5731.28 1154
5731.99 1183
5732.70 1166
5733.42 1182
5734.13 1182
5734.85 1139
5735.56 1130
5736.28 1157
5736.99 1138
5737.71 1133
5738.42 1191
5739.14 1191
5739.85 1186
5740.57 1177
5741.28 1142
5742.00 1159
5742.71 1134
5743.43 1153
5744.14 1186
5744.86 1152
5745.57 1116
5746.29 1200
5747.00 1142
5747.72 1147
5748.43 1135
5749.15 1132
5749.87 1166
5750.58 1119
5751.30 1169
5752.01 1119
5752.73 1124
5753.44 1113
5754.16 1147
5754.88 1152
5755.59 1127
5756.31 1058
5757.02 1098
5757.74 1108
5758.46 1116
5759.17 1124
5759.89 1101
5760.60 1128
5761.32 1183
5762.04 1123
5762.75 1114
5763.47 1080
5764.19 1109
5764.90 1083
5765.62 1040
5766.34 1070
5767.05 1068
5767.77 1059
5768.49 1110
5769.20 1050
5769.92 1078
5770.64 1130
5771.35 1116
5772.07 1128
5772.79 1156
5773.50 1133
5774.22 1092
5774.94 1055
5775.65 1089
5776.37 1063
5777.09 1093
5777.81 1054
5778.52 1104
5779.24 1126
5779.96 1072
5780.68 1122
5781.39 1127
5782.11 1085
5782.83 1084
5783.55 1094
5784.26 1102
5784.98 1118
5785.70 1101
5786.42 1121
5787.14 1108
5787.85 1084
5788.57 1083
5789.29 1035
5790.01 1035
5790.73 1071
5791.44 1099
5792.16 1137
5792.88 1083
5793.60 1091
5794.32 1084
5795.03 1111
5795.75 1170
5796.47 1131
5797.19 1137
5797.91 1141
5798.63 1113
5799.35 1126
5800.06 1101
5800.78 1166
5801.50 1162
5802.22 1126
5802.94 1092
5803.66 1088
5804.38 1087
5805.10 1107
5805.82 1100
5806.53 1065
5807.25 1144
5807.97 1143
5808.69 1154
5809.41 1119
5810.13 1165
5810.85 1127
5811.57 1131
5812.29 1095
5813.01 1118
5813.73 1113
5814.45 1163
5815.17 1135
5815.89 1119
5816.61 1146
5817.33 1150
5818.05 1131
5818.77 1144
5819.49 1118
5820.20 1165
5820.92 1195
5821.64 1247
5822.36 1164
5823.09 1115
5823.81 1169
5824.53 1209
5825.25 1196
5825.97 1244
5826.69 1217
5827.41 1217
5828.13 1201
5828.85 1164
5829.57 1175
5830.29 1140
5831.01 1169
5831.73 1187
5832.45 1151
5833.17 1151
5833.89 1161
5834.61 1169
5835.33 1103
5836.05 1130
5836.78 1153
5837.50 1204
5838.22 1180
5838.94 1138
5839.66 1168
5840.38 1131
5841.10 1149
5841.82 1187
5842.54 1168
5843.27 1203
5843.99 1196
5844.71 1214
5845.43 1201
5846.15 1161
5846.87 1215
5847.59 1206
5848.32 1225
5849.04 1214
5849.76 1229
5850.48 1225
5851.20 1230
5851.93 1253
5852.65 1240
5853.37 1270
5854.09 1317
5854.81 1303
5855.54 1298
5856.26 1305
5856.98 1288
5857.70 1291
5858.42 1351
5859.15 1271
5859.87 1254
5860.59 1242
5861.31 1258
5862.04 1268
5862.76 1242
5863.48 1333
5864.20 1292
5864.93 1299
5865.65 1289
5866.37 1303
5867.10 1291
5867.82 1298
5868.54 1343
5869.26 1362
5869.99 1315
5870.71 1389
5871.43 1365
5872.16 1379
5872.88 1375
5873.60 1373
5874.33 1395
5875.05 1379
5875.77 1429
5876.50 1427
5877.22 1381
5877.94 1429
5878.67 1500
5879.39 1525
5880.11 1520
5880.84 1622
5881.56 1556
5882.28 1518
5883.01 1547
5883.73 1594
5884.46 1563
5885.18 1541
5885.90 1557
5886.63 1665
5887.35 1602
5888.08 1643
5888.80 1600
5889.52 1579
5890.25 1560
5890.97 1558
5891.70 1609
5892.42 1525
5893.15 1555
5893.87 1562
5894.59 1566
5895.32 1543
5896.04 1590
5896.77 1583
5897.49 1582
5898.22 1592
5898.94 1642
5899.67 1638
5900.39 1623
5901.12 1599
5901.84 1683
5902.57 1658
5903.29 1672
5904.02 1713
5904.74 1681
5905.47 1705
5906.19 1706
5906.92 1766
5907.64 1741
5908.37 1727
5909.09 1720
5909.82 1711
5910.55 1755
5911.27 1732
5912.00 1759
5912.72 1836
5913.45 1751
5914.17 1781
5914.90 1836
5915.63 1818
5916.35 1808
5917.08 1797
5917.80 1900
5918.53 1909
5919.25 1983
5919.98 1958
5920.71 1889
5921.43 1887
5922.16 1992
5922.89 2019
5923.61 2086
5924.34 2096
5925.06 2098
5925.79 2163
5926.52 2249
5927.24 2236
5927.97 2131
5928.70 2171
5929.42 2222
5930.15 2285
5930.88 2397
5931.60 2419
5932.33 2430
5933.06 2364
5933.78 2500
5934.51 2509
5935.24 2530
5935.97 2555
5936.69 2647
5937.42 2662
5938.15 2842
5938.87 2837
5939.60 2871
5940.33 2903
5941.06 2886
5941.78 2917
5942.51 3042
5943.24 3165
5943.97 3230
5944.69 3347
5945.42 3384
5946.15 3483
5946.88 3601
5947.60 3689
5948.33 3778
5949.06 3799
5949.79 3954
5950.52 4063
5951.24 4371
5951.97 4963
5952.70 5403
5953.43 5916
5954.16 6268
5954.88 6394
5955.61 6075
5956.34 5942
5957.07 5752
5957.80 5561
5958.53 5232
5959.25 5156
5959.98 5051
5960.71 4888
5961.44 4771
5962.17 4832
5962.90 4899
5963.63 4995
5964.36 5330
5965.08 5592
5965.81 6065
5966.54 6539
5967.27 7093
5968.00 7654
5968.73 7990
5969.46 7966
5970.19 7774
5970.92 7297
5971.65 6759
5972.37 6377
5973.10 6046
5973.83 5758
5974.56 5619
5975.29 5523
5976.02 5376
5976.75 5451
5977.48 5417
5978.21 5483
5978.94 5577
5979.67 5771
5980.40 5885
5981.13 6164
5981.86 6337
5982.59 6384
5983.32 6524
5984.05 6580
5984.78 6497
5985.51 6441
5986.24 6587
5986.97 6593
5987.70 6545
5988.43 6419
5989.16 6339
5989.89 6448
5990.62 6444
5991.35 6320
5992.08 6518
5992.81 6562
5993.54 6654
5994.27 6848
5995.00 6967
5995.74 7052
5996.47 7239
5997.20 7160
5997.93 7403
5998.66 7397
5999.39 7435
6000.12 7430
6000.85 7228
6001.58 7014
6002.31 7088
6003.04 7013
6003.78 6810
6004.51 6792
6005.24 6793
6005.97 6607
6006.70 6701
6007.43 6898
6008.16 7307
6008.90 7946
6009.63 9030
6010.36 10278
6011.09 12019
6011.82 14198
6012.55 16497
6013.29 18557
6014.02 20422
6014.75 21403
6015.48 21800
6016.21 21287
6016.95 19993
6017.68 18245
6018.41 16114
6019.14 14319
6019.87 12336
6020.61 10655
6021.34 9258
6022.07 8061
6022.80 7302
6023.54 6629
6024.27 6270
6025.00 6063
6025.73 5879
6026.47 5684
6027.20 5666
6027.93 5578
6028.66 5652
6029.40 5783
6030.13 5954
6030.86 6003
6031.59 5938
6032.33 5858
6033.06 5690
6033.79 5359
6034.53 5094
6035.26 4891
6035.99 4537
6036.73 4546
6037.46 4492
6038.19 4412
6038.93 4420
6039.66 4484
6040.39 4630
6041.13 4628
6041.86 4636
6042.59 4719
6043.33 4711
6044.06 4762
6044.79 4887
6045.53 4960
6046.26 5124
6047.00 5076
6047.73 5161
6048.46 5238
6049.20 5299
6049.93 5362
6050.67 5505
6051.40 5649
6052.13 6170
6052.87 6429
6053.60 6872
6054.34 7162
6055.07 7054
6055.81 7035
6056.54 6623
6057.27 6196
6058.01 5957
6058.74 5609
6059.48 5346
6060.21 5142
6060.95 4980
6061.68 4799
6062.42 4808
6063.15 4670
6063.89 4666
6064.62 4592
6065.36 4427
6066.09 4389
6066.83 4340
6067.56 4332
6068.30 4335
6069.03 4220
6069.77 4133
6070.50 4132
6071.24 4070
6071.97 3869
6072.71 3875
6073.44 3918
6074.18 3811
6074.91 3805
6075.65 3850
6076.39 3774
6077.12 3687
6077.86 3634
6078.59 3599
6079.33 3544
6080.06 3457
6080.80 3467
6081.54 3501
6082.27 3476
6083.01 3390
6083.74 3379
6084.48 3288
6085.22 3244
6085.95 3175
6086.69 3200
6087.42 3228
6088.16 3167
6088.90 3300
6089.63 3334
6090.37 3364
6091.11 3391
6091.84 3379
6092.58 3395
6093.32 3386
6094.05 3344
6094.79 3405
6095.53 3312
6096.26 3099
6097.00 3167
6097.74 3149
6098.47 3068
6099.21 3029
6099.95 3029
6100.69 3088
6101.42 3059
6102.16 3050
6102.90 3008
6103.63 3021
6104.37 3009
6105.11 3060
6105.85 3027
6106.58 3029
6107.32 2950
6108.06 3056
6108.80 3029
6109.53 2978
6110.27 3012
6111.01 3044
6111.75 3001
6112.49 3056
6113.22 3034
6113.96 3114
6114.70 3134
6115.44 3254
6116.17 3160
6116.91 3209
6117.65 3278
6118.39 3328
6119.13 3297
6119.87 3256
6120.60 3257
6121.34 3243
6122.08 3282
6122.82 3354
6123.56 3311
6124.30 3377
6125.03 3287
6125.77 3395
6126.51 3433
6127.25 3384
6127.99 3425
6128.73 3468
6129.47 3337
6130.21 3462
6130.94 3506
6131.68 3546
6132.42 3509
6133.16 3576
6133.90 3588
6134.64 3557
6135.38 3647
6136.12 3738
6136.86 3831
6137.60 3943
6138.34 4016
6139.08 4154
6139.81 4400
6140.55 4369
6141.29 4397
6142.03 4442
6142.77 4377
6143.51 4264
6144.25 4223
6144.99 4267
6145.73 4193
6146.47 4203
6147.21 4205
6147.95 4153
6148.69 4115
6149.43 4166
6150.17 4105
6150.91 4115
6151.65 4197
6152.39 4251
6153.13 4313
6153.87 4235
6154.61 4355
6155.35 4367
6156.09 4418
6156.83 4410
6157.58 4478
6158.32 4576
6159.06 4585
6159.80 4636
6160.54 4761
6161.28 4848
6162.02 4986
6162.76 5110
6163.50 5370
6164.24 5647
6164.98 5892
6165.72 6194
6166.46 6561
6167.21 6828
6167.95 6945
6168.69 6982
6169.43 6995
6170.17 7032
6170.91 6827
6171.65 6686
6172.39 6566
6173.14 6324
6173.88 6207
6174.62 6175
6175.36 6148
6176.10 6118
6176.84 6128
6177.59 6359
6178.33 6518
6179.07 7002
6179.81 7684
6180.55 8583
6181.30 9586
6182.04 10825
6182.78 12068
6183.52 13033
6184.26 13745
6185.01 13914
6185.75 13470
6186.49 12722
6187.23 11849
6187.97 10895
6188.72 9982
6189.46 9094
6190.20 8457
6190.94 8062
6191.69 7701
6192.43 7603
6193.17 7569
6193.92 7584
6194.66 7577
6195.40 7493
6196.14 7238
6196.89 7251
6197.63 7177
6198.37 7117
6199.12 7023
6199.86 6926
6200.60 6936
6201.34 7098
6202.09 7243
6202.83 7428
6203.57 7656
6204.32 8208
6205.06 9324
6205.80 10953
6206.55 13499
6207.29 16731
6208.03 20313
6208.78 24104
6209.52 27334
6210.27 29425
6211.01 30280
6211.75 29202
6212.50 27011
6213.24 24013
6213.98 20613
6214.73 17450
6215.47 14374
6216.22 11920
6216.96 9891
6217.71 8360
6218.45 7320
6219.19 6600
6219.94 6019
6220.68 5638
6221.43 5324
6222.17 5147
6222.92 5101
6223.66 4938
6224.40 4820
6225.15 4689
6225.89 4645
6226.64 4551
6227.38 4362
6228.13 4041
6228.87 3797
6229.62 3631
6230.36 3497
6231.11 3396
6231.85 3314
6232.60 3330
6233.34 3346
6234.09 3421
6234.83 3347
6235.58 3361
6236.32 3460
6237.07 3544
6237.81 3613
6238.56 3723
6239.30 3836
6240.05 4015
6240.80 4267
6241.54 4393
6242.29 4396
6243.03 4417
6243.78 4285
6244.52 4120
6245.27 4096
6246.02 4203
6246.76 4183
6247.51 4207
6248.25 4352
6249.00 4337
6249.75 4298
6250.49 4374
6251.24 4264
6251.98 4222
6252.73 4010
6253.48 3929
6254.22 3819
6254.97 3818
6255.72 3803
6256.46 3775
6257.21 3782
6257.95 3830
6258.70 3724
6259.45 3712
6260.19 3624
6260.94 3634
6261.69 3570
6262.43 3585
6263.18 3477
6263.93 3394
6264.68 3421
6265.42 3309
6266.17 3284
6266.92 3286
6267.66 3319
6268.41 3301
6269.16 3239
6269.91 3266
6270.65 3267
6271.40 3282
6272.15 3292
6272.89 3221
6273.64 3182
6274.39 3219
6275.14 3234
6275.88 3234
6276.63 3275
6277.38 3322
6278.13 3301
6278.88 3350
6279.62 3270
6280.37 3158
6281.12 3084
6281.87 2937
6282.62 2928
6283.36 2904
6284.11 2906
6284.86 2851
6285.61 2708
6286.36 2697
6287.10 2733
6287.85 2726
6288.60 2595
6289.35 2585
6290.10 2640
6290.85 2579
6291.59 2558
6292.34 2575
6293.09 2551
6293.84 2510
6294.59 2465
6295.34 2459
6296.09 2437
6296.84 2426
6297.58 2450
6298.33 2440
6299.08 2277
6299.83 2295
6300.58 2285
6301.33 2331
6302.08 2325
6302.83 2290
6303.58 2287
6304.33 2282
6305.08 2250
6305.83 2293
6306.58 2261
6307.32 2282
6308.07 2326
6308.82 2343
6309.57 2378
6310.32 2411
6311.07 2504
6311.82 2522
6312.57 2540
6313.32 2516
6314.07 2466
6314.82 2447
6315.57 2412
6316.32 2493
6317.07 2435
6317.82 2460
6318.57 2431
6319.32 2419
6320.07 2335
6320.82 2270
6321.57 2274
6322.32 2196
6323.07 2167
6323.82 2202
6324.58 2211
6325.33 2199
6326.08 2148
6326.83 2180
6327.58 2220
6328.33 2236
6329.08 2247
6329.83 2257
6330.58 2217
6331.33 2095
6332.08 2138
6332.83 2117
6333.58 2154
6334.34 2115
6335.09 2070
6335.84 2108
6336.59 2170
6337.34 2142
6338.09 2159
6338.84 2132
6339.59 2119
6340.35 2243
6341.10 2214
6341.85 2197
6342.60 2116
6343.35 2143
6344.10 2103
6344.86 2092
6345.61 2139
6346.36 2149
6347.11 2140
6347.86 2121
6348.62 2162
6349.37 2264
6350.12 2330
6350.87 2354
6351.62 2374
6352.38 2483
6353.13 2503
6353.88 2646
6354.63 2581
6355.38 2697
6356.14 2708
6356.89 2648
6357.64 2590
6358.39 2492
6359.15 2408
6359.90 2397
6360.65 2355
6361.40 2277
6362.16 2220
6362.91 2188
6363.66 2169
6364.42 2137
6365.17 2193
6365.92 2277
6366.67 2399
6367.43 2462
6368.18 2473
6368.93 2501
6369.69 2562
6370.44 2607
6371.19 2544
6371.95 2511
6372.70 2421
6373.45 2337
6374.21 2307
6374.96 2253
6375.71 2225
6376.47 2138
6377.22 2133
6377.98 2205
6378.73 2242
6379.48 2233
6380.24 2264
6380.99 2324
6381.74 2386
6382.50 2401
6383.25 2351
6384.01 2369
6384.76 2300
6385.51 2272
6386.27 2167
6387.02 2133
6387.78 2130
6388.53 2093
6389.29 2139
6390.04 2098
6390.79 2145
6391.55 2093
6392.30 2085
6393.06 2042
6393.81 2020
6394.57 2043
6395.32 2070
6396.08 2094
6396.83 2123
6397.59 2035
6398.34 2079
6399.10 2077
6399.85 2130
6400.61 2040
6401.36 2039
6402.12 2073
6402.87 2086
6403.63 2080
6404.38 2122
6405.14 2138
6405.89 2092
6406.65 2158
6407.40 2190
6408.16 2276
6408.91 2403
6409.67 2437
6410.43 2461
6411.18 2560
6411.94 2540
6412.69 2541
6413.45 2444
6414.20 2427
6414.96 2308
6415.72 2351
6416.47 2431
6417.23 2549
6417.98 2603
6418.74 2574
6419.50 2560
6420.25 2541
6421.01 2411
6421.77 2389
6422.52 2282
6423.28 2235
6424.03 2222
6424.79 2143
6425.55 2190
6426.30 2205
6427.06 2197
6427.82 2257
6428.57 2266
6429.33 2250
6430.09 2154
6430.84 2165
6431.60 2213
6432.36 2271
6433.11 2238
6433.87 2239
6434.63 2309
6435.39 2321
6436.14 2271
6436.90 2332
6437.66 2384
6438.41 2434
6439.17 2437
6439.93 2463
6440.69 2430
6441.44 2463
6442.20 2493
6442.96 2502
6443.72 2573
6444.47 2615
6445.23 2600
6445.99 2595
6446.75 2623
6447.50 2636
6448.26 2686
6449.02 2710
6449.78 2741
6450.54 2746
6451.29 2763
6452.05 2757
6452.81 2689
6453.57 2677
6454.33 2733
6455.08 2770
6455.84 2748
6456.60 2778
6457.36 2822
6458.12 2861
6458.88 2789
6459.64 2869
6460.39 2905
6461.15 2877
6461.91 2945
6462.67 3066
6463.43 3106
6464.19 3181
6464.95 3387
6465.70 3600
6466.46 3595
6467.22 3605
6467.98 3727
6468.74 3620
6469.50 3717
6470.26 3690
6471.02 3656
6471.78 3686
6472.54 3703
6473.30 3638
6474.05 3726
6474.81 3781
6475.57 3763
6476.33 3864
6477.09 3936
6477.85 4090
6478.61 4063
6479.37 4182
6480.13 4293
6480.89 4372
6481.65 4327
6482.41 4427
6483.17 4483
6483.93 4635
6484.69 4514
6485.45 4637
6486.21 4710
6486.97 4805
6487.73 4860
6488.49 4902
6489.25 4961
6490.01 5174
6490.77 5372
6491.53 5551
6492.29 5700
6493.05 5820
6493.81 5966
6494.57 6120
6495.33 6084
6496.10 6147
6496.86 6013
6497.62 6075
6498.38 5871
6499.14 5905
6499.90 5898
6500.66 5905
6501.42 5998
6502.18 6103
6502.94 6409
6503.70 6855
6504.47 7865
6505.23 9229
6505.99 11363
6506.75 14093
6507.51 17613
6508.27 21016
6509.03 23751
6509.79 25499
6510.56 25787
6511.32 24827
6512.08 22494
6512.84 19883
6513.60 17065
6514.36 14600
6515.13 12423
6515.89 10683
6516.65 9339
6517.41 8312
6518.17 7583
6518.94 7291
6519.70 6981
6520.46 6678
6521.22 6693
6521.98 6755
6522.75 6711
6523.51 6809
6524.27 6880
6525.03 7079
6525.79 7620
6526.56 7917
6527.32 8389
6528.08 8780
6528.84 8996
6529.61 9089
6530.37 8994
6531.13 8958
6531.90 8949
6532.66 8958
6533.42 9417
6534.18 10446
6534.95 11882
6535.71 13613
6536.47 15278
6537.24 16552
6538.00 17321
6538.76 17160
6539.53 16025
6540.29 14672
6541.05 13104
6541.82 11344
6542.58 9754
6543.34 8461
6544.11 7575
6544.87 6937
6545.63 6507
6546.40 6219
6547.16 6119
6547.92 5901
6548.69 5728
6549.45 5734
6550.21 5660
6550.98 5461
6551.74 5417
6552.51 5290
6553.27 5193
6554.03 5151
6554.80 5109
6555.56 5035
6556.33 4978
6557.09 4898
6557.85 4828
6558.62 4820
6559.38 4886
6560.15 4886
6560.91 4961
6561.68 5074
6562.44 5067
6563.21 5179
6563.97 5246
6564.74 5317
6565.50 5292
6566.26 5337
6567.03 5319
6567.79 5328
6568.56 5310
6569.32 5340
6570.09 5316
6570.85 5355
6571.62 5412
6572.38 5431
6573.15 5544
6573.91 5569
6574.68 5634
6575.44 5775
6576.21 5763
6576.98 5810
6577.74 5793
6578.51 5688
6579.27 5677
6580.04 5624
6580.80 5559
6581.57 5629
6582.33 5600
6583.10 5688
6583.87 5639
6584.63 5681
6585.40 5573
6586.16 5728
6586.93 5860
6587.70 5719
6588.46 5698
6589.23 5678
6589.99 5701
6590.76 5782
6591.53 5899
6592.29 6265
6593.06 6576
6593.82 6857
6594.59 7296
6595.36 7631
6596.12 7828
6596.89 7819
6597.66 7739
6598.42 7627
6599.19 7108
6599.96 6819
6600.72 6463
6601.49 6012
6602.26 5622
6603.02 5394
6603.79 5215
6604.56 5075
6605.33 4952
6606.09 4964
6606.86 4981
6607.63 4942
6608.39 4957
6609.16 4981
6609.93 4801
6610.70 4880
6611.46 4941
6612.23 4864
6613.00 4851
6613.77 4758
6614.53 4728
6615.30 4776
6616.07 4714
6616.84 4825
6617.60 4795
6618.37 4747
6619.14 4932
6619.91 5124
6620.68 5302
6621.44 5365
6622.21 5506
6622.98 5731
6623.75 6015
6624.52 6083
6625.28 6129
6626.05 5965
6626.82 5846
6627.59 5658
6628.36 5447
6629.13 5226
6629.89 5148
6630.66 5031
6631.43 4930
6632.20 5047
6632.97 5205
6633.74 5412
6634.51 5744
6635.27 6004
6636.04 6229
6636.81 6384
6637.58 6496
6638.35 6625
6639.12 6770
6639.89 6982
6640.66 7110
6641.43 7431
6642.19 7548
6642.96 7651
6643.73 7666
6644.50 7450
6645.27 7109
6646.04 6632
6646.81 6151
6647.58 5752
6648.35 5423
6649.12 5187
6649.89 4806
6650.66 4550
6651.43 4433
6652.20 4355
6652.97 4342
6653.74 4309
6654.51 4253
6655.28 4218
6656.05 4294
6656.82 4313
6657.59 4338
6658.36 4268
6659.13 4113
6659.90 4098
6660.67 3984
6661.44 3970
6662.21 3972
6662.98 3976
6663.75 3854
6664.52 3844
6665.29 3987
6666.06 4004
6666.83 4019
6667.60 3994
6668.37 4004
6669.14 4110
6669.91 4145
6670.68 4293
6671.46 4381
6672.23 4433
6673.00 4460
6673.77 4517
6674.54 4464
6675.31 4400
6676.08 4315
6676.85 4319
6677.62 4430
6678.40 4557
6679.17 4617
6679.94 4631
6680.71 4735
6681.48 4753
6682.25 4870
6683.02 5140
6683.80 5325
6684.57 5415
6685.34 5605
6686.11 5944
6686.88 6312
6687.65 6338
6688.43 6070
6689.20 5827
6689.97 5495
6690.74 5247
6691.51 4912
6692.29 4602
6693.06 4338
6693.83 4123
6694.60 4079
6695.37 3987
6696.15 3848
6696.92 3858
6697.69 3852
6698.46 3875
6699.24 3797
6700.01 3779
6700.78 3837
6701.55 3727
6702.33 3668
6703.10 3653
6703.87 3644
6704.64 3530
6705.42 3641
6706.19 3578
6706.96 3523
6707.74 3535
6708.51 3507
6709.28 3396
6710.06 3342
6710.83 3351
6711.60 3377
6712.37 3289
6713.15 3244
6713.92 3192
6714.69 3196
6715.47 3224
6716.24 3129
6717.01 3104
6717.79 3133
6718.56 3137
6719.34 3147
6720.11 3114
6720.88 3095
6721.66 3131
6722.43 3175
6723.20 3091
6723.98 3051
6724.75 3134
6725.53 3146
6726.30 3071
6727.07 3080
6727.85 3084
6728.62 3050
6729.40 3022
6730.17 3134
6730.95 3160
6731.72 3201
6732.49 3328
6733.27 3267
6734.04 3298
6734.82 3327
6735.59 3335
6736.37 3436
6737.14 3405
6737.92 3466
6738.69 3414
6739.47 3443
6740.24 3469
6741.01 3527
6741.79 3489
6742.56 3469
6743.34 3527
6744.11 3492
6744.89 3589
6745.67 3590
6746.44 3644
6747.22 3676
6747.99 3655
6748.77 3756
6749.54 3757
6750.32 3857
6751.09 4072
6751.87 4260
6752.64 4534
6753.42 4832
6754.19 5005
6754.97 5046
6755.75 5093
6756.52 4885
6757.30 4710
6758.07 4557
6758.85 4342
6759.63 4263
6760.40 4143
6761.18 4085
6761.95 3957
6762.73 3959
6763.51 4003
6764.28 3893
6765.06 3779
6765.83 3747
6766.61 3738
6767.39 3838
6768.16 3817
6768.94 3752
6769.72 3693
6770.49 3788
6771.27 3678
6772.05 3554
6772.82 3515
6773.60 3406
6774.38 3411
6775.15 3279
6775.93 3217
6776.71 3195
6777.48 3166
6778.26 3064
6779.04 3020
6779.82 3049
6780.59 3096
6781.37 3123
6782.15 3057
6782.92 3010
6783.70 2992
6784.48 2989
6785.26 3001
6786.03 2983
6786.81 3016
6787.59 2990
6788.37 2983
6789.14 2899
6789.92 2827
6790.70 2831
6791.48 2842
6792.25 2774
6793.03 2711
6793.81 2725
6794.59 2760
6795.37 2687
6796.14 2668
6796.92 2637
6797.70 2619
6798.48 2603
6799.26 2626
6800.04 2622
6800.81 2631
6801.59 2644
6802.37 2618
6803.15 2624
6803.93 2691
6804.71 2745
6805.48 2820
6806.26 2842
6807.04 2855
6807.82 2919
6808.60 2925
6809.38 2906
6810.16 2893
6810.94 2816
6811.71 2780
6812.49 2794
6813.27 2771
6814.05 2760
6814.83 2735
6815.61 2701
6816.39 2718
6817.17 2749
6817.95 2703
6818.73 2723
6819.51 2701
6820.29 2800
6821.07 2756
6821.84 2758
6822.62 2736
6823.40 2747
6824.18 2868
6824.96 2769
6825.74 2690
6826.52 2642
6827.30 2658
6828.08 2677
6828.86 2716
6829.64 2654
6830.42 2667
6831.20 2639
6831.98 2642
6832.76 2649
6833.54 2702
6834.32 2696
6835.10 2846
6835.88 2993
6836.66 3183
6837.44 3434
6838.22 3866
6839.01 4197
6839.79 4418
6840.57 4547
6841.35 4433
6842.13 4421
6842.91 4093
6843.69 3897
6844.47 3702
6845.25 3490
6846.03 3279
6846.81 3201
6847.59 3253
6848.37 3379
6849.16 3571
6849.94 3751
6850.72 4068
6851.50 4290
6852.28 4535
6853.06 4574
6853.84 4437
6854.62 4238
6855.41 3976
6856.19 3796
6856.97 3634
6857.75 3532
6858.53 3353
6859.31 3193
6860.10 3178
6860.88 3174
6861.66 3094
6862.44 3023
6863.22 3058
6864.00 3083
6864.79 3107
6865.57 3114
6866.35 3182
6867.13 3154
6867.91 3167
6868.70 3360
6869.48 3367
6870.26 3344
6871.04 3363
6871.83 3341
6872.61 3254
6873.39 3355
6874.17 3404
6874.96 3425
6875.74 3589
6876.52 3657
6877.30 3753
6878.09 3751
6878.87 3897
6879.65 4156
6880.43 4503
6881.22 4964
6882.00 5586
6882.78 5879
6883.57 6205
6884.35 6403
6885.13 6413
6885.92 6297
6886.70 6225
6887.48 6150
6888.27 6499
6889.05 6915
6889.83 7123
6890.62 7104
6891.40 7133
6892.18 6727
6892.97 6185
6893.75 5733
6894.53 5347
6895.32 4839
6896.10 4524
6896.88 4466
6897.67 4299
6898.45 4090
6899.24 4092
6900.02 4084
6900.80 3983
6901.59 3923
6902.37 3954
6903.16 3898
6903.94 3872
6904.73 3797
6905.51 3800
6906.29 3713
6907.08 3643
6907.86 3669
6908.65 3579
6909.43 3628
6910.22 3637
6911.00 3637
6911.79 3461
6912.57 3402
6913.35 3340
6914.14 3327
6914.92 3296
6915.71 3286
6916.49 3262
6917.28 3182
6918.06 3188
6918.85 3178
6919.63 3277
6920.42 3317
6921.20 3300
6921.99 3260
6922.78 3292
6923.56 3251
6924.35 3291
6925.13 3406
6925.92 3464
6926.70 3455
6927.49 3488
6928.27 3424
6929.06 3512
6929.84 3510
6930.63 3584
6931.42 3556
6932.20 3546
6932.99 3460
6933.77 3543
6934.56 3627
6935.35 3594
6936.13 3647
6936.92 3709
6937.70 3780
6938.49 3926
6939.28 4058
6940.06 4291
6940.85 4420
6941.63 4766
6942.42 4986
6943.21 5254
6943.99 5527
6944.78 5534
6945.57 5561
6946.35 5534
6947.14 5548
6947.93 5658
6948.71 5860
6949.50 5890
6950.29 6010
6951.07 5979
6951.86 5900
6952.65 5696
6953.44 5519
6954.22 5277
6955.01 5114
6955.80 5076
6956.58 5010
6957.37 4942
6958.16 4939
6958.95 4826
6959.73 4866
6960.52 4901
6961.31 4886
6962.09 4916
6962.88 5044
6963.67 5162
6964.46 5152
6965.25 5312
6966.03 5492
6966.82 5768
6967.61 6160
6968.40 6426
6969.18 6622
6969.97 6942
6970.76 7108
6971.55 7108
6972.34 7162
6973.12 6981
6973.91 6954
6974.70 6936
6975.49 6755
6976.28 6815
6977.07 6858
6977.85 6962
6978.64 7121
6979.43 7405
6980.22 7825
6981.01 8580
6981.80 9738
6982.59 11640
6983.37 14216
6984.16 17027
6984.95 20394
6985.74 23752
6986.53 26576
6987.32 28083
6988.11 28066
6988.90 26695
6989.69 24633
6990.47 21677
6991.26 18528
6992.05 15507
6992.84 12765
6993.63 10679
6994.42 9068
6995.21 7708
6996.00 6683
6996.79 6023
6997.58 5459
6998.37 5018
6999.16 4839
6999.95 4643
7000.74 4541
7001.53 4402
7002.32 4357
7003.11 4201
7003.90 4117
7004.69 3948
7005.48 3796
7006.27 3613
7007.06 3489
7007.85 3279
7008.64 3188
7009.43 3122
7010.22 3133
7011.01 3184
7011.80 3231
7012.59 3426
7013.38 3613
7014.17 3695
7014.96 3732
7015.75 3748
7016.54 3703
7017.33 3756
7018.12 3724
7018.91 3669
7019.70 3685
7020.49 3692
7021.28 3779
7022.07 3831
7022.87 3945
7023.66 4136
7024.45 4192
7025.24 4312
7026.03 4377
7026.82 4285
7027.61 4198
7028.40 4215
7029.19 4224
7029.99 4136
7030.78 4045
7031.57 3980
7032.36 4004
7033.15 3981
7033.94 3901
7034.74 3975
7035.53 4066
7036.32 4182
7037.11 4265
7037.90 4518
7038.69 4652
7039.49 4834
7040.28 4871
7041.07 4733
7041.86 4794
7042.65 4761
7043.45 4739
7044.24 4808
7045.03 4687
7045.82 4679
7046.61 4743
7047.41 4785
7048.20 4862
7048.99 4836
7049.78 5081
7050.58 5404
7051.37 5743
7052.16 5904
7052.95 5966
7053.75 5859
7054.54 5626
7055.33 5250
7056.13 4946
7056.92 4559
7057.71 4472
7058.50 4346
7059.30 4345
7060.09 4226
7060.88 4191
7061.68 4204
7062.47 4080
7063.26 4010
7064.06 3908
7064.85 3766
7065.64 3656
7066.44 3645
7067.23 3645
7068.02 3570
7068.82 3507
7069.61 3510
7070.40 3369
7071.20 3269
7071.99 3241
7072.78 3119
7073.58 3081
7074.37 3046
7075.17 3044
7075.96 3019
7076.75 2979
7077.55 2904
7078.34 2882
7079.14 2913
7079.93 2798
7080.72 2866
7081.52 2835
7082.31 2790
7083.11 2789
7083.90 2750
7084.70 2674
7085.49 2654
7086.28 2597
7087.08 2613
7087.87 2635
7088.67 2662
7089.46 2678
7090.26 2666
7091.05 2581
7091.85 2520
7092.64 2475
7093.44 2509
7094.23 2529
7095.03 2476
7095.82 2420
7096.62 2354
7097.41 2323
7098.21 2414
7099.00 2308
7099.80 2354
7100.59 2318
7101.39 2254
7102.18 2322
7102.98 2294
7103.77 2301
7104.57 2231
7105.37 2171
7106.16 2230
7106.96 2184
7107.75 2156
7108.55 2137
7109.34 2160
7110.14 2190
7110.94 2184
7111.73 2215
7112.53 2174
7113.32 2122
7114.12 2136
7114.92 2141
7115.71 2118
7116.51 2207
7117.30 2243
7118.10 2245
7118.90 2212
7119.69 2161
7120.49 2086
7121.29 2172
7122.08 2143
7122.88 2092
7123.68 2100
7124.47 2186
7125.27 2175
7126.07 2122
7126.86 2117
7127.66 2191
7128.46 2215
7129.25 2224
7130.05 2259
7130.85 2342
7131.64 2386
7132.44 2369
7133.24 2311
7134.04 2339
7134.83 2190
7135.63 2150
7136.43 2140
7137.23 2163
7138.02 2116
7138.82 2068
7139.62 2053
7140.42 1998
7141.21 1939
7142.01 1941
7142.81 1905
7143.61 1918
7144.40 1895
7145.20 1877
7146.00 1931
7146.80 1884
7147.59 1845
7148.39 1808
7149.19 1749
7149.99 1753
7150.79 1743
7151.59 1740
7152.38 1768
7153.18 1810
7153.98 1751
7154.78 1774
7155.58 1802
7156.38 1822
7157.17 1866
7157.97 1869
7158.77 1860
7159.57 1889
7160.37 1879
7161.17 1795
7161.97 1731
7162.76 1713
7163.56 1767
7164.36 1737
7165.16 1650
7165.96 1605
7166.76 1603
7167.56 1607
7168.36 1632
7169.16 1662
7169.96 1622
7170.75 1593
7171.55 1587
7172.35 1608
7173.15 1615
7173.95 1559
7174.75 1568
7175.55 1523
7176.35 1492
7177.15 1493
7177.95 1526
7178.75 1500
7179.55 1505
7180.35 1502
7181.15 1461
7181.95 1523
7182.75 1579
7183.55 1568
7184.35 1486
7185.15 1500
7185.95 1463
7186.75 1514
7187.55 1532
7188.35 1426
7189.15 1409
7189.95 1474
7190.75 1474
7191.55 1433
7192.35 1409
7193.15 1424
7193.95 1423
7194.75 1450
7195.55 1461
7196.35 1433
7197.15 1435
7197.95 1456
7198.76 1417
7199.56 1430
7200.36 1429
7201.16 1383
7201.96 1433
7202.76 1425
7203.56 1424
7204.36 1457
7205.16 1429
7205.96 1408
7206.77 1468
7207.57 1396
7208.37 1396
7209.17 1425
7209.97 1480
7210.77 1436
7211.57 1438
7212.38 1455
7213.18 1516
7213.98 1486
7214.78 1405
7215.58 1455
7216.38 1528
7217.19 1466
7217.99 1458
7218.79 1460
7219.59 1447
7220.39 1502
7221.20 1543
7222.00 1579
7222.80 1489
7223.60 1483
7224.40 1544
7225.21 1523
7226.01 1508
7226.81 1422
7227.61 1467
7228.42 1470
7229.22 1502
7230.02 1452
7230.82 1441
7231.63 1462
7232.43 1466
7233.23 1406
7234.03 1476
7234.84 1452
7235.64 1438
7236.44 1419
7237.25 1496
7238.05 1506
7238.85 1555
7239.65 1512
7240.46 1468
7241.26 1457
7242.06 1467
7242.87 1452
7243.67 1428
7244.47 1396
7245.28 1365
7246.08 1415
7246.88 1395
7247.69 1390
7248.49 1433
7249.30 1395
7250.10 1390
7250.90 1408
7251.71 1411
7252.51 1399
7253.31 1375
7254.12 1354
7254.92 1356
7255.73 1382
7256.53 1426
7257.33 1420
7258.14 1406
7258.94 1417
7259.75 1424
7260.55 1402
7261.35 1365
7262.16 1423
7262.96 1350
7263.77 1320
7264.57 1376
7265.38 1329
7266.18 1307
7266.99 1383
7267.79 1327
7268.59 1387
7269.40 1368
7270.20 1407
7271.01 1406
7271.81 1390
7272.62 1412
7273.42 1402
7274.23 1423
7275.03 1408
7275.84 1431
7276.64 1474
7277.45 1423
7278.25 1456
7279.06 1459
7279.86 1464
7280.67 1437
7281.48 1438
7282.28 1480
7283.09 1513
7283.89 1574
7284.70 1605
7285.50 1638
7286.31 1640
7287.11 1649
7287.92 1634
7288.73 1610
7289.53 1609
7290.34 1602
7291.14 1593
7291.95 1608
7292.76 1568
7293.56 1544
7294.37 1573
7295.17 1625
7295.98 1664
7296.79 1646
7297.59 1678
7298.40 1749
7299.21 1787
7300.01 1756
7300.82 1769
7301.62 1824
7302.43 1864
7303.24 1834
7304.04 1831
7304.85 1849
7305.66 1862
7306.46 1873
7307.27 1905
7308.08 1941
7308.89 2013
7309.69 2083
7310.50 2084
7311.31 2171
7312.11 2256
7312.92 2265
7313.73 2306
7314.53 2334
7315.34 2375
7316.15 2439
7316.96 2685
7317.76 3043
7318.57 3456
7319.38 4127
7320.19 4524
7320.99 4740
7321.80 4806
7322.61 4682
7323.42 4191
7324.22 3762
7325.03 3344
7325.84 2976
7326.65 2760
7327.46 2547
7328.26 2370
7329.07 2308
7329.88 2234
7330.69 2174
7331.50 2180
7332.30 2200
7333.11 2168
7333.92 2130
7334.73 2107
7335.54 2146
7336.35 2136
7337.15 2118
7337.96 2125
7338.77 2090
7339.58 2044
7340.39 1999
7341.20 1990
7342.01 1926
7342.82 1889
7343.62 1853
7344.43 1748
7345.24 1737
7346.05 1747
7346.86 1699
7347.67 1697
7348.48 1618
7349.29 1656
7350.10 1612
7350.91 1620
7351.71 1640
7352.52 1602
7353.33 1572
7354.14 1578
7354.95 1521
7355.76 1487
7356.57 1510
7357.38 1482
7358.19 1493
7359.00 1455
7359.81 1431
7360.62 1485
7361.43 1515
7362.24 1477
7363.05 1467
7363.86 1439
7364.67 1482
7365.48 1470
7366.29 1448
7367.10 1454
7367.91 1431
7368.72 1448
7369.53 1431
7370.34 1463
7371.15 1454
7371.96 1409
7372.77 1395
7373.58 1400
7374.39 1407
7375.20 1412
7376.01 1358
7376.82 1394
7377.63 1357
7378.45 1421
7379.26 1420
7380.07 1465
7380.88 1450
7381.69 1408
7382.50 1437
7383.31 1402
7384.12 1426
7384.93 1421
7385.74 1425
7386.56 1397
7387.37 1367
7388.18 1396
7388.99 1398
7389.80 1421
7390.61 1445
7391.42 1412
7392.24 1428
7393.05 1472
7393.86 1411
7394.67 1402
7395.48 1335
7396.29 1376
7397.10 1368
7397.92 1345
7398.73 1360
7399.54 1370
7400.35 1365
7401.16 1333
7401.98 1373
7402.79 1384
7403.60 1352
7404.41 1329
7405.23 1381
7406.04 1396
7406.85 1346
7407.66 1331
7408.47 1333
7409.29 1301
7410.10 1304
7410.91 1320
7411.72 1288
7412.54 1220
7413.35 1265
7414.16 1295
7414.98 1329
7415.79 1283
7416.60 1271
7417.41 1279
7418.23 1228
7419.04 1247
7419.85 1227
7420.67 1204
7421.48 1250
7422.29 1233
7423.11 1184
7423.92 1190
7424.73 1190
7425.54 1187
7426.36 1204
7427.17 1184
7427.99 1211
7428.80 1210
7429.61 1221
7430.43 1216
7431.24 1227
7432.05 1201
7432.87 1192
7433.68 1178
7434.49 1140
7435.31 1176
7436.12 1174
7436.94 1163
7437.75 1162
7438.56 1186
7439.38 1258
7440.19 1222
7441.01 1212
7441.82 1195
7442.64 1255
7443.45 1198
7444.26 1247
7445.08 1241
7445.89 1208
7446.71 1197
7447.52 1143
7448.34 1206
7449.15 1183
7449.97 1262
7450.78 1232
7451.59 1220
7452.41 1217
7453.22 1171
7454.04 1215
7454.85 1270
7455.67 1312
7456.48 1265
7457.30 1249
7458.11 1239
7458.93 1233
7459.74 1223
7460.56 1220
7461.38 1199
7462.19 1243
7463.01 1238
7463.82 1199
7464.64 1205
7465.45 1247
7466.27 1242
7467.08 1236
7467.90 1284
7468.72 1268
7469.53 1304
7470.35 1272
7471.16 1308
7471.98 1325
7472.79 1316
7473.61 1390
7474.43 1387
7475.24 1363
7476.06 1352
7476.87 1354
7477.69 1348
7478.51 1336
7479.32 1318
7480.14 1312
7480.96 1413
7481.77 1320
7482.59 1320
7483.41 1324
7484.22 1336
7485.04 1367
7485.85 1346
7486.67 1332
7487.49 1340
7488.31 1338
7489.12 1351
7489.94 1320
7490.76 1345
7491.57 1296
7492.39 1314
7493.21 1314
7494.02 1304
7494.84 1266
7495.66 1262
7496.48 1294
7497.29 1295
7498.11 1303
7498.93 1300
7499.74 1343
7500.56 1292
7501.38 1346
7502.20 1341
7503.01 1343
7503.83 1338
7504.65 1358
7505.47 1376
7506.29 1361
7507.10 1357
7507.92 1349
7508.74 1297
7509.56 1298
7510.37 1292
7511.19 1329
7512.01 1314
7512.83 1375
7513.65 1376
7514.47 1369
7515.28 1330
7516.10 1341
7516.92 1398
7517.74 1359
7518.56 1322
7519.38 1402
7520.19 1353
7521.01 1300
7521.83 1412
7522.65 1374
7523.47 1402
7524.29 1384
7525.11 1311
7525.92 1392
7526.74 1346
7527.56 1372
7528.38 1399
7529.20 1366
7530.02 1367
7530.84 1414
7531.66 1395
7532.48 1419
7533.30 1413
7534.12 1439
7534.93 1461
7535.75 1449
7536.57 1498
7537.39 1462
7538.21 1386
7539.03 1376
7539.85 1354
7540.67 1373
7541.49 1400
7542.31 1454
7543.13 1405
7543.95 1401
7544.77 1428
7545.59 1408
7546.41 1415
7547.23 1464
7548.05 1479
7548.87 1470
7549.69 1488
7550.51 1482
7551.33 1502
7552.15 1459
7552.97 1509
7553.79 1468
7554.61 1516
7555.43 1541
7556.25 1562
7557.07 1542
7557.89 1566
7558.71 1573
7559.53 1596
7560.36 1626
7561.18 1616
7562.00 1693
7562.82 1642
7563.64 1643
7564.46 1715
7565.28 1672
7566.10 1656
7566.92 1671
7567.74 1729
7568.56 1757
7569.39 1782
7570.21 1724
7571.03 1815
7571.85 1821
7572.67 1822
7573.49 1892
7574.31 1844
7575.14 1813
7575.96 1849
7576.78 1869
7577.60 1874
7578.42 1903
7579.24 1884
7580.06 1884
7580.89 1889
7581.71 1944
7582.53 1983
7583.35 1969
7584.17 1998
7585.00 1943
7585.82 2047
7586.64 2129
7587.46 2180
7588.29 2202
7589.11 2199
7589.93 2298
7590.75 2269
7591.57 2226
7592.40 2266
7593.22 2322
7594.04 2284
7594.86 2319
7595.69 2410
7596.51 2498
7597.33 2504
7598.15 2566
7598.98 2636
7599.80 2675
7600.62 2682
7601.45 2748
7602.27 2781
7603.09 2770
7603.92 2923
7604.74 2971
7605.56 3045
7606.38 3094
7607.21 3130
7608.03 3264
7608.85 3211
7609.68 3053
7610.50 2998
7611.32 2988
7612.15 2846
7612.97 2846
7613.80 2847
7614.62 2810
7615.44 2920
7616.27 3011
7617.09 3237
7617.91 3521
7618.74 3725
7619.56 3846
7620.39 3962
7621.21 3963
7622.03 3934
7622.86 3893
7623.68 3685
7624.51 3618
7625.33 3451
7626.15 3356
7626.98 3320
7627.80 3339
7628.63 3430
7629.45 3433
7630.28 3566
7631.10 3675
7631.93 3834
7632.75 3865
7633.58 3900
7634.40 3941
7635.22 3807
7636.05 3548
7636.87 3385
7637.70 3222
7638.52 3010
7639.35 2855
7640.17 2698
7641.00 2597
7641.82 2515
7642.65 2488
7643.47 2540
7644.30 2544
7645.13 2555
7645.95 2664
7646.78 2750
7647.60 2778
7648.43 2714
7649.25 2725
7650.08 2680
7650.90 2556
7651.73 2388
7652.55 2198
7653.38 2201
7654.21 2146
7655.03 2057
7655.86 1980
7656.68 1951
7657.51 1950
7658.34 1882
7659.16 1963
7659.99 1929
7660.81 1874
7661.64 1844
7662.47 1834
7663.29 1874
7664.12 1893
7664.95 1931
7665.77 2017
7666.60 1947
7667.42 1917
7668.25 1916
7669.08 1921
7669.90 1947
7670.73 1909
7671.56 1903
7672.38 1917
7673.21 1949
7674.04 1947
7674.87 1982
7675.69 1912
7676.52 1882
7677.35 1920
7678.17 1933
7679.00 1973
7679.83 1928
7680.65 1927
7681.48 1998
7682.31 2021
7683.14 2170
7683.96 2318
7684.79 2408
7685.62 2613
7686.45 2745
7687.27 2866
7688.10 2804
7688.93 2628
7689.76 2565
7690.58 2504
7691.41 2315
7692.24 2231
7693.07 2169
7693.90 2154
7694.72 2082
7695.55 2124
7696.38 2149
7697.21 2190
7698.04 2243
7698.86 2329
7699.69 2458
7700.52 2589
7701.35 2556
7702.18 2522
7703.01 2442
7703.83 2251
7704.66 2156
7705.49 2088
7706.32 2020
7707.15 1901
7707.98 1892
7708.81 1913
7709.63 1835
7710.46 1770
7711.29 1749
7712.12 1737
7712.95 1706
7713.78 1705
7714.61 1697
7715.44 1709
7716.27 1705
7717.10 1649
7717.93 1638
7718.75 1638
7719.58 1613
7720.41 1595
7721.24 1624
7722.07 1553
7722.90 1534
7723.73 1570
7724.56 1510
7725.39 1551
7726.22 1531
7727.05 1523
7727.88 1556
7728.71 1589
7729.54 1576
7730.37 1584
7731.20 1557
7732.03 1546
7732.86 1543
7733.69 1528
7734.52 1523
7735.35 1460
7736.18 1470
7737.01 1406
7737.84 1372
7738.67 1359
7739.50 1327
7740.33 1352
7741.16 1325
7741.99 1321
7742.82 1293
7743.65 1278
7744.48 1291
7745.31 1320
7746.14 1335
7746.98 1322
7747.81 1345
7748.64 1345
7749.47 1363
7750.30 1291
7751.13 1301
7751.96 1350
7752.79 1362
7753.62 1328
7754.45 1300
7755.29 1298
7756.12 1345
7756.95 1338
7757.78 1350
7758.61 1315
7759.44 1272
7760.27 1301
7761.11 1338
7761.94 1326
7762.77 1319
7763.60 1327
7764.43 1350
7765.26 1340
7766.10 1303
7766.93 1312
7767.76 1360
7768.59 1384
7769.42 1308
7770.26 1300
7771.09 1370
7771.92 1411
7772.75 1408
7773.58 1387
7774.42 1342
7775.25 1329
7776.08 1357
7776.91 1365
7777.75 1356
7778.58 1328
7779.41 1334
7780.24 1355
7781.08 1314
7781.91 1370
7782.74 1416
7783.57 1404
7784.41 1358
7785.24 1381
7786.07 1365
7786.91 1380
7787.74 1360
7788.57 1340
7789.40 1374
7790.24 1375
7791.07 1436
7791.90 1389
7792.74 1422
7793.57 1389
7794.40 1381
7795.24 1410
7796.07 1437
7796.90 1485
7797.74 1491
7798.57 1505
7799.40 1518
7800.24 1530
7801.07 1509
7801.91 1554
7802.74 1547
7803.57 1555
7804.41 1574
7805.24 1552
7806.07 1613
7806.91 1573
7807.74 1631
7808.58 1667
7809.41 1655
7810.25 1668
7811.08 1693
7811.91 1788
7812.75 1822
7813.58 1885
7814.42 1989
7815.25 2061
7816.09 2107
7816.92 2054
7817.75 2056
7818.59 2090
7819.42 2042
7820.26 2013
7821.09 2032
7821.93 2059
7822.76 2140
7823.60 2201
7824.43 2221
7825.27 2244
7826.10 2271
7826.94 2178
7827.77 2131
7828.61 2136
7829.44 2084
7830.28 1991
7831.11 2037
7831.95 2046
7832.78 2100
7833.62 2147
7834.46 2197
7835.29 2304
7836.13 2346
7836.96 2367
7837.80 2374
7838.63 2199
7839.47 2125
7840.31 2108
7841.14 2026
7841.98 1917
7842.81 1854
7843.65 1784
7844.48 1817
7845.32 1745
7846.16 1731
7846.99 1652
7847.83 1636
7848.67 1636
7849.50 1608
7850.34 1612
7851.17 1588
7852.01 1584
7852.85 1592
7853.68 1636
7854.52 1548
7855.36 1582
7856.19 1590
7857.03 1634
7857.87 1629
7858.70 1595
7859.54 1611
7860.38 1628
7861.21 1621
7862.05 1617
7862.89 1654
7863.72 1656
7864.56 1597
7865.40 1643
7866.24 1637
7867.07 1636
7867.91 1613
7868.75 1641
7869.59 1687
7870.42 1663
7871.26 1698
7872.10 1755
7872.94 1738
7873.77 1824
7874.61 1784
7875.45 1790
7876.29 1883
7877.12 2001
7877.96 2167
7878.80 2249
7879.64 2357
7880.47 2428
7881.31 2502
7882.15 2512
7882.99 2521
7883.83 2449
7884.66 2382
7885.50 2278
7886.34 2139
7887.18 2058
7888.02 1956
7888.86 1987
7889.69 1958
7890.53 1906
7891.37 1878
7892.21 1960
7893.05 1999
7893.89 2000
7894.73 2007
7895.56 1983
7896.40 1883
7897.24 1900
7898.08 1855
7898.92 1826
7899.76 1748
7900.60 1699
7901.44 1635
7902.28 1617
7903.12 1567
7903.95 1586
7904.79 1560
7905.63 1574
7906.47 1582
7907.31 1584
7908.15 1556
7908.99 1571
7909.83 1606
7910.67 1583
7911.51 1521
7912.35 1539
7913.19 1639
7914.03 1611
7914.87 1672
7915.71 1677
7916.55 1711
7917.39 1688
7918.23 1716
7919.07 1709
7919.91 1760
7920.75 1735
7921.59 1665
7922.43 1653
7923.27 1589
7924.11 1560
7924.95 1569
7925.79 1469
7926.63 1515
7927.47 1459
7928.31 1448
7929.15 1429
7929.99 1441
7930.83 1424
7931.67 1470
7932.51 1435
7933.35 1396
7934.19 1472
7935.04 1465
7935.88 1454
7936.72 1447
7937.56 1444
7938.40 1475
7939.24 1522
7940.08 1510
7940.92 1445
7941.76 1445
7942.60 1456
7943.45 1497
7944.29 1482
7945.13 1494
7945.97 1518
7946.81 1534
7947.65 1590
7948.49 1662
7949.34 1687
7950.18 1645
7951.02 1661
7951.86 1708
7952.70 1754
7953.54 1828
7954.39 1870
7955.23 1903
7956.07 1935
7956.91 2010
7957.75 2050
7958.60 2060
7959.44 2087
7960.28 2102
7961.12 2131
7961.96 2063
7962.81 2064
7963.65 2116
7964.49 2125
7965.33 2272
7966.18 2347
7967.02 2454
7967.86 2655
7968.70 2869
7969.55 3124
7970.39 3160
7971.23 3064
7972.08 2898
7972.92 2767
7973.76 2513
7974.60 2323
7975.45 2150
7976.29 1972
7977.13 1898
7977.98 1822
7978.82 1747
7979.66 1791
7980.51 1690
7981.35 1634
7982.19 1740
7983.04 1713
7983.88 1657
7984.72 1636
7985.57 1658
7986.41 1611
7987.25 1597
7988.10 1556
7988.94 1556
7989.78 1572
7990.63 1493
7991.47 1421
7992.32 1364
7993.16 1365
7994.00 1357
7994.85 1283
7995.69 1266
7996.54 1265
7997.38 1264
7998.22 1259
7999.07 1236
7999.91 1274
8000.76 1264
8001.60 1238
8002.45 1237
8003.29 1177
8004.13 1188
8004.98 1193
8005.82 1210
8006.67 1232
8007.51 1165
8008.36 1188
8009.20 1156
8010.05 1153
8010.89 1172
8011.74 1162
8012.58 1153
8013.43 1160
8014.27 1140
8015.12 1076
8015.96 1058
8016.81 1096
8017.65 1171
8018.50 1126
8019.34 1094
8020.19 1120
8021.03 1106
8021.88 1115
8022.72 1094
8023.57 1085
8024.41 1061
8025.26 1128
8026.11 1120
8026.95 1111
8027.80 1112
8028.64 1125
8029.49 1113
8030.33 1129
8031.18 1072
8032.03 1075
8032.87 1087
8033.72 1107
8034.56 1116
8035.41 1085
8036.26 1128
8037.10 1110
8037.95 1110
8038.80 1150
8039.64 1132
8040.49 1089
8041.34 1124
8042.18 1146
8043.03 1094
8043.87 1118
8044.72 1091
8045.57 1096
8046.41 1088
8047.26 1140
8048.11 1110
8048.96 1067
8049.80 1081
8050.65 1063
8051.50 1072
8052.34 1060
8053.19 1064
8054.04 1039
8054.88 1051
8055.73 1108
8056.58 1101
8057.43 1038
8058.27 1049
8059.12 1075
8059.97 1057
8060.82 1063
8061.66 1026
8062.51 989
8063.36 990
8064.21 1028
8065.05 996
8065.90 992
8066.75 980
8067.60 1022
8068.44 1004
8069.29 988
8070.14 984
8070.99 978
8071.84 938
8072.68 986
8073.53 959
8074.38 953
8075.23 928
8076.08 966
8076.93 975
8077.77 957
8078.62 921
8079.47 935
8080.32 974
8081.17 1015
8082.02 991
8082.87 1006
8083.71 941
8084.56 959
8085.41 969
8086.26 969
8087.11 967
8087.96 970
8088.81 983
8089.66 964
8090.51 985
8091.35 988
8092.20 968
8093.05 927
8093.90 935
8094.75 973
8095.60 916
8096.45 948
8097.30 942
8098.15 953
8099.00 958
8099.85 951
8100.70 979
8101.55 952
8102.40 962
8103.25 968
8104.10 940
8104.95 988
8105.80 1005
8106.65 980
8107.50 940
8108.35 950
8109.20 931
8110.05 917
8110.90 907
8111.75 958
8112.60 973
8113.45 948
8114.30 935
8115.15 906
8116.00 976
8116.85 1025
8117.70 1004
8118.55 970
8119.40 905
8120.25 941
8121.10 967
8121.95 975
8122.80 958
8123.65 951
8124.50 993
8125.35 988
8126.20 952
8127.06 1003
8127.91 1028
8128.76 1050
8129.61 1035
8130.46 1013
8131.31 1042
8132.16 1076
8133.01 1085
8133.86 1054
8134.72 1033
8135.57 1088
8136.42 1086
8137.27 1117
8138.12 1076
8138.97 1069
8139.83 1025
8140.68 1004
8141.53 1006
8142.38 1043
8143.23 977
8144.08 1011
8144.94 1011
8145.79 1043
8146.64 1024
8147.49 1009
8148.34 1023
8149.20 1070
8150.05 1097
8150.90 1100
8151.75 998
8152.60 1009
8153.46 1078
8154.31 1093
8155.16 1050
8156.01 1084
8156.87 1093
8157.72 1147
8158.57 1156
8159.42 1085
8160.28 1095
8161.13 1086
8161.98 1028
8162.84 999
8163.69 1012
8164.54 986
8165.39 991
8166.25 950
8167.10 932
8167.95 937
8168.81 934
8169.66 939
8170.51 951
8171.37 932
8172.22 886
8173.07 926
8173.93 917
8174.78 902
8175.63 885
8176.49 874
8177.34 875
8178.19 881
8179.05 911
8179.90 914
8180.76 924
8181.61 902
8182.46 860
8183.32 874
8184.17 924
8185.02 868
8185.88 857
8186.73 873
8187.59 879
8188.44 879
8189.30 880
8190.15 875
8191.00 900
8191.86 916
8192.71 859
8193.57 875
8194.42 880
8195.28 904
8196.13 888
8196.99 887
8197.84 873
8198.69 929
8199.55 899
8200.40 876
8201.26 916
8202.11 909
8202.97 914
8203.82 899
8204.68 915
8205.53 893
8206.39 883
8207.24 837
8208.10 893
8208.95 895
8209.81 879
8210.67 888
8211.52 865
8212.38 885
8213.23 904
8214.09 870
8214.94 890
8215.80 928
8216.65 911
8217.51 901
8218.37 944
8219.22 936
8220.08 932
8220.93 919
8221.79 862
8222.64 902
8223.50 900
8224.36 865
8225.21 876
8226.07 906
8226.92 895
8227.78 869
8228.64 872
8229.49 883
8230.35 893
8231.21 912
8232.06 873
8232.92 877
8233.78 868
8234.63 846
8235.49 871
8236.35 878
8237.20 880
8238.06 857
8238.92 842
8239.77 838
8240.63 841
8241.49 832
8242.34 863
8243.20 863
8244.06 889
8244.91 856
8245.77 817
8246.63 867
8247.49 839
8248.34 901
8249.20 869
8250.06 911
8250.92 854
8251.77 851
8252.63 871
8253.49 863
8254.35 857
8255.20 853
8256.06 850
8256.92 879
8257.78 863
8258.63 866
8259.49 897
8260.35 926
8261.21 894
8262.07 909
8262.92 909
8263.78 926
8264.64 904
8265.50 897
8266.36 969
8267.22 965
8268.07 906
8268.93 944
8269.79 939
8270.65 1000
8271.51 1002
8272.37 1013
8273.22 1015
8274.08 1060
8274.94 1070
8275.80 1068
8276.66 1102
8277.52 1124
8278.38 1171
8279.24 1224
8280.09 1221
8280.95 1309
8281.81 1344
8282.67 1326
8283.53 1324
8284.39 1310
8285.25 1195
8286.11 1142
8286.97 1149
8287.83 1107
8288.69 1102
8289.55 1093
8290.41 1093
8291.26 1136
8292.12 1141
8292.98 1207
8293.84 1251
8294.70 1260
8295.56 1303
8296.42 1328
8297.28 1320
8298.14 1252
8299.00 1155
8299.86 1148
8300.72 1172
8301.58 1111
8302.44 1075
8303.30 1081
8304.16 1035
8305.02 1002
8305.88 1012
8306.74 976
8307.60 982
8308.46 976
8309.33 929
8310.19 972
8311.05 975
8311.91 930
8312.77 947
8313.63 944
8314.49 933
8315.35 904
8316.21 930
8317.07 977
8317.93 926
8318.79 918
8319.65 893
8320.52 887
8321.38 896
8322.24 866
8323.10 855
8323.96 867
8324.82 884
8325.68 848
8326.54 853
8327.41 832
8328.27 843
8329.13 867
8329.99 879
8330.85 864
8331.71 868
8332.57 885
8333.44 881
8334.30 886
8335.16 874
8336.02 880
8336.88 866
8337.75 868
8338.61 887
8339.47 895
8340.33 898
8341.19 895
8342.06 867
8342.92 840
8343.78 830
8344.64 875
8345.50 880
8346.37 905
8347.23 885
8348.09 902
8348.95 887
8349.82 909
8350.68 930
8351.54 897
8352.40 925
8353.27 894
8354.13 897
8354.99 921
8355.86 926
8356.72 917
8357.58 918
8358.45 894
8359.31 882
8360.17 879
8361.03 899
8361.90 864
8362.76 893
8363.62 889
8364.49 907
8365.35 873
8366.21 912
8367.08 870
8367.94 925
8368.80 898
8369.67 903
8370.53 908
8371.40 899
8372.26 870
8373.12 840
8373.99 854
8374.85 854
8375.71 849
8376.58 839
8377.44 839
8378.31 841
8379.17 904
8380.03 870
8380.90 873
8381.76 873
8382.63 904
8383.49 884
8384.36 888
8385.22 878
8386.08 878
8386.95 899
8387.81 891
8388.68 920
8389.54 927
8390.41 944
8391.27 907
8392.14 889
8393.00 899
8393.87 882
8394.73 906
8395.60 896
8396.46 896
8397.33 874
8398.19 892
8399.06 865
8399.92 905
8400.79 932
8401.65 918
8402.52 895
8403.38 942
8404.25 911
8405.11 942
8405.98 907
8406.84 929
8407.71 921
8408.58 923
8409.44 917
8410.31 943
8411.17 925
8412.04 926
8412.90 944
8413.77 927
8414.64 933
8415.50 928
8416.37 944
8417.23 971
8418.10 923
8418.97 972
8419.83 997
8420.70 1002
8421.56 1024
8422.43 1051
8423.30 1019
8424.16 1016
8425.03 994
8425.90 1017
8426.76 1047
8427.63 1069
8428.50 1071
8429.36 1066
8430.23 1043
8431.10 1121
8431.96 1079
8432.83 1133
8433.70 1122
8434.56 1099
8435.43 1103
8436.30 1145
8437.16 1187
8438.03 1215
8438.90 1224
8439.77 1294
8440.63 1367
8441.50 1336
8442.37 1386
8443.24 1475
8444.10 1516
8444.97 1561
8445.84 1594
8446.71 1597
8447.57 1561
8448.44 1557
8449.31 1527
8450.18 1528
8451.04 1454
8451.91 1442
8452.78 1441
8453.65 1440
8454.52 1456
8455.38 1518
8456.25 1473
8457.12 1538
8457.99 1577
8458.86 1563
8459.72 1567
8460.59 1589
8461.46 1550
8462.33 1501
8463.20 1460
8464.07 1460
8464.93 1421
8465.80 1473
8466.67 1464
8467.54 1427
8468.41 1395
8469.28 1399
8470.15 1389
8471.02 1410
8471.88 1410
8472.75 1403
8473.62 1386
8474.49 1391
8475.36 1374
8476.23 1415
8477.10 1378
8477.97 1367
8478.84 1428
8479.71 1451
8480.58 1490
8481.44 1459
8482.31 1528
8483.18 1537
8484.05 1470
8484.92 1473
8485.79 1449
8486.66 1423
8487.53 1399
8488.40 1322
8489.27 1298
8490.14 1321
8491.01 1299
8491.88 1289
8492.75 1326
8493.62 1298
8494.49 1276
8495.36 1293
8496.23 1305
8497.10 1260
8497.97 1280
8498.84 1267
8499.71 1292
8500.58 1299
8501.45 1264
8502.32 1292
8503.19 1280
8504.06 1291
8504.93 1260
8505.80 1316
8506.67 1312
8507.55 1302
8508.42 1339
8509.29 1333
8510.16 1348
8511.03 1403
8511.90 1389
8512.77 1388
8513.64 1473
8514.51 1428
8515.38 1391
8516.25 1383
8517.13 1408
8518.00 1429
8518.87 1372
8519.74 1429
8520.61 1462
8521.48 1466
8522.35 1497
8523.23 1556
8524.10 1562
8524.97 1613
8525.84 1666
8526.71 1752
8527.58 1757
8528.46 1761
8529.33 1786
8530.20 1833
8531.07 1746
8531.94 1670
8532.81 1635
8533.69 1667
8534.56 1602
8535.43 1615
8536.30 1608
8537.18 1622
8538.05 1570
8538.92 1570
8539.79 1546
8540.66 1555
8541.54 1583
8542.41 1533
8543.28 1522
8544.15 1512
8545.03 1483
8545.90 1496
8546.77 1467
8547.64 1475
8548.52 1534
8549.39 1592
8550.26 1657
8551.14 1755
8552.01 1928
8552.88 2140
8553.76 2359
8554.63 2562
8555.50 2675
8556.37 2754
8557.25 2702
8558.12 2682
8558.99 2616
8559.87 2471
8560.74 2316
8561.61 2103
8562.49 1920
8563.36 1786
8564.24 1739
8565.11 1627
8565.98 1561
8566.86 1496
8567.73 1509
8568.60 1428
8569.48 1438
8570.35 1435
8571.23 1380
8572.10 1408
8572.97 1416
8573.85 1400
8574.72 1360
8575.60 1383
8576.47 1357
8577.34 1341
8578.22 1344
8579.09 1376
8579.97 1369
8580.84 1374
8581.72 1372
8582.59 1365
8583.47 1371
8584.34 1417
8585.21 1408
8586.09 1424
8586.96 1424
8587.84 1479
8588.71 1451
8589.59 1468
8590.46 1493
8591.34 1519
8592.21 1478
8593.09 1526
8593.96 1561
8594.84 1592
8595.71 1581
8596.59 1634
8597.46 1628
8598.34 1617
8599.22 1626
8600.09 1633
8600.97 1646
8601.84 1677
8602.72 1629
8603.59 1652
8604.47 1665
8605.34 1725
8606.22 1724
8607.10 1738
8607.97 1709
8608.85 1771
8609.72 1807
8610.60 1826
8611.47 1797
8612.35 1787
8613.23 1852
8614.10 1823
8614.98 1871
8615.86 1910
8616.73 1949
8617.61 1974
8618.48 2052
8619.36 2029
8620.24 2162
8621.11 2197
8621.99 2238
8622.87 2292
8623.74 2309
8624.62 2336
8625.50 2361
8626.37 2435
8627.25 2366
8628.13 2327
8629.00 2386
8629.88 2376
8630.76 2397
8631.64 2402
8632.51 2423
8633.39 2469
8634.27 2498
8635.14 2525
8636.02 2510
8636.90 2549
8637.78 2570
8638.65 2561
8639.53 2590
8640.41 2649
8641.29 2656
8642.16 2684
8643.04 2786
8643.92 2830
8644.80 2921
8645.67 2971
8646.55 3030
8647.43 3120
8648.31 3178
8649.18 3230
8650.06 3294
8650.94 3355
8651.82 3381
8652.70 3337
8653.58 3347
8654.45 3445
8655.33 3368
8656.21 3446
8657.09 3548
8657.97 3643
8658.84 3787
8659.72 3863
8660.60 4072
8661.48 4392
8662.36 4780
8663.24 5152
8664.12 5596
8664.99 5940
8665.87 6269
8666.75 6517
8667.63 6441
8668.51 6354
8669.39 6285
8670.27 6089
8671.15 5886
8672.03 5765
8672.91 5692
8673.78 5782
8674.66 5641
8675.54 5570
8676.42 5734
8677.30 5597
8678.18 5346
8679.06 5027
8679.94 4819
8680.82 4604
8681.70 4406
8682.58 4102
8683.46 4046
8684.34 3929
8685.22 3837
8686.10 3863
8686.98 4027
8687.86 4174
8688.74 4377
8689.62 4717
8690.50 5156
8691.38 5631
8692.26 6174
8693.14 6684
8694.02 6901
8694.90 7180
8695.78 7113
8696.66 6876
8697.54 6473
8698.42 6164
8699.30 5609
8700.18 5205
8701.06 4861
8701.94 4562
8702.82 4348
8703.70 4183
8704.58 3904
8705.46 3693
8706.34 3556
8707.23 3474
8708.11 3279
8708.99 3039
8709.87 2891
8710.75 2727
8711.63 2592
8712.51 2497
8713.39 2410
8714.27 2348
8715.16 2275
8716.04 2180
8716.92 2173
8717.80 2141
8718.68 2133
8719.56 2138
8720.44 2167
8721.33 2086
8722.21 2084
8723.09 2071
8723.97 2174
8724.85 2158
8725.73 2157
8726.62 2183
8727.50 2215
8728.38 2143
8729.26 2125
8730.14 2141
8731.03 2240
8731.91 2205
8732.79 2236
8733.67 2209
8734.55 2160
8735.44 2156
8736.32 2195
8737.20 2165
8738.08 2184
8738.97 2222
8739.85 2195
8740.73 2213
8741.61 2161
8742.50 2207
8743.38 2227
8744.26 2209
8745.14 2252
8746.03 2244
8746.91 2212
8747.79 2128
8748.68 2161
8749.56 2145
8750.44 2208
8751.33 2254
8752.21 2267
8753.09 2290
8753.97 2320
8754.86 2347
8755.74 2365
8756.62 2423
8757.51 2539
8758.39 2629
8759.28 2631
8760.16 2739
8761.04 2793
8761.93 2776
8762.81 2675
8763.69 2644
8764.58 2595
8765.46 2514
8766.34 2501
8767.23 2392
8768.11 2335
8769.00 2267
8769.88 2281
8770.76 2209
8771.65 2233
8772.53 2275
8773.42 2188
8774.30 2246
8775.19 2241
8776.07 2183
8776.95 2098
8777.84 2046
8778.72 2094
8779.61 2038
8780.49 2007
8781.38 1956
8782.26 1973
8783.15 2020
8784.03 1968
8784.92 1917
8785.80 1942
8786.69 1974
8787.57 2028
8788.46 2074
8789.34 2147
8790.23 2159
8791.11 2154
8792.00 2186
8792.88 2148
8793.77 2156
8794.65 2100
8795.54 2042
8796.42 1966
8797.31 1987
8798.19 1936
8799.08 1894
8799.96 1886
8800.85 1828
8801.74 1838
8802.62 1772
8803.51 1735
8804.39 1723
8805.28 1718
8806.16 1720
8807.05 1729
8807.94 1731
8808.82 1778
8809.71 1814
8810.59 1778
8811.48 1762
8812.37 1768
8813.25 1748
8814.14 1767
8815.03 1796
8815.91 1837
8816.80 1843
8817.68 1886
8818.57 1955
8819.46 1945
8820.34 2004
8821.23 1967
8822.12 1905
8823.00 1878
8823.89 1859
8824.78 1790
8825.66 1732
8826.55 1733
8827.44 1710
8828.33 1706
8829.21 1728
8830.10 1665
8830.99 1674
8831.87 1638
8832.76 1606
8833.65 1610
8834.54 1566
8835.42 1615
8836.31 1598
8837.20 1530
8838.08 1489
8838.97 1505
8839.86 1505
8840.75 1522
8841.64 1543
8842.52 1482
8843.41 1496
8844.30 1522
8845.19 1531
8846.07 1471
8846.96 1469
8847.85 1443
8848.74 1424
8849.63 1393
8850.51 1383
8851.40 1390
8852.29 1393
8853.18 1338
8854.07 1282
8854.96 1266
8855.84 1295
8856.73 1300
8857.62 1328
8858.51 1288
8859.40 1279
8860.29 1229
8861.17 1241
8862.06 1271
8862.95 1245
8863.84 1221
8864.73 1276
8865.62 1291
8866.51 1285
8867.40 1231
8868.29 1229
8869.17 1223
8870.06 1221
8870.95 1197
8871.84 1163
8872.73 1143
8873.62 1179
8874.51 1169
8875.40 1126
8876.29 1104
8877.18 1125
8878.07 1110
8878.96 1116
8879.85 1108
8880.74 1080
8881.63 1055
8882.51 1088
8883.40 1086
8884.29 1081
8885.18 1094
8886.07 1066
8886.96 1093
8887.85 1093
8888.74 1080
8889.63 1105
8890.52 1105
8891.41 1078
8892.30 1106
8893.19 1093
8894.09 1057
8894.98 1047
8895.87 1047
8896.76 1042
8897.65 1037
8898.54 994
8899.43 1009
8900.32 1019
8901.21 982
8902.10 1065
8902.99 1019
8903.88 969
8904.77 975
8905.66 981
8906.55 1009
8907.44 960
8908.34 993
8909.23 974
8910.12 986
8911.01 944
8911.90 951
8912.79 963
8913.68 944
8914.57 930
8915.47 959
8916.36 975
8917.25 955
8918.14 949
8919.03 921
8919.92 933
8920.81 968
8921.71 945
8922.60 932
8923.49 897
8924.38 891
8925.27 937
8926.16 903
8927.06 909
8927.95 875
8928.84 874
8929.73 906
8930.62 901
8931.52 886
8932.41 863
8933.30 911
8934.19 868
8935.09 862
8935.98 844
8936.87 877
8937.76 873
8938.66 879
8939.55 838
8940.44 838
8941.33 847
8942.23 854
8943.12 890
8944.01 862
8944.90 857
8945.80 831
8946.69 849
8947.58 815
8948.48 850
8949.37 831
8950.26 804
8951.16 836
8952.05 818
8952.94 807
8953.84 836
8954.73 840
8955.62 856
8956.52 855
8957.41 843
8958.30 821
8959.20 825
8960.09 827
8960.98 834
8961.88 787
8962.77 819
8963.66 877
8964.56 826
8965.45 844
8966.35 889
8967.24 840
8968.13 870
8969.03 863
8969.92 819
8970.82 832
8971.71 839
8972.60 849
8973.50 818
8974.39 843
8975.29 867
8976.18 815
8977.08 801
8977.97 825
8978.87 851
8979.76 835
8980.65 854
8981.55 833
8982.44 827
8983.34 822
8984.23 817
8985.13 810
8986.02 846
8986.92 820
8987.81 810
8988.71 816
8989.60 788
8990.50 792
8991.39 811
8992.29 829
8993.18 833
8994.08 793
8994.97 798
8995.87 790
8996.76 804
8997.66 818
8998.56 787
8999.45 785
9000.35 767
9001.24 787
9002.14 828
9003.03 781
9003.93 803
9004.83 795
9005.72 806
9006.62 751
9007.51 744
9008.41 771
9009.31 802
9010.20 773
9011.10 732
9011.99 742
9012.89 776
9013.79 767
9014.68 797
9015.58 800
9016.48 816
9017.37 801
9018.27 763
9019.16 783
9020.06 749
9020.96 750
9021.85 761
9022.75 788
9023.65 757
9024.54 773
9025.44 745
9026.34 763
9027.24 769
9028.13 767
9029.03 787
9029.93 746
9030.82 778
9031.72 792
9032.62 768
9033.52 776
9034.41 791
9035.31 799
9036.21 767
9037.10 771
9038.00 791
9038.90 744
9039.80 775
9040.69 768
9041.59 798
9042.49 790
9043.39 813
9044.29 802
9045.18 775
9046.08 824
9046.98 853
9047.88 822
9048.78 795
9049.67 811
9050.57 812
9051.47 817
9052.37 825
9053.27 814
9054.16 845
9055.06 863
9055.96 880
9056.86 887
9057.76 904
9058.66 880
9059.55 860
9060.45 843
9061.35 886
9062.25 846
9063.15 850
9064.05 840
9064.95 872
9065.85 813
9066.74 890
9067.64 869
9068.54 870
9069.44 849
9070.34 871
9071.24 830
9072.14 866
9073.04 851
9073.94 851
9074.84 853
9075.74 860
9076.64 858
9077.53 856
9078.43 866
9079.33 876
9080.23 882
9081.13 876
9082.03 855
9082.93 871
9083.83 836
9084.73 844
9085.63 878
9086.53 857
9087.43 850
9088.33 885
9089.23 919
9090.13 933
9091.03 909
9091.93 935
9092.83 940
9093.73 899
9094.63 971
9095.53 895
9096.43 909
9097.33 924
9098.23 927
9099.13 889
9100.04 903
9100.94 903
9101.84 902
9102.74 884
9103.64 864
9104.54 865
9105.44 865
9106.34 895
9107.24 881
9108.14 838
9109.04 865
9109.94 837
9110.85 839
9111.75 842
9112.65 847
9113.55 823
9114.45 803
9115.35 827
9116.25 788
9117.15 770
9118.06 800
9118.96 811
9119.86 818
9120.76 824
9121.66 827
9122.56 829
9123.46 788
9124.37 866
9125.27 859
9126.17 821
9127.07 831
9127.97 833
9128.88 802
9129.78 785
9130.68 775
9131.58 795
9132.48 779
9133.39 804
9134.29 766
9135.19 792
9136.09 786
9137.00 763
9137.90 789
9138.80 788
9139.70 781
9140.61 771
9141.51 762
9142.41 787
9143.31 737
9144.22 767
9145.12 761
9146.02 781
9146.92 770
9147.83 774
9148.73 790
9149.63 776
9150.54 762
9151.44 785
9152.34 797
9153.25 781
9154.15 764
9155.05 770
9155.96 752
9156.86 765
9157.76 765
9158.67 818
9159.57 804
9160.47 791
9161.38 758
9162.28 723
9163.18 777
9164.09 773
9164.99 788
9165.90 764
9166.80 794
9167.70 783
9168.61 755
9169.51 784
9170.42 792
9171.32 779
9172.22 805
9173.13 774
9174.03 751
9174.94 761
9175.84 795
9176.74 805
9177.65 768
9178.55 785
9179.46 771
9180.36 761
9181.27 736
9182.17 736
9183.08 761
9183.98 747
9184.89 776
9185.79 786
9186.70 809
9187.60 749
9188.51 778
9189.41 775
9190.32 816
9191.22 774
9192.13 760
9193.03 750
9193.94 775
9194.84 756
9195.75 796
9196.65 789
9197.56 763
9198.46 824
9199.37 836
9200.27 823
9201.18 846
9202.08 845
9202.99 888
9203.90 843
9204.80 804
9205.71 810
9206.61 837
9207.52 799
9208.42 801
9209.33 775
9210.24 801
9211.14 772
9212.05 749
9212.95 744
9213.86 775
9214.77 792
9215.67 777
9216.58 792
9217.49 778
9218.39 773
9219.30 745
9220.21 733
9221.11 770
9222.02 762
9222.93 739
9223.83 748
9224.74 747
9225.65 767
9226.55 777
9227.46 734
9228.37 760
9229.27 745
9230.18 775
9231.09 767
9231.99 746
9232.90 732
9233.81 770
9234.72 748
9235.62 766
9236.53 756
9237.44 724
9238.34 752
9239.25 717
9240.16 707
9241.07 775
9241.97 754
9242.88 726
9243.79 727
9244.70 758
9245.61 742
9246.51 735
9247.42 706
9248.33 730
9249.24 729
9250.14 707
9251.05 704
9251.96 680
9252.87 676
9253.78 701
9254.69 727
9255.59 742
9256.50 703
9257.41 698
9258.32 711
9259.23 699
9260.14 711
9261.04 732
9261.95 742
9262.86 714
9263.77 718
9264.68 733
9265.59 687
9266.50 728
9267.40 717
9268.31 725
9269.22 715
9270.13 715
9271.04 734
9271.95 719
9272.86 730
9273.77 715
9274.68 721
9275.59 723
9276.49 775
9277.40 747
9278.31 756
9279.22 711
9280.13 718
9281.04 714
9281.95 673
9282.86 672
9283.77 691
9284.68 726
9285.59 743
9286.50 739
9287.41 739
9288.32 755
9289.23 724
9290.14 739
9291.05 775
9291.96 762
9292.87 763
9293.78 771
9294.69 737
9295.60 774
9296.51 784
9297.42 764
9298.33 732
9299.24 765
9300.15 737
9301.06 731
9301.97 773
9302.88 806
9303.79 780
9304.70 783
9305.61 780
9306.53 744
9307.44 783
9308.35 817
9309.26 797
9310.17 825
9311.08 835
9311.99 846
9312.90 833
9313.81 782
9314.72 785
9315.63 805
9316.55 778
9317.46 802
9318.37 765
9319.28 746
9320.19 759
9321.10 795
9322.01 784
9322.93 775
9323.84 742
9324.75 759
9325.66 728
9326.57 735
9327.48 758
9328.40 727
9329.31 740
9330.22 723
9331.13 734
9332.04 720
9332.96 698
9333.87 711
9334.78 762
9335.69 724
9336.60 744
9337.52 786
9338.43 759
9339.34 769
9340.25 747
9341.17 768
9342.08 732
9342.99 721
9343.90 719
9344.82 691
9345.73 705
9346.64 738
9347.55 748
9348.47 752
9349.38 707
9350.29 721
9351.21 716
9352.12 741
9353.03 732
9353.94 741
9354.86 698
9355.77 698
9356.68 736
9357.60 755
9358.51 748
9359.42 732
9360.34 713
9361.25 705
9362.16 715
9363.08 715
9363.99 706
9364.90 738
9365.82 731
9366.73 711
9367.65 721
9368.56 721
9369.47 708
9370.39 724
9371.30 709
9372.21 685
9373.13 712
9374.04 685
9374.96 710
9375.87 730
9376.79 697
9377.70 701
9378.61 720
9379.53 746
9380.44 739
9381.36 732
9382.27 699
9383.19 699
9384.10 734
9385.01 754
9385.93 751
9386.84 747
9387.76 758
9388.67 763
9389.59 776
9390.50 768
9391.42 783
9392.33 755
9393.25 788
9394.16 811
9395.08 837
9395.99 794
9396.91 799
9397.82 819
9398.74 789
9399.65 805
9400.57 791
9401.48 790
9402.40 765
9403.32 765
9404.23 731
9405.15 732
9406.06 723
9406.98 753
9407.89 765
9408.81 718
9409.73 712
9410.64 687
9411.56 708
9412.47 713
9413.39 718
9414.30 692
9415.22 701
9416.14 700
9417.05 744
9417.97 656
9418.89 682
9419.80 698
9420.72 734
9421.63 704
9422.55 712
9423.47 697
9424.38 682
9425.30 702
9426.22 730
9427.13 677
9428.05 704
9428.97 706
9429.88 712
9430.80 726
9431.72 721
9432.63 710
9433.55 684
9434.47 684
9435.38 679
9436.30 658
9437.22 694
9438.14 701
9439.05 710
9439.97 686
9440.89 710
9441.81 676
9442.72 692
9443.64 727
9444.56 665
9445.47 654
9446.39 695
9447.31 712
9448.23 689
9449.15 694
9450.06 744
9450.98 740
9451.90 752
9452.82 714
9453.73 694
9454.65 709
9455.57 710
9456.49 707
9457.41 718
9458.32 729
9459.24 733
9460.16 704
9461.08 712
9462.00 715
9462.92 724
9463.83 701
9464.75 735
9465.67 734
9466.59 727
9467.51 724
9468.43 704
9469.35 682
9470.26 728
9471.18 742
9472.10 725
9473.02 727
9473.94 738
9474.86 711
9475.78 739
9476.70 755
9477.62 747
9478.54 734
9479.45 759
9480.37 746
9481.29 755
9482.21 740
9483.13 764
9484.05 754
9484.97 737
9485.89 747
9486.81 762
9487.73 784
9488.65 778
9489.57 742
9490.49 740
9491.41 748
9492.33 767
9493.25 758
9494.17 757
9495.09 750
9496.01 778
9496.93 749
9497.85 768
9498.77 749
9499.69 776
9500.61 768
9501.53 775
9502.45 759
9503.37 797
9504.29 808
9505.21 794
9506.13 777
9507.05 771
9507.97 819
9508.89 819
9509.81 819
9510.73 766
9511.65 804
9512.57 773
9513.49 815
9514.42 829
9515.34 854
9516.26 818
9517.18 827
9518.10 867
9519.02 848
9519.94 855
9520.86 842
9521.78 857
9522.71 869
9523.63 868
9524.55 836
9525.47 923
9526.39 842
9527.31 836
9528.23 886
9529.16 908
9530.08 927
9531.00 873
9531.92 864
9532.84 847
9533.76 884
9534.69 905
9535.61 876
9536.53 883
9537.45 871
9538.37 910
9539.30 874
9540.22 894
9541.14 920
9542.06 973
9542.98 962
9543.91 932
9544.83 931
9545.75 946
9546.67 960
9547.60 959
9548.52 954
9549.44 930
9550.36 940
9551.29 960
9552.21 952
9553.13 961
9554.06 982
9554.98 1013
9555.90 1004
9556.82 966
9557.75 961
9558.67 1062
9559.59 1071
9560.52 1024
9561.44 1040
9562.36 1080
9563.29 1060
9564.21 1068
9565.13 1115
9566.06 1084
9566.98 1124
9567.90 1130
9568.83 1159
9569.75 1120
9570.67 1134
9571.60 1204
9572.52 1170
9573.44 1173
9574.37 1184
9575.29 1219
9576.22 1218
9577.14 1257
9578.06 1238
9578.99 1259
9579.91 1246
9580.84 1258
9581.76 1278
9582.68 1264
9583.61 1306
9584.53 1284
9585.46 1306
9586.38 1317
9587.31 1274
9588.23 1288
9589.15 1316
9590.08 1287
9591.00 1295
9591.93 1335
9592.85 1329
9593.78 1282
9594.70 1280
9595.63 1243
9596.55 1344
9597.48 1385
9598.40 1302
9599.33 1369
9600.25 1361
9601.18 1342
9602.10 1403
9603.03 1415
9603.95 1433
9604.88 1450
9605.80 1491
9606.73 1507
9607.65 1455
9608.58 1455
9609.50 1440
9610.43 1456
9611.35 1489
9612.28 1514
9613.21 1480
9614.13 1536
9615.06 1546
9615.98 1534
9616.91 1561
9617.84 1532
9618.76 1574
9619.69 1595
9620.61 1590
9621.54 1577
9622.47 1562
9623.39 1554
9624.32 1637
9625.24 1607
9626.17 1679
9627.10 1639
9628.02 1643
9628.95 1660
9629.88 1699
9630.80 1712
9631.73 1718
9632.65 1735
9633.58 1804
9634.51 1782
9635.43 1793
9636.36 1831
9637.29 1832
9638.22 1864
9639.14 1930
9640.07 1931
9641.00 1975
9641.92 1975
9642.85 1991
9643.78 2074
9644.70 2097
9645.63 2129
9646.56 2161
9647.49 2156
9648.41 2153
9649.34 2155
9650.27 2114
9651.20 2144
9652.12 2124
9653.05 2116
9653.98 2073
9654.91 2045
9655.83 2052
9656.76 2057
9657.69 2050
9658.62 2070
9659.55 2054
9660.47 2034
9661.40 2076
9662.33 2100
9663.26 2121
9664.19 2152
9665.11 2183
9666.04 2185
9666.97 2199
9667.90 2180
9668.83 2206
9669.75 2204
9670.68 2251
9671.61 2298
9672.54 2326
9673.47 2337
9674.40 2345
9675.33 2345
9676.25 2344
9677.18 2364
9678.11 2359
9679.04 2359
9679.97 2349
9680.90 2433
9681.83 2413
9682.76 2349
9683.69 2390
9684.61 2436
9685.54 2432
9686.47 2432
9687.40 2468
9688.33 2491
9689.26 2454
9690.19 2509
9691.12 2508
9692.05 2590
9692.98 2503
9693.91 2502
9694.84 2520
9695.77 2552
9696.70 2585
9697.63 2582
9698.56 2580
9699.49 2585
9700.42 2565
9701.35 2546
9702.28 2547
9703.21 2579
9704.14 2571
9705.07 2546
9706.00 2525
9706.93 2597
9707.86 2628
9708.79 2670
9709.72 2690
9710.65 2801
9711.58 2890
9712.51 3008
9713.44 3079
9714.37 3139
9715.30 3250
9716.23 3245
9717.16 3266
9718.09 3373
9719.02 3326
9719.95 3258
9720.88 3145
9721.81 3098
9722.75 2952
9723.68 2763
9724.61 2734
9725.54 2615
9726.47 2490
9727.40 2411
9728.33 2383
9729.26 2392
9730.19 2383
9731.13 2334
9732.06 2319
9732.99 2328
9733.92 2351
9734.85 2364
9735.78 2301
9736.71 2351
9737.65 2306
9738.58 2279
9739.51 2172
9740.44 2150
9741.37 2140
9742.30 2138
9743.24 2087
9744.17 2040
9745.10 2046
9746.03 2008
9746.96 2015
9747.90 1970
9748.83 1953
9749.76 1985
9750.69 1977
9751.63 1986
9752.56 1966
9753.49 1925
9754.42 1958
9755.36 1954
9756.29 1919
9757.22 1867
9758.15 1909
9759.09 1908
9760.02 1870
9760.95 1909
9761.88 1930
9762.82 1933
9763.75 1919
9764.68 1928
9765.62 1941
9766.55 1964
9767.48 1994
9768.41 2001
9769.35 2000
9770.28 1998
9771.21 2056
9772.15 2038
9773.08 1968
9774.01 2002
9774.95 1987
9775.88 2041
9776.81 2023
9777.75 2018
9778.68 1998
9779.62 2078
9780.55 2044
9781.48 2036
9782.42 2019
9783.35 2086
9784.28 2122
9785.22 2126
9786.15 2140
9787.09 2208
9788.02 2187
9788.95 2176
9789.89 2151
9790.82 2094
9791.76 2098
9792.69 2083
9793.63 2049
9794.56 2047
9795.49 2051
9796.43 2058
9797.36 2102
9798.30 2125
9799.23 2186
9800.17 2177
9801.10 2167
9802.04 2155
9802.97 2137
9803.91 2138
9804.84 2014
9805.78 2026
9806.71 1940
9807.65 1851
9808.58 1839
9809.52 1717
9810.45 1704
9811.39 1692
9812.32 1659
9813.26 1640
9814.19 1574
9815.13 1579
9816.06 1563
9817.00 1539
9817.93 1544
9818.87 1559
9819.80 1504
9820.74 1500
9821.68 1544
9822.61 1511
9823.55 1482
9824.48 1473
9825.42 1497
9826.35 1496
9827.29 1517
9828.23 1484
9829.16 1479
9830.10 1430
9831.03 1451
9831.97 1492
9832.91 1467
9833.84 1485
9834.78 1486
9835.72 1433
9836.65 1478
9837.59 1469
9838.52 1451
9839.46 1462
9840.40 1471
9841.33 1474
9842.27 1484
9843.21 1461
9844.14 1493
9845.08 1516
9846.02 1480
9846.95 1477
9847.89 1462
9848.83 1455
9849.77 1476
9850.70 1447
9851.64 1485
9852.58 1472
9853.51 1461
9854.45 1496
9855.39 1528
9856.33 1495
9857.26 1482
9858.20 1504
9859.14 1479
9860.08 1444
9861.01 1497
9861.95 1471
9862.89 1436
9863.83 1494
9864.76 1479
9865.70 1514
9866.64 1470
9867.58 1501
9868.51 1441
9869.45 1458
9870.39 1461
9871.33 1512
9872.27 1465
9873.20 1432
9874.14 1457
9875.08 1465
9876.02 1458
9876.96 1439
9877.90 1478
9878.83 1457
9879.77 1470
9880.71 1492
9881.65 1487
9882.59 1505
9883.53 1455
9884.47 1471
9885.40 1456
9886.34 1470
9887.28 1463
9888.22 1468
9889.16 1417
9890.10 1434
9891.04 1405
9891.98 1429
9892.91 1411
9893.85 1460
9894.79 1411
9895.73 1366
9896.67 1405
9897.61 1427
9898.55 1421
9899.49 1409
9900.43 1453
9901.37 1423
9902.31 1430
9903.25 1434
9904.19 1439
9905.13 1480
9906.07 1450
9907.01 1446
9907.95 1437
9908.89 1437
9909.83 1461
9910.77 1507
9911.71 1486
9912.65 1485
9913.59 1487
9914.53 1499
9915.47 1491
9916.41 1503
9917.35 1557
9918.29 1553
9919.23 1600
9920.17 1617
9921.11 1627
9922.05 1673
9922.99 1762
9923.93 1858
9924.87 1919
9925.81 2009
9926.75 2050
9927.69 2095
9928.63 2063
9929.57 2157
9930.51 2169
9931.45 2080
9932.39 1977
9933.34 1875
9934.28 1830
9935.22 1748
9936.16 1697
9937.10 1644
9938.04 1612
9938.98 1574
9939.92 1555
9940.87 1447
9941.81 1444
9942.75 1442
9943.69 1449
9944.63 1392
9945.57 1482
9946.51 1546
9947.46 1509
9948.40 1531
9949.34 1525
9950.28 1616
9951.22 1641
9952.16 1674
9953.11 1686
9954.05 1734
9954.99 1698
9955.93 1692
9956.87 1679
9957.82 1678
9958.76 1565
9959.70 1554
9960.64 1539
9961.59 1478
9962.53 1398
9963.47 1399
9964.41 1335
9965.35 1297
9966.30 1266
9967.24 1259
9968.18 1253
9969.13 1245
9970.07 1186
9971.01 1148
9971.95 1167
9972.90 1164
9973.84 1219
9974.78 1196
9975.73 1181
9976.67 1165
9977.61 1172
9978.55 1153
9979.50 1134
9980.44 1140
9981.38 1170
9982.33 1181
9983.27 1167
9984.21 1174
9985.16 1115
9986.10 1162
9987.04 1203
9987.99 1167
9988.93 1148
9989.88 1156
9990.82 1112
9991.76 1165
9992.71 1146
9993.65 1132
9994.59 1129
9995.54 1150
9996.48 1187
9997.43 1093
9998.37 1120
9999.31 1133
10000.26 1121
10001.20 1139
10002.15 1061
10003.09 1086
10004.04 1107
10004.98 1055
10005.92 1062
10006.87 1102
10007.81 1121
10008.76 1133
10009.70 1085
10010.65 1089
10011.59 1063
10012.54 1098
10013.48 1066
10014.43 1048
10015.37 1051
10016.32 1058
10017.26 1052
10018.21 1098
10019.15 1055
10020.10 1048
10021.04 1059
10021.99 1075
10022.93 1098
10023.88 1088
10024.82 1049
10025.77 1070
10026.71 1064
10027.66 1077
10028.60 1070
10029.55 1009
10030.49 1060
10031.44 1073
10032.39 1055
10033.33 1041
10034.28 1000
10035.22 1028
10036.17 1004
10037.11 948
10038.06 1010
10039.01 1005
10039.95 1021
10040.90 1002
10041.84 958
10042.79 974
10043.74 961
10044.68 958
10045.63 994
10046.58 964
10047.52 941
10048.47 970
10049.41 998
10050.36 924
10051.31 908
10052.25 925
10053.20 964
10054.15 972
10055.09 943
10056.04 940
10056.99 915
10057.93 930
10058.88 941
10059.83 935
10060.78 912
10061.72 908
10062.67 975
10063.62 928
10064.56 928
10065.51 890
10066.46 952
10067.41 926
10068.35 936
10069.30 939
10070.25 928
10071.20 940
10072.14 868
10073.09 881
10074.04 908
10074.99 944
10075.93 928
10076.88 925
10077.83 921
10078.78 905
10079.72 907
10080.67 943
10081.62 912
10082.57 885
10083.52 928
10084.46 916
10085.41 934
10086.36 955
10087.31 897
10088.26 897
10089.21 886
10090.15 915
10091.10 903
10092.05 915
10093.00 919
10093.95 953
10094.90 912
10095.85 894
10096.79 917
10097.74 933
10098.69 938
10099.64 922
10100.59 913
10101.54 906
10102.49 894
10103.44 918
10104.39 901
10105.33 883
10106.28 904
10107.23 900
10108.18 923
10109.13 922
10110.08 878
10111.03 868
10111.98 888
10112.93 938
10113.88 909
10114.83 874
10115.78 908
10116.73 902
10117.68 910
10118.63 883
10119.58 904
10120.53 894
10121.48 890
10122.43 889
10123.38 892
10124.33 925
10125.28 920
10126.23 933
10127.18 957
10128.13 960
10129.08 932
10130.03 901
10130.98 926
10131.93 925
10132.88 936
10133.83 953
10134.78 942
10135.73 953
10136.68 961
10137.63 979
10138.58 1019
10139.53 1024
10140.48 1008
10141.43 995
10142.38 1018
10143.33 1003
10144.29 1011
10145.24 1081
10146.19 1046
10147.14 1068
10148.09 1050
10149.04 1068
10149.99 1104
10150.94 1054
10151.89 1074
10152.85 1072
10153.80 1106
10154.75 1123
10155.70 1085
10156.65 1119
10157.60 1102
10158.55 1127
10159.51 1150
10160.46 1125
10161.41 1112
10162.36 1130
10163.31 1110
10164.26 1149
10165.22 1165
10166.17 1144
10167.12 1176
10168.07 1188
10169.02 1245
10169.98 1243
10170.93 1223
10171.88 1265
10172.83 1256
10173.79 1286
10174.74 1314
10175.69 1288
10176.64 1288
10177.60 1337
10178.55 1360
10179.50 1390
10180.45 1448
10181.41 1417
10182.36 1366
10183.31 1381
10184.26 1386
10185.22 1456
10186.17 1427
10187.12 1426
10188.08 1410
10189.03 1396
10189.98 1385
10190.93 1402
10191.89 1367
10192.84 1402
10193.79 1421
10194.75 1408
10195.70 1381
10196.65 1376
10197.61 1373
10198.56 1413
10199.51 1448
10200.47 1439
10201.42 1460
10202.38 1456
10203.33 1471
10204.28 1478
10205.24 1515
10206.19 1564
10207.14 1550
10208.10 1571
10209.05 1634
10210.01 1604
10210.96 1643
10211.91 1606
10212.87 1587
10213.82 1554
10214.78 1582
10215.73 1556
10216.69 1487
10217.64 1435
10218.59 1406
10219.55 1396
10220.50 1375
10221.46 1372
10222.41 1354
10223.37 1324
10224.32 1348
10225.28 1311
10226.23 1309
10227.19 1317
10228.14 1313
10229.10 1342
10230.05 1355
10231.01 1388
10231.96 1456
10232.92 1504
10233.87 1526
10234.83 1516
10235.78 1603
10236.74 1644
10237.69 1648
10238.65 1606
10239.60 1604
10240.56 1625
10241.51 1607
10242.47 1567
10243.42 1533
10244.38 1514
10245.34 1436
10246.29 1374
10247.25 1355
10248.20 1288
10249.16 1295
10250.11 1235
10251.07 1187
10252.03 1173
10252.98 1197
10253.94 1209
10254.89 1180
10255.85 1165
10256.81 1128
10257.76 1123
10258.72 1118
10259.68 1146
10260.63 1072
10261.59 1047
10262.55 1100
10263.50 1063
10264.46 1067
10265.41 1039
10266.37 1060
10267.33 1013
10268.28 1030
10269.24 1007
10270.20 973
10271.16 1000
10272.11 997
10273.07 1036
10274.03 1002
10274.98 987
10275.94 1001
10276.90 966
10277.85 1014
10278.81 980
10279.77 965
10280.73 976
10281.68 979
10282.64 988
10283.60 975
10284.56 981
10285.51 956
10286.47 991
10287.43 965
10288.39 977
10289.34 959
10290.30 934
10291.26 984
10292.22 948
10293.18 906
10294.13 949
10295.09 956
10296.05 915
10297.01 956
10297.97 977
10298.92 990
10299.88 965
10300.84 941
10301.80 921
10302.76 917
10303.72 932
10304.67 913
10305.63 946
10306.59 930
10307.55 936
10308.51 958
10309.47 916
10310.43 920
10311.38 915
10312.34 950
10313.30 935
10314.26 921
10315.22 913
10316.18 931
10317.14 914
10318.10 926
10319.06 896
10320.01 919
10320.97 942
10321.93 907
10322.89 928
10323.85 888
10324.81 905
10325.77 916
10326.73 921
10327.69 909
10328.65 941
10329.61 955
10330.57 913
10331.53 903
10332.49 928
10333.45 902
10334.41 897
10335.37 912
10336.33 901
10337.29 871
10338.25 867
10339.21 838
10340.17 855
10341.13 847
10342.09 830
10343.05 831
10344.01 815
10344.97 819
10345.93 828
10346.89 812
10347.85 806
10348.81 797
10349.77 813
10350.73 802
10351.69 776
10352.65 792
10353.61 815
10354.57 798
10355.53 780
10356.49 791
10357.46 767
10358.42 767
10359.38 752
10360.34 712
10361.30 786
10362.26 789
10363.22 751
10364.18 754
10365.14 792
10366.11 733
10367.07 756
10368.03 734
10368.99 742
10369.95 772
10370.91 779
10371.87 775
10372.84 772
10373.80 758
10374.76 719
10375.72 757
10376.68 764
10377.64 739
10378.61 724
10379.57 735
10380.53 786
10381.49 763
10382.45 725
10383.42 770
10384.38 759
10385.34 745
10386.30 725
10387.27 712
10388.23 734
10389.19 743
10390.15 739
10391.11 746
10392.08 721
10393.04 677
10394.00 706
10394.96 710
10395.93 717
10396.89 683
10397.85 713
10398.82 705
10399.78 772
10400.74 745
10401.70 707
10402.67 712
10403.63 751
10404.59 734
10405.56 684
10406.52 714
10407.48 729
10408.45 721
10409.41 721
10410.37 694
10411.34 680
10412.30 726
10413.26 675
10414.23 726
10415.19 695
10416.15 693
10417.12 690
10418.08 699
10419.04 717
10420.01 729
10420.97 733
10421.94 724
10422.90 722
10423.86 708
10424.83 718
10425.79 702
10426.76 691
10427.72 675
10428.68 701
10429.65 711
10430.61 679
10431.58 693
10432.54 706
10433.51 660
10434.47 656
10435.44 679
10436.40 664
10437.36 631
10438.33 647
10439.29 684
10440.26 671
10441.22 661
10442.19 677
10443.15 656
10444.12 683
10445.08 663
10446.05 669
10447.01 662
10447.98 646
10448.94 702
10449.91 668
10450.87 668
10451.84 650
10452.80 645
10453.77 673
10454.73 661
10455.70 663
10456.67 650
10457.63 680
10458.60 650
10459.56 666
10460.53 659
10461.49 690
10462.46 658
10463.43 626
10464.39 635
10465.36 662
10466.32 655
10467.29 687
10468.25 677
10469.22 643
10470.19 639
10471.15 670
10472.12 655
10473.09 690
10474.05 661
10475.02 664
10475.98 678
10476.95 655
10477.92 665
10478.88 680
10479.85 707
10480.82 706
10481.78 700
10482.75 675
10483.72 700
10484.68 676
10485.65 696
10486.62 692
10487.58 687
10488.55 694
10489.52 670
10490.49 645
10491.45 677
10492.42 669
10493.39 657
10494.35 647
10495.32 631
10496.29 638
10497.26 622
10498.22 648
10499.19 623
10500.16 633
10501.13 638
10502.09 624
10503.06 657
10504.03 629
10505.00 605
10505.96 624
10506.93 609
10507.90 654
10508.87 637
10509.84 625
10510.80 630
10511.77 639
10512.74 624
10513.71 616
10514.68 626
10515.64 615
10516.61 617
10517.58 681
10518.55 646
10519.52 633
10520.49 642
10521.45 660
10522.42 678
10523.39 645
10524.36 636
10525.33 656
10526.30 653
10527.27 645
10528.23 649
10529.20 638
10530.17 624
10531.14 633
10532.11 622
10533.08 682
10534.05 658
10535.02 656
10535.99 663
10536.96 680
10537.93 623
10538.89 625
10539.86 625
10540.83 630
10541.80 663
10542.77 664
10543.74 642
10544.71 637
10545.68 689
10546.65 665
10547.62 655
10548.59 660
10549.56 637
10550.53 658
10551.50 641
10552.47 664
10553.44 664
10554.41 670
10555.38 706
10556.35 665
10557.32 671
10558.29 669
10559.26 659
10560.23 694
10561.20 672
10562.17 679
10563.14 700
10564.11 693
10565.08 663
10566.05 686
10567.02 657
10567.99 669
10568.96 708
10569.93 699
10570.91 667
10571.88 671
10572.85 705
10573.82 702
10574.79 718
10575.76 707
10576.73 691
10577.70 683
10578.67 692
10579.64 713
10580.62 693
10581.59 682
10582.56 694
10583.53 716
10584.50 710
10585.47 706
10586.44 716
10587.42 713
10588.39 721
10589.36 736
10590.33 732
10591.30 763
10592.27 743
10593.25 773
10594.22 760
10595.19 760
10596.16 781
10597.13 782
10598.10 780
10599.08 788
10600.05 789
10601.02 788
10601.99 798
10602.97 781
10603.94 824
10604.91 834
10605.88 851
10606.85 888
10607.83 883
10608.80 893
10609.77 929
10610.74 912
10611.72 945
10612.69 951
10613.66 925
10614.64 901
10615.61 891
10616.58 886
10617.55 855
10618.53 818
10619.50 834
10620.47 827
10621.45 791
10622.42 818
10623.39 788
10624.37 783
10625.34 790
10626.31 779
10627.29 739
10628.26 756
10629.23 789
10630.21 766
10631.18 727
10632.15 743
10633.13 788
10634.10 824
10635.07 855
10636.05 840
10637.02 815
10638.00 811
10638.97 843
10639.94 852
10640.92 844
10641.89 897
10642.87 870
10643.84 871
10644.81 851
10645.79 883
10646.76 832
10647.74 806
10648.71 794
10649.68 758
10650.66 740
10651.63 735
10652.61 775
10653.58 753
10654.56 702
10655.53 707
10656.51 733
10657.48 672
10658.46 679
10659.43 704
10660.41 670
10661.38 681
10662.36 661
10663.33 671
10664.31 691
10665.28 666
10666.26 655
10667.23 689
10668.21 635
10669.18 661
10670.16 628
10671.13 645
10672.11 643
10673.08 661
10674.06 655
10675.03 681
10676.01 701
10676.99 703
10677.96 654
10678.94 683
10679.91 685
10680.89 697
10681.86 705
10682.84 701
10683.82 691
10684.79 699
10685.77 713
10686.74 710
10687.72 694
10688.70 655
10689.67 668
10690.65 669
10691.63 673
10692.60 668
10693.58 666
10694.55 686
10695.53 674
10696.51 687
10697.48 673
10698.46 689
10699.44 661
10700.41 668
10701.39 645
10702.37 668
10703.34 672
10704.32 726
10705.30 694
10706.27 652
10707.25 660
10708.23 652
10709.21 649
10710.18 671
10711.16 650
10712.14 706
10713.11 658
10714.09 649
10715.07 644
10716.05 641
10717.02 647
10718.00 676
10718.98 712
10719.96 727
10720.93 660
10721.91 700
10722.89 688
10723.87 672
10724.85 733
10725.82 715
10726.80 704
10727.78 691
10728.76 676
10729.74 663
10730.71 685
10731.69 683
10732.67 684
10733.65 691
10734.63 708
10735.60 703
10736.58 685
10737.56 696
10738.54 710
10739.52 735
10740.50 711
10741.48 699
10742.45 691
10743.43 728
10744.41 719
10745.39 704
10746.37 713
10747.35 731
10748.33 737
10749.31 723
10750.28 706
10751.26 691
10752.24 699
10753.22 723
10754.20 709
10755.18 710
10756.16 741
10757.14 717
10758.12 723
10759.10 722
10760.08 727
10761.06 721
10762.04 738
10763.01 727
10763.99 717
10764.97 750
10765.95 762
10766.93 762
10767.91 731
10768.89 745
10769.87 745
10770.85 754
10771.83 746
10772.81 715
10773.79 726
10774.77 732
10775.75 746
10776.73 770
10777.71 757
10778.69 805
10779.67 794
10780.65 785
10781.63 776
10782.62 779
10783.60 803
10784.58 762
10785.56 783
10786.54 782
10787.52 776
10788.50 777
10789.48 781
10790.46 779
10791.44 771
10792.42 766
10793.40 787
10794.38 758
10795.37 789
10796.35 767
10797.33 762
10798.31 789
10799.29 760
10800.27 776
10801.25 793
10802.23 772
10803.21 767
10804.20 784
10805.18 792
10806.16 789
10807.14 788
10808.12 797
10809.10 794
10810.09 813
10811.07 837
10812.05 842
10813.03 835
10814.01 805
10815.00 808
10815.98 801
10816.96 828
10817.94 847
10818.92 818
10819.91 822
10820.89 793
10821.87 831
10822.85 821
10823.83 794
10824.82 832
10825.80 816
10826.78 806
10827.76 824
10828.75 851
10829.73 877
10830.71 806
10831.69 847
10832.68 820
10833.66 842
10834.64 878
10835.63 803
10836.61 868
10837.59 869
10838.57 891
10839.56 868
10840.54 842
10841.52 848
10842.51 884
10843.49 924
10844.47 908
10845.46 943
10846.44 924
10847.42 932
10848.41 952
10849.39 953
10850.37 886
10851.36 872
10852.34 906
10853.32 956
10854.31 958
10855.29 950
10856.28 992
10857.26 992
10858.24 976
10859.23 945
10860.21 994
10861.20 1004
10862.18 988
10863.16 996
10864.15 1021
10865.13 1026
10866.12 1013
10867.10 1028
10868.08 1063
10869.07 999
10870.05 1065
10871.04 1088
10872.02 1076
10873.01 1118
10873.99 1086
10874.98 1161
10875.96 1104
10876.95 1107
10877.93 1134
10878.92 1117
10879.90 1142
10880.89 1157
10881.87 1120
10882.86 1104
10883.84 1115
10884.83 1181
10885.81 1182
10886.80 1157
10887.78 1190
10888.77 1168
10889.75 1190
10890.74 1211
10891.72 1250
10892.71 1248
10893.69 1246
10894.68 1242
10895.66 1313
10896.65 1290
10897.64 1275
10898.62 1314
10899.61 1314
10900.59 1373
10901.58 1323
10902.56 1322
10903.55 1390
10904.54 1377
10905.52 1385
10906.51 1382
10907.49 1418
10908.48 1440
10909.47 1432
10910.45 1469
10911.44 1507
10912.43 1485
10913.41 1520
10914.40 1541
10915.39 1563
10916.37 1591
10917.36 1650
10918.35 1596
10919.33 1626
10920.32 1636
10921.31 1622
10922.29 1618
10923.28 1612
10924.27 1682
10925.25 1740
10926.24 1696
10927.23 1654
10928.21 1657
10929.20 1666
10930.19 1735
10931.18 1761
10932.16 1762
10933.15 1749
10934.14 1804
10935.12 1799
10936.11 1783
10937.10 1790
10938.09 1879
10939.07 1879
10940.06 1867
10941.05 1893
10942.04 1917
10943.02 1941
10944.01 1957
10945.00 1969
10945.99 1984
10946.98 2043
10947.96 2143
10948.95 2202
10949.94 2267
10950.93 2273
10951.92 2372
10952.90 2399
10953.89 2453
10954.88 2553
10955.87 2688
10956.86 2744
10957.85 2876
10958.83 2939
10959.82 2990
10960.81 2999
10961.80 3043
10962.79 3008
10963.78 2962
10964.77 2920
10965.75 2885
10966.74 2790
10967.73 2704
10968.72 2637
10969.71 2499
10970.70 2424
10971.69 2364
10972.68 2287
10973.67 2281
10974.66 2277
10975.64 2261
10976.63 2224
10977.62 2192
10978.61 2163
10979.60 2261
10980.59 2272
10981.58 2270
10982.57 2237
10983.56 2231
10984.55 2310
10985.54 2346
10986.53 2338
10987.52 2364
10988.51 2411
10989.50 2453
10990.49 2505
10991.48 2572
10992.47 2645
10993.46 2765
10994.45 2913
10995.44 3066
10996.43 3244
10997.42 3388
10998.41 3598
10999.40 3723
11000.39 3834
11001.38 3909
11002.37 3914
11003.36 3953
11004.35 3890
11005.34 3685
11006.33 3588
11007.32 3417
11008.31 3184
11009.30 3023
11010.30 2831
11011.29 2676
11012.28 2463
11013.27 2270
11014.26 2149
11015.25 2039
11016.24 1996
11017.23 1927
11018.22 1830
11019.21 1782
11020.21 1726
11021.20 1735
11022.19 1669
11023.18 1628
11024.17 1585
11025.16 1622
11026.15 1558
11027.14 1536
11028.14 1501
11029.13 1516
11030.12 1526
11031.11 1507
11032.10 1445
11033.09 1488
11034.09 1458
11035.08 1470
11036.07 1469
11037.06 1444
11038.05 1484
11039.05 1484
11040.04 1467
11041.03 1472
11042.02 1457
11043.02 1472
11044.01 1456
11045.00 1466
11045.99 1423
11046.98 1419
11047.98 1419
11048.97 1404
11049.96 1333
11050.95 1354
11051.95 1355
11052.94 1346
11053.93 1345
11054.93 1355
11055.92 1345
11056.91 1317
11057.90 1320
11058.90 1339
11059.89 1385
11060.88 1354
11061.88 1344
11062.87 1351
11063.86 1332
11064.86 1331
11065.85 1290
11066.84 1346
11067.84 1361
11068.83 1367
11069.82 1377
11070.82 1323
11071.81 1312
11072.80 1323
11073.80 1330
11074.79 1325
11075.78 1323
11076.78 1364
11077.77 1385
11078.77 1374
11079.76 1323
11080.75 1333
11081.75 1339
11082.74 1326
11083.74 1367
11084.73 1350
11085.72 1344
11086.72 1358
11087.71 1315
11088.71 1300
11089.70 1284
11090.70 1327
11091.69 1276
11092.68 1282
11093.68 1303
11094.67 1252
11095.67 1282
11096.66 1247
11097.66 1259
11098.65 1211
11099.65 1218
11100.64 1224
11101.64 1200
11102.63 1203
11103.63 1209
11104.62 1235
11105.62 1240
11106.61 1211
11107.61 1187
11108.60 1190
11109.60 1198
11110.59 1246
11111.59 1174
11112.58 1173
11113.58 1141
11114.57 1185
11115.57 1175
11116.56 1230
11117.56 1234
11118.56 1160
11119.55 1181
11120.55 1151
11121.54 1119
11122.54 1165
11123.54 1162
11124.53 1118
11125.53 1143
11126.52 1229
11127.52 1185
11128.51 1163
11129.51 1138
11130.51 1115
11131.50 1158
11132.50 1179
11133.50 1190
11134.49 1140
11135.49 1097
11136.49 1166
11137.48 1151
11138.48 1129
11139.47 1132
11140.47 1099
11141.47 1120
11142.46 1120
11143.46 1112
11144.46 1075
11145.46 1080
11146.45 1133
11147.45 1087
11148.45 1108
11149.44 1160
11150.44 1169
11151.44 1157
11152.43 1144
11153.43 1135
11154.43 1102
11155.43 1136
11156.42 1143
11157.42 1125
11158.42 1136
11159.42 1112
11160.41 1126
11161.41 1099
11162.41 1128
11163.41 1102
11164.40 1126
11165.40 1121
11166.40 1092
11167.40 1096
11168.39 1085
11169.39 1118
11170.39 1121
11171.39 1100
11172.39 1106
11173.38 1105
11174.38 1127
11175.38 1112
11176.38 1151
11177.38 1119
11178.38 1105
11179.37 1134
11180.37 1120
11181.37 1092
11182.37 1108
11183.37 1123
11184.37 1132
11185.37 1081
11186.36 1104
11187.36 1091
11188.36 1097
11189.36 1101
11190.36 1123
11191.36 1101
11192.36 1085
11193.36 1080
11194.36 1095
11195.35 1107
11196.35 1111
11197.35 1107
11198.35 1104
11199.35 1114
11200.35 1135
11201.35 1097
11202.35 1086
11203.35 1128
11204.35 1181
11205.35 1148
11206.35 1139
11207.35 1173
11208.35 1171
11209.35 1193
11210.35 1221
11211.35 1175
11212.35 1147
11213.35 1164
11214.35 1229
11215.34 1210
11216.35 1141
11217.35 1166
11218.35 1125
11219.35 1123
11220.35 1116
11221.35 1111
11222.35 1077
11223.35 1118
11224.35 1127
11225.35 1102
11226.35 1096
11227.35 1119
11228.35 1071
11229.35 1097
11230.35 1085
11231.35 1085
11232.35 1073
11233.35 1095
11234.35 1068
11235.35 1055
11236.35 1076
11237.36 1041
11238.36 1044
11239.36 1067
11240.36 1067
11241.36 1106
11242.36 1105
11243.36 1087
11244.36 1068
11245.36 1078
11246.37 1092
11247.37 1058
11248.37 1091
11249.37 1098
11250.37 1116
11251.37 1117
11252.38 1097
11253.38 1126
11254.38 1124
11255.38 1148
11256.38 1110
11257.38 1146
11258.39 1103
11259.39 1106
11260.39 1132
11261.39 1139
11262.39 1123
11263.40 1149
11264.40 1170
11265.40 1157
11266.40 1115
11267.40 1088
11268.41 1108
11269.41 1133
11270.41 1184
11271.41 1191
11272.42 1190
11273.42 1222
11274.42 1196
11275.42 1160
11276.43 1207
11277.43 1173
11278.43 1205
11279.44 1184
11280.44 1129
11281.44 1139
11282.44 1105
11283.45 1105
11284.45 1100
11285.45 1109
11286.46 1070
11287.46 1074
11288.46 1078
11289.47 1020
11290.47 1040
11291.47 1022
11292.48 1026
11293.48 1015
11294.48 1009
11295.49 958
11296.49 939
11297.49 954
11298.50 941
11299.50 950
11300.51 942
11301.51 933
11302.51 891
11303.52 935
11304.52 914
11305.53 899
11306.53 939
11307.53 920
11308.54 942
11309.54 934
11310.55 933
11311.55 934
11312.55 968
11313.56 947
11314.56 960
11315.57 970
11316.57 1001
11317.58 1032
11318.58 1044
11319.59 1022
11320.59 1010
11321.59 999
11322.60 1014
11323.60 997
11324.61 992
11325.61 981
11326.62 973
11327.62 961
11328.63 959
11329.63 961
11330.64 955
11331.64 933
11332.65 913
11333.65 937
11334.66 914
11335.67 914
11336.67 914
11337.68 947
11338.68 900
11339.69 946
11340.69 934
11341.70 951
11342.70 956
11343.71 951
11344.72 912
11345.72 936
11346.73 944
11347.73 932
11348.74 919
11349.74 930
11350.75 871
11351.76 864
11352.76 848
11353.77 839
11354.78 848
11355.78 820
11356.79 825
11357.79 839
11358.80 881
11359.81 840
11360.81 811
11361.82 821
11362.83 851
11363.83 799
11364.84 798
11365.85 834
11366.85 844
11367.86 804
11368.87 780
11369.87 783
11370.88 764
11371.89 779
11372.89 799
11373.90 775
11374.91 756
11375.92 746
11376.92 757
11377.93 777
11378.94 766
11379.94 745
11380.95 741
11381.96 753
11382.97 761
11383.97 727
11384.98 768
11385.99 732
11387.00 741
11388.00 780
11389.01 748
11390.02 740
11391.03 764
11392.04 750
11393.04 711
11394.05 714
11395.06 738
11396.07 760
11397.08 763
11398.08 746
11399.09 745
11400.10 721
11401.11 748
11402.12 736
11403.12 716
11404.13 723
11405.14 712
11406.15 720
11407.16 730
11408.17 704
11409.18 703
11410.18 744
11411.19 723
11412.20 705
11413.21 727
11414.22 736
11415.23 723
11416.24 741
11417.25 738
11418.25 777
11419.26 719
11420.27 723
11421.28 685
11422.29 700
11423.30 698
11424.31 674
11425.32 691
11426.33 730
11427.34 713
11428.35 688
11429.36 694
11430.37 710
11431.38 705
11432.39 689
11433.39 729
11434.40 704
11435.41 752
11436.42 717
11437.43 712
11438.44 706
11439.45 708
11440.46 702
11441.47 694
11442.48 676
11443.49 693
11444.50 706
11445.51 679
11446.52 701
11447.53 685
11448.55 683
11449.56 704
11450.57 697
11451.58 649
11452.59 657
11453.60 702
11454.61 683
11455.62 675
11456.63 664
11457.64 677
11458.65 662
11459.66 669
11460.67 685
11461.68 660
11462.69 663
11463.71 644
11464.72 638
11465.73 658
11466.74 676
11467.75 663
11468.76 654
11469.77 665
11470.78 642
11471.80 642
11472.81 645
11473.82 632
11474.83 646
11475.84 627
11476.85 622
11477.86 621
11478.88 654
11479.89 629
11480.90 640
11481.91 641
11482.92 664
11483.93 615
11484.95 621
11485.96 619
11486.97 623
11487.98 603
11489.00 612
11490.01 623
11491.02 652
11492.03 649
11493.04 639
11494.06 623
11495.07 622
11496.08 646
11497.09 636
11498.11 618
11499.12 602
11500.13 658
11501.14 632
11502.16 636
11503.17 617
11504.18 596
11505.20 596
11506.21 628
11507.22 605
11508.23 613
11509.25 587
11510.26 578
11511.27 576
11512.29 576
11513.30 593
11514.31 604
11515.33 612
11516.34 591
11517.35 604
11518.37 593
11519.38 585
11520.39 545
11521.41 574
11522.42 600
11523.43 593
11524.45 580
11525.46 598
11526.47 591
11527.49 583
11528.50 603
11529.52 592
11530.53 585
11531.54 586
11532.56 584
11533.57 586
11534.59 616
11535.60 575
11536.62 599
11537.63 610
11538.64 594
11539.66 583
11540.67 568
11541.69 591
11542.70 566
11543.72 584
11544.73 573
11545.75 553
11546.76 591
11547.77 583
11548.79 589
11549.80 589
11550.82 592
11551.83 582
11552.85 580
11553.86 595
11554.88 605
11555.89 571
11556.91 586
11557.92 587
11558.94 576
11559.95 554
11560.97 590
11561.99 566
11563.00 589
11564.02 591
11565.03 586
11566.05 562
11567.06 555
11568.08 570
11569.09 560
11570.11 546
11571.13 563
11572.14 547
11573.16 600
11574.17 566
11575.19 540
11576.20 562
11577.22 561
11578.24 583
11579.25 552
11580.27 569
11581.29 583
11582.30 584
11583.32 593
11584.33 583
11585.35 553
11586.37 551
11587.38 578
11588.40 581
11589.42 563
11590.43 548
11591.45 548
11592.47 584
11593.48 581
11594.50 554
11595.52 547
11596.53 574
11597.55 549
11598.57 566
11599.58 575
11600.60 555
11601.62 544
11602.64 571
11603.65 582
11604.67 565
11605.69 549
11606.70 553
11607.72 584
11608.74 559
11609.76 574
11610.77 548
11611.79 570
11612.81 570
11613.83 567
11614.84 563
11615.86 565
11616.88 569
11617.90 545
11618.92 571
11619.93 596
11620.95 583
11621.97 554
11622.99 550
11624.01 572
11625.02 566
11626.04 560
11627.06 572
11628.08 565
11629.10 575
11630.11 563
11631.13 548
11632.15 552
11633.17 541
11634.19 566
11635.21 540
11636.23 560
11637.24 554
11638.26 569
11639.28 571
11640.30 561
11641.32 578
11642.34 578
11643.36 554
11644.38 570
11645.39 550
11646.41 576
11647.43 566
11648.45 581
11649.47 560
11650.49 569
11651.51 588
11652.53 572
11653.55 582
11654.57 550
11655.59 583
11656.61 563
11657.63 571
11658.65 571
11659.67 534
11660.69 558
11661.70 580
11662.72 580
11663.74 546
11664.76 576
11665.78 577
11666.80 573
11667.82 564
11668.84 585
11669.86 564
11670.88 579
11671.90 572
11672.92 572
11673.95 613
11674.97 610
11675.99 579
11677.01 567
11678.03 575
11679.05 573
11680.07 580
11681.09 583
11682.11 566
11683.13 571
11684.15 584
11685.17 587
11686.19 590
11687.21 611
11688.23 621
11689.25 611
11690.28 599
11691.30 582
11692.32 555
11693.34 570
11694.36 565
11695.38 569
11696.40 611
11697.42 625
11698.44 624
11699.47 614
11700.49 599
11701.51 617
11702.53 609
11703.55 636
11704.57 608
11705.60 603
11706.62 604
11707.64 604
11708.66 589
11709.68 612
11710.70 607
11711.73 581
11712.75 616
11713.77 600
11714.79 646
11715.81 625
11716.84 605
11717.86 652
11718.88 587
11719.90 606
11720.92 624
11721.95 614
11722.97 641
11723.99 643
11725.01 640
11726.04 638
11727.06 622
11728.08 609
11729.11 611
11730.13 623
11731.15 659
11732.17 660
11733.20 660
11734.22 702
11735.24 689
11736.26 663
11737.29 641
11738.31 661
11739.33 682
11740.36 677
11741.38 662
11742.40 676
11743.43 664
11744.45 644
11745.47 666
11746.50 697
11747.52 692
11748.54 677
11749.57 674
11750.59 701
11751.62 686
11752.64 686
11753.66 710
11754.69 717
11755.71 691
11756.73 683
11757.76 708
11758.78 736
11759.81 711
11760.83 725
11761.85 729
11762.88 724
11763.90 758
11764.93 754
11765.95 737
11766.98 738
11768.00 729
11769.02 767
11770.05 780
11771.07 708
11772.10 787
11773.12 822
11774.15 788
11775.17 773
11776.20 769
11777.22 823
11778.25 845
11779.27 802
11780.30 759
11781.32 812
11782.35 830
11783.37 823
11784.40 791
11785.42 802
11786.45 844
11787.47 831
11788.50 817
11789.52 802
11790.55 826
11791.57 855
11792.60 836
11793.62 840
11794.65 838
11795.67 840
11796.70 806
11797.73 844
11798.75 816
11799.78 830
11800.80 858
11801.83 831
11802.85 860
11803.88 866
11804.91 879
11805.93 844
11806.96 889
11807.98 876
11809.01 850
11810.04 859
11811.06 892
11812.09 873
11813.12 869
11814.14 906
11815.17 905
11816.19 923
11817.22 938
11818.25 906
11819.27 946
11820.30 924
11821.33 939
11822.35 973
11823.38 968
11824.41 924
11825.44 938
11826.46 961
11827.49 967
11828.52 986
11829.54 965
11830.57 994
11831.60 1001
11832.62 1031
11833.65 1002
11834.68 990
11835.71 1029
11836.73 1036
11837.76 1037
11838.79 1084
11839.82 1078
11840.84 1038
11841.87 1046
11842.90 1089
11843.93 1062
11844.95 1090
11845.98 1105
11847.01 1121
11848.04 1126
11849.07 1169
11850.09 1172
11851.12 1162
11852.15 1165
11853.18 1192
11854.21 1188
11855.23 1242
11856.26 1226
11857.29 1279
11858.32 1288
11859.35 1262
11860.38 1253
11861.40 1270
11862.43 1283
11863.46 1318
11864.49 1321
11865.52 1340
11866.55 1321
11867.58 1338
11868.60 1352
11869.63 1377
11870.66 1407
11871.69 1385
11872.72 1341
11873.75 1398
11874.78 1421
11875.81 1457
11876.84 1453
11877.86 1466
11878.89 1486
11879.92 1518
11880.95 1554
11881.98 1580
11883.01 1572
11884.04 1622
11885.07 1626
11886.10 1626
11887.13 1699
11888.16 1683
11889.19 1659
11890.22 1741
11891.25 1754
11892.28 1792
11893.31 1819
11894.34 1871
11895.37 1903
11896.40 1926
11897.43 2010
11898.46 2053
11899.49 2111
11900.52 2108
11901.55 2188
11902.58 2203
11903.61 2262
11904.64 2324
11905.67 2326
11906.70 2374
11907.73 2390
11908.76 2388
11909.79 2399
11910.82 2374
11911.85 2325
11912.88 2265
11913.91 2235
11914.94 2189
11915.97 2192
11917.01 2136
11918.04 2104
11919.07 2032
11920.10 2031
11921.13 2062
11922.16 2040
11923.19 2031
11924.22 2080
11925.25 2161
11926.28 2191
11927.32 2256
11928.35 2316
11929.38 2371
11930.41 2415
11931.44 2499
11932.47 2476
11933.50 2476
11934.54 2471
11935.57 2473
11936.60 2459
11937.63 2433
11938.66 2391
11939.70 2308
11940.73 2243
11941.76 2140
11942.79 2117
11943.82 2018
11944.85 1857
11945.89 1853
11946.92 1751
11947.95 1723
11948.98 1645
11950.02 1646
11951.05 1595
11952.08 1564
11953.11 1584
11954.15 1544
11955.18 1536
11956.21 1524
11957.24 1540
11958.28 1520
11959.31 1485
11960.34 1484
11961.37 1444
11962.41 1462
11963.44 1494
11964.47 1487
11965.51 1501
11966.54 1496
11967.57 1538
11968.60 1519
11969.64 1511
11970.67 1504
11971.70 1505
11972.74 1543
11973.77 1527
11974.80 1526
11975.84 1573
11976.87 1555
11977.90 1545
11978.94 1494
11979.97 1536
11981.00 1578
11982.04 1561
11983.07 1602
11984.11 1600
11985.14 1658
11986.17 1615
11987.21 1623
11988.24 1563
11989.28 1593
11990.31 1605
11991.34 1651
11992.38 1692
11993.41 1655
11994.45 1665
11995.48 1692
11996.51 1668
11997.55 1699
11998.58 1711
11999.62 1711
12000.65 1745
12001.69 1727
12002.72 1769
12003.76 1754
12004.79 1789
12005.82 1797
12006.86 1829
12007.89 1787
12008.93 1806
12009.96 1854
12011.00 1866
12012.03 1901
12013.07 1936
12014.10 1969
12015.14 1968
12016.17 1984
12017.21 1954
12018.24 1967
12019.28 2021
12020.32 2061
12021.35 2098
12022.39 2062
12023.42 2084
12024.46 2110
12025.49 2076
12026.53 2064
12027.56 1996
12028.60 2040
12029.64 2027
12030.67 2064
12031.71 2017
12032.74 2019
12033.78 2078
12034.81 2041
12035.85 2045
12036.89 2042
12037.92 2088
12038.96 2027
12039.99 1984
12041.03 1976
12042.07 2024
12043.10 2052
12044.14 1989
12045.18 2026
12046.21 2001
12047.25 2000
12048.29 2062
12049.32 2031
12050.36 2023
12051.40 2057
12052.43 2113
12053.47 2149
12054.51 2132
12055.54 2175
12056.58 2135
12057.62 2145
12058.65 2167
12059.69 2171
12060.73 2225
12061.76 2212
12062.80 2160
12063.84 2143
12064.88 2116
12065.91 2060
12066.95 2004
12067.99 2007
12069.03 1938
12070.06 1872
12071.10 1874
12072.14 1893
12073.18 1824
12074.21 1737
12075.25 1758
12076.29 1759
12077.33 1777
12078.36 1743
12079.40 1756
12080.44 1715
12081.48 1744
12082.52 1762
12083.55 1756
12084.59 1716
12085.63 1707
12086.67 1763
12087.71 1755
12088.74 1767
12089.78 1765
12090.82 1834
12091.86 1804
12092.90 1872
12093.94 1853
12094.98 1898
12096.01 1878
12097.05 1907
12098.09 1941
12099.13 1941
12100.17 1940
12101.21 2019
12102.25 1995
12103.28 2037
12104.32 1993
12105.36 2011
12106.40 1997
12107.44 2010
12108.48 2009
12109.52 1927
12110.56 1940
12111.60 1849
12112.64 1857
12113.68 1773
12114.72 1670
12115.76 1688
12116.79 1598
12117.83 1547
12118.87 1516
12119.91 1501
12120.95 1433
12121.99 1385
12123.03 1408
12124.07 1350
12125.11 1336
12126.15 1348
12127.19 1343
12128.23 1320
12129.27 1244
12130.31 1291
12131.35 1309
12132.39 1286
12133.43 1243
12134.47 1243
12135.51 1237
12136.55 1260
12137.59 1284
12138.63 1251
12139.67 1224
12140.71 1237
12141.76 1243
12142.80 1222
12143.84 1247
12144.88 1253
12145.92 1230
12146.96 1232
12148.00 1234
12149.04 1193
12150.08 1190
12151.12 1193
12152.16 1206
12153.20 1169
12154.25 1198
12155.29 1211
12156.33 1197
12157.37 1180
12158.41 1131
12159.45 1134
12160.49 1138
12161.53 1121
12162.58 1100
12163.62 1106
12164.66 1113
12165.70 1123
12166.74 1117
12167.78 1113
12168.82 1130
12169.87 1144
12170.91 1116
12171.95 1109
12172.99 1118
12174.03 1079
12175.08 1087
12176.12 1078
12177.16 1084
12178.20 1072
12179.24 1083
12180.29 1084
12181.33 1091
12182.37 1081
12183.41 1120
12184.46 1097
12185.50 1087
12186.54 1061
12187.58 1084
12188.63 1082
12189.67 1095
12190.71 1049
12191.75 1053
12192.80 1051
12193.84 1042
12194.88 1030
12195.92 1052
12196.97 1026
12198.01 1031
12199.05 1020
12200.10 997
12201.14 1008
12202.18 990
12203.23 1005
12204.27 963
12205.31 1007
12206.36 973
12207.40 1021
12208.44 1034
12209.49 1005
12210.53 1005
12211.57 1031
12212.62 973
12213.66 971
12214.70 982
12215.75 997
12216.79 977
12217.84 963
12218.88 976
12219.92 945
12220.97 944
12222.01 966
12223.06 957
12224.10 946
12225.14 957
12226.19 973
12227.23 965
12228.28 958
12229.32 963
12230.36 931
12231.41 967
12232.45 908
12233.50 951
12234.54 965
12235.59 928
12236.63 923
12237.68 892
12238.72 874
12239.77 874
12240.81 899
12241.86 870
12242.90 902
12243.94 903
12244.99 915
12246.03 904
12247.08 901
12248.13 952
12249.17 921
12250.22 922
12251.26 909
12252.31 883
12253.35 894
12254.40 892
12255.44 885
12256.49 880
12257.53 861
12258.58 843
12259.62 831
12260.67 831
12261.72 829
12262.76 811
12263.81 837
12264.85 821
12265.90 808
12266.94 844
12267.99 843
12269.04 797
12270.08 812
12271.13 806
12272.17 833
12273.22 805
12274.27 784
12275.31 778
12276.36 779
12277.41 768
12278.45 769
12279.50 775
12280.55 775
12281.59 793
12282.64 824
12283.69 784
12284.73 754
12285.78 779
12286.83 795
12287.87 765
12288.92 766
12289.97 775
12291.01 786
12292.06 752
12293.11 739
12294.15 762
12295.20 775
12296.25 768
12297.30 750
12298.34 748
12299.39 752
12300.44 769
12301.48 763
12302.53 759
12303.58 775
12304.63 773
12305.67 764
12306.72 765
12307.77 743
12308.82 737
12309.87 728
12310.91 728
12311.96 743
12313.01 759
12314.06 774
12315.10 718
12316.15 728
12317.20 707
12318.25 712
12319.30 724
12320.34 770
12321.39 740
12322.44 720
12323.49 690
12324.54 729
12325.59 750
12326.63 697
12327.68 704
12328.73 707
12329.78 734
12330.83 695
12331.88 703
12332.93 709
12333.98 722
12335.02 725
12336.07 685
12337.12 716
12338.17 739
12339.22 717
12340.27 696
12341.32 749
12342.37 744
12343.42 714
12344.47 734
12345.51 731
12346.56 685
12347.61 722
12348.66 728
12349.71 708
12350.76 718
12351.81 722
12352.86 720
12353.91 731
12354.96 744
12356.01 726
12357.06 704
12358.11 716
12359.16 720
12360.21 703
12361.26 704
12362.31 722
12363.36 673
12364.41 683
12365.46 728
12366.51 713
12367.56 695
12368.61 709
12369.66 699
12370.71 734
12371.76 728
12372.81 704
12373.86 697
12374.91 737
12375.96 736
12377.01 745
12378.06 726
12379.11 727
12380.17 711
12381.22 739
12382.27 745
12383.32 713
12384.37 688
12385.42 739
12386.47 709
12387.52 705
12388.57 707
12389.62 712
12390.67 734
12391.73 731
12392.78 723
12393.83 737
12394.88 717
12395.93 723
12396.98 711
12398.03 724
12399.09 723
12400.14 728
12401.19 727
12402.24 755
12403.29 748
12404.34 741
12405.40 742
12406.45 783
12407.50 751
12408.55 725
12409.60 726
12410.66 718
12411.71 781
12412.76 748
12413.81 758
12414.86 787
12415.92 723
12416.97 763
12418.02 748
12419.07 751
12420.13 779
12421.18 767
12422.23 769
12423.28 755
12424.34 777
12425.39 788
12426.44 780
12427.49 760
12428.55 775
12429.60 759
12430.65 779
12431.71 802
12432.76 787
12433.81 778
12434.86 798
12435.92 812
12436.97 775
12438.02 827
12439.08 798
12440.13 818
12441.18 797
12442.24 799
12443.29 818
12444.34 817
12445.40 829
12446.45 812
12447.50 804
12448.56 822
12449.61 844
12450.67 874
12451.72 832
12452.77 845
12453.83 838
12454.88 855
12455.94 852
12456.99 837
12458.04 878
12459.10 867
12460.15 888
12461.21 893
12462.26 938
12463.31 948
12464.37 948
12465.42 993
12466.48 980
12467.53 1027
12468.59 1060
12469.64 1063
12470.70 1117
12471.75 1146
12472.80 1203
12473.86 1223
12474.91 1278
12475.97 1274
12477.02 1288
12478.08 1332
12479.13 1373
12480.19 1382
12481.24 1385
12482.30 1356
12483.35 1365
12484.41 1340
12485.46 1274
12486.52 1252
12487.57 1213
12488.63 1137
12489.69 1133
12490.74 1094
12491.80 1061
12492.85 1039
12493.91 983
12494.96 969
12496.02 961
12497.07 992
12498.13 962
12499.19 945
12500.24 954
12501.30 940
12502.35 920
12503.41 897
12504.47 921
12505.52 931
12506.58 896
12507.63 894
12508.69 920
12509.75 921
12510.80 938
12511.86 908
12512.91 903
12513.97 944
12515.03 943
12516.08 930
12517.14 930
12518.20 912
12519.25 933
12520.31 938
12521.37 909
12522.42 887
12523.48 905
12524.54 919
12525.59 936
12526.65 923
12527.71 916
12528.77 956
12529.82 932
12530.88 905
12531.94 933
12532.99 937
12534.05 962
12535.11 923
12536.17 895
12537.22 924
12538.28 947
12539.34 962
12540.40 946
12541.45 962
12542.51 984
12543.57 986
12544.63 990
12545.68 1060
12546.74 1074
12547.80 1102
12548.86 1075
12549.92 1103
12550.97 1139
12552.03 1151
12553.09 1153
12554.15 1185
12555.21 1168
12556.26 1157
12557.32 1127
12558.38 1146
12559.44 1099
12560.50 1134
12561.56 1076
12562.61 1061
12563.67 1028
12564.73 1001
12565.79 1006
12566.85 1005
12567.91 980
12568.97 975
12570.02 936
12571.08 951
12572.14 956
12573.20 936
12574.26 926
12575.32 928
12576.38 893
12577.44 907
12578.50 908
12579.56 889
12580.61 880
12581.67 874
12582.73 904
12583.79 944
12584.85 893
12585.91 913
12586.97 866
12588.03 872
12589.09 903
12590.15 935
12591.21 926
12592.27 888
12593.33 879
12594.39 885
12595.45 870
12596.51 917
12597.57 874
12598.63 866
12599.69 883
12600.75 883
12601.81 870
12602.87 896
12603.93 895
12604.99 877
12606.05 892
12607.11 917
12608.17 893
12609.23 881
12610.29 880
12611.35 887
12612.41 913
12613.47 899
12614.53 919
12615.59 934
12616.66 936
12617.72 947
12618.78 964
12619.84 946
12620.90 966
12621.96 959
12623.02 985
12624.08 996
12625.14 1013
12626.20 957
12627.26 996
12628.33 999
12629.39 983
12630.45 959
12631.51 995
12632.57 1011
12633.63 984
12634.69 931
12635.76 922
12636.82 967
12637.88 958
12638.94 932
12640.00 926
12641.06 915
12642.13 919
12643.19 886
12644.25 893
12645.31 915
12646.37 923
12647.44 912
12648.50 900
12649.56 882
12650.62 861
12651.68 896
12652.75 894
12653.81 893
12654.87 862
12655.93 854
12657.00 867
12658.06 857
12659.12 867
12660.18 888
12661.25 888
12662.31 884
12663.37 888
12664.43 868
12665.50 865
12666.56 903
12667.62 892
12668.69 914
12669.75 884
12670.81 880
12671.88 907
12672.94 883
12674.00 869
12675.06 932
12676.13 906
12677.19 911
12678.25 867
12679.32 859
12680.38 865
12681.44 908
12682.51 886
12683.57 883
12684.64 915
12685.70 920
12686.76 921
12687.83 906
12688.89 890
12689.95 914
12691.02 893
12692.08 934
12693.15 947
12694.21 896
12695.27 923
12696.34 946
12697.40 916
12698.47 943
12699.53 913
12700.59 928
12701.66 912
12702.72 961
12703.79 942
12704.85 908
12705.92 946
12706.98 981
12708.05 972
12709.11 960
12710.18 954
12711.24 966
12712.30 994
12713.37 991
12714.43 1028
12715.50 993
12716.56 964
12717.63 965
12718.69 983
12719.76 981
12720.82 1034
12721.89 1052
12722.95 980
12724.02 992
12725.09 1001
12726.15 999
12727.22 1043
12728.28 993
12729.35 1049
12730.41 1060
12731.48 1109
12732.54 1107
12733.61 1076
12734.68 1066
12735.74 1059
12736.81 1086
12737.87 1118
12738.94 1081
12740.00 1113
12741.07 1095
12742.14 1079
12743.20 1073
12744.27 1007
12745.33 1027
12746.40 990
12747.47 990
12748.53 984
12749.60 994
12750.67 995
12751.73 995
12752.80 968
12753.87 979
12754.93 988
12756.00 936
12757.07 921
12758.13 952
12759.20 920
12760.27 886
12761.33 892
12762.40 902
12763.47 931
12764.53 902
12765.60 863
12766.67 856
12767.73 868
12768.80 875
12769.87 892
12770.94 868
12772.00 907
12773.07 881
12774.14 874
12775.21 904
12776.27 888
12777.34 836
12778.41 881
12779.48 861
12780.54 855
12781.61 853
12782.68 840
12783.75 845
12784.81 822
12785.88 843
12786.95 862
12788.02 856
12789.09 870
12790.15 823
12791.22 821
12792.29 823
12793.36 884
12794.43 857
12795.49 821
12796.56 839
12797.63 842
12798.70 867
12799.77 847
12800.84 882
12801.90 888
12802.97 891
12804.04 869
12805.11 906
12806.18 893
12807.25 893
12808.32 888
12809.39 933
12810.45 890
12811.52 924
12812.59 916
12813.66 901
12814.73 921
12815.80 947
12816.87 972
12817.94 951
12819.01 1003
12820.08 1004
12821.15 993
12822.21 1043
12823.28 1002
12824.35 984
12825.42 1018
12826.49 1015
12827.56 1017
12828.63 1016
12829.70 1019
12830.77 973
12831.84 990
12832.91 989
12833.98 976
12835.05 966
12836.12 950
12837.19 932
12838.26 936
12839.33 923
12840.40 903
12841.47 908
12842.54 877
12843.61 880
12844.68 832
12845.75 802
12846.82 826
12847.89 809
12848.96 789
12850.03 779
12851.10 761
12852.18 752
12853.25 763
12854.32 747
12855.39 706
12856.46 723
12857.53 776
12858.60 754
12859.67 731
12860.74 713
12861.81 722
12862.88 721
12863.96 674
12865.03 679
12866.10 689
12867.17 680
12868.24 694
12869.31 661
12870.38 687
12871.45 679
12872.53 681
12873.60 659
12874.67 668
12875.74 681
12876.81 689
12877.88 687
12878.96 663
12880.03 671
12881.10 710
12882.17 670
12883.24 664
12884.31 683
12885.39 636
12886.46 641
12887.53 656
12888.60 678
12889.68 665
12890.75 675
12891.82 673
12892.89 649
12893.96 674
12895.04 649
12896.11 623
12897.18 608
12898.25 635
12899.33 636
12900.40 639
12901.47 649
12902.54 615
12903.62 640
12904.69 625
12905.76 640
12906.84 650
12907.91 637
12908.98 655
12910.06 666
12911.13 624
12912.20 626
12913.27 634
12914.35 615
12915.42 617
12916.49 632
12917.57 628
12918.64 614
12919.71 631
12920.79 659
12921.86 637
12922.94 631
12924.01 601
12925.08 617
12926.16 635
12927.23 603
12928.30 586
12929.38 632
12930.45 619
12931.53 603
12932.60 607
12933.67 606
12934.75 603
12935.82 603
12936.90 594
12937.97 589
12939.04 569
12940.12 614
12941.19 604
12942.27 606
12943.34 603
12944.42 595
12945.49 629
12946.56 601
12947.64 587
12948.71 592
12949.79 589
12950.86 583
12951.94 610
12953.01 575
12954.09 580
12955.16 597
12956.24 600
12957.31 568
12958.39 557
12959.46 604
12960.54 582
12961.61 589
12962.69 583
12963.76 566
12964.84 581
12965.91 574
12966.99 554
12968.07 568
12969.14 577
12970.22 601
12971.29 604
12972.37 602
12973.44 571
12974.52 577
12975.59 580
12976.67 569
12977.75 547
12978.82 594
12979.90 598
12980.97 603
12982.05 579
12983.13 592
12984.20 585
12985.28 564
12986.35 575
12987.43 570
12988.51 583
12989.58 558
12990.66 552
12991.74 585
12992.81 609
12993.89 596
12994.97 565
12996.04 549
12997.12 587
12998.20 586
12999.27 568
13000.35 596
13001.43 601
13002.50 572
13003.58 550
13004.66 576
13005.73 552
13006.81 574
13007.89 565
13008.97 555
13010.04 566
13011.12 537
13012.20 534
13013.27 570
13014.35 557
13015.43 576
13016.51 586
13017.58 582
13018.66 578
13019.74 544
13020.82 529
13021.89 564
13022.97 562
13024.05 569
13025.13 560
13026.21 576
13027.28 585
13028.36 540
13029.44 554
13030.52 559
13031.60 608
13032.67 591
13033.75 586
13034.83 592
13035.91 566
13036.99 577
13038.07 586
13039.14 588
13040.22 585
13041.30 587
13042.38 580
13043.46 607
13044.54 569
13045.62 561
13046.69 588
13047.77 607
13048.85 573
13049.93 541
13051.01 560
13052.09 552
13053.17 588
13054.25 574
13055.33 551
13056.40 580
13057.48 601
13058.56 596
13059.64 573
13060.72 554
13061.80 537
13062.88 580
13063.96 596
13065.04 586
13066.12 573
13067.20 574
13068.28 597
13069.36 566
13070.44 592
13071.52 573
13072.60 567
13073.68 544
13074.76 578
13075.84 581
13076.92 589
13078.00 588
13079.08 593
13080.16 571
13081.24 592
13082.32 593
13083.40 570
13084.48 569
13085.56 570
13086.64 575
13087.72 591
13088.80 548
13089.88 552
13090.96 579
13092.04 581
13093.12 570
13094.20 579
13095.28 569
13096.36 560
13097.44 559
13098.52 574
13099.61 574
13100.69 608
13101.77 573
13102.85 569
13103.93 588
13105.01 553
13106.09 599
13107.17 585
13108.25 600
13109.34 568
13110.42 576
13111.50 598
13112.58 592
13113.66 605
13114.74 608
13115.82 588
13116.91 593
13117.99 579
13119.07 596
13120.15 583
13121.23 585
13122.31 565
13123.40 591
13124.48 595
13125.56 606
13126.64 586
13127.72 615
13128.81 603
13129.89 627
13130.97 603
13132.05 605
13133.14 576
13134.22 615
13135.30 633
13136.38 580
13137.47 617
13138.55 622
13139.63 609
13140.71 612
13141.80 593
13142.88 605
13143.96 636
13145.04 637
13146.13 645
13147.21 653
13148.29 633
13149.38 657
13150.46 666
13151.54 633
13152.62 633
13153.71 619
13154.79 656
13155.87 629
13156.96 615
13158.04 639
13159.12 669
13160.21 636
13161.29 624
13162.37 637
13163.46 643
13164.54 660
13165.62 645
13166.71 625
13167.79 649
13168.88 646
13169.96 660
13171.04 664
13172.13 690
13173.21 650
13174.30 666
13175.38 659
13176.46 659
13177.55 674
13178.63 659
13179.72 683
13180.80 687
13181.88 676
13182.97 675
13184.05 672
13185.14 661
13186.22 691
13187.31 687
13188.39 685
13189.48 709
13190.56 692
13191.65 680
13192.73 691
13193.81 693
13194.90 724
13195.98 714
13197.07 699
13198.15 684
13199.24 684
13200.32 733
13201.41 709
13202.49 725
13203.58 732
13204.67 716
13205.75 739
13206.84 743
13207.92 731
13209.01 746
13210.09 744
13211.18 735
13212.26 782
13213.35 754
13214.43 721
13215.52 760
13216.61 759
13217.69 735
13218.78 736
13219.86 744
13220.95 772
13222.04 746
13223.12 751
13224.21 752
13225.29 761
13226.38 789
13227.47 735
13228.55 762
13229.64 750
13230.72 769
13231.81 776
13232.90 804
13233.98 798
13235.07 796
13236.16 806
13237.24 796
13238.33 840
13239.42 837
13240.50 799
13241.59 808
13242.68 831
13243.76 861
13244.85 860
13245.94 828
13247.02 845
13248.11 871
13249.20 896
13250.29 883
13251.37 890
13252.46 873
13253.55 840
13254.63 893
13255.72 913
13256.81 938
13257.90 923
13258.98 883
13260.07 942
13261.16 956
13262.25 940
13263.33 953
13264.42 963
13265.51 959
13266.60 986
13267.69 973
13268.77 965
13269.86 990
13270.95 985
13272.04 989
13273.13 1046
13274.21 1009
13275.30 1054
13276.39 1044
13277.48 1037
13278.57 1058
13279.65 1033
13280.74 1047
13281.83 1075
13282.92 1060
13284.01 1066
13285.10 1110
13286.19 1104
13287.27 1108
13288.36 1117
13289.45 1115
13290.54 1131
13291.63 1128
13292.72 1147
13293.81 1200
13294.90 1173
13295.98 1204
13297.07 1207
13298.16 1209
13299.25 1223
13300.34 1213
13301.43 1232
13302.52 1225
13303.61 1254
13304.70 1261
13305.79 1269
13306.88 1284
13307.97 1295
13309.06 1316
13310.15 1291
13311.24 1336
13312.32 1405
13313.41 1401
13314.50 1415
13315.59 1336
13316.68 1344
13317.77 1383
13318.86 1389
13319.95 1428
13321.04 1382
13322.13 1406
13323.22 1409
13324.31 1417
13325.40 1423
13326.49 1405
13327.58 1436
13328.68 1434
13329.77 1449
13330.86 1481
13331.95 1478
13333.04 1494
13334.13 1494
13335.22 1507
13336.31 1535
13337.40 1548
13338.49 1549
13339.58 1541
13340.67 1583
13341.76 1565
13342.85 1600
13343.94 1571
13345.04 1572
13346.13 1611
13347.22 1604
13348.31 1599
13349.40 1578
13350.49 1575
13351.58 1602
13352.67 1630
13353.77 1621
13354.86 1623
13355.95 1640
13357.04 1643
13358.13 1614
13359.22 1733
13360.31 1723
13361.41 1740
13362.50 1761
13363.59 1736
13364.68 1781
13365.77 1788
13366.87 1818
13367.96 1801
13369.05 1847
13370.14 1821
13371.23 1836
13372.33 1803
13373.42 1820
13374.51 1794
13375.60 1763
13376.69 1769
13377.79 1740
13378.88 1690
13379.97 1646
13381.06 1592
13382.16 1604
13383.25 1540
13384.34 1478
13385.43 1478
13386.53 1445
13387.62 1425
13388.71 1430
13389.81 1414
13390.90 1355
13391.99 1332
13393.08 1298
13394.18 1289
13395.27 1289
13396.36 1299
13397.46 1296
13398.55 1278
13399.64 1274
13400.74 1284
13401.83 1283
13402.92 1275
13404.02 1273
13405.11 1243
13406.20 1284
13407.30 1258
13408.39 1275
13409.48 1288
13410.58 1267
13411.67 1306
13412.77 1289
13413.86 1286
13414.95 1287
13416.05 1222
13417.14 1235
13418.23 1258
13419.33 1342
13420.42 1279
13421.52 1290
13422.61 1288
13423.71 1301
13424.80 1280
13425.89 1272
13426.99 1249
13428.08 1262
13429.18 1313
13430.27 1309
13431.37 1314
13432.46 1278
13433.56 1287
13434.65 1290
13435.74 1298
13436.84 1345
13437.93 1329
13439.03 1362
13440.12 1348
13441.22 1393
13442.31 1377
13443.41 1374
13444.50 1383
13445.60 1386
13446.69 1390
13447.79 1418
13448.88 1418
13449.98 1442
13451.08 1416
13452.17 1444
13453.27 1463
13454.36 1427
13455.46 1466
13456.55 1486
13457.65 1493
13458.74 1498
13459.84 1463
13460.94 1492
13462.03 1510
13463.13 1549
13464.22 1548
13465.32 1553
13466.41 1528
13467.51 1563
13468.61 1563
13469.70 1573
13470.80 1600
13471.90 1591
13472.99 1606
13474.09 1584
13475.18 1582
13476.28 1570
13477.38 1618
13478.47 1625
13479.57 1632
13480.67 1645
13481.76 1635
13482.86 1669
13483.96 1681
13485.05 1676
13486.15 1682
13487.25 1680
13488.34 1704
13489.44 1687
13490.54 1684
13491.63 1732
13492.73 1688
13493.83 1767
13494.93 1754
13496.02 1738
13497.12 1803
13498.22 1760
13499.31 1821
13500.41 1831
13501.51 1832
13502.61 1877
13503.70 1870
13504.80 1890
13505.90 1893
13507.00 1875
13508.09 1878
13509.19 1848
13510.29 1814
13511.39 1853
13512.49 1825
13513.58 1801
13514.68 1800
13515.78 1756
13516.88 1712
13517.98 1720
13519.07 1697
13520.17 1634
13521.27 1602
13522.37 1652
13523.47 1602
13524.57 1575
13525.66 1580
13526.76 1571
13527.86 1582
13528.96 1549
13530.06 1517
13531.16 1495
13532.25 1434
13533.35 1474
13534.45 1450
13535.55 1410
13536.65 1391
13537.75 1423
13538.85 1410
13539.95 1350
13541.05 1387
13542.14 1341
13543.24 1388
13544.34 1348
13545.44 1319
13546.54 1315
13547.64 1286
13548.74 1291
13549.84 1299
13550.94 1248
13552.04 1233
13553.14 1224
13554.24 1254
13555.34 1250
13556.44 1259
13557.54 1235
13558.64 1223
13559.74 1226
13560.84 1207
13561.94 1206
13563.04 1213
13564.13 1205
13565.23 1194
13566.34 1190
13567.44 1179
13568.54 1244
13569.64 1192
13570.74 1214
13571.84 1186
13572.94 1182
13574.04 1183
13575.14 1162
13576.24 1176
13577.34 1170
13578.44 1205
13579.54 1204
13580.64 1202
13581.74 1204
13582.84 1227
13583.94 1236
13585.04 1240
13586.14 1177
13587.24 1193
13588.35 1192
13589.45 1200
13590.55 1223
13591.65 1203
13592.75 1200
13593.85 1204
13594.95 1220
13596.05 1238
13597.15 1214
13598.26 1206
13599.36 1223
13600.46 1206
13601.56 1242
13602.66 1255
13603.76 1245
13604.86 1258
13605.97 1245
13607.07 1236
13608.17 1255
13609.27 1226
13610.37 1232
13611.47 1240
13612.58 1225
13613.68 1245
13614.78 1262
13615.88 1257
13616.98 1269
13618.09 1261
13619.19 1291
13620.29 1293
13621.39 1273
13622.50 1274
13623.60 1300
13624.70 1279
13625.80 1285
13626.91 1282
13628.01 1269
13629.11 1249
13630.21 1262
13631.32 1308
13632.42 1281
13633.52 1324
13634.62 1288
13635.73 1281
13636.83 1333
13637.93 1318
13639.04 1287
13640.14 1332
13641.24 1307
13642.35 1276
13643.45 1270
13644.55 1327
13645.65 1333
13646.76 1260
13647.86 1257
13648.96 1278
13650.07 1308
13651.17 1321
13652.28 1286
13653.38 1285
13654.48 1261
13655.59 1265
13656.69 1294
13657.79 1278
13658.90 1268
13660.00 1252
13661.11 1268
13662.21 1289
13663.31 1271
13664.42 1268
13665.52 1224
13666.63 1257
13667.73 1242
13668.83 1273
13669.94 1255
13671.04 1206
13672.15 1286
13673.25 1260
13674.36 1254
13675.46 1285
13676.56 1258
13677.67 1277
13678.77 1278
13679.88 1282
13680.98 1291
13682.09 1266
13683.19 1297
13684.30 1297
13685.40 1281
13686.51 1283
13687.61 1301
13688.72 1335
13689.82 1292
13690.93 1298
13692.03 1312
13693.14 1294
13694.24 1315
13695.35 1342
13696.45 1333
13697.56 1364
13698.66 1378
13699.77 1358
13700.87 1325
13701.98 1356
13703.09 1356
13704.19 1364
13705.30 1356
13706.40 1435
13707.51 1421
13708.61 1431
13709.72 1458
13710.83 1398
13711.93 1473
13713.04 1498
13714.14 1491
13715.25 1546
13716.36 1514
13717.46 1536
13718.57 1553
13719.67 1531
13720.78 1554
13721.89 1588
13722.99 1618
13724.10 1586
13725.21 1615
13726.31 1608
13727.42 1636
13728.53 1677
13729.63 1714
13730.74 1705
13731.85 1715
13732.95 1746
13734.06 1726
13735.17 1708
13736.27 1720
13737.38 1790
13738.49 1819
13739.59 1853
13740.70 1873
13741.81 1871
13742.92 1908
13744.02 1922
13745.13 1957
13746.24 1987
13747.35 2039
13748.45 2042
13749.56 2071
13750.67 2088
13751.78 2129
13752.88 2174
13753.99 2235
13755.10 2311
13756.21 2326
13757.31 2387
13758.42 2362
13759.53 2435
13760.64 2555
13761.75 2545
13762.85 2586
13763.96 2616
13765.07 2696
13766.18 2701
13767.29 2730
13768.39 2734
13769.50 2758
13770.61 2716
13771.72 2666
13772.83 2716
13773.94 2722
13775.04 2705
13776.15 2661
13777.26 2634
13778.37 2577
13779.48 2511
13780.59 2489
13781.70 2426
13782.80 2384
13783.91 2318
13785.02 2239
13786.13 2181
13787.24 2098
13788.35 2101
13789.46 1988
13790.57 1927
13791.68 1848
13792.79 1839
13793.90 1788
13795.00 1709
13796.11 1695
13797.22 1647
13798.33 1576
13799.44 1592
13800.55 1608
13801.66 1565
13802.77 1476
13803.88 1494
13804.99 1533
13806.10 1516
13807.21 1458
13808.32 1482
13809.43 1481
13810.54 1438
13811.65 1406
13812.76 1344
13813.87 1389
13814.98 1369
13816.09 1360
13817.20 1357
13818.31 1369
13819.42 1369
13820.53 1332
13821.64 1331
13822.75 1322
13823.86 1313
13824.97 1352
13826.08 1360
13827.19 1329
13828.30 1353
13829.41 1337
13830.53 1345
13831.64 1306
13832.75 1310
13833.86 1304
13834.97 1336
13836.08 1307
13837.19 1295
13838.30 1309
13839.41 1268
13840.52 1292
13841.64 1331
13842.75 1316
13843.86 1303
13844.97 1336
13846.08 1302
13847.19 1326
13848.30 1361
13849.41 1322
13850.53 1345
13851.64 1340
13852.75 1361
13853.86 1353
13854.97 1333
13856.08 1376
13857.20 1372
13858.31 1369
13859.42 1355
13860.53 1390
13861.64 1355
13862.76 1348
13863.87 1393
13864.98 1386
13866.09 1378
13867.20 1427
13868.32 1413
13869.43 1400
13870.54 1350
13871.65 1421
13872.77 1412
13873.88 1425
13874.99 1427
13876.10 1431
13877.22 1413
13878.33 1389
13879.44 1419
13880.55 1469
13881.67 1466
13882.78 1424
13883.89 1487
13885.01 1479
13886.12 1459
13887.23 1482
13888.34 1500
13889.46 1484
13890.57 1493
13891.68 1510
13892.80 1566
13893.91 1575
13895.02 1609
13896.14 1587
13897.25 1586
13898.36 1607
13899.48 1569
13900.59 1547
13901.70 1562
13902.82 1574
13903.93 1573
13905.05 1551
13906.16 1548
13907.27 1529
13908.39 1498
13909.50 1483
13910.61 1415
13911.73 1431
13912.84 1393
13913.96 1387
13915.07 1322
13916.19 1327
13917.30 1318
13918.41 1346
13919.53 1272
13920.64 1274
13921.76 1248
13922.87 1247
13923.99 1238
13925.10 1302
13926.21 1312
13927.33 1244
13928.44 1249
13929.56 1255
13930.67 1251
13931.79 1203
13932.90 1236
13934.02 1223
13935.13 1216
13936.25 1246
13937.36 1211
13938.48 1240
13939.59 1262
13940.71 1239
13941.82 1228
13942.94 1169
13944.05 1196
13945.17 1233
13946.28 1209
13947.40 1177
13948.52 1155
13949.63 1207
13950.75 1192
13951.86 1190
13952.98 1171
13954.09 1167
13955.21 1178
13956.32 1177
13957.44 1161
13958.56 1132
13959.67 1146
13960.79 1124
13961.90 1131
13963.02 1113
13964.14 1139
13965.25 1169
13966.37 1172
13967.48 1137
13968.60 1121
13969.72 1137
13970.83 1160
13971.95 1156
13973.07 1132
13974.18 1134
13975.30 1137
13976.42 1118
13977.53 1113
13978.65 1174
13979.77 1140
13980.88 1158
13982.00 1145
13983.12 1155
13984.23 1168
13985.35 1169
13986.47 1196
13987.58 1150
13988.70 1151
13989.82 1156
13990.94 1159
13992.05 1197
13993.17 1184
13994.29 1170
13995.40 1182
13996.52 1172
13997.64 1154
13998.76 1164
13999.87 1177
14000.99 1212
14002.11 1136
14003.23 1168
14004.35 1187
14005.46 1197
14006.58 1165
14007.70 1166
14008.82 1221
14009.93 1236
14011.05 1238
14012.17 1212
14013.29 1200
14014.41 1220
14015.52 1205
14016.64 1204
14017.76 1225
14018.88 1244
14020.00 1251
14021.12 1210
14022.23 1258
14023.35 1235
14024.47 1232
14025.59 1241
14026.71 1232
14027.83 1243
14028.95 1257
14030.06 1273
14031.18 1269
14032.30 1249
14033.42 1294
14034.54 1270
14035.66 1312
14036.78 1307
14037.90 1301
14039.02 1316
14040.14 1325
14041.25 1363
14042.37 1392
14043.49 1390
14044.61 1348
14045.73 1332
14046.85 1393
14047.97 1368
14049.09 1424
14050.21 1439
14051.33 1407
14052.45 1417
14053.57 1428
14054.69 1457
14055.81 1469
14056.93 1494
14058.05 1472
14059.17 1501
14060.29 1564
14061.41 1551
14062.53 1579
14063.65 1606
14064.77 1605
14065.89 1614
14067.01 1640
14068.13 1610
14069.25 1656
14070.37 1692
14071.49 1667
14072.61 1708
14073.73 1756
14074.85 1718
14075.97 1784
14077.09 1734
14078.21 1760
14079.33 1802
14080.45 1855
14081.57 1827
14082.69 1830
14083.82 1843
14084.94 1817
14086.06 1801
14087.18 1806
14088.30 1817
14089.42 1778
14090.54 1818
14091.66 1889
14092.78 1850
14093.91 1837
14095.03 1868
14096.15 1870
14097.27 1841
14098.39 1837
14099.51 1846
14100.63 1861
14101.76 1835
14102.88 1843
14104.00 1852
14105.12 1826
14106.24 1803
14107.36 1789
14108.49 1744
14109.61 1707
14110.73 1680
14111.85 1668
14112.97 1658
14114.10 1618
14115.22 1579
14116.34 1575
14117.46 1556
14118.58 1537
14119.71 1508
14120.83 1440
14121.95 1470
14123.07 1435
14124.20 1433
14125.32 1412
14126.44 1410
14127.56 1370
14128.69 1360
14129.81 1365
14130.93 1392
14132.06 1351
14133.18 1294
14134.30 1289
14135.42 1275
14136.55 1255
14137.67 1249
14138.79 1248
14139.92 1254
14141.04 1273
14142.16 1234
14143.29 1219
14144.41 1204
14145.53 1233
14146.66 1231
14147.78 1217
14148.90 1201
14150.03 1202
14151.15 1226
14152.27 1220
14153.40 1177
14154.52 1180
14155.64 1168
14156.77 1215
14157.89 1197
14159.02 1148
14160.14 1183
14161.26 1195
14162.39 1153
14163.51 1170
14164.64 1129
14165.76 1154
14166.88 1148
14168.01 1139
14169.13 1145
14170.26 1138
14171.38 1140
14172.51 1145
14173.63 1204
14174.75 1165
14175.88 1160
14177.00 1157
14178.13 1125
14179.25 1153
14180.38 1122
14181.50 1157
14182.63 1140
14183.75 1150
14184.88 1192
14186.00 1116
14187.13 1114
14188.25 1112
14189.38 1090
14190.50 1129
14191.63 1125
14192.75 1098
14193.88 1064
14195.00 1114
14196.13 1079
14197.25 1072
14198.38 1088
14199.50 1099
14200.63 1088
14201.76 1087
14202.88 1110
14204.01 1074
14205.13 1089
14206.26 1051
14207.38 1082
14208.51 1059
14209.64 1074
14210.76 1066
14211.89 1048
14213.01 1029
14214.14 1040
14215.27 1042
14216.39 1039
14217.52 1036
14218.64 1041
14219.77 1036
14220.90 1077
14222.02 1053
14223.15 1013
14224.28 1007
14225.40 1011
14226.53 1021
14227.66 1010
14228.78 962
14229.91 985
14231.04 1014
14232.16 1015
14233.29 1011
14234.42 1006
14235.54 973
14236.67 980
14237.80 994
14238.92 958
14240.05 979
14241.18 979
14242.31 1002
14243.43 1002
14244.56 1004
14245.69 984
14246.82 979
14247.94 971
14249.07 937
14250.20 947
14251.33 947
14252.45 950
14253.58 952
14254.71 950
14255.84 946
14256.96 918
14258.09 925
14259.22 934
14260.35 936
14261.47 923
14262.60 905
14263.73 906
14264.86 898
14265.99 891
14267.12 903
14268.24 874
14269.37 879
14270.50 916
14271.63 895
14272.76 886
14273.89 857
14275.01 877
14276.14 894
14277.27 880
14278.40 912
14279.53 847
14280.66 860
14281.79 870
14282.91 871
14284.04 875
14285.17 834
14286.30 819
14287.43 831
14288.56 819
14289.69 839
14290.82 847
14291.95 839
14293.08 847
14294.20 810
14295.33 807
14296.46 787
14297.59 812
14298.72 826
14299.85 781
14300.98 809
14302.11 797
14303.24 825
14304.37 803
14305.50 770
14306.63 784
14307.76 796
14308.89 809
14310.02 798
14311.15 768
14312.28 754
14313.41 768
14314.54 759
14315.67 747
14316.80 767
14317.93 802
14319.06 778
14320.19 745
14321.32 747
14322.45 742
14323.58 765
14324.71 732
14325.84 764
14326.97 749
14328.10 772
14329.23 751
14330.36 748
14331.49 724
14332.62 726
14333.76 734
14334.89 738
14336.02 758
14337.15 720
14338.28 741
14339.41 740
14340.54 711
14341.67 705
14342.80 712
14343.93 712
14345.07 743
14346.20 715
14347.33 736
14348.46 747
14349.59 756
14350.72 732
14351.85 736
14352.99 717
14354.12 724
14355.25 727
14356.38 732
14357.51 723
14358.64 702
14359.78 734
14360.91 743
14362.04 725
14363.17 709
14364.30 720
14365.44 732
14366.57 713
14367.70 713
14368.83 691
14369.96 708
14371.10 702
14372.23 688
14373.36 706
14374.49 706
14375.63 704
14376.76 699
14377.89 707
14379.02 711
14380.16 687
14381.29 722
14382.42 708
14383.55 758
14384.69 707
14385.82 745
14386.95 748
14388.09 709
14389.22 740
14390.35 734
14391.49 727
14392.62 705
14393.75 709
14394.89 730
14396.02 724
14397.15 735
14398.28 720
14399.42 732
14400.55 737
14401.69 744
14402.82 746
14403.95 726
14405.09 713
14406.22 741
14407.35 732
14408.49 734
14409.62 692
14410.75 740
14411.89 755
14413.02 727
14414.16 722
14415.29 760
14416.42 741
14417.56 762
14418.69 729
14419.83 720
14420.96 731
14422.10 781
14423.23 779
14424.36 751
14425.50 728
14426.63 761
14427.77 750
14428.90 750
14430.04 734
14431.17 714
14432.31 749
14433.44 783
14434.58 765
14435.71 763
14436.85 769
14437.98 748
14439.12 748
14440.25 746
14441.39 759
14442.52 776
14443.66 785
14444.79 766
14445.93 740
14447.06 731
14448.20 773
14449.33 779
14450.47 764
14451.60 775
14452.74 759
14453.87 731
14455.01 731
14456.14 708
14457.28 713
14458.42 729
14459.55 770
14460.69 769
14461.82 740
14462.96 737
14464.10 748
14465.23 773
14466.37 764
14467.50 765
14468.64 741
14469.78 726
14470.91 710
14472.05 732
14473.18 724
14474.32 729
14475.46 730
14476.59 740
14477.73 742
14478.87 751
14480.00 728
14481.14 695
14482.28 726
14483.41 744
14484.55 724
14485.69 742
14486.82 739
14487.96 729
14489.10 724
14490.23 748
14491.37 762
14492.51 730
14493.65 725
14494.78 712
14495.92 751
14497.06 746
14498.19 755
14499.33 726
14500.47 730
14501.61 720
14502.74 761
14503.88 722
14505.02 700
14506.16 710
14507.29 725
14508.43 712
14509.57 706
14510.71 734
14511.85 747
14512.98 785
14514.12 756
14515.26 764
14516.40 765
14517.54 745
14518.67 728
14519.81 744
14520.95 740
14522.09 765
14523.23 769
14524.36 775
14525.50 801
14526.64 776
14527.78 770
14528.92 766
14530.06 764
14531.19 788
14532.33 784
14533.47 771
14534.61 780
14535.75 774
14536.89 801
14538.03 810
14539.17 818
14540.31 795
14541.44 789
14542.58 764
14543.72 810
14544.86 805
14546.00 773
14547.14 811
14548.28 817
14549.42 786
14550.56 794
14551.70 810
14552.84 825
14553.98 799
14555.12 862
14556.25 844
14557.39 857
14558.53 845
14559.67 865
14560.81 879
14561.95 871
14563.09 858
14564.23 868
14565.37 869
14566.51 876
14567.65 928
14568.79 917
14569.93 932
14571.07 889
14572.21 899
14573.35 916
14574.49 930
14575.63 939
14576.77 913
14577.92 927
14579.06 976
14580.20 987
14581.34 975
14582.48 989
14583.62 974
14584.76 993
14585.90 1025
14587.04 1019
14588.18 1010
14589.32 1024
14590.46 1052
14591.60 1049
14592.74 1048
14593.89 1067
14595.03 1064
14596.17 1085
14597.31 1066
14598.45 1090
14599.59 1100
14600.73 1092
14601.87 1101
14603.02 1144
14604.16 1106
14605.30 1168
14606.44 1170
14607.58 1195
14608.72 1185
14609.86 1170
14611.01 1197
14612.15 1229
14613.29 1227
14614.43 1239
14615.57 1240
14616.72 1247
14617.86 1238
14619.00 1262
14620.14 1292
14621.28 1337
14622.43 1358
14623.57 1352
14624.71 1342
14625.85 1385
14627.00 1402
14628.14 1428
14629.28 1419
14630.42 1450
14631.56 1452
14632.71 1444
14633.85 1510
14634.99 1524
14636.14 1507
14637.28 1527
14638.42 1568
14639.56 1536
14640.71 1504
14641.85 1509
14642.99 1492
14644.14 1473
14645.28 1473
14646.42 1409
14647.56 1417
14648.71 1350
14649.85 1300
14650.99 1269
14652.14 1197
14653.28 1172
14654.42 1169
14655.57 1118
14656.71 1095
14657.85 1066
14659.00 1035
14660.14 1027
14661.29 987
14662.43 981
14663.57 937
14664.72 987
14665.86 931
14667.00 909
14668.15 895
14669.29 902
14670.44 904
14671.58 868
14672.73 883
14673.87 882
14675.01 851
14676.16 851
14677.30 837
14678.45 860
14679.59 830
14680.74 804
14681.88 792
14683.02 807
14684.17 799
14685.31 828
14686.46 789
14687.60 811
14688.75 793
14689.89 764
14691.04 774
14692.18 752
14693.33 751
14694.47 748
14695.62 734
14696.76 760
14697.91 750
14699.05 761
14700.20 751
14701.34 747
14702.49 724
14703.63 708
14704.78 741
14705.92 725
14707.07 719
14708.22 709
14709.36 746
14710.51 747
14711.65 729
14712.80 712
14713.94 704
14715.09 739
14716.23 724
14717.38 738
14718.53 707
14719.67 733
14720.82 716
14721.96 712
14723.11 706
14724.26 706
14725.40 714
14726.55 730
14727.70 730
14728.84 733
14729.99 691
14731.13 731
14732.28 748
14733.43 721
14734.57 708
14735.72 684
14736.87 728
14738.01 722
14739.16 722
14740.31 726
14741.45 717
14742.60 700
14743.75 726
14744.89 706
14746.04 697
14747.19 729
14748.34 710
14749.48 695
14750.63 679
14751.78 677
14752.92 666
14754.07 665
14755.22 712
14756.37 694
14757.51 694
14758.66 663
14759.81 685
14760.96 683
14762.10 683
14763.25 684
14764.40 677
14765.55 699
14766.70 686
14767.84 687
14768.99 719
14770.14 665
14771.29 652
14772.43 658
14773.58 646
14774.73 662
14775.88 637
14777.03 649
14778.18 657
14779.32 662
14780.47 632
14781.62 644
14782.77 643
14783.92 636
14785.07 621
14786.21 600
14787.36 591
14788.51 605
14789.66 603
14790.81 585
14791.96 600
14793.11 596
14794.26 594
14795.40 621
14796.55 608
14797.70 569
14798.85 582
14800.00 594
14801.15 614
14802.30 619
14803.45 582
14804.60 566
14805.75 568
14806.90 597
14808.05 583
14809.19 550
14810.34 572
14811.49 581
14812.64 552
14813.79 563
14814.94 536
14816.09 554
14817.24 541
14818.39 530
14819.54 526
14820.69 535
14821.84 549
14822.99 549
14824.14 531
14825.29 526
14826.44 555
14827.59 508
14828.74 518
14829.89 556
14831.04 532
14832.19 509
14833.34 522
14834.49 498
14835.64 492
14836.79 508
14837.95 489
14839.10 499
14840.25 515
14841.40 518
14842.55 506
14843.70 512
14844.85 516
14846.00 482
14847.15 513
14848.30 499
14849.45 518
14850.60 494
14851.76 493
14852.91 500
14854.06 504
14855.21 494
14856.36 483
14857.51 510
14858.66 467
14859.81 479
14860.97 497
14862.12 493
14863.27 468
14864.42 479
14865.57 476
14866.72 500
14867.88 484
14869.03 508
14870.18 496
14871.33 498
14872.48 488
14873.64 486
14874.79 500
14875.94 514
14877.09 492
14878.24 457
14879.40 475
14880.55 478
14881.70 470
14882.85 464
14884.00 487
14885.16 466
14886.31 474
14887.46 457
14888.61 479
14889.77 479
14890.92 486
14892.07 478
14893.23 490
14894.38 461
14895.53 486
14896.68 464
14897.84 469
14898.99 479
14900.14 476
14901.30 458
14902.45 511
14903.60 490
14904.75 467
14905.91 465
14907.06 461
14908.21 474
14909.37 495
14910.52 437
14911.67 446
14912.83 472
14913.98 496
14915.14 458
14916.29 467
14917.44 482
14918.60 457
14919.75 462
14920.90 460
14922.06 480
14923.21 468
14924.37 467
14925.52 447
14926.67 479
14927.83 458
14928.98 480
14930.14 527
14931.29 488
14932.44 484
14933.60 478
14934.75 468
14935.91 457
14937.06 456
14938.22 476
14939.37 481
14940.52 469
14941.68 471
14942.83 511
14943.99 477
14945.14 481
14946.30 488
14947.45 479
14948.61 464
14949.76 472
14950.92 495
14952.07 519
14953.23 496
14954.38 477
14955.54 499
14956.69 506
14957.85 502
14959.00 487
14960.16 487
14961.31 495
14962.47 498
14963.62 506
14964.78 501
14965.94 485
14967.09 507
14968.25 482
14969.40 487
14970.56 492
14971.71 509
14972.87 506
14974.03 501
14975.18 502
14976.34 496
14977.49 501
14978.65 501
14979.81 469
14980.96 482
14982.12 507
14983.27 501
14984.43 498
14985.59 503
14986.74 482
14987.90 468
14989.06 516
14990.21 479
14991.37 479
14992.53 454
14993.68 450
14994.84 449
14996.00 457
14997.15 466
14998.31 480
14999.47 450
15000.62 471
15001.78 467
15002.94 439
15004.09 447
15005.25 460
15006.41 445
15007.56 438
15008.72 441
15009.88 459
15011.04 451
15012.19 437
15013.35 438
15014.51 435
15015.67 434
15016.82 470
15017.98 464
15019.14 429
15020.30 428
15021.45 436
15022.61 441
15023.77 476
15024.93 452
15026.08 477
15027.24 471
15028.40 451
15029.56 434
15030.72 424
15031.87 457
15033.03 457
15034.19 454
15035.35 437
15036.51 459
15037.67 468
15038.82 438
15039.98 449
15041.14 445
15042.30 432
15043.46 420
15044.62 438
15045.78 455
15046.93 417
15048.09 445
15049.25 428
15050.41 434
15051.57 440
15052.73 438
15053.89 451
15055.05 438
15056.20 452
15057.36 465
15058.52 444
15059.68 458
15060.84 434
15062.00 444
15063.16 452
15064.32 454
15065.48 455
15066.64 479
15067.80 472
15068.96 451
15070.12 442
15071.28 464
15072.44 474
15073.60 457
15074.76 463
15075.91 483
15077.07 492
15078.23 474
15079.39 472
15080.55 465
15081.71 471
15082.87 465
15084.03 477
15085.19 447
15086.35 475
15087.51 475
15088.68 458
15089.84 462
15091.00 451
15092.16 473
15093.32 437
15094.48 474
15095.64 478
15096.80 489
15097.96 472
15099.12 472
15100.28 461
15101.44 487
15102.60 491
15103.76 490
15104.92 522
15106.08 484
15107.25 475
15108.41 496
15109.57 500
15110.73 501
15111.89 496
15113.05 491
15114.21 499
15115.37 514
15116.54 513
15117.70 523
15118.86 502
15120.02 491
15121.18 488
15122.34 488
15123.50 528
15124.67 512
15125.83 500
15126.99 498
15128.15 518
15129.31 536
15130.47 548
15131.64 536
15132.80 543
15133.96 545
15135.12 548
15136.28 518
15137.45 511
15138.61 540
15139.77 519
15140.93 528
15142.10 559
15143.26 543
15144.42 566
15145.58 545
15146.75 568
15147.91 580
15149.07 602
15150.23 592
15151.40 581
15152.56 546
15153.72 530
15154.88 567
15156.05 593
15157.21 570
15158.37 569
15159.54 585
15160.70 599
15161.86 607
15163.03 582
15164.19 609
15165.35 595
15166.52 610
15167.68 609
15168.84 615
15170.01 641
15171.17 604
15172.33 621
15173.50 625
15174.66 609
15175.82 613
15176.99 644
15178.15 663
15179.31 663
15180.48 662
15181.64 648
15182.81 667
15183.97 691
15185.13 674
15186.30 684
15187.46 690
15188.63 707
15189.79 699
15190.95 733
15192.12 725
15193.28 709
15194.45 737
15195.61 763
15196.78 731
15197.94 713
15199.10 719
15200.27 744
15201.43 736
15202.60 720
15203.76 751
15204.93 735
15206.09 746
15207.26 748
15208.42 751
15209.59 750
15210.75 747
15211.92 766
15213.08 777
15214.25 807
15215.41 762
15216.58 802
15217.74 809
15218.91 779
15220.07 803
15221.24 813
15222.40 823
15223.57 798
15224.74 822
15225.90 826
15227.07 826
15228.23 833
15229.40 856
15230.56 886
15231.73 882
15232.89 892
15234.06 883
15235.23 867
15236.39 896
15237.56 887
15238.72 896
15239.89 895
15241.06 890
15242.22 888
15243.39 885
15244.56 896
15245.72 886
15246.89 876
15248.05 851
15249.22 840
15250.39 849
15251.55 865
15252.72 834
15253.89 827
15255.05 845
15256.22 830
15257.39 808
15258.55 787
15259.72 767
15260.89 756
15262.05 774
15263.22 776
15264.39 735
15265.56 747
15266.72 718
15267.89 732
15269.06 711
15270.22 696
15271.39 702
15272.56 702
15273.73 716
15274.89 704
15276.06 691
15277.23 680
15278.40 694
15279.56 723
15280.73 721
15281.90 690
15283.07 700
15284.23 693
15285.40 689
15286.57 692
15287.74 686
15288.91 636
15290.07 686
15291.24 685
15292.41 706
15293.58 660
15294.75 680
15295.92 714
15297.08 687
15298.25 679
15299.42 688
15300.59 691
15301.76 695
15302.93 709
15304.09 725
15305.26 724
15306.43 720
15307.60 716
15308.77 722
15309.94 731
15311.11 735
15312.28 717
15313.44 739
15314.61 748
15315.78 733
15316.95 726
15318.12 724
15319.29 750
15320.46 717
15321.63 766
15322.80 755
15323.97 752
15325.14 757
15326.30 753
15327.47 795
15328.64 802
15329.81 794
15330.98 775
15332.15 777
15333.32 808
15334.49 831
15335.66 808
15336.83 805
15338.00 813
15339.17 846
15340.34 847
15341.51 820
15342.68 815
15343.85 818
15345.02 887
15346.19 854
15347.36 867
15348.53 858
15349.70 872
15350.87 886
15352.04 914
15353.21 923
15354.38 935
15355.55 902
15356.72 932
15357.90 954
15359.07 948
15360.24 983
15361.41 967
15362.58 964
15363.75 1017
15364.92 1018
15366.09 1027
15367.26 1039
15368.43 1041
15369.60 1019
15370.77 1069
15371.95 1036
15373.12 999
15374.29 1004
15375.46 1040
15376.63 1009
15377.80 1046
15378.97 1081
15380.15 1031
15381.32 1000
15382.49 980
15383.66 965
15384.83 960
15386.00 986
15387.17 954
15388.35 978
15389.52 956
15390.69 956
15391.86 930
15393.03 921
15394.21 917
15395.38 943
15396.55 922
15397.72 921
15398.89 902
15400.07 905
15401.24 904
15402.41 879
15403.58 825
15404.76 856
15405.93 818
15407.10 811
15408.27 829
15409.45 805
15410.62 736
15411.79 746
15412.96 775
15414.14 727
15415.31 704
15416.48 692
15417.66 733
15418.83 698
15420.00 662
15421.17 698
15422.35 653
15423.52 654
15424.69 635
15425.87 646
15427.04 669
15428.21 606
15429.39 636
15430.56 646
15431.73 654
15432.91 643
15434.08 613
15435.25 600
15436.43 642
15437.60 610
15438.77 611
15439.95 636
15441.12 613
15442.30 593
15443.47 623
15444.64 633
15445.82 622
15446.99 621
15448.17 598
15449.34 600
15450.51 613
15451.69 586
15452.86 600
15454.04 584
15455.21 610
15456.39 600
15457.56 603
15458.73 590
15459.91 571
15461.08 582
15462.26 602
15463.43 599
15464.61 566
15465.78 613
15466.96 609
15468.13 589
15469.31 582
15470.48 613
15471.66 578
15472.83 564
15474.01 572
15475.18 598
15476.36 584
15477.53 578
15478.71 577
15479.88 615
15481.06 592
15482.23 571
15483.41 598
15484.58 573
15485.76 601
15486.93 599
15488.11 603
15489.29 595
15490.46 594
15491.64 612
15492.81 619
15493.99 618
15495.16 584
15496.34 582
15497.52 601
15498.69 598
15499.87 599
15501.04 585
15502.22 584
15503.40 606
15504.57 617
15505.75 599
15506.92 588
15508.10 602
15509.28 603
15510.45 608
15511.63 583
15512.81 610
15513.98 592
15515.16 624
15516.34 647
15517.51 616
15518.69 613
15519.87 589
15521.04 600
15522.22 594
15523.40 611
15524.57 624
15525.75 642
15526.93 616
15528.11 621
15529.28 605
15530.46 622
15531.64 618
15532.81 613
15533.99 636
15535.17 593
15536.35 603
15537.52 613
15538.70 627
15539.88 601
15541.06 620
15542.23 596
15543.41 643
15544.59 632
15545.77 620
15546.95 602
15548.12 624
15549.30 657
15550.48 650
15551.66 655
15552.83 629
15554.01 629
15555.19 615
15556.37 638
15557.55 677
15558.73 633
15559.90 645
15561.08 655
15562.26 669
15563.44 624
15564.62 634
15565.80 619
15566.97 666
15568.15 671
15569.33 639
15570.51 635
15571.69 679
15572.87 675
15574.05 683
15575.23 657
15576.40 674
15577.58 677
15578.76 668
15579.94 690
15581.12 694
15582.30 730
15583.48 733
15584.66 767
15585.84 758
15587.02 676
15588.20 737
15589.38 772
15590.56 743
15591.73 730
15592.91 765
15594.09 718
15595.27 750
15596.45 794
15597.63 768
15598.81 783
15599.99 770
15601.17 800
15602.35 776
15603.53 786
15604.71 786
15605.89 792
15607.07 805
15608.25 795
15609.43 815
15610.61 832
15611.79 817
15612.97 808
15614.15 827
15615.33 878
15616.51 876
15617.69 868
15618.88 860
15620.06 856
15621.24 854
15622.42 864
15623.60 898
15624.78 884
15625.96 897
15627.14 856
15628.32 887
15629.50 899
15630.68 932
15631.86 934
15633.05 926
15634.23 916
15635.41 927
15636.59 945
15637.77 908
15638.95 917
15640.13 915
15641.31 948
15642.50 963
15643.68 952
15644.86 913
15646.04 931
15647.22 891
15648.40 953
15649.58 954
15650.77 945
15651.95 927
15653.13 959
15654.31 946
15655.49 973
15656.68 982
15657.86 932
15659.04 950
15660.22 979
15661.40 912
15662.59 933
15663.77 936
15664.95 968
15666.13 921
15667.32 959
15668.50 932
15669.68 940
15670.86 947
15672.05 929
15673.23 938
15674.41 918
15675.59 928
15676.78 924
15677.96 898
15679.14 887
15680.32 864
15681.51 864
15682.69 878
15683.87 887
15685.06 867
15686.24 869
15687.42 845
15688.61 873
15689.79 840
15690.97 811
15692.16 826
15693.34 814
15694.52 809
15695.71 847
15696.89 805
15698.07 815
15699.26 808
15700.44 850
15701.62 838
15702.81 823
15703.99 794
15705.17 852
15706.36 810
15707.54 831
15708.73 819
15709.91 849
15711.09 860
15712.28 846
15713.46 889
15714.65 839
15715.83 836
15717.02 865
15718.20 896
15719.38 883
15720.57 891
15721.75 883
15722.94 890
15724.12 911
15725.31 925
15726.49 911
15727.68 874
15728.86 895
15730.04 916
15731.23 891
15732.41 907
15733.60 934
15734.78 896
15735.97 899
15737.15 916
15738.34 911
15739.52 955
15740.71 928
15741.89 961
15743.08 978
15744.27 967
15745.45 995
15746.64 1021
15747.82 1022
15749.01 1025
15750.19 1030
15751.38 1019
15752.56 1039
15753.75 1037
15754.93 1048
15756.12 1045
15757.31 1078
15758.49 1067
15759.68 1051
15760.86 1058
15762.05 1067
15763.24 1035
15764.42 1034
15765.61 1055
15766.79 1031
15767.98 1011
15769.17 1021
15770.35 1021
15771.54 1045
15772.72 1018
15773.91 1016
15775.10 998
15776.28 977
15777.47 975
15778.66 929
15779.84 948
15781.03 962
15782.22 933
15783.40 930
15784.59 900
15785.78 916
15786.96 902
15788.15 863
15789.34 883
15790.53 869
15791.71 872
15792.90 861
15794.09 891
15795.27 856
15796.46 859
15797.65 904
15798.84 880
15800.02 849
15801.21 828
15802.40 836
15803.59 833
15804.77 812
15805.96 807
15807.15 823
15808.34 796
15809.52 807
15810.71 816
15811.90 795
15813.09 788
15814.28 789
15815.46 763
15816.65 785
15817.84 809
15819.03 792
15820.22 801
15821.40 780
15822.59 798
15823.78 792
15824.97 785
15826.16 794
15827.35 767
15828.53 765
15829.72 762
15830.91 757
15832.10 734
15833.29 767
15834.48 781
15835.67 790
15836.85 775
15838.04 757
15839.23 776
15840.42 766
15841.61 758
15842.80 766
15843.99 752
15845.18 755
15846.37 807
15847.55 767
15848.74 785
15849.93 786
15851.12 814
15852.31 761
15853.50 805
15854.69 801
15855.88 788
15857.07 783
15858.26 796
15859.45 811
15860.64 796
15861.83 812
15863.02 791
15864.21 797
15865.40 799
15866.59 811
15867.78 834
15868.97 804
15870.16 792
15871.35 863
15872.54 854
15873.73 824
15874.92 851
15876.11 836
15877.30 827
15878.49 838
15879.68 858
15880.87 867
15882.06 824
15883.25 848
15884.44 838
15885.63 856
15886.82 864
15888.01 916
15889.20 923
15890.39 879
15891.59 930
15892.78 923
15893.97 939
15895.16 939
15896.35 929
15897.54 930
15898.73 931
15899.92 924
15901.11 920
15902.30 956
15903.50 961
15904.69 944
15905.88 976
15907.07 1000
15908.26 979
15909.45 1004
15910.64 1009
15911.84 1004
15913.03 1021
15914.22 1035
15915.41 1044
15916.60 1059
15917.79 1032
15918.99 1085
15920.18 1086
15921.37 1040
15922.56 1040
15923.75 1043
15924.95 1062
15926.14 1082
15927.33 1098
15928.52 1085
15929.71 1046
15930.91 1065
15932.10 1091
15933.29 1082
15934.48 1079
15935.68 1071
15936.87 1055
15938.06 1040
15939.25 1052
15940.45 1041
15941.64 1033
15942.83 1026
15944.03 1002
15945.22 977
15946.41 950
15947.60 967
15948.80 950
15949.99 900
15951.18 858
15952.38 847
15953.57 853
15954.76 822
15955.96 844
15957.15 814
15958.34 776
15959.54 769
15960.73 753
15961.92 745
15963.12 725
15964.31 711
15965.50 697
15966.70 695
15967.89 688
15969.08 689
15970.28 685
15971.47 698
15972.67 679
15973.86 621
15975.05 637
15976.25 659
15977.44 654
15978.64 627
15979.83 605
15981.02 624
15982.22 561
15983.41 621
15984.61 612
15985.80 603
15987.00 558
15988.19 586
15989.38 604
15990.58 587
15991.77 566
15992.97 568
15994.16 583
15995.36 579
15996.55 573
15997.75 600
15998.94 549
16000.14 573
16001.33 560
16002.53 580
16003.72 594
16004.92 567
16006.11 555
16007.31 565
16008.50 600
16009.70 569
16010.89 552
16012.09 536
16013.28 582
16014.48 559
16015.67 586
16016.87 556
16018.07 597
16019.26 589
16020.46 564
16021.65 555
16022.85 526
16024.04 531
16025.24 550
16026.44 536
16027.63 553
16028.83 558
16030.02 575
16031.22 533
16032.42 544
16033.61 566
16034.81 543
16036.00 545
16037.20 557
16038.40 546
16039.59 567
16040.79 528
16041.99 519
16043.18 542
16044.38 548
16045.58 519
16046.77 531
16047.97 520
16049.17 551
16050.36 529
16051.56 523
16052.76 511
16053.95 514
16055.15 528
16056.35 550
16057.54 518
16058.74 492
16059.94 516
16061.14 500
16062.33 509
16063.53 503
16064.73 517
16065.92 510
16067.12 506
16068.32 513
16069.52 476
16070.71 476
16071.91 513
16073.11 498
16074.31 497
16075.50 477
16076.70 492
16077.90 489
16079.10 500
16080.30 499
16081.49 504
16082.69 497
16083.89 511
16085.09 489
16086.29 492
16087.48 483
16088.68 485
16089.88 486
16091.08 487
16092.28 470
16093.48 479
16094.67 467
16095.87 458
16097.07 475
16098.27 479
16099.47 459
16100.67 468
16101.87 476
16103.06 456
16104.26 465
16105.46 439
16106.66 456
16107.86 476
16109.06 465
16110.26 447
16111.46 424
16112.66 452
16113.86 454
16115.05 436
16116.25 441
16117.45 452
16118.65 432
16119.85 433
16121.05 443
16122.25 417
16123.45 420
16124.65 428
16125.85 416
16127.05 429
16128.25 430
16129.45 402
16130.65 429
16131.85 428
16133.05 419
16134.25 414
16135.45 409
16136.65 419
16137.85 419
16139.05 413
16140.25 430
16141.45 415
16142.65 424
16143.85 413
16145.05 424
16146.25 430
16147.45 407
16148.65 403
16149.85 399
16151.05 417
16152.25 412
16153.45 376
16154.65 381
16155.85 404
16157.05 416
16158.25 400
16159.46 410
16160.66 386
16161.86 418
16163.06 419
16164.26 428
16165.46 402
16166.66 403
16167.86 425
16169.06 438
16170.27 416
16171.47 424
16172.67 420
16173.87 427
16175.07 422
16176.27 399
16177.47 395
16178.67 423
16179.88 410
16181.08 385
16182.28 405
16183.48 406
16184.68 414
16185.89 399
16187.09 411
16188.29 398
16189.49 415
16190.69 423
16191.90 427
16193.10 413
16194.30 387
16195.50 407
16196.70 405
16197.91 413
16199.11 426
16200.31 452
16201.51 420
16202.72 417
16203.92 411
16205.12 422
16206.32 408
16207.53 405
16208.73 409
16209.93 423
16211.13 445
16212.34 429
16213.54 409
16214.74 434
16215.95 406
16217.15 406
16218.35 418
16219.55 434
16220.76 437
16221.96 449
16223.16 432
16224.37 443
16225.57 412
16226.77 438
16227.98 450
16229.18 427
16230.38 410
16231.59 414
16232.79 431
16233.99 427
16235.20 417
16236.40 416
16237.61 423
16238.81 416
16240.01 446
16241.22 465
16242.42 452
16243.63 457
16244.83 425
16246.03 465
16247.24 460
16248.44 438
16249.65 445
16250.85 427
16252.05 445
16253.26 470
16254.46 443
16255.67 454
16256.87 440
16258.08 421
16259.28 394
16260.49 448
16261.69 429
16262.89 446
16264.10 438
16265.30 468
16266.51 489
16267.71 462
16268.92 449
16270.12 456
16271.33 493
16272.53 488
16273.74 443
16274.94 421
16276.15 456
16277.35 462
16278.56 480
16279.77 442
16280.97 410
16282.18 455
16283.38 466
16284.59 450
16285.79 419
16287.00 430
16288.20 432
16289.41 454
16290.61 448
16291.82 428
16293.03 449
16294.23 465
16295.44 447
16296.64 420
16297.85 421
16299.06 465
16300.26 453
16301.47 443
16302.67 431
16303.88 435
16305.09 436
16306.29 441
16307.50 457
16308.71 431
16309.91 428
16311.12 476
16312.33 428
16313.53 453
16314.74 431
16315.95 418
16317.15 432
16318.36 421
16319.57 424
16320.77 432
16321.98 430
16323.19 426
16324.39 411
16325.60 407
16326.81 432
16328.01 418
16329.22 435
16330.43 397
16331.64 395
16332.84 398
16334.05 401
16335.26 422
16336.47 409
16337.67 394
16338.88 384
16340.09 388
16341.30 398
16342.50 392
16343.71 378
16344.92 390
16346.13 403
16347.33 387
16348.54 404
16349.75 395
16350.96 405
16352.17 401
16353.37 381
16354.58 382
16355.79 388
16357.00 405
16358.21 359
16359.41 356
16360.62 403
16361.83 364
16363.04 392
16364.25 370
16365.46 405
16366.67 394
16367.87 374
16369.08 364
16370.29 393
16371.50 399
16372.71 376
16373.92 395
16375.13 398
16376.34 382
16377.54 385
16378.75 372
16379.96 347
16381.17 366
16382.38 371
16383.59 379
16384.80 383
16386.01 403
16387.22 379
16388.43 404
16389.64 372
16390.85 365
16392.05 384
16393.26 382
16394.47 383
16395.68 411
16396.89 388
16398.10 383
16399.31 389
16400.52 375
16401.73 378
16402.94 403
16404.15 393
16405.36 392
16406.57 370
16407.78 398
16408.99 383
16410.20 397
16411.41 392
16412.62 380
16413.83 363
16415.04 396
16416.25 373
16417.46 377
16418.67 368
16419.88 389
16421.10 407
16422.31 358
16423.52 373
16424.73 383
16425.94 385
16427.15 379
16428.36 378
16429.57 376
16430.78 371
16431.99 388
16433.20 397
16434.41 384
16435.63 369
16436.84 379
16438.05 389
16439.26 377
16440.47 370
16441.68 384
16442.89 387
16444.10 377
16445.32 382
16446.53 383
16447.74 364
16448.95 397
16450.16 392
16451.37 401
16452.59 388
16453.80 397
16455.01 376
16456.22 373
16457.43 389
16458.64 398
16459.86 411
16461.07 386
16462.28 391
16463.49 382
16464.70 403
16465.92 399
16467.13 379
16468.34 376
16469.55 391
16470.77 382
16471.98 385
16473.19 369
16474.40 360
16475.62 388
16476.83 407
16478.04 393
16479.25 381
16480.47 382
16481.68 405
16482.89 407
16484.11 404
16485.32 397
16486.53 365
16487.74 359
16488.96 382
16490.17 381
16491.38 401
16492.60 398
16493.81 383
16495.02 407
16496.24 408
16497.45 405
16498.66 413
16499.88 390
16501.09 416
16502.30 398
16503.52 398
16504.73 421
16505.94 424
16507.16 416
16508.37 390
16509.59 393
16510.80 435
16512.01 419
16513.23 410
16514.44 420
16515.66 414
16516.87 405
16518.08 429
16519.30 439
16520.51 403
16521.73 403
16522.94 410
16524.16 428
16525.37 434
16526.58 396
16527.80 407
16529.01 419
16530.23 433
16531.44 446
16532.66 430
16533.87 448
16535.09 438
16536.30 435
16537.52 449
16538.73 459
16539.95 460
16541.16 448
16542.38 490
16543.59 483
16544.81 466
16546.02 463
16547.24 473
16548.45 518
16549.67 490
16550.88 522
16552.10 505
16553.31 489
16554.53 528
16555.74 518
16556.96 492
16558.18 483
16559.39 518
16560.61 524
16561.82 500
16563.04 544
16564.25 502
16565.47 507
16566.69 517
16567.90 504
16569.12 511
16570.33 515
16571.55 528
16572.77 516
16573.98 518
16575.20 501
16576.41 530
16577.63 521
16578.85 520
16580.06 481
16581.28 480
16582.50 508
16583.71 496
16584.93 508
16586.15 496
16587.36 472
16588.58 473
16589.80 495
16591.01 497
16592.23 472
16593.45 458
16594.66 456
16595.88 467
16597.10 493
16598.32 473
16599.53 481
16600.75 480
16601.97 447
16603.18 442
16604.40 417
16605.62 411
16606.84 422
16608.05 425
16609.27 402
16610.49 409
16611.71 411
16612.92 377
16614.14 391
16615.36 404
16616.58 404
16617.79 386
16619.01 385
16620.23 383
16621.45 379
16622.67 370
16623.88 377
16625.10 369
16626.32 368
16627.54 358
16628.76 378
16629.97 374
16631.19 381
16632.41 376
16633.63 378
16634.85 384
16636.07 391
16637.29 372
16638.50 364
16639.72 364
16640.94 377
16642.16 361
16643.38 372
16644.60 362
16645.82 338
16647.03 392
16648.25 363
16649.47 358
16650.69 370
16651.91 359
16653.13 332
16654.35 359
16655.57 377
16656.79 372
16658.01 381
16659.23 358
16660.45 372
16661.66 350
16662.88 376
16664.10 348
16665.32 361
16666.54 366
16667.76 356
16668.98 343
16670.20 370
16671.42 362
16672.64 346
16673.86 346
16675.08 346
16676.30 328
16677.52 362
16678.74 352
16679.96 356
16681.18 358
16682.40 342
16683.62 338
16684.84 343
16686.06 345
16687.28 361
16688.50 359
16689.72 357
16690.94 350
16692.16 362
16693.39 370
16694.61 340
16695.83 335
16697.05 337
16698.27 344
16699.49 363
16700.71 339
16701.93 324
16703.15 351
16704.37 349
16705.59 339
16706.81 357
16708.04 319
16709.26 351
16710.48 359
16711.70 341
16712.92 348
16714.14 369
16715.36 354
16716.58 345
16717.81 335
16719.03 334
16720.25 351
16721.47 346
16722.69 365
16723.91 346
16725.14 319
16726.36 332
16727.58 337
16728.80 342
16730.02 337
16731.24 342
16732.47 373
16733.69 342
16734.91 349
16736.13 339
16737.36 318
16738.58 326
16739.80 316
16741.02 329
16742.24 314
16743.47 324
16744.69 326
16745.91 326
16747.13 333
16748.36 318
16749.58 342
16750.80 346
16752.02 314
16753.25 339
16754.47 350
16755.69 329
16756.92 332
16758.14 329
16759.36 340
16760.59 337
16761.81 321
16763.03 330
16764.25 322
16765.48 329
16766.70 317
16767.92 310
16769.15 326
16770.37 322
16771.59 330
16772.82 327
16774.04 314
16775.27 306
16776.49 328
16777.71 339
16778.94 337
16780.16 324
16781.38 315
16782.61 326
16783.83 335
16785.06 323
16786.28 324
16787.50 333
16788.73 318
16789.95 347
16791.18 335
16792.40 321
16793.62 326
16794.85 352
16796.07 342
16797.30 323
16798.52 309
16799.75 327
16800.97 354
16802.19 328
16803.42 330
16804.64 324
16805.87 332
16807.09 359
16808.32 370
16809.54 365
16810.77 312
16811.99 336
16813.22 345
16814.44 324
16815.67 337
16816.89 340
16818.12 333
16819.34 349
16820.57 345
16821.79 346
16823.02 352
16824.24 370
16825.47 362
16826.70 374
16827.92 347
16829.15 356
16830.37 350
16831.60 342
16832.82 363
16834.05 376
16835.27 376
16836.50 381
16837.73 378
16838.95 375
16840.18 401
16841.40 381
16842.63 380
16843.86 382
16845.08 365
16846.31 398
16847.53 407
16848.76 421
16849.99 419
16851.21 401
16852.44 416
16853.67 422
16854.89 417
16856.12 449
16857.35 411
16858.57 415
16859.80 408
16861.03 434
16862.25 421
16863.48 456
16864.71 450
16865.93 469
16867.16 460
16868.39 460
16869.61 443
16870.84 474
16872.07 488
16873.30 483
16874.52 483
16875.75 488
16876.98 515
16878.20 520
16879.43 500
16880.66 516
16881.89 499
16883.11 516
16884.34 545
16885.57 537
16886.80 550
16888.02 513
16889.25 547
16890.48 553
16891.71 525
16892.94 530
16894.16 534
16895.39 540
16896.62 541
16897.85 508
16899.08 516
16900.30 531
16901.53 530
16902.76 501
16903.99 493
16905.22 514
16906.45 501
16907.67 492
16908.90 482
16910.13 446
16911.36 466
16912.59 489
16913.82 448
16915.04 459
16916.27 461
16917.50 438
16918.73 437
16919.96 442
16921.19 429
16922.42 449
16923.65 472
16924.88 434
16926.10 430
16927.33 458
16928.56 449
16929.79 442
16931.02 447
16932.25 450
16933.48 434
16934.71 452
16935.94 435
16937.17 451
16938.40 468
16939.63 447
16940.86 418
16942.09 450
16943.32 434
16944.55 414
16945.78 432
16947.01 451
16948.24 446
16949.47 427
16950.70 455
16951.93 441
16953.16 454
16954.39 445
16955.62 453
16956.85 474
16958.08 461
16959.31 452
16960.54 440
16961.77 436
16963.00 433
16964.23 441
16965.46 454
16966.69 448
16967.92 412
16969.15 411
16970.38 450
16971.61 431
16972.84 416
16974.07 418
16975.30 394
16976.54 430
16977.77 400
16979.00 411
16980.23 390
16981.46 412
16982.69 425
16983.92 446
16985.15 409
16986.38 402
16987.62 387
16988.85 399
16990.08 389
16991.31 398
16992.54 381
16993.77 383
16995.00 371
16996.24 372
16997.47 350
16998.70 361
16999.93 372
17001.16 395
17002.39 390
17003.63 373
17004.86 385
17006.09 386
17007.32 374
17008.55 375
17009.79 356
17011.02 369
17012.25 348
17013.48 390
17014.72 377
17015.95 380
17017.18 360
17018.41 390
17019.64 375
17020.88 391
17022.11 381
17023.34 377
17024.58 369
17025.81 373
17027.04 344
17028.27 354
17029.51 370
17030.74 364
17031.97 358
17033.21 353
17034.44 348
17035.67 348
17036.90 360
17038.14 362
17039.37 370
17040.60 344
17041.84 335
17043.07 346
17044.30 355
17045.54 355
17046.77 331
17048.00 354
17049.24 336
17050.47 348
17051.70 362
17052.94 318
17054.17 328
17055.41 329
17056.64 314
17057.87 328
17059.11 287
17060.34 336
17061.58 316
17062.81 317
17064.04 304
17065.28 326
17066.51 320
17067.75 330
17068.98 348
17070.21 289
17071.45 308
17072.68 341
17073.92 304
17075.15 334
17076.39 325
17077.62 345
17078.86 331
17080.09 316
17081.33 309
17082.56 334
17083.80 338
17085.03 334
17086.26 311
17087.50 300
17088.73 327
17089.97 334
17091.20 328
17092.44 304
17093.68 319
17094.91 324
17096.15 314
17097.38 297
17098.62 292
17099.85 315
17101.09 338
17102.32 323
17103.56 292
17104.79 297
17106.03 304
17107.26 307
17108.50 300
17109.74 317
17110.97 280
17112.21 314
17113.44 295
17114.68 314
17115.92 312
17117.15 294
17118.39 323
17119.62 303
17120.86 283
17122.10 294
17123.33 283
17124.57 312
17125.80 297
17127.04 302
17128.28 296
17129.51 297
17130.75 307
17131.99 310
17133.22 293
17134.46 300
17135.70 283
17136.93 308
17138.17 288
17139.41 293
17140.64 289
17141.88 275
17143.12 293
17144.35 282
17145.59 295
17146.83 298
17148.07 281
17149.30 287
17150.54 295
17151.78 305
17153.02 292
17154.25 288
17155.49 307
17156.73 302
17157.96 267
17159.20 281
17160.44 279
17161.68 275
17162.92 307
17164.15 298
17165.39 294
17166.63 279
17167.87 315
17169.10 305
17170.34 317
17171.58 296
17172.82 307
17174.06 286
17175.29 263
17176.53 273
17177.77 286
17179.01 273
17180.25 287
17181.49 283
17182.72 288
17183.96 269
17185.20 285
17186.44 293
17187.68 268
17188.92 297
17190.15 268
17191.39 293
17192.63 289
17193.87 288
17195.11 272
17196.35 296
17197.59 277
17198.83 280
17200.07 273
17201.30 292
17202.54 274
17203.78 277
17205.02 276
17206.26 271
17207.50 277
17208.74 254
17209.98 268
17211.22 269
17212.46 251
17213.70 278
17214.94 275
17216.18 257
17217.42 251
17218.66 289
17219.90 283
17221.14 270
17222.38 280
17223.62 258
17224.86 261
17226.10 258
17227.34 257
17228.58 256
17229.82 260
17231.06 245
17232.30 265
17233.54 252
17234.78 235
17236.02 244
17237.26 266
17238.50 267
17239.74 245
17240.98 261
17242.22 242
17243.46 262
17244.70 258
17245.94 252
17247.18 241
17248.42 254
17249.66 254
17250.90 263
17252.14 240
17253.39 262
17254.63 249
17255.87 255
17257.11 257
17258.35 246
17259.59 245
17260.83 240
17262.07 243
17263.31 248
17264.56 247
17265.80 253
17267.04 253
17268.28 232
17269.52 258
17270.76 228
17272.00 247
17273.25 251
17274.49 255
17275.73 252
17276.97 259
17278.21 248
17279.45 233
17280.70 240
17281.94 237
17283.18 242
17284.42 258
17285.66 242
17286.91 222
17288.15 223
17289.39 213
17290.63 251
17291.88 245
17293.12 247
17294.36 246
17295.60 235
17296.85 233
17298.09 243
17299.33 260
17300.57 249
17301.82 242
17303.06 252
17304.30 245
17305.54 227
17306.79 239
17308.03 242
17309.27 223
17310.52 247
17311.76 241
17313.00 224
17314.25 222
17315.49 229
17316.73 241
17317.97 241
17319.22 242
17320.46 232
17321.71 247
17322.95 238
17324.19 249
17325.44 239
17326.68 235
17327.92 252
17329.17 236
17330.41 245
17331.65 230
17332.90 232
17334.14 238
17335.39 228
17336.63 246
17337.87 255
17339.12 225
17340.36 231
17341.61 250
17342.85 249
17344.09 223
17345.34 246
17346.58 242
17347.83 251
17349.07 238
17350.32 231
17351.56 267
17352.80 251
17354.05 236
17355.29 237
17356.54 221
17357.78 240
17359.03 261
17360.27 242
17361.52 235
17362.76 239
17364.01 237
17365.25 244
17366.50 221
17367.74 235
17368.99 237
17370.23 247
17371.48 241
17372.72 240
17373.97 224
17375.21 241
17376.46 246
17377.70 246
17378.95 240
17380.19 245
17381.44 230
17382.69 240
17383.93 253
17385.18 236
17386.42 230
17387.67 241
17388.91 257
17390.16 229
17391.41 237
17392.65 261
17393.90 246
17395.14 233
17396.39 223
17397.64 225
17398.88 238
17400.13 266
17401.37 253
17402.62 245
17403.87 254
17405.11 239
17406.36 258
17407.61 251
17408.85 264
17410.10 257
17411.35 239
17412.59 257
17413.84 271
17415.09 252
17416.33 266
17417.58 252
17418.83 257
17420.07 239
17421.32 251
17422.57 253
17423.82 254
17425.06 249
17426.31 253
17427.56 256
17428.80 254
17430.05 269
17431.30 276
17432.55 245
17433.79 262
17435.04 244
17436.29 254
17437.54 268
17438.78 240
17440.03 256
17441.28 250
17442.53 262
17443.77 241
17445.02 253
17446.27 257
17447.52 271
17448.77 266
17450.01 253
17451.26 278
17452.51 278
17453.76 278
17455.01 270
17456.25 261
17457.50 276
17458.75 266
17460.00 273
17461.25 270
17462.50 255
17463.74 271
17464.99 272
17466.24 276
17467.49 271
17468.74 250
17469.99 264
17471.24 263
17472.49 262
17473.73 262
17474.98 282
17476.23 288
17477.48 272
17478.73 236
17479.98 267
17481.23 272
17482.48 284
17483.73 283
17484.98 271
17486.23 263
17487.47 275
17488.72 282
17489.97 282
17491.22 291
17492.47 285
17493.72 293
17494.97 267
17496.22 262
17497.47 279
17498.72 292
17499.97 291
17501.22 295
17502.47 285
17503.72 277
17504.97 305
17506.22 293
17507.47 278
17508.72 294
17509.97 271
17511.22 282
17512.47 273
17513.72 262
17514.97 292
17516.22 283
17517.47 285
17518.72 284
17519.97 283
17521.22 310
17522.47 312
17523.72 289
17524.98 288
17526.23 307
17527.48 302
17528.73 320
17529.98 283
17531.23 307
17532.48 312
17533.73 325
17534.98 322
17536.23 313
17537.48 305
17538.74 297
17539.99 323
17541.24 325
17542.49 309
17543.74 300
17544.99 289
17546.24 329
17547.50 327
17548.75 346
17550.00 344
17551.25 311
17552.50 316
17553.75 306
17555.01 315
17556.26 320
17557.51 318
17558.76 311
17560.01 296
17561.26 314
17562.52 327
17563.77 337
17565.02 307
17566.27 326
17567.53 327
17568.78 323
17570.03 314
17571.28 312
17572.53 328
17573.79 324
17575.04 310
17576.29 335
17577.54 328
17578.80 326
17580.05 330
17581.30 344
17582.56 355
17583.81 330
17585.06 340
17586.31 336
17587.57 333
17588.82 337
17590.07 348
17591.33 358
17592.58 338
17593.83 357
17595.08 350
17596.34 354
17597.59 352
17598.84 341
17600.10 354
17601.35 369
17602.61 370
17603.86 397
17605.11 395
17606.37 402
17607.62 370
17608.87 375
17610.13 395
17611.38 381
17612.63 373
17613.89 400
17615.14 400
17616.40 354
17617.65 379
17618.90 396
17620.16 410
17621.41 415
17622.67 394
17623.92 393
17625.17 422
17626.43 408
17627.68 382
17628.94 385
17630.19 386
17631.45 387
17632.70 399
17633.96 403
17635.21 384
17636.47 408
17637.72 418
17638.97 390
17640.23 393
17641.48 409
17642.74 394
17643.99 401
17645.25 401
17646.50 426
17647.76 392
17649.01 380
17650.27 399
17651.52 379
17652.78 408
17654.04 407
17655.29 390
17656.55 400
17657.80 375
17659.06 391
17660.31 393
17661.57 389
17662.82 382
17664.08 376
17665.33 352
17666.59 347
17667.85 334
17669.10 349
17670.36 377
17671.61 370
17672.87 355
17674.13 354
17675.38 340
17676.64 346
17677.89 339
17679.15 345
17680.41 373
17681.66 347
17682.92 303
17684.18 333
17685.43 337
17686.69 328
17687.95 316
17689.20 297
17690.46 340
17691.71 355
17692.97 334
17694.23 317
17695.49 310
17696.74 312
17698.00 307
17699.26 298
17700.51 307
17701.77 302
17703.03 342
17704.28 309
17705.54 296
17706.80 314
17708.06 309
17709.31 323
17710.57 297
17711.83 305
17713.08 290
17714.34 293
17715.60 300
17716.86 292
17718.11 291
17719.37 301
17720.63 286
17721.89 309
17723.15 307
17724.40 306
17725.66 288
17726.92 305
17728.18 307
17729.43 315
17730.69 304
17731.95 295
17733.21 288
17734.47 287
17735.73 301
17736.98 291
17738.24 277
17739.50 283
17740.76 279
17742.02 266
17743.28 276
17744.53 287
17745.79 261
17747.05 287
17748.31 296
17749.57 293
17750.83 283
17752.09 299
17753.34 296
17754.60 277
17755.86 248
17757.12 296
17758.38 287
17759.64 281
17760.90 298
17762.16 281
17763.42 293
17764.68 277
17765.94 278
17767.19 293
17768.45 272
17769.71 282
17770.97 291
17772.23 295
17773.49 258
17774.75 256
17776.01 284
17777.27 302
17778.53 270
17779.79 285
17781.05 280
17782.31 279
17783.57 288
17784.83 279
17786.09 250
17787.35 246
17788.61 272
17789.87 263
17791.13 265
17792.39 258
17793.65 276
17794.91 286
17796.17 251
17797.43 267
17798.69 254
17799.95 272
17801.21 268
17802.47 263
17803.73 277
17805.00 273
17806.26 271
17807.52 285
17808.78 250
17810.04 236
17811.30 257
17812.56 226
17813.82 250
17815.08 256
17816.34 225
17817.60 234
17818.87 254
17820.13 252
17821.39 242
17822.65 239
17823.91 260
17825.17 253
17826.43 229
17827.69 242
17828.96 240
17830.22 255
17831.48 254
17832.74 237
17834.00 228
17835.26 217
17836.53 243
17837.79 249
17839.05 237
17840.31 222
17841.57 228
17842.84 249
17844.10 230
17845.36 223
17846.62 218
17847.88 225
17849.15 236
17850.41 230
17851.67 223
17852.93 226
17854.20 229
17855.46 246
17856.72 239
17857.98 229
17859.25 216
17860.51 217
17861.77 226
17863.03 232
17864.30 227
17865.56 237
17866.82 214
17868.09 226
17869.35 212
17870.61 240
17871.87 216
17873.14 215
17874.40 233
17875.66 230
17876.93 224
17878.19 220
17879.45 237
17880.72 222
17881.98 208
17883.24 218
17884.51 218
17885.77 224
17887.03 216
17888.30 204
17889.56 232
17890.83 209
17892.09 216
17893.35 195
17894.62 228
17895.88 225
17897.14 222
17898.41 217
17899.67 212
17900.94 228
17902.20 214
17903.46 211
17904.73 200
17905.99 212
17907.26 213
17908.52 218
17909.79 213
17911.05 216
17912.32 232
17913.58 230
17914.84 215
17916.11 244
17917.37 234
17918.64 213
17919.90 233
17921.17 225
17922.43 237
17923.70 228
17924.96 225
17926.23 222
17927.49 229
17928.76 206
17930.02 205
17931.29 207
17932.55 220
17933.82 217
17935.08 219
17936.35 206
17937.61 202
17938.88 210
17940.14 225
17941.41 228
17942.68 219
17943.94 222
17945.21 220
17946.47 234
17947.74 215
17949.00 218
17950.27 220
17951.54 207
17952.80 234
17954.07 217
17955.33 219
17956.60 219
17957.87 216
17959.13 200
17960.40 223
17961.66 221
17962.93 205
17964.20 223
17965.46 194
17966.73 204
17968.00 232
17969.26 208
17970.53 224
17971.80 226
17973.06 214
17974.33 224
17975.60 205
17976.86 222
17978.13 231
17979.40 225
17980.66 217
17981.93 227
17983.20 219
17984.46 208
17985.73 188
17987.00 230
17988.26 205
17989.53 211
17990.80 209
17992.07 215
17993.33 207
17994.60 193
17995.87 196
17997.14 196
17998.40 205
17999.67 220
18000.94 218
18002.21 199
18003.47 228
18004.74 208
18006.01 219
18007.28 208
18008.55 206
18009.81 210
18011.08 205
18012.35 205
18013.62 212
18014.89 226
18016.15 221
18017.42 198
18018.69 229
18019.96 205
18021.23 236
18022.49 235
18023.76 207
18025.03 213
18026.30 197
18027.57 215
18028.84 210
18030.11 240
18031.37 225
18032.64 206
18033.91 218
18035.18 195
18036.45 222
18037.72 205
18038.99 211
18040.26 205
18041.53 207
18042.79 209
18044.06 237
18045.33 219
18046.60 251
18047.87 223
18049.14 217
18050.41 211
18051.68 215
18052.95 238
18054.22 221
18055.49 200
18056.76 218
18058.03 219
18059.30 229
18060.57 215
18061.84 219
18063.11 211
18064.38 229
18065.65 220
18066.92 201
18068.19 214
18069.46 222
18070.73 236
18072.00 221
18073.27 214
18074.54 214
18075.81 221
18077.08 230
18078.35 225
18079.62 206
18080.89 235
18082.16 229
18083.43 227
18084.70 221
18085.97 226
18087.24 231
18088.51 252
18089.78 228
18091.05 203
18092.32 237
18093.59 240
18094.87 248
18096.14 217
18097.41 236
18098.68 254
18099.95 247
18101.22 222
18102.49 218
18103.76 226
18105.03 205
18106.31 246
18107.58 237
18108.85 241
18110.12 251
18111.39 251
18112.66 215
18113.93 203
18115.21 233
18116.48 229
18117.75 246
18119.02 226
18120.29 227
18121.56 221
18122.84 262
18124.11 261
18125.38 227
18126.65 236
18127.92 256
18129.20 253
18130.47 241
18131.74 225
18133.01 234
18134.29 251
18135.56 222
18136.83 223
18138.10 224
18139.38 227
18140.65 235
18141.92 240
18143.19 223
18144.47 226
18145.74 229
18147.01 248
18148.28 242
18149.56 211
18150.83 216
18152.10 229
18153.38 237
18154.65 209
18155.92 218
18157.19 247
18158.47 251
18159.74 233
18161.01 221
18162.29 209
18163.56 215
18164.83 240
18166.11 223
18167.38 191
18168.65 225
18169.93 207
18171.20 239
18172.48 211
18173.75 214
18175.02 198
18176.30 216
18177.57 196
18178.84 215
18180.12 208
18181.39 219
18182.67 218
18183.94 225
18185.21 214
18186.49 197
18187.76 203
18189.04 228
18190.31 204
18191.59 196
18192.86 199
18194.13 206
18195.41 234
18196.68 198
18197.96 203
18199.23 208
18200.51 223
18201.78 228
18203.06 201
18204.33 217
18205.61 211
18206.88 240
18208.16 203
18209.43 207
18210.71 204
18211.98 205
18213.26 206
18214.53 224
18215.81 223
18217.08 213
18218.36 213
18219.63 240
18220.91 221
18222.18 212
18223.46 233
18224.73 237
18226.01 213
18227.28 198
18228.56 216
18229.84 227
18231.11 211
18232.39 219
18233.66 190
18234.94 203
18236.21 214
18237.49 233
18238.77 230
18240.04 203
18241.32 214
18242.59 211
18243.87 197
18245.15 215
18246.42 196
18247.70 217
18248.98 224
18250.25 221
18251.53 214
18252.81 219
18254.08 246
18255.36 226
18256.63 200
18257.91 205
18259.19 207
18260.46 201
18261.74 217
18263.02 212
18264.30 206
18265.57 200
18266.85 213
18268.13 214
18269.40 201
18270.68 195
18271.96 207
18273.23 242
18274.51 222
18275.79 212
18277.07 221
18278.34 205
18279.62 212
18280.90 229
18282.18 204
18283.45 208
18284.73 212
18286.01 216
18287.29 223
18288.56 201
18289.84 218
18291.12 213
18292.40 202
18293.68 213
18294.95 227
18296.23 216
18297.51 220
18298.79 202
18300.07 210
18301.34 200
18302.62 189
18303.90 216
18305.18 224
18306.46 234
18307.74 227
18309.01 226
18310.29 215
18311.57 216
18312.85 225
18314.13 200
18315.41 204
18316.69 241
18317.96 230
18319.24 217
18320.52 207
18321.80 227
18323.08 234
18324.36 212
18325.64 219
18326.92 210
18328.20 208
18329.47 225
18330.75 200
18332.03 224
18333.31 214
18334.59 232
18335.87 204
18337.15 216
18338.43 207
18339.71 217
18340.99 206
18342.27 205
18343.55 220
18344.83 244
18346.11 193
18347.39 199
18348.67 213
18349.95 225
18351.23 224
18352.51 226
18353.79 223
18355.07 199
18356.35 213
18357.63 226
18358.91 212
18360.19 216
18361.47 218
18362.75 224
18364.03 205
18365.31 209
18366.59 202
18367.87 195
18369.15 233
18370.43 222
18371.71 196
18372.99 223
18374.27 211
18375.55 209
18376.83 213
18378.12 198
18379.40 210
18380.68 214
18381.96 214
18383.24 203
18384.52 205
18385.80 205
18387.08 211
18388.36 247
18389.65 211
18390.93 206
18392.21 222
18393.49 211
18394.77 222
18396.05 214
18397.33 214
18398.62 218
18399.90 213
18401.18 211
18402.46 203
18403.74 195
18405.02 209
18406.31 196
18407.59 208
18408.87 200
18410.15 203
18411.43 212
18412.72 202
18414.00 230
18415.28 221
18416.56 214
18417.84 203
18419.13 214
18420.41 209
18421.69 197
18422.97 187
18424.26 211
18425.54 214
18426.82 200
18428.10 209
18429.39 197
18430.67 203
18431.95 222
18433.23 199
18434.52 212
18435.80 236
18437.08 208
18438.37 213
18439.65 191
18440.93 203
18442.22 207
18443.50 206
18444.78 205
18446.06 201
18447.35 182
18448.63 203
18449.91 215
18451.20 212
18452.48 202
18453.76 219
18455.05 212
18456.33 217
18457.62 215
18458.90 214
18460.18 204
18461.47 199
18462.75 207
18464.03 197
18465.32 203
18466.60 201
18467.89 206
18469.17 203
18470.45 196
18471.74 185
18473.02 218
18474.31 207
18475.59 195
18476.88 214
18478.16 202
18479.44 234
18480.73 203
18482.01 202
18483.30 200
18484.58 204
18485.87 215
18487.15 208
18488.44 195
18489.72 209
18491.01 212
18492.29 202
18493.58 204
18494.86 204
18496.15 209
18497.43 226
18498.72 200
18500.00 189
18501.29 219
18502.57 214
18503.86 215
18505.14 212
18506.43 212
18507.71 198
18509.00 197
18510.28 207
18511.57 181
18512.85 210
18514.14 210
18515.42 200
18516.71 224
18518.00 217
18519.28 213
18520.57 202
18521.85 202
18523.14 219
18524.43 210
18525.71 196
18527.00 216
18528.28 215
18529.57 208
18530.86 193
18532.14 203
18533.43 211
18534.71 224
18536.00 212
18537.29 213
18538.57 204
18539.86 193
18541.15 205
18542.43 202
18543.72 200
18545.01 242
18546.29 209
18547.58 202
18548.87 197
18550.15 216
18551.44 208
18552.73 204
18554.01 209
18555.30 196
18556.59 226
18557.88 224
18559.16 205
18560.45 199
18561.74 209
18563.02 185
18564.31 217
18565.60 226
18566.89 218
18568.17 206
18569.46 203
18570.75 224
18572.04 231
18573.32 210
18574.61 210
18575.90 233
18577.19 204
18578.48 195
18579.76 222
18581.05 216
18582.34 202
18583.63 225
18584.92 223
18586.20 220
18587.49 218
18588.78 215
18590.07 189
18591.36 208
18592.64 189
18593.93 208
18595.22 223
18596.51 237
18597.80 213
18599.09 205
18600.38 215
18601.66 239
18602.95 220
18604.24 233
18605.53 223
18606.82 209
18608.11 225
18609.40 237
18610.69 202
18611.98 225
18613.26 216
18614.55 231
18615.84 218
18617.13 216
18618.42 218
18619.71 223
18621.00 223
18622.29 216
18623.58 202
18624.87 204
18626.16 203
18627.45 236
18628.74 221
18630.03 203
18631.32 222
18632.61 219
18633.89 227
18635.18 217
18636.47 214
18637.76 199
18639.05 215
18640.34 199
18641.63 191
18642.92 209
18644.21 223
18645.50 228
18646.79 229
18648.09 218
18649.38 212
18650.67 229
18651.96 187
18653.25 201
18654.54 210
18655.83 199
18657.12 187
18658.41 206
18659.70 185
18660.99 174
18662.28 197
18663.57 192
18664.86 197
18666.15 198
18667.44 184
18668.74 187
18670.03 194
18671.32 191
18672.61 183
18673.90 191
18675.19 190
18676.48 204
18677.77 188
18679.06 188
18680.36 195
18681.65 195
18682.94 189
18684.23 174
18685.52 164
18686.81 190
18688.11 179
18689.40 176
18690.69 204
18691.98 180
18693.27 187
18694.56 202
18695.86 194
18697.15 175
18698.44 193
18699.73 174
18701.02 181
18702.32 179
18703.61 185
18704.90 182
18706.19 184
18707.48 194
18708.78 167
18710.07 180
18711.36 189
18712.65 200
18713.95 183
18715.24 180
18716.53 170
18717.83 189
18719.12 180
18720.41 196
18721.70 182
18723.00 184
18724.29 185
18725.58 201
18726.87 165
18728.17 193
18729.46 181
18730.75 195
18732.05 184
18733.34 177
18734.63 170
18735.93 174
18737.22 182
18738.51 170
18739.81 192
18741.10 192
18742.39 177
18743.69 181
18744.98 194
18746.27 201
18747.57 191
18748.86 181
18750.16 162
18751.45 173
18752.74 185
18754.04 189
18755.33 185
18756.63 182
18757.92 177
18759.21 194
18760.51 183
18761.80 169
18763.10 177
18764.39 185
18765.69 197
18766.98 179
18768.27 180
18769.57 178
18770.86 173
18772.16 174
18773.45 164
18774.75 165
18776.04 187
18777.34 193
18778.63 176
18779.93 171
18781.22 188
18782.52 188
18783.81 179
18785.11 183
18786.40 195
18787.70 195
18788.99 186
18790.29 178
18791.58 193
18792.88 180
18794.17 172
18795.47 171
18796.76 188
18798.06 186
18799.35 166
18800.65 184
18801.94 173
18803.24 189
18804.54 180
18805.83 185
18807.13 190
18808.42 169
18809.72 181
18811.01 174
18812.31 187
18813.61 162
18814.90 183
18816.20 164
18817.49 169
18818.79 173
18820.09 166
18821.38 163
18822.68 167
18823.98 178
18825.27 168
18826.57 161
18827.87 168
18829.16 180
18830.46 186
18831.75 172
18833.05 178
18834.35 179
18835.64 144
18836.94 178
18838.24 190
18839.54 183
18840.83 178
18842.13 181
18843.43 167
18844.72 171
18846.02 174
18847.32 169
18848.61 164
18849.91 178
18851.21 166
18852.51 190
18853.80 170
18855.10 175
18856.40 181
18857.70 161
18858.99 181
18860.29 175
18861.59 180
18862.89 176
18864.18 161
18865.48 157
18866.78 165
18868.08 186
18869.38 161
18870.67 184
18871.97 173
18873.27 190
18874.57 165
18875.87 179
18877.16 174
18878.46 184
18879.76 168
18881.06 184
18882.36 189
18883.66 182
18884.95 181
18886.25 185
18887.55 197
18888.85 187
18890.15 182
18891.45 173
18892.75 172
18894.04 166
18895.34 165
18896.64 177
18897.94 161
18899.24 178
18900.54 161
18901.84 143
18903.14 169
18904.44 172
18905.74 188
18907.03 175
18908.33 174
18909.63 182
18910.93 175
18912.23 164
18913.53 162
18914.83 172
18916.13 178
18917.43 181
18918.73 167
18920.03 172
18921.33 147
18922.63 170
18923.93 165
18925.23 176
18926.53 163
18927.83 184
18929.13 167
18930.43 153
18931.73 168
18933.03 163
18934.33 170
18935.63 155
18936.93 170
18938.23 168
18939.53 157
18940.83 167
18942.13 179
18943.43 167
18944.73 156
18946.03 161
18947.33 178
18948.63 159
18949.93 185
18951.23 184
18952.53 168
18953.84 181
18955.14 176
18956.44 172
18957.74 161
18959.04 169
18960.34 171
18961.64 171
18962.94 169
18964.24 169
18965.54 173
18966.85 176
18968.15 191
18969.45 157
18970.75 165
18972.05 166
18973.35 148
18974.65 171
18975.96 162
18977.26 158
18978.56 156
18979.86 173
18981.16 171
18982.46 162
18983.77 171
18985.07 175
18986.37 180
18987.67 172
18988.97 150
18990.28 163
18991.58 192
18992.88 164
18994.18 163
18995.49 137
18996.79 149
18998.09 196
18999.39 171
19000.69 180
19002.00 183
19003.30 164
19004.60 150
19005.90 156
19007.21 178
19008.51 174
19009.81 165
19011.12 175
19012.42 153
19013.72 166
19015.02 185
19016.33 182
19017.63 180
19018.93 161
19020.24 173
19021.54 181
19022.84 187
19024.15 190
19025.45 166
19026.75 158
19028.06 172
19029.36 163
19030.66 168
19031.97 163
19033.27 157
19034.57 152
19035.88 162
19037.18 161
19038.48 150
19039.79 169
19041.09 175
19042.40 167
19043.70 174
19045.00 179
19046.31 164
19047.61 156
19048.92 169
19050.22 161
19051.52 158
19052.83 187
19054.13 172
19055.44 160
19056.74 154
19058.05 161
19059.35 143
19060.65 176
19061.96 166
19063.26 160
19064.57 165
19065.87 146
19067.18 162
19068.48 175
19069.79 146
19071.09 145
19072.40 196
19073.70 175
19075.01 141
19076.31 170
19077.62 163
19078.92 184
19080.23 168
19081.53 164
19082.84 165
19084.14 193
19085.45 189
19086.75 182
19088.06 147
19089.36 184
19090.67 167
19091.98 177
19093.28 163
19094.59 156
19095.89 167
19097.20 183
19098.50 172
19099.81 175
19101.12 164
19102.42 150
19103.73 178
19105.03 183
19106.34 175
19107.65 176
19108.95 183
19110.26 160
19111.56 181
19112.87 173
19114.18 192
19115.48 173
19116.79 197
19118.10 181
19119.40 173
19120.71 167
19122.02 187
19123.32 165
19124.63 166
19125.94 166
19127.24 153
19128.55 169
19129.86 179
19131.16 176
19132.47 173
19133.78 171
19135.08 185
19136.39 185
19137.70 189
19139.01 184
19140.31 167
19141.62 188
19142.93 162
19144.23 165
19145.54 183
19146.85 172
19148.16 167
19149.46 184
19150.77 190
19152.08 177
19153.39 180
19154.69 184
19156.00 176
19157.31 179
19158.62 170
19159.93 175
19161.23 166
19162.54 173
19163.85 168
19165.16 188
19166.47 174
19167.77 181
19169.08 164
19170.39 178
19171.70 159
19173.01 161
19174.32 173
19175.62 178
19176.93 169
19178.24 173
19179.55 172
19180.86 165
19182.17 197
19183.48 177
19184.78 175
19186.09 159
19187.40 160
19188.71 150
19190.02 157
19191.33 165
19192.64 178
19193.95 164
19195.26 143
19196.56 178
19197.87 169
19199.18 169
19200.49 155
19201.80 156
19203.11 172
19204.42 161
19205.73 163
19207.04 181
19208.35 154
19209.66 152
19210.97 180
19212.28 184
19213.59 172
19214.90 176
19216.21 156
19217.52 175
19218.83 153
19220.14 161
19221.45 163
19222.76 184
19224.07 180
19225.38 175
19226.69 149
19228.00 166
19229.31 176
19230.62 157
19231.93 157
19233.24 161
19234.55 162
19235.86 171
19237.17 167
19238.48 168
19239.79 174
19241.10 172
19242.41 155
19243.72 164
19245.03 165
19246.35 158
19247.66 150
19248.97 166
19250.28 161
19251.59 156
19252.90 154
19254.21 166
19255.52 172
19256.83 166
19258.14 166
19259.46 163
19260.77 160
19262.08 169
19263.39 149
19264.70 158
19266.01 168
19267.32 165
19268.64 172
19269.95 144
19271.26 158
19272.57 170
19273.88 161
19275.20 168
19276.51 157
19277.82 148
19279.13 165
19280.44 176
19281.75 173
19283.07 169
19284.38 159
19285.69 168
19287.00 169
19288.32 170
19289.63 158
19290.94 159
19292.25 161
19293.57 150
19294.88 175
19296.19 150
19297.50 168
19298.82 179
19300.13 156
19301.44 165
19302.75 138
19304.07 153
19305.38 170
19306.69 167
19308.01 147
19309.32 156
19310.63 135
19311.94 166
19313.26 150
19314.57 165
19315.88 168
19317.20 165
19318.51 172
19319.82 151
19321.14 155
19322.45 152
19323.76 151
19325.08 166
19326.39 163
19327.70 146
19329.02 154
19330.33 169
19331.65 161
19332.96 138
19334.27 159
19335.59 161
19336.90 190
19338.22 182
19339.53 154
19340.84 138
19342.16 152
19343.47 157
19344.79 160
19346.10 156
19347.41 156
19348.73 156
19350.04 156
19351.36 170
19352.67 163
19353.99 168
19355.30 177
19356.62 155
19357.93 168
19359.25 149
19360.56 149
19361.87 148
19363.19 165
19364.50 157
19365.82 145
19367.13 159
19368.45 147
19369.76 169
19371.08 155
19372.39 165
19373.71 150
19375.02 169
19376.34 159
19377.66 154
19378.97 150
19380.29 151
19381.60 169
19382.92 158
19384.23 152
19385.55 168
19386.86 173
19388.18 171
19389.50 156
19390.81 153
19392.13 139
19393.44 141
19394.76 132
19396.07 146
19397.39 191
19398.71 163
19400.02 163
19401.34 151
19402.65 135
19403.97 139
19405.29 159
19406.60 158
19407.92 150
19409.24 159
19410.55 152
19411.87 149
19413.19 168
19414.50 165
19415.82 164
19417.14 171
19418.45 166
19419.77 174
19421.09 158
19422.40 148
19423.72 156
19425.04 170
19426.35 174
19427.67 163
19428.99 144
19430.30 168
19431.62 145
19432.94 146
19434.26 162
19435.57 169
19436.89 151
19438.21 169
19439.53 169
19440.84 173
19442.16 178
19443.48 160
19444.80 141
19446.11 151
19447.43 152
19448.75 160
19450.07 154
19451.38 161
19452.70 161
19454.02 154
19455.34 156
19456.66 160
19457.97 162
19459.29 170
19460.61 158
19461.93 166
19463.25 174
19464.57 167
19465.88 153
19467.20 171
19468.52 172
19469.84 161
19471.16 170
19472.48 162
19473.79 162
19475.11 177
19476.43 164
19477.75 165
19479.07 160
19480.39 159
19481.71 161
19483.03 172
19484.34 148
19485.66 159
19486.98 163
19488.30 183
19489.62 174
19490.94 170
19492.26 162
19493.58 166
19494.90 166
19496.22 175
19497.54 158
19498.86 170
19500.18 161
19501.50 177
19502.81 178
19504.13 166
19505.45 170
19506.77 167
19508.09 172
19509.41 180
19510.73 147
19512.05 149
19513.37 174
19514.69 159
19516.01 173
19517.33 184
19518.65 156
19519.97 179
19521.29 176
19522.61 182
19523.93 190
19525.25 168
19526.57 178
19527.89 176
19529.22 162
19530.54 144
19531.86 155
19533.18 176
19534.50 168
19535.82 175
19537.14 158
19538.46 168
19539.78 163
19541.10 162
19542.42 160
19543.74 156
19545.06 177
19546.39 165
19547.71 156
19549.03 166
19550.35 166
19551.67 170
19552.99 177
19554.31 168
19555.63 150
19556.96 150
19558.28 167
19559.60 164
19560.92 159
19562.24 163
19563.56 163
19564.88 183
19566.21 160
19567.53 158
19568.85 173
19570.17 183
19571.49 187
19572.82 179
19574.14 166
19575.46 175
19576.78 187
19578.10 175
19579.43 169
19580.75 179
19582.07 174
19583.39 172
19584.72 166
19586.04 182
19587.36 174
19588.68 170
19590.01 163
19591.33 177
19592.65 178
19593.97 195
19595.30 163
19596.62 158
19597.94 171
19599.26 181
19600.59 157
19601.91 167
19603.23 170
19604.56 164
19605.88 172
19607.20 165
19608.53 172
19609.85 169
19611.17 165
19612.49 170
19613.82 163
19615.14 180
19616.47 165
19617.79 177
19619.11 169
19620.44 175
19621.76 161
19623.08 151
19624.41 190
19625.73 185
19627.05 173
19628.38 168
19629.70 167
19631.03 182
19632.35 179
19633.67 170
19635.00 172
19636.32 179
19637.65 173
19638.97 176
19640.29 178
19641.62 173
19642.94 181
19644.27 186
19645.59 180
19646.92 170
19648.24 189
19649.57 190
19650.89 183
19652.21 181
19653.54 168
19654.86 157
19656.19 180
19657.51 176
19658.84 159
19660.16 163
19661.49 168
19662.81 151
19664.14 163
19665.46 167
19666.79 167
19668.11 174
19669.44 165
19670.76 167
19672.09 153
19673.41 156
19674.74 173
19676.07 171
19677.39 187
19678.72 188
19680.04 179
19681.37 176
19682.69 161
19684.02 174
19685.34 157
19686.67 173
19688.00 168
19689.32 202
19690.65 167
19691.97 173
19693.30 168
19694.63 183
19695.95 176
19697.28 184
19698.60 173
19699.93 188
19701.26 193
19702.58 175
19703.91 189
19705.24 173
19706.56 192
19707.89 196
19709.22 176
19710.54 174
19711.87 183
19713.20 167
19714.52 176
19715.85 185
19717.18 177
19718.50 175
19719.83 160
19721.16 168
19722.48 162
19723.81 156
19725.14 152
19726.47 165
19727.79 189
19729.12 176
19730.45 163
19731.77 183
19733.10 184
19734.43 166
19735.76 154
19737.08 176
19738.41 189
19739.74 192
19741.07 172
19742.39 179
19743.72 159
19745.05 184
19746.38 172
19747.71 198
19749.03 203
19750.36 173
19751.69 170
19753.02 181
19754.35 190
19755.67 158
19757.00 185
19758.33 196
19759.66 168
19760.99 185
19762.31 174
19763.64 189
19764.97 176
19766.30 179
19767.63 183
19768.96 167
19770.29 166
19771.61 182
19772.94 195
19774.27 179
19775.60 188
19776.93 182
19778.26 183
19779.59 176
19780.92 188
19782.25 182
19783.57 170
19784.90 174
19786.23 197
19787.56 188
19788.89 191
19790.22 164
19791.55 217
19792.88 196
19794.21 171
19795.54 200
19796.87 171
19798.20 190
19799.53 161
19800.86 186
19802.19 183
19803.52 182
19804.85 196
19806.18 186
19807.50 170
19808.83 186
19810.16 183
19811.49 176
19812.82 195
19814.15 190
19815.49 181
19816.82 182
19818.15 189
19819.48 179
19820.81 180
19822.14 189
19823.47 187
19824.80 180
19826.13 196
19827.46 188
19828.79 199
19830.12 189
19831.45 204
19832.78 179
19834.11 205
19835.44 215
19836.77 204
19838.10 211
19839.44 176
19840.77 209
19842.10 183
19843.43 177
19844.76 194
19846.09 191
19847.42 201
19848.75 198
19850.08 194
19851.42 194
19852.75 191
19854.08 191
19855.41 196
19856.74 200
19858.07 207
19859.40 200
19860.74 193
19862.07 192
19863.40 191
19864.73 196
19866.06 167
19867.40 209
19868.73 197
19870.06 180
19871.39 173
19872.72 200
19874.06 192
19875.39 195
19876.72 189
19878.05 183
19879.38 186
19880.72 220
19882.05 200
19883.38 192
19884.71 196
19886.05 198
19887.38 190
19888.71 187
19890.04 192
19891.38 181
19892.71 225
19894.04 197
19895.38 176
19896.71 195
19898.04 174
19899.37 198
19900.71 207
19902.04 193
19903.37 200
19904.71 201
19906.04 187
19907.37 212
19908.71 192
19910.04 191
19911.37 184
19912.71 192
19914.04 179
19915.37 199
19916.71 203
19918.04 195
19919.37 189
19920.71 190
19922.04 181
19923.37 179
19924.71 214
19926.04 197
19927.38 184
19928.71 201
19930.04 181
19931.38 192
19932.71 193
19934.05 180
19935.38 190
19936.71 188
19938.05 179
19939.38 180
19940.72 188
19942.05 195
19943.39 200
19944.72 180
19946.06 191
19947.39 189
19948.72 172
19950.06 193
19951.39 172
19952.73 199
19954.06 187
19955.40 182
19956.73 194
19958.07 200
19959.40 190
19960.74 175
19962.07 178
19963.41 169
19964.74 189
19966.08 172
19967.41 190
19968.75 192
19970.08 192
19971.42 197
19972.76 199
19974.09 179
19975.43 198
19976.76 187
19978.10 192
19979.43 182
19980.77 187
19982.10 192
19983.44 194
19984.78 189
19986.11 194
19987.45 206
19988.78 193
19990.12 195
19991.46 202
19992.79 219
19994.13 202
19995.46 190
19996.80 173
19998.14 185
19999.47 189
20000.81 199
20002.15 193
20003.48 204
20004.82 207
20006.16 193
20007.49 190
20008.83 180
20010.17 195
20011.50 197
20012.84 189
20014.18 199
20015.51 217
20016.85 215
20018.19 186
20019.52 192
20020.86 199
20022.20 197
20023.53 198
20024.87 178
20026.21 178
20027.55 194
20028.88 188
20030.22 204
20031.56 191
20032.90 187
20034.23 197
20035.57 197
20036.91 196
20038.25 211
20039.58 186
20040.92 205
20042.26 185
20043.60 183
20044.93 190
20046.27 194
20047.61 199
20048.95 198
20050.29 217
20051.62 186
20052.96 220
20054.30 198
20055.64 212
20056.98 199
20058.32 170
20059.65 181
20060.99 182
20062.33 194
20063.67 187
20065.01 212
20066.35 185
20067.68 193
20069.02 194
20070.36 177
20071.70 167
20073.04 181
20074.38 194
20075.72 196
20077.06 196
20078.40 191
20079.73 211
20081.07 196
20082.41 180
20083.75 174
20085.09 187
20086.43 202
20087.77 187
20089.11 197
20090.45 191
20091.79 202
20093.13 200
20094.47 216
20095.81 199
20097.15 190
20098.48 183
20099.82 194
20101.16 186
20102.50 197
20103.84 196
20105.18 199
20106.52 187
20107.86 208
20109.20 191
20110.54 219
20111.88 213
20113.22 182
20114.56 199
20115.90 186
20117.24 206
20118.58 195
20119.93 197
20121.27 214
20122.61 182
20123.95 191
20125.29 194
20126.63 172
20127.97 191
20129.31 202
20130.65 185
20131.99 187
20133.33 190
20134.67 217
20136.01 218
20137.35 196
20138.69 203
